# Supplementary material for: PyRMD Studio: A Unified Suite for Next-Generation, AI-Powered Virtual Screening
Source: J Chem Inf Model. 2026 May 19;66(11):6197–203. doi: 10.1021/acs.jcim.6c00648 (PMC13250901; doi:10.1021/acs.jcim.6c00648)
Supplement: Supplementary file 1 [file ci6c00648_si_001.zip › DATA/kif11_chembl.csv]

Molecule ChEMBL ID	Molecule Name	Molecule Max Phase	Molecular Weight	#RO5 Violations	AlogP	Compound Key	Smiles	Standard Type	Standard Relation	Standard Value	Standard Units	pChEMBL Value	Data Validity Comment	Comment	Uo Units	Ligand Efficiency BEI	Ligand Efficiency LE	Ligand Efficiency LLE	Ligand Efficiency SEI	Potential Duplicate	Assay ChEMBL ID	Assay Description	Assay Type	BAO Format ID	BAO Label	Assay Organism	Assay Tissue ChEMBL ID	Assay Tissue Name	Assay Cell Type	Assay Subcellular Fraction	Target ChEMBL ID	Target Name	Target Organism	Target Type	Document ChEMBL ID	Source ID	Source Description	Document Journal	Document Year	Cell ChEMBL ID
CHEMBL210067		0	492.02	0	4.45	14	CCC(c1nn2cc(Cl)cc2c(=O)n1Cc1ccccc1)N(CCCN)C(=O)c1ccc(C)cc1	IC50	'='	330.0	nM	6.48			UO_0000065	13.17	0.25	2.03	7.57	False	CHEMBL853415	Inhibition of human Eg5 ATPase activity	B	BAO_0000357	single protein format	Homo sapiens	None	None	None	None	CHEMBL4581	Kinesin-like protein 1	Homo sapiens	SINGLE PROTEIN	CHEMBL1146041	1	Scientific Literature	Bioorg. Med. Chem. Lett.	2006	None
CHEMBL261393	CHLOROTRIPHENYLMETHANE	0	278.78	1	5.22	11	ClC(c1ccccc1)(c1ccccc1)c1ccccc1	Activity						Not Active						False	CHEMBL934296	Inhibition of human Eg5 basal ATPase activity	B	BAO_0000357	single protein format	Homo sapiens	None	None	None	None	CHEMBL4581	Kinesin-like protein 1	Homo sapiens	SINGLE PROTEIN	CHEMBL1143136	1	Scientific Literature	J. Med. Chem.	2008	None
CHEMBL412312		0	411.53	1	5.26	65	N[C@@H](CSC1(c2cccc3ccccc23)c2ccccc2-c2ccccc21)C(=O)O	Ki	'='	900.0	nM	6.05			UO_0000065	14.69	0.28	0.79	9.55	False	CHEMBL934296	Inhibition of human Eg5 basal ATPase activity	B	BAO_0000357	single protein format	Homo sapiens	None	None	None	None	CHEMBL4581	Kinesin-like protein 1	Homo sapiens	SINGLE PROTEIN	CHEMBL1143136	1	Scientific Literature	J. Med. Chem.	2008	None
CHEMBL244075		0	304.28	0	3.58	19	N#C/N=C(\N)Nc1ccc(-c2ccc(C(F)(F)F)cc2)cc1	IC50	'='	840.0	nM	6.08			UO_0000065	19.97	0.38	2.50	8.19	False	CHEMBL895158	Inhibition of human KSP motor domain by ATPase assay	B	BAO_0000357	single protein format	Homo sapiens	None	None	None	None	CHEMBL4581	Kinesin-like protein 1	Homo sapiens	SINGLE PROTEIN	CHEMBL1148792	1	Scientific Literature	J. Med. Chem.	2007	None
CHEMBL242141		0	329.34	0	4.13	10	CCS(=O)(=O)Nc1ccc(-c2ccc(C(F)(F)F)cc2)cc1	IC50	'='	2518.0	nM	5.60			UO_0000065	17.00	0.35	1.47	12.13	False	CHEMBL895158	Inhibition of human KSP motor domain by ATPase assay	B	BAO_0000357	single protein format	Homo sapiens	None	None	None	None	CHEMBL4581	Kinesin-like protein 1	Homo sapiens	SINGLE PROTEIN	CHEMBL1148792	1	Scientific Literature	J. Med. Chem.	2007	None
CHEMBL244690		0	280.25	0	3.86	45	NC(=O)Nc1ccc(-c2cccc(C(F)(F)F)c2)cc1	IC50	'='	7200.0	nM	5.14			UO_0000065	18.35	0.35	1.28	9.33	False	CHEMBL895158	Inhibition of human KSP motor domain by ATPase assay	B	BAO_0000357	single protein format	Homo sapiens	None	None	None	None	CHEMBL4581	Kinesin-like protein 1	Homo sapiens	SINGLE PROTEIN	CHEMBL1148792	1	Scientific Literature	J. Med. Chem.	2007	None
CHEMBL241936		0	352.28	0	3.27	39	NS(=O)(=O)Nc1c(F)cc(-c2ccc(C(F)(F)F)cc2)cc1F	IC50	'='	502.0	nM	6.30			UO_0000065	17.88	0.37	3.03	8.73	False	CHEMBL895158	Inhibition of human KSP motor domain by ATPase assay	B	BAO_0000357	single protein format	Homo sapiens	None	None	None	None	CHEMBL4581	Kinesin-like protein 1	Homo sapiens	SINGLE PROTEIN	CHEMBL1148792	1	Scientific Literature	J. Med. Chem.	2007	None
CHEMBL243887		0	308.30	0	4.47	22	CN(C)C(=O)Nc1ccc(-c2ccc(C(F)(F)F)cc2)cc1	IC50	'>'	20000.0	nM				UO_0000065					False	CHEMBL895158	Inhibition of human KSP motor domain by ATPase assay	B	BAO_0000357	single protein format	Homo sapiens	None	None	None	None	CHEMBL4581	Kinesin-like protein 1	Homo sapiens	SINGLE PROTEIN	CHEMBL1148792	1	Scientific Literature	J. Med. Chem.	2007	None
CHEMBL399378		0	433.55	0	3.57	26	CC(=O)C1=NN2c3cc(C)ccc3OC[C@H]2[C@@]1(CCCN1CCOCC1)c1ccccc1	IC50	'='	1.0	nM	9.00			UO_0000065	20.76	0.38	5.43	16.55	False	CHEMBL941013	Inhibition of kinesin spindle protein	B	BAO_0000357	single protein format	None	None	None	None	None	CHEMBL4581	Kinesin-like protein 1	Homo sapiens	SINGLE PROTEIN	CHEMBL1139825	1	Scientific Literature	Bioorg. Med. Chem. Lett.	2007	None
CHEMBL206967		0	345.35	0	2.60	8c	CNC(=O)N1N=C(c2cc(F)ccc2F)CC1(CO)c1ccccc1	IC50	'='	903.0	nM	6.04			UO_0000065	17.50	0.33	3.44	9.31	False	CHEMBL871277	Inhibition of KSP by ATPase assay	B	BAO_0000357	single protein format	Homo sapiens	None	None	None	None	CHEMBL4581	Kinesin-like protein 1	Homo sapiens	SINGLE PROTEIN	CHEMBL1147831	1	Scientific Literature	Bioorg. Med. Chem. Lett.	2006	None
CHEMBL450994		0	319.28	0	3.16	16, PVZB1194	NS(=O)(=O)c1ccc(-c2ccc(C(F)(F)F)c(F)c2)cc1	Activity						Active						False	CHEMBL1026546	Inhibition of Eg5 in mitotic arrested human HeLa cells assessed as induction of monoastral phenotype formation at 18 umol/L by fluorescence assay	B	BAO_0000219	cell-based format	Homo sapiens	None	None	HeLa	None	CHEMBL4581	Kinesin-like protein 1	Homo sapiens	SINGLE PROTEIN	CHEMBL1152707	1	Scientific Literature	Bioorg. Med. Chem. Lett.	2009	CHEMBL3308376
CHEMBL377009		0	506.05	1	4.92	29	CCC(c1nn2cccc2c(=O)n1Cc1ccccc1)N(CCC(C)(C)N)C(=O)c1ccc(Cl)cc1	IC50	'='	650.0	nM	6.19			UO_0000065	12.23	0.23	1.27	7.23	False	CHEMBL853415	Inhibition of human Eg5 ATPase activity	B	BAO_0000357	single protein format	Homo sapiens	None	None	None	None	CHEMBL4581	Kinesin-like protein 1	Homo sapiens	SINGLE PROTEIN	CHEMBL1146041	1	Scientific Literature	Bioorg. Med. Chem. Lett.	2006	None
CHEMBL380181		0	490.01	0	4.22	25	C=CC(c1nn2ccc(Cl)c2c(=O)n1Cc1ccccc1)N(CCCN)C(=O)c1ccc(C)cc1	IC50	'='	1920.0	nM	5.72			UO_0000065	11.67	0.22	1.50	6.68	False	CHEMBL853415	Inhibition of human Eg5 ATPase activity	B	BAO_0000357	single protein format	Homo sapiens	None	None	None	None	CHEMBL4581	Kinesin-like protein 1	Homo sapiens	SINGLE PROTEIN	CHEMBL1146041	1	Scientific Literature	Bioorg. Med. Chem. Lett.	2006	None
CHEMBL246001		0	427.50	0	3.78	13, (+/-)	CC(=O)C1=NN(c2cc(F)ccc2F)CC1(CCCN1CCOCC1)c1ccccc1	IC50	'='	4.2	nM	8.38			UO_0000065	19.59	0.37	4.60	18.56	False	CHEMBL940954	Inhibition of kinesin spindle protein by ATPase assay	B	BAO_0000357	single protein format	None	None	None	None	None	CHEMBL4581	Kinesin-like protein 1	Homo sapiens	SINGLE PROTEIN	CHEMBL1139812	1	Scientific Literature	Bioorg. Med. Chem. Lett.	2007	None
CHEMBL246422		0	411.50	0	4.54	15, (+/-)	CC(=O)C1=NN(c2cc(F)ccc2F)CC1(CCCN1CCCC1)c1ccccc1	EC50	'='	15.0	nM	7.82			UO_0000065					False	CHEMBL940955	Inhibition of KSP-induced nucleolin phosphorylation in cell-based mitotic arrest assay	F	BAO_0000219	cell-based format	None	None	None	None	None	CHEMBL4581	Kinesin-like protein 1	Homo sapiens	SINGLE PROTEIN	CHEMBL1139812	1	Scientific Literature	Bioorg. Med. Chem. Lett.	2007	None
CHEMBL228800		0	377.54	0	3.23	30	CN(C)CCNC(=O)c1c(NC(=O)c2cccs2)sc2c1CCCC2	EC50	'='	37000.0	nM	4.43			UO_0000065	11.74	0.24	1.20	7.21	False	CHEMBL889162	Inhibition of KSP in A549 cells assessed by MPM-2 cytoblot assay	B	BAO_0000219	cell-based format	Homo sapiens	None	None	A549	None	CHEMBL4581	Kinesin-like protein 1	Homo sapiens	SINGLE PROTEIN	CHEMBL1145367	1	Scientific Literature	Bioorg. Med. Chem. Lett.	2007	CHEMBL3307651
CHEMBL250328		0	395.48	0	3.63	21	CC(=O)C1=NN2c3cc(F)ccc3OC[C@H]2[C@@]1(CCCN(C)C)c1ccccc1	IC50	'='	1.6	nM	8.80			UO_0000065	22.24	0.41	5.17	19.49	False	CHEMBL941013	Inhibition of kinesin spindle protein	B	BAO_0000357	single protein format	None	None	None	None	None	CHEMBL4581	Kinesin-like protein 1	Homo sapiens	SINGLE PROTEIN	CHEMBL1139825	1	Scientific Literature	Bioorg. Med. Chem. Lett.	2007	None
CHEMBL382165		0	355.38	0	3.70	22	O=C([C@@H](O)C1CC1)N1CC(c2cc(F)ccc2F)=C[C@H]1c1ccccc1	IC50	'='	11.0	nM	7.96			UO_0000065	22.39	0.42	4.26	19.63	True	CHEMBL868942	Inhibition of KSP	B	BAO_0000357	single protein format	Homo sapiens	None	None	None	None	CHEMBL4581	Kinesin-like protein 1	Homo sapiens	SINGLE PROTEIN	CHEMBL1146123	1	Scientific Literature	Bioorg. Med. Chem. Lett.	2006	None
CHEMBL271165		0	395.91	0	4.76	63	N[C@@H](CSC1(c2ccc(Cl)cc2)c2ccccc2-c2ccccc21)C(=O)O	Activity						Not Active						False	CHEMBL934296	Inhibition of human Eg5 basal ATPase activity	B	BAO_0000357	single protein format	Homo sapiens	None	None	None	None	CHEMBL4581	Kinesin-like protein 1	Homo sapiens	SINGLE PROTEIN	CHEMBL1143136	1	Scientific Literature	J. Med. Chem.	2008	None
CHEMBL439342		0	435.36	0	3.82	34	O=C([C@@H](OP(=O)(O)O)C1CC1)N1CC(c2cc(F)ccc2F)=C[C@H]1c1ccccc1	IC50						Not Determined						False	CHEMBL868957	Inhibition of KSP by ATPase assay	B	BAO_0000357	single protein format	Homo sapiens	None	None	None	None	CHEMBL4581	Kinesin-like protein 1	Homo sapiens	SINGLE PROTEIN	CHEMBL1146124	1	Scientific Literature	Bioorg. Med. Chem. Lett.	2006	None
CHEMBL435929		0	360.50	0	4.18	27	O=C(Nc1sc2c(c1C(=O)N1CCCC1)CCCC2)c1cccs1	EC50	'='	1100.0	nM	5.96			UO_0000065	16.53	0.34	1.78	12.06	False	CHEMBL889162	Inhibition of KSP in A549 cells assessed by MPM-2 cytoblot assay	B	BAO_0000219	cell-based format	Homo sapiens	None	None	A549	None	CHEMBL4581	Kinesin-like protein 1	Homo sapiens	SINGLE PROTEIN	CHEMBL1145367	1	Scientific Literature	Bioorg. Med. Chem. Lett.	2007	CHEMBL3307651
CHEMBL237894		0	337.36	0	1.66	6	CCOC(=O)C1=C(C)NC(=S)NC1c1cc(O)ccc1[N+](=O)[O-]	Activity						Not Active						False	CHEMBL897637	Inhibition of Eg5 ATPase activity expressed in Escherichia coli at 500 uM after 12 hrs	F	BAO_0000019	assay format	None	None	None	None	None	CHEMBL4581	Kinesin-like protein 1	Homo sapiens	SINGLE PROTEIN	CHEMBL1149635	1	Scientific Literature	Bioorg. Med. Chem.	2007	None
CHEMBL242182		0	320.37	0	2.48	59	CC1(C)Oc2ccc(-c3ccc(NS(N)(=O)=O)cc3)cc2O1	IC50	'='	482.0	nM	6.32			UO_0000065	19.72	0.39	3.84	6.97	False	CHEMBL895158	Inhibition of human KSP motor domain by ATPase assay	B	BAO_0000357	single protein format	Homo sapiens	None	None	None	None	CHEMBL4581	Kinesin-like protein 1	Homo sapiens	SINGLE PROTEIN	CHEMBL1148792	1	Scientific Literature	J. Med. Chem.	2007	None
CHEMBL242150		0	281.76	0	3.38	40	CS(=O)(=O)Nc1ccc(-c2ccc(Cl)cc2)cc1	IC50	'='	2002.0	nM	5.70			UO_0000065	20.22	0.43	2.32	12.34	False	CHEMBL895158	Inhibition of human KSP motor domain by ATPase assay	B	BAO_0000357	single protein format	Homo sapiens	None	None	None	None	CHEMBL4581	Kinesin-like protein 1	Homo sapiens	SINGLE PROTEIN	CHEMBL1148792	1	Scientific Literature	J. Med. Chem.	2007	None
CHEMBL243681		0	341.31	0	2.86	31	N#Cc1cc(-c2ccc(C(F)(F)F)cc2)ccc1NS(N)(=O)=O	IC50	'='	196.0	nM	6.71			UO_0000065	19.65	0.40	3.85	6.99	False	CHEMBL895158	Inhibition of human KSP motor domain by ATPase assay	B	BAO_0000357	single protein format	Homo sapiens	None	None	None	None	CHEMBL4581	Kinesin-like protein 1	Homo sapiens	SINGLE PROTEIN	CHEMBL1148792	1	Scientific Literature	J. Med. Chem.	2007	None
CHEMBL238076		0	334.40	0	1.97	9	CCOC(=O)C1=C(C)NC(=S)NC1c1cccc(OC(C)=O)c1	Activity						Not Active						False	CHEMBL897638	Inhibition of microtubule-stimulated Eg5 ATPase activity expressed in Escherichia coli at 500 uM after 12 hrs	F	BAO_0000019	assay format	None	None	None	None	None	CHEMBL4581	Kinesin-like protein 1	Homo sapiens	SINGLE PROTEIN	CHEMBL1149635	1	Scientific Literature	Bioorg. Med. Chem.	2007	None
CHEMBL393502		0	308.36	0	1.45	4	CCOC(=O)C1=C(C)NC(=S)NC1c1ccc(O)c(O)c1	Activity						Not Active						False	CHEMBL897638	Inhibition of microtubule-stimulated Eg5 ATPase activity expressed in Escherichia coli at 500 uM after 12 hrs	F	BAO_0000019	assay format	None	None	None	None	None	CHEMBL4581	Kinesin-like protein 1	Homo sapiens	SINGLE PROTEIN	CHEMBL1149635	1	Scientific Literature	Bioorg. Med. Chem.	2007	None
CHEMBL395034		0	435.47	0	4.61	18	CN(C)C(=O)N1CC(c2cc(F)ccc2F)=C[C@@]1(CC[C@H](N)C(F)F)c1ccccc1	IC50	'='	24.0	nM	7.62			UO_0000065	17.50	0.34	3.01	15.37	False	CHEMBL893747	Inhibition of KSP in KB31 cells	B	BAO_0000219	cell-based format	None	None	None	KB31	None	CHEMBL4581	Kinesin-like protein 1	Homo sapiens	SINGLE PROTEIN	CHEMBL1147937	1	Scientific Literature	Bioorg. Med. Chem. Lett.	2007	None
CHEMBL236789	MONASTROL	0	292.36	0	1.75	1, monastrol	CCOC(=O)C1=C(C)NC(=S)NC1c1cccc(O)c1	IC50	'='	6100.0	nM	5.21			UO_0000065					False	CHEMBL897634	Inhibition of Eg5 ATPase activity expressed in Escherichia coli after 12 hrs	F	BAO_0000019	assay format	None	None	None	None	None	CHEMBL4581	Kinesin-like protein 1	Homo sapiens	SINGLE PROTEIN	CHEMBL1149635	1	Scientific Literature	Bioorg. Med. Chem.	2007	None
CHEMBL427676		0	440.52	0	0.77	2	CC1=C(C(=O)OCCOCCOCCOCCO)C(c2cccc(O)c2)NC(=S)N1	IC50	'='	23000.0	nM	4.64			UO_0000065					False	CHEMBL897634	Inhibition of Eg5 ATPase activity expressed in Escherichia coli after 12 hrs	F	BAO_0000019	assay format	None	None	None	None	None	CHEMBL4581	Kinesin-like protein 1	Homo sapiens	SINGLE PROTEIN	CHEMBL1149635	1	Scientific Literature	Bioorg. Med. Chem.	2007	None
CHEMBL240050		0	339.25	None	None	17	CCOC(=O)C1=C(C)NC(=[Se])NC1c1cccc(O)c1	IC50	'='	23000.0	nM	4.64			UO_0000065					False	CHEMBL897635	Inhibition of microtubule-stimulated Eg5 ATPase activity expressed in Escherichia coli after 12 hrs	F	BAO_0000019	assay format	None	None	None	None	None	CHEMBL4581	Kinesin-like protein 1	Homo sapiens	SINGLE PROTEIN	CHEMBL1149635	1	Scientific Literature	Bioorg. Med. Chem.	2007	None
CHEMBL393502		0	308.36	0	1.45	4	CCOC(=O)C1=C(C)NC(=S)NC1c1ccc(O)c(O)c1	Activity						Not Active						False	CHEMBL897637	Inhibition of Eg5 ATPase activity expressed in Escherichia coli at 500 uM after 12 hrs	F	BAO_0000019	assay format	None	None	None	None	None	CHEMBL4581	Kinesin-like protein 1	Homo sapiens	SINGLE PROTEIN	CHEMBL1149635	1	Scientific Literature	Bioorg. Med. Chem.	2007	None
CHEMBL236789	MONASTROL	0	292.36	0	1.75	1, monastrol	CCOC(=O)C1=C(C)NC(=S)NC1c1cccc(O)c1	IC50	'='	6100.0	nM	5.21			UO_0000065					False	CHEMBL897633	Inhibition of Eg5 ATPase activity expressed in HeLa cells after 12 hrs	F	BAO_0000219	cell-based format	None	None	None	HeLa	None	CHEMBL4581	Kinesin-like protein 1	Homo sapiens	SINGLE PROTEIN	CHEMBL1149635	1	Scientific Literature	Bioorg. Med. Chem.	2007	CHEMBL3308376
CHEMBL1170845		0	239.32	0	4.50	12f	CC(C)(C)Oc1ccc2c(c1)[nH]c1ccccc12	IC50	'='	3200.0	nM	5.50			UO_0000065	22.96	0.42	0.99	21.96	False	CHEMBL1177082	Inhibition of human C-terminally His6-tagged microtubule-activated KSP motor domain ATPase activity after 30 mins by luciferase-derived luminescence assay	B	BAO_0000357	single protein format	Homo sapiens	None	None	None	None	CHEMBL4581	Kinesin-like protein 1	Homo sapiens	SINGLE PROTEIN	CHEMBL1177716	1	Scientific Literature	J. Med. Chem.	2010	None
CHEMBL1171078		0	267.33	0	4.32	12j	CC(C)(C)c1ccc2c(c1)[nH]c1ccc(C(=O)O)cc12	IC50	'='	11000.0	nM	4.96			UO_0000065	18.55	0.34	0.64	9.34	False	CHEMBL1177082	Inhibition of human C-terminally His6-tagged microtubule-activated KSP motor domain ATPase activity after 30 mins by luciferase-derived luminescence assay	B	BAO_0000357	single protein format	Homo sapiens	None	None	None	None	CHEMBL4581	Kinesin-like protein 1	Homo sapiens	SINGLE PROTEIN	CHEMBL1177716	1	Scientific Literature	J. Med. Chem.	2010	None
CHEMBL243669		0	334.29	0	3.13	30	NS(=O)(=O)Nc1ccc(-c2ccc(C(F)(F)F)cc2)cc1F	Ki	'='	6.0	nM	8.22			UO_0000065	24.59	0.51	5.09	11.39	False	CHEMBL895159	Inhibition of KSP D130V mutant by ATPase assay	B	BAO_0000019	assay format	Homo sapiens	None	None	None	None	CHEMBL4581	Kinesin-like protein 1	Homo sapiens	SINGLE PROTEIN	CHEMBL1148792	1	Scientific Literature	J. Med. Chem.	2007	None
CHEMBL240265		0	322.43	0	2.50	18	CCOC(=O)C1=C(C)NC(SCC)NC1c1cccc(O)c1	Activity						Not Active						False	CHEMBL897637	Inhibition of Eg5 ATPase activity expressed in Escherichia coli at 500 uM after 12 hrs	F	BAO_0000019	assay format	None	None	None	None	None	CHEMBL4581	Kinesin-like protein 1	Homo sapiens	SINGLE PROTEIN	CHEMBL1149635	1	Scientific Literature	Bioorg. Med. Chem.	2007	None
CHEMBL238075		0	392.43	0	1.89	8	CCOC(=O)C1=C(C)NC(=S)NC1c1cc(OC(C)=O)ccc1OC(C)=O	Activity						Not Active						False	CHEMBL897637	Inhibition of Eg5 ATPase activity expressed in Escherichia coli at 500 uM after 12 hrs	F	BAO_0000019	assay format	None	None	None	None	None	CHEMBL4581	Kinesin-like protein 1	Homo sapiens	SINGLE PROTEIN	CHEMBL1149635	1	Scientific Literature	Bioorg. Med. Chem.	2007	None
CHEMBL240497		0	439.51	0	4.07	15	CC(=O)N1N=C(c2cc(F)ccc2F)C[C@@]1(CCCN1C[C@H]2C[C@@H]1CO2)c1ccccc1	IC50	'='	1.0	nM	9.00			UO_0000065	20.48	0.38	4.93	19.94	False	CHEMBL898408	Inhibition of KSP by ATPase assay	B	BAO_0000357	single protein format	None	None	None	None	None	CHEMBL4581	Kinesin-like protein 1	Homo sapiens	SINGLE PROTEIN	CHEMBL1137440	1	Scientific Literature	Bioorg. Med. Chem. Lett.	2007	None
CHEMBL236181		0	368.48	0	1.67	14	CC1=C(C(=O)OCCOCCS)C(c2cccc(O)c2)NC(=S)N1	IC50	'='	4000.0	nM	5.40			UO_0000065					False	CHEMBL897634	Inhibition of Eg5 ATPase activity expressed in Escherichia coli after 12 hrs	F	BAO_0000019	assay format	None	None	None	None	None	CHEMBL4581	Kinesin-like protein 1	Homo sapiens	SINGLE PROTEIN	CHEMBL1149635	1	Scientific Literature	Bioorg. Med. Chem.	2007	None
CHEMBL393844		0	334.40	0	2.01	21	CCOC(=O)C1=C(C)NC(=S)N(C(C)=O)C1c1cccc(O)c1	Activity						Not Active						False	CHEMBL897638	Inhibition of microtubule-stimulated Eg5 ATPase activity expressed in Escherichia coli at 500 uM after 12 hrs	F	BAO_0000019	assay format	None	None	None	None	None	CHEMBL4581	Kinesin-like protein 1	Homo sapiens	SINGLE PROTEIN	CHEMBL1149635	1	Scientific Literature	Bioorg. Med. Chem.	2007	None
CHEMBL1078997		0	355.91	1	6.27	42	CC(C)(C)c1ccc2c(c1)[C@H]1OCCC[C@H]1[C@H](c1cccc(Cl)c1)N2	IC50	'='	6800.0	nM	5.17			UO_0000065	14.52	0.28	-1.10	24.31	False	CHEMBL1101849	Inhibition of ATPase activity of human recombinant EG5 assessed as ATP hydrolysis by pyruvate kinase-lactate dehydrogenase coupled assay	B	BAO_0000357	single protein format	Homo sapiens	None	None	None	None	CHEMBL4581	Kinesin-like protein 1	Homo sapiens	SINGLE PROTEIN	CHEMBL1154988	1	Scientific Literature	Bioorg. Med. Chem. Lett.	2010	None
CHEMBL1084677		0	483.56	0	3.85	60	CNCCS(=O)(=O)NC[C@H]1CC[C@@H]2[C@H](O1)c1cc(C(F)(F)F)ccc1N[C@H]2c1ccccc1	IC50	'='	4.0	nM	8.40			UO_0000065	17.37	0.35	4.55	10.57	False	CHEMBL1101849	Inhibition of ATPase activity of human recombinant EG5 assessed as ATP hydrolysis by pyruvate kinase-lactate dehydrogenase coupled assay	B	BAO_0000357	single protein format	Homo sapiens	None	None	None	None	CHEMBL4581	Kinesin-like protein 1	Homo sapiens	SINGLE PROTEIN	CHEMBL1154988	1	Scientific Literature	Bioorg. Med. Chem. Lett.	2010	None
CHEMBL392695	S-TRITYL-L-CYSTEINE	0	363.48	0	4.12	1	N[C@@H](CSC(c1ccccc1)(c1ccccc1)c1ccccc1)C(=O)O	IC50	'='	1800.0	nM	5.75			UO_0000065					False	CHEMBL896510	Inhibition of Eg5 assessed as inhibition ATP hydrolysis by ATPase assay	F	BAO_0000019	assay format	None	None	None	None	None	CHEMBL4581	Kinesin-like protein 1	Homo sapiens	SINGLE PROTEIN	CHEMBL1149533	1	Scientific Literature	Bioorg. Med. Chem. Lett.	2007	None
CHEMBL392369		0	393.51	0	4.13	4f	COc1ccc(C(SC[C@H](N)C(=O)O)(c2ccccc2)c2ccccc2)cc1	Inhibition	'='	98.0	%				UO_0000187					False	CHEMBL896510	Inhibition of Eg5 assessed as inhibition ATP hydrolysis by ATPase assay	F	BAO_0000019	assay format	None	None	None	None	None	CHEMBL4581	Kinesin-like protein 1	Homo sapiens	SINGLE PROTEIN	CHEMBL1149533	1	Scientific Literature	Bioorg. Med. Chem. Lett.	2007	None
CHEMBL244125		0	226.28	0	3.15	46	Cc1ccc(-c2ccc(NC(N)=O)cc2)cc1	IC50	'='	1382.0	nM	5.86			UO_0000065	25.89	0.47	2.71	10.63	False	CHEMBL895158	Inhibition of human KSP motor domain by ATPase assay	B	BAO_0000357	single protein format	Homo sapiens	None	None	None	None	CHEMBL4581	Kinesin-like protein 1	Homo sapiens	SINGLE PROTEIN	CHEMBL1148792	1	Scientific Literature	J. Med. Chem.	2007	None
CHEMBL1829430		0	489.65	0	4.46	69	CCC(c1nc2snc(C)c2c(=O)n1Cc1ccccc1)N(CCCN)C(=O)c1ccc(C)cc1	IC50	'='	3.0	nM	8.52			UO_0000065	17.41	0.33	4.06	9.06	False	CHEMBL1833735	Inhibition of human recombinant C-terminal His6-tagged KSP ATPase activity after 1 hr by malachite green assay	B	BAO_0000357	single protein format	Homo sapiens	None	None	None	None	CHEMBL4581	Kinesin-like protein 1	Homo sapiens	SINGLE PROTEIN	CHEMBL1828558	1	Scientific Literature	J. Med. Chem.	2011	None
CHEMBL1829431		0	473.58	0	3.99	63	CCC(c1nc2onc(C)c2c(=O)n1Cc1ccccc1)N(CCCN)C(=O)c1ccc(C)cc1	IC50	'='	16.0	nM	7.80			UO_0000065	16.46	0.30	3.81	7.27	False	CHEMBL1833735	Inhibition of human recombinant C-terminal His6-tagged KSP ATPase activity after 1 hr by malachite green assay	B	BAO_0000357	single protein format	Homo sapiens	None	None	None	None	CHEMBL4581	Kinesin-like protein 1	Homo sapiens	SINGLE PROTEIN	CHEMBL1828558	1	Scientific Literature	J. Med. Chem.	2011	None
CHEMBL1829430		0	489.65	0	4.46	69	CCC(c1nc2snc(C)c2c(=O)n1Cc1ccccc1)N(CCCN)C(=O)c1ccc(C)cc1	IC50	'='	51.0	nM	7.29			UO_0000065	14.89	0.28	2.83	7.75	False	CHEMBL1833735	Inhibition of human recombinant C-terminal His6-tagged KSP ATPase activity after 1 hr by malachite green assay	B	BAO_0000357	single protein format	Homo sapiens	None	None	None	None	CHEMBL4581	Kinesin-like protein 1	Homo sapiens	SINGLE PROTEIN	CHEMBL1828558	1	Scientific Literature	J. Med. Chem.	2011	None
CHEMBL444714		0	181.24	0	3.63	14a	Cc1cccc2c1[nH]c1ccccc12	IC50	'='	23000.0	nM	4.64			UO_0000065	25.59	0.45	1.01	29.37	False	CHEMBL1177082	Inhibition of human C-terminally His6-tagged microtubule-activated KSP motor domain ATPase activity after 30 mins by luciferase-derived luminescence assay	B	BAO_0000357	single protein format	Homo sapiens	None	None	None	None	CHEMBL4581	Kinesin-like protein 1	Homo sapiens	SINGLE PROTEIN	CHEMBL1177716	1	Scientific Literature	J. Med. Chem.	2010	None
CHEMBL1172899		0	221.30	0	4.20	15d	c1ccc2c(c1)[nH]c1cc3c(cc12)CCCC3	IC50	'='	25000.0	nM	4.60			UO_0000065	20.80	0.37	0.40	29.15	False	CHEMBL1177082	Inhibition of human C-terminally His6-tagged microtubule-activated KSP motor domain ATPase activity after 30 mins by luciferase-derived luminescence assay	B	BAO_0000357	single protein format	Homo sapiens	None	None	None	None	CHEMBL4581	Kinesin-like protein 1	Homo sapiens	SINGLE PROTEIN	CHEMBL1177716	1	Scientific Literature	J. Med. Chem.	2010	None
CHEMBL241754		0	357.40	0	3.56	11	CC(=O)N1N=C(c2cc(F)ccc2F)C[C@@]1(CCCN)c1ccccc1	IC50	'='	0.9	nM	9.05			UO_0000065	25.31	0.48	5.49	15.41	False	CHEMBL898408	Inhibition of KSP by ATPase assay	B	BAO_0000357	single protein format	None	None	None	None	None	CHEMBL4581	Kinesin-like protein 1	Homo sapiens	SINGLE PROTEIN	CHEMBL1137440	1	Scientific Literature	Bioorg. Med. Chem. Lett.	2007	None
CHEMBL1829427		0	587.97	2	6.17	59	CCC(c1nc2sc(Cl)c(Br)c2c(=O)n1Cc1ccccc1)N(CCCN)C(=O)c1ccc(C)cc1	IC50	'='	161.0	nM	6.79			UO_0000065	11.55	0.26	0.62	8.36	False	CHEMBL1833735	Inhibition of human recombinant C-terminal His6-tagged KSP ATPase activity after 1 hr by malachite green assay	B	BAO_0000357	single protein format	Homo sapiens	None	None	None	None	CHEMBL4581	Kinesin-like protein 1	Homo sapiens	SINGLE PROTEIN	CHEMBL1828558	1	Scientific Literature	J. Med. Chem.	2011	None
CHEMBL236181		0	368.48	0	1.67	14	CC1=C(C(=O)OCCOCCS)C(c2cccc(O)c2)NC(=S)N1	IC50	'='	5500.0	nM	5.26			UO_0000065					False	CHEMBL897635	Inhibition of microtubule-stimulated Eg5 ATPase activity expressed in Escherichia coli after 12 hrs	F	BAO_0000019	assay format	None	None	None	None	None	CHEMBL4581	Kinesin-like protein 1	Homo sapiens	SINGLE PROTEIN	CHEMBL1149635	1	Scientific Literature	Bioorg. Med. Chem.	2007	None
CHEMBL240689		0	394.50	0	0.29	24	CC1=C(C(=O)NCCOCCOCCN)C(c2cccc(O)c2)NC(=S)N1	IC50	'='	18300.0	nM	4.74			UO_0000065					False	CHEMBL897635	Inhibition of microtubule-stimulated Eg5 ATPase activity expressed in Escherichia coli after 12 hrs	F	BAO_0000019	assay format	None	None	None	None	None	CHEMBL4581	Kinesin-like protein 1	Homo sapiens	SINGLE PROTEIN	CHEMBL1149635	1	Scientific Literature	Bioorg. Med. Chem.	2007	None
CHEMBL247414		0	485.00	0	4.13	18, (+/-)	CC(=O)C1=NN(c2cc(Cl)ccc2F)CC1(CCCN1CCN(C(C)=O)CC1)c1ccccc1	IC50	'='	3.9	nM	8.41			UO_0000065	17.34	0.34	4.28	14.96	False	CHEMBL940954	Inhibition of kinesin spindle protein by ATPase assay	B	BAO_0000357	single protein format	None	None	None	None	None	CHEMBL4581	Kinesin-like protein 1	Homo sapiens	SINGLE PROTEIN	CHEMBL1139812	1	Scientific Literature	Bioorg. Med. Chem. Lett.	2007	None
CHEMBL240689		0	394.50	0	0.29	24	CC1=C(C(=O)NCCOCCOCCN)C(c2cccc(O)c2)NC(=S)N1	IC50	'='	22000.0	nM	4.66			UO_0000065					False	CHEMBL897634	Inhibition of Eg5 ATPase activity expressed in Escherichia coli after 12 hrs	F	BAO_0000019	assay format	None	None	None	None	None	CHEMBL4581	Kinesin-like protein 1	Homo sapiens	SINGLE PROTEIN	CHEMBL1149635	1	Scientific Literature	Bioorg. Med. Chem.	2007	None
CHEMBL240266		0	384.50	0	3.68	19	CCOC(=O)C1=C(C)NC(SCc2ccccc2)NC1c1cccc(O)c1	Activity						Not Active						False	CHEMBL897637	Inhibition of Eg5 ATPase activity expressed in Escherichia coli at 500 uM after 12 hrs	F	BAO_0000019	assay format	None	None	None	None	None	CHEMBL4581	Kinesin-like protein 1	Homo sapiens	SINGLE PROTEIN	CHEMBL1149635	1	Scientific Literature	Bioorg. Med. Chem.	2007	None
CHEMBL240266		0	384.50	0	3.68	19	CCOC(=O)C1=C(C)NC(SCc2ccccc2)NC1c1cccc(O)c1	Activity						Not Active						False	CHEMBL897638	Inhibition of microtubule-stimulated Eg5 ATPase activity expressed in Escherichia coli at 500 uM after 12 hrs	F	BAO_0000019	assay format	None	None	None	None	None	CHEMBL4581	Kinesin-like protein 1	Homo sapiens	SINGLE PROTEIN	CHEMBL1149635	1	Scientific Literature	Bioorg. Med. Chem.	2007	None
CHEMBL412292		0	347.41	0	3.41	34	N[C@@H](COC(c1ccccc1)(c1ccccc1)c1ccccc1)C(=O)O	Ki	'='	750.0	nM	6.12			UO_0000065	17.63	0.32	2.71	8.44	False	CHEMBL934296	Inhibition of human Eg5 basal ATPase activity	B	BAO_0000357	single protein format	Homo sapiens	None	None	None	None	CHEMBL4581	Kinesin-like protein 1	Homo sapiens	SINGLE PROTEIN	CHEMBL1143136	1	Scientific Literature	J. Med. Chem.	2008	None
CHEMBL261613		0	413.54	1	5.28	9	N[C@@H](CSC(c1ccccc1)(c1ccccc1)c1ccc2ccccc2c1)C(=O)O	Ki	'='	200.0	nM	6.70			UO_0000065	16.20	0.30	1.42	10.58	False	CHEMBL934296	Inhibition of human Eg5 basal ATPase activity	B	BAO_0000357	single protein format	Homo sapiens	None	None	None	None	CHEMBL4581	Kinesin-like protein 1	Homo sapiens	SINGLE PROTEIN	CHEMBL1143136	1	Scientific Literature	J. Med. Chem.	2008	None
CHEMBL397171		0	291.38	0	1.32	15	CCNC(=O)C1=C(C)NC(=S)NC1c1cccc(O)c1	IC50	'='	82300.0	nM	4.08			UO_0000065					False	CHEMBL897635	Inhibition of microtubule-stimulated Eg5 ATPase activity expressed in Escherichia coli after 12 hrs	F	BAO_0000019	assay format	None	None	None	None	None	CHEMBL4581	Kinesin-like protein 1	Homo sapiens	SINGLE PROTEIN	CHEMBL1149635	1	Scientific Literature	Bioorg. Med. Chem.	2007	None
CHEMBL391848		0	376.43	0	2.23	10	CCOC(=O)C1=C(C)NC(=S)N(C(C)=O)C1c1cccc(OC(C)=O)c1	Activity						Not Active						False	CHEMBL897638	Inhibition of microtubule-stimulated Eg5 ATPase activity expressed in Escherichia coli at 500 uM after 12 hrs	F	BAO_0000019	assay format	None	None	None	None	None	CHEMBL4581	Kinesin-like protein 1	Homo sapiens	SINGLE PROTEIN	CHEMBL1149635	1	Scientific Literature	Bioorg. Med. Chem.	2007	None
CHEMBL270537		0	605.80	2	8.75	38	O=C(O)C(CSC(c1ccccc1)(c1ccccc1)c1ccccc1)NC(c1ccccc1)(c1ccccc1)c1ccccc1	Activity						Not Active						False	CHEMBL934296	Inhibition of human Eg5 basal ATPase activity	B	BAO_0000357	single protein format	Homo sapiens	None	None	None	None	CHEMBL4581	Kinesin-like protein 1	Homo sapiens	SINGLE PROTEIN	CHEMBL1143136	1	Scientific Literature	J. Med. Chem.	2008	None
CHEMBL381061		0	309.41	0	4.41	25	CCOC(=O)N1Cc2c(ccc(C)c2C)C(c2ccccc2)C1	IC50	'>'	25000.0	nM				UO_0000065					False	CHEMBL860813	Inhibition of Eg5 by ATPase assay	F	BAO_0000019	assay format	Homo sapiens	None	None	None	None	CHEMBL4581	Kinesin-like protein 1	Homo sapiens	SINGLE PROTEIN	CHEMBL1146117	1	Scientific Literature	Bioorg. Med. Chem. Lett.	2006	None
CHEMBL380367		0	324.42	0	3.64	32	Cc1ccc2c(c1C)CN(C(=O)N(C)C)CC2c1cccc(O)c1	IC50	'='	306.0	nM	6.51			UO_0000065					True	CHEMBL860813	Inhibition of Eg5 by ATPase assay	F	BAO_0000019	assay format	Homo sapiens	None	None	None	None	CHEMBL4581	Kinesin-like protein 1	Homo sapiens	SINGLE PROTEIN	CHEMBL1146117	1	Scientific Literature	Bioorg. Med. Chem. Lett.	2006	None
CHEMBL232133		0	431.48	1	5.14	4h	N[C@@H](CSC(c1ccccc1)(c1ccccc1)c1ccc(C(F)(F)F)cc1)C(=O)O	Inhibition	'='	79.0	%				UO_0000187					False	CHEMBL896510	Inhibition of Eg5 assessed as inhibition ATP hydrolysis by ATPase assay	F	BAO_0000019	assay format	None	None	None	None	None	CHEMBL4581	Kinesin-like protein 1	Homo sapiens	SINGLE PROTEIN	CHEMBL1149533	1	Scientific Literature	Bioorg. Med. Chem. Lett.	2007	None
CHEMBL382587		0	371.43	0	3.81	7	CN(CCCN)C(=O)N1CC(c2cc(F)ccc2F)=C[C@H]1c1ccccc1	IC50	'='	16.0	nM	7.80			UO_0000065	20.99	0.39	3.99	15.73	False	CHEMBL942113	Inhibition of KSP	B	BAO_0000357	single protein format	None	None	None	None	None	CHEMBL4581	Kinesin-like protein 1	Homo sapiens	SINGLE PROTEIN	CHEMBL1140596	1	Scientific Literature	Bioorg. Med. Chem. Lett.	2007	None
CHEMBL401476		0	436.53	0	2.98	29	CC(=O)C1=NN2c3cc(F)ccc3OC[C@H]2[C@@]1(CCCN1CCNCC1)c1ccccc1	IC50	'='	4.3	nM	8.37			UO_0000065	19.17	0.36	5.39	14.63	False	CHEMBL941013	Inhibition of kinesin spindle protein	B	BAO_0000357	single protein format	None	None	None	None	None	CHEMBL4581	Kinesin-like protein 1	Homo sapiens	SINGLE PROTEIN	CHEMBL1139825	1	Scientific Literature	Bioorg. Med. Chem. Lett.	2007	None
CHEMBL250532		0	391.52	0	3.80	23	CC(=O)C1=NN2c3cc(C)ccc3OC[C@H]2[C@@]1(CCCN(C)C)c1ccccc1	IC50	'='	1.8	nM	8.74			UO_0000065	22.34	0.41	4.94	19.37	False	CHEMBL941013	Inhibition of kinesin spindle protein	B	BAO_0000357	single protein format	None	None	None	None	None	CHEMBL4581	Kinesin-like protein 1	Homo sapiens	SINGLE PROTEIN	CHEMBL1139825	1	Scientific Literature	Bioorg. Med. Chem. Lett.	2007	None
CHEMBL254434		0	639.57	2	10.05	24	Oc1cccc(C(c2cc(Cl)c(O)c(Cl)c2)C(c2cc(Cl)c(O)c(Cl)c2)c2cc(Cl)c(O)c(Cl)c2)c1Cl	IC50	'='	27000.0	nM	4.57			UO_0000065	7.14	0.17	-5.48	5.65	False	CHEMBL942113	Inhibition of KSP	B	BAO_0000357	single protein format	None	None	None	None	None	CHEMBL4581	Kinesin-like protein 1	Homo sapiens	SINGLE PROTEIN	CHEMBL1140596	1	Scientific Literature	Bioorg. Med. Chem. Lett.	2007	None
CHEMBL382587		0	371.43	0	3.81	15	CN(CCCN)C(=O)N1CC(c2cc(F)ccc2F)=C[C@H]1c1ccccc1	IC50	'='	16.0	nM	7.80			UO_0000065	20.99	0.39	3.99	15.73	True	CHEMBL868942	Inhibition of KSP	B	BAO_0000357	single protein format	Homo sapiens	None	None	None	None	CHEMBL4581	Kinesin-like protein 1	Homo sapiens	SINGLE PROTEIN	CHEMBL1146123	1	Scientific Literature	Bioorg. Med. Chem. Lett.	2006	None
CHEMBL205437		0	397.47	0	4.21	13	CN(C(=O)N1CC(c2cc(F)ccc2F)=C[C@H]1c1ccccc1)C1CCNCC1	IC50	'='	2.6	nM	8.59			UO_0000065	21.60	0.40	4.38	24.13	False	CHEMBL868942	Inhibition of KSP	B	BAO_0000357	single protein format	Homo sapiens	None	None	None	None	CHEMBL4581	Kinesin-like protein 1	Homo sapiens	SINGLE PROTEIN	CHEMBL1146123	1	Scientific Literature	Bioorg. Med. Chem. Lett.	2006	None
CHEMBL262736		0	387.43	0	4.04	18	CC(C)(C)[C@H](O)C(=O)N1CC(c2cc(F)ccc2F)=C[C@H]1c1cccc(O)c1	IC50	'='	1.3	nM	8.89			UO_0000065	22.94	0.43	4.85	14.62	True	CHEMBL868957	Inhibition of KSP by ATPase assay	B	BAO_0000357	single protein format	Homo sapiens	None	None	None	None	CHEMBL4581	Kinesin-like protein 1	Homo sapiens	SINGLE PROTEIN	CHEMBL1146124	1	Scientific Literature	Bioorg. Med. Chem. Lett.	2006	None
CHEMBL381526		0	372.42	0	3.62	15	CC(C)[C@H](N)C(=O)N1CC(c2cc(F)ccc2F)=C[C@H]1c1cccc(O)c1	IC50	'='	1.2	nM	8.92			UO_0000065	23.95	0.45	5.30	13.40	True	CHEMBL868957	Inhibition of KSP by ATPase assay	B	BAO_0000357	single protein format	Homo sapiens	None	None	None	None	CHEMBL4581	Kinesin-like protein 1	Homo sapiens	SINGLE PROTEIN	CHEMBL1146124	1	Scientific Literature	Bioorg. Med. Chem. Lett.	2006	None
CHEMBL370956		0	356.85	0	4.77	13c	CC(C)(C)C(=O)N1N=C(c2ccccc2Cl)CC1c1cccc(O)c1	IC50	'='	460.0	nM	6.34			UO_0000065	17.76	0.35	1.57	11.98	False	CHEMBL831535	In vitro inhibitory concentration towards kinesin spindle protein activity of ATP hydrolysis in the presence of microtubules measured by ATPase assay (n=3)	B	BAO_0000357	single protein format	Homo sapiens	None	None	None	None	CHEMBL4581	Kinesin-like protein 1	Homo sapiens	SINGLE PROTEIN	CHEMBL1143528	1	Scientific Literature	Bioorg. Med. Chem. Lett.	2005	None
CHEMBL244697		0	361.30	0	2.90	55	NS(=O)(=O)Nc1ccc(-c2ccc(C(F)(F)F)c([N+](=O)[O-])c2)cc1	IC50	'='	28.0	nM	7.55			UO_0000065	20.90	0.43	4.65	6.55	False	CHEMBL895158	Inhibition of human KSP motor domain by ATPase assay	B	BAO_0000357	single protein format	Homo sapiens	None	None	None	None	CHEMBL4581	Kinesin-like protein 1	Homo sapiens	SINGLE PROTEIN	CHEMBL1148792	1	Scientific Literature	J. Med. Chem.	2007	None
CHEMBL389589		0	334.29	0	3.13	54	NS(=O)(=O)Nc1ccc(-c2ccc(C(F)(F)F)c(F)c2)cc1	IC50	'='	15.0	nM	7.82			UO_0000065	23.40	0.49	4.69	10.84	False	CHEMBL895158	Inhibition of human KSP motor domain by ATPase assay	B	BAO_0000357	single protein format	Homo sapiens	None	None	None	None	CHEMBL4581	Kinesin-like protein 1	Homo sapiens	SINGLE PROTEIN	CHEMBL1148792	1	Scientific Literature	J. Med. Chem.	2007	None
CHEMBL397249		0	254.33	0	3.97	47	CC(C)c1ccc(-c2ccc(NC(N)=O)cc2)cc1	IC50	'='	57.0	nM	7.24			UO_0000065	28.48	0.52	3.27	13.14	False	CHEMBL895158	Inhibition of human KSP motor domain by ATPase assay	B	BAO_0000357	single protein format	Homo sapiens	None	None	None	None	CHEMBL4581	Kinesin-like protein 1	Homo sapiens	SINGLE PROTEIN	CHEMBL1148792	1	Scientific Literature	J. Med. Chem.	2007	None
CHEMBL390646		0	294.28	0	4.12	21	CNC(=O)Nc1ccc(-c2ccc(C(F)(F)F)cc2)cc1	IC50	'>'	20000.0	nM				UO_0000065					False	CHEMBL895158	Inhibition of human KSP motor domain by ATPase assay	B	BAO_0000357	single protein format	Homo sapiens	None	None	None	None	CHEMBL4581	Kinesin-like protein 1	Homo sapiens	SINGLE PROTEIN	CHEMBL1148792	1	Scientific Literature	J. Med. Chem.	2007	None
CHEMBL242783		0	301.29	0	3.02	13	NS(=O)(=O)c1ccc(-c2ccc(C(F)(F)F)cc2)cc1	IC50	'='	345.0	nM	6.46			UO_0000065	21.45	0.44	3.44	10.74	False	CHEMBL895158	Inhibition of human KSP motor domain by ATPase assay	B	BAO_0000357	single protein format	Homo sapiens	None	None	None	None	CHEMBL4581	Kinesin-like protein 1	Homo sapiens	SINGLE PROTEIN	CHEMBL1148792	1	Scientific Literature	J. Med. Chem.	2007	None
CHEMBL228800		0	377.54	0	3.23	30	CN(C)CCNC(=O)c1c(NC(=O)c2cccs2)sc2c1CCCC2	IC50	'='	27000.0	nM	4.57			UO_0000065	12.10	0.25	1.34	7.44	False	CHEMBL889161	Inhibition of human KSP expressed in Escherichia coli assessed by ATPase assay	B	BAO_0000019	assay format	Homo sapiens	None	None	None	None	CHEMBL4581	Kinesin-like protein 1	Homo sapiens	SINGLE PROTEIN	CHEMBL1145367	1	Scientific Literature	Bioorg. Med. Chem. Lett.	2007	None
CHEMBL229014		0	334.47	0	3.64	26	CN(C)C(=O)c1c(NC(=O)c2cccs2)sc2c1CCCC2	IC50	'='	6000.0	nM	5.22			UO_0000065	15.61	0.32	1.58	10.57	False	CHEMBL889161	Inhibition of human KSP expressed in Escherichia coli assessed by ATPase assay	B	BAO_0000019	assay format	Homo sapiens	None	None	None	None	CHEMBL4581	Kinesin-like protein 1	Homo sapiens	SINGLE PROTEIN	CHEMBL1145367	1	Scientific Literature	Bioorg. Med. Chem. Lett.	2007	None
CHEMBL228424		0	377.54	0	4.13	19	CCN(CC)C(=O)c1c(NC(=O)c2scnc2C)sc2c1CCCC2	IC50	'='	17000.0	nM	4.77			UO_0000065	12.63	0.26	0.64	7.66	False	CHEMBL889161	Inhibition of human KSP expressed in Escherichia coli assessed by ATPase assay	B	BAO_0000019	assay format	Homo sapiens	None	None	None	None	CHEMBL4581	Kinesin-like protein 1	Homo sapiens	SINGLE PROTEIN	CHEMBL1145367	1	Scientific Literature	Bioorg. Med. Chem. Lett.	2007	None
CHEMBL375929		0	380.56	0	4.33	42	CCN(CC)C(=O)c1c(NC(=O)c2cccs2)sc2c1CCSC2	EC50	'='	9600.0	nM	5.02			UO_0000065	13.19	0.29	0.69	10.16	False	CHEMBL889162	Inhibition of KSP in A549 cells assessed by MPM-2 cytoblot assay	B	BAO_0000219	cell-based format	Homo sapiens	None	None	A549	None	CHEMBL4581	Kinesin-like protein 1	Homo sapiens	SINGLE PROTEIN	CHEMBL1145367	1	Scientific Literature	Bioorg. Med. Chem. Lett.	2007	CHEMBL3307651
CHEMBL228369		0	362.52	0	4.42	15	CCN(CC)C(=O)c1c(NC(=O)c2cccs2)sc2c1CCCC2	EC50	'='	480.0	nM	6.32			UO_0000065	17.43	0.36	1.90	12.79	False	CHEMBL889162	Inhibition of KSP in A549 cells assessed by MPM-2 cytoblot assay	B	BAO_0000219	cell-based format	Homo sapiens	None	None	A549	None	CHEMBL4581	Kinesin-like protein 1	Homo sapiens	SINGLE PROTEIN	CHEMBL1145367	1	Scientific Literature	Bioorg. Med. Chem. Lett.	2007	CHEMBL3307651
CHEMBL228382		0	364.49	0	3.62	41	CCN(CC)C(=O)c1c(NC(=O)c2cccs2)sc2c1CCOC2	EC50	'='	17000.0	nM	4.77			UO_0000065	13.09	0.27	1.15	8.13	False	CHEMBL889162	Inhibition of KSP in A549 cells assessed by MPM-2 cytoblot assay	B	BAO_0000219	cell-based format	Homo sapiens	None	None	A549	None	CHEMBL4581	Kinesin-like protein 1	Homo sapiens	SINGLE PROTEIN	CHEMBL1145367	1	Scientific Literature	Bioorg. Med. Chem. Lett.	2007	CHEMBL3307651
CHEMBL388182		0	356.49	0	4.36	21	CCN(CC)C(=O)c1c(NC(=O)c2ccccc2)sc2c1CCCC2	EC50	'='	34000.0	nM	4.47			UO_0000065	12.53	0.24	0.11	9.04	False	CHEMBL889162	Inhibition of KSP in A549 cells assessed by MPM-2 cytoblot assay	B	BAO_0000219	cell-based format	Homo sapiens	None	None	A549	None	CHEMBL4581	Kinesin-like protein 1	Homo sapiens	SINGLE PROTEIN	CHEMBL1145367	1	Scientific Literature	Bioorg. Med. Chem. Lett.	2007	CHEMBL3307651
CHEMBL228270		0	390.57	1	5.06	38	CCN(CC)C(=O)c1c(NC(=O)c2cccs2)sc2c1CCC(C)(C)C2	IC50	'='	12000.0	nM	4.92			UO_0000065	12.60	0.26	-0.14	9.96	False	CHEMBL889161	Inhibition of human KSP expressed in Escherichia coli assessed by ATPase assay	B	BAO_0000019	assay format	Homo sapiens	None	None	None	None	CHEMBL4581	Kinesin-like protein 1	Homo sapiens	SINGLE PROTEIN	CHEMBL1145367	1	Scientific Literature	Bioorg. Med. Chem. Lett.	2007	None
CHEMBL228370		0	362.52	0	4.42	17	CCN(CC)C(=O)c1c(NC(=O)c2ccsc2)sc2c1CCCC2	EC50	'='	4300.0	nM	5.37			UO_0000065	14.80	0.31	0.95	10.86	False	CHEMBL889162	Inhibition of KSP in A549 cells assessed by MPM-2 cytoblot assay	B	BAO_0000219	cell-based format	Homo sapiens	None	None	A549	None	CHEMBL4581	Kinesin-like protein 1	Homo sapiens	SINGLE PROTEIN	CHEMBL1145367	1	Scientific Literature	Bioorg. Med. Chem. Lett.	2007	CHEMBL3307651
CHEMBL214404		0	457.58	0	3.80	20	CCC(c1nn2cccc2c(=O)n1Cc1ccccc1)N(CCCN)C(=O)c1ccc(C)cc1	IC50	'='	80.0	nM	7.10			UO_0000065	15.51	0.29	3.30	8.29	False	CHEMBL853415	Inhibition of human Eg5 ATPase activity	B	BAO_0000357	single protein format	Homo sapiens	None	None	None	None	CHEMBL4581	Kinesin-like protein 1	Homo sapiens	SINGLE PROTEIN	CHEMBL1146041	1	Scientific Literature	Bioorg. Med. Chem. Lett.	2006	None
CHEMBL1173703		0	223.32	0	4.62	8e	CC(C)(C)c1ccc2c(c1)[nH]c1ccccc12	Inhibition	'='	100.0	%				UO_0000187					False	CHEMBL1177081	Inhibition of human C-terminally His6-tagged microtubule-activated KSP motor domain ATPase activity at 20 uM after 30 mins by luciferase-derived luminescence assay	B	BAO_0000357	single protein format	Homo sapiens	None	None	None	None	CHEMBL4581	Kinesin-like protein 1	Homo sapiens	SINGLE PROTEIN	CHEMBL1177716	1	Scientific Literature	J. Med. Chem.	2010	None
CHEMBL1173704		0	235.21	0	4.34	8f	FC(F)(F)c1ccc2c(c1)[nH]c1ccccc12	Inhibition	'='	100.0	%				UO_0000187					False	CHEMBL1177081	Inhibition of human C-terminally His6-tagged microtubule-activated KSP motor domain ATPase activity at 20 uM after 30 mins by luciferase-derived luminescence assay	B	BAO_0000357	single protein format	Homo sapiens	None	None	None	None	CHEMBL4581	Kinesin-like protein 1	Homo sapiens	SINGLE PROTEIN	CHEMBL1177716	1	Scientific Literature	J. Med. Chem.	2010	None
CHEMBL1173068		0	239.27	0	3.42	10c	COC(=O)c1ccc2[nH]c3cc(C)ccc3c2c1	Inhibition	'='	0.0	%				UO_0000187					False	CHEMBL1177081	Inhibition of human C-terminally His6-tagged microtubule-activated KSP motor domain ATPase activity at 20 uM after 30 mins by luciferase-derived luminescence assay	B	BAO_0000357	single protein format	Homo sapiens	None	None	None	None	CHEMBL4581	Kinesin-like protein 1	Homo sapiens	SINGLE PROTEIN	CHEMBL1177716	1	Scientific Literature	J. Med. Chem.	2010	None
CHEMBL1171637		0	239.27	0	3.42	10g	COC(=O)c1ccc2c(c1)[nH]c1cc(C)ccc12	Inhibition	'='	2.0	%				UO_0000187					False	CHEMBL1177081	Inhibition of human C-terminally His6-tagged microtubule-activated KSP motor domain ATPase activity at 20 uM after 30 mins by luciferase-derived luminescence assay	B	BAO_0000357	single protein format	Homo sapiens	None	None	None	None	CHEMBL4581	Kinesin-like protein 1	Homo sapiens	SINGLE PROTEIN	CHEMBL1177716	1	Scientific Literature	J. Med. Chem.	2010	None
CHEMBL401844		0	797.79	2	8.74	22	O=C(O)c1cc2c(cc1S(=O)(=O)O)C1C(C3C2C2(Cl)C(Cl)=C(Cl)C3(Cl)C2(Cl)Cl)C2(Cl)C(Cl)=C(Cl)C1(Cl)C2(Cl)Cl	IC50	'='	22000.0	nM	4.66			UO_0000065	5.84	0.16	-4.08	5.08	False	CHEMBL942113	Inhibition of KSP	B	BAO_0000357	single protein format	None	None	None	None	None	CHEMBL4581	Kinesin-like protein 1	Homo sapiens	SINGLE PROTEIN	CHEMBL1140596	1	Scientific Literature	Bioorg. Med. Chem. Lett.	2007	None
CHEMBL380814		0	298.77	0	4.04	19	CC(=O)N1N=C(c2cccc(Cl)c2)CC1c1ccccc1	IC50	'='	9800.0	nM	5.01			UO_0000065	16.76	0.33	0.97	15.33	False	CHEMBL942113	Inhibition of KSP	B	BAO_0000357	single protein format	None	None	None	None	None	CHEMBL4581	Kinesin-like protein 1	Homo sapiens	SINGLE PROTEIN	CHEMBL1140596	1	Scientific Literature	Bioorg. Med. Chem. Lett.	2007	None
CHEMBL252340		0	389.46	0	3.95	13	CCCCN1C(=O)[C@@H]2Cc3c([nH]c4ccccc34)[C@@H](c3cccc(O)c3)N2C1=O	IC50	'='	800.0	nM	6.10			UO_0000065	15.65	0.29	2.15	7.96	True	CHEMBL942113	Inhibition of KSP	B	BAO_0000357	single protein format	None	None	None	None	None	CHEMBL4581	Kinesin-like protein 1	Homo sapiens	SINGLE PROTEIN	CHEMBL1140596	1	Scientific Literature	Bioorg. Med. Chem. Lett.	2007	None
CHEMBL364452		0	314.77	0	3.74	12	CC(=O)N1N=C(c2ccccc2Cl)CC1c1cccc(O)c1	IC50	'='	450.0	nM	6.35			UO_0000065	20.16	0.39	2.61	12.00	False	CHEMBL942113	Inhibition of KSP	B	BAO_0000357	single protein format	None	None	None	None	None	CHEMBL4581	Kinesin-like protein 1	Homo sapiens	SINGLE PROTEIN	CHEMBL1140596	1	Scientific Literature	Bioorg. Med. Chem. Lett.	2007	None
CHEMBL382165		0	355.38	0	3.70	6	O=C([C@@H](O)C1CC1)N1CC(c2cc(F)ccc2F)=C[C@H]1c1ccccc1	IC50	'='	11.0	nM	7.96			UO_0000065	22.39	0.42	4.26	19.63	False	CHEMBL942113	Inhibition of KSP	B	BAO_0000357	single protein format	None	None	None	None	None	CHEMBL4581	Kinesin-like protein 1	Homo sapiens	SINGLE PROTEIN	CHEMBL1140596	1	Scientific Literature	Bioorg. Med. Chem. Lett.	2007	None
CHEMBL438800		0	375.27	0	3.78	33	CN(C)C(=O)N1Cc2cc(Br)ccc2C(c2cccc(O)c2)C1	IC50	'='	808.0	nM	6.09			UO_0000065	16.24	0.36	2.31	13.92	False	CHEMBL942113	Inhibition of KSP	B	BAO_0000357	single protein format	None	None	None	None	None	CHEMBL4581	Kinesin-like protein 1	Homo sapiens	SINGLE PROTEIN	CHEMBL1140596	1	Scientific Literature	Bioorg. Med. Chem. Lett.	2007	None
CHEMBL196985		0	329.35	0	3.80	30	CN(C)C(=O)N1N=C(c2cc(F)ccc2F)CC1c1ccccc1	IC50	'='	84.0	nM	7.08			UO_0000065	21.48	0.40	3.28	19.70	False	CHEMBL942113	Inhibition of KSP	B	BAO_0000357	single protein format	None	None	None	None	None	CHEMBL4581	Kinesin-like protein 1	Homo sapiens	SINGLE PROTEIN	CHEMBL1140596	1	Scientific Literature	Bioorg. Med. Chem. Lett.	2007	None
CHEMBL228962		0	348.54	0	4.78	22	CCN(CC)C(=O)c1c(NCc2cccs2)sc2c1CCCC2	IC50	'='	20000.0	nM	4.70			UO_0000065	13.48	0.28	-0.08	14.53	False	CHEMBL889161	Inhibition of human KSP expressed in Escherichia coli assessed by ATPase assay	B	BAO_0000019	assay format	Homo sapiens	None	None	None	None	CHEMBL4581	Kinesin-like protein 1	Homo sapiens	SINGLE PROTEIN	CHEMBL1145367	1	Scientific Literature	Bioorg. Med. Chem. Lett.	2007	None
CHEMBL388097		0	376.55	0	4.81	16	CCN(CC)C(=O)c1c(NC(=O)c2cccs2)sc2c1CCCCC2	IC50	'='	4100.0	nM	5.39			UO_0000065	14.31	0.29	0.58	10.90	False	CHEMBL889161	Inhibition of human KSP expressed in Escherichia coli assessed by ATPase assay	B	BAO_0000019	assay format	Homo sapiens	None	None	None	None	CHEMBL4581	Kinesin-like protein 1	Homo sapiens	SINGLE PROTEIN	CHEMBL1145367	1	Scientific Literature	Bioorg. Med. Chem. Lett.	2007	None
CHEMBL562019		0	489.48	0	4.95	6o	CS(=O)(=O)c1ccc(Nc2nc3cc(C(=O)O)ccc3n2Cc2ccccc2C(F)(F)F)cc1	IC50	'='	6900.0	nM	5.16			UO_0000065	10.54	0.21	0.21	5.10	False	CHEMBL1035565	Inhibition of human kinesin spindle protein by endpoint assay	B	BAO_0000357	single protein format	Homo sapiens	None	None	None	None	CHEMBL4581	Kinesin-like protein 1	Homo sapiens	SINGLE PROTEIN	CHEMBL1158447	1	Scientific Literature	Bioorg. Med. Chem. Lett.	2009	None
CHEMBL207973		0	265.40	0	4.27	40	CCN1Cc2c(ccc(C)c2C)C(c2ccccc2)C1	IC50	'='	25200.0	nM	4.60			UO_0000065	17.33	0.31	0.33	141.93	False	CHEMBL942113	Inhibition of KSP	B	BAO_0000357	single protein format	None	None	None	None	None	CHEMBL4581	Kinesin-like protein 1	Homo sapiens	SINGLE PROTEIN	CHEMBL1140596	1	Scientific Literature	Bioorg. Med. Chem. Lett.	2007	None
CHEMBL237893		0	440.52	0	1.15	5	CCOC(=O)C1=C(C)NC(=S)NC1c1ccc(OCCOCCOCCO)c(O)c1	Activity						Not Active						False	CHEMBL897638	Inhibition of microtubule-stimulated Eg5 ATPase activity expressed in Escherichia coli at 500 uM after 12 hrs	F	BAO_0000019	assay format	None	None	None	None	None	CHEMBL4581	Kinesin-like protein 1	Homo sapiens	SINGLE PROTEIN	CHEMBL1149635	1	Scientific Literature	Bioorg. Med. Chem.	2007	None
CHEMBL228270		0	390.57	1	5.06	38	CCN(CC)C(=O)c1c(NC(=O)c2cccs2)sc2c1CCC(C)(C)C2	EC50	'='	14000.0	nM	4.85			UO_0000065	12.43	0.25	-0.21	9.82	False	CHEMBL889162	Inhibition of KSP in A549 cells assessed by MPM-2 cytoblot assay	B	BAO_0000219	cell-based format	Homo sapiens	None	None	A549	None	CHEMBL4581	Kinesin-like protein 1	Homo sapiens	SINGLE PROTEIN	CHEMBL1145367	1	Scientific Literature	Bioorg. Med. Chem. Lett.	2007	CHEMBL3307651
CHEMBL390721		0	390.57	1	5.06	37	CCN(CC)C(=O)c1c(NC(=O)c2cccs2)sc2c1CC(C)(C)CC2	EC50	'='	1700.0	nM	5.77			UO_0000065	14.77	0.30	0.71	11.68	False	CHEMBL889162	Inhibition of KSP in A549 cells assessed by MPM-2 cytoblot assay	B	BAO_0000219	cell-based format	Homo sapiens	None	None	A549	None	CHEMBL4581	Kinesin-like protein 1	Homo sapiens	SINGLE PROTEIN	CHEMBL1145367	1	Scientific Literature	Bioorg. Med. Chem. Lett.	2007	CHEMBL3307651
CHEMBL374609		0	362.52	0	4.59	35	CCN(CC)C(=O)c1c(NC(=O)c2cccs2)sc2c1C(C)CC2	EC50	'='	5400.0	nM	5.27			UO_0000065	14.53	0.30	0.68	10.66	False	CHEMBL889162	Inhibition of KSP in A549 cells assessed by MPM-2 cytoblot assay	B	BAO_0000219	cell-based format	Homo sapiens	None	None	A549	None	CHEMBL4581	Kinesin-like protein 1	Homo sapiens	SINGLE PROTEIN	CHEMBL1145367	1	Scientific Literature	Bioorg. Med. Chem. Lett.	2007	CHEMBL3307651
CHEMBL229014		0	334.47	0	3.64	26	CN(C)C(=O)c1c(NC(=O)c2cccs2)sc2c1CCCC2	EC50	'='	3600.0	nM	5.44			UO_0000065	16.28	0.34	1.80	11.02	False	CHEMBL889162	Inhibition of KSP in A549 cells assessed by MPM-2 cytoblot assay	B	BAO_0000219	cell-based format	Homo sapiens	None	None	A549	None	CHEMBL4581	Kinesin-like protein 1	Homo sapiens	SINGLE PROTEIN	CHEMBL1145367	1	Scientific Literature	Bioorg. Med. Chem. Lett.	2007	CHEMBL3307651
CHEMBL229012		0	307.40	0	3.64	24	O=C(Nc1sc2c(c1C(=O)O)CCCC2)c1cccs1	EC50	'<'	30000.0	nM				UO_0000065					False	CHEMBL889162	Inhibition of KSP in A549 cells assessed by MPM-2 cytoblot assay	B	BAO_0000219	cell-based format	Homo sapiens	None	None	A549	None	CHEMBL4581	Kinesin-like protein 1	Homo sapiens	SINGLE PROTEIN	CHEMBL1145367	1	Scientific Literature	Bioorg. Med. Chem. Lett.	2007	CHEMBL3307651
CHEMBL377596		0	371.38	0	3.41	17	O=C([C@@H](O)C1CC1)N1CC(c2cc(F)ccc2F)=C[C@H]1c1cccc(O)c1	IC50	'='	2.9	nM	8.54			UO_0000065	22.99	0.43	5.13	14.05	False	CHEMBL868957	Inhibition of KSP by ATPase assay	B	BAO_0000357	single protein format	Homo sapiens	None	None	None	None	CHEMBL4581	Kinesin-like protein 1	Homo sapiens	SINGLE PROTEIN	CHEMBL1146124	1	Scientific Literature	Bioorg. Med. Chem. Lett.	2006	None
CHEMBL202788		0	458.51	0	4.06	21	CC(C)(C)[C@H](NC(=O)OCCO)C(=O)N1CC(c2cc(F)ccc2F)=C[C@H]1c1ccccc1	IC50	'='	7.4	nM	8.13			UO_0000065	17.73	0.34	4.07	10.31	True	CHEMBL868942	Inhibition of KSP	B	BAO_0000357	single protein format	Homo sapiens	None	None	None	None	CHEMBL4581	Kinesin-like protein 1	Homo sapiens	SINGLE PROTEIN	CHEMBL1146123	1	Scientific Literature	Bioorg. Med. Chem. Lett.	2006	None
CHEMBL228688		0	308.43	0	3.54	12	CCN(CC)C(=O)c1ccsc1NC(=O)c1cccs1	EC50	'<'	30000.0	nM				UO_0000065					False	CHEMBL889162	Inhibition of KSP in A549 cells assessed by MPM-2 cytoblot assay	B	BAO_0000219	cell-based format	Homo sapiens	None	None	A549	None	CHEMBL4581	Kinesin-like protein 1	Homo sapiens	SINGLE PROTEIN	CHEMBL1145367	1	Scientific Literature	Bioorg. Med. Chem. Lett.	2007	CHEMBL3307651
CHEMBL435929		0	360.50	0	4.18	27	O=C(Nc1sc2c(c1C(=O)N1CCCC1)CCCC2)c1cccs1	IC50	'='	3900.0	nM	5.41			UO_0000065	15.00	0.31	1.23	10.95	False	CHEMBL889161	Inhibition of human KSP expressed in Escherichia coli assessed by ATPase assay	B	BAO_0000019	assay format	Homo sapiens	None	None	None	None	CHEMBL4581	Kinesin-like protein 1	Homo sapiens	SINGLE PROTEIN	CHEMBL1145367	1	Scientific Literature	Bioorg. Med. Chem. Lett.	2007	None
CHEMBL429467		0	308.26	0	3.59	53	NC(=O)Nc1ccc(-c2ccc(C(=O)C(F)(F)F)cc2)cc1	IC50	'>'	20000.0	nM				UO_0000065					False	CHEMBL895158	Inhibition of human KSP motor domain by ATPase assay	B	BAO_0000357	single protein format	Homo sapiens	None	None	None	None	CHEMBL4581	Kinesin-like protein 1	Homo sapiens	SINGLE PROTEIN	CHEMBL1148792	1	Scientific Literature	J. Med. Chem.	2007	None
CHEMBL242140		0	329.34	0	3.77	8	CN(c1ccc(-c2ccc(C(F)(F)F)cc2)cc1)S(C)(=O)=O	IC50	'>'	20000.0	nM				UO_0000065					False	CHEMBL895158	Inhibition of human KSP motor domain by ATPase assay	B	BAO_0000357	single protein format	Homo sapiens	None	None	None	None	CHEMBL4581	Kinesin-like protein 1	Homo sapiens	SINGLE PROTEIN	CHEMBL1148792	1	Scientific Literature	J. Med. Chem.	2007	None
CHEMBL429816		0	315.32	0	3.74	6	CS(=O)(=O)Nc1cccc(-c2ccc(C(F)(F)F)cc2)c1	IC50	'='	6000.0	nM	5.22			UO_0000065	16.56	0.34	1.48	11.31	False	CHEMBL895158	Inhibition of human KSP motor domain by ATPase assay	B	BAO_0000357	single protein format	Homo sapiens	None	None	None	None	CHEMBL4581	Kinesin-like protein 1	Homo sapiens	SINGLE PROTEIN	CHEMBL1148792	1	Scientific Literature	J. Med. Chem.	2007	None
CHEMBL393844		0	334.40	0	2.01	21	CCOC(=O)C1=C(C)NC(=S)N(C(C)=O)C1c1cccc(O)c1	Activity						Not Active						False	CHEMBL897637	Inhibition of Eg5 ATPase activity expressed in Escherichia coli at 500 uM after 12 hrs	F	BAO_0000019	assay format	None	None	None	None	None	CHEMBL4581	Kinesin-like protein 1	Homo sapiens	SINGLE PROTEIN	CHEMBL1149635	1	Scientific Literature	Bioorg. Med. Chem.	2007	None
CHEMBL235974		0	352.41	0	0.74	12	CC1=C(C(=O)OCCOCCO)C(c2cccc(O)c2)NC(=S)N1	IC50	'='	21000.0	nM	4.68			UO_0000065					False	CHEMBL897635	Inhibition of microtubule-stimulated Eg5 ATPase activity expressed in Escherichia coli after 12 hrs	F	BAO_0000019	assay format	None	None	None	None	None	CHEMBL4581	Kinesin-like protein 1	Homo sapiens	SINGLE PROTEIN	CHEMBL1149635	1	Scientific Literature	Bioorg. Med. Chem.	2007	None
CHEMBL397799		0	264.31	0	1.27	11	CC1=C(C(=O)O)C(c2cccc(O)c2)NC(=S)N1	IC50	'='	72200.0	nM	4.14			UO_0000065					False	CHEMBL897635	Inhibition of microtubule-stimulated Eg5 ATPase activity expressed in Escherichia coli after 12 hrs	F	BAO_0000019	assay format	None	None	None	None	None	CHEMBL4581	Kinesin-like protein 1	Homo sapiens	SINGLE PROTEIN	CHEMBL1149635	1	Scientific Literature	Bioorg. Med. Chem.	2007	None
CHEMBL244077		0	344.36	0	3.59	23	CN(C)S(=O)(=O)Nc1ccc(-c2ccc(C(F)(F)F)cc2)cc1	IC50	'='	1795.0	nM	5.75			UO_0000065	16.69	0.34	2.16	11.63	False	CHEMBL895158	Inhibition of human KSP motor domain by ATPase assay	B	BAO_0000357	single protein format	Homo sapiens	None	None	None	None	CHEMBL4581	Kinesin-like protein 1	Homo sapiens	SINGLE PROTEIN	CHEMBL1148792	1	Scientific Literature	J. Med. Chem.	2007	None
CHEMBL243640		0	251.25	0	4.41	9	CNc1ccc(-c2ccc(C(F)(F)F)cc2)cc1	IC50	'='	3726.0	nM	5.43			UO_0000065	21.61	0.41	1.02	45.13	False	CHEMBL895158	Inhibition of human KSP motor domain by ATPase assay	B	BAO_0000357	single protein format	Homo sapiens	None	None	None	None	CHEMBL4581	Kinesin-like protein 1	Homo sapiens	SINGLE PROTEIN	CHEMBL1148792	1	Scientific Literature	J. Med. Chem.	2007	None
CHEMBL244512		0	322.36	0	2.78	52	CCS(=O)(=O)c1ccc(-c2ccc(NC(N)=O)c(F)c2)cc1	IC50	'='	10904.0	nM	4.96			UO_0000065	15.39	0.31	2.18	5.56	False	CHEMBL895158	Inhibition of human KSP motor domain by ATPase assay	B	BAO_0000357	single protein format	Homo sapiens	None	None	None	None	CHEMBL4581	Kinesin-like protein 1	Homo sapiens	SINGLE PROTEIN	CHEMBL1148792	1	Scientific Literature	J. Med. Chem.	2007	None
CHEMBL243885		0	296.32	0	4.03	17	NC(=S)Nc1ccc(-c2ccc(C(F)(F)F)cc2)cc1	IC50	'='	11.0	nM	7.96			UO_0000065	26.86	0.54	3.93	20.92	False	CHEMBL895158	Inhibition of human KSP motor domain by ATPase assay	B	BAO_0000357	single protein format	Homo sapiens	None	None	None	None	CHEMBL4581	Kinesin-like protein 1	Homo sapiens	SINGLE PROTEIN	CHEMBL1148792	1	Scientific Literature	J. Med. Chem.	2007	None
CHEMBL233547		0	449.57	0	4.40	4j	COC(=O)[C@H](CSC(c1ccccc1)(c1ccccc1)c1ccc(OC)cc1)NC(C)=O	IC50	'>'	63000.0	nM				UO_0000065					False	CHEMBL896510	Inhibition of Eg5 assessed as inhibition ATP hydrolysis by ATPase assay	F	BAO_0000019	assay format	None	None	None	None	None	CHEMBL4581	Kinesin-like protein 1	Homo sapiens	SINGLE PROTEIN	CHEMBL1149533	1	Scientific Literature	Bioorg. Med. Chem. Lett.	2007	None
CHEMBL388269		0	329.34	0	3.42	26	CNS(=O)(=O)Cc1ccc(-c2ccc(C(F)(F)F)cc2)cc1	IC50	'>'	20000.0	nM				UO_0000065					False	CHEMBL895158	Inhibition of human KSP motor domain by ATPase assay	B	BAO_0000357	single protein format	Homo sapiens	None	None	None	None	CHEMBL4581	Kinesin-like protein 1	Homo sapiens	SINGLE PROTEIN	CHEMBL1148792	1	Scientific Literature	J. Med. Chem.	2007	None
CHEMBL557885		0	440.43	0	4.95	6k	COc1ccc(Nc2nc3cc(C(N)=O)ccc3n2Cc2ccccc2C(F)(F)F)cc1	IC50	'='	2500.0	nM	5.60			UO_0000065	12.72	0.24	0.65	6.82	False	CHEMBL1035565	Inhibition of human kinesin spindle protein by endpoint assay	B	BAO_0000357	single protein format	Homo sapiens	None	None	None	None	CHEMBL4581	Kinesin-like protein 1	Homo sapiens	SINGLE PROTEIN	CHEMBL1158447	1	Scientific Literature	Bioorg. Med. Chem. Lett.	2009	None
CHEMBL561696		0	456.49	1	5.67	6m	CSc1ccc(Nc2nc3cc(C(N)=O)ccc3n2Cc2ccccc2C(F)(F)F)cc1	IC50	'='	520.0	nM	6.28			UO_0000065	13.77	0.27	0.61	8.62	False	CHEMBL1035565	Inhibition of human kinesin spindle protein by endpoint assay	B	BAO_0000357	single protein format	Homo sapiens	None	None	None	None	CHEMBL4581	Kinesin-like protein 1	Homo sapiens	SINGLE PROTEIN	CHEMBL1158447	1	Scientific Literature	Bioorg. Med. Chem. Lett.	2009	None
CHEMBL562353		0	503.51	1	3.85	6w	CNC(=O)c1ccc2c(c1)nc(Nc1ccc(S(N)(=O)=O)cc1)n2Cc1ccccc1C(F)(F)F	IC50	'='	9200.0	nM	5.04			UO_0000065	10.00	0.20	1.19	4.23	False	CHEMBL1035565	Inhibition of human kinesin spindle protein by endpoint assay	B	BAO_0000357	single protein format	Homo sapiens	None	None	None	None	CHEMBL4581	Kinesin-like protein 1	Homo sapiens	SINGLE PROTEIN	CHEMBL1158447	1	Scientific Literature	Bioorg. Med. Chem. Lett.	2009	None
CHEMBL259043	o-tolyl(trityl)sulfane	0	366.53	1	7.08	27	Cc1ccccc1SC(c1ccccc1)(c1ccccc1)c1ccccc1	Activity						Not Active						False	CHEMBL934296	Inhibition of human Eg5 basal ATPase activity	B	BAO_0000357	single protein format	Homo sapiens	None	None	None	None	CHEMBL4581	Kinesin-like protein 1	Homo sapiens	SINGLE PROTEIN	CHEMBL1143136	1	Scientific Literature	J. Med. Chem.	2008	None
CHEMBL409295		0	391.54	0	4.74	57	Cc1ccc(C(SC[C@H](N)C(=O)O)(c2ccccc2)c2ccc(C)cc2)cc1	Ki	'='	2000.0	nM	5.70			UO_0000065	14.56	0.28	0.96	9.00	False	CHEMBL934296	Inhibition of human Eg5 basal ATPase activity	B	BAO_0000357	single protein format	Homo sapiens	None	None	None	None	CHEMBL4581	Kinesin-like protein 1	Homo sapiens	SINGLE PROTEIN	CHEMBL1143136	1	Scientific Literature	J. Med. Chem.	2008	None
CHEMBL412132		0	442.38	0	4.89	50	N[C@@H](CSC(c1ccccc1)(c1ccccc1)c1ccc(Br)cc1)C(=O)O	Ki	'='	250.0	nM	6.60			UO_0000065	14.92	0.33	1.71	10.43	False	CHEMBL934296	Inhibition of human Eg5 basal ATPase activity	B	BAO_0000357	single protein format	Homo sapiens	None	None	None	None	CHEMBL4581	Kinesin-like protein 1	Homo sapiens	SINGLE PROTEIN	CHEMBL1143136	1	Scientific Literature	J. Med. Chem.	2008	None
CHEMBL270748		0	420.53	0	3.24	44	N[C@@H](CSC(c1ccccc1)(c1ccccc1)c1ccccc1)C(=O)NCC(=O)O	Ki	'='	1500.0	nM	5.82			UO_0000065	13.85	0.27	2.58	6.30	False	CHEMBL934296	Inhibition of human Eg5 basal ATPase activity	B	BAO_0000357	single protein format	Homo sapiens	None	None	None	None	CHEMBL4581	Kinesin-like protein 1	Homo sapiens	SINGLE PROTEIN	CHEMBL1143136	1	Scientific Literature	J. Med. Chem.	2008	None
CHEMBL272618		0	413.54	1	5.28	8	N[C@@H](CSC(c1ccccc1)(c1ccccc1)c1cccc2ccccc12)C(=O)O	Ki	'='	4000.0	nM	5.40			UO_0000065	13.05	0.25	0.12	8.52	False	CHEMBL934296	Inhibition of human Eg5 basal ATPase activity	B	BAO_0000357	single protein format	Homo sapiens	None	None	None	None	CHEMBL4581	Kinesin-like protein 1	Homo sapiens	SINGLE PROTEIN	CHEMBL1143136	1	Scientific Literature	J. Med. Chem.	2008	None
CHEMBL244933		0	315.32	0	3.74	5	CS(=O)(=O)Nc1ccc(-c2ccc(C(F)(F)F)cc2)cc1	Ki	'='	110.0	nM	6.96			UO_0000065	22.07	0.45	3.22	15.07	False	CHEMBL895159	Inhibition of KSP D130V mutant by ATPase assay	B	BAO_0000019	assay format	Homo sapiens	None	None	None	None	CHEMBL4581	Kinesin-like protein 1	Homo sapiens	SINGLE PROTEIN	CHEMBL1148792	1	Scientific Literature	J. Med. Chem.	2007	None
CHEMBL400633		0	407.54	0	4.22	4i	COC(=O)[C@@H](N)CSC(c1ccccc1)(c1ccccc1)c1ccc(OC)cc1	Inhibition	'='	100.0	%				UO_0000187					False	CHEMBL896510	Inhibition of Eg5 assessed as inhibition ATP hydrolysis by ATPase assay	F	BAO_0000019	assay format	None	None	None	None	None	CHEMBL4581	Kinesin-like protein 1	Homo sapiens	SINGLE PROTEIN	CHEMBL1149533	1	Scientific Literature	Bioorg. Med. Chem. Lett.	2007	None
CHEMBL232728		0	377.51	0	4.21	4e	COC(=O)[C@@H](N)CSC(c1ccccc1)(c1ccccc1)c1ccccc1	IC50	'='	5800.0	nM	5.24			UO_0000065					False	CHEMBL896510	Inhibition of Eg5 assessed as inhibition ATP hydrolysis by ATPase assay	F	BAO_0000019	assay format	None	None	None	None	None	CHEMBL4581	Kinesin-like protein 1	Homo sapiens	SINGLE PROTEIN	CHEMBL1149533	1	Scientific Literature	Bioorg. Med. Chem. Lett.	2007	None
CHEMBL63130	BENZYLCYSTEINE	0	211.29	0	1.33	3d	N[C@@H](CSCc1ccccc1)C(=O)O	IC50	'>'	63000.0	nM				UO_0000065					False	CHEMBL896510	Inhibition of Eg5 assessed as inhibition ATP hydrolysis by ATPase assay	F	BAO_0000019	assay format	None	None	None	None	None	CHEMBL4581	Kinesin-like protein 1	Homo sapiens	SINGLE PROTEIN	CHEMBL1149533	1	Scientific Literature	Bioorg. Med. Chem. Lett.	2007	None
CHEMBL396414		0	585.73	2	7.70	4b	O=C(N[C@@H](CSC(c1ccccc1)(c1ccccc1)c1ccccc1)C(=O)O)OCC1c2ccccc2-c2ccccc21	IC50	'='	55000.0	nM	4.26			UO_0000065					False	CHEMBL896510	Inhibition of Eg5 assessed as inhibition ATP hydrolysis by ATPase assay	F	BAO_0000019	assay format	None	None	None	None	None	CHEMBL4581	Kinesin-like protein 1	Homo sapiens	SINGLE PROTEIN	CHEMBL1149533	1	Scientific Literature	Bioorg. Med. Chem. Lett.	2007	None
CHEMBL232258		0	449.49	0	4.88	15c	CN(C)C(=O)N1CC(c2cc(F)ccc2F)=C[C@@]1(CCCNCC(F)F)c1ccccc1	IC50	'='	12.1	nM	7.92			UO_0000065	17.61	0.34	3.04	22.25	False	CHEMBL893740	Inhibition of KSP	B	BAO_0000357	single protein format	None	None	None	None	None	CHEMBL4581	Kinesin-like protein 1	Homo sapiens	SINGLE PROTEIN	CHEMBL1147937	1	Scientific Literature	Bioorg. Med. Chem. Lett.	2007	None
CHEMBL389082		0	413.51	0	4.63	15a	CCNCCC[C@@]1(c2ccccc2)C=C(c2cc(F)ccc2F)CN1C(=O)N(C)C	IC50	'='	10.2	nM	7.99			UO_0000065	19.33	0.36	3.36	22.46	False	CHEMBL893740	Inhibition of KSP	B	BAO_0000357	single protein format	None	None	None	None	None	CHEMBL4581	Kinesin-like protein 1	Homo sapiens	SINGLE PROTEIN	CHEMBL1147937	1	Scientific Literature	Bioorg. Med. Chem. Lett.	2007	None
CHEMBL231992		0	177.27	0	0.93	3c	CC(C)(C)SC[C@H](N)C(=O)O	IC50	'>'	63000.0	nM				UO_0000065					False	CHEMBL896510	Inhibition of Eg5 assessed as inhibition ATP hydrolysis by ATPase assay	F	BAO_0000019	assay format	None	None	None	None	None	CHEMBL4581	Kinesin-like protein 1	Homo sapiens	SINGLE PROTEIN	CHEMBL1149533	1	Scientific Literature	Bioorg. Med. Chem. Lett.	2007	None
CHEMBL1173167		0	281.36	0	4.41	10f	COC(=O)c1ccc2[nH]c3cc(C(C)(C)C)ccc3c2c1	IC50	'='	390.0	nM	6.41			UO_0000065	22.78	0.42	2.00	15.23	False	CHEMBL1177082	Inhibition of human C-terminally His6-tagged microtubule-activated KSP motor domain ATPase activity after 30 mins by luciferase-derived luminescence assay	B	BAO_0000357	single protein format	Homo sapiens	None	None	None	None	CHEMBL4581	Kinesin-like protein 1	Homo sapiens	SINGLE PROTEIN	CHEMBL1177716	1	Scientific Literature	J. Med. Chem.	2010	None
CHEMBL433998		0	287.38	0	2.92	2	N[C@@H](CSC(c1ccccc1)c1ccccc1)C(=O)O	Inhibition						Not Active						False	CHEMBL1102977	Inhibition of affinity bead (R)-2-Amino-N-{2-[2-(2-amino-ethoxy)-ethoxy]-ethyl}-3-[(4-methoxy-phenyl)-diphenyl-methylsulfanyl]-propionamide binding to KSP in human HCT116 cells pretreated for 3 hrs by Western blot analysis	B	BAO_0000219	cell-based format	Homo sapiens	None	None	HCT-116	None	CHEMBL4581	Kinesin-like protein 1	Homo sapiens	SINGLE PROTEIN	CHEMBL1154950	1	Scientific Literature	Bioorg. Med. Chem. Lett.	2010	CHEMBL3308372
CHEMBL1089057		0	333.35	1	5.34	16	FC(F)(F)c1ccc2c(c1)[C@H]1OCCC[C@H]1[C@H](c1ccccc1)N2	IC50	'='	110.0	nM	6.96			UO_0000065	20.87	0.40	1.62	32.73	False	CHEMBL1101849	Inhibition of ATPase activity of human recombinant EG5 assessed as ATP hydrolysis by pyruvate kinase-lactate dehydrogenase coupled assay	B	BAO_0000357	single protein format	Homo sapiens	None	None	None	None	CHEMBL4581	Kinesin-like protein 1	Homo sapiens	SINGLE PROTEIN	CHEMBL1154988	1	Scientific Literature	Bioorg. Med. Chem. Lett.	2010	None
CHEMBL1083829		0	349.35	1	5.22	21	FC(F)(F)Oc1ccc2c(c1)[C@H]1OCCC[C@H]1[C@H](c1ccccc1)N2	IC50	'='	3700.0	nM	5.43			UO_0000065	15.55	0.30	0.21	17.82	False	CHEMBL1101849	Inhibition of ATPase activity of human recombinant EG5 assessed as ATP hydrolysis by pyruvate kinase-lactate dehydrogenase coupled assay	B	BAO_0000357	single protein format	Homo sapiens	None	None	None	None	CHEMBL4581	Kinesin-like protein 1	Homo sapiens	SINGLE PROTEIN	CHEMBL1154988	1	Scientific Literature	Bioorg. Med. Chem. Lett.	2010	None
CHEMBL1078573		0	293.41	0	4.94	28	Cc1cc2c(cc1C)[C@H]1OCCC[C@H]1[C@H](c1ccccc1)N2	IC50	'='	1250.0	nM	5.90			UO_0000065	20.12	0.37	0.96	27.77	False	CHEMBL1101849	Inhibition of ATPase activity of human recombinant EG5 assessed as ATP hydrolysis by pyruvate kinase-lactate dehydrogenase coupled assay	B	BAO_0000357	single protein format	Homo sapiens	None	None	None	None	CHEMBL4581	Kinesin-like protein 1	Homo sapiens	SINGLE PROTEIN	CHEMBL1154988	1	Scientific Literature	Bioorg. Med. Chem. Lett.	2010	None
CHEMBL1077190		0	327.51	1	5.83	49	CC(C)(C)c1ccc2c(c1)[C@H]1OCCC[C@H]1[C@H](C1CCCCC1)N2	IC50	'>'	10000.0	nM				UO_0000065					False	CHEMBL1101849	Inhibition of ATPase activity of human recombinant EG5 assessed as ATP hydrolysis by pyruvate kinase-lactate dehydrogenase coupled assay	B	BAO_0000357	single protein format	Homo sapiens	None	None	None	None	CHEMBL4581	Kinesin-like protein 1	Homo sapiens	SINGLE PROTEIN	CHEMBL1154988	1	Scientific Literature	Bioorg. Med. Chem. Lett.	2010	None
CHEMBL1085666		0	362.39	0	4.67	57	NC[C@H]1CC[C@@H]2[C@H](O1)c1cc(C(F)(F)F)ccc1N[C@H]2c1ccccc1	IC50	'='	20.0	nM	7.70			UO_0000065	21.24	0.40	3.03	16.28	False	CHEMBL1101849	Inhibition of ATPase activity of human recombinant EG5 assessed as ATP hydrolysis by pyruvate kinase-lactate dehydrogenase coupled assay	B	BAO_0000357	single protein format	Homo sapiens	None	None	None	None	CHEMBL4581	Kinesin-like protein 1	Homo sapiens	SINGLE PROTEIN	CHEMBL1154988	1	Scientific Literature	Bioorg. Med. Chem. Lett.	2010	None
CHEMBL1083517		0	392.42	0	4.63	65	CNC[C@H]1CC[C@@H]2[C@H](O1)c1cc(C(F)(F)F)ccc1N[C@H]2c1ccc(O)cc1	IC50	'='	4.0	nM	8.40			UO_0000065	21.40	0.41	3.77	15.69	False	CHEMBL1101849	Inhibition of ATPase activity of human recombinant EG5 assessed as ATP hydrolysis by pyruvate kinase-lactate dehydrogenase coupled assay	B	BAO_0000357	single protein format	Homo sapiens	None	None	None	None	CHEMBL4581	Kinesin-like protein 1	Homo sapiens	SINGLE PROTEIN	CHEMBL1154988	1	Scientific Literature	Bioorg. Med. Chem. Lett.	2010	None
CHEMBL1084935		0	422.61	1	5.30	68	CCN(CCO)C[C@H]1CC[C@@H]2[C@H](O1)c1cc(C(C)(C)C)ccc1N[C@H]2c1ccccc1	IC50	'='	19.0	nM	7.72			UO_0000065	18.27	0.34	2.42	17.26	False	CHEMBL1101849	Inhibition of ATPase activity of human recombinant EG5 assessed as ATP hydrolysis by pyruvate kinase-lactate dehydrogenase coupled assay	B	BAO_0000357	single protein format	Homo sapiens	None	None	None	None	CHEMBL4581	Kinesin-like protein 1	Homo sapiens	SINGLE PROTEIN	CHEMBL1154988	1	Scientific Literature	Bioorg. Med. Chem. Lett.	2010	None
CHEMBL1084143		0	485.69	0	4.68	71	CC(C)c1ccc2c(c1)[C@H]1O[C@@H](CNS(=O)(=O)CCCN(C)C)CC[C@H]1[C@H](c1ccccc1)N2	IC50	'='	2.0	nM	8.70			UO_0000065	17.91	0.35	4.02	12.31	False	CHEMBL1101849	Inhibition of ATPase activity of human recombinant EG5 assessed as ATP hydrolysis by pyruvate kinase-lactate dehydrogenase coupled assay	B	BAO_0000357	single protein format	Homo sapiens	None	None	None	None	CHEMBL4581	Kinesin-like protein 1	Homo sapiens	SINGLE PROTEIN	CHEMBL1154988	1	Scientific Literature	Bioorg. Med. Chem. Lett.	2010	None
CHEMBL1085692		0	504.44	2	5.05	74	CN(C)CCCC(=O)NC[C@H]1CC[C@@H]2[C@H](O1)c1cc(Br)cc(F)c1N[C@H]2c1ccccc1	IC50	'='	5.0	nM	8.30			UO_0000065	16.46	0.35	3.25	15.49	False	CHEMBL1101849	Inhibition of ATPase activity of human recombinant EG5 assessed as ATP hydrolysis by pyruvate kinase-lactate dehydrogenase coupled assay	B	BAO_0000357	single protein format	Homo sapiens	None	None	None	None	CHEMBL4581	Kinesin-like protein 1	Homo sapiens	SINGLE PROTEIN	CHEMBL1154988	1	Scientific Literature	Bioorg. Med. Chem. Lett.	2010	None
CHEMBL1096003		0	482.02	0	3.96	76	CN(C)CCS(=O)(=O)NC[C@H]1CC[C@@H]2[C@H](O1)c1cc(Cl)cc(F)c1N[C@H]2c1ccccc1	IC50	'='	2.0	nM	8.70			UO_0000065	18.05	0.37	4.74	12.31	False	CHEMBL1101849	Inhibition of ATPase activity of human recombinant EG5 assessed as ATP hydrolysis by pyruvate kinase-lactate dehydrogenase coupled assay	B	BAO_0000357	single protein format	Homo sapiens	None	None	None	None	CHEMBL4581	Kinesin-like protein 1	Homo sapiens	SINGLE PROTEIN	CHEMBL1154988	1	Scientific Literature	Bioorg. Med. Chem. Lett.	2010	None
CHEMBL1096004		0	265.36	0	4.32	1	c1ccc(C2Nc3ccccc3[C@H]3OCCC[C@@H]23)cc1	IC50	'>'	10000.0	nM				UO_0000065					False	CHEMBL1101849	Inhibition of ATPase activity of human recombinant EG5 assessed as ATP hydrolysis by pyruvate kinase-lactate dehydrogenase coupled assay	B	BAO_0000357	single protein format	Homo sapiens	None	None	None	None	CHEMBL4581	Kinesin-like protein 1	Homo sapiens	SINGLE PROTEIN	CHEMBL1154988	1	Scientific Literature	Bioorg. Med. Chem. Lett.	2010	None
CHEMBL397673		0	378.30	0	2.93	61	NS(=O)(=O)Nc1ccc(-c2ccc3c(c2)OC(F)(F)C(F)(F)O3)cc1	IC50	'='	67.0	nM	7.17			UO_0000065	18.96	0.39	4.24	7.91	False	CHEMBL895158	Inhibition of human KSP motor domain by ATPase assay	B	BAO_0000357	single protein format	Homo sapiens	None	None	None	None	CHEMBL4581	Kinesin-like protein 1	Homo sapiens	SINGLE PROTEIN	CHEMBL1148792	1	Scientific Literature	J. Med. Chem.	2007	None
CHEMBL396416	CARBOCYSTEINE	4	179.20	0	-0.78	3f	N[C@@H](CSCC(=O)O)C(=O)O	IC50	'>'	63000.0	nM				UO_0000065					False	CHEMBL896510	Inhibition of Eg5 assessed as inhibition ATP hydrolysis by ATPase assay	F	BAO_0000019	assay format	None	None	None	None	None	CHEMBL4581	Kinesin-like protein 1	Homo sapiens	SINGLE PROTEIN	CHEMBL1149533	1	Scientific Literature	Bioorg. Med. Chem. Lett.	2007	None
CHEMBL557683		0	477.57	0	3.79	6i	NC(=O)c1ccc2c(c1)nc(Nc1ccc(S(N)(=O)=O)cc1)n2Cc1csc2ccccc12	IC50	'='	2100.0	nM	5.68			UO_0000065	11.89	0.23	1.89	4.27	False	CHEMBL1035565	Inhibition of human kinesin spindle protein by endpoint assay	B	BAO_0000357	single protein format	Homo sapiens	None	None	None	None	CHEMBL4581	Kinesin-like protein 1	Homo sapiens	SINGLE PROTEIN	CHEMBL1158447	1	Scientific Literature	Bioorg. Med. Chem. Lett.	2009	None
CHEMBL559435		0	543.57	1	4.73	6y	NS(=O)(=O)c1ccc(Nc2nc3cc(C(=O)N4CCCC4)ccc3n2Cc2ccccc2C(F)(F)F)cc1	IC50	'>'	20000.0	nM				UO_0000065					False	CHEMBL1035565	Inhibition of human kinesin spindle protein by endpoint assay	B	BAO_0000357	single protein format	Homo sapiens	None	None	None	None	CHEMBL4581	Kinesin-like protein 1	Homo sapiens	SINGLE PROTEIN	CHEMBL1158447	1	Scientific Literature	Bioorg. Med. Chem. Lett.	2009	None
CHEMBL563993		0	546.55	2	7.12	6aa	COc1ccc(Nc2nc3cc(C(=O)Nc4ccccc4OC)ccc3n2Cc2ccccc2C(F)(F)F)cc1	IC50	'='	6000.0	nM	5.22			UO_0000065	9.55	0.18	-1.90	6.75	False	CHEMBL1035565	Inhibition of human kinesin spindle protein by endpoint assay	B	BAO_0000357	single protein format	Homo sapiens	None	None	None	None	CHEMBL4581	Kinesin-like protein 1	Homo sapiens	SINGLE PROTEIN	CHEMBL1158447	1	Scientific Literature	Bioorg. Med. Chem. Lett.	2009	None
CHEMBL549873		0	448.45	0	3.55	15f	O=C(O)c1ccc2c(c1)nc(NCCN1CCOCC1)n2Cc1ccccc1C(F)(F)F	IC50	'>'	50000.0	nM				UO_0000065					False	CHEMBL1035565	Inhibition of human kinesin spindle protein by endpoint assay	B	BAO_0000357	single protein format	Homo sapiens	None	None	None	None	CHEMBL4581	Kinesin-like protein 1	Homo sapiens	SINGLE PROTEIN	CHEMBL1158447	1	Scientific Literature	Bioorg. Med. Chem. Lett.	2009	None
CHEMBL430383		0	331.31	0	3.62	42	CS(=O)(=O)Nc1ccc(-c2ccc(OC(F)(F)F)cc2)cc1	IC50	'='	792.0	nM	6.10			UO_0000065	18.42	0.38	2.48	11.01	False	CHEMBL895158	Inhibition of human KSP motor domain by ATPase assay	B	BAO_0000357	single protein format	Homo sapiens	None	None	None	None	CHEMBL4581	Kinesin-like protein 1	Homo sapiens	SINGLE PROTEIN	CHEMBL1148792	1	Scientific Literature	J. Med. Chem.	2007	None
CHEMBL549737		0	507.47	1	3.73	19a	NC(=O)c1cc2nc(Nc3ccc(S(N)(=O)=O)cc3)n(Cc3ccccc3C(F)(F)F)c2cc1F	IC50	'='	7900.0	nM	5.10			UO_0000065	10.05	0.20	1.37	3.83	False	CHEMBL1035565	Inhibition of human kinesin spindle protein by endpoint assay	B	BAO_0000357	single protein format	Homo sapiens	None	None	None	None	CHEMBL4581	Kinesin-like protein 1	Homo sapiens	SINGLE PROTEIN	CHEMBL1158447	1	Scientific Literature	Bioorg. Med. Chem. Lett.	2009	None
CHEMBL194147		0	342.83	0	4.38	13b	CC(C)C(=O)N1N=C(c2ccccc2Cl)CC1c1cccc(O)c1	IC50	'='	1100.0	nM	5.96			UO_0000065	17.38	0.34	1.58	11.26	False	CHEMBL831535	In vitro inhibitory concentration towards kinesin spindle protein activity of ATP hydrolysis in the presence of microtubules measured by ATPase assay (n=3)	B	BAO_0000357	single protein format	Homo sapiens	None	None	None	None	CHEMBL4581	Kinesin-like protein 1	Homo sapiens	SINGLE PROTEIN	CHEMBL1143528	1	Scientific Literature	Bioorg. Med. Chem. Lett.	2005	None
CHEMBL549736		0	507.47	1	3.73	17b	NC(=O)c1cc2c(cc1F)nc(Nc1ccc(S(N)(=O)=O)cc1)n2Cc1ccccc1C(F)(F)F	IC50	'>'	20000.0	nM				UO_0000065					False	CHEMBL1035565	Inhibition of human kinesin spindle protein by endpoint assay	B	BAO_0000357	single protein format	Homo sapiens	None	None	None	None	CHEMBL4581	Kinesin-like protein 1	Homo sapiens	SINGLE PROTEIN	CHEMBL1158447	1	Scientific Literature	Bioorg. Med. Chem. Lett.	2009	None
CHEMBL194980		0	316.38	0	4.46	14a	CC(=S)N1N=C(c2cc(F)ccc2F)CC1c1ccccc1	IC50	'='	250.0	nM	6.60			UO_0000065	20.87	0.41	2.14	42.32	True	CHEMBL831535	In vitro inhibitory concentration towards kinesin spindle protein activity of ATP hydrolysis in the presence of microtubules measured by ATPase assay (n=3)	B	BAO_0000357	single protein format	Homo sapiens	None	None	None	None	CHEMBL4581	Kinesin-like protein 1	Homo sapiens	SINGLE PROTEIN	CHEMBL1143528	1	Scientific Literature	Bioorg. Med. Chem. Lett.	2005	None
CHEMBL364452		0	314.77	0	3.74	4	CC(=O)N1N=C(c2ccccc2Cl)CC1c1cccc(O)c1	IC50	'='	450.0	nM	6.35			UO_0000065	20.16	0.39	2.61	12.00	True	CHEMBL831535	In vitro inhibitory concentration towards kinesin spindle protein activity of ATP hydrolysis in the presence of microtubules measured by ATPase assay (n=3)	B	BAO_0000357	single protein format	Homo sapiens	None	None	None	None	CHEMBL4581	Kinesin-like protein 1	Homo sapiens	SINGLE PROTEIN	CHEMBL1143528	1	Scientific Literature	Bioorg. Med. Chem. Lett.	2005	None
CHEMBL382712		0	294.35	0	3.39	6d	COc1ccccc1C1=NN(C(C)=O)C(c2ccccc2)C1	IC50	'>'	50000.0	nM				UO_0000065					False	CHEMBL831535	In vitro inhibitory concentration towards kinesin spindle protein activity of ATP hydrolysis in the presence of microtubules measured by ATPase assay (n=3)	B	BAO_0000357	single protein format	Homo sapiens	None	None	None	None	CHEMBL4581	Kinesin-like protein 1	Homo sapiens	SINGLE PROTEIN	CHEMBL1143528	1	Scientific Literature	Bioorg. Med. Chem. Lett.	2005	None
CHEMBL206289		0	342.39	0	4.69	5 (+/-)	CC(C)(C)C(=O)N1N=C(c2cc(F)ccc2F)CC1c1ccccc1	IC50	'='	113.0	nM	6.95			UO_0000065	20.29	0.38	2.26	21.26	False	CHEMBL868942	Inhibition of KSP	B	BAO_0000357	single protein format	Homo sapiens	None	None	None	None	CHEMBL4581	Kinesin-like protein 1	Homo sapiens	SINGLE PROTEIN	CHEMBL1146123	1	Scientific Literature	Bioorg. Med. Chem. Lett.	2006	None
CHEMBL238076		0	334.40	0	1.97	9	CCOC(=O)C1=C(C)NC(=S)NC1c1cccc(OC(C)=O)c1	Activity						Not Active						False	CHEMBL897637	Inhibition of Eg5 ATPase activity expressed in Escherichia coli at 500 uM after 12 hrs	F	BAO_0000019	assay format	None	None	None	None	None	CHEMBL4581	Kinesin-like protein 1	Homo sapiens	SINGLE PROTEIN	CHEMBL1149635	1	Scientific Literature	Bioorg. Med. Chem.	2007	None
CHEMBL393503		0	308.36	0	1.45	7	CCOC(=O)C1=C(C)NC(=S)NC1c1cc(O)ccc1O	Activity						Not Active						False	CHEMBL897638	Inhibition of microtubule-stimulated Eg5 ATPase activity expressed in Escherichia coli at 500 uM after 12 hrs	F	BAO_0000019	assay format	None	None	None	None	None	CHEMBL4581	Kinesin-like protein 1	Homo sapiens	SINGLE PROTEIN	CHEMBL1149635	1	Scientific Literature	Bioorg. Med. Chem.	2007	None
CHEMBL1213955	(S)-DIMETHYLENASTRON	0	302.40	0	2.55	(S)-dimethylenastron	CC1(C)CC(=O)C2=C(C1)NC(=S)N[C@H]2c1cccc(O)c1	IC50	'='	200.0	nM	6.70			UO_0000065	22.15	0.44	4.15	10.92	True	CHEMBL1217132	Inhibition of human kinesin Eg5	B	BAO_0000357	single protein format	Homo sapiens	None	None	None	None	CHEMBL4581	Kinesin-like protein 1	Homo sapiens	SINGLE PROTEIN	CHEMBL1212821	1	Scientific Literature	J. Med. Chem.	2010	None
CHEMBL1170444		0	235.21	0	4.34	9e	FC(F)(F)c1ccc2[nH]c3ccccc3c2c1	Inhibition	'='	93.0	%				UO_0000187					False	CHEMBL1177081	Inhibition of human C-terminally His6-tagged microtubule-activated KSP motor domain ATPase activity at 20 uM after 30 mins by luciferase-derived luminescence assay	B	BAO_0000357	single protein format	Homo sapiens	None	None	None	None	CHEMBL4581	Kinesin-like protein 1	Homo sapiens	SINGLE PROTEIN	CHEMBL1177716	1	Scientific Literature	J. Med. Chem.	2010	None
CHEMBL1173704		0	235.21	0	4.34	8f	FC(F)(F)c1ccc2c(c1)[nH]c1ccccc12	IC50	'='	260.0	nM	6.58			UO_0000065	28.00	0.53	2.25	41.70	False	CHEMBL1177082	Inhibition of human C-terminally His6-tagged microtubule-activated KSP motor domain ATPase activity after 30 mins by luciferase-derived luminescence assay	B	BAO_0000357	single protein format	Homo sapiens	None	None	None	None	CHEMBL4581	Kinesin-like protein 1	Homo sapiens	SINGLE PROTEIN	CHEMBL1177716	1	Scientific Literature	J. Med. Chem.	2010	None
CHEMBL472270		0	302.29	0	4.25	19	C[S+]([O-])c1ccc(-c2ccc(C(F)(F)F)c(F)c2)cc1	IC50	'='	3700.0	nM	5.43			UO_0000065	17.97	0.37	1.18	31.82	False	CHEMBL1023928	Inhibition of microtubule-stimulated recombinant Eg5 assessed as inhibition ATP hydrolysis by luminescent kinase assay	B	BAO_0000357	single protein format	None	None	None	None	None	CHEMBL4581	Kinesin-like protein 1	Homo sapiens	SINGLE PROTEIN	CHEMBL1152707	1	Scientific Literature	Bioorg. Med. Chem. Lett.	2009	None
CHEMBL469517		0	256.20	0	4.22	9	Oc1ccc(-c2ccc(C(F)(F)F)c(F)c2)cc1	IC50	'='	2140.0	nM	5.67			UO_0000065	22.13	0.43	1.45	28.03	False	CHEMBL1023928	Inhibition of microtubule-stimulated recombinant Eg5 assessed as inhibition ATP hydrolysis by luminescent kinase assay	B	BAO_0000357	single protein format	None	None	None	None	None	CHEMBL4581	Kinesin-like protein 1	Homo sapiens	SINGLE PROTEIN	CHEMBL1152707	1	Scientific Literature	Bioorg. Med. Chem. Lett.	2009	None
CHEMBL229013		0	306.41	0	3.04	25	NC(=O)c1c(NC(=O)c2cccs2)sc2c1CCCC2	IC50	'>'	100000.0	nM				UO_0000065					False	CHEMBL889161	Inhibition of human KSP expressed in Escherichia coli assessed by ATPase assay	B	BAO_0000019	assay format	Homo sapiens	None	None	None	None	CHEMBL4581	Kinesin-like protein 1	Homo sapiens	SINGLE PROTEIN	CHEMBL1145367	1	Scientific Literature	Bioorg. Med. Chem. Lett.	2007	None
CHEMBL228689		0	348.49	0	4.03	14	CCN(CC)C(=O)c1c(NC(=O)c2cccs2)sc2c1CCC2	IC50	'='	9900.0	nM	5.00			UO_0000065	14.36	0.30	0.97	10.13	False	CHEMBL889161	Inhibition of human KSP expressed in Escherichia coli assessed by ATPase assay	B	BAO_0000019	assay format	Homo sapiens	None	None	None	None	CHEMBL4581	Kinesin-like protein 1	Homo sapiens	SINGLE PROTEIN	CHEMBL1145367	1	Scientific Literature	Bioorg. Med. Chem. Lett.	2007	None
CHEMBL388099		0	391.56	0	3.57	31	CN(C)CCN(C)C(=O)c1c(NC(=O)c2cccs2)sc2c1CCCC2	EC50	'='	7600.0	nM	5.12			UO_0000065	13.07	0.27	1.55	9.72	False	CHEMBL889162	Inhibition of KSP in A549 cells assessed by MPM-2 cytoblot assay	B	BAO_0000219	cell-based format	Homo sapiens	None	None	A549	None	CHEMBL4581	Kinesin-like protein 1	Homo sapiens	SINGLE PROTEIN	CHEMBL1145367	1	Scientific Literature	Bioorg. Med. Chem. Lett.	2007	CHEMBL3307651
CHEMBL388097		0	376.55	0	4.81	16	CCN(CC)C(=O)c1c(NC(=O)c2cccs2)sc2c1CCCCC2	EC50	'='	5800.0	nM	5.24			UO_0000065	13.91	0.29	0.43	10.60	False	CHEMBL889162	Inhibition of KSP in A549 cells assessed by MPM-2 cytoblot assay	B	BAO_0000219	cell-based format	Homo sapiens	None	None	A549	None	CHEMBL4581	Kinesin-like protein 1	Homo sapiens	SINGLE PROTEIN	CHEMBL1145367	1	Scientific Literature	Bioorg. Med. Chem. Lett.	2007	CHEMBL3307651
CHEMBL243668		0	298.24	0	4.00	29	NC(=O)Nc1ccc(-c2ccc(C(F)(F)F)cc2)cc1F	IC50	'='	15.0	nM	7.82			UO_0000065	26.23	0.51	3.82	14.19	False	CHEMBL895158	Inhibition of human KSP motor domain by ATPase assay	B	BAO_0000357	single protein format	Homo sapiens	None	None	None	None	CHEMBL4581	Kinesin-like protein 1	Homo sapiens	SINGLE PROTEIN	CHEMBL1148792	1	Scientific Literature	J. Med. Chem.	2007	None
CHEMBL396794		0	317.29	0	2.95	27	NS(=O)(=O)Oc1ccc(-c2ccc(C(F)(F)F)cc2)cc1	IC50	'='	64.0	nM	7.19			UO_0000065	22.67	0.47	4.24	10.37	False	CHEMBL895158	Inhibition of human KSP motor domain by ATPase assay	B	BAO_0000357	single protein format	Homo sapiens	None	None	None	None	CHEMBL4581	Kinesin-like protein 1	Homo sapiens	SINGLE PROTEIN	CHEMBL1148792	1	Scientific Literature	J. Med. Chem.	2007	None
CHEMBL390629		0	316.30	0	2.99	20	NS(=O)(=O)Nc1ccc(-c2ccc(C(F)(F)F)cc2)cc1	IC50	'='	18.0	nM	7.75			UO_0000065	24.49	0.50	4.75	10.73	False	CHEMBL895158	Inhibition of human KSP motor domain by ATPase assay	B	BAO_0000357	single protein format	Homo sapiens	None	None	None	None	CHEMBL4581	Kinesin-like protein 1	Homo sapiens	SINGLE PROTEIN	CHEMBL1148792	1	Scientific Literature	J. Med. Chem.	2007	None
CHEMBL390629		0	316.30	0	2.99	20	NS(=O)(=O)Nc1ccc(-c2ccc(C(F)(F)F)cc2)cc1	Ki	'='	6.2	nM	8.21			UO_0000065	25.95	0.53	5.22	11.37	False	CHEMBL895158	Inhibition of human KSP motor domain by ATPase assay	B	BAO_0000357	single protein format	Homo sapiens	None	None	None	None	CHEMBL4581	Kinesin-like protein 1	Homo sapiens	SINGLE PROTEIN	CHEMBL1148792	1	Scientific Literature	J. Med. Chem.	2007	None
CHEMBL395034		0	435.47	0	4.61	18	CN(C)C(=O)N1CC(c2cc(F)ccc2F)=C[C@@]1(CC[C@H](N)C(F)F)c1ccccc1	IC50	'='	5.2	nM	8.28			UO_0000065	19.02	0.36	3.67	16.71	False	CHEMBL893740	Inhibition of KSP	B	BAO_0000357	single protein format	None	None	None	None	None	CHEMBL4581	Kinesin-like protein 1	Homo sapiens	SINGLE PROTEIN	CHEMBL1147937	1	Scientific Literature	Bioorg. Med. Chem. Lett.	2007	None
CHEMBL595400		0	363.46	0	3.39	18	Cc1ccc2[nH]c3c(c2c1)CCN(C(=O)CCCN)C3c1cccc(O)c1	IC50	'='	86.0	nM	7.07			UO_0000065	19.44	0.36	3.68	8.58	False	CHEMBL1037992	Inhibition of EG5 after 2 hrs	B	BAO_0000357	single protein format	None	None	None	None	None	CHEMBL4581	Kinesin-like protein 1	Homo sapiens	SINGLE PROTEIN	CHEMBL1153161	1	Scientific Literature	Bioorg. Med. Chem. Lett.	2010	None
CHEMBL574446		0	306.37	0	3.37	2	CC(=O)N1CCc2c([nH]c3ccccc23)C1c1cccc(O)c1	IC50	'='	2500.0	nM	5.60			UO_0000065	18.29	0.33	2.23	9.95	False	CHEMBL1037992	Inhibition of EG5 after 2 hrs	B	BAO_0000357	single protein format	None	None	None	None	None	CHEMBL4581	Kinesin-like protein 1	Homo sapiens	SINGLE PROTEIN	CHEMBL1153161	1	Scientific Literature	Bioorg. Med. Chem. Lett.	2010	None
CHEMBL392148		0	385.46	0	4.16	12	CC(=O)N1N=C(c2cc(F)ccc2F)C[C@@]1(CCCN(C)C)c1ccccc1	IC50	'='	1.4	nM	8.85			UO_0000065	22.97	0.43	4.69	24.66	False	CHEMBL898408	Inhibition of KSP by ATPase assay	B	BAO_0000357	single protein format	None	None	None	None	None	CHEMBL4581	Kinesin-like protein 1	Homo sapiens	SINGLE PROTEIN	CHEMBL1137440	1	Scientific Literature	Bioorg. Med. Chem. Lett.	2007	None
CHEMBL1170677		0	239.27	0	3.42	10o	COC(=O)c1cc(C)cc2c1[nH]c1ccccc12	Inhibition	'='	0.0	%				UO_0000187					False	CHEMBL1177081	Inhibition of human C-terminally His6-tagged microtubule-activated KSP motor domain ATPase activity at 20 uM after 30 mins by luciferase-derived luminescence assay	B	BAO_0000357	single protein format	Homo sapiens	None	None	None	None	CHEMBL4581	Kinesin-like protein 1	Homo sapiens	SINGLE PROTEIN	CHEMBL1177716	1	Scientific Literature	J. Med. Chem.	2010	None
CHEMBL603050		0	397.91	0	3.98	24, diastereoisomer	CC(C)[C@H](N)C(=O)N1CCc2c([nH]c3ccc(Cl)cc23)C1c1cccc(O)c1	IC50	'='	760.0	nM	6.12			UO_0000065	15.38	0.30	2.14	7.43	False	CHEMBL1037992	Inhibition of EG5 after 2 hrs	B	BAO_0000357	single protein format	None	None	None	None	None	CHEMBL4581	Kinesin-like protein 1	Homo sapiens	SINGLE PROTEIN	CHEMBL1153161	1	Scientific Literature	Bioorg. Med. Chem. Lett.	2010	None
CHEMBL592519		0	419.40	0	3.60	14	NCCC(=O)N1CCc2c([nH]c3ccc(OC(F)(F)F)cc23)C1c1cccc(O)c1	IC50	'='	200.0	nM	6.70			UO_0000065	15.97	0.30	3.10	7.31	False	CHEMBL1037992	Inhibition of EG5 after 2 hrs	B	BAO_0000357	single protein format	None	None	None	None	None	CHEMBL4581	Kinesin-like protein 1	Homo sapiens	SINGLE PROTEIN	CHEMBL1153161	1	Scientific Literature	Bioorg. Med. Chem. Lett.	2010	None
CHEMBL564468		0	457.48	1	6.27	6r	CSc1ccc(Nc2nc3cc(C(=O)O)ccc3n2Cc2ccccc2C(F)(F)F)cc1	IC50	'='	1400.0	nM	5.85			UO_0000065	12.80	0.25	-0.42	8.72	False	CHEMBL1035565	Inhibition of human kinesin spindle protein by endpoint assay	B	BAO_0000357	single protein format	Homo sapiens	None	None	None	None	CHEMBL4581	Kinesin-like protein 1	Homo sapiens	SINGLE PROTEIN	CHEMBL1158447	1	Scientific Literature	Bioorg. Med. Chem. Lett.	2009	None
CHEMBL551230		0	455.44	1	5.64	6t	COC(=O)c1ccc2c(c1)nc(Nc1ccc(OC)cc1)n2Cc1ccccc1C(F)(F)F	IC50	'='	13400.0	nM	4.87			UO_0000065	10.70	0.20	-0.77	7.45	False	CHEMBL1035565	Inhibition of human kinesin spindle protein by endpoint assay	B	BAO_0000357	single protein format	Homo sapiens	None	None	None	None	CHEMBL4581	Kinesin-like protein 1	Homo sapiens	SINGLE PROTEIN	CHEMBL1158447	1	Scientific Literature	Bioorg. Med. Chem. Lett.	2009	None
CHEMBL549466		0	439.44	1	5.72	15b	Cc1ccc(CNc2nc3cc(C(=O)O)ccc3n2Cc2ccccc2C(F)(F)F)cc1	IC50	'>'	20000.0	nM				UO_0000065					False	CHEMBL1035565	Inhibition of human kinesin spindle protein by endpoint assay	B	BAO_0000357	single protein format	Homo sapiens	None	None	None	None	CHEMBL4581	Kinesin-like protein 1	Homo sapiens	SINGLE PROTEIN	CHEMBL1158447	1	Scientific Literature	Bioorg. Med. Chem. Lett.	2009	None
CHEMBL1222153		0	291.27	0	4.26	5, GSK-1	O=C1CCc2cc(-c3ccc(C(F)(F)F)cc3)ccc2N1	Inhibition						Active						False	CHEMBL1226601	Competitive inhibition of human wild type Eg5 with respect to ATP using varying ATP levels in presence of saturating levels of microtubule by Lineweaver-Burke plot	B	BAO_0000357	single protein format	Homo sapiens	None	None	None	None	CHEMBL4581	Kinesin-like protein 1	Homo sapiens	SINGLE PROTEIN	CHEMBL1221208	1	Scientific Literature	Nat. Chem. Biol.	2007	None
CHEMBL251142		0	478.57	0	3.23	31	CC(=O)C1=NN2c3cc(F)ccc3OC[C@H]2[C@@]1(CCCN1CCC(=O)N(C)CC1)c1ccccc1	IC50	'='	0.9	nM	9.05			UO_0000065	18.90	0.35	5.82	13.82	False	CHEMBL941013	Inhibition of kinesin spindle protein	B	BAO_0000357	single protein format	None	None	None	None	None	CHEMBL4581	Kinesin-like protein 1	Homo sapiens	SINGLE PROTEIN	CHEMBL1139825	1	Scientific Literature	Bioorg. Med. Chem. Lett.	2007	None
CHEMBL1078894		0	339.45	1	5.76	40	CC(C)(C)c1ccc2c(c1)[C@H]1OCCC[C@H]1[C@H](c1ccc(F)cc1)N2	IC50	'='	270.0	nM	6.57			UO_0000065	19.35	0.36	0.81	30.90	False	CHEMBL1101849	Inhibition of ATPase activity of human recombinant EG5 assessed as ATP hydrolysis by pyruvate kinase-lactate dehydrogenase coupled assay	B	BAO_0000357	single protein format	Homo sapiens	None	None	None	None	CHEMBL4581	Kinesin-like protein 1	Homo sapiens	SINGLE PROTEIN	CHEMBL1154988	1	Scientific Literature	Bioorg. Med. Chem. Lett.	2010	None
CHEMBL1089056		0	321.46	1	5.62	15	CC(C)(C)c1ccc2c(c1)[C@H]1OCCC[C@H]1[C@H](c1ccccc1)N2	IC50	'='	120.0	nM	6.92			UO_0000065	21.53	0.39	1.30	32.55	False	CHEMBL1101849	Inhibition of ATPase activity of human recombinant EG5 assessed as ATP hydrolysis by pyruvate kinase-lactate dehydrogenase coupled assay	B	BAO_0000357	single protein format	Homo sapiens	None	None	None	None	CHEMBL4581	Kinesin-like protein 1	Homo sapiens	SINGLE PROTEIN	CHEMBL1154988	1	Scientific Literature	Bioorg. Med. Chem. Lett.	2010	None
CHEMBL1078873		0	336.48	1	5.20	37	CC(C)(C)c1ccc2c(c1)[C@H]1OCCC[C@H]1[C@H](c1cccc(N)c1)N2	IC50	'='	2300.0	nM	5.64			UO_0000065	16.76	0.31	0.44	11.93	False	CHEMBL1101849	Inhibition of ATPase activity of human recombinant EG5 assessed as ATP hydrolysis by pyruvate kinase-lactate dehydrogenase coupled assay	B	BAO_0000357	single protein format	Homo sapiens	None	None	None	None	CHEMBL4581	Kinesin-like protein 1	Homo sapiens	SINGLE PROTEIN	CHEMBL1154988	1	Scientific Literature	Bioorg. Med. Chem. Lett.	2010	None
CHEMBL1093087		0	481.56	1	6.17	62	NCCN(C[C@H]1CC[C@@H]2[C@H](O1)c1cc(C(F)(F)F)ccc1N[C@H]2c1ccccc1)c1ccccc1	IC50	'='	19.0	nM	7.72			UO_0000065	16.03	0.30	1.55	15.28	False	CHEMBL1101849	Inhibition of ATPase activity of human recombinant EG5 assessed as ATP hydrolysis by pyruvate kinase-lactate dehydrogenase coupled assay	B	BAO_0000357	single protein format	Homo sapiens	None	None	None	None	CHEMBL4581	Kinesin-like protein 1	Homo sapiens	SINGLE PROTEIN	CHEMBL1154988	1	Scientific Literature	Bioorg. Med. Chem. Lett.	2010	None
CHEMBL1086410		0	364.53	1	5.21	67	CNC[C@H]1CC[C@@H]2[C@H](O1)c1cc(C(C)(C)C)ccc1N[C@H]2c1ccccc1	IC50	'='	4.0	nM	8.40			UO_0000065	23.04	0.42	3.19	25.23	False	CHEMBL1101849	Inhibition of ATPase activity of human recombinant EG5 assessed as ATP hydrolysis by pyruvate kinase-lactate dehydrogenase coupled assay	B	BAO_0000357	single protein format	Homo sapiens	None	None	None	None	CHEMBL4581	Kinesin-like protein 1	Homo sapiens	SINGLE PROTEIN	CHEMBL1154988	1	Scientific Literature	Bioorg. Med. Chem. Lett.	2010	None
CHEMBL1082249		0	476.39	0	4.32	73	CC(=O)NCCNC[C@H]1CC[C@@H]2[C@H](O1)c1cc(Br)cc(F)c1N[C@H]2c1ccccc1	IC50	'='	6.0	nM	8.22			UO_0000065	17.26	0.37	3.90	13.18	False	CHEMBL1101849	Inhibition of ATPase activity of human recombinant EG5 assessed as ATP hydrolysis by pyruvate kinase-lactate dehydrogenase coupled assay	B	BAO_0000357	single protein format	Homo sapiens	None	None	None	None	CHEMBL4581	Kinesin-like protein 1	Homo sapiens	SINGLE PROTEIN	CHEMBL1154988	1	Scientific Literature	Bioorg. Med. Chem. Lett.	2010	None
CHEMBL491384	(S)-MON-97	0	338.43	0	3.41	[S]-(-)-Mon-97	CC1=C(C(=O)c2ccccc2)[C@H](c2cccc(O)c2)NC(=S)N1C	IC50	'='	650.0	nM	6.19			UO_0000065	18.28	0.35	2.78	11.77	False	CHEMBL1002143	Inhibition of microtubule-stimulated human Eg5 ATPase activity	B	BAO_0000357	single protein format	Homo sapiens	None	None	None	None	CHEMBL4581	Kinesin-like protein 1	Homo sapiens	SINGLE PROTEIN	CHEMBL1156439	1	Scientific Literature	J. Biol. Chem.	2007	None
CHEMBL14830	ADENOSINE DIPHOSPHATE	0	427.20	2	-1.75	ADP	Nc1ncnc2c1ncn2[C@@H]1O[C@H](COP(=O)(O)OP(=O)(O)O)[C@@H](O)[C@H]1O	Activity	'='	4.0	nanometer2/sec									False	CHEMBL1249439	Binding affinity to recombinant Eg5-GFP in cell-free system assessed as Eg5-GFP movement along microtubules without directionality at 2 mM by kymograph analysis	B	BAO_0000357	single protein format	None	None	None	None	None	CHEMBL4581	Kinesin-like protein 1	Homo sapiens	SINGLE PROTEIN	CHEMBL1240315	1	Scientific Literature	Nat. Chem. Biol.	2006	None
CHEMBL1172721		0	199.23	0	3.77	10a	Cc1ccc2c(c1)[nH]c1ccc(F)cc12	IC50	'='	7500.0	nM	5.12			UO_0000065	25.72	0.47	1.35	32.46	False	CHEMBL1177082	Inhibition of human C-terminally His6-tagged microtubule-activated KSP motor domain ATPase activity after 30 mins by luciferase-derived luminescence assay	B	BAO_0000357	single protein format	Homo sapiens	None	None	None	None	CHEMBL4581	Kinesin-like protein 1	Homo sapiens	SINGLE PROTEIN	CHEMBL1177716	1	Scientific Literature	J. Med. Chem.	2010	None
CHEMBL1171980		0	251.21	0	4.22	12e	FC(F)(F)Oc1ccc2c(c1)[nH]c1ccccc12	IC50	'='	510.0	nM	6.29			UO_0000065	25.05	0.48	2.07	25.15	False	CHEMBL1177082	Inhibition of human C-terminally His6-tagged microtubule-activated KSP motor domain ATPase activity after 30 mins by luciferase-derived luminescence assay	B	BAO_0000357	single protein format	Homo sapiens	None	None	None	None	CHEMBL4581	Kinesin-like protein 1	Homo sapiens	SINGLE PROTEIN	CHEMBL1177716	1	Scientific Literature	J. Med. Chem.	2010	None
CHEMBL1164552	CK0106023	0	595.97	2	6.41	CK0106023	CCC(c1nc2cc(Cl)ccc2c(=O)n1Cc1ccccc1)N(CCCN(C)C)C(=O)c1ccc(Br)cc1	IC50	'='	29.0	nM	7.54			UO_0000065	12.65	0.27	1.13	12.90	False	CHEMBL1286523	Inhibition of human full-length Eg5 ATPase activity expressed in Escherichia coli assessed as release of inorganic phosphate after 30 mins	B	BAO_0000019	assay format	Homo sapiens	None	None	None	None	CHEMBL4581	Kinesin-like protein 1	Homo sapiens	SINGLE PROTEIN	CHEMBL1275338	1	Scientific Literature	Bioorg. Med. Chem.	2010	None
CHEMBL1277198		0	372.79	0	4.27	5d	CC1=C(C(=O)Nc2ccc(F)c(Cl)c2)C(c2ccco2)c2c[nH]nc2N1	IC50	'='	400.0	nM	6.40			UO_0000065	17.16	0.34	2.13	7.71	False	CHEMBL1286523	Inhibition of human full-length Eg5 ATPase activity expressed in Escherichia coli assessed as release of inorganic phosphate after 30 mins	B	BAO_0000019	assay format	Homo sapiens	None	None	None	None	CHEMBL4581	Kinesin-like protein 1	Homo sapiens	SINGLE PROTEIN	CHEMBL1275338	1	Scientific Literature	Bioorg. Med. Chem.	2010	None
CHEMBL468540		0	265.21	0	4.38	8	N#Cc1ccc(-c2ccc(C(F)(F)F)c(F)c2)cc1	IC50	'='	1400.0	nM	5.85			UO_0000065	22.07	0.42	1.47	24.61	False	CHEMBL1023928	Inhibition of microtubule-stimulated recombinant Eg5 assessed as inhibition ATP hydrolysis by luminescent kinase assay	B	BAO_0000357	single protein format	None	None	None	None	None	CHEMBL4581	Kinesin-like protein 1	Homo sapiens	SINGLE PROTEIN	CHEMBL1152707	1	Scientific Literature	Bioorg. Med. Chem. Lett.	2009	None
CHEMBL260301		0	529.71	2	7.54	39	O=C(O)C(CSC(c1ccccc1)(c1ccccc1)c1ccccc1)NC(c1ccccc1)c1ccccc1	Activity						Not Active						False	CHEMBL934296	Inhibition of human Eg5 basal ATPase activity	B	BAO_0000357	single protein format	Homo sapiens	None	None	None	None	CHEMBL4581	Kinesin-like protein 1	Homo sapiens	SINGLE PROTEIN	CHEMBL1143136	1	Scientific Literature	J. Med. Chem.	2008	None
CHEMBL264923		0	361.47	0	4.10	60	N[C@@H](CSC1(c2ccccc2)c2ccccc2-c2ccccc21)C(=O)O	Ki	'='	1500.0	nM	5.82			UO_0000065	16.11	0.31	1.72	9.20	False	CHEMBL934296	Inhibition of human Eg5 basal ATPase activity	B	BAO_0000357	single protein format	Homo sapiens	None	None	None	None	CHEMBL4581	Kinesin-like protein 1	Homo sapiens	SINGLE PROTEIN	CHEMBL1143136	1	Scientific Literature	J. Med. Chem.	2008	None
CHEMBL272406		0	515.68	2	7.46	55	N[C@@H](CSC(c1ccccc1)(c1ccc(-c2ccccc2)cc1)c1ccc(-c2ccccc2)cc1)C(=O)O	Ki	'='	35000.0	nM	4.46			UO_0000065	8.64	0.16	-3.00	7.04	False	CHEMBL934296	Inhibition of human Eg5 basal ATPase activity	B	BAO_0000357	single protein format	Homo sapiens	None	None	None	None	CHEMBL4581	Kinesin-like protein 1	Homo sapiens	SINGLE PROTEIN	CHEMBL1143136	1	Scientific Literature	J. Med. Chem.	2008	None
CHEMBL408072		0	319.47	0	4.67	31	NCCSC(c1ccccc1)(c1ccccc1)c1ccccc1	Ki	'='	150.0	nM	6.82			UO_0000065	21.36	0.41	2.15	26.23	True	CHEMBL934296	Inhibition of human Eg5 basal ATPase activity	B	BAO_0000357	single protein format	Homo sapiens	None	None	None	None	CHEMBL4581	Kinesin-like protein 1	Homo sapiens	SINGLE PROTEIN	CHEMBL1143136	1	Scientific Literature	J. Med. Chem.	2008	None
CHEMBL270524	ETHYL(TRITYL)SULFANE	0	304.46	1	5.73	21	CCSC(c1ccccc1)(c1ccccc1)c1ccccc1	Activity						Not Active						False	CHEMBL934296	Inhibition of human Eg5 basal ATPase activity	B	BAO_0000357	single protein format	Homo sapiens	None	None	None	None	CHEMBL4581	Kinesin-like protein 1	Homo sapiens	SINGLE PROTEIN	CHEMBL1143136	1	Scientific Literature	J. Med. Chem.	2008	None
CHEMBL559958		0	455.44	1	5.42	15c	COc1ccc(CNc2nc3cc(C(=O)O)ccc3n2Cc2ccccc2C(F)(F)F)cc1	IC50	'>'	20000.0	nM				UO_0000065					False	CHEMBL1035565	Inhibition of human kinesin spindle protein by endpoint assay	B	BAO_0000357	single protein format	Homo sapiens	None	None	None	None	CHEMBL4581	Kinesin-like protein 1	Homo sapiens	SINGLE PROTEIN	CHEMBL1158447	1	Scientific Literature	Bioorg. Med. Chem. Lett.	2009	None
CHEMBL565048		0	422.47	0	1.97	6d	NC(=O)c1ccc2c(c1)nc(Nc1ccc(S(N)(=O)=O)cc1)n2Cc1ccccn1	IC50	'>'	20000.0	nM				UO_0000065					False	CHEMBL1035565	Inhibition of human kinesin spindle protein by endpoint assay	B	BAO_0000357	single protein format	Homo sapiens	None	None	None	None	CHEMBL4581	Kinesin-like protein 1	Homo sapiens	SINGLE PROTEIN	CHEMBL1158447	1	Scientific Literature	Bioorg. Med. Chem. Lett.	2009	None
CHEMBL429597		0	377.51	0	4.43	51	Cc1ccc(C(SC[C@H](N)C(=O)O)(c2ccccc2)c2ccccc2)cc1	Ki	'='	100.0	nM	7.00			UO_0000065	18.54	0.35	2.57	11.05	False	CHEMBL934296	Inhibition of human Eg5 basal ATPase activity	B	BAO_0000357	single protein format	Homo sapiens	None	None	None	None	CHEMBL4581	Kinesin-like protein 1	Homo sapiens	SINGLE PROTEIN	CHEMBL1143136	1	Scientific Literature	J. Med. Chem.	2008	None
CHEMBL408179		0	391.54	0	4.90	28	CC(C)(SC(c1ccccc1)(c1ccccc1)c1ccccc1)C(N)C(=O)O	Ki	'='	5230.0	nM	5.28			UO_0000065	13.49	0.26	0.38	8.34	False	CHEMBL934296	Inhibition of human Eg5 basal ATPase activity	B	BAO_0000357	single protein format	Homo sapiens	None	None	None	None	CHEMBL4581	Kinesin-like protein 1	Homo sapiens	SINGLE PROTEIN	CHEMBL1143136	1	Scientific Literature	J. Med. Chem.	2008	None
CHEMBL552298		0	503.51	1	4.15	6b	CC(c1ccccc1C(F)(F)F)n1c(Nc2ccc(S(N)(=O)=O)cc2)nc2cc(C(N)=O)ccc21	IC50	'>'	20000.0	nM				UO_0000065					False	CHEMBL1035565	Inhibition of human kinesin spindle protein by endpoint assay	B	BAO_0000357	single protein format	Homo sapiens	None	None	None	None	CHEMBL4581	Kinesin-like protein 1	Homo sapiens	SINGLE PROTEIN	CHEMBL1158447	1	Scientific Literature	Bioorg. Med. Chem. Lett.	2009	None
CHEMBL240923		0	435.47	0	4.61	1	CN(C)C(=O)N1CC(c2cc(F)ccc2F)=C[C@@]1(CC[C@@H](N)C(F)F)c1ccccc1	IC50	'='	5.2	nM	8.28			UO_0000065	19.02	0.36	3.67	16.71	False	CHEMBL898408	Inhibition of KSP by ATPase assay	B	BAO_0000357	single protein format	None	None	None	None	None	CHEMBL4581	Kinesin-like protein 1	Homo sapiens	SINGLE PROTEIN	CHEMBL1137440	1	Scientific Literature	Bioorg. Med. Chem. Lett.	2007	None
CHEMBL3087421		0	504.33	2	5.50	3b	O=c1cc(-c2ccccc2)oc2cc(Oc3c([N+](=O)[O-])cc([N+](=O)[O-])cc3C(F)(F)F)c(O)c(O)c12	IC50	'='	91.0	nM	7.04			UO_0000065	13.96	0.27	1.54	4.24	False	CHEMBL3089268	Inhibition of C-terminal His-tagged microtubule-stimulated KSP motor domain (1 to 369) ATPase activity (unknown origin) preincubated for 30 mins followed by ATP addition measured after 15 mins by luciferase-derived luminescence assay	B	BAO_0000357	single protein format	Homo sapiens	None	None	None	None	CHEMBL4581	Kinesin-like protein 1	Homo sapiens	SINGLE PROTEIN	CHEMBL3085715	1	Scientific Literature	Eur. J. Med. Chem.	2013	None
CHEMBL392369		0	393.51	0	4.13	7	COc1ccc(C(SC[C@H](N)C(=O)O)(c2ccccc2)c2ccccc2)cc1	Ki	'='	21.6	nM	7.67			UO_0000065	19.48	0.37	3.54	10.57	False	CHEMBL2327388	Inhibition of MT-stimulated human N-terminal His6-tagged Eg5 (1 to 368 amino acid residues) motor domain ATPase activity expressed in Escherichia coli BL21 (DE3) by pyruvate kinase/lactate dehydrogenase-coupled assay	B	BAO_0000019	assay format	Homo sapiens	None	None	None	None	CHEMBL4581	Kinesin-like protein 1	Homo sapiens	SINGLE PROTEIN	CHEMBL2321852	1	Scientific Literature	J. Med. Chem.	2013	None
CHEMBL228814	ISPINESIB	2	517.07	2	5.59	19-(R)	Cc1ccc(C(=O)N(CCCN)[C@@H](c2nc3cc(Cl)ccc3c(=O)n2Cc2ccccc2)C(C)C)cc1	Ki	'='	2.3	nM	8.64			UO_0000065	16.71	0.32	3.05	10.64	False	CHEMBL2327388	Inhibition of MT-stimulated human N-terminal His6-tagged Eg5 (1 to 368 amino acid residues) motor domain ATPase activity expressed in Escherichia coli BL21 (DE3) by pyruvate kinase/lactate dehydrogenase-coupled assay	B	BAO_0000019	assay format	Homo sapiens	None	None	None	None	CHEMBL4581	Kinesin-like protein 1	Homo sapiens	SINGLE PROTEIN	CHEMBL2321852	1	Scientific Literature	J. Med. Chem.	2013	None
CHEMBL1078393		0	309.41	0	3.86	24	OCCc1ccc2c(c1)[C@H]1OCCC[C@H]1[C@H](c1ccccc1)N2	IC50	'='	10000.0	nM	5.00			UO_0000065	16.16	0.30	1.14	12.05	False	CHEMBL1101849	Inhibition of ATPase activity of human recombinant EG5 assessed as ATP hydrolysis by pyruvate kinase-lactate dehydrogenase coupled assay	B	BAO_0000357	single protein format	Homo sapiens	None	None	None	None	CHEMBL4581	Kinesin-like protein 1	Homo sapiens	SINGLE PROTEIN	CHEMBL1154988	1	Scientific Literature	Bioorg. Med. Chem. Lett.	2010	None
CHEMBL1078774		0	355.45	1	5.46	34	CC(C)(C)c1ccc2c(c1)[C@H]1OCCC[C@H]1[C@H](c1ccc(O)c(F)c1)N2	IC50	'='	17.0	nM	7.77			UO_0000065	21.86	0.41	2.31	18.73	False	CHEMBL1101849	Inhibition of ATPase activity of human recombinant EG5 assessed as ATP hydrolysis by pyruvate kinase-lactate dehydrogenase coupled assay	B	BAO_0000357	single protein format	Homo sapiens	None	None	None	None	CHEMBL4581	Kinesin-like protein 1	Homo sapiens	SINGLE PROTEIN	CHEMBL1154988	1	Scientific Literature	Bioorg. Med. Chem. Lett.	2010	None
CHEMBL1084678		0	497.58	0	4.32	61	CN(C[C@H]1CC[C@@H]2[C@H](O1)c1cc(C(F)(F)F)ccc1N[C@H]2c1ccccc1)S(=O)(=O)CCCN	IC50	'='	7.0	nM	8.15			UO_0000065	16.39	0.33	3.83	9.63	False	CHEMBL1101849	Inhibition of ATPase activity of human recombinant EG5 assessed as ATP hydrolysis by pyruvate kinase-lactate dehydrogenase coupled assay	B	BAO_0000357	single protein format	Homo sapiens	None	None	None	None	CHEMBL4581	Kinesin-like protein 1	Homo sapiens	SINGLE PROTEIN	CHEMBL1154988	1	Scientific Literature	Bioorg. Med. Chem. Lett.	2010	None
CHEMBL450994		0	319.28	0	3.16	5,PVZB1194	NS(=O)(=O)c1ccc(-c2ccc(C(F)(F)F)c(F)c2)cc1	Activity						Active						False	CHEMBL1102979	Competitive inhibition of affinity bead (R)-2-Amino-N-{2-[2-(2-amino-ethoxy)-ethoxy]-ethyl}-3-[(4-methoxy-phenyl)-diphenyl-methylsulfanyl]-propionamide binding to KSP in human HCT116 cells at 10 umol/L pretreated for 3 hrs by Western blot analysis	B	BAO_0000219	cell-based format	Homo sapiens	None	None	HCT-116	None	CHEMBL4581	Kinesin-like protein 1	Homo sapiens	SINGLE PROTEIN	CHEMBL1154950	1	Scientific Literature	Bioorg. Med. Chem. Lett.	2010	CHEMBL3308372
CHEMBL1077303		0	308.43	0	4.39	23	CN(C)c1ccc2c(c1)[C@H]1OCCC[C@H]1[C@H](c1ccccc1)N2	IC50	'='	5300.0	nM	5.28			UO_0000065	17.11	0.31	0.89	21.53	False	CHEMBL1101849	Inhibition of ATPase activity of human recombinant EG5 assessed as ATP hydrolysis by pyruvate kinase-lactate dehydrogenase coupled assay	B	BAO_0000357	single protein format	Homo sapiens	None	None	None	None	CHEMBL4581	Kinesin-like protein 1	Homo sapiens	SINGLE PROTEIN	CHEMBL1154988	1	Scientific Literature	Bioorg. Med. Chem. Lett.	2010	None
CHEMBL1086409		0	394.41	1	5.07	66	CNC[C@H]1CC[C@@H]2[C@H](O1)c1cc(C(F)(F)F)ccc1N[C@H]2c1ccc(F)cc1	IC50	'='	58.0	nM	7.24			UO_0000065	18.35	0.35	2.17	21.74	False	CHEMBL1101849	Inhibition of ATPase activity of human recombinant EG5 assessed as ATP hydrolysis by pyruvate kinase-lactate dehydrogenase coupled assay	B	BAO_0000357	single protein format	Homo sapiens	None	None	None	None	CHEMBL4581	Kinesin-like protein 1	Homo sapiens	SINGLE PROTEIN	CHEMBL1154988	1	Scientific Literature	Bioorg. Med. Chem. Lett.	2010	None
CHEMBL383402		0	401.46	0	4.16	8f	CCNC(=O)N1N=C(c2cc(F)ccc2F)CC1(CCCCO)c1ccccc1	IC50	'='	697.0	nM	6.16			UO_0000065	15.34	0.29	2.00	9.48	False	CHEMBL871277	Inhibition of KSP by ATPase assay	B	BAO_0000357	single protein format	Homo sapiens	None	None	None	None	CHEMBL4581	Kinesin-like protein 1	Homo sapiens	SINGLE PROTEIN	CHEMBL1147831	1	Scientific Literature	Bioorg. Med. Chem. Lett.	2006	None
CHEMBL469754		0	333.31	0	3.42	17	CNS(=O)(=O)c1ccc(-c2ccc(C(F)(F)F)c(F)c2)cc1	IC50	'='	4610.0	nM	5.34			UO_0000065	16.01	0.33	1.92	11.56	False	CHEMBL1023928	Inhibition of microtubule-stimulated recombinant Eg5 assessed as inhibition ATP hydrolysis by luminescent kinase assay	B	BAO_0000357	single protein format	None	None	None	None	None	CHEMBL4581	Kinesin-like protein 1	Homo sapiens	SINGLE PROTEIN	CHEMBL1152707	1	Scientific Literature	Bioorg. Med. Chem. Lett.	2009	None
CHEMBL470775		0	348.32	0	2.80	24	NS(=O)(=O)NCc1ccc(-c2ccc(C(F)(F)F)c(F)c2)cc1	IC50	'='	3060.0	nM	5.51			UO_0000065	15.83	0.33	2.71	7.64	False	CHEMBL1023928	Inhibition of microtubule-stimulated recombinant Eg5 assessed as inhibition ATP hydrolysis by luminescent kinase assay	B	BAO_0000357	single protein format	None	None	None	None	None	CHEMBL4581	Kinesin-like protein 1	Homo sapiens	SINGLE PROTEIN	CHEMBL1152707	1	Scientific Literature	Bioorg. Med. Chem. Lett.	2009	None
CHEMBL267361		0	362.52	0	4.28	36	CCN(CC)C(=O)c1c(NC(=O)c2cccs2)sc2c1CC(C)C2	IC50	'='	3500.0	nM	5.46			UO_0000065	15.05	0.31	1.18	11.04	False	CHEMBL889161	Inhibition of human KSP expressed in Escherichia coli assessed by ATPase assay	B	BAO_0000019	assay format	Homo sapiens	None	None	None	None	CHEMBL4581	Kinesin-like protein 1	Homo sapiens	SINGLE PROTEIN	CHEMBL1145367	1	Scientific Literature	Bioorg. Med. Chem. Lett.	2007	None
CHEMBL228801		0	376.55	0	4.98	32	CCN(CC)C(=O)c1c(NC(=O)c2cccs2)sc2c1C(C)CCC2	IC50	'='	7500.0	nM	5.12			UO_0000065	13.61	0.28	0.14	10.37	False	CHEMBL889161	Inhibition of human KSP expressed in Escherichia coli assessed by ATPase assay	B	BAO_0000019	assay format	Homo sapiens	None	None	None	None	CHEMBL4581	Kinesin-like protein 1	Homo sapiens	SINGLE PROTEIN	CHEMBL1145367	1	Scientific Literature	Bioorg. Med. Chem. Lett.	2007	None
CHEMBL228384		0	363.51	0	3.19	43	CCN(CC)C(=O)c1c(NC(=O)c2cccs2)sc2c1CCNC2	EC50	'<'	30000.0	nM				UO_0000065					False	CHEMBL889162	Inhibition of KSP in A549 cells assessed by MPM-2 cytoblot assay	B	BAO_0000219	cell-based format	Homo sapiens	None	None	A549	None	CHEMBL4581	Kinesin-like protein 1	Homo sapiens	SINGLE PROTEIN	CHEMBL1145367	1	Scientific Literature	Bioorg. Med. Chem. Lett.	2007	CHEMBL3307651
CHEMBL228328		0	390.57	1	5.06	40	CCC1CCc2c(sc(NC(=O)c3cccs3)c2C(=O)N(CC)CC)C1	EC50	'>'	30000.0	nM				UO_0000065					False	CHEMBL889162	Inhibition of KSP in A549 cells assessed by MPM-2 cytoblot assay	B	BAO_0000219	cell-based format	Homo sapiens	None	None	A549	None	CHEMBL4581	Kinesin-like protein 1	Homo sapiens	SINGLE PROTEIN	CHEMBL1145367	1	Scientific Literature	Bioorg. Med. Chem. Lett.	2007	CHEMBL3307651
CHEMBL229022		0	376.55	0	4.67	34	CCN(CC)C(=O)c1c(NC(=O)c2cccs2)sc2c1CCC(C)C2	EC50	'='	2600.0	nM	5.58			UO_0000065	14.83	0.31	0.92	11.30	False	CHEMBL889162	Inhibition of KSP in A549 cells assessed by MPM-2 cytoblot assay	B	BAO_0000219	cell-based format	Homo sapiens	None	None	A549	None	CHEMBL4581	Kinesin-like protein 1	Homo sapiens	SINGLE PROTEIN	CHEMBL1145367	1	Scientific Literature	Bioorg. Med. Chem. Lett.	2007	CHEMBL3307651
CHEMBL195232		0	316.31	0	3.37	1	CC(=O)N1N=C(c2cc(F)ccc2F)C[C@H]1c1cccc(O)c1	IC50	'='	24.7	nM	7.61			UO_0000065	24.05	0.45	4.24	14.38	False	CHEMBL871277	Inhibition of KSP by ATPase assay	B	BAO_0000357	single protein format	Homo sapiens	None	None	None	None	CHEMBL4581	Kinesin-like protein 1	Homo sapiens	SINGLE PROTEIN	CHEMBL1147831	1	Scientific Literature	Bioorg. Med. Chem. Lett.	2006	None
CHEMBL377566		0	386.45	0	3.69	12	CN(C)C(=O)N1N=C(c2cc(F)ccc2F)C[C@@]1(CCCN)c1ccccc1	IC50	'='	1.9	nM	8.72			UO_0000065	22.57	0.43	5.03	14.08	True	CHEMBL871277	Inhibition of KSP by ATPase assay	B	BAO_0000357	single protein format	Homo sapiens	None	None	None	None	CHEMBL4581	Kinesin-like protein 1	Homo sapiens	SINGLE PROTEIN	CHEMBL1147831	1	Scientific Literature	Bioorg. Med. Chem. Lett.	2006	None
CHEMBL425420		0	505.57	1	4.99	9f	CCNC(=O)N1N=C(c2cc(F)ccc2F)CC1(CCCCNC(=O)c1ccccn1)c1ccccc1	IC50	'='	391.0	nM	6.41			UO_0000065	12.67	0.24	1.42	7.39	False	CHEMBL871277	Inhibition of KSP by ATPase assay	B	BAO_0000357	single protein format	Homo sapiens	None	None	None	None	CHEMBL4581	Kinesin-like protein 1	Homo sapiens	SINGLE PROTEIN	CHEMBL1147831	1	Scientific Literature	Bioorg. Med. Chem. Lett.	2006	None
CHEMBL208346		0	504.58	2	5.60	9e	CCNC(=O)N1N=C(c2cc(F)ccc2F)CC1(CCCCNC(=O)c1ccccc1)c1ccccc1	IC50	'='	892.0	nM	6.05			UO_0000065	11.99	0.22	0.45	8.20	False	CHEMBL871277	Inhibition of KSP by ATPase assay	B	BAO_0000357	single protein format	Homo sapiens	None	None	None	None	CHEMBL4581	Kinesin-like protein 1	Homo sapiens	SINGLE PROTEIN	CHEMBL1147831	1	Scientific Literature	Bioorg. Med. Chem. Lett.	2006	None
CHEMBL378184		0	444.53	0	4.74	9d	CCNC(=O)N1N=C(c2cc(F)ccc2F)CC1(CCCC[N+](C)(C)[O-])c1ccccc1	IC50	'='	585.0	nM	6.23			UO_0000065	14.02	0.27	1.49	9.20	False	CHEMBL871277	Inhibition of KSP by ATPase assay	B	BAO_0000357	single protein format	Homo sapiens	None	None	None	None	CHEMBL4581	Kinesin-like protein 1	Homo sapiens	SINGLE PROTEIN	CHEMBL1147831	1	Scientific Literature	Bioorg. Med. Chem. Lett.	2006	None
CHEMBL378497		0	478.59	1	5.43	9c	CCNC(=O)N1N=C(c2cc(F)ccc2F)CC1(CCCCN1CC2C=CC1C2)c1ccccc1	IC50	'='	119.0	nM	6.92			UO_0000065	14.47	0.27	1.49	14.44	False	CHEMBL871277	Inhibition of KSP by ATPase assay	B	BAO_0000357	single protein format	Homo sapiens	None	None	None	None	CHEMBL4581	Kinesin-like protein 1	Homo sapiens	SINGLE PROTEIN	CHEMBL1147831	1	Scientific Literature	Bioorg. Med. Chem. Lett.	2006	None
CHEMBL228688		0	308.43	0	3.54	12	CCN(CC)C(=O)c1ccsc1NC(=O)c1cccs1	IC50	'>'	100000.0	nM				UO_0000065					False	CHEMBL889161	Inhibition of human KSP expressed in Escherichia coli assessed by ATPase assay	B	BAO_0000019	assay format	Homo sapiens	None	None	None	None	CHEMBL4581	Kinesin-like protein 1	Homo sapiens	SINGLE PROTEIN	CHEMBL1145367	1	Scientific Literature	Bioorg. Med. Chem. Lett.	2007	None
CHEMBL374609		0	362.52	0	4.59	35	CCN(CC)C(=O)c1c(NC(=O)c2cccs2)sc2c1C(C)CC2	IC50	'='	8100.0	nM	5.09			UO_0000065	14.04	0.29	0.50	10.30	False	CHEMBL889161	Inhibition of human KSP expressed in Escherichia coli assessed by ATPase assay	B	BAO_0000019	assay format	Homo sapiens	None	None	None	None	CHEMBL4581	Kinesin-like protein 1	Homo sapiens	SINGLE PROTEIN	CHEMBL1145367	1	Scientific Literature	Bioorg. Med. Chem. Lett.	2007	None
CHEMBL1829269		0	496.68	0	4.34	27	CCC(c1nc2ccsc2c(=O)n1Cc1ccccc1)N(CCCN)C(=O)C1CCC(OC)CC1	IC50	'='	9000.0	nM	5.05			UO_0000065	10.16	0.20	0.71	5.58	False	CHEMBL1833735	Inhibition of human recombinant C-terminal His6-tagged KSP ATPase activity after 1 hr by malachite green assay	B	BAO_0000357	single protein format	Homo sapiens	None	None	None	None	CHEMBL4581	Kinesin-like protein 1	Homo sapiens	SINGLE PROTEIN	CHEMBL1828558	1	Scientific Literature	J. Med. Chem.	2011	None
CHEMBL232133		0	431.48	1	5.14	3a	N[C@@H](CSC(c1ccccc1)(c1ccccc1)c1ccc(C(F)(F)F)cc1)C(=O)O	IC50	'='	262.0	nM	6.58			UO_0000065	15.25	0.30	1.44	10.39	False	CHEMBL3636399	Inhibition of His-tagged KSP motor domain (1 to 369) (unknown origin) assessed as inhibition of microtubule-stimulated KSP ATPase activity preincuabted for 30 mins followed by ATP addition measured after 15 mins by Kinase-Glo assay	B	BAO_0000357	single protein format	Homo sapiens	None	None	None	None	CHEMBL4581	Kinesin-like protein 1	Homo sapiens	SINGLE PROTEIN	CHEMBL3632570	1	Scientific Literature	ACS Med. Chem. Lett.	2015	None
CHEMBL2326523		0	517.07	2	5.59	19-(S)	Cc1ccc(C(=O)N(CCCN)[C@H](c2nc3cc(Cl)ccc3c(=O)n2Cc2ccccc2)C(C)C)cc1	Activity	'='	99.4	%				UO_0000187					False	CHEMBL2327678	Inhibition of KSP (unknown origin)-mediated ATP hydrolysis assessed as residual activity at 1 uM after 10 to 20 mins by spectrophotometric analysis	B	BAO_0000357	single protein format	Homo sapiens	None	None	None	None	CHEMBL4581	Kinesin-like protein 1	Homo sapiens	SINGLE PROTEIN	CHEMBL2321780	1	Scientific Literature	Bioorg. Med. Chem.	2013	None
CHEMBL1165578		0	363.85	0	4.80	rac-19d	CC(=O)N1CCc2c([nH]c3ccc(Cl)cc23)C1c1c[nH]c2ccccc12	IC50	'='	337.0	nM	6.47			UO_0000065	17.79	0.34	1.67	12.47	False	CHEMBL1167212	Inhibition of human Eg5 expressed in Escherichia coli assessed as microtubule-activated ATPase activity by spectrophotometry	B	BAO_0000019	assay format	Homo sapiens	None	None	None	None	CHEMBL4581	Kinesin-like protein 1	Homo sapiens	SINGLE PROTEIN	CHEMBL1166005	1	Scientific Literature	Bioorg. Med. Chem.	2010	None
CHEMBL202734		0	467.41	0	3.81	27	CC(C)(C)[C@H](O)C(=O)N1CC(c2cc(F)ccc2F)=C[C@H]1c1cccc(OP(=O)(O)O)c1	IC50						Not Determined						False	CHEMBL868957	Inhibition of KSP by ATPase assay	B	BAO_0000357	single protein format	Homo sapiens	None	None	None	None	CHEMBL4581	Kinesin-like protein 1	Homo sapiens	SINGLE PROTEIN	CHEMBL1146124	1	Scientific Literature	Bioorg. Med. Chem. Lett.	2006	None
CHEMBL2325429	SB-743921	1	517.07	2	6.53	2	Cc1ccc(C(=O)N(CCCN)[C@@H](c2oc3cc(Cl)ccc3c(=O)c2Cc2ccccc2)C(C)C)cc1	Ki	'='	0.5	nM	9.30			UO_0000065	17.99	0.34	2.77	12.15	False	CHEMBL2327388	Inhibition of MT-stimulated human N-terminal His6-tagged Eg5 (1 to 368 amino acid residues) motor domain ATPase activity expressed in Escherichia coli BL21 (DE3) by pyruvate kinase/lactate dehydrogenase-coupled assay	B	BAO_0000019	assay format	Homo sapiens	None	None	None	None	CHEMBL4581	Kinesin-like protein 1	Homo sapiens	SINGLE PROTEIN	CHEMBL2321852	1	Scientific Literature	J. Med. Chem.	2013	None
CHEMBL391848		0	376.43	0	2.23	10	CCOC(=O)C1=C(C)NC(=S)N(C(C)=O)C1c1cccc(OC(C)=O)c1	Activity						Not Active						False	CHEMBL897637	Inhibition of Eg5 ATPase activity expressed in Escherichia coli at 500 uM after 12 hrs	F	BAO_0000019	assay format	None	None	None	None	None	CHEMBL4581	Kinesin-like protein 1	Homo sapiens	SINGLE PROTEIN	CHEMBL1149635	1	Scientific Literature	Bioorg. Med. Chem.	2007	None
CHEMBL382994		0	451.36	0	3.17	26	O=C([C@@H](O)C1CC1)N1CC(c2cc(F)ccc2F)=C[C@H]1c1cccc(OP(=O)(O)O)c1	IC50						Not Determined						False	CHEMBL868957	Inhibition of KSP by ATPase assay	B	BAO_0000357	single protein format	Homo sapiens	None	None	None	None	CHEMBL4581	Kinesin-like protein 1	Homo sapiens	SINGLE PROTEIN	CHEMBL1146124	1	Scientific Literature	Bioorg. Med. Chem. Lett.	2006	None
CHEMBL240050		0	339.25	None	None	17	CCOC(=O)C1=C(C)NC(=[Se])NC1c1cccc(O)c1	IC50	'='	11500.0	nM	4.94			UO_0000065					False	CHEMBL897634	Inhibition of Eg5 ATPase activity expressed in Escherichia coli after 12 hrs	F	BAO_0000019	assay format	None	None	None	None	None	CHEMBL4581	Kinesin-like protein 1	Homo sapiens	SINGLE PROTEIN	CHEMBL1149635	1	Scientific Literature	Bioorg. Med. Chem.	2007	None
CHEMBL210741		0	428.48	0	3.46	10e	NCCCC1(c2ccccc2)CC(c2cc(F)ccc2F)=NN1C(=O)N1CCOCC1	IC50	'='	122.0	nM	6.91			UO_0000065	16.14	0.30	3.45	9.72	False	CHEMBL871277	Inhibition of KSP by ATPase assay	B	BAO_0000357	single protein format	Homo sapiens	None	None	None	None	CHEMBL4581	Kinesin-like protein 1	Homo sapiens	SINGLE PROTEIN	CHEMBL1147831	1	Scientific Literature	Bioorg. Med. Chem. Lett.	2006	None
CHEMBL208864		0	494.55	0	4.32	9h	CCNC(=O)N1N=C(c2cc(F)ccc2F)CC1(CCCCNC(=O)c1c[nH]cn1)c1ccccc1	IC50	'='	686.0	nM	6.16			UO_0000065	12.46	0.23	1.84	6.01	False	CHEMBL871277	Inhibition of KSP by ATPase assay	B	BAO_0000357	single protein format	Homo sapiens	None	None	None	None	CHEMBL4581	Kinesin-like protein 1	Homo sapiens	SINGLE PROTEIN	CHEMBL1147831	1	Scientific Literature	Bioorg. Med. Chem. Lett.	2006	None
CHEMBL249883		0	292.34	0	3.00	2	CC(=O)C1=NN2c3ccccc3OC[C@H]2[C@H]1c1ccccc1	IC50	'='	800.0	nM	6.10			UO_0000065	20.86	0.38	3.10	14.55	False	CHEMBL941013	Inhibition of kinesin spindle protein	B	BAO_0000357	single protein format	None	None	None	None	None	CHEMBL4581	Kinesin-like protein 1	Homo sapiens	SINGLE PROTEIN	CHEMBL1139825	1	Scientific Literature	Bioorg. Med. Chem. Lett.	2007	None
CHEMBL381985		0	426.51	0	4.61	10d	NCCCC1(c2ccccc2)CC(c2cc(F)ccc2F)=NN1C(=O)N1CCCCC1	IC50	'='	85.0	nM	7.07			UO_0000065	16.58	0.31	2.46	11.42	False	CHEMBL871277	Inhibition of KSP by ATPase assay	B	BAO_0000357	single protein format	Homo sapiens	None	None	None	None	CHEMBL4581	Kinesin-like protein 1	Homo sapiens	SINGLE PROTEIN	CHEMBL1147831	1	Scientific Literature	Bioorg. Med. Chem. Lett.	2006	None
CHEMBL3633535		0	417.53	0	4.62	6b	COc1ccc(C2(SC[C@H](N)C(=O)O)c3ccccc3C=Cc3ccccc32)cc1	IC50	'='	8.6	nM	8.07			UO_0000065	19.32	0.37	3.45	11.12	False	CHEMBL3636399	Inhibition of His-tagged KSP motor domain (1 to 369) (unknown origin) assessed as inhibition of microtubule-stimulated KSP ATPase activity preincuabted for 30 mins followed by ATP addition measured after 15 mins by Kinase-Glo assay	B	BAO_0000357	single protein format	Homo sapiens	None	None	None	None	CHEMBL4581	Kinesin-like protein 1	Homo sapiens	SINGLE PROTEIN	CHEMBL3632570	1	Scientific Literature	ACS Med. Chem. Lett.	2015	None
CHEMBL3972457		0	377.58	1	6.28	Figure 1	FC(F)(F)c1cc(Cl)c2ncc(-c3ccc(Cl)c(Cl)c3)nc2c1	Inhibition												False	CHEMBL3880479	Inhibition of microtubule-stimulated EG5 (unknown origin) ATPase activity of assessed as decrease in free phosphate levels by malachite-green assay	B	BAO_0000357	single protein format	Homo sapiens	None	None	None	None	CHEMBL4581	Kinesin-like protein 1	Homo sapiens	SINGLE PROTEIN	CHEMBL3880384	38	Patent Bioactivity Data		2006	None
CHEMBL254433		0	437.62	1	5.10	21	CC(C)(O)C1C[C@@H](O)[C@]2(C)[C@H](CC[C@@]3(C)[C@H]2CC[C@H]2Cc4c([nH]c5ccccc45)[C@@]23C)O1	IC50	'='	15000.0	nM	4.82			UO_0000065	11.02	0.21	-0.28	7.37	False	CHEMBL942113	Inhibition of KSP	B	BAO_0000357	single protein format	None	None	None	None	None	CHEMBL4581	Kinesin-like protein 1	Homo sapiens	SINGLE PROTEIN	CHEMBL1140596	1	Scientific Literature	Bioorg. Med. Chem. Lett.	2007	None
CHEMBL205786		0	324.42	0	3.64	10	Cc1ccc2c(c1C)CN(C(=O)N(C)C)C[C@@H]2c1cccc(O)c1	IC50	'='	104.0	nM	6.98			UO_0000065	21.52	0.40	3.34	15.95	False	CHEMBL942113	Inhibition of KSP	B	BAO_0000357	single protein format	None	None	None	None	None	CHEMBL4581	Kinesin-like protein 1	Homo sapiens	SINGLE PROTEIN	CHEMBL1140596	1	Scientific Literature	Bioorg. Med. Chem. Lett.	2007	None
CHEMBL365553		0	336.36	0	3.08	34	CS(=O)(=O)N1N=C(c2cc(F)ccc2F)CC1c1ccccc1	IC50	'='	1800.0	nM	5.75			UO_0000065	17.08	0.34	2.66	11.55	False	CHEMBL942113	Inhibition of KSP	B	BAO_0000357	single protein format	None	None	None	None	None	CHEMBL4581	Kinesin-like protein 1	Homo sapiens	SINGLE PROTEIN	CHEMBL1140596	1	Scientific Literature	Bioorg. Med. Chem. Lett.	2007	None
CHEMBL246422		0	411.50	0	4.54	15, (+/-)	CC(=O)C1=NN(c2cc(F)ccc2F)CC1(CCCN1CCCC1)c1ccccc1	IC50	'='	3.8	nM	8.42			UO_0000065	20.46	0.38	3.88	23.45	False	CHEMBL940954	Inhibition of kinesin spindle protein by ATPase assay	B	BAO_0000357	single protein format	None	None	None	None	None	CHEMBL4581	Kinesin-like protein 1	Homo sapiens	SINGLE PROTEIN	CHEMBL1139812	1	Scientific Literature	Bioorg. Med. Chem. Lett.	2007	None
CHEMBL392599		0	529.45	1	4.24	19, (+/-)	CC(=O)C1=NN(c2cc(Br)ccc2F)CC1(CCCN1CCN(C(C)=O)CC1)c1ccccc1	IC50	'='	4.7	nM	8.33			UO_0000065	15.73	0.33	4.09	14.81	False	CHEMBL940954	Inhibition of kinesin spindle protein by ATPase assay	B	BAO_0000357	single protein format	None	None	None	None	None	CHEMBL4581	Kinesin-like protein 1	Homo sapiens	SINGLE PROTEIN	CHEMBL1139812	1	Scientific Literature	Bioorg. Med. Chem. Lett.	2007	None
CHEMBL247044		0	381.50	0	4.18	25	CC(=O)C1=NN(c2cc(C)ccc2F)C[C@@]1(CCCN(C)C)c1ccccc1	EC50	'='	3.2	nM	8.49			UO_0000065					False	CHEMBL940955	Inhibition of KSP-induced nucleolin phosphorylation in cell-based mitotic arrest assay	F	BAO_0000219	cell-based format	None	None	None	None	None	CHEMBL4581	Kinesin-like protein 1	Homo sapiens	SINGLE PROTEIN	CHEMBL1139812	1	Scientific Literature	Bioorg. Med. Chem. Lett.	2007	None
CHEMBL250127		0	367.42	0	3.03	28	CC(=O)C1=NN2c3cc(F)ccc3OC[C@H]2[C@@]1(CCCN)c1ccccc1	IC50	'='	0.5	nM	9.30			UO_0000065	25.31	0.47	6.27	13.69	False	CHEMBL941013	Inhibition of kinesin spindle protein	B	BAO_0000357	single protein format	None	None	None	None	None	CHEMBL4581	Kinesin-like protein 1	Homo sapiens	SINGLE PROTEIN	CHEMBL1139825	1	Scientific Literature	Bioorg. Med. Chem. Lett.	2007	None
CHEMBL400042		0	375.39	0	3.50	24	CC(=O)N1N=C(c2cc(F)ccc2F)C[C@@]1(C[C@H](F)CN)c1ccccc1	IC50	'='	0.82	nM	9.09			UO_0000065	24.20	0.46	5.59	15.48	False	CHEMBL898408	Inhibition of KSP by ATPase assay	B	BAO_0000357	single protein format	None	None	None	None	None	CHEMBL4581	Kinesin-like protein 1	Homo sapiens	SINGLE PROTEIN	CHEMBL1137440	1	Scientific Literature	Bioorg. Med. Chem. Lett.	2007	None
CHEMBL246604		0	385.46	0	4.01	17, (+/-)	CC(=O)C1=NN(c2cc(F)ccc2F)CC1(CCCN(C)C)c1ccccc1	IC50	'='	2.1	nM	8.68			UO_0000065	22.51	0.42	4.67	24.17	False	CHEMBL940954	Inhibition of kinesin spindle protein by ATPase assay	B	BAO_0000357	single protein format	None	None	None	None	None	CHEMBL4581	Kinesin-like protein 1	Homo sapiens	SINGLE PROTEIN	CHEMBL1139812	1	Scientific Literature	Bioorg. Med. Chem. Lett.	2007	None
CHEMBL246603		0	439.51	0	3.92	16, (+/-)	CC(=O)C1=NN(c2cc(F)ccc2F)CC1(CCCN1CC2CC1CO2)c1ccccc1	IC50	'='	1.2	nM	8.92			UO_0000065	20.30	0.38	5.00	19.76	False	CHEMBL940954	Inhibition of kinesin spindle protein by ATPase assay	B	BAO_0000357	single protein format	None	None	None	None	None	CHEMBL4581	Kinesin-like protein 1	Homo sapiens	SINGLE PROTEIN	CHEMBL1139812	1	Scientific Literature	Bioorg. Med. Chem. Lett.	2007	None
CHEMBL248244		0	415.46	0	4.10	14, (+/-)	CC(=O)C1=NN(c2cc(F)ccc2F)CC1(CCCN1CC(F)C1)c1ccccc1	IC50	'='	5.2	nM	8.28			UO_0000065	19.94	0.38	4.18	23.07	False	CHEMBL940954	Inhibition of kinesin spindle protein by ATPase assay	B	BAO_0000357	single protein format	None	None	None	None	None	CHEMBL4581	Kinesin-like protein 1	Homo sapiens	SINGLE PROTEIN	CHEMBL1139812	1	Scientific Literature	Bioorg. Med. Chem. Lett.	2007	None
CHEMBL401006		0	475.56	0	3.18	12, (+/-)	CC(=O)C1=NN(c2cc(F)ccc2F)CC1(CCCN1CCS(=O)(=O)CC1)c1ccccc1	IC50	'='	16.5	nM	7.78			UO_0000065	16.36	0.32	4.60	11.11	False	CHEMBL940954	Inhibition of kinesin spindle protein by ATPase assay	B	BAO_0000357	single protein format	None	None	None	None	None	CHEMBL4581	Kinesin-like protein 1	Homo sapiens	SINGLE PROTEIN	CHEMBL1139812	1	Scientific Literature	Bioorg. Med. Chem. Lett.	2007	None
CHEMBL1171309		0	277.33	0	3.55	16	C[C@@]12C[C@@H](c3ccccc3O1)n1c(nc3ccccc31)N2	Inhibition						Not Active						False	CHEMBL1173844	Inhibition of kinasin spindle protein by ATPase assay	B	BAO_0000357	single protein format	None	None	None	None	None	CHEMBL4581	Kinesin-like protein 1	Homo sapiens	SINGLE PROTEIN	CHEMBL1177819	1	Scientific Literature	Bioorg. Med. Chem. Lett.	2010	None
CHEMBL1172471		0	246.33	0	2.64	17	C[C@@]12C[C@@H](c3ccccc3O1)N1CCSC1=N2	Inhibition						Not Active						False	CHEMBL1173844	Inhibition of kinasin spindle protein by ATPase assay	B	BAO_0000357	single protein format	None	None	None	None	None	CHEMBL4581	Kinesin-like protein 1	Homo sapiens	SINGLE PROTEIN	CHEMBL1177819	1	Scientific Literature	Bioorg. Med. Chem. Lett.	2010	None
CHEMBL394879		0	420.50	0	1.64	23	CC1=C(C(=O)NCCOCCOCCN=[N+]=[N-])C(c2cccc(O)c2)NC(=S)N1	IC50	'='	69100.0	nM	4.16			UO_0000065					False	CHEMBL897635	Inhibition of microtubule-stimulated Eg5 ATPase activity expressed in Escherichia coli after 12 hrs	F	BAO_0000019	assay format	None	None	None	None	None	CHEMBL4581	Kinesin-like protein 1	Homo sapiens	SINGLE PROTEIN	CHEMBL1149635	1	Scientific Literature	Bioorg. Med. Chem.	2007	None
CHEMBL392695	S-TRITYL-L-CYSTEINE	0	363.48	0	4.12	1, STLC	N[C@@H](CSC(c1ccccc1)(c1ccccc1)c1ccccc1)C(=O)O	IC50	'='	500.0	nM	6.30			UO_0000065	17.34	0.33	2.18	9.95	False	CHEMBL934295	Inhibition of Eg5 assessed as effect on microtubule gliding by cell based motility assay	B	BAO_0000219	cell-based format	None	None	None	None	None	CHEMBL4581	Kinesin-like protein 1	Homo sapiens	SINGLE PROTEIN	CHEMBL1143136	1	Scientific Literature	J. Med. Chem.	2008	None
CHEMBL438876		0	464.54	0	2.89	30	CC(=O)C1=NN2c3cc(F)ccc3OC[C@H]2[C@@]1(CCCN1CCNC(=O)CC1)c1ccccc1	IC50	'='	1.5	nM	8.82			UO_0000065	18.99	0.35	5.93	11.89	False	CHEMBL941013	Inhibition of kinesin spindle protein	B	BAO_0000357	single protein format	None	None	None	None	None	CHEMBL4581	Kinesin-like protein 1	Homo sapiens	SINGLE PROTEIN	CHEMBL1139825	1	Scientific Literature	Bioorg. Med. Chem. Lett.	2007	None
CHEMBL455562		0	243.31	0	4.99	14e	c1ccc(-c2cccc3c2[nH]c2ccccc23)cc1	Inhibition	'<'	50.0	%				UO_0000187					False	CHEMBL1177081	Inhibition of human C-terminally His6-tagged microtubule-activated KSP motor domain ATPase activity at 20 uM after 30 mins by luciferase-derived luminescence assay	B	BAO_0000357	single protein format	Homo sapiens	None	None	None	None	CHEMBL4581	Kinesin-like protein 1	Homo sapiens	SINGLE PROTEIN	CHEMBL1177716	1	Scientific Literature	J. Med. Chem.	2010	None
CHEMBL242183		0	306.34	0	1.74	60	NS(=O)(=O)Nc1ccc(-c2ccc3c(c2)OCCO3)cc1	IC50	'>'	20000.0	nM				UO_0000065					False	CHEMBL895158	Inhibition of human KSP motor domain by ATPase assay	B	BAO_0000357	single protein format	Homo sapiens	None	None	None	None	CHEMBL4581	Kinesin-like protein 1	Homo sapiens	SINGLE PROTEIN	CHEMBL1148792	1	Scientific Literature	J. Med. Chem.	2007	None
CHEMBL243215		0	332.30	0	2.69	34	NS(=O)(=O)Nc1ccc(-c2ccc(C(F)(F)F)cc2)cc1O	IC50	'='	349.0	nM	6.46			UO_0000065	19.43	0.40	3.77	6.99	False	CHEMBL895158	Inhibition of human KSP motor domain by ATPase assay	B	BAO_0000357	single protein format	Homo sapiens	None	None	None	None	CHEMBL4581	Kinesin-like protein 1	Homo sapiens	SINGLE PROTEIN	CHEMBL1148792	1	Scientific Literature	J. Med. Chem.	2007	None
CHEMBL426141	ADOCIASULFATE-2	0	738.92	2	7.88	AS-2	CC1(C)CCC[C@]2(C)O[C@H]3CC[C@]4(C)[C@H]5CC[C@]6(C)c7c(OS(=O)(=O)[O-])ccc(OS(=O)(=O)[O-])c7C[C@H]6[C@]5(C)CC[C@H]4[C@]3(C)CC[C@@H]12.[Na+].[Na+]	IC50	'='	7300.0	nM	5.14			UO_0000065	7.39	0.15	-2.74	3.77	False	CHEMBL869768	Inhibition of kinesin ATPase activity by enzyme-linked inorganic phosphate detection assay with 5 mins pre-incubation	B	BAO_0000357	single protein format	Homo sapiens	None	None	None	None	CHEMBL4581	Kinesin-like protein 1	Homo sapiens	SINGLE PROTEIN	CHEMBL1145343	1	Scientific Literature	J. Med. Chem.	2006	None
CHEMBL243668		0	298.24	0	4.00	6, GSK-2	NC(=O)Nc1ccc(-c2ccc(C(F)(F)F)cc2)cc1F	Inhibition						Active						False	CHEMBL1226605	Uncompetitive inhibition of human wild type Eg5 with respect to microtubule using varying ATP levels in presence of saturating levels of microtubule by Lineweaver-Burke plot	B	BAO_0000357	single protein format	Homo sapiens	None	None	None	None	CHEMBL4581	Kinesin-like protein 1	Homo sapiens	SINGLE PROTEIN	CHEMBL1221208	1	Scientific Literature	Nat. Chem. Biol.	2007	None
CHEMBL1172392		0	195.22	0	3.13	13b	O=Cc1ccc2[nH]c3ccccc3c2c1	IC50	'='	17000.0	nM	4.77			UO_0000065	24.43	0.43	1.64	14.51	False	CHEMBL1177082	Inhibition of human C-terminally His6-tagged microtubule-activated KSP motor domain ATPase activity after 30 mins by luciferase-derived luminescence assay	B	BAO_0000357	single protein format	Homo sapiens	None	None	None	None	CHEMBL4581	Kinesin-like protein 1	Homo sapiens	SINGLE PROTEIN	CHEMBL1177716	1	Scientific Literature	J. Med. Chem.	2010	None
CHEMBL1163729		0	391.90	1	5.58	rac-19f	CCCC(=O)N1CCc2c([nH]c3ccc(Cl)cc23)C1c1c[nH]c2ccccc12	IC50	'='	163.0	nM	6.79			UO_0000065	17.32	0.33	1.21	13.08	False	CHEMBL1167212	Inhibition of human Eg5 expressed in Escherichia coli assessed as microtubule-activated ATPase activity by spectrophotometry	B	BAO_0000019	assay format	Homo sapiens	None	None	None	None	CHEMBL4581	Kinesin-like protein 1	Homo sapiens	SINGLE PROTEIN	CHEMBL1166005	1	Scientific Literature	Bioorg. Med. Chem.	2010	None
CHEMBL261825		0	316.44	1	5.18	18	CC(C)(O)CC(c1ccccc1)(c1ccccc1)c1ccccc1	Activity						Not Active						False	CHEMBL934296	Inhibition of human Eg5 basal ATPase activity	B	BAO_0000357	single protein format	Homo sapiens	None	None	None	None	CHEMBL4581	Kinesin-like protein 1	Homo sapiens	SINGLE PROTEIN	CHEMBL1143136	1	Scientific Literature	J. Med. Chem.	2008	None
CHEMBL1688927		0	419.59	1	5.47	17	CCCCc1ccc(C(SC[C@H](N)C(=O)O)(c2ccccc2)c2ccccc2)cc1	IC50	'='	93.3	nM	7.03			UO_0000065	16.75	0.32	1.56	11.10	False	CHEMBL1694081	Inhibition of C-terminal His6-tagged human Eg5 microtubule-stimulated ATPase activity	B	BAO_0000357	single protein format	Homo sapiens	None	None	None	None	CHEMBL4581	Kinesin-like protein 1	Homo sapiens	SINGLE PROTEIN	CHEMBL1687930	1	Scientific Literature	J. Med. Chem.	2011	None
CHEMBL1171079		0	291.32	1	5.64	12k	CC(C)(C)c1ccc2c(c1)[nH]c1cc(C(F)(F)F)ccc12	IC50	'='	1400.0	nM	5.85			UO_0000065	20.09	0.38	0.21	37.07	False	CHEMBL1177082	Inhibition of human C-terminally His6-tagged microtubule-activated KSP motor domain ATPase activity after 30 mins by luciferase-derived luminescence assay	B	BAO_0000357	single protein format	Homo sapiens	None	None	None	None	CHEMBL4581	Kinesin-like protein 1	Homo sapiens	SINGLE PROTEIN	CHEMBL1177716	1	Scientific Literature	J. Med. Chem.	2010	None
CHEMBL375928		0	390.57	1	5.06	39	CCC1CCc2sc(NC(=O)c3cccs3)c(C(=O)N(CC)CC)c2C1	IC50	'='	7400.0	nM	5.13			UO_0000065	13.14	0.27	0.07	10.38	False	CHEMBL889161	Inhibition of human KSP expressed in Escherichia coli assessed by ATPase assay	B	BAO_0000019	assay format	Homo sapiens	None	None	None	None	CHEMBL4581	Kinesin-like protein 1	Homo sapiens	SINGLE PROTEIN	CHEMBL1145367	1	Scientific Literature	Bioorg. Med. Chem. Lett.	2007	None
CHEMBL390303		0	374.53	0	4.57	28	O=C(Nc1sc2c(c1C(=O)N1CCCCC1)CCCC2)c1cccs1	EC50	'='	540.0	nM	6.27			UO_0000065	16.73	0.34	1.70	12.68	False	CHEMBL889162	Inhibition of KSP in A549 cells assessed by MPM-2 cytoblot assay	B	BAO_0000219	cell-based format	Homo sapiens	None	None	A549	None	CHEMBL4581	Kinesin-like protein 1	Homo sapiens	SINGLE PROTEIN	CHEMBL1145367	1	Scientific Literature	Bioorg. Med. Chem. Lett.	2007	CHEMBL3307651
CHEMBL383198		0	314.36	0	3.16	43	CN(C)C(=O)N1Cc2c(F)cccc2C(c2cccc(O)c2)C1	IC50	'>'	25000.0	nM				UO_0000065					False	CHEMBL860813	Inhibition of Eg5 by ATPase assay	F	BAO_0000019	assay format	Homo sapiens	None	None	None	None	CHEMBL4581	Kinesin-like protein 1	Homo sapiens	SINGLE PROTEIN	CHEMBL1146117	1	Scientific Literature	Bioorg. Med. Chem. Lett.	2006	None
CHEMBL207292		0	379.55	0	4.25	31	Cc1ccc2c(c1C)CN(C(=O)N(C)CCCN(C)C)CC2c1ccccc1	IC50	'='	5440.0	nM	5.26			UO_0000065					False	CHEMBL860813	Inhibition of Eg5 by ATPase assay	F	BAO_0000019	assay format	Homo sapiens	None	None	None	None	CHEMBL4581	Kinesin-like protein 1	Homo sapiens	SINGLE PROTEIN	CHEMBL1146117	1	Scientific Literature	Bioorg. Med. Chem. Lett.	2006	None
CHEMBL205863		0	308.47	0	3.99	17	Cc1ccc2c(c1C)CN(CCCCN)CC2c1ccccc1	IC50	'='	4650.0	nM	5.33			UO_0000065					False	CHEMBL860813	Inhibition of Eg5 by ATPase assay	F	BAO_0000019	assay format	Homo sapiens	None	None	None	None	CHEMBL4581	Kinesin-like protein 1	Homo sapiens	SINGLE PROTEIN	CHEMBL1146117	1	Scientific Literature	Bioorg. Med. Chem. Lett.	2006	None
CHEMBL207867		0	251.37	0	3.88	11	Cc1ccc2c(c1C)CN(C)CC2c1ccccc1	IC50	'='	18400.0	nM	4.74			UO_0000065					False	CHEMBL860813	Inhibition of Eg5 by ATPase assay	F	BAO_0000019	assay format	Homo sapiens	None	None	None	None	CHEMBL4581	Kinesin-like protein 1	Homo sapiens	SINGLE PROTEIN	CHEMBL1146117	1	Scientific Literature	Bioorg. Med. Chem. Lett.	2006	None
CHEMBL1163743		0	368.48	1	5.33	rac-13e	Cc1ccc2[nH]c3c(c2c1)CCN(Cc1ccccc1)C3c1cccc(O)c1	IC50	'='	12378.0	nM	4.91			UO_0000065	13.32	0.24	-0.42	12.50	False	CHEMBL1167212	Inhibition of human Eg5 expressed in Escherichia coli assessed as microtubule-activated ATPase activity by spectrophotometry	B	BAO_0000019	assay format	Homo sapiens	None	None	None	None	CHEMBL4581	Kinesin-like protein 1	Homo sapiens	SINGLE PROTEIN	CHEMBL1166005	1	Scientific Literature	Bioorg. Med. Chem.	2010	None
CHEMBL1163890		0	312.80	0	4.10	rac-13a	CN1CCc2c([nH]c3ccc(Cl)cc23)C1c1cccc(O)c1	IC50	'='	664.0	nM	6.18			UO_0000065	19.75	0.38	2.08	15.74	False	CHEMBL1167212	Inhibition of human Eg5 expressed in Escherichia coli assessed as microtubule-activated ATPase activity by spectrophotometry	B	BAO_0000019	assay format	Homo sapiens	None	None	None	None	CHEMBL4581	Kinesin-like protein 1	Homo sapiens	SINGLE PROTEIN	CHEMBL1166005	1	Scientific Literature	Bioorg. Med. Chem.	2010	None
CHEMBL1165484		0	406.48	0	3.94	rac-6d	CCOC(=O)C1Cc2c([nH]c3ccccc23)C(c2cccc(O)c2)N1C(=O)C(C)C	IC50	'='	380.0	nM	6.42			UO_0000065	15.79	0.29	2.48	7.77	False	CHEMBL1167212	Inhibition of human Eg5 expressed in Escherichia coli assessed as microtubule-activated ATPase activity by spectrophotometry	B	BAO_0000019	assay format	Homo sapiens	None	None	None	None	CHEMBL4581	Kinesin-like protein 1	Homo sapiens	SINGLE PROTEIN	CHEMBL1166005	1	Scientific Literature	Bioorg. Med. Chem.	2010	None
CHEMBL1164257		0	378.43	0	3.30	rac-6a	CCOC(=O)C1Cc2c([nH]c3ccccc23)C(c2cccc(O)c2)N1C(C)=O	IC50	'='	724.0	nM	6.14			UO_0000065	16.23	0.30	2.84	7.43	False	CHEMBL1167212	Inhibition of human Eg5 expressed in Escherichia coli assessed as microtubule-activated ATPase activity by spectrophotometry	B	BAO_0000019	assay format	Homo sapiens	None	None	None	None	CHEMBL4581	Kinesin-like protein 1	Homo sapiens	SINGLE PROTEIN	CHEMBL1166005	1	Scientific Literature	Bioorg. Med. Chem.	2010	None
CHEMBL390629		0	316.30	0	2.99	20	NS(=O)(=O)Nc1ccc(-c2ccc(C(F)(F)F)cc2)cc1	Ki	'='	7.0	nM	8.15			UO_0000065	25.78	0.53	5.16	11.30	False	CHEMBL895159	Inhibition of KSP D130V mutant by ATPase assay	B	BAO_0000019	assay format	Homo sapiens	None	None	None	None	CHEMBL4581	Kinesin-like protein 1	Homo sapiens	SINGLE PROTEIN	CHEMBL1148792	1	Scientific Literature	J. Med. Chem.	2007	None
CHEMBL244510		0	327.13	0	3.88	49	NC(=O)Nc1ccc(-c2ccc(Br)c(F)c2)cc1F	IC50	'='	262.0	nM	6.58			UO_0000065	20.12	0.47	2.70	11.94	False	CHEMBL895158	Inhibition of human KSP motor domain by ATPase assay	B	BAO_0000357	single protein format	Homo sapiens	None	None	None	None	CHEMBL4581	Kinesin-like protein 1	Homo sapiens	SINGLE PROTEIN	CHEMBL1148792	1	Scientific Literature	J. Med. Chem.	2007	None
CHEMBL398232		0	334.29	0	3.13	38	NS(=O)(=O)Nc1ccc(-c2ccc(C(F)(F)F)cc2)c(F)c1	IC50	'='	685.0	nM	6.16			UO_0000065	18.44	0.38	3.03	8.54	False	CHEMBL895158	Inhibition of human KSP motor domain by ATPase assay	B	BAO_0000357	single protein format	Homo sapiens	None	None	None	None	CHEMBL4581	Kinesin-like protein 1	Homo sapiens	SINGLE PROTEIN	CHEMBL1148792	1	Scientific Literature	J. Med. Chem.	2007	None
CHEMBL243649		0	350.75	0	3.64	37	NS(=O)(=O)Nc1ccc(-c2ccc(C(F)(F)F)cc2)cc1Cl	IC50	'='	67.0	nM	7.17			UO_0000065	20.45	0.45	3.53	9.94	False	CHEMBL895158	Inhibition of human KSP motor domain by ATPase assay	B	BAO_0000357	single protein format	Homo sapiens	None	None	None	None	CHEMBL4581	Kinesin-like protein 1	Homo sapiens	SINGLE PROTEIN	CHEMBL1148792	1	Scientific Literature	J. Med. Chem.	2007	None
CHEMBL436624		0	535.06	2	5.73	63	Cc1ccc(C(=O)N(CCCN)[C@@H](c2nc3cc(Cl)ccc3c(=O)n2Cc2ccccc2)C(C)C)cc1F	Ki	'='	350.0	nM	6.46			UO_0000065	12.07	0.23	0.73	7.95	False	CHEMBL895159	Inhibition of KSP D130V mutant by ATPase assay	B	BAO_0000019	assay format	Homo sapiens	None	None	None	None	CHEMBL4581	Kinesin-like protein 1	Homo sapiens	SINGLE PROTEIN	CHEMBL1148792	1	Scientific Literature	J. Med. Chem.	2007	None
CHEMBL1170443		0	197.24	0	3.33	8c	COc1ccc2c(c1)[nH]c1ccccc12	Inhibition	'='	3.0	%				UO_0000187					False	CHEMBL1177081	Inhibition of human C-terminally His6-tagged microtubule-activated KSP motor domain ATPase activity at 20 uM after 30 mins by luciferase-derived luminescence assay	B	BAO_0000357	single protein format	Homo sapiens	None	None	None	None	CHEMBL4581	Kinesin-like protein 1	Homo sapiens	SINGLE PROTEIN	CHEMBL1177716	1	Scientific Literature	J. Med. Chem.	2010	None
CHEMBL1173167		0	281.36	0	4.41	10f	COC(=O)c1ccc2[nH]c3cc(C(C)(C)C)ccc3c2c1	Inhibition	'='	69.0	%				UO_0000187					False	CHEMBL1177081	Inhibition of human C-terminally His6-tagged microtubule-activated KSP motor domain ATPase activity at 20 uM after 30 mins by luciferase-derived luminescence assay	B	BAO_0000357	single protein format	Homo sapiens	None	None	None	None	CHEMBL4581	Kinesin-like protein 1	Homo sapiens	SINGLE PROTEIN	CHEMBL1177716	1	Scientific Literature	J. Med. Chem.	2010	None
CHEMBL1173064		0	243.31	0	4.99	9d	c1ccc(-c2ccc3[nH]c4ccccc4c3c2)cc1	Inhibition	'='	1.0	%				UO_0000187					False	CHEMBL1177081	Inhibition of human C-terminally His6-tagged microtubule-activated KSP motor domain ATPase activity at 20 uM after 30 mins by luciferase-derived luminescence assay	B	BAO_0000357	single protein format	Homo sapiens	None	None	None	None	CHEMBL4581	Kinesin-like protein 1	Homo sapiens	SINGLE PROTEIN	CHEMBL1177716	1	Scientific Literature	J. Med. Chem.	2010	None
CHEMBL1688931		0	357.52	0	4.51	34	CCC(CC)C(SC[C@H](N)C(=O)O)(c1ccccc1)c1ccccc1	Ki	'='	302.1	nM	6.52			UO_0000065	18.24	0.36	2.01	10.30	False	CHEMBL1694080	Inhibition of C-terminal His6-tagged human Eg5 basal ATPase activity	B	BAO_0000357	single protein format	Homo sapiens	None	None	None	None	CHEMBL4581	Kinesin-like protein 1	Homo sapiens	SINGLE PROTEIN	CHEMBL1687930	1	Scientific Literature	J. Med. Chem.	2011	None
CHEMBL408072		0	319.47	0	4.67	38	NCCSC(c1ccccc1)(c1ccccc1)c1ccccc1	Ki	'='	156.1	nM	6.81			UO_0000065	21.31	0.40	2.14	26.16	True	CHEMBL1694080	Inhibition of C-terminal His6-tagged human Eg5 basal ATPase activity	B	BAO_0000357	single protein format	Homo sapiens	None	None	None	None	CHEMBL4581	Kinesin-like protein 1	Homo sapiens	SINGLE PROTEIN	CHEMBL1687930	1	Scientific Literature	J. Med. Chem.	2011	None
CHEMBL399251		0	363.48	0	4.12	2, STDC	N[C@H](CSC(c1ccccc1)(c1ccccc1)c1ccccc1)C(=O)O	IC50	'='	306.2	nM	6.51			UO_0000065	17.92	0.34	2.39	10.29	False	CHEMBL1694081	Inhibition of C-terminal His6-tagged human Eg5 microtubule-stimulated ATPase activity	B	BAO_0000357	single protein format	Homo sapiens	None	None	None	None	CHEMBL4581	Kinesin-like protein 1	Homo sapiens	SINGLE PROTEIN	CHEMBL1687930	1	Scientific Literature	J. Med. Chem.	2011	None
CHEMBL1688928		0	489.38	0	4.73	23	N[C@@H](CSC(c1ccccc1)(c1ccccc1)c1ccc(I)cc1)C(=O)O	IC50	'='	19.3	nM	7.71			UO_0000065	15.76	0.39	2.98	12.18	False	CHEMBL1694081	Inhibition of C-terminal His6-tagged human Eg5 microtubule-stimulated ATPase activity	B	BAO_0000357	single protein format	Homo sapiens	None	None	None	None	CHEMBL4581	Kinesin-like protein 1	Homo sapiens	SINGLE PROTEIN	CHEMBL1687930	1	Scientific Literature	J. Med. Chem.	2011	None
CHEMBL236789	MONASTROL	0	292.36	0	1.75	monastrol	CCOC(=O)C1=C(C)NC(=S)NC1c1cccc(O)c1	Activity	'='	6.7	nm/s									False	CHEMBL1249434	Inhibition of recombinant Eg5-GFP in cell-free system assessed as Eg5 motility speed on microtubule at 100 uM by kymograph analysis in presence of 2 mM ATP (Rvb = 13.5+/-0.7 nm/s)	B	BAO_0000357	single protein format	None	None	None	None	None	CHEMBL4581	Kinesin-like protein 1	Homo sapiens	SINGLE PROTEIN	CHEMBL1240315	1	Scientific Literature	Nat. Chem. Biol.	2006	None
CHEMBL1688920		0	409.58	0	4.85	22	CSc1ccc(C(SC[C@H](N)C(=O)O)(c2ccccc2)c2ccccc2)cc1	IC50	'='	21.8	nM	7.66			UO_0000065	18.71	0.37	2.81	12.10	False	CHEMBL1694081	Inhibition of C-terminal His6-tagged human Eg5 microtubule-stimulated ATPase activity	B	BAO_0000357	single protein format	Homo sapiens	None	None	None	None	CHEMBL4581	Kinesin-like protein 1	Homo sapiens	SINGLE PROTEIN	CHEMBL1687930	1	Scientific Literature	J. Med. Chem.	2011	None
CHEMBL1688933		0	391.54	0	4.73	37	CN(C)[C@@H](CSC(c1ccccc1)(c1ccccc1)c1ccccc1)C(=O)O	Inhibition						Not Active						False	CHEMBL1694081	Inhibition of C-terminal His6-tagged human Eg5 microtubule-stimulated ATPase activity	B	BAO_0000357	single protein format	Homo sapiens	None	None	None	None	CHEMBL4581	Kinesin-like protein 1	Homo sapiens	SINGLE PROTEIN	CHEMBL1687930	1	Scientific Literature	J. Med. Chem.	2011	None
CHEMBL408072		0	319.47	0	4.67	38	NCCSC(c1ccccc1)(c1ccccc1)c1ccccc1	IC50	'='	395.61	nM	6.40			UO_0000065	20.04	0.38	1.73	24.61	False	CHEMBL1694081	Inhibition of C-terminal His6-tagged human Eg5 microtubule-stimulated ATPase activity	B	BAO_0000357	single protein format	Homo sapiens	None	None	None	None	CHEMBL4581	Kinesin-like protein 1	Homo sapiens	SINGLE PROTEIN	CHEMBL1687930	1	Scientific Literature	J. Med. Chem.	2011	None
CHEMBL228384		0	363.51	0	3.19	43	CCN(CC)C(=O)c1c(NC(=O)c2cccs2)sc2c1CCNC2	IC50	'>'	100000.0	nM				UO_0000065					False	CHEMBL889161	Inhibition of human KSP expressed in Escherichia coli assessed by ATPase assay	B	BAO_0000019	assay format	Homo sapiens	None	None	None	None	CHEMBL4581	Kinesin-like protein 1	Homo sapiens	SINGLE PROTEIN	CHEMBL1145367	1	Scientific Literature	Bioorg. Med. Chem. Lett.	2007	None
CHEMBL375929		0	380.56	0	4.33	42	CCN(CC)C(=O)c1c(NC(=O)c2cccs2)sc2c1CCSC2	IC50	'='	3300.0	nM	5.48			UO_0000065	14.40	0.31	1.15	11.09	False	CHEMBL889161	Inhibition of human KSP expressed in Escherichia coli assessed by ATPase assay	B	BAO_0000019	assay format	Homo sapiens	None	None	None	None	CHEMBL4581	Kinesin-like protein 1	Homo sapiens	SINGLE PROTEIN	CHEMBL1145367	1	Scientific Literature	Bioorg. Med. Chem. Lett.	2007	None
CHEMBL228801		0	376.55	0	4.98	32	CCN(CC)C(=O)c1c(NC(=O)c2cccs2)sc2c1C(C)CCC2	EC50	'='	4700.0	nM	5.33			UO_0000065	14.15	0.29	0.35	10.78	False	CHEMBL889162	Inhibition of KSP in A549 cells assessed by MPM-2 cytoblot assay	B	BAO_0000219	cell-based format	Homo sapiens	None	None	A549	None	CHEMBL4581	Kinesin-like protein 1	Homo sapiens	SINGLE PROTEIN	CHEMBL1145367	1	Scientific Literature	Bioorg. Med. Chem. Lett.	2007	CHEMBL3307651
CHEMBL409102		0	397.93	0	4.78	25	N[C@@H](CSC(c1ccccc1)(c1ccccc1)c1ccc(Cl)cc1)C(=O)O	Ki	'<'	50.0	nM				UO_0000065					False	CHEMBL1694080	Inhibition of C-terminal His6-tagged human Eg5 basal ATPase activity	B	BAO_0000357	single protein format	Homo sapiens	None	None	None	None	CHEMBL4581	Kinesin-like protein 1	Homo sapiens	SINGLE PROTEIN	CHEMBL1687930	1	Scientific Literature	J. Med. Chem.	2011	None
CHEMBL259257		0	329.47	0	3.73	30	CC(C)C(SC[C@H](N)C(=O)O)(c1ccccc1)c1ccccc1	Ki	'='	174.5	nM	6.76			UO_0000065	20.51	0.40	3.03	10.67	False	CHEMBL1694080	Inhibition of C-terminal His6-tagged human Eg5 basal ATPase activity	B	BAO_0000357	single protein format	Homo sapiens	None	None	None	None	CHEMBL4581	Kinesin-like protein 1	Homo sapiens	SINGLE PROTEIN	CHEMBL1687930	1	Scientific Literature	J. Med. Chem.	2011	None
CHEMBL261613		0	413.54	1	5.28	36	N[C@@H](CSC(c1ccccc1)(c1ccccc1)c1ccc2ccccc2c1)C(=O)O	Ki	'<'	50.0	nM				UO_0000065					False	CHEMBL1694080	Inhibition of C-terminal His6-tagged human Eg5 basal ATPase activity	B	BAO_0000357	single protein format	Homo sapiens	None	None	None	None	CHEMBL4581	Kinesin-like protein 1	Homo sapiens	SINGLE PROTEIN	CHEMBL1687930	1	Scientific Literature	J. Med. Chem.	2011	None
CHEMBL392369		0	393.51	0	4.13	27	COc1ccc(C(SC[C@H](N)C(=O)O)(c2ccccc2)c2ccccc2)cc1	IC50	'='	28.5	nM	7.54			UO_0000065	19.17	0.37	3.42	10.40	False	CHEMBL1694081	Inhibition of C-terminal His6-tagged human Eg5 microtubule-stimulated ATPase activity	B	BAO_0000357	single protein format	Homo sapiens	None	None	None	None	CHEMBL4581	Kinesin-like protein 1	Homo sapiens	SINGLE PROTEIN	CHEMBL1687930	1	Scientific Literature	J. Med. Chem.	2011	None
CHEMBL565195		0	488.49	0	4.35	6j	CS(=O)(=O)c1ccc(Nc2nc3cc(C(N)=O)ccc3n2Cc2ccccc2C(F)(F)F)cc1	IC50	'='	4800.0	nM	5.32			UO_0000065	10.89	0.21	0.97	4.97	False	CHEMBL1035565	Inhibition of human kinesin spindle protein by endpoint assay	B	BAO_0000357	single protein format	Homo sapiens	None	None	None	None	CHEMBL4581	Kinesin-like protein 1	Homo sapiens	SINGLE PROTEIN	CHEMBL1158447	1	Scientific Literature	Bioorg. Med. Chem. Lett.	2009	None
CHEMBL562233		0	504.49	1	4.06	15e	NS(=O)(=O)c1ccc(CNc2nc3cc(C(=O)O)ccc3n2Cc2ccccc2C(F)(F)F)cc1	IC50	'>'	20000.0	nM				UO_0000065					False	CHEMBL1035565	Inhibition of human kinesin spindle protein by endpoint assay	B	BAO_0000357	single protein format	Homo sapiens	None	None	None	None	CHEMBL4581	Kinesin-like protein 1	Homo sapiens	SINGLE PROTEIN	CHEMBL1158447	1	Scientific Literature	Bioorg. Med. Chem. Lett.	2009	None
CHEMBL243668		0	298.24	0	4.00	6, GSK-2	NC(=O)Nc1ccc(-c2ccc(C(F)(F)F)cc2)cc1F	Inhibition						Active						False	CHEMBL1226606	Uncompetitive inhibition of human KSP D130V mutant with respect to microtubule using varying ATP levels in presence of saturating levels of microtubule by Lineweaver-Burke plot	B	BAO_0000019	assay format	Homo sapiens	None	None	None	None	CHEMBL4581	Kinesin-like protein 1	Homo sapiens	SINGLE PROTEIN	CHEMBL1221208	1	Scientific Literature	Nat. Chem. Biol.	2007	None
CHEMBL1173169		0	239.27	0	3.42	10i	COC(=O)c1cccc2c1[nH]c1cc(C)ccc12	Inhibition	'='	0.0	%				UO_0000187					False	CHEMBL1177081	Inhibition of human C-terminally His6-tagged microtubule-activated KSP motor domain ATPase activity at 20 uM after 30 mins by luciferase-derived luminescence assay	B	BAO_0000357	single protein format	Homo sapiens	None	None	None	None	CHEMBL4581	Kinesin-like protein 1	Homo sapiens	SINGLE PROTEIN	CHEMBL1177716	1	Scientific Literature	J. Med. Chem.	2010	None
CHEMBL243668		0	298.24	0	4.00	6, GSK-2	NC(=O)Nc1ccc(-c2ccc(C(F)(F)F)cc2)cc1F	Ki	'='	10.0	nM	8.00			UO_0000065	26.82	0.52	4.00	14.51	False	CHEMBL1226598	Inhibition of human KSP D130V mutant using varying ATP levels in presence of saturating levels of microtubule by Lineweaver-Burke plot	B	BAO_0000019	assay format	Homo sapiens	None	None	None	None	CHEMBL4581	Kinesin-like protein 1	Homo sapiens	SINGLE PROTEIN	CHEMBL1221208	1	Scientific Literature	Nat. Chem. Biol.	2007	None
CHEMBL1222153		0	291.27	0	4.26	5, GSK-1	O=C1CCc2cc(-c3ccc(C(F)(F)F)cc3)ccc2N1	Inhibition						Active						False	CHEMBL1226603	Competitive inhibition of human KSP A133D mutant with respect to ATP using varying ATP levels in presence of saturating levels of microtubule by Lineweaver-Burke plot	B	BAO_0000019	assay format	Homo sapiens	None	None	None	None	CHEMBL4581	Kinesin-like protein 1	Homo sapiens	SINGLE PROTEIN	CHEMBL1221208	1	Scientific Literature	Nat. Chem. Biol.	2007	None
CHEMBL196329		0	316.31	0	3.37	7	CC(=O)N1N=C(c2cc(F)ccc2F)CC1c1cccc(O)c1	IC50	'='	51.0	nM	7.29			UO_0000065	23.05	0.43	3.92	13.79	False	CHEMBL831535	In vitro inhibitory concentration towards kinesin spindle protein activity of ATP hydrolysis in the presence of microtubules measured by ATPase assay (n=3)	B	BAO_0000357	single protein format	Homo sapiens	None	None	None	None	CHEMBL4581	Kinesin-like protein 1	Homo sapiens	SINGLE PROTEIN	CHEMBL1143528	1	Scientific Literature	Bioorg. Med. Chem. Lett.	2005	None
CHEMBL365108		0	300.31	0	3.66	6l	CC(=O)N1N=C(c2cc(F)ccc2F)CC1c1ccccc1	IC50	'='	94.0	nM	7.03			UO_0000065	23.40	0.44	3.37	21.51	True	CHEMBL831535	In vitro inhibitory concentration towards kinesin spindle protein activity of ATP hydrolysis in the presence of microtubules measured by ATPase assay (n=3)	B	BAO_0000357	single protein format	Homo sapiens	None	None	None	None	CHEMBL4581	Kinesin-like protein 1	Homo sapiens	SINGLE PROTEIN	CHEMBL1143528	1	Scientific Literature	Bioorg. Med. Chem. Lett.	2005	None
CHEMBL202788		0	458.51	0	4.06	5	CC(C)(C)[C@H](NC(=O)OCCO)C(=O)N1CC(c2cc(F)ccc2F)=C[C@H]1c1ccccc1	IC50	'='	7.4	nM	8.13			UO_0000065	17.73	0.34	4.07	10.31	False	CHEMBL942113	Inhibition of KSP	B	BAO_0000357	single protein format	None	None	None	None	None	CHEMBL4581	Kinesin-like protein 1	Homo sapiens	SINGLE PROTEIN	CHEMBL1140596	1	Scientific Literature	Bioorg. Med. Chem. Lett.	2007	None
CHEMBL380367		0	324.42	0	3.64	32	Cc1ccc2c(c1C)CN(C(=O)N(C)C)CC2c1cccc(O)c1	IC50	'='	306.0	nM	6.51			UO_0000065	20.08	0.37	2.87	14.88	False	CHEMBL942113	Inhibition of KSP	B	BAO_0000357	single protein format	None	None	None	None	None	CHEMBL4581	Kinesin-like protein 1	Homo sapiens	SINGLE PROTEIN	CHEMBL1140596	1	Scientific Literature	Bioorg. Med. Chem. Lett.	2007	None
CHEMBL208422		0	439.51	0	4.47	29	CC(=O)N1CCC(N(C)C(=O)N2CC(c3cc(F)ccc3F)=C[C@H]2c2ccccc2)CC1	IC50	'='	50.0	nM	7.30			UO_0000065	16.61	0.31	2.83	16.65	False	CHEMBL942113	Inhibition of KSP	B	BAO_0000357	single protein format	None	None	None	None	None	CHEMBL4581	Kinesin-like protein 1	Homo sapiens	SINGLE PROTEIN	CHEMBL1140596	1	Scientific Literature	Bioorg. Med. Chem. Lett.	2007	None
CHEMBL1277294		0	415.41	0	4.47	6b	CC1=C(C(=O)Nc2ccc([N+](=O)[O-])cc2)C(c2ccco2)n2c(nc3ccccc32)N1	IC50	'='	20850.0	nM	4.68			UO_0000065	11.27	0.21	0.21	4.06	False	CHEMBL1286523	Inhibition of human full-length Eg5 ATPase activity expressed in Escherichia coli assessed as release of inorganic phosphate after 30 mins	B	BAO_0000019	assay format	Homo sapiens	None	None	None	None	CHEMBL4581	Kinesin-like protein 1	Homo sapiens	SINGLE PROTEIN	CHEMBL1275338	1	Scientific Literature	Bioorg. Med. Chem.	2010	None
CHEMBL206115		0	370.40	0	3.37	1	N[C@H](C(=O)N1CC(c2cc(F)ccc2F)=C[C@H]1c1cccc(O)c1)C1CC1	IC50	'='	0.5	nM	9.30			UO_0000065	25.11	0.47	5.93	13.97	False	CHEMBL942113	Inhibition of KSP	B	BAO_0000357	single protein format	None	None	None	None	None	CHEMBL4581	Kinesin-like protein 1	Homo sapiens	SINGLE PROTEIN	CHEMBL1140596	1	Scientific Literature	Bioorg. Med. Chem. Lett.	2007	None
CHEMBL254432	S-MENASTROL	0	292.36	0	1.75	20	CCOC(=O)C1=C(C)NC(=S)N[C@H]1c1cccc(O)c1	IC50	'='	10000.0	nM	5.00			UO_0000065	17.10	0.34	3.25	7.08	False	CHEMBL942113	Inhibition of KSP	B	BAO_0000357	single protein format	None	None	None	None	None	CHEMBL4581	Kinesin-like protein 1	Homo sapiens	SINGLE PROTEIN	CHEMBL1140596	1	Scientific Literature	Bioorg. Med. Chem. Lett.	2007	None
CHEMBL1172088		0	267.29	0	2.47	11	CC1=C2C(=O)Oc3ccccc3C2c2c(n[nH]c2C)N1	Inhibition						Not Active						False	CHEMBL1173844	Inhibition of kinasin spindle protein by ATPase assay	B	BAO_0000357	single protein format	None	None	None	None	None	CHEMBL4581	Kinesin-like protein 1	Homo sapiens	SINGLE PROTEIN	CHEMBL1177819	1	Scientific Literature	Bioorg. Med. Chem. Lett.	2010	None
CHEMBL1829264		0	574.75	2	6.32	22	CCC(c1nc2ccsc2c(=O)n1Cc1ccccc1)N(CCCNC(=O)OC(C)(C)C)C(=O)c1ccc(C)cc1	IC50	'='	10000.0	nM	5.00			UO_0000065	8.70	0.17	-1.32	5.35	False	CHEMBL1833735	Inhibition of human recombinant C-terminal His6-tagged KSP ATPase activity after 1 hr by malachite green assay	B	BAO_0000357	single protein format	Homo sapiens	None	None	None	None	CHEMBL4581	Kinesin-like protein 1	Homo sapiens	SINGLE PROTEIN	CHEMBL1828558	1	Scientific Literature	J. Med. Chem.	2011	None
CHEMBL246000		0	466.53	0	4.88	11, (+/-)	CC(=O)C1=NN(c2cc(F)ccc2F)CC1(CCCN(C)Cc1cc(C)no1)c1ccccc1	IC50	'='	4.0	nM	8.40			UO_0000065	18.00	0.34	3.52	13.56	False	CHEMBL940954	Inhibition of kinesin spindle protein by ATPase assay	B	BAO_0000357	single protein format	None	None	None	None	None	CHEMBL4581	Kinesin-like protein 1	Homo sapiens	SINGLE PROTEIN	CHEMBL1139812	1	Scientific Literature	Bioorg. Med. Chem. Lett.	2007	None
CHEMBL1278187		0	398.39	0	4.90	3c	CC1=C(C(=O)Nc2ccc(C(F)(F)F)cc2)C(c2ccccc2)c2c[nH]nc2N1	IC50	'='	400.0	nM	6.40			UO_0000065	16.06	0.30	1.50	9.16	False	CHEMBL1286523	Inhibition of human full-length Eg5 ATPase activity expressed in Escherichia coli assessed as release of inorganic phosphate after 30 mins	B	BAO_0000019	assay format	Homo sapiens	None	None	None	None	CHEMBL4581	Kinesin-like protein 1	Homo sapiens	SINGLE PROTEIN	CHEMBL1275338	1	Scientific Literature	Bioorg. Med. Chem.	2010	None
CHEMBL1277199		0	338.34	0	3.61	5e	CC1=C(C(=O)Nc2ccc(F)cc2)C(c2ccco2)c2c[nH]nc2N1	IC50	'='	10360.0	nM	4.99			UO_0000065	14.73	0.27	1.37	6.01	False	CHEMBL1286523	Inhibition of human full-length Eg5 ATPase activity expressed in Escherichia coli assessed as release of inorganic phosphate after 30 mins	B	BAO_0000019	assay format	Homo sapiens	None	None	None	None	CHEMBL4581	Kinesin-like protein 1	Homo sapiens	SINGLE PROTEIN	CHEMBL1275338	1	Scientific Literature	Bioorg. Med. Chem.	2010	None
CHEMBL1089050		0	293.41	0	4.88	12	CCc1ccc2c(c1)[C@H]1OCCC[C@H]1[C@H](c1ccccc1)N2	IC50	'='	130.0	nM	6.89			UO_0000065	23.47	0.43	2.01	32.39	False	CHEMBL1101849	Inhibition of ATPase activity of human recombinant EG5 assessed as ATP hydrolysis by pyruvate kinase-lactate dehydrogenase coupled assay	B	BAO_0000357	single protein format	Homo sapiens	None	None	None	None	CHEMBL4581	Kinesin-like protein 1	Homo sapiens	SINGLE PROTEIN	CHEMBL1154988	1	Scientific Literature	Bioorg. Med. Chem. Lett.	2010	None
CHEMBL1083830		0	309.37	0	4.02	22	O=C(O)c1ccc2c(c1)[C@H]1OCCC[C@H]1[C@H](c1ccccc1)N2	IC50	'>'	10000.0	nM				UO_0000065					False	CHEMBL1101849	Inhibition of ATPase activity of human recombinant EG5 assessed as ATP hydrolysis by pyruvate kinase-lactate dehydrogenase coupled assay	B	BAO_0000357	single protein format	Homo sapiens	None	None	None	None	CHEMBL4581	Kinesin-like protein 1	Homo sapiens	SINGLE PROTEIN	CHEMBL1154988	1	Scientific Literature	Bioorg. Med. Chem. Lett.	2010	None
CHEMBL1077337		0	317.79	1	5.11	27	Fc1c(Cl)ccc2c1N[C@@H](c1ccccc1)[C@@H]1CCCO[C@H]21	IC50	'='	540.0	nM	6.27			UO_0000065	19.72	0.39	1.16	29.48	False	CHEMBL1101849	Inhibition of ATPase activity of human recombinant EG5 assessed as ATP hydrolysis by pyruvate kinase-lactate dehydrogenase coupled assay	B	BAO_0000357	single protein format	Homo sapiens	None	None	None	None	CHEMBL4581	Kinesin-like protein 1	Homo sapiens	SINGLE PROTEIN	CHEMBL1154988	1	Scientific Literature	Bioorg. Med. Chem. Lett.	2010	None
CHEMBL1171308		0	241.29	0	2.71	14	Cc1cc2n(n1)[C@H]1C[C@@](C)(N2)Oc2ccccc21	Inhibition						Not Active						False	CHEMBL1173844	Inhibition of kinasin spindle protein by ATPase assay	B	BAO_0000357	single protein format	None	None	None	None	None	CHEMBL4581	Kinesin-like protein 1	Homo sapiens	SINGLE PROTEIN	CHEMBL1177819	1	Scientific Literature	Bioorg. Med. Chem. Lett.	2010	None
CHEMBL1171435		0	195.26	0	3.88	12a	CCc1ccc2c(c1)[nH]c1ccccc12	IC50	'='	2800.0	nM	5.55			UO_0000065	28.44	0.51	1.67	35.17	False	CHEMBL1177082	Inhibition of human C-terminally His6-tagged microtubule-activated KSP motor domain ATPase activity after 30 mins by luciferase-derived luminescence assay	B	BAO_0000357	single protein format	Homo sapiens	None	None	None	None	CHEMBL4581	Kinesin-like protein 1	Homo sapiens	SINGLE PROTEIN	CHEMBL1177716	1	Scientific Literature	J. Med. Chem.	2010	None
CHEMBL1170284		0	217.22	0	4.26	12c	FC(F)c1ccc2c(c1)[nH]c1ccccc12	IC50	'='	870.0	nM	6.06			UO_0000065	27.90	0.52	1.80	38.38	False	CHEMBL1177082	Inhibition of human C-terminally His6-tagged microtubule-activated KSP motor domain ATPase activity after 30 mins by luciferase-derived luminescence assay	B	BAO_0000357	single protein format	Homo sapiens	None	None	None	None	CHEMBL4581	Kinesin-like protein 1	Homo sapiens	SINGLE PROTEIN	CHEMBL1177716	1	Scientific Literature	J. Med. Chem.	2010	None
CHEMBL1172394		0	225.25	0	3.11	12h	COC(=O)c1ccc2c(c1)[nH]c1ccccc12	IC50	'='	11000.0	nM	4.96			UO_0000065	22.01	0.40	1.85	11.78	False	CHEMBL1177082	Inhibition of human C-terminally His6-tagged microtubule-activated KSP motor domain ATPase activity after 30 mins by luciferase-derived luminescence assay	B	BAO_0000357	single protein format	Homo sapiens	None	None	None	None	CHEMBL4581	Kinesin-like protein 1	Homo sapiens	SINGLE PROTEIN	CHEMBL1177716	1	Scientific Literature	J. Med. Chem.	2010	None
CHEMBL1173162		0	249.24	0	4.35	15a	Cn1c2ccccc2c2ccc(C(F)(F)F)cc21	IC50	'='	5600.0	nM	5.25			UO_0000065	21.07	0.40	0.90	106.53	False	CHEMBL1177082	Inhibition of human C-terminally His6-tagged microtubule-activated KSP motor domain ATPase activity after 30 mins by luciferase-derived luminescence assay	B	BAO_0000357	single protein format	Homo sapiens	None	None	None	None	CHEMBL4581	Kinesin-like protein 1	Homo sapiens	SINGLE PROTEIN	CHEMBL1177716	1	Scientific Literature	J. Med. Chem.	2010	None
CHEMBL1171063		0	260.30	0	4.09	14g	Oc1cccc(-c2nccc3c2[nH]c2ccccc23)c1	Inhibition	'<'	50.0	%				UO_0000187					False	CHEMBL1177081	Inhibition of human C-terminally His6-tagged microtubule-activated KSP motor domain ATPase activity at 20 uM after 30 mins by luciferase-derived luminescence assay	B	BAO_0000357	single protein format	Homo sapiens	None	None	None	None	CHEMBL4581	Kinesin-like protein 1	Homo sapiens	SINGLE PROTEIN	CHEMBL1177716	1	Scientific Literature	J. Med. Chem.	2010	None
CHEMBL446253		0	225.25	0	3.11	9f	COC(=O)c1ccc2[nH]c3ccccc3c2c1	Inhibition	'='	3.0	%				UO_0000187					False	CHEMBL1177081	Inhibition of human C-terminally His6-tagged microtubule-activated KSP motor domain ATPase activity at 20 uM after 30 mins by luciferase-derived luminescence assay	B	BAO_0000357	single protein format	Homo sapiens	None	None	None	None	CHEMBL4581	Kinesin-like protein 1	Homo sapiens	SINGLE PROTEIN	CHEMBL1177716	1	Scientific Literature	J. Med. Chem.	2010	None
CHEMBL397799		0	264.31	0	1.27	11	CC1=C(C(=O)O)C(c2cccc(O)c2)NC(=S)N1	IC50	'='	32000.0	nM	4.50			UO_0000065					False	CHEMBL897634	Inhibition of Eg5 ATPase activity expressed in Escherichia coli after 12 hrs	F	BAO_0000019	assay format	None	None	None	None	None	CHEMBL4581	Kinesin-like protein 1	Homo sapiens	SINGLE PROTEIN	CHEMBL1149635	1	Scientific Literature	Bioorg. Med. Chem.	2007	None
CHEMBL236179		0	410.52	0	2.02	13	CC(=O)SCCOCCOC(=O)C1=C(C)NC(=S)NC1c1cccc(O)c1	IC50	'='	11500.0	nM	4.94			UO_0000065					False	CHEMBL897635	Inhibition of microtubule-stimulated Eg5 ATPase activity expressed in Escherichia coli after 12 hrs	F	BAO_0000019	assay format	None	None	None	None	None	CHEMBL4581	Kinesin-like protein 1	Homo sapiens	SINGLE PROTEIN	CHEMBL1149635	1	Scientific Literature	Bioorg. Med. Chem.	2007	None
CHEMBL240471		0	314.37	0	2.66	20	CC1=C(C(=O)c2ccco2)C(c2cccc(O)c2)NC(=S)N1	IC50	'='	1500.0	nM	5.82			UO_0000065					False	CHEMBL897634	Inhibition of Eg5 ATPase activity expressed in Escherichia coli after 12 hrs	F	BAO_0000019	assay format	None	None	None	None	None	CHEMBL4581	Kinesin-like protein 1	Homo sapiens	SINGLE PROTEIN	CHEMBL1149635	1	Scientific Literature	Bioorg. Med. Chem.	2007	None
CHEMBL427676		0	440.52	0	0.77	2	CC1=C(C(=O)OCCOCCOCCOCCO)C(c2cccc(O)c2)NC(=S)N1	IC50	'='	62500.0	nM	4.20			UO_0000065					False	CHEMBL897635	Inhibition of microtubule-stimulated Eg5 ATPase activity expressed in Escherichia coli after 12 hrs	F	BAO_0000019	assay format	None	None	None	None	None	CHEMBL4581	Kinesin-like protein 1	Homo sapiens	SINGLE PROTEIN	CHEMBL1149635	1	Scientific Literature	Bioorg. Med. Chem.	2007	None
CHEMBL210108		0	484.39	0	3.84	23	NCCCN(Cc1nn2ccc(Cl)c2c(=O)n1Cc1ccccc1)C(=O)c1ccc(Cl)cc1	IC50	'>'	25000.0	nM				UO_0000065					False	CHEMBL853415	Inhibition of human Eg5 ATPase activity	B	BAO_0000357	single protein format	Homo sapiens	None	None	None	None	CHEMBL4581	Kinesin-like protein 1	Homo sapiens	SINGLE PROTEIN	CHEMBL1146041	1	Scientific Literature	Bioorg. Med. Chem. Lett.	2006	None
CHEMBL404953		0	272.39	1	5.43	17	CCC(c1ccccc1)(c1ccccc1)c1ccccc1	Activity						Not Active						False	CHEMBL934296	Inhibition of human Eg5 basal ATPase activity	B	BAO_0000357	single protein format	Homo sapiens	None	None	None	None	CHEMBL4581	Kinesin-like protein 1	Homo sapiens	SINGLE PROTEIN	CHEMBL1143136	1	Scientific Literature	J. Med. Chem.	2008	None
CHEMBL411111		0	375.49	0	4.41	61	Cc1ccc(C2(SC[C@H](N)C(=O)O)c3ccccc3-c3ccccc32)cc1	Ki	'='	13000.0	nM	4.89			UO_0000065	13.01	0.25	0.48	7.72	False	CHEMBL934296	Inhibition of human Eg5 basal ATPase activity	B	BAO_0000357	single protein format	Homo sapiens	None	None	None	None	CHEMBL4581	Kinesin-like protein 1	Homo sapiens	SINGLE PROTEIN	CHEMBL1143136	1	Scientific Literature	J. Med. Chem.	2008	None
CHEMBL392369		0	393.51	0	4.13	52	COc1ccc(C(SC[C@H](N)C(=O)O)(c2ccccc2)c2ccccc2)cc1	Ki	'='	200.0	nM	6.70			UO_0000065	17.02	0.33	2.57	9.23	False	CHEMBL934296	Inhibition of human Eg5 basal ATPase activity	B	BAO_0000357	single protein format	Homo sapiens	None	None	None	None	CHEMBL4581	Kinesin-like protein 1	Homo sapiens	SINGLE PROTEIN	CHEMBL1143136	1	Scientific Literature	J. Med. Chem.	2008	None
CHEMBL408325		0	708.95	2	8.33	47	N[C@@H](CSC(c1ccccc1)(c1ccccc1)c1ccccc1)C(=O)N[C@@H](CSC(c1ccccc1)(c1ccccc1)c1ccccc1)C(=O)O	Ki	'='	6750.0	nM	5.17			UO_0000065	7.29	0.14	-3.16	5.59	False	CHEMBL934296	Inhibition of human Eg5 basal ATPase activity	B	BAO_0000357	single protein format	Homo sapiens	None	None	None	None	CHEMBL4581	Kinesin-like protein 1	Homo sapiens	SINGLE PROTEIN	CHEMBL1143136	1	Scientific Literature	J. Med. Chem.	2008	None
CHEMBL558431		0	527.13	0	4.74	46	COC(=O)[C@H](CC(C)C)NC(=O)[C@@H](N)CSC(c1ccccc1)(c1ccccc1)c1ccccc1.Cl	Ki	'='	1750.0	nM	5.76			UO_0000065	11.73	0.22	1.02	7.07	False	CHEMBL934296	Inhibition of human Eg5 basal ATPase activity	B	BAO_0000357	single protein format	Homo sapiens	None	None	None	None	CHEMBL4581	Kinesin-like protein 1	Homo sapiens	SINGLE PROTEIN	CHEMBL1143136	1	Scientific Literature	J. Med. Chem.	2008	None
CHEMBL410315		0	434.56	0	3.63	45	CC(NC(=O)[C@@H](N)CSC(c1ccccc1)(c1ccccc1)c1ccccc1)C(=O)O	Ki	'='	1500.0	nM	5.82			UO_0000065	13.40	0.26	2.19	6.30	False	CHEMBL934296	Inhibition of human Eg5 basal ATPase activity	B	BAO_0000357	single protein format	Homo sapiens	None	None	None	None	CHEMBL4581	Kinesin-like protein 1	Homo sapiens	SINGLE PROTEIN	CHEMBL1143136	1	Scientific Literature	J. Med. Chem.	2008	None
CHEMBL259257		0	329.47	0	3.73	6	CC(C)C(SC[C@H](N)C(=O)O)(c1ccccc1)c1ccccc1	Ki	'='	150.0	nM	6.82			UO_0000065	20.71	0.41	3.09	10.78	False	CHEMBL934296	Inhibition of human Eg5 basal ATPase activity	B	BAO_0000357	single protein format	Homo sapiens	None	None	None	None	CHEMBL4581	Kinesin-like protein 1	Homo sapiens	SINGLE PROTEIN	CHEMBL1143136	1	Scientific Literature	J. Med. Chem.	2008	None
CHEMBL2024136		0	397.57	0	4.07	53	CS(=O)(=O)c1ccc(C(SCCN)(c2ccccc2)c2ccccc2)cc1	Ki	'='	1212.1	nM	5.92			UO_0000065	14.88	0.30	1.85	9.83	False	CHEMBL2024743	Inhibition of N-terminal hexa-histidine tagged human cloned Eg5 (1 to 368 amino acids) expressed in Escherichia coli BL21 (DE3) assessed as reduction in basal ATPase activity by pyruvate kinase/lactate dehydrogenase-linked assay	B	BAO_0000019	assay format	Homo sapiens	None	None	None	None	CHEMBL4581	Kinesin-like protein 1	Homo sapiens	SINGLE PROTEIN	CHEMBL2021885	1	Scientific Literature	J. Med. Chem.	2012	None
CHEMBL2024133		0	362.50	0	3.77	50	NCCSC(c1ccccc1)(c1ccccc1)c1ccc(C(N)=O)cc1	Ki	'='	3228.6	nM	5.49			UO_0000065	15.15	0.29	1.72	7.95	False	CHEMBL2024743	Inhibition of N-terminal hexa-histidine tagged human cloned Eg5 (1 to 368 amino acids) expressed in Escherichia coli BL21 (DE3) assessed as reduction in basal ATPase activity by pyruvate kinase/lactate dehydrogenase-linked assay	B	BAO_0000019	assay format	Homo sapiens	None	None	None	None	CHEMBL4581	Kinesin-like protein 1	Homo sapiens	SINGLE PROTEIN	CHEMBL2021885	1	Scientific Literature	J. Med. Chem.	2012	None
CHEMBL229013		0	306.41	0	3.04	25	NC(=O)c1c(NC(=O)c2cccs2)sc2c1CCCC2	EC50	'<'	30000.0	nM				UO_0000065					False	CHEMBL889162	Inhibition of KSP in A549 cells assessed by MPM-2 cytoblot assay	B	BAO_0000219	cell-based format	Homo sapiens	None	None	A549	None	CHEMBL4581	Kinesin-like protein 1	Homo sapiens	SINGLE PROTEIN	CHEMBL1145367	1	Scientific Literature	Bioorg. Med. Chem. Lett.	2007	CHEMBL3307651
CHEMBL228424		0	377.54	0	4.13	19	CCN(CC)C(=O)c1c(NC(=O)c2scnc2C)sc2c1CCCC2	EC50	'>'	30000.0	nM				UO_0000065					False	CHEMBL889162	Inhibition of KSP in A549 cells assessed by MPM-2 cytoblot assay	B	BAO_0000219	cell-based format	Homo sapiens	None	None	A549	None	CHEMBL4581	Kinesin-like protein 1	Homo sapiens	SINGLE PROTEIN	CHEMBL1145367	1	Scientific Literature	Bioorg. Med. Chem. Lett.	2007	CHEMBL3307651
CHEMBL232133		0	431.48	1	5.14	20	N[C@@H](CSC(c1ccccc1)(c1ccccc1)c1ccc(C(F)(F)F)cc1)C(=O)O	Ki	'<'	50.0	nM				UO_0000065					False	CHEMBL1694080	Inhibition of C-terminal His6-tagged human Eg5 basal ATPase activity	B	BAO_0000357	single protein format	Homo sapiens	None	None	None	None	CHEMBL4581	Kinesin-like protein 1	Homo sapiens	SINGLE PROTEIN	CHEMBL1687930	1	Scientific Literature	J. Med. Chem.	2011	None
CHEMBL392369		0	393.51	0	4.13	27	COc1ccc(C(SC[C@H](N)C(=O)O)(c2ccccc2)c2ccccc2)cc1	Ki	'<'	50.0	nM				UO_0000065					False	CHEMBL1694080	Inhibition of C-terminal His6-tagged human Eg5 basal ATPase activity	B	BAO_0000357	single protein format	Homo sapiens	None	None	None	None	CHEMBL4581	Kinesin-like protein 1	Homo sapiens	SINGLE PROTEIN	CHEMBL1687930	1	Scientific Literature	J. Med. Chem.	2011	None
CHEMBL1688922		0	405.56	1	5.08	19	CCCc1ccc(C(SC[C@H](N)C(=O)O)(c2ccccc2)c2ccccc2)cc1	IC50	'='	85.9	nM	7.07			UO_0000065	17.42	0.33	1.99	11.16	False	CHEMBL1694081	Inhibition of C-terminal His6-tagged human Eg5 microtubule-stimulated ATPase activity	B	BAO_0000357	single protein format	Homo sapiens	None	None	None	None	CHEMBL4581	Kinesin-like protein 1	Homo sapiens	SINGLE PROTEIN	CHEMBL1687930	1	Scientific Literature	J. Med. Chem.	2011	None
CHEMBL429597		0	377.51	0	4.43	26	Cc1ccc(C(SC[C@H](N)C(=O)O)(c2ccccc2)c2ccccc2)cc1	IC50	'='	61.7	nM	7.21			UO_0000065	19.10	0.36	2.78	11.39	False	CHEMBL1694081	Inhibition of C-terminal His6-tagged human Eg5 microtubule-stimulated ATPase activity	B	BAO_0000357	single protein format	Homo sapiens	None	None	None	None	CHEMBL4581	Kinesin-like protein 1	Homo sapiens	SINGLE PROTEIN	CHEMBL1687930	1	Scientific Literature	J. Med. Chem.	2011	None
CHEMBL2347654		0	387.44	0	4.22	60	Cc1ccc(C(=O)N2CCc3cc4c(cc3C2c2cccc(O)c2)OCO4)cc1	Ratio IC50	'>'	100.0										False	CHEMBL2353361	Ratio of monastrol IC50 to compound IC50 for Eg5 (unknown origin)	B	BAO_0000357	single protein format	Homo sapiens	None	None	None	None	CHEMBL4581	Kinesin-like protein 1	Homo sapiens	SINGLE PROTEIN	CHEMBL2346511	1	Scientific Literature	Eur. J. Med. Chem.	2013	None
CHEMBL1213955	(S)-DIMETHYLENASTRON	0	302.40	0	2.55	6	CC1(C)CC(=O)C2=C(C1)NC(=S)N[C@H]2c1cccc(O)c1	Ratio IC50	'='	100.0										False	CHEMBL2353361	Ratio of monastrol IC50 to compound IC50 for Eg5 (unknown origin)	B	BAO_0000357	single protein format	Homo sapiens	None	None	None	None	CHEMBL4581	Kinesin-like protein 1	Homo sapiens	SINGLE PROTEIN	CHEMBL2346511	1	Scientific Literature	Eur. J. Med. Chem.	2013	None
CHEMBL522806	(R)-MON-97	0	338.43	0	3.41	3, (R)-Mon-97	CC1=C(C(=O)c2ccccc2)[C@@H](c2cccc(O)c2)NC(=S)N1C	IC50	'='	110.0	nM	6.96			UO_0000065	20.56	0.40	3.55	13.24	False	CHEMBL2350444	Inhibition of Eg5 basal ATPase activity (unknown origin)	B	BAO_0000357	single protein format	Homo sapiens	None	None	None	None	CHEMBL4581	Kinesin-like protein 1	Homo sapiens	SINGLE PROTEIN	CHEMBL2346511	1	Scientific Literature	Eur. J. Med. Chem.	2013	None
CHEMBL3319304		0	454.62	0	2.44	(-)-12b	CC(C)C(=O)N1N=C(NC(=O)C(C)(C)C)SC1(CCNS(C)(=O)=O)c1ccccc1	IC50						Not Determined						False	CHEMBL3367369	Inhibition of Eg5 (unknown origin)	B	BAO_0000357	single protein format	Homo sapiens	None	None	None	None	CHEMBL4581	Kinesin-like protein 1	Homo sapiens	SINGLE PROTEIN	CHEMBL3351519	1	Scientific Literature	Bioorg. Med. Chem. Lett.	2014	None
CHEMBL1688932		0	369.51	0	4.19	35	N[C@@H](CSC(c1ccccc1)(c1ccccc1)c1cccs1)C(=O)O	IC50	'='	41700.0	nM	4.38			UO_0000065	11.85	0.24	0.19	6.92	False	CHEMBL1694081	Inhibition of C-terminal His6-tagged human Eg5 microtubule-stimulated ATPase activity	B	BAO_0000357	single protein format	Homo sapiens	None	None	None	None	CHEMBL4581	Kinesin-like protein 1	Homo sapiens	SINGLE PROTEIN	CHEMBL1687930	1	Scientific Literature	J. Med. Chem.	2011	None
CHEMBL1688923		0	405.56	1	5.25	18	CC(C)c1ccc(C(SC[C@H](N)C(=O)O)(c2ccccc2)c2ccccc2)cc1	IC50	'='	144.0	nM	6.84			UO_0000065	16.87	0.32	1.59	10.80	False	CHEMBL1694081	Inhibition of C-terminal His6-tagged human Eg5 microtubule-stimulated ATPase activity	B	BAO_0000357	single protein format	Homo sapiens	None	None	None	None	CHEMBL4581	Kinesin-like protein 1	Homo sapiens	SINGLE PROTEIN	CHEMBL1687930	1	Scientific Literature	J. Med. Chem.	2011	None
CHEMBL1818528		0	379.53	0	4.04	6	COc1ccc(C(SC[C@@H](N)CO)(c2ccccc2)c2ccccc2)cc1	EC50	'='	160.0	nM	6.80			UO_0000065	17.91	0.34	2.76	12.25	False	CHEMBL1820906	Inhibition of KSP in human HeLa cells assessed as bipolar spindle formation	B	BAO_0000219	cell-based format	Homo sapiens	None	None	HeLa	None	CHEMBL4581	Kinesin-like protein 1	Homo sapiens	SINGLE PROTEIN	CHEMBL1817631	1	Scientific Literature	Bioorg. Med. Chem.	2011	CHEMBL3308376
CHEMBL1829412		0	518.64	1	4.24	44	CCC(c1nc2ccsc2c(=O)n1Cc1ccccc1)N(CCCN)C(=O)c1ccc(C(=O)OC)cc1	IC50	'='	5960.0	nM	5.22			UO_0000065	10.07	0.19	0.98	4.86	False	CHEMBL1833735	Inhibition of human recombinant C-terminal His6-tagged KSP ATPase activity after 1 hr by malachite green assay	B	BAO_0000357	single protein format	Homo sapiens	None	None	None	None	CHEMBL4581	Kinesin-like protein 1	Homo sapiens	SINGLE PROTEIN	CHEMBL1828558	1	Scientific Literature	J. Med. Chem.	2011	None
CHEMBL604670		0	351.41	0	2.40	13	NCCC(=O)N1CCc2c([nH]c3ccc(O)cc23)C1c1cccc(O)c1	IC50	'='	4500.0	nM	5.35			UO_0000065	15.22	0.28	2.95	5.21	False	CHEMBL1037992	Inhibition of EG5 after 2 hrs	B	BAO_0000357	single protein format	None	None	None	None	None	CHEMBL4581	Kinesin-like protein 1	Homo sapiens	SINGLE PROTEIN	CHEMBL1153161	1	Scientific Literature	Bioorg. Med. Chem. Lett.	2010	None
CHEMBL1818529		0	349.50	0	4.68	7, MSTNH2, NSC-753791	COc1ccc(C(SCCN)(c2ccccc2)c2ccccc2)cc1	EC50	'='	115.0	nM	6.94			UO_0000065	19.85	0.38	2.26	19.69	False	CHEMBL1820906	Inhibition of KSP in human HeLa cells assessed as bipolar spindle formation	B	BAO_0000219	cell-based format	Homo sapiens	None	None	HeLa	None	CHEMBL4581	Kinesin-like protein 1	Homo sapiens	SINGLE PROTEIN	CHEMBL1817631	1	Scientific Literature	Bioorg. Med. Chem.	2011	CHEMBL3308376
CHEMBL247414		0	485.00	0	4.13	18, (+/-)	CC(=O)C1=NN(c2cc(Cl)ccc2F)CC1(CCCN1CCN(C(C)=O)CC1)c1ccccc1	EC50	'='	46.0	nM	7.34			UO_0000065					False	CHEMBL940955	Inhibition of KSP-induced nucleolin phosphorylation in cell-based mitotic arrest assay	F	BAO_0000219	cell-based format	None	None	None	None	None	CHEMBL4581	Kinesin-like protein 1	Homo sapiens	SINGLE PROTEIN	CHEMBL1139812	1	Scientific Literature	Bioorg. Med. Chem. Lett.	2007	None
CHEMBL261392		0	405.52	0	4.30	37	CC(=O)NC(CSC(c1ccccc1)(c1ccccc1)c1ccccc1)C(=O)O	Activity						Not Active						False	CHEMBL934296	Inhibition of human Eg5 basal ATPase activity	B	BAO_0000357	single protein format	Homo sapiens	None	None	None	None	CHEMBL4581	Kinesin-like protein 1	Homo sapiens	SINGLE PROTEIN	CHEMBL1143136	1	Scientific Literature	J. Med. Chem.	2008	None
CHEMBL402454	TRIPHENYLMETHANETHIOL	0	276.40	0	4.91	20	SC(c1ccccc1)(c1ccccc1)c1ccccc1	Activity						Not Active						False	CHEMBL934296	Inhibition of human Eg5 basal ATPase activity	B	BAO_0000357	single protein format	Homo sapiens	None	None	None	None	CHEMBL4581	Kinesin-like protein 1	Homo sapiens	SINGLE PROTEIN	CHEMBL1143136	1	Scientific Literature	J. Med. Chem.	2008	None
CHEMBL1083521		0	304.39	0	4.39	20	N#CCc1ccc2c(c1)[C@H]1OCCC[C@H]1[C@H](c1ccccc1)N2	IC50	'='	500.0	nM	6.30			UO_0000065	20.70	0.37	1.91	13.99	False	CHEMBL1101849	Inhibition of ATPase activity of human recombinant EG5 assessed as ATP hydrolysis by pyruvate kinase-lactate dehydrogenase coupled assay	B	BAO_0000357	single protein format	Homo sapiens	None	None	None	None	CHEMBL4581	Kinesin-like protein 1	Homo sapiens	SINGLE PROTEIN	CHEMBL1154988	1	Scientific Literature	Bioorg. Med. Chem. Lett.	2010	None
CHEMBL1078874		0	365.47	1	5.32	38	CC(C)(C)c1ccc2c(c1)[C@H]1OCCC[C@H]1[C@H](c1ccc(C(=O)O)cc1)N2	IC50	'>'	10000.0	nM				UO_0000065					False	CHEMBL1101849	Inhibition of ATPase activity of human recombinant EG5 assessed as ATP hydrolysis by pyruvate kinase-lactate dehydrogenase coupled assay	B	BAO_0000357	single protein format	Homo sapiens	None	None	None	None	CHEMBL4581	Kinesin-like protein 1	Homo sapiens	SINGLE PROTEIN	CHEMBL1154988	1	Scientific Literature	Bioorg. Med. Chem. Lett.	2010	None
CHEMBL1078893		0	339.45	1	5.76	39	CC(C)(C)c1ccc2c(c1)[C@H]1OCCC[C@H]1[C@H](c1ccccc1F)N2	IC50	'='	170.0	nM	6.77			UO_0000065	19.94	0.37	1.01	31.84	False	CHEMBL1101849	Inhibition of ATPase activity of human recombinant EG5 assessed as ATP hydrolysis by pyruvate kinase-lactate dehydrogenase coupled assay	B	BAO_0000357	single protein format	Homo sapiens	None	None	None	None	CHEMBL4581	Kinesin-like protein 1	Homo sapiens	SINGLE PROTEIN	CHEMBL1154988	1	Scientific Literature	Bioorg. Med. Chem. Lett.	2010	None
CHEMBL1083836		0	348.49	0	4.79	70	CNC[C@H]1CC[C@@H]2[C@H](O1)c1cc(C3CC3)ccc1N[C@H]2c1ccccc1	IC50	'='	11.0	nM	7.96			UO_0000065	22.84	0.42	3.17	23.91	False	CHEMBL1101849	Inhibition of ATPase activity of human recombinant EG5 assessed as ATP hydrolysis by pyruvate kinase-lactate dehydrogenase coupled assay	B	BAO_0000357	single protein format	Homo sapiens	None	None	None	None	CHEMBL4581	Kinesin-like protein 1	Homo sapiens	SINGLE PROTEIN	CHEMBL1154988	1	Scientific Literature	Bioorg. Med. Chem. Lett.	2010	None
CHEMBL1078493		0	321.46	1	5.62	25	CC(C)(C)c1ccc2c(c1)N[C@@H](c1ccccc1)[C@@H]1CCCO[C@H]21	IC50	'>'	10000.0	nM				UO_0000065					False	CHEMBL1101849	Inhibition of ATPase activity of human recombinant EG5 assessed as ATP hydrolysis by pyruvate kinase-lactate dehydrogenase coupled assay	B	BAO_0000357	single protein format	Homo sapiens	None	None	None	None	CHEMBL4581	Kinesin-like protein 1	Homo sapiens	SINGLE PROTEIN	CHEMBL1154988	1	Scientific Literature	Bioorg. Med. Chem. Lett.	2010	None
CHEMBL1078690		0	337.46	1	5.32	31	CC(C)(C)c1ccc2c(c1)[C@H]1OCCC[C@H]1[C@H](c1cccc(O)c1)N2	IC50	'='	40.0	nM	7.40			UO_0000065	21.92	0.40	2.08	17.83	False	CHEMBL1101849	Inhibition of ATPase activity of human recombinant EG5 assessed as ATP hydrolysis by pyruvate kinase-lactate dehydrogenase coupled assay	B	BAO_0000357	single protein format	Homo sapiens	None	None	None	None	CHEMBL4581	Kinesin-like protein 1	Homo sapiens	SINGLE PROTEIN	CHEMBL1154988	1	Scientific Literature	Bioorg. Med. Chem. Lett.	2010	None
CHEMBL1084115		0	327.49	1	5.68	44	CC(C)(C)c1ccc2c(c1)[C@H]1OCCC[C@H]1[C@H](c1ccsc1)N2	IC50	'='	120.0	nM	6.92			UO_0000065	21.13	0.41	1.24	32.55	False	CHEMBL1101849	Inhibition of ATPase activity of human recombinant EG5 assessed as ATP hydrolysis by pyruvate kinase-lactate dehydrogenase coupled assay	B	BAO_0000357	single protein format	Homo sapiens	None	None	None	None	CHEMBL4581	Kinesin-like protein 1	Homo sapiens	SINGLE PROTEIN	CHEMBL1154988	1	Scientific Literature	Bioorg. Med. Chem. Lett.	2010	None
CHEMBL1096002		0	390.89	0	4.06	75	OCCNC[C@H]1CC[C@@H]2[C@H](O1)c1cc(Cl)cc(F)c1N[C@H]2c1ccccc1	IC50	'='	7.0	nM	8.15			UO_0000065	20.86	0.41	4.09	15.24	False	CHEMBL1101849	Inhibition of ATPase activity of human recombinant EG5 assessed as ATP hydrolysis by pyruvate kinase-lactate dehydrogenase coupled assay	B	BAO_0000357	single protein format	Homo sapiens	None	None	None	None	CHEMBL4581	Kinesin-like protein 1	Homo sapiens	SINGLE PROTEIN	CHEMBL1154988	1	Scientific Literature	Bioorg. Med. Chem. Lett.	2010	None
CHEMBL3288991		0	253.31	0	2.90	11l	Nc1cccc(Nc2ccc3c(c2)CCC(=O)N3)c1	IC50	'>'	6300.0	nM				UO_0000065					False	CHEMBL3294267	Inhibition of C-terminal His-tagged KSP ATPase motor domain (unknown origin) expressed in bacteria incubated for 30 mins prior to ATP addition measured after 15 mins by luminescence assay	B	BAO_0000019	assay format	Homo sapiens	None	None	None	None	CHEMBL4581	Kinesin-like protein 1	Homo sapiens	SINGLE PROTEIN	CHEMBL3286205	1	Scientific Literature	Bioorg. Med. Chem.	2014	None
CHEMBL231939		0	423.53	0	4.14	4g	COc1ccc(C(SC[C@H](N)C(=O)O)(c2ccccc2)c2ccccc2)cc1OC	IC50	'='	14800.0	nM	4.83			UO_0000065					False	CHEMBL896510	Inhibition of Eg5 assessed as inhibition ATP hydrolysis by ATPase assay	F	BAO_0000019	assay format	None	None	None	None	None	CHEMBL4581	Kinesin-like protein 1	Homo sapiens	SINGLE PROTEIN	CHEMBL1149533	1	Scientific Literature	Bioorg. Med. Chem. Lett.	2007	None
CHEMBL377566		0	386.45	0	3.69	10	CN(C)C(=O)N1N=C(c2cc(F)ccc2F)C[C@@]1(CCCN)c1ccccc1	IC50	'='	2.0	nM	8.70			UO_0000065	22.51	0.42	5.01	14.05	False	CHEMBL898408	Inhibition of KSP by ATPase assay	B	BAO_0000357	single protein format	None	None	None	None	None	CHEMBL4581	Kinesin-like protein 1	Homo sapiens	SINGLE PROTEIN	CHEMBL1137440	1	Scientific Literature	Bioorg. Med. Chem. Lett.	2007	None
CHEMBL239415		0	427.50	0	3.93	14	CC(=O)N1N=C(c2cc(F)ccc2F)C[C@@]1(CCCN1CCOCC1)c1ccccc1	IC50	'='	1.8	nM	8.74			UO_0000065	20.46	0.39	4.81	19.37	False	CHEMBL898408	Inhibition of KSP by ATPase assay	B	BAO_0000357	single protein format	None	None	None	None	None	CHEMBL4581	Kinesin-like protein 1	Homo sapiens	SINGLE PROTEIN	CHEMBL1137440	1	Scientific Literature	Bioorg. Med. Chem. Lett.	2007	None
CHEMBL2325412		0	405.56	0	4.99	36	CCc1cc(C(SC[C@H](N)C(=O)O)(c2ccccc2)c2ccccc2)ccc1C	Ki	'='	4.6	nM	8.34			UO_0000065	20.56	0.39	3.35	13.17	False	CHEMBL2330556	Inhibition of human N-terminal His6-tagged Eg5 (1 to 368 amino acid residues) motor domain basal ATPase activity expressed in Escherichia coli BL21 (DE3) by pyruvate kinase/lactate dehydrogenase-coupled assay	B	BAO_0000019	assay format	Homo sapiens	None	None	None	None	CHEMBL4581	Kinesin-like protein 1	Homo sapiens	SINGLE PROTEIN	CHEMBL2321852	1	Scientific Literature	J. Med. Chem.	2013	None
CHEMBL2325428		0	413.48	1	6.01	rac-54	COc1ccc(C(CCC(N)C(F)(F)F)(c2ccccc2)c2ccc(C)cc2)cc1	Ki	'='	2268.0	nM	5.64			UO_0000065	13.65	0.26	-0.37	16.01	False	CHEMBL2330556	Inhibition of human N-terminal His6-tagged Eg5 (1 to 368 amino acid residues) motor domain basal ATPase activity expressed in Escherichia coli BL21 (DE3) by pyruvate kinase/lactate dehydrogenase-coupled assay	B	BAO_0000019	assay format	Homo sapiens	None	None	None	None	CHEMBL4581	Kinesin-like protein 1	Homo sapiens	SINGLE PROTEIN	CHEMBL2321852	1	Scientific Literature	J. Med. Chem.	2013	None
CHEMBL3402352		0	431.51	0	4.18	20	CN(C)CCCC(=O)N1N=C(c2cc(F)ccc2F)SC12CCOc1ccccc12	EC50	'='	263.0	nM	6.58			UO_0000065	15.25	0.30	2.40	14.58	False	CHEMBL3406807	Inhibition of KSP in human HCT116 cells assessed as phos-histone H3 level by immunofluorescent assay	B	BAO_0000219	cell-based format	Homo sapiens	None	None	HCT-116	None	CHEMBL4581	Kinesin-like protein 1	Homo sapiens	SINGLE PROTEIN	CHEMBL3400149	1	Scientific Literature	Bioorg. Med. Chem.	2015	CHEMBL3308372
CHEMBL2325414		0	417.57	1	5.00	38	N[C@@H](CSC(c1ccccc1)(c1ccccc1)c1ccc2c(c1)CCCC2)C(=O)O	Ki	'='	2.1	nM	8.68			UO_0000065	20.78	0.40	3.68	13.70	False	CHEMBL2330556	Inhibition of human N-terminal His6-tagged Eg5 (1 to 368 amino acid residues) motor domain basal ATPase activity expressed in Escherichia coli BL21 (DE3) by pyruvate kinase/lactate dehydrogenase-coupled assay	B	BAO_0000019	assay format	Homo sapiens	None	None	None	None	CHEMBL4581	Kinesin-like protein 1	Homo sapiens	SINGLE PROTEIN	CHEMBL2321852	1	Scientific Literature	J. Med. Chem.	2013	None
CHEMBL1802987		0	236.20	0	3.73	3b	FC(F)(F)c1ccc2c(c1)[nH]c1ccncc12	IC50	'='	95.0	nM	7.02			UO_0000065	29.73	0.56	3.29	24.48	False	CHEMBL3294267	Inhibition of C-terminal His-tagged KSP ATPase motor domain (unknown origin) expressed in bacteria incubated for 30 mins prior to ATP addition measured after 15 mins by luminescence assay	B	BAO_0000019	assay format	Homo sapiens	None	None	None	None	CHEMBL4581	Kinesin-like protein 1	Homo sapiens	SINGLE PROTEIN	CHEMBL3286205	1	Scientific Literature	Bioorg. Med. Chem.	2014	None
CHEMBL2325424		0	375.47	0	4.23	dia-50	Cc1ccc(C(CCC(N)C(=O)O)(c2ccccc2)c2cccc(O)c2)cc1	Ki	'='	7.8	nM	8.11			UO_0000065	21.59	0.40	3.88	9.70	False	CHEMBL2330556	Inhibition of human N-terminal His6-tagged Eg5 (1 to 368 amino acid residues) motor domain basal ATPase activity expressed in Escherichia coli BL21 (DE3) by pyruvate kinase/lactate dehydrogenase-coupled assay	B	BAO_0000019	assay format	Homo sapiens	None	None	None	None	CHEMBL4581	Kinesin-like protein 1	Homo sapiens	SINGLE PROTEIN	CHEMBL2321852	1	Scientific Literature	J. Med. Chem.	2013	None
CHEMBL260522		0	423.53	0	3.11	58	N[C@@H](CSC(c1ccccc1)(c1ccc(CO)cc1)c1ccc(CO)cc1)C(=O)O	Ki	'='	23000.0	nM	4.64			UO_0000065	10.95	0.21	1.53	4.47	False	CHEMBL934296	Inhibition of human Eg5 basal ATPase activity	B	BAO_0000357	single protein format	Homo sapiens	None	None	None	None	CHEMBL4581	Kinesin-like protein 1	Homo sapiens	SINGLE PROTEIN	CHEMBL1143136	1	Scientific Literature	J. Med. Chem.	2008	None
CHEMBL436920		0	529.71	2	7.37	42	N[C@@H](CSC(c1ccccc1)(c1ccccc1)c1ccccc1)C(=O)OC(c1ccccc1)c1ccccc1	Ki	'='	7000.0	nM	5.16			UO_0000065	9.73	0.18	-2.22	9.85	False	CHEMBL934296	Inhibition of human Eg5 basal ATPase activity	B	BAO_0000357	single protein format	Homo sapiens	None	None	None	None	CHEMBL4581	Kinesin-like protein 1	Homo sapiens	SINGLE PROTEIN	CHEMBL1143136	1	Scientific Literature	J. Med. Chem.	2008	None
CHEMBL535161		0	528.48	0	4.45	7	CCC(c1nn2ccc(Cl)c2c(=O)n1Cc1ccccc1)N(CCCN)C(=O)c1ccc(C)cc1.Cl	IC50	'='	70.0	nM	7.16			UO_0000065	14.54	0.28	2.70	8.36	False	CHEMBL853415	Inhibition of human Eg5 ATPase activity	B	BAO_0000357	single protein format	Homo sapiens	None	None	None	None	CHEMBL4581	Kinesin-like protein 1	Homo sapiens	SINGLE PROTEIN	CHEMBL1146041	1	Scientific Literature	Bioorg. Med. Chem. Lett.	2006	None
CHEMBL3288975		0	323.34	0	4.74	20a	O=C1CCc2cc(Sc3cccc(C(F)(F)F)c3)ccc2N1	IC50	'>'	6300.0	nM				UO_0000065					False	CHEMBL3294267	Inhibition of C-terminal His-tagged KSP ATPase motor domain (unknown origin) expressed in bacteria incubated for 30 mins prior to ATP addition measured after 15 mins by luminescence assay	B	BAO_0000019	assay format	Homo sapiens	None	None	None	None	CHEMBL4581	Kinesin-like protein 1	Homo sapiens	SINGLE PROTEIN	CHEMBL3286205	1	Scientific Literature	Bioorg. Med. Chem.	2014	None
CHEMBL3288981		0	266.34	0	3.88	11b	CCc1cccc(Nc2ccc3c(c2)CCC(=O)N3)c1	IC50	'='	810.0	nM	6.09			UO_0000065	22.87	0.42	2.21	14.81	False	CHEMBL3294267	Inhibition of C-terminal His-tagged KSP ATPase motor domain (unknown origin) expressed in bacteria incubated for 30 mins prior to ATP addition measured after 15 mins by luminescence assay	B	BAO_0000019	assay format	Homo sapiens	None	None	None	None	CHEMBL4581	Kinesin-like protein 1	Homo sapiens	SINGLE PROTEIN	CHEMBL3286205	1	Scientific Literature	Bioorg. Med. Chem.	2014	None
CHEMBL3288970		0	282.22	0	4.36	8d	O=[N+]([O-])c1ccc(Nc2cccc(C(F)(F)F)c2)cc1	IC50	'='	3200.0	nM	5.50			UO_0000065	19.47	0.38	1.13	9.96	False	CHEMBL3294267	Inhibition of C-terminal His-tagged KSP ATPase motor domain (unknown origin) expressed in bacteria incubated for 30 mins prior to ATP addition measured after 15 mins by luminescence assay	B	BAO_0000019	assay format	Homo sapiens	None	None	None	None	CHEMBL4581	Kinesin-like protein 1	Homo sapiens	SINGLE PROTEIN	CHEMBL3286205	1	Scientific Literature	Bioorg. Med. Chem.	2014	None
CHEMBL602849		0	426.54	0	2.67	28	Cc1ccc2[nH]c3c(c2c1)CCN(C(=O)CCN)C3c1cccc(NS(C)(=O)=O)c1	IC50	'>'	25000.0	nM				UO_0000065					False	CHEMBL1037992	Inhibition of EG5 after 2 hrs	B	BAO_0000357	single protein format	None	None	None	None	None	CHEMBL4581	Kinesin-like protein 1	Homo sapiens	SINGLE PROTEIN	CHEMBL1153161	1	Scientific Literature	Bioorg. Med. Chem. Lett.	2010	None
CHEMBL1818760		0	337.42	0	3.80	15b	CC1Nc2ccc(N3CCCCC3)cc2C(=O)N1c1ccc(O)cc1	IC50	'='	3409.0	nM	5.47			UO_0000065	16.20	0.30	1.67	9.80	False	CHEMBL1821033	Inhibition of human ATPase activity KSP expressed in Escherichia coli after 30 mins by spectrophotometric analysis	B	BAO_0000019	assay format	Homo sapiens	None	None	None	None	CHEMBL4581	Kinesin-like protein 1	Homo sapiens	SINGLE PROTEIN	CHEMBL1817656	1	Scientific Literature	Bioorg. Med. Chem.	2011	None
CHEMBL1818762		0	339.40	0	2.65	15d	CC1Nc2ccc(N3CCOCC3)cc2C(=O)N1c1ccc(O)cc1	IC50	'='	1047.0	nM	5.98			UO_0000065	17.62	0.33	3.33	9.19	False	CHEMBL1821033	Inhibition of human ATPase activity KSP expressed in Escherichia coli after 30 mins by spectrophotometric analysis	B	BAO_0000019	assay format	Homo sapiens	None	None	None	None	CHEMBL4581	Kinesin-like protein 1	Homo sapiens	SINGLE PROTEIN	CHEMBL1817656	1	Scientific Literature	Bioorg. Med. Chem.	2011	None
CHEMBL1818773		0	399.49	0	4.63	15o	O=C1c2cc(N3CCCC3)ccc2NC(Cc2ccccc2)N1c1cccc(O)c1	IC50	'='	49.0	nM	7.31			UO_0000065	18.30	0.33	2.68	13.10	False	CHEMBL1821033	Inhibition of human ATPase activity KSP expressed in Escherichia coli after 30 mins by spectrophotometric analysis	B	BAO_0000019	assay format	Homo sapiens	None	None	None	None	CHEMBL4581	Kinesin-like protein 1	Homo sapiens	SINGLE PROTEIN	CHEMBL1817656	1	Scientific Literature	Bioorg. Med. Chem.	2011	None
CHEMBL392695	S-TRITYL-L-CYSTEINE	0	363.48	0	4.12	1, STLC, NSC-83265	N[C@@H](CSC(c1ccccc1)(c1ccccc1)c1ccccc1)C(=O)O	IC50	'='	620.0	nM	6.21			UO_0000065	17.08	0.33	2.09	9.80	False	CHEMBL1820905	Inhibition of human recombinant microtubule-activated KSP motor domain ATPase activity after 10 mins by end-point assay	B	BAO_0000357	single protein format	Homo sapiens	None	None	None	None	CHEMBL4581	Kinesin-like protein 1	Homo sapiens	SINGLE PROTEIN	CHEMBL1817631	1	Scientific Literature	Bioorg. Med. Chem.	2011	None
CHEMBL398396		0	437.53	1	5.08	16	CC(=O)N1N=C(c2cc(F)ccc2F)C[C@@]1(CCCN1CC2CCC1C2)c1ccccc1	IC50	'='	1.0	nM	9.00			UO_0000065	20.57	0.38	3.92	25.06	False	CHEMBL898408	Inhibition of KSP by ATPase assay	B	BAO_0000357	single protein format	None	None	None	None	None	CHEMBL4581	Kinesin-like protein 1	Homo sapiens	SINGLE PROTEIN	CHEMBL1137440	1	Scientific Literature	Bioorg. Med. Chem. Lett.	2007	None
CHEMBL469953		0	298.24	0	4.30	15	COC(=O)c1ccc(-c2ccc(C(F)(F)F)c(F)c2)cc1	IC50	'>'	20000.0	nM				UO_0000065					False	CHEMBL1023928	Inhibition of microtubule-stimulated recombinant Eg5 assessed as inhibition ATP hydrolysis by luminescent kinase assay	B	BAO_0000357	single protein format	None	None	None	None	None	CHEMBL4581	Kinesin-like protein 1	Homo sapiens	SINGLE PROTEIN	CHEMBL1152707	1	Scientific Literature	Bioorg. Med. Chem. Lett.	2009	None
CHEMBL3402341		0	373.43	0	3.91	9	CC(=O)N1N=C(c2cc(F)ccc2F)SC12CCN(C)c1ccccc12	EC50	'>'	1000.0	nM				UO_0000065					False	CHEMBL3406807	Inhibition of KSP in human HCT116 cells assessed as phos-histone H3 level by immunofluorescent assay	B	BAO_0000219	cell-based format	Homo sapiens	None	None	HCT-116	None	CHEMBL4581	Kinesin-like protein 1	Homo sapiens	SINGLE PROTEIN	CHEMBL3400149	1	Scientific Literature	Bioorg. Med. Chem.	2015	CHEMBL3308372
CHEMBL1829424		0	474.63	0	4.76	66	CCC(c1nc2sccc2c(=O)n1Cc1ccccc1)N(CCCN)C(=O)c1ccc(C)cc1	IC50	'='	3.0	nM	8.52			UO_0000065	17.96	0.34	3.76	10.49	False	CHEMBL1833735	Inhibition of human recombinant C-terminal His6-tagged KSP ATPase activity after 1 hr by malachite green assay	B	BAO_0000357	single protein format	Homo sapiens	None	None	None	None	CHEMBL4581	Kinesin-like protein 1	Homo sapiens	SINGLE PROTEIN	CHEMBL1828558	1	Scientific Literature	J. Med. Chem.	2011	None
CHEMBL272034		0	320.46	0	4.70	26	OCCSC(c1ccccc1)(c1ccccc1)c1ccccc1	Activity						Not Active						False	CHEMBL934296	Inhibition of human Eg5 basal ATPase activity	B	BAO_0000357	single protein format	Homo sapiens	None	None	None	None	CHEMBL4581	Kinesin-like protein 1	Homo sapiens	SINGLE PROTEIN	CHEMBL1143136	1	Scientific Literature	J. Med. Chem.	2008	None
CHEMBL272256		0	258.36	1	5.04	16	CC(c1ccccc1)(c1ccccc1)c1ccccc1	Activity						Not Active						False	CHEMBL934296	Inhibition of human Eg5 basal ATPase activity	B	BAO_0000357	single protein format	Homo sapiens	None	None	None	None	CHEMBL4581	Kinesin-like protein 1	Homo sapiens	SINGLE PROTEIN	CHEMBL1143136	1	Scientific Literature	J. Med. Chem.	2008	None
CHEMBL409102		0	397.93	0	4.78	49	N[C@@H](CSC(c1ccccc1)(c1ccccc1)c1ccc(Cl)cc1)C(=O)O	Ki	'='	200.0	nM	6.70			UO_0000065	16.83	0.34	1.92	10.58	False	CHEMBL934296	Inhibition of human Eg5 basal ATPase activity	B	BAO_0000357	single protein format	Homo sapiens	None	None	None	None	CHEMBL4581	Kinesin-like protein 1	Homo sapiens	SINGLE PROTEIN	CHEMBL1143136	1	Scientific Literature	J. Med. Chem.	2008	None
CHEMBL561294		0	512.02	1	4.44	6h	NC(=O)c1ccc2c(c1)nc(Nc1ccc(S(N)(=O)=O)cc1)n2Cc1csc2ccc(Cl)cc12	IC50	'='	19000.0	nM	4.72			UO_0000065	9.22	0.19	0.28	3.55	False	CHEMBL1035565	Inhibition of human kinesin spindle protein by endpoint assay	B	BAO_0000357	single protein format	Homo sapiens	None	None	None	None	CHEMBL4581	Kinesin-like protein 1	Homo sapiens	SINGLE PROTEIN	CHEMBL1158447	1	Scientific Literature	Bioorg. Med. Chem. Lett.	2009	None
CHEMBL194980		0	316.38	0	4.46	11	CC(=S)N1N=C(c2cc(F)ccc2F)CC1c1ccccc1	IC50	'='	250.0	nM	6.60			UO_0000065	20.87	0.41	2.14	42.32	False	CHEMBL942113	Inhibition of KSP	B	BAO_0000357	single protein format	None	None	None	None	None	CHEMBL4581	Kinesin-like protein 1	Homo sapiens	SINGLE PROTEIN	CHEMBL1140596	1	Scientific Literature	Bioorg. Med. Chem. Lett.	2007	None
CHEMBL204459		0	354.40	0	3.67	3	N[C@H](C(=O)N1CC(c2cc(F)ccc2F)=C[C@H]1c1ccccc1)C1CC1	IC50	'='	2.0	nM	8.70			UO_0000065	24.55	0.46	5.03	18.78	False	CHEMBL942113	Inhibition of KSP	B	BAO_0000357	single protein format	None	None	None	None	None	CHEMBL4581	Kinesin-like protein 1	Homo sapiens	SINGLE PROTEIN	CHEMBL1140596	1	Scientific Literature	Bioorg. Med. Chem. Lett.	2007	None
CHEMBL203045		0	356.42	0	3.92	27	CC(C)(CN)C(=O)N1CC(c2cc(F)ccc2F)=C[C@H]1c1ccccc1	IC50	'='	5.2	nM	8.28			UO_0000065	23.24	0.44	4.36	17.88	False	CHEMBL942113	Inhibition of KSP	B	BAO_0000357	single protein format	None	None	None	None	None	CHEMBL4581	Kinesin-like protein 1	Homo sapiens	SINGLE PROTEIN	CHEMBL1140596	1	Scientific Literature	Bioorg. Med. Chem. Lett.	2007	None
CHEMBL213686		0	492.02	0	4.45	18	CCC(c1nn2c(Cl)ccc2c(=O)n1Cc1ccccc1)N(CCCN)C(=O)c1ccc(C)cc1	IC50	'='	60.0	nM	7.22			UO_0000065	14.68	0.28	2.77	8.43	False	CHEMBL853415	Inhibition of human Eg5 ATPase activity	B	BAO_0000357	single protein format	Homo sapiens	None	None	None	None	CHEMBL4581	Kinesin-like protein 1	Homo sapiens	SINGLE PROTEIN	CHEMBL1146041	1	Scientific Literature	Bioorg. Med. Chem. Lett.	2006	None
CHEMBL228748		0	376.50	0	3.41	29	O=C(Nc1sc2c(c1C(=O)N1CCOCC1)CCCC2)c1cccs1	IC50	'='	4300.0	nM	5.37			UO_0000065	14.25	0.29	1.96	9.15	False	CHEMBL889161	Inhibition of human KSP expressed in Escherichia coli assessed by ATPase assay	B	BAO_0000019	assay format	Homo sapiens	None	None	None	None	CHEMBL4581	Kinesin-like protein 1	Homo sapiens	SINGLE PROTEIN	CHEMBL1145367	1	Scientific Literature	Bioorg. Med. Chem. Lett.	2007	None
CHEMBL388098		0	363.51	0	3.82	18	CCN(CC)C(=O)c1c(NC(=O)c2cncs2)sc2c1CCCC2	EC50	'>'	30000.0	nM				UO_0000065					False	CHEMBL889162	Inhibition of KSP in A549 cells assessed by MPM-2 cytoblot assay	B	BAO_0000219	cell-based format	Homo sapiens	None	None	A549	None	CHEMBL4581	Kinesin-like protein 1	Homo sapiens	SINGLE PROTEIN	CHEMBL1145367	1	Scientific Literature	Bioorg. Med. Chem. Lett.	2007	CHEMBL3307651
CHEMBL375015		0	335.45	0	4.12	23	CCOC(=O)c1c(NC(=O)c2cccs2)sc2c1CCCC2	IC50	'>'	100000.0	nM				UO_0000065					False	CHEMBL889161	Inhibition of human KSP expressed in Escherichia coli assessed by ATPase assay	B	BAO_0000019	assay format	Homo sapiens	None	None	None	None	CHEMBL4581	Kinesin-like protein 1	Homo sapiens	SINGLE PROTEIN	CHEMBL1145367	1	Scientific Literature	Bioorg. Med. Chem. Lett.	2007	None
CHEMBL395332		0	385.46	0	3.98	9	CN(C)C(=O)N1CC(c2cc(F)ccc2F)=C[C@@]1(CCCN)c1ccccc1	IC50	'='	2.2	nM	8.66			UO_0000065	22.46	0.42	4.68	17.47	False	CHEMBL898408	Inhibition of KSP by ATPase assay	B	BAO_0000357	single protein format	None	None	None	None	None	CHEMBL4581	Kinesin-like protein 1	Homo sapiens	SINGLE PROTEIN	CHEMBL1137440	1	Scientific Literature	Bioorg. Med. Chem. Lett.	2007	None
CHEMBL591332		0	320.39	0	3.68	3	CC(=O)N1CCc2c([nH]c3ccc(C)cc23)C1c1cccc(O)c1	IC50	'='	200.0	nM	6.70			UO_0000065	20.91	0.38	3.02	11.89	False	CHEMBL1037992	Inhibition of EG5 after 2 hrs	B	BAO_0000357	single protein format	None	None	None	None	None	CHEMBL4581	Kinesin-like protein 1	Homo sapiens	SINGLE PROTEIN	CHEMBL1153161	1	Scientific Literature	Bioorg. Med. Chem. Lett.	2010	None
CHEMBL1818768		0	413.52	1	5.02	15j	O=C1c2cc(N3CCCCC3)ccc2NC(Cc2ccccc2)N1c1ccc(O)cc1	Ratio IC50	'='	5.0										False	CHEMBL1821036	Ratio of CK0106023 IC50 to compound IC50 for human ATPase activity KSP	B	BAO_0000357	single protein format	Homo sapiens	None	None	None	None	CHEMBL4581	Kinesin-like protein 1	Homo sapiens	SINGLE PROTEIN	CHEMBL1817656	1	Scientific Literature	Bioorg. Med. Chem.	2011	None
CHEMBL602592		0	411.51	0	4.36	10	NCCC(=O)N1CCc2c([nH]c3ccc(-c4ccccc4)cc23)C1c1cccc(O)c1	IC50	'='	1700.0	nM	5.77			UO_0000065	14.02	0.25	1.41	7.01	False	CHEMBL1037992	Inhibition of EG5 after 2 hrs	B	BAO_0000357	single protein format	None	None	None	None	None	CHEMBL4581	Kinesin-like protein 1	Homo sapiens	SINGLE PROTEIN	CHEMBL1153161	1	Scientific Literature	Bioorg. Med. Chem. Lett.	2010	None
CHEMBL390721		0	390.57	1	5.06	37	CCN(CC)C(=O)c1c(NC(=O)c2cccs2)sc2c1CC(C)(C)CC2	IC50	'='	3100.0	nM	5.51			UO_0000065	14.10	0.29	0.45	11.15	True	CHEMBL889161	Inhibition of human KSP expressed in Escherichia coli assessed by ATPase assay	B	BAO_0000019	assay format	Homo sapiens	None	None	None	None	CHEMBL4581	Kinesin-like protein 1	Homo sapiens	SINGLE PROTEIN	CHEMBL1145367	1	Scientific Literature	Bioorg. Med. Chem. Lett.	2007	None
CHEMBL389444		0	346.45	0	3.95	20	CCN(CC)C(=O)c1c(NC(=O)c2ccco2)sc2c1CCCC2	IC50	'='	23000.0	nM	4.64			UO_0000065	13.39	0.26	0.69	7.42	False	CHEMBL889161	Inhibition of human KSP expressed in Escherichia coli assessed by ATPase assay	B	BAO_0000019	assay format	Homo sapiens	None	None	None	None	CHEMBL4581	Kinesin-like protein 1	Homo sapiens	SINGLE PROTEIN	CHEMBL1145367	1	Scientific Literature	Bioorg. Med. Chem. Lett.	2007	None
CHEMBL374825		0	336.48	0	4.16	13	CCN(CC)C(=O)c1c(NC(=O)c2cccs2)sc(C)c1C	IC50	'='	23000.0	nM	4.64			UO_0000065	13.78	0.29	0.48	9.39	False	CHEMBL889161	Inhibition of human KSP expressed in Escherichia coli assessed by ATPase assay	B	BAO_0000019	assay format	Homo sapiens	None	None	None	None	CHEMBL4581	Kinesin-like protein 1	Homo sapiens	SINGLE PROTEIN	CHEMBL1145367	1	Scientific Literature	Bioorg. Med. Chem. Lett.	2007	None
CHEMBL376365		0	358.49	0	4.70	44	CCN(CC)C(=O)c1c(NC(=O)c2cccs2)sc2ccccc12	EC50	'<'	30000.0	nM				UO_0000065					False	CHEMBL889162	Inhibition of KSP in A549 cells assessed by MPM-2 cytoblot assay	B	BAO_0000219	cell-based format	Homo sapiens	None	None	A549	None	CHEMBL4581	Kinesin-like protein 1	Homo sapiens	SINGLE PROTEIN	CHEMBL1145367	1	Scientific Literature	Bioorg. Med. Chem. Lett.	2007	CHEMBL3307651
CHEMBL228962		0	348.54	0	4.78	22	CCN(CC)C(=O)c1c(NCc2cccs2)sc2c1CCCC2	EC50	'>'	30000.0	nM				UO_0000065					False	CHEMBL889162	Inhibition of KSP in A549 cells assessed by MPM-2 cytoblot assay	B	BAO_0000219	cell-based format	Homo sapiens	None	None	A549	None	CHEMBL4581	Kinesin-like protein 1	Homo sapiens	SINGLE PROTEIN	CHEMBL1145367	1	Scientific Literature	Bioorg. Med. Chem. Lett.	2007	CHEMBL3307651
CHEMBL244933		0	315.32	0	3.74	5	CS(=O)(=O)Nc1ccc(-c2ccc(C(F)(F)F)cc2)cc1	IC50	'='	161.0	nM	6.79			UO_0000065	21.54	0.44	3.05	14.71	False	CHEMBL895158	Inhibition of human KSP motor domain by ATPase assay	B	BAO_0000357	single protein format	Homo sapiens	None	None	None	None	CHEMBL4581	Kinesin-like protein 1	Homo sapiens	SINGLE PROTEIN	CHEMBL1148792	1	Scientific Literature	J. Med. Chem.	2007	None
CHEMBL243889		0	329.34	0	3.83	41	CS(=O)(=O)Nc1ccc(-c2ccc(CC(F)(F)F)cc2)cc1	IC50	'>'	20000.0	nM				UO_0000065					False	CHEMBL895158	Inhibition of human KSP motor domain by ATPase assay	B	BAO_0000357	single protein format	Homo sapiens	None	None	None	None	CHEMBL4581	Kinesin-like protein 1	Homo sapiens	SINGLE PROTEIN	CHEMBL1148792	1	Scientific Literature	J. Med. Chem.	2007	None
CHEMBL239414		0	468.55	0	3.76	13	CC(=O)N1CCN(CCC[C@@]2(c3ccccc3)CC(c3cc(F)ccc3F)=NN2C(C)=O)CC1	IC50	'='	2.8	nM	8.55			UO_0000065	18.25	0.34	4.79	15.21	False	CHEMBL898408	Inhibition of KSP by ATPase assay	B	BAO_0000357	single protein format	None	None	None	None	None	CHEMBL4581	Kinesin-like protein 1	Homo sapiens	SINGLE PROTEIN	CHEMBL1137440	1	Scientific Literature	Bioorg. Med. Chem. Lett.	2007	None
CHEMBL240705		0	429.51	0	4.18	21	COCCN(C)CCC[C@@]1(c2ccccc2)CC(c2cc(F)ccc2F)=NN1C(C)=O	IC50	'='	2.0	nM	8.70			UO_0000065	20.25	0.38	4.52	19.27	False	CHEMBL898408	Inhibition of KSP by ATPase assay	B	BAO_0000357	single protein format	None	None	None	None	None	CHEMBL4581	Kinesin-like protein 1	Homo sapiens	SINGLE PROTEIN	CHEMBL1137440	1	Scientific Literature	Bioorg. Med. Chem. Lett.	2007	None
CHEMBL250743		0	368.41	0	3.06	18	CC(=O)C1=NN2c3cc(F)ccc3OC[C@H]2[C@@]1(CCCO)c1ccccc1	IC50	'='	5.2	nM	8.28			UO_0000065	22.49	0.42	5.22	13.33	False	CHEMBL941013	Inhibition of kinesin spindle protein	B	BAO_0000357	single protein format	None	None	None	None	None	CHEMBL4581	Kinesin-like protein 1	Homo sapiens	SINGLE PROTEIN	CHEMBL1139825	1	Scientific Literature	Bioorg. Med. Chem. Lett.	2007	None
CHEMBL250533		0	453.97	0	3.92	25, racemate	CC(=O)C1=NN2c3cc(Cl)ccc3OC[C@H]2C1(CCCN1CCOCC1)c1ccccc1	IC50	'='	1.8	nM	8.74			UO_0000065	19.26	0.37	4.82	16.08	False	CHEMBL941013	Inhibition of kinesin spindle protein	B	BAO_0000357	single protein format	None	None	None	None	None	CHEMBL4581	Kinesin-like protein 1	Homo sapiens	SINGLE PROTEIN	CHEMBL1139825	1	Scientific Literature	Bioorg. Med. Chem. Lett.	2007	None
CHEMBL249882		0	468.55	0	3.61	1	CC(=O)C1=NN(c2cc(F)ccc2F)C[C@@]1(CCCN1CCN(C(C)=O)CC1)c1ccccc1	IC50	'='	3.0	nM	8.52			UO_0000065	18.19	0.34	4.91	15.16	False	CHEMBL941013	Inhibition of kinesin spindle protein	B	BAO_0000357	single protein format	None	None	None	None	None	CHEMBL4581	Kinesin-like protein 1	Homo sapiens	SINGLE PROTEIN	CHEMBL1139825	1	Scientific Literature	Bioorg. Med. Chem. Lett.	2007	None
CHEMBL590855		0	423.94	0	4.39	22	O=C(CC1CCNCC1)N1CCc2c([nH]c3ccc(Cl)cc23)C1c1cccc(O)c1	IC50	'='	860.0	nM	6.07			UO_0000065	14.31	0.28	1.68	8.87	False	CHEMBL1037992	Inhibition of EG5 after 2 hrs	B	BAO_0000357	single protein format	None	None	None	None	None	CHEMBL4581	Kinesin-like protein 1	Homo sapiens	SINGLE PROTEIN	CHEMBL1153161	1	Scientific Literature	Bioorg. Med. Chem. Lett.	2010	None
CHEMBL240689		0	394.50	0	0.29	24	CC1=C(C(=O)NCCOCCOCCN)C(c2cccc(O)c2)NC(=S)N1	IC50	'='	3900.0	nM	5.41			UO_0000065					False	CHEMBL897633	Inhibition of Eg5 ATPase activity expressed in HeLa cells after 12 hrs	F	BAO_0000219	cell-based format	None	None	None	HeLa	None	CHEMBL4581	Kinesin-like protein 1	Homo sapiens	SINGLE PROTEIN	CHEMBL1149635	1	Scientific Literature	Bioorg. Med. Chem.	2007	CHEMBL3308376
CHEMBL2022998		0	335.88	1	5.41	31	NCCCC(c1ccccc1)(c1ccccc1)c1ccc(Cl)cc1	Ki	'='	16.2	nM	7.79			UO_0000065	23.19	0.44	2.38	29.94	False	CHEMBL2024743	Inhibition of N-terminal hexa-histidine tagged human cloned Eg5 (1 to 368 amino acids) expressed in Escherichia coli BL21 (DE3) assessed as reduction in basal ATPase activity by pyruvate kinase/lactate dehydrogenase-linked assay	B	BAO_0000019	assay format	Homo sapiens	None	None	None	None	CHEMBL4581	Kinesin-like protein 1	Homo sapiens	SINGLE PROTEIN	CHEMBL2021885	1	Scientific Literature	J. Med. Chem.	2012	None
CHEMBL392695	S-TRITYL-L-CYSTEINE	0	363.48	0	4.12	1, STLC	N[C@@H](CSC(c1ccccc1)(c1ccccc1)c1ccccc1)C(=O)O	Ki	'='	50.0	nM	7.30			UO_0000065	20.09	0.38	3.18	11.53	False	CHEMBL934296	Inhibition of human Eg5 basal ATPase activity	B	BAO_0000357	single protein format	Homo sapiens	None	None	None	None	CHEMBL4581	Kinesin-like protein 1	Homo sapiens	SINGLE PROTEIN	CHEMBL1143136	1	Scientific Literature	J. Med. Chem.	2008	None
CHEMBL411304		0	346.50	1	5.69	25	CC(=O)CCSC(c1ccccc1)(c1ccccc1)c1ccccc1	Activity						Not Active						False	CHEMBL934296	Inhibition of human Eg5 basal ATPase activity	B	BAO_0000357	single protein format	Homo sapiens	None	None	None	None	CHEMBL4581	Kinesin-like protein 1	Homo sapiens	SINGLE PROTEIN	CHEMBL1143136	1	Scientific Literature	J. Med. Chem.	2008	None
CHEMBL261170		0	338.90	1	5.95	24	ClCCSC(c1ccccc1)(c1ccccc1)c1ccccc1	Activity						Not Active						False	CHEMBL934296	Inhibition of human Eg5 basal ATPase activity	B	BAO_0000357	single protein format	Homo sapiens	None	None	None	None	CHEMBL4581	Kinesin-like protein 1	Homo sapiens	SINGLE PROTEIN	CHEMBL1143136	1	Scientific Literature	J. Med. Chem.	2008	None
CHEMBL411948		0	335.45	1	5.65	19	Nc1ccc(C(c2ccccc2)(c2ccccc2)c2ccccc2)cc1	Activity						Not Active						False	CHEMBL934296	Inhibition of human Eg5 basal ATPase activity	B	BAO_0000357	single protein format	Homo sapiens	None	None	None	None	CHEMBL4581	Kinesin-like protein 1	Homo sapiens	SINGLE PROTEIN	CHEMBL1143136	1	Scientific Literature	J. Med. Chem.	2008	None
CHEMBL2022993		0	335.88	1	5.41	28	NCCCC(c1ccccc1)(c1ccccc1)c1cccc(Cl)c1	Ki	'='	120.6	nM	6.92			UO_0000065	20.60	0.39	1.51	26.59	False	CHEMBL2024743	Inhibition of N-terminal hexa-histidine tagged human cloned Eg5 (1 to 368 amino acids) expressed in Escherichia coli BL21 (DE3) assessed as reduction in basal ATPase activity by pyruvate kinase/lactate dehydrogenase-linked assay	B	BAO_0000019	assay format	Homo sapiens	None	None	None	None	CHEMBL4581	Kinesin-like protein 1	Homo sapiens	SINGLE PROTEIN	CHEMBL2021885	1	Scientific Literature	J. Med. Chem.	2012	None
CHEMBL2022996		0	359.47	0	4.52	(R)-29	Cc1cccc(C(CC[C@@H](N)C(=O)O)(c2ccccc2)c2ccccc2)c1	Ki	'='	6.4	nM	8.19			UO_0000065	22.79	0.41	3.67	12.94	False	CHEMBL2024743	Inhibition of N-terminal hexa-histidine tagged human cloned Eg5 (1 to 368 amino acids) expressed in Escherichia coli BL21 (DE3) assessed as reduction in basal ATPase activity by pyruvate kinase/lactate dehydrogenase-linked assay	B	BAO_0000019	assay format	Homo sapiens	None	None	None	None	CHEMBL4581	Kinesin-like protein 1	Homo sapiens	SINGLE PROTEIN	CHEMBL2021885	1	Scientific Literature	J. Med. Chem.	2012	None
CHEMBL1089393		0	299.80	0	4.97	18	Clc1ccc2c(c1)[C@H]1OCCC[C@H]1[C@H](c1ccccc1)N2	IC50	'='	720.0	nM	6.14			UO_0000065	20.49	0.40	1.17	28.89	False	CHEMBL1101849	Inhibition of ATPase activity of human recombinant EG5 assessed as ATP hydrolysis by pyruvate kinase-lactate dehydrogenase coupled assay	B	BAO_0000357	single protein format	Homo sapiens	None	None	None	None	CHEMBL4581	Kinesin-like protein 1	Homo sapiens	SINGLE PROTEIN	CHEMBL1154988	1	Scientific Literature	Bioorg. Med. Chem. Lett.	2010	None
CHEMBL1083520		0	290.37	0	4.19	19	N#Cc1ccc2c(c1)[C@H]1OCCC[C@H]1[C@H](c1ccccc1)N2	IC50	'>'	10000.0	nM				UO_0000065					False	CHEMBL1101849	Inhibition of ATPase activity of human recombinant EG5 assessed as ATP hydrolysis by pyruvate kinase-lactate dehydrogenase coupled assay	B	BAO_0000357	single protein format	Homo sapiens	None	None	None	None	CHEMBL4581	Kinesin-like protein 1	Homo sapiens	SINGLE PROTEIN	CHEMBL1154988	1	Scientific Literature	Bioorg. Med. Chem. Lett.	2010	None
CHEMBL1078672		0	293.41	0	4.94	30	Cc1cc(C)c2c(c1)N[C@@H](c1ccccc1)[C@@H]1CCCO[C@H]21	IC50	'>'	10000.0	nM				UO_0000065					False	CHEMBL1101849	Inhibition of ATPase activity of human recombinant EG5 assessed as ATP hydrolysis by pyruvate kinase-lactate dehydrogenase coupled assay	B	BAO_0000357	single protein format	Homo sapiens	None	None	None	None	CHEMBL4581	Kinesin-like protein 1	Homo sapiens	SINGLE PROTEIN	CHEMBL1154988	1	Scientific Literature	Bioorg. Med. Chem. Lett.	2010	None
CHEMBL1078798		0	378.52	1	5.58	36	CC(=O)Nc1ccc([C@@H]2Nc3ccc(C(C)(C)C)cc3[C@H]3OCCC[C@H]32)cc1	IC50	'>'	10000.0	nM				UO_0000065					False	CHEMBL1101849	Inhibition of ATPase activity of human recombinant EG5 assessed as ATP hydrolysis by pyruvate kinase-lactate dehydrogenase coupled assay	B	BAO_0000357	single protein format	Homo sapiens	None	None	None	None	CHEMBL4581	Kinesin-like protein 1	Homo sapiens	SINGLE PROTEIN	CHEMBL1154988	1	Scientific Literature	Bioorg. Med. Chem. Lett.	2010	None
CHEMBL1084391		0	328.48	1	5.08	47	CC(C)(C)c1ccc2c(c1)[C@H]1OCCC[C@H]1[C@H](c1nccs1)N2	IC50	'='	530.0	nM	6.28			UO_0000065	19.11	0.37	1.20	18.38	False	CHEMBL1101849	Inhibition of ATPase activity of human recombinant EG5 assessed as ATP hydrolysis by pyruvate kinase-lactate dehydrogenase coupled assay	B	BAO_0000357	single protein format	Homo sapiens	None	None	None	None	CHEMBL4581	Kinesin-like protein 1	Homo sapiens	SINGLE PROTEIN	CHEMBL1154988	1	Scientific Literature	Bioorg. Med. Chem. Lett.	2010	None
CHEMBL1084392		0	322.45	1	5.01	48	CC(C)(C)c1ccc2c(c1)[C@H]1OCCC[C@H]1[C@H](c1cccnc1)N2	IC50	'='	1100.0	nM	5.96			UO_0000065	18.48	0.34	0.95	17.45	False	CHEMBL1101849	Inhibition of ATPase activity of human recombinant EG5 assessed as ATP hydrolysis by pyruvate kinase-lactate dehydrogenase coupled assay	B	BAO_0000357	single protein format	Homo sapiens	None	None	None	None	CHEMBL4581	Kinesin-like protein 1	Homo sapiens	SINGLE PROTEIN	CHEMBL1154988	1	Scientific Literature	Bioorg. Med. Chem. Lett.	2010	None
CHEMBL1085665		0	317.47	0	4.41	50	CC(C)(C)c1ccc2c(c1)[C@H]1OCCC[C@H]1[C@H](CCCCO)N2	IC50	'>'	10000.0	nM				UO_0000065					False	CHEMBL1101849	Inhibition of ATPase activity of human recombinant EG5 assessed as ATP hydrolysis by pyruvate kinase-lactate dehydrogenase coupled assay	B	BAO_0000357	single protein format	Homo sapiens	None	None	None	None	CHEMBL4581	Kinesin-like protein 1	Homo sapiens	SINGLE PROTEIN	CHEMBL1154988	1	Scientific Literature	Bioorg. Med. Chem. Lett.	2010	None
CHEMBL1085895		0	463.50	0	4.39	58	O=C(NCCCO)NC[C@H]1CC[C@@H]2[C@H](O1)c1cc(C(F)(F)F)ccc1N[C@H]2c1ccccc1	IC50	'='	11.0	nM	7.96			UO_0000065	17.17	0.33	3.57	9.63	False	CHEMBL1101849	Inhibition of ATPase activity of human recombinant EG5 assessed as ATP hydrolysis by pyruvate kinase-lactate dehydrogenase coupled assay	B	BAO_0000357	single protein format	Homo sapiens	None	None	None	None	CHEMBL4581	Kinesin-like protein 1	Homo sapiens	SINGLE PROTEIN	CHEMBL1154988	1	Scientific Literature	Bioorg. Med. Chem. Lett.	2010	None
CHEMBL595399		0	335.41	0	2.61	16	Cc1ccc2[nH]c3c(c2c1)CCN(C(=O)CN)C3c1cccc(O)c1	IC50	'='	49.0	nM	7.31			UO_0000065	21.79	0.40	4.70	8.88	False	CHEMBL1037992	Inhibition of EG5 after 2 hrs	B	BAO_0000357	single protein format	None	None	None	None	None	CHEMBL4581	Kinesin-like protein 1	Homo sapiens	SINGLE PROTEIN	CHEMBL1153161	1	Scientific Literature	Bioorg. Med. Chem. Lett.	2010	None
CHEMBL212145		0	458.56	0	3.83	31	CCC(c1nn2cccc2c(=O)n1Cc1ccccc1)N(CCCO)C(=O)c1ccc(C)cc1	IC50	'='	6880.0	nM	5.16			UO_0000065	11.26	0.21	1.33	6.47	False	CHEMBL853415	Inhibition of human Eg5 ATPase activity	B	BAO_0000357	single protein format	Homo sapiens	None	None	None	None	CHEMBL4581	Kinesin-like protein 1	Homo sapiens	SINGLE PROTEIN	CHEMBL1146041	1	Scientific Literature	Bioorg. Med. Chem. Lett.	2006	None
CHEMBL240265		0	322.43	0	2.50	18	CCOC(=O)C1=C(C)NC(SCC)NC1c1cccc(O)c1	Activity						Not Active						False	CHEMBL897638	Inhibition of microtubule-stimulated Eg5 ATPase activity expressed in Escherichia coli at 500 uM after 12 hrs	F	BAO_0000019	assay format	None	None	None	None	None	CHEMBL4581	Kinesin-like protein 1	Homo sapiens	SINGLE PROTEIN	CHEMBL1149635	1	Scientific Literature	Bioorg. Med. Chem.	2007	None
CHEMBL426141	ADOCIASULFATE-2	0	738.92	2	7.88	AS-2	CC1(C)CCC[C@]2(C)O[C@H]3CC[C@]4(C)[C@H]5CC[C@]6(C)c7c(OS(=O)(=O)[O-])ccc(OS(=O)(=O)[O-])c7C[C@H]6[C@]5(C)CC[C@H]4[C@]3(C)CC[C@@H]12.[Na+].[Na+]	IC50	'='	13900.0	nM	4.86			UO_0000065	6.99	0.14	-3.02	3.56	False	CHEMBL869767	Inhibition of kinesin ATPase activity by enzyme-linked inorganic phosphate detection assay without preincubation	B	BAO_0000357	single protein format	Homo sapiens	None	None	None	None	CHEMBL4581	Kinesin-like protein 1	Homo sapiens	SINGLE PROTEIN	CHEMBL1145343	1	Scientific Literature	J. Med. Chem.	2006	None
CHEMBL242181		0	328.30	0	2.29	58	NS(=O)(=O)Nc1ccc(-c2ccc3c(c2)OC(F)(F)O3)cc1	IC50	'='	31.0	nM	7.51			UO_0000065	22.87	0.47	5.22	8.28	False	CHEMBL895158	Inhibition of human KSP motor domain by ATPase assay	B	BAO_0000357	single protein format	Homo sapiens	None	None	None	None	CHEMBL4581	Kinesin-like protein 1	Homo sapiens	SINGLE PROTEIN	CHEMBL1148792	1	Scientific Literature	J. Med. Chem.	2007	None
CHEMBL228689		0	348.49	0	4.03	14	CCN(CC)C(=O)c1c(NC(=O)c2cccs2)sc2c1CCC2	EC50	'='	2200.0	nM	5.66			UO_0000065	16.23	0.34	1.63	11.45	False	CHEMBL889162	Inhibition of KSP in A549 cells assessed by MPM-2 cytoblot assay	B	BAO_0000219	cell-based format	Homo sapiens	None	None	A549	None	CHEMBL4581	Kinesin-like protein 1	Homo sapiens	SINGLE PROTEIN	CHEMBL1145367	1	Scientific Literature	Bioorg. Med. Chem. Lett.	2007	CHEMBL3307651
CHEMBL242180		0	292.32	0	1.70	57	NS(=O)(=O)Nc1ccc(-c2ccc3c(c2)OCO3)cc1	IC50	'='	7682.0	nM	5.12			UO_0000065	17.50	0.35	3.41	5.64	False	CHEMBL895158	Inhibition of human KSP motor domain by ATPase assay	B	BAO_0000357	single protein format	Homo sapiens	None	None	None	None	CHEMBL4581	Kinesin-like protein 1	Homo sapiens	SINGLE PROTEIN	CHEMBL1148792	1	Scientific Literature	J. Med. Chem.	2007	None
CHEMBL243883		0	280.25	0	3.86	16	NC(=O)Nc1ccc(-c2ccc(C(F)(F)F)cc2)cc1	IC50	'='	39.0	nM	7.41			UO_0000065	26.44	0.51	3.55	13.44	False	CHEMBL895158	Inhibition of human KSP motor domain by ATPase assay	B	BAO_0000357	single protein format	Homo sapiens	None	None	None	None	CHEMBL4581	Kinesin-like protein 1	Homo sapiens	SINGLE PROTEIN	CHEMBL1148792	1	Scientific Literature	J. Med. Chem.	2007	None
CHEMBL407416		0	362.49	1	5.27	30	COC(=O)CCSC(c1ccccc1)(c1ccccc1)c1ccccc1	Activity						Not Active						False	CHEMBL934296	Inhibition of human Eg5 basal ATPase activity	B	BAO_0000357	single protein format	Homo sapiens	None	None	None	None	CHEMBL4581	Kinesin-like protein 1	Homo sapiens	SINGLE PROTEIN	CHEMBL1143136	1	Scientific Literature	J. Med. Chem.	2008	None
CHEMBL433998		0	287.38	0	2.92	2	N[C@@H](CSC(c1ccccc1)c1ccccc1)C(=O)O	Activity						Not Active						False	CHEMBL934296	Inhibition of human Eg5 basal ATPase activity	B	BAO_0000357	single protein format	Homo sapiens	None	None	None	None	CHEMBL4581	Kinesin-like protein 1	Homo sapiens	SINGLE PROTEIN	CHEMBL1143136	1	Scientific Literature	J. Med. Chem.	2008	None
CHEMBL1172395		0	195.22	0	3.13	12i	O=Cc1ccc2c(c1)[nH]c1ccccc12	IC50	'='	13000.0	nM	4.89			UO_0000065	25.03	0.44	1.76	14.87	False	CHEMBL1177082	Inhibition of human C-terminally His6-tagged microtubule-activated KSP motor domain ATPase activity after 30 mins by luciferase-derived luminescence assay	B	BAO_0000357	single protein format	Homo sapiens	None	None	None	None	CHEMBL4581	Kinesin-like protein 1	Homo sapiens	SINGLE PROTEIN	CHEMBL1177716	1	Scientific Literature	J. Med. Chem.	2010	None
CHEMBL407353		0	348.47	0	4.88	29	COC(=O)CSC(c1ccccc1)(c1ccccc1)c1ccccc1	Activity						Not Active						False	CHEMBL934296	Inhibition of human Eg5 basal ATPase activity	B	BAO_0000357	single protein format	Homo sapiens	None	None	None	None	CHEMBL4581	Kinesin-like protein 1	Homo sapiens	SINGLE PROTEIN	CHEMBL1143136	1	Scientific Literature	J. Med. Chem.	2008	None
CHEMBL392695	S-TRITYL-L-CYSTEINE	0	363.48	0	4.12	1, STLC	N[C@@H](CSC(c1ccccc1)(c1ccccc1)c1ccccc1)C(=O)O	Ki	'='	26.0	nM	7.58			UO_0000065	20.87	0.40	3.47	11.98	False	CHEMBL934292	Inhibition of Eg5 ATPase activity	B	BAO_0000357	single protein format	None	None	None	None	None	CHEMBL4581	Kinesin-like protein 1	Homo sapiens	SINGLE PROTEIN	CHEMBL1143136	1	Scientific Literature	J. Med. Chem.	2008	None
CHEMBL206352		0	314.36	0	3.16	37	CN(C)C(=O)N1Cc2cc(F)ccc2C(c2cccc(O)c2)C1	IC50	'>'	25000.0	nM				UO_0000065					False	CHEMBL860813	Inhibition of Eg5 by ATPase assay	F	BAO_0000019	assay format	Homo sapiens	None	None	None	None	CHEMBL4581	Kinesin-like protein 1	Homo sapiens	SINGLE PROTEIN	CHEMBL1146117	1	Scientific Literature	Bioorg. Med. Chem. Lett.	2006	None
CHEMBL207148		0	322.50	0	4.20	19	Cc1ccc2c(c1C)CN(CCCN(C)C)CC2c1ccccc1	IC50	'='	8880.0	nM	5.05			UO_0000065					False	CHEMBL860813	Inhibition of Eg5 by ATPase assay	F	BAO_0000019	assay format	Homo sapiens	None	None	None	None	CHEMBL4581	Kinesin-like protein 1	Homo sapiens	SINGLE PROTEIN	CHEMBL1146117	1	Scientific Literature	Bioorg. Med. Chem. Lett.	2006	None
CHEMBL381794		0	338.41	0	2.96	52	CN(C)C(=O)N1Cc2c(ccc3c2OCC3)C(c2cccc(O)c2)C1	IC50	'='	639.0	nM	6.19			UO_0000065					False	CHEMBL860813	Inhibition of Eg5 by ATPase assay	F	BAO_0000019	assay format	Homo sapiens	None	None	None	None	CHEMBL4581	Kinesin-like protein 1	Homo sapiens	SINGLE PROTEIN	CHEMBL1146117	1	Scientific Literature	Bioorg. Med. Chem. Lett.	2006	None
CHEMBL205928		0	330.82	0	3.67	38	CN(C)C(=O)N1Cc2cc(Cl)ccc2C(c2cccc(O)c2)C1	IC50	'='	2490.0	nM	5.60			UO_0000065					False	CHEMBL860813	Inhibition of Eg5 by ATPase assay	F	BAO_0000019	assay format	Homo sapiens	None	None	None	None	CHEMBL4581	Kinesin-like protein 1	Homo sapiens	SINGLE PROTEIN	CHEMBL1146117	1	Scientific Literature	Bioorg. Med. Chem. Lett.	2006	None
CHEMBL382796		0	324.42	0	3.64	33	Cc1ccc2c(c1C)CN(C(=O)N(C)C)CC2c1ccc(O)cc1	IC50	'>'	25000.0	nM				UO_0000065					False	CHEMBL860813	Inhibition of Eg5 by ATPase assay	F	BAO_0000019	assay format	Homo sapiens	None	None	None	None	CHEMBL4581	Kinesin-like protein 1	Homo sapiens	SINGLE PROTEIN	CHEMBL1146117	1	Scientific Literature	Bioorg. Med. Chem. Lett.	2006	None
CHEMBL243668		0	298.24	0	4.00	6a, GSK-2	NC(=O)Nc1ccc(-c2ccc(C(F)(F)F)cc2)cc1F	IC50	'='	100.0	nM	7.00			UO_0000065	23.47	0.46	3.00	12.70	False	CHEMBL1805292	Inhibition of C-terminally His6-tagged microtubule-activated KSP motor domain ATPase activity after 15 mins by luciferase-derived luminescence assay	B	BAO_0000357	single protein format	None	None	None	None	None	CHEMBL4581	Kinesin-like protein 1	Homo sapiens	SINGLE PROTEIN	CHEMBL1800062	1	Scientific Literature	J. Med. Chem.	2011	None
CHEMBL1803019		0	290.24	0	3.83	12	O=C1Cc2cc3c(cc2N1)[nH]c1cc(C(F)(F)F)ccc13	IC50	'='	37.0	nM	7.43			UO_0000065	25.61	0.48	3.60	16.56	False	CHEMBL1805292	Inhibition of C-terminally His6-tagged microtubule-activated KSP motor domain ATPase activity after 15 mins by luciferase-derived luminescence assay	B	BAO_0000357	single protein format	None	None	None	None	None	CHEMBL4581	Kinesin-like protein 1	Homo sapiens	SINGLE PROTEIN	CHEMBL1800062	1	Scientific Literature	J. Med. Chem.	2011	None
CHEMBL392599		0	529.45	1	4.24	19, (+/-)	CC(=O)C1=NN(c2cc(Br)ccc2F)CC1(CCCN1CCN(C(C)=O)CC1)c1ccccc1	EC50	'='	38.0	nM	7.42			UO_0000065					False	CHEMBL940955	Inhibition of KSP-induced nucleolin phosphorylation in cell-based mitotic arrest assay	F	BAO_0000219	cell-based format	None	None	None	None	None	CHEMBL4581	Kinesin-like protein 1	Homo sapiens	SINGLE PROTEIN	CHEMBL1139812	1	Scientific Literature	Bioorg. Med. Chem. Lett.	2007	None
CHEMBL592041		0	370.84	0	2.33	30	NCCC(=O)N1CCc2c([nH]c3ccc(Cl)cc23)C1c1ccc(=O)[nH]c1	IC50	'>'	25000.0	nM				UO_0000065					False	CHEMBL1037992	Inhibition of EG5 after 2 hrs	B	BAO_0000357	single protein format	None	None	None	None	None	CHEMBL4581	Kinesin-like protein 1	Homo sapiens	SINGLE PROTEIN	CHEMBL1153161	1	Scientific Literature	Bioorg. Med. Chem. Lett.	2010	None
CHEMBL246603		0	439.51	0	3.92	16, (+/-)	CC(=O)C1=NN(c2cc(F)ccc2F)CC1(CCCN1CC2CC1CO2)c1ccccc1	EC50	'='	11.0	nM	7.96			UO_0000065					False	CHEMBL940955	Inhibition of KSP-induced nucleolin phosphorylation in cell-based mitotic arrest assay	F	BAO_0000219	cell-based format	None	None	None	None	None	CHEMBL4581	Kinesin-like protein 1	Homo sapiens	SINGLE PROTEIN	CHEMBL1139812	1	Scientific Literature	Bioorg. Med. Chem. Lett.	2007	None
CHEMBL232728		0	377.51	0	4.21	41	COC(=O)[C@@H](N)CSC(c1ccccc1)(c1ccccc1)c1ccccc1	Ki	'='	120.0	nM	6.92			UO_0000065	18.33	0.35	2.71	13.23	False	CHEMBL934296	Inhibition of human Eg5 basal ATPase activity	B	BAO_0000357	single protein format	Homo sapiens	None	None	None	None	CHEMBL4581	Kinesin-like protein 1	Homo sapiens	SINGLE PROTEIN	CHEMBL1143136	1	Scientific Literature	J. Med. Chem.	2008	None
CHEMBL383759		0	387.43	0	3.77	8e	CCNC(=O)N1N=C(c2cc(F)ccc2F)CC1(CCCO)c1ccccc1	IC50	'='	745.0	nM	6.13			UO_0000065	15.82	0.30	2.36	9.44	False	CHEMBL871277	Inhibition of KSP by ATPase assay	B	BAO_0000357	single protein format	Homo sapiens	None	None	None	None	CHEMBL4581	Kinesin-like protein 1	Homo sapiens	SINGLE PROTEIN	CHEMBL1147831	1	Scientific Literature	Bioorg. Med. Chem. Lett.	2006	None
CHEMBL206883		0	329.35	0	3.63	8b	CNC(=O)N1N=C(c2cc(F)ccc2F)CC1(C)c1ccccc1	IC50	'='	284.0	nM	6.55			UO_0000065	19.88	0.37	2.92	14.65	False	CHEMBL871277	Inhibition of KSP by ATPase assay	B	BAO_0000357	single protein format	Homo sapiens	None	None	None	None	CHEMBL4581	Kinesin-like protein 1	Homo sapiens	SINGLE PROTEIN	CHEMBL1147831	1	Scientific Literature	Bioorg. Med. Chem. Lett.	2006	None
CHEMBL2043414		0	446.40	1	5.62	8l	N[C@@H](CSC(Cc1ccccc1)(c1ccc(Cl)cc1)c1ccc(Cl)cc1)C(=O)O	IC50	'='	251.8	nM	6.60			UO_0000065	14.78	0.31	0.98	10.42	False	CHEMBL2044661	Inhibition of basal ATPase activity of Eg5 by coupled pyruvate kinase/lactate dehydrogenase assay	B	BAO_0000357	single protein format	None	None	None	None	None	CHEMBL4581	Kinesin-like protein 1	Homo sapiens	SINGLE PROTEIN	CHEMBL2040733	1	Scientific Literature	Eur. J. Med. Chem.	2012	None
CHEMBL2023002		0	315.46	1	5.07	33	Cc1ccc(C(CCCN)(c2ccccc2)c2ccccc2)cc1	Ki	'='	9.7	nM	8.01			UO_0000065	25.40	0.46	2.94	30.80	False	CHEMBL2024744	Inhibition of N-terminal hexa-histidine tagged human cloned Eg5 (1 to 368 amino acids) expressed in Escherichia coli BL21 (DE3) assessed as reduction of MT-stimulated ATPase activity by pyruvate kinase/lactate dehydrogenase-linked assay	B	BAO_0000019	assay format	Homo sapiens	None	None	None	None	CHEMBL4581	Kinesin-like protein 1	Homo sapiens	SINGLE PROTEIN	CHEMBL2021885	1	Scientific Literature	J. Med. Chem.	2012	None
CHEMBL1173768		0	181.24	0	3.63	9b	Cc1ccc2[nH]c3ccccc3c2c1	Inhibition	'='	31.0	%				UO_0000187					False	CHEMBL1177081	Inhibition of human C-terminally His6-tagged microtubule-activated KSP motor domain ATPase activity at 20 uM after 30 mins by luciferase-derived luminescence assay	B	BAO_0000357	single protein format	Homo sapiens	None	None	None	None	CHEMBL4581	Kinesin-like protein 1	Homo sapiens	SINGLE PROTEIN	CHEMBL1177716	1	Scientific Literature	J. Med. Chem.	2010	None
CHEMBL1170621		0	223.32	0	4.62	13a	CC(C)(C)c1ccc2[nH]c3ccccc3c2c1	IC50	'='	240.0	nM	6.62			UO_0000065	29.64	0.53	2.00	41.92	False	CHEMBL1177082	Inhibition of human C-terminally His6-tagged microtubule-activated KSP motor domain ATPase activity after 30 mins by luciferase-derived luminescence assay	B	BAO_0000357	single protein format	Homo sapiens	None	None	None	None	CHEMBL4581	Kinesin-like protein 1	Homo sapiens	SINGLE PROTEIN	CHEMBL1177716	1	Scientific Literature	J. Med. Chem.	2010	None
CHEMBL1172898		0	253.22	0	3.71	15c	O=C1CCCc2[nH]c3cc(C(F)(F)F)ccc3c21	Inhibition	'<'	50.0	%				UO_0000187					False	CHEMBL1177081	Inhibition of human C-terminally His6-tagged microtubule-activated KSP motor domain ATPase activity at 20 uM after 30 mins by luciferase-derived luminescence assay	B	BAO_0000357	single protein format	Homo sapiens	None	None	None	None	CHEMBL4581	Kinesin-like protein 1	Homo sapiens	SINGLE PROTEIN	CHEMBL1177716	1	Scientific Literature	J. Med. Chem.	2010	None
CHEMBL1171081		0	197.24	0	2.81	14d	OCc1cccc2c1[nH]c1ccccc12	Inhibition	'<'	50.0	%				UO_0000187					False	CHEMBL1177081	Inhibition of human C-terminally His6-tagged microtubule-activated KSP motor domain ATPase activity at 20 uM after 30 mins by luciferase-derived luminescence assay	B	BAO_0000357	single protein format	Homo sapiens	None	None	None	None	CHEMBL4581	Kinesin-like protein 1	Homo sapiens	SINGLE PROTEIN	CHEMBL1177716	1	Scientific Literature	J. Med. Chem.	2010	None
CHEMBL3633539		0	445.46	1	5.25	7a	N[C@@H](CSC1(c2ccc(C(F)(F)F)cc2)c2ccccc2Oc2ccccc21)C(=O)O	IC50	'>'	20000.0	nM				UO_0000065					False	CHEMBL3636399	Inhibition of His-tagged KSP motor domain (1 to 369) (unknown origin) assessed as inhibition of microtubule-stimulated KSP ATPase activity preincuabted for 30 mins followed by ATP addition measured after 15 mins by Kinase-Glo assay	B	BAO_0000357	single protein format	Homo sapiens	None	None	None	None	CHEMBL4581	Kinesin-like protein 1	Homo sapiens	SINGLE PROTEIN	CHEMBL3632570	1	Scientific Literature	ACS Med. Chem. Lett.	2015	None
CHEMBL1171111		0	299.33	0	2.43	9	COC(=O)C1=C(C)Nc2n[nH]c(C)c2C1c1cccc(O)c1	Inhibition						Not Active						False	CHEMBL1173844	Inhibition of kinasin spindle protein by ATPase assay	B	BAO_0000357	single protein format	None	None	None	None	None	CHEMBL4581	Kinesin-like protein 1	Homo sapiens	SINGLE PROTEIN	CHEMBL1177819	1	Scientific Literature	Bioorg. Med. Chem. Lett.	2010	None
CHEMBL1171111		0	299.33	0	2.43	9	COC(=O)C1=C(C)Nc2n[nH]c(C)c2C1c1cccc(O)c1	Inhibition						Not Active						False	CHEMBL1173845	Inhibition of kinasin spindle protein in human HeLa cells assessed as inhibition of induction of mitotic arrest	B	BAO_0000219	cell-based format	Homo sapiens	None	None	HeLa	None	CHEMBL4581	Kinesin-like protein 1	Homo sapiens	SINGLE PROTEIN	CHEMBL1177819	1	Scientific Literature	Bioorg. Med. Chem. Lett.	2010	CHEMBL3308376
CHEMBL228382		0	364.49	0	3.62	41	CCN(CC)C(=O)c1c(NC(=O)c2cccs2)sc2c1CCOC2	IC50	'='	24000.0	nM	4.62			UO_0000065	12.67	0.26	1.00	7.88	False	CHEMBL889161	Inhibition of human KSP expressed in Escherichia coli assessed by ATPase assay	B	BAO_0000019	assay format	Homo sapiens	None	None	None	None	CHEMBL4581	Kinesin-like protein 1	Homo sapiens	SINGLE PROTEIN	CHEMBL1145367	1	Scientific Literature	Bioorg. Med. Chem. Lett.	2007	None
CHEMBL390303		0	374.53	0	4.57	28	O=C(Nc1sc2c(c1C(=O)N1CCCCC1)CCCC2)c1cccs1	IC50	'='	2800.0	nM	5.55			UO_0000065	14.83	0.30	0.98	11.24	False	CHEMBL889161	Inhibition of human KSP expressed in Escherichia coli assessed by ATPase assay	B	BAO_0000019	assay format	Homo sapiens	None	None	None	None	CHEMBL4581	Kinesin-like protein 1	Homo sapiens	SINGLE PROTEIN	CHEMBL1145367	1	Scientific Literature	Bioorg. Med. Chem. Lett.	2007	None
CHEMBL3645243		0	616.70	2	5.59	BDBM103306	C[C@H]1CN(C(=O)N(C[C@@H]2CNC[C@@H]2F)[C@@H](c2nc(-c3cc(F)ccc3F)nn2Cc2cccc(F)c2)C(C)(C)C)C[C@@H](C)O1	IC50	'='	0.74	nM	9.13		221063	UO_0000065	14.81	0.28	3.54	12.09	False	CHEMBL3705055	In Vitro Assay: In vitro activity assay using KSP.	B	BAO_0000357	single protein format	Homo sapiens	None	None	None	None	CHEMBL4581	Kinesin-like protein 1	Homo sapiens	SINGLE PROTEIN	CHEMBL3639339	37	BindingDB Database		2013	None
CHEMBL382835		0	328.36	0	4.09	6 (-,R)	CN(C)C(=O)N1CC(c2cc(F)ccc2F)=C[C@@H]1c1ccccc1	IC50	'='	50000.0	nM	4.30			UO_0000065	13.10	0.24	0.21	18.26	False	CHEMBL868942	Inhibition of KSP	B	BAO_0000357	single protein format	Homo sapiens	None	None	None	None	CHEMBL4581	Kinesin-like protein 1	Homo sapiens	SINGLE PROTEIN	CHEMBL1146123	1	Scientific Literature	Bioorg. Med. Chem. Lett.	2006	None
CHEMBL3645242		0	598.71	2	5.45	BDBM103305	C[C@H]1CN(C(=O)N(C[C@@H]2CNC[C@@H]2F)[C@@H](c2nc(-c3cc(F)ccc3F)nn2Cc2ccccc2)C(C)(C)C)C[C@@H](C)O1	IC50	'='	0.83	nM	9.08		221062	UO_0000065	15.17	0.29	3.63	12.02	False	CHEMBL3705055	In Vitro Assay: In vitro activity assay using KSP.	B	BAO_0000357	single protein format	Homo sapiens	None	None	None	None	CHEMBL4581	Kinesin-like protein 1	Homo sapiens	SINGLE PROTEIN	CHEMBL3639339	37	BindingDB Database		2013	None
CHEMBL370051		0	328.80	0	4.13	13a	CCC(=O)N1N=C(c2ccccc2Cl)CC1c1cccc(O)c1	IC50	'='	1200.0	nM	5.92			UO_0000065	18.01	0.35	1.79	11.19	False	CHEMBL831535	In vitro inhibitory concentration towards kinesin spindle protein activity of ATP hydrolysis in the presence of microtubules measured by ATPase assay (n=3)	B	BAO_0000357	single protein format	Homo sapiens	None	None	None	None	CHEMBL4581	Kinesin-like protein 1	Homo sapiens	SINGLE PROTEIN	CHEMBL1143528	1	Scientific Literature	Bioorg. Med. Chem. Lett.	2005	None
CHEMBL2325414		0	417.57	1	5.00	38	N[C@@H](CSC(c1ccccc1)(c1ccccc1)c1ccc2c(c1)CCCC2)C(=O)O	Ki	'='	16.3	nM	7.79			UO_0000065	18.65	0.35	2.79	12.30	False	CHEMBL2327388	Inhibition of MT-stimulated human N-terminal His6-tagged Eg5 (1 to 368 amino acid residues) motor domain ATPase activity expressed in Escherichia coli BL21 (DE3) by pyruvate kinase/lactate dehydrogenase-coupled assay	B	BAO_0000019	assay format	Homo sapiens	None	None	None	None	CHEMBL4581	Kinesin-like protein 1	Homo sapiens	SINGLE PROTEIN	CHEMBL2321852	1	Scientific Literature	J. Med. Chem.	2013	None
CHEMBL240704		0	429.49	0	4.64	19	CC(=O)N1N=C(c2cc(F)ccc2F)C[C@@]1(CCCN1CC[C@H](F)C1)c1ccccc1	IC50	'='	1.0	nM	9.00			UO_0000065	20.96	0.40	4.36	25.06	False	CHEMBL898408	Inhibition of KSP by ATPase assay	B	BAO_0000357	single protein format	None	None	None	None	None	CHEMBL4581	Kinesin-like protein 1	Homo sapiens	SINGLE PROTEIN	CHEMBL1137440	1	Scientific Literature	Bioorg. Med. Chem. Lett.	2007	None
CHEMBL193686		0	315.32	0	3.46	14c	CNC(=O)N1N=C(c2cc(F)ccc2F)CC1c1ccccc1	IC50	'='	3100.0	nM	5.51			UO_0000065	17.47	0.33	2.05	12.32	True	CHEMBL831535	In vitro inhibitory concentration towards kinesin spindle protein activity of ATP hydrolysis in the presence of microtubules measured by ATPase assay (n=3)	B	BAO_0000357	single protein format	Homo sapiens	None	None	None	None	CHEMBL4581	Kinesin-like protein 1	Homo sapiens	SINGLE PROTEIN	CHEMBL1143528	1	Scientific Literature	Bioorg. Med. Chem. Lett.	2005	None
CHEMBL195760		0	298.77	0	4.04	1	CC(=O)N1N=C(c2ccccc2Cl)CC1c1ccccc1	IC50	'='	3600.0	nM	5.44			UO_0000065	18.22	0.35	1.40	16.66	True	CHEMBL831535	In vitro inhibitory concentration towards kinesin spindle protein activity of ATP hydrolysis in the presence of microtubules measured by ATPase assay (n=3)	B	BAO_0000357	single protein format	Homo sapiens	None	None	None	None	CHEMBL4581	Kinesin-like protein 1	Homo sapiens	SINGLE PROTEIN	CHEMBL1143528	1	Scientific Literature	Bioorg. Med. Chem. Lett.	2005	None
CHEMBL522806	(R)-MON-97	0	338.43	0	3.41	[R]-(+)-Mon-97	CC1=C(C(=O)c2ccccc2)[C@@H](c2cccc(O)c2)NC(=S)N1C	IC50	'='	150.0	nM	6.82			UO_0000065	20.16	0.39	3.41	12.98	True	CHEMBL1002143	Inhibition of microtubule-stimulated human Eg5 ATPase activity	B	BAO_0000357	single protein format	Homo sapiens	None	None	None	None	CHEMBL4581	Kinesin-like protein 1	Homo sapiens	SINGLE PROTEIN	CHEMBL1156439	1	Scientific Literature	J. Biol. Chem.	2007	None
CHEMBL205495		0	341.50	1	5.49	14	Cc1ccc2c(c1C)CN(CCc1ccccc1)CC2c1ccccc1	IC50	'>'	25000.0	nM				UO_0000065					False	CHEMBL860813	Inhibition of Eg5 by ATPase assay	F	BAO_0000019	assay format	Homo sapiens	None	None	None	None	CHEMBL4581	Kinesin-like protein 1	Homo sapiens	SINGLE PROTEIN	CHEMBL1146117	1	Scientific Literature	Bioorg. Med. Chem. Lett.	2006	None
CHEMBL382217		0	280.37	0	3.33	26	Cc1ccc2c(c1C)CN(C(N)=O)CC2c1ccccc1	IC50	'>'	25000.0	nM				UO_0000065					False	CHEMBL860813	Inhibition of Eg5 by ATPase assay	F	BAO_0000019	assay format	Homo sapiens	None	None	None	None	CHEMBL4581	Kinesin-like protein 1	Homo sapiens	SINGLE PROTEIN	CHEMBL1146117	1	Scientific Literature	Bioorg. Med. Chem. Lett.	2006	None
CHEMBL377098		0	315.44	0	3.21	23	Cc1ccc2c(c1C)CN(S(C)(=O)=O)CC2c1ccccc1	IC50	'>'	25000.0	nM				UO_0000065					False	CHEMBL860813	Inhibition of Eg5 by ATPase assay	F	BAO_0000019	assay format	Homo sapiens	None	None	None	None	CHEMBL4581	Kinesin-like protein 1	Homo sapiens	SINGLE PROTEIN	CHEMBL1146117	1	Scientific Literature	Bioorg. Med. Chem. Lett.	2006	None
CHEMBL208226		0	348.49	0	4.86	30	Cc1ccc2c(c1C)CN(C(=O)N1CCCCC1)CC2c1ccccc1	IC50	'='	12800.0	nM	4.89			UO_0000065					False	CHEMBL860813	Inhibition of Eg5 by ATPase assay	F	BAO_0000019	assay format	Homo sapiens	None	None	None	None	CHEMBL4581	Kinesin-like protein 1	Homo sapiens	SINGLE PROTEIN	CHEMBL1146117	1	Scientific Literature	Bioorg. Med. Chem. Lett.	2006	None
CHEMBL204411		0	295.38	0	4.02	24	COC(=O)N1Cc2c(ccc(C)c2C)C(c2ccccc2)C1	IC50	'='	14400.0	nM	4.84			UO_0000065					False	CHEMBL860813	Inhibition of Eg5 by ATPase assay	F	BAO_0000019	assay format	Homo sapiens	None	None	None	None	CHEMBL4581	Kinesin-like protein 1	Homo sapiens	SINGLE PROTEIN	CHEMBL1146117	1	Scientific Literature	Bioorg. Med. Chem. Lett.	2006	None
CHEMBL204372		0	341.45	1	5.09	22	Cc1ccc2c(c1C)CN(C(=O)c1ccccc1)CC2c1ccccc1	IC50	'='	16400.0	nM	4.79			UO_0000065					False	CHEMBL860813	Inhibition of Eg5 by ATPase assay	F	BAO_0000019	assay format	Homo sapiens	None	None	None	None	CHEMBL4581	Kinesin-like protein 1	Homo sapiens	SINGLE PROTEIN	CHEMBL1146117	1	Scientific Literature	Bioorg. Med. Chem. Lett.	2006	None
CHEMBL205786		0	324.42	0	3.64	32a	Cc1ccc2c(c1C)CN(C(=O)N(C)C)C[C@@H]2c1cccc(O)c1	IC50	'='	104.0	nM	6.98			UO_0000065					True	CHEMBL860813	Inhibition of Eg5 by ATPase assay	F	BAO_0000019	assay format	Homo sapiens	None	None	None	None	CHEMBL4581	Kinesin-like protein 1	Homo sapiens	SINGLE PROTEIN	CHEMBL1146117	1	Scientific Literature	Bioorg. Med. Chem. Lett.	2006	None
CHEMBL377073		0	365.26	0	4.33	50	CN(C)C(=O)N1Cc2c(ccc(Cl)c2Cl)C(c2cccc(O)c2)C1	IC50	'='	1270.0	nM	5.90			UO_0000065					False	CHEMBL860813	Inhibition of Eg5 by ATPase assay	F	BAO_0000019	assay format	Homo sapiens	None	None	None	None	CHEMBL4581	Kinesin-like protein 1	Homo sapiens	SINGLE PROTEIN	CHEMBL1146117	1	Scientific Literature	Bioorg. Med. Chem. Lett.	2006	None
CHEMBL232259		0	467.48	1	5.17	15d	CN(C)C(=O)N1CC(c2cc(F)ccc2F)=C[C@@]1(CCCNCC(F)(F)F)c1ccccc1	IC50	'='	110.0	nM	6.96			UO_0000065	14.89	0.29	1.79	19.56	False	CHEMBL893740	Inhibition of KSP	B	BAO_0000357	single protein format	None	None	None	None	None	CHEMBL4581	Kinesin-like protein 1	Homo sapiens	SINGLE PROTEIN	CHEMBL1147937	1	Scientific Literature	Bioorg. Med. Chem. Lett.	2007	None
CHEMBL194076		0	278.36	0	3.69	6c	CC(=O)N1N=C(c2ccccc2C)CC1c1ccccc1	IC50	'='	46200.0	nM	4.33			UO_0000065	15.57	0.28	0.65	13.27	False	CHEMBL831535	In vitro inhibitory concentration towards kinesin spindle protein activity of ATP hydrolysis in the presence of microtubules measured by ATPase assay (n=3)	B	BAO_0000357	single protein format	Homo sapiens	None	None	None	None	CHEMBL4581	Kinesin-like protein 1	Homo sapiens	SINGLE PROTEIN	CHEMBL1143528	1	Scientific Literature	Bioorg. Med. Chem. Lett.	2005	None
CHEMBL401006		0	475.56	0	3.18	12, (+/-)	CC(=O)C1=NN(c2cc(F)ccc2F)CC1(CCCN1CCS(=O)(=O)CC1)c1ccccc1	EC50	'='	138.0	nM	6.86			UO_0000065					False	CHEMBL940955	Inhibition of KSP-induced nucleolin phosphorylation in cell-based mitotic arrest assay	F	BAO_0000219	cell-based format	None	None	None	None	None	CHEMBL4581	Kinesin-like protein 1	Homo sapiens	SINGLE PROTEIN	CHEMBL1139812	1	Scientific Literature	Bioorg. Med. Chem. Lett.	2007	None
CHEMBL1802986		0	236.20	0	3.73	9b	FC(F)(F)c1ccc2c(c1)[nH]c1cnccc12	IC50	'='	52.0	nM	7.28			UO_0000065	30.84	0.59	3.55	25.40	True	CHEMBL1805292	Inhibition of C-terminally His6-tagged microtubule-activated KSP motor domain ATPase activity after 15 mins by luciferase-derived luminescence assay	B	BAO_0000357	single protein format	None	None	None	None	None	CHEMBL4581	Kinesin-like protein 1	Homo sapiens	SINGLE PROTEIN	CHEMBL1800062	1	Scientific Literature	J. Med. Chem.	2011	None
CHEMBL374825		0	336.48	0	4.16	13	CCN(CC)C(=O)c1c(NC(=O)c2cccs2)sc(C)c1C	EC50	'='	29000.0	nM	4.54			UO_0000065	13.49	0.28	0.38	9.18	False	CHEMBL889162	Inhibition of KSP in A549 cells assessed by MPM-2 cytoblot assay	B	BAO_0000219	cell-based format	Homo sapiens	None	None	A549	None	CHEMBL4581	Kinesin-like protein 1	Homo sapiens	SINGLE PROTEIN	CHEMBL1145367	1	Scientific Literature	Bioorg. Med. Chem. Lett.	2007	CHEMBL3307651
CHEMBL205947		0	375.27	0	3.78	45	CN(C)C(=O)N1Cc2c(Br)cccc2C(c2cccc(O)c2)C1	IC50	'>'	25000.0	nM				UO_0000065					False	CHEMBL860813	Inhibition of Eg5 by ATPase assay	F	BAO_0000019	assay format	Homo sapiens	None	None	None	None	CHEMBL4581	Kinesin-like protein 1	Homo sapiens	SINGLE PROTEIN	CHEMBL1146117	1	Scientific Literature	Bioorg. Med. Chem. Lett.	2006	None
CHEMBL203577		0	294.40	0	3.59	27	CNC(=O)N1Cc2c(ccc(C)c2C)C(c2ccccc2)C1	IC50	'>'	25000.0	nM				UO_0000065					False	CHEMBL860813	Inhibition of Eg5 by ATPase assay	F	BAO_0000019	assay format	Homo sapiens	None	None	None	None	CHEMBL4581	Kinesin-like protein 1	Homo sapiens	SINGLE PROTEIN	CHEMBL1146117	1	Scientific Literature	Bioorg. Med. Chem. Lett.	2006	None
CHEMBL203681		0	350.46	0	3.70	29	Cc1ccc2c(c1C)CN(C(=O)N1CCOCC1)CC2c1ccccc1	IC50	'='	22300.0	nM	4.65			UO_0000065					False	CHEMBL860813	Inhibition of Eg5 by ATPase assay	F	BAO_0000019	assay format	Homo sapiens	None	None	None	None	CHEMBL4581	Kinesin-like protein 1	Homo sapiens	SINGLE PROTEIN	CHEMBL1146117	1	Scientific Literature	Bioorg. Med. Chem. Lett.	2006	None
CHEMBL204278		0	279.43	0	4.66	13	Cc1ccc2c(c1C)CN(C(C)C)CC2c1ccccc1	IC50	'='	11000.0	nM	4.96			UO_0000065					False	CHEMBL860813	Inhibition of Eg5 by ATPase assay	F	BAO_0000019	assay format	Homo sapiens	None	None	None	None	CHEMBL4581	Kinesin-like protein 1	Homo sapiens	SINGLE PROTEIN	CHEMBL1146117	1	Scientific Literature	Bioorg. Med. Chem. Lett.	2006	None
CHEMBL207973		0	265.40	0	4.27	12	CCN1Cc2c(ccc(C)c2C)C(c2ccccc2)C1	IC50	'='	25200.0	nM	4.60			UO_0000065					True	CHEMBL860813	Inhibition of Eg5 by ATPase assay	F	BAO_0000019	assay format	Homo sapiens	None	None	None	None	CHEMBL4581	Kinesin-like protein 1	Homo sapiens	SINGLE PROTEIN	CHEMBL1146117	1	Scientific Literature	Bioorg. Med. Chem. Lett.	2006	None
CHEMBL205864		0	330.48	0	4.75	18	Cc1ccc2c(c1C)CN(CCn1cccc1)CC2c1ccccc1	IC50	'>'	25000.0	nM				UO_0000065					False	CHEMBL860813	Inhibition of Eg5 by ATPase assay	F	BAO_0000019	assay format	Homo sapiens	None	None	None	None	CHEMBL4581	Kinesin-like protein 1	Homo sapiens	SINGLE PROTEIN	CHEMBL1146117	1	Scientific Literature	Bioorg. Med. Chem. Lett.	2006	None
CHEMBL2325429	SB-743921	1	517.07	2	6.53	SB743921	Cc1ccc(C(=O)N(CCCN)[C@@H](c2oc3cc(Cl)ccc3c(=O)c2Cc2ccccc2)C(C)C)cc1	Kd	'='	30000.0	nM	4.52			UO_0000065	8.75	0.17	-2.01	5.91	False	CHEMBL2422048	Binding affinity to Eg5 D130V/A133D (unknown origin) by ITC study	B	BAO_0000019	assay format	Homo sapiens	None	None	None	None	CHEMBL4581	Kinesin-like protein 1	Homo sapiens	SINGLE PROTEIN	CHEMBL2417374	1	Scientific Literature	J. Med. Chem.	2013	None
CHEMBL3645250		0	589.63	1	4.44	BDBM34536	COC(C)(C)[C@H](c1nc(-c2cc(F)ccc2F)nn1Cc1cccc(F)c1)N(C[C@@H]1CNC[C@@H]1F)C(=O)[C@@H]1CCCO1	IC50	'='	0.9	nM	9.05		187145	UO_0000065	15.34	0.29	4.61	11.10	False	CHEMBL3705055	In Vitro Assay: In vitro activity assay using KSP.	B	BAO_0000357	single protein format	Homo sapiens	None	None	None	None	CHEMBL4581	Kinesin-like protein 1	Homo sapiens	SINGLE PROTEIN	CHEMBL3639339	37	BindingDB Database		2013	None
CHEMBL388182		0	356.49	0	4.36	21	CCN(CC)C(=O)c1c(NC(=O)c2ccccc2)sc2c1CCCC2	IC50	'='	33000.0	nM	4.48			UO_0000065	12.57	0.24	0.12	9.07	False	CHEMBL889161	Inhibition of human KSP expressed in Escherichia coli assessed by ATPase assay	B	BAO_0000019	assay format	Homo sapiens	None	None	None	None	CHEMBL4581	Kinesin-like protein 1	Homo sapiens	SINGLE PROTEIN	CHEMBL1145367	1	Scientific Literature	Bioorg. Med. Chem. Lett.	2007	None
CHEMBL395332		0	385.46	0	3.98	4	CN(C)C(=O)N1CC(c2cc(F)ccc2F)=C[C@@]1(CCCN)c1ccccc1	IC50	'='	23.0	nM	7.64			UO_0000065	19.82	0.37	3.66	15.41	False	CHEMBL893748	Inhibition of KSP in KBV1 cells overexpressing Pgp	B	BAO_0000219	cell-based format	None	None	None	KBV1	None	CHEMBL4581	Kinesin-like protein 1	Homo sapiens	SINGLE PROTEIN	CHEMBL1147937	1	Scientific Literature	Bioorg. Med. Chem. Lett.	2007	None
CHEMBL228328		0	390.57	1	5.06	40	CCC1CCc2c(sc(NC(=O)c3cccs3)c2C(=O)N(CC)CC)C1	IC50	'='	69000.0	nM	4.16			UO_0000065	10.65	0.22	-0.90	8.42	False	CHEMBL889161	Inhibition of human KSP expressed in Escherichia coli assessed by ATPase assay	B	BAO_0000019	assay format	Homo sapiens	None	None	None	None	CHEMBL4581	Kinesin-like protein 1	Homo sapiens	SINGLE PROTEIN	CHEMBL1145367	1	Scientific Literature	Bioorg. Med. Chem. Lett.	2007	None
CHEMBL235974		0	352.41	0	0.74	12	CC1=C(C(=O)OCCOCCO)C(c2cccc(O)c2)NC(=S)N1	IC50	'='	9500.0	nM	5.02			UO_0000065					False	CHEMBL897634	Inhibition of Eg5 ATPase activity expressed in Escherichia coli after 12 hrs	F	BAO_0000019	assay format	None	None	None	None	None	CHEMBL4581	Kinesin-like protein 1	Homo sapiens	SINGLE PROTEIN	CHEMBL1149635	1	Scientific Literature	Bioorg. Med. Chem.	2007	None
CHEMBL394879		0	420.50	0	1.64	23	CC1=C(C(=O)NCCOCCOCCN=[N+]=[N-])C(c2cccc(O)c2)NC(=S)N1	IC50	'='	39000.0	nM	4.41			UO_0000065					False	CHEMBL897634	Inhibition of Eg5 ATPase activity expressed in Escherichia coli after 12 hrs	F	BAO_0000019	assay format	None	None	None	None	None	CHEMBL4581	Kinesin-like protein 1	Homo sapiens	SINGLE PROTEIN	CHEMBL1149635	1	Scientific Literature	Bioorg. Med. Chem.	2007	None
CHEMBL3288974		0	307.27	0	4.38	17a	O=C1CCc2cc(Oc3cccc(C(F)(F)F)c3)ccc2N1	IC50	'='	2000.0	nM	5.70			UO_0000065	18.55	0.35	1.32	14.87	False	CHEMBL3294267	Inhibition of C-terminal His-tagged KSP ATPase motor domain (unknown origin) expressed in bacteria incubated for 30 mins prior to ATP addition measured after 15 mins by luminescence assay	B	BAO_0000019	assay format	Homo sapiens	None	None	None	None	CHEMBL4581	Kinesin-like protein 1	Homo sapiens	SINGLE PROTEIN	CHEMBL3286205	1	Scientific Literature	Bioorg. Med. Chem.	2014	None
CHEMBL3288978		0	323.34	0	4.74	20b	O=C1CCc2cc(Sc3ccc(C(F)(F)F)cc3)ccc2N1	IC50	'>'	6300.0	nM				UO_0000065					False	CHEMBL3294267	Inhibition of C-terminal His-tagged KSP ATPase motor domain (unknown origin) expressed in bacteria incubated for 30 mins prior to ATP addition measured after 15 mins by luminescence assay	B	BAO_0000019	assay format	Homo sapiens	None	None	None	None	CHEMBL4581	Kinesin-like protein 1	Homo sapiens	SINGLE PROTEIN	CHEMBL3286205	1	Scientific Literature	Bioorg. Med. Chem.	2014	None
CHEMBL3288961		0	238.21	0	3.84	7a	FC(F)(F)c1cccc(Nc2cccnc2)c1	IC50	'='	7000.0	nM	5.16			UO_0000065	21.64	0.41	1.31	20.69	False	CHEMBL3294267	Inhibition of C-terminal His-tagged KSP ATPase motor domain (unknown origin) expressed in bacteria incubated for 30 mins prior to ATP addition measured after 15 mins by luminescence assay	B	BAO_0000019	assay format	Homo sapiens	None	None	None	None	CHEMBL4581	Kinesin-like protein 1	Homo sapiens	SINGLE PROTEIN	CHEMBL3286205	1	Scientific Literature	Bioorg. Med. Chem.	2014	None
CHEMBL3288973		0	306.29	0	4.33	5a	O=C1CCc2cc(Nc3cccc(C(F)(F)F)c3)ccc2N1	IC50	'='	45.0	nM	7.35			UO_0000065	23.99	0.46	3.02	17.86	False	CHEMBL3294267	Inhibition of C-terminal His-tagged KSP ATPase motor domain (unknown origin) expressed in bacteria incubated for 30 mins prior to ATP addition measured after 15 mins by luminescence assay	B	BAO_0000019	assay format	Homo sapiens	None	None	None	None	CHEMBL4581	Kinesin-like protein 1	Homo sapiens	SINGLE PROTEIN	CHEMBL3286205	1	Scientific Literature	Bioorg. Med. Chem.	2014	None
CHEMBL3288979		0	306.29	0	4.33	5c	O=C1CCc2cc(Nc3ccccc3C(F)(F)F)ccc2N1	IC50	'>'	6300.0	nM				UO_0000065					False	CHEMBL3294267	Inhibition of C-terminal His-tagged KSP ATPase motor domain (unknown origin) expressed in bacteria incubated for 30 mins prior to ATP addition measured after 15 mins by luminescence assay	B	BAO_0000019	assay format	Homo sapiens	None	None	None	None	CHEMBL4581	Kinesin-like protein 1	Homo sapiens	SINGLE PROTEIN	CHEMBL3286205	1	Scientific Literature	Bioorg. Med. Chem.	2014	None
CHEMBL3288989		0	254.29	0	3.02	11j	O=C1CCc2cc(Nc3cccc(O)c3)ccc2N1	IC50	'>'	6300.0	nM				UO_0000065					False	CHEMBL3294267	Inhibition of C-terminal His-tagged KSP ATPase motor domain (unknown origin) expressed in bacteria incubated for 30 mins prior to ATP addition measured after 15 mins by luminescence assay	B	BAO_0000019	assay format	Homo sapiens	None	None	None	None	CHEMBL4581	Kinesin-like protein 1	Homo sapiens	SINGLE PROTEIN	CHEMBL3286205	1	Scientific Literature	Bioorg. Med. Chem.	2014	None
CHEMBL2325436		0	331.46	0	4.77	26	COc1ccc(C(CCCN)(c2ccccc2)c2ccccc2)cc1	Ki	'='	15.5	nM	7.81			UO_0000065	23.56	0.43	3.04	22.16	False	CHEMBL2330556	Inhibition of human N-terminal His6-tagged Eg5 (1 to 368 amino acid residues) motor domain basal ATPase activity expressed in Escherichia coli BL21 (DE3) by pyruvate kinase/lactate dehydrogenase-coupled assay	B	BAO_0000019	assay format	Homo sapiens	None	None	None	None	CHEMBL4581	Kinesin-like protein 1	Homo sapiens	SINGLE PROTEIN	CHEMBL2321852	1	Scientific Literature	J. Med. Chem.	2013	None
CHEMBL2024125		0	362.50	0	3.77	9	NCCSC(c1ccccc1)(c1ccccc1)c1cccc(C(N)=O)c1	Ki	'='	419.7	nM	6.38			UO_0000065	17.59	0.33	2.61	9.23	False	CHEMBL2330556	Inhibition of human N-terminal His6-tagged Eg5 (1 to 368 amino acid residues) motor domain basal ATPase activity expressed in Escherichia coli BL21 (DE3) by pyruvate kinase/lactate dehydrogenase-coupled assay	B	BAO_0000019	assay format	Homo sapiens	None	None	None	None	CHEMBL4581	Kinesin-like protein 1	Homo sapiens	SINGLE PROTEIN	CHEMBL2321852	1	Scientific Literature	J. Med. Chem.	2013	None
CHEMBL2325420		0	369.92	1	5.03	rac-45	NCCSC(c1ccccc1)(c1cccc(O)c1)c1cccc(Cl)c1	Ki	'='	200.3	nM	6.70			UO_0000065	18.11	0.37	1.67	14.48	False	CHEMBL2330556	Inhibition of human N-terminal His6-tagged Eg5 (1 to 368 amino acid residues) motor domain basal ATPase activity expressed in Escherichia coli BL21 (DE3) by pyruvate kinase/lactate dehydrogenase-coupled assay	B	BAO_0000019	assay format	Homo sapiens	None	None	None	None	CHEMBL4581	Kinesin-like protein 1	Homo sapiens	SINGLE PROTEIN	CHEMBL2321852	1	Scientific Literature	J. Med. Chem.	2013	None
CHEMBL381219		0	280.33	0	3.09	2	CC(=O)N1N=C(c2ccccc2)CC1c1cccc(O)c1	IC50	'='	6900.0	nM	5.16			UO_0000065	18.41	0.34	2.07	9.76	False	CHEMBL831535	In vitro inhibitory concentration towards kinesin spindle protein activity of ATP hydrolysis in the presence of microtubules measured by ATPase assay (n=3)	B	BAO_0000357	single protein format	Homo sapiens	None	None	None	None	CHEMBL4581	Kinesin-like protein 1	Homo sapiens	SINGLE PROTEIN	CHEMBL1143528	1	Scientific Literature	Bioorg. Med. Chem. Lett.	2005	None
CHEMBL2326529		0	521.04	2	5.43	22-(S)	CC(C)[C@@H](c1nc2cc(Cl)ccc2c(=O)n1Cc1ccccc1)N(CCCN)C(=O)c1ccccc1F	Activity	'='	95.9	%				UO_0000187					False	CHEMBL2327678	Inhibition of KSP (unknown origin)-mediated ATP hydrolysis assessed as residual activity at 1 uM after 10 to 20 mins by spectrophotometric analysis	B	BAO_0000357	single protein format	Homo sapiens	None	None	None	None	CHEMBL4581	Kinesin-like protein 1	Homo sapiens	SINGLE PROTEIN	CHEMBL2321780	1	Scientific Literature	Bioorg. Med. Chem.	2013	None
CHEMBL392695	S-TRITYL-L-CYSTEINE	0	363.48	0	4.12	3, STLC	N[C@@H](CSC(c1ccccc1)(c1ccccc1)c1ccccc1)C(=O)O	IC50						Not Active						False	CHEMBL2421460	Inhibition of microtubule-stimulated ATPase activity of human Eg5 A133D mutant expressed in Escherichia coli BL21 by pyruvate kinase/lactate dehydrogenase-linked assay	B	BAO_0000019	assay format	Homo sapiens	None	None	None	None	CHEMBL4581	Kinesin-like protein 1	Homo sapiens	SINGLE PROTEIN	CHEMBL2417484	1	Scientific Literature	J. Med. Chem.	2013	None
CHEMBL2325429	SB-743921	1	517.07	2	6.53	1, SB743921	Cc1ccc(C(=O)N(CCCN)[C@@H](c2oc3cc(Cl)ccc3c(=O)c2Cc2ccccc2)C(C)C)cc1	Kd	'='	543.0	nM	6.26			UO_0000065	12.12	0.23	-0.26	8.19	False	CHEMBL2423143	Binding affinity to human Eg5 D130V mutant at 250 uM by isothermal calorimetric analysis	B	BAO_0000019	assay format	Homo sapiens	None	None	None	None	CHEMBL4581	Kinesin-like protein 1	Homo sapiens	SINGLE PROTEIN	CHEMBL2417484	1	Scientific Literature	J. Med. Chem.	2013	None
CHEMBL2325429	SB-743921	1	517.07	2	6.53	1, SB743921	Cc1ccc(C(=O)N(CCCN)[C@@H](c2oc3cc(Cl)ccc3c(=O)c2Cc2ccccc2)C(C)C)cc1	Kd	'>'	10.0	nM				UO_0000065					False	CHEMBL2423144	Binding affinity to human wild type Eg5 at 250 uM by isothermal calorimetric analysis	B	BAO_0000357	single protein format	Homo sapiens	None	None	None	None	CHEMBL4581	Kinesin-like protein 1	Homo sapiens	SINGLE PROTEIN	CHEMBL2417484	1	Scientific Literature	J. Med. Chem.	2013	None
CHEMBL2325429	SB-743921	1	517.07	2	6.53	1, SB743921	Cc1ccc(C(=O)N(CCCN)[C@@H](c2oc3cc(Cl)ccc3c(=O)c2Cc2ccccc2)C(C)C)cc1	ICmax	'='	50.0	%				UO_0000187					False	CHEMBL2423146	Inhibition of microtubule-stimulated ATPase activity of human Eg5 A133D mutant expressed in Escherichia coli BL21 by pyruvate kinase/lactate dehydrogenase-linked assay relative to control	B	BAO_0000019	assay format	Homo sapiens	None	None	None	None	CHEMBL4581	Kinesin-like protein 1	Homo sapiens	SINGLE PROTEIN	CHEMBL2417484	1	Scientific Literature	J. Med. Chem.	2013	None
CHEMBL590607		0	335.41	0	2.70	5	NCCC(=O)N1CCc2c([nH]c3ccccc23)C1c1cccc(O)c1	IC50	'='	630.0	nM	6.20			UO_0000065	18.49	0.34	3.50	7.53	False	CHEMBL1037992	Inhibition of EG5 after 2 hrs	B	BAO_0000357	single protein format	None	None	None	None	None	CHEMBL4581	Kinesin-like protein 1	Homo sapiens	SINGLE PROTEIN	CHEMBL1153161	1	Scientific Literature	Bioorg. Med. Chem. Lett.	2010	None
CHEMBL381220		0	300.31	0	3.66	6h	CC(=O)N1N=C(c2cccc(F)c2F)CC1c1ccccc1	IC50	'='	12700.0	nM	4.90			UO_0000065	16.30	0.30	1.24	14.99	False	CHEMBL831535	In vitro inhibitory concentration towards kinesin spindle protein activity of ATP hydrolysis in the presence of microtubules measured by ATPase assay (n=3)	B	BAO_0000357	single protein format	Homo sapiens	None	None	None	None	CHEMBL4581	Kinesin-like protein 1	Homo sapiens	SINGLE PROTEIN	CHEMBL1143528	1	Scientific Literature	Bioorg. Med. Chem. Lett.	2005	None
CHEMBL370246		0	357.84	0	3.46	13d	NCCCC(=O)N1N=C(c2ccccc2Cl)CC1c1cccc(O)c1	IC50	'='	6000.0	nM	5.22			UO_0000065	14.59	0.29	1.76	6.62	False	CHEMBL831535	In vitro inhibitory concentration towards kinesin spindle protein activity of ATP hydrolysis in the presence of microtubules measured by ATPase assay (n=3)	B	BAO_0000357	single protein format	Homo sapiens	None	None	None	None	CHEMBL4581	Kinesin-like protein 1	Homo sapiens	SINGLE PROTEIN	CHEMBL1143528	1	Scientific Literature	Bioorg. Med. Chem. Lett.	2005	None
CHEMBL388098		0	363.51	0	3.82	18	CCN(CC)C(=O)c1c(NC(=O)c2cncs2)sc2c1CCCC2	IC50	'='	76000.0	nM	4.12			UO_0000065	11.33	0.23	0.30	6.61	False	CHEMBL889161	Inhibition of human KSP expressed in Escherichia coli assessed by ATPase assay	B	BAO_0000019	assay format	Homo sapiens	None	None	None	None	CHEMBL4581	Kinesin-like protein 1	Homo sapiens	SINGLE PROTEIN	CHEMBL1145367	1	Scientific Literature	Bioorg. Med. Chem. Lett.	2007	None
CHEMBL370875		0	343.22	0	4.15	6b	CC(=O)N1N=C(c2ccccc2Br)CC1c1ccccc1	IC50	'='	23300.0	nM	4.63			UO_0000065	13.50	0.30	0.48	14.18	False	CHEMBL831535	In vitro inhibitory concentration towards kinesin spindle protein activity of ATP hydrolysis in the presence of microtubules measured by ATPase assay (n=3)	B	BAO_0000357	single protein format	Homo sapiens	None	None	None	None	CHEMBL4581	Kinesin-like protein 1	Homo sapiens	SINGLE PROTEIN	CHEMBL1143528	1	Scientific Literature	Bioorg. Med. Chem. Lett.	2005	None
CHEMBL195232		0	316.31	0	3.37	15	CC(=O)N1N=C(c2cc(F)ccc2F)C[C@H]1c1cccc(O)c1	IC50	'='	26.0	nM	7.58			UO_0000065	23.98	0.45	4.22	14.34	False	CHEMBL831535	In vitro inhibitory concentration towards kinesin spindle protein activity of ATP hydrolysis in the presence of microtubules measured by ATPase assay (n=3)	B	BAO_0000357	single protein format	Homo sapiens	None	None	None	None	CHEMBL4581	Kinesin-like protein 1	Homo sapiens	SINGLE PROTEIN	CHEMBL1143528	1	Scientific Literature	Bioorg. Med. Chem. Lett.	2005	None
CHEMBL388313		0	376.55	0	4.67	33	CCN(CC)C(=O)c1c(NC(=O)c2cccs2)sc2c1CC(C)CC2	IC50	'='	480.0	nM	6.32			UO_0000065	16.78	0.35	1.65	12.79	False	CHEMBL889161	Inhibition of human KSP expressed in Escherichia coli assessed by ATPase assay	B	BAO_0000019	assay format	Homo sapiens	None	None	None	None	CHEMBL4581	Kinesin-like protein 1	Homo sapiens	SINGLE PROTEIN	CHEMBL1145367	1	Scientific Literature	Bioorg. Med. Chem. Lett.	2007	None
CHEMBL389588		0	344.31	0	3.14	51	NC(=O)Nc1ccc(-c2ccc(S(=O)(=O)C(F)(F)F)cc2)cc1	IC50	'='	58.0	nM	7.24			UO_0000065	21.02	0.43	4.10	8.11	False	CHEMBL895158	Inhibition of human KSP motor domain by ATPase assay	B	BAO_0000357	single protein format	Homo sapiens	None	None	None	None	CHEMBL4581	Kinesin-like protein 1	Homo sapiens	SINGLE PROTEIN	CHEMBL1148792	1	Scientific Literature	J. Med. Chem.	2007	None
CHEMBL243669		0	334.29	0	3.13	30	NS(=O)(=O)Nc1ccc(-c2ccc(C(F)(F)F)cc2)cc1F	Ki	'='	3.5	nM	8.46			UO_0000065	25.30	0.52	5.33	11.71	False	CHEMBL895158	Inhibition of human KSP motor domain by ATPase assay	B	BAO_0000357	single protein format	Homo sapiens	None	None	None	None	CHEMBL4581	Kinesin-like protein 1	Homo sapiens	SINGLE PROTEIN	CHEMBL1148792	1	Scientific Literature	J. Med. Chem.	2007	None
CHEMBL196985		0	329.35	0	3.80	14d	CN(C)C(=O)N1N=C(c2cc(F)ccc2F)CC1c1ccccc1	IC50	'='	84.0	nM	7.08			UO_0000065	21.48	0.40	3.28	19.70	True	CHEMBL831535	In vitro inhibitory concentration towards kinesin spindle protein activity of ATP hydrolysis in the presence of microtubules measured by ATPase assay (n=3)	B	BAO_0000357	single protein format	Homo sapiens	None	None	None	None	CHEMBL4581	Kinesin-like protein 1	Homo sapiens	SINGLE PROTEIN	CHEMBL1143528	1	Scientific Literature	Bioorg. Med. Chem. Lett.	2005	None
CHEMBL1171308		0	241.29	0	2.71	14	Cc1cc2n(n1)[C@H]1C[C@@](C)(N2)Oc2ccccc21	Inhibition						Not Active						False	CHEMBL1173845	Inhibition of kinasin spindle protein in human HeLa cells assessed as inhibition of induction of mitotic arrest	B	BAO_0000219	cell-based format	Homo sapiens	None	None	HeLa	None	CHEMBL4581	Kinesin-like protein 1	Homo sapiens	SINGLE PROTEIN	CHEMBL1177819	1	Scientific Literature	Bioorg. Med. Chem. Lett.	2010	CHEMBL3308376
CHEMBL1170950		0	229.24	0	1.19	15	C[C@@]12C[C@@H](c3ccccc3O1)n1nnnc1N2	Inhibition						Not Active						False	CHEMBL1173845	Inhibition of kinasin spindle protein in human HeLa cells assessed as inhibition of induction of mitotic arrest	B	BAO_0000219	cell-based format	Homo sapiens	None	None	HeLa	None	CHEMBL4581	Kinesin-like protein 1	Homo sapiens	SINGLE PROTEIN	CHEMBL1177819	1	Scientific Literature	Bioorg. Med. Chem. Lett.	2010	CHEMBL3308376
CHEMBL394880	DIMETHYLENASTRON	0	302.40	0	2.55	DMEN	CC1(C)CC(=O)C2=C(C1)NC(=S)NC2c1cccc(O)c1	Activity						Active						False	CHEMBL1102979	Competitive inhibition of affinity bead (R)-2-Amino-N-{2-[2-(2-amino-ethoxy)-ethoxy]-ethyl}-3-[(4-methoxy-phenyl)-diphenyl-methylsulfanyl]-propionamide binding to KSP in human HCT116 cells at 10 umol/L pretreated for 3 hrs by Western blot analysis	B	BAO_0000219	cell-based format	Homo sapiens	None	None	HCT-116	None	CHEMBL4581	Kinesin-like protein 1	Homo sapiens	SINGLE PROTEIN	CHEMBL1154950	1	Scientific Literature	Bioorg. Med. Chem. Lett.	2010	CHEMBL3308372
CHEMBL1165639		0	391.90	1	5.43	rac-19e	CC(C)C(=O)N1CCc2c([nH]c3ccc(Cl)cc23)C1c1c[nH]c2ccccc12	IC50	'='	1703.0	nM	5.77			UO_0000065	14.72	0.28	0.34	11.12	False	CHEMBL1167212	Inhibition of human Eg5 expressed in Escherichia coli assessed as microtubule-activated ATPase activity by spectrophotometry	B	BAO_0000019	assay format	Homo sapiens	None	None	None	None	CHEMBL4581	Kinesin-like protein 1	Homo sapiens	SINGLE PROTEIN	CHEMBL1166005	1	Scientific Literature	Bioorg. Med. Chem.	2010	None
CHEMBL1164552	CK0106023	0	595.97	2	6.41	CK0106023	CCC(c1nc2cc(Cl)ccc2c(=O)n1Cc1ccccc1)N(CCCN(C)C)C(=O)c1ccc(Br)cc1	IC50	'='	49.0	nM	7.31			UO_0000065	12.27	0.26	0.90	12.51	False	CHEMBL1167212	Inhibition of human Eg5 expressed in Escherichia coli assessed as microtubule-activated ATPase activity by spectrophotometry	B	BAO_0000019	assay format	Homo sapiens	None	None	None	None	CHEMBL4581	Kinesin-like protein 1	Homo sapiens	SINGLE PROTEIN	CHEMBL1166005	1	Scientific Literature	Bioorg. Med. Chem.	2010	None
CHEMBL208865		0	386.45	0	3.69	10a	CN(C)C(=O)N1N=C(c2cc(F)ccc2F)CC1(CCCN)c1ccccc1	IC50	'='	8.0	nM	8.10			UO_0000065	20.95	0.39	4.41	13.07	False	CHEMBL871277	Inhibition of KSP by ATPase assay	B	BAO_0000357	single protein format	Homo sapiens	None	None	None	None	CHEMBL4581	Kinesin-like protein 1	Homo sapiens	SINGLE PROTEIN	CHEMBL1147831	1	Scientific Literature	Bioorg. Med. Chem. Lett.	2006	None
CHEMBL382406		0	373.40	0	3.38	8d	CCNC(=O)N1N=C(c2cc(F)ccc2F)CC1(CCO)c1ccccc1	IC50	'='	606.0	nM	6.22			UO_0000065	16.65	0.31	2.84	9.58	False	CHEMBL871277	Inhibition of KSP by ATPase assay	B	BAO_0000357	single protein format	Homo sapiens	None	None	None	None	CHEMBL4581	Kinesin-like protein 1	Homo sapiens	SINGLE PROTEIN	CHEMBL1147831	1	Scientific Literature	Bioorg. Med. Chem. Lett.	2006	None
CHEMBL193686		0	315.32	0	3.46	8a	CNC(=O)N1N=C(c2cc(F)ccc2F)CC1c1ccccc1	IC50	'='	3140.0	nM	5.50			UO_0000065	17.45	0.33	2.04	12.31	False	CHEMBL871277	Inhibition of KSP by ATPase assay	B	BAO_0000357	single protein format	Homo sapiens	None	None	None	None	CHEMBL4581	Kinesin-like protein 1	Homo sapiens	SINGLE PROTEIN	CHEMBL1147831	1	Scientific Literature	Bioorg. Med. Chem. Lett.	2006	None
CHEMBL364452		0	314.77	0	3.74	2	CC(=O)N1N=C(c2ccccc2Cl)CC1c1cccc(O)c1	IC50	'='	450.0	nM	6.35			UO_0000065	20.16	0.39	2.61	12.00	True	CHEMBL871277	Inhibition of KSP by ATPase assay	B	BAO_0000357	single protein format	Homo sapiens	None	None	None	None	CHEMBL4581	Kinesin-like protein 1	Homo sapiens	SINGLE PROTEIN	CHEMBL1147831	1	Scientific Literature	Bioorg. Med. Chem. Lett.	2006	None
CHEMBL2347651	ISPINESIB MESYLATE	0	613.18	2	5.59	Ispinesib	CS(=O)(=O)O.Cc1ccc(C(=O)N(CCCN)[C@@H](c2nc3cc(Cl)ccc3c(=O)n2Cc2ccccc2)C(C)C)cc1	IC50	'='	1.2	nM	8.92			UO_0000065	17.25	0.33	3.33	10.98	False	CHEMBL2350446	Inhibition of Eg5 (unknown origin)	B	BAO_0000357	single protein format	Homo sapiens	None	None	None	None	CHEMBL4581	Kinesin-like protein 1	Homo sapiens	SINGLE PROTEIN	CHEMBL2346511	1	Scientific Literature	Eur. J. Med. Chem.	2013	None
CHEMBL195436		0	282.32	0	3.52	6a	CC(=O)N1N=C(c2ccccc2F)CC1c1ccccc1	IC50	'='	3600.0	nM	5.44			UO_0000065	19.28	0.35	1.92	16.66	True	CHEMBL831535	In vitro inhibitory concentration towards kinesin spindle protein activity of ATP hydrolysis in the presence of microtubules measured by ATPase assay (n=3)	B	BAO_0000357	single protein format	Homo sapiens	None	None	None	None	CHEMBL4581	Kinesin-like protein 1	Homo sapiens	SINGLE PROTEIN	CHEMBL1143528	1	Scientific Literature	Bioorg. Med. Chem. Lett.	2005	None
CHEMBL254432	S-MENASTROL	0	292.36	0	1.75	16	CCOC(=O)C1=C(C)NC(=S)N[C@H]1c1cccc(O)c1	IC50	'='	10000.0	nM	5.00			UO_0000065	17.10	0.34	3.25	7.08	True	CHEMBL831535	In vitro inhibitory concentration towards kinesin spindle protein activity of ATP hydrolysis in the presence of microtubules measured by ATPase assay (n=3)	B	BAO_0000357	single protein format	Homo sapiens	None	None	None	None	CHEMBL4581	Kinesin-like protein 1	Homo sapiens	SINGLE PROTEIN	CHEMBL1143528	1	Scientific Literature	Bioorg. Med. Chem. Lett.	2005	None
CHEMBL203181		0	299.32	0	3.95	2 (+/-)	CC(=O)N1CC(c2cc(F)ccc2F)=CC1c1ccccc1	IC50	'='	4000.0	nM	5.40			UO_0000065	18.03	0.34	1.45	26.58	False	CHEMBL868942	Inhibition of KSP	B	BAO_0000357	single protein format	Homo sapiens	None	None	None	None	CHEMBL4581	Kinesin-like protein 1	Homo sapiens	SINGLE PROTEIN	CHEMBL1146123	1	Scientific Literature	Bioorg. Med. Chem. Lett.	2006	None
CHEMBL195933		0	298.77	0	4.04	6g	CC(=O)N1N=C(c2ccc(Cl)cc2)CC1c1ccccc1	IC50	'>'	50000.0	nM				UO_0000065					False	CHEMBL831535	In vitro inhibitory concentration towards kinesin spindle protein activity of ATP hydrolysis in the presence of microtubules measured by ATPase assay (n=3)	B	BAO_0000357	single protein format	Homo sapiens	None	None	None	None	CHEMBL4581	Kinesin-like protein 1	Homo sapiens	SINGLE PROTEIN	CHEMBL1143528	1	Scientific Literature	Bioorg. Med. Chem. Lett.	2005	None
CHEMBL1278004		0	388.86	0	4.73	4d	CC1=C(C(=O)Nc2ccc(F)c(Cl)c2)C(c2cccs2)c2c[nH]nc2N1	IC50	'='	440.0	nM	6.36			UO_0000065	16.35	0.33	1.63	9.11	False	CHEMBL1286523	Inhibition of human full-length Eg5 ATPase activity expressed in Escherichia coli assessed as release of inorganic phosphate after 30 mins	B	BAO_0000019	assay format	Homo sapiens	None	None	None	None	CHEMBL4581	Kinesin-like protein 1	Homo sapiens	SINGLE PROTEIN	CHEMBL1275338	1	Scientific Literature	Bioorg. Med. Chem.	2010	None
CHEMBL1277473		0	388.40	0	4.70	6e	CC1=C(C(=O)Nc2ccc(F)cc2)C(c2ccco2)n2c(nc3ccccc32)N1	IC50	'='	5650.0	nM	5.25			UO_0000065	13.51	0.25	0.55	7.28	False	CHEMBL1286523	Inhibition of human full-length Eg5 ATPase activity expressed in Escherichia coli assessed as release of inorganic phosphate after 30 mins	B	BAO_0000019	assay format	Homo sapiens	None	None	None	None	CHEMBL4581	Kinesin-like protein 1	Homo sapiens	SINGLE PROTEIN	CHEMBL1275338	1	Scientific Literature	Bioorg. Med. Chem.	2010	None
CHEMBL269853		0	333.50	1	5.06	32	NCCCSC(c1ccccc1)(c1ccccc1)c1ccccc1	Activity						Not Active						False	CHEMBL934296	Inhibition of human Eg5 basal ATPase activity	B	BAO_0000357	single protein format	Homo sapiens	None	None	None	None	CHEMBL4581	Kinesin-like protein 1	Homo sapiens	SINGLE PROTEIN	CHEMBL1143136	1	Scientific Literature	J. Med. Chem.	2008	None
CHEMBL272254	METHOXYTRIPHENYLMETHANE	0	274.36	0	4.62	14	COC(c1ccccc1)(c1ccccc1)c1ccccc1	Activity						Not Active						False	CHEMBL934296	Inhibition of human Eg5 basal ATPase activity	B	BAO_0000357	single protein format	Homo sapiens	None	None	None	None	CHEMBL4581	Kinesin-like protein 1	Homo sapiens	SINGLE PROTEIN	CHEMBL1143136	1	Scientific Literature	J. Med. Chem.	2008	None
CHEMBL270127	BROMOTRIPHENYLMETHANE	0	323.23	1	5.37	12	BrC(c1ccccc1)(c1ccccc1)c1ccccc1	Activity						Not Active						False	CHEMBL934296	Inhibition of human Eg5 basal ATPase activity	B	BAO_0000357	single protein format	Homo sapiens	None	None	None	None	CHEMBL4581	Kinesin-like protein 1	Homo sapiens	SINGLE PROTEIN	CHEMBL1143136	1	Scientific Literature	J. Med. Chem.	2008	None
CHEMBL261611		0	407.49	0	3.85	10	N[C@@H](CSC(c1ccccc1)(c1ccccc1)c1ccc2c(c1)OCO2)C(=O)O	Ki	'='	200.0	nM	6.70			UO_0000065	16.44	0.32	2.85	8.19	False	CHEMBL934296	Inhibition of human Eg5 basal ATPase activity	B	BAO_0000357	single protein format	Homo sapiens	None	None	None	None	CHEMBL4581	Kinesin-like protein 1	Homo sapiens	SINGLE PROTEIN	CHEMBL1143136	1	Scientific Literature	J. Med. Chem.	2008	None
CHEMBL210264		0	398.46	0	3.83	10b	NCCCC1(c2ccccc2)CC(c2cc(F)ccc2F)=NN1C(=O)N1CCC1	IC50	'='	55.0	nM	7.26			UO_0000065	18.22	0.34	3.43	11.72	False	CHEMBL871277	Inhibition of KSP by ATPase assay	B	BAO_0000357	single protein format	Homo sapiens	None	None	None	None	CHEMBL4581	Kinesin-like protein 1	Homo sapiens	SINGLE PROTEIN	CHEMBL1147831	1	Scientific Literature	Bioorg. Med. Chem. Lett.	2006	None
CHEMBL382790		0	412.48	0	4.22	10c	NCCCC1(c2ccccc2)CC(c2cc(F)ccc2F)=NN1C(=O)N1CCCC1	IC50	'='	26.0	nM	7.58			UO_0000065	18.39	0.35	3.37	12.25	False	CHEMBL871277	Inhibition of KSP by ATPase assay	B	BAO_0000357	single protein format	Homo sapiens	None	None	None	None	CHEMBL4581	Kinesin-like protein 1	Homo sapiens	SINGLE PROTEIN	CHEMBL1147831	1	Scientific Literature	Bioorg. Med. Chem. Lett.	2006	None
CHEMBL207992		0	400.47	0	4.13	8i	CCNC(=O)N1N=C(c2cc(F)ccc2F)CC1(CCCCN)c1ccccc1	IC50	'='	67.0	nM	7.17			UO_0000065	17.91	0.34	3.04	10.14	False	CHEMBL871277	Inhibition of KSP by ATPase assay	B	BAO_0000357	single protein format	Homo sapiens	None	None	None	None	CHEMBL4581	Kinesin-like protein 1	Homo sapiens	SINGLE PROTEIN	CHEMBL1147831	1	Scientific Literature	Bioorg. Med. Chem. Lett.	2006	None
CHEMBL1098693		0	355.91	1	6.27	4	CC(C)(C)c1ccc2c(c1)[C@H]1OCCC[C@H]1C(c1cccc(Cl)c1)N2	IC50	'='	10000.0	nM	5.00			UO_0000065	14.05	0.27	-1.27	23.52	False	CHEMBL1101849	Inhibition of ATPase activity of human recombinant EG5 assessed as ATP hydrolysis by pyruvate kinase-lactate dehydrogenase coupled assay	B	BAO_0000357	single protein format	Homo sapiens	None	None	None	None	CHEMBL4581	Kinesin-like protein 1	Homo sapiens	SINGLE PROTEIN	CHEMBL1154988	1	Scientific Literature	Bioorg. Med. Chem. Lett.	2010	None
CHEMBL243668		0	298.24	0	4.00	6, GSK-2	NC(=O)Nc1ccc(-c2ccc(C(F)(F)F)cc2)cc1F	Inhibition						Active						False	CHEMBL1226602	Competitive inhibition of human KSP D130V mutant with respect to ATP using varying ATP levels in presence of saturating levels of microtubule by Lineweaver-Burke plot	B	BAO_0000019	assay format	Homo sapiens	None	None	None	None	CHEMBL4581	Kinesin-like protein 1	Homo sapiens	SINGLE PROTEIN	CHEMBL1221208	1	Scientific Literature	Nat. Chem. Biol.	2007	None
CHEMBL1222153		0	291.27	0	4.26	5, GSK-1	O=C1CCc2cc(-c3ccc(C(F)(F)F)cc3)ccc2N1	Inhibition						Active						False	CHEMBL1226606	Uncompetitive inhibition of human KSP D130V mutant with respect to microtubule using varying ATP levels in presence of saturating levels of microtubule by Lineweaver-Burke plot	B	BAO_0000019	assay format	Homo sapiens	None	None	None	None	CHEMBL4581	Kinesin-like protein 1	Homo sapiens	SINGLE PROTEIN	CHEMBL1221208	1	Scientific Literature	Nat. Chem. Biol.	2007	None
CHEMBL1829245		0	384.51	0	3.24	2	CCC(c1nc2ccsc2c(=O)[nH]1)N(CCCN)C(=O)c1ccc(C)cc1	IC50	'='	9000.0	nM	5.05			UO_0000065	13.12	0.26	1.81	5.48	False	CHEMBL1833735	Inhibition of human recombinant C-terminal His6-tagged KSP ATPase activity after 1 hr by malachite green assay	B	BAO_0000357	single protein format	Homo sapiens	None	None	None	None	CHEMBL4581	Kinesin-like protein 1	Homo sapiens	SINGLE PROTEIN	CHEMBL1828558	1	Scientific Literature	J. Med. Chem.	2011	None
CHEMBL3402346		0	376.38	0	2.83	14	O=C(CO)N1N=C(c2cc(F)ccc2F)SC12CCOc1ccccc12	EC50	'='	615.0	nM	6.21			UO_0000065	16.50	0.33	3.38	10.00	False	CHEMBL3406807	Inhibition of KSP in human HCT116 cells assessed as phos-histone H3 level by immunofluorescent assay	B	BAO_0000219	cell-based format	Homo sapiens	None	None	HCT-116	None	CHEMBL4581	Kinesin-like protein 1	Homo sapiens	SINGLE PROTEIN	CHEMBL3400149	1	Scientific Literature	Bioorg. Med. Chem.	2015	CHEMBL3308372
CHEMBL3403385		0	403.45	0	3.43	21c, (+)-21c	CC(=O)N1N=C(c2cc(F)ccc2F)S[C@@]12c1ccccc1OC[C@H]2CCN	EC50	'='	2.0	nM	8.70			UO_0000065	21.56	0.42	5.27	12.81	False	CHEMBL3406807	Inhibition of KSP in human HCT116 cells assessed as phos-histone H3 level by immunofluorescent assay	B	BAO_0000219	cell-based format	Homo sapiens	None	None	HCT-116	None	CHEMBL4581	Kinesin-like protein 1	Homo sapiens	SINGLE PROTEIN	CHEMBL3400149	1	Scientific Literature	Bioorg. Med. Chem.	2015	CHEMBL3308372
CHEMBL1172906		0	239.27	0	3.42	10l	COC(=O)c1ccc2[nH]c3ccc(C)cc3c2c1	Inhibition	'='	1.0	%				UO_0000187					False	CHEMBL1177081	Inhibition of human C-terminally His6-tagged microtubule-activated KSP motor domain ATPase activity at 20 uM after 30 mins by luciferase-derived luminescence assay	B	BAO_0000357	single protein format	Homo sapiens	None	None	None	None	CHEMBL4581	Kinesin-like protein 1	Homo sapiens	SINGLE PROTEIN	CHEMBL1177716	1	Scientific Literature	J. Med. Chem.	2010	None
CHEMBL594458		0	417.55	0	4.53	20	Cc1ccc2[nH]c3c(c2c1)CCN(C(=O)CCN1CCCCC1)C3c1cccc(O)c1	IC50	'='	100.0	nM	7.00			UO_0000065	16.76	0.31	2.47	11.75	False	CHEMBL1037992	Inhibition of EG5 after 2 hrs	B	BAO_0000357	single protein format	None	None	None	None	None	CHEMBL4581	Kinesin-like protein 1	Homo sapiens	SINGLE PROTEIN	CHEMBL1153161	1	Scientific Literature	Bioorg. Med. Chem. Lett.	2010	None
CHEMBL208422		0	439.51	0	4.47	14	CC(=O)N1CCC(N(C)C(=O)N2CC(c3cc(F)ccc3F)=C[C@H]2c2ccccc2)CC1	IC50	'='	50.0	nM	7.30			UO_0000065	16.61	0.31	2.83	16.65	True	CHEMBL868942	Inhibition of KSP	B	BAO_0000357	single protein format	Homo sapiens	None	None	None	None	CHEMBL4581	Kinesin-like protein 1	Homo sapiens	SINGLE PROTEIN	CHEMBL1146123	1	Scientific Literature	Bioorg. Med. Chem. Lett.	2006	None
CHEMBL1829263		0	552.72	1	4.35	21	CCC(c1nc2ccsc2c(=O)n1Cc1ccccc1)N(CCCNS(C)(=O)=O)C(=O)c1ccc(C)cc1	IC50	'='	5990.0	nM	5.22			UO_0000065	9.45	0.19	0.87	5.15	False	CHEMBL1833735	Inhibition of human recombinant C-terminal His6-tagged KSP ATPase activity after 1 hr by malachite green assay	B	BAO_0000357	single protein format	Homo sapiens	None	None	None	None	CHEMBL4581	Kinesin-like protein 1	Homo sapiens	SINGLE PROTEIN	CHEMBL1828558	1	Scientific Literature	J. Med. Chem.	2011	None
CHEMBL206115		0	370.40	0	3.37	16	N[C@H](C(=O)N1CC(c2cc(F)ccc2F)=C[C@H]1c1cccc(O)c1)C1CC1	IC50	'='	0.5	nM	9.30			UO_0000065	25.11	0.47	5.93	13.97	True	CHEMBL868957	Inhibition of KSP by ATPase assay	B	BAO_0000357	single protein format	Homo sapiens	None	None	None	None	CHEMBL4581	Kinesin-like protein 1	Homo sapiens	SINGLE PROTEIN	CHEMBL1146124	1	Scientific Literature	Bioorg. Med. Chem. Lett.	2006	None
CHEMBL2022997		0	315.46	1	5.07	13	Cc1cccc(C(CCCN)(c2ccccc2)c2ccccc2)c1	Ki	'='	8.8	nM	8.06			UO_0000065	25.54	0.46	2.99	30.96	False	CHEMBL2330556	Inhibition of human N-terminal His6-tagged Eg5 (1 to 368 amino acid residues) motor domain basal ATPase activity expressed in Escherichia coli BL21 (DE3) by pyruvate kinase/lactate dehydrogenase-coupled assay	B	BAO_0000019	assay format	Homo sapiens	None	None	None	None	CHEMBL4581	Kinesin-like protein 1	Homo sapiens	SINGLE PROTEIN	CHEMBL2321852	1	Scientific Literature	J. Med. Chem.	2013	None
CHEMBL2325433		0	343.51	1	5.88	23	CC(C)c1cccc(C(CCCN)(c2ccccc2)c2ccccc2)c1	Ki	'='	6.7	nM	8.17			UO_0000065	23.80	0.43	2.29	31.41	False	CHEMBL2330556	Inhibition of human N-terminal His6-tagged Eg5 (1 to 368 amino acid residues) motor domain basal ATPase activity expressed in Escherichia coli BL21 (DE3) by pyruvate kinase/lactate dehydrogenase-coupled assay	B	BAO_0000019	assay format	Homo sapiens	None	None	None	None	CHEMBL4581	Kinesin-like protein 1	Homo sapiens	SINGLE PROTEIN	CHEMBL2321852	1	Scientific Literature	J. Med. Chem.	2013	None
CHEMBL2325434		0	329.49	1	5.32	24	CCc1ccc(C(CCCN)(c2ccccc2)c2ccccc2)cc1	Ki	'='	9.7	nM	8.01			UO_0000065	24.32	0.44	2.69	30.80	False	CHEMBL2330556	Inhibition of human N-terminal His6-tagged Eg5 (1 to 368 amino acid residues) motor domain basal ATPase activity expressed in Escherichia coli BL21 (DE3) by pyruvate kinase/lactate dehydrogenase-coupled assay	B	BAO_0000019	assay format	Homo sapiens	None	None	None	None	CHEMBL4581	Kinesin-like protein 1	Homo sapiens	SINGLE PROTEIN	CHEMBL2321852	1	Scientific Literature	J. Med. Chem.	2013	None
CHEMBL2325406		0	411.50	0	4.27	30	COc1ccc(C(SC[C@H](N)C(=O)O)(c2ccccc2)c2ccccc2)c(F)c1	Ki	'='	10.4	nM	7.98			UO_0000065	19.40	0.38	3.71	11.00	False	CHEMBL2330556	Inhibition of human N-terminal His6-tagged Eg5 (1 to 368 amino acid residues) motor domain basal ATPase activity expressed in Escherichia coli BL21 (DE3) by pyruvate kinase/lactate dehydrogenase-coupled assay	B	BAO_0000019	assay format	Homo sapiens	None	None	None	None	CHEMBL4581	Kinesin-like protein 1	Homo sapiens	SINGLE PROTEIN	CHEMBL2321852	1	Scientific Literature	J. Med. Chem.	2013	None
CHEMBL2325415		0	373.57	1	5.55	39	NCCSC(c1ccccc1)(c1ccccc1)c1ccc2c(c1)CCCC2	Ki	'='	10.6	nM	7.97			UO_0000065	21.35	0.40	2.42	30.65	False	CHEMBL2330556	Inhibition of human N-terminal His6-tagged Eg5 (1 to 368 amino acid residues) motor domain basal ATPase activity expressed in Escherichia coli BL21 (DE3) by pyruvate kinase/lactate dehydrogenase-coupled assay	B	BAO_0000019	assay format	Homo sapiens	None	None	None	None	CHEMBL4581	Kinesin-like protein 1	Homo sapiens	SINGLE PROTEIN	CHEMBL2321852	1	Scientific Literature	J. Med. Chem.	2013	None
CHEMBL2023006		0	344.48	0	4.54	43	N#Cc1cccc(C(SCCN)(c2ccccc2)c2ccccc2)c1	Ki	'='	542.4	nM	6.27			UO_0000065	18.19	0.34	1.73	12.58	False	CHEMBL2330556	Inhibition of human N-terminal His6-tagged Eg5 (1 to 368 amino acid residues) motor domain basal ATPase activity expressed in Escherichia coli BL21 (DE3) by pyruvate kinase/lactate dehydrogenase-coupled assay	B	BAO_0000019	assay format	Homo sapiens	None	None	None	None	CHEMBL4581	Kinesin-like protein 1	Homo sapiens	SINGLE PROTEIN	CHEMBL2321852	1	Scientific Literature	J. Med. Chem.	2013	None
CHEMBL2325425		0	331.46	0	4.77	rac-51	Cc1ccc(C(CCCN)(c2ccccc2)c2cccc(O)c2)cc1	Ki	'='	33.6	nM	7.47			UO_0000065	22.55	0.41	2.70	16.16	False	CHEMBL2330556	Inhibition of human N-terminal His6-tagged Eg5 (1 to 368 amino acid residues) motor domain basal ATPase activity expressed in Escherichia coli BL21 (DE3) by pyruvate kinase/lactate dehydrogenase-coupled assay	B	BAO_0000019	assay format	Homo sapiens	None	None	None	None	CHEMBL4581	Kinesin-like protein 1	Homo sapiens	SINGLE PROTEIN	CHEMBL2321852	1	Scientific Literature	J. Med. Chem.	2013	None
CHEMBL1818529		0	349.50	0	4.68	7, MSTNH2, NSC-753791	COc1ccc(C(SCCN)(c2ccccc2)c2ccccc2)cc1	IC50	'='	136.0	nM	6.87			UO_0000065	19.65	0.38	2.19	19.48	False	CHEMBL1820905	Inhibition of human recombinant microtubule-activated KSP motor domain ATPase activity after 10 mins by end-point assay	B	BAO_0000357	single protein format	Homo sapiens	None	None	None	None	CHEMBL4581	Kinesin-like protein 1	Homo sapiens	SINGLE PROTEIN	CHEMBL1817631	1	Scientific Literature	Bioorg. Med. Chem.	2011	None
CHEMBL1802984		0	223.20	0	3.77	4	FC(F)(F)c1ccc(-c2ccncc2)cc1	IC50	'='	10000.0	nM	5.00			UO_0000065	22.40	0.43	1.23	38.79	False	CHEMBL1805292	Inhibition of C-terminally His6-tagged microtubule-activated KSP motor domain ATPase activity after 15 mins by luciferase-derived luminescence assay	B	BAO_0000357	single protein format	None	None	None	None	None	CHEMBL4581	Kinesin-like protein 1	Homo sapiens	SINGLE PROTEIN	CHEMBL1800062	1	Scientific Literature	J. Med. Chem.	2011	None
CHEMBL1803020		0	318.30	0	4.61	11b	O=C1CCCc2cc3c(cc2N1)[nH]c1cc(C(F)(F)F)ccc13	IC50	'='	45.0	nM	7.35			UO_0000065	23.08	0.44	2.74	16.37	False	CHEMBL1805292	Inhibition of C-terminally His6-tagged microtubule-activated KSP motor domain ATPase activity after 15 mins by luciferase-derived luminescence assay	B	BAO_0000357	single protein format	None	None	None	None	None	CHEMBL4581	Kinesin-like protein 1	Homo sapiens	SINGLE PROTEIN	CHEMBL1800062	1	Scientific Literature	J. Med. Chem.	2011	None
CHEMBL1802991		0	304.27	0	4.22	10c	O=C1CCc2cc3[nH]c4cc(C(F)(F)F)ccc4c3cc2N1	IC50	'='	180.0	nM	6.75			UO_0000065	22.17	0.42	2.52	15.03	False	CHEMBL1805292	Inhibition of C-terminally His6-tagged microtubule-activated KSP motor domain ATPase activity after 15 mins by luciferase-derived luminescence assay	B	BAO_0000357	single protein format	None	None	None	None	None	CHEMBL4581	Kinesin-like protein 1	Homo sapiens	SINGLE PROTEIN	CHEMBL1800062	1	Scientific Literature	J. Med. Chem.	2011	None
CHEMBL1803016		0	304.27	0	4.22	10d	O=C1CCc2c(ccc3[nH]c4cc(C(F)(F)F)ccc4c23)N1	IC50	'='	84.0	nM	7.08			UO_0000065	23.25	0.44	2.86	15.76	False	CHEMBL1805292	Inhibition of C-terminally His6-tagged microtubule-activated KSP motor domain ATPase activity after 15 mins by luciferase-derived luminescence assay	B	BAO_0000357	single protein format	None	None	None	None	None	CHEMBL4581	Kinesin-like protein 1	Homo sapiens	SINGLE PROTEIN	CHEMBL1800062	1	Scientific Literature	J. Med. Chem.	2011	None
CHEMBL237894		0	337.36	0	1.66	6	CCOC(=O)C1=C(C)NC(=S)NC1c1cc(O)ccc1[N+](=O)[O-]	Activity						Not Active						False	CHEMBL897638	Inhibition of microtubule-stimulated Eg5 ATPase activity expressed in Escherichia coli at 500 uM after 12 hrs	F	BAO_0000019	assay format	None	None	None	None	None	CHEMBL4581	Kinesin-like protein 1	Homo sapiens	SINGLE PROTEIN	CHEMBL1149635	1	Scientific Literature	Bioorg. Med. Chem.	2007	None
CHEMBL1084116		0	361.94	1	6.33	45	CC(C)(C)c1ccc2c(c1)[C@H]1OCCC[C@H]1[C@H](c1ccc(Cl)s1)N2	IC50	'='	300.0	nM	6.52			UO_0000065	18.02	0.37	0.19	30.68	False	CHEMBL1101849	Inhibition of ATPase activity of human recombinant EG5 assessed as ATP hydrolysis by pyruvate kinase-lactate dehydrogenase coupled assay	B	BAO_0000357	single protein format	Homo sapiens	None	None	None	None	CHEMBL4581	Kinesin-like protein 1	Homo sapiens	SINGLE PROTEIN	CHEMBL1154988	1	Scientific Literature	Bioorg. Med. Chem. Lett.	2010	None
CHEMBL1096347		0	321.46	1	5.62	2	CC(C)(C)c1ccc2c(c1)[C@H]1OCCC[C@H]1C(c1ccccc1)N2	IC50	'='	300.0	nM	6.52			UO_0000065	20.29	0.37	0.90	30.68	False	CHEMBL1101849	Inhibition of ATPase activity of human recombinant EG5 assessed as ATP hydrolysis by pyruvate kinase-lactate dehydrogenase coupled assay	B	BAO_0000357	single protein format	Homo sapiens	None	None	None	None	CHEMBL4581	Kinesin-like protein 1	Homo sapiens	SINGLE PROTEIN	CHEMBL1154988	1	Scientific Literature	Bioorg. Med. Chem. Lett.	2010	None
CHEMBL1163891		0	340.85	0	4.88	rac-13b	CCCN1CCc2c([nH]c3ccc(Cl)cc23)C1c1cccc(O)c1	IC50	'='	169.0	nM	6.77			UO_0000065	19.87	0.39	1.89	17.25	False	CHEMBL1167212	Inhibition of human Eg5 expressed in Escherichia coli assessed as microtubule-activated ATPase activity by spectrophotometry	B	BAO_0000019	assay format	Homo sapiens	None	None	None	None	CHEMBL4581	Kinesin-like protein 1	Homo sapiens	SINGLE PROTEIN	CHEMBL1166005	1	Scientific Literature	Bioorg. Med. Chem.	2010	None
CHEMBL1165017		0	351.41	0	1.59	rac-8a	O=C(NCCO)C1Cc2c([nH]c3ccccc23)C(c2cccc(O)c2)N1	IC50	'='	290.0	nM	6.54			UO_0000065	18.60	0.34	4.95	6.71	False	CHEMBL1167212	Inhibition of human Eg5 expressed in Escherichia coli assessed as microtubule-activated ATPase activity by spectrophotometry	B	BAO_0000019	assay format	Homo sapiens	None	None	None	None	CHEMBL4581	Kinesin-like protein 1	Homo sapiens	SINGLE PROTEIN	CHEMBL1166005	1	Scientific Literature	Bioorg. Med. Chem.	2010	None
CHEMBL591331		0	351.43	0	3.44	33	Cc1ccc2[nH]c3c(c2c1)CCN(C(=O)CCN)C3c1cccc(F)c1	IC50	'='	100.0	nM	7.00			UO_0000065	19.92	0.37	3.56	11.27	False	CHEMBL1037992	Inhibition of EG5 after 2 hrs	B	BAO_0000357	single protein format	None	None	None	None	None	CHEMBL4581	Kinesin-like protein 1	Homo sapiens	SINGLE PROTEIN	CHEMBL1153161	1	Scientific Literature	Bioorg. Med. Chem. Lett.	2010	None
CHEMBL250125		0	478.57	0	3.23	20	CC(=O)C1=NN2c3cc(F)ccc3OC[C@H]2[C@@]1(CCCN1CCN(C(C)=O)CC1)c1ccccc1	IC50	'='	1.6	nM	8.80			UO_0000065	18.38	0.34	5.57	13.44	True	CHEMBL941013	Inhibition of kinesin spindle protein	B	BAO_0000357	single protein format	None	None	None	None	None	CHEMBL4581	Kinesin-like protein 1	Homo sapiens	SINGLE PROTEIN	CHEMBL1139825	1	Scientific Literature	Bioorg. Med. Chem. Lett.	2007	None
CHEMBL398478		0	437.52	0	3.40	24	CC(=O)C1=NN2c3cc(F)ccc3OC[C@H]2[C@@]1(CCCN1CCOCC1)c1ccccc1	IC50	'='	0.4	nM	9.40			UO_0000065	21.48	0.40	6.00	17.29	False	CHEMBL941013	Inhibition of kinesin spindle protein	B	BAO_0000357	single protein format	None	None	None	None	None	CHEMBL4581	Kinesin-like protein 1	Homo sapiens	SINGLE PROTEIN	CHEMBL1139825	1	Scientific Literature	Bioorg. Med. Chem. Lett.	2007	None
CHEMBL243883		0	280.25	0	3.86	6b	NC(=O)Nc1ccc(-c2ccc(C(F)(F)F)cc2)cc1	IC50	'='	140.0	nM	6.85			UO_0000065	24.46	0.47	2.99	12.43	False	CHEMBL1805292	Inhibition of C-terminally His6-tagged microtubule-activated KSP motor domain ATPase activity after 15 mins by luciferase-derived luminescence assay	B	BAO_0000357	single protein format	None	None	None	None	None	CHEMBL4581	Kinesin-like protein 1	Homo sapiens	SINGLE PROTEIN	CHEMBL1800062	1	Scientific Literature	J. Med. Chem.	2011	None
CHEMBL2347650	TERPENDOLE E	0	437.62	1	5.10	Ter E, 78	CC(C)(O)[C@@H]1C[C@@H](O)[C@]2(C)[C@H](CC[C@@]3(C)[C@H]2CC[C@H]2Cc4c([nH]c5ccccc45)[C@@]23C)O1	IC50	'='	23000.0	nM	4.64			UO_0000065	10.60	0.20	-0.46	7.08	False	CHEMBL2353344	Inhibition of human Eg5 assessed as inhibition of microtubule-induced ATPase activity	B	BAO_0000357	single protein format	Homo sapiens	None	None	None	None	CHEMBL4581	Kinesin-like protein 1	Homo sapiens	SINGLE PROTEIN	CHEMBL2346511	1	Scientific Literature	Eur. J. Med. Chem.	2013	None
CHEMBL2347653		0	389.41	0	3.61	59	O=C(c1ccc(O)cc1)N1CCc2cc3c(cc2C1c1cccc(O)c1)OCO3	IC50	'='	40.0	nM	7.40			UO_0000065	19.00	0.35	3.79	9.34	False	CHEMBL2353359	Inhibition of human recombinant Eg5 ATPase activity expressed in Escherichia coli after 30 mins by malachite green-based spectrophotometric analysis	B	BAO_0000019	assay format	Homo sapiens	None	None	None	None	CHEMBL4581	Kinesin-like protein 1	Homo sapiens	SINGLE PROTEIN	CHEMBL2346511	1	Scientific Literature	Eur. J. Med. Chem.	2013	None
CHEMBL491384	(S)-MON-97	0	338.43	0	3.41	(S)-mon-97	CC1=C(C(=O)c2ccccc2)[C@H](c2cccc(O)c2)NC(=S)N1C	IC50	'='	520.0	nM	6.28			UO_0000065	18.57	0.36	2.87	11.95	False	CHEMBL2353360	Inhibition of Eg5 assessed as inhibition of microtubule-induced ATPase activity (unknown origin)	B	BAO_0000357	single protein format	Homo sapiens	None	None	None	None	CHEMBL4581	Kinesin-like protein 1	Homo sapiens	SINGLE PROTEIN	CHEMBL2346511	1	Scientific Literature	Eur. J. Med. Chem.	2013	None
CHEMBL1818527		0	379.53	0	4.04	5, MSTCO, NSC-747880	COc1ccc(C(SC[C@H](N)CO)(c2ccccc2)c2ccccc2)cc1	EC50	'='	190.0	nM	6.72			UO_0000065	17.71	0.34	2.68	12.11	False	CHEMBL1820906	Inhibition of KSP in human HeLa cells assessed as bipolar spindle formation	B	BAO_0000219	cell-based format	Homo sapiens	None	None	HeLa	None	CHEMBL4581	Kinesin-like protein 1	Homo sapiens	SINGLE PROTEIN	CHEMBL1817631	1	Scientific Literature	Bioorg. Med. Chem.	2011	CHEMBL3308376
CHEMBL1278186		0	375.39	0	3.79	3b	CC1=C(C(=O)Nc2ccc([N+](=O)[O-])cc2)C(c2ccccc2)c2c[nH]nc2N1	IC50	'='	200.0	nM	6.70			UO_0000065	17.85	0.33	2.91	5.93	False	CHEMBL1286523	Inhibition of human full-length Eg5 ATPase activity expressed in Escherichia coli assessed as release of inorganic phosphate after 30 mins	B	BAO_0000019	assay format	Homo sapiens	None	None	None	None	CHEMBL4581	Kinesin-like protein 1	Homo sapiens	SINGLE PROTEIN	CHEMBL1275338	1	Scientific Literature	Bioorg. Med. Chem.	2010	None
CHEMBL1277382		0	438.41	1	5.58	6c	CC1=C(C(=O)Nc2ccc(C(F)(F)F)cc2)C(c2ccco2)n2c(nc3ccccc32)N1	IC50	'='	3320.0	nM	5.48			UO_0000065	12.50	0.23	-0.10	7.60	False	CHEMBL1286523	Inhibition of human full-length Eg5 ATPase activity expressed in Escherichia coli assessed as release of inorganic phosphate after 30 mins	B	BAO_0000019	assay format	Homo sapiens	None	None	None	None	CHEMBL4581	Kinesin-like protein 1	Homo sapiens	SINGLE PROTEIN	CHEMBL1275338	1	Scientific Literature	Bioorg. Med. Chem.	2010	None
CHEMBL469746		0	269.24	0	3.97	12	NCc1ccc(-c2ccc(C(F)(F)F)c(F)c2)cc1	IC50	'>'	20000.0	nM				UO_0000065					False	CHEMBL1023928	Inhibition of microtubule-stimulated recombinant Eg5 assessed as inhibition ATP hydrolysis by luminescent kinase assay	B	BAO_0000357	single protein format	None	None	None	None	None	CHEMBL4581	Kinesin-like protein 1	Homo sapiens	SINGLE PROTEIN	CHEMBL1152707	1	Scientific Literature	Bioorg. Med. Chem. Lett.	2009	None
CHEMBL246604		0	385.46	0	4.01	17, (+/-)	CC(=O)C1=NN(c2cc(F)ccc2F)CC1(CCCN(C)C)c1ccccc1	EC50	'='	9.4	nM	8.03			UO_0000065					False	CHEMBL940955	Inhibition of KSP-induced nucleolin phosphorylation in cell-based mitotic arrest assay	F	BAO_0000219	cell-based format	None	None	None	None	None	CHEMBL4581	Kinesin-like protein 1	Homo sapiens	SINGLE PROTEIN	CHEMBL1139812	1	Scientific Literature	Bioorg. Med. Chem. Lett.	2007	None
CHEMBL250126		0	495.02	0	3.75	27	CC(=O)C1=NN2c3cc(Cl)ccc3OC[C@H]2[C@@]1(CCCN1CCN(C(C)=O)CC1)c1ccccc1	IC50	'='	1.0	nM	9.00			UO_0000065	18.18	0.35	5.25	13.75	False	CHEMBL941013	Inhibition of kinesin spindle protein	B	BAO_0000357	single protein format	None	None	None	None	None	CHEMBL4581	Kinesin-like protein 1	Homo sapiens	SINGLE PROTEIN	CHEMBL1139825	1	Scientific Literature	Bioorg. Med. Chem. Lett.	2007	None
CHEMBL395034		0	435.47	0	4.61	18	CN(C)C(=O)N1CC(c2cc(F)ccc2F)=C[C@@]1(CC[C@H](N)C(F)F)c1ccccc1	IC50	'='	123.0	nM	6.91			UO_0000065	15.87	0.30	2.30	13.94	False	CHEMBL893748	Inhibition of KSP in KBV1 cells overexpressing Pgp	B	BAO_0000219	cell-based format	None	None	None	KBV1	None	CHEMBL4581	Kinesin-like protein 1	Homo sapiens	SINGLE PROTEIN	CHEMBL1147937	1	Scientific Literature	Bioorg. Med. Chem. Lett.	2007	None
CHEMBL563643		0	489.48	0	3.59	6a	NC(=O)c1ccc2c(c1)nc(Nc1ccc(S(N)(=O)=O)cc1)n2Cc1ccccc1C(F)(F)F	IC50	'='	7400.0	nM	5.13			UO_0000065	10.48	0.21	1.54	3.85	False	CHEMBL1035565	Inhibition of human kinesin spindle protein by endpoint assay	B	BAO_0000357	single protein format	Homo sapiens	None	None	None	None	CHEMBL4581	Kinesin-like protein 1	Homo sapiens	SINGLE PROTEIN	CHEMBL1158447	1	Scientific Literature	Bioorg. Med. Chem. Lett.	2009	None
CHEMBL559627		0	517.53	1	4.20	6x	CN(C)C(=O)c1ccc2c(c1)nc(Nc1ccc(S(N)(=O)=O)cc1)n2Cc1ccccc1C(F)(F)F	IC50	'='	16300.0	nM	4.79			UO_0000065	9.25	0.18	0.59	4.34	False	CHEMBL1035565	Inhibition of human kinesin spindle protein by endpoint assay	B	BAO_0000357	single protein format	Homo sapiens	None	None	None	None	CHEMBL4581	Kinesin-like protein 1	Homo sapiens	SINGLE PROTEIN	CHEMBL1158447	1	Scientific Literature	Bioorg. Med. Chem. Lett.	2009	None
CHEMBL3403391		0	439.43	0	3.71	29, MK-8267	CC(=O)N1N=C(c2cc(F)ccc2F)S[C@@]12c1cc(F)c(F)cc1OC[C@H]2CCN	EC50	'='	3.0	nM	8.52			UO_0000065	19.40	0.39	4.81	12.55	False	CHEMBL3406807	Inhibition of KSP in human HCT116 cells assessed as phos-histone H3 level by immunofluorescent assay	B	BAO_0000219	cell-based format	Homo sapiens	None	None	HCT-116	None	CHEMBL4581	Kinesin-like protein 1	Homo sapiens	SINGLE PROTEIN	CHEMBL3400149	1	Scientific Literature	Bioorg. Med. Chem.	2015	CHEMBL3308372
CHEMBL453522		0	211.31	0	4.05	4	CC(C)(C)c1ccc(-c2cccnc2)cc1	IC50	'='	6800.0	nM	5.17			UO_0000065	24.45	0.44	1.12	40.09	False	CHEMBL1023928	Inhibition of microtubule-stimulated recombinant Eg5 assessed as inhibition ATP hydrolysis by luminescent kinase assay	B	BAO_0000357	single protein format	None	None	None	None	None	CHEMBL4581	Kinesin-like protein 1	Homo sapiens	SINGLE PROTEIN	CHEMBL1152707	1	Scientific Literature	Bioorg. Med. Chem. Lett.	2009	None
CHEMBL380294		0	504.03	1	4.45	24	Cc1ccc(C(=O)N(CCCN)C(c2nn3ccc(Cl)c3c(=O)n2Cc2ccccc2)C2CC2)cc1	IC50	'='	100.0	nM	7.00			UO_0000065	13.89	0.27	2.55	8.17	False	CHEMBL853415	Inhibition of human Eg5 ATPase activity	B	BAO_0000357	single protein format	Homo sapiens	None	None	None	None	CHEMBL4581	Kinesin-like protein 1	Homo sapiens	SINGLE PROTEIN	CHEMBL1146041	1	Scientific Literature	Bioorg. Med. Chem. Lett.	2006	None
CHEMBL449439		0	211.31	0	4.05	2	CC(C)(C)c1cccc(-c2ccncc2)c1	IC50	'='	420.0	nM	6.38			UO_0000065	30.18	0.54	2.33	49.47	False	CHEMBL1023928	Inhibition of microtubule-stimulated recombinant Eg5 assessed as inhibition ATP hydrolysis by luminescent kinase assay	B	BAO_0000357	single protein format	None	None	None	None	None	CHEMBL4581	Kinesin-like protein 1	Homo sapiens	SINGLE PROTEIN	CHEMBL1152707	1	Scientific Literature	Bioorg. Med. Chem. Lett.	2009	None
CHEMBL472457		0	235.33	0	4.52	6	CC(C)(C)c1ccc(-c2ccc(C#N)cc2)cc1	IC50	'='	1470.0	nM	5.83			UO_0000065	24.79	0.44	1.31	24.52	False	CHEMBL1023928	Inhibition of microtubule-stimulated recombinant Eg5 assessed as inhibition ATP hydrolysis by luminescent kinase assay	B	BAO_0000357	single protein format	None	None	None	None	None	CHEMBL4581	Kinesin-like protein 1	Homo sapiens	SINGLE PROTEIN	CHEMBL1152707	1	Scientific Literature	Bioorg. Med. Chem. Lett.	2009	None
CHEMBL450994		0	319.28	0	3.16	16, PVZB1194	NS(=O)(=O)c1ccc(-c2ccc(C(F)(F)F)c(F)c2)cc1	IC50	'='	120.0	nM	6.92			UO_0000065	21.68	0.45	3.76	11.50	False	CHEMBL1023928	Inhibition of microtubule-stimulated recombinant Eg5 assessed as inhibition ATP hydrolysis by luminescent kinase assay	B	BAO_0000357	single protein format	None	None	None	None	None	CHEMBL4581	Kinesin-like protein 1	Homo sapiens	SINGLE PROTEIN	CHEMBL1152707	1	Scientific Literature	Bioorg. Med. Chem. Lett.	2009	None
CHEMBL1802985		0	236.20	0	3.73	9a	FC(F)(F)c1ccc2c(c1)[nH]c1ncccc12	IC50	'>'	6300.0	nM				UO_0000065					False	CHEMBL1805292	Inhibition of C-terminally His6-tagged microtubule-activated KSP motor domain ATPase activity after 15 mins by luciferase-derived luminescence assay	B	BAO_0000357	single protein format	None	None	None	None	None	CHEMBL4581	Kinesin-like protein 1	Homo sapiens	SINGLE PROTEIN	CHEMBL1800062	1	Scientific Literature	J. Med. Chem.	2011	None
CHEMBL1802989		0	304.27	0	4.22	10a	O=C1CCc2c(ccc3c2[nH]c2cc(C(F)(F)F)ccc23)N1	IC50	'='	40.0	nM	7.40			UO_0000065	24.31	0.46	3.18	16.48	False	CHEMBL1805292	Inhibition of C-terminally His6-tagged microtubule-activated KSP motor domain ATPase activity after 15 mins by luciferase-derived luminescence assay	B	BAO_0000357	single protein format	None	None	None	None	None	CHEMBL4581	Kinesin-like protein 1	Homo sapiens	SINGLE PROTEIN	CHEMBL1800062	1	Scientific Literature	J. Med. Chem.	2011	None
CHEMBL505991		0	211.31	0	4.05	3	CC(C)(C)c1ccccc1-c1ccncc1	IC50	'>'	20000.0	nM				UO_0000065					False	CHEMBL1023928	Inhibition of microtubule-stimulated recombinant Eg5 assessed as inhibition ATP hydrolysis by luminescent kinase assay	B	BAO_0000357	single protein format	None	None	None	None	None	CHEMBL4581	Kinesin-like protein 1	Homo sapiens	SINGLE PROTEIN	CHEMBL1152707	1	Scientific Literature	Bioorg. Med. Chem. Lett.	2009	None
CHEMBL469516		0	247.22	0	4.24	7	N#Cc1ccc(-c2ccc(C(F)(F)F)cc2)cc1	IC50	'='	5490.0	nM	5.26			UO_0000065	21.28	0.40	1.02	22.11	False	CHEMBL1023928	Inhibition of microtubule-stimulated recombinant Eg5 assessed as inhibition ATP hydrolysis by luminescent kinase assay	B	BAO_0000357	single protein format	None	None	None	None	None	CHEMBL4581	Kinesin-like protein 1	Homo sapiens	SINGLE PROTEIN	CHEMBL1152707	1	Scientific Literature	Bioorg. Med. Chem. Lett.	2009	None
CHEMBL468499		0	282.24	0	4.71	14	CC(=O)c1ccc(-c2ccc(C(F)(F)F)c(F)c2)cc1	IC50	'='	7140.0	nM	5.15			UO_0000065	18.23	0.35	0.44	30.15	False	CHEMBL1023928	Inhibition of microtubule-stimulated recombinant Eg5 assessed as inhibition ATP hydrolysis by luminescent kinase assay	B	BAO_0000357	single protein format	None	None	None	None	None	CHEMBL4581	Kinesin-like protein 1	Homo sapiens	SINGLE PROTEIN	CHEMBL1152707	1	Scientific Literature	Bioorg. Med. Chem. Lett.	2009	None
CHEMBL469755		0	347.33	0	3.76	18	CN(C)S(=O)(=O)c1ccc(-c2ccc(C(F)(F)F)c(F)c2)cc1	IC50	'>'	20000.0	nM				UO_0000065					False	CHEMBL1023928	Inhibition of microtubule-stimulated recombinant Eg5 assessed as inhibition ATP hydrolysis by luminescent kinase assay	B	BAO_0000357	single protein format	None	None	None	None	None	CHEMBL4581	Kinesin-like protein 1	Homo sapiens	SINGLE PROTEIN	CHEMBL1152707	1	Scientific Literature	Bioorg. Med. Chem. Lett.	2009	None
CHEMBL472474		0	332.32	0	4.31	21	CCS(=O)(=O)c1ccc(-c2ccc(C(F)(F)F)c(F)c2)cc1	IC50	'>'	20000.0	nM				UO_0000065					False	CHEMBL1023928	Inhibition of microtubule-stimulated recombinant Eg5 assessed as inhibition ATP hydrolysis by luminescent kinase assay	B	BAO_0000357	single protein format	None	None	None	None	None	CHEMBL4581	Kinesin-like protein 1	Homo sapiens	SINGLE PROTEIN	CHEMBL1152707	1	Scientific Literature	Bioorg. Med. Chem. Lett.	2009	None
CHEMBL1802987		0	236.20	0	3.73	9c	FC(F)(F)c1ccc2c(c1)[nH]c1ccncc12	IC50	'='	95.0	nM	7.02			UO_0000065	29.73	0.56	3.29	24.48	True	CHEMBL1805292	Inhibition of C-terminally His6-tagged microtubule-activated KSP motor domain ATPase activity after 15 mins by luciferase-derived luminescence assay	B	BAO_0000357	single protein format	None	None	None	None	None	CHEMBL4581	Kinesin-like protein 1	Homo sapiens	SINGLE PROTEIN	CHEMBL1800062	1	Scientific Literature	J. Med. Chem.	2011	None
CHEMBL1688920		0	409.58	0	4.85	22	CSc1ccc(C(SC[C@H](N)C(=O)O)(c2ccccc2)c2ccccc2)cc1	Ki	'<'	50.0	nM				UO_0000065					False	CHEMBL1694080	Inhibition of C-terminal His6-tagged human Eg5 basal ATPase activity	B	BAO_0000357	single protein format	Homo sapiens	None	None	None	None	CHEMBL4581	Kinesin-like protein 1	Homo sapiens	SINGLE PROTEIN	CHEMBL1687930	1	Scientific Literature	J. Med. Chem.	2011	None
CHEMBL1163584		0	397.48	0	4.55	rac-12b	Cc1ccc2[nH]c3c(c2c1)CCN(C(=O)c1ccc(N)cc1)C3c1cccc(O)c1	IC50	'='	50.0	nM	7.30			UO_0000065	18.37	0.33	2.75	8.87	False	CHEMBL1167212	Inhibition of human Eg5 expressed in Escherichia coli assessed as microtubule-activated ATPase activity by spectrophotometry	B	BAO_0000019	assay format	Homo sapiens	None	None	None	None	CHEMBL4581	Kinesin-like protein 1	Homo sapiens	SINGLE PROTEIN	CHEMBL1166005	1	Scientific Literature	Bioorg. Med. Chem.	2010	None
CHEMBL236789	MONASTROL	0	292.36	0	1.75	1	CCOC(=O)C1=C(C)NC(=S)NC1c1cccc(O)c1	IC50	'='	30000.0	nM	4.52			UO_0000065	15.47	0.31	2.77	6.41	False	CHEMBL2350446	Inhibition of Eg5 (unknown origin)	B	BAO_0000357	single protein format	Homo sapiens	None	None	None	None	CHEMBL4581	Kinesin-like protein 1	Homo sapiens	SINGLE PROTEIN	CHEMBL2346511	1	Scientific Literature	Eur. J. Med. Chem.	2013	None
CHEMBL370498		0	333.22	0	4.69	6i	CC(=O)N1N=C(c2ccc(Cl)cc2Cl)CC1c1ccccc1	IC50	'='	37600.0	nM	4.42			UO_0000065	13.28	0.27	-0.27	13.54	False	CHEMBL831535	In vitro inhibitory concentration towards kinesin spindle protein activity of ATP hydrolysis in the presence of microtubules measured by ATPase assay (n=3)	B	BAO_0000357	single protein format	Homo sapiens	None	None	None	None	CHEMBL4581	Kinesin-like protein 1	Homo sapiens	SINGLE PROTEIN	CHEMBL1143528	1	Scientific Literature	Bioorg. Med. Chem. Lett.	2005	None
CHEMBL195274		0	306.34	0	3.72	10	CC(=O)N1N=C(c2cc(F)ccc2F)CC1c1cccs1	IC50	'='	1800.0	nM	5.75			UO_0000065	18.75	0.37	2.02	17.58	True	CHEMBL831535	In vitro inhibitory concentration towards kinesin spindle protein activity of ATP hydrolysis in the presence of microtubules measured by ATPase assay (n=3)	B	BAO_0000357	single protein format	Homo sapiens	None	None	None	None	CHEMBL4581	Kinesin-like protein 1	Homo sapiens	SINGLE PROTEIN	CHEMBL1143528	1	Scientific Literature	Bioorg. Med. Chem. Lett.	2005	None
CHEMBL1829418		0	516.69	2	5.66	50	CCC(c1nc2ccsc2c(=O)n1Cc1ccccc1)N(CCCN)C(=O)c1cc2ccccc2s1	IC50	'='	40.0	nM	7.40			UO_0000065	14.32	0.28	1.74	9.11	False	CHEMBL1833735	Inhibition of human recombinant C-terminal His6-tagged KSP ATPase activity after 1 hr by malachite green assay	B	BAO_0000357	single protein format	Homo sapiens	None	None	None	None	CHEMBL4581	Kinesin-like protein 1	Homo sapiens	SINGLE PROTEIN	CHEMBL1828558	1	Scientific Literature	J. Med. Chem.	2011	None
CHEMBL244094		0	212.25	0	2.84	44	NC(=O)Nc1ccc(-c2ccccc2)cc1	IC50	'>'	20000.0	nM				UO_0000065					False	CHEMBL895158	Inhibition of human KSP motor domain by ATPase assay	B	BAO_0000357	single protein format	Homo sapiens	None	None	None	None	CHEMBL4581	Kinesin-like protein 1	Homo sapiens	SINGLE PROTEIN	CHEMBL1148792	1	Scientific Literature	J. Med. Chem.	2007	None
CHEMBL396772		0	345.35	0	3.03	36	CNc1cc(-c2ccc(C(F)(F)F)cc2)ccc1NS(N)(=O)=O	IC50	'='	1448.0	nM	5.84			UO_0000065	16.91	0.35	2.81	6.93	False	CHEMBL895158	Inhibition of human KSP motor domain by ATPase assay	B	BAO_0000357	single protein format	Homo sapiens	None	None	None	None	CHEMBL4581	Kinesin-like protein 1	Homo sapiens	SINGLE PROTEIN	CHEMBL1148792	1	Scientific Literature	J. Med. Chem.	2007	None
CHEMBL242780		0	346.33	0	3.00	33	COc1cc(-c2ccc(C(F)(F)F)cc2)ccc1NS(N)(=O)=O	IC50	'='	66.0	nM	7.18			UO_0000065	20.73	0.43	4.18	8.82	False	CHEMBL895158	Inhibition of human KSP motor domain by ATPase assay	B	BAO_0000357	single protein format	Homo sapiens	None	None	None	None	CHEMBL4581	Kinesin-like protein 1	Homo sapiens	SINGLE PROTEIN	CHEMBL1148792	1	Scientific Literature	J. Med. Chem.	2007	None
CHEMBL244329		0	378.30	0	2.98	62	NS(=O)(=O)Nc1ccc(-c2ccc3c(c2)C(F)(F)OC(F)(F)O3)cc1	IC50	'='	319.0	nM	6.50			UO_0000065	17.17	0.35	3.52	7.17	False	CHEMBL895158	Inhibition of human KSP motor domain by ATPase assay	B	BAO_0000357	single protein format	Homo sapiens	None	None	None	None	CHEMBL4581	Kinesin-like protein 1	Homo sapiens	SINGLE PROTEIN	CHEMBL1148792	1	Scientific Literature	J. Med. Chem.	2007	None
CHEMBL244126		0	268.36	0	4.14	48	CC(C)(C)c1ccc(-c2ccc(NC(N)=O)cc2)cc1	IC50	'='	54.0	nM	7.27			UO_0000065	27.08	0.50	3.13	13.19	False	CHEMBL895158	Inhibition of human KSP motor domain by ATPase assay	B	BAO_0000357	single protein format	Homo sapiens	None	None	None	None	CHEMBL4581	Kinesin-like protein 1	Homo sapiens	SINGLE PROTEIN	CHEMBL1148792	1	Scientific Literature	J. Med. Chem.	2007	None
CHEMBL390028		0	265.23	0	3.47	14	NC(=O)c1ccc(-c2ccc(C(F)(F)F)cc2)cc1	IC50	'>'	20000.0	nM				UO_0000065					False	CHEMBL895158	Inhibition of human KSP motor domain by ATPase assay	B	BAO_0000357	single protein format	Homo sapiens	None	None	None	None	CHEMBL4581	Kinesin-like protein 1	Homo sapiens	SINGLE PROTEIN	CHEMBL1148792	1	Scientific Literature	J. Med. Chem.	2007	None
CHEMBL242142		0	237.22	0	3.95	11	Nc1ccc(-c2ccc(C(F)(F)F)cc2)cc1	IC50	'='	1649.0	nM	5.78			UO_0000065	24.38	0.46	1.83	22.22	False	CHEMBL895158	Inhibition of human KSP motor domain by ATPase assay	B	BAO_0000357	single protein format	Homo sapiens	None	None	None	None	CHEMBL4581	Kinesin-like protein 1	Homo sapiens	SINGLE PROTEIN	CHEMBL1148792	1	Scientific Literature	J. Med. Chem.	2007	None
CHEMBL558477		0	504.49	1	4.28	6s	COC(=O)c1ccc2c(c1)nc(Nc1ccc(S(N)(=O)=O)cc1)n2Cc1ccccc1C(F)(F)F	IC50	'='	2200.0	nM	5.66			UO_0000065	11.21	0.22	1.38	4.86	False	CHEMBL1035565	Inhibition of human kinesin spindle protein by endpoint assay	B	BAO_0000357	single protein format	Homo sapiens	None	None	None	None	CHEMBL4581	Kinesin-like protein 1	Homo sapiens	SINGLE PROTEIN	CHEMBL1158447	1	Scientific Literature	Bioorg. Med. Chem. Lett.	2009	None
CHEMBL392695	S-TRITYL-L-CYSTEINE	0	363.48	0	4.12	1	N[C@@H](CSC(c1ccccc1)(c1ccccc1)c1ccccc1)C(=O)O	Inhibition	'='	89.0	%				UO_0000187					False	CHEMBL896510	Inhibition of Eg5 assessed as inhibition ATP hydrolysis by ATPase assay	F	BAO_0000019	assay format	None	None	None	None	None	CHEMBL4581	Kinesin-like protein 1	Homo sapiens	SINGLE PROTEIN	CHEMBL1149533	1	Scientific Literature	Bioorg. Med. Chem. Lett.	2007	None
CHEMBL228814	ISPINESIB	2	517.07	2	5.59	SB715992	Cc1ccc(C(=O)N(CCCN)[C@@H](c2nc3cc(Cl)ccc3c(=O)n2Cc2ccccc2)C(C)C)cc1	IC50	'='	5.0	nM	8.30			UO_0000065	16.05	0.31	2.71	10.22	False	CHEMBL3089268	Inhibition of C-terminal His-tagged microtubule-stimulated KSP motor domain (1 to 369) ATPase activity (unknown origin) preincubated for 30 mins followed by ATP addition measured after 15 mins by luciferase-derived luminescence assay	B	BAO_0000357	single protein format	Homo sapiens	None	None	None	None	CHEMBL4581	Kinesin-like protein 1	Homo sapiens	SINGLE PROTEIN	CHEMBL3085715	1	Scientific Literature	Eur. J. Med. Chem.	2013	None
CHEMBL3087425		0	791.31	3	10.02	5c	O=c1c(-c2ccc(Oc3c([N+](=O)[O-])cc(C(F)(F)F)c(Cl)c3[N+](=O)[O-])cc2)coc2cc(Oc3c([N+](=O)[O-])cc(C(F)(F)F)c(Cl)c3[N+](=O)[O-])ccc12	IC50	'='	76.0	nM	7.12			UO_0000065	9.00	0.18	-2.90	3.22	False	CHEMBL3089268	Inhibition of C-terminal His-tagged microtubule-stimulated KSP motor domain (1 to 369) ATPase activity (unknown origin) preincubated for 30 mins followed by ATP addition measured after 15 mins by luciferase-derived luminescence assay	B	BAO_0000357	single protein format	Homo sapiens	None	None	None	None	CHEMBL4581	Kinesin-like protein 1	Homo sapiens	SINGLE PROTEIN	CHEMBL3085715	1	Scientific Literature	Eur. J. Med. Chem.	2013	None
CHEMBL3087422		0	502.36	2	6.10	4a	COc1ccc(-c2coc3cc(Oc4c([N+](=O)[O-])cc(C(F)(F)F)cc4[N+](=O)[O-])ccc3c2=O)cc1	IC50	'='	168.0	nM	6.78			UO_0000065	13.49	0.26	0.67	5.02	False	CHEMBL3089268	Inhibition of C-terminal His-tagged microtubule-stimulated KSP motor domain (1 to 369) ATPase activity (unknown origin) preincubated for 30 mins followed by ATP addition measured after 15 mins by luciferase-derived luminescence assay	B	BAO_0000357	single protein format	Homo sapiens	None	None	None	None	CHEMBL4581	Kinesin-like protein 1	Homo sapiens	SINGLE PROTEIN	CHEMBL3085715	1	Scientific Literature	Eur. J. Med. Chem.	2013	None
CHEMBL3087414		0	488.33	1	5.79	1a	O=c1cc(-c2ccccc2)oc2cc(Oc3c([N+](=O)[O-])cc(C(F)(F)F)cc3[N+](=O)[O-])cc(O)c12	IC50	'='	134.0	nM	6.87			UO_0000065	14.07	0.27	1.08	4.71	False	CHEMBL3089268	Inhibition of C-terminal His-tagged microtubule-stimulated KSP motor domain (1 to 369) ATPase activity (unknown origin) preincubated for 30 mins followed by ATP addition measured after 15 mins by luciferase-derived luminescence assay	B	BAO_0000357	single protein format	Homo sapiens	None	None	None	None	CHEMBL4581	Kinesin-like protein 1	Homo sapiens	SINGLE PROTEIN	CHEMBL3085715	1	Scientific Literature	Eur. J. Med. Chem.	2013	None
CHEMBL1277474		0	420.94	1	5.58	CPUYL064	CC1=C(C(=O)Nc2ccc(Cl)cc2)C(c2ccccc2)C2=C(CC(C)(C)CC2=O)N1	IC50	'='	180.0	nM	6.75			UO_0000065	16.02	0.31	1.16	11.59	False	CHEMBL1286523	Inhibition of human full-length Eg5 ATPase activity expressed in Escherichia coli assessed as release of inorganic phosphate after 30 mins	B	BAO_0000019	assay format	Homo sapiens	None	None	None	None	CHEMBL4581	Kinesin-like protein 1	Homo sapiens	SINGLE PROTEIN	CHEMBL1275338	1	Scientific Literature	Bioorg. Med. Chem.	2010	None
CHEMBL1278096		0	360.42	0	3.89	3a	COc1ccc(NC(=O)C2=C(C)Nc3n[nH]cc3C2c2ccccc2)cc1	IC50	'='	2820.0	nM	5.55			UO_0000065	15.40	0.28	1.66	7.02	False	CHEMBL1286523	Inhibition of human full-length Eg5 ATPase activity expressed in Escherichia coli assessed as release of inorganic phosphate after 30 mins	B	BAO_0000019	assay format	Homo sapiens	None	None	None	None	CHEMBL4581	Kinesin-like protein 1	Homo sapiens	SINGLE PROTEIN	CHEMBL1275338	1	Scientific Literature	Bioorg. Med. Chem.	2010	None
CHEMBL236789	MONASTROL	0	292.36	0	1.75	monastrol	CCOC(=O)C1=C(C)NC(=S)NC1c1cccc(O)c1	Activity	'='	1457.0	nanometer2/sec									False	CHEMBL1249435	Inhibition of recombinant Eg5-GFP in cell-free system assessed as Eg5 motility speed on microtubule at 25 uM by mean square displacement analysis in presence of 2 mM ATP (Rvb = 799+/-nm'2/s)	B	BAO_0000357	single protein format	None	None	None	None	None	CHEMBL4581	Kinesin-like protein 1	Homo sapiens	SINGLE PROTEIN	CHEMBL1240315	1	Scientific Literature	Nat. Chem. Biol.	2006	None
CHEMBL236789	MONASTROL	0	292.36	0	1.75	monastrol	CCOC(=O)C1=C(C)NC(=S)NC1c1cccc(O)c1	Inhibition						Not Active						False	CHEMBL1249438	Inhibition of recombinant Eg5-GFP in cell-free system assessed as reduction in mean duration of Eg5-GFP-microtubule interaction at 100 uM by kymograph analysis	B	BAO_0000357	single protein format	None	None	None	None	None	CHEMBL4581	Kinesin-like protein 1	Homo sapiens	SINGLE PROTEIN	CHEMBL1240315	1	Scientific Literature	Nat. Chem. Biol.	2006	None
CHEMBL1818528		0	379.53	0	4.04	6	COc1ccc(C(SC[C@@H](N)CO)(c2ccccc2)c2ccccc2)cc1	IC50	'='	130.0	nM	6.89			UO_0000065	18.14	0.35	2.85	12.41	False	CHEMBL1820905	Inhibition of human recombinant microtubule-activated KSP motor domain ATPase activity after 10 mins by end-point assay	B	BAO_0000357	single protein format	Homo sapiens	None	None	None	None	CHEMBL4581	Kinesin-like protein 1	Homo sapiens	SINGLE PROTEIN	CHEMBL1817631	1	Scientific Literature	Bioorg. Med. Chem.	2011	None
CHEMBL1818676		0	349.43	0	2.96	7c	Cc1c(-c2ccc(O)cc2)[nH]c2ccc(N3CCN(C)CC3)cc2c1=O	IC50	'='	1178.0	nM	5.93			UO_0000065	16.97	0.31	2.97	9.95	False	CHEMBL1821033	Inhibition of human ATPase activity KSP expressed in Escherichia coli after 30 mins by spectrophotometric analysis	B	BAO_0000019	assay format	Homo sapiens	None	None	None	None	CHEMBL4581	Kinesin-like protein 1	Homo sapiens	SINGLE PROTEIN	CHEMBL1817656	1	Scientific Literature	Bioorg. Med. Chem.	2011	None
CHEMBL1818677		0	318.42	0	4.49	7d	Cc1c(-c2ccccc2)[nH]c2ccc(N3CCCCC3)cc2c1=O	IC50	'='	360.0	nM	6.44			UO_0000065	20.24	0.37	1.95	17.85	False	CHEMBL1821033	Inhibition of human ATPase activity KSP expressed in Escherichia coli after 30 mins by spectrophotometric analysis	B	BAO_0000019	assay format	Homo sapiens	None	None	None	None	CHEMBL4581	Kinesin-like protein 1	Homo sapiens	SINGLE PROTEIN	CHEMBL1817656	1	Scientific Literature	Bioorg. Med. Chem.	2011	None
CHEMBL1818752		0	425.53	0	4.24	7j	CN1CCN(c2ccc3[nH]c(-c4cccc(O)c4)c(Cc4ccccc4)c(=O)c3c2)CC1	IC50	'='	1307.0	nM	5.88			UO_0000065	13.83	0.25	1.64	9.88	False	CHEMBL1821033	Inhibition of human ATPase activity KSP expressed in Escherichia coli after 30 mins by spectrophotometric analysis	B	BAO_0000019	assay format	Homo sapiens	None	None	None	None	CHEMBL4581	Kinesin-like protein 1	Homo sapiens	SINGLE PROTEIN	CHEMBL1817656	1	Scientific Literature	Bioorg. Med. Chem.	2011	None
CHEMBL1171309		0	277.33	0	3.55	16	C[C@@]12C[C@@H](c3ccccc3O1)n1c(nc3ccccc31)N2	Inhibition						Not Active						False	CHEMBL1173845	Inhibition of kinasin spindle protein in human HeLa cells assessed as inhibition of induction of mitotic arrest	B	BAO_0000219	cell-based format	Homo sapiens	None	None	HeLa	None	CHEMBL4581	Kinesin-like protein 1	Homo sapiens	SINGLE PROTEIN	CHEMBL1177819	1	Scientific Literature	Bioorg. Med. Chem. Lett.	2010	CHEMBL3308376
CHEMBL3356913		0	401.49	0	4.45	1e	CC1(c2ccccc2)SC(NC(=O)c2ccccc2)=NN1C(=O)c1ccccc1	IC50						Not Determined						False	CHEMBL3367369	Inhibition of Eg5 (unknown origin)	B	BAO_0000357	single protein format	Homo sapiens	None	None	None	None	CHEMBL4581	Kinesin-like protein 1	Homo sapiens	SINGLE PROTEIN	CHEMBL3351519	1	Scientific Literature	Bioorg. Med. Chem. Lett.	2014	None
CHEMBL3319298		0	439.60	0	2.94	9b	CC(C)(C)C(=O)NC1=NN(C(=O)C(C)(C)C)C(CS(C)(=O)=O)(c2ccccc2)S1	IC50						Not Determined						False	CHEMBL3367369	Inhibition of Eg5 (unknown origin)	B	BAO_0000357	single protein format	Homo sapiens	None	None	None	None	CHEMBL4581	Kinesin-like protein 1	Homo sapiens	SINGLE PROTEIN	CHEMBL3351519	1	Scientific Literature	Bioorg. Med. Chem. Lett.	2014	None
CHEMBL3319300		0	418.56	0	3.03	9d	CC(=O)NCC1(c2ccccc2)SC(NC(=O)C(C)(C)C)=NN1C(=O)C(C)(C)C	IC50						Not Determined						False	CHEMBL3367369	Inhibition of Eg5 (unknown origin)	B	BAO_0000357	single protein format	Homo sapiens	None	None	None	None	CHEMBL4581	Kinesin-like protein 1	Homo sapiens	SINGLE PROTEIN	CHEMBL3351519	1	Scientific Literature	Bioorg. Med. Chem. Lett.	2014	None
CHEMBL3319303		0	440.59	0	2.20	12a	CCC(=O)N1N=C(NC(=O)C(C)(C)C)SC1(CCNS(C)(=O)=O)c1ccccc1	IC50	'='	111.0	nM	6.96			UO_0000065	15.78	0.33	4.75	6.44	False	CHEMBL3367369	Inhibition of Eg5 (unknown origin)	B	BAO_0000357	single protein format	Homo sapiens	None	None	None	None	CHEMBL4581	Kinesin-like protein 1	Homo sapiens	SINGLE PROTEIN	CHEMBL3351519	1	Scientific Literature	Bioorg. Med. Chem. Lett.	2014	None
CHEMBL3402339		0	376.45	0	4.57	7	CC(=O)N1N=C(c2cc(F)ccc2F)SC12CCSc1ccccc12	EC50	'='	3313.0	nM	5.48			UO_0000065	14.56	0.30	0.91	16.77	False	CHEMBL3406807	Inhibition of KSP in human HCT116 cells assessed as phos-histone H3 level by immunofluorescent assay	B	BAO_0000219	cell-based format	Homo sapiens	None	None	HCT-116	None	CHEMBL4581	Kinesin-like protein 1	Homo sapiens	SINGLE PROTEIN	CHEMBL3400149	1	Scientific Literature	Bioorg. Med. Chem.	2015	CHEMBL3308372
CHEMBL559508		0	478.56	0	3.18	6g	NC(=O)c1ccc2c(c1)nc(Nc1ccc(S(N)(=O)=O)cc1)n2Cc1nc2ccccc2s1	IC50	'>'	20000.0	nM				UO_0000065					False	CHEMBL1035565	Inhibition of human kinesin spindle protein by endpoint assay	B	BAO_0000357	single protein format	Homo sapiens	None	None	None	None	CHEMBL4581	Kinesin-like protein 1	Homo sapiens	SINGLE PROTEIN	CHEMBL1158447	1	Scientific Literature	Bioorg. Med. Chem. Lett.	2009	None
CHEMBL595526		0	405.91	0	2.76	19	NCCS(=O)(=O)N1CCc2c([nH]c3ccc(Cl)cc23)C1c1cccc(O)c1	IC50	'='	186.0	nM	6.73			UO_0000065	16.58	0.34	3.97	6.77	False	CHEMBL1037992	Inhibition of EG5 after 2 hrs	B	BAO_0000357	single protein format	None	None	None	None	None	CHEMBL4581	Kinesin-like protein 1	Homo sapiens	SINGLE PROTEIN	CHEMBL1153161	1	Scientific Literature	Bioorg. Med. Chem. Lett.	2010	None
CHEMBL589394		0	363.46	0	3.31	27	COc1cccc(C2c3[nH]c4ccc(C)cc4c3CCN2C(=O)CCN)c1	IC50	'='	11000.0	nM	4.96			UO_0000065	13.64	0.25	1.65	6.95	False	CHEMBL1037992	Inhibition of EG5 after 2 hrs	B	BAO_0000357	single protein format	None	None	None	None	None	CHEMBL4581	Kinesin-like protein 1	Homo sapiens	SINGLE PROTEIN	CHEMBL1153161	1	Scientific Literature	Bioorg. Med. Chem. Lett.	2010	None
CHEMBL589392		0	397.91	0	3.98	25, diastereoisomer	CC(C)[C@@H](N)C(=O)N1CCc2c([nH]c3ccc(Cl)cc23)C1c1cccc(O)c1	IC50	'='	8100.0	nM	5.09			UO_0000065	12.80	0.25	1.11	6.18	False	CHEMBL1037992	Inhibition of EG5 after 2 hrs	B	BAO_0000357	single protein format	None	None	None	None	None	CHEMBL4581	Kinesin-like protein 1	Homo sapiens	SINGLE PROTEIN	CHEMBL1153161	1	Scientific Literature	Bioorg. Med. Chem. Lett.	2010	None
CHEMBL564451		0	481.53	0	2.59	6f	COc1cccc(Cn2c(Nc3ccc(S(N)(=O)=O)cc3)nc3cc(C(N)=O)ccc32)c1OC	IC50	'='	5000.0	nM	5.30			UO_0000065	11.01	0.21	2.71	3.50	False	CHEMBL1035565	Inhibition of human kinesin spindle protein by endpoint assay	B	BAO_0000357	single protein format	Homo sapiens	None	None	None	None	CHEMBL4581	Kinesin-like protein 1	Homo sapiens	SINGLE PROTEIN	CHEMBL1158447	1	Scientific Literature	Bioorg. Med. Chem. Lett.	2009	None
CHEMBL1829420		0	510.66	2	5.60	52	CCC(c1nc2ccsc2c(=O)n1Cc1ccccc1)N(CCCN)C(=O)c1ccc2ccccc2c1	IC50	'='	30.0	nM	7.52			UO_0000065	14.73	0.28	1.92	9.26	False	CHEMBL1833735	Inhibition of human recombinant C-terminal His6-tagged KSP ATPase activity after 1 hr by malachite green assay	B	BAO_0000357	single protein format	Homo sapiens	None	None	None	None	CHEMBL4581	Kinesin-like protein 1	Homo sapiens	SINGLE PROTEIN	CHEMBL1828558	1	Scientific Literature	J. Med. Chem.	2011	None
CHEMBL1829421		0	504.61	1	4.18	53	CCC(c1nc2ccsc2c(=O)n1Cc1ccccc1)N(CCCN)C(=O)c1ccc2c(c1)OCO2	IC50	'='	150.0	nM	6.82			UO_0000065	13.52	0.26	2.64	6.85	False	CHEMBL1833735	Inhibition of human recombinant C-terminal His6-tagged KSP ATPase activity after 1 hr by malachite green assay	B	BAO_0000357	single protein format	Homo sapiens	None	None	None	None	CHEMBL4581	Kinesin-like protein 1	Homo sapiens	SINGLE PROTEIN	CHEMBL1828558	1	Scientific Literature	J. Med. Chem.	2011	None
CHEMBL1829402		0	528.60	2	5.47	33	CCC(c1nc2ccsc2c(=O)n1Cc1ccccc1)N(CCCN)C(=O)c1ccc(C(F)(F)F)cc1	IC50	'='	210.0	nM	6.68			UO_0000065	12.63	0.25	1.21	8.22	False	CHEMBL1833735	Inhibition of human recombinant C-terminal His6-tagged KSP ATPase activity after 1 hr by malachite green assay	B	BAO_0000357	single protein format	Homo sapiens	None	None	None	None	CHEMBL4581	Kinesin-like protein 1	Homo sapiens	SINGLE PROTEIN	CHEMBL1828558	1	Scientific Literature	J. Med. Chem.	2011	None
CHEMBL1829403		0	528.60	2	5.47	34	CCC(c1nc2ccsc2c(=O)n1Cc1ccccc1)N(CCCN)C(=O)c1cccc(C(F)(F)F)c1	IC50	'='	310.0	nM	6.51			UO_0000065	12.31	0.24	1.04	8.01	False	CHEMBL1833735	Inhibition of human recombinant C-terminal His6-tagged KSP ATPase activity after 1 hr by malachite green assay	B	BAO_0000357	single protein format	Homo sapiens	None	None	None	None	CHEMBL4581	Kinesin-like protein 1	Homo sapiens	SINGLE PROTEIN	CHEMBL1828558	1	Scientific Literature	J. Med. Chem.	2011	None
CHEMBL1829428		0	469.59	0	4.09	60	CCC(c1nc2ncccc2c(=O)n1Cc1ccccc1)N(CCCN)C(=O)c1ccc(C)cc1	IC50	'='	323.0	nM	6.49			UO_0000065	13.82	0.25	2.40	6.90	False	CHEMBL1833735	Inhibition of human recombinant C-terminal His6-tagged KSP ATPase activity after 1 hr by malachite green assay	B	BAO_0000357	single protein format	Homo sapiens	None	None	None	None	CHEMBL4581	Kinesin-like protein 1	Homo sapiens	SINGLE PROTEIN	CHEMBL1828558	1	Scientific Literature	J. Med. Chem.	2011	None
CHEMBL1829415		0	480.66	0	4.82	47	CCC(c1nc2ccsc2c(=O)n1Cc1ccccc1)N(CCCN)C(=O)c1sccc1C	IC50	'='	410.0	nM	6.39			UO_0000065	13.29	0.26	1.57	7.86	False	CHEMBL1833735	Inhibition of human recombinant C-terminal His6-tagged KSP ATPase activity after 1 hr by malachite green assay	B	BAO_0000357	single protein format	Homo sapiens	None	None	None	None	CHEMBL4581	Kinesin-like protein 1	Homo sapiens	SINGLE PROTEIN	CHEMBL1828558	1	Scientific Literature	J. Med. Chem.	2011	None
CHEMBL1829260		0	500.67	2	5.16	18	CCC(c1nc2ccsc2c(=O)n1Cc1ccccc1)N(C(=O)c1ccc(C)cc1)C1CCNCC1	IC50	'='	1070.0	nM	5.97			UO_0000065	11.93	0.23	0.81	8.88	False	CHEMBL1833735	Inhibition of human recombinant C-terminal His6-tagged KSP ATPase activity after 1 hr by malachite green assay	B	BAO_0000357	single protein format	Homo sapiens	None	None	None	None	CHEMBL4581	Kinesin-like protein 1	Homo sapiens	SINGLE PROTEIN	CHEMBL1828558	1	Scientific Literature	J. Med. Chem.	2011	None
CHEMBL1829411		0	485.61	0	4.32	43	CCC(c1nc2ccsc2c(=O)n1Cc1ccccc1)N(CCCN)C(=O)c1ccc(C#N)cc1	IC50	'='	2700.0	nM	5.57			UO_0000065	11.47	0.22	1.25	5.30	False	CHEMBL1833735	Inhibition of human recombinant C-terminal His6-tagged KSP ATPase activity after 1 hr by malachite green assay	B	BAO_0000357	single protein format	Homo sapiens	None	None	None	None	CHEMBL4581	Kinesin-like protein 1	Homo sapiens	SINGLE PROTEIN	CHEMBL1828558	1	Scientific Literature	J. Med. Chem.	2011	None
CHEMBL1829253		0	475.62	0	4.15	10	CCC(c1nc2ccsc2c(=O)n1Cc1ccccn1)N(CCCN)C(=O)c1ccc(C)cc1	IC50	'='	3500.0	nM	5.46			UO_0000065	11.47	0.22	1.31	5.80	False	CHEMBL1833735	Inhibition of human recombinant C-terminal His6-tagged KSP ATPase activity after 1 hr by malachite green assay	B	BAO_0000357	single protein format	Homo sapiens	None	None	None	None	CHEMBL4581	Kinesin-like protein 1	Homo sapiens	SINGLE PROTEIN	CHEMBL1828558	1	Scientific Literature	J. Med. Chem.	2011	None
CHEMBL1688930		0	343.49	0	4.12	33, Diastereomeric mixture	CCC(C)C(SC[C@H](N)C(=O)O)(c1ccccc1)c1ccccc1	Activity						Active						False	CHEMBL1694349	Binding affinity to Eg5 at 2 mM by crystallography	B	BAO_0000357	single protein format	None	None	None	None	None	CHEMBL4581	Kinesin-like protein 1	Homo sapiens	SINGLE PROTEIN	CHEMBL1687930	1	Scientific Literature	J. Med. Chem.	2011	None
CHEMBL1818765		0	323.40	0	3.41	15g	CC1Nc2ccc(N3CCCC3)cc2C(=O)N1c1ccc(O)cc1	IC50	'='	149.0	nM	6.83			UO_0000065	21.11	0.39	3.42	12.23	False	CHEMBL1821033	Inhibition of human ATPase activity KSP expressed in Escherichia coli after 30 mins by spectrophotometric analysis	B	BAO_0000019	assay format	Homo sapiens	None	None	None	None	CHEMBL4581	Kinesin-like protein 1	Homo sapiens	SINGLE PROTEIN	CHEMBL1817656	1	Scientific Literature	Bioorg. Med. Chem.	2011	None
CHEMBL1829256		0	479.61	0	4.05	13	CCC(c1nc2ccsc2c(=O)n1Cc1cc(C)on1)N(CCCN)C(=O)c1ccc(C)cc1	IC50	'='	630.0	nM	6.20			UO_0000065	12.93	0.25	2.15	5.78	False	CHEMBL1833735	Inhibition of human recombinant C-terminal His6-tagged KSP ATPase activity after 1 hr by malachite green assay	B	BAO_0000357	single protein format	Homo sapiens	None	None	None	None	CHEMBL4581	Kinesin-like protein 1	Homo sapiens	SINGLE PROTEIN	CHEMBL1828558	1	Scientific Literature	J. Med. Chem.	2011	None
CHEMBL1829419		0	512.64	1	4.39	51	CCC(c1nc2ccsc2c(=O)n1Cc1ccccc1)N(CCCN)C(=O)c1ccc2nccnc2c1	IC50	'='	3210.0	nM	5.49			UO_0000065	10.72	0.20	1.10	5.13	False	CHEMBL1833735	Inhibition of human recombinant C-terminal His6-tagged KSP ATPase activity after 1 hr by malachite green assay	B	BAO_0000357	single protein format	Homo sapiens	None	None	None	None	CHEMBL4581	Kinesin-like protein 1	Homo sapiens	SINGLE PROTEIN	CHEMBL1828558	1	Scientific Literature	J. Med. Chem.	2011	None
CHEMBL1829416		0	475.62	0	4.15	48	CCC(c1nc2ccsc2c(=O)n1Cc1ccccc1)N(CCCN)C(=O)c1ccc(C)nc1	IC50	'='	980.0	nM	6.01			UO_0000065	12.63	0.24	1.86	6.38	False	CHEMBL1833735	Inhibition of human recombinant C-terminal His6-tagged KSP ATPase activity after 1 hr by malachite green assay	B	BAO_0000357	single protein format	Homo sapiens	None	None	None	None	CHEMBL4581	Kinesin-like protein 1	Homo sapiens	SINGLE PROTEIN	CHEMBL1828558	1	Scientific Literature	J. Med. Chem.	2011	None
CHEMBL2022981		0	333.50	0	4.98	16	Cc1cccc(C(SCCN)(c2ccccc2)c2ccccc2)c1	Ki	'='	80.0	nM	7.10			UO_0000065	21.28	0.40	2.12	27.27	False	CHEMBL2024743	Inhibition of N-terminal hexa-histidine tagged human cloned Eg5 (1 to 368 amino acids) expressed in Escherichia coli BL21 (DE3) assessed as reduction in basal ATPase activity by pyruvate kinase/lactate dehydrogenase-linked assay	B	BAO_0000019	assay format	Homo sapiens	None	None	None	None	CHEMBL4581	Kinesin-like protein 1	Homo sapiens	SINGLE PROTEIN	CHEMBL2021885	1	Scientific Literature	J. Med. Chem.	2012	None
CHEMBL450994		0	319.28	0	3.16	16, PVZB1194	NS(=O)(=O)c1ccc(-c2ccc(C(F)(F)F)c(F)c2)cc1	Activity						Active						False	CHEMBL1026545	Inhibition of Eg5 in mitotic arrested human HeLa cells assessed as induction of monoastral phenotype formation at 36 umol/L by fluorescence assay	B	BAO_0000219	cell-based format	Homo sapiens	None	None	HeLa	None	CHEMBL4581	Kinesin-like protein 1	Homo sapiens	SINGLE PROTEIN	CHEMBL1152707	1	Scientific Literature	Bioorg. Med. Chem. Lett.	2009	CHEMBL3308376
CHEMBL392369		0	393.51	0	4.13	A	COc1ccc(C(SC[C@H](N)C(=O)O)(c2ccccc2)c2ccccc2)cc1	Activity						Active						False	CHEMBL1023931	Inhibition of recombinant Eg5 assessed as inhibition ATP hydrolysis by luminescent kinase assay in absence of microtubule	B	BAO_0000357	single protein format	None	None	None	None	None	CHEMBL4581	Kinesin-like protein 1	Homo sapiens	SINGLE PROTEIN	CHEMBL1152707	1	Scientific Literature	Bioorg. Med. Chem. Lett.	2009	None
CHEMBL1818747		0	334.42	0	4.20	7e	Cc1c(-c2cccc(O)c2)[nH]c2ccc(N3CCCCC3)cc2c1=O	IC50	'='	232.0	nM	6.63			UO_0000065	19.84	0.36	2.43	11.78	False	CHEMBL1821033	Inhibition of human ATPase activity KSP expressed in Escherichia coli after 30 mins by spectrophotometric analysis	B	BAO_0000019	assay format	Homo sapiens	None	None	None	None	CHEMBL4581	Kinesin-like protein 1	Homo sapiens	SINGLE PROTEIN	CHEMBL1817656	1	Scientific Literature	Bioorg. Med. Chem.	2011	None
CHEMBL236789	MONASTROL	0	292.36	0	1.75	Monastrol	CCOC(=O)C1=C(C)NC(=S)NC1c1cccc(O)c1	IC50	'='	7452.0	nM	5.13			UO_0000065	17.54	0.35	3.38	7.26	False	CHEMBL1821033	Inhibition of human ATPase activity KSP expressed in Escherichia coli after 30 mins by spectrophotometric analysis	B	BAO_0000019	assay format	Homo sapiens	None	None	None	None	CHEMBL4581	Kinesin-like protein 1	Homo sapiens	SINGLE PROTEIN	CHEMBL1817656	1	Scientific Literature	Bioorg. Med. Chem.	2011	None
CHEMBL471198		0	211.31	0	4.05	1	CC(C)(C)c1ccc(-c2ccncc2)cc1	IC50	'='	1000.0	nM	6.00			UO_0000065	28.39	0.51	1.95	46.55	False	CHEMBL1023928	Inhibition of microtubule-stimulated recombinant Eg5 assessed as inhibition ATP hydrolysis by luminescent kinase assay	B	BAO_0000357	single protein format	None	None	None	None	None	CHEMBL4581	Kinesin-like protein 1	Homo sapiens	SINGLE PROTEIN	CHEMBL1152707	1	Scientific Literature	Bioorg. Med. Chem. Lett.	2009	None
CHEMBL470797		0	255.21	0	4.09	10	Nc1ccc(-c2ccc(C(F)(F)F)c(F)c2)cc1	IC50	'='	2470.0	nM	5.61			UO_0000065	21.97	0.43	1.52	21.55	False	CHEMBL1023928	Inhibition of microtubule-stimulated recombinant Eg5 assessed as inhibition ATP hydrolysis by luminescent kinase assay	B	BAO_0000357	single protein format	None	None	None	None	None	CHEMBL4581	Kinesin-like protein 1	Homo sapiens	SINGLE PROTEIN	CHEMBL1152707	1	Scientific Literature	Bioorg. Med. Chem. Lett.	2009	None
CHEMBL472475		0	333.31	0	3.88	22	CS(=O)(=O)Nc1ccc(-c2ccc(C(F)(F)F)c(F)c2)cc1	IC50	'='	2780.0	nM	5.56			UO_0000065	16.67	0.34	1.68	12.03	False	CHEMBL1023928	Inhibition of microtubule-stimulated recombinant Eg5 assessed as inhibition ATP hydrolysis by luminescent kinase assay	B	BAO_0000357	single protein format	None	None	None	None	None	CHEMBL4581	Kinesin-like protein 1	Homo sapiens	SINGLE PROTEIN	CHEMBL1152707	1	Scientific Literature	Bioorg. Med. Chem. Lett.	2009	None
CHEMBL472456		0	211.31	0	4.05	5	CC(C)(C)c1ccc(-c2ccccn2)cc1	IC50	'>'	20000.0	nM				UO_0000065					False	CHEMBL1023928	Inhibition of microtubule-stimulated recombinant Eg5 assessed as inhibition ATP hydrolysis by luminescent kinase assay	B	BAO_0000357	single protein format	None	None	None	None	None	CHEMBL4581	Kinesin-like protein 1	Homo sapiens	SINGLE PROTEIN	CHEMBL1152707	1	Scientific Literature	Bioorg. Med. Chem. Lett.	2009	None
CHEMBL472473		0	318.29	0	3.92	20	CS(=O)(=O)c1ccc(-c2ccc(C(F)(F)F)c(F)c2)cc1	IC50	'='	860.0	nM	6.07			UO_0000065	19.06	0.39	2.15	17.77	False	CHEMBL1023928	Inhibition of microtubule-stimulated recombinant Eg5 assessed as inhibition ATP hydrolysis by luminescent kinase assay	B	BAO_0000357	single protein format	None	None	None	None	None	CHEMBL4581	Kinesin-like protein 1	Homo sapiens	SINGLE PROTEIN	CHEMBL1152707	1	Scientific Literature	Bioorg. Med. Chem. Lett.	2009	None
CHEMBL389589		0	334.29	0	3.13	23	NS(=O)(=O)Nc1ccc(-c2ccc(C(F)(F)F)c(F)c2)cc1	IC50	'='	20.0	nM	7.70			UO_0000065	23.03	0.48	4.57	10.66	False	CHEMBL1023928	Inhibition of microtubule-stimulated recombinant Eg5 assessed as inhibition ATP hydrolysis by luminescent kinase assay	B	BAO_0000357	single protein format	None	None	None	None	None	CHEMBL4581	Kinesin-like protein 1	Homo sapiens	SINGLE PROTEIN	CHEMBL1152707	1	Scientific Literature	Bioorg. Med. Chem. Lett.	2009	None
CHEMBL1829405		0	474.63	0	4.76	37	CCC(c1nc2ccsc2c(=O)n1Cc1ccccc1)N(CCCN)C(=O)c1ccccc1C	IC50	'='	1060.0	nM	5.97			UO_0000065	12.59	0.24	1.21	7.36	False	CHEMBL1833735	Inhibition of human recombinant C-terminal His6-tagged KSP ATPase activity after 1 hr by malachite green assay	B	BAO_0000357	single protein format	Homo sapiens	None	None	None	None	CHEMBL4581	Kinesin-like protein 1	Homo sapiens	SINGLE PROTEIN	CHEMBL1828558	1	Scientific Literature	J. Med. Chem.	2011	None
CHEMBL1829409		0	490.63	0	4.46	41	CCC(c1nc2ccsc2c(=O)n1Cc1ccccc1)N(CCCN)C(=O)c1ccc(OC)cc1	IC50	'='	210.0	nM	6.68			UO_0000065	13.61	0.26	2.22	7.38	False	CHEMBL1833735	Inhibition of human recombinant C-terminal His6-tagged KSP ATPase activity after 1 hr by malachite green assay	B	BAO_0000357	single protein format	Homo sapiens	None	None	None	None	CHEMBL4581	Kinesin-like protein 1	Homo sapiens	SINGLE PROTEIN	CHEMBL1828558	1	Scientific Literature	J. Med. Chem.	2011	None
CHEMBL1829404		0	544.60	2	5.35	35	CCC(c1nc2ccsc2c(=O)n1Cc1ccccc1)N(CCCN)C(=O)c1ccc(OC(F)(F)F)cc1	IC50	'='	2460.0	nM	5.61			UO_0000065	10.30	0.20	0.26	6.20	False	CHEMBL1833735	Inhibition of human recombinant C-terminal His6-tagged KSP ATPase activity after 1 hr by malachite green assay	B	BAO_0000357	single protein format	Homo sapiens	None	None	None	None	CHEMBL4581	Kinesin-like protein 1	Homo sapiens	SINGLE PROTEIN	CHEMBL1828558	1	Scientific Literature	J. Med. Chem.	2011	None
CHEMBL1173640		0	181.24	0	3.63	8b	Cc1ccc2c(c1)[nH]c1ccccc12	IC50	'='	22000.0	nM	4.66			UO_0000065	25.70	0.45	1.03	29.50	False	CHEMBL1177082	Inhibition of human C-terminally His6-tagged microtubule-activated KSP motor domain ATPase activity after 30 mins by luciferase-derived luminescence assay	B	BAO_0000357	single protein format	Homo sapiens	None	None	None	None	CHEMBL4581	Kinesin-like protein 1	Homo sapiens	SINGLE PROTEIN	CHEMBL1177716	1	Scientific Literature	J. Med. Chem.	2010	None
CHEMBL243580	CARBAZOLE	0	167.21	0	3.32	8a	c1ccc2c(c1)[nH]c1ccccc12	Inhibition	'='	10.0	%				UO_0000187					False	CHEMBL1177081	Inhibition of human C-terminally His6-tagged microtubule-activated KSP motor domain ATPase activity at 20 uM after 30 mins by luciferase-derived luminescence assay	B	BAO_0000357	single protein format	Homo sapiens	None	None	None	None	CHEMBL4581	Kinesin-like protein 1	Homo sapiens	SINGLE PROTEIN	CHEMBL1177716	1	Scientific Literature	J. Med. Chem.	2010	None
CHEMBL2325418		0	373.50	0	4.83	rac-42	Cc1ccc(C(CCC(N)C(=O)O)(c2ccccc2)c2ccccc2)cc1C	Ki	'='	9.9	nM	8.00			UO_0000065	21.43	0.39	3.17	12.64	False	CHEMBL2327388	Inhibition of MT-stimulated human N-terminal His6-tagged Eg5 (1 to 368 amino acid residues) motor domain ATPase activity expressed in Escherichia coli BL21 (DE3) by pyruvate kinase/lactate dehydrogenase-coupled assay	B	BAO_0000019	assay format	Homo sapiens	None	None	None	None	CHEMBL4581	Kinesin-like protein 1	Homo sapiens	SINGLE PROTEIN	CHEMBL2321852	1	Scientific Literature	J. Med. Chem.	2013	None
CHEMBL590124		0	363.46	0	3.26	8	CCc1ccc2[nH]c3c(c2c1)CCN(C(=O)CCN)C3c1cccc(O)c1	IC50	'='	11.0	nM	7.96			UO_0000065	21.90	0.40	4.70	9.66	False	CHEMBL1037992	Inhibition of EG5 after 2 hrs	B	BAO_0000357	single protein format	None	None	None	None	None	CHEMBL4581	Kinesin-like protein 1	Homo sapiens	SINGLE PROTEIN	CHEMBL1153161	1	Scientific Literature	Bioorg. Med. Chem. Lett.	2010	None
CHEMBL243668		0	298.24	0	4.00	6, GSK-2	NC(=O)Nc1ccc(-c2ccc(C(F)(F)F)cc2)cc1F	Inhibition						Active						False	CHEMBL1226607	Uncompetitive inhibition of human KSP A133D mutant with respect to microtubule using varying ATP levels in presence of saturating levels of microtubule by Lineweaver-Burke plot	B	BAO_0000019	assay format	Homo sapiens	None	None	None	None	CHEMBL4581	Kinesin-like protein 1	Homo sapiens	SINGLE PROTEIN	CHEMBL1221208	1	Scientific Literature	Nat. Chem. Biol.	2007	None
CHEMBL1277110		0	365.35	0	3.38	5b	CC1=C(C(=O)Nc2ccc([N+](=O)[O-])cc2)C(c2ccco2)c2c[nH]nc2N1	IC50	'='	2760.0	nM	5.56			UO_0000065	15.22	0.28	2.18	4.41	False	CHEMBL1286523	Inhibition of human full-length Eg5 ATPase activity expressed in Escherichia coli assessed as release of inorganic phosphate after 30 mins	B	BAO_0000019	assay format	Homo sapiens	None	None	None	None	CHEMBL4581	Kinesin-like protein 1	Homo sapiens	SINGLE PROTEIN	CHEMBL1275338	1	Scientific Literature	Bioorg. Med. Chem.	2010	None
CHEMBL236694		0	272.74	0	3.34	1a	CN(C)c1ccc(-c2nc3cc(Cl)cnc3[nH]2)cc1	IC50	'='	40180.0	nM	4.40			UO_0000065	16.12	0.32	1.06	9.81	False	CHEMBL1286523	Inhibition of human full-length Eg5 ATPase activity expressed in Escherichia coli assessed as release of inorganic phosphate after 30 mins	B	BAO_0000019	assay format	Homo sapiens	None	None	None	None	CHEMBL4581	Kinesin-like protein 1	Homo sapiens	SINGLE PROTEIN	CHEMBL1275338	1	Scientific Literature	Bioorg. Med. Chem.	2010	None
CHEMBL409818		0	463.60	1	5.69	40	CC(C)(C)OC(=O)NC(CSC(c1ccccc1)(c1ccccc1)c1ccccc1)C(=O)O	Activity						Not Active						False	CHEMBL934296	Inhibition of human Eg5 basal ATPase activity	B	BAO_0000357	single protein format	Homo sapiens	None	None	None	None	CHEMBL4581	Kinesin-like protein 1	Homo sapiens	SINGLE PROTEIN	CHEMBL1143136	1	Scientific Literature	J. Med. Chem.	2008	None
CHEMBL522806	(R)-MON-97	0	338.43	0	3.41	3, (R)-Mon-97	CC1=C(C(=O)c2ccccc2)[C@@H](c2cccc(O)c2)NC(=S)N1C	IC50	'='	150.0	nM	6.82			UO_0000065	20.16	0.39	3.41	12.98	False	CHEMBL2353360	Inhibition of Eg5 assessed as inhibition of microtubule-induced ATPase activity (unknown origin)	B	BAO_0000357	single protein format	Homo sapiens	None	None	None	None	CHEMBL4581	Kinesin-like protein 1	Homo sapiens	SINGLE PROTEIN	CHEMBL2346511	1	Scientific Literature	Eur. J. Med. Chem.	2013	None
CHEMBL2347650	TERPENDOLE E	0	437.62	1	5.10	Ter E, 78	CC(C)(O)[C@@H]1C[C@@H](O)[C@]2(C)[C@H](CC[C@@]3(C)[C@H]2CC[C@H]2Cc4c([nH]c5ccccc45)[C@@]23C)O1	IC50	'='	23000.0	nM	4.64			UO_0000065	10.60	0.20	-0.46	7.08	False	CHEMBL2353345	Inhibition of human Eg5 basal ATPase activity	B	BAO_0000357	single protein format	Homo sapiens	None	None	None	None	CHEMBL4581	Kinesin-like protein 1	Homo sapiens	SINGLE PROTEIN	CHEMBL2346511	1	Scientific Literature	Eur. J. Med. Chem.	2013	None
CHEMBL51483	GOSSYPOL	3	518.56	3	6.38	79	Cc1cc2c(C(C)C)c(O)c(O)c(C=O)c2c(O)c1-c1c(C)cc2c(C(C)C)c(O)c(O)c(C=O)c2c1O	IC50	'='	10800.0	nM	4.97			UO_0000065	9.58	0.18	-1.41	3.19	False	CHEMBL2353359	Inhibition of human recombinant Eg5 ATPase activity expressed in Escherichia coli after 30 mins by malachite green-based spectrophotometric analysis	B	BAO_0000019	assay format	Homo sapiens	None	None	None	None	CHEMBL4581	Kinesin-like protein 1	Homo sapiens	SINGLE PROTEIN	CHEMBL2346511	1	Scientific Literature	Eur. J. Med. Chem.	2013	None
CHEMBL2031568		0	293.35	0	4.28	24	Cc1ccc2c(c1)-c1cc(C)nn1C(c1ccccc1F)N2	IC50	'='	6300.0	nM	5.20			UO_0000065	17.73	0.32	0.92	17.42	False	CHEMBL2033190	Inhibition of Eg5 ATPase activity by pyruvate kinase/lactate dehydrogenase-linked assay	B	BAO_0000357	single protein format	None	None	None	None	None	CHEMBL4581	Kinesin-like protein 1	Homo sapiens	SINGLE PROTEIN	CHEMBL2029262	1	Scientific Literature	J. Med. Chem.	2012	None
CHEMBL2325430		0	363.53	1	5.07	20	CCOc1ccc(C(SCCN)(c2ccccc2)c2ccccc2)cc1	Ki	'='	17.3	nM	7.76			UO_0000065	21.35	0.41	2.69	22.02	False	CHEMBL2330556	Inhibition of human N-terminal His6-tagged Eg5 (1 to 368 amino acid residues) motor domain basal ATPase activity expressed in Escherichia coli BL21 (DE3) by pyruvate kinase/lactate dehydrogenase-coupled assay	B	BAO_0000019	assay format	Homo sapiens	None	None	None	None	CHEMBL4581	Kinesin-like protein 1	Homo sapiens	SINGLE PROTEIN	CHEMBL2321852	1	Scientific Literature	J. Med. Chem.	2013	None
CHEMBL2325404		0	351.49	1	5.12	28	Cc1cccc(C(SCCN)(c2ccccc2)c2ccccc2)c1F	Ki	'='	293.6	nM	6.53			UO_0000065	18.58	0.36	1.41	25.10	False	CHEMBL2330556	Inhibition of human N-terminal His6-tagged Eg5 (1 to 368 amino acid residues) motor domain basal ATPase activity expressed in Escherichia coli BL21 (DE3) by pyruvate kinase/lactate dehydrogenase-coupled assay	B	BAO_0000019	assay format	Homo sapiens	None	None	None	None	CHEMBL4581	Kinesin-like protein 1	Homo sapiens	SINGLE PROTEIN	CHEMBL2321852	1	Scientific Literature	J. Med. Chem.	2013	None
CHEMBL2325417		0	370.32	1	6.07	41	NCCCC(c1ccccc1)(c1ccccc1)c1ccc(Cl)c(Cl)c1	Ki	'='	31.4	nM	7.50			UO_0000065	20.26	0.41	1.43	28.84	False	CHEMBL2330556	Inhibition of human N-terminal His6-tagged Eg5 (1 to 368 amino acid residues) motor domain basal ATPase activity expressed in Escherichia coli BL21 (DE3) by pyruvate kinase/lactate dehydrogenase-coupled assay	B	BAO_0000019	assay format	Homo sapiens	None	None	None	None	CHEMBL4581	Kinesin-like protein 1	Homo sapiens	SINGLE PROTEIN	CHEMBL2321852	1	Scientific Literature	J. Med. Chem.	2013	None
CHEMBL2325421		0	363.53	0	4.94	rac-46	CCc1cccc(C(SCCN)(c2ccccc2)c2cccc(O)c2)c1	Ki	'='	4.8	nM	8.32			UO_0000065	22.88	0.44	3.38	17.99	False	CHEMBL2330556	Inhibition of human N-terminal His6-tagged Eg5 (1 to 368 amino acid residues) motor domain basal ATPase activity expressed in Escherichia coli BL21 (DE3) by pyruvate kinase/lactate dehydrogenase-coupled assay	B	BAO_0000019	assay format	Homo sapiens	None	None	None	None	CHEMBL4581	Kinesin-like protein 1	Homo sapiens	SINGLE PROTEIN	CHEMBL2321852	1	Scientific Literature	J. Med. Chem.	2013	None
CHEMBL2321913		0	349.50	0	4.68	rac-47	Cc1ccc(C(SCCN)(c2ccccc2)c2cccc(O)c2)cc1	Ki	'='	7.1	nM	8.15			UO_0000065	23.32	0.45	3.47	17.62	False	CHEMBL2330556	Inhibition of human N-terminal His6-tagged Eg5 (1 to 368 amino acid residues) motor domain basal ATPase activity expressed in Escherichia coli BL21 (DE3) by pyruvate kinase/lactate dehydrogenase-coupled assay	B	BAO_0000019	assay format	Homo sapiens	None	None	None	None	CHEMBL4581	Kinesin-like protein 1	Homo sapiens	SINGLE PROTEIN	CHEMBL2321852	1	Scientific Literature	J. Med. Chem.	2013	None
CHEMBL2325422		0	358.51	0	4.85	rac-48	Cc1ccc(C(SCCN)(c2ccccc2)c2cccc(C#N)c2)cc1	Ki	'='	64.2	nM	7.19			UO_0000065	20.06	0.38	2.34	14.44	False	CHEMBL2330556	Inhibition of human N-terminal His6-tagged Eg5 (1 to 368 amino acid residues) motor domain basal ATPase activity expressed in Escherichia coli BL21 (DE3) by pyruvate kinase/lactate dehydrogenase-coupled assay	B	BAO_0000019	assay format	Homo sapiens	None	None	None	None	CHEMBL4581	Kinesin-like protein 1	Homo sapiens	SINGLE PROTEIN	CHEMBL2321852	1	Scientific Literature	J. Med. Chem.	2013	None
CHEMBL2325427		0	381.47	1	5.32	53	COc1ccc(C(CC(F)(F)CN)(c2ccccc2)c2ccc(C)cc2)cc1	Ki	'='	88.4	nM	7.05			UO_0000065	18.49	0.34	1.73	20.01	False	CHEMBL2330556	Inhibition of human N-terminal His6-tagged Eg5 (1 to 368 amino acid residues) motor domain basal ATPase activity expressed in Escherichia coli BL21 (DE3) by pyruvate kinase/lactate dehydrogenase-coupled assay	B	BAO_0000019	assay format	Homo sapiens	None	None	None	None	CHEMBL4581	Kinesin-like protein 1	Homo sapiens	SINGLE PROTEIN	CHEMBL2321852	1	Scientific Literature	J. Med. Chem.	2013	None
CHEMBL1945658		0	333.50	0	4.98	17	Cc1ccc(C(SCCN)(c2ccccc2)c2ccccc2)cc1	Ki	'='	27.4	nM	7.56			UO_0000065	22.68	0.43	2.58	29.06	False	CHEMBL2330556	Inhibition of human N-terminal His6-tagged Eg5 (1 to 368 amino acid residues) motor domain basal ATPase activity expressed in Escherichia coli BL21 (DE3) by pyruvate kinase/lactate dehydrogenase-coupled assay	B	BAO_0000019	assay format	Homo sapiens	None	None	None	None	CHEMBL4581	Kinesin-like protein 1	Homo sapiens	SINGLE PROTEIN	CHEMBL2321852	1	Scientific Literature	J. Med. Chem.	2013	None
CHEMBL2325411		0	347.53	1	5.29	35	Cc1ccc(C(SCCN)(c2ccccc2)c2ccccc2)cc1C	Ki	'='	25.7	nM	7.59			UO_0000065	21.84	0.41	2.30	29.17	False	CHEMBL2330556	Inhibition of human N-terminal His6-tagged Eg5 (1 to 368 amino acid residues) motor domain basal ATPase activity expressed in Escherichia coli BL21 (DE3) by pyruvate kinase/lactate dehydrogenase-coupled assay	B	BAO_0000019	assay format	Homo sapiens	None	None	None	None	CHEMBL4581	Kinesin-like protein 1	Homo sapiens	SINGLE PROTEIN	CHEMBL2321852	1	Scientific Literature	J. Med. Chem.	2013	None
CHEMBL228814	ISPINESIB	2	517.07	2	5.59	19-(R)	Cc1ccc(C(=O)N(CCCN)[C@@H](c2nc3cc(Cl)ccc3c(=O)n2Cc2ccccc2)C(C)C)cc1	Activity	'='	8.8	%				UO_0000187					False	CHEMBL2327678	Inhibition of KSP (unknown origin)-mediated ATP hydrolysis assessed as residual activity at 1 uM after 10 to 20 mins by spectrophotometric analysis	B	BAO_0000357	single protein format	Homo sapiens	None	None	None	None	CHEMBL4581	Kinesin-like protein 1	Homo sapiens	SINGLE PROTEIN	CHEMBL2321780	1	Scientific Literature	Bioorg. Med. Chem.	2013	None
CHEMBL236789	MONASTROL	0	292.36	0	1.75	monastrol	CCOC(=O)C1=C(C)NC(=S)NC1c1cccc(O)c1	Activity	'='	8.5	nm/s									False	CHEMBL1249433	Inhibition of recombinant Eg5-GFP in cell-free system assessed as Eg5 motility speed on microtubule at 25 uM by kymograph analysis in presence of 2 mM ATP (Rvb = 13.5+/-0.7 nm/s)	B	BAO_0000357	single protein format	None	None	None	None	None	CHEMBL4581	Kinesin-like protein 1	Homo sapiens	SINGLE PROTEIN	CHEMBL1240315	1	Scientific Literature	Nat. Chem. Biol.	2006	None
CHEMBL1413473		0	277.35	0	1.86	1a	CC(=O)NC1=NN(C(C)=O)C(C)(c2ccccc2)S1	IC50	'='	1300.0	nM	5.89			UO_0000065	21.22	0.42	4.03	9.53	True	CHEMBL3367369	Inhibition of Eg5 (unknown origin)	B	BAO_0000357	single protein format	Homo sapiens	None	None	None	None	CHEMBL4581	Kinesin-like protein 1	Homo sapiens	SINGLE PROTEIN	CHEMBL3351519	1	Scientific Literature	Bioorg. Med. Chem. Lett.	2014	None
CHEMBL2326526		0	521.04	2	5.43	21-(+/-)	CC(C)C(c1nc2cc(Cl)ccc2c(=O)n1Cc1ccccc1)N(CCCN)C(=O)c1cccc(F)c1	Activity	'='	10.1	%				UO_0000187					False	CHEMBL2327678	Inhibition of KSP (unknown origin)-mediated ATP hydrolysis assessed as residual activity at 1 uM after 10 to 20 mins by spectrophotometric analysis	B	BAO_0000357	single protein format	Homo sapiens	None	None	None	None	CHEMBL4581	Kinesin-like protein 1	Homo sapiens	SINGLE PROTEIN	CHEMBL2321780	1	Scientific Literature	Bioorg. Med. Chem.	2013	None
CHEMBL538431		0	595.60	2	5.76	6z	COc1ccccc1NC(=O)c1ccc2c(c1)nc(Nc1ccc(S(N)(=O)=O)cc1)n2Cc1ccccc1C(F)(F)F	IC50	'='	2400.0	nM	5.62			UO_0000065	9.44	0.18	-0.14	4.38	False	CHEMBL1035565	Inhibition of human kinesin spindle protein by endpoint assay	B	BAO_0000357	single protein format	Homo sapiens	None	None	None	None	CHEMBL4581	Kinesin-like protein 1	Homo sapiens	SINGLE PROTEIN	CHEMBL1158447	1	Scientific Literature	Bioorg. Med. Chem. Lett.	2009	None
CHEMBL243668		0	298.24	0	4.00	6, GSK-2	NC(=O)Nc1ccc(-c2ccc(C(F)(F)F)cc2)cc1F	Inhibition						Active						False	CHEMBL1226601	Competitive inhibition of human wild type Eg5 with respect to ATP using varying ATP levels in presence of saturating levels of microtubule by Lineweaver-Burke plot	B	BAO_0000357	single protein format	Homo sapiens	None	None	None	None	CHEMBL4581	Kinesin-like protein 1	Homo sapiens	SINGLE PROTEIN	CHEMBL1221208	1	Scientific Literature	Nat. Chem. Biol.	2007	None
CHEMBL243668		0	298.24	0	4.00	6, GSK-2	NC(=O)Nc1ccc(-c2ccc(C(F)(F)F)cc2)cc1F	Inhibition						Active						False	CHEMBL1226603	Competitive inhibition of human KSP A133D mutant with respect to ATP using varying ATP levels in presence of saturating levels of microtubule by Lineweaver-Burke plot	B	BAO_0000019	assay format	Homo sapiens	None	None	None	None	CHEMBL4581	Kinesin-like protein 1	Homo sapiens	SINGLE PROTEIN	CHEMBL1221208	1	Scientific Literature	Nat. Chem. Biol.	2007	None
CHEMBL1688922		0	405.56	1	5.08	19	CCCc1ccc(C(SC[C@H](N)C(=O)O)(c2ccccc2)c2ccccc2)cc1	Ki	'<'	50.0	nM				UO_0000065					False	CHEMBL1694080	Inhibition of C-terminal His6-tagged human Eg5 basal ATPase activity	B	BAO_0000357	single protein format	Homo sapiens	None	None	None	None	CHEMBL4581	Kinesin-like protein 1	Homo sapiens	SINGLE PROTEIN	CHEMBL1687930	1	Scientific Literature	J. Med. Chem.	2011	None
CHEMBL236789	MONASTROL	0	292.36	0	1.75	Monastrol	CCOC(=O)C1=C(C)NC(=S)NC1c1cccc(O)c1	IC50	'='	14000.0	nM	4.85			UO_0000065	16.60	0.33	3.10	6.88	True	CHEMBL1811144	Inhibition of HsEg5	B	BAO_0000357	single protein format	None	None	None	None	None	CHEMBL4581	Kinesin-like protein 1	Homo sapiens	SINGLE PROTEIN	CHEMBL1806360	1	Scientific Literature	Eur. J. Med. Chem.	2011	None
CHEMBL1277383		0	422.85	1	5.35	6d	CC1=C(C(=O)Nc2ccc(F)c(Cl)c2)C(c2ccco2)n2c(nc3ccccc32)N1	IC50	'='	960.0	nM	6.02			UO_0000065	14.23	0.27	0.67	8.35	False	CHEMBL1286523	Inhibition of human full-length Eg5 ATPase activity expressed in Escherichia coli assessed as release of inorganic phosphate after 30 mins	B	BAO_0000019	assay format	Homo sapiens	None	None	None	None	CHEMBL4581	Kinesin-like protein 1	Homo sapiens	SINGLE PROTEIN	CHEMBL1275338	1	Scientific Literature	Bioorg. Med. Chem.	2010	None
CHEMBL1092159		0	307.44	1	5.44	14	CC(C)c1ccc2c(c1)[C@H]1OCCC[C@H]1[C@H](c1ccccc1)N2	IC50	'='	130.0	nM	6.89			UO_0000065	22.40	0.41	1.45	32.39	False	CHEMBL1101849	Inhibition of ATPase activity of human recombinant EG5 assessed as ATP hydrolysis by pyruvate kinase-lactate dehydrogenase coupled assay	B	BAO_0000357	single protein format	Homo sapiens	None	None	None	None	CHEMBL4581	Kinesin-like protein 1	Homo sapiens	SINGLE PROTEIN	CHEMBL1154988	1	Scientific Literature	Bioorg. Med. Chem. Lett.	2010	None
CHEMBL1084390		0	311.43	0	4.34	46	CC(C)(C)c1ccc2c(c1)[C@H]1OCCC[C@H]1[C@H](c1ncc[nH]1)N2	IC50	'>'	10000.0	nM				UO_0000065					False	CHEMBL1101849	Inhibition of ATPase activity of human recombinant EG5 assessed as ATP hydrolysis by pyruvate kinase-lactate dehydrogenase coupled assay	B	BAO_0000357	single protein format	Homo sapiens	None	None	None	None	CHEMBL4581	Kinesin-like protein 1	Homo sapiens	SINGLE PROTEIN	CHEMBL1154988	1	Scientific Literature	Bioorg. Med. Chem. Lett.	2010	None
CHEMBL1098378		0	339.45	1	5.76	3	CC(C)(C)c1ccc2c(c1)[C@H]1OCCC[C@H]1C(c1cccc(F)c1)N2	IC50	'='	870.0	nM	6.06			UO_0000065	17.85	0.33	0.30	28.51	False	CHEMBL1101849	Inhibition of ATPase activity of human recombinant EG5 assessed as ATP hydrolysis by pyruvate kinase-lactate dehydrogenase coupled assay	B	BAO_0000357	single protein format	Homo sapiens	None	None	None	None	CHEMBL4581	Kinesin-like protein 1	Homo sapiens	SINGLE PROTEIN	CHEMBL1154988	1	Scientific Literature	Bioorg. Med. Chem. Lett.	2010	None
CHEMBL381526		0	372.42	0	3.62	2	CC(C)[C@H](N)C(=O)N1CC(c2cc(F)ccc2F)=C[C@H]1c1cccc(O)c1	IC50	'='	1.2	nM	8.92			UO_0000065	23.95	0.45	5.30	13.40	False	CHEMBL942113	Inhibition of KSP	B	BAO_0000357	single protein format	None	None	None	None	None	CHEMBL4581	Kinesin-like protein 1	Homo sapiens	SINGLE PROTEIN	CHEMBL1140596	1	Scientific Literature	Bioorg. Med. Chem. Lett.	2007	None
CHEMBL232133		0	431.48	1	5.14	1	N[C@@H](CSC(c1ccccc1)(c1ccccc1)c1ccc(C(F)(F)F)cc1)C(=O)O	Activity						Active						False	CHEMBL1102979	Competitive inhibition of affinity bead (R)-2-Amino-N-{2-[2-(2-amino-ethoxy)-ethoxy]-ethyl}-3-[(4-methoxy-phenyl)-diphenyl-methylsulfanyl]-propionamide binding to KSP in human HCT116 cells at 10 umol/L pretreated for 3 hrs by Western blot analysis	B	BAO_0000219	cell-based format	Homo sapiens	None	None	HCT-116	None	CHEMBL4581	Kinesin-like protein 1	Homo sapiens	SINGLE PROTEIN	CHEMBL1154950	1	Scientific Literature	Bioorg. Med. Chem. Lett.	2010	CHEMBL3308372
CHEMBL450994		0	319.28	0	3.16	5,PVZB1194	NS(=O)(=O)c1ccc(-c2ccc(C(F)(F)F)c(F)c2)cc1	Activity						Active						False	CHEMBL1102980	Competitive inhibition of affinity bead (R)-2-Amino-N-{2-[2-(2-amino-ethoxy)-ethoxy]-ethyl}-3-[(4-methoxy-phenyl)-diphenyl-methylsulfanyl]-propionamide binding to KSP in human HCT116 cells at >30 umol/L pretreated for 3 hrs by Western blot analysis	B	BAO_0000219	cell-based format	Homo sapiens	None	None	HCT-116	None	CHEMBL4581	Kinesin-like protein 1	Homo sapiens	SINGLE PROTEIN	CHEMBL1154950	1	Scientific Literature	Bioorg. Med. Chem. Lett.	2010	CHEMBL3308372
CHEMBL1164553		0	371.48	1	5.09	rac-19b	Cc1ccc2[nH]c3c(c2c1)CCN(C(=O)C(C)C)C3c1c[nH]c2ccccc12	IC50	'='	216.0	nM	6.67			UO_0000065	17.94	0.33	1.58	12.85	False	CHEMBL1167212	Inhibition of human Eg5 expressed in Escherichia coli assessed as microtubule-activated ATPase activity by spectrophotometry	B	BAO_0000019	assay format	Homo sapiens	None	None	None	None	CHEMBL4581	Kinesin-like protein 1	Homo sapiens	SINGLE PROTEIN	CHEMBL1166005	1	Scientific Literature	Bioorg. Med. Chem.	2010	None
CHEMBL1163677		0	392.33	0	3.82	rac-17e	Cl.NCCCN1CCc2c([nH]c3ccc(Cl)cc23)C1c1cccc(O)c1	IC50	'='	204.0	nM	6.69			UO_0000065	18.80	0.37	2.87	10.25	False	CHEMBL1167212	Inhibition of human Eg5 expressed in Escherichia coli assessed as microtubule-activated ATPase activity by spectrophotometry	B	BAO_0000019	assay format	Homo sapiens	None	None	None	None	CHEMBL4581	Kinesin-like protein 1	Homo sapiens	SINGLE PROTEIN	CHEMBL1166005	1	Scientific Literature	Bioorg. Med. Chem.	2010	None
CHEMBL1213954	(S)-ENASTRON	0	274.34	0	1.92	(S)-enastron	O=C1CCCC2=C1[C@H](c1cccc(O)c1)NC(=S)N2	IC50	'='	2000.0	nM	5.70			UO_0000065	20.77	0.41	3.78	9.29	True	CHEMBL1217132	Inhibition of human kinesin Eg5	B	BAO_0000357	single protein format	Homo sapiens	None	None	None	None	CHEMBL4581	Kinesin-like protein 1	Homo sapiens	SINGLE PROTEIN	CHEMBL1212821	1	Scientific Literature	J. Med. Chem.	2010	None
CHEMBL236789	MONASTROL	0	292.36	0	1.75	monastrol	CCOC(=O)C1=C(C)NC(=S)NC1c1cccc(O)c1	Activity	'='	2135.0	nanometer2/sec									False	CHEMBL1249436	Inhibition of recombinant Eg5-GFP in cell-free system assessed as Eg5 motility speed on microtubule at 100 uM by mean square displacement analysis in presence of 2 mM ATP (Rvb = 799+/-nm'2/s)	B	BAO_0000357	single protein format	None	None	None	None	None	CHEMBL4581	Kinesin-like protein 1	Homo sapiens	SINGLE PROTEIN	CHEMBL1240315	1	Scientific Literature	Nat. Chem. Biol.	2006	None
CHEMBL2031570		0	485.58	0	4.91	37	Cc1ccsc1CCN1C(=S)N(c2ccc(F)cc2)C(=O)C1CC(=O)Nc1ccc(F)cc1	Inhibition	'='	80.0	%				UO_0000187					False	CHEMBL2033190	Inhibition of Eg5 ATPase activity by pyruvate kinase/lactate dehydrogenase-linked assay	B	BAO_0000357	single protein format	None	None	None	None	None	CHEMBL4581	Kinesin-like protein 1	Homo sapiens	SINGLE PROTEIN	CHEMBL2029262	1	Scientific Literature	J. Med. Chem.	2012	None
CHEMBL392574		0	424.52	0	1.49	3	CCOC(=O)C1=C(C)N(CCOCCOCCO)C(=S)NC1c1cccc(O)c1	Activity						Not Active						False	CHEMBL897638	Inhibition of microtubule-stimulated Eg5 ATPase activity expressed in Escherichia coli at 500 uM after 12 hrs	F	BAO_0000019	assay format	None	None	None	None	None	CHEMBL4581	Kinesin-like protein 1	Homo sapiens	SINGLE PROTEIN	CHEMBL1149635	1	Scientific Literature	Bioorg. Med. Chem.	2007	None
CHEMBL397171		0	291.38	0	1.32	15	CCNC(=O)C1=C(C)NC(=S)NC1c1cccc(O)c1	IC50	'='	23000.0	nM	4.64			UO_0000065					False	CHEMBL897634	Inhibition of Eg5 ATPase activity expressed in Escherichia coli after 12 hrs	F	BAO_0000019	assay format	None	None	None	None	None	CHEMBL4581	Kinesin-like protein 1	Homo sapiens	SINGLE PROTEIN	CHEMBL1149635	1	Scientific Literature	Bioorg. Med. Chem.	2007	None
CHEMBL397565		0	164.23	0	-0.91	3g	NCCSC[C@H](N)C(=O)O	IC50	'>'	63000.0	nM				UO_0000065					False	CHEMBL896510	Inhibition of Eg5 assessed as inhibition ATP hydrolysis by ATPase assay	F	BAO_0000019	assay format	None	None	None	None	None	CHEMBL4581	Kinesin-like protein 1	Homo sapiens	SINGLE PROTEIN	CHEMBL1149533	1	Scientific Literature	Bioorg. Med. Chem. Lett.	2007	None
CHEMBL394875		0	135.19	0	-0.24	3b	CSC[C@H](N)C(=O)O	IC50	'>'	63000.0	nM				UO_0000065					False	CHEMBL896510	Inhibition of Eg5 assessed as inhibition ATP hydrolysis by ATPase assay	F	BAO_0000019	assay format	None	None	None	None	None	CHEMBL4581	Kinesin-like protein 1	Homo sapiens	SINGLE PROTEIN	CHEMBL1149533	1	Scientific Literature	Bioorg. Med. Chem. Lett.	2007	None
CHEMBL232727		0	463.60	1	5.69	4c	CC(C)(C)OC(=O)N[C@@H](CSC(c1ccccc1)(c1ccccc1)c1ccccc1)C(=O)O	IC50	'>'	63000.0	nM				UO_0000065					False	CHEMBL896510	Inhibition of Eg5 assessed as inhibition ATP hydrolysis by ATPase assay	F	BAO_0000019	assay format	None	None	None	None	None	CHEMBL4581	Kinesin-like protein 1	Homo sapiens	SINGLE PROTEIN	CHEMBL1149533	1	Scientific Literature	Bioorg. Med. Chem. Lett.	2007	None
CHEMBL240471		0	314.37	0	2.66	20	CC1=C(C(=O)c2ccco2)C(c2cccc(O)c2)NC(=S)N1	IC50	'='	3000.0	nM	5.52			UO_0000065					False	CHEMBL897635	Inhibition of microtubule-stimulated Eg5 ATPase activity expressed in Escherichia coli after 12 hrs	F	BAO_0000019	assay format	None	None	None	None	None	CHEMBL4581	Kinesin-like protein 1	Homo sapiens	SINGLE PROTEIN	CHEMBL1149635	1	Scientific Literature	Bioorg. Med. Chem.	2007	None
CHEMBL3403390		0	439.43	0	3.71	28	CC(=O)N1N=C(c2cc(F)ccc2F)S[C@@]12c1cc(F)cc(F)c1OC[C@H]2CCN	EC50	'='	5.0	nM	8.30			UO_0000065	18.89	0.38	4.59	12.22	False	CHEMBL3406807	Inhibition of KSP in human HCT116 cells assessed as phos-histone H3 level by immunofluorescent assay	B	BAO_0000219	cell-based format	Homo sapiens	None	None	HCT-116	None	CHEMBL4581	Kinesin-like protein 1	Homo sapiens	SINGLE PROTEIN	CHEMBL3400149	1	Scientific Literature	Bioorg. Med. Chem.	2015	CHEMBL3308372
CHEMBL2043395		0	347.48	0	4.51	19	NCCSC(C(=O)c1ccccc1)(c1ccccc1)c1ccccc1	IC50	'>'	50000.0	nM				UO_0000065					False	CHEMBL2044661	Inhibition of basal ATPase activity of Eg5 by coupled pyruvate kinase/lactate dehydrogenase assay	B	BAO_0000357	single protein format	None	None	None	None	None	CHEMBL4581	Kinesin-like protein 1	Homo sapiens	SINGLE PROTEIN	CHEMBL2040733	1	Scientific Literature	Eur. J. Med. Chem.	2012	None
CHEMBL2043393		0	446.40	1	5.62	16c	N[C@@H](CSC(Cc1ccc(Cl)c(Cl)c1)(c1ccccc1)c1ccccc1)C(=O)O	IC50	'='	5278.0	nM	5.28			UO_0000065	11.82	0.25	-0.34	8.33	False	CHEMBL2044661	Inhibition of basal ATPase activity of Eg5 by coupled pyruvate kinase/lactate dehydrogenase assay	B	BAO_0000357	single protein format	None	None	None	None	None	CHEMBL4581	Kinesin-like protein 1	Homo sapiens	SINGLE PROTEIN	CHEMBL2040733	1	Scientific Literature	Eur. J. Med. Chem.	2012	None
CHEMBL2043399		0	395.50	0	4.46	8e, diastereomeric mixture	N[C@@H](CSC(Cc1ccccc1)(c1ccccc1)c1ccc(F)cc1)C(=O)O	IC50	'='	150.5	nM	6.82			UO_0000065	17.25	0.33	2.36	10.77	False	CHEMBL2044661	Inhibition of basal ATPase activity of Eg5 by coupled pyruvate kinase/lactate dehydrogenase assay	B	BAO_0000357	single protein format	None	None	None	None	None	CHEMBL4581	Kinesin-like protein 1	Homo sapiens	SINGLE PROTEIN	CHEMBL2040733	1	Scientific Literature	Eur. J. Med. Chem.	2012	None
CHEMBL2043407		0	351.49	1	5.00	9e	NCCSC(Cc1ccccc1)(c1ccccc1)c1ccc(F)cc1	IC50	'='	577.9	nM	6.24			UO_0000065	17.75	0.34	1.24	23.97	False	CHEMBL2044661	Inhibition of basal ATPase activity of Eg5 by coupled pyruvate kinase/lactate dehydrogenase assay	B	BAO_0000357	single protein format	None	None	None	None	None	CHEMBL4581	Kinesin-like protein 1	Homo sapiens	SINGLE PROTEIN	CHEMBL2040733	1	Scientific Literature	Eur. J. Med. Chem.	2012	None
CHEMBL1688926		0	419.59	1	5.42	16	CC(C)(C)c1ccc(C(SC[C@H](N)C(=O)O)(c2ccccc2)c2ccccc2)cc1	IC50	'='	1244.0	nM	5.91			UO_0000065	14.07	0.27	0.49	9.33	False	CHEMBL1694081	Inhibition of C-terminal His6-tagged human Eg5 microtubule-stimulated ATPase activity	B	BAO_0000357	single protein format	Homo sapiens	None	None	None	None	CHEMBL4581	Kinesin-like protein 1	Homo sapiens	SINGLE PROTEIN	CHEMBL1687930	1	Scientific Literature	J. Med. Chem.	2011	None
CHEMBL2022995		0	359.47	0	4.52	(S)-29	Cc1cccc(C(CC[C@H](N)C(=O)O)(c2ccccc2)c2ccccc2)c1	Ki	'='	11.1	nM	7.96			UO_0000065	22.13	0.40	3.43	12.56	False	CHEMBL2024743	Inhibition of N-terminal hexa-histidine tagged human cloned Eg5 (1 to 368 amino acids) expressed in Escherichia coli BL21 (DE3) assessed as reduction in basal ATPase activity by pyruvate kinase/lactate dehydrogenase-linked assay	B	BAO_0000019	assay format	Homo sapiens	None	None	None	None	CHEMBL4581	Kinesin-like protein 1	Homo sapiens	SINGLE PROTEIN	CHEMBL2021885	1	Scientific Literature	J. Med. Chem.	2012	None
CHEMBL2022997		0	315.46	1	5.07	30	Cc1cccc(C(CCCN)(c2ccccc2)c2ccccc2)c1	Ki	'='	8.8	nM	8.06			UO_0000065	25.54	0.46	2.99	30.96	True	CHEMBL2024743	Inhibition of N-terminal hexa-histidine tagged human cloned Eg5 (1 to 368 amino acids) expressed in Escherichia coli BL21 (DE3) assessed as reduction in basal ATPase activity by pyruvate kinase/lactate dehydrogenase-linked assay	B	BAO_0000019	assay format	Homo sapiens	None	None	None	None	CHEMBL4581	Kinesin-like protein 1	Homo sapiens	SINGLE PROTEIN	CHEMBL2021885	1	Scientific Literature	J. Med. Chem.	2012	None
CHEMBL1173168		0	257.34	1	5.30	10h	Cc1ccc2c(c1)[nH]c1cc(-c3ccccc3)ccc12	Inhibition	'='	0.0	%				UO_0000187					False	CHEMBL1177081	Inhibition of human C-terminally His6-tagged microtubule-activated KSP motor domain ATPase activity at 20 uM after 30 mins by luciferase-derived luminescence assay	B	BAO_0000357	single protein format	Homo sapiens	None	None	None	None	CHEMBL4581	Kinesin-like protein 1	Homo sapiens	SINGLE PROTEIN	CHEMBL1177716	1	Scientific Literature	J. Med. Chem.	2010	None
CHEMBL3924478		0	251.21	0	2.17	3	FC(F)(F)c1ccc(-c2cn3ccc[n+]3[n-]2)cc1	IC50	'>'	20000.0	nM				UO_0000065					False	CHEMBL3869455	Inhibition of microtubule-stimulated kinesin spindle protein motor domain (unknown origin) ATPase activity preincubated for 20 mins followed by ATP addition measured after 15 mins by kinase-glo based luciferase reporter gene assay	B	BAO_0000357	single protein format	Homo sapiens	None	None	None	None	CHEMBL4581	Kinesin-like protein 1	Homo sapiens	SINGLE PROTEIN	CHEMBL3868601	1	Scientific Literature	Bioorg Med Chem Lett	2016	None
CHEMBL3895911		0	327.31	0	3.83	4	FC(F)(F)c1ccc(-c2ccc(-c3cn4ccc[n+]4[n-]3)cc2)cc1	Inhibition						Dose-dependent effect						False	CHEMBL3869461	Inhibition of hmAG1-fused kinesin spindle protein (unknown origin) ATPase activity expressed in human HeLa cells assessed as accumulation of mitotic cells after 4 hrs by DAPI staining based fluorescence microscopy	B	BAO_0000219	cell-based format	Homo sapiens	None	None	HeLa	None	CHEMBL4581	Kinesin-like protein 1	Homo sapiens	SINGLE PROTEIN	CHEMBL3868601	1	Scientific Literature	Bioorg Med Chem Lett	2016	CHEMBL3308376
CHEMBL2031567		0	449.53	0	4.60	22	Cc1cc(F)ccc1S(=O)(=O)N(C(=O)C1CCCCC1)c1ccc2oc(=O)sc2c1	IC50						Not Active						False	CHEMBL2033190	Inhibition of Eg5 ATPase activity by pyruvate kinase/lactate dehydrogenase-linked assay	B	BAO_0000357	single protein format	None	None	None	None	None	CHEMBL4581	Kinesin-like protein 1	Homo sapiens	SINGLE PROTEIN	CHEMBL2029262	1	Scientific Literature	J. Med. Chem.	2012	None
CHEMBL392369		0	393.51	0	4.13	3b	COc1ccc(C(SC[C@H](N)C(=O)O)(c2ccccc2)c2ccccc2)cc1	IC50	'='	166.0	nM	6.78			UO_0000065	17.23	0.33	2.65	9.35	False	CHEMBL3636399	Inhibition of His-tagged KSP motor domain (1 to 369) (unknown origin) assessed as inhibition of microtubule-stimulated KSP ATPase activity preincuabted for 30 mins followed by ATP addition measured after 15 mins by Kinase-Glo assay	B	BAO_0000357	single protein format	Homo sapiens	None	None	None	None	CHEMBL4581	Kinesin-like protein 1	Homo sapiens	SINGLE PROTEIN	CHEMBL3632570	1	Scientific Literature	ACS Med. Chem. Lett.	2015	None
CHEMBL1688924		0	445.63	1	6.17	14	N[C@@H](CSC(c1ccccc1)(c1ccccc1)c1ccc(C2CCCCC2)cc1)C(=O)O	IC50	'='	1578.0	nM	5.80			UO_0000065	13.02	0.25	-0.37	9.16	False	CHEMBL1694081	Inhibition of C-terminal His6-tagged human Eg5 microtubule-stimulated ATPase activity	B	BAO_0000357	single protein format	Homo sapiens	None	None	None	None	CHEMBL4581	Kinesin-like protein 1	Homo sapiens	SINGLE PROTEIN	CHEMBL1687930	1	Scientific Literature	J. Med. Chem.	2011	None
CHEMBL1688925		0	439.58	1	5.79	15	N[C@@H](CSC(c1ccccc1)(c1ccccc1)c1ccc(-c2ccccc2)cc1)C(=O)O	IC50	'='	1970.0	nM	5.71			UO_0000065	12.98	0.24	-0.08	9.01	False	CHEMBL1694081	Inhibition of C-terminal His6-tagged human Eg5 microtubule-stimulated ATPase activity	B	BAO_0000357	single protein format	Homo sapiens	None	None	None	None	CHEMBL4581	Kinesin-like protein 1	Homo sapiens	SINGLE PROTEIN	CHEMBL1687930	1	Scientific Literature	J. Med. Chem.	2011	None
CHEMBL2043403		0	446.40	1	5.62	8i, diastereomeric mixture	N[C@@H](CSC(Cc1ccccc1)(c1ccccc1)c1ccc(Cl)c(Cl)c1)C(=O)O	IC50	'='	191.2	nM	6.72			UO_0000065	15.05	0.32	1.10	10.61	False	CHEMBL2044661	Inhibition of basal ATPase activity of Eg5 by coupled pyruvate kinase/lactate dehydrogenase assay	B	BAO_0000357	single protein format	None	None	None	None	None	CHEMBL4581	Kinesin-like protein 1	Homo sapiens	SINGLE PROTEIN	CHEMBL2040733	1	Scientific Literature	Eur. J. Med. Chem.	2012	None
CHEMBL2031571		0	479.63	0	4.64	38	COc1ccc(NC(=O)CC2C(=O)N(c3ccccc3)C(=S)N2CCc2sccc2C)cc1	IC50	'='	2400.0	nM	5.62			UO_0000065	11.72	0.23	0.98	9.08	False	CHEMBL2033190	Inhibition of Eg5 ATPase activity by pyruvate kinase/lactate dehydrogenase-linked assay	B	BAO_0000357	single protein format	None	None	None	None	None	CHEMBL4581	Kinesin-like protein 1	Homo sapiens	SINGLE PROTEIN	CHEMBL2029262	1	Scientific Literature	J. Med. Chem.	2012	None
CHEMBL1172721		0	199.23	0	3.77	10a	Cc1ccc2c(c1)[nH]c1ccc(F)cc12	Inhibition	'='	79.0	%				UO_0000187					False	CHEMBL1177081	Inhibition of human C-terminally His6-tagged microtubule-activated KSP motor domain ATPase activity at 20 uM after 30 mins by luciferase-derived luminescence assay	B	BAO_0000357	single protein format	Homo sapiens	None	None	None	None	CHEMBL4581	Kinesin-like protein 1	Homo sapiens	SINGLE PROTEIN	CHEMBL1177716	1	Scientific Literature	J. Med. Chem.	2010	None
CHEMBL1169630		0	281.36	0	4.41	10m	COC(=O)c1ccc2[nH]c3ccc(C(C)(C)C)cc3c2c1	Inhibition	'='	11.0	%				UO_0000187					False	CHEMBL1177081	Inhibition of human C-terminally His6-tagged microtubule-activated KSP motor domain ATPase activity at 20 uM after 30 mins by luciferase-derived luminescence assay	B	BAO_0000357	single protein format	Homo sapiens	None	None	None	None	CHEMBL4581	Kinesin-like protein 1	Homo sapiens	SINGLE PROTEIN	CHEMBL1177716	1	Scientific Literature	J. Med. Chem.	2010	None
CHEMBL1173161		0	259.31	0	4.69	14f	Oc1cccc(-c2cccc3c2[nH]c2ccccc23)c1	Inhibition	'<'	50.0	%				UO_0000187					False	CHEMBL1177081	Inhibition of human C-terminally His6-tagged microtubule-activated KSP motor domain ATPase activity at 20 uM after 30 mins by luciferase-derived luminescence assay	B	BAO_0000357	single protein format	Homo sapiens	None	None	None	None	CHEMBL4581	Kinesin-like protein 1	Homo sapiens	SINGLE PROTEIN	CHEMBL1177716	1	Scientific Literature	J. Med. Chem.	2010	None
CHEMBL1173238		0	239.27	0	3.42	10j	COC(=O)c1cccc2[nH]c3cc(C)ccc3c12	Inhibition	'='	39.0	%				UO_0000187					False	CHEMBL1177081	Inhibition of human C-terminally His6-tagged microtubule-activated KSP motor domain ATPase activity at 20 uM after 30 mins by luciferase-derived luminescence assay	B	BAO_0000357	single protein format	Homo sapiens	None	None	None	None	CHEMBL4581	Kinesin-like protein 1	Homo sapiens	SINGLE PROTEIN	CHEMBL1177716	1	Scientific Literature	J. Med. Chem.	2010	None
CHEMBL1802986		0	236.20	0	3.73	9b	FC(F)(F)c1ccc2c(c1)[nH]c1cnccc12	Inhibition						Active						False	CHEMBL1805295	Inhibition of C-terminally His6-tagged microtubule-activated KSP motor domain ATPase activity assessed as ATP hydrolysis by Lineweaver-Burk plot analysis	B	BAO_0000357	single protein format	None	None	None	None	None	CHEMBL4581	Kinesin-like protein 1	Homo sapiens	SINGLE PROTEIN	CHEMBL1800062	1	Scientific Literature	J. Med. Chem.	2011	None
CHEMBL1829414		0	451.55	0	3.44	46	CCC(c1nc2ccsc2c(=O)n1Cc1ccccc1)N(CCCN)C(=O)c1ccno1	IC50	'='	1390.0	nM	5.86			UO_0000065	12.97	0.25	2.42	5.46	False	CHEMBL1833735	Inhibition of human recombinant C-terminal His6-tagged KSP ATPase activity after 1 hr by malachite green assay	B	BAO_0000357	single protein format	Homo sapiens	None	None	None	None	CHEMBL4581	Kinesin-like protein 1	Homo sapiens	SINGLE PROTEIN	CHEMBL1828558	1	Scientific Literature	J. Med. Chem.	2011	None
CHEMBL1829261		0	514.70	2	5.41	19	CCC(c1nc2ccsc2c(=O)n1Cc1ccccc1)N(CC1CCNCC1)C(=O)c1ccc(C)cc1	IC50	'='	1440.0	nM	5.84			UO_0000065	11.35	0.22	0.43	8.69	False	CHEMBL1833735	Inhibition of human recombinant C-terminal His6-tagged KSP ATPase activity after 1 hr by malachite green assay	B	BAO_0000357	single protein format	Homo sapiens	None	None	None	None	CHEMBL4581	Kinesin-like protein 1	Homo sapiens	SINGLE PROTEIN	CHEMBL1828558	1	Scientific Literature	J. Med. Chem.	2011	None
CHEMBL205099		0	330.82	0	3.67	44	CN(C)C(=O)N1Cc2c(Cl)cccc2C(c2cccc(O)c2)C1	IC50	'>'	25000.0	nM				UO_0000065					False	CHEMBL860813	Inhibition of Eg5 by ATPase assay	F	BAO_0000019	assay format	Homo sapiens	None	None	None	None	CHEMBL4581	Kinesin-like protein 1	Homo sapiens	SINGLE PROTEIN	CHEMBL1146117	1	Scientific Literature	Bioorg. Med. Chem. Lett.	2006	None
CHEMBL208145		0	237.35	0	3.54	10	Cc1ccc2c(c1C)CNCC2c1ccccc1	IC50	'='	8330.0	nM	5.08			UO_0000065					False	CHEMBL860813	Inhibition of Eg5 by ATPase assay	F	BAO_0000019	assay format	Homo sapiens	None	None	None	None	CHEMBL4581	Kinesin-like protein 1	Homo sapiens	SINGLE PROTEIN	CHEMBL1146117	1	Scientific Literature	Bioorg. Med. Chem. Lett.	2006	None
CHEMBL205297		0	336.52	0	4.59	20	Cc1ccc2c(c1C)CN(CCCCN(C)C)CC2c1ccccc1	IC50	'='	5360.0	nM	5.27			UO_0000065					False	CHEMBL860813	Inhibition of Eg5 by ATPase assay	F	BAO_0000019	assay format	Homo sapiens	None	None	None	None	CHEMBL4581	Kinesin-like protein 1	Homo sapiens	SINGLE PROTEIN	CHEMBL1146117	1	Scientific Literature	Bioorg. Med. Chem. Lett.	2006	None
CHEMBL208309		0	294.44	0	3.60	16	Cc1ccc2c(c1C)CN(CCCN)CC2c1ccccc1	IC50	'='	3060.0	nM	5.51			UO_0000065					False	CHEMBL860813	Inhibition of Eg5 by ATPase assay	F	BAO_0000019	assay format	Homo sapiens	None	None	None	None	CHEMBL4581	Kinesin-like protein 1	Homo sapiens	SINGLE PROTEIN	CHEMBL1146117	1	Scientific Literature	Bioorg. Med. Chem. Lett.	2006	None
CHEMBL381062		0	310.40	0	3.33	46	Cc1cccc2c1CN(C(=O)N(C)C)CC2c1cccc(O)c1	IC50	'='	4710.0	nM	5.33			UO_0000065					False	CHEMBL860813	Inhibition of Eg5 by ATPase assay	F	BAO_0000019	assay format	Homo sapiens	None	None	None	None	CHEMBL4581	Kinesin-like protein 1	Homo sapiens	SINGLE PROTEIN	CHEMBL1146117	1	Scientific Literature	Bioorg. Med. Chem. Lett.	2006	None
CHEMBL205278		0	376.42	0	4.95	34	Cc1ccc2c(c1C)CN(C(=O)N(C)C)CC2c1cccc(C(F)(F)F)c1	IC50	'='	13200.0	nM	4.88			UO_0000065					False	CHEMBL860813	Inhibition of Eg5 by ATPase assay	F	BAO_0000019	assay format	Homo sapiens	None	None	None	None	CHEMBL4581	Kinesin-like protein 1	Homo sapiens	SINGLE PROTEIN	CHEMBL1146117	1	Scientific Literature	Bioorg. Med. Chem. Lett.	2006	None
CHEMBL1829417		0	518.64	1	3.97	49	CCC(c1nc2ccsc2c(=O)n1Cc1ccccc1)N(CCCN)C(=O)C1COc2ccccc2O1	IC50	'='	2310.0	nM	5.64			UO_0000065	10.87	0.21	1.67	5.65	False	CHEMBL1833735	Inhibition of human recombinant C-terminal His6-tagged KSP ATPase activity after 1 hr by malachite green assay	B	BAO_0000357	single protein format	Homo sapiens	None	None	None	None	CHEMBL4581	Kinesin-like protein 1	Homo sapiens	SINGLE PROTEIN	CHEMBL1828558	1	Scientific Literature	J. Med. Chem.	2011	None
CHEMBL1829430		0	489.65	0	4.46	68	CCC(c1nc2snc(C)c2c(=O)n1Cc1ccccc1)N(CCCN)C(=O)c1ccc(C)cc1	IC50	'='	1.0	nM	9.00			UO_0000065	18.38	0.35	4.54	9.56	False	CHEMBL1833735	Inhibition of human recombinant C-terminal His6-tagged KSP ATPase activity after 1 hr by malachite green assay	B	BAO_0000357	single protein format	Homo sapiens	None	None	None	None	CHEMBL4581	Kinesin-like protein 1	Homo sapiens	SINGLE PROTEIN	CHEMBL1828558	1	Scientific Literature	J. Med. Chem.	2011	None
CHEMBL1829424		0	474.63	0	4.76	56	CCC(c1nc2sccc2c(=O)n1Cc1ccccc1)N(CCCN)C(=O)c1ccc(C)cc1	IC50	'='	8.0	nM	8.10			UO_0000065	17.06	0.33	3.34	9.97	False	CHEMBL1833735	Inhibition of human recombinant C-terminal His6-tagged KSP ATPase activity after 1 hr by malachite green assay	B	BAO_0000357	single protein format	Homo sapiens	None	None	None	None	CHEMBL4581	Kinesin-like protein 1	Homo sapiens	SINGLE PROTEIN	CHEMBL1828558	1	Scientific Literature	J. Med. Chem.	2011	None
CHEMBL1829401		0	539.50	2	5.21	32	CCC(c1nc2ccsc2c(=O)n1Cc1ccccc1)N(CCCN)C(=O)c1ccc(Br)cc1	IC50	'='	30.0	nM	7.52			UO_0000065	13.94	0.30	2.31	9.26	False	CHEMBL1833735	Inhibition of human recombinant C-terminal His6-tagged KSP ATPase activity after 1 hr by malachite green assay	B	BAO_0000357	single protein format	Homo sapiens	None	None	None	None	CHEMBL4581	Kinesin-like protein 1	Homo sapiens	SINGLE PROTEIN	CHEMBL1828558	1	Scientific Literature	J. Med. Chem.	2011	None
CHEMBL1829399		0	495.05	1	5.10	30	CCC(c1nc2ccsc2c(=O)n1Cc1ccccc1)N(CCCN)C(=O)c1ccc(Cl)cc1	IC50	'='	50.0	nM	7.30			UO_0000065	14.75	0.29	2.20	8.99	False	CHEMBL1833735	Inhibition of human recombinant C-terminal His6-tagged KSP ATPase activity after 1 hr by malachite green assay	B	BAO_0000357	single protein format	Homo sapiens	None	None	None	None	CHEMBL4581	Kinesin-like protein 1	Homo sapiens	SINGLE PROTEIN	CHEMBL1828558	1	Scientific Literature	J. Med. Chem.	2011	None
CHEMBL392695	S-TRITYL-L-CYSTEINE	0	363.48	0	4.12	1, STLC	N[C@@H](CSC(c1ccccc1)(c1ccccc1)c1ccccc1)C(=O)O	Ki	'='	135.9	nM	6.87			UO_0000065	18.89	0.36	2.75	10.84	False	CHEMBL2024743	Inhibition of N-terminal hexa-histidine tagged human cloned Eg5 (1 to 368 amino acids) expressed in Escherichia coli BL21 (DE3) assessed as reduction in basal ATPase activity by pyruvate kinase/lactate dehydrogenase-linked assay	B	BAO_0000019	assay format	Homo sapiens	None	None	None	None	CHEMBL4581	Kinesin-like protein 1	Homo sapiens	SINGLE PROTEIN	CHEMBL2021885	1	Scientific Literature	J. Med. Chem.	2012	None
CHEMBL2022982		0	347.53	1	5.23	17	CCc1cccc(C(SCCN)(c2ccccc2)c2ccccc2)c1	Ki	'='	5.9	nM	8.23			UO_0000065	23.68	0.45	3.00	31.63	False	CHEMBL2024743	Inhibition of N-terminal hexa-histidine tagged human cloned Eg5 (1 to 368 amino acids) expressed in Escherichia coli BL21 (DE3) assessed as reduction in basal ATPase activity by pyruvate kinase/lactate dehydrogenase-linked assay	B	BAO_0000019	assay format	Homo sapiens	None	None	None	None	CHEMBL4581	Kinesin-like protein 1	Homo sapiens	SINGLE PROTEIN	CHEMBL2021885	1	Scientific Literature	J. Med. Chem.	2012	None
CHEMBL1818748		0	334.42	0	4.20	7f	Cc1c(-c2ccc(O)cc2)[nH]c2ccc(N3CCCCC3)cc2c1=O	IC50	'='	1943.0	nM	5.71			UO_0000065	17.08	0.31	1.51	10.14	False	CHEMBL1821033	Inhibition of human ATPase activity KSP expressed in Escherichia coli after 30 mins by spectrophotometric analysis	B	BAO_0000019	assay format	Homo sapiens	None	None	None	None	CHEMBL4581	Kinesin-like protein 1	Homo sapiens	SINGLE PROTEIN	CHEMBL1817656	1	Scientific Literature	Bioorg. Med. Chem.	2011	None
CHEMBL1818526		0	349.50	0	4.03	4	N[C@H](CO)CSC(c1ccccc1)(c1ccccc1)c1ccccc1	IC50	'='	310.0	nM	6.51			UO_0000065	18.62	0.36	2.48	14.07	False	CHEMBL1820905	Inhibition of human recombinant microtubule-activated KSP motor domain ATPase activity after 10 mins by end-point assay	B	BAO_0000357	single protein format	Homo sapiens	None	None	None	None	CHEMBL4581	Kinesin-like protein 1	Homo sapiens	SINGLE PROTEIN	CHEMBL1817631	1	Scientific Literature	Bioorg. Med. Chem.	2011	None
CHEMBL1818749		0	320.39	0	3.34	7g	Cc1c(-c2ccccc2)[nH]c2ccc(N3CCOCC3)cc2c1=O	IC50	'='	2345.0	nM	5.63			UO_0000065	17.57	0.32	2.29	12.42	False	CHEMBL1821033	Inhibition of human ATPase activity KSP expressed in Escherichia coli after 30 mins by spectrophotometric analysis	B	BAO_0000019	assay format	Homo sapiens	None	None	None	None	CHEMBL4581	Kinesin-like protein 1	Homo sapiens	SINGLE PROTEIN	CHEMBL1817656	1	Scientific Literature	Bioorg. Med. Chem.	2011	None
CHEMBL1818750		0	336.39	0	3.05	7h	Cc1c(-c2cccc(O)c2)[nH]c2ccc(N3CCOCC3)cc2c1=O	IC50	'='	1443.0	nM	5.84			UO_0000065	17.36	0.32	2.79	8.91	False	CHEMBL1821033	Inhibition of human ATPase activity KSP expressed in Escherichia coli after 30 mins by spectrophotometric analysis	B	BAO_0000019	assay format	Homo sapiens	None	None	None	None	CHEMBL4581	Kinesin-like protein 1	Homo sapiens	SINGLE PROTEIN	CHEMBL1817656	1	Scientific Literature	Bioorg. Med. Chem.	2011	None
CHEMBL1803018		0	293.25	0	3.83	13b	NC(=O)Nc1ccc2[nH]c3cc(C(F)(F)F)ccc3c2c1	IC50	'='	120.0	nM	6.92			UO_0000065	23.60	0.45	3.09	9.76	True	CHEMBL1805292	Inhibition of C-terminally His6-tagged microtubule-activated KSP motor domain ATPase activity after 15 mins by luciferase-derived luminescence assay	B	BAO_0000357	single protein format	None	None	None	None	None	CHEMBL4581	Kinesin-like protein 1	Homo sapiens	SINGLE PROTEIN	CHEMBL1800062	1	Scientific Literature	J. Med. Chem.	2011	None
CHEMBL2022589		0	345.44	0	4.21	(S)-9	N[C@@H](CCC(c1ccccc1)(c1ccccc1)c1ccccc1)C(=O)O	Ki	'='	416.5	nM	6.38			UO_0000065	18.47	0.34	2.17	10.08	False	CHEMBL2024743	Inhibition of N-terminal hexa-histidine tagged human cloned Eg5 (1 to 368 amino acids) expressed in Escherichia coli BL21 (DE3) assessed as reduction in basal ATPase activity by pyruvate kinase/lactate dehydrogenase-linked assay	B	BAO_0000019	assay format	Homo sapiens	None	None	None	None	CHEMBL4581	Kinesin-like protein 1	Homo sapiens	SINGLE PROTEIN	CHEMBL2021885	1	Scientific Literature	J. Med. Chem.	2012	None
CHEMBL2347655	FILANESIB	2	420.49	0	3.88	Filanesib	CON(C)C(=O)N1N=C(c2cc(F)ccc2F)S[C@@]1(CCCN)c1ccccc1	IC50	'='	6.0	nM	8.22			UO_0000065	19.55	0.39	4.34	11.55	False	CHEMBL4234989	Inhibition EG5 (unknown origin)	B	BAO_0000357	single protein format	Homo sapiens	None	None	None	None	CHEMBL4581	Kinesin-like protein 1	Homo sapiens	SINGLE PROTEIN	CHEMBL4229486	1	Scientific Literature	Bioorg Med Chem Lett	2018	None
CHEMBL2022987		0	365.57	1	5.39	22	CSc1cccc(C(SCCN)(c2ccccc2)c2ccccc2)c1	Ki	'='	520.4	nM	6.28			UO_0000065	17.19	0.34	0.89	24.15	False	CHEMBL2024743	Inhibition of N-terminal hexa-histidine tagged human cloned Eg5 (1 to 368 amino acids) expressed in Escherichia coli BL21 (DE3) assessed as reduction in basal ATPase activity by pyruvate kinase/lactate dehydrogenase-linked assay	B	BAO_0000019	assay format	Homo sapiens	None	None	None	None	CHEMBL4581	Kinesin-like protein 1	Homo sapiens	SINGLE PROTEIN	CHEMBL2021885	1	Scientific Literature	J. Med. Chem.	2012	None
CHEMBL414860		0	341.40	0	4.98	4 (+/-)	CC(C)(C)C(=O)N1CC(c2cc(F)ccc2F)=CC1c1ccccc1	IC50	'='	85.0	nM	7.07			UO_0000065	20.71	0.39	2.09	34.81	False	CHEMBL868942	Inhibition of KSP	B	BAO_0000357	single protein format	Homo sapiens	None	None	None	None	CHEMBL4581	Kinesin-like protein 1	Homo sapiens	SINGLE PROTEIN	CHEMBL1146123	1	Scientific Literature	Bioorg. Med. Chem. Lett.	2006	None
CHEMBL3754608		0	275.31	0	3.64	9a	COc1ccc2[nH]cc(/C(C#N)=C/c3cccnc3)c2c1	Inhibition	'<'	20.0	%				UO_0000187					False	CHEMBL3755559	Inhibition of porcine brain microtubule-stimulated human recombinant GST-tagged Eg5 ATPase activity at 15 uM by microplate reader in presence of Mg2+ ATP relative to control	B	BAO_0000019	assay format	Homo sapiens	None	None	None	None	CHEMBL4581	Kinesin-like protein 1	Homo sapiens	SINGLE PROTEIN	CHEMBL3751740	1	Scientific Literature	Bioorg. Med. Chem.	2016	None
CHEMBL236789	MONASTROL	0	292.36	0	1.75	Monastrol	CCOC(=O)C1=C(C)NC(=S)NC1c1cccc(O)c1	Inhibition	'>'	30.0	%				UO_0000187					False	CHEMBL3755559	Inhibition of porcine brain microtubule-stimulated human recombinant GST-tagged Eg5 ATPase activity at 15 uM by microplate reader in presence of Mg2+ ATP relative to control	B	BAO_0000019	assay format	Homo sapiens	None	None	None	None	CHEMBL4581	Kinesin-like protein 1	Homo sapiens	SINGLE PROTEIN	CHEMBL3751740	1	Scientific Literature	Bioorg. Med. Chem.	2016	None
CHEMBL1829258		0	488.66	1	5.15	16	CCC(c1nc2ccsc2c(=O)n1Cc1ccccc1)N(CCCCN)C(=O)c1ccc(C)cc1	IC50	'='	390.0	nM	6.41			UO_0000065	13.12	0.25	1.26	7.89	False	CHEMBL1833735	Inhibition of human recombinant C-terminal His6-tagged KSP ATPase activity after 1 hr by malachite green assay	B	BAO_0000357	single protein format	Homo sapiens	None	None	None	None	CHEMBL4581	Kinesin-like protein 1	Homo sapiens	SINGLE PROTEIN	CHEMBL1828558	1	Scientific Literature	J. Med. Chem.	2011	None
CHEMBL1170460		0	209.29	0	4.44	12b	CC(C)c1ccc2c(c1)[nH]c1ccccc12	IC50	'='	1500.0	nM	5.82			UO_0000065	27.83	0.50	1.38	36.88	False	CHEMBL1177082	Inhibition of human C-terminally His6-tagged microtubule-activated KSP motor domain ATPase activity after 30 mins by luciferase-derived luminescence assay	B	BAO_0000357	single protein format	Homo sapiens	None	None	None	None	CHEMBL4581	Kinesin-like protein 1	Homo sapiens	SINGLE PROTEIN	CHEMBL1177716	1	Scientific Literature	J. Med. Chem.	2010	None
CHEMBL1172905		0	249.24	0	4.65	10k	Cc1ccc2[nH]c3ccc(C(F)(F)F)cc3c2c1	IC50	'='	8800.0	nM	5.06			UO_0000065	20.28	0.38	0.41	32.02	False	CHEMBL1177082	Inhibition of human C-terminally His6-tagged microtubule-activated KSP motor domain ATPase activity after 30 mins by luciferase-derived luminescence assay	B	BAO_0000357	single protein format	Homo sapiens	None	None	None	None	CHEMBL4581	Kinesin-like protein 1	Homo sapiens	SINGLE PROTEIN	CHEMBL1177716	1	Scientific Literature	J. Med. Chem.	2010	None
CHEMBL1173069		0	223.28	0	3.83	10d	CC(=O)c1ccc2[nH]c3cc(C)ccc3c2c1	IC50	'='	1600.0	nM	5.80			UO_0000065	25.96	0.47	1.97	17.64	False	CHEMBL1177082	Inhibition of human C-terminally His6-tagged microtubule-activated KSP motor domain ATPase activity after 30 mins by luciferase-derived luminescence assay	B	BAO_0000357	single protein format	Homo sapiens	None	None	None	None	CHEMBL4581	Kinesin-like protein 1	Homo sapiens	SINGLE PROTEIN	CHEMBL1177716	1	Scientific Literature	J. Med. Chem.	2010	None
CHEMBL1818755		0	410.52	1	5.48	7m	O=c1c(Cc2ccccc2)c(-c2cccc(O)c2)[nH]c2ccc(N3CCCCC3)cc12	IC50	'='	20.0	nM	7.70			UO_0000065	18.75	0.34	2.22	13.67	False	CHEMBL1821033	Inhibition of human ATPase activity KSP expressed in Escherichia coli after 30 mins by spectrophotometric analysis	B	BAO_0000019	assay format	Homo sapiens	None	None	None	None	CHEMBL4581	Kinesin-like protein 1	Homo sapiens	SINGLE PROTEIN	CHEMBL1817656	1	Scientific Literature	Bioorg. Med. Chem.	2011	None
CHEMBL2043417		0	369.48	1	5.14	9k	NCCSC(Cc1ccccc1)(c1ccc(F)cc1)c1ccc(F)cc1	IC50	'='	587.8	nM	6.23			UO_0000065	16.86	0.33	1.09	23.95	False	CHEMBL2044661	Inhibition of basal ATPase activity of Eg5 by coupled pyruvate kinase/lactate dehydrogenase assay	B	BAO_0000357	single protein format	None	None	None	None	None	CHEMBL4581	Kinesin-like protein 1	Homo sapiens	SINGLE PROTEIN	CHEMBL2040733	1	Scientific Literature	Eur. J. Med. Chem.	2012	None
CHEMBL1828638		0	474.63	0	4.76	36	CCC(c1nc2ccsc2c(=O)n1Cc1ccccc1)N(CCCN)C(=O)c1cccc(C)c1	IC50	'='	90.0	nM	7.05			UO_0000065	14.84	0.28	2.29	8.67	False	CHEMBL1833735	Inhibition of human recombinant C-terminal His6-tagged KSP ATPase activity after 1 hr by malachite green assay	B	BAO_0000357	single protein format	Homo sapiens	None	None	None	None	CHEMBL4581	Kinesin-like protein 1	Homo sapiens	SINGLE PROTEIN	CHEMBL1828558	1	Scientific Literature	J. Med. Chem.	2011	None
CHEMBL1829249		0	509.08	2	5.41	6	CCC(c1nc2ccsc2c(=O)n1Cc1ccc(Cl)cc1)N(CCCN)C(=O)c1ccc(C)cc1	IC50	'='	210.0	nM	6.68			UO_0000065	13.12	0.26	1.27	8.22	False	CHEMBL1833735	Inhibition of human recombinant C-terminal His6-tagged KSP ATPase activity after 1 hr by malachite green assay	B	BAO_0000357	single protein format	Homo sapiens	None	None	None	None	CHEMBL4581	Kinesin-like protein 1	Homo sapiens	SINGLE PROTEIN	CHEMBL1828558	1	Scientific Literature	J. Med. Chem.	2011	None
CHEMBL2031569		0	465.60	0	4.33	30	COc1ccc(N2C(=O)C(CC(=O)Nc3ccccc3)N(CCc3cccs3)C2=S)cc1	Inhibition	'='	60.0	%				UO_0000187					False	CHEMBL2033190	Inhibition of Eg5 ATPase activity by pyruvate kinase/lactate dehydrogenase-linked assay	B	BAO_0000357	single protein format	None	None	None	None	None	CHEMBL4581	Kinesin-like protein 1	Homo sapiens	SINGLE PROTEIN	CHEMBL2029262	1	Scientific Literature	J. Med. Chem.	2012	None
CHEMBL2043420		0	364.47	0	3.52	6	N[C@@H](CSC(c1ccccc1)(c1ccccc1)c1ccncc1)C(=O)O	IC50	'='	514.2	nM	6.29			UO_0000065	17.25	0.33	2.77	8.25	False	CHEMBL2044661	Inhibition of basal ATPase activity of Eg5 by coupled pyruvate kinase/lactate dehydrogenase assay	B	BAO_0000357	single protein format	None	None	None	None	None	CHEMBL4581	Kinesin-like protein 1	Homo sapiens	SINGLE PROTEIN	CHEMBL2040733	1	Scientific Literature	Eur. J. Med. Chem.	2012	None
CHEMBL213184		0	504.03	1	4.45	26	Cc1ccc(C(=O)N(CCCN)C(c2nn3c(Cl)ccc3c(=O)n2Cc2ccccc2)C2CC2)cc1	IC50	'='	60.0	nM	7.22			UO_0000065	14.33	0.27	2.77	8.43	False	CHEMBL853415	Inhibition of human Eg5 ATPase activity	B	BAO_0000357	single protein format	Homo sapiens	None	None	None	None	CHEMBL4581	Kinesin-like protein 1	Homo sapiens	SINGLE PROTEIN	CHEMBL1146041	1	Scientific Literature	Bioorg. Med. Chem. Lett.	2006	None
CHEMBL1172088		0	267.29	0	2.47	11	CC1=C2C(=O)Oc3ccccc3C2c2c(n[nH]c2C)N1	Inhibition						Not Active						False	CHEMBL1173845	Inhibition of kinasin spindle protein in human HeLa cells assessed as inhibition of induction of mitotic arrest	B	BAO_0000219	cell-based format	Homo sapiens	None	None	HeLa	None	CHEMBL4581	Kinesin-like protein 1	Homo sapiens	SINGLE PROTEIN	CHEMBL1177819	1	Scientific Literature	Bioorg. Med. Chem. Lett.	2010	CHEMBL3308376
CHEMBL440385		0	300.31	0	3.66	6k	CC(=O)N1N=C(c2cc(F)cc(F)c2)CC1c1ccccc1	IC50	'>'	5000.0	nM				UO_0000065					False	CHEMBL831535	In vitro inhibitory concentration towards kinesin spindle protein activity of ATP hydrolysis in the presence of microtubules measured by ATPase assay (n=3)	B	BAO_0000357	single protein format	Homo sapiens	None	None	None	None	CHEMBL4581	Kinesin-like protein 1	Homo sapiens	SINGLE PROTEIN	CHEMBL1143528	1	Scientific Literature	Bioorg. Med. Chem. Lett.	2005	None
CHEMBL195659		0	376.84	1	5.04	13e	O=C(c1ccccc1)N1N=C(c2ccccc2Cl)CC1c1cccc(O)c1	IC50	'='	13500.0	nM	4.87			UO_0000065	12.92	0.25	-0.17	9.21	False	CHEMBL831535	In vitro inhibitory concentration towards kinesin spindle protein activity of ATP hydrolysis in the presence of microtubules measured by ATPase assay (n=3)	B	BAO_0000357	single protein format	Homo sapiens	None	None	None	None	CHEMBL4581	Kinesin-like protein 1	Homo sapiens	SINGLE PROTEIN	CHEMBL1143528	1	Scientific Literature	Bioorg. Med. Chem. Lett.	2005	None
CHEMBL2043400		0	411.95	0	4.97	8f, diastereomeric mixture	N[C@@H](CSC(Cc1ccccc1)(c1ccccc1)c1ccc(Cl)cc1)C(=O)O	IC50	'='	58.6	nM	7.23			UO_0000065	17.56	0.35	2.26	11.42	False	CHEMBL2044661	Inhibition of basal ATPase activity of Eg5 by coupled pyruvate kinase/lactate dehydrogenase assay	B	BAO_0000357	single protein format	None	None	None	None	None	CHEMBL4581	Kinesin-like protein 1	Homo sapiens	SINGLE PROTEIN	CHEMBL2040733	1	Scientific Literature	Eur. J. Med. Chem.	2012	None
CHEMBL2043398		0	393.51	0	4.02	8d, diastereomeric mixture	N[C@@H](CSC(Cc1ccccc1)(c1ccccc1)c1cccc(O)c1)C(=O)O	IC50	'='	67.6	nM	7.17			UO_0000065	18.22	0.35	3.15	8.58	False	CHEMBL2044661	Inhibition of basal ATPase activity of Eg5 by coupled pyruvate kinase/lactate dehydrogenase assay	B	BAO_0000357	single protein format	None	None	None	None	None	CHEMBL4581	Kinesin-like protein 1	Homo sapiens	SINGLE PROTEIN	CHEMBL2040733	1	Scientific Literature	Eur. J. Med. Chem.	2012	None
CHEMBL2043394		0	320.46	0	4.07	18	NCCSC(c1ccccc1)(c1ccccc1)c1ccncc1	IC50	'='	942.2	nM	6.03			UO_0000065	18.80	0.36	1.96	15.49	False	CHEMBL2044661	Inhibition of basal ATPase activity of Eg5 by coupled pyruvate kinase/lactate dehydrogenase assay	B	BAO_0000357	single protein format	None	None	None	None	None	CHEMBL4581	Kinesin-like protein 1	Homo sapiens	SINGLE PROTEIN	CHEMBL2040733	1	Scientific Literature	Eur. J. Med. Chem.	2012	None
CHEMBL2043388		0	333.50	0	4.86	9a	NCCSC(Cc1ccccc1)(c1ccccc1)c1ccccc1	IC50	'='	684.5	nM	6.17			UO_0000065	18.48	0.35	1.30	23.69	False	CHEMBL2044661	Inhibition of basal ATPase activity of Eg5 by coupled pyruvate kinase/lactate dehydrogenase assay	B	BAO_0000357	single protein format	None	None	None	None	None	CHEMBL4581	Kinesin-like protein 1	Homo sapiens	SINGLE PROTEIN	CHEMBL2040733	1	Scientific Literature	Eur. J. Med. Chem.	2012	None
CHEMBL2024121		0	348.52	0	4.13	38	NCCSC(c1ccccc1)(c1ccccc1)c1cccc(CN)c1	Ki	'='	838.2	nM	6.08			UO_0000065	17.44	0.33	1.95	11.68	False	CHEMBL2024743	Inhibition of N-terminal hexa-histidine tagged human cloned Eg5 (1 to 368 amino acids) expressed in Escherichia coli BL21 (DE3) assessed as reduction in basal ATPase activity by pyruvate kinase/lactate dehydrogenase-linked assay	B	BAO_0000019	assay format	Homo sapiens	None	None	None	None	CHEMBL4581	Kinesin-like protein 1	Homo sapiens	SINGLE PROTEIN	CHEMBL2021885	1	Scientific Literature	J. Med. Chem.	2012	None
CHEMBL236789	MONASTROL	0	292.36	0	1.75	SID11114022	CCOC(=O)C1=C(C)NC(=S)NC1c1cccc(O)c1	Inhibition						Not Active						False	CHEMBL1249437	Inhibition of recombinant Eg5-GFP in cell-free system assessed as reduction of Eg5 motility speed on microtubule at 100 uM by kymograph analysis	B	BAO_0000357	single protein format	None	None	None	None	None	CHEMBL4581	Kinesin-like protein 1	Homo sapiens	SINGLE PROTEIN	CHEMBL1240315	1	Scientific Literature	Nat. Chem. Biol.	2006	None
CHEMBL426857		0	326.40	0	3.03	48	COc1cccc2c1CN(C(=O)N(C)C)CC2c1cccc(O)c1	IC50	'='	1780.0	nM	5.75			UO_0000065					False	CHEMBL860813	Inhibition of Eg5 by ATPase assay	F	BAO_0000019	assay format	Homo sapiens	None	None	None	None	CHEMBL4581	Kinesin-like protein 1	Homo sapiens	SINGLE PROTEIN	CHEMBL1146117	1	Scientific Literature	Bioorg. Med. Chem. Lett.	2006	None
CHEMBL204408		0	370.44	0	4.31	20	CC(C)(C)[C@H](N)C(=O)N1CC(c2cc(F)ccc2F)=C[C@H]1c1ccccc1	IC50	'='	2.7	nM	8.57			UO_0000065	23.13	0.43	4.26	18.49	False	CHEMBL868942	Inhibition of KSP	B	BAO_0000357	single protein format	Homo sapiens	None	None	None	None	CHEMBL4581	Kinesin-like protein 1	Homo sapiens	SINGLE PROTEIN	CHEMBL1146123	1	Scientific Literature	Bioorg. Med. Chem. Lett.	2006	None
CHEMBL2325425		0	331.46	0	4.77	rac-51	Cc1ccc(C(CCCN)(c2ccccc2)c2cccc(O)c2)cc1	Ki	'='	38.1	nM	7.42			UO_0000065	22.38	0.41	2.65	16.04	False	CHEMBL2327388	Inhibition of MT-stimulated human N-terminal His6-tagged Eg5 (1 to 368 amino acid residues) motor domain ATPase activity expressed in Escherichia coli BL21 (DE3) by pyruvate kinase/lactate dehydrogenase-coupled assay	B	BAO_0000019	assay format	Homo sapiens	None	None	None	None	CHEMBL4581	Kinesin-like protein 1	Homo sapiens	SINGLE PROTEIN	CHEMBL2321852	1	Scientific Literature	J. Med. Chem.	2013	None
CHEMBL2321913		0	349.50	0	4.68	rac-47	Cc1ccc(C(SCCN)(c2ccccc2)c2cccc(O)c2)cc1	Ki	'='	6.8	nM	8.17			UO_0000065	23.37	0.45	3.49	17.66	False	CHEMBL2327388	Inhibition of MT-stimulated human N-terminal His6-tagged Eg5 (1 to 368 amino acid residues) motor domain ATPase activity expressed in Escherichia coli BL21 (DE3) by pyruvate kinase/lactate dehydrogenase-coupled assay	B	BAO_0000019	assay format	Homo sapiens	None	None	None	None	CHEMBL4581	Kinesin-like protein 1	Homo sapiens	SINGLE PROTEIN	CHEMBL2321852	1	Scientific Literature	J. Med. Chem.	2013	None
CHEMBL2325412		0	405.56	0	4.99	36	CCc1cc(C(SC[C@H](N)C(=O)O)(c2ccccc2)c2ccccc2)ccc1C	Ki	'='	4.9	nM	8.31			UO_0000065	20.49	0.39	3.32	13.12	False	CHEMBL2327388	Inhibition of MT-stimulated human N-terminal His6-tagged Eg5 (1 to 368 amino acid residues) motor domain ATPase activity expressed in Escherichia coli BL21 (DE3) by pyruvate kinase/lactate dehydrogenase-coupled assay	B	BAO_0000019	assay format	Homo sapiens	None	None	None	None	CHEMBL4581	Kinesin-like protein 1	Homo sapiens	SINGLE PROTEIN	CHEMBL2321852	1	Scientific Literature	J. Med. Chem.	2013	None
CHEMBL2325436		0	331.46	0	4.77	26	COc1ccc(C(CCCN)(c2ccccc2)c2ccccc2)cc1	Ki	'='	10.1	nM	8.00			UO_0000065	24.12	0.44	3.23	22.68	False	CHEMBL2327388	Inhibition of MT-stimulated human N-terminal His6-tagged Eg5 (1 to 368 amino acid residues) motor domain ATPase activity expressed in Escherichia coli BL21 (DE3) by pyruvate kinase/lactate dehydrogenase-coupled assay	B	BAO_0000019	assay format	Homo sapiens	None	None	None	None	CHEMBL4581	Kinesin-like protein 1	Homo sapiens	SINGLE PROTEIN	CHEMBL2321852	1	Scientific Literature	J. Med. Chem.	2013	None
CHEMBL2325429	SB-743921	1	517.07	2	6.53	1, SB743921	Cc1ccc(C(=O)N(CCCN)[C@@H](c2oc3cc(Cl)ccc3c(=O)c2Cc2ccccc2)C(C)C)cc1	Kd	'='	778.0	nM	6.11			UO_0000065	11.81	0.23	-0.42	7.98	False	CHEMBL2423140	Binding affinity to human Eg5 A133D mutant at 250 uM by isothermal calorimetric analysis	B	BAO_0000019	assay format	Homo sapiens	None	None	None	None	CHEMBL4581	Kinesin-like protein 1	Homo sapiens	SINGLE PROTEIN	CHEMBL2417484	1	Scientific Literature	J. Med. Chem.	2013	None
CHEMBL392369		0	393.51	0	4.13	2	COc1ccc(C(SC[C@H](N)C(=O)O)(c2ccccc2)c2ccccc2)cc1	IC50	'='	270.0	nM	6.57			UO_0000065	16.69	0.32	2.44	9.05	False	CHEMBL1820905	Inhibition of human recombinant microtubule-activated KSP motor domain ATPase activity after 10 mins by end-point assay	B	BAO_0000357	single protein format	Homo sapiens	None	None	None	None	CHEMBL4581	Kinesin-like protein 1	Homo sapiens	SINGLE PROTEIN	CHEMBL1817631	1	Scientific Literature	Bioorg. Med. Chem.	2011	None
CHEMBL1818675		0	349.43	0	2.96	7b	Cc1c(-c2cccc(O)c2)[nH]c2ccc(N3CCN(C)CC3)cc2c1=O	IC50	'='	334.0	nM	6.48			UO_0000065	18.53	0.34	3.52	10.87	False	CHEMBL1821033	Inhibition of human ATPase activity KSP expressed in Escherichia coli after 30 mins by spectrophotometric analysis	B	BAO_0000019	assay format	Homo sapiens	None	None	None	None	CHEMBL4581	Kinesin-like protein 1	Homo sapiens	SINGLE PROTEIN	CHEMBL1817656	1	Scientific Literature	Bioorg. Med. Chem.	2011	None
CHEMBL1818771		0	415.49	0	3.87	15m	O=C1c2cc(N3CCOCC3)ccc2NC(Cc2ccccc2)N1c1ccc(O)cc1	IC50	'='	2767.0	nM	5.56			UO_0000065	13.38	0.24	1.69	8.55	False	CHEMBL1821033	Inhibition of human ATPase activity KSP expressed in Escherichia coli after 30 mins by spectrophotometric analysis	B	BAO_0000019	assay format	Homo sapiens	None	None	None	None	CHEMBL4581	Kinesin-like protein 1	Homo sapiens	SINGLE PROTEIN	CHEMBL1817656	1	Scientific Literature	Bioorg. Med. Chem.	2011	None
CHEMBL252340		0	389.46	0	3.95	22, HR22C16	CCCCN1C(=O)[C@@H]2Cc3c([nH]c4ccccc34)[C@@H](c3cccc(O)c3)N2C1=O	IC50	'='	800.0	nM	6.10			UO_0000065	15.65	0.29	2.15	7.96	True	CHEMBL2350446	Inhibition of Eg5 (unknown origin)	B	BAO_0000357	single protein format	Homo sapiens	None	None	None	None	CHEMBL4581	Kinesin-like protein 1	Homo sapiens	SINGLE PROTEIN	CHEMBL2346511	1	Scientific Literature	Eur. J. Med. Chem.	2013	None
CHEMBL2022996		0	359.47	0	4.52	(R)-29	Cc1cccc(C(CC[C@@H](N)C(=O)O)(c2ccccc2)c2ccccc2)c1	Ki	'='	10.2	nM	7.99			UO_0000065	22.23	0.40	3.47	12.62	False	CHEMBL2024744	Inhibition of N-terminal hexa-histidine tagged human cloned Eg5 (1 to 368 amino acids) expressed in Escherichia coli BL21 (DE3) assessed as reduction of MT-stimulated ATPase activity by pyruvate kinase/lactate dehydrogenase-linked assay	B	BAO_0000019	assay format	Homo sapiens	None	None	None	None	CHEMBL4581	Kinesin-like protein 1	Homo sapiens	SINGLE PROTEIN	CHEMBL2021885	1	Scientific Literature	J. Med. Chem.	2012	None
CHEMBL2022999		0	359.47	0	4.52	32-rac	Cc1ccc(C(CCC(N)C(=O)O)(c2ccccc2)c2ccccc2)cc1	Ki	'='	9.8	nM	8.01			UO_0000065	22.28	0.41	3.49	12.65	False	CHEMBL2024744	Inhibition of N-terminal hexa-histidine tagged human cloned Eg5 (1 to 368 amino acids) expressed in Escherichia coli BL21 (DE3) assessed as reduction of MT-stimulated ATPase activity by pyruvate kinase/lactate dehydrogenase-linked assay	B	BAO_0000019	assay format	Homo sapiens	None	None	None	None	CHEMBL4581	Kinesin-like protein 1	Homo sapiens	SINGLE PROTEIN	CHEMBL2021885	1	Scientific Literature	J. Med. Chem.	2012	None
CHEMBL1089051		0	307.44	1	5.27	13	CCCc1ccc2c(c1)[C@H]1OCCC[C@H]1[C@H](c1ccccc1)N2	IC50	'='	360.0	nM	6.44			UO_0000065	20.96	0.38	1.17	30.31	False	CHEMBL1101849	Inhibition of ATPase activity of human recombinant EG5 assessed as ATP hydrolysis by pyruvate kinase-lactate dehydrogenase coupled assay	B	BAO_0000357	single protein format	Homo sapiens	None	None	None	None	CHEMBL4581	Kinesin-like protein 1	Homo sapiens	SINGLE PROTEIN	CHEMBL1154988	1	Scientific Literature	Bioorg. Med. Chem. Lett.	2010	None
CHEMBL1078775		0	369.48	1	5.77	35	COc1ccc([C@@H]2Nc3ccc(C(C)(C)C)cc3[C@H]3OCCC[C@H]32)cc1F	IC50	'>'	10000.0	nM				UO_0000065					False	CHEMBL1101849	Inhibition of ATPase activity of human recombinant EG5 assessed as ATP hydrolysis by pyruvate kinase-lactate dehydrogenase coupled assay	B	BAO_0000357	single protein format	Homo sapiens	None	None	None	None	CHEMBL4581	Kinesin-like protein 1	Homo sapiens	SINGLE PROTEIN	CHEMBL1154988	1	Scientific Literature	Bioorg. Med. Chem. Lett.	2010	None
CHEMBL1078671		0	293.41	0	4.94	29	Cc1cc(C)c2c(c1)[C@H]1OCCC[C@H]1[C@H](c1ccccc1)N2	IC50	'>'	10000.0	nM				UO_0000065					False	CHEMBL1101849	Inhibition of ATPase activity of human recombinant EG5 assessed as ATP hydrolysis by pyruvate kinase-lactate dehydrogenase coupled assay	B	BAO_0000357	single protein format	Homo sapiens	None	None	None	None	CHEMBL4581	Kinesin-like protein 1	Homo sapiens	SINGLE PROTEIN	CHEMBL1154988	1	Scientific Literature	Bioorg. Med. Chem. Lett.	2010	None
CHEMBL1082248		0	405.31	0	4.81	72	CNC[C@H]1CC[C@@H]2[C@H](O1)c1cc(Br)cc(F)c1N[C@H]2c1ccccc1	IC50	'='	3.0	nM	8.52			UO_0000065	21.03	0.47	3.71	25.60	False	CHEMBL1101849	Inhibition of ATPase activity of human recombinant EG5 assessed as ATP hydrolysis by pyruvate kinase-lactate dehydrogenase coupled assay	B	BAO_0000357	single protein format	Homo sapiens	None	None	None	None	CHEMBL4581	Kinesin-like protein 1	Homo sapiens	SINGLE PROTEIN	CHEMBL1154988	1	Scientific Literature	Bioorg. Med. Chem. Lett.	2010	None
CHEMBL470776		0	317.29	0	2.38	4, PVZB1084	NS(=O)(=O)Nc1ccc(-c2ccc(C(F)(F)F)cn2)cc1	Activity						Not Active						False	CHEMBL1102979	Competitive inhibition of affinity bead (R)-2-Amino-N-{2-[2-(2-amino-ethoxy)-ethoxy]-ethyl}-3-[(4-methoxy-phenyl)-diphenyl-methylsulfanyl]-propionamide binding to KSP in human HCT116 cells at 10 umol/L pretreated for 3 hrs by Western blot analysis	B	BAO_0000219	cell-based format	Homo sapiens	None	None	HCT-116	None	CHEMBL4581	Kinesin-like protein 1	Homo sapiens	SINGLE PROTEIN	CHEMBL1154950	1	Scientific Literature	Bioorg. Med. Chem. Lett.	2010	CHEMBL3308372
CHEMBL1818527		0	379.53	0	4.04	5, MSTCO, NSC-747880	COc1ccc(C(SC[C@H](N)CO)(c2ccccc2)c2ccccc2)cc1	IC50	'='	127.0	nM	6.90			UO_0000065	18.17	0.35	2.86	12.43	False	CHEMBL1820905	Inhibition of human recombinant microtubule-activated KSP motor domain ATPase activity after 10 mins by end-point assay	B	BAO_0000357	single protein format	Homo sapiens	None	None	None	None	CHEMBL4581	Kinesin-like protein 1	Homo sapiens	SINGLE PROTEIN	CHEMBL1817631	1	Scientific Literature	Bioorg. Med. Chem.	2011	None
CHEMBL1818757		0	396.49	0	4.62	7o	O=c1c(Cc2ccccc2)c(-c2ccccc2)[nH]c2ccc(N3CCOCC3)cc12	IC50	'='	828.0	nM	6.08			UO_0000065	15.34	0.28	1.46	13.42	False	CHEMBL1821033	Inhibition of human ATPase activity KSP expressed in Escherichia coli after 30 mins by spectrophotometric analysis	B	BAO_0000019	assay format	Homo sapiens	None	None	None	None	CHEMBL4581	Kinesin-like protein 1	Homo sapiens	SINGLE PROTEIN	CHEMBL1817656	1	Scientific Literature	Bioorg. Med. Chem.	2011	None
CHEMBL1818769		0	399.49	0	4.16	15k	O=C1c2cc(N3CCOCC3)ccc2NC(Cc2ccccc2)N1c1ccccc1	IC50	'='	37130.0	nM	4.43			UO_0000065	11.09	0.20	0.27	9.89	False	CHEMBL1821033	Inhibition of human ATPase activity KSP expressed in Escherichia coli after 30 mins by spectrophotometric analysis	B	BAO_0000019	assay format	Homo sapiens	None	None	None	None	CHEMBL4581	Kinesin-like protein 1	Homo sapiens	SINGLE PROTEIN	CHEMBL1817656	1	Scientific Literature	Bioorg. Med. Chem.	2011	None
CHEMBL1818751		0	409.53	0	4.54	7i	CN1CCN(c2ccc3[nH]c(-c4ccccc4)c(Cc4ccccc4)c(=O)c3c2)CC1	IC50	'='	3959.0	nM	5.40			UO_0000065	13.19	0.24	0.86	13.73	False	CHEMBL1821033	Inhibition of human ATPase activity KSP expressed in Escherichia coli after 30 mins by spectrophotometric analysis	B	BAO_0000019	assay format	Homo sapiens	None	None	None	None	CHEMBL4581	Kinesin-like protein 1	Homo sapiens	SINGLE PROTEIN	CHEMBL1817656	1	Scientific Literature	Bioorg. Med. Chem.	2011	None
CHEMBL232133		0	431.48	1	5.14	4h	N[C@@H](CSC(c1ccccc1)(c1ccccc1)c1ccc(C(F)(F)F)cc1)C(=O)O	IC50	'='	220.0	nM	6.66			UO_0000065					False	CHEMBL896510	Inhibition of Eg5 assessed as inhibition ATP hydrolysis by ATPase assay	F	BAO_0000019	assay format	None	None	None	None	None	CHEMBL4581	Kinesin-like protein 1	Homo sapiens	SINGLE PROTEIN	CHEMBL1149533	1	Scientific Literature	Bioorg. Med. Chem. Lett.	2007	None
CHEMBL399251		0	363.48	0	4.12	14	N[C@H](CSC(c1ccccc1)(c1ccccc1)c1ccccc1)C(=O)O	IC50	'='	1000.0	nM	6.00			UO_0000065	16.51	0.32	1.88	9.48	False	CHEMBL942113	Inhibition of KSP	B	BAO_0000357	single protein format	None	None	None	None	None	CHEMBL4581	Kinesin-like protein 1	Homo sapiens	SINGLE PROTEIN	CHEMBL1140596	1	Scientific Literature	Bioorg. Med. Chem. Lett.	2007	None
CHEMBL206798		0	374.39	0	3.15	4	CN(CCO)C(=O)N1CC(c2cc(F)ccc2F)=C[C@H]1c1cccc(O)c1	IC50	'='	4.0	nM	8.40			UO_0000065	22.43	0.42	5.25	13.12	False	CHEMBL942113	Inhibition of KSP	B	BAO_0000357	single protein format	None	None	None	None	None	CHEMBL4581	Kinesin-like protein 1	Homo sapiens	SINGLE PROTEIN	CHEMBL1140596	1	Scientific Literature	Bioorg. Med. Chem. Lett.	2007	None
CHEMBL1213954	(S)-ENASTRON	0	274.34	0	1.92	5	O=C1CCCC2=C1[C@H](c1cccc(O)c1)NC(=S)N2	IC50	'='	2000.0	nM	5.70			UO_0000065	20.77	0.41	3.78	9.29	False	CHEMBL2350446	Inhibition of Eg5 (unknown origin)	B	BAO_0000357	single protein format	Homo sapiens	None	None	None	None	CHEMBL4581	Kinesin-like protein 1	Homo sapiens	SINGLE PROTEIN	CHEMBL2346511	1	Scientific Literature	Eur. J. Med. Chem.	2013	None
CHEMBL1688923		0	405.56	1	5.25	18	CC(C)c1ccc(C(SC[C@H](N)C(=O)O)(c2ccccc2)c2ccccc2)cc1	Ki	'<'	50.0	nM				UO_0000065					False	CHEMBL1694080	Inhibition of C-terminal His6-tagged human Eg5 basal ATPase activity	B	BAO_0000357	single protein format	Homo sapiens	None	None	None	None	CHEMBL4581	Kinesin-like protein 1	Homo sapiens	SINGLE PROTEIN	CHEMBL1687930	1	Scientific Literature	J. Med. Chem.	2011	None
CHEMBL259256		0	343.49	0	4.27	29	CCCCC(SC[C@H](N)C(=O)O)(c1ccccc1)c1ccccc1	IC50	'='	318.8	nM	6.50			UO_0000065	18.91	0.37	2.23	10.26	False	CHEMBL1694081	Inhibition of C-terminal His6-tagged human Eg5 microtubule-stimulated ATPase activity	B	BAO_0000357	single protein format	Homo sapiens	None	None	None	None	CHEMBL4581	Kinesin-like protein 1	Homo sapiens	SINGLE PROTEIN	CHEMBL1687930	1	Scientific Literature	J. Med. Chem.	2011	None
CHEMBL378389		0	308.43	0	3.93	28	Cc1ccc2c(c1C)CN(C(=O)N(C)C)CC2c1ccccc1	IC50	'='	2750.0	nM	5.56			UO_0000065					False	CHEMBL860813	Inhibition of Eg5 by ATPase assay	F	BAO_0000019	assay format	Homo sapiens	None	None	None	None	CHEMBL4581	Kinesin-like protein 1	Homo sapiens	SINGLE PROTEIN	CHEMBL1146117	1	Scientific Literature	Bioorg. Med. Chem. Lett.	2006	None
CHEMBL204371		0	279.38	0	3.80	21	CC(=O)N1Cc2c(ccc(C)c2C)C(c2ccccc2)C1	IC50	'='	17900.0	nM	4.75			UO_0000065					False	CHEMBL860813	Inhibition of Eg5 by ATPase assay	F	BAO_0000019	assay format	Homo sapiens	None	None	None	None	CHEMBL4581	Kinesin-like protein 1	Homo sapiens	SINGLE PROTEIN	CHEMBL1146117	1	Scientific Literature	Bioorg. Med. Chem. Lett.	2006	None
CHEMBL438800		0	375.27	0	3.78	39	CN(C)C(=O)N1Cc2cc(Br)ccc2C(c2cccc(O)c2)C1	IC50	'='	808.0	nM	6.09			UO_0000065					True	CHEMBL860813	Inhibition of Eg5 by ATPase assay	F	BAO_0000019	assay format	Homo sapiens	None	None	None	None	CHEMBL4581	Kinesin-like protein 1	Homo sapiens	SINGLE PROTEIN	CHEMBL1146117	1	Scientific Literature	Bioorg. Med. Chem. Lett.	2006	None
CHEMBL207601		0	342.87	0	4.59	35	Cc1ccc2c(c1C)CN(C(=O)N(C)C)CC2c1cccc(Cl)c1	IC50	'='	3480.0	nM	5.46			UO_0000065					False	CHEMBL860813	Inhibition of Eg5 by ATPase assay	F	BAO_0000019	assay format	Homo sapiens	None	None	None	None	CHEMBL4581	Kinesin-like protein 1	Homo sapiens	SINGLE PROTEIN	CHEMBL1146117	1	Scientific Literature	Bioorg. Med. Chem. Lett.	2006	None
CHEMBL207993		0	490.60	1	5.96	9a	CCNC(=O)N1N=C(c2cc(F)ccc2F)CC1(CCCCNCc1ccccc1)c1ccccc1	IC50	'='	100.0	nM	7.00			UO_0000065	14.27	0.27	1.04	12.34	False	CHEMBL871277	Inhibition of KSP by ATPase assay	B	BAO_0000357	single protein format	Homo sapiens	None	None	None	None	CHEMBL4581	Kinesin-like protein 1	Homo sapiens	SINGLE PROTEIN	CHEMBL1147831	1	Scientific Literature	Bioorg. Med. Chem. Lett.	2006	None
CHEMBL554935		0	447.52	0	3.06	6c	NC(=O)c1ccc2c(c1)nc(Nc1ccc(S(N)(=O)=O)cc1)n2C1(c2ccccc2)CC1	IC50	'>'	20000.0	nM				UO_0000065					False	CHEMBL1035565	Inhibition of human kinesin spindle protein by endpoint assay	B	BAO_0000357	single protein format	Homo sapiens	None	None	None	None	CHEMBL4581	Kinesin-like protein 1	Homo sapiens	SINGLE PROTEIN	CHEMBL1158447	1	Scientific Literature	Bioorg. Med. Chem. Lett.	2009	None
CHEMBL552152		0	458.42	1	5.09	6l	COc1ccc(Nc2nc3cc(C(N)=O)ccc3n2Cc2ccccc2C(F)(F)F)cc1F	IC50	'='	1300.0	nM	5.89			UO_0000065	12.84	0.24	0.80	7.16	False	CHEMBL1035565	Inhibition of human kinesin spindle protein by endpoint assay	B	BAO_0000357	single protein format	Homo sapiens	None	None	None	None	CHEMBL4581	Kinesin-like protein 1	Homo sapiens	SINGLE PROTEIN	CHEMBL1158447	1	Scientific Literature	Bioorg. Med. Chem. Lett.	2009	None
CHEMBL561756		0	490.46	0	4.19	6n	NS(=O)(=O)c1ccc(Nc2nc3cc(C(=O)O)ccc3n2Cc2ccccc2C(F)(F)F)cc1	IC50	'>'	20000.0	nM				UO_0000065					False	CHEMBL1035565	Inhibition of human kinesin spindle protein by endpoint assay	B	BAO_0000357	single protein format	Homo sapiens	None	None	None	None	CHEMBL4581	Kinesin-like protein 1	Homo sapiens	SINGLE PROTEIN	CHEMBL1158447	1	Scientific Literature	Bioorg. Med. Chem. Lett.	2009	None
CHEMBL564181		0	454.45	1	5.22	6v	CNC(=O)c1ccc2c(c1)nc(Nc1ccc(OC)cc1)n2Cc1ccccc1C(F)(F)F	IC50	'='	5200.0	nM	5.28			UO_0000065	11.63	0.22	0.06	7.75	False	CHEMBL1035565	Inhibition of human kinesin spindle protein by endpoint assay	B	BAO_0000357	single protein format	Homo sapiens	None	None	None	None	CHEMBL4581	Kinesin-like protein 1	Homo sapiens	SINGLE PROTEIN	CHEMBL1158447	1	Scientific Literature	Bioorg. Med. Chem. Lett.	2009	None
CHEMBL228815		0	300.31	0	3.66	8	CC(=O)N1N=C(c2cc(F)ccc2F)C[C@H]1c1ccccc1	IC50	'='	26.0	nM	7.58			UO_0000065	25.26	0.47	3.93	23.22	False	CHEMBL942113	Inhibition of KSP	B	BAO_0000357	single protein format	None	None	None	None	None	CHEMBL4581	Kinesin-like protein 1	Homo sapiens	SINGLE PROTEIN	CHEMBL1140596	1	Scientific Literature	Bioorg. Med. Chem. Lett.	2007	None
CHEMBL51483	GOSSYPOL	3	518.56	3	6.38	23	Cc1cc2c(C(C)C)c(O)c(O)c(C=O)c2c(O)c1-c1c(C)cc2c(C(C)C)c(O)c(O)c(C=O)c2c1O	IC50	'='	25000.0	nM	4.60			UO_0000065	8.87	0.17	-1.78	2.96	False	CHEMBL942113	Inhibition of KSP	B	BAO_0000357	single protein format	None	None	None	None	None	CHEMBL4581	Kinesin-like protein 1	Homo sapiens	SINGLE PROTEIN	CHEMBL1140596	1	Scientific Literature	Bioorg. Med. Chem. Lett.	2007	None
CHEMBL252141		0	265.36	0	3.20	18	CN1Cc2c(ccc3c2CCO3)[C@@H](c2ccccc2)C1	IC50	'='	9700.0	nM	5.01			UO_0000065	18.89	0.34	1.81	40.20	False	CHEMBL942113	Inhibition of KSP	B	BAO_0000357	single protein format	None	None	None	None	None	CHEMBL4581	Kinesin-like protein 1	Homo sapiens	SINGLE PROTEIN	CHEMBL1140596	1	Scientific Literature	Bioorg. Med. Chem. Lett.	2007	None
CHEMBL559207		0	501.06	0	4.93	17	CCNCCN1CCN(CCCN2c3ccccc3Sc3ccc(C(F)(F)F)cc32)CC1.Cl	IC50	'='	6600.0	nM	5.18			UO_0000065	11.15	0.22	0.25	23.82	False	CHEMBL942113	Inhibition of KSP	B	BAO_0000357	single protein format	None	None	None	None	None	CHEMBL4581	Kinesin-like protein 1	Homo sapiens	SINGLE PROTEIN	CHEMBL1140596	1	Scientific Literature	Bioorg. Med. Chem. Lett.	2007	None
CHEMBL252140		0	511.11	1	5.32	16	CCS(=O)(=O)O.OC1CC2CCC(C1)N2CCCN1c2ccccc2Sc2ccc(Cl)cc21	IC50	'='	5600.0	nM	5.25			UO_0000065	13.10	0.27	-0.07	19.66	False	CHEMBL942113	Inhibition of KSP	B	BAO_0000357	single protein format	None	None	None	None	None	CHEMBL4581	Kinesin-like protein 1	Homo sapiens	SINGLE PROTEIN	CHEMBL1140596	1	Scientific Literature	Bioorg. Med. Chem. Lett.	2007	None
CHEMBL195274		0	306.34	0	3.72	15	CC(=O)N1N=C(c2cc(F)ccc2F)CC1c1cccs1	IC50	'='	1800.0	nM	5.75			UO_0000065	18.75	0.37	2.02	17.58	False	CHEMBL942113	Inhibition of KSP	B	BAO_0000357	single protein format	None	None	None	None	None	CHEMBL4581	Kinesin-like protein 1	Homo sapiens	SINGLE PROTEIN	CHEMBL1140596	1	Scientific Literature	Bioorg. Med. Chem. Lett.	2007	None
CHEMBL208145		0	237.35	0	3.54	39	Cc1ccc2c(c1C)CNCC2c1ccccc1	IC50	'='	8230.0	nM	5.08			UO_0000065	21.42	0.39	1.54	42.27	False	CHEMBL942113	Inhibition of KSP	B	BAO_0000357	single protein format	None	None	None	None	None	CHEMBL4581	Kinesin-like protein 1	Homo sapiens	SINGLE PROTEIN	CHEMBL1140596	1	Scientific Literature	Bioorg. Med. Chem. Lett.	2007	None
CHEMBL195760		0	298.77	0	4.04	37	CC(=O)N1N=C(c2ccccc2Cl)CC1c1ccccc1	IC50	'='	3600.0	nM	5.44			UO_0000065	18.22	0.35	1.40	16.66	False	CHEMBL942113	Inhibition of KSP	B	BAO_0000357	single protein format	None	None	None	None	None	CHEMBL4581	Kinesin-like protein 1	Homo sapiens	SINGLE PROTEIN	CHEMBL1140596	1	Scientific Literature	Bioorg. Med. Chem. Lett.	2007	None
CHEMBL381599		0	280.42	0	3.21	35	Cc1ccc2c(c1C)CN(CCN)CC2c1ccccc1	IC50	'='	2270.0	nM	5.64			UO_0000065	20.13	0.37	2.43	19.29	False	CHEMBL942113	Inhibition of KSP	B	BAO_0000357	single protein format	None	None	None	None	None	CHEMBL4581	Kinesin-like protein 1	Homo sapiens	SINGLE PROTEIN	CHEMBL1140596	1	Scientific Literature	Bioorg. Med. Chem. Lett.	2007	None
CHEMBL246000		0	466.53	0	4.88	11, (+/-)	CC(=O)C1=NN(c2cc(F)ccc2F)CC1(CCCN(C)Cc1cc(C)no1)c1ccccc1	EC50	'='	567.0	nM	6.25			UO_0000065					False	CHEMBL940955	Inhibition of KSP-induced nucleolin phosphorylation in cell-based mitotic arrest assay	F	BAO_0000219	cell-based format	None	None	None	None	None	CHEMBL4581	Kinesin-like protein 1	Homo sapiens	SINGLE PROTEIN	CHEMBL1139812	1	Scientific Literature	Bioorg. Med. Chem. Lett.	2007	None
CHEMBL443490		0	464.59	0	3.78	22, (+/-)	CC(=O)C1=NN(c2cc(C)ccc2F)CC1(CCCN1CCN(C(C)=O)CC1)c1ccccc1	IC50	'='	2.0	nM	8.70			UO_0000065	18.72	0.35	4.92	15.47	False	CHEMBL940954	Inhibition of kinesin spindle protein by ATPase assay	B	BAO_0000357	single protein format	None	None	None	None	None	CHEMBL4581	Kinesin-like protein 1	Homo sapiens	SINGLE PROTEIN	CHEMBL1139812	1	Scientific Literature	Bioorg. Med. Chem. Lett.	2007	None
CHEMBL393647		0	450.56	0	3.47	20, (+/-)	CC(=O)C1=NN(c2ccccc2F)CC1(CCCN1CCN(C(C)=O)CC1)c1ccccc1	IC50	'='	21.8	nM	7.66			UO_0000065	17.00	0.32	4.19	13.63	False	CHEMBL940954	Inhibition of kinesin spindle protein by ATPase assay	B	BAO_0000357	single protein format	None	None	None	None	None	CHEMBL4581	Kinesin-like protein 1	Homo sapiens	SINGLE PROTEIN	CHEMBL1139812	1	Scientific Literature	Bioorg. Med. Chem. Lett.	2007	None
CHEMBL393647		0	450.56	0	3.47	20, (+/-)	CC(=O)C1=NN(c2ccccc2F)CC1(CCCN1CCN(C(C)=O)CC1)c1ccccc1	EC50	'='	368.0	nM	6.43			UO_0000065					False	CHEMBL940955	Inhibition of KSP-induced nucleolin phosphorylation in cell-based mitotic arrest assay	F	BAO_0000219	cell-based format	None	None	None	None	None	CHEMBL4581	Kinesin-like protein 1	Homo sapiens	SINGLE PROTEIN	CHEMBL1139812	1	Scientific Literature	Bioorg. Med. Chem. Lett.	2007	None
CHEMBL247044		0	381.50	0	4.18	25	CC(=O)C1=NN(c2cc(C)ccc2F)C[C@@]1(CCCN(C)C)c1ccccc1	IC50	'='	0.2	nM	9.70			UO_0000065	25.42	0.47	5.52	27.01	False	CHEMBL940954	Inhibition of kinesin spindle protein by ATPase assay	B	BAO_0000357	single protein format	None	None	None	None	None	CHEMBL4581	Kinesin-like protein 1	Homo sapiens	SINGLE PROTEIN	CHEMBL1139812	1	Scientific Literature	Bioorg. Med. Chem. Lett.	2007	None
CHEMBL250125		0	478.57	0	3.23	1	CC(=O)C1=NN2c3cc(F)ccc3OC[C@H]2[C@@]1(CCCN1CCN(C(C)=O)CC1)c1ccccc1	IC50	'='	1.6	nM	8.80			UO_0000065	18.38	0.34	5.57	13.44	False	CHEMBL940954	Inhibition of kinesin spindle protein by ATPase assay	B	BAO_0000357	single protein format	None	None	None	None	None	CHEMBL4581	Kinesin-like protein 1	Homo sapiens	SINGLE PROTEIN	CHEMBL1139812	1	Scientific Literature	Bioorg. Med. Chem. Lett.	2007	None
CHEMBL250125		0	478.57	0	3.23	1	CC(=O)C1=NN2c3cc(F)ccc3OC[C@H]2[C@@]1(CCCN1CCN(C(C)=O)CC1)c1ccccc1	EC50	'='	5.0	nM	8.30			UO_0000065					False	CHEMBL940955	Inhibition of KSP-induced nucleolin phosphorylation in cell-based mitotic arrest assay	F	BAO_0000219	cell-based format	None	None	None	None	None	CHEMBL4581	Kinesin-like protein 1	Homo sapiens	SINGLE PROTEIN	CHEMBL1139812	1	Scientific Literature	Bioorg. Med. Chem. Lett.	2007	None
CHEMBL236789	MONASTROL	0	292.36	0	1.75	Monastrol	CCOC(=O)C1=C(C)NC(=S)NC1c1cccc(O)c1	IC50	'='	14000.0	nM	4.85			UO_0000065	16.60	0.33	3.10	6.88	False	CHEMBL2321558	Inhibition of Eg5 (unknown origin)	B	BAO_0000357	single protein format	Homo sapiens	None	None	None	None	CHEMBL4581	Kinesin-like protein 1	Homo sapiens	SINGLE PROTEIN	CHEMBL2311370	1	Scientific Literature	Eur. J. Med. Chem.	2013	None
CHEMBL1169609		0	235.21	0	4.34	14c	FC(F)(F)c1cccc2c1[nH]c1ccccc12	IC50	'='	3300.0	nM	5.48			UO_0000065	23.30	0.44	1.14	34.71	False	CHEMBL1177082	Inhibition of human C-terminally His6-tagged microtubule-activated KSP motor domain ATPase activity after 30 mins by luciferase-derived luminescence assay	B	BAO_0000357	single protein format	Homo sapiens	None	None	None	None	CHEMBL4581	Kinesin-like protein 1	Homo sapiens	SINGLE PROTEIN	CHEMBL1177716	1	Scientific Literature	J. Med. Chem.	2010	None
CHEMBL433998		0	287.38	0	2.92	2	N[C@@H](CSC(c1ccccc1)c1ccccc1)C(=O)O	Activity						Not Active						False	CHEMBL1102978	Displacement of affinity bead (R)-2-Amino-N-{2-[2-(2-amino-ethoxy)-ethoxy]-ethyl}-3-[(4-methoxy-phenyl)-diphenyl-methylsulfanyl]-propionamide from KSP in human HCT116 cells after 2 hrs by Western blot analysis	B	BAO_0000219	cell-based format	Homo sapiens	None	None	HCT-116	None	CHEMBL4581	Kinesin-like protein 1	Homo sapiens	SINGLE PROTEIN	CHEMBL1154950	1	Scientific Literature	Bioorg. Med. Chem. Lett.	2010	CHEMBL3308372
CHEMBL251103		0	310.33	0	3.14	3	CC(=O)C1=NN2c3cc(F)ccc3OC[C@H]2[C@H]1c1ccccc1	IC50	'='	155.0	nM	6.81			UO_0000065	21.94	0.40	3.67	16.25	False	CHEMBL941013	Inhibition of kinesin spindle protein	B	BAO_0000357	single protein format	None	None	None	None	None	CHEMBL4581	Kinesin-like protein 1	Homo sapiens	SINGLE PROTEIN	CHEMBL1139825	1	Scientific Literature	Bioorg. Med. Chem. Lett.	2007	None
CHEMBL445924		0	332.32	0	4.40	6e	CC(=O)N1N=C(c2ccccc2C(F)(F)F)CC1c1ccccc1	IC50	'>'	50000.0	nM				UO_0000065					False	CHEMBL831535	In vitro inhibitory concentration towards kinesin spindle protein activity of ATP hydrolysis in the presence of microtubules measured by ATPase assay (n=3)	B	BAO_0000357	single protein format	Homo sapiens	None	None	None	None	CHEMBL4581	Kinesin-like protein 1	Homo sapiens	SINGLE PROTEIN	CHEMBL1143528	1	Scientific Literature	Bioorg. Med. Chem. Lett.	2005	None
CHEMBL191406		0	300.31	0	3.66	6j	CC(=O)N1N=C(c2c(F)cccc2F)CC1c1ccccc1	IC50	'='	10900.0	nM	4.96			UO_0000065	16.52	0.31	1.30	15.19	False	CHEMBL831535	In vitro inhibitory concentration towards kinesin spindle protein activity of ATP hydrolysis in the presence of microtubules measured by ATPase assay (n=3)	B	BAO_0000357	single protein format	Homo sapiens	None	None	None	None	CHEMBL4581	Kinesin-like protein 1	Homo sapiens	SINGLE PROTEIN	CHEMBL1143528	1	Scientific Literature	Bioorg. Med. Chem. Lett.	2005	None
CHEMBL1163892		0	388.90	1	5.67	rac-13c	Oc1cccc(C2c3[nH]c4ccc(Cl)cc4c3CCN2Cc2ccccc2)c1	IC50	'='	710.0	nM	6.15			UO_0000065	15.81	0.30	0.48	15.66	False	CHEMBL1167212	Inhibition of human Eg5 expressed in Escherichia coli assessed as microtubule-activated ATPase activity by spectrophotometry	B	BAO_0000019	assay format	Homo sapiens	None	None	None	None	CHEMBL4581	Kinesin-like protein 1	Homo sapiens	SINGLE PROTEIN	CHEMBL1166005	1	Scientific Literature	Bioorg. Med. Chem.	2010	None
CHEMBL1170444		0	235.21	0	4.34	9e	FC(F)(F)c1ccc2[nH]c3ccccc3c2c1	IC50	'='	950.0	nM	6.02			UO_0000065	25.60	0.48	1.68	38.14	False	CHEMBL1177082	Inhibition of human C-terminally His6-tagged microtubule-activated KSP motor domain ATPase activity after 30 mins by luciferase-derived luminescence assay	B	BAO_0000357	single protein format	Homo sapiens	None	None	None	None	CHEMBL4581	Kinesin-like protein 1	Homo sapiens	SINGLE PROTEIN	CHEMBL1177716	1	Scientific Literature	J. Med. Chem.	2010	None
CHEMBL1173703		0	223.32	0	4.62	8e	CC(C)(C)c1ccc2c(c1)[nH]c1ccccc12	IC50	'='	300.0	nM	6.52			UO_0000065	29.21	0.52	1.90	41.31	False	CHEMBL1177082	Inhibition of human C-terminally His6-tagged microtubule-activated KSP motor domain ATPase activity after 30 mins by luciferase-derived luminescence assay	B	BAO_0000357	single protein format	Homo sapiens	None	None	None	None	CHEMBL4581	Kinesin-like protein 1	Homo sapiens	SINGLE PROTEIN	CHEMBL1177716	1	Scientific Literature	J. Med. Chem.	2010	None
CHEMBL1173705		0	185.20	0	3.46	9a	Fc1ccc2[nH]c3ccccc3c2c1	Inhibition	'='	28.0	%				UO_0000187					False	CHEMBL1177081	Inhibition of human C-terminally His6-tagged microtubule-activated KSP motor domain ATPase activity at 20 uM after 30 mins by luciferase-derived luminescence assay	B	BAO_0000357	single protein format	Homo sapiens	None	None	None	None	CHEMBL4581	Kinesin-like protein 1	Homo sapiens	SINGLE PROTEIN	CHEMBL1177716	1	Scientific Literature	J. Med. Chem.	2010	None
CHEMBL1173769		0	197.24	0	3.33	9c	COc1ccc2[nH]c3ccccc3c2c1	Inhibition	'='	15.0	%				UO_0000187					False	CHEMBL1177081	Inhibition of human C-terminally His6-tagged microtubule-activated KSP motor domain ATPase activity at 20 uM after 30 mins by luciferase-derived luminescence assay	B	BAO_0000357	single protein format	Homo sapiens	None	None	None	None	CHEMBL4581	Kinesin-like protein 1	Homo sapiens	SINGLE PROTEIN	CHEMBL1177716	1	Scientific Literature	J. Med. Chem.	2010	None
CHEMBL1173773		0	301.35	0	4.68	9g	O=C(OCc1ccccc1)c1ccc2[nH]c3ccccc3c2c1	Inhibition	'='	2.0	%				UO_0000187					False	CHEMBL1177081	Inhibition of human C-terminally His6-tagged microtubule-activated KSP motor domain ATPase activity at 20 uM after 30 mins by luciferase-derived luminescence assay	B	BAO_0000357	single protein format	Homo sapiens	None	None	None	None	CHEMBL4581	Kinesin-like protein 1	Homo sapiens	SINGLE PROTEIN	CHEMBL1177716	1	Scientific Literature	J. Med. Chem.	2010	None
CHEMBL1170659		0	249.24	0	4.65	10b	Cc1ccc2c(c1)[nH]c1ccc(C(F)(F)F)cc12	Inhibition	'='	71.0	%				UO_0000187					False	CHEMBL1177081	Inhibition of human C-terminally His6-tagged microtubule-activated KSP motor domain ATPase activity at 20 uM after 30 mins by luciferase-derived luminescence assay	B	BAO_0000357	single protein format	Homo sapiens	None	None	None	None	CHEMBL4581	Kinesin-like protein 1	Homo sapiens	SINGLE PROTEIN	CHEMBL1177716	1	Scientific Literature	J. Med. Chem.	2010	None
CHEMBL1173128	CLAUSINE C	0	255.27	0	3.12	10e	COC(=O)c1ccc2[nH]c3cc(OC)ccc3c2c1	Inhibition	'='	15.0	%				UO_0000187					False	CHEMBL1177081	Inhibition of human C-terminally His6-tagged microtubule-activated KSP motor domain ATPase activity at 20 uM after 30 mins by luciferase-derived luminescence assay	B	BAO_0000357	single protein format	Homo sapiens	None	None	None	None	CHEMBL4581	Kinesin-like protein 1	Homo sapiens	SINGLE PROTEIN	CHEMBL1177716	1	Scientific Literature	J. Med. Chem.	2010	None
CHEMBL1172905		0	249.24	0	4.65	10k	Cc1ccc2[nH]c3ccc(C(F)(F)F)cc3c2c1	Inhibition	'='	69.0	%				UO_0000187					False	CHEMBL1177081	Inhibition of human C-terminally His6-tagged microtubule-activated KSP motor domain ATPase activity at 20 uM after 30 mins by luciferase-derived luminescence assay	B	BAO_0000357	single protein format	Homo sapiens	None	None	None	None	CHEMBL4581	Kinesin-like protein 1	Homo sapiens	SINGLE PROTEIN	CHEMBL1177716	1	Scientific Literature	J. Med. Chem.	2010	None
[truncated: 795 more rows]
