# Supplementary material for: PyRMD Studio: A Unified Suite for Next-Generation, AI-Powered Virtual Screening
Source: J Chem Inf Model. 2026 May 19;66(11):6197–203. doi: 10.1021/acs.jcim.6c00648 (PMC13250901; doi:10.1021/acs.jcim.6c00648)
Supplement: Supplementary file 1 [file ci6c00648_si_001.zip › DATA/kit_chembl.csv]

Molecule ChEMBL ID	Molecule Name	Molecule Max Phase	Molecular Weight	#RO5 Violations	AlogP	Compound Key	Smiles	Standard Type	Standard Relation	Standard Value	Standard Units	pChEMBL Value	Data Validity Comment	Comment	Uo Units	Ligand Efficiency BEI	Ligand Efficiency LE	Ligand Efficiency LLE	Ligand Efficiency SEI	Potential Duplicate	Assay ChEMBL ID	Assay Description	Assay Type	BAO Format ID	BAO Label	Assay Organism	Assay Tissue ChEMBL ID	Assay Tissue Name	Assay Cell Type	Assay Subcellular Fraction	Target ChEMBL ID	Target Name	Target Organism	Target Type	Document ChEMBL ID	Source ID	Source Description	Document Journal	Document Year	Cell ChEMBL ID
CHEMBL607707	PELITINIB	2	467.93	1	5.10	EKB-569	CCOc1cc2ncc(C#N)c(Nc3ccc(F)c(Cl)c3)c2cc1NC(=O)/C=C/CN(C)C	Kd						Not Active						False	CHEMBL860918	Average Binding Constant for KIT; NA=Not Active at 10 uM	B	BAO_0000357	single protein format	Homo sapiens	None	None	None	None	CHEMBL1936	Stem cell growth factor receptor	Homo sapiens	SINGLE PROTEIN	CHEMBL1144455	1	Scientific Literature	Nat. Biotechnol.	2005	None
CHEMBL462132		0	439.85	1	5.63	22	Cc1ncc(NC(=O)c2cc(NC(=O)c3cccc(C(F)(F)F)c3)ccc2Cl)s1	Activity	'='	57.0	%				UO_0000187					False	CHEMBL980068	Inhibition of cKit assessed as residual enzyme activity at 1 uM	B	BAO_0000357	single protein format	None	None	None	None	None	CHEMBL1936	Stem cell growth factor receptor	Homo sapiens	SINGLE PROTEIN	CHEMBL1139407	1	Scientific Literature	Bioorg. Med. Chem. Lett.	2008	None
CHEMBL488840		0	417.45	1	5.06	10a	Cc1cccc(C)c1/C=C/n1cnc2c(Nc3ccc(P(C)(C)=O)cc3)ncnc21	IC50	'='	414.0	nM	6.38			UO_0000065	15.29	0.29	1.32	8.78	False	CHEMBL976284	Inhibition of Kit	B	BAO_0000357	single protein format	None	None	None	None	None	CHEMBL1936	Stem cell growth factor receptor	Homo sapiens	SINGLE PROTEIN	CHEMBL1139396	1	Scientific Literature	Bioorg. Med. Chem. Lett.	2008	None
CHEMBL255863	NILOTINIB	4	529.53	2	6.36	Nilotinib	Cc1cn(-c2cc(NC(=O)c3ccc(C)c(Nc4nccc(-c5cccnc5)n4)c3)cc(C(F)(F)F)c2)cn1	Kd	'='	22.0	nM	7.66			UO_0000065	14.46	0.27	1.30	7.84	False	CHEMBL1908487	Binding constant for KIT(L576P) kinase domain	B	BAO_0000357	single protein format	None	None	None	None	None	CHEMBL1936	Stem cell growth factor receptor	Homo sapiens	SINGLE PROTEIN	CHEMBL1908390	1	Scientific Literature	Nat. Biotechnol.	2011	None
CHEMBL941	IMATINIB	4	493.62	0	4.59	Gleevec	Cc1ccc(NC(=O)c2ccc(CN3CCN(C)CC3)cc2)cc1Nc1nccc(-c2cccnc2)n1	Kd	'='	830.0	nM	6.08			UO_0000065	12.32	0.22	1.49	7.05	False	CHEMBL860918	Average Binding Constant for KIT; NA=Not Active at 10 uM	B	BAO_0000357	single protein format	Homo sapiens	None	None	None	None	CHEMBL1936	Stem cell growth factor receptor	Homo sapiens	SINGLE PROTEIN	CHEMBL1144455	1	Scientific Literature	Nat. Biotechnol.	2005	None
CHEMBL262433		0	394.44	0	4.43	13	Cc1ccc(F)c(NC(=O)Nc2ccc(-c3nsc4ncnc(N)c34)cc2)c1	IC50	'='	7.0	nM	8.15			UO_0000065	20.67	0.40	3.72	7.71	False	CHEMBL864253	Inhibition of CKIT	B	BAO_0000357	single protein format	Homo sapiens	None	None	None	None	CHEMBL1936	Stem cell growth factor receptor	Homo sapiens	SINGLE PROTEIN	CHEMBL1145310	1	Scientific Literature	Bioorg. Med. Chem. Lett.	2006	None
CHEMBL377400		0	554.76	2	6.21	40	Cc1cccc(NC(=O)N(Cc2ccc(-c3[nH]nc4c3Cc3cc(CN5CCN(C)CC5)ccc3-4)s2)C(C)C)c1	IC50	'='	9746.0	nM	5.01			UO_0000065	9.03	0.17	-1.20	7.42	False	CHEMBL869849	Inhibition of cKit at 1 mM ATP by HTRF assay	B	BAO_0000357	single protein format	Homo sapiens	None	None	None	None	CHEMBL1936	Stem cell growth factor receptor	Homo sapiens	SINGLE PROTEIN	CHEMBL1146863	1	Scientific Literature	Bioorg. Med. Chem. Lett.	2006	None
CHEMBL212932		0	596.68	2	6.02	53	CN1CCN(Cc2ccc3c(c2)-c2n[nH]c(-c4ccc(CN(C)C(=O)Nc5ccc(OC(F)(F)F)cc5)s4)c2C3)CC1	IC50	'='	19.0	nM	7.72			UO_0000065	12.94	0.25	1.70	10.06	False	CHEMBL869849	Inhibition of cKit at 1 mM ATP by HTRF assay	B	BAO_0000357	single protein format	Homo sapiens	None	None	None	None	CHEMBL1936	Stem cell growth factor receptor	Homo sapiens	SINGLE PROTEIN	CHEMBL1146863	1	Scientific Literature	Bioorg. Med. Chem. Lett.	2006	None
CHEMBL378895		0	598.67	2	6.28	36	CN1CCN(Cc2ccc3c(c2)Cc2c-3n[nH]c2-c2ccc(CN(C)C(=O)Nc3cc(F)cc(C(F)(F)F)c3)s2)CC1	IC50	'='	25.0	nM	7.60			UO_0000065	12.70	0.25	1.32	11.26	False	CHEMBL869849	Inhibition of cKit at 1 mM ATP by HTRF assay	B	BAO_0000357	single protein format	Homo sapiens	None	None	None	None	CHEMBL1936	Stem cell growth factor receptor	Homo sapiens	SINGLE PROTEIN	CHEMBL1146863	1	Scientific Literature	Bioorg. Med. Chem. Lett.	2006	None
CHEMBL210113		0	498.66	0	4.78	46	CN1CCN(Cc2ccc3c(c2)-c2[nH]nc(-c4ccc(CNC(=O)Nc5ccccc5)s4)c2C3)CC1	IC50	'='	101.0	nM	7.00			UO_0000065	14.03	0.27	2.22	9.17	False	CHEMBL869849	Inhibition of cKit at 1 mM ATP by HTRF assay	B	BAO_0000357	single protein format	Homo sapiens	None	None	None	None	CHEMBL1936	Stem cell growth factor receptor	Homo sapiens	SINGLE PROTEIN	CHEMBL1146863	1	Scientific Literature	Bioorg. Med. Chem. Lett.	2006	None
CHEMBL247434		0	497.43	0	3.72	36	CNC(=O)c1cc(CNc2ncsc2C(=O)Nc2ccc3c(c2)OC(F)(F)C(F)(F)O3)ccn1	IC50	'='	12.0	nM	7.92			UO_0000065	15.92	0.32	4.20	6.92	False	CHEMBL922915	Inhibition of human recombinant cKit by FRET assay	B	BAO_0000357	single protein format	None	None	None	None	None	CHEMBL1936	Stem cell growth factor receptor	Homo sapiens	SINGLE PROTEIN	CHEMBL1140657	1	Scientific Literature	Bioorg. Med. Chem. Lett.	2007	None
CHEMBL504075		0	366.85	0	4.86	15	Cc1cccc(C(=O)Nc2cccc([C@H](C)Nc3cncc(Cl)n3)c2)c1	Kd	'='	2.2	nM	8.66			UO_0000065	23.60	0.45	3.80	12.94	False	CHEMBL1023851	Inhibition of cKit	B	BAO_0000357	single protein format	None	None	None	None	None	CHEMBL1936	Stem cell growth factor receptor	Homo sapiens	SINGLE PROTEIN	CHEMBL1136841	1	Scientific Literature	Bioorg. Med. Chem. Lett.	2009	None
CHEMBL514409	HESPERADIN	0	516.67	2	5.37	7	CCS(=O)(=O)Nc1ccc2c(c1)/C(=C(/Nc1ccc(CN3CCCCC3)cc1)c1ccccc1)C(=O)N2	Activity	'='	0.1	%				UO_0000187					False	CHEMBL1035893	Binding affinity to human KIT at 10 uM relative to control	B	BAO_0000357	single protein format	Homo sapiens	None	None	None	None	CHEMBL1936	Stem cell growth factor receptor	Homo sapiens	SINGLE PROTEIN	CHEMBL1151712	1	Scientific Literature	J. Med. Chem.	2008	None
CHEMBL247030		0	498.49	0	4.03	11	COCCCNC(=O)c1cc(CNc2ccccc2C(=O)Nc2ccc3c(c2)OC(F)(F)O3)ccn1	IC50	'='	19.0	nM	7.72			UO_0000065	15.49	0.29	3.69	6.97	False	CHEMBL922915	Inhibition of human recombinant cKit by FRET assay	B	BAO_0000357	single protein format	None	None	None	None	None	CHEMBL1936	Stem cell growth factor receptor	Homo sapiens	SINGLE PROTEIN	CHEMBL1140657	1	Scientific Literature	Bioorg. Med. Chem. Lett.	2007	None
CHEMBL477772	PAZOPANIB	4	437.53	0	3.14	13	Cc1ccc(Nc2nccc(N(C)c3ccc4c(C)n(C)nc4c3)n2)cc1S(N)(=O)=O	IC50	'='	74.0	nM	7.13			UO_0000065	16.30	0.31	3.99	5.99	True	CHEMBL981079	Inhibition of human c-Kit	B	BAO_0000357	single protein format	Homo sapiens	None	None	None	None	CHEMBL1936	Stem cell growth factor receptor	Homo sapiens	SINGLE PROTEIN	CHEMBL1155848	1	Scientific Literature	J. Med. Chem.	2008	None
CHEMBL248398		0	466.44	0	4.16	8	O=C(NC1CC1)c1cc(CNc2ccccc2C(=O)Nc2ccc3c(c2)OC(F)(F)O3)ccn1	IC50	'='	16.0	nM	7.80			UO_0000065	16.71	0.31	3.64	7.67	False	CHEMBL922915	Inhibition of human recombinant cKit by FRET assay	B	BAO_0000357	single protein format	None	None	None	None	None	CHEMBL1936	Stem cell growth factor receptor	Homo sapiens	SINGLE PROTEIN	CHEMBL1140657	1	Scientific Literature	Bioorg. Med. Chem. Lett.	2007	None
CHEMBL597492		0	504.28	1	3.37	10, I-Maleimide	COc1cc(C2=C(c3c[nH]c4ccc(I)cc34)C(=O)NC2=O)cc(OC)c1OC	IC50	'='	3330.0	nM	5.48			UO_0000065	10.86	0.26	2.11	6.11	False	CHEMBL1070749	Inhibition of KIT after 80 mins by radiometric protein kinase assay	B	BAO_0000357	single protein format	None	None	None	None	None	CHEMBL1936	Stem cell growth factor receptor	Homo sapiens	SINGLE PROTEIN	CHEMBL1158526	1	Scientific Literature	Bioorg. Med. Chem.	2010	None
CHEMBL1336	SORAFENIB	4	464.83	1	5.55	Sorafenib	CNC(=O)c1cc(Oc2ccc(NC(=O)Nc3ccc(Cl)c(C(F)(F)F)c3)cc2)ccn1	Kd	'='	240.0	nM	6.62			UO_0000065	14.24	0.28	1.07	7.17	True	CHEMBL1061901	Binding constant for KIT(V559D,V654A) kinase domain	B	BAO_0000357	single protein format	Homo sapiens	None	None	None	None	CHEMBL1936	Stem cell growth factor receptor	Homo sapiens	SINGLE PROTEIN	CHEMBL1150977	1	Scientific Literature	Nat. Biotechnol.	2008	None
CHEMBL572878	TOZASERTIB	2	464.60	0	3.50	VX-680/MK-0457	Cc1cc(Nc2cc(N3CCN(C)CC3)nc(Sc3ccc(NC(=O)C4CC4)cc3)n2)n[nH]1	Kd	'='	2300.0	nM	5.64			UO_0000065	12.14	0.23	2.14	5.52	True	CHEMBL1061901	Binding constant for KIT(V559D,V654A) kinase domain	B	BAO_0000357	single protein format	Homo sapiens	None	None	None	None	CHEMBL1936	Stem cell growth factor receptor	Homo sapiens	SINGLE PROTEIN	CHEMBL1150977	1	Scientific Literature	Nat. Biotechnol.	2008	None
CHEMBL941	IMATINIB	4	493.62	0	4.59	Imatinib	Cc1ccc(NC(=O)c2ccc(CN3CCN(C)CC3)cc2)cc1Nc1nccc(-c2cccnc2)n1	Kd	'='	15.0	nM	7.82			UO_0000065	15.85	0.29	3.23	9.07	True	CHEMBL1061077	Binding constant for KIT(V559D) kinase domain	B	BAO_0000357	single protein format	Homo sapiens	None	None	None	None	CHEMBL1936	Stem cell growth factor receptor	Homo sapiens	SINGLE PROTEIN	CHEMBL1150977	1	Scientific Literature	Nat. Biotechnol.	2008	None
CHEMBL121405		0	436.53	0	4.86	32	OC1(c2nc(-c3ccc(F)cc3)c(-c3ccnc(NC4CCCCC4)c3)o2)CCNCC1	IC50	'>'	10000.0	nM				UO_0000065					False	CHEMBL664301	Inhibition of human c-Kit kinase	B	BAO_0000357	single protein format	Homo sapiens	None	None	None	None	CHEMBL1936	Stem cell growth factor receptor	Homo sapiens	SINGLE PROTEIN	CHEMBL1147483	1	Scientific Literature	Bioorg. Med. Chem. Lett.	2004	None
CHEMBL204409		0	446.53	1	5.34	13b	COc1cc2ncnc(Oc3ccc(N/C(S)=N/Cc4ccccc4)cc3)c2cc1OC	IC50	'='	303.0	nM	6.52			UO_0000065					False	CHEMBL860934	Inhibition of c-kit receptor phosphorylation in M07e cell	F	BAO_0000219	cell-based format	Homo sapiens	None	None	M07e	None	CHEMBL1936	Stem cell growth factor receptor	Homo sapiens	SINGLE PROTEIN	CHEMBL1146076	1	Scientific Literature	J. Med. Chem.	2006	None
CHEMBL383541		0	370.46	0	4.08	1b	N[C@H](COc1cncc(/C=C/c2ccncc2)c1)Cc1c[nH]c2ccccc12	IC50	'>'	50000.0	nM				UO_0000065					False	CHEMBL864429	Inhibition of C-KIT at 1.0 mM ATP	B	BAO_0000357	single protein format	Homo sapiens	None	None	None	None	CHEMBL1936	Stem cell growth factor receptor	Homo sapiens	SINGLE PROTEIN	CHEMBL1146102	1	Scientific Literature	Bioorg. Med. Chem. Lett.	2006	None
CHEMBL424943		0	411.39	1	5.47	Table 2, 10	Nc1n[nH]c2cccc(-c3ccc(NC(=O)Nc4cccc(C(F)(F)F)c4)cc3)c12	IC50	'='	41.0	nM	7.39			UO_0000065	17.96	0.34	1.92	7.71	False	CHEMBL1114167	Inhibition of c-Kit by HTRF method	B	BAO_0000357	single protein format	None	None	None	None	None	CHEMBL1936	Stem cell growth factor receptor	Homo sapiens	SINGLE PROTEIN	CHEMBL1153720	1	Scientific Literature	Eur. J. Med. Chem.	2010	None
CHEMBL223185		0	328.38	0	4.06	Table 2, 24	Nc1n[nH]c2cccc(-c3ccc(NC(=O)c4ccccc4)cc3)c12	IC50	'='	12500.0	nM	4.90			UO_0000065	14.93	0.27	0.84	5.85	False	CHEMBL1114167	Inhibition of c-Kit by HTRF method	B	BAO_0000357	single protein format	None	None	None	None	None	CHEMBL1936	Stem cell growth factor receptor	Homo sapiens	SINGLE PROTEIN	CHEMBL1153720	1	Scientific Literature	Eur. J. Med. Chem.	2010	None
CHEMBL376307		0	349.42	0	4.52	Table 3, 2	Nc1n[nH]c2cccc(-c3ccc(NC(=O)Nc4ccsc4)cc3)c12	IC50	'='	42.0	nM	7.38			UO_0000065	21.11	0.40	2.86	7.70	False	CHEMBL1114167	Inhibition of c-Kit by HTRF method	B	BAO_0000357	single protein format	None	None	None	None	None	CHEMBL1936	Stem cell growth factor receptor	Homo sapiens	SINGLE PROTEIN	CHEMBL1153720	1	Scientific Literature	Eur. J. Med. Chem.	2010	None
CHEMBL10	SB-203580	0	377.44	0	4.68	SB-203580	C[S+]([O-])c1ccc(-c2nc(-c3ccc(F)cc3)c(-c3ccncc3)[nH]2)cc1	Kd						Not Active						False	CHEMBL860918	Average Binding Constant for KIT; NA=Not Active at 10 uM	B	BAO_0000357	single protein format	Homo sapiens	None	None	None	None	CHEMBL1936	Stem cell growth factor receptor	Homo sapiens	SINGLE PROTEIN	CHEMBL1144455	1	Scientific Literature	Nat. Biotechnol.	2005	None
CHEMBL1164180		0	502.97	1	5.00	5e	CN1CCN(c2ccc(-c3cnc4c(c3)N(Cc3cc(Cl)ccc3C(F)(F)F)CCN4)cn2)CC1	Inhibition	'<'	50.0	%				UO_0000187					False	CHEMBL1166039	Inhibition of KIT D816V mutant at 1 uM	B	BAO_0000019	assay format	Homo sapiens	None	None	None	None	CHEMBL1936	Stem cell growth factor receptor	Homo sapiens	SINGLE PROTEIN	CHEMBL1165965	1	Scientific Literature	Bioorg. Med. Chem.	2010	None
CHEMBL1088796		0	397.45	1	5.30	1c	Cc1ccc(C(=O)NC2CC2)cc1-c1ccc2c(-c3ccccc3F)nncc2c1	Kd	'='	2.4	nM	8.62			UO_0000065	21.69	0.39	3.32	15.71	False	CHEMBL1103671	Binding affinity to c-Kit by scintillation proximity assay	B	BAO_0000357	single protein format	None	None	None	None	None	CHEMBL1936	Stem cell growth factor receptor	Homo sapiens	SINGLE PROTEIN	CHEMBL1156338	1	Scientific Literature	J. Med. Chem.	2010	None
CHEMBL1276179		0	534.57	2	5.17	8l	CN1C[C@@H]2C[C@H]1CN2c1cc(F)c(-c2ccnc3c(-c4cccc5[nH]ncc45)c(-c4ccncc4)nn23)c(F)c1	Inhibition	'='	9.0	%				UO_0000187					False	CHEMBL1285594	Inhibition of KIT at 1 uM	B	BAO_0000357	single protein format	None	None	None	None	None	CHEMBL1936	Stem cell growth factor receptor	Homo sapiens	SINGLE PROTEIN	CHEMBL1275379	1	Scientific Literature	J. Med. Chem.	2010	None
CHEMBL1336	SORAFENIB	4	464.83	1	5.55	BAY-439006	CNC(=O)c1cc(Oc2ccc(NC(=O)Nc3ccc(Cl)c(C(F)(F)F)c3)cc2)ccn1	Kd	'='	740.0	nM	6.13			UO_0000065	13.19	0.26	0.58	6.64	True	CHEMBL860918	Average Binding Constant for KIT; NA=Not Active at 10 uM	B	BAO_0000357	single protein format	Homo sapiens	None	None	None	None	CHEMBL1936	Stem cell growth factor receptor	Homo sapiens	SINGLE PROTEIN	CHEMBL1144455	1	Scientific Literature	Nat. Biotechnol.	2005	None
CHEMBL14762	SELICICLIB	2	354.46	0	3.20	roscovitine	CC[C@H](CO)Nc1nc(NCc2ccccc2)c2ncn(C(C)C)c2n1	Kd						Not Active						False	CHEMBL860918	Average Binding Constant for KIT; NA=Not Active at 10 uM	B	BAO_0000357	single protein format	Homo sapiens	None	None	None	None	CHEMBL1936	Stem cell growth factor receptor	Homo sapiens	SINGLE PROTEIN	CHEMBL1144455	1	Scientific Literature	Nat. Biotechnol.	2005	None
CHEMBL1173821		0	391.45	0	4.89	33	COc1ccc(NC(=O)Nc2ccc3c(c2)NC(=O)/C3=C\c2ccsc2)cc1	Inhibition	'='	82.4	%				UO_0000187					False	CHEMBL1176714	Inhibition of cKIT at 0.1 uM	B	BAO_0000357	single protein format	None	None	None	None	None	CHEMBL1936	Stem cell growth factor receptor	Homo sapiens	SINGLE PROTEIN	CHEMBL1177651	1	Scientific Literature	Bioorg. Med. Chem.	2010	None
CHEMBL497033		0	506.61	2	6.39	3b	Cc1cccc(-n2nc(C(C)(C)C)cc2NC(=O)Nc2ccc(Nc3ncnc4ccc(N)cc34)cc2)c1	Activity	'='	0.0	%				UO_0000187					False	CHEMBL997183	Binding affinity to human KIT at 5 uM	B	BAO_0000357	single protein format	Homo sapiens	None	None	None	None	CHEMBL1936	Stem cell growth factor receptor	Homo sapiens	SINGLE PROTEIN	CHEMBL1136966	1	Scientific Literature	J. Med. Chem.	2009	None
CHEMBL497615		0	506.61	2	6.39	3e	Cc1cccc(-n2nc(C(C)(C)C)cc2NC(=O)Nc2cccc(Nc3ncnc4ccc(N)cc34)c2)c1	Activity	'='	0.0	%				UO_0000187					False	CHEMBL997183	Binding affinity to human KIT at 5 uM	B	BAO_0000357	single protein format	Homo sapiens	None	None	None	None	CHEMBL1936	Stem cell growth factor receptor	Homo sapiens	SINGLE PROTEIN	CHEMBL1136966	1	Scientific Literature	J. Med. Chem.	2009	None
CHEMBL551079		0	514.60	2	5.79	36	C[C@@H](Oc1cc(-c2cnc3ccccn23)sc1C(N)=O)c1ccc(CNC(C)(C)C)cc1OC(F)F	Inhibition	'<'	50.0	%				UO_0000187					False	CHEMBL1060988	Inhibition of cKit D816V mutant at 1 uM	B	BAO_0000019	assay format	Homo sapiens	None	None	None	None	CHEMBL1936	Stem cell growth factor receptor	Homo sapiens	SINGLE PROTEIN	CHEMBL1154027	1	Scientific Literature	Bioorg. Med. Chem. Lett.	2009	None
CHEMBL941	IMATINIB	4	493.62	0	4.59	Imatinib	Cc1ccc(NC(=O)c2ccc(CN3CCN(C)CC3)cc2)cc1Nc1nccc(-c2cccnc2)n1	IC50	'='	52.0	nM	7.28			UO_0000065	14.76	0.27	2.69	8.44	True	CHEMBL955806	Inhibition of c-Kit by TR-FRET assay	B	BAO_0000357	single protein format	None	None	None	None	None	CHEMBL1936	Stem cell growth factor receptor	Homo sapiens	SINGLE PROTEIN	CHEMBL1150317	1	Scientific Literature	J. Med. Chem.	2008	None
CHEMBL497343		0	394.44	0	3.52	24	Cc1ccn(-c2ccc(-n3cccn3)cc2)c(=O)c1-c1ccc2nc(N)ncc2c1	IC50	'='	10.0	nM	8.00			UO_0000065	20.28	0.36	4.48	8.73	False	CHEMBL955806	Inhibition of c-Kit by TR-FRET assay	B	BAO_0000357	single protein format	None	None	None	None	None	CHEMBL1936	Stem cell growth factor receptor	Homo sapiens	SINGLE PROTEIN	CHEMBL1150317	1	Scientific Literature	J. Med. Chem.	2008	None
CHEMBL523741		0	328.38	0	3.34	11	Cc1ccn(-c2ccccc2)c(=O)c1-c1ccc2nc(N)ncc2c1	IC50	'='	210.0	nM	6.68			UO_0000065	20.34	0.36	3.34	9.05	False	CHEMBL955806	Inhibition of c-Kit by TR-FRET assay	B	BAO_0000357	single protein format	None	None	None	None	None	CHEMBL1936	Stem cell growth factor receptor	Homo sapiens	SINGLE PROTEIN	CHEMBL1150317	1	Scientific Literature	J. Med. Chem.	2008	None
CHEMBL1783929		0	453.55	0	3.56	15, NSCD-750905	CCc1cnc(N2CCN(C(=O)c3ccc(CNc4ncnc5ccccc45)cc3)CC2)nc1	Activity	'='	100.0	%				UO_0000187					False	CHEMBL1787538	Inhibition of human KIT D816H using gamma-33P-ATP as substrate assessed as enzyme functional activity at 1 uM by scintillation counting relative to untreated control	B	BAO_0000357	single protein format	Homo sapiens	None	None	None	None	CHEMBL1936	Stem cell growth factor receptor	Homo sapiens	SINGLE PROTEIN	CHEMBL1782045	1	Scientific Literature	Eur. J. Med. Chem.	2011	None
CHEMBL1782075		0	382.47	0	3.34	4, NSCD-750901	c1ccc(Cc2cnc(N3CCN(c4ncnc5ccccc45)CC3)nc2)cc1	Activity						Not Determined						False	CHEMBL1786615	Binding affinity to human KIT V560G mutant at 10 uM incubated for 1 hr by kinase binding assay relative to untreated control	B	BAO_0000357	single protein format	Homo sapiens	None	None	None	None	CHEMBL1936	Stem cell growth factor receptor	Homo sapiens	SINGLE PROTEIN	CHEMBL1782045	1	Scientific Literature	Eur. J. Med. Chem.	2011	None
CHEMBL1802485		0	234.26	0	2.78	JNK_Inhibitor_Negative_Control	Cn1nc2c3c(cccc31)C(=O)c1ccccc1-2	Residual Activity	'='	95.0	%				UO_0000187					False	CHEMBL2219340	Millipore: Percentage of residual kinase activity of KIT at 10uM relative to control. Control inhibitor: Staurosporine at 10.0uM. Buffer: 8 mM MOPS pH 7.0, 0.2 mM EDTA, 10 mM MnCl2	B	BAO_0000357	single protein format	Homo sapiens	None	None	None	None	CHEMBL1936	Stem cell growth factor receptor	Homo sapiens	SINGLE PROTEIN	CHEMBL2218924	1	Scientific Literature	Biochem. J.	2013	None
CHEMBL410664		0	376.39	1	5.17	40	Cc1ccc(NC(=O)Nc2ccc(-c3cccc4onc(N)c34)cc2)cc1F	IC50	'='	12.0	nM	7.92			UO_0000065	21.04	0.39	2.75	8.50	False	CHEMBL949292	Inhibition of KIT by HTRF assay	B	BAO_0000357	single protein format	None	None	None	None	None	CHEMBL1936	Stem cell growth factor receptor	Homo sapiens	SINGLE PROTEIN	CHEMBL1142358	1	Scientific Literature	J. Med. Chem.	2008	None
CHEMBL272183		0	389.37	0	4.63	29	Nc1noc2cccc(-c3ccc(NC(=O)Nc4cccc([N+](=O)[O-])c4)cc3)c12	IC50	'='	14.0	nM	7.85			UO_0000065	20.17	0.37	3.22	5.76	False	CHEMBL949292	Inhibition of KIT by HTRF assay	B	BAO_0000357	single protein format	None	None	None	None	None	CHEMBL1936	Stem cell growth factor receptor	Homo sapiens	SINGLE PROTEIN	CHEMBL1142358	1	Scientific Literature	J. Med. Chem.	2008	None
CHEMBL271795		0	392.46	1	5.64	18	Cc1ccc(F)c(NC(=O)Nc2ccc(-c3cccc4snc(N)c34)cc2)c1	IC50	'='	790.0	nM	6.10			UO_0000065	15.55	0.30	0.46	7.62	False	CHEMBL949292	Inhibition of KIT by HTRF assay	B	BAO_0000357	single protein format	None	None	None	None	None	CHEMBL1936	Stem cell growth factor receptor	Homo sapiens	SINGLE PROTEIN	CHEMBL1142358	1	Scientific Literature	J. Med. Chem.	2008	None
CHEMBL270070		0	268.28	0	2.57	9	NC(=O)Nc1ccc(-c2cccc3onc(N)c23)cc1	IC50	'='	4443.0	nM	5.35			UO_0000065	19.95	0.37	2.78	4.99	False	CHEMBL949292	Inhibition of KIT by HTRF assay	B	BAO_0000357	single protein format	None	None	None	None	None	CHEMBL1936	Stem cell growth factor receptor	Homo sapiens	SINGLE PROTEIN	CHEMBL1142358	1	Scientific Literature	J. Med. Chem.	2008	None
CHEMBL558752	RAF-265	2	518.42	2	6.93	CHIR-265/RAF-265	Cn1c(Nc2ccc(C(F)(F)F)cc2)nc2cc(Oc3ccnc(-c4ncc(C(F)(F)F)[nH]4)c3)ccc21	Kd	'='	170.0	nM	6.77			UO_0000065	13.06	0.25	-0.16	8.39	False	CHEMBL1908488	Binding constant for KIT(V559D) kinase domain	B	BAO_0000357	single protein format	None	None	None	None	None	CHEMBL1936	Stem cell growth factor receptor	Homo sapiens	SINGLE PROTEIN	CHEMBL1908390	1	Scientific Literature	Nat. Biotechnol.	2011	None
CHEMBL1908394	GSK-461364	1	543.62	2	5.09	GSK-461364A	C[C@@H](Oc1cc(-n2cnc3ccc(CN4CCN(C)CC4)cc32)sc1C(N)=O)c1ccccc1C(F)(F)F	Kd	'>'	10000.0	nM				UO_0000065					False	CHEMBL1908487	Binding constant for KIT(L576P) kinase domain	B	BAO_0000357	single protein format	None	None	None	None	None	CHEMBL1936	Stem cell growth factor receptor	Homo sapiens	SINGLE PROTEIN	CHEMBL1908390	1	Scientific Literature	Nat. Biotechnol.	2011	None
CHEMBL14112	SB-210313	0	366.44	0	3.47	SB-210313	Fc1ccc(-c2ncn(CCCN3CCOCC3)c2-c2ccncc2)cc1	Inhibition	'='	-0.29	%				UO_0000187					False	CHEMBL1962128	GSK_PKIS: KIT (T6701 mutant) mean inhibition at 0.1 uM [Nanosyn]	B	BAO_0000357	single protein format	None	None	None	None	None	CHEMBL1936	Stem cell growth factor receptor	Homo sapiens	SINGLE PROTEIN	CHEMBL1961873	16	GSK Published Kinase Inhibitor Set			None
CHEMBL189231		0	284.32	0	2.57	SB-734117	Nc1nonc1-c1nc2cnccc2n1C1CCCCC1	Inhibition	'='	3.23	%				UO_0000187					False	CHEMBL1962131	GSK_PKIS: KIT (V560G mutant) mean inhibition at 1 uM [Nanosyn]	B	BAO_0000357	single protein format	None	None	None	None	None	CHEMBL1936	Stem cell growth factor receptor	Homo sapiens	SINGLE PROTEIN	CHEMBL1961873	16	GSK Published Kinase Inhibitor Set			None
CHEMBL475599	GSK-300014A	0	603.17	2	6.67	GSK300014A	CS(=O)(=O)CCNCc1cc(-c2cc3c(Nc4ccc(OCc5cccc(F)c5)c(Cl)c4)ncnc3s2)cs1	Inhibition	'='	-1.18	%				UO_0000187					False	CHEMBL1962130	GSK_PKIS: KIT (V560G mutant) mean inhibition at 0.1 uM [Nanosyn]	B	BAO_0000357	single protein format	None	None	None	None	None	CHEMBL1936	Stem cell growth factor receptor	Homo sapiens	SINGLE PROTEIN	CHEMBL1961873	16	GSK Published Kinase Inhibitor Set			None
CHEMBL14112	SB-210313	0	366.44	0	3.47	SB-210313	Fc1ccc(-c2ncn(CCCN3CCOCC3)c2-c2ccncc2)cc1	Inhibition	'='	-1.66	%				UO_0000187					False	CHEMBL1962127	GSK_PKIS: KIT (D816V mutant) mean inhibition at 1 uM [Nanosyn]	B	BAO_0000357	single protein format	None	None	None	None	None	CHEMBL1936	Stem cell growth factor receptor	Homo sapiens	SINGLE PROTEIN	CHEMBL1961873	16	GSK Published Kinase Inhibitor Set			None
CHEMBL393862		0	393.47	0	3.65	9a	O=C(O)C1CCN(C(=O)c2cccc3c2Cc2c-3n[nH]c2-c2ccsc2)CC1	IC50	'>'	50000.0	nM				UO_0000065					False	CHEMBL906391	Inhibition of c-Kit by HTRF assay	B	BAO_0000357	single protein format	None	None	None	None	None	CHEMBL1936	Stem cell growth factor receptor	Homo sapiens	SINGLE PROTEIN	CHEMBL1139908	1	Scientific Literature	Bioorg. Med. Chem. Lett.	2007	None
CHEMBL247388		0	339.38	0	2.82	19e	COC(=O)C(=O)Nc1cccc2c1Cc1c-2n[nH]c1-c1ccsc1	IC50	'='	1120.0	nM	5.95			UO_0000065	17.53	0.34	3.13	7.08	False	CHEMBL906391	Inhibition of c-Kit by HTRF assay	B	BAO_0000357	single protein format	None	None	None	None	None	CHEMBL1936	Stem cell growth factor receptor	Homo sapiens	SINGLE PROTEIN	CHEMBL1139908	1	Scientific Literature	Bioorg. Med. Chem. Lett.	2007	None
CHEMBL1909367	GW680908A	0	587.94	2	5.38	GW680908A	COC(=O)Nc1nc2ccc(S(=O)(=O)c3ccc(NC(=O)Nc4cc(C(F)(F)F)ccc4F)cc3)cc2[nH]1.Cl	Inhibition	'='	5.14	%				UO_0000187					False	CHEMBL1962127	GSK_PKIS: KIT (D816V mutant) mean inhibition at 1 uM [Nanosyn]	B	BAO_0000357	single protein format	None	None	None	None	None	CHEMBL1936	Stem cell growth factor receptor	Homo sapiens	SINGLE PROTEIN	CHEMBL1961873	16	GSK Published Kinase Inhibitor Set			None
CHEMBL219998		0	387.44	0	4.77	29b	COc1ccc(-c2ccc(NC(=O)Nc3cccc(C)c3)cc2)c2c(N)n[nH]c12	IC50	'='	28.0	nM	7.55			UO_0000065	19.49	0.36	2.78	7.19	True	CHEMBL920441	Inhibition of c-Kit by HTRF assay	B	BAO_0000357	single protein format	Homo sapiens	None	None	None	None	CHEMBL1936	Stem cell growth factor receptor	Homo sapiens	SINGLE PROTEIN	CHEMBL1142982	1	Scientific Literature	J. Med. Chem.	2007	None
CHEMBL247389		0	347.40	0	4.55	19f	O=C(Nc1cccc2c1Cc1c-2n[nH]c1-c1ccsc1)c1ccco1	IC50	'='	1100.0	nM	5.96			UO_0000065	17.15	0.33	1.41	8.40	False	CHEMBL906391	Inhibition of c-Kit by HTRF assay	B	BAO_0000357	single protein format	None	None	None	None	None	CHEMBL1936	Stem cell growth factor receptor	Homo sapiens	SINGLE PROTEIN	CHEMBL1139908	1	Scientific Literature	Bioorg. Med. Chem. Lett.	2007	None
CHEMBL14112	SB-210313	0	366.44	0	3.47	SB-210313	Fc1ccc(-c2ncn(CCCN3CCOCC3)c2-c2ccncc2)cc1	Inhibition	'='	2.57	%				UO_0000187					False	CHEMBL1962130	GSK_PKIS: KIT (V560G mutant) mean inhibition at 0.1 uM [Nanosyn]	B	BAO_0000357	single protein format	None	None	None	None	None	CHEMBL1936	Stem cell growth factor receptor	Homo sapiens	SINGLE PROTEIN	CHEMBL1961873	16	GSK Published Kinase Inhibitor Set			None
CHEMBL1789962	GW643971X	0	374.40	0	3.03	GW643971X	COc1cc(C=NNc2ncnc3c2cnn3Cc2ccccc2)ccc1O	Inhibition	'='	3.94	%				UO_0000187					False	CHEMBL1962131	GSK_PKIS: KIT (V560G mutant) mean inhibition at 1 uM [Nanosyn]	B	BAO_0000357	single protein format	None	None	None	None	None	CHEMBL1936	Stem cell growth factor receptor	Homo sapiens	SINGLE PROTEIN	CHEMBL1961873	16	GSK Published Kinase Inhibitor Set			None
CHEMBL206544	GW682841X	0	340.43	1	5.32	GW682841X	CC(C)c1ccc(-c2cc(-c3c[nH]nc3-c3ccccn3)ccn2)cc1	Inhibition	'='	3.5	%				UO_0000187					False	CHEMBL1962131	GSK_PKIS: KIT (V560G mutant) mean inhibition at 1 uM [Nanosyn]	B	BAO_0000357	single protein format	None	None	None	None	None	CHEMBL1936	Stem cell growth factor receptor	Homo sapiens	SINGLE PROTEIN	CHEMBL1961873	16	GSK Published Kinase Inhibitor Set			None
CHEMBL941	IMATINIB	4	493.62	0	4.59	SID26755316	Cc1ccc(NC(=O)c2ccc(CN3CCN(C)CC3)cc2)cc1Nc1nccc(-c2cccnc2)n1	Activity	'='	0.0	%				UO_0000187					False	CHEMBL1769228	Binding affinity to human Kit assessed as residual binding at 10 uM by site dependent competitive binding assay	B	BAO_0000357	single protein format	Homo sapiens	None	None	None	None	CHEMBL1936	Stem cell growth factor receptor	Homo sapiens	SINGLE PROTEIN	CHEMBL1764978	1	Scientific Literature	J. Med. Chem.	2011	None
CHEMBL223478		0	486.58	0	4.48	34d	Cc1cccc(NC(=O)Nc2ccc(-c3ccc(OCCN4CCOCC4)c4[nH]nc(N)c34)cc2)c1	IC50	'='	50.0	nM	7.30			UO_0000065	15.00	0.28	2.82	6.21	True	CHEMBL920441	Inhibition of c-Kit by HTRF assay	B	BAO_0000357	single protein format	Homo sapiens	None	None	None	None	CHEMBL1936	Stem cell growth factor receptor	Homo sapiens	SINGLE PROTEIN	CHEMBL1142982	1	Scientific Literature	J. Med. Chem.	2007	None
CHEMBL482326	GSK-1030062A	0	505.52	2	5.40	GSK1030062A	COc1cc2ncn(-c3cc(OCc4ccccc4C(F)(F)F)c(C(=O)N(C)C)s3)c2cc1OC	Inhibition	'='	3.99	%				UO_0000187					False	CHEMBL1962127	GSK_PKIS: KIT (D816V mutant) mean inhibition at 1 uM [Nanosyn]	B	BAO_0000357	single protein format	None	None	None	None	None	CHEMBL1936	Stem cell growth factor receptor	Homo sapiens	SINGLE PROTEIN	CHEMBL1961873	16	GSK Published Kinase Inhibitor Set			None
CHEMBL188381	GW806742X	0	573.56	2	5.18	GW806742X	CN(c1ccc(NC(=O)Nc2ccc(OC(F)(F)F)cc2)cc1)c1ccnc(Nc2cccc(S(N)(=O)=O)c2)n1	Inhibition	'='	3.73	%				UO_0000187					False	CHEMBL1962126	GSK_PKIS: KIT (D816V mutant) mean inhibition at 0.1 uM [Nanosyn]	B	BAO_0000357	single protein format	None	None	None	None	None	CHEMBL1936	Stem cell growth factor receptor	Homo sapiens	SINGLE PROTEIN	CHEMBL1961873	16	GSK Published Kinase Inhibitor Set			None
CHEMBL553824		0	435.94	0	3.06	4u	COc1cc2ncnc(N3CCN(C(=O)Nc4ccsc4)CC3)c2cc1OC.Cl	IC50	'='	800.0	nM	6.10			UO_0000065	15.26	0.30	3.04	7.64	False	CHEMBL708303	Inhibition of Mast/stem cell growth factor receptor (c-kit) autophosphorylation	B	BAO_0000357	single protein format	None	None	None	None	None	CHEMBL1936	Stem cell growth factor receptor	Homo sapiens	SINGLE PROTEIN	CHEMBL1136005	1	Scientific Literature	J. Med. Chem.	2002	None
CHEMBL1956070		0	451.55	0	3.22	Ro-0505124	CN1CCN(c2ccc(Nc3nc(N)c(C(=O)c4ccc5c(c4)OCCO5)s3)cc2)CC1	Inhibition	'<'	50.0	%				UO_0000187					False	CHEMBL1958961	Inhibition of KIT at 1 uM	B	BAO_0000357	single protein format	None	None	None	None	None	CHEMBL1936	Stem cell growth factor receptor	Homo sapiens	SINGLE PROTEIN	CHEMBL1955770	1	Scientific Literature	J. Biol. Chem.	2006	None
CHEMBL2430259		0	436.53	0	3.88	33	Cc1[nH]c2c(c1C(=O)NCCN1CCCCC1)CCC/C2=C1/C(=O)Nc2ccc(F)cc21	IC50	'='	5.8	nM	8.24			UO_0000065	18.87	0.35	4.36	10.66	False	CHEMBL2434540	Inhibition of c-KIT (unknown origin)	B	BAO_0000357	single protein format	Homo sapiens	None	None	None	None	CHEMBL1936	Stem cell growth factor receptor	Homo sapiens	SINGLE PROTEIN	CHEMBL2429742	1	Scientific Literature	Bioorg. Med. Chem. Lett.	2013	None
CHEMBL2430265		0	485.43	0	4.36	24	CCN(CC)CCNC(=O)c1c(C)[nH]c2c1CCC/C2=C1/C(=O)Nc2ccc(Br)cc21	IC50	'='	2.3	nM	8.64			UO_0000065	17.80	0.38	4.28	11.19	False	CHEMBL2434540	Inhibition of c-KIT (unknown origin)	B	BAO_0000357	single protein format	Homo sapiens	None	None	None	None	CHEMBL1936	Stem cell growth factor receptor	Homo sapiens	SINGLE PROTEIN	CHEMBL2429742	1	Scientific Literature	Bioorg. Med. Chem. Lett.	2013	None
CHEMBL388978	STAUROSPORINE	0	466.54	0	4.35	Staurosporine	CN[C@@H]1C[C@H]2O[C@@](C)([C@@H]1OC)n1c3ccccc3c3c4c(c5c6ccccc6n2c5c31)C(=O)NC4	IC50	'='	23.0	nM	7.64			UO_0000065	16.37	0.30	3.29	11.00	False	CHEMBL864429	Inhibition of C-KIT at 1.0 mM ATP	B	BAO_0000357	single protein format	Homo sapiens	None	None	None	None	CHEMBL1936	Stem cell growth factor receptor	Homo sapiens	SINGLE PROTEIN	CHEMBL1146102	1	Scientific Literature	Bioorg. Med. Chem. Lett.	2006	None
CHEMBL228043		0	360.01	0	3.51	LFM-A13	C/C(O)=C(\C#N)C(=O)Nc1cc(Br)ccc1Br	IC50	'>'	500000.0	nM		Outside typical range		UO_0000065					False	CHEMBL920663	Inhibition of C-Kit kinase	B	BAO_0000357	single protein format	Homo sapiens	None	None	None	None	CHEMBL1936	Stem cell growth factor receptor	Homo sapiens	SINGLE PROTEIN	CHEMBL1144565	1	Scientific Literature	Bioorg. Med. Chem.	2007	None
CHEMBL247618		0	446.44	0	3.69	39	CNC(=O)c1cc(CNc2ccsc2C(=O)Nc2ccc3c(c2)OC(F)(F)O3)ccn1	IC50	'='	3.0	nM	8.52			UO_0000065	19.09	0.38	4.83	8.39	False	CHEMBL922915	Inhibition of human recombinant cKit by FRET assay	B	BAO_0000357	single protein format	None	None	None	None	None	CHEMBL1936	Stem cell growth factor receptor	Homo sapiens	SINGLE PROTEIN	CHEMBL1140657	1	Scientific Literature	Bioorg. Med. Chem. Lett.	2007	None
CHEMBL247423		0	486.48	0	3.69	27	O=C(Nc1ccc2c(c1)OC(F)(F)O2)c1ccccc1NCc1ccnc(NCCOCCO)c1	IC50	'='	4.0	nM	8.40			UO_0000065	17.26	0.33	4.71	7.37	False	CHEMBL922915	Inhibition of human recombinant cKit by FRET assay	B	BAO_0000357	single protein format	None	None	None	None	None	CHEMBL1936	Stem cell growth factor receptor	Homo sapiens	SINGLE PROTEIN	CHEMBL1140657	1	Scientific Literature	Bioorg. Med. Chem. Lett.	2007	None
CHEMBL193162		0	460.54	1	5.49	6a	O=C(O)Cc1ccc(-c2nc3cc4ccccc4cc3nc2-c2ccc(CC(=O)O)s2)s1	Inhibition	'='	15.0	%				UO_0000187					False	CHEMBL834958	In vitro percent inhibition of v-kit Hardy-Zuckerman 4 feline sarcoma viral oncogene homolog at 10 uM concentration of compound dissolved in 100% DMSO using 5''-[gamma-33P]-triphosphate	B	BAO_0000357	single protein format	None	None	None	None	None	CHEMBL1936	Stem cell growth factor receptor	Homo sapiens	SINGLE PROTEIN	CHEMBL1140238	1	Scientific Literature	Bioorg. Med. Chem. Lett.	2005	None
CHEMBL3939964		0	502.62	1	3.33	VPC00628	NC(=O)[C@H](CCC1CCCCC1)NC(=O)c1ccc(CNC(=O)c2cnn(-c3ccccc3)c2N)cc1	Inhibition												False	CHEMBL3862236	Inhibition of partial length wild type human KIT expressed in bacterial system at 2 uM by ADP quest assay	B	BAO_0000019	assay format	Homo sapiens	None	None	None	None	CHEMBL1936	Stem cell growth factor receptor	Homo sapiens	SINGLE PROTEIN	CHEMBL3861948	1	Scientific Literature	MedChemComm	2016	None
CHEMBL395694		0	345.45	0	3.47	19d	CCS(=O)(=O)Nc1cccc2c1Cc1c-2n[nH]c1-c1ccsc1	IC50	'='	4390.0	nM	5.36			UO_0000065	15.51	0.32	1.89	7.16	False	CHEMBL906391	Inhibition of c-Kit by HTRF assay	B	BAO_0000357	single protein format	None	None	None	None	None	CHEMBL1936	Stem cell growth factor receptor	Homo sapiens	SINGLE PROTEIN	CHEMBL1139908	1	Scientific Literature	Bioorg. Med. Chem. Lett.	2007	None
CHEMBL219887		0	371.44	1	5.07	Table 2, 4	Cc1cccc(NC(=O)Nc2ccc(-c3ccc(C)c4[nH]nc(N)c34)cc2)c1	IC50	'='	10.0	nM	8.00			UO_0000065	21.54	0.39	2.93	8.35	False	CHEMBL1114167	Inhibition of c-Kit by HTRF method	B	BAO_0000357	single protein format	None	None	None	None	None	CHEMBL1936	Stem cell growth factor receptor	Homo sapiens	SINGLE PROTEIN	CHEMBL1153720	1	Scientific Literature	Eur. J. Med. Chem.	2010	None
CHEMBL223790		0	470.58	1	5.24	Table 2, 7	Cc1cccc(NC(=O)Nc2ccc(-c3ccc(OCCN4CCCC4)c4[nH]nc(N)c34)cc2)c1	IC50	'='	26.0	nM	7.58			UO_0000065	16.12	0.30	2.35	7.00	False	CHEMBL1114167	Inhibition of c-Kit by HTRF method	B	BAO_0000357	single protein format	None	None	None	None	None	CHEMBL1936	Stem cell growth factor receptor	Homo sapiens	SINGLE PROTEIN	CHEMBL1153720	1	Scientific Literature	Eur. J. Med. Chem.	2010	None
CHEMBL445394		0	405.48	0	4.90	Table 3, 19	COc1ccccc1NC(=O)Nc1ccc(-c2c(C)sc3ncnc(N)c23)cc1	IC50	'='	50.0	nM	7.30			UO_0000065	18.01	0.34	2.40	7.15	False	CHEMBL1114167	Inhibition of c-Kit by HTRF method	B	BAO_0000357	single protein format	None	None	None	None	None	CHEMBL1936	Stem cell growth factor receptor	Homo sapiens	SINGLE PROTEIN	CHEMBL1153720	1	Scientific Literature	Eur. J. Med. Chem.	2010	None
CHEMBL1081509		0	429.48	1	5.42	13, AB-460	CC(C)(C)c1cc(NC(=O)Nc2ccc(NC(=O)c3cc4ccccc4cn3)cc2)no1	Kd	'='	1.8	nM	8.74			UO_0000065	20.36	0.37	3.32	8.01	False	CHEMBL1112287	Binding affinity to KIT	B	BAO_0000357	single protein format	None	None	None	None	None	CHEMBL1936	Stem cell growth factor receptor	Homo sapiens	SINGLE PROTEIN	CHEMBL1154202	1	Scientific Literature	Bioorg. Med. Chem. Lett.	2009	None
CHEMBL194236		0	454.35	1	5.66	Table 3, 26	Cc1sc2ncnc(N)c2c1-c1ccc(NC(=O)Nc2ccc(Br)cc2)cc1	IC50	'='	48.0	nM	7.32			UO_0000065	16.11	0.36	1.66	7.88	False	CHEMBL1114167	Inhibition of c-Kit by HTRF method	B	BAO_0000357	single protein format	None	None	None	None	None	CHEMBL1936	Stem cell growth factor receptor	Homo sapiens	SINGLE PROTEIN	CHEMBL1153720	1	Scientific Literature	Eur. J. Med. Chem.	2010	None
CHEMBL442273		0	325.39	0	3.29	19b	COCC(=O)Nc1cccc2c1Cc1c-2n[nH]c1-c1ccsc1	IC50	'='	1580.0	nM	5.80			UO_0000065	17.83	0.34	2.51	8.66	False	CHEMBL906391	Inhibition of c-Kit by HTRF assay	B	BAO_0000357	single protein format	None	None	None	None	None	CHEMBL1936	Stem cell growth factor receptor	Homo sapiens	SINGLE PROTEIN	CHEMBL1139908	1	Scientific Literature	Bioorg. Med. Chem. Lett.	2007	None
CHEMBL245734		0	393.47	0	3.65	9b	O=C(O)C1CCCN(C(=O)c2cccc3c2Cc2c-3n[nH]c2-c2ccsc2)C1	IC50	'>'	50000.0	nM				UO_0000065					False	CHEMBL906391	Inhibition of c-Kit by HTRF assay	B	BAO_0000357	single protein format	None	None	None	None	None	CHEMBL1936	Stem cell growth factor receptor	Homo sapiens	SINGLE PROTEIN	CHEMBL1139908	1	Scientific Literature	Bioorg. Med. Chem. Lett.	2007	None
CHEMBL222778		0	224.27	0	2.39	9	Nc1ccc(-c2cccc3[nH]nc(N)c23)cc1	IC50	'='	7360.0	nM	5.13			UO_0000065	22.89	0.41	2.74	6.36	True	CHEMBL920441	Inhibition of c-Kit by HTRF assay	B	BAO_0000357	single protein format	Homo sapiens	None	None	None	None	CHEMBL1936	Stem cell growth factor receptor	Homo sapiens	SINGLE PROTEIN	CHEMBL1142982	1	Scientific Literature	J. Med. Chem.	2007	None
CHEMBL374330		0	357.42	0	4.76	17j	Cc1ccc(NC(=O)Nc2ccc(-c3cccc4[nH]nc(N)c34)cc2)cc1	IC50	'='	17.0	nM	7.77			UO_0000065	21.74	0.39	3.01	8.11	True	CHEMBL920441	Inhibition of c-Kit by HTRF assay	B	BAO_0000357	single protein format	Homo sapiens	None	None	None	None	CHEMBL1936	Stem cell growth factor receptor	Homo sapiens	SINGLE PROTEIN	CHEMBL1142982	1	Scientific Literature	J. Med. Chem.	2007	None
CHEMBL2430252		0	476.60	0	4.75	43	Cc1[nH]c2c(c1C(=O)N1CCC(N3CCCCC3)CC1)CCC/C2=C1/C(=O)Nc2ccc(F)cc21	IC50	'='	7.8	nM	8.11			UO_0000065	17.01	0.32	3.36	11.85	False	CHEMBL2434540	Inhibition of c-KIT (unknown origin)	B	BAO_0000357	single protein format	Homo sapiens	None	None	None	None	CHEMBL1936	Stem cell growth factor receptor	Homo sapiens	SINGLE PROTEIN	CHEMBL2429742	1	Scientific Literature	Bioorg. Med. Chem. Lett.	2013	None
CHEMBL217092	SARACATINIB	3	542.04	1	3.94	33, AZD-0530	CN1CCN(CCOc2cc(OC3CCOCC3)c3c(Nc4c(Cl)ccc5c4OCO5)ncnc3c2)CC1	IC50	'='	200.0	nM	6.70			UO_0000065	12.36	0.24	2.76	7.41	True	CHEMBL854969	Inhibition of C-KIT by ELISA	B	BAO_0000357	single protein format	Homo sapiens	None	None	None	None	CHEMBL1936	Stem cell growth factor receptor	Homo sapiens	SINGLE PROTEIN	CHEMBL1137334	1	Scientific Literature	J. Med. Chem.	2006	None
CHEMBL248256		0	440.41	0	4.23	14	CC(=O)Nc1cc(CNc2ccccc2C(=O)Nc2ccc3c(c2)OC(F)(F)O3)ccn1	IC50	'='	1.0	nM	9.00			UO_0000065	20.44	0.38	4.77	8.86	False	CHEMBL922915	Inhibition of human recombinant cKit by FRET assay	B	BAO_0000357	single protein format	None	None	None	None	None	CHEMBL1936	Stem cell growth factor receptor	Homo sapiens	SINGLE PROTEIN	CHEMBL1140657	1	Scientific Literature	Bioorg. Med. Chem. Lett.	2007	None
CHEMBL398872		0	553.57	1	3.72	7	O=C(NCCCN1CCOCC1)c1cc(CNc2ccccc2C(=O)Nc2ccc3c(c2)OC(F)(F)O3)ccn1	IC50	'='	45.0	nM	7.35			UO_0000065	13.27	0.25	3.63	6.44	False	CHEMBL922915	Inhibition of human recombinant cKit by FRET assay	B	BAO_0000357	single protein format	None	None	None	None	None	CHEMBL1936	Stem cell growth factor receptor	Homo sapiens	SINGLE PROTEIN	CHEMBL1140657	1	Scientific Literature	Bioorg. Med. Chem. Lett.	2007	None
CHEMBL248397		0	539.58	1	4.73	6	CCN(CC)CCCNC(=O)c1cc(CNc2ccccc2C(=O)Nc2ccc3c(c2)OC(F)(F)O3)ccn1	IC50	'='	42.0	nM	7.38			UO_0000065	13.67	0.26	2.65	7.04	False	CHEMBL922915	Inhibition of human recombinant cKit by FRET assay	B	BAO_0000357	single protein format	None	None	None	None	None	CHEMBL1936	Stem cell growth factor receptor	Homo sapiens	SINGLE PROTEIN	CHEMBL1140657	1	Scientific Literature	Bioorg. Med. Chem. Lett.	2007	None
CHEMBL214258		0	448.40	1	5.14	12	Nc1ncnc2snc(-c3ccc(NC(=O)Nc4cc(C(F)(F)F)ccc4F)cc3)c12	IC50	'='	28.0	nM	7.55			UO_0000065	16.84	0.33	2.41	7.14	False	CHEMBL864253	Inhibition of CKIT	B	BAO_0000357	single protein format	Homo sapiens	None	None	None	None	CHEMBL1936	Stem cell growth factor receptor	Homo sapiens	SINGLE PROTEIN	CHEMBL1145310	1	Scientific Literature	Bioorg. Med. Chem. Lett.	2006	None
CHEMBL3309998		0	378.39	0	1.58	12b	Nc1nc2c3ccc(NCCO)cc3nc(Cc3ccc4c(c3)OCO4)n2n1	IC50	'>'	10000.0	nM				UO_0000065					False	CHEMBL3381083	Inhibition of KIT (unknown origin)	B	BAO_0000357	single protein format	Homo sapiens	None	None	None	None	CHEMBL1936	Stem cell growth factor receptor	Homo sapiens	SINGLE PROTEIN	CHEMBL3352169	1	Scientific Literature	Bioorg. Med. Chem.	2014	None
CHEMBL941	IMATINIB	4	493.62	0	4.59	Gleevec	Cc1ccc(NC(=O)c2ccc(CN3CCN(C)CC3)cc2)cc1Nc1nccc(-c2cccnc2)n1	IC50	'='	219.0	nM	6.66			UO_0000065					False	CHEMBL860934	Inhibition of c-kit receptor phosphorylation in M07e cell	F	BAO_0000219	cell-based format	Homo sapiens	None	None	M07e	None	CHEMBL1936	Stem cell growth factor receptor	Homo sapiens	SINGLE PROTEIN	CHEMBL1146076	1	Scientific Literature	J. Med. Chem.	2006	None
CHEMBL204225		0	450.54	1	5.53	12c	COc1cc2ncnc(Oc3ccc(NC(=O)NCCC4CCCCC4)cc3)c2cc1OC	IC50	'<'	30.0	nM				UO_0000065					False	CHEMBL860934	Inhibition of c-kit receptor phosphorylation in M07e cell	F	BAO_0000219	cell-based format	Homo sapiens	None	None	M07e	None	CHEMBL1936	Stem cell growth factor receptor	Homo sapiens	SINGLE PROTEIN	CHEMBL1146076	1	Scientific Literature	J. Med. Chem.	2006	None
CHEMBL207858		0	290.32	0	3.89	98	Cc1cccc2[nH]c(C(=O)c3cc4cc(O)ccc4[nH]3)cc12	IC50	'='	500.0	nM	6.30			UO_0000065					False	CHEMBL871309	Inhibition of DNA synthesis in IL3 dependent FDC-P1 cells expressing KIT V558D mutant	F	BAO_0000219	cell-based format	Homo sapiens	None	None	FDC-P1	None	CHEMBL1936	Stem cell growth factor receptor	Homo sapiens	SINGLE PROTEIN	CHEMBL1147798	1	Scientific Literature	J. Med. Chem.	2006	None
CHEMBL560733		0	441.50	0	3.40	1	Cc1cc(O)cc(-c2nn(CC#N)cc2-c2cc(NC[C@H](C)O)nc(-c3cccnc3)n2)c1	Inhibition	'='	2.85	%				UO_0000187					False	CHEMBL1054859	Inhibition of c-kit at 10 uM by HotSpot assay relative to control	B	BAO_0000357	single protein format	None	None	None	None	None	CHEMBL1936	Stem cell growth factor receptor	Homo sapiens	SINGLE PROTEIN	CHEMBL1153464	1	Scientific Literature	Bioorg. Med. Chem. Lett.	2009	None
CHEMBL74587		0	312.38	0	4.36	55	c1ccc(Nc2nnc(Cc3ccncc3)c3ccccc23)cc1	IC50	'>'	10000.0	nM				UO_0000065					False	CHEMBL769328	Inhibition of Proto-oncogene tyrosine-kinase c-Kit	B	BAO_0000357	single protein format	Homo sapiens	None	None	None	None	CHEMBL1936	Stem cell growth factor receptor	Homo sapiens	SINGLE PROTEIN	CHEMBL1133741	1	Scientific Literature	J. Med. Chem.	2000	None
CHEMBL208637		0	220.23	0	0.89	6a	CCOc1nc(NC(C)=O)cc(N)c1C#N	Ki	'>'	1200.0	nM				UO_0000065					False	CHEMBL863196	Inhibition of cKit	B	BAO_0000357	single protein format	Homo sapiens	None	None	None	None	CHEMBL1936	Stem cell growth factor receptor	Homo sapiens	SINGLE PROTEIN	CHEMBL1148638	1	Scientific Literature	J. Med. Chem.	2006	None
CHEMBL515466		0	440.59	1	6.35	18	Cc1ccc(C(=O)Nc2cccc(C(C)(C)C)c2)cc1-c1ccc(C(=O)NCC2CC2)cc1	Activity	'='	0.1	%				UO_0000187					False	CHEMBL1035893	Binding affinity to human KIT at 10 uM relative to control	B	BAO_0000357	single protein format	Homo sapiens	None	None	None	None	CHEMBL1936	Stem cell growth factor receptor	Homo sapiens	SINGLE PROTEIN	CHEMBL1151712	1	Scientific Literature	J. Med. Chem.	2008	None
CHEMBL1173149		0	374.40	0	4.16	37	COc1ccc(NC(=O)Nc2ccc3c(c2)NC(=O)/C3=C\c2ccc[nH]2)cc1	IC50	'='	1.5	nM	8.82			UO_0000065	23.57	0.43	4.66	9.26	False	CHEMBL1176710	Inhibition of cKIT	B	BAO_0000357	single protein format	None	None	None	None	None	CHEMBL1936	Stem cell growth factor receptor	Homo sapiens	SINGLE PROTEIN	CHEMBL1177651	1	Scientific Literature	Bioorg. Med. Chem.	2010	None
CHEMBL1172422		0	430.46	0	4.40	48	Cc1[nH]c(/C=C2\C(=O)Nc3cc(NC(=O)Nc4ccccc4)ccc32)c(C)c1CC(=O)O	IC50						Not Determined						False	CHEMBL1176710	Inhibition of cKIT	B	BAO_0000357	single protein format	None	None	None	None	None	CHEMBL1936	Stem cell growth factor receptor	Homo sapiens	SINGLE PROTEIN	CHEMBL1177651	1	Scientific Literature	Bioorg. Med. Chem.	2010	None
CHEMBL1173159		0	400.39	0	4.73	22	O=C(Nc1ccccc1)Nc1ccc2c(c1)NC(=O)/C2=C\c1ccc([N+](=O)[O-])cc1	Inhibition	'='	17.5	%				UO_0000187					False	CHEMBL1176714	Inhibition of cKIT at 0.1 uM	B	BAO_0000357	single protein format	None	None	None	None	None	CHEMBL1936	Stem cell growth factor receptor	Homo sapiens	SINGLE PROTEIN	CHEMBL1177651	1	Scientific Literature	Bioorg. Med. Chem.	2010	None
CHEMBL1173231		0	386.41	0	4.23	31	COc1ccc(NC(=O)Nc2ccc3c(c2)NC(=O)/C3=C\c2ccncc2)cc1	Inhibition	'='	42.4	%				UO_0000187					False	CHEMBL1176714	Inhibition of cKIT at 0.1 uM	B	BAO_0000357	single protein format	None	None	None	None	None	CHEMBL1936	Stem cell growth factor receptor	Homo sapiens	SINGLE PROTEIN	CHEMBL1177651	1	Scientific Literature	Bioorg. Med. Chem.	2010	None
CHEMBL1173590		0	496.48	1	6.00	30	COc1ccc(NC(=O)Nc2ccc3c(c2)NC(=O)/C3=C/c2ccc(-c3cccc([N+](=O)[O-])c3)o2)cc1	Inhibition	'='	32.7	%				UO_0000187					False	CHEMBL1176714	Inhibition of cKIT at 0.1 uM	B	BAO_0000357	single protein format	None	None	None	None	None	CHEMBL1936	Stem cell growth factor receptor	Homo sapiens	SINGLE PROTEIN	CHEMBL1177651	1	Scientific Literature	Bioorg. Med. Chem.	2010	None
CHEMBL497754		0	380.81	0	4.13	18	Cc1ccn(-c2ccc(Cl)c(F)c2)c(=O)c1-c1ccc2nc(N)ncc2c1	IC50	'='	60.0	nM	7.22			UO_0000065	18.96	0.37	3.09	9.79	False	CHEMBL955806	Inhibition of c-Kit by TR-FRET assay	B	BAO_0000357	single protein format	None	None	None	None	None	CHEMBL1936	Stem cell growth factor receptor	Homo sapiens	SINGLE PROTEIN	CHEMBL1150317	1	Scientific Literature	J. Med. Chem.	2008	None
CHEMBL3824068		0	432.57	0	3.06	8a	CN1CCN(c2ccc(-n3cc(-c4ccncc4OCC4CCNCC4)cn3)cc2)CC1	Inhibition	'='	79.0	%				UO_0000187					False	CHEMBL3824971	Inhibition of partial-length human KIT A829P mutant expressed in mammalian expression system at 1 uM by KINOMEscan assay	B	BAO_0000019	assay format	Homo sapiens	None	None	None	None	CHEMBL1936	Stem cell growth factor receptor	Homo sapiens	SINGLE PROTEIN	CHEMBL3822415	1	Scientific Literature	J. Med. Chem.	2016	None
CHEMBL190057		0	516.64	2	7.05	6d	O=C(O)CCCc1ccc(-c2nc3cc4ccccc4cc3nc2-c2ccc(CCCC(=O)O)s2)s1	Inhibition	'='	33.0	%				UO_0000187					False	CHEMBL834958	In vitro percent inhibition of v-kit Hardy-Zuckerman 4 feline sarcoma viral oncogene homolog at 10 uM concentration of compound dissolved in 100% DMSO using 5''-[gamma-33P]-triphosphate	B	BAO_0000357	single protein format	None	None	None	None	None	CHEMBL1936	Stem cell growth factor receptor	Homo sapiens	SINGLE PROTEIN	CHEMBL1140238	1	Scientific Literature	Bioorg. Med. Chem. Lett.	2005	None
CHEMBL3358996		0	354.36	0	2.84	35	COc1cc(-c2nc(-c3ccc(O)cc3)c[nH]c2=O)cc(OC)c1OC	IC50	'='	400.0	nM	6.40			UO_0000065	18.05	0.34	3.56	6.83	False	CHEMBL3380481	Inhibition of human c-KiT	B	BAO_0000357	single protein format	Homo sapiens	None	None	None	None	CHEMBL1936	Stem cell growth factor receptor	Homo sapiens	SINGLE PROTEIN	CHEMBL3351621	1	Scientific Literature	J. Med. Chem.	2015	None
CHEMBL488985		0	490.83	1	5.24	25	CC(=O)Nc1ncc(NC(=O)c2c(Cl)ccc3c(Nc4cccc(C(F)(F)F)c4)noc23)cn1	IC50	'='	4.0	nM	8.40			UO_0000065	17.11	0.34	3.16	6.88	False	CHEMBL990799	Inhibition of c-kit	B	BAO_0000357	single protein format	None	None	None	None	None	CHEMBL1936	Stem cell growth factor receptor	Homo sapiens	SINGLE PROTEIN	CHEMBL1144163	1	Scientific Literature	Bioorg. Med. Chem. Lett.	2008	None
CHEMBL484884		0	390.79	0	4.14	17	N#Cc1cccc(Nc2noc3c(C(=O)Nc4cncnc4)c(Cl)ccc23)c1	IC50	'='	59.0	nM	7.23			UO_0000065	18.50	0.35	3.09	6.19	False	CHEMBL990799	Inhibition of c-kit	B	BAO_0000357	single protein format	None	None	None	None	None	CHEMBL1936	Stem cell growth factor receptor	Homo sapiens	SINGLE PROTEIN	CHEMBL1144163	1	Scientific Literature	Bioorg. Med. Chem. Lett.	2008	None
CHEMBL215152	AZD-1152-HQPA	0	507.57	1	3.50	AZD-1152 HQPA	CCN(CCO)CCCOc1ccc2c(Nc3cc(CC(=O)Nc4cccc(F)c4)[nH]n3)ncnc2c1	Kd	'='	15.0	nM	7.82			UO_0000065	15.41	0.29	4.32	6.10	True	CHEMBL1061077	Binding constant for KIT(V559D) kinase domain	B	BAO_0000357	single protein format	Homo sapiens	None	None	None	None	CHEMBL1936	Stem cell growth factor receptor	Homo sapiens	SINGLE PROTEIN	CHEMBL1150977	1	Scientific Literature	Nat. Biotechnol.	2008	None
CHEMBL91829	RUBOXISTAURIN	3	468.56	0	3.51	LY-333531	CN(C)C[C@@H]1CCn2cc(c3ccccc32)C2=C(C(=O)NC2=O)c2cn(c3ccccc23)CCO1	Kd	'>'	10000.0	nM				UO_0000065					True	CHEMBL1061077	Binding constant for KIT(V559D) kinase domain	B	BAO_0000357	single protein format	Homo sapiens	None	None	None	None	CHEMBL1936	Stem cell growth factor receptor	Homo sapiens	SINGLE PROTEIN	CHEMBL1150977	1	Scientific Literature	Nat. Biotechnol.	2008	None
CHEMBL103667	DORAMAPIMOD	2	527.67	2	5.99	BIRB-796	Cc1ccc(-n2nc(C(C)(C)C)cc2NC(=O)Nc2ccc(OCCN3CCOCC3)c3ccccc23)cc1	Kd	'='	230.0	nM	6.64			UO_0000065	12.58	0.23	0.65	8.23	True	CHEMBL1061077	Binding constant for KIT(V559D) kinase domain	B	BAO_0000357	single protein format	Homo sapiens	None	None	None	None	CHEMBL1936	Stem cell growth factor receptor	Homo sapiens	SINGLE PROTEIN	CHEMBL1150977	1	Scientific Literature	Nat. Biotechnol.	2008	None
CHEMBL608533	MIDOSTAURIN	4	570.65	2	5.91	PKC-412	CO[C@@H]1[C@H](N(C)C(=O)c2ccccc2)C[C@H]2O[C@]1(C)n1c3ccccc3c3c4c(c5c6ccccc6n2c5c31)C(=O)NC4	Kd	'='	200.0	nM	6.70			UO_0000065	11.74	0.21	0.79	8.62	True	CHEMBL1061077	Binding constant for KIT(V559D) kinase domain	B	BAO_0000357	single protein format	Homo sapiens	None	None	None	None	CHEMBL1936	Stem cell growth factor receptor	Homo sapiens	SINGLE PROTEIN	CHEMBL1150977	1	Scientific Literature	Nat. Biotechnol.	2008	None
CHEMBL3787112		0	349.44	0	3.04	2	Nc1ncnc2c1c(-c1cccc(O)c1)cn2[C@H]1C[C@@H](CN2CCC2)C1	IC50	'='	670.0	nM	6.17			UO_0000065	17.67	0.32	3.13	7.70	False	CHEMBL3789997	Inhibition of cKIT (unknown origin) in presence of [gamma33P]ATP	B	BAO_0000357	single protein format	Homo sapiens	None	None	None	None	CHEMBL1936	Stem cell growth factor receptor	Homo sapiens	SINGLE PROTEIN	CHEMBL3785066	1	Scientific Literature	Bioorg. Med. Chem. Lett.	2016	None
CHEMBL248051		0	426.38	0	3.37	3	NC(=O)c1cc(CNc2ccccc2C(=O)Nc2ccc3c(c2)OC(F)(F)O3)ccn1	IC50	'='	2.0	nM	8.70			UO_0000065	20.40	0.38	5.33	7.53	False	CHEMBL922915	Inhibition of human recombinant cKit by FRET assay	B	BAO_0000357	single protein format	None	None	None	None	None	CHEMBL1936	Stem cell growth factor receptor	Homo sapiens	SINGLE PROTEIN	CHEMBL1140657	1	Scientific Literature	Bioorg. Med. Chem. Lett.	2007	None
CHEMBL248258		0	442.45	0	3.90	16	NC(=S)c1cc(CNc2ccccc2C(=O)Nc2ccc3c(c2)OC(F)(F)O3)ccn1	IC50	'='	27.0	nM	7.57			UO_0000065	17.11	0.33	3.67	7.68	False	CHEMBL922915	Inhibition of human recombinant cKit by FRET assay	B	BAO_0000357	single protein format	None	None	None	None	None	CHEMBL1936	Stem cell growth factor receptor	Homo sapiens	SINGLE PROTEIN	CHEMBL1140657	1	Scientific Literature	Bioorg. Med. Chem. Lett.	2007	None
CHEMBL245804		0	532.53	1	3.04	9	CS(=O)(=O)CCNC(=O)c1cc(CNc2ccccc2C(=O)Nc2ccc3c(c2)OC(F)(F)O3)ccn1	IC50	'='	17.0	nM	7.77			UO_0000065	14.59	0.29	4.73	5.72	False	CHEMBL922915	Inhibition of human recombinant cKit by FRET assay	B	BAO_0000357	single protein format	None	None	None	None	None	CHEMBL1936	Stem cell growth factor receptor	Homo sapiens	SINGLE PROTEIN	CHEMBL1140657	1	Scientific Literature	Bioorg. Med. Chem. Lett.	2007	None
CHEMBL391781		0	433.36	0	4.90	1	O=C(Nc1ccc2c(c1)OC(F)(F)C(F)(F)O2)c1ccccc1NCc1ccncc1	IC50	'='	19.0	nM	7.72			UO_0000065	17.82	0.34	2.82	10.65	False	CHEMBL922915	Inhibition of human recombinant cKit by FRET assay	B	BAO_0000357	single protein format	None	None	None	None	None	CHEMBL1936	Stem cell growth factor receptor	Homo sapiens	SINGLE PROTEIN	CHEMBL1140657	1	Scientific Literature	Bioorg. Med. Chem. Lett.	2007	None
CHEMBL124660	TANDUTINIB	2	562.72	2	5.03	75	COc1cc2c(N3CCN(C(=O)Nc4ccc(OC(C)C)cc4)CC3)ncnc2cc1OCCCN1CCCCC1	IC50	'='	170.0	nM	6.77			UO_0000065	12.03	0.23	1.74	7.34	False	CHEMBL766073	Inhibition of chimeric PDGF receptor with c-kit cytoplasmic domain phosphorylation in CHO cells	B	BAO_0000219	cell-based format	None	None	None	CHO	None	CHEMBL1936	Stem cell growth factor receptor	Homo sapiens	SINGLE PROTEIN	CHEMBL1135998	1	Scientific Literature	J. Med. Chem.	2002	CHEMBL3308072
CHEMBL1173158		0	424.29	1	6.13	21	O=C(Nc1ccccc1)Nc1ccc2c(c1)NC(=O)/C2=C/c1ccc(Cl)c(Cl)c1	Inhibition	'='	2.1	%				UO_0000187					False	CHEMBL1176714	Inhibition of cKIT at 0.1 uM	B	BAO_0000357	single protein format	None	None	None	None	None	CHEMBL1936	Stem cell growth factor receptor	Homo sapiens	SINGLE PROTEIN	CHEMBL1177651	1	Scientific Literature	Bioorg. Med. Chem.	2010	None
CHEMBL245968		0	499.59	0	4.74	20b	COCCOCC(=O)Nc1cccc2c1Cc1c-2n[nH]c1-c1csc(C#CCOc2ccccc2)c1	IC50	'='	4330.0	nM	5.36			UO_0000065	10.74	0.20	0.62	6.28	False	CHEMBL906391	Inhibition of c-Kit by HTRF assay	B	BAO_0000357	single protein format	None	None	None	None	None	CHEMBL1936	Stem cell growth factor receptor	Homo sapiens	SINGLE PROTEIN	CHEMBL1139908	1	Scientific Literature	Bioorg. Med. Chem. Lett.	2007	None
CHEMBL247798		0	476.47	0	3.87	42	CCNC(=O)Nc1ccc(CNc2ncsc2C(=O)Nc2ccc3c(c2)OC(F)(F)O3)cn1	IC50	'='	4.0	nM	8.40			UO_0000065	17.63	0.35	4.53	6.64	False	CHEMBL922915	Inhibition of human recombinant cKit by FRET assay	B	BAO_0000357	single protein format	None	None	None	None	None	CHEMBL1936	Stem cell growth factor receptor	Homo sapiens	SINGLE PROTEIN	CHEMBL1140657	1	Scientific Literature	Bioorg. Med. Chem. Lett.	2007	None
CHEMBL398052		0	442.42	0	3.67	24	O=C(Nc1ccc2c(c1)OC(F)(F)O2)c1ccccc1NCc1ccnc(NCCO)c1	IC50	'='	8.0	nM	8.10			UO_0000065	18.30	0.35	4.43	7.73	False	CHEMBL922915	Inhibition of human recombinant cKit by FRET assay	B	BAO_0000357	single protein format	None	None	None	None	None	CHEMBL1936	Stem cell growth factor receptor	Homo sapiens	SINGLE PROTEIN	CHEMBL1140657	1	Scientific Literature	Bioorg. Med. Chem. Lett.	2007	None
CHEMBL247619		0	509.42	1	3.39	40	CNC(=O)Nc1ccc(CNc2c(C(=O)Nc3ccc4c(c3)OC(F)(F)C(F)(F)O4)cnn2C)cn1	IC50	'='	12.0	nM	7.92			UO_0000065	15.55	0.30	4.53	6.03	False	CHEMBL922915	Inhibition of human recombinant cKit by FRET assay	B	BAO_0000357	single protein format	None	None	None	None	None	CHEMBL1936	Stem cell growth factor receptor	Homo sapiens	SINGLE PROTEIN	CHEMBL1140657	1	Scientific Literature	Bioorg. Med. Chem. Lett.	2007	None
CHEMBL1164180		0	502.97	1	5.00	5e	CN1CCN(c2ccc(-c3cnc4c(c3)N(Cc3cc(Cl)ccc3C(F)(F)F)CCN4)cn2)CC1	Inhibition	'<'	50.0	%				UO_0000187					False	CHEMBL1166042	Inhibition of KIT V559D,T670I mutant at 1 uM	B	BAO_0000019	assay format	Homo sapiens	None	None	None	None	CHEMBL1936	Stem cell growth factor receptor	Homo sapiens	SINGLE PROTEIN	CHEMBL1165965	1	Scientific Literature	Bioorg. Med. Chem.	2010	None
CHEMBL1163566		0	488.95	0	4.66	5n	FC(F)(F)c1ccc(Cl)cc1CN1CCNc2ncc(-c3ccnc(N4CCNCC4)c3)cc21	Inhibition	'='	76.0	%				UO_0000187					False	CHEMBL1166039	Inhibition of KIT D816V mutant at 1 uM	B	BAO_0000019	assay format	Homo sapiens	None	None	None	None	CHEMBL1936	Stem cell growth factor receptor	Homo sapiens	SINGLE PROTEIN	CHEMBL1165965	1	Scientific Literature	Bioorg. Med. Chem.	2010	None
CHEMBL403776		0	523.64	1	2.90	17a	CN1CCN(CCc2ccc(Nc3ncc4c(=O)c(C(N)=O)cn(-c5ccc6c(c5)CCC6)c4n3)cc2)CC1	IC50	'='	20.0	nM	7.70			UO_0000065	14.70	0.27	4.80	7.04	False	CHEMBL943607	Inhibition of KIT by fluorescence polarization competition immunoassay	B	BAO_0000357	single protein format	None	None	None	None	None	CHEMBL1936	Stem cell growth factor receptor	Homo sapiens	SINGLE PROTEIN	CHEMBL1140940	1	Scientific Literature	J. Med. Chem.	2009	None
CHEMBL1240703	CGP-52421	0	586.65	2	5.40	CGP-52421	CO[C@@H]1[C@H](N(C)C(=O)c2ccccc2)C[C@H]2O[C@]1(C)n1c3ccccc3c3c4c(c5c6ccccc6n2c5c31)C(=O)N[C@H]4O	Kd	'='	9.1	nM	8.04			UO_0000065	13.71	0.25	2.64	8.21	False	CHEMBL1244473	Binding affinity to KIT D816V mutant	B	BAO_0000019	assay format	Homo sapiens	None	None	None	None	CHEMBL1936	Stem cell growth factor receptor	Homo sapiens	SINGLE PROTEIN	CHEMBL1240346	1	Scientific Literature	Blood	2009	None
CHEMBL246546		0	311.41	0	2.79	10d	OCCNCc1cccc2c1Cc1c-2n[nH]c1-c1ccsc1	IC50	'='	1670.0	nM	5.78			UO_0000065	18.55	0.36	2.99	9.48	False	CHEMBL906391	Inhibition of c-Kit by HTRF assay	B	BAO_0000357	single protein format	None	None	None	None	None	CHEMBL1936	Stem cell growth factor receptor	Homo sapiens	SINGLE PROTEIN	CHEMBL1139908	1	Scientific Literature	Bioorg. Med. Chem. Lett.	2007	None
CHEMBL245934		0	365.50	0	3.91	10a	OCC1CCN(Cc2cccc3c2Cc2c-3n[nH]c2-c2ccsc2)CC1	IC50	'='	7180.0	nM	5.14			UO_0000065	14.07	0.27	1.23	9.86	False	CHEMBL906391	Inhibition of c-Kit by HTRF assay	B	BAO_0000357	single protein format	None	None	None	None	None	CHEMBL1936	Stem cell growth factor receptor	Homo sapiens	SINGLE PROTEIN	CHEMBL1139908	1	Scientific Literature	Bioorg. Med. Chem. Lett.	2007	None
CHEMBL395427		0	497.58	1	5.03	20d	CCOC(=O)CC(=O)Nc1cccc2c1Cc1c-2n[nH]c1-c1csc(C#CCOc2ccccc2)c1	IC50	'='	619.0	nM	6.21			UO_0000065	12.48	0.24	1.18	6.65	False	CHEMBL906391	Inhibition of c-Kit by HTRF assay	B	BAO_0000357	single protein format	None	None	None	None	None	CHEMBL1936	Stem cell growth factor receptor	Homo sapiens	SINGLE PROTEIN	CHEMBL1139908	1	Scientific Literature	Bioorg. Med. Chem. Lett.	2007	None
CHEMBL246166		0	469.52	0	4.25	20c	COC(=O)C(=O)Nc1cccc2c1Cc1c-2n[nH]c1-c1csc(C#CCOc2ccccc2)c1	IC50	'='	127.0	nM	6.90			UO_0000065	14.69	0.28	2.65	7.39	False	CHEMBL906391	Inhibition of c-Kit by HTRF assay	B	BAO_0000357	single protein format	None	None	None	None	None	CHEMBL1936	Stem cell growth factor receptor	Homo sapiens	SINGLE PROTEIN	CHEMBL1139908	1	Scientific Literature	Bioorg. Med. Chem. Lett.	2007	None
CHEMBL941	IMATINIB	4	493.62	0	4.59	1	Cc1ccc(NC(=O)c2ccc(CN3CCN(C)CC3)cc2)cc1Nc1nccc(-c2cccnc2)n1	IC50	'='	58.0	nM	7.24			UO_0000065	14.66	0.27	2.65	8.39	False	CHEMBL1110555	Inhibition of KIT	B	BAO_0000357	single protein format	None	None	None	None	None	CHEMBL1936	Stem cell growth factor receptor	Homo sapiens	SINGLE PROTEIN	CHEMBL1155389	1	Scientific Literature	J. Med. Chem.	2010	None
CHEMBL193172		0	406.49	1	5.05	23	COc1cc2nc3nc(-c4cccs4)c(-c4cccs4)nc3nc2cc1OC	Inhibition	'='	-4.0	%				UO_0000187					False	CHEMBL834958	In vitro percent inhibition of v-kit Hardy-Zuckerman 4 feline sarcoma viral oncogene homolog at 10 uM concentration of compound dissolved in 100% DMSO using 5''-[gamma-33P]-triphosphate	B	BAO_0000357	single protein format	None	None	None	None	None	CHEMBL1936	Stem cell growth factor receptor	Homo sapiens	SINGLE PROTEIN	CHEMBL1140238	1	Scientific Literature	Bioorg. Med. Chem. Lett.	2005	None
CHEMBL572878	TOZASERTIB	2	464.60	0	3.50	VX-680/MK-0457	Cc1cc(Nc2cc(N3CCN(C)CC3)nc(Sc3ccc(NC(=O)C4CC4)cc3)n2)n[nH]1	Kd	'='	240.0	nM	6.62			UO_0000065	14.25	0.27	3.12	6.49	True	CHEMBL1061077	Binding constant for KIT(V559D) kinase domain	B	BAO_0000357	single protein format	Homo sapiens	None	None	None	None	CHEMBL1936	Stem cell growth factor receptor	Homo sapiens	SINGLE PROTEIN	CHEMBL1150977	1	Scientific Literature	Nat. Biotechnol.	2008	None
CHEMBL440084	SB-431542	0	384.40	0	3.63	SB-431542	NC(=O)c1ccc(-c2nc(-c3ccccn3)c(-c3ccc4c(c3)OCO4)[nH]2)cc1	Kd	'>'	10000.0	nM				UO_0000065					True	CHEMBL1061901	Binding constant for KIT(V559D,V654A) kinase domain	B	BAO_0000357	single protein format	Homo sapiens	None	None	None	None	CHEMBL1936	Stem cell growth factor receptor	Homo sapiens	SINGLE PROTEIN	CHEMBL1150977	1	Scientific Literature	Nat. Biotechnol.	2008	None
CHEMBL374752		0	375.41	0	4.90	Table 2, 1	Cc1cccc(NC(=O)Nc2ccc(-c3ccc(F)c4[nH]nc(N)c34)cc2)c1	IC50	'='	5.0	nM	8.30			UO_0000065	22.11	0.40	3.40	8.66	False	CHEMBL1114167	Inhibition of c-Kit by HTRF method	B	BAO_0000357	single protein format	None	None	None	None	None	CHEMBL1936	Stem cell growth factor receptor	Homo sapiens	SINGLE PROTEIN	CHEMBL1153720	1	Scientific Literature	Eur. J. Med. Chem.	2010	None
CHEMBL605957		0	457.28	0	3.52	11, Br-Maleimide	COc1cc(C2=C(c3c[nH]c4ccc(Br)cc34)C(=O)NC2=O)cc(OC)c1OC	IC50	'='	3219.0	nM	5.49			UO_0000065	12.01	0.26	1.97	6.13	False	CHEMBL1070749	Inhibition of KIT after 80 mins by radiometric protein kinase assay	B	BAO_0000357	single protein format	None	None	None	None	None	CHEMBL1936	Stem cell growth factor receptor	Homo sapiens	SINGLE PROTEIN	CHEMBL1158526	1	Scientific Literature	Bioorg. Med. Chem.	2010	None
CHEMBL606168		0	396.37	0	2.90	9, F-Maleimide	COc1cc(C2=C(c3c[nH]c4ccc(F)cc34)C(=O)NC2=O)cc(OC)c1OC	IC50	'='	3467.0	nM	5.46			UO_0000065	13.78	0.26	2.56	6.09	False	CHEMBL1070749	Inhibition of KIT after 80 mins by radiometric protein kinase assay	B	BAO_0000357	single protein format	None	None	None	None	None	CHEMBL1936	Stem cell growth factor receptor	Homo sapiens	SINGLE PROTEIN	CHEMBL1158526	1	Scientific Literature	Bioorg. Med. Chem.	2010	None
CHEMBL74197		0	340.43	0	4.98	63	Cc1cc(C)cc(Nc2nnc(Cc3ccncc3)c3ccccc23)c1	IC50	'='	2000.0	nM	5.70			UO_0000065	16.74	0.30	0.72	11.24	False	CHEMBL769328	Inhibition of Proto-oncogene tyrosine-kinase c-Kit	B	BAO_0000357	single protein format	Homo sapiens	None	None	None	None	CHEMBL1936	Stem cell growth factor receptor	Homo sapiens	SINGLE PROTEIN	CHEMBL1133741	1	Scientific Literature	J. Med. Chem.	2000	None
CHEMBL1163510		0	447.84	1	5.55	5j	O=C(O)c1ccc(-c2cnc3c(c2)N(Cc2cc(Cl)ccc2C(F)(F)F)CCN3)cc1	Inhibition	'<'	50.0	%				UO_0000187					False	CHEMBL1166038	Inhibition of KIT at 1 uM	B	BAO_0000357	single protein format	None	None	None	None	None	CHEMBL1936	Stem cell growth factor receptor	Homo sapiens	SINGLE PROTEIN	CHEMBL1165965	1	Scientific Literature	Bioorg. Med. Chem.	2010	None
CHEMBL584052		0	341.37	0	4.02	9	O=C1Nc2ccccc2-c2ccnc3[nH]cc(c23)C1c1ccc(O)cc1	Ki	'='	190.0	nM	6.72			UO_0000065	19.69	0.35	2.70	8.62	False	CHEMBL1042396	Inhibition of cKit	B	BAO_0000357	single protein format	None	None	None	None	None	CHEMBL1936	Stem cell growth factor receptor	Homo sapiens	SINGLE PROTEIN	CHEMBL1154754	1	Scientific Literature	J. Med. Chem.	2009	None
CHEMBL400057		0	427.41	0	3.73	20	CN(C)c1nccc(CNc2ccccc2C(=O)Nc2ccc3c(c2)OC(F)(F)O3)n1	IC50	'='	50.0	nM	7.30			UO_0000065	17.08	0.32	3.57	8.24	False	CHEMBL922915	Inhibition of human recombinant cKit by FRET assay	B	BAO_0000357	single protein format	None	None	None	None	None	CHEMBL1936	Stem cell growth factor receptor	Homo sapiens	SINGLE PROTEIN	CHEMBL1140657	1	Scientific Literature	Bioorg. Med. Chem. Lett.	2007	None
CHEMBL271984		0	374.40	0	4.30	22	COc1cc2nccc(Oc3ccc4c(C(N)=O)cccc4c3)c2cc1OC	Activity						Active						False	CHEMBL950235	Inhibition of c-Kit	B	BAO_0000357	single protein format	None	None	None	None	None	CHEMBL1936	Stem cell growth factor receptor	Homo sapiens	SINGLE PROTEIN	CHEMBL1144684	1	Scientific Literature	J. Med. Chem.	2008	None
CHEMBL273198		0	354.41	0	4.33	21b	CCc1ccc(-c2c(-c3cnc(C)[nH]3)c(=O)[nH]c3ccc(C#N)cc23)cc1	IC50	'='	170.0	nM	6.77			UO_0000065	19.10	0.34	2.44	7.93	False	CHEMBL951200	Inhibition of KIT	B	BAO_0000357	single protein format	None	None	None	None	None	CHEMBL1936	Stem cell growth factor receptor	Homo sapiens	SINGLE PROTEIN	CHEMBL1141632	1	Scientific Literature	Bioorg. Med. Chem. Lett.	2008	None
CHEMBL107599		0	576.74	2	5.42	87	COc1cc2c(N3CCN(C(=O)Nc4ccc(OC(C)C)cc4)CC3)ncnc2cc1OCCCN1CCCCC1C	IC50	'='	16.0	nM	7.80			UO_0000065	13.52	0.25	2.38	8.45	False	CHEMBL766073	Inhibition of chimeric PDGF receptor with c-kit cytoplasmic domain phosphorylation in CHO cells	B	BAO_0000219	cell-based format	None	None	None	CHO	None	CHEMBL1936	Stem cell growth factor receptor	Homo sapiens	SINGLE PROTEIN	CHEMBL1135998	1	Scientific Literature	J. Med. Chem.	2002	CHEMBL3308072
CHEMBL1668414		0	411.29	0	4.26	3	COc1cc(O)c2c(c1)/C=C/CCCC(=O)C[C@H](Br)C[C@H](C)OC2=O	IC50	'='	2800.0	nM	5.55			UO_0000065	13.50	0.30	1.29	7.62	False	CHEMBL1670767	Inhibition of human recombinant c-kit kinase in cell free system after 30 mins	B	BAO_0000357	single protein format	Homo sapiens	None	None	None	None	CHEMBL1936	Stem cell growth factor receptor	Homo sapiens	SINGLE PROTEIN	CHEMBL1667852	1	Scientific Literature	Bioorg. Med. Chem. Lett.	2011	None
CHEMBL1164265		0	470.96	0	4.26	5h	CN1CCN(c2ccc(-c3cnc4c(c3)N(Cc3c(F)ccc(F)c3Cl)CCN4)cn2)CC1	Inhibition	'='	73.0	%				UO_0000187					False	CHEMBL1166040	Inhibition of KIT L576P mutant at 1 uM	B	BAO_0000019	assay format	Homo sapiens	None	None	None	None	CHEMBL1936	Stem cell growth factor receptor	Homo sapiens	SINGLE PROTEIN	CHEMBL1165965	1	Scientific Literature	Bioorg. Med. Chem.	2010	None
CHEMBL240158		0	490.01	0	4.29	5, SKI-249380	Cc1nc(Nc2ncc(C(=O)Nc3c(C)cccc3Cl)s2)cc(N2CCN(CCF)CC2)n1	Inhibition	'='	98.7	%				UO_0000187					False	CHEMBL901554	Inhibition of KIT at 10 nM	B	BAO_0000357	single protein format	None	None	None	None	None	CHEMBL1936	Stem cell growth factor receptor	Homo sapiens	SINGLE PROTEIN	CHEMBL1138257	1	Scientific Literature	J. Med. Chem.	2007	None
CHEMBL153843		0	371.36	0	4.96	5	O=C(Nc1cccc(C(F)(F)F)c1)c1ccccc1NCc1ccncc1	IC50	'='	236.0	nM	6.63			UO_0000065	17.85	0.34	1.67	12.27	False	CHEMBL708305	In vitro inhibition of Mast/stem cell growth factor receptor (c-Kit kinase) expressed in baculovirus	B	BAO_0000019	assay format	None	None	None	None	None	CHEMBL1936	Stem cell growth factor receptor	Homo sapiens	SINGLE PROTEIN	CHEMBL1135689	1	Scientific Literature	J. Med. Chem.	2002	None
CHEMBL1172838		0	470.53	1	6.97	43	O=C(Nc1ccc(-c2ccc3ccccc3c2)cc1)Nc1ccc2c(c1)NC(=O)/C2=C\c1ccc[nH]1	IC50						Not Determined						False	CHEMBL1176710	Inhibition of cKIT	B	BAO_0000357	single protein format	None	None	None	None	None	CHEMBL1936	Stem cell growth factor receptor	Homo sapiens	SINGLE PROTEIN	CHEMBL1177651	1	Scientific Literature	Bioorg. Med. Chem.	2010	None
CHEMBL1172421		0	450.88	1	5.12	47	Cc1[nH]c(/C=C2\C(=O)Nc3cc(NC(=O)Nc4ccc(Cl)cc4)ccc32)c(C)c1C(=O)O	IC50						Not Determined						False	CHEMBL1176710	Inhibition of cKIT	B	BAO_0000357	single protein format	None	None	None	None	None	CHEMBL1936	Stem cell growth factor receptor	Homo sapiens	SINGLE PROTEIN	CHEMBL1177651	1	Scientific Literature	Bioorg. Med. Chem.	2010	None
CHEMBL450675	BONDUCELLIN	0	282.30	0	3.06	17	COc1ccc(/C=C2\COc3cc(O)ccc3C2=O)cc1	Inhibition	'='	6.0	%				UO_0000187					False	CHEMBL986519	Inhibition of cKit at 10 uM by ELISA	B	BAO_0000357	single protein format	None	None	None	None	None	CHEMBL1936	Stem cell growth factor receptor	Homo sapiens	SINGLE PROTEIN	CHEMBL1155833	1	Scientific Literature	J. Med. Chem.	2008	None
CHEMBL516640		0	439.50	1	5.25	20x	COc1ccc(-n2cnc3ccc(-c4nnc(SCc5cccc(C#N)c5)o4)cc32)cc1	IC50	'>'	10000.0	nM				UO_0000065					False	CHEMBL1031522	Inhibition of cKit	B	BAO_0000357	single protein format	None	None	None	None	None	CHEMBL1936	Stem cell growth factor receptor	Homo sapiens	SINGLE PROTEIN	CHEMBL1152750	1	Scientific Literature	Bioorg. Med. Chem.	2009	None
CHEMBL255863	NILOTINIB	4	529.53	2	6.36	Tasigna, AMN107	Cc1cn(-c2cc(NC(=O)c3ccc(C)c(Nc4nccc(-c5cccnc5)n4)c3)cc(C(F)(F)F)c2)cn1	IC50	'='	217.0	nM	6.66			UO_0000065	12.58	0.23	0.30	6.83	False	CHEMBL1251494	Inhibition of human KIT autophosphorylation in human GIST882 cells by ELISA	B	BAO_0000219	cell-based format	Homo sapiens	None	None	None	None	CHEMBL1936	Stem cell growth factor receptor	Homo sapiens	SINGLE PROTEIN	CHEMBL1250538	1	Scientific Literature	Bioorg. Med. Chem.	2010	None
CHEMBL1163559		0	584.09	2	6.55	5m	O=C(c1ccc(-c2cnc3c(c2)N(Cc2cc(Cl)ccc2C(F)(F)F)CCN3)cc1)N1CCC(N2CCCC2)CC1	Inhibition	'<'	50.0	%				UO_0000187					False	CHEMBL1166042	Inhibition of KIT V559D,T670I mutant at 1 uM	B	BAO_0000019	assay format	Homo sapiens	None	None	None	None	CHEMBL1936	Stem cell growth factor receptor	Homo sapiens	SINGLE PROTEIN	CHEMBL1165965	1	Scientific Literature	Bioorg. Med. Chem.	2010	None
CHEMBL1163565		0	530.98	1	4.92	5o	CC(=O)N1CCN(c2cc(-c3cnc4c(c3)N(Cc3cc(Cl)ccc3C(F)(F)F)CCN4)ccn2)CC1	Inhibition	'='	90.0	%				UO_0000187					False	CHEMBL1166040	Inhibition of KIT L576P mutant at 1 uM	B	BAO_0000019	assay format	Homo sapiens	None	None	None	None	CHEMBL1936	Stem cell growth factor receptor	Homo sapiens	SINGLE PROTEIN	CHEMBL1165965	1	Scientific Literature	Bioorg. Med. Chem.	2010	None
CHEMBL1163566		0	488.95	0	4.66	5n	FC(F)(F)c1ccc(Cl)cc1CN1CCNc2ncc(-c3ccnc(N4CCNCC4)c3)cc21	Inhibition	'='	84.0	%				UO_0000187					False	CHEMBL1166042	Inhibition of KIT V559D,T670I mutant at 1 uM	B	BAO_0000019	assay format	Homo sapiens	None	None	None	None	CHEMBL1936	Stem cell growth factor receptor	Homo sapiens	SINGLE PROTEIN	CHEMBL1165965	1	Scientific Literature	Bioorg. Med. Chem.	2010	None
CHEMBL595545		0	2030.37	None	None	4	CO[C@@H]1[C@H](N(C)C(=O)CCC(=O)NCCC(=O)NCCC(=O)NCCC(=O)NCCC(=O)NCCC(=O)NCCC(=O)NCCC(=O)N[C@H]2CSSC[C@@H](C(=O)NCC(N)=O)NC(=O)CNC(=O)[C@H](Cc3ccccc3)NC(=O)[C@H](C(C)C)NC(=O)[C@H](CCCNC(=N)N)NC(=O)[C@H](Cc3ccccc3)NC(=O)[C@H](C(C)C)NC2=O)C[C@H]2O[C@]1(C)n1c3ccccc3c3c4c(c5c6ccccc6n2c5c31)C(=O)NC4	Activity	'='	4.1	%				UO_0000187					False	CHEMBL1037966	Binding affinity to human KIT V559D,T670I mutant at 200 nM by cell-based competition binding assay relative to control in presence of DTT	B	BAO_0000219	cell-based format	Homo sapiens	None	None	None	None	CHEMBL1936	Stem cell growth factor receptor	Homo sapiens	SINGLE PROTEIN	CHEMBL1152541	1	Scientific Literature	Bioorg. Med. Chem.	2009	None
CHEMBL379300	A-443654	0	397.48	0	4.36	A-443654	Cc1n[nH]c2ccc(-c3cncc(OC[C@@H](N)Cc4c[nH]c5ccccc45)c3)cc12	Inhibition	'='	4.0	%				UO_0000187					False	CHEMBL1252464	Inhibition of KIT at 1 uM in presence of 100 uM ATP by Select Screen kinase assay relative to untreated control	B	BAO_0000357	single protein format	None	None	None	None	None	CHEMBL1936	Stem cell growth factor receptor	Homo sapiens	SINGLE PROTEIN	CHEMBL1250448	1	Scientific Literature	Nat. Chem. Biol.	2009	None
CHEMBL595546		0	778.87	1	2.38	1a	CO[C@@H]1[C@H](N(C)C(=O)CCC(=O)NCCC(=O)NCCC(=O)NCCC(N)=O)C[C@H]2O[C@]1(C)n1c3ccccc3c3c4c(c5c6ccccc6n2c5c31)C(=O)NC4	Activity	'='	7.4	%				UO_0000187					False	CHEMBL1074878	Binding affinity to human KIT at 500 nM by cell-based competition binding assay relative to control in presence of DTT	B	BAO_0000219	cell-based format	Homo sapiens	None	None	None	None	CHEMBL1936	Stem cell growth factor receptor	Homo sapiens	SINGLE PROTEIN	CHEMBL1152541	1	Scientific Literature	Bioorg. Med. Chem.	2009	None
CHEMBL1789961	GW513184X	0	360.38	0	2.98	GW513184X	COc1cc(C=NNc2ncnc3c2cnn3-c2ccccc2)ccc1O	Inhibition	'='	15.03	%				UO_0000187					False	CHEMBL1962124	GSK_PKIS: KIT mean inhibition at 0.1 uM [Nanosyn]	B	BAO_0000357	single protein format	None	None	None	None	None	CHEMBL1936	Stem cell growth factor receptor	Homo sapiens	SINGLE PROTEIN	CHEMBL1961873	16	GSK Published Kinase Inhibitor Set			None
CHEMBL1794060	GW575533A	0	332.79	0	4.10	GW575533A	COc1ccc(Nc2ncc(-c3ccccc3)o2)cc1OC.Cl	Inhibition	'='	84.84	%				UO_0000187					False	CHEMBL1962131	GSK_PKIS: KIT (V560G mutant) mean inhibition at 1 uM [Nanosyn]	B	BAO_0000357	single protein format	None	None	None	None	None	CHEMBL1936	Stem cell growth factor receptor	Homo sapiens	SINGLE PROTEIN	CHEMBL1961873	16	GSK Published Kinase Inhibitor Set			None
CHEMBL409892	GW305178X	0	367.39	0	1.65	GW305178X	NS(=O)(=O)c1ccc(N/N=C2\C(=O)Nc3ccc4ncccc4c32)cc1	Inhibition	'='	10.21	%				UO_0000187					False	CHEMBL1962128	GSK_PKIS: KIT (T6701 mutant) mean inhibition at 0.1 uM [Nanosyn]	B	BAO_0000357	single protein format	None	None	None	None	None	CHEMBL1936	Stem cell growth factor receptor	Homo sapiens	SINGLE PROTEIN	CHEMBL1961873	16	GSK Published Kinase Inhibitor Set			None
CHEMBL1794071		0	409.92	0	3.73	SB-614067-R	Cl.ON=C1CCc2cc(-c3nc(C4CCNCC4)[nH]c3-c3ccncc3)ccc21	Inhibition	'='	5.8	%				UO_0000187					False	CHEMBL1962127	GSK_PKIS: KIT (D816V mutant) mean inhibition at 1 uM [Nanosyn]	B	BAO_0000357	single protein format	None	None	None	None	None	CHEMBL1936	Stem cell growth factor receptor	Homo sapiens	SINGLE PROTEIN	CHEMBL1961873	16	GSK Published Kinase Inhibitor Set			None
CHEMBL1794071		0	409.92	0	3.73	SB-614067-R	Cl.ON=C1CCc2cc(-c3nc(C4CCNCC4)[nH]c3-c3ccncc3)ccc21	Inhibition	'='	-1.23	%				UO_0000187					False	CHEMBL1962129	GSK_PKIS: KIT (T6701 mutant) mean inhibition at 1 uM [Nanosyn]	B	BAO_0000357	single protein format	None	None	None	None	None	CHEMBL1936	Stem cell growth factor receptor	Homo sapiens	SINGLE PROTEIN	CHEMBL1961873	16	GSK Published Kinase Inhibitor Set			None
CHEMBL517123	GSK-182497A	0	566.06	2	5.59	GSK182497A	CN(C)C(=O)O[C@H]1CN[C@H](C#Cc2cc3ncnc(Nc4ccc(OCc5cccc(F)c5)c(Cl)c4)c3s2)C1	Inhibition	'='	2.35	%				UO_0000187					False	CHEMBL1962126	GSK_PKIS: KIT (D816V mutant) mean inhibition at 0.1 uM [Nanosyn]	B	BAO_0000357	single protein format	None	None	None	None	None	CHEMBL1936	Stem cell growth factor receptor	Homo sapiens	SINGLE PROTEIN	CHEMBL1961873	16	GSK Published Kinase Inhibitor Set			None
CHEMBL208437	GW711782X	0	408.47	0	4.48	GW711782X	c1ccc(-c2n[nH]cc2-c2ccnc(-c3ccc(OCCn4ccnc4)cc3)c2)nc1	Inhibition	'='	1.62	%				UO_0000187					False	CHEMBL1962124	GSK_PKIS: KIT mean inhibition at 0.1 uM [Nanosyn]	B	BAO_0000357	single protein format	None	None	None	None	None	CHEMBL1936	Stem cell growth factor receptor	Homo sapiens	SINGLE PROTEIN	CHEMBL1961873	16	GSK Published Kinase Inhibitor Set			None
CHEMBL477583	GW743024X	0	374.44	0	4.65	GW743024X	Cc1ccc(NC(=O)c2ccoc2)cc1-c1ccc(C(=O)NCC2CC2)cc1	Inhibition	'='	3.87	%				UO_0000187					False	CHEMBL1962126	GSK_PKIS: KIT (D816V mutant) mean inhibition at 0.1 uM [Nanosyn]	B	BAO_0000357	single protein format	None	None	None	None	None	CHEMBL1936	Stem cell growth factor receptor	Homo sapiens	SINGLE PROTEIN	CHEMBL1961873	16	GSK Published Kinase Inhibitor Set			None
CHEMBL247228	GW770249X	0	431.35	1	5.27	GW770249X	Nc1ncnc2occ(-c3ccc(NC(=O)Nc4cc(C(F)(F)F)ccc4F)cc3)c12	Inhibition	'='	81.77	%				UO_0000187					False	CHEMBL1962130	GSK_PKIS: KIT (V560G mutant) mean inhibition at 0.1 uM [Nanosyn]	B	BAO_0000357	single protein format	None	None	None	None	None	CHEMBL1936	Stem cell growth factor receptor	Homo sapiens	SINGLE PROTEIN	CHEMBL1961873	16	GSK Published Kinase Inhibitor Set			None
CHEMBL485745	GW434756X	0	289.31	0	4.20	GW434756X	Fc1ccc(-c2nn3ccccc3c2-c2ccncc2)cc1	Inhibition	'='	-1.36	%				UO_0000187					False	CHEMBL1962126	GSK_PKIS: KIT (D816V mutant) mean inhibition at 0.1 uM [Nanosyn]	B	BAO_0000357	single protein format	None	None	None	None	None	CHEMBL1936	Stem cell growth factor receptor	Homo sapiens	SINGLE PROTEIN	CHEMBL1961873	16	GSK Published Kinase Inhibitor Set			None
CHEMBL1909367	GW680908A	0	587.94	2	5.38	GW680908A	COC(=O)Nc1nc2ccc(S(=O)(=O)c3ccc(NC(=O)Nc4cc(C(F)(F)F)ccc4F)cc3)cc2[nH]1.Cl	Inhibition	'='	3.87	%				UO_0000187					False	CHEMBL1962126	GSK_PKIS: KIT (D816V mutant) mean inhibition at 0.1 uM [Nanosyn]	B	BAO_0000357	single protein format	None	None	None	None	None	CHEMBL1936	Stem cell growth factor receptor	Homo sapiens	SINGLE PROTEIN	CHEMBL1961873	16	GSK Published Kinase Inhibitor Set			None
CHEMBL103115	GW831091X	0	348.36	0	2.31	GW831091X	NS(=O)(=O)c1ccc(Nc2cc(-c3ccc(O)c(F)c3)n[nH]2)cc1	Inhibition	'='	55.9	%				UO_0000187					False	CHEMBL1962131	GSK_PKIS: KIT (V560G mutant) mean inhibition at 1 uM [Nanosyn]	B	BAO_0000357	single protein format	None	None	None	None	None	CHEMBL1936	Stem cell growth factor receptor	Homo sapiens	SINGLE PROTEIN	CHEMBL1961873	16	GSK Published Kinase Inhibitor Set			None
CHEMBL576982	QUIZARTINIB	3	560.68	2	5.86	AC220	CC(C)(C)c1cc(NC(=O)Nc2ccc(-c3cn4c(n3)sc3cc(OCCN5CCOCC5)ccc34)cc2)no1	Kd	'='	6.3	nM	8.20			UO_0000065	14.63	0.28	2.34	7.72	True	CHEMBL1244474	Binding affinity to KIT L576P mutant	B	BAO_0000019	assay format	Homo sapiens	None	None	None	None	CHEMBL1936	Stem cell growth factor receptor	Homo sapiens	SINGLE PROTEIN	CHEMBL1240346	1	Scientific Literature	Blood	2009	None
CHEMBL2111784		0	472.63	1	6.99	37	C[C@H](Nc1cc(-c2sc(C3CCN(C)CC3)nc2-c2ccc(F)cc2)ccn1)c1ccccc1	IC50	'>'	10000.0	nM				UO_0000065					False	CHEMBL664301	Inhibition of human c-Kit kinase	B	BAO_0000357	single protein format	Homo sapiens	None	None	None	None	CHEMBL1936	Stem cell growth factor receptor	Homo sapiens	SINGLE PROTEIN	CHEMBL1147483	1	Scientific Literature	Bioorg. Med. Chem. Lett.	2004	None
CHEMBL1233882		0	304.36	0	3.20	PP102	CC(C)n1nc(-c2ccc3ncccc3c2)c2c(N)ncnc21	Inhibition	'='	13.0	%				UO_0000187					False	CHEMBL1244194	Inhibition of KIT T670I mutant at 1 uM after 60 mins by FRET assay in presence of 10 uM ATP	B	BAO_0000019	assay format	Homo sapiens	None	None	None	None	CHEMBL1936	Stem cell growth factor receptor	Homo sapiens	SINGLE PROTEIN	CHEMBL1240340	1	Scientific Literature	Nat. Chem. Biol.	2008	None
CHEMBL365784		0	405.48	0	4.90	13	COc1ccc(NC(=O)Nc2ccc(-c3c(C)sc4ncnc(N)c34)cc2)cc1	IC50	'='	15.14	nM	7.82			UO_0000065	19.29	0.37	2.92	7.65	False	CHEMBL1243604	Inhibition of cKIT	B	BAO_0000357	single protein format	None	None	None	None	None	CHEMBL1936	Stem cell growth factor receptor	Homo sapiens	SINGLE PROTEIN	CHEMBL1240323	1	Scientific Literature	J. Mol. Graph. Model.	2007	None
CHEMBL381207		0	461.44	1	6.05	26	Cc1sc2ncnc(N)c2c1-c1ccc(NC(=O)Nc2cc(C(F)(F)F)ccc2F)cc1	IC50	'='	181.97	nM	6.74			UO_0000065	14.61	0.29	0.69	7.25	False	CHEMBL1243604	Inhibition of cKIT	B	BAO_0000357	single protein format	None	None	None	None	None	CHEMBL1936	Stem cell growth factor receptor	Homo sapiens	SINGLE PROTEIN	CHEMBL1240323	1	Scientific Literature	J. Mol. Graph. Model.	2007	None
CHEMBL369908		0	466.57	1	5.88	41	Cc1cccc(NC(=O)Nc2ccc(-c3c(Cc4ccncc4)sc4ncnc(N)c34)cc2)c1	IC50	'='	954.99	nM	6.02			UO_0000065	12.90	0.24	0.14	5.69	False	CHEMBL1243604	Inhibition of cKIT	B	BAO_0000357	single protein format	None	None	None	None	None	CHEMBL1936	Stem cell growth factor receptor	Homo sapiens	SINGLE PROTEIN	CHEMBL1240323	1	Scientific Literature	J. Mol. Graph. Model.	2007	None
CHEMBL197353		0	419.51	0	4.43	42	Cc1cccc(NC(=O)Nc2ccc(-c3c(CCO)sc4ncnc(N)c34)cc2)c1	IC50	'='	37.15	nM	7.43			UO_0000065	17.71	0.34	3.00	6.57	False	CHEMBL1243604	Inhibition of cKIT	B	BAO_0000357	single protein format	None	None	None	None	None	CHEMBL1936	Stem cell growth factor receptor	Homo sapiens	SINGLE PROTEIN	CHEMBL1240323	1	Scientific Literature	J. Mol. Graph. Model.	2007	None
CHEMBL371510		0	393.45	1	5.03	49	Cc1cccc(NC(=O)Nc2ccc(-c3csc4ncnc(N)c34)cc2F)c1	IC50	'='	38.02	nM	7.42			UO_0000065	18.86	0.36	2.39	7.98	False	CHEMBL1243604	Inhibition of cKIT	B	BAO_0000357	single protein format	None	None	None	None	None	CHEMBL1936	Stem cell growth factor receptor	Homo sapiens	SINGLE PROTEIN	CHEMBL1240323	1	Scientific Literature	J. Mol. Graph. Model.	2007	None
CHEMBL371225		0	417.54	1	5.85	37	CCCc1sc2ncnc(N)c2c1-c1ccc(NC(=O)Nc2cccc(C)c2)cc1	IC50	'='	81.28	nM	7.09			UO_0000065	16.98	0.32	1.24	7.63	False	CHEMBL1243604	Inhibition of cKIT	B	BAO_0000357	single protein format	None	None	None	None	None	CHEMBL1936	Stem cell growth factor receptor	Homo sapiens	SINGLE PROTEIN	CHEMBL1240323	1	Scientific Literature	J. Mol. Graph. Model.	2007	None
CHEMBL1984842		0	464.55	0	4.46	SID103904777	CC(C)COc1nccn2c(-c3ccnc(NCC(C)(C)CO)n3)c(-c3ccc(F)cc3)nc12	Ki	'>'	1258.93	nM			inactive	UO_0000065					False	CHEMBL1963734	PUBCHEM_BIOASSAY: Navigating the Kinome. (Class of assay: other) Panel member name: KIT	F	BAO_0000019	assay format	None	None	None	None	None	CHEMBL1936	Stem cell growth factor receptor	Homo sapiens	SINGLE PROTEIN	CHEMBL1201862	7	PubChem BioAssays			None
CHEMBL1969102		0	440.53	1	5.89	SID103904308	Cc1cccc(NC(=O)Nc2ccc(-c3csc4c(-c5cn[nH]c5)cnc(N)c34)cc2)c1	Ki	'='	1.259	nM	8.90		active	UO_0000065					False	CHEMBL1963734	PUBCHEM_BIOASSAY: Navigating the Kinome. (Class of assay: other) Panel member name: KIT	F	BAO_0000019	assay format	None	None	None	None	None	CHEMBL1936	Stem cell growth factor receptor	Homo sapiens	SINGLE PROTEIN	CHEMBL1201862	7	PubChem BioAssays			None
CHEMBL223460		0	466.91	0	2.96	SID103905152	CS(=O)(=O)Nc1cc2c(cc1Cl)NC(=O)Nc1cnc(C#N)c(n1)OCCCCCO2	Ki	'>'	1258.93	nM			inactive	UO_0000065					False	CHEMBL1963734	PUBCHEM_BIOASSAY: Navigating the Kinome. (Class of assay: other) Panel member name: KIT	F	BAO_0000019	assay format	None	None	None	None	None	CHEMBL1936	Stem cell growth factor receptor	Homo sapiens	SINGLE PROTEIN	CHEMBL1201862	7	PubChem BioAssays			None
CHEMBL371379		0	466.57	1	5.88	40	Cc1cccc(NC(=O)Nc2ccc(-c3c(Cc4cccnc4)sc4ncnc(N)c34)cc2)c1	IC50	'='	794.33	nM	6.10			UO_0000065	13.07	0.25	0.22	5.76	False	CHEMBL1243604	Inhibition of cKIT	B	BAO_0000357	single protein format	None	None	None	None	None	CHEMBL1936	Stem cell growth factor receptor	Homo sapiens	SINGLE PROTEIN	CHEMBL1240323	1	Scientific Literature	J. Mol. Graph. Model.	2007	None
CHEMBL221271		0	318.25	0	1.28	ERK_Inhibitor_III	N/C(=N\[N+](=O)[O-])N/N=C\c1ccc(-c2cccc([N+](=O)[O-])c2)o1	Residual Activity	'='	107.0	%				UO_0000187					False	CHEMBL2219339	Millipore: Percentage of residual kinase activity of KIT at 1uM relative to control. Control inhibitor: Staurosporine at 10.0uM. Buffer: 8 mM MOPS pH 7.0, 0.2 mM EDTA, 10 mM MnCl2	B	BAO_0000357	single protein format	Homo sapiens	None	None	None	None	CHEMBL1936	Stem cell growth factor receptor	Homo sapiens	SINGLE PROTEIN	CHEMBL2218924	1	Scientific Literature	Biochem. J.	2013	None
CHEMBL1985311		0	391.41	0	4.09	SID103904855	Nc1n[nH]c2cccc(-c3ccc(NC(=O)Nc4cc(CO)ccc4F)cc3)c12	Ki	'>'	1258.93	nM			inactive	UO_0000065					False	CHEMBL1963734	PUBCHEM_BIOASSAY: Navigating the Kinome. (Class of assay: other) Panel member name: KIT	F	BAO_0000019	assay format	None	None	None	None	None	CHEMBL1936	Stem cell growth factor receptor	Homo sapiens	SINGLE PROTEIN	CHEMBL1201862	7	PubChem BioAssays			None
CHEMBL246970		0	404.90	0	3.83	SID103905472	NCC1CCC(CNc2nc(NCc3ccccc3Cl)ncc2[N+](=O)[O-])CC1	Ki	'>'	1258.93	nM			inactive	UO_0000065					False	CHEMBL1963734	PUBCHEM_BIOASSAY: Navigating the Kinome. (Class of assay: other) Panel member name: KIT	F	BAO_0000019	assay format	None	None	None	None	None	CHEMBL1936	Stem cell growth factor receptor	Homo sapiens	SINGLE PROTEIN	CHEMBL1201862	7	PubChem BioAssays			None
CHEMBL1682346		0	290.33	0	2.45	SID103904471	Nc1n[nH]c2ccc(-c3cn(Cc4ccccc4)nn3)cc12	Ki	'>'	1258.93	nM			inactive	UO_0000065					False	CHEMBL1963734	PUBCHEM_BIOASSAY: Navigating the Kinome. (Class of assay: other) Panel member name: KIT	F	BAO_0000019	assay format	None	None	None	None	None	CHEMBL1936	Stem cell growth factor receptor	Homo sapiens	SINGLE PROTEIN	CHEMBL1201862	7	PubChem BioAssays			None
CHEMBL379787		0	395.42	0	2.53	IRAK_1_4_Inhibitor	O=C(Nc1nc2ccccc2n1CCN1CCOCC1)c1cccc([N+](=O)[O-])c1	Residual Activity	'='	91.0	%				UO_0000187					False	CHEMBL2219339	Millipore: Percentage of residual kinase activity of KIT at 1uM relative to control. Control inhibitor: Staurosporine at 10.0uM. Buffer: 8 mM MOPS pH 7.0, 0.2 mM EDTA, 10 mM MnCl2	B	BAO_0000357	single protein format	Homo sapiens	None	None	None	None	CHEMBL1936	Stem cell growth factor receptor	Homo sapiens	SINGLE PROTEIN	CHEMBL2218924	1	Scientific Literature	Biochem. J.	2013	None
CHEMBL197592		0	375.46	0	4.89	7	Cc1sc2ncnc(N)c2c1-c1ccc(NC(=O)Nc2ccccc2)cc1	IC50	'='	32.36	nM	7.49			UO_0000065	19.95	0.38	2.60	8.06	False	CHEMBL1243604	Inhibition of cKIT	B	BAO_0000357	single protein format	None	None	None	None	None	CHEMBL1936	Stem cell growth factor receptor	Homo sapiens	SINGLE PROTEIN	CHEMBL1240323	1	Scientific Literature	J. Mol. Graph. Model.	2007	None
CHEMBL371329		0	389.48	1	5.20	9	Cc1cccc(NC(=O)Nc2ccc(-c3c(C)sc4ncnc(N)c34)cc2)c1	IC50	'='	8.913	nM	8.05			UO_0000065	20.67	0.39	2.85	8.66	False	CHEMBL1243604	Inhibition of cKIT	B	BAO_0000357	single protein format	None	None	None	None	None	CHEMBL1936	Stem cell growth factor receptor	Homo sapiens	SINGLE PROTEIN	CHEMBL1240323	1	Scientific Literature	J. Mol. Graph. Model.	2007	None
CHEMBL491418		0	435.92	1	6.00	12	CCCCCc1ccc(Nc2noc3c(C(=O)Nc4cncnc4)c(Cl)ccc23)cc1	IC50	'='	170.0	nM	6.77			UO_0000065	15.53	0.30	0.77	7.28	False	CHEMBL990799	Inhibition of c-kit	B	BAO_0000357	single protein format	None	None	None	None	None	CHEMBL1936	Stem cell growth factor receptor	Homo sapiens	SINGLE PROTEIN	CHEMBL1144163	1	Scientific Literature	Bioorg. Med. Chem. Lett.	2008	None
CHEMBL470483		0	414.39	0	4.50	9	Cc1ccc(C(=O)Nc2cccc(C(F)(F)F)c2)cc1C(=O)Nc1ccc(N)nc1	IC50	'='	7.0	nM	8.15			UO_0000065	19.68	0.37	3.65	8.40	False	CHEMBL946386	Inhibition of c-kit	B	BAO_0000357	single protein format	None	None	None	None	None	CHEMBL1936	Stem cell growth factor receptor	Homo sapiens	SINGLE PROTEIN	CHEMBL1158158	1	Scientific Literature	Bioorg. Med. Chem. Lett.	2008	None
CHEMBL1421	DASATINIB	4	488.02	0	3.31	Dasatinib	Cc1nc(Nc2ncc(C(=O)Nc3c(C)cccc3Cl)s2)cc(N2CCN(CCO)CC2)n1	IC50	'='	39.0	nM	7.41			UO_0000065	15.18	0.31	4.10	6.96	False	CHEMBL3826740	Inhibition of human KIT using poly[Glu,Tyr]4:1 as substrate in presence of [gamma-33P]ATP	B	BAO_0000357	single protein format	Homo sapiens	None	None	None	None	CHEMBL1936	Stem cell growth factor receptor	Homo sapiens	SINGLE PROTEIN	CHEMBL3822371	1	Scientific Literature	J. Med. Chem.	2016	None
CHEMBL1094718		0	578.55	2	7.09	4	Cn1cnc(-c2cc3nccc(Oc4ccc(NC(=O)c5cnn(-c6ccccc6)c5C(F)(F)F)cc4F)c3s2)c1	Inhibition	'<'	40.0	%				UO_0000187					False	CHEMBL1103925	Inhibition of cKit	B	BAO_0000357	single protein format	None	None	None	None	None	CHEMBL1936	Stem cell growth factor receptor	Homo sapiens	SINGLE PROTEIN	CHEMBL1157925	1	Scientific Literature	Bioorg. Med. Chem. Lett.	2010	None
CHEMBL1421	DASATINIB	4	488.02	0	3.31	13, BMS-354825	Cc1nc(Nc2ncc(C(=O)Nc3c(C)cccc3Cl)s2)cc(N2CCN(CCO)CC2)n1	IC50	'='	5.0	nM	8.30			UO_0000065	17.01	0.34	4.99	7.79	False	CHEMBL914498	Inhibition of c-kit	B	BAO_0000357	single protein format	Homo sapiens	None	None	None	None	CHEMBL1936	Stem cell growth factor receptor	Homo sapiens	SINGLE PROTEIN	CHEMBL1149291	1	Scientific Literature	J. Med. Chem.	2004	None
CHEMBL572881	MOTESANIB	3	373.46	0	4.04	AMG-706	CC1(C)CNc2cc(NC(=O)c3cccnc3NCc3ccncc3)ccc21	Kd	'='	3.2	nM	8.49			UO_0000065	22.75	0.41	4.45	10.76	True	CHEMBL1061077	Binding constant for KIT(V559D) kinase domain	B	BAO_0000357	single protein format	Homo sapiens	None	None	None	None	CHEMBL1936	Stem cell growth factor receptor	Homo sapiens	SINGLE PROTEIN	CHEMBL1150977	1	Scientific Literature	Nat. Biotechnol.	2008	None
CHEMBL553	ERLOTINIB	4	393.44	0	3.41	Erlotinib	C#Cc1cccc(Nc2ncnc3cc(OCCOC)c(OCCOC)cc23)c1	Kd	'='	3100.0	nM	5.51			UO_0000065	14.00	0.26	2.10	7.37	True	CHEMBL1061077	Binding constant for KIT(V559D) kinase domain	B	BAO_0000357	single protein format	Homo sapiens	None	None	None	None	CHEMBL1936	Stem cell growth factor receptor	Homo sapiens	SINGLE PROTEIN	CHEMBL1150977	1	Scientific Literature	Nat. Biotechnol.	2008	None
CHEMBL124660	TANDUTINIB	2	562.72	2	5.03	MLN-518	COc1cc2c(N3CCN(C(=O)Nc4ccc(OC(C)C)cc4)CC3)ncnc2cc1OCCCN1CCCCC1	Kd	'='	3.8	nM	8.42			UO_0000065	14.96	0.28	3.39	9.12	True	CHEMBL1061077	Binding constant for KIT(V559D) kinase domain	B	BAO_0000357	single protein format	Homo sapiens	None	None	None	None	CHEMBL1936	Stem cell growth factor receptor	Homo sapiens	SINGLE PROTEIN	CHEMBL1150977	1	Scientific Literature	Nat. Biotechnol.	2008	None
CHEMBL259084	MLN-8054	1	476.87	1	5.87	MLN-8054	O=C(O)c1ccc(Nc2ncc3c(n2)-c2ccc(Cl)cc2C(c2c(F)cccc2F)=NC3)cc1	Kd	'>'	10000.0	nM				UO_0000065					True	CHEMBL1061077	Binding constant for KIT(V559D) kinase domain	B	BAO_0000357	single protein format	Homo sapiens	None	None	None	None	CHEMBL1936	Stem cell growth factor receptor	Homo sapiens	SINGLE PROTEIN	CHEMBL1150977	1	Scientific Literature	Nat. Biotechnol.	2008	None
CHEMBL567068		0	486.36	0	3.81	17	Cn1c(=O)c(-c2c(Cl)cccc2Cl)cc2cnc(Nc3ccc(NCC(O)CO)cc3)nc21	IC50	'='	421.0	nM	6.38			UO_0000065	13.11	0.26	2.57	5.68	False	CHEMBL1050613	Inhibition of human recombinant C-Kit	B	BAO_0000357	single protein format	Homo sapiens	None	None	None	None	CHEMBL1936	Stem cell growth factor receptor	Homo sapiens	SINGLE PROTEIN	CHEMBL1156739	1	Scientific Literature	Bioorg. Med. Chem. Lett.	2009	None
CHEMBL288441	BOSUTINIB	4	530.46	2	5.19	SKI-606	COc1cc(Nc2c(C#N)cnc3cc(OCCCN4CCN(C)CC4)c(OC)cc23)c(Cl)cc1Cl	IC50	'='	2772.0	nM	5.56			UO_0000065	10.48	0.21	0.37	6.71	False	CHEMBL1244577	Inhibition of cKIT D816V mutant	B	BAO_0000019	assay format	Homo sapiens	None	None	None	None	CHEMBL1936	Stem cell growth factor receptor	Homo sapiens	SINGLE PROTEIN	CHEMBL1240341	1	Scientific Literature	Leukemia	2009	None
CHEMBL1163565		0	530.98	1	4.92	5o	CC(=O)N1CCN(c2cc(-c3cnc4c(c3)N(Cc3cc(Cl)ccc3C(F)(F)F)CCN4)ccn2)CC1	Inhibition	'<'	50.0	%				UO_0000187					False	CHEMBL1166043	Inhibition of KIT V559D,V654A mutant at 1 uM	B	BAO_0000019	assay format	Homo sapiens	None	None	None	None	CHEMBL1936	Stem cell growth factor receptor	Homo sapiens	SINGLE PROTEIN	CHEMBL1165965	1	Scientific Literature	Bioorg. Med. Chem.	2010	None
CHEMBL430090		0	442.40	1	5.75	50	COc1ccc(-c2ccc(NC(=O)Nc3cccc(C(F)(F)F)c3)cc2)c2c(N)noc12	IC50	'='	56.0	nM	7.25			UO_0000065	16.39	0.31	1.50	7.08	False	CHEMBL949292	Inhibition of KIT by HTRF assay	B	BAO_0000357	single protein format	None	None	None	None	None	CHEMBL1936	Stem cell growth factor receptor	Homo sapiens	SINGLE PROTEIN	CHEMBL1142358	1	Scientific Literature	J. Med. Chem.	2008	None
CHEMBL270084		0	406.42	1	5.18	49	COc1ccc(-c2ccc(NC(=O)Nc3cc(C)ccc3F)cc2)c2c(N)noc12	IC50	'='	43.0	nM	7.37			UO_0000065	18.13	0.34	2.19	7.19	False	CHEMBL949292	Inhibition of KIT by HTRF assay	B	BAO_0000357	single protein format	None	None	None	None	None	CHEMBL1936	Stem cell growth factor receptor	Homo sapiens	SINGLE PROTEIN	CHEMBL1142358	1	Scientific Literature	J. Med. Chem.	2008	None
CHEMBL410663		0	430.36	1	5.88	41	Nc1noc2cccc(-c3ccc(NC(=O)Nc4ccc(F)c(C(F)(F)F)c4)cc3)c12	IC50	'='	62.0	nM	7.21			UO_0000065	16.75	0.32	1.33	7.74	False	CHEMBL949292	Inhibition of KIT by HTRF assay	B	BAO_0000357	single protein format	None	None	None	None	None	CHEMBL1936	Stem cell growth factor receptor	Homo sapiens	SINGLE PROTEIN	CHEMBL1142358	1	Scientific Literature	J. Med. Chem.	2008	None
CHEMBL271600		0	378.82	1	5.37	32	Nc1noc2cccc(-c3ccc(NC(=O)Nc4cccc(Cl)c4)cc3)c12	IC50	'='	10.0	nM	8.00			UO_0000065	21.12	0.40	2.63	8.59	False	CHEMBL949292	Inhibition of KIT by HTRF assay	B	BAO_0000357	single protein format	None	None	None	None	None	CHEMBL1936	Stem cell growth factor receptor	Homo sapiens	SINGLE PROTEIN	CHEMBL1142358	1	Scientific Literature	J. Med. Chem.	2008	None
CHEMBL1173047		0	475.50	0	4.86	27	COc1ccc(NC(=O)Nc2ccc3c(c2)NC(=O)/C3=C/c2ccc(OC)c(OC)c2OC)cc1	Inhibition	'='	70.2	%				UO_0000187					False	CHEMBL1176714	Inhibition of cKIT at 0.1 uM	B	BAO_0000357	single protein format	None	None	None	None	None	CHEMBL1936	Stem cell growth factor receptor	Homo sapiens	SINGLE PROTEIN	CHEMBL1177651	1	Scientific Literature	Bioorg. Med. Chem.	2010	None
CHEMBL941	IMATINIB	4	493.62	0	4.59	1	Cc1ccc(NC(=O)c2ccc(CN3CCN(C)CC3)cc2)cc1Nc1nccc(-c2cccnc2)n1	IC50	'='	260.0	nM	6.58			UO_0000065	13.34	0.24	2.00	7.63	False	CHEMBL766073	Inhibition of chimeric PDGF receptor with c-kit cytoplasmic domain phosphorylation in CHO cells	B	BAO_0000219	cell-based format	None	None	None	CHO	None	CHEMBL1936	Stem cell growth factor receptor	Homo sapiens	SINGLE PROTEIN	CHEMBL1135998	1	Scientific Literature	J. Med. Chem.	2002	CHEMBL3308072
CHEMBL3818247		0	461.48	0	3.32	4d	CN1C(=O)COc2c1cnc1ccc(Sc3nnc4c(F)cc(-c5cnn(C)c5)cn34)cc21	IC50	'>'	30000.0	nM				UO_0000065					False	CHEMBL3820476	Inhibition of c-Kit (unknown origin) incubated for 1 hr by spectrophotometric analysis	B	BAO_0000357	single protein format	Homo sapiens	None	None	None	None	CHEMBL1936	Stem cell growth factor receptor	Homo sapiens	SINGLE PROTEIN	CHEMBL3817824	1	Scientific Literature	Bioorg. Med. Chem.	2016	None
CHEMBL1779202		0	425.53	0	4.49	27	CC1(C)c2cc(C3CCN(C4COC4)CC3)ccc2C(=O)c2c1[nH]c1cc(C#N)ccc21	IC50	'>'	50000.0	nM				UO_0000065					True	CHEMBL1781777	Inhibition of Kit assessed as biotin-HEQEDEPEGDYFEWLEPE peptide phosphorylation by TR-FRET assay	B	BAO_0000357	single protein format	None	None	None	None	None	CHEMBL1936	Stem cell growth factor receptor	Homo sapiens	SINGLE PROTEIN	CHEMBL1777813	1	Scientific Literature	Bioorg. Med. Chem. Lett.	2011	None
CHEMBL521179	SR-3677	0	408.46	0	2.80	5, SR-3677	CN(C)CCOc1cc(-c2cn[nH]c2)ccc1NC(=O)C1COc2ccccc2O1	Inhibition	'<'	10.0	%				UO_0000187					False	CHEMBL983606	Inhibition of KIT at 3 uM	B	BAO_0000357	single protein format	None	None	None	None	None	CHEMBL1936	Stem cell growth factor receptor	Homo sapiens	SINGLE PROTEIN	CHEMBL1142492	1	Scientific Literature	J. Med. Chem.	2008	None
CHEMBL484883		0	449.78	1	5.17	15	O=C(Nc1cncnc1)c1c(Cl)ccc2c(Nc3ccc(OC(F)(F)F)cc3)noc12	IC50	'='	11.0	nM	7.96			UO_0000065	17.69	0.35	2.79	7.79	False	CHEMBL990799	Inhibition of c-kit	B	BAO_0000357	single protein format	None	None	None	None	None	CHEMBL1936	Stem cell growth factor receptor	Homo sapiens	SINGLE PROTEIN	CHEMBL1144163	1	Scientific Literature	Bioorg. Med. Chem. Lett.	2008	None
CHEMBL2333445		0	339.42	0	3.44	1	CCc1ccc(-c2ccc3c(c2)-c2[nH]ncc2S(=O)(=O)N3C)cc1	Activity	'='	52.0	%				UO_0000187					False	CHEMBL2350031	Inhibition of c-Kit D816H mutant (unknown origin) using [gamma-33P]ATP assessed as residual activity at 3 uM	B	BAO_0000357	single protein format	Homo sapiens	None	None	None	None	CHEMBL1936	Stem cell growth factor receptor	Homo sapiens	SINGLE PROTEIN	CHEMBL2346629	1	Scientific Literature	Eur. J. Med. Chem.	2013	None
CHEMBL26559		0	262.31	0	4.19	Formula 2	Cc1c2ccncc2c(C)c2c1[nH]c1ccc(O)cc12	IC50	'='	400.0	nM	6.40			UO_0000065	24.39	0.44	2.21	13.08	False	CHEMBL873572	Inhibitory concentration against c-Kit D816V type expressed in recombinant baculovirus	B	BAO_0000019	assay format	Homo sapiens	None	None	None	None	CHEMBL1936	Stem cell growth factor receptor	Homo sapiens	SINGLE PROTEIN	CHEMBL1141098	1	Scientific Literature	J. Med. Chem.	2005	None
CHEMBL26559		0	262.31	0	4.19	Formula 2	Cc1c2ccncc2c(C)c2c1[nH]c1ccc(O)cc12	IC50	'='	10.0	nM	8.00			UO_0000065					False	CHEMBL883229	Inhibitory concentration against IL-3 independent Ba/F3 Kit D816V cell line	F	BAO_0000219	cell-based format	None	None	None	D816V	None	CHEMBL1936	Stem cell growth factor receptor	Homo sapiens	SINGLE PROTEIN	CHEMBL1141098	1	Scientific Literature	J. Med. Chem.	2005	None
CHEMBL279472		0	390.53	1	5.33	Formula 8	CCN(CC)CCCNc1nccc2c(C)c3[nH]c4ccc(OC)cc4c3cc12	IC50	'='	2000.0	nM	5.70			UO_0000065	14.59	0.27	0.37	10.72	False	CHEMBL873572	Inhibitory concentration against c-Kit D816V type expressed in recombinant baculovirus	B	BAO_0000019	assay format	Homo sapiens	None	None	None	None	CHEMBL1936	Stem cell growth factor receptor	Homo sapiens	SINGLE PROTEIN	CHEMBL1141098	1	Scientific Literature	J. Med. Chem.	2005	None
CHEMBL55137		0	404.56	1	5.35	Formula 9	CCN(CC)CCCNc1nccc2c(C)c3c(c(C)c12)c1cc(O)ccc1n3C	IC50	'='	2500.0	nM	5.60			UO_0000065	13.85	0.26	0.25	10.51	False	CHEMBL880421	Inhibitory concentration against c-Kit wild type expressed in recombinant baculovirus	B	BAO_0000019	assay format	Homo sapiens	None	None	None	None	CHEMBL1936	Stem cell growth factor receptor	Homo sapiens	SINGLE PROTEIN	CHEMBL1141098	1	Scientific Literature	J. Med. Chem.	2005	None
CHEMBL198601		0	460.56	0	4.57	52	CNC(=O)CCc1sc2ncnc(N)c2c1-c1ccc(NC(=O)Nc2cccc(C)c2)cc1	IC50	'='	400.0	nM	6.40			UO_0000065	13.89	0.26	1.83	5.24	True	CHEMBL882600	Inhibitory concentration against cKit with 4 uM Biotin-Ahx-AEEEYFFLFA-amide for 1 hr at ambient temperature	B	BAO_0000357	single protein format	Homo sapiens	None	None	None	None	CHEMBL1936	Stem cell growth factor receptor	Homo sapiens	SINGLE PROTEIN	CHEMBL1141091	1	Scientific Literature	J. Med. Chem.	2005	None
CHEMBL372388		0	487.63	0	4.64	60	Cc1cccc(NC(=O)Nc2ccc(-c3c(CN4CCN(C)CC4)sc4ncnc(N)c34)cc2)c1	IC50	'='	800.0	nM	6.10			UO_0000065	12.50	0.24	1.46	6.13	True	CHEMBL882600	Inhibitory concentration against cKit with 4 uM Biotin-Ahx-AEEEYFFLFA-amide for 1 hr at ambient temperature	B	BAO_0000357	single protein format	Homo sapiens	None	None	None	None	CHEMBL1936	Stem cell growth factor receptor	Homo sapiens	SINGLE PROTEIN	CHEMBL1141091	1	Scientific Literature	J. Med. Chem.	2005	None
CHEMBL371379		0	466.57	1	5.88	82	Cc1cccc(NC(=O)Nc2ccc(-c3c(Cc4cccnc4)sc4ncnc(N)c34)cc2)c1	IC50	'='	790.0	nM	6.10			UO_0000065	13.08	0.25	0.22	5.77	True	CHEMBL882600	Inhibitory concentration against cKit with 4 uM Biotin-Ahx-AEEEYFFLFA-amide for 1 hr at ambient temperature	B	BAO_0000357	single protein format	Homo sapiens	None	None	None	None	CHEMBL1936	Stem cell growth factor receptor	Homo sapiens	SINGLE PROTEIN	CHEMBL1141091	1	Scientific Literature	J. Med. Chem.	2005	None
CHEMBL504805		0	396.37	0	4.36	16	Cc1ccn(-c2cccc(C(F)(F)F)c2)c(=O)c1-c1ccc2nc(N)ncc2c1	IC50	'='	14.0	nM	7.85			UO_0000065	19.81	0.37	3.49	10.64	False	CHEMBL955806	Inhibition of c-Kit by TR-FRET assay	B	BAO_0000357	single protein format	None	None	None	None	None	CHEMBL1936	Stem cell growth factor receptor	Homo sapiens	SINGLE PROTEIN	CHEMBL1150317	1	Scientific Literature	J. Med. Chem.	2008	None
CHEMBL941	IMATINIB	4	493.62	0	4.59	Imatinib	Cc1ccc(NC(=O)c2ccc(CN3CCN(C)CC3)cc2)cc1Nc1nccc(-c2cccnc2)n1	IC50	'='	46.0	nM	7.34			UO_0000065	14.86	0.27	2.75	8.50	False	CHEMBL955807	Inhibition of SCF-induced phosphorylation of c-Kit in MO7e cells by TR-FRET assay	B	BAO_0000219	cell-based format	None	None	None	MO7e	None	CHEMBL1936	Stem cell growth factor receptor	Homo sapiens	SINGLE PROTEIN	CHEMBL1150317	1	Scientific Literature	J. Med. Chem.	2008	None
CHEMBL460702	BMS-777607	2	512.90	2	5.19	10, BMS-777607	CCOc1ccn(-c2ccc(F)cc2)c(=O)c1C(=O)Nc1ccc(Oc2ccnc(N)c2Cl)c(F)c1	IC50	'>'	500.0	nM				UO_0000065					False	CHEMBL963602	Inhibition of Kit by Ambit binding assay	B	BAO_0000357	single protein format	None	None	None	None	None	CHEMBL1936	Stem cell growth factor receptor	Homo sapiens	SINGLE PROTEIN	CHEMBL1140952	1	Scientific Literature	J. Med. Chem.	2009	None
CHEMBL438653		0	444.54	0	4.70	34a	Cc1cccc(NC(=O)Nc2ccc(-c3ccc(OCCN(C)C)c4[nH]nc(N)c34)cc2)c1	IC50	'='	65.0	nM	7.19			UO_0000065	16.17	0.30	2.49	6.64	True	CHEMBL920441	Inhibition of c-Kit by HTRF assay	B	BAO_0000357	single protein format	Homo sapiens	None	None	None	None	CHEMBL1936	Stem cell growth factor receptor	Homo sapiens	SINGLE PROTEIN	CHEMBL1142982	1	Scientific Literature	J. Med. Chem.	2007	None
CHEMBL494072		0	431.54	0	3.24	1	Cc1ccc(C(=O)NC2CC2)cc1-c1ccc2nc(NCCN3CCOCC3)ncc2c1	IC50	'='	162.0	nM	6.79			UO_0000065	15.74	0.29	3.55	8.55	False	CHEMBL1024856	Inhibition of cKit	B	BAO_0000357	single protein format	None	None	None	None	None	CHEMBL1936	Stem cell growth factor receptor	Homo sapiens	SINGLE PROTEIN	CHEMBL1140163	1	Scientific Literature	J. Med. Chem.	2008	None
CHEMBL495330		0	379.46	1	5.16	18	Cc1ccc(C(=O)NC2CC2)cc1-c1ccc2c(-c3ccccc3)nncc2c1	IC50	'='	149.0	nM	6.83			UO_0000065	17.99	0.32	1.67	12.44	False	CHEMBL1024856	Inhibition of cKit	B	BAO_0000357	single protein format	None	None	None	None	None	CHEMBL1936	Stem cell growth factor receptor	Homo sapiens	SINGLE PROTEIN	CHEMBL1140163	1	Scientific Literature	J. Med. Chem.	2008	None
CHEMBL202919		0	493.97	1	5.82	17d	COc1cc2nccc(Oc3ccc(NC(=S)NC(=O)c4ccccc4Cl)cc3)c2cc1OC	IC50	'='	637.0	nM	6.20			UO_0000065					False	CHEMBL860934	Inhibition of c-kit receptor phosphorylation in M07e cell	F	BAO_0000219	cell-based format	Homo sapiens	None	None	M07e	None	CHEMBL1936	Stem cell growth factor receptor	Homo sapiens	SINGLE PROTEIN	CHEMBL1146076	1	Scientific Literature	J. Med. Chem.	2006	None
CHEMBL205674		0	437.57	1	6.07	13a	COc1cc2nccc(Oc3ccc(N/C(S)=N/C4CCCCC4)cc3)c2cc1OC	IC50	'='	69.0	nM	7.16			UO_0000065					False	CHEMBL860934	Inhibition of c-kit receptor phosphorylation in M07e cell	F	BAO_0000219	cell-based format	Homo sapiens	None	None	M07e	None	CHEMBL1936	Stem cell growth factor receptor	Homo sapiens	SINGLE PROTEIN	CHEMBL1146076	1	Scientific Literature	J. Med. Chem.	2006	None
CHEMBL247797		0	479.49	0	4.04	41	CNC(=O)Nc1ccc(CNc2c(C(=O)Nc3ccc(SC(F)(F)F)cc3)cnn2C)cn1	IC50	'='	17.0	nM	7.77			UO_0000065	16.20	0.32	3.73	6.88	False	CHEMBL922915	Inhibition of human recombinant cKit by FRET assay	B	BAO_0000357	single protein format	None	None	None	None	None	CHEMBL1936	Stem cell growth factor receptor	Homo sapiens	SINGLE PROTEIN	CHEMBL1140657	1	Scientific Literature	Bioorg. Med. Chem. Lett.	2007	None
CHEMBL247435		0	444.40	0	2.36	38	CNC(=O)c1cc(CNc2c(C(=O)Nc3ccc4c(c3)OC(F)(F)O4)cnn2C)ccn1	IC50	'='	11.0	nM	7.96			UO_0000065	17.91	0.34	5.60	6.67	False	CHEMBL922915	Inhibition of human recombinant cKit by FRET assay	B	BAO_0000357	single protein format	None	None	None	None	None	CHEMBL1936	Stem cell growth factor receptor	Homo sapiens	SINGLE PROTEIN	CHEMBL1140657	1	Scientific Literature	Bioorg. Med. Chem. Lett.	2007	None
CHEMBL248226		0	454.43	0	4.02	4	CCNC(=O)c1cc(CNc2ccccc2C(=O)Nc2ccc3c(c2)OC(F)(F)O3)ccn1	IC50	'='	25.0	nM	7.60			UO_0000065	16.73	0.31	3.58	7.48	False	CHEMBL922915	Inhibition of human recombinant cKit by FRET assay	B	BAO_0000357	single protein format	None	None	None	None	None	CHEMBL1936	Stem cell growth factor receptor	Homo sapiens	SINGLE PROTEIN	CHEMBL1140657	1	Scientific Literature	Bioorg. Med. Chem. Lett.	2007	None
CHEMBL2311808		0	461.53	1	5.34	2a	Cc1cn(-c2cccc(NC(=O)c3ccc(C)c(Nc4nccc(-c5cccnc5)n4)c3)c2)cn1	IC50	'>'	1000.0	nM				UO_0000065					False	CHEMBL2319222	Inhibition of human c-Kit D816V mutant using poly[Glu:Tyr] (4:1) peptide substrate	B	BAO_0000357	single protein format	Homo sapiens	None	None	None	None	CHEMBL1936	Stem cell growth factor receptor	Homo sapiens	SINGLE PROTEIN	CHEMBL2311368	1	Scientific Literature	Bioorg. Med. Chem. Lett.	2013	None
CHEMBL493708		0	415.42	0	4.83	17	Cc1ccc(C(=O)NC2CC2)cc1-c1ccc2c(O[C@H](C)C(F)(F)F)nncc2c1	IC50	'='	1174.0	nM	5.93			UO_0000065	14.28	0.27	1.10	9.25	False	CHEMBL1024856	Inhibition of cKit	B	BAO_0000357	single protein format	None	None	None	None	None	CHEMBL1936	Stem cell growth factor receptor	Homo sapiens	SINGLE PROTEIN	CHEMBL1140163	1	Scientific Literature	J. Med. Chem.	2008	None
CHEMBL494270		0	431.54	0	3.24	7	Cc1ccc(C(=O)NC2CC2)cc1-c1ccc2c(NCCN3CCOCC3)nncc2c1	IC50	'='	1061.0	nM	5.97			UO_0000065	13.84	0.25	2.73	7.53	False	CHEMBL1024856	Inhibition of cKit	B	BAO_0000357	single protein format	None	None	None	None	None	CHEMBL1936	Stem cell growth factor receptor	Homo sapiens	SINGLE PROTEIN	CHEMBL1140163	1	Scientific Literature	J. Med. Chem.	2008	None
CHEMBL2311808		0	461.53	1	5.34	2a	Cc1cn(-c2cccc(NC(=O)c3ccc(C)c(Nc4nccc(-c5cccnc5)n4)c3)c2)cn1	IC50	'<'	10.0	nM				UO_0000065					False	CHEMBL2319216	Inhibition of human c-Kit V650G mutant using poly[Glu:Tyr] (4:1) peptide substrate	B	BAO_0000357	single protein format	Homo sapiens	None	None	None	None	CHEMBL1936	Stem cell growth factor receptor	Homo sapiens	SINGLE PROTEIN	CHEMBL2311368	1	Scientific Literature	Bioorg. Med. Chem. Lett.	2013	None
CHEMBL1807483		0	504.62	1	3.47	12a	Cc1nc(Nc2cc(-c3cccc(NS(=O)(=O)c4ccccc4)c3)n[nH]2)cc(N2CCN(C)CC2)n1	Inhibition	'='	27.0	%				UO_0000187					False	CHEMBL1810338	Inhibition of c-Kit at 0.1 uM	B	BAO_0000357	single protein format	None	None	None	None	None	CHEMBL1936	Stem cell growth factor receptor	Homo sapiens	SINGLE PROTEIN	CHEMBL1806486	1	Scientific Literature	Bioorg. Med. Chem.	2011	None
CHEMBL535	SUNITINIB	4	398.48	0	3.33	Sunitinib	CCN(CC)CCNC(=O)c1c(C)[nH]c(/C=C2\C(=O)Nc3ccc(F)cc32)c1C	Selectivity	'='	0.0174										False	CHEMBL1051318	Selectivity for KIT as proportion of 290 kinases in screen with similar potency; non-selective = 1 highly selective = 0	B	BAO_0000357	single protein format	Homo sapiens	None	None	None	None	CHEMBL1936	Stem cell growth factor receptor	Homo sapiens	SINGLE PROTEIN	CHEMBL1150977	1	Scientific Literature	Nat. Biotechnol.	2008	None
CHEMBL3939150		0	609.69	2	5.40	34	Cc1ccc(C(=O)N2CCC(Oc3cc(NC(=O)c4ccc(CN5CCN(C)CC5)c(C(F)(F)F)c4)ccc3C)CC2)cn1	Inhibition						Active						False	CHEMBL3879045	Inhibition of c-KIT autophosphorylation at Y719 in human GIST882 cells at 0.01 to 3 uM measured after 2 hrs by immunoblotting	B	BAO_0000219	cell-based format	Homo sapiens	None	None	None	None	CHEMBL1936	Stem cell growth factor receptor	Homo sapiens	SINGLE PROTEIN	CHEMBL3877303	1	Scientific Literature	J Med Chem	2017	None
CHEMBL3894450		0	595.67	2	5.09	24	Cc1ccc(NC(=O)c2ccc(CN3CCN(C)CC3)c(C(F)(F)F)c2)cc1OC1CCN(C(=O)c2ccncc2)CC1	GI50	'='	170.0	nM				UO_0000065					False	CHEMBL3878975	Inhibition of Tel-fused c-KIT (unknown origin) expressed in BAF3 cells assessed as growth inhibition measured after 72 hrs by CellTiter-Glo or CCK8 assay	B	BAO_0000219	cell-based format	Homo sapiens	None	None	BaF3	None	CHEMBL1936	Stem cell growth factor receptor	Homo sapiens	SINGLE PROTEIN	CHEMBL3877303	1	Scientific Literature	J Med Chem	2017	CHEMBL3307634
CHEMBL378627		0	448.50	0	1.92	18b	COc1cc(S(C)(=O)=O)c(OC)cc1CC(=O)Nc1cc(N)c(C#N)c(OC(C)C)n1	Ki	'>'	1200.0	nM				UO_0000065					False	CHEMBL863196	Inhibition of cKit	B	BAO_0000357	single protein format	Homo sapiens	None	None	None	None	CHEMBL1936	Stem cell growth factor receptor	Homo sapiens	SINGLE PROTEIN	CHEMBL1148638	1	Scientific Literature	J. Med. Chem.	2006	None
CHEMBL3946124		0	579.96	2	6.58	Table 6-B, 12	O=C(CCCCCC(=O)Nc1cc(Oc2ccc(NC(=O)Nc3ccc(Cl)c(C(F)(F)F)c3)cc2)ccn1)NO	IC50	'<='	100.0	nM				UO_0000065					False	CHEMBL3882092	Inhibition of human N-terminal GST-tagged human c-Kit (Thr544 to Val976 residues) expressed in baculovirus expression system assessed as decrease in biotinylated KDR phosphorylation at Tyr996 preincubated for 5 mins followed by substrate addition measured after 30 mins by DELFIA method	B	BAO_0000019	assay format	Homo sapiens	None	None	None	None	CHEMBL1936	Stem cell growth factor receptor	Homo sapiens	SINGLE PROTEIN	CHEMBL3881527	38	Patent Bioactivity Data		2008	None
CHEMBL402548	DANUSERTIB	2	474.57	0	2.64	9d	CO[C@@H](C(=O)N1Cc2n[nH]c(NC(=O)c3ccc(N4CCN(C)CC4)cc3)c2C1)c1ccccc1	IC50	'='	407.0	nM	6.39			UO_0000065	13.47	0.25	3.75	6.81	False	CHEMBL911843	Inhibition of C-kit	B	BAO_0000357	single protein format	Homo sapiens	None	None	None	None	CHEMBL1936	Stem cell growth factor receptor	Homo sapiens	SINGLE PROTEIN	CHEMBL1137365	1	Scientific Literature	J. Med. Chem.	2006	None
CHEMBL259247		0	400.36	0	4.31	1	Cc1ccc(NC(=O)c2cccc(C(F)(F)F)c2)cc1C(=O)Nc1cncnc1	IC50	'='	14.0	nM	7.85			UO_0000065	19.62	0.37	3.54	9.35	False	CHEMBL990799	Inhibition of c-kit	B	BAO_0000357	single protein format	None	None	None	None	None	CHEMBL1936	Stem cell growth factor receptor	Homo sapiens	SINGLE PROTEIN	CHEMBL1144163	1	Scientific Literature	Bioorg. Med. Chem. Lett.	2008	None
CHEMBL460702	BMS-777607	2	512.90	2	5.19	10, BMS-777607	CCOc1ccn(-c2ccc(F)cc2)c(=O)c1C(=O)Nc1ccc(Oc2ccnc(N)c2Cl)c(F)c1	Activity	'='	10.0	%				UO_0000187					False	CHEMBL961281	Binding affinity to KIT V559D:T670I mutant at 10 uM by Ambit binding assay relative to control	B	BAO_0000019	assay format	Homo sapiens	None	None	None	None	CHEMBL1936	Stem cell growth factor receptor	Homo sapiens	SINGLE PROTEIN	CHEMBL1140952	1	Scientific Literature	J. Med. Chem.	2009	None
CHEMBL1835867		0	349.44	0	2.80	34	CN1CCC(c2ccc(Nc3nc(N)n(-c4ccccn4)n3)cc2)CC1	Ki	'<'	0.001	nM		Outside typical range		UO_0000065					False	CHEMBL1840409	Displacement of [33P]ATP from human recombinant c-KIT domain after 20 mins by scintillation counting	B	BAO_0000357	single protein format	Homo sapiens	None	None	None	None	CHEMBL1936	Stem cell growth factor receptor	Homo sapiens	SINGLE PROTEIN	CHEMBL1833953	1	Scientific Literature	J. Med. Chem.	2011	None
CHEMBL379093	GW651576X	0	429.88	1	5.99	GW651576X	Fc1cccc(COc2ccc(Nc3ncncc3C#Cc3ccccc3)cc2Cl)c1	Inhibition	'='	6.38	%				UO_0000187					False	CHEMBL1962129	GSK_PKIS: KIT (T6701 mutant) mean inhibition at 1 uM [Nanosyn]	B	BAO_0000357	single protein format	None	None	None	None	None	CHEMBL1936	Stem cell growth factor receptor	Homo sapiens	SINGLE PROTEIN	CHEMBL1961873	16	GSK Published Kinase Inhibitor Set			None
CHEMBL1096290	GSK-1000163A	0	395.47	0	1.80	GSK1000163A	CCn1c(-c2nonc2N)nc2c(C#CC(C)(C)O)nc(CN3CCCC3)cc21	Inhibition	'='	4.31	%				UO_0000187					False	CHEMBL1962131	GSK_PKIS: KIT (V560G mutant) mean inhibition at 1 uM [Nanosyn]	B	BAO_0000357	single protein format	None	None	None	None	None	CHEMBL1936	Stem cell growth factor receptor	Homo sapiens	SINGLE PROTEIN	CHEMBL1961873	16	GSK Published Kinase Inhibitor Set			None
CHEMBL521806	GSK-237700A	0	457.94	0	5.00	GSK237700A	COc1cc2ncn(-c3cc(O[C@@H](C)c4ccccc4Cl)c(C(N)=O)s3)c2cc1OC	Inhibition	'='	4.65	%				UO_0000187					False	CHEMBL1962124	GSK_PKIS: KIT mean inhibition at 0.1 uM [Nanosyn]	B	BAO_0000357	single protein format	None	None	None	None	None	CHEMBL1936	Stem cell growth factor receptor	Homo sapiens	SINGLE PROTEIN	CHEMBL1961873	16	GSK Published Kinase Inhibitor Set			None
CHEMBL207410	GW772405X	0	486.93	1	5.35	GW772405X	CNC(=O)c1cccc(C#Cc2cncnc2Nc2ccc(OCc3cccc(F)c3)c(Cl)c2)c1	Inhibition	'='	8.09	%				UO_0000187					False	CHEMBL1962125	GSK_PKIS: KIT mean inhibition at 1 uM [Nanosyn]	B	BAO_0000357	single protein format	None	None	None	None	None	CHEMBL1936	Stem cell growth factor receptor	Homo sapiens	SINGLE PROTEIN	CHEMBL1961873	16	GSK Published Kinase Inhibitor Set			None
CHEMBL517171	GSK-1713088A	0	568.05	2	5.60	GSK1713088A	CCCN1CCC(Oc2cc(Nc3nc(Nc4cccc(F)c4C(N)=O)c4cc[nH]c4n3)c(OC)cc2Cl)CC1	Inhibition	'='	3.06	%				UO_0000187					False	CHEMBL1962129	GSK_PKIS: KIT (T6701 mutant) mean inhibition at 1 uM [Nanosyn]	B	BAO_0000357	single protein format	None	None	None	None	None	CHEMBL1936	Stem cell growth factor receptor	Homo sapiens	SINGLE PROTEIN	CHEMBL1961873	16	GSK Published Kinase Inhibitor Set			None
CHEMBL3628798		0	440.33	1	5.84	9	O=C(Nc1ccc(Nc2ncnc3sccc23)cc1)Nc1cccc(Br)c1	IC50	'='	1.0	nM	9.00			UO_0000065	20.44	0.46	3.16	11.40	False	CHEMBL3631063	Inhibition of c-Kit (unknown origin) by radiometric protein kinase assay	B	BAO_0000357	single protein format	Homo sapiens	None	None	None	None	CHEMBL1936	Stem cell growth factor receptor	Homo sapiens	SINGLE PROTEIN	CHEMBL3627661	1	Scientific Literature	Bioorg. Med. Chem.	2015	None
CHEMBL378489		0	459.53	1	5.17	17c	COc1cc2nccc(Oc3ccc(NC(=S)NC(=O)c4ccccc4)cc3)c2cc1OC	IC50	'='	938.0	nM	6.03			UO_0000065					False	CHEMBL860934	Inhibition of c-kit receptor phosphorylation in M07e cell	F	BAO_0000219	cell-based format	Homo sapiens	None	None	M07e	None	CHEMBL1936	Stem cell growth factor receptor	Homo sapiens	SINGLE PROTEIN	CHEMBL1146076	1	Scientific Literature	J. Med. Chem.	2006	None
CHEMBL222315		0	334.42	0	4.33	17e	Nc1n[nH]c2cccc(-c3ccc(NC(=O)C4CCCCC4)cc3)c12	IC50	'='	152.0	nM	6.82			UO_0000065	20.39	0.37	2.49	8.14	True	CHEMBL920441	Inhibition of c-Kit by HTRF assay	B	BAO_0000357	single protein format	Homo sapiens	None	None	None	None	CHEMBL1936	Stem cell growth factor receptor	Homo sapiens	SINGLE PROTEIN	CHEMBL1142982	1	Scientific Literature	J. Med. Chem.	2007	None
CHEMBL2336024		0	395.47	0	3.76	7u	Cc1ccc(C(=O)Nc2cccc(N(C)C)c2)cc1C#Cc1cnc2ccnn2c1	IC50	'='	18.8	nM	7.73			UO_0000065	19.54	0.35	3.97	12.36	False	CHEMBL2342534	Inhibition of c-KIT (unknown origin) using Ser/Thr 6 peptide as substrate incubated for 1 hr prior to substrate addition measured after 2 hrs by FRET assay	B	BAO_0000357	single protein format	Homo sapiens	None	None	None	None	CHEMBL1936	Stem cell growth factor receptor	Homo sapiens	SINGLE PROTEIN	CHEMBL2331320	1	Scientific Literature	J. Med. Chem.	2013	None
CHEMBL230911	GSK-625137A	0	289.34	0	3.10	GSK625137A	NC(=O)c1cc(-c2ccncc2)cc(-c2ccccc2)c1N	Inhibition	'='	3.99	%				UO_0000187					False	CHEMBL1962128	GSK_PKIS: KIT (T6701 mutant) mean inhibition at 0.1 uM [Nanosyn]	B	BAO_0000357	single protein format	None	None	None	None	None	CHEMBL1936	Stem cell growth factor receptor	Homo sapiens	SINGLE PROTEIN	CHEMBL1961873	16	GSK Published Kinase Inhibitor Set			None
CHEMBL1909379		0	387.87	0	4.84	GR-269666A	Cl.c1ccc(Cc2nc3ccc(Nc4ncnc5ccccc45)cc3[nH]2)cc1	Inhibition	'='	7.57	%				UO_0000187					False	CHEMBL1962127	GSK_PKIS: KIT (D816V mutant) mean inhibition at 1 uM [Nanosyn]	B	BAO_0000357	single protein format	None	None	None	None	None	CHEMBL1936	Stem cell growth factor receptor	Homo sapiens	SINGLE PROTEIN	CHEMBL1961873	16	GSK Published Kinase Inhibitor Set			None
CHEMBL1909379		0	387.87	0	4.84	GR-269666A	Cl.c1ccc(Cc2nc3ccc(Nc4ncnc5ccccc45)cc3[nH]2)cc1	Inhibition	'='	3.71	%				UO_0000187					False	CHEMBL1962129	GSK_PKIS: KIT (T6701 mutant) mean inhibition at 1 uM [Nanosyn]	B	BAO_0000357	single protein format	None	None	None	None	None	CHEMBL1936	Stem cell growth factor receptor	Homo sapiens	SINGLE PROTEIN	CHEMBL1961873	16	GSK Published Kinase Inhibitor Set			None
CHEMBL483748	GSK-953913A	0	390.46	0	4.13	GSK953913A	NS(=O)(=O)c1ccc(-c2cc3ccncc3cc2OCc2ccccc2)cc1	Inhibition	'='	4.01	%				UO_0000187					False	CHEMBL1962124	GSK_PKIS: KIT mean inhibition at 0.1 uM [Nanosyn]	B	BAO_0000357	single protein format	None	None	None	None	None	CHEMBL1936	Stem cell growth factor receptor	Homo sapiens	SINGLE PROTEIN	CHEMBL1961873	16	GSK Published Kinase Inhibitor Set			None
CHEMBL1789963	GW406108X	0	400.22	1	5.02	GW406108X	O=C1Nc2ccc(C(=O)c3ccco3)cc2C1=Cc1cc(Cl)c(O)c(Cl)c1	Inhibition	'='	3.94	%				UO_0000187					False	CHEMBL1962130	GSK_PKIS: KIT (V560G mutant) mean inhibition at 0.1 uM [Nanosyn]	B	BAO_0000357	single protein format	None	None	None	None	None	CHEMBL1936	Stem cell growth factor receptor	Homo sapiens	SINGLE PROTEIN	CHEMBL1961873	16	GSK Published Kinase Inhibitor Set			None
CHEMBL1909357	GW410563A	0	347.80	0	3.40	GW410563A	COc1cc2ncnc(Nc3ccc(C)c(O)c3)c2cc1OC.Cl	Inhibition	'='	44.01	%				UO_0000187					False	CHEMBL1962126	GSK_PKIS: KIT (D816V mutant) mean inhibition at 0.1 uM [Nanosyn]	B	BAO_0000357	single protein format	None	None	None	None	None	CHEMBL1936	Stem cell growth factor receptor	Homo sapiens	SINGLE PROTEIN	CHEMBL1961873	16	GSK Published Kinase Inhibitor Set			None
CHEMBL66292	PYRAZOLOPYRIMIDINE 2	0	422.47	0	2.67	GW811168X	COc1cccc(-n2ncc3c(N/N=C/c4ccc(S(C)(=O)=O)cc4)ncnc32)c1	Inhibition	'='	16.0	%				UO_0000187					False	CHEMBL1962124	GSK_PKIS: KIT mean inhibition at 0.1 uM [Nanosyn]	B	BAO_0000357	single protein format	None	None	None	None	None	CHEMBL1936	Stem cell growth factor receptor	Homo sapiens	SINGLE PROTEIN	CHEMBL1961873	16	GSK Published Kinase Inhibitor Set			None
CHEMBL365248	GW810372X	0	402.34	0	3.84	GW810372X	COc1ccc2c(-c3ccnc(Nc4cccc(OC(F)(F)F)c4)n3)cnn2n1	Inhibition	'='	45.85	%				UO_0000187					False	CHEMBL1962125	GSK_PKIS: KIT mean inhibition at 1 uM [Nanosyn]	B	BAO_0000357	single protein format	None	None	None	None	None	CHEMBL1936	Stem cell growth factor receptor	Homo sapiens	SINGLE PROTEIN	CHEMBL1961873	16	GSK Published Kinase Inhibitor Set			None
CHEMBL231623	GSK-620503A	0	307.33	0	3.24	GSK620503A	NC(=O)c1cc(-c2ccc(F)cc2)cc(-c2ccncc2)c1N	Inhibition	'='	11.87	%				UO_0000187					False	CHEMBL1962124	GSK_PKIS: KIT mean inhibition at 0.1 uM [Nanosyn]	B	BAO_0000357	single protein format	None	None	None	None	None	CHEMBL1936	Stem cell growth factor receptor	Homo sapiens	SINGLE PROTEIN	CHEMBL1961873	16	GSK Published Kinase Inhibitor Set			None
CHEMBL440084	SB-431542	0	384.40	0	3.63	SB-431542	NC(=O)c1ccc(-c2nc(-c3ccccn3)c(-c3ccc4c(c3)OCO4)[nH]2)cc1	Kd	'>'	10000.0	nM				UO_0000065					True	CHEMBL1061077	Binding constant for KIT(V559D) kinase domain	B	BAO_0000357	single protein format	Homo sapiens	None	None	None	None	CHEMBL1936	Stem cell growth factor receptor	Homo sapiens	SINGLE PROTEIN	CHEMBL1150977	1	Scientific Literature	Nat. Biotechnol.	2008	None
CHEMBL188240		0	274.28	0	1.48	SB-737198	CCOc1nccc2c1nc(-c1nonc1N)n2CC	Inhibition	'='	6.04	%				UO_0000187					False	CHEMBL1962129	GSK_PKIS: KIT (T6701 mutant) mean inhibition at 1 uM [Nanosyn]	B	BAO_0000357	single protein format	None	None	None	None	None	CHEMBL1936	Stem cell growth factor receptor	Homo sapiens	SINGLE PROTEIN	CHEMBL1961873	16	GSK Published Kinase Inhibitor Set			None
CHEMBL1789963	GW406108X	0	400.22	1	5.02	GW406108X	O=C1Nc2ccc(C(=O)c3ccco3)cc2C1=Cc1cc(Cl)c(O)c(Cl)c1	Inhibition	'='	16.62	%				UO_0000187					False	CHEMBL1962124	GSK_PKIS: KIT mean inhibition at 0.1 uM [Nanosyn]	B	BAO_0000357	single protein format	None	None	None	None	None	CHEMBL1936	Stem cell growth factor receptor	Homo sapiens	SINGLE PROTEIN	CHEMBL1961873	16	GSK Published Kinase Inhibitor Set			None
CHEMBL376077		0	357.42	0	4.76	Table 2, 14	Cc1ccccc1NC(=O)Nc1ccc(-c2cccc3[nH]nc(N)c23)cc1	IC50	'='	86.0	nM	7.07			UO_0000065	19.77	0.36	2.31	7.37	False	CHEMBL1114167	Inhibition of c-Kit by HTRF method	B	BAO_0000357	single protein format	None	None	None	None	None	CHEMBL1936	Stem cell growth factor receptor	Homo sapiens	SINGLE PROTEIN	CHEMBL1153720	1	Scientific Literature	Eur. J. Med. Chem.	2010	None
CHEMBL194842		0	474.59	0	4.73	Table 3, 32	Cc1cccc(NC(=O)Nc2ccc(-c3c(CN4CCOCC4)sc4ncnc(N)c34)cc2)c1	IC50	'='	580.0	nM	6.24			UO_0000065	13.14	0.25	1.51	5.92	False	CHEMBL1114167	Inhibition of c-Kit by HTRF method	B	BAO_0000357	single protein format	None	None	None	None	None	CHEMBL1936	Stem cell growth factor receptor	Homo sapiens	SINGLE PROTEIN	CHEMBL1153720	1	Scientific Literature	Eur. J. Med. Chem.	2010	None
CHEMBL188240		0	274.28	0	1.48	SB-737198	CCOc1nccc2c1nc(-c1nonc1N)n2CC	Inhibition	'='	3.38	%				UO_0000187					False	CHEMBL1962124	GSK_PKIS: KIT mean inhibition at 0.1 uM [Nanosyn]	B	BAO_0000357	single protein format	None	None	None	None	None	CHEMBL1936	Stem cell growth factor receptor	Homo sapiens	SINGLE PROTEIN	CHEMBL1961873	16	GSK Published Kinase Inhibitor Set			None
CHEMBL269985	GW701032X	0	413.48	0	4.96	GW701032X	COc1ccc(CNC(=O)c2ccc(-c3cc(-c4nnc(C)o4)ccc3C)cc2)cc1	Inhibition	'='	6.51	%				UO_0000187					False	CHEMBL1962125	GSK_PKIS: KIT mean inhibition at 1 uM [Nanosyn]	B	BAO_0000357	single protein format	None	None	None	None	None	CHEMBL1936	Stem cell growth factor receptor	Homo sapiens	SINGLE PROTEIN	CHEMBL1961873	16	GSK Published Kinase Inhibitor Set			None
CHEMBL218088	GW435821X	0	268.32	0	2.67	GW435821X	Cc1cc(O)cc(C)c1/C=C/c1cncc(C(N)=O)c1	Inhibition	'='	1.74	%				UO_0000187					False	CHEMBL1962129	GSK_PKIS: KIT (T6701 mutant) mean inhibition at 1 uM [Nanosyn]	B	BAO_0000357	single protein format	None	None	None	None	None	CHEMBL1936	Stem cell growth factor receptor	Homo sapiens	SINGLE PROTEIN	CHEMBL1961873	16	GSK Published Kinase Inhibitor Set			None
CHEMBL1165499		0	436.51	0	3.61	5d	CN1CCN(c2ccc(-c3cnc4c(c3)N(Cc3cc(F)ccc3F)CCN4)cn2)CC1	Inhibition	'='	56.45	%				UO_0000187					False	CHEMBL1166038	Inhibition of KIT at 1 uM	B	BAO_0000357	single protein format	None	None	None	None	None	CHEMBL1936	Stem cell growth factor receptor	Homo sapiens	SINGLE PROTEIN	CHEMBL1165965	1	Scientific Literature	Bioorg. Med. Chem.	2010	None
CHEMBL397570		0	300.36	0	3.89	SB-347804	N#Cc1c(NC(=O)c2ccc(F)cc2)sc2c1CCCC2	Inhibition	'='	0.9	%				UO_0000187					False	CHEMBL1962131	GSK_PKIS: KIT (V560G mutant) mean inhibition at 1 uM [Nanosyn]	B	BAO_0000357	single protein format	None	None	None	None	None	CHEMBL1936	Stem cell growth factor receptor	Homo sapiens	SINGLE PROTEIN	CHEMBL1961873	16	GSK Published Kinase Inhibitor Set			None
CHEMBL30432	GW282974X	0	395.47	0	4.23	GW282974X	CN(C)c1cc2c(Nc3ccc4c(cnn4Cc4ccccc4)c3)ncnc2cn1	Inhibition	'='	-0.32	%				UO_0000187					False	CHEMBL1962129	GSK_PKIS: KIT (T6701 mutant) mean inhibition at 1 uM [Nanosyn]	B	BAO_0000357	single protein format	None	None	None	None	None	CHEMBL1936	Stem cell growth factor receptor	Homo sapiens	SINGLE PROTEIN	CHEMBL1961873	16	GSK Published Kinase Inhibitor Set			None
CHEMBL1794067	GSK-978744A	0	487.97	0	3.71	GSK978744A	C[C@@H](Oc1cc(-n2cnc3ccc(OC[C@@H](O)CO)cc32)sc1C(N)=O)c1ccccc1Cl	Inhibition	'='	1.58	%				UO_0000187					False	CHEMBL1962127	GSK_PKIS: KIT (D816V mutant) mean inhibition at 1 uM [Nanosyn]	B	BAO_0000357	single protein format	None	None	None	None	None	CHEMBL1936	Stem cell growth factor receptor	Homo sapiens	SINGLE PROTEIN	CHEMBL1961873	16	GSK Published Kinase Inhibitor Set			None
CHEMBL261129		0	430.31	0	3.37	SB-732881	CN1CCC(C(=O)Nc2n[nH]c3nc(-c4ccc(O)cc4)c(Br)cc23)CC1	Inhibition	'='	5.39	%				UO_0000187					False	CHEMBL1962127	GSK_PKIS: KIT (D816V mutant) mean inhibition at 1 uM [Nanosyn]	B	BAO_0000357	single protein format	None	None	None	None	None	CHEMBL1936	Stem cell growth factor receptor	Homo sapiens	SINGLE PROTEIN	CHEMBL1961873	16	GSK Published Kinase Inhibitor Set			None
CHEMBL431006		0	368.48	1	5.66	57	CC(C)(C)c1ccc(Nc2nnc(Cc3ccncc3)c3ccccc23)cc1	IC50	'='	1000.0	nM	6.00			UO_0000065	16.28	0.29	0.34	11.83	False	CHEMBL769328	Inhibition of Proto-oncogene tyrosine-kinase c-Kit	B	BAO_0000357	single protein format	Homo sapiens	None	None	None	None	CHEMBL1936	Stem cell growth factor receptor	Homo sapiens	SINGLE PROTEIN	CHEMBL1133741	1	Scientific Literature	J. Med. Chem.	2000	None
CHEMBL1096634	GSK-943949A	0	447.50	0	2.28	GSK943949A	CCn1c(-c2nonc2N)nc2c(C#CC(C)(C)O)nc(OC[C@H](N)c3ccccc3)cc21	Inhibition	'='	-0.5	%				UO_0000187					False	CHEMBL1962131	GSK_PKIS: KIT (V560G mutant) mean inhibition at 1 uM [Nanosyn]	B	BAO_0000357	single protein format	None	None	None	None	None	CHEMBL1936	Stem cell growth factor receptor	Homo sapiens	SINGLE PROTEIN	CHEMBL1961873	16	GSK Published Kinase Inhibitor Set			None
CHEMBL514261	GSK-1819799A	0	519.58	1	4.82	GSK1819799A	COc1cc(N2CCN(C(C)C)CC2)ccc1Nc1nc(Nc2cccc(F)c2C(=O)O)c2cc[nH]c2n1	Inhibition	'='	2.33	%				UO_0000187					False	CHEMBL1962128	GSK_PKIS: KIT (T6701 mutant) mean inhibition at 0.1 uM [Nanosyn]	B	BAO_0000357	single protein format	None	None	None	None	None	CHEMBL1936	Stem cell growth factor receptor	Homo sapiens	SINGLE PROTEIN	CHEMBL1961873	16	GSK Published Kinase Inhibitor Set			None
CHEMBL514261	GSK-1819799A	0	519.58	1	4.82	GSK1819799A	COc1cc(N2CCN(C(C)C)CC2)ccc1Nc1nc(Nc2cccc(F)c2C(=O)O)c2cc[nH]c2n1	Inhibition	'='	0.71	%				UO_0000187					False	CHEMBL1962131	GSK_PKIS: KIT (V560G mutant) mean inhibition at 1 uM [Nanosyn]	B	BAO_0000357	single protein format	None	None	None	None	None	CHEMBL1936	Stem cell growth factor receptor	Homo sapiens	SINGLE PROTEIN	CHEMBL1961873	16	GSK Published Kinase Inhibitor Set			None
CHEMBL385426	GW450241X	0	294.40	0	3.74	GW450241X	CCc1cccc(CC)c1/C=C/c1cncc(C(=O)NC)c1	Inhibition	'='	1.07	%				UO_0000187					False	CHEMBL1962128	GSK_PKIS: KIT (T6701 mutant) mean inhibition at 0.1 uM [Nanosyn]	B	BAO_0000357	single protein format	None	None	None	None	None	CHEMBL1936	Stem cell growth factor receptor	Homo sapiens	SINGLE PROTEIN	CHEMBL1961873	16	GSK Published Kinase Inhibitor Set			None
CHEMBL372474	GW678313X	0	452.51	1	5.69	GW678313X	CCS(=O)(=O)c1ccc(OC)c(Nc2ncc(-c3cccc(-c4ccccc4F)c3)o2)c1	Inhibition	'='	4.79	%				UO_0000187					False	CHEMBL1962130	GSK_PKIS: KIT (V560G mutant) mean inhibition at 0.1 uM [Nanosyn]	B	BAO_0000357	single protein format	None	None	None	None	None	CHEMBL1936	Stem cell growth factor receptor	Homo sapiens	SINGLE PROTEIN	CHEMBL1961873	16	GSK Published Kinase Inhibitor Set			None
CHEMBL1909383	GW784307A	0	494.99	0	2.56	GW784307A	COc1cccc(-n2ncc3c(N/N=C/c4ccc(C(=O)NCCN(C)C)cc4)ncnc32)c1.Cl	Inhibition	'='	65.78	%				UO_0000187					False	CHEMBL1962125	GSK_PKIS: KIT mean inhibition at 1 uM [Nanosyn]	B	BAO_0000357	single protein format	None	None	None	None	None	CHEMBL1936	Stem cell growth factor receptor	Homo sapiens	SINGLE PROTEIN	CHEMBL1961873	16	GSK Published Kinase Inhibitor Set			None
CHEMBL181361	GW693481X	0	305.37	0	3.40	GW693481X	Nc1nc(-c2ccccn2)c(-c2ccc3ncccc3n2)s1	Inhibition	'='	4.81	%				UO_0000187					False	CHEMBL1962128	GSK_PKIS: KIT (T6701 mutant) mean inhibition at 0.1 uM [Nanosyn]	B	BAO_0000357	single protein format	None	None	None	None	None	CHEMBL1936	Stem cell growth factor receptor	Homo sapiens	SINGLE PROTEIN	CHEMBL1961873	16	GSK Published Kinase Inhibitor Set			None
CHEMBL270054	GW280670X	0	350.79	0	1.76	GW280670X	NS(=O)(=O)c1ccc(N/N=C2\C(=O)Nc3ccc(Cl)cc32)cc1	Inhibition	'='	41.3	%				UO_0000187					False	CHEMBL1962124	GSK_PKIS: KIT mean inhibition at 0.1 uM [Nanosyn]	B	BAO_0000357	single protein format	None	None	None	None	None	CHEMBL1936	Stem cell growth factor receptor	Homo sapiens	SINGLE PROTEIN	CHEMBL1961873	16	GSK Published Kinase Inhibitor Set			None
CHEMBL330422		0	396.47	0	2.82	SB-226879	CN1CCC(n2cnc(-c3ccc(F)cc3)c2-c2ccnc(NCCO)n2)CC1	Inhibition	'='	6.22	%				UO_0000187					False	CHEMBL1962129	GSK_PKIS: KIT (T6701 mutant) mean inhibition at 1 uM [Nanosyn]	B	BAO_0000357	single protein format	None	None	None	None	None	CHEMBL1936	Stem cell growth factor receptor	Homo sapiens	SINGLE PROTEIN	CHEMBL1961873	16	GSK Published Kinase Inhibitor Set			None
CHEMBL524901	GW683109X	0	339.40	0	1.32	GW683109X	c1cnn2ncc(-c3ccnc(NCCCN4CCOCC4)n3)c2c1	Inhibition	'='	3.97	%				UO_0000187					False	CHEMBL1962129	GSK_PKIS: KIT (T6701 mutant) mean inhibition at 1 uM [Nanosyn]	B	BAO_0000357	single protein format	None	None	None	None	None	CHEMBL1936	Stem cell growth factor receptor	Homo sapiens	SINGLE PROTEIN	CHEMBL1961873	16	GSK Published Kinase Inhibitor Set			None
CHEMBL1668415		0	413.31	0	4.18	4	COc1cc(O)c2c(c1)CCCCCC(=O)C[C@H](Br)C[C@H](C)OC2=O	IC50	'='	11000.0	nM	4.96			UO_0000065	12.00	0.27	0.78	6.81	False	CHEMBL1670767	Inhibition of human recombinant c-kit kinase in cell free system after 30 mins	B	BAO_0000357	single protein format	Homo sapiens	None	None	None	None	CHEMBL1936	Stem cell growth factor receptor	Homo sapiens	SINGLE PROTEIN	CHEMBL1667852	1	Scientific Literature	Bioorg. Med. Chem. Lett.	2011	None
CHEMBL1785002		0	472.52	0	3.89	SB-264865	NC(=O)Cc1ccccc1Oc1nccc(-c2c(-c3ccc(F)cc3)ncn2C2CCNCC2)n1	Inhibition	'='	0.54	%				UO_0000187					False	CHEMBL1962130	GSK_PKIS: KIT (V560G mutant) mean inhibition at 0.1 uM [Nanosyn]	B	BAO_0000357	single protein format	None	None	None	None	None	CHEMBL1936	Stem cell growth factor receptor	Homo sapiens	SINGLE PROTEIN	CHEMBL1961873	16	GSK Published Kinase Inhibitor Set			None
CHEMBL1909369	GW693917A	0	556.93	2	7.07	GW693917A	COC(=O)Nc1nc2ccc(Oc3ccc(NC(=O)Nc4cc(C(F)(F)F)ccc4F)cc3)cc2s1.Cl	Inhibition	'='	17.94	%				UO_0000187					False	CHEMBL1962124	GSK_PKIS: KIT mean inhibition at 0.1 uM [Nanosyn]	B	BAO_0000357	single protein format	None	None	None	None	None	CHEMBL1936	Stem cell growth factor receptor	Homo sapiens	SINGLE PROTEIN	CHEMBL1961873	16	GSK Published Kinase Inhibitor Set			None
CHEMBL1909369	GW693917A	0	556.93	2	7.07	GW693917A	COC(=O)Nc1nc2ccc(Oc3ccc(NC(=O)Nc4cc(C(F)(F)F)ccc4F)cc3)cc2s1.Cl	Inhibition	'='	14.39	%				UO_0000187					False	CHEMBL1962128	GSK_PKIS: KIT (T6701 mutant) mean inhibition at 0.1 uM [Nanosyn]	B	BAO_0000357	single protein format	None	None	None	None	None	CHEMBL1936	Stem cell growth factor receptor	Homo sapiens	SINGLE PROTEIN	CHEMBL1961873	16	GSK Published Kinase Inhibitor Set			None
CHEMBL1909400		0	557.55	1	5.48	SB-284847-BT	Cc1cccc(Oc2nccc(-c3c(-c4ccc(F)cc4)ncn3C3CCNCC3)n2)c1C.O=C(O)C(F)(F)F	Inhibition	'='	4.08	%				UO_0000187					False	CHEMBL1962126	GSK_PKIS: KIT (D816V mutant) mean inhibition at 0.1 uM [Nanosyn]	B	BAO_0000357	single protein format	None	None	None	None	None	CHEMBL1936	Stem cell growth factor receptor	Homo sapiens	SINGLE PROTEIN	CHEMBL1961873	16	GSK Published Kinase Inhibitor Set			None
CHEMBL275666		0	483.47	1	5.88	SB-253226	Fc1ccc(-c2ncn(C3CCNCC3)c2-c2ccnc(Oc3cccc(C(F)(F)F)c3)n2)cc1	Inhibition	'='	-3.93	%				UO_0000187					False	CHEMBL1962131	GSK_PKIS: KIT (V560G mutant) mean inhibition at 1 uM [Nanosyn]	B	BAO_0000357	single protein format	None	None	None	None	None	CHEMBL1936	Stem cell growth factor receptor	Homo sapiens	SINGLE PROTEIN	CHEMBL1961873	16	GSK Published Kinase Inhibitor Set			None
CHEMBL269827	GW276655X	0	383.39	0	1.76	GW276655X	NS(=O)(=O)c1ccc(N/N=C2\C(=O)Nc3ccc(-c4cnco4)cc32)cc1	Inhibition	'='	1.64	%				UO_0000187					False	CHEMBL1962128	GSK_PKIS: KIT (T6701 mutant) mean inhibition at 0.1 uM [Nanosyn]	B	BAO_0000357	single protein format	None	None	None	None	None	CHEMBL1936	Stem cell growth factor receptor	Homo sapiens	SINGLE PROTEIN	CHEMBL1961873	16	GSK Published Kinase Inhibitor Set			None
CHEMBL588025	GW770249A	0	467.81	1	5.27	GW770249A	Cl.Nc1ncnc2occ(-c3ccc(NC(=O)Nc4cc(C(F)(F)F)ccc4F)cc3)c12	Inhibition	'='	70.73	%				UO_0000187					False	CHEMBL1962130	GSK_PKIS: KIT (V560G mutant) mean inhibition at 0.1 uM [Nanosyn]	B	BAO_0000357	single protein format	None	None	None	None	None	CHEMBL1936	Stem cell growth factor receptor	Homo sapiens	SINGLE PROTEIN	CHEMBL1961873	16	GSK Published Kinase Inhibitor Set			None
CHEMBL1794064	GSK-561866B	0	470.41	0	0.12	GSK561866B	CCn1c(-c2nonc2N)nc2c(C#CCN)ncc(OCCCN)c21.O=C(O)C(F)(F)F	Inhibition	'='	2.93	%				UO_0000187					False	CHEMBL1962131	GSK_PKIS: KIT (V560G mutant) mean inhibition at 1 uM [Nanosyn]	B	BAO_0000357	single protein format	None	None	None	None	None	CHEMBL1936	Stem cell growth factor receptor	Homo sapiens	SINGLE PROTEIN	CHEMBL1961873	16	GSK Published Kinase Inhibitor Set			None
CHEMBL3823212		0	379.51	0	2.41	7i	Cc1ccc(-c2nn(CCN3CCC(N(C)C)CC3)c3ncnc(N)c23)cc1	IC50	'>'	10000.0	nM				UO_0000065					False	CHEMBL3826740	Inhibition of human KIT using poly[Glu,Tyr]4:1 as substrate in presence of [gamma-33P]ATP	B	BAO_0000357	single protein format	Homo sapiens	None	None	None	None	CHEMBL1936	Stem cell growth factor receptor	Homo sapiens	SINGLE PROTEIN	CHEMBL3822371	1	Scientific Literature	J. Med. Chem.	2016	None
CHEMBL1909350	GSK-949675A	0	421.89	0	0.80	GSK949675A	CCn1c(-c2nonc2N)nc2c(C#CC(C)(C)O)nc(OCCNC)cc21.Cl	Inhibition	'='	3.95	%				UO_0000187					False	CHEMBL1962127	GSK_PKIS: KIT (D816V mutant) mean inhibition at 1 uM [Nanosyn]	B	BAO_0000357	single protein format	None	None	None	None	None	CHEMBL1936	Stem cell growth factor receptor	Homo sapiens	SINGLE PROTEIN	CHEMBL1961873	16	GSK Published Kinase Inhibitor Set			None
CHEMBL3939150		0	609.69	2	5.40	34	Cc1ccc(C(=O)N2CCC(Oc3cc(NC(=O)c4ccc(CN5CCN(C)CC5)c(C(F)(F)F)c4)ccc3C)CC2)cn1	Inhibition						Active						False	CHEMBL3879051	Inhibition of c-KIT mediated signaling pathways assessed as reduction in S6 phosphorylation at S235/236 in human GISTT1 cells at 0.03 to 10 uM measured after 2 hrs by immunoblotting	B	BAO_0000219	cell-based format	Homo sapiens	None	None	GISTT1	None	CHEMBL1936	Stem cell growth factor receptor	Homo sapiens	SINGLE PROTEIN	CHEMBL3877303	1	Scientific Literature	J Med Chem	2017	None
CHEMBL408019		0	294.31	0	2.68	13	O=C(Nc1n[nH]c2nc(-c3cccc(O)c3)ccc12)C1CC1	Activity	'='	21.9	%				UO_0000187					False	CHEMBL1035893	Binding affinity to human KIT at 10 uM relative to control	B	BAO_0000357	single protein format	Homo sapiens	None	None	None	None	CHEMBL1936	Stem cell growth factor receptor	Homo sapiens	SINGLE PROTEIN	CHEMBL1151712	1	Scientific Literature	J. Med. Chem.	2008	None
CHEMBL230597	GSK-586581A	0	381.46	0	3.07	GSK586581A	CS(=O)(=O)Nc1ccc(-c2cc(-c3ccccc3)cc(C(N)=O)c2N)cc1	Inhibition	'='	-1.07	%				UO_0000187					False	CHEMBL1962128	GSK_PKIS: KIT (T6701 mutant) mean inhibition at 0.1 uM [Nanosyn]	B	BAO_0000357	single protein format	None	None	None	None	None	CHEMBL1936	Stem cell growth factor receptor	Homo sapiens	SINGLE PROTEIN	CHEMBL1961873	16	GSK Published Kinase Inhibitor Set			None
CHEMBL442363	GW809885X	0	373.42	0	3.36	GW809885X	COc1cccc(-n2nc(C)c3c(N/N=C(\C)c4ccncc4)ncnc32)c1	Inhibition	'='	0.13	%				UO_0000187					False	CHEMBL1962129	GSK_PKIS: KIT (T6701 mutant) mean inhibition at 1 uM [Nanosyn]	B	BAO_0000357	single protein format	None	None	None	None	None	CHEMBL1936	Stem cell growth factor receptor	Homo sapiens	SINGLE PROTEIN	CHEMBL1961873	16	GSK Published Kinase Inhibitor Set			None
CHEMBL1909350	GSK-949675A	0	421.89	0	0.80	GSK949675A	CCn1c(-c2nonc2N)nc2c(C#CC(C)(C)O)nc(OCCNC)cc21.Cl	Inhibition	'='	4.65	%				UO_0000187					False	CHEMBL1962126	GSK_PKIS: KIT (D816V mutant) mean inhibition at 0.1 uM [Nanosyn]	B	BAO_0000357	single protein format	None	None	None	None	None	CHEMBL1936	Stem cell growth factor receptor	Homo sapiens	SINGLE PROTEIN	CHEMBL1961873	16	GSK Published Kinase Inhibitor Set			None
CHEMBL505187	GSK-718429A	0	528.62	2	7.34	GSK718429A	CCn1cc(-c2ccnc3[nH]ccc23)c(-c2cccc(NC(=O)Nc3ccc(OCc4ccccc4)cc3)c2)n1	Inhibition	'='	-0.05	%				UO_0000187					False	CHEMBL1962127	GSK_PKIS: KIT (D816V mutant) mean inhibition at 1 uM [Nanosyn]	B	BAO_0000357	single protein format	None	None	None	None	None	CHEMBL1936	Stem cell growth factor receptor	Homo sapiens	SINGLE PROTEIN	CHEMBL1961873	16	GSK Published Kinase Inhibitor Set			None
CHEMBL482326	GSK-1030062A	0	505.52	2	5.40	GSK1030062A	COc1cc2ncn(-c3cc(OCc4ccccc4C(F)(F)F)c(C(=O)N(C)C)s3)c2cc1OC	Inhibition	'='	3.36	%				UO_0000187					False	CHEMBL1962125	GSK_PKIS: KIT mean inhibition at 1 uM [Nanosyn]	B	BAO_0000357	single protein format	None	None	None	None	None	CHEMBL1936	Stem cell growth factor receptor	Homo sapiens	SINGLE PROTEIN	CHEMBL1961873	16	GSK Published Kinase Inhibitor Set			None
CHEMBL189231		0	284.32	0	2.57	SB-734117	Nc1nonc1-c1nc2cnccc2n1C1CCCCC1	Inhibition	'='	-2.27	%				UO_0000187					False	CHEMBL1962128	GSK_PKIS: KIT (T6701 mutant) mean inhibition at 0.1 uM [Nanosyn]	B	BAO_0000357	single protein format	None	None	None	None	None	CHEMBL1936	Stem cell growth factor receptor	Homo sapiens	SINGLE PROTEIN	CHEMBL1961873	16	GSK Published Kinase Inhibitor Set			None
CHEMBL1096290	GSK-1000163A	0	395.47	0	1.80	GSK1000163A	CCn1c(-c2nonc2N)nc2c(C#CC(C)(C)O)nc(CN3CCCC3)cc21	Inhibition	'='	1.79	%				UO_0000187					False	CHEMBL1962130	GSK_PKIS: KIT (V560G mutant) mean inhibition at 0.1 uM [Nanosyn]	B	BAO_0000357	single protein format	None	None	None	None	None	CHEMBL1936	Stem cell growth factor receptor	Homo sapiens	SINGLE PROTEIN	CHEMBL1961873	16	GSK Published Kinase Inhibitor Set			None
CHEMBL1909370	GW694234A	0	532.78	1	5.94	GW694234A	COC(=O)Nc1nc2cc(Oc3ccc(NC(=O)Nc4cccc(Br)c4)cc3)ccc2[nH]1.Cl	Inhibition	'='	86.39	%				UO_0000187					False	CHEMBL1962131	GSK_PKIS: KIT (V560G mutant) mean inhibition at 1 uM [Nanosyn]	B	BAO_0000357	single protein format	None	None	None	None	None	CHEMBL1936	Stem cell growth factor receptor	Homo sapiens	SINGLE PROTEIN	CHEMBL1961873	16	GSK Published Kinase Inhibitor Set			None
CHEMBL318892		0	428.52	1	5.16	SB-236687	CN1CCC(n2cnc(-c3ccc(F)cc3)c2-c2ccnc(Nc3ccccc3)n2)CC1	Inhibition	'='	1.84	%				UO_0000187					False	CHEMBL1962126	GSK_PKIS: KIT (D816V mutant) mean inhibition at 0.1 uM [Nanosyn]	B	BAO_0000357	single protein format	None	None	None	None	None	CHEMBL1936	Stem cell growth factor receptor	Homo sapiens	SINGLE PROTEIN	CHEMBL1961873	16	GSK Published Kinase Inhibitor Set			None
CHEMBL1909407		0	374.85	0	2.65	SB-220025-R	Cl.Nc1nccc(-c2c(-c3ccc(F)cc3)ncn2C2CCNCC2)n1	Inhibition	'='	-3.74	%				UO_0000187					False	CHEMBL1962124	GSK_PKIS: KIT mean inhibition at 0.1 uM [Nanosyn]	B	BAO_0000357	single protein format	None	None	None	None	None	CHEMBL1936	Stem cell growth factor receptor	Homo sapiens	SINGLE PROTEIN	CHEMBL1961873	16	GSK Published Kinase Inhibitor Set			None
CHEMBL1909407		0	374.85	0	2.65	SB-220025-R	Cl.Nc1nccc(-c2c(-c3ccc(F)cc3)ncn2C2CCNCC2)n1	Inhibition	'='	1.31	%				UO_0000187					False	CHEMBL1962130	GSK_PKIS: KIT (V560G mutant) mean inhibition at 0.1 uM [Nanosyn]	B	BAO_0000357	single protein format	None	None	None	None	None	CHEMBL1936	Stem cell growth factor receptor	Homo sapiens	SINGLE PROTEIN	CHEMBL1961873	16	GSK Published Kinase Inhibitor Set			None
CHEMBL476259	GSK-1326255A	0	517.61	2	5.28	GSK1326255A	CCCN1CCC(c2ccc(Nc3nc(Nc4cc(F)ccc4C(N)=O)c4cc[nH]c4n3)c(OC)c2)CC1	Inhibition	'='	7.64	%				UO_0000187					False	CHEMBL1962124	GSK_PKIS: KIT mean inhibition at 0.1 uM [Nanosyn]	B	BAO_0000357	single protein format	None	None	None	None	None	CHEMBL1936	Stem cell growth factor receptor	Homo sapiens	SINGLE PROTEIN	CHEMBL1961873	16	GSK Published Kinase Inhibitor Set			None
CHEMBL517507	GW782912X	0	362.47	0	4.08	GW782912X	Cc1ccc(C(=O)NC2CCC2)cc1-c1ccc(C(=O)NCC2CC2)cc1	Inhibition	'='	-0.64	%				UO_0000187					False	CHEMBL1962129	GSK_PKIS: KIT (T6701 mutant) mean inhibition at 1 uM [Nanosyn]	B	BAO_0000357	single protein format	None	None	None	None	None	CHEMBL1936	Stem cell growth factor receptor	Homo sapiens	SINGLE PROTEIN	CHEMBL1961873	16	GSK Published Kinase Inhibitor Set			None
CHEMBL524057	GW683768X	0	280.34	0	2.32	GW683768X	CCc1nn2ncccc2c1-c1ccnc(NC2CC2)n1	Inhibition	'='	1.83	%				UO_0000187					False	CHEMBL1962127	GSK_PKIS: KIT (D816V mutant) mean inhibition at 1 uM [Nanosyn]	B	BAO_0000357	single protein format	None	None	None	None	None	CHEMBL1936	Stem cell growth factor receptor	Homo sapiens	SINGLE PROTEIN	CHEMBL1961873	16	GSK Published Kinase Inhibitor Set			None
CHEMBL160333		0	349.17	0	3.18	SB-409514	O=C1NC(=O)C(c2cccc(Cl)c2)=C1Nc1ccc(O)c(Cl)c1	Inhibition	'='	-2.14	%				UO_0000187					False	CHEMBL1962129	GSK_PKIS: KIT (T6701 mutant) mean inhibition at 1 uM [Nanosyn]	B	BAO_0000357	single protein format	None	None	None	None	None	CHEMBL1936	Stem cell growth factor receptor	Homo sapiens	SINGLE PROTEIN	CHEMBL1961873	16	GSK Published Kinase Inhibitor Set			None
CHEMBL3894450		0	595.67	2	5.09	24	Cc1ccc(NC(=O)c2ccc(CN3CCN(C)CC3)c(C(F)(F)F)c2)cc1OC1CCN(C(=O)c2ccncc2)CC1	IC50	'='	256.0	nM	6.59			UO_0000065	11.07	0.21	1.50	8.45	False	CHEMBL3878978	Inhibition of recombinant C-terminal polyhistidine-tagged human c-KIT expressed in mammalian expression system using Tyr 06 peptide as substrate measured after 1hr by FRET based Z'Lyte assay	B	BAO_0000019	assay format	Homo sapiens	None	None	None	None	CHEMBL1936	Stem cell growth factor receptor	Homo sapiens	SINGLE PROTEIN	CHEMBL3877303	1	Scientific Literature	J Med Chem	2017	None
CHEMBL941	IMATINIB	4	493.62	0	4.59	IMATINIB	Cc1ccc(NC(=O)c2ccc(CN3CCN(C)CC3)cc2)cc1Nc1nccc(-c2cccnc2)n1	Inhibition						Active						False	CHEMBL3879065	Inhibition of c-KIT mediated signaling pathways assessed as reduction in S6 phosphorylation at S235/236 in human GISTT1 cells at 1 uM measured after 2 hrs by immunoblotting	B	BAO_0000219	cell-based format	Homo sapiens	None	None	GISTT1	None	CHEMBL1936	Stem cell growth factor receptor	Homo sapiens	SINGLE PROTEIN	CHEMBL3877303	1	Scientific Literature	J Med Chem	2017	None
CHEMBL1516890	GW441756X	0	275.31	0	3.07	GW441756X	Cn1cc(C=C2C(=O)Nc3cccnc32)c2ccccc21	Inhibition	'='	2.87	%				UO_0000187					False	CHEMBL1962126	GSK_PKIS: KIT (D816V mutant) mean inhibition at 0.1 uM [Nanosyn]	B	BAO_0000357	single protein format	None	None	None	None	None	CHEMBL1936	Stem cell growth factor receptor	Homo sapiens	SINGLE PROTEIN	CHEMBL1961873	16	GSK Published Kinase Inhibitor Set			None
CHEMBL188048		0	216.20	0	0.60	SB-736290	Cn1c(-c2nonc2N)nc2cnccc21	Inhibition	'='	-0.55	%				UO_0000187					False	CHEMBL1962130	GSK_PKIS: KIT (V560G mutant) mean inhibition at 0.1 uM [Nanosyn]	B	BAO_0000357	single protein format	None	None	None	None	None	CHEMBL1936	Stem cell growth factor receptor	Homo sapiens	SINGLE PROTEIN	CHEMBL1961873	16	GSK Published Kinase Inhibitor Set			None
CHEMBL185710		0	230.23	0	1.08	SB-738561	CCn1c(-c2nonc2N)nc2ccncc21	Inhibition	'='	-2.39	%				UO_0000187					False	CHEMBL1962127	GSK_PKIS: KIT (D816V mutant) mean inhibition at 1 uM [Nanosyn]	B	BAO_0000357	single protein format	None	None	None	None	None	CHEMBL1936	Stem cell growth factor receptor	Homo sapiens	SINGLE PROTEIN	CHEMBL1961873	16	GSK Published Kinase Inhibitor Set			None
CHEMBL1909412		0	413.31	0	4.62	SB-476429-A	Cl.NCc1ccc(-c2nc(-c3ccc(Cl)c(O)c3)c(-c3ccncc3)[nH]2)cc1	Inhibition	'='	-0.4	%				UO_0000187					False	CHEMBL1962128	GSK_PKIS: KIT (T6701 mutant) mean inhibition at 0.1 uM [Nanosyn]	B	BAO_0000357	single protein format	None	None	None	None	None	CHEMBL1936	Stem cell growth factor receptor	Homo sapiens	SINGLE PROTEIN	CHEMBL1961873	16	GSK Published Kinase Inhibitor Set			None
CHEMBL1794061	GW627834A	0	297.74	0	3.96	GW627834A	Cl.N#Cc1cccc(Nc2ncc(-c3ccccc3)o2)c1	Inhibition	'='	79.61	%				UO_0000187					False	CHEMBL1962125	GSK_PKIS: KIT mean inhibition at 1 uM [Nanosyn]	B	BAO_0000357	single protein format	None	None	None	None	None	CHEMBL1936	Stem cell growth factor receptor	Homo sapiens	SINGLE PROTEIN	CHEMBL1961873	16	GSK Published Kinase Inhibitor Set			None
CHEMBL366241		0	403.51	1	5.46	74	CCc1sc2ncnc(N)c2c1-c1ccc(NC(=O)Nc2cccc(C)c2)cc1	IC50	'='	28.0	nM	7.55			UO_0000065	18.72	0.36	2.09	8.13	True	CHEMBL882600	Inhibitory concentration against cKit with 4 uM Biotin-Ahx-AEEEYFFLFA-amide for 1 hr at ambient temperature	B	BAO_0000357	single protein format	Homo sapiens	None	None	None	None	CHEMBL1936	Stem cell growth factor receptor	Homo sapiens	SINGLE PROTEIN	CHEMBL1141091	1	Scientific Literature	J. Med. Chem.	2005	None
CHEMBL185710		0	230.23	0	1.08	SB-738561	CCn1c(-c2nonc2N)nc2ccncc21	Inhibition	'='	-0.33	%				UO_0000187					False	CHEMBL1962131	GSK_PKIS: KIT (V560G mutant) mean inhibition at 1 uM [Nanosyn]	B	BAO_0000357	single protein format	None	None	None	None	None	CHEMBL1936	Stem cell growth factor receptor	Homo sapiens	SINGLE PROTEIN	CHEMBL1961873	16	GSK Published Kinase Inhibitor Set			None
CHEMBL124660	TANDUTINIB	2	562.72	2	5.03	MLN-518	COc1cc2c(N3CCN(C(=O)Nc4ccc(OC(C)C)cc4)CC3)ncnc2cc1OCCCN1CCCCC1	Kd	'='	1100.0	nM	5.96			UO_0000065	10.59	0.20	0.93	6.46	True	CHEMBL1244476	Binding affinity to KIT V559D,T670I mutant	B	BAO_0000019	assay format	Homo sapiens	None	None	None	None	CHEMBL1936	Stem cell growth factor receptor	Homo sapiens	SINGLE PROTEIN	CHEMBL1240346	1	Scientific Literature	Blood	2009	None
CHEMBL3809250		0	517.94	2	6.00	26	Cc1ccc(NC(=O)c2cc(Cl)cc(C(F)(F)F)c2)cc1OC1CCN(C(=O)c2cccnc2)CC1	GI50	'='	160.0	nM				UO_0000065					False	CHEMBL3812314	Inhibition of Tel-fused cKIT (unknown origin) transfected in mouse BAF3 cells assessed as decrease in cell proliferation after 72 hrs by celltiter-glo/CCK8 assay	B	BAO_0000219	cell-based format	Homo sapiens	None	None	BaF3	None	CHEMBL1936	Stem cell growth factor receptor	Homo sapiens	SINGLE PROTEIN	CHEMBL3808357	1	Scientific Literature	J. Med. Chem.	2016	CHEMBL3307634
CHEMBL1909371	GW694590A	0	453.89	1	5.18	GW694590A	COC(=O)Nc1nc2cc(Oc3ccc(NC(=O)Nc4ccccc4)cc3)ccc2[nH]1.Cl	Inhibition	'='	29.17	%				UO_0000187					False	CHEMBL1962124	GSK_PKIS: KIT mean inhibition at 0.1 uM [Nanosyn]	B	BAO_0000357	single protein format	None	None	None	None	None	CHEMBL1936	Stem cell growth factor receptor	Homo sapiens	SINGLE PROTEIN	CHEMBL1961873	16	GSK Published Kinase Inhibitor Set			None
CHEMBL1785002		0	472.52	0	3.89	SB-264865	NC(=O)Cc1ccccc1Oc1nccc(-c2c(-c3ccc(F)cc3)ncn2C2CCNCC2)n1	Inhibition	'='	1.71	%				UO_0000187					False	CHEMBL1962124	GSK_PKIS: KIT mean inhibition at 0.1 uM [Nanosyn]	B	BAO_0000357	single protein format	None	None	None	None	None	CHEMBL1936	Stem cell growth factor receptor	Homo sapiens	SINGLE PROTEIN	CHEMBL1961873	16	GSK Published Kinase Inhibitor Set			None
CHEMBL941	IMATINIB	4	493.62	0	4.59	Gleevec	Cc1ccc(NC(=O)c2ccc(CN3CCN(C)CC3)cc2)cc1Nc1nccc(-c2cccnc2)n1	IC50	'='	5000.0	nM	5.30			UO_0000065					False	CHEMBL883229	Inhibitory concentration against IL-3 independent Ba/F3 Kit D816V cell line	F	BAO_0000219	cell-based format	None	None	None	D816V	None	CHEMBL1936	Stem cell growth factor receptor	Homo sapiens	SINGLE PROTEIN	CHEMBL1141098	1	Scientific Literature	J. Med. Chem.	2005	None
CHEMBL19954		0	276.34	0	4.49	Formula 5	COc1ccc2[nH]c3c(C)c4ccncc4c(C)c3c2c1	IC50	'='	300.0	nM	6.52			UO_0000065					False	CHEMBL883229	Inhibitory concentration against IL-3 independent Ba/F3 Kit D816V cell line	F	BAO_0000219	cell-based format	None	None	None	D816V	None	CHEMBL1936	Stem cell growth factor receptor	Homo sapiens	SINGLE PROTEIN	CHEMBL1141098	1	Scientific Literature	J. Med. Chem.	2005	None
CHEMBL123	ELLIPTECINE	0	246.31	0	4.49	Formula 10	Cc1c2ccncc2c(C)c2c1[nH]c1ccccc12	IC50	'>'	10000.0	nM				UO_0000065					False	CHEMBL873572	Inhibitory concentration against c-Kit D816V type expressed in recombinant baculovirus	B	BAO_0000019	assay format	Homo sapiens	None	None	None	None	CHEMBL1936	Stem cell growth factor receptor	Homo sapiens	SINGLE PROTEIN	CHEMBL1141098	1	Scientific Literature	J. Med. Chem.	2005	None
CHEMBL399410		0	453.57	1	5.72	SB-437013	COc1ccc2cc(-c3c(-c4ccncc4)nc(-c4ccc([S+](C)[O-])cc4)n3C)ccc2c1	Inhibition	'='	4.68	%				UO_0000187					False	CHEMBL1962127	GSK_PKIS: KIT (D816V mutant) mean inhibition at 1 uM [Nanosyn]	B	BAO_0000357	single protein format	None	None	None	None	None	CHEMBL1936	Stem cell growth factor receptor	Homo sapiens	SINGLE PROTEIN	CHEMBL1961873	16	GSK Published Kinase Inhibitor Set			None
CHEMBL185238	GW786460X	0	287.33	0	3.39	GW786460X	Cc1cccc(-c2n[nH]cc2-c2ccc3ncccc3n2)n1	Inhibition	'='	-0.51	%				UO_0000187					False	CHEMBL1962129	GSK_PKIS: KIT (T6701 mutant) mean inhibition at 1 uM [Nanosyn]	B	BAO_0000357	single protein format	None	None	None	None	None	CHEMBL1936	Stem cell growth factor receptor	Homo sapiens	SINGLE PROTEIN	CHEMBL1961873	16	GSK Published Kinase Inhibitor Set			None
CHEMBL468963	GW779439X	0	454.46	0	3.70	GW779439X	CN1CCN(c2ccc(Nc3nccc(-c4cnn5ncccc45)n3)cc2C(F)(F)F)CC1	Inhibition	'='	75.66	%				UO_0000187					False	CHEMBL1962128	GSK_PKIS: KIT (T6701 mutant) mean inhibition at 0.1 uM [Nanosyn]	B	BAO_0000357	single protein format	None	None	None	None	None	CHEMBL1936	Stem cell growth factor receptor	Homo sapiens	SINGLE PROTEIN	CHEMBL1961873	16	GSK Published Kinase Inhibitor Set			None
CHEMBL267228		0	371.40	0	4.03	SB-431533	OCc1ccc(-c2nc(-c3ccccn3)c(-c3ccc4c(c3)OCO4)[nH]2)cc1	Inhibition	'='	0.71	%				UO_0000187					False	CHEMBL1962129	GSK_PKIS: KIT (T6701 mutant) mean inhibition at 1 uM [Nanosyn]	B	BAO_0000357	single protein format	None	None	None	None	None	CHEMBL1936	Stem cell growth factor receptor	Homo sapiens	SINGLE PROTEIN	CHEMBL1961873	16	GSK Published Kinase Inhibitor Set			None
CHEMBL63728	GW644007X	0	326.36	0	2.57	GW644007X	COc1cc(/C=N/Nc2ncnc3c2cnn3C(C)C)ccc1O	Inhibition	'='	8.94	%				UO_0000187					False	CHEMBL1962124	GSK_PKIS: KIT mean inhibition at 0.1 uM [Nanosyn]	B	BAO_0000357	single protein format	None	None	None	None	None	CHEMBL1936	Stem cell growth factor receptor	Homo sapiens	SINGLE PROTEIN	CHEMBL1961873	16	GSK Published Kinase Inhibitor Set			None
CHEMBL405021		0	277.33	0	3.58	SB-732941	O=C(Nc1n[nH]c2cc(-c3ccccc3)ccc12)C1CC1	Inhibition	'='	3.87	%				UO_0000187					False	CHEMBL1962131	GSK_PKIS: KIT (V560G mutant) mean inhibition at 1 uM [Nanosyn]	B	BAO_0000357	single protein format	None	None	None	None	None	CHEMBL1936	Stem cell growth factor receptor	Homo sapiens	SINGLE PROTEIN	CHEMBL1961873	16	GSK Published Kinase Inhibitor Set			None
CHEMBL26559		0	262.31	0	4.19	Formula 2	Cc1c2ccncc2c(C)c2c1[nH]c1ccc(O)cc12	IC50	'='	400.0	nM	6.40			UO_0000065	24.39	0.44	2.21	13.08	False	CHEMBL880421	Inhibitory concentration against c-Kit wild type expressed in recombinant baculovirus	B	BAO_0000019	assay format	Homo sapiens	None	None	None	None	CHEMBL1936	Stem cell growth factor receptor	Homo sapiens	SINGLE PROTEIN	CHEMBL1141098	1	Scientific Literature	J. Med. Chem.	2005	None
CHEMBL197585	DATELLIPTIUM	0	362.50	0	4.43	Formula 4	CCN(CC)CC[n+]1ccc2c(C)c3[nH]c4ccc(O)cc4c3c(C)c2c1	IC50	'='	450.0	nM	6.35			UO_0000065	17.51	0.32	1.92	14.71	False	CHEMBL880421	Inhibitory concentration against c-Kit wild type expressed in recombinant baculovirus	B	BAO_0000019	assay format	Homo sapiens	None	None	None	None	CHEMBL1936	Stem cell growth factor receptor	Homo sapiens	SINGLE PROTEIN	CHEMBL1141098	1	Scientific Literature	J. Med. Chem.	2005	None
CHEMBL19954		0	276.34	0	4.49	Formula 5	COc1ccc2[nH]c3c(C)c4ccncc4c(C)c3c2c1	IC50	'='	600.0	nM	6.22			UO_0000065	22.52	0.40	1.73	16.41	False	CHEMBL873572	Inhibitory concentration against c-Kit D816V type expressed in recombinant baculovirus	B	BAO_0000019	assay format	Homo sapiens	None	None	None	None	CHEMBL1936	Stem cell growth factor receptor	Homo sapiens	SINGLE PROTEIN	CHEMBL1141098	1	Scientific Literature	J. Med. Chem.	2005	None
CHEMBL330422		0	396.47	0	2.82	SB-226879	CN1CCC(n2cnc(-c3ccc(F)cc3)c2-c2ccnc(NCCO)n2)CC1	Inhibition	'='	1.99	%				UO_0000187					False	CHEMBL1962126	GSK_PKIS: KIT (D816V mutant) mean inhibition at 0.1 uM [Nanosyn]	B	BAO_0000357	single protein format	None	None	None	None	None	CHEMBL1936	Stem cell growth factor receptor	Homo sapiens	SINGLE PROTEIN	CHEMBL1961873	16	GSK Published Kinase Inhibitor Set			None
CHEMBL330422		0	396.47	0	2.82	SB-226879	CN1CCC(n2cnc(-c3ccc(F)cc3)c2-c2ccnc(NCCO)n2)CC1	Inhibition	'='	-1.29	%				UO_0000187					False	CHEMBL1962130	GSK_PKIS: KIT (V560G mutant) mean inhibition at 0.1 uM [Nanosyn]	B	BAO_0000357	single protein format	None	None	None	None	None	CHEMBL1936	Stem cell growth factor receptor	Homo sapiens	SINGLE PROTEIN	CHEMBL1961873	16	GSK Published Kinase Inhibitor Set			None
CHEMBL269985	GW701032X	0	413.48	0	4.96	GW701032X	COc1ccc(CNC(=O)c2ccc(-c3cc(-c4nnc(C)o4)ccc3C)cc2)cc1	Inhibition	'='	3.18	%				UO_0000187					False	CHEMBL1962129	GSK_PKIS: KIT (T6701 mutant) mean inhibition at 1 uM [Nanosyn]	B	BAO_0000357	single protein format	None	None	None	None	None	CHEMBL1936	Stem cell growth factor receptor	Homo sapiens	SINGLE PROTEIN	CHEMBL1961873	16	GSK Published Kinase Inhibitor Set			None
CHEMBL175321		0	263.30	0	3.20	GR-105659X	O=C1Nc2ccccc2/C1=C1\CCc2cc(O)ccc21	Inhibition	'='	6.44	%				UO_0000187					False	CHEMBL1962130	GSK_PKIS: KIT (V560G mutant) mean inhibition at 0.1 uM [Nanosyn]	B	BAO_0000357	single protein format	None	None	None	None	None	CHEMBL1936	Stem cell growth factor receptor	Homo sapiens	SINGLE PROTEIN	CHEMBL1961873	16	GSK Published Kinase Inhibitor Set			None
CHEMBL1909383	GW784307A	0	494.99	0	2.56	GW784307A	COc1cccc(-n2ncc3c(N/N=C/c4ccc(C(=O)NCCN(C)C)cc4)ncnc32)c1.Cl	Inhibition	'='	7.1	%				UO_0000187					False	CHEMBL1962126	GSK_PKIS: KIT (D816V mutant) mean inhibition at 0.1 uM [Nanosyn]	B	BAO_0000357	single protein format	None	None	None	None	None	CHEMBL1936	Stem cell growth factor receptor	Homo sapiens	SINGLE PROTEIN	CHEMBL1961873	16	GSK Published Kinase Inhibitor Set			None
CHEMBL222419	GSK-237701A	0	457.94	0	5.00	GSK237701A	COc1cc2ncn(-c3cc(O[C@H](C)c4ccccc4Cl)c(C(N)=O)s3)c2cc1OC	Inhibition	'='	32.11	%				UO_0000187					False	CHEMBL1962129	GSK_PKIS: KIT (T6701 mutant) mean inhibition at 1 uM [Nanosyn]	B	BAO_0000357	single protein format	None	None	None	None	None	CHEMBL1936	Stem cell growth factor receptor	Homo sapiens	SINGLE PROTEIN	CHEMBL1961873	16	GSK Published Kinase Inhibitor Set			None
CHEMBL205158	GW695874X	0	427.51	0	3.91	GW695874X	c1ccc(-c2n[nH]cc2-c2ccnc(-c3ccc(OCCN4CCOCC4)cc3)c2)nc1	Inhibition	'='	-3.0	%				UO_0000187					False	CHEMBL1962128	GSK_PKIS: KIT (T6701 mutant) mean inhibition at 0.1 uM [Nanosyn]	B	BAO_0000357	single protein format	None	None	None	None	None	CHEMBL1936	Stem cell growth factor receptor	Homo sapiens	SINGLE PROTEIN	CHEMBL1961873	16	GSK Published Kinase Inhibitor Set			None
CHEMBL205158	GW695874X	0	427.51	0	3.91	GW695874X	c1ccc(-c2n[nH]cc2-c2ccnc(-c3ccc(OCCN4CCOCC4)cc3)c2)nc1	Inhibition	'='	2.31	%				UO_0000187					False	CHEMBL1962125	GSK_PKIS: KIT mean inhibition at 1 uM [Nanosyn]	B	BAO_0000357	single protein format	None	None	None	None	None	CHEMBL1936	Stem cell growth factor receptor	Homo sapiens	SINGLE PROTEIN	CHEMBL1961873	16	GSK Published Kinase Inhibitor Set			None
CHEMBL205158	GW695874X	0	427.51	0	3.91	GW695874X	c1ccc(-c2n[nH]cc2-c2ccnc(-c3ccc(OCCN4CCOCC4)cc3)c2)nc1	Inhibition	'='	10.42	%				UO_0000187					False	CHEMBL1962131	GSK_PKIS: KIT (V560G mutant) mean inhibition at 1 uM [Nanosyn]	B	BAO_0000357	single protein format	None	None	None	None	None	CHEMBL1936	Stem cell growth factor receptor	Homo sapiens	SINGLE PROTEIN	CHEMBL1961873	16	GSK Published Kinase Inhibitor Set			None
CHEMBL3797614		0	527.96	2	5.66	13s	CN(C)CCCn1cnnc1-c1cc(Oc2ccc(NC(=O)Nc3ccc(F)c(Cl)c3)cc2F)ccn1	Inhibition	'='	71.0	%				UO_0000187					False	CHEMBL3801446	Inhibition of c-KIT (unknown origin) at 10 uM after 1 hr by mobility shift assay	B	BAO_0000357	single protein format	Homo sapiens	None	None	None	None	CHEMBL1936	Stem cell growth factor receptor	Homo sapiens	SINGLE PROTEIN	CHEMBL3797160	1	Scientific Literature	Eur. J. Med. Chem.	2016	None
CHEMBL3771285		0	371.85	0	4.22	12	Cc1c(Cl)cccc1NC(=O)c1sc2nc3c(cc2c1N)C(=O)CC3	Activity	'='	99.0	%				UO_0000187					False	CHEMBL3771589	Inhibition of human recombinant KIT V559D/T670I double mutant assessed as residual activity at 10 uM after 1 hr by qPCR analysis relative to control	B	BAO_0000357	single protein format	Homo sapiens	None	None	None	None	CHEMBL1936	Stem cell growth factor receptor	Homo sapiens	SINGLE PROTEIN	CHEMBL3769377	1	Scientific Literature	MedChemComm	2015	None
CHEMBL1909358	GW654652C	0	489.00	0	3.98	GW654652C	CCS(=O)(=O)c1ccc(OC)c(Nc2nccc(N(C)c3ccc4c(C)n[nH]c4c3)n2)c1.Cl	Inhibition	'='	6.18	%				UO_0000187					False	CHEMBL1962126	GSK_PKIS: KIT (D816V mutant) mean inhibition at 0.1 uM [Nanosyn]	B	BAO_0000357	single protein format	None	None	None	None	None	CHEMBL1936	Stem cell growth factor receptor	Homo sapiens	SINGLE PROTEIN	CHEMBL1961873	16	GSK Published Kinase Inhibitor Set			None
CHEMBL588025	GW770249A	0	467.81	1	5.27	GW770249A	Cl.Nc1ncnc2occ(-c3ccc(NC(=O)Nc4cc(C(F)(F)F)ccc4F)cc3)c12	Inhibition	'='	90.17	%				UO_0000187					False	CHEMBL1962124	GSK_PKIS: KIT mean inhibition at 0.1 uM [Nanosyn]	B	BAO_0000357	single protein format	None	None	None	None	None	CHEMBL1936	Stem cell growth factor receptor	Homo sapiens	SINGLE PROTEIN	CHEMBL1961873	16	GSK Published Kinase Inhibitor Set			None
CHEMBL230597	GSK-586581A	0	381.46	0	3.07	GSK586581A	CS(=O)(=O)Nc1ccc(-c2cc(-c3ccccc3)cc(C(N)=O)c2N)cc1	Inhibition	'='	-0.86	%				UO_0000187					False	CHEMBL1962127	GSK_PKIS: KIT (D816V mutant) mean inhibition at 1 uM [Nanosyn]	B	BAO_0000357	single protein format	None	None	None	None	None	CHEMBL1936	Stem cell growth factor receptor	Homo sapiens	SINGLE PROTEIN	CHEMBL1961873	16	GSK Published Kinase Inhibitor Set			None
CHEMBL347537		0	430.51	1	6.16	7	O=C(Nc1cccc(-c2cncc3ccccc23)c1)c1ccccc1NCc1ccncc1	IC50	'='	105.0	nM	6.98			UO_0000065	16.21	0.29	0.82	10.43	False	CHEMBL708305	In vitro inhibition of Mast/stem cell growth factor receptor (c-Kit kinase) expressed in baculovirus	B	BAO_0000019	assay format	None	None	None	None	None	CHEMBL1936	Stem cell growth factor receptor	Homo sapiens	SINGLE PROTEIN	CHEMBL1135689	1	Scientific Literature	J. Med. Chem.	2002	None
CHEMBL1909387	GW567808A	0	633.09	2	6.37	GW567808A	CS(=O)(=O)CCNCc1ccc(-c2ccc3ncnc(Nc4ccc(OCc5cccc(C(F)(F)F)c5)cc4)c3c2)o1.Cl	Inhibition	'='	-4.38	%				UO_0000187					False	CHEMBL1962130	GSK_PKIS: KIT (V560G mutant) mean inhibition at 0.1 uM [Nanosyn]	B	BAO_0000357	single protein format	None	None	None	None	None	CHEMBL1936	Stem cell growth factor receptor	Homo sapiens	SINGLE PROTEIN	CHEMBL1961873	16	GSK Published Kinase Inhibitor Set			None
CHEMBL1909385	GW458787A	0	565.10	2	5.35	GW458787A	CS(=O)(=O)CCNCc1ccc(-c2ccc3ncnc(Nc4ccc(OCc5ccccc5)cc4)c3c2)o1.Cl	Inhibition	'='	1.48	%				UO_0000187					False	CHEMBL1962131	GSK_PKIS: KIT (V560G mutant) mean inhibition at 1 uM [Nanosyn]	B	BAO_0000357	single protein format	None	None	None	None	None	CHEMBL1936	Stem cell growth factor receptor	Homo sapiens	SINGLE PROTEIN	CHEMBL1961873	16	GSK Published Kinase Inhibitor Set			None
CHEMBL3939150		0	609.69	2	5.40	34	Cc1ccc(C(=O)N2CCC(Oc3cc(NC(=O)c4ccc(CN5CCN(C)CC5)c(C(F)(F)F)c4)ccc3C)CC2)cn1	Inhibition						Active						False	CHEMBL3879052	Inhibition of c-KIT mediated signaling pathways assessed as reduction in STAT3/5 phosphorylation at Y705/Y694 in human GIST882 cells at 0.03 to 10 uM measured after 2 hrs by immunoblotting	B	BAO_0000219	cell-based format	Homo sapiens	None	None	None	None	CHEMBL1936	Stem cell growth factor receptor	Homo sapiens	SINGLE PROTEIN	CHEMBL3877303	1	Scientific Literature	J Med Chem	2017	None
CHEMBL77555		0	414.82	1	6.03	64	FC(F)(F)c1cc(Nc2nnc(Cc3ccncc3)c3ccccc23)ccc1Cl	IC50	'='	2700.0	nM	5.57			UO_0000065	13.42	0.26	-0.46	10.98	False	CHEMBL769328	Inhibition of Proto-oncogene tyrosine-kinase c-Kit	B	BAO_0000357	single protein format	Homo sapiens	None	None	None	None	CHEMBL1936	Stem cell growth factor receptor	Homo sapiens	SINGLE PROTEIN	CHEMBL1133741	1	Scientific Literature	J. Med. Chem.	2000	None
CHEMBL1934304		0	473.58	0	4.90	10d	CCCC(CCC)C(=O)Oc1cccc(-c2nc(N3CCOCC3)c3cc4ncccc4n3n2)c1	Inhibition	'='	24.9	%				UO_0000187					False	CHEMBL1937675	Inhibition of c-Kit at 10 uM	B	BAO_0000357	single protein format	None	None	None	None	None	CHEMBL1936	Stem cell growth factor receptor	Homo sapiens	SINGLE PROTEIN	CHEMBL1933031	1	Scientific Literature	Bioorg. Med. Chem. Lett.	2012	None
CHEMBL1909405	GW618013A	0	554.57	0	4.98	GW618013A	CN(C)CCCNc1nccc(-c2c(-c3ccc(F)cc3)nn3cc(C(F)(F)F)ccc23)n1.CS(=O)(=O)O	Inhibition	'='	3.48	%				UO_0000187					False	CHEMBL1962124	GSK_PKIS: KIT mean inhibition at 0.1 uM [Nanosyn]	B	BAO_0000357	single protein format	None	None	None	None	None	CHEMBL1936	Stem cell growth factor receptor	Homo sapiens	SINGLE PROTEIN	CHEMBL1961873	16	GSK Published Kinase Inhibitor Set			None
CHEMBL471789	GSK-1030059A	0	476.48	1	5.90	GSK1030059A	COc1cc2ncn(-c3cc(OCc4ccccc4C(F)(F)F)c(C(C)=O)s3)c2cc1OC	Inhibition	'='	4.53	%				UO_0000187					False	CHEMBL1962125	GSK_PKIS: KIT mean inhibition at 1 uM [Nanosyn]	B	BAO_0000357	single protein format	None	None	None	None	None	CHEMBL1936	Stem cell growth factor receptor	Homo sapiens	SINGLE PROTEIN	CHEMBL1961873	16	GSK Published Kinase Inhibitor Set			None
CHEMBL1909402	GW568326X	0	373.31	0	4.20	GW568326X	Nc1nccc(-c2c(-c3ccc(F)cc3)nn3cc(C(F)(F)F)ccc23)n1	Inhibition	'='	-1.06	%				UO_0000187					False	CHEMBL1962124	GSK_PKIS: KIT mean inhibition at 0.1 uM [Nanosyn]	B	BAO_0000357	single protein format	None	None	None	None	None	CHEMBL1936	Stem cell growth factor receptor	Homo sapiens	SINGLE PROTEIN	CHEMBL1961873	16	GSK Published Kinase Inhibitor Set			None
CHEMBL361894	GW806290X	0	346.35	0	2.70	GW806290X	c1cnn2ncc(-c3ccnc(Nc4ccc5c(c4)OCCO5)n3)c2c1	Inhibition	'='	38.14	%				UO_0000187					False	CHEMBL1962130	GSK_PKIS: KIT (V560G mutant) mean inhibition at 0.1 uM [Nanosyn]	B	BAO_0000357	single protein format	None	None	None	None	None	CHEMBL1936	Stem cell growth factor receptor	Homo sapiens	SINGLE PROTEIN	CHEMBL1961873	16	GSK Published Kinase Inhibitor Set			None
CHEMBL218932	GW432441X	0	339.40	0	2.95	GW432441X	CNC(=O)Oc1cc(C)c(/C=C/c2cncc(C(=O)NC)c2)c(C)c1	Inhibition	'='	-0.14	%				UO_0000187					False	CHEMBL1962127	GSK_PKIS: KIT (D816V mutant) mean inhibition at 1 uM [Nanosyn]	B	BAO_0000357	single protein format	None	None	None	None	None	CHEMBL1936	Stem cell growth factor receptor	Homo sapiens	SINGLE PROTEIN	CHEMBL1961873	16	GSK Published Kinase Inhibitor Set			None
CHEMBL194062	GW572399X	0	315.35	0	2.73	GW572399X	NS(=O)(=O)c1ccc(Nc2ncc(-c3ccccc3)o2)cc1	Inhibition	'='	0.49	%				UO_0000187					False	CHEMBL1962126	GSK_PKIS: KIT (D816V mutant) mean inhibition at 0.1 uM [Nanosyn]	B	BAO_0000357	single protein format	None	None	None	None	None	CHEMBL1936	Stem cell growth factor receptor	Homo sapiens	SINGLE PROTEIN	CHEMBL1961873	16	GSK Published Kinase Inhibitor Set			None
CHEMBL186213	GW827105X	0	462.44	1	5.62	GW827105X	COc1ccc(-c2nn3ncccc3c2-c2ccnc(Nc3cccc(C(F)(F)F)c3)n2)cc1	Inhibition	'='	0.93	%				UO_0000187					False	CHEMBL1962126	GSK_PKIS: KIT (D816V mutant) mean inhibition at 0.1 uM [Nanosyn]	B	BAO_0000357	single protein format	None	None	None	None	None	CHEMBL1936	Stem cell growth factor receptor	Homo sapiens	SINGLE PROTEIN	CHEMBL1961873	16	GSK Published Kinase Inhibitor Set			None
CHEMBL207247	GW807930X	0	500.96	2	5.63	GW807930X	CC(=O)NCc1cccc(C#Cc2cncnc2Nc2ccc(OCc3cccc(F)c3)c(Cl)c2)c1	Inhibition	'='	0.4	%				UO_0000187					False	CHEMBL1962125	GSK_PKIS: KIT mean inhibition at 1 uM [Nanosyn]	B	BAO_0000357	single protein format	None	None	None	None	None	CHEMBL1936	Stem cell growth factor receptor	Homo sapiens	SINGLE PROTEIN	CHEMBL1961873	16	GSK Published Kinase Inhibitor Set			None
CHEMBL3798131		0	558.45	2	6.56	13n	CCN(CC)CCn1cnnc1-c1cc(Oc2ccc(NC(=O)Nc3ccc(Cl)cc3Cl)cc2F)ccn1	Inhibition						Not Determined						False	CHEMBL3801446	Inhibition of c-KIT (unknown origin) at 10 uM after 1 hr by mobility shift assay	B	BAO_0000357	single protein format	Homo sapiens	None	None	None	None	CHEMBL1936	Stem cell growth factor receptor	Homo sapiens	SINGLE PROTEIN	CHEMBL3797160	1	Scientific Literature	Eur. J. Med. Chem.	2016	None
CHEMBL3622193		0	592.68	1	4.93	34	CN1CCN(C(=O)c2ccc3c(c2)[nH]c2c(C(N)=O)ccc(-c4cccc(NC(=O)c5ccc(N(C)C)cc5)c4F)c23)CC1	IC50	'='	1050.0	nM	5.98			UO_0000065	10.09	0.19	1.05	5.21	False	CHEMBL3627430	Inhibition of cKIT (unknown origin)	B	BAO_0000357	single protein format	Homo sapiens	None	None	None	None	CHEMBL1936	Stem cell growth factor receptor	Homo sapiens	SINGLE PROTEIN	CHEMBL3621099	1	Scientific Literature	Bioorg. Med. Chem. Lett.	2015	None
CHEMBL3629013		0	392.51	0	3.59	11	N#Cc1ccnc(Nc2cc(C3CCN(C4COC4)CC3)n(C3CCCC3)n2)c1	IC50	'='	534000.0	nM		Outside typical range		UO_0000065					False	CHEMBL3631842	Inhibition of Kit (unknown origin) by FRET method	B	BAO_0000357	single protein format	Homo sapiens	None	None	None	None	CHEMBL1936	Stem cell growth factor receptor	Homo sapiens	SINGLE PROTEIN	CHEMBL3627690	1	Scientific Literature	J. Med. Chem.	2015	None
CHEMBL3629013		0	392.51	0	3.59	11	N#Cc1ccnc(Nc2cc(C3CCN(C4COC4)CC3)n(C3CCCC3)n2)c1	Inhibition	'='	56.0	%				UO_0000187					False	CHEMBL3631836	Inhibition of Kit (unknown origin) at 1 uM by FRET method	B	BAO_0000357	single protein format	Homo sapiens	None	None	None	None	CHEMBL1936	Stem cell growth factor receptor	Homo sapiens	SINGLE PROTEIN	CHEMBL3627690	1	Scientific Literature	J. Med. Chem.	2015	None
CHEMBL237570		0	467.59	1	6.02	23	COc1ccc2cc(-c3c(-c4ccncc4)nc(-c4ccc([S+](C)[O-])cc4C)n3C)ccc2c1	IC50	'>'	30000.0	nM				UO_0000065					False	CHEMBL899830	Inhibition of KIT	B	BAO_0000357	single protein format	None	None	None	None	None	CHEMBL1936	Stem cell growth factor receptor	Homo sapiens	SINGLE PROTEIN	CHEMBL1137478	1	Scientific Literature	Bioorg. Med. Chem. Lett.	2007	None
CHEMBL247248		0	447.42	0	3.08	35	CNC(=O)c1cc(CNc2ncsc2C(=O)Nc2ccc3c(c2)OC(F)(F)O3)ccn1	IC50	'='	25.0	nM	7.60			UO_0000065	16.99	0.33	4.52	6.64	False	CHEMBL922915	Inhibition of human recombinant cKit by FRET assay	B	BAO_0000357	single protein format	None	None	None	None	None	CHEMBL1936	Stem cell growth factor receptor	Homo sapiens	SINGLE PROTEIN	CHEMBL1140657	1	Scientific Literature	Bioorg. Med. Chem. Lett.	2007	None
CHEMBL397345		0	517.49	2	5.91	32	O=C(Nc1ccccc1)Nc1cc(CNc2ccccc2C(=O)Nc2ccc3c(c2)OC(F)(F)O3)ccn1	IC50	'='	87.0	nM	7.06			UO_0000065	13.64	0.25	1.15	6.21	False	CHEMBL922915	Inhibition of human recombinant cKit by FRET assay	B	BAO_0000357	single protein format	None	None	None	None	None	CHEMBL1936	Stem cell growth factor receptor	Homo sapiens	SINGLE PROTEIN	CHEMBL1140657	1	Scientific Literature	Bioorg. Med. Chem. Lett.	2007	None
CHEMBL245805		0	484.46	0	3.64	10	COCCNC(=O)c1cc(CNc2ccccc2C(=O)Nc2ccc3c(c2)OC(F)(F)O3)ccn1	IC50	'='	38.0	nM	7.42			UO_0000065	15.32	0.29	3.78	6.70	False	CHEMBL922915	Inhibition of human recombinant cKit by FRET assay	B	BAO_0000357	single protein format	None	None	None	None	None	CHEMBL1936	Stem cell growth factor receptor	Homo sapiens	SINGLE PROTEIN	CHEMBL1140657	1	Scientific Literature	Bioorg. Med. Chem. Lett.	2007	None
CHEMBL2018882		0	495.33	1	5.85	P6	COc1cc2ncnc(Oc3ccc(NC(=O)Nc4cccc(Br)c4)cc3)c2cc1OC	IC50	'='	16.0	nM	7.80			UO_0000065	15.74	0.33	1.95	8.24	False	CHEMBL3631063	Inhibition of c-Kit (unknown origin) by radiometric protein kinase assay	B	BAO_0000357	single protein format	Homo sapiens	None	None	None	None	CHEMBL1936	Stem cell growth factor receptor	Homo sapiens	SINGLE PROTEIN	CHEMBL3627661	1	Scientific Literature	Bioorg. Med. Chem.	2015	None
CHEMBL941	IMATINIB	4	493.62	0	4.59	SID29215405	Cc1ccc(NC(=O)c2ccc(CN3CCN(C)CC3)cc2)cc1Nc1nccc(-c2cccnc2)n1	IC50	'='	400.0	nM	6.40			UO_0000065	12.96	0.24	1.81	7.42	False	CHEMBL3631064	Inhibition of c-Kit (unknown origin)	B	BAO_0000357	single protein format	Homo sapiens	None	None	None	None	CHEMBL1936	Stem cell growth factor receptor	Homo sapiens	SINGLE PROTEIN	CHEMBL3627661	1	Scientific Literature	Bioorg. Med. Chem.	2015	None
CHEMBL1909414		0	508.02	0	4.87	SB-590885-AAD	CN(C)CCOc1ccc(-c2nc(-c3ccncc3)c(-c3ccc4c(c3)CC/C4=N\O)[nH]2)cc1.Cl.O	Inhibition	'='	5.96	%				UO_0000187					False	CHEMBL1962131	GSK_PKIS: KIT (V560G mutant) mean inhibition at 1 uM [Nanosyn]	B	BAO_0000357	single protein format	None	None	None	None	None	CHEMBL1936	Stem cell growth factor receptor	Homo sapiens	SINGLE PROTEIN	CHEMBL1961873	16	GSK Published Kinase Inhibitor Set			None
CHEMBL271796		0	412.37	1	5.74	14	Nc1noc2cccc(-c3ccc(NC(=O)Nc4cccc(C(F)(F)F)c4)cc3)c12	IC50	'='	114.0	nM	6.94			UO_0000065	16.84	0.32	1.20	7.45	False	CHEMBL949292	Inhibition of KIT by HTRF assay	B	BAO_0000357	single protein format	None	None	None	None	None	CHEMBL1936	Stem cell growth factor receptor	Homo sapiens	SINGLE PROTEIN	CHEMBL1142358	1	Scientific Literature	J. Med. Chem.	2008	None
CHEMBL479038	GW806776X	0	334.42	0	3.39	GW806776X	O=C(NCC1CC1)c1ccc(-c2cccc(C(=O)NC3CC3)c2)cc1	Inhibition	'='	-0.44	%				UO_0000187					False	CHEMBL1962127	GSK_PKIS: KIT (D816V mutant) mean inhibition at 1 uM [Nanosyn]	B	BAO_0000357	single protein format	None	None	None	None	None	CHEMBL1936	Stem cell growth factor receptor	Homo sapiens	SINGLE PROTEIN	CHEMBL1961873	16	GSK Published Kinase Inhibitor Set			None
CHEMBL272165	GW300657X	0	450.48	0	1.43	GW300657X	NS(=O)(=O)c1ccc(N/N=C2\C(=O)Nc3ccc(C(=O)NCc4ccncc4)cc32)cc1	Inhibition	'='	12.5	%				UO_0000187					False	CHEMBL1962125	GSK_PKIS: KIT mean inhibition at 1 uM [Nanosyn]	B	BAO_0000357	single protein format	None	None	None	None	None	CHEMBL1936	Stem cell growth factor receptor	Homo sapiens	SINGLE PROTEIN	CHEMBL1961873	16	GSK Published Kinase Inhibitor Set			None
CHEMBL479079	GW612286X	0	406.45	0	4.17	GW612286X	COc1cc(Nc2nccc(Nc3ccc4c(C)n[nH]c4c3)n2)cc(OC)c1OC	Inhibition	'='	4.19	%				UO_0000187					False	CHEMBL1962128	GSK_PKIS: KIT (T6701 mutant) mean inhibition at 0.1 uM [Nanosyn]	B	BAO_0000357	single protein format	None	None	None	None	None	CHEMBL1936	Stem cell growth factor receptor	Homo sapiens	SINGLE PROTEIN	CHEMBL1961873	16	GSK Published Kinase Inhibitor Set			None
CHEMBL185939	GW828525X	0	490.45	1	5.39	GW828525X	FC(F)(F)c1ccc(-c2nn3ncccc3c2-c2ccnc(Nc3ccc4c(c3)OCCO4)n2)cc1	Inhibition	'='	41.44	%				UO_0000187					False	CHEMBL1962125	GSK_PKIS: KIT mean inhibition at 1 uM [Nanosyn]	B	BAO_0000357	single protein format	None	None	None	None	None	CHEMBL1936	Stem cell growth factor receptor	Homo sapiens	SINGLE PROTEIN	CHEMBL1961873	16	GSK Published Kinase Inhibitor Set			None
CHEMBL1909407		0	374.85	0	2.65	SB-220025-A	Cl.Nc1nccc(-c2c(-c3ccc(F)cc3)ncn2C2CCNCC2)n1	Inhibition	'='	-0.01	%				UO_0000187					False	CHEMBL1962129	GSK_PKIS: KIT (T6701 mutant) mean inhibition at 1 uM [Nanosyn]	B	BAO_0000357	single protein format	None	None	None	None	None	CHEMBL1936	Stem cell growth factor receptor	Homo sapiens	SINGLE PROTEIN	CHEMBL1961873	16	GSK Published Kinase Inhibitor Set			None
CHEMBL477182	GW769076X	0	454.57	1	5.05	GW769076X	Cc1ccc(NC(=O)c2ccnc(N3CCCC3)c2)cc1-c1ccc(C(=O)NCC2CC2)cc1	Inhibition	'='	0.26	%				UO_0000187					False	CHEMBL1962130	GSK_PKIS: KIT (V560G mutant) mean inhibition at 0.1 uM [Nanosyn]	B	BAO_0000357	single protein format	None	None	None	None	None	CHEMBL1936	Stem cell growth factor receptor	Homo sapiens	SINGLE PROTEIN	CHEMBL1961873	16	GSK Published Kinase Inhibitor Set			None
CHEMBL407113		0	356.41	0	2.23	SB-741905	NS(=O)(=O)c1cccc(-c2ccc3c(NC(=O)C4CC4)n[nH]c3c2)c1	Inhibition	'='	4.07	%				UO_0000187					False	CHEMBL1962131	GSK_PKIS: KIT (V560G mutant) mean inhibition at 1 uM [Nanosyn]	B	BAO_0000357	single protein format	None	None	None	None	None	CHEMBL1936	Stem cell growth factor receptor	Homo sapiens	SINGLE PROTEIN	CHEMBL1961873	16	GSK Published Kinase Inhibitor Set			None
CHEMBL384073	GSK-180736A	0	365.37	0	2.97	GSK180736A	CC1=C(C(=O)Nc2ccc3[nH]ncc3c2)C(c2ccc(F)cc2)NC(=O)N1	Inhibition	'='	1.15	%				UO_0000187					False	CHEMBL1962127	GSK_PKIS: KIT (D816V mutant) mean inhibition at 1 uM [Nanosyn]	B	BAO_0000357	single protein format	None	None	None	None	None	CHEMBL1936	Stem cell growth factor receptor	Homo sapiens	SINGLE PROTEIN	CHEMBL1961873	16	GSK Published Kinase Inhibitor Set			None
CHEMBL220243	GW406731X	0	283.33	0	3.36	GW406731X	COC(=O)c1cncc(/C=C/c2c(C)cc(O)cc2C)c1	Inhibition	'='	83.48	%				UO_0000187					False	CHEMBL1962125	GSK_PKIS: KIT mean inhibition at 1 uM [Nanosyn]	B	BAO_0000357	single protein format	None	None	None	None	None	CHEMBL1936	Stem cell growth factor receptor	Homo sapiens	SINGLE PROTEIN	CHEMBL1961873	16	GSK Published Kinase Inhibitor Set			None
CHEMBL220243	GW406731X	0	283.33	0	3.36	GW406731X	COC(=O)c1cncc(/C=C/c2c(C)cc(O)cc2C)c1	Inhibition	'='	7.02	%				UO_0000187					False	CHEMBL1962127	GSK_PKIS: KIT (D816V mutant) mean inhibition at 1 uM [Nanosyn]	B	BAO_0000357	single protein format	None	None	None	None	None	CHEMBL1936	Stem cell growth factor receptor	Homo sapiens	SINGLE PROTEIN	CHEMBL1961873	16	GSK Published Kinase Inhibitor Set			None
CHEMBL1794072		0	490.00	1	5.74	SB-682330-A	CN(C)CCOc1ccc(-c2cc(-c3ccc4c(c3)CCC4=NO)c(-c3ccncc3)o2)cc1.Cl	Inhibition	'='	3.34	%				UO_0000187					False	CHEMBL1962131	GSK_PKIS: KIT (V560G mutant) mean inhibition at 1 uM [Nanosyn]	B	BAO_0000357	single protein format	None	None	None	None	None	CHEMBL1936	Stem cell growth factor receptor	Homo sapiens	SINGLE PROTEIN	CHEMBL1961873	16	GSK Published Kinase Inhibitor Set			None
CHEMBL261849	GW632580X	0	366.42	0	2.83	GW632580X	COc1ccc(COc2ccc(Cc3cnc(N)nc3N)cc2OC)cc1	Inhibition	'='	-3.14	%				UO_0000187					False	CHEMBL1962129	GSK_PKIS: KIT (T6701 mutant) mean inhibition at 1 uM [Nanosyn]	B	BAO_0000357	single protein format	None	None	None	None	None	CHEMBL1936	Stem cell growth factor receptor	Homo sapiens	SINGLE PROTEIN	CHEMBL1961873	16	GSK Published Kinase Inhibitor Set			None
CHEMBL261849	GW632580X	0	366.42	0	2.83	GW632580X	COc1ccc(COc2ccc(Cc3cnc(N)nc3N)cc2OC)cc1	Inhibition	'='	8.16	%				UO_0000187					False	CHEMBL1962131	GSK_PKIS: KIT (V560G mutant) mean inhibition at 1 uM [Nanosyn]	B	BAO_0000357	single protein format	None	None	None	None	None	CHEMBL1936	Stem cell growth factor receptor	Homo sapiens	SINGLE PROTEIN	CHEMBL1961873	16	GSK Published Kinase Inhibitor Set			None
CHEMBL361237	GW785804X	0	322.37	0	4.14	GW785804X	Nc1nc(-c2ccc(F)cc2)c(-c2ccc3ncccc3n2)s1	Inhibition	'='	5.04	%				UO_0000187					False	CHEMBL1962127	GSK_PKIS: KIT (D816V mutant) mean inhibition at 1 uM [Nanosyn]	B	BAO_0000357	single protein format	None	None	None	None	None	CHEMBL1936	Stem cell growth factor receptor	Homo sapiens	SINGLE PROTEIN	CHEMBL1961873	16	GSK Published Kinase Inhibitor Set			None
CHEMBL418348		0	493.56	0	4.27	SB-254169	CS(=O)(=O)c1ccc(Oc2nccc(-c3c(-c4ccc(F)cc4)ncn3C3CCNCC3)n2)cc1	Inhibition	'='	4.75	%				UO_0000187					False	CHEMBL1962125	GSK_PKIS: KIT mean inhibition at 1 uM [Nanosyn]	B	BAO_0000357	single protein format	None	None	None	None	None	CHEMBL1936	Stem cell growth factor receptor	Homo sapiens	SINGLE PROTEIN	CHEMBL1961873	16	GSK Published Kinase Inhibitor Set			None
CHEMBL1668413		0	368.86	0	4.02	2	COc1cc(O)c2c(c1)CCCCCC(=O)C[C@H](Cl)C[C@H](C)OC2=O	IC50	'='	47000.0	nM	4.33			UO_0000065	11.73	0.24	0.31	5.94	False	CHEMBL1670767	Inhibition of human recombinant c-kit kinase in cell free system after 30 mins	B	BAO_0000357	single protein format	Homo sapiens	None	None	None	None	CHEMBL1936	Stem cell growth factor receptor	Homo sapiens	SINGLE PROTEIN	CHEMBL1667852	1	Scientific Literature	Bioorg. Med. Chem. Lett.	2011	None
CHEMBL414001		0	495.59	0	2.86	9	CN1CCN(c2ccc(Nc3ncc4c(=O)c(C(N)=O)cn(-c5ccc6c(c5)CCC6)c4n3)cc2)CC1	IC50	'='	56.0	nM	7.25			UO_0000065	14.63	0.27	4.39	6.63	False	CHEMBL951154	Inhibition of KIT	B	BAO_0000357	single protein format	None	None	None	None	None	CHEMBL1936	Stem cell growth factor receptor	Homo sapiens	SINGLE PROTEIN	CHEMBL1143902	1	Scientific Literature	Bioorg. Med. Chem. Lett.	2008	None
CHEMBL478649		0	348.45	0	3.69	10	Cc1ccc(C(=O)NC2CC2)cc1-c1ccc(C(=O)NCC2CC2)cc1	Activity						Not Evaluated						False	CHEMBL1035893	Binding affinity to human KIT at 10 uM relative to control	B	BAO_0000357	single protein format	Homo sapiens	None	None	None	None	CHEMBL1936	Stem cell growth factor receptor	Homo sapiens	SINGLE PROTEIN	CHEMBL1151712	1	Scientific Literature	J. Med. Chem.	2008	None
CHEMBL496713		0	400.44	0	3.52	22	CCOC(=O)c1ccc(-n2ccc(C)c(-c3ccc4nc(N)ncc4c3)c2=O)cc1	IC50	'='	68.0	nM	7.17			UO_0000065	17.90	0.33	3.65	7.16	False	CHEMBL955807	Inhibition of SCF-induced phosphorylation of c-Kit in MO7e cells by TR-FRET assay	B	BAO_0000219	cell-based format	None	None	None	MO7e	None	CHEMBL1936	Stem cell growth factor receptor	Homo sapiens	SINGLE PROTEIN	CHEMBL1150317	1	Scientific Literature	J. Med. Chem.	2008	None
CHEMBL1765779		0	404.47	0	3.12	7t	CNc1cncc(-c2c[nH]c(=O)c(NC(=O)c3ccc(N4CCCCC4)cc3)c2)n1	Ki	'='	155.0	nM	6.81			UO_0000065	16.84	0.31	3.69	6.61	False	CHEMBL1768449	Inhibition of c-Kit after 45 mins by radiometric phosphate incorporation assay	B	BAO_0000357	single protein format	None	None	None	None	None	CHEMBL1936	Stem cell growth factor receptor	Homo sapiens	SINGLE PROTEIN	CHEMBL1765075	1	Scientific Literature	J. Med. Chem.	2011	None
CHEMBL1163510		0	447.84	1	5.55	5j	O=C(O)c1ccc(-c2cnc3c(c2)N(Cc2cc(Cl)ccc2C(F)(F)F)CCN3)cc1	Inhibition	'<'	50.0	%				UO_0000187					False	CHEMBL1166041	Inhibition of KIT V559D mutant at 1 uM	B	BAO_0000019	assay format	Homo sapiens	None	None	None	None	CHEMBL1936	Stem cell growth factor receptor	Homo sapiens	SINGLE PROTEIN	CHEMBL1165965	1	Scientific Literature	Bioorg. Med. Chem.	2010	None
CHEMBL1164181		0	469.42	0	4.63	5g	CN1CCN(c2ccc(-c3cnc4c(c3)N(Cc3cc(Cl)ccc3Cl)CCN4)cn2)CC1	Inhibition	'<'	50.0	%				UO_0000187					False	CHEMBL1166042	Inhibition of KIT V559D,T670I mutant at 1 uM	B	BAO_0000019	assay format	Homo sapiens	None	None	None	None	CHEMBL1936	Stem cell growth factor receptor	Homo sapiens	SINGLE PROTEIN	CHEMBL1165965	1	Scientific Literature	Bioorg. Med. Chem.	2010	None
CHEMBL1164265		0	470.96	0	4.26	5h	CN1CCN(c2ccc(-c3cnc4c(c3)N(Cc3c(F)ccc(F)c3Cl)CCN4)cn2)CC1	Inhibition	'<'	50.0	%				UO_0000187					False	CHEMBL1166039	Inhibition of KIT D816V mutant at 1 uM	B	BAO_0000019	assay format	Homo sapiens	None	None	None	None	CHEMBL1936	Stem cell growth factor receptor	Homo sapiens	SINGLE PROTEIN	CHEMBL1165965	1	Scientific Literature	Bioorg. Med. Chem.	2010	None
CHEMBL1164265		0	470.96	0	4.26	5h	CN1CCN(c2ccc(-c3cnc4c(c3)N(Cc3c(F)ccc(F)c3Cl)CCN4)cn2)CC1	Inhibition	'='	69.0	%				UO_0000187					False	CHEMBL1166041	Inhibition of KIT V559D mutant at 1 uM	B	BAO_0000019	assay format	Homo sapiens	None	None	None	None	CHEMBL1936	Stem cell growth factor receptor	Homo sapiens	SINGLE PROTEIN	CHEMBL1165965	1	Scientific Literature	Bioorg. Med. Chem.	2010	None
CHEMBL1171523		0	506.57	2	5.20	3	CCN1CCN(Cc2ccc(NC(=O)c3ccc(C)c(C#Cc4cccnc4)c3)cc2C(F)(F)F)CC1	Inhibition	'='	27.0	%				UO_0000187					False	CHEMBL1174806	Inhibition of KIT A829P mutant at 10 uM	B	BAO_0000019	assay format	Homo sapiens	None	None	None	None	CHEMBL1936	Stem cell growth factor receptor	Homo sapiens	SINGLE PROTEIN	CHEMBL1177794	1	Scientific Literature	Bioorg. Med. Chem. Lett.	2010	None
CHEMBL1171523		0	506.57	2	5.20	3	CCN1CCN(Cc2ccc(NC(=O)c3ccc(C)c(C#Cc4cccnc4)c3)cc2C(F)(F)F)CC1	Inhibition	'='	0.0	%				UO_0000187					False	CHEMBL1174809	Inhibition of KIT L576P mutant at 10 uM	B	BAO_0000019	assay format	Homo sapiens	None	None	None	None	CHEMBL1936	Stem cell growth factor receptor	Homo sapiens	SINGLE PROTEIN	CHEMBL1177794	1	Scientific Literature	Bioorg. Med. Chem. Lett.	2010	None
CHEMBL1171523		0	506.57	2	5.20	3	CCN1CCN(Cc2ccc(NC(=O)c3ccc(C)c(C#Cc4cccnc4)c3)cc2C(F)(F)F)CC1	Inhibition	'='	0.0	%				UO_0000187					False	CHEMBL1174811	Inhibition of KIT V559D, T670I mutant at 10 uM	B	BAO_0000019	assay format	Homo sapiens	None	None	None	None	CHEMBL1936	Stem cell growth factor receptor	Homo sapiens	SINGLE PROTEIN	CHEMBL1177794	1	Scientific Literature	Bioorg. Med. Chem. Lett.	2010	None
CHEMBL3236464		0	397.46	0	2.70	16	CCCS(=O)(=O)Nc1cccc(Nc2ccc3ncn(C)c(=O)c3c2)c1C#N	Activity	'='	94.5	%				UO_0000187					False	CHEMBL3242536	Inhibition of human KIT assessed as enzyme activity at 1 uM relative to control	B	BAO_0000357	single protein format	Homo sapiens	None	None	None	None	CHEMBL1936	Stem cell growth factor receptor	Homo sapiens	SINGLE PROTEIN	CHEMBL3232845	1	Scientific Literature	Bioorg. Med. Chem. Lett.	2014	None
CHEMBL1170139		0	545.61	2	5.68	12	CCN1CCN(Cc2ccc(NC(=O)c3ccc(C)c(C#Cc4cnc5[nH]ccc5c4)c3)cc2C(F)(F)F)CC1	Inhibition	'='	0.65	%				UO_0000187					False	CHEMBL1174808	Inhibition of KIT D816V mutant at 10 uM	B	BAO_0000019	assay format	Homo sapiens	None	None	None	None	CHEMBL1936	Stem cell growth factor receptor	Homo sapiens	SINGLE PROTEIN	CHEMBL1177794	1	Scientific Literature	Bioorg. Med. Chem. Lett.	2010	None
CHEMBL1172886		0	378.82	0	4.80	40	O=C(Nc1ccc(Cl)cc1)Nc1ccc2c(c1)NC(=O)/C2=C\c1ccc[nH]1	IC50	'='	9.0	nM	8.05			UO_0000065	21.24	0.41	3.25	9.35	False	CHEMBL1176710	Inhibition of cKIT	B	BAO_0000357	single protein format	None	None	None	None	None	CHEMBL1936	Stem cell growth factor receptor	Homo sapiens	SINGLE PROTEIN	CHEMBL1177651	1	Scientific Literature	Bioorg. Med. Chem.	2010	None
CHEMBL1173243		0	436.86	0	4.81	52	Cc1cc(C(=O)O)[nH]c1/C=C1\C(=O)Nc2cc(NC(=O)Nc3ccc(Cl)cc3)ccc21	IC50						Not Determined						False	CHEMBL1176710	Inhibition of cKIT	B	BAO_0000357	single protein format	None	None	None	None	None	CHEMBL1936	Stem cell growth factor receptor	Homo sapiens	SINGLE PROTEIN	CHEMBL1177651	1	Scientific Literature	Bioorg. Med. Chem.	2010	None
CHEMBL1163565		0	530.98	1	4.92	5o	CC(=O)N1CCN(c2cc(-c3cnc4c(c3)N(Cc3cc(Cl)ccc3C(F)(F)F)CCN4)ccn2)CC1	Inhibition	'<'	50.0	%				UO_0000187					False	CHEMBL1166039	Inhibition of KIT D816V mutant at 1 uM	B	BAO_0000019	assay format	Homo sapiens	None	None	None	None	CHEMBL1936	Stem cell growth factor receptor	Homo sapiens	SINGLE PROTEIN	CHEMBL1165965	1	Scientific Literature	Bioorg. Med. Chem.	2010	None
CHEMBL1164180		0	502.97	1	5.00	5e	CN1CCN(c2ccc(-c3cnc4c(c3)N(Cc3cc(Cl)ccc3C(F)(F)F)CCN4)cn2)CC1	Inhibition	'='	80.0	%				UO_0000187					False	CHEMBL1166040	Inhibition of KIT L576P mutant at 1 uM	B	BAO_0000019	assay format	Homo sapiens	None	None	None	None	CHEMBL1936	Stem cell growth factor receptor	Homo sapiens	SINGLE PROTEIN	CHEMBL1165965	1	Scientific Literature	Bioorg. Med. Chem.	2010	None
CHEMBL1164526		0	479.54	0	3.66	7a	CN1CCN(c2ccc(NC(=O)c3ccc4c(c3)/C(=C3/Nc5ccccc5C3=O)C(=O)N4)cc2)CC1	Activity	'='	129.0	%				UO_0000187					False	CHEMBL1168118	Inhibition of KIT assessed as residual activity at 10 uM after 80 mins by microplate scintillation counting	B	BAO_0000357	single protein format	None	None	None	None	None	CHEMBL1936	Stem cell growth factor receptor	Homo sapiens	SINGLE PROTEIN	CHEMBL1165969	1	Scientific Literature	Bioorg. Med. Chem.	2010	None
CHEMBL1171523		0	506.57	2	5.20	3	CCN1CCN(Cc2ccc(NC(=O)c3ccc(C)c(C#Cc4cccnc4)c3)cc2C(F)(F)F)CC1	Inhibition	'='	4.2	%				UO_0000187					False	CHEMBL1174812	Inhibition of KIT V559D, V654A mutant at 10 uM	B	BAO_0000019	assay format	Homo sapiens	None	None	None	None	CHEMBL1936	Stem cell growth factor receptor	Homo sapiens	SINGLE PROTEIN	CHEMBL1177794	1	Scientific Literature	Bioorg. Med. Chem. Lett.	2010	None
CHEMBL1668418		0	330.38	0	3.66	8	COc1cc(O)c2c(c1)/C=C/CCCC(=O)/C=C/C[C@H](C)OC2=O	IC50	'='	1300.0	nM	5.89			UO_0000065	17.82	0.33	2.23	8.08	False	CHEMBL1670767	Inhibition of human recombinant c-kit kinase in cell free system after 30 mins	B	BAO_0000357	single protein format	Homo sapiens	None	None	None	None	CHEMBL1936	Stem cell growth factor receptor	Homo sapiens	SINGLE PROTEIN	CHEMBL1667852	1	Scientific Literature	Bioorg. Med. Chem. Lett.	2011	None
CHEMBL1668411		0	362.38	0	1.60	LL-Z1640-2	COc1cc(O)c2c(c1)/C=C/C[C@@H](O)[C@H](O)C(=O)/C=C\C[C@H](C)OC2=O	IC50	'='	9.6	nM	8.02			UO_0000065	22.13	0.42	6.42	7.08	False	CHEMBL1670767	Inhibition of human recombinant c-kit kinase in cell free system after 30 mins	B	BAO_0000357	single protein format	Homo sapiens	None	None	None	None	CHEMBL1936	Stem cell growth factor receptor	Homo sapiens	SINGLE PROTEIN	CHEMBL1667852	1	Scientific Literature	Bioorg. Med. Chem. Lett.	2011	None
CHEMBL520718		0	394.52	0	4.31	19	Cc1ccc(C(=O)NCCCC2CCCCC2)cc1C(=O)Nc1ccc(N)nc1	IC50	'='	9.0	nM	8.05			UO_0000065	20.39	0.38	3.74	8.29	False	CHEMBL946386	Inhibition of c-kit	B	BAO_0000357	single protein format	None	None	None	None	None	CHEMBL1936	Stem cell growth factor receptor	Homo sapiens	SINGLE PROTEIN	CHEMBL1158158	1	Scientific Literature	Bioorg. Med. Chem. Lett.	2008	None
CHEMBL469883		0	399.37	0	4.91	7	Cc1ccc(C(=O)Nc2cccc(C(F)(F)F)c2)cc1C(=O)Nc1cccnc1	IC50	'='	18.0	nM	7.75			UO_0000065	19.39	0.36	2.83	10.89	False	CHEMBL946386	Inhibition of c-kit	B	BAO_0000357	single protein format	None	None	None	None	None	CHEMBL1936	Stem cell growth factor receptor	Homo sapiens	SINGLE PROTEIN	CHEMBL1158158	1	Scientific Literature	Bioorg. Med. Chem. Lett.	2008	None
CHEMBL535	SUNITINIB	4	398.48	0	3.33	5, sunitinib	CCN(CC)CCNC(=O)c1c(C)[nH]c(/C=C2\C(=O)Nc3ccc(F)cc32)c1C	Kd	'='	0.7	nM	9.15			UO_0000065	22.97	0.43	5.82	11.85	False	CHEMBL973086	Inhibition of Kit	B	BAO_0000357	single protein format	None	None	None	None	None	CHEMBL1936	Stem cell growth factor receptor	Homo sapiens	SINGLE PROTEIN	CHEMBL1149823	1	Scientific Literature	Proc. Natl. Acad. Sci. U.S.A.	2007	None
CHEMBL603469	LESTAURTINIB	3	439.47	0	3.47	CEP-701	C[C@]12O[C@H](C[C@]1(O)CO)n1c3ccccc3c3c4c(c5c6ccccc6n2c5c31)CNC4=O	Kd	'='	150.0	nM	6.82			UO_0000065	15.53	0.28	3.35	7.70	True	CHEMBL1244472	Binding affinity to KIT	B	BAO_0000357	single protein format	None	None	None	None	None	CHEMBL1936	Stem cell growth factor receptor	Homo sapiens	SINGLE PROTEIN	CHEMBL1240346	1	Scientific Literature	Blood	2009	None
CHEMBL469882		0	400.36	0	4.31	3	Cc1ccc(C(=O)Nc2cccc(C(F)(F)F)c2)cc1NC(=O)c1cncnc1	IC50	'='	108.0	nM	6.97			UO_0000065	17.40	0.33	2.66	8.30	False	CHEMBL946386	Inhibition of c-kit	B	BAO_0000357	single protein format	None	None	None	None	None	CHEMBL1936	Stem cell growth factor receptor	Homo sapiens	SINGLE PROTEIN	CHEMBL1158158	1	Scientific Literature	Bioorg. Med. Chem. Lett.	2008	None
CHEMBL119385	NEFLAMAPIMOD	2	436.27	1	5.49	VX-745	O=c1ncn2nc(Sc3ccc(F)cc3F)ccc2c1-c1c(Cl)cccc1Cl	Kd	'>'	10000.0	nM				UO_0000065					True	CHEMBL1060198	Binding constant for KIT(D816V) kinase domain	B	BAO_0000357	single protein format	Homo sapiens	None	None	None	None	CHEMBL1936	Stem cell growth factor receptor	Homo sapiens	SINGLE PROTEIN	CHEMBL1150977	1	Scientific Literature	Nat. Biotechnol.	2008	None
CHEMBL572881	MOTESANIB	3	373.46	0	4.04	AMG-706	CC1(C)CNc2cc(NC(=O)c3cccnc3NCc3ccncc3)ccc21	Kd	'='	13.0	nM	7.89			UO_0000065	21.12	0.38	3.85	9.99	True	CHEMBL1051336	Binding constant for KIT(V559D,T670I) kinase domain	B	BAO_0000357	single protein format	Homo sapiens	None	None	None	None	CHEMBL1936	Stem cell growth factor receptor	Homo sapiens	SINGLE PROTEIN	CHEMBL1150977	1	Scientific Literature	Nat. Biotechnol.	2008	None
CHEMBL31965	CANERTINIB	3	485.95	0	4.39	CI-1033	C=CC(=O)Nc1cc2c(Nc3ccc(F)c(Cl)c3)ncnc2cc1OCCCN1CCOCC1	Kd	'>'	10000.0	nM				UO_0000065					False	CHEMBL1051336	Binding constant for KIT(V559D,T670I) kinase domain	B	BAO_0000357	single protein format	Homo sapiens	None	None	None	None	CHEMBL1936	Stem cell growth factor receptor	Homo sapiens	SINGLE PROTEIN	CHEMBL1150977	1	Scientific Literature	Nat. Biotechnol.	2008	None
CHEMBL553	ERLOTINIB	4	393.44	0	3.41	Erlotinib	C#Cc1cccc(Nc2ncnc3cc(OCCOC)c(OCCOC)cc23)c1	Kd	'='	1300.0	nM	5.89			UO_0000065	14.96	0.28	2.48	7.88	True	CHEMBL1051336	Binding constant for KIT(V559D,T670I) kinase domain	B	BAO_0000357	single protein format	Homo sapiens	None	None	None	None	CHEMBL1936	Stem cell growth factor receptor	Homo sapiens	SINGLE PROTEIN	CHEMBL1150977	1	Scientific Literature	Nat. Biotechnol.	2008	None
CHEMBL223360	LINIFANIB	3	375.41	0	4.90	ABT-869	Cc1ccc(F)c(NC(=O)Nc2ccc(-c3cccc4[nH]nc(N)c34)cc2)c1	Kd	'='	21.0	nM	7.68			UO_0000065	20.45	0.37	2.78	8.01	True	CHEMBL1061901	Binding constant for KIT(V559D,V654A) kinase domain	B	BAO_0000357	single protein format	Homo sapiens	None	None	None	None	CHEMBL1936	Stem cell growth factor receptor	Homo sapiens	SINGLE PROTEIN	CHEMBL1150977	1	Scientific Literature	Nat. Biotechnol.	2008	None
CHEMBL91829	RUBOXISTAURIN	3	468.56	0	3.51	LY-333531	CN(C)C[C@@H]1CCn2cc(c3ccccc32)C2=C(C(=O)NC2=O)c2cn(c3ccccc23)CCO1	Kd	'>'	10000.0	nM				UO_0000065					True	CHEMBL1061901	Binding constant for KIT(V559D,V654A) kinase domain	B	BAO_0000357	single protein format	Homo sapiens	None	None	None	None	CHEMBL1936	Stem cell growth factor receptor	Homo sapiens	SINGLE PROTEIN	CHEMBL1150977	1	Scientific Literature	Nat. Biotechnol.	2008	None
CHEMBL14762	SELICICLIB	2	354.46	0	3.20	Roscovitine/CYC-202	CC[C@H](CO)Nc1nc(NCc2ccccc2)c2ncn(C(C)C)c2n1	Kd	'>'	10000.0	nM				UO_0000065					True	CHEMBL1060198	Binding constant for KIT(D816V) kinase domain	B	BAO_0000357	single protein format	Homo sapiens	None	None	None	None	CHEMBL1936	Stem cell growth factor receptor	Homo sapiens	SINGLE PROTEIN	CHEMBL1150977	1	Scientific Literature	Nat. Biotechnol.	2008	None
CHEMBL223360	LINIFANIB	3	375.41	0	4.90	ABT-869	Cc1ccc(F)c(NC(=O)Nc2ccc(-c3cccc4[nH]nc(N)c34)cc2)c1	Kd	'='	3.8	nM	8.42			UO_0000065	22.43	0.41	3.52	8.79	True	CHEMBL1051336	Binding constant for KIT(V559D,T670I) kinase domain	B	BAO_0000357	single protein format	Homo sapiens	None	None	None	None	CHEMBL1936	Stem cell growth factor receptor	Homo sapiens	SINGLE PROTEIN	CHEMBL1150977	1	Scientific Literature	Nat. Biotechnol.	2008	None
CHEMBL572878	TOZASERTIB	2	464.60	0	3.50	44, MK-0457 (VX-680)	Cc1cc(Nc2cc(N3CCN(C)CC3)nc(Sc3ccc(NC(=O)C4CC4)cc3)n2)n[nH]1	Kd	'='	430.0	nM	6.37			UO_0000065	13.70	0.26	2.87	6.24	True	CHEMBL1051336	Binding constant for KIT(V559D,T670I) kinase domain	B	BAO_0000357	single protein format	Homo sapiens	None	None	None	None	CHEMBL1936	Stem cell growth factor receptor	Homo sapiens	SINGLE PROTEIN	CHEMBL1150977	1	Scientific Literature	Nat. Biotechnol.	2008	None
CHEMBL1421	DASATINIB	4	488.02	0	3.31	Dasatinib	Cc1nc(Nc2ncc(C(=O)Nc3c(C)cccc3Cl)s2)cc(N2CCN(CCO)CC2)n1	Kd	'='	2.7	nM	8.57			UO_0000065	17.56	0.35	5.26	8.04	True	CHEMBL1061901	Binding constant for KIT(V559D,V654A) kinase domain	B	BAO_0000357	single protein format	Homo sapiens	None	None	None	None	CHEMBL1936	Stem cell growth factor receptor	Homo sapiens	SINGLE PROTEIN	CHEMBL1150977	1	Scientific Literature	Nat. Biotechnol.	2008	None
CHEMBL2158227		0	481.62	0	3.72	15	CS(=O)(=O)CCN1CCC(c2ccc(NC(=O)c3nc(C#N)c[nH]3)c(C3=CCCCC3)c2)CC1	IC50	'='	210.0	nM	6.68			UO_0000065	13.87	0.27	2.96	5.61	False	CHEMBL2161443	Inhibition of KIT in human Mo7e cells assessed as inhibition of SCF-induced cell proliferation after 72 hrs by CellTiter-Glo assay	B	BAO_0000219	cell-based format	Homo sapiens	None	None	Mo7e	None	CHEMBL1936	Stem cell growth factor receptor	Homo sapiens	SINGLE PROTEIN	CHEMBL2157860	1	Scientific Literature	J. Med. Chem.	2011	None
CHEMBL452965		0	568.63	1	3.57	36	CONC(=O)c1cn(-c2ccc3c(c2)CCC3)c2nc(Nc3ccc(C4CCN(CC(=O)O)CC4)cc3)ncc2c1=O	IC50	'='	13.0	nM	7.89			UO_0000065	13.87	0.26	4.32	5.69	False	CHEMBL943607	Inhibition of KIT by fluorescence polarization competition immunoassay	B	BAO_0000357	single protein format	None	None	None	None	None	CHEMBL1936	Stem cell growth factor receptor	Homo sapiens	SINGLE PROTEIN	CHEMBL1140940	1	Scientific Literature	J. Med. Chem.	2009	None
CHEMBL535	SUNITINIB	4	398.48	0	3.33	Sunitinib	CCN(CC)CCNC(=O)c1c(C)[nH]c(/C=C2\C(=O)Nc3ccc(F)cc32)c1C	IC50	'='	10.0	nM	8.00			UO_0000065	20.08	0.38	4.67	10.36	False	CHEMBL1110555	Inhibition of KIT	B	BAO_0000357	single protein format	None	None	None	None	None	CHEMBL1936	Stem cell growth factor receptor	Homo sapiens	SINGLE PROTEIN	CHEMBL1155389	1	Scientific Literature	J. Med. Chem.	2010	None
CHEMBL150894	CEP-5214	1	440.54	0	4.92	21	CC(C)OCc1ccc2c(c1)c1c3c(c4c(c1n2CCCO)Cc1ccccc1-4)C(=O)NC3	IC50	'='	57.0	nM	7.24			UO_0000065	16.44	0.30	2.32	11.41	False	CHEMBL857417	Inhibition of Proto-oncogene tyrosine-protein kinase Kit	B	BAO_0000357	single protein format	Homo sapiens	None	None	None	None	CHEMBL1936	Stem cell growth factor receptor	Homo sapiens	SINGLE PROTEIN	CHEMBL1145920	1	Scientific Literature	J. Med. Chem.	2003	None
CHEMBL941	IMATINIB	4	493.62	0	4.59	imatinib	Cc1ccc(NC(=O)c2ccc(CN3CCN(C)CC3)cc2)cc1Nc1nccc(-c2cccnc2)n1	Inhibition	'='	88.0	%				UO_0000187					False	CHEMBL1249708	Inhibition of human c-kit activity at 10 uM by radiometric assay	B	BAO_0000357	single protein format	Homo sapiens	None	None	None	None	CHEMBL1936	Stem cell growth factor receptor	Homo sapiens	SINGLE PROTEIN	CHEMBL1240306	1	Scientific Literature	Nat. Chem. Biol.	2006	None
CHEMBL521179	SR-3677	0	408.46	0	2.80	5, SR-3677	CN(C)CCOc1cc(-c2cn[nH]c2)ccc1NC(=O)C1COc2ccccc2O1	Inhibition	'<'	10.0	%				UO_0000187					False	CHEMBL983608	Inhibition of KIT V559D mutant at 3 uM	B	BAO_0000019	assay format	Homo sapiens	None	None	None	None	CHEMBL1936	Stem cell growth factor receptor	Homo sapiens	SINGLE PROTEIN	CHEMBL1142492	1	Scientific Literature	J. Med. Chem.	2008	None
CHEMBL573339	PI-103	0	348.36	0	2.98	PI-103	Oc1cccc(-c2nc(N3CCOCC3)c3oc4ncccc4c3n2)c1	Kd	'>'	10000.0	nM				UO_0000065					True	CHEMBL1060198	Binding constant for KIT(D816V) kinase domain	B	BAO_0000357	single protein format	Homo sapiens	None	None	None	None	CHEMBL1936	Stem cell growth factor receptor	Homo sapiens	SINGLE PROTEIN	CHEMBL1150977	1	Scientific Literature	Nat. Biotechnol.	2008	None
CHEMBL192974		0	488.59	1	5.67	5b	COC(=O)Cc1csc(-c2nc3cc4ccccc4cc3nc2-c2cc(CC(=O)OC)cs2)c1	Inhibition	'='	1.0	%				UO_0000187					False	CHEMBL834958	In vitro percent inhibition of v-kit Hardy-Zuckerman 4 feline sarcoma viral oncogene homolog at 10 uM concentration of compound dissolved in 100% DMSO using 5''-[gamma-33P]-triphosphate	B	BAO_0000357	single protein format	None	None	None	None	None	CHEMBL1936	Stem cell growth factor receptor	Homo sapiens	SINGLE PROTEIN	CHEMBL1140238	1	Scientific Literature	Bioorg. Med. Chem. Lett.	2005	None
CHEMBL428690	ALVOCIDIB	3	401.85	0	3.30	flavopiridol	CN1CC[C@H](c2c(O)cc(O)c3c(=O)cc(-c4ccccc4Cl)oc23)[C@H](O)C1	Kd						Not Active						False	CHEMBL860918	Average Binding Constant for KIT; NA=Not Active at 10 uM	B	BAO_0000357	single protein format	Homo sapiens	None	None	None	None	CHEMBL1936	Stem cell growth factor receptor	Homo sapiens	SINGLE PROTEIN	CHEMBL1144455	1	Scientific Literature	Nat. Biotechnol.	2005	None
CHEMBL1173482		0	344.37	0	4.15	36	O=C(Nc1ccccc1)Nc1ccc2c(c1)NC(=O)/C2=C\c1ccc[nH]1	IC50	'='	5.1	nM	8.29			UO_0000065	24.08	0.44	4.14	9.64	False	CHEMBL1176710	Inhibition of cKIT	B	BAO_0000357	single protein format	None	None	None	None	None	CHEMBL1936	Stem cell growth factor receptor	Homo sapiens	SINGLE PROTEIN	CHEMBL1177651	1	Scientific Literature	Bioorg. Med. Chem.	2010	None
CHEMBL10	SB-203580	0	377.44	0	4.68	SB-203580	C[S+]([O-])c1ccc(-c2nc(-c3ccc(F)cc3)c(-c3ccncc3)[nH]2)cc1	Kd	'>'	10000.0	nM				UO_0000065					True	CHEMBL1060197	Binding constant for KIT kinase domain	B	BAO_0000357	single protein format	Homo sapiens	None	None	None	None	CHEMBL1936	Stem cell growth factor receptor	Homo sapiens	SINGLE PROTEIN	CHEMBL1150977	1	Scientific Literature	Nat. Biotechnol.	2008	None
CHEMBL3215582		0	588.33	1	6.41	1	Cc1ccc2c(Nc3ccc(Cl)cc3)nccc2c1Nc1ncccc1-c1ncnc2[nH]cnc12.Cl.Cl.Cl	Activity	'='	100.0	%				UO_0000187					False	CHEMBL1049099	Inhibition of KIT D816V mutant assessed as enzyme activity at 1 uM relative to untreated control	B	BAO_0000019	assay format	Homo sapiens	None	None	None	None	CHEMBL1936	Stem cell growth factor receptor	Homo sapiens	SINGLE PROTEIN	CHEMBL1155237	1	Scientific Literature	J. Med. Chem.	2009	None
CHEMBL483321	CP-724714	2	469.55	0	4.95	CP-724714	COCC(=O)NC/C=C/c1ccc2ncnc(Nc3ccc(Oc4ccc(C)nc4)c(C)c3)c2c1	Kd	'>'	10000.0	nM				UO_0000065					True	CHEMBL1051336	Binding constant for KIT(V559D,T670I) kinase domain	B	BAO_0000357	single protein format	Homo sapiens	None	None	None	None	CHEMBL1936	Stem cell growth factor receptor	Homo sapiens	SINGLE PROTEIN	CHEMBL1150977	1	Scientific Literature	Nat. Biotechnol.	2008	None
CHEMBL1651523		0	332.40	0	3.58	3	COc1cc(O)c2c(c1)CCCCCC(=O)/C=C\C[C@H](C)OC2=O	IC50	'>'	10000.0	nM				UO_0000065					False	CHEMBL1656374	Inhibition of cKIT by TR-FRET based LanthaScreen assay	B	BAO_0000357	single protein format	None	None	None	None	None	CHEMBL1936	Stem cell growth factor receptor	Homo sapiens	SINGLE PROTEIN	CHEMBL1649097	1	Scientific Literature	ACS Med. Chem. Lett.	2011	None
CHEMBL941	IMATINIB	4	493.62	0	4.59	imatinib	Cc1ccc(NC(=O)c2ccc(CN3CCN(C)CC3)cc2)cc1Nc1nccc(-c2cccnc2)n1	IC50	'='	58.0	nM	7.24			UO_0000065	14.66	0.27	2.65	8.39	True	CHEMBL990799	Inhibition of c-kit	B	BAO_0000357	single protein format	None	None	None	None	None	CHEMBL1936	Stem cell growth factor receptor	Homo sapiens	SINGLE PROTEIN	CHEMBL1144163	1	Scientific Literature	Bioorg. Med. Chem. Lett.	2008	None
CHEMBL489786		0	407.86	1	5.22	10	CCCc1ccc(Nc2noc3c(C(=O)Nc4cncnc4)c(Cl)ccc23)cc1	IC50	'='	7.0	nM	8.15			UO_0000065	19.99	0.38	2.93	8.77	False	CHEMBL990799	Inhibition of c-kit	B	BAO_0000357	single protein format	None	None	None	None	None	CHEMBL1936	Stem cell growth factor receptor	Homo sapiens	SINGLE PROTEIN	CHEMBL1144163	1	Scientific Literature	Bioorg. Med. Chem. Lett.	2008	None
CHEMBL506153	GW876790X	0	330.35	0	0.03	GW876790X	CCn1c(-c2nonc2N)nc2cncc(C(=O)NCCNC)c21	Inhibition	'='	-0.72	%				UO_0000187					False	CHEMBL1962130	GSK_PKIS: KIT (V560G mutant) mean inhibition at 0.1 uM [Nanosyn]	B	BAO_0000357	single protein format	None	None	None	None	None	CHEMBL1936	Stem cell growth factor receptor	Homo sapiens	SINGLE PROTEIN	CHEMBL1961873	16	GSK Published Kinase Inhibitor Set			None
CHEMBL1909365	GW607049C	0	617.56	2	6.69	GW607049C	COC(=O)Nc1nc2ccc(Sc3ccc(NC(=O)Nc4cc(C(F)(F)F)ccc4F)cc3)cc2[nH]1.O=S(=O)(O)O	Inhibition	'='	1.63	%				UO_0000187					False	CHEMBL1962124	GSK_PKIS: KIT mean inhibition at 0.1 uM [Nanosyn]	B	BAO_0000357	single protein format	None	None	None	None	None	CHEMBL1936	Stem cell growth factor receptor	Homo sapiens	SINGLE PROTEIN	CHEMBL1961873	16	GSK Published Kinase Inhibitor Set			None
CHEMBL1909347		0	546.38	0	3.37	SB-732881-H	CN1CCC(C(=O)Nc2n[nH]c3nc(-c4ccc(O)cc4)c(Br)cc23)CC1.O=C(O)/C=C\C(=O)O	Inhibition	'='	0.93	%				UO_0000187					False	CHEMBL1962130	GSK_PKIS: KIT (V560G mutant) mean inhibition at 0.1 uM [Nanosyn]	B	BAO_0000357	single protein format	None	None	None	None	None	CHEMBL1936	Stem cell growth factor receptor	Homo sapiens	SINGLE PROTEIN	CHEMBL1961873	16	GSK Published Kinase Inhibitor Set			None
CHEMBL1895450	GSK-2220400A	0	529.61	1	3.05	GSK2220400A	CNC(=O)c1ncccc1Nc1nc(Nc2cc3c(cc2OC)CCCN3C(=O)CN(C)C)nc2[nH]ccc12	Inhibition	'='	0.67	%				UO_0000187					False	CHEMBL1962131	GSK_PKIS: KIT (V560G mutant) mean inhibition at 1 uM [Nanosyn]	B	BAO_0000357	single protein format	None	None	None	None	None	CHEMBL1936	Stem cell growth factor receptor	Homo sapiens	SINGLE PROTEIN	CHEMBL1961873	16	GSK Published Kinase Inhibitor Set			None
CHEMBL189415	GW819077X	0	432.41	1	5.62	GW819077X	FC(F)(F)c1cccc(Nc2nccc(-c3cnn4nc(-c5ccccc5)ccc34)n2)c1	Inhibition	'='	1.06	%				UO_0000187					False	CHEMBL1962126	GSK_PKIS: KIT (D816V mutant) mean inhibition at 0.1 uM [Nanosyn]	B	BAO_0000357	single protein format	None	None	None	None	None	CHEMBL1936	Stem cell growth factor receptor	Homo sapiens	SINGLE PROTEIN	CHEMBL1961873	16	GSK Published Kinase Inhibitor Set			None
CHEMBL1880739	GW305074X	0	520.95	2	5.01	GW305074X	O=C1Nc2ccc(I)cc2C1=Cc1cc(Br)c(O)c(Br)c1	Inhibition	'='	2.74	%				UO_0000187					False	CHEMBL1962126	GSK_PKIS: KIT (D816V mutant) mean inhibition at 0.1 uM [Nanosyn]	B	BAO_0000357	single protein format	None	None	None	None	None	CHEMBL1936	Stem cell growth factor receptor	Homo sapiens	SINGLE PROTEIN	CHEMBL1961873	16	GSK Published Kinase Inhibitor Set			None
CHEMBL233001	GW620972X	0	332.43	0	4.90	GW620972X	N#Cc1c(NC(=O)c2cccc3ccccc23)sc2c1CCCC2	Inhibition	'='	1.87	%				UO_0000187					False	CHEMBL1962129	GSK_PKIS: KIT (T6701 mutant) mean inhibition at 1 uM [Nanosyn]	B	BAO_0000357	single protein format	None	None	None	None	None	CHEMBL1936	Stem cell growth factor receptor	Homo sapiens	SINGLE PROTEIN	CHEMBL1961873	16	GSK Published Kinase Inhibitor Set			None
CHEMBL458438	GSK-1511931A	0	508.63	2	5.53	GSK1511931A	COc1cc(N2CCN(C(C)C)CC2)ccc1Nc1nc(Nc2cccc3ncccc23)c2cc[nH]c2n1	Inhibition	'='	0.73	%				UO_0000187					False	CHEMBL1962130	GSK_PKIS: KIT (V560G mutant) mean inhibition at 0.1 uM [Nanosyn]	B	BAO_0000357	single protein format	None	None	None	None	None	CHEMBL1936	Stem cell growth factor receptor	Homo sapiens	SINGLE PROTEIN	CHEMBL1961873	16	GSK Published Kinase Inhibitor Set			None
CHEMBL518953	GSK-1023156A	0	428.31	0	4.53	GSK1023156A	NC(=O)c1sc(-n2cnc3ccccc32)cc1OCc1ccccc1Br	Inhibition	'='	1.31	%				UO_0000187					False	CHEMBL1962128	GSK_PKIS: KIT (T6701 mutant) mean inhibition at 0.1 uM [Nanosyn]	B	BAO_0000357	single protein format	None	None	None	None	None	CHEMBL1936	Stem cell growth factor receptor	Homo sapiens	SINGLE PROTEIN	CHEMBL1961873	16	GSK Published Kinase Inhibitor Set			None
CHEMBL511337		0	296.31	0	3.06	16	NC(=O)c1ccc(Nc2cc(-c3ccc(F)cc3)[nH]n2)cc1	Activity						Active						False	CHEMBL1035893	Binding affinity to human KIT at 10 uM relative to control	B	BAO_0000357	single protein format	Homo sapiens	None	None	None	None	CHEMBL1936	Stem cell growth factor receptor	Homo sapiens	SINGLE PROTEIN	CHEMBL1151712	1	Scientific Literature	J. Med. Chem.	2008	None
CHEMBL1336	SORAFENIB	4	464.83	1	5.55	Sorafenib	CNC(=O)c1cc(Oc2ccc(NC(=O)Nc3ccc(Cl)c(C(F)(F)F)c3)cc2)ccn1	Kd	'='	16.0	nM	7.80			UO_0000065	16.77	0.33	2.25	8.44	True	CHEMBL1244475	Binding affinity to KIT V559D mutant	B	BAO_0000019	assay format	Homo sapiens	None	None	None	None	CHEMBL1936	Stem cell growth factor receptor	Homo sapiens	SINGLE PROTEIN	CHEMBL1240346	1	Scientific Literature	Blood	2009	None
CHEMBL608533	MIDOSTAURIN	4	570.65	2	5.91	PKC-412	CO[C@@H]1[C@H](N(C)C(=O)c2ccccc2)C[C@H]2O[C@]1(C)n1c3ccccc3c3c4c(c5c6ccccc6n2c5c31)C(=O)NC4	Kd	'='	7.7	nM	8.11			UO_0000065	14.22	0.26	2.20	10.44	False	CHEMBL1787527	Binding affinity to human KIT D816V mutant incubated for 1 hr by kinase binding assay	B	BAO_0000357	single protein format	Homo sapiens	None	None	None	None	CHEMBL1936	Stem cell growth factor receptor	Homo sapiens	SINGLE PROTEIN	CHEMBL1782045	1	Scientific Literature	Eur. J. Med. Chem.	2011	None
CHEMBL572878	TOZASERTIB	2	464.60	0	3.50	VX-680	Cc1cc(Nc2cc(N3CCN(C)CC3)nc(Sc3ccc(NC(=O)C4CC4)cc3)n2)n[nH]1	Kd	'='	290.0	nM	6.54			UO_0000065	14.07	0.27	3.04	6.41	False	CHEMBL1787527	Binding affinity to human KIT D816V mutant incubated for 1 hr by kinase binding assay	B	BAO_0000357	single protein format	Homo sapiens	None	None	None	None	CHEMBL1936	Stem cell growth factor receptor	Homo sapiens	SINGLE PROTEIN	CHEMBL1782045	1	Scientific Literature	Eur. J. Med. Chem.	2011	None
CHEMBL545315	CANERTINIB DIHYDROCHLORIDE	3	558.87	0	4.39	CI-1033	C=CC(=O)Nc1cc2c(Nc3ccc(F)c(Cl)c3)ncnc2cc1OCCCN1CCOCC1.Cl.Cl	Kd	'='	3900.0	nM	5.41			UO_0000065	11.13	0.22	1.02	6.10	False	CHEMBL1787527	Binding affinity to human KIT D816V mutant incubated for 1 hr by kinase binding assay	B	BAO_0000357	single protein format	Homo sapiens	None	None	None	None	CHEMBL1936	Stem cell growth factor receptor	Homo sapiens	SINGLE PROTEIN	CHEMBL1782045	1	Scientific Literature	Eur. J. Med. Chem.	2011	None
CHEMBL483321	CP-724714	2	469.55	0	4.95	CP-724714	COCC(=O)NC/C=C/c1ccc2ncnc(Nc3ccc(Oc4ccc(C)nc4)c(C)c3)c2c1	Kd	'>'	10000.0	nM				UO_0000065					False	CHEMBL1787525	Binding affinity to human KIT incubated for 1 hr by kinase binding assay	B	BAO_0000357	single protein format	Homo sapiens	None	None	None	None	CHEMBL1936	Stem cell growth factor receptor	Homo sapiens	SINGLE PROTEIN	CHEMBL1782045	1	Scientific Literature	Eur. J. Med. Chem.	2011	None
CHEMBL259084	MLN-8054	1	476.87	1	5.87	MLN-8054	O=C(O)c1ccc(Nc2ncc3c(n2)-c2ccc(Cl)cc2C(c2c(F)cccc2F)=NC3)cc1	Kd	'>'	10000.0	nM				UO_0000065					True	CHEMBL1051336	Binding constant for KIT(V559D,T670I) kinase domain	B	BAO_0000357	single protein format	Homo sapiens	None	None	None	None	CHEMBL1936	Stem cell growth factor receptor	Homo sapiens	SINGLE PROTEIN	CHEMBL1150977	1	Scientific Literature	Nat. Biotechnol.	2008	None
CHEMBL1336	SORAFENIB	4	464.83	1	5.55	Sorafenib	CNC(=O)c1cc(Oc2ccc(NC(=O)Nc3ccc(Cl)c(C(F)(F)F)c3)cc2)ccn1	Kd	'='	18.0	nM	7.75			UO_0000065	16.66	0.33	2.19	8.39	True	CHEMBL1051336	Binding constant for KIT(V559D,T670I) kinase domain	B	BAO_0000357	single protein format	Homo sapiens	None	None	None	None	CHEMBL1936	Stem cell growth factor receptor	Homo sapiens	SINGLE PROTEIN	CHEMBL1150977	1	Scientific Literature	Nat. Biotechnol.	2008	None
CHEMBL119385	NEFLAMAPIMOD	2	436.27	1	5.49	VX-745	O=c1ncn2nc(Sc3ccc(F)cc3F)ccc2c1-c1c(Cl)cccc1Cl	Kd	'>'	10000.0	nM				UO_0000065					True	CHEMBL1051336	Binding constant for KIT(V559D,T670I) kinase domain	B	BAO_0000357	single protein format	Homo sapiens	None	None	None	None	CHEMBL1936	Stem cell growth factor receptor	Homo sapiens	SINGLE PROTEIN	CHEMBL1150977	1	Scientific Literature	Nat. Biotechnol.	2008	None
CHEMBL215152	AZD-1152-HQPA	0	507.57	1	3.50	AZD-1152 HQPA	CCN(CCO)CCCOc1ccc2c(Nc3cc(CC(=O)Nc4cccc(F)c4)[nH]n3)ncnc2c1	Kd	'='	480.0	nM	6.32			UO_0000065	12.45	0.23	2.82	4.93	True	CHEMBL1061901	Binding constant for KIT(V559D,V654A) kinase domain	B	BAO_0000357	single protein format	Homo sapiens	None	None	None	None	CHEMBL1936	Stem cell growth factor receptor	Homo sapiens	SINGLE PROTEIN	CHEMBL1150977	1	Scientific Literature	Nat. Biotechnol.	2008	None
CHEMBL522892	DOVITINIB	3	392.44	0	2.54	CHIR-258/TKI-258	CN1CCN(c2ccc3nc(-c4c(N)c5c(F)cccc5[nH]c4=O)[nH]c3c2)CC1	Kd	'='	3.1	nM	8.51			UO_0000065	21.68	0.40	5.97	9.05	True	CHEMBL1061901	Binding constant for KIT(V559D,V654A) kinase domain	B	BAO_0000357	single protein format	Homo sapiens	None	None	None	None	CHEMBL1936	Stem cell growth factor receptor	Homo sapiens	SINGLE PROTEIN	CHEMBL1150977	1	Scientific Literature	Nat. Biotechnol.	2008	None
CHEMBL221959	TOFACITINIB	4	312.38	0	1.54	CP-690550	C[C@@H]1CCN(C(=O)CC#N)C[C@@H]1N(C)c1ncnc2[nH]ccc12	Kd	'>'	10000.0	nM				UO_0000065					True	CHEMBL1061901	Binding constant for KIT(V559D,V654A) kinase domain	B	BAO_0000357	single protein format	Homo sapiens	None	None	None	None	CHEMBL1936	Stem cell growth factor receptor	Homo sapiens	SINGLE PROTEIN	CHEMBL1150977	1	Scientific Literature	Nat. Biotechnol.	2008	None
CHEMBL553	ERLOTINIB	4	393.44	0	3.41	Erlotinib	C#Cc1cccc(Nc2ncnc3cc(OCCOC)c(OCCOC)cc23)c1	Kd	'>'	10000.0	nM				UO_0000065					True	CHEMBL1061901	Binding constant for KIT(V559D,V654A) kinase domain	B	BAO_0000357	single protein format	Homo sapiens	None	None	None	None	CHEMBL1936	Stem cell growth factor receptor	Homo sapiens	SINGLE PROTEIN	CHEMBL1150977	1	Scientific Literature	Nat. Biotechnol.	2008	None
CHEMBL388978	STAUROSPORINE	0	466.54	0	4.35	Staurosporine	CN[C@@H]1C[C@H]2O[C@@](C)([C@@H]1OC)n1c3ccccc3c3c4c(c5c6ccccc6n2c5c31)C(=O)NC4	Kd	'='	19.0	nM	7.72			UO_0000065	16.55	0.30	3.37	11.12	False	CHEMBL1787525	Binding affinity to human KIT incubated for 1 hr by kinase binding assay	B	BAO_0000357	single protein format	Homo sapiens	None	None	None	None	CHEMBL1936	Stem cell growth factor receptor	Homo sapiens	SINGLE PROTEIN	CHEMBL1782045	1	Scientific Literature	Eur. J. Med. Chem.	2011	None
CHEMBL24828	VANDETANIB	4	475.36	1	5.00	ZD-6474	COc1cc2c(Nc3ccc(Br)cc3F)ncnc2cc1OCC1CCN(C)CC1	Kd	'='	260.0	nM	6.58			UO_0000065	13.85	0.30	1.59	11.07	False	CHEMBL1787525	Binding affinity to human KIT incubated for 1 hr by kinase binding assay	B	BAO_0000357	single protein format	Homo sapiens	None	None	None	None	CHEMBL1936	Stem cell growth factor receptor	Homo sapiens	SINGLE PROTEIN	CHEMBL1782045	1	Scientific Literature	Eur. J. Med. Chem.	2011	None
CHEMBL2336017		0	518.54	1	4.15	7rj	CN1CCN(Cc2cc(NC(=O)c3cccc(C#Cc4cnc5ccnn5c4)c3)cc(C(F)(F)F)c2)CC1	IC50	'='	243.0	nM	6.61			UO_0000065	12.76	0.24	2.46	10.06	False	CHEMBL2342534	Inhibition of c-KIT (unknown origin) using Ser/Thr 6 peptide as substrate incubated for 1 hr prior to substrate addition measured after 2 hrs by FRET assay	B	BAO_0000357	single protein format	Homo sapiens	None	None	None	None	CHEMBL1936	Stem cell growth factor receptor	Homo sapiens	SINGLE PROTEIN	CHEMBL2331320	1	Scientific Literature	J. Med. Chem.	2013	None
CHEMBL488984		0	448.79	0	4.87	24	Nc1ncc(NC(=O)c2c(Cl)ccc3c(Nc4cccc(C(F)(F)F)c4)noc23)cn1	IC50	'='	1.0	nM	9.00			UO_0000065	20.05	0.40	4.13	7.57	False	CHEMBL990799	Inhibition of c-kit	B	BAO_0000357	single protein format	None	None	None	None	None	CHEMBL1936	Stem cell growth factor receptor	Homo sapiens	SINGLE PROTEIN	CHEMBL1144163	1	Scientific Literature	Bioorg. Med. Chem. Lett.	2008	None
CHEMBL487431		0	366.47	0	3.53	2	Cc1ccc(C(=O)NCCC2CCCC2)cc1C(=O)Nc1ccc(N)nc1	IC50	'='	77.0	nM	7.11			UO_0000065	19.41	0.36	3.58	7.33	True	CHEMBL955806	Inhibition of c-Kit by TR-FRET assay	B	BAO_0000357	single protein format	None	None	None	None	None	CHEMBL1936	Stem cell growth factor receptor	Homo sapiens	SINGLE PROTEIN	CHEMBL1150317	1	Scientific Literature	J. Med. Chem.	2008	None
CHEMBL553	ERLOTINIB	4	393.44	0	3.41	Erlotinib	C#Cc1cccc(Nc2ncnc3cc(OCCOC)c(OCCOC)cc23)c1	Kd	'>'	10000.0	nM				UO_0000065					True	CHEMBL1060197	Binding constant for KIT kinase domain	B	BAO_0000357	single protein format	Homo sapiens	None	None	None	None	CHEMBL1936	Stem cell growth factor receptor	Homo sapiens	SINGLE PROTEIN	CHEMBL1150977	1	Scientific Literature	Nat. Biotechnol.	2008	None
CHEMBL1721885	SU-014813	2	442.49	0	1.69	SU-14813	Cc1[nH]c(/C=C2\C(=O)Nc3ccc(F)cc32)c(C)c1C(=O)NC[C@H](O)CN1CCOCC1	Kd	'='	0.68	nM	9.17			UO_0000065	20.72	0.39	7.48	8.59	True	CHEMBL1060197	Binding constant for KIT kinase domain	B	BAO_0000357	single protein format	Homo sapiens	None	None	None	None	CHEMBL1936	Stem cell growth factor receptor	Homo sapiens	SINGLE PROTEIN	CHEMBL1150977	1	Scientific Literature	Nat. Biotechnol.	2008	None
CHEMBL296468	BMS-387032	1	380.54	0	3.66	BMS-387032/SNS-032	CC(C)(C)c1cnc(CSc2cnc(NC(=O)C3CCNCC3)s2)o1	Kd	'>'	10000.0	nM				UO_0000065					True	CHEMBL1060198	Binding constant for KIT(D816V) kinase domain	B	BAO_0000357	single protein format	Homo sapiens	None	None	None	None	CHEMBL1936	Stem cell growth factor receptor	Homo sapiens	SINGLE PROTEIN	CHEMBL1150977	1	Scientific Literature	Nat. Biotechnol.	2008	None
CHEMBL607707	PELITINIB	2	467.93	1	5.10	EKB-569	CCOc1cc2ncc(C#N)c(Nc3ccc(F)c(Cl)c3)c2cc1NC(=O)/C=C/CN(C)C	Kd	'>'	10000.0	nM				UO_0000065					True	CHEMBL1060198	Binding constant for KIT(D816V) kinase domain	B	BAO_0000357	single protein format	Homo sapiens	None	None	None	None	CHEMBL1936	Stem cell growth factor receptor	Homo sapiens	SINGLE PROTEIN	CHEMBL1150977	1	Scientific Literature	Nat. Biotechnol.	2008	None
CHEMBL296468	BMS-387032	1	380.54	0	3.66	BMS-387032/SNS-032	CC(C)(C)c1cnc(CSc2cnc(NC(=O)C3CCNCC3)s2)o1	Kd	'>'	10000.0	nM				UO_0000065					True	CHEMBL1060197	Binding constant for KIT kinase domain	B	BAO_0000357	single protein format	Homo sapiens	None	None	None	None	CHEMBL1936	Stem cell growth factor receptor	Homo sapiens	SINGLE PROTEIN	CHEMBL1150977	1	Scientific Literature	Nat. Biotechnol.	2008	None
CHEMBL460702	BMS-777607	2	512.90	2	5.19	10, BMS-777607	CCOc1ccn(-c2ccc(F)cc2)c(=O)c1C(=O)Nc1ccc(Oc2ccnc(N)c2Cl)c(F)c1	Activity	'='	10.0	%				UO_0000187					False	CHEMBL961279	Binding affinity to KIT at 10 uM by Ambit binding assay relative to control	B	BAO_0000357	single protein format	None	None	None	None	None	CHEMBL1936	Stem cell growth factor receptor	Homo sapiens	SINGLE PROTEIN	CHEMBL1140952	1	Scientific Literature	J. Med. Chem.	2009	None
CHEMBL476351	GW775608X	0	470.57	0	4.29	GW775608X	Cc1ccc(NC(=O)c2ccnc(N3CCOCC3)c2)cc1-c1ccc(C(=O)NCC2CC2)cc1	Inhibition	'='	0.5	%				UO_0000187					False	CHEMBL1962128	GSK_PKIS: KIT (T6701 mutant) mean inhibition at 0.1 uM [Nanosyn]	B	BAO_0000357	single protein format	None	None	None	None	None	CHEMBL1936	Stem cell growth factor receptor	Homo sapiens	SINGLE PROTEIN	CHEMBL1961873	16	GSK Published Kinase Inhibitor Set			None
CHEMBL381604	GW799251X	0	446.87	0	4.36	GW799251X	Nc1nccc(C#Cc2cncnc2Nc2ccc(OCc3cccc(F)c3)c(Cl)c2)n1	Inhibition	'='	1.54	%				UO_0000187					False	CHEMBL1962129	GSK_PKIS: KIT (T6701 mutant) mean inhibition at 1 uM [Nanosyn]	B	BAO_0000357	single protein format	None	None	None	None	None	CHEMBL1936	Stem cell growth factor receptor	Homo sapiens	SINGLE PROTEIN	CHEMBL1961873	16	GSK Published Kinase Inhibitor Set			None
CHEMBL517171	GSK-1713088A	0	568.05	2	5.60	GSK1713088A	CCCN1CCC(Oc2cc(Nc3nc(Nc4cccc(F)c4C(N)=O)c4cc[nH]c4n3)c(OC)cc2Cl)CC1	Inhibition	'='	-2.42	%				UO_0000187					False	CHEMBL1962126	GSK_PKIS: KIT (D816V mutant) mean inhibition at 0.1 uM [Nanosyn]	B	BAO_0000357	single protein format	None	None	None	None	None	CHEMBL1936	Stem cell growth factor receptor	Homo sapiens	SINGLE PROTEIN	CHEMBL1961873	16	GSK Published Kinase Inhibitor Set			None
CHEMBL270544	GW396574X	0	370.43	0	2.53	GW396574X	CC(C)=Cc1cccc2c1/C(=N/Nc1ccc(S(N)(=O)=O)cc1)C(=O)N2	Inhibition	'='	4.73	%				UO_0000187					False	CHEMBL1962130	GSK_PKIS: KIT (V560G mutant) mean inhibition at 0.1 uM [Nanosyn]	B	BAO_0000357	single protein format	None	None	None	None	None	CHEMBL1936	Stem cell growth factor receptor	Homo sapiens	SINGLE PROTEIN	CHEMBL1961873	16	GSK Published Kinase Inhibitor Set			None
CHEMBL186213	GW827105X	0	462.44	1	5.62	GW827105X	COc1ccc(-c2nn3ncccc3c2-c2ccnc(Nc3cccc(C(F)(F)F)c3)n2)cc1	Inhibition	'='	3.05	%				UO_0000187					False	CHEMBL1962127	GSK_PKIS: KIT (D816V mutant) mean inhibition at 1 uM [Nanosyn]	B	BAO_0000357	single protein format	None	None	None	None	None	CHEMBL1936	Stem cell growth factor receptor	Homo sapiens	SINGLE PROTEIN	CHEMBL1961873	16	GSK Published Kinase Inhibitor Set			None
CHEMBL365286	GW549034X	0	229.24	0	1.69	GW549034X	CCn1c(-c2nonc2N)nc2ccccc21	Inhibition	'='	1.78	%				UO_0000187					False	CHEMBL1962126	GSK_PKIS: KIT (D816V mutant) mean inhibition at 0.1 uM [Nanosyn]	B	BAO_0000357	single protein format	None	None	None	None	None	CHEMBL1936	Stem cell growth factor receptor	Homo sapiens	SINGLE PROTEIN	CHEMBL1961873	16	GSK Published Kinase Inhibitor Set			None
CHEMBL516248	GW804482X	0	379.44	0	3.77	GW804482X	COc1cccc(COc2cc(-n3cnc4ccccc43)sc2C(N)=O)c1	Inhibition	'='	-2.2	%				UO_0000187					False	CHEMBL1962130	GSK_PKIS: KIT (V560G mutant) mean inhibition at 0.1 uM [Nanosyn]	B	BAO_0000357	single protein format	None	None	None	None	None	CHEMBL1936	Stem cell growth factor receptor	Homo sapiens	SINGLE PROTEIN	CHEMBL1961873	16	GSK Published Kinase Inhibitor Set			None
CHEMBL1909343		0	394.31	0	1.76	SB-675259-M	O=C(Nc1n[nH]c2nnc(-c3cccnc3)cc12)C1CC1.O=C(O)C(F)(F)F	Inhibition	'='	2.26	%				UO_0000187					False	CHEMBL1962130	GSK_PKIS: KIT (V560G mutant) mean inhibition at 0.1 uM [Nanosyn]	B	BAO_0000357	single protein format	None	None	None	None	None	CHEMBL1936	Stem cell growth factor receptor	Homo sapiens	SINGLE PROTEIN	CHEMBL1961873	16	GSK Published Kinase Inhibitor Set			None
CHEMBL188247	GW832467X	0	504.47	2	5.70	GW832467X	Cc1ccc2c(-c3ccnc(Nc4ccc5c(c4)OCCO5)n3)c(-c3ccc(C(F)(F)F)cc3)nn2n1	Inhibition	'='	-1.16	%				UO_0000187					False	CHEMBL1962126	GSK_PKIS: KIT (D816V mutant) mean inhibition at 0.1 uM [Nanosyn]	B	BAO_0000357	single protein format	None	None	None	None	None	CHEMBL1936	Stem cell growth factor receptor	Homo sapiens	SINGLE PROTEIN	CHEMBL1961873	16	GSK Published Kinase Inhibitor Set			None
CHEMBL480371	GW853609X	0	496.31	1	5.55	GW853609X	NC(=O)c1sc(-n2cnc3cc(C(F)(F)F)ccc32)cc1OCc1ccccc1Br	Inhibition	'='	0.44	%				UO_0000187					False	CHEMBL1962130	GSK_PKIS: KIT (V560G mutant) mean inhibition at 0.1 uM [Nanosyn]	B	BAO_0000357	single protein format	None	None	None	None	None	CHEMBL1936	Stem cell growth factor receptor	Homo sapiens	SINGLE PROTEIN	CHEMBL1961873	16	GSK Published Kinase Inhibitor Set			None
CHEMBL95207		0	352.42	0	3.00	SB-220455	CN1CCC(n2cnc(-c3ccc(F)cc3)c2-c2ccnc(N)n2)CC1	Inhibition	'='	-0.68	%				UO_0000187					False	CHEMBL1962130	GSK_PKIS: KIT (V560G mutant) mean inhibition at 0.1 uM [Nanosyn]	B	BAO_0000357	single protein format	None	None	None	None	None	CHEMBL1936	Stem cell growth factor receptor	Homo sapiens	SINGLE PROTEIN	CHEMBL1961873	16	GSK Published Kinase Inhibitor Set			None
CHEMBL522709	GSK-317315A	0	461.47	1	5.35	GSK317315A	COc1ccc2ncn(-c3cc(O[C@H](C)c4ccccc4C(F)(F)F)c(C(N)=O)s3)c2c1	Inhibition	'='	1.09	%				UO_0000187					False	CHEMBL1962128	GSK_PKIS: KIT (T6701 mutant) mean inhibition at 0.1 uM [Nanosyn]	B	BAO_0000357	single protein format	None	None	None	None	None	CHEMBL1936	Stem cell growth factor receptor	Homo sapiens	SINGLE PROTEIN	CHEMBL1961873	16	GSK Published Kinase Inhibitor Set			None
CHEMBL1909411		0	393.87	0	4.96	GI261520A	COc1ccc2ncnc(Nc3ccc(OCc4ccccc4)cc3)c2c1.Cl	Inhibition	'='	3.24	%				UO_0000187					False	CHEMBL1962124	GSK_PKIS: KIT mean inhibition at 0.1 uM [Nanosyn]	B	BAO_0000357	single protein format	None	None	None	None	None	CHEMBL1936	Stem cell growth factor receptor	Homo sapiens	SINGLE PROTEIN	CHEMBL1961873	16	GSK Published Kinase Inhibitor Set			None
CHEMBL269450		0	433.46	1	5.00	SB-242717	Fc1ccc(Oc2nccc(-c3c(-c4ccc(F)cc4)ncn3C3CCNCC3)n2)cc1	Inhibition	'='	6.28	%				UO_0000187					False	CHEMBL1962125	GSK_PKIS: KIT mean inhibition at 1 uM [Nanosyn]	B	BAO_0000357	single protein format	None	None	None	None	None	CHEMBL1936	Stem cell growth factor receptor	Homo sapiens	SINGLE PROTEIN	CHEMBL1961873	16	GSK Published Kinase Inhibitor Set			None
CHEMBL2062289		0	550.52	0	3.36	SB-698596-AC	CCN1CCC(CC(=O)Nc2n[nH]c3nnc(-c4cccc(F)c4F)cc23)CC1.O=C(O)C(O)C(O)C(=O)O	Inhibition	'='	0.27	%				UO_0000187					False	CHEMBL1962128	GSK_PKIS: KIT (T6701 mutant) mean inhibition at 0.1 uM [Nanosyn]	B	BAO_0000357	single protein format	None	None	None	None	None	CHEMBL1936	Stem cell growth factor receptor	Homo sapiens	SINGLE PROTEIN	CHEMBL1961873	16	GSK Published Kinase Inhibitor Set			None
CHEMBL234838	GW572738X	0	300.36	0	3.89	GW572738X	N#Cc1c(NC(=O)c2ccccc2F)sc2c1CCCC2	Inhibition	'='	-3.62	%				UO_0000187					False	CHEMBL1962127	GSK_PKIS: KIT (D816V mutant) mean inhibition at 1 uM [Nanosyn]	B	BAO_0000357	single protein format	None	None	None	None	None	CHEMBL1936	Stem cell growth factor receptor	Homo sapiens	SINGLE PROTEIN	CHEMBL1961873	16	GSK Published Kinase Inhibitor Set			None
CHEMBL514582		0	410.46	0	1.45	4	NC(=O)c1ccc(-c2cc(C(N)=O)c(N)c(-c3ccc(S(N)(=O)=O)cc3)c2)cc1	Activity	'='	29.2	%				UO_0000187					False	CHEMBL1035893	Binding affinity to human KIT at 10 uM relative to control	B	BAO_0000357	single protein format	Homo sapiens	None	None	None	None	CHEMBL1936	Stem cell growth factor receptor	Homo sapiens	SINGLE PROTEIN	CHEMBL1151712	1	Scientific Literature	J. Med. Chem.	2008	None
CHEMBL558752	RAF-265	2	518.42	2	6.93	CHIR-265/RAF-265	Cn1c(Nc2ccc(C(F)(F)F)cc2)nc2cc(Oc3ccnc(-c4ncc(C(F)(F)F)[nH]4)c3)ccc21	Kd	'='	240.0	nM	6.62			UO_0000065	12.77	0.24	-0.31	8.21	True	CHEMBL1051336	Binding constant for KIT(V559D,T670I) kinase domain	B	BAO_0000357	single protein format	Homo sapiens	None	None	None	None	CHEMBL1936	Stem cell growth factor receptor	Homo sapiens	SINGLE PROTEIN	CHEMBL1150977	1	Scientific Literature	Nat. Biotechnol.	2008	None
CHEMBL1241462		0	228.30	0	1.94	29, ETP-45835	c1cc(-c2cc(C3CCNCC3)n[nH]2)ccn1	Inhibition	'='	7.0	%				UO_0000187					False	CHEMBL1246559	Inhibition of KIT at 5 uM	B	BAO_0000357	single protein format	None	None	None	None	None	CHEMBL1936	Stem cell growth factor receptor	Homo sapiens	SINGLE PROTEIN	CHEMBL1240515	1	Scientific Literature	J. Med. Chem.	2010	None
CHEMBL124660	TANDUTINIB	2	562.72	2	5.03	MLN-518	COc1cc2c(N3CCN(C(=O)Nc4ccc(OC(C)C)cc4)CC3)ncnc2cc1OCCCN1CCCCC1	Kd	'='	26.0	nM	7.58			UO_0000065	13.48	0.25	2.56	8.22	True	CHEMBL1061901	Binding constant for KIT(V559D,V654A) kinase domain	B	BAO_0000357	single protein format	Homo sapiens	None	None	None	None	CHEMBL1936	Stem cell growth factor receptor	Homo sapiens	SINGLE PROTEIN	CHEMBL1150977	1	Scientific Literature	Nat. Biotechnol.	2008	None
CHEMBL388978	STAUROSPORINE	0	466.54	0	4.35	Staurosporine	CN[C@@H]1C[C@H]2O[C@@](C)([C@@H]1OC)n1c3ccccc3c3c4c(c5c6ccccc6n2c5c31)C(=O)NC4	Kd	'='	9.5	nM	8.02			UO_0000065	17.20	0.31	3.67	11.55	True	CHEMBL1051336	Binding constant for KIT(V559D,T670I) kinase domain	B	BAO_0000357	single protein format	Homo sapiens	None	None	None	None	CHEMBL1936	Stem cell growth factor receptor	Homo sapiens	SINGLE PROTEIN	CHEMBL1150977	1	Scientific Literature	Nat. Biotechnol.	2008	None
CHEMBL535	SUNITINIB	4	398.48	0	3.33	Sunitinib	CCN(CC)CCNC(=O)c1c(C)[nH]c(/C=C2\C(=O)Nc3ccc(F)cc32)c1C	Kd	'='	0.28	nM	9.55			UO_0000065	23.97	0.45	6.22	12.37	True	CHEMBL1051336	Binding constant for KIT(V559D,T670I) kinase domain	B	BAO_0000357	single protein format	Homo sapiens	None	None	None	None	CHEMBL1936	Stem cell growth factor receptor	Homo sapiens	SINGLE PROTEIN	CHEMBL1150977	1	Scientific Literature	Nat. Biotechnol.	2008	None
CHEMBL939	GEFITINIB	4	446.91	0	4.28	Gefitinib	COc1cc2ncnc(Nc3ccc(F)c(Cl)c3)c2cc1OCCCN1CCOCC1	Kd	'>'	10000.0	nM				UO_0000065					True	CHEMBL1061901	Binding constant for KIT(V559D,V654A) kinase domain	B	BAO_0000357	single protein format	Homo sapiens	None	None	None	None	CHEMBL1936	Stem cell growth factor receptor	Homo sapiens	SINGLE PROTEIN	CHEMBL1150977	1	Scientific Literature	Nat. Biotechnol.	2008	None
CHEMBL259084	MLN-8054	1	476.87	1	5.87	MLN-8054	O=C(O)c1ccc(Nc2ncc3c(n2)-c2ccc(Cl)cc2C(c2c(F)cccc2F)=NC3)cc1	Kd	'>'	10000.0	nM				UO_0000065					True	CHEMBL1061901	Binding constant for KIT(V559D,V654A) kinase domain	B	BAO_0000357	single protein format	Homo sapiens	None	None	None	None	CHEMBL1936	Stem cell growth factor receptor	Homo sapiens	SINGLE PROTEIN	CHEMBL1150977	1	Scientific Literature	Nat. Biotechnol.	2008	None
CHEMBL188048		0	216.20	0	0.60	SB-736290	Cn1c(-c2nonc2N)nc2cnccc21	Inhibition	'='	1.72	%				UO_0000187					False	CHEMBL1962126	GSK_PKIS: KIT (D816V mutant) mean inhibition at 0.1 uM [Nanosyn]	B	BAO_0000357	single protein format	None	None	None	None	None	CHEMBL1936	Stem cell growth factor receptor	Homo sapiens	SINGLE PROTEIN	CHEMBL1961873	16	GSK Published Kinase Inhibitor Set			None
CHEMBL365072		0	258.29	0	1.65	SB-751148	CCc1nccc2c1nc(-c1nonc1N)n2CC	Inhibition	'='	0.88	%				UO_0000187					False	CHEMBL1962131	GSK_PKIS: KIT (V560G mutant) mean inhibition at 1 uM [Nanosyn]	B	BAO_0000357	single protein format	None	None	None	None	None	CHEMBL1936	Stem cell growth factor receptor	Homo sapiens	SINGLE PROTEIN	CHEMBL1961873	16	GSK Published Kinase Inhibitor Set			None
CHEMBL230011	TG100-115	2	346.35	0	2.33	TG-100115	Nc1nc(N)c2nc(-c3cccc(O)c3)c(-c3cccc(O)c3)nc2n1	Kd	'>'	10000.0	nM				UO_0000065					False	CHEMBL1908484	Binding constant for KIT(A829P) kinase domain	B	BAO_0000357	single protein format	None	None	None	None	None	CHEMBL1936	Stem cell growth factor receptor	Homo sapiens	SINGLE PROTEIN	CHEMBL1908390	1	Scientific Literature	Nat. Biotechnol.	2011	None
CHEMBL1170854		0	401.42	0	4.54	23	COc1cc(/C=C2\C(=O)Nc3cc(NC(=O)Nc4ccccc4)ccc32)ccc1O	Inhibition	'='	32.5	%				UO_0000187					False	CHEMBL1176714	Inhibition of cKIT at 0.1 uM	B	BAO_0000357	single protein format	None	None	None	None	None	CHEMBL1936	Stem cell growth factor receptor	Homo sapiens	SINGLE PROTEIN	CHEMBL1177651	1	Scientific Literature	Bioorg. Med. Chem.	2010	None
CHEMBL1895450	GSK-2220400A	0	529.61	1	3.05	GSK2220400A	CNC(=O)c1ncccc1Nc1nc(Nc2cc3c(cc2OC)CCCN3C(=O)CN(C)C)nc2[nH]ccc12	Inhibition	'='	1.68	%				UO_0000187					False	CHEMBL1962129	GSK_PKIS: KIT (T6701 mutant) mean inhibition at 1 uM [Nanosyn]	B	BAO_0000357	single protein format	None	None	None	None	None	CHEMBL1936	Stem cell growth factor receptor	Homo sapiens	SINGLE PROTEIN	CHEMBL1961873	16	GSK Published Kinase Inhibitor Set			None
CHEMBL1173048		0	466.45	1	5.99	28	O=C(Nc1ccccc1)Nc1ccc2c(c1)NC(=O)/C2=C/c1ccc(-c2cccc([N+](=O)[O-])c2)o1	Inhibition	'='	0.0	%				UO_0000187					False	CHEMBL1176714	Inhibition of cKIT at 0.1 uM	B	BAO_0000357	single protein format	None	None	None	None	None	CHEMBL1936	Stem cell growth factor receptor	Homo sapiens	SINGLE PROTEIN	CHEMBL1177651	1	Scientific Literature	Bioorg. Med. Chem.	2010	None
CHEMBL1173411		0	432.44	0	4.17	35	COc1ccc(NC(=O)Nc2ccc3c(c2)NC(=O)/C3=C\c2[nH]cc(C(=O)O)c2C)cc1	Inhibition						Not Determined						False	CHEMBL1176714	Inhibition of cKIT at 0.1 uM	B	BAO_0000357	single protein format	None	None	None	None	None	CHEMBL1936	Stem cell growth factor receptor	Homo sapiens	SINGLE PROTEIN	CHEMBL1177651	1	Scientific Literature	Bioorg. Med. Chem.	2010	None
CHEMBL205798	GW703087X	0	486.93	1	5.95	GW703087X	CC(=O)Nc1cccc(C#Cc2cncnc2Nc2ccc(OCc3cccc(F)c3)c(Cl)c2)c1	Inhibition	'='	0.94	%				UO_0000187					False	CHEMBL1962127	GSK_PKIS: KIT (D816V mutant) mean inhibition at 1 uM [Nanosyn]	B	BAO_0000357	single protein format	None	None	None	None	None	CHEMBL1936	Stem cell growth factor receptor	Homo sapiens	SINGLE PROTEIN	CHEMBL1961873	16	GSK Published Kinase Inhibitor Set			None
CHEMBL1909399	GW352430A	0	457.94	0	2.28	GW352430A	Cl.NS(=O)(=O)c1ccc(N/N=C2\C(=O)Nc3cccc(CCc4ccncc4)c32)cc1	Inhibition	'='	27.04	%				UO_0000187					False	CHEMBL1962124	GSK_PKIS: KIT mean inhibition at 0.1 uM [Nanosyn]	B	BAO_0000357	single protein format	None	None	None	None	None	CHEMBL1936	Stem cell growth factor receptor	Homo sapiens	SINGLE PROTEIN	CHEMBL1961873	16	GSK Published Kinase Inhibitor Set			None
CHEMBL188247	GW832467X	0	504.47	2	5.70	GW832467X	Cc1ccc2c(-c3ccnc(Nc4ccc5c(c4)OCCO5)n3)c(-c3ccc(C(F)(F)F)cc3)nn2n1	Inhibition	'='	0.16	%				UO_0000187					False	CHEMBL1962127	GSK_PKIS: KIT (D816V mutant) mean inhibition at 1 uM [Nanosyn]	B	BAO_0000357	single protein format	None	None	None	None	None	CHEMBL1936	Stem cell growth factor receptor	Homo sapiens	SINGLE PROTEIN	CHEMBL1961873	16	GSK Published Kinase Inhibitor Set			None
CHEMBL212250	GW615311X	0	644.12	2	8.00	GW615311X	O=S(=O)(CCOCc1ccc(-c2ccc3ncnc(Nc4ccc(OCc5cccc(F)c5)c(Cl)c4)c3c2)o1)c1ccccc1	Inhibition	'='	1.81	%				UO_0000187					False	CHEMBL1962124	GSK_PKIS: KIT mean inhibition at 0.1 uM [Nanosyn]	B	BAO_0000357	single protein format	None	None	None	None	None	CHEMBL1936	Stem cell growth factor receptor	Homo sapiens	SINGLE PROTEIN	CHEMBL1961873	16	GSK Published Kinase Inhibitor Set			None
CHEMBL212250	GW615311X	0	644.12	2	8.00	GW615311X	O=S(=O)(CCOCc1ccc(-c2ccc3ncnc(Nc4ccc(OCc5cccc(F)c5)c(Cl)c4)c3c2)o1)c1ccccc1	Inhibition	'='	-1.47	%				UO_0000187					False	CHEMBL1962130	GSK_PKIS: KIT (V560G mutant) mean inhibition at 0.1 uM [Nanosyn]	B	BAO_0000357	single protein format	None	None	None	None	None	CHEMBL1936	Stem cell growth factor receptor	Homo sapiens	SINGLE PROTEIN	CHEMBL1961873	16	GSK Published Kinase Inhibitor Set			None
CHEMBL519881	GW861893X	0	483.53	1	5.66	GW861893X	COc1cc(Nc2ncc3c(C)nc(-c4cccc(Oc5ccccc5)c4)n3n2)cc(OC)c1OC	Inhibition	'='	-0.67	%				UO_0000187					False	CHEMBL1962129	GSK_PKIS: KIT (T6701 mutant) mean inhibition at 1 uM [Nanosyn]	B	BAO_0000357	single protein format	None	None	None	None	None	CHEMBL1936	Stem cell growth factor receptor	Homo sapiens	SINGLE PROTEIN	CHEMBL1961873	16	GSK Published Kinase Inhibitor Set			None
CHEMBL476259	GSK-1326255A	0	517.61	2	5.28	GSK1326255A	CCCN1CCC(c2ccc(Nc3nc(Nc4cc(F)ccc4C(N)=O)c4cc[nH]c4n3)c(OC)c2)CC1	Inhibition	'='	4.96	%				UO_0000187					False	CHEMBL1962127	GSK_PKIS: KIT (D816V mutant) mean inhibition at 1 uM [Nanosyn]	B	BAO_0000357	single protein format	None	None	None	None	None	CHEMBL1936	Stem cell growth factor receptor	Homo sapiens	SINGLE PROTEIN	CHEMBL1961873	16	GSK Published Kinase Inhibitor Set			None
CHEMBL269883	GW416981X	0	415.47	0	2.55	GW416981X	CC(C)COC(=O)c1ccc2c(c1)/C(=C/Nc1ccc(S(N)(=O)=O)cc1)C(=O)N2	Inhibition	'='	2.4	%				UO_0000187					False	CHEMBL1962126	GSK_PKIS: KIT (D816V mutant) mean inhibition at 0.1 uM [Nanosyn]	B	BAO_0000357	single protein format	None	None	None	None	None	CHEMBL1936	Stem cell growth factor receptor	Homo sapiens	SINGLE PROTEIN	CHEMBL1961873	16	GSK Published Kinase Inhibitor Set			None
CHEMBL269883	GW416981X	0	415.47	0	2.55	GW416981X	CC(C)COC(=O)c1ccc2c(c1)/C(=C/Nc1ccc(S(N)(=O)=O)cc1)C(=O)N2	Inhibition	'='	-2.43	%				UO_0000187					False	CHEMBL1962128	GSK_PKIS: KIT (T6701 mutant) mean inhibition at 0.1 uM [Nanosyn]	B	BAO_0000357	single protein format	None	None	None	None	None	CHEMBL1936	Stem cell growth factor receptor	Homo sapiens	SINGLE PROTEIN	CHEMBL1961873	16	GSK Published Kinase Inhibitor Set			None
CHEMBL477583	GW743024X	0	374.44	0	4.65	GW743024X	Cc1ccc(NC(=O)c2ccoc2)cc1-c1ccc(C(=O)NCC2CC2)cc1	Inhibition	'='	3.1	%				UO_0000187					False	CHEMBL1962127	GSK_PKIS: KIT (D816V mutant) mean inhibition at 1 uM [Nanosyn]	B	BAO_0000357	single protein format	None	None	None	None	None	CHEMBL1936	Stem cell growth factor receptor	Homo sapiens	SINGLE PROTEIN	CHEMBL1961873	16	GSK Published Kinase Inhibitor Set			None
CHEMBL521179	SR-3677	0	408.46	0	2.80	5, SR-3677	CN(C)CCOc1cc(-c2cn[nH]c2)ccc1NC(=O)C1COc2ccccc2O1	Inhibition	'<'	10.0	%				UO_0000187					False	CHEMBL983610	Inhibition of KIT V559D,V654A mutant at 3 uM	B	BAO_0000019	assay format	Homo sapiens	None	None	None	None	CHEMBL1936	Stem cell growth factor receptor	Homo sapiens	SINGLE PROTEIN	CHEMBL1142492	1	Scientific Literature	J. Med. Chem.	2008	None
CHEMBL577784	BX-795	0	591.48	1	4.75	SID137275888	O=C(NCCCNc1nc(Nc2cccc(NC(=O)N3CCCC3)c2)ncc1I)c1cccs1	Inhibition	'='	29.0	%				UO_0000187					False	CHEMBL1252465	Inhibition of KIT T670I mutant at 1 uM in presence of 10 uM ATP by Select Screen kinase assay relative to untreated control	B	BAO_0000019	assay format	Homo sapiens	None	None	None	None	CHEMBL1936	Stem cell growth factor receptor	Homo sapiens	SINGLE PROTEIN	CHEMBL1250448	1	Scientific Literature	Nat. Chem. Biol.	2009	None
CHEMBL1171523		0	506.57	2	5.20	3	CCN1CCN(Cc2ccc(NC(=O)c3ccc(C)c(C#Cc4cccnc4)c3)cc2C(F)(F)F)CC1	Inhibition	'='	2.0	%				UO_0000187					False	CHEMBL1174808	Inhibition of KIT D816V mutant at 10 uM	B	BAO_0000019	assay format	Homo sapiens	None	None	None	None	CHEMBL1936	Stem cell growth factor receptor	Homo sapiens	SINGLE PROTEIN	CHEMBL1177794	1	Scientific Literature	Bioorg. Med. Chem. Lett.	2010	None
CHEMBL1276981		0	424.52	0	3.69	23	CCN(CC)CCN1CCCc2[nH]c(/C=C3\C(=O)Nc4ccc(F)cc43)c(C)c2C1=O	IC50	'='	4.0	nM	8.40			UO_0000065	19.78	0.37	4.71	12.27	False	CHEMBL1285787	Inhibition of c-Kit after 30 mins by ELISA	B	BAO_0000357	single protein format	None	None	None	None	None	CHEMBL1936	Stem cell growth factor receptor	Homo sapiens	SINGLE PROTEIN	CHEMBL1275399	1	Scientific Literature	J. Med. Chem.	2010	None
CHEMBL1240703	CGP-52421	0	586.65	2	5.40	CGP-52421	CO[C@@H]1[C@H](N(C)C(=O)c2ccccc2)C[C@H]2O[C@]1(C)n1c3ccccc3c3c4c(c5c6ccccc6n2c5c31)C(=O)N[C@H]4O	Kd	'='	130.0	nM	6.89			UO_0000065	11.74	0.21	1.49	7.03	False	CHEMBL1244475	Binding affinity to KIT V559D mutant	B	BAO_0000019	assay format	Homo sapiens	None	None	None	None	CHEMBL1936	Stem cell growth factor receptor	Homo sapiens	SINGLE PROTEIN	CHEMBL1240346	1	Scientific Literature	Blood	2009	None
CHEMBL223367		0	431.88	0	3.51	22	N#Cc1ncc2nc1OCCCCCOc1cc(CCCO)c(Cl)cc1NC(=O)N2	Ki	'>'	10000.0	nM				UO_0000065					False	CHEMBL913847	Inhibition of c-Kit	B	BAO_0000357	single protein format	Homo sapiens	None	None	None	None	CHEMBL1936	Stem cell growth factor receptor	Homo sapiens	SINGLE PROTEIN	CHEMBL1142994	1	Scientific Literature	J. Med. Chem.	2007	None
CHEMBL1957498		0	575.49	1	1.95	20	CS(=O)(=O)N1CCN(Cc2nc3c(N4CCOCC4)nc(-c4cccc5[nH]ncc45)cn3c2Br)CC1	Inhibition	'='	50.0	%				UO_0000187					False	CHEMBL1959614	Inhibition of KIT at 5 to 10 uM	B	BAO_0000357	single protein format	None	None	None	None	None	CHEMBL1936	Stem cell growth factor receptor	Homo sapiens	SINGLE PROTEIN	CHEMBL1955823	1	Scientific Literature	Bioorg. Med. Chem. Lett.	2012	None
CHEMBL1909342		0	395.44	0	1.77	SB-657836-AAA	N#Cc1c(NC(=O)CN2CCOCC2)sc2c1CCCC2.O=C(O)C(=O)O	Inhibition	'='	7.99	%				UO_0000187					False	CHEMBL1962125	GSK_PKIS: KIT mean inhibition at 1 uM [Nanosyn]	B	BAO_0000357	single protein format	None	None	None	None	None	CHEMBL1936	Stem cell growth factor receptor	Homo sapiens	SINGLE PROTEIN	CHEMBL1961873	16	GSK Published Kinase Inhibitor Set			None
CHEMBL408732		0	308.34	0	2.98	SB-711237	COc1ccc(-c2ccc3c(NC(=O)C4CC4)n[nH]c3n2)cc1	Inhibition	'='	2.87	%				UO_0000187					False	CHEMBL1962131	GSK_PKIS: KIT (V560G mutant) mean inhibition at 1 uM [Nanosyn]	B	BAO_0000357	single protein format	None	None	None	None	None	CHEMBL1936	Stem cell growth factor receptor	Homo sapiens	SINGLE PROTEIN	CHEMBL1961873	16	GSK Published Kinase Inhibitor Set			None
CHEMBL1794057	GW284408X	0	292.30	0	2.26	GW284408X	O=C1Nc2ccccc2/C1=C/Nc1ccc2[nH]c(=O)[nH]c2c1	Inhibition	'='	13.64	%				UO_0000187					False	CHEMBL1962128	GSK_PKIS: KIT (T6701 mutant) mean inhibition at 0.1 uM [Nanosyn]	B	BAO_0000357	single protein format	None	None	None	None	None	CHEMBL1936	Stem cell growth factor receptor	Homo sapiens	SINGLE PROTEIN	CHEMBL1961873	16	GSK Published Kinase Inhibitor Set			None
CHEMBL1794060	GW575533A	0	332.79	0	4.10	GW575533A	COc1ccc(Nc2ncc(-c3ccccc3)o2)cc1OC.Cl	Inhibition	'='	79.13	%				UO_0000187					False	CHEMBL1962124	GSK_PKIS: KIT mean inhibition at 0.1 uM [Nanosyn]	B	BAO_0000357	single protein format	None	None	None	None	None	CHEMBL1936	Stem cell growth factor receptor	Homo sapiens	SINGLE PROTEIN	CHEMBL1961873	16	GSK Published Kinase Inhibitor Set			None
CHEMBL188794	GW829115X	0	496.88	1	6.28	GW829115X	COc1ccc(-c2nn3ncccc3c2-c2ccnc(Nc3ccc(Cl)c(C(F)(F)F)c3)n2)cc1	Inhibition	'='	4.92	%				UO_0000187					False	CHEMBL1962127	GSK_PKIS: KIT (D816V mutant) mean inhibition at 1 uM [Nanosyn]	B	BAO_0000357	single protein format	None	None	None	None	None	CHEMBL1936	Stem cell growth factor receptor	Homo sapiens	SINGLE PROTEIN	CHEMBL1961873	16	GSK Published Kinase Inhibitor Set			None
CHEMBL1336	SORAFENIB	4	464.83	1	5.55	1, sorafenib, BAY-439006	CNC(=O)c1cc(Oc2ccc(NC(=O)Nc3ccc(Cl)c(C(F)(F)F)c3)cc2)ccn1	IC50	'='	10.0	nM	8.00			UO_0000065	17.21	0.34	2.45	8.66	False	CHEMBL946289	Inhibition of cKit	B	BAO_0000357	single protein format	None	None	None	None	None	CHEMBL1936	Stem cell growth factor receptor	Homo sapiens	SINGLE PROTEIN	CHEMBL1152273	1	Scientific Literature	J. Med. Chem.	2008	None
CHEMBL95207		0	352.42	0	3.00	SB-220455	CN1CCC(n2cnc(-c3ccc(F)cc3)c2-c2ccnc(N)n2)CC1	Inhibition	'='	4.69	%				UO_0000187					False	CHEMBL1962128	GSK_PKIS: KIT (T6701 mutant) mean inhibition at 0.1 uM [Nanosyn]	B	BAO_0000357	single protein format	None	None	None	None	None	CHEMBL1936	Stem cell growth factor receptor	Homo sapiens	SINGLE PROTEIN	CHEMBL1961873	16	GSK Published Kinase Inhibitor Set			None
CHEMBL189231		0	284.32	0	2.57	SB-734117	Nc1nonc1-c1nc2cnccc2n1C1CCCCC1	Inhibition	'='	-4.78	%				UO_0000187					False	CHEMBL1962126	GSK_PKIS: KIT (D816V mutant) mean inhibition at 0.1 uM [Nanosyn]	B	BAO_0000357	single protein format	None	None	None	None	None	CHEMBL1936	Stem cell growth factor receptor	Homo sapiens	SINGLE PROTEIN	CHEMBL1961873	16	GSK Published Kinase Inhibitor Set			None
CHEMBL352308		0	501.63	2	6.04	15e	COc1cc2c(Oc3ccc(Nc4ccc(C(C)(C)C)cc4)cc3)ccnc2cc1OCCNCCO	IC50	'='	100.0	nM	7.00			UO_0000065	13.95	0.26	0.96	8.25	False	CHEMBL820421	Inhibition of c-Kit autophosphorylation in intact cells	B	BAO_0000219	cell-based format	Homo sapiens	None	None	None	None	CHEMBL1936	Stem cell growth factor receptor	Homo sapiens	SINGLE PROTEIN	CHEMBL1146677	1	Scientific Literature	Bioorg. Med. Chem. Lett.	2004	None
CHEMBL1163559		0	584.09	2	6.55	5m	O=C(c1ccc(-c2cnc3c(c2)N(Cc2cc(Cl)ccc2C(F)(F)F)CCN3)cc1)N1CCC(N2CCCC2)CC1	Inhibition	'='	91.9	%				UO_0000187					False	CHEMBL1166041	Inhibition of KIT V559D mutant at 1 uM	B	BAO_0000019	assay format	Homo sapiens	None	None	None	None	CHEMBL1936	Stem cell growth factor receptor	Homo sapiens	SINGLE PROTEIN	CHEMBL1165965	1	Scientific Literature	Bioorg. Med. Chem.	2010	None
CHEMBL1277072	HENATINIB	0	468.53	0	2.04	25	Cc1c(/C=C2\C(=O)Nc3ccc(F)cc32)[nH]c2c1C(=O)N(C[C@H](O)CN1CCOCC1)CCC2	IC50	'='	8.0	nM	8.10			UO_0000065	17.28	0.33	6.06	8.27	False	CHEMBL1285787	Inhibition of c-Kit after 30 mins by ELISA	B	BAO_0000357	single protein format	None	None	None	None	None	CHEMBL1936	Stem cell growth factor receptor	Homo sapiens	SINGLE PROTEIN	CHEMBL1275399	1	Scientific Literature	J. Med. Chem.	2010	None
CHEMBL566850		0	454.32	1	5.00	14	CC(=O)Nc1ccc(Nc2ncc3cc(-c4c(Cl)cccc4Cl)c(=O)n(C)c3n2)cc1	IC50	'>'	1000.0	nM				UO_0000065					False	CHEMBL1050613	Inhibition of human recombinant C-Kit	B	BAO_0000357	single protein format	Homo sapiens	None	None	None	None	CHEMBL1936	Stem cell growth factor receptor	Homo sapiens	SINGLE PROTEIN	CHEMBL1156739	1	Scientific Literature	Bioorg. Med. Chem. Lett.	2009	None
CHEMBL1165499		0	436.51	0	3.61	5d	CN1CCN(c2ccc(-c3cnc4c(c3)N(Cc3cc(F)ccc3F)CCN4)cn2)CC1	Inhibition	'<'	50.0	%				UO_0000187					False	CHEMBL1166041	Inhibition of KIT V559D mutant at 1 uM	B	BAO_0000019	assay format	Homo sapiens	None	None	None	None	CHEMBL1936	Stem cell growth factor receptor	Homo sapiens	SINGLE PROTEIN	CHEMBL1165965	1	Scientific Literature	Bioorg. Med. Chem.	2010	None
CHEMBL1336	SORAFENIB	4	464.83	1	5.55	Sorafenib	CNC(=O)c1cc(Oc2ccc(NC(=O)Nc3ccc(Cl)c(C(F)(F)F)c3)cc2)ccn1	Kd	'='	240.0	nM	6.62			UO_0000065	14.24	0.28	1.07	7.17	True	CHEMBL1244477	Binding affinity to KIT V559D,V654A mutant	B	BAO_0000019	assay format	Homo sapiens	None	None	None	None	CHEMBL1936	Stem cell growth factor receptor	Homo sapiens	SINGLE PROTEIN	CHEMBL1240346	1	Scientific Literature	Blood	2009	None
CHEMBL1164180		0	502.97	1	5.00	5e	CN1CCN(c2ccc(-c3cnc4c(c3)N(Cc3cc(Cl)ccc3C(F)(F)F)CCN4)cn2)CC1	Inhibition	'<'	50.0	%				UO_0000187					False	CHEMBL1166041	Inhibition of KIT V559D mutant at 1 uM	B	BAO_0000019	assay format	Homo sapiens	None	None	None	None	CHEMBL1936	Stem cell growth factor receptor	Homo sapiens	SINGLE PROTEIN	CHEMBL1165965	1	Scientific Literature	Bioorg. Med. Chem.	2010	None
CHEMBL194236		0	454.35	1	5.66	21	Cc1sc2ncnc(N)c2c1-c1ccc(NC(=O)Nc2ccc(Br)cc2)cc1	IC50	'='	47.86	nM	7.32			UO_0000065	16.11	0.36	1.66	7.88	False	CHEMBL1243604	Inhibition of cKIT	B	BAO_0000357	single protein format	None	None	None	None	None	CHEMBL1936	Stem cell growth factor receptor	Homo sapiens	SINGLE PROTEIN	CHEMBL1240323	1	Scientific Literature	J. Mol. Graph. Model.	2007	None
CHEMBL198155		0	433.54	1	5.08	43	COCCc1sc2ncnc(N)c2c1-c1ccc(NC(=O)Nc2cccc(C)c2)cc1	IC50	'='	363.08	nM	6.44			UO_0000065	14.85	0.28	1.36	6.30	False	CHEMBL1243604	Inhibition of cKIT	B	BAO_0000357	single protein format	None	None	None	None	None	CHEMBL1936	Stem cell growth factor receptor	Homo sapiens	SINGLE PROTEIN	CHEMBL1240323	1	Scientific Literature	J. Mol. Graph. Model.	2007	None
CHEMBL1081678		0	438.23	0	3.05	12r	Cc1cc(OCc2ccc(F)cc2F)c(Br)c(=O)n1-c1cnc(CO)cn1	Inhibition	'<'	50.0	%				UO_0000187					False	CHEMBL1100373	Inhibition of KIT at 10 uM	B	BAO_0000357	single protein format	None	None	None	None	None	CHEMBL1936	Stem cell growth factor receptor	Homo sapiens	SINGLE PROTEIN	CHEMBL1154277	1	Scientific Literature	Bioorg. Med. Chem. Lett.	2009	None
CHEMBL576982	QUIZARTINIB	3	560.68	2	5.86	AC220	CC(C)(C)c1cc(NC(=O)Nc2ccc(-c3cn4c(n3)sc3cc(OCCN5CCOCC5)ccc34)cc2)no1	Kd	'='	36.0	nM	7.44			UO_0000065	13.28	0.25	1.58	7.01	True	CHEMBL1244477	Binding affinity to KIT V559D,V654A mutant	B	BAO_0000019	assay format	Homo sapiens	None	None	None	None	CHEMBL1936	Stem cell growth factor receptor	Homo sapiens	SINGLE PROTEIN	CHEMBL1240346	1	Scientific Literature	Blood	2009	None
CHEMBL31965	CANERTINIB	3	485.95	0	4.39	CI-1033	C=CC(=O)Nc1cc2c(Nc3ccc(F)c(Cl)c3)ncnc2cc1OCCCN1CCOCC1	Kd	'='	1900.0	nM	5.72			UO_0000065	11.77	0.23	1.33	6.46	False	CHEMBL1908489	Binding constant for KIT(V559D,T670I) kinase domain	B	BAO_0000357	single protein format	None	None	None	None	None	CHEMBL1936	Stem cell growth factor receptor	Homo sapiens	SINGLE PROTEIN	CHEMBL1908390	1	Scientific Literature	Nat. Biotechnol.	2011	None
CHEMBL477772	PAZOPANIB	4	437.53	0	3.14	Pazopanib	Cc1ccc(Nc2nccc(N(C)c3ccc4c(C)n(C)nc4c3)n2)cc1S(N)(=O)=O	Kd	'='	6.5	nM	8.19			UO_0000065	18.71	0.36	5.05	6.88	False	CHEMBL1908489	Binding constant for KIT(V559D,T670I) kinase domain	B	BAO_0000357	single protein format	None	None	None	None	None	CHEMBL1936	Stem cell growth factor receptor	Homo sapiens	SINGLE PROTEIN	CHEMBL1908390	1	Scientific Literature	Nat. Biotechnol.	2011	None
CHEMBL558752	RAF-265	2	518.42	2	6.93	CHIR-265/RAF-265	Cn1c(Nc2ccc(C(F)(F)F)cc2)nc2cc(Oc3ccnc(-c4ncc(C(F)(F)F)[nH]4)c3)ccc21	Kd	'='	850.0	nM	6.07			UO_0000065	11.71	0.22	-0.86	7.53	False	CHEMBL1908490	Binding constant for KIT(V559D,V654A) kinase domain	B	BAO_0000357	single protein format	None	None	None	None	None	CHEMBL1936	Stem cell growth factor receptor	Homo sapiens	SINGLE PROTEIN	CHEMBL1908390	1	Scientific Literature	Nat. Biotechnol.	2011	None
CHEMBL1908394	GSK-461364	1	543.62	2	5.09	GSK-461364A	C[C@@H](Oc1cc(-n2cnc3ccc(CN4CCN(C)CC4)cc32)sc1C(N)=O)c1ccccc1C(F)(F)F	Kd	'='	1600.0	nM	5.80			UO_0000065	10.66	0.21	0.71	7.56	False	CHEMBL1908486	Binding constant for KIT(D816V) kinase domain	B	BAO_0000357	single protein format	None	None	None	None	None	CHEMBL1936	Stem cell growth factor receptor	Homo sapiens	SINGLE PROTEIN	CHEMBL1908390	1	Scientific Literature	Nat. Biotechnol.	2011	None
CHEMBL259084	MLN-8054	1	476.87	1	5.87	MLN-8054	O=C(O)c1ccc(Nc2ncc3c(n2)-c2ccc(Cl)cc2C(c2c(F)cccc2F)=NC3)cc1	Kd	'>'	10000.0	nM				UO_0000065					True	CHEMBL1908483	Binding constant for KIT kinase domain	B	BAO_0000357	single protein format	None	None	None	None	None	CHEMBL1936	Stem cell growth factor receptor	Homo sapiens	SINGLE PROTEIN	CHEMBL1908390	1	Scientific Literature	Nat. Biotechnol.	2011	None
CHEMBL1909391	GW576924A	0	579.10	2	5.92	GW576924A	Cl.[O-][S+]1CCN(Cc2ccc(-c3ccc4ncnc(Nc5ccc(OCc6ccccc6)c(F)c5)c4c3)o2)CC1	Inhibition	'='	3.42	%				UO_0000187					False	CHEMBL1962125	GSK_PKIS: KIT mean inhibition at 1 uM [Nanosyn]	B	BAO_0000357	single protein format	None	None	None	None	None	CHEMBL1936	Stem cell growth factor receptor	Homo sapiens	SINGLE PROTEIN	CHEMBL1961873	16	GSK Published Kinase Inhibitor Set			None
CHEMBL482326	GSK-1030062A	0	505.52	2	5.40	GSK1030062A	COc1cc2ncn(-c3cc(OCc4ccccc4C(F)(F)F)c(C(=O)N(C)C)s3)c2cc1OC	Inhibition	'='	0.31	%				UO_0000187					False	CHEMBL1962126	GSK_PKIS: KIT (D816V mutant) mean inhibition at 0.1 uM [Nanosyn]	B	BAO_0000357	single protein format	None	None	None	None	None	CHEMBL1936	Stem cell growth factor receptor	Homo sapiens	SINGLE PROTEIN	CHEMBL1961873	16	GSK Published Kinase Inhibitor Set			None
CHEMBL1794061	GW627834A	0	297.74	0	3.96	GW627834A	Cl.N#Cc1cccc(Nc2ncc(-c3ccccc3)o2)c1	Inhibition	'='	19.93	%				UO_0000187					False	CHEMBL1962124	GSK_PKIS: KIT mean inhibition at 0.1 uM [Nanosyn]	B	BAO_0000357	single protein format	None	None	None	None	None	CHEMBL1936	Stem cell growth factor receptor	Homo sapiens	SINGLE PROTEIN	CHEMBL1961873	16	GSK Published Kinase Inhibitor Set			None
CHEMBL1909366	GW659386A	0	539.87	2	6.34	GW659386A	COC(=O)Nc1nc2cc(Oc3cccc(NC(=O)Nc4cc(C(F)(F)F)ccc4F)c3)ccc2[nH]1.Cl	Inhibition	'='	-2.55	%				UO_0000187					False	CHEMBL1962128	GSK_PKIS: KIT (T6701 mutant) mean inhibition at 0.1 uM [Nanosyn]	B	BAO_0000357	single protein format	None	None	None	None	None	CHEMBL1936	Stem cell growth factor receptor	Homo sapiens	SINGLE PROTEIN	CHEMBL1961873	16	GSK Published Kinase Inhibitor Set			None
CHEMBL517507	GW782912X	0	362.47	0	4.08	GW782912X	Cc1ccc(C(=O)NC2CCC2)cc1-c1ccc(C(=O)NCC2CC2)cc1	Inhibition	'='	2.13	%				UO_0000187					False	CHEMBL1962128	GSK_PKIS: KIT (T6701 mutant) mean inhibition at 0.1 uM [Nanosyn]	B	BAO_0000357	single protein format	None	None	None	None	None	CHEMBL1936	Stem cell growth factor receptor	Homo sapiens	SINGLE PROTEIN	CHEMBL1961873	16	GSK Published Kinase Inhibitor Set			None
CHEMBL1794071		0	409.92	0	3.73	SB-614067-R	Cl.ON=C1CCc2cc(-c3nc(C4CCNCC4)[nH]c3-c3ccncc3)ccc21	Inhibition	'='	-1.75	%				UO_0000187					False	CHEMBL1962131	GSK_PKIS: KIT (V560G mutant) mean inhibition at 1 uM [Nanosyn]	B	BAO_0000357	single protein format	None	None	None	None	None	CHEMBL1936	Stem cell growth factor receptor	Homo sapiens	SINGLE PROTEIN	CHEMBL1961873	16	GSK Published Kinase Inhibitor Set			None
CHEMBL1794067	GSK-978744A	0	487.97	0	3.71	GSK978744A	C[C@@H](Oc1cc(-n2cnc3ccc(OC[C@@H](O)CO)cc32)sc1C(N)=O)c1ccccc1Cl	Inhibition	'='	-3.17	%				UO_0000187					False	CHEMBL1962126	GSK_PKIS: KIT (D816V mutant) mean inhibition at 0.1 uM [Nanosyn]	B	BAO_0000357	single protein format	None	None	None	None	None	CHEMBL1936	Stem cell growth factor receptor	Homo sapiens	SINGLE PROTEIN	CHEMBL1961873	16	GSK Published Kinase Inhibitor Set			None
CHEMBL365784		0	405.48	0	4.90	15	COc1ccc(NC(=O)Nc2ccc(-c3c(C)sc4ncnc(N)c34)cc2)cc1	IC50	'='	15.0	nM	7.82			UO_0000065	19.30	0.37	2.92	7.66	True	CHEMBL882600	Inhibitory concentration against cKit with 4 uM Biotin-Ahx-AEEEYFFLFA-amide for 1 hr at ambient temperature	B	BAO_0000357	single protein format	Homo sapiens	None	None	None	None	CHEMBL1936	Stem cell growth factor receptor	Homo sapiens	SINGLE PROTEIN	CHEMBL1141091	1	Scientific Literature	J. Med. Chem.	2005	None
CHEMBL195828		0	447.52	1	5.07	25	CCOC(=O)c1cccc(NC(=O)Nc2ccc(-c3c(C)sc4ncnc(N)c34)cc2)c1	IC50	'='	43.0	nM	7.37			UO_0000065	16.46	0.31	2.30	6.18	True	CHEMBL882600	Inhibitory concentration against cKit with 4 uM Biotin-Ahx-AEEEYFFLFA-amide for 1 hr at ambient temperature	B	BAO_0000357	single protein format	Homo sapiens	None	None	None	None	CHEMBL1936	Stem cell growth factor receptor	Homo sapiens	SINGLE PROTEIN	CHEMBL1141091	1	Scientific Literature	J. Med. Chem.	2005	None
CHEMBL370325		0	443.45	1	5.91	24	Cc1sc2ncnc(N)c2c1-c1ccc(NC(=O)Nc2cccc(C(F)(F)F)c2)cc1	IC50	'='	140.0	nM	6.85			UO_0000065	15.46	0.30	0.94	7.38	True	CHEMBL882600	Inhibitory concentration against cKit with 4 uM Biotin-Ahx-AEEEYFFLFA-amide for 1 hr at ambient temperature	B	BAO_0000357	single protein format	Homo sapiens	None	None	None	None	CHEMBL1936	Stem cell growth factor receptor	Homo sapiens	SINGLE PROTEIN	CHEMBL1141091	1	Scientific Literature	J. Med. Chem.	2005	None
CHEMBL196499		0	393.45	1	5.03	18	Cc1sc2ncnc(N)c2c1-c1ccc(NC(=O)Nc2ccc(F)cc2)cc1	IC50	'='	33.0	nM	7.48			UO_0000065	19.02	0.36	2.45	8.05	True	CHEMBL882600	Inhibitory concentration against cKit with 4 uM Biotin-Ahx-AEEEYFFLFA-amide for 1 hr at ambient temperature	B	BAO_0000357	single protein format	Homo sapiens	None	None	None	None	CHEMBL1936	Stem cell growth factor receptor	Homo sapiens	SINGLE PROTEIN	CHEMBL1141091	1	Scientific Literature	J. Med. Chem.	2005	None
CHEMBL370156		0	435.43	0	4.17	23b	COc1ccc(C#CC(C)(C)O)cc1-c1[nH]nc2nc(Nc3ccc(F)cc3F)cnc12	Inhibition	'='	0.0	%				UO_0000187					False	CHEMBL863471	Inhibition of c-Kit at 10 uM	B	BAO_0000357	single protein format	Homo sapiens	None	None	None	None	CHEMBL1936	Stem cell growth factor receptor	Homo sapiens	SINGLE PROTEIN	CHEMBL1147752	1	Scientific Literature	Bioorg. Med. Chem. Lett.	2006	None
CHEMBL1784725		0	277.28	0	2.91	2	CCOC(=O)c1c2c3cccc4cccc(c-2nc1=O)c43	IC50	'>'	10000.0	nM				UO_0000065					False	CHEMBL1786065	Inhibition of c-kit expressed in Bac-to-Bac Baculovirus expression system using poly(Glu-Tyr)4:1 as substrate after 60 mins by ELISA	B	BAO_0000019	assay format	None	None	None	None	None	CHEMBL1936	Stem cell growth factor receptor	Homo sapiens	SINGLE PROTEIN	CHEMBL1781995	1	Scientific Literature	J. Med. Chem.	2011	None
CHEMBL477768	HEMATOXYLONE	0	318.28	0	1.06	7	O=C1c2ccc(O)c(O)c2OC[C@]1(O)Cc1ccc(O)c(O)c1	IC50	'='	3200.0	nM	5.50			UO_0000065	17.26	0.33	4.43	4.31	False	CHEMBL986509	Inhibition of cKit by ELISA	B	BAO_0000357	single protein format	None	None	None	None	None	CHEMBL1936	Stem cell growth factor receptor	Homo sapiens	SINGLE PROTEIN	CHEMBL1155833	1	Scientific Literature	J. Med. Chem.	2008	None
CHEMBL476141		0	468.60	1	5.44	7	Cc1ccc(NC(=O)c2ccnc(N3CCCCC3)c2)cc1-c1ccc(C(=O)NCC2CC2)cc1	IC50	'>'	10000.0	nM				UO_0000065					False	CHEMBL989974	Inhibition of KIT	B	BAO_0000357	single protein format	None	None	None	None	None	CHEMBL1936	Stem cell growth factor receptor	Homo sapiens	SINGLE PROTEIN	CHEMBL1155813	1	Scientific Literature	Bioorg. Med. Chem. Lett.	2008	None
CHEMBL213504		0	430.42	0	5.00	9	Nc1ncnc2snc(-c3ccc(NC(=O)Nc4cccc(C(F)(F)F)c4)cc3)c12	IC50	'='	18.0	nM	7.75			UO_0000065	17.99	0.35	2.74	7.32	False	CHEMBL864253	Inhibition of CKIT	B	BAO_0000357	single protein format	Homo sapiens	None	None	None	None	CHEMBL1936	Stem cell growth factor receptor	Homo sapiens	SINGLE PROTEIN	CHEMBL1145310	1	Scientific Literature	Bioorg. Med. Chem. Lett.	2006	None
CHEMBL196363		0	375.46	0	4.89	I	Cc1cccc(NC(=O)Nc2ccc(-c3csc4ncnc(N)c34)cc2)c1	IC50	'='	6.0	nM	8.22			UO_0000065	21.90	0.42	3.33	8.85	True	CHEMBL864253	Inhibition of CKIT	B	BAO_0000357	single protein format	Homo sapiens	None	None	None	None	CHEMBL1936	Stem cell growth factor receptor	Homo sapiens	SINGLE PROTEIN	CHEMBL1145310	1	Scientific Literature	Bioorg. Med. Chem. Lett.	2006	None
CHEMBL209971		0	547.13	2	5.77	35	CN1CCN(Cc2ccc3c(c2)Cc2c-3n[nH]c2-c2ccc(CN(C)C(=O)Nc3ccccc3Cl)s2)CC1	IC50	'>'	50000.0	nM				UO_0000065					False	CHEMBL869849	Inhibition of cKit at 1 mM ATP by HTRF assay	B	BAO_0000357	single protein format	Homo sapiens	None	None	None	None	CHEMBL1936	Stem cell growth factor receptor	Homo sapiens	SINGLE PROTEIN	CHEMBL1146863	1	Scientific Literature	Bioorg. Med. Chem. Lett.	2006	None
CHEMBL379088		0	596.68	2	6.02	37	CN1CCN(Cc2ccc3c(c2)Cc2c-3n[nH]c2-c2ccc(CN(C)C(=O)Nc3cccc(OC(F)(F)F)c3)s2)CC1	IC50	'='	56.0	nM	7.25			UO_0000065	12.15	0.24	1.23	9.45	False	CHEMBL869849	Inhibition of cKit at 1 mM ATP by HTRF assay	B	BAO_0000357	single protein format	Homo sapiens	None	None	None	None	CHEMBL1936	Stem cell growth factor receptor	Homo sapiens	SINGLE PROTEIN	CHEMBL1146863	1	Scientific Literature	Bioorg. Med. Chem. Lett.	2006	None
CHEMBL212985		0	512.68	2	5.09	47	Cc1ccccc1NC(=O)NCc1ccc(-c2n[nH]c3c2Cc2ccc(CN4CCN(C)CC4)cc2-3)s1	IC50	'='	674.0	nM	6.17			UO_0000065	12.04	0.23	1.08	8.09	False	CHEMBL869849	Inhibition of cKit at 1 mM ATP by HTRF assay	B	BAO_0000357	single protein format	Homo sapiens	None	None	None	None	CHEMBL1936	Stem cell growth factor receptor	Homo sapiens	SINGLE PROTEIN	CHEMBL1146863	1	Scientific Literature	Bioorg. Med. Chem. Lett.	2006	None
CHEMBL407485		0	225.25	0	2.66	8	Nc1ccc(-c2cccc3onc(N)c23)cc1	IC50	'='	14800.0	nM	4.83			UO_0000065	21.44	0.39	2.17	6.19	False	CHEMBL949292	Inhibition of KIT by HTRF assay	B	BAO_0000357	single protein format	None	None	None	None	None	CHEMBL1936	Stem cell growth factor receptor	Homo sapiens	SINGLE PROTEIN	CHEMBL1142358	1	Scientific Literature	J. Med. Chem.	2008	None
CHEMBL271381		0	453.30	1	5.49	52	COc1ccc(-c2ccc(NC(=O)Nc3cccc(Br)c3)cc2)c2c(N)noc12	IC50	'='	23.0	nM	7.64			UO_0000065	16.85	0.36	2.15	7.46	False	CHEMBL949292	Inhibition of KIT by HTRF assay	B	BAO_0000357	single protein format	None	None	None	None	None	CHEMBL1936	Stem cell growth factor receptor	Homo sapiens	SINGLE PROTEIN	CHEMBL1142358	1	Scientific Literature	J. Med. Chem.	2008	None
CHEMBL273048		0	460.39	1	6.07	55	Cc1ccc(F)c(NC(=O)Nc2ccc(-c3ccc(OC(F)(F)F)c4onc(N)c34)cc2)c1	IC50	'='	294.0	nM	6.53			UO_0000065	14.19	0.27	0.46	6.38	False	CHEMBL949292	Inhibition of KIT by HTRF assay	B	BAO_0000357	single protein format	None	None	None	None	None	CHEMBL1936	Stem cell growth factor receptor	Homo sapiens	SINGLE PROTEIN	CHEMBL1142358	1	Scientific Literature	J. Med. Chem.	2008	None
CHEMBL272453		0	408.85	1	5.38	44	COc1ccc(NC(=O)Nc2ccc(-c3cccc4onc(N)c34)cc2)cc1Cl	IC50	'='	24.0	nM	7.62			UO_0000065	18.64	0.36	2.24	7.44	False	CHEMBL949292	Inhibition of KIT by HTRF assay	B	BAO_0000357	single protein format	None	None	None	None	None	CHEMBL1936	Stem cell growth factor receptor	Homo sapiens	SINGLE PROTEIN	CHEMBL1142358	1	Scientific Literature	J. Med. Chem.	2008	None
CHEMBL273077		0	396.81	1	5.51	42	Nc1noc2cccc(-c3ccc(NC(=O)Nc4ccc(F)c(Cl)c4)cc3)c12	IC50	'='	36.0	nM	7.44			UO_0000065	18.76	0.36	1.93	7.99	False	CHEMBL949292	Inhibition of KIT by HTRF assay	B	BAO_0000357	single protein format	None	None	None	None	None	CHEMBL1936	Stem cell growth factor receptor	Homo sapiens	SINGLE PROTEIN	CHEMBL1142358	1	Scientific Literature	J. Med. Chem.	2008	None
CHEMBL2386802		0	587.68	1	4.65	10f	CC(C)(C)c1cc(NC(=O)NCc2ccc(-c3cc(NC(=O)c4ccc(OCCN5CCOCC5)cc4)[nH]n3)cc2)no1	Inhibition	'='	68.0	%				UO_0000187					False	CHEMBL2389822	Inhibition of KIT (unknown origin) at 1 uM	B	BAO_0000357	single protein format	Homo sapiens	None	None	None	None	CHEMBL1936	Stem cell growth factor receptor	Homo sapiens	SINGLE PROTEIN	CHEMBL2384934	1	Scientific Literature	Bioorg. Med. Chem.	2013	None
CHEMBL1823222		0	468.60	0	4.38	13e	CCCc1cc2c(cc1N1CCN(C3COC3)CC1)C(C)(C)c1[nH]c3cc(C#N)ccc3c1C2=O	IC50	'>'	5000.0	nM				UO_0000065					False	CHEMBL1828296	Inhibition of KIT activity by TR-FRET assay	B	BAO_0000357	single protein format	None	None	None	None	None	CHEMBL1936	Stem cell growth factor receptor	Homo sapiens	SINGLE PROTEIN	CHEMBL1821705	1	Scientific Literature	J. Med. Chem.	2011	None
CHEMBL410295		0	530.64	1	4.69	25	Cc1cccc(C)c1-n1c(=O)c2cnc(Nc3ccc(N4CCN(C)CC4)cc3)nc2n2c3ccccc3nc12	IC50	'='	560.0	nM	6.25			UO_0000065	11.78	0.21	1.56	7.48	False	CHEMBL934207	Inhibition of c-Kit by HTRF assay	B	BAO_0000357	single protein format	None	None	None	None	None	CHEMBL1936	Stem cell growth factor receptor	Homo sapiens	SINGLE PROTEIN	CHEMBL1143254	1	Scientific Literature	J. Med. Chem.	2008	None
CHEMBL126699		0	543.67	1	4.51	86	COc1cc2c(N3CCN(C(=O)Nc4ccc(C#N)cc4)CC3)ncnc2cc1OCCCN1CCCCC1C	IC50	'='	6.0	nM	8.22			UO_0000065	15.12	0.28	3.71	7.69	False	CHEMBL766073	Inhibition of chimeric PDGF receptor with c-kit cytoplasmic domain phosphorylation in CHO cells	B	BAO_0000219	cell-based format	None	None	None	CHO	None	CHEMBL1936	Stem cell growth factor receptor	Homo sapiens	SINGLE PROTEIN	CHEMBL1135998	1	Scientific Literature	J. Med. Chem.	2002	CHEMBL3308072
CHEMBL259084	MLN-8054	1	476.87	1	5.87	MLN-8054	O=C(O)c1ccc(Nc2ncc3c(n2)-c2ccc(Cl)cc2C(c2c(F)cccc2F)=NC3)cc1	Activity	'='	91.0	%				UO_0000187					False	CHEMBL929108	Activity of human cKit kinase at 1 uM	B	BAO_0000357	single protein format	Homo sapiens	None	None	None	None	CHEMBL1936	Stem cell growth factor receptor	Homo sapiens	SINGLE PROTEIN	CHEMBL1147076	1	Scientific Literature	Proc. Natl. Acad. Sci. U.S.A.	2007	None
CHEMBL230011	TG100-115	2	346.35	0	2.33	TG-100-115	Nc1nc(N)c2nc(-c3cccc(O)c3)c(-c3cccc(O)c3)nc2n1	Kd	'>'	10000.0	nM				UO_0000065					False	CHEMBL1908489	Binding constant for KIT(V559D,T670I) kinase domain	B	BAO_0000357	single protein format	None	None	None	None	None	CHEMBL1936	Stem cell growth factor receptor	Homo sapiens	SINGLE PROTEIN	CHEMBL1908390	1	Scientific Literature	Nat. Biotechnol.	2011	None
CHEMBL558752	RAF-265	2	518.42	2	6.93	CHIR-265/RAF-265	Cn1c(Nc2ccc(C(F)(F)F)cc2)nc2cc(Oc3ccnc(-c4ncc(C(F)(F)F)[nH]4)c3)ccc21	Kd	'='	200.0	nM	6.70			UO_0000065	12.92	0.25	-0.23	8.31	True	CHEMBL1908483	Binding constant for KIT kinase domain	B	BAO_0000357	single protein format	None	None	None	None	None	CHEMBL1936	Stem cell growth factor receptor	Homo sapiens	SINGLE PROTEIN	CHEMBL1908390	1	Scientific Literature	Nat. Biotechnol.	2011	None
CHEMBL558752	RAF-265	2	518.42	2	6.93	CHIR-265/RAF-265	Cn1c(Nc2ccc(C(F)(F)F)cc2)nc2cc(Oc3ccnc(-c4ncc(C(F)(F)F)[nH]4)c3)ccc21	Kd	'='	990.0	nM	6.00			UO_0000065	11.58	0.22	-0.93	7.44	False	CHEMBL1908484	Binding constant for KIT(A829P) kinase domain	B	BAO_0000357	single protein format	None	None	None	None	None	CHEMBL1936	Stem cell growth factor receptor	Homo sapiens	SINGLE PROTEIN	CHEMBL1908390	1	Scientific Literature	Nat. Biotechnol.	2011	None
CHEMBL558752	RAF-265	2	518.42	2	6.93	CHIR-265/RAF-265	Cn1c(Nc2ccc(C(F)(F)F)cc2)nc2cc(Oc3ccnc(-c4ncc(C(F)(F)F)[nH]4)c3)ccc21	Kd	'='	83.0	nM	7.08			UO_0000065	13.66	0.26	0.15	8.78	False	CHEMBL1908487	Binding constant for KIT(L576P) kinase domain	B	BAO_0000357	single protein format	None	None	None	None	None	CHEMBL1936	Stem cell growth factor receptor	Homo sapiens	SINGLE PROTEIN	CHEMBL1908390	1	Scientific Literature	Nat. Biotechnol.	2011	None
CHEMBL271441		0	376.40	0	4.30	SID103904373	Cc1ccc(F)c(NC(=O)Nc2ccc(-c3cncc4[nH]nc(N)c34)cc2)c1	Ki	'='	0.5012	nM	9.30		active	UO_0000065					False	CHEMBL1963734	PUBCHEM_BIOASSAY: Navigating the Kinome. (Class of assay: other) Panel member name: KIT	F	BAO_0000019	assay format	None	None	None	None	None	CHEMBL1936	Stem cell growth factor receptor	Homo sapiens	SINGLE PROTEIN	CHEMBL1201862	7	PubChem BioAssays			None
CHEMBL464552		0	532.58	1	3.40	GSK-1838705A	CNC(=O)c1c(F)cccc1Nc1nc(Nc2cc3c(cc2OC)CCN3C(=O)CN(C)C)nc2[nH]ccc12	Kd	'>'	10000.0	nM				UO_0000065					False	CHEMBL1908485	Binding constant for KIT(D816H) kinase domain	B	BAO_0000357	single protein format	None	None	None	None	None	CHEMBL1936	Stem cell growth factor receptor	Homo sapiens	SINGLE PROTEIN	CHEMBL1908390	1	Scientific Literature	Nat. Biotechnol.	2011	None
CHEMBL1908397	KW-2449	1	332.41	0	2.78	KW-2449	O=C(c1ccc(/C=C/c2n[nH]c3ccccc23)cc1)N1CCNCC1	Kd	'='	53.0	nM	7.28			UO_0000065	21.89	0.40	4.50	11.92	False	CHEMBL1908483	Binding constant for KIT kinase domain	B	BAO_0000357	single protein format	None	None	None	None	None	CHEMBL1936	Stem cell growth factor receptor	Homo sapiens	SINGLE PROTEIN	CHEMBL1908390	1	Scientific Literature	Nat. Biotechnol.	2011	None
CHEMBL1965660		0	348.19	0	3.13	SID103904984	NC(=O)c1cc(-c2ccnc(N)n2)[nH]c1-c1ccc(Cl)cc1Cl	Ki	'>'	1258.93	nM			inactive	UO_0000065					False	CHEMBL1963734	PUBCHEM_BIOASSAY: Navigating the Kinome. (Class of assay: other) Panel member name: KIT	F	BAO_0000019	assay format	None	None	None	None	None	CHEMBL1936	Stem cell growth factor receptor	Homo sapiens	SINGLE PROTEIN	CHEMBL1201862	7	PubChem BioAssays			None
CHEMBL1964804		0	343.41	0	2.22	SID103904475	CS(=O)(=O)NCCOc1cncc(-c2ccc3cnccc3c2)c1	Ki	'>'	1258.93	nM			inactive	UO_0000065					False	CHEMBL1963734	PUBCHEM_BIOASSAY: Navigating the Kinome. (Class of assay: other) Panel member name: KIT	F	BAO_0000019	assay format	None	None	None	None	None	CHEMBL1936	Stem cell growth factor receptor	Homo sapiens	SINGLE PROTEIN	CHEMBL1201862	7	PubChem BioAssays			None
CHEMBL2000071		0	268.32	0	2.42	SID103904212	OCCCNc1ncnc2[nH]cc(-c3ccccc3)c12	Ki	'>'	1258.93	nM			inactive	UO_0000065					False	CHEMBL1963734	PUBCHEM_BIOASSAY: Navigating the Kinome. (Class of assay: other) Panel member name: KIT	F	BAO_0000019	assay format	None	None	None	None	None	CHEMBL1936	Stem cell growth factor receptor	Homo sapiens	SINGLE PROTEIN	CHEMBL1201862	7	PubChem BioAssays			None
CHEMBL1979883		0	455.59	1	5.41	SID103904280	Cc1cccc(NC(=O)Nc2ccc(-c3csc4c(C#CCN(C)C)cnc(N)c34)cc2)c1	Ki	'='	25.12	nM	7.60		active	UO_0000065					False	CHEMBL1963734	PUBCHEM_BIOASSAY: Navigating the Kinome. (Class of assay: other) Panel member name: KIT	F	BAO_0000019	assay format	None	None	None	None	None	CHEMBL1936	Stem cell growth factor receptor	Homo sapiens	SINGLE PROTEIN	CHEMBL1201862	7	PubChem BioAssays			None
CHEMBL1940177		0	426.52	0	3.43	10b	CC1(C)c2ccc(N3CCN(C4COC4)CC3)cc2C(=O)c2c1[nH]c1cc(C#N)ccc21	IC50	'>'	5000.0	nM				UO_0000065					False	CHEMBL1942687	Inhibition of KIT using Bio-HER2tide as substrate by TR-FRET assay in presence of 50 uM of ATP	B	BAO_0000357	single protein format	None	None	None	None	None	CHEMBL1936	Stem cell growth factor receptor	Homo sapiens	SINGLE PROTEIN	CHEMBL1938232	1	Scientific Literature	Bioorg. Med. Chem.	2012	None
CHEMBL575925		0	474.55	1	5.73	14, AB-530	CC(C)(C)c1cc(NC(=O)Nc2ccc(NC(=O)c3cn4c(n3)sc3ccccc34)cc2)no1	Kd	'='	7.5	nM	8.12			UO_0000065	17.12	0.33	2.39	7.15	False	CHEMBL1112287	Binding affinity to KIT	B	BAO_0000357	single protein format	None	None	None	None	None	CHEMBL1936	Stem cell growth factor receptor	Homo sapiens	SINGLE PROTEIN	CHEMBL1154202	1	Scientific Literature	Bioorg. Med. Chem. Lett.	2009	None
CHEMBL2403816		0	492.59	1	6.08	3d	CC(C)(C)c1cc(NC(=O)Nc2ccc(Nc3ncnc4ccccc34)cc2)n(-c2cccc(N)c2)n1	Inhibition	'='	50.0	%				UO_0000187					False	CHEMBL2405861	Inhibition of KIT in human GISTT1 cells assessed as decrease in total protein level at 70 nM after 24 hrs by Western blotting analysis relative to control	B	BAO_0000219	cell-based format	Homo sapiens	None	None	GISTT1	None	CHEMBL1936	Stem cell growth factor receptor	Homo sapiens	SINGLE PROTEIN	CHEMBL2401695	1	Scientific Literature	J. Med. Chem.	2013	None
CHEMBL198601		0	460.56	0	4.57	Table 2, 18	CNC(=O)CCc1sc2ncnc(N)c2c1-c1ccc(NC(=O)Nc2cccc(C)c2)cc1	IC50	'='	400.0	nM	6.40			UO_0000065	13.89	0.26	1.83	5.24	False	CHEMBL1114167	Inhibition of c-Kit by HTRF method	B	BAO_0000357	single protein format	None	None	None	None	None	CHEMBL1936	Stem cell growth factor receptor	Homo sapiens	SINGLE PROTEIN	CHEMBL1153720	1	Scientific Literature	Eur. J. Med. Chem.	2010	None
CHEMBL219998		0	387.44	0	4.77	Table 3, 14	COc1ccc(-c2ccc(NC(=O)Nc3cccc(C)c3)cc2)c2c(N)n[nH]c12	IC50	'='	28.0	nM	7.55			UO_0000065	19.49	0.36	2.78	7.19	False	CHEMBL1114167	Inhibition of c-Kit by HTRF method	B	BAO_0000357	single protein format	None	None	None	None	None	CHEMBL1936	Stem cell growth factor receptor	Homo sapiens	SINGLE PROTEIN	CHEMBL1153720	1	Scientific Literature	Eur. J. Med. Chem.	2010	None
CHEMBL219727		0	436.31	1	5.53	Table 3, 15	Cc1cccc(NC(=O)Nc2ccc(-c3ccc(Br)c4[nH]nc(N)c34)cc2)c1	IC50	'='	39.0	nM	7.41			UO_0000065	16.98	0.36	1.88	7.73	False	CHEMBL1114167	Inhibition of c-Kit by HTRF method	B	BAO_0000357	single protein format	None	None	None	None	None	CHEMBL1936	Stem cell growth factor receptor	Homo sapiens	SINGLE PROTEIN	CHEMBL1153720	1	Scientific Literature	Eur. J. Med. Chem.	2010	None
CHEMBL381207		0	461.44	1	6.05	Table 3, 29	Cc1sc2ncnc(N)c2c1-c1ccc(NC(=O)Nc2cc(C(F)(F)F)ccc2F)cc1	IC50	'='	182.0	nM	6.74			UO_0000065	14.61	0.29	0.69	7.25	False	CHEMBL1114167	Inhibition of c-Kit by HTRF method	B	BAO_0000357	single protein format	None	None	None	None	None	CHEMBL1936	Stem cell growth factor receptor	Homo sapiens	SINGLE PROTEIN	CHEMBL1153720	1	Scientific Literature	Eur. J. Med. Chem.	2010	None
CHEMBL371225		0	417.54	1	5.85	Table 3, 33	CCCc1sc2ncnc(N)c2c1-c1ccc(NC(=O)Nc2cccc(C)c2)cc1	IC50	'='	82.0	nM	7.09			UO_0000065	16.97	0.32	1.24	7.63	False	CHEMBL1114167	Inhibition of c-Kit by HTRF method	B	BAO_0000357	single protein format	None	None	None	None	None	CHEMBL1936	Stem cell growth factor receptor	Homo sapiens	SINGLE PROTEIN	CHEMBL1153720	1	Scientific Literature	Eur. J. Med. Chem.	2010	None
CHEMBL412102		0	475.86	1	5.31	1l	Nc1ncnc2c1N=C(c1ccc(NC(=O)Nc3ccc(Cl)c(C(F)(F)F)c3)cc1)CCN2	IC50	'='	50.0	nM	7.30			UO_0000065	15.34	0.30	1.99	6.22	False	CHEMBL928170	Inhibition of cKit	B	BAO_0000357	single protein format	None	None	None	None	None	CHEMBL1936	Stem cell growth factor receptor	Homo sapiens	SINGLE PROTEIN	CHEMBL1144750	1	Scientific Literature	Bioorg. Med. Chem. Lett.	2008	None
CHEMBL597592		0	482.54	1	5.78	27	CC(C)(C)c1cc(NC(=O)Nc2cccc(Oc3cccc4[nH]c(=O)[nH]c34)c2)n(-c2ccccc2)n1	IC50	'='	1340.0	nM	5.87			UO_0000065	12.17	0.22	0.09	5.03	False	CHEMBL1067545	Inhibition of KIT	B	BAO_0000357	single protein format	None	None	None	None	None	CHEMBL1936	Stem cell growth factor receptor	Homo sapiens	SINGLE PROTEIN	CHEMBL1157573	1	Scientific Literature	J. Med. Chem.	2010	None
CHEMBL370545		0	405.48	0	4.90	Table 3, 38	COc1cc(-c2csc3ncnc(N)c23)ccc1NC(=O)Nc1cccc(C)c1	IC50	'='	28.0	nM	7.55			UO_0000065	18.63	0.36	2.65	7.39	False	CHEMBL1114167	Inhibition of c-Kit by HTRF method	B	BAO_0000357	single protein format	None	None	None	None	None	CHEMBL1936	Stem cell growth factor receptor	Homo sapiens	SINGLE PROTEIN	CHEMBL1153720	1	Scientific Literature	Eur. J. Med. Chem.	2010	None
CHEMBL124660	TANDUTINIB	2	562.72	2	5.03	MLN-518	COc1cc2c(N3CCN(C(=O)Nc4ccc(OC(C)C)cc4)CC3)ncnc2cc1OCCCN1CCCCC1	Kd	'='	6.0	nM	8.22			UO_0000065	14.61	0.27	3.19	8.91	True	CHEMBL1244474	Binding affinity to KIT L576P mutant	B	BAO_0000019	assay format	Homo sapiens	None	None	None	None	CHEMBL1936	Stem cell growth factor receptor	Homo sapiens	SINGLE PROTEIN	CHEMBL1240346	1	Scientific Literature	Blood	2009	None
CHEMBL288441	BOSUTINIB	4	530.46	2	5.19	SKI-606	COc1cc(Nc2c(C#N)cnc3cc(OCCCN4CCN(C)CC4)c(OC)cc23)c(Cl)cc1Cl	IC50	'='	6313.0	nM	5.20			UO_0000065	9.80	0.20	0.01	6.27	False	CHEMBL1244576	Inhibition of cKIT	B	BAO_0000357	single protein format	None	None	None	None	None	CHEMBL1936	Stem cell growth factor receptor	Homo sapiens	SINGLE PROTEIN	CHEMBL1240341	1	Scientific Literature	Leukemia	2009	None
CHEMBL124660	TANDUTINIB	2	562.72	2	5.03	MLN-518	COc1cc2c(N3CCN(C(=O)Nc4ccc(OC(C)C)cc4)CC3)ncnc2cc1OCCCN1CCCCC1	Kd	'='	26.0	nM	7.58			UO_0000065	13.48	0.25	2.56	8.22	True	CHEMBL1244477	Binding affinity to KIT V559D,V654A mutant	B	BAO_0000019	assay format	Homo sapiens	None	None	None	None	CHEMBL1936	Stem cell growth factor receptor	Homo sapiens	SINGLE PROTEIN	CHEMBL1240346	1	Scientific Literature	Blood	2009	None
CHEMBL608533	MIDOSTAURIN	4	570.65	2	5.91	PKC-412	CO[C@@H]1[C@H](N(C)C(=O)c2ccccc2)C[C@H]2O[C@]1(C)n1c3ccccc3c3c4c(c5c6ccccc6n2c5c31)C(=O)NC4	Kd	'='	7.7	nM	8.11			UO_0000065	14.22	0.26	2.20	10.44	True	CHEMBL1244473	Binding affinity to KIT D816V mutant	B	BAO_0000019	assay format	Homo sapiens	None	None	None	None	CHEMBL1936	Stem cell growth factor receptor	Homo sapiens	SINGLE PROTEIN	CHEMBL1240346	1	Scientific Literature	Blood	2009	None
CHEMBL352308		0	501.63	2	6.04	40, Ki23057	COc1cc2c(Oc3ccc(Nc4ccc(C(C)(C)C)cc4)cc3)ccnc2cc1OCCNCCO	IC50	'='	69.0	nM	7.16			UO_0000065	14.28	0.26	1.12	8.44	False	CHEMBL2186463	Inhibition of c-Kit	B	BAO_0000357	single protein format	None	None	None	None	None	CHEMBL1936	Stem cell growth factor receptor	Homo sapiens	SINGLE PROTEIN	CHEMBL2177017	1	Scientific Literature	J. Med. Chem.	2012	None
CHEMBL13485	SU-11652	0	414.94	0	3.85	SU11652	CCN(CC)CCNC(=O)c1c(C)[nH]c(/C=C2\C(=O)Nc3ccc(Cl)cc32)c1C	Residual Activity	'='	0.0	%				UO_0000187					False	CHEMBL2219340	Millipore: Percentage of residual kinase activity of KIT at 10uM relative to control. Control inhibitor: Staurosporine at 10.0uM. Buffer: 8 mM MOPS pH 7.0, 0.2 mM EDTA, 10 mM MnCl2	B	BAO_0000357	single protein format	Homo sapiens	None	None	None	None	CHEMBL1936	Stem cell growth factor receptor	Homo sapiens	SINGLE PROTEIN	CHEMBL2218924	1	Scientific Literature	Biochem. J.	2013	None
CHEMBL56543		0	294.31	0	2.32	Tyrphostin_B42	N#C/C(=C\c1ccc(O)c(O)c1)C(=O)NCc1ccccc1	Residual Activity	'='	100.0	%				UO_0000187					False	CHEMBL2219340	Millipore: Percentage of residual kinase activity of KIT at 10uM relative to control. Control inhibitor: Staurosporine at 10.0uM. Buffer: 8 mM MOPS pH 7.0, 0.2 mM EDTA, 10 mM MnCl2	B	BAO_0000357	single protein format	Homo sapiens	None	None	None	None	CHEMBL1936	Stem cell growth factor receptor	Homo sapiens	SINGLE PROTEIN	CHEMBL2218924	1	Scientific Literature	Biochem. J.	2013	None
CHEMBL608533	MIDOSTAURIN	4	570.65	2	5.91	PKC_412	CO[C@@H]1[C@H](N(C)C(=O)c2ccccc2)C[C@H]2O[C@]1(C)n1c3ccccc3c3c4c(c5c6ccccc6n2c5c31)C(=O)NC4	Residual Activity	'='	39.0	%				UO_0000187					False	CHEMBL2219340	Millipore: Percentage of residual kinase activity of KIT at 10uM relative to control. Control inhibitor: Staurosporine at 10.0uM. Buffer: 8 mM MOPS pH 7.0, 0.2 mM EDTA, 10 mM MnCl2	B	BAO_0000357	single protein format	Homo sapiens	None	None	None	None	CHEMBL1936	Stem cell growth factor receptor	Homo sapiens	SINGLE PROTEIN	CHEMBL2218924	1	Scientific Literature	Biochem. J.	2013	None
CHEMBL1076555		0	302.79	0	4.91	SKI_II	Oc1ccc(Nc2nc(-c3ccc(Cl)cc3)cs2)cc1	Residual Activity	'='	110.0	%				UO_0000187					False	CHEMBL2219339	Millipore: Percentage of residual kinase activity of KIT at 1uM relative to control. Control inhibitor: Staurosporine at 10.0uM. Buffer: 8 mM MOPS pH 7.0, 0.2 mM EDTA, 10 mM MnCl2	B	BAO_0000357	single protein format	Homo sapiens	None	None	None	None	CHEMBL1936	Stem cell growth factor receptor	Homo sapiens	SINGLE PROTEIN	CHEMBL2218924	1	Scientific Literature	Biochem. J.	2013	None
CHEMBL408982		0	249.34	0	3.06	TG003	CCN1/C(=C/C(C)=O)Sc2ccc(OC)cc21	Residual Activity	'='	96.0	%				UO_0000187					False	CHEMBL2219340	Millipore: Percentage of residual kinase activity of KIT at 10uM relative to control. Control inhibitor: Staurosporine at 10.0uM. Buffer: 8 mM MOPS pH 7.0, 0.2 mM EDTA, 10 mM MnCl2	B	BAO_0000357	single protein format	Homo sapiens	None	None	None	None	CHEMBL1936	Stem cell growth factor receptor	Homo sapiens	SINGLE PROTEIN	CHEMBL2218924	1	Scientific Literature	Biochem. J.	2013	None
CHEMBL92461		0	307.38	0	4.13	VEGF_Receptor_2_Kinase_Inhibitor_IV	COc1ccc(-c2cnc3c(-c4ccsc4)cnn3c2)cc1	Residual Activity	'='	85.0	%				UO_0000187					False	CHEMBL2219340	Millipore: Percentage of residual kinase activity of KIT at 10uM relative to control. Control inhibitor: Staurosporine at 10.0uM. Buffer: 8 mM MOPS pH 7.0, 0.2 mM EDTA, 10 mM MnCl2	B	BAO_0000357	single protein format	Homo sapiens	None	None	None	None	CHEMBL1936	Stem cell growth factor receptor	Homo sapiens	SINGLE PROTEIN	CHEMBL2218924	1	Scientific Literature	Biochem. J.	2013	None
CHEMBL585666		0	575.41	2	2.22	8	Cn1c(=O)c(-c2c(Cl)cccc2Cl)cc2cnc(Nc3ccc(OC4OC(CO)C(O)C(O)C4O)cc3)nc21	IC50	'='	250.0	nM	6.60			UO_0000065	11.47	0.23	4.38	4.15	False	CHEMBL1050613	Inhibition of human recombinant C-Kit	B	BAO_0000357	single protein format	Homo sapiens	None	None	None	None	CHEMBL1936	Stem cell growth factor receptor	Homo sapiens	SINGLE PROTEIN	CHEMBL1156739	1	Scientific Literature	Bioorg. Med. Chem. Lett.	2009	None
CHEMBL941	IMATINIB	4	493.62	0	4.59	1, STI-571	Cc1ccc(NC(=O)c2ccc(CN3CCN(C)CC3)cc2)cc1Nc1nccc(-c2cccnc2)n1	IC50	'='	413.0	nM	6.38			UO_0000065	12.93	0.24	1.79	7.40	False	CHEMBL1249647	Inhibition of c-Kit	B	BAO_0000357	single protein format	None	None	None	None	None	CHEMBL1936	Stem cell growth factor receptor	Homo sapiens	SINGLE PROTEIN	CHEMBL1240311	1	Scientific Literature	Nat. Chem. Biol.	2006	None
CHEMBL1231533		0	285.23	0	2.33	AS-604850	O=C1NC(=O)/C(=C/c2ccc3c(c2)OC(F)(F)O3)S1	Residual Activity	'='	116.0	%				UO_0000187					False	CHEMBL2219339	Millipore: Percentage of residual kinase activity of KIT at 1uM relative to control. Control inhibitor: Staurosporine at 10.0uM. Buffer: 8 mM MOPS pH 7.0, 0.2 mM EDTA, 10 mM MnCl2	B	BAO_0000357	single protein format	Homo sapiens	None	None	None	None	CHEMBL1936	Stem cell growth factor receptor	Homo sapiens	SINGLE PROTEIN	CHEMBL2218924	1	Scientific Literature	Biochem. J.	2013	None
CHEMBL522892	DOVITINIB	3	392.44	0	2.54	CHIR-258/TKI-258	CN1CCN(c2ccc3nc(-c4c(N)c5c(F)cccc5[nH]c4=O)[nH]c3c2)CC1	Kd	'='	170.0	nM	6.77			UO_0000065	17.25	0.32	4.23	7.20	False	CHEMBL1908485	Binding constant for KIT(D816H) kinase domain	B	BAO_0000357	single protein format	None	None	None	None	None	CHEMBL1936	Stem cell growth factor receptor	Homo sapiens	SINGLE PROTEIN	CHEMBL1908390	1	Scientific Literature	Nat. Biotechnol.	2011	None
CHEMBL1173655	AFATINIB	4	485.95	0	4.39	BIBW-2992	CN(C)C/C=C/C(=O)Nc1cc2c(Nc3ccc(F)c(Cl)c3)ncnc2cc1O[C@H]1CCOC1	Kd	'>'	10000.0	nM				UO_0000065					False	CHEMBL1908489	Binding constant for KIT(V559D,T670I) kinase domain	B	BAO_0000357	single protein format	None	None	None	None	None	CHEMBL1936	Stem cell growth factor receptor	Homo sapiens	SINGLE PROTEIN	CHEMBL1908390	1	Scientific Literature	Nat. Biotechnol.	2011	None
CHEMBL459850		0	456.43	0	4.21	8	Cc1ccc(NC(=O)c2cccc(C(F)(F)F)c2)cc1N1Cc2cnc(N)nc2N(C)C1=O	EC50	'='	4.0	nM	8.40			UO_0000065	18.40	0.35	4.19	8.04	False	CHEMBL973094	Inhibition of c-Kit by cellular assay	B	BAO_0000357	single protein format	None	None	None	None	None	CHEMBL1936	Stem cell growth factor receptor	Homo sapiens	SINGLE PROTEIN	CHEMBL1149823	1	Scientific Literature	Proc. Natl. Acad. Sci. U.S.A.	2007	None
CHEMBL1684525		0	420.50	0	3.86	9k	Cc1ccc2cc(-c3n[nH]c4ccc(NS(=O)(=O)c5ncn(C)c5C)cc34)[nH]c2c1	Inhibition	'='	55.0	%				UO_0000187					False	CHEMBL1685897	Inhibition of c-Kit at 1 uM	B	BAO_0000357	single protein format	None	None	None	None	None	CHEMBL1936	Stem cell growth factor receptor	Homo sapiens	SINGLE PROTEIN	CHEMBL1681705	1	Scientific Literature	Bioorg. Med. Chem. Lett.	2011	None
CHEMBL553	ERLOTINIB	4	393.44	0	3.41	Erlotinib	C#Cc1cccc(Nc2ncnc3cc(OCCOC)c(OCCOC)cc23)c1	Kd	'='	1600.0	nM	5.80			UO_0000065	14.73	0.27	2.39	7.76	False	CHEMBL1787527	Binding affinity to human KIT D816V mutant incubated for 1 hr by kinase binding assay	B	BAO_0000357	single protein format	Homo sapiens	None	None	None	None	CHEMBL1936	Stem cell growth factor receptor	Homo sapiens	SINGLE PROTEIN	CHEMBL1782045	1	Scientific Literature	Eur. J. Med. Chem.	2011	None
CHEMBL1336	SORAFENIB	4	464.83	1	5.55	Sorafenib	CNC(=O)c1cc(Oc2ccc(NC(=O)Nc3ccc(Cl)c(C(F)(F)F)c3)cc2)ccn1	Kd	'='	31.0	nM	7.51			UO_0000065	16.15	0.32	1.96	8.13	False	CHEMBL1787525	Binding affinity to human KIT incubated for 1 hr by kinase binding assay	B	BAO_0000357	single protein format	Homo sapiens	None	None	None	None	CHEMBL1936	Stem cell growth factor receptor	Homo sapiens	SINGLE PROTEIN	CHEMBL1782045	1	Scientific Literature	Eur. J. Med. Chem.	2011	None
CHEMBL234838	GW572738X	0	300.36	0	3.89	GW572738X	N#Cc1c(NC(=O)c2ccccc2F)sc2c1CCCC2	Inhibition	'='	-1.25	%				UO_0000187					False	CHEMBL1962126	GSK_PKIS: KIT (D816V mutant) mean inhibition at 0.1 uM [Nanosyn]	B	BAO_0000357	single protein format	None	None	None	None	None	CHEMBL1936	Stem cell growth factor receptor	Homo sapiens	SINGLE PROTEIN	CHEMBL1961873	16	GSK Published Kinase Inhibitor Set			None
CHEMBL1945173		0	468.03	1	5.34	11d	COc1ccc(CCCN(C)C)cc1Nc1ncc2c(n1)-c1ccc(Cl)cc1NC(=S)C2	IC50	'='	1100.0	nM	5.96			UO_0000065	12.73	0.25	0.62	9.56	False	CHEMBL1948349	Inhibition of KIT	B	BAO_0000357	single protein format	None	None	None	None	None	CHEMBL1936	Stem cell growth factor receptor	Homo sapiens	SINGLE PROTEIN	CHEMBL1944579	1	Scientific Literature	J. Med. Chem.	2012	None
CHEMBL273611		0	459.48	0	4.59	SB-250715	Fc1ccc(-c2ncn(C3CCNCC3)c2-c2ccnc(Oc3ccc4c(c3)OCO4)n2)cc1	Inhibition	'='	7.99	%				UO_0000187					False	CHEMBL1962124	GSK_PKIS: KIT mean inhibition at 0.1 uM [Nanosyn]	B	BAO_0000357	single protein format	None	None	None	None	None	CHEMBL1936	Stem cell growth factor receptor	Homo sapiens	SINGLE PROTEIN	CHEMBL1961873	16	GSK Published Kinase Inhibitor Set			None
CHEMBL477979	GW785974X	0	350.46	0	3.94	GW785974X	Cc1ccc(C(=O)NC(C)C)cc1-c1ccc(C(=O)NCC2CC2)cc1	Inhibition	'='	-2.99	%				UO_0000187					False	CHEMBL1962124	GSK_PKIS: KIT mean inhibition at 0.1 uM [Nanosyn]	B	BAO_0000357	single protein format	None	None	None	None	None	CHEMBL1936	Stem cell growth factor receptor	Homo sapiens	SINGLE PROTEIN	CHEMBL1961873	16	GSK Published Kinase Inhibitor Set			None
CHEMBL1909354	GW459057A	0	390.88	0	4.11	GW459057A	Cc1cc(-c2ccccn2)cc(C)c1/C=C/c1cncc(-c2nn[nH]n2)c1.Cl	Inhibition	'='	-1.39	%				UO_0000187					False	CHEMBL1962127	GSK_PKIS: KIT (D816V mutant) mean inhibition at 1 uM [Nanosyn]	B	BAO_0000357	single protein format	None	None	None	None	None	CHEMBL1936	Stem cell growth factor receptor	Homo sapiens	SINGLE PROTEIN	CHEMBL1961873	16	GSK Published Kinase Inhibitor Set			None
CHEMBL1909389	GW574782A	0	633.09	2	6.37	GW574782A	CS(=O)(=O)CCNCc1ccc(-c2ccc3ncnc(Nc4ccc(OCc5ccccc5)c(C(F)(F)F)c4)c3c2)o1.Cl	Inhibition	'='	2.36	%				UO_0000187					False	CHEMBL1962126	GSK_PKIS: KIT (D816V mutant) mean inhibition at 0.1 uM [Nanosyn]	B	BAO_0000357	single protein format	None	None	None	None	None	CHEMBL1936	Stem cell growth factor receptor	Homo sapiens	SINGLE PROTEIN	CHEMBL1961873	16	GSK Published Kinase Inhibitor Set			None
CHEMBL1909360	GW830263A	0	665.22	1	4.56	GW830263A	CN1CCN(C(=O)c2ccc(NC(=O)Nc3ccc(N(C)c4ccnc(Nc5ccc(CS(C)(=O)=O)cc5)n4)cc3)cc2)CC1.Cl	Inhibition	'='	65.61	%				UO_0000187					False	CHEMBL1962124	GSK_PKIS: KIT mean inhibition at 0.1 uM [Nanosyn]	B	BAO_0000357	single protein format	None	None	None	None	None	CHEMBL1936	Stem cell growth factor receptor	Homo sapiens	SINGLE PROTEIN	CHEMBL1961873	16	GSK Published Kinase Inhibitor Set			None
CHEMBL1909360	GW830263A	0	665.22	1	4.56	GW830263A	CN1CCN(C(=O)c2ccc(NC(=O)Nc3ccc(N(C)c4ccnc(Nc5ccc(CS(C)(=O)=O)cc5)n4)cc3)cc2)CC1.Cl	Inhibition	'='	10.59	%				UO_0000187					False	CHEMBL1962128	GSK_PKIS: KIT (T6701 mutant) mean inhibition at 0.1 uM [Nanosyn]	B	BAO_0000357	single protein format	None	None	None	None	None	CHEMBL1936	Stem cell growth factor receptor	Homo sapiens	SINGLE PROTEIN	CHEMBL1961873	16	GSK Published Kinase Inhibitor Set			None
CHEMBL1909364	GW589961A	0	488.33	1	5.83	GW589961A	COC(=O)Nc1nc2ccc(Oc3ccc(NC(=O)Nc4cccc(Cl)c4)cc3)cc2[nH]1.Cl	Inhibition	'='	69.51	%				UO_0000187					False	CHEMBL1962130	GSK_PKIS: KIT (V560G mutant) mean inhibition at 0.1 uM [Nanosyn]	B	BAO_0000357	single protein format	None	None	None	None	None	CHEMBL1936	Stem cell growth factor receptor	Homo sapiens	SINGLE PROTEIN	CHEMBL1961873	16	GSK Published Kinase Inhibitor Set			None
CHEMBL1940180		0	454.57	0	4.21	18d	CC1(C)c2cc(N3CCC(N4CCOCC4)CC3)ccc2C(=O)c2c1[nH]c1cc(C#N)ccc21	IC50	'='	2991.0	nM	5.52			UO_0000065	12.15	0.22	1.31	7.63	False	CHEMBL1942687	Inhibition of KIT using Bio-HER2tide as substrate by TR-FRET assay in presence of 50 uM of ATP	B	BAO_0000357	single protein format	None	None	None	None	None	CHEMBL1936	Stem cell growth factor receptor	Homo sapiens	SINGLE PROTEIN	CHEMBL1938232	1	Scientific Literature	Bioorg. Med. Chem.	2012	None
CHEMBL271594	GW300653X	0	358.42	0	2.23	GW300653X	CC(C)c1ccc2c(c1)NC(=O)/C2=N/Nc1ccc(S(N)(=O)=O)cc1	Inhibition	'='	7.67	%				UO_0000187					False	CHEMBL1962124	GSK_PKIS: KIT mean inhibition at 0.1 uM [Nanosyn]	B	BAO_0000357	single protein format	None	None	None	None	None	CHEMBL1936	Stem cell growth factor receptor	Homo sapiens	SINGLE PROTEIN	CHEMBL1961873	16	GSK Published Kinase Inhibitor Set			None
CHEMBL1909355	GW461104A	0	528.46	0	4.42	GW461104A	CS(=O)(=O)CCNCc1nc(-c2ccc3ncnc(Nc4ccc(F)c(Cl)c4)c3c2)cs1.Cl	Inhibition	'='	5.11	%				UO_0000187					False	CHEMBL1962125	GSK_PKIS: KIT mean inhibition at 1 uM [Nanosyn]	B	BAO_0000357	single protein format	None	None	None	None	None	CHEMBL1936	Stem cell growth factor receptor	Homo sapiens	SINGLE PROTEIN	CHEMBL1961873	16	GSK Published Kinase Inhibitor Set			None
CHEMBL1909355	GW461104A	0	528.46	0	4.42	GW461104A	CS(=O)(=O)CCNCc1nc(-c2ccc3ncnc(Nc4ccc(F)c(Cl)c4)c3c2)cs1.Cl	Inhibition	'='	10.72	%				UO_0000187					False	CHEMBL1962131	GSK_PKIS: KIT (V560G mutant) mean inhibition at 1 uM [Nanosyn]	B	BAO_0000357	single protein format	None	None	None	None	None	CHEMBL1936	Stem cell growth factor receptor	Homo sapiens	SINGLE PROTEIN	CHEMBL1961873	16	GSK Published Kinase Inhibitor Set			None
CHEMBL428877		0	443.53	1	5.43	SB-242719	CCc1ccc(Oc2nccc(-c3c(-c4ccc(F)cc4)ncn3C3CCNCC3)n2)cc1	Inhibition	'='	3.31	%				UO_0000187					False	CHEMBL1962125	GSK_PKIS: KIT mean inhibition at 1 uM [Nanosyn]	B	BAO_0000357	single protein format	None	None	None	None	None	CHEMBL1936	Stem cell growth factor receptor	Homo sapiens	SINGLE PROTEIN	CHEMBL1961873	16	GSK Published Kinase Inhibitor Set			None
CHEMBL1822054		0	460.88	0	3.34	10	CC(=O)Nc1cn2nc(-c3cnc(Cl)c(NS(=O)(=O)c4ccc(F)cc4)c3)ccc2n1	Activity	'='	79.0	%				UO_0000187					False	CHEMBL1826630	Activity of KIT D816V mutant kinase at 1 uM	B	BAO_0000019	assay format	Homo sapiens	None	None	None	None	CHEMBL1936	Stem cell growth factor receptor	Homo sapiens	SINGLE PROTEIN	CHEMBL1821651	1	Scientific Literature	J. Med. Chem.	2011	None
CHEMBL1765097		0	374.44	0	3.68	7m	O=C(Nc1cc(-c2ccncc2)c[nH]c1=O)c1ccc(N2CCCCC2)cc1	Ki	'='	12.0	nM	7.92			UO_0000065	21.15	0.39	4.24	10.14	False	CHEMBL1768449	Inhibition of c-Kit after 45 mins by radiometric phosphate incorporation assay	B	BAO_0000357	single protein format	None	None	None	None	None	CHEMBL1936	Stem cell growth factor receptor	Homo sapiens	SINGLE PROTEIN	CHEMBL1765075	1	Scientific Literature	J. Med. Chem.	2011	None
CHEMBL1765776		0	402.50	0	4.33	7q	CNc1cccc(-c2c[nH]c(=O)c(NC(=O)c3ccc(N4CCCCC4)cc3)c2)c1	Ki	'='	81.0	nM	7.09			UO_0000065	17.62	0.32	2.76	9.18	False	CHEMBL1768449	Inhibition of c-Kit after 45 mins by radiometric phosphate incorporation assay	B	BAO_0000357	single protein format	None	None	None	None	None	CHEMBL1936	Stem cell growth factor receptor	Homo sapiens	SINGLE PROTEIN	CHEMBL1765075	1	Scientific Literature	J. Med. Chem.	2011	None
CHEMBL1765777		0	403.49	0	3.72	7r	CNc1cccc(-c2c[nH]c(=O)c(NC(=O)c3ccc(N4CCCCC4)cc3)c2)n1	Ki	'='	148.0	nM	6.83			UO_0000065	16.93	0.31	3.11	7.58	False	CHEMBL1768449	Inhibition of c-Kit after 45 mins by radiometric phosphate incorporation assay	B	BAO_0000357	single protein format	None	None	None	None	None	CHEMBL1936	Stem cell growth factor receptor	Homo sapiens	SINGLE PROTEIN	CHEMBL1765075	1	Scientific Literature	J. Med. Chem.	2011	None
CHEMBL428690	ALVOCIDIB	3	401.85	0	3.30	Flavopiridol	CN1CC[C@H](c2c(O)cc(O)c3c(=O)cc(-c4ccccc4Cl)oc23)[C@H](O)C1	Kd	'>'	10000.0	nM				UO_0000065					True	CHEMBL1060197	Binding constant for KIT kinase domain	B	BAO_0000357	single protein format	Homo sapiens	None	None	None	None	CHEMBL1936	Stem cell growth factor receptor	Homo sapiens	SINGLE PROTEIN	CHEMBL1150977	1	Scientific Literature	Nat. Biotechnol.	2008	None
CHEMBL440084	SB-431542	0	384.40	0	3.63	SB-431542	NC(=O)c1ccc(-c2nc(-c3ccccn3)c(-c3ccc4c(c3)OCO4)[nH]2)cc1	Kd	'>'	10000.0	nM				UO_0000065					True	CHEMBL1060197	Binding constant for KIT kinase domain	B	BAO_0000357	single protein format	Homo sapiens	None	None	None	None	CHEMBL1936	Stem cell growth factor receptor	Homo sapiens	SINGLE PROTEIN	CHEMBL1150977	1	Scientific Literature	Nat. Biotechnol.	2008	None
CHEMBL535	SUNITINIB	4	398.48	0	3.33	Sunitinib	CCN(CC)CCNC(=O)c1c(C)[nH]c(/C=C2\C(=O)Nc3ccc(F)cc32)c1C	Kd	'='	0.37	nM	9.43			UO_0000065	23.67	0.44	6.10	12.21	True	CHEMBL1060197	Binding constant for KIT kinase domain	B	BAO_0000357	single protein format	Homo sapiens	None	None	None	None	CHEMBL1936	Stem cell growth factor receptor	Homo sapiens	SINGLE PROTEIN	CHEMBL1150977	1	Scientific Literature	Nat. Biotechnol.	2008	None
CHEMBL572881	MOTESANIB	3	373.46	0	4.04	AMG-706	CC1(C)CNc2cc(NC(=O)c3cccnc3NCc3ccncc3)ccc21	Kd	'='	410.0	nM	6.39			UO_0000065	17.10	0.31	2.35	8.09	True	CHEMBL1060198	Binding constant for KIT(D816V) kinase domain	B	BAO_0000357	single protein format	Homo sapiens	None	None	None	None	CHEMBL1936	Stem cell growth factor receptor	Homo sapiens	SINGLE PROTEIN	CHEMBL1150977	1	Scientific Literature	Nat. Biotechnol.	2008	None
CHEMBL261849	GW632580X	0	366.42	0	2.83	GW-2580	COc1ccc(COc2ccc(Cc3cnc(N)nc3N)cc2OC)cc1	Kd	'>'	10000.0	nM				UO_0000065					True	CHEMBL1060198	Binding constant for KIT(D816V) kinase domain	B	BAO_0000357	single protein format	Homo sapiens	None	None	None	None	CHEMBL1936	Stem cell growth factor receptor	Homo sapiens	SINGLE PROTEIN	CHEMBL1150977	1	Scientific Literature	Nat. Biotechnol.	2008	None
CHEMBL124660	TANDUTINIB	2	562.72	2	5.03	MLN-518	COc1cc2c(N3CCN(C(=O)Nc4ccc(OC(C)C)cc4)CC3)ncnc2cc1OCCCN1CCCCC1	Kd	'='	29.0	nM	7.54			UO_0000065	13.39	0.25	2.51	8.17	True	CHEMBL1060198	Binding constant for KIT(D816V) kinase domain	B	BAO_0000357	single protein format	Homo sapiens	None	None	None	None	CHEMBL1936	Stem cell growth factor receptor	Homo sapiens	SINGLE PROTEIN	CHEMBL1150977	1	Scientific Literature	Nat. Biotechnol.	2008	None
CHEMBL608533	MIDOSTAURIN	4	570.65	2	5.91	PKC-412	CO[C@@H]1[C@H](N(C)C(=O)c2ccccc2)C[C@H]2O[C@]1(C)n1c3ccccc3c3c4c(c5c6ccccc6n2c5c31)C(=O)NC4	Kd	'='	7.7	nM	8.11			UO_0000065	14.22	0.26	2.20	10.44	True	CHEMBL1060198	Binding constant for KIT(D816V) kinase domain	B	BAO_0000357	single protein format	Homo sapiens	None	None	None	None	CHEMBL1936	Stem cell growth factor receptor	Homo sapiens	SINGLE PROTEIN	CHEMBL1150977	1	Scientific Literature	Nat. Biotechnol.	2008	None
CHEMBL1721885	SU-014813	2	442.49	0	1.69	SU-14813	Cc1[nH]c(/C=C2\C(=O)Nc3ccc(F)cc32)c(C)c1C(=O)NC[C@H](O)CN1CCOCC1	Kd	'='	340.0	nM	6.47			UO_0000065	14.62	0.28	4.78	6.06	True	CHEMBL1060198	Binding constant for KIT(D816V) kinase domain	B	BAO_0000357	single protein format	Homo sapiens	None	None	None	None	CHEMBL1936	Stem cell growth factor receptor	Homo sapiens	SINGLE PROTEIN	CHEMBL1150977	1	Scientific Literature	Nat. Biotechnol.	2008	None
CHEMBL572878	TOZASERTIB	2	464.60	0	3.50	VX-680/MK-0457	Cc1cc(Nc2cc(N3CCN(C)CC3)nc(Sc3ccc(NC(=O)C4CC4)cc3)n2)n[nH]1	Kd	'='	290.0	nM	6.54			UO_0000065	14.07	0.27	3.04	6.41	True	CHEMBL1060198	Binding constant for KIT(D816V) kinase domain	B	BAO_0000357	single protein format	Homo sapiens	None	None	None	None	CHEMBL1936	Stem cell growth factor receptor	Homo sapiens	SINGLE PROTEIN	CHEMBL1150977	1	Scientific Literature	Nat. Biotechnol.	2008	None
CHEMBL522892	DOVITINIB	3	392.44	0	2.54	CHIR-258/TKI-258	CN1CCN(c2ccc3nc(-c4c(N)c5c(F)cccc5[nH]c4=O)[nH]c3c2)CC1	Kd	'='	26.0	nM	7.58			UO_0000065	19.33	0.36	5.05	8.07	True	CHEMBL1051336	Binding constant for KIT(V559D,T670I) kinase domain	B	BAO_0000357	single protein format	Homo sapiens	None	None	None	None	CHEMBL1936	Stem cell growth factor receptor	Homo sapiens	SINGLE PROTEIN	CHEMBL1150977	1	Scientific Literature	Nat. Biotechnol.	2008	None
CHEMBL554	LAPATINIB	4	581.07	2	6.14	Lapatinib	CS(=O)(=O)CCNCc1ccc(-c2ccc3ncnc(Nc4ccc(OCc5cccc(F)c5)c(Cl)c4)c3c2)o1	Kd	'>'	10000.0	nM				UO_0000065					True	CHEMBL1051336	Binding constant for KIT(V559D,T670I) kinase domain	B	BAO_0000357	single protein format	Homo sapiens	None	None	None	None	CHEMBL1936	Stem cell growth factor receptor	Homo sapiens	SINGLE PROTEIN	CHEMBL1150977	1	Scientific Literature	Nat. Biotechnol.	2008	None
CHEMBL218859	GW445012X	0	266.34	0	3.23	GW445012X	CNC(=O)c1cncc(/C=C/c2c(C)cccc2C)c1	Inhibition	'='	-0.77	%				UO_0000187					False	CHEMBL1962129	GSK_PKIS: KIT (T6701 mutant) mean inhibition at 1 uM [Nanosyn]	B	BAO_0000357	single protein format	None	None	None	None	None	CHEMBL1936	Stem cell growth factor receptor	Homo sapiens	SINGLE PROTEIN	CHEMBL1961873	16	GSK Published Kinase Inhibitor Set			None
CHEMBL374453	GSK-299115A	0	415.28	0	4.39	GSK299115A	CC1=C(C(=O)Nc2ccc3[nH]ncc3c2)C(c2ccc(Cl)c(Cl)c2)CC(=O)N1	Inhibition	'='	2.48	%				UO_0000187					False	CHEMBL1962125	GSK_PKIS: KIT mean inhibition at 1 uM [Nanosyn]	B	BAO_0000357	single protein format	None	None	None	None	None	CHEMBL1936	Stem cell growth factor receptor	Homo sapiens	SINGLE PROTEIN	CHEMBL1961873	16	GSK Published Kinase Inhibitor Set			None
CHEMBL14014		0	433.46	1	5.00	SB-251505	Fc1ccc(-c2ncn(C3CCNCC3)c2-c2ccnc(Oc3cccc(F)c3)n2)cc1	Inhibition	'='	6.84	%				UO_0000187					False	CHEMBL1962124	GSK_PKIS: KIT mean inhibition at 0.1 uM [Nanosyn]	B	BAO_0000357	single protein format	None	None	None	None	None	CHEMBL1936	Stem cell growth factor receptor	Homo sapiens	SINGLE PROTEIN	CHEMBL1961873	16	GSK Published Kinase Inhibitor Set			None
CHEMBL14014		0	433.46	1	5.00	SB-251505	Fc1ccc(-c2ncn(C3CCNCC3)c2-c2ccnc(Oc3cccc(F)c3)n2)cc1	Inhibition	'='	5.53	%				UO_0000187					False	CHEMBL1962126	GSK_PKIS: KIT (D816V mutant) mean inhibition at 0.1 uM [Nanosyn]	B	BAO_0000357	single protein format	None	None	None	None	None	CHEMBL1936	Stem cell growth factor receptor	Homo sapiens	SINGLE PROTEIN	CHEMBL1961873	16	GSK Published Kinase Inhibitor Set			None
CHEMBL1909387	GW567808A	0	633.09	2	6.37	GW567808A	CS(=O)(=O)CCNCc1ccc(-c2ccc3ncnc(Nc4ccc(OCc5cccc(C(F)(F)F)c5)cc4)c3c2)o1.Cl	Inhibition	'='	5.44	%				UO_0000187					False	CHEMBL1962129	GSK_PKIS: KIT (T6701 mutant) mean inhibition at 1 uM [Nanosyn]	B	BAO_0000357	single protein format	None	None	None	None	None	CHEMBL1936	Stem cell growth factor receptor	Homo sapiens	SINGLE PROTEIN	CHEMBL1961873	16	GSK Published Kinase Inhibitor Set			None
CHEMBL1909387	GW567808A	0	633.09	2	6.37	GW567808A	CS(=O)(=O)CCNCc1ccc(-c2ccc3ncnc(Nc4ccc(OCc5cccc(C(F)(F)F)c5)cc4)c3c2)o1.Cl	Inhibition	'='	-2.24	%				UO_0000187					False	CHEMBL1962131	GSK_PKIS: KIT (V560G mutant) mean inhibition at 1 uM [Nanosyn]	B	BAO_0000357	single protein format	None	None	None	None	None	CHEMBL1936	Stem cell growth factor receptor	Homo sapiens	SINGLE PROTEIN	CHEMBL1961873	16	GSK Published Kinase Inhibitor Set			None
CHEMBL1785003		0	486.55	0	4.28	SB-264866	NC(=O)CCc1ccccc1Oc1nccc(-c2c(-c3ccc(F)cc3)ncn2C2CCNCC2)n1	Inhibition	'='	2.85	%				UO_0000187					False	CHEMBL1962131	GSK_PKIS: KIT (V560G mutant) mean inhibition at 1 uM [Nanosyn]	B	BAO_0000357	single protein format	None	None	None	None	None	CHEMBL1936	Stem cell growth factor receptor	Homo sapiens	SINGLE PROTEIN	CHEMBL1961873	16	GSK Published Kinase Inhibitor Set			None
CHEMBL477978	GW782907X	0	390.53	0	4.86	GW782907X	Cc1ccc(C(=O)NC2CCCCC2)cc1-c1ccc(C(=O)NCC2CC2)cc1	Inhibition	'='	0.31	%				UO_0000187					False	CHEMBL1962129	GSK_PKIS: KIT (T6701 mutant) mean inhibition at 1 uM [Nanosyn]	B	BAO_0000357	single protein format	None	None	None	None	None	CHEMBL1936	Stem cell growth factor receptor	Homo sapiens	SINGLE PROTEIN	CHEMBL1961873	16	GSK Published Kinase Inhibitor Set			None
CHEMBL1909382	GW759710A	0	359.79	0	3.20	GW759710A	Cl.NC(=O)c1cccc(Nc2nccc(Nc3cccc(F)c3)n2)c1	Inhibition	'='	32.63	%				UO_0000187					False	CHEMBL1962131	GSK_PKIS: KIT (V560G mutant) mean inhibition at 1 uM [Nanosyn]	B	BAO_0000357	single protein format	None	None	None	None	None	CHEMBL1936	Stem cell growth factor receptor	Homo sapiens	SINGLE PROTEIN	CHEMBL1961873	16	GSK Published Kinase Inhibitor Set			None
CHEMBL275473	GW572401X	0	401.49	0	4.12	GW572401X	CCN(CC)S(=O)(=O)c1ccc(OC)c(Nc2ncc(-c3ccccc3)o2)c1	Inhibition	'='	33.49	%				UO_0000187					False	CHEMBL1962124	GSK_PKIS: KIT mean inhibition at 0.1 uM [Nanosyn]	B	BAO_0000357	single protein format	None	None	None	None	None	CHEMBL1936	Stem cell growth factor receptor	Homo sapiens	SINGLE PROTEIN	CHEMBL1961873	16	GSK Published Kinase Inhibitor Set			None
CHEMBL273611		0	459.48	0	4.59	SB-250715	Fc1ccc(-c2ncn(C3CCNCC3)c2-c2ccnc(Oc3ccc4c(c3)OCO4)n2)cc1	Inhibition	'='	9.68	%				UO_0000187					False	CHEMBL1962125	GSK_PKIS: KIT mean inhibition at 1 uM [Nanosyn]	B	BAO_0000357	single protein format	None	None	None	None	None	CHEMBL1936	Stem cell growth factor receptor	Homo sapiens	SINGLE PROTEIN	CHEMBL1961873	16	GSK Published Kinase Inhibitor Set			None
CHEMBL514938	GSK-969786A	0	451.91	1	7.07	GSK969786A	Fc1cccc(COc2ccc(Nc3ncnc4sc(-c5ccco5)cc34)cc2Cl)c1	Inhibition	'='	-0.3	%				UO_0000187					False	CHEMBL1962130	GSK_PKIS: KIT (V560G mutant) mean inhibition at 0.1 uM [Nanosyn]	B	BAO_0000357	single protein format	None	None	None	None	None	CHEMBL1936	Stem cell growth factor receptor	Homo sapiens	SINGLE PROTEIN	CHEMBL1961873	16	GSK Published Kinase Inhibitor Set			None
CHEMBL259084	MLN-8054	1	476.87	1	5.87	MLN-8054	O=C(O)c1ccc(Nc2ncc3c(n2)-c2ccc(Cl)cc2C(c2c(F)cccc2F)=NC3)cc1	Activity	'='	101.0	%				UO_0000187					False	CHEMBL929106	Activity of human cKit D816V mutant kinase at 1 uM	B	BAO_0000019	assay format	Homo sapiens	None	None	None	None	CHEMBL1936	Stem cell growth factor receptor	Homo sapiens	SINGLE PROTEIN	CHEMBL1147076	1	Scientific Literature	Proc. Natl. Acad. Sci. U.S.A.	2007	None
CHEMBL1934307		0	452.47	0	3.40	10g	O=C(Oc1cccc(-c2nc(N3CCOCC3)c3cc4ncccc4n3n2)c1)c1ccncc1	Inhibition	'='	45.2	%				UO_0000187					False	CHEMBL1937675	Inhibition of c-Kit at 10 uM	B	BAO_0000357	single protein format	None	None	None	None	None	CHEMBL1936	Stem cell growth factor receptor	Homo sapiens	SINGLE PROTEIN	CHEMBL1933031	1	Scientific Literature	Bioorg. Med. Chem. Lett.	2012	None
CHEMBL288441	BOSUTINIB	4	530.46	2	5.19	SKI-606	COc1cc(Nc2c(C#N)cnc3cc(OCCCN4CCN(C)CC4)c(OC)cc23)c(Cl)cc1Cl	Kd	'='	270.0	nM	6.57			UO_0000065	12.38	0.25	1.38	7.93	False	CHEMBL1908484	Binding constant for KIT(A829P) kinase domain	B	BAO_0000357	single protein format	None	None	None	None	None	CHEMBL1936	Stem cell growth factor receptor	Homo sapiens	SINGLE PROTEIN	CHEMBL1908390	1	Scientific Literature	Nat. Biotechnol.	2011	None
CHEMBL259084	MLN-8054	1	476.87	1	5.87	MLN-8054	O=C(O)c1ccc(Nc2ncc3c(n2)-c2ccc(Cl)cc2C(c2c(F)cccc2F)=NC3)cc1	Kd	'>'	10000.0	nM				UO_0000065					True	CHEMBL1908488	Binding constant for KIT(V559D) kinase domain	B	BAO_0000357	single protein format	None	None	None	None	None	CHEMBL1936	Stem cell growth factor receptor	Homo sapiens	SINGLE PROTEIN	CHEMBL1908390	1	Scientific Literature	Nat. Biotechnol.	2011	None
CHEMBL10	SB-203580	0	377.44	0	4.68	SB-203580	C[S+]([O-])c1ccc(-c2nc(-c3ccc(F)cc3)c(-c3ccncc3)[nH]2)cc1	Kd	'>'	10000.0	nM				UO_0000065					True	CHEMBL1908488	Binding constant for KIT(V559D) kinase domain	B	BAO_0000357	single protein format	None	None	None	None	None	CHEMBL1936	Stem cell growth factor receptor	Homo sapiens	SINGLE PROTEIN	CHEMBL1908390	1	Scientific Literature	Nat. Biotechnol.	2011	None
CHEMBL1230609	FORETINIB	2	632.66	2	5.77	EXEL-2880/GSK-1363089	COc1cc2c(Oc3ccc(NC(=O)C4(C(=O)Nc5ccc(F)cc5)CC4)cc3F)ccnc2cc1OCCCN1CCOCC1	Kd	'='	2.5	nM	8.60			UO_0000065	13.60	0.26	2.83	7.73	False	CHEMBL1908483	Binding constant for KIT kinase domain	B	BAO_0000357	single protein format	None	None	None	None	None	CHEMBL1936	Stem cell growth factor receptor	Homo sapiens	SINGLE PROTEIN	CHEMBL1908390	1	Scientific Literature	Nat. Biotechnol.	2011	None
CHEMBL1230609	FORETINIB	2	632.66	2	5.77	EXEL-2880/GSK-1363089	COc1cc2c(Oc3ccc(NC(=O)C4(C(=O)Nc5ccc(F)cc5)CC4)cc3F)ccnc2cc1OCCCN1CCOCC1	Kd	'='	7.6	nM	8.12			UO_0000065	12.83	0.24	2.35	7.30	False	CHEMBL1908490	Binding constant for KIT(V559D,V654A) kinase domain	B	BAO_0000357	single protein format	None	None	None	None	None	CHEMBL1936	Stem cell growth factor receptor	Homo sapiens	SINGLE PROTEIN	CHEMBL1908390	1	Scientific Literature	Nat. Biotechnol.	2011	None
CHEMBL124660	TANDUTINIB	2	562.72	2	5.03	MLN-518	COc1cc2c(N3CCN(C(=O)Nc4ccc(OC(C)C)cc4)CC3)ncnc2cc1OCCCN1CCCCC1	Kd	'='	3.8	nM	8.42			UO_0000065	14.96	0.28	3.39	9.12	False	CHEMBL1908488	Binding constant for KIT(V559D) kinase domain	B	BAO_0000357	single protein format	None	None	None	None	None	CHEMBL1936	Stem cell growth factor receptor	Homo sapiens	SINGLE PROTEIN	CHEMBL1908390	1	Scientific Literature	Nat. Biotechnol.	2011	None
CHEMBL247437		0	440.41	0	3.63	2	CNC(=O)c1cc(CNc2ccccc2C(=O)Nc2ccc3c(c2)OC(F)(F)O3)ccn1	IC50	'='	5.0	nM	8.30			UO_0000065	18.85	0.35	4.67	8.17	False	CHEMBL922915	Inhibition of human recombinant cKit by FRET assay	B	BAO_0000357	single protein format	None	None	None	None	None	CHEMBL1936	Stem cell growth factor receptor	Homo sapiens	SINGLE PROTEIN	CHEMBL1140657	1	Scientific Literature	Bioorg. Med. Chem. Lett.	2007	None
CHEMBL31965	CANERTINIB	3	485.95	0	4.39	CI-1033	C=CC(=O)Nc1cc2c(Nc3ccc(F)c(Cl)c3)ncnc2cc1OCCCN1CCOCC1	Kd	'='	7900.0	nM	5.10			UO_0000065	10.50	0.20	0.71	5.76	False	CHEMBL1908488	Binding constant for KIT(V559D) kinase domain	B	BAO_0000357	single protein format	None	None	None	None	None	CHEMBL1936	Stem cell growth factor receptor	Homo sapiens	SINGLE PROTEIN	CHEMBL1908390	1	Scientific Literature	Nat. Biotechnol.	2011	None
CHEMBL428690	ALVOCIDIB	3	401.85	0	3.30	Flavopiridol	CN1CC[C@H](c2c(O)cc(O)c3c(=O)cc(-c4ccccc4Cl)oc23)[C@H](O)C1	Kd	'>'	10000.0	nM				UO_0000065					True	CHEMBL1908490	Binding constant for KIT(V559D,V654A) kinase domain	B	BAO_0000357	single protein format	None	None	None	None	None	CHEMBL1936	Stem cell growth factor receptor	Homo sapiens	SINGLE PROTEIN	CHEMBL1908390	1	Scientific Literature	Nat. Biotechnol.	2011	None
CHEMBL220317		0	364.43	0	3.61	14	Nc1n[nH]c2cccc(-c3ccc(NS(=O)(=O)c4ccccc4)cc3)c12	IC50	'='	11200.0	nM	4.95			UO_0000065	13.59	0.26	1.34	4.91	True	CHEMBL920441	Inhibition of c-Kit by HTRF assay	B	BAO_0000357	single protein format	Homo sapiens	None	None	None	None	CHEMBL1936	Stem cell growth factor receptor	Homo sapiens	SINGLE PROTEIN	CHEMBL1142982	1	Scientific Literature	J. Med. Chem.	2007	None
CHEMBL209922		0	533.10	2	5.43	28	CN1CCN(Cc2ccc3c(c2)Cc2c(-c4ccc(CNC(=O)Nc5ccccc5Cl)s4)n[nH]c2-3)CC1	IC50	'='	921.0	nM	6.04			UO_0000065	11.32	0.22	0.61	7.91	False	CHEMBL869849	Inhibition of cKit at 1 mM ATP by HTRF assay	B	BAO_0000357	single protein format	Homo sapiens	None	None	None	None	CHEMBL1936	Stem cell growth factor receptor	Homo sapiens	SINGLE PROTEIN	CHEMBL1146863	1	Scientific Literature	Bioorg. Med. Chem. Lett.	2006	None
CHEMBL213743		0	350.49	0	3.46	19	CN1CCN(Cc2ccc3c(c2)-c2[nH]nc(-c4ccsc4)c2C3)CC1	IC50	'='	145.0	nM	6.84			UO_0000065	19.51	0.37	3.38	19.45	False	CHEMBL866110	Inhibition of cKit by HTRF assay	B	BAO_0000357	single protein format	Homo sapiens	None	None	None	None	CHEMBL1936	Stem cell growth factor receptor	Homo sapiens	SINGLE PROTEIN	CHEMBL1145317	1	Scientific Literature	Bioorg. Med. Chem. Lett.	2006	None
CHEMBL1965845		0	376.46	0	4.13	SID103905119	COc1cccc(C(C)NC(=O)N2CC=C(c3c[nH]c4ncccc34)CC2)c1	Ki	'>'	1258.93	nM			inactive	UO_0000065					False	CHEMBL1963734	PUBCHEM_BIOASSAY: Navigating the Kinome. (Class of assay: other) Panel member name: KIT	F	BAO_0000019	assay format	None	None	None	None	None	CHEMBL1936	Stem cell growth factor receptor	Homo sapiens	SINGLE PROTEIN	CHEMBL1201862	7	PubChem BioAssays			None
CHEMBL183844		0	371.44	0	4.86	SID103904360	Cc1cccc(NC(=O)Nc2ccc(-c3cccc4c3CNC4=O)cc2C)c1	Ki	'>'	1258.93	nM			inactive	UO_0000065					False	CHEMBL1963734	PUBCHEM_BIOASSAY: Navigating the Kinome. (Class of assay: other) Panel member name: KIT	F	BAO_0000019	assay format	None	None	None	None	None	CHEMBL1936	Stem cell growth factor receptor	Homo sapiens	SINGLE PROTEIN	CHEMBL1201862	7	PubChem BioAssays			None
CHEMBL1682359		0	227.27	0	3.17	SID103904543	CCCc1cc(-c2ccc3[nH]ncc3c2)on1	Ki	'>'	1258.93	nM			inactive	UO_0000065					False	CHEMBL1963734	PUBCHEM_BIOASSAY: Navigating the Kinome. (Class of assay: other) Panel member name: KIT	F	BAO_0000019	assay format	None	None	None	None	None	CHEMBL1936	Stem cell growth factor receptor	Homo sapiens	SINGLE PROTEIN	CHEMBL1201862	7	PubChem BioAssays			None
CHEMBL388978	STAUROSPORINE	0	466.54	0	4.35	staurosporin	CN[C@@H]1C[C@H]2O[C@@](C)([C@@H]1OC)n1c3ccccc3c3c4c(c5c6ccccc6n2c5c31)C(=O)NC4	IC50	'>'	1.0	nM				UO_0000065					False	CHEMBL868611	Inhibition of Kit	B	BAO_0000357	single protein format	Homo sapiens	None	None	None	None	CHEMBL1936	Stem cell growth factor receptor	Homo sapiens	SINGLE PROTEIN	CHEMBL1146851	1	Scientific Literature	Bioorg. Med. Chem. Lett.	2006	None
CHEMBL213618		0	436.37	0	3.85	2aa	CNc1nccc(-c2ccc(C(=O)N[C@H](CN)Cc3ccc(Cl)cc3Cl)s2)n1	IC50	'='	110.0	nM	6.96			UO_0000065	15.95	0.34	3.11	7.49	False	CHEMBL868611	Inhibition of Kit	B	BAO_0000357	single protein format	Homo sapiens	None	None	None	None	CHEMBL1936	Stem cell growth factor receptor	Homo sapiens	SINGLE PROTEIN	CHEMBL1146851	1	Scientific Literature	Bioorg. Med. Chem. Lett.	2006	None
CHEMBL1651523		0	332.40	0	3.58	11	COc1cc(O)c2c(c1)CCCCCC(=O)/C=C\C[C@H](C)OC2=O	IC50	'='	4100.0	nM	5.39			UO_0000065	16.21	0.31	1.81	7.40	False	CHEMBL1670767	Inhibition of human recombinant c-kit kinase in cell free system after 30 mins	B	BAO_0000357	single protein format	Homo sapiens	None	None	None	None	CHEMBL1936	Stem cell growth factor receptor	Homo sapiens	SINGLE PROTEIN	CHEMBL1667852	1	Scientific Literature	Bioorg. Med. Chem. Lett.	2011	None
CHEMBL476259	GSK-1326255A	0	517.61	2	5.28	GSK1326255A	CCCN1CCC(c2ccc(Nc3nc(Nc4cc(F)ccc4C(N)=O)c4cc[nH]c4n3)c(OC)c2)CC1	Inhibition	'='	23.58	%				UO_0000187					False	CHEMBL1962125	GSK_PKIS: KIT mean inhibition at 1 uM [Nanosyn]	B	BAO_0000357	single protein format	None	None	None	None	None	CHEMBL1936	Stem cell growth factor receptor	Homo sapiens	SINGLE PROTEIN	CHEMBL1961873	16	GSK Published Kinase Inhibitor Set			None
CHEMBL156987		0	377.18	0	3.17	SB-409513	O=C1NC(=O)C(c2cccc(Cl)c2)=C1Nc1ccc(Cl)c(C(=O)O)c1	Inhibition	'='	2.83	%				UO_0000187					False	CHEMBL1962128	GSK_PKIS: KIT (T6701 mutant) mean inhibition at 0.1 uM [Nanosyn]	B	BAO_0000357	single protein format	None	None	None	None	None	CHEMBL1936	Stem cell growth factor receptor	Homo sapiens	SINGLE PROTEIN	CHEMBL1961873	16	GSK Published Kinase Inhibitor Set			None
CHEMBL1668416		0	366.84	0	4.10	5	COc1cc(O)c2c(c1)/C=C\CCCC(=O)C[C@H](Cl)C[C@H](C)OC2=O	IC50	'='	100000.0	nM	4.00			UO_0000065	10.90	0.22	-0.10	5.49	False	CHEMBL1670767	Inhibition of human recombinant c-kit kinase in cell free system after 30 mins	B	BAO_0000357	single protein format	Homo sapiens	None	None	None	None	CHEMBL1936	Stem cell growth factor receptor	Homo sapiens	SINGLE PROTEIN	CHEMBL1667852	1	Scientific Literature	Bioorg. Med. Chem. Lett.	2011	None
CHEMBL1336	SORAFENIB	4	464.83	1	5.55	Sorafenib	CNC(=O)c1cc(Oc2ccc(NC(=O)Nc3ccc(Cl)c(C(F)(F)F)c3)cc2)ccn1	Kd	'='	16.0	nM	7.80			UO_0000065	16.77	0.33	2.25	8.44	False	CHEMBL1908488	Binding constant for KIT(V559D) kinase domain	B	BAO_0000357	single protein format	None	None	None	None	None	CHEMBL1936	Stem cell growth factor receptor	Homo sapiens	SINGLE PROTEIN	CHEMBL1908390	1	Scientific Literature	Nat. Biotechnol.	2011	None
CHEMBL1336	SORAFENIB	4	464.83	1	5.55	Sorafenib	CNC(=O)c1cc(Oc2ccc(NC(=O)Nc3ccc(Cl)c(C(F)(F)F)c3)cc2)ccn1	Kd	'='	18.0	nM	7.75			UO_0000065	16.66	0.33	2.19	8.39	False	CHEMBL1908489	Binding constant for KIT(V559D,T670I) kinase domain	B	BAO_0000357	single protein format	None	None	None	None	None	CHEMBL1936	Stem cell growth factor receptor	Homo sapiens	SINGLE PROTEIN	CHEMBL1908390	1	Scientific Literature	Nat. Biotechnol.	2011	None
CHEMBL255863	NILOTINIB	4	529.53	2	6.36	Nilotinib	Cc1cn(-c2cc(NC(=O)c3ccc(C)c(Nc4nccc(-c5cccnc5)n4)c3)cc(C(F)(F)F)c2)cn1	Kd	'='	46.0	nM	7.34			UO_0000065	13.86	0.26	0.98	7.52	False	CHEMBL1908484	Binding constant for KIT(A829P) kinase domain	B	BAO_0000357	single protein format	None	None	None	None	None	CHEMBL1936	Stem cell growth factor receptor	Homo sapiens	SINGLE PROTEIN	CHEMBL1908390	1	Scientific Literature	Nat. Biotechnol.	2011	None
CHEMBL3893868		0	446.51	0	3.16	BDBM194080	Cc1ccc(-c2noc(C3CC(NCCCO)C3)n2)cc1NC(=O)c1cnc2ccccn12	IC50	'='	4280.0	nM	5.37		346403	UO_0000065	12.02	0.22	2.21	4.57	False	CHEMBL3887627	Cell Proliferation Assay: The compounds was tested for inhibition of SCF dependent proliferation using human Mo7e cells which endogenously express c-kit in a 384 well format. Three-fold serially diluted test compounds (Cmax=10 mM) were evaluated for their antiproliferative activity of Mo7e cells stimulated with human recombinant SCF. After 48 hours of incubation at 37° C., cell viability was meas…	B	BAO_0000219	cell-based format	Homo sapiens	None	None	Mo7e	None	CHEMBL1936	Stem cell growth factor receptor	Homo sapiens	SINGLE PROTEIN	CHEMBL3886388	37	BindingDB Database		2015	None
CHEMBL477772	PAZOPANIB	4	437.53	0	3.14	Pazopanib	Cc1ccc(Nc2nccc(N(C)c3ccc4c(C)n(C)nc4c3)n2)cc1S(N)(=O)=O	Kd	'='	30.0	nM	7.52			UO_0000065	17.19	0.33	4.38	6.32	False	CHEMBL1908490	Binding constant for KIT(V559D,V654A) kinase domain	B	BAO_0000357	single protein format	None	None	None	None	None	CHEMBL1936	Stem cell growth factor receptor	Homo sapiens	SINGLE PROTEIN	CHEMBL1908390	1	Scientific Literature	Nat. Biotechnol.	2011	None
CHEMBL215152	AZD-1152-HQPA	0	507.57	1	3.50	AZD-1152 HQPA	CCN(CCO)CCCOc1ccc2c(Nc3cc(CC(=O)Nc4cccc(F)c4)[nH]n3)ncnc2c1	Kd	'='	15.0	nM	7.82			UO_0000065	15.41	0.29	4.32	6.10	False	CHEMBL1908488	Binding constant for KIT(V559D) kinase domain	B	BAO_0000357	single protein format	None	None	None	None	None	CHEMBL1936	Stem cell growth factor receptor	Homo sapiens	SINGLE PROTEIN	CHEMBL1908390	1	Scientific Literature	Nat. Biotechnol.	2011	None
CHEMBL3642833		0	472.94	1	5.02	BDBM106558	Cc1ccc(NC(=O)c2ccc(NC(=O)CCl)cc2)cc1Nc1nccc(-c2cccnc2)n1	IC50	'='	260.0	nM	6.58		225321	UO_0000065	13.92	0.26	1.57	6.05	False	CHEMBL3705147	Inhibition Assay (c-Kit): Compounds may also be assayed as inhibitors of CKit in a manner substantially similar to the method described by Upstate (http://www.upstate.com/img/pdf/KP_Protocol—121506.pdf).	B	BAO_0000357	single protein format	Homo sapiens	None	None	None	None	CHEMBL1936	Stem cell growth factor receptor	Homo sapiens	SINGLE PROTEIN	CHEMBL3638538	37	BindingDB Database		2013	None
CHEMBL31965	CANERTINIB	3	485.95	0	4.39	CI-1033	C=CC(=O)Nc1cc2c(Nc3ccc(F)c(Cl)c3)ncnc2cc1OCCCN1CCOCC1	Kd	'='	600.0	nM	6.22			UO_0000065	12.80	0.25	1.83	7.02	False	CHEMBL1908485	Binding constant for KIT(D816H) kinase domain	B	BAO_0000357	single protein format	None	None	None	None	None	CHEMBL1936	Stem cell growth factor receptor	Homo sapiens	SINGLE PROTEIN	CHEMBL1908390	1	Scientific Literature	Nat. Biotechnol.	2011	None
CHEMBL1794059	GW275616X	0	315.35	0	1.74	GW275616X	NS(=O)(=O)c1cccc(N/C=C2\C(=O)Nc3ccccc32)c1	Inhibition	'='	8.83	%				UO_0000187					False	CHEMBL1962131	GSK_PKIS: KIT (V560G mutant) mean inhibition at 1 uM [Nanosyn]	B	BAO_0000357	single protein format	None	None	None	None	None	CHEMBL1936	Stem cell growth factor receptor	Homo sapiens	SINGLE PROTEIN	CHEMBL1961873	16	GSK Published Kinase Inhibitor Set			None
CHEMBL156524		0	324.77	0	2.77	SB-333612	O=C1NC(=O)C(N2CCc3ccccc32)=C1c1ccc(Cl)cc1	Inhibition	'='	6.61	%				UO_0000187					False	CHEMBL1962124	GSK_PKIS: KIT mean inhibition at 0.1 uM [Nanosyn]	B	BAO_0000357	single protein format	None	None	None	None	None	CHEMBL1936	Stem cell growth factor receptor	Homo sapiens	SINGLE PROTEIN	CHEMBL1961873	16	GSK Published Kinase Inhibitor Set			None
CHEMBL365663	GW780159X	0	338.82	0	4.66	GW780159X	Nc1nc(-c2cccc(Cl)c2)c(-c2ccc3ncccc3n2)s1	Inhibition	'='	-0.36	%				UO_0000187					False	CHEMBL1962131	GSK_PKIS: KIT (V560G mutant) mean inhibition at 1 uM [Nanosyn]	B	BAO_0000357	single protein format	None	None	None	None	None	CHEMBL1936	Stem cell growth factor receptor	Homo sapiens	SINGLE PROTEIN	CHEMBL1961873	16	GSK Published Kinase Inhibitor Set			None
CHEMBL189459	GW833373X	0	396.43	1	5.04	GW833373X	Cc1ccc2c(-c3ccnc(Nc4ccccc4)n3)c(-c3ccc(F)cc3)nn2n1	Inhibition	'='	23.75	%				UO_0000187					False	CHEMBL1962124	GSK_PKIS: KIT mean inhibition at 0.1 uM [Nanosyn]	B	BAO_0000357	single protein format	None	None	None	None	None	CHEMBL1936	Stem cell growth factor receptor	Homo sapiens	SINGLE PROTEIN	CHEMBL1961873	16	GSK Published Kinase Inhibitor Set			None
CHEMBL346551		0	264.28	0	2.17	SKF-62604	O=C1NC(=O)C(c2ccccc2)=C1Nc1ccccc1	Inhibition	'='	6.41	%				UO_0000187					False	CHEMBL1962126	GSK_PKIS: KIT (D816V mutant) mean inhibition at 0.1 uM [Nanosyn]	B	BAO_0000357	single protein format	None	None	None	None	None	CHEMBL1936	Stem cell growth factor receptor	Homo sapiens	SINGLE PROTEIN	CHEMBL1961873	16	GSK Published Kinase Inhibitor Set			None
CHEMBL381948	GW680975X	0	316.34	0	4.34	GW680975X	Fc1ccc(-c2cc(-c3c[nH]nc3-c3ccccn3)ccn2)cc1	Inhibition	'='	1.08	%				UO_0000187					False	CHEMBL1962131	GSK_PKIS: KIT (V560G mutant) mean inhibition at 1 uM [Nanosyn]	B	BAO_0000357	single protein format	None	None	None	None	None	CHEMBL1936	Stem cell growth factor receptor	Homo sapiens	SINGLE PROTEIN	CHEMBL1961873	16	GSK Published Kinase Inhibitor Set			None
CHEMBL379093	GW651576X	0	429.88	1	5.99	GW651576X	Fc1cccc(COc2ccc(Nc3ncncc3C#Cc3ccccc3)cc2Cl)c1	Inhibition	'='	-0.04	%				UO_0000187					False	CHEMBL1962131	GSK_PKIS: KIT (V560G mutant) mean inhibition at 1 uM [Nanosyn]	B	BAO_0000357	single protein format	None	None	None	None	None	CHEMBL1936	Stem cell growth factor receptor	Homo sapiens	SINGLE PROTEIN	CHEMBL1961873	16	GSK Published Kinase Inhibitor Set			None
CHEMBL1794053	GW407323A	0	529.64	1	5.12	GW407323A	Cl.Nc1nc(-c2ccc3c(c2)C(=Cc2cc(Br)c(O)c(Br)c2)C(=O)N3)cs1	Inhibition	'='	3.41	%				UO_0000187					False	CHEMBL1962125	GSK_PKIS: KIT mean inhibition at 1 uM [Nanosyn]	B	BAO_0000357	single protein format	None	None	None	None	None	CHEMBL1936	Stem cell growth factor receptor	Homo sapiens	SINGLE PROTEIN	CHEMBL1961873	16	GSK Published Kinase Inhibitor Set			None
CHEMBL1794053	GW407323A	0	529.64	1	5.12	GW407323A	Cl.Nc1nc(-c2ccc3c(c2)C(=Cc2cc(Br)c(O)c(Br)c2)C(=O)N3)cs1	Inhibition	'='	-1.02	%				UO_0000187					False	CHEMBL1962127	GSK_PKIS: KIT (D816V mutant) mean inhibition at 1 uM [Nanosyn]	B	BAO_0000357	single protein format	None	None	None	None	None	CHEMBL1936	Stem cell growth factor receptor	Homo sapiens	SINGLE PROTEIN	CHEMBL1961873	16	GSK Published Kinase Inhibitor Set			None
CHEMBL1909396	GW768505A	0	573.93	2	6.95	GW768505A	COc1ccc(-c2oc3ncnc(N)c3c2-c2ccc(NC(=O)Nc3cc(C(F)(F)F)ccc3F)cc2)cc1.Cl	Inhibition	'='	11.84	%				UO_0000187					False	CHEMBL1962128	GSK_PKIS: KIT (T6701 mutant) mean inhibition at 0.1 uM [Nanosyn]	B	BAO_0000357	single protein format	None	None	None	None	None	CHEMBL1936	Stem cell growth factor receptor	Homo sapiens	SINGLE PROTEIN	CHEMBL1961873	16	GSK Published Kinase Inhibitor Set			None
CHEMBL495771	GW708336X	0	337.39	0	1.60	GW708336X	c1cc(-c2cnn3nc(N4CCOCC4)ccc23)nc(NC2CC2)n1	Inhibition	'='	3.28	%				UO_0000187					False	CHEMBL1962129	GSK_PKIS: KIT (T6701 mutant) mean inhibition at 1 uM [Nanosyn]	B	BAO_0000357	single protein format	None	None	None	None	None	CHEMBL1936	Stem cell growth factor receptor	Homo sapiens	SINGLE PROTEIN	CHEMBL1961873	16	GSK Published Kinase Inhibitor Set			None
CHEMBL237570		0	467.59	1	6.02	SB-630812	COc1ccc2cc(-c3c(-c4ccncc4)nc(-c4ccc([S+](C)[O-])cc4C)n3C)ccc2c1	Inhibition	'='	-3.23	%				UO_0000187					False	CHEMBL1962126	GSK_PKIS: KIT (D816V mutant) mean inhibition at 0.1 uM [Nanosyn]	B	BAO_0000357	single protein format	None	None	None	None	None	CHEMBL1936	Stem cell growth factor receptor	Homo sapiens	SINGLE PROTEIN	CHEMBL1961873	16	GSK Published Kinase Inhibitor Set			None
CHEMBL483748	GSK-953913A	0	390.46	0	4.13	GSK953913A	NS(=O)(=O)c1ccc(-c2cc3ccncc3cc2OCc2ccccc2)cc1	Inhibition	'='	3.92	%				UO_0000187					False	CHEMBL1962127	GSK_PKIS: KIT (D816V mutant) mean inhibition at 1 uM [Nanosyn]	B	BAO_0000357	single protein format	None	None	None	None	None	CHEMBL1936	Stem cell growth factor receptor	Homo sapiens	SINGLE PROTEIN	CHEMBL1961873	16	GSK Published Kinase Inhibitor Set			None
CHEMBL1909383	GW784307A	0	494.99	0	2.56	GW784307A	COc1cccc(-n2ncc3c(N/N=C/c4ccc(C(=O)NCCN(C)C)cc4)ncnc32)c1.Cl	Inhibition	'='	6.62	%				UO_0000187					False	CHEMBL1962128	GSK_PKIS: KIT (T6701 mutant) mean inhibition at 0.1 uM [Nanosyn]	B	BAO_0000357	single protein format	None	None	None	None	None	CHEMBL1936	Stem cell growth factor receptor	Homo sapiens	SINGLE PROTEIN	CHEMBL1961873	16	GSK Published Kinase Inhibitor Set			None
CHEMBL205158	GW695874X	0	427.51	0	3.91	GW695874X	c1ccc(-c2n[nH]cc2-c2ccnc(-c3ccc(OCCN4CCOCC4)cc3)c2)nc1	Inhibition	'='	7.8	%				UO_0000187					False	CHEMBL1962130	GSK_PKIS: KIT (V560G mutant) mean inhibition at 0.1 uM [Nanosyn]	B	BAO_0000357	single protein format	None	None	None	None	None	CHEMBL1936	Stem cell growth factor receptor	Homo sapiens	SINGLE PROTEIN	CHEMBL1961873	16	GSK Published Kinase Inhibitor Set			None
CHEMBL2336010		0	499.02	0	4.09	7rc	Cc1ccc(C(=O)Nc2cc(Cl)cc(CN3CCN(C)CC3)c2)cc1C#Cc1cnc2ccnn2c1	IC50	'='	407.0	nM	6.39			UO_0000065	12.81	0.24	2.30	9.72	False	CHEMBL2342534	Inhibition of c-KIT (unknown origin) using Ser/Thr 6 peptide as substrate incubated for 1 hr prior to substrate addition measured after 2 hrs by FRET assay	B	BAO_0000357	single protein format	Homo sapiens	None	None	None	None	CHEMBL1936	Stem cell growth factor receptor	Homo sapiens	SINGLE PROTEIN	CHEMBL2331320	1	Scientific Literature	J. Med. Chem.	2013	None
CHEMBL323405		0	413.26	0	4.75	7	Cn1c(=O)c(-c2c(Cl)cccc2Cl)cc2cnc(Nc3ccc(O)cc3)nc21	IC50	'>'	1000.0	nM				UO_0000065					False	CHEMBL1050613	Inhibition of human recombinant C-Kit	B	BAO_0000357	single protein format	Homo sapiens	None	None	None	None	CHEMBL1936	Stem cell growth factor receptor	Homo sapiens	SINGLE PROTEIN	CHEMBL1156739	1	Scientific Literature	Bioorg. Med. Chem. Lett.	2009	None
CHEMBL491473	CEDIRANIB	3	450.51	1	5.22	SID103905340	COc1cc2c(Oc3ccc4[nH]c(C)cc4c3F)ncnc2cc1OCCCN1CCCC1	Kd	'='	0.54	nM	9.27			UO_0000065	20.57	0.38	4.05	12.78	False	CHEMBL1908487	Binding constant for KIT(L576P) kinase domain	B	BAO_0000357	single protein format	None	None	None	None	None	CHEMBL1936	Stem cell growth factor receptor	Homo sapiens	SINGLE PROTEIN	CHEMBL1908390	1	Scientific Literature	Nat. Biotechnol.	2011	None
CHEMBL2105717	CABOZANTINIB	4	501.51	2	5.54	12; Cometriq	COc1cc2nccc(Oc3ccc(NC(=O)C4(C(=O)Nc5ccc(F)cc5)CC4)cc3)c2cc1OC	IC50	'='	4.6	nM	8.34			UO_0000065	16.62	0.31	2.80	8.44	True	CHEMBL3857911	Inhibition of KIT (unknown origin)	B	BAO_0000357	single protein format	Homo sapiens	None	None	None	None	CHEMBL1936	Stem cell growth factor receptor	Homo sapiens	SINGLE PROTEIN	CHEMBL3856219	1	Scientific Literature	J Med Chem	2016	None
CHEMBL198267		0	389.48	1	5.20	10	Cc1ccc(NC(=O)Nc2ccc(-c3c(C)sc4ncnc(N)c34)cc2)cc1	IC50	'='	83.18	nM	7.08			UO_0000065	18.18	0.35	1.88	7.62	False	CHEMBL1243604	Inhibition of cKIT	B	BAO_0000357	single protein format	None	None	None	None	None	CHEMBL1936	Stem cell growth factor receptor	Homo sapiens	SINGLE PROTEIN	CHEMBL1240323	1	Scientific Literature	J. Mol. Graph. Model.	2007	None
CHEMBL194321		0	409.90	1	5.55	17	Cc1sc2ncnc(N)c2c1-c1ccc(NC(=O)Nc2ccccc2Cl)cc1	IC50	'='	109.65	nM	6.96			UO_0000065	16.98	0.34	1.41	7.49	False	CHEMBL1243604	Inhibition of cKIT	B	BAO_0000357	single protein format	None	None	None	None	None	CHEMBL1936	Stem cell growth factor receptor	Homo sapiens	SINGLE PROTEIN	CHEMBL1240323	1	Scientific Literature	J. Mol. Graph. Model.	2007	None
CHEMBL198601		0	460.56	0	4.57	30	CNC(=O)CCc1sc2ncnc(N)c2c1-c1ccc(NC(=O)Nc2cccc(C)c2)cc1	IC50	'='	398.11	nM	6.40			UO_0000065	13.90	0.26	1.83	5.24	False	CHEMBL1243604	Inhibition of cKIT	B	BAO_0000357	single protein format	None	None	None	None	None	CHEMBL1936	Stem cell growth factor receptor	Homo sapiens	SINGLE PROTEIN	CHEMBL1240323	1	Scientific Literature	J. Mol. Graph. Model.	2007	None
CHEMBL370545		0	405.48	0	4.90	51	COc1cc(-c2csc3ncnc(N)c23)ccc1NC(=O)Nc1cccc(C)c1	IC50	'='	28.18	nM	7.55			UO_0000065	18.62	0.36	2.65	7.39	False	CHEMBL1243604	Inhibition of cKIT	B	BAO_0000357	single protein format	None	None	None	None	None	CHEMBL1936	Stem cell growth factor receptor	Homo sapiens	SINGLE PROTEIN	CHEMBL1240323	1	Scientific Literature	J. Mol. Graph. Model.	2007	None
CHEMBL3319476		0	360.41	0	4.92	41	COc1cccc(-c2cnc3[nH]cc(-c4ccc(OC)c(OC)c4)c3c2)c1	IC50	'='	1520.0	nM	5.82			UO_0000065	16.14	0.29	0.90	10.32	False	CHEMBL3368319	Inhibition of wild type c-KIT (unknown origin)	B	BAO_0000357	single protein format	Homo sapiens	None	None	None	None	CHEMBL1936	Stem cell growth factor receptor	Homo sapiens	SINGLE PROTEIN	CHEMBL3352338	1	Scientific Literature	J. Med. Chem.	2014	None
CHEMBL3319468		0	420.47	0	4.94	32	COc1ccc(-c2c[nH]c3ncc(-c4cc(OC)c(OC)c(OC)c4)cc23)cc1OC	IC50	'='	8.8	nM	8.06			UO_0000065	19.16	0.35	3.12	10.77	False	CHEMBL3368317	Inhibition of c-KIT D816V mutant (unknown origin)	B	BAO_0000357	single protein format	Homo sapiens	None	None	None	None	CHEMBL1936	Stem cell growth factor receptor	Homo sapiens	SINGLE PROTEIN	CHEMBL3352338	1	Scientific Literature	J. Med. Chem.	2014	None
CHEMBL3319464		0	300.37	0	4.06	28	Nc1cccc(-c2cnc3[nH]cc(-c4cccc(N)c4)c3c2)c1	IC50	'='	76.7	nM	7.12			UO_0000065	23.69	0.42	3.06	8.81	False	CHEMBL3368317	Inhibition of c-KIT D816V mutant (unknown origin)	B	BAO_0000357	single protein format	Homo sapiens	None	None	None	None	CHEMBL1936	Stem cell growth factor receptor	Homo sapiens	SINGLE PROTEIN	CHEMBL3352338	1	Scientific Literature	J. Med. Chem.	2014	None
CHEMBL3319452		0	348.38	1	5.05	15	COc1ccc(-c2c[nH]c3ncc(-c4ccc(F)cc4)cc23)cc1OC	IC50	'='	72.8	nM	7.14			UO_0000065	20.49	0.37	2.09	15.14	False	CHEMBL3368317	Inhibition of c-KIT D816V mutant (unknown origin)	B	BAO_0000357	single protein format	Homo sapiens	None	None	None	None	CHEMBL1936	Stem cell growth factor receptor	Homo sapiens	SINGLE PROTEIN	CHEMBL3352338	1	Scientific Literature	J. Med. Chem.	2014	None
CHEMBL1290790		0	486.55	1	5.11	1	COc1ccc(-c2c[nH]c3ncc(-c4cncc(NS(=O)(=O)c5ccccc5)c4)cc23)cc1OC	IC50	'='	346.0	nM	6.46			UO_0000065	13.28	0.25	1.35	6.08	False	CHEMBL3368317	Inhibition of c-KIT D816V mutant (unknown origin)	B	BAO_0000357	single protein format	Homo sapiens	None	None	None	None	CHEMBL1936	Stem cell growth factor receptor	Homo sapiens	SINGLE PROTEIN	CHEMBL3352338	1	Scientific Literature	J. Med. Chem.	2014	None
CHEMBL1783930		0	501.59	1	4.72	16, NSCD-750776	O=C(c1cccc(Nc2ncnc3ccccc23)c1)N1CCN(c2ncc(Cc3ccccc3)cn2)CC1	Activity	'='	86.0	%				UO_0000187					False	CHEMBL1787540	Inhibition of human KIT V560G using gamma-33P-ATP as substrate assessed as enzyme functional activity at 1 uM by scintillation counting relative to untreated control	B	BAO_0000357	single protein format	Homo sapiens	None	None	None	None	CHEMBL1936	Stem cell growth factor receptor	Homo sapiens	SINGLE PROTEIN	CHEMBL1782045	1	Scientific Literature	Eur. J. Med. Chem.	2011	None
CHEMBL477772	PAZOPANIB	4	437.53	0	3.14	GW-786034	Cc1ccc(Nc2nccc(N(C)c3ccc4c(C)n(C)nc4c3)n2)cc1S(N)(=O)=O	Kd	'='	500.0	nM	6.30			UO_0000065	14.40	0.28	3.16	5.29	False	CHEMBL1787527	Binding affinity to human KIT D816V mutant incubated for 1 hr by kinase binding assay	B	BAO_0000357	single protein format	Homo sapiens	None	None	None	None	CHEMBL1936	Stem cell growth factor receptor	Homo sapiens	SINGLE PROTEIN	CHEMBL1782045	1	Scientific Literature	Eur. J. Med. Chem.	2011	None
CHEMBL221959	TOFACITINIB	4	312.38	0	1.54	CP-690550	C[C@@H]1CCN(C(=O)CC#N)C[C@@H]1N(C)c1ncnc2[nH]ccc12	Kd	'>'	10000.0	nM				UO_0000065					False	CHEMBL1787527	Binding affinity to human KIT D816V mutant incubated for 1 hr by kinase binding assay	B	BAO_0000357	single protein format	Homo sapiens	None	None	None	None	CHEMBL1936	Stem cell growth factor receptor	Homo sapiens	SINGLE PROTEIN	CHEMBL1782045	1	Scientific Literature	Eur. J. Med. Chem.	2011	None
CHEMBL607707	PELITINIB	2	467.93	1	5.10	EKB-569	CCOc1cc2ncc(C#N)c(Nc3ccc(F)c(Cl)c3)c2cc1NC(=O)/C=C/CN(C)C	Kd	'>'	10000.0	nM				UO_0000065					False	CHEMBL1787525	Binding affinity to human KIT incubated for 1 hr by kinase binding assay	B	BAO_0000357	single protein format	Homo sapiens	None	None	None	None	CHEMBL1936	Stem cell growth factor receptor	Homo sapiens	SINGLE PROTEIN	CHEMBL1782045	1	Scientific Literature	Eur. J. Med. Chem.	2011	None
CHEMBL3319467		0	458.52	0	3.97	31	COc1ccc(-c2c[nH]c3ncc(-c4ccc(C(=O)N5CCOCC5)c(N)c4)cc23)cc1OC	Inhibition	'='	1.4	%				UO_0000187					False	CHEMBL3368349	Inhibition of c-KIT D816V mutant (unknown origin) at 1 uM by KINOMEscanning assay relative to control	B	BAO_0000357	single protein format	Homo sapiens	None	None	None	None	CHEMBL1936	Stem cell growth factor receptor	Homo sapiens	SINGLE PROTEIN	CHEMBL3352338	1	Scientific Literature	J. Med. Chem.	2014	None
CHEMBL3911955		0	403.44	0	3.57	BDBM193913	Cc1ccc(-c2noc(C3CC(C)(O)C3)n2)cc1NC(=O)c1cnc2ccccn12	IC50	'='	164.0	nM	6.79		346233	UO_0000065	16.82	0.31	3.22	6.43	False	CHEMBL3887627	Cell Proliferation Assay: The compounds was tested for inhibition of SCF dependent proliferation using human Mo7e cells which endogenously express c-kit in a 384 well format. Three-fold serially diluted test compounds (Cmax=10 mM) were evaluated for their antiproliferative activity of Mo7e cells stimulated with human recombinant SCF. After 48 hours of incubation at 37° C., cell viability was meas…	B	BAO_0000219	cell-based format	Homo sapiens	None	None	Mo7e	None	CHEMBL1936	Stem cell growth factor receptor	Homo sapiens	SINGLE PROTEIN	CHEMBL3886388	37	BindingDB Database		2015	None
CHEMBL3963156		0	385.43	0	4.38	BDBM193939	C=C1CC(c2nc(-c3ccc(C)c(NC(=O)c4cnc5ccccn45)c3)no2)C1	IC50	'='	16.0	nM	7.80		346260	UO_0000065	20.23	0.37	3.42	9.14	False	CHEMBL3887627	Cell Proliferation Assay: The compounds was tested for inhibition of SCF dependent proliferation using human Mo7e cells which endogenously express c-kit in a 384 well format. Three-fold serially diluted test compounds (Cmax=10 mM) were evaluated for their antiproliferative activity of Mo7e cells stimulated with human recombinant SCF. After 48 hours of incubation at 37° C., cell viability was meas…	B	BAO_0000219	cell-based format	Homo sapiens	None	None	Mo7e	None	CHEMBL1936	Stem cell growth factor receptor	Homo sapiens	SINGLE PROTEIN	CHEMBL3886388	37	BindingDB Database		2015	None
CHEMBL3914373		0	547.57	2	5.09	BDBM193953	Cc1ccc(-c2noc(C3CC(F)(F)C3)n2)cc1NC(=O)c1cnc2ccc(-c3cnn(CC(C)(C)O)c3)cn12	IC50	'='	6.0	nM	8.22		346274	UO_0000065	15.02	0.28	3.13	6.66	False	CHEMBL3887627	Cell Proliferation Assay: The compounds was tested for inhibition of SCF dependent proliferation using human Mo7e cells which endogenously express c-kit in a 384 well format. Three-fold serially diluted test compounds (Cmax=10 mM) were evaluated for their antiproliferative activity of Mo7e cells stimulated with human recombinant SCF. After 48 hours of incubation at 37° C., cell viability was meas…	B	BAO_0000219	cell-based format	Homo sapiens	None	None	Mo7e	None	CHEMBL1936	Stem cell growth factor receptor	Homo sapiens	SINGLE PROTEIN	CHEMBL3886388	37	BindingDB Database		2015	None
CHEMBL3926630		0	588.62	1	4.65	BDBM193959	Cc1ccc(-c2noc(C3CC(F)(F)C3)n2)cc1NC(=O)c1cnc2ccc(-c3cnn(CCN4CCOCC4)c3)cn12	IC50	'='	26.0	nM	7.58		346280	UO_0000065	12.89	0.24	2.94	6.56	False	CHEMBL3887627	Cell Proliferation Assay: The compounds was tested for inhibition of SCF dependent proliferation using human Mo7e cells which endogenously express c-kit in a 384 well format. Three-fold serially diluted test compounds (Cmax=10 mM) were evaluated for their antiproliferative activity of Mo7e cells stimulated with human recombinant SCF. After 48 hours of incubation at 37° C., cell viability was meas…	B	BAO_0000219	cell-based format	Homo sapiens	None	None	Mo7e	None	CHEMBL1936	Stem cell growth factor receptor	Homo sapiens	SINGLE PROTEIN	CHEMBL3886388	37	BindingDB Database		2015	None
CHEMBL3942958		0	492.53	0	4.92	BDBM194079	Cc1ccc(-c2noc(C3CC(F)(F)C3)n2)cc1NC(=O)c1cnc2cc(C3CCNCC3)ccn12	IC50	'='	539.0	nM	6.27		346402	UO_0000065	12.73	0.24	1.35	6.44	False	CHEMBL3887627	Cell Proliferation Assay: The compounds was tested for inhibition of SCF dependent proliferation using human Mo7e cells which endogenously express c-kit in a 384 well format. Three-fold serially diluted test compounds (Cmax=10 mM) were evaluated for their antiproliferative activity of Mo7e cells stimulated with human recombinant SCF. After 48 hours of incubation at 37° C., cell viability was meas…	B	BAO_0000219	cell-based format	Homo sapiens	None	None	Mo7e	None	CHEMBL1936	Stem cell growth factor receptor	Homo sapiens	SINGLE PROTEIN	CHEMBL3886388	37	BindingDB Database		2015	None
CHEMBL6291	BISINDOLYLMALEIMIDE IX	0	457.56	0	3.72	4, Ro-318220	Cn1cc(C2=C(c3cn(CCCSC(=N)N)c4ccccc34)C(=O)NC2=O)c2ccccc21	Inhibition	'='	58.0	%				UO_0000187					False	CHEMBL1777648	Inhibition of c-Kit at 10 uM by ELISA based method	B	BAO_0000357	single protein format	None	None	None	None	None	CHEMBL1936	Stem cell growth factor receptor	Homo sapiens	SINGLE PROTEIN	CHEMBL1773035	1	Scientific Literature	J. Med. Chem.	2011	None
CHEMBL263796	GW445014X	0	307.18	0	3.92	GW445014X	CNC(=O)c1cncc(/C=C/c2c(Cl)cccc2Cl)c1	Inhibition	'='	-1.49	%				UO_0000187					False	CHEMBL1962130	GSK_PKIS: KIT (V560G mutant) mean inhibition at 0.1 uM [Nanosyn]	B	BAO_0000357	single protein format	None	None	None	None	None	CHEMBL1936	Stem cell growth factor receptor	Homo sapiens	SINGLE PROTEIN	CHEMBL1961873	16	GSK Published Kinase Inhibitor Set			None
CHEMBL103115	GW831091X	0	348.36	0	2.31	GW831091X	NS(=O)(=O)c1ccc(Nc2cc(-c3ccc(O)c(F)c3)n[nH]2)cc1	Inhibition	'='	8.78	%				UO_0000187					False	CHEMBL1962130	GSK_PKIS: KIT (V560G mutant) mean inhibition at 0.1 uM [Nanosyn]	B	BAO_0000357	single protein format	None	None	None	None	None	CHEMBL1936	Stem cell growth factor receptor	Homo sapiens	SINGLE PROTEIN	CHEMBL1961873	16	GSK Published Kinase Inhibitor Set			None
CHEMBL1789962	GW643971X	0	374.40	0	3.03	GW643971X	COc1cc(C=NNc2ncnc3c2cnn3Cc2ccccc2)ccc1O	Inhibition	'='	-3.69	%				UO_0000187					False	CHEMBL1962128	GSK_PKIS: KIT (T6701 mutant) mean inhibition at 0.1 uM [Nanosyn]	B	BAO_0000357	single protein format	None	None	None	None	None	CHEMBL1936	Stem cell growth factor receptor	Homo sapiens	SINGLE PROTEIN	CHEMBL1961873	16	GSK Published Kinase Inhibitor Set			None
CHEMBL507329	GW869810X	0	608.10	2	5.36	GW869810X	O=C(O[C@H]1CN[C@H](C#Cc2cc3ncnc(Nc4ccc(OCc5cccc(F)c5)c(Cl)c4)c3s2)C1)N1CCOCC1	Inhibition	'='	7.97	%				UO_0000187					False	CHEMBL1962126	GSK_PKIS: KIT (D816V mutant) mean inhibition at 0.1 uM [Nanosyn]	B	BAO_0000357	single protein format	None	None	None	None	None	CHEMBL1936	Stem cell growth factor receptor	Homo sapiens	SINGLE PROTEIN	CHEMBL1961873	16	GSK Published Kinase Inhibitor Set			None
CHEMBL507329	GW869810X	0	608.10	2	5.36	GW869810X	O=C(O[C@H]1CN[C@H](C#Cc2cc3ncnc(Nc4ccc(OCc5cccc(F)c5)c(Cl)c4)c3s2)C1)N1CCOCC1	Inhibition	'='	4.04	%				UO_0000187					False	CHEMBL1962128	GSK_PKIS: KIT (T6701 mutant) mean inhibition at 0.1 uM [Nanosyn]	B	BAO_0000357	single protein format	None	None	None	None	None	CHEMBL1936	Stem cell growth factor receptor	Homo sapiens	SINGLE PROTEIN	CHEMBL1961873	16	GSK Published Kinase Inhibitor Set			None
CHEMBL1909385	GW458787A	0	565.10	2	5.35	GW458787A	CS(=O)(=O)CCNCc1ccc(-c2ccc3ncnc(Nc4ccc(OCc5ccccc5)cc4)c3c2)o1.Cl	Inhibition	'='	3.32	%				UO_0000187					False	CHEMBL1962128	GSK_PKIS: KIT (T6701 mutant) mean inhibition at 0.1 uM [Nanosyn]	B	BAO_0000357	single protein format	None	None	None	None	None	CHEMBL1936	Stem cell growth factor receptor	Homo sapiens	SINGLE PROTEIN	CHEMBL1961873	16	GSK Published Kinase Inhibitor Set			None
CHEMBL218720	GSK-466314A	0	428.41	0	4.41	GSK466314A	CC1=C(C(=O)Nc2ccc3[nH]nc(C)c3c2)C(c2ccc(C(F)(F)F)cc2)CC(=O)N1	Inhibition	'='	2.41	%				UO_0000187					False	CHEMBL1962124	GSK_PKIS: KIT mean inhibition at 0.1 uM [Nanosyn]	B	BAO_0000357	single protein format	None	None	None	None	None	CHEMBL1936	Stem cell growth factor receptor	Homo sapiens	SINGLE PROTEIN	CHEMBL1961873	16	GSK Published Kinase Inhibitor Set			None
CHEMBL187985		0	299.34	0	1.68	SB-744941	CCn1c(-c2nonc2N)nc2c(N3CCCC3)nccc21	Inhibition	'='	-1.56	%				UO_0000187					False	CHEMBL1962124	GSK_PKIS: KIT mean inhibition at 0.1 uM [Nanosyn]	B	BAO_0000357	single protein format	None	None	None	None	None	CHEMBL1936	Stem cell growth factor receptor	Homo sapiens	SINGLE PROTEIN	CHEMBL1961873	16	GSK Published Kinase Inhibitor Set			None
CHEMBL1909368	GW683134A	0	575.91	2	7.00	GW683134A	Cl.O=C(Nc1ccc(Oc2ccc3[nH]c(NC(=O)c4ccco4)nc3c2)cc1)Nc1cc(C(F)(F)F)ccc1F	Inhibition	'='	12.63	%				UO_0000187					False	CHEMBL1962128	GSK_PKIS: KIT (T6701 mutant) mean inhibition at 0.1 uM [Nanosyn]	B	BAO_0000357	single protein format	None	None	None	None	None	CHEMBL1936	Stem cell growth factor receptor	Homo sapiens	SINGLE PROTEIN	CHEMBL1961873	16	GSK Published Kinase Inhibitor Set			None
CHEMBL179311	GW580509X	0	388.45	0	3.90	GW580509X	CCS(=O)(=O)c1ccc(OC)c(Nc2ncc(-c3cccc(OC)c3)o2)c1	Inhibition	'='	7.53	%				UO_0000187					False	CHEMBL1962127	GSK_PKIS: KIT (D816V mutant) mean inhibition at 1 uM [Nanosyn]	B	BAO_0000357	single protein format	None	None	None	None	None	CHEMBL1936	Stem cell growth factor receptor	Homo sapiens	SINGLE PROTEIN	CHEMBL1961873	16	GSK Published Kinase Inhibitor Set			None
CHEMBL179311	GW580509X	0	388.45	0	3.90	GW580509X	CCS(=O)(=O)c1ccc(OC)c(Nc2ncc(-c3cccc(OC)c3)o2)c1	Inhibition	'='	67.56	%				UO_0000187					False	CHEMBL1962129	GSK_PKIS: KIT (T6701 mutant) mean inhibition at 1 uM [Nanosyn]	B	BAO_0000357	single protein format	None	None	None	None	None	CHEMBL1936	Stem cell growth factor receptor	Homo sapiens	SINGLE PROTEIN	CHEMBL1961873	16	GSK Published Kinase Inhibitor Set			None
CHEMBL1909360	GW830263A	0	665.22	1	4.56	GW830263A	CN1CCN(C(=O)c2ccc(NC(=O)Nc3ccc(N(C)c4ccnc(Nc5ccc(CS(C)(=O)=O)cc5)n4)cc3)cc2)CC1.Cl	Inhibition	'='	58.66	%				UO_0000187					False	CHEMBL1962129	GSK_PKIS: KIT (T6701 mutant) mean inhibition at 1 uM [Nanosyn]	B	BAO_0000357	single protein format	None	None	None	None	None	CHEMBL1936	Stem cell growth factor receptor	Homo sapiens	SINGLE PROTEIN	CHEMBL1961873	16	GSK Published Kinase Inhibitor Set			None
CHEMBL441702	GSK-270822A	0	396.45	0	4.23	GSK270822A	CC1=C(C(=O)Nc2ccc3[nH]ncc3c2)C(c2ccc3ccccc3c2)CC(=O)N1	Inhibition	'='	-0.63	%				UO_0000187					False	CHEMBL1962127	GSK_PKIS: KIT (D816V mutant) mean inhibition at 1 uM [Nanosyn]	B	BAO_0000357	single protein format	None	None	None	None	None	CHEMBL1936	Stem cell growth factor receptor	Homo sapiens	SINGLE PROTEIN	CHEMBL1961873	16	GSK Published Kinase Inhibitor Set			None
CHEMBL218859	GW445012X	0	266.34	0	3.23	GW445012X	CNC(=O)c1cncc(/C=C/c2c(C)cccc2C)c1	Inhibition	'='	51.68	%				UO_0000187					False	CHEMBL1962125	GSK_PKIS: KIT mean inhibition at 1 uM [Nanosyn]	B	BAO_0000357	single protein format	None	None	None	None	None	CHEMBL1936	Stem cell growth factor receptor	Homo sapiens	SINGLE PROTEIN	CHEMBL1961873	16	GSK Published Kinase Inhibitor Set			None
CHEMBL456252	GSK-2110236A	0	520.62	1	3.45	GSK2110236A	COc1cc2c(cc1Nc1nc(Nc3ccsc3C(N)=O)c3cc[nH]c3n1)N(C(=O)CN(C)C)CCC2	Inhibition	'='	-32.94	%		Outside typical range		UO_0000187					False	CHEMBL1962124	GSK_PKIS: KIT mean inhibition at 0.1 uM [Nanosyn]	B	BAO_0000357	single protein format	None	None	None	None	None	CHEMBL1936	Stem cell growth factor receptor	Homo sapiens	SINGLE PROTEIN	CHEMBL1961873	16	GSK Published Kinase Inhibitor Set			None
CHEMBL531804	GW301888X	0	395.47	0	4.30	GW301888X	CN(C)c1cc2c(Nc3ccc4nc(Cc5ccccc5)[nH]c4c3)ncnc2cn1	Inhibition	'='	4.97	%				UO_0000187					False	CHEMBL1962124	GSK_PKIS: KIT mean inhibition at 0.1 uM [Nanosyn]	B	BAO_0000357	single protein format	None	None	None	None	None	CHEMBL1936	Stem cell growth factor receptor	Homo sapiens	SINGLE PROTEIN	CHEMBL1961873	16	GSK Published Kinase Inhibitor Set			None
CHEMBL517666	GW796921X	0	336.44	0	4.15	GW796921X	CCC(=O)Nc1ccc(C)c(-c2ccc(C(=O)NCC3CC3)cc2)c1	Inhibition	'='	-1.54	%				UO_0000187					False	CHEMBL1962126	GSK_PKIS: KIT (D816V mutant) mean inhibition at 0.1 uM [Nanosyn]	B	BAO_0000357	single protein format	None	None	None	None	None	CHEMBL1936	Stem cell growth factor receptor	Homo sapiens	SINGLE PROTEIN	CHEMBL1961873	16	GSK Published Kinase Inhibitor Set			None
CHEMBL267228		0	371.40	0	4.03	SB-431533	OCc1ccc(-c2nc(-c3ccccn3)c(-c3ccc4c(c3)OCO4)[nH]2)cc1	Inhibition	'='	3.32	%				UO_0000187					False	CHEMBL1962125	GSK_PKIS: KIT mean inhibition at 1 uM [Nanosyn]	B	BAO_0000357	single protein format	None	None	None	None	None	CHEMBL1936	Stem cell growth factor receptor	Homo sapiens	SINGLE PROTEIN	CHEMBL1961873	16	GSK Published Kinase Inhibitor Set			None
CHEMBL402108	GW708893X	0	417.90	1	5.60	GW708893X	Cc1nnc(-c2ccc(C)c(-c3ccc(C(=O)NCc4ccc(Cl)cc4)cc3)c2)o1	Inhibition	'='	4.95	%				UO_0000187					False	CHEMBL1962124	GSK_PKIS: KIT mean inhibition at 0.1 uM [Nanosyn]	B	BAO_0000357	single protein format	None	None	None	None	None	CHEMBL1936	Stem cell growth factor receptor	Homo sapiens	SINGLE PROTEIN	CHEMBL1961873	16	GSK Published Kinase Inhibitor Set			None
CHEMBL402108	GW708893X	0	417.90	1	5.60	GW708893X	Cc1nnc(-c2ccc(C)c(-c3ccc(C(=O)NCc4ccc(Cl)cc4)cc3)c2)o1	Inhibition	'='	-1.65	%				UO_0000187					False	CHEMBL1962130	GSK_PKIS: KIT (V560G mutant) mean inhibition at 0.1 uM [Nanosyn]	B	BAO_0000357	single protein format	None	None	None	None	None	CHEMBL1936	Stem cell growth factor receptor	Homo sapiens	SINGLE PROTEIN	CHEMBL1961873	16	GSK Published Kinase Inhibitor Set			None
CHEMBL231623	GSK-620503A	0	307.33	0	3.24	GSK620503A	NC(=O)c1cc(-c2ccc(F)cc2)cc(-c2ccncc2)c1N	Inhibition	'='	8.15	%				UO_0000187					False	CHEMBL1962129	GSK_PKIS: KIT (T6701 mutant) mean inhibition at 1 uM [Nanosyn]	B	BAO_0000357	single protein format	None	None	None	None	None	CHEMBL1936	Stem cell growth factor receptor	Homo sapiens	SINGLE PROTEIN	CHEMBL1961873	16	GSK Published Kinase Inhibitor Set			None
CHEMBL191105		0	287.33	0	1.02	SB-751399	CN(C)CCCn1c(-c2nonc2N)nc2cnccc21	Inhibition	'='	-21.27	%		Outside typical range		UO_0000187					False	CHEMBL1962127	GSK_PKIS: KIT (D816V mutant) mean inhibition at 1 uM [Nanosyn]	B	BAO_0000357	single protein format	None	None	None	None	None	CHEMBL1936	Stem cell growth factor receptor	Homo sapiens	SINGLE PROTEIN	CHEMBL1961873	16	GSK Published Kinase Inhibitor Set			None
CHEMBL269985	GW701032X	0	413.48	0	4.96	GW701032X	COc1ccc(CNC(=O)c2ccc(-c3cc(-c4nnc(C)o4)ccc3C)cc2)cc1	Inhibition	'='	2.42	%				UO_0000187					False	CHEMBL1962124	GSK_PKIS: KIT mean inhibition at 0.1 uM [Nanosyn]	B	BAO_0000357	single protein format	None	None	None	None	None	CHEMBL1936	Stem cell growth factor receptor	Homo sapiens	SINGLE PROTEIN	CHEMBL1961873	16	GSK Published Kinase Inhibitor Set			None
CHEMBL1909360	GW830263A	0	665.22	1	4.56	GW830263A	CN1CCN(C(=O)c2ccc(NC(=O)Nc3ccc(N(C)c4ccnc(Nc5ccc(CS(C)(=O)=O)cc5)n4)cc3)cc2)CC1.Cl	Inhibition	'='	88.49	%				UO_0000187					False	CHEMBL1962125	GSK_PKIS: KIT mean inhibition at 1 uM [Nanosyn]	B	BAO_0000357	single protein format	None	None	None	None	None	CHEMBL1936	Stem cell growth factor receptor	Homo sapiens	SINGLE PROTEIN	CHEMBL1961873	16	GSK Published Kinase Inhibitor Set			None
CHEMBL191105		0	287.33	0	1.02	SB-751399	CN(C)CCCn1c(-c2nonc2N)nc2cnccc21	Inhibition	'='	-1.36	%				UO_0000187					False	CHEMBL1962130	GSK_PKIS: KIT (V560G mutant) mean inhibition at 0.1 uM [Nanosyn]	B	BAO_0000357	single protein format	None	None	None	None	None	CHEMBL1936	Stem cell growth factor receptor	Homo sapiens	SINGLE PROTEIN	CHEMBL1961873	16	GSK Published Kinase Inhibitor Set			None
CHEMBL514162	GW852849X	0	443.91	0	4.44	GW852849X	COc1cc2ncn(-c3cc(OCc4ccccc4Cl)c(C(N)=O)s3)c2cc1OC	Inhibition	'='	-0.43	%				UO_0000187					False	CHEMBL1962127	GSK_PKIS: KIT (D816V mutant) mean inhibition at 1 uM [Nanosyn]	B	BAO_0000357	single protein format	None	None	None	None	None	CHEMBL1936	Stem cell growth factor receptor	Homo sapiens	SINGLE PROTEIN	CHEMBL1961873	16	GSK Published Kinase Inhibitor Set			None
CHEMBL237570		0	467.59	1	6.02	SB-630812	COc1ccc2cc(-c3c(-c4ccncc4)nc(-c4ccc([S+](C)[O-])cc4C)n3C)ccc2c1	Inhibition	'='	-3.08	%				UO_0000187					False	CHEMBL1962127	GSK_PKIS: KIT (D816V mutant) mean inhibition at 1 uM [Nanosyn]	B	BAO_0000357	single protein format	None	None	None	None	None	CHEMBL1936	Stem cell growth factor receptor	Homo sapiens	SINGLE PROTEIN	CHEMBL1961873	16	GSK Published Kinase Inhibitor Set			None
CHEMBL191105		0	287.33	0	1.02	SB-751399	CN(C)CCCn1c(-c2nonc2N)nc2cnccc21	Inhibition	'='	3.91	%				UO_0000187					False	CHEMBL1962125	GSK_PKIS: KIT mean inhibition at 1 uM [Nanosyn]	B	BAO_0000357	single protein format	None	None	None	None	None	CHEMBL1936	Stem cell growth factor receptor	Homo sapiens	SINGLE PROTEIN	CHEMBL1961873	16	GSK Published Kinase Inhibitor Set			None
CHEMBL269985	GW701032X	0	413.48	0	4.96	GW701032X	COc1ccc(CNC(=O)c2ccc(-c3cc(-c4nnc(C)o4)ccc3C)cc2)cc1	Inhibition	'='	4.68	%				UO_0000187					False	CHEMBL1962130	GSK_PKIS: KIT (V560G mutant) mean inhibition at 0.1 uM [Nanosyn]	B	BAO_0000357	single protein format	None	None	None	None	None	CHEMBL1936	Stem cell growth factor receptor	Homo sapiens	SINGLE PROTEIN	CHEMBL1961873	16	GSK Published Kinase Inhibitor Set			None
CHEMBL3337846		0	347.28	0	3.15	2	COc1cccc(C(=O)Nc2nc3cc4c(cc3[nH]2)OC(F)(F)O4)c1	Activity	'='	26.0	%				UO_0000187					False	CHEMBL3373404	Inhibition of KIT V559/T670I mutant (unknown origin) assessed as residual enzyme activity at 10 uM	B	BAO_0000357	single protein format	Homo sapiens	None	None	None	None	CHEMBL1936	Stem cell growth factor receptor	Homo sapiens	SINGLE PROTEIN	CHEMBL3352555	1	Scientific Literature	J. Med. Chem.	2014	None
CHEMBL346551		0	264.28	0	2.17	SKF-62604	O=C1NC(=O)C(c2ccccc2)=C1Nc1ccccc1	Inhibition	'='	8.4	%				UO_0000187					False	CHEMBL1962127	GSK_PKIS: KIT (D816V mutant) mean inhibition at 1 uM [Nanosyn]	B	BAO_0000357	single protein format	None	None	None	None	None	CHEMBL1936	Stem cell growth factor receptor	Homo sapiens	SINGLE PROTEIN	CHEMBL1961873	16	GSK Published Kinase Inhibitor Set			None
CHEMBL189148	GW829055X	0	398.86	1	5.25	GW829055X	Clc1ccc(-c2nn3ncccc3c2-c2ccnc(Nc3ccccc3)n2)cc1	Inhibition	'='	-1.04	%				UO_0000187					False	CHEMBL1962127	GSK_PKIS: KIT (D816V mutant) mean inhibition at 1 uM [Nanosyn]	B	BAO_0000357	single protein format	None	None	None	None	None	CHEMBL1936	Stem cell growth factor receptor	Homo sapiens	SINGLE PROTEIN	CHEMBL1961873	16	GSK Published Kinase Inhibitor Set			None
CHEMBL525191		0	334.38	0	2.73	GDC-0879	OCCn1cc(-c2ccc3c(c2)CC/C3=N\O)c(-c2ccncc2)n1	Kd	'>'	10000.0	nM				UO_0000065					False	CHEMBL1908485	Binding constant for KIT(D816H) kinase domain	B	BAO_0000357	single protein format	None	None	None	None	None	CHEMBL1936	Stem cell growth factor receptor	Homo sapiens	SINGLE PROTEIN	CHEMBL1908390	1	Scientific Literature	Nat. Biotechnol.	2011	None
CHEMBL525191		0	334.38	0	2.73	GDC-0879	OCCn1cc(-c2ccc3c(c2)CC/C3=N\O)c(-c2ccncc2)n1	Kd	'>'	10000.0	nM				UO_0000065					False	CHEMBL1908486	Binding constant for KIT(D816V) kinase domain	B	BAO_0000357	single protein format	None	None	None	None	None	CHEMBL1936	Stem cell growth factor receptor	Homo sapiens	SINGLE PROTEIN	CHEMBL1908390	1	Scientific Literature	Nat. Biotechnol.	2011	None
CHEMBL379218		0	358.45	0	3.88	A-674563	Cc1n[nH]c2ccc(-c3cncc(OC[C@@H](N)Cc4ccccc4)c3)cc12	Kd	'='	4300.0	nM	5.37			UO_0000065	14.97	0.27	1.49	6.99	False	CHEMBL1908485	Binding constant for KIT(D816H) kinase domain	B	BAO_0000357	single protein format	None	None	None	None	None	CHEMBL1936	Stem cell growth factor receptor	Homo sapiens	SINGLE PROTEIN	CHEMBL1908390	1	Scientific Literature	Nat. Biotechnol.	2011	None
CHEMBL522892	DOVITINIB	3	392.44	0	2.54	CHIR-258/TKI-258	CN1CCN(c2ccc3nc(-c4c(N)c5c(F)cccc5[nH]c4=O)[nH]c3c2)CC1	Kd	'='	45.0	nM	7.35			UO_0000065	18.72	0.35	4.81	7.81	False	CHEMBL1908484	Binding constant for KIT(A829P) kinase domain	B	BAO_0000357	single protein format	None	None	None	None	None	CHEMBL1936	Stem cell growth factor receptor	Homo sapiens	SINGLE PROTEIN	CHEMBL1908390	1	Scientific Literature	Nat. Biotechnol.	2011	None
CHEMBL1236107	SGX-523	1	359.42	0	3.22	SGX-523	Cn1cc(-c2ccc3nnc(Sc4ccc5ncccc5c4)n3n2)cn1	Kd	'>'	10000.0	nM				UO_0000065					False	CHEMBL1908486	Binding constant for KIT(D816V) kinase domain	B	BAO_0000357	single protein format	None	None	None	None	None	CHEMBL1936	Stem cell growth factor receptor	Homo sapiens	SINGLE PROTEIN	CHEMBL1908390	1	Scientific Literature	Nat. Biotechnol.	2011	None
CHEMBL296468	BMS-387032	1	380.54	0	3.66	BMS-387032/SNS-032	CC(C)(C)c1cnc(CSc2cnc(NC(=O)C3CCNCC3)s2)o1	Kd	'>'	10000.0	nM				UO_0000065					True	CHEMBL1908485	Binding constant for KIT(D816H) kinase domain	B	BAO_0000357	single protein format	None	None	None	None	None	CHEMBL1936	Stem cell growth factor receptor	Homo sapiens	SINGLE PROTEIN	CHEMBL1908390	1	Scientific Literature	Nat. Biotechnol.	2011	None
CHEMBL296468	BMS-387032	1	380.54	0	3.66	BMS-387032/SNS-032	CC(C)(C)c1cnc(CSc2cnc(NC(=O)C3CCNCC3)s2)o1	Kd	'>'	10000.0	nM				UO_0000065					True	CHEMBL1908488	Binding constant for KIT(V559D) kinase domain	B	BAO_0000357	single protein format	None	None	None	None	None	CHEMBL1936	Stem cell growth factor receptor	Homo sapiens	SINGLE PROTEIN	CHEMBL1908390	1	Scientific Literature	Nat. Biotechnol.	2011	None
CHEMBL1915438		0	372.82	0	4.97	14k	Clc1ccccc1Nc1nc2c(-c3nnc[nH]3)cccc2c2cnccc12	Inhibition	'='	92.0	%				UO_0000187					False	CHEMBL1919003	Inhibition of human recombinant cKit D816H mutant at 0.5 uM by radiometric filter-binding assay	B	BAO_0000357	single protein format	Homo sapiens	None	None	None	None	CHEMBL1936	Stem cell growth factor receptor	Homo sapiens	SINGLE PROTEIN	CHEMBL1914433	1	Scientific Literature	Bioorg. Med. Chem. Lett.	2011	None
CHEMBL495902	GW820759X	0	291.35	0	3.43	GW820759X	Cc1ccc(C(=O)NC2CC2)cc1-c1ccc2[nH]ncc2c1	Inhibition	'='	6.83	%				UO_0000187					False	CHEMBL1962131	GSK_PKIS: KIT (V560G mutant) mean inhibition at 1 uM [Nanosyn]	B	BAO_0000357	single protein format	None	None	None	None	None	CHEMBL1936	Stem cell growth factor receptor	Homo sapiens	SINGLE PROTEIN	CHEMBL1961873	16	GSK Published Kinase Inhibitor Set			None
CHEMBL183993	GW811761X	0	400.36	0	4.35	GW811761X	CCOc1ccc2c(-c3ccnc(Nc4cccc(C(F)(F)F)c4)n3)cnn2n1	Inhibition	'='	3.49	%				UO_0000187					False	CHEMBL1962129	GSK_PKIS: KIT (T6701 mutant) mean inhibition at 1 uM [Nanosyn]	B	BAO_0000357	single protein format	None	None	None	None	None	CHEMBL1936	Stem cell growth factor receptor	Homo sapiens	SINGLE PROTEIN	CHEMBL1961873	16	GSK Published Kinase Inhibitor Set			None
CHEMBL1794052	GW405841X	0	453.09	0	4.20	GW405841X	COC(=O)c1ccc2c(c1)C(=Cc1cc(Br)c(O)c(Br)c1)C(=O)N2	Inhibition	'='	2.0	%				UO_0000187					False	CHEMBL1962128	GSK_PKIS: KIT (T6701 mutant) mean inhibition at 0.1 uM [Nanosyn]	B	BAO_0000357	single protein format	None	None	None	None	None	CHEMBL1936	Stem cell growth factor receptor	Homo sapiens	SINGLE PROTEIN	CHEMBL1961873	16	GSK Published Kinase Inhibitor Set			None
CHEMBL179311	GW580509X	0	388.45	0	3.90	GW580509X	CCS(=O)(=O)c1ccc(OC)c(Nc2ncc(-c3cccc(OC)c3)o2)c1	Inhibition	'='	38.33	%				UO_0000187					False	CHEMBL1962131	GSK_PKIS: KIT (V560G mutant) mean inhibition at 1 uM [Nanosyn]	B	BAO_0000357	single protein format	None	None	None	None	None	CHEMBL1936	Stem cell growth factor receptor	Homo sapiens	SINGLE PROTEIN	CHEMBL1961873	16	GSK Published Kinase Inhibitor Set			None
CHEMBL182283	GW819230X	0	293.33	0	3.55	GW819230X	Cc1ccc(-c2cc3c(NC(=O)C4CC4)ncnc3o2)cc1	Inhibition	'='	8.01	%				UO_0000187					False	CHEMBL1962129	GSK_PKIS: KIT (T6701 mutant) mean inhibition at 1 uM [Nanosyn]	B	BAO_0000357	single protein format	None	None	None	None	None	CHEMBL1936	Stem cell growth factor receptor	Homo sapiens	SINGLE PROTEIN	CHEMBL1961873	16	GSK Published Kinase Inhibitor Set			None
CHEMBL502835	NINTEDANIB	4	539.64	1	3.62	BIBF-1120	COC(=O)c1ccc2c(c1)NC(=O)/C2=C(\Nc1ccc(N(C)C(=O)CN2CCN(C)CC2)cc1)c1ccccc1	Kd	'='	29.0	nM	7.54			UO_0000065	13.97	0.26	3.92	8.00	False	CHEMBL1908490	Binding constant for KIT(V559D,V654A) kinase domain	B	BAO_0000357	single protein format	None	None	None	None	None	CHEMBL1936	Stem cell growth factor receptor	Homo sapiens	SINGLE PROTEIN	CHEMBL1908390	1	Scientific Literature	Nat. Biotechnol.	2011	None
CHEMBL475761	GW784684X	0	564.09	2	6.81	GW784684X	CN1CCN(Cc2ccc(-c3cc4ncnc(Nc5ccc(OCc6cccc(F)c6)c(Cl)c5)c4s3)o2)CC1	Inhibition	'='	12.68	%				UO_0000187					False	CHEMBL1962125	GSK_PKIS: KIT mean inhibition at 1 uM [Nanosyn]	B	BAO_0000357	single protein format	None	None	None	None	None	CHEMBL1936	Stem cell growth factor receptor	Homo sapiens	SINGLE PROTEIN	CHEMBL1961873	16	GSK Published Kinase Inhibitor Set			None
CHEMBL1908396		0	480.55	1	5.39	Ki-20227	COc1cc(Oc2ccnc3cc(OC)c(OC)cc23)ccc1NC(=O)NC(C)c1nccs1	Kd	'='	0.86	nM	9.07			UO_0000065	18.86	0.36	3.68	8.73	False	CHEMBL1908487	Binding constant for KIT(L576P) kinase domain	B	BAO_0000357	single protein format	None	None	None	None	None	CHEMBL1936	Stem cell growth factor receptor	Homo sapiens	SINGLE PROTEIN	CHEMBL1908390	1	Scientific Literature	Nat. Biotechnol.	2011	None
CHEMBL1909377		0	341.80	0	3.29	SB-400868-A	Cl.c1ccc(-c2nc3n(c2-c2ccc4c(c2)OCO4)CCC3)nc1	Inhibition	'='	-1.47	%				UO_0000187					False	CHEMBL1962130	GSK_PKIS: KIT (V560G mutant) mean inhibition at 0.1 uM [Nanosyn]	B	BAO_0000357	single protein format	None	None	None	None	None	CHEMBL1936	Stem cell growth factor receptor	Homo sapiens	SINGLE PROTEIN	CHEMBL1961873	16	GSK Published Kinase Inhibitor Set			None
CHEMBL1956068	GW296115X	0	385.38	0	3.86	GW296115X	COc1ccc2[nH]c3c4[nH]c5ccc(OC)cc5c4c4c(c3c2c1)C(=O)NC4=O	Inhibition	'='	6.78	%				UO_0000187					False	CHEMBL1962128	GSK_PKIS: KIT (T6701 mutant) mean inhibition at 0.1 uM [Nanosyn]	B	BAO_0000357	single protein format	None	None	None	None	None	CHEMBL1936	Stem cell growth factor receptor	Homo sapiens	SINGLE PROTEIN	CHEMBL1961873	16	GSK Published Kinase Inhibitor Set			None
CHEMBL1909363	GSK-269962B	0	607.07	2	3.84	GSK269962B	CCn1c(-c2nonc2N)nc2cnc(Oc3cccc(NC(=O)c4ccc(OCCN5CCOCC5)cc4)c3)cc21.Cl	Inhibition	'='	2.87	%				UO_0000187					False	CHEMBL1962128	GSK_PKIS: KIT (T6701 mutant) mean inhibition at 0.1 uM [Nanosyn]	B	BAO_0000357	single protein format	None	None	None	None	None	CHEMBL1936	Stem cell growth factor receptor	Homo sapiens	SINGLE PROTEIN	CHEMBL1961873	16	GSK Published Kinase Inhibitor Set			None
CHEMBL66292	PYRAZOLOPYRIMIDINE 2	0	422.47	0	2.67	GW811168X	COc1cccc(-n2ncc3c(N/N=C/c4ccc(S(C)(=O)=O)cc4)ncnc32)c1	Inhibition	'='	61.65	%				UO_0000187					False	CHEMBL1962125	GSK_PKIS: KIT mean inhibition at 1 uM [Nanosyn]	B	BAO_0000357	single protein format	None	None	None	None	None	CHEMBL1936	Stem cell growth factor receptor	Homo sapiens	SINGLE PROTEIN	CHEMBL1961873	16	GSK Published Kinase Inhibitor Set			None
CHEMBL189353	GW809897X	0	571.49	2	6.48	GW809897X	CN(c1ccc(NC(=O)Nc2c(Cl)cccc2Cl)cc1)c1ccnc(Nc2cccc(CS(C)(=O)=O)c2)n1	Inhibition	'='	81.47	%				UO_0000187					False	CHEMBL1962131	GSK_PKIS: KIT (V560G mutant) mean inhibition at 1 uM [Nanosyn]	B	BAO_0000357	single protein format	None	None	None	None	None	CHEMBL1936	Stem cell growth factor receptor	Homo sapiens	SINGLE PROTEIN	CHEMBL1961873	16	GSK Published Kinase Inhibitor Set			None
CHEMBL66292	PYRAZOLOPYRIMIDINE 2	0	422.47	0	2.67	GW811168X	COc1cccc(-n2ncc3c(N/N=C/c4ccc(S(C)(=O)=O)cc4)ncnc32)c1	Inhibition	'='	44.78	%				UO_0000187					False	CHEMBL1962129	GSK_PKIS: KIT (T6701 mutant) mean inhibition at 1 uM [Nanosyn]	B	BAO_0000357	single protein format	None	None	None	None	None	CHEMBL1936	Stem cell growth factor receptor	Homo sapiens	SINGLE PROTEIN	CHEMBL1961873	16	GSK Published Kinase Inhibitor Set			None
CHEMBL1909363	GSK-269962B	0	607.07	2	3.84	GSK269962B	CCn1c(-c2nonc2N)nc2cnc(Oc3cccc(NC(=O)c4ccc(OCCN5CCOCC5)cc4)c3)cc21.Cl	Inhibition	'='	-1.11	%				UO_0000187					False	CHEMBL1962130	GSK_PKIS: KIT (V560G mutant) mean inhibition at 0.1 uM [Nanosyn]	B	BAO_0000357	single protein format	None	None	None	None	None	CHEMBL1936	Stem cell growth factor receptor	Homo sapiens	SINGLE PROTEIN	CHEMBL1961873	16	GSK Published Kinase Inhibitor Set			None
CHEMBL194062	GW572399X	0	315.35	0	2.73	GW572399X	NS(=O)(=O)c1ccc(Nc2ncc(-c3ccccc3)o2)cc1	Inhibition	'='	88.57	%				UO_0000187					False	CHEMBL1962125	GSK_PKIS: KIT mean inhibition at 1 uM [Nanosyn]	B	BAO_0000357	single protein format	None	None	None	None	None	CHEMBL1936	Stem cell growth factor receptor	Homo sapiens	SINGLE PROTEIN	CHEMBL1961873	16	GSK Published Kinase Inhibitor Set			None
CHEMBL347580		0	320.35	0	2.13	SB-361058	COc1ccc(C2=C(N3CCc4ccccc43)C(=O)NC2=O)cc1	Inhibition	'='	4.55	%				UO_0000187					False	CHEMBL1962131	GSK_PKIS: KIT (V560G mutant) mean inhibition at 1 uM [Nanosyn]	B	BAO_0000357	single protein format	None	None	None	None	None	CHEMBL1936	Stem cell growth factor receptor	Homo sapiens	SINGLE PROTEIN	CHEMBL1961873	16	GSK Published Kinase Inhibitor Set			None
CHEMBL66292	PYRAZOLOPYRIMIDINE 2	0	422.47	0	2.67	GW811168X	COc1cccc(-n2ncc3c(N/N=C/c4ccc(S(C)(=O)=O)cc4)ncnc32)c1	Inhibition	'='	9.23	%				UO_0000187					False	CHEMBL1962127	GSK_PKIS: KIT (D816V mutant) mean inhibition at 1 uM [Nanosyn]	B	BAO_0000357	single protein format	None	None	None	None	None	CHEMBL1936	Stem cell growth factor receptor	Homo sapiens	SINGLE PROTEIN	CHEMBL1961873	16	GSK Published Kinase Inhibitor Set			None
CHEMBL603469	LESTAURTINIB	3	439.47	0	3.47	CEP-701	C[C@]12O[C@H](C[C@]1(O)CO)n1c3ccccc3c3c4c(c5c6ccccc6n2c5c31)CNC4=O	Kd	'='	76.0	nM	7.12			UO_0000065	16.20	0.29	3.65	8.03	True	CHEMBL1244475	Binding affinity to KIT V559D mutant	B	BAO_0000019	assay format	Homo sapiens	None	None	None	None	CHEMBL1936	Stem cell growth factor receptor	Homo sapiens	SINGLE PROTEIN	CHEMBL1240346	1	Scientific Literature	Blood	2009	None
CHEMBL4093614		0	404.87	0	2.95	10d	Cc1[nH]c(/C=C2\C(=O)Nc3ccc(F)cc32)c(C)c1NC(=O)[C@H]1CCCN1.Cl	IC50	'='	227.0	nM	6.64			UO_0000065	18.03	0.34	3.69	7.72	False	CHEMBL4007943	Inhibition of human KIT	B	BAO_0000357	single protein format	Homo sapiens	None	None	None	None	CHEMBL1936	Stem cell growth factor receptor	Homo sapiens	SINGLE PROTEIN	CHEMBL4007390	1	Scientific Literature	Eur J Med Chem	2017	None
CHEMBL3264107		0	411.44	1	5.73	52a	CCOP(=O)(CC)Cc1cccc(Nc2cc(-c3ccccc3OC)ncn2)c1	Inhibition	'='	28.0	%				UO_0000187					False	CHEMBL3267561	Inhibition of cKIT (unknown origin) at 1 uM	B	BAO_0000357	single protein format	Homo sapiens	None	None	None	None	CHEMBL1936	Stem cell growth factor receptor	Homo sapiens	SINGLE PROTEIN	CHEMBL3259517	1	Scientific Literature	J. Med. Chem.	2014	None
CHEMBL1173655	AFATINIB	4	485.95	0	4.39	BIBW-2992	CN(C)C/C=C/C(=O)Nc1cc2c(Nc3ccc(F)c(Cl)c3)ncnc2cc1O[C@H]1CCOC1	Kd	'>'	10000.0	nM				UO_0000065					False	CHEMBL1908486	Binding constant for KIT(D816V) kinase domain	B	BAO_0000357	single protein format	None	None	None	None	None	CHEMBL1936	Stem cell growth factor receptor	Homo sapiens	SINGLE PROTEIN	CHEMBL1908390	1	Scientific Literature	Nat. Biotechnol.	2011	None
CHEMBL464552		0	532.58	1	3.40	GSK-1838705A	CNC(=O)c1c(F)cccc1Nc1nc(Nc2cc3c(cc2OC)CCN3C(=O)CN(C)C)nc2[nH]ccc12	Kd	'>'	10000.0	nM				UO_0000065					False	CHEMBL1908484	Binding constant for KIT(A829P) kinase domain	B	BAO_0000357	single protein format	None	None	None	None	None	CHEMBL1936	Stem cell growth factor receptor	Homo sapiens	SINGLE PROTEIN	CHEMBL1908390	1	Scientific Literature	Nat. Biotechnol.	2011	None
CHEMBL1163518		0	514.98	2	6.48	5k	O=C(c1ccc(-c2cnc3c(c2)N(Cc2cc(Cl)ccc2C(F)(F)F)CCN3)cc1)N1CCCCC1	Inhibition	'<'	50.0	%				UO_0000187					False	CHEMBL1166038	Inhibition of KIT at 1 uM	B	BAO_0000357	single protein format	None	None	None	None	None	CHEMBL1936	Stem cell growth factor receptor	Homo sapiens	SINGLE PROTEIN	CHEMBL1165965	1	Scientific Literature	Bioorg. Med. Chem.	2010	None
CHEMBL231568		0	507.98	2	5.24	22	CNC(=O)c1cc(Oc2ccc3oc(Nc4ccc(Cl)c(OC[C@@H]5CCCN5C)c4)nc3c2)ccn1	IC50	'='	30.0	nM	7.52			UO_0000065	14.81	0.29	2.28	7.39	False	CHEMBL895915	Inhibition of cKit kinase	B	BAO_0000357	single protein format	Homo sapiens	None	None	None	None	CHEMBL1936	Stem cell growth factor receptor	Homo sapiens	SINGLE PROTEIN	CHEMBL1148766	1	Scientific Literature	J. Med. Chem.	2007	None
CHEMBL491473	CEDIRANIB	3	450.51	1	5.22	AZD-2171	COc1cc2c(Oc3ccc4[nH]c(C)cc4c3F)ncnc2cc1OCCCN1CCCC1	Kd	'='	98.0	nM	7.01			UO_0000065	15.56	0.29	1.79	9.67	False	CHEMBL1908484	Binding constant for KIT(A829P) kinase domain	B	BAO_0000357	single protein format	None	None	None	None	None	CHEMBL1936	Stem cell growth factor receptor	Homo sapiens	SINGLE PROTEIN	CHEMBL1908390	1	Scientific Literature	Nat. Biotechnol.	2011	None
CHEMBL603469	LESTAURTINIB	3	439.47	0	3.47	CEP-701	C[C@]12O[C@H](C[C@]1(O)CO)n1c3ccccc3c3c4c(c5c6ccccc6n2c5c31)CNC4=O	Kd	'='	11.0	nM	7.96			UO_0000065	18.11	0.33	4.49	8.98	False	CHEMBL1908485	Binding constant for KIT(D816H) kinase domain	B	BAO_0000357	single protein format	None	None	None	None	None	CHEMBL1936	Stem cell growth factor receptor	Homo sapiens	SINGLE PROTEIN	CHEMBL1908390	1	Scientific Literature	Nat. Biotechnol.	2011	None
CHEMBL1721885	SU-014813	2	442.49	0	1.69	SU-14813	Cc1[nH]c(/C=C2\C(=O)Nc3ccc(F)cc32)c(C)c1C(=O)NC[C@H](O)CN1CCOCC1	Kd	'='	0.29	nM	9.54			UO_0000065	21.55	0.41	7.85	8.94	False	CHEMBL1908487	Binding constant for KIT(L576P) kinase domain	B	BAO_0000357	single protein format	None	None	None	None	None	CHEMBL1936	Stem cell growth factor receptor	Homo sapiens	SINGLE PROTEIN	CHEMBL1908390	1	Scientific Literature	Nat. Biotechnol.	2011	None
CHEMBL491473	CEDIRANIB	3	450.51	1	5.22	AZD-2171	COc1cc2c(Oc3ccc4[nH]c(C)cc4c3F)ncnc2cc1OCCCN1CCCC1	Kd	'='	820.0	nM	6.09			UO_0000065	13.51	0.25	0.87	8.39	False	CHEMBL1908485	Binding constant for KIT(D816H) kinase domain	B	BAO_0000357	single protein format	None	None	None	None	None	CHEMBL1936	Stem cell growth factor receptor	Homo sapiens	SINGLE PROTEIN	CHEMBL1908390	1	Scientific Literature	Nat. Biotechnol.	2011	None
CHEMBL3985461		0	439.48	0	4.26	BDBM193954	Cc1ccc(-c2noc(C3CC(n4cccn4)C3)n2)cc1NC(=O)c1cnc2ccccn12	IC50	'='	71.0	nM	7.15		346275	UO_0000065	16.27	0.30	2.89	6.93	False	CHEMBL3887627	Cell Proliferation Assay: The compounds was tested for inhibition of SCF dependent proliferation using human Mo7e cells which endogenously express c-kit in a 384 well format. Three-fold serially diluted test compounds (Cmax=10 mM) were evaluated for their antiproliferative activity of Mo7e cells stimulated with human recombinant SCF. After 48 hours of incubation at 37° C., cell viability was meas…	B	BAO_0000219	cell-based format	Homo sapiens	None	None	Mo7e	None	CHEMBL1936	Stem cell growth factor receptor	Homo sapiens	SINGLE PROTEIN	CHEMBL3886388	37	BindingDB Database		2015	None
CHEMBL3939906		0	497.50	0	4.62	BDBM194056	COCCOCc1ccc2ncc(C(=O)Nc3cc(-c4noc(C5CC(F)(F)C5)n4)ccc3C)n2c1	IC50	'='	101.0	nM	7.00		346397	UO_0000065	14.06	0.27	2.38	6.74	False	CHEMBL3887627	Cell Proliferation Assay: The compounds was tested for inhibition of SCF dependent proliferation using human Mo7e cells which endogenously express c-kit in a 384 well format. Three-fold serially diluted test compounds (Cmax=10 mM) were evaluated for their antiproliferative activity of Mo7e cells stimulated with human recombinant SCF. After 48 hours of incubation at 37° C., cell viability was meas…	B	BAO_0000219	cell-based format	Homo sapiens	None	None	Mo7e	None	CHEMBL1936	Stem cell growth factor receptor	Homo sapiens	SINGLE PROTEIN	CHEMBL3886388	37	BindingDB Database		2015	None
CHEMBL3948219		0	403.44	0	3.57	BDBM193916	Cc1ccc(-c2noc([C@H]3C[C@@](C)(O)C3)n2)cc1NC(=O)c1cnc2ccccn12	IC50	'='	119.0	nM	6.92		346236	UO_0000065	17.16	0.32	3.35	6.56	False	CHEMBL3887627	Cell Proliferation Assay: The compounds was tested for inhibition of SCF dependent proliferation using human Mo7e cells which endogenously express c-kit in a 384 well format. Three-fold serially diluted test compounds (Cmax=10 mM) were evaluated for their antiproliferative activity of Mo7e cells stimulated with human recombinant SCF. After 48 hours of incubation at 37° C., cell viability was meas…	B	BAO_0000219	cell-based format	Homo sapiens	None	None	Mo7e	None	CHEMBL1936	Stem cell growth factor receptor	Homo sapiens	SINGLE PROTEIN	CHEMBL3886388	37	BindingDB Database		2015	None
CHEMBL3902502		0	495.53	1	5.16	BDBM193963	Cc1ccc(-c2noc(C3CC(F)(F)C3)n2)cc1NC(=O)c1cnc2ccc(CCC(C)(C)O)cn12	IC50	'='	31.0	nM	7.51		346284	UO_0000065	15.15	0.28	2.35	7.11	False	CHEMBL3887627	Cell Proliferation Assay: The compounds was tested for inhibition of SCF dependent proliferation using human Mo7e cells which endogenously express c-kit in a 384 well format. Three-fold serially diluted test compounds (Cmax=10 mM) were evaluated for their antiproliferative activity of Mo7e cells stimulated with human recombinant SCF. After 48 hours of incubation at 37° C., cell viability was meas…	B	BAO_0000219	cell-based format	Homo sapiens	None	None	Mo7e	None	CHEMBL1936	Stem cell growth factor receptor	Homo sapiens	SINGLE PROTEIN	CHEMBL3886388	37	BindingDB Database		2015	None
CHEMBL1171837	PONATINIB	4	532.57	1	4.46	20g, AP24534	Cc1ccc(C(=O)Nc2ccc(CN3CCN(C)CC3)c(C(F)(F)F)c2)cc1C#Cc1cnc2cccnn12	Inhibition						Active						False	CHEMBL1176895	Inhibition of recombinant c-Kit by Hotspot assay	B	BAO_0000357	single protein format	None	None	None	None	None	CHEMBL1936	Stem cell growth factor receptor	Homo sapiens	SINGLE PROTEIN	CHEMBL1177713	1	Scientific Literature	J. Med. Chem.	2010	None
CHEMBL399534		0	412.40	0	4.31	22	CNc1cc(CNc2ccccc2C(=O)Nc2ccc3c(c2)OC(F)(F)O3)ccn1	IC50	'='	3.0	nM	8.52			UO_0000065	20.67	0.39	4.21	10.09	False	CHEMBL922915	Inhibition of human recombinant cKit by FRET assay	B	BAO_0000357	single protein format	None	None	None	None	None	CHEMBL1936	Stem cell growth factor receptor	Homo sapiens	SINGLE PROTEIN	CHEMBL1140657	1	Scientific Literature	Bioorg. Med. Chem. Lett.	2007	None
CHEMBL255863	NILOTINIB	4	529.53	2	6.36	2	Cc1cn(-c2cc(NC(=O)c3ccc(C)c(Nc4nccc(-c5cccnc5)n4)c3)cc(C(F)(F)F)c2)cn1	Kd	'='	17.0	nM	7.77			UO_0000065	14.67	0.27	1.41	7.96	False	CHEMBL2319223	Binding affinity to human c-Kit	B	BAO_0000357	single protein format	Homo sapiens	None	None	None	None	CHEMBL1936	Stem cell growth factor receptor	Homo sapiens	SINGLE PROTEIN	CHEMBL2311368	1	Scientific Literature	Bioorg. Med. Chem. Lett.	2013	None
CHEMBL1909395	GW633459A	0	679.60	2	7.57	GW633459A	Cl.O=S(=O)(CCNCc1ccc(-c2ccc3ncnc(Nc4ccc(OCc5cccc(F)c5)c(Cl)c4)c3c2)o1)c1ccccc1	Inhibition	'='	6.21	%				UO_0000187					False	CHEMBL1962127	GSK_PKIS: KIT (D816V mutant) mean inhibition at 1 uM [Nanosyn]	B	BAO_0000357	single protein format	None	None	None	None	None	CHEMBL1936	Stem cell growth factor receptor	Homo sapiens	SINGLE PROTEIN	CHEMBL1961873	16	GSK Published Kinase Inhibitor Set			None
CHEMBL188268		0	307.32	0	1.51	SB-750140	NCc1ccc(-n2c(-c3nonc3N)nc3cnccc32)cc1	Inhibition	'='	2.04	%				UO_0000187					False	CHEMBL1962127	GSK_PKIS: KIT (D816V mutant) mean inhibition at 1 uM [Nanosyn]	B	BAO_0000357	single protein format	None	None	None	None	None	CHEMBL1936	Stem cell growth factor receptor	Homo sapiens	SINGLE PROTEIN	CHEMBL1961873	16	GSK Published Kinase Inhibitor Set			None
CHEMBL479038	GW806776X	0	334.42	0	3.39	GW806776X	O=C(NCC1CC1)c1ccc(-c2cccc(C(=O)NC3CC3)c2)cc1	Inhibition	'='	1.06	%				UO_0000187					False	CHEMBL1962124	GSK_PKIS: KIT mean inhibition at 0.1 uM [Nanosyn]	B	BAO_0000357	single protein format	None	None	None	None	None	CHEMBL1936	Stem cell growth factor receptor	Homo sapiens	SINGLE PROTEIN	CHEMBL1961873	16	GSK Published Kinase Inhibitor Set			None
CHEMBL1909404	GW581744X	0	406.42	0	2.49	GW581744X	NC(=O)c1ccc2c(-c3ccnc(NCCCO)n3)c(-c3ccc(F)cc3)nn2c1	Inhibition	'='	25.37	%				UO_0000187					False	CHEMBL1962125	GSK_PKIS: KIT mean inhibition at 1 uM [Nanosyn]	B	BAO_0000357	single protein format	None	None	None	None	None	CHEMBL1936	Stem cell growth factor receptor	Homo sapiens	SINGLE PROTEIN	CHEMBL1961873	16	GSK Published Kinase Inhibitor Set			None
CHEMBL407113		0	356.41	0	2.23	SB-741905	NS(=O)(=O)c1cccc(-c2ccc3c(NC(=O)C4CC4)n[nH]c3c2)c1	Inhibition	'='	1.16	%				UO_0000187					False	CHEMBL1962126	GSK_PKIS: KIT (D816V mutant) mean inhibition at 0.1 uM [Nanosyn]	B	BAO_0000357	single protein format	None	None	None	None	None	CHEMBL1936	Stem cell growth factor receptor	Homo sapiens	SINGLE PROTEIN	CHEMBL1961873	16	GSK Published Kinase Inhibitor Set			None
CHEMBL306865	GW784752X	0	345.37	0	2.67	GW784752X	COc1cccc(-n2ncc3c(N/N=C/c4ccncc4)ncnc32)c1	Inhibition	'='	57.21	%				UO_0000187					False	CHEMBL1962125	GSK_PKIS: KIT mean inhibition at 1 uM [Nanosyn]	B	BAO_0000357	single protein format	None	None	None	None	None	CHEMBL1936	Stem cell growth factor receptor	Homo sapiens	SINGLE PROTEIN	CHEMBL1961873	16	GSK Published Kinase Inhibitor Set			None
CHEMBL1794068	GSK-326090A	0	558.63	2	6.07	GSK326090A	C[C@@H](Oc1cc(-n2cnc3ccc(OCC4CCN(C)CC4)cc32)sc1C(N)=O)c1ccccc1C(F)(F)F	Inhibition	'='	-0.04	%				UO_0000187					False	CHEMBL1962128	GSK_PKIS: KIT (T6701 mutant) mean inhibition at 0.1 uM [Nanosyn]	B	BAO_0000357	single protein format	None	None	None	None	None	CHEMBL1936	Stem cell growth factor receptor	Homo sapiens	SINGLE PROTEIN	CHEMBL1961873	16	GSK Published Kinase Inhibitor Set			None
CHEMBL477182	GW769076X	0	454.57	1	5.05	GW769076X	Cc1ccc(NC(=O)c2ccnc(N3CCCC3)c2)cc1-c1ccc(C(=O)NCC2CC2)cc1	Inhibition	'='	2.61	%				UO_0000187					False	CHEMBL1962126	GSK_PKIS: KIT (D816V mutant) mean inhibition at 0.1 uM [Nanosyn]	B	BAO_0000357	single protein format	None	None	None	None	None	CHEMBL1936	Stem cell growth factor receptor	Homo sapiens	SINGLE PROTEIN	CHEMBL1961873	16	GSK Published Kinase Inhibitor Set			None
CHEMBL426800	GW785404X	0	247.23	0	1.83	GW785404X	CCn1c(-c2nonc2N)nc2ccc(F)cc21	Inhibition	'='	3.59	%				UO_0000187					False	CHEMBL1962128	GSK_PKIS: KIT (T6701 mutant) mean inhibition at 0.1 uM [Nanosyn]	B	BAO_0000357	single protein format	None	None	None	None	None	CHEMBL1936	Stem cell growth factor receptor	Homo sapiens	SINGLE PROTEIN	CHEMBL1961873	16	GSK Published Kinase Inhibitor Set			None
CHEMBL230592	GSK-635416A	0	453.54	0	3.89	GSK635416A	CNC(=O)c1cc(-c2ccc(F)cc2)cc(-c2ccc(S(=O)(=O)N3CCCC3)cc2)c1N	Inhibition	'='	-2.57	%				UO_0000187					False	CHEMBL1962130	GSK_PKIS: KIT (V560G mutant) mean inhibition at 0.1 uM [Nanosyn]	B	BAO_0000357	single protein format	None	None	None	None	None	CHEMBL1936	Stem cell growth factor receptor	Homo sapiens	SINGLE PROTEIN	CHEMBL1961873	16	GSK Published Kinase Inhibitor Set			None
CHEMBL191705	GW621431X	0	400.46	0	4.09	GW621431X	CCS(=O)(=O)c1ccc(OC)c(Nc2ncc(-c3cccc(C(C)=O)c3)o2)c1	Inhibition	'='	71.4	%				UO_0000187					False	CHEMBL1962125	GSK_PKIS: KIT mean inhibition at 1 uM [Nanosyn]	B	BAO_0000357	single protein format	None	None	None	None	None	CHEMBL1936	Stem cell growth factor receptor	Homo sapiens	SINGLE PROTEIN	CHEMBL1961873	16	GSK Published Kinase Inhibitor Set			None
CHEMBL233001	GW620972X	0	332.43	0	4.90	GW620972X	N#Cc1c(NC(=O)c2cccc3ccccc23)sc2c1CCCC2	Inhibition	'='	2.84	%				UO_0000187					False	CHEMBL1962128	GSK_PKIS: KIT (T6701 mutant) mean inhibition at 0.1 uM [Nanosyn]	B	BAO_0000357	single protein format	None	None	None	None	None	CHEMBL1936	Stem cell growth factor receptor	Homo sapiens	SINGLE PROTEIN	CHEMBL1961873	16	GSK Published Kinase Inhibitor Set			None
CHEMBL1909384		0	378.82	0	0.26	SB-772077-B	CCn1c(-c2nonc2N)nc2cncc(C(=O)N3CC[C@H](N)C3)c21.Cl	Inhibition	'='	3.02	%				UO_0000187					False	CHEMBL1962129	GSK_PKIS: KIT (T6701 mutant) mean inhibition at 1 uM [Nanosyn]	B	BAO_0000357	single protein format	None	None	None	None	None	CHEMBL1936	Stem cell growth factor receptor	Homo sapiens	SINGLE PROTEIN	CHEMBL1961873	16	GSK Published Kinase Inhibitor Set			None
CHEMBL477182	GW769076X	0	454.57	1	5.05	GW769076X	Cc1ccc(NC(=O)c2ccnc(N3CCCC3)c2)cc1-c1ccc(C(=O)NCC2CC2)cc1	Inhibition	'='	2.54	%				UO_0000187					False	CHEMBL1962128	GSK_PKIS: KIT (T6701 mutant) mean inhibition at 0.1 uM [Nanosyn]	B	BAO_0000357	single protein format	None	None	None	None	None	CHEMBL1936	Stem cell growth factor receptor	Homo sapiens	SINGLE PROTEIN	CHEMBL1961873	16	GSK Published Kinase Inhibitor Set			None
CHEMBL101804		0	268.28	0	2.57	SB-743899	O=C(Nc1n[nH]c2nc(-c3ccco3)ccc12)C1CC1	Inhibition	'='	3.39	%				UO_0000187					False	CHEMBL1962124	GSK_PKIS: KIT mean inhibition at 0.1 uM [Nanosyn]	B	BAO_0000357	single protein format	None	None	None	None	None	CHEMBL1936	Stem cell growth factor receptor	Homo sapiens	SINGLE PROTEIN	CHEMBL1961873	16	GSK Published Kinase Inhibitor Set			None
CHEMBL1909365	GW607049C	0	617.56	2	6.69	GW607049C	COC(=O)Nc1nc2ccc(Sc3ccc(NC(=O)Nc4cc(C(F)(F)F)ccc4F)cc3)cc2[nH]1.O=S(=O)(O)O	Inhibition	'='	-2.14	%				UO_0000187					False	CHEMBL1962126	GSK_PKIS: KIT (D816V mutant) mean inhibition at 0.1 uM [Nanosyn]	B	BAO_0000357	single protein format	None	None	None	None	None	CHEMBL1936	Stem cell growth factor receptor	Homo sapiens	SINGLE PROTEIN	CHEMBL1961873	16	GSK Published Kinase Inhibitor Set			None
CHEMBL220243	GW406731X	0	283.33	0	3.36	GW406731X	COC(=O)c1cncc(/C=C/c2c(C)cc(O)cc2C)c1	Inhibition	'='	0.94	%				UO_0000187					False	CHEMBL1962129	GSK_PKIS: KIT (T6701 mutant) mean inhibition at 1 uM [Nanosyn]	B	BAO_0000357	single protein format	None	None	None	None	None	CHEMBL1936	Stem cell growth factor receptor	Homo sapiens	SINGLE PROTEIN	CHEMBL1961873	16	GSK Published Kinase Inhibitor Set			None
CHEMBL1909404	GW581744X	0	406.42	0	2.49	GW581744X	NC(=O)c1ccc2c(-c3ccnc(NCCCO)n3)c(-c3ccc(F)cc3)nn2c1	Inhibition	'='	8.24	%				UO_0000187					False	CHEMBL1962126	GSK_PKIS: KIT (D816V mutant) mean inhibition at 0.1 uM [Nanosyn]	B	BAO_0000357	single protein format	None	None	None	None	None	CHEMBL1936	Stem cell growth factor receptor	Homo sapiens	SINGLE PROTEIN	CHEMBL1961873	16	GSK Published Kinase Inhibitor Set			None
CHEMBL359963	GW805758X	0	330.40	0	4.05	GW805758X	CC(C)c1ccc(Nc2nccc(-c3cnn4ncccc34)n2)cc1	Inhibition	'='	95.49	%				UO_0000187					False	CHEMBL1962125	GSK_PKIS: KIT mean inhibition at 1 uM [Nanosyn]	B	BAO_0000357	single protein format	None	None	None	None	None	CHEMBL1936	Stem cell growth factor receptor	Homo sapiens	SINGLE PROTEIN	CHEMBL1961873	16	GSK Published Kinase Inhibitor Set			None
CHEMBL359963	GW805758X	0	330.40	0	4.05	GW805758X	CC(C)c1ccc(Nc2nccc(-c3cnn4ncccc34)n2)cc1	Inhibition	'='	68.56	%				UO_0000187					False	CHEMBL1962124	GSK_PKIS: KIT mean inhibition at 0.1 uM [Nanosyn]	B	BAO_0000357	single protein format	None	None	None	None	None	CHEMBL1936	Stem cell growth factor receptor	Homo sapiens	SINGLE PROTEIN	CHEMBL1961873	16	GSK Published Kinase Inhibitor Set			None
CHEMBL381604	GW799251X	0	446.87	0	4.36	GW799251X	Nc1nccc(C#Cc2cncnc2Nc2ccc(OCc3cccc(F)c3)c(Cl)c2)n1	Inhibition	'='	2.1	%				UO_0000187					False	CHEMBL1962127	GSK_PKIS: KIT (D816V mutant) mean inhibition at 1 uM [Nanosyn]	B	BAO_0000357	single protein format	None	None	None	None	None	CHEMBL1936	Stem cell growth factor receptor	Homo sapiens	SINGLE PROTEIN	CHEMBL1961873	16	GSK Published Kinase Inhibitor Set			None
CHEMBL426800	GW785404X	0	247.23	0	1.83	GW785404X	CCn1c(-c2nonc2N)nc2ccc(F)cc21	Inhibition	'='	3.76	%				UO_0000187					False	CHEMBL1962127	GSK_PKIS: KIT (D816V mutant) mean inhibition at 1 uM [Nanosyn]	B	BAO_0000357	single protein format	None	None	None	None	None	CHEMBL1936	Stem cell growth factor receptor	Homo sapiens	SINGLE PROTEIN	CHEMBL1961873	16	GSK Published Kinase Inhibitor Set			None
CHEMBL1880739	GW305074X	0	520.95	2	5.01	GW305074X	O=C1Nc2ccc(I)cc2C1=Cc1cc(Br)c(O)c(Br)c1	Inhibition	'='	2.13	%				UO_0000187					False	CHEMBL1962127	GSK_PKIS: KIT (D816V mutant) mean inhibition at 1 uM [Nanosyn]	B	BAO_0000357	single protein format	None	None	None	None	None	CHEMBL1936	Stem cell growth factor receptor	Homo sapiens	SINGLE PROTEIN	CHEMBL1961873	16	GSK Published Kinase Inhibitor Set			None
CHEMBL1794056	GW301789X	0	303.32	0	2.67	GW301789X	O=C1Nc2ccccc2/C1=C/Nc1ccc(-n2cncn2)cc1	Inhibition	'='	21.49	%				UO_0000187					False	CHEMBL1962124	GSK_PKIS: KIT mean inhibition at 0.1 uM [Nanosyn]	B	BAO_0000357	single protein format	None	None	None	None	None	CHEMBL1936	Stem cell growth factor receptor	Homo sapiens	SINGLE PROTEIN	CHEMBL1961873	16	GSK Published Kinase Inhibitor Set			None
CHEMBL2311806		0	475.56	1	5.65	2c	Cc1cc(NC(=O)c2ccc(C)c(Nc3nccc(-c4cccnc4)n3)c2)cc(-n2cnc(C)c2)c1	IC50	'>'	1000.0	nM				UO_0000065					False	CHEMBL2319217	Inhibition of human c-Kit T670I mutant using poly[Glu:Tyr] (4:1) peptide substrate	B	BAO_0000357	single protein format	Homo sapiens	None	None	None	None	CHEMBL1936	Stem cell growth factor receptor	Homo sapiens	SINGLE PROTEIN	CHEMBL2311368	1	Scientific Literature	Bioorg. Med. Chem. Lett.	2013	None
CHEMBL2311808		0	461.53	1	5.34	2a	Cc1cn(-c2cccc(NC(=O)c3ccc(C)c(Nc4nccc(-c5cccnc5)n4)c3)c2)cn1	IC50	'='	32.5	nM	7.49			UO_0000065	16.22	0.29	2.15	7.67	False	CHEMBL2319493	Inhibition of human c-Kit using poly[Glu:Tyr] (4:1) peptide substrate	B	BAO_0000357	single protein format	Homo sapiens	None	None	None	None	CHEMBL1936	Stem cell growth factor receptor	Homo sapiens	SINGLE PROTEIN	CHEMBL2311368	1	Scientific Literature	Bioorg. Med. Chem. Lett.	2013	None
CHEMBL512076	GSK-192082A	0	566.06	2	5.63	GSK192082A	CCNC(=O)O[C@H]1CN[C@H](C#Cc2cc3ncnc(Nc4ccc(OCc5cccc(F)c5)c(Cl)c4)c3s2)C1	Inhibition	'='	2.43	%				UO_0000187					False	CHEMBL1962126	GSK_PKIS: KIT (D816V mutant) mean inhibition at 0.1 uM [Nanosyn]	B	BAO_0000357	single protein format	None	None	None	None	None	CHEMBL1936	Stem cell growth factor receptor	Homo sapiens	SINGLE PROTEIN	CHEMBL1961873	16	GSK Published Kinase Inhibitor Set			None
CHEMBL2311806		0	475.56	1	5.65	2c	Cc1cc(NC(=O)c2ccc(C)c(Nc3nccc(-c4cccnc4)n3)c2)cc(-n2cnc(C)c2)c1	IC50	'='	54.94	nM	7.26			UO_0000065	15.27	0.28	1.61	7.44	False	CHEMBL2319493	Inhibition of human c-Kit using poly[Glu:Tyr] (4:1) peptide substrate	B	BAO_0000357	single protein format	Homo sapiens	None	None	None	None	CHEMBL1936	Stem cell growth factor receptor	Homo sapiens	SINGLE PROTEIN	CHEMBL2311368	1	Scientific Literature	Bioorg. Med. Chem. Lett.	2013	None
CHEMBL2311808		0	461.53	1	5.34	2a	Cc1cn(-c2cccc(NC(=O)c3ccc(C)c(Nc4nccc(-c5cccnc5)n4)c3)c2)cn1	IC50	'>'	200.0	nM				UO_0000065					False	CHEMBL2319219	Inhibition of human c-Kit D816H mutant using poly[Glu:Tyr] (4:1) peptide substrate	B	BAO_0000357	single protein format	Homo sapiens	None	None	None	None	CHEMBL1936	Stem cell growth factor receptor	Homo sapiens	SINGLE PROTEIN	CHEMBL2311368	1	Scientific Literature	Bioorg. Med. Chem. Lett.	2013	None
CHEMBL255863	NILOTINIB	4	529.53	2	6.36	2	Cc1cn(-c2cc(NC(=O)c3ccc(C)c(Nc4nccc(-c5cccnc5)n4)c3)cc(C(F)(F)F)c2)cn1	IC50	'<'	10.0	nM				UO_0000065					False	CHEMBL2319216	Inhibition of human c-Kit V650G mutant using poly[Glu:Tyr] (4:1) peptide substrate	B	BAO_0000357	single protein format	Homo sapiens	None	None	None	None	CHEMBL1936	Stem cell growth factor receptor	Homo sapiens	SINGLE PROTEIN	CHEMBL2311368	1	Scientific Literature	Bioorg. Med. Chem. Lett.	2013	None
CHEMBL1822054		0	460.88	0	3.34	10	CC(=O)Nc1cn2nc(-c3cnc(Cl)c(NS(=O)(=O)c4ccc(F)cc4)c3)ccc2n1	Activity	'='	89.0	%				UO_0000187					False	CHEMBL1826929	Activity of KIT V559D mutant kinase at 1 uM	B	BAO_0000019	assay format	Homo sapiens	None	None	None	None	CHEMBL1936	Stem cell growth factor receptor	Homo sapiens	SINGLE PROTEIN	CHEMBL1821651	1	Scientific Literature	J. Med. Chem.	2011	None
CHEMBL1765772		0	334.38	0	2.76	7k	CN(C)c1ccc(C(=O)Nc2cc(-c3ccncc3)c[nH]c2=O)cc1	Ki	'='	46.0	nM	7.34			UO_0000065	21.94	0.40	4.58	9.40	False	CHEMBL1768449	Inhibition of c-Kit after 45 mins by radiometric phosphate incorporation assay	B	BAO_0000357	single protein format	None	None	None	None	None	CHEMBL1936	Stem cell growth factor receptor	Homo sapiens	SINGLE PROTEIN	CHEMBL1765075	1	Scientific Literature	J. Med. Chem.	2011	None
CHEMBL101683		0	337.81	0	4.60	3	O=C(Nc1ccc(Cl)cc1)c1ccccc1NCc1ccncc1	IC50	'='	240.0	nM	6.62			UO_0000065	19.60	0.38	2.02	12.25	False	CHEMBL769329	Inhibition of Proto-oncogene tyrosine-protein kinase Kit	B	BAO_0000357	single protein format	None	None	None	None	None	CHEMBL1936	Stem cell growth factor receptor	Homo sapiens	SINGLE PROTEIN	CHEMBL1136193	1	Scientific Literature	Bioorg. Med. Chem. Lett.	2003	None
CHEMBL3939150		0	609.69	2	5.40	34	Cc1ccc(C(=O)N2CCC(Oc3cc(NC(=O)c4ccc(CN5CCN(C)CC5)c(C(F)(F)F)c4)ccc3C)CC2)cn1	Inhibition						Active						False	CHEMBL3879134	Inhibition of c-KIT mediated signaling pathways assessed as reduction in AKT phosphorylation at S473 in human GIST882 cells at 0.03 to 10 uM measured after 2 hrs by immunoblotting	B	BAO_0000219	cell-based format	Homo sapiens	None	None	None	None	CHEMBL1936	Stem cell growth factor receptor	Homo sapiens	SINGLE PROTEIN	CHEMBL3877303	1	Scientific Literature	J Med Chem	2017	None
CHEMBL377193		0	292.29	0	3.29	102	O=C(c1cc2cc(O)ccc2[nH]1)c1cc2cc(O)ccc2[nH]1	IC50	'='	500.0	nM	6.30			UO_0000065					False	CHEMBL871308	Inhibition of DNA synthesis in IL3 dependent FDC-P1 cells expressing wild-type KIT	F	BAO_0000219	cell-based format	Homo sapiens	None	None	FDC-P1	None	CHEMBL1936	Stem cell growth factor receptor	Homo sapiens	SINGLE PROTEIN	CHEMBL1147798	1	Scientific Literature	J. Med. Chem.	2006	None
CHEMBL377193		0	292.29	0	3.29	102	O=C(c1cc2cc(O)ccc2[nH]1)c1cc2cc(O)ccc2[nH]1	IC50	'='	500.0	nM	6.30			UO_0000065					False	CHEMBL871309	Inhibition of DNA synthesis in IL3 dependent FDC-P1 cells expressing KIT V558D mutant	F	BAO_0000219	cell-based format	Homo sapiens	None	None	FDC-P1	None	CHEMBL1936	Stem cell growth factor receptor	Homo sapiens	SINGLE PROTEIN	CHEMBL1147798	1	Scientific Literature	J. Med. Chem.	2006	None
CHEMBL78010	PECTOLINARIGENIN	0	314.29	0	2.89	1	COc1ccc(-c2cc(=O)c3c(O)c(OC)c(O)cc3o2)cc1	Activity	'='	0.0	%				UO_0000187					False	CHEMBL3807384	Inhibition of wild type c-KIT (unknown origin) expressed in T7-phage infected Escherichia coli BL21 assessed as remaining activity at 100 uM incubated for 1 hr with shaking by qPCR method relative to control	B	BAO_0000019	assay format	Homo sapiens	None	None	None	None	CHEMBL1936	Stem cell growth factor receptor	Homo sapiens	SINGLE PROTEIN	CHEMBL3804766	1	Scientific Literature	J. Nat. Prod.	2016	None
CHEMBL3809728		0	443.43	0	4.47	9	Cc1ccc(NC(=O)c2cccc(C(F)(F)F)c2)cc1OCCNC(=O)c1cccnc1	GI50	'='	7940.0	nM				UO_0000065					False	CHEMBL3812314	Inhibition of Tel-fused cKIT (unknown origin) transfected in mouse BAF3 cells assessed as decrease in cell proliferation after 72 hrs by celltiter-glo/CCK8 assay	B	BAO_0000219	cell-based format	Homo sapiens	None	None	BaF3	None	CHEMBL1936	Stem cell growth factor receptor	Homo sapiens	SINGLE PROTEIN	CHEMBL3808357	1	Scientific Literature	J. Med. Chem.	2016	CHEMBL3307634
CHEMBL535	SUNITINIB	4	398.48	0	3.33	2	CCN(CC)CCNC(=O)c1c(C)[nH]c(/C=C2\C(=O)Nc3ccc(F)cc32)c1C	GI50	'='	53.0	nM				UO_0000065					False	CHEMBL3812497	Inhibition of Tel-fused cKIT T670I/V559D double mutant (unknown origin) transfected in mouse BAF3 cells assessed as decrease in cell proliferation after 72 hrs by celltiter-glo/CCK8 assay	B	BAO_0000219	cell-based format	Homo sapiens	None	None	BaF3	None	CHEMBL1936	Stem cell growth factor receptor	Homo sapiens	SINGLE PROTEIN	CHEMBL3808357	1	Scientific Literature	J. Med. Chem.	2016	CHEMBL3307634
CHEMBL535	SUNITINIB	4	398.48	0	3.33	2	CCN(CC)CCNC(=O)c1c(C)[nH]c(/C=C2\C(=O)Nc3ccc(F)cc32)c1C	GI50	'='	9.0	nM				UO_0000065					False	CHEMBL3812315	Inhibition of Tel-fused cKIT V559D mutant (unknown origin) transfected in mouse BAF3 cells assessed as decrease in cell proliferation after 72 hrs by celltiter-glo/CCK8 assay	B	BAO_0000219	cell-based format	Homo sapiens	None	None	BaF3	None	CHEMBL1936	Stem cell growth factor receptor	Homo sapiens	SINGLE PROTEIN	CHEMBL3808357	1	Scientific Literature	J. Med. Chem.	2016	CHEMBL3307634
CHEMBL223971		0	431.52	0	3.36	90	COCCOCC#Cc1cc(-c2n[nH]c3c2Cc2ccc(Cn4cncn4)cc2-3)cs1	IC50	'='	12.0	nM	7.92			UO_0000065	18.36	0.35	4.56	10.17	False	CHEMBL914198	Inhibition of c-Kit	B	BAO_0000357	single protein format	Homo sapiens	None	None	None	None	CHEMBL1936	Stem cell growth factor receptor	Homo sapiens	SINGLE PROTEIN	CHEMBL1147155	1	Scientific Literature	J. Med. Chem.	2007	None
CHEMBL377734		0	401.44	0	4.06	14	O=C(NC1CC1)c1cc(NCc2cnc(Nc3ccccn3)s2)c(F)cc1F	IC50	'='	370.0	nM	6.43			UO_0000065	16.02	0.31	2.37	8.15	False	CHEMBL866823	Inhibition of c-kit	B	BAO_0000357	single protein format	Homo sapiens	None	None	None	None	CHEMBL1936	Stem cell growth factor receptor	Homo sapiens	SINGLE PROTEIN	CHEMBL1138058	1	Scientific Literature	J. Med. Chem.	2006	None
CHEMBL3319457		0	375.43	0	4.50	21	COc1cc(-c2c[nH]c3ncc(-c4cccc(N)c4)cc23)cc(OC)c1OC	Inhibition						Active						False	CHEMBL3368585	Inhibition of c-KIT in imatinib-resistant human HMC-1.2 cells assessed as suppression of Akt phosphorylation at 5 uM after 1 hr by Western immunoblotting analysis	B	BAO_0000019	assay format	Homo sapiens	None	None	None	None	CHEMBL1936	Stem cell growth factor receptor	Homo sapiens	SINGLE PROTEIN	CHEMBL3352338	1	Scientific Literature	J. Med. Chem.	2014	None
CHEMBL3319468		0	420.47	0	4.94	32	COc1ccc(-c2c[nH]c3ncc(-c4cc(OC)c(OC)c(OC)c4)cc23)cc1OC	Inhibition						Active						False	CHEMBL3368585	Inhibition of c-KIT in imatinib-resistant human HMC-1.2 cells assessed as suppression of Akt phosphorylation at 5 uM after 1 hr by Western immunoblotting analysis	B	BAO_0000019	assay format	Homo sapiens	None	None	None	None	CHEMBL1936	Stem cell growth factor receptor	Homo sapiens	SINGLE PROTEIN	CHEMBL3352338	1	Scientific Literature	J. Med. Chem.	2014	None
CHEMBL1794061	GW627834A	0	297.74	0	3.96	GW627834A	Cl.N#Cc1cccc(Nc2ncc(-c3ccccc3)o2)c1	Inhibition	'='	23.78	%				UO_0000187					False	CHEMBL1962131	GSK_PKIS: KIT (V560G mutant) mean inhibition at 1 uM [Nanosyn]	B	BAO_0000357	single protein format	None	None	None	None	None	CHEMBL1936	Stem cell growth factor receptor	Homo sapiens	SINGLE PROTEIN	CHEMBL1961873	16	GSK Published Kinase Inhibitor Set			None
CHEMBL1833992		0	367.41	0	1.83	7	COc1ccc(N2CCOCC2)cc1Nc1nc(N)n(-c2ccccn2)n1	IC50	'='	2300.0	nM	5.64			UO_0000065	15.35	0.29	3.81	5.46	False	CHEMBL1958983	Inhibition of human recombinant c-Kit by radiometric assay	B	BAO_0000357	single protein format	Homo sapiens	None	None	None	None	CHEMBL1936	Stem cell growth factor receptor	Homo sapiens	SINGLE PROTEIN	CHEMBL1955771	1	Scientific Literature	J. Med. Chem.	2012	None
CHEMBL468963	GW779439X	0	454.46	0	3.70	GW779439X	CN1CCN(c2ccc(Nc3nccc(-c4cnn5ncccc45)n3)cc2C(F)(F)F)CC1	Inhibition	'='	104.62	%				UO_0000187					False	CHEMBL1962124	GSK_PKIS: KIT mean inhibition at 0.1 uM [Nanosyn]	B	BAO_0000357	single protein format	None	None	None	None	None	CHEMBL1936	Stem cell growth factor receptor	Homo sapiens	SINGLE PROTEIN	CHEMBL1961873	16	GSK Published Kinase Inhibitor Set			None
CHEMBL388978	STAUROSPORINE	0	466.54	0	4.35	staurosporine	CN[C@@H]1C[C@H]2O[C@@](C)([C@@H]1OC)n1c3ccccc3c3c4c(c5c6ccccc6n2c5c31)C(=O)NC4	IC50	'='	23.0	nM	7.64			UO_0000065	16.37	0.30	3.29	11.00	True	CHEMBL869542	Inhibition of C-KIT using 1.0 mM ATP	B	BAO_0000357	single protein format	Homo sapiens	None	None	None	None	CHEMBL1936	Stem cell growth factor receptor	Homo sapiens	SINGLE PROTEIN	CHEMBL1146058	1	Scientific Literature	Bioorg. Med. Chem. Lett.	2006	None
CHEMBL217090		0	527.02	2	5.18	15	Clc1ccc2c(c1Nc1ncnc3cc(OCCCN4CCCC4)cc(OC4CCOCC4)c13)OCO2	IC50						Not Determined						False	CHEMBL854969	Inhibition of C-KIT by ELISA	B	BAO_0000357	single protein format	Homo sapiens	None	None	None	None	CHEMBL1936	Stem cell growth factor receptor	Homo sapiens	SINGLE PROTEIN	CHEMBL1137334	1	Scientific Literature	J. Med. Chem.	2006	None
CHEMBL212762		0	566.65	2	5.80	27	CN1CCN(Cc2ccc3c(c2)Cc2c(-c4ccc(CNC(=O)Nc5ccc(C(F)(F)F)cc5)s4)n[nH]c2-3)CC1	IC50	'='	13.0	nM	7.89			UO_0000065	13.92	0.27	2.09	10.34	False	CHEMBL869849	Inhibition of cKit at 1 mM ATP by HTRF assay	B	BAO_0000357	single protein format	Homo sapiens	None	None	None	None	CHEMBL1936	Stem cell growth factor receptor	Homo sapiens	SINGLE PROTEIN	CHEMBL1146863	1	Scientific Literature	Bioorg. Med. Chem. Lett.	2006	None
CHEMBL2096839		0	512.68	2	5.09	48	Cc1ccc(NC(=O)NCc2ccc(-c3n[nH]c4c3Cc3ccc(CN5CCN(C)CC5)cc3-4)s2)cc1	IC50	'='	27.0	nM	7.57			UO_0000065	14.76	0.28	2.48	9.92	False	CHEMBL869849	Inhibition of cKit at 1 mM ATP by HTRF assay	B	BAO_0000357	single protein format	Homo sapiens	None	None	None	None	CHEMBL1936	Stem cell growth factor receptor	Homo sapiens	SINGLE PROTEIN	CHEMBL1146863	1	Scientific Literature	Bioorg. Med. Chem. Lett.	2006	None
CHEMBL376951		0	376.45	0	4.29	8	Cc1cccc(NC(=O)Nc2ccc(-c3nsc4ncnc(N)c34)cc2)c1	IC50	'='	11.0	nM	7.96			UO_0000065	21.14	0.40	3.67	7.52	False	CHEMBL864253	Inhibition of CKIT	B	BAO_0000357	single protein format	Homo sapiens	None	None	None	None	CHEMBL1936	Stem cell growth factor receptor	Homo sapiens	SINGLE PROTEIN	CHEMBL1145310	1	Scientific Literature	Bioorg. Med. Chem. Lett.	2006	None
CHEMBL214161		0	512.68	2	5.09	3	Cc1cccc(NC(=O)NCc2ccc(-c3n[nH]c4c3Cc3ccc(CN5CCN(C)CC5)cc3-4)s2)c1	IC50	'='	69.0	nM	7.16			UO_0000065	13.97	0.26	2.07	9.39	False	CHEMBL869849	Inhibition of cKit at 1 mM ATP by HTRF assay	B	BAO_0000357	single protein format	Homo sapiens	None	None	None	None	CHEMBL1936	Stem cell growth factor receptor	Homo sapiens	SINGLE PROTEIN	CHEMBL1146863	1	Scientific Literature	Bioorg. Med. Chem. Lett.	2006	None
CHEMBL225248		0	526.71	2	5.43	31	Cc1cccc(NC(=O)N(C)Cc2ccc(-c3n[nH]c4c3Cc3cc(CN5CCN(C)CC5)ccc3-4)s2)c1	IC50	'='	14735.0	nM	4.83			UO_0000065	9.17	0.17	-0.60	7.16	False	CHEMBL869849	Inhibition of cKit at 1 mM ATP by HTRF assay	B	BAO_0000357	single protein format	Homo sapiens	None	None	None	None	CHEMBL1936	Stem cell growth factor receptor	Homo sapiens	SINGLE PROTEIN	CHEMBL1146863	1	Scientific Literature	Bioorg. Med. Chem. Lett.	2006	None
CHEMBL213910		0	580.68	2	6.14	50	CN1CCN(Cc2ccc3c(c2)-c2n[nH]c(-c4ccc(CN(C)C(=O)Nc5cccc(C(F)(F)F)c5)s4)c2C3)CC1	IC50	'='	18.0	nM	7.75			UO_0000065	13.34	0.26	1.60	11.47	True	CHEMBL869849	Inhibition of cKit at 1 mM ATP by HTRF assay	B	BAO_0000357	single protein format	Homo sapiens	None	None	None	None	CHEMBL1936	Stem cell growth factor receptor	Homo sapiens	SINGLE PROTEIN	CHEMBL1146863	1	Scientific Literature	Bioorg. Med. Chem. Lett.	2006	None
CHEMBL19954		0	276.34	0	4.49	Formula 5	COc1ccc2[nH]c3c(C)c4ccncc4c(C)c3c2c1	IC50	'='	500.0	nM	6.30			UO_0000065					False	CHEMBL883395	Inhibitory concentration against IL-3 independent Ba/F3 Kit cell line with SCF (kit-ligand)	F	BAO_0000019	assay format	None	None	None	None	None	CHEMBL1936	Stem cell growth factor receptor	Homo sapiens	SINGLE PROTEIN	CHEMBL1141098	1	Scientific Literature	J. Med. Chem.	2005	None
CHEMBL209919		0	526.71	2	5.40	29	Cc1cc(C)cc(NC(=O)NCc2ccc(-c3n[nH]c4c3Cc3cc(CN5CCN(C)CC5)ccc3-4)s2)c1	IC50	'='	27.0	nM	7.57			UO_0000065	14.37	0.27	2.17	9.92	False	CHEMBL869849	Inhibition of cKit at 1 mM ATP by HTRF assay	B	BAO_0000357	single protein format	Homo sapiens	None	None	None	None	CHEMBL1936	Stem cell growth factor receptor	Homo sapiens	SINGLE PROTEIN	CHEMBL1146863	1	Scientific Literature	Bioorg. Med. Chem. Lett.	2006	None
CHEMBL2403815		0	507.60	2	5.67	3c	CC(C)(C)c1cc(NC(=O)Nc2ccc(Nc3ncnc4ccc(N)cc34)cc2)n(-c2cccc(N)c2)n1	IC50	'='	7.6	nM	8.12			UO_0000065	16.00	0.29	2.45	5.46	False	CHEMBL2406228	Inhibition of cKIT V559D/T670I double mutant (unknown origin)-mediated phosphorylation of biotinylated poly-Glu-Tyr preincubated for 30 to 60 mins prior to substrate addition by TR-FRET assay	B	BAO_0000357	single protein format	Homo sapiens	None	None	None	None	CHEMBL1936	Stem cell growth factor receptor	Homo sapiens	SINGLE PROTEIN	CHEMBL2401695	1	Scientific Literature	J. Med. Chem.	2013	None
CHEMBL522892	DOVITINIB	3	392.44	0	2.54	dovitinib	CN1CCN(c2ccc3nc(-c4c(N)c5c(F)cccc5[nH]c4=O)[nH]c3c2)CC1	IC50	'='	1.1	nM	8.96			UO_0000065	22.83	0.42	6.42	9.53	False	CHEMBL2406230	Inhibition of wild-type cKIT (unknown origin)-mediated phosphorylation of biotinylated poly-Glu-Tyr preincubated for 30 to 60 mins prior to substrate addition by TR-FRET assay	B	BAO_0000357	single protein format	Homo sapiens	None	None	None	None	CHEMBL1936	Stem cell growth factor receptor	Homo sapiens	SINGLE PROTEIN	CHEMBL2401695	1	Scientific Literature	J. Med. Chem.	2013	None
CHEMBL2403874		0	522.57	2	6.41	4a	CC(C)(C)c1cc(NC(=O)Nc2cccc(Nc3ncnc4ccccc34)c2)n(-c2cccc([N+](=O)[O-])c2)n1	IC50	'='	29.2	nM	7.54			UO_0000065	14.42	0.26	1.12	5.39	False	CHEMBL2406230	Inhibition of wild-type cKIT (unknown origin)-mediated phosphorylation of biotinylated poly-Glu-Tyr preincubated for 30 to 60 mins prior to substrate addition by TR-FRET assay	B	BAO_0000357	single protein format	Homo sapiens	None	None	None	None	CHEMBL1936	Stem cell growth factor receptor	Homo sapiens	SINGLE PROTEIN	CHEMBL2401695	1	Scientific Literature	J. Med. Chem.	2013	None
CHEMBL2403817		0	729.85	2	9.44	3e	CC(C)(C)c1cc(NC(=O)Nc2ccc(Nc3ncnc4ccc(N)cc34)cc2)n(-c2cccc(NC(=O)OCC3c4ccccc4-c4ccccc43)c2)n1	IC50	'='	20.9	nM	7.68			UO_0000065	10.52	0.19	-1.76	4.77	False	CHEMBL2406230	Inhibition of wild-type cKIT (unknown origin)-mediated phosphorylation of biotinylated poly-Glu-Tyr preincubated for 30 to 60 mins prior to substrate addition by TR-FRET assay	B	BAO_0000357	single protein format	Homo sapiens	None	None	None	None	CHEMBL1936	Stem cell growth factor receptor	Homo sapiens	SINGLE PROTEIN	CHEMBL2401695	1	Scientific Literature	J. Med. Chem.	2013	None
CHEMBL535	SUNITINIB	4	398.48	0	3.33	sunitinib	CCN(CC)CCNC(=O)c1c(C)[nH]c(/C=C2\C(=O)Nc3ccc(F)cc32)c1C	IC50	'='	264.0	nM	6.58			UO_0000065	16.51	0.31	3.25	8.52	False	CHEMBL2406228	Inhibition of cKIT V559D/T670I double mutant (unknown origin)-mediated phosphorylation of biotinylated poly-Glu-Tyr preincubated for 30 to 60 mins prior to substrate addition by TR-FRET assay	B	BAO_0000357	single protein format	Homo sapiens	None	None	None	None	CHEMBL1936	Stem cell growth factor receptor	Homo sapiens	SINGLE PROTEIN	CHEMBL2401695	1	Scientific Literature	J. Med. Chem.	2013	None
CHEMBL2403817		0	729.85	2	9.44	3e	CC(C)(C)c1cc(NC(=O)Nc2ccc(Nc3ncnc4ccc(N)cc34)cc2)n(-c2cccc(NC(=O)OCC3c4ccccc4-c4ccccc43)c2)n1	IC50	'='	305.0	nM	6.52			UO_0000065	8.93	0.16	-2.92	4.04	False	CHEMBL2406228	Inhibition of cKIT V559D/T670I double mutant (unknown origin)-mediated phosphorylation of biotinylated poly-Glu-Tyr preincubated for 30 to 60 mins prior to substrate addition by TR-FRET assay	B	BAO_0000357	single protein format	Homo sapiens	None	None	None	None	CHEMBL1936	Stem cell growth factor receptor	Homo sapiens	SINGLE PROTEIN	CHEMBL2401695	1	Scientific Literature	J. Med. Chem.	2013	None
CHEMBL3732618		0	392.41	0	2.49	P-0060	CCCS(=O)(=O)Nc1cccc(C(=O)c2c[nH]c3ncnc(OC)c23)c1F	IC50	'<='	10000.0	nM				UO_0000065					False	CHEMBL3734115	Inhibition of Kit (unknown origin) expressed in Escherichia coli	B	BAO_0000019	assay format	Homo sapiens	None	None	None	None	CHEMBL1936	Stem cell growth factor receptor	Homo sapiens	SINGLE PROTEIN	CHEMBL3727342	38	Patent Bioactivity Data		2012	None
CHEMBL3730594		0	394.40	0	2.93	P-0056	CCCS(=O)(=O)Nc1ccc(F)c(C(=O)c2c[nH]c3ncnc(C)c23)c1F	IC50	'<='	10000.0	nM				UO_0000065					False	CHEMBL3734115	Inhibition of Kit (unknown origin) expressed in Escherichia coli	B	BAO_0000019	assay format	Homo sapiens	None	None	None	None	CHEMBL1936	Stem cell growth factor receptor	Homo sapiens	SINGLE PROTEIN	CHEMBL3727342	38	Patent Bioactivity Data		2012	None
CHEMBL3727876		0	402.45	0	3.40	P-0052	O=C(c1cccc(NS(=O)(=O)C2CCCCC2)c1F)c1c[nH]c2ncncc12	IC50	'<='	10000.0	nM				UO_0000065					False	CHEMBL3734115	Inhibition of Kit (unknown origin) expressed in Escherichia coli	B	BAO_0000019	assay format	Homo sapiens	None	None	None	None	CHEMBL1936	Stem cell growth factor receptor	Homo sapiens	SINGLE PROTEIN	CHEMBL3727342	38	Patent Bioactivity Data		2012	None
CHEMBL456689		0	605.71	1	3.24	HPK62; II-2-6	COc1cc2[nH]c3ncnc(N4CCN(C(=S)Nc5ccc(S(=O)(=O)Nc6ncccn6)cc5)CC4)c3c2cc1OC	IC50	'='	28000.0	nM	4.55			UO_0000065	7.52	0.15	1.31	3.03	False	CHEMBL3882690	Inhibition of c-kit gain of function mutant in human GIST882 cells after 96 hrs by Cell-Titer Glo luciferase assay	B	BAO_0000219	cell-based format	Homo sapiens	None	None	None	None	CHEMBL1936	Stem cell growth factor receptor	Homo sapiens	SINGLE PROTEIN	CHEMBL3882391	38	Patent Bioactivity Data		2008	None
CHEMBL2103851	AMUVATINIB	2	447.52	0	3.30	HPK56; III-1-3	S=C(NCc1ccc2c(c1)OCO2)N1CCN(c2ncnc3c2oc2ccccc23)CC1	IC50	'='	1600.0	nM	5.80			UO_0000065	12.95	0.25	2.50	7.64	False	CHEMBL3882690	Inhibition of c-kit gain of function mutant in human GIST882 cells after 96 hrs by Cell-Titer Glo luciferase assay	B	BAO_0000219	cell-based format	Homo sapiens	None	None	None	None	CHEMBL1936	Stem cell growth factor receptor	Homo sapiens	SINGLE PROTEIN	CHEMBL3882391	38	Patent Bioactivity Data		2008	None
CHEMBL1642	IMATINIB MESYLATE	4	589.72	0	4.59	ST1571	CS(=O)(=O)O.Cc1ccc(NC(=O)c2ccc(CN3CCN(C)CC3)cc2)cc1Nc1nccc(-c2cccnc2)n1	IC50	'='	100.0	nM	7.00			UO_0000065	14.18	0.26	2.41	8.11	False	CHEMBL3882683	Inhibition of c-kit gain of function mutant in human GIST882 cells measured after 4 days by sulforhodamine B assay	B	BAO_0000219	cell-based format	Homo sapiens	None	None	None	None	CHEMBL1936	Stem cell growth factor receptor	Homo sapiens	SINGLE PROTEIN	CHEMBL3882391	38	Patent Bioactivity Data		2008	None
CHEMBL456689		0	605.71	1	3.24	HPK62; II-2-6	COc1cc2[nH]c3ncnc(N4CCN(C(=S)Nc5ccc(S(=O)(=O)Nc6ncccn6)cc5)CC4)c3c2cc1OC	IC50	'='	28000.0	nM	4.55			UO_0000065	7.52	0.15	1.31	3.03	False	CHEMBL3882683	Inhibition of c-kit gain of function mutant in human GIST882 cells measured after 4 days by sulforhodamine B assay	B	BAO_0000219	cell-based format	Homo sapiens	None	None	None	None	CHEMBL1936	Stem cell growth factor receptor	Homo sapiens	SINGLE PROTEIN	CHEMBL3882391	38	Patent Bioactivity Data		2008	None
CHEMBL1945498		0	506.00	2	6.35	11f	CN(C)CCCc1ccc(C(F)(F)F)c(Nc2ncc3c(n2)-c2ccc(Cl)cc2NC(=S)C3)c1	IC50	'='	2300.0	nM	5.64			UO_0000065	11.14	0.23	-0.71	10.62	False	CHEMBL1948349	Inhibition of KIT	B	BAO_0000357	single protein format	None	None	None	None	None	CHEMBL1936	Stem cell growth factor receptor	Homo sapiens	SINGLE PROTEIN	CHEMBL1944579	1	Scientific Literature	J. Med. Chem.	2012	None
CHEMBL352222		0	394.17	0	3.09	SB-358518	O=C1NC(=O)C(c2cccc([N+](=O)[O-])c2)=C1Nc1cc(Cl)c(O)c(Cl)c1	Inhibition	'='	0.69	%				UO_0000187					False	CHEMBL1962128	GSK_PKIS: KIT (T6701 mutant) mean inhibition at 0.1 uM [Nanosyn]	B	BAO_0000357	single protein format	None	None	None	None	None	CHEMBL1936	Stem cell growth factor receptor	Homo sapiens	SINGLE PROTEIN	CHEMBL1961873	16	GSK Published Kinase Inhibitor Set			None
CHEMBL204934	GW813360X	0	345.37	0	2.67	GW813360X	COc1cccc(-n2cnc3c(N/N=C/c4ccncc4)ncnc32)c1	Inhibition	'='	83.36	%				UO_0000187					False	CHEMBL1962125	GSK_PKIS: KIT mean inhibition at 1 uM [Nanosyn]	B	BAO_0000357	single protein format	None	None	None	None	None	CHEMBL1936	Stem cell growth factor receptor	Homo sapiens	SINGLE PROTEIN	CHEMBL1961873	16	GSK Published Kinase Inhibitor Set			None
CHEMBL220244	GW427984X	0	296.37	0	3.28	GW427984X	Cc1cc(O)cc(C)c1/C=C/c1cncc(C(=O)N(C)C)c1	Inhibition	'='	8.58	%				UO_0000187					False	CHEMBL1962125	GSK_PKIS: KIT mean inhibition at 1 uM [Nanosyn]	B	BAO_0000357	single protein format	None	None	None	None	None	CHEMBL1936	Stem cell growth factor receptor	Homo sapiens	SINGLE PROTEIN	CHEMBL1961873	16	GSK Published Kinase Inhibitor Set			None
CHEMBL1909354	GW459057A	0	390.88	0	4.11	GW459057A	Cc1cc(-c2ccccn2)cc(C)c1/C=C/c1cncc(-c2nn[nH]n2)c1.Cl	Inhibition	'='	0.22	%				UO_0000187					False	CHEMBL1962129	GSK_PKIS: KIT (T6701 mutant) mean inhibition at 1 uM [Nanosyn]	B	BAO_0000357	single protein format	None	None	None	None	None	CHEMBL1936	Stem cell growth factor receptor	Homo sapiens	SINGLE PROTEIN	CHEMBL1961873	16	GSK Published Kinase Inhibitor Set			None
CHEMBL1909354	GW459057A	0	390.88	0	4.11	GW459057A	Cc1cc(-c2ccccn2)cc(C)c1/C=C/c1cncc(-c2nn[nH]n2)c1.Cl	Inhibition	'='	-1.86	%				UO_0000187					False	CHEMBL1962131	GSK_PKIS: KIT (V560G mutant) mean inhibition at 1 uM [Nanosyn]	B	BAO_0000357	single protein format	None	None	None	None	None	CHEMBL1936	Stem cell growth factor receptor	Homo sapiens	SINGLE PROTEIN	CHEMBL1961873	16	GSK Published Kinase Inhibitor Set			None
CHEMBL187081	PYRAZOLOPYRIDAZINE 1	0	318.34	0	2.94	GW810576X	COc1cccc(Nc2nccc(-c3cnn4ncccc34)n2)c1	Inhibition	'='	4.28	%				UO_0000187					False	CHEMBL1962127	GSK_PKIS: KIT (D816V mutant) mean inhibition at 1 uM [Nanosyn]	B	BAO_0000357	single protein format	None	None	None	None	None	CHEMBL1936	Stem cell growth factor receptor	Homo sapiens	SINGLE PROTEIN	CHEMBL1961873	16	GSK Published Kinase Inhibitor Set			None
CHEMBL187081	PYRAZOLOPYRIDAZINE 1	0	318.34	0	2.94	GW810576X	COc1cccc(Nc2nccc(-c3cnn4ncccc34)n2)c1	Inhibition	'='	95.26	%				UO_0000187					False	CHEMBL1962129	GSK_PKIS: KIT (T6701 mutant) mean inhibition at 1 uM [Nanosyn]	B	BAO_0000357	single protein format	None	None	None	None	None	CHEMBL1936	Stem cell growth factor receptor	Homo sapiens	SINGLE PROTEIN	CHEMBL1961873	16	GSK Published Kinase Inhibitor Set			None
CHEMBL1794069	GSK-571989A	0	525.07	2	5.70	GSK571989A	C[C@@H](Oc1cc(-n2cnc3ccc(OCC4CCN(C)CC4)cc32)sc1C(N)=O)c1ccccc1Cl	Inhibition	'='	-4.48	%				UO_0000187					False	CHEMBL1962130	GSK_PKIS: KIT (V560G mutant) mean inhibition at 0.1 uM [Nanosyn]	B	BAO_0000357	single protein format	None	None	None	None	None	CHEMBL1936	Stem cell growth factor receptor	Homo sapiens	SINGLE PROTEIN	CHEMBL1961873	16	GSK Published Kinase Inhibitor Set			None
CHEMBL1794069	GSK-571989A	0	525.07	2	5.70	GSK571989A	C[C@@H](Oc1cc(-n2cnc3ccc(OCC4CCN(C)CC4)cc32)sc1C(N)=O)c1ccccc1Cl	Inhibition	'='	0.47	%				UO_0000187					False	CHEMBL1962128	GSK_PKIS: KIT (T6701 mutant) mean inhibition at 0.1 uM [Nanosyn]	B	BAO_0000357	single protein format	None	None	None	None	None	CHEMBL1936	Stem cell growth factor receptor	Homo sapiens	SINGLE PROTEIN	CHEMBL1961873	16	GSK Published Kinase Inhibitor Set			None
CHEMBL3926830		0	566.67	1	2.76	HPK16; IV-1-3	COc1cc2ncnc(N3CCN(C(=S)Nc4ccc(S(=O)(=O)Nc5ncccn5)cc4)CC3)c2cc1OC	IC50	'='	50000.0	nM	4.30			UO_0000065	7.59	0.15	1.54	3.19	False	CHEMBL3882690	Inhibition of c-kit gain of function mutant in human GIST882 cells after 96 hrs by Cell-Titer Glo luciferase assay	B	BAO_0000219	cell-based format	Homo sapiens	None	None	None	None	CHEMBL1936	Stem cell growth factor receptor	Homo sapiens	SINGLE PROTEIN	CHEMBL3882391	38	Patent Bioactivity Data		2008	None
CHEMBL554	LAPATINIB	4	581.07	2	6.14	Lapatinib	CS(=O)(=O)CCNCc1ccc(-c2ccc3ncnc(Nc4ccc(OCc5cccc(F)c5)c(Cl)c4)c3c2)o1	Inhibition						Not Determined						False	CHEMBL1937675	Inhibition of c-Kit at 10 uM	B	BAO_0000357	single protein format	None	None	None	None	None	CHEMBL1936	Stem cell growth factor receptor	Homo sapiens	SINGLE PROTEIN	CHEMBL1933031	1	Scientific Literature	Bioorg. Med. Chem. Lett.	2012	None
CHEMBL1933582		0	501.51	1	3.16	25	CN1CCN(c2ccc(OC(F)(F)F)c(Nc3nccc(-c4cc5c(n4C)CCNC5=O)n3)c2)CC1	IC50	'>'	10000.0	nM				UO_0000065					False	CHEMBL1936521	Inhibition of KIT	B	BAO_0000357	single protein format	None	None	None	None	None	CHEMBL1936	Stem cell growth factor receptor	Homo sapiens	SINGLE PROTEIN	CHEMBL1933058	1	Scientific Literature	Bioorg. Med. Chem. Lett.	2012	None
CHEMBL1909385	GW458787A	0	565.10	2	5.35	GW458787A	CS(=O)(=O)CCNCc1ccc(-c2ccc3ncnc(Nc4ccc(OCc5ccccc5)cc4)c3c2)o1.Cl	Inhibition	'='	4.25	%				UO_0000187					False	CHEMBL1962130	GSK_PKIS: KIT (V560G mutant) mean inhibition at 0.1 uM [Nanosyn]	B	BAO_0000357	single protein format	None	None	None	None	None	CHEMBL1936	Stem cell growth factor receptor	Homo sapiens	SINGLE PROTEIN	CHEMBL1961873	16	GSK Published Kinase Inhibitor Set			None
CHEMBL513330	GW781673X	0	336.79	0	3.45	GW781673X	Clc1ccc(CNc2nccc(-c3cnn4ncccc34)n2)cc1	Inhibition	'='	19.42	%				UO_0000187					False	CHEMBL1962125	GSK_PKIS: KIT mean inhibition at 1 uM [Nanosyn]	B	BAO_0000357	single protein format	None	None	None	None	None	CHEMBL1936	Stem cell growth factor receptor	Homo sapiens	SINGLE PROTEIN	CHEMBL1961873	16	GSK Published Kinase Inhibitor Set			None
CHEMBL1909392	GW580496A	0	643.99	2	6.11	GW580496A	CS(=O)(=O)CCNCc1ccc(-c2ccc3ncnc(Nc4ccc(OCc5ccccc5)c(Br)c4)c3c2)o1.Cl	Inhibition	'='	2.66	%				UO_0000187					False	CHEMBL1962128	GSK_PKIS: KIT (T6701 mutant) mean inhibition at 0.1 uM [Nanosyn]	B	BAO_0000357	single protein format	None	None	None	None	None	CHEMBL1936	Stem cell growth factor receptor	Homo sapiens	SINGLE PROTEIN	CHEMBL1961873	16	GSK Published Kinase Inhibitor Set			None
CHEMBL218970	GW445017X	0	272.74	0	3.27	GW445017X	CNC(=O)c1cncc(/C=C/c2ccccc2Cl)c1	Inhibition	'='	3.85	%				UO_0000187					False	CHEMBL1962127	GSK_PKIS: KIT (D816V mutant) mean inhibition at 1 uM [Nanosyn]	B	BAO_0000357	single protein format	None	None	None	None	None	CHEMBL1936	Stem cell growth factor receptor	Homo sapiens	SINGLE PROTEIN	CHEMBL1961873	16	GSK Published Kinase Inhibitor Set			None
CHEMBL1909402	GW568326X	0	373.31	0	4.20	GW568326X	Nc1nccc(-c2c(-c3ccc(F)cc3)nn3cc(C(F)(F)F)ccc23)n1	Inhibition	'='	-0.07	%				UO_0000187					False	CHEMBL1962129	GSK_PKIS: KIT (T6701 mutant) mean inhibition at 1 uM [Nanosyn]	B	BAO_0000357	single protein format	None	None	None	None	None	CHEMBL1936	Stem cell growth factor receptor	Homo sapiens	SINGLE PROTEIN	CHEMBL1961873	16	GSK Published Kinase Inhibitor Set			None
CHEMBL1909390	GW576609A	0	691.10	2	6.57	GW576609A	O=C(O)C(F)(F)F.[O-][S+]1CCN(Cc2ccc(-c3ccc4ncnc(Nc5ccc(OCc6cccc(F)c6)c(Cl)c5)c4c3)o2)CC1	Inhibition	'='	10.11	%				UO_0000187					False	CHEMBL1962125	GSK_PKIS: KIT mean inhibition at 1 uM [Nanosyn]	B	BAO_0000357	single protein format	None	None	None	None	None	CHEMBL1936	Stem cell growth factor receptor	Homo sapiens	SINGLE PROTEIN	CHEMBL1961873	16	GSK Published Kinase Inhibitor Set			None
CHEMBL1909345		0	422.87	0	2.97	SB-686709-A	CCN1CCC(C(=O)Nc2n[nH]c3nnc(-c4cccc(F)c4F)cc23)CC1.Cl	Inhibition	'='	-0.19	%				UO_0000187					False	CHEMBL1962126	GSK_PKIS: KIT (D816V mutant) mean inhibition at 0.1 uM [Nanosyn]	B	BAO_0000357	single protein format	None	None	None	None	None	CHEMBL1936	Stem cell growth factor receptor	Homo sapiens	SINGLE PROTEIN	CHEMBL1961873	16	GSK Published Kinase Inhibitor Set			None
CHEMBL513330	GW781673X	0	336.79	0	3.45	GW781673X	Clc1ccc(CNc2nccc(-c3cnn4ncccc34)n2)cc1	Inhibition	'='	3.83	%				UO_0000187					False	CHEMBL1962130	GSK_PKIS: KIT (V560G mutant) mean inhibition at 0.1 uM [Nanosyn]	B	BAO_0000357	single protein format	None	None	None	None	None	CHEMBL1936	Stem cell growth factor receptor	Homo sapiens	SINGLE PROTEIN	CHEMBL1961873	16	GSK Published Kinase Inhibitor Set			None
CHEMBL305477	GW829874X	0	374.40	0	3.28	GW829874X	COc1cccc(/C=N/Nc2ncnc3c2cnn3-c2cccc(OC)c2)c1	Inhibition	'='	6.67	%				UO_0000187					False	CHEMBL1962124	GSK_PKIS: KIT mean inhibition at 0.1 uM [Nanosyn]	B	BAO_0000357	single protein format	None	None	None	None	None	CHEMBL1936	Stem cell growth factor receptor	Homo sapiens	SINGLE PROTEIN	CHEMBL1961873	16	GSK Published Kinase Inhibitor Set			None
CHEMBL305477	GW829874X	0	374.40	0	3.28	GW829874X	COc1cccc(/C=N/Nc2ncnc3c2cnn3-c2cccc(OC)c2)c1	Inhibition	'='	2.28	%				UO_0000187					False	CHEMBL1962126	GSK_PKIS: KIT (D816V mutant) mean inhibition at 0.1 uM [Nanosyn]	B	BAO_0000357	single protein format	None	None	None	None	None	CHEMBL1936	Stem cell growth factor receptor	Homo sapiens	SINGLE PROTEIN	CHEMBL1961873	16	GSK Published Kinase Inhibitor Set			None
CHEMBL188257	GW827106X	0	452.47	0	4.38	GW827106X	COc1ccc(-c2nn3ncccc3c2-c2ccnc(Nc3ccc4c(c3)OCCO4)n2)cc1	Inhibition	'='	-1.73	%				UO_0000187					False	CHEMBL1962126	GSK_PKIS: KIT (D816V mutant) mean inhibition at 0.1 uM [Nanosyn]	B	BAO_0000357	single protein format	None	None	None	None	None	CHEMBL1936	Stem cell growth factor receptor	Homo sapiens	SINGLE PROTEIN	CHEMBL1961873	16	GSK Published Kinase Inhibitor Set			None
CHEMBL205966	GW659893X	0	444.90	1	5.57	GW659893X	Nc1ccc(C#Cc2cncnc2Nc2ccc(OCc3cccc(F)c3)c(Cl)c2)cc1	Inhibition	'='	2.12	%				UO_0000187					False	CHEMBL1962126	GSK_PKIS: KIT (D816V mutant) mean inhibition at 0.1 uM [Nanosyn]	B	BAO_0000357	single protein format	None	None	None	None	None	CHEMBL1936	Stem cell growth factor receptor	Homo sapiens	SINGLE PROTEIN	CHEMBL1961873	16	GSK Published Kinase Inhibitor Set			None
CHEMBL273564	GW795493X	0	413.36	1	5.13	GW795493X	Nc1ncnc2occ(-c3ccc(NC(=O)Nc4cccc(C(F)(F)F)c4)cc3)c12	Inhibition	'='	97.34	%				UO_0000187					False	CHEMBL1962125	GSK_PKIS: KIT mean inhibition at 1 uM [Nanosyn]	B	BAO_0000357	single protein format	None	None	None	None	None	CHEMBL1936	Stem cell growth factor receptor	Homo sapiens	SINGLE PROTEIN	CHEMBL1961873	16	GSK Published Kinase Inhibitor Set			None
CHEMBL374453	GSK-299115A	0	415.28	0	4.39	GSK299115A	CC1=C(C(=O)Nc2ccc3[nH]ncc3c2)C(c2ccc(Cl)c(Cl)c2)CC(=O)N1	Inhibition	'='	-0.94	%				UO_0000187					False	CHEMBL1962126	GSK_PKIS: KIT (D816V mutant) mean inhibition at 0.1 uM [Nanosyn]	B	BAO_0000357	single protein format	None	None	None	None	None	CHEMBL1936	Stem cell growth factor receptor	Homo sapiens	SINGLE PROTEIN	CHEMBL1961873	16	GSK Published Kinase Inhibitor Set			None
CHEMBL513330	GW781673X	0	336.79	0	3.45	GW781673X	Clc1ccc(CNc2nccc(-c3cnn4ncccc34)n2)cc1	Inhibition	'='	7.92	%				UO_0000187					False	CHEMBL1962131	GSK_PKIS: KIT (V560G mutant) mean inhibition at 1 uM [Nanosyn]	B	BAO_0000357	single protein format	None	None	None	None	None	CHEMBL1936	Stem cell growth factor receptor	Homo sapiens	SINGLE PROTEIN	CHEMBL1961873	16	GSK Published Kinase Inhibitor Set			None
CHEMBL269450		0	433.46	1	5.00	SB-242717	Fc1ccc(Oc2nccc(-c3c(-c4ccc(F)cc4)ncn3C3CCNCC3)n2)cc1	Inhibition	'='	-1.79	%				UO_0000187					False	CHEMBL1962130	GSK_PKIS: KIT (V560G mutant) mean inhibition at 0.1 uM [Nanosyn]	B	BAO_0000357	single protein format	None	None	None	None	None	CHEMBL1936	Stem cell growth factor receptor	Homo sapiens	SINGLE PROTEIN	CHEMBL1961873	16	GSK Published Kinase Inhibitor Set			None
CHEMBL188257	GW827106X	0	452.47	0	4.38	GW827106X	COc1ccc(-c2nn3ncccc3c2-c2ccnc(Nc3ccc4c(c3)OCCO4)n2)cc1	Inhibition	'='	9.03	%				UO_0000187					False	CHEMBL1962130	GSK_PKIS: KIT (V560G mutant) mean inhibition at 0.1 uM [Nanosyn]	B	BAO_0000357	single protein format	None	None	None	None	None	CHEMBL1936	Stem cell growth factor receptor	Homo sapiens	SINGLE PROTEIN	CHEMBL1961873	16	GSK Published Kinase Inhibitor Set			None
CHEMBL273564	GW795493X	0	413.36	1	5.13	GW795493X	Nc1ncnc2occ(-c3ccc(NC(=O)Nc4cccc(C(F)(F)F)c4)cc3)c12	Inhibition	'='	97.77	%				UO_0000187					False	CHEMBL1962131	GSK_PKIS: KIT (V560G mutant) mean inhibition at 1 uM [Nanosyn]	B	BAO_0000357	single protein format	None	None	None	None	None	CHEMBL1936	Stem cell growth factor receptor	Homo sapiens	SINGLE PROTEIN	CHEMBL1961873	16	GSK Published Kinase Inhibitor Set			None
CHEMBL255863	NILOTINIB	4	529.53	2	6.36	2	Cc1cn(-c2cc(NC(=O)c3ccc(C)c(Nc4nccc(-c5cccnc5)n4)c3)cc(C(F)(F)F)c2)cn1	IC50	'='	158.0	nM	6.80			UO_0000065	12.84	0.24	0.44	6.97	False	CHEMBL1110555	Inhibition of KIT	B	BAO_0000357	single protein format	None	None	None	None	None	CHEMBL1936	Stem cell growth factor receptor	Homo sapiens	SINGLE PROTEIN	CHEMBL1155389	1	Scientific Literature	J. Med. Chem.	2010	None
CHEMBL597754		0	530.66	1	0.41	59	CNC(=O)c1nn(C)c2c1CCc1cnc(NC3CCN(C(=O)C4CCN(S(C)(=O)=O)CC4)CC3)nc1-2	IC50	'>'	10000.0	nM				UO_0000065					False	CHEMBL1072208	Inhibition of cKIT	B	BAO_0000357	single protein format	None	None	None	None	None	CHEMBL1936	Stem cell growth factor receptor	Homo sapiens	SINGLE PROTEIN	CHEMBL1157561	1	Scientific Literature	J. Med. Chem.	2010	None
CHEMBL3215582		0	588.33	1	6.41	1	Cc1ccc2c(Nc3ccc(Cl)cc3)nccc2c1Nc1ncccc1-c1ncnc2[nH]cnc12.Cl.Cl.Cl	Activity	'='	36.0	%				UO_0000187					False	CHEMBL1049100	Inhibition of KIT V559D mutant assessed as enzyme activity at 1 uM relative to untreated control	B	BAO_0000019	assay format	Homo sapiens	None	None	None	None	CHEMBL1936	Stem cell growth factor receptor	Homo sapiens	SINGLE PROTEIN	CHEMBL1155237	1	Scientific Literature	J. Med. Chem.	2009	None
CHEMBL493670		0	361.45	0	4.28	15	Cc1ccc(C(=O)NC2CC2)cc1-c1ccc2c(OC(C)C)nncc2c1	IC50	'='	421.0	nM	6.38			UO_0000065	17.64	0.32	2.10	9.94	False	CHEMBL1024856	Inhibition of cKit	B	BAO_0000357	single protein format	None	None	None	None	None	CHEMBL1936	Stem cell growth factor receptor	Homo sapiens	SINGLE PROTEIN	CHEMBL1140163	1	Scientific Literature	J. Med. Chem.	2008	None
CHEMBL1171523		0	506.57	2	5.20	3	CCN1CCN(Cc2ccc(NC(=O)c3ccc(C)c(C#Cc4cccnc4)c3)cc2C(F)(F)F)CC1	Inhibition	'='	0.0	%				UO_0000187					False	CHEMBL1174805	Inhibition of KIT at 10 uM	B	BAO_0000357	single protein format	None	None	None	None	None	CHEMBL1936	Stem cell growth factor receptor	Homo sapiens	SINGLE PROTEIN	CHEMBL1177794	1	Scientific Literature	Bioorg. Med. Chem. Lett.	2010	None
CHEMBL1171523		0	506.57	2	5.20	3	CCN1CCN(Cc2ccc(NC(=O)c3ccc(C)c(C#Cc4cccnc4)c3)cc2C(F)(F)F)CC1	Inhibition	'='	0.0	%				UO_0000187					False	CHEMBL1174810	Inhibition of KIT V559D mutant at 10 uM	B	BAO_0000019	assay format	Homo sapiens	None	None	None	None	CHEMBL1936	Stem cell growth factor receptor	Homo sapiens	SINGLE PROTEIN	CHEMBL1177794	1	Scientific Literature	Bioorg. Med. Chem. Lett.	2010	None
CHEMBL371889		0	405.48	0	4.90	Table 3, 20	COc1cccc(NC(=O)Nc2ccc(-c3c(C)sc4ncnc(N)c34)cc2)c1	IC50	'='	19.0	nM	7.72			UO_0000065	19.04	0.36	2.82	7.56	False	CHEMBL1114167	Inhibition of c-Kit by HTRF method	B	BAO_0000357	single protein format	None	None	None	None	None	CHEMBL1936	Stem cell growth factor receptor	Homo sapiens	SINGLE PROTEIN	CHEMBL1153720	1	Scientific Literature	Eur. J. Med. Chem.	2010	None
CHEMBL194321		0	409.90	1	5.55	Table 3, 23	Cc1sc2ncnc(N)c2c1-c1ccc(NC(=O)Nc2ccccc2Cl)cc1	IC50	'='	110.0	nM	6.96			UO_0000065	16.98	0.34	1.41	7.49	False	CHEMBL1114167	Inhibition of c-Kit by HTRF method	B	BAO_0000357	single protein format	None	None	None	None	None	CHEMBL1936	Stem cell growth factor receptor	Homo sapiens	SINGLE PROTEIN	CHEMBL1153720	1	Scientific Literature	Eur. J. Med. Chem.	2010	None
CHEMBL3344213		0	609.12	2	7.09	2f	CC(C)NC(CS(C)(=O)=O)c1ccc(-c2ccc3ncnc(Nc4ccc(OCc5cccc(F)c5)c(Cl)c4)c3c2)o1	IC50	'>'	200000.0	nM		Outside typical range		UO_0000065					False	CHEMBL3385743	Inhibition of c-KIT (unknown origin) by ELISA method	B	BAO_0000357	single protein format	Homo sapiens	None	None	None	None	CHEMBL1936	Stem cell growth factor receptor	Homo sapiens	SINGLE PROTEIN	CHEMBL3352165	1	Scientific Literature	Eur. J. Med. Chem.	2014	None
CHEMBL3344211		0	595.10	2	6.70	2d	CCNC(CS(C)(=O)=O)c1ccc(-c2ccc3ncnc(Nc4ccc(OCc5cccc(F)c5)c(Cl)c4)c3c2)o1	IC50	'>'	200000.0	nM		Outside typical range		UO_0000065					False	CHEMBL3385743	Inhibition of c-KIT (unknown origin) by ELISA method	B	BAO_0000357	single protein format	Homo sapiens	None	None	None	None	CHEMBL1936	Stem cell growth factor receptor	Homo sapiens	SINGLE PROTEIN	CHEMBL3352165	1	Scientific Literature	Eur. J. Med. Chem.	2014	None
CHEMBL1172957		0	375.41	0	0.58	5i	NS(=O)(=O)c1ccc(Nc2nc(N3CCOCC3)nc3[nH]cnc23)cc1	IC50	'='	1350.0	nM	5.87			UO_0000065	15.64	0.31	5.29	4.22	False	CHEMBL1177353	Inhibition kit	B	BAO_0000357	single protein format	None	None	None	None	None	CHEMBL1936	Stem cell growth factor receptor	Homo sapiens	SINGLE PROTEIN	CHEMBL1177660	1	Scientific Literature	Bioorg. Med. Chem.	2010	None
CHEMBL259247		0	400.36	0	4.31	1	Cc1ccc(NC(=O)c2cccc(C(F)(F)F)c2)cc1C(=O)Nc1cncnc1	IC50	'='	14.0	nM	7.85			UO_0000065	19.62	0.37	3.54	9.35	True	CHEMBL946386	Inhibition of c-kit	B	BAO_0000357	single protein format	None	None	None	None	None	CHEMBL1936	Stem cell growth factor receptor	Homo sapiens	SINGLE PROTEIN	CHEMBL1158158	1	Scientific Literature	Bioorg. Med. Chem. Lett.	2008	None
CHEMBL495902	GW820759X	0	291.35	0	3.43	GW820759X	Cc1ccc(C(=O)NC2CC2)cc1-c1ccc2[nH]ncc2c1	Inhibition	'='	-3.32	%				UO_0000187					False	CHEMBL1962129	GSK_PKIS: KIT (T6701 mutant) mean inhibition at 1 uM [Nanosyn]	B	BAO_0000357	single protein format	None	None	None	None	None	CHEMBL1936	Stem cell growth factor receptor	Homo sapiens	SINGLE PROTEIN	CHEMBL1961873	16	GSK Published Kinase Inhibitor Set			None
CHEMBL1909358	GW654652C	0	489.00	0	3.98	GW654652C	CCS(=O)(=O)c1ccc(OC)c(Nc2nccc(N(C)c3ccc4c(C)n[nH]c4c3)n2)c1.Cl	Inhibition	'='	44.23	%				UO_0000187					False	CHEMBL1962124	GSK_PKIS: KIT mean inhibition at 0.1 uM [Nanosyn]	B	BAO_0000357	single protein format	None	None	None	None	None	CHEMBL1936	Stem cell growth factor receptor	Homo sapiens	SINGLE PROTEIN	CHEMBL1961873	16	GSK Published Kinase Inhibitor Set			None
CHEMBL1909363	GSK-269962B	0	607.07	2	3.84	GSK269962B	CCn1c(-c2nonc2N)nc2cnc(Oc3cccc(NC(=O)c4ccc(OCCN5CCOCC5)cc4)c3)cc21.Cl	Inhibition	'='	3.53	%				UO_0000187					False	CHEMBL1962125	GSK_PKIS: KIT mean inhibition at 1 uM [Nanosyn]	B	BAO_0000357	single protein format	None	None	None	None	None	CHEMBL1936	Stem cell growth factor receptor	Homo sapiens	SINGLE PROTEIN	CHEMBL1961873	16	GSK Published Kinase Inhibitor Set			None
[truncated: 7,184 more rows]
