# Supplementary material for: PyRMD Studio: A Unified Suite for Next-Generation, AI-Powered Virtual Screening
Source: J Chem Inf Model. 2026 May 19;66(11):6197–203. doi: 10.1021/acs.jcim.6c00648 (PMC13250901; doi:10.1021/acs.jcim.6c00648)
Supplement: Supplementary file 1 [file ci6c00648_si_001.zip › DATA/kpcb_chembl.csv]

Molecule ChEMBL ID	Molecule Name	Molecule Max Phase	Molecular Weight	#RO5 Violations	AlogP	Compound Key	Smiles	Standard Type	Standard Relation	Standard Value	Standard Units	pChEMBL Value	Data Validity Comment	Comment	Uo Units	Ligand Efficiency BEI	Ligand Efficiency LE	Ligand Efficiency LLE	Ligand Efficiency SEI	Potential Duplicate	Assay ChEMBL ID	Assay Description	Assay Type	BAO Format ID	BAO Label	Assay Organism	Assay Tissue ChEMBL ID	Assay Tissue Name	Assay Cell Type	Assay Subcellular Fraction	Target ChEMBL ID	Target Name	Target Organism	Target Type	Document ChEMBL ID	Source ID	Source Description	Document Journal	Document Year	Cell ChEMBL ID
CHEMBL111298		0	377.40	0	1.99	9d	COc1ccccc1C1=C(c2cn(CCCO)c3ncccc23)C(=O)NC1=O	IC50	'='	1440.0	nM	5.84			UO_0000065	15.48	0.28	3.85	6.25	False	CHEMBL759475	Inhibitory concentration against human protein kinase C-betaII using histone as substrate	B	BAO_0000357	single protein format	None	None	None	None	None	CHEMBL3045	Protein kinase C beta	Homo sapiens	SINGLE PROTEIN	CHEMBL1146654	1	Scientific Literature	Bioorg. Med. Chem. Lett.	2004	None
CHEMBL106384		0	511.63	1	3.06	23	CN1CCOCCn2cc(c3ccccc32)C2=C(C(=O)NC2=O)c2cn(c3ccccc23)CCN(C)CC1	IC50	'='	10.0	nM	8.00			UO_0000065	15.64	0.29	4.94	11.15	False	CHEMBL764570	Inhibition of Protein kinase C beta 1	B	BAO_0000357	single protein format	None	None	None	None	None	CHEMBL3045	Protein kinase C beta	Homo sapiens	SINGLE PROTEIN	CHEMBL1136205	1	Scientific Literature	Bioorg. Med. Chem. Lett.	2003	None
CHEMBL103421		0	583.73	1	3.85	24	CCN1CCOCCN(CC)CCn2cc(c3ccccc32)C2=C(C(=O)NC2=O)c2cn(c3ccccc23)CCOCC1	IC50	'='	110.0	nM	6.96			UO_0000065	11.92	0.22	3.11	8.59	False	CHEMBL768280	Inhibition of Protein kinase C beta 2	B	BAO_0000357	single protein format	None	None	None	None	None	CHEMBL3045	Protein kinase C beta	Homo sapiens	SINGLE PROTEIN	CHEMBL1136205	1	Scientific Literature	Bioorg. Med. Chem. Lett.	2003	None
CHEMBL300936		0	490.65	0	3.34	45	CC(C)(C)c1cnc(CSc2cnc(NC(=O)Cc3ccc(CNC(CO)CO)cc3)s2)o1	IC50	'>'	45000.0	nM				UO_0000065					False	CHEMBL762484	Inhibition of Protein kinase C beta	B	BAO_0000357	single protein format	None	None	None	None	None	CHEMBL3045	Protein kinase C beta	Homo sapiens	SINGLE PROTEIN	CHEMBL1135763	1	Scientific Literature	J. Med. Chem.	2002	None
CHEMBL306373		0	551.50	2	2.57	14	O=C(N[C@@H]1COCCC[C@H]1OC(=O)c1cc(O)c(C(=O)c2c(O)cccc2C(=O)O)c(O)c1)c1ccc(O)cc1	IC50	'='	2500.0	nM	5.60			UO_0000065	10.16	0.19	3.03	2.80	False	CHEMBL761759	Inhibitory concentration against recombinant human Protein kinase C beta 1 isozyme	B	BAO_0000357	single protein format	None	None	None	None	None	CHEMBL3045	Protein kinase C beta	Homo sapiens	SINGLE PROTEIN	CHEMBL1130164	1	Scientific Literature	J. Med. Chem.	1997	None
CHEMBL305718		0	599.57	3	1.97	16	O=C(N[C@@H]1CS(=O)(=O)CCC[C@H]1OC(=O)c1cc(O)c(C(=O)c2c(O)cccc2C(=O)O)c(O)c1)c1ccc(O)cc1	IC50	'='	5200.0	nM	5.28			UO_0000065	8.81	0.17	3.31	2.35	False	CHEMBL761759	Inhibitory concentration against recombinant human Protein kinase C beta 1 isozyme	B	BAO_0000357	single protein format	None	None	None	None	None	CHEMBL3045	Protein kinase C beta	Homo sapiens	SINGLE PROTEIN	CHEMBL1130164	1	Scientific Literature	J. Med. Chem.	1997	None
CHEMBL67442		0	536.49	2	1.76	23	O=C(N[C@@H]1CNCC[C@H]1OC(=O)c1cc(O)c(C(=O)c2c(O)cccc2C(=O)O)c(O)c1)c1ccc(O)cc1	IC50	'='	4700.0	nM	5.33			UO_0000065	9.93	0.19	3.57	2.63	False	CHEMBL768098	Inhibitory concentration against recombinant human Protein kinase C beta 2 isozyme	B	BAO_0000357	single protein format	None	None	None	None	None	CHEMBL3045	Protein kinase C beta	Homo sapiens	SINGLE PROTEIN	CHEMBL1130164	1	Scientific Literature	J. Med. Chem.	1997	None
CHEMBL183906		0	273.24	0	3.03	4a	O=C1NC(=O)/C(=C/c2cccc(C(F)(F)F)c2)S1	Inhibition	'='	-2.0	%				UO_0000187					False	CHEMBL1012714	Inhibition of PKCbeta2 at 5 uM	B	BAO_0000357	single protein format	None	None	None	None	None	CHEMBL3045	Protein kinase C beta	Homo sapiens	SINGLE PROTEIN	CHEMBL1139352	1	Scientific Literature	J. Med. Chem.	2009	None
CHEMBL105620		0	555.68	1	3.07	22c	CN1CCOCCOCCN(C)CCn2cc(c3ccccc32)C2=C(C(=O)NC2=O)c2cn(c3ccccc23)CC1	IC50	'='	140.0	nM	6.85			UO_0000065	12.33	0.23	3.78	8.46	False	CHEMBL764570	Inhibition of Protein kinase C beta 1	B	BAO_0000357	single protein format	None	None	None	None	None	CHEMBL3045	Protein kinase C beta	Homo sapiens	SINGLE PROTEIN	CHEMBL1136205	1	Scientific Literature	Bioorg. Med. Chem. Lett.	2003	None
CHEMBL428690	ALVOCIDIB	3	401.85	0	3.30	Flavopiridol	CN1CC[C@H](c2c(O)cc(O)c3c(=O)cc(-c4ccccc4Cl)oc23)[C@H](O)C1	IC50	'>'	45000.0	nM				UO_0000065					False	CHEMBL762484	Inhibition of Protein kinase C beta	B	BAO_0000357	single protein format	None	None	None	None	None	CHEMBL3045	Protein kinase C beta	Homo sapiens	SINGLE PROTEIN	CHEMBL1135763	1	Scientific Literature	J. Med. Chem.	2002	None
CHEMBL326971		0	381.82	0	2.64	9b	O=C1NC(=O)C(c2cn(CCCO)c3ncccc23)=C1c1ccccc1Cl	IC50	'='	730.0	nM	6.14			UO_0000065	16.07	0.31	3.50	7.29	False	CHEMBL759475	Inhibitory concentration against human protein kinase C-betaII using histone as substrate	B	BAO_0000357	single protein format	None	None	None	None	None	CHEMBL3045	Protein kinase C beta	Homo sapiens	SINGLE PROTEIN	CHEMBL1146654	1	Scientific Literature	Bioorg. Med. Chem. Lett.	2004	None
CHEMBL102714	SB-216763	0	371.22	0	4.05	SB-216763	Cn1cc(C2=C(c3ccc(Cl)cc3Cl)C(=O)NC2=O)c2ccccc21	IC50						Not Determined						False	CHEMBL878999	Inhibition of Protein kinase C beta 1 (Not determined)	B	BAO_0000357	single protein format	None	None	None	None	None	CHEMBL3045	Protein kinase C beta	Homo sapiens	SINGLE PROTEIN	CHEMBL1136205	1	Scientific Literature	Bioorg. Med. Chem. Lett.	2003	None
CHEMBL102714	SB-216763	0	371.22	0	4.05	SB-216763	Cn1cc(C2=C(c3ccc(Cl)cc3Cl)C(=O)NC2=O)c2ccccc21	IC50						Not Determined						False	CHEMBL768281	Inhibition of Protein kinase C beta 2 (Not determined)	B	BAO_0000357	single protein format	None	None	None	None	None	CHEMBL3045	Protein kinase C beta	Homo sapiens	SINGLE PROTEIN	CHEMBL1136205	1	Scientific Literature	Bioorg. Med. Chem. Lett.	2003	None
CHEMBL105620		0	555.68	1	3.07	22c	CN1CCOCCOCCN(C)CCn2cc(c3ccccc32)C2=C(C(=O)NC2=O)c2cn(c3ccccc23)CC1	IC50	'='	75.0	nM	7.12			UO_0000065	12.82	0.24	4.05	8.80	False	CHEMBL768280	Inhibition of Protein kinase C beta 2	B	BAO_0000357	single protein format	None	None	None	None	None	CHEMBL3045	Protein kinase C beta	Homo sapiens	SINGLE PROTEIN	CHEMBL1136205	1	Scientific Literature	Bioorg. Med. Chem. Lett.	2003	None
CHEMBL279115	PHORBOL MYRISTATE ACETATE	2	616.84	2	5.75	PMA	CCCCCCCCCCCCCC(=O)O[C@@H]1[C@@H](C)[C@@]2(O)[C@@H](C=C(CO)C[C@]3(O)C(=O)C(C)=C[C@@H]23)[C@@H]2C(C)(C)[C@]12OC(C)=O	Ki	'='	1.8	nM	8.74			UO_0000065	14.18	0.27	2.99	6.71	False	CHEMBL823901	Inhibition of [3H]-phorbol 12,13-dibutyrate (PDBu) binding to human recombinant protein kinase C beta	B	BAO_0000357	single protein format	Homo sapiens	None	None	None	None	CHEMBL3045	Protein kinase C beta	Homo sapiens	SINGLE PROTEIN	CHEMBL1134032	1	Scientific Literature	Bioorg. Med. Chem. Lett.	2001	None
CHEMBL315545		0	478.46	1	2.10	23	O=C(NC1CNCC1OC(=O)c1cc(O)c(-c2ccccc2C(=O)O)c(O)c1)c1ccc(O)cc1	IC50	'>'	50000.0	nM				UO_0000065					False	CHEMBL764572	Inhibition of partially purified recombinant human calcium sensitive protein kinase C beta 2	B	BAO_0000357	single protein format	None	None	None	None	None	CHEMBL3045	Protein kinase C beta	Homo sapiens	SINGLE PROTEIN	CHEMBL1135470	1	Scientific Literature	J. Med. Chem.	2002	None
CHEMBL304626		0	536.49	3	1.45	7	COC(=O)c1cccc(O)c1C(=O)c1c(O)cc(C(=O)O[C@@H]2CNC[C@H]2NC(=O)c2ccc(O)cc2)cc1O	IC50	'='	290.0	nM	6.54			UO_0000065	12.19	0.23	5.09	3.41	False	CHEMBL764576	Inhibition of Protein kinase C beta 2 expressed in Sf-9 cells	B	BAO_0000219	cell-based format	Homo sapiens	None	None	Sf-9	None	CHEMBL3045	Protein kinase C beta	Homo sapiens	SINGLE PROTEIN	CHEMBL1128824	1	Scientific Literature	Bioorg. Med. Chem. Lett.	1995	None
CHEMBL68418		0	578.57	3	2.48	18	CC(C)COC(=O)c1cccc(O)c1C(=O)c1c(O)cc(C(=O)O[C@@H]2CNC[C@H]2NC(=O)c2ccc(O)cc2)cc1O	IC50	'='	20000.0	nM	4.70			UO_0000065	8.12	0.15	2.22	2.45	False	CHEMBL764576	Inhibition of Protein kinase C beta 2 expressed in Sf-9 cells	B	BAO_0000219	cell-based format	Homo sapiens	None	None	Sf-9	None	CHEMBL3045	Protein kinase C beta	Homo sapiens	SINGLE PROTEIN	CHEMBL1128824	1	Scientific Literature	Bioorg. Med. Chem. Lett.	1995	None
CHEMBL262980		0	617.49	2	3.30	49	O=C(N[C@@H]1CC(C(=O)C(F)(F)F)C[C@H]1OC(=O)c1cc(O)c(C(=O)c2c(O)cccc2C(=O)O)c(O)c1)c1ccc(O)cc1	IC50	'='	260.0	nM	6.58			UO_0000065	10.66	0.20	3.29	3.17	False	CHEMBL768098	Inhibitory concentration against recombinant human Protein kinase C beta 2 isozyme	B	BAO_0000357	single protein format	None	None	None	None	None	CHEMBL3045	Protein kinase C beta	Homo sapiens	SINGLE PROTEIN	CHEMBL1130164	1	Scientific Literature	J. Med. Chem.	1997	None
CHEMBL60254	BALANOL	0	550.52	2	2.15	1	O=C(N[C@@H]1CNCCC[C@H]1OC(=O)c1cc(O)c(C(=O)c2c(O)cccc2C(=O)O)c(O)c1)c1ccc(O)cc1	IC50	'='	44.0	nM	7.36			UO_0000065	13.36	0.25	5.21	3.63	False	CHEMBL764576	Inhibition of Protein kinase C beta 2 expressed in Sf-9 cells	B	BAO_0000219	cell-based format	Homo sapiens	None	None	Sf-9	None	CHEMBL3045	Protein kinase C beta	Homo sapiens	SINGLE PROTEIN	CHEMBL1128824	1	Scientific Literature	Bioorg. Med. Chem. Lett.	1995	None
CHEMBL54382		0	452.56	0	4.36	1j	CCN1CCC(n2cc(C3=C(c4cn(C)c5ccccc45)C(=O)NC3=O)c3ccccc32)CC1	IC50	'='	5.0	nM	8.30			UO_0000065	18.34	0.33	3.94	14.01	False	CHEMBL764582	Inhibition of Protein kinase C beta 2	B	BAO_0000357	single protein format	Homo sapiens	None	None	None	None	CHEMBL3045	Protein kinase C beta	Homo sapiens	SINGLE PROTEIN	CHEMBL1136405	1	Scientific Literature	Bioorg. Med. Chem. Lett.	2003	None
CHEMBL611122		0	1289.44	None	None	V	N=C(N)NCCC[C@@H](NC(=O)[C@@H](CCCNC(=N)N)NC(=O)[C@@H](CCCNC(=N)N)NC(=O)[C@@H](CCCNC(=N)N)NC(=O)[C@@H](CCCNC(=N)N)NC(=O)[C@@H](CCCNC(=N)N)NC(=O)CCNC(=O)[C@H]1OC(n2cnc3c(N)ncnc32)[C@H](O)[C@@H]1O)C(=O)O	IC50	'='	3000.0	nM	5.52			UO_0000065	4.28	None	None	None	False	CHEMBL770295	Inhibitory activity against Protein kinase C beta isoform (PKC) from pig spleen.	B	BAO_0000221	tissue-based format	Sus scrofa	CHEMBL3559722	Spleen	None	None	CHEMBL3045	Protein kinase C beta	Homo sapiens	SINGLE PROTEIN	CHEMBL1131721	1	Scientific Literature	Bioorg. Med. Chem. Lett.	1999	None
CHEMBL60254	BALANOL	0	550.52	2	2.15	1 (+/-) balanol	O=C(N[C@@H]1CNCCC[C@H]1OC(=O)c1cc(O)c(C(=O)c2c(O)cccc2C(=O)O)c(O)c1)c1ccc(O)cc1	IC50	'='	30.0	nM	7.52			UO_0000065	13.67	0.26	5.37	3.71	True	CHEMBL761767	Inhibition of Protein kinase C beta 1	B	BAO_0000357	single protein format	None	None	None	None	None	CHEMBL3045	Protein kinase C beta	Homo sapiens	SINGLE PROTEIN	CHEMBL1128809	1	Scientific Literature	Bioorg. Med. Chem. Lett.	1995	None
CHEMBL478649		0	348.45	0	3.69	10	Cc1ccc(C(=O)NC2CC2)cc1-c1ccc(C(=O)NCC2CC2)cc1	Activity						Not Evaluated						False	CHEMBL982729	Binding affinity to human PKACB at 10 uM relative to control	B	BAO_0000357	single protein format	Homo sapiens	None	None	None	None	CHEMBL3045	Protein kinase C beta	Homo sapiens	SINGLE PROTEIN	CHEMBL1151712	1	Scientific Literature	J. Med. Chem.	2008	None
CHEMBL450519		0	309.37	0	2.31	17	Nc1ncnc2c1c(-c1cccc(O)c1)cn2C1CCNCC1	Activity	'='	32.2	%				UO_0000187					False	CHEMBL982729	Binding affinity to human PKACB at 10 uM relative to control	B	BAO_0000357	single protein format	Homo sapiens	None	None	None	None	CHEMBL3045	Protein kinase C beta	Homo sapiens	SINGLE PROTEIN	CHEMBL1151712	1	Scientific Literature	J. Med. Chem.	2008	None
CHEMBL281948	K-252A	0	467.48	0	3.66	K252a	COC(=O)[C@@]1(O)C[C@H]2O[C@]1(C)n1c3ccccc3c3c4c(c5c6ccccc6n2c5c31)C(=O)NC4	Residual Activity	'='	13.0	%				UO_0000187					False	CHEMBL2219401	Millipore: Percentage of residual kinase activity of PRKCB at 10uM relative to control. Control inhibitor: Staurosporine at 10.0uM. Buffer: 20 mM HEPES pH 7.4, 0.03% Triton X-100, 0.1 mM CaCl2, 0.1 mg/mL phosphatidylserine, 10 ug/mL diacylglycerol	B	BAO_0000357	single protein format	Homo sapiens	None	None	None	None	CHEMBL3045	Protein kinase C beta	Homo sapiens	SINGLE PROTEIN	CHEMBL2218924	1	Scientific Literature	Biochem. J.	2013	None
CHEMBL284861		0	222.27	0	0.66	GSK_3b_Inhibitor_I	Cn1sc(=O)n(Cc2ccccc2)c1=O	Residual Activity	'='	54.0	%				UO_0000187					False	CHEMBL2219401	Millipore: Percentage of residual kinase activity of PRKCB at 10uM relative to control. Control inhibitor: Staurosporine at 10.0uM. Buffer: 20 mM HEPES pH 7.4, 0.03% Triton X-100, 0.1 mM CaCl2, 0.1 mg/mL phosphatidylserine, 10 ug/mL diacylglycerol	B	BAO_0000357	single protein format	Homo sapiens	None	None	None	None	CHEMBL3045	Protein kinase C beta	Homo sapiens	SINGLE PROTEIN	CHEMBL2218924	1	Scientific Literature	Biochem. J.	2013	None
CHEMBL261491		0	442.52	0	3.65	Go-6983	COc1ccc2c(c1)c(C1=C(c3c[nH]c4ccccc34)C(=O)NC1=O)cn2CCCN(C)C	Residual Activity	'='	4.0	%				UO_0000187					False	CHEMBL2219402	Millipore: Percentage of residual kinase activity of PRKCB at 1uM relative to control. Control inhibitor: Staurosporine at 10.0uM. Buffer: 20 mM HEPES pH 7.4, 0.03% Triton X-100, 0.1 mM CaCl2, 0.1 mg/mL phosphatidylserine, 10 ug/mL diacylglycerol	B	BAO_0000357	single protein format	Homo sapiens	None	None	None	None	CHEMBL3045	Protein kinase C beta	Homo sapiens	SINGLE PROTEIN	CHEMBL2218924	1	Scientific Literature	Biochem. J.	2013	None
CHEMBL92461		0	307.38	0	4.13	VEGF_Receptor_2_Kinase_Inhibitor_IV	COc1ccc(-c2cnc3c(-c4ccsc4)cnn3c2)cc1	Residual Activity	'='	106.0	%				UO_0000187					False	CHEMBL2219402	Millipore: Percentage of residual kinase activity of PRKCB at 1uM relative to control. Control inhibitor: Staurosporine at 10.0uM. Buffer: 20 mM HEPES pH 7.4, 0.03% Triton X-100, 0.1 mM CaCl2, 0.1 mg/mL phosphatidylserine, 10 ug/mL diacylglycerol	B	BAO_0000357	single protein format	Homo sapiens	None	None	None	None	CHEMBL3045	Protein kinase C beta	Homo sapiens	SINGLE PROTEIN	CHEMBL2218924	1	Scientific Literature	Biochem. J.	2013	None
CHEMBL261131	DIACYLGLYCEROL KINASE INHIBITOR II	0	489.59	1	5.94	R-59949	O=c1c2ccccc2[nH]c(=S)n1CCN1CCC(=C(c2ccc(F)cc2)c2ccc(F)cc2)CC1	Residual Activity	'='	101.0	%				UO_0000187					False	CHEMBL2219402	Millipore: Percentage of residual kinase activity of PRKCB at 1uM relative to control. Control inhibitor: Staurosporine at 10.0uM. Buffer: 20 mM HEPES pH 7.4, 0.03% Triton X-100, 0.1 mM CaCl2, 0.1 mg/mL phosphatidylserine, 10 ug/mL diacylglycerol	B	BAO_0000357	single protein format	Homo sapiens	None	None	None	None	CHEMBL3045	Protein kinase C beta	Homo sapiens	SINGLE PROTEIN	CHEMBL2218924	1	Scientific Literature	Biochem. J.	2013	None
CHEMBL433175		0	534.52	2	2.44	7	O=C(NC1CNCCC[C@H]1OC(=O)c1cc(O)c(C(=O)c2ccccc2C(=O)O)c(O)c1)c1ccc(O)cc1	IC50	'='	3700.0	nM	5.43			UO_0000065	10.16	0.19	2.99	2.98	False	CHEMBL764572	Inhibition of partially purified recombinant human calcium sensitive protein kinase C beta 2	B	BAO_0000357	single protein format	None	None	None	None	None	CHEMBL3045	Protein kinase C beta	Homo sapiens	SINGLE PROTEIN	CHEMBL1135470	1	Scientific Literature	J. Med. Chem.	2002	None
CHEMBL313814		0	536.54	2	2.51	25	O=C(NC1CNCCC[C@H]1OC(=O)c1cc(O)c(Cc2c(O)cccc2C(=O)O)c(O)c1)c1ccc(O)cc1	IC50	'>'	5000.0	nM				UO_0000065					False	CHEMBL764572	Inhibition of partially purified recombinant human calcium sensitive protein kinase C beta 2	B	BAO_0000357	single protein format	None	None	None	None	None	CHEMBL3045	Protein kinase C beta	Homo sapiens	SINGLE PROTEIN	CHEMBL1135470	1	Scientific Literature	J. Med. Chem.	2002	None
CHEMBL1094408	NMS-1286937	0	448.53	0	1.58	49	COc1ccc(N2CCN(C)CC2)cc1Nc1ncc2c(n1)-c1c(c(C(N)=O)nn1C)CC2	IC50	'>'	10000.0	nM				UO_0000065					False	CHEMBL1111966	Inhibition of PKC-beta assessed as [33P]gamma-ATP incorporation into substrate after 60 mins by gamma counting	B	BAO_0000357	single protein format	None	None	None	None	None	CHEMBL3045	Protein kinase C beta	Homo sapiens	SINGLE PROTEIN	CHEMBL1157785	1	Scientific Literature	J. Med. Chem.	2010	None
CHEMBL261387		0	394.40	0	2.44	4	CC(C)[C@H]1C(=O)N[C@H](CO)Cc2cn3nc(C(F)(F)F)c4ccc(c2c43)N1C	Ki	'='	9380.0	nM	5.03			UO_0000065	12.75	0.25	2.59	7.20	False	CHEMBL930943	Displacement of [3H]PDBu from PKCbeta C1B domain	B	BAO_0000357	single protein format	None	None	None	None	None	CHEMBL3045	Protein kinase C beta	Homo sapiens	SINGLE PROTEIN	CHEMBL1143200	1	Scientific Literature	Bioorg. Med. Chem.	2008	None
CHEMBL72480		0	587.58	2	3.83	27(syn)	O=C(NC1C2CC(C3CCCC32)C1OC(=O)c1cc(O)c(C(=O)c2c(O)cccc2C(=O)O)c(O)c1)c1ccc(O)cc1	IC50	'='	2100.0	nM	5.68			UO_0000065	9.66	0.18	1.85	2.98	False	CHEMBL768099	Inhibition of Protein kinase C beta 2	B	BAO_0000357	single protein format	None	None	None	None	None	CHEMBL3045	Protein kinase C beta	Homo sapiens	SINGLE PROTEIN	CHEMBL1149965	1	Scientific Literature	Bioorg. Med. Chem. Lett.	1995	None
CHEMBL48546		0	507.50	1	2.51	5 (anti geometry)	COC(=O)c1cccc(O)c1C(=O)c1c(O)cc(C(=O)OC2CNCC2Cc2ccc(O)cc2)cc1O	IC50	'='	250.0	nM	6.60			UO_0000065	13.01	0.24	4.09	4.06	True	CHEMBL759071	Inhibition of protein kinase C beta II	B	BAO_0000357	single protein format	Homo sapiens	None	None	None	None	CHEMBL3045	Protein kinase C beta	Homo sapiens	SINGLE PROTEIN	CHEMBL1129127	1	Scientific Literature	Bioorg. Med. Chem. Lett.	1996	None
CHEMBL27266	INDOLACTUM	0	301.39	0	1.66	1	CC(C)[C@H]1C(=O)N[C@H](CO)Cc2c[nH]c3cccc(c23)N1C	Ki	'='	140.0	nM	6.85			UO_0000065	22.74	0.43	5.19	10.03	False	CHEMBL927260	Displacement of [3H]PDBu from PKCbeta C1B domain	B	BAO_0000357	single protein format	None	None	None	None	None	CHEMBL3045	Protein kinase C beta	Homo sapiens	SINGLE PROTEIN	CHEMBL1140701	1	Scientific Literature	J. Med. Chem.	2008	None
CHEMBL308263		0	550.52	2	2.13	33-beta	NC[C@@H]1C[C@@H](NC(=O)c2ccc(O)cc2)[C@H](OC(=O)c2cc(O)c(C(=O)c3c(O)cccc3C(=O)O)c(O)c2)C1	IC50	'='	5.0	nM	8.30			UO_0000065	15.08	0.28	6.17	3.83	False	CHEMBL761759	Inhibitory concentration against recombinant human Protein kinase C beta 1 isozyme	B	BAO_0000357	single protein format	None	None	None	None	None	CHEMBL3045	Protein kinase C beta	Homo sapiens	SINGLE PROTEIN	CHEMBL1130164	1	Scientific Literature	J. Med. Chem.	1997	None
CHEMBL401369		0	399.58	0	4.11	5	CCCCCCn1cc2c3c(cccc31)N(C)[C@@H](C(C)C)C(=O)N[C@H](CO)CC2	Ratio	'='	1.4										False	CHEMBL927276	Induction of GFP-tagged PKC-beta-1 translocation in HeLa cells assessed as ratio of protein level in plasma membrane to cytosol at 1 uM	B	BAO_0000219	cell-based format	None	None	None	HeLa	None	CHEMBL3045	Protein kinase C beta	Homo sapiens	SINGLE PROTEIN	CHEMBL1140701	1	Scientific Literature	J. Med. Chem.	2008	CHEMBL3308376
CHEMBL611123		0	1275.41	None	None	IV	N=C(N)NCCC[C@@H](NC(=O)[C@@H](CCCNC(=N)N)NC(=O)[C@@H](CCCNC(=N)N)NC(=O)[C@@H](CCCNC(=N)N)NC(=O)[C@@H](CCCNC(=N)N)NC(=O)[C@@H](CCCNC(=N)N)NC(=O)CNC(=O)[C@H]1OC(n2cnc3c(N)ncnc32)[C@H](O)[C@@H]1O)C(=O)O	IC50	'='	10000.0	nM	5.00			UO_0000065	3.92	None	None	None	False	CHEMBL770295	Inhibitory activity against Protein kinase C beta isoform (PKC) from pig spleen.	B	BAO_0000221	tissue-based format	Sus scrofa	CHEMBL3559722	Spleen	None	None	CHEMBL3045	Protein kinase C beta	Homo sapiens	SINGLE PROTEIN	CHEMBL1131721	1	Scientific Literature	Bioorg. Med. Chem. Lett.	1999	None
CHEMBL414907		0	1110.35	None	None	XIII	CC(=O)NCCCCCC(=O)N[C@H](CCCN=C(N)N)C(=O)N[C@H](CCCN=C(N)N)C(=O)N[C@H](CCCN=C(N)N)C(=O)N[C@H](CCCN=C(N)N)C(=O)N[C@H](CCCN=C(N)N)C(=O)N[C@H](CCCN=C(N)N)C(=O)O	IC50	'>'	100000.0	nM				UO_0000065					False	CHEMBL770295	Inhibitory activity against Protein kinase C beta isoform (PKC) from pig spleen.	B	BAO_0000221	tissue-based format	Sus scrofa	CHEMBL3559722	Spleen	None	None	CHEMBL3045	Protein kinase C beta	Homo sapiens	SINGLE PROTEIN	CHEMBL1131721	1	Scientific Literature	Bioorg. Med. Chem. Lett.	1999	None
CHEMBL300138	ENZASTAURIN	3	515.62	1	4.93	1e	Cn1cc(C2=C(c3cn(C4CCN(Cc5ccccn5)CC4)c4ccccc34)C(=O)NC2=O)c2ccccc21	IC50	'='	30.0	nM	7.52			UO_0000065	14.59	0.26	2.59	10.43	False	CHEMBL761758	Inhibition of Protein kinase C beta 1	B	BAO_0000357	single protein format	Homo sapiens	None	None	None	None	CHEMBL3045	Protein kinase C beta	Homo sapiens	SINGLE PROTEIN	CHEMBL1136405	1	Scientific Literature	Bioorg. Med. Chem. Lett.	2003	None
CHEMBL6453		0	398.59	0	4.28	1	CCCCCCCCC#Cc1ccc2c(c1)C[C@@H](CO)NC(=O)[C@H](C(C)C)N2C	Ki	'='	70.0	nM	7.16			UO_0000065	17.95	0.34	2.87	13.61	False	CHEMBL823901	Inhibition of [3H]-phorbol 12,13-dibutyrate (PDBu) binding to human recombinant protein kinase C beta	B	BAO_0000357	single protein format	Homo sapiens	None	None	None	None	CHEMBL3045	Protein kinase C beta	Homo sapiens	SINGLE PROTEIN	CHEMBL1134032	1	Scientific Literature	Bioorg. Med. Chem. Lett.	2001	None
CHEMBL149313		0	466.44	0	3.32	21c	COC(=O)c1cccc(O)c1C(=O)c1c(O)cc(C(=O)OCCCc2ccc(O)cc2)cc1O	IC50	'='	460.0	nM	6.34			UO_0000065	13.59	0.25	3.02	4.21	False	CHEMBL761756	Evaluated against recombinant human Protein kinase C beta 1	B	BAO_0000357	single protein format	None	None	None	None	None	CHEMBL3045	Protein kinase C beta	Homo sapiens	SINGLE PROTEIN	CHEMBL1129461	1	Scientific Literature	J. Med. Chem.	1996	None
CHEMBL293500		0	534.52	2	2.77	10	O=C(NC[C@@H]1CCC[C@H]1NC(=O)c1ccc(O)cc1)c1cc(O)c(C(=O)c2c(O)cccc2C(=O)O)c(O)c1	IC50	'='	17000.0	nM	4.77			UO_0000065	8.92	0.17	2.00	2.47	False	CHEMBL761767	Inhibition of Protein kinase C beta 1	B	BAO_0000357	single protein format	None	None	None	None	None	CHEMBL3045	Protein kinase C beta	Homo sapiens	SINGLE PROTEIN	CHEMBL1128809	1	Scientific Literature	Bioorg. Med. Chem. Lett.	1995	None
CHEMBL77970		0	550.52	2	2.15	(+)-1	O=C(N[C@H]1CNCCC[C@@H]1OC(=O)c1cc(O)c(C(=O)c2c(O)cccc2C(=O)O)c(O)c1)c1ccc(O)cc1	IC50	'='	880.0	nM	6.06			UO_0000065	11.00	0.21	3.91	2.99	False	CHEMBL768098	Inhibitory concentration against recombinant human Protein kinase C beta 2 isozyme	B	BAO_0000357	single protein format	None	None	None	None	None	CHEMBL3045	Protein kinase C beta	Homo sapiens	SINGLE PROTEIN	CHEMBL1130164	1	Scientific Literature	J. Med. Chem.	1997	None
CHEMBL77399		0	579.51	3	2.35	50	COC(=O)C1C[C@@H](NC(=O)c2ccc(O)cc2)[C@H](OC(=O)c2cc(O)c(C(=O)c3c(O)cccc3C(=O)O)c(O)c2)C1	IC50	'='	2700.0	nM	5.57			UO_0000065	9.61	0.18	3.22	2.57	False	CHEMBL768098	Inhibitory concentration against recombinant human Protein kinase C beta 2 isozyme	B	BAO_0000357	single protein format	None	None	None	None	None	CHEMBL3045	Protein kinase C beta	Homo sapiens	SINGLE PROTEIN	CHEMBL1130164	1	Scientific Literature	J. Med. Chem.	1997	None
CHEMBL150264		0	623.59	3	3.02	26b	O=C(OCC(COc1ccc(O)cc1)NS(=O)(=O)c1ccccc1)c1cc(O)c(C(=O)c2c(O)cccc2C(=O)O)c(O)c1	IC50	'='	1600.0	nM	5.80			UO_0000065	9.29	0.18	2.78	2.67	False	CHEMBL761756	Evaluated against recombinant human Protein kinase C beta 1	B	BAO_0000357	single protein format	None	None	None	None	None	CHEMBL3045	Protein kinase C beta	Homo sapiens	SINGLE PROTEIN	CHEMBL1129461	1	Scientific Literature	J. Med. Chem.	1996	None
CHEMBL52529		0	521.48	2	2.95	24	O=C(N[C@@H]1CCC[C@H]1OC(=O)c1cc(O)c(C(=O)c2c(O)cccc2C(=O)O)c(O)c1)c1ccc(O)cc1	IC50	'='	50.0	nM	7.30			UO_0000065	14.00	0.26	4.35	3.83	False	CHEMBL768098	Inhibitory concentration against recombinant human Protein kinase C beta 2 isozyme	B	BAO_0000357	single protein format	None	None	None	None	None	CHEMBL3045	Protein kinase C beta	Homo sapiens	SINGLE PROTEIN	CHEMBL1130164	1	Scientific Literature	J. Med. Chem.	1997	None
CHEMBL263910		0	587.58	2	3.83	40	O=C(N[C@@H]1C2CC(C3CCCC32)[C@H]1OC(=O)c1cc(O)c(C(=O)c2c(O)cccc2C(=O)O)c(O)c1)c1ccc(O)cc1	IC50	'='	150.0	nM	6.82			UO_0000065	11.61	0.22	2.99	3.58	False	CHEMBL761759	Inhibitory concentration against recombinant human Protein kinase C beta 1 isozyme	B	BAO_0000357	single protein format	None	None	None	None	None	CHEMBL3045	Protein kinase C beta	Homo sapiens	SINGLE PROTEIN	CHEMBL1130164	1	Scientific Literature	J. Med. Chem.	1997	None
CHEMBL146847		0	621.62	2	3.27	(s)-12c	COC(=O)c1cccc(O)c1C(=O)c1c(O)cc(C(=O)OC[C@@H](Cc2ccc(O)cc2)NS(=O)(=O)c2ccccc2)cc1O	IC50	'='	340.0	nM	6.47			UO_0000065	10.41	0.20	3.20	3.29	False	CHEMBL764574	Evaluated against recombinant human Protein kinase C beta 2	B	BAO_0000357	single protein format	None	None	None	None	None	CHEMBL3045	Protein kinase C beta	Homo sapiens	SINGLE PROTEIN	CHEMBL1129461	1	Scientific Literature	J. Med. Chem.	1996	None
CHEMBL306623		0	599.57	3	1.97	52	CS(=O)(=O)C1C[C@@H](NC(=O)c2ccc(O)cc2)[C@H](OC(=O)c2cc(O)c(C(=O)c3c(O)cccc3C(=O)O)c(O)c2)C1	IC50	'='	330.0	nM	6.48			UO_0000065	10.81	0.21	4.51	2.88	False	CHEMBL761759	Inhibitory concentration against recombinant human Protein kinase C beta 1 isozyme	B	BAO_0000357	single protein format	None	None	None	None	None	CHEMBL3045	Protein kinase C beta	Homo sapiens	SINGLE PROTEIN	CHEMBL1130164	1	Scientific Literature	J. Med. Chem.	1997	None
CHEMBL333829		0	353.40	0	2.05	17a	O=C1NC(=O)C(c2cn(CCCO)c3ncccc23)=C1c1cccs1	Inhibition	'<'	50.0	%				UO_0000187					False	CHEMBL759476	Inhibition of protein kinase C-betaII at 10 uM	B	BAO_0000357	single protein format	Homo sapiens	None	None	None	None	CHEMBL3045	Protein kinase C beta	Homo sapiens	SINGLE PROTEIN	CHEMBL1146654	1	Scientific Literature	Bioorg. Med. Chem. Lett.	2004	None
CHEMBL309078		0	589.60	2	4.22	39	CC1(C)C2CCC1(C)[C@@H](OC(=O)c1cc(O)c(C(=O)c3c(O)cccc3C(=O)O)c(O)c1)[C@@H]2NC(=O)c1ccc(O)cc1	IC50	'='	310.0	nM	6.51			UO_0000065	11.04	0.21	2.29	3.41	False	CHEMBL761759	Inhibitory concentration against recombinant human Protein kinase C beta 1 isozyme	B	BAO_0000357	single protein format	None	None	None	None	None	CHEMBL3045	Protein kinase C beta	Homo sapiens	SINGLE PROTEIN	CHEMBL1130164	1	Scientific Literature	J. Med. Chem.	1997	None
CHEMBL59828		0	522.47	2	1.37	2	O=C(N[C@@H]1CNC[C@H]1OC(=O)c1cc(O)c(C(=O)c2c(O)cccc2C(=O)O)c(O)c1)c1ccc(O)cc1	IC50	'='	33.0	nM	7.48			UO_0000065	14.32	0.27	6.11	3.69	True	CHEMBL764576	Inhibition of Protein kinase C beta 2 expressed in Sf-9 cells	B	BAO_0000219	cell-based format	Homo sapiens	None	None	Sf-9	None	CHEMBL3045	Protein kinase C beta	Homo sapiens	SINGLE PROTEIN	CHEMBL1128824	1	Scientific Literature	Bioorg. Med. Chem. Lett.	1995	None
CHEMBL261387		0	394.40	0	2.44	4	CC(C)[C@H]1C(=O)N[C@H](CO)Cc2cn3nc(C(F)(F)F)c4ccc(c2c43)N1C	Ki	'='	127.0	nM	6.90			UO_0000065	17.49	0.34	4.46	9.87	False	CHEMBL930944	Displacement of [3H]PDBu from PKCbeta C1A domain	B	BAO_0000357	single protein format	None	None	None	None	None	CHEMBL3045	Protein kinase C beta	Homo sapiens	SINGLE PROTEIN	CHEMBL1143200	1	Scientific Literature	Bioorg. Med. Chem.	2008	None
CHEMBL88466		0	506.51	2	2.45	11	O=C(NC1CNCCC[C@H]1OC(=O)c1cc(O)c(C(=O)c2ccccc2O)c(O)c1)c1ccc(O)cc1	IC50	'='	38000.0	nM	4.42			UO_0000065	8.73	0.16	1.97	2.67	False	CHEMBL764572	Inhibition of partially purified recombinant human calcium sensitive protein kinase C beta 2	B	BAO_0000357	single protein format	None	None	None	None	None	CHEMBL3045	Protein kinase C beta	Homo sapiens	SINGLE PROTEIN	CHEMBL1135470	1	Scientific Literature	J. Med. Chem.	2002	None
CHEMBL67290		0	550.52	2	2.13	7 (beta)	NC[C@@H]1C[C@H](NC(=O)c2ccc(O)cc2)[C@H](OC(=O)c2cc(O)c(C(=O)c3c(O)cccc3C(=O)O)c(O)c2)C1	IC50	'='	5.0	nM	8.30			UO_0000065	15.08	0.28	6.17	3.83	False	CHEMBL768102	Inhibition of human Protein kinase C beta 2	B	BAO_0000357	single protein format	Homo sapiens	None	None	None	None	CHEMBL3045	Protein kinase C beta	Homo sapiens	SINGLE PROTEIN	CHEMBL1151070	1	Scientific Literature	Bioorg. Med. Chem. Lett.	1995	None
CHEMBL404115		0	381.48	1	5.29	2	CC[C@@H](C)Nc1nc2ccc(-c3c(-c4ccccc4F)n[nH]c3N)cc2s1	Inhibition	'<='	20.0	%				UO_0000187					False	CHEMBL928834	Inhibition of PKCbeta1 at 10 uM	B	BAO_0000357	single protein format	None	None	None	None	None	CHEMBL3045	Protein kinase C beta	Homo sapiens	SINGLE PROTEIN	CHEMBL1141535	1	Scientific Literature	Bioorg. Med. Chem. Lett.	2008	None
CHEMBL404115		0	381.48	1	5.29	2	CC[C@@H](C)Nc1nc2ccc(-c3c(-c4ccccc4F)n[nH]c3N)cc2s1	Inhibition	'<='	20.0	%				UO_0000187					False	CHEMBL928835	Inhibition of PKC-beta-2 at 10 uM	B	BAO_0000357	single protein format	None	None	None	None	None	CHEMBL3045	Protein kinase C beta	Homo sapiens	SINGLE PROTEIN	CHEMBL1141535	1	Scientific Literature	Bioorg. Med. Chem. Lett.	2008	None
CHEMBL76537		0	567.57	2	3.29	15	O=C(N[C@@H]1CSCCC[C@H]1OC(=O)c1cc(O)c(C(=O)c2c(O)cccc2C(=O)O)c(O)c1)c1ccc(O)cc1	IC50	'='	2400.0	nM	5.62			UO_0000065	9.90	0.19	2.33	2.95	False	CHEMBL768098	Inhibitory concentration against recombinant human Protein kinase C beta 2 isozyme	B	BAO_0000357	single protein format	None	None	None	None	None	CHEMBL3045	Protein kinase C beta	Homo sapiens	SINGLE PROTEIN	CHEMBL1130164	1	Scientific Literature	J. Med. Chem.	1997	None
CHEMBL67788		0	567.57	2	3.29	3	O=C(N[C@H]1CSCCC[C@H]1OC(=O)c1cc(O)c(C(=O)c2c(O)cccc2C(=O)O)c(O)c1)c1ccc(O)cc1	IC50	'='	2400.0	nM	5.62			UO_0000065	9.90	0.19	2.33	2.95	False	CHEMBL768100	Inhibition of human Protein kinase C beta 2	B	BAO_0000357	single protein format	Homo sapiens	None	None	None	None	CHEMBL3045	Protein kinase C beta	Homo sapiens	SINGLE PROTEIN	CHEMBL1128826	1	Scientific Literature	Bioorg. Med. Chem. Lett.	1995	None
CHEMBL482326	GSK-1030062A	0	505.52	2	5.40	GSK1030062A	COc1cc2ncn(-c3cc(OCc4ccccc4C(F)(F)F)c(C(=O)N(C)C)s3)c2cc1OC	Inhibition	'='	0.03	%				UO_0000187					False	CHEMBL1961910	GSK_PKIS: PKC-beta2 (splice variant) mean inhibition at 0.1 uM [Nanosyn]	B	BAO_0000357	single protein format	None	None	None	None	None	CHEMBL3045	Protein kinase C beta	Homo sapiens	SINGLE PROTEIN	CHEMBL1961873	16	GSK Published Kinase Inhibitor Set			None
CHEMBL67442		0	536.49	2	1.76	3	O=C(N[C@@H]1CNCC[C@H]1OC(=O)c1cc(O)c(C(=O)c2c(O)cccc2C(=O)O)c(O)c1)c1ccc(O)cc1	IC50	'='	2200.0	nM	5.66			UO_0000065	10.55	0.20	3.90	2.79	True	CHEMBL761762	Inhibition of human Protein kinase C beta 1	B	BAO_0000357	single protein format	Homo sapiens	None	None	None	None	CHEMBL3045	Protein kinase C beta	Homo sapiens	SINGLE PROTEIN	CHEMBL1150040	1	Scientific Literature	Bioorg. Med. Chem. Lett.	1995	None
CHEMBL52654		0	424.50	0	3.96	1i	CN1CCC(n2cc(C3=C(c4c[nH]c5ccccc45)C(=O)NC3=O)c3ccccc32)CC1	IC50	'='	10.0	nM	8.00			UO_0000065	18.85	0.34	4.04	11.41	False	CHEMBL764582	Inhibition of Protein kinase C beta 2	B	BAO_0000357	single protein format	Homo sapiens	None	None	None	None	CHEMBL3045	Protein kinase C beta	Homo sapiens	SINGLE PROTEIN	CHEMBL1136405	1	Scientific Literature	Bioorg. Med. Chem. Lett.	2003	None
CHEMBL53596		0	438.53	0	3.97	1b	CN1CCC(n2cc(C3=C(c4cn(C)c5ccccc45)C(=O)NC3=O)c3ccccc32)CC1	IC50	'='	20.0	nM	7.70			UO_0000065	17.56	0.32	3.73	12.99	False	CHEMBL761758	Inhibition of Protein kinase C beta 1	B	BAO_0000357	single protein format	Homo sapiens	None	None	None	None	CHEMBL3045	Protein kinase C beta	Homo sapiens	SINGLE PROTEIN	CHEMBL1136405	1	Scientific Literature	Bioorg. Med. Chem. Lett.	2003	None
CHEMBL422056		0	522.47	2	1.37	(+/-)-2	O=C(NC1CNC[C@@H]1OC(=O)c1cc(O)c(C(=O)c2c(O)cccc2C(=O)O)c(O)c1)c1ccc(O)cc1	IC50	'='	33.0	nM	7.48			UO_0000065	14.32	0.27	6.11	3.69	False	CHEMBL768099	Inhibition of Protein kinase C beta 2	B	BAO_0000357	single protein format	None	None	None	None	None	CHEMBL3045	Protein kinase C beta	Homo sapiens	SINGLE PROTEIN	CHEMBL1149965	1	Scientific Literature	Bioorg. Med. Chem. Lett.	1995	None
CHEMBL306170		0	589.60	2	4.22	28 (anti)	CC1(C)C2CCC1(C)C(OC(=O)c1cc(O)c(C(=O)c3c(O)cccc3C(=O)O)c(O)c1)C2NC(=O)c1ccc(O)cc1	IC50	'='	80.0	nM	7.10			UO_0000065	12.04	0.23	2.88	3.72	False	CHEMBL768099	Inhibition of Protein kinase C beta 2	B	BAO_0000357	single protein format	None	None	None	None	None	CHEMBL3045	Protein kinase C beta	Homo sapiens	SINGLE PROTEIN	CHEMBL1149965	1	Scientific Literature	Bioorg. Med. Chem. Lett.	1995	None
CHEMBL186290		0	508.58	1	3.59	9	Cc1cc2c3c(c1)c(C1=C(c4cnc5ccccn45)C(=O)NC1=O)cn3CCN(C(=O)N1CCCCC1)C2	IC50	'='	370.0	nM	6.43			UO_0000065	12.65	0.23	2.84	6.99	False	CHEMBL829308	Inhibition of human Protein kinase C beta 2	B	BAO_0000357	single protein format	Homo sapiens	None	None	None	None	CHEMBL3045	Protein kinase C beta	Homo sapiens	SINGLE PROTEIN	CHEMBL1138659	1	Scientific Literature	J. Med. Chem.	2004	None
CHEMBL319265		0	467.57	0	3.04	22a	CN1CCN(C)CCn2cc(c3ccccc32)C2=C(C(=O)NC2=O)c2cn(c3ccccc23)CC1	IC50	'='	200.0	nM	6.70			UO_0000065	14.33	0.26	3.66	10.72	False	CHEMBL768280	Inhibition of Protein kinase C beta 2	B	BAO_0000357	single protein format	None	None	None	None	None	CHEMBL3045	Protein kinase C beta	Homo sapiens	SINGLE PROTEIN	CHEMBL1136205	1	Scientific Literature	Bioorg. Med. Chem. Lett.	2003	None
CHEMBL52529		0	521.48	2	2.95	7	O=C(N[C@@H]1CCC[C@H]1OC(=O)c1cc(O)c(C(=O)c2c(O)cccc2C(=O)O)c(O)c1)c1ccc(O)cc1	IC50	'='	50.0	nM	7.30			UO_0000065	14.00	0.26	4.35	3.83	True	CHEMBL768107	Inhibition of Protein kinase C beta 2	B	BAO_0000357	single protein format	None	None	None	None	None	CHEMBL3045	Protein kinase C beta	Homo sapiens	SINGLE PROTEIN	CHEMBL1128809	1	Scientific Literature	Bioorg. Med. Chem. Lett.	1995	None
CHEMBL367106		0	581.68	2	5.42	8k	O=C1NC(=O)C(c2nn(CCCN3CCOCC3)c3ccccc23)=C1c1cn(-c2ccc3ccccc3c2)c2ccccc12	IC50	'='	190.0	nM	6.72			UO_0000065	11.55	0.21	1.30	8.26	False	CHEMBL829570	Inhibition of human Protein kinase C beta 1 using [gamma-33P]-ATP	B	BAO_0000357	single protein format	Homo sapiens	None	None	None	None	CHEMBL3045	Protein kinase C beta	Homo sapiens	SINGLE PROTEIN	CHEMBL1142718	1	Scientific Literature	J. Med. Chem.	2005	None
CHEMBL49354		0	550.52	2	2.15	(+/-)-1 (anti geometry)	O=C(NC1CNCCCC1OC(=O)c1cc(O)c(C(=O)c2c(O)cccc2C(=O)O)c(O)c1)c1ccc(O)cc1	IC50	'='	30.0	nM	7.52			UO_0000065	13.67	0.26	5.37	3.71	True	CHEMBL759071	Inhibition of protein kinase C beta II	B	BAO_0000357	single protein format	Homo sapiens	None	None	None	None	CHEMBL3045	Protein kinase C beta	Homo sapiens	SINGLE PROTEIN	CHEMBL1129127	1	Scientific Literature	Bioorg. Med. Chem. Lett.	1996	None
CHEMBL327994		0	550.56	1	2.76	13	COc1cccc(OC)c1C(=O)c1c(O)cc(C(=O)O[C@@H]2CCCNCC2NC(=O)c2ccc(O)cc2)cc1O	IC50	'='	26000.0	nM	4.58			UO_0000065	8.33	0.16	1.83	2.80	False	CHEMBL764572	Inhibition of partially purified recombinant human calcium sensitive protein kinase C beta 2	B	BAO_0000357	single protein format	None	None	None	None	None	CHEMBL3045	Protein kinase C beta	Homo sapiens	SINGLE PROTEIN	CHEMBL1135470	1	Scientific Literature	J. Med. Chem.	2002	None
CHEMBL1087650		0	474.57	0	4.72	25	CN1C[C@@H]2C[C@H]1CN2c1ccc(-c2ccnc3c(-c4cccc(O)c4)c(-c4ccncc4)nn23)cc1	IC50	'='	119.0	nM	6.92			UO_0000065	14.59	0.26	2.20	9.92	False	CHEMBL1115863	Inhibition of PKCbeta	B	BAO_0000357	single protein format	None	None	None	None	None	CHEMBL3045	Protein kinase C beta	Homo sapiens	SINGLE PROTEIN	CHEMBL1154392	1	Scientific Literature	Bioorg. Med. Chem. Lett.	2009	None
CHEMBL306883		0	576.56	2	2.63	22 (anti)	CN1C2CCC1C(NC(=O)c1ccc(O)cc1)C(OC(=O)c1cc(O)c(C(=O)c3c(O)cccc3C(=O)O)c(O)c1)C2	IC50	'='	4400.0	nM	5.36			UO_0000065	9.29	0.17	2.73	2.76	True	CHEMBL761760	Inhibition of Protein kinase C beta 1	B	BAO_0000357	single protein format	None	None	None	None	None	CHEMBL3045	Protein kinase C beta	Homo sapiens	SINGLE PROTEIN	CHEMBL1149965	1	Scientific Literature	Bioorg. Med. Chem. Lett.	1995	None
CHEMBL66452		0	549.53	1	3.42	15	CCOC(=O)c1cccc(O)c1C(=O)c1c(O)cc(C(=O)O[C@@H]2CCC[C@H]2NC(=O)c2ccc(O)cc2)cc1O	IC50	'='	1600.0	nM	5.80			UO_0000065	10.55	0.20	2.38	3.23	False	CHEMBL764576	Inhibition of Protein kinase C beta 2 expressed in Sf-9 cells	B	BAO_0000219	cell-based format	Homo sapiens	None	None	Sf-9	None	CHEMBL3045	Protein kinase C beta	Homo sapiens	SINGLE PROTEIN	CHEMBL1128824	1	Scientific Literature	Bioorg. Med. Chem. Lett.	1995	None
CHEMBL3309995		0	334.34	0	1.76	10b	Nc1ccc2c(c1)nc(Cc1ccc3c(c1)OCO3)n1nc(N)nc21	IC50	'>'	10000.0	nM				UO_0000065					False	CHEMBL3381100	Inhibition of PKCbeta (unknown origin)	B	BAO_0000357	single protein format	Homo sapiens	None	None	None	None	CHEMBL3045	Protein kinase C beta	Homo sapiens	SINGLE PROTEIN	CHEMBL3352169	1	Scientific Literature	Bioorg. Med. Chem.	2014	None
CHEMBL3309997		0	363.38	0	2.47	12a	OCCCNc1ccc2c(c1)nc(-c1ccc3c(c1)OCO3)n1ncnc21	IC50	'>'	10000.0	nM				UO_0000065					False	CHEMBL3381100	Inhibition of PKCbeta (unknown origin)	B	BAO_0000357	single protein format	Homo sapiens	None	None	None	None	CHEMBL3045	Protein kinase C beta	Homo sapiens	SINGLE PROTEIN	CHEMBL3352169	1	Scientific Literature	Bioorg. Med. Chem.	2014	None
CHEMBL206866		0	388.60	0	4.47	4	CCCCCCCCc1cccc2c1CC[C@@H](CO)NC(=O)[C@H](C(C)C)N2C	Ratio	'='	0.97										False	CHEMBL859936	Induction of GFP-tagged PKC beta translocation in HeLa cells measured as ratio of fluorescence intensity in plasma membrane to cytosol at 20 uM	B	BAO_0000219	cell-based format	Homo sapiens	None	None	HeLa	None	CHEMBL3045	Protein kinase C beta	Homo sapiens	SINGLE PROTEIN	CHEMBL1147655	1	Scientific Literature	J. Med. Chem.	2006	CHEMBL3308376
CHEMBL27266	INDOLACTUM	0	301.39	0	1.66	1, IL-V, (-)-indolactam	CC(C)[C@H]1C(=O)N[C@H](CO)Cc2c[nH]c3cccc(c23)N1C	Ki	'='	4000.0	nM	5.40			UO_0000065	17.91	0.34	3.74	7.90	False	CHEMBL930943	Displacement of [3H]PDBu from PKCbeta C1B domain	B	BAO_0000357	single protein format	None	None	None	None	None	CHEMBL3045	Protein kinase C beta	Homo sapiens	SINGLE PROTEIN	CHEMBL1143200	1	Scientific Literature	Bioorg. Med. Chem.	2008	None
CHEMBL306883		0	576.56	2	2.63	23(syn)	CN1C2CCC1C(NC(=O)c1ccc(O)cc1)C(OC(=O)c1cc(O)c(C(=O)c3c(O)cccc3C(=O)O)c(O)c1)C2	IC50	'='	22000.0	nM	4.66			UO_0000065	8.08	0.15	2.03	2.40	False	CHEMBL768099	Inhibition of Protein kinase C beta 2	B	BAO_0000357	single protein format	None	None	None	None	None	CHEMBL3045	Protein kinase C beta	Homo sapiens	SINGLE PROTEIN	CHEMBL1149965	1	Scientific Literature	Bioorg. Med. Chem. Lett.	1995	None
CHEMBL3359895		0	368.44	0	3.40	16, GNE-783	CN1CCN(c2ccc(-c3cnc4[nH]c5cnc(C#N)cc5c4c3)cc2)CC1	Inhibition	'='	1.0	%				UO_0000187					False	CHEMBL3384378	Inhibition of PKC beta1 (unknown origin) at 0.1 uM	B	BAO_0000357	single protein format	Homo sapiens	None	None	None	None	CHEMBL3045	Protein kinase C beta	Homo sapiens	SINGLE PROTEIN	CHEMBL3352495	1	Scientific Literature	Bioorg. Med. Chem. Lett.	2014	None
CHEMBL89384		0	545.51	3	2.43	39	O=C(NC1CCCC1OC(=O)c1cc(O)c(C(=O)c2c(O)cccc2-c2nn[nH]n2)c(O)c1)c1ccc(O)cc1	IC50	'='	260.0	nM	6.58			UO_0000065	12.07	0.22	4.16	3.17	False	CHEMBL764572	Inhibition of partially purified recombinant human calcium sensitive protein kinase C beta 2	B	BAO_0000357	single protein format	None	None	None	None	None	CHEMBL3045	Protein kinase C beta	Homo sapiens	SINGLE PROTEIN	CHEMBL1135470	1	Scientific Literature	J. Med. Chem.	2002	None
CHEMBL595373		0	512.64	2	6.57	25	COc1cc2c(Oc3ccc(-c4nc5ccccc5s4)cc3)ncnc2cc1OCCCN1CCCC1	Residual activity	'='	105.0	%				UO_0000187					False	CHEMBL1040273	Residual activity of PKCbeta1 at 1 uM by microplate scintillation counting	B	BAO_0000357	single protein format	None	None	None	None	None	CHEMBL3045	Protein kinase C beta	Homo sapiens	SINGLE PROTEIN	CHEMBL1152560	1	Scientific Literature	Bioorg. Med. Chem.	2009	None
CHEMBL85129		0	462.46	0	2.39	24	O=C(NC1CNCC1OC(=O)c1ccc(-c2c(O)cccc2C(=O)O)cc1)c1ccc(O)cc1	IC50	'='	40000.0	nM	4.40			UO_0000065	9.51	0.18	2.01	3.03	False	CHEMBL764572	Inhibition of partially purified recombinant human calcium sensitive protein kinase C beta 2	B	BAO_0000357	single protein format	None	None	None	None	None	CHEMBL3045	Protein kinase C beta	Homo sapiens	SINGLE PROTEIN	CHEMBL1135470	1	Scientific Literature	J. Med. Chem.	2002	None
CHEMBL304175		0	636.61	3	2.37	20	CC(C)(C)C(=O)OCOC(=O)c1cccc(O)c1C(=O)c1c(O)cc(C(=O)O[C@@H]2CNC[C@H]2NC(=O)c2ccc(O)cc2)cc1O	IC50	'='	20.0	nM	7.70			UO_0000065	12.09	0.23	5.33	3.53	False	CHEMBL764576	Inhibition of Protein kinase C beta 2 expressed in Sf-9 cells	B	BAO_0000219	cell-based format	Homo sapiens	None	None	Sf-9	None	CHEMBL3045	Protein kinase C beta	Homo sapiens	SINGLE PROTEIN	CHEMBL1128824	1	Scientific Literature	Bioorg. Med. Chem. Lett.	1995	None
CHEMBL301860		0	466.59	0	4.75	1k	CC(C)N1CCC(n2cc(C3=C(c4cn(C)c5ccccc45)C(=O)NC3=O)c3ccccc32)CC1	IC50	'='	26.0	nM	7.58			UO_0000065	16.26	0.30	2.84	12.80	False	CHEMBL764582	Inhibition of Protein kinase C beta 2	B	BAO_0000357	single protein format	Homo sapiens	None	None	None	None	CHEMBL3045	Protein kinase C beta	Homo sapiens	SINGLE PROTEIN	CHEMBL1136405	1	Scientific Literature	Bioorg. Med. Chem. Lett.	2003	None
CHEMBL312067		0	578.53	2	1.92	51	CNC(=O)C1C[C@@H](NC(=O)c2ccc(O)cc2)[C@H](OC(=O)c2cc(O)c(C(=O)c3c(O)cccc3C(=O)O)c(O)c2)C1	IC50	'='	680.0	nM	6.17			UO_0000065	10.66	0.20	4.25	2.81	False	CHEMBL761759	Inhibitory concentration against recombinant human Protein kinase C beta 1 isozyme	B	BAO_0000357	single protein format	None	None	None	None	None	CHEMBL3045	Protein kinase C beta	Homo sapiens	SINGLE PROTEIN	CHEMBL1130164	1	Scientific Literature	J. Med. Chem.	1997	None
CHEMBL66923		0	535.51	1	3.03	8 (-)	COC(=O)c1cccc(O)c1C(=O)c1c(O)cc(C(=O)O[C@@H]2CCC[C@H]2NC(=O)c2ccc(O)cc2)cc1O	IC50	'='	40.0	nM	7.40			UO_0000065	13.81	0.26	4.37	4.12	False	CHEMBL764576	Inhibition of Protein kinase C beta 2 expressed in Sf-9 cells	B	BAO_0000219	cell-based format	Homo sapiens	None	None	Sf-9	None	CHEMBL3045	Protein kinase C beta	Homo sapiens	SINGLE PROTEIN	CHEMBL1128824	1	Scientific Literature	Bioorg. Med. Chem. Lett.	1995	None
CHEMBL306883		0	576.56	2	2.63	41	CN1C2CCC1C(NC(=O)c1ccc(O)cc1)C(OC(=O)c1cc(O)c(C(=O)c3c(O)cccc3C(=O)O)c(O)c1)C2	IC50	'='	4400.0	nM	5.36			UO_0000065	9.29	0.17	2.73	2.76	False	CHEMBL761759	Inhibitory concentration against recombinant human Protein kinase C beta 1 isozyme	B	BAO_0000357	single protein format	None	None	None	None	None	CHEMBL3045	Protein kinase C beta	Homo sapiens	SINGLE PROTEIN	CHEMBL1130164	1	Scientific Literature	J. Med. Chem.	1997	None
CHEMBL103506		0	512.61	1	3.53	18b	CCN1CCOCCOCCn2cc(c3ccccc32)C2=C(C(=O)NC2=O)c2cn(c3ccccc23)CC1	IC50	'='	31.0	nM	7.51			UO_0000065	14.65	0.27	3.98	9.66	False	CHEMBL764570	Inhibition of Protein kinase C beta 1	B	BAO_0000357	single protein format	None	None	None	None	None	CHEMBL3045	Protein kinase C beta	Homo sapiens	SINGLE PROTEIN	CHEMBL1136205	1	Scientific Literature	Bioorg. Med. Chem. Lett.	2003	None
CHEMBL467321		0	452.56	0	4.47	12d	CN1CCN(CCOc2cccc(-c3cncc(C#N)c3Nc3cccc4[nH]ccc34)c2)CC1	IC50	'='	2000.0	nM	5.70			UO_0000065	12.59	0.23	1.23	7.11	False	CHEMBL978885	Inhibition of PKCbeta	B	BAO_0000357	single protein format	None	None	None	None	None	CHEMBL3045	Protein kinase C beta	Homo sapiens	SINGLE PROTEIN	CHEMBL1138615	1	Scientific Literature	Bioorg. Med. Chem. Lett.	2009	None
CHEMBL611121		0	1401.66	None	None	IX	N=C(N)NCCC[C@@H](NC(=O)[C@@H](CCCNC(=N)N)NC(=O)[C@@H](CCCNC(=N)N)NC(=O)[C@@H](CCCNC(=N)N)NC(=O)[C@@H](CCCNC(=N)N)NC(=O)[C@@H](CCCNC(=N)N)NC(=O)CCCCCCCCCCNC(=O)[C@H]1OC(n2cnc3c(N)ncnc32)[C@H](O)[C@@H]1O)C(=O)O	IC50	'='	320.0	nM	6.50			UO_0000065	4.63	None	None	None	False	CHEMBL770295	Inhibitory activity against Protein kinase C beta isoform (PKC) from pig spleen.	B	BAO_0000221	tissue-based format	Sus scrofa	CHEMBL3559722	Spleen	None	None	CHEMBL3045	Protein kinase C beta	Homo sapiens	SINGLE PROTEIN	CHEMBL1131721	1	Scientific Literature	Bioorg. Med. Chem. Lett.	1999	None
CHEMBL611120		0	1440.65	None	None	II	C[C@H](C(=O)N[C@H](CCCNC(=N)N)C(=O)N[C@H](CCCNC(=N)N)C(=O)N[C@H](CCCNC(=N)N)C(=O)N[C@H](CCCNC(=N)N)C(=O)N[C@H](CCCNC(=N)N)C(=O)N[C@H](CCCNC(=N)N)C(=O)O)N1CCC[C@H]1C(=O)N1CCC[C@@H]1C(=O)[C@H]1OC(n2cnc3c(N)ncnc32)[C@H](O)[C@@H]1O	IC50	'='	1200.0	nM	5.92			UO_0000065	4.11	None	None	None	False	CHEMBL770295	Inhibitory activity against Protein kinase C beta isoform (PKC) from pig spleen.	B	BAO_0000221	tissue-based format	Sus scrofa	CHEMBL3559722	Spleen	None	None	CHEMBL3045	Protein kinase C beta	Homo sapiens	SINGLE PROTEIN	CHEMBL1131721	1	Scientific Literature	Bioorg. Med. Chem. Lett.	1999	None
CHEMBL188502		0	416.92	1	5.38	56	Clc1cccc(Nc2cncc(-c3cncc(NCCCc4cccnc4)c3)n2)c1	IC50						Not Determined						False	CHEMBL830114	Inhibition of protein kinase C beta; not determined	B	BAO_0000357	single protein format	None	None	None	None	None	CHEMBL3045	Protein kinase C beta	Homo sapiens	SINGLE PROTEIN	CHEMBL1140334	1	Scientific Literature	J. Med. Chem.	2005	None
CHEMBL188386		0	369.86	0	4.12	39	OCCCCNc1cncc(-c2cncc(Nc3cccc(Cl)c3)n2)c1	IC50	'>'	10000.0	nM				UO_0000065					False	CHEMBL877330	Inhibition of protein kinase C beta activity	B	BAO_0000357	single protein format	None	None	None	None	None	CHEMBL3045	Protein kinase C beta	Homo sapiens	SINGLE PROTEIN	CHEMBL1140334	1	Scientific Literature	J. Med. Chem.	2005	None
CHEMBL207363		0	387.57	0	3.51	3	CCCCCCN1C[C@H]2C[C@@H](CO)NC(=O)[C@H](C(C)C)N(C)c3cccc1c32	Ratio	'='	2.38										False	CHEMBL859937	Induction of GFP-tagged PKC beta translocation in HeLa cells measured as ratio of fluorescence intensity in plasma membrane to cytosol at 10 uM	B	BAO_0000219	cell-based format	Homo sapiens	None	None	HeLa	None	CHEMBL3045	Protein kinase C beta	Homo sapiens	SINGLE PROTEIN	CHEMBL1147655	1	Scientific Literature	J. Med. Chem.	2006	CHEMBL3308376
CHEMBL306373		0	551.50	2	2.57	14	O=C(N[C@@H]1COCCC[C@H]1OC(=O)c1cc(O)c(C(=O)c2c(O)cccc2C(=O)O)c(O)c1)c1ccc(O)cc1	IC50	'='	3300.0	nM	5.48			UO_0000065	9.94	0.19	2.91	2.74	False	CHEMBL768098	Inhibitory concentration against recombinant human Protein kinase C beta 2 isozyme	B	BAO_0000357	single protein format	None	None	None	None	None	CHEMBL3045	Protein kinase C beta	Homo sapiens	SINGLE PROTEIN	CHEMBL1130164	1	Scientific Literature	J. Med. Chem.	1997	None
CHEMBL523155		0	434.49	0	3.33	1a	CC(C)=C1CC(CO)(COC(=O)COc2ccc(C#Cc3ccc(C)cc3)cc2)OC1=O	Ki	'='	100.3	nM	7.00			UO_0000065	16.11	0.30	3.67	8.53	False	CHEMBL1000242	Displacement of [3H]PDBu form human PKCbeta in presence of plasma membrane lipid mimetic mixture	B	BAO_0000249	cell membrane format	Homo sapiens	None	None	None	None	CHEMBL3045	Protein kinase C beta	Homo sapiens	SINGLE PROTEIN	CHEMBL1138492	1	Scientific Literature	J. Med. Chem.	2009	None
CHEMBL188282		0	398.47	0	3.38	1	CN1C(=O)C(c2c[nH]c3ccccc23)=C(c2cn(CCCN)c3ccccc23)C1=O	Activity	'='	78.0	%				UO_0000187					False	CHEMBL835541	Percentage inhibition of Protein kinase C beta 1 at 50 uM	B	BAO_0000357	single protein format	Homo sapiens	None	None	None	None	CHEMBL3045	Protein kinase C beta	Homo sapiens	SINGLE PROTEIN	CHEMBL1139631	1	Scientific Literature	Bioorg. Med. Chem. Lett.	2005	None
CHEMBL177688		0	355.83	0	3.73	7	OCCCNc1cncc(-c2cncc(Nc3cccc(Cl)c3)n2)c1	IC50	'>'	10000.0	nM				UO_0000065					True	CHEMBL877330	Inhibition of protein kinase C beta activity	B	BAO_0000357	single protein format	None	None	None	None	None	CHEMBL3045	Protein kinase C beta	Homo sapiens	SINGLE PROTEIN	CHEMBL1140334	1	Scientific Literature	J. Med. Chem.	2005	None
CHEMBL432168		0	536.49	2	1.88	31-beta	N[C@@H]1C[C@@H](NC(=O)c2ccc(O)cc2)[C@H](OC(=O)c2cc(O)c(C(=O)c3c(O)cccc3C(=O)O)c(O)c2)C1	IC50	'='	2.0	nM	8.70			UO_0000065	16.21	0.30	6.82	4.01	False	CHEMBL768098	Inhibitory concentration against recombinant human Protein kinase C beta 2 isozyme	B	BAO_0000357	single protein format	None	None	None	None	None	CHEMBL3045	Protein kinase C beta	Homo sapiens	SINGLE PROTEIN	CHEMBL1130164	1	Scientific Literature	J. Med. Chem.	1997	None
CHEMBL76920		0	563.56	2	3.83	47	CC(C)C1C[C@@H](NC(=O)c2ccc(O)cc2)[C@H](OC(=O)c2cc(O)c(C(=O)c3c(O)cccc3C(=O)O)c(O)c2)C1	IC50	'='	60.0	nM	7.22			UO_0000065	12.81	0.24	3.39	3.79	False	CHEMBL761759	Inhibitory concentration against recombinant human Protein kinase C beta 1 isozyme	B	BAO_0000357	single protein format	None	None	None	None	None	CHEMBL3045	Protein kinase C beta	Homo sapiens	SINGLE PROTEIN	CHEMBL1130164	1	Scientific Literature	J. Med. Chem.	1997	None
CHEMBL309078		0	589.60	2	4.22	39	CC1(C)C2CCC1(C)[C@@H](OC(=O)c1cc(O)c(C(=O)c3c(O)cccc3C(=O)O)c(O)c1)[C@@H]2NC(=O)c1ccc(O)cc1	IC50	'='	80.0	nM	7.10			UO_0000065	12.04	0.23	2.88	3.72	False	CHEMBL768098	Inhibitory concentration against recombinant human Protein kinase C beta 2 isozyme	B	BAO_0000357	single protein format	None	None	None	None	None	CHEMBL3045	Protein kinase C beta	Homo sapiens	SINGLE PROTEIN	CHEMBL1130164	1	Scientific Literature	J. Med. Chem.	1997	None
CHEMBL66750		0	578.57	3	2.62	17	CCCCOC(=O)c1cccc(O)c1C(=O)c1c(O)cc(C(=O)O[C@@H]2CNC[C@H]2NC(=O)c2ccc(O)cc2)cc1O	IC50	'='	2200.0	nM	5.66			UO_0000065	9.78	0.18	3.04	2.95	False	CHEMBL764576	Inhibition of Protein kinase C beta 2 expressed in Sf-9 cells	B	BAO_0000219	cell-based format	Homo sapiens	None	None	Sf-9	None	CHEMBL3045	Protein kinase C beta	Homo sapiens	SINGLE PROTEIN	CHEMBL1128824	1	Scientific Literature	Bioorg. Med. Chem. Lett.	1995	None
CHEMBL321529		0	528.61	1	2.50	5d	O=C1NC(=O)C2=C1c1cn(c3ccccc13)CCOCCN(CCO)CCOCCn1cc2c2ccccc21	IC50	'='	58.0	nM	7.24			UO_0000065					False	CHEMBL686884	Inhibition of PKC-beta II mediated IL-8 release from HEK293 cells by ELISA	F	BAO_0000219	cell-based format	Homo sapiens	None	None	HEK293	None	CHEMBL3045	Protein kinase C beta	Homo sapiens	SINGLE PROTEIN	CHEMBL1136205	1	Scientific Literature	Bioorg. Med. Chem. Lett.	2003	CHEMBL3307715
CHEMBL59828		0	522.47	2	1.37	22	O=C(N[C@@H]1CNC[C@H]1OC(=O)c1cc(O)c(C(=O)c2c(O)cccc2C(=O)O)c(O)c1)c1ccc(O)cc1	IC50	'='	33.0	nM	7.48			UO_0000065	14.32	0.27	6.11	3.69	False	CHEMBL768098	Inhibitory concentration against recombinant human Protein kinase C beta 2 isozyme	B	BAO_0000357	single protein format	None	None	None	None	None	CHEMBL3045	Protein kinase C beta	Homo sapiens	SINGLE PROTEIN	CHEMBL1130164	1	Scientific Literature	J. Med. Chem.	1997	None
CHEMBL262980		0	617.49	2	3.30	49	O=C(N[C@@H]1CC(C(=O)C(F)(F)F)C[C@H]1OC(=O)c1cc(O)c(C(=O)c2c(O)cccc2C(=O)O)c(O)c1)c1ccc(O)cc1	IC50	'='	360.0	nM	6.44			UO_0000065	10.44	0.20	3.14	3.10	False	CHEMBL761759	Inhibitory concentration against recombinant human Protein kinase C beta 1 isozyme	B	BAO_0000357	single protein format	None	None	None	None	None	CHEMBL3045	Protein kinase C beta	Homo sapiens	SINGLE PROTEIN	CHEMBL1130164	1	Scientific Literature	J. Med. Chem.	1997	None
CHEMBL27768		0	504.62	1	2.63	PDBu	CCCC(=O)O[C@@H]1[C@@H](C)[C@@]2(O)[C@@H](C=C(CO)C[C@]3(O)C(=O)C(C)=C[C@@H]23)[C@@H]2C(C)(C)[C@]12OC(=O)CCC	Ki	'='	1.97	nM	8.71			UO_0000065	17.25	0.33	6.08	6.68	False	CHEMBL768245	Displacement of 3[H]PDBu from Protein kinase C beta C1b domain	B	BAO_0000357	single protein format	None	None	None	None	None	CHEMBL3045	Protein kinase C beta	Homo sapiens	SINGLE PROTEIN	CHEMBL1134710	1	Scientific Literature	Bioorg. Med. Chem. Lett.	2001	None
CHEMBL27266	INDOLACTUM	0	301.39	0	1.66	(-)-Indolactam-V (1)	CC(C)[C@H]1C(=O)N[C@H](CO)Cc2c[nH]c3cccc(c23)N1C	Ki	'='	173.5	nM	6.76			UO_0000065	22.43	0.42	5.10	9.89	True	CHEMBL768285	Displacement of [3H]- PDBu from Protein kinase C beta C1a domain	B	BAO_0000357	single protein format	None	None	None	None	None	CHEMBL3045	Protein kinase C beta	Homo sapiens	SINGLE PROTEIN	CHEMBL1133311	1	Scientific Literature	Bioorg. Med. Chem. Lett.	2000	None
CHEMBL426587		0	545.67	2	5.71	8j	CN(C)CCCn1nc(C2=C(c3cn(-c4csc5ccccc45)c4ccccc34)C(=O)NC2=O)c2ccccc21	IC50	'='	86.0	nM	7.07			UO_0000065	12.95	0.24	1.36	9.79	False	CHEMBL829570	Inhibition of human Protein kinase C beta 1 using [gamma-33P]-ATP	B	BAO_0000357	single protein format	Homo sapiens	None	None	None	None	CHEMBL3045	Protein kinase C beta	Homo sapiens	SINGLE PROTEIN	CHEMBL1142718	1	Scientific Literature	J. Med. Chem.	2005	None
CHEMBL88812		0	488.45	0	1.51	15	O=C(NC1CNCC1OC(=O)c1cc(O)c2c(c1)C(=O)c1cccc(O)c1C2=O)c1ccc(O)cc1	IC50	'='	25000.0	nM	4.60			UO_0000065	9.42	0.17	3.09	2.84	False	CHEMBL764572	Inhibition of partially purified recombinant human calcium sensitive protein kinase C beta 2	B	BAO_0000357	single protein format	None	None	None	None	None	CHEMBL3045	Protein kinase C beta	Homo sapiens	SINGLE PROTEIN	CHEMBL1135470	1	Scientific Literature	J. Med. Chem.	2002	None
CHEMBL421217		0	526.64	1	3.92	5c	CC(C)N1CCOCCn2cc(c3ccccc32)C2=C(C(=O)NC2=O)c2cn(c3ccccc23)CCOCC1	IC50						Not Determined						False	CHEMBL764571	Inhibition of Protein kinase C beta 1 (not determined)	B	BAO_0000357	single protein format	None	None	None	None	None	CHEMBL3045	Protein kinase C beta	Homo sapiens	SINGLE PROTEIN	CHEMBL1136205	1	Scientific Literature	Bioorg. Med. Chem. Lett.	2003	None
CHEMBL91959		0	523.64	1	3.20	8	CN1CCN(C[C@@H]2CCn3cc(c4ccccc43)C3=C(C(=O)NC3=O)c3cn(c4ccccc34)CCO2)CC1	IC50	'='	30.0	nM	7.52			UO_0000065	14.37	0.26	4.32	10.49	False	CHEMBL761757	Inhibition of Protein kinase C beta 1	B	BAO_0000357	single protein format	Homo sapiens	None	None	None	None	CHEMBL3045	Protein kinase C beta	Homo sapiens	SINGLE PROTEIN	CHEMBL1129363	1	Scientific Literature	J. Med. Chem.	1996	None
CHEMBL91959		0	523.64	1	3.20	8	CN1CCN(C[C@@H]2CCn3cc(c4ccccc43)C3=C(C(=O)NC3=O)c3cn(c4ccccc34)CCO2)CC1	IC50	'='	24.0	nM	7.62			UO_0000065	14.55	0.27	4.42	10.62	False	CHEMBL764575	Inhibition of Protein kinase C beta 2	B	BAO_0000357	single protein format	Homo sapiens	None	None	None	None	CHEMBL3045	Protein kinase C beta	Homo sapiens	SINGLE PROTEIN	CHEMBL1129363	1	Scientific Literature	J. Med. Chem.	1996	None
CHEMBL392052		0	309.71	0	3.11	24	O=C1NC(=O)c2c1c1c3cc(Cl)ccc3[nH]c1c1cccn21	Inhibition	'='	79.0	%				UO_0000187					False	CHEMBL898648	Inhibition of PKCbeta at 1 uM	B	BAO_0000357	single protein format	None	None	None	None	None	CHEMBL3045	Protein kinase C beta	Homo sapiens	SINGLE PROTEIN	CHEMBL1149629	1	Scientific Literature	Bioorg. Med. Chem.	2007	None
CHEMBL265559		0	522.47	2	1.37	2 (anti geometry)	O=C(NC1CNCC1OC(=O)c1cc(O)c(C(=O)c2c(O)cccc2C(=O)O)c(O)c1)c1ccc(O)cc1	IC50	'='	10.0	nM	8.00			UO_0000065	15.31	0.29	6.63	3.95	False	CHEMBL759070	Inhibition of protein kinase C beta I	B	BAO_0000357	single protein format	Homo sapiens	None	None	None	None	CHEMBL3045	Protein kinase C beta	Homo sapiens	SINGLE PROTEIN	CHEMBL1129127	1	Scientific Literature	Bioorg. Med. Chem. Lett.	1996	None
CHEMBL306884		0	576.56	2	2.49	24 (anti)	O=C(NC1CN2CCC(CC2)C1OC(=O)c1cc(O)c(C(=O)c2c(O)cccc2C(=O)O)c(O)c1)c1ccc(O)cc1	IC50	'='	26.0	nM	7.58			UO_0000065	13.16	0.25	5.10	3.91	False	CHEMBL761760	Inhibition of Protein kinase C beta 1	B	BAO_0000357	single protein format	None	None	None	None	None	CHEMBL3045	Protein kinase C beta	Homo sapiens	SINGLE PROTEIN	CHEMBL1149965	1	Scientific Literature	Bioorg. Med. Chem. Lett.	1995	None
CHEMBL359808		0	540.63	2	5.05	8h	CN(C)CCCn1nc(C2=C(c3cn(-c4cncc5ccccc45)c4ccccc34)C(=O)NC2=O)c2ccccc21	IC50	'='	86.0	nM	7.07			UO_0000065					False	CHEMBL834104	Inhibition of IL-8 release by HEK293 cells expressing PKC-beta2	F	BAO_0000219	cell-based format	None	None	None	HEK293	None	CHEMBL3045	Protein kinase C beta	Homo sapiens	SINGLE PROTEIN	CHEMBL1142718	1	Scientific Literature	J. Med. Chem.	2005	CHEMBL3307715
CHEMBL103055		0	512.61	1	3.53	5a	CCN1CCOCCn2cc(c3ccccc32)C2=C(C(=O)NC2=O)c2cn(c3ccccc23)CCOCC1	IC50	'='	9.0	nM	8.05			UO_0000065	15.70	0.29	4.52	10.35	False	CHEMBL768280	Inhibition of Protein kinase C beta 2	B	BAO_0000357	single protein format	None	None	None	None	None	CHEMBL3045	Protein kinase C beta	Homo sapiens	SINGLE PROTEIN	CHEMBL1136205	1	Scientific Literature	Bioorg. Med. Chem. Lett.	2003	None
CHEMBL306883		0	576.56	2	2.63	23(syn)	CN1C2CCC1C(NC(=O)c1ccc(O)cc1)C(OC(=O)c1cc(O)c(C(=O)c3c(O)cccc3C(=O)O)c(O)c1)C2	IC50	'='	22000.0	nM	4.66			UO_0000065	8.08	0.15	2.03	2.40	False	CHEMBL761760	Inhibition of Protein kinase C beta 1	B	BAO_0000357	single protein format	None	None	None	None	None	CHEMBL3045	Protein kinase C beta	Homo sapiens	SINGLE PROTEIN	CHEMBL1149965	1	Scientific Literature	Bioorg. Med. Chem. Lett.	1995	None
CHEMBL305667		0	547.52	2	3.19	21(syn)	O=C(NC1C2CCC(C2)C1OC(=O)c1cc(O)c(C(=O)c2c(O)cccc2C(=O)O)c(O)c1)c1ccc(O)cc1	IC50	'='	17000.0	nM	4.77			UO_0000065	8.71	0.16	1.58	2.50	False	CHEMBL761760	Inhibition of Protein kinase C beta 1	B	BAO_0000357	single protein format	None	None	None	None	None	CHEMBL3045	Protein kinase C beta	Homo sapiens	SINGLE PROTEIN	CHEMBL1149965	1	Scientific Literature	Bioorg. Med. Chem. Lett.	1995	None
CHEMBL72480		0	587.58	2	3.83	27(syn)	O=C(NC1C2CC(C3CCCC32)C1OC(=O)c1cc(O)c(C(=O)c2c(O)cccc2C(=O)O)c(O)c1)c1ccc(O)cc1	IC50	'='	30.0	nM	7.52			UO_0000065	12.80	0.24	3.69	3.95	False	CHEMBL768099	Inhibition of Protein kinase C beta 2	B	BAO_0000357	single protein format	None	None	None	None	None	CHEMBL3045	Protein kinase C beta	Homo sapiens	SINGLE PROTEIN	CHEMBL1149965	1	Scientific Literature	Bioorg. Med. Chem. Lett.	1995	None
CHEMBL1077375		0	1511.89	None	None	6b	N=C(N)NCCC[C@@H](NC(=O)[C@@H](CCCNC(=N)N)NC(=O)[C@@H](CCCNC(=N)N)NC(=O)[C@@H](CCCNC(=N)N)NC(=O)[C@@H](CCCNC(=N)N)NC(=O)[C@@H](CCCNC(=N)N)NC(=O)CCCCCNC(=O)[C@@H](CCCCN)NC(=O)CCCCCNC(=O)c1ccc(-c2ccnc(N)n2)s1)C(N)=O	Inhibition	'='	100.0	%				UO_0000187					False	CHEMBL1110441	Inhibition of PKCbeta1 at 100 nM relative to control	B	BAO_0000357	single protein format	None	None	None	None	None	CHEMBL3045	Protein kinase C beta	Homo sapiens	SINGLE PROTEIN	CHEMBL1154334	1	Scientific Literature	Bioorg. Med. Chem. Lett.	2009	None
CHEMBL306884		0	576.56	2	2.49	25(syn)	O=C(NC1CN2CCC(CC2)C1OC(=O)c1cc(O)c(C(=O)c2c(O)cccc2C(=O)O)c(O)c1)c1ccc(O)cc1	IC50	'='	34000.0	nM	4.47			UO_0000065	7.75	0.15	1.98	2.30	False	CHEMBL768099	Inhibition of Protein kinase C beta 2	B	BAO_0000357	single protein format	None	None	None	None	None	CHEMBL3045	Protein kinase C beta	Homo sapiens	SINGLE PROTEIN	CHEMBL1149965	1	Scientific Literature	Bioorg. Med. Chem. Lett.	1995	None
CHEMBL1077739		0	444.88	0	3.71	32	O=C(Nc1ccccc1Cl)c1cnc2ccc(C3CCNCC3)cn12.O=C(O)C(=O)O	Inhibition	'='	-7.0	%				UO_0000187					False	CHEMBL1116763	Inhibition of PKCbeta2 at 5 uM	B	BAO_0000357	single protein format	None	None	None	None	None	CHEMBL3045	Protein kinase C beta	Homo sapiens	SINGLE PROTEIN	CHEMBL1154316	1	Scientific Literature	Bioorg. Med. Chem. Lett.	2009	None
CHEMBL67290		0	550.52	2	2.13	7 (beta)	NC[C@@H]1C[C@H](NC(=O)c2ccc(O)cc2)[C@H](OC(=O)c2cc(O)c(C(=O)c3c(O)cccc3C(=O)O)c(O)c2)C1	IC50	'='	5.0	nM	8.30			UO_0000065	15.08	0.28	6.17	3.83	False	CHEMBL761763	Inhibition of human Protein kinase C beta 1	B	BAO_0000357	single protein format	Homo sapiens	None	None	None	None	CHEMBL3045	Protein kinase C beta	Homo sapiens	SINGLE PROTEIN	CHEMBL1151070	1	Scientific Literature	Bioorg. Med. Chem. Lett.	1995	None
CHEMBL345767		0	607.59	2	3.18	(s)-12b	O=C(OC[C@@H](Cc1ccc(O)cc1)NS(=O)(=O)c1ccccc1)c1cc(O)c(C(=O)c2c(O)cccc2C(=O)O)c(O)c1	IC50	'='	30.0	nM	7.52			UO_0000065	12.38	0.24	4.34	3.62	False	CHEMBL761756	Evaluated against recombinant human Protein kinase C beta 1	B	BAO_0000357	single protein format	None	None	None	None	None	CHEMBL3045	Protein kinase C beta	Homo sapiens	SINGLE PROTEIN	CHEMBL1129461	1	Scientific Literature	J. Med. Chem.	1996	None
CHEMBL362558	LY-2090314	2	512.55	1	3.42	12	O=C1NC(=O)C(c2cnc3ccccn23)=C1c1cn2c3c(cc(F)cc13)CN(C(=O)N1CCCCC1)CC2	IC50	'='	420.0	nM	6.38			UO_0000065	12.44	0.23	2.96	6.94	False	CHEMBL829308	Inhibition of human Protein kinase C beta 2	B	BAO_0000357	single protein format	Homo sapiens	None	None	None	None	CHEMBL3045	Protein kinase C beta	Homo sapiens	SINGLE PROTEIN	CHEMBL1138659	1	Scientific Literature	J. Med. Chem.	2004	None
CHEMBL350335		0	460.58	0	4.58	8d	N=C(N)SCCCn1c(-c2cc3ccccc3s2)c(C2=CC(=O)NC2=O)c2ccccc21	IC50	'='	3.0	nM	8.52			UO_0000065	18.50	0.36	3.94	8.44	False	CHEMBL761751	Inhibition of protein kinase C beta	B	BAO_0000357	single protein format	None	None	None	None	None	CHEMBL3045	Protein kinase C beta	Homo sapiens	SINGLE PROTEIN	CHEMBL1128142	1	Scientific Literature	Bioorg. Med. Chem. Lett.	1995	None
CHEMBL306427		0	551.50	2	2.16	6 (alpha)	O=C(N[C@H]1C[C@H](CO)C[C@H]1OC(=O)c1cc(O)c(C(=O)c2c(O)cccc2C(=O)O)c(O)c1)c1ccc(O)cc1	IC50	'='	4.0	nM	8.40			UO_0000065	15.23	0.29	6.24	3.98	False	CHEMBL761763	Inhibition of human Protein kinase C beta 1	B	BAO_0000357	single protein format	Homo sapiens	None	None	None	None	CHEMBL3045	Protein kinase C beta	Homo sapiens	SINGLE PROTEIN	CHEMBL1151070	1	Scientific Literature	Bioorg. Med. Chem. Lett.	1995	None
CHEMBL265559		0	522.47	2	1.37	2 (anti geometry)	O=C(NC1CNCC1OC(=O)c1cc(O)c(C(=O)c2c(O)cccc2C(=O)O)c(O)c1)c1ccc(O)cc1	IC50	'='	33.0	nM	7.48			UO_0000065	14.32	0.27	6.11	3.69	True	CHEMBL759071	Inhibition of protein kinase C beta II	B	BAO_0000357	single protein format	Homo sapiens	None	None	None	None	CHEMBL3045	Protein kinase C beta	Homo sapiens	SINGLE PROTEIN	CHEMBL1129127	1	Scientific Literature	Bioorg. Med. Chem. Lett.	1996	None
CHEMBL91541		0	536.54	2	2.46	31	COc1cccc(O)c1C(=O)c1c(O)cc(C(=O)O[C@@H]2CCCNCC2NC(=O)c2ccc(O)cc2)cc1O	IC50	'='	9500.0	nM	5.02			UO_0000065	9.36	0.18	2.56	2.88	False	CHEMBL764572	Inhibition of partially purified recombinant human calcium sensitive protein kinase C beta 2	B	BAO_0000357	single protein format	None	None	None	None	None	CHEMBL3045	Protein kinase C beta	Homo sapiens	SINGLE PROTEIN	CHEMBL1135470	1	Scientific Literature	J. Med. Chem.	2002	None
CHEMBL49354		0	550.52	2	2.15	(+/-)-1 (anti geometry)	O=C(NC1CNCCCC1OC(=O)c1cc(O)c(C(=O)c2c(O)cccc2C(=O)O)c(O)c1)c1ccc(O)cc1	IC50	'='	30.0	nM	7.52			UO_0000065	13.67	0.26	5.37	3.71	True	CHEMBL759070	Inhibition of protein kinase C beta I	B	BAO_0000357	single protein format	Homo sapiens	None	None	None	None	CHEMBL3045	Protein kinase C beta	Homo sapiens	SINGLE PROTEIN	CHEMBL1129127	1	Scientific Literature	Bioorg. Med. Chem. Lett.	1996	None
CHEMBL48546		0	507.50	1	2.51	35c	COC(=O)c1cccc(O)c1C(=O)c1c(O)cc(C(=O)OC2CNCC2Cc2ccc(O)cc2)cc1O	IC50	'='	250.0	nM	6.60			UO_0000065	13.01	0.24	4.09	4.06	False	CHEMBL764574	Evaluated against recombinant human Protein kinase C beta 2	B	BAO_0000357	single protein format	None	None	None	None	None	CHEMBL3045	Protein kinase C beta	Homo sapiens	SINGLE PROTEIN	CHEMBL1129461	1	Scientific Literature	J. Med. Chem.	1996	None
CHEMBL340259	INDOLYLYLMALEIMIDE 2	0	485.54	0	3.23	11	O=C1NC(=O)C2=C1c1cn(c3ccccc13)CCOCCOCCOCCn1cc2c2ccccc21	IC50	'='	6.0	nM	8.22			UO_0000065	16.93	0.31	4.99	9.82	False	CHEMBL768097	Inhibition of Protein kinase C beta 2	B	BAO_0000357	single protein format	Homo sapiens	None	None	None	None	CHEMBL3045	Protein kinase C beta	Homo sapiens	SINGLE PROTEIN	CHEMBL1145082	1	Scientific Literature	J. Med. Chem.	2003	None
CHEMBL340776		0	487.52	0	2.02	28	O=C1NC(=O)C2=C1c1cn(c3ncccc13)CCOCCOCCOCCn1cc2c2cccnc21	Activity	'='	15.0	%				UO_0000187					False	CHEMBL764573	Inhibition of human Protein kinase C beta 2 at 10 uM	B	BAO_0000357	single protein format	Homo sapiens	None	None	None	None	CHEMBL3045	Protein kinase C beta	Homo sapiens	SINGLE PROTEIN	CHEMBL1145082	1	Scientific Literature	J. Med. Chem.	2003	None
CHEMBL32709		0	955.15	3	-8.86	XII	NC(N)=NCCC[C@@H](N)C(=O)N[C@H](CCCN=C(N)N)C(=O)N[C@H](CCCN=C(N)N)C(=O)N[C@H](CCCN=C(N)N)C(=O)N[C@H](CCCN=C(N)N)C(=O)N[C@H](CCCN=C(N)N)C(=O)O	IC50	'~'	100000.0	nM				UO_0000065					False	CHEMBL770295	Inhibitory activity against Protein kinase C beta isoform (PKC) from pig spleen.	B	BAO_0000221	tissue-based format	Sus scrofa	CHEMBL3559722	Spleen	None	None	CHEMBL3045	Protein kinase C beta	Homo sapiens	SINGLE PROTEIN	CHEMBL1131721	1	Scientific Literature	Bioorg. Med. Chem. Lett.	1999	None
CHEMBL595143		0	541.68	2	5.72	24	COc1cc2c(Oc3ccc(-c4nc5ccccc5s4)cc3)ncnc2cc1OCCCN1CCN(C)CC1	Residual activity	'='	81.0	%				UO_0000187					False	CHEMBL1050336	Residual activity of PKCbeta1 at 10 uM by microplate scintillation counting	B	BAO_0000357	single protein format	None	None	None	None	None	CHEMBL3045	Protein kinase C beta	Homo sapiens	SINGLE PROTEIN	CHEMBL1152560	1	Scientific Literature	Bioorg. Med. Chem.	2009	None
CHEMBL247271		0	583.74	2	6.52	11	O=C1NC(=O)C2=C1c1cn(c3ccccc13)CCCCc1ccc(c(N3CCCC3)n1)CCCCn1cc2c2ccccc21	IC50						Not Determined						False	CHEMBL886932	Inhibition of human recombinant PKCbeta2	B	BAO_0000357	single protein format	Homo sapiens	None	None	None	None	CHEMBL3045	Protein kinase C beta	Homo sapiens	SINGLE PROTEIN	CHEMBL1139192	1	Scientific Literature	Bioorg. Med. Chem. Lett.	2007	None
CHEMBL360304		0	539.64	2	5.65	8g	CN(C)CCCn1nc(C2=C(c3cn(-c4cccc5ccccc45)c4ccccc34)C(=O)NC2=O)c2ccccc21	IC50	'='	87.0	nM	7.06			UO_0000065	13.08	0.24	1.41	9.78	False	CHEMBL829570	Inhibition of human Protein kinase C beta 1 using [gamma-33P]-ATP	B	BAO_0000357	single protein format	Homo sapiens	None	None	None	None	CHEMBL3045	Protein kinase C beta	Homo sapiens	SINGLE PROTEIN	CHEMBL1142718	1	Scientific Literature	J. Med. Chem.	2005	None
CHEMBL359486		0	540.63	2	5.05	8i	CN(C)CCCn1nc(C2=C(c3cn(-c4cnc5ccccc5c4)c4ccccc34)C(=O)NC2=O)c2ccccc21	IC50	'='	20.0	nM	7.70			UO_0000065					False	CHEMBL834104	Inhibition of IL-8 release by HEK293 cells expressing PKC-beta2	F	BAO_0000219	cell-based format	None	None	None	HEK293	None	CHEMBL3045	Protein kinase C beta	Homo sapiens	SINGLE PROTEIN	CHEMBL1142718	1	Scientific Literature	J. Med. Chem.	2005	CHEMBL3307715
CHEMBL295806		0	492.48	0	4.01	20b	O=C(OC1CCCC1Cc1ccc(O)cc1)c1cc(O)c(C(=O)c2c(O)cccc2C(=O)O)c(O)c1	IC50	'='	20.0	nM	7.70			UO_0000065	15.63	0.29	3.69	4.76	False	CHEMBL764574	Evaluated against recombinant human Protein kinase C beta 2	B	BAO_0000357	single protein format	None	None	None	None	None	CHEMBL3045	Protein kinase C beta	Homo sapiens	SINGLE PROTEIN	CHEMBL1129461	1	Scientific Literature	J. Med. Chem.	1996	None
CHEMBL150422		0	593.57	2	3.31	13b	O=C(OCC(NS(=O)(=O)c1ccccc1)c1ccc(O)cc1)c1cc(O)c(C(=O)c2c(O)cccc2C(=O)O)c(O)c1	IC50	'='	11000.0	nM	4.96			UO_0000065	8.35	0.16	1.65	2.39	False	CHEMBL761756	Evaluated against recombinant human Protein kinase C beta 1	B	BAO_0000357	single protein format	None	None	None	None	None	CHEMBL3045	Protein kinase C beta	Homo sapiens	SINGLE PROTEIN	CHEMBL1129461	1	Scientific Literature	J. Med. Chem.	1996	None
CHEMBL408019		0	294.31	0	2.68	13	O=C(Nc1n[nH]c2nc(-c3cccc(O)c3)ccc12)C1CC1	Activity						Not Evaluated						False	CHEMBL982729	Binding affinity to human PKACB at 10 uM relative to control	B	BAO_0000357	single protein format	Homo sapiens	None	None	None	None	CHEMBL3045	Protein kinase C beta	Homo sapiens	SINGLE PROTEIN	CHEMBL1151712	1	Scientific Literature	J. Med. Chem.	2008	None
CHEMBL397771		0	555.68	2	5.74	9b	O=C1NC(=O)C2=C1c1cn(c3ccccc13)CCCc1cc(nc(N3CCCC3)c1)CCCn1cc2c2ccccc21	IC50	'='	1200.0	nM	5.92			UO_0000065	10.66	0.19	0.18	8.21	False	CHEMBL886932	Inhibition of human recombinant PKCbeta2	B	BAO_0000357	single protein format	Homo sapiens	None	None	None	None	CHEMBL3045	Protein kinase C beta	Homo sapiens	SINGLE PROTEIN	CHEMBL1139192	1	Scientific Literature	Bioorg. Med. Chem. Lett.	2007	None
CHEMBL367107		0	565.68	2	6.19	8l	O=C1NC(=O)C(c2nn(CCCN3CCCC3)c3ccccc23)=C1c1cn(-c2ccc3ccccc3c2)c2ccccc12	IC50	'='	44.0	nM	7.36			UO_0000065	13.00	0.23	1.17	10.19	False	CHEMBL829571	Inhibition of human Protein kinase C beta 2 using [gamma-33P]-ATP	B	BAO_0000357	single protein format	Homo sapiens	None	None	None	None	CHEMBL3045	Protein kinase C beta	Homo sapiens	SINGLE PROTEIN	CHEMBL1142718	1	Scientific Literature	J. Med. Chem.	2005	None
CHEMBL175845		0	594.72	2	5.34	8m	CN1CCN(CCCn2nc(C3=C(c4cn(-c5ccc6ccccc6c5)c5ccccc45)C(=O)NC3=O)c3ccccc32)CC1	IC50	'='	92.0	nM	7.04			UO_0000065	11.83	0.21	1.70	9.33	False	CHEMBL829571	Inhibition of human Protein kinase C beta 2 using [gamma-33P]-ATP	B	BAO_0000357	single protein format	Homo sapiens	None	None	None	None	CHEMBL3045	Protein kinase C beta	Homo sapiens	SINGLE PROTEIN	CHEMBL1142718	1	Scientific Literature	J. Med. Chem.	2005	None
CHEMBL177308		0	569.52	2	3.69	(+/-)-4 anti	O=C(N[C@@H]1c2ccccc2CC1OC(=O)c1cc(O)c(C(=O)c2c(O)cccc2C(=O)O)c(O)c1)c1ccc(O)cc1	IC50	'='	200.0	nM	6.70			UO_0000065	11.76	0.22	3.01	3.51	False	CHEMBL759473	Inhibition of protein kinase C beta 1	B	BAO_0000357	single protein format	Homo sapiens	None	None	None	None	CHEMBL3045	Protein kinase C beta	Homo sapiens	SINGLE PROTEIN	CHEMBL1129020	1	Scientific Literature	Bioorg. Med. Chem. Lett.	1996	None
CHEMBL27768		0	504.62	1	2.63	PDBu	CCCC(=O)O[C@@H]1[C@@H](C)[C@@]2(O)[C@@H](C=C(CO)C[C@]3(O)C(=O)C(C)=C[C@@H]23)[C@@H]2C(C)(C)[C@]12OC(=O)CCC	Kd	'='	1.3	nM	8.89			UO_0000065	17.61	0.34	6.26	6.82	True	CHEMBL768241	Displacement of [3H]PDBu from protein kinase C beta C1b domain	B	BAO_0000357	single protein format	None	None	None	None	None	CHEMBL3045	Protein kinase C beta	Homo sapiens	SINGLE PROTEIN	CHEMBL1131753	1	Scientific Literature	Bioorg. Med. Chem. Lett.	1999	None
CHEMBL534948		0	478.04	1	5.48	14c-HCl	Cc1cccc(C)c1Nc1ncc(-c2ccc(OCC3CCCN(C)C3)cc2)n2cncc12.Cl	IC50	'>'	10000.0	nM				UO_0000065					False	CHEMBL919736	Inhibition of PKCbeta2	B	BAO_0000357	single protein format	Homo sapiens	None	None	None	None	CHEMBL3045	Protein kinase C beta	Homo sapiens	SINGLE PROTEIN	CHEMBL1144561	1	Scientific Literature	Bioorg. Med. Chem.	2007	None
CHEMBL307708		0	550.52	2	2.13	33-alpha	NC[C@H]1C[C@@H](NC(=O)c2ccc(O)cc2)[C@H](OC(=O)c2cc(O)c(C(=O)c3c(O)cccc3C(=O)O)c(O)c2)C1	IC50	'='	4.0	nM	8.40			UO_0000065	15.25	0.29	6.27	3.88	False	CHEMBL761759	Inhibitory concentration against recombinant human Protein kinase C beta 1 isozyme	B	BAO_0000357	single protein format	None	None	None	None	None	CHEMBL3045	Protein kinase C beta	Homo sapiens	SINGLE PROTEIN	CHEMBL1130164	1	Scientific Literature	J. Med. Chem.	1997	None
CHEMBL526901		0	277.33	0	3.65	15	CC(=O)c1c(-c2ccncc2)[nH]c(-c2ccncc2)c1C	Activity						Not Evaluated						False	CHEMBL982729	Binding affinity to human PKACB at 10 uM relative to control	B	BAO_0000357	single protein format	Homo sapiens	None	None	None	None	CHEMBL3045	Protein kinase C beta	Homo sapiens	SINGLE PROTEIN	CHEMBL1151712	1	Scientific Literature	J. Med. Chem.	2008	None
CHEMBL326208		0	454.51	0	1.55	16c	COc1ccccc1C1=C(c2cn(CCCNS(C)(=O)=O)c3ncccc23)C(=O)NC1=O	IC50	'='	1880.0	nM	5.73			UO_0000065	12.60	0.24	4.18	4.80	False	CHEMBL759475	Inhibitory concentration against human protein kinase C-betaII using histone as substrate	B	BAO_0000357	single protein format	None	None	None	None	None	CHEMBL3045	Protein kinase C beta	Homo sapiens	SINGLE PROTEIN	CHEMBL1146654	1	Scientific Literature	Bioorg. Med. Chem. Lett.	2004	None
CHEMBL52869		0	624.55	2	3.51	(-)7a	O=C(N[C@@H]1CCC[C@H]1OC(=O)c1cc(O)c(C(=O)c2c(O)cccc2NS(=O)(=O)C(F)(F)F)c(O)c1)c1ccc(O)cc1	IC50	'='	50.0	nM	7.30			UO_0000065	11.69	0.23	3.79	3.66	False	CHEMBL764579	Inhibition of Human Protein kinase C beta 2	B	BAO_0000357	single protein format	Homo sapiens	None	None	None	None	CHEMBL3045	Protein kinase C beta	Homo sapiens	SINGLE PROTEIN	CHEMBL1128793	1	Scientific Literature	Bioorg. Med. Chem. Lett.	1995	None
CHEMBL48988		0	494.45	0	3.60	39b	O=C(OC1CCCC1Oc1ccc(O)cc1)c1cc(O)c(C(=O)c2c(O)cccc2C(=O)O)c(O)c1	IC50	'='	20.0	nM	7.70			UO_0000065	15.57	0.29	4.10	4.51	False	CHEMBL764574	Evaluated against recombinant human Protein kinase C beta 2	B	BAO_0000357	single protein format	None	None	None	None	None	CHEMBL3045	Protein kinase C beta	Homo sapiens	SINGLE PROTEIN	CHEMBL1129461	1	Scientific Literature	J. Med. Chem.	1996	None
CHEMBL345767		0	607.59	2	3.18	(s)-12b	O=C(OC[C@@H](Cc1ccc(O)cc1)NS(=O)(=O)c1ccccc1)c1cc(O)c(C(=O)c2c(O)cccc2C(=O)O)c(O)c1	IC50	'='	7.0	nM	8.15			UO_0000065	13.42	0.26	4.97	3.93	False	CHEMBL764574	Evaluated against recombinant human Protein kinase C beta 2	B	BAO_0000357	single protein format	None	None	None	None	None	CHEMBL3045	Protein kinase C beta	Homo sapiens	SINGLE PROTEIN	CHEMBL1129461	1	Scientific Literature	J. Med. Chem.	1996	None
CHEMBL149313		0	466.44	0	3.32	21c	COC(=O)c1cccc(O)c1C(=O)c1c(O)cc(C(=O)OCCCc2ccc(O)cc2)cc1O	IC50	'='	750.0	nM	6.12			UO_0000065	13.13	0.25	2.80	4.07	False	CHEMBL764574	Evaluated against recombinant human Protein kinase C beta 2	B	BAO_0000357	single protein format	None	None	None	None	None	CHEMBL3045	Protein kinase C beta	Homo sapiens	SINGLE PROTEIN	CHEMBL1129461	1	Scientific Literature	J. Med. Chem.	1996	None
CHEMBL400487		0	434.02	0	4.76	14	CCCCCCn1cc2c3c(c(Cl)ccc31)N(C)[C@@H](C(C)C)C(=O)N[C@H](CO)CC2	Activity						Not Active						False	CHEMBL926303	Displacement of [3H]PDBu from PKCbeta C1B domain at 10 uM	B	BAO_0000357	single protein format	None	None	None	None	None	CHEMBL3045	Protein kinase C beta	Homo sapiens	SINGLE PROTEIN	CHEMBL1140701	1	Scientific Literature	J. Med. Chem.	2008	None
CHEMBL1254209		0	389.26	0	2.45	7, DG2	COc1ccccc1N1CCN(c2ncnc3[nH]nc(Br)c23)CC1	Inhibition	'='	35.0	%				UO_0000187					False	CHEMBL1252626	Inhibition of PRKCB1 at 1 uM in presence of 10 uM ATP by Select Screen kinase assay relative to untreated control	B	BAO_0000357	single protein format	None	None	None	None	None	CHEMBL3045	Protein kinase C beta	Homo sapiens	SINGLE PROTEIN	CHEMBL1250448	1	Scientific Literature	Nat. Chem. Biol.	2009	None
CHEMBL60254	BALANOL	0	550.52	2	2.15	(-)-1	O=C(N[C@@H]1CNCCC[C@H]1OC(=O)c1cc(O)c(C(=O)c2c(O)cccc2C(=O)O)c(O)c1)c1ccc(O)cc1	IC50	'='	10.0	nM	8.00			UO_0000065	14.53	0.27	5.85	3.95	False	CHEMBL761759	Inhibitory concentration against recombinant human Protein kinase C beta 1 isozyme	B	BAO_0000357	single protein format	None	None	None	None	None	CHEMBL3045	Protein kinase C beta	Homo sapiens	SINGLE PROTEIN	CHEMBL1130164	1	Scientific Literature	J. Med. Chem.	1997	None
CHEMBL303205		0	599.57	3	1.97	4	O=C(N[C@H]1CS(=O)(=O)CCC[C@H]1OC(=O)c1cc(O)c(C(=O)c2c(O)cccc2C(=O)O)c(O)c1)c1ccc(O)cc1	IC50	'='	5200.0	nM	5.28			UO_0000065	8.81	0.17	3.31	2.35	False	CHEMBL761761	Inhibition of human Protein kinase C beta 1	B	BAO_0000357	single protein format	Homo sapiens	None	None	None	None	CHEMBL3045	Protein kinase C beta	Homo sapiens	SINGLE PROTEIN	CHEMBL1128826	1	Scientific Literature	Bioorg. Med. Chem. Lett.	1995	None
CHEMBL60254	BALANOL	0	550.52	2	2.15	(+/-) -1	O=C(N[C@@H]1CNCCC[C@H]1OC(=O)c1cc(O)c(C(=O)c2c(O)cccc2C(=O)O)c(O)c1)c1ccc(O)cc1	IC50	'='	44.0	nM	7.36			UO_0000065	13.36	0.25	5.21	3.63	True	CHEMBL768101	Inhibition of human Protein kinase C beta 2	B	BAO_0000357	single protein format	Homo sapiens	None	None	None	None	CHEMBL3045	Protein kinase C beta	Homo sapiens	SINGLE PROTEIN	CHEMBL1150040	1	Scientific Literature	Bioorg. Med. Chem. Lett.	1995	None
CHEMBL151822		0	607.59	2	3.18	(r)-12b	O=C(OC[C@H](Cc1ccc(O)cc1)NS(=O)(=O)c1ccccc1)c1cc(O)c(C(=O)c2c(O)cccc2C(=O)O)c(O)c1	IC50	'='	20.0	nM	7.70			UO_0000065	12.67	0.24	4.52	3.71	False	CHEMBL764574	Evaluated against recombinant human Protein kinase C beta 2	B	BAO_0000357	single protein format	None	None	None	None	None	CHEMBL3045	Protein kinase C beta	Homo sapiens	SINGLE PROTEIN	CHEMBL1129461	1	Scientific Literature	J. Med. Chem.	1996	None
CHEMBL260015		0	441.54	0	3.82	15d	c1ccc(-c2nn3c(c2-c2ccnc4cc(OCCN5CCOCC5)ccc24)CCC3)nc1	Inhibition	'<'	50.0	%				UO_0000187					False	CHEMBL935761	Inhibition of PKC-beta-2 at 20 uM	B	BAO_0000357	single protein format	None	None	None	None	None	CHEMBL3045	Protein kinase C beta	Homo sapiens	SINGLE PROTEIN	CHEMBL1144852	1	Scientific Literature	J. Med. Chem.	2008	None
CHEMBL372657		0	406.88	0	4.03	58	Clc1cccc(Nc2cncc(-c3cncc(NCCCn4cncn4)c3)n2)c1	IC50						Not Determined						False	CHEMBL833050	Concentration inhibiting protein kinase C beta activity, not determined	B	BAO_0000357	single protein format	None	None	None	None	None	CHEMBL3045	Protein kinase C beta	Homo sapiens	SINGLE PROTEIN	CHEMBL1140334	1	Scientific Literature	J. Med. Chem.	2005	None
CHEMBL295806		0	492.48	0	4.01	7 (anti geometry)	O=C(OC1CCCC1Cc1ccc(O)cc1)c1cc(O)c(C(=O)c2c(O)cccc2C(=O)O)c(O)c1	IC50	'='	20.0	nM	7.70			UO_0000065	15.63	0.29	3.69	4.76	True	CHEMBL759070	Inhibition of protein kinase C beta I	B	BAO_0000357	single protein format	Homo sapiens	None	None	None	None	CHEMBL3045	Protein kinase C beta	Homo sapiens	SINGLE PROTEIN	CHEMBL1129127	1	Scientific Literature	Bioorg. Med. Chem. Lett.	1996	None
CHEMBL295806		0	492.48	0	4.01	7 (anti geometry)	O=C(OC1CCCC1Cc1ccc(O)cc1)c1cc(O)c(C(=O)c2c(O)cccc2C(=O)O)c(O)c1	IC50	'='	20.0	nM	7.70			UO_0000065	15.63	0.29	3.69	4.76	True	CHEMBL759071	Inhibition of protein kinase C beta II	B	BAO_0000357	single protein format	Homo sapiens	None	None	None	None	CHEMBL3045	Protein kinase C beta	Homo sapiens	SINGLE PROTEIN	CHEMBL1129127	1	Scientific Literature	Bioorg. Med. Chem. Lett.	1996	None
CHEMBL309034		0	537.48	2	1.92	30-beta	O=C(N[C@@H]1C[C@@H](O)C[C@H]1OC(=O)c1cc(O)c(C(=O)c2c(O)cccc2C(=O)O)c(O)c1)c1ccc(O)cc1	IC50	'='	20.0	nM	7.70			UO_0000065	14.32	0.27	5.78	3.65	False	CHEMBL768098	Inhibitory concentration against recombinant human Protein kinase C beta 2 isozyme	B	BAO_0000357	single protein format	None	None	None	None	None	CHEMBL3045	Protein kinase C beta	Homo sapiens	SINGLE PROTEIN	CHEMBL1130164	1	Scientific Literature	J. Med. Chem.	1997	None
CHEMBL522428		0	404.46	0	3.57	2	CC(C)=C1CC(CO)(COC(=O)c2ccc(C#Cc3ccc(C)cc3)cc2)OC1=O	Ki	'='	4.1	nM	8.39			UO_0000065	20.74	0.38	4.82	11.52	False	CHEMBL1000237	Displacement of [3H]PDBu form human PKCbeta in presence of phosphatidylserine	B	BAO_0000357	single protein format	Homo sapiens	None	None	None	None	CHEMBL3045	Protein kinase C beta	Homo sapiens	SINGLE PROTEIN	CHEMBL1138492	1	Scientific Literature	J. Med. Chem.	2009	None
CHEMBL70078		0	551.50	2	2.57	2	O=C(N[C@H]1COCCC[C@H]1OC(=O)c1cc(O)c(C(=O)c2c(O)cccc2C(=O)O)c(O)c1)c1ccc(O)cc1	IC50	'='	2500.0	nM	5.60			UO_0000065	10.16	0.19	3.03	2.80	False	CHEMBL761761	Inhibition of human Protein kinase C beta 1	B	BAO_0000357	single protein format	Homo sapiens	None	None	None	None	CHEMBL3045	Protein kinase C beta	Homo sapiens	SINGLE PROTEIN	CHEMBL1128826	1	Scientific Literature	Bioorg. Med. Chem. Lett.	1995	None
CHEMBL205798	GW703087X	0	486.93	1	5.95	GW703087X	CC(=O)Nc1cccc(C#Cc2cncnc2Nc2ccc(OCc3cccc(F)c3)c(Cl)c2)c1	Inhibition	'='	0.65	%				UO_0000187					False	CHEMBL1961900	GSK_PKIS: PKC-beta1 (splice variant) mean inhibition at 0.1 uM [Nanosyn]	B	BAO_0000357	single protein format	None	None	None	None	None	CHEMBL3045	Protein kinase C beta	Homo sapiens	SINGLE PROTEIN	CHEMBL1961873	16	GSK Published Kinase Inhibitor Set			None
CHEMBL332575		0	336.35	0	4.51	7a	O=C1NC(=O)c2c1c1c3ccccc3ccc1c1[nH]c3ccccc3c21	IC50	'='	9000.0	nM	5.05			UO_0000065	15.00	0.27	0.54	8.14	False	CHEMBL768096	Inhibition of Protein kinase C beta 2	B	BAO_0000357	single protein format	None	None	None	None	None	CHEMBL3045	Protein kinase C beta	Homo sapiens	SINGLE PROTEIN	CHEMBL1136336	1	Scientific Literature	Bioorg. Med. Chem. Lett.	2003	None
CHEMBL218088	GW435821X	0	268.32	0	2.67	GW435821X	Cc1cc(O)cc(C)c1/C=C/c1cncc(C(N)=O)c1	Inhibition	'='	-2.09	%				UO_0000187					False	CHEMBL1961901	GSK_PKIS: PKC-beta1 (splice variant) mean inhibition at 1 uM [Nanosyn]	B	BAO_0000357	single protein format	None	None	None	None	None	CHEMBL3045	Protein kinase C beta	Homo sapiens	SINGLE PROTEIN	CHEMBL1961873	16	GSK Published Kinase Inhibitor Set			None
CHEMBL220465	GSK-248233A	0	484.52	0	4.19	GSK248233A	CCn1c(-c2nonc2N)nc2cnc(Oc3cccc(NC(=O)c4ccc(N(C)C)cc4)c3)cc21	Inhibition	'='	16.7	%				UO_0000187					False	CHEMBL1961900	GSK_PKIS: PKC-beta1 (splice variant) mean inhibition at 0.1 uM [Nanosyn]	B	BAO_0000357	single protein format	None	None	None	None	None	CHEMBL3045	Protein kinase C beta	Homo sapiens	SINGLE PROTEIN	CHEMBL1961873	16	GSK Published Kinase Inhibitor Set			None
CHEMBL220465	GSK-248233A	0	484.52	0	4.19	GSK248233A	CCn1c(-c2nonc2N)nc2cnc(Oc3cccc(NC(=O)c4ccc(N(C)C)cc4)c3)cc21	Inhibition	'='	4.27	%				UO_0000187					False	CHEMBL1961910	GSK_PKIS: PKC-beta2 (splice variant) mean inhibition at 0.1 uM [Nanosyn]	B	BAO_0000357	single protein format	None	None	None	None	None	CHEMBL3045	Protein kinase C beta	Homo sapiens	SINGLE PROTEIN	CHEMBL1961873	16	GSK Published Kinase Inhibitor Set			None
CHEMBL269450		0	433.46	1	5.00	SB-242717	Fc1ccc(Oc2nccc(-c3c(-c4ccc(F)cc4)ncn3C3CCNCC3)n2)cc1	Inhibition	'='	2.0	%				UO_0000187					False	CHEMBL1961910	GSK_PKIS: PKC-beta2 (splice variant) mean inhibition at 0.1 uM [Nanosyn]	B	BAO_0000357	single protein format	None	None	None	None	None	CHEMBL3045	Protein kinase C beta	Homo sapiens	SINGLE PROTEIN	CHEMBL1961873	16	GSK Published Kinase Inhibitor Set			None
CHEMBL514499	GW843682X	0	477.46	0	4.80	GW843682X	COc1cc2ncn(-c3cc(OCc4ccccc4C(F)(F)F)c(C(N)=O)s3)c2cc1OC	Inhibition	'='	0.23	%				UO_0000187					False	CHEMBL1961900	GSK_PKIS: PKC-beta1 (splice variant) mean inhibition at 0.1 uM [Nanosyn]	B	BAO_0000357	single protein format	None	None	None	None	None	CHEMBL3045	Protein kinase C beta	Homo sapiens	SINGLE PROTEIN	CHEMBL1961873	16	GSK Published Kinase Inhibitor Set			None
CHEMBL399410		0	453.57	1	5.72	SB-437013	COc1ccc2cc(-c3c(-c4ccncc4)nc(-c4ccc([S+](C)[O-])cc4)n3C)ccc2c1	Inhibition	'='	0.88	%				UO_0000187					False	CHEMBL1961900	GSK_PKIS: PKC-beta1 (splice variant) mean inhibition at 0.1 uM [Nanosyn]	B	BAO_0000357	single protein format	None	None	None	None	None	CHEMBL3045	Protein kinase C beta	Homo sapiens	SINGLE PROTEIN	CHEMBL1961873	16	GSK Published Kinase Inhibitor Set			None
CHEMBL428877		0	443.53	1	5.43	SB-242719	CCc1ccc(Oc2nccc(-c3c(-c4ccc(F)cc4)ncn3C3CCNCC3)n2)cc1	Inhibition	'='	2.37	%				UO_0000187					False	CHEMBL1961910	GSK_PKIS: PKC-beta2 (splice variant) mean inhibition at 0.1 uM [Nanosyn]	B	BAO_0000357	single protein format	None	None	None	None	None	CHEMBL3045	Protein kinase C beta	Homo sapiens	SINGLE PROTEIN	CHEMBL1961873	16	GSK Published Kinase Inhibitor Set			None
CHEMBL1909343		0	394.31	0	1.76	SB-675259-M	O=C(Nc1n[nH]c2nnc(-c3cccnc3)cc12)C1CC1.O=C(O)C(F)(F)F	Inhibition	'='	0.49	%				UO_0000187					False	CHEMBL1961910	GSK_PKIS: PKC-beta2 (splice variant) mean inhibition at 0.1 uM [Nanosyn]	B	BAO_0000357	single protein format	None	None	None	None	None	CHEMBL3045	Protein kinase C beta	Homo sapiens	SINGLE PROTEIN	CHEMBL1961873	16	GSK Published Kinase Inhibitor Set			None
CHEMBL435104		0	317.35	0	2.96	4e	Cc1ccccc1NC1=C(c2c[nH]c3ccccc23)C(=O)NC1=O	IC50	'='	2146.0	nM	5.67			UO_0000065	17.86	0.32	2.71	7.66	True	CHEMBL828576	Inhibitory concentration against recombinant human Protein kinase C beta 2	B	BAO_0000357	single protein format	Homo sapiens	None	None	None	None	CHEMBL3045	Protein kinase C beta	Homo sapiens	SINGLE PROTEIN	CHEMBL1137905	1	Scientific Literature	Bioorg. Med. Chem. Lett.	2004	None
CHEMBL293722		0	659.65	2	3.45	(-)9d	CC(C)(C)C(=O)OCn1nnnc1-c1cccc(O)c1C(=O)c1c(O)cc(C(=O)O[C@@H]2CCC[C@H]2NC(=O)c2ccc(O)cc2)cc1O	IC50	'='	2500.0	nM	5.60			UO_0000065	8.49	0.16	2.15	2.51	False	CHEMBL764579	Inhibition of Human Protein kinase C beta 2	B	BAO_0000357	single protein format	Homo sapiens	None	None	None	None	CHEMBL3045	Protein kinase C beta	Homo sapiens	SINGLE PROTEIN	CHEMBL1128793	1	Scientific Literature	Bioorg. Med. Chem. Lett.	1995	None
CHEMBL362588		0	494.56	0	3.28	8	O=C1NC(=O)C(c2cnc3ccccn23)=C1c1cn2c3c(cccc13)CN(C(=O)N1CCCCC1)CC2	IC50	'='	560.0	nM	6.25			UO_0000065	12.64	0.23	2.97	6.80	False	CHEMBL829308	Inhibition of human Protein kinase C beta 2	B	BAO_0000357	single protein format	Homo sapiens	None	None	None	None	CHEMBL3045	Protein kinase C beta	Homo sapiens	SINGLE PROTEIN	CHEMBL1138659	1	Scientific Literature	J. Med. Chem.	2004	None
CHEMBL1241578		0	348.20	0	3.12	PP487	CC(C)n1nc(-c2ccc(Br)c(O)c2)c2c(N)ncnc21	Inhibition	'='	29.0	%				UO_0000187					False	CHEMBL1244258	Inhibition of PRKCbeta2 at 1 uM after 60 mins by FRET assay in presence of 10 uM ATP	B	BAO_0000357	single protein format	None	None	None	None	None	CHEMBL3045	Protein kinase C beta	Homo sapiens	SINGLE PROTEIN	CHEMBL1240340	1	Scientific Literature	Nat. Chem. Biol.	2008	None
CHEMBL305667		0	547.52	2	3.19	21(syn)	O=C(NC1C2CCC(C2)C1OC(=O)c1cc(O)c(C(=O)c2c(O)cccc2C(=O)O)c(O)c1)c1ccc(O)cc1	IC50	'='	6900.0	nM	5.16			UO_0000065	9.43	0.18	1.97	2.71	False	CHEMBL768099	Inhibition of Protein kinase C beta 2	B	BAO_0000357	single protein format	None	None	None	None	None	CHEMBL3045	Protein kinase C beta	Homo sapiens	SINGLE PROTEIN	CHEMBL1149965	1	Scientific Literature	Bioorg. Med. Chem. Lett.	1995	None
CHEMBL2236801		0	414.51	0	3.24	A4	CN(C)C[C@@H]1CCn2c(c(C3=C(Nc4ccccc4)C(=O)NC3=O)c3ccccc32)C1	IC50	'='	25.0	nM	7.60			UO_0000065	18.34	0.33	4.36	11.45	False	CHEMBL3063098	Inhibition of PKCbeta2 (unknown origin)	B	BAO_0000357	single protein format	Homo sapiens	None	None	None	None	CHEMBL3045	Protein kinase C beta	Homo sapiens	SINGLE PROTEIN	CHEMBL3045695	1	Scientific Literature	Med Chem Res	2011	None
CHEMBL364374		0	317.35	0	2.33	E1	O=C1NC(=O)C(c2c[nH]c3ccccc23)=C1NCc1ccccc1	IC50	'>'	10000.0	nM				UO_0000065					False	CHEMBL3063098	Inhibition of PKCbeta2 (unknown origin)	B	BAO_0000357	single protein format	Homo sapiens	None	None	None	None	CHEMBL3045	Protein kinase C beta	Homo sapiens	SINGLE PROTEIN	CHEMBL3045695	1	Scientific Literature	Med Chem Res	2011	None
CHEMBL2236802		0	414.51	0	3.24	B1	CN(C)C[C@H]1CCc2c(C3=C(Nc4ccccc4)C(=O)NC3=O)c3ccccc3n2C1	IC50	'='	4.0	nM	8.40			UO_0000065	20.26	0.37	5.16	12.65	False	CHEMBL3063098	Inhibition of PKCbeta2 (unknown origin)	B	BAO_0000357	single protein format	Homo sapiens	None	None	None	None	CHEMBL3045	Protein kinase C beta	Homo sapiens	SINGLE PROTEIN	CHEMBL3045695	1	Scientific Literature	Med Chem Res	2011	None
CHEMBL306170		0	589.60	2	4.22	28 (anti)	CC1(C)C2CCC1(C)C(OC(=O)c1cc(O)c(C(=O)c3c(O)cccc3C(=O)O)c(O)c1)C2NC(=O)c1ccc(O)cc1	IC50	'='	310.0	nM	6.51			UO_0000065	11.04	0.21	2.29	3.41	False	CHEMBL761760	Inhibition of Protein kinase C beta 1	B	BAO_0000357	single protein format	None	None	None	None	None	CHEMBL3045	Protein kinase C beta	Homo sapiens	SINGLE PROTEIN	CHEMBL1149965	1	Scientific Literature	Bioorg. Med. Chem. Lett.	1995	None
CHEMBL404939		0	289.67	0	1.67	MEK_Inhibitor_II	O=C1C(Cl)=C(N2C(=O)CCC2=O)C(=O)c2ccccc21	Residual Activity	'='	110.0	%				UO_0000187					False	CHEMBL2219400	Millipore: Percentage of residual kinase activity of PRKCB at 1uM relative to control. Control inhibitor: Staurosporine at 10.0uM. Buffer: 20 mM HEPES pH 7.4, 0.03% Triton X-100, 0.1 mM CaCl2, 0.1 mg/mL phosphatidylserine, 10 ug/mL diacylglycerol	B	BAO_0000357	single protein format	Homo sapiens	None	None	None	None	CHEMBL3045	Protein kinase C beta	Homo sapiens	SINGLE PROTEIN	CHEMBL2218924	1	Scientific Literature	Biochem. J.	2013	None
CHEMBL286721	AMINOPURVALANOL	0	403.92	0	3.82	Aminopurvalanol	CC(C)[C@H](CO)Nc1nc(Nc2cc(N)cc(Cl)c2)c2ncn(C(C)C)c2n1	Residual Activity	'='	102.0	%				UO_0000187					False	CHEMBL2219400	Millipore: Percentage of residual kinase activity of PRKCB at 1uM relative to control. Control inhibitor: Staurosporine at 10.0uM. Buffer: 20 mM HEPES pH 7.4, 0.03% Triton X-100, 0.1 mM CaCl2, 0.1 mg/mL phosphatidylserine, 10 ug/mL diacylglycerol	B	BAO_0000357	single protein format	Homo sapiens	None	None	None	None	CHEMBL3045	Protein kinase C beta	Homo sapiens	SINGLE PROTEIN	CHEMBL2218924	1	Scientific Literature	Biochem. J.	2013	None
CHEMBL233001	GW620972X	0	332.43	0	4.90	JNK_Inhibitor_IX	N#Cc1c(NC(=O)c2cccc3ccccc23)sc2c1CCCC2	Residual Activity	'='	133.0	%				UO_0000187					False	CHEMBL2219400	Millipore: Percentage of residual kinase activity of PRKCB at 1uM relative to control. Control inhibitor: Staurosporine at 10.0uM. Buffer: 20 mM HEPES pH 7.4, 0.03% Triton X-100, 0.1 mM CaCl2, 0.1 mg/mL phosphatidylserine, 10 ug/mL diacylglycerol	B	BAO_0000357	single protein format	Homo sapiens	None	None	None	None	CHEMBL3045	Protein kinase C beta	Homo sapiens	SINGLE PROTEIN	CHEMBL2218924	1	Scientific Literature	Biochem. J.	2013	None
CHEMBL439259		0	341.80	0	4.85	IGF_1R_Inhibitor_II	COc1ccc(Cl)cc1NC(=O)Nc1cc(C)nc2ccccc12	Residual Activity	'='	98.0	%				UO_0000187					False	CHEMBL2219401	Millipore: Percentage of residual kinase activity of PRKCB at 10uM relative to control. Control inhibitor: Staurosporine at 10.0uM. Buffer: 20 mM HEPES pH 7.4, 0.03% Triton X-100, 0.1 mM CaCl2, 0.1 mg/mL phosphatidylserine, 10 ug/mL diacylglycerol	B	BAO_0000357	single protein format	Homo sapiens	None	None	None	None	CHEMBL3045	Protein kinase C beta	Homo sapiens	SINGLE PROTEIN	CHEMBL2218924	1	Scientific Literature	Biochem. J.	2013	None
CHEMBL1186409		0	487.65	1	7.32	AG_G_60025	CC[n+]1c(/C=C/N(C)c2ccccc2)n(-c2ccccc2)c2ccc(-c3nc4ccccc4s3)cc21	Residual Activity	'='	97.0	%				UO_0000187					False	CHEMBL2219401	Millipore: Percentage of residual kinase activity of PRKCB at 10uM relative to control. Control inhibitor: Staurosporine at 10.0uM. Buffer: 20 mM HEPES pH 7.4, 0.03% Triton X-100, 0.1 mM CaCl2, 0.1 mg/mL phosphatidylserine, 10 ug/mL diacylglycerol	B	BAO_0000357	single protein format	Homo sapiens	None	None	None	None	CHEMBL3045	Protein kinase C beta	Homo sapiens	SINGLE PROTEIN	CHEMBL2218924	1	Scientific Literature	Biochem. J.	2013	None
CHEMBL306623		0	599.57	3	1.97	52	CS(=O)(=O)C1C[C@@H](NC(=O)c2ccc(O)cc2)[C@H](OC(=O)c2cc(O)c(C(=O)c3c(O)cccc3C(=O)O)c(O)c2)C1	IC50	'='	350.0	nM	6.46			UO_0000065	10.77	0.21	4.49	2.87	False	CHEMBL768098	Inhibitory concentration against recombinant human Protein kinase C beta 2 isozyme	B	BAO_0000357	single protein format	None	None	None	None	None	CHEMBL3045	Protein kinase C beta	Homo sapiens	SINGLE PROTEIN	CHEMBL1130164	1	Scientific Literature	J. Med. Chem.	1997	None
CHEMBL316088		0	536.54	2	2.59	33	NCCOc1cccc(O)c1C(=O)c1c(O)cc(C(=O)OC2CCCC2NC(=O)c2ccc(O)cc2)cc1O	IC50	'='	24000.0	nM	4.62			UO_0000065	8.61	0.16	2.03	2.45	False	CHEMBL764572	Inhibition of partially purified recombinant human calcium sensitive protein kinase C beta 2	B	BAO_0000357	single protein format	None	None	None	None	None	CHEMBL3045	Protein kinase C beta	Homo sapiens	SINGLE PROTEIN	CHEMBL1135470	1	Scientific Literature	J. Med. Chem.	2002	None
CHEMBL222102	KU-55933	0	395.51	0	4.76	KU-55933	O=c1cc(-c2cccc3c2Sc2ccccc2S3)oc(N2CCOCC2)c1	Residual Activity	'='	101.0	%				UO_0000187					False	CHEMBL2219403	Millipore: Percentage of residual kinase activity of PRKCB at 10uM relative to control. Control inhibitor: Staurosporine at 10.0uM. Buffer: 20 mM HEPES pH 7.4, 0.03% Triton X-100, 0.1 mM CaCl2, 0.1 mg/mL phosphatidylserine, 10 ug/mL diacylglycerol	B	BAO_0000357	single protein format	Homo sapiens	None	None	None	None	CHEMBL3045	Protein kinase C beta	Homo sapiens	SINGLE PROTEIN	CHEMBL2218924	1	Scientific Literature	Biochem. J.	2013	None
CHEMBL1241578		0	348.20	0	3.12	PP487	CC(C)n1nc(-c2ccc(Br)c(O)c2)c2c(N)ncnc21	Inhibition	'='	48.0	%				UO_0000187					False	CHEMBL1244257	Inhibition of PRKCbeta1 at 1 uM after 60 mins by FRET assay in presence of 10 uM ATP	B	BAO_0000357	single protein format	None	None	None	None	None	CHEMBL3045	Protein kinase C beta	Homo sapiens	SINGLE PROTEIN	CHEMBL1240340	1	Scientific Literature	Nat. Chem. Biol.	2008	None
CHEMBL6453		0	398.59	0	4.28	5	CCCCCCCCC#Cc1ccc2c(c1)C[C@@H](CO)NC(=O)[C@H](C(C)C)N2C	Ki	'='	17.4	nM	7.76			UO_0000065	19.47	0.37	3.48	14.76	False	CHEMBL761753	Displacement of [3H]- PDBu from recombinant PKC beta expressed in baculovirus	B	BAO_0000019	assay format	None	None	None	None	None	CHEMBL3045	Protein kinase C beta	Homo sapiens	SINGLE PROTEIN	CHEMBL1129999	1	Scientific Literature	J. Med. Chem.	1997	None
CHEMBL1086795		0	312.76	0	2.86	11,BSc3929	NC(=O)Cc1ccc(/C=C2/C(=O)Nc3ccc(Cl)cc32)cc1	Inhibition						Not Active						False	CHEMBL1108315	Inhibition of PKCbeta2	B	BAO_0000357	single protein format	None	None	None	None	None	CHEMBL3045	Protein kinase C beta	Homo sapiens	SINGLE PROTEIN	CHEMBL1157898	1	Scientific Literature	Bioorg. Med. Chem. Lett.	2010	None
CHEMBL302449	GO-6976	0	378.44	0	4.60	GO-6976	Cn1c2ccccc2c2c3c(c4c5ccccc5n(CCC#N)c4c21)CNC3=O	IC50	'='	6.2	nM	8.21			UO_0000065	21.69	0.39	3.61	13.08	False	CHEMBL950791	Inhibition of PKCbeta1	B	BAO_0000357	single protein format	None	None	None	None	None	CHEMBL3045	Protein kinase C beta	Homo sapiens	SINGLE PROTEIN	CHEMBL1156452	1	Scientific Literature	J. Biol. Chem.	2007	None
CHEMBL1089082		0	459.43	1	5.73	9	O=C(Nc1cccc(-c2ccnc3cc(-c4ccncc4)nn23)c1)c1cccc(C(F)(F)F)c1	IC50	'>'	50000.0	nM				UO_0000065					False	CHEMBL1109841	Inhibition of PKCbeta	B	BAO_0000357	single protein format	None	None	None	None	None	CHEMBL3045	Protein kinase C beta	Homo sapiens	SINGLE PROTEIN	CHEMBL1156255	1	Scientific Literature	Bioorg. Med. Chem. Lett.	2009	None
CHEMBL595143		0	541.68	2	5.72	24	COc1cc2c(Oc3ccc(-c4nc5ccccc5s4)cc3)ncnc2cc1OCCCN1CCN(C)CC1	Residual activity	'='	104.0	%				UO_0000187					False	CHEMBL1040274	Residual activity of PKCbeta2 at 1 uM by microplate scintillation counting	B	BAO_0000357	single protein format	None	None	None	None	None	CHEMBL3045	Protein kinase C beta	Homo sapiens	SINGLE PROTEIN	CHEMBL1152560	1	Scientific Literature	Bioorg. Med. Chem.	2009	None
CHEMBL60254	BALANOL	0	550.52	2	2.15	(+/-) - 1	O=C(N[C@@H]1CNCCC[C@H]1OC(=O)c1cc(O)c(C(=O)c2c(O)cccc2C(=O)O)c(O)c1)c1ccc(O)cc1	IC50	'='	40.0	nM	7.40			UO_0000065	13.44	0.25	5.25	3.65	False	CHEMBL768104	Inhibition of human Protein kinase C beta 2	B	BAO_0000357	single protein format	Homo sapiens	None	None	None	None	CHEMBL3045	Protein kinase C beta	Homo sapiens	SINGLE PROTEIN	CHEMBL1151070	1	Scientific Literature	Bioorg. Med. Chem. Lett.	1995	None
CHEMBL48636		0	521.48	2	2.95	3 (anti geometry)	O=C(NC1CCCC1OC(=O)c1cc(O)c(C(=O)c2c(O)cccc2C(=O)O)c(O)c1)c1ccc(O)cc1	IC50	'='	50.0	nM	7.30			UO_0000065	14.00	0.26	4.35	3.83	True	CHEMBL759071	Inhibition of protein kinase C beta II	B	BAO_0000357	single protein format	Homo sapiens	None	None	None	None	CHEMBL3045	Protein kinase C beta	Homo sapiens	SINGLE PROTEIN	CHEMBL1129127	1	Scientific Literature	Bioorg. Med. Chem. Lett.	1996	None
CHEMBL574646		0	277.33	0	2.12	4, EF31	O=C1/C(=C/c2ccccn2)CNC/C1=C\c1ccccn1	Inhibition	'='	91.0	%				UO_0000187					False	CHEMBL2342692	Inhibition of recombinant PRKCB1 (unknown origin) at 5 uM by FRET-based Z'-LYTE assay	B	BAO_0000357	single protein format	Homo sapiens	None	None	None	None	CHEMBL3045	Protein kinase C beta	Homo sapiens	SINGLE PROTEIN	CHEMBL2331439	1	Scientific Literature	J. Med. Chem.	2013	None
CHEMBL59828		0	522.47	2	1.37	22	O=C(N[C@@H]1CNC[C@H]1OC(=O)c1cc(O)c(C(=O)c2c(O)cccc2C(=O)O)c(O)c1)c1ccc(O)cc1	IC50	'='	17.0	nM	7.77			UO_0000065	14.87	0.28	6.40	3.83	False	CHEMBL761759	Inhibitory concentration against recombinant human Protein kinase C beta 1 isozyme	B	BAO_0000357	single protein format	None	None	None	None	None	CHEMBL3045	Protein kinase C beta	Homo sapiens	SINGLE PROTEIN	CHEMBL1130164	1	Scientific Literature	J. Med. Chem.	1997	None
CHEMBL27768		0	504.62	1	2.63	4a	CCCC(=O)O[C@@H]1[C@@H](C)[C@@]2(O)[C@@H](C=C(CO)C[C@]3(O)C(=O)C(C)=C[C@@H]23)[C@@H]2C(C)(C)[C@]12OC(=O)CCC	Ki	'='	1.8	nM	8.74			UO_0000065	17.33	0.33	6.11	6.71	False	CHEMBL768283	Displacement of 3[H]PDBu from Protein kinase C beta C1a domain	B	BAO_0000357	single protein format	None	None	None	None	None	CHEMBL3045	Protein kinase C beta	Homo sapiens	SINGLE PROTEIN	CHEMBL1134710	1	Scientific Literature	Bioorg. Med. Chem. Lett.	2001	None
CHEMBL421790		0	495.48	0	2.77	15b	CN(C)C(COC(=O)c1cc(O)c(C(=O)c2c(O)cccc2C(=O)O)c(O)c1)Cc1ccc(O)cc1	IC50	'='	880.0	nM	6.06			UO_0000065	12.22	0.23	3.29	3.67	False	CHEMBL761756	Evaluated against recombinant human Protein kinase C beta 1	B	BAO_0000357	single protein format	None	None	None	None	None	CHEMBL3045	Protein kinase C beta	Homo sapiens	SINGLE PROTEIN	CHEMBL1129461	1	Scientific Literature	J. Med. Chem.	1996	None
CHEMBL343362		0	571.54	2	3.64	8b	O=C(NC(COC(=O)c1cc(O)c(C(=O)c2c(O)cccc2C(=O)O)c(O)c1)Cc1ccc(O)cc1)c1ccccc1	IC50	'='	2800.0	nM	5.55			UO_0000065	9.72	0.18	1.91	2.91	False	CHEMBL764574	Evaluated against recombinant human Protein kinase C beta 2	B	BAO_0000357	single protein format	None	None	None	None	None	CHEMBL3045	Protein kinase C beta	Homo sapiens	SINGLE PROTEIN	CHEMBL1129461	1	Scientific Literature	J. Med. Chem.	1996	None
CHEMBL300422		0	493.47	1	2.43	35b	O=C(OC1CNCC1Cc1ccc(O)cc1)c1cc(O)c(C(=O)c2c(O)cccc2C(=O)O)c(O)c1	IC50	'='	30.0	nM	7.52			UO_0000065	15.24	0.29	5.09	4.33	False	CHEMBL764574	Evaluated against recombinant human Protein kinase C beta 2	B	BAO_0000357	single protein format	None	None	None	None	None	CHEMBL3045	Protein kinase C beta	Homo sapiens	SINGLE PROTEIN	CHEMBL1129461	1	Scientific Literature	J. Med. Chem.	1996	None
CHEMBL313902		0	517.49	2	3.33	42	O=C(NC1CCCC1OC(=O)c1cc(O)c(-c2nnc(O)c3cccc(O)c23)c(O)c1)c1ccc(O)cc1	IC50	'>'	50000.0	nM				UO_0000065					False	CHEMBL764572	Inhibition of partially purified recombinant human calcium sensitive protein kinase C beta 2	B	BAO_0000357	single protein format	None	None	None	None	None	CHEMBL3045	Protein kinase C beta	Homo sapiens	SINGLE PROTEIN	CHEMBL1135470	1	Scientific Literature	J. Med. Chem.	2002	None
CHEMBL477	ADENOSINE	4	267.25	0	-1.98	XIV	Nc1ncnc2c1ncn2[C@@H]1O[C@H](CO)[C@@H](O)[C@H]1O	IC50	'='	278000.0	nM		Outside typical range		UO_0000065					False	CHEMBL770295	Inhibitory activity against Protein kinase C beta isoform (PKC) from pig spleen.	B	BAO_0000221	tissue-based format	Sus scrofa	CHEMBL3559722	Spleen	None	None	CHEMBL3045	Protein kinase C beta	Homo sapiens	SINGLE PROTEIN	CHEMBL1131721	1	Scientific Literature	Bioorg. Med. Chem. Lett.	1999	None
CHEMBL282342		0	335.46	0	3.51	12	CN(C)c1ccc(-c2cc3ncccc3c(NCCCCN)n2)cc1	Activity						Not Evaluated						False	CHEMBL982729	Binding affinity to human PKACB at 10 uM relative to control	B	BAO_0000357	single protein format	Homo sapiens	None	None	None	None	CHEMBL3045	Protein kinase C beta	Homo sapiens	SINGLE PROTEIN	CHEMBL1151712	1	Scientific Literature	J. Med. Chem.	2008	None
CHEMBL296682	MERIDIANIN E	0	305.13	0	2.68	Meridianin E	Nc1nccc(-c2c[nH]c3c(Br)ccc(O)c23)n1	IC50	'='	2000.0	nM	5.70			UO_0000065	18.68	0.43	3.02	6.49	False	CHEMBL762481	Inhibition of Protein kinase C beta	B	BAO_0000357	single protein format	None	None	None	None	None	CHEMBL3045	Protein kinase C beta	Homo sapiens	SINGLE PROTEIN	CHEMBL1148433	1	Scientific Literature	Bioorg. Med. Chem. Lett.	2004	None
CHEMBL494089	GSK-690693	1	425.49	0	1.58	3g, GSK-690693	CCn1c(-c2nonc2N)nc2c(C#CC(C)(C)O)ncc(OC[C@H]3CCCNC3)c21	IC50	'='	19.0	nM	7.72			UO_0000065	18.15	0.34	6.14	5.63	False	CHEMBL1028107	Inhibition of human PKCbeta1	B	BAO_0000357	single protein format	Homo sapiens	None	None	None	None	CHEMBL3045	Protein kinase C beta	Homo sapiens	SINGLE PROTEIN	CHEMBL1140130	1	Scientific Literature	J. Med. Chem.	2008	None
CHEMBL426587		0	545.67	2	5.71	8j	CN(C)CCCn1nc(C2=C(c3cn(-c4csc5ccccc45)c4ccccc34)C(=O)NC2=O)c2ccccc21	IC50	'='	630.0	nM	6.20			UO_0000065					False	CHEMBL834104	Inhibition of IL-8 release by HEK293 cells expressing PKC-beta2	F	BAO_0000219	cell-based format	None	None	None	HEK293	None	CHEMBL3045	Protein kinase C beta	Homo sapiens	SINGLE PROTEIN	CHEMBL1142718	1	Scientific Literature	J. Med. Chem.	2005	CHEMBL3307715
CHEMBL367106		0	581.68	2	5.42	8k	O=C1NC(=O)C(c2nn(CCCN3CCOCC3)c3ccccc23)=C1c1cn(-c2ccc3ccccc3c2)c2ccccc12	IC50	'='	72.0	nM	7.14			UO_0000065					False	CHEMBL834104	Inhibition of IL-8 release by HEK293 cells expressing PKC-beta2	F	BAO_0000219	cell-based format	None	None	None	HEK293	None	CHEMBL3045	Protein kinase C beta	Homo sapiens	SINGLE PROTEIN	CHEMBL1142718	1	Scientific Literature	J. Med. Chem.	2005	CHEMBL3307715
CHEMBL332551		0	295.30	0	1.21	1	Nc1nc(C2=C3C(=Nc4ccccc43)C(=O)NCC2)c(O)[nH]1	IC50	'='	3381.0	nM	5.47			UO_0000065	18.53	0.34	4.26	4.70	False	CHEMBL828239	In vitro inhibitory concentration against human protein kinase C beta-2 (PKCbetaII) by using [gamma-33P]-ATP] as radioligand	B	BAO_0000357	single protein format	Homo sapiens	None	None	None	None	CHEMBL3045	Protein kinase C beta	Homo sapiens	SINGLE PROTEIN	CHEMBL1137167	1	Scientific Literature	Bioorg. Med. Chem. Lett.	2004	None
CHEMBL363058		0	469.50	0	3.22	7	CC(C)OC(=O)N1CCn2cc(C3=C(c4cnc5ccccn45)C(=O)NC3=O)c3cccc(c32)C1	IC50	'='	800.0	nM	6.10			UO_0000065	12.99	0.24	2.88	6.23	False	CHEMBL829308	Inhibition of human Protein kinase C beta 2	B	BAO_0000357	single protein format	Homo sapiens	None	None	None	None	CHEMBL3045	Protein kinase C beta	Homo sapiens	SINGLE PROTEIN	CHEMBL1138659	1	Scientific Literature	J. Med. Chem.	2004	None
CHEMBL91829	RUBOXISTAURIN	3	468.56	0	3.51	LY-333531	CN(C)C[C@@H]1CCn2cc(c3ccccc32)C2=C(C(=O)NC2=O)c2cn(c3ccccc23)CCO1	Selectivity	'='	0.0138										False	CHEMBL1051358	Selectivity for PRKCB1 as proportion of 290 kinases in screen with similar potency; non-selective = 1 highly selective = 0	B	BAO_0000357	single protein format	Homo sapiens	None	None	None	None	CHEMBL3045	Protein kinase C beta	Homo sapiens	SINGLE PROTEIN	CHEMBL1150977	1	Scientific Literature	Nat. Biotechnol.	2008	None
CHEMBL60254	BALANOL	0	550.52	2	2.15	(-)-1	O=C(N[C@@H]1CNCCC[C@H]1OC(=O)c1cc(O)c(C(=O)c2c(O)cccc2C(=O)O)c(O)c1)c1ccc(O)cc1	IC50	'='	10.0	nM	8.00			UO_0000065	14.53	0.27	5.85	3.95	False	CHEMBL768098	Inhibitory concentration against recombinant human Protein kinase C beta 2 isozyme	B	BAO_0000357	single protein format	None	None	None	None	None	CHEMBL3045	Protein kinase C beta	Homo sapiens	SINGLE PROTEIN	CHEMBL1130164	1	Scientific Literature	J. Med. Chem.	1997	None
CHEMBL78129		0	576.56	2	2.49	37	O=C(N[C@@H]1CN2CCC(CC2)[C@H]1OC(=O)c1cc(O)c(C(=O)c2c(O)cccc2C(=O)O)c(O)c1)c1ccc(O)cc1	IC50	'='	26.0	nM	7.58			UO_0000065	13.16	0.25	5.10	3.91	False	CHEMBL761759	Inhibitory concentration against recombinant human Protein kinase C beta 1 isozyme	B	BAO_0000357	single protein format	None	None	None	None	None	CHEMBL3045	Protein kinase C beta	Homo sapiens	SINGLE PROTEIN	CHEMBL1130164	1	Scientific Literature	J. Med. Chem.	1997	None
CHEMBL78129		0	576.56	2	2.49	37	O=C(N[C@@H]1CN2CCC(CC2)[C@H]1OC(=O)c1cc(O)c(C(=O)c2c(O)cccc2C(=O)O)c(O)c1)c1ccc(O)cc1	IC50	'='	69.0	nM	7.16			UO_0000065	12.42	0.23	4.67	3.69	False	CHEMBL768098	Inhibitory concentration against recombinant human Protein kinase C beta 2 isozyme	B	BAO_0000357	single protein format	None	None	None	None	None	CHEMBL3045	Protein kinase C beta	Homo sapiens	SINGLE PROTEIN	CHEMBL1130164	1	Scientific Literature	J. Med. Chem.	1997	None
CHEMBL89210		0	551.50	2	2.71	34	O=C(O)COc1cccc(O)c1C(=O)c1c(O)cc(C(=O)OC2CCCC2NC(=O)c2ccc(O)cc2)cc1O	IC50	'='	330.0	nM	6.48			UO_0000065	11.75	0.22	3.77	3.24	False	CHEMBL764572	Inhibition of partially purified recombinant human calcium sensitive protein kinase C beta 2	B	BAO_0000357	single protein format	None	None	None	None	None	CHEMBL3045	Protein kinase C beta	Homo sapiens	SINGLE PROTEIN	CHEMBL1135470	1	Scientific Literature	J. Med. Chem.	2002	None
CHEMBL379156		0	305.29	0	3.12	26	O=C1NC(=O)/C(=C/c2ccc(-c3ccc(F)cc3O)o2)S1	Activity	'='	98.0	%				UO_0000187					False	CHEMBL854411	Residual activity at human PKCbeta2 at 10 uM in presence of 10 uM ATP relative to control	B	BAO_0000357	single protein format	Homo sapiens	None	None	None	None	CHEMBL3045	Protein kinase C beta	Homo sapiens	SINGLE PROTEIN	CHEMBL1138050	1	Scientific Literature	J. Med. Chem.	2006	None
CHEMBL1964275		0	467.61	1	6.04	11	Cc1ccc(NC(=O)c2cccc(N3CCCCC3)c2)cc1-c1ccc(C(=O)NCC2CC2)cc1	Activity						Not Evaluated						False	CHEMBL982729	Binding affinity to human PKACB at 10 uM relative to control	B	BAO_0000357	single protein format	Homo sapiens	None	None	None	None	CHEMBL3045	Protein kinase C beta	Homo sapiens	SINGLE PROTEIN	CHEMBL1151712	1	Scientific Literature	J. Med. Chem.	2008	None
CHEMBL202891	GW679410X	0	328.38	0	4.21	GW679410X	COc1ccc(-c2cc(-c3c[nH]nc3-c3ccccn3)ccn2)cc1	Inhibition	'='	0.62	%				UO_0000187					False	CHEMBL1961910	GSK_PKIS: PKC-beta2 (splice variant) mean inhibition at 0.1 uM [Nanosyn]	B	BAO_0000357	single protein format	None	None	None	None	None	CHEMBL3045	Protein kinase C beta	Homo sapiens	SINGLE PROTEIN	CHEMBL1961873	16	GSK Published Kinase Inhibitor Set			None
CHEMBL475599	GSK-300014A	0	603.17	2	6.67	GSK300014A	CS(=O)(=O)CCNCc1cc(-c2cc3c(Nc4ccc(OCc5cccc(F)c5)c(Cl)c4)ncnc3s2)cs1	Inhibition	'='	0.43	%				UO_0000187					False	CHEMBL1961900	GSK_PKIS: PKC-beta1 (splice variant) mean inhibition at 0.1 uM [Nanosyn]	B	BAO_0000357	single protein format	None	None	None	None	None	CHEMBL3045	Protein kinase C beta	Homo sapiens	SINGLE PROTEIN	CHEMBL1961873	16	GSK Published Kinase Inhibitor Set			None
CHEMBL475599	GSK-300014A	0	603.17	2	6.67	GSK300014A	CS(=O)(=O)CCNCc1cc(-c2cc3c(Nc4ccc(OCc5cccc(F)c5)c(Cl)c4)ncnc3s2)cs1	Inhibition	'='	0.62	%				UO_0000187					False	CHEMBL1961910	GSK_PKIS: PKC-beta2 (splice variant) mean inhibition at 0.1 uM [Nanosyn]	B	BAO_0000357	single protein format	None	None	None	None	None	CHEMBL3045	Protein kinase C beta	Homo sapiens	SINGLE PROTEIN	CHEMBL1961873	16	GSK Published Kinase Inhibitor Set			None
CHEMBL475761	GW784684X	0	564.09	2	6.81	GW784684X	CN1CCN(Cc2ccc(-c3cc4ncnc(Nc5ccc(OCc6cccc(F)c6)c(Cl)c5)c4s3)o2)CC1	Inhibition	'='	0.12	%				UO_0000187					False	CHEMBL1961901	GSK_PKIS: PKC-beta1 (splice variant) mean inhibition at 1 uM [Nanosyn]	B	BAO_0000357	single protein format	None	None	None	None	None	CHEMBL3045	Protein kinase C beta	Homo sapiens	SINGLE PROTEIN	CHEMBL1961873	16	GSK Published Kinase Inhibitor Set			None
CHEMBL365286	GW549034X	0	229.24	0	1.69	GW549034X	CCn1c(-c2nonc2N)nc2ccccc21	Inhibition	'='	7.2	%				UO_0000187					False	CHEMBL1961911	GSK_PKIS: PKC-beta2 (splice variant) mean inhibition at 1 uM [Nanosyn]	B	BAO_0000357	single protein format	None	None	None	None	None	CHEMBL3045	Protein kinase C beta	Homo sapiens	SINGLE PROTEIN	CHEMBL1961873	16	GSK Published Kinase Inhibitor Set			None
CHEMBL52529		0	521.48	2	2.95	3	O=C(N[C@@H]1CCC[C@H]1OC(=O)c1cc(O)c(C(=O)c2c(O)cccc2C(=O)O)c(O)c1)c1ccc(O)cc1	IC50	'='	40.0	nM	7.40			UO_0000065	14.19	0.27	4.45	3.88	True	CHEMBL761763	Inhibition of human Protein kinase C beta 1	B	BAO_0000357	single protein format	Homo sapiens	None	None	None	None	CHEMBL3045	Protein kinase C beta	Homo sapiens	SINGLE PROTEIN	CHEMBL1151070	1	Scientific Literature	Bioorg. Med. Chem. Lett.	1995	None
CHEMBL304549		0	549.53	2	3.73	17	O=C(N[C@@H]1CCCCC[C@H]1OC(=O)c1cc(O)c(C(=O)c2c(O)cccc2C(=O)O)c(O)c1)c1ccc(O)cc1	IC50	'='	220.0	nM	6.66			UO_0000065	12.12	0.23	2.93	3.49	False	CHEMBL761759	Inhibitory concentration against recombinant human Protein kinase C beta 1 isozyme	B	BAO_0000357	single protein format	None	None	None	None	None	CHEMBL3045	Protein kinase C beta	Homo sapiens	SINGLE PROTEIN	CHEMBL1130164	1	Scientific Literature	J. Med. Chem.	1997	None
CHEMBL77399		0	579.51	3	2.35	50	COC(=O)C1C[C@@H](NC(=O)c2ccc(O)cc2)[C@H](OC(=O)c2cc(O)c(C(=O)c3c(O)cccc3C(=O)O)c(O)c2)C1	IC50	'='	810.0	nM	6.09			UO_0000065	10.51	0.20	3.74	2.81	False	CHEMBL761759	Inhibitory concentration against recombinant human Protein kinase C beta 1 isozyme	B	BAO_0000357	single protein format	None	None	None	None	None	CHEMBL3045	Protein kinase C beta	Homo sapiens	SINGLE PROTEIN	CHEMBL1130164	1	Scientific Literature	J. Med. Chem.	1997	None
CHEMBL67442		0	536.49	2	1.76	23	O=C(N[C@@H]1CNCC[C@H]1OC(=O)c1cc(O)c(C(=O)c2c(O)cccc2C(=O)O)c(O)c1)c1ccc(O)cc1	IC50	'='	2200.0	nM	5.66			UO_0000065	10.55	0.20	3.90	2.79	False	CHEMBL761759	Inhibitory concentration against recombinant human Protein kinase C beta 1 isozyme	B	BAO_0000357	single protein format	None	None	None	None	None	CHEMBL3045	Protein kinase C beta	Homo sapiens	SINGLE PROTEIN	CHEMBL1130164	1	Scientific Literature	J. Med. Chem.	1997	None
CHEMBL1909383	GW784307A	0	494.99	0	2.56	GW784307A	COc1cccc(-n2ncc3c(N/N=C/c4ccc(C(=O)NCCN(C)C)cc4)ncnc32)c1.Cl	Inhibition	'='	1.2	%				UO_0000187					False	CHEMBL1961900	GSK_PKIS: PKC-beta1 (splice variant) mean inhibition at 0.1 uM [Nanosyn]	B	BAO_0000357	single protein format	None	None	None	None	None	CHEMBL3045	Protein kinase C beta	Homo sapiens	SINGLE PROTEIN	CHEMBL1961873	16	GSK Published Kinase Inhibitor Set			None
CHEMBL1909379		0	387.87	0	4.84	GR-269666A	Cl.c1ccc(Cc2nc3ccc(Nc4ncnc5ccccc45)cc3[nH]2)cc1	Inhibition	'='	0.1	%				UO_0000187					False	CHEMBL1961910	GSK_PKIS: PKC-beta2 (splice variant) mean inhibition at 0.1 uM [Nanosyn]	B	BAO_0000357	single protein format	None	None	None	None	None	CHEMBL3045	Protein kinase C beta	Homo sapiens	SINGLE PROTEIN	CHEMBL1961873	16	GSK Published Kinase Inhibitor Set			None
CHEMBL175321		0	263.30	0	3.20	GR-105659X	O=C1Nc2ccccc2/C1=C1\CCc2cc(O)ccc21	Inhibition	'='	1.69	%				UO_0000187					False	CHEMBL1961911	GSK_PKIS: PKC-beta2 (splice variant) mean inhibition at 1 uM [Nanosyn]	B	BAO_0000357	single protein format	None	None	None	None	None	CHEMBL3045	Protein kinase C beta	Homo sapiens	SINGLE PROTEIN	CHEMBL1961873	16	GSK Published Kinase Inhibitor Set			None
CHEMBL374060	GW439255X	0	325.41	0	4.53	GW439255X	Cc1cc(O)cc(C)c1/C=C/c1cncc(C(=O)OC(C)(C)C)c1	Inhibition	'='	1.37	%				UO_0000187					False	CHEMBL1961910	GSK_PKIS: PKC-beta2 (splice variant) mean inhibition at 0.1 uM [Nanosyn]	B	BAO_0000357	single protein format	None	None	None	None	None	CHEMBL3045	Protein kinase C beta	Homo sapiens	SINGLE PROTEIN	CHEMBL1961873	16	GSK Published Kinase Inhibitor Set			None
CHEMBL1789963	GW406108X	0	400.22	1	5.02	GW406108X	O=C1Nc2ccc(C(=O)c3ccco3)cc2C1=Cc1cc(Cl)c(O)c(Cl)c1	Inhibition	'='	1.37	%				UO_0000187					False	CHEMBL1961901	GSK_PKIS: PKC-beta1 (splice variant) mean inhibition at 1 uM [Nanosyn]	B	BAO_0000357	single protein format	None	None	None	None	None	CHEMBL3045	Protein kinase C beta	Homo sapiens	SINGLE PROTEIN	CHEMBL1961873	16	GSK Published Kinase Inhibitor Set			None
CHEMBL385426	GW450241X	0	294.40	0	3.74	GW450241X	CCc1cccc(CC)c1/C=C/c1cncc(C(=O)NC)c1	Inhibition	'='	0.32	%				UO_0000187					False	CHEMBL1961901	GSK_PKIS: PKC-beta1 (splice variant) mean inhibition at 1 uM [Nanosyn]	B	BAO_0000357	single protein format	None	None	None	None	None	CHEMBL3045	Protein kinase C beta	Homo sapiens	SINGLE PROTEIN	CHEMBL1961873	16	GSK Published Kinase Inhibitor Set			None
CHEMBL274863		0	382.44	0	2.45	SB-216385	Nc1nccc(-c2c(-c3ccc(F)cc3)ncn2CCCN2CCOCC2)n1	Inhibition	'='	7.05	%				UO_0000187					False	CHEMBL1961901	GSK_PKIS: PKC-beta1 (splice variant) mean inhibition at 1 uM [Nanosyn]	B	BAO_0000357	single protein format	None	None	None	None	None	CHEMBL3045	Protein kinase C beta	Homo sapiens	SINGLE PROTEIN	CHEMBL1961873	16	GSK Published Kinase Inhibitor Set			None
CHEMBL1909374	GW709042A	0	585.95	2	7.41	GW709042A	Cl.O=C(Nc1ccc(Oc2ccc3[nH]c(NC(=O)c4ccccc4)nc3c2)cc1)Nc1cc(C(F)(F)F)ccc1F	Inhibition	'='	0.29	%				UO_0000187					False	CHEMBL1961900	GSK_PKIS: PKC-beta1 (splice variant) mean inhibition at 0.1 uM [Nanosyn]	B	BAO_0000357	single protein format	None	None	None	None	None	CHEMBL3045	Protein kinase C beta	Homo sapiens	SINGLE PROTEIN	CHEMBL1961873	16	GSK Published Kinase Inhibitor Set			None
CHEMBL441702	GSK-270822A	0	396.45	0	4.23	GSK270822A	CC1=C(C(=O)Nc2ccc3[nH]ncc3c2)C(c2ccc3ccccc3c2)CC(=O)N1	Inhibition	'='	1.81	%				UO_0000187					False	CHEMBL1961900	GSK_PKIS: PKC-beta1 (splice variant) mean inhibition at 0.1 uM [Nanosyn]	B	BAO_0000357	single protein format	None	None	None	None	None	CHEMBL3045	Protein kinase C beta	Homo sapiens	SINGLE PROTEIN	CHEMBL1961873	16	GSK Published Kinase Inhibitor Set			None
CHEMBL2333125		0	383.47	0	3.22	2	CC(C)Nc1c(C(N)=O)cnc2cc(-c3ccc(S(C)(=O)=O)cc3)ccc12	Inhibition	'='	8.0	%				UO_0000187					False	CHEMBL2345064	Inhibition of PRKCbeta1 (unknown origin) at 10 uM relative to control	B	BAO_0000357	single protein format	Homo sapiens	None	None	None	None	CHEMBL3045	Protein kinase C beta	Homo sapiens	SINGLE PROTEIN	CHEMBL2331489	1	Scientific Literature	Bioorg. Med. Chem. Lett.	2013	None
CHEMBL1785002		0	472.52	0	3.89	SB-264865	NC(=O)Cc1ccccc1Oc1nccc(-c2c(-c3ccc(F)cc3)ncn2C2CCNCC2)n1	Inhibition	'='	-0.44	%				UO_0000187					False	CHEMBL1961900	GSK_PKIS: PKC-beta1 (splice variant) mean inhibition at 0.1 uM [Nanosyn]	B	BAO_0000357	single protein format	None	None	None	None	None	CHEMBL3045	Protein kinase C beta	Homo sapiens	SINGLE PROTEIN	CHEMBL1961873	16	GSK Published Kinase Inhibitor Set			None
CHEMBL237570		0	467.59	1	6.02	23	COc1ccc2cc(-c3c(-c4ccncc4)nc(-c4ccc([S+](C)[O-])cc4C)n3C)ccc2c1	IC50	'>'	30000.0	nM				UO_0000065					False	CHEMBL899837	Inhibition of PKCbeta1	B	BAO_0000357	single protein format	None	None	None	None	None	CHEMBL3045	Protein kinase C beta	Homo sapiens	SINGLE PROTEIN	CHEMBL1137478	1	Scientific Literature	Bioorg. Med. Chem. Lett.	2007	None
CHEMBL188247	GW832467X	0	504.47	2	5.70	GW832467X	Cc1ccc2c(-c3ccnc(Nc4ccc5c(c4)OCCO5)n3)c(-c3ccc(C(F)(F)F)cc3)nn2n1	Inhibition	'='	2.06	%				UO_0000187					False	CHEMBL1961911	GSK_PKIS: PKC-beta2 (splice variant) mean inhibition at 1 uM [Nanosyn]	B	BAO_0000357	single protein format	None	None	None	None	None	CHEMBL3045	Protein kinase C beta	Homo sapiens	SINGLE PROTEIN	CHEMBL1961873	16	GSK Published Kinase Inhibitor Set			None
CHEMBL261440		0	313.31	0	3.86	SB-735465	O=C(Nc1n[nH]c2cc(-c3cc(F)ccc3F)ccc12)C1CC1	Inhibition	'='	4.18	%				UO_0000187					False	CHEMBL1961911	GSK_PKIS: PKC-beta2 (splice variant) mean inhibition at 1 uM [Nanosyn]	B	BAO_0000357	single protein format	None	None	None	None	None	CHEMBL3045	Protein kinase C beta	Homo sapiens	SINGLE PROTEIN	CHEMBL1961873	16	GSK Published Kinase Inhibitor Set			None
CHEMBL456252	GSK-2110236A	0	520.62	1	3.45	GSK2110236A	COc1cc2c(cc1Nc1nc(Nc3ccsc3C(N)=O)c3cc[nH]c3n1)N(C(=O)CN(C)C)CCC2	Inhibition	'='	1.94	%				UO_0000187					False	CHEMBL1961901	GSK_PKIS: PKC-beta1 (splice variant) mean inhibition at 1 uM [Nanosyn]	B	BAO_0000357	single protein format	None	None	None	None	None	CHEMBL3045	Protein kinase C beta	Homo sapiens	SINGLE PROTEIN	CHEMBL1961873	16	GSK Published Kinase Inhibitor Set			None
CHEMBL456252	GSK-2110236A	0	520.62	1	3.45	GSK2110236A	COc1cc2c(cc1Nc1nc(Nc3ccsc3C(N)=O)c3cc[nH]c3n1)N(C(=O)CN(C)C)CCC2	Inhibition	'='	2.49	%				UO_0000187					False	CHEMBL1961911	GSK_PKIS: PKC-beta2 (splice variant) mean inhibition at 1 uM [Nanosyn]	B	BAO_0000357	single protein format	None	None	None	None	None	CHEMBL3045	Protein kinase C beta	Homo sapiens	SINGLE PROTEIN	CHEMBL1961873	16	GSK Published Kinase Inhibitor Set			None
CHEMBL1672573		0	265.36	0	2.83	kb-NB165-92	O=C1NCCCSc2c1sc1ccc(O)cc21	Inhibition						Not Active						False	CHEMBL1681595	Inhibition of human recombinant PKCbeta1 at < 10 uM after 10 mins by radiometric assay	B	BAO_0000357	single protein format	Homo sapiens	None	None	None	None	CHEMBL3045	Protein kinase C beta	Homo sapiens	SINGLE PROTEIN	CHEMBL1671836	1	Scientific Literature	ACS Med. Chem. Lett.	2011	None
CHEMBL222419	GSK-237701A	0	457.94	0	5.00	GSK237701A	COc1cc2ncn(-c3cc(O[C@H](C)c4ccccc4Cl)c(C(N)=O)s3)c2cc1OC	Inhibition	'='	2.75	%				UO_0000187					False	CHEMBL1961910	GSK_PKIS: PKC-beta2 (splice variant) mean inhibition at 0.1 uM [Nanosyn]	B	BAO_0000357	single protein format	None	None	None	None	None	CHEMBL3045	Protein kinase C beta	Homo sapiens	SINGLE PROTEIN	CHEMBL1961873	16	GSK Published Kinase Inhibitor Set			None
CHEMBL1909400		0	557.55	1	5.48	SB-284847-BT	Cc1cccc(Oc2nccc(-c3c(-c4ccc(F)cc4)ncn3C3CCNCC3)n2)c1C.O=C(O)C(F)(F)F	Inhibition	'='	5.33	%				UO_0000187					False	CHEMBL1961911	GSK_PKIS: PKC-beta2 (splice variant) mean inhibition at 1 uM [Nanosyn]	B	BAO_0000357	single protein format	None	None	None	None	None	CHEMBL3045	Protein kinase C beta	Homo sapiens	SINGLE PROTEIN	CHEMBL1961873	16	GSK Published Kinase Inhibitor Set			None
CHEMBL13972		0	440.48	0	4.73	SB-242721	N#Cc1ccc(Oc2nccc(-c3c(-c4ccc(F)cc4)ncn3C3CCNCC3)n2)cc1	Inhibition	'='	0.99	%				UO_0000187					False	CHEMBL1961910	GSK_PKIS: PKC-beta2 (splice variant) mean inhibition at 0.1 uM [Nanosyn]	B	BAO_0000357	single protein format	None	None	None	None	None	CHEMBL3045	Protein kinase C beta	Homo sapiens	SINGLE PROTEIN	CHEMBL1961873	16	GSK Published Kinase Inhibitor Set			None
CHEMBL241517	GW856804X	0	433.92	0	4.65	GW856804X	Nc1ncc(-c2cccc(S(N)(=O)=O)c2)c2scc(-c3ccc(F)c(Cl)c3)c12	Inhibition	'='	-0.08	%				UO_0000187					False	CHEMBL1961900	GSK_PKIS: PKC-beta1 (splice variant) mean inhibition at 0.1 uM [Nanosyn]	B	BAO_0000357	single protein format	None	None	None	None	None	CHEMBL3045	Protein kinase C beta	Homo sapiens	SINGLE PROTEIN	CHEMBL1961873	16	GSK Published Kinase Inhibitor Set			None
CHEMBL513897	GSK-994854A	0	481.60	1	5.35	GSK994854A	CCCN1CCC=C(c2ccc(Nc3nc(Nc4ccccc4C(N)=O)c4cc[nH]c4n3)c(C)c2)C1	Inhibition	'='	-0.64	%				UO_0000187					False	CHEMBL1961901	GSK_PKIS: PKC-beta1 (splice variant) mean inhibition at 1 uM [Nanosyn]	B	BAO_0000357	single protein format	None	None	None	None	None	CHEMBL3045	Protein kinase C beta	Homo sapiens	SINGLE PROTEIN	CHEMBL1961873	16	GSK Published Kinase Inhibitor Set			None
CHEMBL1789962	GW643971X	0	374.40	0	3.03	GW643971X	COc1cc(C=NNc2ncnc3c2cnn3Cc2ccccc2)ccc1O	Inhibition	'='	-1.09	%				UO_0000187					False	CHEMBL1961910	GSK_PKIS: PKC-beta2 (splice variant) mean inhibition at 0.1 uM [Nanosyn]	B	BAO_0000357	single protein format	None	None	None	None	None	CHEMBL3045	Protein kinase C beta	Homo sapiens	SINGLE PROTEIN	CHEMBL1961873	16	GSK Published Kinase Inhibitor Set			None
CHEMBL185238	GW786460X	0	287.33	0	3.39	GW786460X	Cc1cccc(-c2n[nH]cc2-c2ccc3ncccc3n2)n1	Inhibition	'='	0.49	%				UO_0000187					False	CHEMBL1961911	GSK_PKIS: PKC-beta2 (splice variant) mean inhibition at 1 uM [Nanosyn]	B	BAO_0000357	single protein format	None	None	None	None	None	CHEMBL3045	Protein kinase C beta	Homo sapiens	SINGLE PROTEIN	CHEMBL1961873	16	GSK Published Kinase Inhibitor Set			None
CHEMBL1794061	GW627834A	0	297.74	0	3.96	GW627834A	Cl.N#Cc1cccc(Nc2ncc(-c3ccccc3)o2)c1	Inhibition	'='	0.7	%				UO_0000187					False	CHEMBL1961900	GSK_PKIS: PKC-beta1 (splice variant) mean inhibition at 0.1 uM [Nanosyn]	B	BAO_0000357	single protein format	None	None	None	None	None	CHEMBL3045	Protein kinase C beta	Homo sapiens	SINGLE PROTEIN	CHEMBL1961873	16	GSK Published Kinase Inhibitor Set			None
CHEMBL3746293		0	529.60	1	4.74	23	Cc1c(-c2cc(Nc3cc4n(n3)CCN(C)C4)c(=O)[nH]n2)ccc(F)c1NC(=O)c1cc2ccccc2s1	Inhibition	'='	0.2	%				UO_0000187					False	CHEMBL3751101	Inhibition of PKC beta1 (unknown origin) at 1 uM	B	BAO_0000357	single protein format	Homo sapiens	None	None	None	None	CHEMBL3045	Protein kinase C beta	Homo sapiens	SINGLE PROTEIN	CHEMBL3745631	1	Scientific Literature	Bioorg. Med. Chem. Lett.	2016	None
CHEMBL27768		0	504.62	1	2.63	PDBu	CCCC(=O)O[C@@H]1[C@@H](C)[C@@]2(O)[C@@H](C=C(CO)C[C@]3(O)C(=O)C(C)=C[C@@H]23)[C@@H]2C(C)(C)[C@]12OC(=O)CCC	Kd	'='	1.34	nM	8.87			UO_0000065	17.58	0.34	6.24	6.81	True	CHEMBL768248	Binding affinity for protein kinase C Beta-C1B domain	B	BAO_0000357	single protein format	None	None	None	None	None	CHEMBL3045	Protein kinase C beta	Homo sapiens	SINGLE PROTEIN	CHEMBL1136201	1	Scientific Literature	Bioorg. Med. Chem. Lett.	2003	None
CHEMBL1909371	GW694590A	0	453.89	1	5.18	GW694590A	COC(=O)Nc1nc2cc(Oc3ccc(NC(=O)Nc4ccccc4)cc3)ccc2[nH]1.Cl	Inhibition	'='	0.72	%				UO_0000187					False	CHEMBL1961911	GSK_PKIS: PKC-beta2 (splice variant) mean inhibition at 1 uM [Nanosyn]	B	BAO_0000357	single protein format	None	None	None	None	None	CHEMBL3045	Protein kinase C beta	Homo sapiens	SINGLE PROTEIN	CHEMBL1961873	16	GSK Published Kinase Inhibitor Set			None
CHEMBL267228		0	371.40	0	4.03	SB-431533	OCc1ccc(-c2nc(-c3ccccn3)c(-c3ccc4c(c3)OCO4)[nH]2)cc1	Inhibition	'='	0.2	%				UO_0000187					False	CHEMBL1961901	GSK_PKIS: PKC-beta1 (splice variant) mean inhibition at 1 uM [Nanosyn]	B	BAO_0000357	single protein format	None	None	None	None	None	CHEMBL3045	Protein kinase C beta	Homo sapiens	SINGLE PROTEIN	CHEMBL1961873	16	GSK Published Kinase Inhibitor Set			None
CHEMBL477182	GW769076X	0	454.57	1	5.05	GW769076X	Cc1ccc(NC(=O)c2ccnc(N3CCCC3)c2)cc1-c1ccc(C(=O)NCC2CC2)cc1	Inhibition	'='	1.24	%				UO_0000187					False	CHEMBL1961910	GSK_PKIS: PKC-beta2 (splice variant) mean inhibition at 0.1 uM [Nanosyn]	B	BAO_0000357	single protein format	None	None	None	None	None	CHEMBL3045	Protein kinase C beta	Homo sapiens	SINGLE PROTEIN	CHEMBL1961873	16	GSK Published Kinase Inhibitor Set			None
CHEMBL312067		0	578.53	2	1.92	51	CNC(=O)C1C[C@@H](NC(=O)c2ccc(O)cc2)[C@H](OC(=O)c2cc(O)c(C(=O)c3c(O)cccc3C(=O)O)c(O)c2)C1	IC50	'='	1800.0	nM	5.75			UO_0000065	9.93	0.19	3.82	2.61	False	CHEMBL768098	Inhibitory concentration against recombinant human Protein kinase C beta 2 isozyme	B	BAO_0000357	single protein format	None	None	None	None	None	CHEMBL3045	Protein kinase C beta	Homo sapiens	SINGLE PROTEIN	CHEMBL1130164	1	Scientific Literature	J. Med. Chem.	1997	None
CHEMBL365248	GW810372X	0	402.34	0	3.84	GW810372X	COc1ccc2c(-c3ccnc(Nc4cccc(OC(F)(F)F)c4)n3)cnn2n1	Inhibition	'='	1.08	%				UO_0000187					False	CHEMBL1961910	GSK_PKIS: PKC-beta2 (splice variant) mean inhibition at 0.1 uM [Nanosyn]	B	BAO_0000357	single protein format	None	None	None	None	None	CHEMBL3045	Protein kinase C beta	Homo sapiens	SINGLE PROTEIN	CHEMBL1961873	16	GSK Published Kinase Inhibitor Set			None
CHEMBL103104	GW831090X	0	330.37	0	2.17	GW831090X	NS(=O)(=O)c1ccc(Nc2cc(-c3cccc(O)c3)n[nH]2)cc1	Inhibition	'='	-3.34	%				UO_0000187					False	CHEMBL1961900	GSK_PKIS: PKC-beta1 (splice variant) mean inhibition at 0.1 uM [Nanosyn]	B	BAO_0000357	single protein format	None	None	None	None	None	CHEMBL3045	Protein kinase C beta	Homo sapiens	SINGLE PROTEIN	CHEMBL1961873	16	GSK Published Kinase Inhibitor Set			None
CHEMBL67716		0	537.48	2	1.92	5 (alpha)	O=C(N[C@H]1C[C@H](O)C[C@H]1OC(=O)c1cc(O)c(C(=O)c2c(O)cccc2C(=O)O)c(O)c1)c1ccc(O)cc1	IC50	'='	20.0	nM	7.70			UO_0000065	14.32	0.27	5.78	3.65	False	CHEMBL761763	Inhibition of human Protein kinase C beta 1	B	BAO_0000357	single protein format	Homo sapiens	None	None	None	None	CHEMBL3045	Protein kinase C beta	Homo sapiens	SINGLE PROTEIN	CHEMBL1151070	1	Scientific Literature	Bioorg. Med. Chem. Lett.	1995	None
CHEMBL218720	GSK-466314A	0	428.41	0	4.41	GSK466314A	CC1=C(C(=O)Nc2ccc3[nH]nc(C)c3c2)C(c2ccc(C(F)(F)F)cc2)CC(=O)N1	Inhibition	'='	-0.53	%				UO_0000187					False	CHEMBL1961901	GSK_PKIS: PKC-beta1 (splice variant) mean inhibition at 1 uM [Nanosyn]	B	BAO_0000357	single protein format	None	None	None	None	None	CHEMBL3045	Protein kinase C beta	Homo sapiens	SINGLE PROTEIN	CHEMBL1961873	16	GSK Published Kinase Inhibitor Set			None
CHEMBL588025	GW770249A	0	467.81	1	5.27	GW770249A	Cl.Nc1ncnc2occ(-c3ccc(NC(=O)Nc4cc(C(F)(F)F)ccc4F)cc3)c12	Inhibition	'='	1.05	%				UO_0000187					False	CHEMBL1961900	GSK_PKIS: PKC-beta1 (splice variant) mean inhibition at 0.1 uM [Nanosyn]	B	BAO_0000357	single protein format	None	None	None	None	None	CHEMBL3045	Protein kinase C beta	Homo sapiens	SINGLE PROTEIN	CHEMBL1961873	16	GSK Published Kinase Inhibitor Set			None
CHEMBL75004		0	551.50	2	2.16	32-beta	O=C(N[C@@H]1C[C@@H](CO)C[C@H]1OC(=O)c1cc(O)c(C(=O)c2c(O)cccc2C(=O)O)c(O)c1)c1ccc(O)cc1	IC50	'='	60.0	nM	7.22			UO_0000065	13.09	0.25	5.06	3.42	False	CHEMBL761759	Inhibitory concentration against recombinant human Protein kinase C beta 1 isozyme	B	BAO_0000357	single protein format	None	None	None	None	None	CHEMBL3045	Protein kinase C beta	Homo sapiens	SINGLE PROTEIN	CHEMBL1130164	1	Scientific Literature	J. Med. Chem.	1997	None
CHEMBL388978	STAUROSPORINE	0	466.54	0	4.35	staurosporine	CN[C@@H]1C[C@H]2O[C@@](C)([C@@H]1OC)n1c3ccccc3c3c4c(c5c6ccccc6n2c5c31)C(=O)NC4	IC50	'='	77.0	nM	7.11			UO_0000065					True	CHEMBL686884	Inhibition of PKC-beta II mediated IL-8 release from HEK293 cells by ELISA	F	BAO_0000219	cell-based format	Homo sapiens	None	None	HEK293	None	CHEMBL3045	Protein kinase C beta	Homo sapiens	SINGLE PROTEIN	CHEMBL1136205	1	Scientific Literature	Bioorg. Med. Chem. Lett.	2003	CHEMBL3307715
CHEMBL588025	GW770249A	0	467.81	1	5.27	GW770249A	Cl.Nc1ncnc2occ(-c3ccc(NC(=O)Nc4cc(C(F)(F)F)ccc4F)cc3)c12	Inhibition	'='	0.86	%				UO_0000187					False	CHEMBL1961910	GSK_PKIS: PKC-beta2 (splice variant) mean inhibition at 0.1 uM [Nanosyn]	B	BAO_0000357	single protein format	None	None	None	None	None	CHEMBL3045	Protein kinase C beta	Homo sapiens	SINGLE PROTEIN	CHEMBL1961873	16	GSK Published Kinase Inhibitor Set			None
CHEMBL291975		0	500.60	2	5.15	1d	Cn1cc(C2=C(c3cn(C4CCN(Cc5ccccc5)C4)c4ccccc34)C(=O)NC2=O)c2ccccc21	IC50	'='	24.0	nM	7.62			UO_0000065	15.22	0.27	2.47	12.86	False	CHEMBL764582	Inhibition of Protein kinase C beta 2	B	BAO_0000357	single protein format	Homo sapiens	None	None	None	None	CHEMBL3045	Protein kinase C beta	Homo sapiens	SINGLE PROTEIN	CHEMBL1136405	1	Scientific Literature	Bioorg. Med. Chem. Lett.	2003	None
CHEMBL271403		0	326.40	0	1.42	2	CC(C)[C@H]1C(=O)N[C@H](CO)Cc2cn3ncc4ccc(c2c43)N1C	Ki	'='	88.0	nM	7.06			UO_0000065	21.62	0.40	5.64	10.10	False	CHEMBL930944	Displacement of [3H]PDBu from PKCbeta C1A domain	B	BAO_0000357	single protein format	None	None	None	None	None	CHEMBL3045	Protein kinase C beta	Homo sapiens	SINGLE PROTEIN	CHEMBL1143200	1	Scientific Literature	Bioorg. Med. Chem.	2008	None
CHEMBL401369		0	399.58	0	4.11	5	CCCCCCn1cc2c3c(cccc31)N(C)[C@@H](C(C)C)C(=O)N[C@H](CO)CC2	Ratio	'='	1.18										False	CHEMBL927277	Induction of GFP-tagged PKC-beta-1 translocation in HeLa cells assessed as ratio of protein level in plasma membrane to cytosol at 500 nM	B	BAO_0000219	cell-based format	None	None	None	HeLa	None	CHEMBL3045	Protein kinase C beta	Homo sapiens	SINGLE PROTEIN	CHEMBL1140701	1	Scientific Literature	J. Med. Chem.	2008	CHEMBL3308376
CHEMBL295806		0	492.48	0	4.01	6b	O=C(OC1CCCC1Cc1ccc(O)cc1)c1cc(O)c(C(=O)c2c(O)cccc2C(=O)O)c(O)c1	IC50	'='	3.0	nM	8.52			UO_0000065	17.31	0.32	4.51	5.27	False	CHEMBL764574	Evaluated against recombinant human Protein kinase C beta 2	B	BAO_0000357	single protein format	None	None	None	None	None	CHEMBL3045	Protein kinase C beta	Homo sapiens	SINGLE PROTEIN	CHEMBL1129461	1	Scientific Literature	J. Med. Chem.	1996	None
CHEMBL432130		0	564.66	0	3.51	Ruboxistaurin Mesylate	CN(C)C[C@@H]1CCn2cc(c3ccccc32)C2=C(C(=O)NC2=O)c2cn(c3ccccc23)CCO1.CS(=O)(=O)O	IC50	'='	4.7	nM	8.33			UO_0000065	17.77	0.32	4.82	12.16	False	CHEMBL761758	Inhibition of Protein kinase C beta 1	B	BAO_0000357	single protein format	Homo sapiens	None	None	None	None	CHEMBL3045	Protein kinase C beta	Homo sapiens	SINGLE PROTEIN	CHEMBL1136405	1	Scientific Literature	Bioorg. Med. Chem. Lett.	2003	None
CHEMBL367488		0	550.52	2	2.15	(+)-1	O=C(N[C@H]1CNCCCC1OC(=O)c1cc(O)c(C(=O)c2c(O)cccc2C(=O)O)c(O)c1)c1ccc(O)cc1	IC50	'='	880.0	nM	6.06			UO_0000065	11.00	0.21	3.91	2.99	False	CHEMBL764581	Inhibition of Protein kinase C beta 2	B	BAO_0000357	single protein format	Homo sapiens	None	None	None	None	CHEMBL3045	Protein kinase C beta	Homo sapiens	SINGLE PROTEIN	CHEMBL1129020	1	Scientific Literature	Bioorg. Med. Chem. Lett.	1996	None
CHEMBL76920		0	563.56	2	3.83	47	CC(C)C1C[C@@H](NC(=O)c2ccc(O)cc2)[C@H](OC(=O)c2cc(O)c(C(=O)c3c(O)cccc3C(=O)O)c(O)c2)C1	IC50	'='	70.0	nM	7.16			UO_0000065	12.70	0.24	3.32	3.75	False	CHEMBL768098	Inhibitory concentration against recombinant human Protein kinase C beta 2 isozyme	B	BAO_0000357	single protein format	None	None	None	None	None	CHEMBL3045	Protein kinase C beta	Homo sapiens	SINGLE PROTEIN	CHEMBL1130164	1	Scientific Literature	J. Med. Chem.	1997	None
CHEMBL1427791		0	546.55	1	5.63	SID17450324	Br.Cc1cc2nc(NCCCO)n(CC(=O)c3cc(C(C)(C)C)c(O)c(C(C)(C)C)c3)c2cc1C	EC50	'>'	4000.0	nM			Not Active	UO_0000065					False	CHEMBL1614099	PUBCHEM_BIOASSAY: In Vitro Kinase Assay Using Purified Enzyme PKC-beta. (Class of assay: confirmatory) [Related pubchem assays: 1299, 1270, 1295, 1375, 1287, 1281, 1293, 1291, 1289, 465, 1364, 1282, 1372, 1365, 1370, 1367, 1366, 1266, 1269, 1373, 1292, 1290, 1302, 1371, 1283, 1271, 1294, 1374, 1368, 1369 ]	B	BAO_0000357	single protein format	None	None	None	None	None	CHEMBL3045	Protein kinase C beta	Homo sapiens	SINGLE PROTEIN	CHEMBL1201862	7	PubChem BioAssays			None
CHEMBL321315		0	512.61	1	3.53	18a	CN1CCCn2cc(c3ccccc32)C2=C(C(=O)NC2=O)c2cn(c3ccccc23)CCOCCOCC1	IC50	'='	73.0	nM	7.14			UO_0000065	13.92	0.26	3.61	9.18	False	CHEMBL764570	Inhibition of Protein kinase C beta 1	B	BAO_0000357	single protein format	None	None	None	None	None	CHEMBL3045	Protein kinase C beta	Homo sapiens	SINGLE PROTEIN	CHEMBL1136205	1	Scientific Literature	Bioorg. Med. Chem. Lett.	2003	None
CHEMBL1909385	GW458787A	0	565.10	2	5.35	GW458787A	CS(=O)(=O)CCNCc1ccc(-c2ccc3ncnc(Nc4ccc(OCc5ccccc5)cc4)c3c2)o1.Cl	Inhibition	'='	0.21	%				UO_0000187					False	CHEMBL1961901	GSK_PKIS: PKC-beta1 (splice variant) mean inhibition at 1 uM [Nanosyn]	B	BAO_0000357	single protein format	None	None	None	None	None	CHEMBL3045	Protein kinase C beta	Homo sapiens	SINGLE PROTEIN	CHEMBL1961873	16	GSK Published Kinase Inhibitor Set			None
CHEMBL191705	GW621431X	0	400.46	0	4.09	GW621431X	CCS(=O)(=O)c1ccc(OC)c(Nc2ncc(-c3cccc(C(C)=O)c3)o2)c1	Inhibition	'='	3.77	%				UO_0000187					False	CHEMBL1961901	GSK_PKIS: PKC-beta1 (splice variant) mean inhibition at 1 uM [Nanosyn]	B	BAO_0000357	single protein format	None	None	None	None	None	CHEMBL3045	Protein kinase C beta	Homo sapiens	SINGLE PROTEIN	CHEMBL1961873	16	GSK Published Kinase Inhibitor Set			None
CHEMBL361894	GW806290X	0	346.35	0	2.70	GW806290X	c1cnn2ncc(-c3ccnc(Nc4ccc5c(c4)OCCO5)n3)c2c1	Inhibition	'='	0.79	%				UO_0000187					False	CHEMBL1961910	GSK_PKIS: PKC-beta2 (splice variant) mean inhibition at 0.1 uM [Nanosyn]	B	BAO_0000357	single protein format	None	None	None	None	None	CHEMBL3045	Protein kinase C beta	Homo sapiens	SINGLE PROTEIN	CHEMBL1961873	16	GSK Published Kinase Inhibitor Set			None
CHEMBL218932	GW432441X	0	339.40	0	2.95	GW432441X	CNC(=O)Oc1cc(C)c(/C=C/c2cncc(C(=O)NC)c2)c(C)c1	Inhibition	'='	0.33	%				UO_0000187					False	CHEMBL1961901	GSK_PKIS: PKC-beta1 (splice variant) mean inhibition at 1 uM [Nanosyn]	B	BAO_0000357	single protein format	None	None	None	None	None	CHEMBL3045	Protein kinase C beta	Homo sapiens	SINGLE PROTEIN	CHEMBL1961873	16	GSK Published Kinase Inhibitor Set			None
CHEMBL529066	GW574783B	0	599.54	2	6.00	GW574783B	CS(=O)(=O)CCNCc1ccc(-c2ccc3ncnc(Nc4ccc(OCc5ccccc5)c(Cl)c4)c3c2)o1.Cl	Inhibition	'='	-1.09	%				UO_0000187					False	CHEMBL1961900	GSK_PKIS: PKC-beta1 (splice variant) mean inhibition at 0.1 uM [Nanosyn]	B	BAO_0000357	single protein format	None	None	None	None	None	CHEMBL3045	Protein kinase C beta	Homo sapiens	SINGLE PROTEIN	CHEMBL1961873	16	GSK Published Kinase Inhibitor Set			None
CHEMBL275666		0	483.47	1	5.88	SB-253226	Fc1ccc(-c2ncn(C3CCNCC3)c2-c2ccnc(Oc3cccc(C(F)(F)F)c3)n2)cc1	Inhibition	'='	3.8	%				UO_0000187					False	CHEMBL1961901	GSK_PKIS: PKC-beta1 (splice variant) mean inhibition at 1 uM [Nanosyn]	B	BAO_0000357	single protein format	None	None	None	None	None	CHEMBL3045	Protein kinase C beta	Homo sapiens	SINGLE PROTEIN	CHEMBL1961873	16	GSK Published Kinase Inhibitor Set			None
CHEMBL271403		0	326.40	0	1.42	2	CC(C)[C@H]1C(=O)N[C@H](CO)Cc2cn3ncc4ccc(c2c43)N1C	Ki	'='	5960.0	nM	5.22			UO_0000065	16.01	0.30	3.80	7.48	False	CHEMBL930943	Displacement of [3H]PDBu from PKCbeta C1B domain	B	BAO_0000357	single protein format	None	None	None	None	None	CHEMBL3045	Protein kinase C beta	Homo sapiens	SINGLE PROTEIN	CHEMBL1143200	1	Scientific Literature	Bioorg. Med. Chem.	2008	None
CHEMBL305667		0	547.52	2	3.19	20 (anti)	O=C(NC1C2CCC(C2)C1OC(=O)c1cc(O)c(C(=O)c2c(O)cccc2C(=O)O)c(O)c1)c1ccc(O)cc1	IC50	'='	30.0	nM	7.52			UO_0000065	13.74	0.26	4.33	3.95	False	CHEMBL768099	Inhibition of Protein kinase C beta 2	B	BAO_0000357	single protein format	None	None	None	None	None	CHEMBL3045	Protein kinase C beta	Homo sapiens	SINGLE PROTEIN	CHEMBL1149965	1	Scientific Literature	Bioorg. Med. Chem. Lett.	1995	None
CHEMBL388978	STAUROSPORINE	0	466.54	0	4.35	staurosporine	CN[C@@H]1C[C@H]2O[C@@](C)([C@@H]1OC)n1c3ccccc3c3c4c(c5c6ccccc6n2c5c31)C(=O)NC4	IC50	'='	10.0	nM	8.00			UO_0000065	17.15	0.31	3.65	11.52	True	CHEMBL768280	Inhibition of Protein kinase C beta 2	B	BAO_0000357	single protein format	None	None	None	None	None	CHEMBL3045	Protein kinase C beta	Homo sapiens	SINGLE PROTEIN	CHEMBL1136205	1	Scientific Literature	Bioorg. Med. Chem. Lett.	2003	None
CHEMBL439996		0	466.44	0	3.62	22b	O=C(OCCCCc1ccc(O)cc1)c1cc(O)c(C(=O)c2c(O)cccc2C(=O)O)c(O)c1	IC50	'='	960.0	nM	6.02			UO_0000065	12.90	0.24	2.40	3.72	False	CHEMBL761756	Evaluated against recombinant human Protein kinase C beta 1	B	BAO_0000357	single protein format	None	None	None	None	None	CHEMBL3045	Protein kinase C beta	Homo sapiens	SINGLE PROTEIN	CHEMBL1129461	1	Scientific Literature	J. Med. Chem.	1996	None
CHEMBL481510	GW853606X	0	496.31	1	5.55	GW853606X	NC(=O)c1sc(-n2cnc3ccc(C(F)(F)F)cc32)cc1OCc1ccccc1Br	Inhibition	'='	1.31	%				UO_0000187					False	CHEMBL1961911	GSK_PKIS: PKC-beta2 (splice variant) mean inhibition at 1 uM [Nanosyn]	B	BAO_0000357	single protein format	None	None	None	None	None	CHEMBL3045	Protein kinase C beta	Homo sapiens	SINGLE PROTEIN	CHEMBL1961873	16	GSK Published Kinase Inhibitor Set			None
CHEMBL401369		0	399.58	0	4.11	5	CCCCCCn1cc2c3c(cccc31)N(C)[C@@H](C(C)C)C(=O)N[C@H](CO)CC2	Ki	'='	440.0	nM	6.36			UO_0000065	15.91	0.30	2.25	11.05	False	CHEMBL927260	Displacement of [3H]PDBu from PKCbeta C1B domain	B	BAO_0000357	single protein format	None	None	None	None	None	CHEMBL3045	Protein kinase C beta	Homo sapiens	SINGLE PROTEIN	CHEMBL1140701	1	Scientific Literature	J. Med. Chem.	2008	None
CHEMBL401369		0	399.58	0	4.11	5	CCCCCCn1cc2c3c(cccc31)N(C)[C@@H](C(C)C)C(=O)N[C@H](CO)CC2	Ratio						Not Determined						False	CHEMBL927275	Induction of GFP-tagged PKC-beta-1 translocation in HeLa cells assessed as ratio of protein level in plasma membrane to cytosol at 10 uM	B	BAO_0000219	cell-based format	None	None	None	HeLa	None	CHEMBL3045	Protein kinase C beta	Homo sapiens	SINGLE PROTEIN	CHEMBL1140701	1	Scientific Literature	J. Med. Chem.	2008	CHEMBL3308376
CHEMBL479079	GW612286X	0	406.45	0	4.17	GW612286X	COc1cc(Nc2nccc(Nc3ccc4c(C)n[nH]c4c3)n2)cc(OC)c1OC	Inhibition	'='	1.99	%				UO_0000187					False	CHEMBL1961901	GSK_PKIS: PKC-beta1 (splice variant) mean inhibition at 1 uM [Nanosyn]	B	BAO_0000357	single protein format	None	None	None	None	None	CHEMBL3045	Protein kinase C beta	Homo sapiens	SINGLE PROTEIN	CHEMBL1961873	16	GSK Published Kinase Inhibitor Set			None
CHEMBL361237	GW785804X	0	322.37	0	4.14	GW785804X	Nc1nc(-c2ccc(F)cc2)c(-c2ccc3ncccc3n2)s1	Inhibition	'='	3.92	%				UO_0000187					False	CHEMBL1961901	GSK_PKIS: PKC-beta1 (splice variant) mean inhibition at 1 uM [Nanosyn]	B	BAO_0000357	single protein format	None	None	None	None	None	CHEMBL3045	Protein kinase C beta	Homo sapiens	SINGLE PROTEIN	CHEMBL1961873	16	GSK Published Kinase Inhibitor Set			None
CHEMBL157258		0	383.62	0	3.83	SB-390523	O=C1NC(=O)C(c2ccccc2Cl)=C1Nc1cc(Cl)c(O)c(Cl)c1	Inhibition	'='	3.15	%				UO_0000187					False	CHEMBL1961911	GSK_PKIS: PKC-beta2 (splice variant) mean inhibition at 1 uM [Nanosyn]	B	BAO_0000357	single protein format	None	None	None	None	None	CHEMBL3045	Protein kinase C beta	Homo sapiens	SINGLE PROTEIN	CHEMBL1961873	16	GSK Published Kinase Inhibitor Set			None
CHEMBL1909352	GW441806A	0	329.79	0	2.75	GW441806A	Cc1cc(O)cc(C)c1/C=C/c1cncc(-c2nn[nH]n2)c1.Cl	Inhibition	'='	4.04	%				UO_0000187					False	CHEMBL1961911	GSK_PKIS: PKC-beta2 (splice variant) mean inhibition at 1 uM [Nanosyn]	B	BAO_0000357	single protein format	None	None	None	None	None	CHEMBL3045	Protein kinase C beta	Homo sapiens	SINGLE PROTEIN	CHEMBL1961873	16	GSK Published Kinase Inhibitor Set			None
CHEMBL69757	GW817394X	0	362.37	0	3.41	GW817394X	COc1cccc(-n2ncc3c(N/N=C/c4cccc(F)c4)ncnc32)c1	Inhibition	'='	1.36	%				UO_0000187					False	CHEMBL1961901	GSK_PKIS: PKC-beta1 (splice variant) mean inhibition at 1 uM [Nanosyn]	B	BAO_0000357	single protein format	None	None	None	None	None	CHEMBL3045	Protein kinase C beta	Homo sapiens	SINGLE PROTEIN	CHEMBL1961873	16	GSK Published Kinase Inhibitor Set			None
CHEMBL1794065	GSK-554170A	0	539.52	0	1.58	GSK554170A	CCn1c(-c2nonc2N)nc2c(C#CC(C)(C)O)ncc(OCC3CCNCC3)c21.O=C(O)C(F)(F)F	Inhibition	'='	64.42	%				UO_0000187					False	CHEMBL1961901	GSK_PKIS: PKC-beta1 (splice variant) mean inhibition at 1 uM [Nanosyn]	B	BAO_0000357	single protein format	None	None	None	None	None	CHEMBL3045	Protein kinase C beta	Homo sapiens	SINGLE PROTEIN	CHEMBL1961873	16	GSK Published Kinase Inhibitor Set			None
CHEMBL3236464		0	397.46	0	2.70	16	CCCS(=O)(=O)Nc1cccc(Nc2ccc3ncn(C)c(=O)c3c2)c1C#N	Activity	'='	87.0	%				UO_0000187					False	CHEMBL3241648	Inhibition of human PKCbeta1 assessed as enzyme activity at 1 uM relative to control	B	BAO_0000357	single protein format	Homo sapiens	None	None	None	None	CHEMBL3045	Protein kinase C beta	Homo sapiens	SINGLE PROTEIN	CHEMBL3232845	1	Scientific Literature	Bioorg. Med. Chem. Lett.	2014	None
CHEMBL207247	GW807930X	0	500.96	2	5.63	GW807930X	CC(=O)NCc1cccc(C#Cc2cncnc2Nc2ccc(OCc3cccc(F)c3)c(Cl)c2)c1	Inhibition	'='	0.7	%				UO_0000187					False	CHEMBL1961910	GSK_PKIS: PKC-beta2 (splice variant) mean inhibition at 0.1 uM [Nanosyn]	B	BAO_0000357	single protein format	None	None	None	None	None	CHEMBL3045	Protein kinase C beta	Homo sapiens	SINGLE PROTEIN	CHEMBL1961873	16	GSK Published Kinase Inhibitor Set			None
CHEMBL427159	GW827396X	0	430.42	0	4.88	GW827396X	COc1ccc(-c2nn3ncccc3c2-c2ccnc(Nc3ccc(F)c(F)c3)n2)cc1	Inhibition	'='	3.24	%				UO_0000187					False	CHEMBL1961911	GSK_PKIS: PKC-beta2 (splice variant) mean inhibition at 1 uM [Nanosyn]	B	BAO_0000357	single protein format	None	None	None	None	None	CHEMBL3045	Protein kinase C beta	Homo sapiens	SINGLE PROTEIN	CHEMBL1961873	16	GSK Published Kinase Inhibitor Set			None
CHEMBL477182	GW769076X	0	454.57	1	5.05	GW769076X	Cc1ccc(NC(=O)c2ccnc(N3CCCC3)c2)cc1-c1ccc(C(=O)NCC2CC2)cc1	Inhibition	'='	-1.68	%				UO_0000187					False	CHEMBL1961901	GSK_PKIS: PKC-beta1 (splice variant) mean inhibition at 1 uM [Nanosyn]	B	BAO_0000357	single protein format	None	None	None	None	None	CHEMBL3045	Protein kinase C beta	Homo sapiens	SINGLE PROTEIN	CHEMBL1961873	16	GSK Published Kinase Inhibitor Set			None
CHEMBL311399		0	550.52	2	2.15	(+/-)-1	O=C(N[C@@H]1CNCCCC1OC(=O)c1cc(O)c(C(=O)c2c(O)cccc2C(=O)O)c(O)c1)c1ccc(O)cc1	IC50	'='	44.0	nM	7.36			UO_0000065	13.36	0.25	5.21	3.63	False	CHEMBL768099	Inhibition of Protein kinase C beta 2	B	BAO_0000357	single protein format	None	None	None	None	None	CHEMBL3045	Protein kinase C beta	Homo sapiens	SINGLE PROTEIN	CHEMBL1149965	1	Scientific Literature	Bioorg. Med. Chem. Lett.	1995	None
CHEMBL421790		0	495.48	0	2.77	15b	CN(C)C(COC(=O)c1cc(O)c(C(=O)c2c(O)cccc2C(=O)O)c(O)c1)Cc1ccc(O)cc1	IC50	'='	500.0	nM	6.30			UO_0000065	12.72	0.24	3.53	3.82	False	CHEMBL764574	Evaluated against recombinant human Protein kinase C beta 2	B	BAO_0000357	single protein format	None	None	None	None	None	CHEMBL3045	Protein kinase C beta	Homo sapiens	SINGLE PROTEIN	CHEMBL1129461	1	Scientific Literature	J. Med. Chem.	1996	None
CHEMBL45053		0	754.95	3	5.21	3	CCCCCCCC(=O)O[C@H]1/C(=C/C(=O)OC)CC2C[C@H]([C@@H](C)O)OC(=O)C[C@H](O)CCO[C@H](C(C)(C)C)C[C@@H]3CCO[C@H](/C=C/C(C)(C)[C@]1(O)O2)O3	Ki	'='	36.4	nM	7.44			UO_0000065	9.85	0.19	2.23	4.21	False	CHEMBL768242	Displacement of [3H]PDBu from protein kinase C beta C1b domain	B	BAO_0000357	single protein format	None	None	None	None	None	CHEMBL3045	Protein kinase C beta	Homo sapiens	SINGLE PROTEIN	CHEMBL1131753	1	Scientific Literature	Bioorg. Med. Chem. Lett.	1999	None
CHEMBL511829		0	488.50	0	3.30	27	COc1cc(Nc2nc(NCc3ccc(/C=C/C(=O)O)cc3)n3ccnc3c2C(N)=O)cc(OC)c1	IC50	'>'	10000.0	nM				UO_0000065					False	CHEMBL1020477	Inhibition of PKC beta2	B	BAO_0000357	single protein format	None	None	None	None	None	CHEMBL3045	Protein kinase C beta	Homo sapiens	SINGLE PROTEIN	CHEMBL1139255	1	Scientific Literature	Bioorg. Med. Chem.	2009	None
CHEMBL48665		0	506.51	1	4.09	9 (anti geometry)	COC(=O)c1cccc(O)c1C(=O)c1c(O)cc(C(=O)OC2CCCC2Cc2ccc(O)cc2)cc1O	IC50	'='	90.0	nM	7.05			UO_0000065	13.91	0.26	2.96	4.68	True	CHEMBL759071	Inhibition of protein kinase C beta II	B	BAO_0000357	single protein format	Homo sapiens	None	None	None	None	CHEMBL3045	Protein kinase C beta	Homo sapiens	SINGLE PROTEIN	CHEMBL1129127	1	Scientific Literature	Bioorg. Med. Chem. Lett.	1996	None
CHEMBL1765781		0	473.58	0	3.19	7v	CNc1cncc(-c2c[nH]c(=O)c(NC(=O)c3ccc(N4CCC[C@H]4CN4CCCC4)cc3)c2)n1	Ki	'>'	1000.0	nM				UO_0000065					False	CHEMBL1769209	Inhibition of PKCbeta	B	BAO_0000357	single protein format	None	None	None	None	None	CHEMBL3045	Protein kinase C beta	Homo sapiens	SINGLE PROTEIN	CHEMBL1765075	1	Scientific Literature	J. Med. Chem.	2011	None
CHEMBL522428		0	404.46	0	3.57	2	CC(C)=C1CC(CO)(COC(=O)c2ccc(C#Cc3ccc(C)cc3)cc2)OC1=O	Ki	'='	12.6	nM	7.90			UO_0000065	19.53	0.36	4.33	10.85	False	CHEMBL1000242	Displacement of [3H]PDBu form human PKCbeta in presence of plasma membrane lipid mimetic mixture	B	BAO_0000249	cell membrane format	Homo sapiens	None	None	None	None	CHEMBL3045	Protein kinase C beta	Homo sapiens	SINGLE PROTEIN	CHEMBL1138492	1	Scientific Literature	J. Med. Chem.	2009	None
CHEMBL255043		0	478.48	0	4.87	15	CCCCCCn1c(Br)c2c3c(cccc31)N(C)[C@@H](C(C)C)C(=O)N[C@H](CO)CC2	Activity						Not Active						False	CHEMBL926303	Displacement of [3H]PDBu from PKCbeta C1B domain at 10 uM	B	BAO_0000357	single protein format	None	None	None	None	None	CHEMBL3045	Protein kinase C beta	Homo sapiens	SINGLE PROTEIN	CHEMBL1140701	1	Scientific Literature	J. Med. Chem.	2008	None
CHEMBL441897		0	340.43	0	1.73	3	Cc1nn2cc3c4c(ccc1c42)N(C)[C@@H](C(C)C)C(=O)N[C@H](CO)C3	Ki	'>'	10000.0	nM				UO_0000065					False	CHEMBL930943	Displacement of [3H]PDBu from PKCbeta C1B domain	B	BAO_0000357	single protein format	None	None	None	None	None	CHEMBL3045	Protein kinase C beta	Homo sapiens	SINGLE PROTEIN	CHEMBL1143200	1	Scientific Literature	Bioorg. Med. Chem.	2008	None
CHEMBL311399		0	550.52	2	2.15	(+/-)-1	O=C(N[C@@H]1CNCCCC1OC(=O)c1cc(O)c(C(=O)c2c(O)cccc2C(=O)O)c(O)c1)c1ccc(O)cc1	IC50	'='	32.0	nM	7.50			UO_0000065	13.61	0.26	5.34	3.70	False	CHEMBL761760	Inhibition of Protein kinase C beta 1	B	BAO_0000357	single protein format	None	None	None	None	None	CHEMBL3045	Protein kinase C beta	Homo sapiens	SINGLE PROTEIN	CHEMBL1149965	1	Scientific Literature	Bioorg. Med. Chem. Lett.	1995	None
CHEMBL511337		0	296.31	0	3.06	16	NC(=O)c1ccc(Nc2cc(-c3ccc(F)cc3)[nH]n2)cc1	Activity						Not Evaluated						False	CHEMBL982729	Binding affinity to human PKACB at 10 uM relative to control	B	BAO_0000357	single protein format	Homo sapiens	None	None	None	None	CHEMBL3045	Protein kinase C beta	Homo sapiens	SINGLE PROTEIN	CHEMBL1151712	1	Scientific Literature	J. Med. Chem.	2008	None
CHEMBL489520		0	462.54	0	4.11	1c	CC(C)=C1CC(CO)(COC(=O)CCCOc2ccc(C#Cc3ccc(C)cc3)cc2)OC1=O	Ki	'='	43.8	nM	7.36			UO_0000065	15.91	0.30	3.25	8.97	False	CHEMBL1000242	Displacement of [3H]PDBu form human PKCbeta in presence of plasma membrane lipid mimetic mixture	B	BAO_0000249	cell membrane format	Homo sapiens	None	None	None	None	CHEMBL3045	Protein kinase C beta	Homo sapiens	SINGLE PROTEIN	CHEMBL1138492	1	Scientific Literature	J. Med. Chem.	2009	None
CHEMBL247067		0	529.64	2	5.20	9a	CN(C)c1cc2cc(n1)CCCn1cc(c3ccccc31)C1=C(C(=O)NC1=O)c1cn(c3ccccc13)CCC2	Inhibition	'='	68.0	%				UO_0000187					False	CHEMBL887006	Inhibition of human PKCbeta2 at 1 uM relative to control	B	BAO_0000357	single protein format	Homo sapiens	None	None	None	None	CHEMBL3045	Protein kinase C beta	Homo sapiens	SINGLE PROTEIN	CHEMBL1139192	1	Scientific Literature	Bioorg. Med. Chem. Lett.	2007	None
CHEMBL421866		0	550.52	2	2.13	7 (alpha)	NC[C@H]1C[C@H](NC(=O)c2ccc(O)cc2)[C@H](OC(=O)c2cc(O)c(C(=O)c3c(O)cccc3C(=O)O)c(O)c2)C1	IC50	'='	4.0	nM	8.40			UO_0000065	15.25	0.29	6.27	3.88	False	CHEMBL761763	Inhibition of human Protein kinase C beta 1	B	BAO_0000357	single protein format	Homo sapiens	None	None	None	None	CHEMBL3045	Protein kinase C beta	Homo sapiens	SINGLE PROTEIN	CHEMBL1151070	1	Scientific Literature	Bioorg. Med. Chem. Lett.	1995	None
CHEMBL72480		0	587.58	2	3.83	27(syn)	O=C(NC1C2CC(C3CCCC32)C1OC(=O)c1cc(O)c(C(=O)c2c(O)cccc2C(=O)O)c(O)c1)c1ccc(O)cc1	IC50	'='	3300.0	nM	5.48			UO_0000065	9.33	0.17	1.65	2.87	False	CHEMBL761760	Inhibition of Protein kinase C beta 1	B	BAO_0000357	single protein format	None	None	None	None	None	CHEMBL3045	Protein kinase C beta	Homo sapiens	SINGLE PROTEIN	CHEMBL1149965	1	Scientific Literature	Bioorg. Med. Chem. Lett.	1995	None
CHEMBL80460	PLATANIC ACID	0	458.68	1	6.10	2	CC(=O)[C@@H]1CC[C@]2(C(=O)O)CC[C@]3(C)[C@H](CC[C@@H]4[C@@]5(C)CC[C@H](O)C(C)(C)[C@@H]5CC[C@]43C)[C@@H]12	IC50	'>'	150000.0	nM		Outside typical range		UO_0000065					False	CHEMBL997493	Inhibition of PKC beta2	B	BAO_0000357	single protein format	None	None	None	None	None	CHEMBL3045	Protein kinase C beta	Homo sapiens	SINGLE PROTEIN	CHEMBL1149038	1	Scientific Literature	J. Nat. Prod.	1994	None
CHEMBL509553		0	560.82	2	8.95	7	C=C(C)[C@@H]1CC[C@]2(C(=O)O)CC[C@]3(C)[C@H](CC[C@@H]4[C@@]5(C)CC[C@H](OC(=O)c6ccccc6)C(C)(C)[C@@H]5CC[C@]43C)[C@@H]12	IC50	'>'	150000.0	nM		Outside typical range		UO_0000065					False	CHEMBL997493	Inhibition of PKC beta2	B	BAO_0000357	single protein format	None	None	None	None	None	CHEMBL3045	Protein kinase C beta	Homo sapiens	SINGLE PROTEIN	CHEMBL1149038	1	Scientific Literature	J. Nat. Prod.	1994	None
CHEMBL59828		0	522.47	2	1.37	2	O=C(N[C@@H]1CNC[C@H]1OC(=O)c1cc(O)c(C(=O)c2c(O)cccc2C(=O)O)c(O)c1)c1ccc(O)cc1	IC50	'='	33.0	nM	7.48			UO_0000065	14.32	0.27	6.11	3.69	True	CHEMBL768104	Inhibition of human Protein kinase C beta 2	B	BAO_0000357	single protein format	Homo sapiens	None	None	None	None	CHEMBL3045	Protein kinase C beta	Homo sapiens	SINGLE PROTEIN	CHEMBL1151070	1	Scientific Literature	Bioorg. Med. Chem. Lett.	1995	None
CHEMBL59828		0	522.47	2	1.37	4	O=C(N[C@@H]1CNC[C@H]1OC(=O)c1cc(O)c(C(=O)c2c(O)cccc2C(=O)O)c(O)c1)c1ccc(O)cc1	IC50	'='	33.0	nM	7.48			UO_0000065	14.32	0.27	6.11	3.69	True	CHEMBL768103	Inhibition of human Protein kinase C beta 2	B	BAO_0000357	single protein format	Homo sapiens	None	None	None	None	CHEMBL3045	Protein kinase C beta	Homo sapiens	SINGLE PROTEIN	CHEMBL1150040	1	Scientific Literature	Bioorg. Med. Chem. Lett.	1995	None
CHEMBL492118		0	448.52	0	3.72	1b	CC(C)=C1CC(CO)(COC(=O)CCOc2ccc(C#Cc3ccc(C)cc3)cc2)OC1=O	Ki	'='	66.0	nM	7.18			UO_0000065	16.01	0.30	3.46	8.75	False	CHEMBL1000242	Displacement of [3H]PDBu form human PKCbeta in presence of plasma membrane lipid mimetic mixture	B	BAO_0000249	cell membrane format	Homo sapiens	None	None	None	None	CHEMBL3045	Protein kinase C beta	Homo sapiens	SINGLE PROTEIN	CHEMBL1138492	1	Scientific Literature	J. Med. Chem.	2009	None
CHEMBL60254	BALANOL	0	550.52	2	2.15	1 (-)-balanol	O=C(N[C@@H]1CNCCC[C@H]1OC(=O)c1cc(O)c(C(=O)c2c(O)cccc2C(=O)O)c(O)c1)c1ccc(O)cc1	IC50	'='	10.0	nM	8.00			UO_0000065	14.53	0.27	5.85	3.95	True	CHEMBL768107	Inhibition of Protein kinase C beta 2	B	BAO_0000357	single protein format	None	None	None	None	None	CHEMBL3045	Protein kinase C beta	Homo sapiens	SINGLE PROTEIN	CHEMBL1128809	1	Scientific Literature	Bioorg. Med. Chem. Lett.	1995	None
CHEMBL326688		0	424.50	0	3.71	11a	CN(C)CCCn1cc(C2=C(c3cccc4ccccc34)C(=O)NC2=O)c2cccnc21	IC50	'='	240.0	nM	6.62			UO_0000065	15.59	0.28	2.91	9.85	False	CHEMBL759475	Inhibitory concentration against human protein kinase C-betaII using histone as substrate	B	BAO_0000357	single protein format	None	None	None	None	None	CHEMBL3045	Protein kinase C beta	Homo sapiens	SINGLE PROTEIN	CHEMBL1146654	1	Scientific Literature	Bioorg. Med. Chem. Lett.	2004	None
CHEMBL111620		0	450.80	0	3.05	17c	O=C1NC(=O)C(c2cn(CCCO)c3ncccc23)=C1c1ncc(C(F)(F)F)cc1Cl	Activity	'='	70.0	%				UO_0000187					False	CHEMBL759072	Inhibition of PKCbetaII	B	BAO_0000357	single protein format	Homo sapiens	None	None	None	None	CHEMBL3045	Protein kinase C beta	Homo sapiens	SINGLE PROTEIN	CHEMBL1146654	1	Scientific Literature	Bioorg. Med. Chem. Lett.	2004	None
CHEMBL368895		0	539.64	2	5.65	8f	CN(C)CCCn1nc(C2=C(c3cn(-c4ccc5ccccc5c4)c4ccccc34)C(=O)NC2=O)c2ccccc21	IC50	'='	33.0	nM	7.48			UO_0000065	13.86	0.25	1.83	10.37	False	CHEMBL829570	Inhibition of human Protein kinase C beta 1 using [gamma-33P]-ATP	B	BAO_0000357	single protein format	Homo sapiens	None	None	None	None	CHEMBL3045	Protein kinase C beta	Homo sapiens	SINGLE PROTEIN	CHEMBL1142718	1	Scientific Literature	J. Med. Chem.	2005	None
CHEMBL462107	EPIPLAKINIC ACID E METHYL ESTER	0	376.54	1	5.64	9	COC(=O)C[C@@]1(C)C[C@](C)(CC(C)CCCCCCc2ccccc2)OO1	Activity						Not Determined						False	CHEMBL1018252	Inhibition of PKCbeta2	B	BAO_0000357	single protein format	None	None	None	None	None	CHEMBL3045	Protein kinase C beta	Homo sapiens	SINGLE PROTEIN	CHEMBL1148071	1	Scientific Literature	J. Nat. Prod.	1994	None
CHEMBL261720		0	425.45	0	1.77	3n	Nc1nc(Nc2ccc(S(N)(=O)=O)cc2)nn1C(=S)Nc1c(F)cccc1F	IC50						Not Determined						False	CHEMBL832834	Inhibition of Protein kinase C- beta 2 activity; Not determined	B	BAO_0000357	single protein format	None	None	None	None	None	CHEMBL3045	Protein kinase C beta	Homo sapiens	SINGLE PROTEIN	CHEMBL1139550	1	Scientific Literature	J. Med. Chem.	2005	None
CHEMBL163015	CHONDRILLIN	0	412.61	1	6.65	3	CCCCCCCCCCCCCCCC[C@@]1(OC)C=C[C@@H](CC(=O)OC)OO1	IC50	'='	49.0	ug.mL-1				UO_0000274					True	CHEMBL1018251	Inhibition of PKCbeta1	B	BAO_0000357	single protein format	None	None	None	None	None	CHEMBL3045	Protein kinase C beta	Homo sapiens	SINGLE PROTEIN	CHEMBL1148071	1	Scientific Literature	J. Nat. Prod.	1994	None
CHEMBL506153	GW876790X	0	330.35	0	0.03	GW876790X	CCn1c(-c2nonc2N)nc2cncc(C(=O)NCCNC)c21	Inhibition	'='	74.38	%				UO_0000187					False	CHEMBL1961901	GSK_PKIS: PKC-beta1 (splice variant) mean inhibition at 1 uM [Nanosyn]	B	BAO_0000357	single protein format	None	None	None	None	None	CHEMBL3045	Protein kinase C beta	Homo sapiens	SINGLE PROTEIN	CHEMBL1961873	16	GSK Published Kinase Inhibitor Set			None
CHEMBL1909392	GW580496A	0	643.99	2	6.11	GW580496A	CS(=O)(=O)CCNCc1ccc(-c2ccc3ncnc(Nc4ccc(OCc5ccccc5)c(Br)c4)c3c2)o1.Cl	Inhibition	'='	0.97	%				UO_0000187					False	CHEMBL1961910	GSK_PKIS: PKC-beta2 (splice variant) mean inhibition at 0.1 uM [Nanosyn]	B	BAO_0000357	single protein format	None	None	None	None	None	CHEMBL3045	Protein kinase C beta	Homo sapiens	SINGLE PROTEIN	CHEMBL1961873	16	GSK Published Kinase Inhibitor Set			None
CHEMBL189415	GW819077X	0	432.41	1	5.62	GW819077X	FC(F)(F)c1cccc(Nc2nccc(-c3cnn4nc(-c5ccccc5)ccc34)n2)c1	Inhibition	'='	2.15	%				UO_0000187					False	CHEMBL1961901	GSK_PKIS: PKC-beta1 (splice variant) mean inhibition at 1 uM [Nanosyn]	B	BAO_0000357	single protein format	None	None	None	None	None	CHEMBL3045	Protein kinase C beta	Homo sapiens	SINGLE PROTEIN	CHEMBL1961873	16	GSK Published Kinase Inhibitor Set			None
CHEMBL439996		0	466.44	0	3.62	22b	O=C(OCCCCc1ccc(O)cc1)c1cc(O)c(C(=O)c2c(O)cccc2C(=O)O)c(O)c1	IC50	'='	370.0	nM	6.43			UO_0000065	13.79	0.26	2.81	3.98	False	CHEMBL764574	Evaluated against recombinant human Protein kinase C beta 2	B	BAO_0000357	single protein format	None	None	None	None	None	CHEMBL3045	Protein kinase C beta	Homo sapiens	SINGLE PROTEIN	CHEMBL1129461	1	Scientific Literature	J. Med. Chem.	1996	None
CHEMBL49354		0	550.52	2	2.15	(+/-)1	O=C(NC1CNCCCC1OC(=O)c1cc(O)c(C(=O)c2c(O)cccc2C(=O)O)c(O)c1)c1ccc(O)cc1	IC50	'='	30.0	nM	7.52			UO_0000065	13.67	0.26	5.37	3.71	True	CHEMBL764574	Evaluated against recombinant human Protein kinase C beta 2	B	BAO_0000357	single protein format	None	None	None	None	None	CHEMBL3045	Protein kinase C beta	Homo sapiens	SINGLE PROTEIN	CHEMBL1129461	1	Scientific Literature	J. Med. Chem.	1996	None
CHEMBL149604		0	545.52	2	1.76	7b	CS(=O)(=O)NC(COC(=O)c1cc(O)c(C(=O)c2c(O)cccc2C(=O)O)c(O)c1)Cc1ccc(O)cc1	IC50	'='	220.0	nM	6.66			UO_0000065	12.20	0.24	4.90	3.20	False	CHEMBL761756	Evaluated against recombinant human Protein kinase C beta 1	B	BAO_0000357	single protein format	None	None	None	None	None	CHEMBL3045	Protein kinase C beta	Homo sapiens	SINGLE PROTEIN	CHEMBL1129461	1	Scientific Literature	J. Med. Chem.	1996	None
CHEMBL149604		0	545.52	2	1.76	7b	CS(=O)(=O)NC(COC(=O)c1cc(O)c(C(=O)c2c(O)cccc2C(=O)O)c(O)c1)Cc1ccc(O)cc1	IC50	'='	430.0	nM	6.37			UO_0000065	11.67	0.23	4.61	3.06	False	CHEMBL764574	Evaluated against recombinant human Protein kinase C beta 2	B	BAO_0000357	single protein format	None	None	None	None	None	CHEMBL3045	Protein kinase C beta	Homo sapiens	SINGLE PROTEIN	CHEMBL1129461	1	Scientific Literature	J. Med. Chem.	1996	None
CHEMBL48665		0	506.51	1	4.09	29c	COC(=O)c1cccc(O)c1C(=O)c1c(O)cc(C(=O)OC2CCCC2Cc2ccc(O)cc2)cc1O	IC50	'='	100.0	nM	7.00			UO_0000065	13.82	0.26	2.91	4.65	False	CHEMBL761756	Evaluated against recombinant human Protein kinase C beta 1	B	BAO_0000357	single protein format	None	None	None	None	None	CHEMBL3045	Protein kinase C beta	Homo sapiens	SINGLE PROTEIN	CHEMBL1129461	1	Scientific Literature	J. Med. Chem.	1996	None
CHEMBL60254	BALANOL	0	550.52	2	2.15	(-)1	O=C(N[C@@H]1CNCCC[C@H]1OC(=O)c1cc(O)c(C(=O)c2c(O)cccc2C(=O)O)c(O)c1)c1ccc(O)cc1	IC50	'='	10.0	nM	8.00			UO_0000065	14.53	0.27	5.85	3.95	True	CHEMBL764574	Evaluated against recombinant human Protein kinase C beta 2	B	BAO_0000357	single protein format	None	None	None	None	None	CHEMBL3045	Protein kinase C beta	Homo sapiens	SINGLE PROTEIN	CHEMBL1129461	1	Scientific Literature	J. Med. Chem.	1996	None
CHEMBL318971		0	403.61	1	5.29	6	CCCCCCCCCCc1ccc2c(c1)C[C@@H](CO)OC(=O)[C@H](C(C)C)N2C	Ki	'>'	10000.0	nM				UO_0000065					True	CHEMBL768284	Inhibition of [3H]phorbol-12,13-dibutyrate (PDBu) binding to Protein kinase C beta C1a	B	BAO_0000357	single protein format	None	None	None	None	None	CHEMBL3045	Protein kinase C beta	Homo sapiens	SINGLE PROTEIN	CHEMBL1134226	1	Scientific Literature	Bioorg. Med. Chem. Lett.	2001	None
CHEMBL207410	GW772405X	0	486.93	1	5.35	GW772405X	CNC(=O)c1cccc(C#Cc2cncnc2Nc2ccc(OCc3cccc(F)c3)c(Cl)c2)c1	Inhibition	'='	-0.69	%				UO_0000187					False	CHEMBL1961911	GSK_PKIS: PKC-beta2 (splice variant) mean inhibition at 1 uM [Nanosyn]	B	BAO_0000357	single protein format	None	None	None	None	None	CHEMBL3045	Protein kinase C beta	Homo sapiens	SINGLE PROTEIN	CHEMBL1961873	16	GSK Published Kinase Inhibitor Set			None
CHEMBL1909385	GW458787A	0	565.10	2	5.35	GW458787A	CS(=O)(=O)CCNCc1ccc(-c2ccc3ncnc(Nc4ccc(OCc5ccccc5)cc4)c3c2)o1.Cl	Inhibition	'='	0.51	%				UO_0000187					False	CHEMBL1961910	GSK_PKIS: PKC-beta2 (splice variant) mean inhibition at 0.1 uM [Nanosyn]	B	BAO_0000357	single protein format	None	None	None	None	None	CHEMBL3045	Protein kinase C beta	Homo sapiens	SINGLE PROTEIN	CHEMBL1961873	16	GSK Published Kinase Inhibitor Set			None
CHEMBL1909373	GW701427A	0	497.90	0	4.88	GW701427A	COC(=O)Nc1nc2cc(Oc3ccc(NC(=O)Nc4cccc(C(=O)O)c4)cc3)ccc2[nH]1.Cl	Inhibition	'='	1.6	%				UO_0000187					False	CHEMBL1961901	GSK_PKIS: PKC-beta1 (splice variant) mean inhibition at 1 uM [Nanosyn]	B	BAO_0000357	single protein format	None	None	None	None	None	CHEMBL3045	Protein kinase C beta	Homo sapiens	SINGLE PROTEIN	CHEMBL1961873	16	GSK Published Kinase Inhibitor Set			None
CHEMBL516248	GW804482X	0	379.44	0	3.77	GW804482X	COc1cccc(COc2cc(-n3cnc4ccccc43)sc2C(N)=O)c1	Inhibition	'='	0.94	%				UO_0000187					False	CHEMBL1961901	GSK_PKIS: PKC-beta1 (splice variant) mean inhibition at 1 uM [Nanosyn]	B	BAO_0000357	single protein format	None	None	None	None	None	CHEMBL3045	Protein kinase C beta	Homo sapiens	SINGLE PROTEIN	CHEMBL1961873	16	GSK Published Kinase Inhibitor Set			None
CHEMBL352222		0	394.17	0	3.09	SB-358518	O=C1NC(=O)C(c2cccc([N+](=O)[O-])c2)=C1Nc1cc(Cl)c(O)c(Cl)c1	Inhibition	'='	0.87	%				UO_0000187					False	CHEMBL1961910	GSK_PKIS: PKC-beta2 (splice variant) mean inhibition at 0.1 uM [Nanosyn]	B	BAO_0000357	single protein format	None	None	None	None	None	CHEMBL3045	Protein kinase C beta	Homo sapiens	SINGLE PROTEIN	CHEMBL1961873	16	GSK Published Kinase Inhibitor Set			None
CHEMBL300658		0	659.65	2	3.45	(-)9e	CC(C)(C)C(=O)OCn1nnc(-c2cccc(O)c2C(=O)c2c(O)cc(C(=O)O[C@@H]3CCC[C@H]3NC(=O)c3ccc(O)cc3)cc2O)n1	IC50	'='	9100.0	nM	5.04			UO_0000065	7.64	0.14	1.59	2.26	False	CHEMBL764579	Inhibition of Human Protein kinase C beta 2	B	BAO_0000357	single protein format	Homo sapiens	None	None	None	None	CHEMBL3045	Protein kinase C beta	Homo sapiens	SINGLE PROTEIN	CHEMBL1128793	1	Scientific Literature	Bioorg. Med. Chem. Lett.	1995	None
CHEMBL52529		0	521.48	2	2.95	(-)4	O=C(N[C@@H]1CCC[C@H]1OC(=O)c1cc(O)c(C(=O)c2c(O)cccc2C(=O)O)c(O)c1)c1ccc(O)cc1	IC50	'='	50.0	nM	7.30			UO_0000065	14.00	0.26	4.35	3.83	True	CHEMBL764579	Inhibition of Human Protein kinase C beta 2	B	BAO_0000357	single protein format	Homo sapiens	None	None	None	None	CHEMBL3045	Protein kinase C beta	Homo sapiens	SINGLE PROTEIN	CHEMBL1128793	1	Scientific Literature	Bioorg. Med. Chem. Lett.	1995	None
CHEMBL1682017		0	369.84	0	3.92	47	O=C(Cc1cccc2cnccc12)Nc1scc(Cl)c1-c1ncn[nH]1	Inhibition	'='	3.0	%				UO_0000187					False	CHEMBL1686797	Inhibition of PRKCB1 at 10 uM	B	BAO_0000357	single protein format	None	None	None	None	None	CHEMBL3045	Protein kinase C beta	Homo sapiens	SINGLE PROTEIN	CHEMBL1681717	1	Scientific Literature	Bioorg. Med. Chem. Lett.	2011	None
CHEMBL95692	SB-242235	0	353.40	0	3.08	20	COc1nccc(-c2c(-c3ccc(F)cc3)ncn2C2CCNCC2)n1	IC50	'='	17.0	nM	7.77			UO_0000065	21.99	0.41	4.69	11.98	False	CHEMBL760370	Inhibition of PKC-beta2 kinase	B	BAO_0000357	single protein format	None	None	None	None	None	CHEMBL3045	Protein kinase C beta	Homo sapiens	SINGLE PROTEIN	CHEMBL1134743	1	Scientific Literature	Bioorg. Med. Chem. Lett.	2001	None
CHEMBL402548	DANUSERTIB	2	474.57	0	2.64	9d	CO[C@@H](C(=O)N1Cc2n[nH]c(NC(=O)c3ccc(N4CCN(C)CC4)cc3)c2C1)c1ccccc1	IC50	'>'	10000.0	nM				UO_0000065					False	CHEMBL913515	Inhibition of PKCbeta	B	BAO_0000357	single protein format	Homo sapiens	None	None	None	None	CHEMBL3045	Protein kinase C beta	Homo sapiens	SINGLE PROTEIN	CHEMBL1137365	1	Scientific Literature	J. Med. Chem.	2006	None
CHEMBL383955		0	516.05	1	4.10	50a	O=C(NCc1ccc(S(=O)(=O)N2CCC(n3nnc4ccccc43)CC2)s1)c1ccc(Cl)cc1	Activity	'='	88.0	%				UO_0000187					False	CHEMBL854705	Percentage activity of human PKC betaII -His in the presence of 10 uM of compound and 10 uM of ATP in comparison with control	B	BAO_0000357	single protein format	Homo sapiens	None	None	None	None	CHEMBL3045	Protein kinase C beta	Homo sapiens	SINGLE PROTEIN	CHEMBL1137942	1	Scientific Literature	J. Med. Chem.	2004	None
CHEMBL359999	GW801372X	0	348.37	0	2.95	GW801372X	COc1cc(Nc2nccc(-c3cnn4ncccc34)n2)cc(OC)c1	Inhibition	'='	16.93	%				UO_0000187					False	CHEMBL1961911	GSK_PKIS: PKC-beta2 (splice variant) mean inhibition at 1 uM [Nanosyn]	B	BAO_0000357	single protein format	None	None	None	None	None	CHEMBL3045	Protein kinase C beta	Homo sapiens	SINGLE PROTEIN	CHEMBL1961873	16	GSK Published Kinase Inhibitor Set			None
CHEMBL188794	GW829115X	0	496.88	1	6.28	GW829115X	COc1ccc(-c2nn3ncccc3c2-c2ccnc(Nc3ccc(Cl)c(C(F)(F)F)c3)n2)cc1	Inhibition	'='	0.91	%				UO_0000187					False	CHEMBL1961910	GSK_PKIS: PKC-beta2 (splice variant) mean inhibition at 0.1 uM [Nanosyn]	B	BAO_0000357	single protein format	None	None	None	None	None	CHEMBL3045	Protein kinase C beta	Homo sapiens	SINGLE PROTEIN	CHEMBL1961873	16	GSK Published Kinase Inhibitor Set			None
CHEMBL477978	GW782907X	0	390.53	0	4.86	GW782907X	Cc1ccc(C(=O)NC2CCCCC2)cc1-c1ccc(C(=O)NCC2CC2)cc1	Inhibition	'='	1.11	%				UO_0000187					False	CHEMBL1961910	GSK_PKIS: PKC-beta2 (splice variant) mean inhibition at 0.1 uM [Nanosyn]	B	BAO_0000357	single protein format	None	None	None	None	None	CHEMBL3045	Protein kinase C beta	Homo sapiens	SINGLE PROTEIN	CHEMBL1961873	16	GSK Published Kinase Inhibitor Set			None
CHEMBL176553	GW631581B	0	296.33	0	4.10	GW631581B	COc1cc(Nc2ncc(-c3ccccc3)o2)cc(OC)c1	Inhibition	'='	2.31	%				UO_0000187					False	CHEMBL1961901	GSK_PKIS: PKC-beta1 (splice variant) mean inhibition at 1 uM [Nanosyn]	B	BAO_0000357	single protein format	None	None	None	None	None	CHEMBL3045	Protein kinase C beta	Homo sapiens	SINGLE PROTEIN	CHEMBL1961873	16	GSK Published Kinase Inhibitor Set			None
CHEMBL522709	GSK-317315A	0	461.47	1	5.35	GSK317315A	COc1ccc2ncn(-c3cc(O[C@H](C)c4ccccc4C(F)(F)F)c(C(N)=O)s3)c2c1	Inhibition	'='	-0.24	%				UO_0000187					False	CHEMBL1961910	GSK_PKIS: PKC-beta2 (splice variant) mean inhibition at 0.1 uM [Nanosyn]	B	BAO_0000357	single protein format	None	None	None	None	None	CHEMBL3045	Protein kinase C beta	Homo sapiens	SINGLE PROTEIN	CHEMBL1961873	16	GSK Published Kinase Inhibitor Set			None
CHEMBL446024	GW683003X	0	294.24	0	2.16	GW683003X	FC(F)(F)CNc1nccc(-c2cnn3ncccc23)n1	Inhibition	'='	1.27	%				UO_0000187					False	CHEMBL1961900	GSK_PKIS: PKC-beta1 (splice variant) mean inhibition at 0.1 uM [Nanosyn]	B	BAO_0000357	single protein format	None	None	None	None	None	CHEMBL3045	Protein kinase C beta	Homo sapiens	SINGLE PROTEIN	CHEMBL1961873	16	GSK Published Kinase Inhibitor Set			None
CHEMBL397771		0	555.68	2	5.74	9b	O=C1NC(=O)C2=C1c1cn(c3ccccc13)CCCc1cc(nc(N3CCCC3)c1)CCCn1cc2c2ccccc21	Inhibition	'='	74.0	%				UO_0000187					False	CHEMBL887006	Inhibition of human PKCbeta2 at 1 uM relative to control	B	BAO_0000357	single protein format	Homo sapiens	None	None	None	None	CHEMBL3045	Protein kinase C beta	Homo sapiens	SINGLE PROTEIN	CHEMBL1139192	1	Scientific Literature	Bioorg. Med. Chem. Lett.	2007	None
CHEMBL1258349		0	446.54	0	3.45	2	O=C1C[C@H]2CCC[C@]3(C[C@@H](C[C@@H](CCCCc4ccccc4)O3)OC(=O)C[C@H](CO)O1)O2	Ki	'='	3500.0	nM	5.46			UO_0000065	12.22	0.23	2.01	5.98	False	CHEMBL1260394	Inhibition of [3H]PDBu binding to PKC beta C1A peptide	B	BAO_0000357	single protein format	None	None	None	None	None	CHEMBL3045	Protein kinase C beta	Homo sapiens	SINGLE PROTEIN	CHEMBL1255183	1	Scientific Literature	Bioorg. Med. Chem. Lett.	2010	None
CHEMBL399410		0	453.57	1	5.72	SB-437013	COc1ccc2cc(-c3c(-c4ccncc4)nc(-c4ccc([S+](C)[O-])cc4)n3C)ccc2c1	Inhibition	'='	0.67	%				UO_0000187					False	CHEMBL1961910	GSK_PKIS: PKC-beta2 (splice variant) mean inhibition at 0.1 uM [Nanosyn]	B	BAO_0000357	single protein format	None	None	None	None	None	CHEMBL3045	Protein kinase C beta	Homo sapiens	SINGLE PROTEIN	CHEMBL1961873	16	GSK Published Kinase Inhibitor Set			None
CHEMBL347580		0	320.35	0	2.13	SB-361058	COc1ccc(C2=C(N3CCc4ccccc43)C(=O)NC2=O)cc1	Inhibition	'='	1.02	%				UO_0000187					False	CHEMBL1961900	GSK_PKIS: PKC-beta1 (splice variant) mean inhibition at 0.1 uM [Nanosyn]	B	BAO_0000357	single protein format	None	None	None	None	None	CHEMBL3045	Protein kinase C beta	Homo sapiens	SINGLE PROTEIN	CHEMBL1961873	16	GSK Published Kinase Inhibitor Set			None
CHEMBL405021		0	277.33	0	3.58	SB-732941	O=C(Nc1n[nH]c2cc(-c3ccccc3)ccc12)C1CC1	Inhibition	'='	1.8	%				UO_0000187					False	CHEMBL1961910	GSK_PKIS: PKC-beta2 (splice variant) mean inhibition at 0.1 uM [Nanosyn]	B	BAO_0000357	single protein format	None	None	None	None	None	CHEMBL3045	Protein kinase C beta	Homo sapiens	SINGLE PROTEIN	CHEMBL1961873	16	GSK Published Kinase Inhibitor Set			None
CHEMBL1956068	GW296115X	0	385.38	0	3.86	GW296115X	COc1ccc2[nH]c3c4[nH]c5ccc(OC)cc5c4c4c(c3c2c1)C(=O)NC4=O	Inhibition	'='	12.87	%				UO_0000187					False	CHEMBL1961911	GSK_PKIS: PKC-beta2 (splice variant) mean inhibition at 1 uM [Nanosyn]	B	BAO_0000357	single protein format	None	None	None	None	None	CHEMBL3045	Protein kinase C beta	Homo sapiens	SINGLE PROTEIN	CHEMBL1961873	16	GSK Published Kinase Inhibitor Set			None
CHEMBL1909371	GW694590A	0	453.89	1	5.18	GW694590A	COC(=O)Nc1nc2cc(Oc3ccc(NC(=O)Nc4ccccc4)cc3)ccc2[nH]1.Cl	Inhibition	'='	1.53	%				UO_0000187					False	CHEMBL1961900	GSK_PKIS: PKC-beta1 (splice variant) mean inhibition at 0.1 uM [Nanosyn]	B	BAO_0000357	single protein format	None	None	None	None	None	CHEMBL3045	Protein kinase C beta	Homo sapiens	SINGLE PROTEIN	CHEMBL1961873	16	GSK Published Kinase Inhibitor Set			None
CHEMBL1077739		0	444.88	0	3.71	32	O=C(Nc1ccccc1Cl)c1cnc2ccc(C3CCNCC3)cn12.O=C(O)C(=O)O	Inhibition	'='	-5.0	%				UO_0000187					False	CHEMBL1116762	Inhibition of PKCbeta1 at 5 uM	B	BAO_0000357	single protein format	None	None	None	None	None	CHEMBL3045	Protein kinase C beta	Homo sapiens	SINGLE PROTEIN	CHEMBL1154316	1	Scientific Literature	Bioorg. Med. Chem. Lett.	2009	None
CHEMBL185238	GW786460X	0	287.33	0	3.39	GW786460X	Cc1cccc(-c2n[nH]cc2-c2ccc3ncccc3n2)n1	Inhibition	'='	0.17	%				UO_0000187					False	CHEMBL1961900	GSK_PKIS: PKC-beta1 (splice variant) mean inhibition at 0.1 uM [Nanosyn]	B	BAO_0000357	single protein format	None	None	None	None	None	CHEMBL3045	Protein kinase C beta	Homo sapiens	SINGLE PROTEIN	CHEMBL1961873	16	GSK Published Kinase Inhibitor Set			None
CHEMBL189231		0	284.32	0	2.57	SB-734117	Nc1nonc1-c1nc2cnccc2n1C1CCCCC1	Inhibition	'='	6.66	%				UO_0000187					False	CHEMBL1961910	GSK_PKIS: PKC-beta2 (splice variant) mean inhibition at 0.1 uM [Nanosyn]	B	BAO_0000357	single protein format	None	None	None	None	None	CHEMBL3045	Protein kinase C beta	Homo sapiens	SINGLE PROTEIN	CHEMBL1961873	16	GSK Published Kinase Inhibitor Set			None
CHEMBL329178		0	534.52	2	3.21	38	CC(=O)Nc1cccc(O)c1C(=O)c1c(O)cc(C(=O)OC2CCCC2NC(=O)c2ccc(O)cc2)cc1O	IC50	'='	4800.0	nM	5.32			UO_0000065	9.95	0.19	2.11	2.91	False	CHEMBL764572	Inhibition of partially purified recombinant human calcium sensitive protein kinase C beta 2	B	BAO_0000357	single protein format	None	None	None	None	None	CHEMBL3045	Protein kinase C beta	Homo sapiens	SINGLE PROTEIN	CHEMBL1135470	1	Scientific Literature	J. Med. Chem.	2002	None
CHEMBL1081312		0	319.37	0	3.07	PP121	Nc1ncnc2c1c(-c1cnc3[nH]ccc3c1)nn2C1CCCC1	Inhibition	'='	36.0	%				UO_0000187					False	CHEMBL1244258	Inhibition of PRKCbeta2 at 1 uM after 60 mins by FRET assay in presence of 10 uM ATP	B	BAO_0000357	single protein format	None	None	None	None	None	CHEMBL3045	Protein kinase C beta	Homo sapiens	SINGLE PROTEIN	CHEMBL1240340	1	Scientific Literature	Nat. Chem. Biol.	2008	None
CHEMBL238625		0	354.16	0	3.22	26	O=C1NC(=O)c2c1c1c3cc(Br)ccc3[nH]c1c1cccn21	Inhibition	'='	98.0	%				UO_0000187					False	CHEMBL898648	Inhibition of PKCbeta at 1 uM	B	BAO_0000357	single protein format	None	None	None	None	None	CHEMBL3045	Protein kinase C beta	Homo sapiens	SINGLE PROTEIN	CHEMBL1149629	1	Scientific Literature	Bioorg. Med. Chem.	2007	None
CHEMBL525385		0	1571.87	None	None	22, ARC-1028	N=C(N)NCCC[C@@H](NC(=O)[C@@H](CCCNC(=N)N)NC(=O)[C@@H](CCCNC(=N)N)NC(=O)[C@@H](CCCNC(=N)N)NC(=O)[C@@H](CCCNC(=N)N)NC(=O)[C@@H](CCCNC(=N)N)NC(=O)CCCCCNC(=O)[C@@H](CCCCN)NC(=O)CCCCCNC(=O)[C@H]1O[C@@H](n2cnc3c(N)ncnc32)[C@H](O)[C@@H]1O)C(N)=O	Inhibition	'='	94.0	%				UO_0000187					False	CHEMBL1011934	Inhibition of PKCbeta2 at 100 nM relative to control	B	BAO_0000357	single protein format	None	None	None	None	None	CHEMBL3045	Protein kinase C beta	Homo sapiens	SINGLE PROTEIN	CHEMBL1139385	1	Scientific Literature	J. Med. Chem.	2009	None
CHEMBL397570		0	300.36	0	3.89	SB-347804	N#Cc1c(NC(=O)c2ccc(F)cc2)sc2c1CCCC2	Inhibition	'='	1.04	%				UO_0000187					False	CHEMBL1961910	GSK_PKIS: PKC-beta2 (splice variant) mean inhibition at 0.1 uM [Nanosyn]	B	BAO_0000357	single protein format	None	None	None	None	None	CHEMBL3045	Protein kinase C beta	Homo sapiens	SINGLE PROTEIN	CHEMBL1961873	16	GSK Published Kinase Inhibitor Set			None
CHEMBL476259	GSK-1326255A	0	517.61	2	5.28	GSK1326255A	CCCN1CCC(c2ccc(Nc3nc(Nc4cc(F)ccc4C(N)=O)c4cc[nH]c4n3)c(OC)c2)CC1	Inhibition	'='	6.05	%				UO_0000187					False	CHEMBL1961911	GSK_PKIS: PKC-beta2 (splice variant) mean inhibition at 1 uM [Nanosyn]	B	BAO_0000357	single protein format	None	None	None	None	None	CHEMBL3045	Protein kinase C beta	Homo sapiens	SINGLE PROTEIN	CHEMBL1961873	16	GSK Published Kinase Inhibitor Set			None
CHEMBL185238	GW786460X	0	287.33	0	3.39	GW786460X	Cc1cccc(-c2n[nH]cc2-c2ccc3ncccc3n2)n1	Inhibition	'='	0.39	%				UO_0000187					False	CHEMBL1961901	GSK_PKIS: PKC-beta1 (splice variant) mean inhibition at 1 uM [Nanosyn]	B	BAO_0000357	single protein format	None	None	None	None	None	CHEMBL3045	Protein kinase C beta	Homo sapiens	SINGLE PROTEIN	CHEMBL1961873	16	GSK Published Kinase Inhibitor Set			None
CHEMBL14112	SB-210313	0	366.44	0	3.47	SB-210313	Fc1ccc(-c2ncn(CCCN3CCOCC3)c2-c2ccncc2)cc1	Inhibition	'='	-0.46	%				UO_0000187					False	CHEMBL1961900	GSK_PKIS: PKC-beta1 (splice variant) mean inhibition at 0.1 uM [Nanosyn]	B	BAO_0000357	single protein format	None	None	None	None	None	CHEMBL3045	Protein kinase C beta	Homo sapiens	SINGLE PROTEIN	CHEMBL1961873	16	GSK Published Kinase Inhibitor Set			None
CHEMBL14112	SB-210313	0	366.44	0	3.47	SB-210313	Fc1ccc(-c2ncn(CCCN3CCOCC3)c2-c2ccncc2)cc1	Inhibition	'='	0.1	%				UO_0000187					False	CHEMBL1961910	GSK_PKIS: PKC-beta2 (splice variant) mean inhibition at 0.1 uM [Nanosyn]	B	BAO_0000357	single protein format	None	None	None	None	None	CHEMBL3045	Protein kinase C beta	Homo sapiens	SINGLE PROTEIN	CHEMBL1961873	16	GSK Published Kinase Inhibitor Set			None
CHEMBL482326	GSK-1030062A	0	505.52	2	5.40	GSK1030062A	COc1cc2ncn(-c3cc(OCc4ccccc4C(F)(F)F)c(C(=O)N(C)C)s3)c2cc1OC	Inhibition	'='	0.09	%				UO_0000187					False	CHEMBL1961911	GSK_PKIS: PKC-beta2 (splice variant) mean inhibition at 1 uM [Nanosyn]	B	BAO_0000357	single protein format	None	None	None	None	None	CHEMBL3045	Protein kinase C beta	Homo sapiens	SINGLE PROTEIN	CHEMBL1961873	16	GSK Published Kinase Inhibitor Set			None
CHEMBL1794071		0	409.92	0	3.73	SB-614067-R	Cl.ON=C1CCc2cc(-c3nc(C4CCNCC4)[nH]c3-c3ccncc3)ccc21	Inhibition	'='	11.1	%				UO_0000187					False	CHEMBL1961901	GSK_PKIS: PKC-beta1 (splice variant) mean inhibition at 1 uM [Nanosyn]	B	BAO_0000357	single protein format	None	None	None	None	None	CHEMBL3045	Protein kinase C beta	Homo sapiens	SINGLE PROTEIN	CHEMBL1961873	16	GSK Published Kinase Inhibitor Set			None
CHEMBL520608		0	418.46	0	3.20	10d	COc1cc(Nc2nc(NCc3ccccc3)n3ccnc3c2C(N)=O)cc(OC)c1	IC50						Not Determined						False	CHEMBL1020477	Inhibition of PKC beta2	B	BAO_0000357	single protein format	None	None	None	None	None	CHEMBL3045	Protein kinase C beta	Homo sapiens	SINGLE PROTEIN	CHEMBL1139255	1	Scientific Literature	Bioorg. Med. Chem.	2009	None
CHEMBL1909369	GW693917A	0	556.93	2	7.07	GW693917A	COC(=O)Nc1nc2ccc(Oc3ccc(NC(=O)Nc4cc(C(F)(F)F)ccc4F)cc3)cc2s1.Cl	Inhibition	'='	-0.19	%				UO_0000187					False	CHEMBL1961910	GSK_PKIS: PKC-beta2 (splice variant) mean inhibition at 0.1 uM [Nanosyn]	B	BAO_0000357	single protein format	None	None	None	None	None	CHEMBL3045	Protein kinase C beta	Homo sapiens	SINGLE PROTEIN	CHEMBL1961873	16	GSK Published Kinase Inhibitor Set			None
CHEMBL184826		0	309.37	0	2.46	4b	O=C1NC(=O)C(c2c[nH]c3ccccc23)=C1NC1CCCCC1	IC50	'='	2448.0	nM	5.61			UO_0000065	18.14	0.33	3.15	7.58	True	CHEMBL828576	Inhibitory concentration against recombinant human Protein kinase C beta 2	B	BAO_0000357	single protein format	Homo sapiens	None	None	None	None	CHEMBL3045	Protein kinase C beta	Homo sapiens	SINGLE PROTEIN	CHEMBL1137905	1	Scientific Literature	Bioorg. Med. Chem. Lett.	2004	None
CHEMBL186980		0	317.35	0	2.96	4g	Cc1ccc(NC2=C(c3c[nH]c4ccccc34)C(=O)NC2=O)cc1	IC50	'='	480.0	nM	6.32			UO_0000065	19.91	0.36	3.36	8.54	True	CHEMBL828576	Inhibitory concentration against recombinant human Protein kinase C beta 2	B	BAO_0000357	single protein format	Homo sapiens	None	None	None	None	CHEMBL3045	Protein kinase C beta	Homo sapiens	SINGLE PROTEIN	CHEMBL1137905	1	Scientific Literature	Bioorg. Med. Chem. Lett.	2004	None
CHEMBL424809		0	371.32	0	3.67	4k	O=C1NC(=O)C(c2c[nH]c3ccccc23)=C1Nc1cccc(C(F)(F)F)c1	IC50	'='	1450.0	nM	5.84			UO_0000065	15.72	0.30	2.17	7.89	True	CHEMBL828576	Inhibitory concentration against recombinant human Protein kinase C beta 2	B	BAO_0000357	single protein format	Homo sapiens	None	None	None	None	CHEMBL3045	Protein kinase C beta	Homo sapiens	SINGLE PROTEIN	CHEMBL1137905	1	Scientific Literature	Bioorg. Med. Chem. Lett.	2004	None
CHEMBL184269		0	345.40	0	3.77	4l	CC(C)c1cccc(NC2=C(c3c[nH]c4ccccc34)C(=O)NC2=O)c1	IC50	'='	2863.0	nM	5.54			UO_0000065	16.05	0.29	1.77	7.49	True	CHEMBL828576	Inhibitory concentration against recombinant human Protein kinase C beta 2	B	BAO_0000357	single protein format	Homo sapiens	None	None	None	None	CHEMBL3045	Protein kinase C beta	Homo sapiens	SINGLE PROTEIN	CHEMBL1137905	1	Scientific Literature	Bioorg. Med. Chem. Lett.	2004	None
CHEMBL3330401		0	436.49	0	3.20	63	COC(C(=O)Nc1ccc2[nH]nc(-c3cccc(S(N)(=O)=O)c3)c2c1)c1ccccc1	Inhibition	'='	-4.0	%				UO_0000187					False	CHEMBL3369109	Inhibition of human PKCbeta2 at 1 uM by radiometric Assay	B	BAO_0000357	single protein format	Homo sapiens	None	None	None	None	CHEMBL3045	Protein kinase C beta	Homo sapiens	SINGLE PROTEIN	CHEMBL3352261	1	Scientific Literature	Bioorg. Med. Chem.	2014	None
CHEMBL1096290	GSK-1000163A	0	395.47	0	1.80	GSK1000163A	CCn1c(-c2nonc2N)nc2c(C#CC(C)(C)O)nc(CN3CCCC3)cc21	Inhibition	'='	3.02	%				UO_0000187					False	CHEMBL1961900	GSK_PKIS: PKC-beta1 (splice variant) mean inhibition at 0.1 uM [Nanosyn]	B	BAO_0000357	single protein format	None	None	None	None	None	CHEMBL3045	Protein kinase C beta	Homo sapiens	SINGLE PROTEIN	CHEMBL1961873	16	GSK Published Kinase Inhibitor Set			None
CHEMBL271843	GW275944X	0	330.37	0	1.41	GW275944X	Cc1ccc2c(c1)/C(=N/Nc1ccc(S(N)(=O)=O)cc1)C(=O)N2	Inhibition	'='	0.39	%				UO_0000187					False	CHEMBL1961901	GSK_PKIS: PKC-beta1 (splice variant) mean inhibition at 1 uM [Nanosyn]	B	BAO_0000357	single protein format	None	None	None	None	None	CHEMBL3045	Protein kinase C beta	Homo sapiens	SINGLE PROTEIN	CHEMBL1961873	16	GSK Published Kinase Inhibitor Set			None
CHEMBL1096290	GSK-1000163A	0	395.47	0	1.80	GSK1000163A	CCn1c(-c2nonc2N)nc2c(C#CC(C)(C)O)nc(CN3CCCC3)cc21	Inhibition	'='	3.25	%				UO_0000187					False	CHEMBL1961910	GSK_PKIS: PKC-beta2 (splice variant) mean inhibition at 0.1 uM [Nanosyn]	B	BAO_0000357	single protein format	None	None	None	None	None	CHEMBL3045	Protein kinase C beta	Homo sapiens	SINGLE PROTEIN	CHEMBL1961873	16	GSK Published Kinase Inhibitor Set			None
CHEMBL517507	GW782912X	0	362.47	0	4.08	GW782912X	Cc1ccc(C(=O)NC2CCC2)cc1-c1ccc(C(=O)NCC2CC2)cc1	Inhibition	'='	0.24	%				UO_0000187					False	CHEMBL1961910	GSK_PKIS: PKC-beta2 (splice variant) mean inhibition at 0.1 uM [Nanosyn]	B	BAO_0000357	single protein format	None	None	None	None	None	CHEMBL3045	Protein kinase C beta	Homo sapiens	SINGLE PROTEIN	CHEMBL1961873	16	GSK Published Kinase Inhibitor Set			None
CHEMBL476259	GSK-1326255A	0	517.61	2	5.28	GSK1326255A	CCCN1CCC(c2ccc(Nc3nc(Nc4cc(F)ccc4C(N)=O)c4cc[nH]c4n3)c(OC)c2)CC1	Inhibition	'='	4.9	%				UO_0000187					False	CHEMBL1961901	GSK_PKIS: PKC-beta1 (splice variant) mean inhibition at 1 uM [Nanosyn]	B	BAO_0000357	single protein format	None	None	None	None	None	CHEMBL3045	Protein kinase C beta	Homo sapiens	SINGLE PROTEIN	CHEMBL1961873	16	GSK Published Kinase Inhibitor Set			None
CHEMBL397570		0	300.36	0	3.89	SB-347804	N#Cc1c(NC(=O)c2ccc(F)cc2)sc2c1CCCC2	Inhibition	'='	-1.4	%				UO_0000187					False	CHEMBL1961900	GSK_PKIS: PKC-beta1 (splice variant) mean inhibition at 0.1 uM [Nanosyn]	B	BAO_0000357	single protein format	None	None	None	None	None	CHEMBL3045	Protein kinase C beta	Homo sapiens	SINGLE PROTEIN	CHEMBL1961873	16	GSK Published Kinase Inhibitor Set			None
CHEMBL474846		0	371.35	0	1.77	7	CC(=O)C1=C(O)C=C2Oc3c4c(cc(O)c3[C@]2(C)C1=O)OC(C)(C)NC4=O	Activity						Not Active						False	CHEMBL1024666	Inhibition of PKCbeta2 at 1 uM	B	BAO_0000357	single protein format	None	None	None	None	None	CHEMBL3045	Protein kinase C beta	Homo sapiens	SINGLE PROTEIN	CHEMBL1143288	1	Scientific Literature	Bioorg. Med. Chem. Lett.	2009	None
CHEMBL2310935		0	563.56	2	2.06	4	CN(C(=O)c1cc(O)c(C(=O)c2c(O)cccc2C(=O)O)c(O)c1)[C@H]1CCCNC[C@H]1NC(=O)c1ccc(O)cc1	IC50	'>'	50000.0	nM				UO_0000065					False	CHEMBL761767	Inhibition of Protein kinase C beta 1	B	BAO_0000357	single protein format	None	None	None	None	None	CHEMBL3045	Protein kinase C beta	Homo sapiens	SINGLE PROTEIN	CHEMBL1128809	1	Scientific Literature	Bioorg. Med. Chem. Lett.	1995	None
CHEMBL421866		0	550.52	2	2.13	7 (alpha)	NC[C@H]1C[C@H](NC(=O)c2ccc(O)cc2)[C@H](OC(=O)c2cc(O)c(C(=O)c3c(O)cccc3C(=O)O)c(O)c2)C1	IC50	'='	4.0	nM	8.40			UO_0000065	15.25	0.29	6.27	3.88	False	CHEMBL768102	Inhibition of human Protein kinase C beta 2	B	BAO_0000357	single protein format	Homo sapiens	None	None	None	None	CHEMBL3045	Protein kinase C beta	Homo sapiens	SINGLE PROTEIN	CHEMBL1151070	1	Scientific Literature	Bioorg. Med. Chem. Lett.	1995	None
CHEMBL337834		0	777.06	3	5.93	2e	CC(C)[C@H]1C(=O)N[C@H](CO)Cc2cc(NC(=O)CCCCCCCCCCCCC(=O)Nc3ccc4c(c3)N(C)[C@@H](C(C)C)C(=O)N[C@H](CO)C4)ccc2N1C	Kd	'='	0.19	nM	9.72			UO_0000065	12.51	0.24	3.79	5.95	False	CHEMBL761764	Binding affinity for human PKC beta-1	B	BAO_0000357	single protein format	Homo sapiens	None	None	None	None	CHEMBL3045	Protein kinase C beta	Homo sapiens	SINGLE PROTEIN	CHEMBL1145095	1	Scientific Literature	J. Med. Chem.	2003	None
CHEMBL80525		0	547.52	2	3.19	38	O=C(N[C@@H]1C2CCC(C2)[C@H]1OC(=O)c1cc(O)c(C(=O)c2c(O)cccc2C(=O)O)c(O)c1)c1ccc(O)cc1	IC50	'='	50.0	nM	7.30			UO_0000065	13.33	0.25	4.11	3.83	False	CHEMBL761759	Inhibitory concentration against recombinant human Protein kinase C beta 1 isozyme	B	BAO_0000357	single protein format	None	None	None	None	None	CHEMBL3045	Protein kinase C beta	Homo sapiens	SINGLE PROTEIN	CHEMBL1130164	1	Scientific Literature	J. Med. Chem.	1997	None
CHEMBL52529		0	521.48	2	2.95	24	O=C(N[C@@H]1CCC[C@H]1OC(=O)c1cc(O)c(C(=O)c2c(O)cccc2C(=O)O)c(O)c1)c1ccc(O)cc1	IC50	'='	40.0	nM	7.40			UO_0000065	14.19	0.27	4.45	3.88	False	CHEMBL761759	Inhibitory concentration against recombinant human Protein kinase C beta 1 isozyme	B	BAO_0000357	single protein format	None	None	None	None	None	CHEMBL3045	Protein kinase C beta	Homo sapiens	SINGLE PROTEIN	CHEMBL1130164	1	Scientific Literature	J. Med. Chem.	1997	None
CHEMBL48636		0	521.48	2	2.95	41	O=C(NC1CCCC1OC(=O)c1cc(O)c(C(=O)c2c(O)cccc2C(=O)O)c(O)c1)c1ccc(O)cc1	IC50	'='	50.0	nM	7.30			UO_0000065	14.00	0.26	4.35	3.83	True	CHEMBL764574	Evaluated against recombinant human Protein kinase C beta 2	B	BAO_0000357	single protein format	None	None	None	None	None	CHEMBL3045	Protein kinase C beta	Homo sapiens	SINGLE PROTEIN	CHEMBL1129461	1	Scientific Literature	J. Med. Chem.	1996	None
CHEMBL260861		0	502.58	1	3.48	6l	COc1cc(Nc2nn3c(N[C@H](CO)Cc4ccccc4)cc(C4CC4)nc3c2C(N)=O)cc(OC)c1	IC50	'>'	10000.0	nM				UO_0000065					False	CHEMBL938477	Inhibition of PKCbeta	B	BAO_0000357	single protein format	None	None	None	None	None	CHEMBL3045	Protein kinase C beta	Homo sapiens	SINGLE PROTEIN	CHEMBL1143964	1	Scientific Literature	Bioorg. Med. Chem.	2008	None
CHEMBL1256416	APLYSIATOXIN	0	671.62	2	5.15	ATX	CO[C@@H](CC[C@H](C)[C@H]1O[C@@]23C[C@H](OC(=O)C[C@H]([C@@H](C)O)OC(=O)C[C@](O)(O2)[C@H](C)CC3(C)C)[C@@H]1C)c1cc(O)ccc1Br	Ki	'='	0.45	nM	9.35			UO_0000065	13.92	0.30	4.20	6.63	False	CHEMBL1260394	Inhibition of [3H]PDBu binding to PKC beta C1A peptide	B	BAO_0000357	single protein format	None	None	None	None	None	CHEMBL3045	Protein kinase C beta	Homo sapiens	SINGLE PROTEIN	CHEMBL1255183	1	Scientific Literature	Bioorg. Med. Chem. Lett.	2010	None
CHEMBL288064		0	395.23	0	4.03	GSK_3b_Inhibitor_II	Ic1cccc(CSc2nnc(-c3ccncc3)o2)c1	Residual Activity	'='	95.0	%				UO_0000187					False	CHEMBL2219402	Millipore: Percentage of residual kinase activity of PRKCB at 1uM relative to control. Control inhibitor: Staurosporine at 10.0uM. Buffer: 20 mM HEPES pH 7.4, 0.03% Triton X-100, 0.1 mM CaCl2, 0.1 mg/mL phosphatidylserine, 10 ug/mL diacylglycerol	B	BAO_0000357	single protein format	Homo sapiens	None	None	None	None	CHEMBL3045	Protein kinase C beta	Homo sapiens	SINGLE PROTEIN	CHEMBL2218924	1	Scientific Literature	Biochem. J.	2013	None
CHEMBL288064		0	395.23	0	4.03	GSK_3b_Inhibitor_II	Ic1cccc(CSc2nnc(-c3ccncc3)o2)c1	Residual Activity	'='	102.0	%				UO_0000187					False	CHEMBL2219401	Millipore: Percentage of residual kinase activity of PRKCB at 10uM relative to control. Control inhibitor: Staurosporine at 10.0uM. Buffer: 20 mM HEPES pH 7.4, 0.03% Triton X-100, 0.1 mM CaCl2, 0.1 mg/mL phosphatidylserine, 10 ug/mL diacylglycerol	B	BAO_0000357	single protein format	Homo sapiens	None	None	None	None	CHEMBL3045	Protein kinase C beta	Homo sapiens	SINGLE PROTEIN	CHEMBL2218924	1	Scientific Literature	Biochem. J.	2013	None
CHEMBL404939		0	289.67	0	1.67	MEK_Inhibitor_II	O=C1C(Cl)=C(N2C(=O)CCC2=O)C(=O)c2ccccc21	Residual Activity	'='	105.0	%				UO_0000187					False	CHEMBL2219401	Millipore: Percentage of residual kinase activity of PRKCB at 10uM relative to control. Control inhibitor: Staurosporine at 10.0uM. Buffer: 20 mM HEPES pH 7.4, 0.03% Triton X-100, 0.1 mM CaCl2, 0.1 mg/mL phosphatidylserine, 10 ug/mL diacylglycerol	B	BAO_0000357	single protein format	Homo sapiens	None	None	None	None	CHEMBL3045	Protein kinase C beta	Homo sapiens	SINGLE PROTEIN	CHEMBL2218924	1	Scientific Literature	Biochem. J.	2013	None
CHEMBL2218925		0	343.22	0	4.15	VEGF_Receptor_2_Kinase_Inhibitor_II	O=C1Nc2ccc(Br)cc2/C1=C\c1cc2c([nH]1)CCCC2	Residual Activity	'='	96.0	%				UO_0000187					False	CHEMBL2219400	Millipore: Percentage of residual kinase activity of PRKCB at 1uM relative to control. Control inhibitor: Staurosporine at 10.0uM. Buffer: 20 mM HEPES pH 7.4, 0.03% Triton X-100, 0.1 mM CaCl2, 0.1 mg/mL phosphatidylserine, 10 ug/mL diacylglycerol	B	BAO_0000357	single protein format	Homo sapiens	None	None	None	None	CHEMBL3045	Protein kinase C beta	Homo sapiens	SINGLE PROTEIN	CHEMBL2218924	1	Scientific Literature	Biochem. J.	2013	None
CHEMBL382590	ANILINOQUINAZOLINE1	0	400.44	0	4.64	Aurora_Kinase_Inhibitor_II	COc1cc2ncnc(Nc3ccc(NC(=O)c4ccccc4)cc3)c2cc1OC	Residual Activity	'='	116.0	%				UO_0000187					False	CHEMBL2219400	Millipore: Percentage of residual kinase activity of PRKCB at 1uM relative to control. Control inhibitor: Staurosporine at 10.0uM. Buffer: 20 mM HEPES pH 7.4, 0.03% Triton X-100, 0.1 mM CaCl2, 0.1 mg/mL phosphatidylserine, 10 ug/mL diacylglycerol	B	BAO_0000357	single protein format	Homo sapiens	None	None	None	None	CHEMBL3045	Protein kinase C beta	Homo sapiens	SINGLE PROTEIN	CHEMBL2218924	1	Scientific Literature	Biochem. J.	2013	None
CHEMBL403183		0	207.25	0	1.81	BAY-117082	Cc1ccc(S(=O)(=O)/C=C/C#N)cc1	Residual Activity	'='	104.0	%				UO_0000187					False	CHEMBL2219402	Millipore: Percentage of residual kinase activity of PRKCB at 1uM relative to control. Control inhibitor: Staurosporine at 10.0uM. Buffer: 20 mM HEPES pH 7.4, 0.03% Triton X-100, 0.1 mM CaCl2, 0.1 mg/mL phosphatidylserine, 10 ug/mL diacylglycerol	B	BAO_0000357	single protein format	Homo sapiens	None	None	None	None	CHEMBL3045	Protein kinase C beta	Homo sapiens	SINGLE PROTEIN	CHEMBL2218924	1	Scientific Literature	Biochem. J.	2013	None
CHEMBL50894	ALSTERPAULLONE	0	293.28	0	3.24	Alsterpaullone	O=C1Cc2c([nH]c3ccc([N+](=O)[O-])cc23)-c2ccccc2N1	Residual Activity	'='	99.0	%				UO_0000187					False	CHEMBL2219402	Millipore: Percentage of residual kinase activity of PRKCB at 1uM relative to control. Control inhibitor: Staurosporine at 10.0uM. Buffer: 20 mM HEPES pH 7.4, 0.03% Triton X-100, 0.1 mM CaCl2, 0.1 mg/mL phosphatidylserine, 10 ug/mL diacylglycerol	B	BAO_0000357	single protein format	Homo sapiens	None	None	None	None	CHEMBL3045	Protein kinase C beta	Homo sapiens	SINGLE PROTEIN	CHEMBL2218924	1	Scientific Literature	Biochem. J.	2013	None
CHEMBL1317546		0	221.26	0	1.43	IC86621	CC(=O)c1ccc(N2CCOCC2)cc1O	Residual Activity	'='	101.0	%				UO_0000187					False	CHEMBL2219401	Millipore: Percentage of residual kinase activity of PRKCB at 10uM relative to control. Control inhibitor: Staurosporine at 10.0uM. Buffer: 20 mM HEPES pH 7.4, 0.03% Triton X-100, 0.1 mM CaCl2, 0.1 mg/mL phosphatidylserine, 10 ug/mL diacylglycerol	B	BAO_0000357	single protein format	Homo sapiens	None	None	None	None	CHEMBL3045	Protein kinase C beta	Homo sapiens	SINGLE PROTEIN	CHEMBL2218924	1	Scientific Literature	Biochem. J.	2013	None
CHEMBL1240885		0	244.23	0	1.82	CGP-57380	Nc1ncnc2[nH]nc(Nc3ccc(F)cc3)c12	Residual Activity	'='	110.0	%				UO_0000187					False	CHEMBL2219401	Millipore: Percentage of residual kinase activity of PRKCB at 10uM relative to control. Control inhibitor: Staurosporine at 10.0uM. Buffer: 20 mM HEPES pH 7.4, 0.03% Triton X-100, 0.1 mM CaCl2, 0.1 mg/mL phosphatidylserine, 10 ug/mL diacylglycerol	B	BAO_0000357	single protein format	Homo sapiens	None	None	None	None	CHEMBL3045	Protein kinase C beta	Homo sapiens	SINGLE PROTEIN	CHEMBL2218924	1	Scientific Literature	Biochem. J.	2013	None
CHEMBL306498	ALOISINE	0	281.36	0	3.98	Aloisine	CCCCc1c(-c2ccc(OC)cc2)[nH]c2nccnc12	Residual Activity	'='	102.0	%				UO_0000187					False	CHEMBL2219403	Millipore: Percentage of residual kinase activity of PRKCB at 10uM relative to control. Control inhibitor: Staurosporine at 10.0uM. Buffer: 20 mM HEPES pH 7.4, 0.03% Triton X-100, 0.1 mM CaCl2, 0.1 mg/mL phosphatidylserine, 10 ug/mL diacylglycerol	B	BAO_0000357	single protein format	Homo sapiens	None	None	None	None	CHEMBL3045	Protein kinase C beta	Homo sapiens	SINGLE PROTEIN	CHEMBL2218924	1	Scientific Literature	Biochem. J.	2013	None
CHEMBL218859	GW445012X	0	266.34	0	3.23	GW445012X	CNC(=O)c1cncc(/C=C/c2c(C)cccc2C)c1	Inhibition	'='	1.56	%				UO_0000187					False	CHEMBL1961900	GSK_PKIS: PKC-beta1 (splice variant) mean inhibition at 0.1 uM [Nanosyn]	B	BAO_0000357	single protein format	None	None	None	None	None	CHEMBL3045	Protein kinase C beta	Homo sapiens	SINGLE PROTEIN	CHEMBL1961873	16	GSK Published Kinase Inhibitor Set			None
CHEMBL434729	GW829906X	0	446.44	1	5.92	GW829906X	Cc1ccc2c(-c3ccnc(Nc4cccc(C(F)(F)F)c4)n3)c(-c3ccccc3)nn2n1	Inhibition	'='	5.0	%				UO_0000187					False	CHEMBL1961911	GSK_PKIS: PKC-beta2 (splice variant) mean inhibition at 1 uM [Nanosyn]	B	BAO_0000357	single protein format	None	None	None	None	None	CHEMBL3045	Protein kinase C beta	Homo sapiens	SINGLE PROTEIN	CHEMBL1961873	16	GSK Published Kinase Inhibitor Set			None
CHEMBL467581	GSK-2219385A	0	520.57	1	3.52	GSK2219385A	COc1cc(C)c(N(C)C(=O)CN(C)C)cc1Nc1nc(Nc2cccc(F)c2C(N)=O)c2cc[nH]c2n1	Inhibition	'='	1.6	%				UO_0000187					False	CHEMBL1961900	GSK_PKIS: PKC-beta1 (splice variant) mean inhibition at 0.1 uM [Nanosyn]	B	BAO_0000357	single protein format	None	None	None	None	None	CHEMBL3045	Protein kinase C beta	Homo sapiens	SINGLE PROTEIN	CHEMBL1961873	16	GSK Published Kinase Inhibitor Set			None
CHEMBL305477	GW829874X	0	374.40	0	3.28	GW829874X	COc1cccc(/C=N/Nc2ncnc3c2cnn3-c2cccc(OC)c2)c1	Inhibition	'='	0.85	%				UO_0000187					False	CHEMBL1961901	GSK_PKIS: PKC-beta1 (splice variant) mean inhibition at 1 uM [Nanosyn]	B	BAO_0000357	single protein format	None	None	None	None	None	CHEMBL3045	Protein kinase C beta	Homo sapiens	SINGLE PROTEIN	CHEMBL1961873	16	GSK Published Kinase Inhibitor Set			None
CHEMBL306884		0	576.56	2	2.49	24 (anti)	O=C(NC1CN2CCC(CC2)C1OC(=O)c1cc(O)c(C(=O)c2c(O)cccc2C(=O)O)c(O)c1)c1ccc(O)cc1	IC50	'='	69.0	nM	7.16			UO_0000065	12.42	0.23	4.67	3.69	False	CHEMBL768099	Inhibition of Protein kinase C beta 2	B	BAO_0000357	single protein format	None	None	None	None	None	CHEMBL3045	Protein kinase C beta	Homo sapiens	SINGLE PROTEIN	CHEMBL1149965	1	Scientific Literature	Bioorg. Med. Chem. Lett.	1995	None
CHEMBL1086670		0	291.68	0	4.11	10,BSc3914	O=C1Nc2ccc(Cl)cc2/C1=C\c1cc(F)cc(F)c1	Inhibition						Not Active						False	CHEMBL1108315	Inhibition of PKCbeta2	B	BAO_0000357	single protein format	None	None	None	None	None	CHEMBL3045	Protein kinase C beta	Homo sapiens	SINGLE PROTEIN	CHEMBL1157898	1	Scientific Literature	Bioorg. Med. Chem. Lett.	2010	None
CHEMBL565286		0	276.30	0	3.09	6	O=C1OC(/C=C/c2ccccc2)=N/C1=C\c1cccnc1	Inhibition						Not Active						False	CHEMBL1041491	Inhibition of PKCbeta2 at 10 uM	B	BAO_0000357	single protein format	None	None	None	None	None	CHEMBL3045	Protein kinase C beta	Homo sapiens	SINGLE PROTEIN	CHEMBL1154675	1	Scientific Literature	J. Med. Chem.	2009	None
CHEMBL67241	GW794607X	0	372.44	0	3.48	GW794607X	CCCNc1cccc(-n2ncc3c(N/N=C/c4ccncc4)ncnc32)c1	Inhibition	'='	3.89	%				UO_0000187					False	CHEMBL1961911	GSK_PKIS: PKC-beta2 (splice variant) mean inhibition at 1 uM [Nanosyn]	B	BAO_0000357	single protein format	None	None	None	None	None	CHEMBL3045	Protein kinase C beta	Homo sapiens	SINGLE PROTEIN	CHEMBL1961873	16	GSK Published Kinase Inhibitor Set			None
CHEMBL67241	GW794607X	0	372.44	0	3.48	GW794607X	CCCNc1cccc(-n2ncc3c(N/N=C/c4ccncc4)ncnc32)c1	Inhibition	'='	1.35	%				UO_0000187					False	CHEMBL1961900	GSK_PKIS: PKC-beta1 (splice variant) mean inhibition at 0.1 uM [Nanosyn]	B	BAO_0000357	single protein format	None	None	None	None	None	CHEMBL3045	Protein kinase C beta	Homo sapiens	SINGLE PROTEIN	CHEMBL1961873	16	GSK Published Kinase Inhibitor Set			None
CHEMBL67241	GW794607X	0	372.44	0	3.48	GW794607X	CCCNc1cccc(-n2ncc3c(N/N=C/c4ccncc4)ncnc32)c1	Inhibition	'='	3.39	%				UO_0000187					False	CHEMBL1961910	GSK_PKIS: PKC-beta2 (splice variant) mean inhibition at 0.1 uM [Nanosyn]	B	BAO_0000357	single protein format	None	None	None	None	None	CHEMBL3045	Protein kinase C beta	Homo sapiens	SINGLE PROTEIN	CHEMBL1961873	16	GSK Published Kinase Inhibitor Set			None
CHEMBL428877		0	443.53	1	5.43	SB-242719	CCc1ccc(Oc2nccc(-c3c(-c4ccc(F)cc4)ncn3C3CCNCC3)n2)cc1	Inhibition	'='	14.86	%				UO_0000187					False	CHEMBL1961901	GSK_PKIS: PKC-beta1 (splice variant) mean inhibition at 1 uM [Nanosyn]	B	BAO_0000357	single protein format	None	None	None	None	None	CHEMBL3045	Protein kinase C beta	Homo sapiens	SINGLE PROTEIN	CHEMBL1961873	16	GSK Published Kinase Inhibitor Set			None
CHEMBL251549	GW782612X	0	345.37	0	2.94	GW782612X	NC(=O)c1cccc(Nc2nccc(Nc3cccc4[nH]ncc34)n2)c1	Inhibition	'='	2.07	%				UO_0000187					False	CHEMBL1961901	GSK_PKIS: PKC-beta1 (splice variant) mean inhibition at 1 uM [Nanosyn]	B	BAO_0000357	single protein format	None	None	None	None	None	CHEMBL3045	Protein kinase C beta	Homo sapiens	SINGLE PROTEIN	CHEMBL1961873	16	GSK Published Kinase Inhibitor Set			None
CHEMBL179465	GW621970X	0	376.41	0	4.03	GW621970X	CCS(=O)(=O)c1ccc(OC)c(Nc2ncc(-c3cccc(F)c3)o2)c1	Inhibition	'='	1.9	%				UO_0000187					False	CHEMBL1961910	GSK_PKIS: PKC-beta2 (splice variant) mean inhibition at 0.1 uM [Nanosyn]	B	BAO_0000357	single protein format	None	None	None	None	None	CHEMBL3045	Protein kinase C beta	Homo sapiens	SINGLE PROTEIN	CHEMBL1961873	16	GSK Published Kinase Inhibitor Set			None
CHEMBL435240		0	268.36	0	2.60	(-)1	COn1cc2c3c(cccc31)[C@@H]1C=C(C)CN(C)[C@@H]1C2	Inhibition						Not Active						False	CHEMBL766517	Inhibition of Protein Kinase C beta at 10 uM Histone H1 substrate (Inactive)	B	BAO_0000357	single protein format	None	None	None	None	None	CHEMBL3045	Protein kinase C beta	Homo sapiens	SINGLE PROTEIN	CHEMBL1131644	1	Scientific Literature	Bioorg. Med. Chem. Lett.	1998	None
CHEMBL272026	GW290597X	0	467.51	0	1.12	GW290597X	NS(=O)(=O)c1ccc(N/N=C2\C(=O)Nc3ccc(C(=O)NCCCn4ccnc4)cc32)cc1	Inhibition	'='	2.11	%				UO_0000187					False	CHEMBL1961910	GSK_PKIS: PKC-beta2 (splice variant) mean inhibition at 0.1 uM [Nanosyn]	B	BAO_0000357	single protein format	None	None	None	None	None	CHEMBL3045	Protein kinase C beta	Homo sapiens	SINGLE PROTEIN	CHEMBL1961873	16	GSK Published Kinase Inhibitor Set			None
CHEMBL59687		0	549.54	2	1.72	3	O=C(N[C@@H]1CCCNC[C@H]1NC(=O)c1ccc(O)cc1)c1cc(O)c(C(=O)c2c(O)cccc2C(=O)O)c(O)c1	IC50	'='	630.0	nM	6.20			UO_0000065	11.28	0.21	4.48	3.02	False	CHEMBL761767	Inhibition of Protein kinase C beta 1	B	BAO_0000357	single protein format	None	None	None	None	None	CHEMBL3045	Protein kinase C beta	Homo sapiens	SINGLE PROTEIN	CHEMBL1128809	1	Scientific Literature	Bioorg. Med. Chem. Lett.	1995	None
CHEMBL60455		0	535.51	2	3.19	9	O=C(N[C@@H]1CCC[C@H]1COC(=O)c1cc(O)c(C(=O)c2c(O)cccc2C(=O)O)c(O)c1)c1ccc(O)cc1	IC50	'='	40.0	nM	7.40			UO_0000065	13.81	0.26	4.21	3.88	False	CHEMBL761767	Inhibition of Protein kinase C beta 1	B	BAO_0000357	single protein format	None	None	None	None	None	CHEMBL3045	Protein kinase C beta	Homo sapiens	SINGLE PROTEIN	CHEMBL1128809	1	Scientific Literature	Bioorg. Med. Chem. Lett.	1995	None
CHEMBL60455		0	535.51	2	3.19	9	O=C(N[C@@H]1CCC[C@H]1COC(=O)c1cc(O)c(C(=O)c2c(O)cccc2C(=O)O)c(O)c1)c1ccc(O)cc1	IC50	'='	30.0	nM	7.52			UO_0000065	14.05	0.26	4.33	3.95	False	CHEMBL768107	Inhibition of Protein kinase C beta 2	B	BAO_0000357	single protein format	None	None	None	None	None	CHEMBL3045	Protein kinase C beta	Homo sapiens	SINGLE PROTEIN	CHEMBL1128809	1	Scientific Literature	Bioorg. Med. Chem. Lett.	1995	None
CHEMBL3964302		0	476.57	None	None	BDBM153871	C.CCCN1CCN(C(=O)N2Cc3c(NC(=O)c4ccc(F)cc4F)n[nH]c3C2(C)C)[C@@H](C)C1	Ki	'='	87.3	nM	7.06		295320	UO_0000065	14.81	None	None	None	False	CHEMBL3705825	Inhibition Assay: Protein Kinase C beta 2 (PKC beta II) catalyzes the production of ADP from ATP that accompanies the phosphoryl transfer to the PKC Pseudosubstrate peptide (A->S, RFARKGSLRQKNV). This transfer is coupled to the oxidation of p-NADH through the activities of Pyruvate Kinase (PK) and Lactate Dehydrogenase (LDH). (3-NADH conversion to NAD+ is monitored by the decrease in absorbance a…	B	BAO_0000357	single protein format	Homo sapiens	None	None	None	None	CHEMBL3045	Protein kinase C beta	Homo sapiens	SINGLE PROTEIN	CHEMBL3638838	37	BindingDB Database		2015	None
CHEMBL3662844		0	469.57	0	3.32	BDBM153894	CC[C@H]1CN2CCC[C@@]2(C)CN1C(=O)N1Cc2c(NC(=O)c3ccc(F)cn3)n[nH]c2C1(C)C	Ki	'='	75.2	nM	7.12		295343	UO_0000065	15.17	0.29	3.80	7.31	False	CHEMBL3705825	Inhibition Assay: Protein Kinase C beta 2 (PKC beta II) catalyzes the production of ADP from ATP that accompanies the phosphoryl transfer to the PKC Pseudosubstrate peptide (A->S, RFARKGSLRQKNV). This transfer is coupled to the oxidation of p-NADH through the activities of Pyruvate Kinase (PK) and Lactate Dehydrogenase (LDH). (3-NADH conversion to NAD+ is monitored by the decrease in absorbance a…	B	BAO_0000357	single protein format	Homo sapiens	None	None	None	None	CHEMBL3045	Protein kinase C beta	Homo sapiens	SINGLE PROTEIN	CHEMBL3638838	37	BindingDB Database		2015	None
CHEMBL3662875		0	431.57	0	2.62	BDBM153925	Cc1nc(C(=O)Nc2n[nH]c3c2CN(C(=O)N2C[C@@H](C)N(C)C[C@@H]2C)C3(C)C)cs1	Ki	'='	35.1	nM	7.46		295374	UO_0000065	17.27	0.34	4.83	7.65	False	CHEMBL3705825	Inhibition Assay: Protein Kinase C beta 2 (PKC beta II) catalyzes the production of ADP from ATP that accompanies the phosphoryl transfer to the PKC Pseudosubstrate peptide (A->S, RFARKGSLRQKNV). This transfer is coupled to the oxidation of p-NADH through the activities of Pyruvate Kinase (PK) and Lactate Dehydrogenase (LDH). (3-NADH conversion to NAD+ is monitored by the decrease in absorbance a…	B	BAO_0000357	single protein format	Homo sapiens	None	None	None	None	CHEMBL3045	Protein kinase C beta	Homo sapiens	SINGLE PROTEIN	CHEMBL3638838	37	BindingDB Database		2015	None
CHEMBL3662912		0	499.62	0	2.95	BDBM153965	Cc1cc(C(=O)Nc2n[nH]c3c2CN(C(=O)N2C[C@@H](C)N(CC4CCOCC4)C[C@@H]2C)C3(C)C)on1	Ki	'='	38.1	nM	7.42		295414	UO_0000065	14.85	0.28	4.47	6.19	False	CHEMBL3705825	Inhibition Assay: Protein Kinase C beta 2 (PKC beta II) catalyzes the production of ADP from ATP that accompanies the phosphoryl transfer to the PKC Pseudosubstrate peptide (A->S, RFARKGSLRQKNV). This transfer is coupled to the oxidation of p-NADH through the activities of Pyruvate Kinase (PK) and Lactate Dehydrogenase (LDH). (3-NADH conversion to NAD+ is monitored by the decrease in absorbance a…	B	BAO_0000357	single protein format	Homo sapiens	None	None	None	None	CHEMBL3045	Protein kinase C beta	Homo sapiens	SINGLE PROTEIN	CHEMBL3638838	37	BindingDB Database		2015	None
CHEMBL1909406		0	333.82	0	3.86	SKF-86002-A2	Cl.Fc1ccc(-c2nc3n(c2-c2ccncc2)CCS3)cc1	Inhibition	'='	0.64	%				UO_0000187					False	CHEMBL1961900	GSK_PKIS: PKC-beta1 (splice variant) mean inhibition at 0.1 uM [Nanosyn]	B	BAO_0000357	single protein format	None	None	None	None	None	CHEMBL3045	Protein kinase C beta	Homo sapiens	SINGLE PROTEIN	CHEMBL1961873	16	GSK Published Kinase Inhibitor Set			None
CHEMBL1909406		0	333.82	0	3.86	SKF-86002-A2	Cl.Fc1ccc(-c2nc3n(c2-c2ccncc2)CCS3)cc1	Inhibition	'='	1.53	%				UO_0000187					False	CHEMBL1961910	GSK_PKIS: PKC-beta2 (splice variant) mean inhibition at 0.1 uM [Nanosyn]	B	BAO_0000357	single protein format	None	None	None	None	None	CHEMBL3045	Protein kinase C beta	Homo sapiens	SINGLE PROTEIN	CHEMBL1961873	16	GSK Published Kinase Inhibitor Set			None
CHEMBL381948	GW680975X	0	316.34	0	4.34	GW680975X	Fc1ccc(-c2cc(-c3c[nH]nc3-c3ccccn3)ccn2)cc1	Inhibition	'='	1.07	%				UO_0000187					False	CHEMBL1961911	GSK_PKIS: PKC-beta2 (splice variant) mean inhibition at 1 uM [Nanosyn]	B	BAO_0000357	single protein format	None	None	None	None	None	CHEMBL3045	Protein kinase C beta	Homo sapiens	SINGLE PROTEIN	CHEMBL1961873	16	GSK Published Kinase Inhibitor Set			None
CHEMBL495771	GW708336X	0	337.39	0	1.60	GW708336X	c1cc(-c2cnn3nc(N4CCOCC4)ccc23)nc(NC2CC2)n1	Inhibition	'='	1.89	%				UO_0000187					False	CHEMBL1961911	GSK_PKIS: PKC-beta2 (splice variant) mean inhibition at 1 uM [Nanosyn]	B	BAO_0000357	single protein format	None	None	None	None	None	CHEMBL3045	Protein kinase C beta	Homo sapiens	SINGLE PROTEIN	CHEMBL1961873	16	GSK Published Kinase Inhibitor Set			None
CHEMBL1909396	GW768505A	0	573.93	2	6.95	GW768505A	COc1ccc(-c2oc3ncnc(N)c3c2-c2ccc(NC(=O)Nc3cc(C(F)(F)F)ccc3F)cc2)cc1.Cl	Inhibition	'='	3.38	%				UO_0000187					False	CHEMBL1961900	GSK_PKIS: PKC-beta1 (splice variant) mean inhibition at 0.1 uM [Nanosyn]	B	BAO_0000357	single protein format	None	None	None	None	None	CHEMBL3045	Protein kinase C beta	Homo sapiens	SINGLE PROTEIN	CHEMBL1961873	16	GSK Published Kinase Inhibitor Set			None
CHEMBL1909396	GW768505A	0	573.93	2	6.95	GW768505A	COc1ccc(-c2oc3ncnc(N)c3c2-c2ccc(NC(=O)Nc3cc(C(F)(F)F)ccc3F)cc2)cc1.Cl	Inhibition	'='	4.49	%				UO_0000187					False	CHEMBL1961911	GSK_PKIS: PKC-beta2 (splice variant) mean inhibition at 1 uM [Nanosyn]	B	BAO_0000357	single protein format	None	None	None	None	None	CHEMBL3045	Protein kinase C beta	Homo sapiens	SINGLE PROTEIN	CHEMBL1961873	16	GSK Published Kinase Inhibitor Set			None
CHEMBL267228		0	371.40	0	4.03	SB-431533	OCc1ccc(-c2nc(-c3ccccn3)c(-c3ccc4c(c3)OCO4)[nH]2)cc1	Inhibition	'='	0.21	%				UO_0000187					False	CHEMBL1961900	GSK_PKIS: PKC-beta1 (splice variant) mean inhibition at 0.1 uM [Nanosyn]	B	BAO_0000357	single protein format	None	None	None	None	None	CHEMBL3045	Protein kinase C beta	Homo sapiens	SINGLE PROTEIN	CHEMBL1961873	16	GSK Published Kinase Inhibitor Set			None
CHEMBL524901	GW683109X	0	339.40	0	1.32	GW683109X	c1cnn2ncc(-c3ccnc(NCCCN4CCOCC4)n3)c2c1	Inhibition	'='	1.96	%				UO_0000187					False	CHEMBL1961910	GSK_PKIS: PKC-beta2 (splice variant) mean inhibition at 0.1 uM [Nanosyn]	B	BAO_0000357	single protein format	None	None	None	None	None	CHEMBL3045	Protein kinase C beta	Homo sapiens	SINGLE PROTEIN	CHEMBL1961873	16	GSK Published Kinase Inhibitor Set			None
CHEMBL3297762		0	512.10	1	3.80	15a	CN1CCN(C[C@@H](NC(=O)C[C@H]2CNC(=O)c3cc(-c4cccc(Cl)c4)cn32)C2CCCCC2)CC1	IC50	'>'	10000.0	nM				UO_0000065					False	CHEMBL3300859	Inhibition of PKC-beta (unknown origin)	B	BAO_0000357	single protein format	Homo sapiens	None	None	None	None	CHEMBL3045	Protein kinase C beta	Homo sapiens	SINGLE PROTEIN	CHEMBL3297733	1	Scientific Literature	Bioorg. Med. Chem.	2013	None
CHEMBL102858		0	403.61	1	5.29	5 (9-DecylbenzolactoneV8)	CCCCCCCCCCc1ccc2c(c1)N(C)[C@@H](C(C)C)C(=O)O[C@H](CO)C2	Ki	'='	1140.0	nM	5.94			UO_0000065	14.72	0.28	0.65	11.94	False	CHEMBL768247	Displacement of [3H]PDBu from protein kinase C Beta-C1A domain	B	BAO_0000357	single protein format	None	None	None	None	None	CHEMBL3045	Protein kinase C beta	Homo sapiens	SINGLE PROTEIN	CHEMBL1136201	1	Scientific Literature	Bioorg. Med. Chem. Lett.	2003	None
CHEMBL53596		0	438.53	0	3.97	1b	CN1CCC(n2cc(C3=C(c4cn(C)c5ccccc45)C(=O)NC3=O)c3ccccc32)CC1	IC50	'='	10.0	nM	8.00			UO_0000065	18.24	0.33	4.03	13.50	False	CHEMBL764582	Inhibition of Protein kinase C beta 2	B	BAO_0000357	single protein format	Homo sapiens	None	None	None	None	CHEMBL3045	Protein kinase C beta	Homo sapiens	SINGLE PROTEIN	CHEMBL1136405	1	Scientific Literature	Bioorg. Med. Chem. Lett.	2003	None
CHEMBL1084411		0	463.59	0	4.80	8	Cc1c(Nc2c(C#N)cncc2/C=C/c2cccc(CN3CCN(C)CC3)n2)ccc2[nH]ccc12	IC50	'='	700.0	nM	6.16			UO_0000065	13.28	0.24	1.35	7.34	False	CHEMBL1105157	Inhibition of PKCbeta	B	BAO_0000357	single protein format	None	None	None	None	None	CHEMBL3045	Protein kinase C beta	Homo sapiens	SINGLE PROTEIN	CHEMBL1155381	1	Scientific Literature	Bioorg. Med. Chem. Lett.	2010	None
CHEMBL52529		0	521.48	2	2.95	5	O=C(N[C@@H]1CCC[C@H]1OC(=O)c1cc(O)c(C(=O)c2c(O)cccc2C(=O)O)c(O)c1)c1ccc(O)cc1	IC50	'='	40.0	nM	7.40			UO_0000065	14.19	0.27	4.45	3.88	True	CHEMBL761762	Inhibition of human Protein kinase C beta 1	B	BAO_0000357	single protein format	Homo sapiens	None	None	None	None	CHEMBL3045	Protein kinase C beta	Homo sapiens	SINGLE PROTEIN	CHEMBL1150040	1	Scientific Literature	Bioorg. Med. Chem. Lett.	1995	None
CHEMBL54382		0	452.56	0	4.36	1j	CCN1CCC(n2cc(C3=C(c4cn(C)c5ccccc45)C(=O)NC3=O)c3ccccc32)CC1	IC50	'='	20.0	nM	7.70			UO_0000065	17.01	0.31	3.34	12.99	False	CHEMBL761758	Inhibition of Protein kinase C beta 1	B	BAO_0000357	single protein format	Homo sapiens	None	None	None	None	CHEMBL3045	Protein kinase C beta	Homo sapiens	SINGLE PROTEIN	CHEMBL1136405	1	Scientific Literature	Bioorg. Med. Chem. Lett.	2003	None
CHEMBL381604	GW799251X	0	446.87	0	4.36	GW799251X	Nc1nccc(C#Cc2cncnc2Nc2ccc(OCc3cccc(F)c3)c(Cl)c2)n1	Inhibition	'='	1.49	%				UO_0000187					False	CHEMBL1961911	GSK_PKIS: PKC-beta2 (splice variant) mean inhibition at 1 uM [Nanosyn]	B	BAO_0000357	single protein format	None	None	None	None	None	CHEMBL3045	Protein kinase C beta	Homo sapiens	SINGLE PROTEIN	CHEMBL1961873	16	GSK Published Kinase Inhibitor Set			None
CHEMBL365286	GW549034X	0	229.24	0	1.69	GW549034X	CCn1c(-c2nonc2N)nc2ccccc21	Inhibition	'='	46.48	%				UO_0000187					False	CHEMBL1961901	GSK_PKIS: PKC-beta1 (splice variant) mean inhibition at 1 uM [Nanosyn]	B	BAO_0000357	single protein format	None	None	None	None	None	CHEMBL3045	Protein kinase C beta	Homo sapiens	SINGLE PROTEIN	CHEMBL1961873	16	GSK Published Kinase Inhibitor Set			None
CHEMBL272414	GW416469X	0	358.42	0	1.81	GW416469X	CN(C)c1ccc2c(c1)/C(=C/Nc1ccc(S(N)(=O)=O)cc1)C(=O)N2	Inhibition	'='	1.61	%				UO_0000187					False	CHEMBL1961910	GSK_PKIS: PKC-beta2 (splice variant) mean inhibition at 0.1 uM [Nanosyn]	B	BAO_0000357	single protein format	None	None	None	None	None	CHEMBL3045	Protein kinase C beta	Homo sapiens	SINGLE PROTEIN	CHEMBL1961873	16	GSK Published Kinase Inhibitor Set			None
CHEMBL1909351	GW824645A	0	368.82	0	2.61	GW824645A	Cl.NS(=O)(=O)c1cccc(Nc2cc(-c3ccc(F)cc3)n[nH]2)c1	Inhibition	'='	3.53	%				UO_0000187					False	CHEMBL1961911	GSK_PKIS: PKC-beta2 (splice variant) mean inhibition at 1 uM [Nanosyn]	B	BAO_0000357	single protein format	None	None	None	None	None	CHEMBL3045	Protein kinase C beta	Homo sapiens	SINGLE PROTEIN	CHEMBL1961873	16	GSK Published Kinase Inhibitor Set			None
CHEMBL156263		0	294.31	0	2.17	SB-376719	COc1ccccc1C1=C(Nc2ccccc2)C(=O)NC1=O	Inhibition	'='	5.42	%				UO_0000187					False	CHEMBL1961910	GSK_PKIS: PKC-beta2 (splice variant) mean inhibition at 0.1 uM [Nanosyn]	B	BAO_0000357	single protein format	None	None	None	None	None	CHEMBL3045	Protein kinase C beta	Homo sapiens	SINGLE PROTEIN	CHEMBL1961873	16	GSK Published Kinase Inhibitor Set			None
CHEMBL479079	GW612286X	0	406.45	0	4.17	GW612286X	COc1cc(Nc2nccc(Nc3ccc4c(C)n[nH]c4c3)n2)cc(OC)c1OC	Inhibition	'='	1.4	%				UO_0000187					False	CHEMBL1961900	GSK_PKIS: PKC-beta1 (splice variant) mean inhibition at 0.1 uM [Nanosyn]	B	BAO_0000357	single protein format	None	None	None	None	None	CHEMBL3045	Protein kinase C beta	Homo sapiens	SINGLE PROTEIN	CHEMBL1961873	16	GSK Published Kinase Inhibitor Set			None
CHEMBL207410	GW772405X	0	486.93	1	5.35	GW772405X	CNC(=O)c1cccc(C#Cc2cncnc2Nc2ccc(OCc3cccc(F)c3)c(Cl)c2)c1	Inhibition	'='	1.77	%				UO_0000187					False	CHEMBL1961901	GSK_PKIS: PKC-beta1 (splice variant) mean inhibition at 1 uM [Nanosyn]	B	BAO_0000357	single protein format	None	None	None	None	None	CHEMBL3045	Protein kinase C beta	Homo sapiens	SINGLE PROTEIN	CHEMBL1961873	16	GSK Published Kinase Inhibitor Set			None
CHEMBL230592	GSK-635416A	0	453.54	0	3.89	GSK635416A	CNC(=O)c1cc(-c2ccc(F)cc2)cc(-c2ccc(S(=O)(=O)N3CCCC3)cc2)c1N	Inhibition	'='	0.24	%				UO_0000187					False	CHEMBL1961901	GSK_PKIS: PKC-beta1 (splice variant) mean inhibition at 1 uM [Nanosyn]	B	BAO_0000357	single protein format	None	None	None	None	None	CHEMBL3045	Protein kinase C beta	Homo sapiens	SINGLE PROTEIN	CHEMBL1961873	16	GSK Published Kinase Inhibitor Set			None
CHEMBL188240		0	274.28	0	1.48	SB-737198	CCOc1nccc2c1nc(-c1nonc1N)n2CC	Inhibition	'='	39.67	%				UO_0000187					False	CHEMBL1961901	GSK_PKIS: PKC-beta1 (splice variant) mean inhibition at 1 uM [Nanosyn]	B	BAO_0000357	single protein format	None	None	None	None	None	CHEMBL3045	Protein kinase C beta	Homo sapiens	SINGLE PROTEIN	CHEMBL1961873	16	GSK Published Kinase Inhibitor Set			None
CHEMBL365663	GW780159X	0	338.82	0	4.66	GW780159X	Nc1nc(-c2cccc(Cl)c2)c(-c2ccc3ncccc3n2)s1	Inhibition	'='	4.87	%				UO_0000187					False	CHEMBL1961901	GSK_PKIS: PKC-beta1 (splice variant) mean inhibition at 1 uM [Nanosyn]	B	BAO_0000357	single protein format	None	None	None	None	None	CHEMBL3045	Protein kinase C beta	Homo sapiens	SINGLE PROTEIN	CHEMBL1961873	16	GSK Published Kinase Inhibitor Set			None
CHEMBL505915	GSK-1751853A	0	601.69	1	3.61	GSK1751853A	COc1cc2c(cc1Nc1nc(Nc3cccc(F)c3C(N)=O)c3cc[nH]c3n1)N(C(=O)CN1CCN(C(C)C)CC1)CC2	Inhibition	'='	0.6	%				UO_0000187					False	CHEMBL1961900	GSK_PKIS: PKC-beta1 (splice variant) mean inhibition at 0.1 uM [Nanosyn]	B	BAO_0000357	single protein format	None	None	None	None	None	CHEMBL3045	Protein kinase C beta	Homo sapiens	SINGLE PROTEIN	CHEMBL1961873	16	GSK Published Kinase Inhibitor Set			None
CHEMBL1909410	GSK-259178A	0	728.70	2	5.27	GSK259178A	O=C(O)C(F)(F)F.O=C(O[C@H]1CN[C@H](C#Cc2cc3ncnc(Nc4ccc5c(ccn5Cc5cc(F)ccc5F)c4)c3s2)C1)N1CCOCC1	Inhibition	'='	1.27	%				UO_0000187					False	CHEMBL1961901	GSK_PKIS: PKC-beta1 (splice variant) mean inhibition at 1 uM [Nanosyn]	B	BAO_0000357	single protein format	None	None	None	None	None	CHEMBL3045	Protein kinase C beta	Homo sapiens	SINGLE PROTEIN	CHEMBL1961873	16	GSK Published Kinase Inhibitor Set			None
CHEMBL269985	GW701032X	0	413.48	0	4.96	GW701032X	COc1ccc(CNC(=O)c2ccc(-c3cc(-c4nnc(C)o4)ccc3C)cc2)cc1	Inhibition	'='	3.61	%				UO_0000187					False	CHEMBL1961911	GSK_PKIS: PKC-beta2 (splice variant) mean inhibition at 1 uM [Nanosyn]	B	BAO_0000357	single protein format	None	None	None	None	None	CHEMBL3045	Protein kinase C beta	Homo sapiens	SINGLE PROTEIN	CHEMBL1961873	16	GSK Published Kinase Inhibitor Set			None
CHEMBL505915	GSK-1751853A	0	601.69	1	3.61	GSK1751853A	COc1cc2c(cc1Nc1nc(Nc3cccc(F)c3C(N)=O)c3cc[nH]c3n1)N(C(=O)CN1CCN(C(C)C)CC1)CC2	Inhibition	'='	3.47	%				UO_0000187					False	CHEMBL1961901	GSK_PKIS: PKC-beta1 (splice variant) mean inhibition at 1 uM [Nanosyn]	B	BAO_0000357	single protein format	None	None	None	None	None	CHEMBL3045	Protein kinase C beta	Homo sapiens	SINGLE PROTEIN	CHEMBL1961873	16	GSK Published Kinase Inhibitor Set			None
CHEMBL230597	GSK-586581A	0	381.46	0	3.07	GSK586581A	CS(=O)(=O)Nc1ccc(-c2cc(-c3ccccc3)cc(C(N)=O)c2N)cc1	Inhibition	'='	1.98	%				UO_0000187					False	CHEMBL1961911	GSK_PKIS: PKC-beta2 (splice variant) mean inhibition at 1 uM [Nanosyn]	B	BAO_0000357	single protein format	None	None	None	None	None	CHEMBL3045	Protein kinase C beta	Homo sapiens	SINGLE PROTEIN	CHEMBL1961873	16	GSK Published Kinase Inhibitor Set			None
CHEMBL368416		0	490.57	0	3.89	8d	CN(C)CCCn1nc(C2=C(c3cn(-c4cccnc4)c4ccccc34)C(=O)NC2=O)c2ccccc21	IC50	'='	82.0	nM	7.09			UO_0000065					False	CHEMBL834104	Inhibition of IL-8 release by HEK293 cells expressing PKC-beta2	F	BAO_0000219	cell-based format	None	None	None	HEK293	None	CHEMBL3045	Protein kinase C beta	Homo sapiens	SINGLE PROTEIN	CHEMBL1142718	1	Scientific Literature	J. Med. Chem.	2005	CHEMBL3307715
CHEMBL1909368	GW683134A	0	575.91	2	7.00	GW683134A	Cl.O=C(Nc1ccc(Oc2ccc3[nH]c(NC(=O)c4ccco4)nc3c2)cc1)Nc1cc(C(F)(F)F)ccc1F	Inhibition	'='	1.61	%				UO_0000187					False	CHEMBL1961911	GSK_PKIS: PKC-beta2 (splice variant) mean inhibition at 1 uM [Nanosyn]	B	BAO_0000357	single protein format	None	None	None	None	None	CHEMBL3045	Protein kinase C beta	Homo sapiens	SINGLE PROTEIN	CHEMBL1961873	16	GSK Published Kinase Inhibitor Set			None
CHEMBL183993	GW811761X	0	400.36	0	4.35	GW811761X	CCOc1ccc2c(-c3ccnc(Nc4cccc(C(F)(F)F)c4)n3)cnn2n1	Inhibition	'='	0.67	%				UO_0000187					False	CHEMBL1961901	GSK_PKIS: PKC-beta1 (splice variant) mean inhibition at 1 uM [Nanosyn]	B	BAO_0000357	single protein format	None	None	None	None	None	CHEMBL3045	Protein kinase C beta	Homo sapiens	SINGLE PROTEIN	CHEMBL1961873	16	GSK Published Kinase Inhibitor Set			None
CHEMBL269985	GW701032X	0	413.48	0	4.96	GW701032X	COc1ccc(CNC(=O)c2ccc(-c3cc(-c4nnc(C)o4)ccc3C)cc2)cc1	Inhibition	'='	6.66	%				UO_0000187					False	CHEMBL1961900	GSK_PKIS: PKC-beta1 (splice variant) mean inhibition at 0.1 uM [Nanosyn]	B	BAO_0000357	single protein format	None	None	None	None	None	CHEMBL3045	Protein kinase C beta	Homo sapiens	SINGLE PROTEIN	CHEMBL1961873	16	GSK Published Kinase Inhibitor Set			None
CHEMBL156524		0	324.77	0	2.77	SB-333612	O=C1NC(=O)C(N2CCc3ccccc32)=C1c1ccc(Cl)cc1	Inhibition	'='	1.71	%				UO_0000187					False	CHEMBL1961910	GSK_PKIS: PKC-beta2 (splice variant) mean inhibition at 0.1 uM [Nanosyn]	B	BAO_0000357	single protein format	None	None	None	None	None	CHEMBL3045	Protein kinase C beta	Homo sapiens	SINGLE PROTEIN	CHEMBL1961873	16	GSK Published Kinase Inhibitor Set			None
CHEMBL517666	GW796921X	0	336.44	0	4.15	GW796921X	CCC(=O)Nc1ccc(C)c(-c2ccc(C(=O)NCC3CC3)cc2)c1	Inhibition	'='	-0.89	%				UO_0000187					False	CHEMBL1961901	GSK_PKIS: PKC-beta1 (splice variant) mean inhibition at 1 uM [Nanosyn]	B	BAO_0000357	single protein format	None	None	None	None	None	CHEMBL3045	Protein kinase C beta	Homo sapiens	SINGLE PROTEIN	CHEMBL1961873	16	GSK Published Kinase Inhibitor Set			None
CHEMBL160937		0	314.73	0	2.53	SB-390527	O=C1NC(=O)C(c2ccccc2Cl)=C1Nc1cccc(O)c1	Inhibition	'='	0.31	%				UO_0000187					False	CHEMBL1961900	GSK_PKIS: PKC-beta1 (splice variant) mean inhibition at 0.1 uM [Nanosyn]	B	BAO_0000357	single protein format	None	None	None	None	None	CHEMBL3045	Protein kinase C beta	Homo sapiens	SINGLE PROTEIN	CHEMBL1961873	16	GSK Published Kinase Inhibitor Set			None
CHEMBL385426	GW450241X	0	294.40	0	3.74	GW450241X	CCc1cccc(CC)c1/C=C/c1cncc(C(=O)NC)c1	Inhibition	'='	0.14	%				UO_0000187					False	CHEMBL1961910	GSK_PKIS: PKC-beta2 (splice variant) mean inhibition at 0.1 uM [Nanosyn]	B	BAO_0000357	single protein format	None	None	None	None	None	CHEMBL3045	Protein kinase C beta	Homo sapiens	SINGLE PROTEIN	CHEMBL1961873	16	GSK Published Kinase Inhibitor Set			None
CHEMBL231623	GSK-620503A	0	307.33	0	3.24	GSK620503A	NC(=O)c1cc(-c2ccc(F)cc2)cc(-c2ccncc2)c1N	Inhibition	'='	1.46	%				UO_0000187					False	CHEMBL1961910	GSK_PKIS: PKC-beta2 (splice variant) mean inhibition at 0.1 uM [Nanosyn]	B	BAO_0000357	single protein format	None	None	None	None	None	CHEMBL3045	Protein kinase C beta	Homo sapiens	SINGLE PROTEIN	CHEMBL1961873	16	GSK Published Kinase Inhibitor Set			None
CHEMBL3662944		0	482.59	0	2.20	BDBM153997	C[C@H]1CN(C2CCOCC2)[C@H](C)CN1C(=O)N1Cc2c(NC(=O)c3ccncn3)n[nH]c2C1(C)C	Ki	'='	24.0	nM	7.62		295446	UO_0000065	15.79	0.30	5.42	6.37	False	CHEMBL3705825	Inhibition Assay: Protein Kinase C beta 2 (PKC beta II) catalyzes the production of ADP from ATP that accompanies the phosphoryl transfer to the PKC Pseudosubstrate peptide (A->S, RFARKGSLRQKNV). This transfer is coupled to the oxidation of p-NADH through the activities of Pyruvate Kinase (PK) and Lactate Dehydrogenase (LDH). (3-NADH conversion to NAD+ is monitored by the decrease in absorbance a…	B	BAO_0000357	single protein format	Homo sapiens	None	None	None	None	CHEMBL3045	Protein kinase C beta	Homo sapiens	SINGLE PROTEIN	CHEMBL3638838	37	BindingDB Database		2015	None
CHEMBL63728	GW644007X	0	326.36	0	2.57	GW644007X	COc1cc(/C=N/Nc2ncnc3c2cnn3C(C)C)ccc1O	Inhibition	'='	3.01	%				UO_0000187					False	CHEMBL1961901	GSK_PKIS: PKC-beta1 (splice variant) mean inhibition at 1 uM [Nanosyn]	B	BAO_0000357	single protein format	None	None	None	None	None	CHEMBL3045	Protein kinase C beta	Homo sapiens	SINGLE PROTEIN	CHEMBL1961873	16	GSK Published Kinase Inhibitor Set			None
CHEMBL507329	GW869810X	0	608.10	2	5.36	GW869810X	O=C(O[C@H]1CN[C@H](C#Cc2cc3ncnc(Nc4ccc(OCc5cccc(F)c5)c(Cl)c4)c3s2)C1)N1CCOCC1	Inhibition	'='	2.11	%				UO_0000187					False	CHEMBL1961910	GSK_PKIS: PKC-beta2 (splice variant) mean inhibition at 0.1 uM [Nanosyn]	B	BAO_0000357	single protein format	None	None	None	None	None	CHEMBL3045	Protein kinase C beta	Homo sapiens	SINGLE PROTEIN	CHEMBL1961873	16	GSK Published Kinase Inhibitor Set			None
CHEMBL531804	GW301888X	0	395.47	0	4.30	GW301888X	CN(C)c1cc2c(Nc3ccc4nc(Cc5ccccc5)[nH]c4c3)ncnc2cn1	Inhibition	'='	1.18	%				UO_0000187					False	CHEMBL1961910	GSK_PKIS: PKC-beta2 (splice variant) mean inhibition at 0.1 uM [Nanosyn]	B	BAO_0000357	single protein format	None	None	None	None	None	CHEMBL3045	Protein kinase C beta	Homo sapiens	SINGLE PROTEIN	CHEMBL1961873	16	GSK Published Kinase Inhibitor Set			None
CHEMBL3945458		0	471.61	None	None	BDBM153913	C.C[C@H](CO)CN1CCN(C(=O)N2Cc3c(NC(=O)c4ccccn4)n[nH]c3C2(C)C)[C@@H](C)C1	Ki	'='	50.4	nM	7.30		295362	UO_0000065	15.47	None	None	None	False	CHEMBL3705825	Inhibition Assay: Protein Kinase C beta 2 (PKC beta II) catalyzes the production of ADP from ATP that accompanies the phosphoryl transfer to the PKC Pseudosubstrate peptide (A->S, RFARKGSLRQKNV). This transfer is coupled to the oxidation of p-NADH through the activities of Pyruvate Kinase (PK) and Lactate Dehydrogenase (LDH). (3-NADH conversion to NAD+ is monitored by the decrease in absorbance a…	B	BAO_0000357	single protein format	Homo sapiens	None	None	None	None	CHEMBL3045	Protein kinase C beta	Homo sapiens	SINGLE PROTEIN	CHEMBL3638838	37	BindingDB Database		2015	None
CHEMBL3662894		0	498.63	0	2.67	BDBM153946	COCCCN1C[C@H](C)N(C(=O)N2Cc3c(NC(=O)c4cc(C)nc(C)n4)n[nH]c3C2(C)C)C[C@H]1C	Ki	'='	78.4	nM	7.11		295395	UO_0000065	14.25	0.27	4.44	5.94	False	CHEMBL3705825	Inhibition Assay: Protein Kinase C beta 2 (PKC beta II) catalyzes the production of ADP from ATP that accompanies the phosphoryl transfer to the PKC Pseudosubstrate peptide (A->S, RFARKGSLRQKNV). This transfer is coupled to the oxidation of p-NADH through the activities of Pyruvate Kinase (PK) and Lactate Dehydrogenase (LDH). (3-NADH conversion to NAD+ is monitored by the decrease in absorbance a…	B	BAO_0000357	single protein format	Homo sapiens	None	None	None	None	CHEMBL3045	Protein kinase C beta	Homo sapiens	SINGLE PROTEIN	CHEMBL3638838	37	BindingDB Database		2015	None
CHEMBL3934903		0	441.58	None	None	BDBM153891	C.C.CC1c2[nH]nc(NC(=O)c3ccccn3)c2CN1C(=O)N1C[C@@H]2CCCN2C[C@@H]1C	Ki	'='	57.6	nM	7.24		295340	UO_0000065	16.39	None	None	None	False	CHEMBL3705825	Inhibition Assay: Protein Kinase C beta 2 (PKC beta II) catalyzes the production of ADP from ATP that accompanies the phosphoryl transfer to the PKC Pseudosubstrate peptide (A->S, RFARKGSLRQKNV). This transfer is coupled to the oxidation of p-NADH through the activities of Pyruvate Kinase (PK) and Lactate Dehydrogenase (LDH). (3-NADH conversion to NAD+ is monitored by the decrease in absorbance a…	B	BAO_0000357	single protein format	Homo sapiens	None	None	None	None	CHEMBL3045	Protein kinase C beta	Homo sapiens	SINGLE PROTEIN	CHEMBL3638838	37	BindingDB Database		2015	None
CHEMBL1909372	GW700494A	0	622.07	2	6.21	GW700494A	CN1CCN(CCCNc2nc3ccc(Oc4ccc(NC(=O)Nc5cc(C(F)(F)F)ccc5F)cc4)cc3[nH]2)CC1.Cl	Inhibition	'='	2.09	%				UO_0000187					False	CHEMBL1961910	GSK_PKIS: PKC-beta2 (splice variant) mean inhibition at 0.1 uM [Nanosyn]	B	BAO_0000357	single protein format	None	None	None	None	None	CHEMBL3045	Protein kinase C beta	Homo sapiens	SINGLE PROTEIN	CHEMBL1961873	16	GSK Published Kinase Inhibitor Set			None
CHEMBL188426	GW807982X	0	430.39	0	4.36	GW807982X	CCOc1ccc2c(-c3ccnc(Nc4cc(OC)cc(C(F)(F)F)c4)n3)cnn2n1	Inhibition	'='	1.09	%				UO_0000187					False	CHEMBL1961910	GSK_PKIS: PKC-beta2 (splice variant) mean inhibition at 0.1 uM [Nanosyn]	B	BAO_0000357	single protein format	None	None	None	None	None	CHEMBL3045	Protein kinase C beta	Homo sapiens	SINGLE PROTEIN	CHEMBL1961873	16	GSK Published Kinase Inhibitor Set			None
CHEMBL371169		0	405.89	0	4.63	57	Clc1cccc(Nc2cncc(-c3cncc(NCCCn4cccn4)c3)n2)c1	IC50						Not Determined						False	CHEMBL830114	Inhibition of protein kinase C beta; not determined	B	BAO_0000357	single protein format	None	None	None	None	None	CHEMBL3045	Protein kinase C beta	Homo sapiens	SINGLE PROTEIN	CHEMBL1140334	1	Scientific Literature	J. Med. Chem.	2005	None
CHEMBL3261905		0	415.92	1	5.92	19	CCN(Cc1ccc(C)cc1)C(=O)c1nc(-c2ccccc2Cl)c2ccccc2n1	Inhibition						Not Active						False	CHEMBL3270636	Inhibition of human PKCbeta2 at 10 uM	B	BAO_0000357	single protein format	Homo sapiens	None	None	None	None	CHEMBL3045	Protein kinase C beta	Homo sapiens	SINGLE PROTEIN	CHEMBL3259681	1	Scientific Literature	J. Med. Chem.	2014	None
CHEMBL3971067		0	378.48	0	3.00	45	CC(C)n1cc(-c2cc(-c3ccc(CN4CCOCC4)cc3)cnc2N)nn1	Inhibition	'='	-19.8	%		Outside typical range		UO_0000187					False	CHEMBL4046048	Inhibition of PKCb conserved Lys2 (DLKLDNVMLDSEGHIK) in human PBMC at 0.1 uM	B	BAO_0000357	single protein format	Homo sapiens	None	None	None	None	CHEMBL3045	Protein kinase C beta	Homo sapiens	SINGLE PROTEIN	CHEMBL4043168	1	Scientific Literature	Bioorg Med Chem Lett	2017	None
CHEMBL3662733		0	528.66	1	4.23	BDBM153773	COc1ccc(C(=O)Nc2n[nH]c3c2CN(C(=O)N2C[C@@H]4CCCN4C[C@@H]2Cc2ccccc2)C3(C)C)cc1	Ki	'='	30.2	nM	7.52		295222	UO_0000065	14.22	0.26	3.29	8.02	False	CHEMBL3705825	Inhibition Assay: Protein Kinase C beta 2 (PKC beta II) catalyzes the production of ADP from ATP that accompanies the phosphoryl transfer to the PKC Pseudosubstrate peptide (A->S, RFARKGSLRQKNV). This transfer is coupled to the oxidation of p-NADH through the activities of Pyruvate Kinase (PK) and Lactate Dehydrogenase (LDH). (3-NADH conversion to NAD+ is monitored by the decrease in absorbance a…	B	BAO_0000357	single protein format	Homo sapiens	None	None	None	None	CHEMBL3045	Protein kinase C beta	Homo sapiens	SINGLE PROTEIN	CHEMBL3638838	37	BindingDB Database		2015	None
CHEMBL3662777		0	436.56	0	3.31	BDBM153820	Cc1cccc(C(=O)Nc2n[nH]c3c2CN(C(=O)N2C[C@@H]4CCCN4C[C@@H]2C)C3(C)C)c1	Ki	'='	54.5	nM	7.26		295269	UO_0000065	16.64	0.31	3.95	8.59	False	CHEMBL3705825	Inhibition Assay: Protein Kinase C beta 2 (PKC beta II) catalyzes the production of ADP from ATP that accompanies the phosphoryl transfer to the PKC Pseudosubstrate peptide (A->S, RFARKGSLRQKNV). This transfer is coupled to the oxidation of p-NADH through the activities of Pyruvate Kinase (PK) and Lactate Dehydrogenase (LDH). (3-NADH conversion to NAD+ is monitored by the decrease in absorbance a…	B	BAO_0000357	single protein format	Homo sapiens	None	None	None	None	CHEMBL3045	Protein kinase C beta	Homo sapiens	SINGLE PROTEIN	CHEMBL3638838	37	BindingDB Database		2015	None
CHEMBL3949655		0	518.64	None	None	BDBM153776	C.CC1c2[nH]nc(NC(=O)c3ccccc3F)c2CN1C(=O)N1C[C@@H]2CCCN2C[C@@H]1Cc1ccccc1	Ki	'='	53.2	nM	7.27		295225	UO_0000065	14.03	None	None	None	False	CHEMBL3705825	Inhibition Assay: Protein Kinase C beta 2 (PKC beta II) catalyzes the production of ADP from ATP that accompanies the phosphoryl transfer to the PKC Pseudosubstrate peptide (A->S, RFARKGSLRQKNV). This transfer is coupled to the oxidation of p-NADH through the activities of Pyruvate Kinase (PK) and Lactate Dehydrogenase (LDH). (3-NADH conversion to NAD+ is monitored by the decrease in absorbance a…	B	BAO_0000357	single protein format	Homo sapiens	None	None	None	None	CHEMBL3045	Protein kinase C beta	Homo sapiens	SINGLE PROTEIN	CHEMBL3638838	37	BindingDB Database		2015	None
CHEMBL3662760		0	397.48	0	1.91	BDBM153801	CC1CN(C(=O)N2Cc3c(NC(=O)c4ccccn4)n[nH]c3C2(C)C)C(C)CN1	Ki	'='	36.2	nM	7.44		295250	UO_0000065	18.72	0.35	5.53	7.00	False	CHEMBL3705825	Inhibition Assay: Protein Kinase C beta 2 (PKC beta II) catalyzes the production of ADP from ATP that accompanies the phosphoryl transfer to the PKC Pseudosubstrate peptide (A->S, RFARKGSLRQKNV). This transfer is coupled to the oxidation of p-NADH through the activities of Pyruvate Kinase (PK) and Lactate Dehydrogenase (LDH). (3-NADH conversion to NAD+ is monitored by the decrease in absorbance a…	B	BAO_0000357	single protein format	Homo sapiens	None	None	None	None	CHEMBL3045	Protein kinase C beta	Homo sapiens	SINGLE PROTEIN	CHEMBL3638838	37	BindingDB Database		2015	None
CHEMBL3662771		0	472.98	0	2.75	BDBM153813	Cc1cc(C(=O)Nc2n[nH]c3c2CN(C(=O)N2C[C@@H]4CCCN4C[C@@H]2C)C3(C)C)nc(Cl)n1	Ki	'='	35.3	nM	7.45		295262	UO_0000065	15.76	0.31	4.70	6.75	False	CHEMBL3705825	Inhibition Assay: Protein Kinase C beta 2 (PKC beta II) catalyzes the production of ADP from ATP that accompanies the phosphoryl transfer to the PKC Pseudosubstrate peptide (A->S, RFARKGSLRQKNV). This transfer is coupled to the oxidation of p-NADH through the activities of Pyruvate Kinase (PK) and Lactate Dehydrogenase (LDH). (3-NADH conversion to NAD+ is monitored by the decrease in absorbance a…	B	BAO_0000357	single protein format	Homo sapiens	None	None	None	None	CHEMBL3045	Protein kinase C beta	Homo sapiens	SINGLE PROTEIN	CHEMBL3638838	37	BindingDB Database		2015	None
CHEMBL27266	INDOLACTUM	0	301.39	0	1.66	1	CC(C)[C@H]1C(=O)N[C@H](CO)Cc2c[nH]c3cccc(c23)N1C	Ki	'='	173.5	nM	6.76			UO_0000065	22.43	0.42	5.10	9.89	False	CHEMBL768284	Inhibition of [3H]phorbol-12,13-dibutyrate (PDBu) binding to Protein kinase C beta C1a	B	BAO_0000357	single protein format	None	None	None	None	None	CHEMBL3045	Protein kinase C beta	Homo sapiens	SINGLE PROTEIN	CHEMBL1134226	1	Scientific Literature	Bioorg. Med. Chem. Lett.	2001	None
CHEMBL358264		0	607.59	2	3.18	6b	O=C(OCC(Cc1ccc(O)cc1)NS(=O)(=O)c1ccccc1)c1cc(O)c(C(=O)c2c(O)cccc2C(=O)O)c(O)c1	IC50	'='	30.0	nM	7.52			UO_0000065	12.38	0.24	4.34	3.62	False	CHEMBL764574	Evaluated against recombinant human Protein kinase C beta 2	B	BAO_0000357	single protein format	None	None	None	None	None	CHEMBL3045	Protein kinase C beta	Homo sapiens	SINGLE PROTEIN	CHEMBL1129461	1	Scientific Literature	J. Med. Chem.	1996	None
CHEMBL343362		0	571.54	2	3.64	8b	O=C(NC(COC(=O)c1cc(O)c(C(=O)c2c(O)cccc2C(=O)O)c(O)c1)Cc1ccc(O)cc1)c1ccccc1	IC50	'='											False	CHEMBL761756	Evaluated against recombinant human Protein kinase C beta 1	B	BAO_0000357	single protein format	None	None	None	None	None	CHEMBL3045	Protein kinase C beta	Homo sapiens	SINGLE PROTEIN	CHEMBL1129461	1	Scientific Literature	J. Med. Chem.	1996	None
CHEMBL306580		0	537.48	2	1.92	30-alpha+beta	O=C(N[C@@H]1CC(O)C[C@H]1OC(=O)c1cc(O)c(C(=O)c2c(O)cccc2C(=O)O)c(O)c1)c1ccc(O)cc1	IC50	'='	10.0	nM	8.00			UO_0000065	14.88	0.28	6.08	3.79	False	CHEMBL768098	Inhibitory concentration against recombinant human Protein kinase C beta 2 isozyme	B	BAO_0000357	single protein format	None	None	None	None	None	CHEMBL3045	Protein kinase C beta	Homo sapiens	SINGLE PROTEIN	CHEMBL1130164	1	Scientific Literature	J. Med. Chem.	1997	None
CHEMBL307708		0	550.52	2	2.13	33-alpha	NC[C@H]1C[C@@H](NC(=O)c2ccc(O)cc2)[C@H](OC(=O)c2cc(O)c(C(=O)c3c(O)cccc3C(=O)O)c(O)c2)C1	IC50	'='	4.0	nM	8.40			UO_0000065	15.25	0.29	6.27	3.88	False	CHEMBL768098	Inhibitory concentration against recombinant human Protein kinase C beta 2 isozyme	B	BAO_0000357	single protein format	None	None	None	None	None	CHEMBL3045	Protein kinase C beta	Homo sapiens	SINGLE PROTEIN	CHEMBL1130164	1	Scientific Literature	J. Med. Chem.	1997	None
CHEMBL1909395	GW633459A	0	679.60	2	7.57	GW633459A	Cl.O=S(=O)(CCNCc1ccc(-c2ccc3ncnc(Nc4ccc(OCc5cccc(F)c5)c(Cl)c4)c3c2)o1)c1ccccc1	Inhibition	'='	0.95	%				UO_0000187					False	CHEMBL1961900	GSK_PKIS: PKC-beta1 (splice variant) mean inhibition at 0.1 uM [Nanosyn]	B	BAO_0000357	single protein format	None	None	None	None	None	CHEMBL3045	Protein kinase C beta	Homo sapiens	SINGLE PROTEIN	CHEMBL1961873	16	GSK Published Kinase Inhibitor Set			None
CHEMBL1794068	GSK-326090A	0	558.63	2	6.07	GSK326090A	C[C@@H](Oc1cc(-n2cnc3ccc(OCC4CCN(C)CC4)cc32)sc1C(N)=O)c1ccccc1C(F)(F)F	Inhibition	'='	18.84	%				UO_0000187					False	CHEMBL1961911	GSK_PKIS: PKC-beta2 (splice variant) mean inhibition at 1 uM [Nanosyn]	B	BAO_0000357	single protein format	None	None	None	None	None	CHEMBL3045	Protein kinase C beta	Homo sapiens	SINGLE PROTEIN	CHEMBL1961873	16	GSK Published Kinase Inhibitor Set			None
CHEMBL1909376		0	378.82	0	0.13	SB-759335-B	CCn1c(-c2nonc2N)nc2cncc(C(=O)N3CCNCC3)c21.Cl	Inhibition	'='	1.85	%				UO_0000187					False	CHEMBL1961910	GSK_PKIS: PKC-beta2 (splice variant) mean inhibition at 0.1 uM [Nanosyn]	B	BAO_0000357	single protein format	None	None	None	None	None	CHEMBL3045	Protein kinase C beta	Homo sapiens	SINGLE PROTEIN	CHEMBL1961873	16	GSK Published Kinase Inhibitor Set			None
CHEMBL1794073	GW770220A	0	459.96	0	2.83	GW770220A	Cc1nn(C)c2cc(N(C)c3ccnc(Nc4cccc(S(N)(=O)=O)c4)n3)ccc12.Cl	Inhibition	'='	6.0	%				UO_0000187					False	CHEMBL1961901	GSK_PKIS: PKC-beta1 (splice variant) mean inhibition at 1 uM [Nanosyn]	B	BAO_0000357	single protein format	None	None	None	None	None	CHEMBL3045	Protein kinase C beta	Homo sapiens	SINGLE PROTEIN	CHEMBL1961873	16	GSK Published Kinase Inhibitor Set			None
CHEMBL407113		0	356.41	0	2.23	SB-741905	NS(=O)(=O)c1cccc(-c2ccc3c(NC(=O)C4CC4)n[nH]c3c2)c1	Inhibition	'='	2.66	%				UO_0000187					False	CHEMBL1961901	GSK_PKIS: PKC-beta1 (splice variant) mean inhibition at 1 uM [Nanosyn]	B	BAO_0000357	single protein format	None	None	None	None	None	CHEMBL3045	Protein kinase C beta	Homo sapiens	SINGLE PROTEIN	CHEMBL1961873	16	GSK Published Kinase Inhibitor Set			None
CHEMBL361237	GW785804X	0	322.37	0	4.14	GW785804X	Nc1nc(-c2ccc(F)cc2)c(-c2ccc3ncccc3n2)s1	Inhibition	'='	0.21	%				UO_0000187					False	CHEMBL1961900	GSK_PKIS: PKC-beta1 (splice variant) mean inhibition at 0.1 uM [Nanosyn]	B	BAO_0000357	single protein format	None	None	None	None	None	CHEMBL3045	Protein kinase C beta	Homo sapiens	SINGLE PROTEIN	CHEMBL1961873	16	GSK Published Kinase Inhibitor Set			None
CHEMBL361237	GW785804X	0	322.37	0	4.14	GW785804X	Nc1nc(-c2ccc(F)cc2)c(-c2ccc3ncccc3n2)s1	Inhibition	'='	1.11	%				UO_0000187					False	CHEMBL1961910	GSK_PKIS: PKC-beta2 (splice variant) mean inhibition at 0.1 uM [Nanosyn]	B	BAO_0000357	single protein format	None	None	None	None	None	CHEMBL3045	Protein kinase C beta	Homo sapiens	SINGLE PROTEIN	CHEMBL1961873	16	GSK Published Kinase Inhibitor Set			None
CHEMBL189353	GW809897X	0	571.49	2	6.48	GW809897X	CN(c1ccc(NC(=O)Nc2c(Cl)cccc2Cl)cc1)c1ccnc(Nc2cccc(CS(C)(=O)=O)c2)n1	Inhibition	'='	3.24	%				UO_0000187					False	CHEMBL1961911	GSK_PKIS: PKC-beta2 (splice variant) mean inhibition at 1 uM [Nanosyn]	B	BAO_0000357	single protein format	None	None	None	None	None	CHEMBL3045	Protein kinase C beta	Homo sapiens	SINGLE PROTEIN	CHEMBL1961873	16	GSK Published Kinase Inhibitor Set			None
CHEMBL189353	GW809897X	0	571.49	2	6.48	GW809897X	CN(c1ccc(NC(=O)Nc2c(Cl)cccc2Cl)cc1)c1ccnc(Nc2cccc(CS(C)(=O)=O)c2)n1	Inhibition	'='	0.67	%				UO_0000187					False	CHEMBL1961900	GSK_PKIS: PKC-beta1 (splice variant) mean inhibition at 0.1 uM [Nanosyn]	B	BAO_0000357	single protein format	None	None	None	None	None	CHEMBL3045	Protein kinase C beta	Homo sapiens	SINGLE PROTEIN	CHEMBL1961873	16	GSK Published Kinase Inhibitor Set			None
CHEMBL1909395	GW633459A	0	679.60	2	7.57	GW633459A	Cl.O=S(=O)(CCNCc1ccc(-c2ccc3ncnc(Nc4ccc(OCc5cccc(F)c5)c(Cl)c4)c3c2)o1)c1ccccc1	Inhibition	'='	2.13	%				UO_0000187					False	CHEMBL1961901	GSK_PKIS: PKC-beta1 (splice variant) mean inhibition at 1 uM [Nanosyn]	B	BAO_0000357	single protein format	None	None	None	None	None	CHEMBL3045	Protein kinase C beta	Homo sapiens	SINGLE PROTEIN	CHEMBL1961873	16	GSK Published Kinase Inhibitor Set			None
CHEMBL1888586		0	353.40	0	3.20	SB-223133	Nc1nccc(-c2c(-c3ccc(F)cc3)ncn2C2CCC(O)CC2)n1	Inhibition	'='	16.31	%				UO_0000187					False	CHEMBL1961911	GSK_PKIS: PKC-beta2 (splice variant) mean inhibition at 1 uM [Nanosyn]	B	BAO_0000357	single protein format	None	None	None	None	None	CHEMBL3045	Protein kinase C beta	Homo sapiens	SINGLE PROTEIN	CHEMBL1961873	16	GSK Published Kinase Inhibitor Set			None
CHEMBL517123	GSK-182497A	0	566.06	2	5.59	GSK182497A	CN(C)C(=O)O[C@H]1CN[C@H](C#Cc2cc3ncnc(Nc4ccc(OCc5cccc(F)c5)c(Cl)c4)c3s2)C1	Inhibition	'='	-1.06	%				UO_0000187					False	CHEMBL1961900	GSK_PKIS: PKC-beta1 (splice variant) mean inhibition at 0.1 uM [Nanosyn]	B	BAO_0000357	single protein format	None	None	None	None	None	CHEMBL3045	Protein kinase C beta	Homo sapiens	SINGLE PROTEIN	CHEMBL1961873	16	GSK Published Kinase Inhibitor Set			None
CHEMBL1794050	GW429374A	0	508.60	1	5.47	GW429374A	Cl.O=C1Nc2ccc(-c3cccnc3)cc2C1=Cc1cc(Br)c(O)c(Br)c1	Inhibition	'='	0.24	%				UO_0000187					False	CHEMBL1961900	GSK_PKIS: PKC-beta1 (splice variant) mean inhibition at 0.1 uM [Nanosyn]	B	BAO_0000357	single protein format	None	None	None	None	None	CHEMBL3045	Protein kinase C beta	Homo sapiens	SINGLE PROTEIN	CHEMBL1961873	16	GSK Published Kinase Inhibitor Set			None
CHEMBL1794057	GW284408X	0	292.30	0	2.26	GW284408X	O=C1Nc2ccccc2/C1=C/Nc1ccc2[nH]c(=O)[nH]c2c1	Inhibition	'='	1.79	%				UO_0000187					False	CHEMBL1961910	GSK_PKIS: PKC-beta2 (splice variant) mean inhibition at 0.1 uM [Nanosyn]	B	BAO_0000357	single protein format	None	None	None	None	None	CHEMBL3045	Protein kinase C beta	Homo sapiens	SINGLE PROTEIN	CHEMBL1961873	16	GSK Published Kinase Inhibitor Set			None
CHEMBL218932	GW432441X	0	339.40	0	2.95	GW432441X	CNC(=O)Oc1cc(C)c(/C=C/c2cncc(C(=O)NC)c2)c(C)c1	Inhibition	'='	0.33	%				UO_0000187					False	CHEMBL1961911	GSK_PKIS: PKC-beta2 (splice variant) mean inhibition at 1 uM [Nanosyn]	B	BAO_0000357	single protein format	None	None	None	None	None	CHEMBL3045	Protein kinase C beta	Homo sapiens	SINGLE PROTEIN	CHEMBL1961873	16	GSK Published Kinase Inhibitor Set			None
CHEMBL272028	GW300660X	0	453.48	0	0.80	GW300660X	NS(=O)(=O)c1ccc(N/N=C2\C(=O)Nc3ccc(C(=O)NCCc4c[nH]cn4)cc32)cc1	Inhibition	'='	2.48	%				UO_0000187					False	CHEMBL1961911	GSK_PKIS: PKC-beta2 (splice variant) mean inhibition at 1 uM [Nanosyn]	B	BAO_0000357	single protein format	None	None	None	None	None	CHEMBL3045	Protein kinase C beta	Homo sapiens	SINGLE PROTEIN	CHEMBL1961873	16	GSK Published Kinase Inhibitor Set			None
CHEMBL315389		0	580.67	1	3.93	6	O=C1NC(=O)C2=C1c1cn(c3ccccc13)CCO[C@H](CNS(=O)(=O)c1ccccc1)CCn1cc2c2ccccc21	IC50	'='	44.0	nM	7.36			UO_0000065	12.67	0.24	3.43	6.60	False	CHEMBL764575	Inhibition of Protein kinase C beta 2	B	BAO_0000357	single protein format	Homo sapiens	None	None	None	None	CHEMBL3045	Protein kinase C beta	Homo sapiens	SINGLE PROTEIN	CHEMBL1129363	1	Scientific Literature	J. Med. Chem.	1996	None
CHEMBL151823		0	657.65	2	4.34	16b	O=C(OCC(Cc1ccc(O)cc1)NS(=O)(=O)c1ccc2ccccc2c1)c1cc(O)c(C(=O)c2c(O)cccc2C(=O)O)c(O)c1	IC50	'='	1800.0	nM	5.75			UO_0000065	8.74	0.17	1.40	2.77	False	CHEMBL764574	Evaluated against recombinant human Protein kinase C beta 2	B	BAO_0000357	single protein format	None	None	None	None	None	CHEMBL3045	Protein kinase C beta	Homo sapiens	SINGLE PROTEIN	CHEMBL1129461	1	Scientific Literature	J. Med. Chem.	1996	None
CHEMBL207363		0	387.57	0	3.51	3	CCCCCCN1C[C@H]2C[C@@H](CO)NC(=O)[C@H](C(C)C)N(C)c3cccc1c32	Ratio	'='	2.39										False	CHEMBL857896	Induction of GFP-tagged PKC beta translocation in HeLa cells measured as ratio of fluorescence intensity in plasma membrane to cytosol at 1 uM	B	BAO_0000219	cell-based format	Homo sapiens	None	None	HeLa	None	CHEMBL3045	Protein kinase C beta	Homo sapiens	SINGLE PROTEIN	CHEMBL1147655	1	Scientific Literature	J. Med. Chem.	2006	CHEMBL3308376
CHEMBL46053		0	738.91	2	4.71	2	CCCCCCCC(=O)O[C@H]1/C(=C/C(=O)OC)CC2C[C@H]([C@@H](C)O)OC(=O)C[C@@H](O)C[C@@H]3CCC[C@H](C[C@@H]4CCO[C@H](/C=C/C(C)(C)[C@]1(O)O2)O4)O3	Ki	'='	280.0	nM	6.55			UO_0000065	8.87	0.17	1.84	3.71	False	CHEMBL768242	Displacement of [3H]PDBu from protein kinase C beta C1b domain	B	BAO_0000357	single protein format	None	None	None	None	None	CHEMBL3045	Protein kinase C beta	Homo sapiens	SINGLE PROTEIN	CHEMBL1131753	1	Scientific Literature	Bioorg. Med. Chem. Lett.	1999	None
CHEMBL1794808		0	1074.95	None	None	5 (alpha+beta)	O=C(N[C@H]1C[C@@H](O)C[C@H]1OC(=O)c1cc(O)c(C(=O)c2c(O)cccc2C(=O)O)c(O)c1)c1ccc(O)cc1.O=C(N[C@H]1C[C@H](O)C[C@H]1OC(=O)c1cc(O)c(C(=O)c2c(O)cccc2C(=O)O)c(O)c1)c1ccc(O)cc1	IC50	'='	20.0	nM	7.70			UO_0000065	7.16	None	None	None	False	CHEMBL761763	Inhibition of human Protein kinase C beta 1	B	BAO_0000357	single protein format	Homo sapiens	None	None	None	None	CHEMBL3045	Protein kinase C beta	Homo sapiens	SINGLE PROTEIN	CHEMBL1151070	1	Scientific Literature	Bioorg. Med. Chem. Lett.	1995	None
CHEMBL184146		0	443.55	0	2.76	6j	CN1CCN(CCCn2cc(C3=C(Nc4ccccc4)C(=O)NC3=O)c3ccccc32)CC1	IC50	'='	23.0	nM	7.64			UO_0000065	17.22	0.32	4.88	10.97	True	CHEMBL828576	Inhibitory concentration against recombinant human Protein kinase C beta 2	B	BAO_0000357	single protein format	Homo sapiens	None	None	None	None	CHEMBL3045	Protein kinase C beta	Homo sapiens	SINGLE PROTEIN	CHEMBL1137905	1	Scientific Literature	Bioorg. Med. Chem. Lett.	2004	None
CHEMBL103115	GW831091X	0	348.36	0	2.31	GW831091X	NS(=O)(=O)c1ccc(Nc2cc(-c3ccc(O)c(F)c3)n[nH]2)cc1	Inhibition	'='	-0.01	%				UO_0000187					False	CHEMBL1961900	GSK_PKIS: PKC-beta1 (splice variant) mean inhibition at 0.1 uM [Nanosyn]	B	BAO_0000357	single protein format	None	None	None	None	None	CHEMBL3045	Protein kinase C beta	Homo sapiens	SINGLE PROTEIN	CHEMBL1961873	16	GSK Published Kinase Inhibitor Set			None
CHEMBL67716		0	537.48	2	1.92	5 (alpha)	O=C(N[C@H]1C[C@H](O)C[C@H]1OC(=O)c1cc(O)c(C(=O)c2c(O)cccc2C(=O)O)c(O)c1)c1ccc(O)cc1	IC50	'='	20.0	nM	7.70			UO_0000065	14.32	0.27	5.78	3.65	False	CHEMBL768102	Inhibition of human Protein kinase C beta 2	B	BAO_0000357	single protein format	Homo sapiens	None	None	None	None	CHEMBL3045	Protein kinase C beta	Homo sapiens	SINGLE PROTEIN	CHEMBL1151070	1	Scientific Literature	Bioorg. Med. Chem. Lett.	1995	None
CHEMBL506414	GW684626B	0	467.98	1	7.53	GW684626B	Fc1cccc(COc2ccc(Nc3ncnc4sc(-c5cccs5)cc34)cc2Cl)c1	Inhibition	'='	-0.52	%				UO_0000187					False	CHEMBL1961900	GSK_PKIS: PKC-beta1 (splice variant) mean inhibition at 0.1 uM [Nanosyn]	B	BAO_0000357	single protein format	None	None	None	None	None	CHEMBL3045	Protein kinase C beta	Homo sapiens	SINGLE PROTEIN	CHEMBL1961873	16	GSK Published Kinase Inhibitor Set			None
CHEMBL399981		0	385.55	0	3.72	4	CCCCCCn1cc2c3c(cccc31)N(C)[C@@H](C(C)C)C(=O)N[C@H](CO)C2	Ki	'='	9.8	nM	8.01			UO_0000065	20.77	0.39	4.29	13.93	False	CHEMBL927259	Displacement of [3H]PDBu from PKCbeta C1A domain	B	BAO_0000357	single protein format	None	None	None	None	None	CHEMBL3045	Protein kinase C beta	Homo sapiens	SINGLE PROTEIN	CHEMBL1140701	1	Scientific Literature	J. Med. Chem.	2008	None
CHEMBL399981		0	385.55	0	3.72	4	CCCCCCn1cc2c3c(cccc31)N(C)[C@@H](C(C)C)C(=O)N[C@H](CO)C2	Ki	'='	11.0	nM	7.96			UO_0000065	20.64	0.39	4.24	13.84	False	CHEMBL927260	Displacement of [3H]PDBu from PKCbeta C1B domain	B	BAO_0000357	single protein format	None	None	None	None	None	CHEMBL3045	Protein kinase C beta	Homo sapiens	SINGLE PROTEIN	CHEMBL1140701	1	Scientific Literature	J. Med. Chem.	2008	None
CHEMBL285801		0	413.61	0	4.56	n-octyl-ILV	CCCCCCCCc1ccc2c3c(c[nH]c13)C[C@@H](CO)NC(=O)[C@H](C(C)C)N2C	Ki	'='	0.4	nM	9.40			UO_0000065	22.72	0.43	4.84	13.75	False	CHEMBL761753	Displacement of [3H]- PDBu from recombinant PKC beta expressed in baculovirus	B	BAO_0000019	assay format	None	None	None	None	None	CHEMBL3045	Protein kinase C beta	Homo sapiens	SINGLE PROTEIN	CHEMBL1129999	1	Scientific Literature	J. Med. Chem.	1997	None
CHEMBL75680	ALOISINE A	0	267.33	0	3.67	39	CCCCc1c(-c2ccc(O)cc2)[nH]c2nccnc12	IC50	'>'	100000.0	nM				UO_0000065					False	CHEMBL761755	Inhibition of Protein kinase C beta	B	BAO_0000357	single protein format	None	None	None	None	None	CHEMBL3045	Protein kinase C beta	Homo sapiens	SINGLE PROTEIN	CHEMBL1145099	1	Scientific Literature	J. Med. Chem.	2003	None
CHEMBL304549		0	549.53	2	3.73	2	O=C(N[C@@H]1CCCCC[C@H]1OC(=O)c1cc(O)c(C(=O)c2c(O)cccc2C(=O)O)c(O)c1)c1ccc(O)cc1	IC50	'='	430.0	nM	6.37			UO_0000065	11.59	0.22	2.64	3.34	True	CHEMBL768101	Inhibition of human Protein kinase C beta 2	B	BAO_0000357	single protein format	Homo sapiens	None	None	None	None	CHEMBL3045	Protein kinase C beta	Homo sapiens	SINGLE PROTEIN	CHEMBL1150040	1	Scientific Literature	Bioorg. Med. Chem. Lett.	1995	None
CHEMBL365072		0	258.29	0	1.65	SB-751148	CCc1nccc2c1nc(-c1nonc1N)n2CC	Inhibition	'='	1.81	%				UO_0000187					False	CHEMBL1961911	GSK_PKIS: PKC-beta2 (splice variant) mean inhibition at 1 uM [Nanosyn]	B	BAO_0000357	single protein format	None	None	None	None	None	CHEMBL3045	Protein kinase C beta	Homo sapiens	SINGLE PROTEIN	CHEMBL1961873	16	GSK Published Kinase Inhibitor Set			None
CHEMBL300138	ENZASTAURIN	3	515.62	1	4.93	1e	Cn1cc(C2=C(c3cn(C4CCN(Cc5ccccn5)CC4)c4ccccc34)C(=O)NC2=O)c2ccccc21	IC50	'='	30.0	nM	7.52			UO_0000065	14.59	0.26	2.59	10.43	False	CHEMBL764582	Inhibition of Protein kinase C beta 2	B	BAO_0000357	single protein format	Homo sapiens	None	None	None	None	CHEMBL3045	Protein kinase C beta	Homo sapiens	SINGLE PROTEIN	CHEMBL1136405	1	Scientific Literature	Bioorg. Med. Chem. Lett.	2003	None
CHEMBL1929247		0	282.41	0	2.88	15	NCCN1C(=O)S/C(=C\CCC2CCCCC2)C1=O	Inhibition	'='	16.0	%				UO_0000187					False	CHEMBL1929909	Inhibition of PKCbeta2 at 10 uM	B	BAO_0000357	single protein format	None	None	None	None	None	CHEMBL3045	Protein kinase C beta	Homo sapiens	SINGLE PROTEIN	CHEMBL1926538	1	Scientific Literature	Eur. J. Med. Chem.	2012	None
CHEMBL2236803		0	414.51	0	3.24	B2	CN(C)C[C@@H]1CCc2c(C3=C(Nc4ccccc4)C(=O)NC3=O)c3ccccc3n2C1	IC50	'='	6.0	nM	8.22			UO_0000065	19.84	0.36	4.98	12.39	False	CHEMBL3063098	Inhibition of PKCbeta2 (unknown origin)	B	BAO_0000357	single protein format	Homo sapiens	None	None	None	None	CHEMBL3045	Protein kinase C beta	Homo sapiens	SINGLE PROTEIN	CHEMBL3045695	1	Scientific Literature	Med Chem Res	2011	None
CHEMBL60254	BALANOL	0	550.52	2	2.15	(+/-) -1	O=C(N[C@@H]1CNCCC[C@H]1OC(=O)c1cc(O)c(C(=O)c2c(O)cccc2C(=O)O)c(O)c1)c1ccc(O)cc1	IC50	'='	32.0	nM	7.50			UO_0000065	13.61	0.26	5.34	3.70	False	CHEMBL761762	Inhibition of human Protein kinase C beta 1	B	BAO_0000357	single protein format	Homo sapiens	None	None	None	None	CHEMBL3045	Protein kinase C beta	Homo sapiens	SINGLE PROTEIN	CHEMBL1150040	1	Scientific Literature	Bioorg. Med. Chem. Lett.	1995	None
CHEMBL535	SUNITINIB	4	398.48	0	3.33	16,Sunitinib	CCN(CC)CCNC(=O)c1c(C)[nH]c(/C=C2\C(=O)Nc3ccc(F)cc32)c1C	Inhibition						Not Active						False	CHEMBL1108315	Inhibition of PKCbeta2	B	BAO_0000357	single protein format	None	None	None	None	None	CHEMBL3045	Protein kinase C beta	Homo sapiens	SINGLE PROTEIN	CHEMBL1157898	1	Scientific Literature	Bioorg. Med. Chem. Lett.	2010	None
CHEMBL408564		0	347.17	0	3.33	SB-739452	O=C(Nc1n[nH]c2nc(-c3ccco3)c(Br)cc12)C1CC1	Inhibition	'='	0.69	%				UO_0000187					False	CHEMBL1961910	GSK_PKIS: PKC-beta2 (splice variant) mean inhibition at 0.1 uM [Nanosyn]	B	BAO_0000357	single protein format	None	None	None	None	None	CHEMBL3045	Protein kinase C beta	Homo sapiens	SINGLE PROTEIN	CHEMBL1961873	16	GSK Published Kinase Inhibitor Set			None
CHEMBL585281		0	413.48	0	3.04	4	CN(C)CCCn1cc(C2=C(c3n[nH]c4ccccc34)C(=O)NC2=O)c2ccccc21	IC50	'>'	315.0	nM				UO_0000065					False	CHEMBL1040087	Inhibition of PKCbeta1 by SPA	B	BAO_0000357	single protein format	None	None	None	None	None	CHEMBL3045	Protein kinase C beta	Homo sapiens	SINGLE PROTEIN	CHEMBL1156112	1	Scientific Literature	J. Med. Chem.	2009	None
CHEMBL23327	PURVALANOLA	0	388.90	0	4.23	Purvalanol A	CC(C)[C@H](CO)Nc1nc(Nc2cccc(Cl)c2)c2ncn(C(C)C)c2n1	IC50	'>'	10000.0	nM				UO_0000065					False	CHEMBL994314	Inhibition of human PKCbeta2	B	BAO_0000357	single protein format	Homo sapiens	None	None	None	None	CHEMBL3045	Protein kinase C beta	Homo sapiens	SINGLE PROTEIN	CHEMBL1153829	1	Scientific Literature	Science	1998	None
CHEMBL598194		0	384.87	0	2.23	8	NC1(C(=O)NCc2ccc(Cl)cc2)CCN(c2ncnc3[nH]ccc23)CC1	Inhibition	'='	2.0	%				UO_0000187					False	CHEMBL3136711	Inhibition of human full length PKC beta2 expressed in baculovirus assessed as substrate phosphorylation using fluorescence-labelled peptides as substrate at 0.02 uM after 90 mins by microfluidic peptide phosphorylation assay	B	BAO_0000019	assay format	Homo sapiens	None	None	None	None	CHEMBL3045	Protein kinase C beta	Homo sapiens	SINGLE PROTEIN	CHEMBL3132769	1	Scientific Literature	MedChemComm	2014	None
CHEMBL261454		0	272.31	0	3.69	14	c1ccc(-c2n[nH]cc2-c2ccnc3ccccc23)nc1	Activity						Not Evaluated						False	CHEMBL982729	Binding affinity to human PKACB at 10 uM relative to control	B	BAO_0000357	single protein format	Homo sapiens	None	None	None	None	CHEMBL3045	Protein kinase C beta	Homo sapiens	SINGLE PROTEIN	CHEMBL1151712	1	Scientific Literature	J. Med. Chem.	2008	None
CHEMBL388978	STAUROSPORINE	0	466.54	0	4.35	1	CN[C@@H]1C[C@H]2O[C@@](C)([C@@H]1OC)n1c3ccccc3c3c4c(c5c6ccccc6n2c5c31)C(=O)NC4	IC50	'='	4.0	nM	8.40			UO_0000065	18.00	0.33	4.05	12.09	False	CHEMBL981182	Inhibition of PKCbeta2	B	BAO_0000357	single protein format	None	None	None	None	None	CHEMBL3045	Protein kinase C beta	Homo sapiens	SINGLE PROTEIN	CHEMBL1155791	1	Scientific Literature	Bioorg. Med. Chem.	2008	None
CHEMBL1909392	GW580496A	0	643.99	2	6.11	GW580496A	CS(=O)(=O)CCNCc1ccc(-c2ccc3ncnc(Nc4ccc(OCc5ccccc5)c(Br)c4)c3c2)o1.Cl	Inhibition	'='	0.95	%				UO_0000187					False	CHEMBL1961900	GSK_PKIS: PKC-beta1 (splice variant) mean inhibition at 0.1 uM [Nanosyn]	B	BAO_0000357	single protein format	None	None	None	None	None	CHEMBL3045	Protein kinase C beta	Homo sapiens	SINGLE PROTEIN	CHEMBL1961873	16	GSK Published Kinase Inhibitor Set			None
CHEMBL275200		0	471.58	1	6.16	SB-278538	CC(C)(C)c1ccc(Oc2nccc(-c3c(-c4ccc(F)cc4)ncn3C3CCNCC3)n2)cc1	Inhibition	'='	0.95	%				UO_0000187					False	CHEMBL1961910	GSK_PKIS: PKC-beta2 (splice variant) mean inhibition at 0.1 uM [Nanosyn]	B	BAO_0000357	single protein format	None	None	None	None	None	CHEMBL3045	Protein kinase C beta	Homo sapiens	SINGLE PROTEIN	CHEMBL1961873	16	GSK Published Kinase Inhibitor Set			None
CHEMBL1794058	GW278681X	0	329.38	0	2.46	GW278681X	CS(=O)(=O)Nc1ccc(N/C=C2\C(=O)Nc3ccccc32)cc1	Inhibition	'='	-0.94	%				UO_0000187					False	CHEMBL1961900	GSK_PKIS: PKC-beta1 (splice variant) mean inhibition at 0.1 uM [Nanosyn]	B	BAO_0000357	single protein format	None	None	None	None	None	CHEMBL3045	Protein kinase C beta	Homo sapiens	SINGLE PROTEIN	CHEMBL1961873	16	GSK Published Kinase Inhibitor Set			None
CHEMBL212250	GW615311X	0	644.12	2	8.00	GW615311X	O=S(=O)(CCOCc1ccc(-c2ccc3ncnc(Nc4ccc(OCc5cccc(F)c5)c(Cl)c4)c3c2)o1)c1ccccc1	Inhibition	'='	-0.92	%				UO_0000187					False	CHEMBL1961901	GSK_PKIS: PKC-beta1 (splice variant) mean inhibition at 1 uM [Nanosyn]	B	BAO_0000357	single protein format	None	None	None	None	None	CHEMBL3045	Protein kinase C beta	Homo sapiens	SINGLE PROTEIN	CHEMBL1961873	16	GSK Published Kinase Inhibitor Set			None
CHEMBL529066	GW574783B	0	599.54	2	6.00	GW574783B	CS(=O)(=O)CCNCc1ccc(-c2ccc3ncnc(Nc4ccc(OCc5ccccc5)c(Cl)c4)c3c2)o1.Cl	Inhibition	'='	-0.28	%				UO_0000187					False	CHEMBL1961910	GSK_PKIS: PKC-beta2 (splice variant) mean inhibition at 0.1 uM [Nanosyn]	B	BAO_0000357	single protein format	None	None	None	None	None	CHEMBL3045	Protein kinase C beta	Homo sapiens	SINGLE PROTEIN	CHEMBL1961873	16	GSK Published Kinase Inhibitor Set			None
CHEMBL13868		0	507.57	2	6.66	SB-245392	Fc1ccc(-c2ncn(C3CCNCC3)c2-c2ccnc(Oc3ccc(Oc4ccccc4)cc3)n2)cc1	Inhibition	'='	11.23	%				UO_0000187					False	CHEMBL1961901	GSK_PKIS: PKC-beta1 (splice variant) mean inhibition at 1 uM [Nanosyn]	B	BAO_0000357	single protein format	None	None	None	None	None	CHEMBL3045	Protein kinase C beta	Homo sapiens	SINGLE PROTEIN	CHEMBL1961873	16	GSK Published Kinase Inhibitor Set			None
CHEMBL374453	GSK-299115A	0	415.28	0	4.39	GSK299115A	CC1=C(C(=O)Nc2ccc3[nH]ncc3c2)C(c2ccc(Cl)c(Cl)c2)CC(=O)N1	Inhibition	'='	0.61	%				UO_0000187					False	CHEMBL1961911	GSK_PKIS: PKC-beta2 (splice variant) mean inhibition at 1 uM [Nanosyn]	B	BAO_0000357	single protein format	None	None	None	None	None	CHEMBL3045	Protein kinase C beta	Homo sapiens	SINGLE PROTEIN	CHEMBL1961873	16	GSK Published Kinase Inhibitor Set			None
CHEMBL359808		0	540.63	2	5.05	8h	CN(C)CCCn1nc(C2=C(c3cn(-c4cncc5ccccc45)c4ccccc34)C(=O)NC2=O)c2ccccc21	IC50	'='	92.0	nM	7.04			UO_0000065	13.01	0.23	1.99	8.27	False	CHEMBL829570	Inhibition of human Protein kinase C beta 1 using [gamma-33P]-ATP	B	BAO_0000357	single protein format	Homo sapiens	None	None	None	None	CHEMBL3045	Protein kinase C beta	Homo sapiens	SINGLE PROTEIN	CHEMBL1142718	1	Scientific Literature	J. Med. Chem.	2005	None
CHEMBL59677		0	521.48	2	0.94	5	O=C(N[C@@H]1CNC[C@H]1NC(=O)c1cc(O)c(C(=O)c2c(O)cccc2C(=O)O)c(O)c1)c1ccc(O)cc1	IC50	'='	220.0	nM	6.66			UO_0000065	12.77	0.24	5.72	3.24	False	CHEMBL761767	Inhibition of Protein kinase C beta 1	B	BAO_0000357	single protein format	None	None	None	None	None	CHEMBL3045	Protein kinase C beta	Homo sapiens	SINGLE PROTEIN	CHEMBL1128809	1	Scientific Literature	Bioorg. Med. Chem. Lett.	1995	None
CHEMBL2310935		0	563.56	2	2.06	4	CN(C(=O)c1cc(O)c(C(=O)c2c(O)cccc2C(=O)O)c(O)c1)[C@H]1CCCNC[C@H]1NC(=O)c1ccc(O)cc1	IC50	'>'	50000.0	nM				UO_0000065					False	CHEMBL768107	Inhibition of Protein kinase C beta 2	B	BAO_0000357	single protein format	None	None	None	None	None	CHEMBL3045	Protein kinase C beta	Homo sapiens	SINGLE PROTEIN	CHEMBL1128809	1	Scientific Literature	Bioorg. Med. Chem. Lett.	1995	None
CHEMBL384073	GSK-180736A	0	365.37	0	2.97	GSK180736A	CC1=C(C(=O)Nc2ccc3[nH]ncc3c2)C(c2ccc(F)cc2)NC(=O)N1	Inhibition	'='	-0.65	%				UO_0000187					False	CHEMBL1961900	GSK_PKIS: PKC-beta1 (splice variant) mean inhibition at 0.1 uM [Nanosyn]	B	BAO_0000357	single protein format	None	None	None	None	None	CHEMBL3045	Protein kinase C beta	Homo sapiens	SINGLE PROTEIN	CHEMBL1961873	16	GSK Published Kinase Inhibitor Set			None
CHEMBL476351	GW775608X	0	470.57	0	4.29	GW775608X	Cc1ccc(NC(=O)c2ccnc(N3CCOCC3)c2)cc1-c1ccc(C(=O)NCC2CC2)cc1	Inhibition	'='	0.09	%				UO_0000187					False	CHEMBL1961910	GSK_PKIS: PKC-beta2 (splice variant) mean inhibition at 0.1 uM [Nanosyn]	B	BAO_0000357	single protein format	None	None	None	None	None	CHEMBL3045	Protein kinase C beta	Homo sapiens	SINGLE PROTEIN	CHEMBL1961873	16	GSK Published Kinase Inhibitor Set			None
CHEMBL91829	RUBOXISTAURIN	3	468.56	0	3.51	1	CN(C)C[C@@H]1CCn2cc(c3ccccc32)C2=C(C(=O)NC2=O)c2cn(c3ccccc23)CCO1	IC50	'='	5.9	nM	8.23			UO_0000065	17.56	0.32	4.72	12.01	True	CHEMBL764575	Inhibition of Protein kinase C beta 2	B	BAO_0000357	single protein format	Homo sapiens	None	None	None	None	CHEMBL3045	Protein kinase C beta	Homo sapiens	SINGLE PROTEIN	CHEMBL1129363	1	Scientific Literature	J. Med. Chem.	1996	None
CHEMBL305667		0	547.52	2	3.19	20 (anti)	O=C(NC1C2CCC(C2)C1OC(=O)c1cc(O)c(C(=O)c2c(O)cccc2C(=O)O)c(O)c1)c1ccc(O)cc1	IC50	'='	45.0	nM	7.35			UO_0000065	13.42	0.25	4.16	3.85	False	CHEMBL761760	Inhibition of Protein kinase C beta 1	B	BAO_0000357	single protein format	None	None	None	None	None	CHEMBL3045	Protein kinase C beta	Homo sapiens	SINGLE PROTEIN	CHEMBL1149965	1	Scientific Literature	Bioorg. Med. Chem. Lett.	1995	None
CHEMBL384073	GSK-180736A	0	365.37	0	2.97	GSK180736A	CC1=C(C(=O)Nc2ccc3[nH]ncc3c2)C(c2ccc(F)cc2)NC(=O)N1	Inhibition	'='	1.36	%				UO_0000187					False	CHEMBL1961901	GSK_PKIS: PKC-beta1 (splice variant) mean inhibition at 1 uM [Nanosyn]	B	BAO_0000357	single protein format	None	None	None	None	None	CHEMBL3045	Protein kinase C beta	Homo sapiens	SINGLE PROTEIN	CHEMBL1961873	16	GSK Published Kinase Inhibitor Set			None
CHEMBL602471		0	405.26	1	5.32	(R)-3	C[C@@H](Oc1ccc2ncc(/C=C/C(N)=O)cc2c1)c1c(Cl)ccc(F)c1Cl	IC50	'>'	50000.0	nM				UO_0000065					False	CHEMBL1066419	Inhibition of recombinant PKCbeta1 by IMAP assay	B	BAO_0000357	single protein format	None	None	None	None	None	CHEMBL3045	Protein kinase C beta	Homo sapiens	SINGLE PROTEIN	CHEMBL1156877	1	Scientific Literature	Bioorg. Med. Chem. Lett.	2010	None
CHEMBL1081678		0	438.23	0	3.05	12r	Cc1cc(OCc2ccc(F)cc2F)c(Br)c(=O)n1-c1cnc(CO)cn1	Inhibition	'<'	50.0	%				UO_0000187					False	CHEMBL1101005	Inhibition of PKCbeta1 at 10 uM	B	BAO_0000357	single protein format	None	None	None	None	None	CHEMBL3045	Protein kinase C beta	Homo sapiens	SINGLE PROTEIN	CHEMBL1154277	1	Scientific Literature	Bioorg. Med. Chem. Lett.	2009	None
CHEMBL504805		0	396.37	0	4.36	16	Cc1ccn(-c2cccc(C(F)(F)F)c2)c(=O)c1-c1ccc2nc(N)ncc2c1	Inhibition	'>'	50.0	%				UO_0000187					False	CHEMBL958265	Inhibition of PKCbeta at 1 uM relative to control	B	BAO_0000357	single protein format	None	None	None	None	None	CHEMBL3045	Protein kinase C beta	Homo sapiens	SINGLE PROTEIN	CHEMBL1150317	1	Scientific Literature	J. Med. Chem.	2008	None
CHEMBL1078665		0	477.35	0	4.89	19	Cc1cc(OCc2ccc(F)cc2F)c(Br)c(=O)n1Cc1ccc(CN(C)C)cc1	Inhibition	'<'	50.0	%				UO_0000187					False	CHEMBL1101006	Inhibition of PKCbeta2 at 10 uM	B	BAO_0000357	single protein format	None	None	None	None	None	CHEMBL3045	Protein kinase C beta	Homo sapiens	SINGLE PROTEIN	CHEMBL1154277	1	Scientific Literature	Bioorg. Med. Chem. Lett.	2009	None
CHEMBL220465	GSK-248233A	0	484.52	0	4.19	GSK248233A	CCn1c(-c2nonc2N)nc2cnc(Oc3cccc(NC(=O)c4ccc(N(C)C)cc4)c3)cc21	Inhibition	'='	53.56	%				UO_0000187					False	CHEMBL1961901	GSK_PKIS: PKC-beta1 (splice variant) mean inhibition at 1 uM [Nanosyn]	B	BAO_0000357	single protein format	None	None	None	None	None	CHEMBL3045	Protein kinase C beta	Homo sapiens	SINGLE PROTEIN	CHEMBL1961873	16	GSK Published Kinase Inhibitor Set			None
CHEMBL576349	IC261	0	311.34	0	3.21	1,BSC-3930,IC261	COc1cc(OC)c(C=C2C(=O)Nc3ccccc32)c(OC)c1	Inhibition						Not Active						False	CHEMBL1108315	Inhibition of PKCbeta2	B	BAO_0000357	single protein format	None	None	None	None	None	CHEMBL3045	Protein kinase C beta	Homo sapiens	SINGLE PROTEIN	CHEMBL1157898	1	Scientific Literature	Bioorg. Med. Chem. Lett.	2010	None
CHEMBL1088392		0	300.70	0	3.74	7,BSc3923	O=C1Nc2ccc(Cl)cc2/C1=C\c1ccccc1[N+](=O)[O-]	Inhibition						Not Active						False	CHEMBL1108315	Inhibition of PKCbeta2	B	BAO_0000357	single protein format	None	None	None	None	None	CHEMBL3045	Protein kinase C beta	Homo sapiens	SINGLE PROTEIN	CHEMBL1157898	1	Scientific Literature	Bioorg. Med. Chem. Lett.	2010	None
CHEMBL1086796		0	345.78	0	3.86	13, BSC-3890	COc1ccc(/C=C2/C(=O)Nc3ccc(Cl)cc32)c(OC)c1OC	Inhibition						Not Active						False	CHEMBL1108315	Inhibition of PKCbeta2	B	BAO_0000357	single protein format	None	None	None	None	None	CHEMBL3045	Protein kinase C beta	Homo sapiens	SINGLE PROTEIN	CHEMBL1157898	1	Scientific Literature	Bioorg. Med. Chem. Lett.	2010	None
CHEMBL462107	EPIPLAKINIC ACID E METHYL ESTER	0	376.54	1	5.64	9	COC(=O)C[C@@]1(C)C[C@](C)(CC(C)CCCCCCc2ccccc2)OO1	Activity						Not Determined						False	CHEMBL1018251	Inhibition of PKCbeta1	B	BAO_0000357	single protein format	None	None	None	None	None	CHEMBL3045	Protein kinase C beta	Homo sapiens	SINGLE PROTEIN	CHEMBL1148071	1	Scientific Literature	J. Nat. Prod.	1994	None
CHEMBL1088529		0	335.77	0	3.08	8,BSc3922	O=C1Nc2ccc(Cl)cc2/C1=C\c1ccccc1S(=O)(=O)O	Inhibition						Not Active						False	CHEMBL1108315	Inhibition of PKCbeta2	B	BAO_0000357	single protein format	None	None	None	None	None	CHEMBL3045	Protein kinase C beta	Homo sapiens	SINGLE PROTEIN	CHEMBL1157898	1	Scientific Literature	Bioorg. Med. Chem. Lett.	2010	None
CHEMBL1794050	GW429374A	0	508.60	1	5.47	GW429374A	Cl.O=C1Nc2ccc(-c3cccnc3)cc2C1=Cc1cc(Br)c(O)c(Br)c1	Inhibition	'='	-1.03	%				UO_0000187					False	CHEMBL1961901	GSK_PKIS: PKC-beta1 (splice variant) mean inhibition at 1 uM [Nanosyn]	B	BAO_0000357	single protein format	None	None	None	None	None	CHEMBL3045	Protein kinase C beta	Homo sapiens	SINGLE PROTEIN	CHEMBL1961873	16	GSK Published Kinase Inhibitor Set			None
CHEMBL1078665		0	477.35	0	4.89	19	Cc1cc(OCc2ccc(F)cc2F)c(Br)c(=O)n1Cc1ccc(CN(C)C)cc1	Inhibition	'<'	50.0	%				UO_0000187					False	CHEMBL1101005	Inhibition of PKCbeta1 at 10 uM	B	BAO_0000357	single protein format	None	None	None	None	None	CHEMBL3045	Protein kinase C beta	Homo sapiens	SINGLE PROTEIN	CHEMBL1154277	1	Scientific Literature	Bioorg. Med. Chem. Lett.	2009	None
CHEMBL481510	GW853606X	0	496.31	1	5.55	GW853606X	NC(=O)c1sc(-n2cnc3ccc(C(F)(F)F)cc32)cc1OCc1ccccc1Br	Inhibition	'='	-0.05	%				UO_0000187					False	CHEMBL1961900	GSK_PKIS: PKC-beta1 (splice variant) mean inhibition at 0.1 uM [Nanosyn]	B	BAO_0000357	single protein format	None	None	None	None	None	CHEMBL3045	Protein kinase C beta	Homo sapiens	SINGLE PROTEIN	CHEMBL1961873	16	GSK Published Kinase Inhibitor Set			None
CHEMBL175321		0	263.30	0	3.20	GR-105659X	O=C1Nc2ccccc2/C1=C1\CCc2cc(O)ccc21	Inhibition	'='	1.94	%				UO_0000187					False	CHEMBL1961910	GSK_PKIS: PKC-beta2 (splice variant) mean inhibition at 0.1 uM [Nanosyn]	B	BAO_0000357	single protein format	None	None	None	None	None	CHEMBL3045	Protein kinase C beta	Homo sapiens	SINGLE PROTEIN	CHEMBL1961873	16	GSK Published Kinase Inhibitor Set			None
CHEMBL595373		0	512.64	2	6.57	25	COc1cc2c(Oc3ccc(-c4nc5ccccc5s4)cc3)ncnc2cc1OCCCN1CCCC1	Residual activity	'='	111.0	%				UO_0000187					False	CHEMBL1040274	Residual activity of PKCbeta2 at 1 uM by microplate scintillation counting	B	BAO_0000357	single protein format	None	None	None	None	None	CHEMBL3045	Protein kinase C beta	Homo sapiens	SINGLE PROTEIN	CHEMBL1152560	1	Scientific Literature	Bioorg. Med. Chem.	2009	None
CHEMBL146846		0	704.71	3	3.56	42	Cc1ccc(S(=O)(=O)N2CCC[C@@H](OC(=O)c3cc(O)c(C(=O)c4c(O)cccc4C(=O)O)c(O)c3)[C@H](NC(=O)c3ccc(O)cc3)C2)cc1	IC50	'='	20.0	nM	7.70			UO_0000065	10.93	0.21	4.14	3.38	False	CHEMBL764574	Evaluated against recombinant human Protein kinase C beta 2	B	BAO_0000357	single protein format	None	None	None	None	None	CHEMBL3045	Protein kinase C beta	Homo sapiens	SINGLE PROTEIN	CHEMBL1129461	1	Scientific Literature	J. Med. Chem.	1996	None
CHEMBL585500		0	386.46	0	2.49	11	CN1CCN(c2cccc(C3=C(c4c[nH]c5ccccc45)C(=O)NC3=O)c2)CC1	IC50	'='	36.0	nM	7.44			UO_0000065	19.26	0.35	4.95	10.88	False	CHEMBL1040087	Inhibition of PKCbeta1 by SPA	B	BAO_0000357	single protein format	None	None	None	None	None	CHEMBL3045	Protein kinase C beta	Homo sapiens	SINGLE PROTEIN	CHEMBL1156112	1	Scientific Literature	J. Med. Chem.	2009	None
CHEMBL1909412		0	413.31	0	4.62	SB-476429-A	Cl.NCc1ccc(-c2nc(-c3ccc(Cl)c(O)c3)c(-c3ccncc3)[nH]2)cc1	Inhibition	'='	10.83	%				UO_0000187					False	CHEMBL1961911	GSK_PKIS: PKC-beta2 (splice variant) mean inhibition at 1 uM [Nanosyn]	B	BAO_0000357	single protein format	None	None	None	None	None	CHEMBL3045	Protein kinase C beta	Homo sapiens	SINGLE PROTEIN	CHEMBL1961873	16	GSK Published Kinase Inhibitor Set			None
CHEMBL466412	GSK-238063A	0	566.06	2	5.59	GSK238063A	CN(C)C(=O)O[C@@H]1CN[C@@H](C#Cc2cc3ncnc(Nc4ccc(OCc5cccc(F)c5)c(Cl)c4)c3s2)C1	Inhibition	'='	-1.27	%				UO_0000187					False	CHEMBL1961900	GSK_PKIS: PKC-beta1 (splice variant) mean inhibition at 0.1 uM [Nanosyn]	B	BAO_0000357	single protein format	None	None	None	None	None	CHEMBL3045	Protein kinase C beta	Homo sapiens	SINGLE PROTEIN	CHEMBL1961873	16	GSK Published Kinase Inhibitor Set			None
CHEMBL265559		0	522.47	2	1.37	2	O=C(NC1CNCC1OC(=O)c1cc(O)c(C(=O)c2c(O)cccc2C(=O)O)c(O)c1)c1ccc(O)cc1	IC50	'='	33.0	nM	7.48			UO_0000065	14.32	0.27	6.11	3.69	False	CHEMBL764572	Inhibition of partially purified recombinant human calcium sensitive protein kinase C beta 2	B	BAO_0000357	single protein format	None	None	None	None	None	CHEMBL3045	Protein kinase C beta	Homo sapiens	SINGLE PROTEIN	CHEMBL1135470	1	Scientific Literature	J. Med. Chem.	2002	None
CHEMBL466412	GSK-238063A	0	566.06	2	5.59	GSK238063A	CN(C)C(=O)O[C@@H]1CN[C@@H](C#Cc2cc3ncnc(Nc4ccc(OCc5cccc(F)c5)c(Cl)c4)c3s2)C1	Inhibition	'='	0.87	%				UO_0000187					False	CHEMBL1961911	GSK_PKIS: PKC-beta2 (splice variant) mean inhibition at 1 uM [Nanosyn]	B	BAO_0000357	single protein format	None	None	None	None	None	CHEMBL3045	Protein kinase C beta	Homo sapiens	SINGLE PROTEIN	CHEMBL1961873	16	GSK Published Kinase Inhibitor Set			None
CHEMBL409892	GW305178X	0	367.39	0	1.65	GW305178X	NS(=O)(=O)c1ccc(N/N=C2\C(=O)Nc3ccc4ncccc4c32)cc1	Inhibition	'='	1.28	%				UO_0000187					False	CHEMBL1961910	GSK_PKIS: PKC-beta2 (splice variant) mean inhibition at 0.1 uM [Nanosyn]	B	BAO_0000357	single protein format	None	None	None	None	None	CHEMBL3045	Protein kinase C beta	Homo sapiens	SINGLE PROTEIN	CHEMBL1961873	16	GSK Published Kinase Inhibitor Set			None
CHEMBL522709	GSK-317315A	0	461.47	1	5.35	GSK317315A	COc1ccc2ncn(-c3cc(O[C@H](C)c4ccccc4C(F)(F)F)c(C(N)=O)s3)c2c1	Inhibition	'='	0.44	%				UO_0000187					False	CHEMBL1961900	GSK_PKIS: PKC-beta1 (splice variant) mean inhibition at 0.1 uM [Nanosyn]	B	BAO_0000357	single protein format	None	None	None	None	None	CHEMBL3045	Protein kinase C beta	Homo sapiens	SINGLE PROTEIN	CHEMBL1961873	16	GSK Published Kinase Inhibitor Set			None
CHEMBL1909349	GSK-1007102B	0	561.52	0	2.28	GSK1007102B	CCn1c(-c2nonc2N)nc2c(C#CC(C)(C)O)nc(O[C@@H](CN)c3ccccc3)cc21.O=C(O)C(F)(F)F	Inhibition	'='	80.54	%				UO_0000187					False	CHEMBL1961911	GSK_PKIS: PKC-beta2 (splice variant) mean inhibition at 1 uM [Nanosyn]	B	BAO_0000357	single protein format	None	None	None	None	None	CHEMBL3045	Protein kinase C beta	Homo sapiens	SINGLE PROTEIN	CHEMBL1961873	16	GSK Published Kinase Inhibitor Set			None
CHEMBL321529		0	528.61	1	2.50	5d	O=C1NC(=O)C2=C1c1cn(c3ccccc13)CCOCCN(CCO)CCOCCn1cc2c2ccccc21	IC50	'='	68.0	nM	7.17			UO_0000065	13.56	0.25	4.67	7.32	False	CHEMBL764570	Inhibition of Protein kinase C beta 1	B	BAO_0000357	single protein format	None	None	None	None	None	CHEMBL3045	Protein kinase C beta	Homo sapiens	SINGLE PROTEIN	CHEMBL1136205	1	Scientific Literature	Bioorg. Med. Chem. Lett.	2003	None
CHEMBL292746		0	364.41	0	4.59	Go 6976	N#CCCn1c2ccccc2c2c3c(c4c5ccccc5[nH]c4c21)C(=O)NC3	INH	'='	6.2	nM		Non standard unit for type		UO_0000065					False	CHEMBL4021285	Inhibition of PKCbeta (unknown origin)	B	BAO_0000357	single protein format	Homo sapiens	None	None	None	None	CHEMBL3045	Protein kinase C beta	Homo sapiens	SINGLE PROTEIN	CHEMBL4020723	1	Scientific Literature	Eur J Med Chem	2017	None
CHEMBL366668		0	489.58	0	4.50	8b	CN(C)CCCn1nc(C2=C(c3cn(-c4ccccc4)c4ccccc34)C(=O)NC2=O)c2ccccc21	IC50	'='	46.0	nM	7.34			UO_0000065	14.99	0.27	2.84	10.17	False	CHEMBL829570	Inhibition of human Protein kinase C beta 1 using [gamma-33P]-ATP	B	BAO_0000357	single protein format	Homo sapiens	None	None	None	None	CHEMBL3045	Protein kinase C beta	Homo sapiens	SINGLE PROTEIN	CHEMBL1142718	1	Scientific Literature	J. Med. Chem.	2005	None
CHEMBL55394		0	478.60	0	4.75	1f	Cn1cc(C2=C(c3cn(C4CCN(CC5CC5)CC4)c4ccccc34)C(=O)NC2=O)c2ccccc21	IC50	'='	30.0	nM	7.52			UO_0000065	15.72	0.29	2.77	12.69	False	CHEMBL761758	Inhibition of Protein kinase C beta 1	B	BAO_0000357	single protein format	Homo sapiens	None	None	None	None	CHEMBL3045	Protein kinase C beta	Homo sapiens	SINGLE PROTEIN	CHEMBL1136405	1	Scientific Literature	Bioorg. Med. Chem. Lett.	2003	None
CHEMBL55394		0	478.60	0	4.75	1f	Cn1cc(C2=C(c3cn(C4CCN(CC5CC5)CC4)c4ccccc34)C(=O)NC2=O)c2ccccc21	IC50	'='	10.0	nM	8.00			UO_0000065	16.72	0.30	3.25	13.50	False	CHEMBL764582	Inhibition of Protein kinase C beta 2	B	BAO_0000357	single protein format	Homo sapiens	None	None	None	None	CHEMBL3045	Protein kinase C beta	Homo sapiens	SINGLE PROTEIN	CHEMBL1136405	1	Scientific Literature	Bioorg. Med. Chem. Lett.	2003	None
CHEMBL300549		0	514.63	2	5.54	1c	Cn1cc(C2=C(c3cn(C4CCN(Cc5ccccc5)CC4)c4ccccc34)C(=O)NC2=O)c2ccccc21	IC50	'='	30.0	nM	7.52			UO_0000065	14.62	0.26	1.98	12.69	False	CHEMBL764582	Inhibition of Protein kinase C beta 2	B	BAO_0000357	single protein format	Homo sapiens	None	None	None	None	CHEMBL3045	Protein kinase C beta	Homo sapiens	SINGLE PROTEIN	CHEMBL1136405	1	Scientific Literature	Bioorg. Med. Chem. Lett.	2003	None
CHEMBL388978	STAUROSPORINE	0	466.54	0	4.35	Staurosporine	CN[C@@H]1C[C@H]2O[C@@](C)([C@@H]1OC)n1c3ccccc3c3c4c(c5c6ccccc6n2c5c31)C(=O)NC4	IC50	'='	19.0	nM	7.72			UO_0000065	16.55	0.30	3.37	11.12	False	CHEMBL764582	Inhibition of Protein kinase C beta 2	B	BAO_0000357	single protein format	Homo sapiens	None	None	None	None	CHEMBL3045	Protein kinase C beta	Homo sapiens	SINGLE PROTEIN	CHEMBL1136405	1	Scientific Literature	Bioorg. Med. Chem. Lett.	2003	None
CHEMBL189148	GW829055X	0	398.86	1	5.25	GW829055X	Clc1ccc(-c2nn3ncccc3c2-c2ccnc(Nc3ccccc3)n2)cc1	Inhibition	'='	0.65	%				UO_0000187					False	CHEMBL1961900	GSK_PKIS: PKC-beta1 (splice variant) mean inhibition at 0.1 uM [Nanosyn]	B	BAO_0000357	single protein format	None	None	None	None	None	CHEMBL3045	Protein kinase C beta	Homo sapiens	SINGLE PROTEIN	CHEMBL1961873	16	GSK Published Kinase Inhibitor Set			None
CHEMBL1909359	GW771127A	0	459.96	0	2.83	GW771127A	Cc1c2ccc(N(C)c3ccnc(Nc4cccc(S(N)(=O)=O)c4)n3)cc2nn1C.Cl	Inhibition	'='	0.1	%				UO_0000187					False	CHEMBL1961900	GSK_PKIS: PKC-beta1 (splice variant) mean inhibition at 0.1 uM [Nanosyn]	B	BAO_0000357	single protein format	None	None	None	None	None	CHEMBL3045	Protein kinase C beta	Homo sapiens	SINGLE PROTEIN	CHEMBL1961873	16	GSK Published Kinase Inhibitor Set			None
CHEMBL475609		0	426.48	0	1.67	10d	COc1cc(Nc2nc(N[C@H]3CCCC[C@H]3N)n3cnnc3c2C(N)=O)cc(OC)c1	IC50	'='	680.0	nM	6.17			UO_0000065	14.46	0.27	4.50	3.99	False	CHEMBL981182	Inhibition of PKCbeta2	B	BAO_0000357	single protein format	None	None	None	None	None	CHEMBL3045	Protein kinase C beta	Homo sapiens	SINGLE PROTEIN	CHEMBL1155791	1	Scientific Literature	Bioorg. Med. Chem.	2008	None
CHEMBL215814	GW576484X	0	614.62	2	6.50	GW576484X	CS(=O)(=O)CCNCc1ccc(-c2ccc3ncnc(Nc4ccc(OCc5cccc(F)c5)c(C(F)(F)F)c4)c3c2)o1	Inhibition	'='	2.44	%				UO_0000187					False	CHEMBL1961911	GSK_PKIS: PKC-beta2 (splice variant) mean inhibition at 1 uM [Nanosyn]	B	BAO_0000357	single protein format	None	None	None	None	None	CHEMBL3045	Protein kinase C beta	Homo sapiens	SINGLE PROTEIN	CHEMBL1961873	16	GSK Published Kinase Inhibitor Set			None
CHEMBL405042	GW335962X	0	329.38	0	2.13	GW335962X	C/C(Nc1ccc(S(N)(=O)=O)cc1)=C1/C(=O)Nc2ccccc21	Inhibition	'='	-0.26	%				UO_0000187					False	CHEMBL1961900	GSK_PKIS: PKC-beta1 (splice variant) mean inhibition at 0.1 uM [Nanosyn]	B	BAO_0000357	single protein format	None	None	None	None	None	CHEMBL3045	Protein kinase C beta	Homo sapiens	SINGLE PROTEIN	CHEMBL1961873	16	GSK Published Kinase Inhibitor Set			None
CHEMBL1794053	GW407323A	0	529.64	1	5.12	GW407323A	Cl.Nc1nc(-c2ccc3c(c2)C(=Cc2cc(Br)c(O)c(Br)c2)C(=O)N3)cs1	Inhibition	'='	0.52	%				UO_0000187					False	CHEMBL1961901	GSK_PKIS: PKC-beta1 (splice variant) mean inhibition at 1 uM [Nanosyn]	B	BAO_0000357	single protein format	None	None	None	None	None	CHEMBL3045	Protein kinase C beta	Homo sapiens	SINGLE PROTEIN	CHEMBL1961873	16	GSK Published Kinase Inhibitor Set			None
CHEMBL1909357	GW410563A	0	347.80	0	3.40	GW410563A	COc1cc2ncnc(Nc3ccc(C)c(O)c3)c2cc1OC.Cl	Inhibition	'='	5.43	%				UO_0000187					False	CHEMBL1961901	GSK_PKIS: PKC-beta1 (splice variant) mean inhibition at 1 uM [Nanosyn]	B	BAO_0000357	single protein format	None	None	None	None	None	CHEMBL3045	Protein kinase C beta	Homo sapiens	SINGLE PROTEIN	CHEMBL1961873	16	GSK Published Kinase Inhibitor Set			None
CHEMBL475761	GW784684X	0	564.09	2	6.81	GW784684X	CN1CCN(Cc2ccc(-c3cc4ncnc(Nc5ccc(OCc6cccc(F)c6)c(Cl)c5)c4s3)o2)CC1	Inhibition	'='	1.08	%				UO_0000187					False	CHEMBL1961910	GSK_PKIS: PKC-beta2 (splice variant) mean inhibition at 0.1 uM [Nanosyn]	B	BAO_0000357	single protein format	None	None	None	None	None	CHEMBL3045	Protein kinase C beta	Homo sapiens	SINGLE PROTEIN	CHEMBL1961873	16	GSK Published Kinase Inhibitor Set			None
CHEMBL202891	GW679410X	0	328.38	0	4.21	GW679410X	COc1ccc(-c2cc(-c3c[nH]nc3-c3ccccn3)ccn2)cc1	Inhibition	'='	1.41	%				UO_0000187					False	CHEMBL1961900	GSK_PKIS: PKC-beta1 (splice variant) mean inhibition at 0.1 uM [Nanosyn]	B	BAO_0000357	single protein format	None	None	None	None	None	CHEMBL3045	Protein kinase C beta	Homo sapiens	SINGLE PROTEIN	CHEMBL1961873	16	GSK Published Kinase Inhibitor Set			None
CHEMBL347580		0	320.35	0	2.13	SB-361058	COc1ccc(C2=C(N3CCc4ccccc43)C(=O)NC2=O)cc1	Inhibition	'='	1.22	%				UO_0000187					False	CHEMBL1961910	GSK_PKIS: PKC-beta2 (splice variant) mean inhibition at 0.1 uM [Nanosyn]	B	BAO_0000357	single protein format	None	None	None	None	None	CHEMBL3045	Protein kinase C beta	Homo sapiens	SINGLE PROTEIN	CHEMBL1961873	16	GSK Published Kinase Inhibitor Set			None
CHEMBL215814	GW576484X	0	614.62	2	6.50	GW576484X	CS(=O)(=O)CCNCc1ccc(-c2ccc3ncnc(Nc4ccc(OCc5cccc(F)c5)c(C(F)(F)F)c4)c3c2)o1	Inhibition	'='	0.59	%				UO_0000187					False	CHEMBL1961900	GSK_PKIS: PKC-beta1 (splice variant) mean inhibition at 0.1 uM [Nanosyn]	B	BAO_0000357	single protein format	None	None	None	None	None	CHEMBL3045	Protein kinase C beta	Homo sapiens	SINGLE PROTEIN	CHEMBL1961873	16	GSK Published Kinase Inhibitor Set			None
CHEMBL441702	GSK-270822A	0	396.45	0	4.23	GSK270822A	CC1=C(C(=O)Nc2ccc3[nH]ncc3c2)C(c2ccc3ccccc3c2)CC(=O)N1	Inhibition	'='	0.44	%				UO_0000187					False	CHEMBL1961901	GSK_PKIS: PKC-beta1 (splice variant) mean inhibition at 1 uM [Nanosyn]	B	BAO_0000357	single protein format	None	None	None	None	None	CHEMBL3045	Protein kinase C beta	Homo sapiens	SINGLE PROTEIN	CHEMBL1961873	16	GSK Published Kinase Inhibitor Set			None
CHEMBL388978	STAUROSPORINE	0	466.54	0	4.35	Staurosporine	CN[C@@H]1C[C@H]2O[C@@](C)([C@@H]1OC)n1c3ccccc3c3c4c(c5c6ccccc6n2c5c31)C(=O)NC4	IC50	'='	10.0	nM	8.00			UO_0000065	17.15	0.31	3.65	11.52	False	CHEMBL829571	Inhibition of human Protein kinase C beta 2 using [gamma-33P]-ATP	B	BAO_0000357	single protein format	Homo sapiens	None	None	None	None	CHEMBL3045	Protein kinase C beta	Homo sapiens	SINGLE PROTEIN	CHEMBL1142718	1	Scientific Literature	J. Med. Chem.	2005	None
CHEMBL1909389	GW574782A	0	633.09	2	6.37	GW574782A	CS(=O)(=O)CCNCc1ccc(-c2ccc3ncnc(Nc4ccc(OCc5ccccc5)c(C(F)(F)F)c4)c3c2)o1.Cl	Inhibition	'='	0.21	%				UO_0000187					False	CHEMBL1961900	GSK_PKIS: PKC-beta1 (splice variant) mean inhibition at 0.1 uM [Nanosyn]	B	BAO_0000357	single protein format	None	None	None	None	None	CHEMBL3045	Protein kinase C beta	Homo sapiens	SINGLE PROTEIN	CHEMBL1961873	16	GSK Published Kinase Inhibitor Set			None
CHEMBL1794072		0	490.00	1	5.74	SB-682330-A	CN(C)CCOc1ccc(-c2cc(-c3ccc4c(c3)CCC4=NO)c(-c3ccncc3)o2)cc1.Cl	Inhibition	'='	-0.72	%				UO_0000187					False	CHEMBL1961910	GSK_PKIS: PKC-beta2 (splice variant) mean inhibition at 0.1 uM [Nanosyn]	B	BAO_0000357	single protein format	None	None	None	None	None	CHEMBL3045	Protein kinase C beta	Homo sapiens	SINGLE PROTEIN	CHEMBL1961873	16	GSK Published Kinase Inhibitor Set			None
CHEMBL1909408	GSK-200398A	0	616.15	1	4.38	GSK200398A	Cl.O=C(O[C@H]1CN[C@H](C#Cc2cc3ncnc(Nc4ccc5c(cnn5Cc5ccccc5)c4)c3s2)C1)N1CCOCC1	Inhibition	'='	-0.16	%				UO_0000187					False	CHEMBL1961910	GSK_PKIS: PKC-beta2 (splice variant) mean inhibition at 0.1 uM [Nanosyn]	B	BAO_0000357	single protein format	None	None	None	None	None	CHEMBL3045	Protein kinase C beta	Homo sapiens	SINGLE PROTEIN	CHEMBL1961873	16	GSK Published Kinase Inhibitor Set			None
CHEMBL1258117		0	474.59	0	4.09	3	CC1(C)CC[C@@H]2CC(=O)O[C@@H](CO)CC(=O)O[C@@H]3C[C@@H](CCCCc4ccccc4)O[C@@]1(C3)O2	Ki	'='	140.0	nM	6.85			UO_0000065	14.44	0.28	2.76	7.51	False	CHEMBL1260394	Inhibition of [3H]PDBu binding to PKC beta C1A peptide	B	BAO_0000357	single protein format	None	None	None	None	None	CHEMBL3045	Protein kinase C beta	Homo sapiens	SINGLE PROTEIN	CHEMBL1255183	1	Scientific Literature	Bioorg. Med. Chem. Lett.	2010	None
CHEMBL1258348		0	490.59	0	3.80	1	CC1(C)CC[C@@H]2CC(=O)O[C@@H](CO)CC(=O)O[C@@H]3C[C@@H](CCCCc4cccc(O)c4)O[C@@]1(C3)O2	Ki	'='	89.0	nM	7.05			UO_0000065	14.37	0.28	3.25	6.32	True	CHEMBL1260394	Inhibition of [3H]PDBu binding to PKC beta C1A peptide	B	BAO_0000357	single protein format	None	None	None	None	None	CHEMBL3045	Protein kinase C beta	Homo sapiens	SINGLE PROTEIN	CHEMBL1255183	1	Scientific Literature	Bioorg. Med. Chem. Lett.	2010	None
CHEMBL173348		0	457.66	1	5.63	15	CCCCCCCCCCCC(=O)Oc1ccc2c(c1)[C@@](C)(C(C)C)[C@H]1C(=O)N[C@H](CO)[C@@H]21	Ki	'='	1052.0	nM	5.98			UO_0000065	13.06	0.25	0.35	7.90	False	CHEMBL823901	Inhibition of [3H]-phorbol 12,13-dibutyrate (PDBu) binding to human recombinant protein kinase C beta	B	BAO_0000357	single protein format	Homo sapiens	None	None	None	None	CHEMBL3045	Protein kinase C beta	Homo sapiens	SINGLE PROTEIN	CHEMBL1134032	1	Scientific Literature	Bioorg. Med. Chem. Lett.	2001	None
CHEMBL583042		0	500.36	2	5.43	11e	Cc1cnc(Nc2ccc(F)cc2Cl)nc1-c1c[nH]c(C(=O)N[C@H](CO)c2cccc(Cl)c2)c1	Inhibition	'='	4.0	%				UO_0000187					False	CHEMBL1041405	Inhibition of PKCbeta1 at 1 uM	B	BAO_0000357	single protein format	None	None	None	None	None	CHEMBL3045	Protein kinase C beta	Homo sapiens	SINGLE PROTEIN	CHEMBL1154622	1	Scientific Literature	J. Med. Chem.	2009	None
CHEMBL583042		0	500.36	2	5.43	11e	Cc1cnc(Nc2ccc(F)cc2Cl)nc1-c1c[nH]c(C(=O)N[C@H](CO)c2cccc(Cl)c2)c1	Inhibition	'='	4.0	%				UO_0000187					False	CHEMBL1041408	Inhibition of PKCbeta2 at 2 uM	B	BAO_0000357	single protein format	None	None	None	None	None	CHEMBL3045	Protein kinase C beta	Homo sapiens	SINGLE PROTEIN	CHEMBL1154622	1	Scientific Literature	J. Med. Chem.	2009	None
CHEMBL110000		0	415.45	0	2.36	7	CCn1cc(C2=C(c3cn(CCCO)c4ncccc34)C(=O)NC2=O)c2cccnc21	IC50	'='	1070.0	nM	5.97			UO_0000065	14.37	0.26	3.61	5.85	False	CHEMBL759475	Inhibitory concentration against human protein kinase C-betaII using histone as substrate	B	BAO_0000357	single protein format	None	None	None	None	None	CHEMBL3045	Protein kinase C beta	Homo sapiens	SINGLE PROTEIN	CHEMBL1146654	1	Scientific Literature	Bioorg. Med. Chem. Lett.	2004	None
CHEMBL115220		0	291.35	0	3.62	41	O=C(Cc1ccc2ccccc2c1)Nc1cc(C2CC2)n[nH]1	IC50	'>'	10000.0	nM				UO_0000065					False	CHEMBL761752	Inhibition of Protein kinase C beta	B	BAO_0000357	single protein format	None	None	None	None	None	CHEMBL3045	Protein kinase C beta	Homo sapiens	SINGLE PROTEIN	CHEMBL1148336	1	Scientific Literature	J. Med. Chem.	2004	None
CHEMBL1794059	GW275616X	0	315.35	0	1.74	GW275616X	NS(=O)(=O)c1cccc(N/C=C2\C(=O)Nc3ccccc32)c1	Inhibition	'='	2.02	%				UO_0000187					False	CHEMBL1961901	GSK_PKIS: PKC-beta1 (splice variant) mean inhibition at 1 uM [Nanosyn]	B	BAO_0000357	single protein format	None	None	None	None	None	CHEMBL3045	Protein kinase C beta	Homo sapiens	SINGLE PROTEIN	CHEMBL1961873	16	GSK Published Kinase Inhibitor Set			None
CHEMBL441702	GSK-270822A	0	396.45	0	4.23	GSK270822A	CC1=C(C(=O)Nc2ccc3[nH]ncc3c2)C(c2ccc3ccccc3c2)CC(=O)N1	Inhibition	'='	0.83	%				UO_0000187					False	CHEMBL1961910	GSK_PKIS: PKC-beta2 (splice variant) mean inhibition at 0.1 uM [Nanosyn]	B	BAO_0000357	single protein format	None	None	None	None	None	CHEMBL3045	Protein kinase C beta	Homo sapiens	SINGLE PROTEIN	CHEMBL1961873	16	GSK Published Kinase Inhibitor Set			None
CHEMBL272414	GW416469X	0	358.42	0	1.81	GW416469X	CN(C)c1ccc2c(c1)/C(=C/Nc1ccc(S(N)(=O)=O)cc1)C(=O)N2	Inhibition	'='	0.89	%				UO_0000187					False	CHEMBL1961901	GSK_PKIS: PKC-beta1 (splice variant) mean inhibition at 1 uM [Nanosyn]	B	BAO_0000357	single protein format	None	None	None	None	None	CHEMBL3045	Protein kinase C beta	Homo sapiens	SINGLE PROTEIN	CHEMBL1961873	16	GSK Published Kinase Inhibitor Set			None
CHEMBL485598	GSK-317354A	0	494.45	1	5.12	GSK317354A	CC1=C(C(=O)Nc2ccc3[nH]ncc3c2)C(c2ccc(F)cc2)N=C(c2ccc(C(F)(F)F)nc2)N1	Inhibition	'='	-0.53	%				UO_0000187					False	CHEMBL1961901	GSK_PKIS: PKC-beta1 (splice variant) mean inhibition at 1 uM [Nanosyn]	B	BAO_0000357	single protein format	None	None	None	None	None	CHEMBL3045	Protein kinase C beta	Homo sapiens	SINGLE PROTEIN	CHEMBL1961873	16	GSK Published Kinase Inhibitor Set			None
CHEMBL379093	GW651576X	0	429.88	1	5.99	GW651576X	Fc1cccc(COc2ccc(Nc3ncncc3C#Cc3ccccc3)cc2Cl)c1	Inhibition	'='	0.66	%				UO_0000187					False	CHEMBL1961910	GSK_PKIS: PKC-beta2 (splice variant) mean inhibition at 0.1 uM [Nanosyn]	B	BAO_0000357	single protein format	None	None	None	None	None	CHEMBL3045	Protein kinase C beta	Homo sapiens	SINGLE PROTEIN	CHEMBL1961873	16	GSK Published Kinase Inhibitor Set			None
CHEMBL1909379		0	387.87	0	4.84	GR-269666A	Cl.c1ccc(Cc2nc3ccc(Nc4ncnc5ccccc45)cc3[nH]2)cc1	Inhibition	'='	1.26	%				UO_0000187					False	CHEMBL1961900	GSK_PKIS: PKC-beta1 (splice variant) mean inhibition at 0.1 uM [Nanosyn]	B	BAO_0000357	single protein format	None	None	None	None	None	CHEMBL3045	Protein kinase C beta	Homo sapiens	SINGLE PROTEIN	CHEMBL1961873	16	GSK Published Kinase Inhibitor Set			None
CHEMBL202891	GW679410X	0	328.38	0	4.21	GW679410X	COc1ccc(-c2cc(-c3c[nH]nc3-c3ccccn3)ccn2)cc1	Inhibition	'='	1.96	%				UO_0000187					False	CHEMBL1961911	GSK_PKIS: PKC-beta2 (splice variant) mean inhibition at 1 uM [Nanosyn]	B	BAO_0000357	single protein format	None	None	None	None	None	CHEMBL3045	Protein kinase C beta	Homo sapiens	SINGLE PROTEIN	CHEMBL1961873	16	GSK Published Kinase Inhibitor Set			None
CHEMBL392167		0	529.64	2	5.20	10a	CN(C)c1nc2ccc1CCCn1cc(c3ccccc31)C1=C(C(=O)NC1=O)c1cn(c3ccccc13)CCC2	Activity						Not Determined						False	CHEMBL886932	Inhibition of human recombinant PKCbeta2	B	BAO_0000357	single protein format	Homo sapiens	None	None	None	None	CHEMBL3045	Protein kinase C beta	Homo sapiens	SINGLE PROTEIN	CHEMBL1139192	1	Scientific Literature	Bioorg. Med. Chem. Lett.	2007	None
CHEMBL396327		0	555.68	2	5.74	10b	O=C1NC(=O)C2=C1c1cn(c3ccccc13)CCCc1ccc(c(N3CCCC3)n1)CCCn1cc2c2ccccc21	IC50	'='	2200.0	nM	5.66			UO_0000065	10.18	0.18	-0.08	7.84	False	CHEMBL886932	Inhibition of human recombinant PKCbeta2	B	BAO_0000357	single protein format	Homo sapiens	None	None	None	None	CHEMBL3045	Protein kinase C beta	Homo sapiens	SINGLE PROTEIN	CHEMBL1139192	1	Scientific Literature	Bioorg. Med. Chem. Lett.	2007	None
CHEMBL307152		0	494.60	0	4.68	14m	Cn1ccc2ccc3c4[nH]c5c(CCCN[C@H]6CC[C@H](O)CC6)cccc5c4c4c(c3c21)C(=O)NC4=O	Control	'='	59.0	%				UO_0000187					False	CHEMBL768106	Inhibition of Protein kinase C beta 2 at 500 nM	B	BAO_0000357	single protein format	None	None	None	None	None	CHEMBL3045	Protein kinase C beta	Homo sapiens	SINGLE PROTEIN	CHEMBL1136094	1	Scientific Literature	Bioorg. Med. Chem. Lett.	2003	None
CHEMBL450340		0	348.36	0	1.38	17b	O=C1NC(=O)C(c2cn(CCCO)c3ncccc23)=C1c1ccccn1	Inhibition	'<'	50.0	%				UO_0000187					False	CHEMBL759476	Inhibition of protein kinase C-betaII at 10 uM	B	BAO_0000357	single protein format	Homo sapiens	None	None	None	None	CHEMBL3045	Protein kinase C beta	Homo sapiens	SINGLE PROTEIN	CHEMBL1146654	1	Scientific Literature	Bioorg. Med. Chem. Lett.	2004	None
CHEMBL1794056	GW301789X	0	303.32	0	2.67	GW301789X	O=C1Nc2ccccc2/C1=C/Nc1ccc(-n2cncn2)cc1	Inhibition	'='	0.83	%				UO_0000187					False	CHEMBL1961900	GSK_PKIS: PKC-beta1 (splice variant) mean inhibition at 0.1 uM [Nanosyn]	B	BAO_0000357	single protein format	None	None	None	None	None	CHEMBL3045	Protein kinase C beta	Homo sapiens	SINGLE PROTEIN	CHEMBL1961873	16	GSK Published Kinase Inhibitor Set			None
CHEMBL337642		0	531.57	1	2.03	29	O=C1NC(=O)C2=C1c1cn(c3ncccc13)CCOCCOCCOCCOCCn1cc2c2cccnc21	Activity	'='	69.0	%				UO_0000187					False	CHEMBL764573	Inhibition of human Protein kinase C beta 2 at 10 uM	B	BAO_0000357	single protein format	Homo sapiens	None	None	None	None	CHEMBL3045	Protein kinase C beta	Homo sapiens	SINGLE PROTEIN	CHEMBL1145082	1	Scientific Literature	J. Med. Chem.	2003	None
CHEMBL206544	GW682841X	0	340.43	1	5.32	GW682841X	CC(C)c1ccc(-c2cc(-c3c[nH]nc3-c3ccccn3)ccn2)cc1	Inhibition	'='	1.4	%				UO_0000187					False	CHEMBL1961911	GSK_PKIS: PKC-beta2 (splice variant) mean inhibition at 1 uM [Nanosyn]	B	BAO_0000357	single protein format	None	None	None	None	None	CHEMBL3045	Protein kinase C beta	Homo sapiens	SINGLE PROTEIN	CHEMBL1961873	16	GSK Published Kinase Inhibitor Set			None
CHEMBL160333		0	349.17	0	3.18	SB-409514	O=C1NC(=O)C(c2cccc(Cl)c2)=C1Nc1ccc(O)c(Cl)c1	Inhibition	'='	0.56	%				UO_0000187					False	CHEMBL1961910	GSK_PKIS: PKC-beta2 (splice variant) mean inhibition at 0.1 uM [Nanosyn]	B	BAO_0000357	single protein format	None	None	None	None	None	CHEMBL3045	Protein kinase C beta	Homo sapiens	SINGLE PROTEIN	CHEMBL1961873	16	GSK Published Kinase Inhibitor Set			None
CHEMBL67528		0	594.53	3	1.34	24	CC(=O)OCOC(=O)c1cccc(O)c1C(=O)c1c(O)cc(C(=O)O[C@@H]2CNC[C@H]2NC(=O)c2ccc(O)cc2)cc1O	IC50	'='	20.0	nM	7.70			UO_0000065	12.95	0.24	6.36	3.53	False	CHEMBL764576	Inhibition of Protein kinase C beta 2 expressed in Sf-9 cells	B	BAO_0000219	cell-based format	Homo sapiens	None	None	Sf-9	None	CHEMBL3045	Protein kinase C beta	Homo sapiens	SINGLE PROTEIN	CHEMBL1128824	1	Scientific Literature	Bioorg. Med. Chem. Lett.	1995	None
CHEMBL611125		0	1303.47	None	None	VI	N=C(N)NCCC[C@@H](NC(=O)[C@@H](CCCNC(=N)N)NC(=O)[C@@H](CCCNC(=N)N)NC(=O)[C@@H](CCCNC(=N)N)NC(=O)[C@@H](CCCNC(=N)N)NC(=O)[C@@H](CCCNC(=N)N)NC(=O)CCCNC(=O)[C@H]1OC(n2cnc3c(N)ncnc32)[C@H](O)[C@@H]1O)C(=O)O	IC50	'='	1500.0	nM	5.82			UO_0000065	4.47	None	None	None	False	CHEMBL770295	Inhibitory activity against Protein kinase C beta isoform (PKC) from pig spleen.	B	BAO_0000221	tissue-based format	Sus scrofa	CHEMBL3559722	Spleen	None	None	CHEMBL3045	Protein kinase C beta	Homo sapiens	SINGLE PROTEIN	CHEMBL1131721	1	Scientific Literature	Bioorg. Med. Chem. Lett.	1999	None
CHEMBL189231		0	284.32	0	2.57	SB-734117	Nc1nonc1-c1nc2cnccc2n1C1CCCCC1	Inhibition	'='	30.98	%				UO_0000187					False	CHEMBL1961900	GSK_PKIS: PKC-beta1 (splice variant) mean inhibition at 0.1 uM [Nanosyn]	B	BAO_0000357	single protein format	None	None	None	None	None	CHEMBL3045	Protein kinase C beta	Homo sapiens	SINGLE PROTEIN	CHEMBL1961873	16	GSK Published Kinase Inhibitor Set			None
CHEMBL1785002		0	472.52	0	3.89	SB-264865	NC(=O)Cc1ccccc1Oc1nccc(-c2c(-c3ccc(F)cc3)ncn2C2CCNCC2)n1	Inhibition	'='	1.22	%				UO_0000187					False	CHEMBL1961910	GSK_PKIS: PKC-beta2 (splice variant) mean inhibition at 0.1 uM [Nanosyn]	B	BAO_0000357	single protein format	None	None	None	None	None	CHEMBL3045	Protein kinase C beta	Homo sapiens	SINGLE PROTEIN	CHEMBL1961873	16	GSK Published Kinase Inhibitor Set			None
CHEMBL432168		0	536.49	2	1.88	31-beta	N[C@@H]1C[C@@H](NC(=O)c2ccc(O)cc2)[C@H](OC(=O)c2cc(O)c(C(=O)c3c(O)cccc3C(=O)O)c(O)c2)C1	IC50	'='	4.0	nM	8.40			UO_0000065	15.65	0.29	6.52	3.88	False	CHEMBL761759	Inhibitory concentration against recombinant human Protein kinase C beta 1 isozyme	B	BAO_0000357	single protein format	None	None	None	None	None	CHEMBL3045	Protein kinase C beta	Homo sapiens	SINGLE PROTEIN	CHEMBL1130164	1	Scientific Literature	J. Med. Chem.	1997	None
CHEMBL462106	PLAKORTOLIDE D	0	416.60	1	6.42	8	CC(CCCCCCc1ccccc1)CC(C)C[C@]1(C)C[C@]2(C)OC(=O)C[C@@H]2OO1	Activity						Not Determined						False	CHEMBL1018252	Inhibition of PKCbeta2	B	BAO_0000357	single protein format	None	None	None	None	None	CHEMBL3045	Protein kinase C beta	Homo sapiens	SINGLE PROTEIN	CHEMBL1148071	1	Scientific Literature	J. Nat. Prod.	1994	None
CHEMBL187985		0	299.34	0	1.68	SB-744941	CCn1c(-c2nonc2N)nc2c(N3CCCC3)nccc21	Inhibition	'='	2.46	%				UO_0000187					False	CHEMBL1961911	GSK_PKIS: PKC-beta2 (splice variant) mean inhibition at 1 uM [Nanosyn]	B	BAO_0000357	single protein format	None	None	None	None	None	CHEMBL3045	Protein kinase C beta	Homo sapiens	SINGLE PROTEIN	CHEMBL1961873	16	GSK Published Kinase Inhibitor Set			None
CHEMBL347580		0	320.35	0	2.13	SB-361058	COc1ccc(C2=C(N3CCc4ccccc43)C(=O)NC2=O)cc1	Inhibition	'='	3.96	%				UO_0000187					False	CHEMBL1961911	GSK_PKIS: PKC-beta2 (splice variant) mean inhibition at 1 uM [Nanosyn]	B	BAO_0000357	single protein format	None	None	None	None	None	CHEMBL3045	Protein kinase C beta	Homo sapiens	SINGLE PROTEIN	CHEMBL1961873	16	GSK Published Kinase Inhibitor Set			None
CHEMBL292495		0	441.49	0	2.94	15 (LY-326449)	O=C1NC(=O)C2=C1c1cn(c3ccccc13)CCO[C@H](CO)CCn1cc2c2ccccc21	IC50	'='	32.0	nM	7.50			UO_0000065	16.98	0.31	4.55	8.77	False	CHEMBL764580	Inhibition of Protein kinase C beta 2	B	BAO_0000357	single protein format	Homo sapiens	None	None	None	None	CHEMBL3045	Protein kinase C beta	Homo sapiens	SINGLE PROTEIN	CHEMBL1128817	1	Scientific Literature	Bioorg. Med. Chem. Lett.	1995	None
CHEMBL3775317		0	401.47	0	2.76	31	Cn1cc(-c2ccc(Cc3n[nH]c4ccc(C(=O)N5CC[C@@H](O)C5)cc34)cc2)cn1	Activity	'='	15.0	%				UO_0000187					False	CHEMBL3777512	Inhibition of N-terminal His6-tagged recombinant human PKCbeta1expressed in baculovirus infected insect Sf9 cells assessed as remaining activity at 1 uM relative to control	B	BAO_0000219	cell-based format	Homo sapiens	None	None	Sf9	None	CHEMBL3045	Protein kinase C beta	Homo sapiens	SINGLE PROTEIN	CHEMBL3774357	1	Scientific Literature	Bioorg. Med. Chem. Lett.	2016	CHEMBL3308860
CHEMBL446317		0	556.78	2	7.51	10	C=C(C)[C@@H]1CC[C@]2(C(=O)O)CC[C@]3(C)[C@H](CC[C@@H]4[C@@]5(C)CC[C@H](OC(=O)CCC(=O)O)C(C)(C)[C@@H]5CC[C@]43C)[C@@H]12	IC50	'>'	150000.0	nM		Outside typical range		UO_0000065					False	CHEMBL997493	Inhibition of PKC beta2	B	BAO_0000357	single protein format	None	None	None	None	None	CHEMBL3045	Protein kinase C beta	Homo sapiens	SINGLE PROTEIN	CHEMBL1149038	1	Scientific Literature	J. Nat. Prod.	1994	None
CHEMBL514582		0	410.46	0	1.45	4	NC(=O)c1ccc(-c2cc(C(N)=O)c(N)c(-c3ccc(S(N)(=O)=O)cc3)c2)cc1	Activity	'='	16.15	%				UO_0000187					False	CHEMBL982729	Binding affinity to human PKACB at 10 uM relative to control	B	BAO_0000357	single protein format	Homo sapiens	None	None	None	None	CHEMBL3045	Protein kinase C beta	Homo sapiens	SINGLE PROTEIN	CHEMBL1151712	1	Scientific Literature	J. Med. Chem.	2008	None
CHEMBL13485	SU-11652	0	414.94	0	3.85	SU11652	CCN(CC)CCNC(=O)c1c(C)[nH]c(/C=C2\C(=O)Nc3ccc(Cl)cc32)c1C	Residual Activity	'='	125.0	%				UO_0000187					False	CHEMBL2219400	Millipore: Percentage of residual kinase activity of PRKCB at 1uM relative to control. Control inhibitor: Staurosporine at 10.0uM. Buffer: 20 mM HEPES pH 7.4, 0.03% Triton X-100, 0.1 mM CaCl2, 0.1 mg/mL phosphatidylserine, 10 ug/mL diacylglycerol	B	BAO_0000357	single protein format	Homo sapiens	None	None	None	None	CHEMBL3045	Protein kinase C beta	Homo sapiens	SINGLE PROTEIN	CHEMBL2218924	1	Scientific Literature	Biochem. J.	2013	None
CHEMBL111364		0	404.51	1	6.17	ML_3403	CSc1nc(-c2ccc(F)cc2)c(-c2ccnc(NC(C)c3ccccc3)c2)[nH]1	Residual Activity	'='	105.0	%				UO_0000187					False	CHEMBL2219400	Millipore: Percentage of residual kinase activity of PRKCB at 1uM relative to control. Control inhibitor: Staurosporine at 10.0uM. Buffer: 20 mM HEPES pH 7.4, 0.03% Triton X-100, 0.1 mM CaCl2, 0.1 mg/mL phosphatidylserine, 10 ug/mL diacylglycerol	B	BAO_0000357	single protein format	Homo sapiens	None	None	None	None	CHEMBL3045	Protein kinase C beta	Homo sapiens	SINGLE PROTEIN	CHEMBL2218924	1	Scientific Literature	Biochem. J.	2013	None
CHEMBL259551		0	327.35	0	2.92	FR-180204	Nc1n[nH]c2nnc(-c3c(-c4ccccc4)nn4ccccc34)cc12	Residual Activity	'='	93.0	%				UO_0000187					False	CHEMBL2219403	Millipore: Percentage of residual kinase activity of PRKCB at 10uM relative to control. Control inhibitor: Staurosporine at 10.0uM. Buffer: 20 mM HEPES pH 7.4, 0.03% Triton X-100, 0.1 mM CaCl2, 0.1 mg/mL phosphatidylserine, 10 ug/mL diacylglycerol	B	BAO_0000357	single protein format	Homo sapiens	None	None	None	None	CHEMBL3045	Protein kinase C beta	Homo sapiens	SINGLE PROTEIN	CHEMBL2218924	1	Scientific Literature	Biochem. J.	2013	None
CHEMBL210618		0	356.38	0	2.13	JNK_inhibitor_VIII	CCOc1nc(NC(=O)Cc2cc(OC)ccc2OC)cc(N)c1C#N	Residual Activity	'='	102.0	%				UO_0000187					False	CHEMBL2219403	Millipore: Percentage of residual kinase activity of PRKCB at 10uM relative to control. Control inhibitor: Staurosporine at 10.0uM. Buffer: 20 mM HEPES pH 7.4, 0.03% Triton X-100, 0.1 mM CaCl2, 0.1 mg/mL phosphatidylserine, 10 ug/mL diacylglycerol	B	BAO_0000357	single protein format	Homo sapiens	None	None	None	None	CHEMBL3045	Protein kinase C beta	Homo sapiens	SINGLE PROTEIN	CHEMBL2218924	1	Scientific Literature	Biochem. J.	2013	None
CHEMBL71191		0	266.30	0	3.31	Tyrphostin AG-1296	COc1cc2ncc(-c3ccccc3)nc2cc1OC	Residual Activity	'='	96.0	%				UO_0000187					False	CHEMBL2219403	Millipore: Percentage of residual kinase activity of PRKCB at 10uM relative to control. Control inhibitor: Staurosporine at 10.0uM. Buffer: 20 mM HEPES pH 7.4, 0.03% Triton X-100, 0.1 mM CaCl2, 0.1 mg/mL phosphatidylserine, 10 ug/mL diacylglycerol	B	BAO_0000357	single protein format	Homo sapiens	None	None	None	None	CHEMBL3045	Protein kinase C beta	Homo sapiens	SINGLE PROTEIN	CHEMBL2218924	1	Scientific Literature	Biochem. J.	2013	None
CHEMBL64758		0	404.22	0	4.60	Cdk4_Inhibitor	O=C1NC(=O)c2c1c1c3ccccc3[nH]c1c1[nH]c3cc(Br)ccc3c21	Residual Activity	'='	95.0	%				UO_0000187					False	CHEMBL2219403	Millipore: Percentage of residual kinase activity of PRKCB at 10uM relative to control. Control inhibitor: Staurosporine at 10.0uM. Buffer: 20 mM HEPES pH 7.4, 0.03% Triton X-100, 0.1 mM CaCl2, 0.1 mg/mL phosphatidylserine, 10 ug/mL diacylglycerol	B	BAO_0000357	single protein format	Homo sapiens	None	None	None	None	CHEMBL3045	Protein kinase C beta	Homo sapiens	SINGLE PROTEIN	CHEMBL2218924	1	Scientific Literature	Biochem. J.	2013	None
CHEMBL10	SB-203580	0	377.44	0	4.68	SB-203580	C[S+]([O-])c1ccc(-c2nc(-c3ccc(F)cc3)c(-c3ccncc3)[nH]2)cc1	Residual Activity	'='	75.0	%				UO_0000187					False	CHEMBL2219403	Millipore: Percentage of residual kinase activity of PRKCB at 10uM relative to control. Control inhibitor: Staurosporine at 10.0uM. Buffer: 20 mM HEPES pH 7.4, 0.03% Triton X-100, 0.1 mM CaCl2, 0.1 mg/mL phosphatidylserine, 10 ug/mL diacylglycerol	B	BAO_0000357	single protein format	Homo sapiens	None	None	None	None	CHEMBL3045	Protein kinase C beta	Homo sapiens	SINGLE PROTEIN	CHEMBL2218924	1	Scientific Literature	Biochem. J.	2013	None
CHEMBL286721	AMINOPURVALANOL	0	403.92	0	3.82	Aminopurvalanol	CC(C)[C@H](CO)Nc1nc(Nc2cc(N)cc(Cl)c2)c2ncn(C(C)C)c2n1	Residual Activity	'='	101.0	%				UO_0000187					False	CHEMBL2219402	Millipore: Percentage of residual kinase activity of PRKCB at 1uM relative to control. Control inhibitor: Staurosporine at 10.0uM. Buffer: 20 mM HEPES pH 7.4, 0.03% Triton X-100, 0.1 mM CaCl2, 0.1 mg/mL phosphatidylserine, 10 ug/mL diacylglycerol	B	BAO_0000357	single protein format	Homo sapiens	None	None	None	None	CHEMBL3045	Protein kinase C beta	Homo sapiens	SINGLE PROTEIN	CHEMBL2218924	1	Scientific Literature	Biochem. J.	2013	None
CHEMBL1802485		0	234.26	0	2.78	JNK_Inhibitor_Negative_Control	Cn1nc2c3c(cccc31)C(=O)c1ccccc1-2	Residual Activity	'='	109.0	%				UO_0000187					False	CHEMBL2219402	Millipore: Percentage of residual kinase activity of PRKCB at 1uM relative to control. Control inhibitor: Staurosporine at 10.0uM. Buffer: 20 mM HEPES pH 7.4, 0.03% Triton X-100, 0.1 mM CaCl2, 0.1 mg/mL phosphatidylserine, 10 ug/mL diacylglycerol	B	BAO_0000357	single protein format	Homo sapiens	None	None	None	None	CHEMBL3045	Protein kinase C beta	Homo sapiens	SINGLE PROTEIN	CHEMBL2218924	1	Scientific Literature	Biochem. J.	2013	None
CHEMBL328710		0	264.33	0	3.25	SU4312	CN(C)c1ccc(/C=C2\C(=O)Nc3ccccc32)cc1	Residual Activity	'='	98.0	%				UO_0000187					False	CHEMBL2219403	Millipore: Percentage of residual kinase activity of PRKCB at 10uM relative to control. Control inhibitor: Staurosporine at 10.0uM. Buffer: 20 mM HEPES pH 7.4, 0.03% Triton X-100, 0.1 mM CaCl2, 0.1 mg/mL phosphatidylserine, 10 ug/mL diacylglycerol	B	BAO_0000357	single protein format	Homo sapiens	None	None	None	None	CHEMBL3045	Protein kinase C beta	Homo sapiens	SINGLE PROTEIN	CHEMBL2218924	1	Scientific Literature	Biochem. J.	2013	None
CHEMBL340776		0	487.52	0	2.02	28	O=C1NC(=O)C2=C1c1cn(c3ncccc13)CCOCCOCCOCCn1cc2c2cccnc21	IC50	'='	1163.0	nM	5.93			UO_0000065	12.17	0.23	3.91	5.42	False	CHEMBL768097	Inhibition of Protein kinase C beta 2	B	BAO_0000357	single protein format	Homo sapiens	None	None	None	None	CHEMBL3045	Protein kinase C beta	Homo sapiens	SINGLE PROTEIN	CHEMBL1145082	1	Scientific Literature	J. Med. Chem.	2003	None
CHEMBL151731		0	587.54	2	3.34	17b	O=C(NC(COC(=O)c1cc(O)c(C(=O)c2c(O)cccc2C(=O)O)c(O)c1)Cc1ccc(O)cc1)c1ccc(O)cc1	IC50	'='	3000.0	nM	5.52			UO_0000065	9.40	0.18	2.18	2.62	False	CHEMBL764574	Evaluated against recombinant human Protein kinase C beta 2	B	BAO_0000357	single protein format	None	None	None	None	None	CHEMBL3045	Protein kinase C beta	Homo sapiens	SINGLE PROTEIN	CHEMBL1129461	1	Scientific Literature	J. Med. Chem.	1996	None
CHEMBL103506		0	512.61	1	3.53	18b	CCN1CCOCCOCCn2cc(c3ccccc32)C2=C(C(=O)NC2=O)c2cn(c3ccccc23)CC1	IC50	'='	19.0	nM	7.72			UO_0000065	15.06	0.28	4.19	9.93	False	CHEMBL768280	Inhibition of Protein kinase C beta 2	B	BAO_0000357	single protein format	None	None	None	None	None	CHEMBL3045	Protein kinase C beta	Homo sapiens	SINGLE PROTEIN	CHEMBL1136205	1	Scientific Literature	Bioorg. Med. Chem. Lett.	2003	None
CHEMBL415049	BARASERTIB	3	587.55	1	3.62	Barasertib	CCN(CCCOc1ccc2c(Nc3cc(CC(=O)Nc4cccc(F)c4)[nH]n3)ncnc2c1)CCOP(=O)(O)O	Kd apparent	'>'	30000.0	nM			Inactive	UO_0000065					False	CHEMBL3991843	Kinobeads (epsilon), multiple immobilized ATP-competitive broad spectrum kinase inhibitors, used to assess residual binding of ~300 proteins simultaneously from cell lysate in the presence of a compound. Quantitative readout performed by mass spectrometry.	B	BAO_0000220	subcellular format	Homo sapiens	None	None	K-562, COLO 205, SK-N-BE(2) and MV-4-11	Cell lysate	CHEMBL3045	Protein kinase C beta	Homo sapiens	SINGLE PROTEIN	CHEMBL3991601	48	Kuster lab chemical proteomics drug profiling	Science	2017	None
CHEMBL941	IMATINIB	4	493.62	0	4.59	Imatinib	Cc1ccc(NC(=O)c2ccc(CN3CCN(C)CC3)cc2)cc1Nc1nccc(-c2cccnc2)n1	Kd apparent	'>'	30000.0	nM			Inactive	UO_0000065					False	CHEMBL3991843	Kinobeads (epsilon), multiple immobilized ATP-competitive broad spectrum kinase inhibitors, used to assess residual binding of ~300 proteins simultaneously from cell lysate in the presence of a compound. Quantitative readout performed by mass spectrometry.	B	BAO_0000220	subcellular format	Homo sapiens	None	None	K-562, COLO 205, SK-N-BE(2) and MV-4-11	Cell lysate	CHEMBL3045	Protein kinase C beta	Homo sapiens	SINGLE PROTEIN	CHEMBL3991601	48	Kuster lab chemical proteomics drug profiling	Science	2017	None
CHEMBL1614710	OSI-930	1	443.45	1	6.06	OSI-930	O=C(Nc1ccc(OC(F)(F)F)cc1)c1sccc1NCc1ccnc2ccccc12	Kd apparent	'>'	30000.0	nM			Inactive	UO_0000065					False	CHEMBL3991843	Kinobeads (epsilon), multiple immobilized ATP-competitive broad spectrum kinase inhibitors, used to assess residual binding of ~300 proteins simultaneously from cell lysate in the presence of a compound. Quantitative readout performed by mass spectrometry.	B	BAO_0000220	subcellular format	Homo sapiens	None	None	K-562, COLO 205, SK-N-BE(2) and MV-4-11	Cell lysate	CHEMBL3045	Protein kinase C beta	Homo sapiens	SINGLE PROTEIN	CHEMBL3991601	48	Kuster lab chemical proteomics drug profiling	Science	2017	None
CHEMBL514201	TALMAPIMOD	2	513.01	1	3.98	Talmapimod	C[C@H]1CN(C(=O)c2cc3c(C(=O)C(=O)N(C)C)cn(C)c3cc2Cl)[C@H](C)CN1Cc1ccc(F)cc1	Kd apparent	'>'	30000.0	nM			Inactive	UO_0000065					False	CHEMBL3991843	Kinobeads (epsilon), multiple immobilized ATP-competitive broad spectrum kinase inhibitors, used to assess residual binding of ~300 proteins simultaneously from cell lysate in the presence of a compound. Quantitative readout performed by mass spectrometry.	B	BAO_0000220	subcellular format	Homo sapiens	None	None	K-562, COLO 205, SK-N-BE(2) and MV-4-11	Cell lysate	CHEMBL3045	Protein kinase C beta	Homo sapiens	SINGLE PROTEIN	CHEMBL3991601	48	Kuster lab chemical proteomics drug profiling	Science	2017	None
CHEMBL595373		0	512.64	2	6.57	25	COc1cc2c(Oc3ccc(-c4nc5ccccc5s4)cc3)ncnc2cc1OCCCN1CCCC1	Residual activity	'='	73.0	%				UO_0000187					False	CHEMBL1050336	Residual activity of PKCbeta1 at 10 uM by microplate scintillation counting	B	BAO_0000357	single protein format	None	None	None	None	None	CHEMBL3045	Protein kinase C beta	Homo sapiens	SINGLE PROTEIN	CHEMBL1152560	1	Scientific Literature	Bioorg. Med. Chem.	2009	None
CHEMBL595373		0	512.64	2	6.57	25	COc1cc2c(Oc3ccc(-c4nc5ccccc5s4)cc3)ncnc2cc1OCCCN1CCCC1	Residual activity	'='	69.0	%				UO_0000187					False	CHEMBL1050337	Residual activity of PKCbeta2 at 10 uM by microplate scintillation counting	B	BAO_0000357	single protein format	None	None	None	None	None	CHEMBL3045	Protein kinase C beta	Homo sapiens	SINGLE PROTEIN	CHEMBL1152560	1	Scientific Literature	Bioorg. Med. Chem.	2009	None
CHEMBL48636		0	521.48	2	2.95	3	O=C(NC1CCCC1OC(=O)c1cc(O)c(C(=O)c2c(O)cccc2C(=O)O)c(O)c1)c1ccc(O)cc1	IC50	'='	50.0	nM	7.30			UO_0000065	14.00	0.26	4.35	3.83	False	CHEMBL764572	Inhibition of partially purified recombinant human calcium sensitive protein kinase C beta 2	B	BAO_0000357	single protein format	None	None	None	None	None	CHEMBL3045	Protein kinase C beta	Homo sapiens	SINGLE PROTEIN	CHEMBL1135470	1	Scientific Literature	J. Med. Chem.	2002	None
CHEMBL595143		0	541.68	2	5.72	24	COc1cc2c(Oc3ccc(-c4nc5ccccc5s4)cc3)ncnc2cc1OCCCN1CCN(C)CC1	Residual activity	'='	108.0	%				UO_0000187					False	CHEMBL1040273	Residual activity of PKCbeta1 at 1 uM by microplate scintillation counting	B	BAO_0000357	single protein format	None	None	None	None	None	CHEMBL3045	Protein kinase C beta	Homo sapiens	SINGLE PROTEIN	CHEMBL1152560	1	Scientific Literature	Bioorg. Med. Chem.	2009	None
CHEMBL88454		0	521.48	2	1.68	21	O=C(NC1CNCC1OC(=O)c1cc(O)c(C(=O)Nc2ccccc2C(=O)O)c(O)c1)c1ccc(O)cc1	IC50	'='	117000.0	nM		Outside typical range		UO_0000065					False	CHEMBL764572	Inhibition of partially purified recombinant human calcium sensitive protein kinase C beta 2	B	BAO_0000357	single protein format	None	None	None	None	None	CHEMBL3045	Protein kinase C beta	Homo sapiens	SINGLE PROTEIN	CHEMBL1135470	1	Scientific Literature	J. Med. Chem.	2002	None
CHEMBL427159	GW827396X	0	430.42	0	4.88	GW827396X	COc1ccc(-c2nn3ncccc3c2-c2ccnc(Nc3ccc(F)c(F)c3)n2)cc1	Inhibition	'='	1.81	%				UO_0000187					False	CHEMBL1961910	GSK_PKIS: PKC-beta2 (splice variant) mean inhibition at 0.1 uM [Nanosyn]	B	BAO_0000357	single protein format	None	None	None	None	None	CHEMBL3045	Protein kinase C beta	Homo sapiens	SINGLE PROTEIN	CHEMBL1961873	16	GSK Published Kinase Inhibitor Set			None
CHEMBL186901		0	333.35	0	2.66	E10	COc1cccc(NC2=C(c3c[nH]c4ccccc34)C(=O)NC2=O)c1	IC50	'='	758.58	nM	6.12			UO_0000065	18.36	0.33	3.46	7.35	False	CHEMBL3063098	Inhibition of PKCbeta2 (unknown origin)	B	BAO_0000357	single protein format	Homo sapiens	None	None	None	None	CHEMBL3045	Protein kinase C beta	Homo sapiens	SINGLE PROTEIN	CHEMBL3045695	1	Scientific Literature	Med Chem Res	2011	None
CHEMBL187325		0	337.77	0	3.30	E9	O=C1NC(=O)C(c2c[nH]c3ccccc23)=C1Nc1cccc(Cl)c1	IC50	'='	199.53	nM	6.70			UO_0000065	19.84	0.38	3.40	9.06	False	CHEMBL3063098	Inhibition of PKCbeta2 (unknown origin)	B	BAO_0000357	single protein format	Homo sapiens	None	None	None	None	CHEMBL3045	Protein kinase C beta	Homo sapiens	SINGLE PROTEIN	CHEMBL3045695	1	Scientific Literature	Med Chem Res	2011	None
CHEMBL2236796		0	373.41	0	2.29	C10	O=C1NC(=O)C(c2c3n(c4ccccc24)C[C@H](CO)C3)=C1Nc1ccccc1	IC50	'='	14.13	nM	7.85			UO_0000065	21.02	0.38	5.56	9.42	False	CHEMBL3063098	Inhibition of PKCbeta2 (unknown origin)	B	BAO_0000357	single protein format	Homo sapiens	None	None	None	None	CHEMBL3045	Protein kinase C beta	Homo sapiens	SINGLE PROTEIN	CHEMBL3045695	1	Scientific Literature	Med Chem Res	2011	None
CHEMBL2236793		0	400.48	0	2.90	C7	CCNC[C@H]1Cc2c(C3=C(Nc4ccccc4)C(=O)NC3=O)c3ccccc3n2C1	IC50	'='	2.455	nM	8.61			UO_0000065	21.50	0.39	5.71	11.46	False	CHEMBL3063098	Inhibition of PKCbeta2 (unknown origin)	B	BAO_0000357	single protein format	Homo sapiens	None	None	None	None	CHEMBL3045	Protein kinase C beta	Homo sapiens	SINGLE PROTEIN	CHEMBL3045695	1	Scientific Literature	Med Chem Res	2011	None
CHEMBL2236803		0	414.51	0	3.24	B2	CN(C)C[C@@H]1CCc2c(C3=C(Nc4ccccc4)C(=O)NC3=O)c3ccccc3n2C1	IC50	'='	6.026	nM	8.22			UO_0000065	19.83	0.36	4.98	12.39	False	CHEMBL3063098	Inhibition of PKCbeta2 (unknown origin)	B	BAO_0000357	single protein format	Homo sapiens	None	None	None	None	CHEMBL3045	Protein kinase C beta	Homo sapiens	SINGLE PROTEIN	CHEMBL3045695	1	Scientific Literature	Med Chem Res	2011	None
CHEMBL2236798		0	387.44	0	2.68	A1	O=C1NC(=O)C(c2c3n(c4ccccc24)CC[C@H](CO)C3)=C1Nc1ccccc1	IC50	'='	6.026	nM	8.22			UO_0000065	21.22	0.39	5.54	9.86	False	CHEMBL3063098	Inhibition of PKCbeta2 (unknown origin)	B	BAO_0000357	single protein format	Homo sapiens	None	None	None	None	CHEMBL3045	Protein kinase C beta	Homo sapiens	SINGLE PROTEIN	CHEMBL3045695	1	Scientific Literature	Med Chem Res	2011	None
CHEMBL88749		0	570.58	2	2.62	36	CS(=O)(=O)Nc1cccc(O)c1C(=O)c1c(O)cc(C(=O)OC2CCCC2NC(=O)c2ccc(O)cc2)cc1O	IC50	'='	110.0	nM	6.96			UO_0000065	12.20	0.24	4.34	3.49	False	CHEMBL764572	Inhibition of partially purified recombinant human calcium sensitive protein kinase C beta 2	B	BAO_0000357	single protein format	None	None	None	None	None	CHEMBL3045	Protein kinase C beta	Homo sapiens	SINGLE PROTEIN	CHEMBL1135470	1	Scientific Literature	J. Med. Chem.	2002	None
CHEMBL103055		0	512.61	1	3.53	5a	CCN1CCOCCn2cc(c3ccccc32)C2=C(C(=O)NC2=O)c2cn(c3ccccc23)CCOCC1	IC50	'='	25.0	nM	7.60			UO_0000065					False	CHEMBL686884	Inhibition of PKC-beta II mediated IL-8 release from HEK293 cells by ELISA	F	BAO_0000219	cell-based format	Homo sapiens	None	None	HEK293	None	CHEMBL3045	Protein kinase C beta	Homo sapiens	SINGLE PROTEIN	CHEMBL1136205	1	Scientific Literature	Bioorg. Med. Chem. Lett.	2003	CHEMBL3307715
CHEMBL190984		0	368.87	0	3.91	41	CN(C)CCNc1cncc(-c2cncc(Nc3cccc(Cl)c3)n2)c1	IC50	'>'	10000.0	nM				UO_0000065					False	CHEMBL877330	Inhibition of protein kinase C beta activity	B	BAO_0000357	single protein format	None	None	None	None	None	CHEMBL3045	Protein kinase C beta	Homo sapiens	SINGLE PROTEIN	CHEMBL1140334	1	Scientific Literature	J. Med. Chem.	2005	None
CHEMBL363607		0	407.40	0	2.25	3c	Cc1ccc(F)c(C(=O)n2nc(Nc3ccc(S(N)(=O)=O)cc3)nc2C)c1F	IC50	'>'	100000.0	nM				UO_0000065					False	CHEMBL827896	Inhibition of Protein kinase C- beta 2	B	BAO_0000357	single protein format	None	None	None	None	None	CHEMBL3045	Protein kinase C beta	Homo sapiens	SINGLE PROTEIN	CHEMBL1139550	1	Scientific Literature	J. Med. Chem.	2005	None
CHEMBL4104658		0	525.66	1	4.92	8	C=CC(=O)Nc1cc(Nc2nccc(-c3cn4c5c(cccc35)CCC4)n2)c(OC)cc1N(C)CCN(C)C	Inhibition	'='	2.0	%				UO_0000187					False	CHEMBL4053898	Inhibition of PRKCB1 (unknown origin) at 1 uM relative to control	B	BAO_0000357	single protein format	Homo sapiens	None	None	None	None	CHEMBL3045	Protein kinase C beta	Homo sapiens	SINGLE PROTEIN	CHEMBL4052618	1	Scientific Literature	Eur J Med Chem	2017	None
CHEMBL328229		0	530.63	1	4.74	5	O=C1NC(=O)C2=C1c1cn(c3ccccc13)CCO[C@H](CNCc1ccccc1)CCn1cc2c2ccccc21	IC50	'='	330.0	nM	6.48			UO_0000065	12.21	0.22	1.74	8.39	False	CHEMBL761757	Inhibition of Protein kinase C beta 1	B	BAO_0000357	single protein format	Homo sapiens	None	None	None	None	CHEMBL3045	Protein kinase C beta	Homo sapiens	SINGLE PROTEIN	CHEMBL1129363	1	Scientific Literature	J. Med. Chem.	1996	None
CHEMBL49354		0	550.52	2	2.15	(+/-)-1	O=C(NC1CNCCCC1OC(=O)c1cc(O)c(C(=O)c2c(O)cccc2C(=O)O)c(O)c1)c1ccc(O)cc1	IC50	'='	30.0	nM	7.52			UO_0000065	13.67	0.26	5.37	3.71	False	CHEMBL768098	Inhibitory concentration against recombinant human Protein kinase C beta 2 isozyme	B	BAO_0000357	single protein format	None	None	None	None	None	CHEMBL3045	Protein kinase C beta	Homo sapiens	SINGLE PROTEIN	CHEMBL1130164	1	Scientific Literature	J. Med. Chem.	1997	None
CHEMBL367162		0	569.52	2	3.69	6 (+/-) anti	O=C(N[C@@H]1Cc2ccccc2C1OC(=O)c1cc(O)c(C(=O)c2c(O)cccc2C(=O)O)c(O)c1)c1ccc(O)cc1	IC50	'<'	29.0	nM				UO_0000065					False	CHEMBL759473	Inhibition of protein kinase C beta 1	B	BAO_0000357	single protein format	Homo sapiens	None	None	None	None	CHEMBL3045	Protein kinase C beta	Homo sapiens	SINGLE PROTEIN	CHEMBL1129020	1	Scientific Literature	Bioorg. Med. Chem. Lett.	1996	None
CHEMBL324268		0	376.42	0	1.96	15	COc1ccccc1C1=C(c2cn(CCCN)c3ncccc23)C(=O)NC1=O	IC50	'='	1100.0	nM	5.96			UO_0000065	15.83	0.29	4.00	6.00	False	CHEMBL759475	Inhibitory concentration against human protein kinase C-betaII using histone as substrate	B	BAO_0000357	single protein format	None	None	None	None	None	CHEMBL3045	Protein kinase C beta	Homo sapiens	SINGLE PROTEIN	CHEMBL1146654	1	Scientific Literature	Bioorg. Med. Chem. Lett.	2004	None
CHEMBL104279		0	353.40	0	2.32	Syk_Inhibitor	Cn1cc(/C=C2\C(=O)Nc3ccc(S(N)(=O)=O)cc32)c2ccccc21	Residual Activity	'='	109.0	%				UO_0000187					False	CHEMBL2219401	Millipore: Percentage of residual kinase activity of PRKCB at 10uM relative to control. Control inhibitor: Staurosporine at 10.0uM. Buffer: 20 mM HEPES pH 7.4, 0.03% Triton X-100, 0.1 mM CaCl2, 0.1 mg/mL phosphatidylserine, 10 ug/mL diacylglycerol	B	BAO_0000357	single protein format	Homo sapiens	None	None	None	None	CHEMBL3045	Protein kinase C beta	Homo sapiens	SINGLE PROTEIN	CHEMBL2218924	1	Scientific Literature	Biochem. J.	2013	None
CHEMBL101683		0	337.81	0	4.60	VEGF_Receptor_Tyrosine_Kinase_Inhibitor_II	O=C(Nc1ccc(Cl)cc1)c1ccccc1NCc1ccncc1	Residual Activity	'='	89.0	%				UO_0000187					False	CHEMBL2219401	Millipore: Percentage of residual kinase activity of PRKCB at 10uM relative to control. Control inhibitor: Staurosporine at 10.0uM. Buffer: 20 mM HEPES pH 7.4, 0.03% Triton X-100, 0.1 mM CaCl2, 0.1 mg/mL phosphatidylserine, 10 ug/mL diacylglycerol	B	BAO_0000357	single protein format	Homo sapiens	None	None	None	None	CHEMBL3045	Protein kinase C beta	Homo sapiens	SINGLE PROTEIN	CHEMBL2218924	1	Scientific Literature	Biochem. J.	2013	None
CHEMBL259389	QUINOXALINE1	0	185.19	0	1.09	Cdk1_5_Inhibitor	Nc1n[nH]c2nc3ccccc3nc12	Residual Activity	'='	109.0	%				UO_0000187					False	CHEMBL2219402	Millipore: Percentage of residual kinase activity of PRKCB at 1uM relative to control. Control inhibitor: Staurosporine at 10.0uM. Buffer: 20 mM HEPES pH 7.4, 0.03% Triton X-100, 0.1 mM CaCl2, 0.1 mg/mL phosphatidylserine, 10 ug/mL diacylglycerol	B	BAO_0000357	single protein format	Homo sapiens	None	None	None	None	CHEMBL3045	Protein kinase C beta	Homo sapiens	SINGLE PROTEIN	CHEMBL2218924	1	Scientific Literature	Biochem. J.	2013	None
CHEMBL261849	GW632580X	0	366.42	0	2.83	GW2580	COc1ccc(COc2ccc(Cc3cnc(N)nc3N)cc2OC)cc1	Residual Activity	'='	109.0	%				UO_0000187					False	CHEMBL2219401	Millipore: Percentage of residual kinase activity of PRKCB at 10uM relative to control. Control inhibitor: Staurosporine at 10.0uM. Buffer: 20 mM HEPES pH 7.4, 0.03% Triton X-100, 0.1 mM CaCl2, 0.1 mg/mL phosphatidylserine, 10 ug/mL diacylglycerol	B	BAO_0000357	single protein format	Homo sapiens	None	None	None	None	CHEMBL3045	Protein kinase C beta	Homo sapiens	SINGLE PROTEIN	CHEMBL2218924	1	Scientific Literature	Biochem. J.	2013	None
CHEMBL1885746	GW561436X	0	370.39	0	4.04	GW561436X	N#Cc1ccc2c(-c3ccnc(NC4CC4)n3)c(-c3ccc(F)cc3)nn2c1	Inhibition	'='	-0.72	%				UO_0000187					False	CHEMBL1961901	GSK_PKIS: PKC-beta1 (splice variant) mean inhibition at 1 uM [Nanosyn]	B	BAO_0000357	single protein format	None	None	None	None	None	CHEMBL3045	Protein kinase C beta	Homo sapiens	SINGLE PROTEIN	CHEMBL1961873	16	GSK Published Kinase Inhibitor Set			None
CHEMBL478629	DORSOMORPHIN	0	399.50	0	4.32	C	c1cc(-c2cnn3cc(-c4ccc(OCCN5CCCCC5)cc4)cnc23)ccn1	Residual Activity	'='	101.0	%				UO_0000187					False	CHEMBL2219402	Millipore: Percentage of residual kinase activity of PRKCB at 1uM relative to control. Control inhibitor: Staurosporine at 10.0uM. Buffer: 20 mM HEPES pH 7.4, 0.03% Triton X-100, 0.1 mM CaCl2, 0.1 mg/mL phosphatidylserine, 10 ug/mL diacylglycerol	B	BAO_0000357	single protein format	Homo sapiens	None	None	None	None	CHEMBL3045	Protein kinase C beta	Homo sapiens	SINGLE PROTEIN	CHEMBL2218924	1	Scientific Literature	Biochem. J.	2013	None
CHEMBL388978	STAUROSPORINE	0	466.54	0	4.35	Staurosporine	CN[C@@H]1C[C@H]2O[C@@](C)([C@@H]1OC)n1c3ccccc3c3c4c(c5c6ccccc6n2c5c31)C(=O)NC4	Residual Activity	'='	2.0	%				UO_0000187					False	CHEMBL2219403	Millipore: Percentage of residual kinase activity of PRKCB at 10uM relative to control. Control inhibitor: Staurosporine at 10.0uM. Buffer: 20 mM HEPES pH 7.4, 0.03% Triton X-100, 0.1 mM CaCl2, 0.1 mg/mL phosphatidylserine, 10 ug/mL diacylglycerol	B	BAO_0000357	single protein format	Homo sapiens	None	None	None	None	CHEMBL3045	Protein kinase C beta	Homo sapiens	SINGLE PROTEIN	CHEMBL2218924	1	Scientific Literature	Biochem. J.	2013	None
CHEMBL352222		0	394.17	0	3.09	SB-358518	O=C1NC(=O)C(c2cccc([N+](=O)[O-])c2)=C1Nc1cc(Cl)c(O)c(Cl)c1	Inhibition	'='	-0.53	%				UO_0000187					False	CHEMBL1961900	GSK_PKIS: PKC-beta1 (splice variant) mean inhibition at 0.1 uM [Nanosyn]	B	BAO_0000357	single protein format	None	None	None	None	None	CHEMBL3045	Protein kinase C beta	Homo sapiens	SINGLE PROTEIN	CHEMBL1961873	16	GSK Published Kinase Inhibitor Set			None
CHEMBL47940		0	370.46	1	5.59	Lck_Inhibitor	Nc1ncnc2c1c(-c1ccc(Oc3ccccc3)cc1)cn2C1CCCC1	Residual Activity	'='	103.0	%				UO_0000187					False	CHEMBL2219401	Millipore: Percentage of residual kinase activity of PRKCB at 10uM relative to control. Control inhibitor: Staurosporine at 10.0uM. Buffer: 20 mM HEPES pH 7.4, 0.03% Triton X-100, 0.1 mM CaCl2, 0.1 mg/mL phosphatidylserine, 10 ug/mL diacylglycerol	B	BAO_0000357	single protein format	Homo sapiens	None	None	None	None	CHEMBL3045	Protein kinase C beta	Homo sapiens	SINGLE PROTEIN	CHEMBL2218924	1	Scientific Literature	Biochem. J.	2013	None
CHEMBL191003	JNJ-7706621	0	394.36	0	1.22	JNJ-7706621	Nc1nc(Nc2ccc(S(N)(=O)=O)cc2)nn1C(=O)c1c(F)cccc1F	Residual Activity	'='	83.0	%				UO_0000187					False	CHEMBL2219400	Millipore: Percentage of residual kinase activity of PRKCB at 1uM relative to control. Control inhibitor: Staurosporine at 10.0uM. Buffer: 20 mM HEPES pH 7.4, 0.03% Triton X-100, 0.1 mM CaCl2, 0.1 mg/mL phosphatidylserine, 10 ug/mL diacylglycerol	B	BAO_0000357	single protein format	Homo sapiens	None	None	None	None	CHEMBL3045	Protein kinase C beta	Homo sapiens	SINGLE PROTEIN	CHEMBL2218924	1	Scientific Literature	Biochem. J.	2013	None
CHEMBL410072	GW301784X	0	445.50	0	0.85	GW301784X	CC(C)(CO)CNC(=O)c1ccc2c(c1)/C(=N/Nc1ccc(S(N)(=O)=O)cc1)C(=O)N2	Inhibition	'='	-0.69	%				UO_0000187					False	CHEMBL1961900	GSK_PKIS: PKC-beta1 (splice variant) mean inhibition at 0.1 uM [Nanosyn]	B	BAO_0000357	single protein format	None	None	None	None	None	CHEMBL3045	Protein kinase C beta	Homo sapiens	SINGLE PROTEIN	CHEMBL1961873	16	GSK Published Kinase Inhibitor Set			None
CHEMBL270724		0	463.75	0	4.83	TBCA	O=C(O)/C=C/c1cc(Br)c(Br)c(Br)c1Br	Residual Activity	'='	97.0	%				UO_0000187					False	CHEMBL2219402	Millipore: Percentage of residual kinase activity of PRKCB at 1uM relative to control. Control inhibitor: Staurosporine at 10.0uM. Buffer: 20 mM HEPES pH 7.4, 0.03% Triton X-100, 0.1 mM CaCl2, 0.1 mg/mL phosphatidylserine, 10 ug/mL diacylglycerol	B	BAO_0000357	single protein format	Homo sapiens	None	None	None	None	CHEMBL3045	Protein kinase C beta	Homo sapiens	SINGLE PROTEIN	CHEMBL2218924	1	Scientific Literature	Biochem. J.	2013	None
CHEMBL480371	GW853609X	0	496.31	1	5.55	GW853609X	NC(=O)c1sc(-n2cnc3cc(C(F)(F)F)ccc32)cc1OCc1ccccc1Br	Inhibition	'='	0.57	%				UO_0000187					False	CHEMBL1961911	GSK_PKIS: PKC-beta2 (splice variant) mean inhibition at 1 uM [Nanosyn]	B	BAO_0000357	single protein format	None	None	None	None	None	CHEMBL3045	Protein kinase C beta	Homo sapiens	SINGLE PROTEIN	CHEMBL1961873	16	GSK Published Kinase Inhibitor Set			None
CHEMBL1909409	GSK-238583A	0	653.68	1	4.58	GSK238583A	O=C(O)C(F)(F)F.O=C(O[C@H]1CN[C@H](C#Cc2cc3ncnc(Nc4ccc(Cc5ccccc5)cc4)c3s2)C1)N1CCOCC1	Inhibition	'='	4.05	%				UO_0000187					False	CHEMBL1961911	GSK_PKIS: PKC-beta2 (splice variant) mean inhibition at 1 uM [Nanosyn]	B	BAO_0000357	single protein format	None	None	None	None	None	CHEMBL3045	Protein kinase C beta	Homo sapiens	SINGLE PROTEIN	CHEMBL1961873	16	GSK Published Kinase Inhibitor Set			None
CHEMBL305477	GW829874X	0	374.40	0	3.28	GW829874X	COc1cccc(/C=N/Nc2ncnc3c2cnn3-c2cccc(OC)c2)c1	Inhibition	'='	-0.96	%				UO_0000187					False	CHEMBL1961900	GSK_PKIS: PKC-beta1 (splice variant) mean inhibition at 0.1 uM [Nanosyn]	B	BAO_0000357	single protein format	None	None	None	None	None	CHEMBL3045	Protein kinase C beta	Homo sapiens	SINGLE PROTEIN	CHEMBL1961873	16	GSK Published Kinase Inhibitor Set			None
CHEMBL1909375	GSK-614526A	0	525.49	0	1.34	GSK614526A	CCn1c(-c2nonc2N)nc2c(C#CC(C)(C)O)ncc(OC[C@@H]3CCCN3)c21.O=C(O)C(F)(F)F	Inhibition	'='	37.14	%				UO_0000187					False	CHEMBL1961911	GSK_PKIS: PKC-beta2 (splice variant) mean inhibition at 1 uM [Nanosyn]	B	BAO_0000357	single protein format	None	None	None	None	None	CHEMBL3045	Protein kinase C beta	Homo sapiens	SINGLE PROTEIN	CHEMBL1961873	16	GSK Published Kinase Inhibitor Set			None
CHEMBL204934	GW813360X	0	345.37	0	2.67	GW813360X	COc1cccc(-n2cnc3c(N/N=C/c4ccncc4)ncnc32)c1	Inhibition	'='	2.34	%				UO_0000187					False	CHEMBL1961910	GSK_PKIS: PKC-beta2 (splice variant) mean inhibition at 0.1 uM [Nanosyn]	B	BAO_0000357	single protein format	None	None	None	None	None	CHEMBL3045	Protein kinase C beta	Homo sapiens	SINGLE PROTEIN	CHEMBL1961873	16	GSK Published Kinase Inhibitor Set			None
CHEMBL206866		0	388.60	0	4.47	4	CCCCCCCCc1cccc2c1CC[C@@H](CO)NC(=O)[C@H](C(C)C)N2C	Ratio						Not Determined						False	CHEMBL857895	Induction of GFP-tagged PKC beta translocation in HeLa cells measured as ratio of fluorescence intensity in plasma membrane to cytosol at 5 uM	B	BAO_0000219	cell-based format	Homo sapiens	None	None	HeLa	None	CHEMBL3045	Protein kinase C beta	Homo sapiens	SINGLE PROTEIN	CHEMBL1147655	1	Scientific Literature	J. Med. Chem.	2006	CHEMBL3308376
CHEMBL204934	GW813360X	0	345.37	0	2.67	GW813360X	COc1cccc(-n2cnc3c(N/N=C/c4ccncc4)ncnc32)c1	Inhibition	'='	5.82	%				UO_0000187					False	CHEMBL1961901	GSK_PKIS: PKC-beta1 (splice variant) mean inhibition at 1 uM [Nanosyn]	B	BAO_0000357	single protein format	None	None	None	None	None	CHEMBL3045	Protein kinase C beta	Homo sapiens	SINGLE PROTEIN	CHEMBL1961873	16	GSK Published Kinase Inhibitor Set			None
CHEMBL1794066	GSK-619487A	0	525.49	0	1.34	GSK619487A	CCn1c(-c2nonc2N)nc2c(C#CC(C)(C)O)ncc(OC3CCNCC3)c21.O=C(O)C(F)(F)F	Inhibition	'='	73.17	%				UO_0000187					False	CHEMBL1961901	GSK_PKIS: PKC-beta1 (splice variant) mean inhibition at 1 uM [Nanosyn]	B	BAO_0000357	single protein format	None	None	None	None	None	CHEMBL3045	Protein kinase C beta	Homo sapiens	SINGLE PROTEIN	CHEMBL1961873	16	GSK Published Kinase Inhibitor Set			None
CHEMBL247228	GW770249X	0	431.35	1	5.27	GW770249X	Nc1ncnc2occ(-c3ccc(NC(=O)Nc4cc(C(F)(F)F)ccc4F)cc3)c12	Inhibition	'='	0.08	%				UO_0000187					False	CHEMBL1961911	GSK_PKIS: PKC-beta2 (splice variant) mean inhibition at 1 uM [Nanosyn]	B	BAO_0000357	single protein format	None	None	None	None	None	CHEMBL3045	Protein kinase C beta	Homo sapiens	SINGLE PROTEIN	CHEMBL1961873	16	GSK Published Kinase Inhibitor Set			None
CHEMBL234838	GW572738X	0	300.36	0	3.89	GW572738X	N#Cc1c(NC(=O)c2ccccc2F)sc2c1CCCC2	Inhibition	'='	0.38	%				UO_0000187					False	CHEMBL1961900	GSK_PKIS: PKC-beta1 (splice variant) mean inhibition at 0.1 uM [Nanosyn]	B	BAO_0000357	single protein format	None	None	None	None	None	CHEMBL3045	Protein kinase C beta	Homo sapiens	SINGLE PROTEIN	CHEMBL1961873	16	GSK Published Kinase Inhibitor Set			None
CHEMBL480382	GSK-312948A	0	415.50	0	3.84	GSK312948A	COc1cc2ncn(-c3cc(OCc4cccs4)c(C(N)=O)s3)c2cc1OC	Inhibition	'='	5.39	%				UO_0000187					False	CHEMBL1961900	GSK_PKIS: PKC-beta1 (splice variant) mean inhibition at 0.1 uM [Nanosyn]	B	BAO_0000357	single protein format	None	None	None	None	None	CHEMBL3045	Protein kinase C beta	Homo sapiens	SINGLE PROTEIN	CHEMBL1961873	16	GSK Published Kinase Inhibitor Set			None
CHEMBL520037	GW837331X	0	459.43	0	4.89	GW837331X	COc1cc(Nc2ncc3c(C)nc(-c4cccc(C(F)(F)F)c4)n3n2)cc(OC)c1OC	Inhibition	'='	0.93	%				UO_0000187					False	CHEMBL1961900	GSK_PKIS: PKC-beta1 (splice variant) mean inhibition at 0.1 uM [Nanosyn]	B	BAO_0000357	single protein format	None	None	None	None	None	CHEMBL3045	Protein kinase C beta	Homo sapiens	SINGLE PROTEIN	CHEMBL1961873	16	GSK Published Kinase Inhibitor Set			None
CHEMBL2218930		0	473.55	1	5.48	PDGF_RTK_Inhibitor	COc1cc2nccc(Oc3ccc(NC(=S)NC(=O)c4ccccc4C)cc3)c2cc1OC	Residual Activity	'='	118.0	%				UO_0000187					False	CHEMBL2219400	Millipore: Percentage of residual kinase activity of PRKCB at 1uM relative to control. Control inhibitor: Staurosporine at 10.0uM. Buffer: 20 mM HEPES pH 7.4, 0.03% Triton X-100, 0.1 mM CaCl2, 0.1 mg/mL phosphatidylserine, 10 ug/mL diacylglycerol	B	BAO_0000357	single protein format	Homo sapiens	None	None	None	None	CHEMBL3045	Protein kinase C beta	Homo sapiens	SINGLE PROTEIN	CHEMBL2218924	1	Scientific Literature	Biochem. J.	2013	None
CHEMBL380071		0	194.24	0	3.23	Rockout	c1ccc2c(-c3ccncc3)c[nH]c2c1	Residual Activity	'='	105.0	%				UO_0000187					False	CHEMBL2219400	Millipore: Percentage of residual kinase activity of PRKCB at 1uM relative to control. Control inhibitor: Staurosporine at 10.0uM. Buffer: 20 mM HEPES pH 7.4, 0.03% Triton X-100, 0.1 mM CaCl2, 0.1 mg/mL phosphatidylserine, 10 ug/mL diacylglycerol	B	BAO_0000357	single protein format	Homo sapiens	None	None	None	None	CHEMBL3045	Protein kinase C beta	Homo sapiens	SINGLE PROTEIN	CHEMBL2218924	1	Scientific Literature	Biochem. J.	2013	None
CHEMBL77456	TYRPHOSTIN 1	0	184.20	0	2.13	Tyrphostin_A1	COc1ccc(C=C(C#N)C#N)cc1	Residual Activity	'='	112.0	%				UO_0000187					False	CHEMBL2219400	Millipore: Percentage of residual kinase activity of PRKCB at 1uM relative to control. Control inhibitor: Staurosporine at 10.0uM. Buffer: 20 mM HEPES pH 7.4, 0.03% Triton X-100, 0.1 mM CaCl2, 0.1 mg/mL phosphatidylserine, 10 ug/mL diacylglycerol	B	BAO_0000357	single protein format	Homo sapiens	None	None	None	None	CHEMBL3045	Protein kinase C beta	Homo sapiens	SINGLE PROTEIN	CHEMBL2218924	1	Scientific Literature	Biochem. J.	2013	None
CHEMBL222102	KU-55933	0	395.51	0	4.76	KU-55933	O=c1cc(-c2cccc3c2Sc2ccccc2S3)oc(N2CCOCC2)c1	Residual Activity	'='	102.0	%				UO_0000187					False	CHEMBL2219400	Millipore: Percentage of residual kinase activity of PRKCB at 1uM relative to control. Control inhibitor: Staurosporine at 10.0uM. Buffer: 20 mM HEPES pH 7.4, 0.03% Triton X-100, 0.1 mM CaCl2, 0.1 mg/mL phosphatidylserine, 10 ug/mL diacylglycerol	B	BAO_0000357	single protein format	Homo sapiens	None	None	None	None	CHEMBL3045	Protein kinase C beta	Homo sapiens	SINGLE PROTEIN	CHEMBL2218924	1	Scientific Literature	Biochem. J.	2013	None
CHEMBL318728	GW549390X	0	236.27	0	4.09	GW549390X	c1ccc(Nc2ncc(-c3ccccc3)o2)cc1	Inhibition	'='	1.46	%				UO_0000187					False	CHEMBL1961910	GSK_PKIS: PKC-beta2 (splice variant) mean inhibition at 0.1 uM [Nanosyn]	B	BAO_0000357	single protein format	None	None	None	None	None	CHEMBL3045	Protein kinase C beta	Homo sapiens	SINGLE PROTEIN	CHEMBL1961873	16	GSK Published Kinase Inhibitor Set			None
CHEMBL1909390	GW576609A	0	691.10	2	6.57	GW576609A	O=C(O)C(F)(F)F.[O-][S+]1CCN(Cc2ccc(-c3ccc4ncnc(Nc5ccc(OCc6cccc(F)c6)c(Cl)c5)c4c3)o2)CC1	Inhibition	'='	2.05	%				UO_0000187					False	CHEMBL1961910	GSK_PKIS: PKC-beta2 (splice variant) mean inhibition at 0.1 uM [Nanosyn]	B	BAO_0000357	single protein format	None	None	None	None	None	CHEMBL3045	Protein kinase C beta	Homo sapiens	SINGLE PROTEIN	CHEMBL1961873	16	GSK Published Kinase Inhibitor Set			None
CHEMBL266707		0	297.36	0	3.86	SKF-86055	Fc1ccc(-c2c(-c3ccncc3)nc3n2CCS3)cc1	Inhibition	'='	2.56	%				UO_0000187					False	CHEMBL1961900	GSK_PKIS: PKC-beta1 (splice variant) mean inhibition at 0.1 uM [Nanosyn]	B	BAO_0000357	single protein format	None	None	None	None	None	CHEMBL3045	Protein kinase C beta	Homo sapiens	SINGLE PROTEIN	CHEMBL1961873	16	GSK Published Kinase Inhibitor Set			None
CHEMBL261849	GW632580X	0	366.42	0	2.83	GW632580X	COc1ccc(COc2ccc(Cc3cnc(N)nc3N)cc2OC)cc1	Inhibition	'='	1.96	%				UO_0000187					False	CHEMBL1961911	GSK_PKIS: PKC-beta2 (splice variant) mean inhibition at 1 uM [Nanosyn]	B	BAO_0000357	single protein format	None	None	None	None	None	CHEMBL3045	Protein kinase C beta	Homo sapiens	SINGLE PROTEIN	CHEMBL1961873	16	GSK Published Kinase Inhibitor Set			None
CHEMBL1909368	GW683134A	0	575.91	2	7.00	GW683134A	Cl.O=C(Nc1ccc(Oc2ccc3[nH]c(NC(=O)c4ccco4)nc3c2)cc1)Nc1cc(C(F)(F)F)ccc1F	Inhibition	'='	-0.09	%				UO_0000187					False	CHEMBL1961900	GSK_PKIS: PKC-beta1 (splice variant) mean inhibition at 0.1 uM [Nanosyn]	B	BAO_0000357	single protein format	None	None	None	None	None	CHEMBL3045	Protein kinase C beta	Homo sapiens	SINGLE PROTEIN	CHEMBL1961873	16	GSK Published Kinase Inhibitor Set			None
CHEMBL1880739	GW305074X	0	520.95	2	5.01	GW305074X	O=C1Nc2ccc(I)cc2C1=Cc1cc(Br)c(O)c(Br)c1	Inhibition	'='	0.25	%				UO_0000187					False	CHEMBL1961900	GSK_PKIS: PKC-beta1 (splice variant) mean inhibition at 0.1 uM [Nanosyn]	B	BAO_0000357	single protein format	None	None	None	None	None	CHEMBL3045	Protein kinase C beta	Homo sapiens	SINGLE PROTEIN	CHEMBL1961873	16	GSK Published Kinase Inhibitor Set			None
CHEMBL1880739	GW305074X	0	520.95	2	5.01	GW305074X	O=C1Nc2ccc(I)cc2C1=Cc1cc(Br)c(O)c(Br)c1	Inhibition	'='	0.99	%				UO_0000187					False	CHEMBL1961910	GSK_PKIS: PKC-beta2 (splice variant) mean inhibition at 0.1 uM [Nanosyn]	B	BAO_0000357	single protein format	None	None	None	None	None	CHEMBL3045	Protein kinase C beta	Homo sapiens	SINGLE PROTEIN	CHEMBL1961873	16	GSK Published Kinase Inhibitor Set			None
CHEMBL434729	GW829906X	0	446.44	1	5.92	GW829906X	Cc1ccc2c(-c3ccnc(Nc4cccc(C(F)(F)F)c4)n3)c(-c3ccccc3)nn2n1	Inhibition	'='	1.37	%				UO_0000187					False	CHEMBL1961910	GSK_PKIS: PKC-beta2 (splice variant) mean inhibition at 0.1 uM [Nanosyn]	B	BAO_0000357	single protein format	None	None	None	None	None	CHEMBL3045	Protein kinase C beta	Homo sapiens	SINGLE PROTEIN	CHEMBL1961873	16	GSK Published Kinase Inhibitor Set			None
CHEMBL187024		0	317.35	0	2.67	4d	CN(C1=C(c2c[nH]c3ccccc23)C(=O)NC1=O)c1ccccc1	IC50	'='	939.0	nM	6.03			UO_0000065	18.99	0.34	3.36	9.24	False	CHEMBL828576	Inhibitory concentration against recombinant human Protein kinase C beta 2	B	BAO_0000357	single protein format	Homo sapiens	None	None	None	None	CHEMBL3045	Protein kinase C beta	Homo sapiens	SINGLE PROTEIN	CHEMBL1137905	1	Scientific Literature	Bioorg. Med. Chem. Lett.	2004	None
CHEMBL178737		0	496.53	0	2.12	10	O=C1NC(=O)C(c2cnc3ccccn23)=C1c1cn2c3c(cccc13)CN(C(=O)N1CCOCC1)CC2	IC50	'='	1100.0	nM	5.96			UO_0000065	12.00	0.22	3.84	5.89	False	CHEMBL829308	Inhibition of human Protein kinase C beta 2	B	BAO_0000357	single protein format	Homo sapiens	None	None	None	None	CHEMBL3045	Protein kinase C beta	Homo sapiens	SINGLE PROTEIN	CHEMBL1138659	1	Scientific Literature	J. Med. Chem.	2004	None
CHEMBL458438	GSK-1511931A	0	508.63	2	5.53	GSK1511931A	COc1cc(N2CCN(C(C)C)CC2)ccc1Nc1nc(Nc2cccc3ncccc23)c2cc[nH]c2n1	Inhibition	'='	2.34	%				UO_0000187					False	CHEMBL1961901	GSK_PKIS: PKC-beta1 (splice variant) mean inhibition at 1 uM [Nanosyn]	B	BAO_0000357	single protein format	None	None	None	None	None	CHEMBL3045	Protein kinase C beta	Homo sapiens	SINGLE PROTEIN	CHEMBL1961873	16	GSK Published Kinase Inhibitor Set			None
CHEMBL473629	GSK-204925A	0	423.49	0	3.82	GSK204925A	COc1cc2ncn(-c3cc(OCCc4ccccc4)c(C(N)=O)s3)c2cc1OC	Inhibition	'='	0.05	%				UO_0000187					False	CHEMBL1961900	GSK_PKIS: PKC-beta1 (splice variant) mean inhibition at 0.1 uM [Nanosyn]	B	BAO_0000357	single protein format	None	None	None	None	None	CHEMBL3045	Protein kinase C beta	Homo sapiens	SINGLE PROTEIN	CHEMBL1961873	16	GSK Published Kinase Inhibitor Set			None
CHEMBL30432	GW282974X	0	395.47	0	4.23	SID11111220	CN(C)c1cc2c(Nc3ccc4c(cnn4Cc4ccccc4)c3)ncnc2cn1	Inhibition	'='	1.62	%				UO_0000187					False	CHEMBL1961901	GSK_PKIS: PKC-beta1 (splice variant) mean inhibition at 1 uM [Nanosyn]	B	BAO_0000357	single protein format	None	None	None	None	None	CHEMBL3045	Protein kinase C beta	Homo sapiens	SINGLE PROTEIN	CHEMBL1961873	16	GSK Published Kinase Inhibitor Set			None
CHEMBL406375		0	234.26	0	3.98	GTP_14564	c1ccc(-c2n[nH]c3c2oc2ccccc23)cc1	Residual Activity	'='	96.0	%				UO_0000187					False	CHEMBL2219402	Millipore: Percentage of residual kinase activity of PRKCB at 1uM relative to control. Control inhibitor: Staurosporine at 10.0uM. Buffer: 20 mM HEPES pH 7.4, 0.03% Triton X-100, 0.1 mM CaCl2, 0.1 mg/mL phosphatidylserine, 10 ug/mL diacylglycerol	B	BAO_0000357	single protein format	Homo sapiens	None	None	None	None	CHEMBL3045	Protein kinase C beta	Homo sapiens	SINGLE PROTEIN	CHEMBL2218924	1	Scientific Literature	Biochem. J.	2013	None
CHEMBL383899	ANILINOPYRIMIDINE1	0	413.40	1	5.33	Aurora_Kinase_Inhibitor_III	O=C(Nc1cccc(Nc2nccc(Nc3cccc(C(F)(F)F)c3)n2)c1)C1CC1	Residual Activity	'='	99.0	%				UO_0000187					False	CHEMBL2219402	Millipore: Percentage of residual kinase activity of PRKCB at 1uM relative to control. Control inhibitor: Staurosporine at 10.0uM. Buffer: 20 mM HEPES pH 7.4, 0.03% Triton X-100, 0.1 mM CaCl2, 0.1 mg/mL phosphatidylserine, 10 ug/mL diacylglycerol	B	BAO_0000357	single protein format	Homo sapiens	None	None	None	None	CHEMBL3045	Protein kinase C beta	Homo sapiens	SINGLE PROTEIN	CHEMBL2218924	1	Scientific Literature	Biochem. J.	2013	None
CHEMBL563845		0	387.44	0	4.97	EGFR_ErbB_2_Inhibitor	COc1cc2ncnc(Nc3ccc(OCc4ccccc4)cc3)c2cc1OC	Residual Activity	'='	105.0	%				UO_0000187					False	CHEMBL2219402	Millipore: Percentage of residual kinase activity of PRKCB at 1uM relative to control. Control inhibitor: Staurosporine at 10.0uM. Buffer: 20 mM HEPES pH 7.4, 0.03% Triton X-100, 0.1 mM CaCl2, 0.1 mg/mL phosphatidylserine, 10 ug/mL diacylglycerol	B	BAO_0000357	single protein format	Homo sapiens	None	None	None	None	CHEMBL3045	Protein kinase C beta	Homo sapiens	SINGLE PROTEIN	CHEMBL2218924	1	Scientific Literature	Biochem. J.	2013	None
CHEMBL559147	Y-27632	0	247.34	0	2.17	Y-27632	C[C@@H](N)[C@H]1CC[C@H](C(=O)Nc2ccncc2)CC1	Residual Activity	'='	81.0	%				UO_0000187					False	CHEMBL2219402	Millipore: Percentage of residual kinase activity of PRKCB at 1uM relative to control. Control inhibitor: Staurosporine at 10.0uM. Buffer: 20 mM HEPES pH 7.4, 0.03% Triton X-100, 0.1 mM CaCl2, 0.1 mg/mL phosphatidylserine, 10 ug/mL diacylglycerol	B	BAO_0000357	single protein format	Homo sapiens	None	None	None	None	CHEMBL3045	Protein kinase C beta	Homo sapiens	SINGLE PROTEIN	CHEMBL2218924	1	Scientific Literature	Biochem. J.	2013	None
CHEMBL2218926		0	305.17	0	3.88	Tyrphostin AG-1024	CC(C)(C)c1cc(C=C(C#N)C#N)cc(Br)c1O	Residual Activity	'='	108.0	%				UO_0000187					False	CHEMBL2219402	Millipore: Percentage of residual kinase activity of PRKCB at 1uM relative to control. Control inhibitor: Staurosporine at 10.0uM. Buffer: 20 mM HEPES pH 7.4, 0.03% Triton X-100, 0.1 mM CaCl2, 0.1 mg/mL phosphatidylserine, 10 ug/mL diacylglycerol	B	BAO_0000357	single protein format	Homo sapiens	None	None	None	None	CHEMBL3045	Protein kinase C beta	Homo sapiens	SINGLE PROTEIN	CHEMBL2218924	1	Scientific Literature	Biochem. J.	2013	None
CHEMBL1317546		0	221.26	0	1.43	IC86621	CC(=O)c1ccc(N2CCOCC2)cc1O	Residual Activity	'='	100.0	%				UO_0000187					False	CHEMBL2219402	Millipore: Percentage of residual kinase activity of PRKCB at 1uM relative to control. Control inhibitor: Staurosporine at 10.0uM. Buffer: 20 mM HEPES pH 7.4, 0.03% Triton X-100, 0.1 mM CaCl2, 0.1 mg/mL phosphatidylserine, 10 ug/mL diacylglycerol	B	BAO_0000357	single protein format	Homo sapiens	None	None	None	None	CHEMBL3045	Protein kinase C beta	Homo sapiens	SINGLE PROTEIN	CHEMBL2218924	1	Scientific Literature	Biochem. J.	2013	None
CHEMBL101683		0	337.81	0	4.60	VEGF_Receptor_Tyrosine_Kinase_Inhibitor_II	O=C(Nc1ccc(Cl)cc1)c1ccccc1NCc1ccncc1	Residual Activity	'='	107.0	%				UO_0000187					False	CHEMBL2219403	Millipore: Percentage of residual kinase activity of PRKCB at 10uM relative to control. Control inhibitor: Staurosporine at 10.0uM. Buffer: 20 mM HEPES pH 7.4, 0.03% Triton X-100, 0.1 mM CaCl2, 0.1 mg/mL phosphatidylserine, 10 ug/mL diacylglycerol	B	BAO_0000357	single protein format	Homo sapiens	None	None	None	None	CHEMBL3045	Protein kinase C beta	Homo sapiens	SINGLE PROTEIN	CHEMBL2218924	1	Scientific Literature	Biochem. J.	2013	None
CHEMBL77456	TYRPHOSTIN 1	0	184.20	0	2.13	Tyrphostin_A1	COc1ccc(C=C(C#N)C#N)cc1	Residual Activity	'='	93.0	%				UO_0000187					False	CHEMBL2219403	Millipore: Percentage of residual kinase activity of PRKCB at 10uM relative to control. Control inhibitor: Staurosporine at 10.0uM. Buffer: 20 mM HEPES pH 7.4, 0.03% Triton X-100, 0.1 mM CaCl2, 0.1 mg/mL phosphatidylserine, 10 ug/mL diacylglycerol	B	BAO_0000357	single protein format	Homo sapiens	None	None	None	None	CHEMBL3045	Protein kinase C beta	Homo sapiens	SINGLE PROTEIN	CHEMBL2218924	1	Scientific Literature	Biochem. J.	2013	None
CHEMBL60254	BALANOL	0	550.52	2	2.15	(+/-) - 1	O=C(N[C@@H]1CNCCC[C@H]1OC(=O)c1cc(O)c(C(=O)c2c(O)cccc2C(=O)O)c(O)c1)c1ccc(O)cc1	IC50	'='	30.0	nM	7.52			UO_0000065	13.67	0.26	5.37	3.71	False	CHEMBL761763	Inhibition of human Protein kinase C beta 1	B	BAO_0000357	single protein format	Homo sapiens	None	None	None	None	CHEMBL3045	Protein kinase C beta	Homo sapiens	SINGLE PROTEIN	CHEMBL1151070	1	Scientific Literature	Bioorg. Med. Chem. Lett.	1995	None
CHEMBL109944		0	377.40	0	2.35	9f	COCCCn1cc(C2=C(c3ccccc3O)C(=O)NC2=O)c2cccnc21	Activity	'='	32.0	%				UO_0000187					False	CHEMBL759072	Inhibition of PKCbetaII	B	BAO_0000357	single protein format	Homo sapiens	None	None	None	None	CHEMBL3045	Protein kinase C beta	Homo sapiens	SINGLE PROTEIN	CHEMBL1146654	1	Scientific Literature	Bioorg. Med. Chem. Lett.	2004	None
CHEMBL148745		0	466.44	0	3.62	21b	CC(CCc1ccc(O)cc1)OC(=O)c1cc(O)c(C(=O)c2c(O)cccc2C(=O)O)c(O)c1	IC50	'='	30.0	nM	7.52			UO_0000065	16.13	0.30	3.90	4.66	False	CHEMBL764574	Evaluated against recombinant human Protein kinase C beta 2	B	BAO_0000357	single protein format	None	None	None	None	None	CHEMBL3045	Protein kinase C beta	Homo sapiens	SINGLE PROTEIN	CHEMBL1129461	1	Scientific Literature	J. Med. Chem.	1996	None
CHEMBL237570		0	467.59	1	6.02	SB-630812	COc1ccc2cc(-c3c(-c4ccncc4)nc(-c4ccc([S+](C)[O-])cc4C)n3C)ccc2c1	Inhibition	'='	12.97	%				UO_0000187					False	CHEMBL1961901	GSK_PKIS: PKC-beta1 (splice variant) mean inhibition at 1 uM [Nanosyn]	B	BAO_0000357	single protein format	None	None	None	None	None	CHEMBL3045	Protein kinase C beta	Homo sapiens	SINGLE PROTEIN	CHEMBL1961873	16	GSK Published Kinase Inhibitor Set			None
CHEMBL257113	GW734508X	0	333.39	0	3.85	GW734508X	Cc1nnc(-c2cccc(-c3ccc(C(=O)NCC4CC4)cc3)c2)o1	Inhibition	'='	2.65	%				UO_0000187					False	CHEMBL1961911	GSK_PKIS: PKC-beta2 (splice variant) mean inhibition at 1 uM [Nanosyn]	B	BAO_0000357	single protein format	None	None	None	None	None	CHEMBL3045	Protein kinase C beta	Homo sapiens	SINGLE PROTEIN	CHEMBL1961873	16	GSK Published Kinase Inhibitor Set			None
CHEMBL269985	GW701032X	0	413.48	0	4.96	GW701032X	COc1ccc(CNC(=O)c2ccc(-c3cc(-c4nnc(C)o4)ccc3C)cc2)cc1	Inhibition	'='	2.73	%				UO_0000187					False	CHEMBL1961910	GSK_PKIS: PKC-beta2 (splice variant) mean inhibition at 0.1 uM [Nanosyn]	B	BAO_0000357	single protein format	None	None	None	None	None	CHEMBL3045	Protein kinase C beta	Homo sapiens	SINGLE PROTEIN	CHEMBL1961873	16	GSK Published Kinase Inhibitor Set			None
CHEMBL321529		0	528.61	1	2.50	5d	O=C1NC(=O)C2=C1c1cn(c3ccccc13)CCOCCN(CCO)CCOCCn1cc2c2ccccc21	IC50	'='	40.0	nM	7.40			UO_0000065	14.00	0.26	4.90	7.55	False	CHEMBL768280	Inhibition of Protein kinase C beta 2	B	BAO_0000357	single protein format	None	None	None	None	None	CHEMBL3045	Protein kinase C beta	Homo sapiens	SINGLE PROTEIN	CHEMBL1136205	1	Scientific Literature	Bioorg. Med. Chem. Lett.	2003	None
CHEMBL2218939		0	361.47	0	3.93	MEK_Inhibitor_I	N#C/C(=C(/N)SC1C=CC=CC1)c1cccc(C(O)c2ccncc2)c1	Residual Activity	'='	109.0	%				UO_0000187					False	CHEMBL2219400	Millipore: Percentage of residual kinase activity of PRKCB at 1uM relative to control. Control inhibitor: Staurosporine at 10.0uM. Buffer: 20 mM HEPES pH 7.4, 0.03% Triton X-100, 0.1 mM CaCl2, 0.1 mg/mL phosphatidylserine, 10 ug/mL diacylglycerol	B	BAO_0000357	single protein format	Homo sapiens	None	None	None	None	CHEMBL3045	Protein kinase C beta	Homo sapiens	SINGLE PROTEIN	CHEMBL2218924	1	Scientific Literature	Biochem. J.	2013	None
CHEMBL1725279	SP-600125	0	220.23	0	4.43	SP600125	Oc1c2ccccc2c2c3c(cccc13)N=N2	Residual Activity	'='	102.0	%				UO_0000187					False	CHEMBL2219400	Millipore: Percentage of residual kinase activity of PRKCB at 1uM relative to control. Control inhibitor: Staurosporine at 10.0uM. Buffer: 20 mM HEPES pH 7.4, 0.03% Triton X-100, 0.1 mM CaCl2, 0.1 mg/mL phosphatidylserine, 10 ug/mL diacylglycerol	B	BAO_0000357	single protein format	Homo sapiens	None	None	None	None	CHEMBL3045	Protein kinase C beta	Homo sapiens	SINGLE PROTEIN	CHEMBL2218924	1	Scientific Literature	Biochem. J.	2013	None
CHEMBL408982		0	249.34	0	3.06	TG003	CCN1/C(=C/C(C)=O)Sc2ccc(OC)cc21	Residual Activity	'='	82.0	%				UO_0000187					False	CHEMBL2219403	Millipore: Percentage of residual kinase activity of PRKCB at 10uM relative to control. Control inhibitor: Staurosporine at 10.0uM. Buffer: 20 mM HEPES pH 7.4, 0.03% Triton X-100, 0.1 mM CaCl2, 0.1 mg/mL phosphatidylserine, 10 ug/mL diacylglycerol	B	BAO_0000357	single protein format	Homo sapiens	None	None	None	None	CHEMBL3045	Protein kinase C beta	Homo sapiens	SINGLE PROTEIN	CHEMBL2218924	1	Scientific Literature	Biochem. J.	2013	None
CHEMBL261425		0	294.74	0	4.31	Cdk1_Inhibitor	O=C1Nc2ccccc2/C1=C\c1c(Cl)[nH]c2ccccc12	Residual Activity	'='	99.0	%				UO_0000187					False	CHEMBL2219403	Millipore: Percentage of residual kinase activity of PRKCB at 10uM relative to control. Control inhibitor: Staurosporine at 10.0uM. Buffer: 20 mM HEPES pH 7.4, 0.03% Triton X-100, 0.1 mM CaCl2, 0.1 mg/mL phosphatidylserine, 10 ug/mL diacylglycerol	B	BAO_0000357	single protein format	Homo sapiens	None	None	None	None	CHEMBL3045	Protein kinase C beta	Homo sapiens	SINGLE PROTEIN	CHEMBL2218924	1	Scientific Literature	Biochem. J.	2013	None
CHEMBL1802727		0	365.39	0	1.94	Indirubin_E804	O=C1Nc2ccccc2/C1=C1/Nc2ccccc2/C1=N\OCCC(O)CO	Residual Activity	'='	99.0	%				UO_0000187					False	CHEMBL2219403	Millipore: Percentage of residual kinase activity of PRKCB at 10uM relative to control. Control inhibitor: Staurosporine at 10.0uM. Buffer: 20 mM HEPES pH 7.4, 0.03% Triton X-100, 0.1 mM CaCl2, 0.1 mg/mL phosphatidylserine, 10 ug/mL diacylglycerol	B	BAO_0000357	single protein format	Homo sapiens	None	None	None	None	CHEMBL3045	Protein kinase C beta	Homo sapiens	SINGLE PROTEIN	CHEMBL2218924	1	Scientific Literature	Biochem. J.	2013	None
CHEMBL23327	PURVALANOLA	0	388.90	0	4.23	Purvalanol_A	CC(C)[C@H](CO)Nc1nc(Nc2cccc(Cl)c2)c2ncn(C(C)C)c2n1	Residual Activity	'='	96.0	%				UO_0000187					False	CHEMBL2219403	Millipore: Percentage of residual kinase activity of PRKCB at 10uM relative to control. Control inhibitor: Staurosporine at 10.0uM. Buffer: 20 mM HEPES pH 7.4, 0.03% Triton X-100, 0.1 mM CaCl2, 0.1 mg/mL phosphatidylserine, 10 ug/mL diacylglycerol	B	BAO_0000357	single protein format	Homo sapiens	None	None	None	None	CHEMBL3045	Protein kinase C beta	Homo sapiens	SINGLE PROTEIN	CHEMBL2218924	1	Scientific Literature	Biochem. J.	2013	None
CHEMBL259850		0	308.32	0	2.38	AR_A0_14418	COc1ccc(CNC(=O)Nc2ncc([N+](=O)[O-])s2)cc1	Residual Activity	'='	99.0	%				UO_0000187					False	CHEMBL2219403	Millipore: Percentage of residual kinase activity of PRKCB at 10uM relative to control. Control inhibitor: Staurosporine at 10.0uM. Buffer: 20 mM HEPES pH 7.4, 0.03% Triton X-100, 0.1 mM CaCl2, 0.1 mg/mL phosphatidylserine, 10 ug/mL diacylglycerol	B	BAO_0000357	single protein format	Homo sapiens	None	None	None	None	CHEMBL3045	Protein kinase C beta	Homo sapiens	SINGLE PROTEIN	CHEMBL2218924	1	Scientific Literature	Biochem. J.	2013	None
CHEMBL258721		0	473.36	0	4.50	RGB-286147	CC(C)c1nn(-c2c(Cl)cccc2Cl)c2nc(Cc3ccc(OCCO)cc3)[nH]c(=O)c12	Residual Activity	'='	95.0	%				UO_0000187					False	CHEMBL2219403	Millipore: Percentage of residual kinase activity of PRKCB at 10uM relative to control. Control inhibitor: Staurosporine at 10.0uM. Buffer: 20 mM HEPES pH 7.4, 0.03% Triton X-100, 0.1 mM CaCl2, 0.1 mg/mL phosphatidylserine, 10 ug/mL diacylglycerol	B	BAO_0000357	single protein format	Homo sapiens	None	None	None	None	CHEMBL3045	Protein kinase C beta	Homo sapiens	SINGLE PROTEIN	CHEMBL2218924	1	Scientific Literature	Biochem. J.	2013	None
CHEMBL270724		0	463.75	0	4.83	TBCA	O=C(O)/C=C/c1cc(Br)c(Br)c(Br)c1Br	Residual Activity	'='	101.0	%				UO_0000187					False	CHEMBL2219403	Millipore: Percentage of residual kinase activity of PRKCB at 10uM relative to control. Control inhibitor: Staurosporine at 10.0uM. Buffer: 20 mM HEPES pH 7.4, 0.03% Triton X-100, 0.1 mM CaCl2, 0.1 mg/mL phosphatidylserine, 10 ug/mL diacylglycerol	B	BAO_0000357	single protein format	Homo sapiens	None	None	None	None	CHEMBL3045	Protein kinase C beta	Homo sapiens	SINGLE PROTEIN	CHEMBL2218924	1	Scientific Literature	Biochem. J.	2013	None
CHEMBL235641		0	268.30	0	2.51	PKR_Inhibitor	O=C1Nc2ccc3ncsc3c2/C1=C/c1c[nH]cn1	Residual Activity	'='	43.0	%				UO_0000187					False	CHEMBL2219403	Millipore: Percentage of residual kinase activity of PRKCB at 10uM relative to control. Control inhibitor: Staurosporine at 10.0uM. Buffer: 20 mM HEPES pH 7.4, 0.03% Triton X-100, 0.1 mM CaCl2, 0.1 mg/mL phosphatidylserine, 10 ug/mL diacylglycerol	B	BAO_0000357	single protein format	Homo sapiens	None	None	None	None	CHEMBL3045	Protein kinase C beta	Homo sapiens	SINGLE PROTEIN	CHEMBL2218924	1	Scientific Literature	Biochem. J.	2013	None
CHEMBL88533		0	535.51	2	1.83	10	O=C(NC1CNCCC[C@H]1OC(=O)c1cc(O)c(C(=O)c2ncccc2C(=O)O)c(O)c1)c1ccc(O)cc1	IC50	'='	13000.0	nM	4.89			UO_0000065	9.12	0.17	3.06	2.50	False	CHEMBL764572	Inhibition of partially purified recombinant human calcium sensitive protein kinase C beta 2	B	BAO_0000357	single protein format	None	None	None	None	None	CHEMBL3045	Protein kinase C beta	Homo sapiens	SINGLE PROTEIN	CHEMBL1135470	1	Scientific Literature	J. Med. Chem.	2002	None
CHEMBL55788		0	424.50	0	3.62	1a	Cn1cc(C2=C(c3cn(C4CCNCC4)c4ccccc34)C(=O)NC2=O)c2ccccc21	IC50	'='	30.0	nM	7.52			UO_0000065	17.72	0.32	3.90	11.05	False	CHEMBL761758	Inhibition of Protein kinase C beta 1	B	BAO_0000357	single protein format	Homo sapiens	None	None	None	None	CHEMBL3045	Protein kinase C beta	Homo sapiens	SINGLE PROTEIN	CHEMBL1136405	1	Scientific Literature	Bioorg. Med. Chem. Lett.	2003	None
CHEMBL30432	GW282974X	0	395.47	0	4.23	GW282974X	CN(C)c1cc2c(Nc3ccc4c(cnn4Cc4ccccc4)c3)ncnc2cn1	Inhibition	'='	0.93	%				UO_0000187					False	CHEMBL1961911	GSK_PKIS: PKC-beta2 (splice variant) mean inhibition at 1 uM [Nanosyn]	B	BAO_0000357	single protein format	None	None	None	None	None	CHEMBL3045	Protein kinase C beta	Homo sapiens	SINGLE PROTEIN	CHEMBL1961873	16	GSK Published Kinase Inhibitor Set			None
CHEMBL1909349	GSK-1007102B	0	561.52	0	2.28	GSK1007102B	CCn1c(-c2nonc2N)nc2c(C#CC(C)(C)O)nc(O[C@@H](CN)c3ccccc3)cc21.O=C(O)C(F)(F)F	Inhibition	'='	49.25	%				UO_0000187					False	CHEMBL1961910	GSK_PKIS: PKC-beta2 (splice variant) mean inhibition at 0.1 uM [Nanosyn]	B	BAO_0000357	single protein format	None	None	None	None	None	CHEMBL3045	Protein kinase C beta	Homo sapiens	SINGLE PROTEIN	CHEMBL1961873	16	GSK Published Kinase Inhibitor Set			None
CHEMBL105477		0	511.63	1	3.06	22b	CN1CCOCCN(C)CCn2cc(c3ccccc32)C2=C(C(=O)NC2=O)c2cn(c3ccccc23)CC1	IC50	'='	27.0	nM	7.57			UO_0000065	14.79	0.27	4.51	10.55	False	CHEMBL764570	Inhibition of Protein kinase C beta 1	B	BAO_0000357	single protein format	None	None	None	None	None	CHEMBL3045	Protein kinase C beta	Homo sapiens	SINGLE PROTEIN	CHEMBL1136205	1	Scientific Literature	Bioorg. Med. Chem. Lett.	2003	None
CHEMBL473629	GSK-204925A	0	423.49	0	3.82	GSK204925A	COc1cc2ncn(-c3cc(OCCc4ccccc4)c(C(N)=O)s3)c2cc1OC	Inhibition	'='	-0.8	%				UO_0000187					False	CHEMBL1961901	GSK_PKIS: PKC-beta1 (splice variant) mean inhibition at 1 uM [Nanosyn]	B	BAO_0000357	single protein format	None	None	None	None	None	CHEMBL3045	Protein kinase C beta	Homo sapiens	SINGLE PROTEIN	CHEMBL1961873	16	GSK Published Kinase Inhibitor Set			None
CHEMBL604483		0	559.67	2	5.86	23	COc1cc2c(Oc3ccc(-c4nc5ccccc5s4)cc3F)ncnc2cc1OCCCN1CCN(C)CC1	Residual activity	'='	53.0	%				UO_0000187					False	CHEMBL1050337	Residual activity of PKCbeta2 at 10 uM by microplate scintillation counting	B	BAO_0000357	single protein format	None	None	None	None	None	CHEMBL3045	Protein kinase C beta	Homo sapiens	SINGLE PROTEIN	CHEMBL1152560	1	Scientific Literature	Bioorg. Med. Chem.	2009	None
CHEMBL2218941		0	398.22	0	3.51	Indirubin_6bromo_aceto	CC(=O)O/N=C1C(=C2\C(=O)Nc3cc(Br)ccc32)\Nc2ccccc2\1	Residual Activity	'='	122.0	%				UO_0000187					False	CHEMBL2219401	Millipore: Percentage of residual kinase activity of PRKCB at 10uM relative to control. Control inhibitor: Staurosporine at 10.0uM. Buffer: 20 mM HEPES pH 7.4, 0.03% Triton X-100, 0.1 mM CaCl2, 0.1 mg/mL phosphatidylserine, 10 ug/mL diacylglycerol	B	BAO_0000357	single protein format	Homo sapiens	None	None	None	None	CHEMBL3045	Protein kinase C beta	Homo sapiens	SINGLE PROTEIN	CHEMBL2218924	1	Scientific Literature	Biochem. J.	2013	None
CHEMBL188426	GW807982X	0	430.39	0	4.36	GW807982X	CCOc1ccc2c(-c3ccnc(Nc4cc(OC)cc(C(F)(F)F)c4)n3)cnn2n1	Inhibition	'='	3.36	%				UO_0000187					False	CHEMBL1961911	GSK_PKIS: PKC-beta2 (splice variant) mean inhibition at 1 uM [Nanosyn]	B	BAO_0000357	single protein format	None	None	None	None	None	CHEMBL3045	Protein kinase C beta	Homo sapiens	SINGLE PROTEIN	CHEMBL1961873	16	GSK Published Kinase Inhibitor Set			None
CHEMBL2218931		0	376.48	0	1.11	Glycyl_H_1152	Cc1cncc2cccc(S(=O)(=O)N3CCCN(C(=O)CN)C[C@H]3C)c12	Residual Activity	'='	31.0	%				UO_0000187					False	CHEMBL2219401	Millipore: Percentage of residual kinase activity of PRKCB at 10uM relative to control. Control inhibitor: Staurosporine at 10.0uM. Buffer: 20 mM HEPES pH 7.4, 0.03% Triton X-100, 0.1 mM CaCl2, 0.1 mg/mL phosphatidylserine, 10 ug/mL diacylglycerol	B	BAO_0000357	single protein format	Homo sapiens	None	None	None	None	CHEMBL3045	Protein kinase C beta	Homo sapiens	SINGLE PROTEIN	CHEMBL2218924	1	Scientific Literature	Biochem. J.	2013	None
CHEMBL483747	GSK-980961A	0	390.46	0	4.13	GSK980961A	NS(=O)(=O)c1cccc(-c2cc3ccncc3cc2OCc2ccccc2)c1	Inhibition	'='	2.02	%				UO_0000187					False	CHEMBL1961910	GSK_PKIS: PKC-beta2 (splice variant) mean inhibition at 0.1 uM [Nanosyn]	B	BAO_0000357	single protein format	None	None	None	None	None	CHEMBL3045	Protein kinase C beta	Homo sapiens	SINGLE PROTEIN	CHEMBL1961873	16	GSK Published Kinase Inhibitor Set			None
CHEMBL599894		0	224.18	0	0.13	PDK1_Akt_Flt_Dual_Pathway_Inhibitor	O=C1c2ccccc2-c2nc3nnnn3nc21	Residual Activity	'='	113.0	%				UO_0000187					False	CHEMBL2219400	Millipore: Percentage of residual kinase activity of PRKCB at 1uM relative to control. Control inhibitor: Staurosporine at 10.0uM. Buffer: 20 mM HEPES pH 7.4, 0.03% Triton X-100, 0.1 mM CaCl2, 0.1 mg/mL phosphatidylserine, 10 ug/mL diacylglycerol	B	BAO_0000357	single protein format	Homo sapiens	None	None	None	None	CHEMBL3045	Protein kinase C beta	Homo sapiens	SINGLE PROTEIN	CHEMBL2218924	1	Scientific Literature	Biochem. J.	2013	None
CHEMBL176857	GW442130X	0	502.16	2	5.48	GW442130X	COc1ccccc1-c1cc(/C=C2\C(=O)Nc3ncc(Br)cc32)cc(Br)c1O	Inhibition	'='	0.26	%				UO_0000187					False	CHEMBL1961901	GSK_PKIS: PKC-beta1 (splice variant) mean inhibition at 1 uM [Nanosyn]	B	BAO_0000357	single protein format	None	None	None	None	None	CHEMBL3045	Protein kinase C beta	Homo sapiens	SINGLE PROTEIN	CHEMBL1961873	16	GSK Published Kinase Inhibitor Set			None
CHEMBL98350	LY-294002	0	307.35	0	3.30	LY-294002	O=c1cc(N2CCOCC2)oc2c(-c3ccccc3)cccc12	Residual Activity	'='	100.0	%				UO_0000187					False	CHEMBL2219400	Millipore: Percentage of residual kinase activity of PRKCB at 1uM relative to control. Control inhibitor: Staurosporine at 10.0uM. Buffer: 20 mM HEPES pH 7.4, 0.03% Triton X-100, 0.1 mM CaCl2, 0.1 mg/mL phosphatidylserine, 10 ug/mL diacylglycerol	B	BAO_0000357	single protein format	Homo sapiens	None	None	None	None	CHEMBL3045	Protein kinase C beta	Homo sapiens	SINGLE PROTEIN	CHEMBL2218924	1	Scientific Literature	Biochem. J.	2013	None
CHEMBL388978	STAUROSPORINE	0	466.54	0	4.35	Staurosporine	CN[C@@H]1C[C@H]2O[C@@](C)([C@@H]1OC)n1c3ccccc3c3c4c(c5c6ccccc6n2c5c31)C(=O)NC4	Residual Activity	'='	1.0	%				UO_0000187					False	CHEMBL2219400	Millipore: Percentage of residual kinase activity of PRKCB at 1uM relative to control. Control inhibitor: Staurosporine at 10.0uM. Buffer: 20 mM HEPES pH 7.4, 0.03% Triton X-100, 0.1 mM CaCl2, 0.1 mg/mL phosphatidylserine, 10 ug/mL diacylglycerol	B	BAO_0000357	single protein format	Homo sapiens	None	None	None	None	CHEMBL3045	Protein kinase C beta	Homo sapiens	SINGLE PROTEIN	CHEMBL2218924	1	Scientific Literature	Biochem. J.	2013	None
CHEMBL2218927		0	280.36	0	3.55	Tyrphostin AGL-2043	Cc1nc2cc3nc(-c4cccs4)cnc3cc2n1C	Residual Activity	'='	105.0	%				UO_0000187					False	CHEMBL2219401	Millipore: Percentage of residual kinase activity of PRKCB at 10uM relative to control. Control inhibitor: Staurosporine at 10.0uM. Buffer: 20 mM HEPES pH 7.4, 0.03% Triton X-100, 0.1 mM CaCl2, 0.1 mg/mL phosphatidylserine, 10 ug/mL diacylglycerol	B	BAO_0000357	single protein format	Homo sapiens	None	None	None	None	CHEMBL3045	Protein kinase C beta	Homo sapiens	SINGLE PROTEIN	CHEMBL2218924	1	Scientific Literature	Biochem. J.	2013	None
CHEMBL483747	GSK-980961A	0	390.46	0	4.13	GSK980961A	NS(=O)(=O)c1cccc(-c2cc3ccncc3cc2OCc2ccccc2)c1	Inhibition	'='	0.71	%				UO_0000187					False	CHEMBL1961901	GSK_PKIS: PKC-beta1 (splice variant) mean inhibition at 1 uM [Nanosyn]	B	BAO_0000357	single protein format	None	None	None	None	None	CHEMBL3045	Protein kinase C beta	Homo sapiens	SINGLE PROTEIN	CHEMBL1961873	16	GSK Published Kinase Inhibitor Set			None
CHEMBL475816		0	331.28	0	0.71	1	CC(=O)C1=C(O)C=C2Oc3c(C(N)=O)c(O)cc(O)c3[C@]2(C)C1=O	IC50	'='	350.0	nM	6.46			UO_0000065	19.49	0.37	5.75	4.39	False	CHEMBL938981	Inhibition of human PKCbeta by scintillation proximity assay	B	BAO_0000357	single protein format	Homo sapiens	None	None	None	None	CHEMBL3045	Protein kinase C beta	Homo sapiens	SINGLE PROTEIN	CHEMBL1143288	1	Scientific Literature	Bioorg. Med. Chem. Lett.	2009	None
CHEMBL325817		0	415.37	0	3.00	9c	O=C1NC(=O)C(c2cn(CCCO)c3ncccc23)=C1c1ccccc1C(F)(F)F	IC50	'='	1850.0	nM	5.73			UO_0000065	13.80	0.26	2.73	6.81	False	CHEMBL759475	Inhibitory concentration against human protein kinase C-betaII using histone as substrate	B	BAO_0000357	single protein format	None	None	None	None	None	CHEMBL3045	Protein kinase C beta	Homo sapiens	SINGLE PROTEIN	CHEMBL1146654	1	Scientific Literature	Bioorg. Med. Chem. Lett.	2004	None
CHEMBL294303		0	507.50	2	3.31	8	O=C(N[C@@H]1CCC[C@H]1OCc1cc(O)c(C(=O)c2c(O)cccc2C(=O)O)c(O)c1)c1ccc(O)cc1	IC50	'='	430.0	nM	6.37			UO_0000065	12.54	0.23	3.06	3.67	False	CHEMBL761767	Inhibition of Protein kinase C beta 1	B	BAO_0000357	single protein format	None	None	None	None	None	CHEMBL3045	Protein kinase C beta	Homo sapiens	SINGLE PROTEIN	CHEMBL1128809	1	Scientific Literature	Bioorg. Med. Chem. Lett.	1995	None
CHEMBL296468	BMS-387032	1	380.54	0	3.66	21	CC(C)(C)c1cnc(CSc2cnc(NC(=O)C3CCNCC3)s2)o1	IC50	'>'	40000.0	nM				UO_0000065					False	CHEMBL762483	Inhibition of Protein kinase C beta	B	BAO_0000357	single protein format	None	None	None	None	None	CHEMBL3045	Protein kinase C beta	Homo sapiens	SINGLE PROTEIN	CHEMBL1149325	1	Scientific Literature	J. Med. Chem.	2004	None
CHEMBL3813842		0	382.43	0	0.97	16	CC1(C)OCCn2c1nc1c(N3CCOCC3)nc(-c3cnc(N)nc3)nc12	Inhibition	'<'	50.0	%				UO_0000187					False	CHEMBL3816496	Inhibition of full length recombinant human PKC-beta2 expressed in baculovirus expression system at 1 uM relative to control	B	BAO_0000019	assay format	Homo sapiens	None	None	None	None	CHEMBL3045	Protein kinase C beta	Homo sapiens	SINGLE PROTEIN	CHEMBL3813614	1	Scientific Literature	ACS Med. Chem. Lett.	2016	None
CHEMBL296586	KENPAULLONE	0	327.18	0	4.09	Kenpaullone	O=C1Cc2c([nH]c3ccc(Br)cc23)-c2ccccc2N1	Residual Activity	'='	114.0	%				UO_0000187					False	CHEMBL2219400	Millipore: Percentage of residual kinase activity of PRKCB at 1uM relative to control. Control inhibitor: Staurosporine at 10.0uM. Buffer: 20 mM HEPES pH 7.4, 0.03% Triton X-100, 0.1 mM CaCl2, 0.1 mg/mL phosphatidylserine, 10 ug/mL diacylglycerol	B	BAO_0000357	single protein format	Homo sapiens	None	None	None	None	CHEMBL3045	Protein kinase C beta	Homo sapiens	SINGLE PROTEIN	CHEMBL2218924	1	Scientific Literature	Biochem. J.	2013	None
CHEMBL274064	SB-220025	0	338.39	0	2.65	SB-220025	Nc1nccc(-c2c(-c3ccc(F)cc3)ncn2C2CCNCC2)n1	Residual Activity	'='	115.0	%				UO_0000187					False	CHEMBL2219400	Millipore: Percentage of residual kinase activity of PRKCB at 1uM relative to control. Control inhibitor: Staurosporine at 10.0uM. Buffer: 20 mM HEPES pH 7.4, 0.03% Triton X-100, 0.1 mM CaCl2, 0.1 mg/mL phosphatidylserine, 10 ug/mL diacylglycerol	B	BAO_0000357	single protein format	Homo sapiens	None	None	None	None	CHEMBL3045	Protein kinase C beta	Homo sapiens	SINGLE PROTEIN	CHEMBL2218924	1	Scientific Literature	Biochem. J.	2013	None
CHEMBL1802485		0	234.26	0	2.78	JNK_Inhibitor_Negative_Control	Cn1nc2c3c(cccc31)C(=O)c1ccccc1-2	Residual Activity	'='	107.0	%				UO_0000187					False	CHEMBL2219400	Millipore: Percentage of residual kinase activity of PRKCB at 1uM relative to control. Control inhibitor: Staurosporine at 10.0uM. Buffer: 20 mM HEPES pH 7.4, 0.03% Triton X-100, 0.1 mM CaCl2, 0.1 mg/mL phosphatidylserine, 10 ug/mL diacylglycerol	B	BAO_0000357	single protein format	Homo sapiens	None	None	None	None	CHEMBL3045	Protein kinase C beta	Homo sapiens	SINGLE PROTEIN	CHEMBL2218924	1	Scientific Literature	Biochem. J.	2013	None
CHEMBL278724	SB-202474	0	279.34	0	3.71	SB-202474	CCc1nc(-c2ccc(OC)cc2)[nH]c1-c1ccncc1	Residual Activity	'='	127.0	%				UO_0000187					False	CHEMBL2219400	Millipore: Percentage of residual kinase activity of PRKCB at 1uM relative to control. Control inhibitor: Staurosporine at 10.0uM. Buffer: 20 mM HEPES pH 7.4, 0.03% Triton X-100, 0.1 mM CaCl2, 0.1 mg/mL phosphatidylserine, 10 ug/mL diacylglycerol	B	BAO_0000357	single protein format	Homo sapiens	None	None	None	None	CHEMBL3045	Protein kinase C beta	Homo sapiens	SINGLE PROTEIN	CHEMBL2218924	1	Scientific Literature	Biochem. J.	2013	None
CHEMBL266487	RO-316233	0	327.34	0	3.22	BIM4	O=C1NC(=O)C(c2c[nH]c3ccccc23)=C1c1c[nH]c2ccccc12	Residual Activity	'='	23.0	%				UO_0000187					False	CHEMBL2219401	Millipore: Percentage of residual kinase activity of PRKCB at 10uM relative to control. Control inhibitor: Staurosporine at 10.0uM. Buffer: 20 mM HEPES pH 7.4, 0.03% Triton X-100, 0.1 mM CaCl2, 0.1 mg/mL phosphatidylserine, 10 ug/mL diacylglycerol	B	BAO_0000357	single protein format	Homo sapiens	None	None	None	None	CHEMBL3045	Protein kinase C beta	Homo sapiens	SINGLE PROTEIN	CHEMBL2218924	1	Scientific Literature	Biochem. J.	2013	None
CHEMBL174426		0	354.21	0	4.02	BPIQ_I	Cn1cnc2cc3c(Nc4cccc(Br)c4)ncnc3cc21	Residual Activity	'='	109.0	%				UO_0000187					False	CHEMBL2219400	Millipore: Percentage of residual kinase activity of PRKCB at 1uM relative to control. Control inhibitor: Staurosporine at 10.0uM. Buffer: 20 mM HEPES pH 7.4, 0.03% Triton X-100, 0.1 mM CaCl2, 0.1 mg/mL phosphatidylserine, 10 ug/mL diacylglycerol	B	BAO_0000357	single protein format	Homo sapiens	None	None	None	None	CHEMBL3045	Protein kinase C beta	Homo sapiens	SINGLE PROTEIN	CHEMBL2218924	1	Scientific Literature	Biochem. J.	2013	None
CHEMBL226838		0	335.41	0	4.47	SB-505124	Cc1cccc(-c2[nH]c(C(C)(C)C)nc2-c2ccc3c(c2)OCO3)n1	Residual Activity	'='	105.0	%				UO_0000187					False	CHEMBL2219403	Millipore: Percentage of residual kinase activity of PRKCB at 10uM relative to control. Control inhibitor: Staurosporine at 10.0uM. Buffer: 20 mM HEPES pH 7.4, 0.03% Triton X-100, 0.1 mM CaCl2, 0.1 mg/mL phosphatidylserine, 10 ug/mL diacylglycerol	B	BAO_0000357	single protein format	Homo sapiens	None	None	None	None	CHEMBL3045	Protein kinase C beta	Homo sapiens	SINGLE PROTEIN	CHEMBL2218924	1	Scientific Literature	Biochem. J.	2013	None
CHEMBL2151409		0	472.94	0	3.08	25	CN1CCN(c2nc(C3=C(c4c[nH]c5cc(Cl)ccc45)C(=O)NC3=O)c3ccccc3n2)CC1	IC50	'='	7.7	nM	8.11			UO_0000065	17.16	0.33	5.03	8.61	False	CHEMBL2156012	Inhibition of PKCbeta-1 by scintillation proximity assay	B	BAO_0000357	single protein format	None	None	None	None	None	CHEMBL3045	Protein kinase C beta	Homo sapiens	SINGLE PROTEIN	CHEMBL2150926	1	Scientific Literature	J. Med. Chem.	2011	None
CHEMBL56543		0	294.31	0	2.32	Tyrphostin_B42	N#C/C(=C\c1ccc(O)c(O)c1)C(=O)NCc1ccccc1	Residual Activity	'='	114.0	%				UO_0000187					False	CHEMBL2219400	Millipore: Percentage of residual kinase activity of PRKCB at 1uM relative to control. Control inhibitor: Staurosporine at 10.0uM. Buffer: 20 mM HEPES pH 7.4, 0.03% Triton X-100, 0.1 mM CaCl2, 0.1 mg/mL phosphatidylserine, 10 ug/mL diacylglycerol	B	BAO_0000357	single protein format	Homo sapiens	None	None	None	None	CHEMBL3045	Protein kinase C beta	Homo sapiens	SINGLE PROTEIN	CHEMBL2218924	1	Scientific Literature	Biochem. J.	2013	None
CHEMBL408982		0	249.34	0	3.06	TG003	CCN1/C(=C/C(C)=O)Sc2ccc(OC)cc21	Residual Activity	'='	110.0	%				UO_0000187					False	CHEMBL2219400	Millipore: Percentage of residual kinase activity of PRKCB at 1uM relative to control. Control inhibitor: Staurosporine at 10.0uM. Buffer: 20 mM HEPES pH 7.4, 0.03% Triton X-100, 0.1 mM CaCl2, 0.1 mg/mL phosphatidylserine, 10 ug/mL diacylglycerol	B	BAO_0000357	single protein format	Homo sapiens	None	None	None	None	CHEMBL3045	Protein kinase C beta	Homo sapiens	SINGLE PROTEIN	CHEMBL2218924	1	Scientific Literature	Biochem. J.	2013	None
CHEMBL313417		0	297.36	0	3.86	SKF-86002	Fc1ccc(-c2nc3n(c2-c2ccncc2)CCS3)cc1	Residual Activity	'='	102.0	%				UO_0000187					False	CHEMBL2219400	Millipore: Percentage of residual kinase activity of PRKCB at 1uM relative to control. Control inhibitor: Staurosporine at 10.0uM. Buffer: 20 mM HEPES pH 7.4, 0.03% Triton X-100, 0.1 mM CaCl2, 0.1 mg/mL phosphatidylserine, 10 ug/mL diacylglycerol	B	BAO_0000357	single protein format	Homo sapiens	None	None	None	None	CHEMBL3045	Protein kinase C beta	Homo sapiens	SINGLE PROTEIN	CHEMBL2218924	1	Scientific Literature	Biochem. J.	2013	None
CHEMBL367625		0	385.90	0	3.93	CGP-74514A	CCn1cnc2c(Nc3cccc(Cl)c3)nc(N[C@@H]3CCCC[C@@H]3N)nc21	Residual Activity	'='	98.0	%				UO_0000187					False	CHEMBL2219400	Millipore: Percentage of residual kinase activity of PRKCB at 1uM relative to control. Control inhibitor: Staurosporine at 10.0uM. Buffer: 20 mM HEPES pH 7.4, 0.03% Triton X-100, 0.1 mM CaCl2, 0.1 mg/mL phosphatidylserine, 10 ug/mL diacylglycerol	B	BAO_0000357	single protein format	Homo sapiens	None	None	None	None	CHEMBL3045	Protein kinase C beta	Homo sapiens	SINGLE PROTEIN	CHEMBL2218924	1	Scientific Literature	Biochem. J.	2013	None
CHEMBL1802728		0	422.53	0	4.54	NU6140	CCN(CC)C(=O)c1ccc(Nc2nc(OCC3CCCCC3)c3nc[nH]c3n2)cc1	Residual Activity	'='	109.0	%				UO_0000187					False	CHEMBL2219400	Millipore: Percentage of residual kinase activity of PRKCB at 1uM relative to control. Control inhibitor: Staurosporine at 10.0uM. Buffer: 20 mM HEPES pH 7.4, 0.03% Triton X-100, 0.1 mM CaCl2, 0.1 mg/mL phosphatidylserine, 10 ug/mL diacylglycerol	B	BAO_0000357	single protein format	Homo sapiens	None	None	None	None	CHEMBL3045	Protein kinase C beta	Homo sapiens	SINGLE PROTEIN	CHEMBL2218924	1	Scientific Literature	Biochem. J.	2013	None
CHEMBL35820		0	388.26	0	4.93	56	CCOc1cc2ncnc(Nc3cccc(Br)c3)c2cc1OCC	Residual Activity	'='	97.0	%				UO_0000187					False	CHEMBL2219401	Millipore: Percentage of residual kinase activity of PRKCB at 10uM relative to control. Control inhibitor: Staurosporine at 10.0uM. Buffer: 20 mM HEPES pH 7.4, 0.03% Triton X-100, 0.1 mM CaCl2, 0.1 mg/mL phosphatidylserine, 10 ug/mL diacylglycerol	B	BAO_0000357	single protein format	Homo sapiens	None	None	None	None	CHEMBL3045	Protein kinase C beta	Homo sapiens	SINGLE PROTEIN	CHEMBL2218924	1	Scientific Literature	Biochem. J.	2013	None
CHEMBL362814		0	454.49	0	2.35	11	CN(C)C(=O)N1CCn2cc(C3=C(c4cnc5ccccn45)C(=O)NC3=O)c3cccc(c32)C1	IC50	'='	1000.0	nM	6.00			UO_0000065	13.20	0.24	3.65	6.53	False	CHEMBL829308	Inhibition of human Protein kinase C beta 2	B	BAO_0000357	single protein format	Homo sapiens	None	None	None	None	CHEMBL3045	Protein kinase C beta	Homo sapiens	SINGLE PROTEIN	CHEMBL1138659	1	Scientific Literature	J. Med. Chem.	2004	None
CHEMBL431955		0	551.50	2	2.16	6 (beta)	O=C(N[C@H]1C[C@@H](CO)C[C@H]1OC(=O)c1cc(O)c(C(=O)c2c(O)cccc2C(=O)O)c(O)c1)c1ccc(O)cc1	IC50	'='	60.0	nM	7.22			UO_0000065	13.09	0.25	5.06	3.42	False	CHEMBL761763	Inhibition of human Protein kinase C beta 1	B	BAO_0000357	single protein format	Homo sapiens	None	None	None	None	CHEMBL3045	Protein kinase C beta	Homo sapiens	SINGLE PROTEIN	CHEMBL1151070	1	Scientific Literature	Bioorg. Med. Chem. Lett.	1995	None
CHEMBL366266		0	411.47	0	3.41	6l	O=C1NC(=O)C(c2cn(CCCn3ccnc3)c3ccccc23)=C1Nc1ccccc1	IC50	'='	5.0	nM	8.30			UO_0000065	20.17	0.37	4.89	10.25	True	CHEMBL828576	Inhibitory concentration against recombinant human Protein kinase C beta 2	B	BAO_0000357	single protein format	Homo sapiens	None	None	None	None	CHEMBL3045	Protein kinase C beta	Homo sapiens	SINGLE PROTEIN	CHEMBL1137905	1	Scientific Literature	Bioorg. Med. Chem. Lett.	2004	None
CHEMBL603418		0	386.50	0	3.80	13b	Cc1c(Nc2c(C#N)cncc2/C=C/CCN2CCNCC2)ccc2[nH]ccc12	IC50	'='	2500.0	nM	5.60			UO_0000065	14.49	0.26	1.80	7.02	False	CHEMBL1070551	Inhibition of PKCbeta by fluorescence polarization assay	B	BAO_0000357	single protein format	None	None	None	None	None	CHEMBL3045	Protein kinase C beta	Homo sapiens	SINGLE PROTEIN	CHEMBL1153090	1	Scientific Literature	Bioorg. Med. Chem.	2009	None
CHEMBL366266		0	411.47	0	3.41	6l	O=C1NC(=O)C(c2cn(CCCn3ccnc3)c3ccccc23)=C1Nc1ccccc1	IC50	'='	21.0	nM	7.68			UO_0000065	18.66	0.34	4.27	9.48	False	CHEMBL828575	Inhibitory concentration against recombinant human Protein kinase C beta 1	B	BAO_0000357	single protein format	Homo sapiens	None	None	None	None	CHEMBL3045	Protein kinase C beta	Homo sapiens	SINGLE PROTEIN	CHEMBL1137905	1	Scientific Literature	Bioorg. Med. Chem. Lett.	2004	None
CHEMBL185573		0	317.35	0	2.96	4f	Cc1cccc(NC2=C(c3c[nH]c4ccccc34)C(=O)NC2=O)c1	IC50	'='	151.0	nM	6.82			UO_0000065	21.49	0.39	3.86	9.22	True	CHEMBL828576	Inhibitory concentration against recombinant human Protein kinase C beta 2	B	BAO_0000357	single protein format	Homo sapiens	None	None	None	None	CHEMBL3045	Protein kinase C beta	Homo sapiens	SINGLE PROTEIN	CHEMBL1137905	1	Scientific Literature	Bioorg. Med. Chem. Lett.	2004	None
CHEMBL266487	RO-316233	0	327.34	0	3.22	8a	O=C1NC(=O)C(c2c[nH]c3ccccc23)=C1c1c[nH]c2ccccc12	IC50	'='	304.0	nM	6.52			UO_0000065	19.91	0.36	3.30	8.38	False	CHEMBL828575	Inhibitory concentration against recombinant human Protein kinase C beta 1	B	BAO_0000357	single protein format	Homo sapiens	None	None	None	None	CHEMBL3045	Protein kinase C beta	Homo sapiens	SINGLE PROTEIN	CHEMBL1137905	1	Scientific Literature	Bioorg. Med. Chem. Lett.	2004	None
CHEMBL14762	SELICICLIB	2	354.46	0	3.20	Seliciclib	CC[C@H](CO)Nc1nc(NCc2ccccc2)c2ncn(C(C)C)c2n1	Kd apparent	'>'	30000.0	nM			Inactive	UO_0000065					False	CHEMBL3991843	Kinobeads (epsilon), multiple immobilized ATP-competitive broad spectrum kinase inhibitors, used to assess residual binding of ~300 proteins simultaneously from cell lysate in the presence of a compound. Quantitative readout performed by mass spectrometry.	B	BAO_0000220	subcellular format	Homo sapiens	None	None	K-562, COLO 205, SK-N-BE(2) and MV-4-11	Cell lysate	CHEMBL3045	Protein kinase C beta	Homo sapiens	SINGLE PROTEIN	CHEMBL3991601	48	Kuster lab chemical proteomics drug profiling	Science	2017	None
CHEMBL575448	BMS-754807	2	461.51	0	3.61	BMS-754807	C[C@@]1(C(=O)Nc2ccc(F)nc2)CCCN1c1nc(Nc2cc(C3CC3)n[nH]2)c2cccn2n1	Kd apparent	'>'	30000.0	nM			Inactive	UO_0000065					False	CHEMBL3991843	Kinobeads (epsilon), multiple immobilized ATP-competitive broad spectrum kinase inhibitors, used to assess residual binding of ~300 proteins simultaneously from cell lysate in the presence of a compound. Quantitative readout performed by mass spectrometry.	B	BAO_0000220	subcellular format	Homo sapiens	None	None	K-562, COLO 205, SK-N-BE(2) and MV-4-11	Cell lysate	CHEMBL3045	Protein kinase C beta	Homo sapiens	SINGLE PROTEIN	CHEMBL3991601	48	Kuster lab chemical proteomics drug profiling	Science	2017	None
CHEMBL206834	BAFETINIB	2	576.63	2	5.39	Bafetinib	Cc1ccc(NC(=O)c2ccc(CN3CC[C@H](N(C)C)C3)c(C(F)(F)F)c2)cc1Nc1nccc(-c2cncnc2)n1	Kd apparent	'>'	30000.0	nM			Inactive	UO_0000065					False	CHEMBL3991843	Kinobeads (epsilon), multiple immobilized ATP-competitive broad spectrum kinase inhibitors, used to assess residual binding of ~300 proteins simultaneously from cell lysate in the presence of a compound. Quantitative readout performed by mass spectrometry.	B	BAO_0000220	subcellular format	Homo sapiens	None	None	K-562, COLO 205, SK-N-BE(2) and MV-4-11	Cell lysate	CHEMBL3045	Protein kinase C beta	Homo sapiens	SINGLE PROTEIN	CHEMBL3991601	48	Kuster lab chemical proteomics drug profiling	Science	2017	None
CHEMBL2103830	FOSTAMATINIB	4	580.47	2	3.09	Fostamatinib	COc1cc(Nc2ncc(F)c(Nc3ccc4c(n3)N(COP(=O)(O)O)C(=O)C(C)(C)O4)n2)cc(OC)c1OC	Kd apparent	'>'	30000.0	nM			Inactive	UO_0000065					False	CHEMBL3991843	Kinobeads (epsilon), multiple immobilized ATP-competitive broad spectrum kinase inhibitors, used to assess residual binding of ~300 proteins simultaneously from cell lysate in the presence of a compound. Quantitative readout performed by mass spectrometry.	B	BAO_0000220	subcellular format	Homo sapiens	None	None	K-562, COLO 205, SK-N-BE(2) and MV-4-11	Cell lysate	CHEMBL3045	Protein kinase C beta	Homo sapiens	SINGLE PROTEIN	CHEMBL3991601	48	Kuster lab chemical proteomics drug profiling	Science	2017	None
CHEMBL3545154	POZIOTINIB	2	491.35	1	5.38	Poziotinib	C=CC(=O)N1CCC(Oc2cc3c(Nc4ccc(Cl)c(Cl)c4F)ncnc3cc2OC)CC1	Kd apparent	'>'	30000.0	nM			Inactive	UO_0000065					False	CHEMBL3991843	Kinobeads (epsilon), multiple immobilized ATP-competitive broad spectrum kinase inhibitors, used to assess residual binding of ~300 proteins simultaneously from cell lysate in the presence of a compound. Quantitative readout performed by mass spectrometry.	B	BAO_0000220	subcellular format	Homo sapiens	None	None	K-562, COLO 205, SK-N-BE(2) and MV-4-11	Cell lysate	CHEMBL3045	Protein kinase C beta	Homo sapiens	SINGLE PROTEIN	CHEMBL3991601	48	Kuster lab chemical proteomics drug profiling	Science	2017	None
CHEMBL462018	TRICIRIBINE PHOSPHATE	2	400.29	1	-1.37	Triciribine	Cn1nc(N)c2cn([C@@H]3O[C@H](COP(=O)(O)O)[C@@H](O)[C@H]3O)c3ncnc1c23	Kd apparent	'>'	30000.0	nM			Inactive	UO_0000065					False	CHEMBL3991843	Kinobeads (epsilon), multiple immobilized ATP-competitive broad spectrum kinase inhibitors, used to assess residual binding of ~300 proteins simultaneously from cell lysate in the presence of a compound. Quantitative readout performed by mass spectrometry.	B	BAO_0000220	subcellular format	Homo sapiens	None	None	K-562, COLO 205, SK-N-BE(2) and MV-4-11	Cell lysate	CHEMBL3045	Protein kinase C beta	Homo sapiens	SINGLE PROTEIN	CHEMBL3991601	48	Kuster lab chemical proteomics drug profiling	Science	2017	None
CHEMBL413	SIROLIMUS	4	914.19	3	6.18	Rapamycin	CO[C@H]1C[C@@H]2CC[C@@H](C)[C@@](O)(O2)C(=O)C(=O)N2CCCC[C@H]2C(=O)O[C@H]([C@H](C)C[C@@H]2CC[C@@H](O)[C@H](OC)C2)CC(=O)[C@H](C)/C=C(\C)[C@@H](O)[C@@H](OC)C(=O)[C@H](C)C[C@H](C)/C=C/C=C/C=C/1C	Kd apparent	'>'	30000.0	nM			Inactive	UO_0000065					False	CHEMBL3991843	Kinobeads (epsilon), multiple immobilized ATP-competitive broad spectrum kinase inhibitors, used to assess residual binding of ~300 proteins simultaneously from cell lysate in the presence of a compound. Quantitative readout performed by mass spectrometry.	B	BAO_0000220	subcellular format	Homo sapiens	None	None	K-562, COLO 205, SK-N-BE(2) and MV-4-11	Cell lysate	CHEMBL3045	Protein kinase C beta	Homo sapiens	SINGLE PROTEIN	CHEMBL3991601	48	Kuster lab chemical proteomics drug profiling	Science	2017	None
CHEMBL3544964	RAVOXERTINIB	1	440.87	0	3.16	GDC-0994	Cn1nccc1Nc1nccc(-c2ccn([C@H](CO)c3ccc(Cl)c(F)c3)c(=O)c2)n1	Kd apparent	'>'	30000.0	nM			Inactive	UO_0000065					False	CHEMBL3991843	Kinobeads (epsilon), multiple immobilized ATP-competitive broad spectrum kinase inhibitors, used to assess residual binding of ~300 proteins simultaneously from cell lysate in the presence of a compound. Quantitative readout performed by mass spectrometry.	B	BAO_0000220	subcellular format	Homo sapiens	None	None	K-562, COLO 205, SK-N-BE(2) and MV-4-11	Cell lysate	CHEMBL3045	Protein kinase C beta	Homo sapiens	SINGLE PROTEIN	CHEMBL3991601	48	Kuster lab chemical proteomics drug profiling	Science	2017	None
CHEMBL274654	ORANTINIB	3	310.35	0	3.14	Orantinib	Cc1[nH]c(/C=C2\C(=O)Nc3ccccc32)c(C)c1CCC(=O)O	Kd apparent	'>'	30000.0	nM			Inactive	UO_0000065					False	CHEMBL3991843	Kinobeads (epsilon), multiple immobilized ATP-competitive broad spectrum kinase inhibitors, used to assess residual binding of ~300 proteins simultaneously from cell lysate in the presence of a compound. Quantitative readout performed by mass spectrometry.	B	BAO_0000220	subcellular format	Homo sapiens	None	None	K-562, COLO 205, SK-N-BE(2) and MV-4-11	Cell lysate	CHEMBL3045	Protein kinase C beta	Homo sapiens	SINGLE PROTEIN	CHEMBL3991601	48	Kuster lab chemical proteomics drug profiling	Science	2017	None
CHEMBL507361	PD-0325901	2	482.20	0	2.47	PD-325901	O=C(NOC[C@H](O)CO)c1ccc(F)c(F)c1Nc1ccc(I)cc1F	Kd apparent	'>'	30000.0	nM			Inactive	UO_0000065					False	CHEMBL3991843	Kinobeads (epsilon), multiple immobilized ATP-competitive broad spectrum kinase inhibitors, used to assess residual binding of ~300 proteins simultaneously from cell lysate in the presence of a compound. Quantitative readout performed by mass spectrometry.	B	BAO_0000220	subcellular format	Homo sapiens	None	None	K-562, COLO 205, SK-N-BE(2) and MV-4-11	Cell lysate	CHEMBL3045	Protein kinase C beta	Homo sapiens	SINGLE PROTEIN	CHEMBL3991601	48	Kuster lab chemical proteomics drug profiling	Science	2017	None
CHEMBL2146883	COBIMETINIB	4	531.32	1	3.78	Cobimetinib	O=C(c1ccc(F)c(F)c1Nc1ccc(I)cc1F)N1CC(O)([C@@H]2CCCCN2)C1	Kd apparent	'>'	30000.0	nM			Inactive	UO_0000065					False	CHEMBL3991843	Kinobeads (epsilon), multiple immobilized ATP-competitive broad spectrum kinase inhibitors, used to assess residual binding of ~300 proteins simultaneously from cell lysate in the presence of a compound. Quantitative readout performed by mass spectrometry.	B	BAO_0000220	subcellular format	Homo sapiens	None	None	K-562, COLO 205, SK-N-BE(2) and MV-4-11	Cell lysate	CHEMBL3045	Protein kinase C beta	Homo sapiens	SINGLE PROTEIN	CHEMBL3991601	48	Kuster lab chemical proteomics drug profiling	Science	2017	None
CHEMBL2408045	SAPITINIB	2	473.94	0	3.76	Sapitinib	CNC(=O)CN1CCC(Oc2cc3c(Nc4cccc(Cl)c4F)ncnc3cc2OC)CC1	Kd apparent	'>'	30000.0	nM			Inactive	UO_0000065					False	CHEMBL3991843	Kinobeads (epsilon), multiple immobilized ATP-competitive broad spectrum kinase inhibitors, used to assess residual binding of ~300 proteins simultaneously from cell lysate in the presence of a compound. Quantitative readout performed by mass spectrometry.	B	BAO_0000220	subcellular format	Homo sapiens	None	None	K-562, COLO 205, SK-N-BE(2) and MV-4-11	Cell lysate	CHEMBL3045	Protein kinase C beta	Homo sapiens	SINGLE PROTEIN	CHEMBL3991601	48	Kuster lab chemical proteomics drug profiling	Science	2017	None
CHEMBL3544960	AT-13148	1	313.79	0	2.92	AT-13148	NC[C@@](O)(c1ccc(Cl)cc1)c1ccc(-c2cn[nH]c2)cc1	Kd apparent	'>'	30000.0	nM			Inactive	UO_0000065					False	CHEMBL3991843	Kinobeads (epsilon), multiple immobilized ATP-competitive broad spectrum kinase inhibitors, used to assess residual binding of ~300 proteins simultaneously from cell lysate in the presence of a compound. Quantitative readout performed by mass spectrometry.	B	BAO_0000220	subcellular format	Homo sapiens	None	None	K-562, COLO 205, SK-N-BE(2) and MV-4-11	Cell lysate	CHEMBL3045	Protein kinase C beta	Homo sapiens	SINGLE PROTEIN	CHEMBL3991601	48	Kuster lab chemical proteomics drug profiling	Science	2017	None
CHEMBL3408248		0	457.48	0	3.78	AZD-8186	C[C@@H](Nc1cc(F)cc(F)c1)c1cc(C(=O)N(C)C)cc2c(=O)cc(N3CCOCC3)oc12	Kd apparent	'>'	30000.0	nM			Inactive	UO_0000065					False	CHEMBL3991843	Kinobeads (epsilon), multiple immobilized ATP-competitive broad spectrum kinase inhibitors, used to assess residual binding of ~300 proteins simultaneously from cell lysate in the presence of a compound. Quantitative readout performed by mass spectrometry.	B	BAO_0000220	subcellular format	Homo sapiens	None	None	K-562, COLO 205, SK-N-BE(2) and MV-4-11	Cell lysate	CHEMBL3045	Protein kinase C beta	Homo sapiens	SINGLE PROTEIN	CHEMBL3991601	48	Kuster lab chemical proteomics drug profiling	Science	2017	None
CHEMBL1201182	TEMSIROLIMUS	4	1030.30	None	None	Torisel	CO[C@H]1C[C@@H]2CC[C@@H](C)[C@@](O)(O2)C(=O)C(=O)N2CCCC[C@H]2C(=O)O[C@H]([C@H](C)C[C@@H]2CC[C@@H](OC(=O)C(C)(CO)CO)[C@H](OC)C2)CC(=O)[C@H](C)/C=C(\C)[C@@H](O)[C@@H](OC)C(=O)[C@H](C)C[C@H](C)/C=C/C=C/C=C/1C	Kd apparent	'>'	30000.0	nM			Inactive	UO_0000065					False	CHEMBL3991843	Kinobeads (epsilon), multiple immobilized ATP-competitive broad spectrum kinase inhibitors, used to assess residual binding of ~300 proteins simultaneously from cell lysate in the presence of a compound. Quantitative readout performed by mass spectrometry.	B	BAO_0000220	subcellular format	Homo sapiens	None	None	K-562, COLO 205, SK-N-BE(2) and MV-4-11	Cell lysate	CHEMBL3045	Protein kinase C beta	Homo sapiens	SINGLE PROTEIN	CHEMBL3991601	48	Kuster lab chemical proteomics drug profiling	Science	2017	None
CHEMBL1614766	RO-4987655	1	565.29	1	3.16	Ro-4987655	O=C(NOCCO)c1cc(CN2OCCCC2=O)c(F)c(F)c1Nc1ccc(I)cc1F	Kd apparent	'>'	30000.0	nM			Inactive	UO_0000065					False	CHEMBL3991843	Kinobeads (epsilon), multiple immobilized ATP-competitive broad spectrum kinase inhibitors, used to assess residual binding of ~300 proteins simultaneously from cell lysate in the presence of a compound. Quantitative readout performed by mass spectrometry.	B	BAO_0000220	subcellular format	Homo sapiens	None	None	K-562, COLO 205, SK-N-BE(2) and MV-4-11	Cell lysate	CHEMBL3045	Protein kinase C beta	Homo sapiens	SINGLE PROTEIN	CHEMBL3991601	48	Kuster lab chemical proteomics drug profiling	Science	2017	None
CHEMBL1236962	OMIPALISIB	1	505.51	1	4.84	Omipalisib	COc1ncc(-c2ccc3nccc(-c4ccnnc4)c3c2)cc1NS(=O)(=O)c1ccc(F)cc1F	Kd apparent	'>'	30000.0	nM			Inactive	UO_0000065					False	CHEMBL3991843	Kinobeads (epsilon), multiple immobilized ATP-competitive broad spectrum kinase inhibitors, used to assess residual binding of ~300 proteins simultaneously from cell lysate in the presence of a compound. Quantitative readout performed by mass spectrometry.	B	BAO_0000220	subcellular format	Homo sapiens	None	None	K-562, COLO 205, SK-N-BE(2) and MV-4-11	Cell lysate	CHEMBL3045	Protein kinase C beta	Homo sapiens	SINGLE PROTEIN	CHEMBL3991601	48	Kuster lab chemical proteomics drug profiling	Science	2017	None
CHEMBL388978	STAUROSPORINE	0	466.54	0	4.35	Staurosporine	CN[C@@H]1C[C@H]2O[C@@](C)([C@@H]1OC)n1c3ccccc3c3c4c(c5c6ccccc6n2c5c31)C(=O)NC4	IC50	'='	23.0	nM	7.64			UO_0000065	16.37	0.30	3.29	11.00	True	CHEMBL761757	Inhibition of Protein kinase C beta 1	B	BAO_0000357	single protein format	Homo sapiens	None	None	None	None	CHEMBL3045	Protein kinase C beta	Homo sapiens	SINGLE PROTEIN	CHEMBL1129363	1	Scientific Literature	J. Med. Chem.	1996	None
CHEMBL401369		0	399.58	0	4.11	5	CCCCCCn1cc2c3c(cccc31)N(C)[C@@H](C(C)C)C(=O)N[C@H](CO)CC2	Ratio	'='	1.03										False	CHEMBL927278	Induction of GFP-tagged PKC-beta-1 translocation in HeLa cells assessed as ratio of protein level in plasma membrane to cytosol at 100 nM	B	BAO_0000219	cell-based format	None	None	None	HeLa	None	CHEMBL3045	Protein kinase C beta	Homo sapiens	SINGLE PROTEIN	CHEMBL1140701	1	Scientific Literature	J. Med. Chem.	2008	CHEMBL3308376
CHEMBL255043		0	478.48	0	4.87	15	CCCCCCn1c(Br)c2c3c(cccc31)N(C)[C@@H](C(C)C)C(=O)N[C@H](CO)CC2	Activity						Not Active						False	CHEMBL926302	Displacement of [3H]PDBu from PKCbeta C1A domain at 10 uM	B	BAO_0000357	single protein format	None	None	None	None	None	CHEMBL3045	Protein kinase C beta	Homo sapiens	SINGLE PROTEIN	CHEMBL1140701	1	Scientific Literature	J. Med. Chem.	2008	None
CHEMBL2347818		0	396.45	0	4.73	32	C[C@@H](Nc1c(C#N)cnc2cc(-c3ccc(-n4ccoc4=O)cc3)ccc12)C1CC1	Inhibition	'='	-2.0	%				UO_0000187					False	CHEMBL2350476	Inhibition of PKCbeta1 (unknown origin) at 10 uM by single point assay	B	BAO_0000357	single protein format	Homo sapiens	None	None	None	None	CHEMBL3045	Protein kinase C beta	Homo sapiens	SINGLE PROTEIN	CHEMBL2346515	1	Scientific Literature	Bioorg. Med. Chem. Lett.	2013	None
CHEMBL306883		0	576.56	2	2.63	22 (anti)	CN1C2CCC1C(NC(=O)c1ccc(O)cc1)C(OC(=O)c1cc(O)c(C(=O)c3c(O)cccc3C(=O)O)c(O)c1)C2	IC50	'='	14000.0	nM	4.85			UO_0000065	8.42	0.16	2.22	2.50	True	CHEMBL768099	Inhibition of Protein kinase C beta 2	B	BAO_0000357	single protein format	None	None	None	None	None	CHEMBL3045	Protein kinase C beta	Homo sapiens	SINGLE PROTEIN	CHEMBL1149965	1	Scientific Literature	Bioorg. Med. Chem. Lett.	1995	None
CHEMBL329437		0	532.51	1	2.76	14	O=C(NC1CNCCC[C@H]1OC(=O)c1cc(O)c2c(=O)c3c(C(=O)O)cccc3oc2c1)c1ccc(O)cc1	IC50	'>'	150000.0	nM		Outside typical range		UO_0000065					False	CHEMBL764572	Inhibition of partially purified recombinant human calcium sensitive protein kinase C beta 2	B	BAO_0000357	single protein format	None	None	None	None	None	CHEMBL3045	Protein kinase C beta	Homo sapiens	SINGLE PROTEIN	CHEMBL1135470	1	Scientific Literature	J. Med. Chem.	2002	None
CHEMBL63262		0	317.46	0	2.87	(-)-Indothiolactam-V (2)	CC(C)[C@H]1/C(S)=N/[C@H](CO)Cc2c[nH]c3cccc(c23)N1C	Ki	'='	225.9	nM	6.65			UO_0000065	20.94	0.41	3.78	12.88	False	CHEMBL768243	Displacement of [3H]- PDBu from Protein kinase C beta C1b domain	B	BAO_0000357	single protein format	None	None	None	None	None	CHEMBL3045	Protein kinase C beta	Homo sapiens	SINGLE PROTEIN	CHEMBL1133311	1	Scientific Literature	Bioorg. Med. Chem. Lett.	2000	None
CHEMBL103421		0	583.73	1	3.85	24	CCN1CCOCCN(CC)CCn2cc(c3ccccc32)C2=C(C(=O)NC2=O)c2cn(c3ccccc23)CCOCC1	IC50	'='	300.0	nM	6.52			UO_0000065	11.17	0.21	2.67	8.06	False	CHEMBL764570	Inhibition of Protein kinase C beta 1	B	BAO_0000357	single protein format	None	None	None	None	None	CHEMBL3045	Protein kinase C beta	Homo sapiens	SINGLE PROTEIN	CHEMBL1136205	1	Scientific Literature	Bioorg. Med. Chem. Lett.	2003	None
CHEMBL65063		0	211.23	0	1.40	PP3	Nc1ncnc2c1cnn2-c1ccccc1	Residual Activity	'='	112.0	%				UO_0000187					False	CHEMBL2219402	Millipore: Percentage of residual kinase activity of PRKCB at 1uM relative to control. Control inhibitor: Staurosporine at 10.0uM. Buffer: 20 mM HEPES pH 7.4, 0.03% Triton X-100, 0.1 mM CaCl2, 0.1 mg/mL phosphatidylserine, 10 ug/mL diacylglycerol	B	BAO_0000357	single protein format	Homo sapiens	None	None	None	None	CHEMBL3045	Protein kinase C beta	Homo sapiens	SINGLE PROTEIN	CHEMBL2218924	1	Scientific Literature	Biochem. J.	2013	None
CHEMBL186981		0	321.31	0	2.79	4h	O=C1NC(=O)C(c2c[nH]c3ccccc23)=C1Nc1cccc(F)c1	IC50	'='	249.0	nM	6.60			UO_0000065	20.55	0.38	3.81	8.93	True	CHEMBL828576	Inhibitory concentration against recombinant human Protein kinase C beta 2	B	BAO_0000357	single protein format	Homo sapiens	None	None	None	None	CHEMBL3045	Protein kinase C beta	Homo sapiens	SINGLE PROTEIN	CHEMBL1137905	1	Scientific Literature	Bioorg. Med. Chem. Lett.	2004	None
CHEMBL266487	RO-316233	0	327.34	0	3.22	8a	O=C1NC(=O)C(c2c[nH]c3ccccc23)=C1c1c[nH]c2ccccc12	IC50	'='	212.0	nM	6.67			UO_0000065	20.39	0.36	3.45	8.58	False	CHEMBL828576	Inhibitory concentration against recombinant human Protein kinase C beta 2	B	BAO_0000357	single protein format	Homo sapiens	None	None	None	None	CHEMBL3045	Protein kinase C beta	Homo sapiens	SINGLE PROTEIN	CHEMBL1137905	1	Scientific Literature	Bioorg. Med. Chem. Lett.	2004	None
CHEMBL266487	RO-316233	0	327.34	0	3.22	BIM4	O=C1NC(=O)C(c2c[nH]c3ccccc23)=C1c1c[nH]c2ccccc12	Residual Activity	'='	66.0	%				UO_0000187					False	CHEMBL2219400	Millipore: Percentage of residual kinase activity of PRKCB at 1uM relative to control. Control inhibitor: Staurosporine at 10.0uM. Buffer: 20 mM HEPES pH 7.4, 0.03% Triton X-100, 0.1 mM CaCl2, 0.1 mg/mL phosphatidylserine, 10 ug/mL diacylglycerol	B	BAO_0000357	single protein format	Homo sapiens	None	None	None	None	CHEMBL3045	Protein kinase C beta	Homo sapiens	SINGLE PROTEIN	CHEMBL2218924	1	Scientific Literature	Biochem. J.	2013	None
CHEMBL410456		0	398.42	0	3.68	D4476	NC(=O)c1ccc(-c2nc(-c3ccc4c(c3)OCCO4)c(-c3ccccn3)[nH]2)cc1	Residual Activity	'='	101.0	%				UO_0000187					False	CHEMBL2219402	Millipore: Percentage of residual kinase activity of PRKCB at 1uM relative to control. Control inhibitor: Staurosporine at 10.0uM. Buffer: 20 mM HEPES pH 7.4, 0.03% Triton X-100, 0.1 mM CaCl2, 0.1 mg/mL phosphatidylserine, 10 ug/mL diacylglycerol	B	BAO_0000357	single protein format	Homo sapiens	None	None	None	None	CHEMBL3045	Protein kinase C beta	Homo sapiens	SINGLE PROTEIN	CHEMBL2218924	1	Scientific Literature	Biochem. J.	2013	None
CHEMBL188762		0	371.24	0	4.48	PD-174265	CCC(=O)Nc1ccc2ncnc(Nc3cccc(Br)c3)c2c1	Residual Activity	'='	104.0	%				UO_0000187					False	CHEMBL2219403	Millipore: Percentage of residual kinase activity of PRKCB at 10uM relative to control. Control inhibitor: Staurosporine at 10.0uM. Buffer: 20 mM HEPES pH 7.4, 0.03% Triton X-100, 0.1 mM CaCl2, 0.1 mg/mL phosphatidylserine, 10 ug/mL diacylglycerol	B	BAO_0000357	single protein format	Homo sapiens	None	None	None	None	CHEMBL3045	Protein kinase C beta	Homo sapiens	SINGLE PROTEIN	CHEMBL2218924	1	Scientific Literature	Biochem. J.	2013	None
CHEMBL573578		0	331.42	0	3.91	NM_PP1	CC(C)(C)n1nc(Cc2cccc3ccccc23)c2c(N)ncnc21	Residual Activity	'='	105.0	%				UO_0000187					False	CHEMBL2219403	Millipore: Percentage of residual kinase activity of PRKCB at 10uM relative to control. Control inhibitor: Staurosporine at 10.0uM. Buffer: 20 mM HEPES pH 7.4, 0.03% Triton X-100, 0.1 mM CaCl2, 0.1 mg/mL phosphatidylserine, 10 ug/mL diacylglycerol	B	BAO_0000357	single protein format	Homo sapiens	None	None	None	None	CHEMBL3045	Protein kinase C beta	Homo sapiens	SINGLE PROTEIN	CHEMBL2218924	1	Scientific Literature	Biochem. J.	2013	None
CHEMBL35820		0	388.26	0	4.93	56	CCOc1cc2ncnc(Nc3cccc(Br)c3)c2cc1OCC	Residual Activity	'='	103.0	%				UO_0000187					False	CHEMBL2219403	Millipore: Percentage of residual kinase activity of PRKCB at 10uM relative to control. Control inhibitor: Staurosporine at 10.0uM. Buffer: 20 mM HEPES pH 7.4, 0.03% Triton X-100, 0.1 mM CaCl2, 0.1 mg/mL phosphatidylserine, 10 ug/mL diacylglycerol	B	BAO_0000357	single protein format	Homo sapiens	None	None	None	None	CHEMBL3045	Protein kinase C beta	Homo sapiens	SINGLE PROTEIN	CHEMBL2218924	1	Scientific Literature	Biochem. J.	2013	None
CHEMBL2218925		0	343.22	0	4.15	VEGF_Receptor_2_Kinase_Inhibitor_II	O=C1Nc2ccc(Br)cc2/C1=C\c1cc2c([nH]1)CCCC2	Residual Activity	'='	97.0	%				UO_0000187					False	CHEMBL2219403	Millipore: Percentage of residual kinase activity of PRKCB at 10uM relative to control. Control inhibitor: Staurosporine at 10.0uM. Buffer: 20 mM HEPES pH 7.4, 0.03% Triton X-100, 0.1 mM CaCl2, 0.1 mg/mL phosphatidylserine, 10 ug/mL diacylglycerol	B	BAO_0000357	single protein format	Homo sapiens	None	None	None	None	CHEMBL3045	Protein kinase C beta	Homo sapiens	SINGLE PROTEIN	CHEMBL2218924	1	Scientific Literature	Biochem. J.	2013	None
CHEMBL302449	GO-6976	0	378.44	0	4.60	Go-6976	Cn1c2ccccc2c2c3c(c4c5ccccc5n(CCC#N)c4c21)CNC3=O	Residual Activity	'='	29.0	%				UO_0000187					False	CHEMBL2219403	Millipore: Percentage of residual kinase activity of PRKCB at 10uM relative to control. Control inhibitor: Staurosporine at 10.0uM. Buffer: 20 mM HEPES pH 7.4, 0.03% Triton X-100, 0.1 mM CaCl2, 0.1 mg/mL phosphatidylserine, 10 ug/mL diacylglycerol	B	BAO_0000357	single protein format	Homo sapiens	None	None	None	None	CHEMBL3045	Protein kinase C beta	Homo sapiens	SINGLE PROTEIN	CHEMBL2218924	1	Scientific Literature	Biochem. J.	2013	None
CHEMBL2218930		0	473.55	1	5.48	PDGF_RTK_Inhibitor	COc1cc2nccc(Oc3ccc(NC(=S)NC(=O)c4ccccc4C)cc3)c2cc1OC	Residual Activity	'='	101.0	%				UO_0000187					False	CHEMBL2219403	Millipore: Percentage of residual kinase activity of PRKCB at 10uM relative to control. Control inhibitor: Staurosporine at 10.0uM. Buffer: 20 mM HEPES pH 7.4, 0.03% Triton X-100, 0.1 mM CaCl2, 0.1 mg/mL phosphatidylserine, 10 ug/mL diacylglycerol	B	BAO_0000357	single protein format	Homo sapiens	None	None	None	None	CHEMBL3045	Protein kinase C beta	Homo sapiens	SINGLE PROTEIN	CHEMBL2218924	1	Scientific Literature	Biochem. J.	2013	None
CHEMBL7724	AG1295	0	234.30	0	3.91	Tyrphostin AG-1295	Cc1cc2ncc(-c3ccccc3)nc2cc1C	Residual Activity	'='	107.0	%				UO_0000187					False	CHEMBL2219403	Millipore: Percentage of residual kinase activity of PRKCB at 10uM relative to control. Control inhibitor: Staurosporine at 10.0uM. Buffer: 20 mM HEPES pH 7.4, 0.03% Triton X-100, 0.1 mM CaCl2, 0.1 mg/mL phosphatidylserine, 10 ug/mL diacylglycerol	B	BAO_0000357	single protein format	Homo sapiens	None	None	None	None	CHEMBL3045	Protein kinase C beta	Homo sapiens	SINGLE PROTEIN	CHEMBL2218924	1	Scientific Literature	Biochem. J.	2013	None
CHEMBL383899	ANILINOPYRIMIDINE1	0	413.40	1	5.33	Aurora_Kinase_Inhibitor_III	O=C(Nc1cccc(Nc2nccc(Nc3cccc(C(F)(F)F)c3)n2)c1)C1CC1	Residual Activity	'='	102.0	%				UO_0000187					False	CHEMBL2219403	Millipore: Percentage of residual kinase activity of PRKCB at 10uM relative to control. Control inhibitor: Staurosporine at 10.0uM. Buffer: 20 mM HEPES pH 7.4, 0.03% Triton X-100, 0.1 mM CaCl2, 0.1 mg/mL phosphatidylserine, 10 ug/mL diacylglycerol	B	BAO_0000357	single protein format	Homo sapiens	None	None	None	None	CHEMBL3045	Protein kinase C beta	Homo sapiens	SINGLE PROTEIN	CHEMBL2218924	1	Scientific Literature	Biochem. J.	2013	None
CHEMBL235658		0	349.41	1	5.16	MK2a_Inhibitor	O=C(CCCc1ccc(-c2ccccc2F)cc1)Nc1ccc(O)cc1	Residual Activity	'='	101.0	%				UO_0000187					False	CHEMBL2219403	Millipore: Percentage of residual kinase activity of PRKCB at 10uM relative to control. Control inhibitor: Staurosporine at 10.0uM. Buffer: 20 mM HEPES pH 7.4, 0.03% Triton X-100, 0.1 mM CaCl2, 0.1 mg/mL phosphatidylserine, 10 ug/mL diacylglycerol	B	BAO_0000357	single protein format	Homo sapiens	None	None	None	None	CHEMBL3045	Protein kinase C beta	Homo sapiens	SINGLE PROTEIN	CHEMBL2218924	1	Scientific Literature	Biochem. J.	2013	None
CHEMBL278041	SB-202190	0	331.35	0	4.65	SB-202190	Oc1ccc(-c2nc(-c3ccc(F)cc3)c(-c3ccncc3)[nH]2)cc1	Residual Activity	'='	85.0	%				UO_0000187					False	CHEMBL2219401	Millipore: Percentage of residual kinase activity of PRKCB at 10uM relative to control. Control inhibitor: Staurosporine at 10.0uM. Buffer: 20 mM HEPES pH 7.4, 0.03% Triton X-100, 0.1 mM CaCl2, 0.1 mg/mL phosphatidylserine, 10 ug/mL diacylglycerol	B	BAO_0000357	single protein format	Homo sapiens	None	None	None	None	CHEMBL3045	Protein kinase C beta	Homo sapiens	SINGLE PROTEIN	CHEMBL2218924	1	Scientific Literature	Biochem. J.	2013	None
CHEMBL258844		0	551.65	2	6.32	Akti_1_2	O=c1[nH]c2ccccc2n1C1CCN(Cc2ccc(-c3nc4cc5[nH]cnc5cc4nc3-c3ccccc3)cc2)CC1	Residual Activity	'='	88.0	%				UO_0000187					False	CHEMBL2219402	Millipore: Percentage of residual kinase activity of PRKCB at 1uM relative to control. Control inhibitor: Staurosporine at 10.0uM. Buffer: 20 mM HEPES pH 7.4, 0.03% Triton X-100, 0.1 mM CaCl2, 0.1 mg/mL phosphatidylserine, 10 ug/mL diacylglycerol	B	BAO_0000357	single protein format	Homo sapiens	None	None	None	None	CHEMBL3045	Protein kinase C beta	Homo sapiens	SINGLE PROTEIN	CHEMBL2218924	1	Scientific Literature	Biochem. J.	2013	None
CHEMBL75680	ALOISINE A	0	267.33	0	3.67	Aloisine_A	CCCCc1c(-c2ccc(O)cc2)[nH]c2nccnc12	Residual Activity	'='	104.0	%				UO_0000187					False	CHEMBL2219402	Millipore: Percentage of residual kinase activity of PRKCB at 1uM relative to control. Control inhibitor: Staurosporine at 10.0uM. Buffer: 20 mM HEPES pH 7.4, 0.03% Triton X-100, 0.1 mM CaCl2, 0.1 mg/mL phosphatidylserine, 10 ug/mL diacylglycerol	B	BAO_0000357	single protein format	Homo sapiens	None	None	None	None	CHEMBL3045	Protein kinase C beta	Homo sapiens	SINGLE PROTEIN	CHEMBL2218924	1	Scientific Literature	Biochem. J.	2013	None
CHEMBL382590	ANILINOQUINAZOLINE1	0	400.44	0	4.64	Aurora_Kinase_Inhibitor_II	COc1cc2ncnc(Nc3ccc(NC(=O)c4ccccc4)cc3)c2cc1OC	Residual Activity	'='	100.0	%				UO_0000187					False	CHEMBL2219402	Millipore: Percentage of residual kinase activity of PRKCB at 1uM relative to control. Control inhibitor: Staurosporine at 10.0uM. Buffer: 20 mM HEPES pH 7.4, 0.03% Triton X-100, 0.1 mM CaCl2, 0.1 mg/mL phosphatidylserine, 10 ug/mL diacylglycerol	B	BAO_0000357	single protein format	Homo sapiens	None	None	None	None	CHEMBL3045	Protein kinase C beta	Homo sapiens	SINGLE PROTEIN	CHEMBL2218924	1	Scientific Literature	Biochem. J.	2013	None
CHEMBL7724	AG1295	0	234.30	0	3.91	Tyrphostin AG-1295	Cc1cc2ncc(-c3ccccc3)nc2cc1C	Residual Activity	'='	100.0	%				UO_0000187					False	CHEMBL2219402	Millipore: Percentage of residual kinase activity of PRKCB at 1uM relative to control. Control inhibitor: Staurosporine at 10.0uM. Buffer: 20 mM HEPES pH 7.4, 0.03% Triton X-100, 0.1 mM CaCl2, 0.1 mg/mL phosphatidylserine, 10 ug/mL diacylglycerol	B	BAO_0000357	single protein format	Homo sapiens	None	None	None	None	CHEMBL3045	Protein kinase C beta	Homo sapiens	SINGLE PROTEIN	CHEMBL2218924	1	Scientific Literature	Biochem. J.	2013	None
CHEMBL404941		0	311.34	0	3.21	SU5607	COc1cc(OC)c(/C=C2\C(=O)Nc3ccccc32)c(OC)c1	Residual Activity	'='	103.0	%				UO_0000187					False	CHEMBL2219401	Millipore: Percentage of residual kinase activity of PRKCB at 10uM relative to control. Control inhibitor: Staurosporine at 10.0uM. Buffer: 20 mM HEPES pH 7.4, 0.03% Triton X-100, 0.1 mM CaCl2, 0.1 mg/mL phosphatidylserine, 10 ug/mL diacylglycerol	B	BAO_0000357	single protein format	Homo sapiens	None	None	None	None	CHEMBL3045	Protein kinase C beta	Homo sapiens	SINGLE PROTEIN	CHEMBL2218924	1	Scientific Literature	Biochem. J.	2013	None
CHEMBL2218931		0	376.48	0	1.11	Glycyl_H_1152	Cc1cncc2cccc(S(=O)(=O)N3CCCN(C(=O)CN)C[C@H]3C)c12	Residual Activity	'='	82.0	%				UO_0000187					False	CHEMBL2219400	Millipore: Percentage of residual kinase activity of PRKCB at 1uM relative to control. Control inhibitor: Staurosporine at 10.0uM. Buffer: 20 mM HEPES pH 7.4, 0.03% Triton X-100, 0.1 mM CaCl2, 0.1 mg/mL phosphatidylserine, 10 ug/mL diacylglycerol	B	BAO_0000357	single protein format	Homo sapiens	None	None	None	None	CHEMBL3045	Protein kinase C beta	Homo sapiens	SINGLE PROTEIN	CHEMBL2218924	1	Scientific Literature	Biochem. J.	2013	None
CHEMBL382590	ANILINOQUINAZOLINE1	0	400.44	0	4.64	Aurora_Kinase_Inhibitor_II	COc1cc2ncnc(Nc3ccc(NC(=O)c4ccccc4)cc3)c2cc1OC	Residual Activity	'='	106.0	%				UO_0000187					False	CHEMBL2219401	Millipore: Percentage of residual kinase activity of PRKCB at 10uM relative to control. Control inhibitor: Staurosporine at 10.0uM. Buffer: 20 mM HEPES pH 7.4, 0.03% Triton X-100, 0.1 mM CaCl2, 0.1 mg/mL phosphatidylserine, 10 ug/mL diacylglycerol	B	BAO_0000357	single protein format	Homo sapiens	None	None	None	None	CHEMBL3045	Protein kinase C beta	Homo sapiens	SINGLE PROTEIN	CHEMBL2218924	1	Scientific Literature	Biochem. J.	2013	None
CHEMBL179583		0	363.80	0	4.77	SID29217525	NC(=O)c1ccc2[nH]c(-c3ccc(Oc4ccc(Cl)cc4)cc3)nc2c1	Residual Activity	'='	111.0	%				UO_0000187					False	CHEMBL2219400	Millipore: Percentage of residual kinase activity of PRKCB at 1uM relative to control. Control inhibitor: Staurosporine at 10.0uM. Buffer: 20 mM HEPES pH 7.4, 0.03% Triton X-100, 0.1 mM CaCl2, 0.1 mg/mL phosphatidylserine, 10 ug/mL diacylglycerol	B	BAO_0000357	single protein format	Homo sapiens	None	None	None	None	CHEMBL3045	Protein kinase C beta	Homo sapiens	SINGLE PROTEIN	CHEMBL2218924	1	Scientific Literature	Biochem. J.	2013	None
CHEMBL284861		0	222.27	0	0.66	GSK_3b_Inhibitor_I	Cn1sc(=O)n(Cc2ccccc2)c1=O	Residual Activity	'='	94.0	%				UO_0000187					False	CHEMBL2219400	Millipore: Percentage of residual kinase activity of PRKCB at 1uM relative to control. Control inhibitor: Staurosporine at 10.0uM. Buffer: 20 mM HEPES pH 7.4, 0.03% Triton X-100, 0.1 mM CaCl2, 0.1 mg/mL phosphatidylserine, 10 ug/mL diacylglycerol	B	BAO_0000357	single protein format	Homo sapiens	None	None	None	None	CHEMBL3045	Protein kinase C beta	Homo sapiens	SINGLE PROTEIN	CHEMBL2218924	1	Scientific Literature	Biochem. J.	2013	None
CHEMBL408982		0	249.34	0	3.06	TG003	CCN1/C(=C/C(C)=O)Sc2ccc(OC)cc21	Residual Activity	'='	100.0	%				UO_0000187					False	CHEMBL2219401	Millipore: Percentage of residual kinase activity of PRKCB at 10uM relative to control. Control inhibitor: Staurosporine at 10.0uM. Buffer: 20 mM HEPES pH 7.4, 0.03% Triton X-100, 0.1 mM CaCl2, 0.1 mg/mL phosphatidylserine, 10 ug/mL diacylglycerol	B	BAO_0000357	single protein format	Homo sapiens	None	None	None	None	CHEMBL3045	Protein kinase C beta	Homo sapiens	SINGLE PROTEIN	CHEMBL2218924	1	Scientific Literature	Biochem. J.	2013	None
CHEMBL36450		0	236.27	0	3.71	SC-68376	Cc1nc(-c2ccccc2)c(-c2ccncc2)o1	Residual Activity	'='	95.0	%				UO_0000187					False	CHEMBL2219401	Millipore: Percentage of residual kinase activity of PRKCB at 10uM relative to control. Control inhibitor: Staurosporine at 10.0uM. Buffer: 20 mM HEPES pH 7.4, 0.03% Triton X-100, 0.1 mM CaCl2, 0.1 mg/mL phosphatidylserine, 10 ug/mL diacylglycerol	B	BAO_0000357	single protein format	Homo sapiens	None	None	None	None	CHEMBL3045	Protein kinase C beta	Homo sapiens	SINGLE PROTEIN	CHEMBL2218924	1	Scientific Literature	Biochem. J.	2013	None
CHEMBL75680	ALOISINE A	0	267.33	0	3.67	Aloisine_A	CCCCc1c(-c2ccc(O)cc2)[nH]c2nccnc12	Residual Activity	'='	94.0	%				UO_0000187					False	CHEMBL2219401	Millipore: Percentage of residual kinase activity of PRKCB at 10uM relative to control. Control inhibitor: Staurosporine at 10.0uM. Buffer: 20 mM HEPES pH 7.4, 0.03% Triton X-100, 0.1 mM CaCl2, 0.1 mg/mL phosphatidylserine, 10 ug/mL diacylglycerol	B	BAO_0000357	single protein format	Homo sapiens	None	None	None	None	CHEMBL3045	Protein kinase C beta	Homo sapiens	SINGLE PROTEIN	CHEMBL2218924	1	Scientific Literature	Biochem. J.	2013	None
CHEMBL261720		0	425.45	0	1.77	Cdk1_2_Inhibitor_III	Nc1nc(Nc2ccc(S(N)(=O)=O)cc2)nn1C(=S)Nc1c(F)cccc1F	Residual Activity	'='	38.0	%				UO_0000187					False	CHEMBL2219401	Millipore: Percentage of residual kinase activity of PRKCB at 10uM relative to control. Control inhibitor: Staurosporine at 10.0uM. Buffer: 20 mM HEPES pH 7.4, 0.03% Triton X-100, 0.1 mM CaCl2, 0.1 mg/mL phosphatidylserine, 10 ug/mL diacylglycerol	B	BAO_0000357	single protein format	Homo sapiens	None	None	None	None	CHEMBL3045	Protein kinase C beta	Homo sapiens	SINGLE PROTEIN	CHEMBL2218924	1	Scientific Literature	Biochem. J.	2013	None
CHEMBL286721	AMINOPURVALANOL	0	403.92	0	3.82	Aminopurvalanol	CC(C)[C@H](CO)Nc1nc(Nc2cc(N)cc(Cl)c2)c2ncn(C(C)C)c2n1	Residual Activity	'='	99.0	%				UO_0000187					False	CHEMBL2219401	Millipore: Percentage of residual kinase activity of PRKCB at 10uM relative to control. Control inhibitor: Staurosporine at 10.0uM. Buffer: 20 mM HEPES pH 7.4, 0.03% Triton X-100, 0.1 mM CaCl2, 0.1 mg/mL phosphatidylserine, 10 ug/mL diacylglycerol	B	BAO_0000357	single protein format	Homo sapiens	None	None	None	None	CHEMBL3045	Protein kinase C beta	Homo sapiens	SINGLE PROTEIN	CHEMBL2218924	1	Scientific Literature	Biochem. J.	2013	None
CHEMBL210618		0	356.38	0	2.13	JNK_inhibitor_VIII	CCOc1nc(NC(=O)Cc2cc(OC)ccc2OC)cc(N)c1C#N	Residual Activity	'='	113.0	%				UO_0000187					False	CHEMBL2219402	Millipore: Percentage of residual kinase activity of PRKCB at 1uM relative to control. Control inhibitor: Staurosporine at 10.0uM. Buffer: 20 mM HEPES pH 7.4, 0.03% Triton X-100, 0.1 mM CaCl2, 0.1 mg/mL phosphatidylserine, 10 ug/mL diacylglycerol	B	BAO_0000357	single protein format	Homo sapiens	None	None	None	None	CHEMBL3045	Protein kinase C beta	Homo sapiens	SINGLE PROTEIN	CHEMBL2218924	1	Scientific Literature	Biochem. J.	2013	None
CHEMBL413188	ISOGRANULATIMIDE	0	276.26	0	1.85	Isogranulatimide	O=C1NC(=O)c2c1c1c3ccccc3[nH]c1n1cncc21	Residual Activity	'='	108.0	%				UO_0000187					False	CHEMBL2219402	Millipore: Percentage of residual kinase activity of PRKCB at 1uM relative to control. Control inhibitor: Staurosporine at 10.0uM. Buffer: 20 mM HEPES pH 7.4, 0.03% Triton X-100, 0.1 mM CaCl2, 0.1 mg/mL phosphatidylserine, 10 ug/mL diacylglycerol	B	BAO_0000357	single protein format	Homo sapiens	None	None	None	None	CHEMBL3045	Protein kinase C beta	Homo sapiens	SINGLE PROTEIN	CHEMBL2218924	1	Scientific Literature	Biochem. J.	2013	None
CHEMBL206866		0	388.60	0	4.47	4	CCCCCCCCc1cccc2c1CC[C@@H](CO)NC(=O)[C@H](C(C)C)N2C	Ratio						Not Determined						False	CHEMBL858890	Induction of GFP-tagged PKC beta translocation in HeLa cells measured as ratio of fluorescence intensity in plasma membrane to cytosol at 0.5 uM	B	BAO_0000219	cell-based format	Homo sapiens	None	None	HeLa	None	CHEMBL3045	Protein kinase C beta	Homo sapiens	SINGLE PROTEIN	CHEMBL1147655	1	Scientific Literature	J. Med. Chem.	2006	CHEMBL3308376
CHEMBL405021		0	277.33	0	3.58	SB-732941	O=C(Nc1n[nH]c2cc(-c3ccccc3)ccc12)C1CC1	Inhibition	'='	4.47	%				UO_0000187					False	CHEMBL1961901	GSK_PKIS: PKC-beta1 (splice variant) mean inhibition at 1 uM [Nanosyn]	B	BAO_0000357	single protein format	None	None	None	None	None	CHEMBL3045	Protein kinase C beta	Homo sapiens	SINGLE PROTEIN	CHEMBL1961873	16	GSK Published Kinase Inhibitor Set			None
CHEMBL1909398	GW282536X	0	330.37	0	1.41	GW282536X	Cc1cccc2c1NC(=O)/C2=N\Nc1ccc(S(N)(=O)=O)cc1	Inhibition	'='	-1.37	%				UO_0000187					False	CHEMBL1961901	GSK_PKIS: PKC-beta1 (splice variant) mean inhibition at 1 uM [Nanosyn]	B	BAO_0000357	single protein format	None	None	None	None	None	CHEMBL3045	Protein kinase C beta	Homo sapiens	SINGLE PROTEIN	CHEMBL1961873	16	GSK Published Kinase Inhibitor Set			None
CHEMBL272165	GW300657X	0	450.48	0	1.43	GW300657X	NS(=O)(=O)c1ccc(N/N=C2\C(=O)Nc3ccc(C(=O)NCc4ccncc4)cc32)cc1	Inhibition	'='	-0.39	%				UO_0000187					False	CHEMBL1961900	GSK_PKIS: PKC-beta1 (splice variant) mean inhibition at 0.1 uM [Nanosyn]	B	BAO_0000357	single protein format	None	None	None	None	None	CHEMBL3045	Protein kinase C beta	Homo sapiens	SINGLE PROTEIN	CHEMBL1961873	16	GSK Published Kinase Inhibitor Set			None
CHEMBL103098		0	356.41	0	2.23	SB-738482	NS(=O)(=O)c1ccc(-c2ccc3c(NC(=O)C4CC4)n[nH]c3c2)cc1	Inhibition	'='	-1.4	%				UO_0000187					False	CHEMBL1961900	GSK_PKIS: PKC-beta1 (splice variant) mean inhibition at 0.1 uM [Nanosyn]	B	BAO_0000357	single protein format	None	None	None	None	None	CHEMBL3045	Protein kinase C beta	Homo sapiens	SINGLE PROTEIN	CHEMBL1961873	16	GSK Published Kinase Inhibitor Set			None
CHEMBL397570		0	300.36	0	3.89	SB-347804	N#Cc1c(NC(=O)c2ccc(F)cc2)sc2c1CCCC2	Inhibition	'='	0.69	%				UO_0000187					False	CHEMBL1961911	GSK_PKIS: PKC-beta2 (splice variant) mean inhibition at 1 uM [Nanosyn]	B	BAO_0000357	single protein format	None	None	None	None	None	CHEMBL3045	Protein kinase C beta	Homo sapiens	SINGLE PROTEIN	CHEMBL1961873	16	GSK Published Kinase Inhibitor Set			None
CHEMBL269883	GW416981X	0	415.47	0	2.55	GW416981X	CC(C)COC(=O)c1ccc2c(c1)/C(=C/Nc1ccc(S(N)(=O)=O)cc1)C(=O)N2	Inhibition	'='	6.47	%				UO_0000187					False	CHEMBL1961911	GSK_PKIS: PKC-beta2 (splice variant) mean inhibition at 1 uM [Nanosyn]	B	BAO_0000357	single protein format	None	None	None	None	None	CHEMBL3045	Protein kinase C beta	Homo sapiens	SINGLE PROTEIN	CHEMBL1961873	16	GSK Published Kinase Inhibitor Set			None
CHEMBL1909369	GW693917A	0	556.93	2	7.07	GW693917A	COC(=O)Nc1nc2ccc(Oc3ccc(NC(=O)Nc4cc(C(F)(F)F)ccc4F)cc3)cc2s1.Cl	Inhibition	'='	2.17	%				UO_0000187					False	CHEMBL1961901	GSK_PKIS: PKC-beta1 (splice variant) mean inhibition at 1 uM [Nanosyn]	B	BAO_0000357	single protein format	None	None	None	None	None	CHEMBL3045	Protein kinase C beta	Homo sapiens	SINGLE PROTEIN	CHEMBL1961873	16	GSK Published Kinase Inhibitor Set			None
CHEMBL313550		0	540.57	2	2.58	9	O=C(NC1CNCCC[C@H]1OC(=O)c1cc(O)c(C(=O)C2CCCC[C@H]2C(=O)O)c(O)c1)c1ccc(O)cc1	IC50	'>'	150000.0	nM		Outside typical range		UO_0000065					False	CHEMBL764572	Inhibition of partially purified recombinant human calcium sensitive protein kinase C beta 2	B	BAO_0000357	single protein format	None	None	None	None	None	CHEMBL3045	Protein kinase C beta	Homo sapiens	SINGLE PROTEIN	CHEMBL1135470	1	Scientific Literature	J. Med. Chem.	2002	None
CHEMBL1909385	GW458787A	0	565.10	2	5.35	GW458787A	CS(=O)(=O)CCNCc1ccc(-c2ccc3ncnc(Nc4ccc(OCc5ccccc5)cc4)c3c2)o1.Cl	Inhibition	'='	1.41	%				UO_0000187					False	CHEMBL1961900	GSK_PKIS: PKC-beta1 (splice variant) mean inhibition at 0.1 uM [Nanosyn]	B	BAO_0000357	single protein format	None	None	None	None	None	CHEMBL3045	Protein kinase C beta	Homo sapiens	SINGLE PROTEIN	CHEMBL1961873	16	GSK Published Kinase Inhibitor Set			None
CHEMBL1909349	GSK-1007102B	0	561.52	0	2.28	GSK1007102B	CCn1c(-c2nonc2N)nc2c(C#CC(C)(C)O)nc(O[C@@H](CN)c3ccccc3)cc21.O=C(O)C(F)(F)F	Inhibition	'='	44.84	%				UO_0000187					False	CHEMBL1961900	GSK_PKIS: PKC-beta1 (splice variant) mean inhibition at 0.1 uM [Nanosyn]	B	BAO_0000357	single protein format	None	None	None	None	None	CHEMBL3045	Protein kinase C beta	Homo sapiens	SINGLE PROTEIN	CHEMBL1961873	16	GSK Published Kinase Inhibitor Set			None
CHEMBL604483		0	559.67	2	5.86	23	COc1cc2c(Oc3ccc(-c4nc5ccccc5s4)cc3F)ncnc2cc1OCCCN1CCN(C)CC1	Residual activity	'='	132.0	%				UO_0000187					False	CHEMBL1040274	Residual activity of PKCbeta2 at 1 uM by microplate scintillation counting	B	BAO_0000357	single protein format	None	None	None	None	None	CHEMBL3045	Protein kinase C beta	Homo sapiens	SINGLE PROTEIN	CHEMBL1152560	1	Scientific Literature	Bioorg. Med. Chem.	2009	None
CHEMBL27768		0	504.62	1	2.63	PDBu	CCCC(=O)O[C@@H]1[C@@H](C)[C@@]2(O)[C@@H](C=C(CO)C[C@]3(O)C(=O)C(C)=C[C@@H]23)[C@@H]2C(C)(C)[C@]12OC(=O)CCC	Kd	'='	1.3	nM	8.89			UO_0000065	17.61	0.34	6.26	6.82	True	CHEMBL1260394	Inhibition of [3H]PDBu binding to PKC beta C1A peptide	B	BAO_0000357	single protein format	None	None	None	None	None	CHEMBL3045	Protein kinase C beta	Homo sapiens	SINGLE PROTEIN	CHEMBL1255183	1	Scientific Literature	Bioorg. Med. Chem. Lett.	2010	None
CHEMBL3662865		0	473.58	0	2.21	BDBM153915	Cc1nc(C)c(C(=O)Nc2n[nH]c3c2CN(C(=O)N2C[C@@H](C)N(CCCO)C[C@@H]2C)C3(C)C)o1	Ki	'='	24.9	nM	7.60		295364	UO_0000065	16.06	0.31	5.39	5.81	False	CHEMBL3705825	Inhibition Assay: Protein Kinase C beta 2 (PKC beta II) catalyzes the production of ADP from ATP that accompanies the phosphoryl transfer to the PKC Pseudosubstrate peptide (A->S, RFARKGSLRQKNV). This transfer is coupled to the oxidation of p-NADH through the activities of Pyruvate Kinase (PK) and Lactate Dehydrogenase (LDH). (3-NADH conversion to NAD+ is monitored by the decrease in absorbance a…	B	BAO_0000357	single protein format	Homo sapiens	None	None	None	None	CHEMBL3045	Protein kinase C beta	Homo sapiens	SINGLE PROTEIN	CHEMBL3638838	37	BindingDB Database		2015	None
CHEMBL3914445		0	527.67	None	None	BDBM153972	C.COc1cccc(C(=O)Nc2n[nH]c3c2CN(C(=O)N2CCN(CC4CCOCC4)C[C@@H]2C)C3(C)C)n1	Ki	'='	46.7	nM	7.33		295421	UO_0000065	13.89	None	None	None	False	CHEMBL3705825	Inhibition Assay: Protein Kinase C beta 2 (PKC beta II) catalyzes the production of ADP from ATP that accompanies the phosphoryl transfer to the PKC Pseudosubstrate peptide (A->S, RFARKGSLRQKNV). This transfer is coupled to the oxidation of p-NADH through the activities of Pyruvate Kinase (PK) and Lactate Dehydrogenase (LDH). (3-NADH conversion to NAD+ is monitored by the decrease in absorbance a…	B	BAO_0000357	single protein format	Homo sapiens	None	None	None	None	CHEMBL3045	Protein kinase C beta	Homo sapiens	SINGLE PROTEIN	CHEMBL3638838	37	BindingDB Database		2015	None
CHEMBL3960003		0	511.67	None	None	BDBM153977	C.Cc1ccc(C(=O)Nc2n[nH]c3c2CN(C(=O)N2CCN(CC4CCOCC4)C[C@@H]2C)C3(C)C)nc1	Ki	'='	26.4	nM	7.58		295426	UO_0000065	14.81	None	None	None	False	CHEMBL3705825	Inhibition Assay: Protein Kinase C beta 2 (PKC beta II) catalyzes the production of ADP from ATP that accompanies the phosphoryl transfer to the PKC Pseudosubstrate peptide (A->S, RFARKGSLRQKNV). This transfer is coupled to the oxidation of p-NADH through the activities of Pyruvate Kinase (PK) and Lactate Dehydrogenase (LDH). (3-NADH conversion to NAD+ is monitored by the decrease in absorbance a…	B	BAO_0000357	single protein format	Homo sapiens	None	None	None	None	CHEMBL3045	Protein kinase C beta	Homo sapiens	SINGLE PROTEIN	CHEMBL3638838	37	BindingDB Database		2015	None
CHEMBL3941605		0	514.68	None	None	BDBM153978	C.Cc1cc(C(=O)Nc2n[nH]c3c2CN(C(=O)N2CCN(CC4CCOCC4)C[C@@H]2C)C3(C)C)n(C)n1	Ki	'<'	10.0	nM			295427	UO_0000065					False	CHEMBL3705825	Inhibition Assay: Protein Kinase C beta 2 (PKC beta II) catalyzes the production of ADP from ATP that accompanies the phosphoryl transfer to the PKC Pseudosubstrate peptide (A->S, RFARKGSLRQKNV). This transfer is coupled to the oxidation of p-NADH through the activities of Pyruvate Kinase (PK) and Lactate Dehydrogenase (LDH). (3-NADH conversion to NAD+ is monitored by the decrease in absorbance a…	B	BAO_0000357	single protein format	Homo sapiens	None	None	None	None	CHEMBL3045	Protein kinase C beta	Homo sapiens	SINGLE PROTEIN	CHEMBL3638838	37	BindingDB Database		2015	None
CHEMBL3934515		0	527.67	None	None	BDBM153984	C.C[C@H]1CN(CC2CCOCC2)CCN1C(=O)N1Cc2c(NC(=O)c3coc(C4CC4)n3)n[nH]c2C1(C)C	Ki	'='	15.7	nM	7.80		295433	UO_0000065	14.79	None	None	None	False	CHEMBL3705825	Inhibition Assay: Protein Kinase C beta 2 (PKC beta II) catalyzes the production of ADP from ATP that accompanies the phosphoryl transfer to the PKC Pseudosubstrate peptide (A->S, RFARKGSLRQKNV). This transfer is coupled to the oxidation of p-NADH through the activities of Pyruvate Kinase (PK) and Lactate Dehydrogenase (LDH). (3-NADH conversion to NAD+ is monitored by the decrease in absorbance a…	B	BAO_0000357	single protein format	Homo sapiens	None	None	None	None	CHEMBL3045	Protein kinase C beta	Homo sapiens	SINGLE PROTEIN	CHEMBL3638838	37	BindingDB Database		2015	None
CHEMBL3667487		0	516.05	1	3.45	BDBM154000	C[C@H]1CN(C2CCOCC2)[C@H](C)CN1C(=O)N1Cc2c(NC(=O)c3ccc(Cl)cn3)n[nH]c2C1(C)C	Ki	'<'	10.0	nM			295449	UO_0000065					False	CHEMBL3705825	Inhibition Assay: Protein Kinase C beta 2 (PKC beta II) catalyzes the production of ADP from ATP that accompanies the phosphoryl transfer to the PKC Pseudosubstrate peptide (A->S, RFARKGSLRQKNV). This transfer is coupled to the oxidation of p-NADH through the activities of Pyruvate Kinase (PK) and Lactate Dehydrogenase (LDH). (3-NADH conversion to NAD+ is monitored by the decrease in absorbance a…	B	BAO_0000357	single protein format	Homo sapiens	None	None	None	None	CHEMBL3045	Protein kinase C beta	Homo sapiens	SINGLE PROTEIN	CHEMBL3638838	37	BindingDB Database		2015	None
CHEMBL1909355	GW461104A	0	528.46	0	4.42	GW461104A	CS(=O)(=O)CCNCc1nc(-c2ccc3ncnc(Nc4ccc(F)c(Cl)c4)c3c2)cs1.Cl	Inhibition	'='	2.18	%				UO_0000187					False	CHEMBL1961911	GSK_PKIS: PKC-beta2 (splice variant) mean inhibition at 1 uM [Nanosyn]	B	BAO_0000357	single protein format	None	None	None	None	None	CHEMBL3045	Protein kinase C beta	Homo sapiens	SINGLE PROTEIN	CHEMBL1961873	16	GSK Published Kinase Inhibitor Set			None
CHEMBL1794066	GSK-619487A	0	525.49	0	1.34	GSK619487A	CCn1c(-c2nonc2N)nc2c(C#CC(C)(C)O)ncc(OC3CCNCC3)c21.O=C(O)C(F)(F)F	Inhibition	'='	19.73	%				UO_0000187					False	CHEMBL1961910	GSK_PKIS: PKC-beta2 (splice variant) mean inhibition at 0.1 uM [Nanosyn]	B	BAO_0000357	single protein format	None	None	None	None	None	CHEMBL3045	Protein kinase C beta	Homo sapiens	SINGLE PROTEIN	CHEMBL1961873	16	GSK Published Kinase Inhibitor Set			None
CHEMBL59828		0	522.47	2	1.37	2	O=C(N[C@@H]1CNC[C@H]1OC(=O)c1cc(O)c(C(=O)c2c(O)cccc2C(=O)O)c(O)c1)c1ccc(O)cc1	IC50	'='	17.0	nM	7.77			UO_0000065	14.87	0.28	6.40	3.83	True	CHEMBL761763	Inhibition of human Protein kinase C beta 1	B	BAO_0000357	single protein format	Homo sapiens	None	None	None	None	CHEMBL3045	Protein kinase C beta	Homo sapiens	SINGLE PROTEIN	CHEMBL1151070	1	Scientific Literature	Bioorg. Med. Chem. Lett.	1995	None
[truncated: 3,043 more rows]
