# Supplementary material for: PyRMD Studio: A Unified Suite for Next-Generation, AI-Powered Virtual Screening
Source: J Chem Inf Model. 2026 May 19;66(11):6197–203. doi: 10.1021/acs.jcim.6c00648 (PMC13250901; doi:10.1021/acs.jcim.6c00648)
Supplement: Supplementary file 1 [file ci6c00648_si_001.zip › DATA/lck_chembl.csv]

Molecule ChEMBL ID	Molecule Name	Molecule Max Phase	Molecular Weight	#RO5 Violations	AlogP	Compound Key	Smiles	Standard Type	Standard Relation	Standard Value	Standard Units	pChEMBL Value	Data Validity Comment	Comment	Uo Units	Ligand Efficiency BEI	Ligand Efficiency LE	Ligand Efficiency LLE	Ligand Efficiency SEI	Potential Duplicate	Assay ChEMBL ID	Assay Description	Assay Type	BAO Format ID	BAO Label	Assay Organism	Assay Tissue ChEMBL ID	Assay Tissue Name	Assay Cell Type	Assay Subcellular Fraction	Target ChEMBL ID	Target Name	Target Organism	Target Type	Document ChEMBL ID	Source ID	Source Description	Document Journal	Document Year	Cell ChEMBL ID
CHEMBL939	GEFITINIB	4	446.91	0	4.28	Iressa	COc1cc2ncnc(Nc3ccc(F)c(Cl)c3)c2cc1OCCCN1CCOCC1	Kd	'='	1100.0	nM	5.96			UO_0000065	13.33	0.26	1.68	8.67	False	CHEMBL860915	Average Binding Constant for LCK; NA=Not Active at 10 uM	B	BAO_0000357	single protein format	Homo sapiens	None	None	None	None	CHEMBL258	Tyrosine-protein kinase LCK	Homo sapiens	SINGLE PROTEIN	CHEMBL1144455	1	Scientific Literature	Nat. Biotechnol.	2005	None
CHEMBL483507		0	481.59	1	5.28	CER-0263008	CN(CCc1ccccn1)C(=O)c1cccc(Nc2nccc(Nc3ccc4ncsc4c3)n2)c1	Inhibition	'='	37.0	%				UO_0000187					False	CHEMBL953397	Inhibition of Lck at 10 uM by HTRF assay relative to control	B	BAO_0000357	single protein format	None	None	None	None	None	CHEMBL258	Tyrosine-protein kinase LCK	Homo sapiens	SINGLE PROTEIN	CHEMBL1150387	1	Scientific Literature	J. Med. Chem.	2008	None
CHEMBL307976		0	275.38	0	3.21	1	Cc1cc(C)c(NC(=O)c2sc(N)nc2C)c(C)c1	IC50	'='	5000.0	nM	5.30			UO_0000065	19.25	0.38	2.09	7.79	False	CHEMBL910552	Inhibition of human Lck in presence of ATP	B	BAO_0000357	single protein format	Homo sapiens	None	None	None	None	CHEMBL258	Tyrosine-protein kinase LCK	Homo sapiens	SINGLE PROTEIN	CHEMBL1137331	1	Scientific Literature	J. Med. Chem.	2006	None
CHEMBL189776		0	344.83	0	4.50	12a	Cc1cccc(Cl)c1NC(=O)c1cnc(Nc2ccccn2)s1	IC50	'='	1.2	nM	8.92			UO_0000065	25.87	0.53	4.42	13.33	False	CHEMBL910552	Inhibition of human Lck in presence of ATP	B	BAO_0000357	single protein format	Homo sapiens	None	None	None	None	CHEMBL258	Tyrosine-protein kinase LCK	Homo sapiens	SINGLE PROTEIN	CHEMBL1137331	1	Scientific Literature	J. Med. Chem.	2006	None
CHEMBL130160		0	380.90	0	4.59	8f	CCCCNC(=O)Nc1nc(C)c(C(=O)Nc2c(C)cccc2Cl)s1	IC50	'='	620.0	nM	6.21			UO_0000065	16.30	0.34	1.62	7.47	False	CHEMBL910552	Inhibition of human Lck in presence of ATP	B	BAO_0000357	single protein format	Homo sapiens	None	None	None	None	CHEMBL258	Tyrosine-protein kinase LCK	Homo sapiens	SINGLE PROTEIN	CHEMBL1137331	1	Scientific Literature	J. Med. Chem.	2006	None
CHEMBL216448		0	374.51	0	4.55	8d	Cc1cc(C)c(NC(=O)c2sc(NC(=O)NC(C)(C)C)nc2C)c(C)c1	IC50	'='	1300.0	nM	5.89			UO_0000065	15.72	0.31	1.34	7.08	False	CHEMBL910552	Inhibition of human Lck in presence of ATP	B	BAO_0000357	single protein format	Homo sapiens	None	None	None	None	CHEMBL258	Tyrosine-protein kinase LCK	Homo sapiens	SINGLE PROTEIN	CHEMBL1137331	1	Scientific Literature	J. Med. Chem.	2006	None
CHEMBL424906		0	467.99	1	5.19	12r	Cc1cccc(Cl)c1NC(=O)c1cnc(Nc2cccc(NCCCn3ccnc3)n2)s1	IC50	'<'	0.5	nM				UO_0000065					False	CHEMBL910552	Inhibition of human Lck in presence of ATP	B	BAO_0000357	single protein format	Homo sapiens	None	None	None	None	CHEMBL258	Tyrosine-protein kinase LCK	Homo sapiens	SINGLE PROTEIN	CHEMBL1137331	1	Scientific Literature	J. Med. Chem.	2006	None
CHEMBL69868		0	384.48	1	5.90	4	Cc1c(-c2ccc(Oc3ccccc3)cc2)c2c(N)ncnc2n1C1CCCC1	IC50						Not Determined						False	CHEMBL842022	Inhibition of p56 Lck tyrosine kinase at 1 mM ATP (not tested)	B	BAO_0000357	single protein format	Homo sapiens	None	None	None	None	CHEMBL258	Tyrosine-protein kinase LCK	Homo sapiens	SINGLE PROTEIN	CHEMBL1132740	1	Scientific Literature	Bioorg. Med. Chem. Lett.	2000	None
CHEMBL385819		0	454.32	1	5.00	12e	COc1cccc(Nc2ncc3c(n2)N2CCC(=O)N2C(c2c(Cl)cccc2Cl)=C3)c1	IC50	'='	179.0	nM	6.75			UO_0000065	14.85	0.30	1.75	9.56	False	CHEMBL868650	Inhibition of human recombinant Lck in presence of 10 mM ATP	B	BAO_0000357	single protein format	Homo sapiens	None	None	None	None	CHEMBL258	Tyrosine-protein kinase LCK	Homo sapiens	SINGLE PROTEIN	CHEMBL1146848	1	Scientific Literature	Bioorg. Med. Chem. Lett.	2006	None
CHEMBL214340		0	468.34	1	5.39	12g	CCOc1ccc(Nc2ncc3c(n2)N2CCC(=O)N2C(c2c(Cl)cccc2Cl)=C3)cc1	IC50	'='	285.0	nM	6.54			UO_0000065	13.98	0.28	1.16	9.27	False	CHEMBL868650	Inhibition of human recombinant Lck in presence of 10 mM ATP	B	BAO_0000357	single protein format	Homo sapiens	None	None	None	None	CHEMBL258	Tyrosine-protein kinase LCK	Homo sapiens	SINGLE PROTEIN	CHEMBL1146848	1	Scientific Literature	Bioorg. Med. Chem. Lett.	2006	None
CHEMBL213356		0	503.99	1	3.80	12q	CN1CCN(c2ccc(Nc3ncc4c(n3)N3CCC(=O)N3C(c3cc(O)ccc3Cl)=C4)cc2)CC1	IC50	'='	47.0	nM	7.33			UO_0000065	14.54	0.28	3.53	8.32	False	CHEMBL868650	Inhibition of human recombinant Lck in presence of 10 mM ATP	B	BAO_0000357	single protein format	Homo sapiens	None	None	None	None	CHEMBL258	Tyrosine-protein kinase LCK	Homo sapiens	SINGLE PROTEIN	CHEMBL1146848	1	Scientific Literature	Bioorg. Med. Chem. Lett.	2006	None
CHEMBL302108		0	427.53	1	5.00	5o	Cc1cc(CO)cc(C)c1NC(=O)c1ccc2nc(NC(=O)OC(C)(C)C)sc2c1	IC50	'='	310.0	nM	6.51			UO_0000065	15.22	0.30	1.51	6.47	False	CHEMBL841202	In vitro inhibition of phosphorylation of an exogenous substrate by human p56 Lck tyrosine kinase expressed as a His-tagged protein in insect cells using a baculovirus expression system	B	BAO_0000219	cell-based format	None	None	None	None	None	CHEMBL258	Tyrosine-protein kinase LCK	Homo sapiens	SINGLE PROTEIN	CHEMBL1136079	1	Scientific Literature	Bioorg. Med. Chem. Lett.	2003	None
CHEMBL2420902		0	348.45	0	2.86	48	c1ccc(C2CCC3(CCN(c4ncnc5[nH]cnc45)CC3)NC2)cc1	Inhibition	'='	62.0	%				UO_0000187					False	CHEMBL2424319	Inhibition of LCK (unknown origin) at 30 uM by microfluidic mobility shift assay relative to control	B	BAO_0000357	single protein format	Homo sapiens	None	None	None	None	CHEMBL258	Tyrosine-protein kinase LCK	Homo sapiens	SINGLE PROTEIN	CHEMBL2417369	1	Scientific Literature	Bioorg. Med. Chem.	2013	None
CHEMBL2420924		0	271.37	0	2.90	27	c1nc(N2CCC3(CCCCC3)CC2)c2nc[nH]c2n1	Inhibition	'='	35.0	%				UO_0000187					False	CHEMBL2424319	Inhibition of LCK (unknown origin) at 30 uM by microfluidic mobility shift assay relative to control	B	BAO_0000357	single protein format	Homo sapiens	None	None	None	None	CHEMBL258	Tyrosine-protein kinase LCK	Homo sapiens	SINGLE PROTEIN	CHEMBL2417369	1	Scientific Literature	Bioorg. Med. Chem.	2013	None
CHEMBL27350		0	456.38	1	5.81	39	CCNC/C=C/c1nc(O)c2c(ccc3nc(Nc4c(Cl)cccc4Cl)n(C)c32)c1C	IC50	'='	2.0	nM	8.70			UO_0000065	19.06	0.38	2.89	11.60	False	CHEMBL841204	Inhibition of p56 Lck tyrosine kinase	B	BAO_0000357	single protein format	None	None	None	None	None	CHEMBL258	Tyrosine-protein kinase LCK	Homo sapiens	SINGLE PROTEIN	CHEMBL1136753	1	Scientific Literature	J. Med. Chem.	2003	None
CHEMBL66109		0	375.49	0	4.98	9	Cc1cc(C)c(NC(=O)c2sc(NC(=O)OC(C)(C)C)nc2C)c(C)c1	IC50	'='	3000.0	nM	5.52			UO_0000065	14.71	0.29	0.54	6.88	False	CHEMBL841202	In vitro inhibition of phosphorylation of an exogenous substrate by human p56 Lck tyrosine kinase expressed as a His-tagged protein in insect cells using a baculovirus expression system	B	BAO_0000219	cell-based format	None	None	None	None	None	CHEMBL258	Tyrosine-protein kinase LCK	Homo sapiens	SINGLE PROTEIN	CHEMBL1136079	1	Scientific Literature	Bioorg. Med. Chem. Lett.	2003	None
CHEMBL67052		0	353.45	0	4.43	7a	CC(=O)Nc1nc2ccc(C(=O)Nc3c(C)cc(C)cc3C)cc2s1	IC50	'='	120.0	nM	6.92			UO_0000065	19.58	0.38	2.49	9.74	False	CHEMBL762247	Inhibition of human Lck protein tyrosine kinase	B	BAO_0000357	single protein format	Homo sapiens	None	None	None	None	CHEMBL258	Tyrosine-protein kinase LCK	Homo sapiens	SINGLE PROTEIN	CHEMBL1136079	1	Scientific Literature	Bioorg. Med. Chem. Lett.	2003	None
CHEMBL335035		0	729.86	1	3.55	22	CCCCCC(=O)N(CC(=O)N(CC(=O)N(CCCc1ccccc1)CC(=O)N(CC)CC(N)=O)CC(C)C)Cc1ccc(CP(=O)(O)O)cc1	Inhibition	'='	4.0	%				UO_0000187					False	CHEMBL873963	Compound was tested for its antagonistic activity at 100 uM concentration against SH2 domain of LCK protein.	F	BAO_0000019	assay format	None	None	None	None	None	CHEMBL258	Tyrosine-protein kinase LCK	Homo sapiens	SINGLE PROTEIN	CHEMBL1130753	1	Scientific Literature	Bioorg. Med. Chem. Lett.	1998	None
CHEMBL92082		0	415.47	0	4.49	2	C[C@H](Nc1nccc(-c2c(-c3ccc(F)cc3)c(=O)n3n2CCC3)n1)c1ccccc1	Activity	'='	161.0	%				UO_0000187					False	CHEMBL842064	Inhibition of p56 Lck tyrosine kinase at 1 uM	B	BAO_0000357	single protein format	None	None	None	None	None	CHEMBL258	Tyrosine-protein kinase LCK	Homo sapiens	SINGLE PROTEIN	CHEMBL1149171	1	Scientific Literature	J. Med. Chem.	2004	None
CHEMBL304399		0	449.96	1	6.00	7k	Cc1ccccc1CC(=O)Nc1nc2ccc(C(=O)Nc3c(C)cccc3Cl)cc2s1	IC50	'='	565.0	nM	6.25			UO_0000065	13.89	0.28	0.25	8.79	False	CHEMBL841202	In vitro inhibition of phosphorylation of an exogenous substrate by human p56 Lck tyrosine kinase expressed as a His-tagged protein in insect cells using a baculovirus expression system	B	BAO_0000219	cell-based format	None	None	None	None	None	CHEMBL258	Tyrosine-protein kinase LCK	Homo sapiens	SINGLE PROTEIN	CHEMBL1136079	1	Scientific Literature	Bioorg. Med. Chem. Lett.	2003	None
CHEMBL521469		0	452.56	1	5.01	CER-0263965	Cc1cccc(N(C)c2cc(Nc3cccc(C(=O)N(C)CCc4ccccn4)c3)ncn2)c1	Inhibition	'='	10.0	%				UO_0000187					False	CHEMBL953397	Inhibition of Lck at 10 uM by HTRF assay relative to control	B	BAO_0000357	single protein format	None	None	None	None	None	CHEMBL258	Tyrosine-protein kinase LCK	Homo sapiens	SINGLE PROTEIN	CHEMBL1150387	1	Scientific Literature	J. Med. Chem.	2008	None
CHEMBL131494		0	701.80	1	2.92	21	CCCCCC(=O)N(CC(=O)N(CCCc1ccccc1)CC(=O)N(CC)CC(=O)N(CC)CC(N)=O)Cc1ccc(CP(=O)(O)O)cc1	Inhibition	'='	4.0	%				UO_0000187					False	CHEMBL873963	Compound was tested for its antagonistic activity at 100 uM concentration against SH2 domain of LCK protein.	F	BAO_0000019	assay format	None	None	None	None	None	CHEMBL258	Tyrosine-protein kinase LCK	Homo sapiens	SINGLE PROTEIN	CHEMBL1130753	1	Scientific Literature	Bioorg. Med. Chem. Lett.	1998	None
CHEMBL70035		0	380.47	0	4.45	8g	Cc1cccc(C)c1NC(=O)c1ccc2nc(NC(=O)NC3CC3)sc2c1	IC50	'='	90.0	nM	7.05			UO_0000065	18.52	0.36	2.60	8.48	False	CHEMBL841202	In vitro inhibition of phosphorylation of an exogenous substrate by human p56 Lck tyrosine kinase expressed as a His-tagged protein in insect cells using a baculovirus expression system	B	BAO_0000219	cell-based format	None	None	None	None	None	CHEMBL258	Tyrosine-protein kinase LCK	Homo sapiens	SINGLE PROTEIN	CHEMBL1136079	1	Scientific Literature	Bioorg. Med. Chem. Lett.	2003	None
CHEMBL336975		0	701.80	1	2.92	23	CCCCCC(=O)N(CC(=O)N(CC)CC(=O)N(CCCc1ccccc1)CC(=O)N(CC)CC(N)=O)Cc1ccc(CP(=O)(O)O)cc1	Inhibition	'='	7.0	%				UO_0000187					False	CHEMBL873963	Compound was tested for its antagonistic activity at 100 uM concentration against SH2 domain of LCK protein.	F	BAO_0000019	assay format	None	None	None	None	None	CHEMBL258	Tyrosine-protein kinase LCK	Homo sapiens	SINGLE PROTEIN	CHEMBL1130753	1	Scientific Literature	Bioorg. Med. Chem. Lett.	1998	None
CHEMBL305249		0	444.56	1	5.80	8c	Cc1cc(C)c(NC(=O)c2ccc3nc(NC(=O)NCc4ccccc4)sc3c2)c(C)c1	IC50	'='	1730.0	nM	5.76			UO_0000065	12.96	0.25	-0.04	6.93	False	CHEMBL841202	In vitro inhibition of phosphorylation of an exogenous substrate by human p56 Lck tyrosine kinase expressed as a His-tagged protein in insect cells using a baculovirus expression system	B	BAO_0000219	cell-based format	None	None	None	None	None	CHEMBL258	Tyrosine-protein kinase LCK	Homo sapiens	SINGLE PROTEIN	CHEMBL1136079	1	Scientific Literature	Bioorg. Med. Chem. Lett.	2003	None
CHEMBL491429		0	433.78	1	5.29	19	O=C(Nc1cncnc1)c1c(Cl)ccc2c(Nc3cccc(C(F)(F)F)c3)noc12	IC50	'='	75.0	nM	7.12			UO_0000065	16.43	0.32	1.83	7.67	False	CHEMBL990805	Inhibition of Lck	B	BAO_0000357	single protein format	None	None	None	None	None	CHEMBL258	Tyrosine-protein kinase LCK	Homo sapiens	SINGLE PROTEIN	CHEMBL1144163	1	Scientific Literature	Bioorg. Med. Chem. Lett.	2008	None
CHEMBL69827		0	402.45	0	3.53	9	Nc1ncnc2c1c(-c1ccc(Oc3ccccc3)cc1)cn2C1CC(O)C(O)C1	IC50	'='	5.0	nM	8.30			UO_0000065	20.63	0.38	4.77	7.80	False	CHEMBL842015	Inhibition of p56 Lck tyrosine kinase catalytic domain at 5 uM ATP	B	BAO_0000357	single protein format	Homo sapiens	None	None	None	None	CHEMBL258	Tyrosine-protein kinase LCK	Homo sapiens	SINGLE PROTEIN	CHEMBL1132739	1	Scientific Literature	Bioorg. Med. Chem. Lett.	2000	None
CHEMBL264827		0	1059.43	None	None	7	N#CCCN(CCC#N)CCCN(CCCN(CCC#N)CCC#N)CCCN(CCCN(CCCN(CCC#N)CCC#N)CCCN(CCC#N)CCC#N)CCN1C(=O)C(c2ccccc2)=C(c2ccccc2)C1=O	IC50	'>'	50000.0	nM				UO_0000065					False	CHEMBL841398	Inhibition of lck catalytic domain expressed in baculovirus	B	BAO_0000019	assay format	Homo sapiens	None	None	None	None	CHEMBL258	Tyrosine-protein kinase LCK	Homo sapiens	SINGLE PROTEIN	CHEMBL1134820	1	Scientific Literature	Bioorg. Med. Chem. Lett.	2001	None
CHEMBL44	GENISTEIN	2	270.24	0	2.58	GENISTEIN	O=c1c(-c2ccc(O)cc2)coc2cc(O)cc(O)c12	IC50						Not Active (inhibition < 50% @ 10 uM and thus dose-reponse curve not measured)						False	CHEMBL1909206	DRUGMATRIX: Protein Tyrosine Kinase, LCK enzyme inhibition (substrate: Poly(Glu:Tyr))	B	BAO_0000219	cell-based format	None	None	None	Insect cells	None	CHEMBL258	Tyrosine-protein kinase LCK	Homo sapiens	SINGLE PROTEIN	CHEMBL1909046	15	DrugMatrix			None
CHEMBL696	ETHOSUXIMIDE	4	141.17	0	0.45	ETHOSUXIMIDE	CCC1(C)CC(=O)NC1=O	Ki						Not Active (inhibition < 50% @ 10 uM and thus dose-reponse curve not measured)						False	CHEMBL1909206	DRUGMATRIX: Protein Tyrosine Kinase, LCK enzyme inhibition (substrate: Poly(Glu:Tyr))	B	BAO_0000219	cell-based format	None	None	None	Insect cells	None	CHEMBL258	Tyrosine-protein kinase LCK	Homo sapiens	SINGLE PROTEIN	CHEMBL1909046	15	DrugMatrix			None
CHEMBL216692		0	1084.60	None	None	9	NCCCN(CCCN)CCCN(CCCN(CCCN)CCCN)CCCN(CCCN(CCCN(CCCN)CCCN)CCCN(CCCN)CCCN)CCN1C(=O)c2cccc3cc([N+](=O)[O-])cc(c23)C1=O	IC50						Not Determined						False	CHEMBL842638	Inhibition of lck catalytic domain expressed in baculovirus (Not determined)	B	BAO_0000019	assay format	Homo sapiens	None	None	None	None	CHEMBL258	Tyrosine-protein kinase LCK	Homo sapiens	SINGLE PROTEIN	CHEMBL1134820	1	Scientific Literature	Bioorg. Med. Chem. Lett.	2001	None
CHEMBL1927262		0	296.35	0	3.53	73	Cc1ccc(F)cc1-c1nc2[nH]nc(N)c2c2c1CCCC2	Activity	'='	8.0	%				UO_0000187					False	CHEMBL1931440	Inhibition of Lck assessed as residual activity at 10 uM using [33P-ATP] by radiometric filter binding assay	B	BAO_0000357	single protein format	None	None	None	None	None	CHEMBL258	Tyrosine-protein kinase LCK	Homo sapiens	SINGLE PROTEIN	CHEMBL1926576	1	Scientific Literature	Eur. J. Med. Chem.	2012	None
CHEMBL64391	ITRACONAZOLE	4	705.65	3	5.58	ITRACONAZOLE	CCC(C)n1ncn(-c2ccc(N3CCN(c4ccc(OCC5COC(Cn6cncn6)(c6ccc(Cl)cc6Cl)O5)cc4)CC3)cc2)c1=O	IC50						Not Active (inhibition < 50% @ 10 uM and thus dose-reponse curve not measured)						False	CHEMBL1909206	DRUGMATRIX: Protein Tyrosine Kinase, LCK enzyme inhibition (substrate: Poly(Glu:Tyr))	B	BAO_0000219	cell-based format	None	None	None	Insect cells	None	CHEMBL258	Tyrosine-protein kinase LCK	Homo sapiens	SINGLE PROTEIN	CHEMBL1909046	15	DrugMatrix			None
CHEMBL783	NATEGLINIDE	4	317.43	0	3.26	NATEGLINIDE	CC(C)[C@H]1CC[C@H](C(=O)N[C@H](Cc2ccccc2)C(=O)O)CC1	Ki						Not Active (inhibition < 50% @ 10 uM and thus dose-reponse curve not measured)						False	CHEMBL1909206	DRUGMATRIX: Protein Tyrosine Kinase, LCK enzyme inhibition (substrate: Poly(Glu:Tyr))	B	BAO_0000219	cell-based format	None	None	None	Insect cells	None	CHEMBL258	Tyrosine-protein kinase LCK	Homo sapiens	SINGLE PROTEIN	CHEMBL1909046	15	DrugMatrix			None
CHEMBL24441	BETAHISTINE	4	136.20	0	0.84	BETAHISTINE	CNCCc1ccccn1	Ki						Not Active (inhibition < 50% @ 10 uM and thus dose-reponse curve not measured)						False	CHEMBL1909206	DRUGMATRIX: Protein Tyrosine Kinase, LCK enzyme inhibition (substrate: Poly(Glu:Tyr))	B	BAO_0000219	cell-based format	None	None	None	Insect cells	None	CHEMBL258	Tyrosine-protein kinase LCK	Homo sapiens	SINGLE PROTEIN	CHEMBL1909046	15	DrugMatrix			None
CHEMBL27577	SALICYLAMIDE	0	137.14	0	0.49	SALICYLAMIDE	NC(=O)c1ccccc1O	Ki						Not Active (inhibition < 50% @ 10 uM and thus dose-reponse curve not measured)						False	CHEMBL1909206	DRUGMATRIX: Protein Tyrosine Kinase, LCK enzyme inhibition (substrate: Poly(Glu:Tyr))	B	BAO_0000219	cell-based format	None	None	None	Insect cells	None	CHEMBL258	Tyrosine-protein kinase LCK	Homo sapiens	SINGLE PROTEIN	CHEMBL1909046	15	DrugMatrix			None
CHEMBL11359	CISPLATIN	4	300.05	None	None	CISPLATIN		Ki						Note: corresponding IC50 reported as Active						False	CHEMBL1909206	DRUGMATRIX: Protein Tyrosine Kinase, LCK enzyme inhibition (substrate: Poly(Glu:Tyr))	B	BAO_0000219	cell-based format	None	None	None	Insect cells	None	CHEMBL258	Tyrosine-protein kinase LCK	Homo sapiens	SINGLE PROTEIN	CHEMBL1909046	15	DrugMatrix			None
CHEMBL280546		0	398.85	0	4.10	12e	COc1ccc2c(nc(Nc3c(C)cccc3Cl)c3cnc(CO)n32)c1OC	IC50	'='	6.2	nM	8.21			UO_0000065	20.58	0.40	4.11	10.14	True	CHEMBL842071	Inhibitory activity against recombinant p56 Lck tyrosine kinase expressed as a His-tagged protein in insect cells using a baculovirus expression system	B	BAO_0000219	cell-based format	None	None	None	None	None	CHEMBL258	Tyrosine-protein kinase LCK	Homo sapiens	SINGLE PROTEIN	CHEMBL1135109	1	Scientific Literature	Bioorg. Med. Chem. Lett.	2002	None
CHEMBL210928		0	443.91	0	2.32	35	CCOc1nc(NC(=O)Cc2cc(OC)c(S(C)(=O)=O)cc2OC)cc(N)c1Cl	Ki	'>'	2700.0	nM				UO_0000065					False	CHEMBL863157	Inhibition of Lck	B	BAO_0000357	single protein format	Homo sapiens	None	None	None	None	CHEMBL258	Tyrosine-protein kinase LCK	Homo sapiens	SINGLE PROTEIN	CHEMBL1148638	1	Scientific Literature	J. Med. Chem.	2006	None
CHEMBL264257		0	791.93	1	4.53	30	CCCCCC(=O)N(CC(=O)N(CCCc1ccccc1)CC(=O)N(CC)CC(=O)N(CCCc1ccccc1)CC(N)=O)Cc1ccc(CP(=O)(O)O)cc1	Inhibition	'='	4.0	%				UO_0000187					False	CHEMBL873963	Compound was tested for its antagonistic activity at 100 uM concentration against SH2 domain of LCK protein.	F	BAO_0000019	assay format	None	None	None	None	None	CHEMBL258	Tyrosine-protein kinase LCK	Homo sapiens	SINGLE PROTEIN	CHEMBL1130753	1	Scientific Literature	Bioorg. Med. Chem. Lett.	1998	None
CHEMBL288311		0	302.22	0	-0.31	(L)-1	CC(=O)N[C@@H](Cc1ccc(OP(=O)(O)O)cc1)C(N)=O	ID50	'>'	3.0	mM		Non standard unit for type		UO_0000063					False	CHEMBL841498	In vitro binding to p56 Lck SH2 domain	B	BAO_0000357	single protein format	None	None	None	None	None	CHEMBL258	Tyrosine-protein kinase LCK	Homo sapiens	SINGLE PROTEIN	CHEMBL1128673	1	Scientific Literature	J. Med. Chem.	1995	None
CHEMBL408019		0	294.31	0	2.68	13	O=C(Nc1n[nH]c2nc(-c3cccc(O)c3)ccc12)C1CC1	Activity	'='	19.6	%				UO_0000187					False	CHEMBL1035873	Binding affinity to human LCK at 10 uM relative to control	B	BAO_0000357	single protein format	Homo sapiens	None	None	None	None	CHEMBL258	Tyrosine-protein kinase LCK	Homo sapiens	SINGLE PROTEIN	CHEMBL1151712	1	Scientific Literature	J. Med. Chem.	2008	None
CHEMBL210618		0	356.38	0	2.13	6o	CCOc1nc(NC(=O)Cc2cc(OC)ccc2OC)cc(N)c1C#N	Ki	'>'	2700.0	nM				UO_0000065					False	CHEMBL863157	Inhibition of Lck	B	BAO_0000357	single protein format	Homo sapiens	None	None	None	None	CHEMBL258	Tyrosine-protein kinase LCK	Homo sapiens	SINGLE PROTEIN	CHEMBL1148638	1	Scientific Literature	J. Med. Chem.	2006	None
CHEMBL1090360		0	587.71	2	6.28	26	O=C(Cc1ccccc1)Nc1cccc(-c2nc3sccn3c2-c2ccnc(Nc3cccc(N4CCOCC4)c3)n2)c1	IC50	'='	71.0	nM	7.15			UO_0000065	12.16	0.23	0.87	7.39	False	CHEMBL1109689	Inhibition of LCK	B	BAO_0000357	single protein format	None	None	None	None	None	CHEMBL258	Tyrosine-protein kinase LCK	Homo sapiens	SINGLE PROTEIN	CHEMBL1156213	1	Scientific Literature	Bioorg. Med. Chem. Lett.	2010	None
CHEMBL296582		0	294.31	0	2.58	2c	O=C(NCc1ccccc1)c1cc2cc(O)c(O)cc2cn1	IC50	'>'	1000000.0	nM		Outside typical range		UO_0000065					False	CHEMBL823219	Inhibition of p56 lck tyrosine kinase	B	BAO_0000357	single protein format	None	None	None	None	None	CHEMBL258	Tyrosine-protein kinase LCK	Homo sapiens	SINGLE PROTEIN	CHEMBL1126211	1	Scientific Literature	Bioorg. Med. Chem. Lett.	1992	None
CHEMBL210814		0	411.34	0	4.21	9c	CCN(CC)CCNc1cc(N(C)C(=O)Nc2c(Cl)cccc2Cl)ncn1	IC50	'>'	10000.0	nM				UO_0000065					False	CHEMBL864124	Inhibition of Lck	B	BAO_0000357	single protein format	Homo sapiens	None	None	None	None	CHEMBL258	Tyrosine-protein kinase LCK	Homo sapiens	SINGLE PROTEIN	CHEMBL1138945	1	Scientific Literature	Bioorg. Med. Chem. Lett.	2006	None
CHEMBL210872		0	574.56	2	6.24	8f	CCN(CC)CCOc1ccc(Nc2cc(N(CCCN(C)C)C(=O)Nc3c(Cl)cccc3Cl)ncn2)cc1	IC50	'='	229.0	nM	6.64			UO_0000065	11.56	0.23	0.40	7.73	False	CHEMBL864124	Inhibition of Lck	B	BAO_0000357	single protein format	Homo sapiens	None	None	None	None	CHEMBL258	Tyrosine-protein kinase LCK	Homo sapiens	SINGLE PROTEIN	CHEMBL1138945	1	Scientific Literature	Bioorg. Med. Chem. Lett.	2006	None
CHEMBL69827		0	402.45	0	3.53	9	Nc1ncnc2c1c(-c1ccc(Oc3ccccc3)cc1)cn2C1CC(O)C(O)C1	IC50	'='	317.0	nM	6.50			UO_0000065	16.15	0.30	2.97	6.11	False	CHEMBL841209	Inhibition of p56 Lck tyrosine kinase catalytic domain at 1 mM ATP	B	BAO_0000357	single protein format	Homo sapiens	None	None	None	None	CHEMBL258	Tyrosine-protein kinase LCK	Homo sapiens	SINGLE PROTEIN	CHEMBL1132739	1	Scientific Literature	Bioorg. Med. Chem. Lett.	2000	None
CHEMBL213423		0	358.32	0	4.59	21	CC(C)c1nnc2ccc(-c3ocnc3-c3cc(F)c(F)cc3F)cn12	IC50	'>'	10000.0	nM				UO_0000065					False	CHEMBL869153	Inhibition of Lck	B	BAO_0000357	single protein format	Homo sapiens	None	None	None	None	CHEMBL258	Tyrosine-protein kinase LCK	Homo sapiens	SINGLE PROTEIN	CHEMBL1145312	1	Scientific Literature	Bioorg. Med. Chem. Lett.	2006	None
CHEMBL384545		0	373.87	0	4.51	12h	Cc1cnc(Nc2ncc(C(=O)Nc3c(C)cccc3Cl)s2)c(C)n1	IC50	'='	6.3	nM	8.20			UO_0000065	21.93	0.45	3.69	10.28	False	CHEMBL910552	Inhibition of human Lck in presence of ATP	B	BAO_0000357	single protein format	Homo sapiens	None	None	None	None	CHEMBL258	Tyrosine-protein kinase LCK	Homo sapiens	SINGLE PROTEIN	CHEMBL1137331	1	Scientific Literature	J. Med. Chem.	2006	None
CHEMBL211185		0	396.28	0	4.04	9e	CN(C(=O)Nc1c(Cl)cccc1Cl)c1cc(NC2CCOCC2)ncn1	IC50	'>'	10000.0	nM				UO_0000065					False	CHEMBL864124	Inhibition of Lck	B	BAO_0000357	single protein format	Homo sapiens	None	None	None	None	CHEMBL258	Tyrosine-protein kinase LCK	Homo sapiens	SINGLE PROTEIN	CHEMBL1138945	1	Scientific Literature	Bioorg. Med. Chem. Lett.	2006	None
CHEMBL386371		0	338.44	0	4.46	12e	Cc1cc(C)c(NC(=O)c2cnc(Nc3ccccn3)s2)c(C)c1	IC50	'='	5.0	nM	8.30			UO_0000065	24.53	0.47	3.84	12.41	False	CHEMBL910552	Inhibition of human Lck in presence of ATP	B	BAO_0000357	single protein format	Homo sapiens	None	None	None	None	CHEMBL258	Tyrosine-protein kinase LCK	Homo sapiens	SINGLE PROTEIN	CHEMBL1137331	1	Scientific Literature	J. Med. Chem.	2006	None
CHEMBL211356		0	496.06	1	5.71	8d	CCN(CC)c1ccc(Nc2cc(N(CCCN(C)C)C(=O)Nc3ccccc3Cl)ncn2)cc1	IC50	'='	4490.0	nM	5.35			UO_0000065	10.78	0.21	-0.36	6.98	False	CHEMBL864124	Inhibition of Lck	B	BAO_0000357	single protein format	Homo sapiens	None	None	None	None	CHEMBL258	Tyrosine-protein kinase LCK	Homo sapiens	SINGLE PROTEIN	CHEMBL1138945	1	Scientific Literature	Bioorg. Med. Chem. Lett.	2006	None
CHEMBL210817		0	503.43	2	5.92	7i	CCN(CC)CCOc1ccc(Nc2cc(N(C)C(=O)Nc3c(Cl)cccc3Cl)ncn2)cc1	IC50	'='	87.0	nM	7.06			UO_0000065	14.02	0.28	1.14	8.55	False	CHEMBL864124	Inhibition of Lck	B	BAO_0000357	single protein format	Homo sapiens	None	None	None	None	CHEMBL258	Tyrosine-protein kinase LCK	Homo sapiens	SINGLE PROTEIN	CHEMBL1138945	1	Scientific Literature	Bioorg. Med. Chem. Lett.	2006	None
CHEMBL208719		0	371.80	0	4.68	7a	CN(C(=O)Nc1ccccc1Cl)c1cc(Nc2ccc(F)cc2)ncn1	IC50	'='	1820.0	nM	5.74			UO_0000065	15.44	0.30	1.06	8.18	False	CHEMBL864124	Inhibition of Lck	B	BAO_0000357	single protein format	Homo sapiens	None	None	None	None	CHEMBL258	Tyrosine-protein kinase LCK	Homo sapiens	SINGLE PROTEIN	CHEMBL1138945	1	Scientific Literature	Bioorg. Med. Chem. Lett.	2006	None
CHEMBL210201		0	406.25	1	5.33	2	CN(C(=O)Nc1c(Cl)cccc1Cl)c1cc(Nc2ccc(F)cc2)ncn1	IC50	'='	3860.0	nM	5.41			UO_0000065	13.33	0.27	0.08	7.72	False	CHEMBL864124	Inhibition of Lck	B	BAO_0000357	single protein format	Homo sapiens	None	None	None	None	CHEMBL258	Tyrosine-protein kinase LCK	Homo sapiens	SINGLE PROTEIN	CHEMBL1138945	1	Scientific Literature	Bioorg. Med. Chem. Lett.	2006	None
CHEMBL413096		0	551.49	2	0.88	18	COc1ccc(CNC(=O)[C@H](CCC(=O)O)NC(=O)[C@H](Cc2ccc(OP(=O)(O)O)cc2)NC(C)=O)cc1	Kd	'='	200.0	nM	6.70			UO_0000065	12.15	0.24	5.82	3.34	False	CHEMBL841499	Binding affinity against p56 Lck tyrosine kinase SH2 domain was measured using glutathione S-transferase (GST) fusion protein	B	BAO_0000357	single protein format	None	None	None	None	None	CHEMBL258	Tyrosine-protein kinase LCK	Homo sapiens	SINGLE PROTEIN	CHEMBL1132589	1	Scientific Literature	J. Med. Chem.	1999	None
CHEMBL2370170		0	626.57	2	-1.72	AC-DOPA-EEE	CC(=O)N[C@@H](Cc1ccc(O)c(O)c1)C(=O)N[C@@H](CCC(=O)O)C(=O)N[C@@H](CCC(=O)O)C(=O)N[C@@H](CCC(=O)O)C(=O)O	IC50	'='	120000.0	nM		Outside typical range		UO_0000065					False	CHEMBL677055	Affinity for GST-Lck-SH2 domain in ELISA	B	BAO_0000357	single protein format	None	None	None	None	None	CHEMBL258	Tyrosine-protein kinase LCK	Homo sapiens	SINGLE PROTEIN	CHEMBL1135345	1	Scientific Literature	Bioorg. Med. Chem. Lett.	2002	None
CHEMBL164429		0	519.54	1	2.36	14	CC(=O)N[C@@H](Cc1ccc(OP(=O)(O)O)cc1)C(=O)N[C@@H](CC(C)C)C(=O)NCc1ccc(C)cc1	Kd	'='	2500.0	nM	5.60			UO_0000065	10.78	0.21	3.24	3.64	False	CHEMBL841499	Binding affinity against p56 Lck tyrosine kinase SH2 domain was measured using glutathione S-transferase (GST) fusion protein	B	BAO_0000357	single protein format	None	None	None	None	None	CHEMBL258	Tyrosine-protein kinase LCK	Homo sapiens	SINGLE PROTEIN	CHEMBL1132589	1	Scientific Literature	J. Med. Chem.	1999	None
CHEMBL200299		0	357.41	0	4.45	31{19}	O=c1cc(N2CCOCC2)oc2cc(-c3ccc4ccccc4c3)ccc12	Activity						Not Determined						False	CHEMBL860386	Inhibitory activity against Lck at 10 uM	B	BAO_0000357	single protein format	Homo sapiens	None	None	None	None	CHEMBL258	Tyrosine-protein kinase LCK	Homo sapiens	SINGLE PROTEIN	CHEMBL1141870	1	Scientific Literature	J. Med. Chem.	2005	None
CHEMBL179583		0	363.80	0	4.77	Chk2_Inhibitor_II	NC(=O)c1ccc2[nH]c(-c3ccc(Oc4ccc(Cl)cc4)cc3)nc2c1	Residual Activity	'='	102.0	%				UO_0000187					False	CHEMBL2219248	Millipore: Percentage of residual kinase activity of LCK at 10uM relative to control. Control inhibitor: Staurosporine at 10.0uM. Buffer: 8 mM MOPS pH 7.0, 0.2 mM EDTA	B	BAO_0000357	single protein format	Homo sapiens	None	None	None	None	CHEMBL258	Tyrosine-protein kinase LCK	Homo sapiens	SINGLE PROTEIN	CHEMBL2218924	1	Scientific Literature	Biochem. J.	2013	None
CHEMBL207815		0	502.98	1	2.79	36	COCCN1CC(C(N)=O)(N(C)Cc2cc3c(Nc4cccc(Cl)c4F)ncnc3cc2OC)C1	IC50	'>'	10000.0	nM				UO_0000065					False	CHEMBL870121	Inhibition of LCK	B	BAO_0000357	single protein format	Homo sapiens	None	None	None	None	CHEMBL258	Tyrosine-protein kinase LCK	Homo sapiens	SINGLE PROTEIN	CHEMBL1147701	1	Scientific Literature	Bioorg. Med. Chem. Lett.	2006	None
CHEMBL103684		0	296.28	0	3.32	10	O=C(O)c1cc(-c2ccc3cc(O)c(O)cc3c2)ccc1O	IC50	'='	150000.0	nM		Outside typical range		UO_0000065					False	CHEMBL756501	Inhibition of protein-tyrosine kinase p56lck	B	BAO_0000357	single protein format	Homo sapiens	None	None	None	None	CHEMBL258	Tyrosine-protein kinase LCK	Homo sapiens	SINGLE PROTEIN	CHEMBL1126844	1	Scientific Literature	J. Med. Chem.	1993	None
CHEMBL68430		0	404.90	1	6.24	2	Nc1ncnc2c1c(-c1ccc(Oc3ccccc3)cc1)c(Cl)n2C1CCCC1	IC50	'='	11.0	nM	7.96			UO_0000065	19.66	0.37	1.72	12.07	False	CHEMBL842024	Inhibitory activity against p56 Lck tyrosine kinase at a concentration of 5 uM ATP.	B	BAO_0000357	single protein format	None	None	None	None	None	CHEMBL258	Tyrosine-protein kinase LCK	Homo sapiens	SINGLE PROTEIN	CHEMBL1132740	1	Scientific Literature	Bioorg. Med. Chem. Lett.	2000	None
CHEMBL235658		0	349.41	1	5.16	MK2a_Inhibitor	O=C(CCCc1ccc(-c2ccccc2F)cc1)Nc1ccc(O)cc1	Residual Activity	'='	88.0	%				UO_0000187					False	CHEMBL2219248	Millipore: Percentage of residual kinase activity of LCK at 10uM relative to control. Control inhibitor: Staurosporine at 10.0uM. Buffer: 8 mM MOPS pH 7.0, 0.2 mM EDTA	B	BAO_0000357	single protein format	Homo sapiens	None	None	None	None	CHEMBL258	Tyrosine-protein kinase LCK	Homo sapiens	SINGLE PROTEIN	CHEMBL2218924	1	Scientific Literature	Biochem. J.	2013	None
CHEMBL375610		0	381.84	0	4.81	2	CN1C(c2ccccc2Cl)=Cc2cnc(Nc3ccc(F)cc3)nc2N1C	IC50						Not Active						False	CHEMBL868650	Inhibition of human recombinant Lck in presence of 10 mM ATP	B	BAO_0000357	single protein format	Homo sapiens	None	None	None	None	CHEMBL258	Tyrosine-protein kinase LCK	Homo sapiens	SINGLE PROTEIN	CHEMBL1146848	1	Scientific Literature	Bioorg. Med. Chem. Lett.	2006	None
CHEMBL1080299		0	449.52	1	5.01	7d	Cc1cccc(C(=O)Nc2ccc(C)c(Nc3nc4ccccc4n3-c3cc(N)ncn3)c2)c1	IC50	'='	70.0	nM	7.16			UO_0000065	15.92	0.29	2.14	6.46	False	CHEMBL1113975	Inhibition of LCK	B	BAO_0000357	single protein format	None	None	None	None	None	CHEMBL258	Tyrosine-protein kinase LCK	Homo sapiens	SINGLE PROTEIN	CHEMBL1154389	1	Scientific Literature	Bioorg. Med. Chem. Lett.	2009	None
CHEMBL1076478		0	643.72	2	6.19	13o	Cc1ccc(NC(=O)c2cccc(C(F)(F)F)c2)cc1Nc1nc2ccccc2n1-c1cc(NCCCN2CCN(C)CC2)ncn1	IC50	'='	6.0	nM	8.22			UO_0000065	12.77	0.24	2.03	7.96	False	CHEMBL1113975	Inhibition of LCK	B	BAO_0000357	single protein format	None	None	None	None	None	CHEMBL258	Tyrosine-protein kinase LCK	Homo sapiens	SINGLE PROTEIN	CHEMBL1154389	1	Scientific Literature	Bioorg. Med. Chem. Lett.	2009	None
CHEMBL1087638		0	547.54	2	5.54	13p	Cc1ccc(NC(=O)c2cccc(C(F)(F)F)c2)cc1Nc1nc2ccccc2n1-c1cc(NCCO)ncn1	IC50	'='	27.0	nM	7.57			UO_0000065	13.82	0.26	2.03	6.47	False	CHEMBL1113975	Inhibition of LCK	B	BAO_0000357	single protein format	None	None	None	None	None	CHEMBL258	Tyrosine-protein kinase LCK	Homo sapiens	SINGLE PROTEIN	CHEMBL1154389	1	Scientific Literature	Bioorg. Med. Chem. Lett.	2009	None
CHEMBL307982		0	344.42	1	5.05	5	CC(C)n1cc(-c2ccc(Oc3ccccc3)cc2)c2c(N)ncnc21	IC50	'='	11.0	nM	7.96			UO_0000065	23.11	0.42	2.91	12.07	False	CHEMBL842019	Inhibition of p56 Lck tyrosine kinase at 1 mM ATP	B	BAO_0000357	single protein format	Homo sapiens	None	None	None	None	CHEMBL258	Tyrosine-protein kinase LCK	Homo sapiens	SINGLE PROTEIN	CHEMBL1132739	1	Scientific Literature	Bioorg. Med. Chem. Lett.	2000	None
CHEMBL68082		0	399.50	1	5.05	9	NCc1c(-c2ccc(Oc3ccccc3)cc2)c2c(N)ncnc2n1C1CCCC1	IC50	'='	144.0	nM	6.84			UO_0000065	17.13	0.31	1.79	7.44	False	CHEMBL842024	Inhibitory activity against p56 Lck tyrosine kinase at a concentration of 5 uM ATP.	B	BAO_0000357	single protein format	None	None	None	None	None	CHEMBL258	Tyrosine-protein kinase LCK	Homo sapiens	SINGLE PROTEIN	CHEMBL1132740	1	Scientific Literature	Bioorg. Med. Chem. Lett.	2000	None
CHEMBL68773		0	388.43	0	4.75	28	CC(C)n1cc(-c2ccc(Oc3ccc(C(=O)O)cc3)cc2)c2c(N)ncnc21	IC50						Not Determined						False	CHEMBL842014	Inhibition of p56 Lck tyrosine kinase (catalytic domain)	B	BAO_0000357	single protein format	None	None	None	None	None	CHEMBL258	Tyrosine-protein kinase LCK	Homo sapiens	SINGLE PROTEIN	CHEMBL1132740	1	Scientific Literature	Bioorg. Med. Chem. Lett.	2000	None
CHEMBL258201		0	332.43	0	2.88	6d	CNC(=O)c1ccc(C)c(NC(=O)c2cnc(NC(C)C)s2)c1	IC50	'>'	50000.0	nM				UO_0000065					False	CHEMBL929949	Inhibition of Lck	B	BAO_0000357	single protein format	None	None	None	None	None	CHEMBL258	Tyrosine-protein kinase LCK	Homo sapiens	SINGLE PROTEIN	CHEMBL1141541	1	Scientific Literature	Bioorg. Med. Chem. Lett.	2008	None
CHEMBL255428		0	321.83	0	4.32	3e	Cc1cccc(Cl)c1NC(=O)c1cnc(NC2CCC2)s1	IC50	'='	3310.0	nM	5.48			UO_0000065	17.03	0.36	1.16	10.14	False	CHEMBL929949	Inhibition of Lck	B	BAO_0000357	single protein format	None	None	None	None	None	CHEMBL258	Tyrosine-protein kinase LCK	Homo sapiens	SINGLE PROTEIN	CHEMBL1141541	1	Scientific Literature	Bioorg. Med. Chem. Lett.	2008	None
CHEMBL221734		0	358.41	0	3.83	6d	CC(=O)Nc1ccc(C)c(Nc2nccc(-n3cnc4ccccc43)n2)c1	IC50	'='	8640.0	nM	5.06			UO_0000065	14.13	0.26	1.23	5.98	False	CHEMBL908547	Inhibition of human recombinant Lck by ProFlour assay	B	BAO_0000357	single protein format	Homo sapiens	None	None	None	None	CHEMBL258	Tyrosine-protein kinase LCK	Homo sapiens	SINGLE PROTEIN	CHEMBL1146149	1	Scientific Literature	Bioorg. Med. Chem. Lett.	2006	None
CHEMBL220600		0	430.52	0	3.15	12o	Cc1ccc(O)cc1Nc1cc(NN2CCN(C)CC2)nc(-n2cnc3ccccc32)n1	IC50	'='	165.0	nM	6.78			UO_0000065	15.75	0.29	3.63	7.19	False	CHEMBL908547	Inhibition of human recombinant Lck by ProFlour assay	B	BAO_0000357	single protein format	Homo sapiens	None	None	None	None	CHEMBL258	Tyrosine-protein kinase LCK	Homo sapiens	SINGLE PROTEIN	CHEMBL1146149	1	Scientific Literature	Bioorg. Med. Chem. Lett.	2006	None
CHEMBL425296		0	460.54	0	3.59	12h	COc1ccc(C)c(Nc2cc(OCCN3CCOCC3)nc(-n3cnc4ccccc43)n2)c1	IC50	'='	867.0	nM	6.06			UO_0000065	13.16	0.24	2.47	7.00	False	CHEMBL908547	Inhibition of human recombinant Lck by ProFlour assay	B	BAO_0000357	single protein format	Homo sapiens	None	None	None	None	CHEMBL258	Tyrosine-protein kinase LCK	Homo sapiens	SINGLE PROTEIN	CHEMBL1146149	1	Scientific Literature	Bioorg. Med. Chem. Lett.	2006	None
CHEMBL432649		0	895.81	3	0.41	Ca-pYEEIE	CC[C@H](C)[C@H](NC(=O)[C@H](CCC(=O)O)NC(=O)[C@H](CCC(=O)O)NC(=O)[C@H](Cc1ccc(OP(=O)(O)O)cc1)N/C=C/c1ccc(O)c(O)c1)C(=O)N[C@@H](CCC(=O)O)C(=O)O	IC50	'='	42.0	nM	7.38			UO_0000065	8.23	0.16	6.97	1.92	False	CHEMBL677055	Affinity for GST-Lck-SH2 domain in ELISA	B	BAO_0000357	single protein format	None	None	None	None	None	CHEMBL258	Tyrosine-protein kinase LCK	Homo sapiens	SINGLE PROTEIN	CHEMBL1135345	1	Scientific Literature	Bioorg. Med. Chem. Lett.	2002	None
CHEMBL232927		0	525.63	2	5.45	21	COc1cc(-c2csc3c(/C=C/CNC(C)=O)cnc(N)c23)ccc1NC(=O)c1cc2ccccc2n1C	IC50	'='	720.0	nM	6.14			UO_0000065	11.69	0.22	0.69	5.52	False	CHEMBL897107	Inhibition of Lck	B	BAO_0000357	single protein format	None	None	None	None	None	CHEMBL258	Tyrosine-protein kinase LCK	Homo sapiens	SINGLE PROTEIN	CHEMBL1148846	1	Scientific Literature	Bioorg. Med. Chem. Lett.	2007	None
CHEMBL232731		0	561.69	1	4.86	19	COc1cc(-c2csc3c(/C=C/CNS(C)(=O)=O)cnc(N)c23)ccc1NC(=O)c1cc2ccccc2n1C	IC50	'='	1370.0	nM	5.86			UO_0000065	10.44	0.21	1.00	4.57	False	CHEMBL897107	Inhibition of Lck	B	BAO_0000357	single protein format	None	None	None	None	None	CHEMBL258	Tyrosine-protein kinase LCK	Homo sapiens	SINGLE PROTEIN	CHEMBL1148846	1	Scientific Literature	Bioorg. Med. Chem. Lett.	2007	None
CHEMBL592259		0	426.48	0	4.75	12	COc1ccc2c(c1)CCn1nc(-c3ccc(Oc4ccccc4)cc3)c(C(N)=O)c1N2	IC50	'='	2.3	nM	8.64			UO_0000065	20.25	0.37	3.89	9.45	False	CHEMBL1049477	Inhibition of GST-tagged human LCK by scintillation counting	B	BAO_0000357	single protein format	Homo sapiens	None	None	None	None	CHEMBL258	Tyrosine-protein kinase LCK	Homo sapiens	SINGLE PROTEIN	CHEMBL1153155	1	Scientific Literature	Bioorg. Med. Chem. Lett.	2010	None
CHEMBL592262		0	538.65	1	4.37	23	CN1CCN(CCOc2ccc3c(c2)Nc2c(C(N)=O)c(-c4ccc(Oc5ccccc5)cc4)nn2CC3)CC1	IC50	'='	0.55	nM	9.26			UO_0000065	17.19	0.32	4.89	9.46	False	CHEMBL1049477	Inhibition of GST-tagged human LCK by scintillation counting	B	BAO_0000357	single protein format	Homo sapiens	None	None	None	None	CHEMBL258	Tyrosine-protein kinase LCK	Homo sapiens	SINGLE PROTEIN	CHEMBL1153155	1	Scientific Literature	Bioorg. Med. Chem. Lett.	2010	None
CHEMBL1079946		0	504.38	2	6.01	7c	Cc1ccc(NC(=O)c2cc(Cl)cc(Cl)c2)cc1Nc1nc2ccccc2n1-c1cc(N)ncn1	IC50	'='	58.0	nM	7.24			UO_0000065	14.35	0.28	1.23	6.53	False	CHEMBL1113975	Inhibition of LCK	B	BAO_0000357	single protein format	None	None	None	None	None	CHEMBL258	Tyrosine-protein kinase LCK	Homo sapiens	SINGLE PROTEIN	CHEMBL1154389	1	Scientific Literature	Bioorg. Med. Chem. Lett.	2009	None
CHEMBL1086860		0	465.52	0	4.30	7i	Cc1ccc(NC(=O)c2cc(C3CC3)n[nH]2)cc1Nc1nc2ccccc2n1-c1cc(N)ncn1	IC50	'='	120.0	nM	6.92			UO_0000065	14.87	0.27	2.62	4.96	False	CHEMBL1113975	Inhibition of LCK	B	BAO_0000357	single protein format	None	None	None	None	None	CHEMBL258	Tyrosine-protein kinase LCK	Homo sapiens	SINGLE PROTEIN	CHEMBL1154389	1	Scientific Literature	Bioorg. Med. Chem. Lett.	2009	None
CHEMBL1087636		0	546.56	2	5.51	13b	Cc1ccc(NC(=O)c2cccc(C(F)(F)F)c2)cc1Nc1nc2ccccc2n1-c1cc(NCCN)ncn1	IC50	'='	230.0	nM	6.64			UO_0000065	12.15	0.23	1.13	5.41	False	CHEMBL1113975	Inhibition of LCK	B	BAO_0000357	single protein format	None	None	None	None	None	CHEMBL258	Tyrosine-protein kinase LCK	Homo sapiens	SINGLE PROTEIN	CHEMBL1154389	1	Scientific Literature	Bioorg. Med. Chem. Lett.	2009	None
CHEMBL380093		0	379.20	0	3.17	10	COc1cc(/C=C2\C(=O)NN(c3ccc(Cl)c(Cl)c3)C2=O)ccc1O	Activity	'='	105.0	%				UO_0000187					False	CHEMBL854493	Activity against Lck at 10 uM in the presence of 100 uM ATP relative to control	B	BAO_0000357	single protein format	Homo sapiens	None	None	None	None	CHEMBL258	Tyrosine-protein kinase LCK	Homo sapiens	SINGLE PROTEIN	CHEMBL1138920	1	Scientific Literature	Bioorg. Med. Chem. Lett.	2006	None
CHEMBL68773		0	388.43	0	4.75	28	CC(C)n1cc(-c2ccc(Oc3ccc(C(=O)O)cc3)cc2)c2c(N)ncnc21	IC50	'='	131.0	nM	6.88			UO_0000065	17.72	0.32	2.13	6.67	False	CHEMBL842024	Inhibitory activity against p56 Lck tyrosine kinase at a concentration of 5 uM ATP.	B	BAO_0000357	single protein format	None	None	None	None	None	CHEMBL258	Tyrosine-protein kinase LCK	Homo sapiens	SINGLE PROTEIN	CHEMBL1132740	1	Scientific Literature	Bioorg. Med. Chem. Lett.	2000	None
CHEMBL68663		0	469.59	1	5.42	12	Nc1ncnc2c1c(-c1ccc(Oc3ccccc3)cc1)c(CN1CCOCC1)n2C1CCCC1	IC50						Not Determined						False	CHEMBL842018	Inhibition of p56 Lck tyrosine kinase (catalytic domain)	B	BAO_0000357	single protein format	None	None	None	None	None	CHEMBL258	Tyrosine-protein kinase LCK	Homo sapiens	SINGLE PROTEIN	CHEMBL1132740	1	Scientific Literature	Bioorg. Med. Chem. Lett.	2000	None
CHEMBL68261		0	415.90	0	4.08	7q (trans)	Cc1cccc(Cl)c1NC(=O)c1ccc2nc(NC(=O)C3CC3CO)sc2c1	IC50	'='	3.0	nM	8.52			UO_0000065	20.49	0.42	4.44	9.33	False	CHEMBL762247	Inhibition of human Lck protein tyrosine kinase	B	BAO_0000357	single protein format	Homo sapiens	None	None	None	None	CHEMBL258	Tyrosine-protein kinase LCK	Homo sapiens	SINGLE PROTEIN	CHEMBL1136079	1	Scientific Literature	Bioorg. Med. Chem. Lett.	2003	None
CHEMBL137813		0	188.19	0	0.78	24	N#C/C(=C\c1cccc(O)c1)C(N)=O	IC50	'='	1500000.0	nM		Outside typical range		UO_0000065					False	CHEMBL769387	Ability to inhibit autophosphorylation of immunopurified p56Ick	B	BAO_0000357	single protein format	None	None	None	None	None	CHEMBL258	Tyrosine-protein kinase LCK	Homo sapiens	SINGLE PROTEIN	CHEMBL1126592	1	Scientific Literature	J. Med. Chem.	1993	None
CHEMBL322066		0	422.49	0	2.72	11	COc1cc(Nc2nccc(-c3ccc(N4CCNCC4)nc3)n2)cc(OC)c1OC	IC50	'='	3300.0	nM	5.48			UO_0000065	12.97	0.24	2.76	5.85	False	CHEMBL823224	Inhibition of p56 lck tyrosine kinase	B	BAO_0000357	single protein format	None	None	None	None	None	CHEMBL258	Tyrosine-protein kinase LCK	Homo sapiens	SINGLE PROTEIN	CHEMBL1131898	1	Scientific Literature	Bioorg. Med. Chem. Lett.	1999	None
CHEMBL369181		0	262.68	0	2.67	23	Fc1ccc(Cn2cnc3c(Cl)ncnc32)cc1	Inhibition	'='	0.0	%				UO_0000187					False	CHEMBL832023	Inhibition of human lymphocyte protein tyrosine kinase Lck at 30 uM	B	BAO_0000357	single protein format	Homo sapiens	None	None	None	None	CHEMBL258	Tyrosine-protein kinase LCK	Homo sapiens	SINGLE PROTEIN	CHEMBL1141882	1	Scientific Literature	J. Med. Chem.	2005	None
CHEMBL175306		0	473.60	1	7.18	5p	Cc1cc(-c2ccccc2)cc(C)c1NC(=O)c1ccc2nc(NC(=O)OC(C)(C)C)sc2c1	IC50	'='	9650.0	nM	5.01			UO_0000065	10.59	0.20	-2.16	6.24	False	CHEMBL762247	Inhibition of human Lck protein tyrosine kinase	B	BAO_0000357	single protein format	Homo sapiens	None	None	None	None	CHEMBL258	Tyrosine-protein kinase LCK	Homo sapiens	SINGLE PROTEIN	CHEMBL1136079	1	Scientific Literature	Bioorg. Med. Chem. Lett.	2003	None
CHEMBL308048		0	188.19	0	0.78	25	N#C/C(=C\c1ccc(O)cc1)C(N)=O	IC50	'='	1000000.0	nM		Outside typical range		UO_0000065					False	CHEMBL769387	Ability to inhibit autophosphorylation of immunopurified p56Ick	B	BAO_0000357	single protein format	None	None	None	None	None	CHEMBL258	Tyrosine-protein kinase LCK	Homo sapiens	SINGLE PROTEIN	CHEMBL1126592	1	Scientific Literature	J. Med. Chem.	1993	None
CHEMBL432189		0	509.04	2	5.94	3	Cc1cc(Nc2nc3ccc(C(=O)Nc4c(C)cccc4Cl)cc3s2)nc(NCC2CCCO2)n1	Ki	'='	0.54	nM	9.27			UO_0000065	18.21	0.36	3.33	9.17	False	CHEMBL841380	Inhibition of p56 Lck tyrosine kinase	B	BAO_0000357	single protein format	None	None	None	None	None	CHEMBL258	Tyrosine-protein kinase LCK	Homo sapiens	SINGLE PROTEIN	CHEMBL1146618	1	Scientific Literature	Bioorg. Med. Chem. Lett.	2003	None
CHEMBL576349	IC261	0	311.34	0	3.21	1,BSC-3930,IC261	COc1cc(OC)c(C=C2C(=O)Nc3ccccc32)c(OC)c1	Inhibition						Not Active						False	CHEMBL1108303	Inhibition of LCK	B	BAO_0000357	single protein format	None	None	None	None	None	CHEMBL258	Tyrosine-protein kinase LCK	Homo sapiens	SINGLE PROTEIN	CHEMBL1157898	1	Scientific Literature	Bioorg. Med. Chem. Lett.	2010	None
CHEMBL272267		0	516.99	1	4.07	24	Cn1c2cc(C(=O)NCCN3CCCC3)c(O)cc2c2c3c(c(-c4ccccc4Cl)cc21)C(=O)NC3=O	Inhibition	'='	1.0	%				UO_0000187					False	CHEMBL949203	Inhibition of Lck at 10 uM	B	BAO_0000357	single protein format	None	None	None	None	None	CHEMBL258	Tyrosine-protein kinase LCK	Homo sapiens	SINGLE PROTEIN	CHEMBL1143190	1	Scientific Literature	Bioorg. Med. Chem. Lett.	2008	None
CHEMBL208637		0	220.23	0	0.89	6a	CCOc1nc(NC(C)=O)cc(N)c1C#N	Ki	'>'	2700.0	nM				UO_0000065					False	CHEMBL863157	Inhibition of Lck	B	BAO_0000357	single protein format	Homo sapiens	None	None	None	None	CHEMBL258	Tyrosine-protein kinase LCK	Homo sapiens	SINGLE PROTEIN	CHEMBL1148638	1	Scientific Literature	J. Med. Chem.	2006	None
CHEMBL302281		0	358.45	1	5.23	4	CC(C)(C)n1cc(-c2ccc(Oc3ccccc3)cc2)c2c(N)ncnc21	IC50						Not Determined						False	CHEMBL842013	Inhibition of p56 Lck tyrosine kinase catalytic domain at 1 mM ATP (not tested)	B	BAO_0000357	single protein format	Homo sapiens	None	None	None	None	CHEMBL258	Tyrosine-protein kinase LCK	Homo sapiens	SINGLE PROTEIN	CHEMBL1132739	1	Scientific Literature	Bioorg. Med. Chem. Lett.	2000	None
CHEMBL24693		0	228.32	0	1.60	41	CCn1c(=O)sn(C2CCCCC2)c1=O	Inhibition	'<'	10.0	%				UO_0000187					False	CHEMBL920010	Inhibition of protein kinase p56 at 10 uM	B	BAO_0000357	single protein format	Homo sapiens	None	None	None	None	CHEMBL258	Tyrosine-protein kinase LCK	Homo sapiens	SINGLE PROTEIN	CHEMBL1139464	1	Scientific Literature	J. Med. Chem.	2005	None
CHEMBL477989	SB590885	0	453.55	0	4.87	1, SB-590885	CN(C)CCOc1ccc(-c2nc(-c3ccncc3)c(-c3ccc4c(c3)CC/C4=N\O)[nH]2)cc1	Inhibition	'='	39.0	%				UO_0000187					False	CHEMBL984688	Inhibition of human Lck expressed in insect Sf9 cells at 10 uM	B	BAO_0000219	cell-based format	Homo sapiens	None	None	Sf9	None	CHEMBL258	Tyrosine-protein kinase LCK	Homo sapiens	SINGLE PROTEIN	CHEMBL1155855	1	Scientific Literature	Bioorg. Med. Chem. Lett.	2008	CHEMBL3308860
CHEMBL476732		0	389.46	0	3.97	17	O/N=C1\CCc2cc(-c3cc(CN4CCOCC4)oc3-c3ccncc3)ccc21	Inhibition	'='	3.0	%				UO_0000187					False	CHEMBL984688	Inhibition of human Lck expressed in insect Sf9 cells at 10 uM	B	BAO_0000219	cell-based format	Homo sapiens	None	None	Sf9	None	CHEMBL258	Tyrosine-protein kinase LCK	Homo sapiens	SINGLE PROTEIN	CHEMBL1155855	1	Scientific Literature	Bioorg. Med. Chem. Lett.	2008	CHEMBL3308860
CHEMBL59042		0	441.60	0	3.67	1i	CCS(=O)(=O)c1ccc2c(c1)/C(=C/c1[nH]c3c(c1CCCN(C)C)CCCC3)C(=O)N2	IC50	'='	200.0	nM	6.70			UO_0000065	15.17	0.30	3.03	8.14	False	CHEMBL706271	Inhibitory activity against Lck tyrosine kinase	B	BAO_0000357	single protein format	None	None	None	None	None	CHEMBL258	Tyrosine-protein kinase LCK	Homo sapiens	SINGLE PROTEIN	CHEMBL1146690	1	Scientific Literature	Bioorg. Med. Chem. Lett.	2004	None
CHEMBL160585		0	320.35	0	2.13	8a	COc1ccccc1C1=C(N2CCc3ccccc32)C(=O)NC1=O	Inhibition	'='	38.0	%				UO_0000187					False	CHEMBL842643	Inhibition of p56 Lck tyrosine kinase at 10 uM	B	BAO_0000357	single protein format	Homo sapiens	None	None	None	None	CHEMBL258	Tyrosine-protein kinase LCK	Homo sapiens	SINGLE PROTEIN	CHEMBL1134212	1	Scientific Literature	Bioorg. Med. Chem. Lett.	2001	None
CHEMBL108841		0	467.96	0	4.31	12u	COc1cc2nc(Nc3c(C)cccc3Cl)c3cncn3c2cc1OCCN1CCOCC1	IC50	'='	36.0	nM	7.44			UO_0000065	15.91	0.31	3.13	10.18	True	CHEMBL706269	50% inhibition of the phosphorylation of an exogenous substrate by human Lck enzyme.	B	BAO_0000357	single protein format	Homo sapiens	None	None	None	None	CHEMBL258	Tyrosine-protein kinase LCK	Homo sapiens	SINGLE PROTEIN	CHEMBL1136039	1	Scientific Literature	Bioorg. Med. Chem. Lett.	2002	None
CHEMBL200906		0	314.33	0	1.98	2	CN1C(=O)C(C(=O)Nc2nncs2)c2cc3occc3cc21	Inhibition	'='	5.0	%				UO_0000187					False	CHEMBL859143	Inhibition of LCK at 10 uM	B	BAO_0000357	single protein format	Homo sapiens	None	None	None	None	CHEMBL258	Tyrosine-protein kinase LCK	Homo sapiens	SINGLE PROTEIN	CHEMBL1147762	1	Scientific Literature	Bioorg. Med. Chem. Lett.	2006	None
CHEMBL496009		0	475.45	1	5.43	21n	CSc1cc(Oc2ccnc3[nH]c(=O)[nH]c23)ccc1NC(=O)Nc1cccc(C(F)(F)F)c1	Residual_activity	'<'	25.0	%				UO_0000187					False	CHEMBL1004135	Inhibition of Lck at 1 uM relative to control	B	BAO_0000357	single protein format	None	None	None	None	None	CHEMBL258	Tyrosine-protein kinase LCK	Homo sapiens	SINGLE PROTEIN	CHEMBL1136991	1	Scientific Literature	J. Med. Chem.	2009	None
CHEMBL1083001		0	523.69	2	5.31	4a	CN1CCN(c2ccc(-c3cnn4c(N)c(-c5ccc(NC(=O)CCC6CCCC6)cc5)cnc34)cc2)CC1	IC50	'='	4.0	nM	8.40			UO_0000065	16.04	0.29	3.09	9.15	False	CHEMBL1120227	Inhibition of LCK	B	BAO_0000357	single protein format	None	None	None	None	None	CHEMBL258	Tyrosine-protein kinase LCK	Homo sapiens	SINGLE PROTEIN	CHEMBL1158604	1	Scientific Literature	Bioorg. Med. Chem. Lett.	2010	None
CHEMBL1082403		0	563.68	1	3.93	16b	CC(C)COC(=O)Nc1ccc(-c2cnc3c(-c4cccc(N5CCN(S(C)(=O)=O)CC5)c4)cnn3c2N)cc1	IC50	'='	209.0	nM	6.68			UO_0000065	11.85	0.23	2.75	4.94	False	CHEMBL1120227	Inhibition of LCK	B	BAO_0000357	single protein format	None	None	None	None	None	CHEMBL258	Tyrosine-protein kinase LCK	Homo sapiens	SINGLE PROTEIN	CHEMBL1158604	1	Scientific Literature	Bioorg. Med. Chem. Lett.	2010	None
CHEMBL524457		0	444.52	0	4.16	17	Nc1ncnc(Nc2ccc3c(cnn3Cc3cccc(F)c3)c2)c1/C=N/N1CCCCC1	Inhibition	'='	47.0	%				UO_0000187					False	CHEMBL1007332	Inhibition of LCK at 3 uM	B	BAO_0000357	single protein format	None	None	None	None	None	CHEMBL258	Tyrosine-protein kinase LCK	Homo sapiens	SINGLE PROTEIN	CHEMBL1155952	1	Scientific Literature	Bioorg. Med. Chem. Lett.	2008	None
CHEMBL223147		0	348.45	0	4.00	32, AKI-001	CCN1C(=O)C(C)(C)c2cc3[nH]c4c(c3cc21)CCCc1c(C)n[nH]c1-4	Activity	'='	48.0	%				UO_0000187					False	CHEMBL974584	Inhibition of human Lck assessed as residual enzyme activity at 0.1 uM	B	BAO_0000357	single protein format	Homo sapiens	None	None	None	None	CHEMBL258	Tyrosine-protein kinase LCK	Homo sapiens	SINGLE PROTEIN	CHEMBL1155876	1	Scientific Literature	J. Med. Chem.	2008	None
CHEMBL67167		0	396.52	1	5.09	8h	Cc1cccc(C)c1NC(=O)c1ccc2nc(NC(=O)NC(C)(C)C)sc2c1	IC50	'='	100.0	nM	7.00			UO_0000065	17.65	0.34	1.91	8.42	False	CHEMBL841202	In vitro inhibition of phosphorylation of an exogenous substrate by human p56 Lck tyrosine kinase expressed as a His-tagged protein in insect cells using a baculovirus expression system	B	BAO_0000219	cell-based format	None	None	None	None	None	CHEMBL258	Tyrosine-protein kinase LCK	Homo sapiens	SINGLE PROTEIN	CHEMBL1136079	1	Scientific Literature	Bioorg. Med. Chem. Lett.	2003	None
CHEMBL65785		0	394.48	1	5.09	11	Cc1cc(C)c(NC(=O)c2ccc3[nH]c(NC(=O)OC(C)(C)C)nc3c2)c(C)c1	IC50	'='	3230.0	nM	5.49			UO_0000065	13.92	0.26	0.40	5.71	False	CHEMBL841202	In vitro inhibition of phosphorylation of an exogenous substrate by human p56 Lck tyrosine kinase expressed as a His-tagged protein in insect cells using a baculovirus expression system	B	BAO_0000219	cell-based format	None	None	None	None	None	CHEMBL258	Tyrosine-protein kinase LCK	Homo sapiens	SINGLE PROTEIN	CHEMBL1136079	1	Scientific Literature	Bioorg. Med. Chem. Lett.	2003	None
CHEMBL67375		0	462.37	1	5.97	5b	Cc1cc(Br)ccc1NC(=O)c1ccc2nc(NC(=O)OC(C)(C)C)sc2c1	IC50	'>'	12500.0	nM				UO_0000065					False	CHEMBL841202	In vitro inhibition of phosphorylation of an exogenous substrate by human p56 Lck tyrosine kinase expressed as a His-tagged protein in insect cells using a baculovirus expression system	B	BAO_0000219	cell-based format	None	None	None	None	None	CHEMBL258	Tyrosine-protein kinase LCK	Homo sapiens	SINGLE PROTEIN	CHEMBL1136079	1	Scientific Literature	Bioorg. Med. Chem. Lett.	2003	None
CHEMBL258015		0	455.56	0	4.56	35	CO/N=C(\C)c1ccc2c(c1)c1c3c(c4c(c1n2CC(C)C)CCc1nn(C)cc1-4)C(=O)NC3	Inhibition	'>'	80.0	%				UO_0000187					False	CHEMBL929887	Inhibition of lck at 1 uM	B	BAO_0000357	single protein format	None	None	None	None	None	CHEMBL258	Tyrosine-protein kinase LCK	Homo sapiens	SINGLE PROTEIN	CHEMBL1141537	1	Scientific Literature	Bioorg. Med. Chem. Lett.	2008	None
CHEMBL31965	CANERTINIB	3	485.95	0	4.39	CI-1033	C=CC(=O)Nc1cc2c(Nc3ccc(F)c(Cl)c3)ncnc2cc1OCCCN1CCOCC1	Kd	'='	560.0	nM	6.25			UO_0000065	12.87	0.25	1.86	7.06	False	CHEMBL860915	Average Binding Constant for LCK; NA=Not Active at 10 uM	B	BAO_0000357	single protein format	Homo sapiens	None	None	None	None	CHEMBL258	Tyrosine-protein kinase LCK	Homo sapiens	SINGLE PROTEIN	CHEMBL1144455	1	Scientific Literature	Nat. Biotechnol.	2005	None
CHEMBL383172		0	403.45	0	4.00	3b	Cc1ccc(C(=O)Nc2ccon2)cc1Nc1ncnc(NC2CCCC2)c1C#N	IC50	'>'	50000.0	nM				UO_0000065					False	CHEMBL872209	Inhibitory concentration against Lck	B	BAO_0000357	single protein format	Homo sapiens	None	None	None	None	CHEMBL258	Tyrosine-protein kinase LCK	Homo sapiens	SINGLE PROTEIN	CHEMBL1141103	1	Scientific Literature	J. Med. Chem.	2005	None
CHEMBL208048		0	445.93	0	4.26	25	COc1cc2ncnc(Nc3cccc(Cl)c3F)c2cc1CN(C(C)C)[C@@H](C)C(N)=O	IC50	'>'	10000.0	nM				UO_0000065					False	CHEMBL870121	Inhibition of LCK	B	BAO_0000357	single protein format	Homo sapiens	None	None	None	None	CHEMBL258	Tyrosine-protein kinase LCK	Homo sapiens	SINGLE PROTEIN	CHEMBL1147701	1	Scientific Literature	Bioorg. Med. Chem. Lett.	2006	None
CHEMBL333845		0	389.43	0	2.63	2	COC(=O)[C@@H](Cc1ccc(O)c(O)c1)/N=C(S)\C=C\c1ccc(O)c(O)c1	IC50	'='	162000.0	nM		Outside typical range		UO_0000065					False	CHEMBL841495	Inhibition of binding to p56 Lck tyrosine kinase SH2 domain	B	BAO_0000357	single protein format	None	None	None	None	None	CHEMBL258	Tyrosine-protein kinase LCK	Homo sapiens	SINGLE PROTEIN	CHEMBL1136282	1	Scientific Literature	Bioorg. Med. Chem. Lett.	2003	None
CHEMBL127500		0	375.84	0	4.51	7y	Cc1cccc(Cl)c1NC(=O)c1sc(NC(=O)c2ccco2)nc1C	IC50	'='	710.0	nM	6.15			UO_0000065	16.36	0.34	1.64	7.30	True	CHEMBL842025	Inhibitory activity human Lck(hLck) kinase	B	BAO_0000357	single protein format	None	None	None	None	None	CHEMBL258	Tyrosine-protein kinase LCK	Homo sapiens	SINGLE PROTEIN	CHEMBL1136358	1	Scientific Literature	Bioorg. Med. Chem. Lett.	2003	None
CHEMBL67033		0	182.23	0	2.65	3k	C(=C/c1ccncc1)\c1ccncc1	IC50	'='	307000.0	nM		Outside typical range		UO_0000065					False	CHEMBL818320	Inhibition of angiotensin I phosphorylation catalyzed by the protein-tyrosine kinase p56 lck partially purified from bovine thymus.	B	BAO_0000357	single protein format	None	None	None	None	None	CHEMBL258	Tyrosine-protein kinase LCK	Homo sapiens	SINGLE PROTEIN	CHEMBL1125982	1	Scientific Literature	Bioorg. Med. Chem. Lett.	1991	None
CHEMBL404335		0	520.05	2	5.82	20	Cn1c2cc(SCCCN3CCCC3)c(O)cc2c2c3c(c(-c4ccccc4Cl)cc21)C(=O)NC3=O	Inhibition	'='	13.0	%				UO_0000187					False	CHEMBL949203	Inhibition of Lck at 10 uM	B	BAO_0000357	single protein format	None	None	None	None	None	CHEMBL258	Tyrosine-protein kinase LCK	Homo sapiens	SINGLE PROTEIN	CHEMBL1143190	1	Scientific Literature	Bioorg. Med. Chem. Lett.	2008	None
CHEMBL311194		0	326.31	0	2.07	18TOBA	N=c1oc2c(O)c(O)ccc2cc1C(=O)Nc1ccccc1CO	IC50	'='	5.0	ug.mL-1				UO_0000274					False	CHEMBL842068	Inhibitory activity against p56 Lck tyrosine kinase	B	BAO_0000357	single protein format	None	None	None	None	None	CHEMBL258	Tyrosine-protein kinase LCK	Homo sapiens	SINGLE PROTEIN	CHEMBL1152042	1	Scientific Literature	Bioorg. Med. Chem. Lett.	1995	None
CHEMBL81043		0	312.28	0	2.28	18TA	N=c1oc2c(O)c(O)ccc2cc1C(=O)Nc1cccc(O)c1	IC50	'='	20.0	ug.mL-1				UO_0000274					False	CHEMBL842068	Inhibitory activity against p56 Lck tyrosine kinase	B	BAO_0000357	single protein format	None	None	None	None	None	CHEMBL258	Tyrosine-protein kinase LCK	Homo sapiens	SINGLE PROTEIN	CHEMBL1152042	1	Scientific Literature	Bioorg. Med. Chem. Lett.	1995	None
CHEMBL416938		0	567.54	1	-0.26	24	CCCNC(=O)[C@@H]1CCCN2C(=O)CC[C@H](NC(=O)[C@H](Cc3ccc(OP(=O)(O)O)cc3)NC(C)=O)C(=O)N12	IC50	'='	6000.0	nM	5.22			UO_0000065	9.20	0.18	5.48	2.68	False	CHEMBL841496	Inhibitory activity towards p56 Lck tyrosine kinase SH2 domain using scintillation proximity assay (SPA)	B	BAO_0000357	single protein format	None	None	None	None	None	CHEMBL258	Tyrosine-protein kinase LCK	Homo sapiens	SINGLE PROTEIN	CHEMBL1135110	1	Scientific Literature	Bioorg. Med. Chem. Lett.	2002	None
CHEMBL304146		0	379.49	0	4.76	7g	Cc1cccc(C)c1NC(=O)c1ccc2nc(NC(=O)C3CC3C)sc2c1	IC50	'='	11.0	nM	7.96			UO_0000065	20.97	0.40	3.20	11.20	False	CHEMBL841202	In vitro inhibition of phosphorylation of an exogenous substrate by human p56 Lck tyrosine kinase expressed as a His-tagged protein in insect cells using a baculovirus expression system	B	BAO_0000219	cell-based format	None	None	None	None	None	CHEMBL258	Tyrosine-protein kinase LCK	Homo sapiens	SINGLE PROTEIN	CHEMBL1136079	1	Scientific Literature	Bioorg. Med. Chem. Lett.	2003	None
CHEMBL112421		0	268.27	0	2.33	10h	Nc1ccc(-c2cc(=O)c3cc(O)cc(N)c3o2)cc1	IC50	'='	117000.0	nM		Outside typical range		UO_0000065					False	CHEMBL762243	In vitro inhibition of protein-tyrosine activity of p56lck enzyme in presence of 50 uM ATP	B	BAO_0000357	single protein format	None	None	None	None	None	CHEMBL258	Tyrosine-protein kinase LCK	Homo sapiens	SINGLE PROTEIN	CHEMBL1127357	1	Scientific Literature	J. Med. Chem.	1994	None
CHEMBL255427		0	503.99	2	5.11	15	Cn1c2cc(OCCCN3CCCC3)c(O)cc2c2c3c(c(-c4ccccc4Cl)cc21)C(=O)NC3=O	Inhibition	'='	2.0	%				UO_0000187					False	CHEMBL949203	Inhibition of Lck at 10 uM	B	BAO_0000357	single protein format	None	None	None	None	None	CHEMBL258	Tyrosine-protein kinase LCK	Homo sapiens	SINGLE PROTEIN	CHEMBL1143190	1	Scientific Literature	Bioorg. Med. Chem. Lett.	2008	None
CHEMBL306012		0	300.79	0	4.09	3	CC(C)(C)n1cc(-c2ccc(Cl)cc2)c2c(N)ncnc21	IC50	'='	220.0	nM	6.66			UO_0000065	22.13	0.43	2.57	11.74	False	CHEMBL842023	Inhibition of p56 Lck tyrosine kinase at 5 uM ATP	B	BAO_0000357	single protein format	Homo sapiens	None	None	None	None	CHEMBL258	Tyrosine-protein kinase LCK	Homo sapiens	SINGLE PROTEIN	CHEMBL1132739	1	Scientific Literature	Bioorg. Med. Chem. Lett.	2000	None
CHEMBL55496		0	498.65	0	2.68	3n	CNS(=O)(=O)c1ccc2c(c1)/C(=C/c1[nH]c3c(c1CCCN1CCC(O)CC1)CCCC3)C(=O)N2	IC50	'='	300.0	nM	6.52			UO_0000065	13.08	0.25	3.84	5.70	False	CHEMBL706271	Inhibitory activity against Lck tyrosine kinase	B	BAO_0000357	single protein format	None	None	None	None	None	CHEMBL258	Tyrosine-protein kinase LCK	Homo sapiens	SINGLE PROTEIN	CHEMBL1146690	1	Scientific Literature	Bioorg. Med. Chem. Lett.	2004	None
CHEMBL69129		0	386.45	0	4.56	8	Nc1ncnc2c1c(-c1ccc(Oc3ccccc3)cc1)cn2C1CCC(O)C1	IC50	'='	5.0	nM	8.30			UO_0000065	21.48	0.39	3.74	9.63	False	CHEMBL842019	Inhibition of p56 Lck tyrosine kinase at 1 mM ATP	B	BAO_0000357	single protein format	Homo sapiens	None	None	None	None	CHEMBL258	Tyrosine-protein kinase LCK	Homo sapiens	SINGLE PROTEIN	CHEMBL1132739	1	Scientific Literature	Bioorg. Med. Chem. Lett.	2000	None
CHEMBL395665		0	580.76	2	6.17	26	COc1cc(-c2csc3c(/C=C/CN[C@H]4CC[C@H](N)CC4)cnc(N)c23)ccc1NC(=O)c1cc2ccccc2n1C	IC50	'='	110.0	nM	6.96			UO_0000065	11.98	0.23	0.79	5.79	False	CHEMBL897107	Inhibition of Lck	B	BAO_0000357	single protein format	None	None	None	None	None	CHEMBL258	Tyrosine-protein kinase LCK	Homo sapiens	SINGLE PROTEIN	CHEMBL1148846	1	Scientific Literature	Bioorg. Med. Chem. Lett.	2007	None
CHEMBL84954		0	374.19	0	4.84	L38	O=[N+]([O-])c1cccc2c1nc(Nc1c(Cl)cccc1Cl)c1cncn12	IC50	'='	24.0	nM	7.62			UO_0000065	20.36	0.42	2.78	8.93	False	CHEMBL841201	Evaluated for inhibition of human p56 Lck tyrosine kinase	B	BAO_0000357	single protein format	None	None	None	None	None	CHEMBL258	Tyrosine-protein kinase LCK	Homo sapiens	SINGLE PROTEIN	CHEMBL1137075	1	Scientific Literature	J. Med. Chem.	2004	None
CHEMBL71785		0	307.15	0	3.31	19	Oc1ccc(/C=N/Nc2ccc(Br)cc2)cc1O	IC50	'='	599000.0	nM		Outside typical range		UO_0000065					False	CHEMBL818321	Inhibitory concentration against phosphorylation of angiotensin I catalyzed by protein-tyrosine kinase p56lck	B	BAO_0000357	single protein format	None	None	None	None	None	CHEMBL258	Tyrosine-protein kinase LCK	Homo sapiens	SINGLE PROTEIN	CHEMBL1125983	1	Scientific Literature	Bioorg. Med. Chem. Lett.	1991	None
CHEMBL284861		0	222.27	0	0.66	43	Cn1sc(=O)n(Cc2ccccc2)c1=O	Inhibition	'='	35.0	%				UO_0000187					False	CHEMBL920010	Inhibition of protein kinase p56 at 10 uM	B	BAO_0000357	single protein format	Homo sapiens	None	None	None	None	CHEMBL258	Tyrosine-protein kinase LCK	Homo sapiens	SINGLE PROTEIN	CHEMBL1139464	1	Scientific Literature	J. Med. Chem.	2005	None
CHEMBL28134		0	308.77	0	4.59	12b	Cc1ncn2c1c(Nc1ccccc1Cl)nc1ccccc12	IC50	'='	30.0	nM	7.52			UO_0000065	24.36	0.47	2.93	17.82	True	CHEMBL842071	Inhibitory activity against recombinant p56 Lck tyrosine kinase expressed as a His-tagged protein in insect cells using a baculovirus expression system	B	BAO_0000219	cell-based format	None	None	None	None	None	CHEMBL258	Tyrosine-protein kinase LCK	Homo sapiens	SINGLE PROTEIN	CHEMBL1135109	1	Scientific Literature	Bioorg. Med. Chem. Lett.	2002	None
CHEMBL84808		0	334.16	0	3.74	21	Nc1ccc2c(c1)C(=O)/C(=C/c1cc(Cl)c(O)c(Cl)c1)C2=O	IC50	'='	102.0	nM	6.99			UO_0000065	20.92	0.43	3.25	8.70	False	CHEMBL842076	Inhibition of p56 Lck tyrosine kinase	B	BAO_0000357	single protein format	None	None	None	None	None	CHEMBL258	Tyrosine-protein kinase LCK	Homo sapiens	SINGLE PROTEIN	CHEMBL1130961	1	Scientific Literature	Bioorg. Med. Chem. Lett.	1998	None
CHEMBL259744		0	324.39	0	2.30	9	CN(C)CCCC(=O)Nc1n[nH]c2nnc(-c3ccccc3)cc12	Inhibition	'='	35.0	%				UO_0000187					False	CHEMBL842641	inhibition of LCK in presence of 10 uM ATP	B	BAO_0000357	single protein format	Homo sapiens	None	None	None	None	CHEMBL258	Tyrosine-protein kinase LCK	Homo sapiens	SINGLE PROTEIN	CHEMBL1136434	1	Scientific Literature	Bioorg. Med. Chem. Lett.	2003	None
CHEMBL340322		0	440.36	1	5.43	7d	Cc1cc(Br)cc(C)c1NC(=O)c1sc(NC(=O)OC(C)(C)C)nc1C	IC50	'='	1400.0	nM	5.85			UO_0000065	13.29	0.31	0.42	7.29	True	CHEMBL841397	Inhibition of human p56 Lck tyrosine kinase	B	BAO_0000357	single protein format	Homo sapiens	None	None	None	None	CHEMBL258	Tyrosine-protein kinase LCK	Homo sapiens	SINGLE PROTEIN	CHEMBL1136358	1	Scientific Literature	Bioorg. Med. Chem. Lett.	2003	None
CHEMBL86228		0	409.08	0	4.32	24	Nc1ccc2c(c1)C/C(=C\c1cc(Br)c(O)c(Br)c1)C2=O	IC50	'='	5000.0	nM	5.30			UO_0000065	12.96	0.34	0.98	8.37	False	CHEMBL842076	Inhibition of p56 Lck tyrosine kinase	B	BAO_0000357	single protein format	None	None	None	None	None	CHEMBL258	Tyrosine-protein kinase LCK	Homo sapiens	SINGLE PROTEIN	CHEMBL1130961	1	Scientific Literature	Bioorg. Med. Chem. Lett.	1998	None
CHEMBL402818		0	437.57	1	6.43	29	Cc1c(Nc2c(C#N)cnc3sc(-c4cccc(CN(C)C)c4)cc23)ccc2[nH]ccc12	IC50	'='	28.0	nM	7.55			UO_0000065	17.26	0.32	1.12	11.15	True	CHEMBL927986	Inhibition of Lck	B	BAO_0000357	single protein format	None	None	None	None	None	CHEMBL258	Tyrosine-protein kinase LCK	Homo sapiens	SINGLE PROTEIN	CHEMBL1145639	1	Scientific Literature	Bioorg. Med. Chem. Lett.	2008	None
CHEMBL297363		0	540.67	1	4.07	4	COc1cc(-c2nn([C@H]3CC[C@H](N4CCN(C)CC4)CC3)c3ncnc(N)c23)ccc1NC(=O)c1ccccc1	IC50	'='	93.0	nM	7.03			UO_0000065	13.01	0.24	2.96	6.14	False	CHEMBL841203	Inhibition of p56 Lck tyrosine kinase activity with 1 mM ATP and biotinylated lck peptide	B	BAO_0000357	single protein format	Homo sapiens	None	None	None	None	CHEMBL258	Tyrosine-protein kinase LCK	Homo sapiens	SINGLE PROTEIN	CHEMBL1146742	1	Scientific Literature	Bioorg. Med. Chem. Lett.	2004	None
CHEMBL28632		0	288.35	0	4.24	7r	Cc1cccc(C)c1Nc1nc2ccccc2n2cncc12	IC50	'='	16.0	nM	7.80			UO_0000065	27.04	0.48	3.56	18.46	True	CHEMBL842071	Inhibitory activity against recombinant p56 Lck tyrosine kinase expressed as a His-tagged protein in insect cells using a baculovirus expression system	B	BAO_0000219	cell-based format	None	None	None	None	None	CHEMBL258	Tyrosine-protein kinase LCK	Homo sapiens	SINGLE PROTEIN	CHEMBL1135109	1	Scientific Literature	Bioorg. Med. Chem. Lett.	2002	None
CHEMBL69179		0	242.28	0	2.85	7	COc1ccc(/C=N/Nc2ccccc2)cc1O	IC50	'='	2106000.0	nM		Outside typical range		UO_0000065					False	CHEMBL818321	Inhibitory concentration against phosphorylation of angiotensin I catalyzed by protein-tyrosine kinase p56lck	B	BAO_0000357	single protein format	None	None	None	None	None	CHEMBL258	Tyrosine-protein kinase LCK	Homo sapiens	SINGLE PROTEIN	CHEMBL1125983	1	Scientific Literature	Bioorg. Med. Chem. Lett.	1991	None
CHEMBL1088752	LOSMAPIMOD	3	383.47	0	3.86	2	Cc1c(F)cc(C(=O)NC2CC2)cc1-c1ccc(C(=O)NCC(C)(C)C)cn1	Inhibition						Not Active						False	CHEMBL1785288	Inhibition of human LCK	B	BAO_0000357	single protein format	Homo sapiens	None	None	None	None	CHEMBL258	Tyrosine-protein kinase LCK	Homo sapiens	SINGLE PROTEIN	CHEMBL1781916	1	Scientific Literature	J. Med. Chem.	2009	None
CHEMBL84877		0	379.90	1	5.43	L50	CCN(CC)c1ccc2c(c1)nc(Nc1c(C)cccc1Cl)c1cncn12	IC50	'='	9.0	nM	8.05			UO_0000065	21.18	0.41	2.62	17.70	True	CHEMBL841201	Evaluated for inhibition of human p56 Lck tyrosine kinase	B	BAO_0000357	single protein format	None	None	None	None	None	CHEMBL258	Tyrosine-protein kinase LCK	Homo sapiens	SINGLE PROTEIN	CHEMBL1137075	1	Scientific Literature	J. Med. Chem.	2004	None
CHEMBL220482		0	465.48	0	4.72	6e	Nc1ncc(C#Cc2cccc(C(=O)Nc3cc(C(F)(F)F)ccc3N3CCCCC3)c2)cn1	IC50	'='	410.0	nM	6.39			UO_0000065	13.72	0.26	1.67	7.59	False	CHEMBL910168	Inhibition of LCK	B	BAO_0000357	single protein format	Homo sapiens	None	None	None	None	CHEMBL258	Tyrosine-protein kinase LCK	Homo sapiens	SINGLE PROTEIN	CHEMBL1141381	1	Scientific Literature	J. Med. Chem.	2007	None
CHEMBL385698		0	403.90	0	3.90	12p	Cc1cccc(Cl)c1NC(=O)c1cnc(Nc2cccc(NCCO)n2)s1	IC50	'<'	0.2	nM				UO_0000065					False	CHEMBL910552	Inhibition of human Lck in presence of ATP	B	BAO_0000357	single protein format	Homo sapiens	None	None	None	None	CHEMBL258	Tyrosine-protein kinase LCK	Homo sapiens	SINGLE PROTEIN	CHEMBL1137331	1	Scientific Literature	J. Med. Chem.	2006	None
CHEMBL385937		0	422.41	1	5.46	1	Cc1ccc(C(=O)Nc2cccc(C(F)(F)F)c2)cc1-c1ccc2nc(N)ncc2c1	IC50	'='	0.2	nM	9.70			UO_0000065	22.96	0.43	4.24	11.99	True	CHEMBL913225	Inhibition of Lck by HTRF kinase assay	B	BAO_0000357	single protein format	Homo sapiens	None	None	None	None	CHEMBL258	Tyrosine-protein kinase LCK	Homo sapiens	SINGLE PROTEIN	CHEMBL1149344	1	Scientific Literature	J. Med. Chem.	2006	None
CHEMBL215892		0	422.41	1	5.46	44	Cc1c(C(=O)Nc2cccc(C(F)(F)F)c2)cccc1-c1ccc2nc(N)ncc2c1	IC50	'='	200.0	nM	6.70			UO_0000065	15.86	0.30	1.24	8.28	False	CHEMBL913225	Inhibition of Lck by HTRF kinase assay	B	BAO_0000357	single protein format	Homo sapiens	None	None	None	None	CHEMBL258	Tyrosine-protein kinase LCK	Homo sapiens	SINGLE PROTEIN	CHEMBL1149344	1	Scientific Literature	J. Med. Chem.	2006	None
CHEMBL212953		0	564.61	2	6.20	36	CCN(CC)CC(=O)Nc1ccc(C(F)(F)F)cc1NC(=O)c1ccc(C)c(-c2ccc3nc(NC)ncc3c2)c1	IC50	'='	0.5	nM	9.30			UO_0000065	16.47	0.31	3.10	9.37	False	CHEMBL913225	Inhibition of Lck by HTRF kinase assay	B	BAO_0000357	single protein format	Homo sapiens	None	None	None	None	CHEMBL258	Tyrosine-protein kinase LCK	Homo sapiens	SINGLE PROTEIN	CHEMBL1149344	1	Scientific Literature	J. Med. Chem.	2006	None
CHEMBL81403		0	296.28	0	2.58	9TO	N=c1oc2c(O)cccc2cc1C(=O)Nc1ccccc1O	IC50	'='	1.2	ug.mL-1				UO_0000274					False	CHEMBL842068	Inhibitory activity against p56 Lck tyrosine kinase	B	BAO_0000357	single protein format	None	None	None	None	None	CHEMBL258	Tyrosine-protein kinase LCK	Homo sapiens	SINGLE PROTEIN	CHEMBL1152042	1	Scientific Literature	Bioorg. Med. Chem. Lett.	1995	None
CHEMBL67320		0	271.32	0	3.28	3a	COc1cc(/C=C/c2ccncc2)cc(OC)c1OC	IC50	'='	2285000.0	nM		Outside typical range		UO_0000065					False	CHEMBL818320	Inhibition of angiotensin I phosphorylation catalyzed by the protein-tyrosine kinase p56 lck partially purified from bovine thymus.	B	BAO_0000357	single protein format	None	None	None	None	None	CHEMBL258	Tyrosine-protein kinase LCK	Homo sapiens	SINGLE PROTEIN	CHEMBL1125982	1	Scientific Literature	Bioorg. Med. Chem. Lett.	1991	None
CHEMBL383275		0	434.50	0	3.74	10c	Cc1ccc(O)cc1NC(=O)N(C)c1cc(Nc2ccc(N3CCOCC3)cc2)ncn1	IC50	'='	4.0	nM	8.40			UO_0000065	19.33	0.36	4.66	8.17	False	CHEMBL864124	Inhibition of Lck	B	BAO_0000357	single protein format	Homo sapiens	None	None	None	None	CHEMBL258	Tyrosine-protein kinase LCK	Homo sapiens	SINGLE PROTEIN	CHEMBL1138945	1	Scientific Literature	Bioorg. Med. Chem. Lett.	2006	None
CHEMBL212632		0	486.41	0	4.95	7f	CN1CCN(c2ccc(Nc3cc(N(C)C(=O)Nc4c(Cl)cccc4Cl)ncn3)cc2)CC1	IC50	'='	6.0	nM	8.22			UO_0000065	16.90	0.34	3.27	10.73	False	CHEMBL864124	Inhibition of Lck	B	BAO_0000357	single protein format	Homo sapiens	None	None	None	None	CHEMBL258	Tyrosine-protein kinase LCK	Homo sapiens	SINGLE PROTEIN	CHEMBL1138945	1	Scientific Literature	Bioorg. Med. Chem. Lett.	2006	None
CHEMBL207333		0	424.94	1	5.39	7b	CCN(CC)c1ccc(Nc2cc(N(C)C(=O)Nc3ccccc3Cl)ncn2)cc1	IC50	'='	3130.0	nM	5.50			UO_0000065	12.95	0.25	0.11	7.50	False	CHEMBL864124	Inhibition of Lck	B	BAO_0000357	single protein format	Homo sapiens	None	None	None	None	CHEMBL258	Tyrosine-protein kinase LCK	Homo sapiens	SINGLE PROTEIN	CHEMBL1138945	1	Scientific Literature	Bioorg. Med. Chem. Lett.	2006	None
CHEMBL288143		0	281.32	0	2.76	5	CCCC(=O)Nc1n[nH]c2nnc(-c3ccccc3)cc12	Inhibition	'='	0.0	%				UO_0000187					False	CHEMBL842641	inhibition of LCK in presence of 10 uM ATP	B	BAO_0000357	single protein format	Homo sapiens	None	None	None	None	CHEMBL258	Tyrosine-protein kinase LCK	Homo sapiens	SINGLE PROTEIN	CHEMBL1136434	1	Scientific Literature	Bioorg. Med. Chem. Lett.	2003	None
CHEMBL386745		0	324.41	0	4.15	12d	Cc1cccc(C)c1NC(=O)c1cnc(Nc2ccccn2)s1	IC50	'='	1.2	nM	8.92			UO_0000065	27.50	0.53	4.77	13.33	False	CHEMBL910552	Inhibition of human Lck in presence of ATP	B	BAO_0000357	single protein format	Homo sapiens	None	None	None	None	CHEMBL258	Tyrosine-protein kinase LCK	Homo sapiens	SINGLE PROTEIN	CHEMBL1137331	1	Scientific Literature	J. Med. Chem.	2006	None
CHEMBL189675		0	344.83	0	4.50	12b	Cc1cccc(Cl)c1NC(=O)c1cnc(Nc2cccnc2)s1	IC50	'='	6.7	nM	8.17			UO_0000065	23.70	0.49	3.67	12.22	False	CHEMBL910552	Inhibition of human Lck in presence of ATP	B	BAO_0000357	single protein format	Homo sapiens	None	None	None	None	CHEMBL258	Tyrosine-protein kinase LCK	Homo sapiens	SINGLE PROTEIN	CHEMBL1137331	1	Scientific Literature	J. Med. Chem.	2006	None
CHEMBL375819		0	382.35	0	3.73	6b	Nc1ncc(C#Cc2cccc(C(=O)Nc3cccc(C(F)(F)F)c3)c2)cn1	IC50	'='	19.0	nM	7.72			UO_0000065	20.19	0.38	3.99	9.54	False	CHEMBL910168	Inhibition of LCK	B	BAO_0000357	single protein format	Homo sapiens	None	None	None	None	CHEMBL258	Tyrosine-protein kinase LCK	Homo sapiens	SINGLE PROTEIN	CHEMBL1141381	1	Scientific Literature	J. Med. Chem.	2007	None
CHEMBL288812		0	363.47	0	4.35	22	Cn1nc(C(C)(C)C)cc1NC(=O)Nc1ccc(Cc2ccncc2)cc1	Inhibition	'='	8.0	%				UO_0000187					False	CHEMBL823230	Inhibition of p59 Lck tyrosine kinase at 10 uM	B	BAO_0000357	single protein format	None	None	None	None	None	CHEMBL258	Tyrosine-protein kinase LCK	Homo sapiens	SINGLE PROTEIN	CHEMBL1135137	1	Scientific Literature	Bioorg. Med. Chem. Lett.	2002	None
CHEMBL353936		0	299.24	0	2.78	16d	O=c1cc(-c2ccc([N+](=O)[O-])cc2)oc2cc(O)cc(O)c12	IC50	'>'	2000000.0	nM		Outside typical range		UO_0000065					False	CHEMBL819754	Ability to inhibit protein-tyrosine kinase activity of p56lck (isolated from bovine thymus) in vitro.	B	BAO_0000357	single protein format	None	None	None	None	None	CHEMBL258	Tyrosine-protein kinase LCK	Homo sapiens	SINGLE PROTEIN	CHEMBL1125256	1	Scientific Literature	J. Med. Chem.	1991	None
CHEMBL304113		0	389.42	0	4.96	22	CC(C)n1cc(-c2ccc(Oc3ccccc3[N+](=O)[O-])cc2)c2c(N)ncnc21	IC50	'='	38.0	nM	7.42			UO_0000065	19.05	0.35	2.46	6.80	False	CHEMBL842016	Inhibition of p56 Lck tyrosine kinase (catalytic domain)	B	BAO_0000357	single protein format	None	None	None	None	None	CHEMBL258	Tyrosine-protein kinase LCK	Homo sapiens	SINGLE PROTEIN	CHEMBL1132740	1	Scientific Literature	Bioorg. Med. Chem. Lett.	2000	None
CHEMBL186564		0	373.87	0	4.51	12n	Cc1cc(C)nc(Nc2ncc(C(=O)Nc3c(C)cccc3Cl)s2)n1	IC50	'='	50.0	nM	7.30			UO_0000065	19.53	0.40	2.79	9.15	False	CHEMBL910552	Inhibition of human Lck in presence of ATP	B	BAO_0000357	single protein format	Homo sapiens	None	None	None	None	CHEMBL258	Tyrosine-protein kinase LCK	Homo sapiens	SINGLE PROTEIN	CHEMBL1137331	1	Scientific Literature	J. Med. Chem.	2006	None
CHEMBL405630		0	325.40	0	3.55	12g	Cc1cccc(C)c1NC(=O)c1cnc(Nc2cccnn2)s1	IC50	'='	0.3	nM	9.52			UO_0000065	29.27	0.57	5.97	11.93	False	CHEMBL910552	Inhibition of human Lck in presence of ATP	B	BAO_0000357	single protein format	Homo sapiens	None	None	None	None	CHEMBL258	Tyrosine-protein kinase LCK	Homo sapiens	SINGLE PROTEIN	CHEMBL1137331	1	Scientific Literature	J. Med. Chem.	2006	None
CHEMBL291759		0	569.73	1	2.41	3l	CCOC(=O)CN1CCN(CCCc2c(/C=C3\C(=O)Nc4ccc(S(=O)(=O)NC)cc43)[nH]c3c2CCCC3)CC1	IC50	'='	600.0	nM	6.22			UO_0000065	10.92	0.21	3.81	5.02	False	CHEMBL706271	Inhibitory activity against Lck tyrosine kinase	B	BAO_0000357	single protein format	None	None	None	None	None	CHEMBL258	Tyrosine-protein kinase LCK	Homo sapiens	SINGLE PROTEIN	CHEMBL1146690	1	Scientific Literature	Bioorg. Med. Chem. Lett.	2004	None
CHEMBL257995		0	318.40	0	2.62	6b	Cc1ccc(C(N)=O)cc1NC(=O)c1cnc(NC(C)C)s1	IC50	'>'	50000.0	nM				UO_0000065					False	CHEMBL929949	Inhibition of Lck	B	BAO_0000357	single protein format	None	None	None	None	None	CHEMBL258	Tyrosine-protein kinase LCK	Homo sapiens	SINGLE PROTEIN	CHEMBL1141541	1	Scientific Literature	Bioorg. Med. Chem. Lett.	2008	None
CHEMBL215289		0	644.75	2	6.35	44	COc1ccc(N(C(=O)Oc2c(C)cccc2C)c2ccnc(Nc3ccc(OCCCN4CCN(C)CC4)c(F)c3)n2)c(OC)c1	IC50	'='	1.0	nM	9.00			UO_0000065	13.96	0.26	2.65	8.87	False	CHEMBL870977	Inhibition of Lck in presence of 0.5 uM ATP by HTRF kinase assay	B	BAO_0000357	single protein format	Homo sapiens	None	None	None	None	CHEMBL258	Tyrosine-protein kinase LCK	Homo sapiens	SINGLE PROTEIN	CHEMBL1145338	1	Scientific Literature	J. Med. Chem.	2006	None
CHEMBL253881		0	535.56	1	3.61	10j	NC1CCN(Cc2ccn3ncnc(Oc4ccc(NC(=O)NC(=O)Cc5ccc(F)cc5)cc4F)c23)CC1	IC50	'>'	5000.0	nM				UO_0000065					False	CHEMBL928655	Inhibition of lck	B	BAO_0000357	single protein format	None	None	None	None	None	CHEMBL258	Tyrosine-protein kinase LCK	Homo sapiens	SINGLE PROTEIN	CHEMBL1141528	1	Scientific Literature	Bioorg. Med. Chem. Lett.	2008	None
CHEMBL28787		0	440.93	1	5.29	12i	COc1ccc2c(nc(Nc3c(C)cccc3Cl)c3cnc(C(O)C(C)C)n32)c1OC	IC50	'='	238.0	nM	6.62			UO_0000065	15.02	0.29	1.33	8.19	True	CHEMBL842071	Inhibitory activity against recombinant p56 Lck tyrosine kinase expressed as a His-tagged protein in insect cells using a baculovirus expression system	B	BAO_0000219	cell-based format	None	None	None	None	None	CHEMBL258	Tyrosine-protein kinase LCK	Homo sapiens	SINGLE PROTEIN	CHEMBL1135109	1	Scientific Literature	Bioorg. Med. Chem. Lett.	2002	None
CHEMBL553336		0	292.50	0	3.60	7	O=C(O)c1cnc2c(Cl)cc(Cl)c(Cl)c2c1O	Activity	'='	87.0	%				UO_0000187					False	CHEMBL908913	Residual activity of p56LCK at 10 uM in presence of 100 uM ATP relative to control	B	BAO_0000357	single protein format	Homo sapiens	None	None	None	None	CHEMBL258	Tyrosine-protein kinase LCK	Homo sapiens	SINGLE PROTEIN	CHEMBL1137306	1	Scientific Literature	J. Med. Chem.	2006	None
CHEMBL247866		0	442.56	1	5.85	32	CC(C)Nc1ncnc2oc(-c3ccc(OCCN4CCCC4)cc3)c(-c3ccccc3)c12	IC50	'='	36.0	nM	7.44			UO_0000065	16.82	0.31	1.59	11.74	False	CHEMBL902547	Inhibition of Lck	B	BAO_0000357	single protein format	None	None	None	None	None	CHEMBL258	Tyrosine-protein kinase LCK	Homo sapiens	SINGLE PROTEIN	CHEMBL1139142	1	Scientific Literature	Bioorg. Med. Chem. Lett.	2007	None
CHEMBL418392		0	356.25	0	4.80	7b	Brc1ccccc1Sc1nc2ccccc2n2cncc12	IC50	'>'	12500.0	nM				UO_0000065					True	CHEMBL842071	Inhibitory activity against recombinant p56 Lck tyrosine kinase expressed as a His-tagged protein in insect cells using a baculovirus expression system	B	BAO_0000219	cell-based format	None	None	None	None	None	CHEMBL258	Tyrosine-protein kinase LCK	Homo sapiens	SINGLE PROTEIN	CHEMBL1135109	1	Scientific Literature	Bioorg. Med. Chem. Lett.	2002	None
CHEMBL375671		0	526.64	2	5.48	21e	Cc1cc(Nc2ncnc3cnc(N4CCOCC4)cc23)ccc1Oc1ccc(C(=O)NCC(C)(C)C)cc1	Activity	'>'	10.0	uM				UO_0000064					False	CHEMBL887685	Inhibition of LCK	B	BAO_0000357	single protein format	Homo sapiens	None	None	None	None	CHEMBL258	Tyrosine-protein kinase LCK	Homo sapiens	SINGLE PROTEIN	CHEMBL1144645	1	Scientific Literature	Bioorg. Med. Chem. Lett.	2007	None
CHEMBL14762	SELICICLIB	2	354.46	0	3.20	roscovitine	CC[C@H](CO)Nc1nc(NCc2ccccc2)c2ncn(C(C)C)c2n1	Kd						Not Active						False	CHEMBL860915	Average Binding Constant for LCK; NA=Not Active at 10 uM	B	BAO_0000357	single protein format	Homo sapiens	None	None	None	None	CHEMBL258	Tyrosine-protein kinase LCK	Homo sapiens	SINGLE PROTEIN	CHEMBL1144455	1	Scientific Literature	Nat. Biotechnol.	2005	None
CHEMBL27079		0	417.30	0	4.72	54	Cc1nc(O)c2c(ccc3nc(Nc4c(Cl)cccc4Cl)n(C)c32)c1CCO	IC50	'='	27.0	nM	7.57			UO_0000065	18.14	0.37	2.85	9.10	False	CHEMBL841204	Inhibition of p56 Lck tyrosine kinase	B	BAO_0000357	single protein format	None	None	None	None	None	CHEMBL258	Tyrosine-protein kinase LCK	Homo sapiens	SINGLE PROTEIN	CHEMBL1136753	1	Scientific Literature	J. Med. Chem.	2003	None
CHEMBL280565		0	536.46	2	6.79	27	COc1ccc(CNCc2cc3c(C)c(C)nc(O)c3c3c2nc(Nc2c(Cl)cccc2Cl)n3C)cc1	IC50	'='	180.0	nM	6.75			UO_0000065	12.57	0.25	-0.05	8.01	False	CHEMBL841204	Inhibition of p56 Lck tyrosine kinase	B	BAO_0000357	single protein format	None	None	None	None	None	CHEMBL258	Tyrosine-protein kinase LCK	Homo sapiens	SINGLE PROTEIN	CHEMBL1136753	1	Scientific Literature	J. Med. Chem.	2003	None
CHEMBL259084	MLN-8054	1	476.87	1	5.87	MLN-8054	O=C(O)c1ccc(Nc2ncc3c(n2)-c2ccc(Cl)cc2C(c2c(F)cccc2F)=NC3)cc1	Kd	'='	590.0	nM	6.23			UO_0000065	13.06	0.25	0.36	7.12	False	CHEMBL1908710	Binding constant for LCK kinase domain	B	BAO_0000357	single protein format	None	None	None	None	None	CHEMBL258	Tyrosine-protein kinase LCK	Homo sapiens	SINGLE PROTEIN	CHEMBL1908390	1	Scientific Literature	Nat. Biotechnol.	2011	None
CHEMBL202887		0	425.49	0	4.11	13d, GW-788388	O=C(NC1CCOCC1)c1ccc(-c2cc(-c3c[nH]nc3-c3ccccn3)ccn2)cc1	Inhibition	'='	53.0	%				UO_0000187					False	CHEMBL860404	Inhibition of LCK at 10 uM in presence of 100 uM ATP	B	BAO_0000357	single protein format	Homo sapiens	None	None	None	None	CHEMBL258	Tyrosine-protein kinase LCK	Homo sapiens	SINGLE PROTEIN	CHEMBL1146081	1	Scientific Literature	J. Med. Chem.	2006	None
CHEMBL47940		0	370.46	1	5.59	2	Nc1ncnc2c1c(-c1ccc(Oc3ccccc3)cc1)cn2C1CCCC1	IC50	'='	100.0	nM	7.00			UO_0000065	18.90	0.34	1.41	10.61	False	CHEMBL841199	Inhibition of human p56 Lck tyrosine kinase (lck64-509)	B	BAO_0000357	single protein format	Homo sapiens	None	None	None	None	CHEMBL258	Tyrosine-protein kinase LCK	Homo sapiens	SINGLE PROTEIN	CHEMBL1135158	1	Scientific Literature	Bioorg. Med. Chem. Lett.	2002	None
CHEMBL482326	GSK-1030062A	0	505.52	2	5.40	GSK1030062A	COc1cc2ncn(-c3cc(OCc4ccccc4C(F)(F)F)c(C(=O)N(C)C)s3)c2cc1OC	Inhibition	'='	11.23	%				UO_0000187					False	CHEMBL1962133	GSK_PKIS: LCK mean inhibition at 1 uM [Nanosyn]	B	BAO_0000357	single protein format	None	None	None	None	None	CHEMBL258	Tyrosine-protein kinase LCK	Homo sapiens	SINGLE PROTEIN	CHEMBL1961873	16	GSK Published Kinase Inhibitor Set			None
CHEMBL373598		0	447.88	0	3.35	16a	N#Cc1ncc2nc1OCCCCCOc1cc(OCCCO)c(Cl)cc1NC(=O)N2	Ki	'>'	10000.0	nM				UO_0000065					False	CHEMBL914403	Inhibition of LCK	B	BAO_0000357	single protein format	Homo sapiens	None	None	None	None	CHEMBL258	Tyrosine-protein kinase LCK	Homo sapiens	SINGLE PROTEIN	CHEMBL1142994	1	Scientific Literature	J. Med. Chem.	2007	None
CHEMBL223360	LINIFANIB	3	375.41	0	4.90	17p, ABT-869	Cc1ccc(F)c(NC(=O)Nc2ccc(-c3cccc4[nH]nc(N)c34)cc2)c1	IC50	'='	500000.0	nM		Outside typical range		UO_0000065					False	CHEMBL919917	Inhibition of LCK	B	BAO_0000357	single protein format	Homo sapiens	None	None	None	None	CHEMBL258	Tyrosine-protein kinase LCK	Homo sapiens	SINGLE PROTEIN	CHEMBL1142982	1	Scientific Literature	J. Med. Chem.	2007	None
CHEMBL20	ACETAZOLAMIDE	4	222.25	0	-0.86	ACETAZOLAMIDE	CC(=O)Nc1nnc(S(N)(=O)=O)s1	IC50						Not Active (inhibition < 50% @ 10 uM and thus dose-reponse curve not measured)						False	CHEMBL1909206	DRUGMATRIX: Protein Tyrosine Kinase, LCK enzyme inhibition (substrate: Poly(Glu:Tyr))	B	BAO_0000219	cell-based format	None	None	None	Insect cells	None	CHEMBL258	Tyrosine-protein kinase LCK	Homo sapiens	SINGLE PROTEIN	CHEMBL1909046	15	DrugMatrix			None
CHEMBL449081	AGROCLAVINE	0	238.33	0	3.07	(-)2	CC1=C[C@@H]2c3cccc4[nH]cc(c34)C[C@H]2N(C)C1	IC50						Not Active						False	CHEMBL823217	Inhibition of p56 lck autophosphorylation, gamma-[33P]ATP incorporation (Inactive)	B	BAO_0000357	single protein format	None	None	None	None	None	CHEMBL258	Tyrosine-protein kinase LCK	Homo sapiens	SINGLE PROTEIN	CHEMBL1131644	1	Scientific Literature	Bioorg. Med. Chem. Lett.	1998	None
CHEMBL81826		0	280.28	0	2.87	25T	N=c1oc2ccccc2cc1C(=O)Nc1ccc(O)cc1	IC50	'>'	10.0	ug.mL-1				UO_0000274					False	CHEMBL842068	Inhibitory activity against p56 Lck tyrosine kinase	B	BAO_0000357	single protein format	None	None	None	None	None	CHEMBL258	Tyrosine-protein kinase LCK	Homo sapiens	SINGLE PROTEIN	CHEMBL1152042	1	Scientific Literature	Bioorg. Med. Chem. Lett.	1995	None
CHEMBL1487	ATORVASTATIN	4	558.65	2	6.31	ATORVASTATIN	CC(C)c1c(C(=O)Nc2ccccc2)c(-c2ccccc2)c(-c2ccc(F)cc2)n1CC[C@@H](O)C[C@@H](O)CC(=O)O	IC50						Not Active (inhibition < 50% @ 10 uM and thus dose-reponse curve not measured)						False	CHEMBL1909206	DRUGMATRIX: Protein Tyrosine Kinase, LCK enzyme inhibition (substrate: Poly(Glu:Tyr))	B	BAO_0000219	cell-based format	None	None	None	Insect cells	None	CHEMBL258	Tyrosine-protein kinase LCK	Homo sapiens	SINGLE PROTEIN	CHEMBL1909046	15	DrugMatrix			None
CHEMBL29139		0	665.64	1	1.69	31	CC(=O)N[C@@H](Cc1ccc(OP(=O)(O)O)cc1)C(=O)N[C@H]1CCC(=O)N2CCC[C@@H](C(=O)NCc3cccc4ccccc34)N2C1=O	IC50	'='	1900.0	nM	5.72			UO_0000065	8.60	0.17	4.03	2.94	False	CHEMBL841496	Inhibitory activity towards p56 Lck tyrosine kinase SH2 domain using scintillation proximity assay (SPA)	B	BAO_0000357	single protein format	None	None	None	None	None	CHEMBL258	Tyrosine-protein kinase LCK	Homo sapiens	SINGLE PROTEIN	CHEMBL1135110	1	Scientific Literature	Bioorg. Med. Chem. Lett.	2002	None
CHEMBL1836753		0	422.88	0	2.56	13a	O=C(c1ccc(Nc2nccn3c(-c4cn[nH]c4)cnc23)cc1Cl)N1CCNCC1	IC50						Not Determined						False	CHEMBL1839620	Inhibition of LCK	B	BAO_0000357	single protein format	None	None	None	None	None	CHEMBL258	Tyrosine-protein kinase LCK	Homo sapiens	SINGLE PROTEIN	CHEMBL1833859	1	Scientific Literature	Bioorg. Med. Chem. Lett.	2011	None
CHEMBL1836759		0	408.51	0	1.83	14c	Cc1cn2c(-c3cn[nH]c3)cnc2c(N[C@H]2CC[C@H](C(=O)N3CCNCC3)CC2)n1	IC50						Not Determined						False	CHEMBL1839620	Inhibition of LCK	B	BAO_0000357	single protein format	None	None	None	None	None	CHEMBL258	Tyrosine-protein kinase LCK	Homo sapiens	SINGLE PROTEIN	CHEMBL1833859	1	Scientific Literature	Bioorg. Med. Chem. Lett.	2011	None
CHEMBL1836797		0	375.44	0	1.98	15b	Cc1cn2c(-c3cn[nH]c3)cnc2c(Nc2cncc(N3CCNCC3)c2)n1	IC50						Not Determined						False	CHEMBL1839620	Inhibition of LCK	B	BAO_0000357	single protein format	None	None	None	None	None	CHEMBL258	Tyrosine-protein kinase LCK	Homo sapiens	SINGLE PROTEIN	CHEMBL1833859	1	Scientific Literature	Bioorg. Med. Chem. Lett.	2011	None
CHEMBL1836855		0	421.44	0	2.78	21c	Cc1cn2c(-c3cn[nH]c3)cnc2c(Nc2ccc(C(=O)N3CCOCC3)cc2F)n1	IC50	'>'	20000.0	nM				UO_0000065					False	CHEMBL1839620	Inhibition of LCK	B	BAO_0000357	single protein format	None	None	None	None	None	CHEMBL258	Tyrosine-protein kinase LCK	Homo sapiens	SINGLE PROTEIN	CHEMBL1833859	1	Scientific Literature	Bioorg. Med. Chem. Lett.	2011	None
CHEMBL1836813		0	465.95	0	4.08	17i	COC1CCN(C(=O)c2ccc(Nc3nc(C)cn4c(-c5cn[nH]c5)cnc34)cc2Cl)CC1	IC50	'='	10.0	nM	8.00			UO_0000065	17.17	0.33	3.92	7.96	False	CHEMBL1839620	Inhibition of LCK	B	BAO_0000357	single protein format	None	None	None	None	None	CHEMBL258	Tyrosine-protein kinase LCK	Homo sapiens	SINGLE PROTEIN	CHEMBL1833859	1	Scientific Literature	Bioorg. Med. Chem. Lett.	2011	None
CHEMBL45651		0	555.69	1	4.46	7	COc1cc(-c2nn([C@H]3CC[C@H](N4CCN(C)CC4)CC3)c3ncnc(N)c23)ccc1NC(=O)Nc1ccccc1	IC50	'='	209.0	nM	6.68			UO_0000065	12.02	0.22	2.22	5.28	False	CHEMBL701411	Inhibition of human lck kinase.	B	BAO_0000357	single protein format	Homo sapiens	None	None	None	None	CHEMBL258	Tyrosine-protein kinase LCK	Homo sapiens	SINGLE PROTEIN	CHEMBL1135159	1	Scientific Literature	Bioorg. Med. Chem. Lett.	2002	None
CHEMBL66716		0	449.35	1	6.35	3	Nc1ncnc2c1c(-c1ccc(Oc3ccccc3)cc1)c(Br)n2C1CCCC1	IC50	'='	2290.0	nM	5.64			UO_0000065	12.55	0.27	-0.71	8.55	False	CHEMBL842016	Inhibition of p56 Lck tyrosine kinase (catalytic domain)	B	BAO_0000357	single protein format	None	None	None	None	None	CHEMBL258	Tyrosine-protein kinase LCK	Homo sapiens	SINGLE PROTEIN	CHEMBL1132740	1	Scientific Literature	Bioorg. Med. Chem. Lett.	2000	None
CHEMBL397521		0	1312.57	None	None	ARC-659-1b	N=C(N)NCCC[C@H](NC(=O)[C@H](CCCNC(=N)N)NC(=O)[C@H](CCCNC(=N)N)NC(=O)[C@H](CCCNC(=N)N)NC(=O)[C@H](CCCNC(=N)N)NC(=O)[C@H](CCCNC(=N)N)NC(=O)CCCCCNC(=O)[C@@H]1C[C@@H](O)[C@H](n2cnc3c(N)ncnc32)C1)C(N)=O	Activity	'='	63.0	%				UO_0000187					False	CHEMBL899268	Inhibition of Lck assessed as residual activity at 1 uM	B	BAO_0000357	single protein format	None	None	None	None	None	CHEMBL258	Tyrosine-protein kinase LCK	Homo sapiens	SINGLE PROTEIN	CHEMBL1149703	1	Scientific Literature	Bioorg. Med. Chem. Lett.	2007	None
CHEMBL303195		0	359.43	0	4.64	19	CC(C)n1cc(-c2ccc(Oc3ccccc3N)cc2)c2c(N)ncnc21	IC50	'='	5.0	nM	8.30			UO_0000065	23.09	0.42	3.66	9.02	False	CHEMBL842024	Inhibitory activity against p56 Lck tyrosine kinase at a concentration of 5 uM ATP.	B	BAO_0000357	single protein format	None	None	None	None	None	CHEMBL258	Tyrosine-protein kinase LCK	Homo sapiens	SINGLE PROTEIN	CHEMBL1132740	1	Scientific Literature	Bioorg. Med. Chem. Lett.	2000	None
CHEMBL233540		0	628.80	2	7.13	23	COc1cc(-c2csc3c(/C=C/CN4CCN(c5ccccc5)CC4)cnc(N)c23)ccc1NC(=O)c1cc2ccccc2n1C	IC50	'='	2950.0	nM	5.53			UO_0000065	8.79	0.16	-1.60	6.24	False	CHEMBL897107	Inhibition of Lck	B	BAO_0000357	single protein format	None	None	None	None	None	CHEMBL258	Tyrosine-protein kinase LCK	Homo sapiens	SINGLE PROTEIN	CHEMBL1148846	1	Scientific Literature	Bioorg. Med. Chem. Lett.	2007	None
CHEMBL1836843		0	488.98	0	3.97	19b	O=C(c1ccc(Nc2nc(C3CC3)cn3c(-c4cn[nH]c4)cnc23)cc1Cl)N1CCNCC12CC2	IC50	'='	597.0	nM	6.22			UO_0000065	12.73	0.24	2.25	6.03	False	CHEMBL1839620	Inhibition of LCK	B	BAO_0000357	single protein format	None	None	None	None	None	CHEMBL258	Tyrosine-protein kinase LCK	Homo sapiens	SINGLE PROTEIN	CHEMBL1833859	1	Scientific Literature	Bioorg. Med. Chem. Lett.	2011	None
CHEMBL1836754		0	450.93	0	3.12	13b	CCc1cn2c(-c3cn[nH]c3)cnc2c(Nc2ccc(C(=O)N3CCNCC3)c(Cl)c2)n1	IC50	'='	722.0	nM	6.14			UO_0000065	13.62	0.26	3.02	5.95	False	CHEMBL1839620	Inhibition of LCK	B	BAO_0000357	single protein format	None	None	None	None	None	CHEMBL258	Tyrosine-protein kinase LCK	Homo sapiens	SINGLE PROTEIN	CHEMBL1833859	1	Scientific Literature	Bioorg. Med. Chem. Lett.	2011	None
CHEMBL1836863		0	474.54	0	3.70	21f	CC1(C)CNCCN1C(=O)c1ccc(Nc2nc(C3CC3)cn3c(-c4cn[nH]c4)cnc23)c(F)c1	IC50	'='	14114.0	nM	4.85			UO_0000065	10.22	0.19	1.15	4.70	False	CHEMBL1839620	Inhibition of LCK	B	BAO_0000357	single protein format	None	None	None	None	None	CHEMBL258	Tyrosine-protein kinase LCK	Homo sapiens	SINGLE PROTEIN	CHEMBL1833859	1	Scientific Literature	Bioorg. Med. Chem. Lett.	2011	None
CHEMBL521589	BAMBUTEROL	3	367.45	0	2.23	BAMBUTEROL	CN(C)C(=O)Oc1cc(OC(=O)N(C)C)cc(C(O)CNC(C)(C)C)c1	Ki						Not Active (inhibition < 50% @ 10 uM and thus dose-reponse curve not measured)						False	CHEMBL1909206	DRUGMATRIX: Protein Tyrosine Kinase, LCK enzyme inhibition (substrate: Poly(Glu:Tyr))	B	BAO_0000219	cell-based format	None	None	None	Insect cells	None	CHEMBL258	Tyrosine-protein kinase LCK	Homo sapiens	SINGLE PROTEIN	CHEMBL1909046	15	DrugMatrix			None
CHEMBL564201	6-AZAURIDINE	0	245.19	0	-3.46	AZAURIDINE	O=c1cnn([C@@H]2O[C@H](CO)[C@@H](O)[C@H]2O)c(=O)[nH]1	Ki						Not Active (inhibition < 50% @ 10 uM and thus dose-reponse curve not measured)						False	CHEMBL1909206	DRUGMATRIX: Protein Tyrosine Kinase, LCK enzyme inhibition (substrate: Poly(Glu:Tyr))	B	BAO_0000219	cell-based format	None	None	None	Insect cells	None	CHEMBL258	Tyrosine-protein kinase LCK	Homo sapiens	SINGLE PROTEIN	CHEMBL1909046	15	DrugMatrix			None
CHEMBL65	CAMPTOTHECIN	0	348.36	0	2.08	SID399733	CC[C@@]1(O)C(=O)OCc2c1cc1n(c2=O)Cc2cc3ccccc3nc2-1	Ki						Not Active (inhibition < 50% @ 10 uM and thus dose-reponse curve not measured)						False	CHEMBL1909206	DRUGMATRIX: Protein Tyrosine Kinase, LCK enzyme inhibition (substrate: Poly(Glu:Tyr))	B	BAO_0000219	cell-based format	None	None	None	Insect cells	None	CHEMBL258	Tyrosine-protein kinase LCK	Homo sapiens	SINGLE PROTEIN	CHEMBL1909046	15	DrugMatrix			None
CHEMBL1836812		0	451.92	0	3.42	17h	Cc1cn2c(-c3cn[nH]c3)cnc2c(Nc2ccc(C(=O)N3CCC(O)CC3)c(Cl)c2)n1	IC50						Not Determined						False	CHEMBL1839620	Inhibition of LCK	B	BAO_0000357	single protein format	None	None	None	None	None	CHEMBL258	Tyrosine-protein kinase LCK	Homo sapiens	SINGLE PROTEIN	CHEMBL1833859	1	Scientific Literature	Bioorg. Med. Chem. Lett.	2011	None
CHEMBL1836842		0	491.00	0	4.22	19a	CC1(C)CNCCN1C(=O)c1ccc(Nc2nc(C3CC3)cn3c(-c4cn[nH]c4)cnc23)cc1Cl	IC50	'='	180.0	nM	6.75			UO_0000065	13.74	0.26	2.52	6.53	False	CHEMBL1839620	Inhibition of LCK	B	BAO_0000357	single protein format	None	None	None	None	None	CHEMBL258	Tyrosine-protein kinase LCK	Homo sapiens	SINGLE PROTEIN	CHEMBL1833859	1	Scientific Literature	Bioorg. Med. Chem. Lett.	2011	None
CHEMBL1836760		0	465.58	0	4.50	14d	CCOc1cc(Nc2nc(C)cn3c(-c4cn[nH]c4)cnc23)sc1C(=O)N1CCCC(C)C1	IC50	'='	330.0	nM	6.48			UO_0000065	13.92	0.27	1.98	6.45	False	CHEMBL1839620	Inhibition of LCK	B	BAO_0000357	single protein format	None	None	None	None	None	CHEMBL258	Tyrosine-protein kinase LCK	Homo sapiens	SINGLE PROTEIN	CHEMBL1833859	1	Scientific Literature	Bioorg. Med. Chem. Lett.	2011	None
CHEMBL428182		0	535.49	2	0.91	5	CC(=O)N[C@@H](Cc1ccc(OP(=O)(O)O)cc1)C(=O)N[C@@H](CCC(=O)O)C(=O)NCCc1ccccc1	Kd	'='	4000.0	nM	5.40			UO_0000065	10.08	0.20	4.49	2.82	False	CHEMBL841499	Binding affinity against p56 Lck tyrosine kinase SH2 domain was measured using glutathione S-transferase (GST) fusion protein	B	BAO_0000357	single protein format	None	None	None	None	None	CHEMBL258	Tyrosine-protein kinase LCK	Homo sapiens	SINGLE PROTEIN	CHEMBL1132589	1	Scientific Literature	J. Med. Chem.	1999	None
CHEMBL113	CAFFEINE	4	194.19	0	-1.03	CAFFEINE	Cn1c(=O)c2c(ncn2C)n(C)c1=O	IC50						Not Active (inhibition < 50% @ 10 uM and thus dose-reponse curve not measured)						False	CHEMBL1909206	DRUGMATRIX: Protein Tyrosine Kinase, LCK enzyme inhibition (substrate: Poly(Glu:Tyr))	B	BAO_0000219	cell-based format	None	None	None	Insect cells	None	CHEMBL258	Tyrosine-protein kinase LCK	Homo sapiens	SINGLE PROTEIN	CHEMBL1909046	15	DrugMatrix			None
CHEMBL29856		0	260.30	0	3.63	L5	c1ccc(Nc2nc3ccccc3n3cncc23)cc1	IC50	'='	890.0	nM	6.05			UO_0000065	23.24	0.41	2.42	14.33	True	CHEMBL841201	Evaluated for inhibition of human p56 Lck tyrosine kinase	B	BAO_0000357	single protein format	None	None	None	None	None	CHEMBL258	Tyrosine-protein kinase LCK	Homo sapiens	SINGLE PROTEIN	CHEMBL1137075	1	Scientific Literature	J. Med. Chem.	2004	None
CHEMBL323059		0	333.35	0	4.15	L33	Cc1cccc(C)c1Nc1nc2cccc([N+](=O)[O-])c2n2cncc12	IC50	'='	100.0	nM	7.00			UO_0000065	21.00	0.38	2.85	8.20	True	CHEMBL841201	Evaluated for inhibition of human p56 Lck tyrosine kinase	B	BAO_0000357	single protein format	None	None	None	None	None	CHEMBL258	Tyrosine-protein kinase LCK	Homo sapiens	SINGLE PROTEIN	CHEMBL1137075	1	Scientific Literature	J. Med. Chem.	2004	None
CHEMBL82085		0	296.28	0	2.58	9TA	N=c1oc2c(O)cccc2cc1C(=O)Nc1cccc(O)c1	IC50	'='	0.62	ug.mL-1				UO_0000274					False	CHEMBL842068	Inhibitory activity against p56 Lck tyrosine kinase	B	BAO_0000357	single protein format	None	None	None	None	None	CHEMBL258	Tyrosine-protein kinase LCK	Homo sapiens	SINGLE PROTEIN	CHEMBL1152042	1	Scientific Literature	Bioorg. Med. Chem. Lett.	1995	None
CHEMBL104279		0	353.40	0	2.32	Syk_Inhibitor	Cn1cc(/C=C2\C(=O)Nc3ccc(S(N)(=O)=O)cc32)c2ccccc21	Residual Activity	'='	20.0	%				UO_0000187					False	CHEMBL2219245	Millipore: Percentage of residual kinase activity of LCK at 1uM relative to control. Control inhibitor: Staurosporine at 100.0uM. Buffer: 50 mM Tris pH 7.5, 0.1 mM EGTA, 0.1 mM Na3VO4	B	BAO_0000357	single protein format	Homo sapiens	None	None	None	None	CHEMBL258	Tyrosine-protein kinase LCK	Homo sapiens	SINGLE PROTEIN	CHEMBL2218924	1	Scientific Literature	Biochem. J.	2013	None
CHEMBL13045	CHELERYTHRINE	0	348.38	0	3.72	Chelerythrine	COc1ccc2c(c[n+](C)c3c4cc5c(cc4ccc23)OCO5)c1OC	Residual Activity	'='	114.0	%				UO_0000187					False	CHEMBL2219245	Millipore: Percentage of residual kinase activity of LCK at 1uM relative to control. Control inhibitor: Staurosporine at 100.0uM. Buffer: 50 mM Tris pH 7.5, 0.1 mM EGTA, 0.1 mM Na3VO4	B	BAO_0000357	single protein format	Homo sapiens	None	None	None	None	CHEMBL258	Tyrosine-protein kinase LCK	Homo sapiens	SINGLE PROTEIN	CHEMBL2218924	1	Scientific Literature	Biochem. J.	2013	None
CHEMBL1289494	TIVOZANIB	4	454.87	1	5.64	Tivozanib	COc1cc2nccc(Oc3ccc(NC(=O)Nc4cc(C)on4)c(Cl)c3)c2cc1OC	Residual Activity	'='	3.0	%				UO_0000187					False	CHEMBL2219245	Millipore: Percentage of residual kinase activity of LCK at 1uM relative to control. Control inhibitor: Staurosporine at 100.0uM. Buffer: 50 mM Tris pH 7.5, 0.1 mM EGTA, 0.1 mM Na3VO4	B	BAO_0000357	single protein format	Homo sapiens	None	None	None	None	CHEMBL258	Tyrosine-protein kinase LCK	Homo sapiens	SINGLE PROTEIN	CHEMBL2218924	1	Scientific Literature	Biochem. J.	2013	None
CHEMBL226838		0	335.41	0	4.47	SB-505124	Cc1cccc(-c2[nH]c(C(C)(C)C)nc2-c2ccc3c(c2)OCO3)n1	Residual Activity	'='	146.0	%				UO_0000187					False	CHEMBL2219245	Millipore: Percentage of residual kinase activity of LCK at 1uM relative to control. Control inhibitor: Staurosporine at 100.0uM. Buffer: 50 mM Tris pH 7.5, 0.1 mM EGTA, 0.1 mM Na3VO4	B	BAO_0000357	single protein format	Homo sapiens	None	None	None	None	CHEMBL258	Tyrosine-protein kinase LCK	Homo sapiens	SINGLE PROTEIN	CHEMBL2218924	1	Scientific Literature	Biochem. J.	2013	None
CHEMBL77456	TYRPHOSTIN 1	0	184.20	0	2.13	Tyrphostin_A1	COc1ccc(C=C(C#N)C#N)cc1	Residual Activity	'='	106.0	%				UO_0000187					False	CHEMBL2219245	Millipore: Percentage of residual kinase activity of LCK at 1uM relative to control. Control inhibitor: Staurosporine at 100.0uM. Buffer: 50 mM Tris pH 7.5, 0.1 mM EGTA, 0.1 mM Na3VO4	B	BAO_0000357	single protein format	Homo sapiens	None	None	None	None	CHEMBL258	Tyrosine-protein kinase LCK	Homo sapiens	SINGLE PROTEIN	CHEMBL2218924	1	Scientific Literature	Biochem. J.	2013	None
CHEMBL92461		0	307.38	0	4.13	VEGF_Receptor_2_Kinase_Inhibitor_IV	COc1ccc(-c2cnc3c(-c4ccsc4)cnn3c2)cc1	Residual Activity	'='	139.0	%				UO_0000187					False	CHEMBL2219245	Millipore: Percentage of residual kinase activity of LCK at 1uM relative to control. Control inhibitor: Staurosporine at 100.0uM. Buffer: 50 mM Tris pH 7.5, 0.1 mM EGTA, 0.1 mM Na3VO4	B	BAO_0000357	single protein format	Homo sapiens	None	None	None	None	CHEMBL258	Tyrosine-protein kinase LCK	Homo sapiens	SINGLE PROTEIN	CHEMBL2218924	1	Scientific Literature	Biochem. J.	2013	None
CHEMBL261131	DIACYLGLYCEROL KINASE INHIBITOR II	0	489.59	1	5.94	R-59949	O=c1c2ccccc2[nH]c(=S)n1CCN1CCC(=C(c2ccc(F)cc2)c2ccc(F)cc2)CC1	Residual Activity	'='	144.0	%				UO_0000187					False	CHEMBL2219245	Millipore: Percentage of residual kinase activity of LCK at 1uM relative to control. Control inhibitor: Staurosporine at 100.0uM. Buffer: 50 mM Tris pH 7.5, 0.1 mM EGTA, 0.1 mM Na3VO4	B	BAO_0000357	single protein format	Homo sapiens	None	None	None	None	CHEMBL258	Tyrosine-protein kinase LCK	Homo sapiens	SINGLE PROTEIN	CHEMBL2218924	1	Scientific Literature	Biochem. J.	2013	None
CHEMBL383899	ANILINOPYRIMIDINE1	0	413.40	1	5.33	Aurora_Kinase_Inhibitor_III	O=C(Nc1cccc(Nc2nccc(Nc3cccc(C(F)(F)F)c3)n2)c1)C1CC1	Residual Activity	'='	73.0	%				UO_0000187					False	CHEMBL2219245	Millipore: Percentage of residual kinase activity of LCK at 1uM relative to control. Control inhibitor: Staurosporine at 100.0uM. Buffer: 50 mM Tris pH 7.5, 0.1 mM EGTA, 0.1 mM Na3VO4	B	BAO_0000357	single protein format	Homo sapiens	None	None	None	None	CHEMBL258	Tyrosine-protein kinase LCK	Homo sapiens	SINGLE PROTEIN	CHEMBL2218924	1	Scientific Literature	Biochem. J.	2013	None
CHEMBL71191		0	266.30	0	3.31	Tyrphostin AG-1296	COc1cc2ncc(-c3ccccc3)nc2cc1OC	Residual Activity	'='	118.0	%				UO_0000187					False	CHEMBL2219245	Millipore: Percentage of residual kinase activity of LCK at 1uM relative to control. Control inhibitor: Staurosporine at 100.0uM. Buffer: 50 mM Tris pH 7.5, 0.1 mM EGTA, 0.1 mM Na3VO4	B	BAO_0000357	single protein format	Homo sapiens	None	None	None	None	CHEMBL258	Tyrosine-protein kinase LCK	Homo sapiens	SINGLE PROTEIN	CHEMBL2218924	1	Scientific Literature	Biochem. J.	2013	None
CHEMBL38380	FASUDIL	3	291.38	0	1.22	HA-1077	O=S(=O)(c1cccc2cnccc12)N1CCCNCC1	Residual Activity	'='	98.0	%				UO_0000187					False	CHEMBL2219245	Millipore: Percentage of residual kinase activity of LCK at 1uM relative to control. Control inhibitor: Staurosporine at 100.0uM. Buffer: 50 mM Tris pH 7.5, 0.1 mM EGTA, 0.1 mM Na3VO4	B	BAO_0000357	single protein format	Homo sapiens	None	None	None	None	CHEMBL258	Tyrosine-protein kinase LCK	Homo sapiens	SINGLE PROTEIN	CHEMBL2218924	1	Scientific Literature	Biochem. J.	2013	None
CHEMBL281948	K-252A	0	467.48	0	3.66	K252a	COC(=O)[C@@]1(O)C[C@H]2O[C@]1(C)n1c3ccccc3c3c4c(c5c6ccccc6n2c5c31)C(=O)NC4	Residual Activity	'='	2.0	%				UO_0000187					False	CHEMBL2219245	Millipore: Percentage of residual kinase activity of LCK at 1uM relative to control. Control inhibitor: Staurosporine at 100.0uM. Buffer: 50 mM Tris pH 7.5, 0.1 mM EGTA, 0.1 mM Na3VO4	B	BAO_0000357	single protein format	Homo sapiens	None	None	None	None	CHEMBL258	Tyrosine-protein kinase LCK	Homo sapiens	SINGLE PROTEIN	CHEMBL2218924	1	Scientific Literature	Biochem. J.	2013	None
CHEMBL408982		0	249.34	0	3.06	TG003	CCN1/C(=C/C(C)=O)Sc2ccc(OC)cc21	Residual Activity	'='	81.0	%				UO_0000187					False	CHEMBL2219245	Millipore: Percentage of residual kinase activity of LCK at 1uM relative to control. Control inhibitor: Staurosporine at 100.0uM. Buffer: 50 mM Tris pH 7.5, 0.1 mM EGTA, 0.1 mM Na3VO4	B	BAO_0000357	single protein format	Homo sapiens	None	None	None	None	CHEMBL258	Tyrosine-protein kinase LCK	Homo sapiens	SINGLE PROTEIN	CHEMBL2218924	1	Scientific Literature	Biochem. J.	2013	None
CHEMBL165	RESVERATROL	3	228.25	0	2.97	9h	Oc1ccc(/C=C/c2cc(O)cc(O)c2)cc1	IC50	'='	112000.0	nM		Outside typical range		UO_0000065					False	CHEMBL765997	Tested in vitro for the inhibition of protein-tyrosine kinase p56lck using angiotensin I (1.2 mM) and [gamma-32P]-ATP (50 pM)	B	BAO_0000357	single protein format	None	None	None	None	None	CHEMBL258	Tyrosine-protein kinase LCK	Homo sapiens	SINGLE PROTEIN	CHEMBL1126838	1	Scientific Literature	J. Med. Chem.	1993	None
CHEMBL288312		0	325.30	0	2.16	(+/-)-2	CC(=O)N1CC2CCC(C)(C1)c1ccc(OP(=O)(O)O)cc12	ID50	'>'	3.0	mM		Non standard unit for type		UO_0000063					False	CHEMBL841498	In vitro binding to p56 Lck SH2 domain	B	BAO_0000357	single protein format	None	None	None	None	None	CHEMBL258	Tyrosine-protein kinase LCK	Homo sapiens	SINGLE PROTEIN	CHEMBL1128673	1	Scientific Literature	J. Med. Chem.	1995	None
CHEMBL278041	SB-202190	0	331.35	0	4.65	SB-202190	Oc1ccc(-c2nc(-c3ccc(F)cc3)c(-c3ccncc3)[nH]2)cc1	Kd						Not Active						False	CHEMBL860915	Average Binding Constant for LCK; NA=Not Active at 10 uM	B	BAO_0000357	single protein format	Homo sapiens	None	None	None	None	CHEMBL258	Tyrosine-protein kinase LCK	Homo sapiens	SINGLE PROTEIN	CHEMBL1144455	1	Scientific Literature	Nat. Biotechnol.	2005	None
CHEMBL334333		0	381.89	1	5.01	7b	Cc1cccc(Cl)c1NC(=O)c1sc(NC(=O)OC(C)(C)C)nc1C	IC50	'='	28000.0	nM	4.55			UO_0000065	11.92	0.25	-0.46	5.67	True	CHEMBL841397	Inhibition of human p56 Lck tyrosine kinase	B	BAO_0000357	single protein format	Homo sapiens	None	None	None	None	CHEMBL258	Tyrosine-protein kinase LCK	Homo sapiens	SINGLE PROTEIN	CHEMBL1136358	1	Scientific Literature	Bioorg. Med. Chem. Lett.	2003	None
CHEMBL200587		0	529.50	1	4.42	3	COc1cc(-c2nn(C3CCNCC3)c3ncnc(N)c23)ccc1NC(=O)c1ccc(C(F)(F)F)cc1F	IC50	'='	80.0	nM	7.10			UO_0000065	13.40	0.26	2.68	5.92	False	CHEMBL864487	Inhibitory activity against lck	B	BAO_0000357	single protein format	Homo sapiens	None	None	None	None	CHEMBL258	Tyrosine-protein kinase LCK	Homo sapiens	SINGLE PROTEIN	CHEMBL1148543	1	Scientific Literature	Bioorg. Med. Chem. Lett.	2006	None
CHEMBL307976		0	275.38	0	3.21	1	Cc1cc(C)c(NC(=O)c2sc(N)nc2C)c(C)c1	IC50	'='	5000.0	nM	5.30			UO_0000065	19.25	0.38	2.09	7.79	True	CHEMBL841397	Inhibition of human p56 Lck tyrosine kinase	B	BAO_0000357	single protein format	Homo sapiens	None	None	None	None	CHEMBL258	Tyrosine-protein kinase LCK	Homo sapiens	SINGLE PROTEIN	CHEMBL1136358	1	Scientific Literature	Bioorg. Med. Chem. Lett.	2003	None
CHEMBL130320		0	361.47	0	4.67	11a	Cc1cc(C)c(NC(=O)c2cnc(NC(=O)OC(C)(C)C)s2)c(C)c1	IC50	'>'	30000.0	nM				UO_0000065					False	CHEMBL842025	Inhibitory activity human Lck(hLck) kinase	B	BAO_0000357	single protein format	None	None	None	None	None	CHEMBL258	Tyrosine-protein kinase LCK	Homo sapiens	SINGLE PROTEIN	CHEMBL1136358	1	Scientific Literature	Bioorg. Med. Chem. Lett.	2003	None
CHEMBL29723		0	631.58	2	0.24	22	CC(=O)N[C@@H](Cc1ccc(OP(=O)(O)O)cc1)C(=O)N[C@H]1CCC(=O)N2CCC[C@@H](C(=O)NCc3ccc(O)cc3)N2C1=O	IC50	'='	10000.0	nM	5.00			UO_0000065	7.92	0.16	4.76	2.33	False	CHEMBL841496	Inhibitory activity towards p56 Lck tyrosine kinase SH2 domain using scintillation proximity assay (SPA)	B	BAO_0000357	single protein format	None	None	None	None	None	CHEMBL258	Tyrosine-protein kinase LCK	Homo sapiens	SINGLE PROTEIN	CHEMBL1135110	1	Scientific Literature	Bioorg. Med. Chem. Lett.	2002	None
CHEMBL302281		0	358.45	1	5.23	14	CC(C)(C)n1cc(-c2ccc(Oc3ccccc3)cc2)c2c(N)ncnc21	IC50	'='	2.0	nM	8.70			UO_0000065	24.27	0.44	3.47	13.19	False	CHEMBL842024	Inhibitory activity against p56 Lck tyrosine kinase at a concentration of 5 uM ATP.	B	BAO_0000357	single protein format	None	None	None	None	None	CHEMBL258	Tyrosine-protein kinase LCK	Homo sapiens	SINGLE PROTEIN	CHEMBL1132740	1	Scientific Literature	Bioorg. Med. Chem. Lett.	2000	None
CHEMBL85637		0	365.82	0	4.55	L41	CC(=O)Nc1cccc2c1nc(Nc1c(C)cccc1Cl)c1cncn12	IC50	'='	3.0	nM	8.52			UO_0000065	23.30	0.45	3.97	11.95	False	CHEMBL841201	Evaluated for inhibition of human p56 Lck tyrosine kinase	B	BAO_0000357	single protein format	None	None	None	None	None	CHEMBL258	Tyrosine-protein kinase LCK	Homo sapiens	SINGLE PROTEIN	CHEMBL1137075	1	Scientific Literature	J. Med. Chem.	2004	None
CHEMBL275747		0	1043.97	None	None	EGQpYEEIP	CC[C@H](C)[C@H](NC(=O)[C@H](CCC(=O)O)NC(=O)[C@H](CCC(=O)O)NC(=O)[C@H](Cc1ccc(OP(=O)(O)O)cc1)NC(=O)[C@H](CCC(N)=O)NC(=O)CNC(=O)[C@@H](N)CCC(=O)O)C(=O)N1CCC[C@@H]1C(=O)O	Ks	'='	1.44	M				UO_0000062					False	CHEMBL841500	Equilibrium constant for competitive binding to p56 lck SH2 domain by SPR after 1st run	B	BAO_0000357	single protein format	None	None	None	None	None	CHEMBL258	Tyrosine-protein kinase LCK	Homo sapiens	SINGLE PROTEIN	CHEMBL1128297	1	Scientific Literature	J. Med. Chem.	1995	None
CHEMBL521589	BAMBUTEROL	3	367.45	0	2.23	BAMBUTEROL	CN(C)C(=O)Oc1cc(OC(=O)N(C)C)cc(C(O)CNC(C)(C)C)c1	IC50						Not Active (inhibition < 50% @ 10 uM and thus dose-reponse curve not measured)						False	CHEMBL1909206	DRUGMATRIX: Protein Tyrosine Kinase, LCK enzyme inhibition (substrate: Poly(Glu:Tyr))	B	BAO_0000219	cell-based format	None	None	None	Insect cells	None	CHEMBL258	Tyrosine-protein kinase LCK	Homo sapiens	SINGLE PROTEIN	CHEMBL1909046	15	DrugMatrix			None
CHEMBL16068	BROMOBENZENE	0	157.01	0	2.45	BROMOBENZENE	Brc1ccccc1	Ki						Not Active (inhibition < 50% @ 10 uM and thus dose-reponse curve not measured)						False	CHEMBL1909206	DRUGMATRIX: Protein Tyrosine Kinase, LCK enzyme inhibition (substrate: Poly(Glu:Tyr))	B	BAO_0000219	cell-based format	None	None	None	Insect cells	None	CHEMBL258	Tyrosine-protein kinase LCK	Homo sapiens	SINGLE PROTEIN	CHEMBL1909046	15	DrugMatrix			None
CHEMBL504760	CAMPHOR	4	152.24	0	2.40	D-CAMPHOR	CC1(C)[C@@H]2CC[C@@]1(C)C(=O)C2	Ki						Not Active (inhibition < 50% @ 10 uM and thus dose-reponse curve not measured)						False	CHEMBL1909206	DRUGMATRIX: Protein Tyrosine Kinase, LCK enzyme inhibition (substrate: Poly(Glu:Tyr))	B	BAO_0000219	cell-based format	None	None	None	Insect cells	None	CHEMBL258	Tyrosine-protein kinase LCK	Homo sapiens	SINGLE PROTEIN	CHEMBL1909046	15	DrugMatrix			None
CHEMBL1480987	CYCLANDELATE	4	276.38	0	3.48	CYCLANDELATE	CC1CC(OC(=O)C(O)c2ccccc2)CC(C)(C)C1	IC50						Not Active (inhibition < 50% @ 10 uM and thus dose-reponse curve not measured)						False	CHEMBL1909206	DRUGMATRIX: Protein Tyrosine Kinase, LCK enzyme inhibition (substrate: Poly(Glu:Tyr))	B	BAO_0000219	cell-based format	None	None	None	Insect cells	None	CHEMBL258	Tyrosine-protein kinase LCK	Homo sapiens	SINGLE PROTEIN	CHEMBL1909046	15	DrugMatrix			None
CHEMBL80073		0	296.28	0	2.58	8TO	N=c1oc2cc(O)ccc2cc1C(=O)Nc1ccccc1O	IC50						Not Determined						False	CHEMBL842070	Inhibitory activity against p56 Lck tyrosine kinase; ND: Not done	B	BAO_0000357	single protein format	None	None	None	None	None	CHEMBL258	Tyrosine-protein kinase LCK	Homo sapiens	SINGLE PROTEIN	CHEMBL1152042	1	Scientific Literature	Bioorg. Med. Chem. Lett.	1995	None
CHEMBL131	PREDNISOLONE	4	360.45	0	1.56	PREDNISOLONE	C[C@]12C[C@H](O)[C@H]3[C@@H](CCC4=CC(=O)C=C[C@@]43C)[C@@H]1CC[C@]2(O)C(=O)CO	IC50						Not Active (inhibition < 50% @ 10 uM and thus dose-reponse curve not measured)						False	CHEMBL1909206	DRUGMATRIX: Protein Tyrosine Kinase, LCK enzyme inhibition (substrate: Poly(Glu:Tyr))	B	BAO_0000219	cell-based format	None	None	None	Insect cells	None	CHEMBL258	Tyrosine-protein kinase LCK	Homo sapiens	SINGLE PROTEIN	CHEMBL1909046	15	DrugMatrix			None
CHEMBL55	PENTAMIDINE	4	340.43	0	2.88	PMD, Pentamidine	N=C(N)c1ccc(OCCCCCOc2ccc(C(=N)N)cc2)cc1	IC50						Not Active (inhibition < 50% @ 10 uM and thus dose-reponse curve not measured)						False	CHEMBL1909206	DRUGMATRIX: Protein Tyrosine Kinase, LCK enzyme inhibition (substrate: Poly(Glu:Tyr))	B	BAO_0000219	cell-based format	None	None	None	Insect cells	None	CHEMBL258	Tyrosine-protein kinase LCK	Homo sapiens	SINGLE PROTEIN	CHEMBL1909046	15	DrugMatrix			None
CHEMBL428647	PACLITAXEL	4	853.92	2	3.74	Paclitaxel	CC(=O)O[C@H]1C(=O)[C@]2(C)[C@@H](O)C[C@H]3OC[C@@]3(OC(C)=O)[C@H]2[C@H](OC(=O)c2ccccc2)[C@]2(O)C[C@H](OC(=O)[C@H](O)[C@@H](NC(=O)c3ccccc3)c3ccccc3)C(C)=C1C2(C)C	Ki						Not Active (inhibition < 50% @ 10 uM and thus dose-reponse curve not measured)						False	CHEMBL1909206	DRUGMATRIX: Protein Tyrosine Kinase, LCK enzyme inhibition (substrate: Poly(Glu:Tyr))	B	BAO_0000219	cell-based format	None	None	None	Insect cells	None	CHEMBL258	Tyrosine-protein kinase LCK	Homo sapiens	SINGLE PROTEIN	CHEMBL1909046	15	DrugMatrix			None
CHEMBL511	PYRILAMINE	4	285.39	0	2.66	PYRILAMINE	COc1ccc(CN(CCN(C)C)c2ccccn2)cc1	IC50						Not Active (inhibition < 50% @ 10 uM and thus dose-reponse curve not measured)						False	CHEMBL1909206	DRUGMATRIX: Protein Tyrosine Kinase, LCK enzyme inhibition (substrate: Poly(Glu:Tyr))	B	BAO_0000219	cell-based format	None	None	None	Insect cells	None	CHEMBL258	Tyrosine-protein kinase LCK	Homo sapiens	SINGLE PROTEIN	CHEMBL1909046	15	DrugMatrix			None
CHEMBL1123	DICYCLOMINE	4	309.49	0	4.40	DICYCLOMINE	CCN(CC)CCOC(=O)C1(C2CCCCC2)CCCCC1	Ki						Not Active (inhibition < 50% @ 10 uM and thus dose-reponse curve not measured)						False	CHEMBL1909206	DRUGMATRIX: Protein Tyrosine Kinase, LCK enzyme inhibition (substrate: Poly(Glu:Tyr))	B	BAO_0000219	cell-based format	None	None	None	Insect cells	None	CHEMBL258	Tyrosine-protein kinase LCK	Homo sapiens	SINGLE PROTEIN	CHEMBL1909046	15	DrugMatrix			None
CHEMBL223367		0	431.88	0	3.51	22	N#Cc1ncc2nc1OCCCCCOc1cc(CCCO)c(Cl)cc1NC(=O)N2	Ki	'>'	10000.0	nM				UO_0000065					False	CHEMBL914403	Inhibition of LCK	B	BAO_0000357	single protein format	Homo sapiens	None	None	None	None	CHEMBL258	Tyrosine-protein kinase LCK	Homo sapiens	SINGLE PROTEIN	CHEMBL1142994	1	Scientific Literature	J. Med. Chem.	2007	None
CHEMBL657	DIPHENHYDRAMINE	4	255.36	0	3.35	DIPHENHYDRAMINE	CN(C)CCOC(c1ccccc1)c1ccccc1	IC50						Not Active (inhibition < 50% @ 10 uM and thus dose-reponse curve not measured)						False	CHEMBL1909206	DRUGMATRIX: Protein Tyrosine Kinase, LCK enzyme inhibition (substrate: Poly(Glu:Tyr))	B	BAO_0000219	cell-based format	None	None	None	Insect cells	None	CHEMBL258	Tyrosine-protein kinase LCK	Homo sapiens	SINGLE PROTEIN	CHEMBL1909046	15	DrugMatrix			None
CHEMBL316425		0	326.76	0	4.73	L35	Cc1cccc(Cl)c1Nc1nc2c(F)cccc2n2cncc12	IC50	'='	26.0	nM	7.58			UO_0000065	23.21	0.45	2.86	17.97	False	CHEMBL841201	Evaluated for inhibition of human p56 Lck tyrosine kinase	B	BAO_0000357	single protein format	None	None	None	None	None	CHEMBL258	Tyrosine-protein kinase LCK	Homo sapiens	SINGLE PROTEIN	CHEMBL1137075	1	Scientific Literature	J. Med. Chem.	2004	None
CHEMBL179515		0	229.24	0	1.43	20	Fc1ccc(C[n+]2c[nH]c3ncncc32)cc1	Inhibition	'='	13.0	%				UO_0000187					False	CHEMBL832023	Inhibition of human lymphocyte protein tyrosine kinase Lck at 30 uM	B	BAO_0000357	single protein format	Homo sapiens	None	None	None	None	CHEMBL258	Tyrosine-protein kinase LCK	Homo sapiens	SINGLE PROTEIN	CHEMBL1141882	1	Scientific Literature	J. Med. Chem.	2005	None
CHEMBL302107		0	490.42	1	6.58	5j	Cc1cc(C)c(NC(=O)c2ccc3nc(NC(=O)OC(C)(C)C)sc3c2)c(C)c1Br	IC50	'>'	12500.0	nM				UO_0000065					False	CHEMBL841202	In vitro inhibition of phosphorylation of an exogenous substrate by human p56 Lck tyrosine kinase expressed as a His-tagged protein in insect cells using a baculovirus expression system	B	BAO_0000219	cell-based format	None	None	None	None	None	CHEMBL258	Tyrosine-protein kinase LCK	Homo sapiens	SINGLE PROTEIN	CHEMBL1136079	1	Scientific Literature	Bioorg. Med. Chem. Lett.	2003	None
CHEMBL273547		0	248.29	0	3.37	41	Cc1[nH]cnc1-c1[nH]ccc2c3ccccc3nc1-2	IC50	'>'	250000.0	nM		Outside typical range		UO_0000065					False	CHEMBL872814	Inhibition of p56 Lck tyrosine kinase	B	BAO_0000357	single protein format	None	None	None	None	None	CHEMBL258	Tyrosine-protein kinase LCK	Homo sapiens	SINGLE PROTEIN	CHEMBL1135277	1	Scientific Literature	Bioorg. Med. Chem. Lett.	2002	None
CHEMBL29614		0	685.63	2	0.65	35	CC(=O)N[C@@H](Cc1ccc(OP(=O)(O)O)cc1)C(=O)N[C@H]1CCC(=O)N2CCC[C@@H](C(=O)NC3CC(C(=O)O)c4ccccc43)N2C1=O	IC50	'='	7300.0	nM	5.14			UO_0000065	7.49	0.15	4.49	2.21	False	CHEMBL841496	Inhibitory activity towards p56 Lck tyrosine kinase SH2 domain using scintillation proximity assay (SPA)	B	BAO_0000357	single protein format	None	None	None	None	None	CHEMBL258	Tyrosine-protein kinase LCK	Homo sapiens	SINGLE PROTEIN	CHEMBL1135110	1	Scientific Literature	Bioorg. Med. Chem. Lett.	2002	None
CHEMBL114963		0	348.41	0	3.47	30	Cc1cccc(C)c1Nc1nc2c3c(ccc2[nH]1)C(C)(C)C(=O)NC3=O	IC50	'='	460.0	nM	6.34			UO_0000065	18.19	0.33	2.87	7.29	False	CHEMBL841208	Inhibitory activity against recombinant human p56 Lck tyrosine kinase	B	BAO_0000357	single protein format	None	None	None	None	None	CHEMBL258	Tyrosine-protein kinase LCK	Homo sapiens	SINGLE PROTEIN	CHEMBL1135526	1	Scientific Literature	J. Med. Chem.	2002	None
CHEMBL240431		0	511.67	1	4.95	14	c1ccc(-c2c(-c3ccc(OCCN4CCCC4)cc3)oc3nccc(NCCN4CCNCC4)c23)cc1	IC50	'='	54.0	nM	7.27			UO_0000065	14.20	0.26	2.32	11.04	False	CHEMBL903614	Inhibition of Lck by HTRF assay	B	BAO_0000357	single protein format	None	None	None	None	None	CHEMBL258	Tyrosine-protein kinase LCK	Homo sapiens	SINGLE PROTEIN	CHEMBL1139139	1	Scientific Literature	Bioorg. Med. Chem. Lett.	2007	None
CHEMBL240430		0	527.67	1	4.19	13	c1ccc(-c2c(-c3ccc(OCCN4CCOCC4)cc3)oc3nccc(NCCN4CCNCC4)c23)cc1	IC50	'='	22.0	nM	7.66			UO_0000065	14.51	0.27	3.47	10.21	False	CHEMBL903614	Inhibition of Lck by HTRF assay	B	BAO_0000357	single protein format	None	None	None	None	None	CHEMBL258	Tyrosine-protein kinase LCK	Homo sapiens	SINGLE PROTEIN	CHEMBL1139139	1	Scientific Literature	Bioorg. Med. Chem. Lett.	2007	None
CHEMBL392990		0	398.51	0	4.48	8	c1ccc(-c2oc3nccc(NCCN4CCNCC4)c3c2-c2ccccc2)cc1	IC50	'='	210.0	nM	6.68			UO_0000065	16.76	0.30	2.20	12.52	False	CHEMBL903614	Inhibition of Lck by HTRF assay	B	BAO_0000357	single protein format	None	None	None	None	None	CHEMBL258	Tyrosine-protein kinase LCK	Homo sapiens	SINGLE PROTEIN	CHEMBL1139139	1	Scientific Literature	Bioorg. Med. Chem. Lett.	2007	None
CHEMBL427687		0	518.66	2	7.08	18	c1ccc(-c2c(-c3ccc(OCCN4CCCCC4)cc3)oc3nccc(NCCc4ccncc4)c23)cc1	IC50	'='	1600.0	nM	5.80			UO_0000065	11.17	0.20	-1.28	9.14	False	CHEMBL903614	Inhibition of Lck by HTRF assay	B	BAO_0000357	single protein format	None	None	None	None	None	CHEMBL258	Tyrosine-protein kinase LCK	Homo sapiens	SINGLE PROTEIN	CHEMBL1139139	1	Scientific Literature	Bioorg. Med. Chem. Lett.	2007	None
CHEMBL64780		0	267.24	0	3.37	16a	O=c1cc(-c2ccc([N+](=O)[O-])cc2)oc2ccccc12	IC50	'>'	2000000.0	nM		Outside typical range		UO_0000065					False	CHEMBL819754	Ability to inhibit protein-tyrosine kinase activity of p56lck (isolated from bovine thymus) in vitro.	B	BAO_0000357	single protein format	None	None	None	None	None	CHEMBL258	Tyrosine-protein kinase LCK	Homo sapiens	SINGLE PROTEIN	CHEMBL1125256	1	Scientific Literature	J. Med. Chem.	1991	None
CHEMBL1076437		0	615.66	2	5.86	7n	CCN1CCN(c2cc(C(=O)Nc3ccc(C)c(Nc4nc5ccccc5n4-c4cc(N)ncn4)c3)cc(C(F)(F)F)c2)CC1	IC50	'='	4.0	nM	8.40			UO_0000065	13.64	0.25	2.54	7.16	False	CHEMBL1113978	Inhibition of Tel-fused LCK expressed in mouse BAF3 cells	B	BAO_0000219	cell-based format	None	None	None	BaF3	None	CHEMBL258	Tyrosine-protein kinase LCK	Homo sapiens	SINGLE PROTEIN	CHEMBL1154389	1	Scientific Literature	Bioorg. Med. Chem. Lett.	2009	CHEMBL3307634
CHEMBL597754		0	530.66	1	0.41	59	CNC(=O)c1nn(C)c2c1CCc1cnc(NC3CCN(C(=O)C4CCN(S(C)(=O)=O)CC4)CC3)nc1-2	IC50	'>'	10000.0	nM				UO_0000065					False	CHEMBL1072209	Inhibition of LCK	B	BAO_0000357	single protein format	None	None	None	None	None	CHEMBL258	Tyrosine-protein kinase LCK	Homo sapiens	SINGLE PROTEIN	CHEMBL1157561	1	Scientific Literature	J. Med. Chem.	2010	None
CHEMBL325949		0	283.29	0	1.91	10m	Nc1cccc(-c2cc(=O)c3c(N)c(O)c(N)cc3o2)c1	IC50	'='	46000.0	nM	4.34			UO_0000065	15.31	0.28	2.43	3.38	False	CHEMBL762243	In vitro inhibition of protein-tyrosine activity of p56lck enzyme in presence of 50 uM ATP	B	BAO_0000357	single protein format	None	None	None	None	None	CHEMBL258	Tyrosine-protein kinase LCK	Homo sapiens	SINGLE PROTEIN	CHEMBL1127357	1	Scientific Literature	J. Med. Chem.	1994	None
CHEMBL48498		0	529.55	2	0.53	8	COc1ccc(CNC(=O)[C@H](CCC(=O)O)NC(=O)[C@H](Cc2ccc(C(O)C(=O)O)cc2)NC(C)=O)cc1	Kd	'='	15000.0	nM	4.82			UO_0000065	9.11	0.17	4.29	2.52	False	CHEMBL823025	Binding affinity towards p56 Lck tyrosine kinase SH2 domain was determined by biological assay	B	BAO_0000357	single protein format	None	None	None	None	None	CHEMBL258	Tyrosine-protein kinase LCK	Homo sapiens	SINGLE PROTEIN	CHEMBL1132210	1	Scientific Literature	J. Med. Chem.	1999	None
CHEMBL114814		0	283.29	0	1.91	10j	Nc1ccc(-c2cc(=O)c3c(N)c(O)c(N)cc3o2)cc1	IC50	'='	18000.0	nM	4.75			UO_0000065	16.75	0.31	2.83	3.69	False	CHEMBL762243	In vitro inhibition of protein-tyrosine activity of p56lck enzyme in presence of 50 uM ATP	B	BAO_0000357	single protein format	None	None	None	None	None	CHEMBL258	Tyrosine-protein kinase LCK	Homo sapiens	SINGLE PROTEIN	CHEMBL1127357	1	Scientific Literature	J. Med. Chem.	1994	None
CHEMBL215019		0	470.88	1	6.57	30	CNc1ncc2cc(-c3cc(C(=O)Nc4ccc(Cl)c(C(F)(F)F)c4)ccc3C)ccc2n1	IC50	'='	0.5	nM	9.30			UO_0000065	19.75	0.38	2.73	13.90	False	CHEMBL913225	Inhibition of Lck by HTRF kinase assay	B	BAO_0000357	single protein format	Homo sapiens	None	None	None	None	CHEMBL258	Tyrosine-protein kinase LCK	Homo sapiens	SINGLE PROTEIN	CHEMBL1149344	1	Scientific Literature	J. Med. Chem.	2006	None
CHEMBL509625	ACREMONIN A GLUCOSIDE	0	338.36	0	-0.21	2, acremonin A glucoside	C=C(C)C1Cc2c(O)ccc(O[C@@H]3O[C@H](CO)[C@@H](O)[C@H](O)[C@H]3O)c21	Activity						Not Active						False	CHEMBL1004742	Inhibition of p56lck by ELISA	B	BAO_0000357	single protein format	None	None	None	None	None	CHEMBL258	Tyrosine-protein kinase LCK	Homo sapiens	SINGLE PROTEIN	CHEMBL1150128	1	Scientific Literature	J. Nat. Prod.	2002	None
CHEMBL188478		0	372.88	1	5.11	12l	Cc1cc(C)nc(Nc2ncc(C(=O)Nc3c(C)cccc3Cl)s2)c1	IC50	'='	4.0	nM	8.40			UO_0000065	22.52	0.46	3.29	12.55	False	CHEMBL910552	Inhibition of human Lck in presence of ATP	B	BAO_0000357	single protein format	Homo sapiens	None	None	None	None	CHEMBL258	Tyrosine-protein kinase LCK	Homo sapiens	SINGLE PROTEIN	CHEMBL1137331	1	Scientific Literature	J. Med. Chem.	2006	None
CHEMBL433437		0	278.29	0	3.77	L6	Fc1ccccc1Nc1nc2ccccc2n2cncc12	IC50	'='	390.0	nM	6.41			UO_0000065	23.03	0.42	2.64	15.18	True	CHEMBL841201	Evaluated for inhibition of human p56 Lck tyrosine kinase	B	BAO_0000357	single protein format	None	None	None	None	None	CHEMBL258	Tyrosine-protein kinase LCK	Homo sapiens	SINGLE PROTEIN	CHEMBL1137075	1	Scientific Literature	J. Med. Chem.	2004	None
CHEMBL314049		0	393.88	0	4.42	L49	Cc1cccc(Cl)c1Nc1nc2c(N3CCOCC3)cccc2n2cncc12	IC50	'='	4.0	nM	8.40			UO_0000065	21.32	0.41	3.98	15.36	False	CHEMBL841201	Evaluated for inhibition of human p56 Lck tyrosine kinase	B	BAO_0000357	single protein format	None	None	None	None	None	CHEMBL258	Tyrosine-protein kinase LCK	Homo sapiens	SINGLE PROTEIN	CHEMBL1137075	1	Scientific Literature	J. Med. Chem.	2004	None
CHEMBL383955		0	516.05	1	4.10	50a	O=C(NCc1ccc(S(=O)(=O)N2CCC(n3nnc4ccccc43)CC2)s1)c1ccc(Cl)cc1	Activity	'='	85.0	%				UO_0000187					False	CHEMBL912740	Percentage activity of human Lck in the presence of 10 uM of compound and 10 uM of ATP in comparison with control	B	BAO_0000357	single protein format	Homo sapiens	None	None	None	None	CHEMBL258	Tyrosine-protein kinase LCK	Homo sapiens	SINGLE PROTEIN	CHEMBL1137942	1	Scientific Literature	J. Med. Chem.	2004	None
CHEMBL131577		0	335.82	0	3.71	7n	Cc1cccc(Cl)c1NC(=O)c1cnc(NC(=O)C2CC2)s1	IC50	'='	35.0	nM	7.46			UO_0000065	22.20	0.46	3.75	10.49	True	CHEMBL910552	Inhibition of human Lck in presence of ATP	B	BAO_0000357	single protein format	Homo sapiens	None	None	None	None	CHEMBL258	Tyrosine-protein kinase LCK	Homo sapiens	SINGLE PROTEIN	CHEMBL1137331	1	Scientific Literature	J. Med. Chem.	2006	None
CHEMBL50	QUERCETIN	3	302.24	0	1.99	1	O=c1c(O)c(-c2ccc(O)c(O)c2)oc2cc(O)cc(O)c12	IC50	'='	13000.0	nM	4.89			UO_0000065	16.17	0.30	2.90	3.72	True	CHEMBL819754	Ability to inhibit protein-tyrosine kinase activity of p56lck (isolated from bovine thymus) in vitro.	B	BAO_0000357	single protein format	None	None	None	None	None	CHEMBL258	Tyrosine-protein kinase LCK	Homo sapiens	SINGLE PROTEIN	CHEMBL1125256	1	Scientific Literature	J. Med. Chem.	1991	None
CHEMBL428676	AMONAFIDE	3	283.33	0	1.58	Amonafide	CN(C)CCN1C(=O)c2cccc3cc(N)cc(c23)C1=O	IC50						Not Determined						False	CHEMBL842638	Inhibition of lck catalytic domain expressed in baculovirus (Not determined)	B	BAO_0000019	assay format	Homo sapiens	None	None	None	None	CHEMBL258	Tyrosine-protein kinase LCK	Homo sapiens	SINGLE PROTEIN	CHEMBL1134820	1	Scientific Literature	Bioorg. Med. Chem. Lett.	2001	None
CHEMBL68663		0	469.59	1	5.42	12	Nc1ncnc2c1c(-c1ccc(Oc3ccccc3)cc1)c(CN1CCOCC1)n2C1CCCC1	IC50						Not Determined						False	CHEMBL842014	Inhibition of p56 Lck tyrosine kinase (catalytic domain)	B	BAO_0000357	single protein format	None	None	None	None	None	CHEMBL258	Tyrosine-protein kinase LCK	Homo sapiens	SINGLE PROTEIN	CHEMBL1132740	1	Scientific Literature	Bioorg. Med. Chem. Lett.	2000	None
CHEMBL66102		0	400.48	1	5.60	20	COc1ccccc1Oc1ccc(-c2cn(C3CCCC3)c3ncnc(N)c23)cc1	IC50	'='	20.0	nM	7.70			UO_0000065	19.22	0.35	2.10	10.24	False	CHEMBL842016	Inhibition of p56 Lck tyrosine kinase (catalytic domain)	B	BAO_0000357	single protein format	None	None	None	None	None	CHEMBL258	Tyrosine-protein kinase LCK	Homo sapiens	SINGLE PROTEIN	CHEMBL1132740	1	Scientific Literature	Bioorg. Med. Chem. Lett.	2000	None
CHEMBL298566		0	497.66	0	3.57	4n	CCS(=O)(=O)c1ccc2c(c1)/C(=C/c1[nH]c3c(c1CCCN1CCC(O)CC1)CCCC3)C(=O)N2	IC50	'='	700.0	nM	6.16			UO_0000065	12.37	0.24	2.58	6.00	False	CHEMBL706271	Inhibitory activity against Lck tyrosine kinase	B	BAO_0000357	single protein format	None	None	None	None	None	CHEMBL258	Tyrosine-protein kinase LCK	Homo sapiens	SINGLE PROTEIN	CHEMBL1146690	1	Scientific Literature	Bioorg. Med. Chem. Lett.	2004	None
CHEMBL132605		0	358.42	0	3.82	18	COc1ccc(Sc2ncnc3cc(OC)c(OC)cc23)cc1OC	IC50	'>'	50000.0	nM				UO_0000065					False	CHEMBL841200	Inhibition of p56 Lck tyrosine kinase in Jurkat cells where p56lck autophosphorylation is inhibited.	B	BAO_0000219	cell-based format	None	None	None	Jurkat	None	CHEMBL258	Tyrosine-protein kinase LCK	Homo sapiens	SINGLE PROTEIN	CHEMBL1129839	1	Scientific Literature	Bioorg. Med. Chem. Lett.	1997	CHEMBL3307526
CHEMBL66047		0	415.52	1	5.73	7b	Cc1cc(C)c(NC(=O)c2ccc3nc(NC(=O)c4ccccc4)sc3c2)c(C)c1	IC50	'>'	12500.0	nM				UO_0000065					False	CHEMBL841202	In vitro inhibition of phosphorylation of an exogenous substrate by human p56 Lck tyrosine kinase expressed as a His-tagged protein in insect cells using a baculovirus expression system	B	BAO_0000219	cell-based format	None	None	None	None	None	CHEMBL258	Tyrosine-protein kinase LCK	Homo sapiens	SINGLE PROTEIN	CHEMBL1136079	1	Scientific Literature	Bioorg. Med. Chem. Lett.	2003	None
CHEMBL383246		0	515.03	1	4.33	33	COc1cc2ncnc(Nc3cccc(Cl)c3F)c2cc1CN(C)C1(C(N)=O)CCN(C(C)C)CC1	IC50	'>'	10000.0	nM				UO_0000065					False	CHEMBL870121	Inhibition of LCK	B	BAO_0000357	single protein format	Homo sapiens	None	None	None	None	CHEMBL258	Tyrosine-protein kinase LCK	Homo sapiens	SINGLE PROTEIN	CHEMBL1147701	1	Scientific Literature	Bioorg. Med. Chem. Lett.	2006	None
CHEMBL383760		0	443.91	0	3.88	9	CNC(=O)[C@H]1CCCN1Cc1cc2c(Nc3cccc(Cl)c3F)ncnc2cc1OC	IC50	'>'	10000.0	nM				UO_0000065					False	CHEMBL870121	Inhibition of LCK	B	BAO_0000357	single protein format	Homo sapiens	None	None	None	None	CHEMBL258	Tyrosine-protein kinase LCK	Homo sapiens	SINGLE PROTEIN	CHEMBL1147701	1	Scientific Literature	Bioorg. Med. Chem. Lett.	2006	None
CHEMBL208292		0	429.88	0	3.62	7	COc1cc2ncnc(Nc3cccc(Cl)c3F)c2cc1CN1CCC[C@@H]1C(N)=O	IC50	'>'	10000.0	nM				UO_0000065					False	CHEMBL870121	Inhibition of LCK	B	BAO_0000357	single protein format	Homo sapiens	None	None	None	None	CHEMBL258	Tyrosine-protein kinase LCK	Homo sapiens	SINGLE PROTEIN	CHEMBL1147701	1	Scientific Literature	Bioorg. Med. Chem. Lett.	2006	None
CHEMBL380006		0	445.93	0	4.08	23	COc1cc2ncnc(Nc3cccc(Cl)c3F)c2cc1CN(C)[C@H](C)C(=O)N(C)C	IC50	'>'	10000.0	nM				UO_0000065					False	CHEMBL870121	Inhibition of LCK	B	BAO_0000357	single protein format	Homo sapiens	None	None	None	None	CHEMBL258	Tyrosine-protein kinase LCK	Homo sapiens	SINGLE PROTEIN	CHEMBL1147701	1	Scientific Literature	Bioorg. Med. Chem. Lett.	2006	None
CHEMBL206783		0	443.91	0	4.01	14	COc1cc2ncnc(Nc3cccc(Cl)c3F)c2cc1CN1CCCC[C@@H]1C(N)=O	IC50	'>'	10000.0	nM				UO_0000065					False	CHEMBL870121	Inhibition of LCK	B	BAO_0000357	single protein format	Homo sapiens	None	None	None	None	CHEMBL258	Tyrosine-protein kinase LCK	Homo sapiens	SINGLE PROTEIN	CHEMBL1147701	1	Scientific Literature	Bioorg. Med. Chem. Lett.	2006	None
CHEMBL279185		0	1330.54	None	None	5	N=C(N)NCCC[C@@H](NC(=O)[C@@H](CCCNC(=N)N)NC(=O)[C@@H](CCCNC(=N)N)NC(=O)[C@@H](CCCNC(=N)N)NC(=O)[C@@H](CCCNC(=N)N)NC(=O)[C@@H](CCCNC(=N)N)NC(=O)CCCCCNC(=O)[C@H]1O[C@@H](n2cnc3c(N)ncnc32)[C@H](O)[C@@H]1O)C(N)=O	Activity	'='	70.0	%				UO_0000187					False	CHEMBL873761	Percent residual activity, relative to control, of Lck at 1uM concentration of inhibitor in presence of 50uM ATP	B	BAO_0000357	single protein format	Homo sapiens	None	None	None	None	CHEMBL258	Tyrosine-protein kinase LCK	Homo sapiens	SINGLE PROTEIN	CHEMBL1137240	1	Scientific Literature	J. Med. Chem.	2006	None
CHEMBL87917		0	451.98	1	5.71	6ah	Cc1cccc(Cl)c1NC(=O)c1ccc2nc(Nc3cc(CN(C)C)ccn3)sc2c1	IC50	'='	9.0	nM	8.05			UO_0000065	17.80	0.35	2.34	11.47	False	CHEMBL841198	Inhibition of human p56 Lck tyrosine kinase	B	BAO_0000357	single protein format	None	None	None	None	None	CHEMBL258	Tyrosine-protein kinase LCK	Homo sapiens	SINGLE PROTEIN	CHEMBL1146618	1	Scientific Literature	Bioorg. Med. Chem. Lett.	2003	None
CHEMBL85406		0	394.89	1	5.65	6r	Cc1cccc(Cl)c1NC(=O)c1ccc2nc(Nc3ccccn3)sc2c1	IC50	'='	84.0	nM	7.08			UO_0000065	17.92	0.36	1.43	10.57	False	CHEMBL841198	Inhibition of human p56 Lck tyrosine kinase	B	BAO_0000357	single protein format	None	None	None	None	None	CHEMBL258	Tyrosine-protein kinase LCK	Homo sapiens	SINGLE PROTEIN	CHEMBL1146618	1	Scientific Literature	Bioorg. Med. Chem. Lett.	2003	None
CHEMBL87486		0	402.52	1	5.92	6x	Cc1ccc(Nc2nc3ccc(C(=O)Nc4c(C)cc(C)cc4C)cc3s2)nc1	IC50	'='	72.0	nM	7.14			UO_0000065	17.74	0.34	1.22	10.68	False	CHEMBL841198	Inhibition of human p56 Lck tyrosine kinase	B	BAO_0000357	single protein format	None	None	None	None	None	CHEMBL258	Tyrosine-protein kinase LCK	Homo sapiens	SINGLE PROTEIN	CHEMBL1146618	1	Scientific Literature	Bioorg. Med. Chem. Lett.	2003	None
CHEMBL21156		0	309.34	0	3.99	6	CC(C)(C)c1nc2c3ccc(F)cc3c3c(=O)[nH]ccc3c2[nH]1	IC50	'>'	8000.0	nM				UO_0000065					False	CHEMBL841386	Inhibition of p56 Lck tyrosine kinase	B	BAO_0000357	single protein format	None	None	None	None	None	CHEMBL258	Tyrosine-protein kinase LCK	Homo sapiens	SINGLE PROTEIN	CHEMBL1135866	1	Scientific Literature	Bioorg. Med. Chem. Lett.	2002	None
CHEMBL302308		0	397.50	1	5.51	5d	Cc1cccc(C)c1NC(=O)c1ccc2nc(NC(=O)OC(C)(C)C)sc2c1	IC50	'='	90.0	nM	7.05			UO_0000065	17.73	0.34	1.54	8.77	False	CHEMBL841202	In vitro inhibition of phosphorylation of an exogenous substrate by human p56 Lck tyrosine kinase expressed as a His-tagged protein in insect cells using a baculovirus expression system	B	BAO_0000219	cell-based format	None	None	None	None	None	CHEMBL258	Tyrosine-protein kinase LCK	Homo sapiens	SINGLE PROTEIN	CHEMBL1136079	1	Scientific Literature	Bioorg. Med. Chem. Lett.	2003	None
CHEMBL3310151		0	435.46	0	2.07	17	CN1CCN(c2cc(F)c3c(c2)nc(Cc2ccc4c(c2)OCO4)n2nc(N)nc32)CC1	IC50	'>'	10000.0	nM				UO_0000065					False	CHEMBL3381084	Inhibition of LCK (unknown origin)	B	BAO_0000357	single protein format	Homo sapiens	None	None	None	None	CHEMBL258	Tyrosine-protein kinase LCK	Homo sapiens	SINGLE PROTEIN	CHEMBL3352169	1	Scientific Literature	Bioorg. Med. Chem.	2014	None
CHEMBL232126		0	484.58	1	5.30	14	COc1cc(-c2csc3c(/C=C/CO)cnc(N)c23)ccc1NC(=O)c1cc2ccccc2n1C	IC50	'='	770.0	nM	6.11			UO_0000065	12.62	0.24	0.81	5.97	False	CHEMBL897107	Inhibition of Lck	B	BAO_0000357	single protein format	None	None	None	None	None	CHEMBL258	Tyrosine-protein kinase LCK	Homo sapiens	SINGLE PROTEIN	CHEMBL1148846	1	Scientific Literature	Bioorg. Med. Chem. Lett.	2007	None
CHEMBL397143		0	568.70	2	5.72	5	COc1cc(-c2csc3c(NC(=O)CCN4CCCC4)cnc(N)c23)ccc1NC(=O)c1cc2ccccc2n1C	IC50	'='	20800.0	nM	4.68			UO_0000065	8.23	0.16	-1.04	4.09	False	CHEMBL897107	Inhibition of Lck	B	BAO_0000357	single protein format	None	None	None	None	None	CHEMBL258	Tyrosine-protein kinase LCK	Homo sapiens	SINGLE PROTEIN	CHEMBL1148846	1	Scientific Literature	Bioorg. Med. Chem. Lett.	2007	None
CHEMBL175868		0	364.50	0	4.90	49	CSc1ccc(-c2nc3c(Sc4ccccc4)ncnc3n2C)cc1	Inhibition	'='	0.0	%				UO_0000187					False	CHEMBL832023	Inhibition of human lymphocyte protein tyrosine kinase Lck at 30 uM	B	BAO_0000357	single protein format	Homo sapiens	None	None	None	None	CHEMBL258	Tyrosine-protein kinase LCK	Homo sapiens	SINGLE PROTEIN	CHEMBL1141882	1	Scientific Literature	J. Med. Chem.	2005	None
CHEMBL384596		0	349.84	0	4.10	7p	Cc1cccc(Cl)c1NC(=O)c1cnc(NC(=O)C2(C)CC2)s1	Inhibition	'='	15.0	%				UO_0000187					False	CHEMBL910555	Inhibition of human Lck at 3.13 uM	B	BAO_0000357	single protein format	Homo sapiens	None	None	None	None	CHEMBL258	Tyrosine-protein kinase LCK	Homo sapiens	SINGLE PROTEIN	CHEMBL1137331	1	Scientific Literature	J. Med. Chem.	2006	None
CHEMBL371197	TRIDOLGOSIR	0	173.21	0	-1.45	SW	O[C@@H]1[C@H](O)CN2CCC[C@@H](O)[C@H]12	Activity						Active						False	CHEMBL981918	Induction of Lck Tyr394 phosphorylation in human Jurkat T cells at 5 uM after 3 days by Western blot analysis	B	BAO_0000219	cell-based format	Homo sapiens	None	None	Jurkat	None	CHEMBL258	Tyrosine-protein kinase LCK	Homo sapiens	SINGLE PROTEIN	CHEMBL1156522	1	Scientific Literature	J. Biol. Chem.	2007	CHEMBL3307526
CHEMBL203567	RO-3201195	1	371.37	0	1.56	63	Nc1c(C(=O)c2cccc(OC[C@@H](O)CO)c2)cnn1-c1ccc(F)cc1	Kd	'='	3800.0	nM	5.42			UO_0000065	14.60	0.27	3.86	4.90	False	CHEMBL862344	Inhibition of LCK at 10 uM	B	BAO_0000357	single protein format	Homo sapiens	None	None	None	None	CHEMBL258	Tyrosine-protein kinase LCK	Homo sapiens	SINGLE PROTEIN	CHEMBL1138177	1	Scientific Literature	J. Med. Chem.	2006	None
CHEMBL395664		0	566.73	2	5.65	25	COc1cc(-c2csc3c(/C=C/CNC4CCNCC4)cnc(N)c23)ccc1NC(=O)c1cc2ccccc2n1C	IC50	'='	190.0	nM	6.72			UO_0000065	11.86	0.22	1.07	6.33	False	CHEMBL897107	Inhibition of Lck	B	BAO_0000357	single protein format	None	None	None	None	None	CHEMBL258	Tyrosine-protein kinase LCK	Homo sapiens	SINGLE PROTEIN	CHEMBL1148846	1	Scientific Literature	Bioorg. Med. Chem. Lett.	2007	None
CHEMBL179242		0	281.31	0	1.68	401	O=c1cc(N2CCOCC2)nc2c3ccccc3ccn12	Inhibition	'='	-3.0	%				UO_0000187					False	CHEMBL941444	Inhibition of LCK at 5 uM	B	BAO_0000357	single protein format	None	None	None	None	None	CHEMBL258	Tyrosine-protein kinase LCK	Homo sapiens	SINGLE PROTEIN	CHEMBL1156476	1	Scientific Literature	J. Biol. Chem.	2007	None
CHEMBL382501		0	413.47	0	4.88	31{51}	O=c1cc(N2CCOCC2)oc2cc(-c3ccc(OCc4ccccc4)cc3)ccc12	Activity						Not Determined						False	CHEMBL860386	Inhibitory activity against Lck at 10 uM	B	BAO_0000357	single protein format	Homo sapiens	None	None	None	None	CHEMBL258	Tyrosine-protein kinase LCK	Homo sapiens	SINGLE PROTEIN	CHEMBL1141870	1	Scientific Literature	J. Med. Chem.	2005	None
CHEMBL210813		0	536.99	2	6.28	7k	CCN(CC)CCOc1ccc(Nc2cc(N(C)C(=O)Nc3c(Cl)cccc3C(F)(F)F)ncn2)cc1	IC50	'='	96.0	nM	7.02			UO_0000065	13.07	0.26	0.74	8.49	False	CHEMBL864124	Inhibition of Lck	B	BAO_0000357	single protein format	Homo sapiens	None	None	None	None	CHEMBL258	Tyrosine-protein kinase LCK	Homo sapiens	SINGLE PROTEIN	CHEMBL1138945	1	Scientific Literature	Bioorg. Med. Chem. Lett.	2006	None
CHEMBL80091		0	296.28	0	2.58	18AN	N=c1oc2c(O)c(O)ccc2cc1C(=O)Nc1ccccc1	IC50	'>'	20.0	ug.mL-1				UO_0000274					False	CHEMBL842068	Inhibitory activity against p56 Lck tyrosine kinase	B	BAO_0000357	single protein format	None	None	None	None	None	CHEMBL258	Tyrosine-protein kinase LCK	Homo sapiens	SINGLE PROTEIN	CHEMBL1152042	1	Scientific Literature	Bioorg. Med. Chem. Lett.	1995	None
CHEMBL198740		0	358.40	0	3.84	31{37}	O=c1cc(N2CCOCC2)oc2cc(-c3ccc4ncccc4c3)ccc12	Activity						Not Determined						False	CHEMBL860386	Inhibitory activity against Lck at 10 uM	B	BAO_0000357	single protein format	Homo sapiens	None	None	None	None	CHEMBL258	Tyrosine-protein kinase LCK	Homo sapiens	SINGLE PROTEIN	CHEMBL1141870	1	Scientific Literature	J. Med. Chem.	2005	None
CHEMBL565509		0	456.55	0	4.66	12b, diastereomer	CC(Nc1nccc(-n2cnc3ccccc32)n1)C1CCCN(C(=O)OCc2ccccc2)C1	IC50	'='	2723.0	nM	5.57			UO_0000065	12.19	0.22	0.90	6.53	False	CHEMBL1049046	Inhibition of Lck	B	BAO_0000357	single protein format	None	None	None	None	None	CHEMBL258	Tyrosine-protein kinase LCK	Homo sapiens	SINGLE PROTEIN	CHEMBL1155973	1	Scientific Literature	Bioorg. Med. Chem. Lett.	2009	None
CHEMBL569272		0	491.60	1	5.71	20 (s,s)	C[C@H](Nc1nccc(-n2cnc3ccccc32)n1)[C@H]1CCCN(C(=O)Nc2cccc3ccccc23)C1	IC50	'='	0.4	nM	9.40			UO_0000065	19.12	0.35	3.69	10.68	False	CHEMBL1049046	Inhibition of Lck	B	BAO_0000357	single protein format	None	None	None	None	None	CHEMBL258	Tyrosine-protein kinase LCK	Homo sapiens	SINGLE PROTEIN	CHEMBL1155973	1	Scientific Literature	Bioorg. Med. Chem. Lett.	2009	None
CHEMBL583414		0	463.55	0	4.93	21	O=C(Nc1cccc2ccccc12)N1CCC(CNc2nccc(-n3cnc4ccccc43)n2)C1	IC50	'>'	10000.0	nM				UO_0000065					False	CHEMBL1049046	Inhibition of Lck	B	BAO_0000357	single protein format	None	None	None	None	None	CHEMBL258	Tyrosine-protein kinase LCK	Homo sapiens	SINGLE PROTEIN	CHEMBL1155973	1	Scientific Literature	Bioorg. Med. Chem. Lett.	2009	None
CHEMBL569052		0	506.61	1	4.62	26a, diastereomer1	CC(Nc1nccc(-n2cnc3ccccc32)n1)C1CN(C(=O)Nc2cccc3ccccc23)CCN1C	IC50	'='	0.25	nM	9.60			UO_0000065	18.95	0.35	4.98	10.53	False	CHEMBL1049046	Inhibition of Lck	B	BAO_0000357	single protein format	None	None	None	None	None	CHEMBL258	Tyrosine-protein kinase LCK	Homo sapiens	SINGLE PROTEIN	CHEMBL1155973	1	Scientific Literature	Bioorg. Med. Chem. Lett.	2009	None
CHEMBL572095		0	626.72	2	6.32	30	CC(Nc1nccc(-n2cnc3ccccc32)n1)C1CN(C(=O)Nc2cccc3ccccc23)CCN1C(=O)OCc1ccccc1	IC50	'>'	1000.0	nM				UO_0000065					False	CHEMBL1049046	Inhibition of Lck	B	BAO_0000357	single protein format	None	None	None	None	None	CHEMBL258	Tyrosine-protein kinase LCK	Homo sapiens	SINGLE PROTEIN	CHEMBL1155973	1	Scientific Literature	Bioorg. Med. Chem. Lett.	2009	None
CHEMBL3359895		0	368.44	0	3.40	16, GNE-783	CN1CCN(c2ccc(-c3cnc4[nH]c5cnc(C#N)cc5c4c3)cc2)CC1	Inhibition	'='	28.0	%				UO_0000187					False	CHEMBL3382495	Inhibition of LCK (unknown origin) at 0.1 uM	B	BAO_0000357	single protein format	Homo sapiens	None	None	None	None	CHEMBL258	Tyrosine-protein kinase LCK	Homo sapiens	SINGLE PROTEIN	CHEMBL3352495	1	Scientific Literature	Bioorg. Med. Chem. Lett.	2014	None
CHEMBL215411		0	629.73	2	7.59	45	COc1ccc(N(C(=O)Oc2c(C)cccc2C)c2ccnc(Nc3ccc(OCCCN4CCCCC4)c(F)c3)n2)c(OC)c1	IC50	'='	2.0	nM	8.70			UO_0000065	13.81	0.26	1.11	8.85	False	CHEMBL870977	Inhibition of Lck in presence of 0.5 uM ATP by HTRF kinase assay	B	BAO_0000357	single protein format	Homo sapiens	None	None	None	None	CHEMBL258	Tyrosine-protein kinase LCK	Homo sapiens	SINGLE PROTEIN	CHEMBL1145338	1	Scientific Literature	J. Med. Chem.	2006	None
CHEMBL217565		0	385.51	0	4.94	7h	Cc1cc(C)c(NC(=O)c2sc(NC(=O)c3ccsc3)nc2C)c(C)c1	IC50	'='	180.0	nM	6.75			UO_0000065	17.50	0.35	1.80	9.49	False	CHEMBL910552	Inhibition of human Lck in presence of ATP	B	BAO_0000357	single protein format	Homo sapiens	None	None	None	None	CHEMBL258	Tyrosine-protein kinase LCK	Homo sapiens	SINGLE PROTEIN	CHEMBL1137331	1	Scientific Literature	J. Med. Chem.	2006	None
CHEMBL132448		0	402.30	1	5.36	5e	Cc1nc(NC(=O)OC(C)(C)C)sc1C(=O)Nc1c(Cl)cccc1Cl	IC50	'='	12500.0	nM	4.90			UO_0000065	12.19	0.27	-0.46	6.10	False	CHEMBL910552	Inhibition of human Lck in presence of ATP	B	BAO_0000357	single protein format	Homo sapiens	None	None	None	None	CHEMBL258	Tyrosine-protein kinase LCK	Homo sapiens	SINGLE PROTEIN	CHEMBL1137331	1	Scientific Literature	J. Med. Chem.	2006	None
CHEMBL385956		0	449.44	1	5.86	6	Cc1ccc(C(=O)Nc2cccc(C(F)(F)F)c2)cc1Nc1ncccc1-c1ccncn1	IC50	'<'	25.0	nM				UO_0000065					False	CHEMBL908521	Inhibition of Lck	B	BAO_0000357	single protein format	Homo sapiens	None	None	None	None	CHEMBL258	Tyrosine-protein kinase LCK	Homo sapiens	SINGLE PROTEIN	CHEMBL1141380	1	Scientific Literature	J. Med. Chem.	2007	None
CHEMBL69354		0	245.24	0	1.64	32	Oc1ccc(/C=N/Nc2ccccn2)c(O)c1O	IC50	'='	522000.0	nM		Outside typical range		UO_0000065					False	CHEMBL818321	Inhibitory concentration against phosphorylation of angiotensin I catalyzed by protein-tyrosine kinase p56lck	B	BAO_0000357	single protein format	None	None	None	None	None	CHEMBL258	Tyrosine-protein kinase LCK	Homo sapiens	SINGLE PROTEIN	CHEMBL1125983	1	Scientific Literature	Bioorg. Med. Chem. Lett.	1991	None
CHEMBL296407		0	204.19	0	0.49	4	N#C/C(=C\c1ccc(O)c(O)c1)C(N)=O	IC50	'='	22000.0	nM	4.66			UO_0000065	22.81	0.42	4.17	4.34	True	CHEMBL769387	Ability to inhibit autophosphorylation of immunopurified p56Ick	B	BAO_0000357	single protein format	None	None	None	None	None	CHEMBL258	Tyrosine-protein kinase LCK	Homo sapiens	SINGLE PROTEIN	CHEMBL1126592	1	Scientific Literature	J. Med. Chem.	1993	None
CHEMBL85472		0	211.27	0	2.84	L3	CCCc1nc2ccccc2n2cncc12	IC50	'='	2680.0	nM	5.57			UO_0000065	26.37	0.48	2.73	18.46	False	CHEMBL841201	Evaluated for inhibition of human p56 Lck tyrosine kinase	B	BAO_0000357	single protein format	None	None	None	None	None	CHEMBL258	Tyrosine-protein kinase LCK	Homo sapiens	SINGLE PROTEIN	CHEMBL1137075	1	Scientific Literature	J. Med. Chem.	2004	None
CHEMBL86230		0	338.80	0	4.60	L31	COc1ccc2nc(Nc3c(C)cccc3Cl)c3cncn3c2c1	IC50	'='	280.0	nM	6.55			UO_0000065	19.34	0.37	1.95	12.74	False	CHEMBL841201	Evaluated for inhibition of human p56 Lck tyrosine kinase	B	BAO_0000357	single protein format	None	None	None	None	None	CHEMBL258	Tyrosine-protein kinase LCK	Homo sapiens	SINGLE PROTEIN	CHEMBL1137075	1	Scientific Literature	J. Med. Chem.	2004	None
CHEMBL63373		0	288.30	0	2.36	9c	COc1cc(C(=O)Nc2ccccn2)cc(OC)c1OC	IC50	'='	260000.0	nM		Outside typical range		UO_0000065					False	CHEMBL818320	Inhibition of angiotensin I phosphorylation catalyzed by the protein-tyrosine kinase p56 lck partially purified from bovine thymus.	B	BAO_0000357	single protein format	None	None	None	None	None	CHEMBL258	Tyrosine-protein kinase LCK	Homo sapiens	SINGLE PROTEIN	CHEMBL1125982	1	Scientific Literature	Bioorg. Med. Chem. Lett.	1991	None
CHEMBL201426		0	402.20	0	2.85	22	CCONC(=O)c1cn(C)c(=O)c(F)c1Nc1ccc(Br)cc1F	Inhibition	'='	19.0	%				UO_0000187					False	CHEMBL868819	Inhibition of LCK at 10 uM	B	BAO_0000357	single protein format	Homo sapiens	None	None	None	None	CHEMBL258	Tyrosine-protein kinase LCK	Homo sapiens	SINGLE PROTEIN	CHEMBL1147738	1	Scientific Literature	J. Med. Chem.	2006	None
CHEMBL83251		0	387.67	1	5.35	L36	Cc1cccc(Cl)c1Nc1nc2c(Br)cccc2n2cncc12	IC50	'='	15.0	nM	7.82			UO_0000065	20.18	0.46	2.47	18.53	False	CHEMBL841201	Evaluated for inhibition of human p56 Lck tyrosine kinase	B	BAO_0000357	single protein format	None	None	None	None	None	CHEMBL258	Tyrosine-protein kinase LCK	Homo sapiens	SINGLE PROTEIN	CHEMBL1137075	1	Scientific Literature	J. Med. Chem.	2004	None
CHEMBL302279		0	400.48	1	5.08	6	Nc1ncnc2c1c(-c1ccc(Oc3ccccc3)cc1)c(CO)n2C1CCCC1	IC50						Not Determined						False	CHEMBL842018	Inhibition of p56 Lck tyrosine kinase (catalytic domain)	B	BAO_0000357	single protein format	None	None	None	None	None	CHEMBL258	Tyrosine-protein kinase LCK	Homo sapiens	SINGLE PROTEIN	CHEMBL1132740	1	Scientific Literature	Bioorg. Med. Chem. Lett.	2000	None
CHEMBL353970		0	355.30	0	3.16	6b	COC(=O)c1c(-c2ccc([N+](=O)[O-])cc2)oc2cc(OC)ccc2c1=O	IC50	'>'	2000000.0	nM		Outside typical range		UO_0000065					False	CHEMBL819754	Ability to inhibit protein-tyrosine kinase activity of p56lck (isolated from bovine thymus) in vitro.	B	BAO_0000357	single protein format	None	None	None	None	None	CHEMBL258	Tyrosine-protein kinase LCK	Homo sapiens	SINGLE PROTEIN	CHEMBL1125256	1	Scientific Literature	J. Med. Chem.	1991	None
CHEMBL30160		0	415.29	1	6.06	12a	Brc1ccccc1Nc1nc2ccccc2n2cnc(-c3ccccc3)c12	IC50	'>'	12500.0	nM				UO_0000065					True	CHEMBL842071	Inhibitory activity against recombinant p56 Lck tyrosine kinase expressed as a His-tagged protein in insect cells using a baculovirus expression system	B	BAO_0000219	cell-based format	None	None	None	None	None	CHEMBL258	Tyrosine-protein kinase LCK	Homo sapiens	SINGLE PROTEIN	CHEMBL1135109	1	Scientific Literature	Bioorg. Med. Chem. Lett.	2002	None
CHEMBL167940		0	356.33	0	3.18	9a	COc1cc(-c2oc3ccccc3c(=O)c2C(=O)O)cc(OC)c1OC	IC50	'>'	2000000.0	nM		Outside typical range		UO_0000065					False	CHEMBL819754	Ability to inhibit protein-tyrosine kinase activity of p56lck (isolated from bovine thymus) in vitro.	B	BAO_0000357	single protein format	None	None	None	None	None	CHEMBL258	Tyrosine-protein kinase LCK	Homo sapiens	SINGLE PROTEIN	CHEMBL1125256	1	Scientific Literature	J. Med. Chem.	1991	None
CHEMBL507714		0	793.90	3	6.29	22	COc1cc(N2CCC(N3CCN(S(C)(=O)=O)CC3)CC2)ccc1Nc1nccc(-c2c(-c3cccc(C(=O)Nc4c(F)cccc4F)c3)nc3ccccn23)n1	IC50	'='	1200.0	nM	5.92			UO_0000065	7.46	0.14	-0.37	4.31	False	CHEMBL946777	Inhibition of LCK	B	BAO_0000357	single protein format	None	None	None	None	None	CHEMBL258	Tyrosine-protein kinase LCK	Homo sapiens	SINGLE PROTEIN	CHEMBL1143280	1	Scientific Literature	Bioorg. Med. Chem. Lett.	2009	None
CHEMBL115769		0	334.35	0	3.97	1	COc1cc(N)[nH]c2nc(-c3ccc(F)cc3)c(-c3ccncc3)c1-2	Inhibition	'='	38.0	%				UO_0000187					False	CHEMBL841487	Inhibition of p56 Lck tyrosine kinase at 5 uM	B	BAO_0000357	single protein format	None	None	None	None	None	CHEMBL258	Tyrosine-protein kinase LCK	Homo sapiens	SINGLE PROTEIN	CHEMBL1131612	1	Scientific Literature	J. Med. Chem.	1998	None
CHEMBL324056		0	423.69	0	4.81	33	CC1(C)C(=O)NC(=O)c2c1ccc1[nH]c(Nc3c(Cl)cc(Cl)cc3Cl)nc21	IC50	'='	730.0	nM	6.14			UO_0000065	14.48	0.31	1.33	7.06	False	CHEMBL841208	Inhibitory activity against recombinant human p56 Lck tyrosine kinase	B	BAO_0000357	single protein format	None	None	None	None	None	CHEMBL258	Tyrosine-protein kinase LCK	Homo sapiens	SINGLE PROTEIN	CHEMBL1135526	1	Scientific Literature	J. Med. Chem.	2002	None
CHEMBL30250		0	273.34	0	4.17	7c	Cc1cccc(C)c1-c1nc2ccccc2n2cncc12	IC50	'>'	12500.0	nM				UO_0000065					True	CHEMBL842071	Inhibitory activity against recombinant p56 Lck tyrosine kinase expressed as a His-tagged protein in insect cells using a baculovirus expression system	B	BAO_0000219	cell-based format	None	None	None	None	None	CHEMBL258	Tyrosine-protein kinase LCK	Homo sapiens	SINGLE PROTEIN	CHEMBL1135109	1	Scientific Literature	Bioorg. Med. Chem. Lett.	2002	None
CHEMBL395433		0	602.72	2	7.13	20	COc1cc(-c2csc3c(/C=C/CNC(=O)Nc4ccccc4)cnc(N)c23)ccc1NC(=O)c1cc2ccccc2n1C	IC50	'='	6700.0	nM	5.17			UO_0000065	8.58	0.16	-1.96	4.20	False	CHEMBL897107	Inhibition of Lck	B	BAO_0000357	single protein format	None	None	None	None	None	CHEMBL258	Tyrosine-protein kinase LCK	Homo sapiens	SINGLE PROTEIN	CHEMBL1148846	1	Scientific Literature	Bioorg. Med. Chem. Lett.	2007	None
CHEMBL3426308		0	479.61	0	3.40	27, GNE-6688	C[C@@]12Cc3[nH]nc(C(=O)Nc4cnn([C@H](c5ccccc5)C5CCS(=O)(=O)CC5)c4)c3C[C@@H]1C2	Ki	'='	260.0	nM	6.58			UO_0000065	13.73	0.26	3.19	6.00	False	CHEMBL3428283	Inhibition of LCK (unknown origin)	B	BAO_0000357	single protein format	Homo sapiens	None	None	None	None	CHEMBL258	Tyrosine-protein kinase LCK	Homo sapiens	SINGLE PROTEIN	CHEMBL3425442	1	Scientific Literature	J. Med. Chem.	2015	None
CHEMBL166749		0	194.19	0	1.14	3a	COC(=O)CC(=O)c1ccccc1O	IC50	'>'	2000000.0	nM		Outside typical range		UO_0000065					False	CHEMBL819754	Ability to inhibit protein-tyrosine kinase activity of p56lck (isolated from bovine thymus) in vitro.	B	BAO_0000357	single protein format	None	None	None	None	None	CHEMBL258	Tyrosine-protein kinase LCK	Homo sapiens	SINGLE PROTEIN	CHEMBL1125256	1	Scientific Literature	J. Med. Chem.	1991	None
CHEMBL217476		0	1007.35	None	None	4	N#CCCN(CCC#N)CCCN(CCCN(CCC#N)CCC#N)CCCN(CCCN(CCCN(CCC#N)CCC#N)CCCN(CCC#N)CCC#N)CCN1C(=O)c2cccc3cccc(c23)C1=O	IC50	'>'	50000.0	nM				UO_0000065					False	CHEMBL841398	Inhibition of lck catalytic domain expressed in baculovirus	B	BAO_0000019	assay format	Homo sapiens	None	None	None	None	CHEMBL258	Tyrosine-protein kinase LCK	Homo sapiens	SINGLE PROTEIN	CHEMBL1134820	1	Scientific Literature	Bioorg. Med. Chem. Lett.	2001	None
CHEMBL69919		0	244.25	0	2.25	6	Oc1ccc(/C=N/Nc2ccccc2)c(O)c1O	IC50	'='	1572000.0	nM		Outside typical range		UO_0000065					False	CHEMBL818321	Inhibitory concentration against phosphorylation of angiotensin I catalyzed by protein-tyrosine kinase p56lck	B	BAO_0000357	single protein format	None	None	None	None	None	CHEMBL258	Tyrosine-protein kinase LCK	Homo sapiens	SINGLE PROTEIN	CHEMBL1125983	1	Scientific Literature	Bioorg. Med. Chem. Lett.	1991	None
CHEMBL273158		0	347.42	0	4.16	4	Cc1nnc(-c2ccc(C)c(-c3ccc(C(=O)NCC4CC4)cc3)c2)o1	IC50	'>'	16000.0	nM				UO_0000065					False	CHEMBL929903	Inhibition of Lck	B	BAO_0000357	single protein format	None	None	None	None	None	CHEMBL258	Tyrosine-protein kinase LCK	Homo sapiens	SINGLE PROTEIN	CHEMBL1141605	1	Scientific Literature	Bioorg. Med. Chem. Lett.	2008	None
CHEMBL132379		0	220.18	0	0.42	32	N=c1oc2cc(O)c(O)cc2cc1C(N)=O	IC50	'>'	2000000.0	nM		Outside typical range		UO_0000065					False	CHEMBL769387	Ability to inhibit autophosphorylation of immunopurified p56Ick	B	BAO_0000357	single protein format	None	None	None	None	None	CHEMBL258	Tyrosine-protein kinase LCK	Homo sapiens	SINGLE PROTEIN	CHEMBL1126592	1	Scientific Literature	J. Med. Chem.	1993	None
CHEMBL17637		0	559.52	1	1.25	23	CC(=O)N[C@@H](Cc1ccc(OP(=O)(O)O)cc1)C(=O)NCCCNC(=O)c1ccc(N2N=C(C)CC2=O)cc1	IC50	'='	53000.0	nM	4.28			UO_0000065	7.64	0.15	3.03	2.29	False	CHEMBL841206	Inhibition of p56 Lck SH2-domain in ELISA	B	BAO_0000357	single protein format	Homo sapiens	None	None	None	None	CHEMBL258	Tyrosine-protein kinase LCK	Homo sapiens	SINGLE PROTEIN	CHEMBL1132982	1	Scientific Literature	J. Med. Chem.	2000	None
CHEMBL130109		0	639.73	1	1.94	19	CCCCCC(=O)N(CC(=O)N(CC(=O)N(CC)CC(=O)N(CC)CC(N)=O)CC(C)C)Cc1ccc(CP(=O)(O)O)cc1	Inhibition	'='	61.0	%				UO_0000187					False	CHEMBL873963	Compound was tested for its antagonistic activity at 100 uM concentration against SH2 domain of LCK protein.	F	BAO_0000019	assay format	None	None	None	None	None	CHEMBL258	Tyrosine-protein kinase LCK	Homo sapiens	SINGLE PROTEIN	CHEMBL1130753	1	Scientific Literature	Bioorg. Med. Chem. Lett.	1998	None
CHEMBL99801		0	244.25	0	2.68	9i	Oc1ccc(/C=C/c2ccc(O)c(O)c2)cc1O	IC50	'='	74000.0	nM	4.13			UO_0000065	16.91	0.31	1.45	5.10	False	CHEMBL765997	Tested in vitro for the inhibition of protein-tyrosine kinase p56lck using angiotensin I (1.2 mM) and [gamma-32P]-ATP (50 pM)	B	BAO_0000357	single protein format	None	None	None	None	None	CHEMBL258	Tyrosine-protein kinase LCK	Homo sapiens	SINGLE PROTEIN	CHEMBL1126838	1	Scientific Literature	J. Med. Chem.	1993	None
CHEMBL538361		0	340.39	0	4.79	24(b)	Cc1cc(O)ccc1-c1ccc2c(-c3nc4ccccc4[nH]3)n[nH]c2c1	Inhibition	'='	96.0	%				UO_0000187					False	CHEMBL3881046	Inhibition of N-terminal truncated form of LCK P233M/C224D mutant (unknown origin) assessed as reduction in NADH oxidation at 1 uM using poly(E4Y1) as substrate by pyruvate kinase/lactate dehydrogenase coupled assay	B	BAO_0000357	single protein format	Homo sapiens	None	None	None	None	CHEMBL258	Tyrosine-protein kinase LCK	Homo sapiens	SINGLE PROTEIN	CHEMBL3880421	38	Patent Bioactivity Data		2003	None
CHEMBL101078		0	246.26	0	2.29	10k	Oc1cc(O)cc(CCc2cc(O)cc(O)c2)c1	IC50	'='	487000.0	nM		Outside typical range		UO_0000065					False	CHEMBL765997	Tested in vitro for the inhibition of protein-tyrosine kinase p56lck using angiotensin I (1.2 mM) and [gamma-32P]-ATP (50 pM)	B	BAO_0000357	single protein format	None	None	None	None	None	CHEMBL258	Tyrosine-protein kinase LCK	Homo sapiens	SINGLE PROTEIN	CHEMBL1126838	1	Scientific Literature	J. Med. Chem.	1993	None
CHEMBL352269		0	537.52	2	6.31	6d	COC(=O)c1c(-c2ccc([N+](=O)[O-])cc2)oc2cc(OCc3ccccc3)cc(OCc3ccccc3)c2c1=O	IC50	'>'	2000000.0	nM		Outside typical range		UO_0000065					False	CHEMBL819754	Ability to inhibit protein-tyrosine kinase activity of p56lck (isolated from bovine thymus) in vitro.	B	BAO_0000357	single protein format	None	None	None	None	None	CHEMBL258	Tyrosine-protein kinase LCK	Homo sapiens	SINGLE PROTEIN	CHEMBL1125256	1	Scientific Literature	J. Med. Chem.	1991	None
CHEMBL378409		0	623.78	2	7.38	18b	CCN(CC)CCOc1ccc(Nc2cc(N(C)C(=O)Nc3cc(NC(=O)c4cc5ccccc5s4)ccc3C)ncn2)cc1	IC50	'='	52.0	nM	7.28			UO_0000065	11.68	0.22	-0.10	6.52	False	CHEMBL864124	Inhibition of Lck	B	BAO_0000357	single protein format	Homo sapiens	None	None	None	None	CHEMBL258	Tyrosine-protein kinase LCK	Homo sapiens	SINGLE PROTEIN	CHEMBL1138945	1	Scientific Literature	Bioorg. Med. Chem. Lett.	2006	None
CHEMBL87727		0	481.03	1	5.80	6ao	Cc1cccc(Cl)c1NC(=O)c1ccc2nc(Nc3cccc(NCC(C)(C)N)n3)sc2c1	IC50	'='	6.0	nM	8.22			UO_0000065	17.09	0.34	2.42	7.83	False	CHEMBL841198	Inhibition of human p56 Lck tyrosine kinase	B	BAO_0000357	single protein format	None	None	None	None	None	CHEMBL258	Tyrosine-protein kinase LCK	Homo sapiens	SINGLE PROTEIN	CHEMBL1146618	1	Scientific Literature	Bioorg. Med. Chem. Lett.	2003	None
CHEMBL88009		0	468.97	0	4.76	6bg	Cc1cc(Nc2nc3ccc(C(=O)Nc4c(C)cccc4Cl)cc3s2)nc(NCCO)n1	IC50	'='	2.0	nM	8.70			UO_0000065	18.55	0.37	3.94	7.76	False	CHEMBL841198	Inhibition of human p56 Lck tyrosine kinase	B	BAO_0000357	single protein format	None	None	None	None	None	CHEMBL258	Tyrosine-protein kinase LCK	Homo sapiens	SINGLE PROTEIN	CHEMBL1146618	1	Scientific Literature	Bioorg. Med. Chem. Lett.	2003	None
CHEMBL377300	BRIVANIB	3	370.38	0	3.52	12	Cc1cc2c(F)c(Oc3ncnn4cc(OC[C@@H](C)O)c(C)c34)ccc2[nH]1	IC50	'>'	2500.0	nM				UO_0000065					False	CHEMBL859797	Inhibitory activity against LCK	B	BAO_0000357	single protein format	Homo sapiens	None	None	None	None	CHEMBL258	Tyrosine-protein kinase LCK	Homo sapiens	SINGLE PROTEIN	CHEMBL1146078	1	Scientific Literature	J. Med. Chem.	2006	None
CHEMBL336645		0	701.80	1	2.92	29	CCCCCC(=O)N(CC(=O)N(CC)CC(=O)N(CC)CC(=O)N(CCCc1ccccc1)CC(N)=O)Cc1ccc(CP(=O)(O)O)cc1	Inhibition	'='	1.0	%				UO_0000187					False	CHEMBL873963	Compound was tested for its antagonistic activity at 100 uM concentration against SH2 domain of LCK protein.	F	BAO_0000019	assay format	None	None	None	None	None	CHEMBL258	Tyrosine-protein kinase LCK	Homo sapiens	SINGLE PROTEIN	CHEMBL1130753	1	Scientific Literature	Bioorg. Med. Chem. Lett.	1998	None
CHEMBL87518		0	402.52	1	5.92	6v	Cc1cc(C)c(NC(=O)c2ccc3nc(Nc4ncccc4C)sc3c2)c(C)c1	IC50	'>'	3100.0	nM				UO_0000065					False	CHEMBL841198	Inhibition of human p56 Lck tyrosine kinase	B	BAO_0000357	single protein format	None	None	None	None	None	CHEMBL258	Tyrosine-protein kinase LCK	Homo sapiens	SINGLE PROTEIN	CHEMBL1146618	1	Scientific Literature	Bioorg. Med. Chem. Lett.	2003	None
CHEMBL349415		0	533.56	1	2.70	19	CC(=O)N[C@@H](Cc1ccc(OP(=O)(O)O)cc1)C(=O)N[C@@H](CC(C)C)C(=O)N(C)Cc1ccc(C)cc1	Kd	'='	2000.0	nM	5.70			UO_0000065	10.68	0.21	3.00	3.92	False	CHEMBL841499	Binding affinity against p56 Lck tyrosine kinase SH2 domain was measured using glutathione S-transferase (GST) fusion protein	B	BAO_0000357	single protein format	None	None	None	None	None	CHEMBL258	Tyrosine-protein kinase LCK	Homo sapiens	SINGLE PROTEIN	CHEMBL1132589	1	Scientific Literature	J. Med. Chem.	1999	None
CHEMBL426445		0	388.47	1	5.94	13	O=C(O)c1ccc2cc3nc(-c4cccs4)c(-c4cccs4)nc3cc2c1	Inhibition	'='	47.0	%				UO_0000187					False	CHEMBL835569	In vitro percent inhibition of p56 Lck tyrosine kinase at 10 uM concentration of compound dissolved in 100% DMSO using 5''-[gamma-33P]-triphosphate	B	BAO_0000357	single protein format	None	None	None	None	None	CHEMBL258	Tyrosine-protein kinase LCK	Homo sapiens	SINGLE PROTEIN	CHEMBL1140238	1	Scientific Literature	Bioorg. Med. Chem. Lett.	2005	None
CHEMBL193232		0	396.45	0	4.31	20	O=C(O)C1COc2cc3nc(-c4cccs4)c(-c4cccs4)nc3cc2O1	Inhibition	'='	-2.0	%				UO_0000187					False	CHEMBL835569	In vitro percent inhibition of p56 Lck tyrosine kinase at 10 uM concentration of compound dissolved in 100% DMSO using 5''-[gamma-33P]-triphosphate	B	BAO_0000357	single protein format	None	None	None	None	None	CHEMBL258	Tyrosine-protein kinase LCK	Homo sapiens	SINGLE PROTEIN	CHEMBL1140238	1	Scientific Literature	Bioorg. Med. Chem. Lett.	2005	None
CHEMBL429776		0	971.91	3	-3.68	EQGpYGEIP	CC[C@H](C)[C@H](NC(=O)[C@H](CCC(=O)O)NC(=O)CNC(=O)[C@H](Cc1ccc(OP(=O)(O)O)cc1)NC(=O)CNC(=O)[C@H](CCC(N)=O)NC(=O)[C@@H](N)CCC(=O)O)C(=O)N1CCC[C@@H]1C(=O)O	Ks	'='	1.32	M				UO_0000062					False	CHEMBL841500	Equilibrium constant for competitive binding to p56 lck SH2 domain by SPR after 1st run	B	BAO_0000357	single protein format	None	None	None	None	None	CHEMBL258	Tyrosine-protein kinase LCK	Homo sapiens	SINGLE PROTEIN	CHEMBL1128297	1	Scientific Literature	J. Med. Chem.	1995	None
CHEMBL189940		0	338.41	0	4.82	17	c1csc(-c2nc3cc4c(cc3nc2-c2cccs2)OCO4)c1	Inhibition	'='	41.0	%				UO_0000187					False	CHEMBL835569	In vitro percent inhibition of p56 Lck tyrosine kinase at 10 uM concentration of compound dissolved in 100% DMSO using 5''-[gamma-33P]-triphosphate	B	BAO_0000357	single protein format	None	None	None	None	None	CHEMBL258	Tyrosine-protein kinase LCK	Homo sapiens	SINGLE PROTEIN	CHEMBL1140238	1	Scientific Literature	Bioorg. Med. Chem. Lett.	2005	None
CHEMBL29549		0	308.77	0	4.30	7d	CN(c1ccccc1Cl)c1nc2ccccc2n2cncc12	IC50	'>'	12500.0	nM				UO_0000065					True	CHEMBL842071	Inhibitory activity against recombinant p56 Lck tyrosine kinase expressed as a His-tagged protein in insect cells using a baculovirus expression system	B	BAO_0000219	cell-based format	None	None	None	None	None	CHEMBL258	Tyrosine-protein kinase LCK	Homo sapiens	SINGLE PROTEIN	CHEMBL1135109	1	Scientific Literature	Bioorg. Med. Chem. Lett.	2002	None
CHEMBL29764		0	290.33	0	3.63	7l	COc1ccccc1Nc1nc2ccccc2n2cncc12	IC50	'='	5520.0	nM	5.26			UO_0000065	18.11	0.33	1.63	10.22	True	CHEMBL842071	Inhibitory activity against recombinant p56 Lck tyrosine kinase expressed as a His-tagged protein in insect cells using a baculovirus expression system	B	BAO_0000219	cell-based format	None	None	None	None	None	CHEMBL258	Tyrosine-protein kinase LCK	Homo sapiens	SINGLE PROTEIN	CHEMBL1135109	1	Scientific Literature	Bioorg. Med. Chem. Lett.	2002	None
CHEMBL30222		0	268.36	0	3.87	6d	CCCCCCNc1nc2ccccc2n2cncc12	IC50	'>'	12500.0	nM				UO_0000065					True	CHEMBL842071	Inhibitory activity against recombinant p56 Lck tyrosine kinase expressed as a His-tagged protein in insect cells using a baculovirus expression system	B	BAO_0000219	cell-based format	None	None	None	None	None	CHEMBL258	Tyrosine-protein kinase LCK	Homo sapiens	SINGLE PROTEIN	CHEMBL1135109	1	Scientific Literature	Bioorg. Med. Chem. Lett.	2002	None
CHEMBL69631		0	182.23	0	2.65	3l	C(=C/c1ccccn1)\c1ccncc1	IC50	'='	615000.0	nM		Outside typical range		UO_0000065					False	CHEMBL818320	Inhibition of angiotensin I phosphorylation catalyzed by the protein-tyrosine kinase p56 lck partially purified from bovine thymus.	B	BAO_0000357	single protein format	None	None	None	None	None	CHEMBL258	Tyrosine-protein kinase LCK	Homo sapiens	SINGLE PROTEIN	CHEMBL1125982	1	Scientific Literature	Bioorg. Med. Chem. Lett.	1991	None
CHEMBL282607		0	294.75	0	4.28	7k	Clc1ccccc1Nc1nc2ccccc2n2cncc12	IC50	'='	60.0	nM	7.22			UO_0000065	24.50	0.47	2.94	17.11	True	CHEMBL842071	Inhibitory activity against recombinant p56 Lck tyrosine kinase expressed as a His-tagged protein in insect cells using a baculovirus expression system	B	BAO_0000219	cell-based format	None	None	None	None	None	CHEMBL258	Tyrosine-protein kinase LCK	Homo sapiens	SINGLE PROTEIN	CHEMBL1135109	1	Scientific Literature	Bioorg. Med. Chem. Lett.	2002	None
CHEMBL551140		0	342.33	0	2.73	28	Cc1ccc2c(c1)N(Cc1cc(F)cc3c1OCOC3)C(=O)/C2=N\O	Ki	'>'	30000.0	nM				UO_0000065					False	CHEMBL1063589	Inhibition of LCK	B	BAO_0000357	single protein format	None	None	None	None	None	CHEMBL258	Tyrosine-protein kinase LCK	Homo sapiens	SINGLE PROTEIN	CHEMBL1153595	1	Scientific Literature	Bioorg. Med. Chem. Lett.	2009	None
CHEMBL304559		0	431.95	0	4.19	8t	Cc1cccc(Cl)c1NC(=O)c1ccc2nc(NC(=O)NCCN(C)C)sc2c1	IC50	'='	30.0	nM	7.52			UO_0000065	17.42	0.35	3.33	8.71	False	CHEMBL841202	In vitro inhibition of phosphorylation of an exogenous substrate by human p56 Lck tyrosine kinase expressed as a His-tagged protein in insect cells using a baculovirus expression system	B	BAO_0000219	cell-based format	None	None	None	None	None	CHEMBL258	Tyrosine-protein kinase LCK	Homo sapiens	SINGLE PROTEIN	CHEMBL1136079	1	Scientific Literature	Bioorg. Med. Chem. Lett.	2003	None
CHEMBL348834		0	533.56	1	2.92	21	CC(=O)N[C@@H](Cc1ccc(OP(=O)(O)O)cc1)C(=O)N[C@@H](CC(C)C)C(=O)N[C@H](C)c1ccc(C)cc1	Kd	'='	27000.0	nM	4.57			UO_0000065	8.56	0.17	1.65	2.97	False	CHEMBL841499	Binding affinity against p56 Lck tyrosine kinase SH2 domain was measured using glutathione S-transferase (GST) fusion protein	B	BAO_0000357	single protein format	None	None	None	None	None	CHEMBL258	Tyrosine-protein kinase LCK	Homo sapiens	SINGLE PROTEIN	CHEMBL1132589	1	Scientific Literature	J. Med. Chem.	1999	None
CHEMBL386637		0	526.54	1	4.40	6l	CN(C)[C@H]1CCCN(c2ccc(C(F)(F)F)cc2NC(=O)c2cc(C#Cc3cnc(N)nc3)ccc2F)C1	IC50	'='	130.0	nM	6.89			UO_0000065	13.08	0.25	2.49	7.88	False	CHEMBL910168	Inhibition of LCK	B	BAO_0000357	single protein format	Homo sapiens	None	None	None	None	CHEMBL258	Tyrosine-protein kinase LCK	Homo sapiens	SINGLE PROTEIN	CHEMBL1141381	1	Scientific Literature	J. Med. Chem.	2007	None
CHEMBL304953		0	242.28	0	2.85	8	COc1cc(/C=N/Nc2ccccc2)ccc1O	IC50	'='	2586000.0	nM		Outside typical range		UO_0000065					False	CHEMBL818321	Inhibitory concentration against phosphorylation of angiotensin I catalyzed by protein-tyrosine kinase p56lck	B	BAO_0000357	single protein format	None	None	None	None	None	CHEMBL258	Tyrosine-protein kinase LCK	Homo sapiens	SINGLE PROTEIN	CHEMBL1125983	1	Scientific Literature	Bioorg. Med. Chem. Lett.	1991	None
CHEMBL542484		0	317.78	0	3.39	7	COc1cc2ncnc(Nc3ccccc3)c2cc1OC.Cl	IC50	'='	10000.0	nM	5.00			UO_0000065	17.77	0.33	1.61	8.89	False	CHEMBL762248	Inhibition of p56lck kinase autophosphorylation in Jurkat cells	B	BAO_0000219	cell-based format	Homo sapiens	None	None	Jurkat	None	CHEMBL258	Tyrosine-protein kinase LCK	Homo sapiens	SINGLE PROTEIN	CHEMBL1129839	1	Scientific Literature	Bioorg. Med. Chem. Lett.	1997	CHEMBL3307526
CHEMBL71985		0	369.43	0	4.93	24	CC(C)n1cc(-c2ccc(Oc3ccc(C#N)cc3)cc2)c2c(N)ncnc21	IC50						Not Determined						False	CHEMBL842018	Inhibition of p56 Lck tyrosine kinase (catalytic domain)	B	BAO_0000357	single protein format	None	None	None	None	None	CHEMBL258	Tyrosine-protein kinase LCK	Homo sapiens	SINGLE PROTEIN	CHEMBL1132740	1	Scientific Literature	Bioorg. Med. Chem. Lett.	2000	None
CHEMBL103586		0	272.26	0	2.67	8	O=C(O)c1cc(/C=C/c2ccc(O)c(O)c2)ccc1O	IC50	'='											False	CHEMBL756502	Inhibition of protein-tyrosine kinase p56lck (Not determined)	B	BAO_0000357	single protein format	Homo sapiens	None	None	None	None	CHEMBL258	Tyrosine-protein kinase LCK	Homo sapiens	SINGLE PROTEIN	CHEMBL1126844	1	Scientific Literature	J. Med. Chem.	1993	None
CHEMBL337642		0	531.57	1	2.03	29	O=C1NC(=O)C2=C1c1cn(c3ncccc13)CCOCCOCCOCCOCCn1cc2c2cccnc21	Activity	'='	174.0	%				UO_0000187					False	CHEMBL842002	Inhibition of human p56 Lck tyrosine kinase at 10 uM	B	BAO_0000357	single protein format	Homo sapiens	None	None	None	None	CHEMBL258	Tyrosine-protein kinase LCK	Homo sapiens	SINGLE PROTEIN	CHEMBL1145082	1	Scientific Literature	J. Med. Chem.	2003	None
CHEMBL3084838		0	549.51	2	3.40	3d	N[C@H]1CC[C@H](Nc2nc(Nc3ccc(P(=O)(O)CP(=O)(O)O)cc3)c3ncn(C4CCCC4)c3n2)CC1	Selectivity	'='	100.0										False	CHEMBL841382	Selectivity p56 Lck tyrosine kinase	B	BAO_0000357	single protein format	None	None	None	None	None	CHEMBL258	Tyrosine-protein kinase LCK	Homo sapiens	SINGLE PROTEIN	CHEMBL1136209	1	Scientific Literature	Bioorg. Med. Chem. Lett.	2003	None
CHEMBL591793		0	525.61	1	4.45	22	NC(=O)c1c(-c2ccc(Oc3ccccc3)cc2)nn2c1Nc1cc(OCCN3CCOCC3)ccc1CC2	IC50	'='	0.77	nM	9.11			UO_0000065	17.34	0.32	4.66	8.77	False	CHEMBL1049477	Inhibition of GST-tagged human LCK by scintillation counting	B	BAO_0000357	single protein format	Homo sapiens	None	None	None	None	CHEMBL258	Tyrosine-protein kinase LCK	Homo sapiens	SINGLE PROTEIN	CHEMBL1153155	1	Scientific Literature	Bioorg. Med. Chem. Lett.	2010	None
CHEMBL591326		0	497.60	1	5.07	26	CN(C)CCCOc1ccc2c(c1)CCn1nc(-c3ccc(Oc4ccccc4)cc3)c(C(N)=O)c1N2	IC50	'='	1.0	nM	9.00			UO_0000065	18.09	0.33	3.93	9.51	False	CHEMBL1049477	Inhibition of GST-tagged human LCK by scintillation counting	B	BAO_0000357	single protein format	Homo sapiens	None	None	None	None	CHEMBL258	Tyrosine-protein kinase LCK	Homo sapiens	SINGLE PROTEIN	CHEMBL1153155	1	Scientific Literature	Bioorg. Med. Chem. Lett.	2010	None
CHEMBL608533	MIDOSTAURIN	4	570.65	2	5.91	PKC-412	CO[C@@H]1[C@H](N(C)C(=O)c2ccccc2)C[C@H]2O[C@]1(C)n1c3ccccc3c3c4c(c5c6ccccc6n2c5c31)C(=O)NC4	Kd	'='	280.0	nM	6.55			UO_0000065	11.48	0.21	0.64	8.43	True	CHEMBL1051337	Binding constant for LCK kinase domain	B	BAO_0000357	single protein format	Homo sapiens	None	None	None	None	CHEMBL258	Tyrosine-protein kinase LCK	Homo sapiens	SINGLE PROTEIN	CHEMBL1150977	1	Scientific Literature	Nat. Biotechnol.	2008	None
CHEMBL92361		0	292.29	0	2.56	CGP-029482	O=C(O)Cc1c2ccccc2n2c1[nH]c(=O)c1ccccc12	IC50	'='	11000.0	nM	4.96			UO_0000065	16.96	0.31	2.40	6.65	False	CHEMBL1060230	Inhibition of Lck	B	BAO_0000357	single protein format	None	None	None	None	None	CHEMBL258	Tyrosine-protein kinase LCK	Homo sapiens	SINGLE PROTEIN	CHEMBL1150975	1	Scientific Literature	Biochem. J.	2003	None
CHEMBL165751		0	253.26	0	2.75	17b	Nc1ccc(-c2cc(=O)c3ccc(O)cc3o2)cc1	IC50	'='	138000.0	nM		Outside typical range		UO_0000065					False	CHEMBL819754	Ability to inhibit protein-tyrosine kinase activity of p56lck (isolated from bovine thymus) in vitro.	B	BAO_0000357	single protein format	None	None	None	None	None	CHEMBL258	Tyrosine-protein kinase LCK	Homo sapiens	SINGLE PROTEIN	CHEMBL1125256	1	Scientific Literature	J. Med. Chem.	1991	None
CHEMBL176384		0	256.33	0	2.66	15	Cn1cnc2c(SCc3ccccc3)ncnc21	Inhibition	'='	6.0	%				UO_0000187					False	CHEMBL832023	Inhibition of human lymphocyte protein tyrosine kinase Lck at 30 uM	B	BAO_0000357	single protein format	Homo sapiens	None	None	None	None	CHEMBL258	Tyrosine-protein kinase LCK	Homo sapiens	SINGLE PROTEIN	CHEMBL1141882	1	Scientific Literature	J. Med. Chem.	2005	None
CHEMBL103464		0	228.25	0	2.97	9e	Oc1cccc(/C=C/c2ccc(O)c(O)c2)c1	IC50	'='	58000.0	nM	4.24			UO_0000065	18.56	0.34	1.27	6.98	False	CHEMBL765997	Tested in vitro for the inhibition of protein-tyrosine kinase p56lck using angiotensin I (1.2 mM) and [gamma-32P]-ATP (50 pM)	B	BAO_0000357	single protein format	None	None	None	None	None	CHEMBL258	Tyrosine-protein kinase LCK	Homo sapiens	SINGLE PROTEIN	CHEMBL1126838	1	Scientific Literature	J. Med. Chem.	1993	None
CHEMBL403200		0	385.45	0	3.76	6l	Cc1ccc(C(=O)Nc2ccon2)cc1NC(=O)c1cnc(NC(C)C)s1	IC50	'='	380.0	nM	6.42			UO_0000065	16.66	0.32	2.66	5.88	False	CHEMBL929949	Inhibition of Lck	B	BAO_0000357	single protein format	None	None	None	None	None	CHEMBL258	Tyrosine-protein kinase LCK	Homo sapiens	SINGLE PROTEIN	CHEMBL1141541	1	Scientific Literature	Bioorg. Med. Chem. Lett.	2008	None
CHEMBL258203		0	346.46	0	3.27	6f	CC[C@H](C)Nc1ncc(C(=O)Nc2cc(C(=O)NC)ccc2C)s1	IC50	'>'	50000.0	nM				UO_0000065					False	CHEMBL929949	Inhibition of Lck	B	BAO_0000357	single protein format	None	None	None	None	None	CHEMBL258	Tyrosine-protein kinase LCK	Homo sapiens	SINGLE PROTEIN	CHEMBL1141541	1	Scientific Literature	Bioorg. Med. Chem. Lett.	2008	None
CHEMBL1614712		0	439.56	0	4.92	NVP-AEW541	Nc1ncnc2c1c(-c1cccc(OCc3ccccc3)c1)cn2[C@H]1C[C@@H](CN2CCC2)C1	IC50	'='	5600.0	nM	5.25			UO_0000065	11.95	0.22	0.33	7.59	False	CHEMBL3789406	Inhibition of Lck (unknown origin)	B	BAO_0000357	single protein format	Homo sapiens	None	None	None	None	CHEMBL258	Tyrosine-protein kinase LCK	Homo sapiens	SINGLE PROTEIN	CHEMBL3784924	1	Scientific Literature	Bioorg. Med. Chem. Lett.	2016	None
CHEMBL429776		0	971.91	3	-3.68	EQGpYGEIP	CC[C@H](C)[C@H](NC(=O)[C@H](CCC(=O)O)NC(=O)CNC(=O)[C@H](Cc1ccc(OP(=O)(O)O)cc1)NC(=O)CNC(=O)[C@H](CCC(N)=O)NC(=O)[C@@H](N)CCC(=O)O)C(=O)N1CCC[C@@H]1C(=O)O	Ks	'='	9.82	M				UO_0000062					False	CHEMBL841501	Equilibrium constant for competitive binding to p56 lck SH2 domain by SPR after 2nd run	B	BAO_0000357	single protein format	None	None	None	None	None	CHEMBL258	Tyrosine-protein kinase LCK	Homo sapiens	SINGLE PROTEIN	CHEMBL1128297	1	Scientific Literature	J. Med. Chem.	1995	None
CHEMBL1170748		0	291.31	0	2.28	32h	OCc1cccc(-c2cn3c(-c4cn[nH]c4)cnc3cn2)c1	Inhibition	'='	99.0	%				UO_0000187					False	CHEMBL1173996	Inhibition of LCK at 10 uM by mobility shift assay	B	BAO_0000357	single protein format	None	None	None	None	None	CHEMBL258	Tyrosine-protein kinase LCK	Homo sapiens	SINGLE PROTEIN	CHEMBL1177828	1	Scientific Literature	Bioorg. Med. Chem. Lett.	2010	None
CHEMBL502453		0	1024.17	None	None	5	Nc1ncnc2c1ncn2CC(=O)N(CCNC(=O)[C@H]1CCCCN1C(=O)[C@H](Cc1ccc(C(=O)c2ccccc2)cc1)NC(=O)CCCNC(=O)CCCC[C@@H]1SC[C@@H]2NC(=O)N[C@H]12)CC(=O)NCC(=O)O	EC50	'>'	150000.0	nM		Outside typical range		UO_0000065					False	CHEMBL994221	Binding affinity to Lck assessed as photolabeling efficiency by Western blot analysis	B	BAO_0000357	single protein format	None	None	None	None	None	CHEMBL258	Tyrosine-protein kinase LCK	Homo sapiens	SINGLE PROTEIN	CHEMBL1144240	1	Scientific Literature	Bioorg. Med. Chem.	2008	None
CHEMBL502453		0	1024.17	None	None	5	Nc1ncnc2c1ncn2CC(=O)N(CCNC(=O)[C@H]1CCCCN1C(=O)[C@H](Cc1ccc(C(=O)c2ccccc2)cc1)NC(=O)CCCNC(=O)CCCC[C@@H]1SC[C@@H]2NC(=O)N[C@H]12)CC(=O)NCC(=O)O	Activity						Not Active						False	CHEMBL994220	Inhibition of Lck by luciferase based assay	B	BAO_0000357	single protein format	None	None	None	None	None	CHEMBL258	Tyrosine-protein kinase LCK	Homo sapiens	SINGLE PROTEIN	CHEMBL1144240	1	Scientific Literature	Bioorg. Med. Chem.	2008	None
CHEMBL477624		0	335.80	0	4.52	7a	Cc1cccc(Cl)c1Nc1nc2ccccc2n1-c1ccncn1	IC50	'='	2090.0	nM	5.68			UO_0000065	16.91	0.32	1.16	10.21	False	CHEMBL994991	Inhibition of Lck by lance assay	B	BAO_0000357	single protein format	None	None	None	None	None	CHEMBL258	Tyrosine-protein kinase LCK	Homo sapiens	SINGLE PROTEIN	CHEMBL1144231	1	Scientific Literature	Bioorg. Med. Chem. Lett.	2008	None
CHEMBL477590		0	478.04	1	6.05	7d	CCN(CC)CCCCNc1cc(-n2c(Nc3c(C)cccc3Cl)nc3ccccc32)ncn1	IC50	'='	5036.0	nM	5.30			UO_0000065	11.08	0.21	-0.75	7.47	False	CHEMBL994992	Inhibition of TEL fused Lck-mediated proliferation of TEL-Lck transformed mouse BA/F3 cells after 48 hrs by bright-glo luciferase assay	B	BAO_0000219	cell-based format	None	None	None	BaF3	None	CHEMBL258	Tyrosine-protein kinase LCK	Homo sapiens	SINGLE PROTEIN	CHEMBL1144231	1	Scientific Literature	Bioorg. Med. Chem. Lett.	2008	CHEMBL3307634
CHEMBL166960		0	359.18	0	4.01	4e	COC(=O)c1c(-c2ccc(Br)cc2)oc2ccccc2c1=O	IC50	'>'	2000000.0	nM		Outside typical range		UO_0000065					False	CHEMBL819754	Ability to inhibit protein-tyrosine kinase activity of p56lck (isolated from bovine thymus) in vitro.	B	BAO_0000357	single protein format	None	None	None	None	None	CHEMBL258	Tyrosine-protein kinase LCK	Homo sapiens	SINGLE PROTEIN	CHEMBL1125256	1	Scientific Literature	J. Med. Chem.	1991	None
CHEMBL45837		0	271.32	0	3.28	3c	COc1cc(/C=C/c2ccccn2)cc(OC)c1OC	IC50	'='	2175000.0	nM		Outside typical range		UO_0000065					True	CHEMBL818320	Inhibition of angiotensin I phosphorylation catalyzed by the protein-tyrosine kinase p56 lck partially purified from bovine thymus.	B	BAO_0000357	single protein format	None	None	None	None	None	CHEMBL258	Tyrosine-protein kinase LCK	Homo sapiens	SINGLE PROTEIN	CHEMBL1125982	1	Scientific Literature	Bioorg. Med. Chem. Lett.	1991	None
CHEMBL249719		0	294.38	0	3.96	20a	CNc1nc2cc(-c3ccccc3)sc2n2c(C)cnc12	Activity						Not Active						False	CHEMBL888341	Inhibition of LCK	B	BAO_0000357	single protein format	None	None	None	None	None	CHEMBL258	Tyrosine-protein kinase LCK	Homo sapiens	SINGLE PROTEIN	CHEMBL1140018	1	Scientific Literature	Bioorg. Med. Chem. Lett.	2007	None
CHEMBL217090		0	527.02	2	5.18	15	Clc1ccc2c(c1Nc1ncnc3cc(OCCCN4CCCC4)cc(OC4CCOCC4)c13)OCO2	IC50	'='	7.0	nM	8.15			UO_0000065	15.47	0.30	2.97	9.35	False	CHEMBL854966	Inhibition of recombinant LCK by ELISA	B	BAO_0000357	single protein format	Homo sapiens	None	None	None	None	CHEMBL258	Tyrosine-protein kinase LCK	Homo sapiens	SINGLE PROTEIN	CHEMBL1137334	1	Scientific Literature	J. Med. Chem.	2006	None
CHEMBL3741589		0	366.24	0	4.09	29; A-971432	O=C(O)C1CN(Cc2ccc(OCc3ccc(Cl)c(Cl)c3)cc2)C1	IC50	'>'	10000.0	nM				UO_0000065					False	CHEMBL3742711	Inhibition of LCK (unknown origin)	B	BAO_0000357	single protein format	Homo sapiens	None	None	None	None	CHEMBL258	Tyrosine-protein kinase LCK	Homo sapiens	SINGLE PROTEIN	CHEMBL3739276	1	Scientific Literature	J. Med. Chem.	2015	None
CHEMBL458023		0	473.54	1	6.45	3	CNc1nccc(-c2cccnc2Oc2c(C)cc(Nc3nc4ccccc4[nH]3)c3ccccc23)n1	IC50	'='	405.0	nM	6.39			UO_0000065	13.50	0.24	-0.06	6.35	False	CHEMBL1120724	Inhibition of LCK	B	BAO_0000357	single protein format	None	None	None	None	None	CHEMBL258	Tyrosine-protein kinase LCK	Homo sapiens	SINGLE PROTEIN	CHEMBL1155514	1	Scientific Literature	J. Med. Chem.	2010	None
CHEMBL603746		0	529.37	2	5.82	43	CN(Cc1c(Cl)cccc1Cl)c1ccc(-c2[nH]c(C(=O)c3c(F)cccc3F)c(N)c2C(N)=O)cc1	C50	'='	92.0	nM				UO_0000065					False	CHEMBL1049489	Inhibition of human recombinant Lck expressed in insect cells by Packard topcount method	B	BAO_0000219	cell-based format	Homo sapiens	None	None	None	None	CHEMBL258	Tyrosine-protein kinase LCK	Homo sapiens	SINGLE PROTEIN	CHEMBL1153156	1	Scientific Literature	Bioorg. Med. Chem. Lett.	2010	None
CHEMBL591558		0	515.35	2	5.79	44	NC(=O)c1c(-c2ccc(NCc3cc(Cl)ccc3Cl)cc2)[nH]c(C(=O)c2c(F)cccc2F)c1N	C50	'='	93.0	nM				UO_0000065					False	CHEMBL1049489	Inhibition of human recombinant Lck expressed in insect cells by Packard topcount method	B	BAO_0000219	cell-based format	Homo sapiens	None	None	None	None	CHEMBL258	Tyrosine-protein kinase LCK	Homo sapiens	SINGLE PROTEIN	CHEMBL1153156	1	Scientific Literature	Bioorg. Med. Chem. Lett.	2010	None
CHEMBL110932		0	394.91	0	4.56	12o	Cc1cccc(Cl)c1Nc1nc2cc(NCCN(C)C)ccc2n2cncc12	IC50	'='	10.0	nM	8.00			UO_0000065	20.26	0.39	3.44	13.92	True	CHEMBL706269	50% inhibition of the phosphorylation of an exogenous substrate by human Lck enzyme.	B	BAO_0000357	single protein format	Homo sapiens	None	None	None	None	CHEMBL258	Tyrosine-protein kinase LCK	Homo sapiens	SINGLE PROTEIN	CHEMBL1136039	1	Scientific Literature	Bioorg. Med. Chem. Lett.	2002	None
CHEMBL565286		0	276.30	0	3.09	10	O=C1OC(/C=C/c2ccccc2)=N/C1=C\c1cccnc1	Inhibition	'='	8.0	%				UO_0000187					False	CHEMBL1113455	Inhibition of LCK at 10 uM	B	BAO_0000357	single protein format	None	None	None	None	None	CHEMBL258	Tyrosine-protein kinase LCK	Homo sapiens	SINGLE PROTEIN	CHEMBL1156313	1	Scientific Literature	Bioorg. Med. Chem.	2010	None
CHEMBL388978	STAUROSPORINE	0	466.54	0	4.35	Staurosporine	CN[C@@H]1C[C@H]2O[C@@](C)([C@@H]1OC)n1c3ccccc3c3c4c(c5c6ccccc6n2c5c31)C(=O)NC4	Kd	'='	30.0	nM	7.52			UO_0000065	16.12	0.29	3.17	10.83	True	CHEMBL1051337	Binding constant for LCK kinase domain	B	BAO_0000357	single protein format	Homo sapiens	None	None	None	None	CHEMBL258	Tyrosine-protein kinase LCK	Homo sapiens	SINGLE PROTEIN	CHEMBL1150977	1	Scientific Literature	Nat. Biotechnol.	2008	None
CHEMBL69863	PICEATANNOL	0	244.25	0	2.68	Piceatannol	Oc1cc(O)cc(/C=C/c2ccc(O)c(O)c2)c1	Inhibition	'='	100.0	%				UO_0000187					False	CHEMBL841383	Inhibition of p56 Lck tyrosine kinase at 200 ug/mL	B	BAO_0000357	single protein format	None	None	None	None	None	CHEMBL258	Tyrosine-protein kinase LCK	Homo sapiens	SINGLE PROTEIN	CHEMBL1135503	1	Scientific Literature	J. Med. Chem.	2002	None
CHEMBL411464		0	673.81	2	6.37	9S	COc1ccc(Cn2ccc(C)c(NC(=O)[C@H](Cc3ccc(C(C)(C)C(=O)O)cc3)NC(=O)C(C)(C)c3ccc4ccccc4c3)c2=O)cc1	Kd	'='	1000.0	nM	6.00			UO_0000065	8.90	0.16	-0.37	4.73	True	CHEMBL823227	Binding affinity for p56lck SH2 domain site	B	BAO_0000357	single protein format	None	None	None	None	None	CHEMBL258	Tyrosine-protein kinase LCK	Homo sapiens	SINGLE PROTEIN	CHEMBL1134536	1	Scientific Literature	J. Med. Chem.	2001	None
CHEMBL579387		0	250.26	0	2.43	1	O=C1OC(c2ccccc2)=N/C1=C\c1cccnc1	Inhibition	'='	9.0	%				UO_0000187					False	CHEMBL1113455	Inhibition of LCK at 10 uM	B	BAO_0000357	single protein format	None	None	None	None	None	CHEMBL258	Tyrosine-protein kinase LCK	Homo sapiens	SINGLE PROTEIN	CHEMBL1156313	1	Scientific Literature	Bioorg. Med. Chem.	2010	None
CHEMBL215745		0	454.43	1	6.06	42	CNc1ncc2cc(-c3cc(C(=O)Nc4cccc(C(F)(F)F)c4)c(F)cc3C)ccc2n1	IC50	'='	0.5	nM	9.30			UO_0000065	20.47	0.38	3.24	13.90	False	CHEMBL913225	Inhibition of Lck by HTRF kinase assay	B	BAO_0000357	single protein format	Homo sapiens	None	None	None	None	CHEMBL258	Tyrosine-protein kinase LCK	Homo sapiens	SINGLE PROTEIN	CHEMBL1149344	1	Scientific Literature	J. Med. Chem.	2006	None
CHEMBL141247		0	308.34	0	3.02	1	O=C(Nc1ccccn1)Nc1cccc2c1[C@H]1CCCN1C2=O	IC50	'='	2300.0	nM	5.64			UO_0000065	18.29	0.33	2.62	7.59	False	CHEMBL841205	Inhibition of Lck tyrosine kinase.	B	BAO_0000357	single protein format	Homo sapiens	None	None	None	None	CHEMBL258	Tyrosine-protein kinase LCK	Homo sapiens	SINGLE PROTEIN	CHEMBL1134322	1	Scientific Literature	J. Med. Chem.	2001	None
CHEMBL1076480		0	561.57	2	6.20	13q	COCCNc1cc(-n2c(Nc3cc(NC(=O)c4cccc(C(F)(F)F)c4)ccc3C)nc3ccccc32)ncn1	IC50	'='	132.0	nM	6.88			UO_0000065	12.25	0.23	0.68	6.49	False	CHEMBL1113978	Inhibition of Tel-fused LCK expressed in mouse BAF3 cells	B	BAO_0000219	cell-based format	None	None	None	BaF3	None	CHEMBL258	Tyrosine-protein kinase LCK	Homo sapiens	SINGLE PROTEIN	CHEMBL1154389	1	Scientific Literature	Bioorg. Med. Chem. Lett.	2009	CHEMBL3307634
CHEMBL245377		0	523.66	1	4.33	20e	CN1CCN(CC(=O)Nc2cccc3c2Cc2c-3n[nH]c2-c2csc(C#CCOc3ccccc3)c2)CC1	IC50	'='	30963.0	nM	4.51			UO_0000065	8.61	0.16	0.18	6.14	False	CHEMBL906395	Inhibition of Lck by HTRF assay	B	BAO_0000357	single protein format	None	None	None	None	None	CHEMBL258	Tyrosine-protein kinase LCK	Homo sapiens	SINGLE PROTEIN	CHEMBL1139908	1	Scientific Literature	Bioorg. Med. Chem. Lett.	2007	None
CHEMBL477612		0	409.29	0	4.52	4a	Cc1cc(C)c(Nc2nc3ccccc3n2-c2cc(N)ncn2)c(Br)c1	IC50	'='	1355.0	nM	5.87			UO_0000065	14.34	0.31	1.35	7.19	False	CHEMBL994991	Inhibition of Lck by lance assay	B	BAO_0000357	single protein format	None	None	None	None	None	CHEMBL258	Tyrosine-protein kinase LCK	Homo sapiens	SINGLE PROTEIN	CHEMBL1144231	1	Scientific Literature	Bioorg. Med. Chem. Lett.	2008	None
CHEMBL1230607	PHA-793887	1	361.49	0	2.31	31	CC(C)CC(=O)Nc1n[nH]c2c1CN(C(=O)C1CCN(C)CC1)C2(C)C	IC50	'>'	10000.0	nM				UO_0000065					False	CHEMBL1064439	Inhibition of LCK by scintillation proximity assay	B	BAO_0000357	single protein format	None	None	None	None	None	CHEMBL258	Tyrosine-protein kinase LCK	Homo sapiens	SINGLE PROTEIN	CHEMBL1157586	1	Scientific Literature	Bioorg. Med. Chem.	2010	None
CHEMBL250336		0	391.54	0	4.82	20h	Cc1cnc2c(NCCN3CCCCC3)nc3cc(-c4ccccc4)sc3n12	Activity						Not Active						False	CHEMBL888341	Inhibition of LCK	B	BAO_0000357	single protein format	None	None	None	None	None	CHEMBL258	Tyrosine-protein kinase LCK	Homo sapiens	SINGLE PROTEIN	CHEMBL1140018	1	Scientific Literature	Bioorg. Med. Chem. Lett.	2007	None
CHEMBL29856		0	260.30	0	3.63	7h	c1ccc(Nc2nc3ccccc3n3cncc23)cc1	IC50	'='	890.0	nM	6.05			UO_0000065	23.24	0.41	2.42	14.33	True	CHEMBL842071	Inhibitory activity against recombinant p56 Lck tyrosine kinase expressed as a His-tagged protein in insect cells using a baculovirus expression system	B	BAO_0000219	cell-based format	None	None	None	None	None	CHEMBL258	Tyrosine-protein kinase LCK	Homo sapiens	SINGLE PROTEIN	CHEMBL1135109	1	Scientific Literature	Bioorg. Med. Chem. Lett.	2002	None
CHEMBL421600		0	366.81	0	4.36	11c	Cc1cccc(Cl)c1Nc1nc2cc3c(cc2n2cncc12)OCCO3	IC50	'='	10.0	nM	8.00			UO_0000065	21.81	0.42	3.64	13.18	True	CHEMBL706269	50% inhibition of the phosphorylation of an exogenous substrate by human Lck enzyme.	B	BAO_0000357	single protein format	Homo sapiens	None	None	None	None	CHEMBL258	Tyrosine-protein kinase LCK	Homo sapiens	SINGLE PROTEIN	CHEMBL1136039	1	Scientific Literature	Bioorg. Med. Chem. Lett.	2002	None
CHEMBL69762		0	197.24	0	2.53	12	C(=N/Nc1ccccc1)\c1ccccn1	IC50	'>'	4056000.0	nM		Outside typical range		UO_0000065					False	CHEMBL818321	Inhibitory concentration against phosphorylation of angiotensin I catalyzed by protein-tyrosine kinase p56lck	B	BAO_0000357	single protein format	None	None	None	None	None	CHEMBL258	Tyrosine-protein kinase LCK	Homo sapiens	SINGLE PROTEIN	CHEMBL1125983	1	Scientific Literature	Bioorg. Med. Chem. Lett.	1991	None
CHEMBL28916		0	339.20	0	4.39	1	Brc1ccccc1Nc1nc2ccccc2n2cncc12	IC50	'='	170.0	nM	6.77			UO_0000065	19.96	0.44	2.38	16.03	True	CHEMBL842071	Inhibitory activity against recombinant p56 Lck tyrosine kinase expressed as a His-tagged protein in insect cells using a baculovirus expression system	B	BAO_0000219	cell-based format	None	None	None	None	None	CHEMBL258	Tyrosine-protein kinase LCK	Homo sapiens	SINGLE PROTEIN	CHEMBL1135109	1	Scientific Literature	Bioorg. Med. Chem. Lett.	2002	None
CHEMBL519693		0	383.47	0	2.68	17	NS(=O)(=O)c1ccc(-c2cc3ccncc3cc2OC2CCNCC2)cc1	IC50	'>'	25118.86	nM				UO_0000065					False	CHEMBL985024	Inhibition of Lck	B	BAO_0000357	single protein format	None	None	None	None	None	CHEMBL258	Tyrosine-protein kinase LCK	Homo sapiens	SINGLE PROTEIN	CHEMBL1138455	1	Scientific Literature	J. Med. Chem.	2009	None
CHEMBL215943		0	535.57	2	5.62	47	Cc1ccc(C(=O)Nc2cccc(C(F)(F)F)c2)cc1-c1ccc2nc(NCCN3CCOCC3)ncc2c1	IC50	'='	0.2	nM	9.70			UO_0000065	18.11	0.34	4.08	12.22	False	CHEMBL913225	Inhibition of Lck by HTRF kinase assay	B	BAO_0000357	single protein format	Homo sapiens	None	None	None	None	CHEMBL258	Tyrosine-protein kinase LCK	Homo sapiens	SINGLE PROTEIN	CHEMBL1149344	1	Scientific Literature	J. Med. Chem.	2006	None
CHEMBL130061		0	667.78	1	2.58	16	CCCCCC(=O)N(CC(=O)N(CC(=O)N(CC(=O)N(CC)CC(N)=O)CC(C)C)CC(C)C)Cc1ccc(CP(=O)(O)O)cc1	Inhibition	'='	1.0	%				UO_0000187					False	CHEMBL873963	Compound was tested for its antagonistic activity at 100 uM concentration against SH2 domain of LCK protein.	F	BAO_0000019	assay format	None	None	None	None	None	CHEMBL258	Tyrosine-protein kinase LCK	Homo sapiens	SINGLE PROTEIN	CHEMBL1130753	1	Scientific Literature	Bioorg. Med. Chem. Lett.	1998	None
CHEMBL119306		0	450.83	0	4.80	285	CC1=NN(c2cccc(C(=O)O)c2)C(=O)/C1=C/c1ccc(-c2ccc(Cl)c(C(=O)O)c2)o1	Inhibition						Active						False	CHEMBL841488	Inhibition of p56 Lck SH2 domain association with phosphotyrosine containing C-terminal ITAM2 peptide at 100 uM	B	BAO_0000357	single protein format	None	None	None	None	None	CHEMBL258	Tyrosine-protein kinase LCK	Homo sapiens	SINGLE PROTEIN	CHEMBL1148347	1	Scientific Literature	J. Med. Chem.	2004	None
CHEMBL68398		0	415.90	0	4.63	7j	Cc1cccc(Cl)c1NC(=O)c1ccc2nc(NC(=O)C3CCCO3)sc2c1	IC50	'='	272.0	nM	6.57			UO_0000065	15.79	0.32	1.94	8.17	False	CHEMBL841202	In vitro inhibition of phosphorylation of an exogenous substrate by human p56 Lck tyrosine kinase expressed as a His-tagged protein in insect cells using a baculovirus expression system	B	BAO_0000219	cell-based format	None	None	None	None	None	CHEMBL258	Tyrosine-protein kinase LCK	Homo sapiens	SINGLE PROTEIN	CHEMBL1136079	1	Scientific Literature	Bioorg. Med. Chem. Lett.	2003	None
CHEMBL166682		0	355.30	0	3.16	6c	COC(=O)c1c(-c2ccc([N+](=O)[O-])cc2)oc2ccc(OC)cc2c1=O	IC50	'>'	2000000.0	nM		Outside typical range		UO_0000065					False	CHEMBL819754	Ability to inhibit protein-tyrosine kinase activity of p56lck (isolated from bovine thymus) in vitro.	B	BAO_0000357	single protein format	None	None	None	None	None	CHEMBL258	Tyrosine-protein kinase LCK	Homo sapiens	SINGLE PROTEIN	CHEMBL1125256	1	Scientific Literature	J. Med. Chem.	1991	None
CHEMBL281271		0	459.33	1	5.29	16	CCOC(=O)Cc1c(C)nc(O)c2c1ccc1nc(Nc3c(Cl)cccc3Cl)n(C)c12	IC50	'='	700.0	nM	6.16			UO_0000065	13.40	0.27	0.86	6.89	False	CHEMBL841204	Inhibition of p56 Lck tyrosine kinase	B	BAO_0000357	single protein format	None	None	None	None	None	CHEMBL258	Tyrosine-protein kinase LCK	Homo sapiens	SINGLE PROTEIN	CHEMBL1136753	1	Scientific Literature	J. Med. Chem.	2003	None
CHEMBL1076195		0	576.75	2	6.96	22b	CCN(CC)CCCCNc1cc(-n2c(Nc3cc(C(=O)Nc4cccc(C)c4)ccc3C)nc3ccccc32)ncn1	IC50	'='	20.0	nM	7.70			UO_0000065	13.35	0.24	0.74	7.70	False	CHEMBL1113975	Inhibition of LCK	B	BAO_0000357	single protein format	None	None	None	None	None	CHEMBL258	Tyrosine-protein kinase LCK	Homo sapiens	SINGLE PROTEIN	CHEMBL1154389	1	Scientific Literature	Bioorg. Med. Chem. Lett.	2009	None
CHEMBL26147		0	514.41	1	4.98	49	Cc1nc(O)c2c(ccc3nc(Nc4c(Cl)cccc4Cl)n(C)c32)c1CCC(=O)N1CCOCC1	IC50	'='	120.0	nM	6.92			UO_0000065	13.45	0.27	1.94	7.48	False	CHEMBL841204	Inhibition of p56 Lck tyrosine kinase	B	BAO_0000357	single protein format	None	None	None	None	None	CHEMBL258	Tyrosine-protein kinase LCK	Homo sapiens	SINGLE PROTEIN	CHEMBL1136753	1	Scientific Literature	J. Med. Chem.	2003	None
CHEMBL1079424		0	450.51	0	4.41	15l	Cc1cc(NC(=O)c2ccc(C)c(Nc3nc4ccccc4n3-c3cc(N)ncn3)c2)ccn1	IC50	'='	177.0	nM	6.75			UO_0000065	14.99	0.27	2.34	5.46	False	CHEMBL1113975	Inhibition of LCK	B	BAO_0000357	single protein format	None	None	None	None	None	CHEMBL258	Tyrosine-protein kinase LCK	Homo sapiens	SINGLE PROTEIN	CHEMBL1154389	1	Scientific Literature	Bioorg. Med. Chem. Lett.	2009	None
CHEMBL7944		0	244.69	0	2.53	21	Clc1ncnc2c1ncn2Cc1ccccc1	Inhibition	'='	0.0	%				UO_0000187					False	CHEMBL832023	Inhibition of human lymphocyte protein tyrosine kinase Lck at 30 uM	B	BAO_0000357	single protein format	Homo sapiens	None	None	None	None	CHEMBL258	Tyrosine-protein kinase LCK	Homo sapiens	SINGLE PROTEIN	CHEMBL1141882	1	Scientific Literature	J. Med. Chem.	2005	None
CHEMBL130091		0	819.98	2	5.17	15	CCCCCC(=O)N(CC(=O)N(CCCc1ccccc1)CC(=O)N(CCCc1ccccc1)CC(=O)N(CC(N)=O)CC(C)C)Cc1ccc(CP(=O)(O)O)cc1	Inhibition	'='	6.0	%				UO_0000187					False	CHEMBL873963	Compound was tested for its antagonistic activity at 100 uM concentration against SH2 domain of LCK protein.	F	BAO_0000019	assay format	None	None	None	None	None	CHEMBL258	Tyrosine-protein kinase LCK	Homo sapiens	SINGLE PROTEIN	CHEMBL1130753	1	Scientific Literature	Bioorg. Med. Chem. Lett.	1998	None
CHEMBL456683		0	476.57	1	6.88	9	CNc1nccc(-c2cccnc2Oc2ccc(Nc3nc4ccccc4s3)c3ccccc23)n1	IC50	'='	80.0	nM	7.10			UO_0000065	14.89	0.28	0.22	8.36	False	CHEMBL1120724	Inhibition of LCK	B	BAO_0000357	single protein format	None	None	None	None	None	CHEMBL258	Tyrosine-protein kinase LCK	Homo sapiens	SINGLE PROTEIN	CHEMBL1155514	1	Scientific Literature	J. Med. Chem.	2010	None
CHEMBL175603		0	246.27	0	2.64	8	Fc1ccc(Sc2ncnc3[nH]cnc23)cc1	Inhibition	'='	13.0	%				UO_0000187					False	CHEMBL832023	Inhibition of human lymphocyte protein tyrosine kinase Lck at 30 uM	B	BAO_0000357	single protein format	Homo sapiens	None	None	None	None	CHEMBL258	Tyrosine-protein kinase LCK	Homo sapiens	SINGLE PROTEIN	CHEMBL1141882	1	Scientific Literature	J. Med. Chem.	2005	None
CHEMBL221193		0	526.54	1	4.40	6j	CN(C)C1CCN(c2ccc(C(F)(F)F)cc2NC(=O)c2cc(C#Cc3cnc(N)nc3)ccc2F)CC1	IC50	'='	150.0	nM	6.82			UO_0000065	12.96	0.25	2.42	7.81	False	CHEMBL910168	Inhibition of LCK	B	BAO_0000357	single protein format	Homo sapiens	None	None	None	None	CHEMBL258	Tyrosine-protein kinase LCK	Homo sapiens	SINGLE PROTEIN	CHEMBL1141381	1	Scientific Literature	J. Med. Chem.	2007	None
CHEMBL272673		0	528.54	1	4.05	13e	Cc1ccc(NC(=O)c2cccc(C(F)(F)F)c2)cc1C(=O)Nc1cnc(NCCN2CCOCC2)nc1	IC50	'='	72.0	nM	7.14			UO_0000065	13.51	0.26	3.09	6.58	False	CHEMBL951931	Inhibition of Lck by HTRF assay	B	BAO_0000357	single protein format	None	None	None	None	None	CHEMBL258	Tyrosine-protein kinase LCK	Homo sapiens	SINGLE PROTEIN	CHEMBL1144680	1	Scientific Literature	J. Med. Chem.	2008	None
CHEMBL295939		0	204.19	0	0.74	11	NC(=O)c1cc2cc(O)c(O)cc2cn1	IC50	'='	1900000.0	nM		Outside typical range		UO_0000065					True	CHEMBL769387	Ability to inhibit autophosphorylation of immunopurified p56Ick	B	BAO_0000357	single protein format	None	None	None	None	None	CHEMBL258	Tyrosine-protein kinase LCK	Homo sapiens	SINGLE PROTEIN	CHEMBL1126592	1	Scientific Literature	J. Med. Chem.	1993	None
CHEMBL436137		0	453.59	1	5.84	42	Cc1cccc(C)c1-c1cc(C)c2nc(Nc3ccc(OCCN4CCCC4)cc3)nnc2c1	IC50	'='	13.0	nM	7.89			UO_0000065	17.39	0.32	2.05	12.48	False	CHEMBL908984	Inhibition of Lck	B	BAO_0000357	single protein format	Homo sapiens	None	None	None	None	CHEMBL258	Tyrosine-protein kinase LCK	Homo sapiens	SINGLE PROTEIN	CHEMBL1139689	1	Scientific Literature	Bioorg. Med. Chem. Lett.	2006	None
CHEMBL333374		0	541.04	2	6.46	42	Cc1nc(O)c2c(ccc3[nH]c(Nc4c(Br)cc(Br)cc4Br)nc32)c1C	IC50	'='	25.0	nM	7.60			UO_0000065	14.05	0.40	1.14	10.30	False	CHEMBL841208	Inhibitory activity against recombinant human p56 Lck tyrosine kinase	B	BAO_0000357	single protein format	None	None	None	None	None	CHEMBL258	Tyrosine-protein kinase LCK	Homo sapiens	SINGLE PROTEIN	CHEMBL1135526	1	Scientific Literature	J. Med. Chem.	2002	None
CHEMBL119597		0	408.41	0	4.84	73	N=C1S/C(=C/c2ccc(-c3cccc(C(=O)O)c3)o2)C(=O)N1c1ccc(F)cc1	Inhibition						Active						False	CHEMBL841489	Inhibition of p56 Lck SH2 domain binding to C-terminal ITAM2 phosphopeptide at 40 uM (Significant activity)	B	BAO_0000357	single protein format	Homo sapiens	None	None	None	None	CHEMBL258	Tyrosine-protein kinase LCK	Homo sapiens	SINGLE PROTEIN	CHEMBL1148347	1	Scientific Literature	J. Med. Chem.	2004	None
CHEMBL67747		0	228.25	0	2.54	3	Oc1ccc(/C=N/Nc2ccccc2)cc1O	IC50	'='	70000.0	nM	4.16			UO_0000065	18.20	0.33	1.61	6.41	False	CHEMBL818321	Inhibitory concentration against phosphorylation of angiotensin I catalyzed by protein-tyrosine kinase p56lck	B	BAO_0000357	single protein format	None	None	None	None	None	CHEMBL258	Tyrosine-protein kinase LCK	Homo sapiens	SINGLE PROTEIN	CHEMBL1125983	1	Scientific Literature	Bioorg. Med. Chem. Lett.	1991	None
CHEMBL554	LAPATINIB	4	581.07	2	6.14	GW-2016	CS(=O)(=O)CCNCc1ccc(-c2ccc3ncnc(Nc4ccc(OCc5cccc(F)c5)c(Cl)c4)c3c2)o1	Kd						Not Active						False	CHEMBL860915	Average Binding Constant for LCK; NA=Not Active at 10 uM	B	BAO_0000357	single protein format	Homo sapiens	None	None	None	None	CHEMBL258	Tyrosine-protein kinase LCK	Homo sapiens	SINGLE PROTEIN	CHEMBL1144455	1	Scientific Literature	Nat. Biotechnol.	2005	None
CHEMBL91829	RUBOXISTAURIN	3	468.56	0	3.51	LY-333531	CN(C)C[C@@H]1CCn2cc(c3ccccc32)C2=C(C(=O)NC2=O)c2cn(c3ccccc23)CCO1	Kd	'='	1300.0	nM	5.89			UO_0000065	12.56	0.23	2.38	8.59	False	CHEMBL860915	Average Binding Constant for LCK; NA=Not Active at 10 uM	B	BAO_0000357	single protein format	Homo sapiens	None	None	None	None	CHEMBL258	Tyrosine-protein kinase LCK	Homo sapiens	SINGLE PROTEIN	CHEMBL1144455	1	Scientific Literature	Nat. Biotechnol.	2005	None
CHEMBL69868		0	384.48	1	5.90	4	Cc1c(-c2ccc(Oc3ccccc3)cc2)c2c(N)ncnc2n1C1CCCC1	IC50	'='	260.0	nM	6.58			UO_0000065	17.13	0.31	0.69	9.98	False	CHEMBL842024	Inhibitory activity against p56 Lck tyrosine kinase at a concentration of 5 uM ATP.	B	BAO_0000357	single protein format	None	None	None	None	None	CHEMBL258	Tyrosine-protein kinase LCK	Homo sapiens	SINGLE PROTEIN	CHEMBL1132740	1	Scientific Literature	Bioorg. Med. Chem. Lett.	2000	None
CHEMBL68773		0	388.43	0	4.75	28	CC(C)n1cc(-c2ccc(Oc3ccc(C(=O)O)cc3)cc2)c2c(N)ncnc21	IC50						Not Determined						False	CHEMBL842018	Inhibition of p56 Lck tyrosine kinase (catalytic domain)	B	BAO_0000357	single protein format	None	None	None	None	None	CHEMBL258	Tyrosine-protein kinase LCK	Homo sapiens	SINGLE PROTEIN	CHEMBL1132740	1	Scientific Literature	Bioorg. Med. Chem. Lett.	2000	None
CHEMBL591324		0	455.52	0	4.08	24	NCCOc1ccc2c(c1)CCn1nc(-c3ccc(Oc4ccccc4)cc3)c(C(N)=O)c1N2	IC50	'='	0.41	nM	9.39			UO_0000065	20.61	0.38	5.31	7.99	False	CHEMBL1049477	Inhibition of GST-tagged human LCK by scintillation counting	B	BAO_0000357	single protein format	Homo sapiens	None	None	None	None	CHEMBL258	Tyrosine-protein kinase LCK	Homo sapiens	SINGLE PROTEIN	CHEMBL1153155	1	Scientific Literature	Bioorg. Med. Chem. Lett.	2010	None
CHEMBL398606		0	414.51	1	5.40	10a	CC(C)NCc1ccc(Nc2cc(-c3ccc(-c4ccc(O)cc4O)cc3)[nH]n2)cc1	IC50	'='	2550.0	nM	5.59			UO_0000065	13.49	0.25	0.19	6.00	False	CHEMBL899083	Inhibition of human LCK	B	BAO_0000357	single protein format	Homo sapiens	None	None	None	None	CHEMBL258	Tyrosine-protein kinase LCK	Homo sapiens	SINGLE PROTEIN	CHEMBL1137531	1	Scientific Literature	J. Med. Chem.	2007	None
CHEMBL119578		0	278.29	0	1.88	261	O=C(O)c1ccccc1SCc1cc(O)nc(O)n1	Inhibition						Active						False	CHEMBL841488	Inhibition of p56 Lck SH2 domain association with phosphotyrosine containing C-terminal ITAM2 peptide at 100 uM	B	BAO_0000357	single protein format	None	None	None	None	None	CHEMBL258	Tyrosine-protein kinase LCK	Homo sapiens	SINGLE PROTEIN	CHEMBL1148347	1	Scientific Literature	J. Med. Chem.	2004	None
CHEMBL179768		0	336.39	0	4.16	58	Fc1ccc(Sc2ncnc3c2ncn3Cc2ccccc2)cc1	Inhibition	'='	16.0	%				UO_0000187					False	CHEMBL832023	Inhibition of human lymphocyte protein tyrosine kinase Lck at 30 uM	B	BAO_0000357	single protein format	Homo sapiens	None	None	None	None	CHEMBL258	Tyrosine-protein kinase LCK	Homo sapiens	SINGLE PROTEIN	CHEMBL1141882	1	Scientific Literature	J. Med. Chem.	2005	None
CHEMBL114671		0	354.80	0	3.51	26	CC1(C)C(=O)NC(=O)c2c1ccc1[nH]c(Nc3ccccc3Cl)nc21	IC50	'>'	40000.0	nM				UO_0000065					False	CHEMBL841208	Inhibitory activity against recombinant human p56 Lck tyrosine kinase	B	BAO_0000357	single protein format	None	None	None	None	None	CHEMBL258	Tyrosine-protein kinase LCK	Homo sapiens	SINGLE PROTEIN	CHEMBL1135526	1	Scientific Literature	J. Med. Chem.	2002	None
CHEMBL558557	CAFTARIC ACID	0	312.23	0	-0.45	4	O=C(/C=C/c1ccc(O)c(O)c1)O[C@@H](C(=O)O)[C@@H](O)C(=O)O	FC	'='	2.0										False	CHEMBL1024392	Ratio of IC50 for drug to IC50 for rosmarinic acid against SH2 domain of LCK	B	BAO_0000357	single protein format	None	None	None	None	None	CHEMBL258	Tyrosine-protein kinase LCK	Homo sapiens	SINGLE PROTEIN	CHEMBL1158427	1	Scientific Literature	Bioorg. Med. Chem. Lett.	2009	None
CHEMBL405401		0	577.73	2	6.08	21	Cc1ccc(NC(=O)c2ccc(C(C)(C)C)cc2)cc1C(=O)Nc1cnc(Nc2ccc(N3CCN(C)CC3)cc2)nc1	IC50	'='	1.5	nM	8.82			UO_0000065	15.27	0.28	2.74	8.61	False	CHEMBL951931	Inhibition of Lck by HTRF assay	B	BAO_0000357	single protein format	None	None	None	None	None	CHEMBL258	Tyrosine-protein kinase LCK	Homo sapiens	SINGLE PROTEIN	CHEMBL1144680	1	Scientific Literature	J. Med. Chem.	2008	None
CHEMBL180373		0	398.49	0	4.06	52	Cn1c(-c2ccc([S+](C)[O-])cc2)nc2c(Sc3ccc(F)cc3)ncnc21	Inhibition	'='	30.0	%				UO_0000187					False	CHEMBL832023	Inhibition of human lymphocyte protein tyrosine kinase Lck at 30 uM	B	BAO_0000357	single protein format	Homo sapiens	None	None	None	None	CHEMBL258	Tyrosine-protein kinase LCK	Homo sapiens	SINGLE PROTEIN	CHEMBL1141882	1	Scientific Literature	J. Med. Chem.	2005	None
CHEMBL328034		0	859.84	3	-0.09	Ca-DOPA-EEIE	CC[C@H](C)[C@H](NC(=O)[C@H](CCC(=O)O)NC(=O)[C@H](CCC(=O)O)NC(=O)[C@H](Cc1ccc(O)c(O)c1)NC(=O)/C=C/c1ccc(O)c(O)c1)C(=O)N[C@@H](CCC(=O)O)C(=O)O	IC50	'='	18000.0	nM	4.75			UO_0000065	5.52	0.11	4.83	1.26	False	CHEMBL677055	Affinity for GST-Lck-SH2 domain in ELISA	B	BAO_0000357	single protein format	None	None	None	None	None	CHEMBL258	Tyrosine-protein kinase LCK	Homo sapiens	SINGLE PROTEIN	CHEMBL1135345	1	Scientific Literature	Bioorg. Med. Chem. Lett.	2002	None
CHEMBL175622		0	260.30	0	2.65	12	Cn1cnc2c(Sc3ccc(F)cc3)ncnc21	Inhibition	'='	2.0	%				UO_0000187					False	CHEMBL832023	Inhibition of human lymphocyte protein tyrosine kinase Lck at 30 uM	B	BAO_0000357	single protein format	Homo sapiens	None	None	None	None	CHEMBL258	Tyrosine-protein kinase LCK	Homo sapiens	SINGLE PROTEIN	CHEMBL1141882	1	Scientific Literature	J. Med. Chem.	2005	None
CHEMBL564417		0	532.05	1	4.06	22, BMS-554417	Cc1cc(N2CCN(CCC#N)CC2)cc2nc(-c3c(NC[C@@H](O)c4ccccc4Cl)cc[nH]c3=O)[nH]c12	IC50	'>'	1500.0	nM				UO_0000065					False	CHEMBL1055731	Inhibition of LCK	B	BAO_0000357	single protein format	None	None	None	None	None	CHEMBL258	Tyrosine-protein kinase LCK	Homo sapiens	SINGLE PROTEIN	CHEMBL1152979	1	Scientific Literature	J. Med. Chem.	2009	None
CHEMBL311309		0	338.80	0	4.60	11f	COc1ccc2c(c1)nc(Nc1c(C)cccc1Cl)c1cncn12	IC50	'='	8.7	nM	8.06			UO_0000065	23.79	0.46	3.46	15.67	True	CHEMBL706269	50% inhibition of the phosphorylation of an exogenous substrate by human Lck enzyme.	B	BAO_0000357	single protein format	Homo sapiens	None	None	None	None	CHEMBL258	Tyrosine-protein kinase LCK	Homo sapiens	SINGLE PROTEIN	CHEMBL1136039	1	Scientific Literature	Bioorg. Med. Chem. Lett.	2002	None
CHEMBL47702		0	382.06	0	4.16	8	N#CC(Cc1cc(Br)c(O)c(Br)c1)c1ccccn1	IC50	'>'	2094000.0	nM		Outside typical range		UO_0000065					False	CHEMBL842075	Inhibition of p56 Lck tyrosine kinase	B	BAO_0000357	single protein format	None	None	None	None	None	CHEMBL258	Tyrosine-protein kinase LCK	Homo sapiens	SINGLE PROTEIN	CHEMBL1127934	1	Scientific Literature	Bioorg. Med. Chem. Lett.	1994	None
CHEMBL205386		0	819.98	2	5.17	27	CCCCCC(=O)N(CC(=O)N(CCCc1ccccc1)CC(=O)N(CC(=O)N(CCCc1ccccc1)CC(N)=O)CC(C)C)Cc1ccc(CP(=O)(O)O)cc1	Inhibition	'='	32.0	%				UO_0000187					False	CHEMBL873963	Compound was tested for its antagonistic activity at 100 uM concentration against SH2 domain of LCK protein.	F	BAO_0000019	assay format	None	None	None	None	None	CHEMBL258	Tyrosine-protein kinase LCK	Homo sapiens	SINGLE PROTEIN	CHEMBL1130753	1	Scientific Literature	Bioorg. Med. Chem. Lett.	1998	None
CHEMBL353740		0	380.50	0	3.92	51	Cn1c(-c2ccc([S+](C)[O-])cc2)nc2c(Sc3ccccc3)ncnc21	Inhibition	'='	30.0	%				UO_0000187					False	CHEMBL832023	Inhibition of human lymphocyte protein tyrosine kinase Lck at 30 uM	B	BAO_0000357	single protein format	Homo sapiens	None	None	None	None	CHEMBL258	Tyrosine-protein kinase LCK	Homo sapiens	SINGLE PROTEIN	CHEMBL1141882	1	Scientific Literature	J. Med. Chem.	2005	None
CHEMBL558557	CAFTARIC ACID	0	312.23	0	-0.45	4	O=C(/C=C/c1ccc(O)c(O)c1)O[C@@H](C(=O)O)[C@@H](O)C(=O)O	IC50	'='	118000.0	nM		Outside typical range		UO_0000065					False	CHEMBL1024394	Inhibition of LCK SH2 domain	B	BAO_0000357	single protein format	None	None	None	None	None	CHEMBL258	Tyrosine-protein kinase LCK	Homo sapiens	SINGLE PROTEIN	CHEMBL1158427	1	Scientific Literature	Bioorg. Med. Chem. Lett.	2009	None
CHEMBL111620		0	450.80	0	3.05	17c	O=C1NC(=O)C(c2cn(CCCO)c3ncccc23)=C1c1ncc(C(F)(F)F)cc1Cl	Activity	'='	82.0	%				UO_0000187					False	CHEMBL842001	Inhibition of p56 Lck tyrosine kinase	B	BAO_0000357	single protein format	Homo sapiens	None	None	None	None	CHEMBL258	Tyrosine-protein kinase LCK	Homo sapiens	SINGLE PROTEIN	CHEMBL1146654	1	Scientific Literature	Bioorg. Med. Chem. Lett.	2004	None
CHEMBL69544		0	414.51	1	5.73	8	COCc1c(-c2ccc(Oc3ccccc3)cc2)c2c(N)ncnc2n1C1CCCC1	IC50						Not Determined						False	CHEMBL842022	Inhibition of p56 Lck tyrosine kinase at 1 mM ATP (not tested)	B	BAO_0000357	single protein format	Homo sapiens	None	None	None	None	CHEMBL258	Tyrosine-protein kinase LCK	Homo sapiens	SINGLE PROTEIN	CHEMBL1132740	1	Scientific Literature	Bioorg. Med. Chem. Lett.	2000	None
CHEMBL409933		0	485.54	1	5.71	25	COc1cc2nccc(Oc3ccc4c(c3)OCCN4C(=O)N[C@H](C)c3ccccc3)c2cc1OC	IC50	'='	78.0	nM	7.11			UO_0000065	14.64	0.27	1.40	8.65	False	CHEMBL950179	Inhibition of Lck	B	BAO_0000357	single protein format	None	None	None	None	None	CHEMBL258	Tyrosine-protein kinase LCK	Homo sapiens	SINGLE PROTEIN	CHEMBL1144028	1	Scientific Literature	J. Med. Chem.	2008	None
CHEMBL270548		0	491.93	1	6.13	16	COc1cc2nccc(Oc3ccc4c(c3)OCCN4C(=O)Nc3ccc(Cl)cc3)c2cc1OC	IC50	'='	20.0	nM	7.70			UO_0000065	15.65	0.30	1.57	9.37	False	CHEMBL950179	Inhibition of Lck	B	BAO_0000357	single protein format	None	None	None	None	None	CHEMBL258	Tyrosine-protein kinase LCK	Homo sapiens	SINGLE PROTEIN	CHEMBL1144028	1	Scientific Literature	J. Med. Chem.	2008	None
CHEMBL166389		0	311.25	0	3.07	9f	O=C(O)c1c(-c2ccc([N+](=O)[O-])cc2)oc2ccccc2c1=O	IC50	'>'	2000000.0	nM		Outside typical range		UO_0000065					False	CHEMBL819754	Ability to inhibit protein-tyrosine kinase activity of p56lck (isolated from bovine thymus) in vitro.	B	BAO_0000357	single protein format	None	None	None	None	None	CHEMBL258	Tyrosine-protein kinase LCK	Homo sapiens	SINGLE PROTEIN	CHEMBL1125256	1	Scientific Literature	J. Med. Chem.	1991	None
CHEMBL131256		0	667.78	1	2.58	8	CCCCCC(=O)N(CC(=O)N(CC)CC(=O)N(CC(=O)N(CC(N)=O)CC(C)C)CC(C)C)Cc1ccc(CP(=O)(O)O)cc1	Inhibition	'='	6.0	%				UO_0000187					False	CHEMBL873963	Compound was tested for its antagonistic activity at 100 uM concentration against SH2 domain of LCK protein.	F	BAO_0000019	assay format	None	None	None	None	None	CHEMBL258	Tyrosine-protein kinase LCK	Homo sapiens	SINGLE PROTEIN	CHEMBL1130753	1	Scientific Literature	Bioorg. Med. Chem. Lett.	1998	None
CHEMBL87582		0	378.46	0	4.34	6g	Cc1cc(C)c(NC(=O)c2ccc3nc(Nc4nc[nH]n4)sc3c2)c(C)c1	IC50	'>'	3100.0	nM				UO_0000065					False	CHEMBL841198	Inhibition of human p56 Lck tyrosine kinase	B	BAO_0000357	single protein format	None	None	None	None	None	CHEMBL258	Tyrosine-protein kinase LCK	Homo sapiens	SINGLE PROTEIN	CHEMBL1146618	1	Scientific Literature	Bioorg. Med. Chem. Lett.	2003	None
CHEMBL87604		0	451.98	1	5.71	6al	Cc1cccc(Cl)c1NC(=O)c1ccc2nc(Nc3cccc(CN(C)C)n3)sc2c1	IC50	'='	10.0	nM	8.00			UO_0000065	17.70	0.35	2.29	11.40	False	CHEMBL841198	Inhibition of human p56 Lck tyrosine kinase	B	BAO_0000357	single protein format	None	None	None	None	None	CHEMBL258	Tyrosine-protein kinase LCK	Homo sapiens	SINGLE PROTEIN	CHEMBL1146618	1	Scientific Literature	Bioorg. Med. Chem. Lett.	2003	None
CHEMBL217284		0	1039.61	None	None	8	NCCCN(CCCN)CCCN(CCCN(CCCN)CCCN)CCCN(CCCN(CCCN(CCCN)CCCN)CCCN(CCCN)CCCN)CCN1C(=O)c2cccc3cccc(c23)C1=O	IC50	'='	390.0	nM	6.41			UO_0000065	6.16	None	None	None	False	CHEMBL841398	Inhibition of lck catalytic domain expressed in baculovirus	B	BAO_0000019	assay format	Homo sapiens	None	None	None	None	CHEMBL258	Tyrosine-protein kinase LCK	Homo sapiens	SINGLE PROTEIN	CHEMBL1134820	1	Scientific Literature	Bioorg. Med. Chem. Lett.	2001	None
CHEMBL305748		0	414.47	1	5.29	10	Nc1ncnc2c1c(-c1ccc(Oc3ccccc3)cc1)c(C(=O)O)n2C1CCCC1	IC50						Not Determined						False	CHEMBL842018	Inhibition of p56 Lck tyrosine kinase (catalytic domain)	B	BAO_0000357	single protein format	None	None	None	None	None	CHEMBL258	Tyrosine-protein kinase LCK	Homo sapiens	SINGLE PROTEIN	CHEMBL1132740	1	Scientific Literature	Bioorg. Med. Chem. Lett.	2000	None
CHEMBL67211		0	388.43	0	4.75	27	CC(C)n1cc(-c2ccc(Oc3ccccc3C(=O)O)cc2)c2c(N)ncnc21	IC50	'='	942.0	nM	6.03			UO_0000065	15.51	0.28	1.28	5.84	False	CHEMBL842024	Inhibitory activity against p56 Lck tyrosine kinase at a concentration of 5 uM ATP.	B	BAO_0000357	single protein format	None	None	None	None	None	CHEMBL258	Tyrosine-protein kinase LCK	Homo sapiens	SINGLE PROTEIN	CHEMBL1132740	1	Scientific Literature	Bioorg. Med. Chem. Lett.	2000	None
CHEMBL79046		0	216.20	0	1.27	12	O=C(O)c1ccccc1C(=O)n1ccnc1	Kd	'='	1300000.0	nM		Outside typical range		UO_0000065					False	CHEMBL706267	Binding affinity against Lck SH2 domain	B	BAO_0000357	single protein format	None	None	None	None	None	CHEMBL258	Tyrosine-protein kinase LCK	Homo sapiens	SINGLE PROTEIN	CHEMBL1132499	1	Scientific Literature	Bioorg. Med. Chem. Lett.	1999	None
CHEMBL56569		0	428.51	0	1.71	3d	CNS(=O)(=O)c1ccc2c(c1)/C(=C/c1[nH]c3c(c1CCC(N)=O)CCCC3)C(=O)N2	IC50	'='	100.0	nM	7.00			UO_0000065	16.34	0.32	5.29	5.22	False	CHEMBL706271	Inhibitory activity against Lck tyrosine kinase	B	BAO_0000357	single protein format	None	None	None	None	None	CHEMBL258	Tyrosine-protein kinase LCK	Homo sapiens	SINGLE PROTEIN	CHEMBL1146690	1	Scientific Literature	Bioorg. Med. Chem. Lett.	2004	None
CHEMBL330903		0	389.24	0	4.16	1	CC1(C)C(=O)NC(=O)c2c1ccc1[nH]c(Nc3c(Cl)cccc3Cl)nc21	IC50	'='	460.0	nM	6.34			UO_0000065	16.28	0.33	2.18	7.29	False	CHEMBL841208	Inhibitory activity against recombinant human p56 Lck tyrosine kinase	B	BAO_0000357	single protein format	None	None	None	None	None	CHEMBL258	Tyrosine-protein kinase LCK	Homo sapiens	SINGLE PROTEIN	CHEMBL1135526	1	Scientific Literature	J. Med. Chem.	2002	None
CHEMBL302481		0	374.44	0	4.93	16	CC(C)(C)n1cc(-c2ccc(Oc3ccc(O)cc3)cc2)c2c(N)ncnc21	IC50	'='	17.0	nM	7.77			UO_0000065	20.75	0.38	2.84	9.01	False	CHEMBL842016	Inhibition of p56 Lck tyrosine kinase (catalytic domain)	B	BAO_0000357	single protein format	None	None	None	None	None	CHEMBL258	Tyrosine-protein kinase LCK	Homo sapiens	SINGLE PROTEIN	CHEMBL1132740	1	Scientific Literature	Bioorg. Med. Chem. Lett.	2000	None
CHEMBL433097		0	373.46	0	4.81	18	CC(C)(C)n1cc(-c2ccc(Oc3cccc(N)c3)cc2)c2c(N)ncnc21	IC50	'='	15.0	nM	7.82			UO_0000065	20.95	0.38	3.01	8.51	False	CHEMBL842016	Inhibition of p56 Lck tyrosine kinase (catalytic domain)	B	BAO_0000357	single protein format	None	None	None	None	None	CHEMBL258	Tyrosine-protein kinase LCK	Homo sapiens	SINGLE PROTEIN	CHEMBL1132740	1	Scientific Literature	Bioorg. Med. Chem. Lett.	2000	None
CHEMBL71541		0	374.44	0	4.55	25	CC(C)n1cc(-c2ccc(Oc3ccccc3CO)cc2)c2c(N)ncnc21	IC50	'<'	3.0	nM				UO_0000065					False	CHEMBL842024	Inhibitory activity against p56 Lck tyrosine kinase at a concentration of 5 uM ATP.	B	BAO_0000357	single protein format	None	None	None	None	None	CHEMBL258	Tyrosine-protein kinase LCK	Homo sapiens	SINGLE PROTEIN	CHEMBL1132740	1	Scientific Literature	Bioorg. Med. Chem. Lett.	2000	None
CHEMBL71541		0	374.44	0	4.55	25	CC(C)n1cc(-c2ccc(Oc3ccccc3CO)cc2)c2c(N)ncnc21	IC50						Not Determined						False	CHEMBL842018	Inhibition of p56 Lck tyrosine kinase (catalytic domain)	B	BAO_0000357	single protein format	None	None	None	None	None	CHEMBL258	Tyrosine-protein kinase LCK	Homo sapiens	SINGLE PROTEIN	CHEMBL1132740	1	Scientific Literature	Bioorg. Med. Chem. Lett.	2000	None
CHEMBL408849		0	395.88	1	5.04	6s	Cc1cccc(Cl)c1NC(=O)c1ccc2nc(Nc3ccncn3)sc2c1	IC50	'='	27.0	nM	7.57			UO_0000065	19.12	0.38	2.53	9.48	False	CHEMBL841198	Inhibition of human p56 Lck tyrosine kinase	B	BAO_0000357	single protein format	None	None	None	None	None	CHEMBL258	Tyrosine-protein kinase LCK	Homo sapiens	SINGLE PROTEIN	CHEMBL1146618	1	Scientific Literature	Bioorg. Med. Chem. Lett.	2003	None
CHEMBL2012519		0	364.39	0	1.52	L-783277	COc1cc(O)c2c(c1)CCC[C@H](O)[C@H](O)C(=O)/C=C\C[C@H](C)OC2=O	IC50	'='	750.0	nM	6.12			UO_0000065	16.81	0.32	4.60	5.41	False	CHEMBL1015858	Inhibition of LCK	B	BAO_0000357	single protein format	None	None	None	None	None	CHEMBL258	Tyrosine-protein kinase LCK	Homo sapiens	SINGLE PROTEIN	CHEMBL1136873	1	Scientific Literature	Bioorg. Med. Chem. Lett.	2009	None
CHEMBL322600		0	420.95	0	4.77	12t, page S19 table 2	Cc1cccc(Cl)c1Nc1nc2cc(N3CC(C)NC(C)C3)ccc2n2cncc12	IC50	'='	13.0	nM	7.89			UO_0000065	18.73	0.36	3.12	13.72	False	CHEMBL952120	Inhibition of Lck	B	BAO_0000357	single protein format	None	None	None	None	None	CHEMBL258	Tyrosine-protein kinase LCK	Homo sapiens	SINGLE PROTEIN	CHEMBL1143196	1	Scientific Literature	J. Med. Chem.	2008	None
CHEMBL110394		0	408.94	0	4.95	12p, page S19 table 2	Cc1cccc(Cl)c1Nc1nc2cc(NCCCN(C)C)ccc2n2cncc12	IC50	'='	9.0	nM	8.05			UO_0000065	19.67	0.38	3.10	14.00	False	CHEMBL952120	Inhibition of Lck	B	BAO_0000357	single protein format	None	None	None	None	None	CHEMBL258	Tyrosine-protein kinase LCK	Homo sapiens	SINGLE PROTEIN	CHEMBL1143196	1	Scientific Literature	J. Med. Chem.	2008	None
CHEMBL106482		0	351.84	1	5.02	12c, page S19 table 2	CCNc1ccc2nc(Nc3c(C)cccc3Cl)c3cncn3c2c1	IC50	'='	10.0	nM	8.00			UO_0000065	22.74	0.44	2.98	14.75	False	CHEMBL952120	Inhibition of Lck	B	BAO_0000357	single protein format	None	None	None	None	None	CHEMBL258	Tyrosine-protein kinase LCK	Homo sapiens	SINGLE PROTEIN	CHEMBL1143196	1	Scientific Literature	J. Med. Chem.	2008	None
CHEMBL110732		0	365.82	0	4.55	11r, page S18 table 1	CC(=O)Nc1ccc2nc(Nc3c(C)cccc3Cl)c3cncn3c2c1	IC50	'='	3.0	nM	8.52			UO_0000065	23.30	0.45	3.97	11.95	False	CHEMBL952120	Inhibition of Lck	B	BAO_0000357	single protein format	None	None	None	None	None	CHEMBL258	Tyrosine-protein kinase LCK	Homo sapiens	SINGLE PROTEIN	CHEMBL1143196	1	Scientific Literature	J. Med. Chem.	2008	None
CHEMBL107183		0	414.90	1	6.17	11i, page S18 table 1	Cc1cccc(Cl)c1Nc1nc2cccc(OCc3ccccc3)c2n2cncc12	IC50	'='	240.0	nM	6.62			UO_0000065	15.96	0.30	0.45	12.87	False	CHEMBL952120	Inhibition of Lck	B	BAO_0000357	single protein format	None	None	None	None	None	CHEMBL258	Tyrosine-protein kinase LCK	Homo sapiens	SINGLE PROTEIN	CHEMBL1143196	1	Scientific Literature	J. Med. Chem.	2008	None
CHEMBL86230		0	338.80	0	4.60	11d, page S18 table 1	COc1ccc2nc(Nc3c(C)cccc3Cl)c3cncn3c2c1	IC50	'='	3.0	nM	8.52			UO_0000065	25.16	0.48	3.92	16.57	False	CHEMBL952120	Inhibition of Lck	B	BAO_0000357	single protein format	None	None	None	None	None	CHEMBL258	Tyrosine-protein kinase LCK	Homo sapiens	SINGLE PROTEIN	CHEMBL1143196	1	Scientific Literature	J. Med. Chem.	2008	None
CHEMBL85920		0	348.41	0	4.26	2a, page S18 table 1	COc1cc2nc(Nc3c(C)cccc3C)c3cncn3c2cc1OC	IC50	'='	2.4	nM	8.62			UO_0000065	24.74	0.45	4.36	14.21	False	CHEMBL952120	Inhibition of Lck	B	BAO_0000357	single protein format	None	None	None	None	None	CHEMBL258	Tyrosine-protein kinase LCK	Homo sapiens	SINGLE PROTEIN	CHEMBL1143196	1	Scientific Literature	J. Med. Chem.	2008	None
CHEMBL29191		0	411.85	0	4.41	12g, page S16 table 3	COc1ccc2c(nc(Nc3c(C)cccc3Cl)c3cnc(/C=N/O)n32)c1OC	IC50	'='	4.3	nM	8.37			UO_0000065	20.31	0.39	3.96	8.97	False	CHEMBL952120	Inhibition of Lck	B	BAO_0000357	single protein format	None	None	None	None	None	CHEMBL258	Tyrosine-protein kinase LCK	Homo sapiens	SINGLE PROTEIN	CHEMBL1143196	1	Scientific Literature	J. Med. Chem.	2008	None
CHEMBL28728		0	396.83	0	4.42	12f, page S16 table 3	COc1ccc2c(nc(Nc3c(C)cccc3Cl)c3cnc(C=O)n32)c1OC	IC50	'='	10.0	nM	8.00			UO_0000065	20.16	0.39	3.58	10.29	False	CHEMBL952120	Inhibition of Lck	B	BAO_0000357	single protein format	None	None	None	None	None	CHEMBL258	Tyrosine-protein kinase LCK	Homo sapiens	SINGLE PROTEIN	CHEMBL1143196	1	Scientific Literature	J. Med. Chem.	2008	None
CHEMBL283275		0	418.09	1	5.15	7s, page S15 table 2	Brc1cccc(Br)c1Nc1nc2ccccc2n2cncc12	IC50	'='	50.0	nM	7.30			UO_0000065	17.46	0.45	2.15	17.29	False	CHEMBL952120	Inhibition of Lck	B	BAO_0000357	single protein format	None	None	None	None	None	CHEMBL258	Tyrosine-protein kinase LCK	Homo sapiens	SINGLE PROTEIN	CHEMBL1143196	1	Scientific Literature	J. Med. Chem.	2008	None
CHEMBL405503		0	357.20	0	4.44	7g, page S15 table 1	O=C(Nc1c(Cl)cccc1Cl)c1nc2ccccc2n2cncc12	IC50	'='	810.0	nM	6.09			UO_0000065	17.05	0.35	1.65	10.27	False	CHEMBL952120	Inhibition of Lck	B	BAO_0000357	single protein format	None	None	None	None	None	CHEMBL258	Tyrosine-protein kinase LCK	Homo sapiens	SINGLE PROTEIN	CHEMBL1143196	1	Scientific Literature	J. Med. Chem.	2008	None
CHEMBL30023		0	322.80	0	4.19	6f, page S15 table 1	Clc1cccc(CCNc2nc3ccccc3n3cncc23)c1	IC50	'='	4390.0	nM	5.36			UO_0000065	16.60	0.32	1.17	12.69	False	CHEMBL952120	Inhibition of Lck	B	BAO_0000357	single protein format	None	None	None	None	None	CHEMBL258	Tyrosine-protein kinase LCK	Homo sapiens	SINGLE PROTEIN	CHEMBL1143196	1	Scientific Literature	J. Med. Chem.	2008	None
CHEMBL270777		0	522.57	1	4.97	24	COc1cc(Nc2ncc3c(=O)n(-c4c(C)cccc4C)c4nc5ccccc5n4c3n2)cc(OC)c1OC	IC50	'='	27.0	nM	7.57			UO_0000065	14.48	0.27	2.60	7.22	False	CHEMBL934187	Inhibition of Lck by HTRF assay	B	BAO_0000357	single protein format	None	None	None	None	None	CHEMBL258	Tyrosine-protein kinase LCK	Homo sapiens	SINGLE PROTEIN	CHEMBL1143254	1	Scientific Literature	J. Med. Chem.	2008	None
CHEMBL409447		0	516.61	1	4.39	39	Cc1cccc(-n2c(=O)c3cnc(Nc4ccc(N5CCN(C)CC5)cc4)nc3n3c4ccccc4nc23)c1	IC50	'='	96.0	nM	7.02			UO_0000065	13.58	0.25	2.63	8.40	False	CHEMBL934187	Inhibition of Lck by HTRF assay	B	BAO_0000357	single protein format	None	None	None	None	None	CHEMBL258	Tyrosine-protein kinase LCK	Homo sapiens	SINGLE PROTEIN	CHEMBL1143254	1	Scientific Literature	J. Med. Chem.	2008	None
CHEMBL260956		0	634.74	2	4.59	30	COc1cc(Nc2ncc3c(=O)n(-c4c(C)cccc4C)c4nc5ccccc5n4c3n2)cc(OC)c1OCCN1CCN(C)CC1	IC50	'='	6.0	nM	8.22			UO_0000065	12.95	0.24	3.63	7.39	False	CHEMBL934187	Inhibition of Lck by HTRF assay	B	BAO_0000357	single protein format	None	None	None	None	None	CHEMBL258	Tyrosine-protein kinase LCK	Homo sapiens	SINGLE PROTEIN	CHEMBL1143254	1	Scientific Literature	J. Med. Chem.	2008	None
CHEMBL287446		0	316.41	0	4.75	7w	CCc1cccc(CC)c1Nc1nc2ccccc2n2cncc12	IC50	'='	1690.0	nM	5.77			UO_0000065	18.24	0.33	1.02	13.67	True	CHEMBL842071	Inhibitory activity against recombinant p56 Lck tyrosine kinase expressed as a His-tagged protein in insect cells using a baculovirus expression system	B	BAO_0000219	cell-based format	None	None	None	None	None	CHEMBL258	Tyrosine-protein kinase LCK	Homo sapiens	SINGLE PROTEIN	CHEMBL1135109	1	Scientific Literature	Bioorg. Med. Chem. Lett.	2002	None
CHEMBL281722		0	302.34	0	3.44	7f	Cc1ccccc1C(=O)Nc1nc2ccccc2n2cncc12	IC50	'>'	12500.0	nM				UO_0000065					False	CHEMBL842071	Inhibitory activity against recombinant p56 Lck tyrosine kinase expressed as a His-tagged protein in insect cells using a baculovirus expression system	B	BAO_0000219	cell-based format	None	None	None	None	None	CHEMBL258	Tyrosine-protein kinase LCK	Homo sapiens	SINGLE PROTEIN	CHEMBL1135109	1	Scientific Literature	Bioorg. Med. Chem. Lett.	2002	None
CHEMBL1641799		0	358.42	0	4.26	18	CC(C)(C)c1cc(C(=O)O)c(NC(=O)Nc2ccc3[nH]ncc3c2)s1	Inhibition	'='	0.0	%				UO_0000187					False	CHEMBL1646783	Inhibition of LCK at 1 uM	B	BAO_0000357	single protein format	None	None	None	None	None	CHEMBL258	Tyrosine-protein kinase LCK	Homo sapiens	SINGLE PROTEIN	CHEMBL1641460	1	Scientific Literature	Bioorg. Med. Chem. Lett.	2011	None
CHEMBL70640		0	318.25	0	2.36	26	O=[N+]([O-])c1ccc(N/N=C/c2cccc(O)c2O)c([N+](=O)[O-])c1	IC50	'>'	2514000.0	nM		Outside typical range		UO_0000065					False	CHEMBL818321	Inhibitory concentration against phosphorylation of angiotensin I catalyzed by protein-tyrosine kinase p56lck	B	BAO_0000357	single protein format	None	None	None	None	None	CHEMBL258	Tyrosine-protein kinase LCK	Homo sapiens	SINGLE PROTEIN	CHEMBL1125983	1	Scientific Literature	Bioorg. Med. Chem. Lett.	1991	None
CHEMBL319556		0	488.37	1	6.77	14b	O=C1NCc2c(-c3ccc(F)cc3F)cc(C3CCNCC3)cc2N1c1c(Cl)cccc1Cl	IC50	'>'	10000.0	nM				UO_0000065					False	CHEMBL841485	Inhibition of p56 Lck tyrosine kinase	B	BAO_0000357	single protein format	None	None	None	None	None	CHEMBL258	Tyrosine-protein kinase LCK	Homo sapiens	SINGLE PROTEIN	CHEMBL1136271	1	Scientific Literature	Bioorg. Med. Chem. Lett.	2003	None
CHEMBL541586		0	335.77	0	3.53	12	COc1cc2ncnc(Nc3cccc(F)c3)c2cc1OC.Cl	IC50	'='	10000.0	nM	5.00			UO_0000065	16.71	0.31	1.47	8.89	False	CHEMBL841200	Inhibition of p56 Lck tyrosine kinase in Jurkat cells where p56lck autophosphorylation is inhibited.	B	BAO_0000219	cell-based format	None	None	None	Jurkat	None	CHEMBL258	Tyrosine-protein kinase LCK	Homo sapiens	SINGLE PROTEIN	CHEMBL1129839	1	Scientific Literature	Bioorg. Med. Chem. Lett.	1997	CHEMBL3307526
CHEMBL67352		0	199.21	0	1.73	9h	O=C(Nc1ccncc1)c1cccnc1	IC50	'='	2117000.0	nM		Outside typical range		UO_0000065					False	CHEMBL818320	Inhibition of angiotensin I phosphorylation catalyzed by the protein-tyrosine kinase p56 lck partially purified from bovine thymus.	B	BAO_0000357	single protein format	None	None	None	None	None	CHEMBL258	Tyrosine-protein kinase LCK	Homo sapiens	SINGLE PROTEIN	CHEMBL1125982	1	Scientific Literature	Bioorg. Med. Chem. Lett.	1991	None
CHEMBL215813		0	436.44	1	5.77	46	Cc1ccc(C(=O)Nc2cccc(C(F)(F)F)c2C)cc1-c1ccc2nc(N)ncc2c1	IC50	'='	0.6	nM	9.22			UO_0000065	21.13	0.39	3.45	11.40	False	CHEMBL913225	Inhibition of Lck by HTRF kinase assay	B	BAO_0000357	single protein format	Homo sapiens	None	None	None	None	CHEMBL258	Tyrosine-protein kinase LCK	Homo sapiens	SINGLE PROTEIN	CHEMBL1149344	1	Scientific Literature	J. Med. Chem.	2006	None
CHEMBL212900		0	442.83	1	5.80	41	Nc1ncc2cc(-c3cc(C(=O)Nc4cccc(C(F)(F)F)c4)ccc3Cl)ccc2n1	IC50	'='	0.4	nM	9.40			UO_0000065	21.22	0.41	3.60	11.62	False	CHEMBL913225	Inhibition of Lck by HTRF kinase assay	B	BAO_0000357	single protein format	Homo sapiens	None	None	None	None	CHEMBL258	Tyrosine-protein kinase LCK	Homo sapiens	SINGLE PROTEIN	CHEMBL1149344	1	Scientific Literature	J. Med. Chem.	2006	None
CHEMBL336450		0	204.19	0	0.49	26	N#C/C(=C\c1cc(O)cc(O)c1)C(N)=O	IC50	'='	500000.0	nM		Outside typical range		UO_0000065					False	CHEMBL769387	Ability to inhibit autophosphorylation of immunopurified p56Ick	B	BAO_0000357	single protein format	None	None	None	None	None	CHEMBL258	Tyrosine-protein kinase LCK	Homo sapiens	SINGLE PROTEIN	CHEMBL1126592	1	Scientific Literature	J. Med. Chem.	1993	None
CHEMBL283954		0	987.87	3	-4.87	EGQpYEEGP	NC(=O)CC[C@H](NC(=O)CNC(=O)[C@@H](N)CCC(=O)O)C(=O)N[C@@H](Cc1ccc(OP(=O)(O)O)cc1)C(=O)N[C@@H](CCC(=O)O)C(=O)N[C@@H](CCC(=O)O)C(=O)NCC(=O)N1CCC[C@@H]1C(=O)O	Ks	'='	9.08	M				UO_0000062					False	CHEMBL822869	Equilibrium constant for competitive binding to p56 lck SH2 domain by SPR after 3rd run	B	BAO_0000357	single protein format	None	None	None	None	None	CHEMBL258	Tyrosine-protein kinase LCK	Homo sapiens	SINGLE PROTEIN	CHEMBL1128297	1	Scientific Literature	J. Med. Chem.	1995	None
CHEMBL1163510		0	447.84	1	5.55	5j	O=C(O)c1ccc(-c2cnc3c(c2)N(Cc2cc(Cl)ccc2C(F)(F)F)CCN3)cc1	Inhibition	'<'	50.0	%				UO_0000187					False	CHEMBL1166046	Inhibition of LCK at 1 uM	B	BAO_0000357	single protein format	None	None	None	None	None	CHEMBL258	Tyrosine-protein kinase LCK	Homo sapiens	SINGLE PROTEIN	CHEMBL1165965	1	Scientific Literature	Bioorg. Med. Chem.	2010	None
CHEMBL323059		0	333.35	0	4.15	11j	Cc1cccc(C)c1Nc1nc2cccc([N+](=O)[O-])c2n2cncc12	IC50	'='	100.0	nM	7.00			UO_0000065	21.00	0.38	2.85	8.20	True	CHEMBL706269	50% inhibition of the phosphorylation of an exogenous substrate by human Lck enzyme.	B	BAO_0000357	single protein format	Homo sapiens	None	None	None	None	CHEMBL258	Tyrosine-protein kinase LCK	Homo sapiens	SINGLE PROTEIN	CHEMBL1136039	1	Scientific Literature	Bioorg. Med. Chem. Lett.	2002	None
CHEMBL313466		0	365.82	0	4.55	11u	CC(=O)Nc1ccc2c(c1)nc(Nc1c(C)cccc1Cl)c1cncn12	IC50	'='	11.0	nM	7.96			UO_0000065	21.76	0.42	3.41	11.16	True	CHEMBL706269	50% inhibition of the phosphorylation of an exogenous substrate by human Lck enzyme.	B	BAO_0000357	single protein format	Homo sapiens	None	None	None	None	CHEMBL258	Tyrosine-protein kinase LCK	Homo sapiens	SINGLE PROTEIN	CHEMBL1136039	1	Scientific Literature	Bioorg. Med. Chem. Lett.	2002	None
CHEMBL166949		0	296.28	0	3.17	9d	COc1ccc(-c2oc3ccccc3c(=O)c2C(=O)O)cc1	IC50	'>'	2000000.0	nM		Outside typical range		UO_0000065					False	CHEMBL819754	Ability to inhibit protein-tyrosine kinase activity of p56lck (isolated from bovine thymus) in vitro.	B	BAO_0000357	single protein format	None	None	None	None	None	CHEMBL258	Tyrosine-protein kinase LCK	Homo sapiens	SINGLE PROTEIN	CHEMBL1125256	1	Scientific Literature	J. Med. Chem.	1991	None
CHEMBL87102		0	497.02	1	5.54	6bh	Cc1cc(Nc2nc3ccc(C(=O)Nc4c(C)cccc4Cl)cc3s2)nc(NCC(C)(C)O)n1	IC50	'='	6.0	nM	8.22			UO_0000065	16.54	0.33	2.68	7.34	False	CHEMBL841198	Inhibition of human p56 Lck tyrosine kinase	B	BAO_0000357	single protein format	None	None	None	None	None	CHEMBL258	Tyrosine-protein kinase LCK	Homo sapiens	SINGLE PROTEIN	CHEMBL1146618	1	Scientific Literature	Bioorg. Med. Chem. Lett.	2003	None
CHEMBL83721		0	468.10	0	4.40	27	COc1cc2c(cc1OC)C(=O)C(=Cc1cc(Br)c(O)c(Br)c1)C2=O	IC50	'='	110.0	nM	6.96			UO_0000065	14.87	0.38	2.56	9.55	False	CHEMBL842076	Inhibition of p56 Lck tyrosine kinase	B	BAO_0000357	single protein format	None	None	None	None	None	CHEMBL258	Tyrosine-protein kinase LCK	Homo sapiens	SINGLE PROTEIN	CHEMBL1130961	1	Scientific Literature	Bioorg. Med. Chem. Lett.	1998	None
CHEMBL128507		0	729.86	1	3.55	26	CCCCCC(=O)N(CC(=O)N(CC)CC(=O)N(CC(=O)N(CCCc1ccccc1)CC(N)=O)CC(C)C)Cc1ccc(CP(=O)(O)O)cc1	Inhibition	'='	15.0	%				UO_0000187					False	CHEMBL873963	Compound was tested for its antagonistic activity at 100 uM concentration against SH2 domain of LCK protein.	F	BAO_0000019	assay format	None	None	None	None	None	CHEMBL258	Tyrosine-protein kinase LCK	Homo sapiens	SINGLE PROTEIN	CHEMBL1130753	1	Scientific Literature	Bioorg. Med. Chem. Lett.	1998	None
CHEMBL302119		0	400.89	0	4.79	8j	Cc1cccc(Cl)c1NC(=O)c1ccc2nc(NC(=O)NC3CC3)sc2c1	IC50	'='	90.0	nM	7.05			UO_0000065	17.58	0.36	2.26	8.48	False	CHEMBL841202	In vitro inhibition of phosphorylation of an exogenous substrate by human p56 Lck tyrosine kinase expressed as a His-tagged protein in insect cells using a baculovirus expression system	B	BAO_0000219	cell-based format	None	None	None	None	None	CHEMBL258	Tyrosine-protein kinase LCK	Homo sapiens	SINGLE PROTEIN	CHEMBL1136079	1	Scientific Literature	Bioorg. Med. Chem. Lett.	2003	None
CHEMBL68498		0	294.36	0	3.32	12	Cc1cc(C)c(NC(=O)c2ccc3[nH]c(N)nc3c2)c(C)c1	IC50	'>'	12500.0	nM				UO_0000065					False	CHEMBL841202	In vitro inhibition of phosphorylation of an exogenous substrate by human p56 Lck tyrosine kinase expressed as a His-tagged protein in insect cells using a baculovirus expression system	B	BAO_0000219	cell-based format	None	None	None	None	None	CHEMBL258	Tyrosine-protein kinase LCK	Homo sapiens	SINGLE PROTEIN	CHEMBL1136079	1	Scientific Literature	Bioorg. Med. Chem. Lett.	2003	None
CHEMBL66283		0	410.54	1	5.48	8i	CCC(C)(C)NC(=O)Nc1nc2ccc(C(=O)Nc3c(C)cccc3C)cc2s1	IC50	'='	80.0	nM	7.10			UO_0000065	17.29	0.33	1.62	8.54	False	CHEMBL841202	In vitro inhibition of phosphorylation of an exogenous substrate by human p56 Lck tyrosine kinase expressed as a His-tagged protein in insect cells using a baculovirus expression system	B	BAO_0000219	cell-based format	None	None	None	None	None	CHEMBL258	Tyrosine-protein kinase LCK	Homo sapiens	SINGLE PROTEIN	CHEMBL1136079	1	Scientific Literature	Bioorg. Med. Chem. Lett.	2003	None
CHEMBL129454		0	361.47	0	4.67	7c	Cc1cccc(C)c1NC(=O)c1sc(NC(=O)OC(C)(C)C)nc1C	IC50	'='	4400.0	nM	5.36			UO_0000065	14.82	0.29	0.69	6.67	True	CHEMBL841397	Inhibition of human p56 Lck tyrosine kinase	B	BAO_0000357	single protein format	Homo sapiens	None	None	None	None	CHEMBL258	Tyrosine-protein kinase LCK	Homo sapiens	SINGLE PROTEIN	CHEMBL1136358	1	Scientific Literature	Bioorg. Med. Chem. Lett.	2003	None
CHEMBL50965		0	677.65	2	3.26	16	COc1ccc(CNC(=O)[C@H](CCC(=O)O)NC(=O)[C@H](Cc2ccc(OP(=O)(O)O)cc2)NC(=O)Cc2cccc3ccccc23)cc1	Kd	'='	40.0	nM	7.40			UO_0000065	10.92	0.21	4.14	3.69	False	CHEMBL823025	Binding affinity towards p56 Lck tyrosine kinase SH2 domain was determined by biological assay	B	BAO_0000357	single protein format	None	None	None	None	None	CHEMBL258	Tyrosine-protein kinase LCK	Homo sapiens	SINGLE PROTEIN	CHEMBL1132210	1	Scientific Literature	J. Med. Chem.	1999	None
CHEMBL27485		0	415.28	1	5.71	38	Cc1c(/C=C/O)nc(O)c2c1ccc1nc(Nc3c(Cl)cccc3Cl)n(C)c12	IC50	'='	9.0	nM	8.05			UO_0000065	19.37	0.39	2.34	9.67	False	CHEMBL841204	Inhibition of p56 Lck tyrosine kinase	B	BAO_0000357	single protein format	None	None	None	None	None	CHEMBL258	Tyrosine-protein kinase LCK	Homo sapiens	SINGLE PROTEIN	CHEMBL1136753	1	Scientific Literature	J. Med. Chem.	2003	None
CHEMBL474619		0	454.53	0	4.24	1	COc1cc(O)ccc1-c1ccc2c(-c3nc4c(N5CCN(C)CC5)cccc4[nH]3)n[nH]c2c1	Inhibition	'<'	50.0	%				UO_0000187					False	CHEMBL942619	Inhibition of Lck at 10 uM	B	BAO_0000357	single protein format	None	None	None	None	None	CHEMBL258	Tyrosine-protein kinase LCK	Homo sapiens	SINGLE PROTEIN	CHEMBL1143269	1	Scientific Literature	Bioorg. Med. Chem. Lett.	2009	None
CHEMBL486469		0	1042.15	None	None	3	Nc1ncnc2c1ncn2CC(=O)N(CCNC(=O)[C@@H](CCC(=O)O)NC(=O)[C@H](Cc1ccc(C(=O)c2ccccc2)cc1)NC(=O)CCCNC(=O)CCCC[C@@H]1SC[C@@H]2NC(=O)N[C@H]12)CC(=O)NCC(=O)O	Activity						Not Active						False	CHEMBL994223	Binding affinity to Lck assessed as photolabeling efficiency in presence of ATP-competitive Lck inhibitor by Western blot	B	BAO_0000357	single protein format	None	None	None	None	None	CHEMBL258	Tyrosine-protein kinase LCK	Homo sapiens	SINGLE PROTEIN	CHEMBL1144240	1	Scientific Literature	Bioorg. Med. Chem.	2008	None
CHEMBL269538	HARMINE	0	212.25	0	3.03	3, Harmine	COc1ccc2c(c1)[nH]c1c(C)nccc12	IC50	'>'	250000.0	nM		Outside typical range		UO_0000065					False	CHEMBL872814	Inhibition of p56 Lck tyrosine kinase	B	BAO_0000357	single protein format	None	None	None	None	None	CHEMBL258	Tyrosine-protein kinase LCK	Homo sapiens	SINGLE PROTEIN	CHEMBL1135277	1	Scientific Literature	Bioorg. Med. Chem. Lett.	2002	None
CHEMBL107183		0	414.90	1	6.17	11i	Cc1cccc(Cl)c1Nc1nc2cccc(OCc3ccccc3)c2n2cncc12	IC50	'='	240.0	nM	6.62			UO_0000065	15.96	0.30	0.45	12.87	True	CHEMBL706269	50% inhibition of the phosphorylation of an exogenous substrate by human Lck enzyme.	B	BAO_0000357	single protein format	Homo sapiens	None	None	None	None	CHEMBL258	Tyrosine-protein kinase LCK	Homo sapiens	SINGLE PROTEIN	CHEMBL1136039	1	Scientific Literature	Bioorg. Med. Chem. Lett.	2002	None
CHEMBL324506		0	376.46	0	3.98	32	CCc1cccc(CC)c1Nc1nc2c3c(ccc2[nH]1)C(C)(C)C(=O)NC3=O	IC50	'>'	40000.0	nM				UO_0000065					False	CHEMBL841208	Inhibitory activity against recombinant human p56 Lck tyrosine kinase	B	BAO_0000357	single protein format	None	None	None	None	None	CHEMBL258	Tyrosine-protein kinase LCK	Homo sapiens	SINGLE PROTEIN	CHEMBL1135526	1	Scientific Literature	J. Med. Chem.	2002	None
CHEMBL29742		0	339.20	0	4.39	7n	Brc1ccc(Nc2nc3ccccc3n3cncc23)cc1	IC50	'>'	12500.0	nM				UO_0000065					True	CHEMBL842071	Inhibitory activity against recombinant p56 Lck tyrosine kinase expressed as a His-tagged protein in insect cells using a baculovirus expression system	B	BAO_0000219	cell-based format	None	None	None	None	None	CHEMBL258	Tyrosine-protein kinase LCK	Homo sapiens	SINGLE PROTEIN	CHEMBL1135109	1	Scientific Literature	Bioorg. Med. Chem. Lett.	2002	None
CHEMBL29936		0	305.30	0	3.53	7m	O=[N+]([O-])c1ccccc1Nc1nc2ccccc2n2cncc12	IC50	'>'	12500.0	nM				UO_0000065					True	CHEMBL842071	Inhibitory activity against recombinant p56 Lck tyrosine kinase expressed as a His-tagged protein in insect cells using a baculovirus expression system	B	BAO_0000219	cell-based format	None	None	None	None	None	CHEMBL258	Tyrosine-protein kinase LCK	Homo sapiens	SINGLE PROTEIN	CHEMBL1135109	1	Scientific Literature	Bioorg. Med. Chem. Lett.	2002	None
CHEMBL304962		0	229.24	0	1.94	31	Oc1ccc(/C=N/Nc2ccccn2)cc1O	IC50	'='	227000.0	nM		Outside typical range		UO_0000065					False	CHEMBL818321	Inhibitory concentration against phosphorylation of angiotensin I catalyzed by protein-tyrosine kinase p56lck	B	BAO_0000357	single protein format	None	None	None	None	None	CHEMBL258	Tyrosine-protein kinase LCK	Homo sapiens	SINGLE PROTEIN	CHEMBL1125983	1	Scientific Literature	Bioorg. Med. Chem. Lett.	1991	None
CHEMBL68352		0	365.46	0	4.51	7e	Cc1cccc(C)c1NC(=O)c1ccc2nc(NC(=O)C3CC3)sc2c1	IC50	'='	15.0	nM	7.82			UO_0000065	21.41	0.41	3.31	11.01	False	CHEMBL841202	In vitro inhibition of phosphorylation of an exogenous substrate by human p56 Lck tyrosine kinase expressed as a His-tagged protein in insect cells using a baculovirus expression system	B	BAO_0000219	cell-based format	None	None	None	None	None	CHEMBL258	Tyrosine-protein kinase LCK	Homo sapiens	SINGLE PROTEIN	CHEMBL1136079	1	Scientific Literature	Bioorg. Med. Chem. Lett.	2003	None
CHEMBL599894		0	224.18	0	0.13	PDK1_Akt_Flt_Dual_Pathway_Inhibitor	O=C1c2ccccc2-c2nc3nnnn3nc21	Residual Activity	'='	134.0	%				UO_0000187					False	CHEMBL2219245	Millipore: Percentage of residual kinase activity of LCK at 1uM relative to control. Control inhibitor: Staurosporine at 100.0uM. Buffer: 50 mM Tris pH 7.5, 0.1 mM EGTA, 0.1 mM Na3VO4	B	BAO_0000357	single protein format	Homo sapiens	None	None	None	None	CHEMBL258	Tyrosine-protein kinase LCK	Homo sapiens	SINGLE PROTEIN	CHEMBL2218924	1	Scientific Literature	Biochem. J.	2013	None
CHEMBL573339	PI-103	0	348.36	0	2.98	PI_103	Oc1cccc(-c2nc(N3CCOCC3)c3oc4ncccc4c3n2)c1	Residual Activity	'='	133.0	%				UO_0000187					False	CHEMBL2219245	Millipore: Percentage of residual kinase activity of LCK at 1uM relative to control. Control inhibitor: Staurosporine at 100.0uM. Buffer: 50 mM Tris pH 7.5, 0.1 mM EGTA, 0.1 mM Na3VO4	B	BAO_0000357	single protein format	Homo sapiens	None	None	None	None	CHEMBL258	Tyrosine-protein kinase LCK	Homo sapiens	SINGLE PROTEIN	CHEMBL2218924	1	Scientific Literature	Biochem. J.	2013	None
CHEMBL312933		0	453.96	1	5.05	2	Cc1cccc(Cl)c1NC(=O)c1ccc2nc(Nc3cccc(NCCO)n3)sc2c1	IC50	'='	0.5	nM	9.30			UO_0000065	20.49	0.41	4.25	9.38	False	CHEMBL841198	Inhibition of human p56 Lck tyrosine kinase	B	BAO_0000357	single protein format	None	None	None	None	None	CHEMBL258	Tyrosine-protein kinase LCK	Homo sapiens	SINGLE PROTEIN	CHEMBL1146618	1	Scientific Literature	Bioorg. Med. Chem. Lett.	2003	None
CHEMBL71191		0	266.30	0	3.31	Tyrphostin AG-1296	COc1cc2ncc(-c3ccccc3)nc2cc1OC	Residual Activity	'='	80.0	%				UO_0000187					False	CHEMBL2219248	Millipore: Percentage of residual kinase activity of LCK at 10uM relative to control. Control inhibitor: Staurosporine at 10.0uM. Buffer: 8 mM MOPS pH 7.0, 0.2 mM EDTA	B	BAO_0000357	single protein format	Homo sapiens	None	None	None	None	CHEMBL258	Tyrosine-protein kinase LCK	Homo sapiens	SINGLE PROTEIN	CHEMBL2218924	1	Scientific Literature	Biochem. J.	2013	None
CHEMBL261425		0	294.74	0	4.31	Cdk1_Inhibitor	O=C1Nc2ccccc2/C1=C\c1c(Cl)[nH]c2ccccc12	Residual Activity	'='	55.0	%				UO_0000187					False	CHEMBL2219248	Millipore: Percentage of residual kinase activity of LCK at 10uM relative to control. Control inhibitor: Staurosporine at 10.0uM. Buffer: 8 mM MOPS pH 7.0, 0.2 mM EDTA	B	BAO_0000357	single protein format	Homo sapiens	None	None	None	None	CHEMBL258	Tyrosine-protein kinase LCK	Homo sapiens	SINGLE PROTEIN	CHEMBL2218924	1	Scientific Literature	Biochem. J.	2013	None
CHEMBL314811		0	222.25	0	3.00	5	Oc1ccc2cc(-c3ccncc3)cnc2c1	IC50						Not Determined						False	CHEMBL762245	Inhibition of p56 lck kinase (Not determined)	B	BAO_0000357	single protein format	Homo sapiens	None	None	None	None	CHEMBL258	Tyrosine-protein kinase LCK	Homo sapiens	SINGLE PROTEIN	CHEMBL1127615	1	Scientific Literature	J. Med. Chem.	1994	None
CHEMBL90294		0	665.70	2	-0.74	Ac-YAEIE	CC[C@H](C)[C@H](NC(=O)[C@H](CCC(=O)O)NC(=O)[C@H](C)NC(=O)[C@H](Cc1ccc(O)cc1)NC(C)=O)C(=O)N[C@@H](CCC(=O)O)C(=O)O	IC50	'='	3800.0	nM	5.42			UO_0000065	8.14	0.16	6.16	1.95	False	CHEMBL677055	Affinity for GST-Lck-SH2 domain in ELISA	B	BAO_0000357	single protein format	None	None	None	None	None	CHEMBL258	Tyrosine-protein kinase LCK	Homo sapiens	SINGLE PROTEIN	CHEMBL1135345	1	Scientific Literature	Bioorg. Med. Chem. Lett.	2002	None
CHEMBL481968		0	559.24	1	4.00	6c	O=C(N/N=C/c1cc(C(=O)O)c(Nc2ccc(I)cc2F)c(F)c1F)c1ccc(CO)o1	IC50	'='	500.0	nM	6.30			UO_0000065	11.27	0.27	2.30	5.07	False	CHEMBL963868	Binding affinity to LCK	B	BAO_0000357	single protein format	None	None	None	None	None	CHEMBL258	Tyrosine-protein kinase LCK	Homo sapiens	SINGLE PROTEIN	CHEMBL1139272	1	Scientific Literature	Bioorg. Med. Chem. Lett.	2009	None
CHEMBL1163567		0	545.01	2	6.10	5l	COC1CCN(C(=O)c2ccc(-c3cnc4c(c3)N(Cc3cc(Cl)ccc3C(F)(F)F)CCN4)cc2)CC1	Inhibition	'<'	50.0	%				UO_0000187					False	CHEMBL1166046	Inhibition of LCK at 1 uM	B	BAO_0000357	single protein format	None	None	None	None	None	CHEMBL258	Tyrosine-protein kinase LCK	Homo sapiens	SINGLE PROTEIN	CHEMBL1165965	1	Scientific Literature	Bioorg. Med. Chem.	2010	None
CHEMBL1088633		0	306.19	0	4.40	24	COc1cc2c(cc1Cl)C(c1cccc(Cl)c1)=NCC2	IC50	'>'	10000.0	nM				UO_0000065					False	CHEMBL1108491	Inhibition of LCK	B	BAO_0000357	single protein format	None	None	None	None	None	CHEMBL258	Tyrosine-protein kinase LCK	Homo sapiens	SINGLE PROTEIN	CHEMBL1153754	1	Scientific Literature	Bioorg. Med. Chem. Lett.	2009	None
CHEMBL1092013		0	416.46	0	3.73	3n	Cc1ccc(C(=O)NC2CC2)cc1-c1cc2cnn(-c3ccccc3F)c2n(C)c1=O	Kd	'='	40000.0	nM	4.40			UO_0000065	10.56	0.19	0.67	6.38	False	CHEMBL1103670	Binding affinity to Lck by scintillation proximity assay	B	BAO_0000357	single protein format	None	None	None	None	None	CHEMBL258	Tyrosine-protein kinase LCK	Homo sapiens	SINGLE PROTEIN	CHEMBL1156338	1	Scientific Literature	J. Med. Chem.	2010	None
CHEMBL457099		0	462.51	1	6.17	7	CNc1nccc(-c2cccnc2Oc2ccc(NC(=O)Nc3ccccc3)c3ccccc23)n1	IC50	'='	48.0	nM	7.32			UO_0000065	15.82	0.29	1.15	7.24	False	CHEMBL1120724	Inhibition of LCK	B	BAO_0000357	single protein format	None	None	None	None	None	CHEMBL258	Tyrosine-protein kinase LCK	Homo sapiens	SINGLE PROTEIN	CHEMBL1155514	1	Scientific Literature	J. Med. Chem.	2010	None
CHEMBL1363184		0	306.37	0	2.87	LY-303511	O=c1cc(N2CCNCC2)oc2c(-c3ccccc3)cccc12	Residual Activity	'='	92.0	%				UO_0000187					False	CHEMBL2219247	Millipore: Percentage of residual kinase activity of LCK at 1uM relative to control. Control inhibitor: Staurosporine at 10.0uM. Buffer: 8 mM MOPS pH 7.0, 0.2 mM EDTA	B	BAO_0000357	single protein format	Homo sapiens	None	None	None	None	CHEMBL258	Tyrosine-protein kinase LCK	Homo sapiens	SINGLE PROTEIN	CHEMBL2218924	1	Scientific Literature	Biochem. J.	2013	None
CHEMBL97771		0	373.41	1	5.18	Src_Inhibitor_I	COc1cc2ncnc(Nc3ccc(Oc4ccccc4)cc3)c2cc1OC	Residual Activity	'='	-2.0	%				UO_0000187					False	CHEMBL2219247	Millipore: Percentage of residual kinase activity of LCK at 1uM relative to control. Control inhibitor: Staurosporine at 10.0uM. Buffer: 8 mM MOPS pH 7.0, 0.2 mM EDTA	B	BAO_0000357	single protein format	Homo sapiens	None	None	None	None	CHEMBL258	Tyrosine-protein kinase LCK	Homo sapiens	SINGLE PROTEIN	CHEMBL2218924	1	Scientific Literature	Biochem. J.	2013	None
CHEMBL28324		0	721.86	2	5.13	KN_62	CN([C@@H](Cc1ccc(OS(=O)(=O)c2cccc3cnccc23)cc1)C(=O)N1CCN(c2ccccc2)CC1)S(=O)(=O)c1cccc2cnccc12	Residual Activity	'='	113.0	%				UO_0000187					False	CHEMBL2219247	Millipore: Percentage of residual kinase activity of LCK at 1uM relative to control. Control inhibitor: Staurosporine at 10.0uM. Buffer: 8 mM MOPS pH 7.0, 0.2 mM EDTA	B	BAO_0000357	single protein format	Homo sapiens	None	None	None	None	CHEMBL258	Tyrosine-protein kinase LCK	Homo sapiens	SINGLE PROTEIN	CHEMBL2218924	1	Scientific Literature	Biochem. J.	2013	None
CHEMBL235658		0	349.41	1	5.16	MK2a_Inhibitor	O=C(CCCc1ccc(-c2ccccc2F)cc1)Nc1ccc(O)cc1	Residual Activity	'='	99.0	%				UO_0000187					False	CHEMBL2219247	Millipore: Percentage of residual kinase activity of LCK at 1uM relative to control. Control inhibitor: Staurosporine at 10.0uM. Buffer: 8 mM MOPS pH 7.0, 0.2 mM EDTA	B	BAO_0000357	single protein format	Homo sapiens	None	None	None	None	CHEMBL258	Tyrosine-protein kinase LCK	Homo sapiens	SINGLE PROTEIN	CHEMBL2218924	1	Scientific Literature	Biochem. J.	2013	None
CHEMBL259551		0	327.35	0	2.92	FR-180204	Nc1n[nH]c2nnc(-c3c(-c4ccccc4)nn4ccccc34)cc12	Residual Activity	'='	94.0	%				UO_0000187					False	CHEMBL2219247	Millipore: Percentage of residual kinase activity of LCK at 1uM relative to control. Control inhibitor: Staurosporine at 10.0uM. Buffer: 8 mM MOPS pH 7.0, 0.2 mM EDTA	B	BAO_0000357	single protein format	Homo sapiens	None	None	None	None	CHEMBL258	Tyrosine-protein kinase LCK	Homo sapiens	SINGLE PROTEIN	CHEMBL2218924	1	Scientific Literature	Biochem. J.	2013	None
CHEMBL403183		0	207.25	0	1.81	BAY-117082	Cc1ccc(S(=O)(=O)/C=C/C#N)cc1	Residual Activity	'='	87.0	%				UO_0000187					False	CHEMBL2219247	Millipore: Percentage of residual kinase activity of LCK at 1uM relative to control. Control inhibitor: Staurosporine at 10.0uM. Buffer: 8 mM MOPS pH 7.0, 0.2 mM EDTA	B	BAO_0000357	single protein format	Homo sapiens	None	None	None	None	CHEMBL258	Tyrosine-protein kinase LCK	Homo sapiens	SINGLE PROTEIN	CHEMBL2218924	1	Scientific Literature	Biochem. J.	2013	None
CHEMBL313417		0	297.36	0	3.86	SKF-86002	Fc1ccc(-c2nc3n(c2-c2ccncc2)CCS3)cc1	Residual Activity	'='	102.0	%				UO_0000187					False	CHEMBL2219247	Millipore: Percentage of residual kinase activity of LCK at 1uM relative to control. Control inhibitor: Staurosporine at 10.0uM. Buffer: 8 mM MOPS pH 7.0, 0.2 mM EDTA	B	BAO_0000357	single protein format	Homo sapiens	None	None	None	None	CHEMBL258	Tyrosine-protein kinase LCK	Homo sapiens	SINGLE PROTEIN	CHEMBL2218924	1	Scientific Literature	Biochem. J.	2013	None
CHEMBL23327	PURVALANOLA	0	388.90	0	4.23	Purvalanol_A	CC(C)[C@H](CO)Nc1nc(Nc2cccc(Cl)c2)c2ncn(C(C)C)c2n1	Residual Activity	'='	52.0	%				UO_0000187					False	CHEMBL2219247	Millipore: Percentage of residual kinase activity of LCK at 1uM relative to control. Control inhibitor: Staurosporine at 10.0uM. Buffer: 8 mM MOPS pH 7.0, 0.2 mM EDTA	B	BAO_0000357	single protein format	Homo sapiens	None	None	None	None	CHEMBL258	Tyrosine-protein kinase LCK	Homo sapiens	SINGLE PROTEIN	CHEMBL2218924	1	Scientific Literature	Biochem. J.	2013	None
CHEMBL69089		0	276.14	0	3.29	24	Brc1ccc(N/N=C/c2cccnc2)cc1	IC50	'>'	2897000.0	nM		Outside typical range		UO_0000065					False	CHEMBL818321	Inhibitory concentration against phosphorylation of angiotensin I catalyzed by protein-tyrosine kinase p56lck	B	BAO_0000357	single protein format	None	None	None	None	None	CHEMBL258	Tyrosine-protein kinase LCK	Homo sapiens	SINGLE PROTEIN	CHEMBL1125983	1	Scientific Literature	Bioorg. Med. Chem. Lett.	1991	None
CHEMBL258721		0	473.36	0	4.50	RGB-286147	CC(C)c1nn(-c2c(Cl)cccc2Cl)c2nc(Cc3ccc(OCCO)cc3)[nH]c(=O)c12	Residual Activity	'='	98.0	%				UO_0000187					False	CHEMBL2219247	Millipore: Percentage of residual kinase activity of LCK at 1uM relative to control. Control inhibitor: Staurosporine at 10.0uM. Buffer: 8 mM MOPS pH 7.0, 0.2 mM EDTA	B	BAO_0000357	single protein format	Homo sapiens	None	None	None	None	CHEMBL258	Tyrosine-protein kinase LCK	Homo sapiens	SINGLE PROTEIN	CHEMBL2218924	1	Scientific Literature	Biochem. J.	2013	None
CHEMBL2218941		0	398.22	0	3.51	Indirubin_6bromo_aceto	CC(=O)O/N=C1C(=C2\C(=O)Nc3cc(Br)ccc32)\Nc2ccccc2\1	Residual Activity	'='	63.0	%				UO_0000187					False	CHEMBL2219247	Millipore: Percentage of residual kinase activity of LCK at 1uM relative to control. Control inhibitor: Staurosporine at 10.0uM. Buffer: 8 mM MOPS pH 7.0, 0.2 mM EDTA	B	BAO_0000357	single protein format	Homo sapiens	None	None	None	None	CHEMBL258	Tyrosine-protein kinase LCK	Homo sapiens	SINGLE PROTEIN	CHEMBL2218924	1	Scientific Literature	Biochem. J.	2013	None
CHEMBL174426		0	354.21	0	4.02	BPIQ_I	Cn1cnc2cc3c(Nc4cccc(Br)c4)ncnc3cc21	Residual Activity	'='	34.0	%				UO_0000187					False	CHEMBL2219248	Millipore: Percentage of residual kinase activity of LCK at 10uM relative to control. Control inhibitor: Staurosporine at 10.0uM. Buffer: 8 mM MOPS pH 7.0, 0.2 mM EDTA	B	BAO_0000357	single protein format	Homo sapiens	None	None	None	None	CHEMBL258	Tyrosine-protein kinase LCK	Homo sapiens	SINGLE PROTEIN	CHEMBL2218924	1	Scientific Literature	Biochem. J.	2013	None
CHEMBL69572		0	241.25	0	3.04	11	O=[N+]([O-])c1ccc(/C=N/Nc2ccccc2)cc1	IC50	'>'	3316000.0	nM		Outside typical range		UO_0000065					False	CHEMBL818321	Inhibitory concentration against phosphorylation of angiotensin I catalyzed by protein-tyrosine kinase p56lck	B	BAO_0000357	single protein format	None	None	None	None	None	CHEMBL258	Tyrosine-protein kinase LCK	Homo sapiens	SINGLE PROTEIN	CHEMBL1125983	1	Scientific Literature	Bioorg. Med. Chem. Lett.	1991	None
CHEMBL67981		0	245.24	0	1.64	33	Oc1cc(/C=N/Nc2ccccn2)cc(O)c1O	IC50	'='	179000.0	nM		Outside typical range		UO_0000065					False	CHEMBL818321	Inhibitory concentration against phosphorylation of angiotensin I catalyzed by protein-tyrosine kinase p56lck	B	BAO_0000357	single protein format	None	None	None	None	None	CHEMBL258	Tyrosine-protein kinase LCK	Homo sapiens	SINGLE PROTEIN	CHEMBL1125983	1	Scientific Literature	Bioorg. Med. Chem. Lett.	1991	None
CHEMBL1086334		0	460.50	1	5.54	6	CNc1nccc(-c2cccnc2Oc2ccc(Nc3nc4ccncc4[nH]3)c3ccccc23)n1	Inhibition	'='	83.0	%				UO_0000187					False	CHEMBL1120732	Inhibition of LCK at 1 uM relative to control	B	BAO_0000357	single protein format	None	None	None	None	None	CHEMBL258	Tyrosine-protein kinase LCK	Homo sapiens	SINGLE PROTEIN	CHEMBL1155514	1	Scientific Literature	J. Med. Chem.	2010	None
CHEMBL29764		0	290.33	0	3.63	L10	COc1ccccc1Nc1nc2ccccc2n2cncc12	IC50	'='	5520.0	nM	5.26			UO_0000065	18.11	0.33	1.63	10.22	True	CHEMBL841201	Evaluated for inhibition of human p56 Lck tyrosine kinase	B	BAO_0000357	single protein format	None	None	None	None	None	CHEMBL258	Tyrosine-protein kinase LCK	Homo sapiens	SINGLE PROTEIN	CHEMBL1137075	1	Scientific Literature	J. Med. Chem.	2004	None
CHEMBL1087513		0	518.50	2	6.15	13a	COc1cc(-n2c(Nc3cc(NC(=O)c4cccc(C(F)(F)F)c4)ccc3C)nc3ccccc32)ncn1	IC50	'>'	10000.0	nM				UO_0000065					False	CHEMBL1113978	Inhibition of Tel-fused LCK expressed in mouse BAF3 cells	B	BAO_0000219	cell-based format	None	None	None	BaF3	None	CHEMBL258	Tyrosine-protein kinase LCK	Homo sapiens	SINGLE PROTEIN	CHEMBL1154389	1	Scientific Literature	Bioorg. Med. Chem. Lett.	2009	CHEMBL3307634
CHEMBL1076198		0	602.67	2	6.89	22e	Cc1ccc(C(=O)Nc2cccc(C(F)(F)F)c2)cc1Nc1nc2ccccc2n1-c1cc(NCCCCN(C)C)ncn1	IC50	'='	38.0	nM	7.42			UO_0000065	12.31	0.23	0.53	7.42	False	CHEMBL1113978	Inhibition of Tel-fused LCK expressed in mouse BAF3 cells	B	BAO_0000219	cell-based format	None	None	None	BaF3	None	CHEMBL258	Tyrosine-protein kinase LCK	Homo sapiens	SINGLE PROTEIN	CHEMBL1154389	1	Scientific Literature	Bioorg. Med. Chem. Lett.	2009	CHEMBL3307634
CHEMBL85974		0	323.79	0	4.17	L40	Cc1cccc(Cl)c1Nc1nc2c(N)cccc2n2cncc12	IC50	'='	7.0	nM	8.15			UO_0000065	25.19	0.48	3.98	11.95	False	CHEMBL841201	Evaluated for inhibition of human p56 Lck tyrosine kinase	B	BAO_0000357	single protein format	None	None	None	None	None	CHEMBL258	Tyrosine-protein kinase LCK	Homo sapiens	SINGLE PROTEIN	CHEMBL1137075	1	Scientific Literature	J. Med. Chem.	2004	None
CHEMBL601096		0	456.50	0	4.11	27	NC(=O)c1c(-c2ccc(Oc3ccccc3)cc2)nn2c1Nc1ccc(OCCO)cc1CC2	IC50	'='	0.75	nM	9.12			UO_0000065	19.99	0.37	5.01	8.17	False	CHEMBL1049477	Inhibition of GST-tagged human LCK by scintillation counting	B	BAO_0000357	single protein format	Homo sapiens	None	None	None	None	CHEMBL258	Tyrosine-protein kinase LCK	Homo sapiens	SINGLE PROTEIN	CHEMBL1153155	1	Scientific Literature	Bioorg. Med. Chem. Lett.	2010	None
CHEMBL395666		0	580.76	2	6.17	27	COc1cc(-c2csc3c(/C=C/CN[C@H]4CC[C@@H](N)CC4)cnc(N)c23)ccc1NC(=O)c1cc2ccccc2n1C	IC50	'='	480.0	nM	6.32			UO_0000065	10.88	0.21	0.15	5.26	False	CHEMBL897107	Inhibition of Lck	B	BAO_0000357	single protein format	None	None	None	None	None	CHEMBL258	Tyrosine-protein kinase LCK	Homo sapiens	SINGLE PROTEIN	CHEMBL1148846	1	Scientific Literature	Bioorg. Med. Chem. Lett.	2007	None
CHEMBL13485	SU-11652	0	414.94	0	3.85	SU11652	CCN(CC)CCNC(=O)c1c(C)[nH]c(/C=C2\C(=O)Nc3ccc(Cl)cc32)c1C	Residual Activity	'='	-1.0	%				UO_0000187					False	CHEMBL2219248	Millipore: Percentage of residual kinase activity of LCK at 10uM relative to control. Control inhibitor: Staurosporine at 10.0uM. Buffer: 8 mM MOPS pH 7.0, 0.2 mM EDTA	B	BAO_0000357	single protein format	Homo sapiens	None	None	None	None	CHEMBL258	Tyrosine-protein kinase LCK	Homo sapiens	SINGLE PROTEIN	CHEMBL2218924	1	Scientific Literature	Biochem. J.	2013	None
CHEMBL191003	JNJ-7706621	0	394.36	0	1.22	JNJ-7706621	Nc1nc(Nc2ccc(S(N)(=O)=O)cc2)nn1C(=O)c1c(F)cccc1F	Residual Activity	'='	18.0	%				UO_0000187					False	CHEMBL2219248	Millipore: Percentage of residual kinase activity of LCK at 10uM relative to control. Control inhibitor: Staurosporine at 10.0uM. Buffer: 8 mM MOPS pH 7.0, 0.2 mM EDTA	B	BAO_0000357	single protein format	Homo sapiens	None	None	None	None	CHEMBL258	Tyrosine-protein kinase LCK	Homo sapiens	SINGLE PROTEIN	CHEMBL2218924	1	Scientific Literature	Biochem. J.	2013	None
CHEMBL91730		0	365.80	1	5.10	p38_Inhibitor	Oc1c(-c2ccc(F)cc2)c(-c2ccncc2)nn1-c1ccc(Cl)cc1	Residual Activity	'='	56.0	%				UO_0000187					False	CHEMBL2219248	Millipore: Percentage of residual kinase activity of LCK at 10uM relative to control. Control inhibitor: Staurosporine at 10.0uM. Buffer: 8 mM MOPS pH 7.0, 0.2 mM EDTA	B	BAO_0000357	single protein format	Homo sapiens	None	None	None	None	CHEMBL258	Tyrosine-protein kinase LCK	Homo sapiens	SINGLE PROTEIN	CHEMBL2218924	1	Scientific Literature	Biochem. J.	2013	None
CHEMBL83980	BOHEMINE	0	340.43	0	2.81	Bohemine	CC(C)n1cnc2c(NCc3ccccc3)nc(NCCCO)nc21	Residual Activity	'='	86.0	%				UO_0000187					False	CHEMBL2219248	Millipore: Percentage of residual kinase activity of LCK at 10uM relative to control. Control inhibitor: Staurosporine at 10.0uM. Buffer: 8 mM MOPS pH 7.0, 0.2 mM EDTA	B	BAO_0000357	single protein format	Homo sapiens	None	None	None	None	CHEMBL258	Tyrosine-protein kinase LCK	Homo sapiens	SINGLE PROTEIN	CHEMBL2218924	1	Scientific Literature	Biochem. J.	2013	None
CHEMBL217507		0	377.88	0	4.67	7s	Cc1cccc(Cl)c1NC(=O)c1cnc(NC(=O)c2cccs2)s1	IC50	'='	2230.0	nM	5.65			UO_0000065	14.96	0.32	0.98	7.95	False	CHEMBL910552	Inhibition of human Lck in presence of ATP	B	BAO_0000357	single protein format	Homo sapiens	None	None	None	None	CHEMBL258	Tyrosine-protein kinase LCK	Homo sapiens	SINGLE PROTEIN	CHEMBL1137331	1	Scientific Literature	J. Med. Chem.	2006	None
CHEMBL128070		0	361.81	0	4.20	7u	Cc1cccc(Cl)c1NC(=O)c1cnc(NC(=O)c2ccco2)s1	Inhibition	'='	29.0	%				UO_0000187					False	CHEMBL910555	Inhibition of human Lck at 3.13 uM	B	BAO_0000357	single protein format	Homo sapiens	None	None	None	None	CHEMBL258	Tyrosine-protein kinase LCK	Homo sapiens	SINGLE PROTEIN	CHEMBL1137331	1	Scientific Literature	J. Med. Chem.	2006	None
CHEMBL186568		0	358.85	0	4.80	12k	Cc1ccnc(Nc2ncc(C(=O)Nc3c(C)cccc3Cl)s2)c1	IC50	'='	0.5	nM	9.30			UO_0000065	25.92	0.53	4.50	13.90	False	CHEMBL910552	Inhibition of human Lck in presence of ATP	B	BAO_0000357	single protein format	Homo sapiens	None	None	None	None	CHEMBL258	Tyrosine-protein kinase LCK	Homo sapiens	SINGLE PROTEIN	CHEMBL1137331	1	Scientific Literature	J. Med. Chem.	2006	None
CHEMBL106457		0	467.96	0	4.31	12w	COc1cc2c(cc1OCCN1CCOCC1)nc(Nc1c(C)cccc1Cl)c1cncn12	IC50	'='	2.4	nM	8.62			UO_0000065	18.42	0.36	4.31	11.78	True	CHEMBL706269	50% inhibition of the phosphorylation of an exogenous substrate by human Lck enzyme.	B	BAO_0000357	single protein format	Homo sapiens	None	None	None	None	CHEMBL258	Tyrosine-protein kinase LCK	Homo sapiens	SINGLE PROTEIN	CHEMBL1136039	1	Scientific Literature	Bioorg. Med. Chem. Lett.	2002	None
CHEMBL602937	FASCAPLYSIN	0	271.30	0	3.14	Fascaplysin	O=C1c2ccccc2-[n+]2ccc3c([nH]c4ccccc43)c21	Residual Activity	'='	85.0	%				UO_0000187					False	CHEMBL2219245	Millipore: Percentage of residual kinase activity of LCK at 1uM relative to control. Control inhibitor: Staurosporine at 100.0uM. Buffer: 50 mM Tris pH 7.5, 0.1 mM EGTA, 0.1 mM Na3VO4	B	BAO_0000357	single protein format	Homo sapiens	None	None	None	None	CHEMBL258	Tyrosine-protein kinase LCK	Homo sapiens	SINGLE PROTEIN	CHEMBL2218924	1	Scientific Literature	Biochem. J.	2013	None
CHEMBL508599	ACREMONIN A	0	176.21	0	2.31	1, acremonin A	C=C(C)C1Cc2c(O)ccc(O)c21	Activity						Not Active						False	CHEMBL1004742	Inhibition of p56lck by ELISA	B	BAO_0000357	single protein format	None	None	None	None	None	CHEMBL258	Tyrosine-protein kinase LCK	Homo sapiens	SINGLE PROTEIN	CHEMBL1150128	1	Scientific Literature	J. Nat. Prod.	2002	None
CHEMBL507380		0	194.23	0	1.47	9	CC(C)(O)C1Cc2cc(O)ccc2O1	Activity						Not Active						False	CHEMBL1004742	Inhibition of p56lck by ELISA	B	BAO_0000357	single protein format	None	None	None	None	None	CHEMBL258	Tyrosine-protein kinase LCK	Homo sapiens	SINGLE PROTEIN	CHEMBL1150128	1	Scientific Literature	J. Nat. Prod.	2002	None
CHEMBL454034		0	194.23	0	1.47	10	CC1(C)Oc2ccc(O)cc2CC1O	Activity						Not Active						False	CHEMBL1004742	Inhibition of p56lck by ELISA	B	BAO_0000357	single protein format	None	None	None	None	None	CHEMBL258	Tyrosine-protein kinase LCK	Homo sapiens	SINGLE PROTEIN	CHEMBL1150128	1	Scientific Literature	J. Nat. Prod.	2002	None
CHEMBL480391		0	423.52	0	4.11	9	CN1CCN(c2cccc3nc(-c4n[nH]c5cc(-c6ccc(N)cc6)ccc45)[nH]c23)CC1	Inhibition	'<'	50.0	%				UO_0000187					False	CHEMBL942619	Inhibition of Lck at 10 uM	B	BAO_0000357	single protein format	None	None	None	None	None	CHEMBL258	Tyrosine-protein kinase LCK	Homo sapiens	SINGLE PROTEIN	CHEMBL1143269	1	Scientific Literature	Bioorg. Med. Chem. Lett.	2009	None
CHEMBL407002		0	281.32	0	2.76	22	CCCC(=O)Nc1n[nH]c2ncc(-c3cccnc3)cc12	Inhibition	'='	10.0	%				UO_0000187					False	CHEMBL842640	Inhibition of LCK in presence of 10 uM ATP	B	BAO_0000357	single protein format	Homo sapiens	None	None	None	None	CHEMBL258	Tyrosine-protein kinase LCK	Homo sapiens	SINGLE PROTEIN	CHEMBL1136433	1	Scientific Literature	Bioorg. Med. Chem. Lett.	2003	None
CHEMBL78897		0	673.81	2	6.37	9RS	COc1ccc(Cn2ccc(C)c(NC(=O)C(Cc3ccc(C(C)(C)C(=O)O)cc3)NC(=O)C(C)(C)c3cccc4ccccc34)c2=O)cc1	Kd	'='	1200.0	nM	5.92			UO_0000065	8.79	0.16	-0.45	4.67	False	CHEMBL823227	Binding affinity for p56lck SH2 domain site	B	BAO_0000357	single protein format	None	None	None	None	None	CHEMBL258	Tyrosine-protein kinase LCK	Homo sapiens	SINGLE PROTEIN	CHEMBL1134536	1	Scientific Literature	J. Med. Chem.	2001	None
CHEMBL307152		0	494.60	0	4.68	14m	Cn1ccc2ccc3c4[nH]c5c(CCCN[C@H]6CC[C@H](O)CC6)cccc5c4c4c(c3c21)C(=O)NC4=O	Control	'='	98.0	%				UO_0000187					False	CHEMBL842065	Inhibition of p56 Lck tyrosine kinase at 100 nM	B	BAO_0000357	single protein format	None	None	None	None	None	CHEMBL258	Tyrosine-protein kinase LCK	Homo sapiens	SINGLE PROTEIN	CHEMBL1136094	1	Scientific Literature	Bioorg. Med. Chem. Lett.	2003	None
CHEMBL56543		0	294.31	0	2.32	Tyrphostin_B42	N#C/C(=C\c1ccc(O)c(O)c1)C(=O)NCc1ccccc1	Residual Activity	'='	132.0	%				UO_0000187					False	CHEMBL2219245	Millipore: Percentage of residual kinase activity of LCK at 1uM relative to control. Control inhibitor: Staurosporine at 100.0uM. Buffer: 50 mM Tris pH 7.5, 0.1 mM EGTA, 0.1 mM Na3VO4	B	BAO_0000357	single protein format	Homo sapiens	None	None	None	None	CHEMBL258	Tyrosine-protein kinase LCK	Homo sapiens	SINGLE PROTEIN	CHEMBL2218924	1	Scientific Literature	Biochem. J.	2013	None
CHEMBL384307		0	367.48	0	4.47	12o	Cc1cc(C)c(NC(=O)c2cnc(Nc3cc(C)nc(C)n3)s2)c(C)c1	IC50	'='	3.0	nM	8.52			UO_0000065	23.19	0.45	4.05	10.68	False	CHEMBL910552	Inhibition of human Lck in presence of ATP	B	BAO_0000357	single protein format	Homo sapiens	None	None	None	None	CHEMBL258	Tyrosine-protein kinase LCK	Homo sapiens	SINGLE PROTEIN	CHEMBL1137331	1	Scientific Literature	J. Med. Chem.	2006	None
CHEMBL559147	Y-27632	0	247.34	0	2.17	Y-27632	C[C@@H](N)[C@H]1CC[C@H](C(=O)Nc2ccncc2)CC1	Residual Activity	'='	103.0	%				UO_0000187					False	CHEMBL2219245	Millipore: Percentage of residual kinase activity of LCK at 1uM relative to control. Control inhibitor: Staurosporine at 100.0uM. Buffer: 50 mM Tris pH 7.5, 0.1 mM EGTA, 0.1 mM Na3VO4	B	BAO_0000357	single protein format	Homo sapiens	None	None	None	None	CHEMBL258	Tyrosine-protein kinase LCK	Homo sapiens	SINGLE PROTEIN	CHEMBL2218924	1	Scientific Literature	Biochem. J.	2013	None
CHEMBL205798	GW703087X	0	486.93	1	5.95	GW703087X	CC(=O)Nc1cccc(C#Cc2cncnc2Nc2ccc(OCc3cccc(F)c3)c(Cl)c2)c1	Inhibition	'='	1.97	%				UO_0000187					False	CHEMBL1962132	GSK_PKIS: LCK mean inhibition at 0.1 uM [Nanosyn]	B	BAO_0000357	single protein format	None	None	None	None	None	CHEMBL258	Tyrosine-protein kinase LCK	Homo sapiens	SINGLE PROTEIN	CHEMBL1961873	16	GSK Published Kinase Inhibitor Set			None
CHEMBL545767		0	382.25	0	4.05	23	COc1cc(Nc2ncnc3ccc(Cl)cc23)cc(OC)c1OC.Cl	IC50	'>'	50000.0	nM				UO_0000065					False	CHEMBL841200	Inhibition of p56 Lck tyrosine kinase in Jurkat cells where p56lck autophosphorylation is inhibited.	B	BAO_0000219	cell-based format	None	None	None	Jurkat	None	CHEMBL258	Tyrosine-protein kinase LCK	Homo sapiens	SINGLE PROTEIN	CHEMBL1129839	1	Scientific Literature	Bioorg. Med. Chem. Lett.	1997	CHEMBL3307526
CHEMBL414159		0	1199.47	None	None	27	C[C@H](c1ccc2ccccc2c1)[C@@H]1NC(=O)[C@H](NC(=O)[C@@H](N)Cc2ccc(O)cc2)C(C)(C)SSC[C@H](C(=O)N[C@@H](CCCCN)C(=O)N[C@@H](CCCN=C(N)N)C(N)=O)NC(=O)[C@@H](Cc2ccccc2)NC(=O)[C@H](CO)NC(=O)CNC1=O	IC50	'='	220000.0	nM		Outside typical range		UO_0000065					False	CHEMBL841207	Inhibition of p56 Lck kinase against 100 uM cdc2 substrate	B	BAO_0000357	single protein format	Homo sapiens	None	None	None	None	CHEMBL258	Tyrosine-protein kinase LCK	Homo sapiens	SINGLE PROTEIN	CHEMBL1131256	1	Scientific Literature	J. Med. Chem.	1998	None
CHEMBL69068		0	373.46	0	4.81	17	CC(C)(C)n1cc(-c2ccc(Oc3ccc(N)cc3)cc2)c2c(N)ncnc21	IC50	'='	19.0	nM	7.72			UO_0000065	20.67	0.38	2.91	8.39	False	CHEMBL842016	Inhibition of p56 Lck tyrosine kinase (catalytic domain)	B	BAO_0000357	single protein format	None	None	None	None	None	CHEMBL258	Tyrosine-protein kinase LCK	Homo sapiens	SINGLE PROTEIN	CHEMBL1132740	1	Scientific Literature	Bioorg. Med. Chem. Lett.	2000	None
CHEMBL28134		0	308.77	0	4.59	L20	Cc1ncn2c1c(Nc1ccccc1Cl)nc1ccccc12	IC50	'='	30.0	nM	7.52			UO_0000065	24.36	0.47	2.93	17.82	True	CHEMBL841201	Evaluated for inhibition of human p56 Lck tyrosine kinase	B	BAO_0000357	single protein format	None	None	None	None	None	CHEMBL258	Tyrosine-protein kinase LCK	Homo sapiens	SINGLE PROTEIN	CHEMBL1137075	1	Scientific Literature	J. Med. Chem.	2004	None
CHEMBL553	ERLOTINIB	4	393.44	0	3.41	1, erlotinib	C#Cc1cccc(Nc2ncnc3cc(OCCOC)c(OCCOC)cc23)c1	Kd	'='	530.0	nM	6.28			UO_0000065	15.95	0.30	2.87	8.40	False	CHEMBL974030	Inhibition of Lck	B	BAO_0000357	single protein format	None	None	None	None	None	CHEMBL258	Tyrosine-protein kinase LCK	Homo sapiens	SINGLE PROTEIN	CHEMBL1149823	1	Scientific Literature	Proc. Natl. Acad. Sci. U.S.A.	2007	None
CHEMBL2325906		0	297.36	0	2.50	3h	C[C@H](NC(=O)c1c[nH]c2ncc(C3CC3)nc12)C(C)(C)C#N	Inhibition	'='	3.0	%				UO_0000187					False	CHEMBL2329186	Inhibition of LCK (unknown origin) at 1 uM	B	BAO_0000357	single protein format	Homo sapiens	None	None	None	None	CHEMBL258	Tyrosine-protein kinase LCK	Homo sapiens	SINGLE PROTEIN	CHEMBL2321829	1	Scientific Literature	J. Med. Chem.	2013	None
CHEMBL1976220		0	439.34	1	5.95	SID103904362	Nc1nccc2scc(-c3ccc(NC(=O)Nc4cccc(Br)c4)cc3)c12	Ki	'='	398.11	nM	6.40		active	UO_0000065					False	CHEMBL1963718	PUBCHEM_BIOASSAY: Navigating the Kinome. (Class of assay: other) Panel member name: LCK	F	BAO_0000019	assay format	None	None	None	None	None	CHEMBL258	Tyrosine-protein kinase LCK	Homo sapiens	SINGLE PROTEIN	CHEMBL1201862	7	PubChem BioAssays			None
CHEMBL1996646		0	426.95	1	5.66	SID103905406	COc1cccc(OC)c1CNc1nc(NC2CCCCC2)nc2ccc(Cl)cc12	Ki	'='	1000.0	nM	6.00		active	UO_0000065					False	CHEMBL1963718	PUBCHEM_BIOASSAY: Navigating the Kinome. (Class of assay: other) Panel member name: LCK	F	BAO_0000019	assay format	None	None	None	None	None	CHEMBL258	Tyrosine-protein kinase LCK	Homo sapiens	SINGLE PROTEIN	CHEMBL1201862	7	PubChem BioAssays			None
CHEMBL1977346		0	338.11	0	2.39	SID103905414	O=C1Nc2ccccc2Nc2nnc(I)cc21	Ki	'>'	2511.89	nM			inactive	UO_0000065					False	CHEMBL1963718	PUBCHEM_BIOASSAY: Navigating the Kinome. (Class of assay: other) Panel member name: LCK	F	BAO_0000019	assay format	None	None	None	None	None	CHEMBL258	Tyrosine-protein kinase LCK	Homo sapiens	SINGLE PROTEIN	CHEMBL1201862	7	PubChem BioAssays			None
CHEMBL2003657		0	455.54	0	4.39	SID103905061	CC(C)S(=O)(=O)n1c(N)nc2ccc(-c3c(-c4ccc(F)cc4)nc4sccn34)cc21	Ki	'>'	2511.89	nM			inactive	UO_0000065					False	CHEMBL1963718	PUBCHEM_BIOASSAY: Navigating the Kinome. (Class of assay: other) Panel member name: LCK	F	BAO_0000019	assay format	None	None	None	None	None	CHEMBL258	Tyrosine-protein kinase LCK	Homo sapiens	SINGLE PROTEIN	CHEMBL1201862	7	PubChem BioAssays			None
CHEMBL1996702		0	460.53	0	4.06	SID103904706	COc1cc(-c2ccc3c(c2)Nc2ccc(C(=O)NCCCN(C)C)cc2NC3=O)ccc1O	Ki	'='	398.11	nM	6.40		active	UO_0000065					False	CHEMBL1963718	PUBCHEM_BIOASSAY: Navigating the Kinome. (Class of assay: other) Panel member name: LCK	F	BAO_0000019	assay format	None	None	None	None	None	CHEMBL258	Tyrosine-protein kinase LCK	Homo sapiens	SINGLE PROTEIN	CHEMBL1201862	7	PubChem BioAssays			None
CHEMBL167152		0	208.21	0	1.53	3e	CCOC(=O)CC(=O)c1ccccc1O	IC50	'>'	2000000.0	nM		Outside typical range		UO_0000065					False	CHEMBL819754	Ability to inhibit protein-tyrosine kinase activity of p56lck (isolated from bovine thymus) in vitro.	B	BAO_0000357	single protein format	None	None	None	None	None	CHEMBL258	Tyrosine-protein kinase LCK	Homo sapiens	SINGLE PROTEIN	CHEMBL1125256	1	Scientific Literature	J. Med. Chem.	1991	None
CHEMBL1991674		0	343.82	0	3.39	SID103904216	OC1CCC(Nc2cc(Cl)nc(-c3c[nH]c4ncccc34)n2)CC1	Ki	'>'	3162.28	nM			inactive	UO_0000065					False	CHEMBL1963718	PUBCHEM_BIOASSAY: Navigating the Kinome. (Class of assay: other) Panel member name: LCK	F	BAO_0000019	assay format	None	None	None	None	None	CHEMBL258	Tyrosine-protein kinase LCK	Homo sapiens	SINGLE PROTEIN	CHEMBL1201862	7	PubChem BioAssays			None
CHEMBL1994241		0	370.21	0	4.10	SID103904926	COc1cc(C=C(C#N)c2nc3ccccc3[nH]2)c(Br)cc1O	Ki	'>'	2511.89	nM			inactive	UO_0000065					False	CHEMBL1963718	PUBCHEM_BIOASSAY: Navigating the Kinome. (Class of assay: other) Panel member name: LCK	F	BAO_0000019	assay format	None	None	None	None	None	CHEMBL258	Tyrosine-protein kinase LCK	Homo sapiens	SINGLE PROTEIN	CHEMBL1201862	7	PubChem BioAssays			None
CHEMBL50894	ALSTERPAULLONE	0	293.28	0	3.24	SID103905621	O=C1Cc2c([nH]c3ccc([N+](=O)[O-])cc23)-c2ccccc2N1	Ki	'>'	3162.28	nM			inactive	UO_0000065					False	CHEMBL1963718	PUBCHEM_BIOASSAY: Navigating the Kinome. (Class of assay: other) Panel member name: LCK	F	BAO_0000019	assay format	None	None	None	None	None	CHEMBL258	Tyrosine-protein kinase LCK	Homo sapiens	SINGLE PROTEIN	CHEMBL1201862	7	PubChem BioAssays			None
CHEMBL1965170		0	530.61	1	4.41	SID103904273	COc1ccc(NC(=O)Nc2ccc(-c3csc4c(-c5cnn(CC(O)CO)c5)cnc(N)c34)cc2)cc1	Ki	'='	1.585	nM	8.80		active	UO_0000065					False	CHEMBL1963718	PUBCHEM_BIOASSAY: Navigating the Kinome. (Class of assay: other) Panel member name: LCK	F	BAO_0000019	assay format	None	None	None	None	None	CHEMBL258	Tyrosine-protein kinase LCK	Homo sapiens	SINGLE PROTEIN	CHEMBL1201862	7	PubChem BioAssays			None
CHEMBL1984206		0	297.32	0	1.26	SID103905186	CCOc1nc(C(=O)NCc2ccncc2)cc(N)c1C#N	Ki	'>'	2511.89	nM			inactive	UO_0000065					False	CHEMBL1963718	PUBCHEM_BIOASSAY: Navigating the Kinome. (Class of assay: other) Panel member name: LCK	F	BAO_0000019	assay format	None	None	None	None	None	CHEMBL258	Tyrosine-protein kinase LCK	Homo sapiens	SINGLE PROTEIN	CHEMBL1201862	7	PubChem BioAssays			None
CHEMBL1972362		0	332.41	0	2.47	SID103905047	CS(=O)(=O)c1ccc(-c2cncc3sc(C(N)=O)cc23)cc1	Ki	'>'	2511.89	nM			inactive	UO_0000065					False	CHEMBL1963718	PUBCHEM_BIOASSAY: Navigating the Kinome. (Class of assay: other) Panel member name: LCK	F	BAO_0000019	assay format	None	None	None	None	None	CHEMBL258	Tyrosine-protein kinase LCK	Homo sapiens	SINGLE PROTEIN	CHEMBL1201862	7	PubChem BioAssays			None
CHEMBL2001224		0	371.83	0	4.28	SID103905155	Cc1cc(OC2CCCC2)c(NC(=O)Nc2cnc(C#N)cn2)cc1Cl	Ki	'>'	2511.89	nM			inactive	UO_0000065					False	CHEMBL1963718	PUBCHEM_BIOASSAY: Navigating the Kinome. (Class of assay: other) Panel member name: LCK	F	BAO_0000019	assay format	None	None	None	None	None	CHEMBL258	Tyrosine-protein kinase LCK	Homo sapiens	SINGLE PROTEIN	CHEMBL1201862	7	PubChem BioAssays			None
CHEMBL2007479		0	275.38	0	3.17	SID103905435	CCCCNc1nc(N)c(C(=O)c2ccccc2)s1	Ki	'>'	6309.57	nM			inactive	UO_0000065					False	CHEMBL1963718	PUBCHEM_BIOASSAY: Navigating the Kinome. (Class of assay: other) Panel member name: LCK	F	BAO_0000019	assay format	None	None	None	None	None	CHEMBL258	Tyrosine-protein kinase LCK	Homo sapiens	SINGLE PROTEIN	CHEMBL1201862	7	PubChem BioAssays			None
CHEMBL1974870		0	392.89	0	4.54	SID103904479	Cc1n[nH]c2ccc(-c3cncc(OCC(N)Cc4cccc(Cl)c4)c3)cc12	Ki	'>'	2511.89	nM			inactive	UO_0000065					False	CHEMBL1963718	PUBCHEM_BIOASSAY: Navigating the Kinome. (Class of assay: other) Panel member name: LCK	F	BAO_0000019	assay format	None	None	None	None	None	CHEMBL258	Tyrosine-protein kinase LCK	Homo sapiens	SINGLE PROTEIN	CHEMBL1201862	7	PubChem BioAssays			None
CHEMBL1972220		0	536.56	2	5.65	SID103904323	Nc1ncc(-c2cnn(CCO)c2)c2scc(-c3ccc(NC(=O)Nc4ccc(OC(F)F)cc4)cc3)c12	Ki	'='	1.259	nM	8.90		active	UO_0000065					False	CHEMBL1963718	PUBCHEM_BIOASSAY: Navigating the Kinome. (Class of assay: other) Panel member name: LCK	F	BAO_0000019	assay format	None	None	None	None	None	CHEMBL258	Tyrosine-protein kinase LCK	Homo sapiens	SINGLE PROTEIN	CHEMBL1201862	7	PubChem BioAssays			None
CHEMBL1969523		0	379.46	0	3.71	SID103904937	Cc1cccc(Nc2nccc(Nc3c(NC(C)C(C)(C)C)c(=O)c3=O)n2)c1	Ki	'>'	2511.89	nM			inactive	UO_0000065					False	CHEMBL1963718	PUBCHEM_BIOASSAY: Navigating the Kinome. (Class of assay: other) Panel member name: LCK	F	BAO_0000019	assay format	None	None	None	None	None	CHEMBL258	Tyrosine-protein kinase LCK	Homo sapiens	SINGLE PROTEIN	CHEMBL1201862	7	PubChem BioAssays			None
CHEMBL2001923		0	675.71	2	7.94	SID103905427	O=C1Nc2cc(CCOc3ccc(N4CCOCC4)cc3)ccc2Nc2cc(-c3cn(Cc4cc(F)c(F)c(F)c4)c4cnccc34)ccc21	Ki	'>'	3981.07	nM			inactive	UO_0000065					False	CHEMBL1963718	PUBCHEM_BIOASSAY: Navigating the Kinome. (Class of assay: other) Panel member name: LCK	F	BAO_0000019	assay format	None	None	None	None	None	CHEMBL258	Tyrosine-protein kinase LCK	Homo sapiens	SINGLE PROTEIN	CHEMBL1201862	7	PubChem BioAssays			None
CHEMBL1230122	R-1487	1	388.37	0	2.99	SID103905625	Cn1c(=O)c(Oc2ccc(F)cc2F)cc2cnc(NC3CCOCC3)nc21	Ki	'>'	2511.89	nM			inactive	UO_0000065					False	CHEMBL1963718	PUBCHEM_BIOASSAY: Navigating the Kinome. (Class of assay: other) Panel member name: LCK	F	BAO_0000019	assay format	None	None	None	None	None	CHEMBL258	Tyrosine-protein kinase LCK	Homo sapiens	SINGLE PROTEIN	CHEMBL1201862	7	PubChem BioAssays			None
CHEMBL1989043		0	462.41	0	4.76	SID103904413	CN1CCN(c2ccc(Nc3nc(N)c(C(=O)c4c(Cl)cccc4Cl)s3)cc2)CC1	Ki	'>'	6309.57	nM			inactive	UO_0000065					False	CHEMBL1963718	PUBCHEM_BIOASSAY: Navigating the Kinome. (Class of assay: other) Panel member name: LCK	F	BAO_0000019	assay format	None	None	None	None	None	CHEMBL258	Tyrosine-protein kinase LCK	Homo sapiens	SINGLE PROTEIN	CHEMBL1201862	7	PubChem BioAssays			None
CHEMBL387971		0	476.60	0	3.11	SID103904812	COCCOCC#Cc1cc(-c2n[nH]c3c2C(=O)c2cc(CN4CCN(C)CC4)ccc2-3)cs1	Ki	'='	199.53	nM	6.70		active	UO_0000065					False	CHEMBL1963718	PUBCHEM_BIOASSAY: Navigating the Kinome. (Class of assay: other) Panel member name: LCK	F	BAO_0000019	assay format	None	None	None	None	None	CHEMBL258	Tyrosine-protein kinase LCK	Homo sapiens	SINGLE PROTEIN	CHEMBL1201862	7	PubChem BioAssays			None
CHEMBL1516890	GW441756X	0	275.31	0	3.07	SID103905238	Cn1cc(C=C2C(=O)Nc3cccnc32)c2ccccc21	Ki	'='	398.11	nM	6.40		active	UO_0000065					False	CHEMBL1963718	PUBCHEM_BIOASSAY: Navigating the Kinome. (Class of assay: other) Panel member name: LCK	F	BAO_0000019	assay format	None	None	None	None	None	CHEMBL258	Tyrosine-protein kinase LCK	Homo sapiens	SINGLE PROTEIN	CHEMBL1201862	7	PubChem BioAssays			None
CHEMBL1984586		0	359.39	0	4.42	SID103904368	Cc1ccccc1NC(=O)Nc1ccc(-c2coc3ncnc(N)c23)cc1	Ki	'='	794.33	nM	6.10		active	UO_0000065					False	CHEMBL1963718	PUBCHEM_BIOASSAY: Navigating the Kinome. (Class of assay: other) Panel member name: LCK	F	BAO_0000019	assay format	None	None	None	None	None	CHEMBL258	Tyrosine-protein kinase LCK	Homo sapiens	SINGLE PROTEIN	CHEMBL1201862	7	PubChem BioAssays			None
CHEMBL1984686		0	301.15	0	3.53	SID103905685	Brc1ccc2cnc(Nc3ccncn3)cc2c1	Ki	'>'	6309.57	nM			inactive	UO_0000065					False	CHEMBL1963718	PUBCHEM_BIOASSAY: Navigating the Kinome. (Class of assay: other) Panel member name: LCK	F	BAO_0000019	assay format	None	None	None	None	None	CHEMBL258	Tyrosine-protein kinase LCK	Homo sapiens	SINGLE PROTEIN	CHEMBL1201862	7	PubChem BioAssays			None
CHEMBL185569		0	357.41	0	4.55	SID103904337	Cc1cccc(NC(=O)Nc2ccc(-c3cccc4c3CNC4=O)cc2)c1	Ki	'='	1584.89	nM	5.80		active	UO_0000065					False	CHEMBL1963718	PUBCHEM_BIOASSAY: Navigating the Kinome. (Class of assay: other) Panel member name: LCK	F	BAO_0000019	assay format	None	None	None	None	None	CHEMBL258	Tyrosine-protein kinase LCK	Homo sapiens	SINGLE PROTEIN	CHEMBL1201862	7	PubChem BioAssays			None
CHEMBL1990288		0	399.43	1	5.36	SID103904410	CC(Nc1nccc(-c2c(-c3ccc(F)cc3)nc3occn23)n1)c1ccccc1	Ki	'='	199.53	nM	6.70		active	UO_0000065					False	CHEMBL1963718	PUBCHEM_BIOASSAY: Navigating the Kinome. (Class of assay: other) Panel member name: LCK	F	BAO_0000019	assay format	None	None	None	None	None	CHEMBL258	Tyrosine-protein kinase LCK	Homo sapiens	SINGLE PROTEIN	CHEMBL1201862	7	PubChem BioAssays			None
CHEMBL1984847		0	444.21	0	3.74	SID103905588	CC(=O)OCCn1nc(-c2cccc(Br)c2)c2c(C(F)(F)F)cc(=O)[nH]c21	Ki	'>'	6309.57	nM			inactive	UO_0000065					False	CHEMBL1963718	PUBCHEM_BIOASSAY: Navigating the Kinome. (Class of assay: other) Panel member name: LCK	F	BAO_0000019	assay format	None	None	None	None	None	CHEMBL258	Tyrosine-protein kinase LCK	Homo sapiens	SINGLE PROTEIN	CHEMBL1201862	7	PubChem BioAssays			None
CHEMBL1996576		0	443.47	0	4.27	SID103905480	O=C(Cc1ccc(OC(F)(F)F)cc1)N1CCC2(CC1)NCCc1c2[nH]c2ccccc12	Ki	'>'	6309.57	nM			inactive	UO_0000065					False	CHEMBL1963718	PUBCHEM_BIOASSAY: Navigating the Kinome. (Class of assay: other) Panel member name: LCK	F	BAO_0000019	assay format	None	None	None	None	None	CHEMBL258	Tyrosine-protein kinase LCK	Homo sapiens	SINGLE PROTEIN	CHEMBL1201862	7	PubChem BioAssays			None
CHEMBL1970203		0	432.51	0	4.79	SID103904353	Cc1cc(C)cc(NC(=O)Nc2ccc(NC(=O)c3csc4ncnc(N)c34)cc2)c1	Ki	'='	1000.0	nM	6.00		active	UO_0000065					False	CHEMBL1963718	PUBCHEM_BIOASSAY: Navigating the Kinome. (Class of assay: other) Panel member name: LCK	F	BAO_0000019	assay format	None	None	None	None	None	CHEMBL258	Tyrosine-protein kinase LCK	Homo sapiens	SINGLE PROTEIN	CHEMBL1201862	7	PubChem BioAssays			None
CHEMBL1968590		0	380.50	0	4.22	SID103905091	CNC(=O)C=Cc1cnc(N)c2c(-c3ccc4sc(C)nc4c3)csc12	Ki	'='	79.43	nM	7.10		active	UO_0000065					False	CHEMBL1963718	PUBCHEM_BIOASSAY: Navigating the Kinome. (Class of assay: other) Panel member name: LCK	F	BAO_0000019	assay format	None	None	None	None	None	CHEMBL258	Tyrosine-protein kinase LCK	Homo sapiens	SINGLE PROTEIN	CHEMBL1201862	7	PubChem BioAssays			None
CHEMBL226471		0	307.33	0	3.17	SID103904965	O=C1NCCc2[nH]c(-c3ccnc(-c4ccccc4F)c3)cc21	Ki	'>'	2511.89	nM			inactive	UO_0000065					False	CHEMBL1963718	PUBCHEM_BIOASSAY: Navigating the Kinome. (Class of assay: other) Panel member name: LCK	F	BAO_0000019	assay format	None	None	None	None	None	CHEMBL258	Tyrosine-protein kinase LCK	Homo sapiens	SINGLE PROTEIN	CHEMBL1201862	7	PubChem BioAssays			None
CHEMBL1965589		0	408.41	0	3.38	SID103904761	Cc1nccn2c(-c3ccnc(NCC4(O)CC4)n3)c(-c3ccc(F)cc3F)nc12	Ki	'>'	2511.89	nM			inactive	UO_0000065					False	CHEMBL1963718	PUBCHEM_BIOASSAY: Navigating the Kinome. (Class of assay: other) Panel member name: LCK	F	BAO_0000019	assay format	None	None	None	None	None	CHEMBL258	Tyrosine-protein kinase LCK	Homo sapiens	SINGLE PROTEIN	CHEMBL1201862	7	PubChem BioAssays			None
CHEMBL379975		0	362.77	0	4.23	SID103905557	O=C1NC(=O)c2c1c(-c1ccccc1Cl)cc1[nH]c3ccc(O)cc3c21	Ki	'='	3162.28	nM	5.50		active	UO_0000065					False	CHEMBL1963718	PUBCHEM_BIOASSAY: Navigating the Kinome. (Class of assay: other) Panel member name: LCK	F	BAO_0000019	assay format	None	None	None	None	None	CHEMBL258	Tyrosine-protein kinase LCK	Homo sapiens	SINGLE PROTEIN	CHEMBL1201862	7	PubChem BioAssays			None
CHEMBL1991800		0	446.53	0	4.38	SID103904760	CC(C)(CO)CNc1nccc(-c2c(-c3ccc(F)cc3)nc3c(CC4CC4)nccn23)n1	Ki	'>'	2511.89	nM			inactive	UO_0000065					False	CHEMBL1963718	PUBCHEM_BIOASSAY: Navigating the Kinome. (Class of assay: other) Panel member name: LCK	F	BAO_0000019	assay format	None	None	None	None	None	CHEMBL258	Tyrosine-protein kinase LCK	Homo sapiens	SINGLE PROTEIN	CHEMBL1201862	7	PubChem BioAssays			None
CHEMBL52387	(RS)-ROSCOVITINE	0	354.46	0	3.20	SID103905125	CCC(CO)Nc1nc(NCc2ccccc2)c2ncn(C(C)C)c2n1	Ki	'>'	2511.89	nM			inactive	UO_0000065					False	CHEMBL1963718	PUBCHEM_BIOASSAY: Navigating the Kinome. (Class of assay: other) Panel member name: LCK	F	BAO_0000019	assay format	None	None	None	None	None	CHEMBL258	Tyrosine-protein kinase LCK	Homo sapiens	SINGLE PROTEIN	CHEMBL1201862	7	PubChem BioAssays			None
CHEMBL576982	QUIZARTINIB	3	560.68	2	5.86	AC220	CC(C)(C)c1cc(NC(=O)Nc2ccc(-c3cn4c(n3)sc3cc(OCCN5CCOCC5)ccc34)cc2)no1	Kd	'>'	10000.0	nM				UO_0000065					False	CHEMBL1244480	Binding affinity to LCK	B	BAO_0000357	single protein format	None	None	None	None	None	CHEMBL258	Tyrosine-protein kinase LCK	Homo sapiens	SINGLE PROTEIN	CHEMBL1240346	1	Scientific Literature	Blood	2009	None
CHEMBL2443044		0	454.44	0	3.28	18, NMS-E973	CN1CCC(NC(=O)c2cc(-c3c(O)cc(O)cc3Oc3ccc([N+](=O)[O-])cc3)on2)CC1	IC50	'>'	10.0	nM				UO_0000065					False	CHEMBL2443996	Inhibition of LCK (unknown origin)	B	BAO_0000357	single protein format	Homo sapiens	None	None	None	None	CHEMBL258	Tyrosine-protein kinase LCK	Homo sapiens	SINGLE PROTEIN	CHEMBL2439976	1	Scientific Literature	Bioorg. Med. Chem.	2013	None
CHEMBL67159		0	276.14	0	3.29	25	Brc1ccc(N/N=C/c2ccncc2)cc1	IC50	'>'	2897000.0	nM		Outside typical range		UO_0000065					False	CHEMBL818321	Inhibitory concentration against phosphorylation of angiotensin I catalyzed by protein-tyrosine kinase p56lck	B	BAO_0000357	single protein format	None	None	None	None	None	CHEMBL258	Tyrosine-protein kinase LCK	Homo sapiens	SINGLE PROTEIN	CHEMBL1125983	1	Scientific Literature	Bioorg. Med. Chem. Lett.	1991	None
CHEMBL2006785		0	361.25	1	5.64	SID103904745	Cc1ccc(C(=O)Nc2c(C#N)sc3ccc(Cl)c(Cl)c23)cc1	Ki	'>'	2511.89	nM			inactive	UO_0000065					False	CHEMBL1963718	PUBCHEM_BIOASSAY: Navigating the Kinome. (Class of assay: other) Panel member name: LCK	F	BAO_0000019	assay format	None	None	None	None	None	CHEMBL258	Tyrosine-protein kinase LCK	Homo sapiens	SINGLE PROTEIN	CHEMBL1201862	7	PubChem BioAssays			None
CHEMBL1996390		0	255.30	0	3.66	SID103905050	O=C(O)c1cc2c(-c3ccccc3)cncc2s1	Ki	'>'	2511.89	nM			inactive	UO_0000065					False	CHEMBL1963718	PUBCHEM_BIOASSAY: Navigating the Kinome. (Class of assay: other) Panel member name: LCK	F	BAO_0000019	assay format	None	None	None	None	None	CHEMBL258	Tyrosine-protein kinase LCK	Homo sapiens	SINGLE PROTEIN	CHEMBL1201862	7	PubChem BioAssays			None
CHEMBL1986943		0	343.82	0	3.39	SID103904193	OC1CCC(Nc2nc(Cl)cc(-c3c[nH]c4ncccc34)n2)CC1	Ki	'='	1258.93	nM	5.90		active	UO_0000065					False	CHEMBL1963718	PUBCHEM_BIOASSAY: Navigating the Kinome. (Class of assay: other) Panel member name: LCK	F	BAO_0000019	assay format	None	None	None	None	None	CHEMBL258	Tyrosine-protein kinase LCK	Homo sapiens	SINGLE PROTEIN	CHEMBL1201862	7	PubChem BioAssays			None
CHEMBL2000345		0	384.23	0	4.41	SID103905618	COc1cc(C=C(C#N)c2nc3cc(C)ccc3[nH]2)c(Br)cc1O	Ki	'>'	2511.89	nM			inactive	UO_0000065					False	CHEMBL1963718	PUBCHEM_BIOASSAY: Navigating the Kinome. (Class of assay: other) Panel member name: LCK	F	BAO_0000019	assay format	None	None	None	None	None	CHEMBL258	Tyrosine-protein kinase LCK	Homo sapiens	SINGLE PROTEIN	CHEMBL1201862	7	PubChem BioAssays			None
CHEMBL1991640		0	399.42	0	4.13	SID103905583	O=c1[nH]sc2c1c(=O)c1cc(F)c(NCc3ccccc3)c(F)c1n2C1CC1	Ki	'>'	2511.89	nM			inactive	UO_0000065					False	CHEMBL1963718	PUBCHEM_BIOASSAY: Navigating the Kinome. (Class of assay: other) Panel member name: LCK	F	BAO_0000019	assay format	None	None	None	None	None	CHEMBL258	Tyrosine-protein kinase LCK	Homo sapiens	SINGLE PROTEIN	CHEMBL1201862	7	PubChem BioAssays			None
CHEMBL302449	GO-6976	0	378.44	0	4.60	SID103905532	Cn1c2ccccc2c2c3c(c4c5ccccc5n(CCC#N)c4c21)CNC3=O	Ki	'='	1995.26	nM	5.70		active	UO_0000065					False	CHEMBL1963718	PUBCHEM_BIOASSAY: Navigating the Kinome. (Class of assay: other) Panel member name: LCK	F	BAO_0000019	assay format	None	None	None	None	None	CHEMBL258	Tyrosine-protein kinase LCK	Homo sapiens	SINGLE PROTEIN	CHEMBL1201862	7	PubChem BioAssays			None
CHEMBL2007064		0	310.35	0	3.14	SID103905113	Cc1[nH]c(C=C2C(=O)Nc3ccccc32)c(C)c1CCC(=O)O	Ki	'='	1584.89	nM	5.80		active	UO_0000065					False	CHEMBL1963718	PUBCHEM_BIOASSAY: Navigating the Kinome. (Class of assay: other) Panel member name: LCK	F	BAO_0000019	assay format	None	None	None	None	None	CHEMBL258	Tyrosine-protein kinase LCK	Homo sapiens	SINGLE PROTEIN	CHEMBL1201862	7	PubChem BioAssays			None
CHEMBL1979093		0	406.42	1	5.18	SID103904351	COc1ccc(-c2ccc(NC(=O)Nc3ccc(F)c(C)c3)cc2)c2c(N)noc12	Ki	'='	199.53	nM	6.70		active	UO_0000065					False	CHEMBL1963718	PUBCHEM_BIOASSAY: Navigating the Kinome. (Class of assay: other) Panel member name: LCK	F	BAO_0000019	assay format	None	None	None	None	None	CHEMBL258	Tyrosine-protein kinase LCK	Homo sapiens	SINGLE PROTEIN	CHEMBL1201862	7	PubChem BioAssays			None
CHEMBL1987054		0	548.05	2	6.07	SID103904785	COCCOC1CCC(n2nc(-c3ccc(Nc4nc5cc(C)cc(Cl)c5o4)cc3)c3c(N)ncnc32)CC1	Ki	'='	158.49	nM	6.80		active	UO_0000065					False	CHEMBL1963718	PUBCHEM_BIOASSAY: Navigating the Kinome. (Class of assay: other) Panel member name: LCK	F	BAO_0000019	assay format	None	None	None	None	None	CHEMBL258	Tyrosine-protein kinase LCK	Homo sapiens	SINGLE PROTEIN	CHEMBL1201862	7	PubChem BioAssays			None
CHEMBL1966279		0	477.55	0	2.47	SID103905097	NCCCNS(=O)(=O)c1cccc(C(=O)Nc2ccc(-c3n[nH]c(=O)c4ccccc34)cc2)c1	Ki	'>'	2511.89	nM			inactive	UO_0000065					False	CHEMBL1963718	PUBCHEM_BIOASSAY: Navigating the Kinome. (Class of assay: other) Panel member name: LCK	F	BAO_0000019	assay format	None	None	None	None	None	CHEMBL258	Tyrosine-protein kinase LCK	Homo sapiens	SINGLE PROTEIN	CHEMBL1201862	7	PubChem BioAssays			None
CHEMBL1236126		0	440.46	0	3.53	SID103905081	CC(C)(C)C(=O)Oc1ccc2c(c1)nc(NC(=O)c1cccc([N+](=O)[O-])c1)n2CCCO	Ki	'>'	2511.89	nM			inactive	UO_0000065					False	CHEMBL1963718	PUBCHEM_BIOASSAY: Navigating the Kinome. (Class of assay: other) Panel member name: LCK	F	BAO_0000019	assay format	None	None	None	None	None	CHEMBL258	Tyrosine-protein kinase LCK	Homo sapiens	SINGLE PROTEIN	CHEMBL1201862	7	PubChem BioAssays			None
CHEMBL95692	SB-242235	0	353.40	0	3.08	SID103905256	COc1nccc(-c2c(-c3ccc(F)cc3)ncn2C2CCNCC2)n1	Ki	'>'	2511.89	nM			inactive	UO_0000065					False	CHEMBL1963718	PUBCHEM_BIOASSAY: Navigating the Kinome. (Class of assay: other) Panel member name: LCK	F	BAO_0000019	assay format	None	None	None	None	None	CHEMBL258	Tyrosine-protein kinase LCK	Homo sapiens	SINGLE PROTEIN	CHEMBL1201862	7	PubChem BioAssays			None
CHEMBL1996066		0	317.38	0	3.60	SID103904819	N#Cc1ccc2nc(N)n(-c3nc(-c4ccccc4)cs3)c2c1	Ki	'='	251.19	nM	6.60		active	UO_0000065					False	CHEMBL1963718	PUBCHEM_BIOASSAY: Navigating the Kinome. (Class of assay: other) Panel member name: LCK	F	BAO_0000019	assay format	None	None	None	None	None	CHEMBL258	Tyrosine-protein kinase LCK	Homo sapiens	SINGLE PROTEIN	CHEMBL1201862	7	PubChem BioAssays			None
CHEMBL377408		0	375.41	0	0.51	SID103905185	CCOc1nc(C(=O)NCc2ccccc2S(N)(=O)=O)cc(N)c1C#N	Ki	'>'	5011.87	nM			inactive	UO_0000065					False	CHEMBL1963718	PUBCHEM_BIOASSAY: Navigating the Kinome. (Class of assay: other) Panel member name: LCK	F	BAO_0000019	assay format	None	None	None	None	None	CHEMBL258	Tyrosine-protein kinase LCK	Homo sapiens	SINGLE PROTEIN	CHEMBL1201862	7	PubChem BioAssays			None
CHEMBL335400		0	372.38	0	3.47	24	COc1cc2ncnc(Oc3cc(OC)c(OC)c(OC)c3)c2cc1OC	IC50	'='	5000.0	nM	5.30			UO_0000065	14.24	0.27	1.83	6.53	False	CHEMBL841200	Inhibition of p56 Lck tyrosine kinase in Jurkat cells where p56lck autophosphorylation is inhibited.	B	BAO_0000219	cell-based format	None	None	None	Jurkat	None	CHEMBL258	Tyrosine-protein kinase LCK	Homo sapiens	SINGLE PROTEIN	CHEMBL1129839	1	Scientific Literature	Bioorg. Med. Chem. Lett.	1997	CHEMBL3307526
CHEMBL1242366		0	481.55	1	5.28	UCN1	CC[C@H]1C[C@H]2O[C@@](C)([C@@H]1OC)n1c3ccccc3c3c4c(c5c6ccccc6n2c5c31)C(=O)N[C@@H]4O	Inhibition	'='	7.0	%				UO_0000187					False	CHEMBL1249588	Inhibition of His-tagged human LCK expressed in Sf9 cells at 1 uM	B	BAO_0000219	cell-based format	Homo sapiens	None	None	Sf9	None	CHEMBL258	Tyrosine-protein kinase LCK	Homo sapiens	SINGLE PROTEIN	CHEMBL1240295	1	Scientific Literature	Biochem. J.	2000	CHEMBL3308860
CHEMBL119385	NEFLAMAPIMOD	2	436.27	1	5.49	VX-745	O=c1ncn2nc(Sc3ccc(F)cc3F)ccc2c1-c1c(Cl)cccc1Cl	Kd	'='	1800.0	nM	5.75			UO_0000065	13.17	0.28	0.25	12.16	False	CHEMBL860915	Average Binding Constant for LCK; NA=Not Active at 10 uM	B	BAO_0000357	single protein format	Homo sapiens	None	None	None	None	CHEMBL258	Tyrosine-protein kinase LCK	Homo sapiens	SINGLE PROTEIN	CHEMBL1144455	1	Scientific Literature	Nat. Biotechnol.	2005	None
CHEMBL370383		0	541.66	1	4.46	10	COc1cc(-c2nn(C3CCN(C4CCOCC4)CC3)c3ncnc(N)c23)ccc1NC(=O)c1ccc(C)cc1	IC50						Not Determined						False	CHEMBL863865	Inhibitory activity against anti-CD3 mAb-induced IL2 production in human whole blood	F	BAO_0000221	tissue-based format	Homo sapiens	CHEMBL3638178	Blood	None	None	CHEMBL258	Tyrosine-protein kinase LCK	Homo sapiens	SINGLE PROTEIN	CHEMBL1148543	1	Scientific Literature	Bioorg. Med. Chem. Lett.	2006	None
CHEMBL199438		0	615.14	2	5.30	15	COc1cc(-c2nn(C3CCN(C4CCOCC4)CC3)c3ncnc(N)c23)ccc1NC(=O)c1cc2cc(Cl)ccc2n1C	IC50	'='	13.0	nM	7.89			UO_0000065					False	CHEMBL863865	Inhibitory activity against anti-CD3 mAb-induced IL2 production in human whole blood	F	BAO_0000221	tissue-based format	Homo sapiens	CHEMBL3638178	Blood	None	None	CHEMBL258	Tyrosine-protein kinase LCK	Homo sapiens	SINGLE PROTEIN	CHEMBL1148543	1	Scientific Literature	Bioorg. Med. Chem. Lett.	2006	None
CHEMBL295528		0	596.78	2	5.12	13	COc1cc(-c2nn([C@H]3CC[C@H](N4CCN(C)CC4)CC3)c3ncnc(N)c23)ccc1NC(=O)CC(C)(C)c1ccccc1	IC50	'='	31.0	nM	7.51			UO_0000065	12.58	0.23	2.39	6.56	False	CHEMBL701411	Inhibition of human lck kinase.	B	BAO_0000357	single protein format	Homo sapiens	None	None	None	None	CHEMBL258	Tyrosine-protein kinase LCK	Homo sapiens	SINGLE PROTEIN	CHEMBL1135159	1	Scientific Literature	Bioorg. Med. Chem. Lett.	2002	None
CHEMBL382939		0	581.68	2	4.04	13	COc1cc(-c2nn(C3CCN(C4CCOCC4)CC3)c3ncnc(N)c23)ccc1NC(=O)c1nc2ccccc2n1C	IC50	'='	54.0	nM	7.27			UO_0000065					False	CHEMBL863865	Inhibitory activity against anti-CD3 mAb-induced IL2 production in human whole blood	F	BAO_0000221	tissue-based format	Homo sapiens	CHEMBL3638178	Blood	None	None	CHEMBL258	Tyrosine-protein kinase LCK	Homo sapiens	SINGLE PROTEIN	CHEMBL1148543	1	Scientific Literature	Bioorg. Med. Chem. Lett.	2006	None
CHEMBL417835		0	276.24	0	1.62	50	Cn1sc(=O)n(-c2ccc(C(F)(F)F)cc2)c1=O	Inhibition	'<'	10.0	%				UO_0000187					False	CHEMBL920010	Inhibition of protein kinase p56 at 10 uM	B	BAO_0000357	single protein format	Homo sapiens	None	None	None	None	CHEMBL258	Tyrosine-protein kinase LCK	Homo sapiens	SINGLE PROTEIN	CHEMBL1139464	1	Scientific Literature	J. Med. Chem.	2005	None
CHEMBL47940		0	370.46	1	5.59	1	Nc1ncnc2c1c(-c1ccc(Oc3ccccc3)cc1)cn2C1CCCC1	IC50	'='	2.0	nM	8.70			UO_0000065	23.48	0.42	3.11	13.19	False	CHEMBL842016	Inhibition of p56 Lck tyrosine kinase (catalytic domain)	B	BAO_0000357	single protein format	None	None	None	None	None	CHEMBL258	Tyrosine-protein kinase LCK	Homo sapiens	SINGLE PROTEIN	CHEMBL1132740	1	Scientific Literature	Bioorg. Med. Chem. Lett.	2000	None
CHEMBL539552		0	337.77	0	2.07	25	COc1cc(Nc2[nH]cnc3nncc2-3)cc(OC)c1OC.Cl	IC50	'='	10000.0	nM	5.00			UO_0000065	16.59	0.31	2.93	5.31	False	CHEMBL841200	Inhibition of p56 Lck tyrosine kinase in Jurkat cells where p56lck autophosphorylation is inhibited.	B	BAO_0000219	cell-based format	None	None	None	Jurkat	None	CHEMBL258	Tyrosine-protein kinase LCK	Homo sapiens	SINGLE PROTEIN	CHEMBL1129839	1	Scientific Literature	Bioorg. Med. Chem. Lett.	1997	CHEMBL3307526
CHEMBL538798		0	367.92	1	5.32	7	CC(C)N(CCC(=O)c1ccc2ccccc2c1)Cc1ccccc1.Cl	IC50	'<'	10000.0	nM				UO_0000065					False	CHEMBL841384	Inhibition of p56 Lck tyrosine kinase	B	BAO_0000357	single protein format	None	None	None	None	None	CHEMBL258	Tyrosine-protein kinase LCK	Homo sapiens	SINGLE PROTEIN	CHEMBL1133428	1	Scientific Literature	Bioorg. Med. Chem. Lett.	2000	None
CHEMBL304789		0	410.54	1	5.40	8e	CCCCNC(=O)Nc1nc2ccc(C(=O)Nc3c(C)cc(C)cc3C)cc2s1	IC50	'='	330.0	nM	6.48			UO_0000065	15.79	0.31	1.08	7.80	False	CHEMBL841202	In vitro inhibition of phosphorylation of an exogenous substrate by human p56 Lck tyrosine kinase expressed as a His-tagged protein in insect cells using a baculovirus expression system	B	BAO_0000219	cell-based format	None	None	None	None	None	CHEMBL258	Tyrosine-protein kinase LCK	Homo sapiens	SINGLE PROTEIN	CHEMBL1136079	1	Scientific Literature	Bioorg. Med. Chem. Lett.	2003	None
CHEMBL2000801		0	431.41	1	6.77	SID103904379	O=C(Nc1ccc(-c2cccc3sncc23)cc1)Nc1ccc(F)c(C(F)(F)F)c1	Ki	'>'	2511.89	nM			inactive	UO_0000065					False	CHEMBL1963718	PUBCHEM_BIOASSAY: Navigating the Kinome. (Class of assay: other) Panel member name: LCK	F	BAO_0000019	assay format	None	None	None	None	None	CHEMBL258	Tyrosine-protein kinase LCK	Homo sapiens	SINGLE PROTEIN	CHEMBL1201862	7	PubChem BioAssays			None
CHEMBL26777		0	492.41	1	6.48	30	Cc1c(CNCc2ccccc2)nc(O)c2c1ccc1nc(Nc3c(Cl)cccc3Cl)n(C)c12	IC50	'='	2000.0	nM	5.70			UO_0000065	11.57	0.23	-0.78	7.60	False	CHEMBL841204	Inhibition of p56 Lck tyrosine kinase	B	BAO_0000357	single protein format	None	None	None	None	None	CHEMBL258	Tyrosine-protein kinase LCK	Homo sapiens	SINGLE PROTEIN	CHEMBL1136753	1	Scientific Literature	J. Med. Chem.	2003	None
CHEMBL424220		0	498.41	1	5.53	34	Cc1c(/C=C/CN2CCOCC2)nc(O)c2c1ccc1nc(Nc3c(Cl)cccc3Cl)n(C)c12	IC50	'='	4.0	nM	8.40			UO_0000065	16.85	0.34	2.87	11.13	False	CHEMBL841204	Inhibition of p56 Lck tyrosine kinase	B	BAO_0000357	single protein format	None	None	None	None	None	CHEMBL258	Tyrosine-protein kinase LCK	Homo sapiens	SINGLE PROTEIN	CHEMBL1136753	1	Scientific Literature	J. Med. Chem.	2003	None
CHEMBL77676		0	491.54	0	2.53	6	COc1ccc(Cn2ccc(C)c(NC(=O)C(Cc3ccc(CC(=O)O)cc3)NC(C)=O)c2=O)cc1	Kd	'='	7000.0	nM	5.16			UO_0000065	10.49	0.20	2.62	4.07	False	CHEMBL823227	Binding affinity for p56lck SH2 domain site	B	BAO_0000357	single protein format	None	None	None	None	None	CHEMBL258	Tyrosine-protein kinase LCK	Homo sapiens	SINGLE PROTEIN	CHEMBL1134536	1	Scientific Literature	J. Med. Chem.	2001	None
CHEMBL482967	CYC-116	1	368.47	0	3.07	18, CYC-116	Cc1nc(N)sc1-c1ccnc(Nc2ccc(N3CCOCC3)cc2)n1	Ki	'='	2800.0	nM	5.55			UO_0000065	15.07	0.29	2.48	6.23	False	CHEMBL1120010	Inhibition of LCK	B	BAO_0000357	single protein format	None	None	None	None	None	CHEMBL258	Tyrosine-protein kinase LCK	Homo sapiens	SINGLE PROTEIN	CHEMBL1155519	1	Scientific Literature	J. Med. Chem.	2010	None
CHEMBL456683		0	476.57	1	6.88	9	CNc1nccc(-c2cccnc2Oc2ccc(Nc3nc4ccccc4s3)c3ccccc23)n1	Inhibition	'='	7.0	%				UO_0000187					False	CHEMBL1120732	Inhibition of LCK at 1 uM relative to control	B	BAO_0000357	single protein format	None	None	None	None	None	CHEMBL258	Tyrosine-protein kinase LCK	Homo sapiens	SINGLE PROTEIN	CHEMBL1155514	1	Scientific Literature	J. Med. Chem.	2010	None
CHEMBL1813787		0	297.36	0	2.37	47	COCCNc1nc(C)cc2nn(-c3ccccc3)c(N)c12	Inhibition	'='	0.0	%				UO_0000187					False	CHEMBL1815731	Inhibition of LCK at 30 uM by microfluidic mobility shift assay	B	BAO_0000357	single protein format	None	None	None	None	None	CHEMBL258	Tyrosine-protein kinase LCK	Homo sapiens	SINGLE PROTEIN	CHEMBL1811853	1	Scientific Literature	Bioorg. Med. Chem.	2011	None
CHEMBL1813791		0	303.33	0	2.36	51	Nc1c2c(=O)[nH]c(-c3ccccn3)cc2nn1-c1ccccc1	Inhibition	'='	91.0	%				UO_0000187					False	CHEMBL1815731	Inhibition of LCK at 30 uM by microfluidic mobility shift assay	B	BAO_0000357	single protein format	None	None	None	None	None	CHEMBL258	Tyrosine-protein kinase LCK	Homo sapiens	SINGLE PROTEIN	CHEMBL1811853	1	Scientific Literature	Bioorg. Med. Chem.	2011	None
CHEMBL2205766		0	346.42	0	1.45	14, CZC24758	CC(C)(C)NS(=O)(=O)c1cncc(-c2ccn3nc(N)nc3c2)c1	IC50	'>'	10000.0	nM				UO_0000065					False	CHEMBL2211516	Inhibition of LCK	B	BAO_0000357	single protein format	None	None	None	None	None	CHEMBL258	Tyrosine-protein kinase LCK	Homo sapiens	SINGLE PROTEIN	CHEMBL2203257	1	Scientific Literature	Bioorg. Med. Chem. Lett.	2012	None
CHEMBL535	SUNITINIB	4	398.48	0	3.33	Sunitinib	CCN(CC)CCNC(=O)c1c(C)[nH]c(/C=C2\C(=O)Nc3ccc(F)cc32)c1C	Kd	'='	230.0	nM	6.64			UO_0000065	16.66	0.31	3.31	8.60	True	CHEMBL1051337	Binding constant for LCK kinase domain	B	BAO_0000357	single protein format	Homo sapiens	None	None	None	None	CHEMBL258	Tyrosine-protein kinase LCK	Homo sapiens	SINGLE PROTEIN	CHEMBL1150977	1	Scientific Literature	Nat. Biotechnol.	2008	None
CHEMBL410261		0	477.95	0	4.57	14	CN(C)CCCOc1cc2c(cc1O)c1c3c(c(-c4ccccc4Cl)cc1n2C)C(=O)NC3=O	Inhibition	'='	4.0	%				UO_0000187					False	CHEMBL949203	Inhibition of Lck at 10 uM	B	BAO_0000357	single protein format	None	None	None	None	None	CHEMBL258	Tyrosine-protein kinase LCK	Homo sapiens	SINGLE PROTEIN	CHEMBL1143190	1	Scientific Literature	Bioorg. Med. Chem. Lett.	2008	None
CHEMBL1089082		0	459.43	1	5.73	9	O=C(Nc1cccc(-c2ccnc3cc(-c4ccncc4)nn23)c1)c1cccc(C(F)(F)F)c1	IC50	'>'	50000.0	nM				UO_0000065					False	CHEMBL1110877	Inhibition of LCK	B	BAO_0000357	single protein format	None	None	None	None	None	CHEMBL258	Tyrosine-protein kinase LCK	Homo sapiens	SINGLE PROTEIN	CHEMBL1156255	1	Scientific Literature	Bioorg. Med. Chem. Lett.	2009	None
CHEMBL450329		0	204.19	0	0.72	29	N=c1oc2ccc(O)cc2cc1C(N)=O	IC50	'='	100000.0	nM	4.00			UO_0000065	19.59	0.36	3.28	3.99	False	CHEMBL769387	Ability to inhibit autophosphorylation of immunopurified p56Ick	B	BAO_0000357	single protein format	None	None	None	None	None	CHEMBL258	Tyrosine-protein kinase LCK	Homo sapiens	SINGLE PROTEIN	CHEMBL1126592	1	Scientific Literature	J. Med. Chem.	1993	None
CHEMBL2218930		0	473.55	1	5.48	PDGF_RTK_Inhibitor	COc1cc2nccc(Oc3ccc(NC(=S)NC(=O)c4ccccc4C)cc3)c2cc1OC	Residual Activity	'='	0.0	%				UO_0000187					False	CHEMBL2219247	Millipore: Percentage of residual kinase activity of LCK at 1uM relative to control. Control inhibitor: Staurosporine at 10.0uM. Buffer: 8 mM MOPS pH 7.0, 0.2 mM EDTA	B	BAO_0000357	single protein format	Homo sapiens	None	None	None	None	CHEMBL258	Tyrosine-protein kinase LCK	Homo sapiens	SINGLE PROTEIN	CHEMBL2218924	1	Scientific Literature	Biochem. J.	2013	None
CHEMBL1083772		0	581.95	2	5.20	40c	Clc1ccc(CN2CCN(c3c(Br)cnc4[nH]c(-c5ccc(CN6CCOCC6)cc5)nc34)CC2)cc1	Inhibition	'='	8.0	%				UO_0000187					False	CHEMBL1119047	Inhibition of LCK at 1 uM	B	BAO_0000357	single protein format	None	None	None	None	None	CHEMBL258	Tyrosine-protein kinase LCK	Homo sapiens	SINGLE PROTEIN	CHEMBL1155446	1	Scientific Literature	J. Med. Chem.	2010	None
CHEMBL24745		0	224.15	0	2.31	6	O=P(O)(O)Oc1cccc2ccccc12	Kd	'='	200000.0	nM		Outside typical range		UO_0000065					False	CHEMBL706267	Binding affinity against Lck SH2 domain	B	BAO_0000357	single protein format	None	None	None	None	None	CHEMBL258	Tyrosine-protein kinase LCK	Homo sapiens	SINGLE PROTEIN	CHEMBL1132499	1	Scientific Literature	Bioorg. Med. Chem. Lett.	1999	None
CHEMBL266325		0	346.39	0	4.59	D65476	CCCC(=O)Oc1ccc2[nH]c(C(=O)c3cc4ccccc4[nH]3)cc2c1	Residual Activity	'='	73.0	%				UO_0000187					False	CHEMBL2219246	Millipore: Percentage of residual kinase activity of LCK at 10uM relative to control. Control inhibitor: Staurosporine at 100.0uM. Buffer: 50 mM Tris pH 7.5, 0.1 mM EGTA, 0.1 mM Na3VO4	B	BAO_0000357	single protein format	Homo sapiens	None	None	None	None	CHEMBL258	Tyrosine-protein kinase LCK	Homo sapiens	SINGLE PROTEIN	CHEMBL2218924	1	Scientific Literature	Biochem. J.	2013	None
CHEMBL261454		0	272.31	0	3.69	LY-364947	c1ccc(-c2n[nH]cc2-c2ccnc3ccccc23)nc1	Residual Activity	'='	71.0	%				UO_0000187					False	CHEMBL2219246	Millipore: Percentage of residual kinase activity of LCK at 10uM relative to control. Control inhibitor: Staurosporine at 100.0uM. Buffer: 50 mM Tris pH 7.5, 0.1 mM EGTA, 0.1 mM Na3VO4	B	BAO_0000357	single protein format	Homo sapiens	None	None	None	None	CHEMBL258	Tyrosine-protein kinase LCK	Homo sapiens	SINGLE PROTEIN	CHEMBL2218924	1	Scientific Literature	Biochem. J.	2013	None
CHEMBL258844		0	551.65	2	6.32	Akti_1_2	O=c1[nH]c2ccccc2n1C1CCN(Cc2ccc(-c3nc4cc5[nH]cnc5cc4nc3-c3ccccc3)cc2)CC1	Residual Activity	'='	125.0	%				UO_0000187					False	CHEMBL2219246	Millipore: Percentage of residual kinase activity of LCK at 10uM relative to control. Control inhibitor: Staurosporine at 100.0uM. Buffer: 50 mM Tris pH 7.5, 0.1 mM EGTA, 0.1 mM Na3VO4	B	BAO_0000357	single protein format	Homo sapiens	None	None	None	None	CHEMBL258	Tyrosine-protein kinase LCK	Homo sapiens	SINGLE PROTEIN	CHEMBL2218924	1	Scientific Literature	Biochem. J.	2013	None
CHEMBL2218931		0	376.48	0	1.11	Glycyl_H_1152	Cc1cncc2cccc(S(=O)(=O)N3CCCN(C(=O)CN)C[C@H]3C)c12	Residual Activity	'='	68.0	%				UO_0000187					False	CHEMBL2219246	Millipore: Percentage of residual kinase activity of LCK at 10uM relative to control. Control inhibitor: Staurosporine at 100.0uM. Buffer: 50 mM Tris pH 7.5, 0.1 mM EGTA, 0.1 mM Na3VO4	B	BAO_0000357	single protein format	Homo sapiens	None	None	None	None	CHEMBL258	Tyrosine-protein kinase LCK	Homo sapiens	SINGLE PROTEIN	CHEMBL2218924	1	Scientific Literature	Biochem. J.	2013	None
CHEMBL2218929		0	287.32	0	3.57	JAK3_Inhibitor_VI	O=C1Nc2ccc(-c3cccnc3)cc2/C1=C\c1ccc[nH]1	Residual Activity	'='	33.0	%				UO_0000187					False	CHEMBL2219247	Millipore: Percentage of residual kinase activity of LCK at 1uM relative to control. Control inhibitor: Staurosporine at 10.0uM. Buffer: 8 mM MOPS pH 7.0, 0.2 mM EDTA	B	BAO_0000357	single protein format	Homo sapiens	None	None	None	None	CHEMBL258	Tyrosine-protein kinase LCK	Homo sapiens	SINGLE PROTEIN	CHEMBL2218924	1	Scientific Literature	Biochem. J.	2013	None
CHEMBL405020		0	302.34	0	3.44	7f, page S15 table 1	Cc1ccccc1NC(=O)c1nc2ccccc2n2cncc12	IC50	'>'	12500.0	nM				UO_0000065					False	CHEMBL952120	Inhibition of Lck	B	BAO_0000357	single protein format	None	None	None	None	None	CHEMBL258	Tyrosine-protein kinase LCK	Homo sapiens	SINGLE PROTEIN	CHEMBL1143196	1	Scientific Literature	J. Med. Chem.	2008	None
CHEMBL29549		0	308.77	0	4.30	7d, page S15 table 1	CN(c1ccccc1Cl)c1nc2ccccc2n2cncc12	IC50	'>'	12500.0	nM				UO_0000065					False	CHEMBL952120	Inhibition of Lck	B	BAO_0000357	single protein format	None	None	None	None	None	CHEMBL258	Tyrosine-protein kinase LCK	Homo sapiens	SINGLE PROTEIN	CHEMBL1143196	1	Scientific Literature	J. Med. Chem.	2008	None
CHEMBL28916		0	339.20	0	4.39	1, page S15 table 1	Brc1ccccc1Nc1nc2ccccc2n2cncc12	IC50	'='	170.0	nM	6.77			UO_0000065	19.96	0.44	2.38	16.03	False	CHEMBL952120	Inhibition of Lck	B	BAO_0000357	single protein format	None	None	None	None	None	CHEMBL258	Tyrosine-protein kinase LCK	Homo sapiens	SINGLE PROTEIN	CHEMBL1143196	1	Scientific Literature	J. Med. Chem.	2008	None
CHEMBL110622		0	392.89	0	4.00	12h, page S19 table 2	Cc1cccc(Cl)c1Nc1nc2ccc(N3CCNCC3)cc2n2cncc12	IC50	'='	3.0	nM	8.52			UO_0000065	21.69	0.42	4.52	14.82	False	CHEMBL952120	Inhibition of Lck	B	BAO_0000357	single protein format	None	None	None	None	None	CHEMBL258	Tyrosine-protein kinase LCK	Homo sapiens	SINGLE PROTEIN	CHEMBL1143196	1	Scientific Literature	J. Med. Chem.	2008	None
CHEMBL110654		0	394.91	0	4.56	12d, page S19 table 2	Cc1cccc(Cl)c1Nc1nc2ccc(NCCN(C)C)cc2n2cncc12	IC50	'='	6.0	nM	8.22			UO_0000065	20.82	0.40	3.66	14.30	False	CHEMBL952120	Inhibition of Lck	B	BAO_0000357	single protein format	None	None	None	None	None	CHEMBL258	Tyrosine-protein kinase LCK	Homo sapiens	SINGLE PROTEIN	CHEMBL1143196	1	Scientific Literature	J. Med. Chem.	2008	None
CHEMBL107826		0	374.19	0	4.84	11o, page S18 table 1	O=[N+]([O-])c1ccc2nc(Nc3c(Cl)cccc3Cl)c3cncn3c2c1	IC50	'='	24.0	nM	7.62			UO_0000065	20.36	0.42	2.78	8.93	False	CHEMBL952120	Inhibition of Lck	B	BAO_0000357	single protein format	None	None	None	None	None	CHEMBL258	Tyrosine-protein kinase LCK	Homo sapiens	SINGLE PROTEIN	CHEMBL1143196	1	Scientific Literature	J. Med. Chem.	2008	None
CHEMBL321869		0	387.67	1	5.35	11m, page S18 table 1	Cc1cccc(Cl)c1Nc1nc2ccc(Br)cc2n2cncc12	IC50	'='	15.0	nM	7.82			UO_0000065	20.18	0.46	2.47	18.53	False	CHEMBL952120	Inhibition of Lck	B	BAO_0000357	single protein format	None	None	None	None	None	CHEMBL258	Tyrosine-protein kinase LCK	Homo sapiens	SINGLE PROTEIN	CHEMBL1143196	1	Scientific Literature	J. Med. Chem.	2008	None
CHEMBL322745		0	326.76	0	4.73	11l, page S18 table 1	Cc1cccc(Cl)c1Nc1nc2ccc(F)cc2n2cncc12	IC50	'='	26.0	nM	7.58			UO_0000065	23.21	0.45	2.86	17.97	False	CHEMBL952120	Inhibition of Lck	B	BAO_0000357	single protein format	None	None	None	None	None	CHEMBL258	Tyrosine-protein kinase LCK	Homo sapiens	SINGLE PROTEIN	CHEMBL1143196	1	Scientific Literature	J. Med. Chem.	2008	None
CHEMBL323059		0	333.35	0	4.15	11j, page S18 table 1	Cc1cccc(C)c1Nc1nc2cccc([N+](=O)[O-])c2n2cncc12	IC50	'='	100.0	nM	7.00			UO_0000065	21.00	0.38	2.85	8.20	False	CHEMBL952120	Inhibition of Lck	B	BAO_0000357	single protein format	None	None	None	None	None	CHEMBL258	Tyrosine-protein kinase LCK	Homo sapiens	SINGLE PROTEIN	CHEMBL1143196	1	Scientific Literature	J. Med. Chem.	2008	None
CHEMBL311309		0	338.80	0	4.60	11f, page S18 table 1	COc1ccc2c(c1)nc(Nc1c(C)cccc1Cl)c1cncn12	IC50	'='	8.7	nM	8.06			UO_0000065	23.79	0.46	3.46	15.67	False	CHEMBL952120	Inhibition of Lck	B	BAO_0000357	single protein format	None	None	None	None	None	CHEMBL258	Tyrosine-protein kinase LCK	Homo sapiens	SINGLE PROTEIN	CHEMBL1143196	1	Scientific Literature	J. Med. Chem.	2008	None
CHEMBL320280		0	352.78	0	4.32	11b, page S18 table 1	Cc1cccc(Cl)c1Nc1nc2cc3c(cc2n2cncc12)OCO3	IC50	'='	4.0	nM	8.40			UO_0000065	23.81	0.46	4.08	13.84	False	CHEMBL952120	Inhibition of Lck	B	BAO_0000357	single protein format	None	None	None	None	None	CHEMBL258	Tyrosine-protein kinase LCK	Homo sapiens	SINGLE PROTEIN	CHEMBL1143196	1	Scientific Literature	J. Med. Chem.	2008	None
CHEMBL29794		0	426.90	0	4.53	12j, page S16 table 3	COc1ccc2c(nc(Nc3c(C)cccc3Cl)c3cnc(CCCO)n32)c1OC	IC50	'='	69.0	nM	7.16			UO_0000065	16.77	0.33	2.63	8.85	False	CHEMBL952120	Inhibition of Lck	B	BAO_0000357	single protein format	None	None	None	None	None	CHEMBL258	Tyrosine-protein kinase LCK	Homo sapiens	SINGLE PROTEIN	CHEMBL1143196	1	Scientific Literature	J. Med. Chem.	2008	None
CHEMBL282741		0	412.88	0	4.66	12h, page S16 table 3	COc1ccc2c(nc(Nc3c(C)cccc3Cl)c3cnc(C(C)O)n32)c1OC	IC50	'='	53.0	nM	7.28			UO_0000065	17.62	0.34	2.62	8.99	False	CHEMBL952120	Inhibition of Lck	B	BAO_0000357	single protein format	None	None	None	None	None	CHEMBL258	Tyrosine-protein kinase LCK	Homo sapiens	SINGLE PROTEIN	CHEMBL1143196	1	Scientific Literature	J. Med. Chem.	2008	None
CHEMBL271759		0	367.21	0	3.90	7e, page S15 table 1	O=C(Nc1ccccc1Br)c1nc2ccccc2n2cncc12	IC50	'='	60.0	nM	7.22			UO_0000065	19.67	0.43	3.32	12.18	False	CHEMBL952120	Inhibition of Lck	B	BAO_0000357	single protein format	None	None	None	None	None	CHEMBL258	Tyrosine-protein kinase LCK	Homo sapiens	SINGLE PROTEIN	CHEMBL1143196	1	Scientific Literature	J. Med. Chem.	2008	None
CHEMBL471163		0	455.30	0	4.74	17	O=C1NC(=O)c2c1c(-c1c(Cl)cccc1Cl)cc1c2c2cc(O)ccc2n1CCCO	Inhibition	'='	22.0	%				UO_0000187					False	CHEMBL996957	Inhibition of Lck at 10 uM	B	BAO_0000357	single protein format	None	None	None	None	None	CHEMBL258	Tyrosine-protein kinase LCK	Homo sapiens	SINGLE PROTEIN	CHEMBL1156685	1	Scientific Literature	Eur. J. Med. Chem.	2008	None
CHEMBL48322		0	618.64	2	1.65	12	COc1ccc(CNC(=O)[C@H](CCC(=O)O)NC(=O)[C@H](Cc2ccc(NC(=O)C(=O)O)cc2)NC(=O)Cc2ccccc2)cc1	Kd	'='	17000.0	nM	4.77			UO_0000065	7.71	0.14	3.12	2.38	False	CHEMBL823025	Binding affinity towards p56 Lck tyrosine kinase SH2 domain was determined by biological assay	B	BAO_0000357	single protein format	None	None	None	None	None	CHEMBL258	Tyrosine-protein kinase LCK	Homo sapiens	SINGLE PROTEIN	CHEMBL1132210	1	Scientific Literature	J. Med. Chem.	1999	None
CHEMBL114550		0	282.30	0	2.63	10p	COc1cc(N)c2oc(-c3cccc(N)c3)cc(=O)c2c1	IC50	'='	56000.0	nM	4.25			UO_0000065	15.06	0.28	1.62	4.65	False	CHEMBL762243	In vitro inhibition of protein-tyrosine activity of p56lck enzyme in presence of 50 uM ATP	B	BAO_0000357	single protein format	None	None	None	None	None	CHEMBL258	Tyrosine-protein kinase LCK	Homo sapiens	SINGLE PROTEIN	CHEMBL1127357	1	Scientific Literature	J. Med. Chem.	1994	None
CHEMBL37851		0	222.18	0	2.52	7	O=P(O)(O)Cc1cccc2ccccc12	Kd	'='	1000000.0	nM		Outside typical range		UO_0000065					False	CHEMBL706267	Binding affinity against Lck SH2 domain	B	BAO_0000357	single protein format	None	None	None	None	None	CHEMBL258	Tyrosine-protein kinase LCK	Homo sapiens	SINGLE PROTEIN	CHEMBL1132499	1	Scientific Literature	Bioorg. Med. Chem. Lett.	1999	None
CHEMBL183906		0	273.24	0	3.03	4a	O=C1NC(=O)/C(=C/c2cccc(C(F)(F)F)c2)S1	Inhibition	'='	2.0	%				UO_0000187					False	CHEMBL1012699	Inhibition of LCK at 5 uM	B	BAO_0000357	single protein format	None	None	None	None	None	CHEMBL258	Tyrosine-protein kinase LCK	Homo sapiens	SINGLE PROTEIN	CHEMBL1139352	1	Scientific Literature	J. Med. Chem.	2009	None
CHEMBL1221601		0	555.85	2	5.66	CGK733	O=C(NC(NC(=S)Nc1ccc(F)c([N+](=O)[O-])c1)C(Cl)(Cl)Cl)C(c1ccccc1)c1ccccc1	Residual Activity	'='	95.0	%				UO_0000187					False	CHEMBL2219245	Millipore: Percentage of residual kinase activity of LCK at 1uM relative to control. Control inhibitor: Staurosporine at 100.0uM. Buffer: 50 mM Tris pH 7.5, 0.1 mM EGTA, 0.1 mM Na3VO4	B	BAO_0000357	single protein format	Homo sapiens	None	None	None	None	CHEMBL258	Tyrosine-protein kinase LCK	Homo sapiens	SINGLE PROTEIN	CHEMBL2218924	1	Scientific Literature	Biochem. J.	2013	None
CHEMBL2218940		0	335.35	0	4.23	SL327	N#C/C(=C(\N)Sc1ccc(N)cc1)c1ccccc1C(F)(F)F	Residual Activity	'='	83.0	%				UO_0000187					False	CHEMBL2219245	Millipore: Percentage of residual kinase activity of LCK at 1uM relative to control. Control inhibitor: Staurosporine at 100.0uM. Buffer: 50 mM Tris pH 7.5, 0.1 mM EGTA, 0.1 mM Na3VO4	B	BAO_0000357	single protein format	Homo sapiens	None	None	None	None	CHEMBL258	Tyrosine-protein kinase LCK	Homo sapiens	SINGLE PROTEIN	CHEMBL2218924	1	Scientific Literature	Biochem. J.	2013	None
CHEMBL402818		0	437.57	1	6.43	2	Cc1c(Nc2c(C#N)cnc3sc(-c4cccc(CN(C)C)c4)cc23)ccc2[nH]ccc12	IC50	'='	28.0	nM	7.55			UO_0000065	17.26	0.32	1.12	11.15	False	CHEMBL990377	Inhibition of Lck	B	BAO_0000357	single protein format	None	None	None	None	None	CHEMBL258	Tyrosine-protein kinase LCK	Homo sapiens	SINGLE PROTEIN	CHEMBL1143298	1	Scientific Literature	Bioorg. Med. Chem. Lett.	2009	None
CHEMBL328710		0	264.33	0	3.25	SU4312	CN(C)c1ccc(/C=C2\C(=O)Nc3ccccc32)cc1	Residual Activity	'='	83.0	%				UO_0000187					False	CHEMBL2219247	Millipore: Percentage of residual kinase activity of LCK at 1uM relative to control. Control inhibitor: Staurosporine at 10.0uM. Buffer: 8 mM MOPS pH 7.0, 0.2 mM EDTA	B	BAO_0000357	single protein format	Homo sapiens	None	None	None	None	CHEMBL258	Tyrosine-protein kinase LCK	Homo sapiens	SINGLE PROTEIN	CHEMBL2218924	1	Scientific Literature	Biochem. J.	2013	None
CHEMBL71191		0	266.30	0	3.31	Tyrphostin AG-1296	COc1cc2ncc(-c3ccccc3)nc2cc1OC	Residual Activity	'='	86.0	%				UO_0000187					False	CHEMBL2219247	Millipore: Percentage of residual kinase activity of LCK at 1uM relative to control. Control inhibitor: Staurosporine at 10.0uM. Buffer: 8 mM MOPS pH 7.0, 0.2 mM EDTA	B	BAO_0000357	single protein format	Homo sapiens	None	None	None	None	CHEMBL258	Tyrosine-protein kinase LCK	Homo sapiens	SINGLE PROTEIN	CHEMBL2218924	1	Scientific Literature	Biochem. J.	2013	None
CHEMBL559147	Y-27632	0	247.34	0	2.17	Y-27632	C[C@@H](N)[C@H]1CC[C@H](C(=O)Nc2ccncc2)CC1	Residual Activity	'='	101.0	%				UO_0000187					False	CHEMBL2219247	Millipore: Percentage of residual kinase activity of LCK at 1uM relative to control. Control inhibitor: Staurosporine at 10.0uM. Buffer: 8 mM MOPS pH 7.0, 0.2 mM EDTA	B	BAO_0000357	single protein format	Homo sapiens	None	None	None	None	CHEMBL258	Tyrosine-protein kinase LCK	Homo sapiens	SINGLE PROTEIN	CHEMBL2218924	1	Scientific Literature	Biochem. J.	2013	None
CHEMBL233001	GW620972X	0	332.43	0	4.90	JNK_Inhibitor_IX	N#Cc1c(NC(=O)c2cccc3ccccc23)sc2c1CCCC2	Residual Activity	'='	111.0	%				UO_0000187					False	CHEMBL2219247	Millipore: Percentage of residual kinase activity of LCK at 1uM relative to control. Control inhibitor: Staurosporine at 10.0uM. Buffer: 8 mM MOPS pH 7.0, 0.2 mM EDTA	B	BAO_0000357	single protein format	Homo sapiens	None	None	None	None	CHEMBL258	Tyrosine-protein kinase LCK	Homo sapiens	SINGLE PROTEIN	CHEMBL2218924	1	Scientific Literature	Biochem. J.	2013	None
CHEMBL188762		0	371.24	0	4.48	PD-174265	CCC(=O)Nc1ccc2ncnc(Nc3cccc(Br)c3)c2c1	Residual Activity	'='	75.0	%				UO_0000187					False	CHEMBL2219248	Millipore: Percentage of residual kinase activity of LCK at 10uM relative to control. Control inhibitor: Staurosporine at 10.0uM. Buffer: 8 mM MOPS pH 7.0, 0.2 mM EDTA	B	BAO_0000357	single protein format	Homo sapiens	None	None	None	None	CHEMBL258	Tyrosine-protein kinase LCK	Homo sapiens	SINGLE PROTEIN	CHEMBL2218924	1	Scientific Literature	Biochem. J.	2013	None
CHEMBL331237	TRICIRIBINE	0	320.31	0	-1.49	API_2	Cn1nc(N)c2cn([C@@H]3O[C@H](CO)[C@@H](O)[C@H]3O)c3ncnc1c23	Residual Activity	'='	91.0	%				UO_0000187					False	CHEMBL2219248	Millipore: Percentage of residual kinase activity of LCK at 10uM relative to control. Control inhibitor: Staurosporine at 10.0uM. Buffer: 8 mM MOPS pH 7.0, 0.2 mM EDTA	B	BAO_0000357	single protein format	Homo sapiens	None	None	None	None	CHEMBL258	Tyrosine-protein kinase LCK	Homo sapiens	SINGLE PROTEIN	CHEMBL2218924	1	Scientific Literature	Biochem. J.	2013	None
CHEMBL413188	ISOGRANULATIMIDE	0	276.26	0	1.85	Isogranulatimide	O=C1NC(=O)c2c1c1c3ccccc3[nH]c1n1cncc21	Residual Activity	'='	47.0	%				UO_0000187					False	CHEMBL2219248	Millipore: Percentage of residual kinase activity of LCK at 10uM relative to control. Control inhibitor: Staurosporine at 10.0uM. Buffer: 8 mM MOPS pH 7.0, 0.2 mM EDTA	B	BAO_0000357	single protein format	Homo sapiens	None	None	None	None	CHEMBL258	Tyrosine-protein kinase LCK	Homo sapiens	SINGLE PROTEIN	CHEMBL2218924	1	Scientific Literature	Biochem. J.	2013	None
CHEMBL304428		0	393.40	0	4.61	SB-218078	O=C1NC(=O)c2c1c1c3ccccc3n3c1c1c2c2ccccc2n1C1CCC3O1	Residual Activity	'='	71.0	%				UO_0000187					False	CHEMBL2219248	Millipore: Percentage of residual kinase activity of LCK at 10uM relative to control. Control inhibitor: Staurosporine at 10.0uM. Buffer: 8 mM MOPS pH 7.0, 0.2 mM EDTA	B	BAO_0000357	single protein format	Homo sapiens	None	None	None	None	CHEMBL258	Tyrosine-protein kinase LCK	Homo sapiens	SINGLE PROTEIN	CHEMBL2218924	1	Scientific Literature	Biochem. J.	2013	None
CHEMBL2312303		0	505.45	1	4.49	31	O=C(NCCCN1CCCC1=O)c1cnc(NCc2cc(Cl)ccc2Cl)nc1NC1CCCC1	IC50	'>'	30000.0	nM				UO_0000065					False	CHEMBL2319127	Inhibition of LCK (unknown origin)	B	BAO_0000357	single protein format	Homo sapiens	None	None	None	None	CHEMBL258	Tyrosine-protein kinase LCK	Homo sapiens	SINGLE PROTEIN	CHEMBL2311468	1	Scientific Literature	Bioorg. Med. Chem. Lett.	2013	None
CHEMBL535	SUNITINIB	4	398.48	0	3.33	SU-11248	CCN(CC)CCNC(=O)c1c(C)[nH]c(/C=C2\C(=O)Nc3ccc(F)cc32)c1C	Kd	'='	1200.0	nM	5.92			UO_0000065	14.86	0.28	2.59	7.67	False	CHEMBL860915	Average Binding Constant for LCK; NA=Not Active at 10 uM	B	BAO_0000357	single protein format	Homo sapiens	None	None	None	None	CHEMBL258	Tyrosine-protein kinase LCK	Homo sapiens	SINGLE PROTEIN	CHEMBL1144455	1	Scientific Literature	Nat. Biotechnol.	2005	None
CHEMBL1336	SORAFENIB	4	464.83	1	5.55	BAY-439006	CNC(=O)c1cc(Oc2ccc(NC(=O)Nc3ccc(Cl)c(C(F)(F)F)c3)cc2)ccn1	Kd	'='	6900.0	nM	5.16			UO_0000065	11.10	0.22	-0.39	5.59	False	CHEMBL860915	Average Binding Constant for LCK; NA=Not Active at 10 uM	B	BAO_0000357	single protein format	Homo sapiens	None	None	None	None	CHEMBL258	Tyrosine-protein kinase LCK	Homo sapiens	SINGLE PROTEIN	CHEMBL1144455	1	Scientific Literature	Nat. Biotechnol.	2005	None
CHEMBL172514		0	424.55	0	2.56	5k	COCCNCCN1CCC(n2cc(-c3cccc(OC)c3)c3c(N)ncnc32)CC1	IC50	'='	620.0	nM	6.21			UO_0000065	14.62	0.27	3.65	6.86	False	CHEMBL678291	Tested for inhibitory activity against Epidermal growth factor receptor	B	BAO_0000357	single protein format	None	None	None	None	None	CHEMBL258	Tyrosine-protein kinase LCK	Homo sapiens	SINGLE PROTEIN	CHEMBL1134003	1	Scientific Literature	Bioorg. Med. Chem. Lett.	2001	None
CHEMBL85835		0	379.90	1	5.43	L47	CCN(CC)c1cccc2c1nc(Nc1c(C)cccc1Cl)c1cncn12	IC50	'='	2.0	nM	8.70			UO_0000065	22.90	0.44	3.27	19.14	False	CHEMBL841201	Evaluated for inhibition of human p56 Lck tyrosine kinase	B	BAO_0000357	single protein format	None	None	None	None	None	CHEMBL258	Tyrosine-protein kinase LCK	Homo sapiens	SINGLE PROTEIN	CHEMBL1137075	1	Scientific Literature	J. Med. Chem.	2004	None
CHEMBL441473		0	410.43	0	1.56	139	COc1ccc(OC)c(NC(=O)CCNC(=O)Cn2cnc3ccccc3c2=O)c1	Inhibition						Active						False	CHEMBL841488	Inhibition of p56 Lck SH2 domain association with phosphotyrosine containing C-terminal ITAM2 peptide at 100 uM	B	BAO_0000357	single protein format	None	None	None	None	None	CHEMBL258	Tyrosine-protein kinase LCK	Homo sapiens	SINGLE PROTEIN	CHEMBL1148347	1	Scientific Literature	J. Med. Chem.	2004	None
CHEMBL307982		0	344.42	1	5.05	13	CC(C)n1cc(-c2ccc(Oc3ccccc3)cc2)c2c(N)ncnc21	IC50	'='	10.0	nM	8.00			UO_0000065	23.23	0.42	2.95	12.13	False	CHEMBL842016	Inhibition of p56 Lck tyrosine kinase (catalytic domain)	B	BAO_0000357	single protein format	None	None	None	None	None	CHEMBL258	Tyrosine-protein kinase LCK	Homo sapiens	SINGLE PROTEIN	CHEMBL1132740	1	Scientific Literature	Bioorg. Med. Chem. Lett.	2000	None
CHEMBL327820		0	843.84	3	0.21	Ca-YEEIE	CC[C@H](C)[C@H](NC(=O)[C@H](CCC(=O)O)NC(=O)[C@H](CCC(=O)O)NC(=O)[C@H](Cc1ccc(O)cc1)NC(=O)/C=C/c1ccc(O)c(O)c1)C(=O)N[C@@H](CCC(=O)O)C(=O)O	IC50	'='	27000.0	nM	4.57			UO_0000065	5.41	0.10	4.36	1.29	False	CHEMBL677055	Affinity for GST-Lck-SH2 domain in ELISA	B	BAO_0000357	single protein format	None	None	None	None	None	CHEMBL258	Tyrosine-protein kinase LCK	Homo sapiens	SINGLE PROTEIN	CHEMBL1135345	1	Scientific Literature	Bioorg. Med. Chem. Lett.	2002	None
CHEMBL1813618		0	231.30	0	1.84	24	Cc1cc2[nH]nc(N)c2c(N2CCCCC2)n1	Inhibition	'='	48.0	%				UO_0000187					False	CHEMBL1815731	Inhibition of LCK at 30 uM by microfluidic mobility shift assay	B	BAO_0000357	single protein format	None	None	None	None	None	CHEMBL258	Tyrosine-protein kinase LCK	Homo sapiens	SINGLE PROTEIN	CHEMBL1811853	1	Scientific Literature	Bioorg. Med. Chem.	2011	None
CHEMBL354496		0	298.29	0	3.18	7b	COc1cc(-c2cc(=O)c3ccccc3o2)cc(OC)c1O	IC50	'='	26000.0	nM	4.58			UO_0000065	15.37	0.28	1.41	6.65	False	CHEMBL819754	Ability to inhibit protein-tyrosine kinase activity of p56lck (isolated from bovine thymus) in vitro.	B	BAO_0000357	single protein format	None	None	None	None	None	CHEMBL258	Tyrosine-protein kinase LCK	Homo sapiens	SINGLE PROTEIN	CHEMBL1125256	1	Scientific Literature	J. Med. Chem.	1991	None
CHEMBL114568		0	268.27	0	2.33	10l	Nc1ccc(-c2cc(=O)c3ccc(O)c(N)c3o2)cc1	IC50	'='	328000.0	nM		Outside typical range		UO_0000065					False	CHEMBL762243	In vitro inhibition of protein-tyrosine activity of p56lck enzyme in presence of 50 uM ATP	B	BAO_0000357	single protein format	None	None	None	None	None	CHEMBL258	Tyrosine-protein kinase LCK	Homo sapiens	SINGLE PROTEIN	CHEMBL1127357	1	Scientific Literature	J. Med. Chem.	1994	None
CHEMBL485286		0	481.60	1	5.52	19c	Cc1ccc(NC(=O)c2ccnc(N3CCCC3)c2)cc1-c1ccc2c(C3CCNCC3)noc2c1	IC50	'='	6000.0	nM	5.22			UO_0000065	10.84	0.20	-0.30	6.27	False	CHEMBL998569	Inhibition of LCK	B	BAO_0000357	single protein format	None	None	None	None	None	CHEMBL258	Tyrosine-protein kinase LCK	Homo sapiens	SINGLE PROTEIN	CHEMBL1141712	1	Scientific Literature	Bioorg. Med. Chem. Lett.	2008	None
CHEMBL167834		0	343.25	0	2.48	15	O=C(O)c1c(-c2ccc([N+](=O)[O-])cc2)oc2cc(O)cc(O)c2c1=O	IC50	'>'	2000000.0	nM		Outside typical range		UO_0000065					False	CHEMBL819754	Ability to inhibit protein-tyrosine kinase activity of p56lck (isolated from bovine thymus) in vitro.	B	BAO_0000357	single protein format	None	None	None	None	None	CHEMBL258	Tyrosine-protein kinase LCK	Homo sapiens	SINGLE PROTEIN	CHEMBL1125256	1	Scientific Literature	J. Med. Chem.	1991	None
CHEMBL520980		0	458.53	0	3.57	CER-0264165	COc1cccc(Nc2cc(Nc3cccc(C(=O)NCCCn4ccnc4)c3)nc(N)n2)c1	Inhibition	'='	0.0	%				UO_0000187					False	CHEMBL953397	Inhibition of Lck at 10 uM by HTRF assay relative to control	B	BAO_0000357	single protein format	None	None	None	None	None	CHEMBL258	Tyrosine-protein kinase LCK	Homo sapiens	SINGLE PROTEIN	CHEMBL1150387	1	Scientific Literature	J. Med. Chem.	2008	None
CHEMBL2218938		0	328.34	0	3.04	ERK_Inhibitor_II_Negative_control	Oc1n[nH]c2nnc(-c3c(-c4ccccc4)nn4ccccc34)cc12	Residual Activity	'='	88.0	%				UO_0000187					False	CHEMBL2219245	Millipore: Percentage of residual kinase activity of LCK at 1uM relative to control. Control inhibitor: Staurosporine at 100.0uM. Buffer: 50 mM Tris pH 7.5, 0.1 mM EGTA, 0.1 mM Na3VO4	B	BAO_0000357	single protein format	Homo sapiens	None	None	None	None	CHEMBL258	Tyrosine-protein kinase LCK	Homo sapiens	SINGLE PROTEIN	CHEMBL2218924	1	Scientific Literature	Biochem. J.	2013	None
CHEMBL413188	ISOGRANULATIMIDE	0	276.26	0	1.85	Isogranulatimide	O=C1NC(=O)c2c1c1c3ccccc3[nH]c1n1cncc21	Residual Activity	'='	61.0	%				UO_0000187					False	CHEMBL2219245	Millipore: Percentage of residual kinase activity of LCK at 1uM relative to control. Control inhibitor: Staurosporine at 100.0uM. Buffer: 50 mM Tris pH 7.5, 0.1 mM EGTA, 0.1 mM Na3VO4	B	BAO_0000357	single protein format	Homo sapiens	None	None	None	None	CHEMBL258	Tyrosine-protein kinase LCK	Homo sapiens	SINGLE PROTEIN	CHEMBL2218924	1	Scientific Literature	Biochem. J.	2013	None
CHEMBL83980	BOHEMINE	0	340.43	0	2.81	Bohemine	CC(C)n1cnc2c(NCc3ccccc3)nc(NCCCO)nc21	Residual Activity	'='	89.0	%				UO_0000187					False	CHEMBL2219245	Millipore: Percentage of residual kinase activity of LCK at 1uM relative to control. Control inhibitor: Staurosporine at 100.0uM. Buffer: 50 mM Tris pH 7.5, 0.1 mM EGTA, 0.1 mM Na3VO4	B	BAO_0000357	single protein format	Homo sapiens	None	None	None	None	CHEMBL258	Tyrosine-protein kinase LCK	Homo sapiens	SINGLE PROTEIN	CHEMBL2218924	1	Scientific Literature	Biochem. J.	2013	None
CHEMBL36450		0	236.27	0	3.71	SC-68376	Cc1nc(-c2ccccc2)c(-c2ccncc2)o1	Residual Activity	'='	92.0	%				UO_0000187					False	CHEMBL2219245	Millipore: Percentage of residual kinase activity of LCK at 1uM relative to control. Control inhibitor: Staurosporine at 100.0uM. Buffer: 50 mM Tris pH 7.5, 0.1 mM EGTA, 0.1 mM Na3VO4	B	BAO_0000357	single protein format	Homo sapiens	None	None	None	None	CHEMBL258	Tyrosine-protein kinase LCK	Homo sapiens	SINGLE PROTEIN	CHEMBL2218924	1	Scientific Literature	Biochem. J.	2013	None
CHEMBL259850		0	308.32	0	2.38	AR_A0_14418	COc1ccc(CNC(=O)Nc2ncc([N+](=O)[O-])s2)cc1	Residual Activity	'='	80.0	%				UO_0000187					False	CHEMBL2219245	Millipore: Percentage of residual kinase activity of LCK at 1uM relative to control. Control inhibitor: Staurosporine at 100.0uM. Buffer: 50 mM Tris pH 7.5, 0.1 mM EGTA, 0.1 mM Na3VO4	B	BAO_0000357	single protein format	Homo sapiens	None	None	None	None	CHEMBL258	Tyrosine-protein kinase LCK	Homo sapiens	SINGLE PROTEIN	CHEMBL2218924	1	Scientific Literature	Biochem. J.	2013	None
CHEMBL443706		0	256.31	0	3.15	page 1542, R8C1, 152	COc1ccc(/C=N/Nc2ccccc2)cc1OC	IC50	'='	70000.0	nM	4.16			UO_0000065	16.21	0.30	1.00	9.70	False	CHEMBL941407	Inhibition of p56 lck	B	BAO_0000357	single protein format	None	None	None	None	None	CHEMBL258	Tyrosine-protein kinase LCK	Homo sapiens	SINGLE PROTEIN	CHEMBL1150213	1	Scientific Literature	J. Nat. Prod.	1992	None
CHEMBL707	DOXAZOSIN	4	451.48	0	1.72	DOXAZOSIN	COc1cc2nc(N3CCN(C(=O)C4COc5ccccc5O4)CC3)nc(N)c2cc1OC	IC50						Not Active (inhibition < 50% @ 10 uM and thus dose-reponse curve not measured)						False	CHEMBL1909206	DRUGMATRIX: Protein Tyrosine Kinase, LCK enzyme inhibition (substrate: Poly(Glu:Tyr))	B	BAO_0000219	cell-based format	None	None	None	Insect cells	None	CHEMBL258	Tyrosine-protein kinase LCK	Homo sapiens	SINGLE PROTEIN	CHEMBL1909046	15	DrugMatrix			None
CHEMBL497353		0	455.56	0	4.39	18d	Cc1ccc(NC(=O)c2ccc(CN3CCN(C)CC3)cc2)cc1-c1ccc2c(N)noc2c1	IC50	'='	1000.0	nM	6.00			UO_0000065	13.17	0.24	1.61	6.85	False	CHEMBL998569	Inhibition of LCK	B	BAO_0000357	single protein format	None	None	None	None	None	CHEMBL258	Tyrosine-protein kinase LCK	Homo sapiens	SINGLE PROTEIN	CHEMBL1141712	1	Scientific Literature	Bioorg. Med. Chem. Lett.	2008	None
CHEMBL532	ERYTHROMYCIN	4	733.94	2	1.79	ERYTHROMYCIN	CC[C@H]1OC(=O)[C@H](C)[C@@H](O[C@H]2C[C@@](C)(OC)[C@@H](O)[C@H](C)O2)[C@H](C)[C@@H](O[C@@H]2O[C@H](C)C[C@H](N(C)C)[C@H]2O)[C@](C)(O)C[C@@H](C)C(=O)[C@H](C)[C@@H](O)[C@]1(C)O	IC50						Not Active (inhibition < 50% @ 10 uM and thus dose-reponse curve not measured)						False	CHEMBL1909206	DRUGMATRIX: Protein Tyrosine Kinase, LCK enzyme inhibition (substrate: Poly(Glu:Tyr))	B	BAO_0000219	cell-based format	None	None	None	Insect cells	None	CHEMBL258	Tyrosine-protein kinase LCK	Homo sapiens	SINGLE PROTEIN	CHEMBL1909046	15	DrugMatrix			None
CHEMBL2158227		0	481.62	0	3.72	15	CS(=O)(=O)CCN1CCC(c2ccc(NC(=O)c3nc(C#N)c[nH]3)c(C3=CCCCC3)c2)CC1	IC50	'='	860.0	nM	6.07			UO_0000065	12.59	0.24	2.35	5.10	False	CHEMBL2161437	Inhibition of LCK	B	BAO_0000357	single protein format	None	None	None	None	None	CHEMBL258	Tyrosine-protein kinase LCK	Homo sapiens	SINGLE PROTEIN	CHEMBL2157860	1	Scientific Literature	J. Med. Chem.	2011	None
CHEMBL941	IMATINIB	4	493.62	0	4.59	Imatinib	Cc1ccc(NC(=O)c2ccc(CN3CCN(C)CC3)cc2)cc1Nc1nccc(-c2cccnc2)n1	IC50	'='	320.0	nM	6.50			UO_0000065	13.16	0.24	1.90	7.53	True	CHEMBL955810	Inhibition of Lck by TR-FRET assay	B	BAO_0000357	single protein format	None	None	None	None	None	CHEMBL258	Tyrosine-protein kinase LCK	Homo sapiens	SINGLE PROTEIN	CHEMBL1150317	1	Scientific Literature	J. Med. Chem.	2008	None
CHEMBL254219	DIGITOXIN	4	764.95	2	3.25	DIGITOXIN	C[C@H]1O[C@@H](O[C@H]2[C@@H](O)C[C@H](O[C@H]3[C@@H](O)C[C@H](O[C@H]4CC[C@]5(C)[C@H]6CC[C@]7(C)[C@@H](C8=CC(=O)OC8)CC[C@]7(O)[C@@H]6CC[C@@H]5C4)O[C@@H]3C)O[C@@H]2C)C[C@H](O)[C@@H]1O	Ki						Not Active (inhibition < 50% @ 10 uM and thus dose-reponse curve not measured)						False	CHEMBL1909206	DRUGMATRIX: Protein Tyrosine Kinase, LCK enzyme inhibition (substrate: Poly(Glu:Tyr))	B	BAO_0000219	cell-based format	None	None	None	Insect cells	None	CHEMBL258	Tyrosine-protein kinase LCK	Homo sapiens	SINGLE PROTEIN	CHEMBL1909046	15	DrugMatrix			None
CHEMBL497957		0	360.39	0	3.79	19	Cc1ccc(-n2ccc(C)c(-c3ccc4nc(N)ncc4c3)c2=O)cc1F	IC50	'='	25000.0	nM	4.60			UO_0000065	12.77	0.23	0.81	6.24	False	CHEMBL955810	Inhibition of Lck by TR-FRET assay	B	BAO_0000357	single protein format	None	None	None	None	None	CHEMBL258	Tyrosine-protein kinase LCK	Homo sapiens	SINGLE PROTEIN	CHEMBL1150317	1	Scientific Literature	J. Med. Chem.	2008	None
CHEMBL2441275		0	462.58	0	4.54	15	COc1ccc2nc(Nc3cc(Cc4ccccc4)nc(N[C@H]4CC[C@H](O)CC4)n3)sc2n1	Ki	'='	79.43	nM	7.10			UO_0000065	15.35	0.29	2.56	6.76	False	CHEMBL2446686	Inhibition of LCK (unknown origin) using tamra-p34cdc-derived peptide as substrate after 30 mins	B	BAO_0000357	single protein format	Homo sapiens	None	None	None	None	CHEMBL258	Tyrosine-protein kinase LCK	Homo sapiens	SINGLE PROTEIN	CHEMBL2440060	1	Scientific Literature	ACS Med. Chem. Lett.	2013	None
CHEMBL114816		0	368.82	0	3.82	29	Cc1cccc(Cl)c1Nc1nc2c3c(ccc2[nH]1)C(C)(C)C(=O)NC3=O	IC50	'='	770.0	nM	6.11			UO_0000065	16.58	0.32	2.29	7.04	False	CHEMBL841208	Inhibitory activity against recombinant human p56 Lck tyrosine kinase	B	BAO_0000357	single protein format	None	None	None	None	None	CHEMBL258	Tyrosine-protein kinase LCK	Homo sapiens	SINGLE PROTEIN	CHEMBL1135526	1	Scientific Literature	J. Med. Chem.	2002	None
CHEMBL2420918		0	331.44	0	2.14	21	O=S(=O)(c1cccc2cnccc12)N1CCC2(CCCN2)CC1	Inhibition	'='	6.0	%				UO_0000187					False	CHEMBL2424319	Inhibition of LCK (unknown origin) at 30 uM by microfluidic mobility shift assay relative to control	B	BAO_0000357	single protein format	Homo sapiens	None	None	None	None	CHEMBL258	Tyrosine-protein kinase LCK	Homo sapiens	SINGLE PROTEIN	CHEMBL2417369	1	Scientific Literature	Bioorg. Med. Chem.	2013	None
CHEMBL411464		0	673.81	2	6.37	16	COc1ccc(Cn2ccc(C)c(NC(=O)[C@H](Cc3ccc(C(C)(C)C(=O)O)cc3)NC(=O)C(C)(C)c3ccc4ccccc4c3)c2=O)cc1	Kd	'='	1000.0	nM	6.00			UO_0000065	8.90	0.16	-0.37	4.73	False	CHEMBL842077	Inhibition of p56 Lck SH2 domain binding to pYEEI	B	BAO_0000357	single protein format	None	None	None	None	None	CHEMBL258	Tyrosine-protein kinase LCK	Homo sapiens	SINGLE PROTEIN	CHEMBL1135909	1	Scientific Literature	J. Med. Chem.	2002	None
CHEMBL69863	PICEATANNOL	0	244.25	0	2.68	piceatannol	Oc1cc(O)cc(/C=C/c2ccc(O)c(O)c2)c1	IC50	'='	20.0	ug.mL-1				UO_0000274					False	CHEMBL976939	Inhibition of tyrosine kinase p56-lck	B	BAO_0000357	single protein format	None	None	None	None	None	CHEMBL258	Tyrosine-protein kinase LCK	Homo sapiens	SINGLE PROTEIN	CHEMBL1144062	1	Scientific Literature	J. Nat. Prod.	1999	None
CHEMBL66486		0	368.46	0	4.23	8a	CNC(=O)Nc1nc2ccc(C(=O)Nc3c(C)cc(C)cc3C)cc2s1	IC50	'='	130.0	nM	6.89			UO_0000065	18.69	0.36	2.66	8.28	False	CHEMBL762247	Inhibition of human Lck protein tyrosine kinase	B	BAO_0000357	single protein format	Homo sapiens	None	None	None	None	CHEMBL258	Tyrosine-protein kinase LCK	Homo sapiens	SINGLE PROTEIN	CHEMBL1136079	1	Scientific Literature	Bioorg. Med. Chem. Lett.	2003	None
CHEMBL130108		0	639.73	1	1.94	17	CCCCCC(=O)N(CC(=O)N(CC)CC(=O)N(CC(=O)N(CC)CC(N)=O)CC(C)C)Cc1ccc(CP(=O)(O)O)cc1	Inhibition	'='	0.0	%				UO_0000187					False	CHEMBL873963	Compound was tested for its antagonistic activity at 100 uM concentration against SH2 domain of LCK protein.	F	BAO_0000019	assay format	None	None	None	None	None	CHEMBL258	Tyrosine-protein kinase LCK	Homo sapiens	SINGLE PROTEIN	CHEMBL1130753	1	Scientific Literature	Bioorg. Med. Chem. Lett.	1998	None
CHEMBL495330		0	379.46	1	5.16	18	Cc1ccc(C(=O)NC2CC2)cc1-c1ccc2c(-c3ccccc3)nncc2c1	IC50	'='	1335.0	nM	5.88			UO_0000065	15.48	0.28	0.71	10.70	False	CHEMBL1024855	Inhibition of Lck	B	BAO_0000357	single protein format	None	None	None	None	None	CHEMBL258	Tyrosine-protein kinase LCK	Homo sapiens	SINGLE PROTEIN	CHEMBL1140163	1	Scientific Literature	J. Med. Chem.	2008	None
CHEMBL246284		0	487.54	0	3.52	1a	Fc1cccc(Cn2ncc3cc(Nc4ncnn5ccc(COC[C@@H]6CNCCO6)c45)ccc32)c1	IC50	'>'	5000.0	nM				UO_0000065					True	CHEMBL923216	Inhibition of LCK	B	BAO_0000357	single protein format	None	None	None	None	None	CHEMBL258	Tyrosine-protein kinase LCK	Homo sapiens	SINGLE PROTEIN	CHEMBL1140690	1	Scientific Literature	Bioorg. Med. Chem. Lett.	2007	None
CHEMBL53753		0	330.19	0	3.57	PD-158780	CNc1cc2c(Nc3cccc(Br)c3)ncnc2cn1	Residual Activity	'='	87.0	%				UO_0000187					False	CHEMBL2219245	Millipore: Percentage of residual kinase activity of LCK at 1uM relative to control. Control inhibitor: Staurosporine at 100.0uM. Buffer: 50 mM Tris pH 7.5, 0.1 mM EGTA, 0.1 mM Na3VO4	B	BAO_0000357	single protein format	Homo sapiens	None	None	None	None	CHEMBL258	Tyrosine-protein kinase LCK	Homo sapiens	SINGLE PROTEIN	CHEMBL2218924	1	Scientific Literature	Biochem. J.	2013	None
CHEMBL382590	ANILINOQUINAZOLINE1	0	400.44	0	4.64	Aurora_Kinase_Inhibitor_II	COc1cc2ncnc(Nc3ccc(NC(=O)c4ccccc4)cc3)c2cc1OC	Residual Activity	'='	70.0	%				UO_0000187					False	CHEMBL2219245	Millipore: Percentage of residual kinase activity of LCK at 1uM relative to control. Control inhibitor: Staurosporine at 100.0uM. Buffer: 50 mM Tris pH 7.5, 0.1 mM EGTA, 0.1 mM Na3VO4	B	BAO_0000357	single protein format	Homo sapiens	None	None	None	None	CHEMBL258	Tyrosine-protein kinase LCK	Homo sapiens	SINGLE PROTEIN	CHEMBL2218924	1	Scientific Literature	Biochem. J.	2013	None
CHEMBL2218935		0	365.50	1	5.03	Flt_3_Inhibitor_III	c1ccc(-c2cnc(Nc3ccc(OCCN4CCCC4)cc3)s2)cc1	Residual Activity	'='	58.0	%				UO_0000187					False	CHEMBL2219245	Millipore: Percentage of residual kinase activity of LCK at 1uM relative to control. Control inhibitor: Staurosporine at 100.0uM. Buffer: 50 mM Tris pH 7.5, 0.1 mM EGTA, 0.1 mM Na3VO4	B	BAO_0000357	single protein format	Homo sapiens	None	None	None	None	CHEMBL258	Tyrosine-protein kinase LCK	Homo sapiens	SINGLE PROTEIN	CHEMBL2218924	1	Scientific Literature	Biochem. J.	2013	None
CHEMBL13485	SU-11652	0	414.94	0	3.85	SU11652	CCN(CC)CCNC(=O)c1c(C)[nH]c(/C=C2\C(=O)Nc3ccc(Cl)cc32)c1C	Residual Activity	'='	12.0	%				UO_0000187					False	CHEMBL2219245	Millipore: Percentage of residual kinase activity of LCK at 1uM relative to control. Control inhibitor: Staurosporine at 100.0uM. Buffer: 50 mM Tris pH 7.5, 0.1 mM EGTA, 0.1 mM Na3VO4	B	BAO_0000357	single protein format	Homo sapiens	None	None	None	None	CHEMBL258	Tyrosine-protein kinase LCK	Homo sapiens	SINGLE PROTEIN	CHEMBL2218924	1	Scientific Literature	Biochem. J.	2013	None
CHEMBL597592		0	482.54	1	5.78	27	CC(C)(C)c1cc(NC(=O)Nc2cccc(Oc3cccc4[nH]c(=O)[nH]c34)c2)n(-c2ccccc2)n1	IC50	'='	584.0	nM	6.23			UO_0000065	12.92	0.24	0.45	5.34	False	CHEMBL1067546	Inhibition of LCK	B	BAO_0000357	single protein format	None	None	None	None	None	CHEMBL258	Tyrosine-protein kinase LCK	Homo sapiens	SINGLE PROTEIN	CHEMBL1157573	1	Scientific Literature	J. Med. Chem.	2010	None
CHEMBL296586	KENPAULLONE	0	327.18	0	4.09	Kenpaullone	O=C1Cc2c([nH]c3ccc(Br)cc23)-c2ccccc2N1	Residual Activity	'='	14.0	%				UO_0000187					False	CHEMBL2219248	Millipore: Percentage of residual kinase activity of LCK at 10uM relative to control. Control inhibitor: Staurosporine at 10.0uM. Buffer: 8 mM MOPS pH 7.0, 0.2 mM EDTA	B	BAO_0000357	single protein format	Homo sapiens	None	None	None	None	CHEMBL258	Tyrosine-protein kinase LCK	Homo sapiens	SINGLE PROTEIN	CHEMBL2218924	1	Scientific Literature	Biochem. J.	2013	None
CHEMBL367625		0	385.90	0	3.93	CGP-74514A	CCn1cnc2c(Nc3cccc(Cl)c3)nc(N[C@@H]3CCCC[C@@H]3N)nc21	Residual Activity	'='	20.0	%				UO_0000187					False	CHEMBL2219248	Millipore: Percentage of residual kinase activity of LCK at 10uM relative to control. Control inhibitor: Staurosporine at 10.0uM. Buffer: 8 mM MOPS pH 7.0, 0.2 mM EDTA	B	BAO_0000357	single protein format	Homo sapiens	None	None	None	None	CHEMBL258	Tyrosine-protein kinase LCK	Homo sapiens	SINGLE PROTEIN	CHEMBL2218924	1	Scientific Literature	Biochem. J.	2013	None
CHEMBL306498	ALOISINE	0	281.36	0	3.98	Aloisine	CCCCc1c(-c2ccc(OC)cc2)[nH]c2nccnc12	Residual Activity	'='	82.0	%				UO_0000187					False	CHEMBL2219248	Millipore: Percentage of residual kinase activity of LCK at 10uM relative to control. Control inhibitor: Staurosporine at 10.0uM. Buffer: 8 mM MOPS pH 7.0, 0.2 mM EDTA	B	BAO_0000357	single protein format	Homo sapiens	None	None	None	None	CHEMBL258	Tyrosine-protein kinase LCK	Homo sapiens	SINGLE PROTEIN	CHEMBL2218924	1	Scientific Literature	Biochem. J.	2013	None
CHEMBL304428		0	393.40	0	4.61	SB-218078	O=C1NC(=O)c2c1c1c3ccccc3n3c1c1c2c2ccccc2n1C1CCC3O1	Residual Activity	'='	70.0	%				UO_0000187					False	CHEMBL2219247	Millipore: Percentage of residual kinase activity of LCK at 1uM relative to control. Control inhibitor: Staurosporine at 10.0uM. Buffer: 8 mM MOPS pH 7.0, 0.2 mM EDTA	B	BAO_0000357	single protein format	Homo sapiens	None	None	None	None	CHEMBL258	Tyrosine-protein kinase LCK	Homo sapiens	SINGLE PROTEIN	CHEMBL2218924	1	Scientific Literature	Biochem. J.	2013	None
CHEMBL50894	ALSTERPAULLONE	0	293.28	0	3.24	Alsterpaullone	O=C1Cc2c([nH]c3ccc([N+](=O)[O-])cc23)-c2ccccc2N1	Residual Activity	'='	76.0	%				UO_0000187					False	CHEMBL2219247	Millipore: Percentage of residual kinase activity of LCK at 1uM relative to control. Control inhibitor: Staurosporine at 10.0uM. Buffer: 8 mM MOPS pH 7.0, 0.2 mM EDTA	B	BAO_0000357	single protein format	Homo sapiens	None	None	None	None	CHEMBL258	Tyrosine-protein kinase LCK	Homo sapiens	SINGLE PROTEIN	CHEMBL2218924	1	Scientific Literature	Biochem. J.	2013	None
CHEMBL1802485		0	234.26	0	2.78	JNK_Inhibitor_Negative_Control	Cn1nc2c3c(cccc31)C(=O)c1ccccc1-2	Residual Activity	'='	106.0	%				UO_0000187					False	CHEMBL2219247	Millipore: Percentage of residual kinase activity of LCK at 1uM relative to control. Control inhibitor: Staurosporine at 10.0uM. Buffer: 8 mM MOPS pH 7.0, 0.2 mM EDTA	B	BAO_0000357	single protein format	Homo sapiens	None	None	None	None	CHEMBL258	Tyrosine-protein kinase LCK	Homo sapiens	SINGLE PROTEIN	CHEMBL2218924	1	Scientific Literature	Biochem. J.	2013	None
CHEMBL13045	CHELERYTHRINE	0	348.38	0	3.72	Chelerythrine	COc1ccc2c(c[n+](C)c3c4cc5c(cc4ccc23)OCO5)c1OC	Residual Activity	'='	79.0	%				UO_0000187					False	CHEMBL2219248	Millipore: Percentage of residual kinase activity of LCK at 10uM relative to control. Control inhibitor: Staurosporine at 10.0uM. Buffer: 8 mM MOPS pH 7.0, 0.2 mM EDTA	B	BAO_0000357	single protein format	Homo sapiens	None	None	None	None	CHEMBL258	Tyrosine-protein kinase LCK	Homo sapiens	SINGLE PROTEIN	CHEMBL2218924	1	Scientific Literature	Biochem. J.	2013	None
CHEMBL352730		0	237.26	0	3.04	17a	Nc1ccc(-c2cc(=O)c3ccccc3o2)cc1	IC50	'='	210000.0	nM		Outside typical range		UO_0000065					False	CHEMBL819754	Ability to inhibit protein-tyrosine kinase activity of p56lck (isolated from bovine thymus) in vitro.	B	BAO_0000357	single protein format	None	None	None	None	None	CHEMBL258	Tyrosine-protein kinase LCK	Homo sapiens	SINGLE PROTEIN	CHEMBL1125256	1	Scientific Literature	J. Med. Chem.	1991	None
CHEMBL525893		0	395.42	0	3.99	25	Cc1ccn(-c2ccc(-c3ncco3)cc2)c(=O)c1-c1ccc2nc(N)ncc2c1	IC50	'='	7800.0	nM	5.11			UO_0000065	12.92	0.23	1.12	5.12	False	CHEMBL955810	Inhibition of Lck by TR-FRET assay	B	BAO_0000357	single protein format	None	None	None	None	None	CHEMBL258	Tyrosine-protein kinase LCK	Homo sapiens	SINGLE PROTEIN	CHEMBL1150317	1	Scientific Literature	J. Med. Chem.	2008	None
CHEMBL231209		0	378.43	1	5.33	SID103904347	Nc1nccc2scc(-c3ccc(NC(=O)Nc4cccc(F)c4)cc3)c12	Ki	'='	630.96	nM	6.20		active	UO_0000065					False	CHEMBL1963718	PUBCHEM_BIOASSAY: Navigating the Kinome. (Class of assay: other) Panel member name: LCK	F	BAO_0000019	assay format	None	None	None	None	None	CHEMBL258	Tyrosine-protein kinase LCK	Homo sapiens	SINGLE PROTEIN	CHEMBL1201862	7	PubChem BioAssays			None
CHEMBL31965	CANERTINIB	3	485.95	0	4.39	CI-1033	C=CC(=O)Nc1cc2c(Nc3ccc(F)c(Cl)c3)ncnc2cc1OCCCN1CCOCC1	Kd	'='	320.0	nM	6.50			UO_0000065	13.37	0.26	2.10	7.33	True	CHEMBL1051337	Binding constant for LCK kinase domain	B	BAO_0000357	single protein format	Homo sapiens	None	None	None	None	CHEMBL258	Tyrosine-protein kinase LCK	Homo sapiens	SINGLE PROTEIN	CHEMBL1150977	1	Scientific Literature	Nat. Biotechnol.	2008	None
CHEMBL338159		0	332.43	0	3.38	7w	CNC(=O)Nc1nc(C)c(C(=O)Nc2c(C)cc(C)cc2C)s1	IC50	'='	240.0	nM	6.62			UO_0000065	19.91	0.39	3.24	7.96	True	CHEMBL842025	Inhibitory activity human Lck(hLck) kinase	B	BAO_0000357	single protein format	None	None	None	None	None	CHEMBL258	Tyrosine-protein kinase LCK	Homo sapiens	SINGLE PROTEIN	CHEMBL1136358	1	Scientific Literature	Bioorg. Med. Chem. Lett.	2003	None
CHEMBL7724	AG1295	0	234.30	0	3.91	Tyrphostin AG-1295	Cc1cc2ncc(-c3ccccc3)nc2cc1C	Residual Activity	'='	119.0	%				UO_0000187					False	CHEMBL2219245	Millipore: Percentage of residual kinase activity of LCK at 1uM relative to control. Control inhibitor: Staurosporine at 100.0uM. Buffer: 50 mM Tris pH 7.5, 0.1 mM EGTA, 0.1 mM Na3VO4	B	BAO_0000357	single protein format	Homo sapiens	None	None	None	None	CHEMBL258	Tyrosine-protein kinase LCK	Homo sapiens	SINGLE PROTEIN	CHEMBL2218924	1	Scientific Literature	Biochem. J.	2013	None
CHEMBL50415		0	280.28	0	2.90	2b	O=C(Nc1ccccc1)c1cc2cc(O)c(O)cc2cn1	IC50	'='	600000.0	nM		Outside typical range		UO_0000065					False	CHEMBL823219	Inhibition of p56 lck tyrosine kinase	B	BAO_0000357	single protein format	None	None	None	None	None	CHEMBL258	Tyrosine-protein kinase LCK	Homo sapiens	SINGLE PROTEIN	CHEMBL1126211	1	Scientific Literature	Bioorg. Med. Chem. Lett.	1992	None
CHEMBL299477		0	803.71	3	-1.13	Ac-pYEEIE	CC[C@H](C)[C@H](NC(=O)[C@H](CCC(=O)O)NC(=O)[C@H](CCC(=O)O)NC(=O)[C@H](Cc1ccc(OP(=O)(O)O)cc1)NC(C)=O)C(=O)N[C@@H](CCC(=O)O)C(=O)O	IC50	'='	1500.0	nM	5.82			UO_0000065	7.25	0.14	6.95	1.61	False	CHEMBL841495	Inhibition of binding to p56 Lck tyrosine kinase SH2 domain	B	BAO_0000357	single protein format	None	None	None	None	None	CHEMBL258	Tyrosine-protein kinase LCK	Homo sapiens	SINGLE PROTEIN	CHEMBL1136282	1	Scientific Literature	Bioorg. Med. Chem. Lett.	2003	None
CHEMBL285805		0	274.33	0	3.49	6e	c1ccc(CNc2nc3ccccc3n3cncc23)cc1	IC50	'>'	12500.0	nM				UO_0000065					True	CHEMBL842071	Inhibitory activity against recombinant p56 Lck tyrosine kinase expressed as a His-tagged protein in insect cells using a baculovirus expression system	B	BAO_0000219	cell-based format	None	None	None	None	None	CHEMBL258	Tyrosine-protein kinase LCK	Homo sapiens	SINGLE PROTEIN	CHEMBL1135109	1	Scientific Literature	Bioorg. Med. Chem. Lett.	2002	None
CHEMBL69173		0	370.04	0	4.36	21	Oc1ccc(Br)cc1/C=N/Nc1ccc(Br)cc1	IC50	'>'	2162000.0	nM		Outside typical range		UO_0000065					False	CHEMBL818321	Inhibitory concentration against phosphorylation of angiotensin I catalyzed by protein-tyrosine kinase p56lck	B	BAO_0000357	single protein format	None	None	None	None	None	CHEMBL258	Tyrosine-protein kinase LCK	Homo sapiens	SINGLE PROTEIN	CHEMBL1125983	1	Scientific Literature	Bioorg. Med. Chem. Lett.	1991	None
CHEMBL25969		0	302.38	0	4.55	7q	Cc1cc(C)c(Nc2nc3ccccc3n3cncc23)c(C)c1	IC50	'='	40.0	nM	7.40			UO_0000065	24.47	0.44	2.85	17.52	True	CHEMBL842071	Inhibitory activity against recombinant p56 Lck tyrosine kinase expressed as a His-tagged protein in insect cells using a baculovirus expression system	B	BAO_0000219	cell-based format	None	None	None	None	None	CHEMBL258	Tyrosine-protein kinase LCK	Homo sapiens	SINGLE PROTEIN	CHEMBL1135109	1	Scientific Literature	Bioorg. Med. Chem. Lett.	2002	None
CHEMBL468117	DIHYDROXYMETHYLZEARALENONE	0	364.39	0	1.82	1, L-783279	COc1cc(O)c2c(c1)/C=C/C[C@@H](O)[C@H](O)C(=O)CCC[C@H](C)OC2=O	IC50	'='	200.0	nM	6.70			UO_0000065	18.38	0.35	4.88	5.91	False	CHEMBL1015858	Inhibition of LCK	B	BAO_0000357	single protein format	None	None	None	None	None	CHEMBL258	Tyrosine-protein kinase LCK	Homo sapiens	SINGLE PROTEIN	CHEMBL1136873	1	Scientific Literature	Bioorg. Med. Chem. Lett.	2009	None
CHEMBL512614		0	460.57	0	3.72	16	COc1cc(O)c2c(c1)/C=C/CC(=O)NCCCCCCCNC(=O)CCC[C@H](C)OC2=O	Activity						Not Active						False	CHEMBL1015859	Inhibition of LCK at 10 uM	B	BAO_0000357	single protein format	None	None	None	None	None	CHEMBL258	Tyrosine-protein kinase LCK	Homo sapiens	SINGLE PROTEIN	CHEMBL1136873	1	Scientific Literature	Bioorg. Med. Chem. Lett.	2009	None
CHEMBL270724		0	463.75	0	4.83	TBCA	O=C(O)/C=C/c1cc(Br)c(Br)c(Br)c1Br	Residual Activity	'='	77.0	%				UO_0000187					False	CHEMBL2219245	Millipore: Percentage of residual kinase activity of LCK at 1uM relative to control. Control inhibitor: Staurosporine at 100.0uM. Buffer: 50 mM Tris pH 7.5, 0.1 mM EGTA, 0.1 mM Na3VO4	B	BAO_0000357	single protein format	Homo sapiens	None	None	None	None	CHEMBL258	Tyrosine-protein kinase LCK	Homo sapiens	SINGLE PROTEIN	CHEMBL2218924	1	Scientific Literature	Biochem. J.	2013	None
CHEMBL2218926		0	305.17	0	3.88	Tyrphostin AG-1024	CC(C)(C)c1cc(C=C(C#N)C#N)cc(Br)c1O	Residual Activity	'='	49.0	%				UO_0000187					False	CHEMBL2219246	Millipore: Percentage of residual kinase activity of LCK at 10uM relative to control. Control inhibitor: Staurosporine at 100.0uM. Buffer: 50 mM Tris pH 7.5, 0.1 mM EGTA, 0.1 mM Na3VO4	B	BAO_0000357	single protein format	Homo sapiens	None	None	None	None	CHEMBL258	Tyrosine-protein kinase LCK	Homo sapiens	SINGLE PROTEIN	CHEMBL2218924	1	Scientific Literature	Biochem. J.	2013	None
CHEMBL7917	TYRPHOSTIN AG-1478	0	315.76	0	4.04	Tyrphostin AG-1478	COc1cc2ncnc(Nc3cccc(Cl)c3)c2cc1OC	Residual Activity	'='	12.0	%				UO_0000187					False	CHEMBL2219246	Millipore: Percentage of residual kinase activity of LCK at 10uM relative to control. Control inhibitor: Staurosporine at 100.0uM. Buffer: 50 mM Tris pH 7.5, 0.1 mM EGTA, 0.1 mM Na3VO4	B	BAO_0000357	single protein format	Homo sapiens	None	None	None	None	CHEMBL258	Tyrosine-protein kinase LCK	Homo sapiens	SINGLE PROTEIN	CHEMBL2218924	1	Scientific Literature	Biochem. J.	2013	None
CHEMBL471901		0	340.31	0	1.71	Syk_Inhibitor_II	NCCNc1ncc(C(N)=O)c(Nc2cccc(C(F)(F)F)c2)n1	Residual Activity	'='	37.0	%				UO_0000187					False	CHEMBL2219246	Millipore: Percentage of residual kinase activity of LCK at 10uM relative to control. Control inhibitor: Staurosporine at 100.0uM. Buffer: 50 mM Tris pH 7.5, 0.1 mM EGTA, 0.1 mM Na3VO4	B	BAO_0000357	single protein format	Homo sapiens	None	None	None	None	CHEMBL258	Tyrosine-protein kinase LCK	Homo sapiens	SINGLE PROTEIN	CHEMBL2218924	1	Scientific Literature	Biochem. J.	2013	None
CHEMBL210833		0	360.44	0	3.00	Flt_3_inhibitor	COc1ccc(C(=O)Nc2sc3c(c2C(N)=O)CCCC3)cc1OC	Residual Activity	'='	103.0	%				UO_0000187					False	CHEMBL2219246	Millipore: Percentage of residual kinase activity of LCK at 10uM relative to control. Control inhibitor: Staurosporine at 100.0uM. Buffer: 50 mM Tris pH 7.5, 0.1 mM EGTA, 0.1 mM Na3VO4	B	BAO_0000357	single protein format	Homo sapiens	None	None	None	None	CHEMBL258	Tyrosine-protein kinase LCK	Homo sapiens	SINGLE PROTEIN	CHEMBL2218924	1	Scientific Literature	Biochem. J.	2013	None
CHEMBL473773		0	376.21	0	3.86	WHI-P154	COc1cc2ncnc(Nc3ccc(O)c(Br)c3)c2cc1OC	Residual Activity	'='	7.0	%				UO_0000187					False	CHEMBL2219246	Millipore: Percentage of residual kinase activity of LCK at 10uM relative to control. Control inhibitor: Staurosporine at 100.0uM. Buffer: 50 mM Tris pH 7.5, 0.1 mM EGTA, 0.1 mM Na3VO4	B	BAO_0000357	single protein format	Homo sapiens	None	None	None	None	CHEMBL258	Tyrosine-protein kinase LCK	Homo sapiens	SINGLE PROTEIN	CHEMBL2218924	1	Scientific Literature	Biochem. J.	2013	None
CHEMBL599894		0	224.18	0	0.13	PDK1_Akt_Flt_Dual_Pathway_Inhibitor	O=C1c2ccccc2-c2nc3nnnn3nc21	Residual Activity	'='	85.0	%				UO_0000187					False	CHEMBL2219246	Millipore: Percentage of residual kinase activity of LCK at 10uM relative to control. Control inhibitor: Staurosporine at 100.0uM. Buffer: 50 mM Tris pH 7.5, 0.1 mM EGTA, 0.1 mM Na3VO4	B	BAO_0000357	single protein format	Homo sapiens	None	None	None	None	CHEMBL258	Tyrosine-protein kinase LCK	Homo sapiens	SINGLE PROTEIN	CHEMBL2218924	1	Scientific Literature	Biochem. J.	2013	None
CHEMBL608533	MIDOSTAURIN	4	570.65	2	5.91	PKC_412	CO[C@@H]1[C@H](N(C)C(=O)c2ccccc2)C[C@H]2O[C@]1(C)n1c3ccccc3c3c4c(c5c6ccccc6n2c5c31)C(=O)NC4	Residual Activity	'='	5.0	%				UO_0000187					False	CHEMBL2219246	Millipore: Percentage of residual kinase activity of LCK at 10uM relative to control. Control inhibitor: Staurosporine at 100.0uM. Buffer: 50 mM Tris pH 7.5, 0.1 mM EGTA, 0.1 mM Na3VO4	B	BAO_0000357	single protein format	Homo sapiens	None	None	None	None	CHEMBL258	Tyrosine-protein kinase LCK	Homo sapiens	SINGLE PROTEIN	CHEMBL2218924	1	Scientific Literature	Biochem. J.	2013	None
CHEMBL88009		0	468.97	0	4.76	6bg	Cc1cc(Nc2nc3ccc(C(=O)Nc4c(C)cccc4Cl)cc3s2)nc(NCCO)n1	IC50	'='	1.1	nM	8.96			UO_0000065	19.10	0.38	4.20	7.99	False	CHEMBL842067	Inhibition of p56 Lck tyrosine kinase	B	BAO_0000357	single protein format	None	None	None	None	None	CHEMBL258	Tyrosine-protein kinase LCK	Homo sapiens	SINGLE PROTEIN	CHEMBL1146618	1	Scientific Literature	Bioorg. Med. Chem. Lett.	2003	None
CHEMBL286721	AMINOPURVALANOL	0	403.92	0	3.82	Aminopurvalanol	CC(C)[C@H](CO)Nc1nc(Nc2cc(N)cc(Cl)c2)c2ncn(C(C)C)c2n1	Residual Activity	'='	21.0	%				UO_0000187					False	CHEMBL2219246	Millipore: Percentage of residual kinase activity of LCK at 10uM relative to control. Control inhibitor: Staurosporine at 100.0uM. Buffer: 50 mM Tris pH 7.5, 0.1 mM EGTA, 0.1 mM Na3VO4	B	BAO_0000357	single protein format	Homo sapiens	None	None	None	None	CHEMBL258	Tyrosine-protein kinase LCK	Homo sapiens	SINGLE PROTEIN	CHEMBL2218924	1	Scientific Literature	Biochem. J.	2013	None
CHEMBL104264		0	446.37	0	3.58	H89	O=S(=O)(NCCNC/C=C/c1ccc(Br)cc1)c1cccc2cnccc12	Residual Activity	'='	85.0	%				UO_0000187					False	CHEMBL2219246	Millipore: Percentage of residual kinase activity of LCK at 10uM relative to control. Control inhibitor: Staurosporine at 100.0uM. Buffer: 50 mM Tris pH 7.5, 0.1 mM EGTA, 0.1 mM Na3VO4	B	BAO_0000357	single protein format	Homo sapiens	None	None	None	None	CHEMBL258	Tyrosine-protein kinase LCK	Homo sapiens	SINGLE PROTEIN	CHEMBL2218924	1	Scientific Literature	Biochem. J.	2013	None
CHEMBL258721		0	473.36	0	4.50	RGB-286147	CC(C)c1nn(-c2c(Cl)cccc2Cl)c2nc(Cc3ccc(OCCO)cc3)[nH]c(=O)c12	Residual Activity	'='	85.0	%				UO_0000187					False	CHEMBL2219246	Millipore: Percentage of residual kinase activity of LCK at 10uM relative to control. Control inhibitor: Staurosporine at 100.0uM. Buffer: 50 mM Tris pH 7.5, 0.1 mM EGTA, 0.1 mM Na3VO4	B	BAO_0000357	single protein format	Homo sapiens	None	None	None	None	CHEMBL258	Tyrosine-protein kinase LCK	Homo sapiens	SINGLE PROTEIN	CHEMBL2218924	1	Scientific Literature	Biochem. J.	2013	None
CHEMBL278724	SB-202474	0	279.34	0	3.71	SB-202474	CCc1nc(-c2ccc(OC)cc2)[nH]c1-c1ccncc1	Residual Activity	'='	97.0	%				UO_0000187					False	CHEMBL2219246	Millipore: Percentage of residual kinase activity of LCK at 10uM relative to control. Control inhibitor: Staurosporine at 100.0uM. Buffer: 50 mM Tris pH 7.5, 0.1 mM EGTA, 0.1 mM Na3VO4	B	BAO_0000357	single protein format	Homo sapiens	None	None	None	None	CHEMBL258	Tyrosine-protein kinase LCK	Homo sapiens	SINGLE PROTEIN	CHEMBL2218924	1	Scientific Literature	Biochem. J.	2013	None
CHEMBL1289494	TIVOZANIB	4	454.87	1	5.64	Tivozanib	COc1cc2nccc(Oc3ccc(NC(=O)Nc4cc(C)on4)c(Cl)c3)c2cc1OC	Residual Activity	'='	-2.0	%				UO_0000187					False	CHEMBL2219247	Millipore: Percentage of residual kinase activity of LCK at 1uM relative to control. Control inhibitor: Staurosporine at 10.0uM. Buffer: 8 mM MOPS pH 7.0, 0.2 mM EDTA	B	BAO_0000357	single protein format	Homo sapiens	None	None	None	None	CHEMBL258	Tyrosine-protein kinase LCK	Homo sapiens	SINGLE PROTEIN	CHEMBL2218924	1	Scientific Literature	Biochem. J.	2013	None
CHEMBL308189		0	318.25	0	2.36	28	O=[N+]([O-])c1ccc(N/N=C/c2ccc(O)cc2O)c([N+](=O)[O-])c1	IC50	'='	1005000.0	nM		Outside typical range		UO_0000065					False	CHEMBL818321	Inhibitory concentration against phosphorylation of angiotensin I catalyzed by protein-tyrosine kinase p56lck	B	BAO_0000357	single protein format	None	None	None	None	None	CHEMBL258	Tyrosine-protein kinase LCK	Homo sapiens	SINGLE PROTEIN	CHEMBL1125983	1	Scientific Literature	Bioorg. Med. Chem. Lett.	1991	None
CHEMBL440306		0	229.24	0	1.94	30	Oc1ccc(/C=N/Nc2ccccn2)c(O)c1	IC50	'='	1012000.0	nM		Outside typical range		UO_0000065					False	CHEMBL818321	Inhibitory concentration against phosphorylation of angiotensin I catalyzed by protein-tyrosine kinase p56lck	B	BAO_0000357	single protein format	None	None	None	None	None	CHEMBL258	Tyrosine-protein kinase LCK	Homo sapiens	SINGLE PROTEIN	CHEMBL1125983	1	Scientific Literature	Bioorg. Med. Chem. Lett.	1991	None
CHEMBL199051		0	367.83	0	4.45	31{47}	O=c1cc(N2CCOCC2)oc2cc(/C=C/c3ccc(Cl)cc3)ccc12	Activity						Not Determined						False	CHEMBL860386	Inhibitory activity against Lck at 10 uM	B	BAO_0000357	single protein format	Homo sapiens	None	None	None	None	CHEMBL258	Tyrosine-protein kinase LCK	Homo sapiens	SINGLE PROTEIN	CHEMBL1141870	1	Scientific Literature	J. Med. Chem.	2005	None
CHEMBL370108		0	366.37	0	2.58	31{50}	Nc1cc(C(=O)O)cc(-c2ccc3c(=O)cc(N4CCOCC4)oc3c2)c1	Activity						Not Determined						False	CHEMBL860386	Inhibitory activity against Lck at 10 uM	B	BAO_0000357	single protein format	Homo sapiens	None	None	None	None	CHEMBL258	Tyrosine-protein kinase LCK	Homo sapiens	SINGLE PROTEIN	CHEMBL1141870	1	Scientific Literature	J. Med. Chem.	2005	None
CHEMBL101337		0	392.50	1	7.02	8a	C(=C/c1ccc(OCc2ccccc2)c(OCc2ccccc2)c1)\c1ccccc1	IC50	'>'	2030000.0	nM		Outside typical range		UO_0000065					False	CHEMBL765997	Tested in vitro for the inhibition of protein-tyrosine kinase p56lck using angiotensin I (1.2 mM) and [gamma-32P]-ATP (50 pM)	B	BAO_0000357	single protein format	None	None	None	None	None	CHEMBL258	Tyrosine-protein kinase LCK	Homo sapiens	SINGLE PROTEIN	CHEMBL1126838	1	Scientific Literature	J. Med. Chem.	1993	None
CHEMBL199416		0	363.44	0	4.51	31{12}	O=c1cc(N2CCOCC2)oc2cc(-c3csc4ccccc34)ccc12	Activity						Not Determined						False	CHEMBL860386	Inhibitory activity against Lck at 10 uM	B	BAO_0000357	single protein format	Homo sapiens	None	None	None	None	CHEMBL258	Tyrosine-protein kinase LCK	Homo sapiens	SINGLE PROTEIN	CHEMBL1141870	1	Scientific Literature	J. Med. Chem.	2005	None
CHEMBL122	ROFECOXIB	4	314.36	0	2.56	rofecoxib	CS(=O)(=O)c1ccc(C2=C(c3ccccc3)C(=O)OC2)cc1	Ki						Not Active (inhibition < 50% @ 10 uM and thus dose-reponse curve not measured)						False	CHEMBL1909206	DRUGMATRIX: Protein Tyrosine Kinase, LCK enzyme inhibition (substrate: Poly(Glu:Tyr))	B	BAO_0000219	cell-based format	None	None	None	Insect cells	None	CHEMBL258	Tyrosine-protein kinase LCK	Homo sapiens	SINGLE PROTEIN	CHEMBL1909046	15	DrugMatrix			None
CHEMBL215152	AZD-1152-HQPA	0	507.57	1	3.50	34	CCN(CCO)CCCOc1ccc2c(Nc3cc(CC(=O)Nc4cccc(F)c4)[nH]n3)ncnc2c1	Ki	'='	170.0	nM	6.77			UO_0000065	13.34	0.25	3.27	5.28	False	CHEMBL856414	Inhibition of human recombinant LCK	B	BAO_0000357	single protein format	Homo sapiens	None	None	None	None	CHEMBL258	Tyrosine-protein kinase LCK	Homo sapiens	SINGLE PROTEIN	CHEMBL1147984	1	Scientific Literature	J. Med. Chem.	2007	None
CHEMBL306012		0	300.79	0	4.09	3	CC(C)(C)n1cc(-c2ccc(Cl)cc2)c2c(N)ncnc21	IC50						Not Determined						False	CHEMBL842017	Inhibition of p56 Lck tyrosine kinase catalytic domain at 5 uM ATP (not tested)	B	BAO_0000357	single protein format	Homo sapiens	None	None	None	None	CHEMBL258	Tyrosine-protein kinase LCK	Homo sapiens	SINGLE PROTEIN	CHEMBL1132739	1	Scientific Literature	Bioorg. Med. Chem. Lett.	2000	None
CHEMBL803	CYTARABINE	4	243.22	0	-2.56	CYTARABINE	Nc1ccn([C@@H]2O[C@H](CO)[C@@H](O)[C@@H]2O)c(=O)n1	IC50						Not Active (inhibition < 50% @ 10 uM and thus dose-reponse curve not measured)						False	CHEMBL1909206	DRUGMATRIX: Protein Tyrosine Kinase, LCK enzyme inhibition (substrate: Poly(Glu:Tyr))	B	BAO_0000219	cell-based format	None	None	None	Insect cells	None	CHEMBL258	Tyrosine-protein kinase LCK	Homo sapiens	SINGLE PROTEIN	CHEMBL1909046	15	DrugMatrix			None
CHEMBL803	CYTARABINE	4	243.22	0	-2.56	CYTARABINE	Nc1ccn([C@@H]2O[C@H](CO)[C@@H](O)[C@@H]2O)c(=O)n1	Ki						Not Active (inhibition < 50% @ 10 uM and thus dose-reponse curve not measured)						False	CHEMBL1909206	DRUGMATRIX: Protein Tyrosine Kinase, LCK enzyme inhibition (substrate: Poly(Glu:Tyr))	B	BAO_0000219	cell-based format	None	None	None	Insect cells	None	CHEMBL258	Tyrosine-protein kinase LCK	Homo sapiens	SINGLE PROTEIN	CHEMBL1909046	15	DrugMatrix			None
CHEMBL590109		0	425.52	0	4.40	31a	NCCn1cc(-c2cc(-c3cc4ccccc4s3)c3[nH]ncc3c2)c2nc(N)ncc21	IC50	'='	4600.0	nM	5.34			UO_0000065	12.54	0.24	0.94	4.79	False	CHEMBL1073278	Inhibition of LCK	B	BAO_0000357	single protein format	None	None	None	None	None	CHEMBL258	Tyrosine-protein kinase LCK	Homo sapiens	SINGLE PROTEIN	CHEMBL1153138	1	Scientific Literature	Bioorg. Med. Chem. Lett.	2010	None
CHEMBL104466		0	303.36	0	2.36	10/ RP-127963	COc1cc2ncc(N[C@H]3CC[C@H](O)CC3)nc2cc1OC	IC50	'='	1400.0	nM	5.85			UO_0000065	19.30	0.36	3.49	7.65	False	CHEMBL842074	Inhibition of p56 Lck tyrosine kinase	B	BAO_0000357	single protein format	None	None	None	None	None	CHEMBL258	Tyrosine-protein kinase LCK	Homo sapiens	SINGLE PROTEIN	CHEMBL1136216	1	Scientific Literature	Bioorg. Med. Chem. Lett.	2003	None
CHEMBL1463	FLUCYTOSINE	4	129.09	0	-0.51	FLUCYTOSINE	Nc1[nH]c(=O)ncc1F	Ki						Not Active (inhibition < 50% @ 10 uM and thus dose-reponse curve not measured)						False	CHEMBL1909206	DRUGMATRIX: Protein Tyrosine Kinase, LCK enzyme inhibition (substrate: Poly(Glu:Tyr))	B	BAO_0000219	cell-based format	None	None	None	Insect cells	None	CHEMBL258	Tyrosine-protein kinase LCK	Homo sapiens	SINGLE PROTEIN	CHEMBL1909046	15	DrugMatrix			None
CHEMBL139835	CYPROTERONE ACETATE	4	416.95	0	4.61	CYPROTERONE ACETATE	CC(=O)O[C@]1(C(C)=O)CC[C@H]2[C@@H]3C=C(Cl)C4=CC(=O)[C@@H]5C[C@@H]5[C@]4(C)[C@H]3CC[C@@]21C	Ki						Not Active (inhibition < 50% @ 10 uM and thus dose-reponse curve not measured)						False	CHEMBL1909206	DRUGMATRIX: Protein Tyrosine Kinase, LCK enzyme inhibition (substrate: Poly(Glu:Tyr))	B	BAO_0000219	cell-based format	None	None	None	Insect cells	None	CHEMBL258	Tyrosine-protein kinase LCK	Homo sapiens	SINGLE PROTEIN	CHEMBL1909046	15	DrugMatrix			None
CHEMBL302281		0	358.45	1	5.23	14	CC(C)(C)n1cc(-c2ccc(Oc3ccccc3)cc2)c2c(N)ncnc21	IC50	'='	14.0	nM	7.85			UO_0000065	21.91	0.40	2.62	11.91	True	CHEMBL842016	Inhibition of p56 Lck tyrosine kinase (catalytic domain)	B	BAO_0000357	single protein format	None	None	None	None	None	CHEMBL258	Tyrosine-protein kinase LCK	Homo sapiens	SINGLE PROTEIN	CHEMBL1132740	1	Scientific Literature	Bioorg. Med. Chem. Lett.	2000	None
CHEMBL223971		0	431.52	0	3.36	90	COCCOCC#Cc1cc(-c2n[nH]c3c2Cc2ccc(Cn4cncn4)cc2-3)cs1	IC50	'='	11700.0	nM	4.93			UO_0000065	11.43	0.22	1.57	6.34	False	CHEMBL914200	Inhibition of Lck	B	BAO_0000357	single protein format	Homo sapiens	None	None	None	None	CHEMBL258	Tyrosine-protein kinase LCK	Homo sapiens	SINGLE PROTEIN	CHEMBL1147155	1	Scientific Literature	J. Med. Chem.	2007	None
CHEMBL195218		0	540.55	1	3.15	24	CONC(=O)c1cc(Nc2ncnn3cc(NC(=O)OCCCS(C)(=O)=O)c(C(C)C)c23)c(F)cc1F	IC50	'='	5100.0	nM	5.29			UO_0000065	9.79	0.20	2.14	3.46	False	CHEMBL829338	Inhibition of human p56 lck tyrosine kinase	B	BAO_0000357	single protein format	Homo sapiens	None	None	None	None	CHEMBL258	Tyrosine-protein kinase LCK	Homo sapiens	SINGLE PROTEIN	CHEMBL1144449	1	Scientific Literature	J. Med. Chem.	2005	None
CHEMBL757	NANDROLONE	3	274.40	0	3.49	NANDROLONE	C[C@]12CC[C@@H]3[C@H]4CCC(=O)C=C4CC[C@H]3[C@@H]1CC[C@@H]2O	Ki						Not Active (inhibition < 50% @ 10 uM and thus dose-reponse curve not measured)						False	CHEMBL1909206	DRUGMATRIX: Protein Tyrosine Kinase, LCK enzyme inhibition (substrate: Poly(Glu:Tyr))	B	BAO_0000219	cell-based format	None	None	None	Insect cells	None	CHEMBL258	Tyrosine-protein kinase LCK	Homo sapiens	SINGLE PROTEIN	CHEMBL1909046	15	DrugMatrix			None
CHEMBL2333114		0	307.36	0	2.61	27	CC(C)Nc1c(C(N)=O)nnc2ccc(-c3ccncc3)cc12	Inhibition	'='	90.0	%				UO_0000187					False	CHEMBL2345076	Inhibition of LCK (unknown origin) at 10 uM relative to control	B	BAO_0000357	single protein format	Homo sapiens	None	None	None	None	CHEMBL258	Tyrosine-protein kinase LCK	Homo sapiens	SINGLE PROTEIN	CHEMBL2331489	1	Scientific Literature	Bioorg. Med. Chem. Lett.	2013	None
CHEMBL1094408	NMS-1286937	0	448.53	0	1.58	49	COc1ccc(N2CCN(C)CC2)cc1Nc1ncc2c(n1)-c1c(c(C(N)=O)nn1C)CC2	IC50	'>'	10000.0	nM				UO_0000065					False	CHEMBL1111958	Inhibition of LCK assessed as [33P]gamma-ATP incorporation into substrate after 60 mins by gamma counting	B	BAO_0000357	single protein format	None	None	None	None	None	CHEMBL258	Tyrosine-protein kinase LCK	Homo sapiens	SINGLE PROTEIN	CHEMBL1157785	1	Scientific Literature	J. Med. Chem.	2010	None
CHEMBL1084633		0	442.52	1	5.45	11	CNc1nccc(-c2cccnc2Oc2ccc(NC(=O)NC(C)(C)C)c3ccccc23)n1	IC50	'='	4087.0	nM	5.39			UO_0000065	12.18	0.22	-0.06	5.33	False	CHEMBL1120724	Inhibition of LCK	B	BAO_0000357	single protein format	None	None	None	None	None	CHEMBL258	Tyrosine-protein kinase LCK	Homo sapiens	SINGLE PROTEIN	CHEMBL1155514	1	Scientific Literature	J. Med. Chem.	2010	None
CHEMBL506	PRIMAQUINE	4	259.35	0	2.78	PRIMAQUINE	COc1cc(NC(C)CCCN)c2ncccc2c1	Ki						Not Active (inhibition < 50% @ 10 uM and thus dose-reponse curve not measured)						False	CHEMBL1909206	DRUGMATRIX: Protein Tyrosine Kinase, LCK enzyme inhibition (substrate: Poly(Glu:Tyr))	B	BAO_0000219	cell-based format	None	None	None	Insect cells	None	CHEMBL258	Tyrosine-protein kinase LCK	Homo sapiens	SINGLE PROTEIN	CHEMBL1909046	15	DrugMatrix			None
CHEMBL166851		0	253.26	0	2.75	17c	Nc1ccc(-c2cc(=O)c3cc(O)ccc3o2)cc1	IC50	'='	1200.0	nM	5.92			UO_0000065	23.38	0.43	3.17	7.74	False	CHEMBL819754	Ability to inhibit protein-tyrosine kinase activity of p56lck (isolated from bovine thymus) in vitro.	B	BAO_0000357	single protein format	None	None	None	None	None	CHEMBL258	Tyrosine-protein kinase LCK	Homo sapiens	SINGLE PROTEIN	CHEMBL1125256	1	Scientific Literature	J. Med. Chem.	1991	None
CHEMBL185962		0	242.24	0	1.40	SB-736302	Nc1nonc1-c1nc2cnccc2n1C1CC1	Inhibition	'='	3.02	%				UO_0000187					False	CHEMBL1962133	GSK_PKIS: LCK mean inhibition at 1 uM [Nanosyn]	B	BAO_0000357	single protein format	None	None	None	None	None	CHEMBL258	Tyrosine-protein kinase LCK	Homo sapiens	SINGLE PROTEIN	CHEMBL1961873	16	GSK Published Kinase Inhibitor Set			None
CHEMBL69129		0	386.45	0	4.56	8	Nc1ncnc2c1c(-c1ccc(Oc3ccccc3)cc1)cn2C1CCC(O)C1	IC50	'='	544.0	nM	6.26			UO_0000065	16.21	0.30	1.70	7.27	False	CHEMBL841209	Inhibition of p56 Lck tyrosine kinase catalytic domain at 1 mM ATP	B	BAO_0000357	single protein format	Homo sapiens	None	None	None	None	CHEMBL258	Tyrosine-protein kinase LCK	Homo sapiens	SINGLE PROTEIN	CHEMBL1132739	1	Scientific Literature	Bioorg. Med. Chem. Lett.	2000	None
CHEMBL28	APIGENIN	0	270.24	0	2.58	Apigenin	O=c1cc(-c2ccc(O)cc2)oc2cc(O)cc(O)c12	Activity	'='	45.0	%				UO_0000187					False	CHEMBL1061123	Percent residual Lck activity in the presence of 10uM inhibitor	B	BAO_0000357	single protein format	None	None	None	None	None	CHEMBL258	Tyrosine-protein kinase LCK	Homo sapiens	SINGLE PROTEIN	CHEMBL1150975	1	Scientific Literature	Biochem. J.	2003	None
CHEMBL200275		0	371.44	0	4.76	31{9}	Cc1ccc(-c2ccc3c(=O)cc(N4CCOCC4)oc3c2)c2ccccc12	Activity						Not Determined						False	CHEMBL860386	Inhibitory activity against Lck at 10 uM	B	BAO_0000357	single protein format	Homo sapiens	None	None	None	None	CHEMBL258	Tyrosine-protein kinase LCK	Homo sapiens	SINGLE PROTEIN	CHEMBL1141870	1	Scientific Literature	J. Med. Chem.	2005	None
CHEMBL188240		0	274.28	0	1.48	SB-737198	CCOc1nccc2c1nc(-c1nonc1N)n2CC	Inhibition	'='	3.61	%				UO_0000187					False	CHEMBL1962133	GSK_PKIS: LCK mean inhibition at 1 uM [Nanosyn]	B	BAO_0000357	single protein format	None	None	None	None	None	CHEMBL258	Tyrosine-protein kinase LCK	Homo sapiens	SINGLE PROTEIN	CHEMBL1961873	16	GSK Published Kinase Inhibitor Set			None
CHEMBL69827		0	402.45	0	3.53	9	Nc1ncnc2c1c(-c1ccc(Oc3ccccc3)cc1)cn2C1CC(O)C(O)C1	IC50	'='	23.0	nM	7.64			UO_0000065	18.98	0.35	4.11	7.18	False	CHEMBL842019	Inhibition of p56 Lck tyrosine kinase at 1 mM ATP	B	BAO_0000357	single protein format	Homo sapiens	None	None	None	None	CHEMBL258	Tyrosine-protein kinase LCK	Homo sapiens	SINGLE PROTEIN	CHEMBL1132739	1	Scientific Literature	Bioorg. Med. Chem. Lett.	2000	None
CHEMBL427058	GSK-466317A	0	448.83	0	4.75	GSK466317A	CC1=C(C(=O)Nc2cc(Cl)c3[nH]ncc3c2)C(c2ccc(C(F)(F)F)cc2)CC(=O)N1	Inhibition	'='	4.9	%				UO_0000187					False	CHEMBL1962132	GSK_PKIS: LCK mean inhibition at 0.1 uM [Nanosyn]	B	BAO_0000357	single protein format	None	None	None	None	None	CHEMBL258	Tyrosine-protein kinase LCK	Homo sapiens	SINGLE PROTEIN	CHEMBL1961873	16	GSK Published Kinase Inhibitor Set			None
CHEMBL1794059	GW275616X	0	315.35	0	1.74	GW275616X	NS(=O)(=O)c1cccc(N/C=C2\C(=O)Nc3ccccc32)c1	Inhibition	'='	6.78	%				UO_0000187					False	CHEMBL1962133	GSK_PKIS: LCK mean inhibition at 1 uM [Nanosyn]	B	BAO_0000357	single protein format	None	None	None	None	None	CHEMBL258	Tyrosine-protein kinase LCK	Homo sapiens	SINGLE PROTEIN	CHEMBL1961873	16	GSK Published Kinase Inhibitor Set			None
CHEMBL1957675		0	397.53	0	4.53	20	CCCC(=O)NCc1nc(-c2nc(C)cs2)c(-c2ccc3ncsc3c2)[nH]1	Inhibition	'='	58.0	%				UO_0000187					False	CHEMBL1961068	Inhibition of recombinant LCK at 10 uM after 90 mins fluorescence assay	B	BAO_0000357	single protein format	None	None	None	None	None	CHEMBL258	Tyrosine-protein kinase LCK	Homo sapiens	SINGLE PROTEIN	CHEMBL1955782	1	Scientific Literature	Bioorg. Med. Chem. Lett.	2012	None
CHEMBL217092	SARACATINIB	3	542.04	1	3.94	60, AZD-0530	CN1CCN(CCOc2cc(OC3CCOCC3)c3c(Nc4c(Cl)ccc5c4OCO5)ncnc3c2)CC1	IC50	'<'	4.0	nM				UO_0000065					False	CHEMBL1117889	Inhibition of LCK	B	BAO_0000357	single protein format	None	None	None	None	None	CHEMBL258	Tyrosine-protein kinase LCK	Homo sapiens	SINGLE PROTEIN	CHEMBL1155461	1	Scientific Literature	J. Med. Chem.	2010	None
CHEMBL467927		0	464.51	0	3.42	9	COc1cc(O)c2c(c1)/C=C/CC(=O)OCCCOCCCOC(=O)CCC[C@H](C)OC2=O	Activity						Not Active						False	CHEMBL1015859	Inhibition of LCK at 10 uM	B	BAO_0000357	single protein format	None	None	None	None	None	CHEMBL258	Tyrosine-protein kinase LCK	Homo sapiens	SINGLE PROTEIN	CHEMBL1136873	1	Scientific Literature	Bioorg. Med. Chem. Lett.	2009	None
CHEMBL479296		0	502.60	2	5.35	13	COc1cc(O)c2c(c1)/C=C/CC(=O)OCCC1(CCCCC1)CCOC(=O)CCC[C@H](C)OC2=O	Activity						Not Active						False	CHEMBL1015859	Inhibition of LCK at 10 uM	B	BAO_0000357	single protein format	None	None	None	None	None	CHEMBL258	Tyrosine-protein kinase LCK	Homo sapiens	SINGLE PROTEIN	CHEMBL1136873	1	Scientific Literature	Bioorg. Med. Chem. Lett.	2009	None
CHEMBL210963		0	434.47	0	1.54	6s	CCOc1nc(NC(=O)Cc2cc(OC)c(S(C)(=O)=O)cc2OC)cc(N)c1C#N	Ki	'>'	2700.0	nM				UO_0000065					False	CHEMBL863157	Inhibition of Lck	B	BAO_0000357	single protein format	Homo sapiens	None	None	None	None	CHEMBL258	Tyrosine-protein kinase LCK	Homo sapiens	SINGLE PROTEIN	CHEMBL1148638	1	Scientific Literature	J. Med. Chem.	2006	None
CHEMBL281285		0	429.31	1	5.41	31	C=CC(O)c1nc(O)c2c(ccc3nc(Nc4c(Cl)cccc4Cl)n(C)c32)c1C	IC50	'='	570.0	nM	6.24			UO_0000065	14.54	0.29	0.83	7.50	False	CHEMBL841204	Inhibition of p56 Lck tyrosine kinase	B	BAO_0000357	single protein format	None	None	None	None	None	CHEMBL258	Tyrosine-protein kinase LCK	Homo sapiens	SINGLE PROTEIN	CHEMBL1136753	1	Scientific Literature	J. Med. Chem.	2003	None
CHEMBL249097		0	335.37	0	3.08	2	Cc1ccc(O)cc1Nc1ccnc(Nc2cccc(C(N)=O)c2)n1	IC50	'='	14.0	nM	7.85			UO_0000065	23.42	0.43	4.77	6.94	False	CHEMBL923136	Inhibition of human Lck by TR-FRET assay	B	BAO_0000357	single protein format	Homo sapiens	None	None	None	None	CHEMBL258	Tyrosine-protein kinase LCK	Homo sapiens	SINGLE PROTEIN	CHEMBL1140683	1	Scientific Literature	Bioorg. Med. Chem. Lett.	2007	None
CHEMBL514261	GSK-1819799A	0	519.58	1	4.82	GSK1819799A	COc1cc(N2CCN(C(C)C)CC2)ccc1Nc1nc(Nc2cccc(F)c2C(=O)O)c2cc[nH]c2n1	Inhibition	'='	1.92	%				UO_0000187					False	CHEMBL1962132	GSK_PKIS: LCK mean inhibition at 0.1 uM [Nanosyn]	B	BAO_0000357	single protein format	None	None	None	None	None	CHEMBL258	Tyrosine-protein kinase LCK	Homo sapiens	SINGLE PROTEIN	CHEMBL1961873	16	GSK Published Kinase Inhibitor Set			None
CHEMBL1909406		0	333.82	0	3.86	SKF-86002-A2	Cl.Fc1ccc(-c2nc3n(c2-c2ccncc2)CCS3)cc1	Inhibition	'='	-2.03	%				UO_0000187					False	CHEMBL1962132	GSK_PKIS: LCK mean inhibition at 0.1 uM [Nanosyn]	B	BAO_0000357	single protein format	None	None	None	None	None	CHEMBL258	Tyrosine-protein kinase LCK	Homo sapiens	SINGLE PROTEIN	CHEMBL1961873	16	GSK Published Kinase Inhibitor Set			None
CHEMBL189148	GW829055X	0	398.86	1	5.25	GW829055X	Clc1ccc(-c2nn3ncccc3c2-c2ccnc(Nc3ccccc3)n2)cc1	Inhibition	'='	13.93	%				UO_0000187					False	CHEMBL1962132	GSK_PKIS: LCK mean inhibition at 0.1 uM [Nanosyn]	B	BAO_0000357	single protein format	None	None	None	None	None	CHEMBL258	Tyrosine-protein kinase LCK	Homo sapiens	SINGLE PROTEIN	CHEMBL1961873	16	GSK Published Kinase Inhibitor Set			None
CHEMBL1684654		0	331.42	0	3.79	11o	Cc1ccc2cc(-c3n[nH]c4ccc(NC5CCNC5)cc34)[nH]c2c1	Inhibition	'='	27.0	%				UO_0000187					False	CHEMBL1685690	Inhibition of Lck at 0.1 uM	B	BAO_0000357	single protein format	None	None	None	None	None	CHEMBL258	Tyrosine-protein kinase LCK	Homo sapiens	SINGLE PROTEIN	CHEMBL1681705	1	Scientific Literature	Bioorg. Med. Chem. Lett.	2011	None
CHEMBL1909369	GW693917A	0	556.93	2	7.07	GW693917A	COC(=O)Nc1nc2ccc(Oc3ccc(NC(=O)Nc4cc(C(F)(F)F)ccc4F)cc3)cc2s1.Cl	Inhibition	'='	47.13	%				UO_0000187					False	CHEMBL1962133	GSK_PKIS: LCK mean inhibition at 1 uM [Nanosyn]	B	BAO_0000357	single protein format	None	None	None	None	None	CHEMBL258	Tyrosine-protein kinase LCK	Homo sapiens	SINGLE PROTEIN	CHEMBL1961873	16	GSK Published Kinase Inhibitor Set			None
CHEMBL1909397	GW279320X	0	364.81	0	2.06	GW279320X	Cc1cc(Cl)cc2c1NC(=O)C2=NNc1ccc(S(N)(=O)=O)cc1	Inhibition	'='	1.89	%				UO_0000187					False	CHEMBL1962133	GSK_PKIS: LCK mean inhibition at 1 uM [Nanosyn]	B	BAO_0000357	single protein format	None	None	None	None	None	CHEMBL258	Tyrosine-protein kinase LCK	Homo sapiens	SINGLE PROTEIN	CHEMBL1961873	16	GSK Published Kinase Inhibitor Set			None
CHEMBL321862		0	428.90	0	4.40	12z	COc1cc2c(cc1NCCN(C)C)nc(Nc1c(F)cccc1Cl)c1cncn12	IC50	'='	5.0	nM	8.30			UO_0000065	19.35	0.38	3.90	12.44	True	CHEMBL706269	50% inhibition of the phosphorylation of an exogenous substrate by human Lck enzyme.	B	BAO_0000357	single protein format	Homo sapiens	None	None	None	None	CHEMBL258	Tyrosine-protein kinase LCK	Homo sapiens	SINGLE PROTEIN	CHEMBL1136039	1	Scientific Literature	Bioorg. Med. Chem. Lett.	2002	None
CHEMBL207445		0	461.93	0	3.50	30	COCC[C@@H](C(N)=O)N(C)Cc1cc2c(Nc3cccc(Cl)c3F)ncnc2cc1OC	IC50	'>'	10000.0	nM				UO_0000065					False	CHEMBL870121	Inhibition of LCK	B	BAO_0000357	single protein format	Homo sapiens	None	None	None	None	CHEMBL258	Tyrosine-protein kinase LCK	Homo sapiens	SINGLE PROTEIN	CHEMBL1147701	1	Scientific Literature	Bioorg. Med. Chem. Lett.	2006	None
CHEMBL207687		0	417.87	0	3.48	21	COc1cc2ncnc(Nc3cccc(Cl)c3F)c2cc1CN(C)[C@@H](C)C(N)=O	IC50	'>'	10000.0	nM				UO_0000065					False	CHEMBL870121	Inhibition of LCK	B	BAO_0000357	single protein format	Homo sapiens	None	None	None	None	CHEMBL258	Tyrosine-protein kinase LCK	Homo sapiens	SINGLE PROTEIN	CHEMBL1147701	1	Scientific Literature	Bioorg. Med. Chem. Lett.	2006	None
CHEMBL1909350	GSK-949675A	0	421.89	0	0.80	GSK949675A	CCn1c(-c2nonc2N)nc2c(C#CC(C)(C)O)nc(OCCNC)cc21.Cl	Inhibition	'='	2.44	%				UO_0000187					False	CHEMBL1962133	GSK_PKIS: LCK mean inhibition at 1 uM [Nanosyn]	B	BAO_0000357	single protein format	None	None	None	None	None	CHEMBL258	Tyrosine-protein kinase LCK	Homo sapiens	SINGLE PROTEIN	CHEMBL1961873	16	GSK Published Kinase Inhibitor Set			None
CHEMBL243907	GW673715X	0	445.48	1	5.74	GW673715X	CCc1cccc(NC(=O)Nc2ccc(Oc3ccc4nc(NC(=O)OC)[nH]c4c3)cc2)c1	Inhibition	'='	5.87	%				UO_0000187					False	CHEMBL1962132	GSK_PKIS: LCK mean inhibition at 0.1 uM [Nanosyn]	B	BAO_0000357	single protein format	None	None	None	None	None	CHEMBL258	Tyrosine-protein kinase LCK	Homo sapiens	SINGLE PROTEIN	CHEMBL1961873	16	GSK Published Kinase Inhibitor Set			None
CHEMBL230597	GSK-586581A	0	381.46	0	3.07	GSK586581A	CS(=O)(=O)Nc1ccc(-c2cc(-c3ccccc3)cc(C(N)=O)c2N)cc1	Inhibition	'='	1.3	%				UO_0000187					False	CHEMBL1962132	GSK_PKIS: LCK mean inhibition at 0.1 uM [Nanosyn]	B	BAO_0000357	single protein format	None	None	None	None	None	CHEMBL258	Tyrosine-protein kinase LCK	Homo sapiens	SINGLE PROTEIN	CHEMBL1961873	16	GSK Published Kinase Inhibitor Set			None
CHEMBL442363	GW809885X	0	373.42	0	3.36	GW809885X	COc1cccc(-n2nc(C)c3c(N/N=C(\C)c4ccncc4)ncnc32)c1	Inhibition	'='	2.98	%				UO_0000187					False	CHEMBL1962133	GSK_PKIS: LCK mean inhibition at 1 uM [Nanosyn]	B	BAO_0000357	single protein format	None	None	None	None	None	CHEMBL258	Tyrosine-protein kinase LCK	Homo sapiens	SINGLE PROTEIN	CHEMBL1961873	16	GSK Published Kinase Inhibitor Set			None
CHEMBL10	SB-203580	0	377.44	0	4.68	1	C[S+]([O-])c1ccc(-c2nc(-c3ccc(F)cc3)c(-c3ccncc3)[nH]2)cc1	Kd						Not Active						False	CHEMBL860915	Average Binding Constant for LCK; NA=Not Active at 10 uM	B	BAO_0000357	single protein format	Homo sapiens	None	None	None	None	CHEMBL258	Tyrosine-protein kinase LCK	Homo sapiens	SINGLE PROTEIN	CHEMBL1144455	1	Scientific Literature	Nat. Biotechnol.	2005	None
CHEMBL401930		0	479.97	0	3.86	3, BMS-536924	Cc1cc(N2CCOCC2)cc2[nH]c(-c3c(NC[C@@H](O)c4cccc(Cl)c4)cc[nH]c3=O)nc12	IC50	'='	341.0	nM	6.47			UO_0000065	13.47	0.26	2.61	6.09	True	CHEMBL881767	In vitro inhibitory concentration against LCK with ATP concentration at 1/2Km	B	BAO_0000357	single protein format	Homo sapiens	None	None	None	None	CHEMBL258	Tyrosine-protein kinase LCK	Homo sapiens	SINGLE PROTEIN	CHEMBL1143653	1	Scientific Literature	J. Med. Chem.	2005	None
CHEMBL160333		0	349.17	0	3.18	SB-409514	O=C1NC(=O)C(c2cccc(Cl)c2)=C1Nc1ccc(O)c(Cl)c1	Inhibition	'='	6.56	%				UO_0000187					False	CHEMBL1962133	GSK_PKIS: LCK mean inhibition at 1 uM [Nanosyn]	B	BAO_0000357	single protein format	None	None	None	None	None	CHEMBL258	Tyrosine-protein kinase LCK	Homo sapiens	SINGLE PROTEIN	CHEMBL1961873	16	GSK Published Kinase Inhibitor Set			None
CHEMBL95	TACRINE	4	198.27	0	2.70	3	Nc1c2c(nc3ccccc13)CCCC2	IC50						Not Active (inhibition < 50% @ 10 uM and thus dose-reponse curve not measured)						False	CHEMBL1909206	DRUGMATRIX: Protein Tyrosine Kinase, LCK enzyme inhibition (substrate: Poly(Glu:Tyr))	B	BAO_0000219	cell-based format	None	None	None	Insect cells	None	CHEMBL258	Tyrosine-protein kinase LCK	Homo sapiens	SINGLE PROTEIN	CHEMBL1909046	15	DrugMatrix			None
CHEMBL471	SOTALOL	4	272.37	0	1.09	SOTALOL	CC(C)NCC(O)c1ccc(NS(C)(=O)=O)cc1	Ki						Not Active (inhibition < 50% @ 10 uM and thus dose-reponse curve not measured)						False	CHEMBL1909206	DRUGMATRIX: Protein Tyrosine Kinase, LCK enzyme inhibition (substrate: Poly(Glu:Tyr))	B	BAO_0000219	cell-based format	None	None	None	Insect cells	None	CHEMBL258	Tyrosine-protein kinase LCK	Homo sapiens	SINGLE PROTEIN	CHEMBL1909046	15	DrugMatrix			None
CHEMBL435240		0	268.36	0	2.60	(-)1	COn1cc2c3c(cccc31)[C@@H]1C=C(C)CN(C)[C@@H]1C2	IC50	'='	8500.0	nM	5.07			UO_0000065	18.89	0.35	2.47	29.14	False	CHEMBL823029	Inhibition of p56 lck autophosphorylation, gamma-[33P]ATP incorporation	B	BAO_0000357	single protein format	None	None	None	None	None	CHEMBL258	Tyrosine-protein kinase LCK	Homo sapiens	SINGLE PROTEIN	CHEMBL1131644	1	Scientific Literature	Bioorg. Med. Chem. Lett.	1998	None
CHEMBL435240		0	268.36	0	2.60	(-)1	COn1cc2c3c(cccc31)[C@@H]1C=C(C)CN(C)[C@@H]1C2	Inhibition	'='	42.0	%				UO_0000187					False	CHEMBL706270	Inhibition of Lck protein kinase at 10 uM	B	BAO_0000357	single protein format	None	None	None	None	None	CHEMBL258	Tyrosine-protein kinase LCK	Homo sapiens	SINGLE PROTEIN	CHEMBL1131644	1	Scientific Literature	Bioorg. Med. Chem. Lett.	1998	None
CHEMBL120077		0	325.34	0	3.88	17, JNJ-10198409	COc1cc2c(cc1OC)-c1n[nH]c(Nc3cccc(F)c3)c1C2	IC50	'='	100.0	nM	7.00			UO_0000065	21.52	0.40	3.12	11.83	True	CHEMBL861593	Inhibitory activity against LCK	B	BAO_0000357	single protein format	Homo sapiens	None	None	None	None	CHEMBL258	Tyrosine-protein kinase LCK	Homo sapiens	SINGLE PROTEIN	CHEMBL1140423	1	Scientific Literature	J. Med. Chem.	2005	None
CHEMBL408564		0	347.17	0	3.33	SB-739452	O=C(Nc1n[nH]c2nc(-c3ccco3)c(Br)cc12)C1CC1	Inhibition	'='	1.39	%				UO_0000187					False	CHEMBL1962132	GSK_PKIS: LCK mean inhibition at 0.1 uM [Nanosyn]	B	BAO_0000357	single protein format	None	None	None	None	None	CHEMBL258	Tyrosine-protein kinase LCK	Homo sapiens	SINGLE PROTEIN	CHEMBL1961873	16	GSK Published Kinase Inhibitor Set			None
CHEMBL168090		0	283.24	0	3.07	16c	O=c1cc(-c2ccc([N+](=O)[O-])cc2)oc2ccc(O)cc12	IC50	'>'	2000000.0	nM		Outside typical range		UO_0000065					False	CHEMBL819754	Ability to inhibit protein-tyrosine kinase activity of p56lck (isolated from bovine thymus) in vitro.	B	BAO_0000357	single protein format	None	None	None	None	None	CHEMBL258	Tyrosine-protein kinase LCK	Homo sapiens	SINGLE PROTEIN	CHEMBL1125256	1	Scientific Literature	J. Med. Chem.	1991	None
CHEMBL341423		0	203.20	0	1.35	7	NC(=O)c1ccc2cc(O)c(O)cc2c1	IC50	'='	26000.0	nM	4.58			UO_0000065	22.56	0.42	3.24	5.49	False	CHEMBL769387	Ability to inhibit autophosphorylation of immunopurified p56Ick	B	BAO_0000357	single protein format	None	None	None	None	None	CHEMBL258	Tyrosine-protein kinase LCK	Homo sapiens	SINGLE PROTEIN	CHEMBL1126592	1	Scientific Literature	J. Med. Chem.	1993	None
CHEMBL185238	GW786460X	0	287.33	0	3.39	GW786460X	Cc1cccc(-c2n[nH]cc2-c2ccc3ncccc3n2)n1	Inhibition	'='	4.51	%				UO_0000187					False	CHEMBL1962133	GSK_PKIS: LCK mean inhibition at 1 uM [Nanosyn]	B	BAO_0000357	single protein format	None	None	None	None	None	CHEMBL258	Tyrosine-protein kinase LCK	Homo sapiens	SINGLE PROTEIN	CHEMBL1961873	16	GSK Published Kinase Inhibitor Set			None
CHEMBL468963	GW779439X	0	454.46	0	3.70	GW779439X	CN1CCN(c2ccc(Nc3nccc(-c4cnn5ncccc45)n3)cc2C(F)(F)F)CC1	Inhibition	'='	5.21	%				UO_0000187					False	CHEMBL1962132	GSK_PKIS: LCK mean inhibition at 0.1 uM [Nanosyn]	B	BAO_0000357	single protein format	None	None	None	None	None	CHEMBL258	Tyrosine-protein kinase LCK	Homo sapiens	SINGLE PROTEIN	CHEMBL1961873	16	GSK Published Kinase Inhibitor Set			None
CHEMBL371459		0	654.67	2	5.14	8	COc1cc(-c2nn(C3CCN(C4CCN(C(C)=O)CC4)CC3)c3ncnc(N)c23)ccc1NC(=O)c1ccc(C(F)(F)F)cc1F	IC50	'='	93.0	nM	7.03			UO_0000065	10.74	0.20	1.89	5.35	False	CHEMBL864487	Inhibitory activity against lck	B	BAO_0000357	single protein format	Homo sapiens	None	None	None	None	CHEMBL258	Tyrosine-protein kinase LCK	Homo sapiens	SINGLE PROTEIN	CHEMBL1148543	1	Scientific Literature	Bioorg. Med. Chem. Lett.	2006	None
CHEMBL199369		0	570.70	1	4.22	9	COc1cc(-c2nn(C3CCN(C4CCOCC4)CC3)c3ncnc(N)c23)ccc1NC(=O)c1ccc(N(C)C)cc1	IC50	'='	35.0	nM	7.46			UO_0000065					False	CHEMBL863865	Inhibitory activity against anti-CD3 mAb-induced IL2 production in human whole blood	F	BAO_0000221	tissue-based format	Homo sapiens	CHEMBL3638178	Blood	None	None	CHEMBL258	Tyrosine-protein kinase LCK	Homo sapiens	SINGLE PROTEIN	CHEMBL1148543	1	Scientific Literature	Bioorg. Med. Chem. Lett.	2006	None
CHEMBL198136		0	543.53	1	4.76	4	COc1cc(-c2nn(C3CCN(C)CC3)c3ncnc(N)c23)ccc1NC(=O)c1ccc(C(F)(F)F)cc1F	IC50	'='	30.0	nM	7.52			UO_0000065					False	CHEMBL863865	Inhibitory activity against anti-CD3 mAb-induced IL2 production in human whole blood	F	BAO_0000221	tissue-based format	Homo sapiens	CHEMBL3638178	Blood	None	None	CHEMBL258	Tyrosine-protein kinase LCK	Homo sapiens	SINGLE PROTEIN	CHEMBL1148543	1	Scientific Literature	Bioorg. Med. Chem. Lett.	2006	None
CHEMBL82560		0	438.07	0	4.39	18	COc1ccc2c(c1)C(=O)/C(=C/c1cc(Br)c(O)c(Br)c1)C2=O	IC50	'='	144.0	nM	6.84			UO_0000065	15.62	0.41	2.45	10.76	False	CHEMBL842076	Inhibition of p56 Lck tyrosine kinase	B	BAO_0000357	single protein format	None	None	None	None	None	CHEMBL258	Tyrosine-protein kinase LCK	Homo sapiens	SINGLE PROTEIN	CHEMBL1130961	1	Scientific Literature	Bioorg. Med. Chem. Lett.	1998	None
CHEMBL81862		0	423.06	0	3.96	31	Nc1cccc2c1C(=O)/C(=C\c1cc(Br)c(O)c(Br)c1)C2=O	IC50	'='	470.0	nM	6.33			UO_0000065	14.96	0.39	2.37	7.87	False	CHEMBL842076	Inhibition of p56 Lck tyrosine kinase	B	BAO_0000357	single protein format	None	None	None	None	None	CHEMBL258	Tyrosine-protein kinase LCK	Homo sapiens	SINGLE PROTEIN	CHEMBL1130961	1	Scientific Literature	Bioorg. Med. Chem. Lett.	1998	None
CHEMBL419903		0	295.32	0	3.72	SB-735467	O=C(Nc1n[nH]c2cc(-c3ccc(F)cc3)ccc12)C1CC1	Inhibition	'='	7.59	%				UO_0000187					False	CHEMBL1962133	GSK_PKIS: LCK mean inhibition at 1 uM [Nanosyn]	B	BAO_0000357	single protein format	None	None	None	None	None	CHEMBL258	Tyrosine-protein kinase LCK	Homo sapiens	SINGLE PROTEIN	CHEMBL1961873	16	GSK Published Kinase Inhibitor Set			None
CHEMBL19236	MOXONIDINE	4	241.68	0	0.82	MOXONIDINE	COc1nc(C)nc(Cl)c1NC1=NCCN1	IC50						Not Active (inhibition < 50% @ 10 uM and thus dose-reponse curve not measured)						False	CHEMBL1909206	DRUGMATRIX: Protein Tyrosine Kinase, LCK enzyme inhibition (substrate: Poly(Glu:Tyr))	B	BAO_0000219	cell-based format	None	None	None	Insect cells	None	CHEMBL258	Tyrosine-protein kinase LCK	Homo sapiens	SINGLE PROTEIN	CHEMBL1909046	15	DrugMatrix			None
CHEMBL1200862	METYROSINE	4	195.22	0	0.74	METYROSINE	C[C@](N)(Cc1ccc(O)cc1)C(=O)O	IC50						Not Active (inhibition < 50% @ 10 uM and thus dose-reponse curve not measured)						False	CHEMBL1909206	DRUGMATRIX: Protein Tyrosine Kinase, LCK enzyme inhibition (substrate: Poly(Glu:Tyr))	B	BAO_0000219	cell-based format	None	None	None	Insect cells	None	CHEMBL258	Tyrosine-protein kinase LCK	Homo sapiens	SINGLE PROTEIN	CHEMBL1909046	15	DrugMatrix			None
CHEMBL283215		0	261.29	0	3.02	6h	c1ccc2c(c1)nc(Nc1ccncc1)c1cncn12	IC50	'>'	12500.0	nM				UO_0000065					True	CHEMBL842071	Inhibitory activity against recombinant p56 Lck tyrosine kinase expressed as a His-tagged protein in insect cells using a baculovirus expression system	B	BAO_0000219	cell-based format	None	None	None	None	None	CHEMBL258	Tyrosine-protein kinase LCK	Homo sapiens	SINGLE PROTEIN	CHEMBL1135109	1	Scientific Literature	Bioorg. Med. Chem. Lett.	2002	None
CHEMBL2333445		0	339.42	0	3.44	1	CCc1ccc(-c2ccc3c(c2)-c2[nH]ncc2S(=O)(=O)N3C)cc1	Activity	'='	87.0	%				UO_0000187					False	CHEMBL2350064	Inhibition of LCK (unknown origin) using [gamma-33P]ATP assessed as residual activity at 3 uM	B	BAO_0000357	single protein format	Homo sapiens	None	None	None	None	CHEMBL258	Tyrosine-protein kinase LCK	Homo sapiens	SINGLE PROTEIN	CHEMBL2346629	1	Scientific Literature	Eur. J. Med. Chem.	2013	None
CHEMBL222419	GSK-237701A	0	457.94	0	5.00	GSK237701A	COc1cc2ncn(-c3cc(O[C@H](C)c4ccccc4Cl)c(C(N)=O)s3)c2cc1OC	Inhibition	'='	27.7	%				UO_0000187					False	CHEMBL1962133	GSK_PKIS: LCK mean inhibition at 1 uM [Nanosyn]	B	BAO_0000357	single protein format	None	None	None	None	None	CHEMBL258	Tyrosine-protein kinase LCK	Homo sapiens	SINGLE PROTEIN	CHEMBL1961873	16	GSK Published Kinase Inhibitor Set			None
CHEMBL184618	FRAMYCETIN	3	614.65	3	-8.90	NEOMYCIN	NC[C@@H]1O[C@H](O[C@@H]2[C@@H](CO)O[C@@H](O[C@@H]3[C@@H](O)[C@H](N)C[C@H](N)[C@H]3O[C@H]3O[C@H](CN)[C@@H](O)[C@H](O)[C@H]3N)[C@@H]2O)[C@H](N)[C@@H](O)[C@@H]1O	Ki						Not Active (inhibition < 50% @ 10 uM and thus dose-reponse curve not measured)						False	CHEMBL1909206	DRUGMATRIX: Protein Tyrosine Kinase, LCK enzyme inhibition (substrate: Poly(Glu:Tyr))	B	BAO_0000219	cell-based format	None	None	None	Insect cells	None	CHEMBL258	Tyrosine-protein kinase LCK	Homo sapiens	SINGLE PROTEIN	CHEMBL1909046	15	DrugMatrix			None
CHEMBL456252	GSK-2110236A	0	520.62	1	3.45	GSK2110236A	COc1cc2c(cc1Nc1nc(Nc3ccsc3C(N)=O)c3cc[nH]c3n1)N(C(=O)CN(C)C)CCC2	Inhibition	'='	2.58	%				UO_0000187					False	CHEMBL1962132	GSK_PKIS: LCK mean inhibition at 0.1 uM [Nanosyn]	B	BAO_0000357	single protein format	None	None	None	None	None	CHEMBL258	Tyrosine-protein kinase LCK	Homo sapiens	SINGLE PROTEIN	CHEMBL1961873	16	GSK Published Kinase Inhibitor Set			None
CHEMBL284446		0	401.25	0	5.00	28	Cc1c(C=O)nc(O)c2c1ccc1nc(Nc3c(Cl)cccc3Cl)n(C)c12	IC50	'='	170.0	nM	6.77			UO_0000065	16.87	0.34	1.77	8.46	False	CHEMBL841204	Inhibition of p56 Lck tyrosine kinase	B	BAO_0000357	single protein format	None	None	None	None	None	CHEMBL258	Tyrosine-protein kinase LCK	Homo sapiens	SINGLE PROTEIN	CHEMBL1136753	1	Scientific Literature	J. Med. Chem.	2003	None
CHEMBL1371937	PANTHENOL	3	205.25	0	-1.14	PANTHENOL	CC(C)(CO)C(O)C(=O)NCCCO	Ki						Not Active (inhibition < 50% @ 10 uM and thus dose-reponse curve not measured)						False	CHEMBL1909206	DRUGMATRIX: Protein Tyrosine Kinase, LCK enzyme inhibition (substrate: Poly(Glu:Tyr))	B	BAO_0000219	cell-based format	None	None	None	Insect cells	None	CHEMBL258	Tyrosine-protein kinase LCK	Homo sapiens	SINGLE PROTEIN	CHEMBL1909046	15	DrugMatrix			None
CHEMBL79888		0	296.28	0	2.58	7TA	N=c1oc2ccc(O)cc2cc1C(=O)Nc1cccc(O)c1	IC50	'>'	10.0	ug.mL-1				UO_0000274					False	CHEMBL842068	Inhibitory activity against p56 Lck tyrosine kinase	B	BAO_0000357	single protein format	None	None	None	None	None	CHEMBL258	Tyrosine-protein kinase LCK	Homo sapiens	SINGLE PROTEIN	CHEMBL1152042	1	Scientific Literature	Bioorg. Med. Chem. Lett.	1995	None
CHEMBL1430	PENICILLAMINE	4	149.22	0	0.11	PENICILLAMINE	CC(C)(S)[C@@H](N)C(=O)O	IC50						Not Active (inhibition < 50% @ 10 uM and thus dose-reponse curve not measured)						False	CHEMBL1909206	DRUGMATRIX: Protein Tyrosine Kinase, LCK enzyme inhibition (substrate: Poly(Glu:Tyr))	B	BAO_0000219	cell-based format	None	None	None	Insect cells	None	CHEMBL258	Tyrosine-protein kinase LCK	Homo sapiens	SINGLE PROTEIN	CHEMBL1909046	15	DrugMatrix			None
CHEMBL3975603		0	479.57	0	4.78	36(a)	Cn1ccnc1/C=N/NC(=O)c1ccccc1Sc1ccc2c(/C=C/c3ccccn3)n[nH]c2c1	Inhibition	'='	19.0	%				UO_0000187					False	CHEMBL3881027	Inhibition of N-terminal truncated form of phosphorylated LCK P233M/C224D mutant (unknown origin) assessed as reduction in NADH oxidation at 1 uM using poly(E4Y1) as substrate by pyruvate kinase/lactate dehydrogenase coupled assay	B	BAO_0000357	single protein format	Homo sapiens	None	None	None	None	CHEMBL258	Tyrosine-protein kinase LCK	Homo sapiens	SINGLE PROTEIN	CHEMBL3880421	38	Patent Bioactivity Data		2003	None
CHEMBL46176		0	591.74	1	3.58	9	COc1cc(-c2nn([C@H]3CC[C@H](N4CCN(C)CC4)CC3)c3ncnc(N)c23)ccc1NS(=O)(=O)Nc1ccccc1	IC50	'='	167.0	nM	6.78			UO_0000065	11.45	0.22	3.20	4.72	False	CHEMBL701411	Inhibition of human lck kinase.	B	BAO_0000357	single protein format	Homo sapiens	None	None	None	None	CHEMBL258	Tyrosine-protein kinase LCK	Homo sapiens	SINGLE PROTEIN	CHEMBL1135159	1	Scientific Literature	Bioorg. Med. Chem. Lett.	2002	None
CHEMBL243907	GW673715X	0	445.48	1	5.74	GW673715X	CCc1cccc(NC(=O)Nc2ccc(Oc3ccc4nc(NC(=O)OC)[nH]c4c3)cc2)c1	Inhibition	'='	8.47	%				UO_0000187					False	CHEMBL1962133	GSK_PKIS: LCK mean inhibition at 1 uM [Nanosyn]	B	BAO_0000357	single protein format	None	None	None	None	None	CHEMBL258	Tyrosine-protein kinase LCK	Homo sapiens	SINGLE PROTEIN	CHEMBL1961873	16	GSK Published Kinase Inhibitor Set			None
CHEMBL2110732	DACOMITINIB	4	469.95	1	5.16	54; PF-00299804	COc1cc2ncnc(Nc3ccc(F)c(Cl)c3)c2cc1NC(=O)/C=C/CN1CCCCC1	IC50	'='	94.0	nM	7.03			UO_0000065	14.95	0.29	1.87	8.85	False	CHEMBL3854927	Inhibition of LCK (unknown origin)	B	BAO_0000357	single protein format	Homo sapiens	None	None	None	None	CHEMBL258	Tyrosine-protein kinase LCK	Homo sapiens	SINGLE PROTEIN	CHEMBL3853319	1	Scientific Literature	J Med Chem	2016	None
CHEMBL200587		0	529.50	1	4.42	3	COc1cc(-c2nn(C3CCNCC3)c3ncnc(N)c23)ccc1NC(=O)c1ccc(C(F)(F)F)cc1F	IC50	'='	50.0	nM	7.30			UO_0000065					False	CHEMBL863865	Inhibitory activity against anti-CD3 mAb-induced IL2 production in human whole blood	F	BAO_0000221	tissue-based format	Homo sapiens	CHEMBL3638178	Blood	None	None	CHEMBL258	Tyrosine-protein kinase LCK	Homo sapiens	SINGLE PROTEIN	CHEMBL1148543	1	Scientific Literature	Bioorg. Med. Chem. Lett.	2006	None
CHEMBL407373		0	298.32	0	3.50	18	CCCC(=O)Nc1n[nH]c2ncc(-c3ccccc3F)cc12	Inhibition	'='	36.0	%				UO_0000187					False	CHEMBL842642	Inhibition of LCK in presence of 10 uM ATP	B	BAO_0000357	single protein format	Homo sapiens	None	None	None	None	CHEMBL258	Tyrosine-protein kinase LCK	Homo sapiens	SINGLE PROTEIN	CHEMBL1136433	1	Scientific Literature	Bioorg. Med. Chem. Lett.	2003	None
CHEMBL40	PHENOBARBITAL	4	232.24	0	0.70	PHENOBARBITAL	CCC1(c2ccccc2)C(=O)NC(=O)NC1=O	Ki						Not Active (inhibition < 50% @ 10 uM and thus dose-reponse curve not measured)						False	CHEMBL1909206	DRUGMATRIX: Protein Tyrosine Kinase, LCK enzyme inhibition (substrate: Poly(Glu:Tyr))	B	BAO_0000219	cell-based format	None	None	None	Insect cells	None	CHEMBL258	Tyrosine-protein kinase LCK	Homo sapiens	SINGLE PROTEIN	CHEMBL1909046	15	DrugMatrix			None
CHEMBL195437	4-OCTYLPHENOL	0	206.33	0	4.30	4-OCTYLPHENOL	CCCCCCCCc1ccc(O)cc1	Ki						Note: corresponding IC50 reported as Active						False	CHEMBL1909206	DRUGMATRIX: Protein Tyrosine Kinase, LCK enzyme inhibition (substrate: Poly(Glu:Tyr))	B	BAO_0000219	cell-based format	None	None	None	Insect cells	None	CHEMBL258	Tyrosine-protein kinase LCK	Homo sapiens	SINGLE PROTEIN	CHEMBL1909046	15	DrugMatrix			None
CHEMBL234926	ALLYL ALCOHOL	0	58.08	0	0.16	ALLYL ALCOHOL	C=CCO	Ki						Not Active (inhibition < 50% @ 10 uM and thus dose-reponse curve not measured)						False	CHEMBL1909206	DRUGMATRIX: Protein Tyrosine Kinase, LCK enzyme inhibition (substrate: Poly(Glu:Tyr))	B	BAO_0000219	cell-based format	None	None	None	Insect cells	None	CHEMBL258	Tyrosine-protein kinase LCK	Homo sapiens	SINGLE PROTEIN	CHEMBL1909046	15	DrugMatrix			None
CHEMBL30327	2,3,7,8-TETRACHLORODIBENZO-P-DIOXIN	0	321.97	1	6.20	2,3,7,8-TETRACHLORODIBENZO-P-DIOXIN	Clc1cc2c(cc1Cl)Oc1cc(Cl)c(Cl)cc1O2	IC50						Not Active (inhibition < 50% @ 10 uM and thus dose-reponse curve not measured)						False	CHEMBL1909206	DRUGMATRIX: Protein Tyrosine Kinase, LCK enzyme inhibition (substrate: Poly(Glu:Tyr))	B	BAO_0000219	cell-based format	None	None	None	Insect cells	None	CHEMBL258	Tyrosine-protein kinase LCK	Homo sapiens	SINGLE PROTEIN	CHEMBL1909046	15	DrugMatrix			None
CHEMBL66342		0	228.25	0	2.54	5	Oc1ccc(O)c(/C=N/Nc2ccccc2)c1	IC50	'>'	3500000.0	nM		Outside typical range		UO_0000065					False	CHEMBL818321	Inhibitory concentration against phosphorylation of angiotensin I catalyzed by protein-tyrosine kinase p56lck	B	BAO_0000357	single protein format	None	None	None	None	None	CHEMBL258	Tyrosine-protein kinase LCK	Homo sapiens	SINGLE PROTEIN	CHEMBL1125983	1	Scientific Literature	Bioorg. Med. Chem. Lett.	1991	None
CHEMBL26260	BETA-NAPHTHOFLAVONE	0	272.30	0	4.61	BETA-NAPHTHOFLAVONE	O=c1cc(-c2ccccc2)oc2ccc3ccccc3c12	Ki						Not Active (inhibition < 50% @ 10 uM and thus dose-reponse curve not measured)						False	CHEMBL1909206	DRUGMATRIX: Protein Tyrosine Kinase, LCK enzyme inhibition (substrate: Poly(Glu:Tyr))	B	BAO_0000219	cell-based format	None	None	None	Insect cells	None	CHEMBL258	Tyrosine-protein kinase LCK	Homo sapiens	SINGLE PROTEIN	CHEMBL1909046	15	DrugMatrix			None
CHEMBL418971	BISPHENOL A	0	228.29	0	3.42	BISPHENOL A	CC(C)(c1ccc(O)cc1)c1ccc(O)cc1	Ki						Not Active (inhibition < 50% @ 10 uM and thus dose-reponse curve not measured)						False	CHEMBL1909206	DRUGMATRIX: Protein Tyrosine Kinase, LCK enzyme inhibition (substrate: Poly(Glu:Tyr))	B	BAO_0000219	cell-based format	None	None	None	Insect cells	None	CHEMBL258	Tyrosine-protein kinase LCK	Homo sapiens	SINGLE PROTEIN	CHEMBL1909046	15	DrugMatrix			None
CHEMBL1201220	DIATRIZOIC ACID	4	613.92	1	3.12	DIATRIZOIC ACID	CC(=O)Nc1c(I)c(NC(C)=O)c(I)c(C(=O)O)c1I	Ki						Not Active (inhibition < 50% @ 10 uM and thus dose-reponse curve not measured)						False	CHEMBL1909206	DRUGMATRIX: Protein Tyrosine Kinase, LCK enzyme inhibition (substrate: Poly(Glu:Tyr))	B	BAO_0000219	cell-based format	None	None	None	Insect cells	None	CHEMBL258	Tyrosine-protein kinase LCK	Homo sapiens	SINGLE PROTEIN	CHEMBL1909046	15	DrugMatrix			None
CHEMBL111861	CORTISONE	3	362.47	0	1.78	CORTISONE	C[C@]12CC(=O)[C@H]3[C@@H](CCC4=C[C@H](O)CC[C@@]43C)[C@@H]1CC[C@]2(O)C(=O)CO	IC50						Not Active (inhibition < 50% @ 10 uM and thus dose-reponse curve not measured)						False	CHEMBL1909206	DRUGMATRIX: Protein Tyrosine Kinase, LCK enzyme inhibition (substrate: Poly(Glu:Tyr))	B	BAO_0000219	cell-based format	None	None	None	Insect cells	None	CHEMBL258	Tyrosine-protein kinase LCK	Homo sapiens	SINGLE PROTEIN	CHEMBL1909046	15	DrugMatrix			None
CHEMBL1518	PROPYLTHIOURACIL	4	170.24	0	1.38	PROPYLTHIOURACIL	CCCc1cc(=O)[nH]c(=S)[nH]1	IC50						Not Active (inhibition < 50% @ 10 uM and thus dose-reponse curve not measured)						False	CHEMBL1909206	DRUGMATRIX: Protein Tyrosine Kinase, LCK enzyme inhibition (substrate: Poly(Glu:Tyr))	B	BAO_0000219	cell-based format	None	None	None	Insect cells	None	CHEMBL258	Tyrosine-protein kinase LCK	Homo sapiens	SINGLE PROTEIN	CHEMBL1909046	15	DrugMatrix			None
CHEMBL1168	RAMIPRIL	4	416.52	0	2.38	RAMIPRIL	CCOC(=O)[C@H](CCc1ccccc1)N[C@@H](C)C(=O)N1[C@H](C(=O)O)C[C@@H]2CCC[C@@H]21	IC50						Not Active (inhibition < 50% @ 10 uM and thus dose-reponse curve not measured)						False	CHEMBL1909206	DRUGMATRIX: Protein Tyrosine Kinase, LCK enzyme inhibition (substrate: Poly(Glu:Tyr))	B	BAO_0000219	cell-based format	None	None	None	Insect cells	None	CHEMBL258	Tyrosine-protein kinase LCK	Homo sapiens	SINGLE PROTEIN	CHEMBL1909046	15	DrugMatrix			None
CHEMBL330781		0	521.46	2	0.87	4	CC(=O)N[C@@H](Cc1ccc(OP(=O)(O)O)cc1)C(=O)N[C@@H](CCC(=O)O)C(=O)NCc1ccccc1	Kd	'='	1500.0	nM	5.82			UO_0000065	11.17	0.22	4.95	3.04	True	CHEMBL841499	Binding affinity against p56 Lck tyrosine kinase SH2 domain was measured using glutathione S-transferase (GST) fusion protein	B	BAO_0000357	single protein format	None	None	None	None	None	CHEMBL258	Tyrosine-protein kinase LCK	Homo sapiens	SINGLE PROTEIN	CHEMBL1132589	1	Scientific Literature	J. Med. Chem.	1999	None
CHEMBL1670	MITOTANE	4	320.05	1	5.93	MITOTANE	Clc1ccc(C(c2ccccc2Cl)C(Cl)Cl)cc1	Ki						Not Active (inhibition < 50% @ 10 uM and thus dose-reponse curve not measured)						False	CHEMBL1909206	DRUGMATRIX: Protein Tyrosine Kinase, LCK enzyme inhibition (substrate: Poly(Glu:Tyr))	B	BAO_0000219	cell-based format	None	None	None	Insect cells	None	CHEMBL258	Tyrosine-protein kinase LCK	Homo sapiens	SINGLE PROTEIN	CHEMBL1909046	15	DrugMatrix			None
CHEMBL163548		0	565.56	1	2.07	13	COc1ccc(CNC(=O)[C@H](CC(C)C)NC(=O)[C@H](Cc2ccc(OP(=O)(O)O)cc2)NC(C)=O)cc1OC	Kd	'='	12000.0	nM	4.92			UO_0000065	8.70	0.17	2.85	2.85	False	CHEMBL841499	Binding affinity against p56 Lck tyrosine kinase SH2 domain was measured using glutathione S-transferase (GST) fusion protein	B	BAO_0000357	single protein format	None	None	None	None	None	CHEMBL258	Tyrosine-protein kinase LCK	Homo sapiens	SINGLE PROTEIN	CHEMBL1132589	1	Scientific Literature	J. Med. Chem.	1999	None
CHEMBL115769		0	334.35	0	3.97	RWJ-68354	COc1cc(N)[nH]c2nc(-c3ccc(F)cc3)c(-c3ccncc3)c1-2	Ki						Not Active (inhibition < 50% @ 10 uM and thus dose-reponse curve not measured)						False	CHEMBL1909206	DRUGMATRIX: Protein Tyrosine Kinase, LCK enzyme inhibition (substrate: Poly(Glu:Tyr))	B	BAO_0000219	cell-based format	None	None	None	Insect cells	None	CHEMBL258	Tyrosine-protein kinase LCK	Homo sapiens	SINGLE PROTEIN	CHEMBL1909046	15	DrugMatrix			None
CHEMBL959	RIMANTADINE	4	179.31	0	2.55	RIMANTADINE	CC(N)C12CC3CC(CC(C3)C1)C2	Ki						Not Active (inhibition < 50% @ 10 uM and thus dose-reponse curve not measured)						False	CHEMBL1909206	DRUGMATRIX: Protein Tyrosine Kinase, LCK enzyme inhibition (substrate: Poly(Glu:Tyr))	B	BAO_0000219	cell-based format	None	None	None	Insect cells	None	CHEMBL258	Tyrosine-protein kinase LCK	Homo sapiens	SINGLE PROTEIN	CHEMBL1909046	15	DrugMatrix			None
CHEMBL284677		0	459.33	1	5.29	37	COC(=O)CCc1nc(O)c2c(ccc3nc(Nc4c(Cl)cccc4Cl)n(C)c32)c1C	IC50	'='	360.0	nM	6.44			UO_0000065	14.03	0.28	1.15	7.22	False	CHEMBL841204	Inhibition of p56 Lck tyrosine kinase	B	BAO_0000357	single protein format	None	None	None	None	None	CHEMBL258	Tyrosine-protein kinase LCK	Homo sapiens	SINGLE PROTEIN	CHEMBL1136753	1	Scientific Literature	J. Med. Chem.	2003	None
CHEMBL1270796		0	311.37	0	2.94	2	Cc1cc(Nc2nc(C)cn3c(-c4cn[nH]c4)cnc23)sn1	IC50	'='	568.0	nM	6.25			UO_0000065	20.06	0.39	3.31	7.45	False	CHEMBL1272506	Inhibition of LCK	B	BAO_0000357	single protein format	None	None	None	None	None	CHEMBL258	Tyrosine-protein kinase LCK	Homo sapiens	SINGLE PROTEIN	CHEMBL1268847	1	Scientific Literature	Bioorg. Med. Chem. Lett.	2010	None
CHEMBL27199		0	460.37	0	4.58	26	Cc1nc(O)c2c(cc(CNCCO)c3nc(Nc4c(Cl)cccc4Cl)n(C)c32)c1C	IC50	'='	26.0	nM	7.58			UO_0000065	16.48	0.33	3.01	7.96	False	CHEMBL841204	Inhibition of p56 Lck tyrosine kinase	B	BAO_0000357	single protein format	None	None	None	None	None	CHEMBL258	Tyrosine-protein kinase LCK	Homo sapiens	SINGLE PROTEIN	CHEMBL1136753	1	Scientific Literature	J. Med. Chem.	2003	None
CHEMBL471329		0	472.89	0	3.85	69	O=C1NC(=O)c2c1c(-c1ccccc1Cl)cc1c2c2cc(O)ccc2n1CCCc1nnn[nH]1	Inhibition	'='	17.0	%				UO_0000187					False	CHEMBL996957	Inhibition of Lck at 10 uM	B	BAO_0000357	single protein format	None	None	None	None	None	CHEMBL258	Tyrosine-protein kinase LCK	Homo sapiens	SINGLE PROTEIN	CHEMBL1156685	1	Scientific Literature	Eur. J. Med. Chem.	2008	None
CHEMBL460940		0	511.94	1	3.17	62	CS(=O)(=O)NC(=O)CCn1c2ccc(O)cc2c2c3c(c(-c4ccccc4Cl)cc21)C(=O)NC3=O	Inhibition	'='	16.0	%				UO_0000187					False	CHEMBL996957	Inhibition of Lck at 10 uM	B	BAO_0000357	single protein format	None	None	None	None	None	CHEMBL258	Tyrosine-protein kinase LCK	Homo sapiens	SINGLE PROTEIN	CHEMBL1156685	1	Scientific Literature	Eur. J. Med. Chem.	2008	None
CHEMBL193	NIFEDIPINE	4	346.34	0	2.18	Nifedipine	COC(=O)C1=C(C)NC(C)=C(C(=O)OC)C1c1ccccc1[N+](=O)[O-]	Ki						Not Active (inhibition < 50% @ 10 uM and thus dose-reponse curve not measured)						False	CHEMBL1909206	DRUGMATRIX: Protein Tyrosine Kinase, LCK enzyme inhibition (substrate: Poly(Glu:Tyr))	B	BAO_0000219	cell-based format	None	None	None	Insect cells	None	CHEMBL258	Tyrosine-protein kinase LCK	Homo sapiens	SINGLE PROTEIN	CHEMBL1909046	15	DrugMatrix			None
CHEMBL287175		0	456.38	1	5.76	46	Cc1c(/C=C/CN(C)C)nc(O)c2c1ccc1nc(Nc3c(Cl)cccc3Cl)n(C)c12	IC50	'='	3.0	nM	8.52			UO_0000065	18.67	0.38	2.76	12.87	False	CHEMBL841204	Inhibition of p56 Lck tyrosine kinase	B	BAO_0000357	single protein format	None	None	None	None	None	CHEMBL258	Tyrosine-protein kinase LCK	Homo sapiens	SINGLE PROTEIN	CHEMBL1136753	1	Scientific Literature	J. Med. Chem.	2003	None
CHEMBL63323	NIFLUMIC ACID	0	282.22	0	3.54	NIFLUMIC ACID	O=C(O)c1cccnc1Nc1cccc(C(F)(F)F)c1	Ki						Not Active (inhibition < 50% @ 10 uM and thus dose-reponse curve not measured)						False	CHEMBL1909206	DRUGMATRIX: Protein Tyrosine Kinase, LCK enzyme inhibition (substrate: Poly(Glu:Tyr))	B	BAO_0000219	cell-based format	None	None	None	Insect cells	None	CHEMBL258	Tyrosine-protein kinase LCK	Homo sapiens	SINGLE PROTEIN	CHEMBL1909046	15	DrugMatrix			None
CHEMBL47787		0	570.70	1	4.56	6	COc1cc(-c2nn([C@H]3CC[C@H](N4CCN(C)CC4)CC3)c3ncnc(N)c23)ccc1NC(=O)OCc1ccccc1	IC50	'='	4.0	nM	8.40			UO_0000065	14.72	0.27	3.84	6.79	False	CHEMBL701411	Inhibition of human lck kinase.	B	BAO_0000357	single protein format	Homo sapiens	None	None	None	None	CHEMBL258	Tyrosine-protein kinase LCK	Homo sapiens	SINGLE PROTEIN	CHEMBL1135159	1	Scientific Literature	Bioorg. Med. Chem. Lett.	2002	None
CHEMBL462011		0	504.97	1	3.77	55	CN(C)CCNC(=O)CCn1c2ccc(O)cc2c2c3c(c(-c4ccccc4Cl)cc21)C(=O)NC3=O	Inhibition	'='	8.0	%				UO_0000187					False	CHEMBL996957	Inhibition of Lck at 10 uM	B	BAO_0000357	single protein format	None	None	None	None	None	CHEMBL258	Tyrosine-protein kinase LCK	Homo sapiens	SINGLE PROTEIN	CHEMBL1156685	1	Scientific Literature	Eur. J. Med. Chem.	2008	None
CHEMBL26625		0	500.34	2	6.83	23	Cc1nc(O)c2c(cc(-c3ccc(F)nc3F)c3nc(Nc4c(Cl)cccc4Cl)n(C)c32)c1C	IC50	'='	50.0	nM	7.30			UO_0000065	14.59	0.29	0.47	9.62	False	CHEMBL841204	Inhibition of p56 Lck tyrosine kinase	B	BAO_0000357	single protein format	None	None	None	None	None	CHEMBL258	Tyrosine-protein kinase LCK	Homo sapiens	SINGLE PROTEIN	CHEMBL1136753	1	Scientific Literature	J. Med. Chem.	2003	None
CHEMBL286989		0	595.59	1	0.52	26	CCCCCNC(=O)[C@@H]1CCCN2C(=O)CC[C@H](NC(=O)[C@H](Cc3ccc(OP(=O)(O)O)cc3)NC(C)=O)C(=O)N12	IC50	'='	1800.0	nM	5.75			UO_0000065	9.65	0.19	5.22	2.95	False	CHEMBL841496	Inhibitory activity towards p56 Lck tyrosine kinase SH2 domain using scintillation proximity assay (SPA)	B	BAO_0000357	single protein format	None	None	None	None	None	CHEMBL258	Tyrosine-protein kinase LCK	Homo sapiens	SINGLE PROTEIN	CHEMBL1135110	1	Scientific Literature	Bioorg. Med. Chem. Lett.	2002	None
CHEMBL287099		0	685.63	2	0.65	39	CC(=O)N[C@@H](Cc1ccc(OP(=O)(O)O)cc1)C(=O)N[C@H]1CCC(=O)N2CCC[C@@H](C(=O)N[C@H]3C[C@@H](C(=O)O)c4ccccc43)N2C1=O	IC50	'='	2800.0	nM	5.55			UO_0000065	8.10	0.16	4.90	2.39	False	CHEMBL841496	Inhibitory activity towards p56 Lck tyrosine kinase SH2 domain using scintillation proximity assay (SPA)	B	BAO_0000357	single protein format	None	None	None	None	None	CHEMBL258	Tyrosine-protein kinase LCK	Homo sapiens	SINGLE PROTEIN	CHEMBL1135110	1	Scientific Literature	Bioorg. Med. Chem. Lett.	2002	None
CHEMBL418205		0	401.30	1	5.98	40	CCn1c(Nc2c(Cl)cccc2Cl)nc2ccc3c(C)c(C)nc(O)c3c21	IC50	'>'	2500.0	nM				UO_0000065					False	CHEMBL841204	Inhibition of p56 Lck tyrosine kinase	B	BAO_0000357	single protein format	None	None	None	None	None	CHEMBL258	Tyrosine-protein kinase LCK	Homo sapiens	SINGLE PROTEIN	CHEMBL1136753	1	Scientific Literature	J. Med. Chem.	2003	None
CHEMBL421565		0	424.50	0	3.22	9b	Cn1cc(C2=C(c3c4n(c5ccccc35)CCC(CN)C4)C(=O)NC2=O)c2ccccc21	IC50	'>'	100000.0	nM				UO_0000065					False	CHEMBL823226	Inhibition of human p56 lck	B	BAO_0000357	single protein format	Homo sapiens	None	None	None	None	CHEMBL258	Tyrosine-protein kinase LCK	Homo sapiens	SINGLE PROTEIN	CHEMBL1126671	1	Scientific Literature	J. Med. Chem.	1993	None
CHEMBL69880		0	258.28	0	2.35	9e	COc1cc(OC)cc(C(=O)Nc2cccnc2)c1	IC50	'='	619000.0	nM		Outside typical range		UO_0000065					False	CHEMBL818320	Inhibition of angiotensin I phosphorylation catalyzed by the protein-tyrosine kinase p56 lck partially purified from bovine thymus.	B	BAO_0000357	single protein format	None	None	None	None	None	CHEMBL258	Tyrosine-protein kinase LCK	Homo sapiens	SINGLE PROTEIN	CHEMBL1125982	1	Scientific Literature	Bioorg. Med. Chem. Lett.	1991	None
CHEMBL338790		0	212.21	0	1.31	4-AMINO-1,8-NAPHTHALIMIDE	Nc1ccc2c3c(cccc13)C(=O)NC2=O	IC50						Not Active (inhibition < 50% @ 10 uM and thus dose-reponse curve not measured)						False	CHEMBL1909206	DRUGMATRIX: Protein Tyrosine Kinase, LCK enzyme inhibition (substrate: Poly(Glu:Tyr))	B	BAO_0000219	cell-based format	None	None	None	Insect cells	None	CHEMBL258	Tyrosine-protein kinase LCK	Homo sapiens	SINGLE PROTEIN	CHEMBL1909046	15	DrugMatrix			None
CHEMBL319199		0	323.79	0	4.17	11q	Cc1cccc(Cl)c1Nc1nc2ccc(N)cc2n2cncc12	IC50	'='	7.0	nM	8.15			UO_0000065	25.19	0.48	3.98	11.95	True	CHEMBL706269	50% inhibition of the phosphorylation of an exogenous substrate by human Lck enzyme.	B	BAO_0000357	single protein format	Homo sapiens	None	None	None	None	CHEMBL258	Tyrosine-protein kinase LCK	Homo sapiens	SINGLE PROTEIN	CHEMBL1136039	1	Scientific Literature	Bioorg. Med. Chem. Lett.	2002	None
CHEMBL86230		0	338.80	0	4.60	11d	COc1ccc2nc(Nc3c(C)cccc3Cl)c3cncn3c2c1	IC50	'='	3.0	nM	8.52			UO_0000065	25.16	0.48	3.92	16.57	True	CHEMBL706269	50% inhibition of the phosphorylation of an exogenous substrate by human Lck enzyme.	B	BAO_0000357	single protein format	Homo sapiens	None	None	None	None	CHEMBL258	Tyrosine-protein kinase LCK	Homo sapiens	SINGLE PROTEIN	CHEMBL1136039	1	Scientific Literature	Bioorg. Med. Chem. Lett.	2002	None
CHEMBL258701		0	280.33	0	3.36	11	CCCC(=O)Nc1n[nH]c2ncc(-c3ccccc3)cc12	Inhibition	'='	34.0	%				UO_0000187					False	CHEMBL842640	Inhibition of LCK in presence of 10 uM ATP	B	BAO_0000357	single protein format	Homo sapiens	None	None	None	None	CHEMBL258	Tyrosine-protein kinase LCK	Homo sapiens	SINGLE PROTEIN	CHEMBL1136433	1	Scientific Literature	Bioorg. Med. Chem. Lett.	2003	None
CHEMBL286032		0	224.27	0	2.46	6b	c1ccc2c(c1)nc(NC1CC1)c1cncn12	IC50	'='	3170.0	nM	5.50			UO_0000065	24.52	0.44	3.04	13.02	True	CHEMBL842071	Inhibitory activity against recombinant p56 Lck tyrosine kinase expressed as a His-tagged protein in insect cells using a baculovirus expression system	B	BAO_0000219	cell-based format	None	None	None	None	None	CHEMBL258	Tyrosine-protein kinase LCK	Homo sapiens	SINGLE PROTEIN	CHEMBL1135109	1	Scientific Literature	Bioorg. Med. Chem. Lett.	2002	None
CHEMBL1113	AMOXAPINE	4	313.79	0	3.43	AMOXAPINE	Clc1ccc2c(c1)C(N1CCNCC1)=Nc1ccccc1O2	IC50						Not Active (inhibition < 50% @ 10 uM and thus dose-reponse curve not measured)						False	CHEMBL1909206	DRUGMATRIX: Protein Tyrosine Kinase, LCK enzyme inhibition (substrate: Poly(Glu:Tyr))	B	BAO_0000219	cell-based format	None	None	None	Insect cells	None	CHEMBL258	Tyrosine-protein kinase LCK	Homo sapiens	SINGLE PROTEIN	CHEMBL1909046	15	DrugMatrix			None
CHEMBL283196	ALPHA-NAPHTHOFLAVONE	0	272.30	0	4.61	ALPHA-NAPHTHOFLAVONE	O=c1cc(-c2ccccc2)oc2c1ccc1ccccc12	IC50						Not Active (inhibition < 50% @ 10 uM and thus dose-reponse curve not measured)						False	CHEMBL1909206	DRUGMATRIX: Protein Tyrosine Kinase, LCK enzyme inhibition (substrate: Poly(Glu:Tyr))	B	BAO_0000219	cell-based format	None	None	None	Insect cells	None	CHEMBL258	Tyrosine-protein kinase LCK	Homo sapiens	SINGLE PROTEIN	CHEMBL1909046	15	DrugMatrix			None
CHEMBL3582441		0	501.57	1	3.48	16	O=C(O)CN1CCN(c2cc(-c3cnc4ccc(N5CCC[C@@H]5c5cccc(F)c5)nn34)ccn2)CC1	IC50	'='	3000.0	nM	5.52			UO_0000065	11.01	0.20	2.04	6.13	False	CHEMBL3583134	Inhibition of Tel-fused LCK (unknown origin) expressed in mouse BA/F3 cells after 48 hrs by luciferase reporter gene assay in absence of recombinant mouse IL3	B	BAO_0000219	cell-based format	Homo sapiens	None	None	BaF3	None	CHEMBL258	Tyrosine-protein kinase LCK	Homo sapiens	SINGLE PROTEIN	CHEMBL3580662	1	Scientific Literature	ACS Med. Chem. Lett.	2015	CHEMBL3307634
CHEMBL29191		0	411.85	0	4.41	12g	COc1ccc2c(nc(Nc3c(C)cccc3Cl)c3cnc(/C=N/O)n32)c1OC	IC50	'='	4.3	nM	8.37			UO_0000065	20.31	0.39	3.96	8.97	True	CHEMBL842071	Inhibitory activity against recombinant p56 Lck tyrosine kinase expressed as a His-tagged protein in insect cells using a baculovirus expression system	B	BAO_0000219	cell-based format	None	None	None	None	None	CHEMBL258	Tyrosine-protein kinase LCK	Homo sapiens	SINGLE PROTEIN	CHEMBL1135109	1	Scientific Literature	Bioorg. Med. Chem. Lett.	2002	None
CHEMBL212948	DAMNACANTHAL	0	282.25	0	1.99	K00034, Damnacanthal	COc1c(C=O)c(O)cc2c1C(=O)c1ccccc1C2=O	IC50	'='	17.0	nM	7.77			UO_0000065	27.53	0.51	5.78	9.63	False	CHEMBL939225	Inhibition of p56lck autophosphorylation	B	BAO_0000357	single protein format	None	None	None	None	None	CHEMBL258	Tyrosine-protein kinase LCK	Homo sapiens	SINGLE PROTEIN	CHEMBL1145498	1	Scientific Literature	Proc. Natl. Acad. Sci. U.S.A.	2007	None
CHEMBL299737	BENZYLPHOSPHONIC ACID	0	172.12	0	1.36	4	O=P(O)(O)Cc1ccccc1	Kd	'='	5900000.0	nM		Outside typical range		UO_0000065					False	CHEMBL706267	Binding affinity against Lck SH2 domain	B	BAO_0000357	single protein format	None	None	None	None	None	CHEMBL258	Tyrosine-protein kinase LCK	Homo sapiens	SINGLE PROTEIN	CHEMBL1132499	1	Scientific Literature	Bioorg. Med. Chem. Lett.	1999	None
CHEMBL319620	LAVENDUSTIN C	0	275.26	0	2.11	2	O=C(O)c1cc(NCc2cc(O)ccc2O)ccc1O	IC50	'='	10000.0	nM	5.00			UO_0000065					True	CHEMBL823715	Inhibition of p56lck autophosphorylation	F	BAO_0000019	assay format	Homo sapiens	None	None	None	None	CHEMBL258	Tyrosine-protein kinase LCK	Homo sapiens	SINGLE PROTEIN	CHEMBL1126843	1	Scientific Literature	J. Med. Chem.	1993	None
CHEMBL387385		0	459.31	0	4.98	6p	O=C(N[C@H](CO)c1ccc(F)c(Cl)c1)c1cc(-c2n[nH]cc2-c2cccc(Cl)c2)c[nH]1	Ki	'='	1200.0	nM	5.92			UO_0000065	12.89	0.26	0.94	6.31	False	CHEMBL917084	Inhibition of LCK	B	BAO_0000357	single protein format	Homo sapiens	None	None	None	None	CHEMBL258	Tyrosine-protein kinase LCK	Homo sapiens	SINGLE PROTEIN	CHEMBL1142871	1	Scientific Literature	J. Med. Chem.	2007	None
CHEMBL1834657	INFIGRATINIB PHOSPHATE	0	658.48	2	5.35	1h, NVP-BGJ398	CCN1CCN(c2ccc(Nc3cc(N(C)C(=O)Nc4c(Cl)c(OC)cc(OC)c4Cl)ncn3)cc2)CC1.O=P(O)(O)O	IC50	'='	2500.0	nM	5.60			UO_0000065	9.99	0.20	0.25	5.89	False	CHEMBL1837852	Inhibition of recombinant LCK kinase	B	BAO_0000357	single protein format	None	None	None	None	None	CHEMBL258	Tyrosine-protein kinase LCK	Homo sapiens	SINGLE PROTEIN	CHEMBL1833940	1	Scientific Literature	J. Med. Chem.	2011	None
CHEMBL549	CITALOPRAM	4	324.40	0	3.81	CITALOPRAM	CN(C)CCCC1(c2ccc(F)cc2)OCc2cc(C#N)ccc21	Ki						Not Active (inhibition < 50% @ 10 uM and thus dose-reponse curve not measured)						False	CHEMBL1909206	DRUGMATRIX: Protein Tyrosine Kinase, LCK enzyme inhibition (substrate: Poly(Glu:Tyr))	B	BAO_0000219	cell-based format	None	None	None	Insect cells	None	CHEMBL258	Tyrosine-protein kinase LCK	Homo sapiens	SINGLE PROTEIN	CHEMBL1909046	15	DrugMatrix			None
CHEMBL1200709	CROTAMITON	4	203.28	0	2.92	CROTAMITON	C/C=C/C(=O)N(CC)c1ccccc1C	IC50						Not Active (inhibition < 50% @ 10 uM and thus dose-reponse curve not measured)						False	CHEMBL1909206	DRUGMATRIX: Protein Tyrosine Kinase, LCK enzyme inhibition (substrate: Poly(Glu:Tyr))	B	BAO_0000219	cell-based format	None	None	None	Insect cells	None	CHEMBL258	Tyrosine-protein kinase LCK	Homo sapiens	SINGLE PROTEIN	CHEMBL1909046	15	DrugMatrix			None
CHEMBL1909402	GW568326X	0	373.31	0	4.20	GW568326X	Nc1nccc(-c2c(-c3ccc(F)cc3)nn3cc(C(F)(F)F)ccc23)n1	Inhibition	'='	2.62	%				UO_0000187					False	CHEMBL1962132	GSK_PKIS: LCK mean inhibition at 0.1 uM [Nanosyn]	B	BAO_0000357	single protein format	None	None	None	None	None	CHEMBL258	Tyrosine-protein kinase LCK	Homo sapiens	SINGLE PROTEIN	CHEMBL1961873	16	GSK Published Kinase Inhibitor Set			None
CHEMBL495902	GW820759X	0	291.35	0	3.43	GW820759X	Cc1ccc(C(=O)NC2CC2)cc1-c1ccc2[nH]ncc2c1	Inhibition	'='	1.92	%				UO_0000187					False	CHEMBL1962133	GSK_PKIS: LCK mean inhibition at 1 uM [Nanosyn]	B	BAO_0000357	single protein format	None	None	None	None	None	CHEMBL258	Tyrosine-protein kinase LCK	Homo sapiens	SINGLE PROTEIN	CHEMBL1961873	16	GSK Published Kinase Inhibitor Set			None
CHEMBL361894	GW806290X	0	346.35	0	2.70	GW806290X	c1cnn2ncc(-c3ccnc(Nc4ccc5c(c4)OCCO5)n3)c2c1	Inhibition	'='	3.28	%				UO_0000187					False	CHEMBL1962132	GSK_PKIS: LCK mean inhibition at 0.1 uM [Nanosyn]	B	BAO_0000357	single protein format	None	None	None	None	None	CHEMBL258	Tyrosine-protein kinase LCK	Homo sapiens	SINGLE PROTEIN	CHEMBL1961873	16	GSK Published Kinase Inhibitor Set			None
CHEMBL506153	GW876790X	0	330.35	0	0.03	GW876790X	CCn1c(-c2nonc2N)nc2cncc(C(=O)NCCNC)c21	Inhibition	'='	2.21	%				UO_0000187					False	CHEMBL1962132	GSK_PKIS: LCK mean inhibition at 0.1 uM [Nanosyn]	B	BAO_0000357	single protein format	None	None	None	None	None	CHEMBL258	Tyrosine-protein kinase LCK	Homo sapiens	SINGLE PROTEIN	CHEMBL1961873	16	GSK Published Kinase Inhibitor Set			None
CHEMBL137114		0	204.19	0	0.72	30	N=c1oc2cc(O)ccc2cc1C(N)=O	IC50	'>'	2000000.0	nM		Outside typical range		UO_0000065					False	CHEMBL769387	Ability to inhibit autophosphorylation of immunopurified p56Ick	B	BAO_0000357	single protein format	None	None	None	None	None	CHEMBL258	Tyrosine-protein kinase LCK	Homo sapiens	SINGLE PROTEIN	CHEMBL1126592	1	Scientific Literature	J. Med. Chem.	1993	None
CHEMBL67586		0	276.14	0	3.29	23	Brc1ccc(N/N=C/c2ccccn2)cc1	IC50	'>'	2897000.0	nM		Outside typical range		UO_0000065					False	CHEMBL818321	Inhibitory concentration against phosphorylation of angiotensin I catalyzed by protein-tyrosine kinase p56lck	B	BAO_0000357	single protein format	None	None	None	None	None	CHEMBL258	Tyrosine-protein kinase LCK	Homo sapiens	SINGLE PROTEIN	CHEMBL1125983	1	Scientific Literature	Bioorg. Med. Chem. Lett.	1991	None
CHEMBL1909377		0	341.80	0	3.29	SB-400868-A	Cl.c1ccc(-c2nc3n(c2-c2ccc4c(c2)OCO4)CCC3)nc1	Inhibition	'='	3.01	%				UO_0000187					False	CHEMBL1962133	GSK_PKIS: LCK mean inhibition at 1 uM [Nanosyn]	B	BAO_0000357	single protein format	None	None	None	None	None	CHEMBL258	Tyrosine-protein kinase LCK	Homo sapiens	SINGLE PROTEIN	CHEMBL1961873	16	GSK Published Kinase Inhibitor Set			None
CHEMBL431986		0	454.94	0	4.45	6at	Cc1cccc(Cl)c1NC(=O)c1ccc2nc(Nc3ccnc(NCCO)n3)sc2c1	IC50	'='	3.0	nM	8.52			UO_0000065	18.73	0.38	4.07	7.61	False	CHEMBL841198	Inhibition of human p56 Lck tyrosine kinase	B	BAO_0000357	single protein format	None	None	None	None	None	CHEMBL258	Tyrosine-protein kinase LCK	Homo sapiens	SINGLE PROTEIN	CHEMBL1146618	1	Scientific Literature	Bioorg. Med. Chem. Lett.	2003	None
CHEMBL1256017	ARCAINE SULFATE	0	270.31	1	-1.27	ARCAINE SULFATE	N=C(N)NCCCCNC(=N)N.O=S(=O)(O)O	IC50						Not Active (inhibition < 50% @ 10 uM and thus dose-reponse curve not measured)						False	CHEMBL1909206	DRUGMATRIX: Protein Tyrosine Kinase, LCK enzyme inhibition (substrate: Poly(Glu:Tyr))	B	BAO_0000219	cell-based format	None	None	None	Insect cells	None	CHEMBL258	Tyrosine-protein kinase LCK	Homo sapiens	SINGLE PROTEIN	CHEMBL1909046	15	DrugMatrix			None
CHEMBL85295		0	416.55	1	6.23	6z	Cc1cnc(Nc2nc3ccc(C(=O)Nc4c(C)cc(C)cc4C)cc3s2)c(C)c1	IC50	'='	17.0	nM	7.77			UO_0000065	18.65	0.35	1.54	11.61	False	CHEMBL841198	Inhibition of human p56 Lck tyrosine kinase	B	BAO_0000357	single protein format	None	None	None	None	None	CHEMBL258	Tyrosine-protein kinase LCK	Homo sapiens	SINGLE PROTEIN	CHEMBL1146618	1	Scientific Literature	Bioorg. Med. Chem. Lett.	2003	None
CHEMBL1771	CLOPIDOGREL	4	321.83	0	3.67	CLOPIDOGREL	COC(=O)[C@H](c1ccccc1Cl)N1CCc2sccc2C1	IC50						Not Active (inhibition < 50% @ 10 uM and thus dose-reponse curve not measured)						False	CHEMBL1909206	DRUGMATRIX: Protein Tyrosine Kinase, LCK enzyme inhibition (substrate: Poly(Glu:Tyr))	B	BAO_0000219	cell-based format	None	None	None	Insect cells	None	CHEMBL258	Tyrosine-protein kinase LCK	Homo sapiens	SINGLE PROTEIN	CHEMBL1909046	15	DrugMatrix			None
CHEMBL316023		0	365.50	1	5.30	6c	Cc1cc(C)c(NC(=O)c2ccc3nc(NCC4CC4)sc3c2)c(C)c1	IC50	'>'	3100.0	nM				UO_0000065					False	CHEMBL841198	Inhibition of human p56 Lck tyrosine kinase	B	BAO_0000357	single protein format	None	None	None	None	None	CHEMBL258	Tyrosine-protein kinase LCK	Homo sapiens	SINGLE PROTEIN	CHEMBL1146618	1	Scientific Literature	Bioorg. Med. Chem. Lett.	2003	None
CHEMBL964	DISULFIRAM	4	296.55	0	3.62	DISULFIRAM	CCN(CC)C(=S)SSC(=S)N(CC)CC	IC50						Not Active (inhibition < 50% @ 10 uM and thus dose-reponse curve not measured)						False	CHEMBL1909206	DRUGMATRIX: Protein Tyrosine Kinase, LCK enzyme inhibition (substrate: Poly(Glu:Tyr))	B	BAO_0000219	cell-based format	None	None	None	Insect cells	None	CHEMBL258	Tyrosine-protein kinase LCK	Homo sapiens	SINGLE PROTEIN	CHEMBL1909046	15	DrugMatrix			None
CHEMBL68327		0	307.15	0	3.31	18	Oc1ccc(/C=N/Nc2ccc(Br)cc2)c(O)c1	IC50	'='	521000.0	nM		Outside typical range		UO_0000065					False	CHEMBL818321	Inhibitory concentration against phosphorylation of angiotensin I catalyzed by protein-tyrosine kinase p56lck	B	BAO_0000357	single protein format	None	None	None	None	None	CHEMBL258	Tyrosine-protein kinase LCK	Homo sapiens	SINGLE PROTEIN	CHEMBL1125983	1	Scientific Literature	Bioorg. Med. Chem. Lett.	1991	None
CHEMBL28864		0	278.29	0	3.77	7j	Fc1cccc(Nc2nc3ccccc3n3cncc23)c1	IC50	'='	1330.0	nM	5.88			UO_0000065	21.12	0.38	2.11	13.92	True	CHEMBL842071	Inhibitory activity against recombinant p56 Lck tyrosine kinase expressed as a His-tagged protein in insect cells using a baculovirus expression system	B	BAO_0000219	cell-based format	None	None	None	None	None	CHEMBL258	Tyrosine-protein kinase LCK	Homo sapiens	SINGLE PROTEIN	CHEMBL1135109	1	Scientific Literature	Bioorg. Med. Chem. Lett.	2002	None
CHEMBL188381	GW806742X	0	573.56	2	5.18	GW806742X	CN(c1ccc(NC(=O)Nc2ccc(OC(F)(F)F)cc2)cc1)c1ccnc(Nc2cccc(S(N)(=O)=O)c2)n1	Inhibition	'='	80.13	%				UO_0000187					False	CHEMBL1962133	GSK_PKIS: LCK mean inhibition at 1 uM [Nanosyn]	B	BAO_0000357	single protein format	None	None	None	None	None	CHEMBL258	Tyrosine-protein kinase LCK	Homo sapiens	SINGLE PROTEIN	CHEMBL1961873	16	GSK Published Kinase Inhibitor Set			None
CHEMBL413486		0	583.72	2	5.52	6	COc1cc(-c2csc3c(NC(=O)NCCN4CCCC4)cnc(N)c23)ccc1NC(=O)c1cc2ccccc2n1C	IC50	'='	6850.0	nM	5.16			UO_0000065	8.85	0.17	-0.36	4.08	False	CHEMBL897107	Inhibition of Lck	B	BAO_0000357	single protein format	None	None	None	None	None	CHEMBL258	Tyrosine-protein kinase LCK	Homo sapiens	SINGLE PROTEIN	CHEMBL1148846	1	Scientific Literature	Bioorg. Med. Chem. Lett.	2007	None
CHEMBL3621496		0	430.48	0	3.61	6	CN1CCN(C(=O)c2ccc3c(c2)[nH]c2c(C(N)=O)ccc(-c4ccccc4F)c23)CC1	IC50	'='	81.0	nM	7.09			UO_0000065	16.47	0.30	3.48	8.60	False	CHEMBL3627431	Inhibition of LCK (unknown origin)	B	BAO_0000357	single protein format	Homo sapiens	None	None	None	None	CHEMBL258	Tyrosine-protein kinase LCK	Homo sapiens	SINGLE PROTEIN	CHEMBL3621099	1	Scientific Literature	Bioorg. Med. Chem. Lett.	2015	None
CHEMBL67376		0	182.23	0	2.65	3j	C(=C/c1ccccn1)\c1ccccn1	IC50	'='	1229000.0	nM		Outside typical range		UO_0000065					False	CHEMBL818320	Inhibition of angiotensin I phosphorylation catalyzed by the protein-tyrosine kinase p56 lck partially purified from bovine thymus.	B	BAO_0000357	single protein format	None	None	None	None	None	CHEMBL258	Tyrosine-protein kinase LCK	Homo sapiens	SINGLE PROTEIN	CHEMBL1125982	1	Scientific Literature	Bioorg. Med. Chem. Lett.	1991	None
CHEMBL83008		0	323.79	0	4.17	11t	Cc1cccc(Cl)c1Nc1nc2cc(N)ccc2n2cncc12	IC50	'='	21.0	nM	7.68			UO_0000065	23.71	0.46	3.51	11.25	True	CHEMBL706269	50% inhibition of the phosphorylation of an exogenous substrate by human Lck enzyme.	B	BAO_0000357	single protein format	Homo sapiens	None	None	None	None	CHEMBL258	Tyrosine-protein kinase LCK	Homo sapiens	SINGLE PROTEIN	CHEMBL1136039	1	Scientific Literature	Bioorg. Med. Chem. Lett.	2002	None
CHEMBL483715		0	459.51	0	3.31	CER-0264311	COc1ccc(-c2noc(CN3CCN(c4cc(Nc5cccc(O)c5)ncn4)CC3)n2)cc1	Inhibition	'='	0.0	%				UO_0000187					False	CHEMBL953397	Inhibition of Lck at 10 uM by HTRF assay relative to control	B	BAO_0000357	single protein format	None	None	None	None	None	CHEMBL258	Tyrosine-protein kinase LCK	Homo sapiens	SINGLE PROTEIN	CHEMBL1150387	1	Scientific Literature	J. Med. Chem.	2008	None
CHEMBL299083		0	549.60	1	0.80	9	COc1ccc(CNC(=O)[C@H](CCC(=O)O)NC(=O)[C@H](Cc2ccc(CS(=O)(=O)O)cc2)NC(C)=O)cc1	Kd	'='	25000.0	nM	4.60			UO_0000065	8.37	0.17	3.80	2.45	False	CHEMBL823025	Binding affinity towards p56 Lck tyrosine kinase SH2 domain was determined by biological assay	B	BAO_0000357	single protein format	None	None	None	None	None	CHEMBL258	Tyrosine-protein kinase LCK	Homo sapiens	SINGLE PROTEIN	CHEMBL1132210	1	Scientific Literature	J. Med. Chem.	1999	None
CHEMBL258202		0	346.46	0	3.27	6e, BMS-640994	CC[C@@H](C)Nc1ncc(C(=O)Nc2cc(C(=O)NC)ccc2C)s1	IC50	'='	22000.0	nM	4.66			UO_0000065	13.44	0.27	1.39	5.60	False	CHEMBL929949	Inhibition of Lck	B	BAO_0000357	single protein format	None	None	None	None	None	CHEMBL258	Tyrosine-protein kinase LCK	Homo sapiens	SINGLE PROTEIN	CHEMBL1141541	1	Scientific Literature	Bioorg. Med. Chem. Lett.	2008	None
[truncated: 7,673 more rows]
