# Supplementary material for: PyRMD Studio: A Unified Suite for Next-Generation, AI-Powered Virtual Screening
Source: J Chem Inf Model. 2026 May 19;66(11):6197–203. doi: 10.1021/acs.jcim.6c00648 (PMC13250901; doi:10.1021/acs.jcim.6c00648)
Supplement: Supplementary file 1 [file ci6c00648_si_001.zip › DATA/lkha4_chembl.csv]

Molecule ChEMBL ID	Molecule Name	Molecule Max Phase	Molecular Weight	#RO5 Violations	AlogP	Compound Key	Smiles	Standard Type	Standard Relation	Standard Value	Standard Units	pChEMBL Value	Data Validity Comment	Comment	Uo Units	Ligand Efficiency BEI	Ligand Efficiency LE	Ligand Efficiency LLE	Ligand Efficiency SEI	Potential Duplicate	Assay ChEMBL ID	Assay Description	Assay Type	BAO Format ID	BAO Label	Assay Organism	Assay Tissue ChEMBL ID	Assay Tissue Name	Assay Cell Type	Assay Subcellular Fraction	Target ChEMBL ID	Target Name	Target Organism	Target Type	Document ChEMBL ID	Source ID	Source Description	Document Journal	Document Year	Cell ChEMBL ID
CHEMBL162835		0	313.47	0	4.45	13	c1ccc(SCc2ccc(OCCN3CCCC3)cc2)cc1	IC50	'='	67.0	nM	7.17			UO_0000065	22.89	0.45	2.72	57.53	False	CHEMBL879999	Inhibitory activity was determined against Leukotriene A4 hydrolase	B	BAO_0000357	single protein format	None	None	None	None	None	CHEMBL4618	Leukotriene A4 hydrolase	Homo sapiens	SINGLE PROTEIN	CHEMBL1133096	1	Scientific Literature	J. Med. Chem.	2000	None
CHEMBL162161		0	315.84	0	4.41	2f	Clc1cccc(Cc2ccc(OCCN3CCCC3)cc2)c1	IC50	'='	160.0	nM	6.80			UO_0000065					False	CHEMBL841667	Inhibitory activity was determined for LTB4 production in human whole blood.	F	BAO_0000221	tissue-based format	None	CHEMBL3638178	Blood	None	None	CHEMBL4618	Leukotriene A4 hydrolase	Homo sapiens	SINGLE PROTEIN	CHEMBL1133096	1	Scientific Literature	J. Med. Chem.	2000	None
CHEMBL306868		0	252.27	0	-0.88	9	N[C@@H](Cc1ccccc1)[C@H](O)C(=O)NCC(=O)O	Ki	'='	15000.0	nM	4.82			UO_0000065	19.12	0.37	5.70	4.28	True	CHEMBL706185	Compound was tested for inhibitory activity against Leukotriene A4 hydrolase from human leukocytes	B	BAO_0000019	assay format	None	None	None	None	None	CHEMBL4618	Leukotriene A4 hydrolase	Homo sapiens	SINGLE PROTEIN	CHEMBL1125953	1	Scientific Literature	Bioorg. Med. Chem. Lett.	1991	None
CHEMBL1098505		0	399.88	0	4.95	29	Clc1ccc(Oc2ccc(OC[C@@H]3CCCCN3Cc3ncon3)cc2)cc1	IC50	'='	6900.0	nM	5.16			UO_0000065	12.91	0.25	0.21	8.51	False	CHEMBL1111924	Inhibition of human recombinant LTA4H hydrolysis assessed as inhibition of LTB4 formation by LC-MS/MS	B	BAO_0000357	single protein format	Homo sapiens	None	None	None	None	CHEMBL4618	Leukotriene A4 hydrolase	Homo sapiens	SINGLE PROTEIN	CHEMBL1157937	1	Scientific Literature	Bioorg. Med. Chem. Lett.	2010	None
CHEMBL1099182		0	283.37	0	4.00	17	c1ccc(Oc2ccc(OC[C@@H]3CCCCN3)cc2)cc1	IC50	'='	286.0	nM	6.54			UO_0000065	23.09	0.43	2.54	21.46	False	CHEMBL1111925	Inhibition of human LTA4H hydrolysis assessed as inhibition of Ca2+ ionophore-stimulated LTB4 formation in human whole blood by ELISA	B	BAO_0000221	tissue-based format	Homo sapiens	CHEMBL3638178	Blood	None	None	CHEMBL4618	Leukotriene A4 hydrolase	Homo sapiens	SINGLE PROTEIN	CHEMBL1157937	1	Scientific Literature	Bioorg. Med. Chem. Lett.	2010	None
CHEMBL1099218		0	351.37	1	5.02	20	FC(F)(F)c1ccc(Oc2ccc(OC[C@H]3CCCCN3)cc2)cc1	IC50	'='	173.0	nM	6.76			UO_0000065	19.24	0.37	1.74	22.18	False	CHEMBL1111925	Inhibition of human LTA4H hydrolysis assessed as inhibition of Ca2+ ionophore-stimulated LTB4 formation in human whole blood by ELISA	B	BAO_0000221	tissue-based format	Homo sapiens	CHEMBL3638178	Blood	None	None	CHEMBL4618	Leukotriene A4 hydrolase	Homo sapiens	SINGLE PROTEIN	CHEMBL1157937	1	Scientific Literature	Bioorg. Med. Chem. Lett.	2010	None
CHEMBL163396		0	295.38	0	3.39	6	O=C(c1ccccc1)c1ccc(OCCN2CCCC2)cc1	IC50	'='	1800.0	nM	5.75			UO_0000065	19.45	0.36	2.35	19.45	False	CHEMBL879999	Inhibitory activity was determined against Leukotriene A4 hydrolase	B	BAO_0000357	single protein format	None	None	None	None	None	CHEMBL4618	Leukotriene A4 hydrolase	Homo sapiens	SINGLE PROTEIN	CHEMBL1133096	1	Scientific Literature	J. Med. Chem.	2000	None
CHEMBL478379		0	311.38	0	1.81	8f	NC(=O)[C@@H](N)CCC(=O)Nc1ccc(Cc2ccccc2)cc1	IC50	'='	21.0	nM	7.68			UO_0000065	24.66	0.46	5.87	7.82	False	CHEMBL980376	Inhibition of human recombinant LTA4-h by peptidase assay	B	BAO_0000357	single protein format	Homo sapiens	None	None	None	None	CHEMBL4618	Leukotriene A4 hydrolase	Homo sapiens	SINGLE PROTEIN	CHEMBL1157198	1	Scientific Literature	Bioorg. Med. Chem.	2008	None
CHEMBL479216		0	349.43	0	4.03	12g	N[C@@H](CCC(=O)Nc1ccc(Oc2ccccc2)cc1)Cn1cccc1	IC50	'='	390.0	nM	6.41			UO_0000065	18.34	0.34	2.38	9.25	False	CHEMBL980376	Inhibition of human recombinant LTA4-h by peptidase assay	B	BAO_0000357	single protein format	Homo sapiens	None	None	None	None	CHEMBL4618	Leukotriene A4 hydrolase	Homo sapiens	SINGLE PROTEIN	CHEMBL1157198	1	Scientific Literature	Bioorg. Med. Chem.	2008	None
CHEMBL69903		0	294.32	0	-0.09	L-Arg-p-nitroanilide	NC(N)=NCCC[C@H](N)C(=O)Nc1ccc([N+](=O)[O-])cc1	k cat	'='	1.5	s-1									False	CHEMBL703860	Kinetic parameter kcat against LTA4 hydrolase purified from human leukocytes	B	BAO_0000019	assay format	None	None	None	None	None	CHEMBL4618	Leukotriene A4 hydrolase	Homo sapiens	SINGLE PROTEIN	CHEMBL1126810	1	Scientific Literature	J. Med. Chem.	1993	None
CHEMBL431949		0	266.30	0	0.99	L-Lys-p-nitroanilide	NCCCC[C@H](N)C(=O)Nc1ccc([N+](=O)[O-])cc1	Km	'='	100000.0	nM				UO_0000065					False	CHEMBL703854	Kinetic parameter (Km) for hydrolysis of LTA4 hydrolase purified from human leukocytes	B	BAO_0000019	assay format	None	None	None	None	None	CHEMBL4618	Leukotriene A4 hydrolase	Homo sapiens	SINGLE PROTEIN	CHEMBL1126810	1	Scientific Literature	J. Med. Chem.	1993	None
CHEMBL481690		0	351.45	0	4.61	5	c1ccc2[nH]c(Oc3ccc(OCCCN4CCCCC4)cc3)nc2c1	IC50	'='	710.0	nM	6.15			UO_0000065	17.50	0.32	1.54	12.20	False	CHEMBL990976	Inhibition of human recombinant leukotriene A4 hydrolase by enzyme immunoassay	B	BAO_0000357	single protein format	Homo sapiens	None	None	None	None	CHEMBL4618	Leukotriene A4 hydrolase	Homo sapiens	SINGLE PROTEIN	CHEMBL1155111	1	Scientific Literature	J. Med. Chem.	2008	None
CHEMBL479788		0	368.50	1	5.34	4	c1ccc2sc(Oc3ccc(OCCCN4CCCCC4)cc3)nc2c1	IC50	'='	87.0	nM	7.06			UO_0000065	19.16	0.37	1.72	20.41	False	CHEMBL990976	Inhibition of human recombinant leukotriene A4 hydrolase by enzyme immunoassay	B	BAO_0000357	single protein format	Homo sapiens	None	None	None	None	CHEMBL4618	Leukotriene A4 hydrolase	Homo sapiens	SINGLE PROTEIN	CHEMBL1155111	1	Scientific Literature	J. Med. Chem.	2008	None
CHEMBL70599		0	266.30	0	-0.49	10	N[C@H](Cc1ccccc1)[C@H](O)C(=O)NCCC(=O)O	IC50	'~'	100000.0	nM				UO_0000065					False	CHEMBL706178	Inhibitory activity against Leukotriene A4 hydrolase from human leukocytes	B	BAO_0000019	assay format	Homo sapiens	None	None	None	None	CHEMBL4618	Leukotriene A4 hydrolase	Homo sapiens	SINGLE PROTEIN	CHEMBL1125953	1	Scientific Literature	Bioorg. Med. Chem. Lett.	1991	None
CHEMBL70658		0	239.32	0	2.37	30	N[C@@H](Cc1ccccc1)C(=O)Cc1ccccc1	Ki	'='	14000.0	nM	4.85			UO_0000065	20.28	0.37	2.48	11.26	False	CHEMBL706184	Ability to inhibit amidase activity of LTA4 hydrolase (1.4 ug) purified from human leukocytes	B	BAO_0000019	assay format	None	None	None	None	None	CHEMBL4618	Leukotriene A4 hydrolase	Homo sapiens	SINGLE PROTEIN	CHEMBL1126810	1	Scientific Literature	J. Med. Chem.	1993	None
CHEMBL163266		0	296.41	0	2.56	3h	c1ccc(Cc2ccc(OCCN3CCNCC3)cc2)cc1	IC50	'='	75.0	nM	7.12			UO_0000065	24.04	0.44	4.56	29.08	False	CHEMBL879999	Inhibitory activity was determined against Leukotriene A4 hydrolase	B	BAO_0000357	single protein format	None	None	None	None	None	CHEMBL4618	Leukotriene A4 hydrolase	Homo sapiens	SINGLE PROTEIN	CHEMBL1133096	1	Scientific Literature	J. Med. Chem.	2000	None
CHEMBL69439	LEUKOTRIENE A4	0	318.46	1	5.20	LTA4	CCCCC/C=C\C/C=C\C=C\C=C\[C@@H]1O[C@H]1CCCC(=O)O	Km	'='	7600.0	nM				UO_0000065					True	CHEMBL703855	Michaelis-Menten constant of compound for Leukotriene A4 hydrolase catalyzed hydrolysis was determined	B	BAO_0000357	single protein format	None	None	None	None	None	CHEMBL4618	Leukotriene A4 hydrolase	Homo sapiens	SINGLE PROTEIN	CHEMBL1125953	1	Scientific Literature	Bioorg. Med. Chem. Lett.	1991	None
CHEMBL112671		0	327.42	0	3.45	2, SC-57461A	CN(CCCOc1ccc(Cc2ccccc2)cc1)CCC(=O)O	IC50	'='	2.5	nM	8.60			UO_0000065	26.27	0.49	5.15	17.28	False	CHEMBL706183	Inhibition of leukotriene A4 hydrolase in human recombinant assay	B	BAO_0000357	single protein format	None	None	None	None	None	CHEMBL4618	Leukotriene A4 hydrolase	Homo sapiens	SINGLE PROTEIN	CHEMBL1134981	1	Scientific Literature	Bioorg. Med. Chem. Lett.	2002	None
CHEMBL159827		0	295.43	0	3.89	25	c1ccc(Cc2ccc(COCCN3CCCC3)cc2)cc1	IC50	'='	2800.0	nM	5.55			UO_0000065	18.80	0.34	1.66	44.53	False	CHEMBL879999	Inhibitory activity was determined against Leukotriene A4 hydrolase	B	BAO_0000357	single protein format	None	None	None	None	None	CHEMBL4618	Leukotriene A4 hydrolase	Homo sapiens	SINGLE PROTEIN	CHEMBL1133096	1	Scientific Literature	J. Med. Chem.	2000	None
CHEMBL159827		0	295.43	0	3.89	25	c1ccc(Cc2ccc(COCCN3CCCC3)cc2)cc1	IC50	'='	1600.0	nM	5.80			UO_0000065					False	CHEMBL841667	Inhibitory activity was determined for LTB4 production in human whole blood.	F	BAO_0000221	tissue-based format	None	CHEMBL3638178	Blood	None	None	CHEMBL4618	Leukotriene A4 hydrolase	Homo sapiens	SINGLE PROTEIN	CHEMBL1133096	1	Scientific Literature	J. Med. Chem.	2000	None
CHEMBL71535		0	389.45	0	3.45	26	N[C@@H](Cc1ccc(OCc2ccccc2)cc1)C(=O)C(=O)OCc1ccccc1	Ki	'='	46.0	nM	7.34			UO_0000065	18.84	0.35	3.89	9.33	False	CHEMBL706184	Ability to inhibit amidase activity of LTA4 hydrolase (1.4 ug) purified from human leukocytes	B	BAO_0000019	assay format	None	None	None	None	None	CHEMBL4618	Leukotriene A4 hydrolase	Homo sapiens	SINGLE PROTEIN	CHEMBL1126810	1	Scientific Literature	J. Med. Chem.	1993	None
CHEMBL116174		0	379.50	0	3.93	27	COC(=O)CC1CC2CC1CN2CCOc1ccc(Cc2ccccc2)cc1	IC50	'='	210.0	nM	6.68			UO_0000065	17.60	0.33	2.75	17.22	False	CHEMBL706183	Inhibition of leukotriene A4 hydrolase in human recombinant assay	B	BAO_0000357	single protein format	None	None	None	None	None	CHEMBL4618	Leukotriene A4 hydrolase	Homo sapiens	SINGLE PROTEIN	CHEMBL1134981	1	Scientific Literature	Bioorg. Med. Chem. Lett.	2002	None
CHEMBL162668		0	279.43	0	4.31	23	c1ccc(Cc2ccc(CCCN3CCCC3)cc2)cc1	IC50	'='	1300.0	nM	5.89			UO_0000065					False	CHEMBL841667	Inhibitory activity was determined for LTB4 production in human whole blood.	F	BAO_0000221	tissue-based format	None	CHEMBL3638178	Blood	None	None	CHEMBL4618	Leukotriene A4 hydrolase	Homo sapiens	SINGLE PROTEIN	CHEMBL1133096	1	Scientific Literature	J. Med. Chem.	2000	None
CHEMBL570775		0	282.39	0	3.43	14, PDB ID:3FUI	c1ccc(CNc2ccc(OC[C@H]3CCCN3)cc2)cc1	IC50	'='	207.0	nM	6.68			UO_0000065	23.67	0.43	3.25	20.08	False	CHEMBL1032963	Inhibition of peptidase activity of human recombinant LTA4H expressed in Escherichia coli BL21-AI/pRARE	B	BAO_0000019	assay format	Homo sapiens	None	None	None	None	CHEMBL4618	Leukotriene A4 hydrolase	Homo sapiens	SINGLE PROTEIN	CHEMBL1158490	1	Scientific Literature	J. Med. Chem.	2009	None
CHEMBL480334		0	426.56	1	5.58	4n	O=C(O)c1ccc(CN2[C@H]3CC[C@@H]2C[C@H](Nc2ccc(Cc4ccccc4)cc2)C3)cc1	IC50	'='	3.0	nM	8.52			UO_0000065	19.98	0.36	2.94	16.21	False	CHEMBL990997	Inhibition of LTA4 hydrolase	B	BAO_0000357	single protein format	None	None	None	None	None	CHEMBL4618	Leukotriene A4 hydrolase	Homo sapiens	SINGLE PROTEIN	CHEMBL1155116	1	Scientific Literature	Bioorg. Med. Chem. Lett.	2008	None
CHEMBL479759		0	497.60	1	6.69	3g	CN(Cc1ccc(C(=O)O)cc1)C1CCC(Nc2ccc(Oc3ccc(-c4ncco4)cc3)cc2)CC1	IC50	'='	9.0	nM	8.05			UO_0000065	16.17	0.30	1.36	9.16	False	CHEMBL990997	Inhibition of LTA4 hydrolase	B	BAO_0000357	single protein format	None	None	None	None	None	CHEMBL4618	Leukotriene A4 hydrolase	Homo sapiens	SINGLE PROTEIN	CHEMBL1155116	1	Scientific Literature	Bioorg. Med. Chem. Lett.	2008	None
CHEMBL470753		0	338.48	1	5.12	27b	c1ccc2sc(Oc3ccc(CCN4CCCCC4)cc3)nc2c1	IC50	'='	17.0	nM	7.77			UO_0000065	22.95	0.44	2.65	30.64	False	CHEMBL990976	Inhibition of human recombinant leukotriene A4 hydrolase by enzyme immunoassay	B	BAO_0000357	single protein format	Homo sapiens	None	None	None	None	CHEMBL4618	Leukotriene A4 hydrolase	Homo sapiens	SINGLE PROTEIN	CHEMBL1155111	1	Scientific Literature	J. Med. Chem.	2008	None
CHEMBL470929		0	451.59	0	4.94	11k	O=C1CCCCN1C1CCN(CCOc2ccc(Oc3nc4ccccc4s3)cc2)CC1	IC50	'='	70.0	nM	7.16			UO_0000065	15.84	0.31	2.21	13.03	False	CHEMBL990976	Inhibition of human recombinant leukotriene A4 hydrolase by enzyme immunoassay	B	BAO_0000357	single protein format	Homo sapiens	None	None	None	None	CHEMBL4618	Leukotriene A4 hydrolase	Homo sapiens	SINGLE PROTEIN	CHEMBL1155111	1	Scientific Literature	J. Med. Chem.	2008	None
CHEMBL480327		0	369.49	0	3.89	11m	NC1CCN(CCOc2ccc(Oc3nc4ccccc4s3)cc2)CC1	IC50	'='	66.0	nM	7.18			UO_0000065	19.43	0.38	3.29	11.85	False	CHEMBL990976	Inhibition of human recombinant leukotriene A4 hydrolase by enzyme immunoassay	B	BAO_0000357	single protein format	Homo sapiens	None	None	None	None	CHEMBL4618	Leukotriene A4 hydrolase	Homo sapiens	SINGLE PROTEIN	CHEMBL1155111	1	Scientific Literature	J. Med. Chem.	2008	None
CHEMBL481173		0	370.47	0	3.92	11e	OC1CCN(CCOc2ccc(Oc3nc4ccccc4s3)cc2)CC1	IC50	'='	31.0	nM	7.51			UO_0000065	20.27	0.39	3.59	13.70	False	CHEMBL990976	Inhibition of human recombinant leukotriene A4 hydrolase by enzyme immunoassay	B	BAO_0000357	single protein format	Homo sapiens	None	None	None	None	CHEMBL4618	Leukotriene A4 hydrolase	Homo sapiens	SINGLE PROTEIN	CHEMBL1155111	1	Scientific Literature	J. Med. Chem.	2008	None
CHEMBL481862		0	323.40	0	3.83	13a	c1ccc2[nH]c(Oc3ccc(OCCN4CCCC4)cc3)nc2c1	IC50	'='	84.0	nM	7.08			UO_0000065	21.88	0.40	3.25	14.04	False	CHEMBL990976	Inhibition of human recombinant leukotriene A4 hydrolase by enzyme immunoassay	B	BAO_0000357	single protein format	Homo sapiens	None	None	None	None	CHEMBL4618	Leukotriene A4 hydrolase	Homo sapiens	SINGLE PROTEIN	CHEMBL1155111	1	Scientific Literature	J. Med. Chem.	2008	None
CHEMBL110447		0	316.47	1	5.11	3e	O=C(O)CCCCCc1cc(CCCc2ccccc2)cs1	Inhibition	'='	32.0	%				UO_0000187					False	CHEMBL706660	Tested for 50% inhibition of LTA4 hydrolase at 2*10e-5M concentration in porcine leukocyte homogenates	B	BAO_0000019	assay format	None	None	None	None	None	CHEMBL4618	Leukotriene A4 hydrolase	Homo sapiens	SINGLE PROTEIN	CHEMBL1126193	1	Scientific Literature	J. Med. Chem.	1992	None
CHEMBL69440		0	209.25	0	0.09	4	COC(=O)[C@H](O)[C@H](N)Cc1ccccc1	IC50						No inhibition						False	CHEMBL706179	Compound was tested for inhibitory activity against Leukotriene A4 hydrolase from human leukocytes; NI means no inhibition at 1 mM	B	BAO_0000019	assay format	None	None	None	None	None	CHEMBL4618	Leukotriene A4 hydrolase	Homo sapiens	SINGLE PROTEIN	CHEMBL1125953	1	Scientific Literature	Bioorg. Med. Chem. Lett.	1991	None
CHEMBL543405		0	363.89	0	3.45	8d (SC-57461A)	CN(CCCOc1ccc(Cc2ccccc2)cc1)CCC(=O)O.Cl	IC50	'='	49.0	nM	7.31			UO_0000065					False	CHEMBL701917	Inhibition of human whole blood LTB-4 production (Leukotriene B-4).	F	BAO_0000019	assay format	None	None	None	None	None	CHEMBL4618	Leukotriene A4 hydrolase	Homo sapiens	SINGLE PROTEIN	CHEMBL1135532	1	Scientific Literature	J. Med. Chem.	2002	None
CHEMBL163807		0	227.31	0	2.61	3a	NCCOc1ccc(Cc2ccccc2)cc1	IC50	'='	280.0	nM	6.55			UO_0000065					False	CHEMBL841667	Inhibitory activity was determined for LTB4 production in human whole blood.	F	BAO_0000221	tissue-based format	None	CHEMBL3638178	Blood	None	None	CHEMBL4618	Leukotriene A4 hydrolase	Homo sapiens	SINGLE PROTEIN	CHEMBL1133096	1	Scientific Literature	J. Med. Chem.	2000	None
CHEMBL152134		0	209.21	0	0.88	L-Ala p-nitroanilide	C[C@@H](N)C(=O)Nc1ccc([N+](=O)[O-])cc1	Vmax	'='	530.0	nM min-1 mg-1									False	CHEMBL703857	Maximum velocity of amino acid amides was tested as substrates for LTA4 hydrolase-catalyzed hydrolysis	B	BAO_0000357	single protein format	None	None	None	None	None	CHEMBL4618	Leukotriene A4 hydrolase	Homo sapiens	SINGLE PROTEIN	CHEMBL1125953	1	Scientific Literature	Bioorg. Med. Chem. Lett.	1991	None
CHEMBL331917		0	341.45	0	3.54	5c	COC(=O)CCCN(C)CCOc1ccc(Cc2ccccc2)cc1	IC50	'='	460.0	nM	6.34			UO_0000065					False	CHEMBL701917	Inhibition of human whole blood LTB-4 production (Leukotriene B-4).	F	BAO_0000019	assay format	None	None	None	None	None	CHEMBL4618	Leukotriene A4 hydrolase	Homo sapiens	SINGLE PROTEIN	CHEMBL1135532	1	Scientific Literature	J. Med. Chem.	2002	None
CHEMBL164168		0	311.47	0	4.78	3d	CC(C)N(CCOc1ccc(Cc2ccccc2)cc1)C(C)C	IC50	'='	100.0	nM	7.00			UO_0000065	22.47	0.42	2.22	56.13	False	CHEMBL879999	Inhibitory activity was determined against Leukotriene A4 hydrolase	B	BAO_0000357	single protein format	None	None	None	None	None	CHEMBL4618	Leukotriene A4 hydrolase	Homo sapiens	SINGLE PROTEIN	CHEMBL1133096	1	Scientific Literature	J. Med. Chem.	2000	None
CHEMBL162979		0	277.41	0	4.39	24	C(=C/c1ccc(Cc2ccccc2)cc1)\CN1CCCC1	IC50	'='	260.0	nM	6.58			UO_0000065	23.74	0.43	2.20	203.24	False	CHEMBL879999	Inhibitory activity was determined against Leukotriene A4 hydrolase	B	BAO_0000357	single protein format	None	None	None	None	None	CHEMBL4618	Leukotriene A4 hydrolase	Homo sapiens	SINGLE PROTEIN	CHEMBL1133096	1	Scientific Literature	J. Med. Chem.	2000	None
CHEMBL14790		0	329.40	0	4.10	6a	c1ccc(Cc2ccc(OCCn3cnc4cccnc43)cc2)cc1	IC50	'>'	3000.0	nM				UO_0000065					False	CHEMBL706182	In vitro inhibition of recombinant human leukotriene A4 hydrolase.	B	BAO_0000357	single protein format	None	None	None	None	None	CHEMBL4618	Leukotriene A4 hydrolase	Homo sapiens	SINGLE PROTEIN	CHEMBL1136655	1	Scientific Literature	Bioorg. Med. Chem. Lett.	2003	None
CHEMBL348927		0	295.43	0	4.14	19	CC(CN1CCCC1)Oc1ccc(Cc2ccccc2)cc1	IC50	'='	700.0	nM	6.16			UO_0000065	20.83	0.38	2.01	49.36	False	CHEMBL879999	Inhibitory activity was determined against Leukotriene A4 hydrolase	B	BAO_0000357	single protein format	None	None	None	None	None	CHEMBL4618	Leukotriene A4 hydrolase	Homo sapiens	SINGLE PROTEIN	CHEMBL1133096	1	Scientific Literature	J. Med. Chem.	2000	None
CHEMBL163872		0	282.39	0	3.15	2v	c1ccc(Cc2ccc(OCCN3CCCC3)cn2)cc1	IC50	'='	1800.0	nM	5.75			UO_0000065	20.34	0.37	2.59	22.65	False	CHEMBL879999	Inhibitory activity was determined against Leukotriene A4 hydrolase	B	BAO_0000357	single protein format	None	None	None	None	None	CHEMBL4618	Leukotriene A4 hydrolase	Homo sapiens	SINGLE PROTEIN	CHEMBL1133096	1	Scientific Literature	J. Med. Chem.	2000	None
CHEMBL163265		0	282.39	0	3.15	2h	c1cncc(Cc2ccc(OCCN3CCCC3)cc2)c1	IC50	'='	260.0	nM	6.58			UO_0000065					False	CHEMBL841667	Inhibitory activity was determined for LTB4 production in human whole blood.	F	BAO_0000221	tissue-based format	None	CHEMBL3638178	Blood	None	None	CHEMBL4618	Leukotriene A4 hydrolase	Homo sapiens	SINGLE PROTEIN	CHEMBL1133096	1	Scientific Literature	J. Med. Chem.	2000	None
CHEMBL159263		0	309.45	0	4.53	3f	c1ccc(Cc2ccc(OCCN3CCCCCC3)cc2)cc1	IC50	'='	37.0	nM	7.43			UO_0000065	24.02	0.44	2.90	59.60	False	CHEMBL879999	Inhibitory activity was determined against Leukotriene A4 hydrolase	B	BAO_0000357	single protein format	None	None	None	None	None	CHEMBL4618	Leukotriene A4 hydrolase	Homo sapiens	SINGLE PROTEIN	CHEMBL1133096	1	Scientific Literature	J. Med. Chem.	2000	None
CHEMBL420866		0	396.44	0	4.31	16d	CN(CCCOc1ccc(Oc2ccc(-c3ncco3)cc2)cc1)CCC(=O)O	IC50	'='	27.0	nM	7.57			UO_0000065	19.09	0.36	3.26	8.90	False	CHEMBL706180	Inhibition of human leukotriene A4 hydrolase (LTA-4).	B	BAO_0000357	single protein format	None	None	None	None	None	CHEMBL4618	Leukotriene A4 hydrolase	Homo sapiens	SINGLE PROTEIN	CHEMBL1135532	1	Scientific Literature	J. Med. Chem.	2002	None
CHEMBL420866		0	396.44	0	4.31	16d	CN(CCCOc1ccc(Oc2ccc(-c3ncco3)cc2)cc1)CCC(=O)O	IC50	'='	190.0	nM	6.72			UO_0000065					False	CHEMBL701917	Inhibition of human whole blood LTB-4 production (Leukotriene B-4).	F	BAO_0000019	assay format	None	None	None	None	None	CHEMBL4618	Leukotriene A4 hydrolase	Homo sapiens	SINGLE PROTEIN	CHEMBL1135532	1	Scientific Literature	J. Med. Chem.	2002	None
CHEMBL68535		0	235.24	0	1.29	L-Pro-p-nitroanilide	O=C(Nc1ccc([N+](=O)[O-])cc1)[C@@H]1CCCN1	k cat	'='	1.5	s-1									False	CHEMBL703860	Kinetic parameter kcat against LTA4 hydrolase purified from human leukocytes	B	BAO_0000019	assay format	None	None	None	None	None	CHEMBL4618	Leukotriene A4 hydrolase	Homo sapiens	SINGLE PROTEIN	CHEMBL1126810	1	Scientific Literature	J. Med. Chem.	1993	None
CHEMBL117231		0	369.51	0	4.32	10c	CCOC(=O)CCN(C)CCCCOc1ccc(Cc2ccccc2)cc1	IC50	'='	520.0	nM	6.28			UO_0000065					False	CHEMBL701917	Inhibition of human whole blood LTB-4 production (Leukotriene B-4).	F	BAO_0000019	assay format	None	None	None	None	None	CHEMBL4618	Leukotriene A4 hydrolase	Homo sapiens	SINGLE PROTEIN	CHEMBL1135532	1	Scientific Literature	J. Med. Chem.	2002	None
CHEMBL68535		0	235.24	0	1.29	L-Pro p-nitroanilide	O=C(Nc1ccc([N+](=O)[O-])cc1)[C@@H]1CCCN1	Vmax	'='	130.0	nM min-1 mg-1									False	CHEMBL703859	Maximum velocity of amino acid amides was tested as substrates for Leukotriene A4 hydrolase catalyzed hydrolysis	B	BAO_0000357	single protein format	None	None	None	None	None	CHEMBL4618	Leukotriene A4 hydrolase	Homo sapiens	SINGLE PROTEIN	CHEMBL1125953	1	Scientific Literature	Bioorg. Med. Chem. Lett.	1991	None
CHEMBL119054		0	267.37	0	3.83	1 SC-22716	c1ccc(-c2ccc(OCCN3CCCC3)cc2)cc1	IC50	'='	790.0	nM	6.10			UO_0000065					False	CHEMBL701917	Inhibition of human whole blood LTB-4 production (Leukotriene B-4).	F	BAO_0000019	assay format	None	None	None	None	None	CHEMBL4618	Leukotriene A4 hydrolase	Homo sapiens	SINGLE PROTEIN	CHEMBL1135532	1	Scientific Literature	J. Med. Chem.	2002	None
CHEMBL2437298		0	350.88	0	2.12	5b	CN1CCN(C(=O)Cn2c(-c3ccc(Cl)cc3)csc2=N)CC1	Ki	'='	172.0	nM	6.76			UO_0000065	19.28	0.40	4.64	12.93	False	CHEMBL2439368	Inhibition of human leukotriene A-4 hydrolase	B	BAO_0000357	single protein format	Homo sapiens	None	None	None	None	CHEMBL4618	Leukotriene A4 hydrolase	Homo sapiens	SINGLE PROTEIN	CHEMBL2434944	1	Scientific Literature	Eur. J. Med. Chem.	2013	None
CHEMBL14608		0	281.40	0	3.75	1	c1ccc(Cc2ccc(OCCN3CCCC3)cc2)cc1	IC50	'='	26.0	nM	7.58			UO_0000065	26.95	0.49	3.84	60.83	True	CHEMBL706183	Inhibition of leukotriene A4 hydrolase in human recombinant assay	B	BAO_0000357	single protein format	None	None	None	None	None	CHEMBL4618	Leukotriene A4 hydrolase	Homo sapiens	SINGLE PROTEIN	CHEMBL1134981	1	Scientific Literature	Bioorg. Med. Chem. Lett.	2002	None
CHEMBL481171		0	493.61	1	6.58	4h	O=C(O)c1ccc(CN2[C@H]3CC[C@@H]2C[C@H](Nc2ccc(Oc4ccc(-n5cccc5)cc4)cc2)C3)cc1	IC50	'='	4.0	nM	8.40			UO_0000065	17.01	0.31	1.82	12.58	False	CHEMBL990997	Inhibition of LTA4 hydrolase	B	BAO_0000357	single protein format	None	None	None	None	None	CHEMBL4618	Leukotriene A4 hydrolase	Homo sapiens	SINGLE PROTEIN	CHEMBL1155116	1	Scientific Literature	Bioorg. Med. Chem. Lett.	2008	None
CHEMBL2437292		0	412.95	0	3.70	7b	N=c1scc(-c2ccc(Cl)cc2)n1CC(=O)N1CCN(c2ccccc2)CC1	Ki	'='	93.0	nM	7.03			UO_0000065	17.03	0.34	3.33	13.44	False	CHEMBL2439368	Inhibition of human leukotriene A-4 hydrolase	B	BAO_0000357	single protein format	Homo sapiens	None	None	None	None	CHEMBL4618	Leukotriene A4 hydrolase	Homo sapiens	SINGLE PROTEIN	CHEMBL2434944	1	Scientific Literature	Eur. J. Med. Chem.	2013	None
CHEMBL481165		0	496.53	1	6.80	4g	O=C(O)c1ccc(CN2[C@H]3CC[C@@H]2C[C@H](Nc2ccc(Oc4ccc(C(F)(F)F)cc4)cc2)C3)cc1	IC50	'='	13.0	nM	7.89			UO_0000065	15.88	0.30	1.09	12.76	False	CHEMBL990997	Inhibition of LTA4 hydrolase	B	BAO_0000357	single protein format	None	None	None	None	None	CHEMBL4618	Leukotriene A4 hydrolase	Homo sapiens	SINGLE PROTEIN	CHEMBL1155116	1	Scientific Literature	Bioorg. Med. Chem. Lett.	2008	None
CHEMBL119240		0	313.40	0	2.81	4a	COC(=O)CCNCCOc1ccc(Cc2ccccc2)cc1	IC50	'='	220.0	nM	6.66			UO_0000065	21.24	0.40	3.85	14.00	True	CHEMBL706180	Inhibition of human leukotriene A4 hydrolase (LTA-4).	B	BAO_0000357	single protein format	None	None	None	None	None	CHEMBL4618	Leukotriene A4 hydrolase	Homo sapiens	SINGLE PROTEIN	CHEMBL1135532	1	Scientific Literature	J. Med. Chem.	2002	None
CHEMBL481531		0	511.65	2	6.91	4i	O=C(O)c1ccc(CN2[C@H]3CC[C@@H]2C[C@H](Nc2ccc(Oc4ccc(-c5nccs5)cc4)cc2)C3)cc1	IC50	'='	19.0	nM	7.72			UO_0000065	15.09	0.29	0.81	10.34	False	CHEMBL990998	Inhibition of LTA4 hydrolase in human whole blood	B	BAO_0000221	tissue-based format	Homo sapiens	CHEMBL3638178	Blood	None	None	CHEMBL4618	Leukotriene A4 hydrolase	Homo sapiens	SINGLE PROTEIN	CHEMBL1155116	1	Scientific Literature	Bioorg. Med. Chem. Lett.	2008	None
CHEMBL479378		0	483.57	1	5.95	3d	O=C(O)c1ccc(CCN2CCC(Nc3ccc(Oc4ccc(-c5ncco5)cc4)cc3)CC2)cc1	IC50	'='	50.0	nM	7.30			UO_0000065	15.10	0.28	1.35	8.31	False	CHEMBL990998	Inhibition of LTA4 hydrolase in human whole blood	B	BAO_0000221	tissue-based format	Homo sapiens	CHEMBL3638178	Blood	None	None	CHEMBL4618	Leukotriene A4 hydrolase	Homo sapiens	SINGLE PROTEIN	CHEMBL1155116	1	Scientific Literature	Bioorg. Med. Chem. Lett.	2008	None
CHEMBL481861		0	444.53	1	5.05	page 3896, R13C1	CN(C(=O)C1CCN(Cc2ccc(C(=O)O)cc2)CC1)c1ccc(Oc2ccccc2)cc1	IC50	'>'	1000.0	nM				UO_0000065					False	CHEMBL990997	Inhibition of LTA4 hydrolase	B	BAO_0000357	single protein format	None	None	None	None	None	CHEMBL4618	Leukotriene A4 hydrolase	Homo sapiens	SINGLE PROTEIN	CHEMBL1155116	1	Scientific Literature	Bioorg. Med. Chem. Lett.	2008	None
CHEMBL480145		0	473.57	0	4.71	1	CN(CC(=O)Nc1ccc(Oc2ccccc2)cc1)C1CCN(Cc2ccc(C(=O)O)cc2)CC1	IC50	'='	60.0	nM	7.22			UO_0000065	15.25	0.28	2.51	8.80	False	CHEMBL990997	Inhibition of LTA4 hydrolase	B	BAO_0000357	single protein format	None	None	None	None	None	CHEMBL4618	Leukotriene A4 hydrolase	Homo sapiens	SINGLE PROTEIN	CHEMBL1155116	1	Scientific Literature	Bioorg. Med. Chem. Lett.	2008	None
CHEMBL481860		0	402.49	1	5.25	3	O=C(O)c1ccc(CN2CCC(Nc3ccc(Oc4ccccc4)cc3)CC2)cc1	IC50	'='	350.0	nM	6.46			UO_0000065	16.04	0.29	1.21	10.45	False	CHEMBL990998	Inhibition of LTA4 hydrolase in human whole blood	B	BAO_0000221	tissue-based format	Homo sapiens	CHEMBL3638178	Blood	None	None	CHEMBL4618	Leukotriene A4 hydrolase	Homo sapiens	SINGLE PROTEIN	CHEMBL1155116	1	Scientific Literature	Bioorg. Med. Chem. Lett.	2008	None
CHEMBL480145		0	473.57	0	4.71	1	CN(CC(=O)Nc1ccc(Oc2ccccc2)cc1)C1CCN(Cc2ccc(C(=O)O)cc2)CC1	IC50	'='	270.0	nM	6.57			UO_0000065	13.87	0.26	1.86	8.00	False	CHEMBL990998	Inhibition of LTA4 hydrolase in human whole blood	B	BAO_0000221	tissue-based format	Homo sapiens	CHEMBL3638178	Blood	None	None	CHEMBL4618	Leukotriene A4 hydrolase	Homo sapiens	SINGLE PROTEIN	CHEMBL1155116	1	Scientific Literature	Bioorg. Med. Chem. Lett.	2008	None
CHEMBL1099004		0	317.82	0	4.65	24	Clc1ccc(Oc2ccc(OC[C@@H]3CCCCN3)cc2)cc1	IC50	'='	110.0	nM	6.96			UO_0000065	21.89	0.43	2.31	22.82	False	CHEMBL1111924	Inhibition of human recombinant LTA4H hydrolysis assessed as inhibition of LTB4 formation by LC-MS/MS	B	BAO_0000357	single protein format	Homo sapiens	None	None	None	None	CHEMBL4618	Leukotriene A4 hydrolase	Homo sapiens	SINGLE PROTEIN	CHEMBL1157937	1	Scientific Literature	Bioorg. Med. Chem. Lett.	2010	None
CHEMBL1098170		0	375.85	0	4.45	25	O=C(O)CN1CCCC[C@H]1COc1ccc(Oc2ccc(Cl)cc2)cc1	IC50	'='	880.0	nM	6.06			UO_0000065	16.11	0.32	1.61	10.26	False	CHEMBL1111924	Inhibition of human recombinant LTA4H hydrolysis assessed as inhibition of LTB4 formation by LC-MS/MS	B	BAO_0000357	single protein format	Homo sapiens	None	None	None	None	CHEMBL4618	Leukotriene A4 hydrolase	Homo sapiens	SINGLE PROTEIN	CHEMBL1157937	1	Scientific Literature	Bioorg. Med. Chem. Lett.	2010	None
CHEMBL1094357		0	363.53	1	5.53	31	c1cc(-c2ccc(Cc3ccc(OC[C@@H]4CCCCN4)cc3)cc2)cs1	IC50	'='	60.0	nM	7.22			UO_0000065	19.87	0.38	1.69	33.97	False	CHEMBL1111924	Inhibition of human recombinant LTA4H hydrolysis assessed as inhibition of LTB4 formation by LC-MS/MS	B	BAO_0000357	single protein format	Homo sapiens	None	None	None	None	CHEMBL4618	Leukotriene A4 hydrolase	Homo sapiens	SINGLE PROTEIN	CHEMBL1157937	1	Scientific Literature	Bioorg. Med. Chem. Lett.	2010	None
CHEMBL1095881		0	359.47	1	5.67	19	c1ccc(-c2ccc(Oc3ccc(OC[C@@H]4CCCCN4)cc3)cc2)cc1	IC50	'='	43.0	nM	7.37			UO_0000065	20.49	0.37	1.70	24.16	False	CHEMBL1111925	Inhibition of human LTA4H hydrolysis assessed as inhibition of Ca2+ ionophore-stimulated LTB4 formation in human whole blood by ELISA	B	BAO_0000221	tissue-based format	Homo sapiens	CHEMBL3638178	Blood	None	None	CHEMBL4618	Leukotriene A4 hydrolase	Homo sapiens	SINGLE PROTEIN	CHEMBL1157937	1	Scientific Literature	Bioorg. Med. Chem. Lett.	2010	None
CHEMBL321406		0	332.46	0	4.35	33	O=C(O)COCCCCc1ccc(CCCc2ccccc2)s1	Inhibition	'='	90.0	%				UO_0000187					False	CHEMBL762568	Inhibition of LTA4 hydrolase mediated LTB4 biosynthesis by porcine leukocytes at 2*10e-5M	F	BAO_0000019	assay format	Sus scrofa	None	None	None	None	CHEMBL4618	Leukotriene A4 hydrolase	Homo sapiens	SINGLE PROTEIN	CHEMBL1125534	1	Scientific Literature	J. Med. Chem.	1992	None
CHEMBL38934	DIPHENYLETHER	0	170.21	0	3.48	4	c1ccc(Oc2ccccc2)cc1	AC50	'='	6010.0	nM	5.22			UO_0000065	30.67	0.55	1.74	56.57	False	CHEMBL963114	Activation of aminopeptidase activity of human recombinant leukotriene A4 hydrolase expressed in Escherichia coli assessed as p-nitroanilide release by spectrophotometry	B	BAO_0000019	assay format	Homo sapiens	None	None	None	None	CHEMBL4618	Leukotriene A4 hydrolase	Homo sapiens	SINGLE PROTEIN	CHEMBL1152166	1	Scientific Literature	Bioorg. Med. Chem. Lett.	2008	None
CHEMBL349368		0	282.39	0	3.15	2g	c1cc(Cc2ccc(OCCN3CCCC3)cc2)ccn1	IC50	'='	630.0	nM	6.20			UO_0000065	21.96	0.40	3.05	24.45	False	CHEMBL879999	Inhibitory activity was determined against Leukotriene A4 hydrolase	B	BAO_0000357	single protein format	None	None	None	None	None	CHEMBL4618	Leukotriene A4 hydrolase	Homo sapiens	SINGLE PROTEIN	CHEMBL1133096	1	Scientific Literature	J. Med. Chem.	2000	None
CHEMBL162844		0	297.40	0	3.24	7	OC(c1ccccc1)c1ccc(OCCN2CCCC2)cc1	IC50	'='	1800.0	nM	5.75			UO_0000065	19.32	0.36	2.50	17.57	False	CHEMBL879999	Inhibitory activity was determined against Leukotriene A4 hydrolase	B	BAO_0000357	single protein format	None	None	None	None	None	CHEMBL4618	Leukotriene A4 hydrolase	Homo sapiens	SINGLE PROTEIN	CHEMBL1133096	1	Scientific Literature	J. Med. Chem.	2000	None
CHEMBL350586		0	319.45	0	4.31	3k	C1=CC2CCC1CN2CCOc1ccc(Cc2ccccc2)cc1	IC50	'='	190.0	nM	6.72			UO_0000065					False	CHEMBL841667	Inhibitory activity was determined for LTB4 production in human whole blood.	F	BAO_0000221	tissue-based format	None	CHEMBL3638178	Blood	None	None	CHEMBL4618	Leukotriene A4 hydrolase	Homo sapiens	SINGLE PROTEIN	CHEMBL1133096	1	Scientific Literature	J. Med. Chem.	2000	None
CHEMBL159808		0	287.45	0	4.28	28	c1cc(OCCN2CCCC2)ccc1CC1CCCCC1	IC50	'='	530.0	nM	6.28			UO_0000065					False	CHEMBL841667	Inhibitory activity was determined for LTB4 production in human whole blood.	F	BAO_0000221	tissue-based format	None	CHEMBL3638178	Blood	None	None	CHEMBL4618	Leukotriene A4 hydrolase	Homo sapiens	SINGLE PROTEIN	CHEMBL1133096	1	Scientific Literature	J. Med. Chem.	2000	None
CHEMBL162865		0	297.47	0	4.47	21	c1ccc(Cc2ccc(SCCN3CCCC3)cc2)cc1	IC50	'='	940.0	nM	6.03			UO_0000065					False	CHEMBL841667	Inhibitory activity was determined for LTB4 production in human whole blood.	F	BAO_0000221	tissue-based format	None	CHEMBL3638178	Blood	None	None	CHEMBL4618	Leukotriene A4 hydrolase	Homo sapiens	SINGLE PROTEIN	CHEMBL1133096	1	Scientific Literature	J. Med. Chem.	2000	None
CHEMBL28665		0	348.53	1	6.19	2	CCCCCCCCCC/C=C/C1=C[C@@H]2CC[C@@]1(CCCC(=O)O)O2	Activity						Ineffective						False	CHEMBL703867	Inhibition of Leukotriene B4 by inhibiting the conversion of Leukotriene A4 by a purified Leukotriene A4 hydrolase; IE - ineffective	B	BAO_0000357	single protein format	None	None	None	None	None	CHEMBL4618	Leukotriene A4 hydrolase	Homo sapiens	SINGLE PROTEIN	CHEMBL1126359	1	Scientific Literature	Bioorg. Med. Chem. Lett.	1992	None
CHEMBL119054		0	267.37	0	3.83	1 SC-22716	c1ccc(-c2ccc(OCCN3CCCC3)cc2)cc1	IC50	'='	200.0	nM	6.70			UO_0000065	25.06	0.46	2.87	53.72	False	CHEMBL706180	Inhibition of human leukotriene A4 hydrolase (LTA-4).	B	BAO_0000357	single protein format	None	None	None	None	None	CHEMBL4618	Leukotriene A4 hydrolase	Homo sapiens	SINGLE PROTEIN	CHEMBL1135532	1	Scientific Literature	J. Med. Chem.	2002	None
CHEMBL117654		0	326.44	0	2.85	8e	CN(CCCOc1ccc(Cc2ccccc2)cc1)CCC(N)=O	IC50	'='	7.0	nM	8.15			UO_0000065	24.98	0.46	5.30	14.68	False	CHEMBL706180	Inhibition of human leukotriene A4 hydrolase (LTA-4).	B	BAO_0000357	single protein format	None	None	None	None	None	CHEMBL4618	Leukotriene A4 hydrolase	Homo sapiens	SINGLE PROTEIN	CHEMBL1135532	1	Scientific Literature	J. Med. Chem.	2002	None
CHEMBL479790		0	506.56	1	4.48	2h	CN(CCCN(C)Cc1ccc(C(=O)O)cc1[N+](=O)[O-])CC(=O)Nc1ccc(Oc2ccccc2)cc1	IC50	'='	15.0	nM	7.82			UO_0000065	15.45	0.29	3.34	6.25	False	CHEMBL987428	Inhibition of LTA4 hydrolase by hydrolase assay	B	BAO_0000357	single protein format	None	None	None	None	None	CHEMBL4618	Leukotriene A4 hydrolase	Homo sapiens	SINGLE PROTEIN	CHEMBL1155105	1	Scientific Literature	Bioorg. Med. Chem. Lett.	2008	None
CHEMBL480985		0	417.55	0	4.87	2b	CN(CCCN(C)Cc1ccccc1)CC(=O)Nc1ccc(Oc2ccccc2)cc1	IC50	'='	90.0	nM	7.05			UO_0000065	16.87	0.31	2.18	15.72	False	CHEMBL987428	Inhibition of LTA4 hydrolase by hydrolase assay	B	BAO_0000357	single protein format	None	None	None	None	None	CHEMBL4618	Leukotriene A4 hydrolase	Homo sapiens	SINGLE PROTEIN	CHEMBL1155105	1	Scientific Literature	Bioorg. Med. Chem. Lett.	2008	None
CHEMBL471781		0	496.01	1	5.22	3d	CN(CCCN(C)Cc1ccc(C(=O)O)cc1)CC(=O)Nc1ccc(Oc2ccc(Cl)cc2)cc1	IC50	'='	90.0	nM	7.05			UO_0000065	14.20	0.27	1.83	8.58	False	CHEMBL987429	Inhibition of LTA4 hydrolase by whole blood assay	B	BAO_0000221	tissue-based format	None	CHEMBL3638178	Blood	None	None	CHEMBL4618	Leukotriene A4 hydrolase	Homo sapiens	SINGLE PROTEIN	CHEMBL1155105	1	Scientific Literature	Bioorg. Med. Chem. Lett.	2008	None
CHEMBL162607		0	271.36	0	3.35	2l	c1cc(Cc2ccc(OCCN3CCCC3)cc2)co1	IC50	'='	77.0	nM	7.11			UO_0000065	26.21	0.49	3.76	27.78	False	CHEMBL879999	Inhibitory activity was determined against Leukotriene A4 hydrolase	B	BAO_0000357	single protein format	None	None	None	None	None	CHEMBL4618	Leukotriene A4 hydrolase	Homo sapiens	SINGLE PROTEIN	CHEMBL1133096	1	Scientific Literature	J. Med. Chem.	2000	None
CHEMBL419220		0	412.51	0	4.78	17d	CN(CCCOc1ccc(Oc2ccc(-c3nccs3)cc2)cc1)CCC(=O)O	IC50	'='	950.0	nM	6.02			UO_0000065	14.60	0.28	1.24	8.38	False	CHEMBL706180	Inhibition of human leukotriene A4 hydrolase (LTA-4).	B	BAO_0000357	single protein format	None	None	None	None	None	CHEMBL4618	Leukotriene A4 hydrolase	Homo sapiens	SINGLE PROTEIN	CHEMBL1135532	1	Scientific Literature	J. Med. Chem.	2002	None
CHEMBL471954		0	446.52	1	5.92	4e	O=C(O)c1ccc(CN2[C@H]3CC[C@@H]2C[C@H](Nc2ccc(Oc4ccccc4F)cc2)C3)cc1	IC50	'='	6.0	nM	8.22			UO_0000065	18.41	0.34	2.30	13.30	False	CHEMBL990997	Inhibition of LTA4 hydrolase	B	BAO_0000357	single protein format	None	None	None	None	None	CHEMBL4618	Leukotriene A4 hydrolase	Homo sapiens	SINGLE PROTEIN	CHEMBL1155116	1	Scientific Literature	Bioorg. Med. Chem. Lett.	2008	None
CHEMBL93	ZILEUTON	4	236.30	0	2.73	Zileuton	CC(c1cc2ccccc2s1)N(O)C(N)=O	IC50	'='	850.0	nM	6.07			UO_0000065					False	CHEMBL841667	Inhibitory activity was determined for LTB4 production in human whole blood.	F	BAO_0000221	tissue-based format	None	CHEMBL3638178	Blood	None	None	CHEMBL4618	Leukotriene A4 hydrolase	Homo sapiens	SINGLE PROTEIN	CHEMBL1133096	1	Scientific Literature	J. Med. Chem.	2000	None
CHEMBL1098820		0	282.39	0	2.22	35	c1ccc(Cc2ccc(OCC3CNCCN3)cc2)cc1	IC50	'='	342.0	nM	6.47			UO_0000065	22.90	0.42	4.25	19.42	False	CHEMBL1111924	Inhibition of human recombinant LTA4H hydrolysis assessed as inhibition of LTB4 formation by LC-MS/MS	B	BAO_0000357	single protein format	Homo sapiens	None	None	None	None	CHEMBL4618	Leukotriene A4 hydrolase	Homo sapiens	SINGLE PROTEIN	CHEMBL1157937	1	Scientific Literature	Bioorg. Med. Chem. Lett.	2010	None
CHEMBL1099180		0	281.40	0	3.80	15	c1ccc(Cc2ccc(OC[C@H]3CCCCN3)cc2)cc1	IC50	'='	60.0	nM	7.22			UO_0000065	25.66	0.47	3.42	33.97	False	CHEMBL1111925	Inhibition of human LTA4H hydrolysis assessed as inhibition of Ca2+ ionophore-stimulated LTB4 formation in human whole blood by ELISA	B	BAO_0000221	tissue-based format	Homo sapiens	CHEMBL3638178	Blood	None	None	CHEMBL4618	Leukotriene A4 hydrolase	Homo sapiens	SINGLE PROTEIN	CHEMBL1157937	1	Scientific Literature	Bioorg. Med. Chem. Lett.	2010	None
CHEMBL162432		0	359.47	1	5.62	4b	c1ccc(-c2ccc(Oc3ccc(OCCN4CCCC4)cc3)cc2)cc1	IC50	'='	140.0	nM	6.85			UO_0000065					False	CHEMBL841667	Inhibitory activity was determined for LTB4 production in human whole blood.	F	BAO_0000221	tissue-based format	None	CHEMBL3638178	Blood	None	None	CHEMBL4618	Leukotriene A4 hydrolase	Homo sapiens	SINGLE PROTEIN	CHEMBL1133096	1	Scientific Literature	J. Med. Chem.	2000	None
CHEMBL163178		0	282.39	0	3.15	2w	c1ccc(Cc2ccc(OCCN3CCCC3)nc2)cc1	IC50	'='	82.0	nM	7.09			UO_0000065					False	CHEMBL841667	Inhibitory activity was determined for LTB4 production in human whole blood.	F	BAO_0000221	tissue-based format	None	CHEMBL3638178	Blood	None	None	CHEMBL4618	Leukotriene A4 hydrolase	Homo sapiens	SINGLE PROTEIN	CHEMBL1133096	1	Scientific Literature	J. Med. Chem.	2000	None
CHEMBL162788		0	323.48	0	4.92	3j	CC1CCCC(C)N1CCOc1ccc(Cc2ccccc2)cc1	IC50	'='	20.0	nM	7.70			UO_0000065	23.80	0.44	2.78	61.74	False	CHEMBL879999	Inhibitory activity was determined against Leukotriene A4 hydrolase	B	BAO_0000357	single protein format	None	None	None	None	None	CHEMBL4618	Leukotriene A4 hydrolase	Homo sapiens	SINGLE PROTEIN	CHEMBL1133096	1	Scientific Literature	J. Med. Chem.	2000	None
CHEMBL482122		0	341.46	0	3.30	2a	CN(C)CCCN(C)CC(=O)Nc1ccc(Oc2ccccc2)cc1	IC50	'='	135.0	nM	6.87			UO_0000065	20.12	0.38	3.57	15.33	False	CHEMBL987429	Inhibition of LTA4 hydrolase by whole blood assay	B	BAO_0000221	tissue-based format	None	CHEMBL3638178	Blood	None	None	CHEMBL4618	Leukotriene A4 hydrolase	Homo sapiens	SINGLE PROTEIN	CHEMBL1155105	1	Scientific Literature	Bioorg. Med. Chem. Lett.	2008	None
CHEMBL480719		0	473.57	0	4.71	4q	CN(CC(=O)Nc1ccc(Oc2ccccc2)cc1)C[C@H]1CCCN1Cc1ccc(C(=O)O)cc1	IC50	'='	7.0	nM	8.15			UO_0000065	17.22	0.32	3.44	9.93	False	CHEMBL987428	Inhibition of LTA4 hydrolase by hydrolase assay	B	BAO_0000357	single protein format	None	None	None	None	None	CHEMBL4618	Leukotriene A4 hydrolase	Homo sapiens	SINGLE PROTEIN	CHEMBL1155105	1	Scientific Literature	Bioorg. Med. Chem. Lett.	2008	None
CHEMBL470754		0	505.62	1	3.89	3e	CN(CCCN(C)Cc1ccc(C(=O)O)cc1)CC(=O)Nc1ccc(OCC(O)c2ccccc2)cc1	IC50	'='	19.0	nM	7.72			UO_0000065	15.27	0.29	3.83	7.54	False	CHEMBL987428	Inhibition of LTA4 hydrolase by hydrolase assay	B	BAO_0000357	single protein format	None	None	None	None	None	CHEMBL4618	Leukotriene A4 hydrolase	Homo sapiens	SINGLE PROTEIN	CHEMBL1155105	1	Scientific Literature	Bioorg. Med. Chem. Lett.	2008	None
CHEMBL479562		0	496.63	0	3.52	2m	CN(CCCN(C)Cc1ccc(S(N)(=O)=O)cc1)CC(=O)Nc1ccc(Oc2ccccc2)cc1	IC50	'='	33.0	nM	7.48			UO_0000065	15.06	0.29	3.96	7.13	True	CHEMBL987428	Inhibition of LTA4 hydrolase by hydrolase assay	B	BAO_0000357	single protein format	None	None	None	None	None	CHEMBL4618	Leukotriene A4 hydrolase	Homo sapiens	SINGLE PROTEIN	CHEMBL1155105	1	Scientific Literature	Bioorg. Med. Chem. Lett.	2008	None
CHEMBL162668		0	279.43	0	4.31	23	c1ccc(Cc2ccc(CCCN3CCCC3)cc2)cc1	IC50	'='	670.0	nM	6.17			UO_0000065	22.09	0.40	1.86	190.55	False	CHEMBL879999	Inhibitory activity was determined against Leukotriene A4 hydrolase	B	BAO_0000357	single protein format	None	None	None	None	None	CHEMBL4618	Leukotriene A4 hydrolase	Homo sapiens	SINGLE PROTEIN	CHEMBL1133096	1	Scientific Literature	J. Med. Chem.	2000	None
CHEMBL117231		0	369.51	0	4.32	10c	CCOC(=O)CCN(C)CCCCOc1ccc(Cc2ccccc2)cc1	IC50	'>'	10000.0	nM				UO_0000065					False	CHEMBL706180	Inhibition of human leukotriene A4 hydrolase (LTA-4).	B	BAO_0000357	single protein format	None	None	None	None	None	CHEMBL4618	Leukotriene A4 hydrolase	Homo sapiens	SINGLE PROTEIN	CHEMBL1135532	1	Scientific Literature	J. Med. Chem.	2002	None
CHEMBL118014		0	351.45	0	2.66	8f	CN(CCCOc1ccc(Cc2ccccc2)cc1)CCn1cnnn1	IC50	'='	1650.0	nM	5.78			UO_0000065	16.45	0.30	3.12	10.31	False	CHEMBL706180	Inhibition of human leukotriene A4 hydrolase (LTA-4).	B	BAO_0000357	single protein format	None	None	None	None	None	CHEMBL4618	Leukotriene A4 hydrolase	Homo sapiens	SINGLE PROTEIN	CHEMBL1135532	1	Scientific Literature	J. Med. Chem.	2002	None
CHEMBL119612		0	405.49	1	5.32	15d	CN(CCCOc1ccc(Oc2ccc(-c3ccccc3)cc2)cc1)CCC(=O)O	IC50	'='	190.0	nM	6.72			UO_0000065					False	CHEMBL701917	Inhibition of human whole blood LTB-4 production (Leukotriene B-4).	F	BAO_0000019	assay format	None	None	None	None	None	CHEMBL4618	Leukotriene A4 hydrolase	Homo sapiens	SINGLE PROTEIN	CHEMBL1135532	1	Scientific Literature	J. Med. Chem.	2002	None
CHEMBL323873		0	327.42	0	3.20	7a	CCOC(=O)CNCCCOc1ccc(Cc2ccccc2)cc1	IC50	'='	1100.0	nM	5.96			UO_0000065					False	CHEMBL701917	Inhibition of human whole blood LTB-4 production (Leukotriene B-4).	F	BAO_0000019	assay format	None	None	None	None	None	CHEMBL4618	Leukotriene A4 hydrolase	Homo sapiens	SINGLE PROTEIN	CHEMBL1135532	1	Scientific Literature	J. Med. Chem.	2002	None
CHEMBL119612		0	405.49	1	5.32	15d	CN(CCCOc1ccc(Oc2ccc(-c3ccccc3)cc2)cc1)CCC(=O)O	IC50	'<'	0.5	nM				UO_0000065					False	CHEMBL706180	Inhibition of human leukotriene A4 hydrolase (LTA-4).	B	BAO_0000357	single protein format	None	None	None	None	None	CHEMBL4618	Leukotriene A4 hydrolase	Homo sapiens	SINGLE PROTEIN	CHEMBL1135532	1	Scientific Literature	J. Med. Chem.	2002	None
CHEMBL14857		0	345.40	0	3.34	9a	[O-][n+]1ccc2ncn(CCOc3ccc(Cc4ccccc4)cc3)c2c1	IC50	'='	36.0	nM	7.44			UO_0000065	21.55	0.39	4.10	13.79	False	CHEMBL706182	In vitro inhibition of recombinant human leukotriene A4 hydrolase.	B	BAO_0000357	single protein format	None	None	None	None	None	CHEMBL4618	Leukotriene A4 hydrolase	Homo sapiens	SINGLE PROTEIN	CHEMBL1136655	1	Scientific Literature	Bioorg. Med. Chem. Lett.	2003	None
CHEMBL350833		0	297.40	0	2.99	3g	c1ccc(Cc2ccc(OCCN3CCOCC3)cc2)cc1	IC50	'='	1320.0	nM	5.88			UO_0000065					False	CHEMBL841667	Inhibitory activity was determined for LTB4 production in human whole blood.	F	BAO_0000221	tissue-based format	None	CHEMBL3638178	Blood	None	None	CHEMBL4618	Leukotriene A4 hydrolase	Homo sapiens	SINGLE PROTEIN	CHEMBL1133096	1	Scientific Literature	J. Med. Chem.	2000	None
CHEMBL349672		0	288.42	0	3.21	2k	c1ncc(Cc2ccc(OCCN3CCCC3)cc2)s1	IC50	'='	77.0	nM	7.11			UO_0000065	24.66	0.49	3.90	28.05	False	CHEMBL879999	Inhibitory activity was determined against Leukotriene A4 hydrolase	B	BAO_0000357	single protein format	None	None	None	None	None	CHEMBL4618	Leukotriene A4 hydrolase	Homo sapiens	SINGLE PROTEIN	CHEMBL1133096	1	Scientific Literature	J. Med. Chem.	2000	None
CHEMBL460496		0	310.35	0	2.70	4	NC(Cc1c[nH]c2ccc(OCc3ccccc3)cc12)C(=O)O	IC50	'='	231000.0	nM		Outside typical range		UO_0000065					True	CHEMBL954999	Inhibition of epoxide hydrolase activity of human leukotriene A4 hydrolase assessed as LTB4 level by ELISA	B	BAO_0000357	single protein format	Homo sapiens	None	None	None	None	CHEMBL4618	Leukotriene A4 hydrolase	Homo sapiens	SINGLE PROTEIN	CHEMBL1151772	1	Scientific Literature	J. Med. Chem.	2008	None
CHEMBL162156		0	271.36	0	3.35	2m	c1coc(Cc2ccc(OCCN3CCCC3)cc2)c1	IC50	'='	75.0	nM	7.12			UO_0000065					False	CHEMBL841667	Inhibitory activity was determined for LTB4 production in human whole blood.	F	BAO_0000221	tissue-based format	None	CHEMBL3638178	Blood	None	None	CHEMBL4618	Leukotriene A4 hydrolase	Homo sapiens	SINGLE PROTEIN	CHEMBL1133096	1	Scientific Literature	J. Med. Chem.	2000	None
CHEMBL163178		0	282.39	0	3.15	2w	c1ccc(Cc2ccc(OCCN3CCCC3)nc2)cc1	IC50	'='	7.0	nM	8.15			UO_0000065	28.88	0.53	5.00	32.16	False	CHEMBL879999	Inhibitory activity was determined against Leukotriene A4 hydrolase	B	BAO_0000357	single protein format	None	None	None	None	None	CHEMBL4618	Leukotriene A4 hydrolase	Homo sapiens	SINGLE PROTEIN	CHEMBL1133096	1	Scientific Literature	J. Med. Chem.	2000	None
CHEMBL421048		0	362.50	0	2.27	8j	CN(CCCOc1ccc(Cc2ccccc2)cc1)CCS(N)(=O)=O	IC50	'='	740.0	nM	6.13			UO_0000065					False	CHEMBL701917	Inhibition of human whole blood LTB-4 production (Leukotriene B-4).	F	BAO_0000019	assay format	None	None	None	None	None	CHEMBL4618	Leukotriene A4 hydrolase	Homo sapiens	SINGLE PROTEIN	CHEMBL1135532	1	Scientific Literature	J. Med. Chem.	2002	None
CHEMBL119545		0	333.45	0	3.51	18d	CN(CCCOc1ccc(Cc2cccs2)cc1)CCC(=O)O	IC50	'='	4.7	nM	8.33			UO_0000065	24.97	0.49	4.82	16.73	False	CHEMBL706180	Inhibition of human leukotriene A4 hydrolase (LTA-4).	B	BAO_0000357	single protein format	None	None	None	None	None	CHEMBL4618	Leukotriene A4 hydrolase	Homo sapiens	SINGLE PROTEIN	CHEMBL1135532	1	Scientific Literature	J. Med. Chem.	2002	None
CHEMBL119683		0	404.53	0	2.44	8g	CN(CCCOc1ccc(Cc2ccccc2)cc1)CCC(=O)NS(C)(=O)=O	IC50	'='	1.3	nM	8.89			UO_0000065	21.97	0.43	6.45	11.74	False	CHEMBL706180	Inhibition of human leukotriene A4 hydrolase (LTA-4).	B	BAO_0000357	single protein format	None	None	None	None	None	CHEMBL4618	Leukotriene A4 hydrolase	Homo sapiens	SINGLE PROTEIN	CHEMBL1135532	1	Scientific Literature	J. Med. Chem.	2002	None
CHEMBL114563		0	352.48	0	3.26	21	CC(=O)NC1CCN(CCOc2ccc(Cc3ccccc3)cc2)CC1	IC50	'='	50.0	nM	7.30			UO_0000065	20.71	0.38	4.04	17.56	True	CHEMBL706183	Inhibition of leukotriene A4 hydrolase in human recombinant assay	B	BAO_0000357	single protein format	None	None	None	None	None	CHEMBL4618	Leukotriene A4 hydrolase	Homo sapiens	SINGLE PROTEIN	CHEMBL1134981	1	Scientific Literature	Bioorg. Med. Chem. Lett.	2002	None
CHEMBL119054		0	267.37	0	3.83	SC-22716	c1ccc(-c2ccc(OCCN3CCCC3)cc2)cc1	IC50	'='	790.0	nM	6.10			UO_0000065					True	CHEMBL841667	Inhibitory activity was determined for LTB4 production in human whole blood.	F	BAO_0000221	tissue-based format	None	CHEMBL3638178	Blood	None	None	CHEMBL4618	Leukotriene A4 hydrolase	Homo sapiens	SINGLE PROTEIN	CHEMBL1133096	1	Scientific Literature	J. Med. Chem.	2000	None
CHEMBL162091		0	311.43	0	3.76	2d	COc1ccccc1Cc1ccc(OCCN2CCCC2)cc1	IC50	'>'	10000.0	nM				UO_0000065					False	CHEMBL879999	Inhibitory activity was determined against Leukotriene A4 hydrolase	B	BAO_0000357	single protein format	None	None	None	None	None	CHEMBL4618	Leukotriene A4 hydrolase	Homo sapiens	SINGLE PROTEIN	CHEMBL1133096	1	Scientific Literature	J. Med. Chem.	2000	None
CHEMBL119179		0	313.40	0	3.11	8b	O=C(O)CCNCCCOc1ccc(Cc2ccccc2)cc1	IC50	'='	280.0	nM	6.55			UO_0000065					False	CHEMBL701917	Inhibition of human whole blood LTB-4 production (Leukotriene B-4).	F	BAO_0000019	assay format	None	None	None	None	None	CHEMBL4618	Leukotriene A4 hydrolase	Homo sapiens	SINGLE PROTEIN	CHEMBL1135532	1	Scientific Literature	J. Med. Chem.	2002	None
CHEMBL539640		0	189.28	0	2.87	9, PDB ID:3FU6	NCc1ccc(-c2cccs2)cc1	IC50	'='	106000.0	nM	3.98			UO_0000065	21.00	0.42	1.10	15.28	False	CHEMBL1032964	Inhibition of hydrolase activity of human recombinant LTA4H expressed in Escherichia coli BL21-AI/pRARE assessed as LTB4 formation by tandem quadrupole mass spectrometry	B	BAO_0000019	assay format	Homo sapiens	None	None	None	None	CHEMBL4618	Leukotriene A4 hydrolase	Homo sapiens	SINGLE PROTEIN	CHEMBL1158490	1	Scientific Literature	J. Med. Chem.	2009	None
CHEMBL165	RESVERATROL	3	228.25	0	2.97	1	Oc1ccc(/C=C/c2cc(O)cc(O)c2)cc1	IC50	'='	366000.0	nM	3.44			UO_0000065	15.06	0.28	0.47	5.66	False	CHEMBL1032963	Inhibition of peptidase activity of human recombinant LTA4H expressed in Escherichia coli BL21-AI/pRARE	B	BAO_0000019	assay format	Homo sapiens	None	None	None	None	CHEMBL4618	Leukotriene A4 hydrolase	Homo sapiens	SINGLE PROTEIN	CHEMBL1158490	1	Scientific Literature	J. Med. Chem.	2009	None
CHEMBL555457		0	135.14	0	2.31	13, PDB ID:3FUF	Fc1ccc2[nH]ccc2c1	IC50	'>'	2000000.0	nM				UO_0000065					False	CHEMBL1032964	Inhibition of hydrolase activity of human recombinant LTA4H expressed in Escherichia coli BL21-AI/pRARE assessed as LTB4 formation by tandem quadrupole mass spectrometry	B	BAO_0000019	assay format	Homo sapiens	None	None	None	None	CHEMBL4618	Leukotriene A4 hydrolase	Homo sapiens	SINGLE PROTEIN	CHEMBL1158490	1	Scientific Literature	J. Med. Chem.	2009	None
CHEMBL112323		0	339.44	0	3.15	4	COC(=O)C1CCN(CCOc2ccc(Cc3ccccc3)cc2)C1	IC50	'='	4100.0	nM	5.39			UO_0000065	15.87	0.29	2.24	13.90	False	CHEMBL706183	Inhibition of leukotriene A4 hydrolase in human recombinant assay	B	BAO_0000357	single protein format	None	None	None	None	None	CHEMBL4618	Leukotriene A4 hydrolase	Homo sapiens	SINGLE PROTEIN	CHEMBL1134981	1	Scientific Literature	Bioorg. Med. Chem. Lett.	2002	None
CHEMBL70899		0	195.22	0	0.00	6	N[C@H](Cc1ccccc1)[C@H](O)C(=O)O	IC50						Not Active						False	CHEMBL706176	Ability at 1 mM to inhibit amidase activity of LTA4 hydrolase (1.4 ug) purified from human leukocytes; NI=No inhibition	B	BAO_0000019	assay format	None	None	None	None	None	CHEMBL4618	Leukotriene A4 hydrolase	Homo sapiens	SINGLE PROTEIN	CHEMBL1126810	1	Scientific Literature	J. Med. Chem.	1993	None
CHEMBL114615		0	352.48	0	3.11	17	CNC(=O)C1CCN(CCOc2ccc(Cc3ccccc3)cc2)CC1	IC50	'='	57.0	nM	7.24			UO_0000065	20.55	0.38	4.13	17.43	False	CHEMBL706183	Inhibition of leukotriene A4 hydrolase in human recombinant assay	B	BAO_0000357	single protein format	None	None	None	None	None	CHEMBL4618	Leukotriene A4 hydrolase	Homo sapiens	SINGLE PROTEIN	CHEMBL1134981	1	Scientific Literature	Bioorg. Med. Chem. Lett.	2002	None
CHEMBL480335		0	427.55	0	4.98	4o	O=C(O)c1ccc(CN2[C@H]3CC[C@@H]2C[C@H](Nc2ccc(Cc4ccncc4)cc2)C3)cc1	IC50	'='	440.0	nM	6.36			UO_0000065	14.87	0.27	1.38	9.71	False	CHEMBL990998	Inhibition of LTA4 hydrolase in human whole blood	B	BAO_0000221	tissue-based format	Homo sapiens	CHEMBL3638178	Blood	None	None	CHEMBL4618	Leukotriene A4 hydrolase	Homo sapiens	SINGLE PROTEIN	CHEMBL1155116	1	Scientific Literature	Bioorg. Med. Chem. Lett.	2008	None
CHEMBL480334		0	426.56	1	5.58	4n	O=C(O)c1ccc(CN2[C@H]3CC[C@@H]2C[C@H](Nc2ccc(Cc4ccccc4)cc2)C3)cc1	IC50	'='	40.0	nM	7.40			UO_0000065	17.34	0.32	1.82	14.07	False	CHEMBL990998	Inhibition of LTA4 hydrolase in human whole blood	B	BAO_0000221	tissue-based format	Homo sapiens	CHEMBL3638178	Blood	None	None	CHEMBL4618	Leukotriene A4 hydrolase	Homo sapiens	SINGLE PROTEIN	CHEMBL1155116	1	Scientific Literature	Bioorg. Med. Chem. Lett.	2008	None
CHEMBL481860		0	402.49	1	5.25	3	O=C(O)c1ccc(CN2CCC(Nc3ccc(Oc4ccccc4)cc3)CC2)cc1	IC50	'='	46.0	nM	7.34			UO_0000065	18.23	0.33	2.09	11.87	False	CHEMBL990997	Inhibition of LTA4 hydrolase	B	BAO_0000357	single protein format	None	None	None	None	None	CHEMBL4618	Leukotriene A4 hydrolase	Homo sapiens	SINGLE PROTEIN	CHEMBL1155116	1	Scientific Literature	Bioorg. Med. Chem. Lett.	2008	None
CHEMBL302932		0	195.22	0	0.00	5	N[C@@H](Cc1ccccc1)[C@H](O)C(=O)O	IC50	'>'	1000000.0	nM		Outside typical range		UO_0000065					True	CHEMBL706178	Inhibitory activity against Leukotriene A4 hydrolase from human leukocytes	B	BAO_0000019	assay format	Homo sapiens	None	None	None	None	CHEMBL4618	Leukotriene A4 hydrolase	Homo sapiens	SINGLE PROTEIN	CHEMBL1125953	1	Scientific Literature	Bioorg. Med. Chem. Lett.	1991	None
CHEMBL69531		0	209.21	0	0.88	D-Ala p-nitroanilide	C[C@H](N)C(=O)Nc1ccc([N+](=O)[O-])cc1	Vmax	'='	0.0	nM min-1 mg-1									False	CHEMBL703858	Maximum velocity of amino acid amides was tested as substrates for Leukotriene A4 hydrolase	B	BAO_0000357	single protein format	None	None	None	None	None	CHEMBL4618	Leukotriene A4 hydrolase	Homo sapiens	SINGLE PROTEIN	CHEMBL1125953	1	Scientific Literature	Bioorg. Med. Chem. Lett.	1991	None
CHEMBL107781		0	346.49	1	5.21	2f	O=C(O)CCCCCCc1csc(CCCc2ccc(O)cc2)c1	Inhibition	'='	100.0	%				UO_0000187					False	CHEMBL706661	Tested for Percentage inhibition of LTA4 hydrolase at 2*10e-5M concentration in porcine leukocyte homogenates	B	BAO_0000019	assay format	None	None	None	None	None	CHEMBL4618	Leukotriene A4 hydrolase	Homo sapiens	SINGLE PROTEIN	CHEMBL1126193	1	Scientific Literature	J. Med. Chem.	1992	None
CHEMBL106055		0	316.47	1	5.11	2b	O=C(O)CCCCCCc1csc(CCc2ccccc2)c1	Inhibition	'='	49.0	%				UO_0000187					False	CHEMBL706660	Tested for 50% inhibition of LTA4 hydrolase at 2*10e-5M concentration in porcine leukocyte homogenates	B	BAO_0000019	assay format	None	None	None	None	None	CHEMBL4618	Leukotriene A4 hydrolase	Homo sapiens	SINGLE PROTEIN	CHEMBL1126193	1	Scientific Literature	J. Med. Chem.	1992	None
CHEMBL163872		0	282.39	0	3.15	2v	c1ccc(Cc2ccc(OCCN3CCCC3)cn2)cc1	IC50	'='	6700.0	nM	5.17			UO_0000065					False	CHEMBL841667	Inhibitory activity was determined for LTB4 production in human whole blood.	F	BAO_0000221	tissue-based format	None	CHEMBL3638178	Blood	None	None	CHEMBL4618	Leukotriene A4 hydrolase	Homo sapiens	SINGLE PROTEIN	CHEMBL1133096	1	Scientific Literature	J. Med. Chem.	2000	None
CHEMBL1098351		0	281.40	0	3.80	13	c1ccc(Cc2ccc(OCC3CCCCN3)cc2)cc1	IC50	'='	105.0	nM	6.98			UO_0000065	24.80	0.45	3.18	32.83	False	CHEMBL1111925	Inhibition of human LTA4H hydrolysis assessed as inhibition of Ca2+ ionophore-stimulated LTB4 formation in human whole blood by ELISA	B	BAO_0000221	tissue-based format	Homo sapiens	CHEMBL3638178	Blood	None	None	CHEMBL4618	Leukotriene A4 hydrolase	Homo sapiens	SINGLE PROTEIN	CHEMBL1157937	1	Scientific Literature	Bioorg. Med. Chem. Lett.	2010	None
CHEMBL1098506		0	363.53	1	5.53	30	c1csc(-c2ccc(Cc3ccc(OC[C@@H]4CCCCN4)cc3)cc2)c1	IC50						Not Determined						False	CHEMBL1111925	Inhibition of human LTA4H hydrolysis assessed as inhibition of Ca2+ ionophore-stimulated LTB4 formation in human whole blood by ELISA	B	BAO_0000221	tissue-based format	Homo sapiens	CHEMBL3638178	Blood	None	None	CHEMBL4618	Leukotriene A4 hydrolase	Homo sapiens	SINGLE PROTEIN	CHEMBL1157937	1	Scientific Literature	Bioorg. Med. Chem. Lett.	2010	None
CHEMBL1098819		0	372.51	0	4.13	34	c1ccc(Cc2ccc(OCC3CN(Cc4ccccc4)CCN3)cc2)cc1	IC50						Not Determined						False	CHEMBL1111925	Inhibition of human LTA4H hydrolysis assessed as inhibition of Ca2+ ionophore-stimulated LTB4 formation in human whole blood by ELISA	B	BAO_0000221	tissue-based format	Homo sapiens	CHEMBL3638178	Blood	None	None	CHEMBL4618	Leukotriene A4 hydrolase	Homo sapiens	SINGLE PROTEIN	CHEMBL1157937	1	Scientific Literature	Bioorg. Med. Chem. Lett.	2010	None
CHEMBL117654		0	326.44	0	2.85	8e	CN(CCCOc1ccc(Cc2ccccc2)cc1)CCC(N)=O	IC50	'='	110.0	nM	6.96			UO_0000065					False	CHEMBL701917	Inhibition of human whole blood LTB-4 production (Leukotriene B-4).	F	BAO_0000019	assay format	None	None	None	None	None	CHEMBL4618	Leukotriene A4 hydrolase	Homo sapiens	SINGLE PROTEIN	CHEMBL1135532	1	Scientific Literature	J. Med. Chem.	2002	None
CHEMBL432791		0	363.47	0	3.05	20	c1ccc(Cc2ccc(OCCN3CCC(c4nnn[nH]4)CC3)cc2)cc1	IC50	'='	240.0	nM	6.62			UO_0000065	18.21	0.33	3.57	9.89	False	CHEMBL706183	Inhibition of leukotriene A4 hydrolase in human recombinant assay	B	BAO_0000357	single protein format	None	None	None	None	None	CHEMBL4618	Leukotriene A4 hydrolase	Homo sapiens	SINGLE PROTEIN	CHEMBL1134981	1	Scientific Literature	Bioorg. Med. Chem. Lett.	2002	None
CHEMBL14608		0	281.40	0	3.75	2a	c1ccc(Cc2ccc(OCCN3CCCC3)cc2)cc1	IC50	'='	26.0	nM	7.58			UO_0000065	26.95	0.49	3.84	60.83	True	CHEMBL879999	Inhibitory activity was determined against Leukotriene A4 hydrolase	B	BAO_0000357	single protein format	None	None	None	None	None	CHEMBL4618	Leukotriene A4 hydrolase	Homo sapiens	SINGLE PROTEIN	CHEMBL1133096	1	Scientific Literature	J. Med. Chem.	2000	None
CHEMBL164211		0	311.43	0	3.76	2s	COc1cc(Cc2ccccc2)ccc1OCCN1CCCC1	IC50	'='	24700.0	nM	4.61			UO_0000065	14.79	0.27	0.85	21.23	False	CHEMBL879999	Inhibitory activity was determined against Leukotriene A4 hydrolase	B	BAO_0000357	single protein format	None	None	None	None	None	CHEMBL4618	Leukotriene A4 hydrolase	Homo sapiens	SINGLE PROTEIN	CHEMBL1133096	1	Scientific Literature	J. Med. Chem.	2000	None
CHEMBL561639		0	363.48	0	4.78	18, PDB ID:3FUN	O=C(c1ccc(OC[C@H]2CCCN2)cc1)c1ccc(-c2ccsc2)cc1	IC50	'='	189.0	nM	6.72			UO_0000065	18.50	0.35	1.94	17.54	False	CHEMBL1032964	Inhibition of hydrolase activity of human recombinant LTA4H expressed in Escherichia coli BL21-AI/pRARE assessed as LTB4 formation by tandem quadrupole mass spectrometry	B	BAO_0000019	assay format	Homo sapiens	None	None	None	None	CHEMBL4618	Leukotriene A4 hydrolase	Homo sapiens	SINGLE PROTEIN	CHEMBL1158490	1	Scientific Literature	J. Med. Chem.	2009	None
CHEMBL404923		0	133.15	0	1.87	11, PDB ID:3FUH	Oc1ccc2[nH]ccc2c1	IC50	'>'	2000000.0	nM				UO_0000065					False	CHEMBL1032964	Inhibition of hydrolase activity of human recombinant LTA4H expressed in Escherichia coli BL21-AI/pRARE assessed as LTB4 formation by tandem quadrupole mass spectrometry	B	BAO_0000019	assay format	Homo sapiens	None	None	None	None	CHEMBL4618	Leukotriene A4 hydrolase	Homo sapiens	SINGLE PROTEIN	CHEMBL1158490	1	Scientific Literature	J. Med. Chem.	2009	None
CHEMBL162900		0	329.47	0	3.47	11	[O-][S+](Cc1ccccc1)c1ccc(OCCN2CCCC2)cc1	IC50	'='	24500.0	nM	4.61			UO_0000065					False	CHEMBL841667	Inhibitory activity was determined for LTB4 production in human whole blood.	F	BAO_0000221	tissue-based format	None	CHEMBL3638178	Blood	None	None	CHEMBL4618	Leukotriene A4 hydrolase	Homo sapiens	SINGLE PROTEIN	CHEMBL1133096	1	Scientific Literature	J. Med. Chem.	2000	None
CHEMBL14547		0	330.39	0	3.45	8c	c1ccc(Cc2ccc(OCCn3cncc4ncnc3-4)cc2)cc1	IC50	'='	40.0	nM	7.40			UO_0000065	22.39	0.40	3.95	14.00	False	CHEMBL706182	In vitro inhibition of recombinant human leukotriene A4 hydrolase.	B	BAO_0000357	single protein format	None	None	None	None	None	CHEMBL4618	Leukotriene A4 hydrolase	Homo sapiens	SINGLE PROTEIN	CHEMBL1136655	1	Scientific Literature	Bioorg. Med. Chem. Lett.	2003	None
CHEMBL162829		0	295.43	0	4.06	2u	Cc1cc(Cc2ccccc2)ccc1OCCN1CCCC1	IC50	'>'	3000.0	nM				UO_0000065					False	CHEMBL879999	Inhibitory activity was determined against Leukotriene A4 hydrolase	B	BAO_0000357	single protein format	None	None	None	None	None	CHEMBL4618	Leukotriene A4 hydrolase	Homo sapiens	SINGLE PROTEIN	CHEMBL1133096	1	Scientific Literature	J. Med. Chem.	2000	None
CHEMBL1098532		0	449.62	1	6.10	33	O=C(O)CCCN1CCCC[C@@H]1COc1ccc(Cc2ccc(-c3ccsc3)cc2)cc1	IC50	'='	49.0	nM	7.31			UO_0000065	16.26	0.31	1.21	14.69	False	CHEMBL1111924	Inhibition of human recombinant LTA4H hydrolysis assessed as inhibition of LTB4 formation by LC-MS/MS	B	BAO_0000357	single protein format	Homo sapiens	None	None	None	None	CHEMBL4618	Leukotriene A4 hydrolase	Homo sapiens	SINGLE PROTEIN	CHEMBL1157937	1	Scientific Literature	Bioorg. Med. Chem. Lett.	2010	None
CHEMBL1097151		0	283.37	0	4.00	14	c1ccc(Oc2ccc(OCC3CCCCN3)cc2)cc1	IC50	'='	207.0	nM	6.68			UO_0000065	23.59	0.43	2.68	21.92	False	CHEMBL1111925	Inhibition of human LTA4H hydrolysis assessed as inhibition of Ca2+ ionophore-stimulated LTB4 formation in human whole blood by ELISA	B	BAO_0000221	tissue-based format	Homo sapiens	CHEMBL3638178	Blood	None	None	CHEMBL4618	Leukotriene A4 hydrolase	Homo sapiens	SINGLE PROTEIN	CHEMBL1157937	1	Scientific Literature	Bioorg. Med. Chem. Lett.	2010	None
CHEMBL1098531		0	365.50	1	5.73	32	c1cc(-c2ccc(Oc3ccc(OC[C@@H]4CCCCN4)cc3)cc2)cs1	IC50	'='	1.0	nM	9.00			UO_0000065	24.62	0.47	3.27	29.52	False	CHEMBL1111925	Inhibition of human LTA4H hydrolysis assessed as inhibition of Ca2+ ionophore-stimulated LTB4 formation in human whole blood by ELISA	B	BAO_0000221	tissue-based format	Homo sapiens	CHEMBL3638178	Blood	None	None	CHEMBL4618	Leukotriene A4 hydrolase	Homo sapiens	SINGLE PROTEIN	CHEMBL1157937	1	Scientific Literature	Bioorg. Med. Chem. Lett.	2010	None
CHEMBL483790		0	192.24	0	2.10	7, PDB ID:3FU3	Nc1nc(-c2ccc(O)cc2)cs1	IC50	'>'	1000000.0	nM				UO_0000065					False	CHEMBL1032963	Inhibition of peptidase activity of human recombinant LTA4H expressed in Escherichia coli BL21-AI/pRARE	B	BAO_0000019	assay format	Homo sapiens	None	None	None	None	CHEMBL4618	Leukotriene A4 hydrolase	Homo sapiens	SINGLE PROTEIN	CHEMBL1158490	1	Scientific Literature	J. Med. Chem.	2009	None
CHEMBL2163385		0	329.34	0	4.28	2, AI-204/31730040	O=[N+]([O-])c1ccc(CSc2cc3ccccc3[nH]2)c([N+](=O)[O-])c1	Inhibition	'<'	50.0	%				UO_0000187					False	CHEMBL2167300	Inhibition of epoxide hydrolase activity of human recombinant leukotriene A4 hydrolase expressed in Escherichia coli assessed as LTB4 production at 100 uM by RP-HPLC	B	BAO_0000019	assay format	Homo sapiens	None	None	None	None	CHEMBL4618	Leukotriene A4 hydrolase	Homo sapiens	SINGLE PROTEIN	CHEMBL2163330	1	Scientific Literature	J. Med. Chem.	2012	None
CHEMBL2163382		0	389.36	0	3.87	6, AG-205/11631100	O=C(COC(=O)c1ccc(C(=O)c2ccc([N+](=O)[O-])cc2)cc1)c1ccccc1	Inhibition	'<'	50.0	%				UO_0000187					False	CHEMBL2167300	Inhibition of epoxide hydrolase activity of human recombinant leukotriene A4 hydrolase expressed in Escherichia coli assessed as LTB4 production at 100 uM by RP-HPLC	B	BAO_0000019	assay format	Homo sapiens	None	None	None	None	CHEMBL4618	Leukotriene A4 hydrolase	Homo sapiens	SINGLE PROTEIN	CHEMBL2163330	1	Scientific Literature	J. Med. Chem.	2012	None
CHEMBL431019		0	409.44	0	2.03	6	O=C(C[C@@H](Cc1ccccc1)C(=O)N[C@@H](Cc1c[nH]c2ccccc12)C(=O)O)NO	IC50	'='	10.0	nM	8.00			UO_0000065	19.54	0.36	5.97	6.08	False	CHEMBL706181	Inhibitory activity against recombinant human Leukotriene A4 hydrolase	B	BAO_0000357	single protein format	None	None	None	None	None	CHEMBL4618	Leukotriene A4 hydrolase	Homo sapiens	SINGLE PROTEIN	CHEMBL1128059	1	Scientific Literature	Bioorg. Med. Chem. Lett.	1995	None
CHEMBL555013		0	151.60	0	2.82	12, PDB ID:3FUE	Clc1ccc2[nH]ccc2c1	IC50	'='	1510000.0	nM	2.82			UO_0000065	18.61	0.39	0.00	17.87	False	CHEMBL1032964	Inhibition of hydrolase activity of human recombinant LTA4H expressed in Escherichia coli BL21-AI/pRARE assessed as LTB4 formation by tandem quadrupole mass spectrometry	B	BAO_0000019	assay format	Homo sapiens	None	None	None	None	CHEMBL4618	Leukotriene A4 hydrolase	Homo sapiens	SINGLE PROTEIN	CHEMBL1158490	1	Scientific Literature	J. Med. Chem.	2009	None
CHEMBL479552		0	489.62	1	5.21	4e	CN(CC(=O)Nc1ccc(Oc2ccccc2)cc1)CC(C)(C)CN(C)Cc1ccc(C(=O)O)cc1	IC50	'='	7.0	nM	8.15			UO_0000065	16.66	0.31	2.94	9.93	True	CHEMBL987428	Inhibition of LTA4 hydrolase by hydrolase assay	B	BAO_0000357	single protein format	None	None	None	None	None	CHEMBL4618	Leukotriene A4 hydrolase	Homo sapiens	SINGLE PROTEIN	CHEMBL1155105	1	Scientific Literature	Bioorg. Med. Chem. Lett.	2008	None
CHEMBL519094		0	451.52	0	4.16	2k	CN(CCCN(C)Cc1ccc(C(=O)O)o1)CC(=O)Nc1ccc(Oc2ccccc2)cc1	IC50	'='	28.0	nM	7.55			UO_0000065	16.73	0.31	3.39	7.93	False	CHEMBL987428	Inhibition of LTA4 hydrolase by hydrolase assay	B	BAO_0000357	single protein format	None	None	None	None	None	CHEMBL4618	Leukotriene A4 hydrolase	Homo sapiens	SINGLE PROTEIN	CHEMBL1155105	1	Scientific Literature	Bioorg. Med. Chem. Lett.	2008	None
CHEMBL479387		0	487.60	1	5.10	4o	CN(Cc1ccc(C(=O)O)cc1)CC1CCCCN1CC(=O)Nc1ccc(Oc2ccccc2)cc1	IC50	'='	60.0	nM	7.22			UO_0000065	14.81	0.27	2.12	8.80	False	CHEMBL987429	Inhibition of LTA4 hydrolase by whole blood assay	B	BAO_0000221	tissue-based format	None	CHEMBL3638178	Blood	None	None	CHEMBL4618	Leukotriene A4 hydrolase	Homo sapiens	SINGLE PROTEIN	CHEMBL1155105	1	Scientific Literature	Bioorg. Med. Chem. Lett.	2008	None
CHEMBL518607		0	447.54	0	4.18	4f	CN(CCN(C)Cc1ccc(C(=O)O)cc1)CC(=O)Nc1ccc(Oc2ccccc2)cc1	IC50	'='	140.0	nM	6.85			UO_0000065	15.31	0.28	2.67	8.35	False	CHEMBL987429	Inhibition of LTA4 hydrolase by whole blood assay	B	BAO_0000221	tissue-based format	None	CHEMBL3638178	Blood	None	None	CHEMBL4618	Leukotriene A4 hydrolase	Homo sapiens	SINGLE PROTEIN	CHEMBL1155105	1	Scientific Literature	Bioorg. Med. Chem. Lett.	2008	None
CHEMBL481143		0	427.55	0	3.93	2d	CN(CCCCC(=O)O)CCCN(C)CC(=O)Nc1ccc(Oc2ccccc2)cc1	IC50	'='	230.0	nM	6.64			UO_0000065	15.53	0.29	2.71	8.08	False	CHEMBL987429	Inhibition of LTA4 hydrolase by whole blood assay	B	BAO_0000221	tissue-based format	None	CHEMBL3638178	Blood	None	None	CHEMBL4618	Leukotriene A4 hydrolase	Homo sapiens	SINGLE PROTEIN	CHEMBL1155105	1	Scientific Literature	Bioorg. Med. Chem. Lett.	2008	None
CHEMBL67989		0	315.37	0	1.67	23	COC(=O)[C@@H](O)[C@@H](N)Cc1ccc(OCc2ccccc2)cc1	IC50	'='	20000.0	nM	4.70			UO_0000065	14.90	0.28	3.03	5.75	False	CHEMBL706177	Inhibition of amidase activity of LTA4 hydrolase purified from human leukocytes	B	BAO_0000019	assay format	None	None	None	None	None	CHEMBL4618	Leukotriene A4 hydrolase	Homo sapiens	SINGLE PROTEIN	CHEMBL1126810	1	Scientific Literature	J. Med. Chem.	1993	None
CHEMBL163209		0	288.42	0	3.21	2i	c1csc(Cc2ccc(OCCN3CCCC3)cc2)n1	IC50	'='	69.0	nM	7.16			UO_0000065	24.83	0.49	3.95	28.24	False	CHEMBL879999	Inhibitory activity was determined against Leukotriene A4 hydrolase	B	BAO_0000357	single protein format	None	None	None	None	None	CHEMBL4618	Leukotriene A4 hydrolase	Homo sapiens	SINGLE PROTEIN	CHEMBL1133096	1	Scientific Literature	J. Med. Chem.	2000	None
CHEMBL519264		0	445.52	0	3.93	4g	O=C(CN1CCN(Cc2ccc(C(=O)O)cc2)CC1)Nc1ccc(Oc2ccccc2)cc1	IC50	'='	1000.0	nM	6.00			UO_0000065	13.47	0.25	2.07	7.31	False	CHEMBL987428	Inhibition of LTA4 hydrolase by hydrolase assay	B	BAO_0000357	single protein format	None	None	None	None	None	CHEMBL4618	Leukotriene A4 hydrolase	Homo sapiens	SINGLE PROTEIN	CHEMBL1155105	1	Scientific Literature	Bioorg. Med. Chem. Lett.	2008	None
CHEMBL350833		0	297.40	0	2.99	3g	c1ccc(Cc2ccc(OCCN3CCOCC3)cc2)cc1	IC50	'='	230.0	nM	6.64			UO_0000065	22.32	0.41	3.65	30.59	False	CHEMBL879999	Inhibitory activity was determined against Leukotriene A4 hydrolase	B	BAO_0000357	single protein format	None	None	None	None	None	CHEMBL4618	Leukotriene A4 hydrolase	Homo sapiens	SINGLE PROTEIN	CHEMBL1133096	1	Scientific Literature	J. Med. Chem.	2000	None
CHEMBL352092		0	299.39	0	3.89	2o	Fc1cc(OCCN2CCCC2)ccc1Cc1ccccc1	IC50	'='	1090.0	nM	5.96			UO_0000065					False	CHEMBL841667	Inhibitory activity was determined for LTB4 production in human whole blood.	F	BAO_0000221	tissue-based format	None	CHEMBL3638178	Blood	None	None	CHEMBL4618	Leukotriene A4 hydrolase	Homo sapiens	SINGLE PROTEIN	CHEMBL1133096	1	Scientific Literature	J. Med. Chem.	2000	None
CHEMBL3883516		0	322.45	0	4.01	N2	CCCCCCCC(O)CC(=O)CCc1ccc(O)c(OC)c1	IC50	'>'	100000.0	nM				UO_0000065					False	CHEMBL3877052	Inhibition of recombinant C-terminal His-tagged human LTA4H aminopeptidase activity expressed in Escherichia coli using L-alanine-4-nitro-anilide hydrochloride as substrate preincubated for 20 mins followed by substrate addition	B	BAO_0000019	assay format	Homo sapiens	None	None	None	None	CHEMBL4618	Leukotriene A4 hydrolase	Homo sapiens	SINGLE PROTEIN	CHEMBL3875224	1	Scientific Literature	Bioorg Med Chem	2017	None
CHEMBL3885075		0	334.46	0	4.09	D1	C=CCOc1ccc(CCC(=O)CC(O)CCCCC)cc1OC	IC50	'='	56270.0	nM	4.25			UO_0000065	12.71	0.24	0.16	7.62	False	CHEMBL3877052	Inhibition of recombinant C-terminal His-tagged human LTA4H aminopeptidase activity expressed in Escherichia coli using L-alanine-4-nitro-anilide hydrochloride as substrate preincubated for 20 mins followed by substrate addition	B	BAO_0000019	assay format	Homo sapiens	None	None	None	None	CHEMBL4618	Leukotriene A4 hydrolase	Homo sapiens	SINGLE PROTEIN	CHEMBL3875224	1	Scientific Literature	Bioorg Med Chem	2017	None
CHEMBL25948	SHOGAOL	0	276.38	0	4.04	D7	CCCCC/C=C/C(=O)CCc1ccc(O)c(OC)c1	IC50	'='	12540.0	nM	4.90			UO_0000065	17.74	0.33	0.86	10.53	False	CHEMBL3877052	Inhibition of recombinant C-terminal His-tagged human LTA4H aminopeptidase activity expressed in Escherichia coli using L-alanine-4-nitro-anilide hydrochloride as substrate preincubated for 20 mins followed by substrate addition	B	BAO_0000019	assay format	Homo sapiens	None	None	None	None	CHEMBL4618	Leukotriene A4 hydrolase	Homo sapiens	SINGLE PROTEIN	CHEMBL3875224	1	Scientific Literature	Bioorg Med Chem	2017	None
CHEMBL3884151		0	586.77	2	6.45	D9	CCCCCC(O)CC(=O)CCc1cc(OC)c(O)c(-c2cc(CCC(=O)CC(O)CCCCC)cc(OC)c2O)c1	IC50	'='	77820.0	nM	4.11			UO_0000065	7.00	0.13	-2.34	3.08	False	CHEMBL3877053	Inhibition of recombinant C-terminal His-tagged human LTA4H epoxide hydrolase activity expressed in Escherichia coli assessed as reduction in LTB4 production using LTA4 as substrate preincubated for 20 mins followed by substrate addition measured after 30 mins by enzyme immunoassay	B	BAO_0000019	assay format	Homo sapiens	None	None	None	None	CHEMBL4618	Leukotriene A4 hydrolase	Homo sapiens	SINGLE PROTEIN	CHEMBL3875224	1	Scientific Literature	Bioorg Med Chem	2017	None
CHEMBL162424		0	283.37	0	3.95	4a	c1ccc(Oc2ccc(OCCN3CCCC3)cc2)cc1	IC50	'='	30.0	nM	7.52			UO_0000065	26.55	0.49	3.57	34.67	True	CHEMBL879999	Inhibitory activity was determined against Leukotriene A4 hydrolase	B	BAO_0000357	single protein format	None	None	None	None	None	CHEMBL4618	Leukotriene A4 hydrolase	Homo sapiens	SINGLE PROTEIN	CHEMBL1133096	1	Scientific Literature	J. Med. Chem.	2000	None
CHEMBL351182		0	307.44	0	4.43	18	c1ccc([C@@H]2C[C@H]2c2ccc(OCCN3CCCC3)cc2)cc1	IC50	'>'	25000.0	nM				UO_0000065					False	CHEMBL879999	Inhibitory activity was determined against Leukotriene A4 hydrolase	B	BAO_0000357	single protein format	None	None	None	None	None	CHEMBL4618	Leukotriene A4 hydrolase	Homo sapiens	SINGLE PROTEIN	CHEMBL1133096	1	Scientific Literature	J. Med. Chem.	2000	None
CHEMBL3883516		0	322.45	0	4.01	N2	CCCCCCCC(O)CC(=O)CCc1ccc(O)c(OC)c1	IC50	'>'	100000.0	nM				UO_0000065					False	CHEMBL3877053	Inhibition of recombinant C-terminal His-tagged human LTA4H epoxide hydrolase activity expressed in Escherichia coli assessed as reduction in LTB4 production using LTA4 as substrate preincubated for 20 mins followed by substrate addition measured after 30 mins by enzyme immunoassay	B	BAO_0000019	assay format	Homo sapiens	None	None	None	None	CHEMBL4618	Leukotriene A4 hydrolase	Homo sapiens	SINGLE PROTEIN	CHEMBL3875224	1	Scientific Literature	Bioorg Med Chem	2017	None
CHEMBL478549		0	286.33	0	1.01	8b	NC(=O)[C@@H](N)CCC(=O)Nc1ccc(-n2cccc2)cc1	IC50	'='	9700.0	nM	5.01			UO_0000065	17.51	0.33	4.00	4.86	False	CHEMBL980376	Inhibition of human recombinant LTA4-h by peptidase assay	B	BAO_0000357	single protein format	Homo sapiens	None	None	None	None	CHEMBL4618	Leukotriene A4 hydrolase	Homo sapiens	SINGLE PROTEIN	CHEMBL1157198	1	Scientific Literature	Bioorg. Med. Chem.	2008	None
CHEMBL479215		0	415.54	0	3.75	12f	Nc1nnc(SC[C@@H](N)CCC(=O)Nc2ccc(Oc3ccccc3)cc2)s1	IC50	'='	350.0	nM	6.46			UO_0000065	15.54	0.31	2.71	5.56	False	CHEMBL980376	Inhibition of human recombinant LTA4-h by peptidase assay	B	BAO_0000357	single protein format	Homo sapiens	None	None	None	None	CHEMBL4618	Leukotriene A4 hydrolase	Homo sapiens	SINGLE PROTEIN	CHEMBL1157198	1	Scientific Literature	Bioorg. Med. Chem.	2008	None
CHEMBL326507		0	327.42	0	3.50	10b	O=C(O)CCNCCCCOc1ccc(Cc2ccccc2)cc1	IC50	'='	490.0	nM	6.31			UO_0000065					False	CHEMBL701917	Inhibition of human whole blood LTB-4 production (Leukotriene B-4).	F	BAO_0000019	assay format	None	None	None	None	None	CHEMBL4618	Leukotriene A4 hydrolase	Homo sapiens	SINGLE PROTEIN	CHEMBL1135532	1	Scientific Literature	J. Med. Chem.	2002	None
CHEMBL480145		0	473.57	0	4.71	4j	CN(CC(=O)Nc1ccc(Oc2ccccc2)cc1)C1CCN(Cc2ccc(C(=O)O)cc2)CC1	IC50	'='	60.0	nM	7.22			UO_0000065	15.25	0.28	2.51	8.80	True	CHEMBL987428	Inhibition of LTA4 hydrolase by hydrolase assay	B	BAO_0000357	single protein format	None	None	None	None	None	CHEMBL4618	Leukotriene A4 hydrolase	Homo sapiens	SINGLE PROTEIN	CHEMBL1155105	1	Scientific Literature	Bioorg. Med. Chem. Lett.	2008	None
CHEMBL480125		0	540.46	2	5.33	2j	CN(CCCN(C)Cc1ccc(C(=O)O)c(Br)c1)CC(=O)Nc1ccc(Oc2ccccc2)cc1	IC50	'='	10.0	nM	8.00			UO_0000065	14.80	0.31	2.67	9.74	False	CHEMBL987428	Inhibition of LTA4 hydrolase by hydrolase assay	B	BAO_0000357	single protein format	None	None	None	None	None	CHEMBL4618	Leukotriene A4 hydrolase	Homo sapiens	SINGLE PROTEIN	CHEMBL1155105	1	Scientific Literature	Bioorg. Med. Chem. Lett.	2008	None
CHEMBL481489		0	459.55	0	4.32	4t	CN(CC(=O)Nc1ccc(Oc2ccccc2)cc1)C1CCN(Cc2ccc(C(=O)O)cc2)C1	IC50	'='	180.0	nM	6.75			UO_0000065	14.68	0.27	2.42	8.21	False	CHEMBL987429	Inhibition of LTA4 hydrolase by whole blood assay	B	BAO_0000221	tissue-based format	None	CHEMBL3638178	Blood	None	None	CHEMBL4618	Leukotriene A4 hydrolase	Homo sapiens	SINGLE PROTEIN	CHEMBL1155105	1	Scientific Literature	Bioorg. Med. Chem. Lett.	2008	None
CHEMBL480719		0	473.57	0	4.71	4q	CN(CC(=O)Nc1ccc(Oc2ccccc2)cc1)C[C@H]1CCCN1Cc1ccc(C(=O)O)cc1	IC50	'='	30.0	nM	7.52			UO_0000065	15.89	0.29	2.81	9.16	False	CHEMBL987429	Inhibition of LTA4 hydrolase by whole blood assay	B	BAO_0000221	tissue-based format	None	CHEMBL3638178	Blood	None	None	CHEMBL4618	Leukotriene A4 hydrolase	Homo sapiens	SINGLE PROTEIN	CHEMBL1155105	1	Scientific Literature	Bioorg. Med. Chem. Lett.	2008	None
CHEMBL520254		0	457.53	0	4.07	4i	O=C(CN1CC2CC1CN2Cc1ccc(C(=O)O)cc1)Nc1ccc(Oc2ccccc2)cc1	IC50	'='	240.0	nM	6.62			UO_0000065	14.47	0.27	2.55	8.06	False	CHEMBL987429	Inhibition of LTA4 hydrolase by whole blood assay	B	BAO_0000221	tissue-based format	None	CHEMBL3638178	Blood	None	None	CHEMBL4618	Leukotriene A4 hydrolase	Homo sapiens	SINGLE PROTEIN	CHEMBL1155105	1	Scientific Literature	Bioorg. Med. Chem. Lett.	2008	None
CHEMBL519264		0	445.52	0	3.93	4g	O=C(CN1CCN(Cc2ccc(C(=O)O)cc2)CC1)Nc1ccc(Oc2ccccc2)cc1	IC50	'>'	1000.0	nM				UO_0000065					False	CHEMBL987429	Inhibition of LTA4 hydrolase by whole blood assay	B	BAO_0000221	tissue-based format	None	CHEMBL3638178	Blood	None	None	CHEMBL4618	Leukotriene A4 hydrolase	Homo sapiens	SINGLE PROTEIN	CHEMBL1155105	1	Scientific Literature	Bioorg. Med. Chem. Lett.	2008	None
CHEMBL482253		0	447.54	0	4.23	4c	CN(CCCNCc1ccc(C(=O)O)cc1)CC(=O)Nc1ccc(Oc2ccccc2)cc1	IC50	'='	420.0	nM	6.38			UO_0000065	14.25	0.26	2.15	7.02	False	CHEMBL987429	Inhibition of LTA4 hydrolase by whole blood assay	B	BAO_0000221	tissue-based format	None	CHEMBL3638178	Blood	None	None	CHEMBL4618	Leukotriene A4 hydrolase	Homo sapiens	SINGLE PROTEIN	CHEMBL1155105	1	Scientific Literature	Bioorg. Med. Chem. Lett.	2008	None
CHEMBL470754		0	505.62	1	3.89	3e	CN(CCCN(C)Cc1ccc(C(=O)O)cc1)CC(=O)Nc1ccc(OCC(O)c2ccccc2)cc1	IC50	'='	210.0	nM	6.68			UO_0000065	13.21	0.25	2.79	6.53	False	CHEMBL987429	Inhibition of LTA4 hydrolase by whole blood assay	B	BAO_0000221	tissue-based format	None	CHEMBL3638178	Blood	None	None	CHEMBL4618	Leukotriene A4 hydrolase	Homo sapiens	SINGLE PROTEIN	CHEMBL1155105	1	Scientific Literature	Bioorg. Med. Chem. Lett.	2008	None
CHEMBL481675		0	479.55	0	4.71	3a	CN(CCCN(C)Cc1ccc(C(=O)O)cc1)CC(=O)Nc1ccc(Oc2ccccc2F)cc1	IC50	'='	230.0	nM	6.64			UO_0000065	13.84	0.26	1.93	8.08	False	CHEMBL987429	Inhibition of LTA4 hydrolase by whole blood assay	B	BAO_0000221	tissue-based format	None	CHEMBL3638178	Blood	None	None	CHEMBL4618	Leukotriene A4 hydrolase	Homo sapiens	SINGLE PROTEIN	CHEMBL1155105	1	Scientific Literature	Bioorg. Med. Chem. Lett.	2008	None
CHEMBL519094		0	451.52	0	4.16	2k	CN(CCCN(C)Cc1ccc(C(=O)O)o1)CC(=O)Nc1ccc(Oc2ccccc2)cc1	IC50	'='	440.0	nM	6.36			UO_0000065	14.08	0.26	2.20	6.67	False	CHEMBL987429	Inhibition of LTA4 hydrolase by whole blood assay	B	BAO_0000221	tissue-based format	None	CHEMBL3638178	Blood	None	None	CHEMBL4618	Leukotriene A4 hydrolase	Homo sapiens	SINGLE PROTEIN	CHEMBL1155105	1	Scientific Literature	Bioorg. Med. Chem. Lett.	2008	None
CHEMBL119683		0	404.53	0	2.44	8g	CN(CCCOc1ccc(Cc2ccccc2)cc1)CCC(=O)NS(C)(=O)=O	IC50	'='	70.0	nM	7.16			UO_0000065					False	CHEMBL701917	Inhibition of human whole blood LTB-4 production (Leukotriene B-4).	F	BAO_0000019	assay format	None	None	None	None	None	CHEMBL4618	Leukotriene A4 hydrolase	Homo sapiens	SINGLE PROTEIN	CHEMBL1135532	1	Scientific Literature	J. Med. Chem.	2002	None
CHEMBL115857		0	355.48	0	3.93	8c	CCOC(=O)CCN(C)CCCOc1ccc(Cc2ccccc2)cc1	IC50	'='	110.0	nM	6.96			UO_0000065					False	CHEMBL701917	Inhibition of human whole blood LTB-4 production (Leukotriene B-4).	F	BAO_0000019	assay format	None	None	None	None	None	CHEMBL4618	Leukotriene A4 hydrolase	Homo sapiens	SINGLE PROTEIN	CHEMBL1135532	1	Scientific Literature	J. Med. Chem.	2002	None
CHEMBL119240		0	313.40	0	2.81	4a	COC(=O)CCNCCOc1ccc(Cc2ccccc2)cc1	IC50	'='	590.0	nM	6.23			UO_0000065					False	CHEMBL701917	Inhibition of human whole blood LTB-4 production (Leukotriene B-4).	F	BAO_0000019	assay format	None	None	None	None	None	CHEMBL4618	Leukotriene A4 hydrolase	Homo sapiens	SINGLE PROTEIN	CHEMBL1135532	1	Scientific Literature	J. Med. Chem.	2002	None
CHEMBL2316059		0	424.93	0	4.92	4f	Cl.NCCc1c[nH]c2ccc(OCCOc3ccc(Oc4ccccc4)cc3)cc12	IC50	'='	1300.0	nM	5.89			UO_0000065	15.15	0.28	0.97	8.47	False	CHEMBL2320182	Inhibition of human LTA4H aminopeptidase activity using Ala-p-nitroanilide as substrate incubated for 2 mins prior to substrate addition measured for 15 mins by spectrophotometric analysis	B	BAO_0000357	single protein format	Homo sapiens	None	None	None	None	CHEMBL4618	Leukotriene A4 hydrolase	Homo sapiens	SINGLE PROTEIN	CHEMBL2311505	1	Scientific Literature	Eur. J. Med. Chem.	2013	None
CHEMBL323686		0	466.60	0	3.87	8h	CN(CCCOc1ccc(Cc2ccccc2)cc1)CCC(=O)NS(=O)(=O)c1ccccc1	IC50	'='	1.0	nM	9.00			UO_0000065	19.29	0.37	5.13	11.89	False	CHEMBL706180	Inhibition of human leukotriene A4 hydrolase (LTA-4).	B	BAO_0000357	single protein format	None	None	None	None	None	CHEMBL4618	Leukotriene A4 hydrolase	Homo sapiens	SINGLE PROTEIN	CHEMBL1135532	1	Scientific Literature	J. Med. Chem.	2002	None
CHEMBL119814		0	355.48	0	3.98	10a	CCOC(=O)CCNCCCCOc1ccc(Cc2ccccc2)cc1	IC50	'='	76.0	nM	7.12			UO_0000065					False	CHEMBL701917	Inhibition of human whole blood LTB-4 production (Leukotriene B-4).	F	BAO_0000019	assay format	None	None	None	None	None	CHEMBL4618	Leukotriene A4 hydrolase	Homo sapiens	SINGLE PROTEIN	CHEMBL1135532	1	Scientific Literature	J. Med. Chem.	2002	None
CHEMBL2316069		0	352.87	0	4.40	4b	Cl.NCCc1c[nH]c2ccc(OCc3ccc4ccccc4c3)cc12	IC50	'='	8700.0	nM	5.06			UO_0000065	15.99	0.29	0.66	9.91	False	CHEMBL2320182	Inhibition of human LTA4H aminopeptidase activity using Ala-p-nitroanilide as substrate incubated for 2 mins prior to substrate addition measured for 15 mins by spectrophotometric analysis	B	BAO_0000357	single protein format	Homo sapiens	None	None	None	None	CHEMBL4618	Leukotriene A4 hydrolase	Homo sapiens	SINGLE PROTEIN	CHEMBL2311505	1	Scientific Literature	Eur. J. Med. Chem.	2013	None
CHEMBL350586		0	319.45	0	4.31	3k	C1=CC2CCC1CN2CCOc1ccc(Cc2ccccc2)cc1	IC50	'='	100.0	nM	7.00			UO_0000065	21.91	0.40	2.69	56.13	False	CHEMBL879999	Inhibitory activity was determined against Leukotriene A4 hydrolase	B	BAO_0000357	single protein format	None	None	None	None	None	CHEMBL4618	Leukotriene A4 hydrolase	Homo sapiens	SINGLE PROTEIN	CHEMBL1133096	1	Scientific Literature	J. Med. Chem.	2000	None
CHEMBL163428		0	310.44	0	2.90	3i	CN1CCN(CCOc2ccc(Cc3ccccc3)cc2)CC1	IC50	'='	190.0	nM	6.72			UO_0000065	21.65	0.40	3.82	42.78	False	CHEMBL879999	Inhibitory activity was determined against Leukotriene A4 hydrolase	B	BAO_0000357	single protein format	None	None	None	None	None	CHEMBL4618	Leukotriene A4 hydrolase	Homo sapiens	SINGLE PROTEIN	CHEMBL1133096	1	Scientific Literature	J. Med. Chem.	2000	None
CHEMBL1098790		0	403.91	1	5.23	27	O=C(O)CCCN1CCCC[C@H]1COc1ccc(Oc2ccc(Cl)cc2)cc1	IC50	'='	106.0	nM	6.97			UO_0000065	17.27	0.34	1.74	11.82	False	CHEMBL1111924	Inhibition of human recombinant LTA4H hydrolysis assessed as inhibition of LTB4 formation by LC-MS/MS	B	BAO_0000357	single protein format	Homo sapiens	None	None	None	None	CHEMBL4618	Leukotriene A4 hydrolase	Homo sapiens	SINGLE PROTEIN	CHEMBL1157937	1	Scientific Literature	Bioorg. Med. Chem. Lett.	2010	None
CHEMBL114654		0	339.44	0	3.45	15	O=C(O)C1CCN(CCOc2ccc(Cc3ccccc3)cc2)CC1	IC50	'='	280.0	nM	6.55			UO_0000065	19.30	0.36	3.10	13.17	False	CHEMBL706183	Inhibition of leukotriene A4 hydrolase in human recombinant assay	B	BAO_0000357	single protein format	None	None	None	None	None	CHEMBL4618	Leukotriene A4 hydrolase	Homo sapiens	SINGLE PROTEIN	CHEMBL1134981	1	Scientific Literature	Bioorg. Med. Chem. Lett.	2002	None
CHEMBL12996		0	251.29	0	1.91	L-Leu-p-nitroanilide	CC(C)C[C@H](N)C(=O)Nc1ccc([N+](=O)[O-])cc1	k cat	'='	1.5	s-1									False	CHEMBL703860	Kinetic parameter kcat against LTA4 hydrolase purified from human leukocytes	B	BAO_0000019	assay format	None	None	None	None	None	CHEMBL4618	Leukotriene A4 hydrolase	Homo sapiens	SINGLE PROTEIN	CHEMBL1126810	1	Scientific Literature	J. Med. Chem.	1993	None
CHEMBL12996		0	251.29	0	1.91	L-Leu-p-nitroanilide	CC(C)C[C@H](N)C(=O)Nc1ccc([N+](=O)[O-])cc1	Vmax	'='	135.0	nM min-1 mg-1									False	CHEMBL703856	Kinetic parameter Vmax against LTA4 hydrolase purified from human leukocytes was determined	B	BAO_0000019	assay format	None	None	None	None	None	CHEMBL4618	Leukotriene A4 hydrolase	Homo sapiens	SINGLE PROTEIN	CHEMBL1126810	1	Scientific Literature	J. Med. Chem.	1993	None
CHEMBL69439	LEUKOTRIENE A4	0	318.46	1	5.20	LTA4	CCCCC/C=C\C/C=C\C=C\C=C\[C@@H]1O[C@H]1CCCC(=O)O	Vmax	'='	572.0	nM min-1 mg-1									False	CHEMBL703856	Kinetic parameter Vmax against LTA4 hydrolase purified from human leukocytes was determined	B	BAO_0000019	assay format	None	None	None	None	None	CHEMBL4618	Leukotriene A4 hydrolase	Homo sapiens	SINGLE PROTEIN	CHEMBL1126810	1	Scientific Literature	J. Med. Chem.	1993	None
CHEMBL2313264		0	419.51	0	4.64	31	CC(=O)N1C[C@@H]2C[C@H]1CN2Cc1coc2cc(Oc3nc4ccccc4s3)ccc12	IC50	'='	34.0	nM	7.47			UO_0000065	17.80	0.34	2.83	12.70	False	CHEMBL2320478	Inhibition of recombinant human LTA4H expressed in Sf9 cells using LTA4 as substrate incubated for 10 mins prior to substrate addition measured after 10 to 30 mins by enzyme immunoassay	B	BAO_0000219	cell-based format	Homo sapiens	None	None	Sf9	None	CHEMBL4618	Leukotriene A4 hydrolase	Homo sapiens	SINGLE PROTEIN	CHEMBL2311532	1	Scientific Literature	Bioorg. Med. Chem. Lett.	2013	CHEMBL3308860
CHEMBL114494		0	325.45	0	3.36	23	OCC1CCN(CCOc2ccc(Cc3ccccc3)cc2)CC1	IC50	'='	52.0	nM	7.28			UO_0000065	22.38	0.41	3.92	22.28	False	CHEMBL706183	Inhibition of leukotriene A4 hydrolase in human recombinant assay	B	BAO_0000357	single protein format	None	None	None	None	None	CHEMBL4618	Leukotriene A4 hydrolase	Homo sapiens	SINGLE PROTEIN	CHEMBL1134981	1	Scientific Literature	Bioorg. Med. Chem. Lett.	2002	None
CHEMBL2313267		0	420.49	0	4.03	34	CC(=O)N1CC2CC1CN2Cc1cc2cc(Oc3nc4cnccc4s3)ccc2o1	IC50	'='	340.0	nM	6.47			UO_0000065	15.38	0.29	2.44	9.02	False	CHEMBL2320478	Inhibition of recombinant human LTA4H expressed in Sf9 cells using LTA4 as substrate incubated for 10 mins prior to substrate addition measured after 10 to 30 mins by enzyme immunoassay	B	BAO_0000219	cell-based format	Homo sapiens	None	None	Sf9	None	CHEMBL4618	Leukotriene A4 hydrolase	Homo sapiens	SINGLE PROTEIN	CHEMBL2311532	1	Scientific Literature	Bioorg. Med. Chem. Lett.	2013	CHEMBL3308860
CHEMBL2313571		0	448.55	0	4.82	28	O=C1CCCN1C1CCN(Cc2coc3cc(Oc4nc5ncccc5s4)ccc23)CC1	IC50	'='	3.0	nM	8.52			UO_0000065	19.00	0.36	3.70	11.89	False	CHEMBL2320478	Inhibition of recombinant human LTA4H expressed in Sf9 cells using LTA4 as substrate incubated for 10 mins prior to substrate addition measured after 10 to 30 mins by enzyme immunoassay	B	BAO_0000219	cell-based format	Homo sapiens	None	None	Sf9	None	CHEMBL4618	Leukotriene A4 hydrolase	Homo sapiens	SINGLE PROTEIN	CHEMBL2311532	1	Scientific Literature	Bioorg. Med. Chem. Lett.	2013	CHEMBL3308860
CHEMBL325224		0	363.48	0	2.87	8i	CN(CCCOc1ccc(Cc2ccccc2)cc1)CCS(=O)(=O)O	IC50	'='	5200.0	nM	5.28			UO_0000065					False	CHEMBL701917	Inhibition of human whole blood LTB-4 production (Leukotriene B-4).	F	BAO_0000019	assay format	None	None	None	None	None	CHEMBL4618	Leukotriene A4 hydrolase	Homo sapiens	SINGLE PROTEIN	CHEMBL1135532	1	Scientific Literature	J. Med. Chem.	2002	None
CHEMBL119024		0	341.45	0	3.59	5a	CCOC(=O)CCCNCCOc1ccc(Cc2ccccc2)cc1	IC50	'='	3700.0	nM	5.43			UO_0000065	15.91	0.30	1.84	11.42	False	CHEMBL706180	Inhibition of human leukotriene A4 hydrolase (LTA-4).	B	BAO_0000357	single protein format	None	None	None	None	None	CHEMBL4618	Leukotriene A4 hydrolase	Homo sapiens	SINGLE PROTEIN	CHEMBL1135532	1	Scientific Literature	J. Med. Chem.	2002	None
CHEMBL119529		0	347.39	0	3.79	14d	CN(CCCOc1ccc(Oc2ccc(F)cc2)cc1)CCC(=O)O	IC50	'='	210.0	nM	6.68			UO_0000065					False	CHEMBL701917	Inhibition of human whole blood LTB-4 production (Leukotriene B-4).	F	BAO_0000019	assay format	None	None	None	None	None	CHEMBL4618	Leukotriene A4 hydrolase	Homo sapiens	SINGLE PROTEIN	CHEMBL1135532	1	Scientific Literature	J. Med. Chem.	2002	None
CHEMBL3921982		0	257.33	0	3.42	RB202	CN(C)CCOc1ccc(Oc2ccccc2)cc1	Kd	'='	60.0	nM	7.22			UO_0000065	28.06	0.52	3.80	33.28	False	CHEMBL3861349	Binding affinity to human C-terminal his6-tagged/N-terminal T7 gene leader sequence-tagged LTA4H at 15 degC by ITC method	B	BAO_0000357	single protein format	Homo sapiens	None	None	None	None	CHEMBL4618	Leukotriene A4 hydrolase	Homo sapiens	SINGLE PROTEIN	CHEMBL3860073	1	Scientific Literature	Bioorg Med Chem	2016	None
CHEMBL3883608		0	266.37	0	3.98	ARM1	Nc1nc(-c2ccc(Cc3ccccc3)cc2)cs1	Kd	'='	130.0	nM	6.89			UO_0000065	25.85	0.49	2.91	17.70	False	CHEMBL3861349	Binding affinity to human C-terminal his6-tagged/N-terminal T7 gene leader sequence-tagged LTA4H at 15 degC by ITC method	B	BAO_0000357	single protein format	Homo sapiens	None	None	None	None	CHEMBL4618	Leukotriene A4 hydrolase	Homo sapiens	SINGLE PROTEIN	CHEMBL3860073	1	Scientific Literature	Bioorg Med Chem	2016	None
CHEMBL112671		0	327.42	0	3.45	SC57461A	CN(CCCOc1ccc(Cc2ccccc2)cc1)CCC(=O)O	Delta Tm	'='	5.4	degrees C				UO_0000027					False	CHEMBL3861347	Binding affinity to human C-terminal His6-tagged/N-terminal T7 gene leader sequence-tagged LTA4H assessed as change in melting temperature at 500 uM by sypro orange dye based differential scanning fluorimetric analysis	B	BAO_0000357	single protein format	Homo sapiens	None	None	None	None	CHEMBL4618	Leukotriene A4 hydrolase	Homo sapiens	SINGLE PROTEIN	CHEMBL3860073	1	Scientific Literature	Bioorg Med Chem	2016	None
CHEMBL1560	CAPTOPRIL	4	217.29	0	0.63	Captopril	C[C@H](CS)C(=O)N1CCC[C@H]1C(=O)O	Delta Tm	'='	1.5	degrees C				UO_0000027					False	CHEMBL3861347	Binding affinity to human C-terminal His6-tagged/N-terminal T7 gene leader sequence-tagged LTA4H assessed as change in melting temperature at 500 uM by sypro orange dye based differential scanning fluorimetric analysis	B	BAO_0000357	single protein format	Homo sapiens	None	None	None	None	CHEMBL4618	Leukotriene A4 hydrolase	Homo sapiens	SINGLE PROTEIN	CHEMBL3860073	1	Scientific Literature	Bioorg Med Chem	2016	None
CHEMBL1560	CAPTOPRIL	4	217.29	0	0.63	Captopril	C[C@H](CS)C(=O)N1CCC[C@H]1C(=O)O	IC50	'='	3600.0	nM	5.44			UO_0000065	25.05	0.53	4.81	9.45	False	CHEMBL3861345	Inhibition of human C-terminal his6-tagged/N-terminal T7 gene leader sequence-tagged LTA4H using L-arginine-7-amino-4-Methylcoumarine as substrate preincubated for 30 mins followed by substrate addition measured for 30 mins by fluorescence assay	B	BAO_0000357	single protein format	Homo sapiens	None	None	None	None	CHEMBL4618	Leukotriene A4 hydrolase	Homo sapiens	SINGLE PROTEIN	CHEMBL3860073	1	Scientific Literature	Bioorg Med Chem	2016	None
CHEMBL3883608		0	266.37	0	3.98	ARM1	Nc1nc(-c2ccc(Cc3ccccc3)cc2)cs1	Kd	'='	220.0	nM	6.66			UO_0000065	24.99	0.48	2.68	17.11	False	CHEMBL3861351	Binding affinity to human C-terminal his6-tagged/N-terminal T7 gene leader sequence-tagged LTA4H at 35 degC by ITC method	B	BAO_0000357	single protein format	Homo sapiens	None	None	None	None	CHEMBL4618	Leukotriene A4 hydrolase	Homo sapiens	SINGLE PROTEIN	CHEMBL3860073	1	Scientific Literature	Bioorg Med Chem	2016	None
CHEMBL3883608		0	266.37	0	3.98	ARM1	Nc1nc(-c2ccc(Cc3ccccc3)cc2)cs1	Kd	'='	310.0	nM	6.51			UO_0000065	24.43	0.47	2.53	16.73	False	CHEMBL3861350	Binding affinity to human C-terminal his6-tagged/N-terminal T7 gene leader sequence-tagged LTA4H at 25 degC by ITC method	B	BAO_0000357	single protein format	Homo sapiens	None	None	None	None	CHEMBL4618	Leukotriene A4 hydrolase	Homo sapiens	SINGLE PROTEIN	CHEMBL3860073	1	Scientific Literature	Bioorg Med Chem	2016	None
CHEMBL108798		0	302.44	0	4.92	3b	O=C(O)CCCCCCc1cc(Cc2ccccc2)cs1	Inhibition	'='	70.0	%				UO_0000187					False	CHEMBL706660	Tested for 50% inhibition of LTA4 hydrolase at 2*10e-5M concentration in porcine leukocyte homogenates	B	BAO_0000019	assay format	None	None	None	None	None	CHEMBL4618	Leukotriene A4 hydrolase	Homo sapiens	SINGLE PROTEIN	CHEMBL1126193	1	Scientific Literature	J. Med. Chem.	1992	None
CHEMBL163478		0	255.36	0	3.22	3b	CN(C)CCOc1ccc(Cc2ccccc2)cc1	IC50	'='	6.0	nM	8.22			UO_0000065	32.20	0.59	5.00	65.93	False	CHEMBL879999	Inhibitory activity was determined against Leukotriene A4 hydrolase	B	BAO_0000357	single protein format	None	None	None	None	None	CHEMBL4618	Leukotriene A4 hydrolase	Homo sapiens	SINGLE PROTEIN	CHEMBL1133096	1	Scientific Literature	J. Med. Chem.	2000	None
CHEMBL163428		0	310.44	0	2.90	3i	CN1CCN(CCOc2ccc(Cc3ccccc3)cc2)CC1	IC50	'='	1650.0	nM	5.78			UO_0000065					False	CHEMBL841667	Inhibitory activity was determined for LTB4 production in human whole blood.	F	BAO_0000221	tissue-based format	None	CHEMBL3638178	Blood	None	None	CHEMBL4618	Leukotriene A4 hydrolase	Homo sapiens	SINGLE PROTEIN	CHEMBL1133096	1	Scientific Literature	J. Med. Chem.	2000	None
CHEMBL162439		0	296.41	0	3.77	14	c1ccc(CNc2ccc(OCCN3CCCC3)cc2)cc1	IC50	'='	420.0	nM	6.38			UO_0000065					False	CHEMBL841667	Inhibitory activity was determined for LTB4 production in human whole blood.	F	BAO_0000221	tissue-based format	None	CHEMBL3638178	Blood	None	None	CHEMBL4618	Leukotriene A4 hydrolase	Homo sapiens	SINGLE PROTEIN	CHEMBL1133096	1	Scientific Literature	J. Med. Chem.	2000	None
CHEMBL159808		0	287.45	0	4.28	28	c1cc(OCCN2CCCC2)ccc1CC1CCCCC1	IC50	'='	40.0	nM	7.40			UO_0000065	25.74	0.48	3.12	59.33	False	CHEMBL879999	Inhibitory activity was determined against Leukotriene A4 hydrolase	B	BAO_0000357	single protein format	None	None	None	None	None	CHEMBL4618	Leukotriene A4 hydrolase	Homo sapiens	SINGLE PROTEIN	CHEMBL1133096	1	Scientific Literature	J. Med. Chem.	2000	None
CHEMBL109015		0	364.94	1	6.15	2d	O=C(O)CCCCCCc1csc(CCCc2ccc(Cl)cc2)c1	Inhibition	'='	73.0	%				UO_0000187					False	CHEMBL706661	Tested for Percentage inhibition of LTA4 hydrolase at 2*10e-5M concentration in porcine leukocyte homogenates	B	BAO_0000019	assay format	None	None	None	None	None	CHEMBL4618	Leukotriene A4 hydrolase	Homo sapiens	SINGLE PROTEIN	CHEMBL1126193	1	Scientific Literature	J. Med. Chem.	1992	None
CHEMBL70920		0	324.45	0	1.47	12	CC(C)C[C@H](NC(=O)C(S)C(N)Cc1ccccc1)C(=O)O	IC50	'>'	250000.0	nM		Outside typical range		UO_0000065					False	CHEMBL706177	Inhibition of amidase activity of LTA4 hydrolase purified from human leukocytes	B	BAO_0000019	assay format	None	None	None	None	None	CHEMBL4618	Leukotriene A4 hydrolase	Homo sapiens	SINGLE PROTEIN	CHEMBL1126810	1	Scientific Literature	J. Med. Chem.	1993	None
CHEMBL14739		0	329.40	0	4.05	6c	c1ccc(Cc2ccc(OCCn3cccc4ncnc3-4)cc2)cc1	IC50	'='	140.0	nM	6.85			UO_0000065	20.81	0.37	2.80	17.16	False	CHEMBL706182	In vitro inhibition of recombinant human leukotriene A4 hydrolase.	B	BAO_0000357	single protein format	None	None	None	None	None	CHEMBL4618	Leukotriene A4 hydrolase	Homo sapiens	SINGLE PROTEIN	CHEMBL1136655	1	Scientific Literature	Bioorg. Med. Chem. Lett.	2003	None
CHEMBL352092		0	299.39	0	3.89	2o	Fc1cc(OCCN2CCCC2)ccc1Cc1ccccc1	IC50	'='	53.0	nM	7.28			UO_0000065	24.30	0.45	3.39	58.35	False	CHEMBL879999	Inhibitory activity was determined against Leukotriene A4 hydrolase	B	BAO_0000357	single protein format	None	None	None	None	None	CHEMBL4618	Leukotriene A4 hydrolase	Homo sapiens	SINGLE PROTEIN	CHEMBL1133096	1	Scientific Literature	J. Med. Chem.	2000	None
CHEMBL163822		0	308.43	0	2.70	3l	c1ccc(Cc2ccc(OCCN3CC4CC3CN4)cc2)cc1	IC50	'='	17.0	nM	7.77			UO_0000065	25.19	0.46	5.07	31.71	False	CHEMBL879999	Inhibitory activity was determined against Leukotriene A4 hydrolase	B	BAO_0000357	single protein format	None	None	None	None	None	CHEMBL4618	Leukotriene A4 hydrolase	Homo sapiens	SINGLE PROTEIN	CHEMBL1133096	1	Scientific Literature	J. Med. Chem.	2000	None
CHEMBL159263		0	309.45	0	4.53	3f	c1ccc(Cc2ccc(OCCN3CCCCCC3)cc2)cc1	IC50	'='	120.0	nM	6.92			UO_0000065					False	CHEMBL841667	Inhibitory activity was determined for LTB4 production in human whole blood.	F	BAO_0000221	tissue-based format	None	CHEMBL3638178	Blood	None	None	CHEMBL4618	Leukotriene A4 hydrolase	Homo sapiens	SINGLE PROTEIN	CHEMBL1133096	1	Scientific Literature	J. Med. Chem.	2000	None
CHEMBL163144		0	313.47	0	4.45	10	c1ccc(CSc2ccc(OCCN3CCCC3)cc2)cc1	IC50	'='	150.0	nM	6.82			UO_0000065	21.77	0.42	2.37	54.72	False	CHEMBL879999	Inhibitory activity was determined against Leukotriene A4 hydrolase	B	BAO_0000357	single protein format	None	None	None	None	None	CHEMBL4618	Leukotriene A4 hydrolase	Homo sapiens	SINGLE PROTEIN	CHEMBL1133096	1	Scientific Literature	J. Med. Chem.	2000	None
CHEMBL1668628		0	226.71	0	1.33	14	Cl.NC1CCc2ccccc2C/C1=N/O	IC50	'>'	1000000.0	nM		Outside typical range		UO_0000065					False	CHEMBL1670938	Inhibition of aminopeptidase activity of human leukotriene A4 hydrolase by Dixon plot analysis	B	BAO_0000357	single protein format	Homo sapiens	None	None	None	None	CHEMBL4618	Leukotriene A4 hydrolase	Homo sapiens	SINGLE PROTEIN	CHEMBL1667863	1	Scientific Literature	Bioorg. Med. Chem.	2011	None
CHEMBL14502		0	330.39	0	3.50	8a	c1ccc(Cc2ccc(OCCn3cnc4cncnc43)cc2)cc1	IC50	'='	730.0	nM	6.14			UO_0000065	18.57	0.34	2.64	11.62	False	CHEMBL706182	In vitro inhibition of recombinant human leukotriene A4 hydrolase.	B	BAO_0000357	single protein format	None	None	None	None	None	CHEMBL4618	Leukotriene A4 hydrolase	Homo sapiens	SINGLE PROTEIN	CHEMBL1136655	1	Scientific Literature	Bioorg. Med. Chem. Lett.	2003	None
CHEMBL1098531		0	365.50	1	5.73	32	c1cc(-c2ccc(Oc3ccc(OC[C@@H]4CCCCN4)cc3)cc2)cs1	IC50	'='	93.0	nM	7.03			UO_0000065	19.24	0.37	1.30	23.06	False	CHEMBL1111924	Inhibition of human recombinant LTA4H hydrolysis assessed as inhibition of LTB4 formation by LC-MS/MS	B	BAO_0000357	single protein format	Homo sapiens	None	None	None	None	CHEMBL4618	Leukotriene A4 hydrolase	Homo sapiens	SINGLE PROTEIN	CHEMBL1157937	1	Scientific Literature	Bioorg. Med. Chem. Lett.	2010	None
CHEMBL162788		0	323.48	0	4.92	3j	CC1CCCC(C)N1CCOc1ccc(Cc2ccccc2)cc1	IC50	'='	180.0	nM	6.75			UO_0000065					False	CHEMBL841667	Inhibitory activity was determined for LTB4 production in human whole blood.	F	BAO_0000221	tissue-based format	None	CHEMBL3638178	Blood	None	None	CHEMBL4618	Leukotriene A4 hydrolase	Homo sapiens	SINGLE PROTEIN	CHEMBL1133096	1	Scientific Literature	J. Med. Chem.	2000	None
CHEMBL162439		0	296.41	0	3.77	14	c1ccc(CNc2ccc(OCCN3CCCC3)cc2)cc1	IC50	'='	150.0	nM	6.82			UO_0000065	23.02	0.42	3.05	27.85	False	CHEMBL879999	Inhibitory activity was determined against Leukotriene A4 hydrolase	B	BAO_0000357	single protein format	None	None	None	None	None	CHEMBL4618	Leukotriene A4 hydrolase	Homo sapiens	SINGLE PROTEIN	CHEMBL1133096	1	Scientific Literature	J. Med. Chem.	2000	None
CHEMBL423811		0	315.84	0	4.41	2q	Clc1cc(Cc2ccccc2)ccc1OCCN1CCCC1	IC50	'='	2000.0	nM	5.70			UO_0000065					False	CHEMBL841667	Inhibitory activity was determined for LTB4 production in human whole blood.	F	BAO_0000221	tissue-based format	None	CHEMBL3638178	Blood	None	None	CHEMBL4618	Leukotriene A4 hydrolase	Homo sapiens	SINGLE PROTEIN	CHEMBL1133096	1	Scientific Literature	J. Med. Chem.	2000	None
CHEMBL1095880		0	359.47	1	5.67	18	c1ccc(-c2ccc(Oc3ccc(OC[C@H]4CCCCN4)cc3)cc2)cc1	IC50	'='	96.0	nM	7.02			UO_0000065	19.52	0.35	1.35	23.02	False	CHEMBL1111924	Inhibition of human recombinant LTA4H hydrolysis assessed as inhibition of LTB4 formation by LC-MS/MS	B	BAO_0000357	single protein format	Homo sapiens	None	None	None	None	CHEMBL4618	Leukotriene A4 hydrolase	Homo sapiens	SINGLE PROTEIN	CHEMBL1157937	1	Scientific Literature	Bioorg. Med. Chem. Lett.	2010	None
CHEMBL1095881		0	359.47	1	5.67	19	c1ccc(-c2ccc(Oc3ccc(OC[C@@H]4CCCCN4)cc3)cc2)cc1	IC50	'='	114.0	nM	6.94			UO_0000065	19.31	0.35	1.27	22.77	False	CHEMBL1111924	Inhibition of human recombinant LTA4H hydrolysis assessed as inhibition of LTB4 formation by LC-MS/MS	B	BAO_0000357	single protein format	Homo sapiens	None	None	None	None	CHEMBL4618	Leukotriene A4 hydrolase	Homo sapiens	SINGLE PROTEIN	CHEMBL1157937	1	Scientific Literature	Bioorg. Med. Chem. Lett.	2010	None
CHEMBL1098169		0	315.84	0	4.45	23	Clc1ccc(Cc2ccc(OC[C@@H]3CCCCN3)cc2)cc1	IC50	'='	438.0	nM	6.36			UO_0000065	20.13	0.39	1.91	29.91	False	CHEMBL1111924	Inhibition of human recombinant LTA4H hydrolysis assessed as inhibition of LTB4 formation by LC-MS/MS	B	BAO_0000357	single protein format	Homo sapiens	None	None	None	None	CHEMBL4618	Leukotriene A4 hydrolase	Homo sapiens	SINGLE PROTEIN	CHEMBL1157937	1	Scientific Literature	Bioorg. Med. Chem. Lett.	2010	None
CHEMBL1098789		0	389.88	0	4.84	26	O=C(O)CCN1CCCC[C@H]1COc1ccc(Oc2ccc(Cl)cc2)cc1	IC50	'='	212.0	nM	6.67			UO_0000065	17.12	0.34	1.83	11.31	False	CHEMBL1111924	Inhibition of human recombinant LTA4H hydrolysis assessed as inhibition of LTB4 formation by LC-MS/MS	B	BAO_0000357	single protein format	Homo sapiens	None	None	None	None	CHEMBL4618	Leukotriene A4 hydrolase	Homo sapiens	SINGLE PROTEIN	CHEMBL1157937	1	Scientific Literature	Bioorg. Med. Chem. Lett.	2010	None
CHEMBL162161		0	315.84	0	4.41	2f	Clc1cccc(Cc2ccc(OCCN3CCCC3)cc2)c1	IC50	'='	80.0	nM	7.10			UO_0000065	22.47	0.44	2.69	56.91	False	CHEMBL879999	Inhibitory activity was determined against Leukotriene A4 hydrolase	B	BAO_0000357	single protein format	None	None	None	None	None	CHEMBL4618	Leukotriene A4 hydrolase	Homo sapiens	SINGLE PROTEIN	CHEMBL1133096	1	Scientific Literature	J. Med. Chem.	2000	None
CHEMBL420502		0	341.45	0	3.59	9a	CCOC(=O)CNCCCCOc1ccc(Cc2ccccc2)cc1	IC50	'='	350.0	nM	6.46			UO_0000065					False	CHEMBL701917	Inhibition of human whole blood LTB-4 production (Leukotriene B-4).	F	BAO_0000019	assay format	None	None	None	None	None	CHEMBL4618	Leukotriene A4 hydrolase	Homo sapiens	SINGLE PROTEIN	CHEMBL1135532	1	Scientific Literature	J. Med. Chem.	2002	None
CHEMBL478343		0	327.38	0	1.80	3e	NC(=O)CC[C@H](N)C(=O)Nc1ccc(OCc2ccccc2)cc1	IC50	'>'	2000.0	nM				UO_0000065					False	CHEMBL980376	Inhibition of human recombinant LTA4-h by peptidase assay	B	BAO_0000357	single protein format	Homo sapiens	None	None	None	None	CHEMBL4618	Leukotriene A4 hydrolase	Homo sapiens	SINGLE PROTEIN	CHEMBL1157198	1	Scientific Literature	Bioorg. Med. Chem.	2008	None
CHEMBL273570		0	354.41	0	3.97	12	N#Cc1ccc2c(ncn2CCOc2ccc(Cc3ccccc3)cc2)n1	IC50	'='	0.8	nM	9.10			UO_0000065	25.67	0.46	5.13	14.27	False	CHEMBL706182	In vitro inhibition of recombinant human leukotriene A4 hydrolase.	B	BAO_0000357	single protein format	None	None	None	None	None	CHEMBL4618	Leukotriene A4 hydrolase	Homo sapiens	SINGLE PROTEIN	CHEMBL1136655	1	Scientific Literature	Bioorg. Med. Chem. Lett.	2003	None
CHEMBL117314		0	355.48	0	3.98	11a	CCOC(=O)CNCCCCCOc1ccc(Cc2ccccc2)cc1	IC50	'='	250.0	nM	6.60			UO_0000065	18.57	0.35	2.62	13.88	False	CHEMBL706180	Inhibition of human leukotriene A4 hydrolase (LTA-4).	B	BAO_0000357	single protein format	None	None	None	None	None	CHEMBL4618	Leukotriene A4 hydrolase	Homo sapiens	SINGLE PROTEIN	CHEMBL1135532	1	Scientific Literature	J. Med. Chem.	2002	None
CHEMBL117314		0	355.48	0	3.98	11a	CCOC(=O)CNCCCCCOc1ccc(Cc2ccccc2)cc1	IC50	'='	420.0	nM	6.38			UO_0000065					False	CHEMBL701917	Inhibition of human whole blood LTB-4 production (Leukotriene B-4).	F	BAO_0000019	assay format	None	None	None	None	None	CHEMBL4618	Leukotriene A4 hydrolase	Homo sapiens	SINGLE PROTEIN	CHEMBL1135532	1	Scientific Literature	J. Med. Chem.	2002	None
CHEMBL165407		0	288.42	0	3.21	2j	c1nc(Cc2ccc(OCCN3CCCC3)cc2)cs1	IC50	'='	190.0	nM	6.72			UO_0000065	23.30	0.46	3.51	26.50	True	CHEMBL879999	Inhibitory activity was determined against Leukotriene A4 hydrolase	B	BAO_0000357	single protein format	None	None	None	None	None	CHEMBL4618	Leukotriene A4 hydrolase	Homo sapiens	SINGLE PROTEIN	CHEMBL1133096	1	Scientific Literature	J. Med. Chem.	2000	None
CHEMBL481674		0	461.56	0	4.57	2f	CN(CCCN(C)Cc1ccc(C(=O)O)cc1)CC(=O)Nc1ccc(Oc2ccccc2)cc1	IC50	'='	120.0	nM	6.92			UO_0000065	14.99	0.28	2.35	8.43	False	CHEMBL987429	Inhibition of LTA4 hydrolase by whole blood assay	B	BAO_0000221	tissue-based format	None	CHEMBL3638178	Blood	None	None	CHEMBL4618	Leukotriene A4 hydrolase	Homo sapiens	SINGLE PROTEIN	CHEMBL1155105	1	Scientific Literature	Bioorg. Med. Chem. Lett.	2008	None
CHEMBL152849		0	225.31	0	1.03	12	COC(=O)C(S)[C@@H](N)Cc1ccccc1	IC50	'~'	250000.0	nM		Outside typical range		UO_0000065					False	CHEMBL706178	Inhibitory activity against Leukotriene A4 hydrolase from human leukocytes	B	BAO_0000019	assay format	Homo sapiens	None	None	None	None	CHEMBL4618	Leukotriene A4 hydrolase	Homo sapiens	SINGLE PROTEIN	CHEMBL1125953	1	Scientific Literature	Bioorg. Med. Chem. Lett.	1991	None
CHEMBL2163381		0	317.33	0	2.46	7, AH-034/07126020	Cc1cccc(NC2=NS(=O)(=O)c3cc([N+](=O)[O-])ccc32)c1	Inhibition	'<'	50.0	%				UO_0000187					False	CHEMBL2167300	Inhibition of epoxide hydrolase activity of human recombinant leukotriene A4 hydrolase expressed in Escherichia coli assessed as LTB4 production at 100 uM by RP-HPLC	B	BAO_0000019	assay format	Homo sapiens	None	None	None	None	CHEMBL4618	Leukotriene A4 hydrolase	Homo sapiens	SINGLE PROTEIN	CHEMBL2163330	1	Scientific Literature	J. Med. Chem.	2012	None
CHEMBL2165872		0	361.26	0	4.75	18, AO-365/43113260	Clc1ccc(-c2nn3c(Cc4ccccc4)nnc3s2)cc1Cl	Inhibition	'<'	50.0	%				UO_0000187					False	CHEMBL2167300	Inhibition of epoxide hydrolase activity of human recombinant leukotriene A4 hydrolase expressed in Escherichia coli assessed as LTB4 production at 100 uM by RP-HPLC	B	BAO_0000019	assay format	Homo sapiens	None	None	None	None	CHEMBL4618	Leukotriene A4 hydrolase	Homo sapiens	SINGLE PROTEIN	CHEMBL2163330	1	Scientific Literature	J. Med. Chem.	2012	None
CHEMBL70899		0	195.22	0	0.00	6	N[C@H](Cc1ccccc1)[C@H](O)C(=O)O	IC50						No inhibition						False	CHEMBL706179	Compound was tested for inhibitory activity against Leukotriene A4 hydrolase from human leukocytes; NI means no inhibition at 1 mM	B	BAO_0000019	assay format	None	None	None	None	None	CHEMBL4618	Leukotriene A4 hydrolase	Homo sapiens	SINGLE PROTEIN	CHEMBL1125953	1	Scientific Literature	Bioorg. Med. Chem. Lett.	1991	None
CHEMBL71105		0	266.30	0	-0.49	11	N[C@@H](Cc1ccccc1)[C@H](O)C(=O)NCCC(=O)O	IC50	'~'	80000.0	nM				UO_0000065					False	CHEMBL706178	Inhibitory activity against Leukotriene A4 hydrolase from human leukocytes	B	BAO_0000019	assay format	Homo sapiens	None	None	None	None	CHEMBL4618	Leukotriene A4 hydrolase	Homo sapiens	SINGLE PROTEIN	CHEMBL1125953	1	Scientific Literature	Bioorg. Med. Chem. Lett.	1991	None
CHEMBL561639		0	363.48	0	4.78	18, PDB ID:3FUN	O=C(c1ccc(OC[C@H]2CCCN2)cc1)c1ccc(-c2ccsc2)cc1	IC50	'='	80.5	nM	7.09			UO_0000065	19.52	0.37	2.31	18.51	False	CHEMBL1032963	Inhibition of peptidase activity of human recombinant LTA4H expressed in Escherichia coli BL21-AI/pRARE	B	BAO_0000019	assay format	Homo sapiens	None	None	None	None	CHEMBL4618	Leukotriene A4 hydrolase	Homo sapiens	SINGLE PROTEIN	CHEMBL1158490	1	Scientific Literature	J. Med. Chem.	2009	None
CHEMBL479570		0	473.57	0	4.71	4k	CN(Cc1ccc(C(=O)O)cc1)C1CCN(CC(=O)Nc2ccc(Oc3ccccc3)cc2)CC1	IC50	'='	260.0	nM	6.58			UO_0000065	13.91	0.26	1.88	8.02	False	CHEMBL987429	Inhibition of LTA4 hydrolase by whole blood assay	B	BAO_0000221	tissue-based format	None	CHEMBL3638178	Blood	None	None	CHEMBL4618	Leukotriene A4 hydrolase	Homo sapiens	SINGLE PROTEIN	CHEMBL1155105	1	Scientific Literature	Bioorg. Med. Chem. Lett.	2008	None
CHEMBL478718		0	284.36	0	2.94	7a	NCCCC(=O)Nc1ccc(OCc2ccccc2)cc1	IC50	'='	61.0	nM	7.21			UO_0000065	25.37	0.47	4.27	11.21	False	CHEMBL980376	Inhibition of human recombinant LTA4-h by peptidase assay	B	BAO_0000357	single protein format	Homo sapiens	None	None	None	None	CHEMBL4618	Leukotriene A4 hydrolase	Homo sapiens	SINGLE PROTEIN	CHEMBL1157198	1	Scientific Literature	Bioorg. Med. Chem.	2008	None
CHEMBL477688		0	319.41	0	1.93	9b	NC(=O)[C@@H](N)CCC(=O)Nc1ccc(OC2CCCCC2)cc1	IC50	'>'	18000.0	nM				UO_0000065					False	CHEMBL980376	Inhibition of human recombinant LTA4-h by peptidase assay	B	BAO_0000357	single protein format	Homo sapiens	None	None	None	None	CHEMBL4618	Leukotriene A4 hydrolase	Homo sapiens	SINGLE PROTEIN	CHEMBL1157198	1	Scientific Literature	Bioorg. Med. Chem.	2008	None
CHEMBL478983		0	327.38	0	2.32	9c	Cc1ccccc1Oc1ccc(NC(=O)CC[C@H](N)C(N)=O)cc1	IC50	'='	2800.0	nM	5.55			UO_0000065	16.96	0.32	3.23	5.17	False	CHEMBL980376	Inhibition of human recombinant LTA4-h by peptidase assay	B	BAO_0000357	single protein format	Homo sapiens	None	None	None	None	CHEMBL4618	Leukotriene A4 hydrolase	Homo sapiens	SINGLE PROTEIN	CHEMBL1157198	1	Scientific Literature	Bioorg. Med. Chem.	2008	None
CHEMBL478993		0	342.40	0	2.44	8i	N[C@@H](CCC(=O)Nc1ccc(OCCc2ccccc2)cc1)C(=O)O	IC50	'='	46.0	nM	7.34			UO_0000065	21.43	0.40	4.90	7.22	False	CHEMBL980376	Inhibition of human recombinant LTA4-h by peptidase assay	B	BAO_0000357	single protein format	Homo sapiens	None	None	None	None	CHEMBL4618	Leukotriene A4 hydrolase	Homo sapiens	SINGLE PROTEIN	CHEMBL1157198	1	Scientific Literature	Bioorg. Med. Chem.	2008	None
CHEMBL508528		0	356.43	0	1.60	11e	NCCNC(=O)[C@@H](N)CCC(=O)Nc1ccc(Oc2ccccc2)cc1	IC50	'='	22.0	nM	7.66			UO_0000065	21.48	0.40	6.06	6.41	False	CHEMBL980376	Inhibition of human recombinant LTA4-h by peptidase assay	B	BAO_0000357	single protein format	Homo sapiens	None	None	None	None	CHEMBL4618	Leukotriene A4 hydrolase	Homo sapiens	SINGLE PROTEIN	CHEMBL1157198	1	Scientific Literature	Bioorg. Med. Chem.	2008	None
CHEMBL516418		0	300.36	0	2.52	12a	N[C@H](CO)CCC(=O)Nc1ccc(Oc2ccccc2)cc1	IC50	'='	14.0	nM	7.85			UO_0000065	26.15	0.49	5.33	9.29	False	CHEMBL980376	Inhibition of human recombinant LTA4-h by peptidase assay	B	BAO_0000357	single protein format	Homo sapiens	None	None	None	None	CHEMBL4618	Leukotriene A4 hydrolase	Homo sapiens	SINGLE PROTEIN	CHEMBL1157198	1	Scientific Literature	Bioorg. Med. Chem.	2008	None
CHEMBL479383		0	397.50	0	3.16	33p	O=C(CO)NC1CCN(Cc2ccc(Oc3nc4ccccc4s3)cc2)CC1	IC50	'='	8.0	nM	8.10			UO_0000065	20.37	0.39	4.94	10.84	False	CHEMBL990976	Inhibition of human recombinant leukotriene A4 hydrolase by enzyme immunoassay	B	BAO_0000357	single protein format	Homo sapiens	None	None	None	None	CHEMBL4618	Leukotriene A4 hydrolase	Homo sapiens	SINGLE PROTEIN	CHEMBL1155111	1	Scientific Literature	J. Med. Chem.	2008	None
CHEMBL470934		0	433.51	0	3.89	4a	O=C(CNCCCNCc1ccc(C(=O)O)cc1)Nc1ccc(Oc2ccccc2)cc1	IC50	'>'	1000.0	nM				UO_0000065					False	CHEMBL987429	Inhibition of LTA4 hydrolase by whole blood assay	B	BAO_0000221	tissue-based format	None	CHEMBL3638178	Blood	None	None	CHEMBL4618	Leukotriene A4 hydrolase	Homo sapiens	SINGLE PROTEIN	CHEMBL1155105	1	Scientific Literature	Bioorg. Med. Chem. Lett.	2008	None
CHEMBL479552		0	489.62	1	5.21	4e	CN(CC(=O)Nc1ccc(Oc2ccccc2)cc1)CC(C)(C)CN(C)Cc1ccc(C(=O)O)cc1	IC50	'='	70.0	nM	7.16			UO_0000065	14.61	0.27	1.94	8.71	False	CHEMBL987429	Inhibition of LTA4 hydrolase by whole blood assay	B	BAO_0000221	tissue-based format	None	CHEMBL3638178	Blood	None	None	CHEMBL4618	Leukotriene A4 hydrolase	Homo sapiens	SINGLE PROTEIN	CHEMBL1155105	1	Scientific Literature	Bioorg. Med. Chem. Lett.	2008	None
CHEMBL1095880		0	359.47	1	5.67	18	c1ccc(-c2ccc(Oc3ccc(OC[C@H]4CCCCN4)cc3)cc2)cc1	IC50	'='	29.0	nM	7.54			UO_0000065	20.97	0.38	1.87	24.72	False	CHEMBL1111925	Inhibition of human LTA4H hydrolysis assessed as inhibition of Ca2+ ionophore-stimulated LTB4 formation in human whole blood by ELISA	B	BAO_0000221	tissue-based format	Homo sapiens	CHEMBL3638178	Blood	None	None	CHEMBL4618	Leukotriene A4 hydrolase	Homo sapiens	SINGLE PROTEIN	CHEMBL1157937	1	Scientific Literature	Bioorg. Med. Chem. Lett.	2010	None
CHEMBL480125		0	540.46	2	5.33	2j	CN(CCCN(C)Cc1ccc(C(=O)O)c(Br)c1)CC(=O)Nc1ccc(Oc2ccccc2)cc1	IC50	'='	360.0	nM	6.44			UO_0000065	11.92	0.25	1.11	7.85	False	CHEMBL987429	Inhibition of LTA4 hydrolase by whole blood assay	B	BAO_0000221	tissue-based format	None	CHEMBL3638178	Blood	None	None	CHEMBL4618	Leukotriene A4 hydrolase	Homo sapiens	SINGLE PROTEIN	CHEMBL1155105	1	Scientific Literature	Bioorg. Med. Chem. Lett.	2008	None
CHEMBL471779		0	446.52	1	5.92	4d	O=C(O)c1ccc(CN2[C@H]3CC[C@@H]2C[C@H](Nc2ccc(Oc4ccc(F)cc4)cc2)C3)cc1	IC50	'='	40.0	nM	7.40			UO_0000065	16.57	0.31	1.48	11.97	False	CHEMBL990997	Inhibition of LTA4 hydrolase	B	BAO_0000357	single protein format	None	None	None	None	None	CHEMBL4618	Leukotriene A4 hydrolase	Homo sapiens	SINGLE PROTEIN	CHEMBL1155116	1	Scientific Literature	Bioorg. Med. Chem. Lett.	2008	None
CHEMBL471954		0	446.52	1	5.92	4e	O=C(O)c1ccc(CN2[C@H]3CC[C@@H]2C[C@H](Nc2ccc(Oc4ccccc4F)cc2)C3)cc1	IC50	'='	40.0	nM	7.40			UO_0000065	16.57	0.31	1.48	11.97	False	CHEMBL990998	Inhibition of LTA4 hydrolase in human whole blood	B	BAO_0000221	tissue-based format	Homo sapiens	CHEMBL3638178	Blood	None	None	CHEMBL4618	Leukotriene A4 hydrolase	Homo sapiens	SINGLE PROTEIN	CHEMBL1155116	1	Scientific Literature	Bioorg. Med. Chem. Lett.	2008	None
CHEMBL479360		0	457.53	1	5.77	3b	CN(CCCNc1ccc(Oc2ccc(-c3ncco3)cc2)cc1)Cc1ccc(C(=O)O)cc1	IC50	'='	18.0	nM	7.75			UO_0000065	16.93	0.31	1.97	8.82	False	CHEMBL990998	Inhibition of LTA4 hydrolase in human whole blood	B	BAO_0000221	tissue-based format	Homo sapiens	CHEMBL3638178	Blood	None	None	CHEMBL4618	Leukotriene A4 hydrolase	Homo sapiens	SINGLE PROTEIN	CHEMBL1155116	1	Scientific Literature	Bioorg. Med. Chem. Lett.	2008	None
CHEMBL115603		0	320.44	0	3.89	22	N#CC1CCN(CCOc2ccc(Cc3ccccc3)cc2)CC1	IC50	'='	470.0	nM	6.33			UO_0000065	19.75	0.36	2.44	17.45	False	CHEMBL706183	Inhibition of leukotriene A4 hydrolase in human recombinant assay	B	BAO_0000357	single protein format	None	None	None	None	None	CHEMBL4618	Leukotriene A4 hydrolase	Homo sapiens	SINGLE PROTEIN	CHEMBL1134981	1	Scientific Literature	Bioorg. Med. Chem. Lett.	2002	None
CHEMBL472386		0	229.28	0	2.82	11	NCCOc1ccc(Oc2ccccc2)cc1	IC50	'='	228.0	nM	6.64			UO_0000065	28.97	0.53	3.82	14.93	True	CHEMBL955000	Inhibition of aminopeptidase activity of human leukotriene A4 hydrolase assessed as para-nitroanilide release by spectrophotometry	B	BAO_0000357	single protein format	Homo sapiens	None	None	None	None	CHEMBL4618	Leukotriene A4 hydrolase	Homo sapiens	SINGLE PROTEIN	CHEMBL1151772	1	Scientific Literature	J. Med. Chem.	2008	None
CHEMBL482253		0	447.54	0	4.23	4c	CN(CCCNCc1ccc(C(=O)O)cc1)CC(=O)Nc1ccc(Oc2ccccc2)cc1	IC50	'='	19.0	nM	7.72			UO_0000065	17.25	0.32	3.49	8.49	False	CHEMBL987428	Inhibition of LTA4 hydrolase by hydrolase assay	B	BAO_0000357	single protein format	None	None	None	None	None	CHEMBL4618	Leukotriene A4 hydrolase	Homo sapiens	SINGLE PROTEIN	CHEMBL1155105	1	Scientific Literature	Bioorg. Med. Chem. Lett.	2008	None
CHEMBL470755		0	528.61	2	5.22	3f	CN(CCCN(C)Cc1ccc(C(=O)O)cc1)CC(=O)Nc1ccc(Oc2ccc(-c3ncco3)cc2)cc1	IC50	'='	5.0	nM	8.30			UO_0000065	15.70	0.29	3.08	7.68	False	CHEMBL987428	Inhibition of LTA4 hydrolase by hydrolase assay	B	BAO_0000357	single protein format	None	None	None	None	None	CHEMBL4618	Leukotriene A4 hydrolase	Homo sapiens	SINGLE PROTEIN	CHEMBL1155105	1	Scientific Literature	Bioorg. Med. Chem. Lett.	2008	None
CHEMBL479402		0	479.55	0	4.71	2g	CN(CCCN(C)Cc1ccc(C(=O)O)cc1F)CC(=O)Nc1ccc(Oc2ccccc2)cc1	IC50	'='	7.0	nM	8.15			UO_0000065	17.01	0.32	3.44	9.93	False	CHEMBL987428	Inhibition of LTA4 hydrolase by hydrolase assay	B	BAO_0000357	single protein format	None	None	None	None	None	CHEMBL4618	Leukotriene A4 hydrolase	Homo sapiens	SINGLE PROTEIN	CHEMBL1155105	1	Scientific Literature	Bioorg. Med. Chem. Lett.	2008	None
CHEMBL479561		0	475.59	0	4.61	2l	CN(CCCN(C)CC(=O)Nc1ccc(Oc2ccccc2)cc1)CCc1ccc(C(=O)O)cc1	IC50	'='	80.0	nM	7.10			UO_0000065	14.92	0.28	2.49	8.64	False	CHEMBL987429	Inhibition of LTA4 hydrolase by whole blood assay	B	BAO_0000221	tissue-based format	None	CHEMBL3638178	Blood	None	None	CHEMBL4618	Leukotriene A4 hydrolase	Homo sapiens	SINGLE PROTEIN	CHEMBL1155105	1	Scientific Literature	Bioorg. Med. Chem. Lett.	2008	None
CHEMBL480986		0	413.52	0	3.54	2c	CN(CCCC(=O)O)CCCN(C)CC(=O)Nc1ccc(Oc2ccccc2)cc1	IC50	'='	1500.0	nM	5.82			UO_0000065	14.08	0.27	2.28	7.09	False	CHEMBL987429	Inhibition of LTA4 hydrolase by whole blood assay	B	BAO_0000221	tissue-based format	None	CHEMBL3638178	Blood	None	None	CHEMBL4618	Leukotriene A4 hydrolase	Homo sapiens	SINGLE PROTEIN	CHEMBL1155105	1	Scientific Literature	Bioorg. Med. Chem. Lett.	2008	None
CHEMBL471781		0	496.01	1	5.22	3d	CN(CCCN(C)Cc1ccc(C(=O)O)cc1)CC(=O)Nc1ccc(Oc2ccc(Cl)cc2)cc1	IC50	'='	17.0	nM	7.77			UO_0000065	15.66	0.30	2.55	9.46	False	CHEMBL987428	Inhibition of LTA4 hydrolase by hydrolase assay	B	BAO_0000357	single protein format	None	None	None	None	None	CHEMBL4618	Leukotriene A4 hydrolase	Homo sapiens	SINGLE PROTEIN	CHEMBL1155105	1	Scientific Literature	Bioorg. Med. Chem. Lett.	2008	None
CHEMBL110765		0	310.44	1	5.05	49	O=C(O)CCCCCCc1ccc(CCc2ccccc2)cc1	Inhibition	'='	43.0	%				UO_0000187					False	CHEMBL762568	Inhibition of LTA4 hydrolase mediated LTB4 biosynthesis by porcine leukocytes at 2*10e-5M	F	BAO_0000019	assay format	Sus scrofa	None	None	None	None	CHEMBL4618	Leukotriene A4 hydrolase	Homo sapiens	SINGLE PROTEIN	CHEMBL1125534	1	Scientific Literature	J. Med. Chem.	1992	None
CHEMBL108951		0	348.53	1	5.66	16	O=C(O)CCCCCSc1ccc(CCCc2ccccc2)s1	Inhibition	'='	79.0	%				UO_0000187					False	CHEMBL762568	Inhibition of LTA4 hydrolase mediated LTB4 biosynthesis by porcine leukocytes at 2*10e-5M	F	BAO_0000019	assay format	Sus scrofa	None	None	None	None	CHEMBL4618	Leukotriene A4 hydrolase	Homo sapiens	SINGLE PROTEIN	CHEMBL1125534	1	Scientific Literature	J. Med. Chem.	1992	None
CHEMBL1775089		0	328.37	0	3.86	5c	O=[N+]([O-])c1ccc(Oc2ccc(OCCN3CCCC3)cc2)cc1	IC50	'='	690.0	nM	6.16			UO_0000065	18.76	0.35	2.30	9.50	False	CHEMBL1777073	Inhibition of LTA4 hydrolase in human whole blood assessed as inhibition of calcium ionophore A23187-induced LTB4 production after 0.5 hrs by ELISA	B	BAO_0000357	single protein format	Homo sapiens	CHEMBL3638178	Blood	None	None	CHEMBL4618	Leukotriene A4 hydrolase	Homo sapiens	SINGLE PROTEIN	CHEMBL1772961	1	Scientific Literature	J. Med. Chem.	2011	None
CHEMBL1775091		0	284.36	0	3.35	5e	c1ccc(Oc2ccc(OCCN3CCCC3)cc2)nc1	IC50	'='	180.0	nM	6.75			UO_0000065	23.72	0.44	3.39	19.50	False	CHEMBL1777073	Inhibition of LTA4 hydrolase in human whole blood assessed as inhibition of calcium ionophore A23187-induced LTB4 production after 0.5 hrs by ELISA	B	BAO_0000357	single protein format	Homo sapiens	CHEMBL3638178	Blood	None	None	CHEMBL4618	Leukotriene A4 hydrolase	Homo sapiens	SINGLE PROTEIN	CHEMBL1772961	1	Scientific Literature	J. Med. Chem.	2011	None
CHEMBL162424		0	283.37	0	3.95	5z	c1ccc(Oc2ccc(OCCN3CCCC3)cc2)cc1	IC50	'='	780.0	nM	6.11			UO_0000065	21.55	0.40	2.16	28.15	False	CHEMBL1777073	Inhibition of LTA4 hydrolase in human whole blood assessed as inhibition of calcium ionophore A23187-induced LTB4 production after 0.5 hrs by ELISA	B	BAO_0000357	single protein format	Homo sapiens	CHEMBL3638178	Blood	None	None	CHEMBL4618	Leukotriene A4 hydrolase	Homo sapiens	SINGLE PROTEIN	CHEMBL1772961	1	Scientific Literature	J. Med. Chem.	2011	None
CHEMBL478373		0	312.41	0	3.55	7c	CN(C)CCCC(=O)Nc1ccc(OCc2ccccc2)cc1	IC50	'='	9400.0	nM	5.03			UO_0000065	16.09	0.30	1.48	12.09	False	CHEMBL980376	Inhibition of human recombinant LTA4-h by peptidase assay	B	BAO_0000357	single protein format	Homo sapiens	None	None	None	None	CHEMBL4618	Leukotriene A4 hydrolase	Homo sapiens	SINGLE PROTEIN	CHEMBL1157198	1	Scientific Literature	Bioorg. Med. Chem.	2008	None
CHEMBL1775090		0	373.37	0	3.77	5d	O=[N+]([O-])c1ccc(Oc2ccc(OCCN3CCCC3)cc2)c([N+](=O)[O-])c1	IC50	'>'	100000.0	nM				UO_0000065					False	CHEMBL1777071	Inhibition of human LTA4 hydrolase activity assessed as LTB4 production after 15 mins by ELISA	B	BAO_0000357	single protein format	Homo sapiens	None	None	None	None	CHEMBL4618	Leukotriene A4 hydrolase	Homo sapiens	SINGLE PROTEIN	CHEMBL1772961	1	Scientific Literature	J. Med. Chem.	2011	None
CHEMBL1775093		0	361.46	0	3.36	5g	CS(=O)(=O)c1ccccc1Oc1ccc(OCCN2CCCC2)cc1	IC50	'>'	100000.0	nM				UO_0000065					False	CHEMBL1777071	Inhibition of human LTA4 hydrolase activity assessed as LTB4 production after 15 mins by ELISA	B	BAO_0000357	single protein format	Homo sapiens	None	None	None	None	CHEMBL4618	Leukotriene A4 hydrolase	Homo sapiens	SINGLE PROTEIN	CHEMBL1772961	1	Scientific Literature	J. Med. Chem.	2011	None
CHEMBL1775099		0	351.37	0	4.97	5m	FC(F)(F)c1ccccc1Oc1ccc(OCCN2CCCC2)cc1	IC50	'='	220.0	nM	6.66			UO_0000065	18.95	0.36	1.69	30.68	False	CHEMBL1777071	Inhibition of human LTA4 hydrolase activity assessed as LTB4 production after 15 mins by ELISA	B	BAO_0000357	single protein format	Homo sapiens	None	None	None	None	CHEMBL4618	Leukotriene A4 hydrolase	Homo sapiens	SINGLE PROTEIN	CHEMBL1772961	1	Scientific Literature	J. Med. Chem.	2011	None
CHEMBL1775101		0	351.37	0	4.97	5o	FC(F)(F)c1ccc(Oc2ccc(OCCN3CCCC3)cc2)cc1	IC50	'='	390.0	nM	6.41			UO_0000065	18.24	0.35	1.44	29.53	False	CHEMBL1777071	Inhibition of human LTA4 hydrolase activity assessed as LTB4 production after 15 mins by ELISA	B	BAO_0000357	single protein format	Homo sapiens	None	None	None	None	CHEMBL4618	Leukotriene A4 hydrolase	Homo sapiens	SINGLE PROTEIN	CHEMBL1772961	1	Scientific Literature	J. Med. Chem.	2011	None
CHEMBL1775104		0	362.27	0	4.72	5r	Brc1ccc(Oc2ccc(OCCN3CCCC3)cc2)cc1	IC50	'='	110.0	nM	6.96			UO_0000065	19.21	0.43	2.24	32.07	False	CHEMBL1777071	Inhibition of human LTA4 hydrolase activity assessed as LTB4 production after 15 mins by ELISA	B	BAO_0000357	single protein format	Homo sapiens	None	None	None	None	CHEMBL4618	Leukotriene A4 hydrolase	Homo sapiens	SINGLE PROTEIN	CHEMBL1772961	1	Scientific Literature	J. Med. Chem.	2011	None
CHEMBL1775102		0	301.36	0	4.09	5p	Fc1ccc(Oc2ccc(OCCN3CCCC3)cc2)cc1	IC50	'='	990.0	nM	6.00			UO_0000065	19.92	0.37	1.91	27.67	False	CHEMBL1777073	Inhibition of LTA4 hydrolase in human whole blood assessed as inhibition of calcium ionophore A23187-induced LTB4 production after 0.5 hrs by ELISA	B	BAO_0000357	single protein format	Homo sapiens	CHEMBL3638178	Blood	None	None	CHEMBL4618	Leukotriene A4 hydrolase	Homo sapiens	SINGLE PROTEIN	CHEMBL1772961	1	Scientific Literature	J. Med. Chem.	2011	None
CHEMBL565789		0	389.88	0	4.84	20	O=C(O)CCCN1CCC[C@H]1COc1ccc(Oc2ccc(Cl)cc2)cc1	IC50	'='	37.0	nM	7.43			UO_0000065	19.06	0.38	2.59	12.60	False	CHEMBL1046155	Inhibition of human LTA4H hydrolysis assessed as inhibition of Ca2+ ionophore-stimulated LTB4 formation in human whole blood by ELISA	B	BAO_0000221	tissue-based format	Homo sapiens	CHEMBL3638178	Blood	None	None	CHEMBL4618	Leukotriene A4 hydrolase	Homo sapiens	SINGLE PROTEIN	CHEMBL1156785	1	Scientific Literature	J. Med. Chem.	2010	None
CHEMBL567267		0	380.23	0	3.49	12	Ic1ccc(Oc2ccc(N3CCNCC3)cc2)cc1	IC50	'='	340.0	nM	6.47			UO_0000065	17.01	0.44	2.98	26.40	False	CHEMBL1046154	Inhibition of human recombinant LTA4H hydrolysis assessed as inhibition of LTB4 formation by LC-MS/MS	B	BAO_0000357	single protein format	Homo sapiens	None	None	None	None	CHEMBL4618	Leukotriene A4 hydrolase	Homo sapiens	SINGLE PROTEIN	CHEMBL1156785	1	Scientific Literature	J. Med. Chem.	2010	None
CHEMBL479386		0	487.60	1	5.10	4m	CN(Cc1ccc(C(=O)O)cc1)C1CCCN(CC(=O)Nc2ccc(Oc3ccccc3)cc2)CC1	IC50	'='	140.0	nM	6.85			UO_0000065	14.06	0.26	1.75	8.35	False	CHEMBL987428	Inhibition of LTA4 hydrolase by hydrolase assay	B	BAO_0000357	single protein format	None	None	None	None	None	CHEMBL4618	Leukotriene A4 hydrolase	Homo sapiens	SINGLE PROTEIN	CHEMBL1155105	1	Scientific Literature	Bioorg. Med. Chem. Lett.	2008	None
CHEMBL480323		0	459.55	0	4.32	4h	O=C(CN1CCCN(Cc2ccc(C(=O)O)cc2)CC1)Nc1ccc(Oc2ccccc2)cc1	IC50	'='	70.0	nM	7.16			UO_0000065	15.57	0.29	2.83	8.71	False	CHEMBL987428	Inhibition of LTA4 hydrolase by hydrolase assay	B	BAO_0000357	single protein format	None	None	None	None	None	CHEMBL4618	Leukotriene A4 hydrolase	Homo sapiens	SINGLE PROTEIN	CHEMBL1155105	1	Scientific Literature	Bioorg. Med. Chem. Lett.	2008	None
CHEMBL518607		0	447.54	0	4.18	4f	CN(CCN(C)Cc1ccc(C(=O)O)cc1)CC(=O)Nc1ccc(Oc2ccccc2)cc1	IC50	'='	15.0	nM	7.82			UO_0000065	17.48	0.32	3.64	9.53	True	CHEMBL987428	Inhibition of LTA4 hydrolase by hydrolase assay	B	BAO_0000357	single protein format	None	None	None	None	None	CHEMBL4618	Leukotriene A4 hydrolase	Homo sapiens	SINGLE PROTEIN	CHEMBL1155105	1	Scientific Literature	Bioorg. Med. Chem. Lett.	2008	None
CHEMBL117256		0	341.45	0	3.59	8a	CCOC(=O)CCNCCCOc1ccc(Cc2ccccc2)cc1	IC50	'='	84.0	nM	7.08			UO_0000065	20.72	0.39	3.49	14.88	False	CHEMBL706180	Inhibition of human leukotriene A4 hydrolase (LTA-4).	B	BAO_0000357	single protein format	None	None	None	None	None	CHEMBL4618	Leukotriene A4 hydrolase	Homo sapiens	SINGLE PROTEIN	CHEMBL1135532	1	Scientific Literature	J. Med. Chem.	2002	None
CHEMBL481671		0	495.58	1	6.44	3l	O=C(O)c1ccc(CN2[C@H]3CC[C@@H]2C[C@H](Nc2ccc(Oc4ccc(-c5ncco5)cc4)cc2)C3)cc1	IC50	'='	5.0	nM	8.30			UO_0000065	16.75	0.31	1.86	9.45	False	CHEMBL990997	Inhibition of LTA4 hydrolase	B	BAO_0000357	single protein format	None	None	None	None	None	CHEMBL4618	Leukotriene A4 hydrolase	Homo sapiens	SINGLE PROTEIN	CHEMBL1155116	1	Scientific Literature	Bioorg. Med. Chem. Lett.	2008	None
CHEMBL119612		0	405.49	1	5.32	1	CN(CCCOc1ccc(Oc2ccc(-c3ccccc3)cc2)cc1)CCC(=O)O	IC50	'='	0.5	nM	9.30			UO_0000065	22.94	0.42	3.98	15.76	False	CHEMBL1772368	Inhibition of human leukotriene A4 hydrolase	B	BAO_0000357	single protein format	Homo sapiens	None	None	None	None	CHEMBL4618	Leukotriene A4 hydrolase	Homo sapiens	SINGLE PROTEIN	CHEMBL1770068	1	Scientific Literature	Eur. J. Med. Chem.	2011	None
CHEMBL481674		0	461.56	0	4.57	4	CN(CCCN(C)Cc1ccc(C(=O)O)cc1)CC(=O)Nc1ccc(Oc2ccccc2)cc1	IC50	'='	6.0	nM	8.22			UO_0000065	17.81	0.33	3.65	10.01	False	CHEMBL1772368	Inhibition of human leukotriene A4 hydrolase	B	BAO_0000357	single protein format	Homo sapiens	None	None	None	None	CHEMBL4618	Leukotriene A4 hydrolase	Homo sapiens	SINGLE PROTEIN	CHEMBL1770068	1	Scientific Literature	Eur. J. Med. Chem.	2011	None
CHEMBL326507		0	327.42	0	3.50	9	O=C(O)CCNCCCCOc1ccc(Cc2ccccc2)cc1	IC50	'='	18.0	nM	7.75			UO_0000065	23.65	0.44	4.24	13.23	False	CHEMBL1772368	Inhibition of human leukotriene A4 hydrolase	B	BAO_0000357	single protein format	Homo sapiens	None	None	None	None	CHEMBL4618	Leukotriene A4 hydrolase	Homo sapiens	SINGLE PROTEIN	CHEMBL1770068	1	Scientific Literature	Eur. J. Med. Chem.	2011	None
CHEMBL558285		0	298.39	0	2.64	17, PDB ID:3FUM	OC(c1ccncc1)c1ccc(OCCN2CCCC2)cc1	IC50	'='	170000.0	nM	3.77			UO_0000065	12.63	0.23	1.13	8.27	False	CHEMBL1032964	Inhibition of hydrolase activity of human recombinant LTA4H expressed in Escherichia coli BL21-AI/pRARE assessed as LTB4 formation by tandem quadrupole mass spectrometry	B	BAO_0000019	assay format	Homo sapiens	None	None	None	None	CHEMBL4618	Leukotriene A4 hydrolase	Homo sapiens	SINGLE PROTEIN	CHEMBL1158490	1	Scientific Literature	J. Med. Chem.	2009	None
CHEMBL165	RESVERATROL	3	228.25	0	2.97	2, PDB ID:3FTS	Oc1ccc(/C=C/c2cc(O)cc(O)c2)cc1	IC50	'='	212000.0	nM	3.67			UO_0000065	16.09	0.30	0.70	6.05	False	CHEMBL1032964	Inhibition of hydrolase activity of human recombinant LTA4H expressed in Escherichia coli BL21-AI/pRARE assessed as LTB4 formation by tandem quadrupole mass spectrometry	B	BAO_0000019	assay format	Homo sapiens	None	None	None	None	CHEMBL4618	Leukotriene A4 hydrolase	Homo sapiens	SINGLE PROTEIN	CHEMBL1158490	1	Scientific Literature	J. Med. Chem.	2009	None
CHEMBL404923		0	133.15	0	1.87	11, PDB ID:3FUH	Oc1ccc2[nH]ccc2c1	IC50	'>'	1000000.0	nM				UO_0000065					False	CHEMBL1032963	Inhibition of peptidase activity of human recombinant LTA4H expressed in Escherichia coli BL21-AI/pRARE	B	BAO_0000019	assay format	Homo sapiens	None	None	None	None	CHEMBL4618	Leukotriene A4 hydrolase	Homo sapiens	SINGLE PROTEIN	CHEMBL1158490	1	Scientific Literature	J. Med. Chem.	2009	None
CHEMBL108989		0	347.46	1	5.40	72	O=C(O)CCCCCCc1ccc(Cc2cnc3ccccc3c2)cc1	Inhibition	'='	85.0	%				UO_0000187					False	CHEMBL762568	Inhibition of LTA4 hydrolase mediated LTB4 biosynthesis by porcine leukocytes at 2*10e-5M	F	BAO_0000019	assay format	Sus scrofa	None	None	None	None	CHEMBL4618	Leukotriene A4 hydrolase	Homo sapiens	SINGLE PROTEIN	CHEMBL1125534	1	Scientific Literature	J. Med. Chem.	1992	None
CHEMBL29292	UBENIMEX	2	308.38	0	0.53	bestatin	CC(C)C[C@H](NC(=O)[C@@H](O)[C@H](N)Cc1ccccc1)C(=O)O	IC50	'='	4000.0	nM	5.40			UO_0000065	17.50	0.34	4.87	4.79	False	CHEMBL1005602	Inhibition of human recombinant leukotriene A4 hydrolase	B	BAO_0000357	single protein format	Homo sapiens	None	None	None	None	CHEMBL4618	Leukotriene A4 hydrolase	Homo sapiens	SINGLE PROTEIN	CHEMBL1156603	1	Scientific Literature	Bioorg. Med. Chem. Lett.	2008	None
CHEMBL1560	CAPTOPRIL	4	217.29	0	0.63	1e, captopril	C[C@H](CS)C(=O)N1CCC[C@H]1C(=O)O	IC50	'='	14000.0	nM	4.85			UO_0000065	22.34	0.47	4.22	8.43	False	CHEMBL1005602	Inhibition of human recombinant leukotriene A4 hydrolase	B	BAO_0000357	single protein format	Homo sapiens	None	None	None	None	CHEMBL4618	Leukotriene A4 hydrolase	Homo sapiens	SINGLE PROTEIN	CHEMBL1156603	1	Scientific Literature	Bioorg. Med. Chem. Lett.	2008	None
CHEMBL475731		0	242.32	0	4.66	6d	CCCCOc1ccc(Oc2ccccc2)cc1	IC50	'='	5720.0	nM	5.24			UO_0000065	21.64	0.40	0.58	28.40	False	CHEMBL963112	Inhibition of aminopeptidase activity of human recombinant leukotriene A4 hydrolase expressed in Escherichia coli assessed as p-nitroanilide release by spectrophotometry	B	BAO_0000019	assay format	Homo sapiens	None	None	None	None	CHEMBL4618	Leukotriene A4 hydrolase	Homo sapiens	SINGLE PROTEIN	CHEMBL1152166	1	Scientific Literature	Bioorg. Med. Chem. Lett.	2008	None
CHEMBL67657		0	285.34	0	1.66	20	N[C@@H](Cc1ccccc1)[C@H](O)C(=O)OCc1ccccc1	IC50	'='	20000.0	nM	4.70			UO_0000065	16.47	0.31	3.04	6.48	False	CHEMBL706177	Inhibition of amidase activity of LTA4 hydrolase purified from human leukocytes	B	BAO_0000019	assay format	None	None	None	None	None	CHEMBL4618	Leukotriene A4 hydrolase	Homo sapiens	SINGLE PROTEIN	CHEMBL1126810	1	Scientific Literature	J. Med. Chem.	1993	None
CHEMBL108811		0	324.46	1	5.44	41	O=C(O)CCCCCCc1ccc(CCCc2ccccc2)cc1	Inhibition	'='	76.0	%				UO_0000187					False	CHEMBL762568	Inhibition of LTA4 hydrolase mediated LTB4 biosynthesis by porcine leukocytes at 2*10e-5M	F	BAO_0000019	assay format	Sus scrofa	None	None	None	None	CHEMBL4618	Leukotriene A4 hydrolase	Homo sapiens	SINGLE PROTEIN	CHEMBL1125534	1	Scientific Literature	J. Med. Chem.	1992	None
CHEMBL111269		0	296.41	0	4.86	47	O=C(O)CCCCCCc1ccc(Cc2ccccc2)cc1	Inhibition	'='	79.0	%				UO_0000187					False	CHEMBL762568	Inhibition of LTA4 hydrolase mediated LTB4 biosynthesis by porcine leukocytes at 2*10e-5M	F	BAO_0000019	assay format	Sus scrofa	None	None	None	None	CHEMBL4618	Leukotriene A4 hydrolase	Homo sapiens	SINGLE PROTEIN	CHEMBL1125534	1	Scientific Literature	J. Med. Chem.	1992	None
CHEMBL106680		0	297.40	0	4.25	74	O=C(O)CCCCCCc1ccc(Cc2ccccn2)cc1	Inhibition	'='	76.0	%				UO_0000187					False	CHEMBL762568	Inhibition of LTA4 hydrolase mediated LTB4 biosynthesis by porcine leukocytes at 2*10e-5M	F	BAO_0000019	assay format	Sus scrofa	None	None	None	None	CHEMBL4618	Leukotriene A4 hydrolase	Homo sapiens	SINGLE PROTEIN	CHEMBL1125534	1	Scientific Literature	J. Med. Chem.	1992	None
CHEMBL1098789		0	389.88	0	4.84	26	O=C(O)CCN1CCCC[C@H]1COc1ccc(Oc2ccc(Cl)cc2)cc1	IC50						Not Determined						False	CHEMBL1111925	Inhibition of human LTA4H hydrolysis assessed as inhibition of Ca2+ ionophore-stimulated LTB4 formation in human whole blood by ELISA	B	BAO_0000221	tissue-based format	Homo sapiens	CHEMBL3638178	Blood	None	None	CHEMBL4618	Leukotriene A4 hydrolase	Homo sapiens	SINGLE PROTEIN	CHEMBL1157937	1	Scientific Literature	Bioorg. Med. Chem. Lett.	2010	None
CHEMBL520414		0	485.59	0	4.05	2n	CN(CCCN(C)Cc1ccc(-c2nnn[nH]2)cc1)CC(=O)Nc1ccc(Oc2ccccc2)cc1	IC50	'='	4.0	nM	8.40			UO_0000065	17.29	0.32	4.35	8.46	False	CHEMBL987428	Inhibition of LTA4 hydrolase by hydrolase assay	B	BAO_0000357	single protein format	None	None	None	None	None	CHEMBL4618	Leukotriene A4 hydrolase	Homo sapiens	SINGLE PROTEIN	CHEMBL1155105	1	Scientific Literature	Bioorg. Med. Chem. Lett.	2008	None
CHEMBL479544		0	443.50	1	5.38	3c	CN(CCNc1ccc(Oc2ccc(-c3ncco3)cc2)cc1)Cc1ccc(C(=O)O)cc1	IC50	'='	130.0	nM	6.89			UO_0000065	15.53	0.28	1.51	7.84	False	CHEMBL990997	Inhibition of LTA4 hydrolase	B	BAO_0000357	single protein format	None	None	None	None	None	CHEMBL4618	Leukotriene A4 hydrolase	Homo sapiens	SINGLE PROTEIN	CHEMBL1155116	1	Scientific Literature	Bioorg. Med. Chem. Lett.	2008	None
CHEMBL480333		0	442.56	1	5.57	4l	O=C(O)c1ccc(CN2[C@H]3CC[C@@H]2C[C@H](Nc2ccc(OCc4ccccc4)cc2)C3)cc1	IC50	'='	220.0	nM	6.66			UO_0000065	15.04	0.28	1.09	10.77	False	CHEMBL990998	Inhibition of LTA4 hydrolase in human whole blood	B	BAO_0000221	tissue-based format	Homo sapiens	CHEMBL3638178	Blood	None	None	CHEMBL4618	Leukotriene A4 hydrolase	Homo sapiens	SINGLE PROTEIN	CHEMBL1155116	1	Scientific Literature	Bioorg. Med. Chem. Lett.	2008	None
CHEMBL479759		0	497.60	1	6.69	3g	CN(Cc1ccc(C(=O)O)cc1)C1CCC(Nc2ccc(Oc3ccc(-c4ncco4)cc3)cc2)CC1	IC50	'='	100.0	nM	7.00			UO_0000065	14.07	0.26	0.31	7.97	False	CHEMBL990998	Inhibition of LTA4 hydrolase in human whole blood	B	BAO_0000221	tissue-based format	Homo sapiens	CHEMBL3638178	Blood	None	None	CHEMBL4618	Leukotriene A4 hydrolase	Homo sapiens	SINGLE PROTEIN	CHEMBL1155116	1	Scientific Literature	Bioorg. Med. Chem. Lett.	2008	None
CHEMBL3895554		0	454.53	0	3.87	BDBM217349	O=C(C1CC1)N1CCN(Cc2cnc3cc(Oc4ccc(-c5ccn[nH]5)cn4)ccc3c2)CC1	IC50	'='	0.93	nM	9.03		380875	UO_0000065	19.87	0.36	5.16	10.35	False	CHEMBL3888193	LTA4H Enzyme Assay: The compounds of the invention are assessed for the ability to interact with human LTA4 hydrolase in an enzymatic assay that measures the ability of the enzyme to cleave the peptide bond of arginyl-aminomethylcoumarin (Arg-AMC). LTA4H Enzyme (1 nM final), Arg-AMC substrate (50 uM final), and compound are combined in a reaction buffer (50 mM Tris-HCl (pH 7.5), 100 mM KCl, 0.5% …	B	BAO_0000357	single protein format	Homo sapiens	None	None	None	None	CHEMBL4618	Leukotriene A4 hydrolase	Homo sapiens	SINGLE PROTEIN	CHEMBL3886618	37	BindingDB Database		2016	None
CHEMBL465576		0	201.27	0	1.18	1	C[C@H](N)C(=O)CCCC[C@@H](C)C(=O)O	IC50	'='	300.0	nM	6.52			UO_0000065	32.41	0.64	5.34	8.11	False	CHEMBL984049	Inhibition of human recombinant LTA4 aminopeptidase activity spectrophotometric analysis	B	BAO_0000357	single protein format	Homo sapiens	None	None	None	None	CHEMBL4618	Leukotriene A4 hydrolase	Homo sapiens	SINGLE PROTEIN	CHEMBL1158279	1	Scientific Literature	J. Nat. Prod.	1996	None
CHEMBL479960		0	256.31	0	2.16	1a	NCC(=O)Nc1ccc(OCc2ccccc2)cc1	IC50	'='	300.0	nM	6.52			UO_0000065	25.45	0.47	4.36	10.14	False	CHEMBL987428	Inhibition of LTA4 hydrolase by hydrolase assay	B	BAO_0000357	single protein format	None	None	None	None	None	CHEMBL4618	Leukotriene A4 hydrolase	Homo sapiens	SINGLE PROTEIN	CHEMBL1155105	1	Scientific Literature	Bioorg. Med. Chem. Lett.	2008	None
CHEMBL479973		0	479.55	0	4.71	2i	CN(CCCN(C)Cc1ccc(C(=O)O)c(F)c1)CC(=O)Nc1ccc(Oc2ccccc2)cc1	IC50	'='	6.0	nM	8.22			UO_0000065	17.14	0.32	3.51	10.01	False	CHEMBL987428	Inhibition of LTA4 hydrolase by hydrolase assay	B	BAO_0000357	single protein format	None	None	None	None	None	CHEMBL4618	Leukotriene A4 hydrolase	Homo sapiens	SINGLE PROTEIN	CHEMBL1155105	1	Scientific Literature	Bioorg. Med. Chem. Lett.	2008	None
CHEMBL110402		0	330.49	1	5.50	4a	O=C(O)CCCCCCc1ccsc1CCCc1ccccc1	Inhibition	'='	0.0	%				UO_0000187					False	CHEMBL706660	Tested for 50% inhibition of LTA4 hydrolase at 2*10e-5M concentration in porcine leukocyte homogenates	B	BAO_0000019	assay format	None	None	None	None	None	CHEMBL4618	Leukotriene A4 hydrolase	Homo sapiens	SINGLE PROTEIN	CHEMBL1126193	1	Scientific Literature	J. Med. Chem.	1992	None
CHEMBL2316061		0	469.93	0	4.83	4h	Cl.NCCc1c[nH]c2ccc(OCCOc3ccc(Oc4ccccc4[N+](=O)[O-])cc3)cc12	IC50	'>'	100000.0	nM				UO_0000065					False	CHEMBL2320181	Inhibition of human LTA4H epoxide hydrolase activity using LTA4 as substrate incubated for 15 mins prior to substrate addition measured after 10 mins by ELISA	B	BAO_0000357	single protein format	Homo sapiens	None	None	None	None	CHEMBL4618	Leukotriene A4 hydrolase	Homo sapiens	SINGLE PROTEIN	CHEMBL2311505	1	Scientific Literature	Eur. J. Med. Chem.	2013	None
CHEMBL2316058		0	394.90	1	5.04	4e	Cl.NCCc1c[nH]c2ccc(OCc3cccc(Oc4ccccc4)c3)cc12	IC50	'>'	100000.0	nM				UO_0000065					False	CHEMBL2320181	Inhibition of human LTA4H epoxide hydrolase activity using LTA4 as substrate incubated for 15 mins prior to substrate addition measured after 10 mins by ELISA	B	BAO_0000357	single protein format	Homo sapiens	None	None	None	None	CHEMBL4618	Leukotriene A4 hydrolase	Homo sapiens	SINGLE PROTEIN	CHEMBL2311505	1	Scientific Literature	Eur. J. Med. Chem.	2013	None
CHEMBL163144		0	313.47	0	4.45	10	c1ccc(CSc2ccc(OCCN3CCCC3)cc2)cc1	IC50	'='	310.0	nM	6.51			UO_0000065					False	CHEMBL841667	Inhibitory activity was determined for LTB4 production in human whole blood.	F	BAO_0000221	tissue-based format	None	CHEMBL3638178	Blood	None	None	CHEMBL4618	Leukotriene A4 hydrolase	Homo sapiens	SINGLE PROTEIN	CHEMBL1133096	1	Scientific Literature	J. Med. Chem.	2000	None
CHEMBL2316066		0	402.45	1	5.35	6e	O=C(O)NCCc1c[nH]c2ccc(OCc3cccc(Oc4ccccc4)c3)cc12	IC50	'>'	100000.0	nM				UO_0000065					False	CHEMBL2320181	Inhibition of human LTA4H epoxide hydrolase activity using LTA4 as substrate incubated for 15 mins prior to substrate addition measured after 10 mins by ELISA	B	BAO_0000357	single protein format	Homo sapiens	None	None	None	None	CHEMBL4618	Leukotriene A4 hydrolase	Homo sapiens	SINGLE PROTEIN	CHEMBL2311505	1	Scientific Literature	Eur. J. Med. Chem.	2013	None
CHEMBL2316069		0	352.87	0	4.40	4b	Cl.NCCc1c[nH]c2ccc(OCc3ccc4ccccc4c3)cc12	IC50	'>'	100000.0	nM				UO_0000065					False	CHEMBL2320181	Inhibition of human LTA4H epoxide hydrolase activity using LTA4 as substrate incubated for 15 mins prior to substrate addition measured after 10 mins by ELISA	B	BAO_0000357	single protein format	Homo sapiens	None	None	None	None	CHEMBL4618	Leukotriene A4 hydrolase	Homo sapiens	SINGLE PROTEIN	CHEMBL2311505	1	Scientific Literature	Eur. J. Med. Chem.	2013	None
CHEMBL3417525		0	458.53	0	2.78	69, BI665915	CN(C)C(=O)Cn1cc(-c2nc([C@@](C)(c3ccc(-c4cnc(N)nc4)cc3)C3CC3)no2)cn1	Inhibition	'<'	50.0	%				UO_0000187					False	CHEMBL3417944	Inhibition of LTA4 hydrolase (unknown origin) at 10 uM relative to control	B	BAO_0000357	single protein format	Homo sapiens	None	None	None	None	CHEMBL4618	Leukotriene A4 hydrolase	Homo sapiens	SINGLE PROTEIN	CHEMBL3414472	1	Scientific Literature	J. Med. Chem.	2015	None
CHEMBL162180		0	296.41	0	3.77	15	c1ccc(NCc2ccc(OCCN3CCCC3)cc2)cc1	IC50	'='	27.0	nM	7.57			UO_0000065	25.53	0.47	3.80	30.89	False	CHEMBL879999	Inhibitory activity was determined against Leukotriene A4 hydrolase	B	BAO_0000357	single protein format	None	None	None	None	None	CHEMBL4618	Leukotriene A4 hydrolase	Homo sapiens	SINGLE PROTEIN	CHEMBL1133096	1	Scientific Literature	J. Med. Chem.	2000	None
CHEMBL117455		0	327.42	0	3.45	9d	CN(CCCCOc1ccc(Cc2ccccc2)cc1)CC(=O)O	IC50	'='	450.0	nM	6.35			UO_0000065					False	CHEMBL701917	Inhibition of human whole blood LTB-4 production (Leukotriene B-4).	F	BAO_0000019	assay format	None	None	None	None	None	CHEMBL4618	Leukotriene A4 hydrolase	Homo sapiens	SINGLE PROTEIN	CHEMBL1135532	1	Scientific Literature	J. Med. Chem.	2002	None
CHEMBL115105		0	297.40	0	2.72	11	OC1CCN(CCOc2ccc(Cc3ccccc3)cc2)C1	IC50	'='	30.0	nM	7.52			UO_0000065	25.30	0.47	4.80	23.01	True	CHEMBL706183	Inhibition of leukotriene A4 hydrolase in human recombinant assay	B	BAO_0000357	single protein format	None	None	None	None	None	CHEMBL4618	Leukotriene A4 hydrolase	Homo sapiens	SINGLE PROTEIN	CHEMBL1134981	1	Scientific Literature	Bioorg. Med. Chem. Lett.	2002	None
CHEMBL349672		0	288.42	0	3.21	2k	c1ncc(Cc2ccc(OCCN3CCCC3)cc2)s1	IC50	'='	220.0	nM	6.66			UO_0000065					False	CHEMBL841667	Inhibitory activity was determined for LTB4 production in human whole blood.	F	BAO_0000221	tissue-based format	None	CHEMBL3638178	Blood	None	None	CHEMBL4618	Leukotriene A4 hydrolase	Homo sapiens	SINGLE PROTEIN	CHEMBL1133096	1	Scientific Literature	J. Med. Chem.	2000	None
CHEMBL164211		0	311.43	0	3.76	2s	COc1cc(Cc2ccccc2)ccc1OCCN1CCCC1	IC50	'='	9000.0	nM	5.05			UO_0000065					False	CHEMBL841667	Inhibitory activity was determined for LTB4 production in human whole blood.	F	BAO_0000221	tissue-based format	None	CHEMBL3638178	Blood	None	None	CHEMBL4618	Leukotriene A4 hydrolase	Homo sapiens	SINGLE PROTEIN	CHEMBL1133096	1	Scientific Literature	J. Med. Chem.	2000	None
CHEMBL85542		0	334.37	0	1.21	10	O=C(C[C@@H](Cc1ccccc1)C(=O)N1CCCC[C@@H]1C(=O)O)NO	IC50	'='	1800.0	nM	5.75			UO_0000065	17.18	0.33	4.53	5.37	False	CHEMBL706181	Inhibitory activity against recombinant human Leukotriene A4 hydrolase	B	BAO_0000357	single protein format	None	None	None	None	None	CHEMBL4618	Leukotriene A4 hydrolase	Homo sapiens	SINGLE PROTEIN	CHEMBL1128059	1	Scientific Literature	Bioorg. Med. Chem. Lett.	1995	None
CHEMBL85430		0	354.43	0	1.06	5	CSCC[C@@H](NC(=O)[C@@H](CC(=O)NO)Cc1ccccc1)C(=O)O	IC50	'='	12.0	nM	7.92			UO_0000065	22.35	0.45	6.86	6.84	False	CHEMBL706181	Inhibitory activity against recombinant human Leukotriene A4 hydrolase	B	BAO_0000357	single protein format	None	None	None	None	None	CHEMBL4618	Leukotriene A4 hydrolase	Homo sapiens	SINGLE PROTEIN	CHEMBL1128059	1	Scientific Literature	Bioorg. Med. Chem. Lett.	1995	None
CHEMBL479956		0	455.51	1	5.52	3j	O=C(O)c1ccc(CN2CCC(Nc3ccc(Oc4ccc(-c5ncco5)cc4)cc3)C2)cc1	IC50	'='	60.0	nM	7.22			UO_0000065	15.85	0.29	1.70	8.22	False	CHEMBL990998	Inhibition of LTA4 hydrolase in human whole blood	B	BAO_0000221	tissue-based format	Homo sapiens	CHEMBL3638178	Blood	None	None	CHEMBL4618	Leukotriene A4 hydrolase	Homo sapiens	SINGLE PROTEIN	CHEMBL1155116	1	Scientific Literature	Bioorg. Med. Chem. Lett.	2008	None
CHEMBL480335		0	427.55	0	4.98	4o	O=C(O)c1ccc(CN2[C@H]3CC[C@@H]2C[C@H](Nc2ccc(Cc4ccncc4)cc2)C3)cc1	IC50	'='	75.0	nM	7.12			UO_0000065	16.66	0.30	2.14	10.88	False	CHEMBL990997	Inhibition of LTA4 hydrolase	B	BAO_0000357	single protein format	None	None	None	None	None	CHEMBL4618	Leukotriene A4 hydrolase	Homo sapiens	SINGLE PROTEIN	CHEMBL1155116	1	Scientific Literature	Bioorg. Med. Chem. Lett.	2008	None
CHEMBL481691		0	458.56	1	5.79	4f	COc1ccc(Oc2ccc(N[C@@H]3C[C@@H]4CC[C@H](C3)N4Cc3ccc(C(=O)O)cc3)cc2)cc1	IC50	'='	23.0	nM	7.64			UO_0000065	16.66	0.31	1.85	10.75	False	CHEMBL990997	Inhibition of LTA4 hydrolase	B	BAO_0000357	single protein format	None	None	None	None	None	CHEMBL4618	Leukotriene A4 hydrolase	Homo sapiens	SINGLE PROTEIN	CHEMBL1155116	1	Scientific Literature	Bioorg. Med. Chem. Lett.	2008	None
CHEMBL480893		0	469.54	1	5.91	3a	O=C(O)c1ccc(CN2CCC(Nc3ccc(Oc4ccc(-c5ncco5)cc4)cc3)CC2)cc1	IC50	'='	80.0	nM	7.10			UO_0000065	15.11	0.28	1.19	8.08	False	CHEMBL990998	Inhibition of LTA4 hydrolase in human whole blood	B	BAO_0000221	tissue-based format	Homo sapiens	CHEMBL3638178	Blood	None	None	CHEMBL4618	Leukotriene A4 hydrolase	Homo sapiens	SINGLE PROTEIN	CHEMBL1155116	1	Scientific Literature	Bioorg. Med. Chem. Lett.	2008	None
CHEMBL116908		0	313.40	0	2.81	3a	CCOC(=O)CNCCOc1ccc(Cc2ccccc2)cc1	IC50	'>'	30000.0	nM				UO_0000065					False	CHEMBL701917	Inhibition of human whole blood LTB-4 production (Leukotriene B-4).	F	BAO_0000019	assay format	None	None	None	None	None	CHEMBL4618	Leukotriene A4 hydrolase	Homo sapiens	SINGLE PROTEIN	CHEMBL1135532	1	Scientific Literature	J. Med. Chem.	2002	None
CHEMBL565599		0	296.37	0	2.79	9	O=C(c1ccncc1)c1ccc(OCCN2CCCC2)cc1	IC50	'='	199000.0	nM		Outside typical range		UO_0000065					False	CHEMBL1046154	Inhibition of human recombinant LTA4H hydrolysis assessed as inhibition of LTB4 formation by LC-MS/MS	B	BAO_0000357	single protein format	Homo sapiens	None	None	None	None	CHEMBL4618	Leukotriene A4 hydrolase	Homo sapiens	SINGLE PROTEIN	CHEMBL1156785	1	Scientific Literature	J. Med. Chem.	2010	None
CHEMBL565605		0	375.85	0	4.45	18	O=C(O)CCN1CCC[C@@H]1COc1ccc(Oc2ccc(Cl)cc2)cc1	IC50	'='	23.0	nM	7.64			UO_0000065	20.32	0.40	3.19	12.95	False	CHEMBL1046155	Inhibition of human LTA4H hydrolysis assessed as inhibition of Ca2+ ionophore-stimulated LTB4 formation in human whole blood by ELISA	B	BAO_0000221	tissue-based format	Homo sapiens	CHEMBL3638178	Blood	None	None	CHEMBL4618	Leukotriene A4 hydrolase	Homo sapiens	SINGLE PROTEIN	CHEMBL1156785	1	Scientific Literature	J. Med. Chem.	2010	None
CHEMBL119529		0	347.39	0	3.79	14d	CN(CCCOc1ccc(Oc2ccc(F)cc2)cc1)CCC(=O)O	IC50	'='	160.0	nM	6.80			UO_0000065	19.56	0.37	3.01	11.52	False	CHEMBL706180	Inhibition of human leukotriene A4 hydrolase (LTA-4).	B	BAO_0000357	single protein format	None	None	None	None	None	CHEMBL4618	Leukotriene A4 hydrolase	Homo sapiens	SINGLE PROTEIN	CHEMBL1135532	1	Scientific Literature	J. Med. Chem.	2002	None
CHEMBL323873		0	327.42	0	3.20	7a	CCOC(=O)CNCCCOc1ccc(Cc2ccccc2)cc1	IC50	'='	3000.0	nM	5.52			UO_0000065	16.87	0.31	2.32	11.61	False	CHEMBL706180	Inhibition of human leukotriene A4 hydrolase (LTA-4).	B	BAO_0000357	single protein format	None	None	None	None	None	CHEMBL4618	Leukotriene A4 hydrolase	Homo sapiens	SINGLE PROTEIN	CHEMBL1135532	1	Scientific Literature	J. Med. Chem.	2002	None
CHEMBL117132		0	350.42	0	4.61	4d	c1coc(-c2ccc(Oc3ccc(OCCN4CCCC4)cc3)cc2)n1	IC50	'='	43.0	nM	7.37			UO_0000065	21.02	0.39	2.76	15.43	True	CHEMBL879999	Inhibitory activity was determined against Leukotriene A4 hydrolase	B	BAO_0000357	single protein format	None	None	None	None	None	CHEMBL4618	Leukotriene A4 hydrolase	Homo sapiens	SINGLE PROTEIN	CHEMBL1133096	1	Scientific Literature	J. Med. Chem.	2000	None
CHEMBL113813		0	367.49	0	3.93	13	CCOC(=O)C1CCCN(CCOc2ccc(Cc3ccccc3)cc2)C1	IC50	'>'	3000.0	nM				UO_0000065					False	CHEMBL706183	Inhibition of leukotriene A4 hydrolase in human recombinant assay	B	BAO_0000357	single protein format	None	None	None	None	None	CHEMBL4618	Leukotriene A4 hydrolase	Homo sapiens	SINGLE PROTEIN	CHEMBL1134981	1	Scientific Literature	Bioorg. Med. Chem. Lett.	2002	None
CHEMBL566225		0	303.79	0	4.26	17	Clc1ccc(Oc2ccc(OC[C@H]3CCCN3)cc2)cc1	IC50	'='	30.0	nM	7.52			UO_0000065	24.76	0.49	3.26	24.67	False	CHEMBL1046154	Inhibition of human recombinant LTA4H hydrolysis assessed as inhibition of LTB4 formation by LC-MS/MS	B	BAO_0000357	single protein format	Homo sapiens	None	None	None	None	CHEMBL4618	Leukotriene A4 hydrolase	Homo sapiens	SINGLE PROTEIN	CHEMBL1156785	1	Scientific Literature	J. Med. Chem.	2010	None
CHEMBL566225		0	303.79	0	4.26	17	Clc1ccc(Oc2ccc(OC[C@H]3CCCN3)cc2)cc1	IC50	'='	533.0	nM	6.27			UO_0000065	20.65	0.41	2.01	20.57	False	CHEMBL1046155	Inhibition of human LTA4H hydrolysis assessed as inhibition of Ca2+ ionophore-stimulated LTB4 formation in human whole blood by ELISA	B	BAO_0000221	tissue-based format	Homo sapiens	CHEMBL3638178	Blood	None	None	CHEMBL4618	Leukotriene A4 hydrolase	Homo sapiens	SINGLE PROTEIN	CHEMBL1156785	1	Scientific Literature	J. Med. Chem.	2010	None
CHEMBL162984		0	310.40	0	3.41	16	O=C(Nc1ccc(OCCN2CCCC2)cc1)c1ccccc1	IC50	'>'	25000.0	nM				UO_0000065					False	CHEMBL879999	Inhibitory activity was determined against Leukotriene A4 hydrolase	B	BAO_0000357	single protein format	None	None	None	None	None	CHEMBL4618	Leukotriene A4 hydrolase	Homo sapiens	SINGLE PROTEIN	CHEMBL1133096	1	Scientific Literature	J. Med. Chem.	2000	None
CHEMBL155618		0	294.32	0	-0.09	L-Arg p-nitroanilide	NC(N)=NCCC[C@@H](N)C(=O)Nc1ccc([N+](=O)[O-])cc1	Km	'='	200000.0	nM				UO_0000065					False	CHEMBL703855	Michaelis-Menten constant of compound for Leukotriene A4 hydrolase catalyzed hydrolysis was determined	B	BAO_0000357	single protein format	None	None	None	None	None	CHEMBL4618	Leukotriene A4 hydrolase	Homo sapiens	SINGLE PROTEIN	CHEMBL1125953	1	Scientific Literature	Bioorg. Med. Chem. Lett.	1991	None
CHEMBL155618		0	294.32	0	-0.09	L-Arg p-nitroanilide	NC(N)=NCCC[C@@H](N)C(=O)Nc1ccc([N+](=O)[O-])cc1	Vmax	'='	140.0	nM min-1 mg-1									False	CHEMBL703859	Maximum velocity of amino acid amides was tested as substrates for Leukotriene A4 hydrolase catalyzed hydrolysis	B	BAO_0000357	single protein format	None	None	None	None	None	CHEMBL4618	Leukotriene A4 hydrolase	Homo sapiens	SINGLE PROTEIN	CHEMBL1125953	1	Scientific Literature	Bioorg. Med. Chem. Lett.	1991	None
CHEMBL110271		0	330.49	1	5.50	42	O=C(O)CCCCCCc1ccc(CCCc2ccccc2)s1	Inhibition	'='	84.0	%				UO_0000187					False	CHEMBL762568	Inhibition of LTA4 hydrolase mediated LTB4 biosynthesis by porcine leukocytes at 2*10e-5M	F	BAO_0000019	assay format	Sus scrofa	None	None	None	None	CHEMBL4618	Leukotriene A4 hydrolase	Homo sapiens	SINGLE PROTEIN	CHEMBL1125534	1	Scientific Literature	J. Med. Chem.	1992	None
CHEMBL117472		0	355.48	0	3.98	6a	CCOC(=O)CCCCNCCOc1ccc(Cc2ccccc2)cc1	IC50	'='	2500.0	nM	5.60			UO_0000065					False	CHEMBL701917	Inhibition of human whole blood LTB-4 production (Leukotriene B-4).	F	BAO_0000019	assay format	None	None	None	None	None	CHEMBL4618	Leukotriene A4 hydrolase	Homo sapiens	SINGLE PROTEIN	CHEMBL1135532	1	Scientific Literature	J. Med. Chem.	2002	None
CHEMBL108045		0	316.47	1	5.11	4b	O=C(O)CCCCCCc1ccsc1CCc1ccccc1	Inhibition	'='	0.0	%				UO_0000187					False	CHEMBL706660	Tested for 50% inhibition of LTA4 hydrolase at 2*10e-5M concentration in porcine leukocyte homogenates	B	BAO_0000019	assay format	None	None	None	None	None	CHEMBL4618	Leukotriene A4 hydrolase	Homo sapiens	SINGLE PROTEIN	CHEMBL1126193	1	Scientific Literature	J. Med. Chem.	1992	None
CHEMBL302932		0	195.22	0	0.00	5	N[C@@H](Cc1ccccc1)[C@H](O)C(=O)O	IC50	'>'	1000000.0	nM		Outside typical range		UO_0000065					False	CHEMBL706177	Inhibition of amidase activity of LTA4 hydrolase purified from human leukocytes	B	BAO_0000019	assay format	None	None	None	None	None	CHEMBL4618	Leukotriene A4 hydrolase	Homo sapiens	SINGLE PROTEIN	CHEMBL1126810	1	Scientific Literature	J. Med. Chem.	1993	None
CHEMBL3084969		0	291.44	0	4.62	26	c1ccc(Cc2ccc([C@H]3C[C@@H](N4CCCC4)C3)cc2)cc1	IC50	'='	370.0	nM	6.43			UO_0000065	22.07	0.40	1.81	198.51	False	CHEMBL879999	Inhibitory activity was determined against Leukotriene A4 hydrolase	B	BAO_0000357	single protein format	None	None	None	None	None	CHEMBL4618	Leukotriene A4 hydrolase	Homo sapiens	SINGLE PROTEIN	CHEMBL1133096	1	Scientific Literature	J. Med. Chem.	2000	None
CHEMBL69531		0	209.21	0	0.88	L-Ala-p-nitroanilide	C[C@H](N)C(=O)Nc1ccc([N+](=O)[O-])cc1	Vmax	'='	530.0	nM min-1 mg-1									False	CHEMBL703856	Kinetic parameter Vmax against LTA4 hydrolase purified from human leukocytes was determined	B	BAO_0000019	assay format	None	None	None	None	None	CHEMBL4618	Leukotriene A4 hydrolase	Homo sapiens	SINGLE PROTEIN	CHEMBL1126810	1	Scientific Literature	J. Med. Chem.	1993	None
CHEMBL326000		0	360.52	1	5.51	4e	COc1ccc(CCCc2sccc2CCCCCCC(=O)O)cc1	Inhibition	'='	0.0	%				UO_0000187					False	CHEMBL706661	Tested for Percentage inhibition of LTA4 hydrolase at 2*10e-5M concentration in porcine leukocyte homogenates	B	BAO_0000019	assay format	None	None	None	None	None	CHEMBL4618	Leukotriene A4 hydrolase	Homo sapiens	SINGLE PROTEIN	CHEMBL1126193	1	Scientific Literature	J. Med. Chem.	1992	None
CHEMBL119422		0	355.48	0	3.93	9c	CCOC(=O)CN(C)CCCCOc1ccc(Cc2ccccc2)cc1	IC50	'='	6600.0	nM	5.18			UO_0000065	14.57	0.27	1.25	13.36	False	CHEMBL706180	Inhibition of human leukotriene A4 hydrolase (LTA-4).	B	BAO_0000357	single protein format	None	None	None	None	None	CHEMBL4618	Leukotriene A4 hydrolase	Homo sapiens	SINGLE PROTEIN	CHEMBL1135532	1	Scientific Literature	J. Med. Chem.	2002	None
CHEMBL479790		0	506.56	1	4.48	2h	CN(CCCN(C)Cc1ccc(C(=O)O)cc1[N+](=O)[O-])CC(=O)Nc1ccc(Oc2ccccc2)cc1	IC50	'='	290.0	nM	6.54			UO_0000065	12.91	0.24	2.06	5.22	False	CHEMBL987429	Inhibition of LTA4 hydrolase by whole blood assay	B	BAO_0000221	tissue-based format	None	CHEMBL3638178	Blood	None	None	CHEMBL4618	Leukotriene A4 hydrolase	Homo sapiens	SINGLE PROTEIN	CHEMBL1155105	1	Scientific Literature	Bioorg. Med. Chem. Lett.	2008	None
CHEMBL162158		0	311.43	0	3.76	2c	COc1cccc(Cc2ccc(OCCN3CCCC3)cc2)c1	IC50	'='	840.0	nM	6.08			UO_0000065	19.51	0.36	2.32	28.00	False	CHEMBL879999	Inhibitory activity was determined against Leukotriene A4 hydrolase	B	BAO_0000357	single protein format	None	None	None	None	None	CHEMBL4618	Leukotriene A4 hydrolase	Homo sapiens	SINGLE PROTEIN	CHEMBL1133096	1	Scientific Literature	J. Med. Chem.	2000	None
CHEMBL162158		0	311.43	0	3.76	2c	COc1cccc(Cc2ccc(OCCN3CCCC3)cc2)c1	IC50	'='	2500.0	nM	5.60			UO_0000065					False	CHEMBL841667	Inhibitory activity was determined for LTB4 production in human whole blood.	F	BAO_0000221	tissue-based format	None	CHEMBL3638178	Blood	None	None	CHEMBL4618	Leukotriene A4 hydrolase	Homo sapiens	SINGLE PROTEIN	CHEMBL1133096	1	Scientific Literature	J. Med. Chem.	2000	None
CHEMBL349368		0	282.39	0	3.15	2g	c1cc(Cc2ccc(OCCN3CCCC3)cc2)ccn1	IC50	'='	1560.0	nM	5.81			UO_0000065					False	CHEMBL841667	Inhibitory activity was determined for LTB4 production in human whole blood.	F	BAO_0000221	tissue-based format	None	CHEMBL3638178	Blood	None	None	CHEMBL4618	Leukotriene A4 hydrolase	Homo sapiens	SINGLE PROTEIN	CHEMBL1133096	1	Scientific Literature	J. Med. Chem.	2000	None
CHEMBL68333		0	209.25	0	0.09	3	COC(=O)[C@@H](O)[C@H](N)Cc1ccccc1	IC50						Not Active						False	CHEMBL706176	Ability at 1 mM to inhibit amidase activity of LTA4 hydrolase (1.4 ug) purified from human leukocytes; NI=No inhibition	B	BAO_0000019	assay format	None	None	None	None	None	CHEMBL4618	Leukotriene A4 hydrolase	Homo sapiens	SINGLE PROTEIN	CHEMBL1126810	1	Scientific Literature	J. Med. Chem.	1993	None
CHEMBL444791		0	273.40	0	3.07	27	N[C@H](CS)Cc1ccc(OCc2ccccc2)cc1	Ki	'='	18.0	nM	7.75			UO_0000065	28.33	0.56	4.67	21.97	False	CHEMBL706184	Ability to inhibit amidase activity of LTA4 hydrolase (1.4 ug) purified from human leukocytes	B	BAO_0000019	assay format	None	None	None	None	None	CHEMBL4618	Leukotriene A4 hydrolase	Homo sapiens	SINGLE PROTEIN	CHEMBL1126810	1	Scientific Literature	J. Med. Chem.	1993	None
CHEMBL320258		0	344.52	1	5.81	4c	Cc1cc(CCCCCCC(=O)O)c(CCCc2ccccc2)s1	Inhibition	'='	0.0	%				UO_0000187					False	CHEMBL706661	Tested for Percentage inhibition of LTA4 hydrolase at 2*10e-5M concentration in porcine leukocyte homogenates	B	BAO_0000019	assay format	None	None	None	None	None	CHEMBL4618	Leukotriene A4 hydrolase	Homo sapiens	SINGLE PROTEIN	CHEMBL1126193	1	Scientific Literature	J. Med. Chem.	1992	None
CHEMBL152134		0	209.21	0	0.88	L-Ala p-nitroanilide	C[C@@H](N)C(=O)Nc1ccc([N+](=O)[O-])cc1	Km	'='	500000.0	nM				UO_0000065					False	CHEMBL703855	Michaelis-Menten constant of compound for Leukotriene A4 hydrolase catalyzed hydrolysis was determined	B	BAO_0000357	single protein format	None	None	None	None	None	CHEMBL4618	Leukotriene A4 hydrolase	Homo sapiens	SINGLE PROTEIN	CHEMBL1125953	1	Scientific Literature	Bioorg. Med. Chem. Lett.	1991	None
CHEMBL110271		0	330.49	1	5.50	1	O=C(O)CCCCCCc1ccc(CCCc2ccccc2)s1	Inhibition	'='	84.0	%				UO_0000187					True	CHEMBL706660	Tested for 50% inhibition of LTA4 hydrolase at 2*10e-5M concentration in porcine leukocyte homogenates	B	BAO_0000019	assay format	None	None	None	None	None	CHEMBL4618	Leukotriene A4 hydrolase	Homo sapiens	SINGLE PROTEIN	CHEMBL1126193	1	Scientific Literature	J. Med. Chem.	1992	None
CHEMBL1922660	FIBOFLAPON	3	637.85	2	8.98	11cc, AM803, GSK2190915	CCOc1ccc(-c2ccc(Cn3c(CC(C)(C)C(=O)O)c(SC(C)(C)C)c4cc(OCc5ccc(C)cn5)ccc43)cc2)cn1	IC50	'>'	100000.0	nM				UO_0000065					False	CHEMBL1924714	Inhibition of LTA4 hydroxylase	B	BAO_0000357	single protein format	None	None	None	None	None	CHEMBL4618	Leukotriene A4 hydrolase	Homo sapiens	SINGLE PROTEIN	CHEMBL1921749	1	Scientific Literature	J. Med. Chem.	2011	None
CHEMBL163209		0	288.42	0	3.21	2i	c1csc(Cc2ccc(OCCN3CCCC3)cc2)n1	IC50	'='	370.0	nM	6.43			UO_0000065					False	CHEMBL841667	Inhibitory activity was determined for LTB4 production in human whole blood.	F	BAO_0000221	tissue-based format	None	CHEMBL3638178	Blood	None	None	CHEMBL4618	Leukotriene A4 hydrolase	Homo sapiens	SINGLE PROTEIN	CHEMBL1133096	1	Scientific Literature	J. Med. Chem.	2000	None
CHEMBL162835		0	313.47	0	4.45	13	c1ccc(SCc2ccc(OCCN3CCCC3)cc2)cc1	IC50	'='	190.0	nM	6.72			UO_0000065					False	CHEMBL841667	Inhibitory activity was determined for LTB4 production in human whole blood.	F	BAO_0000221	tissue-based format	None	CHEMBL3638178	Blood	None	None	CHEMBL4618	Leukotriene A4 hydrolase	Homo sapiens	SINGLE PROTEIN	CHEMBL1133096	1	Scientific Literature	J. Med. Chem.	2000	None
CHEMBL276096		0	345.40	0	3.34	9b	[O-][n+]1ccc2c(c1)ncn2CCOc1ccc(Cc2ccccc2)cc1	IC50	'='	82.0	nM	7.09			UO_0000065	20.52	0.37	3.75	13.12	False	CHEMBL706182	In vitro inhibition of recombinant human leukotriene A4 hydrolase.	B	BAO_0000357	single protein format	None	None	None	None	None	CHEMBL4618	Leukotriene A4 hydrolase	Homo sapiens	SINGLE PROTEIN	CHEMBL1136655	1	Scientific Literature	Bioorg. Med. Chem. Lett.	2003	None
CHEMBL83291		0	376.45	0	2.28	8	O=C(C[C@@H](Cc1ccccc1)C(=O)N[C@@H](CC1CCCCC1)C(=O)O)NO	IC50	'='	10.0	nM	8.00			UO_0000065	21.25	0.40	5.72	6.91	False	CHEMBL706181	Inhibitory activity against recombinant human Leukotriene A4 hydrolase	B	BAO_0000357	single protein format	None	None	None	None	None	CHEMBL4618	Leukotriene A4 hydrolase	Homo sapiens	SINGLE PROTEIN	CHEMBL1128059	1	Scientific Literature	Bioorg. Med. Chem. Lett.	1995	None
CHEMBL163567		0	287.43	0	3.81	2x	c1ccc(Cc2ccc(OCCN3CCCC3)s2)cc1	IC50	'='	530.0	nM	6.28			UO_0000065					False	CHEMBL841667	Inhibitory activity was determined for LTB4 production in human whole blood.	F	BAO_0000221	tissue-based format	None	CHEMBL3638178	Blood	None	None	CHEMBL4618	Leukotriene A4 hydrolase	Homo sapiens	SINGLE PROTEIN	CHEMBL1133096	1	Scientific Literature	J. Med. Chem.	2000	None
CHEMBL164353		0	305.46	0	4.51	27	CCCCCCCOc1ccc(OCCN2CCCC2)cc1	IC50	'='	900.0	nM	6.05			UO_0000065	19.79	0.38	1.54	27.86	False	CHEMBL879999	Inhibitory activity was determined against Leukotriene A4 hydrolase	B	BAO_0000357	single protein format	None	None	None	None	None	CHEMBL4618	Leukotriene A4 hydrolase	Homo sapiens	SINGLE PROTEIN	CHEMBL1133096	1	Scientific Literature	J. Med. Chem.	2000	None
CHEMBL163567		0	287.43	0	3.81	2x	c1ccc(Cc2ccc(OCCN3CCCC3)s2)cc1	IC50	'='	36.0	nM	7.44			UO_0000065	25.90	0.51	3.63	59.69	False	CHEMBL879999	Inhibitory activity was determined against Leukotriene A4 hydrolase	B	BAO_0000357	single protein format	None	None	None	None	None	CHEMBL4618	Leukotriene A4 hydrolase	Homo sapiens	SINGLE PROTEIN	CHEMBL1133096	1	Scientific Literature	J. Med. Chem.	2000	None
CHEMBL2179972		0	301.82	0	2.86	cis-2f	Cl.N[C@H]1CCc2ccccc2[C@@H](Cc2ccccc2)C1=O	Ki	'>'	100000.0	nM				UO_0000065					False	CHEMBL2185125	Competitive inhibition of human recombinant LTA4H using alanine-p-nitroanilide as substrate by spectrophotometric analysis	B	BAO_0000357	single protein format	Homo sapiens	None	None	None	None	CHEMBL4618	Leukotriene A4 hydrolase	Homo sapiens	SINGLE PROTEIN	CHEMBL2177052	1	Scientific Literature	Bioorg. Med. Chem.	2012	None
CHEMBL2179978		0	319.86	0	3.36	trans-2d	Cl.N[C@H]1CCc2ccccc2[C@H](Sc2ccccc2)C1=O	Ki	'>'	100000.0	nM				UO_0000065					False	CHEMBL2185125	Competitive inhibition of human recombinant LTA4H using alanine-p-nitroanilide as substrate by spectrophotometric analysis	B	BAO_0000357	single protein format	Homo sapiens	None	None	None	None	CHEMBL4618	Leukotriene A4 hydrolase	Homo sapiens	SINGLE PROTEIN	CHEMBL2177052	1	Scientific Literature	Bioorg. Med. Chem.	2012	None
CHEMBL482252		0	447.54	0	4.23	4b	CN(CCCNCC(=O)Nc1ccc(Oc2ccccc2)cc1)Cc1ccc(C(=O)O)cc1	IC50	'='	330.0	nM	6.48			UO_0000065	14.48	0.27	2.25	7.13	False	CHEMBL987428	Inhibition of LTA4 hydrolase by hydrolase assay	B	BAO_0000357	single protein format	None	None	None	None	None	CHEMBL4618	Leukotriene A4 hydrolase	Homo sapiens	SINGLE PROTEIN	CHEMBL1155105	1	Scientific Literature	Bioorg. Med. Chem. Lett.	2008	None
CHEMBL515470		0	379.42	0	3.27	9g	NC(=O)[C@@H](N)CCC(=O)Nc1ccc(Oc2ccc(-c3ccoc3)cc2)cc1	IC50	'='	29.0	nM	7.54			UO_0000065	19.87	0.37	4.27	6.25	False	CHEMBL980376	Inhibition of human recombinant LTA4-h by peptidase assay	B	BAO_0000357	single protein format	Homo sapiens	None	None	None	None	CHEMBL4618	Leukotriene A4 hydrolase	Homo sapiens	SINGLE PROTEIN	CHEMBL1157198	1	Scientific Literature	Bioorg. Med. Chem.	2008	None
CHEMBL538940		0	195.31	0	2.94	8, PDB ID:3FU5	NCc1ccc(-c2cccs2)s1	IC50	'='	38900.0	nM	4.41			UO_0000065	22.58	0.50	1.47	16.95	False	CHEMBL1032963	Inhibition of peptidase activity of human recombinant LTA4H expressed in Escherichia coli BL21-AI/pRARE	B	BAO_0000019	assay format	Homo sapiens	None	None	None	None	CHEMBL4618	Leukotriene A4 hydrolase	Homo sapiens	SINGLE PROTEIN	CHEMBL1158490	1	Scientific Literature	J. Med. Chem.	2009	None
CHEMBL563692		0	230.31	0	2.64	15, PDB ID:3FUJ	c1cc2cc(OCCN3CCCC3)ccc2[nH]1	IC50	'='	321000.0	nM	3.49			UO_0000065	15.17	0.28	0.85	12.36	False	CHEMBL1032963	Inhibition of peptidase activity of human recombinant LTA4H expressed in Escherichia coli BL21-AI/pRARE	B	BAO_0000019	assay format	Homo sapiens	None	None	None	None	CHEMBL4618	Leukotriene A4 hydrolase	Homo sapiens	SINGLE PROTEIN	CHEMBL1158490	1	Scientific Literature	J. Med. Chem.	2009	None
CHEMBL549343		0	203.31	0	3.13	10, PDB ID:3FUD	CNCc1ccccc1-c1cccs1	IC50	'='	1077000.0	nM	2.97			UO_0000065	14.60	0.29	-0.16	24.67	False	CHEMBL1032963	Inhibition of peptidase activity of human recombinant LTA4H expressed in Escherichia coli BL21-AI/pRARE	B	BAO_0000019	assay format	Homo sapiens	None	None	None	None	CHEMBL4618	Leukotriene A4 hydrolase	Homo sapiens	SINGLE PROTEIN	CHEMBL1158490	1	Scientific Literature	J. Med. Chem.	2009	None
CHEMBL483790		0	192.24	0	2.10	7, PDB ID:3FU3	Nc1nc(-c2ccc(O)cc2)cs1	IC50	'='	1443000.0	nM	2.84			UO_0000065	14.78	0.30	0.74	4.80	False	CHEMBL1032964	Inhibition of hydrolase activity of human recombinant LTA4H expressed in Escherichia coli BL21-AI/pRARE assessed as LTB4 formation by tandem quadrupole mass spectrometry	B	BAO_0000019	assay format	Homo sapiens	None	None	None	None	CHEMBL4618	Leukotriene A4 hydrolase	Homo sapiens	SINGLE PROTEIN	CHEMBL1158490	1	Scientific Literature	J. Med. Chem.	2009	None
CHEMBL480347		0	462.98	1	6.44	4b	O=C(O)c1ccc(CN2[C@H]3CC[C@@H]2C[C@H](Nc2ccc(Oc4ccc(Cl)cc4)cc2)C3)cc1	IC50	'='	6.0	nM	8.22			UO_0000065	17.76	0.34	1.78	13.30	False	CHEMBL990997	Inhibition of LTA4 hydrolase	B	BAO_0000357	single protein format	None	None	None	None	None	CHEMBL4618	Leukotriene A4 hydrolase	Homo sapiens	SINGLE PROTEIN	CHEMBL1155116	1	Scientific Literature	Bioorg. Med. Chem. Lett.	2008	None
CHEMBL480347		0	462.98	1	6.44	4b	O=C(O)c1ccc(CN2[C@H]3CC[C@@H]2C[C@H](Nc2ccc(Oc4ccc(Cl)cc4)cc2)C3)cc1	IC50	'='	310.0	nM	6.51			UO_0000065	14.06	0.27	0.07	10.53	False	CHEMBL990998	Inhibition of LTA4 hydrolase in human whole blood	B	BAO_0000221	tissue-based format	Homo sapiens	CHEMBL3638178	Blood	None	None	CHEMBL4618	Leukotriene A4 hydrolase	Homo sapiens	SINGLE PROTEIN	CHEMBL1155116	1	Scientific Literature	Bioorg. Med. Chem. Lett.	2008	None
CHEMBL479568		0	483.57	1	6.16	3e	O=C(O)c1ccc(CN2CCC(CNc3ccc(Oc4ccc(-c5ncco5)cc4)cc3)CC2)cc1	IC50	'='	1500.0	nM	5.82			UO_0000065	12.04	0.22	-0.34	6.63	False	CHEMBL990998	Inhibition of LTA4 hydrolase in human whole blood	B	BAO_0000221	tissue-based format	Homo sapiens	CHEMBL3638178	Blood	None	None	CHEMBL4618	Leukotriene A4 hydrolase	Homo sapiens	SINGLE PROTEIN	CHEMBL1155116	1	Scientific Literature	Bioorg. Med. Chem. Lett.	2008	None
CHEMBL481110		0	485.61	1	6.39	4k	O=C(O)c1ccc(CN2[C@H]3CC[C@@H]2C[C@H](Nc2ccc(Oc4nc5ccccc5s4)cc2)C3)cc1	IC50	'='	9.0	nM	8.05			UO_0000065	16.57	0.31	1.66	10.77	False	CHEMBL990997	Inhibition of LTA4 hydrolase	B	BAO_0000357	single protein format	None	None	None	None	None	CHEMBL4618	Leukotriene A4 hydrolase	Homo sapiens	SINGLE PROTEIN	CHEMBL1155116	1	Scientific Literature	Bioorg. Med. Chem. Lett.	2008	None
CHEMBL1775094		0	361.46	0	3.36	5h	CS(=O)(=O)c1cccc(Oc2ccc(OCCN3CCCC3)cc2)c1	IC50	'>'	100000.0	nM				UO_0000065					False	CHEMBL1777073	Inhibition of LTA4 hydrolase in human whole blood assessed as inhibition of calcium ionophore A23187-induced LTB4 production after 0.5 hrs by ELISA	B	BAO_0000357	single protein format	Homo sapiens	CHEMBL3638178	Blood	None	None	CHEMBL4618	Leukotriene A4 hydrolase	Homo sapiens	SINGLE PROTEIN	CHEMBL1772961	1	Scientific Literature	J. Med. Chem.	2011	None
CHEMBL326601		0	333.45	0	3.51	2	CN(CCCOc1ccc(Cc2ccsc2)cc1)CCC(=O)O	IC50	'='	2.0	nM	8.70			UO_0000065	26.09	0.52	5.19	17.48	False	CHEMBL1772368	Inhibition of human leukotriene A4 hydrolase	B	BAO_0000357	single protein format	Homo sapiens	None	None	None	None	CHEMBL4618	Leukotriene A4 hydrolase	Homo sapiens	SINGLE PROTEIN	CHEMBL1770068	1	Scientific Literature	Eur. J. Med. Chem.	2011	None
CHEMBL479552		0	489.62	1	5.21	5	CN(CC(=O)Nc1ccc(Oc2ccccc2)cc1)CC(C)(C)CN(C)Cc1ccc(C(=O)O)cc1	IC50	'='	7.0	nM	8.15			UO_0000065	16.66	0.31	2.94	9.93	False	CHEMBL1772368	Inhibition of human leukotriene A4 hydrolase	B	BAO_0000357	single protein format	Homo sapiens	None	None	None	None	CHEMBL4618	Leukotriene A4 hydrolase	Homo sapiens	SINGLE PROTEIN	CHEMBL1770068	1	Scientific Literature	Eur. J. Med. Chem.	2011	None
CHEMBL1770403		0	499.64	1	6.64	6	O=C(O)c1ccc(CN2CC3CCCC2C(Nc2ccc(Oc4nc5ccccc5s4)cc2)C3)cc1	IC50	'='	9.0	nM	8.05			UO_0000065	16.10	0.31	1.41	10.77	False	CHEMBL1772368	Inhibition of human leukotriene A4 hydrolase	B	BAO_0000357	single protein format	Homo sapiens	None	None	None	None	CHEMBL4618	Leukotriene A4 hydrolase	Homo sapiens	SINGLE PROTEIN	CHEMBL1770068	1	Scientific Literature	Eur. J. Med. Chem.	2011	None
CHEMBL115227		0	353.47	0	2.79	15	NC(=O)NC1CCN(CCOc2ccc(Cc3ccccc3)cc2)CC1	IC50	'='	87.0	nM	7.06			UO_0000065	19.97	0.37	4.27	10.45	False	CHEMBL1772368	Inhibition of human leukotriene A4 hydrolase	B	BAO_0000357	single protein format	Homo sapiens	None	None	None	None	CHEMBL4618	Leukotriene A4 hydrolase	Homo sapiens	SINGLE PROTEIN	CHEMBL1770068	1	Scientific Literature	Eur. J. Med. Chem.	2011	None
CHEMBL1770404		0	279.29	0	0.91	20	CC(NC(=O)C(CC(=O)O)Cc1ccccc1)C(=O)O	IC50	'='	300.0	nM	6.52			UO_0000065	23.36	0.45	5.61	6.29	False	CHEMBL1772368	Inhibition of human leukotriene A4 hydrolase	B	BAO_0000357	single protein format	Homo sapiens	None	None	None	None	CHEMBL4618	Leukotriene A4 hydrolase	Homo sapiens	SINGLE PROTEIN	CHEMBL1770068	1	Scientific Literature	Eur. J. Med. Chem.	2011	None
CHEMBL1770405		0	339.44	0	3.29	21	COC(=O)C1CCCN1CCOc1ccc(Cc2ccccc2)cc1	IC50	'='	450.0	nM	6.35			UO_0000065	18.70	0.35	3.06	16.37	False	CHEMBL1772368	Inhibition of human leukotriene A4 hydrolase	B	BAO_0000357	single protein format	Homo sapiens	None	None	None	None	CHEMBL4618	Leukotriene A4 hydrolase	Homo sapiens	SINGLE PROTEIN	CHEMBL1770068	1	Scientific Literature	Eur. J. Med. Chem.	2011	None
CHEMBL2105763	QUISINOSTAT	2	394.48	0	2.09	14; JNJ-26481585	Cn1cc(CNCC2CCN(c3ncc(C(=O)NO)cn3)CC2)c2ccccc21	Inhibition	'>'	50.0	%				UO_0000187					False	CHEMBL4009296	Inhibition of recombinant human LTA4H Epoxide Hydrolase expressed in Escherichia coli BL21 (DE3) pLysS at 10 uM preincubated for 10 mins followed by addition of LTA4 as substrate measured after 15 mins by reverse-phase HPLC analysis	B	BAO_0000019	assay format	Homo sapiens	None	None	None	None	CHEMBL4618	Leukotriene A4 hydrolase	Homo sapiens	SINGLE PROTEIN	CHEMBL4007425	1	Scientific Literature	J Med Chem	2017	None
CHEMBL99	TRICHOSTATIN	1	302.37	0	2.58	4	CC(/C=C/C(=O)NO)=C\[C@@H](C)C(=O)c1ccc(N(C)C)cc1	IC50	'>'	10000.0	nM				UO_0000065					False	CHEMBL4009227	Inhibition of recombinant human LTA4H Epoxide Hydrolase expressed in Escherichia coli BL21 (DE3) pLysS preincubated for 10 mins followed by addition of LTA4 as substrate measured after 15 mins by reverse-phase HPLC analysis	B	BAO_0000019	assay format	Homo sapiens	None	None	None	None	CHEMBL4618	Leukotriene A4 hydrolase	Homo sapiens	SINGLE PROTEIN	CHEMBL4007425	1	Scientific Literature	J Med Chem	2017	None
CHEMBL27759	ENTINOSTAT	3	376.42	0	3.34	16	Nc1ccccc1NC(=O)c1ccc(CNC(=O)OCc2cccnc2)cc1	IC50	'>'	10000.0	nM				UO_0000065					False	CHEMBL4009226	Inhibition of recombinant human LTA4H aminopeptidase activity expressed in Escherichia coli BL21 (DE3) pLysS assessed as formation of p-NA from Ala-p-NA preincubated for 10 mins followed by substrate addition measured after 10 mins	A	BAO_0000019	assay format	Homo sapiens	None	None	None	None	CHEMBL4618	Leukotriene A4 hydrolase	Homo sapiens	SINGLE PROTEIN	CHEMBL4007425	1	Scientific Literature	J Med Chem	2017	None
CHEMBL99	TRICHOSTATIN	1	302.37	0	2.58	4	CC(/C=C/C(=O)NO)=C\[C@@H](C)C(=O)c1ccc(N(C)C)cc1	IC50	'>'	10000.0	nM				UO_0000065					False	CHEMBL4009226	Inhibition of recombinant human LTA4H aminopeptidase activity expressed in Escherichia coli BL21 (DE3) pLysS assessed as formation of p-NA from Ala-p-NA preincubated for 10 mins followed by substrate addition measured after 10 mins	A	BAO_0000019	assay format	Homo sapiens	None	None	None	None	CHEMBL4618	Leukotriene A4 hydrolase	Homo sapiens	SINGLE PROTEIN	CHEMBL4007425	1	Scientific Literature	J Med Chem	2017	None
CHEMBL162607		0	271.36	0	3.35	2l	c1cc(Cc2ccc(OCCN3CCCC3)cc2)co1	IC50	'='	250.0	nM	6.60			UO_0000065					False	CHEMBL841667	Inhibitory activity was determined for LTB4 production in human whole blood.	F	BAO_0000221	tissue-based format	None	CHEMBL3638178	Blood	None	None	CHEMBL4618	Leukotriene A4 hydrolase	Homo sapiens	SINGLE PROTEIN	CHEMBL1133096	1	Scientific Literature	J. Med. Chem.	2000	None
CHEMBL2437302		0	337.83	0	2.21	4b	N=c1scc(-c2ccc(Cl)cc2)n1CC(=O)N1CCOCC1	Ki	'='	1060.0	nM	5.97			UO_0000065	17.69	0.37	3.76	10.24	False	CHEMBL2439368	Inhibition of human leukotriene A-4 hydrolase	B	BAO_0000357	single protein format	Homo sapiens	None	None	None	None	CHEMBL4618	Leukotriene A4 hydrolase	Homo sapiens	SINGLE PROTEIN	CHEMBL2434944	1	Scientific Literature	Eur. J. Med. Chem.	2013	None
CHEMBL351207		0	295.43	0	3.95	8	c1ccc(CCc2ccc(OCCN3CCCC3)cc2)cc1	IC50	'='	220.0	nM	6.66			UO_0000065					False	CHEMBL841667	Inhibitory activity was determined for LTB4 production in human whole blood.	F	BAO_0000221	tissue-based format	None	CHEMBL3638178	Blood	None	None	CHEMBL4618	Leukotriene A4 hydrolase	Homo sapiens	SINGLE PROTEIN	CHEMBL1133096	1	Scientific Literature	J. Med. Chem.	2000	None
CHEMBL354233		0	287.43	0	3.81	2n	c1cc(Cc2ccc(OCCN3CCCC3)cc2)cs1	IC50	'='	33.0	nM	7.48			UO_0000065	26.03	0.51	3.67	60.00	False	CHEMBL879999	Inhibitory activity was determined against Leukotriene A4 hydrolase	B	BAO_0000357	single protein format	None	None	None	None	None	CHEMBL4618	Leukotriene A4 hydrolase	Homo sapiens	SINGLE PROTEIN	CHEMBL1133096	1	Scientific Literature	J. Med. Chem.	2000	None
CHEMBL322290		0	302.44	0	4.92	2c	O=C(O)CCCCCCc1csc(Cc2ccccc2)c1	Inhibition	'='	68.0	%				UO_0000187					False	CHEMBL706660	Tested for 50% inhibition of LTA4 hydrolase at 2*10e-5M concentration in porcine leukocyte homogenates	B	BAO_0000019	assay format	None	None	None	None	None	CHEMBL4618	Leukotriene A4 hydrolase	Homo sapiens	SINGLE PROTEIN	CHEMBL1126193	1	Scientific Literature	J. Med. Chem.	1992	None
CHEMBL71105		0	266.30	0	-0.49	10	N[C@@H](Cc1ccccc1)[C@H](O)C(=O)NCCC(=O)O	IC50	'='	80000.0	nM	4.10			UO_0000065	15.38	0.29	4.59	3.64	False	CHEMBL706177	Inhibition of amidase activity of LTA4 hydrolase purified from human leukocytes	B	BAO_0000019	assay format	None	None	None	None	None	CHEMBL4618	Leukotriene A4 hydrolase	Homo sapiens	SINGLE PROTEIN	CHEMBL1126810	1	Scientific Literature	J. Med. Chem.	1993	None
CHEMBL69439	LEUKOTRIENE A4	0	318.46	1	5.20	LTA4	CCCCC/C=C\C/C=C\C=C\C=C\[C@@H]1O[C@H]1CCCC(=O)O	Vmax	'='	572.0	nM min-1 mg-1									True	CHEMBL703859	Maximum velocity of amino acid amides was tested as substrates for Leukotriene A4 hydrolase catalyzed hydrolysis	B	BAO_0000357	single protein format	None	None	None	None	None	CHEMBL4618	Leukotriene A4 hydrolase	Homo sapiens	SINGLE PROTEIN	CHEMBL1125953	1	Scientific Literature	Bioorg. Med. Chem. Lett.	1991	None
CHEMBL29292	UBENIMEX	2	308.38	0	0.53	8 (Bestatin)	CC(C)C[C@H](NC(=O)[C@@H](O)[C@H](N)Cc1ccccc1)C(=O)O	IC50	'='	4000.0	nM	5.40			UO_0000065	17.50	0.34	4.87	4.79	True	CHEMBL706178	Inhibitory activity against Leukotriene A4 hydrolase from human leukocytes	B	BAO_0000019	assay format	Homo sapiens	None	None	None	None	CHEMBL4618	Leukotriene A4 hydrolase	Homo sapiens	SINGLE PROTEIN	CHEMBL1125953	1	Scientific Literature	Bioorg. Med. Chem. Lett.	1991	None
CHEMBL107760		0	364.94	1	6.15	4d	O=C(O)CCCCCCc1ccsc1CCCc1ccc(Cl)cc1	Inhibition	'='	24.0	%				UO_0000187					False	CHEMBL706661	Tested for Percentage inhibition of LTA4 hydrolase at 2*10e-5M concentration in porcine leukocyte homogenates	B	BAO_0000019	assay format	None	None	None	None	None	CHEMBL4618	Leukotriene A4 hydrolase	Homo sapiens	SINGLE PROTEIN	CHEMBL1126193	1	Scientific Literature	J. Med. Chem.	1992	None
CHEMBL1775097		0	285.35	0	2.74	5k	c1cnc(Oc2ccc(OCCN3CCCC3)cc2)cn1	IC50	'='	4300.0	nM	5.37			UO_0000065	18.81	0.35	2.63	11.30	False	CHEMBL1777071	Inhibition of human LTA4 hydrolase activity assessed as LTB4 production after 15 mins by ELISA	B	BAO_0000357	single protein format	Homo sapiens	None	None	None	None	CHEMBL4618	Leukotriene A4 hydrolase	Homo sapiens	SINGLE PROTEIN	CHEMBL1772961	1	Scientific Literature	J. Med. Chem.	2011	None
CHEMBL1775104		0	362.27	0	4.72	5r	Brc1ccc(Oc2ccc(OCCN3CCCC3)cc2)cc1	IC50	'='	290.0	nM	6.54			UO_0000065	18.05	0.41	1.82	30.13	False	CHEMBL1777073	Inhibition of LTA4 hydrolase in human whole blood assessed as inhibition of calcium ionophore A23187-induced LTB4 production after 0.5 hrs by ELISA	B	BAO_0000357	single protein format	Homo sapiens	CHEMBL3638178	Blood	None	None	CHEMBL4618	Leukotriene A4 hydrolase	Homo sapiens	SINGLE PROTEIN	CHEMBL1772961	1	Scientific Literature	J. Med. Chem.	2011	None
CHEMBL1775087		0	328.37	0	3.86	5a	O=[N+]([O-])c1ccccc1Oc1ccc(OCCN2CCCC2)cc1	IC50	'='	680.0	nM	6.17			UO_0000065	18.78	0.35	2.31	9.51	False	CHEMBL1777071	Inhibition of human LTA4 hydrolase activity assessed as LTB4 production after 15 mins by ELISA	B	BAO_0000357	single protein format	Homo sapiens	None	None	None	None	CHEMBL4618	Leukotriene A4 hydrolase	Homo sapiens	SINGLE PROTEIN	CHEMBL1772961	1	Scientific Literature	J. Med. Chem.	2011	None
CHEMBL1775092		0	284.36	0	3.35	5f	c1cc(Oc2ccc(OCCN3CCCC3)cc2)ccn1	IC50	'='	580.0	nM	6.24			UO_0000065	21.93	0.41	2.89	18.03	False	CHEMBL1777071	Inhibition of human LTA4 hydrolase activity assessed as LTB4 production after 15 mins by ELISA	B	BAO_0000357	single protein format	Homo sapiens	None	None	None	None	CHEMBL4618	Leukotriene A4 hydrolase	Homo sapiens	SINGLE PROTEIN	CHEMBL1772961	1	Scientific Literature	J. Med. Chem.	2011	None
CHEMBL1775098		0	329.36	0	3.26	5l	O=[N+]([O-])c1cccnc1Oc1ccc(OCCN2CCCC2)cc1	IC50	'='	2500.0	nM	5.60			UO_0000065	17.01	0.32	2.34	7.21	False	CHEMBL1777071	Inhibition of human LTA4 hydrolase activity assessed as LTB4 production after 15 mins by ELISA	B	BAO_0000357	single protein format	Homo sapiens	None	None	None	None	CHEMBL4618	Leukotriene A4 hydrolase	Homo sapiens	SINGLE PROTEIN	CHEMBL1772961	1	Scientific Literature	J. Med. Chem.	2011	None
CHEMBL1775100		0	351.37	0	4.97	5n	FC(F)(F)c1cccc(Oc2ccc(OCCN3CCCC3)cc2)c1	IC50	'='	540.0	nM	6.27			UO_0000065	17.84	0.34	1.30	28.88	False	CHEMBL1777071	Inhibition of human LTA4 hydrolase activity assessed as LTB4 production after 15 mins by ELISA	B	BAO_0000357	single protein format	Homo sapiens	None	None	None	None	CHEMBL4618	Leukotriene A4 hydrolase	Homo sapiens	SINGLE PROTEIN	CHEMBL1772961	1	Scientific Literature	J. Med. Chem.	2011	None
CHEMBL116571		0	347.48	0	3.60	18c	COC(=O)CCN(C)CCCOc1ccc(Cc2cccs2)cc1	IC50	'='	95.0	nM	7.02			UO_0000065					False	CHEMBL701917	Inhibition of human whole blood LTB-4 production (Leukotriene B-4).	F	BAO_0000019	assay format	None	None	None	None	None	CHEMBL4618	Leukotriene A4 hydrolase	Homo sapiens	SINGLE PROTEIN	CHEMBL1135532	1	Scientific Literature	J. Med. Chem.	2002	None
CHEMBL109001		0	342.50	1	5.60	81	O=C(O)CCCCCSc1ccc(CCCc2ccccc2)cc1	Inhibition	'='	74.0	%				UO_0000187					False	CHEMBL762568	Inhibition of LTA4 hydrolase mediated LTB4 biosynthesis by porcine leukocytes at 2*10e-5M	F	BAO_0000019	assay format	Sus scrofa	None	None	None	None	CHEMBL4618	Leukotriene A4 hydrolase	Homo sapiens	SINGLE PROTEIN	CHEMBL1125534	1	Scientific Literature	J. Med. Chem.	1992	None
CHEMBL110131		0	341.41	0	4.76	58	O=C(O)CCCCCCc1ccc(Cc2ccc([N+](=O)[O-])cc2)cc1	Inhibition	'='	53.0	%				UO_0000187					False	CHEMBL762568	Inhibition of LTA4 hydrolase mediated LTB4 biosynthesis by porcine leukocytes at 2*10e-5M	F	BAO_0000019	assay format	Sus scrofa	None	None	None	None	CHEMBL4618	Leukotriene A4 hydrolase	Homo sapiens	SINGLE PROTEIN	CHEMBL1125534	1	Scientific Literature	J. Med. Chem.	1992	None
CHEMBL108609		0	314.45	1	5.01	80	O=C(O)CCCCCSc1ccc(Cc2ccccc2)cc1	Inhibition	'='	82.0	%				UO_0000187					False	CHEMBL762568	Inhibition of LTA4 hydrolase mediated LTB4 biosynthesis by porcine leukocytes at 2*10e-5M	F	BAO_0000019	assay format	Sus scrofa	None	None	None	None	CHEMBL4618	Leukotriene A4 hydrolase	Homo sapiens	SINGLE PROTEIN	CHEMBL1125534	1	Scientific Literature	J. Med. Chem.	1992	None
CHEMBL433	VALPROATE SODIUM	4	166.20	0	2.29	15	CCCC(CCC)C(=O)[O-].[Na+]	Inhibition	'>'	50.0	%				UO_0000187					False	CHEMBL4009295	Inhibition of recombinant human LTA4H aminopeptidase activity expressed in Escherichia coli BL21 (DE3) pLysS assessed as formation of p-NA from Ala-p-NA at 10 uM preincubated for 10 mins followed by substrate addition measured after 10 mins	A	BAO_0000019	assay format	Homo sapiens	None	None	None	None	CHEMBL4618	Leukotriene A4 hydrolase	Homo sapiens	SINGLE PROTEIN	CHEMBL4007425	1	Scientific Literature	J Med Chem	2017	None
CHEMBL98	VORINOSTAT	4	264.32	0	2.47	2, SAHA	O=C(CCCCCCC(=O)Nc1ccccc1)NO	Inhibition	'>'	50.0	%				UO_0000187					False	CHEMBL4009296	Inhibition of recombinant human LTA4H Epoxide Hydrolase expressed in Escherichia coli BL21 (DE3) pLysS at 10 uM preincubated for 10 mins followed by addition of LTA4 as substrate measured after 15 mins by reverse-phase HPLC analysis	B	BAO_0000019	assay format	Homo sapiens	None	None	None	None	CHEMBL4618	Leukotriene A4 hydrolase	Homo sapiens	SINGLE PROTEIN	CHEMBL4007425	1	Scientific Literature	J Med Chem	2017	None
CHEMBL4296717	RESMINOSTAT	2	349.41	0	1.31	8	CN(C)Cc1ccc(S(=O)(=O)n2ccc(/C=C/C(=O)NO)c2)cc1	Inhibition	'>'	50.0	%				UO_0000187					False	CHEMBL4009296	Inhibition of recombinant human LTA4H Epoxide Hydrolase expressed in Escherichia coli BL21 (DE3) pLysS at 10 uM preincubated for 10 mins followed by addition of LTA4 as substrate measured after 15 mins by reverse-phase HPLC analysis	B	BAO_0000019	assay format	Homo sapiens	None	None	None	None	CHEMBL4618	Leukotriene A4 hydrolase	Homo sapiens	SINGLE PROTEIN	CHEMBL4007425	1	Scientific Literature	J Med Chem	2017	None
CHEMBL326601		0	333.45	0	3.51	19d	CN(CCCOc1ccc(Cc2ccsc2)cc1)CCC(=O)O	IC50	'='	190.0	nM	6.72			UO_0000065					False	CHEMBL701917	Inhibition of human whole blood LTB-4 production (Leukotriene B-4).	F	BAO_0000019	assay format	None	None	None	None	None	CHEMBL4618	Leukotriene A4 hydrolase	Homo sapiens	SINGLE PROTEIN	CHEMBL1135532	1	Scientific Literature	J. Med. Chem.	2002	None
CHEMBL2179973		0	329.87	0	3.64	cis-2g	Cl.N[C@H]1CCc2ccccc2[C@@H](CCCc2ccccc2)C1=O	Ki	'>'	100000.0	nM				UO_0000065					False	CHEMBL2185125	Competitive inhibition of human recombinant LTA4H using alanine-p-nitroanilide as substrate by spectrophotometric analysis	B	BAO_0000357	single protein format	Homo sapiens	None	None	None	None	CHEMBL4618	Leukotriene A4 hydrolase	Homo sapiens	SINGLE PROTEIN	CHEMBL2177052	1	Scientific Literature	Bioorg. Med. Chem.	2012	None
CHEMBL332556		0	347.48	0	3.60	19c	COC(=O)CCN(C)CCCOc1ccc(Cc2ccsc2)cc1	IC50	'='	250.0	nM	6.60			UO_0000065					False	CHEMBL701917	Inhibition of human whole blood LTB-4 production (Leukotriene B-4).	F	BAO_0000019	assay format	None	None	None	None	None	CHEMBL4618	Leukotriene A4 hydrolase	Homo sapiens	SINGLE PROTEIN	CHEMBL1135532	1	Scientific Literature	J. Med. Chem.	2002	None
CHEMBL119179		0	313.40	0	3.11	8b	O=C(O)CCNCCCOc1ccc(Cc2ccccc2)cc1	IC50	'='	140.0	nM	6.85			UO_0000065	21.87	0.41	3.74	11.70	True	CHEMBL706180	Inhibition of human leukotriene A4 hydrolase (LTA-4).	B	BAO_0000357	single protein format	None	None	None	None	None	CHEMBL4618	Leukotriene A4 hydrolase	Homo sapiens	SINGLE PROTEIN	CHEMBL1135532	1	Scientific Literature	J. Med. Chem.	2002	None
CHEMBL163478		0	255.36	0	3.22	3b	CN(C)CCOc1ccc(Cc2ccccc2)cc1	IC50	'='	73.0	nM	7.14			UO_0000065					False	CHEMBL841667	Inhibitory activity was determined for LTB4 production in human whole blood.	F	BAO_0000221	tissue-based format	None	CHEMBL3638178	Blood	None	None	CHEMBL4618	Leukotriene A4 hydrolase	Homo sapiens	SINGLE PROTEIN	CHEMBL1133096	1	Scientific Literature	J. Med. Chem.	2000	None
CHEMBL313284		0	287.43	0	2.48	20	C[C@H](NC(=O)[C@@H](CCS)CC1CCCCC1)C(=O)O	IC50	'>'	3000.0	nM				UO_0000065					False	CHEMBL706181	Inhibitory activity against recombinant human Leukotriene A4 hydrolase	B	BAO_0000357	single protein format	None	None	None	None	None	CHEMBL4618	Leukotriene A4 hydrolase	Homo sapiens	SINGLE PROTEIN	CHEMBL1128059	1	Scientific Literature	Bioorg. Med. Chem. Lett.	1995	None
CHEMBL115445		0	324.42	0	2.46	5	NC(=O)C1CCN(CCOc2ccc(Cc3ccccc3)cc2)C1	IC50	'='	16.0	nM	7.80			UO_0000065	24.03	0.44	5.34	14.03	False	CHEMBL706183	Inhibition of leukotriene A4 hydrolase in human recombinant assay	B	BAO_0000357	single protein format	None	None	None	None	None	CHEMBL4618	Leukotriene A4 hydrolase	Homo sapiens	SINGLE PROTEIN	CHEMBL1134981	1	Scientific Literature	Bioorg. Med. Chem. Lett.	2002	None
CHEMBL14760		0	329.40	0	4.10	7a	c1ccc(Cc2ccc(OCCn3cnc4ccncc43)cc2)cc1	IC50	'='	560.0	nM	6.25			UO_0000065	18.98	0.34	2.15	15.65	False	CHEMBL706182	In vitro inhibition of recombinant human leukotriene A4 hydrolase.	B	BAO_0000357	single protein format	None	None	None	None	None	CHEMBL4618	Leukotriene A4 hydrolase	Homo sapiens	SINGLE PROTEIN	CHEMBL1136655	1	Scientific Literature	Bioorg. Med. Chem. Lett.	2003	None
CHEMBL114264		0	339.44	0	2.40	8	NC(=O)NC1CCN(CCOc2ccc(Cc3ccccc3)cc2)C1	IC50	'='	81.0	nM	7.09			UO_0000065	20.89	0.39	4.69	10.49	False	CHEMBL706183	Inhibition of leukotriene A4 hydrolase in human recombinant assay	B	BAO_0000357	single protein format	None	None	None	None	None	CHEMBL4618	Leukotriene A4 hydrolase	Homo sapiens	SINGLE PROTEIN	CHEMBL1134981	1	Scientific Literature	Bioorg. Med. Chem. Lett.	2002	None
CHEMBL118014		0	351.45	0	2.66	8f	CN(CCCOc1ccc(Cc2ccccc2)cc1)CCn1cnnn1	IC50	'='	560.0	nM	6.25			UO_0000065					False	CHEMBL701917	Inhibition of human whole blood LTB-4 production (Leukotriene B-4).	F	BAO_0000019	assay format	None	None	None	None	None	CHEMBL4618	Leukotriene A4 hydrolase	Homo sapiens	SINGLE PROTEIN	CHEMBL1135532	1	Scientific Literature	J. Med. Chem.	2002	None
CHEMBL325224		0	363.48	0	2.87	8i	CN(CCCOc1ccc(Cc2ccccc2)cc1)CCS(=O)(=O)O	IC50	'='	220.0	nM	6.66			UO_0000065	18.32	0.36	3.79	9.96	False	CHEMBL706180	Inhibition of human leukotriene A4 hydrolase (LTA-4).	B	BAO_0000357	single protein format	None	None	None	None	None	CHEMBL4618	Leukotriene A4 hydrolase	Homo sapiens	SINGLE PROTEIN	CHEMBL1135532	1	Scientific Literature	J. Med. Chem.	2002	None
CHEMBL108825		0	302.44	0	4.92	48	O=C(O)CCCCCCc1ccc(Cc2ccccc2)s1	Inhibition	'='	51.0	%				UO_0000187					False	CHEMBL762568	Inhibition of LTA4 hydrolase mediated LTB4 biosynthesis by porcine leukocytes at 2*10e-5M	F	BAO_0000019	assay format	Sus scrofa	None	None	None	None	CHEMBL4618	Leukotriene A4 hydrolase	Homo sapiens	SINGLE PROTEIN	CHEMBL1125534	1	Scientific Literature	J. Med. Chem.	1992	None
CHEMBL117148		0	329.40	0	3.65	13d	CN(CCCOc1ccc(Oc2ccccc2)cc1)CCC(=O)O	IC50	'='	230.0	nM	6.64			UO_0000065					False	CHEMBL701917	Inhibition of human whole blood LTB-4 production (Leukotriene B-4).	F	BAO_0000019	assay format	None	None	None	None	None	CHEMBL4618	Leukotriene A4 hydrolase	Homo sapiens	SINGLE PROTEIN	CHEMBL1135532	1	Scientific Literature	J. Med. Chem.	2002	None
CHEMBL2316056		0	352.87	0	4.40	4c	Cl.NCCc1c[nH]c2ccc(OCc3cccc4ccccc34)cc12	IC50	'>'	100000.0	nM				UO_0000065					False	CHEMBL2320181	Inhibition of human LTA4H epoxide hydrolase activity using LTA4 as substrate incubated for 15 mins prior to substrate addition measured after 10 mins by ELISA	B	BAO_0000357	single protein format	Homo sapiens	None	None	None	None	CHEMBL4618	Leukotriene A4 hydrolase	Homo sapiens	SINGLE PROTEIN	CHEMBL2311505	1	Scientific Literature	Eur. J. Med. Chem.	2013	None
CHEMBL1775094		0	361.46	0	3.36	5h	CS(=O)(=O)c1cccc(Oc2ccc(OCCN3CCCC3)cc2)c1	IC50	'>'	100000.0	nM				UO_0000065					False	CHEMBL1777071	Inhibition of human LTA4 hydrolase activity assessed as LTB4 production after 15 mins by ELISA	B	BAO_0000357	single protein format	Homo sapiens	None	None	None	None	CHEMBL4618	Leukotriene A4 hydrolase	Homo sapiens	SINGLE PROTEIN	CHEMBL1772961	1	Scientific Literature	J. Med. Chem.	2011	None
CHEMBL571091		0	267.37	0	3.41	14	c1ccc(Cc2ccc(OC[C@H]3CCCN3)cc2)cc1	Kd						Not Determined						False	CHEMBL1046157	Binding affinity to human recombinant LTA4H by isothermal calorimetry	B	BAO_0000357	single protein format	Homo sapiens	None	None	None	None	CHEMBL4618	Leukotriene A4 hydrolase	Homo sapiens	SINGLE PROTEIN	CHEMBL1156785	1	Scientific Literature	J. Med. Chem.	2010	None
CHEMBL565789		0	389.88	0	4.84	20	O=C(O)CCCN1CCC[C@H]1COc1ccc(Oc2ccc(Cl)cc2)cc1	IC50	'='	47.0	nM	7.33			UO_0000065	18.80	0.37	2.49	12.42	False	CHEMBL1046154	Inhibition of human recombinant LTA4H hydrolysis assessed as inhibition of LTB4 formation by LC-MS/MS	B	BAO_0000357	single protein format	Homo sapiens	None	None	None	None	CHEMBL4618	Leukotriene A4 hydrolase	Homo sapiens	SINGLE PROTEIN	CHEMBL1156785	1	Scientific Literature	J. Med. Chem.	2010	None
CHEMBL576512		0	254.33	0	2.89	11	c1ccc(Oc2ccc(N3CCNCC3)cc2)cc1	IC50	'='	1.4	nM	8.85			UO_0000065	34.81	0.64	5.96	36.14	False	CHEMBL1046154	Inhibition of human recombinant LTA4H hydrolysis assessed as inhibition of LTB4 formation by LC-MS/MS	B	BAO_0000357	single protein format	Homo sapiens	None	None	None	None	CHEMBL4618	Leukotriene A4 hydrolase	Homo sapiens	SINGLE PROTEIN	CHEMBL1156785	1	Scientific Literature	J. Med. Chem.	2010	None
CHEMBL563693		0	389.88	0	4.84	19	O=C(O)CCCN1CCC[C@@H]1COc1ccc(Oc2ccc(Cl)cc2)cc1	IC50	'='	33.0	nM	7.48			UO_0000065	19.19	0.38	2.64	12.68	False	CHEMBL1046155	Inhibition of human LTA4H hydrolysis assessed as inhibition of Ca2+ ionophore-stimulated LTB4 formation in human whole blood by ELISA	B	BAO_0000221	tissue-based format	Homo sapiens	CHEMBL3638178	Blood	None	None	CHEMBL4618	Leukotriene A4 hydrolase	Homo sapiens	SINGLE PROTEIN	CHEMBL1156785	1	Scientific Literature	J. Med. Chem.	2010	None
CHEMBL117833		0	345.41	0	3.59	12d	CN(CCCOc1ccc(Cc2ccc(F)cc2)cc1)CCC(=O)O	IC50	'='	190.0	nM	6.72			UO_0000065					False	CHEMBL701917	Inhibition of human whole blood LTB-4 production (Leukotriene B-4).	F	BAO_0000019	assay format	None	None	None	None	None	CHEMBL4618	Leukotriene A4 hydrolase	Homo sapiens	SINGLE PROTEIN	CHEMBL1135532	1	Scientific Literature	J. Med. Chem.	2002	None
CHEMBL117833		0	345.41	0	3.59	12d	CN(CCCOc1ccc(Cc2ccc(F)cc2)cc1)CCC(=O)O	IC50	'='	31.0	nM	7.51			UO_0000065	21.74	0.41	3.92	15.09	False	CHEMBL706180	Inhibition of human leukotriene A4 hydrolase (LTA-4).	B	BAO_0000357	single protein format	None	None	None	None	None	CHEMBL4618	Leukotriene A4 hydrolase	Homo sapiens	SINGLE PROTEIN	CHEMBL1135532	1	Scientific Literature	J. Med. Chem.	2002	None
CHEMBL563693		0	389.88	0	4.84	19, PDB ID:3FH7	O=C(O)CCCN1CCC[C@@H]1COc1ccc(Oc2ccc(Cl)cc2)cc1	IC50	'='	68.5	nM	7.16			UO_0000065	18.38	0.36	2.32	12.14	False	CHEMBL1032963	Inhibition of peptidase activity of human recombinant LTA4H expressed in Escherichia coli BL21-AI/pRARE	B	BAO_0000019	assay format	Homo sapiens	None	None	None	None	CHEMBL4618	Leukotriene A4 hydrolase	Homo sapiens	SINGLE PROTEIN	CHEMBL1158490	1	Scientific Literature	J. Med. Chem.	2009	None
CHEMBL538940		0	195.31	0	2.94	8, PDB ID:3FU5	NCc1ccc(-c2cccs2)s1	IC50	'='	75200.0	nM	4.12			UO_0000065	21.11	0.47	1.18	15.85	False	CHEMBL1032964	Inhibition of hydrolase activity of human recombinant LTA4H expressed in Escherichia coli BL21-AI/pRARE assessed as LTB4 formation by tandem quadrupole mass spectrometry	B	BAO_0000019	assay format	Homo sapiens	None	None	None	None	CHEMBL4618	Leukotriene A4 hydrolase	Homo sapiens	SINGLE PROTEIN	CHEMBL1158490	1	Scientific Literature	J. Med. Chem.	2009	None
CHEMBL111234	DIHYDRORESVERATROL	0	230.26	0	2.59	3, PDB ID:3FTU	Oc1ccc(CCc2cc(O)cc(O)c2)cc1	IC50	'='	247000.0	nM	3.61			UO_0000065	15.67	0.29	1.02	5.94	False	CHEMBL1032964	Inhibition of hydrolase activity of human recombinant LTA4H expressed in Escherichia coli BL21-AI/pRARE assessed as LTB4 formation by tandem quadrupole mass spectrometry	B	BAO_0000019	assay format	Homo sapiens	None	None	None	None	CHEMBL4618	Leukotriene A4 hydrolase	Homo sapiens	SINGLE PROTEIN	CHEMBL1158490	1	Scientific Literature	J. Med. Chem.	2009	None
CHEMBL555013		0	151.60	0	2.82	12, PDB ID:3FUE	Clc1ccc2[nH]ccc2c1	IC50	'>'	1000000.0	nM				UO_0000065					False	CHEMBL1032963	Inhibition of peptidase activity of human recombinant LTA4H expressed in Escherichia coli BL21-AI/pRARE	B	BAO_0000019	assay format	Homo sapiens	None	None	None	None	CHEMBL4618	Leukotriene A4 hydrolase	Homo sapiens	SINGLE PROTEIN	CHEMBL1158490	1	Scientific Literature	J. Med. Chem.	2009	None
CHEMBL562164		0	288.35	0	2.34	16, PDB ID:3FUK	O=C(O)C1CCN(CCOc2ccc3[nH]ccc3c2)CC1	IC50	'='	1491000.0	nM	2.83			UO_0000065	9.80	0.18	0.49	4.31	False	CHEMBL1032963	Inhibition of peptidase activity of human recombinant LTA4H expressed in Escherichia coli BL21-AI/pRARE	B	BAO_0000019	assay format	Homo sapiens	None	None	None	None	CHEMBL4618	Leukotriene A4 hydrolase	Homo sapiens	SINGLE PROTEIN	CHEMBL1158490	1	Scientific Literature	J. Med. Chem.	2009	None
CHEMBL2313265		0	420.49	0	4.03	32	CC(=O)N1C[C@@H]2C[C@H]1CN2Cc1coc2cc(Oc3nc4ncccc4s3)ccc12	IC50	'='	7.3	nM	8.14			UO_0000065	19.35	0.37	4.11	11.35	False	CHEMBL2320478	Inhibition of recombinant human LTA4H expressed in Sf9 cells using LTA4 as substrate incubated for 10 mins prior to substrate addition measured after 10 to 30 mins by enzyme immunoassay	B	BAO_0000219	cell-based format	Homo sapiens	None	None	Sf9	None	CHEMBL4618	Leukotriene A4 hydrolase	Homo sapiens	SINGLE PROTEIN	CHEMBL2311532	1	Scientific Literature	Bioorg. Med. Chem. Lett.	2013	CHEMBL3308860
CHEMBL2313565		0	367.43	0	4.06	22	c1cnc2nc(Oc3ccc4c(CN5CCOCC5)coc4c3)sc2c1	IC50	'='	25.0	nM	7.60			UO_0000065	20.69	0.40	3.54	12.54	False	CHEMBL2320478	Inhibition of recombinant human LTA4H expressed in Sf9 cells using LTA4 as substrate incubated for 10 mins prior to substrate addition measured after 10 to 30 mins by enzyme immunoassay	B	BAO_0000219	cell-based format	Homo sapiens	None	None	Sf9	None	CHEMBL4618	Leukotriene A4 hydrolase	Homo sapiens	SINGLE PROTEIN	CHEMBL2311532	1	Scientific Literature	Bioorg. Med. Chem. Lett.	2013	CHEMBL3308860
CHEMBL2313269		0	420.49	0	4.03	36	CC(=O)N1CC2CC1CN2Cc1cc2ccc(Oc3nc4ncccc4s3)cc2o1	IC50	'='	62.0	nM	7.21			UO_0000065	17.14	0.33	3.18	10.05	False	CHEMBL2320478	Inhibition of recombinant human LTA4H expressed in Sf9 cells using LTA4 as substrate incubated for 10 mins prior to substrate addition measured after 10 to 30 mins by enzyme immunoassay	B	BAO_0000219	cell-based format	Homo sapiens	None	None	Sf9	None	CHEMBL4618	Leukotriene A4 hydrolase	Homo sapiens	SINGLE PROTEIN	CHEMBL2311532	1	Scientific Literature	Bioorg. Med. Chem. Lett.	2013	CHEMBL3308860
CHEMBL2313569		0	422.51	0	4.33	26	CC(=O)NC1CCN(Cc2coc3cc(Oc4nc5ncccc5s4)ccc23)CC1	IC50	'='	3.7	nM	8.43			UO_0000065	19.96	0.38	4.10	10.48	False	CHEMBL2320478	Inhibition of recombinant human LTA4H expressed in Sf9 cells using LTA4 as substrate incubated for 10 mins prior to substrate addition measured after 10 to 30 mins by enzyme immunoassay	B	BAO_0000219	cell-based format	Homo sapiens	None	None	Sf9	None	CHEMBL4618	Leukotriene A4 hydrolase	Homo sapiens	SINGLE PROTEIN	CHEMBL2311532	1	Scientific Literature	Bioorg. Med. Chem. Lett.	2013	CHEMBL3308860
CHEMBL2316065		0	386.45	1	5.22	6d	O=C(O)NCCc1c[nH]c2ccc(OCc3ccc(-c4ccccc4)cc3)cc12	IC50	'='	7080.0	nM	5.15			UO_0000065	13.33	0.24	-0.07	6.93	False	CHEMBL2320182	Inhibition of human LTA4H aminopeptidase activity using Ala-p-nitroanilide as substrate incubated for 2 mins prior to substrate addition measured for 15 mins by spectrophotometric analysis	B	BAO_0000357	single protein format	Homo sapiens	None	None	None	None	CHEMBL4618	Leukotriene A4 hydrolase	Homo sapiens	SINGLE PROTEIN	CHEMBL2311505	1	Scientific Literature	Eur. J. Med. Chem.	2013	None
CHEMBL2316064		0	446.50	1	5.32	5f	COC(=O)NCCc1c[nH]c2ccc(OCCOc3ccc(Oc4ccccc4)cc3)cc12	IC50	'='	670.0	nM	6.17			UO_0000065	13.83	0.26	0.85	7.55	False	CHEMBL2320182	Inhibition of human LTA4H aminopeptidase activity using Ala-p-nitroanilide as substrate incubated for 2 mins prior to substrate addition measured for 15 mins by spectrophotometric analysis	B	BAO_0000357	single protein format	Homo sapiens	None	None	None	None	CHEMBL4618	Leukotriene A4 hydrolase	Homo sapiens	SINGLE PROTEIN	CHEMBL2311505	1	Scientific Literature	Eur. J. Med. Chem.	2013	None
CHEMBL2313573		0	448.55	0	4.86	30	CC(=O)N[C@@H]1C[C@@H]2CC[C@H](C1)N2Cc1coc2cc(Oc3nc4ncccc4s3)ccc12	IC50	'='	1.6	nM	8.80			UO_0000065	19.61	0.38	3.94	10.93	False	CHEMBL2320478	Inhibition of recombinant human LTA4H expressed in Sf9 cells using LTA4 as substrate incubated for 10 mins prior to substrate addition measured after 10 to 30 mins by enzyme immunoassay	B	BAO_0000219	cell-based format	Homo sapiens	None	None	Sf9	None	CHEMBL4618	Leukotriene A4 hydrolase	Homo sapiens	SINGLE PROTEIN	CHEMBL2311532	1	Scientific Literature	Bioorg. Med. Chem. Lett.	2013	CHEMBL3308860
CHEMBL115188		0	338.45	0	2.87	10	CC(=O)NC1CCN(CCOc2ccc(Cc3ccccc3)cc2)C1	IC50	'='	210.0	nM	6.68			UO_0000065	19.73	0.36	3.81	16.06	False	CHEMBL706183	Inhibition of leukotriene A4 hydrolase in human recombinant assay	B	BAO_0000357	single protein format	None	None	None	None	None	CHEMBL4618	Leukotriene A4 hydrolase	Homo sapiens	SINGLE PROTEIN	CHEMBL1134981	1	Scientific Literature	Bioorg. Med. Chem. Lett.	2002	None
CHEMBL85320	KELATORPHAN	0	294.31	0	0.33	1 (kelatorphan)	C[C@H](NC(=O)[C@@H](CC(=O)NO)Cc1ccccc1)C(=O)O	Ki	'='	10.0	nM	8.00			UO_0000065	27.18	0.52	7.67	6.91	False	CHEMBL706513	Inhibitory activity against LTA 4 hydrolase in aminopeptidase assay	B	BAO_0000357	single protein format	None	None	None	None	None	CHEMBL4618	Leukotriene A4 hydrolase	Homo sapiens	SINGLE PROTEIN	CHEMBL1128059	1	Scientific Literature	Bioorg. Med. Chem. Lett.	1995	None
CHEMBL82898		0	279.29	0	0.91	17	C[C@H](NC(=O)[C@@H](CC(=O)O)Cc1ccccc1)C(=O)O	IC50	'='	300.0	nM	6.52			UO_0000065	23.36	0.45	5.61	6.29	False	CHEMBL706181	Inhibitory activity against recombinant human Leukotriene A4 hydrolase	B	BAO_0000357	single protein format	None	None	None	None	None	CHEMBL4618	Leukotriene A4 hydrolase	Homo sapiens	SINGLE PROTEIN	CHEMBL1128059	1	Scientific Literature	Bioorg. Med. Chem. Lett.	1995	None
CHEMBL110707		0	406.59	1	7.17	5g	O=C(O)CCCCCCc1sc(-c2ccccc2)cc1CCCc1ccccc1	Inhibition	'='	0.0	%				UO_0000187					False	CHEMBL706661	Tested for Percentage inhibition of LTA4 hydrolase at 2*10e-5M concentration in porcine leukocyte homogenates	B	BAO_0000019	assay format	None	None	None	None	None	CHEMBL4618	Leukotriene A4 hydrolase	Homo sapiens	SINGLE PROTEIN	CHEMBL1126193	1	Scientific Literature	J. Med. Chem.	1992	None
CHEMBL2163380		0	342.27	0	2.17	9, AE-641/05570007	O=C1c2ccc([N+](=O)[O-])cc2C(=O)N1CNc1ccc([N+](=O)[O-])cc1	Inhibition	'<'	50.0	%				UO_0000187					False	CHEMBL2167300	Inhibition of epoxide hydrolase activity of human recombinant leukotriene A4 hydrolase expressed in Escherichia coli assessed as LTB4 production at 100 uM by RP-HPLC	B	BAO_0000019	assay format	Homo sapiens	None	None	None	None	CHEMBL4618	Leukotriene A4 hydrolase	Homo sapiens	SINGLE PROTEIN	CHEMBL2163330	1	Scientific Literature	J. Med. Chem.	2012	None
CHEMBL2165863		0	333.77	0	4.84	27, AG-690/37078004	O=C1OC(c2ccc3ccccc3c2)=N/C1=C\c1ccc(Cl)cc1	Inhibition	'<'	50.0	%				UO_0000187					False	CHEMBL2167300	Inhibition of epoxide hydrolase activity of human recombinant leukotriene A4 hydrolase expressed in Escherichia coli assessed as LTB4 production at 100 uM by RP-HPLC	B	BAO_0000019	assay format	Homo sapiens	None	None	None	None	CHEMBL4618	Leukotriene A4 hydrolase	Homo sapiens	SINGLE PROTEIN	CHEMBL2163330	1	Scientific Literature	J. Med. Chem.	2012	None
CHEMBL570775		0	282.39	0	3.43	14, PDB ID:3FUI	c1ccc(CNc2ccc(OC[C@H]3CCCN3)cc2)cc1	IC50	'='	157.0	nM	6.80			UO_0000065	24.09	0.44	3.37	20.44	False	CHEMBL1032964	Inhibition of hydrolase activity of human recombinant LTA4H expressed in Escherichia coli BL21-AI/pRARE assessed as LTB4 formation by tandem quadrupole mass spectrometry	B	BAO_0000019	assay format	Homo sapiens	None	None	None	None	CHEMBL4618	Leukotriene A4 hydrolase	Homo sapiens	SINGLE PROTEIN	CHEMBL1158490	1	Scientific Literature	J. Med. Chem.	2009	None
CHEMBL539640		0	189.28	0	2.87	9, PDB ID:3FU6	NCc1ccc(-c2cccs2)cc1	IC50	'='	106000.0	nM	3.98			UO_0000065	21.00	0.42	1.10	15.28	False	CHEMBL1032963	Inhibition of peptidase activity of human recombinant LTA4H expressed in Escherichia coli BL21-AI/pRARE	B	BAO_0000019	assay format	Homo sapiens	None	None	None	None	CHEMBL4618	Leukotriene A4 hydrolase	Homo sapiens	SINGLE PROTEIN	CHEMBL1158490	1	Scientific Literature	J. Med. Chem.	2009	None
CHEMBL82343		0	308.33	0	0.72	16	C[C@H](NC(=O)[C@@H](CCC(=O)NO)Cc1ccccc1)C(=O)O	IC50	'>'	10000.0	nM				UO_0000065					False	CHEMBL706181	Inhibitory activity against recombinant human Leukotriene A4 hydrolase	B	BAO_0000357	single protein format	None	None	None	None	None	CHEMBL4618	Leukotriene A4 hydrolase	Homo sapiens	SINGLE PROTEIN	CHEMBL1128059	1	Scientific Literature	Bioorg. Med. Chem. Lett.	1995	None
CHEMBL323686		0	466.60	0	3.87	8h	CN(CCCOc1ccc(Cc2ccccc2)cc1)CCC(=O)NS(=O)(=O)c1ccccc1	IC50	'='	75.0	nM	7.12			UO_0000065					False	CHEMBL701917	Inhibition of human whole blood LTB-4 production (Leukotriene B-4).	F	BAO_0000019	assay format	None	None	None	None	None	CHEMBL4618	Leukotriene A4 hydrolase	Homo sapiens	SINGLE PROTEIN	CHEMBL1135532	1	Scientific Literature	J. Med. Chem.	2002	None
CHEMBL116571		0	347.48	0	3.60	18c	COC(=O)CCN(C)CCCOc1ccc(Cc2cccs2)cc1	IC50	'='	16.0	nM	7.80			UO_0000065	22.44	0.44	4.20	20.11	False	CHEMBL706180	Inhibition of human leukotriene A4 hydrolase (LTA-4).	B	BAO_0000357	single protein format	None	None	None	None	None	CHEMBL4618	Leukotriene A4 hydrolase	Homo sapiens	SINGLE PROTEIN	CHEMBL1135532	1	Scientific Literature	J. Med. Chem.	2002	None
CHEMBL419220		0	412.51	0	4.78	17d	CN(CCCOc1ccc(Oc2ccc(-c3nccs3)cc2)cc1)CCC(=O)O	IC50	'='	72.0	nM	7.14			UO_0000065					False	CHEMBL701917	Inhibition of human whole blood LTB-4 production (Leukotriene B-4).	F	BAO_0000019	assay format	None	None	None	None	None	CHEMBL4618	Leukotriene A4 hydrolase	Homo sapiens	SINGLE PROTEIN	CHEMBL1135532	1	Scientific Literature	J. Med. Chem.	2002	None
CHEMBL2316063		0	416.48	1	5.44	5e	COC(=O)NCCc1c[nH]c2ccc(OCc3cccc(Oc4ccccc4)c3)cc12	IC50	'='	15800.0	nM	4.80			UO_0000065	11.53	0.21	-0.64	6.62	False	CHEMBL2320181	Inhibition of human LTA4H epoxide hydrolase activity using LTA4 as substrate incubated for 15 mins prior to substrate addition measured after 10 mins by ELISA	B	BAO_0000357	single protein format	Homo sapiens	None	None	None	None	CHEMBL4618	Leukotriene A4 hydrolase	Homo sapiens	SINGLE PROTEIN	CHEMBL2311505	1	Scientific Literature	Eur. J. Med. Chem.	2013	None
CHEMBL2316059		0	424.93	0	4.92	4f	Cl.NCCc1c[nH]c2ccc(OCCOc3ccc(Oc4ccccc4)cc3)cc12	IC50	'='	15000.0	nM	4.82			UO_0000065	12.42	0.23	-0.10	6.94	False	CHEMBL2320181	Inhibition of human LTA4H epoxide hydrolase activity using LTA4 as substrate incubated for 15 mins prior to substrate addition measured after 10 mins by ELISA	B	BAO_0000357	single protein format	Homo sapiens	None	None	None	None	CHEMBL4618	Leukotriene A4 hydrolase	Homo sapiens	SINGLE PROTEIN	CHEMBL2311505	1	Scientific Literature	Eur. J. Med. Chem.	2013	None
CHEMBL29292	UBENIMEX	2	308.38	0	0.53	Bestatin	CC(C)C[C@H](NC(=O)[C@@H](O)[C@H](N)Cc1ccccc1)C(=O)O	IC50	'='	4200.0	nM	5.38			UO_0000065	17.44	0.33	4.85	4.77	False	CHEMBL2320181	Inhibition of human LTA4H epoxide hydrolase activity using LTA4 as substrate incubated for 15 mins prior to substrate addition measured after 10 mins by ELISA	B	BAO_0000357	single protein format	Homo sapiens	None	None	None	None	CHEMBL4618	Leukotriene A4 hydrolase	Homo sapiens	SINGLE PROTEIN	CHEMBL2311505	1	Scientific Literature	Eur. J. Med. Chem.	2013	None
CHEMBL2316061		0	469.93	0	4.83	4h	Cl.NCCc1c[nH]c2ccc(OCCOc3ccc(Oc4ccccc4[N+](=O)[O-])cc3)cc12	IC50	'='	6800.0	nM	5.17			UO_0000065	11.92	0.22	0.34	4.59	False	CHEMBL2320182	Inhibition of human LTA4H aminopeptidase activity using Ala-p-nitroanilide as substrate incubated for 2 mins prior to substrate addition measured for 15 mins by spectrophotometric analysis	B	BAO_0000357	single protein format	Homo sapiens	None	None	None	None	CHEMBL4618	Leukotriene A4 hydrolase	Homo sapiens	SINGLE PROTEIN	CHEMBL2311505	1	Scientific Literature	Eur. J. Med. Chem.	2013	None
CHEMBL323493		0	346.49	0	4.47	31	O=C(O)CCCC(O)CCc1ccc(CCCc2ccccc2)s1	Inhibition	'='	73.0	%				UO_0000187					False	CHEMBL762568	Inhibition of LTA4 hydrolase mediated LTB4 biosynthesis by porcine leukocytes at 2*10e-5M	F	BAO_0000019	assay format	Sus scrofa	None	None	None	None	CHEMBL4618	Leukotriene A4 hydrolase	Homo sapiens	SINGLE PROTEIN	CHEMBL1125534	1	Scientific Literature	J. Med. Chem.	1992	None
CHEMBL14387		0	354.41	0	3.97	11	N#Cc1nccc2c1ncn2CCOc1ccc(Cc2ccccc2)cc1	IC50	'='	31.0	nM	7.51			UO_0000065	21.19	0.38	3.54	11.78	False	CHEMBL706182	In vitro inhibition of recombinant human leukotriene A4 hydrolase.	B	BAO_0000357	single protein format	None	None	None	None	None	CHEMBL4618	Leukotriene A4 hydrolase	Homo sapiens	SINGLE PROTEIN	CHEMBL1136655	1	Scientific Literature	Bioorg. Med. Chem. Lett.	2003	None
CHEMBL2207748		0	408.53	0	4.07	12a	O=C1CCCN1C1CCN(Cc2ccc(Oc3nc4ncccc4s3)cc2)CC1	IC50	'='	6.0	nM	8.22			UO_0000065	20.13	0.39	4.15	14.04	False	CHEMBL2212808	Inhibition of human recombinant LTA4 hydrolase expressed in SF9 cells using LTA4 as substrate assessed as LTB4 production incubated for 10 mins prior to substrate addition measured after 10 to 30 mins by enzyme immunoassay	B	BAO_0000219	cell-based format	Homo sapiens	None	None	Sf9	None	CHEMBL4618	Leukotriene A4 hydrolase	Homo sapiens	SINGLE PROTEIN	CHEMBL2203039	1	Scientific Literature	Bioorg. Med. Chem. Lett.	2012	CHEMBL3308860
CHEMBL2179981		0	315.84	0	3.25	cis-2e	Cl.N[C@H]1CCc2ccccc2[C@@H](CCc2ccccc2)C1=O	Ki	'>'	100000.0	nM				UO_0000065					False	CHEMBL2185125	Competitive inhibition of human recombinant LTA4H using alanine-p-nitroanilide as substrate by spectrophotometric analysis	B	BAO_0000357	single protein format	Homo sapiens	None	None	None	None	CHEMBL4618	Leukotriene A4 hydrolase	Homo sapiens	SINGLE PROTEIN	CHEMBL2177052	1	Scientific Literature	Bioorg. Med. Chem.	2012	None
CHEMBL119545		0	333.45	0	3.51	18d	CN(CCCOc1ccc(Cc2cccs2)cc1)CCC(=O)O	IC50	'='	120.0	nM	6.92			UO_0000065					False	CHEMBL701917	Inhibition of human whole blood LTB-4 production (Leukotriene B-4).	F	BAO_0000019	assay format	None	None	None	None	None	CHEMBL4618	Leukotriene A4 hydrolase	Homo sapiens	SINGLE PROTEIN	CHEMBL1135532	1	Scientific Literature	J. Med. Chem.	2002	None
CHEMBL520596		0	428.53	1	5.78	4a	O=C(O)c1ccc(CN2[C@H]3CC[C@@H]2C[C@H](Nc2ccc(Oc4ccccc4)cc2)C3)cc1	IC50	'='	14.0	nM	7.85			UO_0000065	18.33	0.34	2.07	12.71	False	CHEMBL990997	Inhibition of LTA4 hydrolase	B	BAO_0000357	single protein format	None	None	None	None	None	CHEMBL4618	Leukotriene A4 hydrolase	Homo sapiens	SINGLE PROTEIN	CHEMBL1155116	1	Scientific Literature	Bioorg. Med. Chem. Lett.	2008	None
CHEMBL520746		0	462.98	1	6.44	4c	O=C(O)c1ccc(CN2[C@H]3CC[C@@H]2C[C@H](Nc2ccc(Oc4ccccc4Cl)cc2)C3)cc1	IC50	'='	870.0	nM	6.06			UO_0000065	13.09	0.25	-0.38	9.81	False	CHEMBL990998	Inhibition of LTA4 hydrolase in human whole blood	B	BAO_0000221	tissue-based format	Homo sapiens	CHEMBL3638178	Blood	None	None	CHEMBL4618	Leukotriene A4 hydrolase	Homo sapiens	SINGLE PROTEIN	CHEMBL1155116	1	Scientific Literature	Bioorg. Med. Chem. Lett.	2008	None
CHEMBL517694		0	483.57	1	6.30	3k	O=C(O)c1ccc(CN2CCCC(Nc3ccc(Oc4ccc(-c5ncco5)cc4)cc3)CC2)cc1	IC50	'='	30.0	nM	7.52			UO_0000065	15.56	0.29	1.22	8.57	False	CHEMBL990998	Inhibition of LTA4 hydrolase in human whole blood	B	BAO_0000221	tissue-based format	Homo sapiens	CHEMBL3638178	Blood	None	None	CHEMBL4618	Leukotriene A4 hydrolase	Homo sapiens	SINGLE PROTEIN	CHEMBL1155116	1	Scientific Literature	Bioorg. Med. Chem. Lett.	2008	None
CHEMBL480145		0	473.57	0	4.71	4j	CN(CC(=O)Nc1ccc(Oc2ccccc2)cc1)C1CCN(Cc2ccc(C(=O)O)cc2)CC1	IC50	'='	270.0	nM	6.57			UO_0000065	13.87	0.26	1.86	8.00	True	CHEMBL987429	Inhibition of LTA4 hydrolase by whole blood assay	B	BAO_0000221	tissue-based format	None	CHEMBL3638178	Blood	None	None	CHEMBL4618	Leukotriene A4 hydrolase	Homo sapiens	SINGLE PROTEIN	CHEMBL1155105	1	Scientific Literature	Bioorg. Med. Chem. Lett.	2008	None
CHEMBL478548		0	221.26	0	0.22	8a	NC(=O)[C@@H](N)CCC(=O)Nc1ccccc1	IC50	'>'	18000.0	nM				UO_0000065					False	CHEMBL980376	Inhibition of human recombinant LTA4-h by peptidase assay	B	BAO_0000357	single protein format	Homo sapiens	None	None	None	None	CHEMBL4618	Leukotriene A4 hydrolase	Homo sapiens	SINGLE PROTEIN	CHEMBL1157198	1	Scientific Literature	Bioorg. Med. Chem.	2008	None
CHEMBL477515		0	266.30	0	0.91	9a	COC(=O)[C@@H](N)CCC(=O)Nc1ccc(OC)cc1	IC50	'>'	18000.0	nM				UO_0000065					False	CHEMBL980376	Inhibition of human recombinant LTA4-h by peptidase assay	B	BAO_0000357	single protein format	Homo sapiens	None	None	None	None	CHEMBL4618	Leukotriene A4 hydrolase	Homo sapiens	SINGLE PROTEIN	CHEMBL1157198	1	Scientific Literature	Bioorg. Med. Chem.	2008	None
CHEMBL478994		0	371.39	0	1.73	11a	N[C@@H](CCC(=O)Nc1ccc(Oc2ccccc2)cc1)C(=O)NCC(=O)O	IC50	'='	22.0	nM	7.66			UO_0000065	20.62	0.39	5.93	5.86	False	CHEMBL980376	Inhibition of human recombinant LTA4-h by peptidase assay	B	BAO_0000357	single protein format	Homo sapiens	None	None	None	None	CHEMBL4618	Leukotriene A4 hydrolase	Homo sapiens	SINGLE PROTEIN	CHEMBL1157198	1	Scientific Literature	Bioorg. Med. Chem.	2008	None
CHEMBL479157		0	327.38	0	2.32	9e	Cc1ccc(Oc2ccc(NC(=O)CC[C@H](N)C(N)=O)cc2)cc1	IC50	'='	13.0	nM	7.89			UO_0000065	24.09	0.45	5.57	7.34	False	CHEMBL980376	Inhibition of human recombinant LTA4-h by peptidase assay	B	BAO_0000357	single protein format	Homo sapiens	None	None	None	None	CHEMBL4618	Leukotriene A4 hydrolase	Homo sapiens	SINGLE PROTEIN	CHEMBL1157198	1	Scientific Literature	Bioorg. Med. Chem.	2008	None
CHEMBL325057		0	367.49	0	3.93	14 (SC-56938)	CCOC(=O)C1CCN(CCOc2ccc(Cc3ccccc3)cc2)CC1	IC50	'='	1800.0	nM	5.75			UO_0000065	15.63	0.29	1.81	14.82	False	CHEMBL706183	Inhibition of leukotriene A4 hydrolase in human recombinant assay	B	BAO_0000357	single protein format	None	None	None	None	None	CHEMBL4618	Leukotriene A4 hydrolase	Homo sapiens	SINGLE PROTEIN	CHEMBL1134981	1	Scientific Literature	Bioorg. Med. Chem. Lett.	2002	None
CHEMBL477307		0	314.34	0	2.01	4b	N[C@@H](CC(=O)O)C(=O)Nc1ccc(OCc2ccccc2)cc1	IC50	'='	5400.0	nM	5.27			UO_0000065	16.76	0.31	3.26	5.18	False	CHEMBL980376	Inhibition of human recombinant LTA4-h by peptidase assay	B	BAO_0000357	single protein format	Homo sapiens	None	None	None	None	CHEMBL4618	Leukotriene A4 hydrolase	Homo sapiens	SINGLE PROTEIN	CHEMBL1157198	1	Scientific Literature	Bioorg. Med. Chem.	2008	None
CHEMBL478381		0	328.37	0	2.40	4f	N[C@@H](CCC(=O)Nc1ccc(OCc2ccccc2)cc1)C(=O)O	IC50	'='	20.0	nM	7.70			UO_0000065	23.45	0.44	5.30	7.57	False	CHEMBL980376	Inhibition of human recombinant LTA4-h by peptidase assay	B	BAO_0000357	single protein format	Homo sapiens	None	None	None	None	CHEMBL4618	Leukotriene A4 hydrolase	Homo sapiens	SINGLE PROTEIN	CHEMBL1157198	1	Scientific Literature	Bioorg. Med. Chem.	2008	None
CHEMBL306190		0	258.21	0	0.37	16	NC(Cc1ccccc1)P(=O)(O)NCC(=O)O	IC50	'>'	100000.0	nM				UO_0000065					False	CHEMBL706177	Inhibition of amidase activity of LTA4 hydrolase purified from human leukocytes	B	BAO_0000019	assay format	None	None	None	None	None	CHEMBL4618	Leukotriene A4 hydrolase	Homo sapiens	SINGLE PROTEIN	CHEMBL1126810	1	Scientific Literature	J. Med. Chem.	1993	None
CHEMBL28882		0	346.51	1	5.96	1	CCCCCCCC/C=C\C=C\C1=C[C@@H]2CC[C@@]1(CCCC(=O)O)O2	Activity						Ineffective						False	CHEMBL703867	Inhibition of Leukotriene B4 by inhibiting the conversion of Leukotriene A4 by a purified Leukotriene A4 hydrolase; IE - ineffective	B	BAO_0000357	single protein format	None	None	None	None	None	CHEMBL4618	Leukotriene A4 hydrolase	Homo sapiens	SINGLE PROTEIN	CHEMBL1126359	1	Scientific Literature	Bioorg. Med. Chem. Lett.	1992	None
CHEMBL472893		0	244.29	0	3.97	8c	CCCOc1ccc(Oc2ccc(O)cc2)cc1	IC50	'='	5690.0	nM	5.25			UO_0000065	21.47	0.40	1.27	13.56	False	CHEMBL963112	Inhibition of aminopeptidase activity of human recombinant leukotriene A4 hydrolase expressed in Escherichia coli assessed as p-nitroanilide release by spectrophotometry	B	BAO_0000019	assay format	Homo sapiens	None	None	None	None	CHEMBL4618	Leukotriene A4 hydrolase	Homo sapiens	SINGLE PROTEIN	CHEMBL1152166	1	Scientific Literature	Bioorg. Med. Chem. Lett.	2008	None
CHEMBL69029		0	209.25	0	0.09	1	COC(=O)[C@H](O)[C@@H](N)Cc1ccccc1	IC50	'>'	500000.0	nM		Outside typical range		UO_0000065					False	CHEMBL706177	Inhibition of amidase activity of LTA4 hydrolase purified from human leukocytes	B	BAO_0000019	assay format	None	None	None	None	None	CHEMBL4618	Leukotriene A4 hydrolase	Homo sapiens	SINGLE PROTEIN	CHEMBL1126810	1	Scientific Literature	J. Med. Chem.	1993	None
CHEMBL106240		0	330.86	1	5.51	53	O=C(O)CCCCCCc1ccc(Cc2ccc(Cl)cc2)cc1	Inhibition	'='	73.0	%				UO_0000187					False	CHEMBL762568	Inhibition of LTA4 hydrolase mediated LTB4 biosynthesis by porcine leukocytes at 2*10e-5M	F	BAO_0000019	assay format	Sus scrofa	None	None	None	None	CHEMBL4618	Leukotriene A4 hydrolase	Homo sapiens	SINGLE PROTEIN	CHEMBL1125534	1	Scientific Literature	J. Med. Chem.	1992	None
CHEMBL110383		0	360.52	1	5.51	68	COc1ccc(CCCc2ccc(CCCCCCC(=O)O)s2)cc1	Inhibition	'='	80.0	%				UO_0000187					False	CHEMBL762568	Inhibition of LTA4 hydrolase mediated LTB4 biosynthesis by porcine leukocytes at 2*10e-5M	F	BAO_0000019	assay format	Sus scrofa	None	None	None	None	CHEMBL4618	Leukotriene A4 hydrolase	Homo sapiens	SINGLE PROTEIN	CHEMBL1125534	1	Scientific Literature	J. Med. Chem.	1992	None
CHEMBL109016		0	316.47	1	5.11	5e	O=C(O)CCCCCc1sccc1CCCc1ccccc1	Inhibition	'='	0.0	%				UO_0000187					False	CHEMBL706660	Tested for 50% inhibition of LTA4 hydrolase at 2*10e-5M concentration in porcine leukocyte homogenates	B	BAO_0000019	assay format	None	None	None	None	None	CHEMBL4618	Leukotriene A4 hydrolase	Homo sapiens	SINGLE PROTEIN	CHEMBL1126193	1	Scientific Literature	J. Med. Chem.	1992	None
CHEMBL302371		0	399.41	1	5.04	29	N[C@@H](Cc1ccc(OCc2ccccc2)cc1)C(=O)c1ccc(C(F)(F)F)cc1	IC50	'='	10000.0	nM	5.00			UO_0000065	12.52	0.24	-0.04	9.56	False	CHEMBL706177	Inhibition of amidase activity of LTA4 hydrolase purified from human leukocytes	B	BAO_0000019	assay format	None	None	None	None	None	CHEMBL4618	Leukotriene A4 hydrolase	Homo sapiens	SINGLE PROTEIN	CHEMBL1126810	1	Scientific Literature	J. Med. Chem.	1993	None
CHEMBL563196		0	201.20	0	2.45	6	O=C(c1ccncc1)c1ccc(F)cc1	IC50	'='	5380000.0	nM		Outside typical range		UO_0000065					False	CHEMBL1046154	Inhibition of human recombinant LTA4H hydrolysis assessed as inhibition of LTB4 formation by LC-MS/MS	B	BAO_0000357	single protein format	Homo sapiens	None	None	None	None	CHEMBL4618	Leukotriene A4 hydrolase	Homo sapiens	SINGLE PROTEIN	CHEMBL1156785	1	Scientific Literature	J. Med. Chem.	2010	None
CHEMBL566422		0	267.37	0	3.41	13	c1ccc(Cc2ccc(OC[C@@H]3CCCN3)cc2)cc1	IC50	'='	244.0	nM	6.61			UO_0000065	24.73	0.45	3.20	31.10	False	CHEMBL1046154	Inhibition of human recombinant LTA4H hydrolysis assessed as inhibition of LTB4 formation by LC-MS/MS	B	BAO_0000357	single protein format	Homo sapiens	None	None	None	None	CHEMBL4618	Leukotriene A4 hydrolase	Homo sapiens	SINGLE PROTEIN	CHEMBL1156785	1	Scientific Literature	J. Med. Chem.	2010	None
CHEMBL1099182		0	283.37	0	4.00	17	c1ccc(Oc2ccc(OC[C@@H]3CCCCN3)cc2)cc1	IC50	'='	44.0	nM	7.36			UO_0000065	25.96	0.48	3.36	24.13	False	CHEMBL1111924	Inhibition of human recombinant LTA4H hydrolysis assessed as inhibition of LTB4 formation by LC-MS/MS	B	BAO_0000357	single protein format	Homo sapiens	None	None	None	None	CHEMBL4618	Leukotriene A4 hydrolase	Homo sapiens	SINGLE PROTEIN	CHEMBL1157937	1	Scientific Literature	Bioorg. Med. Chem. Lett.	2010	None
CHEMBL1098506		0	363.53	1	5.53	30	c1csc(-c2ccc(Cc3ccc(OC[C@@H]4CCCCN4)cc3)cc2)c1	IC50	'='	56.0	nM	7.25			UO_0000065	19.95	0.38	1.72	34.11	False	CHEMBL1111924	Inhibition of human recombinant LTA4H hydrolysis assessed as inhibition of LTB4 formation by LC-MS/MS	B	BAO_0000357	single protein format	Homo sapiens	None	None	None	None	CHEMBL4618	Leukotriene A4 hydrolase	Homo sapiens	SINGLE PROTEIN	CHEMBL1157937	1	Scientific Literature	Bioorg. Med. Chem. Lett.	2010	None
CHEMBL1098532		0	449.62	1	6.10	33	O=C(O)CCCN1CCCC[C@@H]1COc1ccc(Cc2ccc(-c3ccsc3)cc2)cc1	IC50	'='	6.0	nM	8.22			UO_0000065	18.29	0.35	2.12	16.52	False	CHEMBL1111925	Inhibition of human LTA4H hydrolysis assessed as inhibition of Ca2+ ionophore-stimulated LTB4 formation in human whole blood by ELISA	B	BAO_0000221	tissue-based format	Homo sapiens	CHEMBL3638178	Blood	None	None	CHEMBL4618	Leukotriene A4 hydrolase	Homo sapiens	SINGLE PROTEIN	CHEMBL1157937	1	Scientific Literature	Bioorg. Med. Chem. Lett.	2010	None
CHEMBL68387		0	209.25	0	0.09	2	COC(=O)[C@@H](O)[C@@H](N)Cc1ccccc1	Ki	'='	50000.0	nM	4.30			UO_0000065	20.55	0.39	4.21	5.93	False	CHEMBL703853	Ability to inhibit amidase activity of LTA4 hydrolase (1.4 ug) purified from human leukocytes	B	BAO_0000019	assay format	None	None	None	None	None	CHEMBL4618	Leukotriene A4 hydrolase	Homo sapiens	SINGLE PROTEIN	CHEMBL1126810	1	Scientific Literature	J. Med. Chem.	1993	None
CHEMBL69903		0	294.32	0	-0.09	L-Arg-p-nitroanilide	NC(N)=NCCC[C@H](N)C(=O)Nc1ccc([N+](=O)[O-])cc1	Km	'='	200000.0	nM				UO_0000065					False	CHEMBL703854	Kinetic parameter (Km) for hydrolysis of LTA4 hydrolase purified from human leukocytes	B	BAO_0000019	assay format	None	None	None	None	None	CHEMBL4618	Leukotriene A4 hydrolase	Homo sapiens	SINGLE PROTEIN	CHEMBL1126810	1	Scientific Literature	J. Med. Chem.	1993	None
CHEMBL480909		0	473.57	0	4.71	4r	CN(Cc1ccc(C(=O)O)cc1)CC1CCCN1CC(=O)Nc1ccc(Oc2ccccc2)cc1	IC50	'='	60.0	nM	7.22			UO_0000065	15.25	0.28	2.51	8.80	False	CHEMBL987429	Inhibition of LTA4 hydrolase by whole blood assay	B	BAO_0000221	tissue-based format	None	CHEMBL3638178	Blood	None	None	CHEMBL4618	Leukotriene A4 hydrolase	Homo sapiens	SINGLE PROTEIN	CHEMBL1155105	1	Scientific Literature	Bioorg. Med. Chem. Lett.	2008	None
CHEMBL479973		0	479.55	0	4.71	2i	CN(CCCN(C)Cc1ccc(C(=O)O)c(F)c1)CC(=O)Nc1ccc(Oc2ccccc2)cc1	IC50	'='	340.0	nM	6.47			UO_0000065	13.49	0.25	1.76	7.88	False	CHEMBL987429	Inhibition of LTA4 hydrolase by whole blood assay	B	BAO_0000221	tissue-based format	None	CHEMBL3638178	Blood	None	None	CHEMBL4618	Leukotriene A4 hydrolase	Homo sapiens	SINGLE PROTEIN	CHEMBL1155105	1	Scientific Literature	Bioorg. Med. Chem. Lett.	2008	None
CHEMBL1775103		0	317.82	0	4.61	5q	Clc1ccc(Oc2ccc(OCCN3CCCC3)cc2)cc1	IC50	'='	730.0	nM	6.14			UO_0000065	19.31	0.38	1.53	28.28	False	CHEMBL1777073	Inhibition of LTA4 hydrolase in human whole blood assessed as inhibition of calcium ionophore A23187-induced LTB4 production after 0.5 hrs by ELISA	B	BAO_0000357	single protein format	Homo sapiens	CHEMBL3638178	Blood	None	None	CHEMBL4618	Leukotriene A4 hydrolase	Homo sapiens	SINGLE PROTEIN	CHEMBL1772961	1	Scientific Literature	J. Med. Chem.	2011	None
CHEMBL480333		0	442.56	1	5.57	4l	O=C(O)c1ccc(CN2[C@H]3CC[C@@H]2C[C@H](Nc2ccc(OCc4ccccc4)cc2)C3)cc1	IC50	'='	47.0	nM	7.33			UO_0000065	16.56	0.30	1.76	11.86	False	CHEMBL990997	Inhibition of LTA4 hydrolase	B	BAO_0000357	single protein format	None	None	None	None	None	CHEMBL4618	Leukotriene A4 hydrolase	Homo sapiens	SINGLE PROTEIN	CHEMBL1155116	1	Scientific Literature	Bioorg. Med. Chem. Lett.	2008	None
CHEMBL481531		0	511.65	2	6.91	4i	O=C(O)c1ccc(CN2[C@H]3CC[C@@H]2C[C@H](Nc2ccc(Oc4ccc(-c5nccs5)cc4)cc2)C3)cc1	IC50	'='	8.0	nM	8.10			UO_0000065	15.83	0.30	1.19	10.84	False	CHEMBL990997	Inhibition of LTA4 hydrolase	B	BAO_0000357	single protein format	None	None	None	None	None	CHEMBL4618	Leukotriene A4 hydrolase	Homo sapiens	SINGLE PROTEIN	CHEMBL1155116	1	Scientific Literature	Bioorg. Med. Chem. Lett.	2008	None
CHEMBL119179		0	313.40	0	3.11	17	O=C(O)CCNCCCOc1ccc(Cc2ccccc2)cc1	IC50	'='	140.0	nM	6.85			UO_0000065	21.87	0.41	3.74	11.70	False	CHEMBL1772368	Inhibition of human leukotriene A4 hydrolase	B	BAO_0000357	single protein format	Homo sapiens	None	None	None	None	CHEMBL4618	Leukotriene A4 hydrolase	Homo sapiens	SINGLE PROTEIN	CHEMBL1770068	1	Scientific Literature	Eur. J. Med. Chem.	2011	None
CHEMBL1775110		0	376.48	0	3.33	8c	CS(=O)(=O)Nc1ccc(Oc2ccc(OCCN3CCCC3)cc2)cc1	IC50	'='	3400.0	nM	5.47			UO_0000065	14.53	0.29	2.14	8.06	False	CHEMBL1777071	Inhibition of human LTA4 hydrolase activity assessed as LTB4 production after 15 mins by ELISA	B	BAO_0000357	single protein format	Homo sapiens	None	None	None	None	CHEMBL4618	Leukotriene A4 hydrolase	Homo sapiens	SINGLE PROTEIN	CHEMBL1772961	1	Scientific Literature	J. Med. Chem.	2011	None
CHEMBL1775088		0	328.37	0	3.86	5b	O=[N+]([O-])c1cccc(Oc2ccc(OCCN3CCCC3)cc2)c1	IC50	'='	1400.0	nM	5.85			UO_0000065	17.83	0.33	1.99	9.03	False	CHEMBL1777073	Inhibition of LTA4 hydrolase in human whole blood assessed as inhibition of calcium ionophore A23187-induced LTB4 production after 0.5 hrs by ELISA	B	BAO_0000357	single protein format	Homo sapiens	CHEMBL3638178	Blood	None	None	CHEMBL4618	Leukotriene A4 hydrolase	Homo sapiens	SINGLE PROTEIN	CHEMBL1772961	1	Scientific Literature	J. Med. Chem.	2011	None
CHEMBL2179976		0	229.68	0	1.54	trans-2b	Cl.N[C@H]1CCc2ccccc2[C@H](F)C1=O	Ki	'>'	1000000.0	nM		Outside typical range		UO_0000065					False	CHEMBL2185125	Competitive inhibition of human recombinant LTA4H using alanine-p-nitroanilide as substrate by spectrophotometric analysis	B	BAO_0000357	single protein format	Homo sapiens	None	None	None	None	CHEMBL4618	Leukotriene A4 hydrolase	Homo sapiens	SINGLE PROTEIN	CHEMBL2177052	1	Scientific Literature	Bioorg. Med. Chem.	2012	None
CHEMBL1775101		0	351.37	0	4.97	5o	FC(F)(F)c1ccc(Oc2ccc(OCCN3CCCC3)cc2)cc1	IC50	'='	2000.0	nM	5.70			UO_0000065	16.22	0.31	0.73	26.26	False	CHEMBL1777073	Inhibition of LTA4 hydrolase in human whole blood assessed as inhibition of calcium ionophore A23187-induced LTB4 production after 0.5 hrs by ELISA	B	BAO_0000357	single protein format	Homo sapiens	CHEMBL3638178	Blood	None	None	CHEMBL4618	Leukotriene A4 hydrolase	Homo sapiens	SINGLE PROTEIN	CHEMBL1772961	1	Scientific Literature	J. Med. Chem.	2011	None
CHEMBL1770402		0	518.66	2	7.70	3	O=C(O)c1ccc(CN2CC3CCCC2C(Nc2ccc(Oc4ccc(-c5ccccc5)cc4)cc2)C3)cc1	IC50	'='	5.0	nM	8.30			UO_0000065	16.00	0.29	0.60	13.43	False	CHEMBL1772368	Inhibition of human leukotriene A4 hydrolase	B	BAO_0000357	single protein format	Homo sapiens	None	None	None	None	CHEMBL4618	Leukotriene A4 hydrolase	Homo sapiens	SINGLE PROTEIN	CHEMBL1770068	1	Scientific Literature	Eur. J. Med. Chem.	2011	None
CHEMBL117132		0	350.42	0	4.61	13	c1coc(-c2ccc(Oc3ccc(OCCN4CCCC4)cc3)cc2)n1	IC50	'='	43.0	nM	7.37			UO_0000065	21.02	0.39	2.76	15.43	False	CHEMBL1772368	Inhibition of human leukotriene A4 hydrolase	B	BAO_0000357	single protein format	Homo sapiens	None	None	None	None	CHEMBL4618	Leukotriene A4 hydrolase	Homo sapiens	SINGLE PROTEIN	CHEMBL1770068	1	Scientific Literature	Eur. J. Med. Chem.	2011	None
CHEMBL479386		0	487.60	1	5.10	4m	CN(Cc1ccc(C(=O)O)cc1)C1CCCN(CC(=O)Nc2ccc(Oc3ccccc3)cc2)CC1	IC50	'='	220.0	nM	6.66			UO_0000065	13.65	0.25	1.56	8.11	False	CHEMBL987429	Inhibition of LTA4 hydrolase by whole blood assay	B	BAO_0000221	tissue-based format	None	CHEMBL3638178	Blood	None	None	CHEMBL4618	Leukotriene A4 hydrolase	Homo sapiens	SINGLE PROTEIN	CHEMBL1155105	1	Scientific Literature	Bioorg. Med. Chem. Lett.	2008	None
CHEMBL479402		0	479.55	0	4.71	2g	CN(CCCN(C)Cc1ccc(C(=O)O)cc1F)CC(=O)Nc1ccc(Oc2ccccc2)cc1	IC50	'='	160.0	nM	6.80			UO_0000065	14.17	0.27	2.09	8.28	False	CHEMBL987429	Inhibition of LTA4 hydrolase by whole blood assay	B	BAO_0000221	tissue-based format	None	CHEMBL3638178	Blood	None	None	CHEMBL4618	Leukotriene A4 hydrolase	Homo sapiens	SINGLE PROTEIN	CHEMBL1155105	1	Scientific Literature	Bioorg. Med. Chem. Lett.	2008	None
CHEMBL482058		0	421.57	0	4.72	27j	O=C1CCCN1C1CCN(CCc2ccc(Oc3nc4ccccc4s3)cc2)CC1	IC50	'='	13.0	nM	7.89			UO_0000065	18.71	0.36	3.17	17.27	False	CHEMBL990976	Inhibition of human recombinant leukotriene A4 hydrolase by enzyme immunoassay	B	BAO_0000357	single protein format	Homo sapiens	None	None	None	None	CHEMBL4618	Leukotriene A4 hydrolase	Homo sapiens	SINGLE PROTEIN	CHEMBL1155111	1	Scientific Literature	J. Med. Chem.	2008	None
CHEMBL481343		0	354.41	0	3.46	10e	OC1CCN(CCOc2ccc(Oc3nc4ccccc4o3)cc2)CC1	IC50	'='	9.0	nM	8.05			UO_0000065	22.70	0.42	4.59	11.84	False	CHEMBL990976	Inhibition of human recombinant leukotriene A4 hydrolase by enzyme immunoassay	B	BAO_0000357	single protein format	Homo sapiens	None	None	None	None	CHEMBL4618	Leukotriene A4 hydrolase	Homo sapiens	SINGLE PROTEIN	CHEMBL1155111	1	Scientific Literature	J. Med. Chem.	2008	None
CHEMBL500079		0	272.34	0	4.75	8e	CCCCCOc1ccc(Oc2ccc(O)cc2)cc1	IC50	'='	2480.0	nM	5.61			UO_0000065	20.58	0.38	0.86	14.49	False	CHEMBL963112	Inhibition of aminopeptidase activity of human recombinant leukotriene A4 hydrolase expressed in Escherichia coli assessed as p-nitroanilide release by spectrophotometry	B	BAO_0000019	assay format	Homo sapiens	None	None	None	None	CHEMBL4618	Leukotriene A4 hydrolase	Homo sapiens	SINGLE PROTEIN	CHEMBL1152166	1	Scientific Literature	Bioorg. Med. Chem. Lett.	2008	None
CHEMBL163630		0	288.42	0	3.21	2y	c1ccc(Cc2cnc(OCCN3CCCC3)s2)cc1	IC50	'='	2900.0	nM	5.54			UO_0000065	19.20	0.38	2.33	21.84	False	CHEMBL879999	Inhibitory activity was determined against Leukotriene A4 hydrolase	B	BAO_0000357	single protein format	None	None	None	None	None	CHEMBL4618	Leukotriene A4 hydrolase	Homo sapiens	SINGLE PROTEIN	CHEMBL1133096	1	Scientific Literature	J. Med. Chem.	2000	None
CHEMBL14789		0	330.39	0	3.50	8b	c1ccc(Cc2ccc(OCCn3cnc4ncncc43)cc2)cc1	IC50	'='	47.0	nM	7.33			UO_0000065	22.18	0.40	3.83	13.87	False	CHEMBL706182	In vitro inhibition of recombinant human leukotriene A4 hydrolase.	B	BAO_0000357	single protein format	None	None	None	None	None	CHEMBL4618	Leukotriene A4 hydrolase	Homo sapiens	SINGLE PROTEIN	CHEMBL1136655	1	Scientific Literature	Bioorg. Med. Chem. Lett.	2003	None
CHEMBL71853		0	306.36	0	0.74	22	CC(C)C[C@H](NC(=O)C(=O)[C@@H](N)Cc1ccccc1)C(=O)O	IC50	'='	500.0	nM	6.30			UO_0000065	20.57	0.39	5.56	5.75	False	CHEMBL706177	Inhibition of amidase activity of LTA4 hydrolase purified from human leukocytes	B	BAO_0000019	assay format	None	None	None	None	None	CHEMBL4618	Leukotriene A4 hydrolase	Homo sapiens	SINGLE PROTEIN	CHEMBL1126810	1	Scientific Literature	J. Med. Chem.	1993	None
CHEMBL2313566		0	408.48	1	5.13	23	O=C(O)C1CCN(Cc2coc3cc(Oc4nc5ccccc5s4)ccc23)CC1	IC50	'='	14.0	nM	7.85			UO_0000065	19.23	0.37	2.72	10.36	False	CHEMBL2320478	Inhibition of recombinant human LTA4H expressed in Sf9 cells using LTA4 as substrate incubated for 10 mins prior to substrate addition measured after 10 to 30 mins by enzyme immunoassay	B	BAO_0000219	cell-based format	Homo sapiens	None	None	Sf9	None	CHEMBL4618	Leukotriene A4 hydrolase	Homo sapiens	SINGLE PROTEIN	CHEMBL2311532	1	Scientific Literature	Bioorg. Med. Chem. Lett.	2013	CHEMBL3308860
CHEMBL446500		0	327.38	0	2.32	9d	Cc1cccc(Oc2ccc(NC(=O)CC[C@H](N)C(N)=O)cc2)c1	IC50	'='	150.0	nM	6.82			UO_0000065	20.84	0.39	4.50	6.35	False	CHEMBL980376	Inhibition of human recombinant LTA4-h by peptidase assay	B	BAO_0000357	single protein format	Homo sapiens	None	None	None	None	CHEMBL4618	Leukotriene A4 hydrolase	Homo sapiens	SINGLE PROTEIN	CHEMBL1157198	1	Scientific Literature	Bioorg. Med. Chem.	2008	None
CHEMBL162865		0	297.47	0	4.47	21	c1ccc(Cc2ccc(SCCN3CCCC3)cc2)cc1	IC50	'='	480.0	nM	6.32			UO_0000065	21.24	0.41	1.85	195.02	False	CHEMBL879999	Inhibitory activity was determined against Leukotriene A4 hydrolase	B	BAO_0000357	single protein format	None	None	None	None	None	CHEMBL4618	Leukotriene A4 hydrolase	Homo sapiens	SINGLE PROTEIN	CHEMBL1133096	1	Scientific Literature	J. Med. Chem.	2000	None
CHEMBL93	ZILEUTON	4	236.30	0	2.73	zileuton	CC(c1cc2ccccc2s1)N(O)C(N)=O	IC50	'>'	100000.0	nM				UO_0000065					False	CHEMBL879999	Inhibitory activity was determined against Leukotriene A4 hydrolase	B	BAO_0000357	single protein format	None	None	None	None	None	CHEMBL4618	Leukotriene A4 hydrolase	Homo sapiens	SINGLE PROTEIN	CHEMBL1133096	1	Scientific Literature	J. Med. Chem.	2000	None
CHEMBL1668629		0	213.71	0	0.86	trans-18.HCl	Cl.N[C@H]1CCc2ccccc2C[C@@H]1O	IC50						Not Determined						False	CHEMBL1670938	Inhibition of aminopeptidase activity of human leukotriene A4 hydrolase by Dixon plot analysis	B	BAO_0000357	single protein format	Homo sapiens	None	None	None	None	CHEMBL4618	Leukotriene A4 hydrolase	Homo sapiens	SINGLE PROTEIN	CHEMBL1667863	1	Scientific Literature	Bioorg. Med. Chem.	2011	None
CHEMBL26424	TESMILIFENE	2	283.41	0	4.00	3c	CCN(CC)CCOc1ccc(Cc2ccccc2)cc1	IC50	'='	400.0	nM	6.40			UO_0000065	22.57	0.42	2.40	51.31	False	CHEMBL879999	Inhibitory activity was determined against Leukotriene A4 hydrolase	B	BAO_0000357	single protein format	None	None	None	None	None	CHEMBL4618	Leukotriene A4 hydrolase	Homo sapiens	SINGLE PROTEIN	CHEMBL1133096	1	Scientific Literature	J. Med. Chem.	2000	None
CHEMBL26424	TESMILIFENE	2	283.41	0	4.00	3c	CCN(CC)CCOc1ccc(Cc2ccccc2)cc1	IC50	'='	160.0	nM	6.80			UO_0000065					False	CHEMBL841667	Inhibitory activity was determined for LTB4 production in human whole blood.	F	BAO_0000221	tissue-based format	None	CHEMBL3638178	Blood	None	None	CHEMBL4618	Leukotriene A4 hydrolase	Homo sapiens	SINGLE PROTEIN	CHEMBL1133096	1	Scientific Literature	J. Med. Chem.	2000	None
CHEMBL162424		0	283.37	0	3.95	4a	c1ccc(Oc2ccc(OCCN3CCCC3)cc2)cc1	IC50	'='	79.0	nM	7.10			UO_0000065					False	CHEMBL841667	Inhibitory activity was determined for LTB4 production in human whole blood.	F	BAO_0000221	tissue-based format	None	CHEMBL3638178	Blood	None	None	CHEMBL4618	Leukotriene A4 hydrolase	Homo sapiens	SINGLE PROTEIN	CHEMBL1133096	1	Scientific Literature	J. Med. Chem.	2000	None
CHEMBL162844		0	297.40	0	3.24	7	OC(c1ccccc1)c1ccc(OCCN2CCCC2)cc1	IC50	'='	4600.0	nM	5.34			UO_0000065					False	CHEMBL841667	Inhibitory activity was determined for LTB4 production in human whole blood.	F	BAO_0000221	tissue-based format	None	CHEMBL3638178	Blood	None	None	CHEMBL4618	Leukotriene A4 hydrolase	Homo sapiens	SINGLE PROTEIN	CHEMBL1133096	1	Scientific Literature	J. Med. Chem.	2000	None
CHEMBL1775098		0	329.36	0	3.26	5l	O=[N+]([O-])c1cccnc1Oc1ccc(OCCN2CCCC2)cc1	IC50	'='	34000.0	nM	4.47			UO_0000065	13.57	0.25	1.21	5.75	False	CHEMBL1777073	Inhibition of LTA4 hydrolase in human whole blood assessed as inhibition of calcium ionophore A23187-induced LTB4 production after 0.5 hrs by ELISA	B	BAO_0000357	single protein format	Homo sapiens	CHEMBL3638178	Blood	None	None	CHEMBL4618	Leukotriene A4 hydrolase	Homo sapiens	SINGLE PROTEIN	CHEMBL1772961	1	Scientific Literature	J. Med. Chem.	2011	None
CHEMBL163494		0	280.41	0	3.79	20	c1ccc(Cc2ccc(NCCN3CCCC3)cc2)cc1	IC50	'>'	3000.0	nM				UO_0000065					False	CHEMBL879999	Inhibitory activity was determined against Leukotriene A4 hydrolase	B	BAO_0000357	single protein format	None	None	None	None	None	CHEMBL4618	Leukotriene A4 hydrolase	Homo sapiens	SINGLE PROTEIN	CHEMBL1133096	1	Scientific Literature	J. Med. Chem.	2000	None
CHEMBL423811		0	315.84	0	4.41	2q	Clc1cc(Cc2ccccc2)ccc1OCCN1CCCC1	IC50	'='	1230.0	nM	5.91			UO_0000065	18.71	0.37	1.50	47.39	False	CHEMBL879999	Inhibitory activity was determined against Leukotriene A4 hydrolase	B	BAO_0000357	single protein format	None	None	None	None	None	CHEMBL4618	Leukotriene A4 hydrolase	Homo sapiens	SINGLE PROTEIN	CHEMBL1133096	1	Scientific Literature	J. Med. Chem.	2000	None
CHEMBL85320	KELATORPHAN	0	294.31	0	0.33	C	C[C@H](NC(=O)[C@@H](CC(=O)NO)Cc1ccccc1)C(=O)O	Ki	'='	18.0	nM	7.75			UO_0000065	26.31	0.50	7.41	6.69	False	CHEMBL706514	Inhibitory activity against LTA 4 hydrolase in epoxide hydrolase assay	B	BAO_0000357	single protein format	None	None	None	None	None	CHEMBL4618	Leukotriene A4 hydrolase	Homo sapiens	SINGLE PROTEIN	CHEMBL1128059	1	Scientific Literature	Bioorg. Med. Chem. Lett.	1995	None
CHEMBL2313272		0	420.49	0	4.03	32	CC(=O)N1CC2CC1CN2Cc1coc2cc(Oc3nc4ncccc4s3)ccc12	IC50	'='	7.3	nM	8.14			UO_0000065	19.35	0.37	4.11	11.35	False	CHEMBL2320478	Inhibition of recombinant human LTA4H expressed in Sf9 cells using LTA4 as substrate incubated for 10 mins prior to substrate addition measured after 10 to 30 mins by enzyme immunoassay	B	BAO_0000219	cell-based format	Homo sapiens	None	None	Sf9	None	CHEMBL4618	Leukotriene A4 hydrolase	Homo sapiens	SINGLE PROTEIN	CHEMBL2311532	1	Scientific Literature	Bioorg. Med. Chem. Lett.	2013	CHEMBL3308860
CHEMBL2313271		0	420.49	0	4.03	38	CC(=O)N1CC2CC1CN2Cc1cc2ccc(Oc3nc4cccnc4s3)cc2o1	IC50	'='	2130.0	nM	5.67			UO_0000065	13.49	0.26	1.64	7.91	False	CHEMBL2320478	Inhibition of recombinant human LTA4H expressed in Sf9 cells using LTA4 as substrate incubated for 10 mins prior to substrate addition measured after 10 to 30 mins by enzyme immunoassay	B	BAO_0000219	cell-based format	Homo sapiens	None	None	Sf9	None	CHEMBL4618	Leukotriene A4 hydrolase	Homo sapiens	SINGLE PROTEIN	CHEMBL2311532	1	Scientific Literature	Bioorg. Med. Chem. Lett.	2013	CHEMBL3308860
CHEMBL2313268		0	420.49	0	4.03	35	CC(=O)N1CC2CC1CN2Cc1cc2cc(Oc3nc4cccnc4s3)ccc2o1	IC50	'='	340.0	nM	6.47			UO_0000065	15.38	0.29	2.44	9.02	False	CHEMBL2320478	Inhibition of recombinant human LTA4H expressed in Sf9 cells using LTA4 as substrate incubated for 10 mins prior to substrate addition measured after 10 to 30 mins by enzyme immunoassay	B	BAO_0000219	cell-based format	Homo sapiens	None	None	Sf9	None	CHEMBL4618	Leukotriene A4 hydrolase	Homo sapiens	SINGLE PROTEIN	CHEMBL2311532	1	Scientific Literature	Bioorg. Med. Chem. Lett.	2013	CHEMBL3308860
CHEMBL2313568		0	421.52	0	4.94	25	CC(=O)NC1CCN(Cc2coc3cc(Oc4nc5ccccc5s4)ccc23)CC1	IC50	'='	26.0	nM	7.58			UO_0000065	17.99	0.35	2.65	11.22	False	CHEMBL2320478	Inhibition of recombinant human LTA4H expressed in Sf9 cells using LTA4 as substrate incubated for 10 mins prior to substrate addition measured after 10 to 30 mins by enzyme immunoassay	B	BAO_0000219	cell-based format	Homo sapiens	None	None	Sf9	None	CHEMBL4618	Leukotriene A4 hydrolase	Homo sapiens	SINGLE PROTEIN	CHEMBL2311532	1	Scientific Literature	Bioorg. Med. Chem. Lett.	2013	CHEMBL3308860
CHEMBL163179		0	267.37	0	3.83	29	c1ccc(-c2cccc(OCCN3CCCC3)c2)cc1	IC50	'='	8200.0	nM	5.09			UO_0000065					False	CHEMBL841667	Inhibitory activity was determined for LTB4 production in human whole blood.	F	BAO_0000221	tissue-based format	None	CHEMBL3638178	Blood	None	None	CHEMBL4618	Leukotriene A4 hydrolase	Homo sapiens	SINGLE PROTEIN	CHEMBL1133096	1	Scientific Literature	J. Med. Chem.	2000	None
CHEMBL502714		0	228.29	0	4.27	6c	CCCOc1ccc(Oc2ccccc2)cc1	Activity						Not Active						False	CHEMBL963113	Inhibition of epoxide hydrolase activity of human recombinant leukotriene A4 hydrolase expressed in Escherichia coli assessed as LTB4 production at 100 uM by RP-HPLC	B	BAO_0000019	assay format	Homo sapiens	None	None	None	None	CHEMBL4618	Leukotriene A4 hydrolase	Homo sapiens	SINGLE PROTEIN	CHEMBL1152166	1	Scientific Literature	Bioorg. Med. Chem. Lett.	2008	None
CHEMBL38934	DIPHENYLETHER	0	170.21	0	3.48	4	c1ccc(Oc2ccccc2)cc1	Activity						Not Active						False	CHEMBL963113	Inhibition of epoxide hydrolase activity of human recombinant leukotriene A4 hydrolase expressed in Escherichia coli assessed as LTB4 production at 100 uM by RP-HPLC	B	BAO_0000019	assay format	Homo sapiens	None	None	None	None	CHEMBL4618	Leukotriene A4 hydrolase	Homo sapiens	SINGLE PROTEIN	CHEMBL1152166	1	Scientific Literature	Bioorg. Med. Chem. Lett.	2008	None
CHEMBL444161		0	216.24	0	3.19	8a	COc1ccc(Oc2ccc(O)cc2)cc1	Activity						Active						False	CHEMBL963117	Activation of aminopeptidase activity of human recombinant leukotriene A4 hydrolase expressed in Escherichia coli assessed as p-nitroanilide release at 100 uM by spectrophotometry	B	BAO_0000019	assay format	Homo sapiens	None	None	None	None	CHEMBL4618	Leukotriene A4 hydrolase	Homo sapiens	SINGLE PROTEIN	CHEMBL1152166	1	Scientific Literature	Bioorg. Med. Chem. Lett.	2008	None
CHEMBL38934	DIPHENYLETHER	0	170.21	0	3.48	4	c1ccc(Oc2ccccc2)cc1	Activity						Active						False	CHEMBL963117	Activation of aminopeptidase activity of human recombinant leukotriene A4 hydrolase expressed in Escherichia coli assessed as p-nitroanilide release at 100 uM by spectrophotometry	B	BAO_0000019	assay format	Homo sapiens	None	None	None	None	CHEMBL4618	Leukotriene A4 hydrolase	Homo sapiens	SINGLE PROTEIN	CHEMBL1152166	1	Scientific Literature	Bioorg. Med. Chem. Lett.	2008	None
CHEMBL224318		0	186.21	0	3.18	3	Oc1ccc(Oc2ccccc2)cc1	AC50	'='	11100.0	nM	4.96			UO_0000065	26.61	0.48	1.77	16.82	False	CHEMBL963114	Activation of aminopeptidase activity of human recombinant leukotriene A4 hydrolase expressed in Escherichia coli assessed as p-nitroanilide release by spectrophotometry	B	BAO_0000019	assay format	Homo sapiens	None	None	None	None	CHEMBL4618	Leukotriene A4 hydrolase	Homo sapiens	SINGLE PROTEIN	CHEMBL1152166	1	Scientific Literature	Bioorg. Med. Chem. Lett.	2008	None
CHEMBL455078		0	230.26	0	3.58	8b	CCOc1ccc(Oc2ccc(O)cc2)cc1	AC50	'='	14800.0	nM	4.83			UO_0000065	20.98	0.39	1.25	12.48	False	CHEMBL963114	Activation of aminopeptidase activity of human recombinant leukotriene A4 hydrolase expressed in Escherichia coli assessed as p-nitroanilide release by spectrophotometry	B	BAO_0000019	assay format	Homo sapiens	None	None	None	None	CHEMBL4618	Leukotriene A4 hydrolase	Homo sapiens	SINGLE PROTEIN	CHEMBL1152166	1	Scientific Literature	Bioorg. Med. Chem. Lett.	2008	None
CHEMBL475730		0	214.26	0	3.88	6b	CCOc1ccc(Oc2ccccc2)cc1	AC50	'='	2820.0	nM	5.55			UO_0000065	25.90	0.47	1.67	30.06	False	CHEMBL963114	Activation of aminopeptidase activity of human recombinant leukotriene A4 hydrolase expressed in Escherichia coli assessed as p-nitroanilide release by spectrophotometry	B	BAO_0000019	assay format	Homo sapiens	None	None	None	None	CHEMBL4618	Leukotriene A4 hydrolase	Homo sapiens	SINGLE PROTEIN	CHEMBL1152166	1	Scientific Literature	Bioorg. Med. Chem. Lett.	2008	None
CHEMBL508881		0	270.33	0	2.55	3a	C[C@H](N)C(=O)Nc1ccc(OCc2ccccc2)cc1	IC50	'='	150.0	nM	6.82			UO_0000065	25.24	0.47	4.27	10.60	False	CHEMBL980376	Inhibition of human recombinant LTA4-h by peptidase assay	B	BAO_0000357	single protein format	Homo sapiens	None	None	None	None	CHEMBL4618	Leukotriene A4 hydrolase	Homo sapiens	SINGLE PROTEIN	CHEMBL1157198	1	Scientific Literature	Bioorg. Med. Chem.	2008	None
CHEMBL477478		0	328.37	0	2.40	4c	N[C@H](CCC(=O)O)C(=O)Nc1ccc(OCc2ccccc2)cc1	IC50	'='	7200.0	nM	5.14			UO_0000065	15.66	0.29	2.74	5.06	False	CHEMBL980376	Inhibition of human recombinant LTA4-h by peptidase assay	B	BAO_0000357	single protein format	Homo sapiens	None	None	None	None	CHEMBL4618	Leukotriene A4 hydrolase	Homo sapiens	SINGLE PROTEIN	CHEMBL1157198	1	Scientific Literature	Bioorg. Med. Chem.	2008	None
CHEMBL518118		0	356.38	0	2.08	8k	N[C@@H](CCC(=O)Nc1ccc(OCC(=O)c2ccccc2)cc1)C(=O)O	IC50	'='	18.0	nM	7.75			UO_0000065	21.73	0.41	5.66	6.52	False	CHEMBL980376	Inhibition of human recombinant LTA4-h by peptidase assay	B	BAO_0000357	single protein format	Homo sapiens	None	None	None	None	CHEMBL4618	Leukotriene A4 hydrolase	Homo sapiens	SINGLE PROTEIN	CHEMBL1157198	1	Scientific Literature	Bioorg. Med. Chem.	2008	None
CHEMBL481165		0	496.53	1	6.80	4g	O=C(O)c1ccc(CN2[C@H]3CC[C@@H]2C[C@H](Nc2ccc(Oc4ccc(C(F)(F)F)cc4)cc2)C3)cc1	IC50	'='	230.0	nM	6.64			UO_0000065	13.37	0.25	-0.16	10.74	False	CHEMBL990998	Inhibition of LTA4 hydrolase in human whole blood	B	BAO_0000221	tissue-based format	Homo sapiens	CHEMBL3638178	Blood	None	None	CHEMBL4618	Leukotriene A4 hydrolase	Homo sapiens	SINGLE PROTEIN	CHEMBL1155116	1	Scientific Literature	Bioorg. Med. Chem. Lett.	2008	None
CHEMBL481672		0	509.61	2	6.48	3m	O=C(O)c1ccc(CCN2[C@H]3CC[C@@H]2C[C@H](Nc2ccc(Oc4ccc(-c5ncco5)cc4)cc2)C3)cc1	IC50	'='	1.0	nM	9.00			UO_0000065	17.66	0.32	2.52	10.25	False	CHEMBL990997	Inhibition of LTA4 hydrolase	B	BAO_0000357	single protein format	None	None	None	None	None	CHEMBL4618	Leukotriene A4 hydrolase	Homo sapiens	SINGLE PROTEIN	CHEMBL1155116	1	Scientific Literature	Bioorg. Med. Chem. Lett.	2008	None
CHEMBL3084970		0	273.42	0	3.83	30	c1ccc([C@H]2CC[C@H](OCCN3CCCC3)CC2)cc1	IC50	'>'	3000.0	nM				UO_0000065					False	CHEMBL879999	Inhibitory activity was determined against Leukotriene A4 hydrolase	B	BAO_0000357	single protein format	None	None	None	None	None	CHEMBL4618	Leukotriene A4 hydrolase	Homo sapiens	SINGLE PROTEIN	CHEMBL1133096	1	Scientific Literature	J. Med. Chem.	2000	None
CHEMBL115857		0	355.48	0	3.93	8c	CCOC(=O)CCN(C)CCCOc1ccc(Cc2ccccc2)cc1	IC50	'='	190.0	nM	6.72			UO_0000065	18.91	0.35	2.79	17.34	False	CHEMBL706180	Inhibition of human leukotriene A4 hydrolase (LTA-4).	B	BAO_0000357	single protein format	None	None	None	None	None	CHEMBL4618	Leukotriene A4 hydrolase	Homo sapiens	SINGLE PROTEIN	CHEMBL1135532	1	Scientific Literature	J. Med. Chem.	2002	None
CHEMBL194009		0	200.24	0	2.24	5, PDB ID:3FTY	Nc1ncccc1OCc1ccccc1	IC50	'='	619000.0	nM	3.21			UO_0000065	16.02	0.29	0.97	6.66	False	CHEMBL1032964	Inhibition of hydrolase activity of human recombinant LTA4H expressed in Escherichia coli BL21-AI/pRARE assessed as LTB4 formation by tandem quadrupole mass spectrometry	B	BAO_0000019	assay format	Homo sapiens	None	None	None	None	CHEMBL4618	Leukotriene A4 hydrolase	Homo sapiens	SINGLE PROTEIN	CHEMBL1158490	1	Scientific Literature	J. Med. Chem.	2009	None
CHEMBL555457		0	135.14	0	2.31	13, PDB ID:3FUF	Fc1ccc2[nH]ccc2c1	IC50	'>'	1000000.0	nM				UO_0000065					False	CHEMBL1032963	Inhibition of peptidase activity of human recombinant LTA4H expressed in Escherichia coli BL21-AI/pRARE	B	BAO_0000019	assay format	Homo sapiens	None	None	None	None	CHEMBL4618	Leukotriene A4 hydrolase	Homo sapiens	SINGLE PROTEIN	CHEMBL1158490	1	Scientific Literature	J. Med. Chem.	2009	None
CHEMBL481171		0	493.61	1	6.58	4h	O=C(O)c1ccc(CN2[C@H]3CC[C@@H]2C[C@H](Nc2ccc(Oc4ccc(-n5cccc5)cc4)cc2)C3)cc1	IC50	'='	30.0	nM	7.52			UO_0000065	15.24	0.28	0.94	11.27	False	CHEMBL990998	Inhibition of LTA4 hydrolase in human whole blood	B	BAO_0000221	tissue-based format	Homo sapiens	CHEMBL3638178	Blood	None	None	CHEMBL4618	Leukotriene A4 hydrolase	Homo sapiens	SINGLE PROTEIN	CHEMBL1155116	1	Scientific Literature	Bioorg. Med. Chem. Lett.	2008	None
CHEMBL467374		0	258.32	0	4.36	8d	CCCCOc1ccc(Oc2ccc(O)cc2)cc1	IC50	'='	5560.0	nM	5.25			UO_0000065	20.34	0.38	0.89	13.58	False	CHEMBL963112	Inhibition of aminopeptidase activity of human recombinant leukotriene A4 hydrolase expressed in Escherichia coli assessed as p-nitroanilide release by spectrophotometry	B	BAO_0000019	assay format	Homo sapiens	None	None	None	None	CHEMBL4618	Leukotriene A4 hydrolase	Homo sapiens	SINGLE PROTEIN	CHEMBL1152166	1	Scientific Literature	Bioorg. Med. Chem. Lett.	2008	None
CHEMBL85320	KELATORPHAN	0	294.31	0	0.33	1 (kelatorphan)	C[C@H](NC(=O)[C@@H](CC(=O)NO)Cc1ccccc1)C(=O)O	IC50	'='	5.0	nM	8.30			UO_0000065	28.21	0.54	7.97	7.17	True	CHEMBL706181	Inhibitory activity against recombinant human Leukotriene A4 hydrolase	B	BAO_0000357	single protein format	None	None	None	None	None	CHEMBL4618	Leukotriene A4 hydrolase	Homo sapiens	SINGLE PROTEIN	CHEMBL1128059	1	Scientific Literature	Bioorg. Med. Chem. Lett.	1995	None
CHEMBL480131		0	381.50	0	4.19	33n	CC(=O)NC1CCN(Cc2ccc(Oc3nc4ccccc4s3)cc2)CC1	IC50	'='	12.0	nM	7.92			UO_0000065	20.76	0.40	3.73	14.54	False	CHEMBL990976	Inhibition of human recombinant leukotriene A4 hydrolase by enzyme immunoassay	B	BAO_0000357	single protein format	Homo sapiens	None	None	None	None	CHEMBL4618	Leukotriene A4 hydrolase	Homo sapiens	SINGLE PROTEIN	CHEMBL1155111	1	Scientific Literature	J. Med. Chem.	2008	None
CHEMBL520942		0	395.53	0	4.23	27n	CC(=O)NC1CCN(CCc2ccc(Oc3nc4ccccc4s3)cc2)CC1	IC50	'='	35.0	nM	7.46			UO_0000065	18.85	0.36	3.23	13.69	False	CHEMBL990976	Inhibition of human recombinant leukotriene A4 hydrolase by enzyme immunoassay	B	BAO_0000357	single protein format	Homo sapiens	None	None	None	None	CHEMBL4618	Leukotriene A4 hydrolase	Homo sapiens	SINGLE PROTEIN	CHEMBL1155111	1	Scientific Literature	J. Med. Chem.	2008	None
CHEMBL482056		0	423.54	0	4.55	27l	O=C1OCCN1C1CCN(CCc2ccc(Oc3nc4ccccc4s3)cc2)CC1	IC50	'='	29.0	nM	7.54			UO_0000065	17.80	0.34	2.99	13.73	False	CHEMBL990976	Inhibition of human recombinant leukotriene A4 hydrolase by enzyme immunoassay	B	BAO_0000357	single protein format	Homo sapiens	None	None	None	None	CHEMBL4618	Leukotriene A4 hydrolase	Homo sapiens	SINGLE PROTEIN	CHEMBL1155111	1	Scientific Literature	J. Med. Chem.	2008	None
CHEMBL520120		0	368.50	1	5.34	11c	c1ccc2sc(Oc3ccc(OCCN4CCCCCC4)cc3)nc2c1	IC50	'='	66.0	nM	7.18			UO_0000065	19.49	0.38	1.84	20.76	False	CHEMBL990976	Inhibition of human recombinant leukotriene A4 hydrolase by enzyme immunoassay	B	BAO_0000357	single protein format	Homo sapiens	None	None	None	None	CHEMBL4618	Leukotriene A4 hydrolase	Homo sapiens	SINGLE PROTEIN	CHEMBL1155111	1	Scientific Literature	J. Med. Chem.	2008	None
CHEMBL110761		0	316.47	1	5.11	50	O=C(O)CCCCCCc1ccc(CCc2ccccc2)s1	Inhibition	'='	86.0	%				UO_0000187					False	CHEMBL762568	Inhibition of LTA4 hydrolase mediated LTB4 biosynthesis by porcine leukocytes at 2*10e-5M	F	BAO_0000019	assay format	Sus scrofa	None	None	None	None	CHEMBL4618	Leukotriene A4 hydrolase	Homo sapiens	SINGLE PROTEIN	CHEMBL1125534	1	Scientific Literature	J. Med. Chem.	1992	None
CHEMBL1668623		0	197.66	0	0.68	1	Cl.NC1Cc2ccccc2CC1=O	IC50	'>'	1000000.0	nM		Outside typical range		UO_0000065					False	CHEMBL1670938	Inhibition of aminopeptidase activity of human leukotriene A4 hydrolase by Dixon plot analysis	B	BAO_0000357	single protein format	Homo sapiens	None	None	None	None	CHEMBL4618	Leukotriene A4 hydrolase	Homo sapiens	SINGLE PROTEIN	CHEMBL1667863	1	Scientific Literature	Bioorg. Med. Chem.	2011	None
CHEMBL1098168		0	315.84	0	4.45	22	Clc1ccc(Cc2ccc(OC[C@H]3CCCCN3)cc2)cc1	IC50	'='	315.0	nM	6.50			UO_0000065	20.59	0.40	2.05	30.58	False	CHEMBL1111924	Inhibition of human recombinant LTA4H hydrolysis assessed as inhibition of LTB4 formation by LC-MS/MS	B	BAO_0000357	single protein format	Homo sapiens	None	None	None	None	CHEMBL4618	Leukotriene A4 hydrolase	Homo sapiens	SINGLE PROTEIN	CHEMBL1157937	1	Scientific Literature	Bioorg. Med. Chem. Lett.	2010	None
CHEMBL1098168		0	315.84	0	4.45	22	Clc1ccc(Cc2ccc(OC[C@H]3CCCCN3)cc2)cc1	IC50						Not Determined						False	CHEMBL1111925	Inhibition of human LTA4H hydrolysis assessed as inhibition of Ca2+ ionophore-stimulated LTB4 formation in human whole blood by ELISA	B	BAO_0000221	tissue-based format	Homo sapiens	CHEMBL3638178	Blood	None	None	CHEMBL4618	Leukotriene A4 hydrolase	Homo sapiens	SINGLE PROTEIN	CHEMBL1157937	1	Scientific Literature	Bioorg. Med. Chem. Lett.	2010	None
CHEMBL1775110		0	376.48	0	3.33	8c	CS(=O)(=O)Nc1ccc(Oc2ccc(OCCN3CCCC3)cc2)cc1	IC50	'='	2100.0	nM	5.68			UO_0000065	15.08	0.30	2.35	8.37	False	CHEMBL1777073	Inhibition of LTA4 hydrolase in human whole blood assessed as inhibition of calcium ionophore A23187-induced LTB4 production after 0.5 hrs by ELISA	B	BAO_0000357	single protein format	Homo sapiens	CHEMBL3638178	Blood	None	None	CHEMBL4618	Leukotriene A4 hydrolase	Homo sapiens	SINGLE PROTEIN	CHEMBL1772961	1	Scientific Literature	J. Med. Chem.	2011	None
CHEMBL1098351		0	281.40	0	3.80	13	c1ccc(Cc2ccc(OCC3CCCCN3)cc2)cc1	IC50	'='	134.0	nM	6.87			UO_0000065	24.42	0.45	3.07	32.33	False	CHEMBL1111924	Inhibition of human recombinant LTA4H hydrolysis assessed as inhibition of LTB4 formation by LC-MS/MS	B	BAO_0000357	single protein format	Homo sapiens	None	None	None	None	CHEMBL4618	Leukotriene A4 hydrolase	Homo sapiens	SINGLE PROTEIN	CHEMBL1157937	1	Scientific Literature	Bioorg. Med. Chem. Lett.	2010	None
CHEMBL1098790		0	403.91	1	5.23	27	O=C(O)CCCN1CCCC[C@H]1COc1ccc(Oc2ccc(Cl)cc2)cc1	IC50	'='	23.0	nM	7.64			UO_0000065	18.91	0.37	2.41	12.95	False	CHEMBL1111925	Inhibition of human LTA4H hydrolysis assessed as inhibition of Ca2+ ionophore-stimulated LTB4 formation in human whole blood by ELISA	B	BAO_0000221	tissue-based format	Homo sapiens	CHEMBL3638178	Blood	None	None	CHEMBL4618	Leukotriene A4 hydrolase	Homo sapiens	SINGLE PROTEIN	CHEMBL1157937	1	Scientific Literature	Bioorg. Med. Chem. Lett.	2010	None
CHEMBL477513		0	356.42	0	2.83	8j	N[C@@H](CCC(=O)Nc1ccc(OCCCc2ccccc2)cc1)C(=O)O	IC50	'='	31.0	nM	7.51			UO_0000065	21.07	0.39	4.68	7.39	False	CHEMBL980376	Inhibition of human recombinant LTA4-h by peptidase assay	B	BAO_0000357	single protein format	Homo sapiens	None	None	None	None	CHEMBL4618	Leukotriene A4 hydrolase	Homo sapiens	SINGLE PROTEIN	CHEMBL1157198	1	Scientific Literature	Bioorg. Med. Chem.	2008	None
CHEMBL518754		0	429.48	0	3.82	12h	N[C@@H](CCC(=O)Nc1ccc(Oc2ccccc2)cc1)CN1C(=O)c2ccccc2C1=O	IC50	'='	85.0	nM	7.07			UO_0000065	16.46	0.30	3.25	6.95	False	CHEMBL980376	Inhibition of human recombinant LTA4-h by peptidase assay	B	BAO_0000357	single protein format	Homo sapiens	None	None	None	None	CHEMBL4618	Leukotriene A4 hydrolase	Homo sapiens	SINGLE PROTEIN	CHEMBL1157198	1	Scientific Literature	Bioorg. Med. Chem.	2008	None
CHEMBL162424		0	283.37	0	3.95	5z	c1ccc(Oc2ccc(OCCN3CCCC3)cc2)cc1	IC50	'='	30.0	nM	7.52			UO_0000065	26.55	0.49	3.57	34.67	False	CHEMBL1777071	Inhibition of human LTA4 hydrolase activity assessed as LTB4 production after 15 mins by ELISA	B	BAO_0000357	single protein format	Homo sapiens	None	None	None	None	CHEMBL4618	Leukotriene A4 hydrolase	Homo sapiens	SINGLE PROTEIN	CHEMBL1772961	1	Scientific Literature	J. Med. Chem.	2011	None
CHEMBL1775106		0	298.39	0	3.54	6b	Nc1cccc(Oc2ccc(OCCN3CCCC3)cc2)c1	IC50	'='	690.0	nM	6.16			UO_0000065	20.65	0.38	2.62	12.91	False	CHEMBL1777071	Inhibition of human LTA4 hydrolase activity assessed as LTB4 production after 15 mins by ELISA	B	BAO_0000357	single protein format	Homo sapiens	None	None	None	None	CHEMBL4618	Leukotriene A4 hydrolase	Homo sapiens	SINGLE PROTEIN	CHEMBL1772961	1	Scientific Literature	J. Med. Chem.	2011	None
CHEMBL505728		0	312.41	0	3.58	3b	CC[C@H](C)[C@H](N)C(=O)Nc1ccc(OCc2ccccc2)cc1	IC50	'>'	2000.0	nM				UO_0000065					False	CHEMBL980376	Inhibition of human recombinant LTA4-h by peptidase assay	B	BAO_0000357	single protein format	Homo sapiens	None	None	None	None	CHEMBL4618	Leukotriene A4 hydrolase	Homo sapiens	SINGLE PROTEIN	CHEMBL1157198	1	Scientific Literature	Bioorg. Med. Chem.	2008	None
CHEMBL479156		0	343.38	0	1.82	6d	N[C@@H](CCC(=O)Nc1ccc(OCc2ccccc2)cc1)C(=O)NO	IC50	'='	25.0	nM	7.60			UO_0000065	22.14	0.42	5.78	6.69	False	CHEMBL980376	Inhibition of human recombinant LTA4-h by peptidase assay	B	BAO_0000357	single protein format	Homo sapiens	None	None	None	None	CHEMBL4618	Leukotriene A4 hydrolase	Homo sapiens	SINGLE PROTEIN	CHEMBL1157198	1	Scientific Literature	Bioorg. Med. Chem.	2008	None
CHEMBL478995		0	385.42	0	2.12	11b	N[C@@H](CCC(=O)Nc1ccc(Oc2ccccc2)cc1)C(=O)NCCC(=O)O	IC50	'='	17.0	nM	7.77			UO_0000065	20.16	0.38	5.65	5.94	False	CHEMBL980376	Inhibition of human recombinant LTA4-h by peptidase assay	B	BAO_0000357	single protein format	Homo sapiens	None	None	None	None	CHEMBL4618	Leukotriene A4 hydrolase	Homo sapiens	SINGLE PROTEIN	CHEMBL1157198	1	Scientific Literature	Bioorg. Med. Chem.	2008	None
CHEMBL1775097		0	285.35	0	2.74	5k	c1cnc(Oc2ccc(OCCN3CCCC3)cc2)cn1	IC50	'>'	100000.0	nM				UO_0000065					False	CHEMBL1777073	Inhibition of LTA4 hydrolase in human whole blood assessed as inhibition of calcium ionophore A23187-induced LTB4 production after 0.5 hrs by ELISA	B	BAO_0000357	single protein format	Homo sapiens	CHEMBL3638178	Blood	None	None	CHEMBL4618	Leukotriene A4 hydrolase	Homo sapiens	SINGLE PROTEIN	CHEMBL1772961	1	Scientific Literature	J. Med. Chem.	2011	None
CHEMBL442816		0	314.34	0	2.61	8e	N[C@@H](CCC(=O)Nc1ccc(Oc2ccccc2)cc1)C(=O)O	IC50	'='	19.0	nM	7.72			UO_0000065	24.56	0.46	5.11	7.60	False	CHEMBL980376	Inhibition of human recombinant LTA4-h by peptidase assay	B	BAO_0000357	single protein format	Homo sapiens	None	None	None	None	CHEMBL4618	Leukotriene A4 hydrolase	Homo sapiens	SINGLE PROTEIN	CHEMBL1157198	1	Scientific Literature	Bioorg. Med. Chem.	2008	None
CHEMBL566225		0	303.79	0	4.26	17	Clc1ccc(Oc2ccc(OC[C@H]3CCCN3)cc2)cc1	Kd						Not Determined						False	CHEMBL1046157	Binding affinity to human recombinant LTA4H by isothermal calorimetry	B	BAO_0000357	single protein format	Homo sapiens	None	None	None	None	CHEMBL4618	Leukotriene A4 hydrolase	Homo sapiens	SINGLE PROTEIN	CHEMBL1156785	1	Scientific Literature	J. Med. Chem.	2010	None
CHEMBL348927		0	295.43	0	4.14	19	CC(CN1CCCC1)Oc1ccc(Cc2ccccc2)cc1	IC50	'='	790.0	nM	6.10			UO_0000065					False	CHEMBL841667	Inhibitory activity was determined for LTB4 production in human whole blood.	F	BAO_0000221	tissue-based format	None	CHEMBL3638178	Blood	None	None	CHEMBL4618	Leukotriene A4 hydrolase	Homo sapiens	SINGLE PROTEIN	CHEMBL1133096	1	Scientific Literature	J. Med. Chem.	2000	None
CHEMBL470934		0	433.51	0	3.89	4a	O=C(CNCCCNCc1ccc(C(=O)O)cc1)Nc1ccc(Oc2ccccc2)cc1	IC50	'='	370.0	nM	6.43			UO_0000065	14.84	0.27	2.54	6.45	False	CHEMBL987428	Inhibition of LTA4 hydrolase by hydrolase assay	B	BAO_0000357	single protein format	None	None	None	None	None	CHEMBL4618	Leukotriene A4 hydrolase	Homo sapiens	SINGLE PROTEIN	CHEMBL1155105	1	Scientific Literature	Bioorg. Med. Chem. Lett.	2008	None
CHEMBL479401		0	467.61	0	4.56	2e	CN(CCCN(C)CC1CCC(C(=O)O)CC1)CC(=O)Nc1ccc(Oc2ccccc2)cc1	IC50	'='	25.0	nM	7.60			UO_0000065	16.26	0.31	3.04	9.26	True	CHEMBL987428	Inhibition of LTA4 hydrolase by hydrolase assay	B	BAO_0000357	single protein format	None	None	None	None	None	CHEMBL4618	Leukotriene A4 hydrolase	Homo sapiens	SINGLE PROTEIN	CHEMBL1155105	1	Scientific Literature	Bioorg. Med. Chem. Lett.	2008	None
CHEMBL470755		0	528.61	2	5.22	3f	CN(CCCN(C)Cc1ccc(C(=O)O)cc1)CC(=O)Nc1ccc(Oc2ccc(-c3ncco3)cc2)cc1	IC50	'='	60.0	nM	7.22			UO_0000065	13.66	0.25	2.00	6.68	False	CHEMBL987429	Inhibition of LTA4 hydrolase by whole blood assay	B	BAO_0000221	tissue-based format	None	CHEMBL3638178	Blood	None	None	CHEMBL4618	Leukotriene A4 hydrolase	Homo sapiens	SINGLE PROTEIN	CHEMBL1155105	1	Scientific Literature	Bioorg. Med. Chem. Lett.	2008	None
CHEMBL479401		0	467.61	0	4.56	2e	CN(CCCN(C)CC1CCC(C(=O)O)CC1)CC(=O)Nc1ccc(Oc2ccccc2)cc1	IC50	'='	430.0	nM	6.37			UO_0000065	13.62	0.26	1.81	7.75	False	CHEMBL987429	Inhibition of LTA4 hydrolase by whole blood assay	B	BAO_0000221	tissue-based format	None	CHEMBL3638178	Blood	None	None	CHEMBL4618	Leukotriene A4 hydrolase	Homo sapiens	SINGLE PROTEIN	CHEMBL1155105	1	Scientific Literature	Bioorg. Med. Chem. Lett.	2008	None
CHEMBL480986		0	413.52	0	3.54	2c	CN(CCCC(=O)O)CCCN(C)CC(=O)Nc1ccc(Oc2ccccc2)cc1	IC50	'='	110.0	nM	6.96			UO_0000065	16.83	0.32	3.42	8.47	False	CHEMBL987428	Inhibition of LTA4 hydrolase by hydrolase assay	B	BAO_0000357	single protein format	None	None	None	None	None	CHEMBL4618	Leukotriene A4 hydrolase	Homo sapiens	SINGLE PROTEIN	CHEMBL1155105	1	Scientific Literature	Bioorg. Med. Chem. Lett.	2008	None
CHEMBL520414		0	485.59	0	4.05	2n	CN(CCCN(C)Cc1ccc(-c2nnn[nH]2)cc1)CC(=O)Nc1ccc(Oc2ccccc2)cc1	IC50	'='	250.0	nM	6.60			UO_0000065	13.60	0.25	2.55	6.65	False	CHEMBL987429	Inhibition of LTA4 hydrolase by whole blood assay	B	BAO_0000221	tissue-based format	None	CHEMBL3638178	Blood	None	None	CHEMBL4618	Leukotriene A4 hydrolase	Homo sapiens	SINGLE PROTEIN	CHEMBL1155105	1	Scientific Literature	Bioorg. Med. Chem. Lett.	2008	None
CHEMBL14814		0	329.40	0	4.05	7	c1ccc(Cc2ccc(OCCn3ccc4ncnc-4c3)cc2)cc1	IC50	'='	11.0	nM	7.96			UO_0000065	24.16	0.43	3.91	19.93	False	CHEMBL1772368	Inhibition of human leukotriene A4 hydrolase	B	BAO_0000357	single protein format	Homo sapiens	None	None	None	None	CHEMBL4618	Leukotriene A4 hydrolase	Homo sapiens	SINGLE PROTEIN	CHEMBL1770068	1	Scientific Literature	Eur. J. Med. Chem.	2011	None
CHEMBL119240		0	313.40	0	2.81	19	COC(=O)CCNCCOc1ccc(Cc2ccccc2)cc1	IC50	'='	220.0	nM	6.66			UO_0000065	21.24	0.40	3.85	14.00	False	CHEMBL1772368	Inhibition of human leukotriene A4 hydrolase	B	BAO_0000357	single protein format	Homo sapiens	None	None	None	None	CHEMBL4618	Leukotriene A4 hydrolase	Homo sapiens	SINGLE PROTEIN	CHEMBL1770068	1	Scientific Literature	Eur. J. Med. Chem.	2011	None
CHEMBL119124		0	342.44	0	2.94	23	COC(=O)CCN(C)CCCOc1ccc(Cc2cccnc2)cc1	IC50	'='	820.0	nM	6.09			UO_0000065	17.77	0.33	3.15	11.78	False	CHEMBL1772368	Inhibition of human leukotriene A4 hydrolase	B	BAO_0000357	single protein format	Homo sapiens	None	None	None	None	CHEMBL4618	Leukotriene A4 hydrolase	Homo sapiens	SINGLE PROTEIN	CHEMBL1770068	1	Scientific Literature	Eur. J. Med. Chem.	2011	None
CHEMBL480724		0	479.55	0	4.71	3c	CN(CCCN(C)Cc1ccc(C(=O)O)cc1)CC(=O)Nc1ccc(Oc2ccc(F)cc2)cc1	IC50	'='	6.0	nM	8.22			UO_0000065	17.14	0.32	3.51	10.01	False	CHEMBL987428	Inhibition of LTA4 hydrolase by hydrolase assay	B	BAO_0000357	single protein format	None	None	None	None	None	CHEMBL4618	Leukotriene A4 hydrolase	Homo sapiens	SINGLE PROTEIN	CHEMBL1155105	1	Scientific Literature	Bioorg. Med. Chem. Lett.	2008	None
CHEMBL520098		0	473.57	0	4.71	4p	CN(CC(=O)Nc1ccc(Oc2ccccc2)cc1)C[C@@H]1CCCN1Cc1ccc(C(=O)O)cc1	IC50	'='	200.0	nM	6.70			UO_0000065	14.15	0.26	1.99	8.16	False	CHEMBL987429	Inhibition of LTA4 hydrolase by whole blood assay	B	BAO_0000221	tissue-based format	None	CHEMBL3638178	Blood	None	None	CHEMBL4618	Leukotriene A4 hydrolase	Homo sapiens	SINGLE PROTEIN	CHEMBL1155105	1	Scientific Literature	Bioorg. Med. Chem. Lett.	2008	None
CHEMBL194009		0	200.24	0	2.24	5, PDB ID:3FTY	Nc1ncccc1OCc1ccccc1	IC50	'='	308000.0	nM	3.51			UO_0000065	17.54	0.32	1.27	7.29	False	CHEMBL1032963	Inhibition of peptidase activity of human recombinant LTA4H expressed in Escherichia coli BL21-AI/pRARE	B	BAO_0000019	assay format	Homo sapiens	None	None	None	None	CHEMBL4618	Leukotriene A4 hydrolase	Homo sapiens	SINGLE PROTEIN	CHEMBL1158490	1	Scientific Literature	J. Med. Chem.	2009	None
CHEMBL472386		0	229.28	0	2.82	2	NCCOc1ccc(Oc2ccccc2)cc1	IC50	'='	228.0	nM	6.64			UO_0000065	28.97	0.53	3.82	14.93	False	CHEMBL963112	Inhibition of aminopeptidase activity of human recombinant leukotriene A4 hydrolase expressed in Escherichia coli assessed as p-nitroanilide release by spectrophotometry	B	BAO_0000019	assay format	Homo sapiens	None	None	None	None	CHEMBL4618	Leukotriene A4 hydrolase	Homo sapiens	SINGLE PROTEIN	CHEMBL1152166	1	Scientific Literature	Bioorg. Med. Chem. Lett.	2008	None
CHEMBL224318		0	186.21	0	3.18	3	Oc1ccc(Oc2ccccc2)cc1	Activity						Not Active						False	CHEMBL963113	Inhibition of epoxide hydrolase activity of human recombinant leukotriene A4 hydrolase expressed in Escherichia coli assessed as LTB4 production at 100 uM by RP-HPLC	B	BAO_0000019	assay format	Homo sapiens	None	None	None	None	CHEMBL4618	Leukotriene A4 hydrolase	Homo sapiens	SINGLE PROTEIN	CHEMBL1152166	1	Scientific Literature	Bioorg. Med. Chem. Lett.	2008	None
CHEMBL224318		0	186.21	0	3.18	3	Oc1ccc(Oc2ccccc2)cc1	Activity						Active						False	CHEMBL963117	Activation of aminopeptidase activity of human recombinant leukotriene A4 hydrolase expressed in Escherichia coli assessed as p-nitroanilide release at 100 uM by spectrophotometry	B	BAO_0000019	assay format	Homo sapiens	None	None	None	None	CHEMBL4618	Leukotriene A4 hydrolase	Homo sapiens	SINGLE PROTEIN	CHEMBL1152166	1	Scientific Literature	Bioorg. Med. Chem. Lett.	2008	None
CHEMBL1560	CAPTOPRIL	4	217.29	0	0.63	Captopril	C[C@H](CS)C(=O)N1CCC[C@H]1C(=O)O	IC50	'='	10000.0	nM	5.00			UO_0000065	23.01	0.49	4.37	8.68	False	CHEMBL706181	Inhibitory activity against recombinant human Leukotriene A4 hydrolase	B	BAO_0000357	single protein format	None	None	None	None	None	CHEMBL4618	Leukotriene A4 hydrolase	Homo sapiens	SINGLE PROTEIN	CHEMBL1128059	1	Scientific Literature	Bioorg. Med. Chem. Lett.	1995	None
CHEMBL162432		0	359.47	1	5.62	4b	c1ccc(-c2ccc(Oc3ccc(OCCN4CCCC4)cc3)cc2)cc1	IC50	'='	6.6	nM	8.18			UO_0000065	22.76	0.41	2.56	37.70	False	CHEMBL879999	Inhibitory activity was determined against Leukotriene A4 hydrolase	B	BAO_0000357	single protein format	None	None	None	None	None	CHEMBL4618	Leukotriene A4 hydrolase	Homo sapiens	SINGLE PROTEIN	CHEMBL1133096	1	Scientific Literature	J. Med. Chem.	2000	None
CHEMBL162966		0	345.46	0	3.14	12	O=S(=O)(Cc1ccccc1)c1ccc(OCCN2CCCC2)cc1	IC50	'='	4000.0	nM	5.40			UO_0000065	15.63	0.31	2.26	11.58	True	CHEMBL879999	Inhibitory activity was determined against Leukotriene A4 hydrolase	B	BAO_0000357	single protein format	None	None	None	None	None	CHEMBL4618	Leukotriene A4 hydrolase	Homo sapiens	SINGLE PROTEIN	CHEMBL1133096	1	Scientific Literature	J. Med. Chem.	2000	None
CHEMBL1098170		0	375.85	0	4.45	25	O=C(O)CN1CCCC[C@H]1COc1ccc(Oc2ccc(Cl)cc2)cc1	IC50						Not Determined						False	CHEMBL1111925	Inhibition of human LTA4H hydrolysis assessed as inhibition of Ca2+ ionophore-stimulated LTB4 formation in human whole blood by ELISA	B	BAO_0000221	tissue-based format	Homo sapiens	CHEMBL3638178	Blood	None	None	CHEMBL4618	Leukotriene A4 hydrolase	Homo sapiens	SINGLE PROTEIN	CHEMBL1157937	1	Scientific Literature	Bioorg. Med. Chem. Lett.	2010	None
CHEMBL414873		0	225.31	0	1.03	11	COC(=O)C(S)C(N)Cc1ccccc1	IC50	'='	250000.0	nM		Outside typical range		UO_0000065					False	CHEMBL706177	Inhibition of amidase activity of LTA4 hydrolase purified from human leukocytes	B	BAO_0000019	assay format	None	None	None	None	None	CHEMBL4618	Leukotriene A4 hydrolase	Homo sapiens	SINGLE PROTEIN	CHEMBL1126810	1	Scientific Literature	J. Med. Chem.	1993	None
CHEMBL421048		0	362.50	0	2.27	8j	CN(CCCOc1ccc(Cc2ccccc2)cc1)CCS(N)(=O)=O	IC50	'='	4.0	nM	8.40			UO_0000065	23.17	0.46	6.13	11.56	False	CHEMBL706180	Inhibition of human leukotriene A4 hydrolase (LTA-4).	B	BAO_0000357	single protein format	None	None	None	None	None	CHEMBL4618	Leukotriene A4 hydrolase	Homo sapiens	SINGLE PROTEIN	CHEMBL1135532	1	Scientific Literature	J. Med. Chem.	2002	None
CHEMBL420502		0	341.45	0	3.59	9a	CCOC(=O)CNCCCCOc1ccc(Cc2ccccc2)cc1	IC50	'='	14.0	nM	7.85			UO_0000065	23.00	0.43	4.26	16.51	False	CHEMBL706180	Inhibition of human leukotriene A4 hydrolase (LTA-4).	B	BAO_0000357	single protein format	None	None	None	None	None	CHEMBL4618	Leukotriene A4 hydrolase	Homo sapiens	SINGLE PROTEIN	CHEMBL1135532	1	Scientific Literature	J. Med. Chem.	2002	None
CHEMBL117132		0	350.42	0	4.61	2	c1coc(-c2ccc(Oc3ccc(OCCN4CCCC4)cc3)cc2)n1	IC50	'='	43.0	nM	7.37			UO_0000065	21.02	0.39	2.76	15.43	True	CHEMBL706180	Inhibition of human leukotriene A4 hydrolase (LTA-4).	B	BAO_0000357	single protein format	None	None	None	None	None	CHEMBL4618	Leukotriene A4 hydrolase	Homo sapiens	SINGLE PROTEIN	CHEMBL1135532	1	Scientific Literature	J. Med. Chem.	2002	None
CHEMBL162829		0	295.43	0	4.06	2u	Cc1cc(Cc2ccccc2)ccc1OCCN1CCCC1	IC50	'>'	3000.0	nM				UO_0000065					False	CHEMBL841667	Inhibitory activity was determined for LTB4 production in human whole blood.	F	BAO_0000221	tissue-based format	None	CHEMBL3638178	Blood	None	None	CHEMBL4618	Leukotriene A4 hydrolase	Homo sapiens	SINGLE PROTEIN	CHEMBL1133096	1	Scientific Literature	J. Med. Chem.	2000	None
CHEMBL163179		0	267.37	0	3.83	29	c1ccc(-c2cccc(OCCN3CCCC3)c2)cc1	IC50	'='	700.0	nM	6.16			UO_0000065	23.02	0.42	2.32	49.36	False	CHEMBL879999	Inhibitory activity was determined against Leukotriene A4 hydrolase	B	BAO_0000357	single protein format	None	None	None	None	None	CHEMBL4618	Leukotriene A4 hydrolase	Homo sapiens	SINGLE PROTEIN	CHEMBL1133096	1	Scientific Literature	J. Med. Chem.	2000	None
CHEMBL349189		0	317.38	0	4.30	5	FC(F)(c1ccccc1)c1ccc(OCCN2CCCC2)cc1	IC50	'='	170.0	nM	6.77			UO_0000065					False	CHEMBL841667	Inhibitory activity was determined for LTB4 production in human whole blood.	F	BAO_0000221	tissue-based format	None	CHEMBL3638178	Blood	None	None	CHEMBL4618	Leukotriene A4 hydrolase	Homo sapiens	SINGLE PROTEIN	CHEMBL1133096	1	Scientific Literature	J. Med. Chem.	2000	None
CHEMBL558285		0	298.39	0	2.64	17, PDB ID:3FUM	OC(c1ccncc1)c1ccc(OCCN2CCCC2)cc1	IC50	'='	202000.0	nM	3.69			UO_0000065	12.38	0.23	1.05	8.10	False	CHEMBL1032963	Inhibition of peptidase activity of human recombinant LTA4H expressed in Escherichia coli BL21-AI/pRARE	B	BAO_0000019	assay format	Homo sapiens	None	None	None	None	CHEMBL4618	Leukotriene A4 hydrolase	Homo sapiens	SINGLE PROTEIN	CHEMBL1158490	1	Scientific Literature	J. Med. Chem.	2009	None
CHEMBL2316064		0	446.50	1	5.32	5f	COC(=O)NCCc1c[nH]c2ccc(OCCOc3ccc(Oc4ccccc4)cc3)cc12	IC50	'='	2400.0	nM	5.62			UO_0000065	12.59	0.23	0.30	6.87	False	CHEMBL2320181	Inhibition of human LTA4H epoxide hydrolase activity using LTA4 as substrate incubated for 15 mins prior to substrate addition measured after 10 mins by ELISA	B	BAO_0000357	single protein format	Homo sapiens	None	None	None	None	CHEMBL4618	Leukotriene A4 hydrolase	Homo sapiens	SINGLE PROTEIN	CHEMBL2311505	1	Scientific Literature	Eur. J. Med. Chem.	2013	None
CHEMBL471779		0	446.52	1	5.92	4d	O=C(O)c1ccc(CN2[C@H]3CC[C@@H]2C[C@H](Nc2ccc(Oc4ccc(F)cc4)cc2)C3)cc1	IC50	'='	30.0	nM	7.52			UO_0000065	16.85	0.31	1.60	12.17	False	CHEMBL990998	Inhibition of LTA4 hydrolase in human whole blood	B	BAO_0000221	tissue-based format	Homo sapiens	CHEMBL3638178	Blood	None	None	CHEMBL4618	Leukotriene A4 hydrolase	Homo sapiens	SINGLE PROTEIN	CHEMBL1155116	1	Scientific Literature	Bioorg. Med. Chem. Lett.	2008	None
CHEMBL479569		0	483.57	1	6.35	3f	O=C(O)c1ccc(CNC2CCC(Nc3ccc(Oc4ccc(-c5ncco5)cc4)cc3)CC2)cc1	IC50	'='	220.0	nM	6.66			UO_0000065	13.77	0.25	0.31	6.89	False	CHEMBL990998	Inhibition of LTA4 hydrolase in human whole blood	B	BAO_0000221	tissue-based format	Homo sapiens	CHEMBL3638178	Blood	None	None	CHEMBL4618	Leukotriene A4 hydrolase	Homo sapiens	SINGLE PROTEIN	CHEMBL1155116	1	Scientific Literature	Bioorg. Med. Chem. Lett.	2008	None
CHEMBL517684		0	430.50	1	5.03	2	O=C(O)c1ccc(CN2CCC(C(=O)Nc3ccc(Oc4ccccc4)cc3)CC2)cc1	IC50	'='	230.0	nM	6.64			UO_0000065	15.42	0.28	1.61	8.42	False	CHEMBL990998	Inhibition of LTA4 hydrolase in human whole blood	B	BAO_0000221	tissue-based format	Homo sapiens	CHEMBL3638178	Blood	None	None	CHEMBL4618	Leukotriene A4 hydrolase	Homo sapiens	SINGLE PROTEIN	CHEMBL1155116	1	Scientific Literature	Bioorg. Med. Chem. Lett.	2008	None
CHEMBL480949		0	504.63	2	7.45	4j	O=C(O)c1ccc(CN2[C@H]3CC[C@@H]2C[C@H](Nc2ccc(Oc4ccc(-c5ccccc5)cc4)cc2)C3)cc1	IC50	'='	25.0	nM	7.60			UO_0000065	15.06	0.27	0.15	12.30	False	CHEMBL990998	Inhibition of LTA4 hydrolase in human whole blood	B	BAO_0000221	tissue-based format	Homo sapiens	CHEMBL3638178	Blood	None	None	CHEMBL4618	Leukotriene A4 hydrolase	Homo sapiens	SINGLE PROTEIN	CHEMBL1155116	1	Scientific Literature	Bioorg. Med. Chem. Lett.	2008	None
CHEMBL479401		0	467.61	0	4.56	10	CN(CCCN(C)CC1CCC(C(=O)O)CC1)CC(=O)Nc1ccc(Oc2ccccc2)cc1	IC50	'='	25.0	nM	7.60			UO_0000065	16.26	0.31	3.04	9.26	False	CHEMBL1772368	Inhibition of human leukotriene A4 hydrolase	B	BAO_0000357	single protein format	Homo sapiens	None	None	None	None	CHEMBL4618	Leukotriene A4 hydrolase	Homo sapiens	SINGLE PROTEIN	CHEMBL1770068	1	Scientific Literature	Eur. J. Med. Chem.	2011	None
CHEMBL479562		0	496.63	0	3.52	12	CN(CCCN(C)Cc1ccc(S(N)(=O)=O)cc1)CC(=O)Nc1ccc(Oc2ccccc2)cc1	IC50	'='	33.0	nM	7.48			UO_0000065	15.06	0.29	3.96	7.13	False	CHEMBL1772368	Inhibition of human leukotriene A4 hydrolase	B	BAO_0000357	single protein format	Homo sapiens	None	None	None	None	CHEMBL4618	Leukotriene A4 hydrolase	Homo sapiens	SINGLE PROTEIN	CHEMBL1770068	1	Scientific Literature	Eur. J. Med. Chem.	2011	None
CHEMBL117455		0	327.42	0	3.45	16	CN(CCCCOc1ccc(Cc2ccccc2)cc1)CC(=O)O	IC50	'='	110.0	nM	6.96			UO_0000065	21.25	0.40	3.51	13.98	False	CHEMBL1772368	Inhibition of human leukotriene A4 hydrolase	B	BAO_0000357	single protein format	Homo sapiens	None	None	None	None	CHEMBL4618	Leukotriene A4 hydrolase	Homo sapiens	SINGLE PROTEIN	CHEMBL1770068	1	Scientific Literature	Eur. J. Med. Chem.	2011	None
CHEMBL162966		0	345.46	0	3.14	26	O=S(=O)(Cc1ccccc1)c1ccc(OCCN2CCCC2)cc1	IC50	'='	4000.0	nM	5.40			UO_0000065	15.63	0.31	2.26	11.58	False	CHEMBL1772368	Inhibition of human leukotriene A4 hydrolase	B	BAO_0000357	single protein format	Homo sapiens	None	None	None	None	CHEMBL4618	Leukotriene A4 hydrolase	Homo sapiens	SINGLE PROTEIN	CHEMBL1770068	1	Scientific Literature	Eur. J. Med. Chem.	2011	None
CHEMBL478550		0	328.37	0	2.40	4a	N[C@@H](CCC(=O)O)C(=O)Nc1ccc(OCc2ccccc2)cc1	IC50	'='	680.0	nM	6.17			UO_0000065	18.78	0.35	3.77	6.07	False	CHEMBL980376	Inhibition of human recombinant LTA4-h by peptidase assay	B	BAO_0000357	single protein format	Homo sapiens	None	None	None	None	CHEMBL4618	Leukotriene A4 hydrolase	Homo sapiens	SINGLE PROTEIN	CHEMBL1157198	1	Scientific Literature	Bioorg. Med. Chem.	2008	None
CHEMBL478534		0	328.37	0	2.40	4g	N[C@H](CCC(=O)Nc1ccc(OCc2ccccc2)cc1)C(=O)O	IC50	'='	1600.0	nM	5.80			UO_0000065	17.65	0.33	3.40	5.70	False	CHEMBL980376	Inhibition of human recombinant LTA4-h by peptidase assay	B	BAO_0000357	single protein format	Homo sapiens	None	None	None	None	CHEMBL4618	Leukotriene A4 hydrolase	Homo sapiens	SINGLE PROTEIN	CHEMBL1157198	1	Scientific Literature	Bioorg. Med. Chem.	2008	None
CHEMBL472386		0	229.28	0	2.82	2	NCCOc1ccc(Oc2ccccc2)cc1	IC50	'='	35.0	nM	7.46			UO_0000065	32.52	0.60	4.64	16.76	False	CHEMBL963111	Inhibition of epoxide hydrolase activity of human recombinant leukotriene A4 hydrolase expressed in Escherichia coli assessed as LTB4 production by RP-HPLC	B	BAO_0000019	assay format	Homo sapiens	None	None	None	None	CHEMBL4618	Leukotriene A4 hydrolase	Homo sapiens	SINGLE PROTEIN	CHEMBL1152166	1	Scientific Literature	Bioorg. Med. Chem. Lett.	2008	None
CHEMBL68535		0	235.24	0	1.29	L-Pro p-nitroanilide	O=C(Nc1ccc([N+](=O)[O-])cc1)[C@@H]1CCCN1	Km	'='	100000.0	nM				UO_0000065					True	CHEMBL703855	Michaelis-Menten constant of compound for Leukotriene A4 hydrolase catalyzed hydrolysis was determined	B	BAO_0000357	single protein format	None	None	None	None	None	CHEMBL4618	Leukotriene A4 hydrolase	Homo sapiens	SINGLE PROTEIN	CHEMBL1125953	1	Scientific Literature	Bioorg. Med. Chem. Lett.	1991	None
CHEMBL331917		0	341.45	0	3.54	5c	COC(=O)CCCN(C)CCOc1ccc(Cc2ccccc2)cc1	IC50	'='	450.0	nM	6.35			UO_0000065	18.59	0.35	2.81	16.37	False	CHEMBL706180	Inhibition of human leukotriene A4 hydrolase (LTA-4).	B	BAO_0000357	single protein format	None	None	None	None	None	CHEMBL4618	Leukotriene A4 hydrolase	Homo sapiens	SINGLE PROTEIN	CHEMBL1135532	1	Scientific Literature	J. Med. Chem.	2002	None
CHEMBL480336		0	437.57	0	4.55	1	O=C1CCCN1C1CCN(CCOc2ccc(Oc3nc4ccccc4s3)cc2)CC1	IC50	'='	9.7	nM	8.01			UO_0000065	18.31	0.35	3.46	14.60	False	CHEMBL2320478	Inhibition of recombinant human LTA4H expressed in Sf9 cells using LTA4 as substrate incubated for 10 mins prior to substrate addition measured after 10 to 30 mins by enzyme immunoassay	B	BAO_0000219	cell-based format	Homo sapiens	None	None	Sf9	None	CHEMBL4618	Leukotriene A4 hydrolase	Homo sapiens	SINGLE PROTEIN	CHEMBL2311532	1	Scientific Literature	Bioorg. Med. Chem. Lett.	2013	CHEMBL3308860
CHEMBL163250		0	293.41	0	4.33	17	C(=C/c1ccc(OCCN2CCCC2)cc1)\c1ccccc1	IC50	'='	1500.0	nM	5.82			UO_0000065					False	CHEMBL841667	Inhibitory activity was determined for LTB4 production in human whole blood.	F	BAO_0000221	tissue-based format	None	CHEMBL3638178	Blood	None	None	CHEMBL4618	Leukotriene A4 hydrolase	Homo sapiens	SINGLE PROTEIN	CHEMBL1133096	1	Scientific Literature	J. Med. Chem.	2000	None
CHEMBL563196		0	201.20	0	2.45	6, PDB ID:3FU0	O=C(c1ccncc1)c1ccc(F)cc1	IC50	'='	5308000.0	nM	2.27			UO_0000065	11.31	0.21	-0.17	7.59	False	CHEMBL1032964	Inhibition of hydrolase activity of human recombinant LTA4H expressed in Escherichia coli BL21-AI/pRARE assessed as LTB4 formation by tandem quadrupole mass spectrometry	B	BAO_0000019	assay format	Homo sapiens	None	None	None	None	CHEMBL4618	Leukotriene A4 hydrolase	Homo sapiens	SINGLE PROTEIN	CHEMBL1158490	1	Scientific Literature	J. Med. Chem.	2009	None
CHEMBL478393		0	298.39	0	3.20	7b	CNCCCC(=O)Nc1ccc(OCc2ccccc2)cc1	IC50	'='	11000.0	nM	4.96			UO_0000065	16.62	0.31	1.76	9.85	False	CHEMBL980376	Inhibition of human recombinant LTA4-h by peptidase assay	B	BAO_0000357	single protein format	Homo sapiens	None	None	None	None	CHEMBL4618	Leukotriene A4 hydrolase	Homo sapiens	SINGLE PROTEIN	CHEMBL1157198	1	Scientific Literature	Bioorg. Med. Chem.	2008	None
CHEMBL517211		0	313.36	0	2.56	8g	N[C@@H](CCC(=O)Nc1ccc(Nc2ccccc2)cc1)C(=O)O	IC50	'='	210.0	nM	6.68			UO_0000065	21.31	0.40	4.12	6.39	False	CHEMBL980376	Inhibition of human recombinant LTA4-h by peptidase assay	B	BAO_0000357	single protein format	Homo sapiens	None	None	None	None	CHEMBL4618	Leukotriene A4 hydrolase	Homo sapiens	SINGLE PROTEIN	CHEMBL1157198	1	Scientific Literature	Bioorg. Med. Chem.	2008	None
CHEMBL514552		0	399.45	0	2.51	11c	N[C@@H](CCC(=O)Nc1ccc(Oc2ccccc2)cc1)C(=O)NCCCC(=O)O	IC50	'='	19.0	nM	7.72			UO_0000065	19.33	0.36	5.21	5.91	False	CHEMBL980376	Inhibition of human recombinant LTA4-h by peptidase assay	B	BAO_0000357	single protein format	Homo sapiens	None	None	None	None	CHEMBL4618	Leukotriene A4 hydrolase	Homo sapiens	SINGLE PROTEIN	CHEMBL1157198	1	Scientific Literature	Bioorg. Med. Chem.	2008	None
CHEMBL475730		0	214.26	0	3.88	6b	CCOc1ccc(Oc2ccccc2)cc1	Activity						Active						False	CHEMBL963117	Activation of aminopeptidase activity of human recombinant leukotriene A4 hydrolase expressed in Escherichia coli assessed as p-nitroanilide release at 100 uM by spectrophotometry	B	BAO_0000019	assay format	Homo sapiens	None	None	None	None	CHEMBL4618	Leukotriene A4 hydrolase	Homo sapiens	SINGLE PROTEIN	CHEMBL1152166	1	Scientific Literature	Bioorg. Med. Chem. Lett.	2008	None
CHEMBL481672		0	509.61	2	6.48	3m	O=C(O)c1ccc(CCN2[C@H]3CC[C@@H]2C[C@H](Nc2ccc(Oc4ccc(-c5ncco5)cc4)cc2)C3)cc1	IC50	'='	40.0	nM	7.40			UO_0000065	14.52	0.27	0.92	8.42	False	CHEMBL990998	Inhibition of LTA4 hydrolase in human whole blood	B	BAO_0000221	tissue-based format	Homo sapiens	CHEMBL3638178	Blood	None	None	CHEMBL4618	Leukotriene A4 hydrolase	Homo sapiens	SINGLE PROTEIN	CHEMBL1155116	1	Scientific Literature	Bioorg. Med. Chem. Lett.	2008	None
CHEMBL455078		0	230.26	0	3.58	8b	CCOc1ccc(Oc2ccc(O)cc2)cc1	Activity						Active						False	CHEMBL963117	Activation of aminopeptidase activity of human recombinant leukotriene A4 hydrolase expressed in Escherichia coli assessed as p-nitroanilide release at 100 uM by spectrophotometry	B	BAO_0000019	assay format	Homo sapiens	None	None	None	None	CHEMBL4618	Leukotriene A4 hydrolase	Homo sapiens	SINGLE PROTEIN	CHEMBL1152166	1	Scientific Literature	Bioorg. Med. Chem. Lett.	2008	None
CHEMBL116908		0	313.40	0	2.81	3a	CCOC(=O)CNCCOc1ccc(Cc2ccccc2)cc1	IC50	'='	2500.0	nM	5.60			UO_0000065	17.88	0.33	2.79	11.78	False	CHEMBL706180	Inhibition of human leukotriene A4 hydrolase (LTA-4).	B	BAO_0000357	single protein format	None	None	None	None	None	CHEMBL4618	Leukotriene A4 hydrolase	Homo sapiens	SINGLE PROTEIN	CHEMBL1135532	1	Scientific Literature	J. Med. Chem.	2002	None
CHEMBL563692		0	230.31	0	2.64	15, PDB ID:3FUJ	c1cc2cc(OCCN3CCCC3)ccc2[nH]1	IC50	'='	234000.0	nM	3.63			UO_0000065	15.76	0.29	0.99	12.85	False	CHEMBL1032964	Inhibition of hydrolase activity of human recombinant LTA4H expressed in Escherichia coli BL21-AI/pRARE assessed as LTB4 formation by tandem quadrupole mass spectrometry	B	BAO_0000019	assay format	Homo sapiens	None	None	None	None	CHEMBL4618	Leukotriene A4 hydrolase	Homo sapiens	SINGLE PROTEIN	CHEMBL1158490	1	Scientific Literature	J. Med. Chem.	2009	None
CHEMBL1775089		0	328.37	0	3.86	5c	O=[N+]([O-])c1ccc(Oc2ccc(OCCN3CCCC3)cc2)cc1	IC50	'='	370.0	nM	6.43			UO_0000065	19.59	0.37	2.57	9.92	False	CHEMBL1777071	Inhibition of human LTA4 hydrolase activity assessed as LTB4 production after 15 mins by ELISA	B	BAO_0000357	single protein format	Homo sapiens	None	None	None	None	CHEMBL4618	Leukotriene A4 hydrolase	Homo sapiens	SINGLE PROTEIN	CHEMBL1772961	1	Scientific Literature	J. Med. Chem.	2011	None
CHEMBL1775102		0	301.36	0	4.09	5p	Fc1ccc(Oc2ccc(OCCN3CCCC3)cc2)cc1	IC50	'='	80.0	nM	7.10			UO_0000065	23.55	0.44	3.01	32.70	False	CHEMBL1777071	Inhibition of human LTA4 hydrolase activity assessed as LTB4 production after 15 mins by ELISA	B	BAO_0000357	single protein format	Homo sapiens	None	None	None	None	CHEMBL4618	Leukotriene A4 hydrolase	Homo sapiens	SINGLE PROTEIN	CHEMBL1772961	1	Scientific Literature	J. Med. Chem.	2011	None
CHEMBL1775109		0	454.57	0	2.68	7b	CS(=O)(=O)N(c1cccc(Oc2ccc(OCCN3CCCC3)cc2)c1)S(C)(=O)=O	IC50	'>'	100000.0	nM				UO_0000065					False	CHEMBL1777071	Inhibition of human LTA4 hydrolase activity assessed as LTB4 production after 15 mins by ELISA	B	BAO_0000357	single protein format	Homo sapiens	None	None	None	None	CHEMBL4618	Leukotriene A4 hydrolase	Homo sapiens	SINGLE PROTEIN	CHEMBL1772961	1	Scientific Literature	J. Med. Chem.	2011	None
CHEMBL2179974		0	299.80	0	3.07	2h	Cl.N[C@H]1CCc2ccccc2/C(=C/c2ccccc2)C1=O	Ki	'='	380000.0	nM		Outside typical range		UO_0000065					False	CHEMBL2185127	Competitive inhibition of human recombinant LTA4H using alanine-p-nitroanilide as substrate by Dixon-plot analysis	B	BAO_0000357	single protein format	Homo sapiens	None	None	None	None	CHEMBL4618	Leukotriene A4 hydrolase	Homo sapiens	SINGLE PROTEIN	CHEMBL2177052	1	Scientific Literature	Bioorg. Med. Chem.	2012	None
CHEMBL2313559		0	364.47	1	5.82	16	c1ccc2sc(Oc3ccc4cc(CN5CCCCC5)oc4c3)nc2c1	IC50	'='	430.0	nM	6.37			UO_0000065	17.47	0.33	0.55	16.54	False	CHEMBL2320478	Inhibition of recombinant human LTA4H expressed in Sf9 cells using LTA4 as substrate incubated for 10 mins prior to substrate addition measured after 10 to 30 mins by enzyme immunoassay	B	BAO_0000219	cell-based format	Homo sapiens	None	None	Sf9	None	CHEMBL4618	Leukotriene A4 hydrolase	Homo sapiens	SINGLE PROTEIN	CHEMBL2311532	1	Scientific Literature	Bioorg. Med. Chem. Lett.	2013	CHEMBL3308860
CHEMBL479960		0	256.31	0	2.16	2	NCC(=O)Nc1ccc(OCc2ccccc2)cc1	IC50	'='	280.0	nM	6.55			UO_0000065	25.57	0.47	4.39	10.18	False	CHEMBL980376	Inhibition of human recombinant LTA4-h by peptidase assay	B	BAO_0000357	single protein format	Homo sapiens	None	None	None	None	CHEMBL4618	Leukotriene A4 hydrolase	Homo sapiens	SINGLE PROTEIN	CHEMBL1157198	1	Scientific Literature	Bioorg. Med. Chem.	2008	None
CHEMBL477514		0	358.39	0	1.93	8l	N[C@@H](CCC(=O)Nc1ccc(OCC(O)c2ccccc2)cc1)C(=O)O	IC50	'='	17.0	nM	7.77			UO_0000065	21.68	0.41	5.84	6.37	False	CHEMBL980376	Inhibition of human recombinant LTA4-h by peptidase assay	B	BAO_0000357	single protein format	Homo sapiens	None	None	None	None	CHEMBL4618	Leukotriene A4 hydrolase	Homo sapiens	SINGLE PROTEIN	CHEMBL1157198	1	Scientific Literature	Bioorg. Med. Chem.	2008	None
CHEMBL517048		0	357.41	0	1.63	11d	N[C@@H](CCC(=O)Nc1ccc(Oc2ccccc2)cc1)C(=O)NCCO	IC50	'='	20.0	nM	7.70			UO_0000065	21.54	0.40	6.07	6.77	False	CHEMBL980376	Inhibition of human recombinant LTA4-h by peptidase assay	B	BAO_0000357	single protein format	Homo sapiens	None	None	None	None	CHEMBL4618	Leukotriene A4 hydrolase	Homo sapiens	SINGLE PROTEIN	CHEMBL1157198	1	Scientific Literature	Bioorg. Med. Chem.	2008	None
CHEMBL476895		0	379.42	0	3.40	9f	N[C@@H](CCC(=O)Nc1ccc(Oc2ccc(-n3cccc3)cc2)cc1)C(=O)O	IC50	'='	22.0	nM	7.66			UO_0000065	20.18	0.37	4.26	7.18	False	CHEMBL980376	Inhibition of human recombinant LTA4-h by peptidase assay	B	BAO_0000357	single protein format	Homo sapiens	None	None	None	None	CHEMBL4618	Leukotriene A4 hydrolase	Homo sapiens	SINGLE PROTEIN	CHEMBL1157198	1	Scientific Literature	Bioorg. Med. Chem.	2008	None
CHEMBL477276		0	314.38	0	3.17	12c	COC[C@@H](N)CCC(=O)Nc1ccc(Oc2ccccc2)cc1	IC50	'='	5600.0	nM	5.25			UO_0000065	16.71	0.31	2.08	7.14	False	CHEMBL980376	Inhibition of human recombinant LTA4-h by peptidase assay	B	BAO_0000357	single protein format	Homo sapiens	None	None	None	None	CHEMBL4618	Leukotriene A4 hydrolase	Homo sapiens	SINGLE PROTEIN	CHEMBL1157198	1	Scientific Literature	Bioorg. Med. Chem.	2008	None
CHEMBL514699		0	400.48	0	3.00	1	N[C@@H](Cc1ccc(OCc2ccccc2)cc1)CN(O)C(=O)CCCCC(=O)O	Ki	'='	1.6	nM	8.80			UO_0000065	21.96	0.41	5.80	7.78	False	CHEMBL980376	Inhibition of human recombinant LTA4-h by peptidase assay	B	BAO_0000357	single protein format	Homo sapiens	None	None	None	None	CHEMBL4618	Leukotriene A4 hydrolase	Homo sapiens	SINGLE PROTEIN	CHEMBL1157198	1	Scientific Literature	Bioorg. Med. Chem.	2008	None
CHEMBL119124		0	342.44	0	2.94	20c	COC(=O)CCN(C)CCCOc1ccc(Cc2cccnc2)cc1	IC50	'='	300.0	nM	6.52			UO_0000065					False	CHEMBL701917	Inhibition of human whole blood LTB-4 production (Leukotriene B-4).	F	BAO_0000019	assay format	None	None	None	None	None	CHEMBL4618	Leukotriene A4 hydrolase	Homo sapiens	SINGLE PROTEIN	CHEMBL1135532	1	Scientific Literature	J. Med. Chem.	2002	None
CHEMBL326507		0	327.42	0	3.50	10b	O=C(O)CCNCCCCOc1ccc(Cc2ccccc2)cc1	IC50	'='	18.0	nM	7.75			UO_0000065	23.65	0.44	4.24	13.23	True	CHEMBL706180	Inhibition of human leukotriene A4 hydrolase (LTA-4).	B	BAO_0000357	single protein format	None	None	None	None	None	CHEMBL4618	Leukotriene A4 hydrolase	Homo sapiens	SINGLE PROTEIN	CHEMBL1135532	1	Scientific Literature	J. Med. Chem.	2002	None
CHEMBL1775107		0	298.39	0	3.54	6c	Nc1ccc(Oc2ccc(OCCN3CCCC3)cc2)cc1	IC50	'='	29.0	nM	7.54			UO_0000065	25.26	0.47	4.00	15.80	False	CHEMBL1777073	Inhibition of LTA4 hydrolase in human whole blood assessed as inhibition of calcium ionophore A23187-induced LTB4 production after 0.5 hrs by ELISA	B	BAO_0000357	single protein format	Homo sapiens	CHEMBL3638178	Blood	None	None	CHEMBL4618	Leukotriene A4 hydrolase	Homo sapiens	SINGLE PROTEIN	CHEMBL1772961	1	Scientific Literature	J. Med. Chem.	2011	None
CHEMBL1775111		0	390.51	0	3.35	13a	CN(c1ccccc1Oc1ccc(OCCN2CCCC2)cc1)S(C)(=O)=O	IC50	'>'	100000.0	nM				UO_0000065					False	CHEMBL1777073	Inhibition of LTA4 hydrolase in human whole blood assessed as inhibition of calcium ionophore A23187-induced LTB4 production after 0.5 hrs by ELISA	B	BAO_0000357	single protein format	Homo sapiens	CHEMBL3638178	Blood	None	None	CHEMBL4618	Leukotriene A4 hydrolase	Homo sapiens	SINGLE PROTEIN	CHEMBL1772961	1	Scientific Literature	J. Med. Chem.	2011	None
CHEMBL70878		0	308.38	0	0.53	7	CC(C)C[C@H](NC(=O)[C@@H](O)[C@@H](N)Cc1ccccc1)C(=O)O	IC50	'~'	20000.0	nM				UO_0000065					False	CHEMBL706178	Inhibitory activity against Leukotriene A4 hydrolase from human leukocytes	B	BAO_0000019	assay format	Homo sapiens	None	None	None	None	CHEMBL4618	Leukotriene A4 hydrolase	Homo sapiens	SINGLE PROTEIN	CHEMBL1125953	1	Scientific Literature	Bioorg. Med. Chem. Lett.	1991	None
CHEMBL479544		0	443.50	1	5.38	3c	CN(CCNc1ccc(Oc2ccc(-c3ncco3)cc2)cc1)Cc1ccc(C(=O)O)cc1	IC50	'='	560.0	nM	6.25			UO_0000065	14.10	0.26	0.87	7.12	False	CHEMBL990998	Inhibition of LTA4 hydrolase in human whole blood	B	BAO_0000221	tissue-based format	Homo sapiens	CHEMBL3638178	Blood	None	None	CHEMBL4618	Leukotriene A4 hydrolase	Homo sapiens	SINGLE PROTEIN	CHEMBL1155116	1	Scientific Literature	Bioorg. Med. Chem. Lett.	2008	None
CHEMBL2179980		0	315.84	0	3.25	trans-2e	Cl.N[C@H]1CCc2ccccc2[C@H](CCc2ccccc2)C1=O	Ki	'='	470000.0	nM		Outside typical range		UO_0000065					False	CHEMBL2185127	Competitive inhibition of human recombinant LTA4H using alanine-p-nitroanilide as substrate by Dixon-plot analysis	B	BAO_0000357	single protein format	Homo sapiens	None	None	None	None	CHEMBL4618	Leukotriene A4 hydrolase	Homo sapiens	SINGLE PROTEIN	CHEMBL2177052	1	Scientific Literature	Bioorg. Med. Chem.	2012	None
CHEMBL70599		0	266.30	0	-0.49	9	N[C@H](Cc1ccccc1)[C@H](O)C(=O)NCCC(=O)O	IC50	'='	100000.0	nM	4.00			UO_0000065	15.02	0.29	4.49	3.55	False	CHEMBL706177	Inhibition of amidase activity of LTA4 hydrolase purified from human leukocytes	B	BAO_0000019	assay format	None	None	None	None	None	CHEMBL4618	Leukotriene A4 hydrolase	Homo sapiens	SINGLE PROTEIN	CHEMBL1126810	1	Scientific Literature	J. Med. Chem.	1993	None
CHEMBL12996		0	251.29	0	1.91	L-Leu-p-nitroanilide	CC(C)C[C@H](N)C(=O)Nc1ccc([N+](=O)[O-])cc1	Km	'='	300000.0	nM				UO_0000065					False	CHEMBL703854	Kinetic parameter (Km) for hydrolysis of LTA4 hydrolase purified from human leukocytes	B	BAO_0000019	assay format	None	None	None	None	None	CHEMBL4618	Leukotriene A4 hydrolase	Homo sapiens	SINGLE PROTEIN	CHEMBL1126810	1	Scientific Literature	J. Med. Chem.	1993	None
CHEMBL325273		0	296.41	0	2.69	9	NC1CCN(CCOc2ccc(Cc3ccccc3)cc2)C1	IC50	'='	20.0	nM	7.70			UO_0000065	25.97	0.48	5.01	20.00	False	CHEMBL706183	Inhibition of leukotriene A4 hydrolase in human recombinant assay	B	BAO_0000357	single protein format	None	None	None	None	None	CHEMBL4618	Leukotriene A4 hydrolase	Homo sapiens	SINGLE PROTEIN	CHEMBL1134981	1	Scientific Literature	Bioorg. Med. Chem. Lett.	2002	None
CHEMBL3819527		0	428.58	0	4.06	PKUMDL_MH_1001	CN1CCN(CC(=O)N2N=C3/C(=C/c4ccccc4)CCCC3C2c2ccccc2)CC1	Activity	'<'	5.0	%				UO_0000187					False	CHEMBL3821834	Activation of LTA4H hydrolase activity (unknown origin) assessed as LTB4 formation at 100 uM by enzyme linked immunosorbent assay	B	BAO_0000357	single protein format	Homo sapiens	None	None	None	None	CHEMBL4618	Leukotriene A4 hydrolase	Homo sapiens	SINGLE PROTEIN	CHEMBL3817796	1	Scientific Literature	J. Med. Chem.	2016	None
CHEMBL304141		0	324.45	0	1.74	13	CC(C)C[C@H](/N=C(\S)[C@@H](O)[C@H](N)Cc1ccccc1)C(=O)O	IC50	'>'	100000.0	nM				UO_0000065					False	CHEMBL706177	Inhibition of amidase activity of LTA4 hydrolase purified from human leukocytes	B	BAO_0000019	assay format	None	None	None	None	None	CHEMBL4618	Leukotriene A4 hydrolase	Homo sapiens	SINGLE PROTEIN	CHEMBL1126810	1	Scientific Literature	J. Med. Chem.	1993	None
CHEMBL152565		0	266.30	0	0.99	L-lysine p-nitroanilide	NCCCC[C@@H](N)C(=O)Nc1ccc([N+](=O)[O-])cc1	Km	'='	100000.0	nM				UO_0000065					False	CHEMBL703855	Michaelis-Menten constant of compound for Leukotriene A4 hydrolase catalyzed hydrolysis was determined	B	BAO_0000357	single protein format	None	None	None	None	None	CHEMBL4618	Leukotriene A4 hydrolase	Homo sapiens	SINGLE PROTEIN	CHEMBL1125953	1	Scientific Literature	Bioorg. Med. Chem. Lett.	1991	None
CHEMBL69029		0	209.25	0	0.09	1	COC(=O)[C@H](O)[C@@H](N)Cc1ccccc1	IC50	'>'	500000.0	nM		Outside typical range		UO_0000065					True	CHEMBL706178	Inhibitory activity against Leukotriene A4 hydrolase from human leukocytes	B	BAO_0000019	assay format	Homo sapiens	None	None	None	None	CHEMBL4618	Leukotriene A4 hydrolase	Homo sapiens	SINGLE PROTEIN	CHEMBL1125953	1	Scientific Literature	Bioorg. Med. Chem. Lett.	1991	None
CHEMBL152565		0	266.30	0	0.99	L-lysine p-nitroanilide	NCCCC[C@@H](N)C(=O)Nc1ccc([N+](=O)[O-])cc1	Vmax	'='	30.0	nM min-1 mg-1									False	CHEMBL703857	Maximum velocity of amino acid amides was tested as substrates for LTA4 hydrolase-catalyzed hydrolysis	B	BAO_0000357	single protein format	None	None	None	None	None	CHEMBL4618	Leukotriene A4 hydrolase	Homo sapiens	SINGLE PROTEIN	CHEMBL1125953	1	Scientific Literature	Bioorg. Med. Chem. Lett.	1991	None
CHEMBL1560	CAPTOPRIL	4	217.29	0	0.63	captopril	C[C@H](CS)C(=O)N1CCC[C@H]1C(=O)O	IC50	'='	70.0	nM	7.16			UO_0000065	32.93	0.70	6.52	12.42	False	CHEMBL706178	Inhibitory activity against Leukotriene A4 hydrolase from human leukocytes	B	BAO_0000019	assay format	Homo sapiens	None	None	None	None	CHEMBL4618	Leukotriene A4 hydrolase	Homo sapiens	SINGLE PROTEIN	CHEMBL1125953	1	Scientific Literature	Bioorg. Med. Chem. Lett.	1991	None
CHEMBL68535		0	235.24	0	1.29	L-Pro-p-nitroanilide	O=C(Nc1ccc([N+](=O)[O-])cc1)[C@@H]1CCCN1	Km	'='	100000.0	nM				UO_0000065					False	CHEMBL703854	Kinetic parameter (Km) for hydrolysis of LTA4 hydrolase purified from human leukocytes	B	BAO_0000019	assay format	None	None	None	None	None	CHEMBL4618	Leukotriene A4 hydrolase	Homo sapiens	SINGLE PROTEIN	CHEMBL1126810	1	Scientific Literature	J. Med. Chem.	1993	None
CHEMBL112671		0	327.42	0	3.45	SC57461A	CN(CCCOc1ccc(Cc2ccccc2)cc1)CCC(=O)O	Delta Tm	'='	8.9	degrees C				UO_0000027					False	CHEMBL3861353	Binding affinity to human C-terminal His6-tagged/N-terminal T7 gene leader sequence-tagged LTA4H assessed as change in melting temperature at 0.5 mM by circular dichroism spectroscopic analysis	B	BAO_0000357	single protein format	Homo sapiens	None	None	None	None	CHEMBL4618	Leukotriene A4 hydrolase	Homo sapiens	SINGLE PROTEIN	CHEMBL3860073	1	Scientific Literature	Bioorg Med Chem	2016	None
CHEMBL29292	UBENIMEX	2	308.38	0	0.53	Bestatin	CC(C)C[C@H](NC(=O)[C@@H](O)[C@H](N)Cc1ccccc1)C(=O)O	Kd	'='	5150.0	nM	5.29			UO_0000065	17.15	0.33	4.76	4.69	False	CHEMBL3861351	Binding affinity to human C-terminal his6-tagged/N-terminal T7 gene leader sequence-tagged LTA4H at 35 degC by ITC method	B	BAO_0000357	single protein format	Homo sapiens	None	None	None	None	CHEMBL4618	Leukotriene A4 hydrolase	Homo sapiens	SINGLE PROTEIN	CHEMBL3860073	1	Scientific Literature	Bioorg Med Chem	2016	None
CHEMBL112671		0	327.42	0	3.45	SC57461A	CN(CCCOc1ccc(Cc2ccccc2)cc1)CCC(=O)O	Kd	'='	290.0	nM	6.54			UO_0000065	19.97	0.37	3.09	13.14	False	CHEMBL3861350	Binding affinity to human C-terminal his6-tagged/N-terminal T7 gene leader sequence-tagged LTA4H at 25 degC by ITC method	B	BAO_0000357	single protein format	Homo sapiens	None	None	None	None	CHEMBL4618	Leukotriene A4 hydrolase	Homo sapiens	SINGLE PROTEIN	CHEMBL3860073	1	Scientific Literature	Bioorg Med Chem	2016	None
CHEMBL3921982		0	257.33	0	3.42	RB202	CN(C)CCOc1ccc(Oc2ccccc2)cc1	Kd	'='	270.0	nM	6.57			UO_0000065	25.53	0.47	3.15	30.27	False	CHEMBL3861350	Binding affinity to human C-terminal his6-tagged/N-terminal T7 gene leader sequence-tagged LTA4H at 25 degC by ITC method	B	BAO_0000357	single protein format	Homo sapiens	None	None	None	None	CHEMBL4618	Leukotriene A4 hydrolase	Homo sapiens	SINGLE PROTEIN	CHEMBL3860073	1	Scientific Literature	Bioorg Med Chem	2016	None
CHEMBL112671		0	327.42	0	3.45	SC57461A	CN(CCCOc1ccc(Cc2ccccc2)cc1)CCC(=O)O	Kd	'='	60.0	nM	7.22			UO_0000065	22.06	0.41	3.77	14.51	False	CHEMBL3861349	Binding affinity to human C-terminal his6-tagged/N-terminal T7 gene leader sequence-tagged LTA4H at 15 degC by ITC method	B	BAO_0000357	single protein format	Homo sapiens	None	None	None	None	CHEMBL4618	Leukotriene A4 hydrolase	Homo sapiens	SINGLE PROTEIN	CHEMBL3860073	1	Scientific Literature	Bioorg Med Chem	2016	None
CHEMBL475730		0	214.26	0	3.88	6b	CCOc1ccc(Oc2ccccc2)cc1	Activity						Not Active						False	CHEMBL963113	Inhibition of epoxide hydrolase activity of human recombinant leukotriene A4 hydrolase expressed in Escherichia coli assessed as LTB4 production at 100 uM by RP-HPLC	B	BAO_0000019	assay format	Homo sapiens	None	None	None	None	CHEMBL4618	Leukotriene A4 hydrolase	Homo sapiens	SINGLE PROTEIN	CHEMBL1152166	1	Scientific Literature	Bioorg. Med. Chem. Lett.	2008	None
CHEMBL163250		0	293.41	0	4.33	17	C(=C/c1ccc(OCCN2CCCC2)cc1)\c1ccccc1	IC50	'='	1350.0	nM	5.87			UO_0000065	20.00	0.36	1.54	47.07	False	CHEMBL879999	Inhibitory activity was determined against Leukotriene A4 hydrolase	B	BAO_0000357	single protein format	None	None	None	None	None	CHEMBL4618	Leukotriene A4 hydrolase	Homo sapiens	SINGLE PROTEIN	CHEMBL1133096	1	Scientific Literature	J. Med. Chem.	2000	None
CHEMBL2163376		0	363.80	1	5.25	12, AG-690/37128069	Cc1cccc(C2=N/C(=C\c3ccc(-c4cccc(Cl)c4)o3)C(=O)O2)c1	Inhibition	'<'	50.0	%				UO_0000187					False	CHEMBL2167300	Inhibition of epoxide hydrolase activity of human recombinant leukotriene A4 hydrolase expressed in Escherichia coli assessed as LTB4 production at 100 uM by RP-HPLC	B	BAO_0000019	assay format	Homo sapiens	None	None	None	None	CHEMBL4618	Leukotriene A4 hydrolase	Homo sapiens	SINGLE PROTEIN	CHEMBL2163330	1	Scientific Literature	J. Med. Chem.	2012	None
CHEMBL2165873		0	465.23	0	2.68	17, AG-205/37047027	O=c1/c(=C/c2cc(I)c(O)c([N+](=O)[O-])c2)sc2nc3ccccc3n12	Inhibition	'<'	50.0	%				UO_0000187					False	CHEMBL2167300	Inhibition of epoxide hydrolase activity of human recombinant leukotriene A4 hydrolase expressed in Escherichia coli assessed as LTB4 production at 100 uM by RP-HPLC	B	BAO_0000019	assay format	Homo sapiens	None	None	None	None	CHEMBL4618	Leukotriene A4 hydrolase	Homo sapiens	SINGLE PROTEIN	CHEMBL2163330	1	Scientific Literature	J. Med. Chem.	2012	None
CHEMBL12996		0	251.29	0	1.91	L-Leu p-nitroanilide	CC(C)C[C@H](N)C(=O)Nc1ccc([N+](=O)[O-])cc1	Km	'='	300000.0	nM				UO_0000065					True	CHEMBL703855	Michaelis-Menten constant of compound for Leukotriene A4 hydrolase catalyzed hydrolysis was determined	B	BAO_0000357	single protein format	None	None	None	None	None	CHEMBL4618	Leukotriene A4 hydrolase	Homo sapiens	SINGLE PROTEIN	CHEMBL1125953	1	Scientific Literature	Bioorg. Med. Chem. Lett.	1991	None
CHEMBL68333		0	209.25	0	0.09	3	COC(=O)[C@@H](O)[C@H](N)Cc1ccccc1	IC50						No inhibition						False	CHEMBL706179	Compound was tested for inhibitory activity against Leukotriene A4 hydrolase from human leukocytes; NI means no inhibition at 1 mM	B	BAO_0000019	assay format	None	None	None	None	None	CHEMBL4618	Leukotriene A4 hydrolase	Homo sapiens	SINGLE PROTEIN	CHEMBL1125953	1	Scientific Literature	Bioorg. Med. Chem. Lett.	1991	None
CHEMBL306190		0	258.21	0	0.37	14	NC(Cc1ccccc1)P(=O)(O)NCC(=O)O	IC50	'~'	200000.0	nM		Outside typical range		UO_0000065					False	CHEMBL706178	Inhibitory activity against Leukotriene A4 hydrolase from human leukocytes	B	BAO_0000019	assay format	Homo sapiens	None	None	None	None	CHEMBL4618	Leukotriene A4 hydrolase	Homo sapiens	SINGLE PROTEIN	CHEMBL1125953	1	Scientific Literature	Bioorg. Med. Chem. Lett.	1991	None
CHEMBL69297		0	241.33	0	2.16	31	N[C@@H](Cc1ccccc1)[C@H](O)Cc1ccccc1	IC50	'='	140000.0	nM		Outside typical range		UO_0000065					False	CHEMBL706177	Inhibition of amidase activity of LTA4 hydrolase purified from human leukocytes	B	BAO_0000019	assay format	None	None	None	None	None	CHEMBL4618	Leukotriene A4 hydrolase	Homo sapiens	SINGLE PROTEIN	CHEMBL1126810	1	Scientific Literature	J. Med. Chem.	1993	None
CHEMBL431949		0	266.30	0	0.99	L-Lys-p-nitroanilide	NCCCC[C@H](N)C(=O)Nc1ccc([N+](=O)[O-])cc1	k cat	'='	3.5	s-1									False	CHEMBL703860	Kinetic parameter kcat against LTA4 hydrolase purified from human leukocytes	B	BAO_0000019	assay format	None	None	None	None	None	CHEMBL4618	Leukotriene A4 hydrolase	Homo sapiens	SINGLE PROTEIN	CHEMBL1126810	1	Scientific Literature	J. Med. Chem.	1993	None
CHEMBL481280		0	368.46	0	4.39	33r	O=C(O)C1CCN(Cc2ccc(Oc3nc4ccccc4s3)cc2)CC1	IC50	'='	11.0	nM	7.96			UO_0000065	21.60	0.42	3.57	12.70	False	CHEMBL990976	Inhibition of human recombinant leukotriene A4 hydrolase by enzyme immunoassay	B	BAO_0000357	single protein format	Homo sapiens	None	None	None	None	CHEMBL4618	Leukotriene A4 hydrolase	Homo sapiens	SINGLE PROTEIN	CHEMBL1155111	1	Scientific Literature	J. Med. Chem.	2008	None
CHEMBL518155		0	409.51	0	4.51	33l	O=C1OCCN1C1CCN(Cc2ccc(Oc3nc4ccccc4s3)cc2)CC1	IC50	'='	10.0	nM	8.00			UO_0000065	19.54	0.38	3.49	14.57	False	CHEMBL990976	Inhibition of human recombinant leukotriene A4 hydrolase by enzyme immunoassay	B	BAO_0000357	single protein format	Homo sapiens	None	None	None	None	CHEMBL4618	Leukotriene A4 hydrolase	Homo sapiens	SINGLE PROTEIN	CHEMBL1155111	1	Scientific Literature	J. Med. Chem.	2008	None
CHEMBL480137		0	397.50	0	3.66	11h	NC(=O)C1CCN(CCOc2ccc(Oc3nc4ccccc4s3)cc2)CC1	IC50	'='	13.0	nM	7.89			UO_0000065	19.84	0.38	4.23	10.15	False	CHEMBL990976	Inhibition of human recombinant leukotriene A4 hydrolase by enzyme immunoassay	B	BAO_0000357	single protein format	Homo sapiens	None	None	None	None	CHEMBL4618	Leukotriene A4 hydrolase	Homo sapiens	SINGLE PROTEIN	CHEMBL1155111	1	Scientific Literature	J. Med. Chem.	2008	None
CHEMBL520287		0	356.45	0	3.80	11d	c1ccc2sc(Oc3ccc(OCCN4CCOCC4)cc3)nc2c1	IC50	'='	350.0	nM	6.46			UO_0000065	18.11	0.35	2.66	14.73	False	CHEMBL990976	Inhibition of human recombinant leukotriene A4 hydrolase by enzyme immunoassay	B	BAO_0000357	single protein format	Homo sapiens	None	None	None	None	CHEMBL4618	Leukotriene A4 hydrolase	Homo sapiens	SINGLE PROTEIN	CHEMBL1155111	1	Scientific Literature	J. Med. Chem.	2008	None
CHEMBL519127		0	340.45	0	4.56	11a	c1ccc2sc(Oc3ccc(OCCN4CCCC4)cc3)nc2c1	IC50	'='	14.0	nM	7.85			UO_0000065	23.07	0.45	3.29	22.71	False	CHEMBL990976	Inhibition of human recombinant leukotriene A4 hydrolase by enzyme immunoassay	B	BAO_0000357	single protein format	Homo sapiens	None	None	None	None	CHEMBL4618	Leukotriene A4 hydrolase	Homo sapiens	SINGLE PROTEIN	CHEMBL1155111	1	Scientific Literature	J. Med. Chem.	2008	None
CHEMBL472893		0	244.29	0	3.97	8c	CCCOc1ccc(Oc2ccc(O)cc2)cc1	Activity						Not Active						False	CHEMBL963113	Inhibition of epoxide hydrolase activity of human recombinant leukotriene A4 hydrolase expressed in Escherichia coli assessed as LTB4 production at 100 uM by RP-HPLC	B	BAO_0000019	assay format	Homo sapiens	None	None	None	None	CHEMBL4618	Leukotriene A4 hydrolase	Homo sapiens	SINGLE PROTEIN	CHEMBL1152166	1	Scientific Literature	Bioorg. Med. Chem. Lett.	2008	None
CHEMBL444161		0	216.24	0	3.19	8a	COc1ccc(Oc2ccc(O)cc2)cc1	AC50	'='	17000.0	nM	4.77			UO_0000065	22.06	0.41	1.58	12.33	False	CHEMBL963114	Activation of aminopeptidase activity of human recombinant leukotriene A4 hydrolase expressed in Escherichia coli assessed as p-nitroanilide release by spectrophotometry	B	BAO_0000019	assay format	Homo sapiens	None	None	None	None	CHEMBL4618	Leukotriene A4 hydrolase	Homo sapiens	SINGLE PROTEIN	CHEMBL1152166	1	Scientific Literature	Bioorg. Med. Chem. Lett.	2008	None
CHEMBL326601		0	333.45	0	3.51	19d	CN(CCCOc1ccc(Cc2ccsc2)cc1)CCC(=O)O	IC50	'='	2.0	nM	8.70			UO_0000065	26.09	0.52	5.19	17.48	True	CHEMBL706180	Inhibition of human leukotriene A4 hydrolase (LTA-4).	B	BAO_0000357	single protein format	None	None	None	None	None	CHEMBL4618	Leukotriene A4 hydrolase	Homo sapiens	SINGLE PROTEIN	CHEMBL1135532	1	Scientific Literature	J. Med. Chem.	2002	None
CHEMBL2437301		0	303.39	0	1.55	4a	N=c1scc(-c2ccccc2)n1CC(=O)N1CCOCC1	Ki	'='	8650.0	nM	5.06			UO_0000065	16.69	0.33	3.51	8.68	False	CHEMBL2439368	Inhibition of human leukotriene A-4 hydrolase	B	BAO_0000357	single protein format	Homo sapiens	None	None	None	None	CHEMBL4618	Leukotriene A4 hydrolase	Homo sapiens	SINGLE PROTEIN	CHEMBL2434944	1	Scientific Literature	Eur. J. Med. Chem.	2013	None
CHEMBL163807		0	227.31	0	2.61	1	NCCOc1ccc(Cc2ccccc2)cc1	IC50	'='	9.0	nM	8.05			UO_0000065	35.40	0.65	5.44	22.82	False	CHEMBL963111	Inhibition of epoxide hydrolase activity of human recombinant leukotriene A4 hydrolase expressed in Escherichia coli assessed as LTB4 production by RP-HPLC	B	BAO_0000019	assay format	Homo sapiens	None	None	None	None	CHEMBL4618	Leukotriene A4 hydrolase	Homo sapiens	SINGLE PROTEIN	CHEMBL1152166	1	Scientific Literature	Bioorg. Med. Chem. Lett.	2008	None
CHEMBL500079		0	272.34	0	4.75	8e	CCCCCOc1ccc(Oc2ccc(O)cc2)cc1	Activity						Not Active						False	CHEMBL963113	Inhibition of epoxide hydrolase activity of human recombinant leukotriene A4 hydrolase expressed in Escherichia coli assessed as LTB4 production at 100 uM by RP-HPLC	B	BAO_0000019	assay format	Homo sapiens	None	None	None	None	CHEMBL4618	Leukotriene A4 hydrolase	Homo sapiens	SINGLE PROTEIN	CHEMBL1152166	1	Scientific Literature	Bioorg. Med. Chem. Lett.	2008	None
CHEMBL520254		0	457.53	0	4.07	4i	O=C(CN1CC2CC1CN2Cc1ccc(C(=O)O)cc1)Nc1ccc(Oc2ccccc2)cc1	IC50	'='	44.0	nM	7.36			UO_0000065	16.08	0.30	3.29	8.96	False	CHEMBL987428	Inhibition of LTA4 hydrolase by hydrolase assay	B	BAO_0000357	single protein format	None	None	None	None	None	CHEMBL4618	Leukotriene A4 hydrolase	Homo sapiens	SINGLE PROTEIN	CHEMBL1155105	1	Scientific Literature	Bioorg. Med. Chem. Lett.	2008	None
CHEMBL481143		0	427.55	0	3.93	2d	CN(CCCCC(=O)O)CCCN(C)CC(=O)Nc1ccc(Oc2ccccc2)cc1	IC50	'='	18.0	nM	7.75			UO_0000065	18.11	0.34	3.81	9.43	False	CHEMBL987428	Inhibition of LTA4 hydrolase by hydrolase assay	B	BAO_0000357	single protein format	None	None	None	None	None	CHEMBL4618	Leukotriene A4 hydrolase	Homo sapiens	SINGLE PROTEIN	CHEMBL1155105	1	Scientific Literature	Bioorg. Med. Chem. Lett.	2008	None
CHEMBL571091		0	267.37	0	3.41	14	c1ccc(Cc2ccc(OC[C@H]3CCCN3)cc2)cc1	IC50	'='	449.0	nM	6.35			UO_0000065	23.74	0.43	2.94	29.86	False	CHEMBL1046155	Inhibition of human LTA4H hydrolysis assessed as inhibition of Ca2+ ionophore-stimulated LTB4 formation in human whole blood by ELISA	B	BAO_0000221	tissue-based format	Homo sapiens	CHEMBL3638178	Blood	None	None	CHEMBL4618	Leukotriene A4 hydrolase	Homo sapiens	SINGLE PROTEIN	CHEMBL1156785	1	Scientific Literature	J. Med. Chem.	2010	None
CHEMBL1098167		0	301.36	0	4.14	21	Fc1ccc(Oc2ccc(OC[C@@H]3CCCCN3)cc2)cc1	IC50	'='	174.0	nM	6.76			UO_0000065	22.43	0.42	2.62	22.17	False	CHEMBL1111924	Inhibition of human recombinant LTA4H hydrolysis assessed as inhibition of LTB4 formation by LC-MS/MS	B	BAO_0000357	single protein format	Homo sapiens	None	None	None	None	CHEMBL4618	Leukotriene A4 hydrolase	Homo sapiens	SINGLE PROTEIN	CHEMBL1157937	1	Scientific Literature	Bioorg. Med. Chem. Lett.	2010	None
CHEMBL1098820		0	282.39	0	2.22	35	c1ccc(Cc2ccc(OCC3CNCCN3)cc2)cc1	IC50						Not Determined						False	CHEMBL1111925	Inhibition of human LTA4H hydrolysis assessed as inhibition of Ca2+ ionophore-stimulated LTB4 formation in human whole blood by ELISA	B	BAO_0000221	tissue-based format	Homo sapiens	CHEMBL3638178	Blood	None	None	CHEMBL4618	Leukotriene A4 hydrolase	Homo sapiens	SINGLE PROTEIN	CHEMBL1157937	1	Scientific Literature	Bioorg. Med. Chem. Lett.	2010	None
CHEMBL1098819		0	372.51	0	4.13	34	c1ccc(Cc2ccc(OCC3CN(Cc4ccccc4)CCN3)cc2)cc1	IC50	'='	660.0	nM	6.18			UO_0000065	16.59	0.30	2.05	25.23	False	CHEMBL1111924	Inhibition of human recombinant LTA4H hydrolysis assessed as inhibition of LTB4 formation by LC-MS/MS	B	BAO_0000357	single protein format	Homo sapiens	None	None	None	None	CHEMBL4618	Leukotriene A4 hydrolase	Homo sapiens	SINGLE PROTEIN	CHEMBL1157937	1	Scientific Literature	Bioorg. Med. Chem. Lett.	2010	None
CHEMBL1098505		0	399.88	0	4.95	29	Clc1ccc(Oc2ccc(OC[C@@H]3CCCCN3Cc3ncon3)cc2)cc1	IC50						Not Determined						False	CHEMBL1111925	Inhibition of human LTA4H hydrolysis assessed as inhibition of Ca2+ ionophore-stimulated LTB4 formation in human whole blood by ELISA	B	BAO_0000221	tissue-based format	Homo sapiens	CHEMBL3638178	Blood	None	None	CHEMBL4618	Leukotriene A4 hydrolase	Homo sapiens	SINGLE PROTEIN	CHEMBL1157937	1	Scientific Literature	Bioorg. Med. Chem. Lett.	2010	None
CHEMBL518156		0	430.50	0	4.98	10g	OC1(c2ccccc2)CCN(CCOc2ccc(Oc3nc4ccccc4o3)cc2)CC1	IC50	'='	6.0	nM	8.22			UO_0000065	19.10	0.35	3.24	12.10	False	CHEMBL990976	Inhibition of human recombinant leukotriene A4 hydrolase by enzyme immunoassay	B	BAO_0000357	single protein format	Homo sapiens	None	None	None	None	CHEMBL4618	Leukotriene A4 hydrolase	Homo sapiens	SINGLE PROTEIN	CHEMBL1155111	1	Scientific Literature	J. Med. Chem.	2008	None
CHEMBL521257		0	339.40	0	3.07	13d	c1ccc2[nH]c(Oc3ccc(OCCN4CCOCC4)cc3)nc2c1	IC50	'='	3000.0	nM	5.52			UO_0000065	16.27	0.30	2.45	9.27	False	CHEMBL990976	Inhibition of human recombinant leukotriene A4 hydrolase by enzyme immunoassay	B	BAO_0000357	single protein format	Homo sapiens	None	None	None	None	CHEMBL4618	Leukotriene A4 hydrolase	Homo sapiens	SINGLE PROTEIN	CHEMBL1155111	1	Scientific Literature	J. Med. Chem.	2008	None
CHEMBL454177		0	337.42	0	4.22	13b	c1ccc2[nH]c(Oc3ccc(OCCN4CCCCC4)cc3)nc2c1	IC50	'='	110.0	nM	6.96			UO_0000065	20.62	0.38	2.74	13.81	False	CHEMBL990976	Inhibition of human recombinant leukotriene A4 hydrolase by enzyme immunoassay	B	BAO_0000357	single protein format	Homo sapiens	None	None	None	None	CHEMBL4618	Leukotriene A4 hydrolase	Homo sapiens	SINGLE PROTEIN	CHEMBL1155111	1	Scientific Literature	J. Med. Chem.	2008	None
CHEMBL454760		0	324.45	1	5.07	33b	c1ccc2sc(Oc3ccc(CN4CCCCC4)cc3)nc2c1	IC50	'='	59.0	nM	7.23			UO_0000065	22.28	0.43	2.16	28.51	False	CHEMBL990976	Inhibition of human recombinant leukotriene A4 hydrolase by enzyme immunoassay	B	BAO_0000357	single protein format	Homo sapiens	None	None	None	None	CHEMBL4618	Leukotriene A4 hydrolase	Homo sapiens	SINGLE PROTEIN	CHEMBL1155111	1	Scientific Literature	J. Med. Chem.	2008	None
CHEMBL511292		0	381.50	0	3.83	27h	NC(=O)C1CCN(CCc2ccc(Oc3nc4ccccc4s3)cc2)CC1	IC50	'='	28.0	nM	7.55			UO_0000065	19.80	0.38	3.72	11.03	False	CHEMBL990976	Inhibition of human recombinant leukotriene A4 hydrolase by enzyme immunoassay	B	BAO_0000357	single protein format	Homo sapiens	None	None	None	None	CHEMBL4618	Leukotriene A4 hydrolase	Homo sapiens	SINGLE PROTEIN	CHEMBL1155111	1	Scientific Literature	J. Med. Chem.	2008	None
CHEMBL480130		0	407.54	0	4.68	33j	O=C1CCCN1C1CCN(Cc2ccc(Oc3nc4ccccc4s3)cc2)CC1	IC50	'='	12.0	nM	7.92			UO_0000065	19.44	0.37	3.24	17.34	False	CHEMBL990976	Inhibition of human recombinant leukotriene A4 hydrolase by enzyme immunoassay	B	BAO_0000357	single protein format	Homo sapiens	None	None	None	None	CHEMBL4618	Leukotriene A4 hydrolase	Homo sapiens	SINGLE PROTEIN	CHEMBL1155111	1	Scientific Literature	J. Med. Chem.	2008	None
CHEMBL482057		0	453.56	0	3.77	27o	CC(=O)OCC(=O)NC1CCN(CCc2ccc(Oc3nc4ccccc4s3)cc2)CC1	IC50	'='	50.0	nM	7.30			UO_0000065	16.10	0.31	3.53	9.04	False	CHEMBL990976	Inhibition of human recombinant leukotriene A4 hydrolase by enzyme immunoassay	B	BAO_0000357	single protein format	Homo sapiens	None	None	None	None	CHEMBL4618	Leukotriene A4 hydrolase	Homo sapiens	SINGLE PROTEIN	CHEMBL1155111	1	Scientific Literature	J. Med. Chem.	2008	None
CHEMBL480136		0	446.57	1	5.45	11g	OC1(c2ccccc2)CCN(CCOc2ccc(Oc3nc4ccccc4s3)cc2)CC1	IC50	'='	66.0	nM	7.18			UO_0000065	16.08	0.31	1.73	13.10	False	CHEMBL990976	Inhibition of human recombinant leukotriene A4 hydrolase by enzyme immunoassay	B	BAO_0000357	single protein format	Homo sapiens	None	None	None	None	CHEMBL4618	Leukotriene A4 hydrolase	Homo sapiens	SINGLE PROTEIN	CHEMBL1155111	1	Scientific Literature	J. Med. Chem.	2008	None
CHEMBL68958		0	375.42	0	3.72	28	N[C@@H](Cc1ccc(OCc2ccccc2)cc1)C(=O)c1cccc(C(=O)O)c1	IC50	'='	3000.0	nM	5.52			UO_0000065	14.71	0.27	1.80	6.16	False	CHEMBL706177	Inhibition of amidase activity of LTA4 hydrolase purified from human leukocytes	B	BAO_0000019	assay format	None	None	None	None	None	CHEMBL4618	Leukotriene A4 hydrolase	Homo sapiens	SINGLE PROTEIN	CHEMBL1126810	1	Scientific Literature	J. Med. Chem.	1993	None
CHEMBL67917		0	246.21	0	1.49	18	CCOC(=O)CC(F)(F)C(=O)c1[nH]cnc1C	IC50	'>'	1000000.0	nM		Outside typical range		UO_0000065					False	CHEMBL706177	Inhibition of amidase activity of LTA4 hydrolase purified from human leukocytes	B	BAO_0000019	assay format	None	None	None	None	None	CHEMBL4618	Leukotriene A4 hydrolase	Homo sapiens	SINGLE PROTEIN	CHEMBL1126810	1	Scientific Literature	J. Med. Chem.	1993	None
CHEMBL2207746		0	394.50	0	3.33	11e	CC(=O)N1CC2CC1CN2CCc1ccc(Oc2nc3ncccc3s2)cc1	IC50	'='	14.0	nM	7.85			UO_0000065	19.91	0.38	4.52	13.41	False	CHEMBL2212808	Inhibition of human recombinant LTA4 hydrolase expressed in SF9 cells using LTA4 as substrate assessed as LTB4 production incubated for 10 mins prior to substrate addition measured after 10 to 30 mins by enzyme immunoassay	B	BAO_0000219	cell-based format	Homo sapiens	None	None	Sf9	None	CHEMBL4618	Leukotriene A4 hydrolase	Homo sapiens	SINGLE PROTEIN	CHEMBL2203039	1	Scientific Literature	Bioorg. Med. Chem. Lett.	2012	CHEMBL3308860
CHEMBL2207736		0	355.46	0	4.35	10a	c1cnc2nc(Oc3ccc(OCCN4CCCCC4)cc3)sc2c1	IC50	'='	8.0	nM	8.10			UO_0000065	22.78	0.44	3.75	17.05	False	CHEMBL2212808	Inhibition of human recombinant LTA4 hydrolase expressed in SF9 cells using LTA4 as substrate assessed as LTB4 production incubated for 10 mins prior to substrate addition measured after 10 to 30 mins by enzyme immunoassay	B	BAO_0000219	cell-based format	Homo sapiens	None	None	Sf9	None	CHEMBL4618	Leukotriene A4 hydrolase	Homo sapiens	SINGLE PROTEIN	CHEMBL2203039	1	Scientific Literature	Bioorg. Med. Chem. Lett.	2012	CHEMBL3308860
CHEMBL2207731		0	325.44	0	4.47	7d	c1cc2nc(Oc3ccc(CN4CCCCC4)cc3)sc2cn1	IC50	'='	614.0	nM	6.21			UO_0000065	19.09	0.37	1.74	16.24	False	CHEMBL2212808	Inhibition of human recombinant LTA4 hydrolase expressed in SF9 cells using LTA4 as substrate assessed as LTB4 production incubated for 10 mins prior to substrate addition measured after 10 to 30 mins by enzyme immunoassay	B	BAO_0000219	cell-based format	Homo sapiens	None	None	Sf9	None	CHEMBL4618	Leukotriene A4 hydrolase	Homo sapiens	SINGLE PROTEIN	CHEMBL2203039	1	Scientific Literature	Bioorg. Med. Chem. Lett.	2012	CHEMBL3308860
CHEMBL69903		0	294.32	0	-0.09	L-Arg-p-nitroanilide	NC(N)=NCCC[C@H](N)C(=O)Nc1ccc([N+](=O)[O-])cc1	Vmax	'='	135.0	nM min-1 mg-1									False	CHEMBL703856	Kinetic parameter Vmax against LTA4 hydrolase purified from human leukocytes was determined	B	BAO_0000019	assay format	None	None	None	None	None	CHEMBL4618	Leukotriene A4 hydrolase	Homo sapiens	SINGLE PROTEIN	CHEMBL1126810	1	Scientific Literature	J. Med. Chem.	1993	None
CHEMBL2179975		0	211.69	0	1.07	2a	Cl.N[C@H]1CCc2ccccc2CC1=O	Ki	'>'	1000000.0	nM		Outside typical range		UO_0000065					False	CHEMBL2185125	Competitive inhibition of human recombinant LTA4H using alanine-p-nitroanilide as substrate by spectrophotometric analysis	B	BAO_0000357	single protein format	Homo sapiens	None	None	None	None	CHEMBL4618	Leukotriene A4 hydrolase	Homo sapiens	SINGLE PROTEIN	CHEMBL2177052	1	Scientific Literature	Bioorg. Med. Chem.	2012	None
CHEMBL69531		0	209.21	0	0.88	L-Ala-p-nitroanilide	C[C@H](N)C(=O)Nc1ccc([N+](=O)[O-])cc1	Km	'='	500000.0	nM				UO_0000065					False	CHEMBL703854	Kinetic parameter (Km) for hydrolysis of LTA4 hydrolase purified from human leukocytes	B	BAO_0000019	assay format	None	None	None	None	None	CHEMBL4618	Leukotriene A4 hydrolase	Homo sapiens	SINGLE PROTEIN	CHEMBL1126810	1	Scientific Literature	J. Med. Chem.	1993	None
CHEMBL68518		0	207.23	0	0.30	21	COC(=O)C(=O)[C@@H](N)Cc1ccccc1	IC50	'='	80000.0	nM	4.10			UO_0000065	19.77	0.37	3.80	5.90	False	CHEMBL706177	Inhibition of amidase activity of LTA4 hydrolase purified from human leukocytes	B	BAO_0000019	assay format	None	None	None	None	None	CHEMBL4618	Leukotriene A4 hydrolase	Homo sapiens	SINGLE PROTEIN	CHEMBL1126810	1	Scientific Literature	J. Med. Chem.	1993	None
CHEMBL14608		0	281.40	0	3.75	2a	c1ccc(Cc2ccc(OCCN3CCCC3)cc2)cc1	IC50	'='	120.0	nM	6.92			UO_0000065					False	CHEMBL841667	Inhibitory activity was determined for LTB4 production in human whole blood.	F	BAO_0000221	tissue-based format	None	CHEMBL3638178	Blood	None	None	CHEMBL4618	Leukotriene A4 hydrolase	Homo sapiens	SINGLE PROTEIN	CHEMBL1133096	1	Scientific Literature	J. Med. Chem.	2000	None
CHEMBL164168		0	311.47	0	4.78	3d	CC(C)N(CCOc1ccc(Cc2ccccc2)cc1)C(C)C	IC50	'='	140.0	nM	6.85			UO_0000065					False	CHEMBL841667	Inhibitory activity was determined for LTB4 production in human whole blood.	F	BAO_0000221	tissue-based format	None	CHEMBL3638178	Blood	None	None	CHEMBL4618	Leukotriene A4 hydrolase	Homo sapiens	SINGLE PROTEIN	CHEMBL1133096	1	Scientific Literature	J. Med. Chem.	2000	None
CHEMBL12996		0	251.29	0	1.91	L-Leu p-nitroanilide	CC(C)C[C@H](N)C(=O)Nc1ccc([N+](=O)[O-])cc1	Vmax	'='	130.0	nM min-1 mg-1									False	CHEMBL703859	Maximum velocity of amino acid amides was tested as substrates for Leukotriene A4 hydrolase catalyzed hydrolysis	B	BAO_0000357	single protein format	None	None	None	None	None	CHEMBL4618	Leukotriene A4 hydrolase	Homo sapiens	SINGLE PROTEIN	CHEMBL1125953	1	Scientific Literature	Bioorg. Med. Chem. Lett.	1991	None
CHEMBL108983		0	288.41	0	4.99	3f	O=C(O)CCCCCCc1cc(-c2ccccc2)cs1	Inhibition	'='	25.0	%				UO_0000187					False	CHEMBL706660	Tested for 50% inhibition of LTA4 hydrolase at 2*10e-5M concentration in porcine leukocyte homogenates	B	BAO_0000019	assay format	None	None	None	None	None	CHEMBL4618	Leukotriene A4 hydrolase	Homo sapiens	SINGLE PROTEIN	CHEMBL1126193	1	Scientific Literature	J. Med. Chem.	1992	None
CHEMBL105816		0	330.49	1	5.50	3a	O=C(O)CCCCCCc1cc(CCCc2ccccc2)cs1	Inhibition	'='	42.0	%				UO_0000187					False	CHEMBL706660	Tested for 50% inhibition of LTA4 hydrolase at 2*10e-5M concentration in porcine leukocyte homogenates	B	BAO_0000019	assay format	None	None	None	None	None	CHEMBL4618	Leukotriene A4 hydrolase	Homo sapiens	SINGLE PROTEIN	CHEMBL1126193	1	Scientific Literature	J. Med. Chem.	1992	None
CHEMBL475731		0	242.32	0	4.66	6d	CCCCOc1ccc(Oc2ccccc2)cc1	Activity						Not Active						False	CHEMBL963113	Inhibition of epoxide hydrolase activity of human recombinant leukotriene A4 hydrolase expressed in Escherichia coli assessed as LTB4 production at 100 uM by RP-HPLC	B	BAO_0000019	assay format	Homo sapiens	None	None	None	None	CHEMBL4618	Leukotriene A4 hydrolase	Homo sapiens	SINGLE PROTEIN	CHEMBL1152166	1	Scientific Literature	Bioorg. Med. Chem. Lett.	2008	None
CHEMBL472892		0	256.34	1	5.05	6e	CCCCCOc1ccc(Oc2ccccc2)cc1	IC50	'='	4130.0	nM	5.38			UO_0000065	21.00	0.39	0.33	29.17	False	CHEMBL963112	Inhibition of aminopeptidase activity of human recombinant leukotriene A4 hydrolase expressed in Escherichia coli assessed as p-nitroanilide release by spectrophotometry	B	BAO_0000019	assay format	Homo sapiens	None	None	None	None	CHEMBL4618	Leukotriene A4 hydrolase	Homo sapiens	SINGLE PROTEIN	CHEMBL1152166	1	Scientific Literature	Bioorg. Med. Chem. Lett.	2008	None
CHEMBL520746		0	462.98	1	6.44	4c	O=C(O)c1ccc(CN2[C@H]3CC[C@@H]2C[C@H](Nc2ccc(Oc4ccccc4Cl)cc2)C3)cc1	IC50	'='	320.0	nM	6.50			UO_0000065	14.03	0.27	0.05	10.51	False	CHEMBL990997	Inhibition of LTA4 hydrolase	B	BAO_0000357	single protein format	None	None	None	None	None	CHEMBL4618	Leukotriene A4 hydrolase	Homo sapiens	SINGLE PROTEIN	CHEMBL1155116	1	Scientific Literature	Bioorg. Med. Chem. Lett.	2008	None
CHEMBL68092		0	225.31	0	1.03	13	COC(=O)C(S)[C@H](N)Cc1ccccc1	IC50	'>'	250000.0	nM		Outside typical range		UO_0000065					False	CHEMBL706178	Inhibitory activity against Leukotriene A4 hydrolase from human leukocytes	B	BAO_0000019	assay format	Homo sapiens	None	None	None	None	CHEMBL4618	Leukotriene A4 hydrolase	Homo sapiens	SINGLE PROTEIN	CHEMBL1125953	1	Scientific Literature	Bioorg. Med. Chem. Lett.	1991	None
CHEMBL479569		0	483.57	1	6.35	3f	O=C(O)c1ccc(CNC2CCC(Nc3ccc(Oc4ccc(-c5ncco5)cc4)cc3)CC2)cc1	IC50	'='	11.0	nM	7.96			UO_0000065	16.46	0.30	1.61	8.24	False	CHEMBL990997	Inhibition of LTA4 hydrolase	B	BAO_0000357	single protein format	None	None	None	None	None	CHEMBL4618	Leukotriene A4 hydrolase	Homo sapiens	SINGLE PROTEIN	CHEMBL1155116	1	Scientific Literature	Bioorg. Med. Chem. Lett.	2008	None
CHEMBL29292	UBENIMEX	2	308.38	0	0.53	Bestatin	CC(C)C[C@H](NC(=O)[C@@H](O)[C@H](N)Cc1ccccc1)C(=O)O	IC50	'='	10100.0	nM	5.00			UO_0000065	16.20	0.31	4.47	4.43	False	CHEMBL3877052	Inhibition of recombinant C-terminal His-tagged human LTA4H aminopeptidase activity expressed in Escherichia coli using L-alanine-4-nitro-anilide hydrochloride as substrate preincubated for 20 mins followed by substrate addition	B	BAO_0000019	assay format	Homo sapiens	None	None	None	None	CHEMBL4618	Leukotriene A4 hydrolase	Homo sapiens	SINGLE PROTEIN	CHEMBL3875224	1	Scientific Literature	Bioorg Med Chem	2017	None
CHEMBL3883497		0	350.50	0	4.79	N3	CCCCCCCCCC(O)CC(=O)CCc1ccc(O)c(OC)c1	IC50	'='	21590.0	nM	4.67			UO_0000065	13.31	0.25	-0.12	6.99	False	CHEMBL3877052	Inhibition of recombinant C-terminal His-tagged human LTA4H aminopeptidase activity expressed in Escherichia coli using L-alanine-4-nitro-anilide hydrochloride as substrate preincubated for 20 mins followed by substrate addition	B	BAO_0000019	assay format	Homo sapiens	None	None	None	None	CHEMBL4618	Leukotriene A4 hydrolase	Homo sapiens	SINGLE PROTEIN	CHEMBL3875224	1	Scientific Literature	Bioorg Med Chem	2017	None
CHEMBL3883439		0	266.34	0	2.45	N4	CCCC(O)CC(=O)CCc1ccc(O)c(OC)c1	IC50	'>'	100000.0	nM				UO_0000065					False	CHEMBL3877053	Inhibition of recombinant C-terminal His-tagged human LTA4H epoxide hydrolase activity expressed in Escherichia coli assessed as reduction in LTB4 production using LTA4 as substrate preincubated for 20 mins followed by substrate addition measured after 30 mins by enzyme immunoassay	B	BAO_0000019	assay format	Homo sapiens	None	None	None	None	CHEMBL4618	Leukotriene A4 hydrolase	Homo sapiens	SINGLE PROTEIN	CHEMBL3875224	1	Scientific Literature	Bioorg Med Chem	2017	None
CHEMBL3883635		0	348.48	0	4.57	N6	CCCCC/C=C/CCC(O)CC(=O)CCc1ccc(O)c(OC)c1	IC50	'='	67120.0	nM	4.17			UO_0000065	11.98	0.23	-0.40	6.25	False	CHEMBL3877053	Inhibition of recombinant C-terminal His-tagged human LTA4H epoxide hydrolase activity expressed in Escherichia coli assessed as reduction in LTB4 production using LTA4 as substrate preincubated for 20 mins followed by substrate addition measured after 30 mins by enzyme immunoassay	B	BAO_0000019	assay format	Homo sapiens	None	None	None	None	CHEMBL4618	Leukotriene A4 hydrolase	Homo sapiens	SINGLE PROTEIN	CHEMBL3875224	1	Scientific Literature	Bioorg Med Chem	2017	None
CHEMBL3884745		0	238.37	0	3.06	N7	CC(C)=CCCC(C)[C@H]1CC=C(C)C(O)[C@H]1O	IC50	'>'	100000.0	nM				UO_0000065					False	CHEMBL3877053	Inhibition of recombinant C-terminal His-tagged human LTA4H epoxide hydrolase activity expressed in Escherichia coli assessed as reduction in LTB4 production using LTA4 as substrate preincubated for 20 mins followed by substrate addition measured after 30 mins by enzyme immunoassay	B	BAO_0000019	assay format	Homo sapiens	None	None	None	None	CHEMBL4618	Leukotriene A4 hydrolase	Homo sapiens	SINGLE PROTEIN	CHEMBL3875224	1	Scientific Literature	Bioorg Med Chem	2017	None
CHEMBL517684		0	430.50	1	5.03	2	O=C(O)c1ccc(CN2CCC(C(=O)Nc3ccc(Oc4ccccc4)cc3)CC2)cc1	IC50	'='	360.0	nM	6.44			UO_0000065	14.97	0.28	1.41	8.17	False	CHEMBL990997	Inhibition of LTA4 hydrolase	B	BAO_0000357	single protein format	None	None	None	None	None	CHEMBL4618	Leukotriene A4 hydrolase	Homo sapiens	SINGLE PROTEIN	CHEMBL1155116	1	Scientific Literature	Bioorg. Med. Chem. Lett.	2008	None
CHEMBL85320	KELATORPHAN	0	294.31	0	0.33	kelatorphan	C[C@H](NC(=O)[C@@H](CC(=O)NO)Cc1ccccc1)C(=O)O	IC50	'>'	50000.0	nM				UO_0000065					False	CHEMBL841667	Inhibitory activity was determined for LTB4 production in human whole blood.	F	BAO_0000221	tissue-based format	None	CHEMBL3638178	Blood	None	None	CHEMBL4618	Leukotriene A4 hydrolase	Homo sapiens	SINGLE PROTEIN	CHEMBL1133096	1	Scientific Literature	J. Med. Chem.	2000	None
CHEMBL163265		0	282.39	0	3.15	2h	c1cncc(Cc2ccc(OCCN3CCCC3)cc2)c1	IC50	'='	87.0	nM	7.06			UO_0000065	25.00	0.46	3.91	27.84	False	CHEMBL879999	Inhibitory activity was determined against Leukotriene A4 hydrolase	B	BAO_0000357	single protein format	None	None	None	None	None	CHEMBL4618	Leukotriene A4 hydrolase	Homo sapiens	SINGLE PROTEIN	CHEMBL1133096	1	Scientific Literature	J. Med. Chem.	2000	None
CHEMBL71628		0	268.26	0	2.86	15	CCOC(=O)CC(F)(F)C(=O)/C=C/c1ccccc1	IC50	'>'	5000000.0	nM		Outside typical range		UO_0000065					True	CHEMBL706178	Inhibitory activity against Leukotriene A4 hydrolase from human leukocytes	B	BAO_0000019	assay format	Homo sapiens	None	None	None	None	CHEMBL4618	Leukotriene A4 hydrolase	Homo sapiens	SINGLE PROTEIN	CHEMBL1125953	1	Scientific Literature	Bioorg. Med. Chem. Lett.	1991	None
CHEMBL68387		0	209.25	0	0.09	2	COC(=O)[C@@H](O)[C@@H](N)Cc1ccccc1	Ki	'='	50000.0	nM	4.30			UO_0000065	20.55	0.39	4.21	5.93	True	CHEMBL706185	Compound was tested for inhibitory activity against Leukotriene A4 hydrolase from human leukocytes	B	BAO_0000019	assay format	None	None	None	None	None	CHEMBL4618	Leukotriene A4 hydrolase	Homo sapiens	SINGLE PROTEIN	CHEMBL1125953	1	Scientific Literature	Bioorg. Med. Chem. Lett.	1991	None
CHEMBL320928		0	364.41	1	5.87	59	O=C(O)CCCCCCc1ccc(Cc2ccc(C(F)(F)F)cc2)cc1	Inhibition	'='	19.0	%				UO_0000187					False	CHEMBL762568	Inhibition of LTA4 hydrolase mediated LTB4 biosynthesis by porcine leukocytes at 2*10e-5M	F	BAO_0000019	assay format	Sus scrofa	None	None	None	None	CHEMBL4618	Leukotriene A4 hydrolase	Homo sapiens	SINGLE PROTEIN	CHEMBL1125534	1	Scientific Literature	J. Med. Chem.	1992	None
CHEMBL117549		0	313.40	0	3.11	9b	O=C(O)CNCCCCOc1ccc(Cc2ccccc2)cc1	IC50	'='	1.3	nM	8.89			UO_0000065	28.35	0.53	5.78	15.17	False	CHEMBL706180	Inhibition of human leukotriene A4 hydrolase (LTA-4).	B	BAO_0000357	single protein format	None	None	None	None	None	CHEMBL4618	Leukotriene A4 hydrolase	Homo sapiens	SINGLE PROTEIN	CHEMBL1135532	1	Scientific Literature	J. Med. Chem.	2002	None
CHEMBL318608		0	310.44	1	5.16	57	Cc1ccc(Cc2ccc(CCCCCCC(=O)O)cc2)cc1	Inhibition	'='	63.0	%				UO_0000187					False	CHEMBL762568	Inhibition of LTA4 hydrolase mediated LTB4 biosynthesis by porcine leukocytes at 2*10e-5M	F	BAO_0000019	assay format	Sus scrofa	None	None	None	None	CHEMBL4618	Leukotriene A4 hydrolase	Homo sapiens	SINGLE PROTEIN	CHEMBL1125534	1	Scientific Literature	J. Med. Chem.	1992	None
CHEMBL1668627	2-AMINOCYCLOHEPTANONE HYDROCHLORIDE	0	163.65	0	0.85	5	Cl.NC1CCCCCC1=O	IC50						Not Determined						False	CHEMBL1670938	Inhibition of aminopeptidase activity of human leukotriene A4 hydrolase by Dixon plot analysis	B	BAO_0000357	single protein format	Homo sapiens	None	None	None	None	CHEMBL4618	Leukotriene A4 hydrolase	Homo sapiens	SINGLE PROTEIN	CHEMBL1667863	1	Scientific Literature	Bioorg. Med. Chem.	2011	None
CHEMBL1668626		0	211.69	0	1.07	4	Cl.NC1CCc2ccccc2CC1=O	IC50	'>'	1000000.0	nM		Outside typical range		UO_0000065					False	CHEMBL1670938	Inhibition of aminopeptidase activity of human leukotriene A4 hydrolase by Dixon plot analysis	B	BAO_0000357	single protein format	Homo sapiens	None	None	None	None	CHEMBL4618	Leukotriene A4 hydrolase	Homo sapiens	SINGLE PROTEIN	CHEMBL1667863	1	Scientific Literature	Bioorg. Med. Chem.	2011	None
CHEMBL110179		0	326.44	0	4.86	56	COc1ccc(Cc2ccc(CCCCCCC(=O)O)cc2)cc1	Inhibition	'='	69.0	%				UO_0000187					False	CHEMBL762568	Inhibition of LTA4 hydrolase mediated LTB4 biosynthesis by porcine leukocytes at 2*10e-5M	F	BAO_0000019	assay format	Sus scrofa	None	None	None	None	CHEMBL4618	Leukotriene A4 hydrolase	Homo sapiens	SINGLE PROTEIN	CHEMBL1125534	1	Scientific Literature	J. Med. Chem.	1992	None
CHEMBL110634		0	354.45	0	4.35	65	NC(=O)Nc1ccc(Cc2ccc(CCCCCCC(=O)O)cc2)cc1	Inhibition	'='	100.0	%				UO_0000187					False	CHEMBL762568	Inhibition of LTA4 hydrolase mediated LTB4 biosynthesis by porcine leukocytes at 2*10e-5M	F	BAO_0000019	assay format	Sus scrofa	None	None	None	None	CHEMBL4618	Leukotriene A4 hydrolase	Homo sapiens	SINGLE PROTEIN	CHEMBL1125534	1	Scientific Literature	J. Med. Chem.	1992	None
CHEMBL1775092		0	284.36	0	3.35	5f	c1cc(Oc2ccc(OCCN3CCCC3)cc2)ccn1	IC50	'='	670.0	nM	6.17			UO_0000065	21.71	0.40	2.82	17.85	False	CHEMBL1777073	Inhibition of LTA4 hydrolase in human whole blood assessed as inhibition of calcium ionophore A23187-induced LTB4 production after 0.5 hrs by ELISA	B	BAO_0000357	single protein format	Homo sapiens	CHEMBL3638178	Blood	None	None	CHEMBL4618	Leukotriene A4 hydrolase	Homo sapiens	SINGLE PROTEIN	CHEMBL1772961	1	Scientific Literature	J. Med. Chem.	2011	None
CHEMBL1775100		0	351.37	0	4.97	5n	FC(F)(F)c1cccc(Oc2ccc(OCCN3CCCC3)cc2)c1	IC50	'>'	100000.0	nM				UO_0000065					False	CHEMBL1777073	Inhibition of LTA4 hydrolase in human whole blood assessed as inhibition of calcium ionophore A23187-induced LTB4 production after 0.5 hrs by ELISA	B	BAO_0000357	single protein format	Homo sapiens	CHEMBL3638178	Blood	None	None	CHEMBL4618	Leukotriene A4 hydrolase	Homo sapiens	SINGLE PROTEIN	CHEMBL1772961	1	Scientific Literature	J. Med. Chem.	2011	None
CHEMBL164212		0	311.43	0	3.76	2r	COc1cc(OCCN2CCCC2)ccc1Cc1ccccc1	IC50	'>'	100000.0	nM				UO_0000065					False	CHEMBL879999	Inhibitory activity was determined against Leukotriene A4 hydrolase	B	BAO_0000357	single protein format	None	None	None	None	None	CHEMBL4618	Leukotriene A4 hydrolase	Homo sapiens	SINGLE PROTEIN	CHEMBL1133096	1	Scientific Literature	J. Med. Chem.	2000	None
CHEMBL279643		0	278.36	0	3.55	4	c1ccc(Cc2ccc(OCCn3ccnc3)cc2)cc1	IC50	'='	120.0	nM	6.92			UO_0000065	24.86	0.45	3.37	25.59	False	CHEMBL706182	In vitro inhibition of recombinant human leukotriene A4 hydrolase.	B	BAO_0000357	single protein format	None	None	None	None	None	CHEMBL4618	Leukotriene A4 hydrolase	Homo sapiens	SINGLE PROTEIN	CHEMBL1136655	1	Scientific Literature	Bioorg. Med. Chem. Lett.	2003	None
CHEMBL2207732		0	325.44	0	4.47	7e	c1cc2sc(Oc3ccc(CN4CCCCC4)cc3)nc2cn1	IC50	'='	1800.0	nM	5.75			UO_0000065	17.65	0.34	1.27	15.02	False	CHEMBL2212808	Inhibition of human recombinant LTA4 hydrolase expressed in SF9 cells using LTA4 as substrate assessed as LTB4 production incubated for 10 mins prior to substrate addition measured after 10 to 30 mins by enzyme immunoassay	B	BAO_0000219	cell-based format	Homo sapiens	None	None	Sf9	None	CHEMBL4618	Leukotriene A4 hydrolase	Homo sapiens	SINGLE PROTEIN	CHEMBL2203039	1	Scientific Literature	Bioorg. Med. Chem. Lett.	2012	CHEMBL3308860
CHEMBL117472		0	355.48	0	3.98	6a	CCOC(=O)CCCCNCCOc1ccc(Cc2ccccc2)cc1	IC50	'='	10700.0	nM	4.97			UO_0000065	13.98	0.26	0.99	10.45	False	CHEMBL706180	Inhibition of human leukotriene A4 hydrolase (LTA-4).	B	BAO_0000357	single protein format	None	None	None	None	None	CHEMBL4618	Leukotriene A4 hydrolase	Homo sapiens	SINGLE PROTEIN	CHEMBL1135532	1	Scientific Literature	J. Med. Chem.	2002	None
CHEMBL416349		0	345.40	0	3.81	10	Oc1ccc2ncn(CCOc3ccc(Cc4ccccc4)cc3)c2n1	IC50	'='	500.0	nM	6.30			UO_0000065	18.24	0.33	2.49	10.47	False	CHEMBL706182	In vitro inhibition of recombinant human leukotriene A4 hydrolase.	B	BAO_0000357	single protein format	None	None	None	None	None	CHEMBL4618	Leukotriene A4 hydrolase	Homo sapiens	SINGLE PROTEIN	CHEMBL1136655	1	Scientific Literature	Bioorg. Med. Chem. Lett.	2003	None
CHEMBL311933		0	320.35	0	0.82	4	O=C(C[C@@H](Cc1ccccc1)C(=O)N1CCC[C@@H]1C(=O)O)NO	IC50	'='	20000.0	nM	4.70			UO_0000065	14.67	0.28	3.88	4.39	False	CHEMBL706181	Inhibitory activity against recombinant human Leukotriene A4 hydrolase	B	BAO_0000357	single protein format	None	None	None	None	None	CHEMBL4618	Leukotriene A4 hydrolase	Homo sapiens	SINGLE PROTEIN	CHEMBL1128059	1	Scientific Literature	Bioorg. Med. Chem. Lett.	1995	None
CHEMBL85320	KELATORPHAN	0	294.31	0	0.33	kelatorphan	C[C@H](NC(=O)[C@@H](CC(=O)NO)Cc1ccccc1)C(=O)O	IC50	'='	5.0	nM	8.30			UO_0000065	28.21	0.54	7.97	7.17	False	CHEMBL879999	Inhibitory activity was determined against Leukotriene A4 hydrolase	B	BAO_0000357	single protein format	None	None	None	None	None	CHEMBL4618	Leukotriene A4 hydrolase	Homo sapiens	SINGLE PROTEIN	CHEMBL1133096	1	Scientific Literature	J. Med. Chem.	2000	None
CHEMBL68818		0	324.45	0	1.74	14	CC(C)C[C@H](/N=C(\S)[C@H](O)[C@@H](N)Cc1ccccc1)C(=O)O	IC50	'>'	100000.0	nM				UO_0000065					False	CHEMBL706177	Inhibition of amidase activity of LTA4 hydrolase purified from human leukocytes	B	BAO_0000019	assay format	None	None	None	None	None	CHEMBL4618	Leukotriene A4 hydrolase	Homo sapiens	SINGLE PROTEIN	CHEMBL1126810	1	Scientific Literature	J. Med. Chem.	1993	None
CHEMBL117148		0	329.40	0	3.65	13d	CN(CCCOc1ccc(Oc2ccccc2)cc1)CCC(=O)O	IC50	'='	19.0	nM	7.72			UO_0000065	23.44	0.44	4.07	13.09	False	CHEMBL706180	Inhibition of human leukotriene A4 hydrolase (LTA-4).	B	BAO_0000357	single protein format	None	None	None	None	None	CHEMBL4618	Leukotriene A4 hydrolase	Homo sapiens	SINGLE PROTEIN	CHEMBL1135532	1	Scientific Literature	J. Med. Chem.	2002	None
CHEMBL163807		0	227.31	0	2.61	3a	NCCOc1ccc(Cc2ccccc2)cc1	IC50	'='	9.0	nM	8.05			UO_0000065	35.40	0.65	5.44	22.82	True	CHEMBL879999	Inhibitory activity was determined against Leukotriene A4 hydrolase	B	BAO_0000357	single protein format	None	None	None	None	None	CHEMBL4618	Leukotriene A4 hydrolase	Homo sapiens	SINGLE PROTEIN	CHEMBL1133096	1	Scientific Literature	J. Med. Chem.	2000	None
CHEMBL2165865		0	485.32	1	5.93	26, AK-968/12167906	C/C(NCc1ccc(Cl)c(Cl)c1)=C1\C(=O)N(c2nc3ccccc3s2)N=C1C(F)(F)F	Inhibition	'<'	50.0	%				UO_0000187					False	CHEMBL2167300	Inhibition of epoxide hydrolase activity of human recombinant leukotriene A4 hydrolase expressed in Escherichia coli assessed as LTB4 production at 100 uM by RP-HPLC	B	BAO_0000019	assay format	Homo sapiens	None	None	None	None	CHEMBL4618	Leukotriene A4 hydrolase	Homo sapiens	SINGLE PROTEIN	CHEMBL2163330	1	Scientific Literature	J. Med. Chem.	2012	None
CHEMBL1099181		0	283.37	0	4.00	16	c1ccc(Oc2ccc(OC[C@H]3CCCCN3)cc2)cc1	IC50	'='	48.0	nM	7.32			UO_0000065	25.83	0.48	3.32	24.00	False	CHEMBL1111924	Inhibition of human recombinant LTA4H hydrolysis assessed as inhibition of LTB4 formation by LC-MS/MS	B	BAO_0000357	single protein format	Homo sapiens	None	None	None	None	CHEMBL4618	Leukotriene A4 hydrolase	Homo sapiens	SINGLE PROTEIN	CHEMBL1157937	1	Scientific Literature	Bioorg. Med. Chem. Lett.	2010	None
CHEMBL1099218		0	351.37	1	5.02	20	FC(F)(F)c1ccc(Oc2ccc(OC[C@H]3CCCCN3)cc2)cc1	IC50	'='	93.0	nM	7.03			UO_0000065	20.01	0.38	2.01	23.06	False	CHEMBL1111924	Inhibition of human recombinant LTA4H hydrolysis assessed as inhibition of LTB4 formation by LC-MS/MS	B	BAO_0000357	single protein format	Homo sapiens	None	None	None	None	CHEMBL4618	Leukotriene A4 hydrolase	Homo sapiens	SINGLE PROTEIN	CHEMBL1157937	1	Scientific Literature	Bioorg. Med. Chem. Lett.	2010	None
CHEMBL1098504		0	403.91	1	5.23	28	O=C(O)CCCN1CCCC[C@@H]1COc1ccc(Oc2ccc(Cl)cc2)cc1	IC50	'='	53.0	nM	7.28			UO_0000065	18.01	0.35	2.05	12.33	False	CHEMBL1111924	Inhibition of human recombinant LTA4H hydrolysis assessed as inhibition of LTB4 formation by LC-MS/MS	B	BAO_0000357	single protein format	Homo sapiens	None	None	None	None	CHEMBL4618	Leukotriene A4 hydrolase	Homo sapiens	SINGLE PROTEIN	CHEMBL1157937	1	Scientific Literature	Bioorg. Med. Chem. Lett.	2010	None
CHEMBL1098169		0	315.84	0	4.45	23	Clc1ccc(Cc2ccc(OC[C@@H]3CCCCN3)cc2)cc1	IC50						Not Determined						False	CHEMBL1111925	Inhibition of human LTA4H hydrolysis assessed as inhibition of Ca2+ ionophore-stimulated LTB4 formation in human whole blood by ELISA	B	BAO_0000221	tissue-based format	Homo sapiens	CHEMBL3638178	Blood	None	None	CHEMBL4618	Leukotriene A4 hydrolase	Homo sapiens	SINGLE PROTEIN	CHEMBL1157937	1	Scientific Literature	Bioorg. Med. Chem. Lett.	2010	None
CHEMBL1099004		0	317.82	0	4.65	24	Clc1ccc(Oc2ccc(OC[C@@H]3CCCCN3)cc2)cc1	IC50	'='	40.0	nM	7.40			UO_0000065	23.28	0.46	2.75	24.26	False	CHEMBL1111925	Inhibition of human LTA4H hydrolysis assessed as inhibition of Ca2+ ionophore-stimulated LTB4 formation in human whole blood by ELISA	B	BAO_0000221	tissue-based format	Homo sapiens	CHEMBL3638178	Blood	None	None	CHEMBL4618	Leukotriene A4 hydrolase	Homo sapiens	SINGLE PROTEIN	CHEMBL1157937	1	Scientific Literature	Bioorg. Med. Chem. Lett.	2010	None
CHEMBL1098504		0	403.91	1	5.23	28	O=C(O)CCCN1CCCC[C@@H]1COc1ccc(Oc2ccc(Cl)cc2)cc1	IC50	'='	6.0	nM	8.22			UO_0000065	20.36	0.40	2.99	13.94	False	CHEMBL1111925	Inhibition of human LTA4H hydrolysis assessed as inhibition of Ca2+ ionophore-stimulated LTB4 formation in human whole blood by ELISA	B	BAO_0000221	tissue-based format	Homo sapiens	CHEMBL3638178	Blood	None	None	CHEMBL4618	Leukotriene A4 hydrolase	Homo sapiens	SINGLE PROTEIN	CHEMBL1157937	1	Scientific Literature	Bioorg. Med. Chem. Lett.	2010	None
CHEMBL431254		0	344.48	0	4.68	30	O=C(O)CCCC(=O)CCc1ccc(CCCc2ccccc2)s1	Inhibition	'='	82.0	%				UO_0000187					False	CHEMBL762568	Inhibition of LTA4 hydrolase mediated LTB4 biosynthesis by porcine leukocytes at 2*10e-5M	F	BAO_0000019	assay format	Sus scrofa	None	None	None	None	CHEMBL4618	Leukotriene A4 hydrolase	Homo sapiens	SINGLE PROTEIN	CHEMBL1125534	1	Scientific Literature	J. Med. Chem.	1992	None
CHEMBL481110		0	485.61	1	6.39	4k	O=C(O)c1ccc(CN2[C@H]3CC[C@@H]2C[C@H](Nc2ccc(Oc4nc5ccccc5s4)cc2)C3)cc1	IC50	'='	100.0	nM	7.00			UO_0000065	14.41	0.27	0.61	9.37	False	CHEMBL990998	Inhibition of LTA4 hydrolase in human whole blood	B	BAO_0000221	tissue-based format	Homo sapiens	CHEMBL3638178	Blood	None	None	CHEMBL4618	Leukotriene A4 hydrolase	Homo sapiens	SINGLE PROTEIN	CHEMBL1155116	1	Scientific Literature	Bioorg. Med. Chem. Lett.	2008	None
CHEMBL479360		0	457.53	1	5.77	3b	CN(CCCNc1ccc(Oc2ccc(-c3ncco3)cc2)cc1)Cc1ccc(C(=O)O)cc1	IC50	'='	3.0	nM	8.52			UO_0000065	18.63	0.34	2.75	9.70	False	CHEMBL990997	Inhibition of LTA4 hydrolase	B	BAO_0000357	single protein format	None	None	None	None	None	CHEMBL4618	Leukotriene A4 hydrolase	Homo sapiens	SINGLE PROTEIN	CHEMBL1155116	1	Scientific Literature	Bioorg. Med. Chem. Lett.	2008	None
CHEMBL115276		0	339.44	0	3.29	3	COC(=O)[C@@H]1CCCN1CCOc1ccc(Cc2ccccc2)cc1	IC50	'='	450.0	nM	6.35			UO_0000065	18.70	0.35	3.06	16.37	False	CHEMBL706183	Inhibition of leukotriene A4 hydrolase in human recombinant assay	B	BAO_0000357	single protein format	None	None	None	None	None	CHEMBL4618	Leukotriene A4 hydrolase	Homo sapiens	SINGLE PROTEIN	CHEMBL1134981	1	Scientific Literature	Bioorg. Med. Chem. Lett.	2002	None
CHEMBL119124		0	342.44	0	2.94	20c	COC(=O)CCN(C)CCCOc1ccc(Cc2cccnc2)cc1	IC50	'='	820.0	nM	6.09			UO_0000065	17.77	0.33	3.15	11.78	True	CHEMBL706180	Inhibition of human leukotriene A4 hydrolase (LTA-4).	B	BAO_0000357	single protein format	None	None	None	None	None	CHEMBL4618	Leukotriene A4 hydrolase	Homo sapiens	SINGLE PROTEIN	CHEMBL1135532	1	Scientific Literature	J. Med. Chem.	2002	None
CHEMBL152134		0	209.21	0	0.88	D-Ala-p-nitroanilide	C[C@@H](N)C(=O)Nc1ccc([N+](=O)[O-])cc1	Vmax	'='	0.0	nM min-1 mg-1									False	CHEMBL703856	Kinetic parameter Vmax against LTA4 hydrolase purified from human leukocytes was determined	B	BAO_0000019	assay format	None	None	None	None	None	CHEMBL4618	Leukotriene A4 hydrolase	Homo sapiens	SINGLE PROTEIN	CHEMBL1126810	1	Scientific Literature	J. Med. Chem.	1993	None
CHEMBL2165871		0	388.88	0	3.33	19, AP-906/42086948	Cc1cc(Cl)ccc1NC(=O)Cn1nnc2sc3c(c2c1=O)CCCC3	Inhibition	'<'	50.0	%				UO_0000187					False	CHEMBL2167300	Inhibition of epoxide hydrolase activity of human recombinant leukotriene A4 hydrolase expressed in Escherichia coli assessed as LTB4 production at 100 uM by RP-HPLC	B	BAO_0000019	assay format	Homo sapiens	None	None	None	None	CHEMBL4618	Leukotriene A4 hydrolase	Homo sapiens	SINGLE PROTEIN	CHEMBL2163330	1	Scientific Literature	J. Med. Chem.	2012	None
CHEMBL1555743		0	441.51	0	4.82	20, AK-968/41169732	COC(=O)c1ccc(NC(=S)NC(=O)c2cc(-c3ccccc3)nc3ccccc23)cc1	Inhibition	'<'	50.0	%				UO_0000187					False	CHEMBL2167300	Inhibition of epoxide hydrolase activity of human recombinant leukotriene A4 hydrolase expressed in Escherichia coli assessed as LTB4 production at 100 uM by RP-HPLC	B	BAO_0000019	assay format	Homo sapiens	None	None	None	None	CHEMBL4618	Leukotriene A4 hydrolase	Homo sapiens	SINGLE PROTEIN	CHEMBL2163330	1	Scientific Literature	J. Med. Chem.	2012	None
CHEMBL2165862		0	354.32	0	1.90	29, AO-365/43403215	O=C(NCCNC(=O)c1ccc([N+](=O)[O-])o1)c1ccc2ccccc2n1	Inhibition	'<'	50.0	%				UO_0000187					False	CHEMBL2167300	Inhibition of epoxide hydrolase activity of human recombinant leukotriene A4 hydrolase expressed in Escherichia coli assessed as LTB4 production at 100 uM by RP-HPLC	B	BAO_0000019	assay format	Homo sapiens	None	None	None	None	CHEMBL4618	Leukotriene A4 hydrolase	Homo sapiens	SINGLE PROTEIN	CHEMBL2163330	1	Scientific Literature	J. Med. Chem.	2012	None
CHEMBL2163386		0	394.14	0	3.46	1, AG-690/08564038	O=C(O/N=C/c1ccc(Br)cc1)c1cc([N+](=O)[O-])cc([N+](=O)[O-])c1	Inhibition	'<'	50.0	%				UO_0000187					False	CHEMBL2167300	Inhibition of epoxide hydrolase activity of human recombinant leukotriene A4 hydrolase expressed in Escherichia coli assessed as LTB4 production at 100 uM by RP-HPLC	B	BAO_0000019	assay format	Homo sapiens	None	None	None	None	CHEMBL4618	Leukotriene A4 hydrolase	Homo sapiens	SINGLE PROTEIN	CHEMBL2163330	1	Scientific Literature	J. Med. Chem.	2012	None
CHEMBL2163378		0	427.80	0	2.96	10, AK-968/40388353	Cn1ncc(Cl)c1C(=O)N/N=C/c1ccccc1OC(=O)c1ccc([N+](=O)[O-])cc1	Inhibition	'<'	50.0	%				UO_0000187					False	CHEMBL2167300	Inhibition of epoxide hydrolase activity of human recombinant leukotriene A4 hydrolase expressed in Escherichia coli assessed as LTB4 production at 100 uM by RP-HPLC	B	BAO_0000019	assay format	Homo sapiens	None	None	None	None	CHEMBL4618	Leukotriene A4 hydrolase	Homo sapiens	SINGLE PROTEIN	CHEMBL2163330	1	Scientific Literature	J. Med. Chem.	2012	None
CHEMBL2163375		0	407.81	0	2.88	13, AN-465/42154556	O=C(CSc1nnnn1-c1ccc(Cl)c(C(=O)O)c1)Nc1ccc(F)cc1	Inhibition	'<'	50.0	%				UO_0000187					False	CHEMBL2167300	Inhibition of epoxide hydrolase activity of human recombinant leukotriene A4 hydrolase expressed in Escherichia coli assessed as LTB4 production at 100 uM by RP-HPLC	B	BAO_0000019	assay format	Homo sapiens	None	None	None	None	CHEMBL4618	Leukotriene A4 hydrolase	Homo sapiens	SINGLE PROTEIN	CHEMBL2163330	1	Scientific Literature	J. Med. Chem.	2012	None
CHEMBL516896		0	346.43	0	3.77	3c	N[C@@H](Cc1ccccc1)C(=O)Nc1ccc(OCc2ccccc2)cc1	IC50	'>'	2000.0	nM				UO_0000065					False	CHEMBL980376	Inhibition of human recombinant LTA4-h by peptidase assay	B	BAO_0000357	single protein format	Homo sapiens	None	None	None	None	CHEMBL4618	Leukotriene A4 hydrolase	Homo sapiens	SINGLE PROTEIN	CHEMBL1157198	1	Scientific Literature	Bioorg. Med. Chem.	2008	None
CHEMBL478717		0	327.38	0	1.80	6c	NC(=O)[C@@H](N)CCC(=O)Nc1ccc(OCc2ccccc2)cc1	IC50	'='	23.0	nM	7.64			UO_0000065	23.33	0.43	5.84	7.11	False	CHEMBL980376	Inhibition of human recombinant LTA4-h by peptidase assay	B	BAO_0000357	single protein format	Homo sapiens	None	None	None	None	CHEMBL4618	Leukotriene A4 hydrolase	Homo sapiens	SINGLE PROTEIN	CHEMBL1157198	1	Scientific Literature	Bioorg. Med. Chem.	2008	None
CHEMBL478380		0	341.41	0	2.67	8h	COC(=O)[C@@H](N)CCC(=O)Nc1ccc(N(C)c2ccccc2)cc1	IC50	'='	8000.0	nM	5.10			UO_0000065	14.93	0.28	2.43	6.02	False	CHEMBL980376	Inhibition of human recombinant LTA4-h by peptidase assay	B	BAO_0000357	single protein format	Homo sapiens	None	None	None	None	CHEMBL4618	Leukotriene A4 hydrolase	Homo sapiens	SINGLE PROTEIN	CHEMBL1157198	1	Scientific Literature	Bioorg. Med. Chem.	2008	None
CHEMBL86211		0	308.33	0	0.67	7	C[C@@H](C(=O)O)N(C)C(=O)[C@@H](CC(=O)NO)Cc1ccccc1	IC50	'='	3.0	nM	8.52			UO_0000065	27.64	0.53	7.85	7.97	False	CHEMBL706181	Inhibitory activity against recombinant human Leukotriene A4 hydrolase	B	BAO_0000357	single protein format	None	None	None	None	None	CHEMBL4618	Leukotriene A4 hydrolase	Homo sapiens	SINGLE PROTEIN	CHEMBL1128059	1	Scientific Literature	Bioorg. Med. Chem. Lett.	1995	None
CHEMBL112522		0	295.43	0	4.14	12	c1ccc(Cc2ccc(OCCN3CCCCC3)cc2)cc1	IC50	'='	55.0	nM	7.26			UO_0000065	24.57	0.45	3.12	58.22	False	CHEMBL706183	Inhibition of leukotriene A4 hydrolase in human recombinant assay	B	BAO_0000357	single protein format	None	None	None	None	None	CHEMBL4618	Leukotriene A4 hydrolase	Homo sapiens	SINGLE PROTEIN	CHEMBL1134981	1	Scientific Literature	Bioorg. Med. Chem. Lett.	2002	None
CHEMBL164353		0	305.46	0	4.51	27	CCCCCCCOc1ccc(OCCN2CCCC2)cc1	IC50	'='	2200.0	nM	5.66			UO_0000065					False	CHEMBL841667	Inhibitory activity was determined for LTB4 production in human whole blood.	F	BAO_0000221	tissue-based format	None	CHEMBL3638178	Blood	None	None	CHEMBL4618	Leukotriene A4 hydrolase	Homo sapiens	SINGLE PROTEIN	CHEMBL1133096	1	Scientific Literature	J. Med. Chem.	2000	None
CHEMBL162624		0	299.39	0	3.89	2p	Fc1cc(Cc2ccccc2)ccc1OCCN1CCCC1	IC50	'='	60.0	nM	7.22			UO_0000065	24.12	0.45	3.33	57.91	False	CHEMBL879999	Inhibitory activity was determined against Leukotriene A4 hydrolase	B	BAO_0000357	single protein format	None	None	None	None	None	CHEMBL4618	Leukotriene A4 hydrolase	Homo sapiens	SINGLE PROTEIN	CHEMBL1133096	1	Scientific Literature	J. Med. Chem.	2000	None
CHEMBL116174		0	379.50	0	3.93	26	COC(=O)CC1CC2CC1CN2CCOc1ccc(Cc2ccccc2)cc1	IC50	'='	15.0	nM	7.82			UO_0000065	20.62	0.38	3.89	20.18	False	CHEMBL706183	Inhibition of leukotriene A4 hydrolase in human recombinant assay	B	BAO_0000357	single protein format	None	None	None	None	None	CHEMBL4618	Leukotriene A4 hydrolase	Homo sapiens	SINGLE PROTEIN	CHEMBL1134981	1	Scientific Literature	Bioorg. Med. Chem. Lett.	2002	None
CHEMBL162900		0	329.47	0	3.47	11	[O-][S+](Cc1ccccc1)c1ccc(OCCN2CCCC2)cc1	IC50	'='	7500.0	nM	5.12			UO_0000065	15.56	0.30	1.65	17.35	False	CHEMBL879999	Inhibitory activity was determined against Leukotriene A4 hydrolase	B	BAO_0000357	single protein format	None	None	None	None	None	CHEMBL4618	Leukotriene A4 hydrolase	Homo sapiens	SINGLE PROTEIN	CHEMBL1133096	1	Scientific Literature	J. Med. Chem.	2000	None
CHEMBL351648		0	315.84	0	4.41	2e	Clc1ccc(Cc2ccc(OCCN3CCCC3)cc2)cc1	IC50	'='	1000.0	nM	6.00			UO_0000065					False	CHEMBL841667	Inhibitory activity was determined for LTB4 production in human whole blood.	F	BAO_0000221	tissue-based format	None	CHEMBL3638178	Blood	None	None	CHEMBL4618	Leukotriene A4 hydrolase	Homo sapiens	SINGLE PROTEIN	CHEMBL1133096	1	Scientific Literature	J. Med. Chem.	2000	None
CHEMBL162624		0	299.39	0	3.89	2p	Fc1cc(Cc2ccccc2)ccc1OCCN1CCCC1	IC50	'='	190.0	nM	6.72			UO_0000065					False	CHEMBL841667	Inhibitory activity was determined for LTB4 production in human whole blood.	F	BAO_0000221	tissue-based format	None	CHEMBL3638178	Blood	None	None	CHEMBL4618	Leukotriene A4 hydrolase	Homo sapiens	SINGLE PROTEIN	CHEMBL1133096	1	Scientific Literature	J. Med. Chem.	2000	None
CHEMBL162347		0	297.40	0	3.74	9	c1ccc(COc2ccc(OCCN3CCCC3)cc2)cc1	IC50	'='	30.0	nM	7.52			UO_0000065	25.30	0.47	3.78	34.67	False	CHEMBL879999	Inhibitory activity was determined against Leukotriene A4 hydrolase	B	BAO_0000357	single protein format	None	None	None	None	None	CHEMBL4618	Leukotriene A4 hydrolase	Homo sapiens	SINGLE PROTEIN	CHEMBL1133096	1	Scientific Literature	J. Med. Chem.	2000	None
CHEMBL477308		0	336.40	0	2.50	3f	N[C@@H](Cc1cnc[nH]1)C(=O)Nc1ccc(OCc2ccccc2)cc1	IC50	'='	10000.0	nM	5.00			UO_0000065	14.86	0.27	2.50	5.37	False	CHEMBL980376	Inhibition of human recombinant LTA4-h by peptidase assay	B	BAO_0000357	single protein format	Homo sapiens	None	None	None	None	CHEMBL4618	Leukotriene A4 hydrolase	Homo sapiens	SINGLE PROTEIN	CHEMBL1157198	1	Scientific Literature	Bioorg. Med. Chem.	2008	None
CHEMBL478342		0	296.37	0	2.96	3d	O=C(Nc1ccc(OCc2ccccc2)cc1)[C@@H]1CCCN1	IC50	'>'	2000.0	nM				UO_0000065					False	CHEMBL980376	Inhibition of human recombinant LTA4-h by peptidase assay	B	BAO_0000357	single protein format	Homo sapiens	None	None	None	None	CHEMBL4618	Leukotriene A4 hydrolase	Homo sapiens	SINGLE PROTEIN	CHEMBL1157198	1	Scientific Literature	Bioorg. Med. Chem.	2008	None
CHEMBL476901		0	342.40	0	2.48	8c	COC(=O)[C@@H](N)CCC(=O)Nc1cccc(OCc2ccccc2)c1	IC50	'='	730.0	nM	6.14			UO_0000065	17.92	0.34	3.66	6.77	False	CHEMBL980376	Inhibition of human recombinant LTA4-h by peptidase assay	B	BAO_0000357	single protein format	Homo sapiens	None	None	None	None	CHEMBL4618	Leukotriene A4 hydrolase	Homo sapiens	SINGLE PROTEIN	CHEMBL1157198	1	Scientific Literature	Bioorg. Med. Chem.	2008	None
CHEMBL264669		0	184.24	0	2.69	4, PDB ID:3FTV	c1ccc(NCc2cccnc2)cc1	IC50	'='	1667000.0	nM	2.78			UO_0000065	15.08	0.27	0.09	11.15	False	CHEMBL1032964	Inhibition of hydrolase activity of human recombinant LTA4H expressed in Escherichia coli BL21-AI/pRARE assessed as LTB4 formation by tandem quadrupole mass spectrometry	B	BAO_0000019	assay format	Homo sapiens	None	None	None	None	CHEMBL4618	Leukotriene A4 hydrolase	Homo sapiens	SINGLE PROTEIN	CHEMBL1158490	1	Scientific Literature	J. Med. Chem.	2009	None
CHEMBL2313571		0	448.55	0	4.82	28	O=C1CCCN1C1CCN(Cc2coc3cc(Oc4nc5ncccc5s4)ccc23)CC1	IC50	'='	61.0	nM	7.21			UO_0000065	16.08	0.31	2.39	10.06	False	CHEMBL2320733	Inhibition of LTA4H in human whole blood assessed as decrease in LTB4 production	B	BAO_0000357	single protein format	Homo sapiens	CHEMBL3638178	Blood	None	None	CHEMBL4618	Leukotriene A4 hydrolase	Homo sapiens	SINGLE PROTEIN	CHEMBL2311532	1	Scientific Literature	Bioorg. Med. Chem. Lett.	2013	None
CHEMBL2313557		0	420.49	0	4.03	41	CC(=O)N1CC2CC1CN2Cc1coc2cc(Oc3nc4cccnc4s3)ccc12	IC50	'='	300.0	nM	6.52			UO_0000065	15.51	0.30	2.49	9.10	False	CHEMBL2320478	Inhibition of recombinant human LTA4H expressed in Sf9 cells using LTA4 as substrate incubated for 10 mins prior to substrate addition measured after 10 to 30 mins by enzyme immunoassay	B	BAO_0000219	cell-based format	Homo sapiens	None	None	Sf9	None	CHEMBL4618	Leukotriene A4 hydrolase	Homo sapiens	SINGLE PROTEIN	CHEMBL2311532	1	Scientific Literature	Bioorg. Med. Chem. Lett.	2013	CHEMBL3308860
CHEMBL2313273		0	420.49	0	4.03	40	CC(=O)N1CC2CC1CN2Cc1coc2cc(Oc3nc4cnccc4s3)ccc12	IC50	'='	340.0	nM	6.47			UO_0000065	15.38	0.29	2.44	9.02	False	CHEMBL2320478	Inhibition of recombinant human LTA4H expressed in Sf9 cells using LTA4 as substrate incubated for 10 mins prior to substrate addition measured after 10 to 30 mins by enzyme immunoassay	B	BAO_0000219	cell-based format	Homo sapiens	None	None	Sf9	None	CHEMBL4618	Leukotriene A4 hydrolase	Homo sapiens	SINGLE PROTEIN	CHEMBL2311532	1	Scientific Literature	Bioorg. Med. Chem. Lett.	2013	CHEMBL3308860
CHEMBL2313561		0	365.46	1	5.22	18	c1cnc2nc(Oc3ccc4oc(CN5CCCCC5)cc4c3)sc2c1	IC50	'='	66.0	nM	7.18			UO_0000065	19.65	0.38	1.96	13.97	False	CHEMBL2320478	Inhibition of recombinant human LTA4H expressed in Sf9 cells using LTA4 as substrate incubated for 10 mins prior to substrate addition measured after 10 to 30 mins by enzyme immunoassay	B	BAO_0000219	cell-based format	Homo sapiens	None	None	Sf9	None	CHEMBL4618	Leukotriene A4 hydrolase	Homo sapiens	SINGLE PROTEIN	CHEMBL2311532	1	Scientific Literature	Bioorg. Med. Chem. Lett.	2013	CHEMBL3308860
CHEMBL2313564		0	366.44	0	4.67	21	c1ccc2sc(Oc3ccc4c(CN5CCOCC5)coc4c3)nc2c1	IC50	'='	140.0	nM	6.85			UO_0000065	18.70	0.36	2.18	14.36	False	CHEMBL2320478	Inhibition of recombinant human LTA4H expressed in Sf9 cells using LTA4 as substrate incubated for 10 mins prior to substrate addition measured after 10 to 30 mins by enzyme immunoassay	B	BAO_0000219	cell-based format	Homo sapiens	None	None	Sf9	None	CHEMBL4618	Leukotriene A4 hydrolase	Homo sapiens	SINGLE PROTEIN	CHEMBL2311532	1	Scientific Literature	Bioorg. Med. Chem. Lett.	2013	CHEMBL3308860
CHEMBL2313560		0	364.47	1	5.82	17	c1ccc2sc(Oc3ccc4c(CN5CCCCC5)coc4c3)nc2c1	IC50	'='	67.0	nM	7.17			UO_0000065	19.68	0.38	1.35	18.63	False	CHEMBL2320478	Inhibition of recombinant human LTA4H expressed in Sf9 cells using LTA4 as substrate incubated for 10 mins prior to substrate addition measured after 10 to 30 mins by enzyme immunoassay	B	BAO_0000219	cell-based format	Homo sapiens	None	None	Sf9	None	CHEMBL4618	Leukotriene A4 hydrolase	Homo sapiens	SINGLE PROTEIN	CHEMBL2311532	1	Scientific Literature	Bioorg. Med. Chem. Lett.	2013	CHEMBL3308860
CHEMBL354233		0	287.43	0	3.81	2n	c1cc(Cc2ccc(OCCN3CCCC3)cc2)cs1	IC50	'='	100.0	nM	7.00			UO_0000065					False	CHEMBL841667	Inhibitory activity was determined for LTB4 production in human whole blood.	F	BAO_0000221	tissue-based format	None	CHEMBL3638178	Blood	None	None	CHEMBL4618	Leukotriene A4 hydrolase	Homo sapiens	SINGLE PROTEIN	CHEMBL1133096	1	Scientific Literature	J. Med. Chem.	2000	None
CHEMBL2163374		0	364.43	0	4.04	14, AO-365/43301118	COc1ccc(-c2nnc3sc(/C=C/c4ccccc4OC)nn23)cc1	Inhibition	'<'	50.0	%				UO_0000187					False	CHEMBL2167300	Inhibition of epoxide hydrolase activity of human recombinant leukotriene A4 hydrolase expressed in Escherichia coli assessed as LTB4 production at 100 uM by RP-HPLC	B	BAO_0000019	assay format	Homo sapiens	None	None	None	None	CHEMBL4618	Leukotriene A4 hydrolase	Homo sapiens	SINGLE PROTEIN	CHEMBL2163330	1	Scientific Literature	J. Med. Chem.	2012	None
CHEMBL2165867		0	382.47	0	3.92	25, AO-365/43368620	c1ccc(SCc2nnc3sc(-c4ccc5c(c4)OCCO5)nn23)cc1	Inhibition	'<'	50.0	%				UO_0000187					False	CHEMBL2167300	Inhibition of epoxide hydrolase activity of human recombinant leukotriene A4 hydrolase expressed in Escherichia coli assessed as LTB4 production at 100 uM by RP-HPLC	B	BAO_0000019	assay format	Homo sapiens	None	None	None	None	CHEMBL4618	Leukotriene A4 hydrolase	Homo sapiens	SINGLE PROTEIN	CHEMBL2163330	1	Scientific Literature	J. Med. Chem.	2012	None
CHEMBL2163373		0	418.79	0	3.62	15, AK-968/11573163	COc1ccc(/C=C2\N=C(c3ccc(Cl)c([N+](=O)[O-])c3)OC2=O)c(OC)c1OC	Inhibition	'<'	50.0	%				UO_0000187					False	CHEMBL2167300	Inhibition of epoxide hydrolase activity of human recombinant leukotriene A4 hydrolase expressed in Escherichia coli assessed as LTB4 production at 100 uM by RP-HPLC	B	BAO_0000019	assay format	Homo sapiens	None	None	None	None	CHEMBL4618	Leukotriene A4 hydrolase	Homo sapiens	SINGLE PROTEIN	CHEMBL2163330	1	Scientific Literature	J. Med. Chem.	2012	None
CHEMBL472386		0	229.28	0	2.82	11	NCCOc1ccc(Oc2ccccc2)cc1	IC50	'='	35.0	nM	7.46			UO_0000065	32.52	0.60	4.64	16.76	True	CHEMBL954999	Inhibition of epoxide hydrolase activity of human leukotriene A4 hydrolase assessed as LTB4 level by ELISA	B	BAO_0000357	single protein format	Homo sapiens	None	None	None	None	CHEMBL4618	Leukotriene A4 hydrolase	Homo sapiens	SINGLE PROTEIN	CHEMBL1151772	1	Scientific Literature	J. Med. Chem.	2008	None
CHEMBL479378		0	483.57	1	5.95	3d	O=C(O)c1ccc(CCN2CCC(Nc3ccc(Oc4ccc(-c5ncco5)cc4)cc3)CC2)cc1	IC50	'='	3.0	nM	8.52			UO_0000065	17.62	0.32	2.57	9.70	False	CHEMBL990997	Inhibition of LTA4 hydrolase	B	BAO_0000357	single protein format	None	None	None	None	None	CHEMBL4618	Leukotriene A4 hydrolase	Homo sapiens	SINGLE PROTEIN	CHEMBL1155116	1	Scientific Literature	Bioorg. Med. Chem. Lett.	2008	None
CHEMBL520596		0	428.53	1	5.78	4a	O=C(O)c1ccc(CN2[C@H]3CC[C@@H]2C[C@H](Nc2ccc(Oc4ccccc4)cc2)C3)cc1	IC50	'='	20.0	nM	7.70			UO_0000065	17.97	0.33	1.92	12.46	False	CHEMBL990998	Inhibition of LTA4 hydrolase in human whole blood	B	BAO_0000221	tissue-based format	Homo sapiens	CHEMBL3638178	Blood	None	None	CHEMBL4618	Leukotriene A4 hydrolase	Homo sapiens	SINGLE PROTEIN	CHEMBL1155116	1	Scientific Literature	Bioorg. Med. Chem. Lett.	2008	None
CHEMBL14608		0	281.40	0	3.75	1b	c1ccc(Cc2ccc(OCCN3CCCC3)cc2)cc1	IC50	'='	26.0	nM	7.58			UO_0000065	26.95	0.49	3.84	60.83	False	CHEMBL706182	In vitro inhibition of recombinant human leukotriene A4 hydrolase.	B	BAO_0000357	single protein format	None	None	None	None	None	CHEMBL4618	Leukotriene A4 hydrolase	Homo sapiens	SINGLE PROTEIN	CHEMBL1136655	1	Scientific Literature	Bioorg. Med. Chem. Lett.	2003	None
CHEMBL480336		0	437.57	0	4.55	11j	O=C1CCCN1C1CCN(CCOc2ccc(Oc3nc4ccccc4s3)cc2)CC1	IC50	'='	16.0	nM	7.80			UO_0000065	17.82	0.34	3.25	14.20	False	CHEMBL990976	Inhibition of human recombinant leukotriene A4 hydrolase by enzyme immunoassay	B	BAO_0000357	single protein format	Homo sapiens	None	None	None	None	CHEMBL4618	Leukotriene A4 hydrolase	Homo sapiens	SINGLE PROTEIN	CHEMBL1155111	1	Scientific Literature	J. Med. Chem.	2008	None
CHEMBL1097151		0	283.37	0	4.00	14	c1ccc(Oc2ccc(OCC3CCCCN3)cc2)cc1	IC50	'='	70.0	nM	7.16			UO_0000065	25.25	0.47	3.15	23.47	False	CHEMBL1111924	Inhibition of human recombinant LTA4H hydrolysis assessed as inhibition of LTB4 formation by LC-MS/MS	B	BAO_0000357	single protein format	Homo sapiens	None	None	None	None	CHEMBL4618	Leukotriene A4 hydrolase	Homo sapiens	SINGLE PROTEIN	CHEMBL1157937	1	Scientific Literature	Bioorg. Med. Chem. Lett.	2010	None
CHEMBL162322		0	352.43	0	3.73	4c	c1cc(Oc2ccc(C3=NCCO3)cc2)ccc1OCCN1CCCC1	IC50	'='	550.0	nM	6.26			UO_0000065					False	CHEMBL841667	Inhibitory activity was determined for LTB4 production in human whole blood.	F	BAO_0000221	tissue-based format	None	CHEMBL3638178	Blood	None	None	CHEMBL4618	Leukotriene A4 hydrolase	Homo sapiens	SINGLE PROTEIN	CHEMBL1133096	1	Scientific Literature	J. Med. Chem.	2000	None
CHEMBL354015		0	313.47	0	3.48	22	[O-][S+](CCN1CCCC1)c1ccc(Cc2ccccc2)cc1	IC50	'='	14000.0	nM	4.85			UO_0000065					False	CHEMBL841667	Inhibitory activity was determined for LTB4 production in human whole blood.	F	BAO_0000221	tissue-based format	None	CHEMBL3638178	Blood	None	None	CHEMBL4618	Leukotriene A4 hydrolase	Homo sapiens	SINGLE PROTEIN	CHEMBL1133096	1	Scientific Literature	J. Med. Chem.	2000	None
CHEMBL163266		0	296.41	0	2.56	3h	c1ccc(Cc2ccc(OCCN3CCNCC3)cc2)cc1	IC50	'='	620.0	nM	6.21			UO_0000065					False	CHEMBL841667	Inhibitory activity was determined for LTB4 production in human whole blood.	F	BAO_0000221	tissue-based format	None	CHEMBL3638178	Blood	None	None	CHEMBL4618	Leukotriene A4 hydrolase	Homo sapiens	SINGLE PROTEIN	CHEMBL1133096	1	Scientific Literature	J. Med. Chem.	2000	None
CHEMBL571091		0	267.37	0	3.41	14	c1ccc(Cc2ccc(OC[C@H]3CCCN3)cc2)cc1	IC50	'='	87.0	nM	7.06			UO_0000065	26.41	0.48	3.65	33.21	False	CHEMBL1046154	Inhibition of human recombinant LTA4H hydrolysis assessed as inhibition of LTB4 formation by LC-MS/MS	B	BAO_0000357	single protein format	Homo sapiens	None	None	None	None	CHEMBL4618	Leukotriene A4 hydrolase	Homo sapiens	SINGLE PROTEIN	CHEMBL1156785	1	Scientific Literature	J. Med. Chem.	2010	None
CHEMBL565789		0	389.88	0	4.84	20	O=C(O)CCCN1CCC[C@H]1COc1ccc(Oc2ccc(Cl)cc2)cc1	Kd	'='	25.0	nM	7.60			UO_0000065	19.50	0.38	2.76	12.88	False	CHEMBL1046157	Binding affinity to human recombinant LTA4H by isothermal calorimetry	B	BAO_0000357	single protein format	Homo sapiens	None	None	None	None	CHEMBL4618	Leukotriene A4 hydrolase	Homo sapiens	SINGLE PROTEIN	CHEMBL1156785	1	Scientific Literature	J. Med. Chem.	2010	None
CHEMBL517998		0	352.43	0	4.87	3	c1ccc2oc(Oc3ccc(OCCCN4CCCCC4)cc3)nc2c1	IC50	'='	27.0	nM	7.57			UO_0000065	21.48	0.40	2.70	15.86	False	CHEMBL990976	Inhibition of human recombinant leukotriene A4 hydrolase by enzyme immunoassay	B	BAO_0000357	single protein format	Homo sapiens	None	None	None	None	CHEMBL4618	Leukotriene A4 hydrolase	Homo sapiens	SINGLE PROTEIN	CHEMBL1155111	1	Scientific Literature	J. Med. Chem.	2008	None
CHEMBL460497		0	413.27	0	3.36	6	O=C(C[n+]1ccc(Cc2ccc([N+](=O)[O-])cc2)cc1)c1ccccc1.[Br-]	IC50	'='	23400.0	nM	4.63			UO_0000065	13.89	0.25	1.27	7.23	False	CHEMBL955000	Inhibition of aminopeptidase activity of human leukotriene A4 hydrolase assessed as para-nitroanilide release by spectrophotometry	B	BAO_0000357	single protein format	Homo sapiens	None	None	None	None	CHEMBL4618	Leukotriene A4 hydrolase	Homo sapiens	SINGLE PROTEIN	CHEMBL1151772	1	Scientific Literature	J. Med. Chem.	2008	None
CHEMBL460302		0	266.34	0	3.25	7	NCCc1c[nH]c2c(OCc3ccccc3)cccc12	IC50	'='	217000.0	nM		Outside typical range		UO_0000065					False	CHEMBL954999	Inhibition of epoxide hydrolase activity of human leukotriene A4 hydrolase assessed as LTB4 level by ELISA	B	BAO_0000357	single protein format	Homo sapiens	None	None	None	None	CHEMBL4618	Leukotriene A4 hydrolase	Homo sapiens	SINGLE PROTEIN	CHEMBL1151772	1	Scientific Literature	J. Med. Chem.	2008	None
CHEMBL480949		0	504.63	2	7.45	4j	O=C(O)c1ccc(CN2[C@H]3CC[C@@H]2C[C@H](Nc2ccc(Oc4ccc(-c5ccccc5)cc4)cc2)C3)cc1	IC50	'='	5.0	nM	8.30			UO_0000065	16.45	0.30	0.85	13.43	False	CHEMBL990997	Inhibition of LTA4 hydrolase	B	BAO_0000357	single protein format	None	None	None	None	None	CHEMBL4618	Leukotriene A4 hydrolase	Homo sapiens	SINGLE PROTEIN	CHEMBL1155116	1	Scientific Literature	Bioorg. Med. Chem. Lett.	2008	None
CHEMBL264669		0	184.24	0	2.69	4, PDB ID:3FTV	c1ccc(NCc2cccnc2)cc1	IC50	'='	1321000.0	nM	2.88			UO_0000065	15.63	0.28	0.19	11.55	False	CHEMBL1032963	Inhibition of peptidase activity of human recombinant LTA4H expressed in Escherichia coli BL21-AI/pRARE	B	BAO_0000019	assay format	Homo sapiens	None	None	None	None	CHEMBL4618	Leukotriene A4 hydrolase	Homo sapiens	SINGLE PROTEIN	CHEMBL1158490	1	Scientific Literature	J. Med. Chem.	2009	None
CHEMBL106054		0	330.49	1	5.50	2a	O=C(O)CCCCCCc1csc(CCCc2ccccc2)c1	Inhibition	'='	100.0	%				UO_0000187					False	CHEMBL706660	Tested for 50% inhibition of LTA4 hydrolase at 2*10e-5M concentration in porcine leukocyte homogenates	B	BAO_0000019	assay format	None	None	None	None	None	CHEMBL4618	Leukotriene A4 hydrolase	Homo sapiens	SINGLE PROTEIN	CHEMBL1126193	1	Scientific Literature	J. Med. Chem.	1992	None
CHEMBL2313270		0	420.49	0	4.03	37	CC(=O)N1CC2CC1CN2Cc1cc2ccc(Oc3nc4cnccc4s3)cc2o1	IC50	'='	2370.0	nM	5.62			UO_0000065	13.38	0.26	1.60	7.85	False	CHEMBL2320478	Inhibition of recombinant human LTA4H expressed in Sf9 cells using LTA4 as substrate incubated for 10 mins prior to substrate addition measured after 10 to 30 mins by enzyme immunoassay	B	BAO_0000219	cell-based format	Homo sapiens	None	None	Sf9	None	CHEMBL4618	Leukotriene A4 hydrolase	Homo sapiens	SINGLE PROTEIN	CHEMBL2311532	1	Scientific Literature	Bioorg. Med. Chem. Lett.	2013	CHEMBL3308860
CHEMBL2313570		0	447.56	1	5.42	27	O=C1CCCN1C1CCN(Cc2coc3cc(Oc4nc5ccccc5s4)ccc23)CC1	IC50	'='	58.0	nM	7.24			UO_0000065	16.17	0.31	1.82	12.31	False	CHEMBL2320478	Inhibition of recombinant human LTA4H expressed in Sf9 cells using LTA4 as substrate incubated for 10 mins prior to substrate addition measured after 10 to 30 mins by enzyme immunoassay	B	BAO_0000219	cell-based format	Homo sapiens	None	None	Sf9	None	CHEMBL4618	Leukotriene A4 hydrolase	Homo sapiens	SINGLE PROTEIN	CHEMBL2311532	1	Scientific Literature	Bioorg. Med. Chem. Lett.	2013	CHEMBL3308860
CHEMBL14549		0	330.39	0	3.45	8d	c1ccc(Cc2ccc(OCCn3cnc4ncnc-4c3)cc2)cc1	IC50	'='	180.0	nM	6.75			UO_0000065	20.41	0.37	3.29	12.77	False	CHEMBL706182	In vitro inhibition of recombinant human leukotriene A4 hydrolase.	B	BAO_0000357	single protein format	None	None	None	None	None	CHEMBL4618	Leukotriene A4 hydrolase	Homo sapiens	SINGLE PROTEIN	CHEMBL1136655	1	Scientific Literature	Bioorg. Med. Chem. Lett.	2003	None
CHEMBL85512		0	320.35	0	0.82	3	O=C(C[C@@H](Cc1ccccc1)C(=O)N1CCC[C@H]1C(=O)O)NO	IC50	'='	30.0	nM	7.52			UO_0000065	23.48	0.45	6.70	7.03	False	CHEMBL706181	Inhibitory activity against recombinant human Leukotriene A4 hydrolase	B	BAO_0000357	single protein format	None	None	None	None	None	CHEMBL4618	Leukotriene A4 hydrolase	Homo sapiens	SINGLE PROTEIN	CHEMBL1128059	1	Scientific Literature	Bioorg. Med. Chem. Lett.	1995	None
CHEMBL481691		0	458.56	1	5.79	4f	COc1ccc(Oc2ccc(N[C@@H]3C[C@@H]4CC[C@H](C3)N4Cc3ccc(C(=O)O)cc3)cc2)cc1	IC50	'='	170.0	nM	6.77			UO_0000065	14.76	0.27	0.98	9.53	False	CHEMBL990998	Inhibition of LTA4 hydrolase in human whole blood	B	BAO_0000221	tissue-based format	Homo sapiens	CHEMBL3638178	Blood	None	None	CHEMBL4618	Leukotriene A4 hydrolase	Homo sapiens	SINGLE PROTEIN	CHEMBL1155116	1	Scientific Literature	Bioorg. Med. Chem. Lett.	2008	None
CHEMBL481863		0	338.41	0	4.48	10b, JNJ-10392980	c1ccc2oc(Oc3ccc(OCCN4CCCCC4)cc3)nc2c1	IC50	'='	11.0	nM	7.96			UO_0000065	23.52	0.43	3.48	16.67	False	CHEMBL990976	Inhibition of human recombinant leukotriene A4 hydrolase by enzyme immunoassay	B	BAO_0000357	single protein format	Homo sapiens	None	None	None	None	CHEMBL4618	Leukotriene A4 hydrolase	Homo sapiens	SINGLE PROTEIN	CHEMBL1155111	1	Scientific Literature	J. Med. Chem.	2008	None
CHEMBL1775090		0	373.37	0	3.77	5d	O=[N+]([O-])c1ccc(Oc2ccc(OCCN3CCCC3)cc2)c([N+](=O)[O-])c1	IC50	'>'	100000.0	nM				UO_0000065					False	CHEMBL1777073	Inhibition of LTA4 hydrolase in human whole blood assessed as inhibition of calcium ionophore A23187-induced LTB4 production after 0.5 hrs by ELISA	B	BAO_0000357	single protein format	Homo sapiens	CHEMBL3638178	Blood	None	None	CHEMBL4618	Leukotriene A4 hydrolase	Homo sapiens	SINGLE PROTEIN	CHEMBL1772961	1	Scientific Literature	J. Med. Chem.	2011	None
CHEMBL482255		0	351.45	0	4.61	13c	c1ccc2[nH]c(Oc3ccc(OCCN4CCCCCC4)cc3)nc2c1	IC50	'='	140.0	nM	6.85			UO_0000065	19.50	0.36	2.24	13.60	False	CHEMBL990976	Inhibition of human recombinant leukotriene A4 hydrolase by enzyme immunoassay	B	BAO_0000357	single protein format	Homo sapiens	None	None	None	None	CHEMBL4618	Leukotriene A4 hydrolase	Homo sapiens	SINGLE PROTEIN	CHEMBL1155111	1	Scientific Literature	J. Med. Chem.	2008	None
CHEMBL306868		0	252.27	0	-0.88	8	N[C@@H](Cc1ccccc1)[C@H](O)C(=O)NCC(=O)O	Ki	'='	15000.0	nM	4.82			UO_0000065	19.12	0.37	5.70	4.28	False	CHEMBL706184	Ability to inhibit amidase activity of LTA4 hydrolase (1.4 ug) purified from human leukocytes	B	BAO_0000019	assay format	None	None	None	None	None	CHEMBL4618	Leukotriene A4 hydrolase	Homo sapiens	SINGLE PROTEIN	CHEMBL1126810	1	Scientific Literature	J. Med. Chem.	1993	None
CHEMBL115215		0	424.54	0	3.05	18	CCOC(=O)CNC(=O)C1CCN(CCOc2ccc(Cc3ccccc3)cc2)CC1	IC50	'='	110.0	nM	6.96			UO_0000065	16.39	0.31	3.91	10.25	False	CHEMBL706183	Inhibition of leukotriene A4 hydrolase in human recombinant assay	B	BAO_0000357	single protein format	None	None	None	None	None	CHEMBL4618	Leukotriene A4 hydrolase	Homo sapiens	SINGLE PROTEIN	CHEMBL1134981	1	Scientific Literature	Bioorg. Med. Chem. Lett.	2002	None
CHEMBL446514		0	354.48	0	4.09	27e	OC1CCN(CCc2ccc(Oc3nc4ccccc4s3)cc2)CC1	IC50	'='	8.0	nM	8.10			UO_0000065	22.84	0.44	4.01	17.76	False	CHEMBL990976	Inhibition of human recombinant leukotriene A4 hydrolase by enzyme immunoassay	B	BAO_0000357	single protein format	Homo sapiens	None	None	None	None	CHEMBL4618	Leukotriene A4 hydrolase	Homo sapiens	SINGLE PROTEIN	CHEMBL1155111	1	Scientific Literature	J. Med. Chem.	2008	None
CHEMBL481351		0	368.43	0	3.70	10f	OCC1CCN(CCOc2ccc(Oc3nc4ccccc4o3)cc2)CC1	IC50	'='	14.0	nM	7.85			UO_0000065	21.32	0.40	4.15	11.56	False	CHEMBL990976	Inhibition of human recombinant leukotriene A4 hydrolase by enzyme immunoassay	B	BAO_0000357	single protein format	Homo sapiens	None	None	None	None	CHEMBL4618	Leukotriene A4 hydrolase	Homo sapiens	SINGLE PROTEIN	CHEMBL1155111	1	Scientific Literature	J. Med. Chem.	2008	None
CHEMBL479958		0	324.38	0	4.09	10a	c1ccc2oc(Oc3ccc(OCCN4CCCC4)cc3)nc2c1	IC50	'='	7.0	nM	8.15			UO_0000065	25.14	0.46	4.06	17.09	False	CHEMBL990976	Inhibition of human recombinant leukotriene A4 hydrolase by enzyme immunoassay	B	BAO_0000357	single protein format	Homo sapiens	None	None	None	None	CHEMBL4618	Leukotriene A4 hydrolase	Homo sapiens	SINGLE PROTEIN	CHEMBL1155111	1	Scientific Literature	J. Med. Chem.	2008	None
CHEMBL479382		0	439.54	0	3.73	33o	CC(=O)OCC(=O)NC1CCN(Cc2ccc(Oc3nc4ccccc4s3)cc2)CC1	IC50	'='	21.0	nM	7.68			UO_0000065	17.47	0.34	3.95	9.51	False	CHEMBL990976	Inhibition of human recombinant leukotriene A4 hydrolase by enzyme immunoassay	B	BAO_0000357	single protein format	Homo sapiens	None	None	None	None	CHEMBL4618	Leukotriene A4 hydrolase	Homo sapiens	SINGLE PROTEIN	CHEMBL1155111	1	Scientific Literature	J. Med. Chem.	2008	None
CHEMBL482256		0	340.38	0	3.33	10d	c1ccc2oc(Oc3ccc(OCCN4CCOCC4)cc3)nc2c1	IC50	'='	58.0	nM	7.24			UO_0000065	21.26	0.40	3.91	12.70	False	CHEMBL990976	Inhibition of human recombinant leukotriene A4 hydrolase by enzyme immunoassay	B	BAO_0000357	single protein format	Homo sapiens	None	None	None	None	CHEMBL4618	Leukotriene A4 hydrolase	Homo sapiens	SINGLE PROTEIN	CHEMBL1155111	1	Scientific Literature	J. Med. Chem.	2008	None
CHEMBL69439	LEUKOTRIENE A4	0	318.46	1	5.20	LTA4	CCCCC/C=C\C/C=C\C=C\C=C\[C@@H]1O[C@H]1CCCC(=O)O	k cat	'='	6.8	s-1									False	CHEMBL703860	Kinetic parameter kcat against LTA4 hydrolase purified from human leukocytes	B	BAO_0000019	assay format	None	None	None	None	None	CHEMBL4618	Leukotriene A4 hydrolase	Homo sapiens	SINGLE PROTEIN	CHEMBL1126810	1	Scientific Literature	J. Med. Chem.	1993	None
CHEMBL86201		0	267.35	0	1.36	23	C[C@H](NC(=O)C(CS)Cc1ccccc1)C(=O)O	IC50	'>'	3000.0	nM				UO_0000065					False	CHEMBL706181	Inhibitory activity against recombinant human Leukotriene A4 hydrolase	B	BAO_0000357	single protein format	None	None	None	None	None	CHEMBL4618	Leukotriene A4 hydrolase	Homo sapiens	SINGLE PROTEIN	CHEMBL1128059	1	Scientific Literature	Bioorg. Med. Chem. Lett.	1995	None
CHEMBL480909		0	473.57	0	4.71	4r	CN(Cc1ccc(C(=O)O)cc1)CC1CCCN1CC(=O)Nc1ccc(Oc2ccccc2)cc1	IC50	'='	26.0	nM	7.58			UO_0000065	16.02	0.30	2.88	9.24	False	CHEMBL987428	Inhibition of LTA4 hydrolase by hydrolase assay	B	BAO_0000357	single protein format	None	None	None	None	None	CHEMBL4618	Leukotriene A4 hydrolase	Homo sapiens	SINGLE PROTEIN	CHEMBL1155105	1	Scientific Literature	Bioorg. Med. Chem. Lett.	2008	None
CHEMBL479387		0	487.60	1	5.10	4n	CN(Cc1ccc(C(=O)O)cc1)CC1CCCCN1CC(=O)Nc1ccc(Oc2ccccc2)cc1	IC50	'='	17.0	nM	7.77			UO_0000065	15.93	0.29	2.67	9.46	False	CHEMBL987428	Inhibition of LTA4 hydrolase by hydrolase assay	B	BAO_0000357	single protein format	None	None	None	None	None	CHEMBL4618	Leukotriene A4 hydrolase	Homo sapiens	SINGLE PROTEIN	CHEMBL1155105	1	Scientific Literature	Bioorg. Med. Chem. Lett.	2008	None
CHEMBL481675		0	479.55	0	4.71	3a	CN(CCCN(C)Cc1ccc(C(=O)O)cc1)CC(=O)Nc1ccc(Oc2ccccc2F)cc1	IC50	'='	16.0	nM	7.80			UO_0000065	16.26	0.30	3.09	9.49	False	CHEMBL987428	Inhibition of LTA4 hydrolase by hydrolase assay	B	BAO_0000357	single protein format	None	None	None	None	None	CHEMBL4618	Leukotriene A4 hydrolase	Homo sapiens	SINGLE PROTEIN	CHEMBL1155105	1	Scientific Literature	Bioorg. Med. Chem. Lett.	2008	None
CHEMBL482252		0	447.54	0	4.23	4b	CN(CCCNCC(=O)Nc1ccc(Oc2ccccc2)cc1)Cc1ccc(C(=O)O)cc1	IC50	'>'	1000.0	nM				UO_0000065					False	CHEMBL987429	Inhibition of LTA4 hydrolase by whole blood assay	B	BAO_0000221	tissue-based format	None	CHEMBL3638178	Blood	None	None	CHEMBL4618	Leukotriene A4 hydrolase	Homo sapiens	SINGLE PROTEIN	CHEMBL1155105	1	Scientific Literature	Bioorg. Med. Chem. Lett.	2008	None
CHEMBL479960		0	256.31	0	2.16	1a	NCC(=O)Nc1ccc(OCc2ccccc2)cc1	IC50	'='	135.0	nM	6.87			UO_0000065	26.80	0.49	4.71	10.68	False	CHEMBL987429	Inhibition of LTA4 hydrolase by whole blood assay	B	BAO_0000221	tissue-based format	None	CHEMBL3638178	Blood	None	None	CHEMBL4618	Leukotriene A4 hydrolase	Homo sapiens	SINGLE PROTEIN	CHEMBL1155105	1	Scientific Literature	Bioorg. Med. Chem. Lett.	2008	None
CHEMBL69440		0	209.25	0	0.09	4	COC(=O)[C@H](O)[C@H](N)Cc1ccccc1	IC50						Not Active						False	CHEMBL706176	Ability at 1 mM to inhibit amidase activity of LTA4 hydrolase (1.4 ug) purified from human leukocytes; NI=No inhibition	B	BAO_0000019	assay format	None	None	None	None	None	CHEMBL4618	Leukotriene A4 hydrolase	Homo sapiens	SINGLE PROTEIN	CHEMBL1126810	1	Scientific Literature	J. Med. Chem.	1993	None
CHEMBL479568		0	483.57	1	6.16	3e	O=C(O)c1ccc(CN2CCC(CNc3ccc(Oc4ccc(-c5ncco5)cc4)cc3)CC2)cc1	IC50	'='	5.0	nM	8.30			UO_0000065	17.17	0.31	2.14	9.45	False	CHEMBL990997	Inhibition of LTA4 hydrolase	B	BAO_0000357	single protein format	None	None	None	None	None	CHEMBL4618	Leukotriene A4 hydrolase	Homo sapiens	SINGLE PROTEIN	CHEMBL1155116	1	Scientific Literature	Bioorg. Med. Chem. Lett.	2008	None
CHEMBL119054		0	267.37	0	3.83	SC-22716	c1ccc(-c2ccc(OCCN3CCCC3)cc2)cc1	IC50	'='	200.0	nM	6.70			UO_0000065	25.06	0.46	2.87	53.72	True	CHEMBL879999	Inhibitory activity was determined against Leukotriene A4 hydrolase	B	BAO_0000357	single protein format	None	None	None	None	None	CHEMBL4618	Leukotriene A4 hydrolase	Homo sapiens	SINGLE PROTEIN	CHEMBL1133096	1	Scientific Literature	J. Med. Chem.	2000	None
CHEMBL351207		0	295.43	0	3.95	8	c1ccc(CCc2ccc(OCCN3CCCC3)cc2)cc1	IC50	'='	220.0	nM	6.66			UO_0000065	22.54	0.41	2.71	53.39	False	CHEMBL879999	Inhibitory activity was determined against Leukotriene A4 hydrolase	B	BAO_0000357	single protein format	None	None	None	None	None	CHEMBL4618	Leukotriene A4 hydrolase	Homo sapiens	SINGLE PROTEIN	CHEMBL1133096	1	Scientific Literature	J. Med. Chem.	2000	None
CHEMBL110460		0	311.43	0	4.44	62	Nc1ccc(Cc2ccc(CCCCCCC(=O)O)cc2)cc1	Inhibition	'='	89.0	%				UO_0000187					False	CHEMBL762568	Inhibition of LTA4 hydrolase mediated LTB4 biosynthesis by porcine leukocytes at 2*10e-5M	F	BAO_0000019	assay format	Sus scrofa	None	None	None	None	CHEMBL4618	Leukotriene A4 hydrolase	Homo sapiens	SINGLE PROTEIN	CHEMBL1125534	1	Scientific Literature	J. Med. Chem.	1992	None
CHEMBL68025		0	284.36	0	1.23	19	N[C@@H](Cc1ccccc1)[C@H](O)C(=O)NCc1ccccc1	IC50	'>'	100000.0	nM				UO_0000065					False	CHEMBL706177	Inhibition of amidase activity of LTA4 hydrolase purified from human leukocytes	B	BAO_0000019	assay format	None	None	None	None	None	CHEMBL4618	Leukotriene A4 hydrolase	Homo sapiens	SINGLE PROTEIN	CHEMBL1126810	1	Scientific Literature	J. Med. Chem.	1993	None
CHEMBL482254		0	352.43	0	4.87	10c	c1ccc2oc(Oc3ccc(OCCN4CCCCCC4)cc3)nc2c1	IC50	'='	4.0	nM	8.40			UO_0000065	23.83	0.44	3.53	17.59	False	CHEMBL990976	Inhibition of human recombinant leukotriene A4 hydrolase by enzyme immunoassay	B	BAO_0000357	single protein format	Homo sapiens	None	None	None	None	CHEMBL4618	Leukotriene A4 hydrolase	Homo sapiens	SINGLE PROTEIN	CHEMBL1155111	1	Scientific Literature	J. Med. Chem.	2008	None
CHEMBL1099181		0	283.37	0	4.00	16	c1ccc(Oc2ccc(OC[C@H]3CCCCN3)cc2)cc1	IC50	'='	126.0	nM	6.90			UO_0000065	24.35	0.45	2.90	22.63	False	CHEMBL1111925	Inhibition of human LTA4H hydrolysis assessed as inhibition of Ca2+ ionophore-stimulated LTB4 formation in human whole blood by ELISA	B	BAO_0000221	tissue-based format	Homo sapiens	CHEMBL3638178	Blood	None	None	CHEMBL4618	Leukotriene A4 hydrolase	Homo sapiens	SINGLE PROTEIN	CHEMBL1157937	1	Scientific Literature	Bioorg. Med. Chem. Lett.	2010	None
CHEMBL68535		0	235.24	0	1.29	L-Pro-p-nitroanilide	O=C(Nc1ccc([N+](=O)[O-])cc1)[C@@H]1CCCN1	Vmax	'='	135.0	nM min-1 mg-1									False	CHEMBL703856	Kinetic parameter Vmax against LTA4 hydrolase purified from human leukocytes was determined	B	BAO_0000019	assay format	None	None	None	None	None	CHEMBL4618	Leukotriene A4 hydrolase	Homo sapiens	SINGLE PROTEIN	CHEMBL1126810	1	Scientific Literature	J. Med. Chem.	1993	None
CHEMBL1775096		0	406.46	0	3.27	5j	CS(=O)(=O)c1ccc(Oc2ccc(OCCN3CCCC3)cc2)c([N+](=O)[O-])c1	IC50	'>'	100000.0	nM				UO_0000065					False	CHEMBL1777073	Inhibition of LTA4 hydrolase in human whole blood assessed as inhibition of calcium ionophore A23187-induced LTB4 production after 0.5 hrs by ELISA	B	BAO_0000357	single protein format	Homo sapiens	CHEMBL3638178	Blood	None	None	CHEMBL4618	Leukotriene A4 hydrolase	Homo sapiens	SINGLE PROTEIN	CHEMBL1772961	1	Scientific Literature	J. Med. Chem.	2011	None
CHEMBL1775091		0	284.36	0	3.35	5e	c1ccc(Oc2ccc(OCCN3CCCC3)cc2)nc1	IC50	'='	770.0	nM	6.11			UO_0000065	21.50	0.40	2.76	17.67	False	CHEMBL1777071	Inhibition of human LTA4 hydrolase activity assessed as LTB4 production after 15 mins by ELISA	B	BAO_0000357	single protein format	Homo sapiens	None	None	None	None	CHEMBL4618	Leukotriene A4 hydrolase	Homo sapiens	SINGLE PROTEIN	CHEMBL1772961	1	Scientific Literature	J. Med. Chem.	2011	None
CHEMBL1775107		0	298.39	0	3.54	6c	Nc1ccc(Oc2ccc(OCCN3CCCC3)cc2)cc1	IC50	'='	320.0	nM	6.50			UO_0000065	21.77	0.40	2.95	13.61	False	CHEMBL1777071	Inhibition of human LTA4 hydrolase activity assessed as LTB4 production after 15 mins by ELISA	B	BAO_0000357	single protein format	Homo sapiens	None	None	None	None	CHEMBL4618	Leukotriene A4 hydrolase	Homo sapiens	SINGLE PROTEIN	CHEMBL1772961	1	Scientific Literature	J. Med. Chem.	2011	None
CHEMBL1775099		0	351.37	0	4.97	5m	FC(F)(F)c1ccccc1Oc1ccc(OCCN2CCCC2)cc1	IC50	'='	730.0	nM	6.14			UO_0000065	17.47	0.34	1.17	28.28	False	CHEMBL1777073	Inhibition of LTA4 hydrolase in human whole blood assessed as inhibition of calcium ionophore A23187-induced LTB4 production after 0.5 hrs by ELISA	B	BAO_0000357	single protein format	Homo sapiens	CHEMBL3638178	Blood	None	None	CHEMBL4618	Leukotriene A4 hydrolase	Homo sapiens	SINGLE PROTEIN	CHEMBL1772961	1	Scientific Literature	J. Med. Chem.	2011	None
CHEMBL1775096		0	406.46	0	3.27	5j	CS(=O)(=O)c1ccc(Oc2ccc(OCCN3CCCC3)cc2)c([N+](=O)[O-])c1	IC50	'>'	100000.0	nM				UO_0000065					False	CHEMBL1777071	Inhibition of human LTA4 hydrolase activity assessed as LTB4 production after 15 mins by ELISA	B	BAO_0000357	single protein format	Homo sapiens	None	None	None	None	CHEMBL4618	Leukotriene A4 hydrolase	Homo sapiens	SINGLE PROTEIN	CHEMBL1772961	1	Scientific Literature	J. Med. Chem.	2011	None
CHEMBL460302		0	266.34	0	3.25	7	NCCc1c[nH]c2c(OCc3ccccc3)cccc12	IC50	'='	12500.0	nM	4.90			UO_0000065	18.41	0.33	1.65	9.61	False	CHEMBL955000	Inhibition of aminopeptidase activity of human leukotriene A4 hydrolase assessed as para-nitroanilide release by spectrophotometry	B	BAO_0000357	single protein format	Homo sapiens	None	None	None	None	CHEMBL4618	Leukotriene A4 hydrolase	Homo sapiens	SINGLE PROTEIN	CHEMBL1151772	1	Scientific Literature	J. Med. Chem.	2008	None
CHEMBL481489		0	459.55	0	4.32	4t	CN(CC(=O)Nc1ccc(Oc2ccccc2)cc1)C1CCN(Cc2ccc(C(=O)O)cc2)C1	IC50	'='	120.0	nM	6.92			UO_0000065	15.06	0.28	2.60	8.43	False	CHEMBL987428	Inhibition of LTA4 hydrolase by hydrolase assay	B	BAO_0000357	single protein format	None	None	None	None	None	CHEMBL4618	Leukotriene A4 hydrolase	Homo sapiens	SINGLE PROTEIN	CHEMBL1155105	1	Scientific Literature	Bioorg. Med. Chem. Lett.	2008	None
CHEMBL519600		0	459.59	0	4.37	3b	CN(CCCN(C)Cc1ccc(C(=O)O)cc1)CC(=O)Nc1ccc(Cc2ccccc2)cc1	IC50	'='	70.0	nM	7.16			UO_0000065	15.57	0.29	2.78	9.82	False	CHEMBL987429	Inhibition of LTA4 hydrolase by whole blood assay	B	BAO_0000221	tissue-based format	None	CHEMBL3638178	Blood	None	None	CHEMBL4618	Leukotriene A4 hydrolase	Homo sapiens	SINGLE PROTEIN	CHEMBL1155105	1	Scientific Literature	Bioorg. Med. Chem. Lett.	2008	None
CHEMBL480985		0	417.55	0	4.87	2b	CN(CCCN(C)Cc1ccccc1)CC(=O)Nc1ccc(Oc2ccccc2)cc1	IC50	'='	350.0	nM	6.46			UO_0000065	15.46	0.28	1.59	14.41	False	CHEMBL987429	Inhibition of LTA4 hydrolase by whole blood assay	B	BAO_0000221	tissue-based format	None	CHEMBL3638178	Blood	None	None	CHEMBL4618	Leukotriene A4 hydrolase	Homo sapiens	SINGLE PROTEIN	CHEMBL1155105	1	Scientific Literature	Bioorg. Med. Chem. Lett.	2008	None
CHEMBL517533		0	367.47	0	3.79	33h	NC(=O)C1CCN(Cc2ccc(Oc3nc4ccccc4s3)cc2)CC1	IC50	'='	17.0	nM	7.77			UO_0000065	21.14	0.41	3.98	11.35	False	CHEMBL990976	Inhibition of human recombinant leukotriene A4 hydrolase by enzyme immunoassay	B	BAO_0000357	single protein format	Homo sapiens	None	None	None	None	CHEMBL4618	Leukotriene A4 hydrolase	Homo sapiens	SINGLE PROTEIN	CHEMBL1155111	1	Scientific Literature	J. Med. Chem.	2008	None
CHEMBL479752		0	340.45	0	4.05	33e	OC1CCN(Cc2ccc(Oc3nc4ccccc4s3)cc2)CC1	IC50	'='	34.0	nM	7.47			UO_0000065	21.94	0.42	3.42	16.38	False	CHEMBL990976	Inhibition of human recombinant leukotriene A4 hydrolase by enzyme immunoassay	B	BAO_0000357	single protein format	Homo sapiens	None	None	None	None	CHEMBL4618	Leukotriene A4 hydrolase	Homo sapiens	SINGLE PROTEIN	CHEMBL1155111	1	Scientific Literature	J. Med. Chem.	2008	None
CHEMBL521259		0	384.50	0	4.17	11f	OCC1CCN(CCOc2ccc(Oc3nc4ccccc4s3)cc2)CC1	IC50	'='	13.0	nM	7.89			UO_0000065	20.51	0.40	3.72	14.39	False	CHEMBL990976	Inhibition of human recombinant leukotriene A4 hydrolase by enzyme immunoassay	B	BAO_0000357	single protein format	Homo sapiens	None	None	None	None	CHEMBL4618	Leukotriene A4 hydrolase	Homo sapiens	SINGLE PROTEIN	CHEMBL1155111	1	Scientific Literature	J. Med. Chem.	2008	None
CHEMBL517525		0	487.60	1	5.10	4l	CN(CC(=O)Nc1ccc(Oc2ccccc2)cc1)C1CCCN(Cc2ccc(C(=O)O)cc2)CC1	IC50	'='	160.0	nM	6.80			UO_0000065	13.94	0.26	1.70	8.28	False	CHEMBL987428	Inhibition of LTA4 hydrolase by hydrolase assay	B	BAO_0000357	single protein format	None	None	None	None	None	CHEMBL4618	Leukotriene A4 hydrolase	Homo sapiens	SINGLE PROTEIN	CHEMBL1155105	1	Scientific Literature	Bioorg. Med. Chem. Lett.	2008	None
CHEMBL480909		0	473.57	0	4.71	4s	CN(Cc1ccc(C(=O)O)cc1)CC1CCCN1CC(=O)Nc1ccc(Oc2ccccc2)cc1	IC50	'='	60.0	nM	7.22			UO_0000065	15.25	0.28	2.51	8.80	False	CHEMBL987429	Inhibition of LTA4 hydrolase by whole blood assay	B	BAO_0000221	tissue-based format	None	CHEMBL3638178	Blood	None	None	CHEMBL4618	Leukotriene A4 hydrolase	Homo sapiens	SINGLE PROTEIN	CHEMBL1155105	1	Scientific Literature	Bioorg. Med. Chem. Lett.	2008	None
CHEMBL539640		0	189.28	0	2.87	7	NCc1ccc(-c2cccs2)cc1	IC50	'='	98000.0	nM	4.01			UO_0000065	21.18	0.42	1.14	15.41	False	CHEMBL1046154	Inhibition of human recombinant LTA4H hydrolysis assessed as inhibition of LTB4 formation by LC-MS/MS	B	BAO_0000357	single protein format	Homo sapiens	None	None	None	None	CHEMBL4618	Leukotriene A4 hydrolase	Homo sapiens	SINGLE PROTEIN	CHEMBL1156785	1	Scientific Literature	J. Med. Chem.	2010	None
CHEMBL117549		0	313.40	0	3.11	9b	O=C(O)CNCCCCOc1ccc(Cc2ccccc2)cc1	IC50	'='	230.0	nM	6.64			UO_0000065					False	CHEMBL701917	Inhibition of human whole blood LTB-4 production (Leukotriene B-4).	F	BAO_0000019	assay format	None	None	None	None	None	CHEMBL4618	Leukotriene A4 hydrolase	Homo sapiens	SINGLE PROTEIN	CHEMBL1135532	1	Scientific Literature	J. Med. Chem.	2002	None
CHEMBL351648		0	315.84	0	4.41	2e	Clc1ccc(Cc2ccc(OCCN3CCCC3)cc2)cc1	IC50	'='	60.0	nM	7.22			UO_0000065	22.87	0.45	2.81	57.91	False	CHEMBL879999	Inhibitory activity was determined against Leukotriene A4 hydrolase	B	BAO_0000357	single protein format	None	None	None	None	None	CHEMBL4618	Leukotriene A4 hydrolase	Homo sapiens	SINGLE PROTEIN	CHEMBL1133096	1	Scientific Literature	J. Med. Chem.	2000	None
CHEMBL163037		0	311.43	0	3.76	2b	COc1ccc(Cc2ccc(OCCN3CCCC3)cc2)cc1	IC50	'='	70.0	nM	7.16			UO_0000065	22.97	0.42	3.39	32.97	False	CHEMBL879999	Inhibitory activity was determined against Leukotriene A4 hydrolase	B	BAO_0000357	single protein format	None	None	None	None	None	CHEMBL4618	Leukotriene A4 hydrolase	Homo sapiens	SINGLE PROTEIN	CHEMBL1133096	1	Scientific Literature	J. Med. Chem.	2000	None
CHEMBL163822		0	308.43	0	2.70	3l	c1ccc(Cc2ccc(OCCN3CC4CC3CN4)cc2)cc1	IC50	'='	410.0	nM	6.39			UO_0000065					False	CHEMBL841667	Inhibitory activity was determined for LTB4 production in human whole blood.	F	BAO_0000221	tissue-based format	None	CHEMBL3638178	Blood	None	None	CHEMBL4618	Leukotriene A4 hydrolase	Homo sapiens	SINGLE PROTEIN	CHEMBL1133096	1	Scientific Literature	J. Med. Chem.	2000	None
CHEMBL517694		0	483.57	1	6.30	3k	O=C(O)c1ccc(CN2CCCC(Nc3ccc(Oc4ccc(-c5ncco5)cc4)cc3)CC2)cc1	IC50	'='	15.0	nM	7.82			UO_0000065	16.18	0.30	1.52	8.91	False	CHEMBL990997	Inhibition of LTA4 hydrolase	B	BAO_0000357	single protein format	None	None	None	None	None	CHEMBL4618	Leukotriene A4 hydrolase	Homo sapiens	SINGLE PROTEIN	CHEMBL1155116	1	Scientific Literature	Bioorg. Med. Chem. Lett.	2008	None
CHEMBL479956		0	455.51	1	5.52	3j	O=C(O)c1ccc(CN2CCC(Nc3ccc(Oc4ccc(-c5ncco5)cc4)cc3)C2)cc1	IC50	'='	7.0	nM	8.15			UO_0000065	17.90	0.33	2.63	9.28	False	CHEMBL990997	Inhibition of LTA4 hydrolase	B	BAO_0000357	single protein format	None	None	None	None	None	CHEMBL4618	Leukotriene A4 hydrolase	Homo sapiens	SINGLE PROTEIN	CHEMBL1155116	1	Scientific Literature	Bioorg. Med. Chem. Lett.	2008	None
CHEMBL516603		0	483.57	1	5.95	3i	O=C(O)c1ccc(CCN2CCCC(Nc3ccc(Oc4ccc(-c5ncco5)cc4)cc3)C2)cc1	IC50	'='	2.0	nM	8.70			UO_0000065	17.99	0.33	2.75	9.90	False	CHEMBL990997	Inhibition of LTA4 hydrolase	B	BAO_0000357	single protein format	None	None	None	None	None	CHEMBL4618	Leukotriene A4 hydrolase	Homo sapiens	SINGLE PROTEIN	CHEMBL1155116	1	Scientific Literature	Bioorg. Med. Chem. Lett.	2008	None
CHEMBL304393		0	324.45	0	1.74	15	CC(C)C[C@H](/N=C(\S)[C@H](O)[C@H](N)Cc1ccccc1)C(=O)O	IC50	'>'	100000.0	nM				UO_0000065					False	CHEMBL706177	Inhibition of amidase activity of LTA4 hydrolase purified from human leukocytes	B	BAO_0000019	assay format	None	None	None	None	None	CHEMBL4618	Leukotriene A4 hydrolase	Homo sapiens	SINGLE PROTEIN	CHEMBL1126810	1	Scientific Literature	J. Med. Chem.	1993	None
CHEMBL472892		0	256.34	1	5.05	6e	CCCCCOc1ccc(Oc2ccccc2)cc1	Activity						Not Active						False	CHEMBL963113	Inhibition of epoxide hydrolase activity of human recombinant leukotriene A4 hydrolase expressed in Escherichia coli assessed as LTB4 production at 100 uM by RP-HPLC	B	BAO_0000019	assay format	Homo sapiens	None	None	None	None	CHEMBL4618	Leukotriene A4 hydrolase	Homo sapiens	SINGLE PROTEIN	CHEMBL1152166	1	Scientific Literature	Bioorg. Med. Chem. Lett.	2008	None
CHEMBL1099180		0	281.40	0	3.80	15	c1ccc(Cc2ccc(OC[C@H]3CCCCN3)cc2)cc1	IC50	'='	94.0	nM	7.03			UO_0000065	24.97	0.46	3.23	33.05	False	CHEMBL1111924	Inhibition of human recombinant LTA4H hydrolysis assessed as inhibition of LTB4 formation by LC-MS/MS	B	BAO_0000357	single protein format	Homo sapiens	None	None	None	None	CHEMBL4618	Leukotriene A4 hydrolase	Homo sapiens	SINGLE PROTEIN	CHEMBL1157937	1	Scientific Literature	Bioorg. Med. Chem. Lett.	2010	None
CHEMBL480909		0	473.57	0	4.71	4s	CN(Cc1ccc(C(=O)O)cc1)CC1CCCN1CC(=O)Nc1ccc(Oc2ccccc2)cc1	IC50	'='	17.0	nM	7.77			UO_0000065	16.41	0.30	3.06	9.46	False	CHEMBL987428	Inhibition of LTA4 hydrolase by hydrolase assay	B	BAO_0000357	single protein format	None	None	None	None	None	CHEMBL4618	Leukotriene A4 hydrolase	Homo sapiens	SINGLE PROTEIN	CHEMBL1155105	1	Scientific Literature	Bioorg. Med. Chem. Lett.	2008	None
CHEMBL520098		0	473.57	0	4.71	4p	CN(CC(=O)Nc1ccc(Oc2ccccc2)cc1)C[C@@H]1CCCN1Cc1ccc(C(=O)O)cc1	IC50	'='	100.0	nM	7.00			UO_0000065	14.78	0.27	2.29	8.53	False	CHEMBL987428	Inhibition of LTA4 hydrolase by hydrolase assay	B	BAO_0000357	single protein format	None	None	None	None	None	CHEMBL4618	Leukotriene A4 hydrolase	Homo sapiens	SINGLE PROTEIN	CHEMBL1155105	1	Scientific Literature	Bioorg. Med. Chem. Lett.	2008	None
CHEMBL162180		0	296.41	0	3.77	15	c1ccc(NCc2ccc(OCCN3CCCC3)cc2)cc1	IC50	'='	150.0	nM	6.82			UO_0000065					False	CHEMBL841667	Inhibitory activity was determined for LTB4 production in human whole blood.	F	BAO_0000221	tissue-based format	None	CHEMBL3638178	Blood	None	None	CHEMBL4618	Leukotriene A4 hydrolase	Homo sapiens	SINGLE PROTEIN	CHEMBL1133096	1	Scientific Literature	J. Med. Chem.	2000	None
CHEMBL578345		0	349.50	1	5.14	15	c1cc(-c2ccc(Cc3ccc(OC[C@H]4CCCN4)cc3)cc2)cs1	IC50	'='	4.0	nM	8.40			UO_0000065	24.03	0.46	3.26	39.50	False	CHEMBL1046154	Inhibition of human recombinant LTA4H hydrolysis assessed as inhibition of LTB4 formation by LC-MS/MS	B	BAO_0000357	single protein format	Homo sapiens	None	None	None	None	CHEMBL4618	Leukotriene A4 hydrolase	Homo sapiens	SINGLE PROTEIN	CHEMBL1156785	1	Scientific Literature	J. Med. Chem.	2010	None
CHEMBL117132		0	350.42	0	4.61	4d	c1coc(-c2ccc(Oc3ccc(OCCN4CCCC4)cc3)cc2)n1	IC50	'='	55.0	nM	7.26			UO_0000065					True	CHEMBL841667	Inhibitory activity was determined for LTB4 production in human whole blood.	F	BAO_0000221	tissue-based format	None	CHEMBL3638178	Blood	None	None	CHEMBL4618	Leukotriene A4 hydrolase	Homo sapiens	SINGLE PROTEIN	CHEMBL1133096	1	Scientific Literature	J. Med. Chem.	2000	None
CHEMBL354015		0	313.47	0	3.48	22	[O-][S+](CCN1CCCC1)c1ccc(Cc2ccccc2)cc1	IC50	'='	9700.0	nM	5.01			UO_0000065	15.99	0.31	1.53	24.68	False	CHEMBL879999	Inhibitory activity was determined against Leukotriene A4 hydrolase	B	BAO_0000357	single protein format	None	None	None	None	None	CHEMBL4618	Leukotriene A4 hydrolase	Homo sapiens	SINGLE PROTEIN	CHEMBL1133096	1	Scientific Literature	J. Med. Chem.	2000	None
CHEMBL3084969		0	291.44	0	4.62	26	c1ccc(Cc2ccc([C@H]3C[C@@H](N4CCCC4)C3)cc2)cc1	IC50	'='	510.0	nM	6.29			UO_0000065					False	CHEMBL841667	Inhibitory activity was determined for LTB4 production in human whole blood.	F	BAO_0000221	tissue-based format	None	CHEMBL3638178	Blood	None	None	CHEMBL4618	Leukotriene A4 hydrolase	Homo sapiens	SINGLE PROTEIN	CHEMBL1133096	1	Scientific Literature	J. Med. Chem.	2000	None
CHEMBL112522		0	295.43	0	4.14	3e	c1ccc(Cc2ccc(OCCN3CCCCC3)cc2)cc1	IC50	'='	55.0	nM	7.26			UO_0000065	24.57	0.45	3.12	58.22	True	CHEMBL879999	Inhibitory activity was determined against Leukotriene A4 hydrolase	B	BAO_0000357	single protein format	None	None	None	None	None	CHEMBL4618	Leukotriene A4 hydrolase	Homo sapiens	SINGLE PROTEIN	CHEMBL1133096	1	Scientific Literature	J. Med. Chem.	2000	None
CHEMBL15036		0	328.42	0	4.71	5	c1ccc(Cc2ccc(OCCn3cnc4ccccc43)cc2)cc1	IC50	'='	2000.0	nM	5.70			UO_0000065	17.35	0.31	0.99	21.07	False	CHEMBL706182	In vitro inhibition of recombinant human leukotriene A4 hydrolase.	B	BAO_0000357	single protein format	None	None	None	None	None	CHEMBL4618	Leukotriene A4 hydrolase	Homo sapiens	SINGLE PROTEIN	CHEMBL1136655	1	Scientific Literature	Bioorg. Med. Chem. Lett.	2003	None
CHEMBL481489		0	459.55	0	4.32	4u	CN(CC(=O)Nc1ccc(Oc2ccccc2)cc1)C1CCN(Cc2ccc(C(=O)O)cc2)C1	IC50	'='	220.0	nM	6.66			UO_0000065	14.49	0.27	2.34	8.11	False	CHEMBL987429	Inhibition of LTA4 hydrolase by whole blood assay	B	BAO_0000221	tissue-based format	None	CHEMBL3638178	Blood	None	None	CHEMBL4618	Leukotriene A4 hydrolase	Homo sapiens	SINGLE PROTEIN	CHEMBL1155105	1	Scientific Literature	Bioorg. Med. Chem. Lett.	2008	None
CHEMBL479562		0	496.63	0	3.52	2m	CN(CCCN(C)Cc1ccc(S(N)(=O)=O)cc1)CC(=O)Nc1ccc(Oc2ccccc2)cc1	IC50	'>'	1000.0	nM				UO_0000065					False	CHEMBL987429	Inhibition of LTA4 hydrolase by whole blood assay	B	BAO_0000221	tissue-based format	None	CHEMBL3638178	Blood	None	None	CHEMBL4618	Leukotriene A4 hydrolase	Homo sapiens	SINGLE PROTEIN	CHEMBL1155105	1	Scientific Literature	Bioorg. Med. Chem. Lett.	2008	None
CHEMBL479955		0	469.54	1	5.91	3h	O=C(O)c1ccc(CN2CCCC(Nc3ccc(Oc4ccc(-c5ncco5)cc4)cc3)C2)cc1	IC50	'='	60.0	nM	7.22			UO_0000065	15.38	0.28	1.31	8.22	False	CHEMBL990997	Inhibition of LTA4 hydrolase	B	BAO_0000357	single protein format	None	None	None	None	None	CHEMBL4618	Leukotriene A4 hydrolase	Homo sapiens	SINGLE PROTEIN	CHEMBL1155116	1	Scientific Literature	Bioorg. Med. Chem. Lett.	2008	None
CHEMBL398021		0	200.24	0	3.49	6a	COc1ccc(Oc2ccccc2)cc1	Activity						Active						False	CHEMBL963117	Activation of aminopeptidase activity of human recombinant leukotriene A4 hydrolase expressed in Escherichia coli assessed as p-nitroanilide release at 100 uM by spectrophotometry	B	BAO_0000019	assay format	Homo sapiens	None	None	None	None	CHEMBL4618	Leukotriene A4 hydrolase	Homo sapiens	SINGLE PROTEIN	CHEMBL1152166	1	Scientific Literature	Bioorg. Med. Chem. Lett.	2008	None
CHEMBL482122		0	341.46	0	3.30	2a	CN(C)CCCN(C)CC(=O)Nc1ccc(Oc2ccccc2)cc1	IC50	'='	160.0	nM	6.80			UO_0000065	19.90	0.37	3.50	15.17	False	CHEMBL987428	Inhibition of LTA4 hydrolase by hydrolase assay	B	BAO_0000357	single protein format	None	None	None	None	None	CHEMBL4618	Leukotriene A4 hydrolase	Homo sapiens	SINGLE PROTEIN	CHEMBL1155105	1	Scientific Literature	Bioorg. Med. Chem. Lett.	2008	None
CHEMBL481489		0	459.55	0	4.32	4u	CN(CC(=O)Nc1ccc(Oc2ccccc2)cc1)C1CCN(Cc2ccc(C(=O)O)cc2)C1	IC50	'='	57.0	nM	7.24			UO_0000065	15.76	0.29	2.92	8.82	False	CHEMBL987428	Inhibition of LTA4 hydrolase by hydrolase assay	B	BAO_0000357	single protein format	None	None	None	None	None	CHEMBL4618	Leukotriene A4 hydrolase	Homo sapiens	SINGLE PROTEIN	CHEMBL1155105	1	Scientific Literature	Bioorg. Med. Chem. Lett.	2008	None
CHEMBL56367	NIMESULIDE	4	308.31	0	2.76	Nimesulide	CS(=O)(=O)Nc1ccc([N+](=O)[O-])cc1Oc1ccccc1	IC50	'>'	100000.0	nM				UO_0000065					False	CHEMBL1777073	Inhibition of LTA4 hydrolase in human whole blood assessed as inhibition of calcium ionophore A23187-induced LTB4 production after 0.5 hrs by ELISA	B	BAO_0000357	single protein format	Homo sapiens	CHEMBL3638178	Blood	None	None	CHEMBL4618	Leukotriene A4 hydrolase	Homo sapiens	SINGLE PROTEIN	CHEMBL1772961	1	Scientific Literature	J. Med. Chem.	2011	None
CHEMBL69531		0	209.21	0	0.88	L-Ala-p-nitroanilide	C[C@H](N)C(=O)Nc1ccc([N+](=O)[O-])cc1	k cat	'='	6.0	s-1									False	CHEMBL703860	Kinetic parameter kcat against LTA4 hydrolase purified from human leukocytes	B	BAO_0000019	assay format	None	None	None	None	None	CHEMBL4618	Leukotriene A4 hydrolase	Homo sapiens	SINGLE PROTEIN	CHEMBL1126810	1	Scientific Literature	J. Med. Chem.	1993	None
CHEMBL3980517		0	444.50	0	2.45	BDBM217328	O=C(CO)N1CCN(Cc2cnc3cc(Oc4ccc(-c5ccn[nH]5)cn4)ccc3c2)CC1	IC50	'='	0.69	nM	9.16		380854	UO_0000065	20.61	0.38	6.71	8.52	False	CHEMBL3888193	LTA4H Enzyme Assay: The compounds of the invention are assessed for the ability to interact with human LTA4 hydrolase in an enzymatic assay that measures the ability of the enzyme to cleave the peptide bond of arginyl-aminomethylcoumarin (Arg-AMC). LTA4H Enzyme (1 nM final), Arg-AMC substrate (50 uM final), and compound are combined in a reaction buffer (50 mM Tris-HCl (pH 7.5), 100 mM KCl, 0.5% …	B	BAO_0000357	single protein format	Homo sapiens	None	None	None	None	CHEMBL4618	Leukotriene A4 hydrolase	Homo sapiens	SINGLE PROTEIN	CHEMBL3886618	37	BindingDB Database		2016	None
CHEMBL115227		0	353.47	0	2.79	19	NC(=O)NC1CCN(CCOc2ccc(Cc3ccccc3)cc2)CC1	IC50	'='	87.0	nM	7.06			UO_0000065	19.97	0.37	4.27	10.45	True	CHEMBL706183	Inhibition of leukotriene A4 hydrolase in human recombinant assay	B	BAO_0000357	single protein format	None	None	None	None	None	CHEMBL4618	Leukotriene A4 hydrolase	Homo sapiens	SINGLE PROTEIN	CHEMBL1134981	1	Scientific Literature	Bioorg. Med. Chem. Lett.	2002	None
CHEMBL2163383		0	354.39	0	3.53	5, AP-853/41543842	Cc1ccc(Sc2nc([N+](=O)[O-])nn2CC(=O)c2ccccc2)cc1	Inhibition	'<'	50.0	%				UO_0000187					False	CHEMBL2167300	Inhibition of epoxide hydrolase activity of human recombinant leukotriene A4 hydrolase expressed in Escherichia coli assessed as LTB4 production at 100 uM by RP-HPLC	B	BAO_0000019	assay format	Homo sapiens	None	None	None	None	CHEMBL4618	Leukotriene A4 hydrolase	Homo sapiens	SINGLE PROTEIN	CHEMBL2163330	1	Scientific Literature	J. Med. Chem.	2012	None
CHEMBL163623		0	272.35	0	2.74	2z	c1ccc(Cc2cnc(OCCN3CCCC3)o2)cc1	IC50	'>'	3000.0	nM				UO_0000065					False	CHEMBL879999	Inhibitory activity was determined against Leukotriene A4 hydrolase	B	BAO_0000357	single protein format	None	None	None	None	None	CHEMBL4618	Leukotriene A4 hydrolase	Homo sapiens	SINGLE PROTEIN	CHEMBL1133096	1	Scientific Literature	J. Med. Chem.	2000	None
CHEMBL119422		0	355.48	0	3.93	9c	CCOC(=O)CN(C)CCCCOc1ccc(Cc2ccccc2)cc1	IC50	'='	3300.0	nM	5.48			UO_0000065					False	CHEMBL701917	Inhibition of human whole blood LTB-4 production (Leukotriene B-4).	F	BAO_0000019	assay format	None	None	None	None	None	CHEMBL4618	Leukotriene A4 hydrolase	Homo sapiens	SINGLE PROTEIN	CHEMBL1135532	1	Scientific Literature	J. Med. Chem.	2002	None
CHEMBL114777		0	339.44	0	2.35	24	NC(=O)N1CCN(CCOc2ccc(Cc3ccccc3)cc2)CC1	IC50	'='	1100.0	nM	5.96			UO_0000065	17.55	0.33	3.61	10.13	False	CHEMBL706183	Inhibition of leukotriene A4 hydrolase in human recombinant assay	B	BAO_0000357	single protein format	None	None	None	None	None	CHEMBL4618	Leukotriene A4 hydrolase	Homo sapiens	SINGLE PROTEIN	CHEMBL1134981	1	Scientific Literature	Bioorg. Med. Chem. Lett.	2002	None
CHEMBL349006		0	295.43	0	4.06	2t	Cc1cc(OCCN2CCCC2)ccc1Cc1ccccc1	IC50	'>'	3000.0	nM				UO_0000065					False	CHEMBL879999	Inhibitory activity was determined against Leukotriene A4 hydrolase	B	BAO_0000357	single protein format	None	None	None	None	None	CHEMBL4618	Leukotriene A4 hydrolase	Homo sapiens	SINGLE PROTEIN	CHEMBL1133096	1	Scientific Literature	J. Med. Chem.	2000	None
CHEMBL162347		0	297.40	0	3.74	9	c1ccc(COc2ccc(OCCN3CCCC3)cc2)cc1	IC50	'='	310.0	nM	6.51			UO_0000065					False	CHEMBL841667	Inhibitory activity was determined for LTB4 production in human whole blood.	F	BAO_0000221	tissue-based format	None	CHEMBL3638178	Blood	None	None	CHEMBL4618	Leukotriene A4 hydrolase	Homo sapiens	SINGLE PROTEIN	CHEMBL1133096	1	Scientific Literature	J. Med. Chem.	2000	None
CHEMBL165407		0	288.42	0	3.21	2j	c1nc(Cc2ccc(OCCN3CCCC3)cc2)cs1	IC50	'='	240.0	nM	6.62			UO_0000065					False	CHEMBL841667	Inhibitory activity was determined for LTB4 production in human whole blood.	F	BAO_0000221	tissue-based format	None	CHEMBL3638178	Blood	None	None	CHEMBL4618	Leukotriene A4 hydrolase	Homo sapiens	SINGLE PROTEIN	CHEMBL1133096	1	Scientific Literature	J. Med. Chem.	2000	None
CHEMBL441950		0	329.40	0	4.10	7b	c1ccc(Cc2ccc(OCCn3cnc4cnccc43)cc2)cc1	IC50	'='	120.0	nM	6.92			UO_0000065	21.01	0.38	2.82	17.33	False	CHEMBL706182	In vitro inhibition of recombinant human leukotriene A4 hydrolase.	B	BAO_0000357	single protein format	None	None	None	None	None	CHEMBL4618	Leukotriene A4 hydrolase	Homo sapiens	SINGLE PROTEIN	CHEMBL1136655	1	Scientific Literature	Bioorg. Med. Chem. Lett.	2003	None
CHEMBL162322		0	352.43	0	3.73	4c	c1cc(Oc2ccc(C3=NCCO3)cc2)ccc1OCCN1CCCC1	IC50	'='	590.0	nM	6.23			UO_0000065	17.67	0.33	2.50	14.39	True	CHEMBL879999	Inhibitory activity was determined against Leukotriene A4 hydrolase	B	BAO_0000357	single protein format	None	None	None	None	None	CHEMBL4618	Leukotriene A4 hydrolase	Homo sapiens	SINGLE PROTEIN	CHEMBL1133096	1	Scientific Literature	J. Med. Chem.	2000	None
CHEMBL481671		0	495.58	1	6.44	3l	O=C(O)c1ccc(CN2[C@H]3CC[C@@H]2C[C@H](Nc2ccc(Oc4ccc(-c5ncco5)cc4)cc2)C3)cc1	IC50	'='	40.0	nM	7.40			UO_0000065	14.93	0.27	0.96	8.42	False	CHEMBL990998	Inhibition of LTA4 hydrolase in human whole blood	B	BAO_0000221	tissue-based format	Homo sapiens	CHEMBL3638178	Blood	None	None	CHEMBL4618	Leukotriene A4 hydrolase	Homo sapiens	SINGLE PROTEIN	CHEMBL1155116	1	Scientific Literature	Bioorg. Med. Chem. Lett.	2008	None
CHEMBL516603		0	483.57	1	5.95	3i	O=C(O)c1ccc(CCN2CCCC(Nc3ccc(Oc4ccc(-c5ncco5)cc4)cc3)C2)cc1	IC50	'='	70.0	nM	7.16			UO_0000065	14.80	0.27	1.20	8.15	False	CHEMBL990998	Inhibition of LTA4 hydrolase in human whole blood	B	BAO_0000221	tissue-based format	Homo sapiens	CHEMBL3638178	Blood	None	None	CHEMBL4618	Leukotriene A4 hydrolase	Homo sapiens	SINGLE PROTEIN	CHEMBL1155116	1	Scientific Literature	Bioorg. Med. Chem. Lett.	2008	None
CHEMBL479955		0	469.54	1	5.91	3h	O=C(O)c1ccc(CN2CCCC(Nc3ccc(Oc4ccc(-c5ncco5)cc4)cc3)C2)cc1	IC50	'='	200.0	nM	6.70			UO_0000065	14.27	0.26	0.79	7.63	False	CHEMBL990998	Inhibition of LTA4 hydrolase in human whole blood	B	BAO_0000221	tissue-based format	Homo sapiens	CHEMBL3638178	Blood	None	None	CHEMBL4618	Leukotriene A4 hydrolase	Homo sapiens	SINGLE PROTEIN	CHEMBL1155116	1	Scientific Literature	Bioorg. Med. Chem. Lett.	2008	None
CHEMBL460496		0	310.35	0	2.70	4	NC(Cc1c[nH]c2ccc(OCc3ccccc3)cc12)C(=O)O	IC50	'='	17300.0	nM	4.76			UO_0000065	15.34	0.28	2.06	5.39	True	CHEMBL955000	Inhibition of aminopeptidase activity of human leukotriene A4 hydrolase assessed as para-nitroanilide release by spectrophotometry	B	BAO_0000357	single protein format	Homo sapiens	None	None	None	None	CHEMBL4618	Leukotriene A4 hydrolase	Homo sapiens	SINGLE PROTEIN	CHEMBL1151772	1	Scientific Literature	J. Med. Chem.	2008	None
CHEMBL460497		0	413.27	0	3.36	6	O=C(C[n+]1ccc(Cc2ccc([N+](=O)[O-])cc2)cc1)c1ccccc1.[Br-]	IC50	'='	386000.0	nM		Outside typical range		UO_0000065					False	CHEMBL954999	Inhibition of epoxide hydrolase activity of human leukotriene A4 hydrolase assessed as LTB4 level by ELISA	B	BAO_0000357	single protein format	Homo sapiens	None	None	None	None	CHEMBL4618	Leukotriene A4 hydrolase	Homo sapiens	SINGLE PROTEIN	CHEMBL1151772	1	Scientific Literature	J. Med. Chem.	2008	None
CHEMBL1560	CAPTOPRIL	4	217.29	0	0.63	Captopril	C[C@H](CS)C(=O)N1CCC[C@H]1C(=O)O	Kd	'='	6250.0	nM	5.20			UO_0000065	23.95	0.51	4.57	9.03	False	CHEMBL3861350	Binding affinity to human C-terminal his6-tagged/N-terminal T7 gene leader sequence-tagged LTA4H at 25 degC by ITC method	B	BAO_0000357	single protein format	Homo sapiens	None	None	None	None	CHEMBL4618	Leukotriene A4 hydrolase	Homo sapiens	SINGLE PROTEIN	CHEMBL3860073	1	Scientific Literature	Bioorg Med Chem	2016	None
CHEMBL1775103		0	317.82	0	4.61	5q	Clc1ccc(Oc2ccc(OCCN3CCCC3)cc2)cc1	IC50	'='	40.0	nM	7.40			UO_0000065	23.28	0.46	2.79	34.09	False	CHEMBL1777071	Inhibition of human LTA4 hydrolase activity assessed as LTB4 production after 15 mins by ELISA	B	BAO_0000357	single protein format	Homo sapiens	None	None	None	None	CHEMBL4618	Leukotriene A4 hydrolase	Homo sapiens	SINGLE PROTEIN	CHEMBL1772961	1	Scientific Literature	J. Med. Chem.	2011	None
CHEMBL1775111		0	390.51	0	3.35	13a	CN(c1ccccc1Oc1ccc(OCCN2CCCC2)cc1)S(C)(=O)=O	IC50	'>'	100000.0	nM				UO_0000065					False	CHEMBL1777071	Inhibition of human LTA4 hydrolase activity assessed as LTB4 production after 15 mins by ELISA	B	BAO_0000357	single protein format	Homo sapiens	None	None	None	None	CHEMBL4618	Leukotriene A4 hydrolase	Homo sapiens	SINGLE PROTEIN	CHEMBL1772961	1	Scientific Literature	J. Med. Chem.	2011	None
CHEMBL114591		0	365.47	0	3.54	25	COC(=O)C1CC2CC1CN2CCOc1ccc(Cc2ccccc2)cc1	IC50	'='	47.0	nM	7.33			UO_0000065	20.05	0.37	3.79	18.90	False	CHEMBL706183	Inhibition of leukotriene A4 hydrolase in human recombinant assay	B	BAO_0000357	single protein format	None	None	None	None	None	CHEMBL4618	Leukotriene A4 hydrolase	Homo sapiens	SINGLE PROTEIN	CHEMBL1134981	1	Scientific Literature	Bioorg. Med. Chem. Lett.	2002	None
CHEMBL479561		0	475.59	0	4.61	2l	CN(CCCN(C)CC(=O)Nc1ccc(Oc2ccccc2)cc1)CCc1ccc(C(=O)O)cc1	IC50	'='	3.0	nM	8.52			UO_0000065	17.92	0.33	3.91	10.38	False	CHEMBL987428	Inhibition of LTA4 hydrolase by hydrolase assay	B	BAO_0000357	single protein format	None	None	None	None	None	CHEMBL4618	Leukotriene A4 hydrolase	Homo sapiens	SINGLE PROTEIN	CHEMBL1155105	1	Scientific Literature	Bioorg. Med. Chem. Lett.	2008	None
CHEMBL480323		0	459.55	0	4.32	4h	O=C(CN1CCCN(Cc2ccc(C(=O)O)cc2)CC1)Nc1ccc(Oc2ccccc2)cc1	IC50	'='	180.0	nM	6.75			UO_0000065	14.68	0.27	2.42	8.21	False	CHEMBL987429	Inhibition of LTA4 hydrolase by whole blood assay	B	BAO_0000221	tissue-based format	None	CHEMBL3638178	Blood	None	None	CHEMBL4618	Leukotriene A4 hydrolase	Homo sapiens	SINGLE PROTEIN	CHEMBL1155105	1	Scientific Literature	Bioorg. Med. Chem. Lett.	2008	None
CHEMBL563693		0	389.88	0	4.84	19, PDB ID:3FH7	O=C(O)CCCN1CCC[C@@H]1COc1ccc(Oc2ccc(Cl)cc2)cc1	IC50	'='	70.8	nM	7.15			UO_0000065	18.34	0.36	2.31	12.12	False	CHEMBL1032964	Inhibition of hydrolase activity of human recombinant LTA4H expressed in Escherichia coli BL21-AI/pRARE assessed as LTB4 formation by tandem quadrupole mass spectrometry	B	BAO_0000019	assay format	Homo sapiens	None	None	None	None	CHEMBL4618	Leukotriene A4 hydrolase	Homo sapiens	SINGLE PROTEIN	CHEMBL1158490	1	Scientific Literature	J. Med. Chem.	2009	None
CHEMBL315255		0	300.36	0	1.06	11	C[C@H](NC(=O)[C@@H](CC(=O)NO)CC1CCCCC1)C(=O)O	IC50	'='	5.0	nM	8.30			UO_0000065	27.64	0.54	7.24	7.17	False	CHEMBL706181	Inhibitory activity against recombinant human Leukotriene A4 hydrolase	B	BAO_0000357	single protein format	None	None	None	None	None	CHEMBL4618	Leukotriene A4 hydrolase	Homo sapiens	SINGLE PROTEIN	CHEMBL1128059	1	Scientific Literature	Bioorg. Med. Chem. Lett.	1995	None
CHEMBL519600		0	459.59	0	4.37	3b	CN(CCCN(C)Cc1ccc(C(=O)O)cc1)CC(=O)Nc1ccc(Cc2ccccc2)cc1	IC50	'='	3.0	nM	8.52			UO_0000065	18.54	0.34	4.15	11.69	False	CHEMBL987428	Inhibition of LTA4 hydrolase by hydrolase assay	B	BAO_0000357	single protein format	None	None	None	None	None	CHEMBL4618	Leukotriene A4 hydrolase	Homo sapiens	SINGLE PROTEIN	CHEMBL1155105	1	Scientific Literature	Bioorg. Med. Chem. Lett.	2008	None
CHEMBL481674		0	461.56	0	4.57	2f	CN(CCCN(C)Cc1ccc(C(=O)O)cc1)CC(=O)Nc1ccc(Oc2ccccc2)cc1	IC50	'='	6.0	nM	8.22			UO_0000065	17.81	0.33	3.65	10.01	True	CHEMBL987428	Inhibition of LTA4 hydrolase by hydrolase assay	B	BAO_0000357	single protein format	None	None	None	None	None	CHEMBL4618	Leukotriene A4 hydrolase	Homo sapiens	SINGLE PROTEIN	CHEMBL1155105	1	Scientific Literature	Bioorg. Med. Chem. Lett.	2008	None
CHEMBL479387		0	487.60	1	5.10	4n	CN(Cc1ccc(C(=O)O)cc1)CC1CCCCN1CC(=O)Nc1ccc(Oc2ccccc2)cc1	IC50	'='	100.0	nM	7.00			UO_0000065	14.36	0.27	1.90	8.53	False	CHEMBL987429	Inhibition of LTA4 hydrolase by whole blood assay	B	BAO_0000221	tissue-based format	None	CHEMBL3638178	Blood	None	None	CHEMBL4618	Leukotriene A4 hydrolase	Homo sapiens	SINGLE PROTEIN	CHEMBL1155105	1	Scientific Literature	Bioorg. Med. Chem. Lett.	2008	None
CHEMBL480724		0	479.55	0	4.71	3c	CN(CCCN(C)Cc1ccc(C(=O)O)cc1)CC(=O)Nc1ccc(Oc2ccc(F)cc2)cc1	IC50	'='	120.0	nM	6.92			UO_0000065	14.43	0.27	2.21	8.43	False	CHEMBL987429	Inhibition of LTA4 hydrolase by whole blood assay	B	BAO_0000221	tissue-based format	None	CHEMBL3638178	Blood	None	None	CHEMBL4618	Leukotriene A4 hydrolase	Homo sapiens	SINGLE PROTEIN	CHEMBL1155105	1	Scientific Literature	Bioorg. Med. Chem. Lett.	2008	None
CHEMBL117132		0	350.42	0	4.61	2	c1coc(-c2ccc(Oc3ccc(OCCN4CCCC4)cc3)cc2)n1	IC50	'='	55.0	nM	7.26			UO_0000065					False	CHEMBL701917	Inhibition of human whole blood LTB-4 production (Leukotriene B-4).	F	BAO_0000019	assay format	None	None	None	None	None	CHEMBL4618	Leukotriene A4 hydrolase	Homo sapiens	SINGLE PROTEIN	CHEMBL1135532	1	Scientific Literature	J. Med. Chem.	2002	None
CHEMBL115295		0	338.45	0	2.85	7	NC(=O)CC1CCN(CCOc2ccc(Cc3ccccc3)cc2)C1	IC50	'='	210.0	nM	6.68			UO_0000065	19.73	0.36	3.83	12.02	False	CHEMBL706183	Inhibition of leukotriene A4 hydrolase in human recombinant assay	B	BAO_0000357	single protein format	None	None	None	None	None	CHEMBL4618	Leukotriene A4 hydrolase	Homo sapiens	SINGLE PROTEIN	CHEMBL1134981	1	Scientific Literature	Bioorg. Med. Chem. Lett.	2002	None
CHEMBL119814		0	355.48	0	3.98	10a	CCOC(=O)CCNCCCCOc1ccc(Cc2ccccc2)cc1	IC50	'='	7.0	nM	8.15			UO_0000065	22.94	0.43	4.17	17.15	False	CHEMBL706180	Inhibition of human leukotriene A4 hydrolase (LTA-4).	B	BAO_0000357	single protein format	None	None	None	None	None	CHEMBL4618	Leukotriene A4 hydrolase	Homo sapiens	SINGLE PROTEIN	CHEMBL1135532	1	Scientific Literature	J. Med. Chem.	2002	None
CHEMBL117256		0	341.45	0	3.59	8a	CCOC(=O)CCNCCCOc1ccc(Cc2ccccc2)cc1	IC50	'='	450.0	nM	6.35			UO_0000065					False	CHEMBL701917	Inhibition of human whole blood LTB-4 production (Leukotriene B-4).	F	BAO_0000019	assay format	None	None	None	None	None	CHEMBL4618	Leukotriene A4 hydrolase	Homo sapiens	SINGLE PROTEIN	CHEMBL1135532	1	Scientific Literature	J. Med. Chem.	2002	None
CHEMBL112522		0	295.43	0	4.14	3e	c1ccc(Cc2ccc(OCCN3CCCCC3)cc2)cc1	IC50	'='	170.0	nM	6.77			UO_0000065					False	CHEMBL841667	Inhibitory activity was determined for LTB4 production in human whole blood.	F	BAO_0000221	tissue-based format	None	CHEMBL3638178	Blood	None	None	CHEMBL4618	Leukotriene A4 hydrolase	Homo sapiens	SINGLE PROTEIN	CHEMBL1133096	1	Scientific Literature	J. Med. Chem.	2000	None
CHEMBL517525		0	487.60	1	5.10	4l	CN(CC(=O)Nc1ccc(Oc2ccccc2)cc1)C1CCCN(Cc2ccc(C(=O)O)cc2)CC1	IC50	'='	380.0	nM	6.42			UO_0000065	13.17	0.24	1.32	7.82	False	CHEMBL987429	Inhibition of LTA4 hydrolase by whole blood assay	B	BAO_0000221	tissue-based format	None	CHEMBL3638178	Blood	None	None	CHEMBL4618	Leukotriene A4 hydrolase	Homo sapiens	SINGLE PROTEIN	CHEMBL1155105	1	Scientific Literature	Bioorg. Med. Chem. Lett.	2008	None
CHEMBL477277		0	364.42	0	2.41	12d	N[C@@H](CCC(=O)Nc1ccc(Oc2ccccc2)cc1)CS(=O)(=O)O	IC50	'='	130.0	nM	6.89			UO_0000065	18.90	0.38	4.48	5.80	False	CHEMBL980376	Inhibition of human recombinant LTA4-h by peptidase assay	B	BAO_0000357	single protein format	Homo sapiens	None	None	None	None	CHEMBL4618	Leukotriene A4 hydrolase	Homo sapiens	SINGLE PROTEIN	CHEMBL1157198	1	Scientific Literature	Bioorg. Med. Chem.	2008	None
CHEMBL478360		0	314.34	0	2.01	4d	N[C@H](CC(=O)O)C(=O)Nc1ccc(OCc2ccccc2)cc1	IC50	'='	9300.0	nM	5.03			UO_0000065	16.01	0.30	3.02	4.95	False	CHEMBL980376	Inhibition of human recombinant LTA4-h by peptidase assay	B	BAO_0000357	single protein format	Homo sapiens	None	None	None	None	CHEMBL4618	Leukotriene A4 hydrolase	Homo sapiens	SINGLE PROTEIN	CHEMBL1157198	1	Scientific Literature	Bioorg. Med. Chem.	2008	None
CHEMBL162979		0	277.41	0	4.39	24	C(=C/c1ccc(Cc2ccccc2)cc1)\CN1CCCC1	IC50	'='	320.0	nM	6.50			UO_0000065					False	CHEMBL841667	Inhibitory activity was determined for LTB4 production in human whole blood.	F	BAO_0000221	tissue-based format	None	CHEMBL3638178	Blood	None	None	CHEMBL4618	Leukotriene A4 hydrolase	Homo sapiens	SINGLE PROTEIN	CHEMBL1133096	1	Scientific Literature	J. Med. Chem.	2000	None
CHEMBL279577		0	329.40	0	4.10	6b	c1ccc(Cc2ccc(OCCn3cnc4ncccc43)cc2)cc1	IC50	'='	8.0	nM	8.10			UO_0000065	24.58	0.44	4.00	20.27	False	CHEMBL706182	In vitro inhibition of recombinant human leukotriene A4 hydrolase.	B	BAO_0000357	single protein format	None	None	None	None	None	CHEMBL4618	Leukotriene A4 hydrolase	Homo sapiens	SINGLE PROTEIN	CHEMBL1136655	1	Scientific Literature	Bioorg. Med. Chem. Lett.	2003	None
CHEMBL332556		0	347.48	0	3.60	19c	COC(=O)CCN(C)CCCOc1ccc(Cc2ccsc2)cc1	IC50	'='	870.0	nM	6.06			UO_0000065	17.44	0.34	2.46	15.63	False	CHEMBL706180	Inhibition of human leukotriene A4 hydrolase (LTA-4).	B	BAO_0000357	single protein format	None	None	None	None	None	CHEMBL4618	Leukotriene A4 hydrolase	Homo sapiens	SINGLE PROTEIN	CHEMBL1135532	1	Scientific Literature	J. Med. Chem.	2002	None
CHEMBL2313563		0	365.46	1	5.22	20	c1cnc2nc(Oc3ccc4c(CN5CCCCC5)coc4c3)sc2c1	IC50	'='	4.6	nM	8.34			UO_0000065	22.81	0.44	3.12	16.22	False	CHEMBL2320478	Inhibition of recombinant human LTA4H expressed in Sf9 cells using LTA4 as substrate incubated for 10 mins prior to substrate addition measured after 10 to 30 mins by enzyme immunoassay	B	BAO_0000219	cell-based format	Homo sapiens	None	None	Sf9	None	CHEMBL4618	Leukotriene A4 hydrolase	Homo sapiens	SINGLE PROTEIN	CHEMBL2311532	1	Scientific Literature	Bioorg. Med. Chem. Lett.	2013	CHEMBL3308860
CHEMBL115074		0	338.45	0	2.85	16	NC(=O)C1CCN(CCOc2ccc(Cc3ccccc3)cc2)CC1	IC50	'='	130.0	nM	6.89			UO_0000065	20.35	0.38	4.04	12.39	False	CHEMBL706183	Inhibition of leukotriene A4 hydrolase in human recombinant assay	B	BAO_0000357	single protein format	None	None	None	None	None	CHEMBL4618	Leukotriene A4 hydrolase	Homo sapiens	SINGLE PROTEIN	CHEMBL1134981	1	Scientific Literature	Bioorg. Med. Chem. Lett.	2002	None
CHEMBL2313266		0	420.49	0	4.03	33	CC(=O)N1CC2CC1CN2Cc1cc2cc(Oc3nc4ncccc4s3)ccc2o1	IC50	'='	7.0	nM	8.15			UO_0000065	19.39	0.37	4.12	11.37	False	CHEMBL2320478	Inhibition of recombinant human LTA4H expressed in Sf9 cells using LTA4 as substrate incubated for 10 mins prior to substrate addition measured after 10 to 30 mins by enzyme immunoassay	B	BAO_0000219	cell-based format	Homo sapiens	None	None	Sf9	None	CHEMBL4618	Leukotriene A4 hydrolase	Homo sapiens	SINGLE PROTEIN	CHEMBL2311532	1	Scientific Literature	Bioorg. Med. Chem. Lett.	2013	CHEMBL3308860
CHEMBL2313567		0	409.47	0	4.53	24	O=C(O)C1CCN(Cc2coc3cc(Oc4nc5ncccc5s4)ccc23)CC1	IC50	'='	8.3	nM	8.08			UO_0000065	19.74	0.38	3.55	9.11	False	CHEMBL2320478	Inhibition of recombinant human LTA4H expressed in Sf9 cells using LTA4 as substrate incubated for 10 mins prior to substrate addition measured after 10 to 30 mins by enzyme immunoassay	B	BAO_0000219	cell-based format	Homo sapiens	None	None	Sf9	None	CHEMBL4618	Leukotriene A4 hydrolase	Homo sapiens	SINGLE PROTEIN	CHEMBL2311532	1	Scientific Literature	Bioorg. Med. Chem. Lett.	2013	CHEMBL3308860
[truncated: 301 more rows]
