# Supplementary material for: PyRMD Studio: A Unified Suite for Next-Generation, AI-Powered Virtual Screening
Source: J Chem Inf Model. 2026 May 19;66(11):6197–203. doi: 10.1021/acs.jcim.6c00648 (PMC13250901; doi:10.1021/acs.jcim.6c00648)
Supplement: Supplementary file 1 [file ci6c00648_si_001.zip › DATA/m1rec_chembl.csv]

Molecule ChEMBL ID	Molecule Name	Molecule Max Phase	Molecular Weight	#RO5 Violations	AlogP	Compound Key	Smiles	Standard Type	Standard Relation	Standard Value	Standard Units	pChEMBL Value	Data Validity Comment	Comment	Uo Units	Ligand Efficiency BEI	Ligand Efficiency LE	Ligand Efficiency LLE	Ligand Efficiency SEI	Potential Duplicate	Assay ChEMBL ID	Assay Description	Assay Type	BAO Format ID	BAO Label	Assay Organism	Assay Tissue ChEMBL ID	Assay Tissue Name	Assay Cell Type	Assay Subcellular Fraction	Target ChEMBL ID	Target Name	Target Organism	Target Type	Document ChEMBL ID	Source ID	Source Description	Document Journal	Document Year	Cell ChEMBL ID
CHEMBL281350	SB-224289	0	520.63	2	5.58	5	Cc1nc(-c2ccc(-c3ccc(C(=O)N4CCc5cc6c(cc54)C4(CCN(C)CC4)CO6)cc3)c(C)c2)no1	Ki	'>'	1000.0	nM				UO_0000065					False	CHEMBL746260	Compound was tested for binding affinity against human cloned Muscarinic acetylcholine receptor M1	B	BAO_0000357	single protein format	None	None	None	None	None	CHEMBL216	Muscarinic acetylcholine receptor M1	Homo sapiens	SINGLE PROTEIN	CHEMBL1131324	1	Scientific Literature	J. Med. Chem.	1998	None
CHEMBL167128		0	224.31	0	2.95	9f	Cc1ccnc(N2CCc3ccccc3C2)c1	Ki						Not Determined						False	CHEMBL745681	Displacement of [3H]pirenzepine M1 receptor	B	BAO_0000357	single protein format	None	None	None	None	None	CHEMBL216	Muscarinic acetylcholine receptor M1	Homo sapiens	SINGLE PROTEIN	CHEMBL1136613	1	Scientific Literature	Bioorg. Med. Chem. Lett.	2003	None
CHEMBL1771780		0	348.33	0	3.42	6m	N#Cc1ccc(/C=C/Cn2cc(C(=O)O)c(=O)c3cccc(F)c32)cc1	IP	'='	1000.0	nM		Non standard unit for type		UO_0000065					False	CHEMBL1772347	Positive allosteric modulation of human muscarinic M1 receptor expressed in CHO cells assessed as effect on acetylcholine-induced calcium mobilization by FLIPR assay	F	BAO_0000219	cell-based format	Homo sapiens	None	None	CHO	None	CHEMBL216	Muscarinic acetylcholine receptor M1	Homo sapiens	SINGLE PROTEIN	CHEMBL1770115	1	Scientific Literature	Bioorg. Med. Chem. Lett.	2011	CHEMBL3308072
CHEMBL1771789		0	351.34	0	2.77	9e	Cn1cc2cc(Cn3cc(C(=O)O)c(=O)c4c(F)cccc43)ccc2n1	IP	'='	142.0	nM		Non standard unit for type		UO_0000065					False	CHEMBL1772347	Positive allosteric modulation of human muscarinic M1 receptor expressed in CHO cells assessed as effect on acetylcholine-induced calcium mobilization by FLIPR assay	F	BAO_0000219	cell-based format	Homo sapiens	None	None	CHO	None	CHEMBL216	Muscarinic acetylcholine receptor M1	Homo sapiens	SINGLE PROTEIN	CHEMBL1770115	1	Scientific Literature	Bioorg. Med. Chem. Lett.	2011	CHEMBL3308072
CHEMBL343112		0	413.32	0	2.61	49	C[n+]1ccn(CC2CC(c3ccccc3)(c3ccccc3)C(=O)O2)c1.[Br-]	Kb	'='	355.0	nM				UO_0000065					False	CHEMBL748054	Antimuscarinic activity test against muscarinic acetylcholine receptor M1 from rabbit vas deferens	B	BAO_0000357	single protein format	Oryctolagus cuniculus	None	None	None	None	CHEMBL216	Muscarinic acetylcholine receptor M1	Homo sapiens	SINGLE PROTEIN	CHEMBL1126261	1	Scientific Literature	J. Med. Chem.	1992	None
CHEMBL99884		0	327.48	0	3.10	29	C(#Cc1ccccc1)CSc1nsnc1[C@@H]1CN2CC[C@H]1C2	Max PI	'='	56.0	%				UO_0000187					False	CHEMBL744060	Stimulation of phosphoinositide hydrolysis in BHK cells expressing human m1 receptor	F	BAO_0000219	cell-based format	Homo sapiens	None	None	BHK	None	CHEMBL216	Muscarinic acetylcholine receptor M1	Homo sapiens	SINGLE PROTEIN	CHEMBL1131552	1	Scientific Literature	Bioorg. Med. Chem. Lett.	1998	None
CHEMBL21536	XANOMELINE	1	281.43	0	3.22	Xanomeline	CCCCCCOc1nsnc1C1=CCCN(C)C1	Ki	'='	82.0	nM	7.09			UO_0000065	25.18	0.51	3.87	18.53	False	CHEMBL744770	Binding affinity towards M1 muscarinic receptor expressed in A9 L cells by displacing [3H](R)-QNB radioligand.	B	BAO_0000219	cell-based format	None	None	None	L929	None	CHEMBL216	Muscarinic acetylcholine receptor M1	Homo sapiens	SINGLE PROTEIN	CHEMBL1134318	1	Scientific Literature	J. Med. Chem.	2001	CHEMBL3307946
CHEMBL1459098		0	372.40	0	3.64	1	O=C(c1ccc(F)cc1)N1CCN2C(=O)c3ccccc3C12c1ccccc1	IC50	'>'	30000.0	nM				UO_0000065					False	CHEMBL3107814	Negative allosteric modulation of human muscarinic acetylcholine receptor M1 expressed in CHO cells assessed as inhibition of acetylcholine-induced calcium mobilization incubated for 150 secs prior to acetylcholine induction by Fluo-4 AM staining-based fluorescence assay	F	BAO_0000219	cell-based format	Homo sapiens	None	None	CHO	None	CHEMBL216	Muscarinic acetylcholine receptor M1	Homo sapiens	SINGLE PROTEIN	CHEMBL3102750	1	Scientific Literature	J. Med. Chem.	2013	CHEMBL3308072
CHEMBL272468		0	319.43	0	2.31	29	CN1CCC=C(c2nsnc2OCCCCn2ccnc2)C1	IC50	'='	870.96	nM	6.06			UO_0000065	18.97	0.38	3.75	10.81	False	CHEMBL929995	Displacement of [3H]NMS from human muscarinic M1 receptor expressed in CHO cells in continuous presence of radioligand	B	BAO_0000219	cell-based format	Homo sapiens	None	None	CHO	None	CHEMBL216	Muscarinic acetylcholine receptor M1	Homo sapiens	SINGLE PROTEIN	CHEMBL1143201	1	Scientific Literature	Bioorg. Med. Chem.	2008	CHEMBL3308072
CHEMBL715	OLANZAPINE	4	312.44	0	3.44	Olanzapine	Cc1cc2c(s1)Nc1ccccc1N=C2N1CCN(C)CC1	Ki	'='	4.7	nM	8.33			UO_0000065	26.65	0.52	4.89	26.98	False	CHEMBL992740	Binding affinity to human cloned muscarinic M1 receptor	B	BAO_0000357	single protein format	Homo sapiens	None	None	None	None	CHEMBL216	Muscarinic acetylcholine receptor M1	Homo sapiens	SINGLE PROTEIN	CHEMBL1155799	1	Scientific Literature	Bioorg. Med. Chem.	2008	None
CHEMBL143469		0	518.75	2	5.02	6h	CN1CCC=C(c2nsnc2OCCCCCCCCCOc2nsnc2C2=CCCN(C)C2)C1	Ki	'='	0.84	nM	9.08			UO_0000065	17.50	0.35	4.06	11.86	False	CHEMBL744770	Binding affinity towards M1 muscarinic receptor expressed in A9 L cells by displacing [3H](R)-QNB radioligand.	B	BAO_0000219	cell-based format	None	None	None	L929	None	CHEMBL216	Muscarinic acetylcholine receptor M1	Homo sapiens	SINGLE PROTEIN	CHEMBL1134318	1	Scientific Literature	J. Med. Chem.	2001	CHEMBL3307946
CHEMBL227378		0	301.17	0	0.50	(-)-(2S,6R)-1a	C[C@@H]1COC[C@H](C[N+](C)(C)C)O1.[I-]	Ki	'<'	100000.0	nM				UO_0000065					False	CHEMBL929016	Displacement of [3H]NMS from human cloned muscarinic M1 receptor expressed in CHO cells	B	BAO_0000219	cell-based format	Homo sapiens	None	None	CHO	None	CHEMBL216	Muscarinic acetylcholine receptor M1	Homo sapiens	SINGLE PROTEIN	CHEMBL1140814	1	Scientific Literature	Bioorg. Med. Chem. Lett.	2008	CHEMBL3308072
CHEMBL403829		0	269.37	0	1.41	10c	CN1CCC=C(c2nsnc2OCCCCO)C1	IC50	'='	309.03	nM	6.51			UO_0000065	24.17	0.49	5.10	11.13	False	CHEMBL929995	Displacement of [3H]NMS from human muscarinic M1 receptor expressed in CHO cells in continuous presence of radioligand	B	BAO_0000219	cell-based format	Homo sapiens	None	None	CHO	None	CHEMBL216	Muscarinic acetylcholine receptor M1	Homo sapiens	SINGLE PROTEIN	CHEMBL1143201	1	Scientific Literature	Bioorg. Med. Chem.	2008	CHEMBL3308072
CHEMBL345250		0	298.36	0	2.83	11 (EE)	C/C(C#Cc1ccc(F)cc1)=C\CO/N=C1/CN2CCC1C2	ED50	'='	156.0	nM		Non standard unit for type		UO_0000065					False	CHEMBL745737	Agonistic efficacy in human m1 muscarinic receptor expressed with the marker gene beta-galactosidase in NIH 3T3 cells.	F	BAO_0000219	cell-based format	None	None	None	NIH3T3	None	CHEMBL216	Muscarinic acetylcholine receptor M1	Homo sapiens	SINGLE PROTEIN	CHEMBL1128636	1	Scientific Literature	Bioorg. Med. Chem. Lett.	1995	CHEMBL3307716
CHEMBL14	CARBACHOL	4	182.65	0	-0.21	Carbacol	C[N+](C)(C)CCOC(N)=O.[Cl-]	EC50	'='	5011.87	nM	5.30			UO_0000065					False	CHEMBL853697	Agonist activity at human M1 receptor expressed in A9 L cells assessed as stimulation of phosphoinositide hydrolysis	F	BAO_0000219	cell-based format	Homo sapiens	None	None	L929	None	CHEMBL216	Muscarinic acetylcholine receptor M1	Homo sapiens	SINGLE PROTEIN	CHEMBL1138216	1	Scientific Literature	J. Med. Chem.	2006	CHEMBL3307946
CHEMBL86903		0	204.27	0	1.27	4 (ZZ)	C#C/C(C)=C\CO/N=C1\CN2CCC1C2	ED50	'='	12.0	nM		Non standard unit for type		UO_0000065					False	CHEMBL745737	Agonistic efficacy in human m1 muscarinic receptor expressed with the marker gene beta-galactosidase in NIH 3T3 cells.	F	BAO_0000219	cell-based format	None	None	None	NIH3T3	None	CHEMBL216	Muscarinic acetylcholine receptor M1	Homo sapiens	SINGLE PROTEIN	CHEMBL1128636	1	Scientific Literature	Bioorg. Med. Chem. Lett.	1995	CHEMBL3307716
CHEMBL14	CARBACHOL	4	182.65	0	-0.21	Carbacol	C[N+](C)(C)CCOC(N)=O.[Cl-]	EC50	'='	15848.93	nM	4.80			UO_0000065					False	CHEMBL854382	Agonist activity at human M1 receptor Q185E mutant expressed in A9 L cells assessed as stimulation of phosphoinositide hydrolysis	F	BAO_0000219	cell-based format	Homo sapiens	None	None	L929	None	CHEMBL216	Muscarinic acetylcholine receptor M1	Homo sapiens	SINGLE PROTEIN	CHEMBL1138216	1	Scientific Literature	J. Med. Chem.	2006	CHEMBL3307946
CHEMBL21536	XANOMELINE	1	281.43	0	3.22	xanomeline	CCCCCCOc1nsnc1C1=CCCN(C)C1	Smax	'='	86.0	%				UO_0000187					False	CHEMBL854383	Agonist activity at human M1 receptor Q185E mutant expressed in A9 L cells assessed as stimulation of phosphoinositide hydrolysis relative to carbachol	F	BAO_0000219	cell-based format	Homo sapiens	None	None	L929	None	CHEMBL216	Muscarinic acetylcholine receptor M1	Homo sapiens	SINGLE PROTEIN	CHEMBL1138216	1	Scientific Literature	J. Med. Chem.	2006	CHEMBL3307946
CHEMBL419142		0	284.33	0	3.59	(Z)-6b	Fc1ccc(-c2cc(/C=C3\CN4CCC3CC4)on2)cc1	Inhibition	'='	0.0	%				UO_0000187					False	CHEMBL744057	Ability to displace [3H]N-methylscopolamine binding to M1 human recombinant muscarinic receptor in CHO cells at concentration 1 uM	B	BAO_0000219	cell-based format	None	None	None	CHO	None	CHEMBL216	Muscarinic acetylcholine receptor M1	Homo sapiens	SINGLE PROTEIN	CHEMBL1131993	1	Scientific Literature	Bioorg. Med. Chem. Lett.	1999	CHEMBL3308072
CHEMBL3084448		0	359.47	0	2.18	11b	CCOC(=O)N1C[C@@H]2CC[C@H](C1)[C@@H]2NCCNC(=O)c1ccccc1C	EC50	'='	170.0	nM	6.77			UO_0000065					False	CHEMBL2025052	Agonist activity at human muscarinic M1 receptor	F	BAO_0000019	assay format	Homo sapiens	None	None	None	None	CHEMBL216	Muscarinic acetylcholine receptor M1	Homo sapiens	SINGLE PROTEIN	CHEMBL2021911	1	Scientific Literature	Bioorg. Med. Chem. Lett.	2012	None
CHEMBL252557	GLYCOLIC ACID	2	76.05	0	-0.94	GLYCOLIC ACID	O=C(O)CO	Ki						Not Active (inhibition < 50% @ 10 uM and thus dose-reponse curve not measured)						False	CHEMBL1909170	DRUGMATRIX: Muscarinic M1 radioligand binding (ligand: [3H] N-Methylscopolamine)	B	BAO_0000249	cell membrane format	None	None	None	CHO-K1	Membrane	CHEMBL216	Muscarinic acetylcholine receptor M1	Homo sapiens	SINGLE PROTEIN	CHEMBL1909046	15	DrugMatrix			CHEMBL3307512
CHEMBL64894	GENTIAN VIOLET	4	407.99	0	4.46	GENTIAN VIOLET	CN(C)c1ccc(C(=C2C=CC(=[N+](C)C)C=C2)c2ccc(N(C)C)cc2)cc1.[Cl-]	IC50	'='	1095.0	nM	5.96			UO_0000065	16.00	0.29	1.50	62.81	False	CHEMBL1909170	DRUGMATRIX: Muscarinic M1 radioligand binding (ligand: [3H] N-Methylscopolamine)	B	BAO_0000249	cell membrane format	None	None	None	CHO-K1	Membrane	CHEMBL216	Muscarinic acetylcholine receptor M1	Homo sapiens	SINGLE PROTEIN	CHEMBL1909046	15	DrugMatrix			CHEMBL3307512
CHEMBL86903		0	204.27	0	1.27	4 (ZZ)	C#C/C(C)=C\CO/N=C1\CN2CCC1C2	CCh	'='	70.0	%				UO_0000187					False	CHEMBL745734	Agonistic efficacy in human m1 muscarinic receptor which was expressed with the marker gene beta-galactosidase in NIH 3T3 cells. Maximal effect normalized to the effect of carbachol (%CCH).	F	BAO_0000219	cell-based format	None	None	None	NIH3T3	None	CHEMBL216	Muscarinic acetylcholine receptor M1	Homo sapiens	SINGLE PROTEIN	CHEMBL1128636	1	Scientific Literature	Bioorg. Med. Chem. Lett.	1995	CHEMBL3307716
CHEMBL300987		0	392.46	0	4.11	7	CCOC(=O)c1c(C)[nH]c2ccc3c(c12)CN1CCc2ccc(OC)cc2C1O3	IC50	'='	9017.8	nM	5.04			UO_0000065	12.85	0.24	0.93	7.91	False	CHEMBL748282	Evaluated for its binding affinity at human muscarinic receptor m1 by displacement of [3H]NMS binding using membranes in transfected chinese hamster ovarian cell	B	BAO_0000219	cell-based format	None	None	None	ovarian	None	CHEMBL216	Muscarinic acetylcholine receptor M1	Homo sapiens	SINGLE PROTEIN	CHEMBL1131391	1	Scientific Literature	Bioorg. Med. Chem. Lett.	1998	None
CHEMBL420	GUANABENZ	4	231.09	0	1.81	GUANABENZ	N=C(N)N/N=C/c1c(Cl)cccc1Cl	IC50						Not Active (inhibition < 50% @ 10 uM and thus dose-reponse curve not measured)						False	CHEMBL1909170	DRUGMATRIX: Muscarinic M1 radioligand binding (ligand: [3H] N-Methylscopolamine)	B	BAO_0000249	cell membrane format	None	None	None	CHO-K1	Membrane	CHEMBL216	Muscarinic acetylcholine receptor M1	Homo sapiens	SINGLE PROTEIN	CHEMBL1909046	15	DrugMatrix			CHEMBL3307512
CHEMBL447	SECOBARBITAL	4	238.29	0	1.35	SECOBARBITAL	C=CCC1(C(C)CCC)C(=O)NC(=O)NC1=O	IC50						Not Active (inhibition < 50% @ 10 uM and thus dose-reponse curve not measured)						False	CHEMBL1909170	DRUGMATRIX: Muscarinic M1 radioligand binding (ligand: [3H] N-Methylscopolamine)	B	BAO_0000249	cell membrane format	None	None	None	CHO-K1	Membrane	CHEMBL216	Muscarinic acetylcholine receptor M1	Homo sapiens	SINGLE PROTEIN	CHEMBL1909046	15	DrugMatrix			CHEMBL3307512
CHEMBL2306159		0	474.67	1	5.21	6e	CN1[C@H]2CC[C@@H]1C[C@H](CC(CNS(=O)(=O)c1ccccc1)(c1ccccc1)c1ccccc1)C2	Activity						Not Active						False	CHEMBL1063341	Agonist activity at human cloned muscarinic M1 receptor expressed in CHO cells assessed as effect on calcium mobilization by FLIPR	F	BAO_0000219	cell-based format	Homo sapiens	None	None	CHO	None	CHEMBL216	Muscarinic acetylcholine receptor M1	Homo sapiens	SINGLE PROTEIN	CHEMBL1153488	1	Scientific Literature	Bioorg. Med. Chem. Lett.	2009	CHEMBL3308072
CHEMBL3084638		0	377.53	0	3.90	6a	CN1[C@H]2CC[C@@H]1C[C@H](CC(CNC(N)=O)(c1ccccc1)c1ccccc1)C2	Activity						Not Active						False	CHEMBL1063341	Agonist activity at human cloned muscarinic M1 receptor expressed in CHO cells assessed as effect on calcium mobilization by FLIPR	F	BAO_0000219	cell-based format	Homo sapiens	None	None	CHO	None	CHEMBL216	Muscarinic acetylcholine receptor M1	Homo sapiens	SINGLE PROTEIN	CHEMBL1153488	1	Scientific Literature	Bioorg. Med. Chem. Lett.	2009	CHEMBL3308072
CHEMBL59898		0	392.46	0	4.11	1	CCOC(=O)c1c(C)[nH]c2ccc3c(c12)CN1CCc2cc(OC)ccc2C1O3	IC50	'='	6558.7	nM	5.18			UO_0000065	13.21	0.24	1.07	8.13	False	CHEMBL748282	Evaluated for its binding affinity at human muscarinic receptor m1 by displacement of [3H]NMS binding using membranes in transfected chinese hamster ovarian cell	B	BAO_0000219	cell-based format	None	None	None	ovarian	None	CHEMBL216	Muscarinic acetylcholine receptor M1	Homo sapiens	SINGLE PROTEIN	CHEMBL1131391	1	Scientific Literature	Bioorg. Med. Chem. Lett.	1998	None
CHEMBL310712		0	440.45	0	3.30	3	CN1CCN(C2=Nc3cc(OS(=O)(=O)C(F)(F)F)ccc3Nc3ccccc32)CC1	IC50	'='	35.0	nM	7.46			UO_0000065	16.93	0.34	4.16	10.04	True	CHEMBL744323	Inhibitory binding of [3H]pirenzepine to human Muscarinic acetylcholine receptor M1 in membranes from CHO-K1 cells	B	BAO_0000219	cell-based format	Homo sapiens	None	None	CHO-K1	None	CHEMBL216	Muscarinic acetylcholine receptor M1	Homo sapiens	SINGLE PROTEIN	CHEMBL1130263	1	Scientific Literature	J. Med. Chem.	1997	CHEMBL3307512
CHEMBL58228		0	422.48	0	4.12	9	CCOC(=O)c1c(C)[nH]c2ccc3c(c12)CN1CCc2cc(OC)c(OC)cc2C1O3	IC50	'='	12903.4	nM	4.89			UO_0000065	11.57	0.22	0.77	6.70	False	CHEMBL748282	Evaluated for its binding affinity at human muscarinic receptor m1 by displacement of [3H]NMS binding using membranes in transfected chinese hamster ovarian cell	B	BAO_0000219	cell-based format	None	None	None	ovarian	None	CHEMBL216	Muscarinic acetylcholine receptor M1	Homo sapiens	SINGLE PROTEIN	CHEMBL1131391	1	Scientific Literature	Bioorg. Med. Chem. Lett.	1998	None
CHEMBL62251		0	406.48	0	4.50	6	COc1ccc2c(c1)CCN1Cc3c(ccc4[nH]c(C)c(C(=O)OC(C)C)c34)OC21	IC50	'='	4058.0	nM	5.39			UO_0000065	13.26	0.25	0.89	8.45	False	CHEMBL748282	Evaluated for its binding affinity at human muscarinic receptor m1 by displacement of [3H]NMS binding using membranes in transfected chinese hamster ovarian cell	B	BAO_0000219	cell-based format	None	None	None	ovarian	None	CHEMBL216	Muscarinic acetylcholine receptor M1	Homo sapiens	SINGLE PROTEIN	CHEMBL1131391	1	Scientific Literature	Bioorg. Med. Chem. Lett.	1998	None
CHEMBL1091935		0	373.41	0	3.78	10b	O=C(O)c1cn(Cc2ccc(-c3ccccc3)cc2)c2c(c1=O)CCCC2=O	Activity	'='	4890.0	nM				UO_0000065					False	CHEMBL1106238	Agonist activity at human muscarinic M1 receptor expressed in CHO cells assessed as inflection point for increase of EC20 of acetylcholine-induced calcium mobilization by FLIPR assay	F	BAO_0000219	cell-based format	Homo sapiens	None	None	CHO	None	CHEMBL216	Muscarinic acetylcholine receptor M1	Homo sapiens	SINGLE PROTEIN	CHEMBL1156223	1	Scientific Literature	Bioorg. Med. Chem. Lett.	2010	CHEMBL3308072
CHEMBL131819	TAZOMELINE	0	297.49	0	3.93	4i	CCCCCCSc1nsnc1C1=CCCN(C)C1	Max	'='	92.0	%				UO_0000187					False	CHEMBL773336	Efficacy at muscarinic acetylcholine receptor M1 measured by the ability to inhibit the electrically stimulated twitch of the rabbit vas deferens	F	BAO_0000221	tissue-based format	Oryctolagus cuniculus	CHEMBL3638198	Vas deferens	None	None	CHEMBL216	Muscarinic acetylcholine receptor M1	Homo sapiens	SINGLE PROTEIN	CHEMBL1126311	1	Scientific Literature	J. Med. Chem.	1992	None
CHEMBL72506		0	319.49	0	3.87	41	CCN(CC)CCOCCOCC1(c2ccccc2)CCCC1	Ki	'='	910.0	nM	6.04			UO_0000065	18.91	0.36	2.17	27.84	False	CHEMBL745744	Binding affinity towards muscarinic m1 receptor	B	BAO_0000357	single protein format	None	None	None	None	None	CHEMBL216	Muscarinic acetylcholine receptor M1	Homo sapiens	SINGLE PROTEIN	CHEMBL1127585	1	Scientific Literature	J. Med. Chem.	1994	None
CHEMBL320221		0	278.14	0	1.54	2e	Cl.Clc1cc(CO/N=C2\CN3CCC2C3)on1	Ratio	'='	1585.13										False	CHEMBL850283	Ratio of displacement of NMS and Oxo-M from muscarinic receptor M1	B	BAO_0000357	single protein format	Homo sapiens	None	None	None	None	CHEMBL216	Muscarinic acetylcholine receptor M1	Homo sapiens	SINGLE PROTEIN	CHEMBL1133831	1	Scientific Literature	Bioorg. Med. Chem. Lett.	2001	None
CHEMBL511833		0	472.51	0	4.29	5e	O=C(c1ccccc1C(F)(F)F)N1CCC(N2CCC(n3c(=O)[nH]c4ccccc43)CC2)CC1	EC50	'='	910.0	nM	6.04			UO_0000065					False	CHEMBL938553	Agonist activity at muscarinic M1 receptor	F	BAO_0000019	assay format	None	None	None	None	None	CHEMBL216	Muscarinic acetylcholine receptor M1	Homo sapiens	SINGLE PROTEIN	CHEMBL1152245	1	Scientific Literature	Bioorg. Med. Chem. Lett.	2008	None
CHEMBL158180		0	298.36	0	2.83	11 (ZE)	C/C(C#Cc1ccc(F)cc1)=C\CO/N=C1\CN2CCC1C2	ED50	'='	31.5	nM		Non standard unit for type		UO_0000065					False	CHEMBL745737	Agonistic efficacy in human m1 muscarinic receptor expressed with the marker gene beta-galactosidase in NIH 3T3 cells.	F	BAO_0000219	cell-based format	None	None	None	NIH3T3	None	CHEMBL216	Muscarinic acetylcholine receptor M1	Homo sapiens	SINGLE PROTEIN	CHEMBL1128636	1	Scientific Literature	Bioorg. Med. Chem. Lett.	1995	CHEMBL3307716
CHEMBL1091392		0	357.37	0	3.21	13	O=C(O)c1cn(Cc2ccc(-c3ccccc3)cc2)c2nccnc2c1=O	IP	'='	0.78	uM		Non standard unit for type		UO_0000064					False	CHEMBL1112716	Positive allosteric modulator activity at human muscarinic M1 receptor expressed in CHO cells assessed as effect on acetylcholine-induced intracellular calcium mobilization by FLIPR assay	F	BAO_0000219	cell-based format	Homo sapiens	None	None	CHO	None	CHEMBL216	Muscarinic acetylcholine receptor M1	Homo sapiens	SINGLE PROTEIN	CHEMBL1156154	1	Scientific Literature	Bioorg. Med. Chem. Lett.	2010	CHEMBL3308072
CHEMBL23422		0	292.34	0	2.73	22h	O=C1CCc2cc3c(c4c5cc(O)ccc5n1c24)CCNC3	Log 1/M	'='	6.07										False	CHEMBL744050	Logarithm of affinity (log 1/M) at the (N-methyl Scopolamine) NMS-liganded muscarinic acetylcholine receptor M1 by using semiquantitative equilibrium and off-rate assay	B	BAO_0000357	single protein format	None	None	None	None	None	CHEMBL216	Muscarinic acetylcholine receptor M1	Homo sapiens	SINGLE PROTEIN	CHEMBL1135887	1	Scientific Literature	J. Med. Chem.	2002	None
CHEMBL320221		0	278.14	0	1.54	2e	Cl.Clc1cc(CO/N=C2\CN3CCC2C3)on1	IC50	'='	36300.0	nM	4.44			UO_0000065	18.37	0.38	2.90	8.73	False	CHEMBL744234	Ability to displace [3H]N-methylscopolamine from Muscarinic acetylcholine receptor M1 expressed in CHO cells.	B	BAO_0000219	cell-based format	Homo sapiens	None	None	CHO	None	CHEMBL216	Muscarinic acetylcholine receptor M1	Homo sapiens	SINGLE PROTEIN	CHEMBL1133831	1	Scientific Literature	Bioorg. Med. Chem. Lett.	2001	CHEMBL3308072
CHEMBL292222		0	291.40	0	2.52	11	CCCCCCOc1nccnc1O[C@H]1CN2CCC1C2	Ki	'='	690.0	nM	6.16			UO_0000065	21.14	0.40	3.64	12.98	False	CHEMBL745742	Affinity towards human M1 receptor expressed in CHO cells using [3H]QNB as radioligand	B	BAO_0000219	cell-based format	None	None	None	CHO	None	CHEMBL216	Muscarinic acetylcholine receptor M1	Homo sapiens	SINGLE PROTEIN	CHEMBL1131780	1	Scientific Literature	Bioorg. Med. Chem. Lett.	1999	CHEMBL3308072
CHEMBL302179		0	554.86	2	6.44	4	COc1ccccc1CNCCCCCCNCCCCCCNCCCCCCNCc1ccccc1OC	pA2						Not Determined						False	CHEMBL747396	Antagonistic potency against Muscarinic acetylcholine receptor M1; nd= Not determined	F	BAO_0000019	assay format	Cavia porcellus	None	None	None	None	CHEMBL216	Muscarinic acetylcholine receptor M1	Homo sapiens	SINGLE PROTEIN	CHEMBL1131149	1	Scientific Literature	J. Med. Chem.	1998	None
CHEMBL1093022		0	397.84	0	3.92	16l	O=C(O)c1cn(Cc2ccc(-c3ccnc(Cl)c3)cn2)c2ccsc2c1=O	IP	'='	0.81	uM		Non standard unit for type		UO_0000064					False	CHEMBL1112716	Positive allosteric modulator activity at human muscarinic M1 receptor expressed in CHO cells assessed as effect on acetylcholine-induced intracellular calcium mobilization by FLIPR assay	F	BAO_0000219	cell-based format	Homo sapiens	None	None	CHO	None	CHEMBL216	Muscarinic acetylcholine receptor M1	Homo sapiens	SINGLE PROTEIN	CHEMBL1156154	1	Scientific Literature	Bioorg. Med. Chem. Lett.	2010	CHEMBL3308072
CHEMBL94	PHYSOSTIGMINE	4	275.35	0	1.77	physostigmine	CNC(=O)Oc1ccc2c(c1)[C@]1(C)CCN(C)[C@@H]1N2C	pA2						Not Determined						False	CHEMBL747396	Antagonistic potency against Muscarinic acetylcholine receptor M1; nd= Not determined	F	BAO_0000019	assay format	Cavia porcellus	None	None	None	None	CHEMBL216	Muscarinic acetylcholine receptor M1	Homo sapiens	SINGLE PROTEIN	CHEMBL1131149	1	Scientific Literature	J. Med. Chem.	1998	None
CHEMBL129611		0	285.44	0	1.92	30c	CSCCc1nsnc1OC1CN2CCC1CC2	EC50						Not Determined						False	CHEMBL745686	Concentration required for stimulation of phosphoinositol (PI) hydrolysis in the A9 L cell line transfected with the Muscarinic acetylcholine receptor M1.	F	BAO_0000219	cell-based format	None	None	None	A9L	None	CHEMBL216	Muscarinic acetylcholine receptor M1	Homo sapiens	SINGLE PROTEIN	CHEMBL1131461	1	Scientific Literature	J. Med. Chem.	1998	None
CHEMBL341242		0	283.40	0	2.19	17d	CCCCOc1nsnc1OC1CN2CCC1CC2	EC50	'='	102.0	nM	6.99			UO_0000065					False	CHEMBL745685	Effective concentration required for stimulation of phosphoinositol (PI) hydrolysis in the A9 L cell line transfected with the Muscarinic acetylcholine receptor M1.	F	BAO_0000219	cell-based format	None	None	None	A9L	None	CHEMBL216	Muscarinic acetylcholine receptor M1	Homo sapiens	SINGLE PROTEIN	CHEMBL1131461	1	Scientific Literature	J. Med. Chem.	1998	None
CHEMBL341447		0	266.75	0	2.21	McN-A343	C[N+](C)(C)CC#CCOC(=O)c1cccc(Cl)c1	IC50	'='	13000.0	nM	4.89			UO_0000065	18.32	0.37	2.68	18.58	False	CHEMBL744321	In vitro affinity against human Muscarinic acetylcholine receptor M1 using quinuclidynyl benzylate (QNB)	B	BAO_0000357	single protein format	Homo sapiens	None	None	None	None	CHEMBL216	Muscarinic acetylcholine receptor M1	Homo sapiens	SINGLE PROTEIN	CHEMBL1130270	1	Scientific Literature	J. Med. Chem.	1997	None
CHEMBL54219		0	307.46	0	3.23	13	CCCCCCOc1nccnc1SC1CN2CCC1C2	Ki	'='	292.0	nM	6.54			UO_0000065	21.25	0.42	3.30	17.08	False	CHEMBL745742	Affinity towards human M1 receptor expressed in CHO cells using [3H]QNB as radioligand	B	BAO_0000219	cell-based format	None	None	None	CHO	None	CHEMBL216	Muscarinic acetylcholine receptor M1	Homo sapiens	SINGLE PROTEIN	CHEMBL1131780	1	Scientific Literature	Bioorg. Med. Chem. Lett.	1999	CHEMBL3308072
CHEMBL21508		0	276.38	0	3.97	2	CN(C)CCC1=C/C(=C\c2cccnc2)c2ccccc21	Ki	'='	18620.87	nM	4.73			UO_0000065	17.11	0.31	0.76	29.32	False	CHEMBL746257	Affinity for Muscarinic acetylcholine receptor M1 expressed in CHO cells by [3H]NMS displacement.	B	BAO_0000219	cell-based format	None	None	None	CHO	None	CHEMBL216	Muscarinic acetylcholine receptor M1	Homo sapiens	SINGLE PROTEIN	CHEMBL1134266	1	Scientific Literature	Bioorg. Med. Chem. Lett.	2001	CHEMBL3308072
CHEMBL23213		0	276.34	0	3.03	23a	O=C1CCc2cc3c(c4c5ccccc5n1c24)CNCC3	Log 1/M	'='	5.85										False	CHEMBL746254	Logarithm of affinity (log 1/M) at the free muscarinic acetylcholine receptor M1 by using semiquantitative equilibrium and off-rate assay	B	BAO_0000357	single protein format	None	None	None	None	None	CHEMBL216	Muscarinic acetylcholine receptor M1	Homo sapiens	SINGLE PROTEIN	CHEMBL1135887	1	Scientific Literature	J. Med. Chem.	2002	None
CHEMBL554836		0	410.95	0	4.48	27	CC(C)(C)c1nccn1CC1CC(c2ccccc2)(c2ccccc2)C(=O)O1.Cl	Kb	'='	3.0	nM				UO_0000065					False	CHEMBL748054	Antimuscarinic activity test against muscarinic acetylcholine receptor M1 from rabbit vas deferens	B	BAO_0000357	single protein format	Oryctolagus cuniculus	None	None	None	None	CHEMBL216	Muscarinic acetylcholine receptor M1	Homo sapiens	SINGLE PROTEIN	CHEMBL1126261	1	Scientific Literature	J. Med. Chem.	1992	None
CHEMBL340435		0	285.44	0	2.51	28	CCCSc1nsnc1OC1CN2CCCC1C2	EC50	'='	1.0	nM	9.00			UO_0000065					False	CHEMBL745685	Effective concentration required for stimulation of phosphoinositol (PI) hydrolysis in the A9 L cell line transfected with the Muscarinic acetylcholine receptor M1.	F	BAO_0000219	cell-based format	None	None	None	A9L	None	CHEMBL216	Muscarinic acetylcholine receptor M1	Homo sapiens	SINGLE PROTEIN	CHEMBL1131461	1	Scientific Literature	J. Med. Chem.	1998	None
CHEMBL319109		0	325.44	0	2.78	34	C(#Cc1ccccc1)COc1nsnc1[C@@H]1CN2CCC[C@H]1C2	Max PI	'='	84.0	%				UO_0000187					False	CHEMBL744060	Stimulation of phosphoinositide hydrolysis in BHK cells expressing human m1 receptor	F	BAO_0000219	cell-based format	Homo sapiens	None	None	BHK	None	CHEMBL216	Muscarinic acetylcholine receptor M1	Homo sapiens	SINGLE PROTEIN	CHEMBL1131552	1	Scientific Literature	Bioorg. Med. Chem. Lett.	1998	None
CHEMBL319109		0	325.44	0	2.78	34	C(#Cc1ccccc1)COc1nsnc1[C@@H]1CN2CCC[C@H]1C2	EC50	'='	28.3	nM	7.55			UO_0000065					False	CHEMBL748279	Stimulation of phosphoinositide hydrolysis in A9L cells expressing human m1 receptor	F	BAO_0000219	cell-based format	None	None	None	A9L	None	CHEMBL216	Muscarinic acetylcholine receptor M1	Homo sapiens	SINGLE PROTEIN	CHEMBL1131552	1	Scientific Literature	Bioorg. Med. Chem. Lett.	1998	None
CHEMBL1092849		0	356.38	0	3.81	11a	O=C(O)c1cn(Cc2ccc(-c3ccccc3)cc2)c2cnccc2c1=O	IP	'='	0.43	uM		Non standard unit for type		UO_0000064					False	CHEMBL1112716	Positive allosteric modulator activity at human muscarinic M1 receptor expressed in CHO cells assessed as effect on acetylcholine-induced intracellular calcium mobilization by FLIPR assay	F	BAO_0000219	cell-based format	Homo sapiens	None	None	CHO	None	CHEMBL216	Muscarinic acetylcholine receptor M1	Homo sapiens	SINGLE PROTEIN	CHEMBL1156154	1	Scientific Literature	Bioorg. Med. Chem. Lett.	2010	CHEMBL3308072
CHEMBL1092849		0	356.38	0	3.81	11a	O=C(O)c1cn(Cc2ccc(-c3ccccc3)cc2)c2cnccc2c1=O	Emax	'='	62.0	%				UO_0000187					False	CHEMBL1112726	Positive allosteric modulator activity at human muscarinic M1 receptor expressed in CHO cells assessed as effect on acetylcholine-induced intracellular calcium mobilization by FLIPR assay relative to acetylcholine	F	BAO_0000219	cell-based format	Homo sapiens	None	None	CHO	None	CHEMBL216	Muscarinic acetylcholine receptor M1	Homo sapiens	SINGLE PROTEIN	CHEMBL1156154	1	Scientific Literature	Bioorg. Med. Chem. Lett.	2010	CHEMBL3308072
CHEMBL1092977		0	379.42	0	2.37	10x	Cn1cc(-c2ccc(Cn3cc(C(=O)O)c(=O)c4c3CCCC4O)cc2)cn1	Activity	'='	908.0	nM				UO_0000065					False	CHEMBL1106238	Agonist activity at human muscarinic M1 receptor expressed in CHO cells assessed as inflection point for increase of EC20 of acetylcholine-induced calcium mobilization by FLIPR assay	F	BAO_0000219	cell-based format	Homo sapiens	None	None	CHO	None	CHEMBL216	Muscarinic acetylcholine receptor M1	Homo sapiens	SINGLE PROTEIN	CHEMBL1156223	1	Scientific Literature	Bioorg. Med. Chem. Lett.	2010	CHEMBL3308072
CHEMBL1091645		0	405.45	0	3.64	10k	COc1cccc(-c2ccc(Cn3cc(C(=O)O)c(=O)c4c3CCCC4O)cc2)c1	Activity	'='	410.0	nM				UO_0000065					False	CHEMBL1106238	Agonist activity at human muscarinic M1 receptor expressed in CHO cells assessed as inflection point for increase of EC20 of acetylcholine-induced calcium mobilization by FLIPR assay	F	BAO_0000219	cell-based format	Homo sapiens	None	None	CHO	None	CHEMBL216	Muscarinic acetylcholine receptor M1	Homo sapiens	SINGLE PROTEIN	CHEMBL1156223	1	Scientific Literature	Bioorg. Med. Chem. Lett.	2010	CHEMBL3308072
CHEMBL1093236		0	389.45	0	4.29	10g	COC1CCCc2c1c(=O)c(C(=O)O)cn2Cc1ccc(-c2ccccc2)cc1	Activity	'='	1100.0	nM				UO_0000065					False	CHEMBL1106238	Agonist activity at human muscarinic M1 receptor expressed in CHO cells assessed as inflection point for increase of EC20 of acetylcholine-induced calcium mobilization by FLIPR assay	F	BAO_0000219	cell-based format	Homo sapiens	None	None	CHO	None	CHEMBL216	Muscarinic acetylcholine receptor M1	Homo sapiens	SINGLE PROTEIN	CHEMBL1156223	1	Scientific Literature	Bioorg. Med. Chem. Lett.	2010	CHEMBL3308072
CHEMBL2312391		0	349.47	0	4.26	22	CCN1CCC(c2ccccc2)=C(C(=O)OCCc2ccccc2C)C1	Ki	'='	200.0	nM	6.70			UO_0000065	19.17	0.35	2.44	22.68	False	CHEMBL2317408	Displacement of [3H]NMS from human M1 muscarinic receptor expressed in CHO-K1 cells	B	BAO_0000219	cell-based format	Homo sapiens	None	None	CHO-K1	None	CHEMBL216	Muscarinic acetylcholine receptor M1	Homo sapiens	SINGLE PROTEIN	CHEMBL2311283	1	Scientific Literature	J. Med. Chem.	2013	CHEMBL3307512
CHEMBL171520		0	416.65	0	4.72	3v	C[C@@H]1OC(=O)[C@H]2C[C@H]3CCCC[C@@H]3[C@@H](CCCN3CCN(C4CCCCC4)CC3)[C@@H]12	Ki	'='	464.0	nM	6.33			UO_0000065	15.20	0.29	1.61	19.32	False	CHEMBL745743	Binding affinity towards human muscarinic M1 receptor in CHO-KI cells using [3H]- QNB as radioligand	B	BAO_0000219	cell-based format	None	None	None	CHO-KI	None	CHEMBL216	Muscarinic acetylcholine receptor M1	Homo sapiens	SINGLE PROTEIN	CHEMBL1132081	1	Scientific Literature	Bioorg. Med. Chem. Lett.	1999	None
CHEMBL2312353		0	393.48	0	3.51	64	COc1cccc(C2=C(C(=O)OCCc3ccc4c(c3)CCO4)CN(C)CC2)c1	Ki	'='	2430.0	nM	5.61			UO_0000065	14.27	0.26	2.10	11.70	False	CHEMBL2317408	Displacement of [3H]NMS from human M1 muscarinic receptor expressed in CHO-K1 cells	B	BAO_0000219	cell-based format	Homo sapiens	None	None	CHO-K1	None	CHEMBL216	Muscarinic acetylcholine receptor M1	Homo sapiens	SINGLE PROTEIN	CHEMBL2311283	1	Scientific Literature	J. Med. Chem.	2013	CHEMBL3307512
CHEMBL2312361		0	363.46	0	3.50	45	CN1CCC(c2ccccc2)=C(C(=O)OCCc2ccc3c(c2)CCO3)C1	Ki	'='	290.0	nM	6.54			UO_0000065	17.99	0.33	3.04	16.86	False	CHEMBL2317408	Displacement of [3H]NMS from human M1 muscarinic receptor expressed in CHO-K1 cells	B	BAO_0000219	cell-based format	Homo sapiens	None	None	CHO-K1	None	CHEMBL216	Muscarinic acetylcholine receptor M1	Homo sapiens	SINGLE PROTEIN	CHEMBL2311283	1	Scientific Literature	J. Med. Chem.	2013	CHEMBL3307512
CHEMBL343085		0	503.44	0	4.43	52	Cc1n(CC2CC(c3ccccc3)(c3ccccc3)C(=O)O2)cc[n+]1Cc1ccccc1.[Br-]	Kb	'='	4.0	nM				UO_0000065					False	CHEMBL748054	Antimuscarinic activity test against muscarinic acetylcholine receptor M1 from rabbit vas deferens	B	BAO_0000357	single protein format	Oryctolagus cuniculus	None	None	None	None	CHEMBL216	Muscarinic acetylcholine receptor M1	Homo sapiens	SINGLE PROTEIN	CHEMBL1126261	1	Scientific Literature	J. Med. Chem.	1992	None
CHEMBL2093084		0	345.25	0	0.72	(-)-7	C[C@@H]1O[C@H]([C@@H]2CCC[N+]2(C)C)C[S@@+]1[O-].[I-]	Ki	'='	93325.43	nM	4.03			UO_0000065	18.46	0.39	3.31	15.32	False	CHEMBL862219	Binding affinity to cloned human muscarinic M1 receptor expressed in CHO cells	B	BAO_0000219	cell-based format	Homo sapiens	None	None	CHO	None	CHEMBL216	Muscarinic acetylcholine receptor M1	Homo sapiens	SINGLE PROTEIN	CHEMBL1138195	1	Scientific Literature	J. Med. Chem.	2006	CHEMBL3308072
CHEMBL2093083		0	203.31	0	0.57	(-)-2	C[C@H]1O[C@@H]([C@@H]2CCCN2C)C[S@@+]1[O-]	Ki	'<'	100000.0	nM				UO_0000065					False	CHEMBL862219	Binding affinity to cloned human muscarinic M1 receptor expressed in CHO cells	B	BAO_0000219	cell-based format	Homo sapiens	None	None	CHO	None	CHEMBL216	Muscarinic acetylcholine receptor M1	Homo sapiens	SINGLE PROTEIN	CHEMBL1138195	1	Scientific Literature	J. Med. Chem.	2006	CHEMBL3308072
CHEMBL2093082		0	345.25	0	0.72	(-)-8	C[C@H]1O[C@@H]([C@@H]2CCC[N+]2(C)C)C[S@@+]1[O-].[I-]	Ki	'<'	100000.0	nM				UO_0000065					False	CHEMBL862219	Binding affinity to cloned human muscarinic M1 receptor expressed in CHO cells	B	BAO_0000219	cell-based format	Homo sapiens	None	None	CHO	None	CHEMBL216	Muscarinic acetylcholine receptor M1	Homo sapiens	SINGLE PROTEIN	CHEMBL1138195	1	Scientific Literature	J. Med. Chem.	2006	CHEMBL3308072
CHEMBL1231	OXYBUTYNIN	4	357.49	0	3.34	oxybutynin	CCN(CC)CC#CCOC(=O)C(O)(c1ccccc1)C1CCCCC1	Ki	'='	1.0	nM	9.00			UO_0000065	25.18	0.47	5.66	18.08	False	CHEMBL891645	Displacement of 1-[N-methyl- 3H]scopolamine from human muscarinic M1 receptor expressed in Sf9 cells	B	BAO_0000219	cell-based format	Homo sapiens	None	None	Sf9	None	CHEMBL216	Muscarinic acetylcholine receptor M1	Homo sapiens	SINGLE PROTEIN	CHEMBL1146348	1	Scientific Literature	Bioorg. Med. Chem. Lett.	2007	CHEMBL3308860
CHEMBL234256		0	366.51	0	3.51	12b	c1ccc(CCNCC2(N3CCCCC3)COc3ccccc3OC2)cc1	Ki						Not Determined						False	CHEMBL891645	Displacement of 1-[N-methyl- 3H]scopolamine from human muscarinic M1 receptor expressed in Sf9 cells	B	BAO_0000219	cell-based format	Homo sapiens	None	None	Sf9	None	CHEMBL216	Muscarinic acetylcholine receptor M1	Homo sapiens	SINGLE PROTEIN	CHEMBL1146348	1	Scientific Literature	Bioorg. Med. Chem. Lett.	2007	CHEMBL3308860
CHEMBL147653		0	428.52	0	4.09	15b	O=C(NC1CCN(Cc2ccccc2)CC1)[C@](O)(c1ccccc1)[C@@H]1CCC(F)(F)C1	Ki	'='	2.4	nM	8.62			UO_0000065	20.12	0.38	4.53	16.40	False	CHEMBL744762	Inhibition of [3H]NMS binding to human muscarinic acetylcholine receptor M1 expressed in CHO cells	B	BAO_0000219	cell-based format	None	None	None	CHO	None	CHEMBL216	Muscarinic acetylcholine receptor M1	Homo sapiens	SINGLE PROTEIN	CHEMBL1133569	1	Scientific Literature	J. Med. Chem.	2000	CHEMBL3308072
CHEMBL356181		0	461.53	0	3.81	15x	Nc1ccc(CN2CCC(NC(=O)[C@](O)(c3ccccc3)[C@@H]3CCC(F)(F)C3)CC2)cc1F	Ki	'='	2.5	nM	8.60			UO_0000065	18.64	0.36	4.79	10.95	False	CHEMBL744762	Inhibition of [3H]NMS binding to human muscarinic acetylcholine receptor M1 expressed in CHO cells	B	BAO_0000219	cell-based format	None	None	None	CHO	None	CHEMBL216	Muscarinic acetylcholine receptor M1	Homo sapiens	SINGLE PROTEIN	CHEMBL1133569	1	Scientific Literature	J. Med. Chem.	2000	CHEMBL3308072
CHEMBL291351		0	311.41	0	2.69	27	CN1CCC=C(c2nsnc2OCC#Cc2ccccc2)C1	IC50	'='	37.15	nM	7.43			UO_0000065	23.86	0.46	4.74	19.42	False	CHEMBL929995	Displacement of [3H]NMS from human muscarinic M1 receptor expressed in CHO cells in continuous presence of radioligand	B	BAO_0000219	cell-based format	Homo sapiens	None	None	CHO	None	CHEMBL216	Muscarinic acetylcholine receptor M1	Homo sapiens	SINGLE PROTEIN	CHEMBL1143201	1	Scientific Literature	Bioorg. Med. Chem.	2008	CHEMBL3308072
CHEMBL101054		0	253.37	0	2.44	LY2	CCCCOc1nsnc1C1=CCCN(C)C1	IC50	'='	77624.71	nM	4.11			UO_0000065	16.22	0.33	1.67	10.75	False	CHEMBL929996	Displacement of [3H]NMS from human muscarinic M1 receptor expressed in CHO cells by wash-resistant binding method	B	BAO_0000219	cell-based format	Homo sapiens	None	None	CHO	None	CHEMBL216	Muscarinic acetylcholine receptor M1	Homo sapiens	SINGLE PROTEIN	CHEMBL1143201	1	Scientific Literature	Bioorg. Med. Chem.	2008	CHEMBL3308072
CHEMBL255791		0	282.41	0	1.76	20d	CN1CCC=C(c2nsnc2OCCCCCN)C1	IC50	'='	44668.36	nM	4.35			UO_0000065	15.40	0.31	2.59	6.77	False	CHEMBL929996	Displacement of [3H]NMS from human muscarinic M1 receptor expressed in CHO cells by wash-resistant binding method	B	BAO_0000219	cell-based format	Homo sapiens	None	None	CHO	None	CHEMBL216	Muscarinic acetylcholine receptor M1	Homo sapiens	SINGLE PROTEIN	CHEMBL1143201	1	Scientific Literature	Bioorg. Med. Chem.	2008	CHEMBL3308072
CHEMBL21536	XANOMELINE	1	281.43	0	3.22	5b	CCCCCCOc1nsnc1C1=CCCN(C)C1	IC50	'='	954.99	nM	6.02			UO_0000065	21.39	0.43	2.80	15.74	False	CHEMBL930000	Displacement of [3H]NMS from human muscarinic M1 receptor expressed in CHO cells at pH 8 by wash-resistant binding method	B	BAO_0000219	cell-based format	Homo sapiens	None	None	CHO	None	CHEMBL216	Muscarinic acetylcholine receptor M1	Homo sapiens	SINGLE PROTEIN	CHEMBL1143201	1	Scientific Literature	Bioorg. Med. Chem.	2008	CHEMBL3308072
CHEMBL2333473		0	458.58	0	4.97	20a	Cc1nn(C)cc1-c1ccc(CN2C(=O)C3(CCN(C4CCCC4)C3)c3ccccc32)c(F)c1	Emax	'='	41.0	%				UO_0000187					False	CHEMBL2346249	Positive allosteric modulation of human muscarinic M1 receptor relative to acetylcholine	B	BAO_0000357	single protein format	Homo sapiens	None	None	None	None	CHEMBL216	Muscarinic acetylcholine receptor M1	Homo sapiens	SINGLE PROTEIN	CHEMBL2331354	1	Scientific Literature	Bioorg. Med. Chem. Lett.	2013	None
CHEMBL2333874		0	418.52	0	4.12	19i	CC(C)N1CCC2(C1)C(=O)N(Cc1ccc(-c3cnn(C)c3)cc1F)c1ccccc12	Emax	'='	30.0	%				UO_0000187					False	CHEMBL2346249	Positive allosteric modulation of human muscarinic M1 receptor relative to acetylcholine	B	BAO_0000357	single protein format	Homo sapiens	None	None	None	None	CHEMBL216	Muscarinic acetylcholine receptor M1	Homo sapiens	SINGLE PROTEIN	CHEMBL2331354	1	Scientific Literature	Bioorg. Med. Chem. Lett.	2013	None
CHEMBL403829		0	269.37	0	1.41	10c	CN1CCC=C(c2nsnc2OCCCCO)C1	Activity						Not Active						False	CHEMBL929996	Displacement of [3H]NMS from human muscarinic M1 receptor expressed in CHO cells by wash-resistant binding method	B	BAO_0000219	cell-based format	Homo sapiens	None	None	CHO	None	CHEMBL216	Muscarinic acetylcholine receptor M1	Homo sapiens	SINGLE PROTEIN	CHEMBL1143201	1	Scientific Literature	Bioorg. Med. Chem.	2008	CHEMBL3308072
CHEMBL99768		0	329.47	0	3.66	26	CN1CCC=C(c2nsnc2OCCCCc2ccccc2)C1	IC50	'='	9120.11	nM	5.04			UO_0000065	15.30	0.30	1.38	13.18	False	CHEMBL929996	Displacement of [3H]NMS from human muscarinic M1 receptor expressed in CHO cells by wash-resistant binding method	B	BAO_0000219	cell-based format	Homo sapiens	None	None	CHO	None	CHEMBL216	Muscarinic acetylcholine receptor M1	Homo sapiens	SINGLE PROTEIN	CHEMBL1143201	1	Scientific Literature	Bioorg. Med. Chem.	2008	CHEMBL3308072
CHEMBL327754		0	267.40	0	2.83	LY3	CCCCCOc1nsnc1C1=CCCN(C)C1	IC50	'='	8511.38	nM	5.07			UO_0000065	18.96	0.38	2.24	13.25	False	CHEMBL929996	Displacement of [3H]NMS from human muscarinic M1 receptor expressed in CHO cells by wash-resistant binding method	B	BAO_0000219	cell-based format	Homo sapiens	None	None	CHO	None	CHEMBL216	Muscarinic acetylcholine receptor M1	Homo sapiens	SINGLE PROTEIN	CHEMBL1143201	1	Scientific Literature	Bioorg. Med. Chem.	2008	CHEMBL3308072
CHEMBL539880		0	439.34	0	3.40	(-)-3 (1R,4R)	C[C@H]([C@@H]1COC(c2ccccc2)(c2ccccc2)O1)[N+](C)(C)C.[I-]	pKb	'='	8.23										False	CHEMBL748055	Affinity for Muscarinic acetylcholine receptor M1 of rabbit vas deferens.	B	BAO_0000357	single protein format	Oryctolagus cuniculus	None	None	None	None	CHEMBL216	Muscarinic acetylcholine receptor M1	Homo sapiens	SINGLE PROTEIN	CHEMBL1133792	1	Scientific Literature	Bioorg. Med. Chem. Lett.	2001	None
CHEMBL138617		0	350.44	0	1.48	12	N[N+]12CC[C@@]34c5ccccc5N5C(=O)C[C@@H]6OCC=C(C1)[C@H](C[C@@H]32)[C@@H]6[C@H]54	Cooperativity	'='	0.8										False	CHEMBL752218	Cooperativity with acetylcholine at human muscarinic acetylcholine receptor M1	B	BAO_0000357	single protein format	None	None	None	None	None	CHEMBL216	Muscarinic acetylcholine receptor M1	Homo sapiens	SINGLE PROTEIN	CHEMBL1132569	1	Scientific Literature	J. Med. Chem.	1999	None
CHEMBL211976		0	622.81	1	3.87	51b	O=C(NCCC1CCNCC1)[C@H]1CCCN1C(=O)[C@@H]1C[C@@H](O)CN1C(=O)CC(c1ccccc1)(c1ccccc1)c1ccccc1	Ki	'='	2000.0	nM	5.70			UO_0000065	9.15	0.17	1.83	5.59	False	CHEMBL909207	Inhibition of [3H]NMS binding to human cloned M1 receptor expressed in CHO cells	B	BAO_0000219	cell-based format	Homo sapiens	None	None	CHO	None	CHEMBL216	Muscarinic acetylcholine receptor M1	Homo sapiens	SINGLE PROTEIN	CHEMBL1148687	1	Scientific Literature	J. Med. Chem.	2006	CHEMBL3308072
CHEMBL406802		0	296.44	0	2.15	20e	CN1CCC=C(c2nsnc2OCCCCCCN)C1	IC50	'='	645.65	nM	6.19			UO_0000065	20.88	0.42	4.04	9.63	False	CHEMBL929995	Displacement of [3H]NMS from human muscarinic M1 receptor expressed in CHO cells in continuous presence of radioligand	B	BAO_0000219	cell-based format	Homo sapiens	None	None	CHO	None	CHEMBL216	Muscarinic acetylcholine receptor M1	Homo sapiens	SINGLE PROTEIN	CHEMBL1143201	1	Scientific Literature	Bioorg. Med. Chem.	2008	CHEMBL3308072
CHEMBL101054		0	253.37	0	2.44	LY2	CCCCOc1nsnc1C1=CCCN(C)C1	IC50	'='	28.18	nM	7.55			UO_0000065	29.80	0.61	5.11	19.74	False	CHEMBL929995	Displacement of [3H]NMS from human muscarinic M1 receptor expressed in CHO cells in continuous presence of radioligand	B	BAO_0000219	cell-based format	Homo sapiens	None	None	CHO	None	CHEMBL216	Muscarinic acetylcholine receptor M1	Homo sapiens	SINGLE PROTEIN	CHEMBL1143201	1	Scientific Literature	Bioorg. Med. Chem.	2008	CHEMBL3308072
CHEMBL408822		0	318.45	0	2.92	30	CN1CCC=C(c2nsnc2OCCCCn2cccc2)C1	IC50	'='	39810.72	nM	4.40			UO_0000065	13.82	0.27	1.48	10.19	False	CHEMBL929999	Displacement of [3H]NMS from human muscarinic M1 receptor expressed in CHO cells at pH 6 by wash-resistant binding method	B	BAO_0000219	cell-based format	Homo sapiens	None	None	CHO	None	CHEMBL216	Muscarinic acetylcholine receptor M1	Homo sapiens	SINGLE PROTEIN	CHEMBL1143201	1	Scientific Literature	Bioorg. Med. Chem.	2008	CHEMBL3308072
CHEMBL234440		0	403.35	0	3.47	8m	CN(C)C1(CNCCC2CCOCC2)COc2cc(Cl)c(Cl)cc2OC1	Ki	'='	1.8	nM	8.74			UO_0000065	21.68	0.46	5.27	20.36	False	CHEMBL891645	Displacement of 1-[N-methyl- 3H]scopolamine from human muscarinic M1 receptor expressed in Sf9 cells	B	BAO_0000219	cell-based format	Homo sapiens	None	None	Sf9	None	CHEMBL216	Muscarinic acetylcholine receptor M1	Homo sapiens	SINGLE PROTEIN	CHEMBL1146348	1	Scientific Literature	Bioorg. Med. Chem. Lett.	2007	CHEMBL3308860
CHEMBL270580		0	415.97	0	4.91	6	CCCCOc1cccc(C(=O)Nc2ccc(N3CCN(CC)CC3)c(Cl)c2)c1	Activity						Active						False	CHEMBL932114	Inhibition of human muscarinic M1 receptor	B	BAO_0000357	single protein format	Homo sapiens	None	None	None	None	CHEMBL216	Muscarinic acetylcholine receptor M1	Homo sapiens	SINGLE PROTEIN	CHEMBL1143155	1	Scientific Literature	Bioorg. Med. Chem. Lett.	2008	None
CHEMBL71431		0	302.42	0	2.01	23	NC1CCN(C(=O)[C@](O)(c2ccccc2)C2CCCC2)CC1	Ki	'='	0.98	nM	9.01			UO_0000065	29.79	0.56	7.00	13.53	False	CHEMBL744769	Binding affinity against human Muscarinic acetylcholine receptor M1 in transfected CHO cells	B	BAO_0000219	cell-based format	None	None	None	CHO	None	CHEMBL216	Muscarinic acetylcholine receptor M1	Homo sapiens	SINGLE PROTEIN	CHEMBL1136082	1	Scientific Literature	Bioorg. Med. Chem. Lett.	2003	CHEMBL3308072
CHEMBL608112		0	309.32	0	2.76	1a	COc1ccc(Cn2cc(C(=O)O)c(=O)c3ccccc32)cc1	IP	'='	660.0	nM		Non standard unit for type		UO_0000065					False	CHEMBL1042950	Allosteric modulation of human muscarinic M1 receptor expressed in CHO cells assessed as effect on acetylcholine-induced calcium mobilization by FLIPR assay	F	BAO_0000219	cell-based format	Homo sapiens	None	None	CHO	None	CHEMBL216	Muscarinic acetylcholine receptor M1	Homo sapiens	SINGLE PROTEIN	CHEMBL1153183	1	Scientific Literature	Bioorg. Med. Chem. Lett.	2010	CHEMBL3308072
CHEMBL592530		0	378.36	0	2.68	6t	Cn1cc(-c2ccc(Cn3cc(C(=O)O)c(=O)c4c(F)cccc43)nc2)cn1	IP	'='	176.0	nM		Non standard unit for type		UO_0000065					False	CHEMBL1042950	Allosteric modulation of human muscarinic M1 receptor expressed in CHO cells assessed as effect on acetylcholine-induced calcium mobilization by FLIPR assay	F	BAO_0000219	cell-based format	Homo sapiens	None	None	CHO	None	CHEMBL216	Muscarinic acetylcholine receptor M1	Homo sapiens	SINGLE PROTEIN	CHEMBL1153183	1	Scientific Literature	Bioorg. Med. Chem. Lett.	2010	CHEMBL3308072
CHEMBL2021478		0	586.60	0	3.72	5	CN(CC(=O)N1c2ccccc2NC(=O)c2ccccc21)[C@H]1CCCC[C@H]1N(C)C.O=C(O)C(=O)O.O=C(O)C(=O)O	Ki	'='	6.31	nM	8.20			UO_0000065	20.17	0.37	4.48	14.67	False	CHEMBL982066	Displacement of [3H]N-methylscopolamine chloride from human cloned muscarinic M1 receptor expressed in CHOK1 cells	B	BAO_0000219	cell-based format	Homo sapiens	None	None	CHO-K1	None	CHEMBL216	Muscarinic acetylcholine receptor M1	Homo sapiens	SINGLE PROTEIN	CHEMBL1155803	1	Scientific Literature	Bioorg. Med. Chem.	2008	CHEMBL3307512
CHEMBL330461		0	281.36	0	3.03	(Z)-6k	Nc1ccc(-c2cc(/C=C3\CN4CCC3CC4)on2)cc1	Inhibition	'='	4.0	%				UO_0000187					False	CHEMBL744058	Ability to displace [3H]N-methylscopolamine binding to M1 human recombinant muscarinic receptor in CHO cells at concentration 10 uM	B	BAO_0000219	cell-based format	None	None	None	CHO	None	CHEMBL216	Muscarinic acetylcholine receptor M1	Homo sapiens	SINGLE PROTEIN	CHEMBL1131993	1	Scientific Literature	Bioorg. Med. Chem. Lett.	1999	CHEMBL3308072
CHEMBL7303	ARECOLINE	0	155.20	0	0.42	Arecoline	COC(=O)C1=CCCN(C)C1	EC50	'='	3200.0	nM	5.50			UO_0000065	35.40	0.68	5.07	18.60	False	CHEMBL744231	In Vitro evaluation activity at the cloned Human Muscarinic acetylcholine receptor M1 determined by receptor selection and amplification technology (R-SAT)	B	BAO_0000357	single protein format	None	None	None	None	None	CHEMBL216	Muscarinic acetylcholine receptor M1	Homo sapiens	SINGLE PROTEIN	CHEMBL1128399	1	Scientific Literature	J. Med. Chem.	1995	None
CHEMBL239017		0	310.31	0	0.93	6	Cc1cc(OCC#CCN(C)C)no1.O=C(O)/C=C/C(=O)O	Ki	'>'	10000.0	nM				UO_0000065					False	CHEMBL899142	Displacement of [3H]QNB from human muscarinic M1 receptor expressed in CHO cells	B	BAO_0000219	cell-based format	Homo sapiens	None	None	CHO	None	CHEMBL216	Muscarinic acetylcholine receptor M1	Homo sapiens	SINGLE PROTEIN	CHEMBL1137537	1	Scientific Literature	Bioorg. Med. Chem.	2007	CHEMBL3308072
CHEMBL239655		0	336.17	0	1.07	7	Cc1cc(OCC#CC[N+](C)(C)C)no1.[I-]	Ki	'>'	10000.0	nM				UO_0000065					False	CHEMBL899142	Displacement of [3H]QNB from human muscarinic M1 receptor expressed in CHO cells	B	BAO_0000219	cell-based format	Homo sapiens	None	None	CHO	None	CHEMBL216	Muscarinic acetylcholine receptor M1	Homo sapiens	SINGLE PROTEIN	CHEMBL1137537	1	Scientific Literature	Bioorg. Med. Chem.	2007	CHEMBL3308072
CHEMBL562642		0	335.47	0	2.76	38	O=C(O[C@H]1CN2CCC1CC2)[C@](O)(c1cccs1)C1CCCC1	IC50	'='	0.19	nM	9.72			UO_0000065	28.98	0.58	6.96	19.53	False	CHEMBL1058940	Displacement of [3H]NMS from human muscarinic M1 receptor expressed in CHOK1 cells by microplate scintillation counting	B	BAO_0000219	cell-based format	Homo sapiens	None	None	CHO-K1	None	CHEMBL216	Muscarinic acetylcholine receptor M1	Homo sapiens	SINGLE PROTEIN	CHEMBL1152978	1	Scientific Literature	J. Med. Chem.	2009	CHEMBL3307512
CHEMBL131495		0	417.48	0	4.47	1, SLV310	O=C1c2ccccc2C(=O)N1CCCCN1CC=C(c2c[nH]c3ccc(F)cc23)CC1	Activity						Not Active						False	CHEMBL895628	Displacement of [3H]pirenzepine from human M1 receptor expressed in CHO cells	B	BAO_0000219	cell-based format	Homo sapiens	None	None	CHO	None	CHEMBL216	Muscarinic acetylcholine receptor M1	Homo sapiens	SINGLE PROTEIN	CHEMBL1148822	1	Scientific Literature	J. Med. Chem.	2007	CHEMBL3308072
CHEMBL96083		0	284.33	0	3.59	(E)-6b	Fc1ccc(-c2cc(/C=C3/CN4CCC3CC4)on2)cc1	Inhibition	'='	0.0	%				UO_0000187					False	CHEMBL744057	Ability to displace [3H]N-methylscopolamine binding to M1 human recombinant muscarinic receptor in CHO cells at concentration 1 uM	B	BAO_0000219	cell-based format	None	None	None	CHO	None	CHEMBL216	Muscarinic acetylcholine receptor M1	Homo sapiens	SINGLE PROTEIN	CHEMBL1131993	1	Scientific Literature	Bioorg. Med. Chem. Lett.	1999	CHEMBL3308072
CHEMBL239866		0	312.32	0	1.23	21	C(#CCN1CCCCC1)COC1=NOCC1.O=C(O)C(=O)O	Ki	'='	4550.0	nM	5.34			UO_0000065	24.03	0.46	4.11	15.68	False	CHEMBL899142	Displacement of [3H]QNB from human muscarinic M1 receptor expressed in CHO cells	B	BAO_0000219	cell-based format	Homo sapiens	None	None	CHO	None	CHEMBL216	Muscarinic acetylcholine receptor M1	Homo sapiens	SINGLE PROTEIN	CHEMBL1137537	1	Scientific Literature	Bioorg. Med. Chem.	2007	CHEMBL3308072
CHEMBL1083277		0	363.29	0	4.39	6h	O=C(NCC1CCNCC1)c1cc(Cl)ccc1-c1cccc(Cl)c1	EC50	'='	100.0	nM	7.00			UO_0000065					False	CHEMBL1117832	Agonist activity at human muscarinic M1 receptor expressed in CHO cells assessed as effect on acetylcholine-induced intracellular calcium level by FLIPR assay	F	BAO_0000219	cell-based format	Homo sapiens	None	None	CHO	None	CHEMBL216	Muscarinic acetylcholine receptor M1	Homo sapiens	SINGLE PROTEIN	CHEMBL1158595	1	Scientific Literature	Bioorg. Med. Chem. Lett.	2010	CHEMBL3308072
CHEMBL1083716		0	342.87	0	4.04	6c	Cc1cccc(C(=O)NCC2CCNCC2)c1-c1cccc(Cl)c1	EC50	'>'	10000.0	nM				UO_0000065					False	CHEMBL1117832	Agonist activity at human muscarinic M1 receptor expressed in CHO cells assessed as effect on acetylcholine-induced intracellular calcium level by FLIPR assay	F	BAO_0000219	cell-based format	Homo sapiens	None	None	CHO	None	CHEMBL216	Muscarinic acetylcholine receptor M1	Homo sapiens	SINGLE PROTEIN	CHEMBL1158595	1	Scientific Literature	Bioorg. Med. Chem. Lett.	2010	CHEMBL3308072
CHEMBL1085331		0	329.83	0	3.13	7d	O=C(NCC1CCNCC1)c1cccnc1-c1cccc(Cl)c1	Intrinsic activity	'='	0.0	%				UO_0000187					False	CHEMBL1117833	Intrinsic activity at human muscarinic M1 receptor expressed in CHO cells assessed as effect on acetylcholine-induced intracellular calcium level by FLIPR assay relative to acetylcholine	F	BAO_0000219	cell-based format	Homo sapiens	None	None	CHO	None	CHEMBL216	Muscarinic acetylcholine receptor M1	Homo sapiens	SINGLE PROTEIN	CHEMBL1158595	1	Scientific Literature	Bioorg. Med. Chem. Lett.	2010	CHEMBL3308072
CHEMBL1085556		0	328.84	0	3.62	8m	O=C(NCc1ccccc1-c1cccc(Cl)c1)C1CCNCC1	EC50	'='	501.19	nM	6.30			UO_0000065					False	CHEMBL1117832	Agonist activity at human muscarinic M1 receptor expressed in CHO cells assessed as effect on acetylcholine-induced intracellular calcium level by FLIPR assay	F	BAO_0000219	cell-based format	Homo sapiens	None	None	CHO	None	CHEMBL216	Muscarinic acetylcholine receptor M1	Homo sapiens	SINGLE PROTEIN	CHEMBL1158595	1	Scientific Literature	Bioorg. Med. Chem. Lett.	2010	CHEMBL3308072
CHEMBL1083003		0	364.82	0	3.82	9g	O=C(NC[C@H]1CCNC[C@H]1F)c1c(F)cccc1-c1cccc(Cl)c1	Intrinsic activity	'='	68.0	%				UO_0000187					False	CHEMBL1117833	Intrinsic activity at human muscarinic M1 receptor expressed in CHO cells assessed as effect on acetylcholine-induced intracellular calcium level by FLIPR assay relative to acetylcholine	F	BAO_0000219	cell-based format	Homo sapiens	None	None	CHO	None	CHEMBL216	Muscarinic acetylcholine receptor M1	Homo sapiens	SINGLE PROTEIN	CHEMBL1158595	1	Scientific Literature	Bioorg. Med. Chem. Lett.	2010	CHEMBL3308072
CHEMBL294273		0	183.25	0	1.17	4	CC(=O)OC1CC2CCCC1N2C	Inhibition	'='	48.0	%				UO_0000187					False	CHEMBL744327	Percentage inhibition of binding of [3H]quinuclidinyl benzilate to muscarinic receptors in membranes of CHO cells transfected with Muscarinic acetylcholine receptor M1	B	BAO_0000219	cell-based format	Homo sapiens	None	None	CHO	None	CHEMBL216	Muscarinic acetylcholine receptor M1	Homo sapiens	SINGLE PROTEIN	CHEMBL1131242	1	Scientific Literature	J. Med. Chem.	1998	CHEMBL3308072
CHEMBL1083414		0	363.29	0	4.39	6k	O=C(NCC1CCNCC1)c1c(Cl)cccc1-c1cccc(Cl)c1	Intrinsic activity	'='	109.0	%				UO_0000187					False	CHEMBL1117833	Intrinsic activity at human muscarinic M1 receptor expressed in CHO cells assessed as effect on acetylcholine-induced intracellular calcium level by FLIPR assay relative to acetylcholine	F	BAO_0000219	cell-based format	Homo sapiens	None	None	CHO	None	CHEMBL216	Muscarinic acetylcholine receptor M1	Homo sapiens	SINGLE PROTEIN	CHEMBL1158595	1	Scientific Literature	Bioorg. Med. Chem. Lett.	2010	CHEMBL3308072
CHEMBL1084804		0	328.84	0	3.42	8o	O=C(Cc1ccccc1-c1cccc(Cl)c1)NC1CCNCC1	Intrinsic activity	'='	74.0	%				UO_0000187					False	CHEMBL1117833	Intrinsic activity at human muscarinic M1 receptor expressed in CHO cells assessed as effect on acetylcholine-induced intracellular calcium level by FLIPR assay relative to acetylcholine	F	BAO_0000219	cell-based format	Homo sapiens	None	None	CHO	None	CHEMBL216	Muscarinic acetylcholine receptor M1	Homo sapiens	SINGLE PROTEIN	CHEMBL1158595	1	Scientific Literature	Bioorg. Med. Chem. Lett.	2010	CHEMBL3308072
CHEMBL1083621		0	381.28	0	4.53	9e	O=C(NCC1CCNCC1)c1c(-c2cccc(Cl)c2)ccc(Cl)c1F	Intrinsic activity	'='	80.0	%				UO_0000187					False	CHEMBL1117833	Intrinsic activity at human muscarinic M1 receptor expressed in CHO cells assessed as effect on acetylcholine-induced intracellular calcium level by FLIPR assay relative to acetylcholine	F	BAO_0000219	cell-based format	Homo sapiens	None	None	CHO	None	CHEMBL216	Muscarinic acetylcholine receptor M1	Homo sapiens	SINGLE PROTEIN	CHEMBL1158595	1	Scientific Literature	Bioorg. Med. Chem. Lett.	2010	CHEMBL3308072
CHEMBL1082365		0	378.85	0	4.21	9j	C[C@H]1CNCC[C@]1(F)CNC(=O)c1c(F)cccc1-c1cccc(Cl)c1	EC50	'='	10.0	nM	8.00			UO_0000065					False	CHEMBL1117832	Agonist activity at human muscarinic M1 receptor expressed in CHO cells assessed as effect on acetylcholine-induced intracellular calcium level by FLIPR assay	F	BAO_0000219	cell-based format	Homo sapiens	None	None	CHO	None	CHEMBL216	Muscarinic acetylcholine receptor M1	Homo sapiens	SINGLE PROTEIN	CHEMBL1158595	1	Scientific Literature	Bioorg. Med. Chem. Lett.	2010	CHEMBL3308072
CHEMBL144434		0	201.27	0	2.46	43	Oc1ccccc1C1=CN2CCC1CC2	Ki	'='	360.0	nM	6.44			UO_0000065	32.02	0.59	3.98	27.46	False	CHEMBL747393	Binding affinity for muscarinic acetylcholine receptor M1 by measuring displacement of [3H]QNB from guinea pig cerebral cortex	B	BAO_0000221	tissue-based format	Cavia porcellus	CHEMBL3559724	Cerebral cortex	None	None	CHEMBL216	Muscarinic acetylcholine receptor M1	Homo sapiens	SINGLE PROTEIN	CHEMBL1128229	1	Scientific Literature	J. Med. Chem.	1995	None
CHEMBL291280		0	183.25	0	0.84	1 (trans)	C[C@@H]1OCC2(CN3CCC2CC3)O1	Ki	'='	6300.0	nM	5.20			UO_0000065	28.38	0.55	4.36	23.97	False	CHEMBL747395	Compound was evaluated for its binding affinity against muscarinic acetylcholine receptor M1 in guinea pig cerebral cortex using (-)-[3H]-QNB as radioligand	B	BAO_0000221	tissue-based format	Cavia porcellus	CHEMBL3559724	Cerebral cortex	None	None	CHEMBL216	Muscarinic acetylcholine receptor M1	Homo sapiens	SINGLE PROTEIN	CHEMBL1126289	1	Scientific Literature	J. Med. Chem.	1992	None
CHEMBL342958		0	242.35	0	3.36	39	C1=C(c2nc3ccccc3s2)C2CCN1CC2	Ki	'='	170.0	nM	6.77			UO_0000065	27.93	0.54	3.41	41.97	False	CHEMBL747393	Binding affinity for muscarinic acetylcholine receptor M1 by measuring displacement of [3H]QNB from guinea pig cerebral cortex	B	BAO_0000221	tissue-based format	Cavia porcellus	CHEMBL3559724	Cerebral cortex	None	None	CHEMBL216	Muscarinic acetylcholine receptor M1	Homo sapiens	SINGLE PROTEIN	CHEMBL1128229	1	Scientific Literature	J. Med. Chem.	1995	None
CHEMBL3084643		0	430.43	0	4.37	10a	C[N+]1(C)[C@H]2CC[C@@H]1C[C@H](CC(CO)(c1ccccc1)c1ccccc1)C2.[Br-]	Kd	'='	1.585	nM	8.80			UO_0000065					False	CHEMBL1061573	Antagonist activity against human cloned muscarinic M1 receptor expressed in CHO cells assessed as inhibition of acetylcholine-induced calcium mobilization by measuring ratio of acetylcholine EC50 in presence and absence of compound by FLIPR assay	F	BAO_0000219	cell-based format	Homo sapiens	None	None	CHO	None	CHEMBL216	Muscarinic acetylcholine receptor M1	Homo sapiens	SINGLE PROTEIN	CHEMBL1153488	1	Scientific Literature	Bioorg. Med. Chem. Lett.	2009	CHEMBL3308072
CHEMBL3084662		0	321.46	0	4.19	2	CN1[C@H]2CC[C@@H]1C[C@H](CC(O)(c1ccccc1)c1ccccc1)C2	Activity						Not Active						False	CHEMBL1063341	Agonist activity at human cloned muscarinic M1 receptor expressed in CHO cells assessed as effect on calcium mobilization by FLIPR	F	BAO_0000219	cell-based format	Homo sapiens	None	None	CHO	None	CHEMBL216	Muscarinic acetylcholine receptor M1	Homo sapiens	SINGLE PROTEIN	CHEMBL1153488	1	Scientific Literature	Bioorg. Med. Chem. Lett.	2009	CHEMBL3308072
CHEMBL3084678		0	349.47	0	4.32	8	CN1[C@H]2CC[C@@H]1C[C@H](CC(C(=O)O)(c1ccccc1)c1ccccc1)C2	Activity						Not Active						False	CHEMBL1063341	Agonist activity at human cloned muscarinic M1 receptor expressed in CHO cells assessed as effect on calcium mobilization by FLIPR	F	BAO_0000219	cell-based format	Homo sapiens	None	None	CHO	None	CHEMBL216	Muscarinic acetylcholine receptor M1	Homo sapiens	SINGLE PROTEIN	CHEMBL1153488	1	Scientific Literature	Bioorg. Med. Chem. Lett.	2009	CHEMBL3308072
CHEMBL307554		0	372.42	0	3.55	2f	O=C(Nc1ccc2c(c1)CNC2)[C@](O)(c1ccccc1)[C@@H]1CCC(F)(F)C1	Ki	'='	630.0	nM	6.20			UO_0000065	16.65	0.31	2.65	10.11	False	CHEMBL744769	Binding affinity against human Muscarinic acetylcholine receptor M1 in transfected CHO cells	B	BAO_0000219	cell-based format	None	None	None	CHO	None	CHEMBL216	Muscarinic acetylcholine receptor M1	Homo sapiens	SINGLE PROTEIN	CHEMBL1136082	1	Scientific Literature	Bioorg. Med. Chem. Lett.	2003	CHEMBL3308072
CHEMBL540580		0	382.89	0	3.75	17	CCc1nccn1CC1CC(c2ccccc2)(c2ccccc2)C(=O)O1.Cl	Kb	'='	92.0	nM				UO_0000065					False	CHEMBL748054	Antimuscarinic activity test against muscarinic acetylcholine receptor M1 from rabbit vas deferens	B	BAO_0000357	single protein format	Oryctolagus cuniculus	None	None	None	None	CHEMBL216	Muscarinic acetylcholine receptor M1	Homo sapiens	SINGLE PROTEIN	CHEMBL1126261	1	Scientific Literature	J. Med. Chem.	1992	None
CHEMBL541343		0	397.91	0	2.90	41	CNCc1nccn1CC1CC(c2ccccc2)(c2ccccc2)C(=O)O1.Cl	Kb	'='	4743.0	nM				UO_0000065					False	CHEMBL748054	Antimuscarinic activity test against muscarinic acetylcholine receptor M1 from rabbit vas deferens	B	BAO_0000357	single protein format	Oryctolagus cuniculus	None	None	None	None	CHEMBL216	Muscarinic acetylcholine receptor M1	Homo sapiens	SINGLE PROTEIN	CHEMBL1126261	1	Scientific Literature	J. Med. Chem.	1992	None
CHEMBL1091790		0	310.47	0	4.55	rac-10	CC(c1ccncc1)c1c(CCN(C)C)sc2ccccc12	Ki	'='	5.6	nM	8.25			UO_0000065	26.58	0.51	3.70	51.16	False	CHEMBL1106978	Displacement of [3H]N-methylscopolamine from human muscarinic M1 receptor expressed in CHO Flp-In cells after 90 mins by scintillation counting	B	BAO_0000219	cell-based format	Homo sapiens	None	None	CHO	None	CHEMBL216	Muscarinic acetylcholine receptor M1	Homo sapiens	SINGLE PROTEIN	CHEMBL1156278	1	Scientific Literature	Bioorg. Med. Chem. Lett.	2010	CHEMBL3308072
CHEMBL1091774		0	336.50	1	5.09	26a, (-)-R	C[C@@H](c1ccccn1)c1c(CCN2CCCC2)sc2ccccc12	Ki	'='	5.8	nM	8.24			UO_0000065	24.48	0.47	3.15	51.06	False	CHEMBL1106978	Displacement of [3H]N-methylscopolamine from human muscarinic M1 receptor expressed in CHO Flp-In cells after 90 mins by scintillation counting	B	BAO_0000219	cell-based format	Homo sapiens	None	None	CHO	None	CHEMBL216	Muscarinic acetylcholine receptor M1	Homo sapiens	SINGLE PROTEIN	CHEMBL1156278	1	Scientific Literature	Bioorg. Med. Chem. Lett.	2010	CHEMBL3308072
CHEMBL160666		0	331.54	0	4.89	7	C[C@@H]1OC[C@H]2C[C@H]3CCCC[C@@H]3[C@@H](/C=C/[C@H]3CCC[C@H](C)N3C)[C@H]21	Kd	'='	167.0	nM	6.78			UO_0000065	20.44	0.39	1.89	54.35	False	CHEMBL745740	Binding affinity against M1 receptor expressed in CHO-K1 cells transfected with human muscarinic receptor sequence using radioligand [3H]quinuclidinyl benzilate ([3H]QNB)	B	BAO_0000219	cell-based format	None	None	None	CHO-K1	None	CHEMBL216	Muscarinic acetylcholine receptor M1	Homo sapiens	SINGLE PROTEIN	CHEMBL1128141	1	Scientific Literature	Bioorg. Med. Chem. Lett.	1995	CHEMBL3307512
CHEMBL451821		0	455.73	0	4.95	4	CN[C@@H](C(=O)N(C)[C@H]1CC[C@@]2(C)C(=CC[C@@H]3[C@@H]2CC[C@]24CN(C)[C@@H](C)[C@H]2CC[C@@H]34)C1)C(C)C	Ki	'='	11.0	nM	7.96			UO_0000065	17.46	0.33	3.01	22.37	False	CHEMBL1036177	Binding affinity to muscarinic M1 receptor	B	BAO_0000357	single protein format	None	None	None	None	None	CHEMBL216	Muscarinic acetylcholine receptor M1	Homo sapiens	SINGLE PROTEIN	CHEMBL1158476	1	Scientific Literature	J. Med. Chem.	2009	None
CHEMBL3085089		0	356.49	0	4.52	4n	CN1[C@H]2CC[C@@H]1C[C@@H](OC(=O)N(Cc1ccccc1)c1cccs1)C2	IC50	'='	45.1	nM	7.35			UO_0000065					False	CHEMBL900656	Antagonist activity at cloned muscarinic M1 receptor expressed in CHO cells by measuring calcium mobilization	F	BAO_0000219	cell-based format	Homo sapiens	None	None	CHO	None	CHEMBL216	Muscarinic acetylcholine receptor M1	Homo sapiens	SINGLE PROTEIN	CHEMBL1137565	1	Scientific Literature	Bioorg. Med. Chem. Lett.	2007	CHEMBL3308072
CHEMBL3085073		0	457.46	0	4.72	5p	C[N+]1(C)[C@H]2CC[C@@H]1C[C@H](OC(=O)N(Cc1ccsc1)c1ccsc1)C2.[Br-]	IC50	'='	1.6	nM	8.80			UO_0000065					False	CHEMBL900656	Antagonist activity at cloned muscarinic M1 receptor expressed in CHO cells by measuring calcium mobilization	F	BAO_0000219	cell-based format	Homo sapiens	None	None	CHO	None	CHEMBL216	Muscarinic acetylcholine receptor M1	Homo sapiens	SINGLE PROTEIN	CHEMBL1137565	1	Scientific Literature	Bioorg. Med. Chem. Lett.	2007	CHEMBL3308072
CHEMBL3085072		0	451.43	0	4.66	5o	C[N+]1(C)[C@H]2CC[C@@H]1C[C@@H](OC(=O)N(Cc1ccccc1)c1ccsc1)C2.[Br-]	IC50	'='	2.1	nM	8.68			UO_0000065					False	CHEMBL900656	Antagonist activity at cloned muscarinic M1 receptor expressed in CHO cells by measuring calcium mobilization	F	BAO_0000219	cell-based format	Homo sapiens	None	None	CHO	None	CHEMBL216	Muscarinic acetylcholine receptor M1	Homo sapiens	SINGLE PROTEIN	CHEMBL1137565	1	Scientific Literature	Bioorg. Med. Chem. Lett.	2007	CHEMBL3308072
CHEMBL2093082		0	345.25	0	0.72	(+)-7	C[C@H]1O[C@@H]([C@@H]2CCC[N+]2(C)C)C[S@@+]1[O-].[I-]	pKb	'<'	5.0										False	CHEMBL867649	Antagonist affinity at muscarinic M1 receptor in rabbit vas deferens	F	BAO_0000221	tissue-based format	Oryctolagus cuniculus	CHEMBL3638198	Vas deferens	None	None	CHEMBL216	Muscarinic acetylcholine receptor M1	Homo sapiens	SINGLE PROTEIN	CHEMBL1138195	1	Scientific Literature	J. Med. Chem.	2006	None
CHEMBL7634	OXOTREMORINE	0	206.29	0	0.71	Oxotremorine	O=C1CCCN1CC#CCN1CCCC1	EC50	'='	390.0	nM	6.41			UO_0000065	31.07	0.58	5.70	27.21	False	CHEMBL744231	In Vitro evaluation activity at the cloned Human Muscarinic acetylcholine receptor M1 determined by receptor selection and amplification technology (R-SAT)	B	BAO_0000357	single protein format	None	None	None	None	None	CHEMBL216	Muscarinic acetylcholine receptor M1	Homo sapiens	SINGLE PROTEIN	CHEMBL1128399	1	Scientific Literature	J. Med. Chem.	1995	None
CHEMBL440138		0	197.28	0	1.56	2B	CCC(=O)OC1CC2CCCC1N2C	Inhibition	'='	46.0	%				UO_0000187					False	CHEMBL744325	Inhibition of binding of [3H]- quinuclidinyl benzilate to Muscarinic acetylcholine receptor M1 in membranes of CHO cells at 100 uM compound concentration	B	BAO_0000219	cell-based format	None	None	None	CHO	None	CHEMBL216	Muscarinic acetylcholine receptor M1	Homo sapiens	SINGLE PROTEIN	CHEMBL1133759	1	Scientific Literature	J. Med. Chem.	2000	CHEMBL3308072
CHEMBL129152		0	260.38	0	1.80	11b	CCCCOc1nsnc1OCC[N+](C)(C)C	EC50						Not Determined						False	CHEMBL745686	Concentration required for stimulation of phosphoinositol (PI) hydrolysis in the A9 L cell line transfected with the Muscarinic acetylcholine receptor M1.	F	BAO_0000219	cell-based format	None	None	None	A9L	None	CHEMBL216	Muscarinic acetylcholine receptor M1	Homo sapiens	SINGLE PROTEIN	CHEMBL1131461	1	Scientific Literature	J. Med. Chem.	1998	None
CHEMBL138585		0	350.42	0	2.11	11	O=C1C[C@@H]2OCC=C3C[N+]4([O-])CC[C@]56c7ccccc7N1[C@H]5[C@H]2[C@H]3C[C@@H]64	Affinity	'<'	3.6										False	CHEMBL750974	Binding affinity at the unliganded human muscarinic acetylcholine receptor M1 was estimated as log affinity (log1/M)	B	BAO_0000357	single protein format	None	None	None	None	None	CHEMBL216	Muscarinic acetylcholine receptor M1	Homo sapiens	SINGLE PROTEIN	CHEMBL1132569	1	Scientific Literature	J. Med. Chem.	1999	None
CHEMBL138585		0	350.42	0	2.11	11	O=C1C[C@@H]2OCC=C3C[N+]4([O-])CC[C@]56c7ccccc7N1[C@H]5[C@H]2[C@H]3C[C@@H]64	Cooperativity	'='	2.0										False	CHEMBL752217	Cooperativity with NMS at human muscarinic acetylcholine receptor M1	B	BAO_0000357	single protein format	None	None	None	None	None	CHEMBL216	Muscarinic acetylcholine receptor M1	Homo sapiens	SINGLE PROTEIN	CHEMBL1132569	1	Scientific Literature	J. Med. Chem.	1999	None
CHEMBL194837		0	448.35	0	4.81	65	Cc1cc(OCCN(C)C)nc2ccc(NC(=O)COc3ccc(Cl)cc3Cl)cc12	IC50	'='	1.7	nM	8.77			UO_0000065	19.56	0.40	3.96	13.77	False	CHEMBL881511	Inhibitory concentration against muscarinic acetylcholine receptor M1	B	BAO_0000357	single protein format	None	None	None	None	None	CHEMBL216	Muscarinic acetylcholine receptor M1	Homo sapiens	SINGLE PROTEIN	CHEMBL1140405	1	Scientific Literature	J. Med. Chem.	2005	None
CHEMBL23037		0	334.38	0	2.81	23d	COC(=O)c1ccc2c(c1)c1c3c(cc4c1n2C(=O)CC4)CCNC3	Log 1/M	'='	6.19										False	CHEMBL746254	Logarithm of affinity (log 1/M) at the free muscarinic acetylcholine receptor M1 by using semiquantitative equilibrium and off-rate assay	B	BAO_0000357	single protein format	None	None	None	None	None	CHEMBL216	Muscarinic acetylcholine receptor M1	Homo sapiens	SINGLE PROTEIN	CHEMBL1135887	1	Scientific Literature	J. Med. Chem.	2002	None
CHEMBL67873		0	366.45	0	2.82	2c	O=C(NCCC1CCNCC1)[C@](O)(c1ccccc1)[C@@H]1CCC(F)(F)C1	Ki	'='	140.0	nM	6.85			UO_0000065	18.70	0.36	4.03	11.17	False	CHEMBL744769	Binding affinity against human Muscarinic acetylcholine receptor M1 in transfected CHO cells	B	BAO_0000219	cell-based format	None	None	None	CHO	None	CHEMBL216	Muscarinic acetylcholine receptor M1	Homo sapiens	SINGLE PROTEIN	CHEMBL1136082	1	Scientific Literature	Bioorg. Med. Chem. Lett.	2003	CHEMBL3308072
CHEMBL282874		0	304.39	0	3.76	23h	CC1(C)CC(=O)n2c3ccccc3c3c4c(cc1c32)CCNC4	Log 1/M	'='	5.6										False	CHEMBL746254	Logarithm of affinity (log 1/M) at the free muscarinic acetylcholine receptor M1 by using semiquantitative equilibrium and off-rate assay	B	BAO_0000357	single protein format	None	None	None	None	None	CHEMBL216	Muscarinic acetylcholine receptor M1	Homo sapiens	SINGLE PROTEIN	CHEMBL1135887	1	Scientific Literature	J. Med. Chem.	2002	None
CHEMBL26503		0	375.47	0	2.86	22m	O=C1CCc2cc3c(c4c5cc(CN6CCOCC6)ccc5n1c24)CCNC3	Log 1/M	'='	5.35										False	CHEMBL744050	Logarithm of affinity (log 1/M) at the (N-methyl Scopolamine) NMS-liganded muscarinic acetylcholine receptor M1 by using semiquantitative equilibrium and off-rate assay	B	BAO_0000357	single protein format	None	None	None	None	None	CHEMBL216	Muscarinic acetylcholine receptor M1	Homo sapiens	SINGLE PROTEIN	CHEMBL1135887	1	Scientific Literature	J. Med. Chem.	2002	None
CHEMBL7303	ARECOLINE	0	155.20	0	0.42	Arecoline	COC(=O)C1=CCCN(C)C1	IC50	'='	545.0	nM	6.26			UO_0000065					False	CHEMBL881931	Efficacy at muscarinic acetylcholine receptor M1 measured by the ability to inhibit the electrically stimulated twitch of the rabbit vas deferens	F	BAO_0000221	tissue-based format	Oryctolagus cuniculus	CHEMBL3638198	Vas deferens	None	None	CHEMBL216	Muscarinic acetylcholine receptor M1	Homo sapiens	SINGLE PROTEIN	CHEMBL1126311	1	Scientific Literature	J. Med. Chem.	1992	None
CHEMBL277642	HIMBACINE	0	345.53	0	4.42	himbacine	C[C@@H]1OC(=O)[C@H]2C[C@H]3CCCC[C@@H]3[C@@H](/C=C/[C@H]3CCC[C@H](C)N3C)[C@@H]12	Ki	'='	107.15	nM	6.97			UO_0000065	20.17	0.38	2.55	23.60	True	CHEMBL746257	Affinity for Muscarinic acetylcholine receptor M1 expressed in CHO cells by [3H]NMS displacement.	B	BAO_0000219	cell-based format	None	None	None	CHO	None	CHEMBL216	Muscarinic acetylcholine receptor M1	Homo sapiens	SINGLE PROTEIN	CHEMBL1134266	1	Scientific Literature	Bioorg. Med. Chem. Lett.	2001	CHEMBL3308072
CHEMBL71147		0	439.62	1	5.59	1	C=C(c1ccc(S(=O)(=O)c2ccc(OC)cc2)cc1)C1CCN(C2CCCCC2)CC1	Ki	'='	2.8	nM	8.55			UO_0000065	19.46	0.38	2.96	18.35	False	CHEMBL744775	Binding affinity against Muscarinic acetylcholine receptor M1 expressed in CHO-K1 cells	B	BAO_0000219	cell-based format	Homo sapiens	None	None	CHO-K1	None	CHEMBL216	Muscarinic acetylcholine receptor M1	Homo sapiens	SINGLE PROTEIN	CHEMBL1132767	1	Scientific Literature	Bioorg. Med. Chem. Lett.	2000	CHEMBL3307512
CHEMBL148404		0	444.53	0	3.07	15z	Nc1ccc(CN2CCC(NC(=O)[C@](O)(c3ccccc3)[C@@H]3CCC(F)(F)C3)CC2)nc1	Ki	'='	14.0	nM	7.85			UO_0000065	17.67	0.34	4.78	8.59	False	CHEMBL744762	Inhibition of [3H]NMS binding to human muscarinic acetylcholine receptor M1 expressed in CHO cells	B	BAO_0000219	cell-based format	None	None	None	CHO	None	CHEMBL216	Muscarinic acetylcholine receptor M1	Homo sapiens	SINGLE PROTEIN	CHEMBL1133569	1	Scientific Literature	J. Med. Chem.	2000	CHEMBL3308072
CHEMBL250403		0	221.30	0	2.18	26	CCCN1CCO[C@H](c2cccc(O)c2)C1	Ki	'>'	1000.0	nM				UO_0000065					False	CHEMBL942046	Binding affinity to human muscarinic M1 receptor	B	BAO_0000357	single protein format	Homo sapiens	None	None	None	None	CHEMBL216	Muscarinic acetylcholine receptor M1	Homo sapiens	SINGLE PROTEIN	CHEMBL1140586	1	Scientific Literature	Bioorg. Med. Chem. Lett.	2007	None
CHEMBL352832		0	178.23	0	0.72	20n	C#CCCO/N=C1\CN2CCC1C2	IC50	'='	14450.0	nM	4.84			UO_0000065					False	CHEMBL744240	Inhibitory activity against human Muscarinic acetylcholine receptor M1 using [3H]quinuclidinyl benzilate to label antagonist site (RQNB) in CHO cells	F	BAO_0000219	cell-based format	None	None	None	CHO	None	CHEMBL216	Muscarinic acetylcholine receptor M1	Homo sapiens	SINGLE PROTEIN	CHEMBL1150001	1	Scientific Literature	Bioorg. Med. Chem. Lett.	1992	CHEMBL3308072
CHEMBL72551		0	510.70	2	5.04	7	C=C(c1ccc(S(=O)(=O)c2ccc(OC)cc2)cc1)C1CCN(C2CCN(C(=O)CCC)CC2)CC1	Ki	'='	42.0	nM	7.38			UO_0000065	14.44	0.28	2.34	11.02	True	CHEMBL744775	Binding affinity against Muscarinic acetylcholine receptor M1 expressed in CHO-K1 cells	B	BAO_0000219	cell-based format	Homo sapiens	None	None	CHO-K1	None	CHEMBL216	Muscarinic acetylcholine receptor M1	Homo sapiens	SINGLE PROTEIN	CHEMBL1132767	1	Scientific Literature	Bioorg. Med. Chem. Lett.	2000	CHEMBL3307512
CHEMBL169011		0	204.27	0	1.27	20r	C=CCC#CCO/N=C1\CN2CCC1C2	IC50	'='	9440.0	nM	5.03			UO_0000065					False	CHEMBL744240	Inhibitory activity against human Muscarinic acetylcholine receptor M1 using [3H]quinuclidinyl benzilate to label antagonist site (RQNB) in CHO cells	F	BAO_0000219	cell-based format	None	None	None	CHO	None	CHEMBL216	Muscarinic acetylcholine receptor M1	Homo sapiens	SINGLE PROTEIN	CHEMBL1150001	1	Scientific Literature	Bioorg. Med. Chem. Lett.	1992	CHEMBL3308072
CHEMBL667	ACETYLCHOLINE	4	146.21	0	0.26	8	CC(=O)OCC[N+](C)(C)C	EC50	'='	20000.0	nM	4.70			UO_0000065					False	CHEMBL744229	Agonistic activity against M1 muscarinic receptor expressed in NIH 3T3 cells.	F	BAO_0000219	cell-based format	None	None	None	NIH3T3	None	CHEMBL216	Muscarinic acetylcholine receptor M1	Homo sapiens	SINGLE PROTEIN	CHEMBL1134318	1	Scientific Literature	J. Med. Chem.	2001	CHEMBL3307716
CHEMBL318746		0	282.34	0	3.07	(E)-7f	COc1ccc(-c2cc(/C=C3/CN4CCC3C4)on2)cc1	Inhibition	'='	8.0	%				UO_0000187					False	CHEMBL744057	Ability to displace [3H]N-methylscopolamine binding to M1 human recombinant muscarinic receptor in CHO cells at concentration 1 uM	B	BAO_0000219	cell-based format	None	None	None	CHO	None	CHEMBL216	Muscarinic acetylcholine receptor M1	Homo sapiens	SINGLE PROTEIN	CHEMBL1131993	1	Scientific Literature	Bioorg. Med. Chem. Lett.	1999	CHEMBL3308072
CHEMBL343796		0	485.60	0	3.82	24	COc1cc2c(cc1OC)[C@@]13CC[N+]4(Cc5ccccc5)CC5=CCO[C@H]6CC(=O)N2[C@H]1[C@H]6[C@H]5C[C@@H]34	Affinity	'='	4.4										False	CHEMBL750973	Binding affinity at the NMS liganded human muscarinic acetylcholine receptor M1 was estimated as log affinity (log1/M)	B	BAO_0000357	single protein format	None	None	None	None	None	CHEMBL216	Muscarinic acetylcholine receptor M1	Homo sapiens	SINGLE PROTEIN	CHEMBL1132569	1	Scientific Literature	J. Med. Chem.	1999	None
CHEMBL342658		0	363.48	0	2.63	5	CC[N+]12CC[C@@]34c5ccccc5N5C(=O)C[C@@H]6OCC=C(C1)[C@H](C[C@@H]32)[C@@H]6[C@H]54	Affinity	'='	4.6										False	CHEMBL750973	Binding affinity at the NMS liganded human muscarinic acetylcholine receptor M1 was estimated as log affinity (log1/M)	B	BAO_0000357	single protein format	None	None	None	None	None	CHEMBL216	Muscarinic acetylcholine receptor M1	Homo sapiens	SINGLE PROTEIN	CHEMBL1132569	1	Scientific Literature	J. Med. Chem.	1999	None
CHEMBL344934		0	375.49	0	2.79	8	C=CC[N+]12CC[C@@]34c5ccccc5N5C(=O)C[C@@H]6OCC=C(C1)[C@H](C[C@@H]32)[C@@H]6[C@H]54	Cooperativity	'='	1.19										False	CHEMBL752217	Cooperativity with NMS at human muscarinic acetylcholine receptor M1	B	BAO_0000357	single protein format	None	None	None	None	None	CHEMBL216	Muscarinic acetylcholine receptor M1	Homo sapiens	SINGLE PROTEIN	CHEMBL1132569	1	Scientific Literature	J. Med. Chem.	1999	None
CHEMBL336590		0	193.25	0	0.85	(Z)-5g	CO/N=C(\C#N)C1CN2CCC1CC2	Ratio	'='	14.0										False	CHEMBL851333	Ratio of IC50 QNB to that of OXO-M was determined	B	BAO_0000357	single protein format	None	None	None	None	None	CHEMBL216	Muscarinic acetylcholine receptor M1	Homo sapiens	SINGLE PROTEIN	CHEMBL1130270	1	Scientific Literature	J. Med. Chem.	1997	None
CHEMBL257683		0	241.32	0	0.63	10a	CN1CCC=C(c2nsnc2OCCO)C1	IC50	'='	1071.52	nM	5.97			UO_0000065	24.74	0.51	5.34	10.21	False	CHEMBL929995	Displacement of [3H]NMS from human muscarinic M1 receptor expressed in CHO cells in continuous presence of radioligand	B	BAO_0000219	cell-based format	Homo sapiens	None	None	CHO	None	CHEMBL216	Muscarinic acetylcholine receptor M1	Homo sapiens	SINGLE PROTEIN	CHEMBL1143201	1	Scientific Literature	Bioorg. Med. Chem.	2008	CHEMBL3308072
CHEMBL136045		0	431.60	0	4.19	7	O=C1C[C@@H]2OCC=C3C[N+]4(CC5CCCCC5)CC[C@]56c7ccccc7N1[C@H]5[C@H]2[C@H]3C[C@@H]64	Affinity	'<'	4.6										False	CHEMBL750974	Binding affinity at the unliganded human muscarinic acetylcholine receptor M1 was estimated as log affinity (log1/M)	B	BAO_0000357	single protein format	None	None	None	None	None	CHEMBL216	Muscarinic acetylcholine receptor M1	Homo sapiens	SINGLE PROTEIN	CHEMBL1132569	1	Scientific Literature	J. Med. Chem.	1999	None
CHEMBL345205		0	294.40	0	3.00	8 (EZ)	C/C(C#Cc1ccc(C)cc1)=C/CO/N=C1/CN2CCC1C2	CCh	'='	90.0	%				UO_0000187					False	CHEMBL745734	Agonistic efficacy in human m1 muscarinic receptor which was expressed with the marker gene beta-galactosidase in NIH 3T3 cells. Maximal effect normalized to the effect of carbachol (%CCH).	F	BAO_0000219	cell-based format	None	None	None	NIH3T3	None	CHEMBL216	Muscarinic acetylcholine receptor M1	Homo sapiens	SINGLE PROTEIN	CHEMBL1128636	1	Scientific Literature	Bioorg. Med. Chem. Lett.	1995	CHEMBL3307716
CHEMBL343357		0	410.47	0	2.12	21	COc1cc2c(cc1OC)[C@@]13CC[N+]4([O-])CC5=CCO[C@H]6CC(=O)N2[C@H]1[C@H]6[C@H]5C[C@@H]34	Cooperativity	'='	2.0										False	CHEMBL752217	Cooperativity with NMS at human muscarinic acetylcholine receptor M1	B	BAO_0000357	single protein format	None	None	None	None	None	CHEMBL216	Muscarinic acetylcholine receptor M1	Homo sapiens	SINGLE PROTEIN	CHEMBL1132569	1	Scientific Literature	J. Med. Chem.	1999	None
CHEMBL405125		0	325.43	0	2.37	31	CCOC(=O)CCCCOc1nsnc1C1=CCCN(C)C1	Activity						Not Active						False	CHEMBL929996	Displacement of [3H]NMS from human muscarinic M1 receptor expressed in CHO cells by wash-resistant binding method	B	BAO_0000219	cell-based format	Homo sapiens	None	None	CHO	None	CHEMBL216	Muscarinic acetylcholine receptor M1	Homo sapiens	SINGLE PROTEIN	CHEMBL1143201	1	Scientific Literature	Bioorg. Med. Chem.	2008	CHEMBL3308072
CHEMBL255793		0	268.39	0	1.37	20c	CN1CCC=C(c2nsnc2OCCCCN)C1	Activity						Not Active						False	CHEMBL929996	Displacement of [3H]NMS from human muscarinic M1 receptor expressed in CHO cells by wash-resistant binding method	B	BAO_0000219	cell-based format	Homo sapiens	None	None	CHO	None	CHEMBL216	Muscarinic acetylcholine receptor M1	Homo sapiens	SINGLE PROTEIN	CHEMBL1143201	1	Scientific Literature	Bioorg. Med. Chem.	2008	CHEMBL3308072
CHEMBL401694		0	255.34	0	1.02	10b	CN1CCC=C(c2nsnc2OCCCO)C1	Activity						Not Active						False	CHEMBL929996	Displacement of [3H]NMS from human muscarinic M1 receptor expressed in CHO cells by wash-resistant binding method	B	BAO_0000219	cell-based format	Homo sapiens	None	None	CHO	None	CHEMBL216	Muscarinic acetylcholine receptor M1	Homo sapiens	SINGLE PROTEIN	CHEMBL1143201	1	Scientific Literature	Bioorg. Med. Chem.	2008	CHEMBL3308072
CHEMBL272468		0	319.43	0	2.31	29	CN1CCC=C(c2nsnc2OCCCCn2ccnc2)C1	IC50	'='	2290.87	nM	5.64			UO_0000065	17.66	0.35	3.33	10.06	False	CHEMBL929997	Displacement of [3H]NMS from human muscarinic M1 receptor expressed in CHO cells at pH 6 in continuous presence of radioligand	B	BAO_0000219	cell-based format	Homo sapiens	None	None	CHO	None	CHEMBL216	Muscarinic acetylcholine receptor M1	Homo sapiens	SINGLE PROTEIN	CHEMBL1143201	1	Scientific Literature	Bioorg. Med. Chem.	2008	CHEMBL3308072
CHEMBL408822		0	318.45	0	2.92	30	CN1CCC=C(c2nsnc2OCCCCn2cccc2)C1	IC50	'='	218.78	nM	6.66			UO_0000065	20.91	0.41	3.74	15.42	False	CHEMBL929998	Displacement of [3H]NMS from human muscarinic M1 receptor expressed in CHO cells at pH 8 in continuous presence of radioligand	B	BAO_0000219	cell-based format	Homo sapiens	None	None	CHO	None	CHEMBL216	Muscarinic acetylcholine receptor M1	Homo sapiens	SINGLE PROTEIN	CHEMBL1143201	1	Scientific Literature	Bioorg. Med. Chem.	2008	CHEMBL3308072
CHEMBL338280		0	397.43	0	3.77	24	CCN1CCC(c2ccccc2)=C(C(=O)Oc2ccccc2)C1.O=C(O)C(=O)O	IC50	'='	1819.5	nM	5.74			UO_0000065	18.67	0.34	1.97	19.43	False	CHEMBL744319	Displacement of [3H]NMS binding to human Muscarinic acetylcholine receptor M1 using membranes from transfected CHO cells	B	BAO_0000219	cell-based format	None	None	None	CHO	None	CHEMBL216	Muscarinic acetylcholine receptor M1	Homo sapiens	SINGLE PROTEIN	CHEMBL1132561	1	Scientific Literature	J. Med. Chem.	1999	CHEMBL3308072
CHEMBL335542		0	552.72	2	2.33	11c	CN1CCC=C(c2nsnc2OCCOCCOCCOCCOc2nsnc2C2=CCCN(C)C2)C1	Smax	'='	180.0	%				UO_0000187					False	CHEMBL745727	Maximal level of stimulation as a percentage above basal levels.	F	BAO_0000019	assay format	None	None	None	None	None	CHEMBL216	Muscarinic acetylcholine receptor M1	Homo sapiens	SINGLE PROTEIN	CHEMBL1134318	1	Scientific Literature	J. Med. Chem.	2001	None
CHEMBL555992		0	451.97	0	1.25	26	CC(=O)OCCOCCOCCOCCOc1nsnc1C1=CCCN(C)C1.Cl	Ki	'='	199.53	nM	6.70			UO_0000065	16.12	0.33	5.45	7.26	False	CHEMBL746411	Inhibition of [3H](R)-QNB to Muscarinic acetylcholine receptor M1 expressed in A9 L cells	B	BAO_0000219	cell-based format	Homo sapiens	None	None	A9L	None	CHEMBL216	Muscarinic acetylcholine receptor M1	Homo sapiens	SINGLE PROTEIN	CHEMBL1145111	1	Scientific Literature	J. Med. Chem.	2003	None
CHEMBL1231	OXYBUTYNIN	4	357.49	0	3.34	oxybutynin	CCN(CC)CC#CCOC(=O)C(O)(c1ccccc1)C1CCCCC1	Kb	'='	10.0	nM				UO_0000065					False	CHEMBL748054	Antimuscarinic activity test against muscarinic acetylcholine receptor M1 from rabbit vas deferens	B	BAO_0000357	single protein format	Oryctolagus cuniculus	None	None	None	None	CHEMBL216	Muscarinic acetylcholine receptor M1	Homo sapiens	SINGLE PROTEIN	CHEMBL1126261	1	Scientific Literature	J. Med. Chem.	1992	None
CHEMBL29808		0	318.42	0	3.53	5g	C=Cc1ccc(N2CCN(Cc3c[nH]c4ncccc34)CC2)cc1	Ki	'>'	10000.0	nM				UO_0000065					False	CHEMBL745690	Binding affinity to cloned Muscarinic acetylcholine receptor M1	B	BAO_0000357	single protein format	None	None	None	None	None	CHEMBL216	Muscarinic acetylcholine receptor M1	Homo sapiens	SINGLE PROTEIN	CHEMBL1134077	1	Scientific Literature	Bioorg. Med. Chem. Lett.	2001	None
CHEMBL346317		0	342.48	0	2.41	13	O=C(CN1CCN(C2CCC2)CC1)C(O)(c1ccccc1)C1CCC1	Kb	'='	302.0	nM				UO_0000065					False	CHEMBL714431	Antagonist activity against muscarinic M1 receptor from rabbit vas deferens	F	BAO_0000221	tissue-based format	Oryctolagus cuniculus	CHEMBL3638198	Vas deferens	None	None	CHEMBL216	Muscarinic acetylcholine receptor M1	Homo sapiens	SINGLE PROTEIN	CHEMBL1126608	1	Scientific Literature	J. Med. Chem.	1993	None
CHEMBL73589		0	457.50	0	3.71	24	CN1CCN(C2=Nc3ccccc3Sc3ccc(OS(=O)(=O)C(F)(F)F)cc32)CC1	IC50	'='	460.0	nM	6.34			UO_0000065	13.85	0.29	2.63	10.19	False	CHEMBL744322	Inhibition of binding of 1.0 nM [3H]pirenzepine to cloned human Muscarinic acetylcholine receptor M1 expressed in membranes from CHO-K1 cells	B	BAO_0000219	cell-based format	None	None	None	CHO-K1	None	CHEMBL216	Muscarinic acetylcholine receptor M1	Homo sapiens	SINGLE PROTEIN	CHEMBL1132638	1	Scientific Literature	J. Med. Chem.	1999	CHEMBL3307512
CHEMBL147778		0	443.54	0	3.79	15j	Cc1cccc(CN2CCC(NC(=O)[C@](O)(c3ccccc3)[C@@H]3CCC(F)(F)C3)CC2)n1	Ki	'='	26.0	nM	7.58			UO_0000065	17.10	0.32	3.80	11.59	False	CHEMBL744762	Inhibition of [3H]NMS binding to human muscarinic acetylcholine receptor M1 expressed in CHO cells	B	BAO_0000219	cell-based format	None	None	None	CHO	None	CHEMBL216	Muscarinic acetylcholine receptor M1	Homo sapiens	SINGLE PROTEIN	CHEMBL1133569	1	Scientific Literature	J. Med. Chem.	2000	CHEMBL3308072
CHEMBL131819	TAZOMELINE	0	297.49	0	3.93	4i	CCCCCCSc1nsnc1C1=CCCN(C)C1	IC50	'='	0.001	nM		Outside typical range		UO_0000065					False	CHEMBL881931	Efficacy at muscarinic acetylcholine receptor M1 measured by the ability to inhibit the electrically stimulated twitch of the rabbit vas deferens	F	BAO_0000221	tissue-based format	Oryctolagus cuniculus	CHEMBL3638198	Vas deferens	None	None	CHEMBL216	Muscarinic acetylcholine receptor M1	Homo sapiens	SINGLE PROTEIN	CHEMBL1126311	1	Scientific Literature	J. Med. Chem.	1992	None
CHEMBL146351		0	420.54	0	4.25	12a	CC(C)=CCCN1CCC(NC(=O)[C@](O)(c2ccccc2)[C@H]2CCC(F)(F)C2)CC1	Ki	'='	57.0	nM	7.24			UO_0000065	17.23	0.33	2.99	13.78	False	CHEMBL744762	Inhibition of [3H]NMS binding to human muscarinic acetylcholine receptor M1 expressed in CHO cells	B	BAO_0000219	cell-based format	None	None	None	CHO	None	CHEMBL216	Muscarinic acetylcholine receptor M1	Homo sapiens	SINGLE PROTEIN	CHEMBL1133569	1	Scientific Literature	J. Med. Chem.	2000	CHEMBL3308072
CHEMBL283320		0	319.41	0	2.70	11	CN(C)CCNC(=O)C1=C/C(=C\c2ccncc2)c2ccccc21	Ki	'='	23988.33	nM	4.62			UO_0000065	14.46	0.26	1.92	10.21	False	CHEMBL746257	Affinity for Muscarinic acetylcholine receptor M1 expressed in CHO cells by [3H]NMS displacement.	B	BAO_0000219	cell-based format	None	None	None	CHO	None	CHEMBL216	Muscarinic acetylcholine receptor M1	Homo sapiens	SINGLE PROTEIN	CHEMBL1134266	1	Scientific Literature	Bioorg. Med. Chem. Lett.	2001	CHEMBL3308072
CHEMBL139677		0	443.95	0	2.82	20	COc1cc2c(cc1OC)[C@@]13CC[N+]4(CCl)CC5=CCO[C@H]6CC(=O)N2[C@H]1[C@H]6[C@H]5C[C@@H]34	Cooperativity	'='	0.2										False	CHEMBL752217	Cooperativity with NMS at human muscarinic acetylcholine receptor M1	B	BAO_0000357	single protein format	None	None	None	None	None	CHEMBL216	Muscarinic acetylcholine receptor M1	Homo sapiens	SINGLE PROTEIN	CHEMBL1132569	1	Scientific Literature	J. Med. Chem.	1999	None
CHEMBL134288		0	178.23	0	0.57	5g	C#CCO/N=C/[C@H]1CN2CC[C@H]1C2	Ratio	'='	78.0										False	CHEMBL851333	Ratio of IC50 QNB to that of OXO-M was determined	B	BAO_0000357	single protein format	None	None	None	None	None	CHEMBL216	Muscarinic acetylcholine receptor M1	Homo sapiens	SINGLE PROTEIN	CHEMBL1130270	1	Scientific Literature	J. Med. Chem.	1997	None
CHEMBL310912		0	442.63	0	4.54	5	COc1ccc(S(=O)(=O)c2ccc(C(C)N3CCN(C4CCCCC4)CC3)cc2)cc1	Ratio	'='	10.0										False	CHEMBL744924	Ratio of binding affinities at human cloned Muscarinic acetylcholine receptor M1 and human cloned Muscarinic acetylcholine receptor M2.	B	BAO_0000357	single protein format	None	None	None	None	None	CHEMBL216	Muscarinic acetylcholine receptor M1	Homo sapiens	SINGLE PROTEIN	CHEMBL1135227	1	Scientific Literature	Bioorg. Med. Chem. Lett.	2002	None
CHEMBL279520		0	319.41	0	2.70	10	CN(C)CCNC(=O)C1=C/C(=C\c2cccnc2)c2ccccc21	Ki	'='	28183.83	nM	4.55			UO_0000065	14.25	0.26	1.85	10.06	False	CHEMBL746257	Affinity for Muscarinic acetylcholine receptor M1 expressed in CHO cells by [3H]NMS displacement.	B	BAO_0000219	cell-based format	None	None	None	CHO	None	CHEMBL216	Muscarinic acetylcholine receptor M1	Homo sapiens	SINGLE PROTEIN	CHEMBL1134266	1	Scientific Literature	Bioorg. Med. Chem. Lett.	2001	CHEMBL3308072
CHEMBL83074		0	240.31	0	1.11	20u	C#CCC#CCC#CCO/N=C1\CN2CCC1C2	EC50	'='	5100.0	nM	5.29			UO_0000065					False	CHEMBL744230	Effective concentration for HMPA (human muscarinic inositol phosphate accumulation) activity measured in CHO cells expressing Muscarinic acetylcholine receptor M1	F	BAO_0000219	cell-based format	None	None	None	CHO	None	CHEMBL216	Muscarinic acetylcholine receptor M1	Homo sapiens	SINGLE PROTEIN	CHEMBL1150001	1	Scientific Literature	Bioorg. Med. Chem. Lett.	1992	CHEMBL3308072
CHEMBL322251		0	518.62	1	4.72	1	Cc1cc[n+]([O-])c(C)c1C(=O)N1CCC(C)(N2CCN([C@@H](C)c3ccc(C(F)(F)F)cc3)[C@@H](C)C2)CC1	Ki	'='	350.0	nM	6.46			UO_0000065	12.45	0.24	1.74	12.02	False	CHEMBL745682	Binding affinity towards muscarinic receptor M1	B	BAO_0000357	single protein format	None	None	None	None	None	CHEMBL216	Muscarinic acetylcholine receptor M1	Homo sapiens	SINGLE PROTEIN	CHEMBL1136572	1	Scientific Literature	Bioorg. Med. Chem. Lett.	2003	None
CHEMBL539634		0	439.34	0	3.40	(+/-)-3	CC(C1COC(c2ccccc2)(c2ccccc2)O1)[N+](C)(C)C.[I-]	pKb	'='	8.01										False	CHEMBL748055	Affinity for Muscarinic acetylcholine receptor M1 of rabbit vas deferens.	B	BAO_0000357	single protein format	Oryctolagus cuniculus	None	None	None	None	CHEMBL216	Muscarinic acetylcholine receptor M1	Homo sapiens	SINGLE PROTEIN	CHEMBL1133792	1	Scientific Literature	Bioorg. Med. Chem. Lett.	2001	None
CHEMBL81930		0	387.43	0	3.25	(+/-)-2	CC(C1COC(c2ccccc2)(c2ccccc2)O1)N(C)C.O=C(O)C(=O)O	pKb	'='	6.95										False	CHEMBL748055	Affinity for Muscarinic acetylcholine receptor M1 of rabbit vas deferens.	B	BAO_0000357	single protein format	Oryctolagus cuniculus	None	None	None	None	CHEMBL216	Muscarinic acetylcholine receptor M1	Homo sapiens	SINGLE PROTEIN	CHEMBL1133792	1	Scientific Literature	Bioorg. Med. Chem. Lett.	2001	None
CHEMBL3084674		0	376.54	0	4.37	6d	CC(=O)NCC(C[C@@H]1C[C@@H]2CC[C@H](C1)N2C)(c1ccccc1)c1ccccc1	IC50	'='	2198.0	nM	5.66			UO_0000065					False	CHEMBL1061577	Antagonist activity against human cloned muscarinic M1 receptor expressed in CHO cells assessed as inhibition of acetylcholine-induced calcium mobilization by FLIPR	F	BAO_0000219	cell-based format	Homo sapiens	None	None	CHO	None	CHEMBL216	Muscarinic acetylcholine receptor M1	Homo sapiens	SINGLE PROTEIN	CHEMBL1153488	1	Scientific Literature	Bioorg. Med. Chem. Lett.	2009	CHEMBL3308072
CHEMBL2306159		0	474.67	1	5.21	6e	CN1[C@H]2CC[C@@H]1C[C@H](CC(CNS(=O)(=O)c1ccccc1)(c1ccccc1)c1ccccc1)C2	IC50	'='	770.0	nM	6.11			UO_0000065					False	CHEMBL1061577	Antagonist activity against human cloned muscarinic M1 receptor expressed in CHO cells assessed as inhibition of acetylcholine-induced calcium mobilization by FLIPR	F	BAO_0000219	cell-based format	Homo sapiens	None	None	CHO	None	CHEMBL216	Muscarinic acetylcholine receptor M1	Homo sapiens	SINGLE PROTEIN	CHEMBL1153488	1	Scientific Literature	Bioorg. Med. Chem. Lett.	2009	CHEMBL3308072
CHEMBL2103803	DAROTROPIUM BROMIDE	0	425.41	0	4.90	4a	C[N+]1(C)[C@H]2CC[C@@H]1C[C@H](CC(C#N)(c1ccccc1)c1ccccc1)C2.[Br-]	Ki	'='	0.05012	nM	10.30			UO_0000065	29.81	0.54	5.40	43.30	False	CHEMBL1061575	Displacement of [3H]N-methyl Scopolamine from human cloned muscarinic M1 receptor expressed in CHO cell membrane	B	BAO_0000219	cell-based format	Homo sapiens	None	None	CHO	None	CHEMBL216	Muscarinic acetylcholine receptor M1	Homo sapiens	SINGLE PROTEIN	CHEMBL1153488	1	Scientific Literature	Bioorg. Med. Chem. Lett.	2009	CHEMBL3308072
CHEMBL3084674		0	376.54	0	4.37	6d	CC(=O)NCC(C[C@@H]1C[C@@H]2CC[C@H](C1)N2C)(c1ccccc1)c1ccccc1	Activity						Not Active						False	CHEMBL1063341	Agonist activity at human cloned muscarinic M1 receptor expressed in CHO cells assessed as effect on calcium mobilization by FLIPR	F	BAO_0000219	cell-based format	Homo sapiens	None	None	CHO	None	CHEMBL216	Muscarinic acetylcholine receptor M1	Homo sapiens	SINGLE PROTEIN	CHEMBL1153488	1	Scientific Literature	Bioorg. Med. Chem. Lett.	2009	CHEMBL3308072
CHEMBL321073		0	331.51	0	3.68	25	c1ccc(CCCSc2nsnc2[C@H]2CN3CC[C@H]2C3)cc1	Max PI	'='	63.0	%				UO_0000187					False	CHEMBL744060	Stimulation of phosphoinositide hydrolysis in BHK cells expressing human m1 receptor	F	BAO_0000219	cell-based format	Homo sapiens	None	None	BHK	None	CHEMBL216	Muscarinic acetylcholine receptor M1	Homo sapiens	SINGLE PROTEIN	CHEMBL1131552	1	Scientific Literature	Bioorg. Med. Chem. Lett.	1998	None
CHEMBL523518		0	341.48	0	3.13	(+)-5	CN1CCC[C@@H]1[C@@H]1C[S+]([O-])C(c2ccccc2)(c2ccccc2)O1	Ki	'='	109.65	nM	6.96			UO_0000065	20.38	0.40	3.83	23.56	False	CHEMBL958964	Displacement of [3H]NMS from human muscarinic M1 receptor expressed in CHO cells	B	BAO_0000219	cell-based format	Homo sapiens	None	None	CHO	None	CHEMBL216	Muscarinic acetylcholine receptor M1	Homo sapiens	SINGLE PROTEIN	CHEMBL1150330	1	Scientific Literature	Bioorg. Med. Chem.	2008	CHEMBL3308072
CHEMBL74300		0	317.22	0	2.60	Mcn-A-343	C[N+](C)(C)CC#CCOC(=O)Nc1cccc(Cl)c1.[Cl-]	IC50	'='	4000.0	nM	5.40			UO_0000065					False	CHEMBL744240	Inhibitory activity against human Muscarinic acetylcholine receptor M1 using [3H]quinuclidinyl benzilate to label antagonist site (RQNB) in CHO cells	F	BAO_0000219	cell-based format	None	None	None	CHO	None	CHEMBL216	Muscarinic acetylcholine receptor M1	Homo sapiens	SINGLE PROTEIN	CHEMBL1150001	1	Scientific Literature	Bioorg. Med. Chem. Lett.	1992	CHEMBL3308072
CHEMBL9967	PIRENZEPINE	4	351.41	0	1.56	pirenzepine	CN1CCN(CC(=O)N2c3ccccc3C(=O)Nc3cccnc32)CC1	IC50	'='	119.0	nM	6.92			UO_0000065	19.70	0.36	5.36	10.07	False	CHEMBL746586	Compound was tested for its binding affinity against M1 human recombinant muscarinic receptor in CHO cells.	B	BAO_0000219	cell-based format	None	None	None	CHO	None	CHEMBL216	Muscarinic acetylcholine receptor M1	Homo sapiens	SINGLE PROTEIN	CHEMBL1131993	1	Scientific Literature	Bioorg. Med. Chem. Lett.	1999	CHEMBL3308072
CHEMBL101054		0	253.37	0	2.44	4d	CCCCOc1nsnc1C1=CCCN(C)C1	Max	'='	68.0	%				UO_0000187					False	CHEMBL773336	Efficacy at muscarinic acetylcholine receptor M1 measured by the ability to inhibit the electrically stimulated twitch of the rabbit vas deferens	F	BAO_0000221	tissue-based format	Oryctolagus cuniculus	CHEMBL3638198	Vas deferens	None	None	CHEMBL216	Muscarinic acetylcholine receptor M1	Homo sapiens	SINGLE PROTEIN	CHEMBL1126311	1	Scientific Literature	J. Med. Chem.	1992	None
CHEMBL831	LOXAPINE	4	327.81	0	3.77	1	CN1CCN(C2=Nc3ccccc3Oc3ccc(Cl)cc32)CC1	IC50	'='	5500.0	nM	5.26			UO_0000065	16.04	0.31	1.49	18.74	False	CHEMBL744322	Inhibition of binding of 1.0 nM [3H]pirenzepine to cloned human Muscarinic acetylcholine receptor M1 expressed in membranes from CHO-K1 cells	B	BAO_0000219	cell-based format	None	None	None	CHO-K1	None	CHEMBL216	Muscarinic acetylcholine receptor M1	Homo sapiens	SINGLE PROTEIN	CHEMBL1132638	1	Scientific Literature	J. Med. Chem.	1999	CHEMBL3307512
CHEMBL246955		0	412.60	0	4.09	(+)/-12x	CSc1ccc(C2CN(C)Cc3cc(OCCCN4CCOCC4)ccc32)cc1	Activity						Not Active						False	CHEMBL885448	Binding affinity at muscarinic M1 receptor at 1 uM	B	BAO_0000357	single protein format	None	None	None	None	None	CHEMBL216	Muscarinic acetylcholine receptor M1	Homo sapiens	SINGLE PROTEIN	CHEMBL1138430	1	Scientific Literature	Bioorg. Med. Chem. Lett.	2007	None
CHEMBL276955		0	306.37	0	3.04	22b	COc1cccc2c1c1c3c(cc4c1n2C(=O)CC4)CNCC3	Log 1/M	'='	6.5										False	CHEMBL746254	Logarithm of affinity (log 1/M) at the free muscarinic acetylcholine receptor M1 by using semiquantitative equilibrium and off-rate assay	B	BAO_0000357	single protein format	None	None	None	None	None	CHEMBL216	Muscarinic acetylcholine receptor M1	Homo sapiens	SINGLE PROTEIN	CHEMBL1135887	1	Scientific Literature	J. Med. Chem.	2002	None
CHEMBL1180293	ALCURONIUM	0	666.91	2	5.48	1 (alcuronium)	C=CC[N+]12CC[C@@]34c5ccccc5N5/C=C6/[C@H]7C[C@H]8[C@@]9(CC[N@@+]8(CC=C)C/C7=C/CO)c7ccccc7N(/C=C(/[C@@H](C[C@@H]31)/C(=C\CO)C2)[C@H]54)[C@@H]69	Cooperativity	'<'	0.2										False	CHEMBL752218	Cooperativity with acetylcholine at human muscarinic acetylcholine receptor M1	B	BAO_0000357	single protein format	None	None	None	None	None	CHEMBL216	Muscarinic acetylcholine receptor M1	Homo sapiens	SINGLE PROTEIN	CHEMBL1132569	1	Scientific Literature	J. Med. Chem.	1999	None
CHEMBL316329		0	402.49	1	5.04	(Z)-6g	COc1ccc(COc2ccc(-c3cc(/C=C4\CN5CCC4CC5)on3)cc2)cc1	Inhibition	'='	64.0	%				UO_0000187					False	CHEMBL744058	Ability to displace [3H]N-methylscopolamine binding to M1 human recombinant muscarinic receptor in CHO cells at concentration 10 uM	B	BAO_0000219	cell-based format	None	None	None	CHO	None	CHEMBL216	Muscarinic acetylcholine receptor M1	Homo sapiens	SINGLE PROTEIN	CHEMBL1131993	1	Scientific Literature	Bioorg. Med. Chem. Lett.	1999	CHEMBL3308072
CHEMBL343796		0	485.60	0	3.82	24	COc1cc2c(cc1OC)[C@@]13CC[N+]4(Cc5ccccc5)CC5=CCO[C@H]6CC(=O)N2[C@H]1[C@H]6[C@H]5C[C@@H]34	Cooperativity	'='	0.8										False	CHEMBL752217	Cooperativity with NMS at human muscarinic acetylcholine receptor M1	B	BAO_0000357	single protein format	None	None	None	None	None	CHEMBL216	Muscarinic acetylcholine receptor M1	Homo sapiens	SINGLE PROTEIN	CHEMBL1132569	1	Scientific Literature	J. Med. Chem.	1999	None
CHEMBL342658		0	363.48	0	2.63	5	CC[N+]12CC[C@@]34c5ccccc5N5C(=O)C[C@@H]6OCC=C(C1)[C@H](C[C@@H]32)[C@@H]6[C@H]54	Cooperativity	'='	2.0										False	CHEMBL752217	Cooperativity with NMS at human muscarinic acetylcholine receptor M1	B	BAO_0000357	single protein format	None	None	None	None	None	CHEMBL216	Muscarinic acetylcholine receptor M1	Homo sapiens	SINGLE PROTEIN	CHEMBL1132569	1	Scientific Literature	J. Med. Chem.	1999	None
CHEMBL1180293	ALCURONIUM	0	666.91	2	5.48	1 (alcuronium)	C=CC[N+]12CC[C@@]34c5ccccc5N5/C=C6/[C@H]7C[C@H]8[C@@]9(CC[N@@+]8(CC=C)C/C7=C/CO)c7ccccc7N(/C=C(/[C@@H](C[C@@H]31)/C(=C\CO)C2)[C@H]54)[C@@H]69	Affinity	'='	4.9										False	CHEMBL750974	Binding affinity at the unliganded human muscarinic acetylcholine receptor M1 was estimated as log affinity (log1/M)	B	BAO_0000357	single protein format	None	None	None	None	None	CHEMBL216	Muscarinic acetylcholine receptor M1	Homo sapiens	SINGLE PROTEIN	CHEMBL1132569	1	Scientific Literature	J. Med. Chem.	1999	None
CHEMBL405125		0	325.43	0	2.37	31	CCOC(=O)CCCCOc1nsnc1C1=CCCN(C)C1	IC50	'='	58.88	nM	7.23			UO_0000065	22.22	0.45	4.86	11.20	False	CHEMBL929995	Displacement of [3H]NMS from human muscarinic M1 receptor expressed in CHO cells in continuous presence of radioligand	B	BAO_0000219	cell-based format	Homo sapiens	None	None	CHO	None	CHEMBL216	Muscarinic acetylcholine receptor M1	Homo sapiens	SINGLE PROTEIN	CHEMBL1143201	1	Scientific Literature	Bioorg. Med. Chem.	2008	CHEMBL3308072
CHEMBL21536	XANOMELINE	1	281.43	0	3.22	5b	CCCCCCOc1nsnc1C1=CCCN(C)C1	IC50	'='	2398.83	nM	5.62			UO_0000065	19.97	0.40	2.40	14.69	False	CHEMBL929999	Displacement of [3H]NMS from human muscarinic M1 receptor expressed in CHO cells at pH 6 by wash-resistant binding method	B	BAO_0000219	cell-based format	Homo sapiens	None	None	CHO	None	CHEMBL216	Muscarinic acetylcholine receptor M1	Homo sapiens	SINGLE PROTEIN	CHEMBL1143201	1	Scientific Literature	Bioorg. Med. Chem.	2008	CHEMBL3308072
CHEMBL555992		0	451.97	0	1.25	26	CC(=O)OCCOCCOCCOCCOc1nsnc1C1=CCCN(C)C1.Cl	Activity						Not Determined						False	CHEMBL750972	Ability to stimulate biochemical responses in cell lines expressing muscarinic A9 L receptor sub types; Not determined	B	BAO_0000219	cell-based format	None	None	None	A9L	None	CHEMBL216	Muscarinic acetylcholine receptor M1	Homo sapiens	SINGLE PROTEIN	CHEMBL1145111	1	Scientific Literature	J. Med. Chem.	2003	None
CHEMBL144385		0	225.29	0	3.50	36	C1=C(c2coc3ccccc23)C2CCN1CC2	Ki	'='	34.0	nM	7.47			UO_0000065	33.15	0.60	3.97	45.60	False	CHEMBL747393	Binding affinity for muscarinic acetylcholine receptor M1 by measuring displacement of [3H]QNB from guinea pig cerebral cortex	B	BAO_0000221	tissue-based format	Cavia porcellus	CHEMBL3559724	Cerebral cortex	None	None	CHEMBL216	Muscarinic acetylcholine receptor M1	Homo sapiens	SINGLE PROTEIN	CHEMBL1128229	1	Scientific Literature	J. Med. Chem.	1995	None
CHEMBL307810		0	426.63	0	4.87	7	COc1ccc([S+]([O-])c2ccc(C(C)N3CCN(C4CCCCC4)CC3)cc2)cc1	Ki	'='	6.0	nM	8.22			UO_0000065	19.27	0.37	3.35	25.08	True	CHEMBL744922	Binding affinity against Muscarinic acetylcholine receptor M1	B	BAO_0000357	single protein format	None	None	None	None	None	CHEMBL216	Muscarinic acetylcholine receptor M1	Homo sapiens	SINGLE PROTEIN	CHEMBL1132745	1	Scientific Literature	Bioorg. Med. Chem. Lett.	2000	None
CHEMBL218755		0	443.55	1	1.61	13b, CDD-0311A	COc1nsnc1OCCOCCOCCOc1nsnc1C1=CCCN(C)C1	Smax	'='	13.0	%				UO_0000187					False	CHEMBL853698	Agonist activity at human M1 receptor expressed in A9 L cells assessed as stimulation of phosphoinositide hydrolysis relative to carbachol	F	BAO_0000219	cell-based format	Homo sapiens	None	None	L929	None	CHEMBL216	Muscarinic acetylcholine receptor M1	Homo sapiens	SINGLE PROTEIN	CHEMBL1138216	1	Scientific Literature	J. Med. Chem.	2006	CHEMBL3307946
CHEMBL406570		0	240.33	0	0.59	20a	CN1CCC=C(c2nsnc2OCCN)C1	IC50	'='	109647.82	nM		Outside typical range		UO_0000065					False	CHEMBL929996	Displacement of [3H]NMS from human muscarinic M1 receptor expressed in CHO cells by wash-resistant binding method	B	BAO_0000219	cell-based format	Homo sapiens	None	None	CHO	None	CHEMBL216	Muscarinic acetylcholine receptor M1	Homo sapiens	SINGLE PROTEIN	CHEMBL1143201	1	Scientific Literature	Bioorg. Med. Chem.	2008	CHEMBL3308072
CHEMBL81878		0	270.33	0	1.75	24z	COc1cccc(C#CCO/N=C2\CN3CCC2C3)c1	CCh	'='	30.0	%				UO_0000187					False	CHEMBL750976	Maximal response obtained for each drug normalized to effect of carbachol in Muscarinic acetylcholine receptor M1	F	BAO_0000019	assay format	None	None	None	None	None	CHEMBL216	Muscarinic acetylcholine receptor M1	Homo sapiens	SINGLE PROTEIN	CHEMBL1131286	1	Scientific Literature	J. Med. Chem.	1998	None
CHEMBL541584		0	357.88	0	3.77	25	CCN1CC=C(c2ccccc2)C(C(=O)OCc2ccccc2)C1.Cl	IC50	'='	13.4	nM	7.87			UO_0000065	24.49	0.45	4.10	26.65	False	CHEMBL744319	Displacement of [3H]NMS binding to human Muscarinic acetylcholine receptor M1 using membranes from transfected CHO cells	B	BAO_0000219	cell-based format	None	None	None	CHO	None	CHEMBL216	Muscarinic acetylcholine receptor M1	Homo sapiens	SINGLE PROTEIN	CHEMBL1132561	1	Scientific Literature	J. Med. Chem.	1999	CHEMBL3308072
CHEMBL123099		0	455.51	0	3.96	32	CCN1CCC(c2ccccc2)=C(C(=O)OCCc2ccc(OC)cc2)C1.O=C(O)C(=O)O	IC50	'='	1941.0	nM	5.71			UO_0000065	15.63	0.29	1.75	14.73	False	CHEMBL744319	Displacement of [3H]NMS binding to human Muscarinic acetylcholine receptor M1 using membranes from transfected CHO cells	B	BAO_0000219	cell-based format	None	None	None	CHO	None	CHEMBL216	Muscarinic acetylcholine receptor M1	Homo sapiens	SINGLE PROTEIN	CHEMBL1132561	1	Scientific Literature	J. Med. Chem.	1999	CHEMBL3308072
CHEMBL333065		0	405.49	0	4.15	11	CCCCCCOC(=O)C1CN(CC)CC=C1c1ccccc1.O=C(O)C(=O)O	IC50	'='	27.3	nM	7.56			UO_0000065	23.98	0.45	3.41	25.61	False	CHEMBL744319	Displacement of [3H]NMS binding to human Muscarinic acetylcholine receptor M1 using membranes from transfected CHO cells	B	BAO_0000219	cell-based format	None	None	None	CHO	None	CHEMBL216	Muscarinic acetylcholine receptor M1	Homo sapiens	SINGLE PROTEIN	CHEMBL1132561	1	Scientific Literature	J. Med. Chem.	1999	CHEMBL3308072
CHEMBL97235		0	293.82	0	2.05	18	CN(CC#CC[N+](C)(C)C)C(=O)Cc1cccc(Cl)c1	KA	'='	20.2	uM				UO_0000064					False	CHEMBL748053	Displacement of [3H]pirenzepine from Muscarinic acetylcholine receptor M1 in rabbit sympathetic ganglia homogenate	B	BAO_0000019	assay format	Oryctolagus cuniculus	None	None	None	None	CHEMBL216	Muscarinic acetylcholine receptor M1	Homo sapiens	SINGLE PROTEIN	CHEMBL1126216	1	Scientific Literature	J. Med. Chem.	1992	None
CHEMBL308166		0	658.79	2	6.04	9	COc1ccc(S(=O)(=O)c2ccc(C3(C4CCN(C5CCN(C(=O)c6cccc7ccc(F)cc67)CC5)CC4)OCCO3)cc2)cc1	Selectivity ratio	'='	74.6										False	CHEMBL745725	Selectivity ratio of M1 muscarinic receptor to that of M2 muscarinic receptor	B	BAO_0000357	single protein format	None	None	None	None	None	CHEMBL216	Muscarinic acetylcholine receptor M1	Homo sapiens	SINGLE PROTEIN	CHEMBL1133934	1	Scientific Literature	Bioorg. Med. Chem. Lett.	2001	None
CHEMBL58416		0	204.27	0	2.09	3	Cc1cc(/C=C2\CN3CCC2CC3)on1	IC50	'~'	10000.0	nM				UO_0000065					False	CHEMBL746586	Compound was tested for its binding affinity against M1 human recombinant muscarinic receptor in CHO cells.	B	BAO_0000219	cell-based format	None	None	None	CHO	None	CHEMBL216	Muscarinic acetylcholine receptor M1	Homo sapiens	SINGLE PROTEIN	CHEMBL1131993	1	Scientific Literature	Bioorg. Med. Chem. Lett.	1999	CHEMBL3308072
CHEMBL228144		0	301.17	0	0.50	(+/-)-4b	CC1COCC(C[N+](C)(C)C)O1.[I-]	Intrinsic activity	'='	1.0										False	CHEMBL917433	Intrinsic activity at muscarinic M1 receptor expressed in CHO cells assessed as ratio of agonist activity to activity of carbachol	B	BAO_0000219	cell-based format	Homo sapiens	None	None	CHO	None	CHEMBL216	Muscarinic acetylcholine receptor M1	Homo sapiens	SINGLE PROTEIN	CHEMBL1144548	1	Scientific Literature	Bioorg. Med. Chem.	2007	CHEMBL3308072
CHEMBL139623		0	418.92	0	3.84	75	Cc1cc[n+]2ccn(CC3CC(c4ccccc4)(c4ccccc4)C(=O)O3)c2c1.[Cl-]	Kb	'='	271.0	nM				UO_0000065					False	CHEMBL748054	Antimuscarinic activity test against muscarinic acetylcholine receptor M1 from rabbit vas deferens	B	BAO_0000357	single protein format	Oryctolagus cuniculus	None	None	None	None	CHEMBL216	Muscarinic acetylcholine receptor M1	Homo sapiens	SINGLE PROTEIN	CHEMBL1126261	1	Scientific Literature	J. Med. Chem.	1992	None
CHEMBL31184	BENZO[DEF]CHRYSENE	0	252.32	1	5.74	BENZO[A]PYRENE	c1ccc2c(c1)cc1ccc3cccc4ccc2c1c34	Ki						Not Active (inhibition < 50% @ 10 uM and thus dose-reponse curve not measured)						False	CHEMBL1909170	DRUGMATRIX: Muscarinic M1 radioligand binding (ligand: [3H] N-Methylscopolamine)	B	BAO_0000249	cell membrane format	None	None	None	CHO-K1	Membrane	CHEMBL216	Muscarinic acetylcholine receptor M1	Homo sapiens	SINGLE PROTEIN	CHEMBL1909046	15	DrugMatrix			CHEMBL3307512
CHEMBL23766		0	292.34	0	2.73	22t	O=C1CCc2cc3c(c4c5cccc(O)c5n1c24)CCNC3	Log 1/M	'='	5.38										False	CHEMBL744050	Logarithm of affinity (log 1/M) at the (N-methyl Scopolamine) NMS-liganded muscarinic acetylcholine receptor M1 by using semiquantitative equilibrium and off-rate assay	B	BAO_0000357	single protein format	None	None	None	None	None	CHEMBL216	Muscarinic acetylcholine receptor M1	Homo sapiens	SINGLE PROTEIN	CHEMBL1135887	1	Scientific Literature	J. Med. Chem.	2002	None
CHEMBL24768		0	292.34	0	2.73	22c	O=C1CCc2cc3c(c4c5c(O)cccc5n1c24)CCNC3	Log 1/M	'='	6.11										False	CHEMBL744050	Logarithm of affinity (log 1/M) at the (N-methyl Scopolamine) NMS-liganded muscarinic acetylcholine receptor M1 by using semiquantitative equilibrium and off-rate assay	B	BAO_0000357	single protein format	None	None	None	None	None	CHEMBL216	Muscarinic acetylcholine receptor M1	Homo sapiens	SINGLE PROTEIN	CHEMBL1135887	1	Scientific Literature	J. Med. Chem.	2002	None
CHEMBL285440		0	331.50	0	4.41	5	CN(C)CCCCOC(=O)C(C)(c1ccccc1)C1CCCCC1	Ki	'='	40.7	nM	7.39			UO_0000065	22.29	0.42	2.98	25.02	False	CHEMBL744766	Antimuscarinic potency and subset specificity was characterised by its inhibition of the [3H]NMS Binding to Muscarinic acetylcholine receptor M1 subtype	B	BAO_0000357	single protein format	None	None	None	None	None	CHEMBL216	Muscarinic acetylcholine receptor M1	Homo sapiens	SINGLE PROTEIN	CHEMBL1125426	1	Scientific Literature	J. Med. Chem.	1992	None
CHEMBL317931		0	336.62	0	1.89	3g	Brc1cc(CO/N=C/C2CN3CCC2C3)on1.Cl	IC50	'='	385.0	nM	6.42			UO_0000065	21.37	0.52	4.52	12.61	False	CHEMBL744235	Ability to displace [3H]oxotremorine from Muscarinic acetylcholine receptor M1 expressed in CHO cells.	B	BAO_0000219	cell-based format	Homo sapiens	None	None	CHO	None	CHEMBL216	Muscarinic acetylcholine receptor M1	Homo sapiens	SINGLE PROTEIN	CHEMBL1133831	1	Scientific Literature	Bioorg. Med. Chem. Lett.	2001	CHEMBL3308072
CHEMBL280552		0	334.42	0	3.77	22z	COc1cccc2c1c1c3c(cc4c1n2C(=O)CC4(C)C)CNCC3	Log 1/M	'='	6.65										False	CHEMBL746254	Logarithm of affinity (log 1/M) at the free muscarinic acetylcholine receptor M1 by using semiquantitative equilibrium and off-rate assay	B	BAO_0000357	single protein format	None	None	None	None	None	CHEMBL216	Muscarinic acetylcholine receptor M1	Homo sapiens	SINGLE PROTEIN	CHEMBL1135887	1	Scientific Literature	J. Med. Chem.	2002	None
CHEMBL280552		0	334.42	0	3.77	22z	COc1cccc2c1c1c3c(cc4c1n2C(=O)CC4(C)C)CNCC3	Cooperativity	'='	0.8										False	CHEMBL748220	Subtype selectivity and the cooperativity with N-methyl Scopolamine (NMS) at Muscarinic acetylcholine receptor M1; Activity range is 0.2-0.8	B	BAO_0000357	single protein format	None	None	None	None	None	CHEMBL216	Muscarinic acetylcholine receptor M1	Homo sapiens	SINGLE PROTEIN	CHEMBL1135887	1	Scientific Literature	J. Med. Chem.	2002	None
CHEMBL165337		0	555.74	1	4.50	19	CCCCC(=O)N1CCC(N2CCN([C@@H](C)c3ccc(S(=O)(=O)c4ccc5c(c4)OCO5)cc3)[C@H](C)C2)CC1	Ratio	'='	15.0										False	CHEMBL744924	Ratio of binding affinities at human cloned Muscarinic acetylcholine receptor M1 and human cloned Muscarinic acetylcholine receptor M2.	B	BAO_0000357	single protein format	None	None	None	None	None	CHEMBL216	Muscarinic acetylcholine receptor M1	Homo sapiens	SINGLE PROTEIN	CHEMBL1135227	1	Scientific Literature	Bioorg. Med. Chem. Lett.	2002	None
CHEMBL168991		0	208.26	0	0.34	20t	COCC#CCO/N=C1\CN2CCC1C2	IC50	'='	42400.0	nM	4.37			UO_0000065					False	CHEMBL744240	Inhibitory activity against human Muscarinic acetylcholine receptor M1 using [3H]quinuclidinyl benzilate to label antagonist site (RQNB) in CHO cells	F	BAO_0000219	cell-based format	None	None	None	CHO	None	CHEMBL216	Muscarinic acetylcholine receptor M1	Homo sapiens	SINGLE PROTEIN	CHEMBL1150001	1	Scientific Literature	Bioorg. Med. Chem. Lett.	1992	CHEMBL3308072
CHEMBL292574		0	191.23	0	0.56	1	c1cnc(O[C@@H]2CN3CCC2C3)cn1	Ki	'='	5600.0	nM	5.25			UO_0000065	27.46	0.51	4.69	13.73	False	CHEMBL745742	Affinity towards human M1 receptor expressed in CHO cells using [3H]QNB as radioligand	B	BAO_0000219	cell-based format	None	None	None	CHO	None	CHEMBL216	Muscarinic acetylcholine receptor M1	Homo sapiens	SINGLE PROTEIN	CHEMBL1131780	1	Scientific Literature	Bioorg. Med. Chem. Lett.	1999	CHEMBL3308072
CHEMBL63560	(R)-BICALUTAMIDE	0	430.38	0	2.88	(R)-BICALUTAMIDE	C[C@](O)(CS(=O)(=O)c1ccc(F)cc1)C(=O)Nc1ccc(C#N)c(C(F)(F)F)c1	IC50						Not Active (inhibition < 50% @ 10 uM and thus dose-reponse curve not measured)						False	CHEMBL1909170	DRUGMATRIX: Muscarinic M1 radioligand binding (ligand: [3H] N-Methylscopolamine)	B	BAO_0000249	cell membrane format	None	None	None	CHO-K1	Membrane	CHEMBL216	Muscarinic acetylcholine receptor M1	Homo sapiens	SINGLE PROTEIN	CHEMBL1909046	15	DrugMatrix			CHEMBL3307512
CHEMBL344267		0	382.89	0	3.10	68	CC[n+]1cccn1CC1CC(c2ccccc2)(c2ccccc2)C(=O)O1.[Cl-]	Kb	'='	184.0	nM				UO_0000065					False	CHEMBL748054	Antimuscarinic activity test against muscarinic acetylcholine receptor M1 from rabbit vas deferens	B	BAO_0000357	single protein format	Oryctolagus cuniculus	None	None	None	None	CHEMBL216	Muscarinic acetylcholine receptor M1	Homo sapiens	SINGLE PROTEIN	CHEMBL1126261	1	Scientific Literature	J. Med. Chem.	1992	None
CHEMBL1951595		0	526.60	1	2.24	(S)-11a	COc1cccc(C(=O)Cn2c(=O)c3c(c(C#N)c(N4CCC[C@H](N)C4)n3Cc3ccccc3)n(C)c2=O)c1	IC50	'>'	10000.0	nM				UO_0000065					False	CHEMBL1954974	Inhibition of M1 receptor	B	BAO_0000357	single protein format	None	None	None	None	None	CHEMBL216	Muscarinic acetylcholine receptor M1	Homo sapiens	SINGLE PROTEIN	CHEMBL1949653	1	Scientific Literature	Bioorg. Med. Chem. Lett.	2012	None
CHEMBL1951434		0	468.57	0	2.95	(S)-4k	CC(C)=CCn1c(N2CCC[C@H](N)C2)c(C#N)c2ncn(Cc3ncc4ccccc4n3)c(=O)c21	IC50	'>'	10000.0	nM				UO_0000065					False	CHEMBL1954974	Inhibition of M1 receptor	B	BAO_0000357	single protein format	None	None	None	None	None	CHEMBL216	Muscarinic acetylcholine receptor M1	Homo sapiens	SINGLE PROTEIN	CHEMBL1949653	1	Scientific Literature	Bioorg. Med. Chem. Lett.	2012	None
CHEMBL1951432		0	467.58	0	3.56	(S)-4i	CC(C)=CCn1c(N2CCC[C@H](N)C2)c(C#N)c2ncn(Cc3nccc4ccccc34)c(=O)c21	IC50	'>'	10000.0	nM				UO_0000065					False	CHEMBL1954974	Inhibition of M1 receptor	B	BAO_0000357	single protein format	None	None	None	None	None	CHEMBL216	Muscarinic acetylcholine receptor M1	Homo sapiens	SINGLE PROTEIN	CHEMBL1949653	1	Scientific Literature	Bioorg. Med. Chem. Lett.	2012	None
CHEMBL1951417		0	348.41	0	1.06	3a	Cn1cnc2c(C#N)c(N3CCNCC3)n(Cc3ccccc3)c2c1=O	IC50	'>'	10000.0	nM				UO_0000065					False	CHEMBL1954974	Inhibition of M1 receptor	B	BAO_0000357	single protein format	None	None	None	None	None	CHEMBL216	Muscarinic acetylcholine receptor M1	Homo sapiens	SINGLE PROTEIN	CHEMBL1949653	1	Scientific Literature	Bioorg. Med. Chem. Lett.	2012	None
CHEMBL283792		0	276.34	0	3.03	22a	O=C1CCc2cc3c(c4c5ccccc5n1c24)CCNC3	Cooperativity	'='	3.0										False	CHEMBL744125	Subtype selectivity and the cooperativity with N-methyl Scopolamine (NMS) at Muscarinic acetylcholine receptor M1; Activity range is 1.2-3	B	BAO_0000357	single protein format	None	None	None	None	None	CHEMBL216	Muscarinic acetylcholine receptor M1	Homo sapiens	SINGLE PROTEIN	CHEMBL1135887	1	Scientific Literature	J. Med. Chem.	2002	None
CHEMBL1201346	BALSALAZIDE	4	357.32	0	2.71	BALSALAZIDE	O=C(O)CCNC(=O)c1ccc(/N=N/c2ccc(O)c(C(=O)O)c2)cc1	IC50						Not Active (inhibition < 50% @ 10 uM and thus dose-reponse curve not measured)						False	CHEMBL1909170	DRUGMATRIX: Muscarinic M1 radioligand binding (ligand: [3H] N-Methylscopolamine)	B	BAO_0000249	cell membrane format	None	None	None	CHO-K1	Membrane	CHEMBL216	Muscarinic acetylcholine receptor M1	Homo sapiens	SINGLE PROTEIN	CHEMBL1909046	15	DrugMatrix			CHEMBL3307512
CHEMBL142538		0	560.83	2	6.19	6j	CN1CCC=C(c2nsnc2OCCCCCCCCCCCCOc2nsnc2C2=CCCN(C)C2)C1	Smax	'='	190.0	%				UO_0000187					False	CHEMBL745727	Maximal level of stimulation as a percentage above basal levels.	F	BAO_0000019	assay format	None	None	None	None	None	CHEMBL216	Muscarinic acetylcholine receptor M1	Homo sapiens	SINGLE PROTEIN	CHEMBL1134318	1	Scientific Literature	J. Med. Chem.	2001	None
CHEMBL1256017	ARCAINE SULFATE	0	270.31	1	-1.27	ARCAINE SULFATE	N=C(N)NCCCCNC(=N)N.O=S(=O)(O)O	IC50						Not Active (inhibition < 50% @ 10 uM and thus dose-reponse curve not measured)						False	CHEMBL1909170	DRUGMATRIX: Muscarinic M1 radioligand binding (ligand: [3H] N-Methylscopolamine)	B	BAO_0000249	cell membrane format	None	None	None	CHO-K1	Membrane	CHEMBL216	Muscarinic acetylcholine receptor M1	Homo sapiens	SINGLE PROTEIN	CHEMBL1909046	15	DrugMatrix			CHEMBL3307512
CHEMBL108	CARBAMAZEPINE	4	236.27	0	3.39	CARBAMAZEPINE	NC(=O)N1c2ccccc2C=Cc2ccccc21	Ki						Not Active (inhibition < 50% @ 10 uM and thus dose-reponse curve not measured)						False	CHEMBL1909170	DRUGMATRIX: Muscarinic M1 radioligand binding (ligand: [3H] N-Methylscopolamine)	B	BAO_0000249	cell membrane format	None	None	None	CHO-K1	Membrane	CHEMBL216	Muscarinic acetylcholine receptor M1	Homo sapiens	SINGLE PROTEIN	CHEMBL1909046	15	DrugMatrix			CHEMBL3307512
CHEMBL1951431		0	467.58	0	3.56	(S)-4h	CC(C)=CCn1c(N2CCC[C@H](N)C2)c(C#N)c2ncn(Cc3ccnc4ccccc34)c(=O)c21	IC50	'>'	10000.0	nM				UO_0000065					False	CHEMBL1954974	Inhibition of M1 receptor	B	BAO_0000357	single protein format	None	None	None	None	None	CHEMBL216	Muscarinic acetylcholine receptor M1	Homo sapiens	SINGLE PROTEIN	CHEMBL1949653	1	Scientific Literature	Bioorg. Med. Chem. Lett.	2012	None
CHEMBL1951422		0	496.57	0	2.94	(R)-4b	COc1cccc(C(=O)Cn2cnc3c(C#N)c(N4CCC[C@@H](N)C4)n(Cc4ccccc4)c3c2=O)c1	IC50	'>'	10000.0	nM				UO_0000065					False	CHEMBL1954974	Inhibition of M1 receptor	B	BAO_0000357	single protein format	None	None	None	None	None	CHEMBL216	Muscarinic acetylcholine receptor M1	Homo sapiens	SINGLE PROTEIN	CHEMBL1949653	1	Scientific Literature	Bioorg. Med. Chem. Lett.	2012	None
CHEMBL1951420		0	460.54	0	2.34	3d	COc1cccc(C(=O)Cn2cnc3c(C#N)c(N4CCNCC4)n(CC=C(C)C)c3c2=O)c1	IC50	'>'	10000.0	nM				UO_0000065					False	CHEMBL1954974	Inhibition of M1 receptor	B	BAO_0000357	single protein format	None	None	None	None	None	CHEMBL216	Muscarinic acetylcholine receptor M1	Homo sapiens	SINGLE PROTEIN	CHEMBL1949653	1	Scientific Literature	Bioorg. Med. Chem. Lett.	2012	None
CHEMBL1939954		0	446.56	0	1.41	6a	Cc1cnccc1N1CCN(C(=O)CCNS(=O)(=O)c2cccc3nsnc23)CC1	IC50	'='	2000.0	nM	5.70			UO_0000065					False	CHEMBL1944259	Antagonist activity at human muscarinic M1 receptor expressed in CHO cells assessed as inhibition of acetylcholine-induced calcium mobilization by fluorescence assay	F	BAO_0000219	cell-based format	Homo sapiens	None	None	CHO	None	CHEMBL216	Muscarinic acetylcholine receptor M1	Homo sapiens	SINGLE PROTEIN	CHEMBL1938324	1	Scientific Literature	Bioorg. Med. Chem. Lett.	2012	CHEMBL3308072
CHEMBL277916		0	306.37	0	3.04	23e	COc1ccc2c3c4c(cc5c3n(c2c1)C(=O)CC5)CCNC4	Cooperativity	'='	1.19										False	CHEMBL748221	Subtype selectivity and the cooperativity with N-methyl Scopolamine (NMS) at Muscarinic acetylcholine receptor M1; Activity range is 0.81-1.19	B	BAO_0000357	single protein format	None	None	None	None	None	CHEMBL216	Muscarinic acetylcholine receptor M1	Homo sapiens	SINGLE PROTEIN	CHEMBL1135887	1	Scientific Literature	J. Med. Chem.	2002	None
CHEMBL334711		0	382.89	0	2.92	66	Cc1ccn(CC2CC(c3ccccc3)(c3ccccc3)C(=O)O2)[n+]1C.[Cl-]	Kb	'='	118.0	nM				UO_0000065					False	CHEMBL748054	Antimuscarinic activity test against muscarinic acetylcholine receptor M1 from rabbit vas deferens	B	BAO_0000357	single protein format	Oryctolagus cuniculus	None	None	None	None	CHEMBL216	Muscarinic acetylcholine receptor M1	Homo sapiens	SINGLE PROTEIN	CHEMBL1126261	1	Scientific Literature	J. Med. Chem.	1992	None
CHEMBL64000		0	169.22	0	0.83	5	CC(=O)OC1CC2CCCC1N2	Ki	'='	21000.0	nM	4.68			UO_0000065	27.64	0.53	3.85	12.20	True	CHEMBL744776	Inhibition of binding of [3H]quinuclidinyl benzilate to muscarinic receptors in membranes of CHO cells transfected with Muscarinic acetylcholine receptor M1	B	BAO_0000219	cell-based format	None	None	None	CHO	None	CHEMBL216	Muscarinic acetylcholine receptor M1	Homo sapiens	SINGLE PROTEIN	CHEMBL1131242	1	Scientific Literature	J. Med. Chem.	1998	CHEMBL3308072
CHEMBL14	CARBACHOL	4	182.65	0	-0.21	Carbacol	C[N+](C)(C)CCOC(N)=O.[Cl-]	Activity	'='	1500.0	%				UO_0000187					False	CHEMBL750971	Ability to stimulate biochemical responses in cell lines expressing muscarinic A9 L receptor sub types	B	BAO_0000219	cell-based format	None	None	None	A9L	None	CHEMBL216	Muscarinic acetylcholine receptor M1	Homo sapiens	SINGLE PROTEIN	CHEMBL1145111	1	Scientific Literature	J. Med. Chem.	2003	None
CHEMBL157826		0	384.55	0	3.12	34	O=C(CN1CCN(Cc2cccs2)CC1)C(O)(c1ccccc1)C1CCC1	Kb	'='	77.0	nM				UO_0000065					False	CHEMBL714431	Antagonist activity against muscarinic M1 receptor from rabbit vas deferens	F	BAO_0000221	tissue-based format	Oryctolagus cuniculus	CHEMBL3638198	Vas deferens	None	None	CHEMBL216	Muscarinic acetylcholine receptor M1	Homo sapiens	SINGLE PROTEIN	CHEMBL1126608	1	Scientific Literature	J. Med. Chem.	1993	None
CHEMBL1160977		0	465.54	0	4.15	11A	CCCCCCOC(=O)C1CN(CC)CC=C1c1ccccc1.O=C(O)C(O)C(O)C(=O)O	IC50	'='	30.2	nM	7.52			UO_0000065	23.84	0.45	3.37	25.46	False	CHEMBL744319	Displacement of [3H]NMS binding to human Muscarinic acetylcholine receptor M1 using membranes from transfected CHO cells	B	BAO_0000219	cell-based format	None	None	None	CHO	None	CHEMBL216	Muscarinic acetylcholine receptor M1	Homo sapiens	SINGLE PROTEIN	CHEMBL1132561	1	Scientific Literature	J. Med. Chem.	1999	CHEMBL3308072
CHEMBL136219		0	427.34	0	2.92	51	Cc1n(CC2CC(c3ccccc3)(c3ccccc3)C(=O)O2)cc[n+]1C.[Br-]	Kb	'='	38.0	nM				UO_0000065					False	CHEMBL748054	Antimuscarinic activity test against muscarinic acetylcholine receptor M1 from rabbit vas deferens	B	BAO_0000357	single protein format	Oryctolagus cuniculus	None	None	None	None	CHEMBL216	Muscarinic acetylcholine receptor M1	Homo sapiens	SINGLE PROTEIN	CHEMBL1126261	1	Scientific Literature	J. Med. Chem.	1992	None
CHEMBL138802		0	422.96	0	3.66	81	CC1CC[n+]2ccn(CC3CC(c4ccccc4)(c4ccccc4)C(=O)O3)c2C1.[Cl-]	Kb	'='	731.0	nM				UO_0000065					False	CHEMBL748054	Antimuscarinic activity test against muscarinic acetylcholine receptor M1 from rabbit vas deferens	B	BAO_0000357	single protein format	Oryctolagus cuniculus	None	None	None	None	CHEMBL216	Muscarinic acetylcholine receptor M1	Homo sapiens	SINGLE PROTEIN	CHEMBL1126261	1	Scientific Literature	J. Med. Chem.	1992	None
CHEMBL1951600		0	512.62	1	2.57	(S)-11f	CC(C)=CCn1c(N2CCC[C@H](N)C2)c(C#N)c2c1c(=O)n(Cc1nc(C)c3ccccc3n1)c(=O)n2C	IC50	'>'	10000.0	nM				UO_0000065					False	CHEMBL1954974	Inhibition of M1 receptor	B	BAO_0000357	single protein format	None	None	None	None	None	CHEMBL216	Muscarinic acetylcholine receptor M1	Homo sapiens	SINGLE PROTEIN	CHEMBL1949653	1	Scientific Literature	Bioorg. Med. Chem. Lett.	2012	None
CHEMBL1951598		0	504.59	1	2.16	(S)-11d	COc1cccc(C(=O)Cn2c(=O)c3c(c(C#N)c(N4CCC[C@H](N)C4)n3CC=C(C)C)n(C)c2=O)c1	IC50	'>'	10000.0	nM				UO_0000065					False	CHEMBL1954974	Inhibition of M1 receptor	B	BAO_0000357	single protein format	None	None	None	None	None	CHEMBL216	Muscarinic acetylcholine receptor M1	Homo sapiens	SINGLE PROTEIN	CHEMBL1949653	1	Scientific Literature	Bioorg. Med. Chem. Lett.	2012	None
CHEMBL144493		0	186.26	0	2.15	40	C1=C(c2ccccn2)C2CCN1CC2	Ki	'='	1200.0	nM	5.92			UO_0000065	31.79	0.58	3.77	36.71	False	CHEMBL747393	Binding affinity for muscarinic acetylcholine receptor M1 by measuring displacement of [3H]QNB from guinea pig cerebral cortex	B	BAO_0000221	tissue-based format	Cavia porcellus	CHEMBL3559724	Cerebral cortex	None	None	CHEMBL216	Muscarinic acetylcholine receptor M1	Homo sapiens	SINGLE PROTEIN	CHEMBL1128229	1	Scientific Literature	J. Med. Chem.	1995	None
CHEMBL405526		0	1136.41	None	None	RR(17)PZ	CCN(CC)c1ccc2c(-c3ccc(S(=O)(=O)N(C)CCCCCC(=O)NCCOCCOCCN4CCN(CC(=O)N5c6ccccc6C(=O)Nc6cccnc65)CC4)cc3S(=O)(=O)[O-])c3ccc(=[N+](CC)CC)cc-3oc2c1	Kd	'='	18.7	nM	7.73			UO_0000065	6.80	None	None	None	False	CHEMBL830264	Apparent dissociation constant for human muscarinic receptor M1 from FRET based binding assay	B	BAO_0000357	single protein format	Homo sapiens	None	None	None	None	CHEMBL216	Muscarinic acetylcholine receptor M1	Homo sapiens	SINGLE PROTEIN	CHEMBL1138682	1	Scientific Literature	J. Med. Chem.	2004	None
CHEMBL405526		0	1136.41	None	None	RR(17)PZ	CCN(CC)c1ccc2c(-c3ccc(S(=O)(=O)N(C)CCCCCC(=O)NCCOCCOCCN4CCN(CC(=O)N5c6ccccc6C(=O)Nc6cccnc65)CC4)cc3S(=O)(=O)[O-])c3ccc(=[N+](CC)CC)cc-3oc2c1	Dissociation rate constant	'='	6.2	1/S		Non standard unit for type							False	CHEMBL835576	Dissociation rate constant for human muscarinic receptor at 500 nM with 100 uM brucine	B	BAO_0000357	single protein format	Homo sapiens	None	None	None	None	CHEMBL216	Muscarinic acetylcholine receptor M1	Homo sapiens	SINGLE PROTEIN	CHEMBL1138682	1	Scientific Literature	J. Med. Chem.	2004	None
CHEMBL1161713		0	1083.34	None	None	Cy3(15)PZ	CCN1/C(=C/C=C/C2N(CCCCCC(=O)NCCOCCOCCN3CCN(CC(=O)N4c5ccccc5C(=O)Nc5cccnc54)CC3)c3ccc(S(=O)(=O)O)cc3C2(C)C)C(C)(C)c2cc(S(=O)(=O)O)ccc21	Dissociation rate constant	'='	3.53	1/S		Non standard unit for type							False	CHEMBL835575	Dissociation rate constant for human muscarinic receptor at 300 nM with 500 uM brucine	B	BAO_0000357	single protein format	Homo sapiens	None	None	None	None	CHEMBL216	Muscarinic acetylcholine receptor M1	Homo sapiens	SINGLE PROTEIN	CHEMBL1138682	1	Scientific Literature	J. Med. Chem.	2004	None
CHEMBL11359	CISPLATIN	4	300.05	None	None	CISPLATIN		Ki						Not Active (inhibition < 50% @ 10 uM and thus dose-reponse curve not measured)						False	CHEMBL1909170	DRUGMATRIX: Muscarinic M1 radioligand binding (ligand: [3H] N-Methylscopolamine)	B	BAO_0000249	cell membrane format	None	None	None	CHO-K1	Membrane	CHEMBL216	Muscarinic acetylcholine receptor M1	Homo sapiens	SINGLE PROTEIN	CHEMBL1909046	15	DrugMatrix			CHEMBL3307512
CHEMBL1753	CLINDAMYCIN	4	424.99	0	0.39	Clindamycin	CCC[C@@H]1C[C@@H](C(=O)N[C@H]([C@H](C)Cl)[C@H]2O[C@H](SC)[C@H](O)[C@@H](O)[C@H]2O)N(C)C1	IC50						Not Active (inhibition < 50% @ 10 uM and thus dose-reponse curve not measured)						False	CHEMBL1909170	DRUGMATRIX: Muscarinic M1 radioligand binding (ligand: [3H] N-Methylscopolamine)	B	BAO_0000249	cell membrane format	None	None	None	CHO-K1	Membrane	CHEMBL216	Muscarinic acetylcholine receptor M1	Homo sapiens	SINGLE PROTEIN	CHEMBL1909046	15	DrugMatrix			CHEMBL3307512
CHEMBL131	PREDNISOLONE	4	360.45	0	1.56	PREDNISOLONE	C[C@]12C[C@H](O)[C@H]3[C@@H](CCC4=CC(=O)C=C[C@@]43C)[C@@H]1CC[C@]2(O)C(=O)CO	IC50						Not Active (inhibition < 50% @ 10 uM and thus dose-reponse curve not measured)						False	CHEMBL1909170	DRUGMATRIX: Muscarinic M1 radioligand binding (ligand: [3H] N-Methylscopolamine)	B	BAO_0000249	cell membrane format	None	None	None	CHO-K1	Membrane	CHEMBL216	Muscarinic acetylcholine receptor M1	Homo sapiens	SINGLE PROTEIN	CHEMBL1909046	15	DrugMatrix			CHEMBL3307512
CHEMBL21509		0	276.38	0	3.97	1	CN(C)CCC1=C/C(=C\c2ccccn2)c2ccccc21	Ki	'='	9549.93	nM	5.02			UO_0000065	18.16	0.33	1.05	31.12	False	CHEMBL746257	Affinity for Muscarinic acetylcholine receptor M1 expressed in CHO cells by [3H]NMS displacement.	B	BAO_0000219	cell-based format	None	None	None	CHO	None	CHEMBL216	Muscarinic acetylcholine receptor M1	Homo sapiens	SINGLE PROTEIN	CHEMBL1134266	1	Scientific Literature	Bioorg. Med. Chem. Lett.	2001	CHEMBL3308072
CHEMBL178	DAUNORUBICIN	4	527.53	2	1.03	DAUNORUBICIN	COc1cccc2c1C(=O)c1c(O)c3c(c(O)c1C2=O)C[C@@](O)(C(C)=O)C[C@@H]3O[C@H]1C[C@H](N)[C@H](O)[C@H](C)O1	Ki						Not Active (inhibition < 50% @ 10 uM and thus dose-reponse curve not measured)						False	CHEMBL1909170	DRUGMATRIX: Muscarinic M1 radioligand binding (ligand: [3H] N-Methylscopolamine)	B	BAO_0000249	cell membrane format	None	None	None	CHO-K1	Membrane	CHEMBL216	Muscarinic acetylcholine receptor M1	Homo sapiens	SINGLE PROTEIN	CHEMBL1909046	15	DrugMatrix			CHEMBL3307512
CHEMBL511	PYRILAMINE	4	285.39	0	2.66	PYRILAMINE	COc1ccc(CN(CCN(C)C)c2ccccn2)cc1	Ki						Not Active (inhibition < 50% @ 10 uM and thus dose-reponse curve not measured)						False	CHEMBL1909170	DRUGMATRIX: Muscarinic M1 radioligand binding (ligand: [3H] N-Methylscopolamine)	B	BAO_0000249	cell membrane format	None	None	None	CHO-K1	Membrane	CHEMBL216	Muscarinic acetylcholine receptor M1	Homo sapiens	SINGLE PROTEIN	CHEMBL1909046	15	DrugMatrix			CHEMBL3307512
CHEMBL13341	NIMETAZEPAM	0	295.30	0	2.41	NIMETAZEPAM	CN1C(=O)CN=C(c2ccccc2)c2cc([N+](=O)[O-])ccc21	IC50						Not Active (inhibition < 50% @ 10 uM and thus dose-reponse curve not measured)						False	CHEMBL1909170	DRUGMATRIX: Muscarinic M1 radioligand binding (ligand: [3H] N-Methylscopolamine)	B	BAO_0000249	cell membrane format	None	None	None	CHO-K1	Membrane	CHEMBL216	Muscarinic acetylcholine receptor M1	Homo sapiens	SINGLE PROTEIN	CHEMBL1909046	15	DrugMatrix			CHEMBL3307512
CHEMBL504760	CAMPHOR	4	152.24	0	2.40	D-CAMPHOR	CC1(C)[C@@H]2CC[C@@]1(C)C(=O)C2	IC50						Not Active (inhibition < 50% @ 10 uM and thus dose-reponse curve not measured)						False	CHEMBL1909170	DRUGMATRIX: Muscarinic M1 radioligand binding (ligand: [3H] N-Methylscopolamine)	B	BAO_0000249	cell membrane format	None	None	None	CHO-K1	Membrane	CHEMBL216	Muscarinic acetylcholine receptor M1	Homo sapiens	SINGLE PROTEIN	CHEMBL1909046	15	DrugMatrix			CHEMBL3307512
CHEMBL136045		0	431.60	0	4.19	7	O=C1C[C@@H]2OCC=C3C[N+]4(CC5CCCCC5)CC[C@]56c7ccccc7N1[C@H]5[C@H]2[C@H]3C[C@@H]64	Affinity	'='	4.8										False	CHEMBL750973	Binding affinity at the NMS liganded human muscarinic acetylcholine receptor M1 was estimated as log affinity (log1/M)	B	BAO_0000357	single protein format	None	None	None	None	None	CHEMBL216	Muscarinic acetylcholine receptor M1	Homo sapiens	SINGLE PROTEIN	CHEMBL1132569	1	Scientific Literature	J. Med. Chem.	1999	None
CHEMBL136045		0	431.60	0	4.19	7	O=C1C[C@@H]2OCC=C3C[N+]4(CC5CCCCC5)CC[C@]56c7ccccc7N1[C@H]5[C@H]2[C@H]3C[C@@H]64	Cooperativity	'<'	0.2										False	CHEMBL752218	Cooperativity with acetylcholine at human muscarinic acetylcholine receptor M1	B	BAO_0000357	single protein format	None	None	None	None	None	CHEMBL216	Muscarinic acetylcholine receptor M1	Homo sapiens	SINGLE PROTEIN	CHEMBL1132569	1	Scientific Literature	J. Med. Chem.	1999	None
CHEMBL75435	DEXKETOPROFEN	4	254.29	0	3.11	DEXKETOPROFEN	C[C@H](C(=O)O)c1cccc(C(=O)c2ccccc2)c1	IC50						Not Active (inhibition < 50% @ 10 uM and thus dose-reponse curve not measured)						False	CHEMBL1909170	DRUGMATRIX: Muscarinic M1 radioligand binding (ligand: [3H] N-Methylscopolamine)	B	BAO_0000249	cell membrane format	None	None	None	CHO-K1	Membrane	CHEMBL216	Muscarinic acetylcholine receptor M1	Homo sapiens	SINGLE PROTEIN	CHEMBL1909046	15	DrugMatrix			CHEMBL3307512
CHEMBL1371	CHLORZOXAZONE	4	169.57	0	1.77	CHLORZOXAZONE	O=c1[nH]c2cc(Cl)ccc2o1	Ki						Not Active (inhibition < 50% @ 10 uM and thus dose-reponse curve not measured)						False	CHEMBL1909170	DRUGMATRIX: Muscarinic M1 radioligand binding (ligand: [3H] N-Methylscopolamine)	B	BAO_0000249	cell membrane format	None	None	None	CHO-K1	Membrane	CHEMBL216	Muscarinic acetylcholine receptor M1	Homo sapiens	SINGLE PROTEIN	CHEMBL1909046	15	DrugMatrix			CHEMBL3307512
CHEMBL375969		0	467.42	0	4.26	(-)-4	C[N+]1(C)CCC[C@H]1[C@H]1CSC(c2ccccc2)(c2ccccc2)O1.[I-]	pKb	'='	9.56				Antagonist						False	CHEMBL917982	Antagonist activity at putative muscarinic receptor M1 assessed as contraction of electrically-stimulated rabbit vas deferens	F	BAO_0000221	tissue-based format	Oryctolagus cuniculus	CHEMBL3638198	Vas deferens	None	None	CHEMBL216	Muscarinic acetylcholine receptor M1	Homo sapiens	SINGLE PROTEIN	CHEMBL1142937	1	Scientific Literature	J. Med. Chem.	2007	None
CHEMBL142538		0	560.83	2	6.19	6j	CN1CCC=C(c2nsnc2OCCCCCCCCCCCCOc2nsnc2C2=CCCN(C)C2)C1	EC50	'='	340.0	nM	6.47			UO_0000065					False	CHEMBL744227	Agonistic activity against M1 muscarinic receptor expressed in A9 L cells.	F	BAO_0000219	cell-based format	None	None	None	A9L	None	CHEMBL216	Muscarinic acetylcholine receptor M1	Homo sapiens	SINGLE PROTEIN	CHEMBL1134318	1	Scientific Literature	J. Med. Chem.	2001	None
CHEMBL564	PROMAZINE	4	284.43	0	4.24	PROMAZINE	CN(C)CCCN1c2ccccc2Sc2ccccc21	Ki	'='	117.0	nM	6.93			UO_0000065	24.37	0.47	2.69	106.97	False	CHEMBL1909170	DRUGMATRIX: Muscarinic M1 radioligand binding (ligand: [3H] N-Methylscopolamine)	B	BAO_0000249	cell membrane format	None	None	None	CHO-K1	Membrane	CHEMBL216	Muscarinic acetylcholine receptor M1	Homo sapiens	SINGLE PROTEIN	CHEMBL1909046	15	DrugMatrix			CHEMBL3307512
CHEMBL1487	ATORVASTATIN	4	558.65	2	6.31	ATORVASTATIN	CC(C)c1c(C(=O)Nc2ccccc2)c(-c2ccccc2)c(-c2ccc(F)cc2)n1CC[C@@H](O)C[C@@H](O)CC(=O)O	IC50						Not Active (inhibition < 50% @ 10 uM and thus dose-reponse curve not measured)						False	CHEMBL1909170	DRUGMATRIX: Muscarinic M1 radioligand binding (ligand: [3H] N-Methylscopolamine)	B	BAO_0000249	cell membrane format	None	None	None	CHO-K1	Membrane	CHEMBL216	Muscarinic acetylcholine receptor M1	Homo sapiens	SINGLE PROTEIN	CHEMBL1909046	15	DrugMatrix			CHEMBL3307512
CHEMBL278172	BENZOCAINE	4	165.19	0	1.45	BENZOCAINE	CCOC(=O)c1ccc(N)cc1	IC50						Not Active (inhibition < 50% @ 10 uM and thus dose-reponse curve not measured)						False	CHEMBL1909170	DRUGMATRIX: Muscarinic M1 radioligand binding (ligand: [3H] N-Methylscopolamine)	B	BAO_0000249	cell membrane format	None	None	None	CHO-K1	Membrane	CHEMBL216	Muscarinic acetylcholine receptor M1	Homo sapiens	SINGLE PROTEIN	CHEMBL1909046	15	DrugMatrix			CHEMBL3307512
CHEMBL3084662		0	321.46	0	4.19	2	CN1[C@H]2CC[C@@H]1C[C@H](CC(O)(c1ccccc1)c1ccccc1)C2	IC50	'<'	10.0	nM				UO_0000065					False	CHEMBL1061577	Antagonist activity against human cloned muscarinic M1 receptor expressed in CHO cells assessed as inhibition of acetylcholine-induced calcium mobilization by FLIPR	F	BAO_0000219	cell-based format	Homo sapiens	None	None	CHO	None	CHEMBL216	Muscarinic acetylcholine receptor M1	Homo sapiens	SINGLE PROTEIN	CHEMBL1153488	1	Scientific Literature	Bioorg. Med. Chem. Lett.	2009	CHEMBL3308072
CHEMBL2307674		0	467.66	1	5.74	6b	CN1[C@H]2CC[C@@H]1C[C@H](CC(CNC(=O)NCc1ccccc1)(c1ccccc1)c1ccccc1)C2	IC50	'='	1017.0	nM	5.99			UO_0000065					False	CHEMBL1061577	Antagonist activity against human cloned muscarinic M1 receptor expressed in CHO cells assessed as inhibition of acetylcholine-induced calcium mobilization by FLIPR	F	BAO_0000219	cell-based format	Homo sapiens	None	None	CHO	None	CHEMBL216	Muscarinic acetylcholine receptor M1	Homo sapiens	SINGLE PROTEIN	CHEMBL1153488	1	Scientific Literature	Bioorg. Med. Chem. Lett.	2009	CHEMBL3308072
CHEMBL3084663		0	405.59	0	4.55	6c	CCNC(=O)NCC(C[C@@H]1C[C@@H]2CC[C@H](C1)N2C)(c1ccccc1)c1ccccc1	IC50	'='	1276.0	nM	5.89			UO_0000065					False	CHEMBL1061577	Antagonist activity against human cloned muscarinic M1 receptor expressed in CHO cells assessed as inhibition of acetylcholine-induced calcium mobilization by FLIPR	F	BAO_0000219	cell-based format	Homo sapiens	None	None	CHO	None	CHEMBL216	Muscarinic acetylcholine receptor M1	Homo sapiens	SINGLE PROTEIN	CHEMBL1153488	1	Scientific Literature	Bioorg. Med. Chem. Lett.	2009	CHEMBL3308072
CHEMBL3084679		0	335.49	0	4.23	10	CN1[C@H]2CC[C@@H]1C[C@H](CC(CO)(c1ccccc1)c1ccccc1)C2	IC50	'<'	10.0	nM				UO_0000065					False	CHEMBL1061577	Antagonist activity against human cloned muscarinic M1 receptor expressed in CHO cells assessed as inhibition of acetylcholine-induced calcium mobilization by FLIPR	F	BAO_0000219	cell-based format	Homo sapiens	None	None	CHO	None	CHEMBL216	Muscarinic acetylcholine receptor M1	Homo sapiens	SINGLE PROTEIN	CHEMBL1153488	1	Scientific Literature	Bioorg. Med. Chem. Lett.	2009	CHEMBL3308072
CHEMBL61	PODOFILOX	4	414.41	0	2.41	PODOPHYLLOTOXIN	COc1cc([C@@H]2c3cc4c(cc3[C@H](O)[C@H]3COC(=O)[C@H]23)OCO4)cc(OC)c1OC	Ki						Not Active (inhibition < 50% @ 10 uM and thus dose-reponse curve not measured)						False	CHEMBL1909170	DRUGMATRIX: Muscarinic M1 radioligand binding (ligand: [3H] N-Methylscopolamine)	B	BAO_0000249	cell membrane format	None	None	None	CHO-K1	Membrane	CHEMBL216	Muscarinic acetylcholine receptor M1	Homo sapiens	SINGLE PROTEIN	CHEMBL1909046	15	DrugMatrix			CHEMBL3307512
CHEMBL128365	ARECAIDINE PROPARGYL ESTER	0	179.22	0	0.42	APE	C#CCOC(=O)C1=CCCN(C)C1	pD2	'='	7.14										False	CHEMBL867648	Agonist potency at muscarinic M1 receptor in rabbit vas deferens	F	BAO_0000221	tissue-based format	Oryctolagus cuniculus	CHEMBL3638198	Vas deferens	None	None	CHEMBL216	Muscarinic acetylcholine receptor M1	Homo sapiens	SINGLE PROTEIN	CHEMBL1138195	1	Scientific Literature	J. Med. Chem.	2006	None
CHEMBL292408		0	291.40	0	2.52	6	CCCCCCOc1nccnc1O[C@@H]1CN2CCC1C2	Ki	'='	14.0	nM	7.85			UO_0000065	26.95	0.51	5.33	16.54	False	CHEMBL745742	Affinity towards human M1 receptor expressed in CHO cells using [3H]QNB as radioligand	B	BAO_0000219	cell-based format	None	None	None	CHO	None	CHEMBL216	Muscarinic acetylcholine receptor M1	Homo sapiens	SINGLE PROTEIN	CHEMBL1131780	1	Scientific Literature	Bioorg. Med. Chem. Lett.	1999	CHEMBL3308072
CHEMBL170977		0	351.56	0	3.82	3n	C[C@@H]1OC(=O)[C@H]2C[C@H]3CCCC[C@@H]3[C@@H](CCCN3CCSCC3)[C@@H]12	Ki	'='	179.0	nM	6.75			UO_0000065	19.19	0.38	2.93	22.84	False	CHEMBL745743	Binding affinity towards human muscarinic M1 receptor in CHO-KI cells using [3H]- QNB as radioligand	B	BAO_0000219	cell-based format	None	None	None	CHO-KI	None	CHEMBL216	Muscarinic acetylcholine receptor M1	Homo sapiens	SINGLE PROTEIN	CHEMBL1132081	1	Scientific Literature	Bioorg. Med. Chem. Lett.	1999	None
CHEMBL155489		0	392.54	0	3.10	40	O=C(CN1CCN(CCc2ccccc2)CC1)C(O)(c1ccccc1)C1CCC1	Kb	'='	1435.0	nM				UO_0000065					False	CHEMBL714431	Antagonist activity against muscarinic M1 receptor from rabbit vas deferens	F	BAO_0000221	tissue-based format	Oryctolagus cuniculus	CHEMBL3638198	Vas deferens	None	None	CHEMBL216	Muscarinic acetylcholine receptor M1	Homo sapiens	SINGLE PROTEIN	CHEMBL1126608	1	Scientific Literature	J. Med. Chem.	1993	None
CHEMBL421113		0	546.76	1	4.46	8	C=C(c1ccc(S(=O)(=O)c2ccc(OC)cc2)cc1)C1CCN(C2CCN(S(=O)(=O)CCC)CC2)CC1	Ki	'='	25.7	nM	7.59			UO_0000065	13.88	0.28	3.13	9.04	True	CHEMBL744775	Binding affinity against Muscarinic acetylcholine receptor M1 expressed in CHO-K1 cells	B	BAO_0000219	cell-based format	Homo sapiens	None	None	CHO-K1	None	CHEMBL216	Muscarinic acetylcholine receptor M1	Homo sapiens	SINGLE PROTEIN	CHEMBL1132767	1	Scientific Literature	Bioorg. Med. Chem. Lett.	2000	CHEMBL3307512
CHEMBL335542		0	552.72	2	2.33	11c	CN1CCC=C(c2nsnc2OCCOCCOCCOCCOc2nsnc2C2=CCCN(C)C2)C1	Ki	'='	0.12	nM	9.92			UO_0000065	17.95	0.37	7.59	9.52	False	CHEMBL744770	Binding affinity towards M1 muscarinic receptor expressed in A9 L cells by displacing [3H](R)-QNB radioligand.	B	BAO_0000219	cell-based format	None	None	None	L929	None	CHEMBL216	Muscarinic acetylcholine receptor M1	Homo sapiens	SINGLE PROTEIN	CHEMBL1134318	1	Scientific Literature	J. Med. Chem.	2001	CHEMBL3307946
CHEMBL64788		0	169.22	0	0.69	13	COC(=O)C1CC2CCCC1N2	Inhibition	'='	24.0	%				UO_0000187					False	CHEMBL744327	Percentage inhibition of binding of [3H]quinuclidinyl benzilate to muscarinic receptors in membranes of CHO cells transfected with Muscarinic acetylcholine receptor M1	B	BAO_0000219	cell-based format	Homo sapiens	None	None	CHO	None	CHEMBL216	Muscarinic acetylcholine receptor M1	Homo sapiens	SINGLE PROTEIN	CHEMBL1131242	1	Scientific Literature	J. Med. Chem.	1998	CHEMBL3308072
CHEMBL227378		0	301.17	0	0.50	(2S,6R)-(-)-4a	C[C@@H]1COC[C@H](C[N+](C)(C)C)O1.[I-]	Intrinsic activity	'='	0.8										False	CHEMBL917433	Intrinsic activity at muscarinic M1 receptor expressed in CHO cells assessed as ratio of agonist activity to activity of carbachol	B	BAO_0000219	cell-based format	Homo sapiens	None	None	CHO	None	CHEMBL216	Muscarinic acetylcholine receptor M1	Homo sapiens	SINGLE PROTEIN	CHEMBL1144548	1	Scientific Literature	Bioorg. Med. Chem.	2007	CHEMBL3308072
CHEMBL2112959		0	636.88	2	5.83	16a	O=C(CCNC(=O)CC(c1ccccc1)(c1ccccc1)c1ccccc1)NCCC(=O)NC[C@H]1CCCN(CC2CCCCC2)C1	Ki	'='	36.0	nM	7.44			UO_0000065	11.69	0.22	1.61	8.22	False	CHEMBL744767	Binding affinity (Ki) against binding of [3H]NMS using membranes from CHO cells expressing cloned human Muscarinic acetylcholine receptor M1	B	BAO_0000219	cell-based format	Homo sapiens	None	None	CHO	None	CHEMBL216	Muscarinic acetylcholine receptor M1	Homo sapiens	SINGLE PROTEIN	CHEMBL1135983	1	Scientific Literature	J. Med. Chem.	2002	CHEMBL3308072
CHEMBL468176		0	443.31	1	6.11	12h	Fc1ccc(-c2noc(C3CCN(c4cnc5ccc(Cl)cc5c4)CC3)n2)c(Cl)c1	IC50	'>'	50000.0	nM				UO_0000065					False	CHEMBL979068	Inhibition of muscarinic M1 receptor	B	BAO_0000357	single protein format	None	None	None	None	None	CHEMBL216	Muscarinic acetylcholine receptor M1	Homo sapiens	SINGLE PROTEIN	CHEMBL1155906	1	Scientific Literature	Bioorg. Med. Chem. Lett.	2008	None
CHEMBL226774		0	303.21	0	1.17	(+/-)2a	CC1OC(C[N+](C)(C)C)CS1.[I-]	Intrinsic activity	'='	1.0										False	CHEMBL917424	Intrinsic activity at muscarinic M1 receptor in rabbit stimulated vas deferens assessed as ratio of agonist activity to activity of McN-A-343	F	BAO_0000019	assay format	Oryctolagus cuniculus	None	None	None	None	CHEMBL216	Muscarinic acetylcholine receptor M1	Homo sapiens	SINGLE PROTEIN	CHEMBL1144548	1	Scientific Literature	Bioorg. Med. Chem.	2007	None
CHEMBL228144		0	301.17	0	0.50	(+/-)-4b	CC1COCC(C[N+](C)(C)C)O1.[I-]	Intrinsic activity	'='	1.0										False	CHEMBL917424	Intrinsic activity at muscarinic M1 receptor in rabbit stimulated vas deferens assessed as ratio of agonist activity to activity of McN-A-343	F	BAO_0000019	assay format	Oryctolagus cuniculus	None	None	None	None	CHEMBL216	Muscarinic acetylcholine receptor M1	Homo sapiens	SINGLE PROTEIN	CHEMBL1144548	1	Scientific Literature	Bioorg. Med. Chem.	2007	None
CHEMBL544840		0	409.94	0	0.68	24b	CN1CCC=C(c2nsnc2OCCOCCOCCOCCO)C1.Cl	Activity	'='	240.0	%				UO_0000187					False	CHEMBL750971	Ability to stimulate biochemical responses in cell lines expressing muscarinic A9 L receptor sub types	B	BAO_0000219	cell-based format	None	None	None	A9L	None	CHEMBL216	Muscarinic acetylcholine receptor M1	Homo sapiens	SINGLE PROTEIN	CHEMBL1145111	1	Scientific Literature	J. Med. Chem.	2003	None
CHEMBL112297		0	701.05	2	10.06	1	CCCCCCCCCCCCCCCC(=O)OC[C@H](NC(=O)CNC(=O)CCCCCCCCCCCCC)C(=O)OCc1ccccc1	Kd	'='	0.03	nM	10.52			UO_0000065	15.01	0.29	0.46	9.50	False	CHEMBL747466	Binding of [3H]QNB to HM1 receptor was evaluated by saturation binding assay	B	BAO_0000357	single protein format	None	None	None	None	None	CHEMBL216	Muscarinic acetylcholine receptor M1	Homo sapiens	SINGLE PROTEIN	CHEMBL1131899	1	Scientific Literature	Bioorg. Med. Chem. Lett.	1999	None
CHEMBL978	METHACHOLINE	4	160.24	0	0.64	methacholine	CC(=O)OC(C)C[N+](C)(C)C	Inhibition	'='	8.0	%				UO_0000187					False	CHEMBL744327	Percentage inhibition of binding of [3H]quinuclidinyl benzilate to muscarinic receptors in membranes of CHO cells transfected with Muscarinic acetylcholine receptor M1	B	BAO_0000219	cell-based format	Homo sapiens	None	None	CHO	None	CHEMBL216	Muscarinic acetylcholine receptor M1	Homo sapiens	SINGLE PROTEIN	CHEMBL1131242	1	Scientific Literature	J. Med. Chem.	1998	CHEMBL3308072
CHEMBL14	CARBACHOL	4	182.65	0	-0.21	Carbachol	C[N+](C)(C)CCOC(N)=O.[Cl-]	ED50	'='	6500.0	nM		Non standard unit for type		UO_0000065					False	CHEMBL744232	Amplification of transfected NIH3T3 cells was measured in Muscarinic acetylcholine receptor M1 required to produce half maximal effect	F	BAO_0000219	cell-based format	None	None	None	NIH3T3	None	CHEMBL216	Muscarinic acetylcholine receptor M1	Homo sapiens	SINGLE PROTEIN	CHEMBL1131286	1	Scientific Literature	J. Med. Chem.	1998	CHEMBL3307716
CHEMBL1083108		0	346.83	0	3.88	3j	O=C(NCC1CCNCC1)c1ccccc1-c1cc(Cl)ccc1F	Intrinsic activity	'='	111.0	%				UO_0000187					False	CHEMBL1118277	Intrinsic activity at human muscarinic M1 receptor expressed in CHO cells assessed as effect on acetylcholine-induced intracellular calcium level by FLIPR assay relative to acetylcholine	F	BAO_0000219	cell-based format	Homo sapiens	None	None	CHO	None	CHEMBL216	Muscarinic acetylcholine receptor M1	Homo sapiens	SINGLE PROTEIN	CHEMBL1158607	1	Scientific Literature	Bioorg. Med. Chem. Lett.	2010	CHEMBL3308072
CHEMBL1084993		0	342.87	0	3.98	4c	CC1CNCCC1CNC(=O)c1ccccc1-c1cccc(Cl)c1	EC50	'='	19.95	nM	7.70			UO_0000065					False	CHEMBL1118276	Agonist activity at human muscarinic M1 receptor expressed in CHO cells assessed as effect on acetylcholine-induced intracellular calcium level by FLIPR assay	F	BAO_0000219	cell-based format	Homo sapiens	None	None	CHO	None	CHEMBL216	Muscarinic acetylcholine receptor M1	Homo sapiens	SINGLE PROTEIN	CHEMBL1158607	1	Scientific Literature	Bioorg. Med. Chem. Lett.	2010	CHEMBL3308072
CHEMBL542240		0	393.94	0	1.71	24a	CCOCCOCCOCCOc1nsnc1C1=CCCN(C)C1.Cl	Ki	'='	630.96	nM	6.20			UO_0000065	17.34	0.35	4.49	9.40	False	CHEMBL746411	Inhibition of [3H](R)-QNB to Muscarinic acetylcholine receptor M1 expressed in A9 L cells	B	BAO_0000219	cell-based format	Homo sapiens	None	None	A9L	None	CHEMBL216	Muscarinic acetylcholine receptor M1	Homo sapiens	SINGLE PROTEIN	CHEMBL1145111	1	Scientific Literature	J. Med. Chem.	2003	None
CHEMBL382659		0	682.54	1	3.55	7a	C[N+](C)(CCCCCC[N+]1(CC#CCN2CCCC2=O)CCCC1)CCCN1C(=O)c2ccccc2C1=O.[Br-].[Br-]	pKb	'='	6.2										False	CHEMBL861935	Potency at muscarinic receptor M1 in rabbit vas deferens	F	BAO_0000221	tissue-based format	Oryctolagus cuniculus	CHEMBL3638198	Vas deferens	None	None	CHEMBL216	Muscarinic acetylcholine receptor M1	Homo sapiens	SINGLE PROTEIN	CHEMBL1148574	1	Scientific Literature	J. Med. Chem.	2006	None
CHEMBL381913		0	736.59	1	4.34	9b	CC(C)(CN1C(=O)c2cccc3cccc(c23)C1=O)C[N+](C)(C)CCCCCC[N+](C)(C)CC#CCN1OCCC1=O.[Br-].[Br-]	pKb	'='	6.77										False	CHEMBL861935	Potency at muscarinic receptor M1 in rabbit vas deferens	F	BAO_0000221	tissue-based format	Oryctolagus cuniculus	CHEMBL3638198	Vas deferens	None	None	CHEMBL216	Muscarinic acetylcholine receptor M1	Homo sapiens	SINGLE PROTEIN	CHEMBL1148574	1	Scientific Literature	J. Med. Chem.	2006	None
CHEMBL73074		0	322.41	0	3.08	8b	COc1ccc2c(c1)N=C(N1CCN(C)CC1)c1ccccc1N2	IC50	'='	19.0	nM	7.72			UO_0000065	23.95	0.44	4.64	19.25	True	CHEMBL744323	Inhibitory binding of [3H]pirenzepine to human Muscarinic acetylcholine receptor M1 in membranes from CHO-K1 cells	B	BAO_0000219	cell-based format	Homo sapiens	None	None	CHO-K1	None	CHEMBL216	Muscarinic acetylcholine receptor M1	Homo sapiens	SINGLE PROTEIN	CHEMBL1130263	1	Scientific Literature	J. Med. Chem.	1997	CHEMBL3307512
CHEMBL539421		0	292.34	0	2.73	23f	O=C1CCc2cc3c(c4c5ccc(O)cc5n1c24)CNCC3	Cooperativity	'='	0.8										False	CHEMBL748220	Subtype selectivity and the cooperativity with N-methyl Scopolamine (NMS) at Muscarinic acetylcholine receptor M1; Activity range is 0.2-0.8	B	BAO_0000357	single protein format	None	None	None	None	None	CHEMBL216	Muscarinic acetylcholine receptor M1	Homo sapiens	SINGLE PROTEIN	CHEMBL1135887	1	Scientific Literature	J. Med. Chem.	2002	None
CHEMBL22257		0	301.35	0	2.90	22r	N#Cc1ccc2c3c4c(cc5c3n(c2c1)C(=O)CC5)CNCC4	Log 1/M	'='	5.46										False	CHEMBL744050	Logarithm of affinity (log 1/M) at the (N-methyl Scopolamine) NMS-liganded muscarinic acetylcholine receptor M1 by using semiquantitative equilibrium and off-rate assay	B	BAO_0000357	single protein format	None	None	None	None	None	CHEMBL216	Muscarinic acetylcholine receptor M1	Homo sapiens	SINGLE PROTEIN	CHEMBL1135887	1	Scientific Literature	J. Med. Chem.	2002	None
CHEMBL382846		0	656.46	0	3.46	10a	C[N+](C)(CC#CCOc1ccon1)CCCCCC[N+](C)(C)CCCN1C(=O)c2ccccc2C1=O.[Br-].[Br-]	Intrinsic activity	'='	0.0										False	CHEMBL861935	Potency at muscarinic receptor M1 in rabbit vas deferens	F	BAO_0000221	tissue-based format	Oryctolagus cuniculus	CHEMBL3638198	Vas deferens	None	None	CHEMBL216	Muscarinic acetylcholine receptor M1	Homo sapiens	SINGLE PROTEIN	CHEMBL1148574	1	Scientific Literature	J. Med. Chem.	2006	None
CHEMBL136027		0	495.72	1	5.48	10	COc1nsnc1OCCCCCCCCCCCCOc1nsnc1C1=CCCN(C)C1	Ki	'='	1995.26	nM	5.70			UO_0000065	11.50	0.24	0.22	6.91	False	CHEMBL746411	Inhibition of [3H](R)-QNB to Muscarinic acetylcholine receptor M1 expressed in A9 L cells	B	BAO_0000219	cell-based format	Homo sapiens	None	None	A9L	None	CHEMBL216	Muscarinic acetylcholine receptor M1	Homo sapiens	SINGLE PROTEIN	CHEMBL1145111	1	Scientific Literature	J. Med. Chem.	2003	None
CHEMBL277916		0	306.37	0	3.04	23e	COc1ccc2c3c4c(cc5c3n(c2c1)C(=O)CC5)CCNC4	Log 1/M	'='	6.13										False	CHEMBL746254	Logarithm of affinity (log 1/M) at the free muscarinic acetylcholine receptor M1 by using semiquantitative equilibrium and off-rate assay	B	BAO_0000357	single protein format	None	None	None	None	None	CHEMBL216	Muscarinic acetylcholine receptor M1	Homo sapiens	SINGLE PROTEIN	CHEMBL1135887	1	Scientific Literature	J. Med. Chem.	2002	None
CHEMBL255793		0	268.39	0	1.37	20c	CN1CCC=C(c2nsnc2OCCCCN)C1	IC50	'='	77624.71	nM	4.11			UO_0000065	15.31	0.31	2.74	6.39	False	CHEMBL929995	Displacement of [3H]NMS from human muscarinic M1 receptor expressed in CHO cells in continuous presence of radioligand	B	BAO_0000219	cell-based format	Homo sapiens	None	None	CHO	None	CHEMBL216	Muscarinic acetylcholine receptor M1	Homo sapiens	SINGLE PROTEIN	CHEMBL1143201	1	Scientific Literature	Bioorg. Med. Chem.	2008	CHEMBL3308072
CHEMBL519240		0	327.43	0	1.71	4, A-987306	Nc1nc2c(c(N3CCNCC3)n1)CCC1=C2[C@@H]2CCCC[C@@H]2O1	Inhibition	'='	78.0	%				UO_0000187					False	CHEMBL952295	Inhibition of human muscarinic M1 receptor at 10 uM	B	BAO_0000357	single protein format	Homo sapiens	None	None	None	None	CHEMBL216	Muscarinic acetylcholine receptor M1	Homo sapiens	SINGLE PROTEIN	CHEMBL1140203	1	Scientific Literature	J. Med. Chem.	2008	None
CHEMBL24769		0	310.78	0	3.68	22d	O=C1CCc2cc3c(c4c5c(Cl)cccc5n1c24)CCNC3	Log 1/M	'='	6.24										False	CHEMBL746254	Logarithm of affinity (log 1/M) at the free muscarinic acetylcholine receptor M1 by using semiquantitative equilibrium and off-rate assay	B	BAO_0000357	single protein format	None	None	None	None	None	CHEMBL216	Muscarinic acetylcholine receptor M1	Homo sapiens	SINGLE PROTEIN	CHEMBL1135887	1	Scientific Literature	J. Med. Chem.	2002	None
CHEMBL97208		0	287.75	0	1.14	3a	COc1cc(CO/N=C/C2CN3CCC2C3)on1.Cl	IC50	'='	287.0	nM	6.54			UO_0000065	26.03	0.50	5.40	10.89	False	CHEMBL744235	Ability to displace [3H]oxotremorine from Muscarinic acetylcholine receptor M1 expressed in CHO cells.	B	BAO_0000219	cell-based format	Homo sapiens	None	None	CHO	None	CHEMBL216	Muscarinic acetylcholine receptor M1	Homo sapiens	SINGLE PROTEIN	CHEMBL1133831	1	Scientific Literature	Bioorg. Med. Chem. Lett.	2001	CHEMBL3308072
CHEMBL329924		0	345.54	0	4.07	23	c1ccc(CCCSc2nsnc2[C@H]2CN3CCC[C@H]2C3)cc1	Max PI	'='	46.0	%				UO_0000187					False	CHEMBL744060	Stimulation of phosphoinositide hydrolysis in BHK cells expressing human m1 receptor	F	BAO_0000219	cell-based format	Homo sapiens	None	None	BHK	None	CHEMBL216	Muscarinic acetylcholine receptor M1	Homo sapiens	SINGLE PROTEIN	CHEMBL1131552	1	Scientific Literature	Bioorg. Med. Chem. Lett.	1998	None
CHEMBL479383		0	397.50	0	3.16	33p	O=C(CO)NC1CCN(Cc2ccc(Oc3nc4ccccc4s3)cc2)CC1	Inhibition	'<'	10.0	%				UO_0000187					False	CHEMBL987489	Inhibition of human muscarinic M1 receptor at 1 uM	B	BAO_0000357	single protein format	Homo sapiens	None	None	None	None	CHEMBL216	Muscarinic acetylcholine receptor M1	Homo sapiens	SINGLE PROTEIN	CHEMBL1155111	1	Scientific Literature	J. Med. Chem.	2008	None
CHEMBL9967	PIRENZEPINE	4	351.41	0	1.56	pirenzepine	CN1CCN(CC(=O)N2c3ccccc3C(=O)Nc3cccnc32)CC1	Ki	'='	23.5	nM	7.63			UO_0000065	21.71	0.40	6.07	11.09	True	CHEMBL830386	Inhibition of [3H]QNB binding to human muscarinic receptor M1	B	BAO_0000357	single protein format	Homo sapiens	None	None	None	None	CHEMBL216	Muscarinic acetylcholine receptor M1	Homo sapiens	SINGLE PROTEIN	CHEMBL1138682	1	Scientific Literature	J. Med. Chem.	2004	None
CHEMBL2368393		0	764.71	None	None	Bo(10)PZ	O=C(CCC1=[N+]2C(=Cc3ccc(-c4cccs4)n3[B-]2(F)F)C=C1)NCCCCCCN1CCN(CC(=O)N2c3ccccc3C(=O)Nc3cccnc32)CC1	Kd	'='	12.9	nM	7.89			UO_0000065	10.32	None	None	None	False	CHEMBL830264	Apparent dissociation constant for human muscarinic receptor M1 from FRET based binding assay	B	BAO_0000357	single protein format	Homo sapiens	None	None	None	None	CHEMBL216	Muscarinic acetylcholine receptor M1	Homo sapiens	SINGLE PROTEIN	CHEMBL1138682	1	Scientific Literature	J. Med. Chem.	2004	None
CHEMBL365702		0	865.86	None	None	Bo(15)PZ	C[N+]1=C(CCC(=O)NCCCCCC(=O)NCCCCN2CCN(CC(=O)N3c4ccccc4C(=O)Nc4cccnc43)CC2)C=C/C1=C/c1ccc(-c2cccs2)n1[BH-](F)F	Dissociation rate constant	'='	11.3	1/S		Non standard unit for type							False	CHEMBL835573	Dissociation rate constant for human muscarinic receptor at 200 nM with 500 uM brucine	B	BAO_0000357	single protein format	Homo sapiens	None	None	None	None	CHEMBL216	Muscarinic acetylcholine receptor M1	Homo sapiens	SINGLE PROTEIN	CHEMBL1138682	1	Scientific Literature	J. Med. Chem.	2004	None
CHEMBL2368391		0	962.98	None	None	Bo(22)PZ	O=C(CCCCCNC(=O)CCC1=[N+]2C(=Cc3ccc(-c4cccs4)n3[B-]2(F)F)C=C1)NCCCCCC(=O)NCCCCN1CCN(CC(=O)N2c3ccccc3C(=O)Nc3cccnc32)CC1	Dissociation rate constant	'='	14.6	1/S		Non standard unit for type							False	CHEMBL835573	Dissociation rate constant for human muscarinic receptor at 200 nM with 500 uM brucine	B	BAO_0000357	single protein format	Homo sapiens	None	None	None	None	CHEMBL216	Muscarinic acetylcholine receptor M1	Homo sapiens	SINGLE PROTEIN	CHEMBL1138682	1	Scientific Literature	J. Med. Chem.	2004	None
CHEMBL166782		0	206.29	0	1.50	20k	CCCC#CCO/N=C1\CN2CCC1C2	IC50	'='	9640.0	nM	5.02			UO_0000065					False	CHEMBL744240	Inhibitory activity against human Muscarinic acetylcholine receptor M1 using [3H]quinuclidinyl benzilate to label antagonist site (RQNB) in CHO cells	F	BAO_0000219	cell-based format	None	None	None	CHO	None	CHEMBL216	Muscarinic acetylcholine receptor M1	Homo sapiens	SINGLE PROTEIN	CHEMBL1150001	1	Scientific Literature	Bioorg. Med. Chem. Lett.	1992	CHEMBL3308072
CHEMBL128786		0	302.46	0	3.25	6	COc1ccccc1CN1CCC(C2CCN(C)CC2)CC1	Reduction	'='	17.0	%				UO_0000187					False	CHEMBL745724	Affinity for human M1 cloned muscarinic receptor subtype expressed in CHO-K1 cells at a concentration of 10 uM	B	BAO_0000219	cell-based format	None	None	None	CHO-K1	None	CHEMBL216	Muscarinic acetylcholine receptor M1	Homo sapiens	SINGLE PROTEIN	CHEMBL1134278	1	Scientific Literature	J. Med. Chem.	2001	CHEMBL3307512
CHEMBL353023		0	193.29	0	1.70	9	CC(=O)C(C)CC#CCN1CCCC1	IC50	'='	2800.0	nM	5.55			UO_0000065	28.73	0.54	3.85	27.34	False	CHEMBL745679	Displacement of [3H]QNB in genetically transformed mouse cell line (m1C2) transfected with Muscarinic acetylcholine receptor M1	B	BAO_0000019	assay format	Homo sapiens	None	None	None	None	CHEMBL216	Muscarinic acetylcholine receptor M1	Homo sapiens	SINGLE PROTEIN	CHEMBL1126443	1	Scientific Literature	Bioorg. Med. Chem. Lett.	1992	None
CHEMBL3085029		0	384.51	1	5.44	4h	CCCCN1[C@H]2CC[C@@H]1C[C@H](NC(c1ccc(F)cc1)c1ccc(F)cc1)C2	Ki	'='	454.0	nM	6.34			UO_0000065	16.50	0.31	0.90	41.54	False	CHEMBL863453	Displacement of [3H]pirenzepine from Muscarinic receptor M1	B	BAO_0000357	single protein format	Homo sapiens	None	None	None	None	CHEMBL216	Muscarinic acetylcholine receptor M1	Homo sapiens	SINGLE PROTEIN	CHEMBL1141240	1	Scientific Literature	Bioorg. Med. Chem. Lett.	2005	None
CHEMBL308090		0	308.38	0	2.77	9a	CN1CCN(C2=Nc3ccccc3Nc3ccc(O)cc32)CC1	IC50	'='	37.0	nM	7.43			UO_0000065	24.10	0.44	4.66	14.54	True	CHEMBL744323	Inhibitory binding of [3H]pirenzepine to human Muscarinic acetylcholine receptor M1 in membranes from CHO-K1 cells	B	BAO_0000219	cell-based format	Homo sapiens	None	None	CHO-K1	None	CHEMBL216	Muscarinic acetylcholine receptor M1	Homo sapiens	SINGLE PROTEIN	CHEMBL1130263	1	Scientific Literature	J. Med. Chem.	1997	CHEMBL3307512
CHEMBL3915941		0	500.61	1	3.29	25	Cc1ncc(C(=O)NCCN2CCCC2(C)C)cc1NC(=O)c1cnn2cc(-c3cnn(C)c3)ccc12	IC50	'='	5000.0	nM	5.30			UO_0000065	10.59	0.20	2.01	4.84	False	CHEMBL3855040	Inhibition of M1 receptor (unknown origin)	B	BAO_0000357	single protein format	Homo sapiens	None	None	None	None	CHEMBL216	Muscarinic acetylcholine receptor M1	Homo sapiens	SINGLE PROTEIN	CHEMBL3853321	1	Scientific Literature	J Med Chem	2016	None
CHEMBL1087367		0	350.47	0	3.23	3	COc1ccc(Cn2c(N3CC[C@@H](N(C)C)C3)nc3ccccc32)cc1	Ki	'='	2500.0	nM	5.60			UO_0000065	15.98	0.29	2.37	16.71	False	CHEMBL1110014	Displacement of [3H]N-methyl Scopolamine from human muscarinic M1 receptor expressed in CHO Flp-In cells by liquid scintillation counting	B	BAO_0000219	cell-based format	Homo sapiens	None	None	CHO	None	CHEMBL216	Muscarinic acetylcholine receptor M1	Homo sapiens	SINGLE PROTEIN	CHEMBL1157885	1	Scientific Literature	Bioorg. Med. Chem. Lett.	2010	CHEMBL3308072
CHEMBL14	CARBACHOL	4	182.65	0	-0.21	Carbacol	C[N+](C)(C)CCOC(N)=O.[Cl-]	EC50	'='	4600.0	nM	5.34			UO_0000065	36.26	0.73	5.55	10.20	True	CHEMBL744231	In Vitro evaluation activity at the cloned Human Muscarinic acetylcholine receptor M1 determined by receptor selection and amplification technology (R-SAT)	B	BAO_0000357	single protein format	None	None	None	None	None	CHEMBL216	Muscarinic acetylcholine receptor M1	Homo sapiens	SINGLE PROTEIN	CHEMBL1128399	1	Scientific Literature	J. Med. Chem.	1995	None
CHEMBL1089453		0	356.38	0	3.81	9	O=C(O)c1cn(Cc2ccc(-c3ccccc3)cc2)c2cccnc2c1=O	IP	'='	1.38	uM		Non standard unit for type		UO_0000064					False	CHEMBL1112716	Positive allosteric modulator activity at human muscarinic M1 receptor expressed in CHO cells assessed as effect on acetylcholine-induced intracellular calcium mobilization by FLIPR assay	F	BAO_0000219	cell-based format	Homo sapiens	None	None	CHO	None	CHEMBL216	Muscarinic acetylcholine receptor M1	Homo sapiens	SINGLE PROTEIN	CHEMBL1156154	1	Scientific Literature	Bioorg. Med. Chem. Lett.	2010	CHEMBL3308072
CHEMBL1093896		0	377.43	0	3.45	16h	Nc1cccc(-c2ccc(Cn3cc(C(=O)O)c(=O)c4sccc43)nc2)c1	IP	'='	0.038	uM		Non standard unit for type		UO_0000064					False	CHEMBL1112716	Positive allosteric modulator activity at human muscarinic M1 receptor expressed in CHO cells assessed as effect on acetylcholine-induced intracellular calcium mobilization by FLIPR assay	F	BAO_0000219	cell-based format	Homo sapiens	None	None	CHO	None	CHEMBL216	Muscarinic acetylcholine receptor M1	Homo sapiens	SINGLE PROTEIN	CHEMBL1156154	1	Scientific Literature	Bioorg. Med. Chem. Lett.	2010	CHEMBL3308072
CHEMBL1091611		0	368.44	0	3.93	16m	O=C(O)c1cn(Cc2ccc(-c3ccsc3)cn2)c2ccsc2c1=O	IP	'='	1.66	uM		Non standard unit for type		UO_0000064					False	CHEMBL1112716	Positive allosteric modulator activity at human muscarinic M1 receptor expressed in CHO cells assessed as effect on acetylcholine-induced intracellular calcium mobilization by FLIPR assay	F	BAO_0000219	cell-based format	Homo sapiens	None	None	CHO	None	CHEMBL216	Muscarinic acetylcholine receptor M1	Homo sapiens	SINGLE PROTEIN	CHEMBL1156154	1	Scientific Literature	Bioorg. Med. Chem. Lett.	2010	CHEMBL3308072
CHEMBL539421		0	292.34	0	2.73	23f	O=C1CCc2cc3c(c4c5ccc(O)cc5n1c24)CNCC3	Log 1/M	'='	6.13										False	CHEMBL744050	Logarithm of affinity (log 1/M) at the (N-methyl Scopolamine) NMS-liganded muscarinic acetylcholine receptor M1 by using semiquantitative equilibrium and off-rate assay	B	BAO_0000357	single protein format	None	None	None	None	None	CHEMBL216	Muscarinic acetylcholine receptor M1	Homo sapiens	SINGLE PROTEIN	CHEMBL1135887	1	Scientific Literature	J. Med. Chem.	2002	None
CHEMBL199636		0	734.62	1	4.80	8b	CC(C)(CN1C(=O)c2cccc3cccc(c23)C1=O)C[N+](C)(C)CCCCCC[N+](C)(C)CC#CCN1CCCC1=O.[Br-].[Br-]	EC50	'='	36307.81	nM	4.44			UO_0000065					False	CHEMBL861935	Potency at muscarinic receptor M1 in rabbit vas deferens	F	BAO_0000221	tissue-based format	Oryctolagus cuniculus	CHEMBL3638198	Vas deferens	None	None	CHEMBL216	Muscarinic acetylcholine receptor M1	Homo sapiens	SINGLE PROTEIN	CHEMBL1148574	1	Scientific Literature	J. Med. Chem.	2006	None
CHEMBL27673	METHOCTRAMINE	0	582.92	2	7.22	1, methoctramine	COc1ccccc1CNCCCCCCNCCCCCCCCNCCCCCCNCc1ccccc1OC	Ki	'='	83.18	nM	7.08			UO_0000065	12.15	0.23	-0.14	10.63	False	CHEMBL891177	Displacement of [3H] N-methyl-scopolamine chloride from human muscarinic receptor M1 expressed in CHO cells	B	BAO_0000219	cell-based format	Homo sapiens	None	None	CHO	None	CHEMBL216	Muscarinic acetylcholine receptor M1	Homo sapiens	SINGLE PROTEIN	CHEMBL1147166	1	Scientific Literature	Bioorg. Med. Chem.	2007	CHEMBL3308072
CHEMBL97716		0	282.73	0	1.00	3c	Cl.N#Cc1cc(CO/N=C/C2CN3CCC2C3)on1	IC50	'='	189500.0	nM		Outside typical range		UO_0000065					False	CHEMBL744234	Ability to displace [3H]N-methylscopolamine from Muscarinic acetylcholine receptor M1 expressed in CHO cells.	B	BAO_0000219	cell-based format	Homo sapiens	None	None	CHO	None	CHEMBL216	Muscarinic acetylcholine receptor M1	Homo sapiens	SINGLE PROTEIN	CHEMBL1133831	1	Scientific Literature	Bioorg. Med. Chem. Lett.	2001	CHEMBL3308072
CHEMBL95907		0	350.64	0	2.28	3h	Brc1cc(CO/N=C/C2CN3CCC2CC3)on1.Cl	Ratio	'='	6.87										False	CHEMBL850283	Ratio of displacement of NMS and Oxo-M from muscarinic receptor M1	B	BAO_0000357	single protein format	Homo sapiens	None	None	None	None	CHEMBL216	Muscarinic acetylcholine receptor M1	Homo sapiens	SINGLE PROTEIN	CHEMBL1133831	1	Scientific Literature	Bioorg. Med. Chem. Lett.	2001	None
CHEMBL345912		0	327.43	0	1.38	36	N#CCN1CCN(CC(=O)C(O)(c2ccccc2)C2CCC2)CC1	Kb	'='	1997.0	nM				UO_0000065					False	CHEMBL714431	Antagonist activity against muscarinic M1 receptor from rabbit vas deferens	F	BAO_0000221	tissue-based format	Oryctolagus cuniculus	CHEMBL3638198	Vas deferens	None	None	CHEMBL216	Muscarinic acetylcholine receptor M1	Homo sapiens	SINGLE PROTEIN	CHEMBL1126608	1	Scientific Literature	J. Med. Chem.	1993	None
CHEMBL97716		0	282.73	0	1.00	3c	Cl.N#Cc1cc(CO/N=C/C2CN3CCC2C3)on1	Ratio	'='	101.9										False	CHEMBL850283	Ratio of displacement of NMS and Oxo-M from muscarinic receptor M1	B	BAO_0000357	single protein format	Homo sapiens	None	None	None	None	CHEMBL216	Muscarinic acetylcholine receptor M1	Homo sapiens	SINGLE PROTEIN	CHEMBL1133831	1	Scientific Literature	Bioorg. Med. Chem. Lett.	2001	None
CHEMBL286008		0	317.47	0	4.02	3	CN(C)CCCOC(=O)C(C)(c1ccccc1)C1CCCCC1	Ki	'='	1.9	nM	8.72			UO_0000065	27.47	0.52	4.70	29.52	False	CHEMBL744766	Antimuscarinic potency and subset specificity was characterised by its inhibition of the [3H]NMS Binding to Muscarinic acetylcholine receptor M1 subtype	B	BAO_0000357	single protein format	None	None	None	None	None	CHEMBL216	Muscarinic acetylcholine receptor M1	Homo sapiens	SINGLE PROTEIN	CHEMBL1125426	1	Scientific Literature	J. Med. Chem.	1992	None
CHEMBL1082990		0	307.81	0	2.56	1g	O=C(NC1CCNC1)c1ccccc1-c1nc(Cl)cs1	EC50	'>'	10000.0	nM				UO_0000065					False	CHEMBL1118276	Agonist activity at human muscarinic M1 receptor expressed in CHO cells assessed as effect on acetylcholine-induced intracellular calcium level by FLIPR assay	F	BAO_0000219	cell-based format	Homo sapiens	None	None	CHO	None	CHEMBL216	Muscarinic acetylcholine receptor M1	Homo sapiens	SINGLE PROTEIN	CHEMBL1158607	1	Scientific Literature	Bioorg. Med. Chem. Lett.	2010	CHEMBL3308072
CHEMBL1082672		0	321.83	0	2.95	1i	O=C(NC1CCNCC1)c1ccccc1-c1nc(Cl)cs1	EC50	'>'	10000.0	nM				UO_0000065					False	CHEMBL1118276	Agonist activity at human muscarinic M1 receptor expressed in CHO cells assessed as effect on acetylcholine-induced intracellular calcium level by FLIPR assay	F	BAO_0000219	cell-based format	Homo sapiens	None	None	CHO	None	CHEMBL216	Muscarinic acetylcholine receptor M1	Homo sapiens	SINGLE PROTEIN	CHEMBL1158607	1	Scientific Literature	Bioorg. Med. Chem. Lett.	2010	CHEMBL3308072
CHEMBL1085251		0	335.86	0	3.34	1l	O=C(NC1CCCCNC1)c1ccccc1-c1nc(Cl)cs1	EC50	'>'	10000.0	nM				UO_0000065					False	CHEMBL1118276	Agonist activity at human muscarinic M1 receptor expressed in CHO cells assessed as effect on acetylcholine-induced intracellular calcium level by FLIPR assay	F	BAO_0000219	cell-based format	Homo sapiens	None	None	CHO	None	CHEMBL216	Muscarinic acetylcholine receptor M1	Homo sapiens	SINGLE PROTEIN	CHEMBL1158607	1	Scientific Literature	Bioorg. Med. Chem. Lett.	2010	CHEMBL3308072
CHEMBL1085506		0	328.84	0	3.74	2c	O=C(NCC1CCNCC1)c1ccccc1-c1ccccc1Cl	EC50	'>'	10000.0	nM				UO_0000065					False	CHEMBL1118276	Agonist activity at human muscarinic M1 receptor expressed in CHO cells assessed as effect on acetylcholine-induced intracellular calcium level by FLIPR assay	F	BAO_0000219	cell-based format	Homo sapiens	None	None	CHO	None	CHEMBL216	Muscarinic acetylcholine receptor M1	Homo sapiens	SINGLE PROTEIN	CHEMBL1158607	1	Scientific Literature	Bioorg. Med. Chem. Lett.	2010	CHEMBL3308072
CHEMBL1085304		0	338.45	0	3.23	2m-10	COCc1cccc(-c2ccccc2C(=O)NCC2CCNCC2)c1	EC50	'>'	10000.0	nM				UO_0000065					False	CHEMBL1118276	Agonist activity at human muscarinic M1 receptor expressed in CHO cells assessed as effect on acetylcholine-induced intracellular calcium level by FLIPR assay	F	BAO_0000219	cell-based format	Homo sapiens	None	None	CHO	None	CHEMBL216	Muscarinic acetylcholine receptor M1	Homo sapiens	SINGLE PROTEIN	CHEMBL1158607	1	Scientific Literature	Bioorg. Med. Chem. Lett.	2010	CHEMBL3308072
CHEMBL1084718		0	295.37	0	3.14	2n	O=C(NCc1ccncc1)c1ccccc1-c1nccs1	EC50	'>'	10000.0	nM				UO_0000065					False	CHEMBL1118276	Agonist activity at human muscarinic M1 receptor expressed in CHO cells assessed as effect on acetylcholine-induced intracellular calcium level by FLIPR assay	F	BAO_0000219	cell-based format	Homo sapiens	None	None	CHO	None	CHEMBL216	Muscarinic acetylcholine receptor M1	Homo sapiens	SINGLE PROTEIN	CHEMBL1158607	1	Scientific Literature	Bioorg. Med. Chem. Lett.	2010	CHEMBL3308072
CHEMBL1085507		0	328.84	0	3.74	2d	O=C(NCC1CCNCC1)c1ccccc1-c1cccc(Cl)c1	Intrinsic activity	'='	86.0	%				UO_0000187					False	CHEMBL1118277	Intrinsic activity at human muscarinic M1 receptor expressed in CHO cells assessed as effect on acetylcholine-induced intracellular calcium level by FLIPR assay relative to acetylcholine	F	BAO_0000219	cell-based format	Homo sapiens	None	None	CHO	None	CHEMBL216	Muscarinic acetylcholine receptor M1	Homo sapiens	SINGLE PROTEIN	CHEMBL1158607	1	Scientific Literature	Bioorg. Med. Chem. Lett.	2010	CHEMBL3308072
CHEMBL1085513		0	342.87	0	4.08	4a	CN1CCC(CNC(=O)c2ccccc2-c2cccc(Cl)c2)CC1	Intrinsic activity	'='	16.0	%				UO_0000187					False	CHEMBL1118277	Intrinsic activity at human muscarinic M1 receptor expressed in CHO cells assessed as effect on acetylcholine-induced intracellular calcium level by FLIPR assay relative to acetylcholine	F	BAO_0000219	cell-based format	Homo sapiens	None	None	CHO	None	CHEMBL216	Muscarinic acetylcholine receptor M1	Homo sapiens	SINGLE PROTEIN	CHEMBL1158607	1	Scientific Literature	Bioorg. Med. Chem. Lett.	2010	CHEMBL3308072
CHEMBL423048		0	330.47	0	2.27	41	CN1CCN(CC(=O)C(O)(c2ccccc2)C2CCCCC2)CC1	Kb	'='	18.0	nM				UO_0000065					False	CHEMBL714431	Antagonist activity against muscarinic M1 receptor from rabbit vas deferens	F	BAO_0000221	tissue-based format	Oryctolagus cuniculus	CHEMBL3638198	Vas deferens	None	None	CHEMBL216	Muscarinic acetylcholine receptor M1	Homo sapiens	SINGLE PROTEIN	CHEMBL1126608	1	Scientific Literature	J. Med. Chem.	1993	None
CHEMBL313918		0	202.26	0	0.72	20p	C#CCC#CCO/N=C1\CN2CCC1C2	IC50	'='	10010.0	nM	5.00			UO_0000065					False	CHEMBL744240	Inhibitory activity against human Muscarinic acetylcholine receptor M1 using [3H]quinuclidinyl benzilate to label antagonist site (RQNB) in CHO cells	F	BAO_0000219	cell-based format	None	None	None	CHO	None	CHEMBL216	Muscarinic acetylcholine receptor M1	Homo sapiens	SINGLE PROTEIN	CHEMBL1150001	1	Scientific Literature	Bioorg. Med. Chem. Lett.	1992	CHEMBL3308072
CHEMBL12587	MUSCARINE	0	174.26	0	0.23	Muscarine	C[C@@H]1O[C@H](C[N+](C)(C)C)C[C@H]1O	Inhibition	'='	15.0	%				UO_0000187					False	CHEMBL744327	Percentage inhibition of binding of [3H]quinuclidinyl benzilate to muscarinic receptors in membranes of CHO cells transfected with Muscarinic acetylcholine receptor M1	B	BAO_0000219	cell-based format	Homo sapiens	None	None	CHO	None	CHEMBL216	Muscarinic acetylcholine receptor M1	Homo sapiens	SINGLE PROTEIN	CHEMBL1131242	1	Scientific Literature	J. Med. Chem.	1998	CHEMBL3308072
CHEMBL78131		0	658.79	2	6.04	7	COc1ccc(S(=O)(=O)c2ccc(C3(C4CCN(C5CCN(C(=O)c6cccc7cc(F)ccc67)CC5)CC4)OCCO3)cc2)cc1	Selectivity ratio	'='	104.8										False	CHEMBL745726	Selectivity ratio of M3 muscarinic receptor to that of M2 muscarinic receptor	B	BAO_0000357	single protein format	None	None	None	None	None	CHEMBL216	Muscarinic acetylcholine receptor M1	Homo sapiens	SINGLE PROTEIN	CHEMBL1133934	1	Scientific Literature	Bioorg. Med. Chem. Lett.	2001	None
CHEMBL62631		0	274.37	0	3.67	6	c1ccc2c(c1)CCN1CCc3c([nH]c4ccccc34)C21	Activity	'='	-22.0	%				UO_0000187					False	CHEMBL745678	Percent decrease of Muscarinic acetylcholine receptor M1 binding using pirenzepine	B	BAO_0000357	single protein format	None	None	None	None	None	CHEMBL216	Muscarinic acetylcholine receptor M1	Homo sapiens	SINGLE PROTEIN	CHEMBL1133101	1	Scientific Literature	J. Med. Chem.	2000	None
CHEMBL3935692		0	477.56	1	5.16	10a; single enantiomer 1	Cc1ncoc1-c1nnc(SCCCN2CC[C@]3(C[C@@H]3c3ccc(C(F)(F)F)cc3)C2)n1C	Ki	'='	309.03	nM	6.51			UO_0000065	13.63	0.27	1.35	10.85	False	CHEMBL3855281	Activity at human muscarinic acetylcholine receptor M1 transfected in CHO-K1 cells assessed as intracellular calcium levels in presence of acetylcholine by FLIPR assay	B	BAO_0000219	cell-based format	Homo sapiens	None	None	CHO-K1	None	CHEMBL216	Muscarinic acetylcholine receptor M1	Homo sapiens	SINGLE PROTEIN	CHEMBL3853329	1	Scientific Literature	J Med Chem	2016	CHEMBL3307512
CHEMBL343242		0	209.31	0	1.66	17	OC1(c2ccsc2)CN2CCC1CC2	Ki	'='	9200.0	nM	5.04			UO_0000065	24.06	0.49	3.38	21.46	False	CHEMBL747393	Binding affinity for muscarinic acetylcholine receptor M1 by measuring displacement of [3H]QNB from guinea pig cerebral cortex	B	BAO_0000221	tissue-based format	Cavia porcellus	CHEMBL3559724	Cerebral cortex	None	None	CHEMBL216	Muscarinic acetylcholine receptor M1	Homo sapiens	SINGLE PROTEIN	CHEMBL1128229	1	Scientific Literature	J. Med. Chem.	1995	None
CHEMBL435158		0	340.47	0	2.93	6h	CN(CCc1ccccc1)CC1(N(C)C)COc2ccccc2OC1	Ki						Not Determined						False	CHEMBL891645	Displacement of 1-[N-methyl- 3H]scopolamine from human muscarinic M1 receptor expressed in Sf9 cells	B	BAO_0000219	cell-based format	Homo sapiens	None	None	Sf9	None	CHEMBL216	Muscarinic acetylcholine receptor M1	Homo sapiens	SINGLE PROTEIN	CHEMBL1146348	1	Scientific Literature	Bioorg. Med. Chem. Lett.	2007	CHEMBL3308860
CHEMBL554699		0	335.47	0	2.76	39	O=C(O[C@H]1CN2CCC1CC2)[C@@](O)(c1cccs1)C1CCCC1	IC50	'='	0.24	nM	9.62			UO_0000065	28.68	0.57	6.86	19.33	False	CHEMBL1058940	Displacement of [3H]NMS from human muscarinic M1 receptor expressed in CHOK1 cells by microplate scintillation counting	B	BAO_0000219	cell-based format	Homo sapiens	None	None	CHO-K1	None	CHEMBL216	Muscarinic acetylcholine receptor M1	Homo sapiens	SINGLE PROTEIN	CHEMBL1152978	1	Scientific Literature	J. Med. Chem.	2009	CHEMBL3307512
CHEMBL551063		0	548.57	1	5.56	57	O=C(O[C@H]1C[N+]2(CCCOc3ccccc3)CCC1CC2)C(c1cccs1)c1cccs1.[Br-]	IC50	'='	0.34	nM	9.47			UO_0000065	20.20	0.40	3.91	26.65	False	CHEMBL1058940	Displacement of [3H]NMS from human muscarinic M1 receptor expressed in CHOK1 cells by microplate scintillation counting	B	BAO_0000219	cell-based format	Homo sapiens	None	None	CHO-K1	None	CHEMBL216	Muscarinic acetylcholine receptor M1	Homo sapiens	SINGLE PROTEIN	CHEMBL1152978	1	Scientific Literature	J. Med. Chem.	2009	CHEMBL3307512
CHEMBL11081		0	194.28	0	0.56	UH5	CC(=O)N(C)CC#CCN1CCCC1	IC50	'='	2450.0	nM	5.61			UO_0000065	28.88	0.55	5.05	23.83	False	CHEMBL745679	Displacement of [3H]QNB in genetically transformed mouse cell line (m1C2) transfected with Muscarinic acetylcholine receptor M1	B	BAO_0000019	assay format	Homo sapiens	None	None	None	None	CHEMBL216	Muscarinic acetylcholine receptor M1	Homo sapiens	SINGLE PROTEIN	CHEMBL1126443	1	Scientific Literature	Bioorg. Med. Chem. Lett.	1992	None
CHEMBL21536	XANOMELINE	1	281.43	0	3.22	Xanomeline	CCCCCCOc1nsnc1C1=CCCN(C)C1	Stimulation	'='	70.0	%				UO_0000187					False	CHEMBL746413	Percent stimulation of phospholipid hydrolysis in BHK cells transfected with human Muscarinic acetylcholine receptor M1 compared to maximal stimulation of carbachol at a dose of 100 uM	F	BAO_0000219	cell-based format	None	None	None	BHK	None	CHEMBL216	Muscarinic acetylcholine receptor M1	Homo sapiens	SINGLE PROTEIN	CHEMBL1127972	1	Scientific Literature	Bioorg. Med. Chem. Lett.	1994	None
CHEMBL166935		0	253.35	0	2.79	9o	CCc1cc(N)cc(N2CCc3ccccc3C2)n1	Ki	'='	2500.0	nM	5.60			UO_0000065	22.11	0.40	2.81	13.29	False	CHEMBL745680	Displacement of [3H]pirenzepine from M1 receptor	B	BAO_0000357	single protein format	None	None	None	None	None	CHEMBL216	Muscarinic acetylcholine receptor M1	Homo sapiens	SINGLE PROTEIN	CHEMBL1136613	1	Scientific Literature	Bioorg. Med. Chem. Lett.	2003	None
CHEMBL2115127		0	425.59	1	5.09	14a	COc1ccc([S@+]([O-])c2ccc(C(=O)C3CCN(C4CCCCC4)CC3)cc2)cc1	Ki	'='	69.5	nM	7.16			UO_0000065	16.82	0.33	2.07	15.36	False	CHEMBL744922	Binding affinity against Muscarinic acetylcholine receptor M1	B	BAO_0000357	single protein format	None	None	None	None	None	CHEMBL216	Muscarinic acetylcholine receptor M1	Homo sapiens	SINGLE PROTEIN	CHEMBL1132745	1	Scientific Literature	Bioorg. Med. Chem. Lett.	2000	None
CHEMBL3085076		0	350.46	0	4.46	4a	CN1[C@H]2CC[C@@H]1C[C@@H](OC(=O)N(Cc1ccccc1)c1ccccc1)C2	IC50	'='	161.3	nM	6.79			UO_0000065					False	CHEMBL900656	Antagonist activity at cloned muscarinic M1 receptor expressed in CHO cells by measuring calcium mobilization	F	BAO_0000219	cell-based format	Homo sapiens	None	None	CHO	None	CHEMBL216	Muscarinic acetylcholine receptor M1	Homo sapiens	SINGLE PROTEIN	CHEMBL1137565	1	Scientific Literature	Bioorg. Med. Chem. Lett.	2007	CHEMBL3308072
CHEMBL303599		0	239.34	0	2.04	17d	CCOc1nsnc1C1=CCC(C)N(C)C1	Stimulation	'='	10.0	%				UO_0000187					False	CHEMBL746413	Percent stimulation of phospholipid hydrolysis in BHK cells transfected with human Muscarinic acetylcholine receptor M1 compared to maximal stimulation of carbachol at a dose of 100 uM	F	BAO_0000219	cell-based format	None	None	None	BHK	None	CHEMBL216	Muscarinic acetylcholine receptor M1	Homo sapiens	SINGLE PROTEIN	CHEMBL1127972	1	Scientific Literature	Bioorg. Med. Chem. Lett.	1994	None
CHEMBL74300		0	317.22	0	2.60	McN-A-343	C[N+](C)(C)CC#CCOC(=O)Nc1cccc(Cl)c1.[Cl-]	Increase						Not Determined						False	CHEMBL845223	Percent increase in intracellular calcium ions concentration ([Ca2+]i) using CHO cells, stably transfected with human muscarinic m1 acetylcholine receptor (AChR); nd=Not determined	F	BAO_0000219	cell-based format	None	None	None	CHO	None	CHEMBL216	Muscarinic acetylcholine receptor M1	Homo sapiens	SINGLE PROTEIN	CHEMBL1126234	1	Scientific Literature	Bioorg. Med. Chem. Lett.	1992	CHEMBL3308072
CHEMBL3883564		0	239.70	0	1.85	11	CC(O)CNC(=O)/C=C/c1ccc(Cl)cc1	Inhibition	'='	-9.8	%				UO_0000187					False	CHEMBL3876291	Displacement of [3H]pirenzepine from human recombinant M1 receptor expressed in CHO cells at 100 uM measured after 60 mins by scintillation counting method relative to control	B	BAO_0000219	cell-based format	Homo sapiens	None	None	CHO	None	CHEMBL216	Muscarinic acetylcholine receptor M1	Homo sapiens	SINGLE PROTEIN	CHEMBL3875185	1	Scientific Literature	Bioorg Med Chem	2017	CHEMBL3308072
CHEMBL418491		0	343.45	0	2.63	9c	Fc1ccc(C#CCSc2nsnc2C23CN4CC2C3C4)cc1	EC50	'='	4.5	nM	8.35			UO_0000065					False	CHEMBL746418	Stimulation of phosphoinositol hydrolysis in the mouse fibroblast cell line A9L-M1 expressing Muscarinic acetylcholine receptor M1.	F	BAO_0000219	cell-based format	Mus musculus	None	None	Fibroblast	None	CHEMBL216	Muscarinic acetylcholine receptor M1	Homo sapiens	SINGLE PROTEIN	CHEMBL1132230	1	Scientific Literature	J. Med. Chem.	1999	CHEMBL3308065
CHEMBL491209		0	372.47	0	2.59	12a	CCOC(=O)N1CCC(N2CCC(n3c(=O)[nH]c4ccccc43)CC2)CC1	EC50	'='	2.1	nM	8.68			UO_0000065					False	CHEMBL983579	Agonist activity at muscarinic M1 receptor	F	BAO_0000019	assay format	None	None	None	None	None	CHEMBL216	Muscarinic acetylcholine receptor M1	Homo sapiens	SINGLE PROTEIN	CHEMBL1142444	1	Scientific Literature	Bioorg. Med. Chem. Lett.	2008	None
CHEMBL518747		0	492.97	1	5.30	12e	O=c1[nH]c2cc(Cl)ccc2n1C1CCN(C2CCN(Cc3ccccc3C(F)(F)F)CC2)CC1	Activity	'='	83.0	%				UO_0000187					False	CHEMBL983580	Agonist activity at muscarinic M1 receptor relative to carbachol	F	BAO_0000019	assay format	None	None	None	None	None	CHEMBL216	Muscarinic acetylcholine receptor M1	Homo sapiens	SINGLE PROTEIN	CHEMBL1142444	1	Scientific Literature	Bioorg. Med. Chem. Lett.	2008	None
CHEMBL3742076		0	420.55	0	3.77	7; PZ-766	CC(C)c1ccccc1OCCN1CCC(NS(=O)(=O)c2ccccc2F)CC1	Activity	'<'	10.0	%				UO_0000187					False	CHEMBL3745339	Binding affinity to muscarinic acetylcholine receptor M1 (unknown origin) at 1 uM	B	BAO_0000357	single protein format	Homo sapiens	None	None	None	None	CHEMBL216	Muscarinic acetylcholine receptor M1	Homo sapiens	SINGLE PROTEIN	CHEMBL3739404	1	Scientific Literature	MedChemComm	2015	None
CHEMBL354066		0	225.29	0	2.23	9d	Nc1ccc(N2CCc3ccccc3C2)nc1	Ki						Not Determined						False	CHEMBL745681	Displacement of [3H]pirenzepine M1 receptor	B	BAO_0000357	single protein format	None	None	None	None	None	CHEMBL216	Muscarinic acetylcholine receptor M1	Homo sapiens	SINGLE PROTEIN	CHEMBL1136613	1	Scientific Literature	Bioorg. Med. Chem. Lett.	2003	None
CHEMBL63813		0	334.42	0	3.69	3	COc1cc2c(cc1OC)C1c3[nH]c4ccccc4c3CCN1CC2	Activity	'='	-11.0	%				UO_0000187					False	CHEMBL745678	Percent decrease of Muscarinic acetylcholine receptor M1 binding using pirenzepine	B	BAO_0000357	single protein format	None	None	None	None	None	CHEMBL216	Muscarinic acetylcholine receptor M1	Homo sapiens	SINGLE PROTEIN	CHEMBL1133101	1	Scientific Literature	J. Med. Chem.	2000	None
CHEMBL303443		0	406.55	0	4.40	7	CC(c1ccc(S(=O)(=O)c2ccccc2)cc1)N1CCN(c2ccccc2)CC1	Ki	'='	4770.0	nM	5.32			UO_0000065	13.09	0.25	0.92	13.10	False	CHEMBL744774	Binding affinity towards the cloned human Muscarinic acetylcholine receptor M1	B	BAO_0000357	single protein format	None	None	None	None	None	CHEMBL216	Muscarinic acetylcholine receptor M1	Homo sapiens	SINGLE PROTEIN	CHEMBL1132769	1	Scientific Literature	Bioorg. Med. Chem. Lett.	2000	None
CHEMBL3085090		0	356.49	0	4.52	4o	CN1[C@H]2CC[C@@H]1C[C@@H](OC(=O)N(Cc1ccccc1)c1ccsc1)C2	IC50	'='	19.1	nM	7.72			UO_0000065					False	CHEMBL900656	Antagonist activity at cloned muscarinic M1 receptor expressed in CHO cells by measuring calcium mobilization	F	BAO_0000219	cell-based format	Homo sapiens	None	None	CHO	None	CHEMBL216	Muscarinic acetylcholine receptor M1	Homo sapiens	SINGLE PROTEIN	CHEMBL1137565	1	Scientific Literature	Bioorg. Med. Chem. Lett.	2007	CHEMBL3308072
CHEMBL3085087		0	340.42	0	4.05	4l	CN1[C@H]2CC[C@@H]1C[C@@H](OC(=O)N(Cc1ccoc1)c1ccccc1)C2	IC50	'='	84.5	nM	7.07			UO_0000065					False	CHEMBL900656	Antagonist activity at cloned muscarinic M1 receptor expressed in CHO cells by measuring calcium mobilization	F	BAO_0000219	cell-based format	Homo sapiens	None	None	CHO	None	CHEMBL216	Muscarinic acetylcholine receptor M1	Homo sapiens	SINGLE PROTEIN	CHEMBL1137565	1	Scientific Literature	Bioorg. Med. Chem. Lett.	2007	CHEMBL3308072
CHEMBL3085086		0	370.52	0	4.82	4k	Cc1ccsc1CN(C(=O)O[C@@H]1C[C@@H]2CC[C@H](C1)N2C)c1ccccc1	IC50	'='	117.3	nM	6.93			UO_0000065					False	CHEMBL900656	Antagonist activity at cloned muscarinic M1 receptor expressed in CHO cells by measuring calcium mobilization	F	BAO_0000219	cell-based format	Homo sapiens	None	None	CHO	None	CHEMBL216	Muscarinic acetylcholine receptor M1	Homo sapiens	SINGLE PROTEIN	CHEMBL1137565	1	Scientific Literature	Bioorg. Med. Chem. Lett.	2007	CHEMBL3308072
CHEMBL3085065		0	470.41	0	4.47	5h	C[N+]1(C)[C@H]2CC[C@@H]1C[C@H](OC(=O)N(Cc1ccc(C#N)cc1)c1ccccc1)C2.[Br-]	IC50	'='	257.9	nM	6.59			UO_0000065					False	CHEMBL900656	Antagonist activity at cloned muscarinic M1 receptor expressed in CHO cells by measuring calcium mobilization	F	BAO_0000219	cell-based format	Homo sapiens	None	None	CHO	None	CHEMBL216	Muscarinic acetylcholine receptor M1	Homo sapiens	SINGLE PROTEIN	CHEMBL1137565	1	Scientific Literature	Bioorg. Med. Chem. Lett.	2007	CHEMBL3308072
CHEMBL210514		0	565.67	1	4.80	1	COc1nc(NCCCN2CCOCC2)nc(OC)c1NC(=O)c1ccc(Oc2cc3c(cc2C)CCC3(C)C)o1	Ki	'='	4120.0	nM	5.38			UO_0000065	9.52	0.18	0.59	4.48	False	CHEMBL870228	Binding affinity to human M1 receptor	B	BAO_0000357	single protein format	Homo sapiens	None	None	None	None	CHEMBL216	Muscarinic acetylcholine receptor M1	Homo sapiens	SINGLE PROTEIN	CHEMBL1148507	1	Scientific Literature	J. Med. Chem.	2006	None
CHEMBL144580		0	242.34	0	3.39	51	C[N+]12CCC(CC1)C(c1cc3ccccc3o1)C2	Ki	'='	520.0	nM	6.28			UO_0000065	25.93	0.48	2.89	47.82	False	CHEMBL747393	Binding affinity for muscarinic acetylcholine receptor M1 by measuring displacement of [3H]QNB from guinea pig cerebral cortex	B	BAO_0000221	tissue-based format	Cavia porcellus	CHEMBL3559724	Cerebral cortex	None	None	CHEMBL216	Muscarinic acetylcholine receptor M1	Homo sapiens	SINGLE PROTEIN	CHEMBL1128229	1	Scientific Literature	J. Med. Chem.	1995	None
CHEMBL327827		0	524.62	2	6.24	(Z)-7i	COc1ccc(COc2ccc(-c3cc(/C=C4\CN5CCC4C5)on3)cc2OCc2ccc(OC)cc2)cc1	Inhibition	'='	87.0	%				UO_0000187					False	CHEMBL744057	Ability to displace [3H]N-methylscopolamine binding to M1 human recombinant muscarinic receptor in CHO cells at concentration 1 uM	B	BAO_0000219	cell-based format	None	None	None	CHO	None	CHEMBL216	Muscarinic acetylcholine receptor M1	Homo sapiens	SINGLE PROTEIN	CHEMBL1131993	1	Scientific Literature	Bioorg. Med. Chem. Lett.	1999	CHEMBL3308072
CHEMBL378872		0	712.12	2	5.44	52a	O=C(NCC1CCNCC1)[C@H]1CCCN1C(=O)[C@@H]1C[C@@H](O)CN1C(=O)CC(c1ccc(Cl)cc1)(c1ccc(Cl)cc1)c1ccc(Cl)cc1	Ki	'='	93.0	nM	7.03			UO_0000065	9.87	0.20	1.59	6.89	False	CHEMBL909207	Inhibition of [3H]NMS binding to human cloned M1 receptor expressed in CHO cells	B	BAO_0000219	cell-based format	Homo sapiens	None	None	CHO	None	CHEMBL216	Muscarinic acetylcholine receptor M1	Homo sapiens	SINGLE PROTEIN	CHEMBL1148687	1	Scientific Literature	J. Med. Chem.	2006	CHEMBL3308072
CHEMBL96939		0	280.37	0	3.76	(E)-6d	Cc1ccc(-c2cc(/C=C3/CN4CCC3CC4)on2)cc1	Inhibition	'='	7.0	%				UO_0000187					False	CHEMBL744056	Ability to displace [3H]N-methylscopolamine binding to M1 human recombinant muscarinic receptor in CHO cells at concentration 10 uM	B	BAO_0000219	cell-based format	None	None	None	CHO	None	CHEMBL216	Muscarinic acetylcholine receptor M1	Homo sapiens	SINGLE PROTEIN	CHEMBL1131993	1	Scientific Literature	Bioorg. Med. Chem. Lett.	1999	CHEMBL3308072
CHEMBL329740		0	367.45	0	4.41	(E)-7h	CC(C)(C)OC(=O)Nc1ccc(-c2cc(/C=C3/CN4CCC3C4)on2)cc1	Inhibition	'='	0.0	%				UO_0000187					False	CHEMBL744057	Ability to displace [3H]N-methylscopolamine binding to M1 human recombinant muscarinic receptor in CHO cells at concentration 1 uM	B	BAO_0000219	cell-based format	None	None	None	CHO	None	CHEMBL216	Muscarinic acetylcholine receptor M1	Homo sapiens	SINGLE PROTEIN	CHEMBL1131993	1	Scientific Literature	Bioorg. Med. Chem. Lett.	1999	CHEMBL3308072
CHEMBL601519		0	413.41	0	4.43	7b	O=C(O)c1cn(Cc2ccc(-c3ccc4[nH]ccc4c3)nc2)c2c(F)cccc2c1=O	IP	'='	65.0	nM		Non standard unit for type		UO_0000065					False	CHEMBL1042950	Allosteric modulation of human muscarinic M1 receptor expressed in CHO cells assessed as effect on acetylcholine-induced calcium mobilization by FLIPR assay	F	BAO_0000219	cell-based format	Homo sapiens	None	None	CHO	None	CHEMBL216	Muscarinic acetylcholine receptor M1	Homo sapiens	SINGLE PROTEIN	CHEMBL1153183	1	Scientific Literature	Bioorg. Med. Chem. Lett.	2010	CHEMBL3308072
CHEMBL606975		0	453.45	0	2.75	9e	CS(=O)(=O)c1cccc(-c2ccc(Cn3cc(C(=O)O)c(=O)c4cccc(F)c43)nn2)c1	IP	'='	1543.0	nM		Non standard unit for type		UO_0000065					False	CHEMBL1042950	Allosteric modulation of human muscarinic M1 receptor expressed in CHO cells assessed as effect on acetylcholine-induced calcium mobilization by FLIPR assay	F	BAO_0000219	cell-based format	Homo sapiens	None	None	CHO	None	CHEMBL216	Muscarinic acetylcholine receptor M1	Homo sapiens	SINGLE PROTEIN	CHEMBL1153183	1	Scientific Literature	Bioorg. Med. Chem. Lett.	2010	CHEMBL3308072
CHEMBL590585		0	389.39	0	3.53	7f	Nc1cccc(-c2ccc(Cn3cc(C(=O)O)c(=O)c4cccc(F)c43)cn2)c1	IP	'='	21.0	nM		Non standard unit for type		UO_0000065					False	CHEMBL1042950	Allosteric modulation of human muscarinic M1 receptor expressed in CHO cells assessed as effect on acetylcholine-induced calcium mobilization by FLIPR assay	F	BAO_0000219	cell-based format	Homo sapiens	None	None	CHO	None	CHEMBL216	Muscarinic acetylcholine receptor M1	Homo sapiens	SINGLE PROTEIN	CHEMBL1153183	1	Scientific Literature	Bioorg. Med. Chem. Lett.	2010	CHEMBL3308072
CHEMBL204449		0	342.40	0	4.57	Nicotinamide derivative, 2	C[C@@H](NC(=O)c1cccnc1Oc1ccc(F)cc1)c1cccs1	Activity	'='	0.0	%				UO_0000187					False	CHEMBL866495	Binding affinity to Muscarinic M1 receptor at 10 uM	B	BAO_0000357	single protein format	Homo sapiens	None	None	None	None	CHEMBL216	Muscarinic acetylcholine receptor M1	Homo sapiens	SINGLE PROTEIN	CHEMBL1138125	1	Scientific Literature	Bioorg. Med. Chem. Lett.	2006	None
CHEMBL611942		0	375.38	0	2.29	20b	CS(=O)(=O)c1ccc(Cn2cc(C(=O)O)c(=O)c3cccc(F)c32)cc1	IP	'='	13000.0	nM		Non standard unit for type		UO_0000065					False	CHEMBL1069873	Allosteric modulation of human muscarinic M1 receptor expressed in CHO cells assessed as effect on acetylcholine-induced calcium mobilization by FLIPR assay	F	BAO_0000219	cell-based format	Homo sapiens	None	None	CHO	None	CHEMBL216	Muscarinic acetylcholine receptor M1	Homo sapiens	SINGLE PROTEIN	CHEMBL1153216	1	Scientific Literature	Bioorg. Med. Chem. Lett.	2010	CHEMBL3308072
CHEMBL611019		0	327.31	0	2.90	23c	COc1cccc(Cn2cc(C(=O)O)c(=O)c3c(F)cccc32)c1	IP	'='	2100.0	nM		Non standard unit for type		UO_0000065					False	CHEMBL1069873	Allosteric modulation of human muscarinic M1 receptor expressed in CHO cells assessed as effect on acetylcholine-induced calcium mobilization by FLIPR assay	F	BAO_0000219	cell-based format	Homo sapiens	None	None	CHO	None	CHEMBL216	Muscarinic acetylcholine receptor M1	Homo sapiens	SINGLE PROTEIN	CHEMBL1153216	1	Scientific Literature	Bioorg. Med. Chem. Lett.	2010	CHEMBL3308072
CHEMBL610178		0	347.29	0	3.77	26a	O=C(O)c1cn(Cc2ccccc2C(F)(F)F)c2ccccc2c1=O	IP	'='	4300.0	nM		Non standard unit for type		UO_0000065					False	CHEMBL1069873	Allosteric modulation of human muscarinic M1 receptor expressed in CHO cells assessed as effect on acetylcholine-induced calcium mobilization by FLIPR assay	F	BAO_0000219	cell-based format	Homo sapiens	None	None	CHO	None	CHEMBL216	Muscarinic acetylcholine receptor M1	Homo sapiens	SINGLE PROTEIN	CHEMBL1153216	1	Scientific Literature	Bioorg. Med. Chem. Lett.	2010	CHEMBL3308072
CHEMBL121059		0	357.54	1	5.46	18	CCCCCCCCCOC(=O)C1=C(c2ccccc2)CCN(CC)C1	IC50	'='	11.5	nM	7.94			UO_0000065	22.21	0.42	2.48	26.88	False	CHEMBL744319	Displacement of [3H]NMS binding to human Muscarinic acetylcholine receptor M1 using membranes from transfected CHO cells	B	BAO_0000219	cell-based format	None	None	None	CHO	None	CHEMBL216	Muscarinic acetylcholine receptor M1	Homo sapiens	SINGLE PROTEIN	CHEMBL1132561	1	Scientific Literature	J. Med. Chem.	1999	CHEMBL3308072
CHEMBL319109		0	325.44	0	2.78	34	C(#Cc1ccccc1)COc1nsnc1[C@@H]1CN2CCC[C@H]1C2	Max PI	'='	30.0	%				UO_0000187					False	CHEMBL744060	Stimulation of phosphoinositide hydrolysis in BHK cells expressing human m1 receptor	F	BAO_0000219	cell-based format	Homo sapiens	None	None	BHK	None	CHEMBL216	Muscarinic acetylcholine receptor M1	Homo sapiens	SINGLE PROTEIN	CHEMBL1131552	1	Scientific Literature	Bioorg. Med. Chem. Lett.	1998	None
CHEMBL330587		0	381.48	0	4.80	(Z)-6h	CC(C)(C)OC(=O)Nc1ccc(-c2cc(/C=C3\CN4CCC3CC4)on2)cc1	Inhibition	'='	12.0	%				UO_0000187					False	CHEMBL744057	Ability to displace [3H]N-methylscopolamine binding to M1 human recombinant muscarinic receptor in CHO cells at concentration 1 uM	B	BAO_0000219	cell-based format	None	None	None	CHO	None	CHEMBL216	Muscarinic acetylcholine receptor M1	Homo sapiens	SINGLE PROTEIN	CHEMBL1131993	1	Scientific Literature	Bioorg. Med. Chem. Lett.	1999	CHEMBL3308072
CHEMBL120109		0	335.36	0	2.34	2	CCN1CCC(c2ccccc2)=C(C(=O)OC)C1.O=C(O)C(=O)O	Basal control	'='	89.0	%				UO_0000187					False	CHEMBL744045	Percent control phosphatidylinositol (PI) turnover in chinese hamster ovarian cells expressing human muscarinic M1 receptor	F	BAO_0000219	cell-based format	Homo sapiens	None	None	ovarian	None	CHEMBL216	Muscarinic acetylcholine receptor M1	Homo sapiens	SINGLE PROTEIN	CHEMBL1132561	1	Scientific Literature	J. Med. Chem.	1999	None
CHEMBL120135		0	315.46	0	3.99	52	CCN1CC[C@@H](c2ccccc2)[C@@H](C(=O)OC2CCCCC2)C1	IC50	'='	1141.1	nM	5.94			UO_0000065	18.84	0.35	1.95	20.12	False	CHEMBL744319	Displacement of [3H]NMS binding to human Muscarinic acetylcholine receptor M1 using membranes from transfected CHO cells	B	BAO_0000219	cell-based format	None	None	None	CHO	None	CHEMBL216	Muscarinic acetylcholine receptor M1	Homo sapiens	SINGLE PROTEIN	CHEMBL1132561	1	Scientific Literature	J. Med. Chem.	1999	CHEMBL3308072
CHEMBL314420		0	258.30	0	1.89	28z	Fc1ccc(C#CCO/N=C2\CN3CCC2C3)cc1	CCh	'='	57.0	%				UO_0000187					False	CHEMBL752214	Stimulation of inositol phosphate(PI) accumulation in CHO cells expressing Muscarinic acetylcholine receptor M1 as maximal response at 100 uM relative to carbachol	F	BAO_0000219	cell-based format	Homo sapiens	None	None	CHO	None	CHEMBL216	Muscarinic acetylcholine receptor M1	Homo sapiens	SINGLE PROTEIN	CHEMBL1131286	1	Scientific Literature	J. Med. Chem.	1998	CHEMBL3308072
CHEMBL1907864		0	270.33	0	1.75	(S)-24z	COc1cccc(C#CCO/N=C2\CN3CC[C@H]2C3)c1	ED50	'='	1605.0	uM		Non standard unit for type		UO_0000064					False	CHEMBL744232	Amplification of transfected NIH3T3 cells was measured in Muscarinic acetylcholine receptor M1 required to produce half maximal effect	F	BAO_0000219	cell-based format	None	None	None	NIH3T3	None	CHEMBL216	Muscarinic acetylcholine receptor M1	Homo sapiens	SINGLE PROTEIN	CHEMBL1131286	1	Scientific Literature	J. Med. Chem.	1998	CHEMBL3307716
CHEMBL307645		0	215.71	0	1.91	4j	CN1CCC=C(c2nsnc2Cl)C1	IC50	'='	537.0	nM	6.27			UO_0000065					False	CHEMBL881931	Efficacy at muscarinic acetylcholine receptor M1 measured by the ability to inhibit the electrically stimulated twitch of the rabbit vas deferens	F	BAO_0000221	tissue-based format	Oryctolagus cuniculus	CHEMBL3638198	Vas deferens	None	None	CHEMBL216	Muscarinic acetylcholine receptor M1	Homo sapiens	SINGLE PROTEIN	CHEMBL1126311	1	Scientific Literature	J. Med. Chem.	1992	None
CHEMBL149486		0	406.57	0	4.15	16e	Cc1ccc(CN2CCC(NC(=O)C(O)(c3ccccc3)C3CCCC3)CC2)cc1	Ki	'='	3.5	nM	8.46			UO_0000065	20.80	0.38	4.31	16.09	False	CHEMBL744762	Inhibition of [3H]NMS binding to human muscarinic acetylcholine receptor M1 expressed in CHO cells	B	BAO_0000219	cell-based format	None	None	None	CHO	None	CHEMBL216	Muscarinic acetylcholine receptor M1	Homo sapiens	SINGLE PROTEIN	CHEMBL1133569	1	Scientific Literature	J. Med. Chem.	2000	CHEMBL3308072
CHEMBL517712	ATROPINE	4	289.37	0	1.93	Atropine	CN1[C@H]2CC[C@@H]1C[C@H](OC(=O)C(CO)c1ccccc1)C2	Kb	'='	0.4	nM				UO_0000065					False	CHEMBL714431	Antagonist activity against muscarinic M1 receptor from rabbit vas deferens	F	BAO_0000221	tissue-based format	Oryctolagus cuniculus	CHEMBL3638198	Vas deferens	None	None	CHEMBL216	Muscarinic acetylcholine receptor M1	Homo sapiens	SINGLE PROTEIN	CHEMBL1126608	1	Scientific Literature	J. Med. Chem.	1993	None
CHEMBL15936		0	191.26	0	1.34	16	c1cc2nsnc2c2c1CCNC2	IC50	'='	100000.0	nM	4.00			UO_0000065	20.91	0.42	2.66	10.58	False	CHEMBL745687	Compound was evaluated for its ability to displace [3H]N-methylscopolamine ([3H]NMS) binding to cloned CHO cell lines expressing Muscarinic acetylcholine receptor M1	B	BAO_0000219	cell-based format	None	None	None	CHO	None	CHEMBL216	Muscarinic acetylcholine receptor M1	Homo sapiens	SINGLE PROTEIN	CHEMBL1131636	1	Scientific Literature	J. Med. Chem.	1998	CHEMBL3308072
CHEMBL120599		0	431.53	0	4.54	45	CCN1CC=C(c2ccccc2)C(C(=O)OCCC2CCCCC2)C1.O=C(O)C(=O)O	IC50	'='	105.2	nM	6.98			UO_0000065	20.43	0.38	2.44	23.62	False	CHEMBL744319	Displacement of [3H]NMS binding to human Muscarinic acetylcholine receptor M1 using membranes from transfected CHO cells	B	BAO_0000219	cell-based format	None	None	None	CHO	None	CHEMBL216	Muscarinic acetylcholine receptor M1	Homo sapiens	SINGLE PROTEIN	CHEMBL1132561	1	Scientific Literature	J. Med. Chem.	1999	CHEMBL3308072
CHEMBL120329		0	363.41	0	3.12	6	CCCOC(=O)C1=C(c2ccccc2)CCN(CC)C1.O=C(O)C(=O)O	IC50	'='	278.0	nM	6.56			UO_0000065	23.98	0.45	3.44	22.19	False	CHEMBL744319	Displacement of [3H]NMS binding to human Muscarinic acetylcholine receptor M1 using membranes from transfected CHO cells	B	BAO_0000219	cell-based format	None	None	None	CHO	None	CHEMBL216	Muscarinic acetylcholine receptor M1	Homo sapiens	SINGLE PROTEIN	CHEMBL1132561	1	Scientific Literature	J. Med. Chem.	1999	CHEMBL3308072
CHEMBL3414838		0	613.53	1	3.53	2a	C[N+](C)(CC#CCOC1=NOCC1)CCCCNC(=O)c1cn(Cc2ccccc2)c2c(F)cccc2c1=O.[Br-]	logEmax	'='	0.61										False	CHEMBL3420955	Displacement of [3H]NMS from human muscarinic M1 acetylcholine receptor expressed in CHO cell membranes assessed as radioligand binding assay based operational model of agonism	B	BAO_0000219	cell-based format	Homo sapiens	None	None	CHO	None	CHEMBL216	Muscarinic acetylcholine receptor M1	Homo sapiens	SINGLE PROTEIN	CHEMBL3414563	1	Scientific Literature	J. Med. Chem.	2015	CHEMBL3308072
CHEMBL3414845		0	329.49	0	4.33	37b	CCCCCCCCN1CCC(n2c(=O)[nH]c3ccccc32)CC1	T1/2	'='	0.1483	hr				UO_0000032					False	CHEMBL3420401	Allosteric inhibition of [3H]NMS dissociation from human muscarinic M1 acetylcholine receptor expressed in CHO cell membranes assessed as half life of dissociation by radioligand binding assay	B	BAO_0000219	cell-based format	Homo sapiens	None	None	CHO	None	CHEMBL216	Muscarinic acetylcholine receptor M1	Homo sapiens	SINGLE PROTEIN	CHEMBL3414563	1	Scientific Literature	J. Med. Chem.	2015	CHEMBL3308072
CHEMBL3414847		0	673.85	2	7.19	4b	CC[C@@H]1SC2(CCNCC2)N(CCCCCCCCOc2ccc3cc(Cn4cc(C(=O)O)c(=O)c5cccc(F)c54)ccc3c2)C1=O	EC50	'='	60.26	nM	7.22			UO_0000065	10.71	0.21	0.03	7.16	False	CHEMBL3420196	Partial agonist activity at human muscarinic M1 acetylcholine receptor expressed in CHO cells assessed as increase in IP1 accumulation incubated for 30 mins by FRET based HTRF assay	B	BAO_0000219	cell-based format	Homo sapiens	None	None	CHO	None	CHEMBL216	Muscarinic acetylcholine receptor M1	Homo sapiens	SINGLE PROTEIN	CHEMBL3414563	1	Scientific Literature	J. Med. Chem.	2015	CHEMBL3308072
CHEMBL716	QUETIAPINE	4	383.52	0	2.86	8	OCCOCCN1CCN(C2=Nc3ccccc3Sc3ccccc32)CC1	Ki	'='	398.11	nM	6.40			UO_0000065	16.69	0.32	3.54	13.25	False	CHEMBL895628	Displacement of [3H]pirenzepine from human M1 receptor expressed in CHO cells	B	BAO_0000219	cell-based format	Homo sapiens	None	None	CHO	None	CHEMBL216	Muscarinic acetylcholine receptor M1	Homo sapiens	SINGLE PROTEIN	CHEMBL1148822	1	Scientific Literature	J. Med. Chem.	2007	CHEMBL3308072
CHEMBL1083737		0	338.41	0	2.78	2m-3	O=C(O)c1cccc(-c2ccccc2C(=O)NCC2CCNCC2)c1	EC50	'>'	10000.0	nM				UO_0000065					False	CHEMBL1118276	Agonist activity at human muscarinic M1 receptor expressed in CHO cells assessed as effect on acetylcholine-induced intracellular calcium level by FLIPR assay	F	BAO_0000219	cell-based format	Homo sapiens	None	None	CHO	None	CHEMBL216	Muscarinic acetylcholine receptor M1	Homo sapiens	SINGLE PROTEIN	CHEMBL1158607	1	Scientific Literature	Bioorg. Med. Chem. Lett.	2010	CHEMBL3308072
CHEMBL316780		0	281.36	0	3.03	(E)-6k	Nc1ccc(-c2cc(/C=C3/CN4CCC3CC4)on2)cc1	Inhibition	'='	33.0	%				UO_0000187					False	CHEMBL744057	Ability to displace [3H]N-methylscopolamine binding to M1 human recombinant muscarinic receptor in CHO cells at concentration 1 uM	B	BAO_0000219	cell-based format	None	None	None	CHO	None	CHEMBL216	Muscarinic acetylcholine receptor M1	Homo sapiens	SINGLE PROTEIN	CHEMBL1131993	1	Scientific Literature	Bioorg. Med. Chem. Lett.	1999	CHEMBL3308072
CHEMBL138585		0	350.42	0	2.11	11	O=C1C[C@@H]2OCC=C3C[N+]4([O-])CC[C@]56c7ccccc7N1[C@H]5[C@H]2[C@H]3C[C@@H]64	Affinity	'='	3.8										False	CHEMBL750973	Binding affinity at the NMS liganded human muscarinic acetylcholine receptor M1 was estimated as log affinity (log1/M)	B	BAO_0000357	single protein format	None	None	None	None	None	CHEMBL216	Muscarinic acetylcholine receptor M1	Homo sapiens	SINGLE PROTEIN	CHEMBL1132569	1	Scientific Literature	J. Med. Chem.	1999	None
CHEMBL273308		0	210.28	0	0.48	RS-86	CCN1C(=O)CC2(CCN(C)CC2)C1=O	Ratio	'='	42.0										False	CHEMBL851333	Ratio of IC50 QNB to that of OXO-M was determined	B	BAO_0000357	single protein format	None	None	None	None	None	CHEMBL216	Muscarinic acetylcholine receptor M1	Homo sapiens	SINGLE PROTEIN	CHEMBL1130270	1	Scientific Literature	J. Med. Chem.	1997	None
CHEMBL335324		0	247.14	0	1.83	6f	CO/N=C(\Br)C12CCCN(CC1)C2	Ratio	'='	12.0										False	CHEMBL851333	Ratio of IC50 QNB to that of OXO-M was determined	B	BAO_0000357	single protein format	None	None	None	None	None	CHEMBL216	Muscarinic acetylcholine receptor M1	Homo sapiens	SINGLE PROTEIN	CHEMBL1130270	1	Scientific Literature	J. Med. Chem.	1997	None
CHEMBL179993		0	547.77	2	5.01	2ap	CCN(C(=O)Cc1ccc(S(=O)(=O)N(C)C)cc1)C1CCN(CCC(c2ccccc2)c2ccccc2)CC1	IC50	'='	400.0	nM	6.40			UO_0000065	11.68	0.22	1.39	10.50	False	CHEMBL833536	Inhibitory concentration against human Muscarinic acetylcholine receptor M1	B	BAO_0000357	single protein format	Homo sapiens	None	None	None	None	CHEMBL216	Muscarinic acetylcholine receptor M1	Homo sapiens	SINGLE PROTEIN	CHEMBL1145226	1	Scientific Literature	Bioorg. Med. Chem. Lett.	2005	None
CHEMBL539120		0	489.46	0	3.81	(+)-13	C[N+]1(C)CCC[C@H]1[C@H]1C[S+]([O-])[C@@](c2ccccc2)(C2CCCCC2)O1.[I-]	Ki	'='	3.02	nM	8.52			UO_0000065	23.50	0.47	4.71	32.40	False	CHEMBL958964	Displacement of [3H]NMS from human muscarinic M1 receptor expressed in CHO cells	B	BAO_0000219	cell-based format	Homo sapiens	None	None	CHO	None	CHEMBL216	Muscarinic acetylcholine receptor M1	Homo sapiens	SINGLE PROTEIN	CHEMBL1150330	1	Scientific Literature	Bioorg. Med. Chem.	2008	CHEMBL3308072
CHEMBL493980		0	347.52	0	3.66	(+)-6	CN1CCC[C@H]1[C@H]1C[S+]([O-])[C@@](c2ccccc2)(C2CCCCC2)O1	Ki	'='	154.88	nM	6.81			UO_0000065	19.60	0.39	3.15	23.05	False	CHEMBL958964	Displacement of [3H]NMS from human muscarinic M1 receptor expressed in CHO cells	B	BAO_0000219	cell-based format	Homo sapiens	None	None	CHO	None	CHEMBL216	Muscarinic acetylcholine receptor M1	Homo sapiens	SINGLE PROTEIN	CHEMBL1150330	1	Scientific Literature	Bioorg. Med. Chem.	2008	CHEMBL3308072
CHEMBL135705		0	182.27	0	1.35	7i	CCCO/N=C/[C@H]1CN2CC[C@H]1C2	Ratio	'='	10.0										False	CHEMBL851333	Ratio of IC50 QNB to that of OXO-M was determined	B	BAO_0000357	single protein format	None	None	None	None	None	CHEMBL216	Muscarinic acetylcholine receptor M1	Homo sapiens	SINGLE PROTEIN	CHEMBL1130270	1	Scientific Literature	J. Med. Chem.	1997	None
CHEMBL7303	ARECOLINE	0	155.20	0	0.42	Arecoline	COC(=O)C1=CCCN(C)C1	IC50	'='	65000.0	nM	4.19			UO_0000065	26.98	0.52	3.77	14.17	False	CHEMBL744321	In vitro affinity against human Muscarinic acetylcholine receptor M1 using quinuclidynyl benzylate (QNB)	B	BAO_0000357	single protein format	Homo sapiens	None	None	None	None	CHEMBL216	Muscarinic acetylcholine receptor M1	Homo sapiens	SINGLE PROTEIN	CHEMBL1130270	1	Scientific Literature	J. Med. Chem.	1997	None
CHEMBL94601		0	538.64	2	6.63	(E)-6i	COc1ccc(COc2ccc(-c3cc(/C=C4/CN5CCC4CC5)on3)cc2OCc2ccc(OC)cc2)cc1	IC50	'='	247.0	nM	6.61			UO_0000065	12.27	0.23	-0.02	9.98	False	CHEMBL746587	The compound was tested for its binding affinity against M1 human recombinant muscarinic receptor in CHO cells.	B	BAO_0000219	cell-based format	None	None	None	CHO	None	CHEMBL216	Muscarinic acetylcholine receptor M1	Homo sapiens	SINGLE PROTEIN	CHEMBL1131993	1	Scientific Literature	Bioorg. Med. Chem. Lett.	1999	CHEMBL3308072
CHEMBL93819		0	266.34	0	3.45	(Z)-6a	C(=C1\CN2CCC1CC2)\c1cc(-c2ccccc2)no1	Inhibition	'='	0.0	%				UO_0000187					False	CHEMBL744057	Ability to displace [3H]N-methylscopolamine binding to M1 human recombinant muscarinic receptor in CHO cells at concentration 1 uM	B	BAO_0000219	cell-based format	None	None	None	CHO	None	CHEMBL216	Muscarinic acetylcholine receptor M1	Homo sapiens	SINGLE PROTEIN	CHEMBL1131993	1	Scientific Literature	Bioorg. Med. Chem. Lett.	1999	CHEMBL3308072
CHEMBL69582		0	367.44	0	1.41	2k	NCCN1CCN(C(=O)[C@](O)(c2ccccc2)[C@@H]2CCC(F)(F)C2)CC1	Ki	'='	11.0	nM	7.96			UO_0000065	21.66	0.42	6.55	11.40	False	CHEMBL744769	Binding affinity against human Muscarinic acetylcholine receptor M1 in transfected CHO cells	B	BAO_0000219	cell-based format	None	None	None	CHO	None	CHEMBL216	Muscarinic acetylcholine receptor M1	Homo sapiens	SINGLE PROTEIN	CHEMBL1136082	1	Scientific Literature	Bioorg. Med. Chem. Lett.	2003	CHEMBL3308072
CHEMBL3085081		0	429.36	1	5.22	4f	CN1[C@H]2CC[C@@H]1C[C@H](OC(=O)N(Cc1cccc(Br)c1)c1ccccc1)C2	IC50	'='	1964.3	nM	5.71			UO_0000065					False	CHEMBL900656	Antagonist activity at cloned muscarinic M1 receptor expressed in CHO cells by measuring calcium mobilization	F	BAO_0000219	cell-based format	Homo sapiens	None	None	CHO	None	CHEMBL216	Muscarinic acetylcholine receptor M1	Homo sapiens	SINGLE PROTEIN	CHEMBL1137565	1	Scientific Literature	Bioorg. Med. Chem. Lett.	2007	CHEMBL3308072
CHEMBL2111540		0	437.61	0	4.38	1	COc1ccc([S@@+]([O-])c2ccc(C(C#N)N3CCN(C4CCCCC4)CC3)cc2)cc1	Ki	'='	112.0	nM	6.95			UO_0000065	15.88	0.31	2.57	12.29	False	CHEMBL744774	Binding affinity towards the cloned human Muscarinic acetylcholine receptor M1	B	BAO_0000357	single protein format	None	None	None	None	None	CHEMBL216	Muscarinic acetylcholine receptor M1	Homo sapiens	SINGLE PROTEIN	CHEMBL1132769	1	Scientific Literature	Bioorg. Med. Chem. Lett.	2000	None
CHEMBL60419		0	309.39	0	1.78	8a	C(#Cc1ccccc1)COc1nsnc1C12CN3CC1C2C3	EC50	'='	70.5	nM	7.15			UO_0000065					False	CHEMBL746418	Stimulation of phosphoinositol hydrolysis in the mouse fibroblast cell line A9L-M1 expressing Muscarinic acetylcholine receptor M1.	F	BAO_0000219	cell-based format	Mus musculus	None	None	Fibroblast	None	CHEMBL216	Muscarinic acetylcholine receptor M1	Homo sapiens	SINGLE PROTEIN	CHEMBL1132230	1	Scientific Literature	J. Med. Chem.	1999	CHEMBL3308065
CHEMBL1092461		0	357.89	0	4.04	8c	CCN1CCN(c2ccc(NC(=O)c3ccc(C)cc3)cc2Cl)CC1	IC50	'='	2900.0	nM	5.54			UO_0000065					False	CHEMBL1115155	Antagonist activity at human muscarinic M1 receptor expressed in CHO-K1 cells assessed as inhibition of acetylcholine-induced calcium mobilization	F	BAO_0000219	cell-based format	Homo sapiens	None	None	CHO-K1	None	CHEMBL216	Muscarinic acetylcholine receptor M1	Homo sapiens	SINGLE PROTEIN	CHEMBL1156303	1	Scientific Literature	Bioorg. Med. Chem. Lett.	2010	CHEMBL3307512
CHEMBL306903		0	352.43	0	2.43	2b	O=C(NCC1CCNCC1)[C@](O)(c1ccccc1)[C@@H]1CCC(F)(F)C1	Ki	'='	23.0	nM	7.64			UO_0000065	21.67	0.42	5.21	12.45	False	CHEMBL744769	Binding affinity against human Muscarinic acetylcholine receptor M1 in transfected CHO cells	B	BAO_0000219	cell-based format	None	None	None	CHO	None	CHEMBL216	Muscarinic acetylcholine receptor M1	Homo sapiens	SINGLE PROTEIN	CHEMBL1136082	1	Scientific Literature	Bioorg. Med. Chem. Lett.	2003	CHEMBL3308072
CHEMBL71536		0	279.41	0	2.99	17g	C=CCCCOc1nsnc1C1=CCC(C)N(C)C1	Stimulation	'='	12.0	%				UO_0000187					False	CHEMBL746413	Percent stimulation of phospholipid hydrolysis in BHK cells transfected with human Muscarinic acetylcholine receptor M1 compared to maximal stimulation of carbachol at a dose of 100 uM	F	BAO_0000219	cell-based format	None	None	None	BHK	None	CHEMBL216	Muscarinic acetylcholine receptor M1	Homo sapiens	SINGLE PROTEIN	CHEMBL1127972	1	Scientific Literature	Bioorg. Med. Chem. Lett.	1994	None
CHEMBL343236		0	229.32	0	2.33	48a	c1ccc2c(c1)CC(C1CN3CCC1CC3)O2	Ki	'='	440.0	nM	6.36			UO_0000065	27.72	0.51	4.03	50.97	False	CHEMBL747393	Binding affinity for muscarinic acetylcholine receptor M1 by measuring displacement of [3H]QNB from guinea pig cerebral cortex	B	BAO_0000221	tissue-based format	Cavia porcellus	CHEMBL3559724	Cerebral cortex	None	None	CHEMBL216	Muscarinic acetylcholine receptor M1	Homo sapiens	SINGLE PROTEIN	CHEMBL1128229	1	Scientific Literature	J. Med. Chem.	1995	None
CHEMBL145608		0	209.31	0	1.66	14	OC1(c2cccs2)CN2CCC1CC2	Ki	'='	11600.0	nM	4.94			UO_0000065	23.58	0.48	3.28	21.03	False	CHEMBL747393	Binding affinity for muscarinic acetylcholine receptor M1 by measuring displacement of [3H]QNB from guinea pig cerebral cortex	B	BAO_0000221	tissue-based format	Cavia porcellus	CHEMBL3559724	Cerebral cortex	None	None	CHEMBL216	Muscarinic acetylcholine receptor M1	Homo sapiens	SINGLE PROTEIN	CHEMBL1128229	1	Scientific Literature	J. Med. Chem.	1995	None
CHEMBL166385		0	506.65	2	5.28	20	CCOC(=O)N(CC)CCCCC1CCN(CC(=O)N2c3ccccc3NC(=O)c3ccccc32)CC1	Ki	'='	70.0	nM	7.16			UO_0000065	14.12	0.26	1.87	8.71	False	CHEMBL749027	Tested in vitro for the binding affinity against muscarinic receptor subtype 1 (M1)	B	BAO_0000357	single protein format	None	None	None	None	None	CHEMBL216	Muscarinic acetylcholine receptor M1	Homo sapiens	SINGLE PROTEIN	CHEMBL1129888	1	Scientific Literature	Bioorg. Med. Chem. Lett.	1997	None
CHEMBL544152		0	437.99	0	1.72	24c	CCOCCOCCOCCOCCOc1nsnc1C1=CCCN(C)C1.Cl	Ki	'='	398.11	nM	6.40			UO_0000065	15.94	0.32	4.68	8.51	False	CHEMBL746411	Inhibition of [3H](R)-QNB to Muscarinic acetylcholine receptor M1 expressed in A9 L cells	B	BAO_0000219	cell-based format	Homo sapiens	None	None	A9L	None	CHEMBL216	Muscarinic acetylcholine receptor M1	Homo sapiens	SINGLE PROTEIN	CHEMBL1145111	1	Scientific Literature	J. Med. Chem.	2003	None
CHEMBL114484		0	355.87	0	4.54	16	Cc1ccc(CN2CCC(n3c(O)nc4ccccc43)CC2)c(Cl)c1	IC50	'='	1780.0	nM	5.75			UO_0000065	16.16	0.31	1.21	13.92	False	CHEMBL744236	Binding affinity against M1 muscarinic receptor	B	BAO_0000357	single protein format	Homo sapiens	None	None	None	None	CHEMBL216	Muscarinic acetylcholine receptor M1	Homo sapiens	SINGLE PROTEIN	CHEMBL1134625	1	Scientific Literature	J. Med. Chem.	2001	None
CHEMBL138585		0	350.42	0	2.11	11	O=C1C[C@@H]2OCC=C3C[N+]4([O-])CC[C@]56c7ccccc7N1[C@H]5[C@H]2[C@H]3C[C@@H]64	Cooperativity	'='	0.8										False	CHEMBL752218	Cooperativity with acetylcholine at human muscarinic acetylcholine receptor M1	B	BAO_0000357	single protein format	None	None	None	None	None	CHEMBL216	Muscarinic acetylcholine receptor M1	Homo sapiens	SINGLE PROTEIN	CHEMBL1132569	1	Scientific Literature	J. Med. Chem.	1999	None
CHEMBL1090097		0	479.85	1	5.77	8h	CCN1CCN(c2ccc(NC(=O)c3cc(C(F)(F)F)ccc3C(F)(F)F)cc2Cl)CC1	IC50	'='	490.0	nM	6.31			UO_0000065					False	CHEMBL1115155	Antagonist activity at human muscarinic M1 receptor expressed in CHO-K1 cells assessed as inhibition of acetylcholine-induced calcium mobilization	F	BAO_0000219	cell-based format	Homo sapiens	None	None	CHO-K1	None	CHEMBL216	Muscarinic acetylcholine receptor M1	Homo sapiens	SINGLE PROTEIN	CHEMBL1156303	1	Scientific Literature	Bioorg. Med. Chem. Lett.	2010	CHEMBL3307512
CHEMBL168925		0	297.36	0	3.21	10	CCOC(=O)Nc1ccnc(N2CCc3ccccc3C2)c1	Ki						Not Determined						False	CHEMBL745681	Displacement of [3H]pirenzepine M1 receptor	B	BAO_0000357	single protein format	None	None	None	None	None	CHEMBL216	Muscarinic acetylcholine receptor M1	Homo sapiens	SINGLE PROTEIN	CHEMBL1136613	1	Scientific Literature	Bioorg. Med. Chem. Lett.	2003	None
CHEMBL145081		0	259.37	0	2.81	22	OC1(c2csc3ccccc23)CN2CCC1CC2	Ki	'='	820.0	nM	6.09			UO_0000065	23.47	0.46	3.28	25.93	False	CHEMBL747393	Binding affinity for muscarinic acetylcholine receptor M1 by measuring displacement of [3H]QNB from guinea pig cerebral cortex	B	BAO_0000221	tissue-based format	Cavia porcellus	CHEMBL3559724	Cerebral cortex	None	None	CHEMBL216	Muscarinic acetylcholine receptor M1	Homo sapiens	SINGLE PROTEIN	CHEMBL1128229	1	Scientific Literature	J. Med. Chem.	1995	None
CHEMBL73762		0	305.42	0	2.62	34	CCN(CC)CCOCCOC(=O)C1(c2ccccc2)CC1	Ki	'>'	10000.0	nM				UO_0000065					False	CHEMBL745744	Binding affinity towards muscarinic m1 receptor	B	BAO_0000357	single protein format	None	None	None	None	None	CHEMBL216	Muscarinic acetylcholine receptor M1	Homo sapiens	SINGLE PROTEIN	CHEMBL1127585	1	Scientific Literature	J. Med. Chem.	1994	None
CHEMBL1202233		0	453.38	0	2.24	9	C#CC[N+]12CC[C@@]34c5ccccc5N5C(=O)C[C@@H]6OCC=C(C1)[C@H](C[C@@H]32)[C@@H]6[C@H]54.[Br-]	Affinity	'='	4.7										False	CHEMBL750973	Binding affinity at the NMS liganded human muscarinic acetylcholine receptor M1 was estimated as log affinity (log1/M)	B	BAO_0000357	single protein format	None	None	None	None	None	CHEMBL216	Muscarinic acetylcholine receptor M1	Homo sapiens	SINGLE PROTEIN	CHEMBL1132569	1	Scientific Literature	J. Med. Chem.	1999	None
CHEMBL377241		0	471.51	0	4.33	(R)-21d	CN[C@@H]1CCN(c2ccc(-n3ncc4cc(-c5ccc(C(F)(F)F)cc5)sc4c3=O)cn2)C1	Ki	'='	260.0	nM	6.58			UO_0000065	13.97	0.27	2.26	10.44	False	CHEMBL864909	Binding affinity to muscarinic M1R	B	BAO_0000357	single protein format	Homo sapiens	None	None	None	None	CHEMBL216	Muscarinic acetylcholine receptor M1	Homo sapiens	SINGLE PROTEIN	CHEMBL1138061	1	Scientific Literature	J. Med. Chem.	2006	None
CHEMBL1083203		0	335.34	0	2.96	12a, VU0366369	Cn1cc(-c2ccc(CN3C(=O)C(=O)c4ccccc43)c(F)c2)cn1	EC50	'='	830.0	nM	6.08			UO_0000065					True	CHEMBL1110542	Potentiation of muscarinic M1 receptor expressed in CHO cells assessed as effect on acetylcholine-induced intracellular calcium mobilization after 1 hr by FLIPR assay	F	BAO_0000219	cell-based format	None	None	None	CHO	None	CHEMBL216	Muscarinic acetylcholine receptor M1	Homo sapiens	SINGLE PROTEIN	CHEMBL1155388	1	Scientific Literature	Bioorg. Med. Chem. Lett.	2010	CHEMBL3308072
CHEMBL1083203		0	335.34	0	2.96	12a, VU0366369	Cn1cc(-c2ccc(CN3C(=O)C(=O)c4ccccc43)c(F)c2)cn1	Activity	'='	65.0	%				UO_0000187					False	CHEMBL1110543	Potentiation of muscarinic M1 receptor expressed in CHO cells assessed as effect on acetylcholine-induced intracellular calcium mobilization after 1 hr by FLIPR assay relative to acetylcholine	F	BAO_0000219	cell-based format	None	None	None	CHO	None	CHEMBL216	Muscarinic acetylcholine receptor M1	Homo sapiens	SINGLE PROTEIN	CHEMBL1155388	1	Scientific Literature	Bioorg. Med. Chem. Lett.	2010	CHEMBL3308072
CHEMBL1085686		0	371.32	0	3.23	12d, VU0366367	Cn1cc(-c2cc(F)c(CN3C(=O)C(=O)c4cccc(F)c43)c(F)c2)cn1	Activity	'='	40.0	%				UO_0000187					False	CHEMBL1110543	Potentiation of muscarinic M1 receptor expressed in CHO cells assessed as effect on acetylcholine-induced intracellular calcium mobilization after 1 hr by FLIPR assay relative to acetylcholine	F	BAO_0000219	cell-based format	None	None	None	CHO	None	CHEMBL216	Muscarinic acetylcholine receptor M1	Homo sapiens	SINGLE PROTEIN	CHEMBL1155388	1	Scientific Literature	Bioorg. Med. Chem. Lett.	2010	CHEMBL3308072
CHEMBL1084941		0	317.35	0	2.82	9a, VU0365137	Cn1cc(-c2ccc(CN3C(=O)C(=O)c4ccccc43)cc2)cn1	FC	'='	5.0										False	CHEMBL1110544	Potentiation of muscarinic M1 receptor expressed in CHO cells assessed as effect on acetylcholine-induced intracellular calcium mobilization at 10 uM after 1 hr by FLIPR assay	F	BAO_0000219	cell-based format	None	None	None	CHO	None	CHEMBL216	Muscarinic acetylcholine receptor M1	Homo sapiens	SINGLE PROTEIN	CHEMBL1155388	1	Scientific Literature	Bioorg. Med. Chem. Lett.	2010	CHEMBL3308072
CHEMBL845	N-DESMETHYLCLOZAPINE	0	312.80	0	3.38	SID11113852	Clc1ccc2c(c1)N=C(N1CCNCC1)c1ccccc1N2	EC50	'='	18.0	nM	7.75			UO_0000065					False	CHEMBL1248351	Agonist activity at human muscarinic M1 receptor expressed in CHO-K1 cells assessed as increase of acetylcholine-induced calcium flux by FLIPR assay	F	BAO_0000219	cell-based format	Homo sapiens	None	None	CHO-K1	None	CHEMBL216	Muscarinic acetylcholine receptor M1	Homo sapiens	SINGLE PROTEIN	CHEMBL1240489	1	Scientific Literature	J. Med. Chem.	2010	CHEMBL3307512
CHEMBL1242979		0	501.57	1	3.47	5	COc1ccc(CC(=O)NC2CCN(CCCN3C(=O)CCc4cc(F)c(F)cc43)CC2)cc1OC	EC50	'='	13.0	nM	7.89			UO_0000065					False	CHEMBL1248351	Agonist activity at human muscarinic M1 receptor expressed in CHO-K1 cells assessed as increase of acetylcholine-induced calcium flux by FLIPR assay	F	BAO_0000219	cell-based format	Homo sapiens	None	None	CHO-K1	None	CHEMBL216	Muscarinic acetylcholine receptor M1	Homo sapiens	SINGLE PROTEIN	CHEMBL1240489	1	Scientific Literature	J. Med. Chem.	2010	CHEMBL3307512
CHEMBL2368393		0	764.71	None	None	Bo(10)PZ	O=C(CCC1=[N+]2C(=Cc3ccc(-c4cccs4)n3[B-]2(F)F)C=C1)NCCCCCCN1CCN(CC(=O)N2c3ccccc3C(=O)Nc3cccnc32)CC1	Ki	'='	8.8	nM	8.06			UO_0000065	10.53	None	None	None	False	CHEMBL830386	Inhibition of [3H]QNB binding to human muscarinic receptor M1	B	BAO_0000357	single protein format	Homo sapiens	None	None	None	None	CHEMBL216	Muscarinic acetylcholine receptor M1	Homo sapiens	SINGLE PROTEIN	CHEMBL1138682	1	Scientific Literature	J. Med. Chem.	2004	None
CHEMBL541671		0	489.46	0	3.81	(-)-15	C[N+]1(C)CCC[C@H]1[C@H]1C[S+]([O-])[C@](c2ccccc2)(C2CCCCC2)O1.[I-]	Ki	'='	19.5	nM	7.71			UO_0000065	21.27	0.42	3.90	29.32	False	CHEMBL958964	Displacement of [3H]NMS from human muscarinic M1 receptor expressed in CHO cells	B	BAO_0000219	cell-based format	Homo sapiens	None	None	CHO	None	CHEMBL216	Muscarinic acetylcholine receptor M1	Homo sapiens	SINGLE PROTEIN	CHEMBL1150330	1	Scientific Literature	Bioorg. Med. Chem.	2008	CHEMBL3308072
CHEMBL3085068		0	465.46	0	4.97	5k	Cc1ccsc1CN(C(=O)O[C@@H]1C[C@@H]2CC[C@H](C1)[N+]2(C)C)c1ccccc1.[Br-]	IC50	'='	3.8	nM	8.42			UO_0000065					False	CHEMBL900656	Antagonist activity at cloned muscarinic M1 receptor expressed in CHO cells by measuring calcium mobilization	F	BAO_0000219	cell-based format	Homo sapiens	None	None	CHO	None	CHEMBL216	Muscarinic acetylcholine receptor M1	Homo sapiens	SINGLE PROTEIN	CHEMBL1137565	1	Scientific Literature	Bioorg. Med. Chem. Lett.	2007	CHEMBL3308072
CHEMBL244946		0	537.74	2	5.63	35	Cc1ccc2c(-c3nnc(SCCCN4CCc5ccc(-c6cc(C)nn6C)cc5CC4)n3C)cccc2n1	IC50	'='	1584.89	nM	5.80			UO_0000065					False	CHEMBL895520	Antagonist activity at human muscarinic receptor M1	F	BAO_0000019	assay format	Homo sapiens	None	None	None	None	CHEMBL216	Muscarinic acetylcholine receptor M1	Homo sapiens	SINGLE PROTEIN	CHEMBL1148818	1	Scientific Literature	J. Med. Chem.	2007	None
CHEMBL357404		0	233.31	0	1.61	25	COc1ccccc1C1(O)CN2CCC1CC2	Ki	'='	7400.0	nM	5.13			UO_0000065	21.99	0.41	3.52	15.69	False	CHEMBL747393	Binding affinity for muscarinic acetylcholine receptor M1 by measuring displacement of [3H]QNB from guinea pig cerebral cortex	B	BAO_0000221	tissue-based format	Cavia porcellus	CHEMBL3559724	Cerebral cortex	None	None	CHEMBL216	Muscarinic acetylcholine receptor M1	Homo sapiens	SINGLE PROTEIN	CHEMBL1128229	1	Scientific Literature	J. Med. Chem.	1995	None
CHEMBL14	CARBACHOL	4	182.65	0	-0.21	carbachol	C[N+](C)(C)CCOC(N)=O.[Cl-]	IC50	'='	150000.0	nM		Outside typical range		UO_0000065					False	CHEMBL744321	In vitro affinity against human Muscarinic acetylcholine receptor M1 using quinuclidynyl benzylate (QNB)	B	BAO_0000357	single protein format	Homo sapiens	None	None	None	None	CHEMBL216	Muscarinic acetylcholine receptor M1	Homo sapiens	SINGLE PROTEIN	CHEMBL1130270	1	Scientific Literature	J. Med. Chem.	1997	None
CHEMBL1084941		0	317.35	0	2.82	9a, VU0365137	Cn1cc(-c2ccc(CN3C(=O)C(=O)c4ccccc43)cc2)cn1	Activity	'='	80.0	%				UO_0000187					False	CHEMBL1110543	Potentiation of muscarinic M1 receptor expressed in CHO cells assessed as effect on acetylcholine-induced intracellular calcium mobilization after 1 hr by FLIPR assay relative to acetylcholine	F	BAO_0000219	cell-based format	None	None	None	CHO	None	CHEMBL216	Muscarinic acetylcholine receptor M1	Homo sapiens	SINGLE PROTEIN	CHEMBL1155388	1	Scientific Literature	Bioorg. Med. Chem. Lett.	2010	CHEMBL3308072
CHEMBL305531		0	338.40	0	2.12	2m (mix)	NCC1CCN(C(=O)[C@](O)(c2ccccc2)[C@@H]2CCC(F)(F)C2)C1	Ki	'='	2.1	nM	8.68			UO_0000065	25.64	0.49	6.56	13.04	False	CHEMBL744769	Binding affinity against human Muscarinic acetylcholine receptor M1 in transfected CHO cells	B	BAO_0000219	cell-based format	None	None	None	CHO	None	CHEMBL216	Muscarinic acetylcholine receptor M1	Homo sapiens	SINGLE PROTEIN	CHEMBL1136082	1	Scientific Literature	Bioorg. Med. Chem. Lett.	2003	CHEMBL3308072
CHEMBL156550		0	422.53	0	2.79	33	O=C(CN1CCN(Cc2ccc3c(c2)OCO3)CC1)C(O)(c1ccccc1)C1CCC1	Kb	'='	30.0	nM				UO_0000065					False	CHEMBL714431	Antagonist activity against muscarinic M1 receptor from rabbit vas deferens	F	BAO_0000221	tissue-based format	Oryctolagus cuniculus	CHEMBL3638198	Vas deferens	None	None	CHEMBL216	Muscarinic acetylcholine receptor M1	Homo sapiens	SINGLE PROTEIN	CHEMBL1126608	1	Scientific Literature	J. Med. Chem.	1993	None
CHEMBL307628		0	416.35	0	4.04	22	O=C(OCOCCN1CCOCC1)C1(c2ccc(Cl)c(Cl)c2)CCCCC1	Ki	'='	3110.0	nM	5.51			UO_0000065	13.23	0.28	1.47	11.47	False	CHEMBL745744	Binding affinity towards muscarinic m1 receptor	B	BAO_0000357	single protein format	None	None	None	None	None	CHEMBL216	Muscarinic acetylcholine receptor M1	Homo sapiens	SINGLE PROTEIN	CHEMBL1127585	1	Scientific Literature	J. Med. Chem.	1994	None
CHEMBL344400		0	394.90	0	3.02	77	O=C1OC(Cn2cc[n+]3c2CCC3)CC1(c1ccccc1)c1ccccc1.[Cl-]	Kb	'='	91.0	nM				UO_0000065					False	CHEMBL748054	Antimuscarinic activity test against muscarinic acetylcholine receptor M1 from rabbit vas deferens	B	BAO_0000357	single protein format	Oryctolagus cuniculus	None	None	None	None	CHEMBL216	Muscarinic acetylcholine receptor M1	Homo sapiens	SINGLE PROTEIN	CHEMBL1126261	1	Scientific Literature	J. Med. Chem.	1992	None
CHEMBL3085060		0	451.43	0	4.66	5c	C[N+]1(C)[C@H]2CC[C@@H]1C[C@H](OC(=O)N(Cc1ccsc1)c1ccccc1)C2.[Br-]	IC50	'='	2.6	nM	8.59			UO_0000065					False	CHEMBL900656	Antagonist activity at cloned muscarinic M1 receptor expressed in CHO cells by measuring calcium mobilization	F	BAO_0000219	cell-based format	Homo sapiens	None	None	CHO	None	CHEMBL216	Muscarinic acetylcholine receptor M1	Homo sapiens	SINGLE PROTEIN	CHEMBL1137565	1	Scientific Literature	Bioorg. Med. Chem. Lett.	2007	CHEMBL3308072
CHEMBL549986		0	550.56	0	4.75	64	O=C(O[C@H]1C[N+]2(CCCOc3ccccc3)CCC1CC2)[C@@](O)(c1cccs1)C1CCCC1.[Br-]	IC50	'='	0.81	nM	9.09			UO_0000065	19.32	0.38	4.34	16.30	False	CHEMBL1058940	Displacement of [3H]NMS from human muscarinic M1 receptor expressed in CHOK1 cells by microplate scintillation counting	B	BAO_0000219	cell-based format	Homo sapiens	None	None	CHO-K1	None	CHEMBL216	Muscarinic acetylcholine receptor M1	Homo sapiens	SINGLE PROTEIN	CHEMBL1152978	1	Scientific Literature	J. Med. Chem.	2009	CHEMBL3307512
CHEMBL2114066		0	437.61	0	4.38	1a	COc1ccc([S@+]([O-])c2ccc(C(C#N)N3CCN(C4CCCCC4)CC3)cc2)cc1	Ki	'='	253.3	nM	6.60			UO_0000065	15.07	0.29	2.22	11.66	False	CHEMBL744922	Binding affinity against Muscarinic acetylcholine receptor M1	B	BAO_0000357	single protein format	None	None	None	None	None	CHEMBL216	Muscarinic acetylcholine receptor M1	Homo sapiens	SINGLE PROTEIN	CHEMBL1132745	1	Scientific Literature	Bioorg. Med. Chem. Lett.	2000	None
CHEMBL144737		0	193.25	0	1.19	16	OC1(c2ccoc2)CN2CCC1CC2	Ki	'>'	15000.0	nM				UO_0000065					False	CHEMBL747393	Binding affinity for muscarinic acetylcholine receptor M1 by measuring displacement of [3H]QNB from guinea pig cerebral cortex	B	BAO_0000221	tissue-based format	Cavia porcellus	CHEMBL3559724	Cerebral cortex	None	None	CHEMBL216	Muscarinic acetylcholine receptor M1	Homo sapiens	SINGLE PROTEIN	CHEMBL1128229	1	Scientific Literature	J. Med. Chem.	1995	None
CHEMBL514689		0	469.97	0	4.19	12i	O=c1[nH]c2cc(Cl)ccc2n1C1CCN(C2CCN(Cc3ccccc3[N+](=O)[O-])CC2)CC1	EC50	'='	1100.0	nM	5.96			UO_0000065					False	CHEMBL983579	Agonist activity at muscarinic M1 receptor	F	BAO_0000019	assay format	None	None	None	None	None	CHEMBL216	Muscarinic acetylcholine receptor M1	Homo sapiens	SINGLE PROTEIN	CHEMBL1142444	1	Scientific Literature	Bioorg. Med. Chem. Lett.	2008	None
CHEMBL82226		0	387.43	0	3.25	(+)-2 (1R,4S)	C[C@H](C1COC(c2ccccc2)(c2ccccc2)O1)N(C)C.O=C(O)C(=O)O	pKb	'='	6.52										False	CHEMBL748055	Affinity for Muscarinic acetylcholine receptor M1 of rabbit vas deferens.	B	BAO_0000357	single protein format	Oryctolagus cuniculus	None	None	None	None	CHEMBL216	Muscarinic acetylcholine receptor M1	Homo sapiens	SINGLE PROTEIN	CHEMBL1133792	1	Scientific Literature	Bioorg. Med. Chem. Lett.	2001	None
CHEMBL375851		0	467.42	0	4.26	(+)-4	C[N+]1(C)CCC[C@@H]1[C@@H]1CSC(c2ccccc2)(c2ccccc2)O1.[I-]	pKb	'='	8.49				Antagonist						False	CHEMBL917982	Antagonist activity at putative muscarinic receptor M1 assessed as contraction of electrically-stimulated rabbit vas deferens	F	BAO_0000221	tissue-based format	Oryctolagus cuniculus	CHEMBL3638198	Vas deferens	None	None	CHEMBL216	Muscarinic acetylcholine receptor M1	Homo sapiens	SINGLE PROTEIN	CHEMBL1142937	1	Scientific Literature	J. Med. Chem.	2007	None
CHEMBL341476		0	175.23	0	2.35	26	C1=C(c2ccco2)C2CCN1CC2	Ki	'='	300.0	nM	6.52			UO_0000065	37.22	0.69	4.17	39.82	False	CHEMBL747393	Binding affinity for muscarinic acetylcholine receptor M1 by measuring displacement of [3H]QNB from guinea pig cerebral cortex	B	BAO_0000221	tissue-based format	Cavia porcellus	CHEMBL3559724	Cerebral cortex	None	None	CHEMBL216	Muscarinic acetylcholine receptor M1	Homo sapiens	SINGLE PROTEIN	CHEMBL1128229	1	Scientific Literature	J. Med. Chem.	1995	None
CHEMBL145301		0	243.31	0	2.35	18	OC1(c2cc3ccccc3o2)CN2CCC1CC2	Ki	'='	810.0	nM	6.09			UO_0000065	25.04	0.46	3.74	16.64	False	CHEMBL747393	Binding affinity for muscarinic acetylcholine receptor M1 by measuring displacement of [3H]QNB from guinea pig cerebral cortex	B	BAO_0000221	tissue-based format	Cavia porcellus	CHEMBL3559724	Cerebral cortex	None	None	CHEMBL216	Muscarinic acetylcholine receptor M1	Homo sapiens	SINGLE PROTEIN	CHEMBL1128229	1	Scientific Literature	J. Med. Chem.	1995	None
CHEMBL106224		0	434.54	0	4.77	12	CCCc1c(C(=O)OCC)c2c3c(ccc2n1C)OC1c2ccc(OC)cc2CCN1C3	Ki	'='	1318.26	nM	5.88			UO_0000065	13.53	0.25	1.11	11.11	False	CHEMBL746412	Inhibition of [3H]NMS binding to human muscarinic acetylcholine receptor M1 in transfected CHO cells.	B	BAO_0000219	cell-based format	None	None	None	CHO	None	CHEMBL216	Muscarinic acetylcholine receptor M1	Homo sapiens	SINGLE PROTEIN	CHEMBL1135505	1	Scientific Literature	J. Med. Chem.	2002	CHEMBL3308072
CHEMBL156633		0	378.52	0	3.06	24	O=C(CN1CCN(Cc2ccccc2)CC1)C(O)(c1ccccc1)C1CCC1	Kb	'='	25.0	nM				UO_0000065					False	CHEMBL714431	Antagonist activity against muscarinic M1 receptor from rabbit vas deferens	F	BAO_0000221	tissue-based format	Oryctolagus cuniculus	CHEMBL3638198	Vas deferens	None	None	CHEMBL216	Muscarinic acetylcholine receptor M1	Homo sapiens	SINGLE PROTEIN	CHEMBL1126608	1	Scientific Literature	J. Med. Chem.	1993	None
CHEMBL589495		0	634.89	2	6.43	14j	CN1CCC=C(c2nsnc2OCCCOCCC(=O)NCCCCCCCCNc2c3c(nc4ccccc24)CCCC3)C1	logKd	'='	6.7										False	CHEMBL1072446	Displacement of [3H]NMS from human muscarinic M1 receptor expressed in CHO cells in ternary complex by EATCM analysis	B	BAO_0000219	cell-based format	Homo sapiens	None	None	CHO	None	CHEMBL216	Muscarinic acetylcholine receptor M1	Homo sapiens	SINGLE PROTEIN	CHEMBL1157605	1	Scientific Literature	J. Med. Chem.	2010	CHEMBL3308072
CHEMBL599652		0	550.73	1	4.09	14a	CN1CCC=C(c2nsnc2OCCCOCC(=O)NCCCNc2c3c(nc4ccccc24)CCCC3)C1	logKd	'='	8.1										False	CHEMBL1072447	Displacement of [3H]NMS from human muscarinic M1 receptor expressed in CHO cells in binary complex by EATCM analysis	B	BAO_0000219	cell-based format	Homo sapiens	None	None	CHO	None	CHEMBL216	Muscarinic acetylcholine receptor M1	Homo sapiens	SINGLE PROTEIN	CHEMBL1157605	1	Scientific Literature	J. Med. Chem.	2010	CHEMBL3308072
CHEMBL1788211		0	295.79	0	2.99	(S)-11	C[C@@H](C#CC[N+](C)(C)C)OC(=O)Nc1ccc(Cl)cc1	KA	'='	0.18	uM				UO_0000064					False	CHEMBL748053	Displacement of [3H]pirenzepine from Muscarinic acetylcholine receptor M1 in rabbit sympathetic ganglia homogenate	B	BAO_0000019	assay format	Oryctolagus cuniculus	None	None	None	None	CHEMBL216	Muscarinic acetylcholine receptor M1	Homo sapiens	SINGLE PROTEIN	CHEMBL1126216	1	Scientific Literature	J. Med. Chem.	1992	None
CHEMBL589495		0	634.89	2	6.43	14j	CN1CCC=C(c2nsnc2OCCCOCCC(=O)NCCCCCCCCNc2c3c(nc4ccccc24)CCCC3)C1	logKd	'='	7.57										False	CHEMBL1072447	Displacement of [3H]NMS from human muscarinic M1 receptor expressed in CHO cells in binary complex by EATCM analysis	B	BAO_0000219	cell-based format	Homo sapiens	None	None	CHO	None	CHEMBL216	Muscarinic acetylcholine receptor M1	Homo sapiens	SINGLE PROTEIN	CHEMBL1157605	1	Scientific Literature	J. Med. Chem.	2010	CHEMBL3308072
CHEMBL376255		0	331.53	0	4.65	(-)-3	CN1CCC[C@H]1[C@H]1CS[C@](c2ccccc2)(C2CCCCC2)O1	Ki	'='	1.479	nM	8.83		Antagonist	UO_0000065	26.63	0.52	4.18	70.81	False	CHEMBL918562	Binding affinity to human cloned muscarinic receptor M1 expressed in CHO cells	B	BAO_0000219	cell-based format	Homo sapiens	None	None	CHO	None	CHEMBL216	Muscarinic acetylcholine receptor M1	Homo sapiens	SINGLE PROTEIN	CHEMBL1142937	1	Scientific Literature	J. Med. Chem.	2007	CHEMBL3308072
CHEMBL45454		0	447.43	0	4.26	A	C[N+](C)(C)C[C@@H]1CS[C@@](c2ccccc2)(C2CCCCC2)O1.[I-]	Ki	'='	1.096	nM	8.96		Antagonist	UO_0000065	27.96	0.56	4.70	97.08	False	CHEMBL918562	Binding affinity to human cloned muscarinic receptor M1 expressed in CHO cells	B	BAO_0000219	cell-based format	Homo sapiens	None	None	CHO	None	CHEMBL216	Muscarinic acetylcholine receptor M1	Homo sapiens	SINGLE PROTEIN	CHEMBL1142937	1	Scientific Literature	J. Med. Chem.	2007	CHEMBL3308072
CHEMBL97144		0	307.85	0	2.44	19	CC(C#CC[N+](C)(C)C)N(C)C(=O)Cc1cccc(Cl)c1	KA	'='	416.0	uM				UO_0000064					False	CHEMBL748053	Displacement of [3H]pirenzepine from Muscarinic acetylcholine receptor M1 in rabbit sympathetic ganglia homogenate	B	BAO_0000019	assay format	Oryctolagus cuniculus	None	None	None	None	CHEMBL216	Muscarinic acetylcholine receptor M1	Homo sapiens	SINGLE PROTEIN	CHEMBL1126216	1	Scientific Literature	J. Med. Chem.	1992	None
CHEMBL567713		0	598.79	1	4.36	7a	CCN1CCN(c2cccc3c2CN([C@H](CCCNS(=O)(=O)c2cccs2)c2ccc(OC)c(OC)c2)C3=O)CC1	Inhibition	'='	65.0	%				UO_0000187					False	CHEMBL1048837	Inhibition of human muscarinic M1 receptor at 10 uM	B	BAO_0000357	single protein format	Homo sapiens	None	None	None	None	CHEMBL216	Muscarinic acetylcholine receptor M1	Homo sapiens	SINGLE PROTEIN	CHEMBL1156039	1	Scientific Literature	J. Med. Chem.	2009	None
CHEMBL3084650		0	330.48	0	4.76	4	CN1[C@H]2CC[C@@H]1C[C@H](CC(C#N)(c1ccccc1)c1ccccc1)C2	Kd	'='	0.01585	nM	10.80			UO_0000065					False	CHEMBL1061573	Antagonist activity against human cloned muscarinic M1 receptor expressed in CHO cells assessed as inhibition of acetylcholine-induced calcium mobilization by measuring ratio of acetylcholine EC50 in presence and absence of compound by FLIPR assay	F	BAO_0000219	cell-based format	Homo sapiens	None	None	CHO	None	CHEMBL216	Muscarinic acetylcholine receptor M1	Homo sapiens	SINGLE PROTEIN	CHEMBL1153488	1	Scientific Literature	Bioorg. Med. Chem. Lett.	2009	CHEMBL3308072
CHEMBL556221		0	564.52	1	5.72	49	CC1(C(=O)O[C@H]2C[N+]3(CCCOc4ccccc4)CCC2CC3)c2ccccc2Oc2ccccc21.[Br-]	IC50	'='	0.28	nM	9.55			UO_0000065	19.71	0.36	3.83	21.34	False	CHEMBL1058940	Displacement of [3H]NMS from human muscarinic M1 receptor expressed in CHOK1 cells by microplate scintillation counting	B	BAO_0000219	cell-based format	Homo sapiens	None	None	CHO-K1	None	CHEMBL216	Muscarinic acetylcholine receptor M1	Homo sapiens	SINGLE PROTEIN	CHEMBL1152978	1	Scientific Literature	J. Med. Chem.	2009	CHEMBL3307512
CHEMBL3084643		0	430.43	0	4.37	10a	C[N+]1(C)[C@H]2CC[C@@H]1C[C@H](CC(CO)(c1ccccc1)c1ccccc1)C2.[Br-]	IC50	'<'	10.0	nM				UO_0000065					False	CHEMBL1061577	Antagonist activity against human cloned muscarinic M1 receptor expressed in CHO cells assessed as inhibition of acetylcholine-induced calcium mobilization by FLIPR	F	BAO_0000219	cell-based format	Homo sapiens	None	None	CHO	None	CHEMBL216	Muscarinic acetylcholine receptor M1	Homo sapiens	SINGLE PROTEIN	CHEMBL1153488	1	Scientific Literature	Bioorg. Med. Chem. Lett.	2009	CHEMBL3308072
CHEMBL109405		0	225.29	0	3.50	31	C1=C(c2cc3ccccc3o2)C2CCN1CC2	Ki	'='	9.6	nM	8.02			UO_0000065	35.59	0.64	4.52	48.95	False	CHEMBL747393	Binding affinity for muscarinic acetylcholine receptor M1 by measuring displacement of [3H]QNB from guinea pig cerebral cortex	B	BAO_0000221	tissue-based format	Cavia porcellus	CHEMBL3559724	Cerebral cortex	None	None	CHEMBL216	Muscarinic acetylcholine receptor M1	Homo sapiens	SINGLE PROTEIN	CHEMBL1128229	1	Scientific Literature	J. Med. Chem.	1995	None
CHEMBL375851		0	467.42	0	4.26	(+)-4	C[N+]1(C)CCC[C@@H]1[C@@H]1CSC(c2ccccc2)(c2ccccc2)O1.[I-]	Ki	'='	2.344	nM	8.63		Antagonist	UO_0000065	25.34	0.49	4.37	93.50	False	CHEMBL918562	Binding affinity to human cloned muscarinic receptor M1 expressed in CHO cells	B	BAO_0000219	cell-based format	Homo sapiens	None	None	CHO	None	CHEMBL216	Muscarinic acetylcholine receptor M1	Homo sapiens	SINGLE PROTEIN	CHEMBL1142937	1	Scientific Literature	J. Med. Chem.	2007	CHEMBL3308072
CHEMBL2112956		0	607.88	2	7.50	13a	O=C(CCCCCNC(=O)CC(c1ccccc1)(c1ccccc1)c1ccccc1)NC[C@H]1CCCN(CC2CCCCC2)C1	Ki	'='	110.0	nM	6.96			UO_0000065	11.45	0.21	-0.54	11.33	False	CHEMBL744767	Binding affinity (Ki) against binding of [3H]NMS using membranes from CHO cells expressing cloned human Muscarinic acetylcholine receptor M1	B	BAO_0000219	cell-based format	Homo sapiens	None	None	CHO	None	CHEMBL216	Muscarinic acetylcholine receptor M1	Homo sapiens	SINGLE PROTEIN	CHEMBL1135983	1	Scientific Literature	J. Med. Chem.	2002	CHEMBL3308072
CHEMBL334194		0	427.50	0	3.90	50	CCN1CC[C@@H](c2ccccc2)[C@@H](C(=O)OCCc2ccccc2)C1.O=C(O)C(=O)O	IC50	'='	3285.2	nM	5.48			UO_0000065	16.25	0.30	1.58	18.56	False	CHEMBL744319	Displacement of [3H]NMS binding to human Muscarinic acetylcholine receptor M1 using membranes from transfected CHO cells	B	BAO_0000219	cell-based format	None	None	None	CHO	None	CHEMBL216	Muscarinic acetylcholine receptor M1	Homo sapiens	SINGLE PROTEIN	CHEMBL1132561	1	Scientific Literature	J. Med. Chem.	1999	CHEMBL3308072
CHEMBL342810		0	349.45	0	2.24	4	C[N+]12CC[C@@]34c5ccccc5N5C(=O)C[C@@H]6OCC=C(C1)[C@H](C[C@@H]32)[C@@H]6[C@H]54	Cooperativity	'='	0.8										False	CHEMBL752218	Cooperativity with acetylcholine at human muscarinic acetylcholine receptor M1	B	BAO_0000357	single protein format	None	None	None	None	None	CHEMBL216	Muscarinic acetylcholine receptor M1	Homo sapiens	SINGLE PROTEIN	CHEMBL1132569	1	Scientific Literature	J. Med. Chem.	1999	None
CHEMBL354636		0	387.61	1	5.43	3i	C[C@@H]1OC(=O)[C@H]2C[C@H]3CCCC[C@@H]3[C@@H](CCCN3CCCC4CCCCC43)[C@@H]12	Ki	'='	38.0	nM	7.42			UO_0000065	19.14	0.36	1.99	25.12	False	CHEMBL745743	Binding affinity towards human muscarinic M1 receptor in CHO-KI cells using [3H]- QNB as radioligand	B	BAO_0000219	cell-based format	None	None	None	CHO-KI	None	CHEMBL216	Muscarinic acetylcholine receptor M1	Homo sapiens	SINGLE PROTEIN	CHEMBL1132081	1	Scientific Literature	Bioorg. Med. Chem. Lett.	1999	None
CHEMBL140076		0	435.54	0	2.81	23	C=CC[N+]12CC[C@@]34c5cc(OC)c(OC)cc5N5C(=O)C[C@@H]6OCC=C(C1)[C@H](C[C@@H]32)[C@@H]6[C@H]54	Affinity	'='	4.4										False	CHEMBL750974	Binding affinity at the unliganded human muscarinic acetylcholine receptor M1 was estimated as log affinity (log1/M)	B	BAO_0000357	single protein format	None	None	None	None	None	CHEMBL216	Muscarinic acetylcholine receptor M1	Homo sapiens	SINGLE PROTEIN	CHEMBL1132569	1	Scientific Literature	J. Med. Chem.	1999	None
CHEMBL358193		0	398.57	0	3.91	16k	O=C(NC1CCN(Cc2ccsc2)CC1)C(O)(c1ccccc1)C1CCCC1	Ki	'='	9.0	nM	8.05			UO_0000065	20.19	0.39	4.14	15.30	False	CHEMBL744762	Inhibition of [3H]NMS binding to human muscarinic acetylcholine receptor M1 expressed in CHO cells	B	BAO_0000219	cell-based format	None	None	None	CHO	None	CHEMBL216	Muscarinic acetylcholine receptor M1	Homo sapiens	SINGLE PROTEIN	CHEMBL1133569	1	Scientific Literature	J. Med. Chem.	2000	CHEMBL3308072
CHEMBL365093		0	359.21	None	None	Bo(5)	CNC(=O)CCC1=[N+]2C(=Cc3ccc(-c4cccs4)n3[B-]2(F)F)C=C1	Ki	'>'	1000.0	nM				UO_0000065					False	CHEMBL830386	Inhibition of [3H]QNB binding to human muscarinic receptor M1	B	BAO_0000357	single protein format	Homo sapiens	None	None	None	None	CHEMBL216	Muscarinic acetylcholine receptor M1	Homo sapiens	SINGLE PROTEIN	CHEMBL1138682	1	Scientific Literature	J. Med. Chem.	2004	None
CHEMBL2368393		0	764.71	None	None	Bo(10)PZ	O=C(CCC1=[N+]2C(=Cc3ccc(-c4cccs4)n3[B-]2(F)F)C=C1)NCCCCCCN1CCN(CC(=O)N2c3ccccc3C(=O)Nc3cccnc32)CC1	Dissociation rate constant	'='	0.72	1/S		Non standard unit for type							False	CHEMBL835571	Dissociation rate constant for human muscarinic receptor at 100 nM with 500 uM brucine	B	BAO_0000357	single protein format	Homo sapiens	None	None	None	None	CHEMBL216	Muscarinic acetylcholine receptor M1	Homo sapiens	SINGLE PROTEIN	CHEMBL1138682	1	Scientific Literature	J. Med. Chem.	2004	None
CHEMBL157795		0	356.51	0	2.83	43	C=CCN1CCN(CC(=O)C(O)(c2ccccc2)C2CCCCC2)CC1	Kb	'='	23.0	nM				UO_0000065					False	CHEMBL714431	Antagonist activity against muscarinic M1 receptor from rabbit vas deferens	F	BAO_0000221	tissue-based format	Oryctolagus cuniculus	CHEMBL3638198	Vas deferens	None	None	CHEMBL216	Muscarinic acetylcholine receptor M1	Homo sapiens	SINGLE PROTEIN	CHEMBL1126608	1	Scientific Literature	J. Med. Chem.	1993	None
CHEMBL21328		0	333.44	0	3.04	13	CN(C)CCN(C)C(=O)C1=C/C(=C\c2cccnc2)c2ccccc21	Ki	'='	48977.88	nM	4.31			UO_0000065	12.93	0.24	1.27	11.83	False	CHEMBL746257	Affinity for Muscarinic acetylcholine receptor M1 expressed in CHO cells by [3H]NMS displacement.	B	BAO_0000219	cell-based format	None	None	None	CHO	None	CHEMBL216	Muscarinic acetylcholine receptor M1	Homo sapiens	SINGLE PROTEIN	CHEMBL1134266	1	Scientific Literature	Bioorg. Med. Chem. Lett.	2001	CHEMBL3308072
CHEMBL359197		0	393.53	0	3.24	16i	O=C(NC1CCN(Cc2ccncc2)CC1)C(O)(c1ccccc1)C1CCCC1	Ki	'='	660.0	nM	6.18			UO_0000065	15.71	0.29	2.94	9.44	False	CHEMBL744762	Inhibition of [3H]NMS binding to human muscarinic acetylcholine receptor M1 expressed in CHO cells	B	BAO_0000219	cell-based format	None	None	None	CHO	None	CHEMBL216	Muscarinic acetylcholine receptor M1	Homo sapiens	SINGLE PROTEIN	CHEMBL1133569	1	Scientific Literature	J. Med. Chem.	2000	CHEMBL3308072
CHEMBL50748		0	319.41	0	3.05	19	Cc1cncn1CCC(C(N)=O)(c1ccccc1)c1ccccc1	Kb	'='	3.4	nM				UO_0000065					False	CHEMBL745747	Antimuscarinic activity against muscarinic M1 receptor in rabbit vas deferens	B	BAO_0000221	tissue-based format	Oryctolagus cuniculus	CHEMBL3638198	Vas deferens	None	None	CHEMBL216	Muscarinic acetylcholine receptor M1	Homo sapiens	SINGLE PROTEIN	CHEMBL1130881	1	Scientific Literature	Bioorg. Med. Chem. Lett.	1998	None
CHEMBL356305		0	412.60	0	4.22	16l	Cc1cc(CN2CCC(NC(=O)C(O)(c3ccccc3)C3CCCC3)CC2)cs1	Ki	'='	2.1	nM	8.68			UO_0000065	21.03	0.41	4.46	16.51	False	CHEMBL744762	Inhibition of [3H]NMS binding to human muscarinic acetylcholine receptor M1 expressed in CHO cells	B	BAO_0000219	cell-based format	None	None	None	CHO	None	CHEMBL216	Muscarinic acetylcholine receptor M1	Homo sapiens	SINGLE PROTEIN	CHEMBL1133569	1	Scientific Literature	J. Med. Chem.	2000	CHEMBL3308072
CHEMBL130807		0	289.42	0	3.54	3g	CCCCCCCOc1nccnc1C1=CCCN(C)C1	Max	'='	57.0	%				UO_0000187					False	CHEMBL773336	Efficacy at muscarinic acetylcholine receptor M1 measured by the ability to inhibit the electrically stimulated twitch of the rabbit vas deferens	F	BAO_0000221	tissue-based format	Oryctolagus cuniculus	CHEMBL3638198	Vas deferens	None	None	CHEMBL216	Muscarinic acetylcholine receptor M1	Homo sapiens	SINGLE PROTEIN	CHEMBL1126311	1	Scientific Literature	J. Med. Chem.	1992	None
CHEMBL262455		0	270.33	0	1.75	(R)-24z	COc1cccc(C#CCO/N=C2\CN3CC[C@@H]2C3)c1	Stimulation	'='	85.2	uM				UO_0000064					False	CHEMBL745730	Stimulations of inositol phosphate(PI) accumulation in transfected CHO cells in Muscarinic acetylcholine receptor M1 values are the maximal response obtained from the compound tested at 100 uM normalized to the effect of carbachol.	F	BAO_0000219	cell-based format	None	None	None	CHO	None	CHEMBL216	Muscarinic acetylcholine receptor M1	Homo sapiens	SINGLE PROTEIN	CHEMBL1131286	1	Scientific Literature	J. Med. Chem.	1998	CHEMBL3308072
CHEMBL591577		0	374.37	0	3.95	6a	O=C(O)c1cn(Cc2ccc(-c3ccccc3)cn2)c2c(F)cccc2c1=O	Emax	'='	80.0	%				UO_0000187					False	CHEMBL1042947	Allosteric modulation of human muscarinic M1 receptor expressed in CHO cells assessed as effect on acetylcholine-induced calcium mobilization by FLIPR assay relative to 1-Biphenyl-4-ylmethyl-4-oxo-1,4-dihydro-quinoline-3-carboxylic acid	F	BAO_0000219	cell-based format	Homo sapiens	None	None	CHO	None	CHEMBL216	Muscarinic acetylcholine receptor M1	Homo sapiens	SINGLE PROTEIN	CHEMBL1153183	1	Scientific Literature	Bioorg. Med. Chem. Lett.	2010	CHEMBL3308072
CHEMBL591106		0	452.46	0	3.35	6e	CS(=O)(=O)c1ccccc1-c1ccc(Cn2cc(C(=O)O)c(=O)c3cccc(F)c32)nc1	IP	'='	97.0	nM		Non standard unit for type		UO_0000065					False	CHEMBL1042950	Allosteric modulation of human muscarinic M1 receptor expressed in CHO cells assessed as effect on acetylcholine-induced calcium mobilization by FLIPR assay	F	BAO_0000219	cell-based format	Homo sapiens	None	None	CHO	None	CHEMBL216	Muscarinic acetylcholine receptor M1	Homo sapiens	SINGLE PROTEIN	CHEMBL1153183	1	Scientific Literature	Bioorg. Med. Chem. Lett.	2010	CHEMBL3308072
CHEMBL591344		0	431.42	0	3.91	6k	CC(=O)Nc1ccc(-c2ccc(Cn3cc(C(=O)O)c(=O)c4cccc(F)c43)nc2)cc1	IP	'='	78.0	nM		Non standard unit for type		UO_0000065					False	CHEMBL1042950	Allosteric modulation of human muscarinic M1 receptor expressed in CHO cells assessed as effect on acetylcholine-induced calcium mobilization by FLIPR assay	F	BAO_0000219	cell-based format	Homo sapiens	None	None	CHO	None	CHEMBL216	Muscarinic acetylcholine receptor M1	Homo sapiens	SINGLE PROTEIN	CHEMBL1153183	1	Scientific Literature	Bioorg. Med. Chem. Lett.	2010	CHEMBL3308072
CHEMBL166599		0	239.32	0	2.69	15	CNc1ccnc(N2CCc3ccccc3C2)c1	Ki	'='	1200.0	nM	5.92			UO_0000065	24.74	0.45	3.23	21.03	False	CHEMBL745680	Displacement of [3H]pirenzepine from M1 receptor	B	BAO_0000357	single protein format	None	None	None	None	None	CHEMBL216	Muscarinic acetylcholine receptor M1	Homo sapiens	SINGLE PROTEIN	CHEMBL1136613	1	Scientific Literature	Bioorg. Med. Chem. Lett.	2003	None
CHEMBL571758		0	336.62	0	4.73	40	Cn1ccc2c(Nc3cccc(Cl)c3)ncc(Br)c21	Activity	'<'	10.0	%				UO_0000187					False	CHEMBL1037415	Binding affinity to human muscarinic M1 receptor at 1 uM	B	BAO_0000357	single protein format	Homo sapiens	None	None	None	None	CHEMBL216	Muscarinic acetylcholine receptor M1	Homo sapiens	SINGLE PROTEIN	CHEMBL1156052	1	Scientific Literature	J. Med. Chem.	2009	None
CHEMBL327289		0	295.45	0	3.61	4g	CCCCCCCOc1nsnc1C1=CCCN(C)C1	Max	'='	69.0	%				UO_0000187					False	CHEMBL773336	Efficacy at muscarinic acetylcholine receptor M1 measured by the ability to inhibit the electrically stimulated twitch of the rabbit vas deferens	F	BAO_0000221	tissue-based format	Oryctolagus cuniculus	CHEMBL3638198	Vas deferens	None	None	CHEMBL216	Muscarinic acetylcholine receptor M1	Homo sapiens	SINGLE PROTEIN	CHEMBL1126311	1	Scientific Literature	J. Med. Chem.	1992	None
CHEMBL715	OLANZAPINE	4	312.44	0	3.44	7	Cc1cc2c(s1)Nc1ccccc1N=C2N1CCN(C)CC1	Ki	'='	10.0	nM	8.00			UO_0000065	25.60	0.50	4.56	25.92	False	CHEMBL895628	Displacement of [3H]pirenzepine from human M1 receptor expressed in CHO cells	B	BAO_0000219	cell-based format	Homo sapiens	None	None	CHO	None	CHEMBL216	Muscarinic acetylcholine receptor M1	Homo sapiens	SINGLE PROTEIN	CHEMBL1148822	1	Scientific Literature	J. Med. Chem.	2007	CHEMBL3308072
CHEMBL564747		0	343.45	0	2.62	35	O=C(O[C@H]1CN2CCC1CC2)[C@@](O)(c1ccccc1)c1cccs1	IC50	'='	0.2	nM	9.70			UO_0000065	28.24	0.55	7.08	19.49	False	CHEMBL1058940	Displacement of [3H]NMS from human muscarinic M1 receptor expressed in CHOK1 cells by microplate scintillation counting	B	BAO_0000219	cell-based format	Homo sapiens	None	None	CHO-K1	None	CHEMBL216	Muscarinic acetylcholine receptor M1	Homo sapiens	SINGLE PROTEIN	CHEMBL1152978	1	Scientific Literature	J. Med. Chem.	2009	CHEMBL3307512
CHEMBL169410		0	168.24	0	0.90	AF151	CC1=NC2(CCN(C)CC2)CO1	Increase	'='	3.0	%				UO_0000187					False	CHEMBL845220	Percent increase in Arachidonic acid (AA) release using CHO cells, transfected with human muscarinic m1 acetylcholine receptor (AChR)	F	BAO_0000219	cell-based format	None	None	None	CHO	None	CHEMBL216	Muscarinic acetylcholine receptor M1	Homo sapiens	SINGLE PROTEIN	CHEMBL1126234	1	Scientific Literature	Bioorg. Med. Chem. Lett.	1992	CHEMBL3308072
CHEMBL556174		0	373.88	0	2.62	11	Cl.O=C1OC(CN2CCOCC2)CC1(c1ccccc1)c1ccccc1	Kb	'>'	10000.0	nM				UO_0000065					False	CHEMBL747254	The compound was tested for Antimuscarinic activity against muscarinic acetylcholine receptor M1 from vas deferens of rabbit	B	BAO_0000357	single protein format	Cavia porcellus	None	None	None	None	CHEMBL216	Muscarinic acetylcholine receptor M1	Homo sapiens	SINGLE PROTEIN	CHEMBL1126261	1	Scientific Literature	J. Med. Chem.	1992	None
CHEMBL353140		0	556.68	2	6.10	7	CCN(CCCCC1CCN(CC(=O)N2c3ccccc3NC(=O)c3ccccc32)CC1)C(=O)c1ccc(F)cc1	Ki	'='	59.4	nM	7.23			UO_0000065	12.98	0.24	1.13	9.90	False	CHEMBL749027	Tested in vitro for the binding affinity against muscarinic receptor subtype 1 (M1)	B	BAO_0000357	single protein format	None	None	None	None	None	CHEMBL216	Muscarinic acetylcholine receptor M1	Homo sapiens	SINGLE PROTEIN	CHEMBL1129888	1	Scientific Literature	Bioorg. Med. Chem. Lett.	1997	None
CHEMBL150219		0	420.54	0	4.25	15a	CC(C)=CCCN1CCC(NC(=O)[C@](O)(c2ccccc2)[C@@H]2CCC(F)(F)C2)CC1	Ki	'='	22.0	nM	7.66			UO_0000065	18.21	0.35	3.41	14.57	False	CHEMBL744762	Inhibition of [3H]NMS binding to human muscarinic acetylcholine receptor M1 expressed in CHO cells	B	BAO_0000219	cell-based format	None	None	None	CHO	None	CHEMBL216	Muscarinic acetylcholine receptor M1	Homo sapiens	SINGLE PROTEIN	CHEMBL1133569	1	Scientific Literature	J. Med. Chem.	2000	CHEMBL3308072
CHEMBL553779		0	398.89	0	3.33	35	COCc1nccn1CC1CC(c2ccccc2)(c2ccccc2)C(=O)O1.Cl	Kb	'>'	1000.0	nM				UO_0000065					False	CHEMBL748054	Antimuscarinic activity test against muscarinic acetylcholine receptor M1 from rabbit vas deferens	B	BAO_0000357	single protein format	Oryctolagus cuniculus	None	None	None	None	CHEMBL216	Muscarinic acetylcholine receptor M1	Homo sapiens	SINGLE PROTEIN	CHEMBL1126261	1	Scientific Literature	J. Med. Chem.	1992	None
CHEMBL93819		0	266.34	0	3.45	(Z)-6a	C(=C1\CN2CCC1CC2)\c1cc(-c2ccccc2)no1	Inhibition	'='	13.0	%				UO_0000187					False	CHEMBL744058	Ability to displace [3H]N-methylscopolamine binding to M1 human recombinant muscarinic receptor in CHO cells at concentration 10 uM	B	BAO_0000219	cell-based format	None	None	None	CHO	None	CHEMBL216	Muscarinic acetylcholine receptor M1	Homo sapiens	SINGLE PROTEIN	CHEMBL1131993	1	Scientific Literature	Bioorg. Med. Chem. Lett.	1999	CHEMBL3308072
CHEMBL75448		0	447.04	1	5.18	10	CC(c1ccc(S(=O)(=O)c2ccc(Cl)cc2)cc1)N1CCN(C2CCCCC2)CC1	Ki	'='	8.0	nM	8.10			UO_0000065	18.11	0.37	2.92	19.93	False	CHEMBL744774	Binding affinity towards the cloned human Muscarinic acetylcholine receptor M1	B	BAO_0000357	single protein format	None	None	None	None	None	CHEMBL216	Muscarinic acetylcholine receptor M1	Homo sapiens	SINGLE PROTEIN	CHEMBL1132769	1	Scientific Literature	Bioorg. Med. Chem. Lett.	2000	None
CHEMBL196258		0	286.34	0	1.26	25c	CCCCCc1nc(N)c2nc(-n3nccn3)n(C)c2n1	Inhibition	'<'	10.0	%				UO_0000187					False	CHEMBL857676	Percent inhibition against Muscarinic acetylcholine receptor M1 at 1 uM	B	BAO_0000357	single protein format	Homo sapiens	None	None	None	None	CHEMBL216	Muscarinic acetylcholine receptor M1	Homo sapiens	SINGLE PROTEIN	CHEMBL1140374	1	Scientific Literature	J. Med. Chem.	2005	None
CHEMBL378859		0	726.14	2	5.83	52b	O=C(NCCC1CCNCC1)[C@H]1CCCN1C(=O)[C@@H]1C[C@@H](O)CN1C(=O)CC(c1ccc(Cl)cc1)(c1ccc(Cl)cc1)c1ccc(Cl)cc1	Ki	'='	260.0	nM	6.58			UO_0000065	9.07	0.18	0.76	6.46	False	CHEMBL909207	Inhibition of [3H]NMS binding to human cloned M1 receptor expressed in CHO cells	B	BAO_0000219	cell-based format	Homo sapiens	None	None	CHO	None	CHEMBL216	Muscarinic acetylcholine receptor M1	Homo sapiens	SINGLE PROTEIN	CHEMBL1148687	1	Scientific Literature	J. Med. Chem.	2006	CHEMBL3308072
CHEMBL106218		0	420.51	0	4.38	8	CCOC(=O)c1c(CC)n(C)c2ccc3c(c12)CN1CCc2cc(OC)ccc2C1O3	Ki	'='	1513.56	nM	5.82			UO_0000065	13.84	0.26	1.44	11.00	False	CHEMBL746412	Inhibition of [3H]NMS binding to human muscarinic acetylcholine receptor M1 in transfected CHO cells.	B	BAO_0000219	cell-based format	None	None	None	CHO	None	CHEMBL216	Muscarinic acetylcholine receptor M1	Homo sapiens	SINGLE PROTEIN	CHEMBL1135505	1	Scientific Literature	J. Med. Chem.	2002	CHEMBL3308072
CHEMBL333125		0	453.54	0	4.73	38	CCN1CCC(c2ccccc2)=C(C(=O)OCCCCc2ccccc2)C1.O=C(O)C(=O)O	IC50	'='	69.4	nM	7.16			UO_0000065	19.69	0.36	2.43	24.23	False	CHEMBL744319	Displacement of [3H]NMS binding to human Muscarinic acetylcholine receptor M1 using membranes from transfected CHO cells	B	BAO_0000219	cell-based format	None	None	None	CHO	None	CHEMBL216	Muscarinic acetylcholine receptor M1	Homo sapiens	SINGLE PROTEIN	CHEMBL1132561	1	Scientific Literature	J. Med. Chem.	1999	CHEMBL3308072
CHEMBL121476		0	419.52	0	4.54	13	CCCCCCCOC(=O)C1CN(CC)CC=C1c1ccccc1.O=C(O)C(=O)O	IC50	'='	161.4	nM	6.79			UO_0000065	20.61	0.39	2.25	22.99	False	CHEMBL744319	Displacement of [3H]NMS binding to human Muscarinic acetylcholine receptor M1 using membranes from transfected CHO cells	B	BAO_0000219	cell-based format	None	None	None	CHO	None	CHEMBL216	Muscarinic acetylcholine receptor M1	Homo sapiens	SINGLE PROTEIN	CHEMBL1132561	1	Scientific Literature	J. Med. Chem.	1999	CHEMBL3308072
CHEMBL118553		0	445.56	0	4.93	47	CCN1CC=C(c2ccccc2)C(C(=O)OCCCC2CCCCC2)C1.O=C(O)C(=O)O	IC50	'='	963.2	nM	6.02			UO_0000065	16.92	0.32	1.09	20.37	False	CHEMBL744319	Displacement of [3H]NMS binding to human Muscarinic acetylcholine receptor M1 using membranes from transfected CHO cells	B	BAO_0000219	cell-based format	None	None	None	CHO	None	CHEMBL216	Muscarinic acetylcholine receptor M1	Homo sapiens	SINGLE PROTEIN	CHEMBL1132561	1	Scientific Literature	J. Med. Chem.	1999	CHEMBL3308072
CHEMBL121385		0	445.56	1	5.07	48	CCN1CCC(c2ccccc2)=C(C(=O)OCCCC2CCCCC2)C1.O=C(O)C(=O)O	IC50	'='	610.6	nM	6.21			UO_0000065	17.48	0.33	1.14	21.04	False	CHEMBL744319	Displacement of [3H]NMS binding to human Muscarinic acetylcholine receptor M1 using membranes from transfected CHO cells	B	BAO_0000219	cell-based format	None	None	None	CHO	None	CHEMBL216	Muscarinic acetylcholine receptor M1	Homo sapiens	SINGLE PROTEIN	CHEMBL1132561	1	Scientific Literature	J. Med. Chem.	1999	CHEMBL3308072
CHEMBL227429		0	301.17	0	0.50	4b	C[C@H]1COC[C@H](C[N+](C)(C)C)O1.[I-]	Intrinsic activity	'='	1.0										False	CHEMBL917424	Intrinsic activity at muscarinic M1 receptor in rabbit stimulated vas deferens assessed as ratio of agonist activity to activity of McN-A-343	F	BAO_0000019	assay format	Oryctolagus cuniculus	None	None	None	None	CHEMBL216	Muscarinic acetylcholine receptor M1	Homo sapiens	SINGLE PROTEIN	CHEMBL1144548	1	Scientific Literature	Bioorg. Med. Chem.	2007	None
CHEMBL390842		0	301.17	0	0.50	(2R,6S)-(+)-4a	C[C@H]1COC[C@@H](C[N+](C)(C)C)O1.[I-]	pD2	'='	6.78										False	CHEMBL917419	Agonist activity at muscarinic M1 receptor in rabbit stimulated vas deferens	F	BAO_0000221	tissue-based format	Oryctolagus cuniculus	CHEMBL3638198	Vas deferens	None	None	CHEMBL216	Muscarinic acetylcholine receptor M1	Homo sapiens	SINGLE PROTEIN	CHEMBL1144548	1	Scientific Literature	Bioorg. Med. Chem.	2007	None
CHEMBL136372		0	418.92	0	3.84	73	Cc1cccc2n(CC3CC(c4ccccc4)(c4ccccc4)C(=O)O3)cc[n+]12.[Cl-]	Kb	'='	76.0	nM				UO_0000065					False	CHEMBL748054	Antimuscarinic activity test against muscarinic acetylcholine receptor M1 from rabbit vas deferens	B	BAO_0000357	single protein format	Oryctolagus cuniculus	None	None	None	None	CHEMBL216	Muscarinic acetylcholine receptor M1	Homo sapiens	SINGLE PROTEIN	CHEMBL1126261	1	Scientific Literature	J. Med. Chem.	1992	None
CHEMBL228144		0	301.17	0	0.50	(+/-)4a	CC1COCC(C[N+](C)(C)C)O1.[I-]	EC50	'='	25703957827688.6	nM		Outside typical range		UO_0000065					False	CHEMBL917428	Agonist activity at human muscarinic M1 receptor expressed in CHO cells	F	BAO_0000219	cell-based format	Homo sapiens	None	None	CHO	None	CHEMBL216	Muscarinic acetylcholine receptor M1	Homo sapiens	SINGLE PROTEIN	CHEMBL1144548	1	Scientific Literature	Bioorg. Med. Chem.	2007	CHEMBL3308072
CHEMBL315676		0	164.21	0	0.33	13z	C#CCO/N=C1\CN2CCC1C2	IC50	'='	4890.0	nM	5.31			UO_0000065	32.34	0.60	4.98	21.39	False	CHEMBL744238	Binding affinity of [3H]-QNB to CHO cells expressing human Muscarinic acetylcholine receptor M1	B	BAO_0000219	cell-based format	None	None	None	CHO	None	CHEMBL216	Muscarinic acetylcholine receptor M1	Homo sapiens	SINGLE PROTEIN	CHEMBL1131286	1	Scientific Literature	J. Med. Chem.	1998	CHEMBL3308072
CHEMBL81895		0	274.75	0	2.40	26z	Clc1cccc(C#CCO/N=C2\CN3CCC2C3)c1	IC50	'='	3340.0	nM	5.48			UO_0000065	19.93	0.39	3.08	22.05	False	CHEMBL744238	Binding affinity of [3H]-QNB to CHO cells expressing human Muscarinic acetylcholine receptor M1	B	BAO_0000219	cell-based format	None	None	None	CHO	None	CHEMBL216	Muscarinic acetylcholine receptor M1	Homo sapiens	SINGLE PROTEIN	CHEMBL1131286	1	Scientific Literature	J. Med. Chem.	1998	CHEMBL3308072
CHEMBL314420		0	258.30	0	1.89	28z	Fc1ccc(C#CCO/N=C2\CN3CCC2C3)cc1	IC50	'='	5460.0	nM	5.26			UO_0000065	20.37	0.38	3.37	21.20	False	CHEMBL744238	Binding affinity of [3H]-QNB to CHO cells expressing human Muscarinic acetylcholine receptor M1	B	BAO_0000219	cell-based format	None	None	None	CHO	None	CHEMBL216	Muscarinic acetylcholine receptor M1	Homo sapiens	SINGLE PROTEIN	CHEMBL1131286	1	Scientific Literature	J. Med. Chem.	1998	CHEMBL3308072
CHEMBL53366	IMIDAFENACIN	3	319.41	0	3.05	10	Cc1nccn1CCC(C(N)=O)(c1ccccc1)c1ccccc1	Kb	'='	0.55	nM				UO_0000065					False	CHEMBL745747	Antimuscarinic activity against muscarinic M1 receptor in rabbit vas deferens	B	BAO_0000221	tissue-based format	Oryctolagus cuniculus	CHEMBL3638198	Vas deferens	None	None	CHEMBL216	Muscarinic acetylcholine receptor M1	Homo sapiens	SINGLE PROTEIN	CHEMBL1130881	1	Scientific Literature	Bioorg. Med. Chem. Lett.	1998	None
CHEMBL316625		0	341.51	0	3.49	28	C(#Cc1ccccc1)CSc1nsnc1[C@@H]1CN2CCC[C@H]1C2	Max PI	'='	128.0	%				UO_0000187					False	CHEMBL744060	Stimulation of phosphoinositide hydrolysis in BHK cells expressing human m1 receptor	F	BAO_0000219	cell-based format	Homo sapiens	None	None	BHK	None	CHEMBL216	Muscarinic acetylcholine receptor M1	Homo sapiens	SINGLE PROTEIN	CHEMBL1131552	1	Scientific Literature	Bioorg. Med. Chem. Lett.	1998	None
CHEMBL98255		0	325.44	0	2.78	32	C(#Cc1ccccc1)COc1nsnc1[C@H]1CN2CCC[C@H]1C2	Max PI						Not Determined						False	CHEMBL744062	Stimulation of phosphoinositide hydrolysis in A9L cells expressing human m1 receptor; Not tested	F	BAO_0000219	cell-based format	None	None	None	A9L	None	CHEMBL216	Muscarinic acetylcholine receptor M1	Homo sapiens	SINGLE PROTEIN	CHEMBL1131552	1	Scientific Literature	Bioorg. Med. Chem. Lett.	1998	None
CHEMBL56275		0	345.53	0	4.42	(Z) 4b	C[C@@H]1OC(=O)[C@@H]2C[C@@H]3CCCC[C@@H]3[C@@H](/C=C\[C@H]3CCC[C@H](C)N3C)[C@H]12	Ki	'='	2344.23	nM	5.63			UO_0000065	16.29	0.31	1.21	19.06	False	CHEMBL746302	Binding affinity against human muscarine receptor (hM1) cloned in CHO cells	B	BAO_0000219	cell-based format	Homo sapiens	None	None	CHO	None	CHEMBL216	Muscarinic acetylcholine receptor M1	Homo sapiens	SINGLE PROTEIN	CHEMBL1135177	1	Scientific Literature	Bioorg. Med. Chem. Lett.	2002	CHEMBL3308072
CHEMBL68609		0	352.43	0	2.65	2l-i	CC1(N)CCN(C(=O)[C@](O)(c2ccccc2)[C@@H]2CCC(F)(F)C2)CC1	Ki	'='	4.7	nM	8.33			UO_0000065	23.63	0.45	5.68	12.51	False	CHEMBL744769	Binding affinity against human Muscarinic acetylcholine receptor M1 in transfected CHO cells	B	BAO_0000219	cell-based format	None	None	None	CHO	None	CHEMBL216	Muscarinic acetylcholine receptor M1	Homo sapiens	SINGLE PROTEIN	CHEMBL1136082	1	Scientific Literature	Bioorg. Med. Chem. Lett.	2003	CHEMBL3308072
CHEMBL120399		0	279.45	0	3.77	4l	CCCCCCCc1nsnc1C1=CCCN(C)C1	Max	'='	26.0	%				UO_0000187					False	CHEMBL773336	Efficacy at muscarinic acetylcholine receptor M1 measured by the ability to inhibit the electrically stimulated twitch of the rabbit vas deferens	F	BAO_0000221	tissue-based format	Oryctolagus cuniculus	CHEMBL3638198	Vas deferens	None	None	CHEMBL216	Muscarinic acetylcholine receptor M1	Homo sapiens	SINGLE PROTEIN	CHEMBL1126311	1	Scientific Literature	J. Med. Chem.	1992	None
CHEMBL14	CARBACHOL	4	182.65	0	-0.21	Carbachol	C[N+](C)(C)CCOC(N)=O.[Cl-]	CCh	'='	100.0	%				UO_0000187					True	CHEMBL882645	Evaluated for its HMPA (human muscarinic inositol phosphate accumulation) activity measured in CHO cells expressing Muscarinic acetylcholine receptor M1 compound run at 100 uM	F	BAO_0000219	cell-based format	None	None	None	CHO	None	CHEMBL216	Muscarinic acetylcholine receptor M1	Homo sapiens	SINGLE PROTEIN	CHEMBL1150001	1	Scientific Literature	Bioorg. Med. Chem. Lett.	1992	CHEMBL3308072
CHEMBL380572		0	734.57	2	5.25	10b	CC(C)(CN1C(=O)c2cccc3cccc(c23)C1=O)C[N+](C)(C)CCCCCC[N+](C)(C)CC#CCOc1ccon1.[Br-].[Br-]	pKb						Not Determined						False	CHEMBL861935	Potency at muscarinic receptor M1 in rabbit vas deferens	F	BAO_0000221	tissue-based format	Oryctolagus cuniculus	CHEMBL3638198	Vas deferens	None	None	CHEMBL216	Muscarinic acetylcholine receptor M1	Homo sapiens	SINGLE PROTEIN	CHEMBL1148574	1	Scientific Literature	J. Med. Chem.	2006	None
CHEMBL1683368		0	364.41	0	2.17	4q	O=C(O)c1cc(CN2CCC(c3cncnc3)CC2)c2ccccn2c1=O	IP	'='	7.0	uM		Non standard unit for type		UO_0000064					False	CHEMBL1687579	Positive allosteric modulation at human muscarinic M1 receptor expressing CHO cells assessed as potentiation of acetylcholine-induced calcium mobilization by FLIPR assay	F	BAO_0000219	cell-based format	Homo sapiens	None	None	CHO	None	CHEMBL216	Muscarinic acetylcholine receptor M1	Homo sapiens	SINGLE PROTEIN	CHEMBL1681740	1	Scientific Literature	Bioorg. Med. Chem. Lett.	2011	CHEMBL3308072
CHEMBL292574		0	191.23	0	0.56	2	c1cnc(O[C@@H]2CN3CCC2C3)cn1	Ki	'='	2500.0	nM	5.60			UO_0000065	29.29	0.55	5.04	14.65	False	CHEMBL745742	Affinity towards human M1 receptor expressed in CHO cells using [3H]QNB as radioligand	B	BAO_0000219	cell-based format	None	None	None	CHO	None	CHEMBL216	Muscarinic acetylcholine receptor M1	Homo sapiens	SINGLE PROTEIN	CHEMBL1131780	1	Scientific Literature	Bioorg. Med. Chem. Lett.	1999	CHEMBL3308072
CHEMBL343644		0	402.55	0	3.95	13a	CC(C)=CCCN1CCC(NC(=O)[C@](O)(c2ccccc2)[C@H]2CC[C@H](F)C2)CC1	Ki	'='	75.0	nM	7.12			UO_0000065	17.70	0.34	3.17	13.55	False	CHEMBL744762	Inhibition of [3H]NMS binding to human muscarinic acetylcholine receptor M1 expressed in CHO cells	B	BAO_0000219	cell-based format	None	None	None	CHO	None	CHEMBL216	Muscarinic acetylcholine receptor M1	Homo sapiens	SINGLE PROTEIN	CHEMBL1133569	1	Scientific Literature	J. Med. Chem.	2000	CHEMBL3308072
CHEMBL343357		0	410.47	0	2.12	21	COc1cc2c(cc1OC)[C@@]13CC[N+]4([O-])CC5=CCO[C@H]6CC(=O)N2[C@H]1[C@H]6[C@H]5C[C@@H]34	Affinity	'='	3.6										False	CHEMBL750973	Binding affinity at the NMS liganded human muscarinic acetylcholine receptor M1 was estimated as log affinity (log1/M)	B	BAO_0000357	single protein format	None	None	None	None	None	CHEMBL216	Muscarinic acetylcholine receptor M1	Homo sapiens	SINGLE PROTEIN	CHEMBL1132569	1	Scientific Literature	J. Med. Chem.	1999	None
CHEMBL73017		0	400.35	0	4.81	21	O=C(OCOCCN1CCCC1)C1(c2ccc(Cl)c(Cl)c2)CCCCC1	Ki	'='	63.0	nM	7.20			UO_0000065	17.99	0.38	2.39	18.57	False	CHEMBL745744	Binding affinity towards muscarinic m1 receptor	B	BAO_0000357	single protein format	None	None	None	None	None	CHEMBL216	Muscarinic acetylcholine receptor M1	Homo sapiens	SINGLE PROTEIN	CHEMBL1127585	1	Scientific Literature	J. Med. Chem.	1994	None
CHEMBL42	CLOZAPINE	4	326.83	0	3.72	clozapine	CN1CCN(C2=Nc3cc(Cl)ccc3Nc3ccccc32)CC1	Ki	'='	0.98	nM	9.01			UO_0000065	27.56	0.53	5.29	29.18	False	CHEMBL744772	Binding affinity towards human M1 muscarinic receptor.	B	BAO_0000357	single protein format	None	None	None	None	None	CHEMBL216	Muscarinic acetylcholine receptor M1	Homo sapiens	SINGLE PROTEIN	CHEMBL1134342	1	Scientific Literature	J. Med. Chem.	2001	None
CHEMBL129558		0	245.35	0	1.66	11a	CCCCOc1nsnc1OCCN(C)C	EC50						Not Determined						False	CHEMBL745686	Concentration required for stimulation of phosphoinositol (PI) hydrolysis in the A9 L cell line transfected with the Muscarinic acetylcholine receptor M1.	F	BAO_0000219	cell-based format	None	None	None	A9L	None	CHEMBL216	Muscarinic acetylcholine receptor M1	Homo sapiens	SINGLE PROTEIN	CHEMBL1131461	1	Scientific Literature	J. Med. Chem.	1998	None
CHEMBL328753		0	291.35	0	3.32	(Z)-6c	N#Cc1ccc(-c2cc(/C=C3\CN4CCC3CC4)on2)cc1	Inhibition	'='	2.0	%				UO_0000187					False	CHEMBL744057	Ability to displace [3H]N-methylscopolamine binding to M1 human recombinant muscarinic receptor in CHO cells at concentration 1 uM	B	BAO_0000219	cell-based format	None	None	None	CHO	None	CHEMBL216	Muscarinic acetylcholine receptor M1	Homo sapiens	SINGLE PROTEIN	CHEMBL1131993	1	Scientific Literature	Bioorg. Med. Chem. Lett.	1999	CHEMBL3308072
CHEMBL337925		0	285.44	0	2.51	18c	CCCSc1nsnc1OC1CN2CCC1CC2	EC50	'='	430.9	nM	6.37			UO_0000065					False	CHEMBL745685	Effective concentration required for stimulation of phosphoinositol (PI) hydrolysis in the A9 L cell line transfected with the Muscarinic acetylcholine receptor M1.	F	BAO_0000219	cell-based format	None	None	None	A9L	None	CHEMBL216	Muscarinic acetylcholine receptor M1	Homo sapiens	SINGLE PROTEIN	CHEMBL1131461	1	Scientific Literature	J. Med. Chem.	1998	None
CHEMBL318440		0	291.35	0	3.32	(E)-6c	N#Cc1ccc(-c2cc(/C=C3/CN4CCC3CC4)on2)cc1	Inhibition	'='	11.0	%				UO_0000187					False	CHEMBL744057	Ability to displace [3H]N-methylscopolamine binding to M1 human recombinant muscarinic receptor in CHO cells at concentration 1 uM	B	BAO_0000219	cell-based format	None	None	None	CHO	None	CHEMBL216	Muscarinic acetylcholine receptor M1	Homo sapiens	SINGLE PROTEIN	CHEMBL1131993	1	Scientific Literature	Bioorg. Med. Chem. Lett.	1999	CHEMBL3308072
CHEMBL60777		0	361.83	0	2.57	8g	Fc1cc(Cl)cc(C#CCOc2nsnc2C23CN4CC2C3C4)c1	Max	'='	102.8	%				UO_0000187					False	CHEMBL746421	Stimulation of phosphoinositol hydrolysis in the mouse fibroblast cell line A9L-M1 expressing Muscarinic acetylcholine receptor M1.	F	BAO_0000219	cell-based format	Mus musculus	None	None	Fibroblast	None	CHEMBL216	Muscarinic acetylcholine receptor M1	Homo sapiens	SINGLE PROTEIN	CHEMBL1132230	1	Scientific Literature	J. Med. Chem.	1999	CHEMBL3308065
CHEMBL60374		0	359.91	0	3.15	9e	Clc1ccc(C#CCSc2nsnc2C23CN4CC2C3C4)cc1	EC50	'='	107.0	nM	6.97			UO_0000065					False	CHEMBL746418	Stimulation of phosphoinositol hydrolysis in the mouse fibroblast cell line A9L-M1 expressing Muscarinic acetylcholine receptor M1.	F	BAO_0000219	cell-based format	Mus musculus	None	None	Fibroblast	None	CHEMBL216	Muscarinic acetylcholine receptor M1	Homo sapiens	SINGLE PROTEIN	CHEMBL1132230	1	Scientific Literature	J. Med. Chem.	1999	CHEMBL3308065
CHEMBL7303	ARECOLINE	0	155.20	0	0.42	Arecoline	COC(=O)C1=CCCN(C)C1	Ratio	'='	165.0										False	CHEMBL851333	Ratio of IC50 QNB to that of OXO-M was determined	B	BAO_0000357	single protein format	None	None	None	None	None	CHEMBL216	Muscarinic acetylcholine receptor M1	Homo sapiens	SINGLE PROTEIN	CHEMBL1130270	1	Scientific Literature	J. Med. Chem.	1997	None
CHEMBL2111540		0	437.61	0	4.38	21 (isomer B)	COc1ccc([S@@+]([O-])c2ccc(C(C#N)N3CCN(C4CCCCC4)CC3)cc2)cc1	Ki	'='	253.0	nM	6.60			UO_0000065	15.07	0.29	2.22	11.66	False	CHEMBL744774	Binding affinity towards the cloned human Muscarinic acetylcholine receptor M1	B	BAO_0000357	single protein format	None	None	None	None	None	CHEMBL216	Muscarinic acetylcholine receptor M1	Homo sapiens	SINGLE PROTEIN	CHEMBL1132769	1	Scientific Literature	Bioorg. Med. Chem. Lett.	2000	None
CHEMBL311603		0	387.43	0	3.25	(+)-3 (1S,4S)	C[C@@H]([C@H]1COC(c2ccccc2)(c2ccccc2)O1)N(C)C.O=C(O)C(=O)O	pKb	'='	8.46										False	CHEMBL748055	Affinity for Muscarinic acetylcholine receptor M1 of rabbit vas deferens.	B	BAO_0000357	single protein format	Oryctolagus cuniculus	None	None	None	None	CHEMBL216	Muscarinic acetylcholine receptor M1	Homo sapiens	SINGLE PROTEIN	CHEMBL1133792	1	Scientific Literature	Bioorg. Med. Chem. Lett.	2001	None
CHEMBL332181		0	377.44	0	3.37	7	CCCCOC(=O)C1CN(CC)CC=C1c1ccccc1.O=C(O)C(=O)O	IC50	'='	76.8	nM	7.12			UO_0000065	24.76	0.46	3.74	24.08	False	CHEMBL744319	Displacement of [3H]NMS binding to human Muscarinic acetylcholine receptor M1 using membranes from transfected CHO cells	B	BAO_0000219	cell-based format	None	None	None	CHO	None	CHEMBL216	Muscarinic acetylcholine receptor M1	Homo sapiens	SINGLE PROTEIN	CHEMBL1132561	1	Scientific Literature	J. Med. Chem.	1999	CHEMBL3308072
CHEMBL59898		0	392.46	0	4.11	26	CCOC(=O)c1c(C)[nH]c2ccc3c(c12)CN1CCc2cc(OC)ccc2C1O3	Ki	'='	1318.26	nM	5.88			UO_0000065	14.98	0.28	1.77	9.22	False	CHEMBL746412	Inhibition of [3H]NMS binding to human muscarinic acetylcholine receptor M1 in transfected CHO cells.	B	BAO_0000219	cell-based format	None	None	None	CHO	None	CHEMBL216	Muscarinic acetylcholine receptor M1	Homo sapiens	SINGLE PROTEIN	CHEMBL1135505	1	Scientific Literature	J. Med. Chem.	2002	CHEMBL3308072
CHEMBL278074		0	358.44	0	3.66	5	O=C(OC1CN2CCC1CC2)C1=C/C(=C\c2ccncc2)c2ccccc21	Ki	'='	1258.93	nM	5.90			UO_0000065	16.46	0.30	2.24	13.91	False	CHEMBL746257	Affinity for Muscarinic acetylcholine receptor M1 expressed in CHO cells by [3H]NMS displacement.	B	BAO_0000219	cell-based format	None	None	None	CHO	None	CHEMBL216	Muscarinic acetylcholine receptor M1	Homo sapiens	SINGLE PROTEIN	CHEMBL1134266	1	Scientific Literature	Bioorg. Med. Chem. Lett.	2001	CHEMBL3308072
CHEMBL466271		0	779.47	1	4.62	2i	CCOC(=O)c1ccc(NC(=O)N[C@@H](Cc2ccc(Br)cc2)C(=O)N[C@H]2CC[N+](C)(Cc3ccc4c(c3)OCO4)C2)cc1.[I-]	IC50	'='	31.62	nM	7.50			UO_0000065					False	CHEMBL998548	Antagonist activity at human recombinant muscarinic M1 receptor expressed in CHO cells assessed as inhibition of acetylcholine-induced intracellular Ca2+ mobilization by FLIPR assay	F	BAO_0000219	cell-based format	Homo sapiens	None	None	CHO	None	CHEMBL216	Muscarinic acetylcholine receptor M1	Homo sapiens	SINGLE PROTEIN	CHEMBL1152232	1	Scientific Literature	Bioorg. Med. Chem. Lett.	2008	CHEMBL3308072
CHEMBL517087		0	560.65	1	3.70	1d	CCOC(=O)c1ccc(NC(=O)N[C@@H](Cc2ccc(O)cc2)C(=O)NC2CCN(Cc3cccc(OC)c3)C2)cc1	IC50	'='	2511.89	nM	5.60			UO_0000065					False	CHEMBL998548	Antagonist activity at human recombinant muscarinic M1 receptor expressed in CHO cells assessed as inhibition of acetylcholine-induced intracellular Ca2+ mobilization by FLIPR assay	F	BAO_0000219	cell-based format	Homo sapiens	None	None	CHO	None	CHEMBL216	Muscarinic acetylcholine receptor M1	Homo sapiens	SINGLE PROTEIN	CHEMBL1152232	1	Scientific Literature	Bioorg. Med. Chem. Lett.	2008	CHEMBL3308072
CHEMBL424286		0	410.49	0	1.50	22	COc1cc2c(cc1OC)[C@@]13CC[N+]4(N)CC5=CCO[C@H]6CC(=O)N2[C@H]1[C@H]6[C@H]5C[C@@H]34	Affinity	'='	3.8										False	CHEMBL750973	Binding affinity at the NMS liganded human muscarinic acetylcholine receptor M1 was estimated as log affinity (log1/M)	B	BAO_0000357	single protein format	None	None	None	None	None	CHEMBL216	Muscarinic acetylcholine receptor M1	Homo sapiens	SINGLE PROTEIN	CHEMBL1132569	1	Scientific Literature	J. Med. Chem.	1999	None
CHEMBL486983		0	560.65	1	3.79	1r	CC(C)OC(=O)c1ccc(NC(=O)N[C@@H](Cc2ccc(O)cc2)C(=O)NC2CCN(Cc3ccc(O)cc3)C2)cc1	IC50	'='	1000.0	nM	6.00			UO_0000065					False	CHEMBL998548	Antagonist activity at human recombinant muscarinic M1 receptor expressed in CHO cells assessed as inhibition of acetylcholine-induced intracellular Ca2+ mobilization by FLIPR assay	F	BAO_0000219	cell-based format	Homo sapiens	None	None	CHO	None	CHEMBL216	Muscarinic acetylcholine receptor M1	Homo sapiens	SINGLE PROTEIN	CHEMBL1152232	1	Scientific Literature	Bioorg. Med. Chem. Lett.	2008	CHEMBL3308072
CHEMBL553446		0	735.02	1	4.51	2o	CCOC(=O)c1ccc(NC(=O)N[C@@H](Cc2ccccc2Cl)C(=O)N[C@H]2CC[N+](C)(Cc3ccc4c(c3)OCO4)C2)cc1.[I-]	IC50	'='	1995.26	nM	5.70			UO_0000065					False	CHEMBL998548	Antagonist activity at human recombinant muscarinic M1 receptor expressed in CHO cells assessed as inhibition of acetylcholine-induced intracellular Ca2+ mobilization by FLIPR assay	F	BAO_0000219	cell-based format	Homo sapiens	None	None	CHO	None	CHEMBL216	Muscarinic acetylcholine receptor M1	Homo sapiens	SINGLE PROTEIN	CHEMBL1152232	1	Scientific Literature	Bioorg. Med. Chem. Lett.	2008	CHEMBL3308072
CHEMBL495102		0	776.67	2	5.53	2l	CCOC(=O)c1ccc(NC(=O)N[C@@H](Cc2ccc(-c3ccccc3)cc2)C(=O)N[C@H]2CC[N+](C)(Cc3ccc4c(c3)OCO4)C2)cc1.[I-]	IC50	'='	12.59	nM	7.90			UO_0000065					False	CHEMBL998548	Antagonist activity at human recombinant muscarinic M1 receptor expressed in CHO cells assessed as inhibition of acetylcholine-induced intracellular Ca2+ mobilization by FLIPR assay	F	BAO_0000219	cell-based format	Homo sapiens	None	None	CHO	None	CHEMBL216	Muscarinic acetylcholine receptor M1	Homo sapiens	SINGLE PROTEIN	CHEMBL1152232	1	Scientific Literature	Bioorg. Med. Chem. Lett.	2008	CHEMBL3308072
CHEMBL540399		0	716.57	1	3.57	2c	CCOC(=O)c1ccc(NC(=O)N[C@@H](Cc2ccc(O)cc2)C(=O)N[C@H]2CC[N+](C)(Cc3ccc4c(c3)OCO4)C2)cc1.[I-]	IC50	'='	158.49	nM	6.80			UO_0000065					False	CHEMBL998548	Antagonist activity at human recombinant muscarinic M1 receptor expressed in CHO cells assessed as inhibition of acetylcholine-induced intracellular Ca2+ mobilization by FLIPR assay	F	BAO_0000219	cell-based format	Homo sapiens	None	None	CHO	None	CHEMBL216	Muscarinic acetylcholine receptor M1	Homo sapiens	SINGLE PROTEIN	CHEMBL1152232	1	Scientific Literature	Bioorg. Med. Chem. Lett.	2008	CHEMBL3308072
CHEMBL443925		0	598.62	1	4.71	1i	CCOC(=O)c1ccc(NC(=O)N[C@@H](Cc2ccc(O)cc2)C(=O)NC2CCN(Cc3cccc(C(F)(F)F)c3)C2)cc1	IC50	'>'	3162.28	nM				UO_0000065					False	CHEMBL998548	Antagonist activity at human recombinant muscarinic M1 receptor expressed in CHO cells assessed as inhibition of acetylcholine-induced intracellular Ca2+ mobilization by FLIPR assay	F	BAO_0000219	cell-based format	Homo sapiens	None	None	CHO	None	CHEMBL216	Muscarinic acetylcholine receptor M1	Homo sapiens	SINGLE PROTEIN	CHEMBL1152232	1	Scientific Literature	Bioorg. Med. Chem. Lett.	2008	CHEMBL3308072
CHEMBL519760		0	560.65	1	3.70	1e	CCOC(=O)c1ccc(NC(=O)N[C@@H](Cc2ccc(O)cc2)C(=O)NC2CCN(Cc3ccccc3OC)C2)cc1	IC50	'='	1000.0	nM	6.00			UO_0000065					False	CHEMBL998548	Antagonist activity at human recombinant muscarinic M1 receptor expressed in CHO cells assessed as inhibition of acetylcholine-induced intracellular Ca2+ mobilization by FLIPR assay	F	BAO_0000219	cell-based format	Homo sapiens	None	None	CHO	None	CHEMBL216	Muscarinic acetylcholine receptor M1	Homo sapiens	SINGLE PROTEIN	CHEMBL1152232	1	Scientific Literature	Bioorg. Med. Chem. Lett.	2008	CHEMBL3308072
CHEMBL282829		0	320.44	0	3.45	5h	CCc1ccc(N2CCN(Cc3c[nH]c4ncccc34)CC2)cc1	Ki	'>'	10000.0	nM				UO_0000065					False	CHEMBL745690	Binding affinity to cloned Muscarinic acetylcholine receptor M1	B	BAO_0000357	single protein format	None	None	None	None	None	CHEMBL216	Muscarinic acetylcholine receptor M1	Homo sapiens	SINGLE PROTEIN	CHEMBL1134077	1	Scientific Literature	Bioorg. Med. Chem. Lett.	2001	None
CHEMBL3085031		0	475.58	1	5.67	4j	O=C(CCN1[C@H]2CC[C@@H]1C[C@H](NC(c1ccc(F)cc1)c1ccc(F)cc1)C2)Nc1ccccc1	Ki	'='	2540.0	nM	5.59			UO_0000065	11.76	0.22	-0.07	12.61	False	CHEMBL863453	Displacement of [3H]pirenzepine from Muscarinic receptor M1	B	BAO_0000357	single protein format	Homo sapiens	None	None	None	None	CHEMBL216	Muscarinic acetylcholine receptor M1	Homo sapiens	SINGLE PROTEIN	CHEMBL1141240	1	Scientific Literature	Bioorg. Med. Chem. Lett.	2005	None
CHEMBL3085025		0	340.90	0	4.64	4c	CN1[C@H]2CC[C@@H]1C[C@H](NC(c1ccccc1)c1ccc(Cl)cc1)C2	Ki	'='	9.3	nM	8.03			UO_0000065	23.56	0.46	3.39	52.60	False	CHEMBL863453	Displacement of [3H]pirenzepine from Muscarinic receptor M1	B	BAO_0000357	single protein format	Homo sapiens	None	None	None	None	CHEMBL216	Muscarinic acetylcholine receptor M1	Homo sapiens	SINGLE PROTEIN	CHEMBL1141240	1	Scientific Literature	Bioorg. Med. Chem. Lett.	2005	None
CHEMBL112297		0	701.05	2	10.06	1	CCCCCCCCCCCCCCCC(=O)OC[C@H](NC(=O)CNC(=O)CCCCCCCCCCCCC)C(=O)OCc1ccccc1	Ki	'='	707.95	nM	6.15			UO_0000065	8.77	0.17	-3.91	5.55	False	CHEMBL747467	Ability to displace [3H]QNB from HM1 receptor binding to acetylcholine was evaluated by ligand inhibition assay	B	BAO_0000357	single protein format	None	None	None	None	None	CHEMBL216	Muscarinic acetylcholine receptor M1	Homo sapiens	SINGLE PROTEIN	CHEMBL1131899	1	Scientific Literature	Bioorg. Med. Chem. Lett.	1999	None
CHEMBL315676		0	164.21	0	0.33	20h	C#CCO/N=C1\CN2CCC1C2	EC50	'='	890.0	nM	6.05			UO_0000065					False	CHEMBL744230	Effective concentration for HMPA (human muscarinic inositol phosphate accumulation) activity measured in CHO cells expressing Muscarinic acetylcholine receptor M1	F	BAO_0000219	cell-based format	None	None	None	CHO	None	CHEMBL216	Muscarinic acetylcholine receptor M1	Homo sapiens	SINGLE PROTEIN	CHEMBL1150001	1	Scientific Literature	Bioorg. Med. Chem. Lett.	1992	CHEMBL3308072
CHEMBL352618		0	335.49	0	3.10	3l	C[C@@H]1OC(=O)[C@H]2C[C@H]3CCCC[C@@H]3[C@@H](CCCN3CCOCC3)[C@@H]12	Ki	'='	222.0	nM	6.65			UO_0000065	19.83	0.38	3.55	17.16	False	CHEMBL745743	Binding affinity towards human muscarinic M1 receptor in CHO-KI cells using [3H]- QNB as radioligand	B	BAO_0000219	cell-based format	None	None	None	CHO-KI	None	CHEMBL216	Muscarinic acetylcholine receptor M1	Homo sapiens	SINGLE PROTEIN	CHEMBL1132081	1	Scientific Literature	Bioorg. Med. Chem. Lett.	1999	None
CHEMBL156581		0	288.39	0	1.15	8	O=C(CN1CCNCC1)C(O)(c1ccccc1)C1CCC1	Kb	'='	36.0	nM				UO_0000065					False	CHEMBL714431	Antagonist activity against muscarinic M1 receptor from rabbit vas deferens	F	BAO_0000221	tissue-based format	Oryctolagus cuniculus	CHEMBL3638198	Vas deferens	None	None	CHEMBL216	Muscarinic acetylcholine receptor M1	Homo sapiens	SINGLE PROTEIN	CHEMBL1126608	1	Scientific Literature	J. Med. Chem.	1993	None
CHEMBL1086269		0	338.41	0	4.83	2t	O=C(NCc1ccncc1)c1ccccc1-c1cccc2ccccc12	EC50	'>'	10000.0	nM				UO_0000065					False	CHEMBL1118276	Agonist activity at human muscarinic M1 receptor expressed in CHO cells assessed as effect on acetylcholine-induced intracellular calcium level by FLIPR assay	F	BAO_0000219	cell-based format	Homo sapiens	None	None	CHO	None	CHEMBL216	Muscarinic acetylcholine receptor M1	Homo sapiens	SINGLE PROTEIN	CHEMBL1158607	1	Scientific Literature	Bioorg. Med. Chem. Lett.	2010	CHEMBL3308072
CHEMBL387692		0	317.24	0	1.21	5a	C[C@H]1CSC[C@@H](C[N+](C)(C)C)O1.[I-]	pD2	'='	4.46										False	CHEMBL917419	Agonist activity at muscarinic M1 receptor in rabbit stimulated vas deferens	F	BAO_0000221	tissue-based format	Oryctolagus cuniculus	CHEMBL3638198	Vas deferens	None	None	CHEMBL216	Muscarinic acetylcholine receptor M1	Homo sapiens	SINGLE PROTEIN	CHEMBL1144548	1	Scientific Literature	Bioorg. Med. Chem.	2007	None
CHEMBL137837		0	409.51	0	2.25	19	COc1cc2c(cc1OC)[C@@]13CC[N+]4(C)CC5=CCO[C@H]6CC(=O)N2[C@H]1[C@H]6[C@H]5C[C@@H]34	Cooperativity	'='	1.19										False	CHEMBL752217	Cooperativity with NMS at human muscarinic acetylcholine receptor M1	B	BAO_0000357	single protein format	None	None	None	None	None	CHEMBL216	Muscarinic acetylcholine receptor M1	Homo sapiens	SINGLE PROTEIN	CHEMBL1132569	1	Scientific Literature	J. Med. Chem.	1999	None
CHEMBL20732		0	320.39	0	3.12	6	CN(C)CCOC(=O)C1=C/C(=C\c2ccccn2)c2ccccc21	Ki	'='	7079.46	nM	5.15			UO_0000065	16.07	0.29	2.03	12.14	False	CHEMBL746257	Affinity for Muscarinic acetylcholine receptor M1 expressed in CHO cells by [3H]NMS displacement.	B	BAO_0000219	cell-based format	None	None	None	CHO	None	CHEMBL216	Muscarinic acetylcholine receptor M1	Homo sapiens	SINGLE PROTEIN	CHEMBL1134266	1	Scientific Literature	Bioorg. Med. Chem. Lett.	2001	CHEMBL3308072
CHEMBL501756	BRUCINE	0	394.47	0	2.11	3	COc1cc2c(cc1OC)[C@@]13CCN4CC5=CCO[C@H]6CC(=O)N2[C@H]1[C@H]6[C@H]5C[C@H]43	Affinity	'='	4.6										False	CHEMBL750974	Binding affinity at the unliganded human muscarinic acetylcholine receptor M1 was estimated as log affinity (log1/M)	B	BAO_0000357	single protein format	None	None	None	None	None	CHEMBL216	Muscarinic acetylcholine receptor M1	Homo sapiens	SINGLE PROTEIN	CHEMBL1132569	1	Scientific Literature	J. Med. Chem.	1999	None
CHEMBL324936		0	403.48	0	3.90	41	CCN1CC=C(c2ccccc2)C(C(=O)OC2CCCCC2)C1.O=C(O)C(=O)O	IC50	'='	16.9	nM	7.77			UO_0000065	24.80	0.46	3.87	26.31	False	CHEMBL744319	Displacement of [3H]NMS binding to human Muscarinic acetylcholine receptor M1 using membranes from transfected CHO cells	B	BAO_0000219	cell-based format	None	None	None	CHO	None	CHEMBL216	Muscarinic acetylcholine receptor M1	Homo sapiens	SINGLE PROTEIN	CHEMBL1132561	1	Scientific Literature	J. Med. Chem.	1999	CHEMBL3308072
CHEMBL141736		0	377.51	0	3.02	6	CCC[N+]12CC[C@@]34c5ccccc5N5C(=O)C[C@@H]6OCC=C(C1)[C@H](C[C@@H]32)[C@@H]6[C@H]54	Cooperativity	'<'	0.2										False	CHEMBL752218	Cooperativity with acetylcholine at human muscarinic acetylcholine receptor M1	B	BAO_0000357	single protein format	None	None	None	None	None	CHEMBL216	Muscarinic acetylcholine receptor M1	Homo sapiens	SINGLE PROTEIN	CHEMBL1132569	1	Scientific Literature	J. Med. Chem.	1999	None
CHEMBL1083109		0	363.29	0	4.39	3k	O=C(NCC1CCNCC1)c1ccccc1-c1cc(Cl)ccc1Cl	EC50	'='	39.81	nM	7.40			UO_0000065					False	CHEMBL1118276	Agonist activity at human muscarinic M1 receptor expressed in CHO cells assessed as effect on acetylcholine-induced intracellular calcium level by FLIPR assay	F	BAO_0000219	cell-based format	Homo sapiens	None	None	CHO	None	CHEMBL216	Muscarinic acetylcholine receptor M1	Homo sapiens	SINGLE PROTEIN	CHEMBL1158607	1	Scientific Literature	Bioorg. Med. Chem. Lett.	2010	CHEMBL3308072
CHEMBL336668		0	374.46	0	2.13	10	N#CC[N+]12CC[C@@]34c5ccccc5N5C(=O)C[C@@H]6OCC=C(C1)[C@H](C[C@@H]32)[C@@H]6[C@H]54	Affinity	'='	4.3										False	CHEMBL750973	Binding affinity at the NMS liganded human muscarinic acetylcholine receptor M1 was estimated as log affinity (log1/M)	B	BAO_0000357	single protein format	None	None	None	None	None	CHEMBL216	Muscarinic acetylcholine receptor M1	Homo sapiens	SINGLE PROTEIN	CHEMBL1132569	1	Scientific Literature	J. Med. Chem.	1999	None
CHEMBL135260		0	188.66	0	1.14	7e	CO/N=C(\Cl)[C@H]1CN2CC[C@H]1C2	Ratio	'='	47.0										False	CHEMBL851333	Ratio of IC50 QNB to that of OXO-M was determined	B	BAO_0000357	single protein format	None	None	None	None	None	CHEMBL216	Muscarinic acetylcholine receptor M1	Homo sapiens	SINGLE PROTEIN	CHEMBL1130270	1	Scientific Literature	J. Med. Chem.	1997	None
CHEMBL2312377		0	379.46	0	3.68	29	CCN1CCC(c2ccccc2)=C(C(=O)OCCc2ccc3c(c2)OCO3)C1	Imax	'='	100.0	%				UO_0000187					False	CHEMBL2317405	Orthosteric antagonist activity at human M1 muscarinic receptor expressed in CHO-K1 cells assessed as inhibition of [3H]NMS binding at saturation concentration relative to untreated control	B	BAO_0000219	cell-based format	Homo sapiens	None	None	CHO-K1	None	CHEMBL216	Muscarinic acetylcholine receptor M1	Homo sapiens	SINGLE PROTEIN	CHEMBL2311283	1	Scientific Literature	J. Med. Chem.	2013	CHEMBL3307512
CHEMBL23249		0	292.34	0	2.73	23c	O=C1CCc2cc3c(c4c5cc(O)ccc5n1c24)CNCC3	Log 1/M	'='	6.04										False	CHEMBL746254	Logarithm of affinity (log 1/M) at the free muscarinic acetylcholine receptor M1 by using semiquantitative equilibrium and off-rate assay	B	BAO_0000357	single protein format	None	None	None	None	None	CHEMBL216	Muscarinic acetylcholine receptor M1	Homo sapiens	SINGLE PROTEIN	CHEMBL1135887	1	Scientific Literature	J. Med. Chem.	2002	None
CHEMBL1169506		0	311.41	0	2.39	36	C(#Cc1ccccc1)COc1nsnc1[C@H]1CN2CC[C@@H]1C2	Max PI	'='	66.0	%				UO_0000187					False	CHEMBL744060	Stimulation of phosphoinositide hydrolysis in BHK cells expressing human m1 receptor	F	BAO_0000219	cell-based format	Homo sapiens	None	None	BHK	None	CHEMBL216	Muscarinic acetylcholine receptor M1	Homo sapiens	SINGLE PROTEIN	CHEMBL1131552	1	Scientific Literature	Bioorg. Med. Chem. Lett.	1998	None
CHEMBL170903		0	126.16	0	0.15	20a	O/N=C1\CN2CCC1C2	IC50						Not Active						False	CHEMBL744168	Compound was evaluated for its inhibitory activity against human Muscarinic acetylcholine receptor M1 using [3H]quinuclidinyl benzilate to label antagonist site (RQNB) in CHO cells; Not active	F	BAO_0000219	cell-based format	None	None	None	CHO	None	CHEMBL216	Muscarinic acetylcholine receptor M1	Homo sapiens	SINGLE PROTEIN	CHEMBL1150001	1	Scientific Literature	Bioorg. Med. Chem. Lett.	1992	CHEMBL3308072
CHEMBL310558		0	183.25	0	1.22	2A	CCC(=O)OC1CC2CCCC1N2	Ki	'='	190.0	nM	6.72			UO_0000065	36.68	0.71	5.50	17.54	False	CHEMBL744920	Inhibition of [3H]- oxotremorine-M binding to human Muscarinic acetylcholine receptor M1 expressed in CHO cell membranes	B	BAO_0000219	cell-based format	Homo sapiens	None	None	CHO	None	CHEMBL216	Muscarinic acetylcholine receptor M1	Homo sapiens	SINGLE PROTEIN	CHEMBL1133759	1	Scientific Literature	J. Med. Chem.	2000	CHEMBL3308072
CHEMBL569760		0	481.42	1	5.01	6, diastereomeric mixture	C[N+]1(C)CCCC1c1ccc(C(O)(c2ccccc2)C2CCCCC2)o1.[I-]	Ki	'='	2.089	nM	8.68			UO_0000065	24.48	0.46	3.67	26.01	False	CHEMBL1048031	Displacement of [3H]NMS from human cloned muscarinic M1 receptor expressed in CHO cells by scintillation counting	B	BAO_0000219	cell-based format	Homo sapiens	None	None	CHO	None	CHEMBL216	Muscarinic acetylcholine receptor M1	Homo sapiens	SINGLE PROTEIN	CHEMBL1156772	1	Scientific Literature	J. Med. Chem.	2010	CHEMBL3308072
CHEMBL331516		0	467.56	1	5.12	40	CCN1CCC(c2ccccc2)=C(C(=O)OCCCCCc2ccccc2)C1.O=C(O)C(=O)O	IC50	'='	316.7	nM	6.50			UO_0000065	17.22	0.32	1.38	22.00	False	CHEMBL744319	Displacement of [3H]NMS binding to human Muscarinic acetylcholine receptor M1 using membranes from transfected CHO cells	B	BAO_0000219	cell-based format	None	None	None	CHO	None	CHEMBL216	Muscarinic acetylcholine receptor M1	Homo sapiens	SINGLE PROTEIN	CHEMBL1132561	1	Scientific Literature	J. Med. Chem.	1999	CHEMBL3308072
CHEMBL1093539		0	362.41	0	3.87	16b	O=C(O)c1cn(Cc2ccc(-c3cccnc3)cc2)c2ccsc2c1=O	IP	'='	0.57	uM		Non standard unit for type		UO_0000064					False	CHEMBL1112716	Positive allosteric modulator activity at human muscarinic M1 receptor expressed in CHO cells assessed as effect on acetylcholine-induced intracellular calcium mobilization by FLIPR assay	F	BAO_0000219	cell-based format	Homo sapiens	None	None	CHO	None	CHEMBL216	Muscarinic acetylcholine receptor M1	Homo sapiens	SINGLE PROTEIN	CHEMBL1156154	1	Scientific Literature	Bioorg. Med. Chem. Lett.	2010	CHEMBL3308072
CHEMBL1092118		0	316.49	0	4.61	20, (-)-R	C[C@@H](c1cncs1)c1c(CCN(C)C)sc2ccccc12	Ki	'>'	10000000.0	nM		Outside typical range		UO_0000065					False	CHEMBL1106978	Displacement of [3H]N-methylscopolamine from human muscarinic M1 receptor expressed in CHO Flp-In cells after 90 mins by scintillation counting	B	BAO_0000219	cell-based format	Homo sapiens	None	None	CHO	None	CHEMBL216	Muscarinic acetylcholine receptor M1	Homo sapiens	SINGLE PROTEIN	CHEMBL1156278	1	Scientific Literature	Bioorg. Med. Chem. Lett.	2010	CHEMBL3308072
CHEMBL280951		0	394.43	0	2.83	22x	COC(=O)c1c2c(c3c4cc(OC)c(OC)cc4n4c3c1CCC4=O)CCNC2	Cooperativity	'='	0.8										False	CHEMBL748220	Subtype selectivity and the cooperativity with N-methyl Scopolamine (NMS) at Muscarinic acetylcholine receptor M1; Activity range is 0.2-0.8	B	BAO_0000357	single protein format	None	None	None	None	None	CHEMBL216	Muscarinic acetylcholine receptor M1	Homo sapiens	SINGLE PROTEIN	CHEMBL1135887	1	Scientific Literature	J. Med. Chem.	2002	None
CHEMBL1093224		0	360.37	0	2.64	11e	Cc1cn(-c2ccc(Cn3cc(C(=O)O)c(=O)c4ccncc43)cc2)cn1	IP	'='	1.03	uM		Non standard unit for type		UO_0000064					False	CHEMBL1112716	Positive allosteric modulator activity at human muscarinic M1 receptor expressed in CHO cells assessed as effect on acetylcholine-induced intracellular calcium mobilization by FLIPR assay	F	BAO_0000219	cell-based format	Homo sapiens	None	None	CHO	None	CHEMBL216	Muscarinic acetylcholine receptor M1	Homo sapiens	SINGLE PROTEIN	CHEMBL1156154	1	Scientific Literature	Bioorg. Med. Chem. Lett.	2010	CHEMBL3308072
CHEMBL60419		0	309.39	0	1.78	38	C(#Cc1ccccc1)COc1nsnc1C12CN3CC1C2C3	Max PI	'='	49.0	%				UO_0000187					False	CHEMBL744060	Stimulation of phosphoinositide hydrolysis in BHK cells expressing human m1 receptor	F	BAO_0000219	cell-based format	Homo sapiens	None	None	BHK	None	CHEMBL216	Muscarinic acetylcholine receptor M1	Homo sapiens	SINGLE PROTEIN	CHEMBL1131552	1	Scientific Literature	Bioorg. Med. Chem. Lett.	1998	None
CHEMBL60419		0	309.39	0	1.78	38	C(#Cc1ccccc1)COc1nsnc1C12CN3CC1C2C3	EC50	'='	70.5	nM	7.15			UO_0000065					True	CHEMBL748279	Stimulation of phosphoinositide hydrolysis in A9L cells expressing human m1 receptor	F	BAO_0000219	cell-based format	None	None	None	A9L	None	CHEMBL216	Muscarinic acetylcholine receptor M1	Homo sapiens	SINGLE PROTEIN	CHEMBL1131552	1	Scientific Literature	Bioorg. Med. Chem. Lett.	1998	None
CHEMBL434455		0	518.40	0	2.80	57	COCCc1n(CC2CC(c3ccccc3)(c3ccccc3)C(=O)O2)cc[n+]1C.[I-]	Kb	'='	48.0	nM				UO_0000065					False	CHEMBL748054	Antimuscarinic activity test against muscarinic acetylcholine receptor M1 from rabbit vas deferens	B	BAO_0000357	single protein format	Oryctolagus cuniculus	None	None	None	None	CHEMBL216	Muscarinic acetylcholine receptor M1	Homo sapiens	SINGLE PROTEIN	CHEMBL1126261	1	Scientific Literature	J. Med. Chem.	1992	None
CHEMBL98255		0	325.44	0	2.78	31	C(#Cc1ccccc1)COc1nsnc1[C@H]1CN2CCC[C@H]1C2	EC50						Not Determined						False	CHEMBL748280	Concentration required for stimulation of phosphoinositide hydrolysis in A9L cells expressing human m1 receptor; Not tested	F	BAO_0000219	cell-based format	None	None	None	A9L	None	CHEMBL216	Muscarinic acetylcholine receptor M1	Homo sapiens	SINGLE PROTEIN	CHEMBL1131552	1	Scientific Literature	Bioorg. Med. Chem. Lett.	1998	None
CHEMBL147105		0	429.51	0	3.49	15g	O=C(NC1CCN(Cc2ccccn2)CC1)[C@](O)(c1ccccc1)[C@@H]1CCC(F)(F)C1	Ki	'='	15.0	nM	7.82			UO_0000065	18.22	0.34	4.33	11.95	False	CHEMBL744762	Inhibition of [3H]NMS binding to human muscarinic acetylcholine receptor M1 expressed in CHO cells	B	BAO_0000219	cell-based format	None	None	None	CHO	None	CHEMBL216	Muscarinic acetylcholine receptor M1	Homo sapiens	SINGLE PROTEIN	CHEMBL1133569	1	Scientific Literature	J. Med. Chem.	2000	CHEMBL3308072
CHEMBL232104		0	563.68	1	2.79	PB-93	COC(=O)N1CCC(CN(C2Cc3cc(C#N)ccc3N(Cc3cncn3C)C2)S(=O)(=O)c2ccccn2)CC1	Inhibition	'='	64.0	%				UO_0000187					False	CHEMBL1022851	Inhibition of muscarinic M1 receptor at 10 uM	B	BAO_0000357	single protein format	None	None	None	None	None	CHEMBL216	Muscarinic acetylcholine receptor M1	Homo sapiens	SINGLE PROTEIN	CHEMBL1138529	1	Scientific Literature	Antimicrob. Agents Chemother.	2007	None
CHEMBL9967	PIRENZEPINE	4	351.41	0	1.56	Pirenzepine	CN1CCN(CC(=O)N2c3ccccc3C(=O)Nc3cccnc32)CC1	Ki	'='	21.38	nM	7.67			UO_0000065	21.83	0.40	6.11	11.15	False	CHEMBL899142	Displacement of [3H]QNB from human muscarinic M1 receptor expressed in CHO cells	B	BAO_0000219	cell-based format	Homo sapiens	None	None	CHO	None	CHEMBL216	Muscarinic acetylcholine receptor M1	Homo sapiens	SINGLE PROTEIN	CHEMBL1137537	1	Scientific Literature	Bioorg. Med. Chem.	2007	CHEMBL3308072
CHEMBL428916		0	398.42	0	2.82	11	C(#CCN1CCCC1)COc1cc(-c2ccccc2)on1.O=C(O)/C=C/C(=O)O	Ki	'='	6141.0	nM	5.21			UO_0000065	18.46	0.34	2.39	13.54	False	CHEMBL899142	Displacement of [3H]QNB from human muscarinic M1 receptor expressed in CHO cells	B	BAO_0000219	cell-based format	Homo sapiens	None	None	CHO	None	CHEMBL216	Muscarinic acetylcholine receptor M1	Homo sapiens	SINGLE PROTEIN	CHEMBL1137537	1	Scientific Literature	Bioorg. Med. Chem.	2007	CHEMBL3308072
CHEMBL394329		0	398.24	0	1.93	24	C[N+]1(CC#CCOC2=NOCC2)CCc2ccccc21.[I-]	Ki	'>'	10000.0	nM				UO_0000065					False	CHEMBL899142	Displacement of [3H]QNB from human muscarinic M1 receptor expressed in CHO cells	B	BAO_0000219	cell-based format	Homo sapiens	None	None	CHO	None	CHEMBL216	Muscarinic acetylcholine receptor M1	Homo sapiens	SINGLE PROTEIN	CHEMBL1137537	1	Scientific Literature	Bioorg. Med. Chem.	2007	CHEMBL3308072
CHEMBL163714		0	563.74	1	3.13	2	CCS(=O)(=O)N1CCC(N2CCN([C@@H](C)c3ccc(S(=O)(=O)c4ccc5c(c4)OCO5)cc3)[C@H](C)C2)CC1	Ratio	'='	109.0										True	CHEMBL843756	Selectivity ratio of binding affinity (Ki) of cloned human muscarinic receptor M1 to the binding affinity (Ki) of muscarinic receptor M2	B	BAO_0000357	single protein format	None	None	None	None	None	CHEMBL216	Muscarinic acetylcholine receptor M1	Homo sapiens	SINGLE PROTEIN	CHEMBL1135228	1	Scientific Literature	Bioorg. Med. Chem. Lett.	2002	None
CHEMBL539634		0	439.34	0	3.40	(+/-)-3	CC(C1COC(c2ccccc2)(c2ccccc2)O1)[N+](C)(C)C.[I-]	pKb	'='	7.82										False	CHEMBL748055	Affinity for Muscarinic acetylcholine receptor M1 of rabbit vas deferens.	B	BAO_0000357	single protein format	Oryctolagus cuniculus	None	None	None	None	CHEMBL216	Muscarinic acetylcholine receptor M1	Homo sapiens	SINGLE PROTEIN	CHEMBL1133792	1	Scientific Literature	Bioorg. Med. Chem. Lett.	2001	None
CHEMBL415300	ISOCLOZAPINE	0	326.83	0	3.72	Isoclozapine	CN1CCN(C2=Nc3ccccc3Nc3ccc(Cl)cc32)CC1	IC50	'='	6.0	nM	8.22			UO_0000065	25.16	0.49	4.50	26.63	True	CHEMBL744323	Inhibitory binding of [3H]pirenzepine to human Muscarinic acetylcholine receptor M1 in membranes from CHO-K1 cells	B	BAO_0000219	cell-based format	Homo sapiens	None	None	CHO-K1	None	CHEMBL216	Muscarinic acetylcholine receptor M1	Homo sapiens	SINGLE PROTEIN	CHEMBL1130263	1	Scientific Literature	J. Med. Chem.	1997	CHEMBL3307512
CHEMBL345985		0	384.56	0	3.84	16n	O=C(NC1CCN(CC2CCCC2)CC1)C(O)(c1ccccc1)C1CCCC1	Ki	'='	4300.0	nM	5.37			UO_0000065	13.95	0.26	1.53	10.21	False	CHEMBL744762	Inhibition of [3H]NMS binding to human muscarinic acetylcholine receptor M1 expressed in CHO cells	B	BAO_0000219	cell-based format	None	None	None	CHO	None	CHEMBL216	Muscarinic acetylcholine receptor M1	Homo sapiens	SINGLE PROTEIN	CHEMBL1133569	1	Scientific Literature	J. Med. Chem.	2000	CHEMBL3308072
CHEMBL356321		0	191.30	0	2.81	30	C1=C(c2ccsc2)C2CCN1CC2	Ki	'='	710.0	nM	6.15			UO_0000065	32.14	0.65	3.34	189.78	False	CHEMBL747393	Binding affinity for muscarinic acetylcholine receptor M1 by measuring displacement of [3H]QNB from guinea pig cerebral cortex	B	BAO_0000221	tissue-based format	Cavia porcellus	CHEMBL3559724	Cerebral cortex	None	None	CHEMBL216	Muscarinic acetylcholine receptor M1	Homo sapiens	SINGLE PROTEIN	CHEMBL1128229	1	Scientific Literature	J. Med. Chem.	1995	None
CHEMBL120972		0	357.54	1	5.32	17	CCCCCCCCCOC(=O)C1CN(CC)CC=C1c1ccccc1	IC50	'='	30.4	nM	7.52			UO_0000065	21.02	0.39	2.20	25.45	False	CHEMBL744319	Displacement of [3H]NMS binding to human Muscarinic acetylcholine receptor M1 using membranes from transfected CHO cells	B	BAO_0000219	cell-based format	None	None	None	CHO	None	CHEMBL216	Muscarinic acetylcholine receptor M1	Homo sapiens	SINGLE PROTEIN	CHEMBL1132561	1	Scientific Literature	J. Med. Chem.	1999	CHEMBL3308072
CHEMBL169469		0	265.36	0	2.72	9j	Nc1cc(N2CCc3ccccc3C2)nc2c1CCC2	Ki	'='	510.0	nM	6.29			UO_0000065	23.71	0.43	3.57	14.93	False	CHEMBL745680	Displacement of [3H]pirenzepine from M1 receptor	B	BAO_0000357	single protein format	None	None	None	None	None	CHEMBL216	Muscarinic acetylcholine receptor M1	Homo sapiens	SINGLE PROTEIN	CHEMBL1136613	1	Scientific Literature	Bioorg. Med. Chem. Lett.	2003	None
CHEMBL66400		0	316.45	0	2.26	24	NCC1CCN(C(=O)[C@](O)(c2ccccc2)C2CCCC2)CC1	Ki	'='	1.8	nM	8.74			UO_0000065	27.63	0.52	6.48	13.14	False	CHEMBL744769	Binding affinity against human Muscarinic acetylcholine receptor M1 in transfected CHO cells	B	BAO_0000219	cell-based format	None	None	None	CHO	None	CHEMBL216	Muscarinic acetylcholine receptor M1	Homo sapiens	SINGLE PROTEIN	CHEMBL1136082	1	Scientific Literature	Bioorg. Med. Chem. Lett.	2003	CHEMBL3308072
CHEMBL1223863		0	383.49	0	3.84	8f	CCO[C@H]1CC[C@](C)(N2CCC(n3c(=O)oc4ccc(C#N)cc43)CC2)CC1	EC50	'='	3.162	nM	8.50			UO_0000065					False	CHEMBL1226066	Agonist activity at human muscarinic M1 receptor expressed in CHO cells assessed as effect on calcium mobilization by FLIPR assay	F	BAO_0000219	cell-based format	Homo sapiens	None	None	CHO	None	CHEMBL216	Muscarinic acetylcholine receptor M1	Homo sapiens	SINGLE PROTEIN	CHEMBL1221359	1	Scientific Literature	Bioorg. Med. Chem. Lett.	2010	CHEMBL3308072
CHEMBL309720		0	658.79	2	6.04	5	COc1ccc(S(=O)(=O)c2ccc(C3(C4CCN(C5CCN(C(=O)c6cccc7c(F)cccc67)CC5)CC4)OCCO3)cc2)cc1	Selectivity ratio	'='	164.6										False	CHEMBL745726	Selectivity ratio of M3 muscarinic receptor to that of M2 muscarinic receptor	B	BAO_0000357	single protein format	None	None	None	None	None	CHEMBL216	Muscarinic acetylcholine receptor M1	Homo sapiens	SINGLE PROTEIN	CHEMBL1133934	1	Scientific Literature	Bioorg. Med. Chem. Lett.	2001	None
CHEMBL246794		0	487.56	0	4.94	12b	COc1cc(N2CC(=O)N(c3ccc(Oc4ccccc4)cc3)C2=O)ccc1OCCN1CCCC1	Ki	'='	370.0	nM	6.43			UO_0000065	13.19	0.24	1.49	8.99	False	CHEMBL886333	Binding affinity to muscarinic M1 receptor	B	BAO_0000357	single protein format	None	None	None	None	None	CHEMBL216	Muscarinic acetylcholine receptor M1	Homo sapiens	SINGLE PROTEIN	CHEMBL1139948	1	Scientific Literature	Bioorg. Med. Chem. Lett.	2007	None
CHEMBL423831		0	306.45	0	4.32	26	CN(C)CCC1=C(C(C)(C)c2ccccn2)c2ccccc2C1	Ki	'='	52.48	nM	7.28			UO_0000065	23.76	0.43	2.96	45.13	False	CHEMBL746259	Binding affinity towards cloned human muscarinic acetylcholine receptor M1 stably expressed in CHO-K1 cells using [3H]N-methylscopolamine	B	BAO_0000219	cell-based format	None	None	None	CHO-K1	None	CHEMBL216	Muscarinic acetylcholine receptor M1	Homo sapiens	SINGLE PROTEIN	CHEMBL1136812	1	Scientific Literature	J. Med. Chem.	2003	CHEMBL3307512
CHEMBL311795		0	503.61	1	4.87	3	Cc1ncnc(C)c1C(=O)N1CCC(C)(N2CCN([C@@H](C)c3ccc(C(F)(F)F)cc3)[C@@H](C)C2)CC1	Ki	'='	575.0	nM	6.24			UO_0000065					False	CHEMBL744764	Antagonistic activity against muscarinic M1 receptor	F	BAO_0000019	assay format	None	None	None	None	None	CHEMBL216	Muscarinic acetylcholine receptor M1	Homo sapiens	SINGLE PROTEIN	CHEMBL1148299	1	Scientific Literature	J. Med. Chem.	2004	None
CHEMBL157018		0	412.96	0	3.71	27	O=C(CN1CCN(Cc2ccc(Cl)cc2)CC1)C(O)(c1ccccc1)C1CCC1	Kb	'='	48.0	nM				UO_0000065					False	CHEMBL714431	Antagonist activity against muscarinic M1 receptor from rabbit vas deferens	F	BAO_0000221	tissue-based format	Oryctolagus cuniculus	CHEMBL3638198	Vas deferens	None	None	CHEMBL216	Muscarinic acetylcholine receptor M1	Homo sapiens	SINGLE PROTEIN	CHEMBL1126608	1	Scientific Literature	J. Med. Chem.	1993	None
CHEMBL544379		0	384.86	0	2.68	34	Cl.O=C1OC(Cn2ccnc2CO)CC1(c1ccccc1)c1ccccc1	Kb	'='	775.0	nM				UO_0000065					False	CHEMBL748054	Antimuscarinic activity test against muscarinic acetylcholine receptor M1 from rabbit vas deferens	B	BAO_0000357	single protein format	Oryctolagus cuniculus	None	None	None	None	CHEMBL216	Muscarinic acetylcholine receptor M1	Homo sapiens	SINGLE PROTEIN	CHEMBL1126261	1	Scientific Literature	J. Med. Chem.	1992	None
CHEMBL303922		0	239.34	0	2.05	30	CCCOc1nsnc1C1=CCCN(C)C1	Stimulation	'='	25.0	%				UO_0000187					False	CHEMBL746413	Percent stimulation of phospholipid hydrolysis in BHK cells transfected with human Muscarinic acetylcholine receptor M1 compared to maximal stimulation of carbachol at a dose of 100 uM	F	BAO_0000219	cell-based format	None	None	None	BHK	None	CHEMBL216	Muscarinic acetylcholine receptor M1	Homo sapiens	SINGLE PROTEIN	CHEMBL1127972	1	Scientific Literature	Bioorg. Med. Chem. Lett.	1994	None
CHEMBL1243202		0	331.42	0	1.40	24	CC(=O)NC1CCN(CCCN2C(=O)COc3ccccc32)CC1	Emax	'='	74.0	%				UO_0000187					False	CHEMBL1248352	Agonist activity at human muscarinic M1 receptor expressed in CHO-K1 cells assessed as increase of acetylcholine-induced calcium flux by FLIPR assay relative to acetylcholine	F	BAO_0000219	cell-based format	Homo sapiens	None	None	CHO-K1	None	CHEMBL216	Muscarinic acetylcholine receptor M1	Homo sapiens	SINGLE PROTEIN	CHEMBL1240489	1	Scientific Literature	J. Med. Chem.	2010	CHEMBL3307512
CHEMBL1243387		0	379.45	0	2.62	36	CCC(=O)NC1CCN(CCCN2C(=O)CCc3cc(F)c(F)cc32)CC1	Emax	'='	87.0	%				UO_0000187					False	CHEMBL1248352	Agonist activity at human muscarinic M1 receptor expressed in CHO-K1 cells assessed as increase of acetylcholine-induced calcium flux by FLIPR assay relative to acetylcholine	F	BAO_0000219	cell-based format	Homo sapiens	None	None	CHO-K1	None	CHEMBL216	Muscarinic acetylcholine receptor M1	Homo sapiens	SINGLE PROTEIN	CHEMBL1240489	1	Scientific Literature	J. Med. Chem.	2010	CHEMBL3307512
CHEMBL1243267		0	357.45	0	1.79	28	O=C(NC1CCN(CCCN2C(=O)COc3ccccc32)CC1)C1CC1	Emax	'='	74.0	%				UO_0000187					False	CHEMBL1248352	Agonist activity at human muscarinic M1 receptor expressed in CHO-K1 cells assessed as increase of acetylcholine-induced calcium flux by FLIPR assay relative to acetylcholine	F	BAO_0000219	cell-based format	Homo sapiens	None	None	CHO-K1	None	CHEMBL216	Muscarinic acetylcholine receptor M1	Homo sapiens	SINGLE PROTEIN	CHEMBL1240489	1	Scientific Literature	J. Med. Chem.	2010	CHEMBL3307512
CHEMBL86288		0	254.33	0	2.05	33z	Cc1ccc(C#CCO/N=C2\CN3CCC2C3)cc1	IC50	'='	14100.0	nM	4.85			UO_0000065	19.07	0.35	2.80	19.54	False	CHEMBL744238	Binding affinity of [3H]-QNB to CHO cells expressing human Muscarinic acetylcholine receptor M1	B	BAO_0000219	cell-based format	None	None	None	CHO	None	CHEMBL216	Muscarinic acetylcholine receptor M1	Homo sapiens	SINGLE PROTEIN	CHEMBL1131286	1	Scientific Literature	J. Med. Chem.	1998	CHEMBL3308072
CHEMBL94601		0	538.64	2	6.63	(E)-6i	COc1ccc(COc2ccc(-c3cc(/C=C4/CN5CCC4CC5)on3)cc2OCc2ccc(OC)cc2)cc1	Inhibition	'='	85.0	%				UO_0000187					False	CHEMBL744057	Ability to displace [3H]N-methylscopolamine binding to M1 human recombinant muscarinic receptor in CHO cells at concentration 1 uM	B	BAO_0000219	cell-based format	None	None	None	CHO	None	CHEMBL216	Muscarinic acetylcholine receptor M1	Homo sapiens	SINGLE PROTEIN	CHEMBL1131993	1	Scientific Literature	Bioorg. Med. Chem. Lett.	1999	CHEMBL3308072
CHEMBL94601		0	538.64	2	6.63	(E)-6i	COc1ccc(COc2ccc(-c3cc(/C=C4/CN5CCC4CC5)on3)cc2OCc2ccc(OC)cc2)cc1	Inhibition	'='	100.0	%				UO_0000187					False	CHEMBL744058	Ability to displace [3H]N-methylscopolamine binding to M1 human recombinant muscarinic receptor in CHO cells at concentration 10 uM	B	BAO_0000219	cell-based format	None	None	None	CHO	None	CHEMBL216	Muscarinic acetylcholine receptor M1	Homo sapiens	SINGLE PROTEIN	CHEMBL1131993	1	Scientific Literature	Bioorg. Med. Chem. Lett.	1999	CHEMBL3308072
CHEMBL423724		0	396.92	0	3.41	70	CC[n+]1cc(C)cn1CC1CC(c2ccccc2)(c2ccccc2)C(=O)O1.[Cl-]	Kb	'='	114.0	nM				UO_0000065					False	CHEMBL748054	Antimuscarinic activity test against muscarinic acetylcholine receptor M1 from rabbit vas deferens	B	BAO_0000357	single protein format	Oryctolagus cuniculus	None	None	None	None	CHEMBL216	Muscarinic acetylcholine receptor M1	Homo sapiens	SINGLE PROTEIN	CHEMBL1126261	1	Scientific Literature	J. Med. Chem.	1992	None
CHEMBL445134		0	349.52	0	3.23	3g	C[C@@H]1OC(=O)[C@H]2C[C@H]3CCCC[C@@H]3[C@@H](CCCN3CCC(O)CC3)[C@@H]12	Ki	'>'	900.0	nM				UO_0000065					False	CHEMBL745743	Binding affinity towards human muscarinic M1 receptor in CHO-KI cells using [3H]- QNB as radioligand	B	BAO_0000219	cell-based format	None	None	None	CHO-KI	None	CHEMBL216	Muscarinic acetylcholine receptor M1	Homo sapiens	SINGLE PROTEIN	CHEMBL1132081	1	Scientific Literature	Bioorg. Med. Chem. Lett.	1999	None
CHEMBL329740		0	367.45	0	4.41	(E)-7h	CC(C)(C)OC(=O)Nc1ccc(-c2cc(/C=C3/CN4CCC3C4)on2)cc1	Inhibition	'='	58.0	%				UO_0000187					False	CHEMBL744058	Ability to displace [3H]N-methylscopolamine binding to M1 human recombinant muscarinic receptor in CHO cells at concentration 10 uM	B	BAO_0000219	cell-based format	None	None	None	CHO	None	CHEMBL216	Muscarinic acetylcholine receptor M1	Homo sapiens	SINGLE PROTEIN	CHEMBL1131993	1	Scientific Literature	Bioorg. Med. Chem. Lett.	1999	CHEMBL3308072
CHEMBL14	CARBACHOL	4	182.65	0	-0.21	20	C[N+](C)(C)CCOC(N)=O.[Cl-]	Ki	'='	12000.0	nM	4.92			UO_0000065	33.43	0.67	5.13	9.41	True	CHEMBL744768	Binding affinity of compound was determined towards human Muscarinic acetylcholine receptor M1 using [3H]QNB radioligand	B	BAO_0000357	single protein format	None	None	None	None	None	CHEMBL216	Muscarinic acetylcholine receptor M1	Homo sapiens	SINGLE PROTEIN	CHEMBL1144998	1	Scientific Literature	J. Med. Chem.	2003	None
CHEMBL2313377		0	295.80	0	3.04	3	Cc1nc2sc(C(=O)NC3CC3)c(N)c2c(C)c1Cl	%max	'='	33.0	%				UO_0000187					False	CHEMBL2320117	Positive allosteric modulation of human muscarinic M1 receptor expressed in CHO-K1 cells assessed as leftward shift in acetylcholine response treated for 144 secs prior to acetylcholine addition measured for 5 mins by Fluo-4-AM based calcium mobilization assay relative to control	F	BAO_0000219	cell-based format	Homo sapiens	None	None	CHO-K1	None	CHEMBL216	Muscarinic acetylcholine receptor M1	Homo sapiens	SINGLE PROTEIN	CHEMBL2311451	1	Scientific Literature	Bioorg. Med. Chem. Lett.	2013	CHEMBL3307512
CHEMBL1242923		0	407.51	0	2.63	17	O=C(Cc1ccccc1)NC1CCN(CCCN2C(=O)COc3ccccc32)CC1	Ki	'>='	1000.0	nM				UO_0000065					False	CHEMBL1248564	Binding affinity to human muscarinic M1 receptor by radioligand displacement assay	B	BAO_0000357	single protein format	Homo sapiens	None	None	None	None	CHEMBL216	Muscarinic acetylcholine receptor M1	Homo sapiens	SINGLE PROTEIN	CHEMBL1240489	1	Scientific Literature	J. Med. Chem.	2010	None
CHEMBL281456		0	338.46	0	3.59	26	Cc1cc(NCCN2C3CCCC2CC3)nnc1-c1ccccc1O	Ki	'='	3.0	nM	8.52			UO_0000065	25.18	0.47	4.93	13.91	False	CHEMBL745691	Binding affinity towards muscarinic M1 receptor	B	BAO_0000357	single protein format	None	None	None	None	None	CHEMBL216	Muscarinic acetylcholine receptor M1	Homo sapiens	SINGLE PROTEIN	CHEMBL1149193	1	Scientific Literature	J. Med. Chem.	2004	None
CHEMBL423746		0	204.27	0	0.99	24	OC1(c2cccnc2)CN2CCC1CC2	Ki	'='	14900.0	nM	4.83			UO_0000065	23.63	0.44	3.84	13.28	False	CHEMBL747393	Binding affinity for muscarinic acetylcholine receptor M1 by measuring displacement of [3H]QNB from guinea pig cerebral cortex	B	BAO_0000221	tissue-based format	Cavia porcellus	CHEMBL3559724	Cerebral cortex	None	None	CHEMBL216	Muscarinic acetylcholine receptor M1	Homo sapiens	SINGLE PROTEIN	CHEMBL1128229	1	Scientific Literature	J. Med. Chem.	1995	None
CHEMBL1243139		0	393.49	0	2.81	19	O=C(Cc1ccccc1)NC1CCN(CCCn2c(=O)oc3ccccc32)CC1	Emax	'='	70.0	%				UO_0000187					False	CHEMBL1248352	Agonist activity at human muscarinic M1 receptor expressed in CHO-K1 cells assessed as increase of acetylcholine-induced calcium flux by FLIPR assay relative to acetylcholine	F	BAO_0000219	cell-based format	Homo sapiens	None	None	CHO-K1	None	CHEMBL216	Muscarinic acetylcholine receptor M1	Homo sapiens	SINGLE PROTEIN	CHEMBL1240489	1	Scientific Literature	J. Med. Chem.	2010	CHEMBL3307512
CHEMBL1242924		0	365.42	0	2.23	37	CC(=O)NC1CCN(CCCN2C(=O)CCc3cc(F)c(F)cc32)CC1	EC50	'='	86.0	nM	7.07			UO_0000065					False	CHEMBL1248351	Agonist activity at human muscarinic M1 receptor expressed in CHO-K1 cells assessed as increase of acetylcholine-induced calcium flux by FLIPR assay	F	BAO_0000219	cell-based format	Homo sapiens	None	None	CHO-K1	None	CHEMBL216	Muscarinic acetylcholine receptor M1	Homo sapiens	SINGLE PROTEIN	CHEMBL1240489	1	Scientific Literature	J. Med. Chem.	2010	CHEMBL3307512
CHEMBL544840		0	409.94	0	0.68	24b	CN1CCC=C(c2nsnc2OCCOCCOCCOCCO)C1.Cl	Ki	'='	79.43	nM	7.10			UO_0000065	19.01	0.39	6.42	8.24	False	CHEMBL746411	Inhibition of [3H](R)-QNB to Muscarinic acetylcholine receptor M1 expressed in A9 L cells	B	BAO_0000219	cell-based format	Homo sapiens	None	None	A9L	None	CHEMBL216	Muscarinic acetylcholine receptor M1	Homo sapiens	SINGLE PROTEIN	CHEMBL1145111	1	Scientific Literature	J. Med. Chem.	2003	None
CHEMBL3350391		0	342.43	0	4.27	4a	CN1[C@H]2CC[C@@H]1C[C@H](NC(c1ccc(F)cc1)c1ccc(F)cc1)C2	Ki	'='	7.81	nM	8.11			UO_0000065	23.68	0.44	3.84	53.09	False	CHEMBL863453	Displacement of [3H]pirenzepine from Muscarinic receptor M1	B	BAO_0000357	single protein format	Homo sapiens	None	None	None	None	CHEMBL216	Muscarinic acetylcholine receptor M1	Homo sapiens	SINGLE PROTEIN	CHEMBL1141240	1	Scientific Literature	Bioorg. Med. Chem. Lett.	2005	None
CHEMBL269117		0	1074.08	2	7.19	Pin(16)PZ, 5	CCN1/C(=C/C=C/c2ccc3cc(NC(=O)CCCCC(=O)NCCOCCOCCN4CCN(CC(=O)N5c6ccccc6C(=O)Nc6cccnc65)CC4)ccc3[n+]2CC)C=Cc2ccccc21.[I-]	Ki	'='	29.4	nM	7.53			UO_0000065	7.95	0.15	0.34	4.94	False	CHEMBL864540	Displacement of [3H]QNB from EGFP(delta-17)human M1 receptor expressed in HEK cells	B	BAO_0000219	cell-based format	Homo sapiens	None	None	HEK293	None	CHEMBL216	Muscarinic acetylcholine receptor M1	Homo sapiens	SINGLE PROTEIN	CHEMBL1141229	1	Scientific Literature	J. Med. Chem.	2005	CHEMBL3307715
CHEMBL493465		0	442.54	0	4.09	4c	C[C@H]1CN(Cc2cccc(-c3cc(CNC(=O)c4cccc(C#N)c4)ccc3F)c2)CCN1	Kd	'='	7.943	nM	8.10			UO_0000065					False	CHEMBL1024869	Antagonist activity at cloned muscarinic M1 receptor expressed in CHO cells assessed as acetylcholine-induced change in cytosolic calcium concentration by FLIPR assay	F	BAO_0000219	cell-based format	None	None	None	CHO	None	CHEMBL216	Muscarinic acetylcholine receptor M1	Homo sapiens	SINGLE PROTEIN	CHEMBL1140120	1	Scientific Literature	J. Med. Chem.	2008	CHEMBL3308072
CHEMBL1083719		0	342.87	0	4.04	6l	Cc1cccc(-c2cccc(Cl)c2)c1C(=O)NCC1CCNCC1	Intrinsic activity	'='	37.0	%				UO_0000187					False	CHEMBL1117833	Intrinsic activity at human muscarinic M1 receptor expressed in CHO cells assessed as effect on acetylcholine-induced intracellular calcium level by FLIPR assay relative to acetylcholine	F	BAO_0000219	cell-based format	Homo sapiens	None	None	CHO	None	CHEMBL216	Muscarinic acetylcholine receptor M1	Homo sapiens	SINGLE PROTEIN	CHEMBL1158595	1	Scientific Literature	Bioorg. Med. Chem. Lett.	2010	CHEMBL3308072
CHEMBL1083887		0	329.83	0	3.13	7b	O=C(NCC1CCNCC1)c1cnccc1-c1cccc(Cl)c1	Intrinsic activity	'='	20.0	%				UO_0000187					False	CHEMBL1117833	Intrinsic activity at human muscarinic M1 receptor expressed in CHO cells assessed as effect on acetylcholine-induced intracellular calcium level by FLIPR assay relative to acetylcholine	F	BAO_0000219	cell-based format	Homo sapiens	None	None	CHO	None	CHEMBL216	Muscarinic acetylcholine receptor M1	Homo sapiens	SINGLE PROTEIN	CHEMBL1158595	1	Scientific Literature	Bioorg. Med. Chem. Lett.	2010	CHEMBL3308072
CHEMBL1086299		0	328.84	0	4.34	8b	O=C(CC1CCNCC1)Nc1ccccc1-c1cccc(Cl)c1	EC50	'='	7943.28	nM	5.10			UO_0000065					False	CHEMBL1117832	Agonist activity at human muscarinic M1 receptor expressed in CHO cells assessed as effect on acetylcholine-induced intracellular calcium level by FLIPR assay	F	BAO_0000219	cell-based format	Homo sapiens	None	None	CHO	None	CHEMBL216	Muscarinic acetylcholine receptor M1	Homo sapiens	SINGLE PROTEIN	CHEMBL1158595	1	Scientific Literature	Bioorg. Med. Chem. Lett.	2010	CHEMBL3308072
CHEMBL1086301		0	370.88	0	4.28	8d	CC(=O)N(C(=O)CC1CCNCC1)c1ccccc1-c1ccc(Cl)cc1	EC50	'>'	10000.0	nM				UO_0000065					False	CHEMBL1117832	Agonist activity at human muscarinic M1 receptor expressed in CHO cells assessed as effect on acetylcholine-induced intracellular calcium level by FLIPR assay	F	BAO_0000219	cell-based format	Homo sapiens	None	None	CHO	None	CHEMBL216	Muscarinic acetylcholine receptor M1	Homo sapiens	SINGLE PROTEIN	CHEMBL1158595	1	Scientific Literature	Bioorg. Med. Chem. Lett.	2010	CHEMBL3308072
CHEMBL1083927		0	393.29	0	4.70	9d	CC1CNCC=C1CNC(=O)c1c(-c2cccc(Cl)c2)ccc(Cl)c1F	Intrinsic activity	'='	72.0	%				UO_0000187					False	CHEMBL1117833	Intrinsic activity at human muscarinic M1 receptor expressed in CHO cells assessed as effect on acetylcholine-induced intracellular calcium level by FLIPR assay relative to acetylcholine	F	BAO_0000219	cell-based format	Homo sapiens	None	None	CHO	None	CHEMBL216	Muscarinic acetylcholine receptor M1	Homo sapiens	SINGLE PROTEIN	CHEMBL1158595	1	Scientific Literature	Bioorg. Med. Chem. Lett.	2010	CHEMBL3308072
CHEMBL1083002		0	374.89	0	4.51	9f	CC[C@H]1CNCC[C@@H]1CNC(=O)c1c(F)cccc1-c1cccc(Cl)c1	Intrinsic activity	'='	92.0	%				UO_0000187					False	CHEMBL1117833	Intrinsic activity at human muscarinic M1 receptor expressed in CHO cells assessed as effect on acetylcholine-induced intracellular calcium level by FLIPR assay relative to acetylcholine	F	BAO_0000219	cell-based format	Homo sapiens	None	None	CHO	None	CHEMBL216	Muscarinic acetylcholine receptor M1	Homo sapiens	SINGLE PROTEIN	CHEMBL1158595	1	Scientific Literature	Bioorg. Med. Chem. Lett.	2010	CHEMBL3308072
CHEMBL1085985		0	364.82	0	3.97	9i	O=C(NCC1(F)CCNCC1)c1c(F)cccc1-c1cccc(Cl)c1	EC50	'='	63.1	nM	7.20			UO_0000065					False	CHEMBL1117832	Agonist activity at human muscarinic M1 receptor expressed in CHO cells assessed as effect on acetylcholine-induced intracellular calcium level by FLIPR assay	F	BAO_0000219	cell-based format	Homo sapiens	None	None	CHO	None	CHEMBL216	Muscarinic acetylcholine receptor M1	Homo sapiens	SINGLE PROTEIN	CHEMBL1158595	1	Scientific Literature	Bioorg. Med. Chem. Lett.	2010	CHEMBL3308072
CHEMBL9967	PIRENZEPINE	4	351.41	0	1.56	Pirenzipine	CN1CCN(CC(=O)N2c3ccccc3C(=O)Nc3cccnc32)CC1	Ki	'='	25.0	nM	7.60			UO_0000065	21.63	0.40	6.04	11.05	False	CHEMBL947357	Displacement of radiolabeled pirenzepine from human muscarinic M1 receptor	B	BAO_0000357	single protein format	Homo sapiens	None	None	None	None	CHEMBL216	Muscarinic acetylcholine receptor M1	Homo sapiens	SINGLE PROTEIN	CHEMBL1140203	1	Scientific Literature	J. Med. Chem.	2008	None
CHEMBL73661		0	468.71	1	5.83	11	CC(c1ccc(S(=O)(=O)c2ccc(C(C)(C)C)cc2)cc1)N1CCN(C2CCCCC2)CC1	Ki	'='	85.0	nM	7.07			UO_0000065	15.09	0.29	1.24	17.41	False	CHEMBL744774	Binding affinity towards the cloned human Muscarinic acetylcholine receptor M1	B	BAO_0000357	single protein format	None	None	None	None	None	CHEMBL216	Muscarinic acetylcholine receptor M1	Homo sapiens	SINGLE PROTEIN	CHEMBL1132769	1	Scientific Literature	Bioorg. Med. Chem. Lett.	2000	None
CHEMBL301826		0	170.21	0	0.05	WAY-131256	CNC(=O)O[C@@H]1CN2CCC1C2	Ki	'='	26000.0	nM	4.58			UO_0000065	26.94	0.52	4.54	11.03	False	CHEMBL745742	Affinity towards human M1 receptor expressed in CHO cells using [3H]QNB as radioligand	B	BAO_0000219	cell-based format	None	None	None	CHO	None	CHEMBL216	Muscarinic acetylcholine receptor M1	Homo sapiens	SINGLE PROTEIN	CHEMBL1131780	1	Scientific Literature	Bioorg. Med. Chem. Lett.	1999	CHEMBL3308072
CHEMBL172272		0	416.65	0	4.72	3w	C[C@@H]1OC(=O)[C@H]2C[C@H]3CCCC[C@@H]3[C@@H](CCCN3CCC(N4CCCCC4)CC3)[C@@H]12	Ki	'='	312.0	nM	6.51			UO_0000065	15.61	0.30	1.79	19.85	False	CHEMBL745743	Binding affinity towards human muscarinic M1 receptor in CHO-KI cells using [3H]- QNB as radioligand	B	BAO_0000219	cell-based format	None	None	None	CHO-KI	None	CHEMBL216	Muscarinic acetylcholine receptor M1	Homo sapiens	SINGLE PROTEIN	CHEMBL1132081	1	Scientific Literature	Bioorg. Med. Chem. Lett.	1999	None
CHEMBL317757	DIFLUOROBENZTROPINE	0	343.42	0	4.70	6a	CN1C2CCC1CC(OC(c1ccc(F)cc1)c1ccc(F)cc1)C2	Ki	'='	11.6	nM	7.94			UO_0000065	23.11	0.43	3.24	63.64	False	CHEMBL863453	Displacement of [3H]pirenzepine from Muscarinic receptor M1	B	BAO_0000357	single protein format	Homo sapiens	None	None	None	None	CHEMBL216	Muscarinic acetylcholine receptor M1	Homo sapiens	SINGLE PROTEIN	CHEMBL1141240	1	Scientific Literature	Bioorg. Med. Chem. Lett.	2005	None
CHEMBL316804		0	303.16	0	1.21	1a	C[C@@H]1O[C@H](C[N+](C)(C)C)C[C@H]1F.[I-]	ED50	'='	0.0045	mg.kg-1				UO_0000308					False	CHEMBL844385	Potency at ganglionic M1 receptors mediating tachycardia to increase the heart rate in pithed rat	F	BAO_0000221	tissue-based format	Cavia porcellus	CHEMBL3638187	Heart	None	None	CHEMBL216	Muscarinic acetylcholine receptor M1	Homo sapiens	SINGLE PROTEIN	CHEMBL1125528	1	Scientific Literature	J. Med. Chem.	1992	None
CHEMBL3759586		0	419.48	0	4.27	9a	O=C(O)c1cccc(COc2ccccc2-c2ccn([C@H]3CCCC[C@@H]3O)c(=O)c2)c1	log(activity)	'='	1.08										False	CHEMBL3761959	Positive allosteric modulation of human muscarinic M1 receptor expressed in CHO Flp-In cells assessed as functional cooperativity with acetylcholine measured as IP1 accumulation after 1 hr by HTRF method	B	BAO_0000219	cell-based format	Homo sapiens	None	None	None	None	CHEMBL216	Muscarinic acetylcholine receptor M1	Homo sapiens	SINGLE PROTEIN	CHEMBL3758148	1	Scientific Literature	J. Med. Chem.	2016	None
CHEMBL172969		0	347.54	0	4.50	3d	CC1CCN(CCC[C@@H]2[C@H]3CCCC[C@@H]3C[C@@H]3C(=O)O[C@@H](C)[C@@H]32)CC1	Ki	'='	554.0	nM	6.26			UO_0000065	18.00	0.34	1.76	21.18	False	CHEMBL745743	Binding affinity towards human muscarinic M1 receptor in CHO-KI cells using [3H]- QNB as radioligand	B	BAO_0000219	cell-based format	None	None	None	CHO-KI	None	CHEMBL216	Muscarinic acetylcholine receptor M1	Homo sapiens	SINGLE PROTEIN	CHEMBL1132081	1	Scientific Literature	Bioorg. Med. Chem. Lett.	1999	None
CHEMBL3085028		0	368.47	0	4.83	4g	C=CCN1[C@H]2CC[C@@H]1C[C@H](NC(c1ccc(F)cc1)c1ccc(F)cc1)C2	Ki	'='	130.0	nM	6.89			UO_0000065	18.69	0.35	2.06	45.10	False	CHEMBL863453	Displacement of [3H]pirenzepine from Muscarinic receptor M1	B	BAO_0000357	single protein format	Homo sapiens	None	None	None	None	CHEMBL216	Muscarinic acetylcholine receptor M1	Homo sapiens	SINGLE PROTEIN	CHEMBL1141240	1	Scientific Literature	Bioorg. Med. Chem. Lett.	2005	None
CHEMBL3085027		0	328.41	0	3.93	4f	Fc1ccc(C(N[C@@H]2C[C@@H]3CC[C@H](C2)N3)c2ccc(F)cc2)cc1	Ki	'='	154.0	nM	6.81			UO_0000065	20.74	0.39	2.88	28.31	False	CHEMBL863453	Displacement of [3H]pirenzepine from Muscarinic receptor M1	B	BAO_0000357	single protein format	Homo sapiens	None	None	None	None	CHEMBL216	Muscarinic acetylcholine receptor M1	Homo sapiens	SINGLE PROTEIN	CHEMBL1141240	1	Scientific Literature	Bioorg. Med. Chem. Lett.	2005	None
CHEMBL598943		0	413.41	0	4.23	6p	O=C(O)c1cn(Cc2ccc(-n3ccc4ncccc43)cc2)c2cccc(F)c2c1=O	Activity	'='	150.0	nM				UO_0000065					False	CHEMBL1070733	Allosteric modulator activity at human muscarinic M1 receptor expressed in CHO cells assessed as potentiation of acetylcholine-induced calcium mobilization by FLIPR assay	F	BAO_0000219	cell-based format	Homo sapiens	None	None	CHO	None	CHEMBL216	Muscarinic acetylcholine receptor M1	Homo sapiens	SINGLE PROTEIN	CHEMBL1156905	1	Scientific Literature	Bioorg. Med. Chem. Lett.	2010	CHEMBL3308072
CHEMBL1091069		0	340.49	0	4.56	14c, (+)-R	COc1cccnc1[C@H](C)c1c(CCN(C)C)sc2ccccc12	Ki	'>'	10000.0	nM				UO_0000065					False	CHEMBL1106978	Displacement of [3H]N-methylscopolamine from human muscarinic M1 receptor expressed in CHO Flp-In cells after 90 mins by scintillation counting	B	BAO_0000219	cell-based format	Homo sapiens	None	None	CHO	None	CHEMBL216	Muscarinic acetylcholine receptor M1	Homo sapiens	SINGLE PROTEIN	CHEMBL1156278	1	Scientific Literature	Bioorg. Med. Chem. Lett.	2010	CHEMBL3308072
CHEMBL459730		0	463.95	0	3.72	(-)-12a	N#Cc1ccc(S(=O)(=O)/N=C(\N)N2C[C@H](c3ccccc3)C(c3ccc(Cl)cc3)=N2)cc1	Inhibition	'<'	50.0	%				UO_0000187					False	CHEMBL967020	Displacement of [3H]QNB from human cloned muscarinic M1 receptor	B	BAO_0000357	single protein format	Homo sapiens	None	None	None	None	CHEMBL216	Muscarinic acetylcholine receptor M1	Homo sapiens	SINGLE PROTEIN	CHEMBL1140076	1	Scientific Literature	J. Med. Chem.	2008	None
CHEMBL1800889		0	402.45	0	2.76	4l	Cc1cccnc1C1(C#N)CCN(Cc2cc(C(=O)O)c(=O)n3ccccc23)CC1	IP	'='	1939.0	nM		Non standard unit for type		UO_0000065					False	CHEMBL1803532	Agonist activity at human muscarinic M1 receptor expressed in CHONFAT cells assessed as enhancement of acetylcholine-induced calcium mobilization preincubated for 4 mins measured after 1 hr by FLIPR assay	F	BAO_0000219	cell-based format	Homo sapiens	None	None	CHONFAT	None	CHEMBL216	Muscarinic acetylcholine receptor M1	Homo sapiens	SINGLE PROTEIN	CHEMBL1799933	1	Scientific Literature	J. Med. Chem.	2011	None
CHEMBL1800282		0	456.42	0	3.47	4t	N#CC1(c2cc(C(F)(F)F)ccn2)CCN(Cc2cc(C(=O)O)c(=O)n3ccccc23)CC1	IP	'='	2720.0	nM		Non standard unit for type		UO_0000065					False	CHEMBL1803532	Agonist activity at human muscarinic M1 receptor expressed in CHONFAT cells assessed as enhancement of acetylcholine-induced calcium mobilization preincubated for 4 mins measured after 1 hr by FLIPR assay	F	BAO_0000219	cell-based format	Homo sapiens	None	None	CHONFAT	None	CHEMBL216	Muscarinic acetylcholine receptor M1	Homo sapiens	SINGLE PROTEIN	CHEMBL1799933	1	Scientific Literature	J. Med. Chem.	2011	None
CHEMBL2204286		0	517.63	1	4.65	4f	Cc1cccc2c1N(C(=O)c1cc(CN3CCC(C#N)(c4ccccn4)CC3)c3ccccn3c1=O)CCC2	IP	'='	4400.0	nM		Non standard unit for type		UO_0000065					False	CHEMBL2212434	Positive allosteric modulation of human muscarinic M1 receptor expressing in CHONFAT cells assessed as potentiation of acetylcholine-induced calcium mobilization preincubated for 4 mins and measured 4 mins after acetylcholine stimulation by FLIPR assay	F	BAO_0000219	cell-based format	Homo sapiens	None	None	CHONFAT	None	CHEMBL216	Muscarinic acetylcholine receptor M1	Homo sapiens	SINGLE PROTEIN	CHEMBL2203078	1	Scientific Literature	ACS Med. Chem. Lett.	2012	None
CHEMBL2204282		0	401.47	0	2.11	4b	CNC(=O)c1cc(CN2CCC(C#N)(c3ccccn3)CC2)c2ccccn2c1=O	IP	'='	4300.0	nM		Non standard unit for type		UO_0000065					False	CHEMBL2212434	Positive allosteric modulation of human muscarinic M1 receptor expressing in CHONFAT cells assessed as potentiation of acetylcholine-induced calcium mobilization preincubated for 4 mins and measured 4 mins after acetylcholine stimulation by FLIPR assay	F	BAO_0000219	cell-based format	Homo sapiens	None	None	CHONFAT	None	CHEMBL216	Muscarinic acetylcholine receptor M1	Homo sapiens	SINGLE PROTEIN	CHEMBL2203078	1	Scientific Literature	ACS Med. Chem. Lett.	2012	None
CHEMBL2204294		0	471.56	0	2.66	4o	N#CC1(c2ccccn2)CCN(Cc2cc(C(=O)NC3CCOCC3)c(=O)n3ccccc23)CC1	IP	'='	338.0	nM		Non standard unit for type		UO_0000065					False	CHEMBL2212434	Positive allosteric modulation of human muscarinic M1 receptor expressing in CHONFAT cells assessed as potentiation of acetylcholine-induced calcium mobilization preincubated for 4 mins and measured 4 mins after acetylcholine stimulation by FLIPR assay	F	BAO_0000219	cell-based format	Homo sapiens	None	None	CHONFAT	None	CHEMBL216	Muscarinic acetylcholine receptor M1	Homo sapiens	SINGLE PROTEIN	CHEMBL2203078	1	Scientific Literature	ACS Med. Chem. Lett.	2012	None
CHEMBL2204297		0	483.62	0	4.06	4r	C[C@H]1CCCC[C@@H]1NC(=O)c1cc(CN2CCC(C#N)(c3ccccn3)CC2)c2ccccn2c1=O	IP	'='	190.0	nM		Non standard unit for type		UO_0000065					False	CHEMBL2212434	Positive allosteric modulation of human muscarinic M1 receptor expressing in CHONFAT cells assessed as potentiation of acetylcholine-induced calcium mobilization preincubated for 4 mins and measured 4 mins after acetylcholine stimulation by FLIPR assay	F	BAO_0000219	cell-based format	Homo sapiens	None	None	CHONFAT	None	CHEMBL216	Muscarinic acetylcholine receptor M1	Homo sapiens	SINGLE PROTEIN	CHEMBL2203078	1	Scientific Literature	ACS Med. Chem. Lett.	2012	None
CHEMBL2204278		0	518.64	1	2.66	5d	O=C(N[C@H]1CCCC[C@@H]1O)c1cc(CN2CCN(c3cc4scnc4cn3)CC2)c2ccccn2c1=O	IP	'='	22.0	nM		Non standard unit for type		UO_0000065					False	CHEMBL2212434	Positive allosteric modulation of human muscarinic M1 receptor expressing in CHONFAT cells assessed as potentiation of acetylcholine-induced calcium mobilization preincubated for 4 mins and measured 4 mins after acetylcholine stimulation by FLIPR assay	F	BAO_0000219	cell-based format	Homo sapiens	None	None	CHONFAT	None	CHEMBL216	Muscarinic acetylcholine receptor M1	Homo sapiens	SINGLE PROTEIN	CHEMBL2203078	1	Scientific Literature	ACS Med. Chem. Lett.	2012	None
CHEMBL501756	BRUCINE	0	394.47	0	2.11	Brucine	COc1cc2c(cc1OC)[C@@]13CCN4CC5=CCO[C@H]6CC(=O)N2[C@H]1[C@H]6[C@H]5C[C@H]43	pKx	'='	4.59										False	CHEMBL2215473	Noncompetitive binding affinity at EGFP-fused human M1 receptor N-terminal truncated at 17 residues expressed in HEK293 cells	B	BAO_0000219	cell-based format	Homo sapiens	None	None	HEK293	None	CHEMBL216	Muscarinic acetylcholine receptor M1	Homo sapiens	SINGLE PROTEIN	CHEMBL2203158	1	Scientific Literature	J. Med. Chem.	2012	CHEMBL3307715
CHEMBL360055	GALLAMINE	4	510.83	2	5.45	Gallamine	CC[N+](CC)(CC)CCOc1cccc(OCC[N+](CC)(CC)CC)c1OCC[N+](CC)(CC)CC	Ki	'='	8511.38	nM	5.07			UO_0000065	9.93	0.19	-0.38	18.31	False	CHEMBL2215470	Competitive inhibition of EGFP-fused human M1 receptor N-terminal truncated at 17 residues expressed in HEK293 cells after 4 hrs by FRET assay in presence of para-LRB-AC42	B	BAO_0000219	cell-based format	Homo sapiens	None	None	HEK293	None	CHEMBL216	Muscarinic acetylcholine receptor M1	Homo sapiens	SINGLE PROTEIN	CHEMBL2203158	1	Scientific Literature	J. Med. Chem.	2012	CHEMBL3307715
CHEMBL845	N-DESMETHYLCLOZAPINE	0	312.80	0	3.38	NDMC	Clc1ccc2c(c1)N=C(N1CCNCC1)c1ccccc1N2	pEC50						Not Determined						False	CHEMBL2215472	Displacement of [3H]NMS from EGFP-fused human M1 receptor N-terminal truncated at 17 residues expressed in HEK293 cells assessed as reduction of [3H]NMS dissociation rate after 22 hrs by liquid scintillation counting	B	BAO_0000219	cell-based format	Homo sapiens	None	None	HEK293	None	CHEMBL216	Muscarinic acetylcholine receptor M1	Homo sapiens	SINGLE PROTEIN	CHEMBL2203158	1	Scientific Literature	J. Med. Chem.	2012	CHEMBL3307715
CHEMBL1306565		0	580.66	1	4.01	LRB-SO3-Na+	CCN(CC)c1ccc2c(-c3ccc(S(=O)(=O)[O-])cc3S(=O)(=O)[O-])c3ccc(=[N+](CC)CC)cc-3oc2c1.[Na+]	Ki	'>'	1000000.0	nM		Outside typical range		UO_0000065					False	CHEMBL2215474	Displacement of [3H]NMS from EGFP-fused human M1 receptor N-terminal truncated at 17 residues expressed in HEK293 cells after 22 hrs by liquid scintillation counting	B	BAO_0000219	cell-based format	Homo sapiens	None	None	HEK293	None	CHEMBL216	Muscarinic acetylcholine receptor M1	Homo sapiens	SINGLE PROTEIN	CHEMBL2203158	1	Scientific Literature	J. Med. Chem.	2012	CHEMBL3307715
CHEMBL227378		0	301.17	0	0.50	(2S,6R)-(-)-4a	C[C@@H]1COC[C@H](C[N+](C)(C)C)O1.[I-]	EC50	'='	1258925411794.17	nM		Outside typical range		UO_0000065					False	CHEMBL917428	Agonist activity at human muscarinic M1 receptor expressed in CHO cells	F	BAO_0000219	cell-based format	Homo sapiens	None	None	CHO	None	CHEMBL216	Muscarinic acetylcholine receptor M1	Homo sapiens	SINGLE PROTEIN	CHEMBL1144548	1	Scientific Literature	Bioorg. Med. Chem.	2007	CHEMBL3308072
CHEMBL279105		0	241.38	0	2.37	9	CSc1nsnc1C1=C(C)CCN(C)C1	IC50	'>'	100000.0	nM				UO_0000065					False	CHEMBL745687	Compound was evaluated for its ability to displace [3H]N-methylscopolamine ([3H]NMS) binding to cloned CHO cell lines expressing Muscarinic acetylcholine receptor M1	B	BAO_0000219	cell-based format	None	None	None	CHO	None	CHEMBL216	Muscarinic acetylcholine receptor M1	Homo sapiens	SINGLE PROTEIN	CHEMBL1131636	1	Scientific Literature	J. Med. Chem.	1998	CHEMBL3308072
CHEMBL1082362		0	346.83	0	3.88	6a	O=C(NCC1CCNCC1)c1cccc(F)c1-c1cccc(Cl)c1	Intrinsic activity	'='	45.0	%				UO_0000187					False	CHEMBL1117833	Intrinsic activity at human muscarinic M1 receptor expressed in CHO cells assessed as effect on acetylcholine-induced intracellular calcium level by FLIPR assay relative to acetylcholine	F	BAO_0000219	cell-based format	Homo sapiens	None	None	CHO	None	CHEMBL216	Muscarinic acetylcholine receptor M1	Homo sapiens	SINGLE PROTEIN	CHEMBL1158595	1	Scientific Literature	Bioorg. Med. Chem. Lett.	2010	CHEMBL3308072
CHEMBL1086283		0	329.83	0	3.13	7a	O=C(NCC1CCNCC1)c1ncccc1-c1cccc(Cl)c1	EC50	'>'	10000.0	nM				UO_0000065					False	CHEMBL1117832	Agonist activity at human muscarinic M1 receptor expressed in CHO cells assessed as effect on acetylcholine-induced intracellular calcium level by FLIPR assay	F	BAO_0000219	cell-based format	Homo sapiens	None	None	CHO	None	CHEMBL216	Muscarinic acetylcholine receptor M1	Homo sapiens	SINGLE PROTEIN	CHEMBL1158595	1	Scientific Literature	Bioorg. Med. Chem. Lett.	2010	CHEMBL3308072
CHEMBL1083317		0	397.25	0	4.75	9h	O=C(NCC1=C(F)CNCC1)c1c(-c2cccc(Cl)c2)ccc(Cl)c1F	Intrinsic activity	'='	74.0	%				UO_0000187					False	CHEMBL1117833	Intrinsic activity at human muscarinic M1 receptor expressed in CHO cells assessed as effect on acetylcholine-induced intracellular calcium level by FLIPR assay relative to acetylcholine	F	BAO_0000219	cell-based format	Homo sapiens	None	None	CHO	None	CHEMBL216	Muscarinic acetylcholine receptor M1	Homo sapiens	SINGLE PROTEIN	CHEMBL1158595	1	Scientific Literature	Bioorg. Med. Chem. Lett.	2010	CHEMBL3308072
CHEMBL1082365		0	378.85	0	4.21	9j	C[C@H]1CNCC[C@]1(F)CNC(=O)c1c(F)cccc1-c1cccc(Cl)c1	Intrinsic activity	'='	85.0	%				UO_0000187					False	CHEMBL1117833	Intrinsic activity at human muscarinic M1 receptor expressed in CHO cells assessed as effect on acetylcholine-induced intracellular calcium level by FLIPR assay relative to acetylcholine	F	BAO_0000219	cell-based format	Homo sapiens	None	None	CHO	None	CHEMBL216	Muscarinic acetylcholine receptor M1	Homo sapiens	SINGLE PROTEIN	CHEMBL1158595	1	Scientific Literature	Bioorg. Med. Chem. Lett.	2010	CHEMBL3308072
CHEMBL1084994		0	342.87	0	4.13	4d	CC1(CNC(=O)c2ccccc2-c2cccc(Cl)c2)CCNCC1	Intrinsic activity	'='	45.0	%				UO_0000187					False	CHEMBL1118277	Intrinsic activity at human muscarinic M1 receptor expressed in CHO cells assessed as effect on acetylcholine-induced intracellular calcium level by FLIPR assay relative to acetylcholine	F	BAO_0000219	cell-based format	Homo sapiens	None	None	CHO	None	CHEMBL216	Muscarinic acetylcholine receptor M1	Homo sapiens	SINGLE PROTEIN	CHEMBL1158607	1	Scientific Literature	Bioorg. Med. Chem. Lett.	2010	CHEMBL3308072
CHEMBL2205821		0	307.44	0	2.77	39	OC12C3C4CC5C6C4C1C6C(C53)N2CCCCc1ccccc1	Ki						Not Determined						False	CHEMBL2215565	Binding affinity to M1 muscarinic receptor	B	BAO_0000357	single protein format	None	None	None	None	None	CHEMBL216	Muscarinic acetylcholine receptor M1	Homo sapiens	SINGLE PROTEIN	CHEMBL2203059	1	Scientific Literature	Bioorg. Med. Chem. Lett.	2012	None
CHEMBL354678		0	306.45	0	4.54	23	CCC(C1=C(CCN(C)C)Cc2ccccc21)c1ccccn1	Ki	'='	239.88	nM	6.62			UO_0000065	21.60	0.39	2.08	41.04	False	CHEMBL746259	Binding affinity towards cloned human muscarinic acetylcholine receptor M1 stably expressed in CHO-K1 cells using [3H]N-methylscopolamine	B	BAO_0000219	cell-based format	None	None	None	CHO-K1	None	CHEMBL216	Muscarinic acetylcholine receptor M1	Homo sapiens	SINGLE PROTEIN	CHEMBL1136812	1	Scientific Literature	J. Med. Chem.	2003	CHEMBL3307512
CHEMBL1082673		0	321.83	0	2.95	1j	O=C(NC1CCCNC1)c1ccccc1-c1nc(Cl)cs1	EC50	'>'	10000.0	nM				UO_0000065					False	CHEMBL1118276	Agonist activity at human muscarinic M1 receptor expressed in CHO cells assessed as effect on acetylcholine-induced intracellular calcium level by FLIPR assay	F	BAO_0000219	cell-based format	Homo sapiens	None	None	CHO	None	CHEMBL216	Muscarinic acetylcholine receptor M1	Homo sapiens	SINGLE PROTEIN	CHEMBL1158607	1	Scientific Literature	Bioorg. Med. Chem. Lett.	2010	CHEMBL3308072
CHEMBL1086055		0	337.47	0	3.15	2m-5	CN(C)c1cccc(-c2ccccc2C(=O)NCC2CCNCC2)c1	EC50	'>'	10000.0	nM				UO_0000065					False	CHEMBL1118276	Agonist activity at human muscarinic M1 receptor expressed in CHO cells assessed as effect on acetylcholine-induced intracellular calcium level by FLIPR assay	F	BAO_0000219	cell-based format	Homo sapiens	None	None	CHO	None	CHEMBL216	Muscarinic acetylcholine receptor M1	Homo sapiens	SINGLE PROTEIN	CHEMBL1158607	1	Scientific Literature	Bioorg. Med. Chem. Lett.	2010	CHEMBL3308072
CHEMBL1082659		0	321.83	0	2.80	1e	O=C(NCC1CCNC1)c1ccccc1-c1nc(Cl)cs1	EC50	'>'	10000.0	nM				UO_0000065					False	CHEMBL1118276	Agonist activity at human muscarinic M1 receptor expressed in CHO cells assessed as effect on acetylcholine-induced intracellular calcium level by FLIPR assay	F	BAO_0000219	cell-based format	Homo sapiens	None	None	CHO	None	CHEMBL216	Muscarinic acetylcholine receptor M1	Homo sapiens	SINGLE PROTEIN	CHEMBL1158607	1	Scientific Literature	Bioorg. Med. Chem. Lett.	2010	CHEMBL3308072
CHEMBL1084502		0	308.43	0	3.39	2g	Cc1ccc(-c2ccccc2C(=O)NCC2CCNCC2)cc1	EC50	'>'	10000.0	nM				UO_0000065					False	CHEMBL1118276	Agonist activity at human muscarinic M1 receptor expressed in CHO cells assessed as effect on acetylcholine-induced intracellular calcium level by FLIPR assay	F	BAO_0000219	cell-based format	Homo sapiens	None	None	CHO	None	CHEMBL216	Muscarinic acetylcholine receptor M1	Homo sapiens	SINGLE PROTEIN	CHEMBL1158607	1	Scientific Literature	Bioorg. Med. Chem. Lett.	2010	CHEMBL3308072
CHEMBL1086056		0	378.39	0	3.98	2m-6	O=C(NCC1CCNCC1)c1ccccc1-c1cccc(OC(F)(F)F)c1	EC50	'>'	10000.0	nM				UO_0000065					False	CHEMBL1118276	Agonist activity at human muscarinic M1 receptor expressed in CHO cells assessed as effect on acetylcholine-induced intracellular calcium level by FLIPR assay	F	BAO_0000219	cell-based format	Homo sapiens	None	None	CHO	None	CHEMBL216	Muscarinic acetylcholine receptor M1	Homo sapiens	SINGLE PROTEIN	CHEMBL1158607	1	Scientific Literature	Bioorg. Med. Chem. Lett.	2010	CHEMBL3308072
CHEMBL97468		0	381.48	0	4.80	(E)-6h	CC(C)(C)OC(=O)Nc1ccc(-c2cc(/C=C3/CN4CCC3CC4)on2)cc1	IC50	'='	806.0	nM	6.09			UO_0000065	15.97	0.30	1.29	9.01	False	CHEMBL746587	The compound was tested for its binding affinity against M1 human recombinant muscarinic receptor in CHO cells.	B	BAO_0000219	cell-based format	None	None	None	CHO	None	CHEMBL216	Muscarinic acetylcholine receptor M1	Homo sapiens	SINGLE PROTEIN	CHEMBL1131993	1	Scientific Literature	Bioorg. Med. Chem. Lett.	1999	CHEMBL3308072
CHEMBL2312382		0	336.44	0	3.35	34	CCN1CCC(c2ccccc2)=C(C(=O)OCCc2ccccn2)C1	Imax	'='	100.0	%				UO_0000187					False	CHEMBL2317405	Orthosteric antagonist activity at human M1 muscarinic receptor expressed in CHO-K1 cells assessed as inhibition of [3H]NMS binding at saturation concentration relative to untreated control	B	BAO_0000219	cell-based format	Homo sapiens	None	None	CHO-K1	None	CHEMBL216	Muscarinic acetylcholine receptor M1	Homo sapiens	SINGLE PROTEIN	CHEMBL2311283	1	Scientific Literature	J. Med. Chem.	2013	CHEMBL3307512
CHEMBL1242950		0	301.47	0	4.86	2, AC-42	CCCCC1CCN(CCCC(=O)c2ccccc2C)CC1	EC50	'='	500.0	nM	6.30			UO_0000065					False	CHEMBL1248513	Agonist activity at human muscarinic M1 receptor Y381A mutant expressed in CHO-K1 cells assessed as increase of acetylcholine-induced calcium flux by FLIPR assay	F	BAO_0000219	cell-based format	Homo sapiens	None	None	CHO-K1	None	CHEMBL216	Muscarinic acetylcholine receptor M1	Homo sapiens	SINGLE PROTEIN	CHEMBL1240489	1	Scientific Literature	J. Med. Chem.	2010	CHEMBL3307512
CHEMBL2311982		0	468.62	0	3.87	76	CCOC(=O)C1=C(c2ccccc2)CCN(C2CCN(S(=O)(=O)c3ccc(C)cc3)CC2)C1	Ki	'>'	100000.0	nM				UO_0000065					False	CHEMBL2317408	Displacement of [3H]NMS from human M1 muscarinic receptor expressed in CHO-K1 cells	B	BAO_0000219	cell-based format	Homo sapiens	None	None	CHO-K1	None	CHEMBL216	Muscarinic acetylcholine receptor M1	Homo sapiens	SINGLE PROTEIN	CHEMBL2311283	1	Scientific Literature	J. Med. Chem.	2013	CHEMBL3307512
CHEMBL1243232		0	345.44	0	1.79	25	CCC(=O)NC1CCN(CCCN2C(=O)COc3ccccc32)CC1	Emax	'='	78.0	%				UO_0000187					False	CHEMBL1248352	Agonist activity at human muscarinic M1 receptor expressed in CHO-K1 cells assessed as increase of acetylcholine-induced calcium flux by FLIPR assay relative to acetylcholine	F	BAO_0000219	cell-based format	Homo sapiens	None	None	CHO-K1	None	CHEMBL216	Muscarinic acetylcholine receptor M1	Homo sapiens	SINGLE PROTEIN	CHEMBL1240489	1	Scientific Literature	J. Med. Chem.	2010	CHEMBL3307512
CHEMBL1091793		0	328.46	0	4.69	rac-8d	CC(c1cccc(F)n1)c1c(CCN(C)C)sc2ccccc12	Ki	'>'	10000.0	nM				UO_0000065					False	CHEMBL1106978	Displacement of [3H]N-methylscopolamine from human muscarinic M1 receptor expressed in CHO Flp-In cells after 90 mins by scintillation counting	B	BAO_0000219	cell-based format	Homo sapiens	None	None	CHO	None	CHEMBL216	Muscarinic acetylcholine receptor M1	Homo sapiens	SINGLE PROTEIN	CHEMBL1156278	1	Scientific Literature	Bioorg. Med. Chem. Lett.	2010	CHEMBL3308072
CHEMBL1092126		0	324.49	0	4.86	14b, (-)-R	Cc1cccnc1[C@H](C)c1c(CCN(C)C)sc2ccccc12	Ki	'>'	10000.0	nM				UO_0000065					False	CHEMBL1106978	Displacement of [3H]N-methylscopolamine from human muscarinic M1 receptor expressed in CHO Flp-In cells after 90 mins by scintillation counting	B	BAO_0000219	cell-based format	Homo sapiens	None	None	CHO	None	CHEMBL216	Muscarinic acetylcholine receptor M1	Homo sapiens	SINGLE PROTEIN	CHEMBL1156278	1	Scientific Literature	Bioorg. Med. Chem. Lett.	2010	CHEMBL3308072
CHEMBL550885		0	704.65	1	4.61	16b	CC(C)OC(=O)c1ccc(NC(=O)N[C@@H](Cc2ccc(O)cc2)C(=O)N[C@H]2CCC[N+](CC3CC3)(CC3CC3)C2)cc1.[I-]	Kd	'='	39.81	nM	7.40			UO_0000065					False	CHEMBL998548	Antagonist activity at human recombinant muscarinic M1 receptor expressed in CHO cells assessed as inhibition of acetylcholine-induced intracellular Ca2+ mobilization by FLIPR assay	F	BAO_0000219	cell-based format	Homo sapiens	None	None	CHO	None	CHEMBL216	Muscarinic acetylcholine receptor M1	Homo sapiens	SINGLE PROTEIN	CHEMBL1152232	1	Scientific Literature	Bioorg. Med. Chem. Lett.	2008	CHEMBL3308072
CHEMBL451040		0	568.68	1	3.53	6d	CC(C)NC(=O)c1ccc(NC(=O)N[C@@H](Cc2ccc(O)cc2)C(=O)NC2CCN(Cc3ccc(C#N)cc3)C2)cc1	IC50	'>'	3162.28	nM				UO_0000065					False	CHEMBL998548	Antagonist activity at human recombinant muscarinic M1 receptor expressed in CHO cells assessed as inhibition of acetylcholine-induced intracellular Ca2+ mobilization by FLIPR assay	F	BAO_0000219	cell-based format	Homo sapiens	None	None	CHO	None	CHEMBL216	Muscarinic acetylcholine receptor M1	Homo sapiens	SINGLE PROTEIN	CHEMBL1152232	1	Scientific Literature	Bioorg. Med. Chem. Lett.	2008	CHEMBL3308072
CHEMBL2313520		0	321.36	0	3.32	14, VU0448350-1	Cn1cc(-c2ccc(CN3C(=O)Cc4ccccc43)c(F)c2)cn1	EC50	'='	2398.83	nM	5.62			UO_0000065					False	CHEMBL2318876	Positive allosteric modulator activity at human muscarinic M1 receptor by calcium mobilization assay	F	BAO_0000019	assay format	Homo sapiens	None	None	None	None	CHEMBL216	Muscarinic acetylcholine receptor M1	Homo sapiens	SINGLE PROTEIN	CHEMBL2311253	1	Scientific Literature	Bioorg. Med. Chem. Lett.	2013	None
CHEMBL476990		0	415.54	0	3.50	12j	N#Cc1ccccc1CN1CCC(N2CCC(n3c(=O)[nH]c4ccccc43)CC2)CC1	Activity	'='	23.0	%				UO_0000187					False	CHEMBL983580	Agonist activity at muscarinic M1 receptor relative to carbachol	F	BAO_0000019	assay format	None	None	None	None	None	CHEMBL216	Muscarinic acetylcholine receptor M1	Homo sapiens	SINGLE PROTEIN	CHEMBL1142444	1	Scientific Literature	Bioorg. Med. Chem. Lett.	2008	None
CHEMBL545077		0	418.05	0	4.53	23	CN1CCC=C(c2nsnc2OCCCCCCCCCCCCO)C1.Cl	Activity	'='	250.0	%				UO_0000187					False	CHEMBL750971	Ability to stimulate biochemical responses in cell lines expressing muscarinic A9 L receptor sub types	B	BAO_0000219	cell-based format	None	None	None	A9L	None	CHEMBL216	Muscarinic acetylcholine receptor M1	Homo sapiens	SINGLE PROTEIN	CHEMBL1145111	1	Scientific Literature	J. Med. Chem.	2003	None
CHEMBL138513		0	418.92	0	3.84	76	Cc1ccc[n+]2ccn(CC3CC(c4ccccc4)(c4ccccc4)C(=O)O3)c12.[Cl-]	Kb	'='	95.0	nM				UO_0000065					False	CHEMBL748054	Antimuscarinic activity test against muscarinic acetylcholine receptor M1 from rabbit vas deferens	B	BAO_0000357	single protein format	Oryctolagus cuniculus	None	None	None	None	CHEMBL216	Muscarinic acetylcholine receptor M1	Homo sapiens	SINGLE PROTEIN	CHEMBL1126261	1	Scientific Literature	J. Med. Chem.	1992	None
CHEMBL2115128		0	423.62	1	5.92	12b	C=C(c1ccc([S@+]([O-])c2ccc(OC)cc2)cc1)C1CCN(C2CCCCC2)CC1	Ki	'='	2.14	nM	8.67			UO_0000065	20.47	0.39	2.75	29.35	False	CHEMBL744922	Binding affinity against Muscarinic acetylcholine receptor M1	B	BAO_0000357	single protein format	None	None	None	None	None	CHEMBL216	Muscarinic acetylcholine receptor M1	Homo sapiens	SINGLE PROTEIN	CHEMBL1132745	1	Scientific Literature	Bioorg. Med. Chem. Lett.	2000	None
CHEMBL2024420		0	413.44	0	3.18	10c	CCOC(=O)N1[C@H]2CC[C@@H]1C[C@@H](NCCNC(=O)c1ccccc1C(F)(F)F)C2	EC50						Not Active						False	CHEMBL2025052	Agonist activity at human muscarinic M1 receptor	F	BAO_0000019	assay format	Homo sapiens	None	None	None	None	CHEMBL216	Muscarinic acetylcholine receptor M1	Homo sapiens	SINGLE PROTEIN	CHEMBL2021911	1	Scientific Literature	Bioorg. Med. Chem. Lett.	2012	None
CHEMBL302720		0	360.40	0	3.41	2d	NCc1ccc(NC(=O)[C@](O)(c2ccccc2)[C@@H]2CCC(F)(F)C2)cc1	Ki	'='	740.0	nM	6.13			UO_0000065	17.01	0.32	2.72	8.14	False	CHEMBL744769	Binding affinity against human Muscarinic acetylcholine receptor M1 in transfected CHO cells	B	BAO_0000219	cell-based format	None	None	None	CHO	None	CHEMBL216	Muscarinic acetylcholine receptor M1	Homo sapiens	SINGLE PROTEIN	CHEMBL1136082	1	Scientific Literature	Bioorg. Med. Chem. Lett.	2003	CHEMBL3308072
CHEMBL94772		0	317.43	0	3.63	10	OC1(C2=CN3CCC2CC3)c2ccccc2CCc2ccccc21	Ki	'='	2040.0	nM	5.69			UO_0000065	17.93	0.32	2.06	24.25	False	CHEMBL749026	In vitro binding affinity towards muscarinic receptor in cerebral cortex (M1) was determined	B	BAO_0000221	tissue-based format	None	CHEMBL3559724	Cerebral cortex	None	None	CHEMBL216	Muscarinic acetylcholine receptor M1	Homo sapiens	SINGLE PROTEIN	CHEMBL1151999	1	Scientific Literature	Bioorg. Med. Chem. Lett.	1994	None
CHEMBL343951		0	475.61	0	4.96	17	O=C1C[C@@H]2OCC=C3C[N+]4(Cc5ccc6ccccc6c5)CC[C@]56c7ccccc7N1[C@H]5[C@H]2[C@H]3C[C@@H]64	Cooperativity	'='	0.8										False	CHEMBL752218	Cooperativity with acetylcholine at human muscarinic acetylcholine receptor M1	B	BAO_0000357	single protein format	None	None	None	None	None	CHEMBL216	Muscarinic acetylcholine receptor M1	Homo sapiens	SINGLE PROTEIN	CHEMBL1132569	1	Scientific Literature	J. Med. Chem.	1999	None
CHEMBL9967	PIRENZEPINE	4	351.41	0	1.56	Pirenzepine	CN1CCN(CC(=O)N2c3ccccc3C(=O)Nc3cccnc32)CC1	Ki	'='	4.6	nM	8.34			UO_0000065	23.73	0.44	6.78	12.12	False	CHEMBL744059	Compound was evaluated for displacement of [3H]QNB from human Muscarinic m1 receptor in CHO cells.	B	BAO_0000219	cell-based format	None	None	None	CHO	None	CHEMBL216	Muscarinic acetylcholine receptor M1	Homo sapiens	SINGLE PROTEIN	CHEMBL1129005	1	Scientific Literature	Bioorg. Med. Chem. Lett.	1996	CHEMBL3308072
CHEMBL1202233		0	453.38	0	2.24	9	C#CC[N+]12CC[C@@]34c5ccccc5N5C(=O)C[C@@H]6OCC=C(C1)[C@H](C[C@@H]32)[C@@H]6[C@H]54.[Br-]	Cooperativity	'<'	0.2										False	CHEMBL752218	Cooperativity with acetylcholine at human muscarinic acetylcholine receptor M1	B	BAO_0000357	single protein format	None	None	None	None	None	CHEMBL216	Muscarinic acetylcholine receptor M1	Homo sapiens	SINGLE PROTEIN	CHEMBL1132569	1	Scientific Literature	J. Med. Chem.	1999	None
CHEMBL342810		0	349.45	0	2.24	4	C[N+]12CC[C@@]34c5ccccc5N5C(=O)C[C@@H]6OCC=C(C1)[C@H](C[C@@H]32)[C@@H]6[C@H]54	Cooperativity	'>'	2.0										False	CHEMBL752217	Cooperativity with NMS at human muscarinic acetylcholine receptor M1	B	BAO_0000357	single protein format	None	None	None	None	None	CHEMBL216	Muscarinic acetylcholine receptor M1	Homo sapiens	SINGLE PROTEIN	CHEMBL1132569	1	Scientific Literature	J. Med. Chem.	1999	None
CHEMBL2333862		0	458.54	0	4.04	19p	Cn1cc(-c2ccc(CN3C(=O)C4(CCN(C(=O)C5CCC5)C4)c4ccccc43)c(F)c2)cn1	EC50	'='	6300.0	nM	5.20			UO_0000065	11.34	0.21	1.16	8.90	False	CHEMBL2346248	Positive allosteric modulation of human muscarinic M1 receptor	B	BAO_0000357	single protein format	Homo sapiens	None	None	None	None	CHEMBL216	Muscarinic acetylcholine receptor M1	Homo sapiens	SINGLE PROTEIN	CHEMBL2331354	1	Scientific Literature	Bioorg. Med. Chem. Lett.	2013	None
CHEMBL2333869		0	390.46	0	3.39	18h	Cn1cc(-c2ccc(CN3C(=O)C4(CCNCC4)c4ccccc43)c(F)c2)cn1	Emax	'='	29.0	%				UO_0000187					False	CHEMBL2346249	Positive allosteric modulation of human muscarinic M1 receptor relative to acetylcholine	B	BAO_0000357	single protein format	Homo sapiens	None	None	None	None	CHEMBL216	Muscarinic acetylcholine receptor M1	Homo sapiens	SINGLE PROTEIN	CHEMBL2331354	1	Scientific Literature	Bioorg. Med. Chem. Lett.	2013	None
CHEMBL99424		0	295.45	0	3.31	11	CCCCCCOc1nsnc1[C@@H]1CN2CCC[C@H]1C2	Max PI	'='	12.0	%				UO_0000187					False	CHEMBL744060	Stimulation of phosphoinositide hydrolysis in BHK cells expressing human m1 receptor	F	BAO_0000219	cell-based format	Homo sapiens	None	None	BHK	None	CHEMBL216	Muscarinic acetylcholine receptor M1	Homo sapiens	SINGLE PROTEIN	CHEMBL1131552	1	Scientific Literature	Bioorg. Med. Chem. Lett.	1998	None
CHEMBL98529		0	295.45	0	3.31	9	CCCCCCOc1nsnc1C1CN2CCC1CC2	Max PI	'='	55.0	%				UO_0000187					False	CHEMBL744060	Stimulation of phosphoinositide hydrolysis in BHK cells expressing human m1 receptor	F	BAO_0000219	cell-based format	Homo sapiens	None	None	BHK	None	CHEMBL216	Muscarinic acetylcholine receptor M1	Homo sapiens	SINGLE PROTEIN	CHEMBL1131552	1	Scientific Literature	Bioorg. Med. Chem. Lett.	1998	None
CHEMBL356028		0	342.48	0	2.44	19	C=CCCN1CCN(CC(=O)C(O)(c2ccccc2)C2CCC2)CC1	Kb	'='	219.0	nM				UO_0000065					False	CHEMBL714431	Antagonist activity against muscarinic M1 receptor from rabbit vas deferens	F	BAO_0000221	tissue-based format	Oryctolagus cuniculus	CHEMBL3638198	Vas deferens	None	None	CHEMBL216	Muscarinic acetylcholine receptor M1	Homo sapiens	SINGLE PROTEIN	CHEMBL1126608	1	Scientific Literature	J. Med. Chem.	1993	None
CHEMBL2333872		0	458.58	1	5.05	19e	Cn1cc(-c2ccc(CN3C(=O)C4(CCN(C5CCCCC5)C4)c4ccccc43)c(F)c2)cn1	Emax	'='	60.0	%				UO_0000187					False	CHEMBL2346249	Positive allosteric modulation of human muscarinic M1 receptor relative to acetylcholine	B	BAO_0000357	single protein format	Homo sapiens	None	None	None	None	CHEMBL216	Muscarinic acetylcholine receptor M1	Homo sapiens	SINGLE PROTEIN	CHEMBL2331354	1	Scientific Literature	Bioorg. Med. Chem. Lett.	2013	None
CHEMBL96579		0	267.33	0	2.64	(E)-7k	Nc1ccc(-c2cc(/C=C3/CN4CCC3C4)on2)cc1	Inhibition	'='	7.0	%				UO_0000187					False	CHEMBL744057	Ability to displace [3H]N-methylscopolamine binding to M1 human recombinant muscarinic receptor in CHO cells at concentration 1 uM	B	BAO_0000219	cell-based format	None	None	None	CHO	None	CHEMBL216	Muscarinic acetylcholine receptor M1	Homo sapiens	SINGLE PROTEIN	CHEMBL1131993	1	Scientific Literature	Bioorg. Med. Chem. Lett.	1999	CHEMBL3308072
CHEMBL84726		0	280.37	0	2.69	22z	C/C(C#Cc1ccccc1)=C\CO/N=C1\CN2CCC1C2	IC50	'='	1090.0	nM	5.96			UO_0000065	21.27	0.39	3.27	24.01	False	CHEMBL744238	Binding affinity of [3H]-QNB to CHO cells expressing human Muscarinic acetylcholine receptor M1	B	BAO_0000219	cell-based format	None	None	None	CHO	None	CHEMBL216	Muscarinic acetylcholine receptor M1	Homo sapiens	SINGLE PROTEIN	CHEMBL1131286	1	Scientific Literature	J. Med. Chem.	1998	CHEMBL3308072
CHEMBL54	HALOPERIDOL	4	375.87	0	4.43	HALOPERIDOL	O=C(CCCN1CCC(O)(c2ccc(Cl)cc2)CC1)c1ccc(F)cc1	IC50						Not Active (inhibition < 50% @ 10 uM and thus dose-reponse curve not measured)						False	CHEMBL1909170	DRUGMATRIX: Muscarinic M1 radioligand binding (ligand: [3H] N-Methylscopolamine)	B	BAO_0000249	cell membrane format	None	None	None	CHO-K1	Membrane	CHEMBL216	Muscarinic acetylcholine receptor M1	Homo sapiens	SINGLE PROTEIN	CHEMBL1909046	15	DrugMatrix			CHEMBL3307512
CHEMBL54	HALOPERIDOL	4	375.87	0	4.43	HALOPERIDOL	O=C(CCCN1CCC(O)(c2ccc(Cl)cc2)CC1)c1ccc(F)cc1	Ki						Not Active (inhibition < 50% @ 10 uM and thus dose-reponse curve not measured)						False	CHEMBL1909170	DRUGMATRIX: Muscarinic M1 radioligand binding (ligand: [3H] N-Methylscopolamine)	B	BAO_0000249	cell membrane format	None	None	None	CHO-K1	Membrane	CHEMBL216	Muscarinic acetylcholine receptor M1	Homo sapiens	SINGLE PROTEIN	CHEMBL1909046	15	DrugMatrix			CHEMBL3307512
CHEMBL1413	CICLOPIROX	4	207.27	0	2.44	CICLOPIROX	Cc1cc(C2CCCCC2)n(O)c(=O)c1	IC50						Not Active (inhibition < 50% @ 10 uM and thus dose-reponse curve not measured)						False	CHEMBL1909170	DRUGMATRIX: Muscarinic M1 radioligand binding (ligand: [3H] N-Methylscopolamine)	B	BAO_0000249	cell membrane format	None	None	None	CHO-K1	Membrane	CHEMBL216	Muscarinic acetylcholine receptor M1	Homo sapiens	SINGLE PROTEIN	CHEMBL1909046	15	DrugMatrix			CHEMBL3307512
CHEMBL107	COLCHICINE	4	399.44	0	2.87	COLCHICINE	COc1cc2c(c(OC)c1OC)-c1ccc(OC)c(=O)cc1[C@@H](NC(C)=O)CC2	Ki						Not Active (inhibition < 50% @ 10 uM and thus dose-reponse curve not measured)						False	CHEMBL1909170	DRUGMATRIX: Muscarinic M1 radioligand binding (ligand: [3H] N-Methylscopolamine)	B	BAO_0000249	cell membrane format	None	None	None	CHO-K1	Membrane	CHEMBL216	Muscarinic acetylcholine receptor M1	Homo sapiens	SINGLE PROTEIN	CHEMBL1909046	15	DrugMatrix			CHEMBL3307512
CHEMBL56337	EPALRESTAT	2	319.41	0	2.92	EPALRESTAT	CC(/C=C1\SC(=S)N(CC(=O)O)C1=O)=C\c1ccccc1	Ki						Not Active (inhibition < 50% @ 10 uM and thus dose-reponse curve not measured)						False	CHEMBL1909170	DRUGMATRIX: Muscarinic M1 radioligand binding (ligand: [3H] N-Methylscopolamine)	B	BAO_0000249	cell membrane format	None	None	None	CHO-K1	Membrane	CHEMBL216	Muscarinic acetylcholine receptor M1	Homo sapiens	SINGLE PROTEIN	CHEMBL1909046	15	DrugMatrix			CHEMBL3307512
CHEMBL66820		0	380.48	0	3.29	2l-c	NCCCC1CCN(C(=O)[C@](O)(c2ccccc2)[C@@H]2CCC(F)(F)C2)CC1	Ki	'='	92.0	nM	7.04			UO_0000065	18.49	0.36	3.75	10.57	False	CHEMBL744769	Binding affinity against human Muscarinic acetylcholine receptor M1 in transfected CHO cells	B	BAO_0000219	cell-based format	None	None	None	CHO	None	CHEMBL216	Muscarinic acetylcholine receptor M1	Homo sapiens	SINGLE PROTEIN	CHEMBL1136082	1	Scientific Literature	Bioorg. Med. Chem. Lett.	2003	CHEMBL3308072
CHEMBL521388		0	506.96	1	4.94	5f	O=C(c1ccccc1C(F)(F)F)N1CCC(N2CCC(n3c(=O)[nH]c4cc(Cl)ccc43)CC2)CC1	EC50	'='	11100.0	nM	4.96			UO_0000065					False	CHEMBL938553	Agonist activity at muscarinic M1 receptor	F	BAO_0000019	assay format	None	None	None	None	None	CHEMBL216	Muscarinic acetylcholine receptor M1	Homo sapiens	SINGLE PROTEIN	CHEMBL1152245	1	Scientific Literature	Bioorg. Med. Chem. Lett.	2008	None
CHEMBL522460		0	404.56	0	3.94	1, TBPB	Cc1ccccc1CN1CCC(N2CCC(n3c(=O)[nH]c4ccccc43)CC2)CC1	Activity	'='	82.0	%				UO_0000187					True	CHEMBL938554	Agonist activity at muscarinic M1 receptor relative to carbachol	F	BAO_0000019	assay format	None	None	None	None	None	CHEMBL216	Muscarinic acetylcholine receptor M1	Homo sapiens	SINGLE PROTEIN	CHEMBL1152245	1	Scientific Literature	Bioorg. Med. Chem. Lett.	2008	None
CHEMBL471213		0	418.54	0	3.58	5a	Cc1ccccc1C(=O)N1CCC(N2CCC(n3c(=O)[nH]c4ccccc43)CC2)CC1	Activity	'='	60.0	%				UO_0000187					False	CHEMBL938554	Agonist activity at muscarinic M1 receptor relative to carbachol	F	BAO_0000019	assay format	None	None	None	None	None	CHEMBL216	Muscarinic acetylcholine receptor M1	Homo sapiens	SINGLE PROTEIN	CHEMBL1152245	1	Scientific Literature	Bioorg. Med. Chem. Lett.	2008	None
CHEMBL38423		0	181.28	0	1.51	15	C[C@H]1CC2(CO1)CN1CCC2CC1	Ki	'='	6500.0	nM	5.19			UO_0000065	28.61	0.54	3.68	41.60	False	CHEMBL747394	Compound was evaluated for its binding affinity against Muscarinic acetylcholine receptor M1 in guinea pig cerebral cortex using (-)-[3H]-QNB as radioligand	B	BAO_0000221	tissue-based format	Cavia porcellus	CHEMBL3559724	Cerebral cortex	None	None	CHEMBL216	Muscarinic acetylcholine receptor M1	Homo sapiens	SINGLE PROTEIN	CHEMBL1126289	1	Scientific Literature	J. Med. Chem.	1992	None
CHEMBL81930		0	387.43	0	3.25	(+/-)-3	CC(C1COC(c2ccccc2)(c2ccccc2)O1)N(C)C.O=C(O)C(=O)O	pKb	'='	8.11										False	CHEMBL748055	Affinity for Muscarinic acetylcholine receptor M1 of rabbit vas deferens.	B	BAO_0000357	single protein format	Oryctolagus cuniculus	None	None	None	None	CHEMBL216	Muscarinic acetylcholine receptor M1	Homo sapiens	SINGLE PROTEIN	CHEMBL1133792	1	Scientific Literature	Bioorg. Med. Chem. Lett.	2001	None
CHEMBL335542		0	552.72	2	2.33	2c, CDD-0273	CN1CCC=C(c2nsnc2OCCOCCOCCOCCOc2nsnc2C2=CCCN(C)C2)C1	Smax	'='	69.0	%				UO_0000187					False	CHEMBL853698	Agonist activity at human M1 receptor expressed in A9 L cells assessed as stimulation of phosphoinositide hydrolysis relative to carbachol	F	BAO_0000219	cell-based format	Homo sapiens	None	None	L929	None	CHEMBL216	Muscarinic acetylcholine receptor M1	Homo sapiens	SINGLE PROTEIN	CHEMBL1138216	1	Scientific Literature	J. Med. Chem.	2006	CHEMBL3307946
CHEMBL21536	XANOMELINE	1	281.43	0	3.22	xanomeline	CCCCCCOc1nsnc1C1=CCCN(C)C1	Ki	'='	158.49	nM	6.80			UO_0000065	24.16	0.49	3.58	17.78	False	CHEMBL853692	Inhibition of [3H](R)-QNB binding to human M1 receptor expressed in A9 L cells	B	BAO_0000219	cell-based format	Homo sapiens	None	None	A9L	None	CHEMBL216	Muscarinic acetylcholine receptor M1	Homo sapiens	SINGLE PROTEIN	CHEMBL1138216	1	Scientific Literature	J. Med. Chem.	2006	None
CHEMBL216927		0	487.60	1	1.62	1, CDD-0304	COc1nsnc1OCCOCCOCCOCCOc1nsnc1C1=CCCN(C)C1	EC50	'='	1995.26	nM	5.70			UO_0000065					False	CHEMBL855425	Agonist activity at human M1 receptor E170K mutant expressed in A9 L cells assessed as stimulation of phosphoinositide hydrolysis	F	BAO_0000219	cell-based format	Homo sapiens	None	None	L929	None	CHEMBL216	Muscarinic acetylcholine receptor M1	Homo sapiens	SINGLE PROTEIN	CHEMBL1138216	1	Scientific Literature	J. Med. Chem.	2006	CHEMBL3307946
CHEMBL2114067		0	425.59	1	5.09	14b	COc1ccc([S@@+]([O-])c2ccc(C(=O)C3CCN(C4CCCCC4)CC3)cc2)cc1	Ki	'='	103.8	nM	6.98			UO_0000065	16.41	0.32	1.89	14.98	False	CHEMBL744922	Binding affinity against Muscarinic acetylcholine receptor M1	B	BAO_0000357	single protein format	None	None	None	None	None	CHEMBL216	Muscarinic acetylcholine receptor M1	Homo sapiens	SINGLE PROTEIN	CHEMBL1132745	1	Scientific Literature	Bioorg. Med. Chem. Lett.	2000	None
CHEMBL51695		0	347.46	0	3.87	13	CC(C)c1nccn1CCC(C(N)=O)(c1ccccc1)c1ccccc1	Kb	'='	31.9	nM				UO_0000065					False	CHEMBL745747	Antimuscarinic activity against muscarinic M1 receptor in rabbit vas deferens	B	BAO_0000221	tissue-based format	Oryctolagus cuniculus	CHEMBL3638198	Vas deferens	None	None	CHEMBL216	Muscarinic acetylcholine receptor M1	Homo sapiens	SINGLE PROTEIN	CHEMBL1130881	1	Scientific Literature	Bioorg. Med. Chem. Lett.	1998	None
CHEMBL395368		0	428.62	1	5.19	(+)/-12p	CSc1ccc(C2CN(C)Cc3cc(OCCCN4CCC(F)CC4)ccc32)cc1	Activity						Not Active						False	CHEMBL885448	Binding affinity at muscarinic M1 receptor at 1 uM	B	BAO_0000357	single protein format	None	None	None	None	None	CHEMBL216	Muscarinic acetylcholine receptor M1	Homo sapiens	SINGLE PROTEIN	CHEMBL1138430	1	Scientific Literature	Bioorg. Med. Chem. Lett.	2007	None
CHEMBL596436		0	393.37	0	2.43	20d	CS(=O)(=O)c1ccc(Cn2cc(C(=O)O)c(=O)c3c(F)ccc(F)c32)cc1	IP	'='	16000.0	nM		Non standard unit for type		UO_0000065					False	CHEMBL1069873	Allosteric modulation of human muscarinic M1 receptor expressed in CHO cells assessed as effect on acetylcholine-induced calcium mobilization by FLIPR assay	F	BAO_0000219	cell-based format	Homo sapiens	None	None	CHO	None	CHEMBL216	Muscarinic acetylcholine receptor M1	Homo sapiens	SINGLE PROTEIN	CHEMBL1153216	1	Scientific Literature	Bioorg. Med. Chem. Lett.	2010	CHEMBL3308072
CHEMBL594014		0	340.31	0	1.99	21c	NC(=O)c1cccc(Cn2cc(C(=O)O)c(=O)c3c(F)cccc32)c1	IP						Not Determined						False	CHEMBL1069873	Allosteric modulation of human muscarinic M1 receptor expressed in CHO cells assessed as effect on acetylcholine-induced calcium mobilization by FLIPR assay	F	BAO_0000219	cell-based format	Homo sapiens	None	None	CHO	None	CHEMBL216	Muscarinic acetylcholine receptor M1	Homo sapiens	SINGLE PROTEIN	CHEMBL1153216	1	Scientific Literature	Bioorg. Med. Chem. Lett.	2010	CHEMBL3308072
CHEMBL604169		0	345.30	0	3.03	23d	COc1cccc(Cn2cc(C(=O)O)c(=O)c3c(F)ccc(F)c32)c1	IP	'='	4200.0	nM		Non standard unit for type		UO_0000065					False	CHEMBL1069873	Allosteric modulation of human muscarinic M1 receptor expressed in CHO cells assessed as effect on acetylcholine-induced calcium mobilization by FLIPR assay	F	BAO_0000219	cell-based format	Homo sapiens	None	None	CHO	None	CHEMBL216	Muscarinic acetylcholine receptor M1	Homo sapiens	SINGLE PROTEIN	CHEMBL1153216	1	Scientific Literature	Bioorg. Med. Chem. Lett.	2010	CHEMBL3308072
CHEMBL593758		0	383.27	0	4.05	26d	O=C(O)c1cn(Cc2ccccc2C(F)(F)F)c2c(F)ccc(F)c2c1=O	IP	'='	2300.0	nM		Non standard unit for type		UO_0000065					False	CHEMBL1069873	Allosteric modulation of human muscarinic M1 receptor expressed in CHO cells assessed as effect on acetylcholine-induced calcium mobilization by FLIPR assay	F	BAO_0000219	cell-based format	Homo sapiens	None	None	CHO	None	CHEMBL216	Muscarinic acetylcholine receptor M1	Homo sapiens	SINGLE PROTEIN	CHEMBL1153216	1	Scientific Literature	Bioorg. Med. Chem. Lett.	2010	CHEMBL3308072
CHEMBL594004		0	381.28	0	3.79	27b	O=C(O)c1cn(Cc2ccc(OC(F)(F)F)cc2)c2c(F)cccc2c1=O	IP	'='	2100.0	nM		Non standard unit for type		UO_0000065					False	CHEMBL1069873	Allosteric modulation of human muscarinic M1 receptor expressed in CHO cells assessed as effect on acetylcholine-induced calcium mobilization by FLIPR assay	F	BAO_0000219	cell-based format	Homo sapiens	None	None	CHO	None	CHEMBL216	Muscarinic acetylcholine receptor M1	Homo sapiens	SINGLE PROTEIN	CHEMBL1153216	1	Scientific Literature	Bioorg. Med. Chem. Lett.	2010	CHEMBL3308072
CHEMBL604048		0	363.29	0	3.65	28a	O=C(O)c1cn(Cc2cccc(OC(F)(F)F)c2)c2ccccc2c1=O	IP	'='	4100.0	nM		Non standard unit for type		UO_0000065					False	CHEMBL1069873	Allosteric modulation of human muscarinic M1 receptor expressed in CHO cells assessed as effect on acetylcholine-induced calcium mobilization by FLIPR assay	F	BAO_0000219	cell-based format	Homo sapiens	None	None	CHO	None	CHEMBL216	Muscarinic acetylcholine receptor M1	Homo sapiens	SINGLE PROTEIN	CHEMBL1153216	1	Scientific Literature	Bioorg. Med. Chem. Lett.	2010	CHEMBL3308072
CHEMBL609602		0	355.39	0	4.42	29a	O=C(O)c1cn(Cc2ccc(-c3ccccc3)cc2)c2ccccc2c1=O	IP	'='	210.0	nM		Non standard unit for type		UO_0000065					False	CHEMBL1069873	Allosteric modulation of human muscarinic M1 receptor expressed in CHO cells assessed as effect on acetylcholine-induced calcium mobilization by FLIPR assay	F	BAO_0000219	cell-based format	Homo sapiens	None	None	CHO	None	CHEMBL216	Muscarinic acetylcholine receptor M1	Homo sapiens	SINGLE PROTEIN	CHEMBL1153216	1	Scientific Literature	Bioorg. Med. Chem. Lett.	2010	CHEMBL3308072
CHEMBL2111540		0	437.61	0	4.38	1b	COc1ccc([S@@+]([O-])c2ccc(C(C#N)N3CCN(C4CCCCC4)CC3)cc2)cc1	Ki	'='	111.9	nM	6.95			UO_0000065	15.88	0.31	2.57	12.29	False	CHEMBL744922	Binding affinity against Muscarinic acetylcholine receptor M1	B	BAO_0000357	single protein format	None	None	None	None	None	CHEMBL216	Muscarinic acetylcholine receptor M1	Homo sapiens	SINGLE PROTEIN	CHEMBL1132745	1	Scientific Literature	Bioorg. Med. Chem. Lett.	2000	None
CHEMBL496915		0	347.52	0	3.66	(+)-9	CN1CCC[C@@H]1[C@@H]1C[S+]([O-])[C@@](c2ccccc2)(C2CCCCC2)O1	Ki	'='	107.15	nM	6.97			UO_0000065	20.06	0.40	3.31	23.60	False	CHEMBL958964	Displacement of [3H]NMS from human muscarinic M1 receptor expressed in CHO cells	B	BAO_0000219	cell-based format	Homo sapiens	None	None	CHO	None	CHEMBL216	Muscarinic acetylcholine receptor M1	Homo sapiens	SINGLE PROTEIN	CHEMBL1150330	1	Scientific Literature	Bioorg. Med. Chem.	2008	CHEMBL3308072
CHEMBL2368390		0	796.71	None	None	Bo(12)PZ	O=C(CCC1=[N+]2C(=Cc3ccc(-c4cccs4)n3[B-]2(F)F)C=C1)NCCOCCOCCN1CCN(CC(=O)N2c3ccccc3C(=O)Nc3cccnc32)CC1	Dissociation rate constant	'='	1.3	1/S		Non standard unit for type							False	CHEMBL835573	Dissociation rate constant for human muscarinic receptor at 200 nM with 500 uM brucine	B	BAO_0000357	single protein format	Homo sapiens	None	None	None	None	CHEMBL216	Muscarinic acetylcholine receptor M1	Homo sapiens	SINGLE PROTEIN	CHEMBL1138682	1	Scientific Literature	J. Med. Chem.	2004	None
CHEMBL365702		0	865.86	None	None	Bo(15)PZ	C[N+]1=C(CCC(=O)NCCCCCC(=O)NCCCCN2CCN(CC(=O)N3c4ccccc4C(=O)Nc4cccnc43)CC2)C=C/C1=C/c1ccc(-c2cccs2)n1[BH-](F)F	Dissociation rate constant	'='	9.9	1/S		Non standard unit for type							False	CHEMBL835572	Dissociation rate constant for human muscarinic receptor at 200 nM with 100 uM brucine	B	BAO_0000357	single protein format	Homo sapiens	None	None	None	None	CHEMBL216	Muscarinic acetylcholine receptor M1	Homo sapiens	SINGLE PROTEIN	CHEMBL1138682	1	Scientific Literature	J. Med. Chem.	2004	None
CHEMBL2368391		0	962.98	None	None	Bo(22)PZ	O=C(CCCCCNC(=O)CCC1=[N+]2C(=Cc3ccc(-c4cccs4)n3[B-]2(F)F)C=C1)NCCCCCC(=O)NCCCCN1CCN(CC(=O)N2c3ccccc3C(=O)Nc3cccnc32)CC1	Dissociation rate constant	'='	14.4	1/S		Non standard unit for type							False	CHEMBL835572	Dissociation rate constant for human muscarinic receptor at 200 nM with 100 uM brucine	B	BAO_0000357	single protein format	Homo sapiens	None	None	None	None	CHEMBL216	Muscarinic acetylcholine receptor M1	Homo sapiens	SINGLE PROTEIN	CHEMBL1138682	1	Scientific Literature	J. Med. Chem.	2004	None
CHEMBL2312345		0	363.46	0	3.74	89	CN1CC=C(c2ccccc2C(=O)OCCc2ccc3c(c2)CCO3)CC1	Ki	'>'	100000.0	nM				UO_0000065					False	CHEMBL2317408	Displacement of [3H]NMS from human M1 muscarinic receptor expressed in CHO-K1 cells	B	BAO_0000219	cell-based format	Homo sapiens	None	None	CHO-K1	None	CHEMBL216	Muscarinic acetylcholine receptor M1	Homo sapiens	SINGLE PROTEIN	CHEMBL2311283	1	Scientific Literature	J. Med. Chem.	2013	CHEMBL3307512
CHEMBL2311547		0	399.46	0	3.72	66	COc1ccc(CCOC(=O)C2=C(c3cccc(F)c3)CCN(C)C2)cc1OC	Ki	'='	27000.0	nM	4.57			UO_0000065	11.44	0.22	0.85	9.52	False	CHEMBL2317408	Displacement of [3H]NMS from human M1 muscarinic receptor expressed in CHO-K1 cells	B	BAO_0000219	cell-based format	Homo sapiens	None	None	CHO-K1	None	CHEMBL216	Muscarinic acetylcholine receptor M1	Homo sapiens	SINGLE PROTEIN	CHEMBL2311283	1	Scientific Literature	J. Med. Chem.	2013	CHEMBL3307512
CHEMBL183903		0	347.54	0	4.64	19	C[C@@H]1OC(=O)[C@H]2C[C@H]3CCCC[C@@H]3C(CCC3CCC(C)(C)N3C)[C@@H]12	Ki	'='	122.0	nM	6.91			UO_0000065	19.89	0.38	2.27	23.40	False	CHEMBL839522	In vitro inhibitory activity against cloned human M1 muscarinic receptor	B	BAO_0000357	single protein format	Homo sapiens	None	None	None	None	CHEMBL216	Muscarinic acetylcholine receptor M1	Homo sapiens	SINGLE PROTEIN	CHEMBL1137123	1	Scientific Literature	Bioorg. Med. Chem. Lett.	2004	None
CHEMBL390842		0	301.17	0	0.50	(2R,6S)-(+)-4a	C[C@H]1COC[C@@H](C[N+](C)(C)C)O1.[I-]	Intrinsic activity	'='	1.0										False	CHEMBL917424	Intrinsic activity at muscarinic M1 receptor in rabbit stimulated vas deferens assessed as ratio of agonist activity to activity of McN-A-343	F	BAO_0000019	assay format	Oryctolagus cuniculus	None	None	None	None	CHEMBL216	Muscarinic acetylcholine receptor M1	Homo sapiens	SINGLE PROTEIN	CHEMBL1144548	1	Scientific Literature	Bioorg. Med. Chem.	2007	None
CHEMBL170163		0	339.40	0	2.45	12	CCOC(=O)C(=O)Nc1cc(C)nc(N2CCc3ccccc3C2)c1	Ki						Not Determined						False	CHEMBL745681	Displacement of [3H]pirenzepine M1 receptor	B	BAO_0000357	single protein format	None	None	None	None	None	CHEMBL216	Muscarinic acetylcholine receptor M1	Homo sapiens	SINGLE PROTEIN	CHEMBL1136613	1	Scientific Literature	Bioorg. Med. Chem. Lett.	2003	None
CHEMBL357200		0	259.37	0	2.81	19	OC1(c2cc3ccccc3s2)CN2CCC1CC2	Ki	'='	1100.0	nM	5.96			UO_0000065	22.97	0.45	3.15	25.39	False	CHEMBL747393	Binding affinity for muscarinic acetylcholine receptor M1 by measuring displacement of [3H]QNB from guinea pig cerebral cortex	B	BAO_0000221	tissue-based format	Cavia porcellus	CHEMBL3559724	Cerebral cortex	None	None	CHEMBL216	Muscarinic acetylcholine receptor M1	Homo sapiens	SINGLE PROTEIN	CHEMBL1128229	1	Scientific Literature	J. Med. Chem.	1995	None
CHEMBL2333865		0	390.46	0	3.35	19a, VU0450158-1, enantiomer	CN1CCC2(C1)C(=O)N(Cc1ccc(-c3cnn(C)c3)cc1F)c1ccccc12	EC50	'='	2900.0	nM	5.54			UO_0000065	14.18	0.26	2.19	13.39	False	CHEMBL2346248	Positive allosteric modulation of human muscarinic M1 receptor	B	BAO_0000357	single protein format	Homo sapiens	None	None	None	None	CHEMBL216	Muscarinic acetylcholine receptor M1	Homo sapiens	SINGLE PROTEIN	CHEMBL2331354	1	Scientific Literature	Bioorg. Med. Chem. Lett.	2013	None
CHEMBL2333870		0	430.53	0	4.27	19c	Cn1cc(-c2ccc(CN3C(=O)C4(CCN(C5CCC5)C4)c4ccccc43)c(F)c2)cn1	EC50	'>'	10000.0	nM				UO_0000065					False	CHEMBL2346248	Positive allosteric modulation of human muscarinic M1 receptor	B	BAO_0000357	single protein format	Homo sapiens	None	None	None	None	CHEMBL216	Muscarinic acetylcholine receptor M1	Homo sapiens	SINGLE PROTEIN	CHEMBL2331354	1	Scientific Literature	Bioorg. Med. Chem. Lett.	2013	None
CHEMBL1133	OXYBUTYNIN CHLORIDE	4	393.96	0	3.34	9 (Oxybutynin)	CCN(CC)CC#CCOC(=O)C(O)(c1ccccc1)C1CCCCC1.Cl	Kb	'='	2.45	nM				UO_0000065					False	CHEMBL745747	Antimuscarinic activity against muscarinic M1 receptor in rabbit vas deferens	B	BAO_0000221	tissue-based format	Oryctolagus cuniculus	CHEMBL3638198	Vas deferens	None	None	CHEMBL216	Muscarinic acetylcholine receptor M1	Homo sapiens	SINGLE PROTEIN	CHEMBL1130881	1	Scientific Literature	Bioorg. Med. Chem. Lett.	1998	None
CHEMBL17045	OTENZEPAD	0	421.55	0	3.51	AF-DX-116	CCN(CC)CC1CCCCN1CC(=O)N1c2ccccc2C(=O)Nc2cccnc21	KA	'='	6.81	uM				UO_0000064					False	CHEMBL748053	Displacement of [3H]pirenzepine from Muscarinic acetylcholine receptor M1 in rabbit sympathetic ganglia homogenate	B	BAO_0000019	assay format	Oryctolagus cuniculus	None	None	None	None	CHEMBL216	Muscarinic acetylcholine receptor M1	Homo sapiens	SINGLE PROTEIN	CHEMBL1126216	1	Scientific Literature	J. Med. Chem.	1992	None
CHEMBL69904		0	434.57	0	4.42	2l-h	O=C(N1CCC(CCN2CCCCC2)CC1)[C@](O)(c1ccccc1)[C@@H]1CCC(F)(F)C1	Ki	'='	1900.0	nM	5.72			UO_0000065	13.17	0.25	1.30	13.07	False	CHEMBL744769	Binding affinity against human Muscarinic acetylcholine receptor M1 in transfected CHO cells	B	BAO_0000219	cell-based format	None	None	None	CHO	None	CHEMBL216	Muscarinic acetylcholine receptor M1	Homo sapiens	SINGLE PROTEIN	CHEMBL1136082	1	Scientific Literature	Bioorg. Med. Chem. Lett.	2003	CHEMBL3308072
CHEMBL115078		0	462.63	0	4.02	2	CCCCCCCCCCCCCC(=O)NCC(=O)N[C@@H](CO)C(=O)OCc1ccccc1	Ki	'='	0.007943	nM		Outside typical range		UO_0000065					False	CHEMBL857565	Ability to displace [3H]QNB from HM1 receptor binding to acetylcholine was evaluated by ligand inhibition assay	B	BAO_0000357	single protein format	None	None	None	None	None	CHEMBL216	Muscarinic acetylcholine receptor M1	Homo sapiens	SINGLE PROTEIN	CHEMBL1131899	1	Scientific Literature	Bioorg. Med. Chem. Lett.	1999	None
CHEMBL3126667		0	404.51	0	4.18	6g	COc1c(C(=O)N[C@H]2CCCC[C@@H]2O)cc(Cc2ccc(C)nc2)c2ccccc12	%max	'='	93.0	%				UO_0000187					False	CHEMBL3128936	Positive allosteric modulation of human muscarinic M1 receptor expressed CHO cells assessed as intrinsic potency of acetylcholine-induced calcium mobilization by FLIPR assay relative to control	F	BAO_0000219	cell-based format	Homo sapiens	None	None	CHO	None	CHEMBL216	Muscarinic acetylcholine receptor M1	Homo sapiens	SINGLE PROTEIN	CHEMBL3124934	1	Scientific Literature	Bioorg. Med. Chem. Lett.	2014	CHEMBL3308072
CHEMBL609721		0	550.45	0	3.72	16	O=C1C[C@@H]2OCC=C3C[N+]4(Cc5ccc([N+](=O)[O-])cc5)CC[C@]56c7ccccc7N1[C@H]5[C@H]2[C@H]3C[C@@H]64.[Br-]	Affinity	'<'	4.8										False	CHEMBL750974	Binding affinity at the unliganded human muscarinic acetylcholine receptor M1 was estimated as log affinity (log1/M)	B	BAO_0000357	single protein format	None	None	None	None	None	CHEMBL216	Muscarinic acetylcholine receptor M1	Homo sapiens	SINGLE PROTEIN	CHEMBL1132569	1	Scientific Literature	J. Med. Chem.	1999	None
CHEMBL3085077		0	356.49	0	4.52	4b	CN1[C@H]2CC[C@@H]1C[C@@H](OC(=O)N(Cc1cccs1)c1ccccc1)C2	IC50	'='	48.3	nM	7.32			UO_0000065					False	CHEMBL900656	Antagonist activity at cloned muscarinic M1 receptor expressed in CHO cells by measuring calcium mobilization	F	BAO_0000219	cell-based format	Homo sapiens	None	None	CHO	None	CHEMBL216	Muscarinic acetylcholine receptor M1	Homo sapiens	SINGLE PROTEIN	CHEMBL1137565	1	Scientific Literature	Bioorg. Med. Chem. Lett.	2007	CHEMBL3308072
CHEMBL3085070		0	449.39	0	4.50	5m	Cc1ccoc1CN(C(=O)O[C@@H]1C[C@@H]2CC[C@H](C1)[N+]2(C)C)c1ccccc1.[Br-]	IC50	'='	15.2	nM	7.82			UO_0000065					False	CHEMBL900656	Antagonist activity at cloned muscarinic M1 receptor expressed in CHO cells by measuring calcium mobilization	F	BAO_0000219	cell-based format	Homo sapiens	None	None	CHO	None	CHEMBL216	Muscarinic acetylcholine receptor M1	Homo sapiens	SINGLE PROTEIN	CHEMBL1137565	1	Scientific Literature	Bioorg. Med. Chem. Lett.	2007	CHEMBL3308072
CHEMBL3085079		0	429.36	1	5.22	4d	CN1[C@H]2CC[C@@H]1C[C@@H](OC(=O)N(Cc1ccc(Br)cc1)c1ccccc1)C2	IC50	'='	812.8	nM	6.09			UO_0000065					False	CHEMBL900656	Antagonist activity at cloned muscarinic M1 receptor expressed in CHO cells by measuring calcium mobilization	F	BAO_0000219	cell-based format	Homo sapiens	None	None	CHO	None	CHEMBL216	Muscarinic acetylcholine receptor M1	Homo sapiens	SINGLE PROTEIN	CHEMBL1137565	1	Scientific Literature	Bioorg. Med. Chem. Lett.	2007	CHEMBL3308072
CHEMBL3085071		0	451.43	0	4.66	5n	C[N+]1(C)[C@H]2CC[C@@H]1C[C@@H](OC(=O)N(Cc1ccccc1)c1cccs1)C2.[Br-]	IC50	'='	2.7	nM	8.57			UO_0000065					False	CHEMBL900656	Antagonist activity at cloned muscarinic M1 receptor expressed in CHO cells by measuring calcium mobilization	F	BAO_0000219	cell-based format	Homo sapiens	None	None	CHO	None	CHEMBL216	Muscarinic acetylcholine receptor M1	Homo sapiens	SINGLE PROTEIN	CHEMBL1137565	1	Scientific Literature	Bioorg. Med. Chem. Lett.	2007	CHEMBL3308072
CHEMBL279453		0	478.64	0	4.47	4 (AF-DX-384)	CCCN(CCC)CC1CCCCN1CCNC(=O)N1c2ccccc2C(=O)Nc2cccnc21	Ki	'='	12.4	nM	7.91			UO_0000065	16.52	0.31	3.44	9.78	False	CHEMBL744059	Compound was evaluated for displacement of [3H]QNB from human Muscarinic m1 receptor in CHO cells.	B	BAO_0000219	cell-based format	None	None	None	CHO	None	CHEMBL216	Muscarinic acetylcholine receptor M1	Homo sapiens	SINGLE PROTEIN	CHEMBL1129005	1	Scientific Literature	Bioorg. Med. Chem. Lett.	1996	CHEMBL3308072
CHEMBL3085064		0	524.30	1	5.36	5g	C[N+]1(C)[C@H]2CC[C@@H]1C[C@@H](OC(=O)N(Cc1ccccc1Br)c1ccccc1)C2.[Br-]	IC50	'='	420.0	nM	6.38			UO_0000065					False	CHEMBL900656	Antagonist activity at cloned muscarinic M1 receptor expressed in CHO cells by measuring calcium mobilization	F	BAO_0000219	cell-based format	Homo sapiens	None	None	CHO	None	CHEMBL216	Muscarinic acetylcholine receptor M1	Homo sapiens	SINGLE PROTEIN	CHEMBL1137565	1	Scientific Literature	Bioorg. Med. Chem. Lett.	2007	CHEMBL3308072
CHEMBL336668		0	374.46	0	2.13	10	N#CC[N+]12CC[C@@]34c5ccccc5N5C(=O)C[C@@H]6OCC=C(C1)[C@H](C[C@@H]32)[C@@H]6[C@H]54	Cooperativity	'='	2.0										False	CHEMBL752217	Cooperativity with NMS at human muscarinic acetylcholine receptor M1	B	BAO_0000357	single protein format	None	None	None	None	None	CHEMBL216	Muscarinic acetylcholine receptor M1	Homo sapiens	SINGLE PROTEIN	CHEMBL1132569	1	Scientific Literature	J. Med. Chem.	1999	None
CHEMBL341766		0	186.23	0	1.26	5d	CO/N=C(\F)C1CN2CCC1CC2	Ratio	'='	65.0										False	CHEMBL851333	Ratio of IC50 QNB to that of OXO-M was determined	B	BAO_0000357	single protein format	None	None	None	None	None	CHEMBL216	Muscarinic acetylcholine receptor M1	Homo sapiens	SINGLE PROTEIN	CHEMBL1130270	1	Scientific Literature	J. Med. Chem.	1997	None
CHEMBL131428	ALVAMELINE	0	193.25	0	0.41	Alvameline	CCn1nnc(C2=CCCN(C)C2)n1	Efficacy	'<'	20.0	%				UO_0000187					False	CHEMBL3618840	Agonist activity at human muscarinic M1 receptor expressed in CHO cells after 30 mins by GTPgamma35S binding assay relative to acetylcholine	B	BAO_0000219	cell-based format	Homo sapiens	None	None	CHO	None	CHEMBL216	Muscarinic acetylcholine receptor M1	Homo sapiens	SINGLE PROTEIN	CHEMBL3616390	1	Scientific Literature	Bioorg. Med. Chem. Lett.	2015	CHEMBL3308072
CHEMBL1650	CORTISONE ACETATE	4	402.49	0	2.56	CORTISONE ACETATE	CC(=O)OCC(=O)[C@@]1(O)CC[C@H]2[C@@H]3CCC4=CC(=O)CC[C@]4(C)[C@H]3C(=O)C[C@@]21C	IC50						Not Active (inhibition < 50% @ 10 uM and thus dose-reponse curve not measured)						False	CHEMBL1909170	DRUGMATRIX: Muscarinic M1 radioligand binding (ligand: [3H] N-Methylscopolamine)	B	BAO_0000249	cell membrane format	None	None	None	CHO-K1	Membrane	CHEMBL216	Muscarinic acetylcholine receptor M1	Homo sapiens	SINGLE PROTEIN	CHEMBL1909046	15	DrugMatrix			CHEMBL3307512
CHEMBL14	CARBACHOL	4	182.65	0	-0.21	carbachol	C[N+](C)(C)CCOC(N)=O.[Cl-]	IC50	'='	10000.0	nM	5.00			UO_0000065	33.97	0.68	5.21	9.56	False	CHEMBL748285	Compound was evaluated for its binding affinity at human muscarinic receptor m1 by displacement of [3H]-NMS radioligand using membranes in transfected chinese hamster ovarian cell	B	BAO_0000219	cell-based format	None	None	None	ovarian	None	CHEMBL216	Muscarinic acetylcholine receptor M1	Homo sapiens	SINGLE PROTEIN	CHEMBL1131391	1	Scientific Literature	Bioorg. Med. Chem. Lett.	1998	None
CHEMBL192	SILDENAFIL	4	474.59	0	1.61	sildenafil	CCCc1nn(C)c2c(=O)[nH]c(-c3cc(S(=O)(=O)N4CCN(C)CC4)ccc3OCC)nc12	Ki						Not Active (inhibition < 50% @ 10 uM and thus dose-reponse curve not measured)						False	CHEMBL1909170	DRUGMATRIX: Muscarinic M1 radioligand binding (ligand: [3H] N-Methylscopolamine)	B	BAO_0000249	cell membrane format	None	None	None	CHO-K1	Membrane	CHEMBL216	Muscarinic acetylcholine receptor M1	Homo sapiens	SINGLE PROTEIN	CHEMBL1909046	15	DrugMatrix			CHEMBL3307512
CHEMBL556506		0	293.41	0	3.54	1d	C[C@H](C1=C(CCN(C)C)Cc2ccccc21)c1cnccn1	Activity	'='	20.0	%				UO_0000187					False	CHEMBL1051821	Displacement of [3H]N-methylscopolamine from human muscarinic M1 receptor expressed in CHO Flp-In cells at 10 uM by liquid scintillation counting	B	BAO_0000219	cell-based format	Homo sapiens	None	None	CHO	None	CHEMBL216	Muscarinic acetylcholine receptor M1	Homo sapiens	SINGLE PROTEIN	CHEMBL1153519	1	Scientific Literature	J. Med. Chem.	2009	CHEMBL3308072
CHEMBL221886	SISOMICIN	3	447.53	2	-3.85	SISOMICIN	CN[C@@H]1[C@@H](O)[C@@H](O[C@@H]2[C@@H](O)[C@H](O[C@H]3OC(CN)=CC[C@H]3N)[C@@H](N)C[C@H]2N)OC[C@]1(C)O	Ki						Not Active (inhibition < 50% @ 10 uM and thus dose-reponse curve not measured)						False	CHEMBL1909170	DRUGMATRIX: Muscarinic M1 radioligand binding (ligand: [3H] N-Methylscopolamine)	B	BAO_0000249	cell membrane format	None	None	None	CHO-K1	Membrane	CHEMBL216	Muscarinic acetylcholine receptor M1	Homo sapiens	SINGLE PROTEIN	CHEMBL1909046	15	DrugMatrix			CHEMBL3307512
CHEMBL386281		0	448.45	0	3.43	19	O=C(NC1CCN(Cc2ccc3ccc(=O)oc3c2)CC1)c1cc(=O)c2ccc(F)cc2o1	Inhibition	'='	16.0	%				UO_0000187					False	CHEMBL854871	Inhibition of human muscarinic M1 receptor at 10uM	B	BAO_0000357	single protein format	Homo sapiens	None	None	None	None	CHEMBL216	Muscarinic acetylcholine receptor M1	Homo sapiens	SINGLE PROTEIN	CHEMBL1137588	1	Scientific Literature	Bioorg. Med. Chem. Lett.	2007	None
CHEMBL490598		0	422.55	0	4.08	20a	Cc1ccccc1CN1CCC(N2CCC(n3c(=O)[nH]c4c(F)cccc43)CC2)CC1	EC50	'='	1.06	nM	8.97			UO_0000065					False	CHEMBL983579	Agonist activity at muscarinic M1 receptor	F	BAO_0000019	assay format	None	None	None	None	None	CHEMBL216	Muscarinic acetylcholine receptor M1	Homo sapiens	SINGLE PROTEIN	CHEMBL1142444	1	Scientific Literature	Bioorg. Med. Chem. Lett.	2008	None
CHEMBL1092	TRIHEXYPHENIDYL HYDROCHLORIDE	4	337.94	0	4.33	18 (Artane)	Cl.OC(CCN1CCCCC1)(c1ccccc1)C1CCCCC1	IC50	'='	1.3	nM	8.89			UO_0000065	29.48	0.55	4.56	37.86	False	CHEMBL748282	Evaluated for its binding affinity at human muscarinic receptor m1 by displacement of [3H]NMS binding using membranes in transfected chinese hamster ovarian cell	B	BAO_0000219	cell-based format	None	None	None	ovarian	None	CHEMBL216	Muscarinic acetylcholine receptor M1	Homo sapiens	SINGLE PROTEIN	CHEMBL1131391	1	Scientific Literature	Bioorg. Med. Chem. Lett.	1998	None
CHEMBL3618440		0	496.38	0	4.82	13e	C/C(=N\c1ccc2c(c1)[C@@H](NC(=O)c1ccc(Br)cc1)[C@H](O)C2)NCc1ccc(F)cc1	EC50	'='	20.9	nM	7.68			UO_0000065	15.47	0.33	2.86	10.42	False	CHEMBL3618687	Agonist activity at human muscarinic M1 receptor expressed in CHO cells after 30 mins by GTPgamma35S binding assay	B	BAO_0000219	cell-based format	Homo sapiens	None	None	CHO	None	CHEMBL216	Muscarinic acetylcholine receptor M1	Homo sapiens	SINGLE PROTEIN	CHEMBL3616390	1	Scientific Literature	Bioorg. Med. Chem. Lett.	2015	CHEMBL3308072
CHEMBL2111051	TALSACLIDINE	2	165.24	0	0.73	Talsaclidine	C#CCO[C@H]1CN2CCC1CC2	EC50	'='	820.0	nM	6.09			UO_0000065	36.83	0.69	5.36	48.81	False	CHEMBL3618687	Agonist activity at human muscarinic M1 receptor expressed in CHO cells after 30 mins by GTPgamma35S binding assay	B	BAO_0000219	cell-based format	Homo sapiens	None	None	CHO	None	CHEMBL216	Muscarinic acetylcholine receptor M1	Homo sapiens	SINGLE PROTEIN	CHEMBL3616390	1	Scientific Literature	Bioorg. Med. Chem. Lett.	2015	CHEMBL3308072
CHEMBL21536	XANOMELINE	1	281.43	0	3.22	Xanomeline	CCCCCCOc1nsnc1C1=CCCN(C)C1	Efficacy	'='	59.2	%				UO_0000187					False	CHEMBL3618840	Agonist activity at human muscarinic M1 receptor expressed in CHO cells after 30 mins by GTPgamma35S binding assay relative to acetylcholine	B	BAO_0000219	cell-based format	Homo sapiens	None	None	CHO	None	CHEMBL216	Muscarinic acetylcholine receptor M1	Homo sapiens	SINGLE PROTEIN	CHEMBL3616390	1	Scientific Literature	Bioorg. Med. Chem. Lett.	2015	CHEMBL3308072
CHEMBL1800896		0	464.53	0	4.12	4s	N#CC1(c2cc(-c3ccccc3)ccn2)CCN(Cc2cc(C(=O)O)c(=O)n3ccccc23)CC1	IP	'='	659.0	nM		Non standard unit for type		UO_0000065					False	CHEMBL1803532	Agonist activity at human muscarinic M1 receptor expressed in CHONFAT cells assessed as enhancement of acetylcholine-induced calcium mobilization preincubated for 4 mins measured after 1 hr by FLIPR assay	F	BAO_0000219	cell-based format	Homo sapiens	None	None	CHONFAT	None	CHEMBL216	Muscarinic acetylcholine receptor M1	Homo sapiens	SINGLE PROTEIN	CHEMBL1799933	1	Scientific Literature	J. Med. Chem.	2011	None
CHEMBL166736		0	153.22	0	0.92	11	CC(=O)CCC#CCN(C)C	IC50	'='	51800.0	nM	4.29			UO_0000065	27.97	0.53	3.37	21.10	False	CHEMBL745679	Displacement of [3H]QNB in genetically transformed mouse cell line (m1C2) transfected with Muscarinic acetylcholine receptor M1	B	BAO_0000019	assay format	Homo sapiens	None	None	None	None	CHEMBL216	Muscarinic acetylcholine receptor M1	Homo sapiens	SINGLE PROTEIN	CHEMBL1126443	1	Scientific Literature	Bioorg. Med. Chem. Lett.	1992	None
CHEMBL168559		0	267.33	0	2.60	11	CC(=O)Nc1ccnc(N2CCc3ccccc3C2)c1	Ki						Not Determined						False	CHEMBL745681	Displacement of [3H]pirenzepine M1 receptor	B	BAO_0000357	single protein format	None	None	None	None	None	CHEMBL216	Muscarinic acetylcholine receptor M1	Homo sapiens	SINGLE PROTEIN	CHEMBL1136613	1	Scientific Literature	Bioorg. Med. Chem. Lett.	2003	None
CHEMBL1683352		0	362.43	0	3.38	3	O=C(O)c1cc(CN2CCC(c3ccccc3)CC2)c2ccccn2c1=O	IP	'='	1342.0	nM		Non standard unit for type		UO_0000065					False	CHEMBL1803532	Agonist activity at human muscarinic M1 receptor expressed in CHONFAT cells assessed as enhancement of acetylcholine-induced calcium mobilization preincubated for 4 mins measured after 1 hr by FLIPR assay	F	BAO_0000219	cell-based format	Homo sapiens	None	None	CHONFAT	None	CHEMBL216	Muscarinic acetylcholine receptor M1	Homo sapiens	SINGLE PROTEIN	CHEMBL1799933	1	Scientific Literature	J. Med. Chem.	2011	None
CHEMBL398043		0	312.32	0	0.64	15	O=C(O)C(=O)O.O=C1CCON1CC#CCN1CCCCC1	Ki	'='	819.0	nM	6.09			UO_0000065	27.38	0.52	5.45	18.57	False	CHEMBL899142	Displacement of [3H]QNB from human muscarinic M1 receptor expressed in CHO cells	B	BAO_0000219	cell-based format	Homo sapiens	None	None	CHO	None	CHEMBL216	Muscarinic acetylcholine receptor M1	Homo sapiens	SINGLE PROTEIN	CHEMBL1137537	1	Scientific Literature	Bioorg. Med. Chem.	2007	CHEMBL3308072
CHEMBL3616500		0	499.51	1	5.41	14e	C/C(=N\c1ccc2c(c1)[C@@H](NC(=O)c1ccc(C(F)(F)F)cc1)[C@H](O)C2)N(C)Cc1ccc(F)cc1	EC50	'='	36.0	nM	7.44			UO_0000065	14.90	0.28	2.03	11.46	False	CHEMBL3618687	Agonist activity at human muscarinic M1 receptor expressed in CHO cells after 30 mins by GTPgamma35S binding assay	B	BAO_0000219	cell-based format	Homo sapiens	None	None	CHO	None	CHEMBL216	Muscarinic acetylcholine receptor M1	Homo sapiens	SINGLE PROTEIN	CHEMBL3616390	1	Scientific Literature	Bioorg. Med. Chem. Lett.	2015	CHEMBL3308072
CHEMBL605830		0	323.32	0	3.38	16c	O=C(O)c1cn(C2(c3ccccc3)CC2)c2cccc(F)c2c1=O	IP						Not Determined						False	CHEMBL1069873	Allosteric modulation of human muscarinic M1 receptor expressed in CHO cells assessed as effect on acetylcholine-induced calcium mobilization by FLIPR assay	F	BAO_0000219	cell-based format	Homo sapiens	None	None	CHO	None	CHEMBL216	Muscarinic acetylcholine receptor M1	Homo sapiens	SINGLE PROTEIN	CHEMBL1153216	1	Scientific Literature	Bioorg. Med. Chem. Lett.	2010	CHEMBL3308072
CHEMBL593984		0	337.35	0	3.76	19b	O=C(O)c1cn(Cc2ccc(C3CC3)cc2)c2c(F)cccc2c1=O	IP	'='	1200.0	nM		Non standard unit for type		UO_0000065					False	CHEMBL1069873	Allosteric modulation of human muscarinic M1 receptor expressed in CHO cells assessed as effect on acetylcholine-induced calcium mobilization by FLIPR assay	F	BAO_0000219	cell-based format	Homo sapiens	None	None	CHO	None	CHEMBL216	Muscarinic acetylcholine receptor M1	Homo sapiens	SINGLE PROTEIN	CHEMBL1153216	1	Scientific Literature	Bioorg. Med. Chem. Lett.	2010	CHEMBL3308072
CHEMBL595141		0	365.28	0	3.91	25b	O=C(O)c1cn(Cc2cccc(C(F)(F)F)c2)c2c(F)cccc2c1=O	IP	'='	2700.0	nM		Non standard unit for type		UO_0000065					False	CHEMBL1069873	Allosteric modulation of human muscarinic M1 receptor expressed in CHO cells assessed as effect on acetylcholine-induced calcium mobilization by FLIPR assay	F	BAO_0000219	cell-based format	Homo sapiens	None	None	CHO	None	CHEMBL216	Muscarinic acetylcholine receptor M1	Homo sapiens	SINGLE PROTEIN	CHEMBL1153216	1	Scientific Literature	Bioorg. Med. Chem. Lett.	2010	CHEMBL3308072
CHEMBL594672		0	404.40	0	3.44	45	O=C(O)c1cn(Cc2ccc(-c3cccc(CO)n3)cc2)c2c(F)cccc2c1=O	IP	'='	250.0	nM		Non standard unit for type		UO_0000065					False	CHEMBL1069873	Allosteric modulation of human muscarinic M1 receptor expressed in CHO cells assessed as effect on acetylcholine-induced calcium mobilization by FLIPR assay	F	BAO_0000219	cell-based format	Homo sapiens	None	None	CHO	None	CHEMBL216	Muscarinic acetylcholine receptor M1	Homo sapiens	SINGLE PROTEIN	CHEMBL1153216	1	Scientific Literature	Bioorg. Med. Chem. Lett.	2010	CHEMBL3308072
CHEMBL589852		0	393.35	0	3.48	7i	O=C(O)c1cn(Cc2ccc(-c3ccc(F)nc3)nc2)c2c(F)cccc2c1=O	IP	'='	202.0	nM		Non standard unit for type		UO_0000065					False	CHEMBL1042950	Allosteric modulation of human muscarinic M1 receptor expressed in CHO cells assessed as effect on acetylcholine-induced calcium mobilization by FLIPR assay	F	BAO_0000219	cell-based format	Homo sapiens	None	None	CHO	None	CHEMBL216	Muscarinic acetylcholine receptor M1	Homo sapiens	SINGLE PROTEIN	CHEMBL1153183	1	Scientific Literature	Bioorg. Med. Chem. Lett.	2010	CHEMBL3308072
CHEMBL131	PREDNISOLONE	4	360.45	0	1.56	SID50085972	C[C@]12C[C@H](O)[C@H]3[C@@H](CCC4=CC(=O)C=C[C@@]43C)[C@@H]1CC[C@]2(O)C(=O)CO	Ki						Not Active (inhibition < 50% @ 10 uM and thus dose-reponse curve not measured)						False	CHEMBL1909170	DRUGMATRIX: Muscarinic M1 radioligand binding (ligand: [3H] N-Methylscopolamine)	B	BAO_0000249	cell membrane format	None	None	None	CHO-K1	Membrane	CHEMBL216	Muscarinic acetylcholine receptor M1	Homo sapiens	SINGLE PROTEIN	CHEMBL1909046	15	DrugMatrix			CHEMBL3307512
CHEMBL3632961		0	386.50	0	3.12	8	CCOC(=O)N1CCC(N2CCC(N3Cc4ccccc4NC3=O)CC2)CC1	Activity	'='	86.0	%				UO_0000187					False	CHEMBL3635132	Agonist activity at human muscarinic M1 acetylcholine receptor expressed in CHO cells assessed as calcium mobilization at 0.3 uM by FLIPR assay	B	BAO_0000219	cell-based format	Homo sapiens	None	None	CHO	None	CHEMBL216	Muscarinic acetylcholine receptor M1	Homo sapiens	SINGLE PROTEIN	CHEMBL3632469	1	Scientific Literature	Bioorg. Med. Chem. Lett.	2015	CHEMBL3308072
CHEMBL2313504		0	407.34	0	4.50	23o	Cn1cc(-c2ccc(CN3C(=O)C(F)(C(F)(F)F)c4ccccc43)c(F)c2)cn1	Activity	'='	25.0	%				UO_0000187					False	CHEMBL2318874	Positive allosteric modulator activity at human muscarinic M1 receptor relative to acetylcholine by calcium mobilization assay	F	BAO_0000019	assay format	Homo sapiens	None	None	None	None	CHEMBL216	Muscarinic acetylcholine receptor M1	Homo sapiens	SINGLE PROTEIN	CHEMBL2311253	1	Scientific Literature	Bioorg. Med. Chem. Lett.	2013	None
CHEMBL2313497		0	369.37	0	2.93	23f	Cn1cc(-c2ccc(CN3C(=O)C(O)(CF)c4ccccc43)c(F)c2)cn1	FC	'='	8.0										False	CHEMBL2318873	Positive allosteric modulator activity at human muscarinic M1 receptor assessed as fold shift of acetylcholine concentration curve to the left at 30 uM by calcium mobilization assay relative to untreated acetylcholine control	F	BAO_0000019	assay format	Homo sapiens	None	None	None	None	CHEMBL216	Muscarinic acetylcholine receptor M1	Homo sapiens	SINGLE PROTEIN	CHEMBL2311253	1	Scientific Literature	Bioorg. Med. Chem. Lett.	2013	None
CHEMBL2313507		0	387.36	0	3.38	23r, VU0449055-1	Cn1cc(-c2ccc(CN3C(=O)C(O)(C(F)(F)F)c4ccccc43)cc2)cn1	EC50	'='	3981.07	nM	5.40			UO_0000065					False	CHEMBL2318876	Positive allosteric modulator activity at human muscarinic M1 receptor by calcium mobilization assay	F	BAO_0000019	assay format	Homo sapiens	None	None	None	None	CHEMBL216	Muscarinic acetylcholine receptor M1	Homo sapiens	SINGLE PROTEIN	CHEMBL2311253	1	Scientific Literature	Bioorg. Med. Chem. Lett.	2013	None
CHEMBL2313511		0	283.31	0	2.44	24d	Cn1cc(-c2ccc(Cn3ccccc3=O)c(F)c2)cn1	Activity						Not Active						False	CHEMBL2318875	Positive allosteric modulator activity at human muscarinic M1 receptor up to 30 uM by calcium mobilization assay	F	BAO_0000019	assay format	Homo sapiens	None	None	None	None	CHEMBL216	Muscarinic acetylcholine receptor M1	Homo sapiens	SINGLE PROTEIN	CHEMBL2311253	1	Scientific Literature	Bioorg. Med. Chem. Lett.	2013	None
CHEMBL502896	CETRAXATE HYDROCHLORIDE	0	341.84	0	2.37	CETRAXATE	Cl.NC[C@H]1CC[C@H](C(=O)Oc2ccc(CCC(=O)O)cc2)CC1	Ki						Not Active (inhibition < 50% @ 10 uM and thus dose-reponse curve not measured)						False	CHEMBL1909170	DRUGMATRIX: Muscarinic M1 radioligand binding (ligand: [3H] N-Methylscopolamine)	B	BAO_0000249	cell membrane format	None	None	None	CHO-K1	Membrane	CHEMBL216	Muscarinic acetylcholine receptor M1	Homo sapiens	SINGLE PROTEIN	CHEMBL1909046	15	DrugMatrix			CHEMBL3307512
CHEMBL557555	CIPROFIBRATE	4	289.16	0	3.59	CIPROFIBRATE	CC(C)(Oc1ccc(C2CC2(Cl)Cl)cc1)C(=O)O	Ki						Not Active (inhibition < 50% @ 10 uM and thus dose-reponse curve not measured)						False	CHEMBL1909170	DRUGMATRIX: Muscarinic M1 radioligand binding (ligand: [3H] N-Methylscopolamine)	B	BAO_0000249	cell membrane format	None	None	None	CHO-K1	Membrane	CHEMBL216	Muscarinic acetylcholine receptor M1	Homo sapiens	SINGLE PROTEIN	CHEMBL1909046	15	DrugMatrix			CHEMBL3307512
CHEMBL305693		0	640.80	2	5.90	3	COc1ccc(S(=O)(=O)c2ccc(C3(C4CCN(C5CCN(C(=O)c6cccc7ccccc67)CC5)CC4)OCCO3)cc2)cc1	Selectivity ratio	'='	211.8										False	CHEMBL745725	Selectivity ratio of M1 muscarinic receptor to that of M2 muscarinic receptor	B	BAO_0000357	single protein format	None	None	None	None	None	CHEMBL216	Muscarinic acetylcholine receptor M1	Homo sapiens	SINGLE PROTEIN	CHEMBL1133934	1	Scientific Literature	Bioorg. Med. Chem. Lett.	2001	None
CHEMBL311054		0	675.25	2	6.55	8	COc1ccc(S(=O)(=O)c2ccc(C3(C4CCN(C5CCN(C(=O)c6cccc7cc(Cl)ccc67)CC5)CC4)OCCO3)cc2)cc1	Selectivity ratio	'='	194.5										False	CHEMBL745725	Selectivity ratio of M1 muscarinic receptor to that of M2 muscarinic receptor	B	BAO_0000357	single protein format	None	None	None	None	None	CHEMBL216	Muscarinic acetylcholine receptor M1	Homo sapiens	SINGLE PROTEIN	CHEMBL1133934	1	Scientific Literature	Bioorg. Med. Chem. Lett.	2001	None
CHEMBL1493369		0	292.43	0	4.15	(S)-(+)-Dim	C[C@@H](C1=C(CCN(C)C)Cc2ccccc21)c1ccccn1	Ki	'='	190.55	nM	6.72			UO_0000065	22.98	0.42	2.57	41.66	False	CHEMBL746259	Binding affinity towards cloned human muscarinic acetylcholine receptor M1 stably expressed in CHO-K1 cells using [3H]N-methylscopolamine	B	BAO_0000219	cell-based format	None	None	None	CHO-K1	None	CHEMBL216	Muscarinic acetylcholine receptor M1	Homo sapiens	SINGLE PROTEIN	CHEMBL1136812	1	Scientific Literature	J. Med. Chem.	2003	CHEMBL3307512
CHEMBL216928		0	487.60	1	1.84	13e, CDD-0313A	COc1nsc(OCCOCCOCCOCCOc2nsnc2C2C=CCCN2C)n1	Ki	'='	199.53	nM	6.70			UO_0000065	13.74	0.29	4.86	6.08	False	CHEMBL853692	Inhibition of [3H](R)-QNB binding to human M1 receptor expressed in A9 L cells	B	BAO_0000219	cell-based format	Homo sapiens	None	None	A9L	None	CHEMBL216	Muscarinic acetylcholine receptor M1	Homo sapiens	SINGLE PROTEIN	CHEMBL1138216	1	Scientific Literature	J. Med. Chem.	2006	None
CHEMBL2312380		0	425.53	0	3.98	32	CCN1CCC(c2ccccc2)=C(C(=O)OCCc2cc(OC)c(OC)c(OC)c2)C1	Ki	'>'	100000.0	nM				UO_0000065					False	CHEMBL2317408	Displacement of [3H]NMS from human M1 muscarinic receptor expressed in CHO-K1 cells	B	BAO_0000219	cell-based format	Homo sapiens	None	None	CHO-K1	None	CHEMBL216	Muscarinic acetylcholine receptor M1	Homo sapiens	SINGLE PROTEIN	CHEMBL2311283	1	Scientific Literature	J. Med. Chem.	2013	CHEMBL3307512
CHEMBL349133		0	314.82	0	3.35	9	C/C(C#Cc1ccc(Cl)cc1)=C/CO/N=C1\CN2CCC1C2	CCh						Not Determined						False	CHEMBL745735	Agonistic efficacy in human m1 muscarinic receptor which was expressed with the marker gene beta-galactosidase in NIH 3T3 cells. Maximal effect normalized to the effect of carbachol (%CCH); No data	F	BAO_0000219	cell-based format	None	None	None	NIH3T3	None	CHEMBL216	Muscarinic acetylcholine receptor M1	Homo sapiens	SINGLE PROTEIN	CHEMBL1128636	1	Scientific Literature	Bioorg. Med. Chem. Lett.	1995	CHEMBL3307716
CHEMBL219118		0	467.57	1	3.12	18b, CDD-0316A	COc1nsc(OCCCOCCCOCCCOc2nsnc2-c2cccnc2)n1	Smax	'='	27.0	%				UO_0000187					False	CHEMBL853698	Agonist activity at human M1 receptor expressed in A9 L cells assessed as stimulation of phosphoinositide hydrolysis relative to carbachol	F	BAO_0000219	cell-based format	Homo sapiens	None	None	L929	None	CHEMBL216	Muscarinic acetylcholine receptor M1	Homo sapiens	SINGLE PROTEIN	CHEMBL1138216	1	Scientific Literature	J. Med. Chem.	2006	CHEMBL3307946
CHEMBL216927		0	487.60	1	1.62	1, CDD-0304	COc1nsnc1OCCOCCOCCOCCOc1nsnc1C1=CCCN(C)C1	EC50	'='	251.19	nM	6.60			UO_0000065					False	CHEMBL854382	Agonist activity at human M1 receptor Q185E mutant expressed in A9 L cells assessed as stimulation of phosphoinositide hydrolysis	F	BAO_0000219	cell-based format	Homo sapiens	None	None	L929	None	CHEMBL216	Muscarinic acetylcholine receptor M1	Homo sapiens	SINGLE PROTEIN	CHEMBL1138216	1	Scientific Literature	J. Med. Chem.	2006	CHEMBL3307946
CHEMBL1082342		0	391.97	0	4.75	1b	CC1(C)CC(CNC(=O)c2ccccc2-c2nc(Cl)cs2)CC(C)(C)N1	EC50	'='	794.33	nM	6.10			UO_0000065					False	CHEMBL1118276	Agonist activity at human muscarinic M1 receptor expressed in CHO cells assessed as effect on acetylcholine-induced intracellular calcium level by FLIPR assay	F	BAO_0000219	cell-based format	Homo sapiens	None	None	CHO	None	CHEMBL216	Muscarinic acetylcholine receptor M1	Homo sapiens	SINGLE PROTEIN	CHEMBL1158607	1	Scientific Literature	Bioorg. Med. Chem. Lett.	2010	CHEMBL3308072
CHEMBL1082343		0	329.81	0	3.79	1c	O=C(NCc1ccncc1)c1ccccc1-c1nc(Cl)cs1	EC50	'>'	10000.0	nM				UO_0000065					False	CHEMBL1118276	Agonist activity at human muscarinic M1 receptor expressed in CHO cells assessed as effect on acetylcholine-induced intracellular calcium level by FLIPR assay	F	BAO_0000219	cell-based format	Homo sapiens	None	None	CHO	None	CHEMBL216	Muscarinic acetylcholine receptor M1	Homo sapiens	SINGLE PROTEIN	CHEMBL1158607	1	Scientific Literature	Bioorg. Med. Chem. Lett.	2010	CHEMBL3308072
CHEMBL1084501		0	308.42	0	3.39	2f	Cc1cccc(-c2ccccc2C(=O)NCC2CCNCC2)c1	EC50	'>'	10000.0	nM				UO_0000065					False	CHEMBL1118276	Agonist activity at human muscarinic M1 receptor expressed in CHO cells assessed as effect on acetylcholine-induced intracellular calcium level by FLIPR assay	F	BAO_0000219	cell-based format	Homo sapiens	None	None	CHO	None	CHEMBL216	Muscarinic acetylcholine receptor M1	Homo sapiens	SINGLE PROTEIN	CHEMBL1158607	1	Scientific Literature	Bioorg. Med. Chem. Lett.	2010	CHEMBL3308072
CHEMBL3747016		0	431.50	0	2.36	25	Cn1ccc(-c2ccc(Cn3cc(C(=O)N[C@H]4CCOC[C@@H]4O)c4ncccc43)cc2)n1	FC	'='	201.1										False	CHEMBL3749567	Positive allosteric modulation of human M1 receptor expressed in CHO cells assessed as fold shift of acetylcholine-induced response at 3 uM by beta2arrestin assay	B	BAO_0000219	cell-based format	Homo sapiens	None	None	CHO	None	CHEMBL216	Muscarinic acetylcholine receptor M1	Homo sapiens	SINGLE PROTEIN	CHEMBL3745675	1	Scientific Literature	Bioorg. Med. Chem. Lett.	2016	CHEMBL3308072
CHEMBL82754		0	237.34	0	2.39	7A	O=C(OC1CC2CCCC1N2)C1CCCCC1	Ki	'='	970.0	nM	6.01			UO_0000065	25.34	0.48	3.62	15.69	False	CHEMBL744920	Inhibition of [3H]- oxotremorine-M binding to human Muscarinic acetylcholine receptor M1 expressed in CHO cell membranes	B	BAO_0000219	cell-based format	Homo sapiens	None	None	CHO	None	CHEMBL216	Muscarinic acetylcholine receptor M1	Homo sapiens	SINGLE PROTEIN	CHEMBL1133759	1	Scientific Literature	J. Med. Chem.	2000	CHEMBL3308072
CHEMBL3899125		0	515.61	1	4.96	40a; single enantiomer 1	Cn1c(SCCCN2CC[C@]3(C[C@@H]3c3ccc(C(F)(F)F)cc3)C2)nnc1-c1ccc(C(N)=O)cc1	Ki	'='	457.09	nM	6.34			UO_0000065	12.30	0.24	1.38	8.23	False	CHEMBL3855281	Activity at human muscarinic acetylcholine receptor M1 transfected in CHO-K1 cells assessed as intracellular calcium levels in presence of acetylcholine by FLIPR assay	B	BAO_0000219	cell-based format	Homo sapiens	None	None	CHO-K1	None	CHEMBL216	Muscarinic acetylcholine receptor M1	Homo sapiens	SINGLE PROTEIN	CHEMBL3853329	1	Scientific Literature	J Med Chem	2016	CHEMBL3307512
CHEMBL3894853		0	503.59	1	4.56	78a; single enantiomer 1	Cn1c(SCCCN2CC[C@]3(C[C@@H]3c3ccc(C(F)(F)F)cc3)C2)nnc1-c1ccn(C)c(=O)c1	Ki	'='	302.0	nM	6.52			UO_0000065	12.95	0.25	1.96	11.65	False	CHEMBL3855281	Activity at human muscarinic acetylcholine receptor M1 transfected in CHO-K1 cells assessed as intracellular calcium levels in presence of acetylcholine by FLIPR assay	B	BAO_0000219	cell-based format	Homo sapiens	None	None	CHO-K1	None	CHEMBL216	Muscarinic acetylcholine receptor M1	Homo sapiens	SINGLE PROTEIN	CHEMBL3853329	1	Scientific Literature	J Med Chem	2016	CHEMBL3307512
CHEMBL1909055	COBALTOUS CHLORIDE	4	129.84	None	None	COBALT (II) CHLORIDE		Ki						Not Active (inhibition < 50% @ 10 uM and thus dose-reponse curve not measured)						False	CHEMBL1909170	DRUGMATRIX: Muscarinic M1 radioligand binding (ligand: [3H] N-Methylscopolamine)	B	BAO_0000249	cell membrane format	None	None	None	CHO-K1	Membrane	CHEMBL216	Muscarinic acetylcholine receptor M1	Homo sapiens	SINGLE PROTEIN	CHEMBL1909046	15	DrugMatrix			CHEMBL3307512
CHEMBL304247		0	327.38	0	1.92	8b	Fc1cccc(C#CCOc2nsnc2C23CN4CC2C3C4)c1	EC50	'='	4.9	nM	8.31			UO_0000065					False	CHEMBL746419	Compound was tested for its ability to stimulate phosphoinositol (PI) hydrolysis in the mouse fibroblast cell line A9L-M1 expressing Muscarinic acetylcholine receptor M1 (100 uM concentration)	F	BAO_0000219	cell-based format	Mus musculus	None	None	Fibroblast	None	CHEMBL216	Muscarinic acetylcholine receptor M1	Homo sapiens	SINGLE PROTEIN	CHEMBL1132230	1	Scientific Literature	J. Med. Chem.	1999	CHEMBL3308065
CHEMBL68584		0	338.40	0	2.26	2l	NC1CCN(C(=O)[C@](O)(c2ccccc2)[C@@H]2CCC(F)(F)C2)CC1	Ki	'='	3.0	nM	8.52			UO_0000065	25.19	0.48	6.26	12.80	False	CHEMBL744769	Binding affinity against human Muscarinic acetylcholine receptor M1 in transfected CHO cells	B	BAO_0000219	cell-based format	None	None	None	CHO	None	CHEMBL216	Muscarinic acetylcholine receptor M1	Homo sapiens	SINGLE PROTEIN	CHEMBL1136082	1	Scientific Literature	Bioorg. Med. Chem. Lett.	2003	CHEMBL3308072
CHEMBL3955505		0	495.55	1	5.30	21b; single enantiomer 2	Cc1ncoc1-c1nnc(SCCCN2CC[C@@]3(C[C@H]3c3ccc(C(F)(F)F)cc3F)C2)n1C	Ki	'='	323.59	nM	6.49			UO_0000065	13.10	0.26	1.19	10.82	False	CHEMBL3855281	Activity at human muscarinic acetylcholine receptor M1 transfected in CHO-K1 cells assessed as intracellular calcium levels in presence of acetylcholine by FLIPR assay	B	BAO_0000219	cell-based format	Homo sapiens	None	None	CHO-K1	None	CHEMBL216	Muscarinic acetylcholine receptor M1	Homo sapiens	SINGLE PROTEIN	CHEMBL3853329	1	Scientific Literature	J Med Chem	2016	CHEMBL3307512
CHEMBL444633	RIFABUTIN	4	847.02	2	4.62	RIFABUTIN	CO[C@H]1/C=C/O[C@@]2(C)Oc3c(C)c(O)c4c(c3C2=O)C2=NC3(CCN(CC(C)C)CC3)NC2=C(NC(=O)/C(C)=C\C=C\[C@H](C)[C@H](O)[C@@H](C)[C@@H](O)[C@@H](C)[C@H](OC(C)=O)[C@@H]1C)C4=O	IC50						Not Active (inhibition < 50% @ 10 uM and thus dose-reponse curve not measured)						False	CHEMBL1909170	DRUGMATRIX: Muscarinic M1 radioligand binding (ligand: [3H] N-Methylscopolamine)	B	BAO_0000249	cell membrane format	None	None	None	CHO-K1	Membrane	CHEMBL216	Muscarinic acetylcholine receptor M1	Homo sapiens	SINGLE PROTEIN	CHEMBL1909046	15	DrugMatrix			CHEMBL3307512
CHEMBL27577	SALICYLAMIDE	0	137.14	0	0.49	SALICYLAMIDE	NC(=O)c1ccccc1O	IC50						Not Active (inhibition < 50% @ 10 uM and thus dose-reponse curve not measured)						False	CHEMBL1909170	DRUGMATRIX: Muscarinic M1 radioligand binding (ligand: [3H] N-Methylscopolamine)	B	BAO_0000249	cell membrane format	None	None	None	CHO-K1	Membrane	CHEMBL216	Muscarinic acetylcholine receptor M1	Homo sapiens	SINGLE PROTEIN	CHEMBL1909046	15	DrugMatrix			CHEMBL3307512
CHEMBL54002		0	307.46	0	3.23	8	CCCCCCSc1nccnc1OC1CN2CCC1C2	Ki	'='	123.0	nM	6.91			UO_0000065	22.47	0.45	3.68	18.07	False	CHEMBL745742	Affinity towards human M1 receptor expressed in CHO cells using [3H]QNB as radioligand	B	BAO_0000219	cell-based format	None	None	None	CHO	None	CHEMBL216	Muscarinic acetylcholine receptor M1	Homo sapiens	SINGLE PROTEIN	CHEMBL1131780	1	Scientific Literature	Bioorg. Med. Chem. Lett.	1999	CHEMBL3308072
CHEMBL1940125		0	425.51	0	1.65	13l, VU0415248	O=C(CCNS(=O)(=O)c1cccc2ncccc12)N1CCN(c2ccncc2)CC1	IC50	'='	400.0	nM	6.40			UO_0000065					False	CHEMBL1944259	Antagonist activity at human muscarinic M1 receptor expressed in CHO cells assessed as inhibition of acetylcholine-induced calcium mobilization by fluorescence assay	F	BAO_0000219	cell-based format	Homo sapiens	None	None	CHO	None	CHEMBL216	Muscarinic acetylcholine receptor M1	Homo sapiens	SINGLE PROTEIN	CHEMBL1938324	1	Scientific Literature	Bioorg. Med. Chem. Lett.	2012	CHEMBL3308072
CHEMBL1940129		0	375.45	0	0.49	13p	O=C(CCNS(=O)(=O)c1cccnc1)N1CCN(c2ccncc2)CC1	IC50	'>'	10000.0	nM				UO_0000065					False	CHEMBL1944259	Antagonist activity at human muscarinic M1 receptor expressed in CHO cells assessed as inhibition of acetylcholine-induced calcium mobilization by fluorescence assay	F	BAO_0000219	cell-based format	Homo sapiens	None	None	CHO	None	CHEMBL216	Muscarinic acetylcholine receptor M1	Homo sapiens	SINGLE PROTEIN	CHEMBL1938324	1	Scientific Literature	Bioorg. Med. Chem. Lett.	2012	CHEMBL3308072
CHEMBL355874		0	434.58	0	4.41	11	CCNCCCCC1CCN(CC(=O)N2c3ccccc3NC(=O)c3ccccc32)CC1	Ki	'='	6.98	nM	8.16			UO_0000065	18.77	0.35	3.75	12.61	False	CHEMBL749027	Tested in vitro for the binding affinity against muscarinic receptor subtype 1 (M1)	B	BAO_0000357	single protein format	None	None	None	None	None	CHEMBL216	Muscarinic acetylcholine receptor M1	Homo sapiens	SINGLE PROTEIN	CHEMBL1129888	1	Scientific Literature	Bioorg. Med. Chem. Lett.	1997	None
CHEMBL167004		0	253.35	0	2.71	16	CN(C)c1ccnc(N2CCc3ccccc3C2)c1	Ki	'='	150.0	nM	6.82			UO_0000065	26.93	0.49	4.11	35.23	False	CHEMBL745680	Displacement of [3H]pirenzepine from M1 receptor	B	BAO_0000357	single protein format	None	None	None	None	None	CHEMBL216	Muscarinic acetylcholine receptor M1	Homo sapiens	SINGLE PROTEIN	CHEMBL1136613	1	Scientific Literature	Bioorg. Med. Chem. Lett.	2003	None
CHEMBL1935439		0	406.53	0	3.38	4n, (+)-enantiomer	CN(C)C(=O)CN1CCCC(c2nc3ccccc3n2CCOc2ccccc2)C1	Ki	'>'	10000.0	nM				UO_0000065					False	CHEMBL1938191	Inhibition of muscarinic M1 receptor	B	BAO_0000357	single protein format	None	None	None	None	None	CHEMBL216	Muscarinic acetylcholine receptor M1	Homo sapiens	SINGLE PROTEIN	CHEMBL1932929	1	Scientific Literature	Bioorg. Med. Chem. Lett.	2012	None
CHEMBL197275		0	496.63	1	6.18	19	CCN1/C(=C/C=C/c2ccc3cc(NC(=O)CCCCC(=O)O)ccc3[n+]2CC)C=Cc2ccccc21	Ki	'>'	10000.0	nM				UO_0000065					False	CHEMBL864540	Displacement of [3H]QNB from EGFP(delta-17)human M1 receptor expressed in HEK cells	B	BAO_0000219	cell-based format	Homo sapiens	None	None	HEK293	None	CHEMBL216	Muscarinic acetylcholine receptor M1	Homo sapiens	SINGLE PROTEIN	CHEMBL1141229	1	Scientific Literature	J. Med. Chem.	2005	CHEMBL3307715
CHEMBL287671		0	368.48	0	4.55	5j	c1ccc(-c2ccc(N3CCN(Cc4c[nH]c5ncccc45)CC3)cc2)cc1	Ki	'>'	10000.0	nM				UO_0000065					False	CHEMBL745690	Binding affinity to cloned Muscarinic acetylcholine receptor M1	B	BAO_0000357	single protein format	None	None	None	None	None	CHEMBL216	Muscarinic acetylcholine receptor M1	Homo sapiens	SINGLE PROTEIN	CHEMBL1134077	1	Scientific Literature	Bioorg. Med. Chem. Lett.	2001	None
CHEMBL200906		0	314.33	0	1.98	2	CN1C(=O)C(C(=O)Nc2nncs2)c2cc3occc3cc21	Activity	'='	9.0	%				UO_0000187					False	CHEMBL859478	Percentage binding to muscarinic M1 at 10 uM	B	BAO_0000357	single protein format	Homo sapiens	None	None	None	None	CHEMBL216	Muscarinic acetylcholine receptor M1	Homo sapiens	SINGLE PROTEIN	CHEMBL1147762	1	Scientific Literature	Bioorg. Med. Chem. Lett.	2006	None
CHEMBL311099		0	719.70	2	6.66	6	COc1ccc(S(=O)(=O)c2ccc(C3(C4CCN(C5CCN(C(=O)c6cccc7c(Br)cccc67)CC5)CC4)OCCO3)cc2)cc1	Selectivity ratio	'='	312.7										False	CHEMBL745725	Selectivity ratio of M1 muscarinic receptor to that of M2 muscarinic receptor	B	BAO_0000357	single protein format	None	None	None	None	None	CHEMBL216	Muscarinic acetylcholine receptor M1	Homo sapiens	SINGLE PROTEIN	CHEMBL1133934	1	Scientific Literature	Bioorg. Med. Chem. Lett.	2001	None
CHEMBL311099		0	719.70	2	6.66	6	COc1ccc(S(=O)(=O)c2ccc(C3(C4CCN(C5CCN(C(=O)c6cccc7c(Br)cccc67)CC5)CC4)OCCO3)cc2)cc1	Selectivity ratio	'='	313.5										False	CHEMBL745726	Selectivity ratio of M3 muscarinic receptor to that of M2 muscarinic receptor	B	BAO_0000357	single protein format	None	None	None	None	None	CHEMBL216	Muscarinic acetylcholine receptor M1	Homo sapiens	SINGLE PROTEIN	CHEMBL1133934	1	Scientific Literature	Bioorg. Med. Chem. Lett.	2001	None
CHEMBL112297		0	701.05	2	10.06	1	CCCCCCCCCCCCCCCC(=O)OC[C@H](NC(=O)CNC(=O)CCCCCCCCCCCCC)C(=O)OCc1ccccc1	Activity	'='	84.78	%				UO_0000187					False	CHEMBL747464	Ability to displace [3H]QNB from HM1 receptor binding to acetylcholine was evaluated by ligand inhibition assay	B	BAO_0000357	single protein format	None	None	None	None	None	CHEMBL216	Muscarinic acetylcholine receptor M1	Homo sapiens	SINGLE PROTEIN	CHEMBL1131899	1	Scientific Literature	Bioorg. Med. Chem. Lett.	1999	None
CHEMBL283036		0	360.38	0	3.90	5f	FC(F)(F)c1ccc(N2CCN(Cc3c[nH]c4ncccc34)CC2)cc1	Ki	'>'	10000.0	nM				UO_0000065					False	CHEMBL745690	Binding affinity to cloned Muscarinic acetylcholine receptor M1	B	BAO_0000357	single protein format	None	None	None	None	None	CHEMBL216	Muscarinic acetylcholine receptor M1	Homo sapiens	SINGLE PROTEIN	CHEMBL1134077	1	Scientific Literature	Bioorg. Med. Chem. Lett.	2001	None
CHEMBL140142		0	596.78	2	2.35	11d	CN1CCC=C(c2nsnc2OCCOCCOCCOCCOCCOc2nsnc2C2=CCCN(C)C2)C1	Ki	'='	1.5	nM	8.82			UO_0000065	14.79	0.30	6.47	7.78	False	CHEMBL744770	Binding affinity towards M1 muscarinic receptor expressed in A9 L cells by displacing [3H](R)-QNB radioligand.	B	BAO_0000219	cell-based format	None	None	None	L929	None	CHEMBL216	Muscarinic acetylcholine receptor M1	Homo sapiens	SINGLE PROTEIN	CHEMBL1134318	1	Scientific Literature	J. Med. Chem.	2001	CHEMBL3307946
CHEMBL126193		0	269.37	0	1.80	17c	CCCOc1nsnc1OC1CN2CCC1CC2	EC50						Not Determined						False	CHEMBL745686	Concentration required for stimulation of phosphoinositol (PI) hydrolysis in the A9 L cell line transfected with the Muscarinic acetylcholine receptor M1.	F	BAO_0000219	cell-based format	None	None	None	A9L	None	CHEMBL216	Muscarinic acetylcholine receptor M1	Homo sapiens	SINGLE PROTEIN	CHEMBL1131461	1	Scientific Literature	J. Med. Chem.	1998	None
CHEMBL144751		0	226.28	0	2.89	38	C1=C(c2nc3ccccc3o2)C2CCN1CC2	Ki	'='	100.0	nM	7.00			UO_0000065	30.94	0.56	4.11	23.92	False	CHEMBL747393	Binding affinity for muscarinic acetylcholine receptor M1 by measuring displacement of [3H]QNB from guinea pig cerebral cortex	B	BAO_0000221	tissue-based format	Cavia porcellus	CHEMBL3559724	Cerebral cortex	None	None	CHEMBL216	Muscarinic acetylcholine receptor M1	Homo sapiens	SINGLE PROTEIN	CHEMBL1128229	1	Scientific Literature	J. Med. Chem.	1995	None
CHEMBL318995		0	450.60	1	5.86	14	CCCCc1[nH]c2ccc3c(c2c1C(=O)OCC)CN1CCc2cc(SC)ccc2C1O3	Ki	'='	870.96	nM	6.06			UO_0000065	13.45	0.26	0.20	11.11	False	CHEMBL746412	Inhibition of [3H]NMS binding to human muscarinic acetylcholine receptor M1 in transfected CHO cells.	B	BAO_0000219	cell-based format	None	None	None	CHO	None	CHEMBL216	Muscarinic acetylcholine receptor M1	Homo sapiens	SINGLE PROTEIN	CHEMBL1135505	1	Scientific Literature	J. Med. Chem.	2002	CHEMBL3308072
CHEMBL1371937	PANTHENOL	3	205.25	0	-1.14	PANTHENOL	CC(C)(CO)C(O)C(=O)NCCCO	IC50						Not Active (inhibition < 50% @ 10 uM and thus dose-reponse curve not measured)						False	CHEMBL1909170	DRUGMATRIX: Muscarinic M1 radioligand binding (ligand: [3H] N-Methylscopolamine)	B	BAO_0000249	cell membrane format	None	None	None	CHO-K1	Membrane	CHEMBL216	Muscarinic acetylcholine receptor M1	Homo sapiens	SINGLE PROTEIN	CHEMBL1909046	15	DrugMatrix			CHEMBL3307512
CHEMBL1503	OMEPRAZOLE	4	345.42	0	2.90	OMEPRAZOLE	COc1ccc2[nH]c([S+]([O-])Cc3ncc(C)c(OC)c3C)nc2c1	Ki						Not Active (inhibition < 50% @ 10 uM and thus dose-reponse curve not measured)						False	CHEMBL1909170	DRUGMATRIX: Muscarinic M1 radioligand binding (ligand: [3H] N-Methylscopolamine)	B	BAO_0000249	cell membrane format	None	None	None	CHO-K1	Membrane	CHEMBL216	Muscarinic acetylcholine receptor M1	Homo sapiens	SINGLE PROTEIN	CHEMBL1909046	15	DrugMatrix			CHEMBL3307512
CHEMBL352779		0	321.42	0	2.31	35	CN(C)CCNC(=O)C1=C(Cc2ccccn2)c2ccccc2C1	Ki	'='	16218.1	nM	4.79			UO_0000065	14.90	0.27	2.48	10.59	False	CHEMBL746259	Binding affinity towards cloned human muscarinic acetylcholine receptor M1 stably expressed in CHO-K1 cells using [3H]N-methylscopolamine	B	BAO_0000219	cell-based format	None	None	None	CHO-K1	None	CHEMBL216	Muscarinic acetylcholine receptor M1	Homo sapiens	SINGLE PROTEIN	CHEMBL1136812	1	Scientific Literature	J. Med. Chem.	2003	CHEMBL3307512
CHEMBL94898		0	308.83	0	2.90	15	CC(C#CC[N+](C)(C)C)N(C)C(=O)Nc1cccc(Cl)c1	KA	'='	83.3	uM				UO_0000064					False	CHEMBL748053	Displacement of [3H]pirenzepine from Muscarinic acetylcholine receptor M1 in rabbit sympathetic ganglia homogenate	B	BAO_0000019	assay format	Oryctolagus cuniculus	None	None	None	None	CHEMBL216	Muscarinic acetylcholine receptor M1	Homo sapiens	SINGLE PROTEIN	CHEMBL1126216	1	Scientific Literature	J. Med. Chem.	1992	None
CHEMBL173950		0	348.53	0	3.06	3q	C[C@H]1CN(CCC[C@@H]2[C@H]3CCCC[C@@H]3C[C@@H]3C(=O)O[C@@H](C)[C@@H]32)CCN1	Ki	'='	581.0	nM	6.24			UO_0000065	17.89	0.34	3.18	15.00	False	CHEMBL745743	Binding affinity towards human muscarinic M1 receptor in CHO-KI cells using [3H]- QNB as radioligand	B	BAO_0000219	cell-based format	None	None	None	CHO-KI	None	CHEMBL216	Muscarinic acetylcholine receptor M1	Homo sapiens	SINGLE PROTEIN	CHEMBL1132081	1	Scientific Literature	Bioorg. Med. Chem. Lett.	1999	None
CHEMBL23230		0	336.39	0	3.04	23g	COc1cc2c3c4c(cc5c3n(c2cc1OC)C(=O)CC5)CCNC4	Log 1/M	'='	6.44										False	CHEMBL744050	Logarithm of affinity (log 1/M) at the (N-methyl Scopolamine) NMS-liganded muscarinic acetylcholine receptor M1 by using semiquantitative equilibrium and off-rate assay	B	BAO_0000357	single protein format	None	None	None	None	None	CHEMBL216	Muscarinic acetylcholine receptor M1	Homo sapiens	SINGLE PROTEIN	CHEMBL1135887	1	Scientific Literature	J. Med. Chem.	2002	None
CHEMBL3350037		0	1019.26	None	None	OCTREOTIDE	C[C@@H](O)[C@H](CO)NC(=O)[C@@H]1CSSC[C@H](NC(=O)[C@H](N)Cc2ccccc2)C(=O)N[C@@H](Cc2ccccc2)C(=O)N[C@H](Cc2c[nH]c3ccccc23)C(=O)N[C@@H](CCCCN)C(=O)N[C@@H]([C@@H](C)O)C(=O)N1	IC50						Not Active (inhibition < 50% @ 10 uM and thus dose-reponse curve not measured)						False	CHEMBL1909170	DRUGMATRIX: Muscarinic M1 radioligand binding (ligand: [3H] N-Methylscopolamine)	B	BAO_0000249	cell membrane format	None	None	None	CHO-K1	Membrane	CHEMBL216	Muscarinic acetylcholine receptor M1	Homo sapiens	SINGLE PROTEIN	CHEMBL1909046	15	DrugMatrix			CHEMBL3307512
CHEMBL337131		0	466.73	0	4.10	16b	CN1CCC=C(c2nsnc2SCCCSc2nsnc2C2=CCCN(C)C2)C1	Smax	'='	250.0	%				UO_0000187					False	CHEMBL745727	Maximal level of stimulation as a percentage above basal levels.	F	BAO_0000019	assay format	None	None	None	None	None	CHEMBL216	Muscarinic acetylcholine receptor M1	Homo sapiens	SINGLE PROTEIN	CHEMBL1134318	1	Scientific Literature	J. Med. Chem.	2001	None
CHEMBL22397		0	336.39	0	3.04	22u	COc1cc2c3c4c(cc5c3n(c2cc1OC)C(=O)CC5)CNCC4	Log 1/M	'='	6.05										False	CHEMBL746254	Logarithm of affinity (log 1/M) at the free muscarinic acetylcholine receptor M1 by using semiquantitative equilibrium and off-rate assay	B	BAO_0000357	single protein format	None	None	None	None	None	CHEMBL216	Muscarinic acetylcholine receptor M1	Homo sapiens	SINGLE PROTEIN	CHEMBL1135887	1	Scientific Literature	J. Med. Chem.	2002	None
CHEMBL105479		0	323.39	0	3.24	8	O=C(O)C1=CCC(COCc2ccc(-c3ccccc3)cc2)NC1	Inhibition	'='	57.0	%				UO_0000187					False	CHEMBL749025	Compound was evaluated for binding affinity by displacement of [3H]pirenzepine from muscarinic M1 receptor at concentration 100 nM.	B	BAO_0000357	single protein format	None	None	None	None	None	CHEMBL216	Muscarinic acetylcholine receptor M1	Homo sapiens	SINGLE PROTEIN	CHEMBL1128951	1	Scientific Literature	Bioorg. Med. Chem. Lett.	1996	None
CHEMBL70160		0	295.45	0	3.61	17a	CCCCCCOc1nsnc1C1=C(C)CCN(C)C1	Stimulation						Not Determined						False	CHEMBL746414	Percent stimulation of phospholipid hydrolysis in BHK cells transfected with human Muscarinic acetylcholine receptor M1 compared to maximal stimulation of carbachol at a dose of 100 uM; Not tested	F	BAO_0000219	cell-based format	None	None	None	BHK	None	CHEMBL216	Muscarinic acetylcholine receptor M1	Homo sapiens	SINGLE PROTEIN	CHEMBL1127972	1	Scientific Literature	Bioorg. Med. Chem. Lett.	1994	None
[truncated: 7,595 more rows]
