# Supplementary material for: PyRMD Studio: A Unified Suite for Next-Generation, AI-Powered Virtual Screening
Source: J Chem Inf Model. 2026 May 19;66(11):6197–203. doi: 10.1021/acs.jcim.6c00648 (PMC13250901; doi:10.1021/acs.jcim.6c00648)
Supplement: Supplementary file 1 [file ci6c00648_si_001.zip › DATA/mapk2_chembl.csv]

Molecule ChEMBL ID	Molecule Name	Molecule Max Phase	Molecular Weight	#RO5 Violations	AlogP	Compound Key	Smiles	Standard Type	Standard Relation	Standard Value	Standard Units	pChEMBL Value	Data Validity Comment	Comment	Uo Units	Ligand Efficiency BEI	Ligand Efficiency LE	Ligand Efficiency LLE	Ligand Efficiency SEI	Potential Duplicate	Assay ChEMBL ID	Assay Description	Assay Type	BAO Format ID	BAO Label	Assay Organism	Assay Tissue ChEMBL ID	Assay Tissue Name	Assay Cell Type	Assay Subcellular Fraction	Target ChEMBL ID	Target Name	Target Organism	Target Type	Document ChEMBL ID	Source ID	Source Description	Document Journal	Document Year	Cell ChEMBL ID
CHEMBL230761		0	485.75	1	5.75	44	Cn1cnc(CNc2cc(Br)c3ncc(C#N)c(Nc4ccc(F)c(Cl)c4)c3c2)c1	IC50	'='	87100.0	nM	4.06			UO_0000065	8.36	0.18	-1.69	5.17	False	CHEMBL896201	Inhibition of MK2	B	BAO_0000357	single protein format	Homo sapiens	None	None	None	None	CHEMBL2208	MAP kinase-activated protein kinase 2	Homo sapiens	SINGLE PROTEIN	CHEMBL1148782	1	Scientific Literature	J. Med. Chem.	2007	None
CHEMBL319171		0	248.31	0	2.07	9	COc1ccc2sc3c(c2c1)NCCNC3=O	IC50	'='	1400.0	nM	5.85			UO_0000065	23.57	0.47	3.78	11.62	False	CHEMBL1063346	Inhibition of MK2 in human U937 cells assessed as blockade of LPS-stimulated TNFalpha production	B	BAO_0000219	cell-based format	Homo sapiens	None	None	U-937	None	CHEMBL2208	MAP kinase-activated protein kinase 2	Homo sapiens	SINGLE PROTEIN	CHEMBL1153489	1	Scientific Literature	Bioorg. Med. Chem. Lett.	2009	CHEMBL3308006
CHEMBL1086669		0	299.71	0	3.56	9,BSc3928	O=C1Nc2ccc(Cl)cc2/C1=C\c1ccc2c(c1)OCO2	Inhibition						Not Active						False	CHEMBL1108305	Inhibition of MAPKAPK2	B	BAO_0000357	single protein format	None	None	None	None	None	CHEMBL2208	MAP kinase-activated protein kinase 2	Homo sapiens	SINGLE PROTEIN	CHEMBL1157898	1	Scientific Literature	Bioorg. Med. Chem. Lett.	2010	None
CHEMBL1086795		0	312.76	0	2.86	11,BSc3929	NC(=O)Cc1ccc(/C=C2/C(=O)Nc3ccc(Cl)cc32)cc1	Inhibition						Not Active						False	CHEMBL1108305	Inhibition of MAPKAPK2	B	BAO_0000357	single protein format	None	None	None	None	None	CHEMBL2208	MAP kinase-activated protein kinase 2	Homo sapiens	SINGLE PROTEIN	CHEMBL1157898	1	Scientific Literature	Bioorg. Med. Chem. Lett.	2010	None
CHEMBL516802		0	427.46	0	2.96	15	O=C(c1ccc(/C=C/c2cc(-c3cc4c(=O)[nH]cnc4[nH]3)ccn2)cc1)N1CCOCC1	IC50	'='	42.0	nM	7.38			UO_0000065	17.26	0.31	4.42	7.10	False	CHEMBL955774	Inhibition of human MK2	B	BAO_0000357	single protein format	Homo sapiens	None	None	None	None	CHEMBL2208	MAP kinase-activated protein kinase 2	Homo sapiens	SINGLE PROTEIN	CHEMBL1152141	1	Scientific Literature	Bioorg. Med. Chem. Lett.	2008	None
CHEMBL2218927		0	280.36	0	3.55	Tyrphostin AGL-2043	Cc1nc2cc3nc(-c4cccs4)cnc3cc2n1C	Residual Activity	'='	104.0	%				UO_0000187					False	CHEMBL2219255	Millipore: Percentage of residual kinase activity of MAPKAPK2 at 1uM relative to control. Control inhibitor: Staurosporine at 10.0uM. Buffer: 50 mM Na-?-glycerophosphate pH 7.5, 0.1 mM EGTA	B	BAO_0000357	single protein format	Homo sapiens	None	None	None	None	CHEMBL2208	MAP kinase-activated protein kinase 2	Homo sapiens	SINGLE PROTEIN	CHEMBL2218924	1	Scientific Literature	Biochem. J.	2013	None
CHEMBL1182777		0	314.30	0	3.29	STO_609	O=C(O)c1ccc2c3c1cccc3c(=O)n1c3ccccc3nc21	Residual Activity	'='	86.0	%				UO_0000187					False	CHEMBL2219255	Millipore: Percentage of residual kinase activity of MAPKAPK2 at 1uM relative to control. Control inhibitor: Staurosporine at 10.0uM. Buffer: 50 mM Na-?-glycerophosphate pH 7.5, 0.1 mM EGTA	B	BAO_0000357	single protein format	Homo sapiens	None	None	None	None	CHEMBL2208	MAP kinase-activated protein kinase 2	Homo sapiens	SINGLE PROTEIN	CHEMBL2218924	1	Scientific Literature	Biochem. J.	2013	None
CHEMBL258721		0	473.36	0	4.50	RGB-286147	CC(C)c1nn(-c2c(Cl)cccc2Cl)c2nc(Cc3ccc(OCCO)cc3)[nH]c(=O)c12	Residual Activity	'='	80.0	%				UO_0000187					False	CHEMBL2219255	Millipore: Percentage of residual kinase activity of MAPKAPK2 at 1uM relative to control. Control inhibitor: Staurosporine at 10.0uM. Buffer: 50 mM Na-?-glycerophosphate pH 7.5, 0.1 mM EGTA	B	BAO_0000357	single protein format	Homo sapiens	None	None	None	None	CHEMBL2208	MAP kinase-activated protein kinase 2	Homo sapiens	SINGLE PROTEIN	CHEMBL2218924	1	Scientific Literature	Biochem. J.	2013	None
CHEMBL174426		0	354.21	0	4.02	BPIQ_I	Cn1cnc2cc3c(Nc4cccc(Br)c4)ncnc3cc21	Residual Activity	'='	94.0	%				UO_0000187					False	CHEMBL2219256	Millipore: Percentage of residual kinase activity of MAPKAPK2 at 10uM relative to control. Control inhibitor: Staurosporine at 10.0uM. Buffer: 50 mM Na-?-glycerophosphate pH 7.5, 0.1 mM EGTA	B	BAO_0000357	single protein format	Homo sapiens	None	None	None	None	CHEMBL2208	MAP kinase-activated protein kinase 2	Homo sapiens	SINGLE PROTEIN	CHEMBL2218924	1	Scientific Literature	Biochem. J.	2013	None
CHEMBL379787		0	395.42	0	2.53	IRAK_1_4_Inhibitor	O=C(Nc1nc2ccccc2n1CCN1CCOCC1)c1cccc([N+](=O)[O-])c1	Residual Activity	'='	91.0	%				UO_0000187					False	CHEMBL2219256	Millipore: Percentage of residual kinase activity of MAPKAPK2 at 10uM relative to control. Control inhibitor: Staurosporine at 10.0uM. Buffer: 50 mM Na-?-glycerophosphate pH 7.5, 0.1 mM EGTA	B	BAO_0000357	single protein format	Homo sapiens	None	None	None	None	CHEMBL2208	MAP kinase-activated protein kinase 2	Homo sapiens	SINGLE PROTEIN	CHEMBL2218924	1	Scientific Literature	Biochem. J.	2013	None
CHEMBL102346		0	485.54	0	4.79	PDGF_RTK_Inhibitor_III	COc1cc2ncnc(N3CCN(C(=O)Nc4ccc(Oc5ccccc5)cc4)CC3)c2cc1OC	Residual Activity	'='	110.0	%				UO_0000187					False	CHEMBL2219256	Millipore: Percentage of residual kinase activity of MAPKAPK2 at 10uM relative to control. Control inhibitor: Staurosporine at 10.0uM. Buffer: 50 mM Na-?-glycerophosphate pH 7.5, 0.1 mM EGTA	B	BAO_0000357	single protein format	Homo sapiens	None	None	None	None	CHEMBL2208	MAP kinase-activated protein kinase 2	Homo sapiens	SINGLE PROTEIN	CHEMBL2218924	1	Scientific Literature	Biochem. J.	2013	None
CHEMBL395352		0	376.46	0	4.32	98	COc1ccc2[nH]c3c(c2c1)C1CCN(C1)C3C(=O)OC(C)c1ccccc1	IC50	'='	13000.0	nM	4.89			UO_0000065	12.98	0.24	0.57	8.96	False	CHEMBL922889	Inhibition of MK2	B	BAO_0000357	single protein format	Homo sapiens	None	None	None	None	CHEMBL2208	MAP kinase-activated protein kinase 2	Homo sapiens	SINGLE PROTEIN	CHEMBL1140654	1	Scientific Literature	Bioorg. Med. Chem. Lett.	2007	None
CHEMBL396314		0	322.36	0	3.02	19	O=C(O)C1NCCc2c1[nH]c1ccc(OCc3ccccc3)cc21	IC50	'='	12000.0	nM	4.92			UO_0000065	15.26	0.28	1.90	6.62	False	CHEMBL922889	Inhibition of MK2	B	BAO_0000357	single protein format	Homo sapiens	None	None	None	None	CHEMBL2208	MAP kinase-activated protein kinase 2	Homo sapiens	SINGLE PROTEIN	CHEMBL1140654	1	Scientific Literature	Bioorg. Med. Chem. Lett.	2007	None
CHEMBL246102		0	250.69	0	2.09	9	O=C(O)C1NCCc2c1[nH]c1ccc(Cl)cc21	IC50	'='	19000.0	nM	4.72			UO_0000065	18.83	0.38	2.63	7.25	False	CHEMBL922889	Inhibition of MK2	B	BAO_0000357	single protein format	Homo sapiens	None	None	None	None	CHEMBL2208	MAP kinase-activated protein kinase 2	Homo sapiens	SINGLE PROTEIN	CHEMBL1140654	1	Scientific Literature	Bioorg. Med. Chem. Lett.	2007	None
CHEMBL246099		0	232.24	0	1.14	20	O=C(O)C1NCCc2c1[nH]c1ccc(O)cc21	IC50	'='	4500.0	nM	5.35			UO_0000065	23.02	0.43	4.21	6.26	False	CHEMBL922889	Inhibition of MK2	B	BAO_0000357	single protein format	Homo sapiens	None	None	None	None	CHEMBL2208	MAP kinase-activated protein kinase 2	Homo sapiens	SINGLE PROTEIN	CHEMBL1140654	1	Scientific Literature	Bioorg. Med. Chem. Lett.	2007	None
CHEMBL597211		0	363.51	0	3.80	10	CC(C)(C)c1ccc(CC2(N)CCN(c3ncnc4[nH]ccc34)CC2)cc1	Inhibition	'='	1.0	%				UO_0000187					False	CHEMBL1074378	Inhibition of MAPKAPK2 at 1 uM	B	BAO_0000357	single protein format	None	None	None	None	None	CHEMBL2208	MAP kinase-activated protein kinase 2	Homo sapiens	SINGLE PROTEIN	CHEMBL1157584	1	Scientific Literature	J. Med. Chem.	2010	None
CHEMBL245884		0	440.53	0	2.02	76	CC1CNC(=O)c2[nH]c3ccc(C(=O)Nc4nc(C(=O)NCCN(C)C)cs4)cc3c21	IC50	'='	34.0	nM	7.47			UO_0000065	16.95	0.33	5.45	6.26	False	CHEMBL923957	Inhibition of MK2 after 30 mins by DELFIA	B	BAO_0000357	single protein format	Homo sapiens	None	None	None	None	CHEMBL2208	MAP kinase-activated protein kinase 2	Homo sapiens	SINGLE PROTEIN	CHEMBL1140661	1	Scientific Literature	Bioorg. Med. Chem. Lett.	2007	None
CHEMBL395194		0	230.31	0	2.56	13	COc1ccc2[nH]c3c(c2c1)C(C)(C)CNC3	IC50	'>'	40000.0	nM				UO_0000065					False	CHEMBL923957	Inhibition of MK2 after 30 mins by DELFIA	B	BAO_0000357	single protein format	Homo sapiens	None	None	None	None	CHEMBL2208	MAP kinase-activated protein kinase 2	Homo sapiens	SINGLE PROTEIN	CHEMBL1140661	1	Scientific Literature	Bioorg. Med. Chem. Lett.	2007	None
CHEMBL404115		0	381.48	1	5.29	2	CC[C@@H](C)Nc1nc2ccc(-c3c(-c4ccccc4F)n[nH]c3N)cc2s1	Inhibition	'<='	20.0	%				UO_0000187					False	CHEMBL928826	Inhibition of MAPKAP-K2 at 10 uM	B	BAO_0000357	single protein format	None	None	None	None	None	CHEMBL2208	MAP kinase-activated protein kinase 2	Homo sapiens	SINGLE PROTEIN	CHEMBL1141535	1	Scientific Literature	Bioorg. Med. Chem. Lett.	2008	None
CHEMBL591071		0	250.26	0	2.08	14	Nc1ncc2[nH]cc(-c3ccc4[nH]ncc4c3)c2n1	IC50	'='	1400.0	nM	5.85			UO_0000065	23.39	0.42	3.77	6.08	False	CHEMBL1072653	Inhibition of MK2	B	BAO_0000357	single protein format	None	None	None	None	None	CHEMBL2208	MAP kinase-activated protein kinase 2	Homo sapiens	SINGLE PROTEIN	CHEMBL1153138	1	Scientific Literature	Bioorg. Med. Chem. Lett.	2010	None
CHEMBL584640		0	250.26	0	1.88	21	Nc1ncc2ccn(-c3ccc4[nH]ncc4c3)c2n1	IC50	'='	49000.0	nM	4.31			UO_0000065	17.22	0.31	2.43	5.05	False	CHEMBL1072653	Inhibition of MK2	B	BAO_0000357	single protein format	None	None	None	None	None	CHEMBL2208	MAP kinase-activated protein kinase 2	Homo sapiens	SINGLE PROTEIN	CHEMBL1153138	1	Scientific Literature	Bioorg. Med. Chem. Lett.	2010	None
CHEMBL592031		0	493.64	1	5.83	31d	Nc1ncc2c(n1)c(-c1cc(-c3cc4ccccc4s3)c3[nH]ncc3c1)cn2CCC1CCNCC1	IC50	'='	960.0	nM	6.02			UO_0000065	12.19	0.23	0.19	6.18	False	CHEMBL1072653	Inhibition of MK2	B	BAO_0000357	single protein format	None	None	None	None	None	CHEMBL2208	MAP kinase-activated protein kinase 2	Homo sapiens	SINGLE PROTEIN	CHEMBL1153138	1	Scientific Literature	Bioorg. Med. Chem. Lett.	2010	None
CHEMBL610780		0	334.38	0	2.42	8b	COc1ccc(-n2cc(-c3ccc4c(c3)C(=O)NCC4)c(N)n2)cc1	IC50	'='	84.0	nM	7.08			UO_0000065	21.16	0.39	4.66	8.61	False	CHEMBL1071091	Inhibition of human MK2 by FRET assay	B	BAO_0000357	single protein format	Homo sapiens	None	None	None	None	CHEMBL2208	MAP kinase-activated protein kinase 2	Homo sapiens	SINGLE PROTEIN	CHEMBL1159125	1	Scientific Literature	Bioorg. Med. Chem. Lett.	2010	None
CHEMBL236384		0	372.48	0	4.64	30	N#Cc1cnc2cnc(NCc3cccnc3)cc2c1NC1CCCCCC1	Activity						Not Active						False	CHEMBL898033	Inhibition of MK2 at 40 uM	B	BAO_0000357	single protein format	None	None	None	None	None	CHEMBL2208	MAP kinase-activated protein kinase 2	Homo sapiens	SINGLE PROTEIN	CHEMBL1149691	1	Scientific Literature	Bioorg. Med. Chem.	2007	None
CHEMBL3706780		0	343.39	0	4.02	1g	COc1ccc2c(c1)Oc1cc(N)c(C#N)c(N)c1C2c1ccccc1	IC50	'>'	200000.0	nM		Outside typical range		UO_0000065					False	CHEMBL832345	Concentration of 50% inhibition by compound towards mitogen activated protein kinase -activated protein kinase 2	B	BAO_0000357	single protein format	Homo sapiens	None	None	None	None	CHEMBL2208	MAP kinase-activated protein kinase 2	Homo sapiens	SINGLE PROTEIN	CHEMBL1142035	1	Scientific Literature	Bioorg. Med. Chem. Lett.	2005	None
CHEMBL1210406		0	329.36	0	3.52	14f	O=C(Nc1ncnc2[nH]c(-c3ccc4ccccc4c3)nc12)C1CC1	Activity	'='	101.44	%				UO_0000187					False	CHEMBL1211276	Inhibition of MAPKAPK2 assessed as residual activity at 10 uM relative to control	B	BAO_0000357	single protein format	None	None	None	None	None	CHEMBL2208	MAP kinase-activated protein kinase 2	Homo sapiens	SINGLE PROTEIN	CHEMBL1208672	1	Scientific Literature	Eur. J. Med. Chem.	2010	None
CHEMBL186526		0	389.46	0	4.27	ZM-336372	Cc1ccc(NC(=O)c2cccc(N(C)C)c2)cc1NC(=O)c1ccc(O)cc1	Activity	'='	89.0	%				UO_0000187					False	CHEMBL1060141	Percentage MAPKAPK2 activity remaining in the presence of 10uM inhibitor	B	BAO_0000357	single protein format	Homo sapiens	None	None	None	None	CHEMBL2208	MAP kinase-activated protein kinase 2	Homo sapiens	SINGLE PROTEIN	CHEMBL1150976	1	Scientific Literature	Biochem. J.	2007	None
CHEMBL478629	DORSOMORPHIN	0	399.50	0	4.32	C	c1cc(-c2cnn3cc(-c4ccc(OCCN5CCCCC5)cc4)cnc23)ccn1	Activity	'='	80.0	%				UO_0000187					False	CHEMBL1051342	Percentage MAPKAPK2 activity remaining in the presence of 1uM inhibitor	B	BAO_0000357	single protein format	Homo sapiens	None	None	None	None	CHEMBL2208	MAP kinase-activated protein kinase 2	Homo sapiens	SINGLE PROTEIN	CHEMBL1150976	1	Scientific Literature	Biochem. J.	2007	None
CHEMBL100818		0	262.33	0	2.45	11	COc1ccc2sc3c(c2c1)NC[C@H](C)NC3=O	IC50	'='	300.0	nM	6.52			UO_0000065	24.87	0.49	4.07	12.95	False	CHEMBL1063344	Inhibition of MK2	B	BAO_0000357	single protein format	None	None	None	None	None	CHEMBL2208	MAP kinase-activated protein kinase 2	Homo sapiens	SINGLE PROTEIN	CHEMBL1153489	1	Scientific Literature	Bioorg. Med. Chem. Lett.	2009	None
CHEMBL539450		0	290.39	0	3.23	12	CCC[C@@H]1CNc2c(sc3ccc(OC)cc23)C(=O)N1	IC50	'='	1520.0	nM	5.82			UO_0000065	20.04	0.40	2.59	11.55	False	CHEMBL1063344	Inhibition of MK2	B	BAO_0000357	single protein format	None	None	None	None	None	CHEMBL2208	MAP kinase-activated protein kinase 2	Homo sapiens	SINGLE PROTEIN	CHEMBL1153489	1	Scientific Literature	Bioorg. Med. Chem. Lett.	2009	None
CHEMBL539450		0	290.39	0	3.23	12	CCC[C@@H]1CNc2c(sc3ccc(OC)cc23)C(=O)N1	IC50	'='	5450.0	nM	5.26			UO_0000065	18.13	0.36	2.03	10.45	False	CHEMBL1063346	Inhibition of MK2 in human U937 cells assessed as blockade of LPS-stimulated TNFalpha production	B	BAO_0000219	cell-based format	Homo sapiens	None	None	U-937	None	CHEMBL2208	MAP kinase-activated protein kinase 2	Homo sapiens	SINGLE PROTEIN	CHEMBL1153489	1	Scientific Literature	Bioorg. Med. Chem. Lett.	2009	CHEMBL3308006
CHEMBL571897		0	247.32	0	2.59	17	COc1ccc2sc3c(c2c1)CCCNC3=O	IC50	'='	4700.0	nM	5.33			UO_0000065	21.54	0.43	2.74	13.90	False	CHEMBL1063346	Inhibition of MK2 in human U937 cells assessed as blockade of LPS-stimulated TNFalpha production	B	BAO_0000219	cell-based format	Homo sapiens	None	None	U-937	None	CHEMBL2208	MAP kinase-activated protein kinase 2	Homo sapiens	SINGLE PROTEIN	CHEMBL1153489	1	Scientific Literature	Bioorg. Med. Chem. Lett.	2009	CHEMBL3308006
CHEMBL555205		0	277.35	0	1.39	18	COc1ccc2sc3c(c2c1)NC[C@@H](CN)NC3=O	IC50	'='	2600.0	nM	5.58			UO_0000065	20.14	0.40	4.20	7.31	False	CHEMBL1063346	Inhibition of MK2 in human U937 cells assessed as blockade of LPS-stimulated TNFalpha production	B	BAO_0000219	cell-based format	Homo sapiens	None	None	U-937	None	CHEMBL2208	MAP kinase-activated protein kinase 2	Homo sapiens	SINGLE PROTEIN	CHEMBL1153489	1	Scientific Literature	Bioorg. Med. Chem. Lett.	2009	CHEMBL3308006
CHEMBL563672		0	302.40	0	3.23	27	C[C@@H]1CNc2c(sc3ccc(OCC4CC4)cc23)C(=O)N1	IC50	'='	27000.0	nM	4.57			UO_0000065	15.11	0.30	1.34	9.07	False	CHEMBL1063346	Inhibition of MK2 in human U937 cells assessed as blockade of LPS-stimulated TNFalpha production	B	BAO_0000219	cell-based format	Homo sapiens	None	None	U-937	None	CHEMBL2208	MAP kinase-activated protein kinase 2	Homo sapiens	SINGLE PROTEIN	CHEMBL1153489	1	Scientific Literature	Bioorg. Med. Chem. Lett.	2009	CHEMBL3308006
CHEMBL559411		0	306.39	0	2.47	28	COCCOc1ccc2sc3c(c2c1)NC[C@@H](C)NC3=O	IC50	'='	270.0	nM	6.57			UO_0000065	21.44	0.43	4.10	11.02	False	CHEMBL1063344	Inhibition of MK2	B	BAO_0000357	single protein format	None	None	None	None	None	CHEMBL2208	MAP kinase-activated protein kinase 2	Homo sapiens	SINGLE PROTEIN	CHEMBL1153489	1	Scientific Literature	Bioorg. Med. Chem. Lett.	2009	None
CHEMBL559881		0	320.37	0	2.00	30	COC(=O)COc1ccc2sc3c(c2c1)NC[C@@H](C)NC3=O	IC50	'='	3440.0	nM	5.46			UO_0000065	17.05	0.34	3.46	7.13	False	CHEMBL1063344	Inhibition of MK2	B	BAO_0000357	single protein format	None	None	None	None	None	CHEMBL2208	MAP kinase-activated protein kinase 2	Homo sapiens	SINGLE PROTEIN	CHEMBL1153489	1	Scientific Literature	Bioorg. Med. Chem. Lett.	2009	None
CHEMBL511219		0	386.43	0	1.97	29	CC(Nc1c(Nc2ccncc2)c(=O)c1=O)c1cccc(NS(C)(=O)=O)c1	IC50	'='	24000.0	nM	4.62			UO_0000065	11.96	0.23	2.65	3.94	False	CHEMBL1011420	Inhibition of human recombinant MK2	B	BAO_0000357	single protein format	Homo sapiens	None	None	None	None	CHEMBL2208	MAP kinase-activated protein kinase 2	Homo sapiens	SINGLE PROTEIN	CHEMBL1136863	1	Scientific Literature	Bioorg. Med. Chem.	2009	None
CHEMBL481248		0	375.45	0	4.32	47	C[C@@H](Nc1c(Nc2ccnc(-c3ccsc3)c2)c(=O)c1=O)c1ccccc1	IC50	'='	5400.0	nM	5.27			UO_0000065	14.03	0.27	0.95	7.41	False	CHEMBL1011420	Inhibition of human recombinant MK2	B	BAO_0000357	single protein format	Homo sapiens	None	None	None	None	CHEMBL2208	MAP kinase-activated protein kinase 2	Homo sapiens	SINGLE PROTEIN	CHEMBL1136863	1	Scientific Literature	Bioorg. Med. Chem.	2009	None
CHEMBL498112		0	497.41	1	6.00	21u	O=C(Nc1cc(C(F)(F)F)ccc1F)Nc1ccc(Oc2ccnc3[nH]c(=O)[nH]c23)c2ccccc12	Residual_activity	'='	100.0	%				UO_0000187					False	CHEMBL1000638	Inhibition of MAPKAP-K2 at 1 uM relative to control	B	BAO_0000357	single protein format	None	None	None	None	None	CHEMBL2208	MAP kinase-activated protein kinase 2	Homo sapiens	SINGLE PROTEIN	CHEMBL1136991	1	Scientific Literature	J. Med. Chem.	2009	None
CHEMBL1171699		0	291.31	0	2.28	26	OCc1cccc(-c2cnc3ncc(-c4cn[nH]c4)cn23)c1	Inhibition	'='	4.0	%				UO_0000187					False	CHEMBL1173992	Inhibition of MAPKAP2 at 10 uM by mobility shift assay	B	BAO_0000357	single protein format	None	None	None	None	None	CHEMBL2208	MAP kinase-activated protein kinase 2	Homo sapiens	SINGLE PROTEIN	CHEMBL1177828	1	Scientific Literature	Bioorg. Med. Chem. Lett.	2010	None
CHEMBL452699		0	350.38	0	2.55	28	CC(=O)Nc1cccc(C(C)Nc2c(Nc3ccncc3)c(=O)c2=O)c1	IC50	'='	5500.0	nM	5.26			UO_0000065	15.01	0.28	2.71	5.25	False	CHEMBL1011420	Inhibition of human recombinant MK2	B	BAO_0000357	single protein format	Homo sapiens	None	None	None	None	CHEMBL2208	MAP kinase-activated protein kinase 2	Homo sapiens	SINGLE PROTEIN	CHEMBL1136863	1	Scientific Literature	Bioorg. Med. Chem.	2009	None
CHEMBL467911		0	309.33	0	1.57	34	O=c1c(Nc2ccncc2)c(NC(CO)c2ccccc2)c1=O	IC50	'='	5300.0	nM	5.28			UO_0000065	17.06	0.31	3.71	5.78	False	CHEMBL1011420	Inhibition of human recombinant MK2	B	BAO_0000357	single protein format	Homo sapiens	None	None	None	None	CHEMBL2208	MAP kinase-activated protein kinase 2	Homo sapiens	SINGLE PROTEIN	CHEMBL1136863	1	Scientific Literature	Bioorg. Med. Chem.	2009	None
CHEMBL513870		0	427.46	0	3.44	49	C[C@@H](Nc1c(Nc2ccnc(Nc3cccc(C(N)=O)c3)c2)c(=O)c1=O)c1ccccc1	IC50	'='	2400.0	nM	5.62			UO_0000065	13.15	0.24	2.18	4.45	False	CHEMBL1011420	Inhibition of human recombinant MK2	B	BAO_0000357	single protein format	Homo sapiens	None	None	None	None	CHEMBL2208	MAP kinase-activated protein kinase 2	Homo sapiens	SINGLE PROTEIN	CHEMBL1136863	1	Scientific Literature	Bioorg. Med. Chem.	2009	None
CHEMBL568000		0	404.52	0	4.34	11	CCOc1ccc(Nc2c(C)c(NC3CCCC(N)C3)c(C#N)c3ccnn23)cc1	Activity	'='	1.0	uM				UO_0000064					False	CHEMBL1038200	Inhibition of MK2	B	BAO_0000357	single protein format	None	None	None	None	None	CHEMBL2208	MAP kinase-activated protein kinase 2	Homo sapiens	SINGLE PROTEIN	CHEMBL1156124	1	Scientific Literature	Eur. J. Med. Chem.	2010	None
CHEMBL383264		0	394.48	0	4.73	13a(S-)	N[C@H](COc1cncc(-c2ccc3cnccc3c2)c1)Cc1c[nH]c2ccccc12	IC50	'>'	50000.0	nM				UO_0000065					False	CHEMBL864421	Inhibition of MAPKAP2 at 10 uM ATP	B	BAO_0000357	single protein format	Homo sapiens	None	None	None	None	CHEMBL2208	MAP kinase-activated protein kinase 2	Homo sapiens	SINGLE PROTEIN	CHEMBL1146102	1	Scientific Literature	Bioorg. Med. Chem. Lett.	2006	None
CHEMBL360278		0	251.29	0	1.79	4c	CN1c2ccccc2Cc2c1nc(N)c(C#N)c2N	IC50	'='	70000.0	nM	4.16			UO_0000065	16.53	0.30	2.36	4.52	False	CHEMBL832345	Concentration of 50% inhibition by compound towards mitogen activated protein kinase -activated protein kinase 2	B	BAO_0000357	single protein format	Homo sapiens	None	None	None	None	CHEMBL2208	MAP kinase-activated protein kinase 2	Homo sapiens	SINGLE PROTEIN	CHEMBL1142035	1	Scientific Literature	Bioorg. Med. Chem. Lett.	2005	None
CHEMBL242237		0	321.34	0	2.77	2b	NC(=O)c1ccccc1Nc1ccnc(Nc2cccc(O)c2)n1	IC50	'>'	50000.0	nM				UO_0000065					False	CHEMBL905896	Inhibition at MK2	B	BAO_0000357	single protein format	Homo sapiens	None	None	None	None	CHEMBL2208	MAP kinase-activated protein kinase 2	Homo sapiens	SINGLE PROTEIN	CHEMBL1143787	1	Scientific Literature	Bioorg. Med. Chem. Lett.	2007	None
CHEMBL3706782		0	336.40	0	2.85	2m	N#Cc1c(N)cc2c(c1N)Cc1ccc(OCN3CCCC3)cc1O2	IC50	'='	2910.0	nM	5.54			UO_0000065					False	CHEMBL837481	Inhibition of TNFalpha expression in U937 cells	F	BAO_0000219	cell-based format	Homo sapiens	None	None	U-937	None	CHEMBL2208	MAP kinase-activated protein kinase 2	Homo sapiens	SINGLE PROTEIN	CHEMBL1142035	1	Scientific Literature	Bioorg. Med. Chem. Lett.	2005	CHEMBL3308006
CHEMBL3706785		0	380.20	0	3.39	1d	N#Cc1c(N)cc2c(c1N)C(C(C#N)C#N)c1cc(Br)ccc1O2	IC50	'='	4220.0	nM	5.38			UO_0000065	14.14	0.31	1.98	4.05	False	CHEMBL832345	Concentration of 50% inhibition by compound towards mitogen activated protein kinase -activated protein kinase 2	B	BAO_0000357	single protein format	Homo sapiens	None	None	None	None	CHEMBL2208	MAP kinase-activated protein kinase 2	Homo sapiens	SINGLE PROTEIN	CHEMBL1142035	1	Scientific Literature	Bioorg. Med. Chem. Lett.	2005	None
CHEMBL560075		0	360.44	0	4.06	29	C[C@@H]1CNc2c(sc3ccc4nc(-c5cccnc5)ccc4c23)C(=O)N1	IC50	'='	5.0	nM	8.30			UO_0000065	23.03	0.44	4.24	12.41	False	CHEMBL1061558	Inhibition of MK2	B	BAO_0000357	single protein format	None	None	None	None	None	CHEMBL2208	MAP kinase-activated protein kinase 2	Homo sapiens	SINGLE PROTEIN	CHEMBL1153487	1	Scientific Literature	Bioorg. Med. Chem. Lett.	2009	None
CHEMBL549585		0	361.43	0	3.45	30	C[C@@H]1CNc2c(sc3ccc4nc(-c5cncnc5)ccc4c23)C(=O)N1	IC50	'='	23.0	nM	7.64			UO_0000065	21.13	0.40	4.19	9.57	False	CHEMBL1061558	Inhibition of MK2	B	BAO_0000357	single protein format	None	None	None	None	None	CHEMBL2208	MAP kinase-activated protein kinase 2	Homo sapiens	SINGLE PROTEIN	CHEMBL1153487	1	Scientific Literature	Bioorg. Med. Chem. Lett.	2009	None
CHEMBL562194		0	348.43	0	4.86	24	C[C@@H]1CNc2c(sc3ccc4oc(-c5ccccc5)cc4c23)C(=O)N1	IC50	'='	6800.0	nM	5.17			UO_0000065	14.83	0.28	0.31	9.52	False	CHEMBL1061560	Inhibition of MK2 in human U937 cells assessed as blockade of LPS-stimulated TNFalpha production	B	BAO_0000219	cell-based format	Homo sapiens	None	None	U-937	None	CHEMBL2208	MAP kinase-activated protein kinase 2	Homo sapiens	SINGLE PROTEIN	CHEMBL1153487	1	Scientific Literature	Bioorg. Med. Chem. Lett.	2009	CHEMBL3308006
CHEMBL560737		0	319.43	0	2.43	20	CCCNC[C@@H]1CNc2c(sc3ccc(OC)cc23)C(=O)N1	IC50	'='	14900.0	nM	4.83			UO_0000065	15.11	0.30	2.40	7.74	False	CHEMBL1063346	Inhibition of MK2 in human U937 cells assessed as blockade of LPS-stimulated TNFalpha production	B	BAO_0000219	cell-based format	Homo sapiens	None	None	U-937	None	CHEMBL2208	MAP kinase-activated protein kinase 2	Homo sapiens	SINGLE PROTEIN	CHEMBL1153489	1	Scientific Literature	Bioorg. Med. Chem. Lett.	2009	CHEMBL3308006
CHEMBL558162		0	347.44	0	1.77	23	COc1ccc2sc3c(c2c1)NC[C@@H](CN1CCOCC1)NC3=O	IC50	'>'	20000.0	nM				UO_0000065					False	CHEMBL1063344	Inhibition of MK2	B	BAO_0000357	single protein format	None	None	None	None	None	CHEMBL2208	MAP kinase-activated protein kinase 2	Homo sapiens	SINGLE PROTEIN	CHEMBL1153489	1	Scientific Literature	Bioorg. Med. Chem. Lett.	2009	None
CHEMBL562002		0	381.50	0	3.57	24	COc1ccc2sc3c(c2c1)NC[C@@H](CN(C)Cc1ccccc1)NC3=O	IC50	'='	24000.0	nM	4.62			UO_0000065	12.11	0.23	1.05	8.62	False	CHEMBL1063346	Inhibition of MK2 in human U937 cells assessed as blockade of LPS-stimulated TNFalpha production	B	BAO_0000219	cell-based format	Homo sapiens	None	None	U-937	None	CHEMBL2208	MAP kinase-activated protein kinase 2	Homo sapiens	SINGLE PROTEIN	CHEMBL1153489	1	Scientific Literature	Bioorg. Med. Chem. Lett.	2009	CHEMBL3308006
CHEMBL526914		0	454.53	0	4.88	CER-0263680	COc1ccc(NC(=O)Cc2ccc(Nc3cc(N(C)c4cccc(C)c4)ncn3)cc2)cn1	Inhibition	'='	0.0	%				UO_0000187					False	CHEMBL953383	Inhibition of MAPKAPK2 at 10 uM by HTRF assay relative to control	B	BAO_0000357	single protein format	None	None	None	None	None	CHEMBL2208	MAP kinase-activated protein kinase 2	Homo sapiens	SINGLE PROTEIN	CHEMBL1150387	1	Scientific Literature	J. Med. Chem.	2008	None
CHEMBL521002		0	417.52	0	2.77	CER-0262779	Nc1nc(Nc2ccccc2)cc(N2CCC(C(=O)NCCc3ccccn3)CC2)n1	Inhibition	'='	0.0	%				UO_0000187					False	CHEMBL953383	Inhibition of MAPKAPK2 at 10 uM by HTRF assay relative to control	B	BAO_0000357	single protein format	None	None	None	None	None	CHEMBL2208	MAP kinase-activated protein kinase 2	Homo sapiens	SINGLE PROTEIN	CHEMBL1150387	1	Scientific Literature	J. Med. Chem.	2008	None
CHEMBL254992		0	615.80	1	3.30	28	COc1c(NC(=O)c2ccc(C)c(N3C=C(C(=O)NCC(C)(C)CN(C)C)NN3)c2)cc(C(C)(C)C)cc1NS(C)(=O)=O	Activity						Not Active						False	CHEMBL927892	Activity at MAPKAP-K2 at 3 uM	B	BAO_0000357	single protein format	None	None	None	None	None	CHEMBL2208	MAP kinase-activated protein kinase 2	Homo sapiens	SINGLE PROTEIN	CHEMBL1143089	1	Scientific Literature	Bioorg. Med. Chem. Lett.	2008	None
CHEMBL253881		0	535.56	1	3.61	10j	NC1CCN(Cc2ccn3ncnc(Oc4ccc(NC(=O)NC(=O)Cc5ccc(F)cc5)cc4F)c23)CC1	IC50	'>'	5000.0	nM				UO_0000065					False	CHEMBL928653	Inhibition of MK2	B	BAO_0000357	single protein format	None	None	None	None	None	CHEMBL2208	MAP kinase-activated protein kinase 2	Homo sapiens	SINGLE PROTEIN	CHEMBL1141528	1	Scientific Literature	Bioorg. Med. Chem. Lett.	2008	None
CHEMBL241682		0	585.54	2	6.19	15c	Nc1ncc(-c2cccc(S(N)(=O)=O)c2)c2occ(-c3ccc(NC(=O)Nc4cc(C(F)(F)F)ccc4F)cc3)c12	IC50	'>'	10000.0	nM				UO_0000065					False	CHEMBL902112	Inhibition of MAPKAPK2	B	BAO_0000357	single protein format	None	None	None	None	None	CHEMBL2208	MAP kinase-activated protein kinase 2	Homo sapiens	SINGLE PROTEIN	CHEMBL1138370	1	Scientific Literature	Bioorg. Med. Chem. Lett.	2007	None
CHEMBL596674		0	331.46	1	5.32	ZM-39923	CC(C)N(CCC(=O)c1ccc2ccccc2c1)Cc1ccccc1	Residual Activity	'='	113.0	%				UO_0000187					False	CHEMBL2219255	Millipore: Percentage of residual kinase activity of MAPKAPK2 at 1uM relative to control. Control inhibitor: Staurosporine at 10.0uM. Buffer: 50 mM Na-?-glycerophosphate pH 7.5, 0.1 mM EGTA	B	BAO_0000357	single protein format	Homo sapiens	None	None	None	None	CHEMBL2208	MAP kinase-activated protein kinase 2	Homo sapiens	SINGLE PROTEIN	CHEMBL2218924	1	Scientific Literature	Biochem. J.	2013	None
CHEMBL302449	GO-6976	0	378.44	0	4.60	Go-6976	Cn1c2ccccc2c2c3c(c4c5ccccc5n(CCC#N)c4c21)CNC3=O	Residual Activity	'='	95.0	%				UO_0000187					False	CHEMBL2219255	Millipore: Percentage of residual kinase activity of MAPKAPK2 at 1uM relative to control. Control inhibitor: Staurosporine at 10.0uM. Buffer: 50 mM Na-?-glycerophosphate pH 7.5, 0.1 mM EGTA	B	BAO_0000357	single protein format	Homo sapiens	None	None	None	None	CHEMBL2208	MAP kinase-activated protein kinase 2	Homo sapiens	SINGLE PROTEIN	CHEMBL2218924	1	Scientific Literature	Biochem. J.	2013	None
CHEMBL2218932		0	340.59	0	4.85	PKR_Inhibitor_Negative_Control	O=C1Nc2ccc(Cl)cc2/C1=C/c1cc(Cl)c(O)c(Cl)c1	Residual Activity	'='	67.0	%				UO_0000187					False	CHEMBL2219255	Millipore: Percentage of residual kinase activity of MAPKAPK2 at 1uM relative to control. Control inhibitor: Staurosporine at 10.0uM. Buffer: 50 mM Na-?-glycerophosphate pH 7.5, 0.1 mM EGTA	B	BAO_0000357	single protein format	Homo sapiens	None	None	None	None	CHEMBL2208	MAP kinase-activated protein kinase 2	Homo sapiens	SINGLE PROTEIN	CHEMBL2218924	1	Scientific Literature	Biochem. J.	2013	None
CHEMBL1363184		0	306.37	0	2.87	LY-303511	O=c1cc(N2CCNCC2)oc2c(-c3ccccc3)cccc12	Residual Activity	'='	94.0	%				UO_0000187					False	CHEMBL2219255	Millipore: Percentage of residual kinase activity of MAPKAPK2 at 1uM relative to control. Control inhibitor: Staurosporine at 10.0uM. Buffer: 50 mM Na-?-glycerophosphate pH 7.5, 0.1 mM EGTA	B	BAO_0000357	single protein format	Homo sapiens	None	None	None	None	CHEMBL2208	MAP kinase-activated protein kinase 2	Homo sapiens	SINGLE PROTEIN	CHEMBL2218924	1	Scientific Literature	Biochem. J.	2013	None
CHEMBL563845		0	387.44	0	4.97	EGFR_ErbB_2_Inhibitor	COc1cc2ncnc(Nc3ccc(OCc4ccccc4)cc3)c2cc1OC	Residual Activity	'='	124.0	%				UO_0000187					False	CHEMBL2219255	Millipore: Percentage of residual kinase activity of MAPKAPK2 at 1uM relative to control. Control inhibitor: Staurosporine at 10.0uM. Buffer: 50 mM Na-?-glycerophosphate pH 7.5, 0.1 mM EGTA	B	BAO_0000357	single protein format	Homo sapiens	None	None	None	None	CHEMBL2208	MAP kinase-activated protein kinase 2	Homo sapiens	SINGLE PROTEIN	CHEMBL2218924	1	Scientific Literature	Biochem. J.	2013	None
CHEMBL605003		0	371.46	0	2.64	SU6656	CN(C)S(=O)(=O)c1ccc2c(c1)/C(=C/c1cc3c([nH]1)CCCC3)C(=O)N2	Residual Activity	'='	81.0	%				UO_0000187					False	CHEMBL2219255	Millipore: Percentage of residual kinase activity of MAPKAPK2 at 1uM relative to control. Control inhibitor: Staurosporine at 10.0uM. Buffer: 50 mM Na-?-glycerophosphate pH 7.5, 0.1 mM EGTA	B	BAO_0000357	single protein format	Homo sapiens	None	None	None	None	CHEMBL2208	MAP kinase-activated protein kinase 2	Homo sapiens	SINGLE PROTEIN	CHEMBL2218924	1	Scientific Literature	Biochem. J.	2013	None
CHEMBL91730		0	365.80	1	5.10	p38_Inhibitor	Oc1c(-c2ccc(F)cc2)c(-c2ccncc2)nn1-c1ccc(Cl)cc1	Residual Activity	'='	90.0	%				UO_0000187					False	CHEMBL2219255	Millipore: Percentage of residual kinase activity of MAPKAPK2 at 1uM relative to control. Control inhibitor: Staurosporine at 10.0uM. Buffer: 50 mM Na-?-glycerophosphate pH 7.5, 0.1 mM EGTA	B	BAO_0000357	single protein format	Homo sapiens	None	None	None	None	CHEMBL2208	MAP kinase-activated protein kinase 2	Homo sapiens	SINGLE PROTEIN	CHEMBL2218924	1	Scientific Literature	Biochem. J.	2013	None
CHEMBL274064	SB-220025	0	338.39	0	2.65	SB-220025	Nc1nccc(-c2c(-c3ccc(F)cc3)ncn2C2CCNCC2)n1	Residual Activity	'='	79.0	%				UO_0000187					False	CHEMBL2219255	Millipore: Percentage of residual kinase activity of MAPKAPK2 at 1uM relative to control. Control inhibitor: Staurosporine at 10.0uM. Buffer: 50 mM Na-?-glycerophosphate pH 7.5, 0.1 mM EGTA	B	BAO_0000357	single protein format	Homo sapiens	None	None	None	None	CHEMBL2208	MAP kinase-activated protein kinase 2	Homo sapiens	SINGLE PROTEIN	CHEMBL2218924	1	Scientific Literature	Biochem. J.	2013	None
CHEMBL410456		0	398.42	0	3.68	D4476	NC(=O)c1ccc(-c2nc(-c3ccc4c(c3)OCCO4)c(-c3ccccn3)[nH]2)cc1	Residual Activity	'='	100.0	%				UO_0000187					False	CHEMBL2219255	Millipore: Percentage of residual kinase activity of MAPKAPK2 at 1uM relative to control. Control inhibitor: Staurosporine at 10.0uM. Buffer: 50 mM Na-?-glycerophosphate pH 7.5, 0.1 mM EGTA	B	BAO_0000357	single protein format	Homo sapiens	None	None	None	None	CHEMBL2208	MAP kinase-activated protein kinase 2	Homo sapiens	SINGLE PROTEIN	CHEMBL2218924	1	Scientific Literature	Biochem. J.	2013	None
CHEMBL258805	SU-9516	1	241.25	0	1.91	SU9516	COc1ccc2c(c1)/C(=C/c1cnc[nH]1)C(=O)N2	Residual Activity	'='	99.0	%				UO_0000187					False	CHEMBL2219255	Millipore: Percentage of residual kinase activity of MAPKAPK2 at 1uM relative to control. Control inhibitor: Staurosporine at 10.0uM. Buffer: 50 mM Na-?-glycerophosphate pH 7.5, 0.1 mM EGTA	B	BAO_0000357	single protein format	Homo sapiens	None	None	None	None	CHEMBL2208	MAP kinase-activated protein kinase 2	Homo sapiens	SINGLE PROTEIN	CHEMBL2218924	1	Scientific Literature	Biochem. J.	2013	None
CHEMBL203644		0	355.76	0	3.52	EGFR_ErbB_2_ErbB_4_Inhibitor	CC#CC(=O)Nc1cc2c(Nc3ccc(F)c(Cl)c3)ncnc2cn1	Residual Activity	'='	92.0	%				UO_0000187					False	CHEMBL2219256	Millipore: Percentage of residual kinase activity of MAPKAPK2 at 10uM relative to control. Control inhibitor: Staurosporine at 10.0uM. Buffer: 50 mM Na-?-glycerophosphate pH 7.5, 0.1 mM EGTA	B	BAO_0000357	single protein format	Homo sapiens	None	None	None	None	CHEMBL2208	MAP kinase-activated protein kinase 2	Homo sapiens	SINGLE PROTEIN	CHEMBL2218924	1	Scientific Literature	Biochem. J.	2013	None
CHEMBL86943		0	310.35	0	3.30	VEGF_Receptor_2_Kinase_Inhibitor_I	CCOC(=O)c1c(C)[nH]c(/C=C2\C(=O)Nc3ccccc32)c1C	Residual Activity	'='	117.0	%				UO_0000187					False	CHEMBL2219256	Millipore: Percentage of residual kinase activity of MAPKAPK2 at 10uM relative to control. Control inhibitor: Staurosporine at 10.0uM. Buffer: 50 mM Na-?-glycerophosphate pH 7.5, 0.1 mM EGTA	B	BAO_0000357	single protein format	Homo sapiens	None	None	None	None	CHEMBL2208	MAP kinase-activated protein kinase 2	Homo sapiens	SINGLE PROTEIN	CHEMBL2218924	1	Scientific Literature	Biochem. J.	2013	None
CHEMBL377193		0	292.29	0	3.29	Flt_3_Inhibitor_II	O=C(c1cc2cc(O)ccc2[nH]1)c1cc2cc(O)ccc2[nH]1	Residual Activity	'='	51.0	%				UO_0000187					False	CHEMBL2219256	Millipore: Percentage of residual kinase activity of MAPKAPK2 at 10uM relative to control. Control inhibitor: Staurosporine at 10.0uM. Buffer: 50 mM Na-?-glycerophosphate pH 7.5, 0.1 mM EGTA	B	BAO_0000357	single protein format	Homo sapiens	None	None	None	None	CHEMBL2208	MAP kinase-activated protein kinase 2	Homo sapiens	SINGLE PROTEIN	CHEMBL2218924	1	Scientific Literature	Biochem. J.	2013	None
CHEMBL596674		0	331.46	1	5.32	ZM-39923	CC(C)N(CCC(=O)c1ccc2ccccc2c1)Cc1ccccc1	Residual Activity	'='	89.0	%				UO_0000187					False	CHEMBL2219256	Millipore: Percentage of residual kinase activity of MAPKAPK2 at 10uM relative to control. Control inhibitor: Staurosporine at 10.0uM. Buffer: 50 mM Na-?-glycerophosphate pH 7.5, 0.1 mM EGTA	B	BAO_0000357	single protein format	Homo sapiens	None	None	None	None	CHEMBL2208	MAP kinase-activated protein kinase 2	Homo sapiens	SINGLE PROTEIN	CHEMBL2218924	1	Scientific Literature	Biochem. J.	2013	None
CHEMBL1938954		0	256.70	0	2.98	4A2	Clc1cccc(-n2cc(-c3ccncc3)nn2)c1	Inhibition						Active						False	CHEMBL1941726	Inhibition of MAPKAPK2 at 10 uM by colorimetric analysis	B	BAO_0000357	single protein format	None	None	None	None	None	CHEMBL2208	MAP kinase-activated protein kinase 2	Homo sapiens	SINGLE PROTEIN	CHEMBL1938312	1	Scientific Literature	Bioorg. Med. Chem. Lett.	2012	None
CHEMBL381025		0	363.44	0	4.51	31{44}	O=c1cc(N2CCOCC2)oc2cc(-c3cc4ccccc4s3)ccc12	Activity						Not Determined						False	CHEMBL854329	Inhibitory activity against MAPKAP-K2 at 10 uM	B	BAO_0000357	single protein format	Homo sapiens	None	None	None	None	CHEMBL2208	MAP kinase-activated protein kinase 2	Homo sapiens	SINGLE PROTEIN	CHEMBL1141870	1	Scientific Literature	J. Med. Chem.	2005	None
CHEMBL1933193		0	388.43	0	1.70	10e	O=C(Nc1cc(-c2cc3c([nH]2)C2(CCNC2)CNC3=O)ccn1)c1ccccn1	EC50	'='	660.0	nM	6.18			UO_0000065	15.91	0.29	4.48	5.53	False	CHEMBL1937262	Inhibition of MK2-mediated HSP27 phosphorylation in LPS-stimulated human THP1 cells pre-incubated for 60 mins prior to LPS-induction measured after 60 mins by multi-spot assay	B	BAO_0000219	cell-based format	Homo sapiens	None	None	THP-1	None	CHEMBL2208	MAP kinase-activated protein kinase 2	Homo sapiens	SINGLE PROTEIN	CHEMBL1932991	1	Scientific Literature	Bioorg. Med. Chem. Lett.	2012	CHEMBL3307574
CHEMBL1933189		0	437.50	0	3.46	4e	O=C(Nc1cc(-c2cc3c([nH]2)C2(CCNC2)CNC3=O)ccn1)c1ccc2ccccc2c1	EC50	'='	390.0	nM	6.41			UO_0000065	14.65	0.27	2.95	6.48	False	CHEMBL1937262	Inhibition of MK2-mediated HSP27 phosphorylation in LPS-stimulated human THP1 cells pre-incubated for 60 mins prior to LPS-induction measured after 60 mins by multi-spot assay	B	BAO_0000219	cell-based format	Homo sapiens	None	None	THP-1	None	CHEMBL2208	MAP kinase-activated protein kinase 2	Homo sapiens	SINGLE PROTEIN	CHEMBL1932991	1	Scientific Literature	Bioorg. Med. Chem. Lett.	2012	CHEMBL3307574
CHEMBL1933184		0	469.47	0	3.71	9d	O=C(Nc1cc(-c2cc3c([nH]2)C2(CCCNC2)CNC3=O)ccn1)c1ccc(C(F)(F)F)cc1	EC50	'='	1200.0	nM	5.92			UO_0000065	12.61	0.24	2.21	5.99	False	CHEMBL1937262	Inhibition of MK2-mediated HSP27 phosphorylation in LPS-stimulated human THP1 cells pre-incubated for 60 mins prior to LPS-induction measured after 60 mins by multi-spot assay	B	BAO_0000219	cell-based format	Homo sapiens	None	None	THP-1	None	CHEMBL2208	MAP kinase-activated protein kinase 2	Homo sapiens	SINGLE PROTEIN	CHEMBL1932991	1	Scientific Literature	Bioorg. Med. Chem. Lett.	2012	CHEMBL3307574
CHEMBL1933164		0	451.53	0	3.85	4b	O=C(Nc1cc(-c2cc3c([nH]2)C2(CCNCC2)CNC3=O)ccn1)c1ccc2ccccc2c1	EC50	'='	280.0	nM	6.55			UO_0000065	14.51	0.26	2.70	6.63	False	CHEMBL1937262	Inhibition of MK2-mediated HSP27 phosphorylation in LPS-stimulated human THP1 cells pre-incubated for 60 mins prior to LPS-induction measured after 60 mins by multi-spot assay	B	BAO_0000219	cell-based format	Homo sapiens	None	None	THP-1	None	CHEMBL2208	MAP kinase-activated protein kinase 2	Homo sapiens	SINGLE PROTEIN	CHEMBL1932991	1	Scientific Literature	Bioorg. Med. Chem. Lett.	2012	CHEMBL3307574
CHEMBL1933192		0	471.44	0	3.20	8e	O=C(Nc1cc(-c2cc3c([nH]2)C2(CCNC2)CNC3=O)ccn1)c1cccc(OC(F)(F)F)c1	EC50	'='	1.6	nM	8.80			UO_0000065	18.66	0.35	5.60	8.13	False	CHEMBL1937260	Inhibition of MK2 using Fluo-betaA-11A NeoMPS as substrate pre-incubated for 30 mins before substrate addition measured after 2 hrs by IMAP assay	B	BAO_0000357	single protein format	None	None	None	None	None	CHEMBL2208	MAP kinase-activated protein kinase 2	Homo sapiens	SINGLE PROTEIN	CHEMBL1932991	1	Scientific Literature	Bioorg. Med. Chem. Lett.	2012	None
CHEMBL1933184		0	469.47	0	3.71	9d	O=C(Nc1cc(-c2cc3c([nH]2)C2(CCCNC2)CNC3=O)ccn1)c1ccc(C(F)(F)F)cc1	EC50	'='	9.1	nM	8.04			UO_0000065	17.13	0.32	4.33	8.13	False	CHEMBL1937260	Inhibition of MK2 using Fluo-betaA-11A NeoMPS as substrate pre-incubated for 30 mins before substrate addition measured after 2 hrs by IMAP assay	B	BAO_0000357	single protein format	None	None	None	None	None	CHEMBL2208	MAP kinase-activated protein kinase 2	Homo sapiens	SINGLE PROTEIN	CHEMBL1932991	1	Scientific Literature	Bioorg. Med. Chem. Lett.	2012	None
CHEMBL1933182		0	419.46	0	2.83	7d	O=C(Nc1cc(-c2cc3c([nH]2)C2(CCCNC2)CNC3=O)ccn1)c1cccc(F)c1	EC50	'='	6.2	nM	8.21			UO_0000065	19.57	0.36	5.38	8.30	False	CHEMBL1937260	Inhibition of MK2 using Fluo-betaA-11A NeoMPS as substrate pre-incubated for 30 mins before substrate addition measured after 2 hrs by IMAP assay	B	BAO_0000357	single protein format	None	None	None	None	None	CHEMBL2208	MAP kinase-activated protein kinase 2	Homo sapiens	SINGLE PROTEIN	CHEMBL1932991	1	Scientific Literature	Bioorg. Med. Chem. Lett.	2012	None
CHEMBL1933179		0	451.53	0	3.85	4dS2, stereoisomer2	O=C(Nc1cc(-c2cc3c([nH]2)C2(CCCNC2)CNC3=O)ccn1)c1ccc2ccccc2c1	EC50	'='	129.0	nM	6.89			UO_0000065	15.26	0.28	3.04	6.97	False	CHEMBL1937260	Inhibition of MK2 using Fluo-betaA-11A NeoMPS as substrate pre-incubated for 30 mins before substrate addition measured after 2 hrs by IMAP assay	B	BAO_0000357	single protein format	None	None	None	None	None	CHEMBL2208	MAP kinase-activated protein kinase 2	Homo sapiens	SINGLE PROTEIN	CHEMBL1932991	1	Scientific Literature	Bioorg. Med. Chem. Lett.	2012	None
CHEMBL1933168		0	419.46	0	2.83	6b	O=C(Nc1cc(-c2cc3c([nH]2)C2(CCNCC2)CNC3=O)ccn1)c1ccc(F)cc1	EC50	'='	1.6	nM	8.80			UO_0000065	20.97	0.39	5.97	8.89	False	CHEMBL1937260	Inhibition of MK2 using Fluo-betaA-11A NeoMPS as substrate pre-incubated for 30 mins before substrate addition measured after 2 hrs by IMAP assay	B	BAO_0000357	single protein format	None	None	None	None	None	CHEMBL2208	MAP kinase-activated protein kinase 2	Homo sapiens	SINGLE PROTEIN	CHEMBL1932991	1	Scientific Literature	Bioorg. Med. Chem. Lett.	2012	None
CHEMBL1933162		0	429.52	0	3.31	3b	Cc1ccc(C(=O)Nc2cc(-c3cc4c([nH]3)C3(CCNCC3)CNC4=O)ccn2)cc1C	EC50	'='	1.0	nM	9.00			UO_0000065	20.95	0.38	5.69	9.10	False	CHEMBL1937260	Inhibition of MK2 using Fluo-betaA-11A NeoMPS as substrate pre-incubated for 30 mins before substrate addition measured after 2 hrs by IMAP assay	B	BAO_0000357	single protein format	None	None	None	None	None	CHEMBL2208	MAP kinase-activated protein kinase 2	Homo sapiens	SINGLE PROTEIN	CHEMBL1932991	1	Scientific Literature	Bioorg. Med. Chem. Lett.	2012	None
CHEMBL1938689		0	430.94	1	5.07	33	Cc1cnc2n1-c1ccc(N3CCNCC3)cc1Cc1cc(-c3ccc(Cl)cc3)oc1-2	IC50	'='	9.2	nM	8.04			UO_0000065	18.65	0.35	2.97	17.38	False	CHEMBL1942718	Inhibition of MK2 using TAMRA-labeled peptide as substrate pre-incubated for 30 mins prior substrate addition measured after 30 mins incubation in dark using fluorescence polarization assay	B	BAO_0000357	single protein format	None	None	None	None	None	CHEMBL2208	MAP kinase-activated protein kinase 2	Homo sapiens	SINGLE PROTEIN	CHEMBL1938289	1	Scientific Literature	Bioorg. Med. Chem. Lett.	2012	None
CHEMBL1909412		0	413.31	0	4.62	SB-476429-A	Cl.NCc1ccc(-c2nc(-c3ccc(Cl)c(O)c3)c(-c3ccncc3)[nH]2)cc1	Inhibition	'='	-0.41	%				UO_0000187					False	CHEMBL1961968	GSK_PKIS: MAPKAPK2 mean inhibition at 0.1 uM [Nanosyn]	B	BAO_0000357	single protein format	None	None	None	None	None	CHEMBL2208	MAP kinase-activated protein kinase 2	Homo sapiens	SINGLE PROTEIN	CHEMBL1961873	16	GSK Published Kinase Inhibitor Set			None
CHEMBL2420906		0	343.44	0	0.78	58	CN(C)C(=O)C1CCC2(CCN(c3ncnc4[nH]cnc34)CC2)NC1	Inhibition	'='	10.0	%				UO_0000187					False	CHEMBL2424332	Inhibition of MK2 (unknown origin) at 30 uM by microfluidic mobility shift assay relative to control	B	BAO_0000357	single protein format	Homo sapiens	None	None	None	None	CHEMBL2208	MAP kinase-activated protein kinase 2	Homo sapiens	SINGLE PROTEIN	CHEMBL2417369	1	Scientific Literature	Bioorg. Med. Chem.	2013	None
CHEMBL2420897		0	288.36	0	0.44	35	OC1CCNC2(CCN(c3ncnc4[nH]cnc34)CC2)C1	Inhibition	'='	8.0	%				UO_0000187					False	CHEMBL2424332	Inhibition of MK2 (unknown origin) at 30 uM by microfluidic mobility shift assay relative to control	B	BAO_0000357	single protein format	Homo sapiens	None	None	None	None	CHEMBL2208	MAP kinase-activated protein kinase 2	Homo sapiens	SINGLE PROTEIN	CHEMBL2417369	1	Scientific Literature	Bioorg. Med. Chem.	2013	None
CHEMBL2420909		0	272.36	0	1.47	12	c1nc(N2CCC3(CCCCN3)CC2)c2nc[nH]c2n1	Inhibition	'='	24.0	%				UO_0000187					False	CHEMBL2424332	Inhibition of MK2 (unknown origin) at 30 uM by microfluidic mobility shift assay relative to control	B	BAO_0000357	single protein format	Homo sapiens	None	None	None	None	CHEMBL2208	MAP kinase-activated protein kinase 2	Homo sapiens	SINGLE PROTEIN	CHEMBL2417369	1	Scientific Literature	Bioorg. Med. Chem.	2013	None
CHEMBL99780		0	262.33	0	2.45	2	COc1ccc2sc3c(c2c1)NC[C@@H](C)NC3=O	IC50	'='	700.0	nM	6.16			UO_0000065	23.46	0.47	3.70	12.22	True	CHEMBL1061560	Inhibition of MK2 in human U937 cells assessed as blockade of LPS-stimulated TNFalpha production	B	BAO_0000219	cell-based format	Homo sapiens	None	None	U-937	None	CHEMBL2208	MAP kinase-activated protein kinase 2	Homo sapiens	SINGLE PROTEIN	CHEMBL1153487	1	Scientific Literature	Bioorg. Med. Chem. Lett.	2009	CHEMBL3308006
CHEMBL246301		0	466.57	0	2.55	85	CC1CNC(=O)c2[nH]c3ccc(C(=O)Nc4nc(C(=O)NC5CCN(C)CC5)cs4)cc3c21	IC50	'='	10.0	nM	8.00			UO_0000065	17.15	0.33	5.45	6.71	True	CHEMBL923957	Inhibition of MK2 after 30 mins by DELFIA	B	BAO_0000357	single protein format	Homo sapiens	None	None	None	None	CHEMBL2208	MAP kinase-activated protein kinase 2	Homo sapiens	SINGLE PROTEIN	CHEMBL1140661	1	Scientific Literature	Bioorg. Med. Chem. Lett.	2007	None
CHEMBL246299		0	411.49	0	2.86	82	CCCNC(=O)c1csc(NC(=O)c2ccc3[nH]c4c(c3c2)C(C)CNC4=O)n1	IC50	'='	45.0	nM	7.35			UO_0000065	17.85	0.35	4.49	6.33	False	CHEMBL923957	Inhibition of MK2 after 30 mins by DELFIA	B	BAO_0000357	single protein format	Homo sapiens	None	None	None	None	CHEMBL2208	MAP kinase-activated protein kinase 2	Homo sapiens	SINGLE PROTEIN	CHEMBL1140661	1	Scientific Literature	Bioorg. Med. Chem. Lett.	2007	None
CHEMBL247333		0	363.38	0	1.76	69	CC1CNC(=O)c2[nH]c3ccc(C(=O)Nc4ccc(C(N)=O)nc4)cc3c21	IC50	'='	620.0	nM	6.21			UO_0000065	17.08	0.31	4.45	4.78	False	CHEMBL923957	Inhibition of MK2 after 30 mins by DELFIA	B	BAO_0000357	single protein format	Homo sapiens	None	None	None	None	CHEMBL2208	MAP kinase-activated protein kinase 2	Homo sapiens	SINGLE PROTEIN	CHEMBL1140661	1	Scientific Literature	Bioorg. Med. Chem. Lett.	2007	None
CHEMBL442419		0	362.39	0	2.37	67	CC1CNC(=O)c2[nH]c3ccc(C(=O)Nc4ccc(C(N)=O)cc4)cc3c21	IC50	'='	620.0	nM	6.21			UO_0000065	17.13	0.31	3.84	5.30	False	CHEMBL923957	Inhibition of MK2 after 30 mins by DELFIA	B	BAO_0000357	single protein format	Homo sapiens	None	None	None	None	CHEMBL2208	MAP kinase-activated protein kinase 2	Homo sapiens	SINGLE PROTEIN	CHEMBL1140661	1	Scientific Literature	Bioorg. Med. Chem. Lett.	2007	None
CHEMBL437943		0	320.35	0	2.66	35	CC1CNC(=O)c2[nH]c3ccc(C(=O)Nc4cccnc4)cc3c21	IC50	'='	520.0	nM	6.28			UO_0000065	19.62	0.36	3.62	7.23	False	CHEMBL923957	Inhibition of MK2 after 30 mins by DELFIA	B	BAO_0000357	single protein format	Homo sapiens	None	None	None	None	CHEMBL2208	MAP kinase-activated protein kinase 2	Homo sapiens	SINGLE PROTEIN	CHEMBL1140661	1	Scientific Literature	Bioorg. Med. Chem. Lett.	2007	None
CHEMBL246892		0	243.27	0	1.11	27	CC1CNC(=O)c2[nH]c3ccc(C(N)=O)cc3c21	IC50	'='	5400.0	nM	5.27			UO_0000065	21.65	0.40	4.16	5.99	False	CHEMBL923957	Inhibition of MK2 after 30 mins by DELFIA	B	BAO_0000357	single protein format	Homo sapiens	None	None	None	None	CHEMBL2208	MAP kinase-activated protein kinase 2	Homo sapiens	SINGLE PROTEIN	CHEMBL1140661	1	Scientific Literature	Bioorg. Med. Chem. Lett.	2007	None
CHEMBL247905		0	200.24	0	2.01	20	CC1CNC(=O)c2[nH]c3ccccc3c21	IC50	'>'	40000.0	nM				UO_0000065					False	CHEMBL923957	Inhibition of MK2 after 30 mins by DELFIA	B	BAO_0000357	single protein format	Homo sapiens	None	None	None	None	CHEMBL2208	MAP kinase-activated protein kinase 2	Homo sapiens	SINGLE PROTEIN	CHEMBL1140661	1	Scientific Literature	Bioorg. Med. Chem. Lett.	2007	None
CHEMBL246894		0	325.41	0	3.08	30	CC1CNC(=O)c2[nH]c3ccc(C(=O)NC4CCCCC4)cc3c21	IC50	'>'	20000.0	nM				UO_0000065					False	CHEMBL923957	Inhibition of MK2 after 30 mins by DELFIA	B	BAO_0000357	single protein format	Homo sapiens	None	None	None	None	CHEMBL2208	MAP kinase-activated protein kinase 2	Homo sapiens	SINGLE PROTEIN	CHEMBL1140661	1	Scientific Literature	Bioorg. Med. Chem. Lett.	2007	None
CHEMBL248312		0	261.28	0	0.87	44	COc1ccc2[nH]c3c(c2c1)CCNC3C(=O)NO	IC50	'='	88000.0	nM	4.06			UO_0000065	15.52	0.29	3.19	4.69	False	CHEMBL922889	Inhibition of MK2	B	BAO_0000357	single protein format	Homo sapiens	None	None	None	None	CHEMBL2208	MAP kinase-activated protein kinase 2	Homo sapiens	SINGLE PROTEIN	CHEMBL1140654	1	Scientific Literature	Bioorg. Med. Chem. Lett.	2007	None
CHEMBL245704		0	245.28	0	0.85	43	COc1ccc2[nH]c3c(c2c1)CCNC3C(N)=O	IC50	'>'	200000.0	nM		Outside typical range		UO_0000065					False	CHEMBL922889	Inhibition of MK2	B	BAO_0000357	single protein format	Homo sapiens	None	None	None	None	CHEMBL2208	MAP kinase-activated protein kinase 2	Homo sapiens	SINGLE PROTEIN	CHEMBL1140654	1	Scientific Literature	Bioorg. Med. Chem. Lett.	2007	None
CHEMBL246089		0	426.46	0	0.94	79	CC1CNC(=O)c2[nH]c3ccc(C(=O)Nc4nc(C(=O)NCC(N)=O)cs4)cc3c21	IC50	'='	124.0	nM	6.91			UO_0000065	16.20	0.31	5.97	4.34	False	CHEMBL923957	Inhibition of MK2 after 30 mins by DELFIA	B	BAO_0000357	single protein format	Homo sapiens	None	None	None	None	CHEMBL2208	MAP kinase-activated protein kinase 2	Homo sapiens	SINGLE PROTEIN	CHEMBL1140661	1	Scientific Literature	Bioorg. Med. Chem. Lett.	2007	None
CHEMBL245680		0	384.42	0	2.51	72	COC(=O)c1cnc(NC(=O)c2ccc3[nH]c4c(c3c2)C(C)CNC4=O)s1	IC50	'='	770.0	nM	6.11			UO_0000065	15.90	0.31	3.60	5.40	False	CHEMBL923957	Inhibition of MK2 after 30 mins by DELFIA	B	BAO_0000357	single protein format	Homo sapiens	None	None	None	None	CHEMBL2208	MAP kinase-activated protein kinase 2	Homo sapiens	SINGLE PROTEIN	CHEMBL1140661	1	Scientific Literature	Bioorg. Med. Chem. Lett.	2007	None
CHEMBL248335		0	361.45	0	4.39	59	CC(C)c1ccc(NC(=O)c2ccc3[nH]c4c(c3c2)C(C)CNC4=O)cc1	IC50	'='	7700.0	nM	5.11			UO_0000065	14.15	0.26	0.72	6.91	False	CHEMBL923957	Inhibition of MK2 after 30 mins by DELFIA	B	BAO_0000357	single protein format	Homo sapiens	None	None	None	None	CHEMBL2208	MAP kinase-activated protein kinase 2	Homo sapiens	SINGLE PROTEIN	CHEMBL1140661	1	Scientific Literature	Bioorg. Med. Chem. Lett.	2007	None
CHEMBL392597		0	376.44	0	3.88	42	CC1CNC(=O)c2[nH]c3ccc(C(=O)Nc4nc5ccccc5s4)cc3c21	IC50	'='	1500.0	nM	5.82			UO_0000065	15.47	0.29	1.94	6.70	False	CHEMBL923957	Inhibition of MK2 after 30 mins by DELFIA	B	BAO_0000357	single protein format	Homo sapiens	None	None	None	None	CHEMBL2208	MAP kinase-activated protein kinase 2	Homo sapiens	SINGLE PROTEIN	CHEMBL1140661	1	Scientific Literature	Bioorg. Med. Chem. Lett.	2007	None
CHEMBL248336		0	375.47	0	4.56	60	CC1CNC(=O)c2[nH]c3ccc(C(=O)Nc4ccc(C(C)(C)C)cc4)cc3c21	IC50	'>'	20000.0	nM				UO_0000065					False	CHEMBL923957	Inhibition of MK2 after 30 mins by DELFIA	B	BAO_0000357	single protein format	Homo sapiens	None	None	None	None	CHEMBL2208	MAP kinase-activated protein kinase 2	Homo sapiens	SINGLE PROTEIN	CHEMBL1140661	1	Scientific Literature	Bioorg. Med. Chem. Lett.	2007	None
CHEMBL245505		0	274.32	0	2.18	49	CCN1CCc2c([nH]c3ccc(OC)cc23)C1C(=O)O	IC50	'='	5800.0	nM	5.24			UO_0000065	19.09	0.36	3.06	7.99	False	CHEMBL922889	Inhibition of MK2	B	BAO_0000357	single protein format	Homo sapiens	None	None	None	None	CHEMBL2208	MAP kinase-activated protein kinase 2	Homo sapiens	SINGLE PROTEIN	CHEMBL1140654	1	Scientific Literature	Bioorg. Med. Chem. Lett.	2007	None
CHEMBL245502		0	245.28	0	2.68	65	COc1ccc2[nH]c3c(c2c1)CCCC3C(=O)O	IC50	'>'	200000.0	nM		Outside typical range		UO_0000065					False	CHEMBL922889	Inhibition of MK2	B	BAO_0000357	single protein format	Homo sapiens	None	None	None	None	CHEMBL2208	MAP kinase-activated protein kinase 2	Homo sapiens	SINGLE PROTEIN	CHEMBL1140654	1	Scientific Literature	Bioorg. Med. Chem. Lett.	2007	None
CHEMBL248316		0	274.32	0	2.40	71	CCC1CNC(C(=O)O)c2[nH]c3ccc(OC)cc3c21	IC50	'='	2200.0	nM	5.66			UO_0000065	20.62	0.39	3.26	7.61	False	CHEMBL922889	Inhibition of MK2	B	BAO_0000357	single protein format	Homo sapiens	None	None	None	None	CHEMBL2208	MAP kinase-activated protein kinase 2	Homo sapiens	SINGLE PROTEIN	CHEMBL1140654	1	Scientific Literature	Bioorg. Med. Chem. Lett.	2007	None
CHEMBL394125		0	300.36	0	2.58	94	CCOC(=O)C1c2[nH]c3ccc(OC)cc3c2C2CCN1C2	IC50	'='	29300.0	nM	4.53			UO_0000065	15.09	0.28	1.95	8.31	False	CHEMBL922889	Inhibition of MK2	B	BAO_0000357	single protein format	Homo sapiens	None	None	None	None	CHEMBL2208	MAP kinase-activated protein kinase 2	Homo sapiens	SINGLE PROTEIN	CHEMBL1140654	1	Scientific Literature	Bioorg. Med. Chem. Lett.	2007	None
CHEMBL247911		0	274.32	0	2.23	89	CCC1Cc2c([nH]c3ccc(OC)cc23)C(C(=O)O)N1	IC50	'='	64000.0	nM	4.19			UO_0000065	15.29	0.29	1.96	5.64	False	CHEMBL922889	Inhibition of MK2	B	BAO_0000357	single protein format	Homo sapiens	None	None	None	None	CHEMBL2208	MAP kinase-activated protein kinase 2	Homo sapiens	SINGLE PROTEIN	CHEMBL1140654	1	Scientific Literature	Bioorg. Med. Chem. Lett.	2007	None
CHEMBL554286		0	377.44	0	4.80	33	C[C@@H]1CNc2c(sc3ccc4nc(-c5ccccc5F)ccc4c23)C(=O)N1	IC50	'='	930.0	nM	6.03			UO_0000065	15.98	0.31	1.23	11.17	False	CHEMBL1061560	Inhibition of MK2 in human U937 cells assessed as blockade of LPS-stimulated TNFalpha production	B	BAO_0000219	cell-based format	Homo sapiens	None	None	U-937	None	CHEMBL2208	MAP kinase-activated protein kinase 2	Homo sapiens	SINGLE PROTEIN	CHEMBL1153487	1	Scientific Literature	Bioorg. Med. Chem. Lett.	2009	CHEMBL3308006
CHEMBL1208823		0	355.83	1	6.17	1i	N#Cc1ccc(Nc2ccnc3ccc(-c4ccc(Cl)cc4)cc23)cc1	IC50	'='	27000.0	nM	4.57			UO_0000065	12.84	0.24	-1.60	9.38	False	CHEMBL1211491	Inhibition of MK2 assessed as inhibition of [33P]ATP incorporation in to substrate after 30 mins by scintillation counting	B	BAO_0000357	single protein format	None	None	None	None	None	CHEMBL2208	MAP kinase-activated protein kinase 2	Homo sapiens	SINGLE PROTEIN	CHEMBL1208789	1	Scientific Literature	Bioorg. Med. Chem. Lett.	2010	None
CHEMBL1208951		0	428.97	1	6.05	2f	CN1CCN(c2ccc(Nc3ccnc4ccc(-c5ccc(Cl)cc5)cc34)cc2)CC1	Km	'='	7210.0	nM				UO_0000065					False	CHEMBL1211555	Competitive inhibition of MK2 ATP-binding site assessed as dissociation constant of enzyme-ATP complex	B	BAO_0000357	single protein format	None	None	None	None	None	CHEMBL2208	MAP kinase-activated protein kinase 2	Homo sapiens	SINGLE PROTEIN	CHEMBL1208789	1	Scientific Literature	Bioorg. Med. Chem. Lett.	2010	None
CHEMBL1788116		0	600.50	0	3.94	59	N#C/C(=C1/Nc2ccccc2S1)c1ccnc(NCCc2cccnc2)n1.O=C(O)C(F)(F)F.O=C(O)C(F)(F)F	IC50	'>'	10000.0	nM				UO_0000065					False	CHEMBL877004	Inhibition of MAP kinase-activated protein kinase 2	B	BAO_0000357	single protein format	None	None	None	None	None	CHEMBL2208	MAP kinase-activated protein kinase 2	Homo sapiens	SINGLE PROTEIN	CHEMBL1140315	1	Scientific Literature	J. Med. Chem.	2005	None
CHEMBL99780		0	262.33	0	2.45	10	COc1ccc2sc3c(c2c1)NC[C@@H](C)NC3=O	IC50	'='	700.0	nM	6.16			UO_0000065	23.46	0.47	3.70	12.22	False	CHEMBL1063346	Inhibition of MK2 in human U937 cells assessed as blockade of LPS-stimulated TNFalpha production	B	BAO_0000219	cell-based format	Homo sapiens	None	None	U-937	None	CHEMBL2208	MAP kinase-activated protein kinase 2	Homo sapiens	SINGLE PROTEIN	CHEMBL1153489	1	Scientific Literature	Bioorg. Med. Chem. Lett.	2009	CHEMBL3308006
CHEMBL518824		0	329.36	0	3.07	10	Nc1nc2[nH]c(-c3ccnc(/C=C/c4ccccc4)c3)cc2c(=O)[nH]1	IC50	'='	290.0	nM	6.54			UO_0000065	19.85	0.36	3.47	6.51	False	CHEMBL955774	Inhibition of human MK2	B	BAO_0000357	single protein format	Homo sapiens	None	None	None	None	CHEMBL2208	MAP kinase-activated protein kinase 2	Homo sapiens	SINGLE PROTEIN	CHEMBL1152141	1	Scientific Literature	Bioorg. Med. Chem. Lett.	2008	None
CHEMBL99780		0	262.33	0	2.45	10	COc1ccc2sc3c(c2c1)NC[C@@H](C)NC3=O	IC50	'='	40.0	nM	7.40			UO_0000065	28.20	0.56	4.95	14.69	False	CHEMBL1063344	Inhibition of MK2	B	BAO_0000357	single protein format	None	None	None	None	None	CHEMBL2208	MAP kinase-activated protein kinase 2	Homo sapiens	SINGLE PROTEIN	CHEMBL1153489	1	Scientific Literature	Bioorg. Med. Chem. Lett.	2009	None
CHEMBL553397		0	278.33	0	1.43	13	COc1ccc2sc3c(c2c1)NC[C@@H](CO)NC3=O	IC50	'='	14.0	nM	7.85			UO_0000065	28.22	0.56	6.42	11.13	False	CHEMBL1063344	Inhibition of MK2	B	BAO_0000357	single protein format	None	None	None	None	None	CHEMBL2208	MAP kinase-activated protein kinase 2	Homo sapiens	SINGLE PROTEIN	CHEMBL1153489	1	Scientific Literature	Bioorg. Med. Chem. Lett.	2009	None
CHEMBL559487		0	248.31	0	2.15	25	C[C@@H]1CNc2c(sc3ccc(O)cc23)C(=O)N1	IC50	'='	3500.0	nM	5.46			UO_0000065	21.97	0.44	3.31	8.89	False	CHEMBL1063346	Inhibition of MK2 in human U937 cells assessed as blockade of LPS-stimulated TNFalpha production	B	BAO_0000219	cell-based format	Homo sapiens	None	None	U-937	None	CHEMBL2208	MAP kinase-activated protein kinase 2	Homo sapiens	SINGLE PROTEIN	CHEMBL1153489	1	Scientific Literature	Bioorg. Med. Chem. Lett.	2009	CHEMBL3308006
CHEMBL215652		0	356.79	0	4.97	18	CC(C)c1nnc2ccc(-c3ocnc3-c3ccc(F)cc3Cl)cn12	IC50	'>'	10000.0	nM				UO_0000065					False	CHEMBL869138	Inhibition of MAPKAP-K2	B	BAO_0000357	single protein format	Homo sapiens	None	None	None	None	CHEMBL2208	MAP kinase-activated protein kinase 2	Homo sapiens	SINGLE PROTEIN	CHEMBL1145312	1	Scientific Literature	Bioorg. Med. Chem. Lett.	2006	None
CHEMBL213423		0	358.32	0	4.59	21	CC(C)c1nnc2ccc(-c3ocnc3-c3cc(F)c(F)cc3F)cn12	IC50	'>'	10000.0	nM				UO_0000065					False	CHEMBL869138	Inhibition of MAPKAP-K2	B	BAO_0000357	single protein format	Homo sapiens	None	None	None	None	CHEMBL2208	MAP kinase-activated protein kinase 2	Homo sapiens	SINGLE PROTEIN	CHEMBL1145312	1	Scientific Literature	Bioorg. Med. Chem. Lett.	2006	None
CHEMBL288143		0	281.32	0	2.76	5	CCCC(=O)Nc1n[nH]c2nnc(-c3ccccc3)cc12	Inhibition	'='	0.0	%				UO_0000187					False	CHEMBL732486	Inhibition of MAPKAP-K2 in presence of 10 uM ATP	B	BAO_0000357	single protein format	Homo sapiens	None	None	None	None	CHEMBL2208	MAP kinase-activated protein kinase 2	Homo sapiens	SINGLE PROTEIN	CHEMBL1136434	1	Scientific Literature	Bioorg. Med. Chem. Lett.	2003	None
CHEMBL478798		0	384.56	1	5.56	1, epimeric mixture	C=C1CC[C@@H]2[C@@]3(C)CCCC(C)(C)[C@@H]3CC[C@@]2(C)[C@@H]1/C=C/C1=CC(=O)OC1O	IC50	'='	90000.0	nM	4.05			UO_0000065	10.52	0.20	-1.51	8.69	False	CHEMBL950672	Inhibition of MAPKAPK2 assessed as [33P] incorporation by scintillation proximity assay	B	BAO_0000357	single protein format	None	None	None	None	None	CHEMBL2208	MAP kinase-activated protein kinase 2	Homo sapiens	SINGLE PROTEIN	CHEMBL1150565	1	Scientific Literature	J. Nat. Prod.	2001	None
CHEMBL450786	PHA-665752	0	641.62	2	6.11	PHA-665752	Cc1[nH]c(/C=C2\C(=O)Nc3ccc(S(=O)(=O)Cc4c(Cl)cccc4Cl)cc32)c(C)c1C(=O)N1CCC[C@@H]1CN1CCCC1	IC50	'>'	10000.0	nM				UO_0000065					False	CHEMBL966740	Inhibition of MK2	B	BAO_0000357	single protein format	None	None	None	None	None	CHEMBL2208	MAP kinase-activated protein kinase 2	Homo sapiens	SINGLE PROTEIN	CHEMBL1149823	1	Scientific Literature	Proc. Natl. Acad. Sci. U.S.A.	2007	None
CHEMBL523059		0	553.47	2	6.54	36	CC(C)N1CCC(n2cc(CNc3cc(Cl)c4ncc(C#N)c(Nc5ccc(F)c(Cl)c5)c4c3)nn2)CC1	IC50	'>'	200000.0	nM		Outside typical range		UO_0000065					False	CHEMBL1008389	Inhibition of MK2	B	BAO_0000357	single protein format	None	None	None	None	None	CHEMBL2208	MAP kinase-activated protein kinase 2	Homo sapiens	SINGLE PROTEIN	CHEMBL1136974	1	Scientific Literature	Bioorg. Med. Chem. Lett.	2009	None
CHEMBL3706766		0	253.26	0	2.12	2b	N#Cc1c(N)cc2c(c1N)Cc1ccc(O)cc1O2	IC50	'='	180.0	nM	6.75			UO_0000065	26.63	0.48	4.62	6.41	False	CHEMBL832345	Concentration of 50% inhibition by compound towards mitogen activated protein kinase -activated protein kinase 2	B	BAO_0000357	single protein format	Homo sapiens	None	None	None	None	CHEMBL2208	MAP kinase-activated protein kinase 2	Homo sapiens	SINGLE PROTEIN	CHEMBL1142035	1	Scientific Literature	Bioorg. Med. Chem. Lett.	2005	None
CHEMBL402957		0	335.37	0	1.36	(R)-4a	NC[C@@H]1Cn2c(cc3ccc(C(=O)Nc4cccnc4)cc32)C(=O)N1	IC50	'='	320.0	nM	6.50			UO_0000065	19.37	0.35	5.13	6.37	False	CHEMBL933195	Inhibition of MK2 by DELFIA assay	B	BAO_0000357	single protein format	None	None	None	None	None	CHEMBL2208	MAP kinase-activated protein kinase 2	Homo sapiens	SINGLE PROTEIN	CHEMBL1142274	1	Scientific Literature	Bioorg. Med. Chem. Lett.	2008	None
CHEMBL270203		0	341.40	0	1.49	3b	NCC1Cc2c([nH]c3ccc(C(=O)Nc4nccs4)cc23)C(=O)N1	IC50	'='	140.0	nM	6.85			UO_0000065	20.08	0.39	5.36	6.07	False	CHEMBL933195	Inhibition of MK2 by DELFIA assay	B	BAO_0000357	single protein format	None	None	None	None	None	CHEMBL2208	MAP kinase-activated protein kinase 2	Homo sapiens	SINGLE PROTEIN	CHEMBL1142274	1	Scientific Literature	Bioorg. Med. Chem. Lett.	2008	None
CHEMBL3793843		0	425.49	0	3.78	24	O=C(Nc1ccc(C(=O)N2CCN(c3ccccc3)CC2)cc1)c1n[nH]c2ccccc12	Inhibition	'='	-7.5	%				UO_0000187					False	CHEMBL3794937	Inhibition of full length human N-terminal GST-tagged MAPKAPK2 (1 to 400 residues) expressed in baculovirus expression system coexpressing human His-tagged p38beta (1 to 364 residues)/MAP2K6 (1 to 334 residues) using fluorescence labelled GS peptide substrate at 50 times IC50 by electrophoretic mobility shift assay relative to control	B	BAO_0000019	assay format	Homo sapiens	None	None	None	None	CHEMBL2208	MAP kinase-activated protein kinase 2	Homo sapiens	SINGLE PROTEIN	CHEMBL3792292	1	Scientific Literature	Bioorg. Med. Chem. Lett.	2016	None
CHEMBL210963		0	434.47	0	1.54	6s	CCOc1nc(NC(=O)Cc2cc(OC)c(S(C)(=O)=O)cc2OC)cc(N)c1C#N	Ki	'>'	8400.0	nM				UO_0000065					False	CHEMBL863160	Inhibition of MAPKAPK2	B	BAO_0000357	single protein format	Homo sapiens	None	None	None	None	CHEMBL2208	MAP kinase-activated protein kinase 2	Homo sapiens	SINGLE PROTEIN	CHEMBL1148638	1	Scientific Literature	J. Med. Chem.	2006	None
CHEMBL1088529		0	335.77	0	3.08	8,BSc3922	O=C1Nc2ccc(Cl)cc2/C1=C\c1ccccc1S(=O)(=O)O	Inhibition						Not Active						False	CHEMBL1108305	Inhibition of MAPKAPK2	B	BAO_0000357	single protein format	None	None	None	None	None	CHEMBL2208	MAP kinase-activated protein kinase 2	Homo sapiens	SINGLE PROTEIN	CHEMBL1157898	1	Scientific Literature	Bioorg. Med. Chem. Lett.	2010	None
CHEMBL199951		0	263.37	0	3.00	8d	Cc1n[nH]c2sc(C(=O)NC3CCCCC3)cc12	IC50	'>'	20000.0	nM				UO_0000065					False	CHEMBL864558	Inhibitory activity against MK2	B	BAO_0000357	single protein format	Homo sapiens	None	None	None	None	CHEMBL2208	MAP kinase-activated protein kinase 2	Homo sapiens	SINGLE PROTEIN	CHEMBL1148538	1	Scientific Literature	Bioorg. Med. Chem. Lett.	2006	None
CHEMBL1210175		0	287.33	0	3.76	8a	c1ccc(Nc2ncnc3[nH]c(-c4ccccc4)nc23)cc1	Activity	'='	78.23	%				UO_0000187					False	CHEMBL1211276	Inhibition of MAPKAPK2 assessed as residual activity at 10 uM relative to control	B	BAO_0000357	single protein format	None	None	None	None	None	CHEMBL2208	MAP kinase-activated protein kinase 2	Homo sapiens	SINGLE PROTEIN	CHEMBL1208672	1	Scientific Literature	Eur. J. Med. Chem.	2010	None
CHEMBL426840		0	384.21	0	2.63	23	CONC(=O)c1cn(C)c(=O)c(C)c1Nc1ccc(Br)cc1F	Inhibition	'='	1.0	%				UO_0000187					False	CHEMBL869954	Inhibition of MAPKAP-K2 at 10 uM	B	BAO_0000357	single protein format	Homo sapiens	None	None	None	None	CHEMBL2208	MAP kinase-activated protein kinase 2	Homo sapiens	SINGLE PROTEIN	CHEMBL1147738	1	Scientific Literature	J. Med. Chem.	2006	None
CHEMBL271309		0	466.57	0	2.48	4	CC1CNC(=O)c2cc3ccc(C(=O)Nc4nc(C(=O)NC5CCN(C)CC5)cs4)cc3n21	IC50	'='	5.0	nM	8.30			UO_0000065	17.79	0.34	5.82	7.66	False	CHEMBL949020	Inhibition of MK2	B	BAO_0000357	single protein format	None	None	None	None	None	CHEMBL2208	MAP kinase-activated protein kinase 2	Homo sapiens	SINGLE PROTEIN	CHEMBL1143865	1	Scientific Literature	Bioorg. Med. Chem. Lett.	2008	None
CHEMBL272267		0	516.99	1	4.07	24	Cn1c2cc(C(=O)NCCN3CCCC3)c(O)cc2c2c3c(c(-c4ccccc4Cl)cc21)C(=O)NC3=O	Inhibition	'='	57.0	%				UO_0000187					False	CHEMBL948230	Inhibition of MAPKAP-K2 at 10 uM	B	BAO_0000357	single protein format	None	None	None	None	None	CHEMBL2208	MAP kinase-activated protein kinase 2	Homo sapiens	SINGLE PROTEIN	CHEMBL1143190	1	Scientific Literature	Bioorg. Med. Chem. Lett.	2008	None
CHEMBL3706777		0	269.26	0	1.83	2j	N#Cc1c(N)cc2c(c1N)Cc1c(O)cc(O)cc1O2	IC50	'>'	100000.0	nM				UO_0000065					False	CHEMBL837481	Inhibition of TNFalpha expression in U937 cells	F	BAO_0000219	cell-based format	Homo sapiens	None	None	U-937	None	CHEMBL2208	MAP kinase-activated protein kinase 2	Homo sapiens	SINGLE PROTEIN	CHEMBL1142035	1	Scientific Literature	Bioorg. Med. Chem. Lett.	2005	CHEMBL3308006
CHEMBL3706775		0	237.26	0	2.42	2h	N#Cc1c(N)cc2c(c1N)Cc1ccccc1O2	IC50	'='	560.0	nM	6.25			UO_0000065	26.35	0.47	3.83	7.35	False	CHEMBL832345	Concentration of 50% inhibition by compound towards mitogen activated protein kinase -activated protein kinase 2	B	BAO_0000357	single protein format	Homo sapiens	None	None	None	None	CHEMBL2208	MAP kinase-activated protein kinase 2	Homo sapiens	SINGLE PROTEIN	CHEMBL1142035	1	Scientific Literature	Bioorg. Med. Chem. Lett.	2005	None
CHEMBL377734		0	401.44	0	4.06	14	O=C(NC1CC1)c1cc(NCc2cnc(Nc3ccccn3)s2)c(F)cc1F	IC50	'>'	50000.0	nM				UO_0000065					False	CHEMBL866184	Inhibition of MAPKAPK2	B	BAO_0000357	single protein format	Homo sapiens	None	None	None	None	CHEMBL2208	MAP kinase-activated protein kinase 2	Homo sapiens	SINGLE PROTEIN	CHEMBL1138058	1	Scientific Literature	J. Med. Chem.	2006	None
CHEMBL28	APIGENIN	0	270.24	0	2.58	SID17389511	O=c1cc(-c2ccc(O)cc2)oc2cc(O)cc(O)c12	Activity	'='	91.0	%				UO_0000187					False	CHEMBL1062862	Percent residual MAPKAPK2 activity in the presence of 10uM inhibitor	B	BAO_0000357	single protein format	None	None	None	None	None	CHEMBL2208	MAP kinase-activated protein kinase 2	Homo sapiens	SINGLE PROTEIN	CHEMBL1150975	1	Scientific Literature	Biochem. J.	2003	None
CHEMBL573107		0	391.42	0	3.42	BI-D1870	CC(C)CCN1c2nc(Nc3cc(F)c(O)c(F)c3)ncc2N(C)C(=O)C1C	Activity	'='	89.0	%				UO_0000187					False	CHEMBL1060140	Percentage MAPKAPK2 activity remaining in the presence of 0.1uM inhibitor	B	BAO_0000357	single protein format	Homo sapiens	None	None	None	None	CHEMBL2208	MAP kinase-activated protein kinase 2	Homo sapiens	SINGLE PROTEIN	CHEMBL1150976	1	Scientific Literature	Biochem. J.	2007	None
CHEMBL6291	BISINDOLYLMALEIMIDE IX	0	457.56	0	3.72	Ro-318220	Cn1cc(C2=C(c3cn(CCCSC(=N)N)c4ccccc34)C(=O)NC2=O)c2ccccc21	Activity	'='	90.0	%				UO_0000187					False	CHEMBL1060140	Percentage MAPKAPK2 activity remaining in the presence of 0.1uM inhibitor	B	BAO_0000357	single protein format	Homo sapiens	None	None	None	None	CHEMBL2208	MAP kinase-activated protein kinase 2	Homo sapiens	SINGLE PROTEIN	CHEMBL1150976	1	Scientific Literature	Biochem. J.	2007	None
CHEMBL191384		0	372.46	0	3.94	AS-601245	N#C/C(=C1/Nc2ccccc2S1)c1ccnc(NCCc2cccnc2)n1	Activity	'='	54.0	%				UO_0000187					False	CHEMBL1060141	Percentage MAPKAPK2 activity remaining in the presence of 10uM inhibitor	B	BAO_0000357	single protein format	Homo sapiens	None	None	None	None	CHEMBL2208	MAP kinase-activated protein kinase 2	Homo sapiens	SINGLE PROTEIN	CHEMBL1150976	1	Scientific Literature	Biochem. J.	2007	None
CHEMBL34241	ROTTLERIN	0	516.55	2	5.40	SID50104907	CC(=O)c1c(O)c(C)c(O)c(Cc2c(O)c3c(c(C(=O)/C=C/c4ccccc4)c2O)OC(C)(C)C=C3)c1O	Activity	'='	43.0	%			Antagonist	UO_0000187					False	CHEMBL1060141	Percentage MAPKAPK2 activity remaining in the presence of 10uM inhibitor	B	BAO_0000357	single protein format	Homo sapiens	None	None	None	None	CHEMBL2208	MAP kinase-activated protein kinase 2	Homo sapiens	SINGLE PROTEIN	CHEMBL1150976	1	Scientific Literature	Biochem. J.	2007	None
CHEMBL240954		0	516.46	2	1.92	SL-0101	CC(=O)O[C@H]1[C@H](C)O[C@@H](Oc2c(-c3ccc(O)cc3)oc3cc(O)cc(O)c3c2=O)[C@H](O)[C@@H]1OC(C)=O	Activity	'='	95.0	%				UO_0000187					False	CHEMBL1060141	Percentage MAPKAPK2 activity remaining in the presence of 10uM inhibitor	B	BAO_0000357	single protein format	Homo sapiens	None	None	None	None	CHEMBL2208	MAP kinase-activated protein kinase 2	Homo sapiens	SINGLE PROTEIN	CHEMBL1150976	1	Scientific Literature	Biochem. J.	2007	None
CHEMBL269538	HARMINE	0	212.25	0	3.03	Harmine	COc1ccc2c(c1)[nH]c1c(C)nccc12	Activity	'='	110.0	%				UO_0000187					False	CHEMBL1051342	Percentage MAPKAPK2 activity remaining in the presence of 1uM inhibitor	B	BAO_0000357	single protein format	Homo sapiens	None	None	None	None	CHEMBL2208	MAP kinase-activated protein kinase 2	Homo sapiens	SINGLE PROTEIN	CHEMBL1150976	1	Scientific Literature	Biochem. J.	2007	None
CHEMBL340807	HARMALINE	0	214.27	0	2.54	Harmaline	COc1ccc2c3c([nH]c2c1)C(C)=NCC3	Activity	'='	89.0	%				UO_0000187					False	CHEMBL1051342	Percentage MAPKAPK2 activity remaining in the presence of 1uM inhibitor	B	BAO_0000357	single protein format	Homo sapiens	None	None	None	None	CHEMBL2208	MAP kinase-activated protein kinase 2	Homo sapiens	SINGLE PROTEIN	CHEMBL1150976	1	Scientific Literature	Biochem. J.	2007	None
CHEMBL1794051		0	522.96	1	4.81	GW-5074	Oc1c(Br)cc(C=C2c3cc(I)ccc3NC2O)cc1Br	Activity	'='	84.0	%				UO_0000187					False	CHEMBL1051342	Percentage MAPKAPK2 activity remaining in the presence of 1uM inhibitor	B	BAO_0000357	single protein format	Homo sapiens	None	None	None	None	CHEMBL2208	MAP kinase-activated protein kinase 2	Homo sapiens	SINGLE PROTEIN	CHEMBL1150976	1	Scientific Literature	Biochem. J.	2007	None
CHEMBL406821		0	319.43	0	1.92	H-1152	Cc1cncc2cccc(S(=O)(=O)N3CCCNC[C@@H]3C)c12	Activity	'='	93.0	%				UO_0000187					False	CHEMBL1051342	Percentage MAPKAPK2 activity remaining in the presence of 1uM inhibitor	B	BAO_0000357	single protein format	Homo sapiens	None	None	None	None	CHEMBL2208	MAP kinase-activated protein kinase 2	Homo sapiens	SINGLE PROTEIN	CHEMBL1150976	1	Scientific Literature	Biochem. J.	2007	None
CHEMBL258844		0	551.65	2	6.32	Akt-I-1,2	O=c1[nH]c2ccccc2n1C1CCN(Cc2ccc(-c3nc4cc5[nH]cnc5cc4nc3-c3ccccc3)cc2)CC1	Activity	'='	84.0	%				UO_0000187					False	CHEMBL1051342	Percentage MAPKAPK2 activity remaining in the presence of 1uM inhibitor	B	BAO_0000357	single protein format	Homo sapiens	None	None	None	None	CHEMBL2208	MAP kinase-activated protein kinase 2	Homo sapiens	SINGLE PROTEIN	CHEMBL1150976	1	Scientific Literature	Biochem. J.	2007	None
CHEMBL226475		0	304.35	0	2.61	30	Nc1ccc(-c2cc(-c3cc4c([nH]3)CCNC4=O)ccn2)cc1	IC50	'='	41.0	nM	7.39			UO_0000065	24.27	0.44	4.78	8.82	False	CHEMBL904788	Inhibition of MK2	B	BAO_0000357	single protein format	Homo sapiens	None	None	None	None	CHEMBL2208	MAP kinase-activated protein kinase 2	Homo sapiens	SINGLE PROTEIN	CHEMBL1143661	1	Scientific Literature	J. Med. Chem.	2007	None
CHEMBL226369		0	357.33	0	4.05	26	O=C1NCCc2[nH]c(-c3ccnc(-c4ccc(C(F)(F)F)cc4)c3)cc21	IC50	'='	171.0	nM	6.77			UO_0000065	18.94	0.36	2.72	11.71	False	CHEMBL904788	Inhibition of MK2	B	BAO_0000357	single protein format	Homo sapiens	None	None	None	None	CHEMBL2208	MAP kinase-activated protein kinase 2	Homo sapiens	SINGLE PROTEIN	CHEMBL1143661	1	Scientific Literature	J. Med. Chem.	2007	None
CHEMBL3792850		0	411.51	0	4.14	26	O=C(Nc1ccc(CN2CCN(c3ccccc3)CC2)cc1)c1n[nH]c2ccccc12	Inhibition	'='	9.7	%				UO_0000187					False	CHEMBL3794937	Inhibition of full length human N-terminal GST-tagged MAPKAPK2 (1 to 400 residues) expressed in baculovirus expression system coexpressing human His-tagged p38beta (1 to 364 residues)/MAP2K6 (1 to 334 residues) using fluorescence labelled GS peptide substrate at 50 times IC50 by electrophoretic mobility shift assay relative to control	B	BAO_0000019	assay format	Homo sapiens	None	None	None	None	CHEMBL2208	MAP kinase-activated protein kinase 2	Homo sapiens	SINGLE PROTEIN	CHEMBL3792292	1	Scientific Literature	Bioorg. Med. Chem. Lett.	2016	None
CHEMBL104264		0	446.37	0	3.58	H89	O=S(=O)(NCCNC/C=C/c1ccc(Br)cc1)c1cccc2cnccc12	Inhibition	'='	47.0	%				UO_0000187					False	CHEMBL1173992	Inhibition of MAPKAP2 at 10 uM by mobility shift assay	B	BAO_0000357	single protein format	None	None	None	None	None	CHEMBL2208	MAP kinase-activated protein kinase 2	Homo sapiens	SINGLE PROTEIN	CHEMBL1177828	1	Scientific Literature	Bioorg. Med. Chem. Lett.	2010	None
CHEMBL1170750		0	261.29	0	2.79	12	c1ccc(-c2cnc3cnc(-c4cc[nH]n4)cn23)cc1	Inhibition	'='	0.0	%				UO_0000187					False	CHEMBL1173992	Inhibition of MAPKAP2 at 10 uM by mobility shift assay	B	BAO_0000357	single protein format	None	None	None	None	None	CHEMBL2208	MAP kinase-activated protein kinase 2	Homo sapiens	SINGLE PROTEIN	CHEMBL1177828	1	Scientific Literature	Bioorg. Med. Chem. Lett.	2010	None
CHEMBL1170317		0	272.31	0	3.46	20	c1ccc(-c2cnc3cnc(-c4ccncc4)cn23)cc1	Inhibition	'='	-2.0	%				UO_0000187					False	CHEMBL1173992	Inhibition of MAPKAP2 at 10 uM by mobility shift assay	B	BAO_0000357	single protein format	None	None	None	None	None	CHEMBL2208	MAP kinase-activated protein kinase 2	Homo sapiens	SINGLE PROTEIN	CHEMBL1177828	1	Scientific Literature	Bioorg. Med. Chem. Lett.	2010	None
CHEMBL1170749		0	291.31	0	2.28	32i	OCc1ccc(-c2cn3c(-c4cn[nH]c4)cnc3cn2)cc1	Inhibition	'='	2.0	%				UO_0000187					False	CHEMBL1173992	Inhibition of MAPKAP2 at 10 uM by mobility shift assay	B	BAO_0000357	single protein format	None	None	None	None	None	CHEMBL2208	MAP kinase-activated protein kinase 2	Homo sapiens	SINGLE PROTEIN	CHEMBL1177828	1	Scientific Literature	Bioorg. Med. Chem. Lett.	2010	None
CHEMBL233338		0	439.59	0	4.24	16	CN(C(=O)C1CCCCC1)c1ccc2c(c1)nc(NC(=O)c1cccs1)n2CCCN	Inhibition	'='	1.0	%				UO_0000187					False	CHEMBL896386	Inhibition of MAPKAPK2 at 10 uM	B	BAO_0000357	single protein format	None	None	None	None	None	CHEMBL2208	MAP kinase-activated protein kinase 2	Homo sapiens	SINGLE PROTEIN	CHEMBL1148883	1	Scientific Literature	Bioorg. Med. Chem. Lett.	2007	None
CHEMBL388978	STAUROSPORINE	0	466.54	0	4.35	Staurosporine	CN[C@@H]1C[C@H]2O[C@@](C)([C@@H]1OC)n1c3ccccc3c3c4c(c5c6ccccc6n2c5c31)C(=O)NC4	IC50	'='	150.0	nM	6.82			UO_0000065	14.63	0.27	2.47	9.83	False	CHEMBL1100030	Inhibition of GST-tagged MAPKAPK2 assessed as [33P] incorporation after 40 mins by scintillation proximity assay	B	BAO_0000357	single protein format	None	None	None	None	None	CHEMBL2208	MAP kinase-activated protein kinase 2	Homo sapiens	SINGLE PROTEIN	CHEMBL1154227	1	Scientific Literature	J. Nat. Prod.	2009	None
CHEMBL1165499		0	436.51	0	3.61	5d	CN1CCN(c2ccc(-c3cnc4c(c3)N(Cc3cc(F)ccc3F)CCN4)cn2)CC1	Inhibition	'<'	50.0	%				UO_0000187					False	CHEMBL1166064	Inhibition of MAPKAPK2 at 1 uM	B	BAO_0000357	single protein format	None	None	None	None	None	CHEMBL2208	MAP kinase-activated protein kinase 2	Homo sapiens	SINGLE PROTEIN	CHEMBL1165965	1	Scientific Literature	Bioorg. Med. Chem.	2010	None
CHEMBL558752	RAF-265	2	518.42	2	6.93	CHIR-265/RAF-265	Cn1c(Nc2ccc(C(F)(F)F)cc2)nc2cc(Oc3ccnc(-c4ncc(C(F)(F)F)[nH]4)c3)ccc21	Kd	'>'	10000.0	nM				UO_0000065					True	CHEMBL1061090	Binding constant for MAPKAPK2 kinase domain	B	BAO_0000357	single protein format	Homo sapiens	None	None	None	None	CHEMBL2208	MAP kinase-activated protein kinase 2	Homo sapiens	SINGLE PROTEIN	CHEMBL1150977	1	Scientific Literature	Nat. Biotechnol.	2008	None
CHEMBL191003	JNJ-7706621	0	394.36	0	1.22	JNJ-7706621	Nc1nc(Nc2ccc(S(N)(=O)=O)cc2)nn1C(=O)c1c(F)cccc1F	Kd	'>'	10000.0	nM				UO_0000065					False	CHEMBL1061090	Binding constant for MAPKAPK2 kinase domain	B	BAO_0000357	single protein format	Homo sapiens	None	None	None	None	CHEMBL2208	MAP kinase-activated protein kinase 2	Homo sapiens	SINGLE PROTEIN	CHEMBL1150977	1	Scientific Literature	Nat. Biotechnol.	2008	None
CHEMBL259084	MLN-8054	1	476.87	1	5.87	MLN-8054	O=C(O)c1ccc(Nc2ncc3c(n2)-c2ccc(Cl)cc2C(c2c(F)cccc2F)=NC3)cc1	Kd	'>'	10000.0	nM				UO_0000065					True	CHEMBL1061090	Binding constant for MAPKAPK2 kinase domain	B	BAO_0000357	single protein format	Homo sapiens	None	None	None	None	CHEMBL2208	MAP kinase-activated protein kinase 2	Homo sapiens	SINGLE PROTEIN	CHEMBL1150977	1	Scientific Literature	Nat. Biotechnol.	2008	None
CHEMBL396151		0	260.29	0	1.62	54	COc1ccc2[nH]c3c(c2c1)CCNC3(C)C(=O)O	IC50	'>'	200000.0	nM		Outside typical range		UO_0000065					False	CHEMBL922889	Inhibition of MK2	B	BAO_0000357	single protein format	Homo sapiens	None	None	None	None	CHEMBL2208	MAP kinase-activated protein kinase 2	Homo sapiens	SINGLE PROTEIN	CHEMBL1140654	1	Scientific Literature	Bioorg. Med. Chem. Lett.	2007	None
CHEMBL247344		0	260.29	0	1.76	35	COc1ccc2[nH]c3c(c2c1C)CCNC3C(=O)O	IC50	'>'	200000.0	nM		Outside typical range		UO_0000065					False	CHEMBL922889	Inhibition of MK2	B	BAO_0000357	single protein format	Homo sapiens	None	None	None	None	CHEMBL2208	MAP kinase-activated protein kinase 2	Homo sapiens	SINGLE PROTEIN	CHEMBL1140654	1	Scientific Literature	Bioorg. Med. Chem. Lett.	2007	None
CHEMBL395409		0	246.27	0	1.45	17	COc1cccc2c3c([nH]c12)C(C(=O)O)NCC3	IC50	'>'	200000.0	nM		Outside typical range		UO_0000065					False	CHEMBL922889	Inhibition of MK2	B	BAO_0000357	single protein format	Homo sapiens	None	None	None	None	CHEMBL2208	MAP kinase-activated protein kinase 2	Homo sapiens	SINGLE PROTEIN	CHEMBL1140654	1	Scientific Literature	Bioorg. Med. Chem. Lett.	2007	None
CHEMBL392665		0	276.29	0	0.81	76	COc1ccc2[nH]c3c(c2c1)CC(CO)NC3C(=O)O	IC50	'='	3000.0	nM	5.52			UO_0000065	19.99	0.38	4.71	5.84	False	CHEMBL922889	Inhibition of MK2	B	BAO_0000357	single protein format	Homo sapiens	None	None	None	None	CHEMBL2208	MAP kinase-activated protein kinase 2	Homo sapiens	SINGLE PROTEIN	CHEMBL1140654	1	Scientific Literature	Bioorg. Med. Chem. Lett.	2007	None
CHEMBL247707		0	260.29	0	1.84	88	COc1ccc2[nH]c3c(c2c1)CC(C)NC3C(=O)O	IC50	'='	7100.0	nM	5.15			UO_0000065	19.78	0.37	3.31	6.93	False	CHEMBL922889	Inhibition of MK2	B	BAO_0000357	single protein format	Homo sapiens	None	None	None	None	CHEMBL2208	MAP kinase-activated protein kinase 2	Homo sapiens	SINGLE PROTEIN	CHEMBL1140654	1	Scientific Literature	Bioorg. Med. Chem. Lett.	2007	None
CHEMBL248110		0	260.29	0	2.01	70	COc1ccc2[nH]c3c(c2c1)C(C)CNC3C(=O)O	IC50	'='	2200.0	nM	5.66			UO_0000065	21.74	0.41	3.65	7.61	False	CHEMBL922889	Inhibition of MK2	B	BAO_0000357	single protein format	Homo sapiens	None	None	None	None	CHEMBL2208	MAP kinase-activated protein kinase 2	Homo sapiens	SINGLE PROTEIN	CHEMBL1140654	1	Scientific Literature	Bioorg. Med. Chem. Lett.	2007	None
CHEMBL397649		0	260.29	0	1.79	40	COc1ccc2[nH]c3c(c2c1)CCN(C)C3C(=O)O	IC50	'='	1000.0	nM	6.00			UO_0000065	23.05	0.43	4.21	9.15	False	CHEMBL922889	Inhibition of MK2	B	BAO_0000357	single protein format	Homo sapiens	None	None	None	None	CHEMBL2208	MAP kinase-activated protein kinase 2	Homo sapiens	SINGLE PROTEIN	CHEMBL1140654	1	Scientific Literature	Bioorg. Med. Chem. Lett.	2007	None
CHEMBL437554		0	274.28	0	1.36	23	CC(=O)Oc1ccc2[nH]c3c(c2c1)CCNC3C(=O)O	IC50	'='	170000.0	nM		Outside typical range		UO_0000065					False	CHEMBL922889	Inhibition of MK2	B	BAO_0000357	single protein format	Homo sapiens	None	None	None	None	CHEMBL2208	MAP kinase-activated protein kinase 2	Homo sapiens	SINGLE PROTEIN	CHEMBL1140654	1	Scientific Literature	Bioorg. Med. Chem. Lett.	2007	None
CHEMBL247343		0	262.26	0	1.15	32	COc1cc2c3c([nH]c2cc1O)C(C(=O)O)NCC3	IC50	'='	53000.0	nM	4.28			UO_0000065	16.30	0.31	3.13	4.52	False	CHEMBL922889	Inhibition of MK2	B	BAO_0000357	single protein format	Homo sapiens	None	None	None	None	CHEMBL2208	MAP kinase-activated protein kinase 2	Homo sapiens	SINGLE PROTEIN	CHEMBL1140654	1	Scientific Literature	Bioorg. Med. Chem. Lett.	2007	None
CHEMBL248364		0	244.29	0	2.20	3	COc1ccc2[nH]c3c(c2c1)C(C)(C)CNC3=O	IC50	'='	2700.0	nM	5.57			UO_0000065	22.80	0.42	3.37	10.29	False	CHEMBL923957	Inhibition of MK2 after 30 mins by DELFIA	B	BAO_0000357	single protein format	Homo sapiens	None	None	None	None	CHEMBL2208	MAP kinase-activated protein kinase 2	Homo sapiens	SINGLE PROTEIN	CHEMBL1140661	1	Scientific Literature	Bioorg. Med. Chem. Lett.	2007	None
CHEMBL396160		0	412.48	0	1.41	77	CC1CNC(=O)c2[nH]c3ccc(C(=O)Nc4nc(C(=O)NCCN)cs4)cc3c21	IC50	'='	17.0	nM	7.77			UO_0000065	18.84	0.37	6.36	5.47	False	CHEMBL923957	Inhibition of MK2 after 30 mins by DELFIA	B	BAO_0000357	single protein format	Homo sapiens	None	None	None	None	CHEMBL2208	MAP kinase-activated protein kinase 2	Homo sapiens	SINGLE PROTEIN	CHEMBL1140661	1	Scientific Literature	Bioorg. Med. Chem. Lett.	2007	None
CHEMBL245473		0	353.81	0	3.92	62	CC1CNC(=O)c2[nH]c3ccc(C(=O)Nc4ccc(Cl)cc4)cc3c21	IC50	'='	1700.0	nM	5.77			UO_0000065	16.31	0.32	1.85	7.80	False	CHEMBL923957	Inhibition of MK2 after 30 mins by DELFIA	B	BAO_0000357	single protein format	Homo sapiens	None	None	None	None	CHEMBL2208	MAP kinase-activated protein kinase 2	Homo sapiens	SINGLE PROTEIN	CHEMBL1140661	1	Scientific Literature	Bioorg. Med. Chem. Lett.	2007	None
CHEMBL246910		0	344.37	0	3.14	54	CC1CNC(=O)c2[nH]c3ccc(C(=O)Nc4cccc(C#N)c4)cc3c21	IC50	'='	770.0	nM	6.11			UO_0000065	17.75	0.32	2.97	6.25	False	CHEMBL923957	Inhibition of MK2 after 30 mins by DELFIA	B	BAO_0000357	single protein format	Homo sapiens	None	None	None	None	CHEMBL2208	MAP kinase-activated protein kinase 2	Homo sapiens	SINGLE PROTEIN	CHEMBL1140661	1	Scientific Literature	Bioorg. Med. Chem. Lett.	2007	None
CHEMBL247907		0	216.24	0	1.72	24	CC1CNC(=O)c2[nH]c3ccc(O)cc3c21	IC50	'>'	40000.0	nM				UO_0000065					False	CHEMBL923957	Inhibition of MK2 after 30 mins by DELFIA	B	BAO_0000357	single protein format	Homo sapiens	None	None	None	None	CHEMBL2208	MAP kinase-activated protein kinase 2	Homo sapiens	SINGLE PROTEIN	CHEMBL1140661	1	Scientific Literature	Bioorg. Med. Chem. Lett.	2007	None
CHEMBL395932		0	413.46	0	1.45	81	CC1CNC(=O)c2[nH]c3ccc(C(=O)Nc4nc(C(=O)NCCO)cs4)cc3c21	IC50	'='	31.0	nM	7.51			UO_0000065	18.16	0.35	6.06	5.51	False	CHEMBL923957	Inhibition of MK2 after 30 mins by DELFIA	B	BAO_0000357	single protein format	Homo sapiens	None	None	None	None	CHEMBL2208	MAP kinase-activated protein kinase 2	Homo sapiens	SINGLE PROTEIN	CHEMBL1140661	1	Scientific Literature	Bioorg. Med. Chem. Lett.	2007	None
CHEMBL246699		0	398.26	0	4.03	53	CC1CNC(=O)c2[nH]c3ccc(C(=O)Nc4cccc(Br)c4)cc3c21	IC50	'='	2700.0	nM	5.57			UO_0000065	13.98	0.30	1.54	7.53	False	CHEMBL923957	Inhibition of MK2 after 30 mins by DELFIA	B	BAO_0000357	single protein format	Homo sapiens	None	None	None	None	CHEMBL2208	MAP kinase-activated protein kinase 2	Homo sapiens	SINGLE PROTEIN	CHEMBL1140661	1	Scientific Literature	Bioorg. Med. Chem. Lett.	2007	None
CHEMBL484967		0	333.44	0	3.49	20	NCc1ccc(-c2cc3ccncc3cc2OC2CCNCC2)cc1	IC50	'>'	25118.86	nM				UO_0000065					False	CHEMBL985025	Inhibition of MK2	B	BAO_0000357	single protein format	None	None	None	None	None	CHEMBL2208	MAP kinase-activated protein kinase 2	Homo sapiens	SINGLE PROTEIN	CHEMBL1138455	1	Scientific Literature	J. Med. Chem.	2009	None
CHEMBL199216		0	445.57	1	5.91	31{22}	O=c1cc(N2CCOCC2)oc2cc(-c3cccc4c3Sc3ccccc3S4)ccc12	Activity						Not Determined						False	CHEMBL854329	Inhibitory activity against MAPKAP-K2 at 10 uM	B	BAO_0000357	single protein format	Homo sapiens	None	None	None	None	CHEMBL2208	MAP kinase-activated protein kinase 2	Homo sapiens	SINGLE PROTEIN	CHEMBL1141870	1	Scientific Literature	J. Med. Chem.	2005	None
CHEMBL575754		0	234.26	0	3.61	8	O=Cc1c[nH]c2ccc3c4ccccc4[nH]c3c12	Activity	'='	95.0	%				UO_0000187					False	CHEMBL1056865	Inhibition of MAPKAPK2 assessed as residual enzyme activity at 10 uM relative to untreated control	B	BAO_0000357	single protein format	None	None	None	None	None	CHEMBL2208	MAP kinase-activated protein kinase 2	Homo sapiens	SINGLE PROTEIN	CHEMBL1154186	1	Scientific Literature	J. Med. Chem.	2009	None
CHEMBL1209752		0	324.43	1	6.21	1c	CCc1ccc(Nc2ccnc3ccc(-c4ccccc4)cc23)cc1	IC50	'='	41000.0	nM	4.39			UO_0000065	13.52	0.24	-1.82	17.61	False	CHEMBL1211491	Inhibition of MK2 assessed as inhibition of [33P]ATP incorporation in to substrate after 30 mins by scintillation counting	B	BAO_0000357	single protein format	None	None	None	None	None	CHEMBL2208	MAP kinase-activated protein kinase 2	Homo sapiens	SINGLE PROTEIN	CHEMBL1208789	1	Scientific Literature	Bioorg. Med. Chem. Lett.	2010	None
CHEMBL1091764		0	286.24	0	2.70	11	O=C1OC(c2ccc(F)c(F)c2)=N/C1=C\c1cccnc1	Inhibition						Not Determined						False	CHEMBL1112577	Inhibition of MAPKAPK2 at 10 uM	B	BAO_0000357	single protein format	None	None	None	None	None	CHEMBL2208	MAP kinase-activated protein kinase 2	Homo sapiens	SINGLE PROTEIN	CHEMBL1156313	1	Scientific Literature	Bioorg. Med. Chem.	2010	None
CHEMBL477772	PAZOPANIB	4	437.53	0	3.14	GW-786034	Cc1ccc(Nc2nccc(N(C)c3ccc4c(C)n(C)nc4c3)n2)cc1S(N)(=O)=O	Kd	'>'	10000.0	nM				UO_0000065					True	CHEMBL1061090	Binding constant for MAPKAPK2 kinase domain	B	BAO_0000357	single protein format	Homo sapiens	None	None	None	None	CHEMBL2208	MAP kinase-activated protein kinase 2	Homo sapiens	SINGLE PROTEIN	CHEMBL1150977	1	Scientific Literature	Nat. Biotechnol.	2008	None
CHEMBL410659		0	460.59	1	5.39	2f, AQIP	Nc1nccn2c1c(-c1ccc3ccc(-c4ccccc4)nc3c1)nc2[C@H]1C[C@@H](CN2CCC2)C1	IC50	'>'	10000.0	nM				UO_0000065					False	CHEMBL921287	Inhibition of MAPK2	B	BAO_0000357	single protein format	None	None	None	None	None	CHEMBL2208	MAP kinase-activated protein kinase 2	Homo sapiens	SINGLE PROTEIN	CHEMBL1143953	1	Scientific Literature	Bioorg. Med. Chem.	2008	None
CHEMBL550060		0	305.40	0	2.04	19	CCNC[C@@H]1CNc2c(sc3ccc(OC)cc23)C(=O)N1	IC50	'='	21600.0	nM	4.67			UO_0000065	15.28	0.30	2.63	7.48	False	CHEMBL1063346	Inhibition of MK2 in human U937 cells assessed as blockade of LPS-stimulated TNFalpha production	B	BAO_0000219	cell-based format	Homo sapiens	None	None	U-937	None	CHEMBL2208	MAP kinase-activated protein kinase 2	Homo sapiens	SINGLE PROTEIN	CHEMBL1153489	1	Scientific Literature	Bioorg. Med. Chem. Lett.	2009	CHEMBL3308006
CHEMBL562754		0	274.35	0	2.38	13	C[C@@H]1CNc2c(sc3ccc4c(c23)CCO4)C(=O)N1	IC50	'='	28.0	nM	7.55			UO_0000065	27.53	0.54	5.17	15.00	False	CHEMBL1061558	Inhibition of MK2	B	BAO_0000357	single protein format	None	None	None	None	None	CHEMBL2208	MAP kinase-activated protein kinase 2	Homo sapiens	SINGLE PROTEIN	CHEMBL1153487	1	Scientific Literature	Bioorg. Med. Chem. Lett.	2009	None
CHEMBL564076		0	359.45	0	4.66	27	C[C@@H]1CNc2c(sc3ccc4nc(-c5ccccc5)ccc4c23)C(=O)N1	IC50	'='	9.0	nM	8.05			UO_0000065	22.38	0.42	3.39	14.89	False	CHEMBL1061558	Inhibition of MK2	B	BAO_0000357	single protein format	None	None	None	None	None	CHEMBL2208	MAP kinase-activated protein kinase 2	Homo sapiens	SINGLE PROTEIN	CHEMBL1153487	1	Scientific Literature	Bioorg. Med. Chem. Lett.	2009	None
CHEMBL1684525		0	420.50	0	3.86	9k	Cc1ccc2cc(-c3n[nH]c4ccc(NS(=O)(=O)c5ncn(C)c5C)cc34)[nH]c2c1	Inhibition	'='	115.0	%				UO_0000187					False	CHEMBL1685696	Inhibition of MAPKAP-K2 at 0.1 uM	B	BAO_0000357	single protein format	None	None	None	None	None	CHEMBL2208	MAP kinase-activated protein kinase 2	Homo sapiens	SINGLE PROTEIN	CHEMBL1681705	1	Scientific Literature	Bioorg. Med. Chem. Lett.	2011	None
CHEMBL602931		0	353.40	0	2.93	53	NC(=O)c1ccc(-c2cc(-c3scc4c3OCCO4)cnc2N)cc1	Inhibition	'='	22.0	%				UO_0000187					False	CHEMBL1068403	Inhibition of MAPKAPK2 at 1 uM by microfluidic substrate phosphorylation assay	B	BAO_0000357	single protein format	None	None	None	None	None	CHEMBL2208	MAP kinase-activated protein kinase 2	Homo sapiens	SINGLE PROTEIN	CHEMBL1158506	1	Scientific Literature	Bioorg. Med. Chem.	2010	None
CHEMBL597839		0	419.49	0	4.56	14e	Nc1nn(-c2cccc(-c3ccc4cc[nH]c4c3)c2)cc1-c1ccc2c(c1)CCNC2=O	IC50	'='	61.0	nM	7.21			UO_0000065	17.20	0.31	2.65	8.13	False	CHEMBL1071091	Inhibition of human MK2 by FRET assay	B	BAO_0000357	single protein format	Homo sapiens	None	None	None	None	CHEMBL2208	MAP kinase-activated protein kinase 2	Homo sapiens	SINGLE PROTEIN	CHEMBL1159125	1	Scientific Literature	Bioorg. Med. Chem. Lett.	2010	None
CHEMBL504547		0	486.26	0	3.66	89d	O=C1NC(=O)c2ccc(I)cc2/C1=C/NCc1ccc(-c2ccoc2)c(O)c1	IC50	'='	19000.0	nM	4.72			UO_0000065	9.71	0.23	1.06	5.16	False	CHEMBL1011853	Inhibition of MK2	B	BAO_0000357	single protein format	None	None	None	None	None	CHEMBL2208	MAP kinase-activated protein kinase 2	Homo sapiens	SINGLE PROTEIN	CHEMBL1153424	1	Scientific Literature	J. Med. Chem.	2009	None
CHEMBL564829	MILCICLIB	2	460.59	0	2.57	28, PHA-848125	CNC(=O)c1nn(C)c2c1C(C)(C)Cc1cnc(Nc3ccc(N4CCN(C)CC4)cc3)nc1-2	IC50	'>'	10000.0	nM				UO_0000065					False	CHEMBL1058625	Inhibition of MAPKAPK2	B	BAO_0000357	single protein format	None	None	None	None	None	CHEMBL2208	MAP kinase-activated protein kinase 2	Homo sapiens	SINGLE PROTEIN	CHEMBL1151962	1	Scientific Literature	J. Med. Chem.	2009	None
CHEMBL599479		0	350.38	0	2.25	8d	COc1ccc(-n2cc(-c3ccc4c(c3)C(=O)NCCO4)c(N)n2)cc1	IC50	'='	350.0	nM	6.46			UO_0000065	18.43	0.34	4.21	7.06	False	CHEMBL1071091	Inhibition of human MK2 by FRET assay	B	BAO_0000357	single protein format	Homo sapiens	None	None	None	None	CHEMBL2208	MAP kinase-activated protein kinase 2	Homo sapiens	SINGLE PROTEIN	CHEMBL1159125	1	Scientific Literature	Bioorg. Med. Chem. Lett.	2010	None
CHEMBL10	SB-203580	0	377.44	0	4.68	SB-203580	C[S+]([O-])c1ccc(-c2nc(-c3ccc(F)cc3)c(-c3ccncc3)[nH]2)cc1	Inhibition	'='	15.0	%				UO_0000187					False	CHEMBL1013121	Inhibition of human MAPK2/ERK2 at 10 uM	B	BAO_0000357	single protein format	Homo sapiens	None	None	None	None	CHEMBL2208	MAP kinase-activated protein kinase 2	Homo sapiens	SINGLE PROTEIN	CHEMBL1155084	1	Scientific Literature	J. Med. Chem.	2008	None
CHEMBL373001		0	271.35	0	2.86	8e	Cc1n[nH]c2sc(C(=O)NCc3ccccc3)cc12	IC50	'>'	20000.0	nM				UO_0000065					False	CHEMBL864558	Inhibitory activity against MK2	B	BAO_0000357	single protein format	Homo sapiens	None	None	None	None	CHEMBL2208	MAP kinase-activated protein kinase 2	Homo sapiens	SINGLE PROTEIN	CHEMBL1148538	1	Scientific Literature	Bioorg. Med. Chem. Lett.	2006	None
CHEMBL200657		0	251.35	0	2.80	8c	CCCCN(C)C(=O)c1cc2c(C)n[nH]c2s1	IC50	'>'	20000.0	nM				UO_0000065					False	CHEMBL864558	Inhibitory activity against MK2	B	BAO_0000357	single protein format	Homo sapiens	None	None	None	None	CHEMBL2208	MAP kinase-activated protein kinase 2	Homo sapiens	SINGLE PROTEIN	CHEMBL1148538	1	Scientific Literature	Bioorg. Med. Chem. Lett.	2006	None
CHEMBL3706770		0	297.31	0	2.44	2d	COc1cc2c(cc1OC)Oc1cc(N)c(C#N)c(N)c1C2	IC50	'='	64800.0	nM	4.19			UO_0000065					False	CHEMBL837481	Inhibition of TNFalpha expression in U937 cells	F	BAO_0000219	cell-based format	Homo sapiens	None	None	U-937	None	CHEMBL2208	MAP kinase-activated protein kinase 2	Homo sapiens	SINGLE PROTEIN	CHEMBL1142035	1	Scientific Literature	Bioorg. Med. Chem. Lett.	2005	CHEMBL3308006
CHEMBL199528		0	313.43	0	4.16	9a	CCCCN(C)C(=O)c1cc2c(-c3ccccc3)[nH]nc2s1	IC50	'>'	20000.0	nM				UO_0000065					False	CHEMBL864558	Inhibitory activity against MK2	B	BAO_0000357	single protein format	Homo sapiens	None	None	None	None	CHEMBL2208	MAP kinase-activated protein kinase 2	Homo sapiens	SINGLE PROTEIN	CHEMBL1148538	1	Scientific Literature	Bioorg. Med. Chem. Lett.	2006	None
CHEMBL10	SB-203580	0	377.44	0	4.68	SB-203580	C[S+]([O-])c1ccc(-c2nc(-c3ccc(F)cc3)c(-c3ccncc3)[nH]2)cc1	Activity						Active						False	CHEMBL901792	Inhibition of MK2 mediated HSP27 phosphorylation in immortalised WS cells assessed as reduction in F-actin stress fibres	B	BAO_0000219	cell-based format	Homo sapiens	None	None	WS	None	CHEMBL2208	MAP kinase-activated protein kinase 2	Homo sapiens	SINGLE PROTEIN	CHEMBL1138277	1	Scientific Literature	Bioorg. Med. Chem. Lett.	2007	None
CHEMBL259270		0	357.21	0	3.74	3	O=C(Nc1n[nH]c2nc(-c3ccccc3)c(Br)cc12)C1CC1	Inhibition	'='	12.0	%				UO_0000187					False	CHEMBL711115	Inhibition of MAP kinase-activated protein kinase 2 at 10 uM	B	BAO_0000357	single protein format	Homo sapiens	None	None	None	None	CHEMBL2208	MAP kinase-activated protein kinase 2	Homo sapiens	SINGLE PROTEIN	CHEMBL1136207	1	Scientific Literature	Bioorg. Med. Chem. Lett.	2003	None
CHEMBL571581		0	476.58	1	5.65	6b	Cc1c(Nc2c(C#N)cncc2-c2cc3cc(CN4CCN(C)CC4)ccc3o2)ccc2[nH]ccc12	IC50	'>'	9000.0	nM				UO_0000065					False	CHEMBL1047197	Inhibition of MK2	B	BAO_0000357	single protein format	None	None	None	None	None	CHEMBL2208	MAP kinase-activated protein kinase 2	Homo sapiens	SINGLE PROTEIN	CHEMBL1156015	1	Scientific Literature	Bioorg. Med. Chem. Lett.	2009	None
CHEMBL1089082		0	459.43	1	5.73	9	O=C(Nc1cccc(-c2ccnc3cc(-c4ccncc4)nn23)c1)c1cccc(C(F)(F)F)c1	IC50	'>'	50000.0	nM				UO_0000065					False	CHEMBL1109846	Inhibition of MK2	B	BAO_0000357	single protein format	None	None	None	None	None	CHEMBL2208	MAP kinase-activated protein kinase 2	Homo sapiens	SINGLE PROTEIN	CHEMBL1156255	1	Scientific Literature	Bioorg. Med. Chem. Lett.	2009	None
CHEMBL535	SUNITINIB	4	398.48	0	3.33	16,Sunitinib	CCN(CC)CCNC(=O)c1c(C)[nH]c(/C=C2\C(=O)Nc3ccc(F)cc32)c1C	Inhibition						Not Active						False	CHEMBL1108305	Inhibition of MAPKAPK2	B	BAO_0000357	single protein format	None	None	None	None	None	CHEMBL2208	MAP kinase-activated protein kinase 2	Homo sapiens	SINGLE PROTEIN	CHEMBL1157898	1	Scientific Literature	Bioorg. Med. Chem. Lett.	2010	None
CHEMBL197538		0	426.88	0	3.78	2a	N#Cc1cnc2cnc(NCCN3CCOCC3)cc2c1Nc1ccc(F)c(Cl)c1	IC50	'>'	400000.0	nM		Outside typical range		UO_0000065					False	CHEMBL860428	Inhibitory activity against MK2	B	BAO_0000357	single protein format	Homo sapiens	None	None	None	None	CHEMBL2208	MAP kinase-activated protein kinase 2	Homo sapiens	SINGLE PROTEIN	CHEMBL1141937	1	Scientific Literature	Bioorg. Med. Chem. Lett.	2005	None
CHEMBL2206014		0	429.50	1	5.06	16k	O=C1Nc2ccc(Cl)cc2/C1=C/c1cc(Br)c(O)c(Br)c1	Activity	'='	83.0	%				UO_0000187					False	CHEMBL3381546	Inhibition of human recombinant MAPKAPK2 expressed Escherichia coli using CREBtide (CKRREILSRRPSYRK) substrate assessed as remaining enzyme activity at 1 uM after 15 mins relative to control	B	BAO_0000357	single protein format	Homo sapiens	None	None	None	None	CHEMBL2208	MAP kinase-activated protein kinase 2	Homo sapiens	SINGLE PROTEIN	CHEMBL3352815	1	Scientific Literature	Bioorg. Med. Chem. Lett.	2014	None
CHEMBL467069		0	466.59	0	4.78	13b	Cc1c(Nc2c(C#N)cncc2-c2ccc(OCCN3CCN(C)CC3)cc2)ccc2[nH]ccc12	IC50	'>'	10000.0	nM				UO_0000065					False	CHEMBL1007484	Inhibition of MK2	B	BAO_0000357	single protein format	None	None	None	None	None	CHEMBL2208	MAP kinase-activated protein kinase 2	Homo sapiens	SINGLE PROTEIN	CHEMBL1136942	1	Scientific Literature	Bioorg. Med. Chem. Lett.	2009	None
CHEMBL467730		0	311.32	0	2.73	23	CC(Nc1c(Nc2ccncc2)c(=O)c1=O)c1ccccc1F	IC50	'='	9300.0	nM	5.03			UO_0000065	16.16	0.30	2.30	7.08	False	CHEMBL1011420	Inhibition of human recombinant MK2	B	BAO_0000357	single protein format	Homo sapiens	None	None	None	None	CHEMBL2208	MAP kinase-activated protein kinase 2	Homo sapiens	SINGLE PROTEIN	CHEMBL1136863	1	Scientific Literature	Bioorg. Med. Chem.	2009	None
CHEMBL1089865		0	434.45	0	3.87	3f	Cc1ccc(C(=O)NC2CC2)cc1-c1cc2cnn(-c3c(F)cccc3F)c2n(C)c1=O	IC50	'='	4.3	nM	8.37			UO_0000065	19.26	0.36	4.50	12.14	False	CHEMBL1104503	Inhibition of LPS-induced MK2 phosphorylation in human whole blood treated 30 mins before LPS challenge measured after 45 mins by FACS analysis	B	BAO_0000357	single protein format	Homo sapiens	CHEMBL3638178	Blood	None	None	CHEMBL2208	MAP kinase-activated protein kinase 2	Homo sapiens	SINGLE PROTEIN	CHEMBL1156338	1	Scientific Literature	J. Med. Chem.	2010	None
CHEMBL1091928		0	454.86	0	4.22	3i	Cn1c(=O)c(-c2cc(C(=O)NC3CC3)ccc2Cl)cc2cnn(-c3c(F)cccc3F)c21	IC50	'='	7.0	nM	8.15			UO_0000065	17.93	0.35	3.93	11.83	False	CHEMBL1104503	Inhibition of LPS-induced MK2 phosphorylation in human whole blood treated 30 mins before LPS challenge measured after 45 mins by FACS analysis	B	BAO_0000357	single protein format	Homo sapiens	CHEMBL3638178	Blood	None	None	CHEMBL2208	MAP kinase-activated protein kinase 2	Homo sapiens	SINGLE PROTEIN	CHEMBL1156338	1	Scientific Literature	J. Med. Chem.	2010	None
CHEMBL230654		0	469.35	1	6.58	40	CCCc1[nH]cnc1CNc1cc(Cl)c2ncc(C#N)c(Nc3ccc(F)c(Cl)c3)c2c1	IC50	'='	62700.0	nM	4.20			UO_0000065	8.95	0.18	-2.38	4.70	False	CHEMBL896201	Inhibition of MK2	B	BAO_0000357	single protein format	Homo sapiens	None	None	None	None	CHEMBL2208	MAP kinase-activated protein kinase 2	Homo sapiens	SINGLE PROTEIN	CHEMBL1148782	1	Scientific Literature	J. Med. Chem.	2007	None
CHEMBL242753		0	458.52	1	5.35	43	O=C(NCc1ccncc1)c1ccc2c(c1)Cc1c(-c3ccc(-c4ccc(O)cc4)cc3)n[nH]c1-2	IC50						Not Determined						False	CHEMBL891251	Inhibition of MARKAP2 kinase by radiometric assay	B	BAO_0000357	single protein format	Homo sapiens	None	None	None	None	CHEMBL2208	MAP kinase-activated protein kinase 2	Homo sapiens	SINGLE PROTEIN	CHEMBL1147174	1	Scientific Literature	Bioorg. Med. Chem.	2007	None
CHEMBL14249	ADENOSINE TRIPHOSPHATE	2	507.18	3	-1.63	ATP	Nc1ncnc2c1ncn2[C@@H]1O[C@H](COP(=O)(O)OP(=O)(O)OP(=O)(O)O)[C@@H](O)[C@H]1O	IC50	'='	12000.0	nM	4.92			UO_0000065	9.70	0.22	6.55	1.76	False	CHEMBL1071873	Displacement of [8-3H]ATP from human recombinant MK2 (41-364) by scintillation proximity assay	B	BAO_0000357	single protein format	Homo sapiens	None	None	None	None	CHEMBL2208	MAP kinase-activated protein kinase 2	Homo sapiens	SINGLE PROTEIN	CHEMBL1153133	1	Scientific Literature	Bioorg. Med. Chem. Lett.	2010	None
CHEMBL468321		0	327.77	0	3.25	40	C[C@@H](Nc1c(Nc2ccnc(Cl)c2)c(=O)c1=O)c1ccccc1	IC50	'>'	100000.0	nM				UO_0000065					False	CHEMBL1011420	Inhibition of human recombinant MK2	B	BAO_0000357	single protein format	Homo sapiens	None	None	None	None	CHEMBL2208	MAP kinase-activated protein kinase 2	Homo sapiens	SINGLE PROTEIN	CHEMBL1136863	1	Scientific Literature	Bioorg. Med. Chem.	2009	None
CHEMBL603469	LESTAURTINIB	3	439.47	0	3.47	CEP-701	C[C@]12O[C@H](C[C@]1(O)CO)n1c3ccccc3c3c4c(c5c6ccccc6n2c5c31)CNC4=O	Kd	'='	230.0	nM	6.64			UO_0000065	15.11	0.27	3.17	7.49	True	CHEMBL1244498	Binding affinity to MAPKAPK2	B	BAO_0000357	single protein format	None	None	None	None	None	CHEMBL2208	MAP kinase-activated protein kinase 2	Homo sapiens	SINGLE PROTEIN	CHEMBL1240346	1	Scientific Literature	Blood	2009	None
CHEMBL482721		0	393.45	0	3.14	CER-0263106	Cc1cccc(Oc2ccnc(N3CCN(C(=O)c4c(C)noc4C)CC3)n2)c1	Inhibition	'='	0.0	%				UO_0000187					False	CHEMBL953383	Inhibition of MAPKAPK2 at 10 uM by HTRF assay relative to control	B	BAO_0000357	single protein format	None	None	None	None	None	CHEMBL2208	MAP kinase-activated protein kinase 2	Homo sapiens	SINGLE PROTEIN	CHEMBL1150387	1	Scientific Literature	J. Med. Chem.	2008	None
CHEMBL1789961	GW513184X	0	360.38	0	2.98	GW513184X	COc1cc(C=NNc2ncnc3c2cnn3-c2ccccc2)ccc1O	Inhibition	'='	-2.21	%				UO_0000187					False	CHEMBL1961969	GSK_PKIS: MAPKAPK2 mean inhibition at 1 uM [Nanosyn]	B	BAO_0000357	single protein format	None	None	None	None	None	CHEMBL2208	MAP kinase-activated protein kinase 2	Homo sapiens	SINGLE PROTEIN	CHEMBL1961873	16	GSK Published Kinase Inhibitor Set			None
CHEMBL599894		0	224.18	0	0.13	PDK1_Akt_Flt_Dual_Pathway_Inhibitor	O=C1c2ccccc2-c2nc3nnnn3nc21	Residual Activity	'='	94.0	%				UO_0000187					False	CHEMBL2219256	Millipore: Percentage of residual kinase activity of MAPKAPK2 at 10uM relative to control. Control inhibitor: Staurosporine at 10.0uM. Buffer: 50 mM Na-?-glycerophosphate pH 7.5, 0.1 mM EGTA	B	BAO_0000357	single protein format	Homo sapiens	None	None	None	None	CHEMBL2208	MAP kinase-activated protein kinase 2	Homo sapiens	SINGLE PROTEIN	CHEMBL2218924	1	Scientific Literature	Biochem. J.	2013	None
CHEMBL76589		0	236.23	0	1.56	Tyrphostin AG-112	N#CC(C#N)=C(N)/C(C#N)=C/c1ccc(O)cc1	Residual Activity	'='	87.0	%				UO_0000187					False	CHEMBL2219256	Millipore: Percentage of residual kinase activity of MAPKAPK2 at 10uM relative to control. Control inhibitor: Staurosporine at 10.0uM. Buffer: 50 mM Na-?-glycerophosphate pH 7.5, 0.1 mM EGTA	B	BAO_0000357	single protein format	Homo sapiens	None	None	None	None	CHEMBL2208	MAP kinase-activated protein kinase 2	Homo sapiens	SINGLE PROTEIN	CHEMBL2218924	1	Scientific Literature	Biochem. J.	2013	None
CHEMBL1363184		0	306.37	0	2.87	LY-303511	O=c1cc(N2CCNCC2)oc2c(-c3ccccc3)cccc12	Residual Activity	'='	85.0	%				UO_0000187					False	CHEMBL2219256	Millipore: Percentage of residual kinase activity of MAPKAPK2 at 10uM relative to control. Control inhibitor: Staurosporine at 10.0uM. Buffer: 50 mM Na-?-glycerophosphate pH 7.5, 0.1 mM EGTA	B	BAO_0000357	single protein format	Homo sapiens	None	None	None	None	CHEMBL2208	MAP kinase-activated protein kinase 2	Homo sapiens	SINGLE PROTEIN	CHEMBL2218924	1	Scientific Literature	Biochem. J.	2013	None
CHEMBL97771		0	373.41	1	5.18	Src_Inhibitor_I	COc1cc2ncnc(Nc3ccc(Oc4ccccc4)cc3)c2cc1OC	Residual Activity	'='	108.0	%				UO_0000187					False	CHEMBL2219256	Millipore: Percentage of residual kinase activity of MAPKAPK2 at 10uM relative to control. Control inhibitor: Staurosporine at 10.0uM. Buffer: 50 mM Na-?-glycerophosphate pH 7.5, 0.1 mM EGTA	B	BAO_0000357	single protein format	Homo sapiens	None	None	None	None	CHEMBL2208	MAP kinase-activated protein kinase 2	Homo sapiens	SINGLE PROTEIN	CHEMBL2218924	1	Scientific Literature	Biochem. J.	2013	None
CHEMBL222102	KU-55933	0	395.51	0	4.76	KU-55933	O=c1cc(-c2cccc3c2Sc2ccccc2S3)oc(N2CCOCC2)c1	Residual Activity	'='	85.0	%				UO_0000187					False	CHEMBL2219256	Millipore: Percentage of residual kinase activity of MAPKAPK2 at 10uM relative to control. Control inhibitor: Staurosporine at 10.0uM. Buffer: 50 mM Na-?-glycerophosphate pH 7.5, 0.1 mM EGTA	B	BAO_0000357	single protein format	Homo sapiens	None	None	None	None	CHEMBL2208	MAP kinase-activated protein kinase 2	Homo sapiens	SINGLE PROTEIN	CHEMBL2218924	1	Scientific Literature	Biochem. J.	2013	None
CHEMBL38380	FASUDIL	3	291.38	0	1.22	HA-1077	O=S(=O)(c1cccc2cnccc12)N1CCCNCC1	Residual Activity	'='	105.0	%				UO_0000187					False	CHEMBL2219256	Millipore: Percentage of residual kinase activity of MAPKAPK2 at 10uM relative to control. Control inhibitor: Staurosporine at 10.0uM. Buffer: 50 mM Na-?-glycerophosphate pH 7.5, 0.1 mM EGTA	B	BAO_0000357	single protein format	Homo sapiens	None	None	None	None	CHEMBL2208	MAP kinase-activated protein kinase 2	Homo sapiens	SINGLE PROTEIN	CHEMBL2218924	1	Scientific Literature	Biochem. J.	2013	None
CHEMBL290904		0	284.34	0	3.13	Cdk4_inhibitor_III	Cc1ccc(NC2=CC(=O)c3sc(C)nc3C2=O)cc1	Residual Activity	'='	87.0	%				UO_0000187					False	CHEMBL2219256	Millipore: Percentage of residual kinase activity of MAPKAPK2 at 10uM relative to control. Control inhibitor: Staurosporine at 10.0uM. Buffer: 50 mM Na-?-glycerophosphate pH 7.5, 0.1 mM EGTA	B	BAO_0000357	single protein format	Homo sapiens	None	None	None	None	CHEMBL2208	MAP kinase-activated protein kinase 2	Homo sapiens	SINGLE PROTEIN	CHEMBL2218924	1	Scientific Literature	Biochem. J.	2013	None
CHEMBL179583		0	363.80	0	4.77	Chk2_Inhibitor_II	NC(=O)c1ccc2[nH]c(-c3ccc(Oc4ccc(Cl)cc4)cc3)nc2c1	Residual Activity	'='	126.0	%				UO_0000187					False	CHEMBL2219256	Millipore: Percentage of residual kinase activity of MAPKAPK2 at 10uM relative to control. Control inhibitor: Staurosporine at 10.0uM. Buffer: 50 mM Na-?-glycerophosphate pH 7.5, 0.1 mM EGTA	B	BAO_0000357	single protein format	Homo sapiens	None	None	None	None	CHEMBL2208	MAP kinase-activated protein kinase 2	Homo sapiens	SINGLE PROTEIN	CHEMBL2218924	1	Scientific Literature	Biochem. J.	2013	None
CHEMBL1909352	GW441806A	0	329.79	0	2.75	GW441806A	Cc1cc(O)cc(C)c1/C=C/c1cncc(-c2nn[nH]n2)c1.Cl	Inhibition	'='	2.39	%				UO_0000187					False	CHEMBL1961968	GSK_PKIS: MAPKAPK2 mean inhibition at 0.1 uM [Nanosyn]	B	BAO_0000357	single protein format	None	None	None	None	None	CHEMBL2208	MAP kinase-activated protein kinase 2	Homo sapiens	SINGLE PROTEIN	CHEMBL1961873	16	GSK Published Kinase Inhibitor Set			None
CHEMBL226403		0	340.39	0	3.58	3	O=C1NCCc2[nH]c(-c3ccnc(-c4cnc5ccccc5c4)c3)cc21	IC50	'='	8.5	nM	8.07			UO_0000065	23.71	0.42	4.49	11.42	False	CHEMBL1027395	Inhibition of human recombinant MK2 expressed in Escherichia coli BL21(DE3) after 60 mins	B	BAO_0000019	assay format	Homo sapiens	None	None	None	None	CHEMBL2208	MAP kinase-activated protein kinase 2	Homo sapiens	SINGLE PROTEIN	CHEMBL1140089	1	Scientific Literature	J. Med. Chem.	2008	None
CHEMBL428877		0	443.53	1	5.43	SB-242719	CCc1ccc(Oc2nccc(-c3c(-c4ccc(F)cc4)ncn3C3CCNCC3)n2)cc1	Inhibition	'='	1.96	%				UO_0000187					False	CHEMBL1961968	GSK_PKIS: MAPKAPK2 mean inhibition at 0.1 uM [Nanosyn]	B	BAO_0000357	single protein format	None	None	None	None	None	CHEMBL2208	MAP kinase-activated protein kinase 2	Homo sapiens	SINGLE PROTEIN	CHEMBL1961873	16	GSK Published Kinase Inhibitor Set			None
CHEMBL266487	RO-316233	0	327.34	0	3.22	Bis-4	O=C1NC(=O)C(c2c[nH]c3ccccc23)=C1c1c[nH]c2ccccc12	Inhibition	'='	113.0	%				UO_0000187					False	CHEMBL1249574	Inhibition of His-tagged human MAPKAPK2 expressed in Escherichia coli at 1 uM	B	BAO_0000019	assay format	Homo sapiens	None	None	None	None	CHEMBL2208	MAP kinase-activated protein kinase 2	Homo sapiens	SINGLE PROTEIN	CHEMBL1240295	1	Scientific Literature	Biochem. J.	2000	None
CHEMBL6291	BISINDOLYLMALEIMIDE IX	0	457.56	0	3.72	Ro-318220	Cn1cc(C2=C(c3cn(CCCSC(=N)N)c4ccccc34)C(=O)NC2=O)c2ccccc21	Inhibition	'='	103.0	%				UO_0000187					False	CHEMBL1249574	Inhibition of His-tagged human MAPKAPK2 expressed in Escherichia coli at 1 uM	B	BAO_0000019	assay format	Homo sapiens	None	None	None	None	CHEMBL2208	MAP kinase-activated protein kinase 2	Homo sapiens	SINGLE PROTEIN	CHEMBL1240295	1	Scientific Literature	Biochem. J.	2000	None
CHEMBL98350	LY-294002	0	307.35	0	3.30	LY-294002	O=c1cc(N2CCOCC2)oc2c(-c3ccccc3)cccc12	Inhibition	'='	74.0	%				UO_0000187					False	CHEMBL1249550	Inhibition of His-tagged human MAPKAPK2 expressed in Escherichia coli at 50 uM	B	BAO_0000019	assay format	Homo sapiens	None	None	None	None	CHEMBL2208	MAP kinase-activated protein kinase 2	Homo sapiens	SINGLE PROTEIN	CHEMBL1240295	1	Scientific Literature	Biochem. J.	2000	None
CHEMBL608532		0	537.62	2	5.61	KT 5720	CCCCCCOC(=O)[C@@]1(O)C[C@H]2O[C@]1(C)n1c3ccccc3c3c4c(c5c6ccccc6n2c5c31)C(=O)NC4	Inhibition	'='	62.0	%				UO_0000187					False	CHEMBL1247614	Inhibition of Gst-tagged human MAPKAPK2 expressed in Escherichia coli at 10 uM	B	BAO_0000019	assay format	Homo sapiens	None	None	None	None	CHEMBL2208	MAP kinase-activated protein kinase 2	Homo sapiens	SINGLE PROTEIN	CHEMBL1240295	1	Scientific Literature	Biochem. J.	2000	None
CHEMBL1242366		0	481.55	1	5.28	UCN1	CC[C@H]1C[C@H]2O[C@@](C)([C@@H]1OC)n1c3ccccc3c3c4c(c5c6ccccc6n2c5c31)C(=O)N[C@@H]4O	Inhibition	'='	90.0	%				UO_0000187					False	CHEMBL1249574	Inhibition of His-tagged human MAPKAPK2 expressed in Escherichia coli at 1 uM	B	BAO_0000019	assay format	Homo sapiens	None	None	None	None	CHEMBL2208	MAP kinase-activated protein kinase 2	Homo sapiens	SINGLE PROTEIN	CHEMBL1240295	1	Scientific Literature	Biochem. J.	2000	None
CHEMBL200381		0	404.84	1	5.04	2p	N#Cc1cnc2cnc(NCc3cccnc3)cc2c1Nc1ccc(F)c(Cl)c1	IC50	'='	110000.0	nM		Outside typical range		UO_0000065					False	CHEMBL860428	Inhibitory activity against MK2	B	BAO_0000357	single protein format	Homo sapiens	None	None	None	None	CHEMBL2208	MAP kinase-activated protein kinase 2	Homo sapiens	SINGLE PROTEIN	CHEMBL1141937	1	Scientific Literature	Bioorg. Med. Chem. Lett.	2005	None
CHEMBL371658		0	464.57	0	4.58	2b	N#Cc1cnc2cnc(NCCN3CCOCC3)cc2c1Nc1ccc(Cc2ccccc2)cc1	IC50	'>'	400000.0	nM		Outside typical range		UO_0000065					False	CHEMBL860428	Inhibitory activity against MK2	B	BAO_0000357	single protein format	Homo sapiens	None	None	None	None	CHEMBL2208	MAP kinase-activated protein kinase 2	Homo sapiens	SINGLE PROTEIN	CHEMBL1141937	1	Scientific Literature	Bioorg. Med. Chem. Lett.	2005	None
CHEMBL1094408	NMS-1286937	0	448.53	0	1.58	49	COc1ccc(N2CCN(C)CC2)cc1Nc1ncc2c(n1)-c1c(c(C(N)=O)nn1C)CC2	IC50	'>'	10000.0	nM				UO_0000065					False	CHEMBL1111959	Inhibition of MAPKAPK2 assessed as [33P]gamma-ATP incorporation into substrate after 60 mins by gamma counting	B	BAO_0000357	single protein format	None	None	None	None	None	CHEMBL2208	MAP kinase-activated protein kinase 2	Homo sapiens	SINGLE PROTEIN	CHEMBL1157785	1	Scientific Literature	J. Med. Chem.	2010	None
CHEMBL1783670		0	442.93	0	3.95	5q	Nc1ncc(Cl)nc1CNC(=S)Nc1ccc(NC(=O)OCc2ccccc2)cc1	IC50	'='	460.0	nM	6.34			UO_0000065	14.31	0.29	2.39	5.55	False	CHEMBL1786602	Inhibition of MK2 using biotin-LCAYSRALSRQLSSGVSEIRH substrate	B	BAO_0000357	single protein format	None	None	None	None	None	CHEMBL2208	MAP kinase-activated protein kinase 2	Homo sapiens	SINGLE PROTEIN	CHEMBL1782048	1	Scientific Literature	Bioorg. Med. Chem. Lett.	2009	None
CHEMBL1783681		0	362.67	0	3.51	8b	Nc1ncc(Cl)nc1CNC(=S)Nc1ccc(Cl)cc1Cl	IC50	'='	4300.0	nM	5.37			UO_0000065	14.80	0.35	1.86	7.07	False	CHEMBL1786602	Inhibition of MK2 using biotin-LCAYSRALSRQLSSGVSEIRH substrate	B	BAO_0000357	single protein format	None	None	None	None	None	CHEMBL2208	MAP kinase-activated protein kinase 2	Homo sapiens	SINGLE PROTEIN	CHEMBL1782048	1	Scientific Literature	Bioorg. Med. Chem. Lett.	2009	None
CHEMBL281957		0	484.43	1	6.54	43	CCN(CC)C/C=C/c1nc(O)c2c(ccc3nc(Nc4c(Cl)cccc4Cl)n(C)c32)c1C	IC50	'>'	1000.0	nM				UO_0000065					False	CHEMBL710958	Inhibition of MAP kinase-activated protein kinase 1b/MAP kinase-activated protein kinase 2	B	BAO_0000357	single protein format	None	None	None	None	None	CHEMBL2208	MAP kinase-activated protein kinase 2	Homo sapiens	SINGLE PROTEIN	CHEMBL1136753	1	Scientific Literature	J. Med. Chem.	2003	None
CHEMBL322970		0	359.73	0	2.43	SB-415286	O=C1NC(=O)C(c2ccccc2[N+](=O)[O-])=C1Nc1ccc(O)c(Cl)c1	Activity	'='	85.0	%				UO_0000187					False	CHEMBL1060141	Percentage MAPKAPK2 activity remaining in the presence of 10uM inhibitor	B	BAO_0000357	single protein format	Homo sapiens	None	None	None	None	CHEMBL2208	MAP kinase-activated protein kinase 2	Homo sapiens	SINGLE PROTEIN	CHEMBL1150976	1	Scientific Literature	Biochem. J.	2007	None
CHEMBL103667	DORAMAPIMOD	2	527.67	2	5.99	BIRB-796	Cc1ccc(-n2nc(C(C)(C)C)cc2NC(=O)Nc2ccc(OCCN3CCOCC3)c3ccccc23)cc1	Activity	'='	105.0	%				UO_0000187					False	CHEMBL1051342	Percentage MAPKAPK2 activity remaining in the presence of 1uM inhibitor	B	BAO_0000357	single protein format	Homo sapiens	None	None	None	None	CHEMBL2208	MAP kinase-activated protein kinase 2	Homo sapiens	SINGLE PROTEIN	CHEMBL1150976	1	Scientific Literature	Biochem. J.	2007	None
CHEMBL97771		0	373.41	1	5.18	Src-I1	COc1cc2ncnc(Nc3ccc(Oc4ccccc4)cc3)c2cc1OC	Activity	'='	81.0	%				UO_0000187					False	CHEMBL1051342	Percentage MAPKAPK2 activity remaining in the presence of 1uM inhibitor	B	BAO_0000357	single protein format	Homo sapiens	None	None	None	None	CHEMBL2208	MAP kinase-activated protein kinase 2	Homo sapiens	SINGLE PROTEIN	CHEMBL1150976	1	Scientific Literature	Biochem. J.	2007	None
CHEMBL1783672		0	328.23	0	2.85	6b	Nc1ncc(Cl)nc1CNC(=S)Nc1ccccc1Cl	IC50	'='	1100.0	nM	5.96			UO_0000065	18.15	0.41	3.11	7.85	False	CHEMBL1786602	Inhibition of MK2 using biotin-LCAYSRALSRQLSSGVSEIRH substrate	B	BAO_0000357	single protein format	None	None	None	None	None	CHEMBL2208	MAP kinase-activated protein kinase 2	Homo sapiens	SINGLE PROTEIN	CHEMBL1782048	1	Scientific Literature	Bioorg. Med. Chem. Lett.	2009	None
CHEMBL1783684		0	362.67	0	3.51	8e	Nc1ncc(Cl)nc1CNC(=S)Nc1cc(Cl)cc(Cl)c1	IC50	'='	27000.0	nM	4.57			UO_0000065	12.60	0.30	1.06	6.02	False	CHEMBL1786602	Inhibition of MK2 using biotin-LCAYSRALSRQLSSGVSEIRH substrate	B	BAO_0000357	single protein format	None	None	None	None	None	CHEMBL2208	MAP kinase-activated protein kinase 2	Homo sapiens	SINGLE PROTEIN	CHEMBL1782048	1	Scientific Literature	Bioorg. Med. Chem. Lett.	2009	None
CHEMBL1801305		0	389.43	0	2.30	26C	CN1CC2(CNC(=O)c3c2[nH]c2c3CCc3cnc(-c4cccc(F)c4)nc3-2)C1	IC50	'='	4500.0	nM	5.35			UO_0000065	13.73	0.25	3.05	7.23	False	CHEMBL1805887	Inhibition of MK2 mediated anisomycin-stimulated hsp27 phosphorylation in human THP-1 cells by fluorometric analysis	B	BAO_0000219	cell-based format	Homo sapiens	None	None	THP-1	None	CHEMBL2208	MAP kinase-activated protein kinase 2	Homo sapiens	SINGLE PROTEIN	CHEMBL1799987	1	Scientific Literature	Bioorg. Med. Chem. Lett.	2010	CHEMBL3307574
CHEMBL568383		0	416.53	0	4.39	SI, 16	CCOc1ccc(Nc2c(C3CC3)c(N[C@@H]3CCCNC3)c(C#N)c3ccnn23)cc1	Activity	'='	0.2	uM				UO_0000064					False	CHEMBL1038200	Inhibition of MK2	B	BAO_0000357	single protein format	None	None	None	None	None	CHEMBL2208	MAP kinase-activated protein kinase 2	Homo sapiens	SINGLE PROTEIN	CHEMBL1156124	1	Scientific Literature	Eur. J. Med. Chem.	2010	None
CHEMBL508541		0	433.90	0	4.31	37	CNCCCn1c2ccc(O)cc2c2c3c(c(-c4ccccc4Cl)cc21)C(=O)NC3=O	Inhibition	'='	42.0	%				UO_0000187					False	CHEMBL1000373	Inhibition of MAPK2/ERK2 at 10 uM	B	BAO_0000357	single protein format	None	None	None	None	None	CHEMBL2208	MAP kinase-activated protein kinase 2	Homo sapiens	SINGLE PROTEIN	CHEMBL1156685	1	Scientific Literature	Eur. J. Med. Chem.	2008	None
CHEMBL471163		0	455.30	0	4.74	17	O=C1NC(=O)c2c1c(-c1c(Cl)cccc1Cl)cc1c2c2cc(O)ccc2n1CCCO	Inhibition	'='	90.0	%				UO_0000187					False	CHEMBL996962	Inhibition of MAPKAP-K2 at 10 uM	B	BAO_0000357	single protein format	None	None	None	None	None	CHEMBL2208	MAP kinase-activated protein kinase 2	Homo sapiens	SINGLE PROTEIN	CHEMBL1156685	1	Scientific Literature	Eur. J. Med. Chem.	2008	None
CHEMBL411662		0	420.85	0	4.09	16	O=C1NC(=O)c2c1c(-c1ccccc1Cl)cc1c2c2cc(O)ccc2n1CCCO	Inhibition	'='	36.0	%				UO_0000187					False	CHEMBL1000373	Inhibition of MAPK2/ERK2 at 10 uM	B	BAO_0000357	single protein format	None	None	None	None	None	CHEMBL2208	MAP kinase-activated protein kinase 2	Homo sapiens	SINGLE PROTEIN	CHEMBL1156685	1	Scientific Literature	Eur. J. Med. Chem.	2008	None
CHEMBL1230790		0	269.31	0	2.36	S1	CC(C)n1nc(-c2cccc(O)c2)c2c(N)ncnc21	Inhibition	'='	1.0	%				UO_0000187					False	CHEMBL1244213	Inhibition of MAPKAPK2 at 1 uM after 60 mins by FRET assay in presence of 10 uM ATP	B	BAO_0000357	single protein format	None	None	None	None	None	CHEMBL2208	MAP kinase-activated protein kinase 2	Homo sapiens	SINGLE PROTEIN	CHEMBL1240340	1	Scientific Literature	Nat. Chem. Biol.	2008	None
CHEMBL407002		0	281.32	0	2.76	22	CCCC(=O)Nc1n[nH]c2ncc(-c3cccnc3)cc12	Inhibition	'='	3.0	%				UO_0000187					False	CHEMBL732485	Inhibition of MAPKAP-K2 in presence of 10 uM ATP	B	BAO_0000357	single protein format	Homo sapiens	None	None	None	None	CHEMBL2208	MAP kinase-activated protein kinase 2	Homo sapiens	SINGLE PROTEIN	CHEMBL1136433	1	Scientific Literature	Bioorg. Med. Chem. Lett.	2003	None
CHEMBL1276179		0	534.57	2	5.17	8l	CN1C[C@@H]2C[C@H]1CN2c1cc(F)c(-c2ccnc3c(-c4cccc5[nH]ncc45)c(-c4ccncc4)nn23)c(F)c1	Inhibition	'='	-1.0	%				UO_0000187					False	CHEMBL1285601	Inhibition of MAPKAPK2 at 1 uM	B	BAO_0000357	single protein format	None	None	None	None	None	CHEMBL2208	MAP kinase-activated protein kinase 2	Homo sapiens	SINGLE PROTEIN	CHEMBL1275379	1	Scientific Literature	J. Med. Chem.	2010	None
CHEMBL183906		0	273.24	0	3.03	4a	O=C1NC(=O)/C(=C/c2cccc(C(F)(F)F)c2)S1	Inhibition	'='	0.0	%				UO_0000187					False	CHEMBL1012701	Inhibition of MAPKAPK2 at 5 uM	B	BAO_0000357	single protein format	None	None	None	None	None	CHEMBL2208	MAP kinase-activated protein kinase 2	Homo sapiens	SINGLE PROTEIN	CHEMBL1139352	1	Scientific Literature	J. Med. Chem.	2009	None
CHEMBL84558		0	263.32	0	2.80	16a	CCCOc1ccc(/C=C2\SC(=O)NC2=O)cc1	Inhibition	'='	5.0	%				UO_0000187					False	CHEMBL1012701	Inhibition of MAPKAPK2 at 5 uM	B	BAO_0000357	single protein format	None	None	None	None	None	CHEMBL2208	MAP kinase-activated protein kinase 2	Homo sapiens	SINGLE PROTEIN	CHEMBL1139352	1	Scientific Literature	J. Med. Chem.	2009	None
CHEMBL225519		0	213.24	0	1.36	8	O=C1NCCc2[nH]c(-c3ccncc3)cc21	IC50	'='	171.0	nM	6.77			UO_0000065	31.73	0.58	5.41	11.71	False	CHEMBL904788	Inhibition of MK2	B	BAO_0000357	single protein format	Homo sapiens	None	None	None	None	CHEMBL2208	MAP kinase-activated protein kinase 2	Homo sapiens	SINGLE PROTEIN	CHEMBL1143661	1	Scientific Literature	J. Med. Chem.	2007	None
CHEMBL158208		0	328.76	0	2.83	6b	COc1ccc(C2=C(Nc3cccc(Cl)c3)C(=O)NC2=O)cc1	Inhibition	'='	0.0	%				UO_0000187					False	CHEMBL711114	Inhibition of MAP kinase-activated protein kinase 2 at 10 uM	B	BAO_0000357	single protein format	Homo sapiens	None	None	None	None	CHEMBL2208	MAP kinase-activated protein kinase 2	Homo sapiens	SINGLE PROTEIN	CHEMBL1134212	1	Scientific Literature	Bioorg. Med. Chem. Lett.	2001	None
CHEMBL1779487		0	360.42	0	1.90	26	O=C1NCC2(CCCNC2)c2[nH]c(-c3ccnc(-c4cccnc4)n3)cc21	EC50	'='	18.0	nM	7.75			UO_0000065	21.49	0.39	5.84	8.10	False	CHEMBL1780645	Inhibition of MK2 pretreated for 30 mins before fluorescein labeled substrate peptide addition measured after 2 hrs by IMAP assay	B	BAO_0000357	single protein format	None	None	None	None	None	CHEMBL2208	MAP kinase-activated protein kinase 2	Homo sapiens	SINGLE PROTEIN	CHEMBL1777706	1	Scientific Literature	Bioorg. Med. Chem. Lett.	2011	None
CHEMBL1779359		0	409.49	0	3.66	13	O=C1NCC2(CCNCC2)c2[nH]c(-c3ccnc(-c4ccc5ccccc5c4)n3)cc21	EC50	'='	5.1	nM	8.29			UO_0000065	20.25	0.37	4.63	10.03	False	CHEMBL1780645	Inhibition of MK2 pretreated for 30 mins before fluorescein labeled substrate peptide addition measured after 2 hrs by IMAP assay	B	BAO_0000357	single protein format	None	None	None	None	None	CHEMBL2208	MAP kinase-activated protein kinase 2	Homo sapiens	SINGLE PROTEIN	CHEMBL1777706	1	Scientific Literature	Bioorg. Med. Chem. Lett.	2011	None
CHEMBL1779368		0	399.45	0	3.25	22	O=C1NCC2(CCCNC2)c2[nH]c(-c3ccnc(-c4cc5ccccc5o4)n3)cc21	EC50	'='	11.0	nM	7.96			UO_0000065	19.92	0.36	4.71	8.30	False	CHEMBL1780645	Inhibition of MK2 pretreated for 30 mins before fluorescein labeled substrate peptide addition measured after 2 hrs by IMAP assay	B	BAO_0000357	single protein format	None	None	None	None	None	CHEMBL2208	MAP kinase-activated protein kinase 2	Homo sapiens	SINGLE PROTEIN	CHEMBL1777706	1	Scientific Literature	Bioorg. Med. Chem. Lett.	2011	None
CHEMBL1779352		0	399.45	0	3.25	3a	O=C1NCC2(CCNCC2)c2[nH]c(-c3ccnc(-c4cc5ccccc5o4)n3)cc21	EC50	'='	1200.0	nM	5.92			UO_0000065	14.82	0.27	2.67	6.18	False	CHEMBL1780647	Inhibition of MK2 in LPS-stimulated human THP1 cells assessed as inhibition of Hsp27 phosphorylation pretreated 60 mins before LPS challenge measured after 10 mins	B	BAO_0000219	cell-based format	Homo sapiens	None	None	THP-1	None	CHEMBL2208	MAP kinase-activated protein kinase 2	Homo sapiens	SINGLE PROTEIN	CHEMBL1777706	1	Scientific Literature	Bioorg. Med. Chem. Lett.	2011	CHEMBL3307574
CHEMBL1779371		0	448.53	0	2.31	25	COCCCOc1ccc(-c2nccc(-c3cc4c([nH]3)C3(CCCNC3)CNC4=O)n2)cn1	EC50	'='	21.0	nM	7.68			UO_0000065	17.12	0.32	5.37	6.73	False	CHEMBL1780645	Inhibition of MK2 pretreated for 30 mins before fluorescein labeled substrate peptide addition measured after 2 hrs by IMAP assay	B	BAO_0000357	single protein format	None	None	None	None	None	CHEMBL2208	MAP kinase-activated protein kinase 2	Homo sapiens	SINGLE PROTEIN	CHEMBL1777706	1	Scientific Literature	Bioorg. Med. Chem. Lett.	2011	None
CHEMBL410456		0	398.42	0	3.68	D4476	NC(=O)c1ccc(-c2nc(-c3ccc4c(c3)OCCO4)c(-c3ccccn3)[nH]2)cc1	Activity	'='	99.0	%				UO_0000187					True	CHEMBL1060141	Percentage MAPKAPK2 activity remaining in the presence of 10uM inhibitor	B	BAO_0000357	single protein format	Homo sapiens	None	None	None	None	CHEMBL2208	MAP kinase-activated protein kinase 2	Homo sapiens	SINGLE PROTEIN	CHEMBL1150976	1	Scientific Literature	Biochem. J.	2007	None
CHEMBL2064515		0	413.46	1	5.30	14d	N#Cc1ccc(-c2ccc(CSc3nnc(-c4ccc5c(c4)OCO5)o3)cc2)cc1	Activity	'>'	80.0	%				UO_0000187					False	CHEMBL2066249	Inhibition of human recombinant MAPKAPK2 expressed in Escherichia coli using CREBtide as substrate assessed as residual activity at 1 uM after 15 mins by Cerep assay	B	BAO_0000019	assay format	Homo sapiens	None	None	None	None	CHEMBL2208	MAP kinase-activated protein kinase 2	Homo sapiens	SINGLE PROTEIN	CHEMBL2062370	1	Scientific Literature	J. Med. Chem.	2012	None
CHEMBL1208827		0	335.41	1	5.83	1m	Cc1ccc(-c2ccc3nccc(Nc4ccc(C#N)cc4)c3c2)cc1	IC50	'='	27000.0	nM	4.57			UO_0000065	13.62	0.24	-1.26	9.38	False	CHEMBL1211491	Inhibition of MK2 assessed as inhibition of [33P]ATP incorporation in to substrate after 30 mins by scintillation counting	B	BAO_0000357	single protein format	None	None	None	None	None	CHEMBL2208	MAP kinase-activated protein kinase 2	Homo sapiens	SINGLE PROTEIN	CHEMBL1208789	1	Scientific Literature	Bioorg. Med. Chem. Lett.	2010	None
CHEMBL1208887		0	383.25	1	7.09	1p	Fc1cc(Cl)ccc1Nc1ccnc2ccc(-c3ccc(Cl)cc3)cc12	IC50	'='	121000.0	nM		Outside typical range		UO_0000065					False	CHEMBL1211491	Inhibition of MK2 assessed as inhibition of [33P]ATP incorporation in to substrate after 30 mins by scintillation counting	B	BAO_0000357	single protein format	None	None	None	None	None	CHEMBL2208	MAP kinase-activated protein kinase 2	Homo sapiens	SINGLE PROTEIN	CHEMBL1208789	1	Scientific Literature	Bioorg. Med. Chem. Lett.	2010	None
CHEMBL1209010		0	439.52	1	5.31	2i	CN1CCN(c2ccc(Nc3ccnc4ccc(-c5cccc([N+](=O)[O-])c5)cc34)cc2)CC1	IC50	'='	9000.0	nM	5.05			UO_0000065	11.48	0.21	-0.26	6.77	False	CHEMBL1211491	Inhibition of MK2 assessed as inhibition of [33P]ATP incorporation in to substrate after 30 mins by scintillation counting	B	BAO_0000357	single protein format	None	None	None	None	None	CHEMBL2208	MAP kinase-activated protein kinase 2	Homo sapiens	SINGLE PROTEIN	CHEMBL1208789	1	Scientific Literature	Bioorg. Med. Chem. Lett.	2010	None
CHEMBL1908842		0	460.58	0	3.76	23, JNJ-28312141	CN(C)CC(=O)N1CCC(c2ccc(NC(=O)c3nc(C#N)c[nH]3)c(C3=CCCCC3)c2)CC1	Inhibition	'<'	50.0	%				UO_0000187					False	CHEMBL2161206	Inhibition of MAPKAP-K2 at 1 uM	B	BAO_0000357	single protein format	None	None	None	None	None	CHEMBL2208	MAP kinase-activated protein kinase 2	Homo sapiens	SINGLE PROTEIN	CHEMBL2157860	1	Scientific Literature	J. Med. Chem.	2011	None
CHEMBL407373		0	298.32	0	3.50	18	CCCC(=O)Nc1n[nH]c2ncc(-c3ccccc3F)cc12	Inhibition	'='	5.0	%				UO_0000187					False	CHEMBL732487	Inhibition of MAPKAP-K2 in presence of 10 uM ATP	B	BAO_0000357	single protein format	Homo sapiens	None	None	None	None	CHEMBL2208	MAP kinase-activated protein kinase 2	Homo sapiens	SINGLE PROTEIN	CHEMBL1136433	1	Scientific Literature	Bioorg. Med. Chem. Lett.	2003	None
CHEMBL519534		0	499.64	0	4.44	CER-0264387	Cc1cccc(N(C)c2cc(N3CCN(CC(=O)Nc4nc(-c5ccccc5)cs4)CC3)ncn2)c1	Inhibition	'='	3.0	%				UO_0000187					False	CHEMBL953383	Inhibition of MAPKAPK2 at 10 uM by HTRF assay relative to control	B	BAO_0000357	single protein format	None	None	None	None	None	CHEMBL2208	MAP kinase-activated protein kinase 2	Homo sapiens	SINGLE PROTEIN	CHEMBL1150387	1	Scientific Literature	J. Med. Chem.	2008	None
CHEMBL462371		0	382.35	0	4.50	11	O=c1[nH]c(C(F)(F)F)nc2[nH]c(-c3ccnc(/C=C/c4ccccc4)c3)cc12	IC50	'='	1700.0	nM	5.77			UO_0000065	15.09	0.28	1.27	7.75	False	CHEMBL955774	Inhibition of human MK2	B	BAO_0000357	single protein format	Homo sapiens	None	None	None	None	CHEMBL2208	MAP kinase-activated protein kinase 2	Homo sapiens	SINGLE PROTEIN	CHEMBL1152141	1	Scientific Literature	Bioorg. Med. Chem. Lett.	2008	None
CHEMBL504950		0	230.30	0	2.44	SID103905425	Cc1cc(C)c2c(n1)sc1c(N)ncnc12	Ki	'>'	7943.28	nM			inactive	UO_0000065					False	CHEMBL1963729	PUBCHEM_BIOASSAY: Navigating the Kinome. (Class of assay: other) Panel member name: MAPKAPK2	F	BAO_0000019	assay format	None	None	None	None	None	CHEMBL2208	MAP kinase-activated protein kinase 2	Homo sapiens	SINGLE PROTEIN	CHEMBL1201862	7	PubChem BioAssays			None
CHEMBL1968127		0	408.48	0	4.19	SID103904424	CN(C)CC(C)(C)CNc1nccc(-c2c(-c3ccc(F)cc3)nc3occn23)n1	Ki	'>'	7943.28	nM			inactive	UO_0000065					False	CHEMBL1963729	PUBCHEM_BIOASSAY: Navigating the Kinome. (Class of assay: other) Panel member name: MAPKAPK2	F	BAO_0000019	assay format	None	None	None	None	None	CHEMBL2208	MAP kinase-activated protein kinase 2	Homo sapiens	SINGLE PROTEIN	CHEMBL1201862	7	PubChem BioAssays			None
CHEMBL207400		0	317.65	0	2.80	SID103905391	Cn1nc(C(F)(F)F)c2c(=O)c3cc(Cl)ccc3n(O)c21	Ki	'>'	7943.28	nM			inactive	UO_0000065					False	CHEMBL1963729	PUBCHEM_BIOASSAY: Navigating the Kinome. (Class of assay: other) Panel member name: MAPKAPK2	F	BAO_0000019	assay format	None	None	None	None	None	CHEMBL2208	MAP kinase-activated protein kinase 2	Homo sapiens	SINGLE PROTEIN	CHEMBL1201862	7	PubChem BioAssays			None
CHEMBL508928		0	438.50	0	4.33	SID103904288	Cc1cccc(NC(=O)Nc2ccc(-c3cnc4c(-c5cnn(C)c5)cnn4c3N)cc2)c1	Ki	'>'	7943.28	nM			inactive	UO_0000065					False	CHEMBL1963729	PUBCHEM_BIOASSAY: Navigating the Kinome. (Class of assay: other) Panel member name: MAPKAPK2	F	BAO_0000019	assay format	None	None	None	None	None	CHEMBL2208	MAP kinase-activated protein kinase 2	Homo sapiens	SINGLE PROTEIN	CHEMBL1201862	7	PubChem BioAssays			None
CHEMBL306380		0	281.36	0	3.14	SID103904783	Cc1ccc(-c2nn(C(C)(C)C)c3ncnc(N)c23)cc1	Ki	'>'	7943.28	nM			inactive	UO_0000065					False	CHEMBL1963729	PUBCHEM_BIOASSAY: Navigating the Kinome. (Class of assay: other) Panel member name: MAPKAPK2	F	BAO_0000019	assay format	None	None	None	None	None	CHEMBL2208	MAP kinase-activated protein kinase 2	Homo sapiens	SINGLE PROTEIN	CHEMBL1201862	7	PubChem BioAssays			None
CHEMBL209534		0	297.32	0	1.26	SID103904794	CCOc1nc(C(=O)NCc2cccnc2)cc(N)c1C#N	Ki	'>'	7943.28	nM			inactive	UO_0000065					False	CHEMBL1963729	PUBCHEM_BIOASSAY: Navigating the Kinome. (Class of assay: other) Panel member name: MAPKAPK2	F	BAO_0000019	assay format	None	None	None	None	None	CHEMBL2208	MAP kinase-activated protein kinase 2	Homo sapiens	SINGLE PROTEIN	CHEMBL1201862	7	PubChem BioAssays			None
CHEMBL1970522		0	326.38	0	3.29	SID103905209	COc1cc(C=C2SC(=Nc3ccccc3)NC2=O)ccc1O	Ki	'>'	7943.28	nM			inactive	UO_0000065					False	CHEMBL1963729	PUBCHEM_BIOASSAY: Navigating the Kinome. (Class of assay: other) Panel member name: MAPKAPK2	F	BAO_0000019	assay format	None	None	None	None	None	CHEMBL2208	MAP kinase-activated protein kinase 2	Homo sapiens	SINGLE PROTEIN	CHEMBL1201862	7	PubChem BioAssays			None
CHEMBL1996931		0	366.85	0	3.74	SID103904574	O=C(NC(CO)Cc1ccc(Cl)cc1)c1ccc(-c2ccncc2)cc1	Ki	'>'	7943.28	nM			inactive	UO_0000065					False	CHEMBL1963729	PUBCHEM_BIOASSAY: Navigating the Kinome. (Class of assay: other) Panel member name: MAPKAPK2	F	BAO_0000019	assay format	None	None	None	None	None	CHEMBL2208	MAP kinase-activated protein kinase 2	Homo sapiens	SINGLE PROTEIN	CHEMBL1201862	7	PubChem BioAssays			None
CHEMBL523823		0	280.67	0	1.81	SID103905546	CCn1c2cc(Cl)c(O)cc2c(=O)c2c(=O)o[nH]c21	Ki	'>'	7943.28	nM			inactive	UO_0000065					False	CHEMBL1963729	PUBCHEM_BIOASSAY: Navigating the Kinome. (Class of assay: other) Panel member name: MAPKAPK2	F	BAO_0000019	assay format	None	None	None	None	None	CHEMBL2208	MAP kinase-activated protein kinase 2	Homo sapiens	SINGLE PROTEIN	CHEMBL1201862	7	PubChem BioAssays			None
CHEMBL1971021		0	439.44	1	5.88	SID103904332	Cc1cc(C)cc(NC(=O)Nc2ccc(-c3cccc4c3CNC4=O)c(C(F)(F)F)c2)c1	Ki	'>'	7943.28	nM			inactive	UO_0000065					False	CHEMBL1963729	PUBCHEM_BIOASSAY: Navigating the Kinome. (Class of assay: other) Panel member name: MAPKAPK2	F	BAO_0000019	assay format	None	None	None	None	None	CHEMBL2208	MAP kinase-activated protein kinase 2	Homo sapiens	SINGLE PROTEIN	CHEMBL1201862	7	PubChem BioAssays			None
CHEMBL2004447		0	312.35	0	3.06	SID103905103	CC(C)(C)c1n[nH]c2c1C(c1ccccc1F)C(C#N)=C(N)O2	Ki	'>'	7943.28	nM			inactive	UO_0000065					False	CHEMBL1963729	PUBCHEM_BIOASSAY: Navigating the Kinome. (Class of assay: other) Panel member name: MAPKAPK2	F	BAO_0000019	assay format	None	None	None	None	None	CHEMBL2208	MAP kinase-activated protein kinase 2	Homo sapiens	SINGLE PROTEIN	CHEMBL1201862	7	PubChem BioAssays			None
CHEMBL1983111		0	474.49	0	4.06	SID103904739	CC(=O)NCC(=O)N1C2CCC1c1cc(Nc3ncc(C(F)(F)F)c(NC4CCC4)n3)ccc12	Ki	'>'	7943.28	nM			inactive	UO_0000065					False	CHEMBL1963729	PUBCHEM_BIOASSAY: Navigating the Kinome. (Class of assay: other) Panel member name: MAPKAPK2	F	BAO_0000019	assay format	None	None	None	None	None	CHEMBL2208	MAP kinase-activated protein kinase 2	Homo sapiens	SINGLE PROTEIN	CHEMBL1201862	7	PubChem BioAssays			None
CHEMBL1994074		0	273.13	0	3.99	SID103904963	Brc1ccc2[nH]nc(-c3ccccc3)c2c1	Ki	'>'	7943.28	nM			inactive	UO_0000065					False	CHEMBL1963729	PUBCHEM_BIOASSAY: Navigating the Kinome. (Class of assay: other) Panel member name: MAPKAPK2	F	BAO_0000019	assay format	None	None	None	None	None	CHEMBL2208	MAP kinase-activated protein kinase 2	Homo sapiens	SINGLE PROTEIN	CHEMBL1201862	7	PubChem BioAssays			None
CHEMBL1987648		0	406.47	0	3.73	SID103904778	Cc1nccn2c(-c3ccnc(NCC(C)(C)CO)n3)c(-c3ccc(F)cc3)nc12	Ki	'>'	7943.28	nM			inactive	UO_0000065					False	CHEMBL1963729	PUBCHEM_BIOASSAY: Navigating the Kinome. (Class of assay: other) Panel member name: MAPKAPK2	F	BAO_0000019	assay format	None	None	None	None	None	CHEMBL2208	MAP kinase-activated protein kinase 2	Homo sapiens	SINGLE PROTEIN	CHEMBL1201862	7	PubChem BioAssays			None
CHEMBL1375640		0	332.82	0	3.72	SID103905409	Cc1nc(COc2ccccc2Cl)sc1-c1ccnc(N)n1	Ki	'>'	7943.28	nM			inactive	UO_0000065					False	CHEMBL1963729	PUBCHEM_BIOASSAY: Navigating the Kinome. (Class of assay: other) Panel member name: MAPKAPK2	F	BAO_0000019	assay format	None	None	None	None	None	CHEMBL2208	MAP kinase-activated protein kinase 2	Homo sapiens	SINGLE PROTEIN	CHEMBL1201862	7	PubChem BioAssays			None
CHEMBL1969264		0	318.38	0	3.79	SID103905515	CC(C)(C)NC(=O)c1ccc2nc3[nH]c4ccccc4c3nc2c1	Ki	'>'	7943.28	nM			inactive	UO_0000065					False	CHEMBL1963729	PUBCHEM_BIOASSAY: Navigating the Kinome. (Class of assay: other) Panel member name: MAPKAPK2	F	BAO_0000019	assay format	None	None	None	None	None	CHEMBL2208	MAP kinase-activated protein kinase 2	Homo sapiens	SINGLE PROTEIN	CHEMBL1201862	7	PubChem BioAssays			None
CHEMBL1967720		0	529.60	2	5.41	SID103904341	CC(C)(C(N)=O)n1cc(-c2cnc(N)c3c(-c4ccc(NC(=O)Nc5cccc(F)c5)cc4)csc23)cn1	Ki	'>'	7943.28	nM			inactive	UO_0000065					False	CHEMBL1963729	PUBCHEM_BIOASSAY: Navigating the Kinome. (Class of assay: other) Panel member name: MAPKAPK2	F	BAO_0000019	assay format	None	None	None	None	None	CHEMBL2208	MAP kinase-activated protein kinase 2	Homo sapiens	SINGLE PROTEIN	CHEMBL1201862	7	PubChem BioAssays			None
CHEMBL1996208		0	316.37	0	0.62	SID103905498	NNc1cc(N2CCOCC2)nc(OCCc2ccccn2)n1	Ki	'>'	7943.28	nM			inactive	UO_0000065					False	CHEMBL1963729	PUBCHEM_BIOASSAY: Navigating the Kinome. (Class of assay: other) Panel member name: MAPKAPK2	F	BAO_0000019	assay format	None	None	None	None	None	CHEMBL2208	MAP kinase-activated protein kinase 2	Homo sapiens	SINGLE PROTEIN	CHEMBL1201862	7	PubChem BioAssays			None
CHEMBL231209		0	378.43	1	5.33	SID103904347	Nc1nccc2scc(-c3ccc(NC(=O)Nc4cccc(F)c4)cc3)c12	Ki	'>'	7943.28	nM			inactive	UO_0000065					False	CHEMBL1963729	PUBCHEM_BIOASSAY: Navigating the Kinome. (Class of assay: other) Panel member name: MAPKAPK2	F	BAO_0000019	assay format	None	None	None	None	None	CHEMBL2208	MAP kinase-activated protein kinase 2	Homo sapiens	SINGLE PROTEIN	CHEMBL1201862	7	PubChem BioAssays			None
CHEMBL1993424		0	379.45	0	2.87	SID103905251	NS(=O)(=O)c1cccc(Nc2ncc3ccn(Cc4ccccc4)c3n2)c1	Ki	'>'	7943.28	nM			inactive	UO_0000065					False	CHEMBL1963729	PUBCHEM_BIOASSAY: Navigating the Kinome. (Class of assay: other) Panel member name: MAPKAPK2	F	BAO_0000019	assay format	None	None	None	None	None	CHEMBL2208	MAP kinase-activated protein kinase 2	Homo sapiens	SINGLE PROTEIN	CHEMBL1201862	7	PubChem BioAssays			None
CHEMBL1967094		0	367.86	0	4.87	SID103904999	O=C(NCc1ccc(Cl)cc1)c1cc2c(-c3ccccc3)n[nH]c2s1	Ki	'>'	7943.28	nM			inactive	UO_0000065					False	CHEMBL1963729	PUBCHEM_BIOASSAY: Navigating the Kinome. (Class of assay: other) Panel member name: MAPKAPK2	F	BAO_0000019	assay format	None	None	None	None	None	CHEMBL2208	MAP kinase-activated protein kinase 2	Homo sapiens	SINGLE PROTEIN	CHEMBL1201862	7	PubChem BioAssays			None
CHEMBL507348		0	314.35	0	3.48	8	O=c1[nH]cnc2[nH]c(-c3ccnc(/C=C/c4ccccc4)c3)cc12	IC50	'='	170.0	nM	6.77			UO_0000065	21.54	0.39	3.29	9.10	False	CHEMBL955774	Inhibition of human MK2	B	BAO_0000357	single protein format	Homo sapiens	None	None	None	None	CHEMBL2208	MAP kinase-activated protein kinase 2	Homo sapiens	SINGLE PROTEIN	CHEMBL1152141	1	Scientific Literature	Bioorg. Med. Chem. Lett.	2008	None
CHEMBL1964777		0	288.30	0	3.33	SID103905045	NC(=O)c1cc2c(Oc3cccc(F)c3)cncc2s1	Ki	'>'	7943.28	nM			inactive	UO_0000065					False	CHEMBL1963729	PUBCHEM_BIOASSAY: Navigating the Kinome. (Class of assay: other) Panel member name: MAPKAPK2	F	BAO_0000019	assay format	None	None	None	None	None	CHEMBL2208	MAP kinase-activated protein kinase 2	Homo sapiens	SINGLE PROTEIN	CHEMBL1201862	7	PubChem BioAssays			None
CHEMBL1983963		0	359.39	0	4.42	SID103904275	Cc1cccc(NC(=O)Nc2ccc(-c3coc4ncnc(N)c34)cc2)c1	Ki	'>'	7943.28	nM			inactive	UO_0000065					False	CHEMBL1963729	PUBCHEM_BIOASSAY: Navigating the Kinome. (Class of assay: other) Panel member name: MAPKAPK2	F	BAO_0000019	assay format	None	None	None	None	None	CHEMBL2208	MAP kinase-activated protein kinase 2	Homo sapiens	SINGLE PROTEIN	CHEMBL1201862	7	PubChem BioAssays			None
CHEMBL2000335		0	389.48	1	5.20	SID103904296	Cc1ccc(NC(=O)Nc2ccc(-c3csc4ncnc(N)c34)cc2)cc1C	Ki	'>'	7943.28	nM			inactive	UO_0000065					False	CHEMBL1963729	PUBCHEM_BIOASSAY: Navigating the Kinome. (Class of assay: other) Panel member name: MAPKAPK2	F	BAO_0000019	assay format	None	None	None	None	None	CHEMBL2208	MAP kinase-activated protein kinase 2	Homo sapiens	SINGLE PROTEIN	CHEMBL1201862	7	PubChem BioAssays			None
CHEMBL604712		0	376.41	0	3.56	1	CC(C)(C)C(=O)N1Cc2c(NC(=O)c3cc(F)cc(F)c3)n[nH]c2C1(C)C	IC50	'>'	10000.0	nM				UO_0000065					False	CHEMBL1064440	Inhibition of MAPKAPK2 by scintillation proximity assay	B	BAO_0000357	single protein format	None	None	None	None	None	CHEMBL2208	MAP kinase-activated protein kinase 2	Homo sapiens	SINGLE PROTEIN	CHEMBL1157586	1	Scientific Literature	Bioorg. Med. Chem.	2010	None
CHEMBL261491		0	442.52	0	3.65	Go-6983	COc1ccc2c(c1)c(C1=C(c3c[nH]c4ccccc34)C(=O)NC1=O)cn2CCCN(C)C	Residual Activity	'='	105.0	%				UO_0000187					False	CHEMBL2219256	Millipore: Percentage of residual kinase activity of MAPKAPK2 at 10uM relative to control. Control inhibitor: Staurosporine at 10.0uM. Buffer: 50 mM Na-?-glycerophosphate pH 7.5, 0.1 mM EGTA	B	BAO_0000357	single protein format	Homo sapiens	None	None	None	None	CHEMBL2208	MAP kinase-activated protein kinase 2	Homo sapiens	SINGLE PROTEIN	CHEMBL2218924	1	Scientific Literature	Biochem. J.	2013	None
CHEMBL2218935		0	365.50	1	5.03	Flt_3_Inhibitor_III	c1ccc(-c2cnc(Nc3ccc(OCCN4CCCC4)cc3)s2)cc1	Residual Activity	'='	95.0	%				UO_0000187					False	CHEMBL2219256	Millipore: Percentage of residual kinase activity of MAPKAPK2 at 10uM relative to control. Control inhibitor: Staurosporine at 10.0uM. Buffer: 50 mM Na-?-glycerophosphate pH 7.5, 0.1 mM EGTA	B	BAO_0000357	single protein format	Homo sapiens	None	None	None	None	CHEMBL2208	MAP kinase-activated protein kinase 2	Homo sapiens	SINGLE PROTEIN	CHEMBL2218924	1	Scientific Literature	Biochem. J.	2013	None
CHEMBL13485	SU-11652	0	414.94	0	3.85	SU11652	CCN(CC)CCNC(=O)c1c(C)[nH]c(/C=C2\C(=O)Nc3ccc(Cl)cc32)c1C	Residual Activity	'='	86.0	%				UO_0000187					False	CHEMBL2219256	Millipore: Percentage of residual kinase activity of MAPKAPK2 at 10uM relative to control. Control inhibitor: Staurosporine at 10.0uM. Buffer: 50 mM Na-?-glycerophosphate pH 7.5, 0.1 mM EGTA	B	BAO_0000357	single protein format	Homo sapiens	None	None	None	None	CHEMBL2208	MAP kinase-activated protein kinase 2	Homo sapiens	SINGLE PROTEIN	CHEMBL2218924	1	Scientific Literature	Biochem. J.	2013	None
CHEMBL64758		0	404.22	0	4.60	Cdk4_Inhibitor	O=C1NC(=O)c2c1c1c3ccccc3[nH]c1c1[nH]c3cc(Br)ccc3c21	Residual Activity	'='	93.0	%				UO_0000187					False	CHEMBL2219256	Millipore: Percentage of residual kinase activity of MAPKAPK2 at 10uM relative to control. Control inhibitor: Staurosporine at 10.0uM. Buffer: 50 mM Na-?-glycerophosphate pH 7.5, 0.1 mM EGTA	B	BAO_0000357	single protein format	Homo sapiens	None	None	None	None	CHEMBL2208	MAP kinase-activated protein kinase 2	Homo sapiens	SINGLE PROTEIN	CHEMBL2218924	1	Scientific Literature	Biochem. J.	2013	None
CHEMBL259551		0	327.35	0	2.92	FR-180204	Nc1n[nH]c2nnc(-c3c(-c4ccccc4)nn4ccccc34)cc12	Residual Activity	'='	94.0	%				UO_0000187					False	CHEMBL2219256	Millipore: Percentage of residual kinase activity of MAPKAPK2 at 10uM relative to control. Control inhibitor: Staurosporine at 10.0uM. Buffer: 50 mM Na-?-glycerophosphate pH 7.5, 0.1 mM EGTA	B	BAO_0000357	single protein format	Homo sapiens	None	None	None	None	CHEMBL2208	MAP kinase-activated protein kinase 2	Homo sapiens	SINGLE PROTEIN	CHEMBL2218924	1	Scientific Literature	Biochem. J.	2013	None
CHEMBL3824119		0	530.49	1	2.76	8	O=C(CNC(=O)c1cccn(Cc2ccc(F)c(F)c2)c1=O)Nc1ccc2c(c1)/C(=C/c1cnc[nH]1)C(=O)N2	Inhibition	'='	0.0	%				UO_0000187					False	CHEMBL3826418	Inhibition of His-tagged full-length recombinant human MAPKAPK2 expressed in Escherichia coli at 100 nM by Z-lyte assay	B	BAO_0000019	assay format	Homo sapiens	None	None	None	None	CHEMBL2208	MAP kinase-activated protein kinase 2	Homo sapiens	SINGLE PROTEIN	CHEMBL3822377	1	Scientific Literature	Eur. J. Med. Chem.	2016	None
CHEMBL1801288		0	400.48	0	2.78	16D	COc1ccc(-c2cc3c(cn2)CCc2c-3[nH]c3c2C(=O)NCC32CN(C)C2)cc1	IC50	'<'	3.0	nM				UO_0000065					False	CHEMBL1805885	Inhibition of human MK2 using biotinyl-AYSRALSRQLSSGVSEIRCOOH as substrate after 45 mins by FRET analysis	B	BAO_0000357	single protein format	Homo sapiens	None	None	None	None	CHEMBL2208	MAP kinase-activated protein kinase 2	Homo sapiens	SINGLE PROTEIN	CHEMBL1799987	1	Scientific Literature	Bioorg. Med. Chem. Lett.	2010	None
CHEMBL589650		0	352.40	0	4.50	11b	Nc1nccc(Nc2cc(-c3ccc4ccccc4c3)c3[nH]ncc3c2)n1	IC50	'='	720.0	nM	6.14			UO_0000065	17.43	0.31	1.64	6.64	False	CHEMBL1072653	Inhibition of MK2	B	BAO_0000357	single protein format	None	None	None	None	None	CHEMBL2208	MAP kinase-activated protein kinase 2	Homo sapiens	SINGLE PROTEIN	CHEMBL1153138	1	Scientific Literature	Bioorg. Med. Chem. Lett.	2010	None
CHEMBL595933		0	424.53	1	6.02	31k	CC(C)n1cc(-c2cc(-c3cc4ccccc4s3)c3[nH]ncc3c2)c2nc(N)ncc21	IC50	'='	490.0	nM	6.31			UO_0000065	14.86	0.28	0.29	7.39	False	CHEMBL1072653	Inhibition of MK2	B	BAO_0000357	single protein format	None	None	None	None	None	CHEMBL2208	MAP kinase-activated protein kinase 2	Homo sapiens	SINGLE PROTEIN	CHEMBL1153138	1	Scientific Literature	Bioorg. Med. Chem. Lett.	2010	None
CHEMBL148333		0	265.34	0	0.73	H-8	CNCCNS(=O)(=O)c1cccc2cnccc12	Activity	'='	115.0	%				UO_0000187					False	CHEMBL1060141	Percentage MAPKAPK2 activity remaining in the presence of 10uM inhibitor	B	BAO_0000357	single protein format	Homo sapiens	None	None	None	None	CHEMBL2208	MAP kinase-activated protein kinase 2	Homo sapiens	SINGLE PROTEIN	CHEMBL1150976	1	Scientific Literature	Biochem. J.	2007	None
CHEMBL2338333		0	291.35	0	2.46	5, UBS109	CN1C/C(=C\c2ccccn2)C(=O)/C(=C/c2ccccn2)C1	IC50	'='	9800.0	nM	5.01			UO_0000065	17.19	0.31	2.55	10.87	False	CHEMBL2344111	Inhibition of recombinant MAPKAPK2 (unknown origin) by FRET-based Z'-LYTE assay	B	BAO_0000357	single protein format	Homo sapiens	None	None	None	None	CHEMBL2208	MAP kinase-activated protein kinase 2	Homo sapiens	SINGLE PROTEIN	CHEMBL2331439	1	Scientific Literature	J. Med. Chem.	2013	None
CHEMBL566718		0	392.51	0	4.20	SI, 23	CCOc1ccc(Nc2c(C)c(NCCCCCN)c(C#N)c3ccnn23)cc1	Activity	'='	0.2	uM				UO_0000064					False	CHEMBL1038200	Inhibition of MK2	B	BAO_0000357	single protein format	None	None	None	None	None	CHEMBL2208	MAP kinase-activated protein kinase 2	Homo sapiens	SINGLE PROTEIN	CHEMBL1156124	1	Scientific Literature	Eur. J. Med. Chem.	2010	None
CHEMBL492251		0	370.41	0	4.86	4p	COc1ccc(-c2cncc(C#N)c2Nc2ccc3[nH]ccc3c2)cc1OC	IC50	'>'	10000.0	nM				UO_0000065					False	CHEMBL1034883	Inhibition of MK2	B	BAO_0000357	single protein format	None	None	None	None	None	CHEMBL2208	MAP kinase-activated protein kinase 2	Homo sapiens	SINGLE PROTEIN	CHEMBL1140097	1	Scientific Literature	J. Med. Chem.	2008	None
CHEMBL371968		0	313.38	0	3.36	31{17}	O=c1cc(N2CCOCC2)oc2cc(-c3cccs3)ccc12	Activity						Not Determined						False	CHEMBL854329	Inhibitory activity against MAPKAP-K2 at 10 uM	B	BAO_0000357	single protein format	Homo sapiens	None	None	None	None	CHEMBL2208	MAP kinase-activated protein kinase 2	Homo sapiens	SINGLE PROTEIN	CHEMBL1141870	1	Scientific Literature	J. Med. Chem.	2005	None
CHEMBL103080		0	370.43	0	2.95	SB-742864	CS(=O)(=O)Nc1cccc(-c2ccc3c(NC(=O)C4CC4)n[nH]c3c2)c1	Inhibition	'='	0.38	%				UO_0000187					False	CHEMBL1961969	GSK_PKIS: MAPKAPK2 mean inhibition at 1 uM [Nanosyn]	B	BAO_0000357	single protein format	None	None	None	None	None	CHEMBL2208	MAP kinase-activated protein kinase 2	Homo sapiens	SINGLE PROTEIN	CHEMBL1961873	16	GSK Published Kinase Inhibitor Set			None
CHEMBL185962		0	242.24	0	1.40	SB-736302	Nc1nonc1-c1nc2cnccc2n1C1CC1	Inhibition	'='	0.82	%				UO_0000187					False	CHEMBL1961969	GSK_PKIS: MAPKAPK2 mean inhibition at 1 uM [Nanosyn]	B	BAO_0000357	single protein format	None	None	None	None	None	CHEMBL2208	MAP kinase-activated protein kinase 2	Homo sapiens	SINGLE PROTEIN	CHEMBL1961873	16	GSK Published Kinase Inhibitor Set			None
CHEMBL365286	GW549034X	0	229.24	0	1.69	GW549034X	CCn1c(-c2nonc2N)nc2ccccc21	Inhibition	'='	1.12	%				UO_0000187					False	CHEMBL1961969	GSK_PKIS: MAPKAPK2 mean inhibition at 1 uM [Nanosyn]	B	BAO_0000357	single protein format	None	None	None	None	None	CHEMBL2208	MAP kinase-activated protein kinase 2	Homo sapiens	SINGLE PROTEIN	CHEMBL1961873	16	GSK Published Kinase Inhibitor Set			None
CHEMBL1794062	GW577921A	0	302.76	0	4.09	GW577921A	COc1ccccc1Nc1ncc(-c2ccccc2)o1.Cl	Inhibition	'='	-0.33	%				UO_0000187					False	CHEMBL1961968	GSK_PKIS: MAPKAPK2 mean inhibition at 0.1 uM [Nanosyn]	B	BAO_0000357	single protein format	None	None	None	None	None	CHEMBL2208	MAP kinase-activated protein kinase 2	Homo sapiens	SINGLE PROTEIN	CHEMBL1961873	16	GSK Published Kinase Inhibitor Set			None
CHEMBL235658		0	349.41	1	5.16	1	O=C(CCCc1ccc(-c2ccccc2F)cc1)Nc1ccc(O)cc1	Ki	'='	330.0	nM	6.48			UO_0000065	18.55	0.34	1.32	13.14	False	CHEMBL901785	Inhibition of MK2 in human TERT immortalised HCA2 cells assessed as inhibition of anisomycin-induced HSP27 phosphorylation at 2.5 uM by ELISA	B	BAO_0000219	cell-based format	Homo sapiens	None	None	HCA2	None	CHEMBL2208	MAP kinase-activated protein kinase 2	Homo sapiens	SINGLE PROTEIN	CHEMBL1138277	1	Scientific Literature	Bioorg. Med. Chem. Lett.	2007	None
CHEMBL2312301		0	466.59	0	3.19	29	COc1ccccc1CNc1ncc(C(=O)NCCCN2CCCC2=O)c(NC2CCCC2)n1	IC50	'>'	30000.0	nM				UO_0000065					False	CHEMBL2319123	Inhibition of MAPKAP-K2 (unknown origin)	B	BAO_0000357	single protein format	Homo sapiens	None	None	None	None	CHEMBL2208	MAP kinase-activated protein kinase 2	Homo sapiens	SINGLE PROTEIN	CHEMBL2311468	1	Scientific Literature	Bioorg. Med. Chem. Lett.	2013	None
CHEMBL226471		0	307.33	0	3.17	23	O=C1NCCc2[nH]c(-c3ccnc(-c4ccccc4F)c3)cc21	Ratio IC50	'='	38.0										False	CHEMBL904803	Ratio of IC50 for TNFalpha production inhibition in U937 cells to IC50 for MK2	F	BAO_0000219	cell-based format	Homo sapiens	None	None	U-937	None	CHEMBL2208	MAP kinase-activated protein kinase 2	Homo sapiens	SINGLE PROTEIN	CHEMBL1143661	1	Scientific Literature	J. Med. Chem.	2007	CHEMBL3308006
CHEMBL189148	GW829055X	0	398.86	1	5.25	GW829055X	Clc1ccc(-c2nn3ncccc3c2-c2ccnc(Nc3ccccc3)n2)cc1	Inhibition	'='	0.42	%				UO_0000187					False	CHEMBL1961968	GSK_PKIS: MAPKAPK2 mean inhibition at 0.1 uM [Nanosyn]	B	BAO_0000357	single protein format	None	None	None	None	None	CHEMBL2208	MAP kinase-activated protein kinase 2	Homo sapiens	SINGLE PROTEIN	CHEMBL1961873	16	GSK Published Kinase Inhibitor Set			None
CHEMBL1909357	GW410563A	0	347.80	0	3.40	GW410563A	COc1cc2ncnc(Nc3ccc(C)c(O)c3)c2cc1OC.Cl	Inhibition	'='	3.42	%				UO_0000187					False	CHEMBL1961969	GSK_PKIS: MAPKAPK2 mean inhibition at 1 uM [Nanosyn]	B	BAO_0000357	single protein format	None	None	None	None	None	CHEMBL2208	MAP kinase-activated protein kinase 2	Homo sapiens	SINGLE PROTEIN	CHEMBL1961873	16	GSK Published Kinase Inhibitor Set			None
CHEMBL50894	ALSTERPAULLONE	0	293.28	0	3.24	Alsterpaullone	O=C1Cc2c([nH]c3ccc([N+](=O)[O-])cc23)-c2ccccc2N1	Activity	'='	95.0	%				UO_0000187					False	CHEMBL1051342	Percentage MAPKAPK2 activity remaining in the presence of 1uM inhibitor	B	BAO_0000357	single protein format	Homo sapiens	None	None	None	None	CHEMBL2208	MAP kinase-activated protein kinase 2	Homo sapiens	SINGLE PROTEIN	CHEMBL1150976	1	Scientific Literature	Biochem. J.	2007	None
CHEMBL187985		0	299.34	0	1.68	SB-744941	CCn1c(-c2nonc2N)nc2c(N3CCCC3)nccc21	Inhibition	'='	-1.28	%				UO_0000187					False	CHEMBL1961968	GSK_PKIS: MAPKAPK2 mean inhibition at 0.1 uM [Nanosyn]	B	BAO_0000357	single protein format	None	None	None	None	None	CHEMBL2208	MAP kinase-activated protein kinase 2	Homo sapiens	SINGLE PROTEIN	CHEMBL1961873	16	GSK Published Kinase Inhibitor Set			None
CHEMBL188784	GW828529X	0	468.39	1	5.89	GW828529X	Fc1ccc(Nc2nccc(-c3c(-c4ccc(C(F)(F)F)cc4)nn4ncccc34)n2)cc1F	Inhibition	'='	0.53	%				UO_0000187					False	CHEMBL1961969	GSK_PKIS: MAPKAPK2 mean inhibition at 1 uM [Nanosyn]	B	BAO_0000357	single protein format	None	None	None	None	None	CHEMBL2208	MAP kinase-activated protein kinase 2	Homo sapiens	SINGLE PROTEIN	CHEMBL1961873	16	GSK Published Kinase Inhibitor Set			None
CHEMBL413460		0	1677.98	None	None	26	N=C(N)NCCC[C@@H](NC(=O)CCCCCNC(=O)[C@H]1O[C@@H](n2cnc3c(N)ncnc32)[C@H](O)[C@@H]1O)C(=O)N[C@H](CCCNC(=N)N)C(=O)N[C@H](CCCNC(=N)N)C(=O)N[C@H](CCCNC(=N)N)C(=O)N[C@H](CCCNC(=N)N)C(=O)N[C@H](CCCNC(=N)N)C(=O)NC(=O)CCCCCNCCNS(=O)(=O)c1cccc2cnccc12	Activity	'='	80.0	%				UO_0000187					False	CHEMBL873776	Percent residual activity, relative to control, of MAPKAP-K2 at 1 uM concentration of inhibitor in presence of 20 uM ATP	B	BAO_0000357	single protein format	Homo sapiens	None	None	None	None	CHEMBL2208	MAP kinase-activated protein kinase 2	Homo sapiens	SINGLE PROTEIN	CHEMBL1137240	1	Scientific Literature	J. Med. Chem.	2006	None
CHEMBL485598	GSK-317354A	0	494.45	1	5.12	GSK317354A	CC1=C(C(=O)Nc2ccc3[nH]ncc3c2)C(c2ccc(F)cc2)N=C(c2ccc(C(F)(F)F)nc2)N1	Inhibition	'='	1.36	%				UO_0000187					False	CHEMBL1961968	GSK_PKIS: MAPKAPK2 mean inhibition at 0.1 uM [Nanosyn]	B	BAO_0000357	single protein format	None	None	None	None	None	CHEMBL2208	MAP kinase-activated protein kinase 2	Homo sapiens	SINGLE PROTEIN	CHEMBL1961873	16	GSK Published Kinase Inhibitor Set			None
CHEMBL202930		0	332.36	0	3.89	13	COc1cc(-c2ccc3c(c2)NC(=O)/C3=C\c2ccc[nH]2)ccc1O	IC50	'>'	50000.0	nM				UO_0000065					False	CHEMBL865814	Inhibitory activity against MAPKAP2	B	BAO_0000357	single protein format	Homo sapiens	None	None	None	None	CHEMBL2208	MAP kinase-activated protein kinase 2	Homo sapiens	SINGLE PROTEIN	CHEMBL1148568	1	Scientific Literature	Bioorg. Med. Chem. Lett.	2006	None
CHEMBL1171533		0	265.28	0	1.52	23	Cn1cc(-c2cnc3ncc(-c4cn[nH]c4)cn23)cn1	Inhibition	'='	1.0	%				UO_0000187					False	CHEMBL1173992	Inhibition of MAPKAP2 at 10 uM by mobility shift assay	B	BAO_0000357	single protein format	None	None	None	None	None	CHEMBL2208	MAP kinase-activated protein kinase 2	Homo sapiens	SINGLE PROTEIN	CHEMBL1177828	1	Scientific Literature	Bioorg. Med. Chem. Lett.	2010	None
CHEMBL196964		0	297.31	0	2.89	31{20}	O=c1cc(N2CCOCC2)oc2cc(-c3ccco3)ccc12	Activity						Not Determined						False	CHEMBL854329	Inhibitory activity against MAPKAP-K2 at 10 uM	B	BAO_0000357	single protein format	Homo sapiens	None	None	None	None	CHEMBL2208	MAP kinase-activated protein kinase 2	Homo sapiens	SINGLE PROTEIN	CHEMBL1141870	1	Scientific Literature	J. Med. Chem.	2005	None
CHEMBL246090		0	440.49	0	1.33	80	CC1CNC(=O)c2[nH]c3ccc(C(=O)Nc4nc(C(=O)NCCC(N)=O)cs4)cc3c21	IC50	'='	21.0	nM	7.68			UO_0000065	17.43	0.34	6.35	4.83	False	CHEMBL923957	Inhibition of MK2 after 30 mins by DELFIA	B	BAO_0000357	single protein format	Homo sapiens	None	None	None	None	CHEMBL2208	MAP kinase-activated protein kinase 2	Homo sapiens	SINGLE PROTEIN	CHEMBL1140661	1	Scientific Literature	Bioorg. Med. Chem. Lett.	2007	None
CHEMBL395592		0	353.81	0	3.92	52	CC1CNC(=O)c2[nH]c3ccc(C(=O)Nc4cccc(Cl)c4)cc3c21	IC50	'='	1300.0	nM	5.89			UO_0000065	16.64	0.32	1.97	7.96	False	CHEMBL923957	Inhibition of MK2 after 30 mins by DELFIA	B	BAO_0000357	single protein format	Homo sapiens	None	None	None	None	CHEMBL2208	MAP kinase-activated protein kinase 2	Homo sapiens	SINGLE PROTEIN	CHEMBL1140661	1	Scientific Literature	Bioorg. Med. Chem. Lett.	2007	None
CHEMBL246480		0	321.34	0	2.06	39	CC1CNC(=O)c2[nH]c3ccc(C(=O)Nc4ccncn4)cc3c21	IC50	'='	1500.0	nM	5.82			UO_0000065	18.12	0.33	3.76	5.84	False	CHEMBL923957	Inhibition of MK2 after 30 mins by DELFIA	B	BAO_0000357	single protein format	Homo sapiens	None	None	None	None	CHEMBL2208	MAP kinase-activated protein kinase 2	Homo sapiens	SINGLE PROTEIN	CHEMBL1140661	1	Scientific Literature	Bioorg. Med. Chem. Lett.	2007	None
CHEMBL248104		0	306.36	0	3.59	25	CC1CNC(=O)c2[nH]c3ccc(OCc4ccccc4)cc3c21	IC50	'>'	40000.0	nM				UO_0000065					False	CHEMBL923957	Inhibition of MK2 after 30 mins by DELFIA	B	BAO_0000357	single protein format	Homo sapiens	None	None	None	None	CHEMBL2208	MAP kinase-activated protein kinase 2	Homo sapiens	SINGLE PROTEIN	CHEMBL1140661	1	Scientific Literature	Bioorg. Med. Chem. Lett.	2007	None
CHEMBL394493		0	214.27	0	2.32	21	Cc1ccc2[nH]c3c(c2c1)C(C)CNC3=O	IC50	'>'	40000.0	nM				UO_0000065					False	CHEMBL923957	Inhibition of MK2 after 30 mins by DELFIA	B	BAO_0000357	single protein format	Homo sapiens	None	None	None	None	CHEMBL2208	MAP kinase-activated protein kinase 2	Homo sapiens	SINGLE PROTEIN	CHEMBL1140661	1	Scientific Literature	Bioorg. Med. Chem. Lett.	2007	None
CHEMBL248532		0	362.39	0	2.37	57	CC1CNC(=O)c2[nH]c3ccc(C(=O)Nc4cccc(C(N)=O)c4)cc3c21	IC50	'='	2700.0	nM	5.57			UO_0000065	15.37	0.28	3.20	4.76	False	CHEMBL923957	Inhibition of MK2 after 30 mins by DELFIA	B	BAO_0000357	single protein format	Homo sapiens	None	None	None	None	CHEMBL2208	MAP kinase-activated protein kinase 2	Homo sapiens	SINGLE PROTEIN	CHEMBL1140661	1	Scientific Literature	Bioorg. Med. Chem. Lett.	2007	None
CHEMBL220037		0	392.82	0	4.98	31	N#Cc1cnc2ccc(NCc3c[nH]cn3)cc2c1Nc1ccc(F)c(Cl)c1	Activity						Not Active						False	CHEMBL898033	Inhibition of MK2 at 40 uM	B	BAO_0000357	single protein format	None	None	None	None	None	CHEMBL2208	MAP kinase-activated protein kinase 2	Homo sapiens	SINGLE PROTEIN	CHEMBL1149691	1	Scientific Literature	Bioorg. Med. Chem.	2007	None
CHEMBL395157		0	246.27	0	1.45	1	COc1ccc2[nH]c3c(c2c1)CCNC3C(=O)O	IC50	'='	2500.0	nM	5.60			UO_0000065	22.75	0.43	4.15	7.53	False	CHEMBL922889	Inhibition of MK2	B	BAO_0000357	single protein format	Homo sapiens	None	None	None	None	CHEMBL2208	MAP kinase-activated protein kinase 2	Homo sapiens	SINGLE PROTEIN	CHEMBL1140654	1	Scientific Literature	Bioorg. Med. Chem. Lett.	2007	None
CHEMBL245461		0	303.36	0	1.38	83	COc1ccc2[nH]c3c(c2c1)CC(CN(C)C)NC3C(=O)O	IC50	'>'	200000.0	nM		Outside typical range		UO_0000065					False	CHEMBL922889	Inhibition of MK2	B	BAO_0000357	single protein format	Homo sapiens	None	None	None	None	CHEMBL2208	MAP kinase-activated protein kinase 2	Homo sapiens	SINGLE PROTEIN	CHEMBL1140654	1	Scientific Literature	Bioorg. Med. Chem. Lett.	2007	None
CHEMBL246309		0	259.26	0	0.54	10	NC(=O)c1ccc2[nH]c3c(c2c1)CCNC3C(=O)O	IC50	'='	28000.0	nM	4.55			UO_0000065	17.56	0.33	4.01	4.21	False	CHEMBL922889	Inhibition of MK2	B	BAO_0000357	single protein format	Homo sapiens	None	None	None	None	CHEMBL2208	MAP kinase-activated protein kinase 2	Homo sapiens	SINGLE PROTEIN	CHEMBL1140654	1	Scientific Literature	Bioorg. Med. Chem. Lett.	2007	None
CHEMBL261440		0	313.31	0	3.86	SB-735465	O=C(Nc1n[nH]c2cc(-c3cc(F)ccc3F)ccc12)C1CC1	Inhibition	'='	1.65	%				UO_0000187					False	CHEMBL1961968	GSK_PKIS: MAPKAPK2 mean inhibition at 0.1 uM [Nanosyn]	B	BAO_0000357	single protein format	None	None	None	None	None	CHEMBL2208	MAP kinase-activated protein kinase 2	Homo sapiens	SINGLE PROTEIN	CHEMBL1961873	16	GSK Published Kinase Inhibitor Set			None
CHEMBL378627		0	448.50	0	1.92	18b	COc1cc(S(C)(=O)=O)c(OC)cc1CC(=O)Nc1cc(N)c(C#N)c(OC(C)C)n1	Ki	'>'	8400.0	nM				UO_0000065					False	CHEMBL863160	Inhibition of MAPKAPK2	B	BAO_0000357	single protein format	Homo sapiens	None	None	None	None	CHEMBL2208	MAP kinase-activated protein kinase 2	Homo sapiens	SINGLE PROTEIN	CHEMBL1148638	1	Scientific Literature	J. Med. Chem.	2006	None
CHEMBL210618		0	356.38	0	2.13	6o	CCOc1nc(NC(=O)Cc2cc(OC)ccc2OC)cc(N)c1C#N	Ki	'>'	8400.0	nM				UO_0000065					False	CHEMBL863160	Inhibition of MAPKAPK2	B	BAO_0000357	single protein format	Homo sapiens	None	None	None	None	CHEMBL2208	MAP kinase-activated protein kinase 2	Homo sapiens	SINGLE PROTEIN	CHEMBL1148638	1	Scientific Literature	J. Med. Chem.	2006	None
CHEMBL196764		0	313.38	0	3.36	31{16}	O=c1cc(N2CCOCC2)oc2cc(-c3ccsc3)ccc12	Activity						Not Determined						False	CHEMBL854329	Inhibitory activity against MAPKAP-K2 at 10 uM	B	BAO_0000357	single protein format	Homo sapiens	None	None	None	None	CHEMBL2208	MAP kinase-activated protein kinase 2	Homo sapiens	SINGLE PROTEIN	CHEMBL1141870	1	Scientific Literature	J. Med. Chem.	2005	None
CHEMBL207247	GW807930X	0	500.96	2	5.63	GW807930X	CC(=O)NCc1cccc(C#Cc2cncnc2Nc2ccc(OCc3cccc(F)c3)c(Cl)c2)c1	Inhibition	'='	-3.05	%				UO_0000187					False	CHEMBL1961969	GSK_PKIS: MAPKAPK2 mean inhibition at 1 uM [Nanosyn]	B	BAO_0000357	single protein format	None	None	None	None	None	CHEMBL2208	MAP kinase-activated protein kinase 2	Homo sapiens	SINGLE PROTEIN	CHEMBL1961873	16	GSK Published Kinase Inhibitor Set			None
CHEMBL531804	GW301888X	0	395.47	0	4.30	GW301888X	CN(C)c1cc2c(Nc3ccc4nc(Cc5ccccc5)[nH]c4c3)ncnc2cn1	Inhibition	'='	2.85	%				UO_0000187					False	CHEMBL1961969	GSK_PKIS: MAPKAPK2 mean inhibition at 1 uM [Nanosyn]	B	BAO_0000357	single protein format	None	None	None	None	None	CHEMBL2208	MAP kinase-activated protein kinase 2	Homo sapiens	SINGLE PROTEIN	CHEMBL1961873	16	GSK Published Kinase Inhibitor Set			None
CHEMBL573578		0	331.42	0	3.91	NM-PP1	CC(C)(C)n1nc(Cc2cccc3ccccc23)c2c(N)ncnc21	Activity	'='	115.0	%				UO_0000187					False	CHEMBL1060141	Percentage MAPKAPK2 activity remaining in the presence of 10uM inhibitor	B	BAO_0000357	single protein format	Homo sapiens	None	None	None	None	CHEMBL2208	MAP kinase-activated protein kinase 2	Homo sapiens	SINGLE PROTEIN	CHEMBL1150976	1	Scientific Literature	Biochem. J.	2007	None
CHEMBL245705		0	231.30	0	1.32	56	COc1ccc2[nH]c3c(c2c1)CCNC3CN	IC50	'>'	200000.0	nM		Outside typical range		UO_0000065					False	CHEMBL922889	Inhibition of MK2	B	BAO_0000357	single protein format	Homo sapiens	None	None	None	None	CHEMBL2208	MAP kinase-activated protein kinase 2	Homo sapiens	SINGLE PROTEIN	CHEMBL1140654	1	Scientific Literature	Bioorg. Med. Chem. Lett.	2007	None
CHEMBL245503		0	247.25	0	1.87	61	COc1ccc2[nH]c3c(c2c1)CCOC3C(=O)O	IC50	'>'	200000.0	nM		Outside typical range		UO_0000065					False	CHEMBL922889	Inhibition of MK2	B	BAO_0000357	single protein format	Homo sapiens	None	None	None	None	CHEMBL2208	MAP kinase-activated protein kinase 2	Homo sapiens	SINGLE PROTEIN	CHEMBL1140654	1	Scientific Literature	Bioorg. Med. Chem. Lett.	2007	None
CHEMBL245661		0	362.43	0	3.76	95	COc1ccc2[nH]c3c(c2c1)C1CCN(C1)C3C(=O)OCc1ccccc1	IC50	'='	7090.0	nM	5.15			UO_0000065	14.21	0.26	1.39	9.44	False	CHEMBL922889	Inhibition of MK2	B	BAO_0000357	single protein format	Homo sapiens	None	None	None	None	CHEMBL2208	MAP kinase-activated protein kinase 2	Homo sapiens	SINGLE PROTEIN	CHEMBL1140654	1	Scientific Literature	Bioorg. Med. Chem. Lett.	2007	None
CHEMBL436767		0	443.34	1	5.33	31{28}	O=c1cc(N2CCOCC2)oc2cc(-c3cc(C(F)(F)F)cc(C(F)(F)F)c3)ccc12	Activity						Not Determined						False	CHEMBL854329	Inhibitory activity against MAPKAP-K2 at 10 uM	B	BAO_0000357	single protein format	Homo sapiens	None	None	None	None	CHEMBL2208	MAP kinase-activated protein kinase 2	Homo sapiens	SINGLE PROTEIN	CHEMBL1141870	1	Scientific Literature	J. Med. Chem.	2005	None
CHEMBL381604	GW799251X	0	446.87	0	4.36	GW799251X	Nc1nccc(C#Cc2cncnc2Nc2ccc(OCc3cccc(F)c3)c(Cl)c2)n1	Inhibition	'='	1.66	%				UO_0000187					False	CHEMBL1961968	GSK_PKIS: MAPKAPK2 mean inhibition at 0.1 uM [Nanosyn]	B	BAO_0000357	single protein format	None	None	None	None	None	CHEMBL2208	MAP kinase-activated protein kinase 2	Homo sapiens	SINGLE PROTEIN	CHEMBL1961873	16	GSK Published Kinase Inhibitor Set			None
CHEMBL559147	Y-27632	0	247.34	0	2.17	Y27632	C[C@@H](N)[C@H]1CC[C@H](C(=O)Nc2ccncc2)CC1	Activity	'='	91.0	%				UO_0000187					False	CHEMBL1060141	Percentage MAPKAPK2 activity remaining in the presence of 10uM inhibitor	B	BAO_0000357	single protein format	Homo sapiens	None	None	None	None	CHEMBL2208	MAP kinase-activated protein kinase 2	Homo sapiens	SINGLE PROTEIN	CHEMBL1150976	1	Scientific Literature	Biochem. J.	2007	None
CHEMBL258844		0	551.65	2	6.32	Akt-I-1,2	O=c1[nH]c2ccccc2n1C1CCN(Cc2ccc(-c3nc4cc5[nH]cnc5cc4nc3-c3ccccc3)cc2)CC1	Activity	'='	60.0	%				UO_0000187					False	CHEMBL1060141	Percentage MAPKAPK2 activity remaining in the presence of 10uM inhibitor	B	BAO_0000357	single protein format	Homo sapiens	None	None	None	None	CHEMBL2208	MAP kinase-activated protein kinase 2	Homo sapiens	SINGLE PROTEIN	CHEMBL1150976	1	Scientific Literature	Biochem. J.	2007	None
CHEMBL406845		0	301.78	0	3.48	PP2	CC(C)(C)n1nc(-c2ccc(Cl)cc2)c2c(N)ncnc21	Activity	'='	72.0	%				UO_0000187					False	CHEMBL1051342	Percentage MAPKAPK2 activity remaining in the presence of 1uM inhibitor	B	BAO_0000357	single protein format	Homo sapiens	None	None	None	None	CHEMBL2208	MAP kinase-activated protein kinase 2	Homo sapiens	SINGLE PROTEIN	CHEMBL1150976	1	Scientific Literature	Biochem. J.	2007	None
CHEMBL410072	GW301784X	0	445.50	0	0.85	GW301784X	CC(C)(CO)CNC(=O)c1ccc2c(c1)/C(=N/Nc1ccc(S(N)(=O)=O)cc1)C(=O)N2	Inhibition	'='	-1.03	%				UO_0000187					False	CHEMBL1961969	GSK_PKIS: MAPKAPK2 mean inhibition at 1 uM [Nanosyn]	B	BAO_0000357	single protein format	None	None	None	None	None	CHEMBL2208	MAP kinase-activated protein kinase 2	Homo sapiens	SINGLE PROTEIN	CHEMBL1961873	16	GSK Published Kinase Inhibitor Set			None
CHEMBL243907	GW673715X	0	445.48	1	5.74	GW673715X	CCc1cccc(NC(=O)Nc2ccc(Oc3ccc4nc(NC(=O)OC)[nH]c4c3)cc2)c1	Inhibition	'='	-1.61	%				UO_0000187					False	CHEMBL1961969	GSK_PKIS: MAPKAPK2 mean inhibition at 1 uM [Nanosyn]	B	BAO_0000357	single protein format	None	None	None	None	None	CHEMBL2208	MAP kinase-activated protein kinase 2	Homo sapiens	SINGLE PROTEIN	CHEMBL1961873	16	GSK Published Kinase Inhibitor Set			None
CHEMBL516248	GW804482X	0	379.44	0	3.77	GW804482X	COc1cccc(COc2cc(-n3cnc4ccccc43)sc2C(N)=O)c1	Inhibition	'='	-1.3	%				UO_0000187					False	CHEMBL1961969	GSK_PKIS: MAPKAPK2 mean inhibition at 1 uM [Nanosyn]	B	BAO_0000357	single protein format	None	None	None	None	None	CHEMBL2208	MAP kinase-activated protein kinase 2	Homo sapiens	SINGLE PROTEIN	CHEMBL1961873	16	GSK Published Kinase Inhibitor Set			None
CHEMBL1208951		0	428.97	1	6.05	2f	CN1CCN(c2ccc(Nc3ccnc4ccc(-c5ccc(Cl)cc5)cc34)cc2)CC1	Ki	'='	320.0	nM	6.50			UO_0000065	15.14	0.29	0.44	20.68	False	CHEMBL1211562	Mixed inhibition of MK2 ATP-binding site	B	BAO_0000357	single protein format	None	None	None	None	None	CHEMBL2208	MAP kinase-activated protein kinase 2	Homo sapiens	SINGLE PROTEIN	CHEMBL1208789	1	Scientific Literature	Bioorg. Med. Chem. Lett.	2010	None
CHEMBL3818173		0	332.75	0	2.95	21	O=C(Nc1cc(Nc2c(Cl)cnc3c2OCO3)ccn1)C1CC1	Inhibition	'<'	80.0	%				UO_0000187					False	CHEMBL3820634	Inhibition of human recombinant full-length MAPKAPK2 (46 to 400 residues) expressed in Escherichia coli at 1 uM after 30 mins	B	BAO_0000019	assay format	Homo sapiens	None	None	None	None	CHEMBL2208	MAP kinase-activated protein kinase 2	Homo sapiens	SINGLE PROTEIN	CHEMBL3817795	1	Scientific Literature	MedChemComm	2016	None
CHEMBL1209120		0	440.62	1	6.12	2p	CSc1ccc(-c2ccc3nccc(Nc4ccc(N5CCN(C)CC5)cc4)c3c2)cc1	IC50	'='	700.0	nM	6.16			UO_0000065	13.97	0.26	0.03	19.60	False	CHEMBL1211491	Inhibition of MK2 assessed as inhibition of [33P]ATP incorporation in to substrate after 30 mins by scintillation counting	B	BAO_0000357	single protein format	None	None	None	None	None	CHEMBL2208	MAP kinase-activated protein kinase 2	Homo sapiens	SINGLE PROTEIN	CHEMBL1208789	1	Scientific Literature	Bioorg. Med. Chem. Lett.	2010	None
CHEMBL35482		0	267.28	0	3.05	PD-98059	COc1cccc(-c2cc(=O)c3ccccc3o2)c1N	Inhibition	'='	95.0	%				UO_0000187					False	CHEMBL1249550	Inhibition of His-tagged human MAPKAPK2 expressed in Escherichia coli at 50 uM	B	BAO_0000019	assay format	Homo sapiens	None	None	None	None	CHEMBL2208	MAP kinase-activated protein kinase 2	Homo sapiens	SINGLE PROTEIN	CHEMBL1240295	1	Scientific Literature	Biochem. J.	2000	None
CHEMBL1794056	GW301789X	0	303.32	0	2.67	GW301789X	O=C1Nc2ccccc2/C1=C/Nc1ccc(-n2cncn2)cc1	Inhibition	'='	2.96	%				UO_0000187					False	CHEMBL1961968	GSK_PKIS: MAPKAPK2 mean inhibition at 0.1 uM [Nanosyn]	B	BAO_0000357	single protein format	None	None	None	None	None	CHEMBL2208	MAP kinase-activated protein kinase 2	Homo sapiens	SINGLE PROTEIN	CHEMBL1961873	16	GSK Published Kinase Inhibitor Set			None
CHEMBL397570		0	300.36	0	3.89	SB-347804	N#Cc1c(NC(=O)c2ccc(F)cc2)sc2c1CCCC2	Inhibition	'='	0.34	%				UO_0000187					False	CHEMBL1961968	GSK_PKIS: MAPKAPK2 mean inhibition at 0.1 uM [Nanosyn]	B	BAO_0000357	single protein format	None	None	None	None	None	CHEMBL2208	MAP kinase-activated protein kinase 2	Homo sapiens	SINGLE PROTEIN	CHEMBL1961873	16	GSK Published Kinase Inhibitor Set			None
CHEMBL1940656		0	568.68	2	6.75	32	COc1ccccc1-c1ccccc1CN(C(=O)c1ccc(-c2ccc(C#N)cc2)o1)c1ccc(N2CCNCC2)cc1	IC50	'='	20.0	nM	7.70			UO_0000065	13.54	0.24	0.95	9.42	False	CHEMBL1943215	Inhibition of human MK2	B	BAO_0000357	single protein format	Homo sapiens	None	None	None	None	CHEMBL2208	MAP kinase-activated protein kinase 2	Homo sapiens	SINGLE PROTEIN	CHEMBL1938266	1	Scientific Literature	Bioorg. Med. Chem. Lett.	2012	None
CHEMBL261129		0	430.31	0	3.37	SB-732881	CN1CCC(C(=O)Nc2n[nH]c3nc(-c4ccc(O)cc4)c(Br)cc23)CC1	Inhibition	'='	1.56	%				UO_0000187					False	CHEMBL1961968	GSK_PKIS: MAPKAPK2 mean inhibition at 0.1 uM [Nanosyn]	B	BAO_0000357	single protein format	None	None	None	None	None	CHEMBL2208	MAP kinase-activated protein kinase 2	Homo sapiens	SINGLE PROTEIN	CHEMBL1961873	16	GSK Published Kinase Inhibitor Set			None
CHEMBL233002		0	350.42	1	5.04	SB-814597	N#Cc1c(NC(=O)c2ccc(F)c3ccccc23)sc2c1CCCC2	Inhibition	'='	1.36	%				UO_0000187					False	CHEMBL1961969	GSK_PKIS: MAPKAPK2 mean inhibition at 1 uM [Nanosyn]	B	BAO_0000357	single protein format	None	None	None	None	None	CHEMBL2208	MAP kinase-activated protein kinase 2	Homo sapiens	SINGLE PROTEIN	CHEMBL1961873	16	GSK Published Kinase Inhibitor Set			None
CHEMBL189459	GW833373X	0	396.43	1	5.04	GW833373X	Cc1ccc2c(-c3ccnc(Nc4ccccc4)n3)c(-c3ccc(F)cc3)nn2n1	Inhibition	'='	1.27	%				UO_0000187					False	CHEMBL1961968	GSK_PKIS: MAPKAPK2 mean inhibition at 0.1 uM [Nanosyn]	B	BAO_0000357	single protein format	None	None	None	None	None	CHEMBL2208	MAP kinase-activated protein kinase 2	Homo sapiens	SINGLE PROTEIN	CHEMBL1961873	16	GSK Published Kinase Inhibitor Set			None
CHEMBL205158	GW695874X	0	427.51	0	3.91	GW695874X	c1ccc(-c2n[nH]cc2-c2ccnc(-c3ccc(OCCN4CCOCC4)cc3)c2)nc1	Inhibition	'='	0.98	%				UO_0000187					False	CHEMBL1961969	GSK_PKIS: MAPKAPK2 mean inhibition at 1 uM [Nanosyn]	B	BAO_0000357	single protein format	None	None	None	None	None	CHEMBL2208	MAP kinase-activated protein kinase 2	Homo sapiens	SINGLE PROTEIN	CHEMBL1961873	16	GSK Published Kinase Inhibitor Set			None
CHEMBL218720	GSK-466314A	0	428.41	0	4.41	GSK466314A	CC1=C(C(=O)Nc2ccc3[nH]nc(C)c3c2)C(c2ccc(C(F)(F)F)cc2)CC(=O)N1	Inhibition	'='	0.92	%				UO_0000187					False	CHEMBL1961969	GSK_PKIS: MAPKAPK2 mean inhibition at 1 uM [Nanosyn]	B	BAO_0000357	single protein format	None	None	None	None	None	CHEMBL2208	MAP kinase-activated protein kinase 2	Homo sapiens	SINGLE PROTEIN	CHEMBL1961873	16	GSK Published Kinase Inhibitor Set			None
CHEMBL95207		0	352.42	0	3.00	SB-220455	CN1CCC(n2cnc(-c3ccc(F)cc3)c2-c2ccnc(N)n2)CC1	Inhibition	'='	0.33	%				UO_0000187					False	CHEMBL1961969	GSK_PKIS: MAPKAPK2 mean inhibition at 1 uM [Nanosyn]	B	BAO_0000357	single protein format	None	None	None	None	None	CHEMBL2208	MAP kinase-activated protein kinase 2	Homo sapiens	SINGLE PROTEIN	CHEMBL1961873	16	GSK Published Kinase Inhibitor Set			None
CHEMBL1909350	GSK-949675A	0	421.89	0	0.80	GSK949675A	CCn1c(-c2nonc2N)nc2c(C#CC(C)(C)O)nc(OCCNC)cc21.Cl	Inhibition	'='	1.85	%				UO_0000187					False	CHEMBL1961968	GSK_PKIS: MAPKAPK2 mean inhibition at 0.1 uM [Nanosyn]	B	BAO_0000357	single protein format	None	None	None	None	None	CHEMBL2208	MAP kinase-activated protein kinase 2	Homo sapiens	SINGLE PROTEIN	CHEMBL1961873	16	GSK Published Kinase Inhibitor Set			None
CHEMBL259084	MLN-8054	1	476.87	1	5.87	MLN-8054	O=C(O)c1ccc(Nc2ncc3c(n2)-c2ccc(Cl)cc2C(c2c(F)cccc2F)=NC3)cc1	Activity	'='	101.0	%				UO_0000187					False	CHEMBL921988	Activity of human MAPKAP-K2 kinase at 1 uM	B	BAO_0000357	single protein format	Homo sapiens	None	None	None	None	CHEMBL2208	MAP kinase-activated protein kinase 2	Homo sapiens	SINGLE PROTEIN	CHEMBL1147076	1	Scientific Literature	Proc. Natl. Acad. Sci. U.S.A.	2007	None
CHEMBL379975		0	362.77	0	4.23	7	O=C1NC(=O)c2c1c(-c1ccccc1Cl)cc1[nH]c3ccc(O)cc3c21	Inhibition	'='	54.0	%				UO_0000187					False	CHEMBL1000373	Inhibition of MAPK2/ERK2 at 10 uM	B	BAO_0000357	single protein format	None	None	None	None	None	CHEMBL2208	MAP kinase-activated protein kinase 2	Homo sapiens	SINGLE PROTEIN	CHEMBL1156685	1	Scientific Literature	Eur. J. Med. Chem.	2008	None
CHEMBL460940		0	511.94	1	3.17	62	CS(=O)(=O)NC(=O)CCn1c2ccc(O)cc2c2c3c(c(-c4ccccc4Cl)cc21)C(=O)NC3=O	Inhibition	'='	102.0	%				UO_0000187					False	CHEMBL996962	Inhibition of MAPKAP-K2 at 10 uM	B	BAO_0000357	single protein format	None	None	None	None	None	CHEMBL2208	MAP kinase-activated protein kinase 2	Homo sapiens	SINGLE PROTEIN	CHEMBL1156685	1	Scientific Literature	Eur. J. Med. Chem.	2008	None
CHEMBL455192		0	399.45	0	3.66	36	CNCCCn1c2ccc(O)cc2c2c3c(c(-c4ccccc4)cc21)C(=O)NC3=O	Inhibition	'='	100.0	%				UO_0000187					False	CHEMBL996962	Inhibition of MAPKAP-K2 at 10 uM	B	BAO_0000357	single protein format	None	None	None	None	None	CHEMBL2208	MAP kinase-activated protein kinase 2	Homo sapiens	SINGLE PROTEIN	CHEMBL1156685	1	Scientific Literature	Eur. J. Med. Chem.	2008	None
CHEMBL2036604		0	563.06	2	6.36	21	Clc1ccc(-c2ccc(C3=NOC(c4ccc(-c5cncnc5)cc4)N3c3ccc(N4CCNCC4)cc3)o2)cc1	IC50	'='	100.0	nM	7.00			UO_0000065	12.43	0.23	0.64	8.86	False	CHEMBL2040538	Inhibition of MK2 using 5TAMRA-KKLNRTLSVA-COOH as substrate incubated for 30 mins prior to substrate addition measured after 30 mins by immobilized metal ion affinity-based fluorescence polarization assay in presence of 100 uM ATP	B	BAO_0000357	single protein format	None	None	None	None	None	CHEMBL2208	MAP kinase-activated protein kinase 2	Homo sapiens	SINGLE PROTEIN	CHEMBL2034849	1	Scientific Literature	ACS Med. Chem. Lett.	2012	None
CHEMBL2036602		0	563.06	2	6.36	19	Clc1ccc(-c2ccc(C3=NOC(c4cnc(-c5ccccc5)nc4)N3c3ccc(N4CCNCC4)cc3)o2)cc1	EC50						Not Determined						False	CHEMBL2040539	Inhibition of MK2 in human THP1 cells assessed as inhibition of LPS-induced HSP27 Ser78 phosphorylation incubated for 60 mins prior to LPS-induction measured after 60 mins	B	BAO_0000219	cell-based format	Homo sapiens	None	None	THP-1	None	CHEMBL2208	MAP kinase-activated protein kinase 2	Homo sapiens	SINGLE PROTEIN	CHEMBL2034849	1	Scientific Literature	ACS Med. Chem. Lett.	2012	CHEMBL3307574
CHEMBL2036612		0	581.05	2	6.50	29	Fc1cc(-c2ccc(C3=NOC(c4ccccc4-c4cncnc4)N3c3ccc(N4CCNCC4)cc3)o2)ccc1Cl	IC50	'='	220.0	nM	6.66			UO_0000065	11.46	0.22	0.16	8.43	False	CHEMBL2040538	Inhibition of MK2 using 5TAMRA-KKLNRTLSVA-COOH as substrate incubated for 30 mins prior to substrate addition measured after 30 mins by immobilized metal ion affinity-based fluorescence polarization assay in presence of 100 uM ATP	B	BAO_0000357	single protein format	None	None	None	None	None	CHEMBL2208	MAP kinase-activated protein kinase 2	Homo sapiens	SINGLE PROTEIN	CHEMBL2034849	1	Scientific Literature	ACS Med. Chem. Lett.	2012	None
CHEMBL2036449		0	405.89	1	5.33	2	Clc1ccc(-c2ccc(-c3nocc3-c3ccc(N4CCNCC4)cc3)o2)cc1	EC50						Not Determined						False	CHEMBL2040539	Inhibition of MK2 in human THP1 cells assessed as inhibition of LPS-induced HSP27 Ser78 phosphorylation incubated for 60 mins prior to LPS-induction measured after 60 mins	B	BAO_0000219	cell-based format	Homo sapiens	None	None	THP-1	None	CHEMBL2208	MAP kinase-activated protein kinase 2	Homo sapiens	SINGLE PROTEIN	CHEMBL2034849	1	Scientific Literature	ACS Med. Chem. Lett.	2012	CHEMBL3307574
CHEMBL565286		0	276.30	0	3.09	10	O=C1OC(/C=C/c2ccccc2)=N/C1=C\c1cccnc1	Inhibition	'='	46.0	%				UO_0000187					False	CHEMBL1112577	Inhibition of MAPKAPK2 at 10 uM	B	BAO_0000357	single protein format	None	None	None	None	None	CHEMBL2208	MAP kinase-activated protein kinase 2	Homo sapiens	SINGLE PROTEIN	CHEMBL1156313	1	Scientific Literature	Bioorg. Med. Chem.	2010	None
CHEMBL1172464		0	261.29	0	2.79	13	c1ccc(-c2cnc3cnc(-c4cn[nH]c4)cn23)cc1	Inhibition	'='	-5.0	%				UO_0000187					False	CHEMBL1173992	Inhibition of MAPKAP2 at 10 uM by mobility shift assay	B	BAO_0000357	single protein format	None	None	None	None	None	CHEMBL2208	MAP kinase-activated protein kinase 2	Homo sapiens	SINGLE PROTEIN	CHEMBL1177828	1	Scientific Literature	Bioorg. Med. Chem. Lett.	2010	None
CHEMBL456252	GSK-2110236A	0	520.62	1	3.45	GSK2110236A	COc1cc2c(cc1Nc1nc(Nc3ccsc3C(N)=O)c3cc[nH]c3n1)N(C(=O)CN(C)C)CCC2	Inhibition	'='	-2.2	%				UO_0000187					False	CHEMBL1961969	GSK_PKIS: MAPKAPK2 mean inhibition at 1 uM [Nanosyn]	B	BAO_0000357	single protein format	None	None	None	None	None	CHEMBL2208	MAP kinase-activated protein kinase 2	Homo sapiens	SINGLE PROTEIN	CHEMBL1961873	16	GSK Published Kinase Inhibitor Set			None
CHEMBL1794052	GW405841X	0	453.09	0	4.20	GW405841X	COC(=O)c1ccc2c(c1)C(=Cc1cc(Br)c(O)c(Br)c1)C(=O)N2	Inhibition	'='	4.54	%				UO_0000187					False	CHEMBL1961968	GSK_PKIS: MAPKAPK2 mean inhibition at 0.1 uM [Nanosyn]	B	BAO_0000357	single protein format	None	None	None	None	None	CHEMBL2208	MAP kinase-activated protein kinase 2	Homo sapiens	SINGLE PROTEIN	CHEMBL1961873	16	GSK Published Kinase Inhibitor Set			None
CHEMBL388566		0	289.34	0	3.03	9	O=C1NCCc2[nH]c(-c3ccnc(-c4ccccc4)c3)cc21	IC50	'='	66.0	nM	7.18			UO_0000065	24.82	0.45	4.15	12.43	False	CHEMBL904788	Inhibition of MK2	B	BAO_0000357	single protein format	Homo sapiens	None	None	None	None	CHEMBL2208	MAP kinase-activated protein kinase 2	Homo sapiens	SINGLE PROTEIN	CHEMBL1143661	1	Scientific Literature	J. Med. Chem.	2007	None
CHEMBL1095627		0	479.59	0	3.48	24c	CC(C)(C)OC(=O)N1CCC(n2ncc3c(N4CCOCC4)nc(-c4ccc(N)cc4)nc32)CC1	IC50	'>'	50000.0	nM				UO_0000065					False	CHEMBL1104646	Inhibition of MK2	B	BAO_0000357	single protein format	None	None	None	None	None	CHEMBL2208	MAP kinase-activated protein kinase 2	Homo sapiens	SINGLE PROTEIN	CHEMBL1157009	1	Scientific Literature	J. Med. Chem.	2009	None
CHEMBL3629013		0	392.51	0	3.59	11	N#Cc1ccnc(Nc2cc(C3CCN(C4COC4)CC3)n(C3CCCC3)n2)c1	Inhibition	'='	6.7	%				UO_0000187					False	CHEMBL3631011	Inhibition of MAPKAPK2 (unknown origin) at 1 uM by FRET method	B	BAO_0000357	single protein format	Homo sapiens	None	None	None	None	CHEMBL2208	MAP kinase-activated protein kinase 2	Homo sapiens	SINGLE PROTEIN	CHEMBL3627690	1	Scientific Literature	J. Med. Chem.	2015	None
CHEMBL584617		0	352.14	0	2.28	4	Nc1nccc(Nc2ccc3[nH]nc(I)c3c2)n1	IC50	'='	14000.0	nM	4.85			UO_0000065	13.78	0.37	2.57	5.25	False	CHEMBL1072653	Inhibition of MK2	B	BAO_0000357	single protein format	None	None	None	None	None	CHEMBL2208	MAP kinase-activated protein kinase 2	Homo sapiens	SINGLE PROTEIN	CHEMBL1153138	1	Scientific Literature	Bioorg. Med. Chem. Lett.	2010	None
CHEMBL595546		0	778.87	1	2.38	1a	CO[C@@H]1[C@H](N(C)C(=O)CCC(=O)NCCC(=O)NCCC(=O)NCCC(N)=O)C[C@H]2O[C@]1(C)n1c3ccccc3c3c4c(c5c6ccccc6n2c5c31)C(=O)NC4	Activity	'='	100.0	%				UO_0000187					False	CHEMBL1074883	Binding affinity to human MAPKAPK2 at 500 nM by cell-based competition binding assay relative to control in presence of DTT	B	BAO_0000219	cell-based format	Homo sapiens	None	None	None	None	CHEMBL2208	MAP kinase-activated protein kinase 2	Homo sapiens	SINGLE PROTEIN	CHEMBL1152541	1	Scientific Literature	Bioorg. Med. Chem.	2009	None
CHEMBL270021		0	534.01	1	4.56	18	O=C1NC(=O)c2c1c(-c1ccccc1Cl)cc1c2c2cc(O)c(OCCCN3CCCC3)cc2n1CCO	Inhibition	'='	82.0	%				UO_0000187					False	CHEMBL948230	Inhibition of MAPKAP-K2 at 10 uM	B	BAO_0000357	single protein format	None	None	None	None	None	CHEMBL2208	MAP kinase-activated protein kinase 2	Homo sapiens	SINGLE PROTEIN	CHEMBL1143190	1	Scientific Literature	Bioorg. Med. Chem. Lett.	2008	None
CHEMBL519349		0	381.48	0	2.83	CER-0263740	COC[C@@H]1CCCN1C(=O)[C@@H]1CCCN1c1nccc(Nc2ccccc2)n1	Inhibition	'='	1.0	%				UO_0000187					False	CHEMBL953383	Inhibition of MAPKAPK2 at 10 uM by HTRF assay relative to control	B	BAO_0000357	single protein format	None	None	None	None	None	CHEMBL2208	MAP kinase-activated protein kinase 2	Homo sapiens	SINGLE PROTEIN	CHEMBL1150387	1	Scientific Literature	J. Med. Chem.	2008	None
CHEMBL194062	GW572399X	0	315.35	0	2.73	GW572399X	NS(=O)(=O)c1ccc(Nc2ncc(-c3ccccc3)o2)cc1	Inhibition	'='	1.62	%				UO_0000187					False	CHEMBL1961968	GSK_PKIS: MAPKAPK2 mean inhibition at 0.1 uM [Nanosyn]	B	BAO_0000357	single protein format	None	None	None	None	None	CHEMBL2208	MAP kinase-activated protein kinase 2	Homo sapiens	SINGLE PROTEIN	CHEMBL1961873	16	GSK Published Kinase Inhibitor Set			None
CHEMBL476479		0	402.58	0	4.75	4, epimeric mixture	C=C1CC[C@@H]2[C@@]3(C)CCCC(C)(C)[C@@H]3CC[C@@]2(C)[C@@H]1CC(O)C1=CC(=O)OC1O	IC50	'='	90000.0	nM	4.05			UO_0000065	10.05	0.19	-0.70	6.06	False	CHEMBL950672	Inhibition of MAPKAPK2 assessed as [33P] incorporation by scintillation proximity assay	B	BAO_0000357	single protein format	None	None	None	None	None	CHEMBL2208	MAP kinase-activated protein kinase 2	Homo sapiens	SINGLE PROTEIN	CHEMBL1150565	1	Scientific Literature	J. Nat. Prod.	2001	None
CHEMBL347580		0	320.35	0	2.13	SB-361058	COc1ccc(C2=C(N3CCc4ccccc43)C(=O)NC2=O)cc1	Inhibition	'='	2.76	%				UO_0000187					False	CHEMBL1961968	GSK_PKIS: MAPKAPK2 mean inhibition at 0.1 uM [Nanosyn]	B	BAO_0000357	single protein format	None	None	None	None	None	CHEMBL2208	MAP kinase-activated protein kinase 2	Homo sapiens	SINGLE PROTEIN	CHEMBL1961873	16	GSK Published Kinase Inhibitor Set			None
CHEMBL65884	GW817396X	0	362.37	0	3.41	GW817396X	COc1cccc(-n2ncc3c(N/N=C/c4ccc(F)cc4)ncnc32)c1	Inhibition	'='	1.96	%				UO_0000187					False	CHEMBL1961968	GSK_PKIS: MAPKAPK2 mean inhibition at 0.1 uM [Nanosyn]	B	BAO_0000357	single protein format	None	None	None	None	None	CHEMBL2208	MAP kinase-activated protein kinase 2	Homo sapiens	SINGLE PROTEIN	CHEMBL1961873	16	GSK Published Kinase Inhibitor Set			None
CHEMBL237571		0	483.59	1	5.69	SB-633825	COc1ccc2cc(-c3c(-c4ccncc4)nc(-c4ccc(S(C)(=O)=O)cc4C)n3C)ccc2c1	Inhibition	'='	-1.32	%				UO_0000187					False	CHEMBL1961969	GSK_PKIS: MAPKAPK2 mean inhibition at 1 uM [Nanosyn]	B	BAO_0000357	single protein format	None	None	None	None	None	CHEMBL2208	MAP kinase-activated protein kinase 2	Homo sapiens	SINGLE PROTEIN	CHEMBL1961873	16	GSK Published Kinase Inhibitor Set			None
CHEMBL1909352	GW441806A	0	329.79	0	2.75	GW441806A	Cc1cc(O)cc(C)c1/C=C/c1cncc(-c2nn[nH]n2)c1.Cl	Inhibition	'='	1.49	%				UO_0000187					False	CHEMBL1961969	GSK_PKIS: MAPKAPK2 mean inhibition at 1 uM [Nanosyn]	B	BAO_0000357	single protein format	None	None	None	None	None	CHEMBL2208	MAP kinase-activated protein kinase 2	Homo sapiens	SINGLE PROTEIN	CHEMBL1961873	16	GSK Published Kinase Inhibitor Set			None
CHEMBL218088	GW435821X	0	268.32	0	2.67	GW435821X	Cc1cc(O)cc(C)c1/C=C/c1cncc(C(N)=O)c1	Inhibition	'='	1.06	%				UO_0000187					False	CHEMBL1961968	GSK_PKIS: MAPKAPK2 mean inhibition at 0.1 uM [Nanosyn]	B	BAO_0000357	single protein format	None	None	None	None	None	CHEMBL2208	MAP kinase-activated protein kinase 2	Homo sapiens	SINGLE PROTEIN	CHEMBL1961873	16	GSK Published Kinase Inhibitor Set			None
CHEMBL1909401		0	465.41	0	4.56	SB-285234-W	O=C([O-])c1ccc(Oc2nccc(-c3c(-c4ccc(F)cc4)ncn3C3CCNCC3)n2)cc1.[Li+]	Inhibition	'='	5.11	%				UO_0000187					False	CHEMBL1961969	GSK_PKIS: MAPKAPK2 mean inhibition at 1 uM [Nanosyn]	B	BAO_0000357	single protein format	None	None	None	None	None	CHEMBL2208	MAP kinase-activated protein kinase 2	Homo sapiens	SINGLE PROTEIN	CHEMBL1961873	16	GSK Published Kinase Inhibitor Set			None
CHEMBL307152		0	494.60	0	4.68	14m	Cn1ccc2ccc3c4[nH]c5c(CCCN[C@H]6CC[C@H](O)CC6)cccc5c4c4c(c3c21)C(=O)NC4=O	Control	'='	94.0	%				UO_0000187					False	CHEMBL732488	Inhibition of mitogen-activated protein kinase-activated protein kinase 2 at 100 nM	B	BAO_0000357	single protein format	None	None	None	None	None	CHEMBL2208	MAP kinase-activated protein kinase 2	Homo sapiens	SINGLE PROTEIN	CHEMBL1136094	1	Scientific Literature	Bioorg. Med. Chem. Lett.	2003	None
CHEMBL519311		0	419.57	0	0.82	CER-0263216	CN(C)CC(C)(C)CNC(=O)C1CCN(c2cc(N3CCOCC3)nc(N)n2)CC1	Inhibition	'='	0.0	%				UO_0000187					False	CHEMBL953383	Inhibition of MAPKAPK2 at 10 uM by HTRF assay relative to control	B	BAO_0000357	single protein format	None	None	None	None	None	CHEMBL2208	MAP kinase-activated protein kinase 2	Homo sapiens	SINGLE PROTEIN	CHEMBL1150387	1	Scientific Literature	J. Med. Chem.	2008	None
CHEMBL388978	STAUROSPORINE	0	466.54	0	4.35	Staurosporine	CN[C@@H]1C[C@H]2O[C@@](C)([C@@H]1OC)n1c3ccccc3c3c4c(c5c6ccccc6n2c5c31)C(=O)NC4	IC50	'='	660.0	nM	6.18			UO_0000065	13.25	0.24	1.83	8.90	False	CHEMBL1071871	Inhibition of human recombinant phospho-MK2 (36-400) by HTRF assay	B	BAO_0000357	single protein format	Homo sapiens	None	None	None	None	CHEMBL2208	MAP kinase-activated protein kinase 2	Homo sapiens	SINGLE PROTEIN	CHEMBL1153133	1	Scientific Literature	Bioorg. Med. Chem. Lett.	2010	None
CHEMBL590110		0	342.36	0	4.09	11d	Nc1nccc(Nc2cc(-c3cc4ccccc4o3)c3[nH]ncc3c2)n1	IC50	'='	1300.0	nM	5.89			UO_0000065	17.19	0.31	1.80	5.57	False	CHEMBL1072653	Inhibition of MK2	B	BAO_0000357	single protein format	None	None	None	None	None	CHEMBL2208	MAP kinase-activated protein kinase 2	Homo sapiens	SINGLE PROTEIN	CHEMBL1153138	1	Scientific Literature	Bioorg. Med. Chem. Lett.	2010	None
CHEMBL487191	PHAEOCHROMYCIN C	0	312.32	0	3.00	3	CCCc1cc(=O)c2c(Cc3cc(O)cc(=O)o3)cccc2o1	IC50	'='	130000.0	nM		Outside typical range		UO_0000065					False	CHEMBL998215	Inhibition of human recombinant MK2 by ELISA	B	BAO_0000357	single protein format	Homo sapiens	None	None	None	None	CHEMBL2208	MAP kinase-activated protein kinase 2	Homo sapiens	SINGLE PROTEIN	CHEMBL1141784	1	Scientific Literature	J. Nat. Prod.	2005	None
CHEMBL493669		0	432.57	1	6.43	22g	CSc1nc(-c2ccc(F)cc2)c(-c2ccnc(NC(C)CCc3ccccc3)c2)[nH]1	Inhibition	'='	17.0	%				UO_0000187					False	CHEMBL1013121	Inhibition of human MAPK2/ERK2 at 10 uM	B	BAO_0000357	single protein format	Homo sapiens	None	None	None	None	CHEMBL2208	MAP kinase-activated protein kinase 2	Homo sapiens	SINGLE PROTEIN	CHEMBL1155084	1	Scientific Literature	J. Med. Chem.	2008	None
CHEMBL559787		0	397.43	0	2.88	32	O=C1NCc2c1c1c3ccccc3n3c1c1c2c2ccccc2n1C[C@@H](O)[C@@H](O)C3	IC50	'>'	1000.0	nM				UO_0000065					False	CHEMBL1053843	Inhibition of MK2-mediated inhibition of biotinylated substrate phosphorylation	B	BAO_0000357	single protein format	None	None	None	None	None	CHEMBL2208	MAP kinase-activated protein kinase 2	Homo sapiens	SINGLE PROTEIN	CHEMBL1152924	1	Scientific Literature	Bioorg. Med. Chem. Lett.	2009	None
CHEMBL410643		0	546.66	1	2.14	13	COC[C@H]1OC(=O)/C(=C/N(C)CCCN(C)C)C2=C(O)C(=O)C3=C([C@H](OC(C)=O)C[C@]4(C)[C@@H](O)CC[C@@H]34)[C@]21C	IC50	'>'	200000.0	nM		Outside typical range		UO_0000065					False	CHEMBL950981	Inhibition of MK2	B	BAO_0000357	single protein format	None	None	None	None	None	CHEMBL2208	MAP kinase-activated protein kinase 2	Homo sapiens	SINGLE PROTEIN	CHEMBL1143164	1	Scientific Literature	J. Med. Chem.	2008	None
CHEMBL452085		0	318.34	0	2.99	5	COc1cccc(-c2cc(-c3cc4c(=O)[nH]cnc4[nH]3)ccn2)c1	IC50	'='	5200.0	nM	5.28			UO_0000065	16.60	0.30	2.29	6.32	False	CHEMBL955774	Inhibition of human MK2	B	BAO_0000357	single protein format	Homo sapiens	None	None	None	None	CHEMBL2208	MAP kinase-activated protein kinase 2	Homo sapiens	SINGLE PROTEIN	CHEMBL1152141	1	Scientific Literature	Bioorg. Med. Chem. Lett.	2008	None
CHEMBL462372		0	370.46	0	4.83	13	CCCCc1nc2[nH]c(-c3ccnc(/C=C/c4ccccc4)c3)cc2c(=O)[nH]1	IC50	'='	1260.0	nM	5.90			UO_0000065	15.93	0.29	1.07	7.93	False	CHEMBL955774	Inhibition of human MK2	B	BAO_0000357	single protein format	Homo sapiens	None	None	None	None	CHEMBL2208	MAP kinase-activated protein kinase 2	Homo sapiens	SINGLE PROTEIN	CHEMBL1152141	1	Scientific Literature	Bioorg. Med. Chem. Lett.	2008	None
CHEMBL408956		0	369.45	0	2.02	4j	CN(C)CC1Cn2c(cc3ccc(C(=O)Nc4nccs4)cc32)C(=O)N1	IC50	'>'	10000.0	nM				UO_0000065					False	CHEMBL933195	Inhibition of MK2 by DELFIA assay	B	BAO_0000357	single protein format	None	None	None	None	None	CHEMBL2208	MAP kinase-activated protein kinase 2	Homo sapiens	SINGLE PROTEIN	CHEMBL1142274	1	Scientific Literature	Bioorg. Med. Chem. Lett.	2008	None
CHEMBL272147		0	383.48	0	2.46	4h	CCCNCC1Cn2c(cc3ccc(C(=O)Nc4nccs4)cc32)C(=O)N1	IC50	'='	4000.0	nM	5.40			UO_0000065	14.08	0.27	2.94	6.13	False	CHEMBL933195	Inhibition of MK2 by DELFIA assay	B	BAO_0000357	single protein format	None	None	None	None	None	CHEMBL2208	MAP kinase-activated protein kinase 2	Homo sapiens	SINGLE PROTEIN	CHEMBL1142274	1	Scientific Literature	Bioorg. Med. Chem. Lett.	2008	None
CHEMBL516504		0	332.34	0	3.62	9	O=c1[nH]cnc2[nH]c(-c3ccnc(/C=C/c4ccc(F)cc4)c3)cc12	IC50	'='	200.0	nM	6.70			UO_0000065	20.16	0.37	3.08	9.00	False	CHEMBL955774	Inhibition of human MK2	B	BAO_0000357	single protein format	Homo sapiens	None	None	None	None	CHEMBL2208	MAP kinase-activated protein kinase 2	Homo sapiens	SINGLE PROTEIN	CHEMBL1152141	1	Scientific Literature	Bioorg. Med. Chem. Lett.	2008	None
CHEMBL223147		0	348.45	0	4.00	32, AKI-001	CCN1C(=O)C(C)(C)c2cc3[nH]c4c(c3cc21)CCCc1c(C)n[nH]c1-4	Activity	'='	104.0	%				UO_0000187					False	CHEMBL970764	Inhibition of human MAPKAP-K2 kinase assessed as residual enzyme activity at 0.1 uM	B	BAO_0000357	single protein format	Homo sapiens	None	None	None	None	CHEMBL2208	MAP kinase-activated protein kinase 2	Homo sapiens	SINGLE PROTEIN	CHEMBL1155876	1	Scientific Literature	J. Med. Chem.	2008	None
CHEMBL1241674		0	308.35	0	2.84	PP-242	CC(C)n1nc(-c2cc3cc(O)ccc3[nH]2)c2c(N)ncnc21	Inhibition	'='	0.0	%				UO_0000187					False	CHEMBL1244213	Inhibition of MAPKAPK2 at 1 uM after 60 mins by FRET assay in presence of 10 uM ATP	B	BAO_0000357	single protein format	None	None	None	None	None	CHEMBL2208	MAP kinase-activated protein kinase 2	Homo sapiens	SINGLE PROTEIN	CHEMBL1240340	1	Scientific Literature	Nat. Chem. Biol.	2008	None
CHEMBL1164180		0	502.97	1	5.00	5e	CN1CCN(c2ccc(-c3cnc4c(c3)N(Cc3cc(Cl)ccc3C(F)(F)F)CCN4)cn2)CC1	Inhibition	'<'	50.0	%				UO_0000187					False	CHEMBL1166064	Inhibition of MAPKAPK2 at 1 uM	B	BAO_0000357	single protein format	None	None	None	None	None	CHEMBL2208	MAP kinase-activated protein kinase 2	Homo sapiens	SINGLE PROTEIN	CHEMBL1165965	1	Scientific Literature	Bioorg. Med. Chem.	2010	None
CHEMBL1170126		0	300.32	0	3.27	31g	c1ccc2c(-c3cnc4cnc(-c5cn[nH]c5)cn34)c[nH]c2c1	Inhibition	'='	35.0	%				UO_0000187					False	CHEMBL1173992	Inhibition of MAPKAP2 at 10 uM by mobility shift assay	B	BAO_0000357	single protein format	None	None	None	None	None	CHEMBL2208	MAP kinase-activated protein kinase 2	Homo sapiens	SINGLE PROTEIN	CHEMBL1177828	1	Scientific Literature	Bioorg. Med. Chem. Lett.	2010	None
CHEMBL1171532		0	251.25	0	1.51	22	c1n[nH]cc1-c1cnc2ncc(-c3cn[nH]c3)n2c1	Inhibition	'='	-2.0	%				UO_0000187					False	CHEMBL1173992	Inhibition of MAPKAP2 at 10 uM by mobility shift assay	B	BAO_0000357	single protein format	None	None	None	None	None	CHEMBL2208	MAP kinase-activated protein kinase 2	Homo sapiens	SINGLE PROTEIN	CHEMBL1177828	1	Scientific Literature	Bioorg. Med. Chem. Lett.	2010	None
CHEMBL501200		0	634.99	2	6.54	CER-0262584	O=C(c1nc(SCc2ccc(Cl)cc2)n2ccccc12)N1CCN(c2cc(Nc3cccc(Br)c3)ncn2)CC1	Inhibition	'='	2.0	%				UO_0000187					False	CHEMBL953383	Inhibition of MAPKAPK2 at 10 uM by HTRF assay relative to control	B	BAO_0000357	single protein format	None	None	None	None	None	CHEMBL2208	MAP kinase-activated protein kinase 2	Homo sapiens	SINGLE PROTEIN	CHEMBL1150387	1	Scientific Literature	J. Med. Chem.	2008	None
CHEMBL600852		0	443.51	0	3.01	50	NC(=O)c1ccc(NC(=O)NCc2cccc(C(=O)Nc3ccc4c(c3)CNCC4)c2)cc1	Inhibition	'>'	50.0	%				UO_0000187					False	CHEMBL1065765	Inhibition of MAPKAPK2 at 3 uM relative to control	B	BAO_0000357	single protein format	None	None	None	None	None	CHEMBL2208	MAP kinase-activated protein kinase 2	Homo sapiens	SINGLE PROTEIN	CHEMBL1157712	1	Scientific Literature	J. Med. Chem.	2010	None
CHEMBL511636		0	394.17	0	3.07	18	O=C1NN(c2ccc(Cl)c(Cl)c2)C(=O)/C1=C/c1ccc(O)c([N+](=O)[O-])c1	Activity	'='	105.0	%				UO_0000187					False	CHEMBL955066	Inhibition of human MAPK2 at 10 uM	B	BAO_0000357	single protein format	Homo sapiens	None	None	None	None	CHEMBL2208	MAP kinase-activated protein kinase 2	Homo sapiens	SINGLE PROTEIN	CHEMBL1153959	1	Scientific Literature	Bioorg. Med. Chem. Lett.	2009	None
CHEMBL1272171		0	474.54	0	4.68	64	CC(C)c1n[nH]c(C(F)(F)F)c1-c1ccnc(Nc2ccc(N3CCC(N(C)C)CC3)cn2)n1	IC50	'>'	10000.0	nM				UO_0000065					False	CHEMBL1273647	Inhibition of MAPK2	B	BAO_0000357	single protein format	None	None	None	None	None	CHEMBL2208	MAP kinase-activated protein kinase 2	Homo sapiens	SINGLE PROTEIN	CHEMBL1269009	1	Scientific Literature	J. Med. Chem.	2010	None
CHEMBL1209832		0	381.48	1	5.48	1d	c1ccc(-c2ccc3nccc(Nc4ccc(N5CCOCC5)cc4)c3c2)cc1	IC50	'='	120000.0	nM		Outside typical range		UO_0000065					False	CHEMBL1211491	Inhibition of MK2 assessed as inhibition of [33P]ATP incorporation in to substrate after 30 mins by scintillation counting	B	BAO_0000357	single protein format	None	None	None	None	None	CHEMBL2208	MAP kinase-activated protein kinase 2	Homo sapiens	SINGLE PROTEIN	CHEMBL1208789	1	Scientific Literature	Bioorg. Med. Chem. Lett.	2010	None
CHEMBL1209011		0	409.54	0	4.98	2j	CN1CCN(c2ccc(Nc3ccnc4ccc(-c5cccc(N)c5)cc34)cc2)CC1	IC50	'='	14000.0	nM	4.85			UO_0000065	11.85	0.21	-0.13	8.45	False	CHEMBL1211491	Inhibition of MK2 assessed as inhibition of [33P]ATP incorporation in to substrate after 30 mins by scintillation counting	B	BAO_0000357	single protein format	None	None	None	None	None	CHEMBL2208	MAP kinase-activated protein kinase 2	Homo sapiens	SINGLE PROTEIN	CHEMBL1208789	1	Scientific Literature	Bioorg. Med. Chem. Lett.	2010	None
CHEMBL340776		0	487.52	0	2.02	28	O=C1NC(=O)C2=C1c1cn(c3ncccc13)CCOCCOCCOCCn1cc2c2cccnc21	Activity	'='	97.0	%				UO_0000187					False	CHEMBL710959	Inhibition of human MAP kinase-activated protein kinase 2 at 10 uM	B	BAO_0000357	single protein format	Homo sapiens	None	None	None	None	CHEMBL2208	MAP kinase-activated protein kinase 2	Homo sapiens	SINGLE PROTEIN	CHEMBL1145082	1	Scientific Literature	J. Med. Chem.	2003	None
CHEMBL1209122		0	408.55	1	5.71	2r	Cc1cccc(-c2ccc3nccc(Nc4ccc(N5CCN(C)CC5)cc4)c3c2)c1	IC50	'='	1400.0	nM	5.85			UO_0000065	14.33	0.26	0.14	18.64	False	CHEMBL1211491	Inhibition of MK2 assessed as inhibition of [33P]ATP incorporation in to substrate after 30 mins by scintillation counting	B	BAO_0000357	single protein format	None	None	None	None	None	CHEMBL2208	MAP kinase-activated protein kinase 2	Homo sapiens	SINGLE PROTEIN	CHEMBL1208789	1	Scientific Literature	Bioorg. Med. Chem. Lett.	2010	None
CHEMBL1684662		0	352.40	0	4.53	4g	O=C(Cc1ccc2cc(-c3n[nH]c4cccnc34)[nH]c2c1)c1ccccc1	Inhibition	'='	91.0	%				UO_0000187					False	CHEMBL1686052	Inhibition of MAPK2 at 1 uM	B	BAO_0000357	single protein format	None	None	None	None	None	CHEMBL2208	MAP kinase-activated protein kinase 2	Homo sapiens	SINGLE PROTEIN	CHEMBL1681705	1	Scientific Literature	Bioorg. Med. Chem. Lett.	2011	None
CHEMBL499606		0	455.61	1	6.09	CER-0263948	Cc1cccc(N(C)c2cc(Nc3cccc(C(=O)N4CCCC5CCCCC54)c3)ncn2)c1	Inhibition	'='	0.0	%				UO_0000187					False	CHEMBL953383	Inhibition of MAPKAPK2 at 10 uM by HTRF assay relative to control	B	BAO_0000357	single protein format	None	None	None	None	None	CHEMBL2208	MAP kinase-activated protein kinase 2	Homo sapiens	SINGLE PROTEIN	CHEMBL1150387	1	Scientific Literature	J. Med. Chem.	2008	None
CHEMBL221959	TOFACITINIB	4	312.38	0	1.54	CP-690550	C[C@@H]1CCN(C(=O)CC#N)C[C@@H]1N(C)c1ncnc2[nH]ccc12	IC50	'>'	10000.0	nM				UO_0000065					False	CHEMBL1016939	Inhibition of MAPKAPK2	B	BAO_0000357	single protein format	None	None	None	None	None	CHEMBL2208	MAP kinase-activated protein kinase 2	Homo sapiens	SINGLE PROTEIN	CHEMBL1152817	1	Scientific Literature	Science	2003	None
CHEMBL79004		0	322.75	0	4.02	PS 1145	O=C(Nc1cc(Cl)cc2c1[nH]c1cnccc12)c1cccnc1	Activity	'='	83.0	%				UO_0000187					False	CHEMBL1060141	Percentage MAPKAPK2 activity remaining in the presence of 10uM inhibitor	B	BAO_0000357	single protein format	Homo sapiens	None	None	None	None	CHEMBL2208	MAP kinase-activated protein kinase 2	Homo sapiens	SINGLE PROTEIN	CHEMBL1150976	1	Scientific Literature	Biochem. J.	2007	None
CHEMBL471329		0	472.89	0	3.85	69	O=C1NC(=O)c2c1c(-c1ccccc1Cl)cc1c2c2cc(O)ccc2n1CCCc1nnn[nH]1	Inhibition	'='	100.0	%				UO_0000187					False	CHEMBL996962	Inhibition of MAPKAP-K2 at 10 uM	B	BAO_0000357	single protein format	None	None	None	None	None	CHEMBL2208	MAP kinase-activated protein kinase 2	Homo sapiens	SINGLE PROTEIN	CHEMBL1156685	1	Scientific Literature	Eur. J. Med. Chem.	2008	None
CHEMBL489157		0	285.76	0	1.13	CK1-7	NCCNS(=O)(=O)c1ccc(Cl)c2ccncc12	Activity	'='	85.0	%				UO_0000187					False	CHEMBL1063753	Percentage MAPKAPK2 activity remaining in the presence of 25uM inhibitor	B	BAO_0000357	single protein format	Homo sapiens	None	None	None	None	CHEMBL2208	MAP kinase-activated protein kinase 2	Homo sapiens	SINGLE PROTEIN	CHEMBL1150976	1	Scientific Literature	Biochem. J.	2007	None
CHEMBL193093		0	224.31	0	2.16	SC 514	NC(=O)c1sc(-c2ccsc2)cc1N	Activity	'='	97.0	%				UO_0000187					False	CHEMBL1060141	Percentage MAPKAPK2 activity remaining in the presence of 10uM inhibitor	B	BAO_0000357	single protein format	Homo sapiens	None	None	None	None	CHEMBL2208	MAP kinase-activated protein kinase 2	Homo sapiens	SINGLE PROTEIN	CHEMBL1150976	1	Scientific Literature	Biochem. J.	2007	None
CHEMBL3261514		0	366.23	0	3.26	74	NC(=O)c1sc(-c2ccnc(N)n2)nc1-c1ccc(Cl)cc1Cl	Inhibition	'='	96.0	%				UO_0000187					False	CHEMBL3270890	Inhibition of MAPKAPK2 (unknown origin) at 1 uM relative to control	B	BAO_0000357	single protein format	Homo sapiens	None	None	None	None	CHEMBL2208	MAP kinase-activated protein kinase 2	Homo sapiens	SINGLE PROTEIN	CHEMBL3259739	1	Scientific Literature	Eur. J. Med. Chem.	2014	None
CHEMBL436817		0	427.27	1	5.63	1	N#Cc1cnc2c(Cl)cc(NCc3cnc[nH]3)cc2c1Nc1ccc(F)c(Cl)c1	Activity						Not Active						False	CHEMBL966674	Inhibition of LPS-induced MK2 phosphorylation in primary human monocytes upto 5 uM by immunoblot analysis	B	BAO_0000219	cell-based format	Homo sapiens	None	None	None	None	CHEMBL2208	MAP kinase-activated protein kinase 2	Homo sapiens	SINGLE PROTEIN	CHEMBL1156513	1	Scientific Literature	J. Biol. Chem.	2007	None
CHEMBL183993	GW811761X	0	400.36	0	4.35	GW811761X	CCOc1ccc2c(-c3ccnc(Nc4cccc(C(F)(F)F)c4)n3)cnn2n1	Inhibition	'='	0.79	%				UO_0000187					False	CHEMBL1961968	GSK_PKIS: MAPKAPK2 mean inhibition at 0.1 uM [Nanosyn]	B	BAO_0000357	single protein format	None	None	None	None	None	CHEMBL2208	MAP kinase-activated protein kinase 2	Homo sapiens	SINGLE PROTEIN	CHEMBL1961873	16	GSK Published Kinase Inhibitor Set			None
CHEMBL1895450	GSK-2220400A	0	529.61	1	3.05	GSK2220400A	CNC(=O)c1ncccc1Nc1nc(Nc2cc3c(cc2OC)CCCN3C(=O)CN(C)C)nc2[nH]ccc12	Inhibition	'='	1.51	%				UO_0000187					False	CHEMBL1961969	GSK_PKIS: MAPKAPK2 mean inhibition at 1 uM [Nanosyn]	B	BAO_0000357	single protein format	None	None	None	None	None	CHEMBL2208	MAP kinase-activated protein kinase 2	Homo sapiens	SINGLE PROTEIN	CHEMBL1961873	16	GSK Published Kinase Inhibitor Set			None
CHEMBL337642		0	531.57	1	2.03	29	O=C1NC(=O)C2=C1c1cn(c3ncccc13)CCOCCOCCOCCOCCn1cc2c2cccnc21	Activity	'='	85.0	%				UO_0000187					False	CHEMBL710959	Inhibition of human MAP kinase-activated protein kinase 2 at 10 uM	B	BAO_0000357	single protein format	Homo sapiens	None	None	None	None	CHEMBL2208	MAP kinase-activated protein kinase 2	Homo sapiens	SINGLE PROTEIN	CHEMBL1145082	1	Scientific Literature	J. Med. Chem.	2003	None
CHEMBL521145		0	384.49	0	3.16	CER-0264280	Cc1ccc(CN2CCN(c3nccc(C(C#N)c4ccccn4)n3)CC2)cc1	Inhibition	'='	0.0	%				UO_0000187					False	CHEMBL953383	Inhibition of MAPKAPK2 at 10 uM by HTRF assay relative to control	B	BAO_0000357	single protein format	None	None	None	None	None	CHEMBL2208	MAP kinase-activated protein kinase 2	Homo sapiens	SINGLE PROTEIN	CHEMBL1150387	1	Scientific Literature	J. Med. Chem.	2008	None
CHEMBL34704		0	380.50	0	3.12	U-0126	N#CC(=C(/N)Sc1ccccc1N)/C(C#N)=C(\N)Sc1ccccc1N	Inhibition	'='	102.0	%				UO_0000187					False	CHEMBL1247614	Inhibition of Gst-tagged human MAPKAPK2 expressed in Escherichia coli at 10 uM	B	BAO_0000019	assay format	Homo sapiens	None	None	None	None	CHEMBL2208	MAP kinase-activated protein kinase 2	Homo sapiens	SINGLE PROTEIN	CHEMBL1240295	1	Scientific Literature	Biochem. J.	2000	None
CHEMBL520512		0	457.58	0	4.22	CER-0264377	Cc1cccc(Oc2ccnc(N3CCN(CC(=O)Nc4cccc5c4CCCC5)CC3)n2)c1	Inhibition	'='	0.0	%				UO_0000187					False	CHEMBL953383	Inhibition of MAPKAPK2 at 10 uM by HTRF assay relative to control	B	BAO_0000357	single protein format	None	None	None	None	None	CHEMBL2208	MAP kinase-activated protein kinase 2	Homo sapiens	SINGLE PROTEIN	CHEMBL1150387	1	Scientific Literature	J. Med. Chem.	2008	None
CHEMBL482717		0	389.46	0	3.26	CER-0263064	Cc1cccc(Oc2ccnc(N3CCC[C@H]3C(=O)NCc3cccnc3)n2)c1	Inhibition	'='	0.0	%				UO_0000187					False	CHEMBL953383	Inhibition of MAPKAPK2 at 10 uM by HTRF assay relative to control	B	BAO_0000357	single protein format	None	None	None	None	None	CHEMBL2208	MAP kinase-activated protein kinase 2	Homo sapiens	SINGLE PROTEIN	CHEMBL1150387	1	Scientific Literature	J. Med. Chem.	2008	None
CHEMBL34241	ROTTLERIN	0	516.55	2	5.40	Rottlerin	CC(=O)c1c(O)c(C)c(O)c(Cc2c(O)c3c(c(C(=O)/C=C/c4ccccc4)c2O)OC(C)(C)C=C3)c1O	IC50	'='	5400.0	nM	5.27			UO_0000065	10.20	0.19	-0.13	3.64	False	CHEMBL1249806	Inhibition of His-tagged human MAPKAPK2 expressed in Escherichia coli at 10 uM	B	BAO_0000019	assay format	Homo sapiens	None	None	None	None	CHEMBL2208	MAP kinase-activated protein kinase 2	Homo sapiens	SINGLE PROTEIN	CHEMBL1240295	1	Scientific Literature	Biochem. J.	2000	None
CHEMBL521469		0	452.56	1	5.01	CER-0263965	Cc1cccc(N(C)c2cc(Nc3cccc(C(=O)N(C)CCc4ccccn4)c3)ncn2)c1	Inhibition	'='	0.0	%				UO_0000187					False	CHEMBL953383	Inhibition of MAPKAPK2 at 10 uM by HTRF assay relative to control	B	BAO_0000357	single protein format	None	None	None	None	None	CHEMBL2208	MAP kinase-activated protein kinase 2	Homo sapiens	SINGLE PROTEIN	CHEMBL1150387	1	Scientific Literature	J. Med. Chem.	2008	None
CHEMBL483506		0	424.51	0	4.62	CER-0263952	Cc1cccc(N(C)c2cc(Nc3cccc(C(=O)NCc4ccncc4)c3)ncn2)c1	Inhibition	'='	0.0	%				UO_0000187					False	CHEMBL953383	Inhibition of MAPKAPK2 at 10 uM by HTRF assay relative to control	B	BAO_0000357	single protein format	None	None	None	None	None	CHEMBL2208	MAP kinase-activated protein kinase 2	Homo sapiens	SINGLE PROTEIN	CHEMBL1150387	1	Scientific Literature	J. Med. Chem.	2008	None
CHEMBL484713		0	396.49	0	3.38	CER-0263146	CC(=O)CCCCC(=O)N1CCN(c2nccc(Oc3cccc(C)c3)n2)CC1	Inhibition	'='	1.0	%				UO_0000187					False	CHEMBL953383	Inhibition of MAPKAPK2 at 10 uM by HTRF assay relative to control	B	BAO_0000357	single protein format	None	None	None	None	None	CHEMBL2208	MAP kinase-activated protein kinase 2	Homo sapiens	SINGLE PROTEIN	CHEMBL1150387	1	Scientific Literature	J. Med. Chem.	2008	None
CHEMBL446637		0	610.19	2	5.59	CER-0262586	O=C(c1nc(SCc2ccc(Cl)cc2)n2ccccc12)N1CCN(c2ncnc3c2CN(Cc2ccccc2)CC3)CC1	Inhibition	'='	1.0	%				UO_0000187					False	CHEMBL953383	Inhibition of MAPKAPK2 at 10 uM by HTRF assay relative to control	B	BAO_0000357	single protein format	None	None	None	None	None	CHEMBL2208	MAP kinase-activated protein kinase 2	Homo sapiens	SINGLE PROTEIN	CHEMBL1150387	1	Scientific Literature	J. Med. Chem.	2008	None
CHEMBL520331		0	506.65	1	4.22	CER-0262469	CN(C)c1ccc(C(=O)N2CCN(c3ncnc4c3CN(Cc3ccccc3)CC4)CC2)c2ccccc12	Inhibition	'='	3.0	%				UO_0000187					False	CHEMBL953383	Inhibition of MAPKAPK2 at 10 uM by HTRF assay relative to control	B	BAO_0000357	single protein format	None	None	None	None	None	CHEMBL2208	MAP kinase-activated protein kinase 2	Homo sapiens	SINGLE PROTEIN	CHEMBL1150387	1	Scientific Literature	J. Med. Chem.	2008	None
CHEMBL223360	LINIFANIB	3	375.41	0	4.90	ABT-869	Cc1ccc(F)c(NC(=O)Nc2ccc(-c3cccc4[nH]nc(N)c34)cc2)c1	Kd	'>'	10000.0	nM				UO_0000065					True	CHEMBL1061090	Binding constant for MAPKAPK2 kinase domain	B	BAO_0000357	single protein format	Homo sapiens	None	None	None	None	CHEMBL2208	MAP kinase-activated protein kinase 2	Homo sapiens	SINGLE PROTEIN	CHEMBL1150977	1	Scientific Literature	Nat. Biotechnol.	2008	None
CHEMBL574738	AST-487	1	529.57	2	5.11	AST-487	CCN1CCN(Cc2ccc(NC(=O)Nc3ccc(Oc4cc(NC)ncn4)cc3)cc2C(F)(F)F)CC1	Kd	'>'	10000.0	nM				UO_0000065					True	CHEMBL1061090	Binding constant for MAPKAPK2 kinase domain	B	BAO_0000357	single protein format	Homo sapiens	None	None	None	None	CHEMBL2208	MAP kinase-activated protein kinase 2	Homo sapiens	SINGLE PROTEIN	CHEMBL1150977	1	Scientific Literature	Nat. Biotechnol.	2008	None
CHEMBL221959	TOFACITINIB	4	312.38	0	1.54	CP-690550	C[C@@H]1CCN(C(=O)CC#N)C[C@@H]1N(C)c1ncnc2[nH]ccc12	Kd	'>'	10000.0	nM				UO_0000065					True	CHEMBL1061090	Binding constant for MAPKAPK2 kinase domain	B	BAO_0000357	single protein format	Homo sapiens	None	None	None	None	CHEMBL2208	MAP kinase-activated protein kinase 2	Homo sapiens	SINGLE PROTEIN	CHEMBL1150977	1	Scientific Literature	Nat. Biotechnol.	2008	None
CHEMBL1421	DASATINIB	4	488.02	0	3.31	Dasatinib	Cc1nc(Nc2ncc(C(=O)Nc3c(C)cccc3Cl)s2)cc(N2CCN(CCO)CC2)n1	Kd	'>'	10000.0	nM				UO_0000065					True	CHEMBL1061090	Binding constant for MAPKAPK2 kinase domain	B	BAO_0000357	single protein format	Homo sapiens	None	None	None	None	CHEMBL2208	MAP kinase-activated protein kinase 2	Homo sapiens	SINGLE PROTEIN	CHEMBL1150977	1	Scientific Literature	Nat. Biotechnol.	2008	None
CHEMBL91829	RUBOXISTAURIN	3	468.56	0	3.51	LY-333531	CN(C)C[C@@H]1CCn2cc(c3ccccc32)C2=C(C(=O)NC2=O)c2cn(c3ccccc23)CCO1	Kd	'>'	10000.0	nM				UO_0000065					True	CHEMBL1061090	Binding constant for MAPKAPK2 kinase domain	B	BAO_0000357	single protein format	Homo sapiens	None	None	None	None	CHEMBL2208	MAP kinase-activated protein kinase 2	Homo sapiens	SINGLE PROTEIN	CHEMBL1150977	1	Scientific Literature	Nat. Biotechnol.	2008	None
CHEMBL24828	VANDETANIB	4	475.36	1	5.00	ZD-6474	COc1cc2c(Nc3ccc(Br)cc3F)ncnc2cc1OCC1CCN(C)CC1	Kd	'>'	10000.0	nM				UO_0000065					True	CHEMBL1061090	Binding constant for MAPKAPK2 kinase domain	B	BAO_0000357	single protein format	Homo sapiens	None	None	None	None	CHEMBL2208	MAP kinase-activated protein kinase 2	Homo sapiens	SINGLE PROTEIN	CHEMBL1150977	1	Scientific Literature	Nat. Biotechnol.	2008	None
CHEMBL455396		0	318.34	0	2.99	4	COc1ccc(-c2cc(-c3cc4c(=O)[nH]cnc4[nH]3)ccn2)cc1	IC50	'='	550.0	nM	6.26			UO_0000065	19.66	0.36	3.27	7.48	False	CHEMBL955774	Inhibition of human MK2	B	BAO_0000357	single protein format	Homo sapiens	None	None	None	None	CHEMBL2208	MAP kinase-activated protein kinase 2	Homo sapiens	SINGLE PROTEIN	CHEMBL1152141	1	Scientific Literature	Bioorg. Med. Chem. Lett.	2008	None
CHEMBL460091		0	404.47	1	5.07	14	O=c1[nH]c(Cc2ccccc2)nc2[nH]c(-c3ccnc(/C=C/c4ccccc4)c3)cc12	IC50	'='	340.0	nM	6.47			UO_0000065	15.99	0.28	1.40	8.69	False	CHEMBL955774	Inhibition of human MK2	B	BAO_0000357	single protein format	Homo sapiens	None	None	None	None	CHEMBL2208	MAP kinase-activated protein kinase 2	Homo sapiens	SINGLE PROTEIN	CHEMBL1152141	1	Scientific Literature	Bioorg. Med. Chem. Lett.	2008	None
CHEMBL34704		0	380.50	0	3.12	U-0126	N#CC(=C(/N)Sc1ccccc1N)/C(C#N)=C(\N)Sc1ccccc1N	Activity	'='	95.0	%				UO_0000187					False	CHEMBL1060141	Percentage MAPKAPK2 activity remaining in the presence of 10uM inhibitor	B	BAO_0000357	single protein format	Homo sapiens	None	None	None	None	CHEMBL2208	MAP kinase-activated protein kinase 2	Homo sapiens	SINGLE PROTEIN	CHEMBL1150976	1	Scientific Literature	Biochem. J.	2007	None
CHEMBL524057	GW683768X	0	280.34	0	2.32	GW683768X	CCc1nn2ncccc2c1-c1ccnc(NC2CC2)n1	Inhibition	'='	2.07	%				UO_0000187					False	CHEMBL1961969	GSK_PKIS: MAPKAPK2 mean inhibition at 1 uM [Nanosyn]	B	BAO_0000357	single protein format	None	None	None	None	None	CHEMBL2208	MAP kinase-activated protein kinase 2	Homo sapiens	SINGLE PROTEIN	CHEMBL1961873	16	GSK Published Kinase Inhibitor Set			None
CHEMBL1909390	GW576609A	0	691.10	2	6.57	GW576609A	O=C(O)C(F)(F)F.[O-][S+]1CCN(Cc2ccc(-c3ccc4ncnc(Nc5ccc(OCc6cccc(F)c6)c(Cl)c5)c4c3)o2)CC1	Inhibition	'='	1.59	%				UO_0000187					False	CHEMBL1961969	GSK_PKIS: MAPKAPK2 mean inhibition at 1 uM [Nanosyn]	B	BAO_0000357	single protein format	None	None	None	None	None	CHEMBL2208	MAP kinase-activated protein kinase 2	Homo sapiens	SINGLE PROTEIN	CHEMBL1961873	16	GSK Published Kinase Inhibitor Set			None
CHEMBL34241	ROTTLERIN	0	516.55	2	5.40	Rottlerin	CC(=O)c1c(O)c(C)c(O)c(Cc2c(O)c3c(c(C(=O)/C=C/c4ccccc4)c2O)OC(C)(C)C=C3)c1O	Inhibition	'='	5.0	%				UO_0000187					False	CHEMBL1247638	Inhibition of His-tagged human MAPKAPK2 expressed in Escherichia coli at 20 uM	B	BAO_0000019	assay format	Homo sapiens	None	None	None	None	CHEMBL2208	MAP kinase-activated protein kinase 2	Homo sapiens	SINGLE PROTEIN	CHEMBL1240295	1	Scientific Literature	Biochem. J.	2000	None
CHEMBL246970		0	404.90	0	3.83	SID103905472	NCC1CCC(CNc2nc(NCc3ccccc3Cl)ncc2[N+](=O)[O-])CC1	Ki	'>'	7943.28	nM			inactive	UO_0000065					False	CHEMBL1963729	PUBCHEM_BIOASSAY: Navigating the Kinome. (Class of assay: other) Panel member name: MAPKAPK2	F	BAO_0000019	assay format	None	None	None	None	None	CHEMBL2208	MAP kinase-activated protein kinase 2	Homo sapiens	SINGLE PROTEIN	CHEMBL1201862	7	PubChem BioAssays			None
CHEMBL2003657		0	455.54	0	4.39	SID103905061	CC(C)S(=O)(=O)n1c(N)nc2ccc(-c3c(-c4ccc(F)cc4)nc4sccn34)cc21	Ki	'>'	7943.28	nM			inactive	UO_0000065					False	CHEMBL1963729	PUBCHEM_BIOASSAY: Navigating the Kinome. (Class of assay: other) Panel member name: MAPKAPK2	F	BAO_0000019	assay format	None	None	None	None	None	CHEMBL2208	MAP kinase-activated protein kinase 2	Homo sapiens	SINGLE PROTEIN	CHEMBL1201862	7	PubChem BioAssays			None
CHEMBL1973142		0	303.17	0	3.27	SID103905605	CC(=O)Nc1c(C(N)=O)sc2ccc(Cl)c(Cl)c12	Ki	'>'	7943.28	nM			inactive	UO_0000065					False	CHEMBL1963729	PUBCHEM_BIOASSAY: Navigating the Kinome. (Class of assay: other) Panel member name: MAPKAPK2	F	BAO_0000019	assay format	None	None	None	None	None	CHEMBL2208	MAP kinase-activated protein kinase 2	Homo sapiens	SINGLE PROTEIN	CHEMBL1201862	7	PubChem BioAssays			None
CHEMBL362558	LY-2090314	2	512.55	1	3.42	SID103905564	O=C1NC(=O)C(c2cnc3ccccn23)=C1c1cn2c3c(cc(F)cc13)CN(C(=O)N1CCCCC1)CC2	Ki	'>'	7943.28	nM			inactive	UO_0000065					False	CHEMBL1963729	PUBCHEM_BIOASSAY: Navigating the Kinome. (Class of assay: other) Panel member name: MAPKAPK2	F	BAO_0000019	assay format	None	None	None	None	None	CHEMBL2208	MAP kinase-activated protein kinase 2	Homo sapiens	SINGLE PROTEIN	CHEMBL1201862	7	PubChem BioAssays			None
CHEMBL210618		0	356.38	0	2.13	SID103905189	CCOc1nc(NC(=O)Cc2cc(OC)ccc2OC)cc(N)c1C#N	Ki	'>'	7943.28	nM			inactive	UO_0000065					False	CHEMBL1963729	PUBCHEM_BIOASSAY: Navigating the Kinome. (Class of assay: other) Panel member name: MAPKAPK2	F	BAO_0000019	assay format	None	None	None	None	None	CHEMBL2208	MAP kinase-activated protein kinase 2	Homo sapiens	SINGLE PROTEIN	CHEMBL1201862	7	PubChem BioAssays			None
CHEMBL2000508		0	295.34	0	4.26	SID103905065	Fc1ccc(-c2nc3sccn3c2-c2ccncc2)cc1	Ki	'>'	7943.28	nM			inactive	UO_0000065					False	CHEMBL1963729	PUBCHEM_BIOASSAY: Navigating the Kinome. (Class of assay: other) Panel member name: MAPKAPK2	F	BAO_0000019	assay format	None	None	None	None	None	CHEMBL2208	MAP kinase-activated protein kinase 2	Homo sapiens	SINGLE PROTEIN	CHEMBL1201862	7	PubChem BioAssays			None
CHEMBL210928		0	443.91	0	2.32	SID103905197	CCOc1nc(NC(=O)Cc2cc(OC)c(S(C)(=O)=O)cc2OC)cc(N)c1Cl	Ki	'>'	7943.28	nM			inactive	UO_0000065					False	CHEMBL1963729	PUBCHEM_BIOASSAY: Navigating the Kinome. (Class of assay: other) Panel member name: MAPKAPK2	F	BAO_0000019	assay format	None	None	None	None	None	CHEMBL2208	MAP kinase-activated protein kinase 2	Homo sapiens	SINGLE PROTEIN	CHEMBL1201862	7	PubChem BioAssays			None
CHEMBL2006276		0	332.36	0	4.14	SID103904673	COc1cccc2c1Nc1cc(Nc3ccncc3)ccc1C(=O)N2	Ki	'>'	7943.28	nM			inactive	UO_0000065					False	CHEMBL1963729	PUBCHEM_BIOASSAY: Navigating the Kinome. (Class of assay: other) Panel member name: MAPKAPK2	F	BAO_0000019	assay format	None	None	None	None	None	CHEMBL2208	MAP kinase-activated protein kinase 2	Homo sapiens	SINGLE PROTEIN	CHEMBL1201862	7	PubChem BioAssays			None
CHEMBL1982466		0	454.56	1	5.90	SID103904290	Cc1ccc(NC(=O)Nc2ccc(-c3csc4c(-c5cnn(C)c5)cnc(N)c34)cc2)cc1	Ki	'>'	7943.28	nM			inactive	UO_0000065					False	CHEMBL1963729	PUBCHEM_BIOASSAY: Navigating the Kinome. (Class of assay: other) Panel member name: MAPKAPK2	F	BAO_0000019	assay format	None	None	None	None	None	CHEMBL2208	MAP kinase-activated protein kinase 2	Homo sapiens	SINGLE PROTEIN	CHEMBL1201862	7	PubChem BioAssays			None
CHEMBL2007064		0	310.35	0	3.14	SID103905113	Cc1[nH]c(C=C2C(=O)Nc3ccccc32)c(C)c1CCC(=O)O	Ki	'>'	7943.28	nM			inactive	UO_0000065					False	CHEMBL1963729	PUBCHEM_BIOASSAY: Navigating the Kinome. (Class of assay: other) Panel member name: MAPKAPK2	F	BAO_0000019	assay format	None	None	None	None	None	CHEMBL2208	MAP kinase-activated protein kinase 2	Homo sapiens	SINGLE PROTEIN	CHEMBL1201862	7	PubChem BioAssays			None
CHEMBL1236126		0	440.46	0	3.53	SID103905081	CC(C)(C)C(=O)Oc1ccc2c(c1)nc(NC(=O)c1cccc([N+](=O)[O-])c1)n2CCCO	Ki	'>'	7943.28	nM			inactive	UO_0000065					False	CHEMBL1963729	PUBCHEM_BIOASSAY: Navigating the Kinome. (Class of assay: other) Panel member name: MAPKAPK2	F	BAO_0000019	assay format	None	None	None	None	None	CHEMBL2208	MAP kinase-activated protein kinase 2	Homo sapiens	SINGLE PROTEIN	CHEMBL1201862	7	PubChem BioAssays			None
CHEMBL1986328		0	348.36	0	4.24	SID103905269	CN(C)C(=O)Nc1ccc2nc(-c3ccco3)c(-c3ccco3)nc2c1	Ki	'='	3162.28	nM	5.50		active	UO_0000065					False	CHEMBL1963729	PUBCHEM_BIOASSAY: Navigating the Kinome. (Class of assay: other) Panel member name: MAPKAPK2	F	BAO_0000019	assay format	None	None	None	None	None	CHEMBL2208	MAP kinase-activated protein kinase 2	Homo sapiens	SINGLE PROTEIN	CHEMBL1201862	7	PubChem BioAssays			None
CHEMBL1983923		0	375.48	0	3.17	SID103905558	Cc1cc(Nc2cc(N3CCN(C)CC3)nc(C=Cc3ccccc3)n2)n[nH]1	Ki	'>'	7943.28	nM			inactive	UO_0000065					False	CHEMBL1963729	PUBCHEM_BIOASSAY: Navigating the Kinome. (Class of assay: other) Panel member name: MAPKAPK2	F	BAO_0000019	assay format	None	None	None	None	None	CHEMBL2208	MAP kinase-activated protein kinase 2	Homo sapiens	SINGLE PROTEIN	CHEMBL1201862	7	PubChem BioAssays			None
CHEMBL2006237		0	393.50	0	1.77	SID103904687	CN1CCN(CCCNc2cccc(-c3nc4c(C(N)=O)cccc4[nH]3)n2)CC1	Ki	'>'	7943.28	nM			inactive	UO_0000065					False	CHEMBL1963729	PUBCHEM_BIOASSAY: Navigating the Kinome. (Class of assay: other) Panel member name: MAPKAPK2	F	BAO_0000019	assay format	None	None	None	None	None	CHEMBL2208	MAP kinase-activated protein kinase 2	Homo sapiens	SINGLE PROTEIN	CHEMBL1201862	7	PubChem BioAssays			None
CHEMBL1991180		0	388.34	1	-0.06	SID103905665	COCc1nnn(-c2nonc2N)c1C(=O)NN=C(C)c1ccc(O)cc1O	Ki	'='	1995.26	nM	5.70		active	UO_0000065					False	CHEMBL1963729	PUBCHEM_BIOASSAY: Navigating the Kinome. (Class of assay: other) Panel member name: MAPKAPK2	F	BAO_0000019	assay format	None	None	None	None	None	CHEMBL2208	MAP kinase-activated protein kinase 2	Homo sapiens	SINGLE PROTEIN	CHEMBL1201862	7	PubChem BioAssays			None
CHEMBL375284		0	342.40	1	5.18	SID103904328	Cc1cccc(NC(=O)Nc2ccc(-c3cccc4[nH]ncc34)cc2)c1	Ki	'>'	7943.28	nM			inactive	UO_0000065					False	CHEMBL1963729	PUBCHEM_BIOASSAY: Navigating the Kinome. (Class of assay: other) Panel member name: MAPKAPK2	F	BAO_0000019	assay format	None	None	None	None	None	CHEMBL2208	MAP kinase-activated protein kinase 2	Homo sapiens	SINGLE PROTEIN	CHEMBL1201862	7	PubChem BioAssays			None
CHEMBL1991577		0	299.37	0	2.80	SID103904956	CC(Nc1c(Nc2ccncc2)c(=O)c1=O)C1CCCCC1	Ki	'>'	7943.28	nM			inactive	UO_0000065					False	CHEMBL1963729	PUBCHEM_BIOASSAY: Navigating the Kinome. (Class of assay: other) Panel member name: MAPKAPK2	F	BAO_0000019	assay format	None	None	None	None	None	CHEMBL2208	MAP kinase-activated protein kinase 2	Homo sapiens	SINGLE PROTEIN	CHEMBL1201862	7	PubChem BioAssays			None
CHEMBL939	GEFITINIB	4	446.91	0	4.28	SID103905344	COc1cc2ncnc(Nc3ccc(F)c(Cl)c3)c2cc1OCCCN1CCOCC1	Ki	'>'	7943.28	nM			inactive	UO_0000065					False	CHEMBL1963729	PUBCHEM_BIOASSAY: Navigating the Kinome. (Class of assay: other) Panel member name: MAPKAPK2	F	BAO_0000019	assay format	None	None	None	None	None	CHEMBL2208	MAP kinase-activated protein kinase 2	Homo sapiens	SINGLE PROTEIN	CHEMBL1201862	7	PubChem BioAssays			None
CHEMBL1997349		0	476.32	1	5.49	SID103905298	CC1=NN(c2ccc(Cl)c(Cl)c2)C(=O)C1=Cc1c(C)c(C#N)c2nc3ccccc3n2c1O	Ki	'='	1258.93	nM	5.90		active	UO_0000065					False	CHEMBL1963729	PUBCHEM_BIOASSAY: Navigating the Kinome. (Class of assay: other) Panel member name: MAPKAPK2	F	BAO_0000019	assay format	None	None	None	None	None	CHEMBL2208	MAP kinase-activated protein kinase 2	Homo sapiens	SINGLE PROTEIN	CHEMBL1201862	7	PubChem BioAssays			None
CHEMBL1682359		0	227.27	0	3.17	SID103904543	CCCc1cc(-c2ccc3[nH]ncc3c2)on1	Ki	'>'	7943.28	nM			inactive	UO_0000065					False	CHEMBL1963729	PUBCHEM_BIOASSAY: Navigating the Kinome. (Class of assay: other) Panel member name: MAPKAPK2	F	BAO_0000019	assay format	None	None	None	None	None	CHEMBL2208	MAP kinase-activated protein kinase 2	Homo sapiens	SINGLE PROTEIN	CHEMBL1201862	7	PubChem BioAssays			None
CHEMBL1979057		0	340.39	0	4.22	SID103905248	O=C1NCc2c1cccc2-c1ccc(Nc2nc3ccccc3[nH]2)cc1	Ki	'>'	7943.28	nM			inactive	UO_0000065					False	CHEMBL1963729	PUBCHEM_BIOASSAY: Navigating the Kinome. (Class of assay: other) Panel member name: MAPKAPK2	F	BAO_0000019	assay format	None	None	None	None	None	CHEMBL2208	MAP kinase-activated protein kinase 2	Homo sapiens	SINGLE PROTEIN	CHEMBL1201862	7	PubChem BioAssays			None
CHEMBL481491		0	417.41	0	4.78	SID103905430	NC(=O)c1sc(-n2cnc3ccccc32)cc1OCc1ccccc1C(F)(F)F	Ki	'>'	7943.28	nM			inactive	UO_0000065					False	CHEMBL1963729	PUBCHEM_BIOASSAY: Navigating the Kinome. (Class of assay: other) Panel member name: MAPKAPK2	F	BAO_0000019	assay format	None	None	None	None	None	CHEMBL2208	MAP kinase-activated protein kinase 2	Homo sapiens	SINGLE PROTEIN	CHEMBL1201862	7	PubChem BioAssays			None
CHEMBL1976220		0	439.34	1	5.95	SID103904362	Nc1nccc2scc(-c3ccc(NC(=O)Nc4cccc(Br)c4)cc3)c12	Ki	'>'	7943.28	nM			inactive	UO_0000065					False	CHEMBL1963729	PUBCHEM_BIOASSAY: Navigating the Kinome. (Class of assay: other) Panel member name: MAPKAPK2	F	BAO_0000019	assay format	None	None	None	None	None	CHEMBL2208	MAP kinase-activated protein kinase 2	Homo sapiens	SINGLE PROTEIN	CHEMBL1201862	7	PubChem BioAssays			None
CHEMBL272028	GW300660X	0	453.48	0	0.80	GW300660X	NS(=O)(=O)c1ccc(N/N=C2\C(=O)Nc3ccc(C(=O)NCCc4c[nH]cn4)cc32)cc1	Inhibition	'='	2.48	%				UO_0000187					False	CHEMBL1961968	GSK_PKIS: MAPKAPK2 mean inhibition at 0.1 uM [Nanosyn]	B	BAO_0000357	single protein format	None	None	None	None	None	CHEMBL2208	MAP kinase-activated protein kinase 2	Homo sapiens	SINGLE PROTEIN	CHEMBL1961873	16	GSK Published Kinase Inhibitor Set			None
CHEMBL1684543		0	435.58	1	6.10	11k	Cc1ccc2cc(-c3n[nH]c4ccc(NC5CCN(Cc6ccccc6)CC5)cc34)[nH]c2c1	Inhibition	'='	84.0	%				UO_0000187					False	CHEMBL1686052	Inhibition of MAPK2 at 1 uM	B	BAO_0000357	single protein format	None	None	None	None	None	CHEMBL2208	MAP kinase-activated protein kinase 2	Homo sapiens	SINGLE PROTEIN	CHEMBL1681705	1	Scientific Literature	Bioorg. Med. Chem. Lett.	2011	None
CHEMBL2036601		0	474.95	0	4.63	18	Clc1ccc(-c2ccc(C3=NOC(c4c[nH]cn4)N3c3ccc(N4CCNCC4)cc3)o2)cc1	IC50	'='	70.0	nM	7.16			UO_0000065	15.06	0.29	2.52	8.73	False	CHEMBL2040538	Inhibition of MK2 using 5TAMRA-KKLNRTLSVA-COOH as substrate incubated for 30 mins prior to substrate addition measured after 30 mins by immobilized metal ion affinity-based fluorescence polarization assay in presence of 100 uM ATP	B	BAO_0000357	single protein format	None	None	None	None	None	CHEMBL2208	MAP kinase-activated protein kinase 2	Homo sapiens	SINGLE PROTEIN	CHEMBL2034849	1	Scientific Literature	ACS Med. Chem. Lett.	2012	None
CHEMBL2036602		0	563.06	2	6.36	19	Clc1ccc(-c2ccc(C3=NOC(c4cnc(-c5ccccc5)nc4)N3c3ccc(N4CCNCC4)cc3)o2)cc1	IC50	'='	1200.0	nM	5.92			UO_0000065	10.52	0.20	-0.44	7.49	False	CHEMBL2040538	Inhibition of MK2 using 5TAMRA-KKLNRTLSVA-COOH as substrate incubated for 30 mins prior to substrate addition measured after 30 mins by immobilized metal ion affinity-based fluorescence polarization assay in presence of 100 uM ATP	B	BAO_0000357	single protein format	None	None	None	None	None	CHEMBL2208	MAP kinase-activated protein kinase 2	Homo sapiens	SINGLE PROTEIN	CHEMBL2034849	1	Scientific Literature	ACS Med. Chem. Lett.	2012	None
CHEMBL248757		0	471.93	0	4.27	25	N#Cc1ncc2nc1OCCCCOc1cc(NCc3cncs3)c(Cl)cc1NC(=O)N2	Ki	'='	3886.0	nM	5.41			UO_0000065	11.46	0.23	1.14	4.04	False	CHEMBL942721	Inhibition of MK2	B	BAO_0000357	single protein format	None	None	None	None	None	CHEMBL2208	MAP kinase-activated protein kinase 2	Homo sapiens	SINGLE PROTEIN	CHEMBL1140564	1	Scientific Literature	Bioorg. Med. Chem. Lett.	2007	None
CHEMBL272026	GW290597X	0	467.51	0	1.12	GW290597X	NS(=O)(=O)c1ccc(N/N=C2\C(=O)Nc3ccc(C(=O)NCCCn4ccnc4)cc32)cc1	Inhibition	'='	4.69	%				UO_0000187					False	CHEMBL1961968	GSK_PKIS: MAPKAPK2 mean inhibition at 0.1 uM [Nanosyn]	B	BAO_0000357	single protein format	None	None	None	None	None	CHEMBL2208	MAP kinase-activated protein kinase 2	Homo sapiens	SINGLE PROTEIN	CHEMBL1961873	16	GSK Published Kinase Inhibitor Set			None
CHEMBL404630		0	389.84	0	3.30	13	Oc1cc(O)c(-c2noc3ccc(NCCN4CCOCC4)cc23)cc1Cl	IC50	'>'	20000.0	nM				UO_0000065					False	CHEMBL944945	Inhibition of MK2	B	BAO_0000357	single protein format	None	None	None	None	None	CHEMBL2208	MAP kinase-activated protein kinase 2	Homo sapiens	SINGLE PROTEIN	CHEMBL1140740	1	Scientific Literature	J. Med. Chem.	2008	None
CHEMBL156987		0	377.18	0	3.17	SB-409513	O=C1NC(=O)C(c2cccc(Cl)c2)=C1Nc1ccc(Cl)c(C(=O)O)c1	Inhibition	'='	1.21	%				UO_0000187					False	CHEMBL1961969	GSK_PKIS: MAPKAPK2 mean inhibition at 1 uM [Nanosyn]	B	BAO_0000357	single protein format	None	None	None	None	None	CHEMBL2208	MAP kinase-activated protein kinase 2	Homo sapiens	SINGLE PROTEIN	CHEMBL1961873	16	GSK Published Kinase Inhibitor Set			None
CHEMBL467581	GSK-2219385A	0	520.57	1	3.52	GSK2219385A	COc1cc(C)c(N(C)C(=O)CN(C)C)cc1Nc1nc(Nc2cccc(F)c2C(N)=O)c2cc[nH]c2n1	Inhibition	'='	-0.22	%				UO_0000187					False	CHEMBL1961968	GSK_PKIS: MAPKAPK2 mean inhibition at 0.1 uM [Nanosyn]	B	BAO_0000357	single protein format	None	None	None	None	None	CHEMBL2208	MAP kinase-activated protein kinase 2	Homo sapiens	SINGLE PROTEIN	CHEMBL1961873	16	GSK Published Kinase Inhibitor Set			None
CHEMBL1684543		0	435.58	1	6.10	11k	Cc1ccc2cc(-c3n[nH]c4ccc(NC5CCN(Cc6ccccc6)CC5)cc34)[nH]c2c1	Inhibition	'='	100.0	%				UO_0000187					False	CHEMBL1685695	Inhibition of MAPK2 at 0.1 uM	B	BAO_0000357	single protein format	None	None	None	None	None	CHEMBL2208	MAP kinase-activated protein kinase 2	Homo sapiens	SINGLE PROTEIN	CHEMBL1681705	1	Scientific Literature	Bioorg. Med. Chem. Lett.	2011	None
CHEMBL396327		0	555.68	2	5.74	10b	O=C1NC(=O)C2=C1c1cn(c3ccccc13)CCCc1ccc(c(N3CCCC3)n1)CCCn1cc2c2ccccc21	Inhibition	'='	95.0	%				UO_0000187					False	CHEMBL886986	Inhibition of MAPKAPK2 at 1 uM relative to control	B	BAO_0000357	single protein format	Homo sapiens	None	None	None	None	CHEMBL2208	MAP kinase-activated protein kinase 2	Homo sapiens	SINGLE PROTEIN	CHEMBL1139192	1	Scientific Literature	Bioorg. Med. Chem. Lett.	2007	None
CHEMBL1258913		0	544.68	1	4.28	38	O=C(Nc1n[nH]c2cc(C(=O)N[C@H](CN3CCCC3)c3ccccc3)sc12)c1ccc(N2CCOCC2)cc1	IC50	'>'	10000.0	nM				UO_0000065					False	CHEMBL1260189	Inhibition of MAPKAPK2	B	BAO_0000357	single protein format	None	None	None	None	None	CHEMBL2208	MAP kinase-activated protein kinase 2	Homo sapiens	SINGLE PROTEIN	CHEMBL1255180	1	Scientific Literature	Bioorg. Med. Chem.	2010	None
CHEMBL399410		0	453.57	1	5.72	SB-437013	COc1ccc2cc(-c3c(-c4ccncc4)nc(-c4ccc([S+](C)[O-])cc4)n3C)ccc2c1	Inhibition	'='	1.0	%				UO_0000187					False	CHEMBL1961968	GSK_PKIS: MAPKAPK2 mean inhibition at 0.1 uM [Nanosyn]	B	BAO_0000357	single protein format	None	None	None	None	None	CHEMBL2208	MAP kinase-activated protein kinase 2	Homo sapiens	SINGLE PROTEIN	CHEMBL1961873	16	GSK Published Kinase Inhibitor Set			None
CHEMBL1909370	GW694234A	0	532.78	1	5.94	GW694234A	COC(=O)Nc1nc2cc(Oc3ccc(NC(=O)Nc4cccc(Br)c4)cc3)ccc2[nH]1.Cl	Inhibition	'='	1.19	%				UO_0000187					False	CHEMBL1961969	GSK_PKIS: MAPKAPK2 mean inhibition at 1 uM [Nanosyn]	B	BAO_0000357	single protein format	None	None	None	None	None	CHEMBL2208	MAP kinase-activated protein kinase 2	Homo sapiens	SINGLE PROTEIN	CHEMBL1961873	16	GSK Published Kinase Inhibitor Set			None
CHEMBL1794061	GW627834A	0	297.74	0	3.96	GW627834A	Cl.N#Cc1cccc(Nc2ncc(-c3ccccc3)o2)c1	Inhibition	'='	1.11	%				UO_0000187					False	CHEMBL1961969	GSK_PKIS: MAPKAPK2 mean inhibition at 1 uM [Nanosyn]	B	BAO_0000357	single protein format	None	None	None	None	None	CHEMBL2208	MAP kinase-activated protein kinase 2	Homo sapiens	SINGLE PROTEIN	CHEMBL1961873	16	GSK Published Kinase Inhibitor Set			None
CHEMBL591305		0	358.43	0	4.56	11c	Nc1nccc(Nc2cc(-c3cc4ccccc4s3)c3[nH]ncc3c2)n1	IC50	'='	1600.0	nM	5.80			UO_0000065	16.17	0.30	1.24	6.27	False	CHEMBL1072653	Inhibition of MK2	B	BAO_0000357	single protein format	None	None	None	None	None	CHEMBL2208	MAP kinase-activated protein kinase 2	Homo sapiens	SINGLE PROTEIN	CHEMBL1153138	1	Scientific Literature	Bioorg. Med. Chem. Lett.	2010	None
CHEMBL483847		0	374.32	0	3.88	2, GNF-2	NC(=O)c1cccc(-c2cc(Nc3ccc(OC(F)(F)F)cc3)ncn2)c1	Inhibition	'='	0.0	%				UO_0000187					False	CHEMBL1249696	Inhibition of human MAPKAP-K2 activity at 10 uM by radiometric assay	B	BAO_0000357	single protein format	Homo sapiens	None	None	None	None	CHEMBL2208	MAP kinase-activated protein kinase 2	Homo sapiens	SINGLE PROTEIN	CHEMBL1240306	1	Scientific Literature	Nat. Chem. Biol.	2006	None
CHEMBL409876		0	369.45	0	1.93	25f	CNCC1CNC(=O)c2cc3ccc(C(=O)Nc4nccs4)cc3n2C1	IC50	'='	690.0	nM	6.16			UO_0000065	16.68	0.32	4.23	7.00	False	CHEMBL933195	Inhibition of MK2 by DELFIA assay	B	BAO_0000357	single protein format	None	None	None	None	None	CHEMBL2208	MAP kinase-activated protein kinase 2	Homo sapiens	SINGLE PROTEIN	CHEMBL1142274	1	Scientific Literature	Bioorg. Med. Chem. Lett.	2008	None
CHEMBL255605		0	335.37	0	1.43	3a	NCC1Cc2c([nH]c3ccc(C(=O)Nc4cccnc4)cc23)C(=O)N1	IC50	'='	260.0	nM	6.58			UO_0000065	19.64	0.36	5.16	5.83	False	CHEMBL933195	Inhibition of MK2 by DELFIA assay	B	BAO_0000357	single protein format	None	None	None	None	None	CHEMBL2208	MAP kinase-activated protein kinase 2	Homo sapiens	SINGLE PROTEIN	CHEMBL1142274	1	Scientific Literature	Bioorg. Med. Chem. Lett.	2008	None
CHEMBL1801308		0	500.60	1	1.87	26F	CN1CC2(CNC(=O)c3c2[nH]c2c3CCc3cnc(-c4ccc(OCCN5CCOCC5)cc4)nc3-2)C1	IC50	'<'	3.0	nM				UO_0000065					False	CHEMBL1805885	Inhibition of human MK2 using biotinyl-AYSRALSRQLSSGVSEIRCOOH as substrate after 45 mins by FRET analysis	B	BAO_0000357	single protein format	Homo sapiens	None	None	None	None	CHEMBL2208	MAP kinase-activated protein kinase 2	Homo sapiens	SINGLE PROTEIN	CHEMBL1799987	1	Scientific Literature	Bioorg. Med. Chem. Lett.	2010	None
CHEMBL1801194		0	333.37	0	3.27	10A	O=C1NCCc2[nH]c3c(c21)CCc1cnc(-c2ccccc2F)cc1-3	IC50	'='	37.0	nM	7.43			UO_0000065	22.29	0.41	4.16	12.86	False	CHEMBL1805885	Inhibition of human MK2 using biotinyl-AYSRALSRQLSSGVSEIRCOOH as substrate after 45 mins by FRET analysis	B	BAO_0000357	single protein format	Homo sapiens	None	None	None	None	CHEMBL2208	MAP kinase-activated protein kinase 2	Homo sapiens	SINGLE PROTEIN	CHEMBL1799987	1	Scientific Literature	Bioorg. Med. Chem. Lett.	2010	None
CHEMBL1801302		0	372.43	0	3.02	25D	COc1ccc(-c2ncc3c(n2)-c2[nH]c4c(c2CC3)C(=O)NCC42CC2)cc1	IC50	'='	150.0	nM	6.82			UO_0000065	18.32	0.33	3.80	8.54	False	CHEMBL1805885	Inhibition of human MK2 using biotinyl-AYSRALSRQLSSGVSEIRCOOH as substrate after 45 mins by FRET analysis	B	BAO_0000357	single protein format	Homo sapiens	None	None	None	None	CHEMBL2208	MAP kinase-activated protein kinase 2	Homo sapiens	SINGLE PROTEIN	CHEMBL1799987	1	Scientific Literature	Bioorg. Med. Chem. Lett.	2010	None
CHEMBL1801292		0	420.46	0	3.25	18A	O=C1NCC2(CN(CCF)C2)c2[nH]c3c(c21)CCc1cnc(-c2ccccc2F)cc1-3	IC50	'='	230.0	nM	6.64			UO_0000065	15.79	0.29	3.39	10.88	False	CHEMBL1805885	Inhibition of human MK2 using biotinyl-AYSRALSRQLSSGVSEIRCOOH as substrate after 45 mins by FRET analysis	B	BAO_0000357	single protein format	Homo sapiens	None	None	None	None	CHEMBL2208	MAP kinase-activated protein kinase 2	Homo sapiens	SINGLE PROTEIN	CHEMBL1799987	1	Scientific Literature	Bioorg. Med. Chem. Lett.	2010	None
CHEMBL1801287		0	388.45	0	2.91	16C	CN1CC2(CNC(=O)c3c2[nH]c2c3CCc3cnc(-c4cccc(F)c4)cc3-2)C1	IC50	'='	200.0	nM	6.70			UO_0000065	17.25	0.32	3.79	10.98	False	CHEMBL1805887	Inhibition of MK2 mediated anisomycin-stimulated hsp27 phosphorylation in human THP-1 cells by fluorometric analysis	B	BAO_0000219	cell-based format	Homo sapiens	None	None	THP-1	None	CHEMBL2208	MAP kinase-activated protein kinase 2	Homo sapiens	SINGLE PROTEIN	CHEMBL1799987	1	Scientific Literature	Bioorg. Med. Chem. Lett.	2010	CHEMBL3307574
CHEMBL1785002		0	472.52	0	3.89	SB-264865	NC(=O)Cc1ccccc1Oc1nccc(-c2c(-c3ccc(F)cc3)ncn2C2CCNCC2)n1	Inhibition	'='	0.74	%				UO_0000187					False	CHEMBL1961968	GSK_PKIS: MAPKAPK2 mean inhibition at 0.1 uM [Nanosyn]	B	BAO_0000357	single protein format	None	None	None	None	None	CHEMBL2208	MAP kinase-activated protein kinase 2	Homo sapiens	SINGLE PROTEIN	CHEMBL1961873	16	GSK Published Kinase Inhibitor Set			None
CHEMBL185238	GW786460X	0	287.33	0	3.39	GW786460X	Cc1cccc(-c2n[nH]cc2-c2ccc3ncccc3n2)n1	Inhibition	'='	-0.07	%				UO_0000187					False	CHEMBL1961969	GSK_PKIS: MAPKAPK2 mean inhibition at 1 uM [Nanosyn]	B	BAO_0000357	single protein format	None	None	None	None	None	CHEMBL2208	MAP kinase-activated protein kinase 2	Homo sapiens	SINGLE PROTEIN	CHEMBL1961873	16	GSK Published Kinase Inhibitor Set			None
CHEMBL188794	GW829115X	0	496.88	1	6.28	GW829115X	COc1ccc(-c2nn3ncccc3c2-c2ccnc(Nc3ccc(Cl)c(C(F)(F)F)c3)n2)cc1	Inhibition	'='	1.23	%				UO_0000187					False	CHEMBL1961968	GSK_PKIS: MAPKAPK2 mean inhibition at 0.1 uM [Nanosyn]	B	BAO_0000357	single protein format	None	None	None	None	None	CHEMBL2208	MAP kinase-activated protein kinase 2	Homo sapiens	SINGLE PROTEIN	CHEMBL1961873	16	GSK Published Kinase Inhibitor Set			None
CHEMBL188048		0	216.20	0	0.60	SB-736290	Cn1c(-c2nonc2N)nc2cnccc21	Inhibition	'='	1.66	%				UO_0000187					False	CHEMBL1961968	GSK_PKIS: MAPKAPK2 mean inhibition at 0.1 uM [Nanosyn]	B	BAO_0000357	single protein format	None	None	None	None	None	CHEMBL2208	MAP kinase-activated protein kinase 2	Homo sapiens	SINGLE PROTEIN	CHEMBL1961873	16	GSK Published Kinase Inhibitor Set			None
CHEMBL271843	GW275944X	0	330.37	0	1.41	GW275944X	Cc1ccc2c(c1)/C(=N/Nc1ccc(S(N)(=O)=O)cc1)C(=O)N2	Inhibition	'='	-0.37	%				UO_0000187					False	CHEMBL1961969	GSK_PKIS: MAPKAPK2 mean inhibition at 1 uM [Nanosyn]	B	BAO_0000357	single protein format	None	None	None	None	None	CHEMBL2208	MAP kinase-activated protein kinase 2	Homo sapiens	SINGLE PROTEIN	CHEMBL1961873	16	GSK Published Kinase Inhibitor Set			None
CHEMBL464552		0	532.58	1	3.40	GSK-1838705A	CNC(=O)c1c(F)cccc1Nc1nc(Nc2cc3c(cc2OC)CCN3C(=O)CN(C)C)nc2[nH]ccc12	Kd	'>'	10000.0	nM				UO_0000065					False	CHEMBL1908400	Binding constant for MAPKAPK2 kinase domain	B	BAO_0000357	single protein format	None	None	None	None	None	CHEMBL2208	MAP kinase-activated protein kinase 2	Homo sapiens	SINGLE PROTEIN	CHEMBL1908390	1	Scientific Literature	Nat. Biotechnol.	2011	None
CHEMBL460702	BMS-777607	2	512.90	2	5.19	10, BMS-777607	CCOc1ccn(-c2ccc(F)cc2)c(=O)c1C(=O)Nc1ccc(Oc2ccnc(N)c2Cl)c(F)c1	IC50	'>'	2000.0	nM				UO_0000065					False	CHEMBL957084	Inhibition of MK2	B	BAO_0000357	single protein format	None	None	None	None	None	CHEMBL2208	MAP kinase-activated protein kinase 2	Homo sapiens	SINGLE PROTEIN	CHEMBL1140952	1	Scientific Literature	J. Med. Chem.	2009	None
CHEMBL197603		0	621.75	1	4.48	20, A-770041	COc1cc(-c2nn([C@H]3CC[C@H](N4CCN(C(C)=O)CC4)CC3)c3ncnc(N)c23)ccc1NC(=O)c1cc2ccccc2n1C	IC50	'>'	25000.0	nM				UO_0000065					False	CHEMBL863894	Inhibitory activity against MK2	B	BAO_0000357	single protein format	Homo sapiens	None	None	None	None	CHEMBL2208	MAP kinase-activated protein kinase 2	Homo sapiens	SINGLE PROTEIN	CHEMBL1148543	1	Scientific Literature	Bioorg. Med. Chem. Lett.	2006	None
CHEMBL226321		0	436.52	0	4.00	36	O=C(NCCc1ccccc1)c1ccc(-c2cc(-c3cc4c([nH]3)CCNC4=O)ccn2)cc1	IC50	'='	46.0	nM	7.34			UO_0000065	16.81	0.30	3.34	8.45	False	CHEMBL904788	Inhibition of MK2	B	BAO_0000357	single protein format	Homo sapiens	None	None	None	None	CHEMBL2208	MAP kinase-activated protein kinase 2	Homo sapiens	SINGLE PROTEIN	CHEMBL1143661	1	Scientific Literature	J. Med. Chem.	2007	None
CHEMBL226420		0	323.78	0	3.68	21	O=C1NCCc2[nH]c(-c3ccnc(-c4cccc(Cl)c4)c3)cc21	IC50	'='	37.0	nM	7.43			UO_0000065	22.95	0.44	3.75	12.86	False	CHEMBL904788	Inhibition of MK2	B	BAO_0000357	single protein format	Homo sapiens	None	None	None	None	CHEMBL2208	MAP kinase-activated protein kinase 2	Homo sapiens	SINGLE PROTEIN	CHEMBL1143661	1	Scientific Literature	J. Med. Chem.	2007	None
CHEMBL226403		0	340.39	0	3.58	16	O=C1NCCc2[nH]c(-c3ccnc(-c4cnc5ccccc5c4)c3)cc21	IC50	'='	8.5	nM	8.07			UO_0000065	23.71	0.42	4.49	11.42	True	CHEMBL904788	Inhibition of MK2	B	BAO_0000357	single protein format	Homo sapiens	None	None	None	None	CHEMBL2208	MAP kinase-activated protein kinase 2	Homo sapiens	SINGLE PROTEIN	CHEMBL1143661	1	Scientific Literature	J. Med. Chem.	2007	None
CHEMBL226351		0	345.43	0	4.24	15	O=C1NCCc2[nH]c(-c3ccnc(-c4cc5ccccc5s4)c3)cc21	IC50	'='	30.0	nM	7.52			UO_0000065	21.78	0.41	3.28	13.02	False	CHEMBL904788	Inhibition of MK2	B	BAO_0000357	single protein format	Homo sapiens	None	None	None	None	CHEMBL2208	MAP kinase-activated protein kinase 2	Homo sapiens	SINGLE PROTEIN	CHEMBL1143661	1	Scientific Literature	J. Med. Chem.	2007	None
CHEMBL390601		0	291.31	0	1.82	12	O=C1NCCc2[nH]c(-c3ccnc(-c4cncnc4)c3)cc21	IC50	'='	83.0	nM	7.08			UO_0000065	24.31	0.44	5.26	8.47	False	CHEMBL904788	Inhibition of MK2	B	BAO_0000357	single protein format	Homo sapiens	None	None	None	None	CHEMBL2208	MAP kinase-activated protein kinase 2	Homo sapiens	SINGLE PROTEIN	CHEMBL1143661	1	Scientific Literature	J. Med. Chem.	2007	None
CHEMBL226232		0	247.69	0	2.02	7	O=C1NCCc2[nH]c(-c3ccnc(Cl)c3)cc21	IC50	'='	608.0	nM	6.22			UO_0000065	25.10	0.50	4.20	10.76	False	CHEMBL904788	Inhibition of MK2	B	BAO_0000357	single protein format	Homo sapiens	None	None	None	None	CHEMBL2208	MAP kinase-activated protein kinase 2	Homo sapiens	SINGLE PROTEIN	CHEMBL1143661	1	Scientific Literature	J. Med. Chem.	2007	None
CHEMBL258837		0	330.40	0	2.60	2	N#Cc1c[nH]c2ncnc(N3CC4(CCNCC4)c4ccccc43)c12	Inhibition	'='	43.0	%				UO_0000187					False	CHEMBL1176566	Inhibition of MAPKAPK2 at 1 M	B	BAO_0000357	single protein format	None	None	None	None	None	CHEMBL2208	MAP kinase-activated protein kinase 2	Homo sapiens	SINGLE PROTEIN	CHEMBL1177702	1	Scientific Literature	J. Med. Chem.	2010	None
CHEMBL1738702		0	403.44	0	2.23	1	O=C1NCC2(CCNCC2)c2[nH]c(-c3ccnc(-c4ccc5c(c4)OCO5)n3)cc21	EC50	'='	4.3	nM	8.37			UO_0000065	20.74	0.38	6.14	8.27	True	CHEMBL1780645	Inhibition of MK2 pretreated for 30 mins before fluorescein labeled substrate peptide addition measured after 2 hrs by IMAP assay	B	BAO_0000357	single protein format	None	None	None	None	None	CHEMBL2208	MAP kinase-activated protein kinase 2	Homo sapiens	SINGLE PROTEIN	CHEMBL1777706	1	Scientific Literature	Bioorg. Med. Chem. Lett.	2011	None
CHEMBL383316		0	383.41	0	4.44	28	COc1cc(-c2ccc3c(c2)NC(=O)/C3=C\c2c[nH]c3ncccc23)ccc1O	IC50	'>'	50000.0	nM				UO_0000065					False	CHEMBL865814	Inhibitory activity against MAPKAP2	B	BAO_0000357	single protein format	Homo sapiens	None	None	None	None	CHEMBL2208	MAP kinase-activated protein kinase 2	Homo sapiens	SINGLE PROTEIN	CHEMBL1148568	1	Scientific Literature	Bioorg. Med. Chem. Lett.	2006	None
CHEMBL467729		0	300.34	0	2.05	22	CC(Nc1c(Nc2ccncc2)c(=O)c1=O)c1nccs1	IC50	'='	81000.0	nM	4.09			UO_0000065	13.62	0.27	2.04	4.87	False	CHEMBL1011420	Inhibition of human recombinant MK2	B	BAO_0000357	single protein format	Homo sapiens	None	None	None	None	CHEMBL2208	MAP kinase-activated protein kinase 2	Homo sapiens	SINGLE PROTEIN	CHEMBL1136863	1	Scientific Literature	Bioorg. Med. Chem.	2009	None
CHEMBL468125		0	387.41	0	4.40	42	C[C@@H](Nc1c(Nc2ccnc(-c3ccccc3F)c2)c(=O)c1=O)c1ccccc1	IC50	'='	5800.0	nM	5.24			UO_0000065	13.52	0.25	0.84	7.37	False	CHEMBL1011420	Inhibition of human recombinant MK2	B	BAO_0000357	single protein format	Homo sapiens	None	None	None	None	CHEMBL2208	MAP kinase-activated protein kinase 2	Homo sapiens	SINGLE PROTEIN	CHEMBL1136863	1	Scientific Literature	Bioorg. Med. Chem.	2009	None
CHEMBL271714		0	383.48	0	2.32	25g	CCNCC1CNC(=O)c2cc3ccc(C(=O)Nc4nccs4)cc3n2C1	IC50	'='	560.0	nM	6.25			UO_0000065	16.30	0.32	3.93	7.10	False	CHEMBL933195	Inhibition of MK2 by DELFIA assay	B	BAO_0000357	single protein format	None	None	None	None	None	CHEMBL2208	MAP kinase-activated protein kinase 2	Homo sapiens	SINGLE PROTEIN	CHEMBL1142274	1	Scientific Literature	Bioorg. Med. Chem. Lett.	2008	None
CHEMBL518964		0	412.58	1	6.63	28o	CSc1nc(-c2ccc(F)cc2)c(-c2ccnc(NC(C)CCCC(C)C)c2)[nH]1	Inhibition	'='	6.0	%				UO_0000187					False	CHEMBL1013121	Inhibition of human MAPK2/ERK2 at 10 uM	B	BAO_0000357	single protein format	Homo sapiens	None	None	None	None	CHEMBL2208	MAP kinase-activated protein kinase 2	Homo sapiens	SINGLE PROTEIN	CHEMBL1155084	1	Scientific Literature	J. Med. Chem.	2008	None
CHEMBL1783703		0	328.40	0	1.35	11c	Cc1cnc(N)c(CNC(=S)Nc2ccc3c(c2)CC(=O)N3)n1	IC50	'='	27000.0	nM	4.57			UO_0000065	13.91	0.27	3.22	4.35	False	CHEMBL1786602	Inhibition of MK2 using biotin-LCAYSRALSRQLSSGVSEIRH substrate	B	BAO_0000357	single protein format	None	None	None	None	None	CHEMBL2208	MAP kinase-activated protein kinase 2	Homo sapiens	SINGLE PROTEIN	CHEMBL1782048	1	Scientific Literature	Bioorg. Med. Chem. Lett.	2009	None
CHEMBL436652		0	383.43	0	1.60	4k	CC(=O)NCC1Cn2c(cc3ccc(C(=O)Nc4nccs4)cc32)C(=O)N1	IC50	'='	6900.0	nM	5.16			UO_0000065	13.46	0.26	3.56	4.91	False	CHEMBL933195	Inhibition of MK2 by DELFIA assay	B	BAO_0000357	single protein format	None	None	None	None	None	CHEMBL2208	MAP kinase-activated protein kinase 2	Homo sapiens	SINGLE PROTEIN	CHEMBL1142274	1	Scientific Literature	Bioorg. Med. Chem. Lett.	2008	None
CHEMBL482488		0	446.54	0	3.56	CER-0263252	O=C(COc1ccccc1)N1CCN(c2nccc(Nc3ccc4ncsc4c3)n2)CC1	Inhibition	'='	0.0	%				UO_0000187					False	CHEMBL953383	Inhibition of MAPKAPK2 at 10 uM by HTRF assay relative to control	B	BAO_0000357	single protein format	None	None	None	None	None	CHEMBL2208	MAP kinase-activated protein kinase 2	Homo sapiens	SINGLE PROTEIN	CHEMBL1150387	1	Scientific Literature	J. Med. Chem.	2008	None
CHEMBL1234833		0	385.47	0	1.59	4k, BS-194	CC(C)c1cnn2c(NCc3ccccc3)cc(N[C@@H](CO)[C@H](O)CO)nc12	Activity	'='	111.0	%				UO_0000187					False	CHEMBL1806147	Inhibition of MAPKAPK2 assessed as residual enzyme activity at 10 uM	B	BAO_0000357	single protein format	None	None	None	None	None	CHEMBL2208	MAP kinase-activated protein kinase 2	Homo sapiens	SINGLE PROTEIN	CHEMBL1800061	1	Scientific Literature	J. Med. Chem.	2010	None
CHEMBL1933193		0	388.43	0	1.70	10e	O=C(Nc1cc(-c2cc3c([nH]2)C2(CCNC2)CNC3=O)ccn1)c1ccccn1	EC50	'='	4.1	nM	8.39			UO_0000065	21.59	0.39	6.69	7.50	False	CHEMBL1937260	Inhibition of MK2 using Fluo-betaA-11A NeoMPS as substrate pre-incubated for 30 mins before substrate addition measured after 2 hrs by IMAP assay	B	BAO_0000357	single protein format	None	None	None	None	None	CHEMBL2208	MAP kinase-activated protein kinase 2	Homo sapiens	SINGLE PROTEIN	CHEMBL1932991	1	Scientific Literature	Bioorg. Med. Chem. Lett.	2012	None
CHEMBL1996587		0	410.43	0	3.15	SID103905444	CC(C)(CO)c1nnc2ccc(-c3c(-c4ccc(F)cc4F)nc4n3CCC4)nn12	Ki	'>'	7943.28	nM			inactive	UO_0000065					False	CHEMBL1963729	PUBCHEM_BIOASSAY: Navigating the Kinome. (Class of assay: other) Panel member name: MAPKAPK2	F	BAO_0000019	assay format	None	None	None	None	None	CHEMBL2208	MAP kinase-activated protein kinase 2	Homo sapiens	SINGLE PROTEIN	CHEMBL1201862	7	PubChem BioAssays			None
CHEMBL1983195		0	376.42	1	5.02	SID103905270	CCN(CC)C(=O)Nc1ccc2nc(-c3ccco3)c(-c3ccco3)nc2c1	Ki	'='	1995.26	nM	5.70		active	UO_0000065					False	CHEMBL1963729	PUBCHEM_BIOASSAY: Navigating the Kinome. (Class of assay: other) Panel member name: MAPKAPK2	F	BAO_0000019	assay format	None	None	None	None	None	CHEMBL2208	MAP kinase-activated protein kinase 2	Homo sapiens	SINGLE PROTEIN	CHEMBL1201862	7	PubChem BioAssays			None
CHEMBL1973808		0	271.71	0	3.47	SID103904664	O=C(Nc1ccc2[nH]ncc2c1)c1ccc(Cl)cc1	Ki	'>'	7943.28	nM			inactive	UO_0000065					False	CHEMBL1963729	PUBCHEM_BIOASSAY: Navigating the Kinome. (Class of assay: other) Panel member name: MAPKAPK2	F	BAO_0000019	assay format	None	None	None	None	None	CHEMBL2208	MAP kinase-activated protein kinase 2	Homo sapiens	SINGLE PROTEIN	CHEMBL1201862	7	PubChem BioAssays			None
CHEMBL1983025		0	483.64	1	6.37	SID103904302	CCC(N)(C#Cc1cnc(N)c2c(-c3ccc(NC(=O)Nc4cccc(C)c4)cc3)csc12)CC	Ki	'>'	7943.28	nM			inactive	UO_0000065					False	CHEMBL1963729	PUBCHEM_BIOASSAY: Navigating the Kinome. (Class of assay: other) Panel member name: MAPKAPK2	F	BAO_0000019	assay format	None	None	None	None	None	CHEMBL2208	MAP kinase-activated protein kinase 2	Homo sapiens	SINGLE PROTEIN	CHEMBL1201862	7	PubChem BioAssays			None
CHEMBL2002323		0	242.26	0	2.43	SID103905202	Cc1ccc(F)c(-c2ccc3nnc(N)n3c2)c1	Ki	'>'	7943.28	nM			inactive	UO_0000065					False	CHEMBL1963729	PUBCHEM_BIOASSAY: Navigating the Kinome. (Class of assay: other) Panel member name: MAPKAPK2	F	BAO_0000019	assay format	None	None	None	None	None	CHEMBL2208	MAP kinase-activated protein kinase 2	Homo sapiens	SINGLE PROTEIN	CHEMBL1201862	7	PubChem BioAssays			None
CHEMBL1997534		0	405.52	1	5.41	SID103904738	COc1cccc(C(C)NC(=O)c2cc(C)c(-c3ccc4[nH]nc(C)c4c3)s2)c1	Ki	'>'	7943.28	nM			inactive	UO_0000065					False	CHEMBL1963729	PUBCHEM_BIOASSAY: Navigating the Kinome. (Class of assay: other) Panel member name: MAPKAPK2	F	BAO_0000019	assay format	None	None	None	None	None	CHEMBL2208	MAP kinase-activated protein kinase 2	Homo sapiens	SINGLE PROTEIN	CHEMBL1201862	7	PubChem BioAssays			None
CHEMBL1996500		0	410.43	0	3.62	SID103904762	Cc1nccn2c(-c3ccnc(NCC(C)(C)O)n3)c(-c3ccc(F)cc3F)nc12	Ki	'>'	7943.28	nM			inactive	UO_0000065					False	CHEMBL1963729	PUBCHEM_BIOASSAY: Navigating the Kinome. (Class of assay: other) Panel member name: MAPKAPK2	F	BAO_0000019	assay format	None	None	None	None	None	CHEMBL2208	MAP kinase-activated protein kinase 2	Homo sapiens	SINGLE PROTEIN	CHEMBL1201862	7	PubChem BioAssays			None
CHEMBL497151		0	437.22	0	4.04	SID103905371	O=c1nc(-c2cc3c(Oc4ccc(I)cc4)cncc3s2)[nH]o1	Ki	'>'	7943.28	nM			inactive	UO_0000065					False	CHEMBL1963729	PUBCHEM_BIOASSAY: Navigating the Kinome. (Class of assay: other) Panel member name: MAPKAPK2	F	BAO_0000019	assay format	None	None	None	None	None	CHEMBL2208	MAP kinase-activated protein kinase 2	Homo sapiens	SINGLE PROTEIN	CHEMBL1201862	7	PubChem BioAssays			None
CHEMBL1973540		0	449.52	0	3.90	SID103904953	O=C1Nc2ccc3ncsc3c2C1=CNc1ccc(S(=O)(=O)Nc2ccccn2)cc1	Ki	'='	1258.93	nM	5.90		active	UO_0000065					False	CHEMBL1963729	PUBCHEM_BIOASSAY: Navigating the Kinome. (Class of assay: other) Panel member name: MAPKAPK2	F	BAO_0000019	assay format	None	None	None	None	None	CHEMBL2208	MAP kinase-activated protein kinase 2	Homo sapiens	SINGLE PROTEIN	CHEMBL1201862	7	PubChem BioAssays			None
CHEMBL210963		0	434.47	0	1.54	SID103905193	CCOc1nc(NC(=O)Cc2cc(OC)c(S(C)(=O)=O)cc2OC)cc(N)c1C#N	Ki	'>'	7943.28	nM			inactive	UO_0000065					False	CHEMBL1963729	PUBCHEM_BIOASSAY: Navigating the Kinome. (Class of assay: other) Panel member name: MAPKAPK2	F	BAO_0000019	assay format	None	None	None	None	None	CHEMBL2208	MAP kinase-activated protein kinase 2	Homo sapiens	SINGLE PROTEIN	CHEMBL1201862	7	PubChem BioAssays			None
CHEMBL2001224		0	371.83	0	4.28	SID103905155	Cc1cc(OC2CCCC2)c(NC(=O)Nc2cnc(C#N)cn2)cc1Cl	Ki	'>'	7943.28	nM			inactive	UO_0000065					False	CHEMBL1963729	PUBCHEM_BIOASSAY: Navigating the Kinome. (Class of assay: other) Panel member name: MAPKAPK2	F	BAO_0000019	assay format	None	None	None	None	None	CHEMBL2208	MAP kinase-activated protein kinase 2	Homo sapiens	SINGLE PROTEIN	CHEMBL1201862	7	PubChem BioAssays			None
CHEMBL1974870		0	392.89	0	4.54	SID103904479	Cc1n[nH]c2ccc(-c3cncc(OCC(N)Cc4cccc(Cl)c4)c3)cc12	Ki	'='	630.96	nM	6.20		active	UO_0000065					False	CHEMBL1963729	PUBCHEM_BIOASSAY: Navigating the Kinome. (Class of assay: other) Panel member name: MAPKAPK2	F	BAO_0000019	assay format	None	None	None	None	None	CHEMBL2208	MAP kinase-activated protein kinase 2	Homo sapiens	SINGLE PROTEIN	CHEMBL1201862	7	PubChem BioAssays			None
CHEMBL1991846		0	331.42	0	3.60	SID103904967	NC(COc1cncc(C=Cc2ccncc2)c1)Cc1ccccc1	Ki	'>'	7943.28	nM			inactive	UO_0000065					False	CHEMBL1963729	PUBCHEM_BIOASSAY: Navigating the Kinome. (Class of assay: other) Panel member name: MAPKAPK2	F	BAO_0000019	assay format	None	None	None	None	None	CHEMBL2208	MAP kinase-activated protein kinase 2	Homo sapiens	SINGLE PROTEIN	CHEMBL1201862	7	PubChem BioAssays			None
CHEMBL1971801		0	212.21	0	1.79	SID103904714	O=C1Nc2ccccc2Nc2nnccc21	Ki	'>'	7943.28	nM			inactive	UO_0000065					False	CHEMBL1963729	PUBCHEM_BIOASSAY: Navigating the Kinome. (Class of assay: other) Panel member name: MAPKAPK2	F	BAO_0000019	assay format	None	None	None	None	None	CHEMBL2208	MAP kinase-activated protein kinase 2	Homo sapiens	SINGLE PROTEIN	CHEMBL1201862	7	PubChem BioAssays			None
CHEMBL467731		0	307.35	0	2.90	25	Cc1cccc(C(C)Nc2c(Nc3ccncc3)c(=O)c2=O)c1	IC50	'='	49000.0	nM	4.31			UO_0000065	14.02	0.26	1.41	6.06	False	CHEMBL1011420	Inhibition of human recombinant MK2	B	BAO_0000357	single protein format	Homo sapiens	None	None	None	None	CHEMBL2208	MAP kinase-activated protein kinase 2	Homo sapiens	SINGLE PROTEIN	CHEMBL1136863	1	Scientific Literature	Bioorg. Med. Chem.	2009	None
CHEMBL481249		0	384.44	0	4.34	48	C[C@@H](Nc1c(Nc2ccnc(Nc3ccccc3)c2)c(=O)c1=O)c1ccccc1	IC50	'='	9100.0	nM	5.04			UO_0000065	13.11	0.24	0.70	6.06	False	CHEMBL1011420	Inhibition of human recombinant MK2	B	BAO_0000357	single protein format	Homo sapiens	None	None	None	None	CHEMBL2208	MAP kinase-activated protein kinase 2	Homo sapiens	SINGLE PROTEIN	CHEMBL1136863	1	Scientific Literature	Bioorg. Med. Chem.	2009	None
CHEMBL1801301		0	471.56	0	2.77	24F	O=C1NC2(CC2)Cc2[nH]c3c(c21)CCc1cnc(-c2ccc(OCCN4CCOCC4)cc2)nc1-3	IC50	'='	180.0	nM	6.75			UO_0000065	14.30	0.26	3.97	7.30	False	CHEMBL1805885	Inhibition of human MK2 using biotinyl-AYSRALSRQLSSGVSEIRCOOH as substrate after 45 mins by FRET analysis	B	BAO_0000357	single protein format	Homo sapiens	None	None	None	None	CHEMBL2208	MAP kinase-activated protein kinase 2	Homo sapiens	SINGLE PROTEIN	CHEMBL1799987	1	Scientific Literature	Bioorg. Med. Chem. Lett.	2010	None
CHEMBL1801273		0	374.42	0	2.71	12A	CN1CC2(CNC(=O)c3c2[nH]c2c3Cc3cnc(-c4ccccc4F)cc3-2)C1	IC50	'='	230.0	nM	6.64			UO_0000065	17.73	0.32	3.93	10.88	False	CHEMBL1805885	Inhibition of human MK2 using biotinyl-AYSRALSRQLSSGVSEIRCOOH as substrate after 45 mins by FRET analysis	B	BAO_0000357	single protein format	Homo sapiens	None	None	None	None	CHEMBL2208	MAP kinase-activated protein kinase 2	Homo sapiens	SINGLE PROTEIN	CHEMBL1799987	1	Scientific Literature	Bioorg. Med. Chem. Lett.	2010	None
CHEMBL1801273		0	374.42	0	2.71	12A	CN1CC2(CNC(=O)c3c2[nH]c2c3Cc3cnc(-c4ccccc4F)cc3-2)C1	IC50	'='	10000.0	nM	5.00			UO_0000065	13.35	0.24	2.29	8.19	False	CHEMBL1805887	Inhibition of MK2 mediated anisomycin-stimulated hsp27 phosphorylation in human THP-1 cells by fluorometric analysis	B	BAO_0000219	cell-based format	Homo sapiens	None	None	THP-1	None	CHEMBL2208	MAP kinase-activated protein kinase 2	Homo sapiens	SINGLE PROTEIN	CHEMBL1799987	1	Scientific Literature	Bioorg. Med. Chem. Lett.	2010	CHEMBL3307574
CHEMBL551079		0	514.60	2	5.79	36	C[C@@H](Oc1cc(-c2cnc3ccccn23)sc1C(N)=O)c1ccc(CNC(C)(C)C)cc1OC(F)F	Inhibition	'<'	50.0	%				UO_0000187					False	CHEMBL1057473	Inhibition of MAPK2 at 1 uM	B	BAO_0000357	single protein format	None	None	None	None	None	CHEMBL2208	MAP kinase-activated protein kinase 2	Homo sapiens	SINGLE PROTEIN	CHEMBL1154027	1	Scientific Literature	Bioorg. Med. Chem. Lett.	2009	None
CHEMBL412142	CHIR-99021	0	465.35	0	4.94	CT 99021	Cc1c[nH]c(-c2cnc(NCCNc3ccc(C#N)cn3)nc2-c2ccc(Cl)cc2Cl)n1	Activity	'='	110.0	%				UO_0000187					False	CHEMBL1051342	Percentage MAPKAPK2 activity remaining in the presence of 1uM inhibitor	B	BAO_0000357	single protein format	Homo sapiens	None	None	None	None	CHEMBL2208	MAP kinase-activated protein kinase 2	Homo sapiens	SINGLE PROTEIN	CHEMBL1150976	1	Scientific Literature	Biochem. J.	2007	None
CHEMBL608532		0	537.62	2	5.61	KT-5720	CCCCCCOC(=O)[C@@]1(O)C[C@H]2O[C@]1(C)n1c3ccccc3c3c4c(c5c6ccccc6n2c5c31)C(=O)NC4	Activity	'='	43.0	%			Antagonist	UO_0000187					False	CHEMBL1051342	Percentage MAPKAPK2 activity remaining in the presence of 1uM inhibitor	B	BAO_0000357	single protein format	Homo sapiens	None	None	None	None	CHEMBL2208	MAP kinase-activated protein kinase 2	Homo sapiens	SINGLE PROTEIN	CHEMBL1150976	1	Scientific Literature	Biochem. J.	2007	None
CHEMBL2381604		0	386.46	0	2.81	8h	NC(=O)c1cnc(N[C@H]2CCCNC2)c2nc(-c3ccc4ccccc4c3)cn12	IC50	'='	910.0	nM	6.04			UO_0000065	15.63	0.28	3.23	6.21	False	CHEMBL2383905	Inhibition of human recombinant MK2	B	BAO_0000357	single protein format	Homo sapiens	None	None	None	None	CHEMBL2208	MAP kinase-activated protein kinase 2	Homo sapiens	SINGLE PROTEIN	CHEMBL2380230	1	Scientific Literature	Bioorg. Med. Chem. Lett.	2013	None
CHEMBL1208825		0	360.84	1	6.31	1k	Cc1ccc(-c2ccc3nccc(Nc4cc(Cl)ccc4O)c3c2)cc1	IC50	'='	33000.0	nM	4.48			UO_0000065	12.42	0.24	-1.83	9.93	False	CHEMBL1211491	Inhibition of MK2 assessed as inhibition of [33P]ATP incorporation in to substrate after 30 mins by scintillation counting	B	BAO_0000357	single protein format	None	None	None	None	None	CHEMBL2208	MAP kinase-activated protein kinase 2	Homo sapiens	SINGLE PROTEIN	CHEMBL1208789	1	Scientific Literature	Bioorg. Med. Chem. Lett.	2010	None
CHEMBL2001288		0	393.14	0	-1.38	SID103905653	Nc1ncnc2c1c(I)nn2C1OC(CO)C(O)C1O	Ki	'>'	7943.28	nM			inactive	UO_0000065					False	CHEMBL1963729	PUBCHEM_BIOASSAY: Navigating the Kinome. (Class of assay: other) Panel member name: MAPKAPK2	F	BAO_0000019	assay format	None	None	None	None	None	CHEMBL2208	MAP kinase-activated protein kinase 2	Homo sapiens	SINGLE PROTEIN	CHEMBL1201862	7	PubChem BioAssays			None
CHEMBL1990884		0	390.42	0	4.68	SID103905315	Cc1cc(C)c2oc(Nc3ccc(-c4cccc(C(N)=O)c4N)cc3F)nc2c1	Ki	'>'	7943.28	nM			inactive	UO_0000065					False	CHEMBL1963729	PUBCHEM_BIOASSAY: Navigating the Kinome. (Class of assay: other) Panel member name: MAPKAPK2	F	BAO_0000019	assay format	None	None	None	None	None	CHEMBL2208	MAP kinase-activated protein kinase 2	Homo sapiens	SINGLE PROTEIN	CHEMBL1201862	7	PubChem BioAssays			None
CHEMBL1995832		0	440.45	0	3.57	SID103904767	COc1nccn2c(-c3ccnc(NCC(C)(C)CO)n3)c(-c3ccc(F)cc3F)nc12	Ki	'>'	7943.28	nM			inactive	UO_0000065					False	CHEMBL1963729	PUBCHEM_BIOASSAY: Navigating the Kinome. (Class of assay: other) Panel member name: MAPKAPK2	F	BAO_0000019	assay format	None	None	None	None	None	CHEMBL2208	MAP kinase-activated protein kinase 2	Homo sapiens	SINGLE PROTEIN	CHEMBL1201862	7	PubChem BioAssays			None
CHEMBL1992634		0	273.13	0	3.99	SID103904215	Brc1cnc2[nH]cc(-c3ccccc3)c2c1	Ki	'>'	7943.28	nM			inactive	UO_0000065					False	CHEMBL1963729	PUBCHEM_BIOASSAY: Navigating the Kinome. (Class of assay: other) Panel member name: MAPKAPK2	F	BAO_0000019	assay format	None	None	None	None	None	CHEMBL2208	MAP kinase-activated protein kinase 2	Homo sapiens	SINGLE PROTEIN	CHEMBL1201862	7	PubChem BioAssays			None
CHEMBL1965351		0	418.50	0	3.08	SID103905497	Cc1cccc(C=NNc2cc(N3CCOCC3)nc(OCCc3ccccn3)n2)c1	Ki	'>'	7943.28	nM			inactive	UO_0000065					False	CHEMBL1963729	PUBCHEM_BIOASSAY: Navigating the Kinome. (Class of assay: other) Panel member name: MAPKAPK2	F	BAO_0000019	assay format	None	None	None	None	None	CHEMBL2208	MAP kinase-activated protein kinase 2	Homo sapiens	SINGLE PROTEIN	CHEMBL1201862	7	PubChem BioAssays			None
CHEMBL1998121		0	363.25	0	3.94	SID103904657	NCCC(C(=O)Nc1ccc2[nH]ncc2c1)c1ccc(Cl)c(Cl)c1	Ki	'>'	7943.28	nM			inactive	UO_0000065					False	CHEMBL1963729	PUBCHEM_BIOASSAY: Navigating the Kinome. (Class of assay: other) Panel member name: MAPKAPK2	F	BAO_0000019	assay format	None	None	None	None	None	CHEMBL2208	MAP kinase-activated protein kinase 2	Homo sapiens	SINGLE PROTEIN	CHEMBL1201862	7	PubChem BioAssays			None
CHEMBL483158	ALISERTIB	3	518.93	2	5.75	SID103905632	COc1cc(Nc2ncc3c(n2)-c2ccc(Cl)cc2C(c2c(F)cccc2OC)=NC3)ccc1C(=O)O	Ki	'>'	7943.28	nM			inactive	UO_0000065					False	CHEMBL1963729	PUBCHEM_BIOASSAY: Navigating the Kinome. (Class of assay: other) Panel member name: MAPKAPK2	F	BAO_0000019	assay format	None	None	None	None	None	CHEMBL2208	MAP kinase-activated protein kinase 2	Homo sapiens	SINGLE PROTEIN	CHEMBL1201862	7	PubChem BioAssays			None
CHEMBL1980142		0	400.28	1	5.31	SID103904901	O=C(Nc1cccc(C(F)(F)F)n1)Nc1ccnc2c(C(F)(F)F)cccc12	Ki	'>'	7943.28	nM			inactive	UO_0000065					False	CHEMBL1963729	PUBCHEM_BIOASSAY: Navigating the Kinome. (Class of assay: other) Panel member name: MAPKAPK2	F	BAO_0000019	assay format	None	None	None	None	None	CHEMBL2208	MAP kinase-activated protein kinase 2	Homo sapiens	SINGLE PROTEIN	CHEMBL1201862	7	PubChem BioAssays			None
CHEMBL2006785		0	361.25	1	5.64	SID103904745	Cc1ccc(C(=O)Nc2c(C#N)sc3ccc(Cl)c(Cl)c23)cc1	Ki	'>'	7943.28	nM			inactive	UO_0000065					False	CHEMBL1963729	PUBCHEM_BIOASSAY: Navigating the Kinome. (Class of assay: other) Panel member name: MAPKAPK2	F	BAO_0000019	assay format	None	None	None	None	None	CHEMBL2208	MAP kinase-activated protein kinase 2	Homo sapiens	SINGLE PROTEIN	CHEMBL1201862	7	PubChem BioAssays			None
CHEMBL234085		0	312.38	0	1.54	SID103905419	CC1CCN(C(=O)CC#N)CC1N(C)c1ncnc2[nH]ccc12	Ki	'>'	7943.28	nM			inactive	UO_0000065					False	CHEMBL1963729	PUBCHEM_BIOASSAY: Navigating the Kinome. (Class of assay: other) Panel member name: MAPKAPK2	F	BAO_0000019	assay format	None	None	None	None	None	CHEMBL2208	MAP kinase-activated protein kinase 2	Homo sapiens	SINGLE PROTEIN	CHEMBL1201862	7	PubChem BioAssays			None
CHEMBL1987009		0	363.44	0	4.23	SID103904702	COc1cccc(CNC(=O)c2cc3c(-c4ccccc4)n[nH]c3s2)c1	Ki	'='	6309.57	nM	5.20		active	UO_0000065					False	CHEMBL1963729	PUBCHEM_BIOASSAY: Navigating the Kinome. (Class of assay: other) Panel member name: MAPKAPK2	F	BAO_0000019	assay format	None	None	None	None	None	CHEMBL2208	MAP kinase-activated protein kinase 2	Homo sapiens	SINGLE PROTEIN	CHEMBL1201862	7	PubChem BioAssays			None
CHEMBL1972937		0	310.38	0	3.59	SID103904703	COc1cccc(C=C2SC(=Nc3ccccc3)NC2=O)c1	Ki	'>'	7943.28	nM			inactive	UO_0000065					False	CHEMBL1963729	PUBCHEM_BIOASSAY: Navigating the Kinome. (Class of assay: other) Panel member name: MAPKAPK2	F	BAO_0000019	assay format	None	None	None	None	None	CHEMBL2208	MAP kinase-activated protein kinase 2	Homo sapiens	SINGLE PROTEIN	CHEMBL1201862	7	PubChem BioAssays			None
CHEMBL1991678		0	424.46	0	3.87	SID103904779	Cc1nccn2c(-c3ccnc(NCC(C)(C)CO)n3)c(-c3ccc(F)cc3F)nc12	Ki	'>'	7943.28	nM			inactive	UO_0000065					False	CHEMBL1963729	PUBCHEM_BIOASSAY: Navigating the Kinome. (Class of assay: other) Panel member name: MAPKAPK2	F	BAO_0000019	assay format	None	None	None	None	None	CHEMBL2208	MAP kinase-activated protein kinase 2	Homo sapiens	SINGLE PROTEIN	CHEMBL1201862	7	PubChem BioAssays			None
CHEMBL396523		0	346.35	0	3.54	SID103904593	O=C(O)c1ccccc1Nc1ccnc(Nc2ccc3[nH]ncc3c2)n1	Ki	'='	6309.57	nM	5.20		active	UO_0000065					False	CHEMBL1963729	PUBCHEM_BIOASSAY: Navigating the Kinome. (Class of assay: other) Panel member name: MAPKAPK2	F	BAO_0000019	assay format	None	None	None	None	None	CHEMBL2208	MAP kinase-activated protein kinase 2	Homo sapiens	SINGLE PROTEIN	CHEMBL1201862	7	PubChem BioAssays			None
CHEMBL1990885		0	398.48	0	3.33	SID103905670	CCN(CC)CCNC(=O)c1c(C)[nH]c(C=C2C(=O)Nc3ccc(F)cc32)c1C	Ki	'>'	7943.28	nM			inactive	UO_0000065					False	CHEMBL1963729	PUBCHEM_BIOASSAY: Navigating the Kinome. (Class of assay: other) Panel member name: MAPKAPK2	F	BAO_0000019	assay format	None	None	None	None	None	CHEMBL2208	MAP kinase-activated protein kinase 2	Homo sapiens	SINGLE PROTEIN	CHEMBL1201862	7	PubChem BioAssays			None
CHEMBL1966279		0	477.55	0	2.47	SID103905097	NCCCNS(=O)(=O)c1cccc(C(=O)Nc2ccc(-c3n[nH]c(=O)c4ccccc34)cc2)c1	Ki	'>'	7943.28	nM			inactive	UO_0000065					False	CHEMBL1963729	PUBCHEM_BIOASSAY: Navigating the Kinome. (Class of assay: other) Panel member name: MAPKAPK2	F	BAO_0000019	assay format	None	None	None	None	None	CHEMBL2208	MAP kinase-activated protein kinase 2	Homo sapiens	SINGLE PROTEIN	CHEMBL1201862	7	PubChem BioAssays			None
CHEMBL1992937		0	269.26	0	2.92	SID103905536	Cc1ccc(Nc2nc3ccc([N+](=O)[O-])cc3[nH]2)nc1	Ki	'>'	7943.28	nM			inactive	UO_0000065					False	CHEMBL1963729	PUBCHEM_BIOASSAY: Navigating the Kinome. (Class of assay: other) Panel member name: MAPKAPK2	F	BAO_0000019	assay format	None	None	None	None	None	CHEMBL2208	MAP kinase-activated protein kinase 2	Homo sapiens	SINGLE PROTEIN	CHEMBL1201862	7	PubChem BioAssays			None
CHEMBL1969755		0	350.39	0	3.22	SID103904580	O=C(NC(CO)Cc1ccccc1)c1ccc(-c2ccncc2)cc1F	Ki	'>'	7943.28	nM			inactive	UO_0000065					False	CHEMBL1963729	PUBCHEM_BIOASSAY: Navigating the Kinome. (Class of assay: other) Panel member name: MAPKAPK2	F	BAO_0000019	assay format	None	None	None	None	None	CHEMBL2208	MAP kinase-activated protein kinase 2	Homo sapiens	SINGLE PROTEIN	CHEMBL1201862	7	PubChem BioAssays			None
CHEMBL1980144		0	418.48	0	4.48	SID103904705	Cc1ccccc1NC(=O)Nc1ccc(NC(=O)c2csc3ncnc(N)c23)cc1	Ki	'='	7943.28	nM	5.10		active	UO_0000065					False	CHEMBL1963729	PUBCHEM_BIOASSAY: Navigating the Kinome. (Class of assay: other) Panel member name: MAPKAPK2	F	BAO_0000019	assay format	None	None	None	None	None	CHEMBL2208	MAP kinase-activated protein kinase 2	Homo sapiens	SINGLE PROTEIN	CHEMBL1201862	7	PubChem BioAssays			None
CHEMBL1991188		0	380.42	0	4.40	SID103905120	COc1cccc(C(C)NC(=O)c2ccc(-c3ccncc3F)cc2OC)c1	Ki	'>'	7943.28	nM			inactive	UO_0000065					False	CHEMBL1963729	PUBCHEM_BIOASSAY: Navigating the Kinome. (Class of assay: other) Panel member name: MAPKAPK2	F	BAO_0000019	assay format	None	None	None	None	None	CHEMBL2208	MAP kinase-activated protein kinase 2	Homo sapiens	SINGLE PROTEIN	CHEMBL1201862	7	PubChem BioAssays			None
CHEMBL1980391	RG-1530	1	356.79	0	4.75	SID103905607	COc1cc2c(cc1F)C(c1ccccc1Cl)=Nc1c(n[nH]c1C)N2	Ki	'>'	7943.28	nM			inactive	UO_0000065					False	CHEMBL1963729	PUBCHEM_BIOASSAY: Navigating the Kinome. (Class of assay: other) Panel member name: MAPKAPK2	F	BAO_0000019	assay format	None	None	None	None	None	CHEMBL2208	MAP kinase-activated protein kinase 2	Homo sapiens	SINGLE PROTEIN	CHEMBL1201862	7	PubChem BioAssays			None
CHEMBL1988387		0	506.54	2	6.19	SID103904292	Cn1cc(-c2cnc(N)c3c(-c4ccc(NC(=O)Nc5ccc(OC(F)F)cc5)cc4)csc23)cn1	Ki	'='	5011.87	nM	5.30		active	UO_0000065					False	CHEMBL1963729	PUBCHEM_BIOASSAY: Navigating the Kinome. (Class of assay: other) Panel member name: MAPKAPK2	F	BAO_0000019	assay format	None	None	None	None	None	CHEMBL2208	MAP kinase-activated protein kinase 2	Homo sapiens	SINGLE PROTEIN	CHEMBL1201862	7	PubChem BioAssays			None
CHEMBL1994968		0	356.43	0	3.94	SID103905105	Cc1cccc(CNC(=O)c2cnn3c(-c4ccccc4)ccnc23)c1C	Ki	'='	2511.89	nM	5.60		active	UO_0000065					False	CHEMBL1963729	PUBCHEM_BIOASSAY: Navigating the Kinome. (Class of assay: other) Panel member name: MAPKAPK2	F	BAO_0000019	assay format	None	None	None	None	None	CHEMBL2208	MAP kinase-activated protein kinase 2	Homo sapiens	SINGLE PROTEIN	CHEMBL1201862	7	PubChem BioAssays			None
CHEMBL2002702		0	238.29	0	3.12	SID103905112	Cc1cc(C)c(C=C2C(=O)Nc3ccccc32)[nH]1	Ki	'>'	7943.28	nM			inactive	UO_0000065					False	CHEMBL1963729	PUBCHEM_BIOASSAY: Navigating the Kinome. (Class of assay: other) Panel member name: MAPKAPK2	F	BAO_0000019	assay format	None	None	None	None	None	CHEMBL2208	MAP kinase-activated protein kinase 2	Homo sapiens	SINGLE PROTEIN	CHEMBL1201862	7	PubChem BioAssays			None
CHEMBL2005631		0	449.51	0	5.00	SID103904310	CNC(=O)c1cnc(N)c2c(-c3ccc(NC(=O)Nc4cc(C)ccc4F)cc3)csc12	Ki	'>'	7943.28	nM			inactive	UO_0000065					False	CHEMBL1963729	PUBCHEM_BIOASSAY: Navigating the Kinome. (Class of assay: other) Panel member name: MAPKAPK2	F	BAO_0000019	assay format	None	None	None	None	None	CHEMBL2208	MAP kinase-activated protein kinase 2	Homo sapiens	SINGLE PROTEIN	CHEMBL1201862	7	PubChem BioAssays			None
CHEMBL1970074		0	410.40	1	6.20	SID103904358	Cc1n[nH]c2cccc(-c3ccc(NC(=O)Nc4cccc(C(F)(F)F)c4)cc3)c12	Ki	'='	7943.28	nM	5.10		active	UO_0000065					False	CHEMBL1963729	PUBCHEM_BIOASSAY: Navigating the Kinome. (Class of assay: other) Panel member name: MAPKAPK2	F	BAO_0000019	assay format	None	None	None	None	None	CHEMBL2208	MAP kinase-activated protein kinase 2	Homo sapiens	SINGLE PROTEIN	CHEMBL1201862	7	PubChem BioAssays			None
CHEMBL101253	VATALANIB	3	346.82	1	5.01	SID103905548	Clc1ccc(Nc2nnc(Cc3ccncc3)c3ccccc23)cc1	Ki	'>'	7943.28	nM			inactive	UO_0000065					False	CHEMBL1963729	PUBCHEM_BIOASSAY: Navigating the Kinome. (Class of assay: other) Panel member name: MAPKAPK2	F	BAO_0000019	assay format	None	None	None	None	None	CHEMBL2208	MAP kinase-activated protein kinase 2	Homo sapiens	SINGLE PROTEIN	CHEMBL1201862	7	PubChem BioAssays			None
CHEMBL2007151		0	481.64	1	6.15	SID103904994	Cc1c(-c2cccc(OCc3ccccc3)c2)c2c(N)ncnc2n1C1CCC(N2CCCC2)CC1	Ki	'>'	7943.28	nM			inactive	UO_0000065					False	CHEMBL1963729	PUBCHEM_BIOASSAY: Navigating the Kinome. (Class of assay: other) Panel member name: MAPKAPK2	F	BAO_0000019	assay format	None	None	None	None	None	CHEMBL2208	MAP kinase-activated protein kinase 2	Homo sapiens	SINGLE PROTEIN	CHEMBL1201862	7	PubChem BioAssays			None
CHEMBL1972125		0	462.55	0	4.99	SID103904473	Nc1ccc(-c2cncc(OCC(N)Cc3c[nH]c4ccccc34)c2)cc1C(=O)c1ccccc1	Ki	'>'	7943.28	nM			inactive	UO_0000065					False	CHEMBL1963729	PUBCHEM_BIOASSAY: Navigating the Kinome. (Class of assay: other) Panel member name: MAPKAPK2	F	BAO_0000019	assay format	None	None	None	None	None	CHEMBL2208	MAP kinase-activated protein kinase 2	Homo sapiens	SINGLE PROTEIN	CHEMBL1201862	7	PubChem BioAssays			None
CHEMBL1965131		0	379.27	0	4.87	SID103904746	Cc1ccc(C(=O)Nc2c(C(N)=O)sc3ccc(Cl)c(Cl)c23)cc1	Ki	'>'	7943.28	nM			inactive	UO_0000065					False	CHEMBL1963729	PUBCHEM_BIOASSAY: Navigating the Kinome. (Class of assay: other) Panel member name: MAPKAPK2	F	BAO_0000019	assay format	None	None	None	None	None	CHEMBL2208	MAP kinase-activated protein kinase 2	Homo sapiens	SINGLE PROTEIN	CHEMBL1201862	7	PubChem BioAssays			None
CHEMBL2003768		0	339.35	0	2.05	SID103905265	COc1ccc(CNc2c(Nc3ccncc3)c(=O)c2=O)c(OC)c1	Ki	'>'	7943.28	nM			inactive	UO_0000065					False	CHEMBL1963729	PUBCHEM_BIOASSAY: Navigating the Kinome. (Class of assay: other) Panel member name: MAPKAPK2	F	BAO_0000019	assay format	None	None	None	None	None	CHEMBL2208	MAP kinase-activated protein kinase 2	Homo sapiens	SINGLE PROTEIN	CHEMBL1201862	7	PubChem BioAssays			None
CHEMBL1993781		0	361.45	0	3.57	SID103904968	NC(COCc1ccccc1)COc1cncc(C=Cc2ccncc2)c1	Ki	'>'	7943.28	nM			inactive	UO_0000065					False	CHEMBL1963729	PUBCHEM_BIOASSAY: Navigating the Kinome. (Class of assay: other) Panel member name: MAPKAPK2	F	BAO_0000019	assay format	None	None	None	None	None	CHEMBL2208	MAP kinase-activated protein kinase 2	Homo sapiens	SINGLE PROTEIN	CHEMBL1201862	7	PubChem BioAssays			None
CHEMBL117697		0	251.29	0	3.38	SID103904646	COc1cccc(Nc2ncnc3ccccc23)c1	Ki	'>'	7943.28	nM			inactive	UO_0000065					False	CHEMBL1963729	PUBCHEM_BIOASSAY: Navigating the Kinome. (Class of assay: other) Panel member name: MAPKAPK2	F	BAO_0000019	assay format	None	None	None	None	None	CHEMBL2208	MAP kinase-activated protein kinase 2	Homo sapiens	SINGLE PROTEIN	CHEMBL1201862	7	PubChem BioAssays			None
CHEMBL1562756		0	279.79	1	5.11	SID103905421	CC1(C)CC2=Nc3cc(Cl)ccc3SC2=C(O)C1	Ki	'>'	7943.28	nM			inactive	UO_0000065					False	CHEMBL1963729	PUBCHEM_BIOASSAY: Navigating the Kinome. (Class of assay: other) Panel member name: MAPKAPK2	F	BAO_0000019	assay format	None	None	None	None	None	CHEMBL2208	MAP kinase-activated protein kinase 2	Homo sapiens	SINGLE PROTEIN	CHEMBL1201862	7	PubChem BioAssays			None
CHEMBL244378		0	346.35	0	3.54	SID103904604	O=C(O)c1ccccc1Nc1ccnc(Nc2ccc3cn[nH]c3c2)n1	Ki	'='	2511.89	nM	5.60		active	UO_0000065					False	CHEMBL1963729	PUBCHEM_BIOASSAY: Navigating the Kinome. (Class of assay: other) Panel member name: MAPKAPK2	F	BAO_0000019	assay format	None	None	None	None	None	CHEMBL2208	MAP kinase-activated protein kinase 2	Homo sapiens	SINGLE PROTEIN	CHEMBL1201862	7	PubChem BioAssays			None
CHEMBL1986943		0	343.82	0	3.39	SID103904189	OC1CCC(Nc2nc(Cl)cc(-c3c[nH]c4ncccc34)n2)CC1	Ki	'='	3981.07	nM	5.40		active	UO_0000065					False	CHEMBL1963729	PUBCHEM_BIOASSAY: Navigating the Kinome. (Class of assay: other) Panel member name: MAPKAPK2	F	BAO_0000019	assay format	None	None	None	None	None	CHEMBL2208	MAP kinase-activated protein kinase 2	Homo sapiens	SINGLE PROTEIN	CHEMBL1201862	7	PubChem BioAssays			None
CHEMBL2006263		0	328.40	0	2.63	SID103904950	Cc1nc2ccc(NS(=O)(=O)c3ccc(N)cc3)cc2nc1C	Ki	'='	1000.0	nM	6.00		active	UO_0000065					False	CHEMBL1963729	PUBCHEM_BIOASSAY: Navigating the Kinome. (Class of assay: other) Panel member name: MAPKAPK2	F	BAO_0000019	assay format	None	None	None	None	None	CHEMBL2208	MAP kinase-activated protein kinase 2	Homo sapiens	SINGLE PROTEIN	CHEMBL1201862	7	PubChem BioAssays			None
CHEMBL1977681		0	275.31	0	2.79	SID103904940	CNC(=O)c1cc2c(-c3ccccc3F)n[nH]c2s1	Ki	'>'	7943.28	nM			inactive	UO_0000065					False	CHEMBL1963729	PUBCHEM_BIOASSAY: Navigating the Kinome. (Class of assay: other) Panel member name: MAPKAPK2	F	BAO_0000019	assay format	None	None	None	None	None	CHEMBL2208	MAP kinase-activated protein kinase 2	Homo sapiens	SINGLE PROTEIN	CHEMBL1201862	7	PubChem BioAssays			None
CHEMBL437747		0	513.52	2	6.94	SID103905437	CCCn1c(C2CCNCC2)nc(-c2ccc(Cl)c(Cl)c2)c1-c1ccnc(NC2CCCCC2)n1	Ki	'>'	7943.28	nM			inactive	UO_0000065					False	CHEMBL1963729	PUBCHEM_BIOASSAY: Navigating the Kinome. (Class of assay: other) Panel member name: MAPKAPK2	F	BAO_0000019	assay format	None	None	None	None	None	CHEMBL2208	MAP kinase-activated protein kinase 2	Homo sapiens	SINGLE PROTEIN	CHEMBL1201862	7	PubChem BioAssays			None
CHEMBL1994361		0	480.54	1	5.13	SID103904476	Nc1ccc(-c2cncc(OCC(N)Cc3c[nH]c4ccccc34)c2)cc1C(=O)c1ccccc1F	Ki	'>'	7943.28	nM			inactive	UO_0000065					False	CHEMBL1963729	PUBCHEM_BIOASSAY: Navigating the Kinome. (Class of assay: other) Panel member name: MAPKAPK2	F	BAO_0000019	assay format	None	None	None	None	None	CHEMBL2208	MAP kinase-activated protein kinase 2	Homo sapiens	SINGLE PROTEIN	CHEMBL1201862	7	PubChem BioAssays			None
CHEMBL1992306		0	430.39	0	4.90	SID103904741	CNC(=O)c1cc(Oc2ccc(NC(=O)Nc3cccc(C(F)(F)F)c3)cc2)ccn1	Ki	'>'	7943.28	nM			inactive	UO_0000065					False	CHEMBL1963729	PUBCHEM_BIOASSAY: Navigating the Kinome. (Class of assay: other) Panel member name: MAPKAPK2	F	BAO_0000019	assay format	None	None	None	None	None	CHEMBL2208	MAP kinase-activated protein kinase 2	Homo sapiens	SINGLE PROTEIN	CHEMBL1201862	7	PubChem BioAssays			None
CHEMBL2002165		0	502.58	2	5.57	SID103904322	CC(O)Cn1cc(-c2cnc(N)c3c(-c4ccc(NC(=O)Nc5cccc(F)c5)cc4)csc23)cn1	Ki	'>'	7943.28	nM			inactive	UO_0000065					False	CHEMBL1963729	PUBCHEM_BIOASSAY: Navigating the Kinome. (Class of assay: other) Panel member name: MAPKAPK2	F	BAO_0000019	assay format	None	None	None	None	None	CHEMBL2208	MAP kinase-activated protein kinase 2	Homo sapiens	SINGLE PROTEIN	CHEMBL1201862	7	PubChem BioAssays			None
CHEMBL127898		0	519.48	1	4.73	SID103905591	Cn1cncc1C(OCc1c(-c2ccc(OC(F)(F)F)cc2)cc(C#N)c(=O)n1C)c1ccc(C#N)cc1	Ki	'>'	7943.28	nM			inactive	UO_0000065					False	CHEMBL1963729	PUBCHEM_BIOASSAY: Navigating the Kinome. (Class of assay: other) Panel member name: MAPKAPK2	F	BAO_0000019	assay format	None	None	None	None	None	CHEMBL2208	MAP kinase-activated protein kinase 2	Homo sapiens	SINGLE PROTEIN	CHEMBL1201862	7	PubChem BioAssays			None
CHEMBL1969049		0	346.43	0	4.56	SID103904559	COc1cccc(C(C)NC(=O)c2ccc(-c3ccncc3)c(C)c2)c1	Ki	'>'	7943.28	nM			inactive	UO_0000065					False	CHEMBL1963729	PUBCHEM_BIOASSAY: Navigating the Kinome. (Class of assay: other) Panel member name: MAPKAPK2	F	BAO_0000019	assay format	None	None	None	None	None	CHEMBL2208	MAP kinase-activated protein kinase 2	Homo sapiens	SINGLE PROTEIN	CHEMBL1201862	7	PubChem BioAssays			None
CHEMBL2002479		0	448.91	0	4.86	SID103904647	NCCCOc1cc2c(c(-c3ccc(Nc4nc5ccc(Cl)cc5o4)cc3)c1)CNC2=O	Ki	'='	7943.28	nM	5.10		active	UO_0000065					False	CHEMBL1963729	PUBCHEM_BIOASSAY: Navigating the Kinome. (Class of assay: other) Panel member name: MAPKAPK2	F	BAO_0000019	assay format	None	None	None	None	None	CHEMBL2208	MAP kinase-activated protein kinase 2	Homo sapiens	SINGLE PROTEIN	CHEMBL1201862	7	PubChem BioAssays			None
CHEMBL1998112		0	389.42	0	3.26	SID103905233	COc1ccc(-c2cc3nccn3c(Nc3ccccc3C(N)=O)n2)cc1OC	Ki	'>'	7943.28	nM			inactive	UO_0000065					False	CHEMBL1963729	PUBCHEM_BIOASSAY: Navigating the Kinome. (Class of assay: other) Panel member name: MAPKAPK2	F	BAO_0000019	assay format	None	None	None	None	None	CHEMBL2208	MAP kinase-activated protein kinase 2	Homo sapiens	SINGLE PROTEIN	CHEMBL1201862	7	PubChem BioAssays			None
CHEMBL1990254		0	317.39	0	3.18	SID103904554	NCC(NC(=O)c1ccc(-c2ccncc2)cc1)c1ccccc1	Ki	'='	2511.89	nM	5.60		active	UO_0000065					False	CHEMBL1963729	PUBCHEM_BIOASSAY: Navigating the Kinome. (Class of assay: other) Panel member name: MAPKAPK2	F	BAO_0000019	assay format	None	None	None	None	None	CHEMBL2208	MAP kinase-activated protein kinase 2	Homo sapiens	SINGLE PROTEIN	CHEMBL1201862	7	PubChem BioAssays			None
CHEMBL1998435		0	265.32	0	2.70	SID103905450	OCCNc1cc2cc(-c3ccncc3)ccc2cn1	Ki	'>'	7943.28	nM			inactive	UO_0000065					False	CHEMBL1963729	PUBCHEM_BIOASSAY: Navigating the Kinome. (Class of assay: other) Panel member name: MAPKAPK2	F	BAO_0000019	assay format	None	None	None	None	None	CHEMBL2208	MAP kinase-activated protein kinase 2	Homo sapiens	SINGLE PROTEIN	CHEMBL1201862	7	PubChem BioAssays			None
CHEMBL1982167		0	374.40	0	3.67	SID103904672	COc1ccc(OC)c(NC(=O)c2cnn3c(-c4ccccc4)ccnc23)c1	Ki	'>'	7943.28	nM			inactive	UO_0000065					False	CHEMBL1963729	PUBCHEM_BIOASSAY: Navigating the Kinome. (Class of assay: other) Panel member name: MAPKAPK2	F	BAO_0000019	assay format	None	None	None	None	None	CHEMBL2208	MAP kinase-activated protein kinase 2	Homo sapiens	SINGLE PROTEIN	CHEMBL1201862	7	PubChem BioAssays			None
CHEMBL1969523		0	379.46	0	3.71	SID103904937	Cc1cccc(Nc2nccc(Nc3c(NC(C)C(C)(C)C)c(=O)c3=O)n2)c1	Ki	'='	1584.89	nM	5.80		active	UO_0000065					False	CHEMBL1963729	PUBCHEM_BIOASSAY: Navigating the Kinome. (Class of assay: other) Panel member name: MAPKAPK2	F	BAO_0000019	assay format	None	None	None	None	None	CHEMBL2208	MAP kinase-activated protein kinase 2	Homo sapiens	SINGLE PROTEIN	CHEMBL1201862	7	PubChem BioAssays			None
CHEMBL1973395		0	294.36	0	2.59	SID103904214	OC1CCN(c2ncnc3[nH]cc(-c4ccccc4)c23)CC1	Ki	'='	1258.93	nM	5.90		active	UO_0000065					False	CHEMBL1963729	PUBCHEM_BIOASSAY: Navigating the Kinome. (Class of assay: other) Panel member name: MAPKAPK2	F	BAO_0000019	assay format	None	None	None	None	None	CHEMBL2208	MAP kinase-activated protein kinase 2	Homo sapiens	SINGLE PROTEIN	CHEMBL1201862	7	PubChem BioAssays			None
CHEMBL1990288		0	399.43	1	5.36	SID103904410	CC(Nc1nccc(-c2c(-c3ccc(F)cc3)nc3occn23)n1)c1ccccc1	Ki	'>'	7943.28	nM			inactive	UO_0000065					False	CHEMBL1963729	PUBCHEM_BIOASSAY: Navigating the Kinome. (Class of assay: other) Panel member name: MAPKAPK2	F	BAO_0000019	assay format	None	None	None	None	None	CHEMBL2208	MAP kinase-activated protein kinase 2	Homo sapiens	SINGLE PROTEIN	CHEMBL1201862	7	PubChem BioAssays			None
CHEMBL1208888		0	400.55	1	5.46	2a	CN1CCN(c2ccc(Nc3ccnc4ccc(-c5ccsc5)cc34)cc2)CC1	IC50	'='	26000.0	nM	4.58			UO_0000065	11.45	0.22	-0.87	14.60	False	CHEMBL1211491	Inhibition of MK2 assessed as inhibition of [33P]ATP incorporation in to substrate after 30 mins by scintillation counting	B	BAO_0000357	single protein format	None	None	None	None	None	CHEMBL2208	MAP kinase-activated protein kinase 2	Homo sapiens	SINGLE PROTEIN	CHEMBL1208789	1	Scientific Literature	Bioorg. Med. Chem. Lett.	2010	None
CHEMBL585516		0	403.52	0	4.03	SI, 6	Cc1c(N[C@@H]2CCCNC2)c(C#N)c2ccnn2c1Nc1nc2ccccc2s1	Activity	'<'	0.2	uM				UO_0000064					False	CHEMBL1038200	Inhibition of MK2	B	BAO_0000357	single protein format	None	None	None	None	None	CHEMBL2208	MAP kinase-activated protein kinase 2	Homo sapiens	SINGLE PROTEIN	CHEMBL1156124	1	Scientific Literature	Eur. J. Med. Chem.	2010	None
CHEMBL2163608		0	393.52	0	3.86	64	Cc1nc2ccc(Nc3c(C)c(N[C@H]4CCCNC4)nc4ccnn34)cc2s1	IC50	'='	54.0	nM	7.27			UO_0000065	18.47	0.35	3.41	9.18	False	CHEMBL2167126	Inhibition of MAPKAP-K2 using KKLNRTLSVA as substrate and [33P]-gamma-ATP after 30 mins by liquid scintillation counter	B	BAO_0000357	single protein format	None	None	None	None	None	CHEMBL2208	MAP kinase-activated protein kinase 2	Homo sapiens	SINGLE PROTEIN	CHEMBL2163300	1	Scientific Literature	J. Med. Chem.	2012	None
CHEMBL2163615		0	442.57	1	5.04	58	Cc1c(N[C@H]2CC[C@H](N)CC2)nc2ccnn2c1Nc1cccc(OCc2ccccc2)c1	IC50	'='	3000.0	nM	5.52			UO_0000065	12.48	0.23	0.48	6.17	False	CHEMBL2167126	Inhibition of MAPKAP-K2 using KKLNRTLSVA as substrate and [33P]-gamma-ATP after 30 mins by liquid scintillation counter	B	BAO_0000357	single protein format	None	None	None	None	None	CHEMBL2208	MAP kinase-activated protein kinase 2	Homo sapiens	SINGLE PROTEIN	CHEMBL2163300	1	Scientific Literature	J. Med. Chem.	2012	None
CHEMBL2163624		0	374.85	0	3.74	48	Cc1c(NC2CCCNC2)nc2ccnn2c1Nc1ccc(F)c(Cl)c1	IC50	'='	510.0	nM	6.29			UO_0000065	16.79	0.33	2.55	9.49	False	CHEMBL2167126	Inhibition of MAPKAP-K2 using KKLNRTLSVA as substrate and [33P]-gamma-ATP after 30 mins by liquid scintillation counter	B	BAO_0000357	single protein format	None	None	None	None	None	CHEMBL2208	MAP kinase-activated protein kinase 2	Homo sapiens	SINGLE PROTEIN	CHEMBL2163300	1	Scientific Literature	J. Med. Chem.	2012	None
CHEMBL480371	GW853609X	0	496.31	1	5.55	GW853609X	NC(=O)c1sc(-n2cnc3cc(C(F)(F)F)ccc32)cc1OCc1ccccc1Br	Inhibition	'='	0.61	%				UO_0000187					False	CHEMBL1961968	GSK_PKIS: MAPKAPK2 mean inhibition at 0.1 uM [Nanosyn]	B	BAO_0000357	single protein format	None	None	None	None	None	CHEMBL2208	MAP kinase-activated protein kinase 2	Homo sapiens	SINGLE PROTEIN	CHEMBL1961873	16	GSK Published Kinase Inhibitor Set			None
CHEMBL417804		0	445.50	0	4.87	SB-251527	COc1ccccc1Oc1nccc(-c2c(-c3ccc(F)cc3)ncn2C2CCNCC2)n1	Inhibition	'='	-0.91	%				UO_0000187					False	CHEMBL1961968	GSK_PKIS: MAPKAPK2 mean inhibition at 0.1 uM [Nanosyn]	B	BAO_0000357	single protein format	None	None	None	None	None	CHEMBL2208	MAP kinase-activated protein kinase 2	Homo sapiens	SINGLE PROTEIN	CHEMBL1961873	16	GSK Published Kinase Inhibitor Set			None
CHEMBL269450		0	433.46	1	5.00	SB-242717	Fc1ccc(Oc2nccc(-c3c(-c4ccc(F)cc4)ncn3C3CCNCC3)n2)cc1	Inhibition	'='	1.74	%				UO_0000187					False	CHEMBL1961968	GSK_PKIS: MAPKAPK2 mean inhibition at 0.1 uM [Nanosyn]	B	BAO_0000357	single protein format	None	None	None	None	None	CHEMBL2208	MAP kinase-activated protein kinase 2	Homo sapiens	SINGLE PROTEIN	CHEMBL1961873	16	GSK Published Kinase Inhibitor Set			None
CHEMBL1940252		0	502.55	1	3.53	25	CC(=O)N1CC[C@@H](Nc2cncc(C(=O)c3cn(C(C)C)c4ncnc(N)c34)n2)[C@H]1c1ccc(F)cc1	Inhibition	'='	2.0	%				UO_0000187					False	CHEMBL1942197	Inhibition of MAPKAPK2 at 1 uM	B	BAO_0000357	single protein format	None	None	None	None	None	CHEMBL2208	MAP kinase-activated protein kinase 2	Homo sapiens	SINGLE PROTEIN	CHEMBL1938337	1	Scientific Literature	J. Med. Chem.	2011	None
CHEMBL1940253		0	484.56	0	3.39	26	CC(=O)N1CC[C@@H](Nc2cncc(C(=O)c3cn(C(C)C)c4ncnc(N)c34)n2)[C@H]1c1ccccc1	Inhibition	'='	6.0	%				UO_0000187					False	CHEMBL1942197	Inhibition of MAPKAPK2 at 1 uM	B	BAO_0000357	single protein format	None	None	None	None	None	CHEMBL2208	MAP kinase-activated protein kinase 2	Homo sapiens	SINGLE PROTEIN	CHEMBL1938337	1	Scientific Literature	J. Med. Chem.	2011	None
CHEMBL572006		0	506.56	1	4.68	18	COc1ccc(/C=C/C(=O)Nc2cc(-c3[nH]c([S+](C)[O-])nc3-c3ccc(F)cc3)ccn2)c(OC)c1	Activity	'='	78.0	%				UO_0000187					False	CHEMBL1049874	Inhibition of MAPKAPK2 assessed as residual activity at 0.1 uM by Cherenkov counting relative to control in presence of 20 uM ATP	B	BAO_0000357	single protein format	None	None	None	None	None	CHEMBL2208	MAP kinase-activated protein kinase 2	Homo sapiens	SINGLE PROTEIN	CHEMBL1155278	1	Scientific Literature	J. Med. Chem.	2009	None
CHEMBL105442	CI-1040	2	478.66	1	5.04	PD-184352	O=C(NOCC1CC1)c1ccc(F)c(F)c1Nc1ccc(I)cc1Cl	Activity	'='	81.0	%				UO_0000187					False	CHEMBL1060141	Percentage MAPKAPK2 activity remaining in the presence of 10uM inhibitor	B	BAO_0000357	single protein format	Homo sapiens	None	None	None	None	CHEMBL2208	MAP kinase-activated protein kinase 2	Homo sapiens	SINGLE PROTEIN	CHEMBL1150976	1	Scientific Literature	Biochem. J.	2007	None
CHEMBL573339	PI-103	0	348.36	0	2.98	PI-103	Oc1cccc(-c2nc(N3CCOCC3)c3oc4ncccc4c3n2)c1	Activity	'='	99.0	%				UO_0000187					False	CHEMBL1051342	Percentage MAPKAPK2 activity remaining in the presence of 1uM inhibitor	B	BAO_0000357	single protein format	Homo sapiens	None	None	None	None	CHEMBL2208	MAP kinase-activated protein kinase 2	Homo sapiens	SINGLE PROTEIN	CHEMBL1150976	1	Scientific Literature	Biochem. J.	2007	None
CHEMBL10	SB-203580	0	377.44	0	4.68	SB-203580	C[S+]([O-])c1ccc(-c2nc(-c3ccc(F)cc3)c(-c3ccncc3)[nH]2)cc1	Activity	'='	84.0	%				UO_0000187					False	CHEMBL1051342	Percentage MAPKAPK2 activity remaining in the presence of 1uM inhibitor	B	BAO_0000357	single protein format	Homo sapiens	None	None	None	None	CHEMBL2208	MAP kinase-activated protein kinase 2	Homo sapiens	SINGLE PROTEIN	CHEMBL1150976	1	Scientific Literature	Biochem. J.	2007	None
CHEMBL428496	WORTMANNIN	0	428.44	0	2.54	Wortmannin	COC[C@H]1OC(=O)c2coc3c2[C@@]1(C)C1=C(C3=O)[C@@H]2CCC(=O)[C@@]2(C)C[C@H]1OC(C)=O	Activity	'='	125.0	%				UO_0000187					False	CHEMBL1051342	Percentage MAPKAPK2 activity remaining in the presence of 1uM inhibitor	B	BAO_0000357	single protein format	Homo sapiens	None	None	None	None	CHEMBL2208	MAP kinase-activated protein kinase 2	Homo sapiens	SINGLE PROTEIN	CHEMBL1150976	1	Scientific Literature	Biochem. J.	2007	None
CHEMBL12014	HARMAN	0	182.23	0	3.02	Harmane	Cc1nccc2c1[nH]c1ccccc12	Activity	'='	109.0	%				UO_0000187					False	CHEMBL1051342	Percentage MAPKAPK2 activity remaining in the presence of 1uM inhibitor	B	BAO_0000357	single protein format	Homo sapiens	None	None	None	None	CHEMBL2208	MAP kinase-activated protein kinase 2	Homo sapiens	SINGLE PROTEIN	CHEMBL1150976	1	Scientific Literature	Biochem. J.	2007	None
CHEMBL306380		0	281.36	0	3.14	PP1	Cc1ccc(-c2nn(C(C)(C)C)c3ncnc(N)c23)cc1	Activity	'='	101.0	%				UO_0000187					False	CHEMBL1051342	Percentage MAPKAPK2 activity remaining in the presence of 1uM inhibitor	B	BAO_0000357	single protein format	Homo sapiens	None	None	None	None	CHEMBL2208	MAP kinase-activated protein kinase 2	Homo sapiens	SINGLE PROTEIN	CHEMBL1150976	1	Scientific Literature	Biochem. J.	2007	None
CHEMBL576349	IC261	0	311.34	0	3.21	IC261	COc1cc(OC)c(C=C2C(=O)Nc3ccccc32)c(OC)c1	Activity	'='	88.0	%				UO_0000187					True	CHEMBL1063753	Percentage MAPKAPK2 activity remaining in the presence of 25uM inhibitor	B	BAO_0000357	single protein format	Homo sapiens	None	None	None	None	CHEMBL2208	MAP kinase-activated protein kinase 2	Homo sapiens	SINGLE PROTEIN	CHEMBL1150976	1	Scientific Literature	Biochem. J.	2007	None
CHEMBL515414		0	342.37	0	2.52	FMK	Cc1ccc(-c2c(C(=O)CF)n(CCCO)c3ncnc(N)c23)cc1	Activity	'='	94.0	%				UO_0000187					False	CHEMBL1063754	Percentage MAPKAPK2 activity remaining in the presence of 3uM inhibitor	B	BAO_0000357	single protein format	Homo sapiens	None	None	None	None	CHEMBL2208	MAP kinase-activated protein kinase 2	Homo sapiens	SINGLE PROTEIN	CHEMBL1150976	1	Scientific Literature	Biochem. J.	2007	None
CHEMBL576989		0	334.45	0	1.89	44	CCCc1cc(N2CCCC(O)C2)nc2sc(C(N)=O)c(N)c12	Activity						Not Active						False	CHEMBL1047299	Inhibition of MAPKAP-K2 at 10 uM	B	BAO_0000357	single protein format	None	None	None	None	None	CHEMBL2208	MAP kinase-activated protein kinase 2	Homo sapiens	SINGLE PROTEIN	CHEMBL1156029	1	Scientific Literature	Bioorg. Med. Chem. Lett.	2009	None
CHEMBL251549	GW782612X	0	345.37	0	2.94	GW782612X	NC(=O)c1cccc(Nc2nccc(Nc3cccc4[nH]ncc34)n2)c1	Inhibition	'='	-2.06	%				UO_0000187					False	CHEMBL1961969	GSK_PKIS: MAPKAPK2 mean inhibition at 1 uM [Nanosyn]	B	BAO_0000357	single protein format	None	None	None	None	None	CHEMBL2208	MAP kinase-activated protein kinase 2	Homo sapiens	SINGLE PROTEIN	CHEMBL1961873	16	GSK Published Kinase Inhibitor Set			None
CHEMBL14014		0	433.46	1	5.00	SB-251505	Fc1ccc(-c2ncn(C3CCNCC3)c2-c2ccnc(Oc3cccc(F)c3)n2)cc1	Inhibition	'='	-0.26	%				UO_0000187					False	CHEMBL1961968	GSK_PKIS: MAPKAPK2 mean inhibition at 0.1 uM [Nanosyn]	B	BAO_0000357	single protein format	None	None	None	None	None	CHEMBL2208	MAP kinase-activated protein kinase 2	Homo sapiens	SINGLE PROTEIN	CHEMBL1961873	16	GSK Published Kinase Inhibitor Set			None
CHEMBL273611		0	459.48	0	4.59	SB-250715	Fc1ccc(-c2ncn(C3CCNCC3)c2-c2ccnc(Oc3ccc4c(c3)OCO4)n2)cc1	Inhibition	'='	0.0	%				UO_0000187					False	CHEMBL1961968	GSK_PKIS: MAPKAPK2 mean inhibition at 0.1 uM [Nanosyn]	B	BAO_0000357	single protein format	None	None	None	None	None	CHEMBL2208	MAP kinase-activated protein kinase 2	Homo sapiens	SINGLE PROTEIN	CHEMBL1961873	16	GSK Published Kinase Inhibitor Set			None
CHEMBL1933169		0	443.55	0	3.65	3c	Cc1ccc(C(=O)Nc2cc(-c3cc4c([nH]3)C3(CCN(C)CC3)CNC4=O)ccn2)cc1C	EC50	'='	2.3	nM	8.64			UO_0000065	19.48	0.36	4.99	9.59	False	CHEMBL1937260	Inhibition of MK2 using Fluo-betaA-11A NeoMPS as substrate pre-incubated for 30 mins before substrate addition measured after 2 hrs by IMAP assay	B	BAO_0000357	single protein format	None	None	None	None	None	CHEMBL2208	MAP kinase-activated protein kinase 2	Homo sapiens	SINGLE PROTEIN	CHEMBL1932991	1	Scientific Literature	Bioorg. Med. Chem. Lett.	2012	None
CHEMBL249697	BMS-345541	0	255.32	0	1.87	BMS-345541	Cc1ccc2nc(NCCN)c3ncc(C)n3c2c1	Kd	'>'	10000.0	nM				UO_0000065					False	CHEMBL1908400	Binding constant for MAPKAPK2 kinase domain	B	BAO_0000357	single protein format	None	None	None	None	None	CHEMBL2208	MAP kinase-activated protein kinase 2	Homo sapiens	SINGLE PROTEIN	CHEMBL1908390	1	Scientific Literature	Nat. Biotechnol.	2011	None
CHEMBL248512		0	260.29	0	1.46	52	COc1ccc2c(c1)c1c(n2C)C(C(=O)O)NCC1	IC50	'>'	200000.0	nM		Outside typical range		UO_0000065					False	CHEMBL922889	Inhibition of MK2	B	BAO_0000357	single protein format	Homo sapiens	None	None	None	None	CHEMBL2208	MAP kinase-activated protein kinase 2	Homo sapiens	SINGLE PROTEIN	CHEMBL1140654	1	Scientific Literature	Bioorg. Med. Chem. Lett.	2007	None
CHEMBL394124		0	286.33	0	2.50	93	COc1ccc2[nH]c3c(c2c1)C1CCCN(C1)C3C(=O)O	IC50	'='	5100.0	nM	5.29			UO_0000065	18.48	0.34	2.79	8.07	False	CHEMBL922889	Inhibition of MK2	B	BAO_0000357	single protein format	Homo sapiens	None	None	None	None	CHEMBL2208	MAP kinase-activated protein kinase 2	Homo sapiens	SINGLE PROTEIN	CHEMBL1140654	1	Scientific Literature	Bioorg. Med. Chem. Lett.	2007	None
CHEMBL437766		0	288.35	0	2.57	50	COc1ccc2[nH]c3c(c2c1)CCN(C(C)C)C3C(=O)O	IC50	'='	170000.0	nM		Outside typical range		UO_0000065					False	CHEMBL922889	Inhibition of MK2	B	BAO_0000357	single protein format	Homo sapiens	None	None	None	None	CHEMBL2208	MAP kinase-activated protein kinase 2	Homo sapiens	SINGLE PROTEIN	CHEMBL1140654	1	Scientific Literature	Bioorg. Med. Chem. Lett.	2007	None
CHEMBL246100		0	274.28	0	1.23	29	COC(=O)c1ccc2[nH]c3c(c2c1)CCNC3C(=O)O	IC50	'='	6600.0	nM	5.18			UO_0000065	18.89	0.35	3.95	5.67	False	CHEMBL922889	Inhibition of MK2	B	BAO_0000357	single protein format	Homo sapiens	None	None	None	None	CHEMBL2208	MAP kinase-activated protein kinase 2	Homo sapiens	SINGLE PROTEIN	CHEMBL1140654	1	Scientific Literature	Bioorg. Med. Chem. Lett.	2007	None
CHEMBL396919		0	258.32	0	2.21	15	COc1ccc2c(c1)c1c(n2C)C(=O)NCC1(C)C	IC50	'>'	40000.0	nM				UO_0000065					False	CHEMBL923957	Inhibition of MK2 after 30 mins by DELFIA	B	BAO_0000357	single protein format	Homo sapiens	None	None	None	None	CHEMBL2208	MAP kinase-activated protein kinase 2	Homo sapiens	SINGLE PROTEIN	CHEMBL1140661	1	Scientific Literature	Bioorg. Med. Chem. Lett.	2007	None
CHEMBL247306		0	347.42	0	2.99	34	CC1CNC(=O)c2[nH]c3ccc(C(=O)NCCc4ccccc4)cc3c21	IC50	'>'	20000.0	nM				UO_0000065					False	CHEMBL923957	Inhibition of MK2 after 30 mins by DELFIA	B	BAO_0000357	single protein format	Homo sapiens	None	None	None	None	CHEMBL2208	MAP kinase-activated protein kinase 2	Homo sapiens	SINGLE PROTEIN	CHEMBL1140661	1	Scientific Literature	Bioorg. Med. Chem. Lett.	2007	None
CHEMBL2163621		0	316.45	0	2.87	51	CC(C)CCNc1cc(N[C@H]2CC[C@H](N)CC2)nc2ccnn12	IC50	'='	12000.0	nM	4.92			UO_0000065	15.55	0.29	2.05	6.13	False	CHEMBL2167126	Inhibition of MAPKAP-K2 using KKLNRTLSVA as substrate and [33P]-gamma-ATP after 30 mins by liquid scintillation counter	B	BAO_0000357	single protein format	None	None	None	None	None	CHEMBL2208	MAP kinase-activated protein kinase 2	Homo sapiens	SINGLE PROTEIN	CHEMBL2163300	1	Scientific Literature	J. Med. Chem.	2012	None
CHEMBL2163606		0	370.89	0	4.12	66	Cc1c(N[C@H]2CC[C@H](N)CC2)nc2ccnn2c1Nc1ccccc1Cl	IC50	'='	1700.0	nM	5.77			UO_0000065	15.56	0.30	1.65	7.19	False	CHEMBL2167126	Inhibition of MAPKAP-K2 using KKLNRTLSVA as substrate and [33P]-gamma-ATP after 30 mins by liquid scintillation counter	B	BAO_0000357	single protein format	None	None	None	None	None	CHEMBL2208	MAP kinase-activated protein kinase 2	Homo sapiens	SINGLE PROTEIN	CHEMBL2163300	1	Scientific Literature	J. Med. Chem.	2012	None
CHEMBL2163610		0	446.58	0	4.88	62	CC(=O)c1ccc(-c2ccc(Nc3c(C)c(N[C@H]4CCCNC4)nc4ccnn34)cc2)s1	IC50	'='	57.0	nM	7.24			UO_0000065	16.22	0.31	2.36	8.69	False	CHEMBL2167126	Inhibition of MAPKAP-K2 using KKLNRTLSVA as substrate and [33P]-gamma-ATP after 30 mins by liquid scintillation counter	B	BAO_0000357	single protein format	None	None	None	None	None	CHEMBL2208	MAP kinase-activated protein kinase 2	Homo sapiens	SINGLE PROTEIN	CHEMBL2163300	1	Scientific Literature	J. Med. Chem.	2012	None
CHEMBL1938686		0	417.90	0	4.16	30	Clc1ccc(-c2cc3c(o2)-c2nncn2-c2ccc(N4CCNCC4)cc2C3)cc1	IC50	'='	9.3	nM	8.03			UO_0000065	19.22	0.37	3.87	13.59	False	CHEMBL1942718	Inhibition of MK2 using TAMRA-labeled peptide as substrate pre-incubated for 30 mins prior substrate addition measured after 30 mins incubation in dark using fluorescence polarization assay	B	BAO_0000357	single protein format	None	None	None	None	None	CHEMBL2208	MAP kinase-activated protein kinase 2	Homo sapiens	SINGLE PROTEIN	CHEMBL1938289	1	Scientific Literature	Bioorg. Med. Chem. Lett.	2012	None
CHEMBL1938681		0	472.98	1	5.25	1	O=C(c1ccc(-c2ccc(Cl)cc2)o1)N(Cc1ccccn1)c1ccc(N2CCNCC2)cc1	EC50	'='	350.0	nM	6.46			UO_0000065	13.65	0.26	1.21	10.48	True	CHEMBL1942719	Inhibition of MK2-mediated HSP27 phosphorylation at Ser78 in LPS-stimulated human THP-1 cells pre-incubated for 60 mins before LPS treatment measured after 60 mins	B	BAO_0000219	cell-based format	Homo sapiens	None	None	THP-1	None	CHEMBL2208	MAP kinase-activated protein kinase 2	Homo sapiens	SINGLE PROTEIN	CHEMBL1938289	1	Scientific Literature	Bioorg. Med. Chem. Lett.	2012	CHEMBL3307574
CHEMBL1938684		0	416.91	0	4.77	28	Clc1ccc(-c2cc3c(o2)-c2nccn2-c2ccc(N4CCNCC4)cc2C3)cc1	EC50	'='	1500.0	nM	5.82			UO_0000065	13.97	0.27	1.05	12.60	False	CHEMBL1942719	Inhibition of MK2-mediated HSP27 phosphorylation at Ser78 in LPS-stimulated human THP-1 cells pre-incubated for 60 mins before LPS treatment measured after 60 mins	B	BAO_0000219	cell-based format	Homo sapiens	None	None	THP-1	None	CHEMBL2208	MAP kinase-activated protein kinase 2	Homo sapiens	SINGLE PROTEIN	CHEMBL1938289	1	Scientific Literature	Bioorg. Med. Chem. Lett.	2012	CHEMBL3307574
CHEMBL1938685		0	407.48	0	3.98	29	N#Cc1ccc(-c2cc3c(o2)-c2nccn2-c2ccc(N4CCNCC4)cc2C3)cc1	EC50	'='	260.0	nM	6.58			UO_0000065	16.16	0.29	2.61	9.40	False	CHEMBL1942719	Inhibition of MK2-mediated HSP27 phosphorylation at Ser78 in LPS-stimulated human THP-1 cells pre-incubated for 60 mins before LPS treatment measured after 60 mins	B	BAO_0000219	cell-based format	Homo sapiens	None	None	THP-1	None	CHEMBL2208	MAP kinase-activated protein kinase 2	Homo sapiens	SINGLE PROTEIN	CHEMBL1938289	1	Scientific Literature	Bioorg. Med. Chem. Lett.	2012	CHEMBL3307574
CHEMBL1938688		0	401.45	0	3.65	32	Fc1ccc(-c2cc3c(o2)-c2nncn2-c2ccc(N4CCNCC4)cc2C3)cc1	EC50						Not Determined						False	CHEMBL1942719	Inhibition of MK2-mediated HSP27 phosphorylation at Ser78 in LPS-stimulated human THP-1 cells pre-incubated for 60 mins before LPS treatment measured after 60 mins	B	BAO_0000219	cell-based format	Homo sapiens	None	None	THP-1	None	CHEMBL2208	MAP kinase-activated protein kinase 2	Homo sapiens	SINGLE PROTEIN	CHEMBL1938289	1	Scientific Literature	Bioorg. Med. Chem. Lett.	2012	CHEMBL3307574
CHEMBL1938690		0	431.93	0	4.47	34	Cc1nnc2n1-c1ccc(N3CCNCC3)cc1Cc1cc(-c3ccc(Cl)cc3)oc1-2	EC50						Not Determined						False	CHEMBL1942719	Inhibition of MK2-mediated HSP27 phosphorylation at Ser78 in LPS-stimulated human THP-1 cells pre-incubated for 60 mins before LPS treatment measured after 60 mins	B	BAO_0000219	cell-based format	Homo sapiens	None	None	THP-1	None	CHEMBL2208	MAP kinase-activated protein kinase 2	Homo sapiens	SINGLE PROTEIN	CHEMBL1938289	1	Scientific Literature	Bioorg. Med. Chem. Lett.	2012	CHEMBL3307574
CHEMBL599171		0	320.37	0	0.85	64	NCCNC(=O)c1cc(-c2scc3c2OCCO3)cnc1N	Inhibition	'='	12.0	%				UO_0000187					False	CHEMBL1068403	Inhibition of MAPKAPK2 at 1 uM by microfluidic substrate phosphorylation assay	B	BAO_0000357	single protein format	None	None	None	None	None	CHEMBL2208	MAP kinase-activated protein kinase 2	Homo sapiens	SINGLE PROTEIN	CHEMBL1158506	1	Scientific Literature	Bioorg. Med. Chem.	2010	None
CHEMBL1817871		0	193.22	0	2.03	16	Cc1ccc(C(=O)NC2CC2)cc1F	Inhibition	'='	8.0	%				UO_0000187					False	CHEMBL1819996	Inhibition of MK2 expressed in Escherichia coli or baculovirus-infected insect cells at 667 uM by IMAP assay	B	BAO_0000219	cell-based format	None	None	None	None	None	CHEMBL2208	MAP kinase-activated protein kinase 2	Homo sapiens	SINGLE PROTEIN	CHEMBL1817560	1	Scientific Literature	J. Med. Chem.	2011	None
CHEMBL1813617		0	204.23	0	0.71	23	Nc1n[nH]c2c3c([nH]c(=O)c12)CCCC3	Inhibition	'='	5.0	%				UO_0000187					False	CHEMBL1815689	Inhibition of MAPKAPK2 at 30 uM by microfluidic mobility shift assay	B	BAO_0000357	single protein format	None	None	None	None	None	CHEMBL2208	MAP kinase-activated protein kinase 2	Homo sapiens	SINGLE PROTEIN	CHEMBL1811853	1	Scientific Literature	Bioorg. Med. Chem.	2011	None
CHEMBL1813780		0	380.45	0	1.64	40	CC(=O)Nc1nn(C)c2cc(-c3ccc(N4CCN(C)CC4)cc3)[nH]c(=O)c12	Inhibition	'='	5.0	%				UO_0000187					False	CHEMBL1815689	Inhibition of MAPKAPK2 at 30 uM by microfluidic mobility shift assay	B	BAO_0000357	single protein format	None	None	None	None	None	CHEMBL2208	MAP kinase-activated protein kinase 2	Homo sapiens	SINGLE PROTEIN	CHEMBL1811853	1	Scientific Literature	Bioorg. Med. Chem.	2011	None
CHEMBL1813619		0	233.27	0	0.69	25	Cc1cc2[nH]nc(N)c2c(N2CCOCC2)n1	Inhibition	'='	1.0	%				UO_0000187					False	CHEMBL1815689	Inhibition of MAPKAPK2 at 30 uM by microfluidic mobility shift assay	B	BAO_0000357	single protein format	None	None	None	None	None	CHEMBL2208	MAP kinase-activated protein kinase 2	Homo sapiens	SINGLE PROTEIN	CHEMBL1811853	1	Scientific Literature	Bioorg. Med. Chem.	2011	None
CHEMBL1938691		0	432.91	0	4.75	40	Clc1ccc(-c2cc3c(o2)-c2nccn2-c2ccc(N4CCNCC4)cc2OC3)cc1	EC50						Not Determined						False	CHEMBL1942719	Inhibition of MK2-mediated HSP27 phosphorylation at Ser78 in LPS-stimulated human THP-1 cells pre-incubated for 60 mins before LPS treatment measured after 60 mins	B	BAO_0000219	cell-based format	Homo sapiens	None	None	THP-1	None	CHEMBL2208	MAP kinase-activated protein kinase 2	Homo sapiens	SINGLE PROTEIN	CHEMBL1938289	1	Scientific Literature	Bioorg. Med. Chem. Lett.	2012	CHEMBL3307574
CHEMBL1938691		0	432.91	0	4.75	40	Clc1ccc(-c2cc3c(o2)-c2nccn2-c2ccc(N4CCNCC4)cc2OC3)cc1	Inhibition						Active						False	CHEMBL1942721	Noncompetitive inhibition of MK2 using TAMRA-labeled peptide as substrate by fluorescence-based thermal shift assay	B	BAO_0000357	single protein format	None	None	None	None	None	CHEMBL2208	MAP kinase-activated protein kinase 2	Homo sapiens	SINGLE PROTEIN	CHEMBL1938289	1	Scientific Literature	Bioorg. Med. Chem. Lett.	2012	None
CHEMBL2036598		0	502.98	2	6.05	15	Fc1ccc(C2ON=C(c3ccc(-c4ccc(Cl)cc4)o3)N2c2ccc(N3CCNCC3)cc2)cc1	IC50	'='	160.0	nM	6.80			UO_0000065	13.51	0.26	0.75	12.76	False	CHEMBL2040538	Inhibition of MK2 using 5TAMRA-KKLNRTLSVA-COOH as substrate incubated for 30 mins prior to substrate addition measured after 30 mins by immobilized metal ion affinity-based fluorescence polarization assay in presence of 100 uM ATP	B	BAO_0000357	single protein format	None	None	None	None	None	CHEMBL2208	MAP kinase-activated protein kinase 2	Homo sapiens	SINGLE PROTEIN	CHEMBL2034849	1	Scientific Literature	ACS Med. Chem. Lett.	2012	None
CHEMBL1783559		0	273.37	0	1.85	4b	Cc1cnc(N)c(CNC(=S)Nc2ccccc2)n1	IC50	'='	4000.0	nM	5.40			UO_0000065	19.75	0.39	3.55	7.12	False	CHEMBL1786602	Inhibition of MK2 using biotin-LCAYSRALSRQLSSGVSEIRH substrate	B	BAO_0000357	single protein format	None	None	None	None	None	CHEMBL2208	MAP kinase-activated protein kinase 2	Homo sapiens	SINGLE PROTEIN	CHEMBL1782048	1	Scientific Literature	Bioorg. Med. Chem. Lett.	2009	None
CHEMBL2036618		0	484.99	1	6.36	35	Clc1ccc(-c2ccc(C3=NOC(c4ccncc4)N3c3ccc(C4CCNCC4)cc3)o2)cc1	IC50	'='	190.0	nM	6.72			UO_0000065	13.86	0.26	0.36	10.69	False	CHEMBL2040538	Inhibition of MK2 using 5TAMRA-KKLNRTLSVA-COOH as substrate incubated for 30 mins prior to substrate addition measured after 30 mins by immobilized metal ion affinity-based fluorescence polarization assay in presence of 100 uM ATP	B	BAO_0000357	single protein format	None	None	None	None	None	CHEMBL2208	MAP kinase-activated protein kinase 2	Homo sapiens	SINGLE PROTEIN	CHEMBL2034849	1	Scientific Literature	ACS Med. Chem. Lett.	2012	None
CHEMBL1938681		0	472.98	1	5.25	1	O=C(c1ccc(-c2ccc(Cl)cc2)o1)N(Cc1ccccn1)c1ccc(N2CCNCC2)cc1	EC50	'='	350.0	nM	6.46			UO_0000065	13.65	0.26	1.21	10.48	False	CHEMBL2040539	Inhibition of MK2 in human THP1 cells assessed as inhibition of LPS-induced HSP27 Ser78 phosphorylation incubated for 60 mins prior to LPS-induction measured after 60 mins	B	BAO_0000219	cell-based format	Homo sapiens	None	None	THP-1	None	CHEMBL2208	MAP kinase-activated protein kinase 2	Homo sapiens	SINGLE PROTEIN	CHEMBL2034849	1	Scientific Literature	ACS Med. Chem. Lett.	2012	CHEMBL3307574
CHEMBL1909383	GW784307A	0	494.99	0	2.56	GW784307A	COc1cccc(-n2ncc3c(N/N=C/c4ccc(C(=O)NCCN(C)C)cc4)ncnc32)c1.Cl	Inhibition	'='	0.79	%				UO_0000187					False	CHEMBL1961968	GSK_PKIS: MAPKAPK2 mean inhibition at 0.1 uM [Nanosyn]	B	BAO_0000357	single protein format	None	None	None	None	None	CHEMBL2208	MAP kinase-activated protein kinase 2	Homo sapiens	SINGLE PROTEIN	CHEMBL1961873	16	GSK Published Kinase Inhibitor Set			None
CHEMBL3297762		0	512.10	1	3.80	15a	CN1CCN(C[C@@H](NC(=O)C[C@H]2CNC(=O)c3cc(-c4cccc(Cl)c4)cn32)C2CCCCC2)CC1	IC50	'>'	10000.0	nM				UO_0000065					False	CHEMBL3300954	Inhibition of MAPKAPK2 (unknown origin)	B	BAO_0000357	single protein format	Homo sapiens	None	None	None	None	CHEMBL2208	MAP kinase-activated protein kinase 2	Homo sapiens	SINGLE PROTEIN	CHEMBL3297733	1	Scientific Literature	Bioorg. Med. Chem.	2013	None
CHEMBL566935		0	418.55	0	4.59	SI, 2	CCOc1ccc(Nc2c(CC)c(N[C@H]3CC[C@H](N)CC3)c(C#N)c3ccnn23)cc1	Activity	'<'	0.2	uM				UO_0000064					False	CHEMBL1038200	Inhibition of MK2	B	BAO_0000357	single protein format	None	None	None	None	None	CHEMBL2208	MAP kinase-activated protein kinase 2	Homo sapiens	SINGLE PROTEIN	CHEMBL1156124	1	Scientific Literature	Eur. J. Med. Chem.	2010	None
CHEMBL577055		0	367.45	0	3.31	16	CCOc1ccc(Nc2c(C)c(OC3CCCNC3)nc3ccnn23)cc1	Activity	'='	1.0	uM				UO_0000064					False	CHEMBL1038200	Inhibition of MK2	B	BAO_0000357	single protein format	None	None	None	None	None	CHEMBL2208	MAP kinase-activated protein kinase 2	Homo sapiens	SINGLE PROTEIN	CHEMBL1156124	1	Scientific Literature	Eur. J. Med. Chem.	2010	None
CHEMBL4066592		0	349.35	0	3.77	38	COC(=O)Nc1noc2cc(-c3c(-c4ccccn4)n[nH]c3C)ccc12	Inhibition	'='	4.7	%				UO_0000187					False	CHEMBL4057636	Inhibition of MAPKAPK2 (unknown origin) at 0.078 uM relative to control	B	BAO_0000357	single protein format	Homo sapiens	None	None	None	None	CHEMBL2208	MAP kinase-activated protein kinase 2	Homo sapiens	SINGLE PROTEIN	CHEMBL4052759	1	Scientific Literature	Bioorg Med Chem Lett	2017	None
CHEMBL574738	AST-487	1	529.57	2	5.11	AST-487	CCN1CCN(Cc2ccc(NC(=O)Nc3ccc(Oc4cc(NC)ncn4)cc3)cc2C(F)(F)F)CC1	Kd	'>'	10000.0	nM				UO_0000065					False	CHEMBL1908400	Binding constant for MAPKAPK2 kinase domain	B	BAO_0000357	single protein format	None	None	None	None	None	CHEMBL2208	MAP kinase-activated protein kinase 2	Homo sapiens	SINGLE PROTEIN	CHEMBL1908390	1	Scientific Literature	Nat. Biotechnol.	2011	None
CHEMBL3408385		0	503.59	2	5.98	18d	COc1ccc(-n2nc(C(C)=O)s/c2=N\c2nc(-c3ccccc3)cc(-c3ccccc3)c2C#N)cc1	Inhibition	'='	26.0	%				UO_0000187					False	CHEMBL3412793	Inhibition of MAPKAPK2 (unknown origin) assessed as inhibition of peptide phosphorylation at 30 uM by based microfluidic mobility shift assay	B	BAO_0000357	single protein format	Homo sapiens	None	None	None	None	CHEMBL2208	MAP kinase-activated protein kinase 2	Homo sapiens	SINGLE PROTEIN	CHEMBL3407353	1	Scientific Literature	Eur. J. Med. Chem.	2015	None
CHEMBL3408392		0	506.63	2	8.04	24	N#Cc1c(-c2ccccc2)cc(-c2ccccc2)nc1/N=c1\scc(-c2ccccc2)n1-c1ccccc1	Inhibition	'='	6.0	%				UO_0000187					False	CHEMBL3412793	Inhibition of MAPKAPK2 (unknown origin) assessed as inhibition of peptide phosphorylation at 30 uM by based microfluidic mobility shift assay	B	BAO_0000357	single protein format	Homo sapiens	None	None	None	None	CHEMBL2208	MAP kinase-activated protein kinase 2	Homo sapiens	SINGLE PROTEIN	CHEMBL3407353	1	Scientific Literature	Eur. J. Med. Chem.	2015	None
CHEMBL379093	GW651576X	0	429.88	1	5.99	GW651576X	Fc1cccc(COc2ccc(Nc3ncncc3C#Cc3ccccc3)cc2Cl)c1	Inhibition	'='	2.47	%				UO_0000187					False	CHEMBL1961969	GSK_PKIS: MAPKAPK2 mean inhibition at 1 uM [Nanosyn]	B	BAO_0000357	single protein format	None	None	None	None	None	CHEMBL2208	MAP kinase-activated protein kinase 2	Homo sapiens	SINGLE PROTEIN	CHEMBL1961873	16	GSK Published Kinase Inhibitor Set			None
CHEMBL507329	GW869810X	0	608.10	2	5.36	GW869810X	O=C(O[C@H]1CN[C@H](C#Cc2cc3ncnc(Nc4ccc(OCc5cccc(F)c5)c(Cl)c4)c3s2)C1)N1CCOCC1	Inhibition	'='	-0.11	%				UO_0000187					False	CHEMBL1961968	GSK_PKIS: MAPKAPK2 mean inhibition at 0.1 uM [Nanosyn]	B	BAO_0000357	single protein format	None	None	None	None	None	CHEMBL2208	MAP kinase-activated protein kinase 2	Homo sapiens	SINGLE PROTEIN	CHEMBL1961873	16	GSK Published Kinase Inhibitor Set			None
CHEMBL1909385	GW458787A	0	565.10	2	5.35	GW458787A	CS(=O)(=O)CCNCc1ccc(-c2ccc3ncnc(Nc4ccc(OCc5ccccc5)cc4)c3c2)o1.Cl	Inhibition	'='	1.2	%				UO_0000187					False	CHEMBL1961968	GSK_PKIS: MAPKAPK2 mean inhibition at 0.1 uM [Nanosyn]	B	BAO_0000357	single protein format	None	None	None	None	None	CHEMBL2208	MAP kinase-activated protein kinase 2	Homo sapiens	SINGLE PROTEIN	CHEMBL1961873	16	GSK Published Kinase Inhibitor Set			None
CHEMBL1909410	GSK-259178A	0	728.70	2	5.27	GSK259178A	O=C(O)C(F)(F)F.O=C(O[C@H]1CN[C@H](C#Cc2cc3ncnc(Nc4ccc5c(ccn5Cc5cc(F)ccc5F)c4)c3s2)C1)N1CCOCC1	Inhibition	'='	-0.3	%				UO_0000187					False	CHEMBL1961968	GSK_PKIS: MAPKAPK2 mean inhibition at 0.1 uM [Nanosyn]	B	BAO_0000357	single protein format	None	None	None	None	None	CHEMBL2208	MAP kinase-activated protein kinase 2	Homo sapiens	SINGLE PROTEIN	CHEMBL1961873	16	GSK Published Kinase Inhibitor Set			None
CHEMBL516908	GW796920X	0	362.47	0	4.54	GW796920X	Cc1ccc(NC(=O)CC2CC2)cc1-c1ccc(C(=O)NCC2CC2)cc1	Inhibition	'='	4.27	%				UO_0000187					False	CHEMBL1961969	GSK_PKIS: MAPKAPK2 mean inhibition at 1 uM [Nanosyn]	B	BAO_0000357	single protein format	None	None	None	None	None	CHEMBL2208	MAP kinase-activated protein kinase 2	Homo sapiens	SINGLE PROTEIN	CHEMBL1961873	16	GSK Published Kinase Inhibitor Set			None
CHEMBL517666	GW796921X	0	336.44	0	4.15	GW796921X	CCC(=O)Nc1ccc(C)c(-c2ccc(C(=O)NCC3CC3)cc2)c1	Inhibition	'='	0.77	%				UO_0000187					False	CHEMBL1961968	GSK_PKIS: MAPKAPK2 mean inhibition at 0.1 uM [Nanosyn]	B	BAO_0000357	single protein format	None	None	None	None	None	CHEMBL2208	MAP kinase-activated protein kinase 2	Homo sapiens	SINGLE PROTEIN	CHEMBL1961873	16	GSK Published Kinase Inhibitor Set			None
CHEMBL576982	QUIZARTINIB	3	560.68	2	5.86	AC220	CC(C)(C)c1cc(NC(=O)Nc2ccc(-c3cn4c(n3)sc3cc(OCCN5CCOCC5)ccc34)cc2)no1	Kd	'>'	10000.0	nM				UO_0000065					False	CHEMBL1908400	Binding constant for MAPKAPK2 kinase domain	B	BAO_0000357	single protein format	None	None	None	None	None	CHEMBL2208	MAP kinase-activated protein kinase 2	Homo sapiens	SINGLE PROTEIN	CHEMBL1908390	1	Scientific Literature	Nat. Biotechnol.	2011	None
CHEMBL1779373		0	403.44	0	2.23	(R)-23	O=C1NC[C@]2(CCCNC2)c2[nH]c(-c3ccnc(-c4ccc5c(c4)OCO5)n3)cc21	EC50	'='	7700.0	nM	5.11			UO_0000065	12.67	0.23	2.88	5.05	False	CHEMBL1780647	Inhibition of MK2 in LPS-stimulated human THP1 cells assessed as inhibition of Hsp27 phosphorylation pretreated 60 mins before LPS challenge measured after 10 mins	B	BAO_0000219	cell-based format	Homo sapiens	None	None	THP-1	None	CHEMBL2208	MAP kinase-activated protein kinase 2	Homo sapiens	SINGLE PROTEIN	CHEMBL1777706	1	Scientific Literature	Bioorg. Med. Chem. Lett.	2011	CHEMBL3307574
CHEMBL1779346		0	401.47	0	2.71	5	CC(=O)c1ccc(-c2nccc(-c3cc4c([nH]3)C3(CCNCC3)CNC4=O)n2)cc1	EC50	'='	9.8	nM	8.01			UO_0000065	19.95	0.36	5.30	8.03	False	CHEMBL1780645	Inhibition of MK2 pretreated for 30 mins before fluorescein labeled substrate peptide addition measured after 2 hrs by IMAP assay	B	BAO_0000357	single protein format	None	None	None	None	None	CHEMBL2208	MAP kinase-activated protein kinase 2	Homo sapiens	SINGLE PROTEIN	CHEMBL1777706	1	Scientific Literature	Bioorg. Med. Chem. Lett.	2011	None
CHEMBL1779360		0	428.32	0	3.81	14	O=C1NCC2(CCNCC2)c2[nH]c(-c3ccnc(-c4cc(Cl)cc(Cl)c4)n3)cc21	EC50	'='	4.5	nM	8.35			UO_0000065	19.49	0.39	4.54	10.09	False	CHEMBL1780645	Inhibition of MK2 pretreated for 30 mins before fluorescein labeled substrate peptide addition measured after 2 hrs by IMAP assay	B	BAO_0000357	single protein format	None	None	None	None	None	CHEMBL2208	MAP kinase-activated protein kinase 2	Homo sapiens	SINGLE PROTEIN	CHEMBL1777706	1	Scientific Literature	Bioorg. Med. Chem. Lett.	2011	None
CHEMBL1779367		0	444.54	0	2.65	21	O=C1NCC2(CCNCC2)c2[nH]c(-c3ccnc(-c4cnc(NC5CCCC5)nc4)n3)cc21	EC50	'='	1.7	nM	8.77			UO_0000065	19.73	0.36	6.12	7.28	False	CHEMBL1780645	Inhibition of MK2 pretreated for 30 mins before fluorescein labeled substrate peptide addition measured after 2 hrs by IMAP assay	B	BAO_0000357	single protein format	None	None	None	None	None	CHEMBL2208	MAP kinase-activated protein kinase 2	Homo sapiens	SINGLE PROTEIN	CHEMBL1777706	1	Scientific Literature	Bioorg. Med. Chem. Lett.	2011	None
CHEMBL1779488		0	360.42	0	1.90	(S)-26	O=C1NC[C@@]2(CCCNC2)c2[nH]c(-c3ccnc(-c4cccnc4)n3)cc21	EC50	'='	6.5	nM	8.19			UO_0000065	22.72	0.41	6.29	8.56	False	CHEMBL1780645	Inhibition of MK2 pretreated for 30 mins before fluorescein labeled substrate peptide addition measured after 2 hrs by IMAP assay	B	BAO_0000357	single protein format	None	None	None	None	None	CHEMBL2208	MAP kinase-activated protein kinase 2	Homo sapiens	SINGLE PROTEIN	CHEMBL1777706	1	Scientific Literature	Bioorg. Med. Chem. Lett.	2011	None
CHEMBL3427172		0	294.36	0	2.04	4	COC(=O)[C@@H]1CSC(c2nc3ccc(O)cc3s2)=N1	Activity	'='	87.0	%				UO_0000187					False	CHEMBL3428249	Inhibition of MAPKAPK2 (unknown origin) assessed as remaining activity at 100 uM by radioactive filter binding assay in presence of [33P]-ATP relative to control	B	BAO_0000357	single protein format	Homo sapiens	None	None	None	None	CHEMBL2208	MAP kinase-activated protein kinase 2	Homo sapiens	SINGLE PROTEIN	CHEMBL3425453	1	Scientific Literature	Eur. J. Med. Chem.	2015	None
CHEMBL1909392	GW580496A	0	643.99	2	6.11	GW580496A	CS(=O)(=O)CCNCc1ccc(-c2ccc3ncnc(Nc4ccc(OCc5ccccc5)c(Br)c4)c3c2)o1.Cl	Inhibition	'='	0.14	%				UO_0000187					False	CHEMBL1961969	GSK_PKIS: MAPKAPK2 mean inhibition at 1 uM [Nanosyn]	B	BAO_0000357	single protein format	None	None	None	None	None	CHEMBL2208	MAP kinase-activated protein kinase 2	Homo sapiens	SINGLE PROTEIN	CHEMBL1961873	16	GSK Published Kinase Inhibitor Set			None
CHEMBL160937		0	314.73	0	2.53	SB-390527	O=C1NC(=O)C(c2ccccc2Cl)=C1Nc1cccc(O)c1	Inhibition	'='	1.05	%				UO_0000187					False	CHEMBL1961969	GSK_PKIS: MAPKAPK2 mean inhibition at 1 uM [Nanosyn]	B	BAO_0000357	single protein format	None	None	None	None	None	CHEMBL2208	MAP kinase-activated protein kinase 2	Homo sapiens	SINGLE PROTEIN	CHEMBL1961873	16	GSK Published Kinase Inhibitor Set			None
CHEMBL3314144		0	405.89	0	4.26	13e	Clc1ccc(-c2ccc(-c3ncnn3-c3ccc(N4CCNCC4)cc3)o2)cc1	IC50	'='	157.0	nM	6.80			UO_0000065	16.76	0.32	2.54	11.51	False	CHEMBL3369592	Inhibition of MK2 (unknown origin) incubated for 30 mins by MK2 IMAP assay	B	BAO_0000357	single protein format	Homo sapiens	None	None	None	None	CHEMBL2208	MAP kinase-activated protein kinase 2	Homo sapiens	SINGLE PROTEIN	CHEMBL3351352	1	Scientific Literature	Bioorg. Med. Chem. Lett.	2014	None
CHEMBL1977374		0	380.40	0	4.00	SID103905068	CC(C)c1nnc2ccc(-c3c(-c4ccc(F)cc4F)nc4n3CCC4)nn12	Ki	'>'	7943.28	nM			inactive	UO_0000065					False	CHEMBL1963729	PUBCHEM_BIOASSAY: Navigating the Kinome. (Class of assay: other) Panel member name: MAPKAPK2	F	BAO_0000019	assay format	None	None	None	None	None	CHEMBL2208	MAP kinase-activated protein kinase 2	Homo sapiens	SINGLE PROTEIN	CHEMBL1201862	7	PubChem BioAssays			None
CHEMBL1682540		0	235.25	0	2.27	SID103904528	c1cnc2nc(-c3ccc4[nH]ncc4c3)cn2c1	Ki	'>'	7943.28	nM			inactive	UO_0000065					False	CHEMBL1963729	PUBCHEM_BIOASSAY: Navigating the Kinome. (Class of assay: other) Panel member name: MAPKAPK2	F	BAO_0000019	assay format	None	None	None	None	None	CHEMBL2208	MAP kinase-activated protein kinase 2	Homo sapiens	SINGLE PROTEIN	CHEMBL1201862	7	PubChem BioAssays			None
CHEMBL1991674		0	343.82	0	3.39	SID103904216	OC1CCC(Nc2cc(Cl)nc(-c3c[nH]c4ncccc34)n2)CC1	Ki	'='	1258.93	nM	5.90		active	UO_0000065					False	CHEMBL1963729	PUBCHEM_BIOASSAY: Navigating the Kinome. (Class of assay: other) Panel member name: MAPKAPK2	F	BAO_0000019	assay format	None	None	None	None	None	CHEMBL2208	MAP kinase-activated protein kinase 2	Homo sapiens	SINGLE PROTEIN	CHEMBL1201862	7	PubChem BioAssays			None
CHEMBL10	SB-203580	0	377.44	0	4.68	SID103904989	C[S+]([O-])c1ccc(-c2nc(-c3ccc(F)cc3)c(-c3ccncc3)[nH]2)cc1	Ki	'>'	7943.28	nM			inactive	UO_0000065					False	CHEMBL1963729	PUBCHEM_BIOASSAY: Navigating the Kinome. (Class of assay: other) Panel member name: MAPKAPK2	F	BAO_0000019	assay format	None	None	None	None	None	CHEMBL2208	MAP kinase-activated protein kinase 2	Homo sapiens	SINGLE PROTEIN	CHEMBL1201862	7	PubChem BioAssays			None
CHEMBL1970903		0	397.48	0	4.36	SID103904484	Cc1n[nH]c2ccc(-c3cncc(OCC(N)Cc4c[nH]c5ccccc45)c3)cc12	Ki	'='	2511.89	nM	5.60		active	UO_0000065					False	CHEMBL1963729	PUBCHEM_BIOASSAY: Navigating the Kinome. (Class of assay: other) Panel member name: MAPKAPK2	F	BAO_0000019	assay format	None	None	None	None	None	CHEMBL2208	MAP kinase-activated protein kinase 2	Homo sapiens	SINGLE PROTEIN	CHEMBL1201862	7	PubChem BioAssays			None
CHEMBL1968850		0	246.66	0	2.44	SID103905413	O=C1Nc2ccccc2Nc2nnc(Cl)cc21	Ki	'>'	7943.28	nM			inactive	UO_0000065					False	CHEMBL1963729	PUBCHEM_BIOASSAY: Navigating the Kinome. (Class of assay: other) Panel member name: MAPKAPK2	F	BAO_0000019	assay format	None	None	None	None	None	CHEMBL2208	MAP kinase-activated protein kinase 2	Homo sapiens	SINGLE PROTEIN	CHEMBL1201862	7	PubChem BioAssays			None
CHEMBL1989805		0	380.39	0	0.01	SID103905319	N#CC1=C(N)n2c(sc(=Cc3ccco3)c2=O)=C(C(N)=O)C1c1ccco1	Ki	'='	794.33	nM	6.10		active	UO_0000065					False	CHEMBL1963729	PUBCHEM_BIOASSAY: Navigating the Kinome. (Class of assay: other) Panel member name: MAPKAPK2	F	BAO_0000019	assay format	None	None	None	None	None	CHEMBL2208	MAP kinase-activated protein kinase 2	Homo sapiens	SINGLE PROTEIN	CHEMBL1201862	7	PubChem BioAssays			None
CHEMBL1998551		0	396.40	0	3.11	SID103905445	CC(C)(O)c1nnc2ccc(-c3c(-c4ccc(F)cc4F)nc4n3CCC4)nn12	Ki	'>'	7943.28	nM			inactive	UO_0000065					False	CHEMBL1963729	PUBCHEM_BIOASSAY: Navigating the Kinome. (Class of assay: other) Panel member name: MAPKAPK2	F	BAO_0000019	assay format	None	None	None	None	None	CHEMBL2208	MAP kinase-activated protein kinase 2	Homo sapiens	SINGLE PROTEIN	CHEMBL1201862	7	PubChem BioAssays			None
CHEMBL1682553		0	292.35	0	3.09	SID103904510	CC(C)Nc1c(-c2ccc3[nH]ncc3c2)nc2ncccn12	Ki	'>'	7943.28	nM			inactive	UO_0000065					False	CHEMBL1963729	PUBCHEM_BIOASSAY: Navigating the Kinome. (Class of assay: other) Panel member name: MAPKAPK2	F	BAO_0000019	assay format	None	None	None	None	None	CHEMBL2208	MAP kinase-activated protein kinase 2	Homo sapiens	SINGLE PROTEIN	CHEMBL1201862	7	PubChem BioAssays			None
CHEMBL2000354		0	326.38	0	3.29	SID103905208	COc1ccc(C=C2SC(=Nc3ccccc3)NC2=O)cc1O	Ki	'>'	7943.28	nM			inactive	UO_0000065					False	CHEMBL1963729	PUBCHEM_BIOASSAY: Navigating the Kinome. (Class of assay: other) Panel member name: MAPKAPK2	F	BAO_0000019	assay format	None	None	None	None	None	CHEMBL2208	MAP kinase-activated protein kinase 2	Homo sapiens	SINGLE PROTEIN	CHEMBL1201862	7	PubChem BioAssays			None
CHEMBL1964804		0	343.41	0	2.22	SID103904475	CS(=O)(=O)NCCOc1cncc(-c2ccc3cnccc3c2)c1	Ki	'>'	7943.28	nM			inactive	UO_0000065					False	CHEMBL1963729	PUBCHEM_BIOASSAY: Navigating the Kinome. (Class of assay: other) Panel member name: MAPKAPK2	F	BAO_0000019	assay format	None	None	None	None	None	CHEMBL2208	MAP kinase-activated protein kinase 2	Homo sapiens	SINGLE PROTEIN	CHEMBL1201862	7	PubChem BioAssays			None
CHEMBL2005548		0	487.34	1	5.08	SID103905266	CC(C)(C)OC(=O)n1ncc2cc(Nc3c(NCc4ccc(Cl)cc4Cl)c(=O)c3=O)ccc21	Ki	'>'	7943.28	nM			inactive	UO_0000065					False	CHEMBL1963729	PUBCHEM_BIOASSAY: Navigating the Kinome. (Class of assay: other) Panel member name: MAPKAPK2	F	BAO_0000019	assay format	None	None	None	None	None	CHEMBL2208	MAP kinase-activated protein kinase 2	Homo sapiens	SINGLE PROTEIN	CHEMBL1201862	7	PubChem BioAssays			None
CHEMBL1996791		0	359.17	0	1.49	SID103904789	Nc1ncnc2c1c(I)nn2C1CCC(O)CC1	Ki	'>'	7943.28	nM			inactive	UO_0000065					False	CHEMBL1963729	PUBCHEM_BIOASSAY: Navigating the Kinome. (Class of assay: other) Panel member name: MAPKAPK2	F	BAO_0000019	assay format	None	None	None	None	None	CHEMBL2208	MAP kinase-activated protein kinase 2	Homo sapiens	SINGLE PROTEIN	CHEMBL1201862	7	PubChem BioAssays			None
CHEMBL2001920		0	341.21	0	2.26	SID103905481	O=C1NC(=S)SC1=C1C(=O)Nc2ccc(Br)cc21	Ki	'>'	7943.28	nM			inactive	UO_0000065					False	CHEMBL1963729	PUBCHEM_BIOASSAY: Navigating the Kinome. (Class of assay: other) Panel member name: MAPKAPK2	F	BAO_0000019	assay format	None	None	None	None	None	CHEMBL2208	MAP kinase-activated protein kinase 2	Homo sapiens	SINGLE PROTEIN	CHEMBL1201862	7	PubChem BioAssays			None
CHEMBL1992536		0	348.36	0	2.52	SID103904655	COc1ccc(CNc2c(Nc3ccc4[nH]ncc4c3)c(=O)c2=O)cc1	Ki	'>'	7943.28	nM			inactive	UO_0000065					False	CHEMBL1963729	PUBCHEM_BIOASSAY: Navigating the Kinome. (Class of assay: other) Panel member name: MAPKAPK2	F	BAO_0000019	assay format	None	None	None	None	None	CHEMBL2208	MAP kinase-activated protein kinase 2	Homo sapiens	SINGLE PROTEIN	CHEMBL1201862	7	PubChem BioAssays			None
CHEMBL491473	CEDIRANIB	3	450.51	1	5.22	SID103905340	COc1cc2c(Oc3ccc4[nH]c(C)cc4c3F)ncnc2cc1OCCCN1CCCC1	Ki	'>'	7943.28	nM			inactive	UO_0000065					False	CHEMBL1963729	PUBCHEM_BIOASSAY: Navigating the Kinome. (Class of assay: other) Panel member name: MAPKAPK2	F	BAO_0000019	assay format	None	None	None	None	None	CHEMBL2208	MAP kinase-activated protein kinase 2	Homo sapiens	SINGLE PROTEIN	CHEMBL1201862	7	PubChem BioAssays			None
CHEMBL3330401		0	436.49	0	3.20	63	COC(C(=O)Nc1ccc2[nH]nc(-c3cccc(S(N)(=O)=O)c3)c2c1)c1ccccc1	Inhibition	'='	-14.0	%		Outside typical range		UO_0000187					False	CHEMBL3369096	Inhibition of human MAPKAP-K2 at 1 uM by radiometric Assay	B	BAO_0000357	single protein format	Homo sapiens	None	None	None	None	CHEMBL2208	MAP kinase-activated protein kinase 2	Homo sapiens	SINGLE PROTEIN	CHEMBL3352261	1	Scientific Literature	Bioorg. Med. Chem.	2014	None
CHEMBL1240703	CGP-52421	0	586.65	2	5.40	CGP-52421	CO[C@@H]1[C@H](N(C)C(=O)c2ccccc2)C[C@H]2O[C@]1(C)n1c3ccccc3c3c4c(c5c6ccccc6n2c5c31)C(=O)N[C@H]4O	Kd	'>'	10000.0	nM				UO_0000065					False	CHEMBL1244498	Binding affinity to MAPKAPK2	B	BAO_0000357	single protein format	None	None	None	None	None	CHEMBL2208	MAP kinase-activated protein kinase 2	Homo sapiens	SINGLE PROTEIN	CHEMBL1240346	1	Scientific Literature	Blood	2009	None
CHEMBL269264		0	398.47	0	3.05	Bis-8	Cn1cc(C2=C(c3cn(CCCN)c4ccccc34)C(=O)NC2=O)c2ccccc21	Inhibition	'='	104.0	%				UO_0000187					False	CHEMBL1249574	Inhibition of His-tagged human MAPKAPK2 expressed in Escherichia coli at 1 uM	B	BAO_0000019	assay format	Homo sapiens	None	None	None	None	CHEMBL2208	MAP kinase-activated protein kinase 2	Homo sapiens	SINGLE PROTEIN	CHEMBL1240295	1	Scientific Literature	Biochem. J.	2000	None
CHEMBL566704		0	404.52	0	4.07	SI, 33	CCOc1ccc(Nc2c(C)c(NCC3CCCNC3)c(C#N)c3ccnn23)cc1	Activity	'='	1.0	uM				UO_0000064					False	CHEMBL1038200	Inhibition of MK2	B	BAO_0000357	single protein format	None	None	None	None	None	CHEMBL2208	MAP kinase-activated protein kinase 2	Homo sapiens	SINGLE PROTEIN	CHEMBL1156124	1	Scientific Literature	Eur. J. Med. Chem.	2010	None
CHEMBL582987		0	418.55	0	4.60	SI, 38	CCOc1ccc(Nc2c(C)c(NCCC3CCCCN3)c(C#N)c3ccnn23)cc1	Activity	'='	10.0	uM				UO_0000064					False	CHEMBL1038200	Inhibition of MK2	B	BAO_0000357	single protein format	None	None	None	None	None	CHEMBL2208	MAP kinase-activated protein kinase 2	Homo sapiens	SINGLE PROTEIN	CHEMBL1156124	1	Scientific Literature	Eur. J. Med. Chem.	2010	None
CHEMBL2336379		0	306.37	0	0.90	16g	CC[C@@H](CO)Nc1nc(NC(=N)N)c2ncn(C(C)C)c2n1	Activity	'='	48.0	%				UO_0000187					False	CHEMBL2339726	Inhibition of recombinant MAPKAPK2 (unknown origin) assessed as residual activity using [gamma-33P]ATP as substrate at 1 uM	B	BAO_0000357	single protein format	Homo sapiens	None	None	None	None	CHEMBL2208	MAP kinase-activated protein kinase 2	Homo sapiens	SINGLE PROTEIN	CHEMBL2331324	1	Scientific Literature	Eur. J. Med. Chem.	2013	None
CHEMBL275200		0	471.58	1	6.16	SB-278538	CC(C)(C)c1ccc(Oc2nccc(-c3c(-c4ccc(F)cc4)ncn3C3CCNCC3)n2)cc1	Inhibition	'='	1.56	%				UO_0000187					False	CHEMBL1961968	GSK_PKIS: MAPKAPK2 mean inhibition at 0.1 uM [Nanosyn]	B	BAO_0000357	single protein format	None	None	None	None	None	CHEMBL2208	MAP kinase-activated protein kinase 2	Homo sapiens	SINGLE PROTEIN	CHEMBL1961873	16	GSK Published Kinase Inhibitor Set			None
CHEMBL1909365	GW607049C	0	617.56	2	6.69	GW607049C	COC(=O)Nc1nc2ccc(Sc3ccc(NC(=O)Nc4cc(C(F)(F)F)ccc4F)cc3)cc2[nH]1.O=S(=O)(O)O	Inhibition	'='	0.6	%				UO_0000187					False	CHEMBL1961969	GSK_PKIS: MAPKAPK2 mean inhibition at 1 uM [Nanosyn]	B	BAO_0000357	single protein format	None	None	None	None	None	CHEMBL2208	MAP kinase-activated protein kinase 2	Homo sapiens	SINGLE PROTEIN	CHEMBL1961873	16	GSK Published Kinase Inhibitor Set			None
CHEMBL275724		0	458.50	0	3.96	SB-242718	NC(=O)c1ccc(Oc2nccc(-c3c(-c4ccc(F)cc4)ncn3C3CCNCC3)n2)cc1	Inhibition	'='	0.01	%				UO_0000187					False	CHEMBL1961968	GSK_PKIS: MAPKAPK2 mean inhibition at 0.1 uM [Nanosyn]	B	BAO_0000357	single protein format	None	None	None	None	None	CHEMBL2208	MAP kinase-activated protein kinase 2	Homo sapiens	SINGLE PROTEIN	CHEMBL1961873	16	GSK Published Kinase Inhibitor Set			None
CHEMBL189353	GW809897X	0	571.49	2	6.48	GW809897X	CN(c1ccc(NC(=O)Nc2c(Cl)cccc2Cl)cc1)c1ccnc(Nc2cccc(CS(C)(=O)=O)c2)n1	Inhibition	'='	0.46	%				UO_0000187					False	CHEMBL1961968	GSK_PKIS: MAPKAPK2 mean inhibition at 0.1 uM [Nanosyn]	B	BAO_0000357	single protein format	None	None	None	None	None	CHEMBL2208	MAP kinase-activated protein kinase 2	Homo sapiens	SINGLE PROTEIN	CHEMBL1961873	16	GSK Published Kinase Inhibitor Set			None
CHEMBL102936		0	370.43	0	2.95	SB-742865	CS(=O)(=O)Nc1ccc(-c2ccc3c(NC(=O)C4CC4)n[nH]c3c2)cc1	Inhibition	'='	1.53	%				UO_0000187					False	CHEMBL1961968	GSK_PKIS: MAPKAPK2 mean inhibition at 0.1 uM [Nanosyn]	B	BAO_0000357	single protein format	None	None	None	None	None	CHEMBL2208	MAP kinase-activated protein kinase 2	Homo sapiens	SINGLE PROTEIN	CHEMBL1961873	16	GSK Published Kinase Inhibitor Set			None
CHEMBL1909404	GW581744X	0	406.42	0	2.49	GW581744X	NC(=O)c1ccc2c(-c3ccnc(NCCCO)n3)c(-c3ccc(F)cc3)nn2c1	Inhibition	'='	5.02	%				UO_0000187					False	CHEMBL1961969	GSK_PKIS: MAPKAPK2 mean inhibition at 1 uM [Nanosyn]	B	BAO_0000357	single protein format	None	None	None	None	None	CHEMBL2208	MAP kinase-activated protein kinase 2	Homo sapiens	SINGLE PROTEIN	CHEMBL1961873	16	GSK Published Kinase Inhibitor Set			None
CHEMBL1794073	GW770220A	0	459.96	0	2.83	GW770220A	Cc1nn(C)c2cc(N(C)c3ccnc(Nc4cccc(S(N)(=O)=O)c4)n3)ccc12.Cl	Inhibition	'='	3.29	%				UO_0000187					False	CHEMBL1961969	GSK_PKIS: MAPKAPK2 mean inhibition at 1 uM [Nanosyn]	B	BAO_0000357	single protein format	None	None	None	None	None	CHEMBL2208	MAP kinase-activated protein kinase 2	Homo sapiens	SINGLE PROTEIN	CHEMBL1961873	16	GSK Published Kinase Inhibitor Set			None
CHEMBL517123	GSK-182497A	0	566.06	2	5.59	GSK182497A	CN(C)C(=O)O[C@H]1CN[C@H](C#Cc2cc3ncnc(Nc4ccc(OCc5cccc(F)c5)c(Cl)c4)c3s2)C1	Inhibition	'='	0.84	%				UO_0000187					False	CHEMBL1961969	GSK_PKIS: MAPKAPK2 mean inhibition at 1 uM [Nanosyn]	B	BAO_0000357	single protein format	None	None	None	None	None	CHEMBL2208	MAP kinase-activated protein kinase 2	Homo sapiens	SINGLE PROTEIN	CHEMBL1961873	16	GSK Published Kinase Inhibitor Set			None
CHEMBL3408396		0	725.86	2	9.43	28d	N#Cc1c(-c2ccccc2)cc(-c2ccccc2)nc1/N=C1\S/C(=C2\SC(C(=O)Nc3ccccc3)=NN2c2ccccc2)C(=O)N1c1ccccc1	Inhibition	'='	0.0	%				UO_0000187					False	CHEMBL3412793	Inhibition of MAPKAPK2 (unknown origin) assessed as inhibition of peptide phosphorylation at 30 uM by based microfluidic mobility shift assay	B	BAO_0000357	single protein format	Homo sapiens	None	None	None	None	CHEMBL2208	MAP kinase-activated protein kinase 2	Homo sapiens	SINGLE PROTEIN	CHEMBL3407353	1	Scientific Literature	Eur. J. Med. Chem.	2015	None
CHEMBL3706789		0	317.31	0	2.33	1b	N#Cc1c(N)cc2c(c1N)C(C(C#N)C#N)c1ccc(O)cc1O2	IC50	'='	12800.0	nM	4.89			UO_0000065	15.42	0.28	2.56	3.20	False	CHEMBL832345	Concentration of 50% inhibition by compound towards mitogen activated protein kinase -activated protein kinase 2	B	BAO_0000357	single protein format	Homo sapiens	None	None	None	None	CHEMBL2208	MAP kinase-activated protein kinase 2	Homo sapiens	SINGLE PROTEIN	CHEMBL1142035	1	Scientific Literature	Bioorg. Med. Chem. Lett.	2005	None
CHEMBL1909391	GW576924A	0	579.10	2	5.92	GW576924A	Cl.[O-][S+]1CCN(Cc2ccc(-c3ccc4ncnc(Nc5ccc(OCc6ccccc6)c(F)c5)c4c3)o2)CC1	Inhibition	'='	0.42	%				UO_0000187					False	CHEMBL1961969	GSK_PKIS: MAPKAPK2 mean inhibition at 1 uM [Nanosyn]	B	BAO_0000357	single protein format	None	None	None	None	None	CHEMBL2208	MAP kinase-activated protein kinase 2	Homo sapiens	SINGLE PROTEIN	CHEMBL1961873	16	GSK Published Kinase Inhibitor Set			None
CHEMBL1783570		0	323.81	0	2.21	5c	COc1ccc(NC(=S)NCc2nc(Cl)cnc2N)cc1	IC50	'='	1900.0	nM	5.72			UO_0000065	17.67	0.37	3.51	6.72	False	CHEMBL1786602	Inhibition of MK2 using biotin-LCAYSRALSRQLSSGVSEIRH substrate	B	BAO_0000357	single protein format	None	None	None	None	None	CHEMBL2208	MAP kinase-activated protein kinase 2	Homo sapiens	SINGLE PROTEIN	CHEMBL1782048	1	Scientific Literature	Bioorg. Med. Chem. Lett.	2009	None
CHEMBL1783574		0	338.78	0	2.11	5g	Nc1ncc(Cl)nc1CNC(=S)Nc1ccc([N+](=O)[O-])cc1	IC50	'='	9900.0	nM	5.00			UO_0000065	14.77	0.31	2.89	4.21	False	CHEMBL1786602	Inhibition of MK2 using biotin-LCAYSRALSRQLSSGVSEIRH substrate	B	BAO_0000357	single protein format	None	None	None	None	None	CHEMBL2208	MAP kinase-activated protein kinase 2	Homo sapiens	SINGLE PROTEIN	CHEMBL1782048	1	Scientific Literature	Bioorg. Med. Chem. Lett.	2009	None
CHEMBL1783692		0	388.50	0	3.20	10a	Cc1cnc(N)c(CNC(=S)Nc2ccc(NC(=O)OC(C)(C)C)cc2)n1	IC50	'='	210.0	nM	6.68			UO_0000065	17.19	0.34	3.48	5.85	False	CHEMBL1786602	Inhibition of MK2 using biotin-LCAYSRALSRQLSSGVSEIRH substrate	B	BAO_0000357	single protein format	None	None	None	None	None	CHEMBL2208	MAP kinase-activated protein kinase 2	Homo sapiens	SINGLE PROTEIN	CHEMBL1782048	1	Scientific Literature	Bioorg. Med. Chem. Lett.	2009	None
CHEMBL1779349		0	377.42	0	2.64	8	O=C1NCC2(CCNCC2)c2[nH]c(-c3ccnc(-c4ccccc4F)n3)cc21	EC50	'='	29.0	nM	7.54			UO_0000065	19.97	0.37	4.90	9.11	False	CHEMBL1780645	Inhibition of MK2 pretreated for 30 mins before fluorescein labeled substrate peptide addition measured after 2 hrs by IMAP assay	B	BAO_0000357	single protein format	None	None	None	None	None	CHEMBL2208	MAP kinase-activated protein kinase 2	Homo sapiens	SINGLE PROTEIN	CHEMBL1777706	1	Scientific Literature	Bioorg. Med. Chem. Lett.	2011	None
CHEMBL429504		0	556.69	1	4.22	33	CC1(C)CNC(=O)c2cc3ccc(C(=O)Nc4nc(C(=O)NC5CCN(Cc6ccccc6)CC5)cs4)cc3n21	IC50	'='	5.0	nM	8.30			UO_0000065	14.91	0.28	4.08	7.66	False	CHEMBL949020	Inhibition of MK2	B	BAO_0000357	single protein format	None	None	None	None	None	CHEMBL2208	MAP kinase-activated protein kinase 2	Homo sapiens	SINGLE PROTEIN	CHEMBL1143865	1	Scientific Literature	Bioorg. Med. Chem. Lett.	2008	None
CHEMBL1779363		0	390.45	0	1.91	17	COc1cncc(-c2nccc(-c3cc4c([nH]3)C3(CCNCC3)CNC4=O)n2)c1	EC50	'='	6.9	nM	8.16			UO_0000065	20.90	0.38	6.25	7.79	False	CHEMBL1780645	Inhibition of MK2 pretreated for 30 mins before fluorescein labeled substrate peptide addition measured after 2 hrs by IMAP assay	B	BAO_0000357	single protein format	None	None	None	None	None	CHEMBL2208	MAP kinase-activated protein kinase 2	Homo sapiens	SINGLE PROTEIN	CHEMBL1777706	1	Scientific Literature	Bioorg. Med. Chem. Lett.	2011	None
CHEMBL279185		0	1330.54	None	None	5	N=C(N)NCCC[C@@H](NC(=O)[C@@H](CCCNC(=N)N)NC(=O)[C@@H](CCCNC(=N)N)NC(=O)[C@@H](CCCNC(=N)N)NC(=O)[C@@H](CCCNC(=N)N)NC(=O)[C@@H](CCCNC(=N)N)NC(=O)CCCCCNC(=O)[C@H]1O[C@@H](n2cnc3c(N)ncnc32)[C@H](O)[C@@H]1O)C(N)=O	Activity	'='	85.0	%				UO_0000187					False	CHEMBL873776	Percent residual activity, relative to control, of MAPKAP-K2 at 1 uM concentration of inhibitor in presence of 20 uM ATP	B	BAO_0000357	single protein format	Homo sapiens	None	None	None	None	CHEMBL2208	MAP kinase-activated protein kinase 2	Homo sapiens	SINGLE PROTEIN	CHEMBL1137240	1	Scientific Literature	J. Med. Chem.	2006	None
CHEMBL223367		0	431.88	0	3.51	22	N#Cc1ncc2nc1OCCCCCOc1cc(CCCO)c(Cl)cc1NC(=O)N2	Ki	'='	1570.0	nM	5.80			UO_0000065	13.44	0.26	2.29	4.49	False	CHEMBL914406	Inhibition of MK2	B	BAO_0000357	single protein format	Homo sapiens	None	None	None	None	CHEMBL2208	MAP kinase-activated protein kinase 2	Homo sapiens	SINGLE PROTEIN	CHEMBL1142994	1	Scientific Literature	J. Med. Chem.	2007	None
CHEMBL3706767		0	253.26	0	2.12	2c	N#Cc1c(N)cc2c(c1N)Cc1cc(O)ccc1O2	IC50	'='	470.0	nM	6.33			UO_0000065	24.99	0.45	4.21	6.01	False	CHEMBL832345	Concentration of 50% inhibition by compound towards mitogen activated protein kinase -activated protein kinase 2	B	BAO_0000357	single protein format	Homo sapiens	None	None	None	None	CHEMBL2208	MAP kinase-activated protein kinase 2	Homo sapiens	SINGLE PROTEIN	CHEMBL1142035	1	Scientific Literature	Bioorg. Med. Chem. Lett.	2005	None
CHEMBL3706773		0	295.30	0	2.19	2f	N#Cc1c(N)cc2c(c1N)Cc1cc3c(cc1O2)OCCO3	IC50	'='	490.0	nM	6.31			UO_0000065	21.37	0.39	4.12	6.10	False	CHEMBL832345	Concentration of 50% inhibition by compound towards mitogen activated protein kinase -activated protein kinase 2	B	BAO_0000357	single protein format	Homo sapiens	None	None	None	None	CHEMBL2208	MAP kinase-activated protein kinase 2	Homo sapiens	SINGLE PROTEIN	CHEMBL1142035	1	Scientific Literature	Bioorg. Med. Chem. Lett.	2005	None
CHEMBL3706773		0	295.30	0	2.19	2f	N#Cc1c(N)cc2c(c1N)Cc1cc3c(cc1O2)OCCO3	IC50	'='	55700.0	nM	4.25			UO_0000065					False	CHEMBL837481	Inhibition of TNFalpha expression in U937 cells	F	BAO_0000219	cell-based format	Homo sapiens	None	None	U-937	None	CHEMBL2208	MAP kinase-activated protein kinase 2	Homo sapiens	SINGLE PROTEIN	CHEMBL1142035	1	Scientific Literature	Bioorg. Med. Chem. Lett.	2005	CHEMBL3308006
CHEMBL3706774		0	252.28	0	2.00	2g	N#Cc1c(N)cc2c(c1N)Cc1cc(N)ccc1O2	IC50	'>'	100000.0	nM				UO_0000065					False	CHEMBL837481	Inhibition of TNFalpha expression in U937 cells	F	BAO_0000219	cell-based format	Homo sapiens	None	None	U-937	None	CHEMBL2208	MAP kinase-activated protein kinase 2	Homo sapiens	SINGLE PROTEIN	CHEMBL1142035	1	Scientific Literature	Bioorg. Med. Chem. Lett.	2005	CHEMBL3308006
CHEMBL203138		0	398.23	0	3.02	24	CCONC(=O)c1cn(C)c(=O)c(C)c1Nc1ccc(Br)cc1F	Inhibition	'='	14.0	%				UO_0000187					False	CHEMBL869954	Inhibition of MAPKAP-K2 at 10 uM	B	BAO_0000357	single protein format	Homo sapiens	None	None	None	None	CHEMBL2208	MAP kinase-activated protein kinase 2	Homo sapiens	SINGLE PROTEIN	CHEMBL1147738	1	Scientific Literature	J. Med. Chem.	2006	None
CHEMBL3739750		0	445.52	1	6.28	7a	CC(=O)c1nn(-c2ccccc2)cc1C(=O)c1c(C)[nH]c(-c2ccccc2)c1-c1ccccc1	Inhibition	'='	2.0	%				UO_0000187					False	CHEMBL3743115	Inhibition of MK2 (unknown origin) at 30 uM by microfluidic assay relative to control	B	BAO_0000357	single protein format	Homo sapiens	None	None	None	None	CHEMBL2208	MAP kinase-activated protein kinase 2	Homo sapiens	SINGLE PROTEIN	CHEMBL3739348	1	Scientific Literature	MedChemComm	2015	None
CHEMBL3740385		0	557.05	2	7.98	7i	Cc1[nH]c(-c2ccccc2)c(-c2ccccc2)c1C(=O)c1cn(-c2ccc(Cl)cc2)nc1C(=O)Nc1ccccc1	Inhibition	'='	15.0	%				UO_0000187					False	CHEMBL3743115	Inhibition of MK2 (unknown origin) at 30 uM by microfluidic assay relative to control	B	BAO_0000357	single protein format	Homo sapiens	None	None	None	None	CHEMBL2208	MAP kinase-activated protein kinase 2	Homo sapiens	SINGLE PROTEIN	CHEMBL3739348	1	Scientific Literature	MedChemComm	2015	None
CHEMBL1934353		0	568.10	1	3.85	14b	CN(c1ccccc1-c1cc(Cl)c2cnc(Nc3ccc(C4CCN(CC(N)=O)CC4)cc3)nn12)S(C)(=O)=O	Inhibition	'='	1.0	%				UO_0000187					False	CHEMBL1935874	Inhibition of MAPKAPK2 at 1 uM	B	BAO_0000357	single protein format	None	None	None	None	None	CHEMBL2208	MAP kinase-activated protein kinase 2	Homo sapiens	SINGLE PROTEIN	CHEMBL1932974	1	Scientific Literature	Bioorg. Med. Chem. Lett.	2012	None
CHEMBL1933167		0	420.45	0	2.23	6a	O=C(Nc1nccc(-c2cc3c([nH]2)C2(CCNCC2)CNC3=O)n1)c1ccc(F)cc1	EC50						Not Determined						False	CHEMBL1937262	Inhibition of MK2-mediated HSP27 phosphorylation in LPS-stimulated human THP1 cells pre-incubated for 60 mins prior to LPS-induction measured after 60 mins by multi-spot assay	B	BAO_0000219	cell-based format	Homo sapiens	None	None	THP-1	None	CHEMBL2208	MAP kinase-activated protein kinase 2	Homo sapiens	SINGLE PROTEIN	CHEMBL1932991	1	Scientific Literature	Bioorg. Med. Chem. Lett.	2012	CHEMBL3307574
CHEMBL305477	GW829874X	0	374.40	0	3.28	GW829874X	COc1cccc(/C=N/Nc2ncnc3c2cnn3-c2cccc(OC)c2)c1	Inhibition	'='	2.15	%				UO_0000187					False	CHEMBL1961968	GSK_PKIS: MAPKAPK2 mean inhibition at 0.1 uM [Nanosyn]	B	BAO_0000357	single protein format	None	None	None	None	None	CHEMBL2208	MAP kinase-activated protein kinase 2	Homo sapiens	SINGLE PROTEIN	CHEMBL1961873	16	GSK Published Kinase Inhibitor Set			None
CHEMBL179453	GW622055X	0	392.86	0	4.54	GW622055X	CCS(=O)(=O)c1ccc(OC)c(Nc2ncc(-c3ccccc3Cl)o2)c1	Inhibition	'='	-0.21	%				UO_0000187					False	CHEMBL1961969	GSK_PKIS: MAPKAPK2 mean inhibition at 1 uM [Nanosyn]	B	BAO_0000357	single protein format	None	None	None	None	None	CHEMBL2208	MAP kinase-activated protein kinase 2	Homo sapiens	SINGLE PROTEIN	CHEMBL1961873	16	GSK Published Kinase Inhibitor Set			None
CHEMBL212250	GW615311X	0	644.12	2	8.00	GW615311X	O=S(=O)(CCOCc1ccc(-c2ccc3ncnc(Nc4ccc(OCc5cccc(F)c5)c(Cl)c4)c3c2)o1)c1ccccc1	Inhibition	'='	0.79	%				UO_0000187					False	CHEMBL1961969	GSK_PKIS: MAPKAPK2 mean inhibition at 1 uM [Nanosyn]	B	BAO_0000357	single protein format	None	None	None	None	None	CHEMBL2208	MAP kinase-activated protein kinase 2	Homo sapiens	SINGLE PROTEIN	CHEMBL1961873	16	GSK Published Kinase Inhibitor Set			None
CHEMBL1909356	GW569530A	0	650.15	2	6.23	GW569530A	CS(=O)(=O)CCNCc1nc(-c2ccc3ncnc(Nc4ccc(OCc5cccc(C(F)(F)F)c5)cc4)c3c2)cs1.Cl	Inhibition	'='	1.7	%				UO_0000187					False	CHEMBL1961969	GSK_PKIS: MAPKAPK2 mean inhibition at 1 uM [Nanosyn]	B	BAO_0000357	single protein format	None	None	None	None	None	CHEMBL2208	MAP kinase-activated protein kinase 2	Homo sapiens	SINGLE PROTEIN	CHEMBL1961873	16	GSK Published Kinase Inhibitor Set			None
CHEMBL409727		0	451.55	0	3.72	2	CC1CNC(=O)c2cc3ccc(C(=O)Nc4nc(C(=O)NC5CCCCC5)cs4)cc3n21	IC50	'='	20.0	nM	7.70			UO_0000065	17.05	0.33	3.98	7.32	False	CHEMBL949020	Inhibition of MK2	B	BAO_0000357	single protein format	None	None	None	None	None	CHEMBL2208	MAP kinase-activated protein kinase 2	Homo sapiens	SINGLE PROTEIN	CHEMBL1143865	1	Scientific Literature	Bioorg. Med. Chem. Lett.	2008	None
CHEMBL514499	GW843682X	0	477.46	0	4.80	GW843682X	COc1cc2ncn(-c3cc(OCc4ccccc4C(F)(F)F)c(C(N)=O)s3)c2cc1OC	Inhibition	'='	1.47	%				UO_0000187					False	CHEMBL1961969	GSK_PKIS: MAPKAPK2 mean inhibition at 1 uM [Nanosyn]	B	BAO_0000357	single protein format	None	None	None	None	None	CHEMBL2208	MAP kinase-activated protein kinase 2	Homo sapiens	SINGLE PROTEIN	CHEMBL1961873	16	GSK Published Kinase Inhibitor Set			None
CHEMBL220244	GW427984X	0	296.37	0	3.28	GW427984X	Cc1cc(O)cc(C)c1/C=C/c1cncc(C(=O)N(C)C)c1	Inhibition	'='	0.52	%				UO_0000187					False	CHEMBL1961968	GSK_PKIS: MAPKAPK2 mean inhibition at 0.1 uM [Nanosyn]	B	BAO_0000357	single protein format	None	None	None	None	None	CHEMBL2208	MAP kinase-activated protein kinase 2	Homo sapiens	SINGLE PROTEIN	CHEMBL1961873	16	GSK Published Kinase Inhibitor Set			None
CHEMBL374453	GSK-299115A	0	415.28	0	4.39	GSK299115A	CC1=C(C(=O)Nc2ccc3[nH]ncc3c2)C(c2ccc(Cl)c(Cl)c2)CC(=O)N1	Inhibition	'='	0.89	%				UO_0000187					False	CHEMBL1961968	GSK_PKIS: MAPKAPK2 mean inhibition at 0.1 uM [Nanosyn]	B	BAO_0000357	single protein format	None	None	None	None	None	CHEMBL2208	MAP kinase-activated protein kinase 2	Homo sapiens	SINGLE PROTEIN	CHEMBL1961873	16	GSK Published Kinase Inhibitor Set			None
CHEMBL477979	GW785974X	0	350.46	0	3.94	GW785974X	Cc1ccc(C(=O)NC(C)C)cc1-c1ccc(C(=O)NCC2CC2)cc1	Inhibition	'='	-1.44	%				UO_0000187					False	CHEMBL1961968	GSK_PKIS: MAPKAPK2 mean inhibition at 0.1 uM [Nanosyn]	B	BAO_0000357	single protein format	None	None	None	None	None	CHEMBL2208	MAP kinase-activated protein kinase 2	Homo sapiens	SINGLE PROTEIN	CHEMBL1961873	16	GSK Published Kinase Inhibitor Set			None
CHEMBL597754		0	530.66	1	0.41	59	CNC(=O)c1nn(C)c2c1CCc1cnc(NC3CCN(C(=O)C4CCN(S(C)(=O)=O)CC4)CC3)nc1-2	IC50	'>'	10000.0	nM				UO_0000065					False	CHEMBL1072211	Inhibition of MAPKAPK2	B	BAO_0000357	single protein format	None	None	None	None	None	CHEMBL2208	MAP kinase-activated protein kinase 2	Homo sapiens	SINGLE PROTEIN	CHEMBL1157561	1	Scientific Literature	J. Med. Chem.	2010	None
CHEMBL3787614		0	433.56	0	3.90	1	Nc1ncnc2c1c(-c1cccc(OC[C@@H]3CCCO3)c1)cn2[C@H]1C[C@@H](CN2CCC2)C1	IC50	'>'	10000.0	nM				UO_0000065					False	CHEMBL3790003	Inhibition of MAPKAPK2 (unknown origin) in presence of [gamma33P]ATP	B	BAO_0000357	single protein format	Homo sapiens	None	None	None	None	CHEMBL2208	MAP kinase-activated protein kinase 2	Homo sapiens	SINGLE PROTEIN	CHEMBL3785066	1	Scientific Literature	Bioorg. Med. Chem. Lett.	2016	None
CHEMBL939	GEFITINIB	4	446.91	0	4.28	Ire	COc1cc2ncnc(Nc3ccc(F)c(Cl)c3)c2cc1OCCCN1CCOCC1	Kd	'>'	10000.0	nM				UO_0000065					True	CHEMBL1061090	Binding constant for MAPKAPK2 kinase domain	B	BAO_0000357	single protein format	Homo sapiens	None	None	None	None	CHEMBL2208	MAP kinase-activated protein kinase 2	Homo sapiens	SINGLE PROTEIN	CHEMBL1150977	1	Scientific Literature	Nat. Biotechnol.	2008	None
CHEMBL573339	PI-103	0	348.36	0	2.98	PI-103	Oc1cccc(-c2nc(N3CCOCC3)c3oc4ncccc4c3n2)c1	Kd	'>'	10000.0	nM				UO_0000065					True	CHEMBL1061090	Binding constant for MAPKAPK2 kinase domain	B	BAO_0000357	single protein format	Homo sapiens	None	None	None	None	CHEMBL2208	MAP kinase-activated protein kinase 2	Homo sapiens	SINGLE PROTEIN	CHEMBL1150977	1	Scientific Literature	Nat. Biotechnol.	2008	None
CHEMBL1171523		0	506.57	2	5.20	3	CCN1CCN(Cc2ccc(NC(=O)c3ccc(C)c(C#Cc4cccnc4)c3)cc2C(F)(F)F)CC1	Inhibition	'='	85.0	%				UO_0000187					False	CHEMBL1174897	Inhibition of MAPKAPK2 at 10 uM	B	BAO_0000357	single protein format	None	None	None	None	None	CHEMBL2208	MAP kinase-activated protein kinase 2	Homo sapiens	SINGLE PROTEIN	CHEMBL1177794	1	Scientific Literature	Bioorg. Med. Chem. Lett.	2010	None
CHEMBL272309		0	349.39	0	1.61	25a	NCC1CNC(=O)c2cc3ccc(C(=O)Nc4cccnc4)cc3n2C1	IC50	'='	29.0	nM	7.54			UO_0000065	21.57	0.40	5.93	7.39	False	CHEMBL933195	Inhibition of MK2 by DELFIA assay	B	BAO_0000357	single protein format	None	None	None	None	None	CHEMBL2208	MAP kinase-activated protein kinase 2	Homo sapiens	SINGLE PROTEIN	CHEMBL1142274	1	Scientific Literature	Bioorg. Med. Chem. Lett.	2008	None
CHEMBL272148		0	383.48	0	2.46	4i	CC(C)NCC1Cn2c(cc3ccc(C(=O)Nc4nccs4)cc32)C(=O)N1	IC50	'>'	10000.0	nM				UO_0000065					False	CHEMBL933195	Inhibition of MK2 by DELFIA assay	B	BAO_0000357	single protein format	None	None	None	None	None	CHEMBL2208	MAP kinase-activated protein kinase 2	Homo sapiens	SINGLE PROTEIN	CHEMBL1142274	1	Scientific Literature	Bioorg. Med. Chem. Lett.	2008	None
CHEMBL255180		0	335.37	0	1.36	(S)-4a	NC[C@H]1Cn2c(cc3ccc(C(=O)Nc4cccnc4)cc32)C(=O)N1	IC50	'='	2300.0	nM	5.64			UO_0000065	16.81	0.31	4.28	5.53	False	CHEMBL933195	Inhibition of MK2 by DELFIA assay	B	BAO_0000357	single protein format	None	None	None	None	None	CHEMBL2208	MAP kinase-activated protein kinase 2	Homo sapiens	SINGLE PROTEIN	CHEMBL1142274	1	Scientific Literature	Bioorg. Med. Chem. Lett.	2008	None
CHEMBL257834		0	548.71	1	4.21	32	CC(C)(C)CN1CCC(NC(=O)c2csc(NC(=O)c3ccc4cc5n(c4c3)C3(CCC3)CNC5=O)n2)CC1	IC50	'='	2.0	nM	8.70			UO_0000065	15.85	0.30	4.49	8.03	False	CHEMBL949020	Inhibition of MK2	B	BAO_0000357	single protein format	None	None	None	None	None	CHEMBL2208	MAP kinase-activated protein kinase 2	Homo sapiens	SINGLE PROTEIN	CHEMBL1143865	1	Scientific Literature	Bioorg. Med. Chem. Lett.	2008	None
CHEMBL1836641		0	326.34	0	2.70	28	O=C(O)COc1ncnc2cc(-c3ccc4[nH]ncc4c3)sc12	Inhibition	'='	25.3	%				UO_0000187					False	CHEMBL1838161	Inhibition of MK2 at 1 uM	B	BAO_0000357	single protein format	None	None	None	None	None	CHEMBL2208	MAP kinase-activated protein kinase 2	Homo sapiens	SINGLE PROTEIN	CHEMBL1833910	1	Scientific Literature	Bioorg. Med. Chem. Lett.	2011	None
CHEMBL479079	GW612286X	0	406.45	0	4.17	GW612286X	COc1cc(Nc2nccc(Nc3ccc4c(C)n[nH]c4c3)n2)cc(OC)c1OC	Inhibition	'='	0.86	%				UO_0000187					False	CHEMBL1961969	GSK_PKIS: MAPKAPK2 mean inhibition at 1 uM [Nanosyn]	B	BAO_0000357	single protein format	None	None	None	None	None	CHEMBL2208	MAP kinase-activated protein kinase 2	Homo sapiens	SINGLE PROTEIN	CHEMBL1961873	16	GSK Published Kinase Inhibitor Set			None
CHEMBL1909402	GW568326X	0	373.31	0	4.20	GW568326X	Nc1nccc(-c2c(-c3ccc(F)cc3)nn3cc(C(F)(F)F)ccc23)n1	Inhibition	'='	-0.92	%				UO_0000187					False	CHEMBL1961968	GSK_PKIS: MAPKAPK2 mean inhibition at 0.1 uM [Nanosyn]	B	BAO_0000357	single protein format	None	None	None	None	None	CHEMBL2208	MAP kinase-activated protein kinase 2	Homo sapiens	SINGLE PROTEIN	CHEMBL1961873	16	GSK Published Kinase Inhibitor Set			None
CHEMBL1909351	GW824645A	0	368.82	0	2.61	GW824645A	Cl.NS(=O)(=O)c1cccc(Nc2cc(-c3ccc(F)cc3)n[nH]2)c1	Inhibition	'='	4.39	%				UO_0000187					False	CHEMBL1961968	GSK_PKIS: MAPKAPK2 mean inhibition at 0.1 uM [Nanosyn]	B	BAO_0000357	single protein format	None	None	None	None	None	CHEMBL2208	MAP kinase-activated protein kinase 2	Homo sapiens	SINGLE PROTEIN	CHEMBL1961873	16	GSK Published Kinase Inhibitor Set			None
CHEMBL156263		0	294.31	0	2.17	SB-376719	COc1ccccc1C1=C(Nc2ccccc2)C(=O)NC1=O	Inhibition	'='	-1.51	%				UO_0000187					False	CHEMBL1961969	GSK_PKIS: MAPKAPK2 mean inhibition at 1 uM [Nanosyn]	B	BAO_0000357	single protein format	None	None	None	None	None	CHEMBL2208	MAP kinase-activated protein kinase 2	Homo sapiens	SINGLE PROTEIN	CHEMBL1961873	16	GSK Published Kinase Inhibitor Set			None
CHEMBL511410		0	338.32	0	0.77	33	NC(=O)C(Nc1c(Nc2ccncc2)c(=O)c1=O)c1cccc(O)c1	IC50	'='	390.0	nM	6.41			UO_0000065	18.94	0.35	5.64	4.77	False	CHEMBL1011420	Inhibition of human recombinant MK2	B	BAO_0000357	single protein format	Homo sapiens	None	None	None	None	CHEMBL2208	MAP kinase-activated protein kinase 2	Homo sapiens	SINGLE PROTEIN	CHEMBL1136863	1	Scientific Literature	Bioorg. Med. Chem.	2009	None
CHEMBL512454		0	294.31	0	1.99	38	C[C@@H](Nc1c(Nc2ccncn2)c(=O)c1=O)c1ccccc1	IC50	'>'	100000.0	nM				UO_0000065					False	CHEMBL1011420	Inhibition of human recombinant MK2	B	BAO_0000357	single protein format	Homo sapiens	None	None	None	None	CHEMBL2208	MAP kinase-activated protein kinase 2	Homo sapiens	SINGLE PROTEIN	CHEMBL1136863	1	Scientific Literature	Bioorg. Med. Chem.	2009	None
CHEMBL469124		0	386.42	0	3.13	50	C[C@@H](Nc1c(Nc2ccnc(Nc3ccncn3)c2)c(=O)c1=O)c1ccccc1	IC50	'='	670.0	nM	6.17			UO_0000065	15.98	0.29	3.04	5.67	False	CHEMBL1011420	Inhibition of human recombinant MK2	B	BAO_0000357	single protein format	Homo sapiens	None	None	None	None	CHEMBL2208	MAP kinase-activated protein kinase 2	Homo sapiens	SINGLE PROTEIN	CHEMBL1136863	1	Scientific Literature	Bioorg. Med. Chem.	2009	None
CHEMBL1909395	GW633459A	0	679.60	2	7.57	GW633459A	Cl.O=S(=O)(CCNCc1ccc(-c2ccc3ncnc(Nc4ccc(OCc5cccc(F)c5)c(Cl)c4)c3c2)o1)c1ccccc1	Inhibition	'='	2.57	%				UO_0000187					False	CHEMBL1961969	GSK_PKIS: MAPKAPK2 mean inhibition at 1 uM [Nanosyn]	B	BAO_0000357	single protein format	None	None	None	None	None	CHEMBL2208	MAP kinase-activated protein kinase 2	Homo sapiens	SINGLE PROTEIN	CHEMBL1961873	16	GSK Published Kinase Inhibitor Set			None
CHEMBL255991		0	508.65	1	3.50	25	CC(C)CN1CCC(NC(=O)c2csc(NC(=O)c3ccc4cc5n(c4c3)C(C)CNC5=O)n2)CC1	IC50	'='	4.0	nM	8.40			UO_0000065	16.51	0.32	4.90	7.75	False	CHEMBL949020	Inhibition of MK2	B	BAO_0000357	single protein format	None	None	None	None	None	CHEMBL2208	MAP kinase-activated protein kinase 2	Homo sapiens	SINGLE PROTEIN	CHEMBL1143865	1	Scientific Literature	Bioorg. Med. Chem. Lett.	2008	None
CHEMBL256196		0	480.59	0	2.87	24	CCN1CCC(NC(=O)c2csc(NC(=O)c3ccc4cc5n(c4c3)C(C)CNC5=O)n2)CC1	IC50	'='	7.0	nM	8.15			UO_0000065	16.97	0.33	5.28	7.53	False	CHEMBL949020	Inhibition of MK2	B	BAO_0000357	single protein format	None	None	None	None	None	CHEMBL2208	MAP kinase-activated protein kinase 2	Homo sapiens	SINGLE PROTEIN	CHEMBL1143865	1	Scientific Literature	Bioorg. Med. Chem. Lett.	2008	None
CHEMBL607535	MEISOINDIGO	0	276.30	0	2.53	2	CN1C(=O)/C(=C2/C(=O)Nc3ccccc32)c2ccccc21	Inhibition	'='	0.0	%				UO_0000187					False	CHEMBL1066068	Inhibition of MAPKAPK2 at 10 uM	B	BAO_0000357	single protein format	None	None	None	None	None	CHEMBL2208	MAP kinase-activated protein kinase 2	Homo sapiens	SINGLE PROTEIN	CHEMBL1152632	1	Scientific Literature	Bioorg. Med. Chem.	2009	None
CHEMBL1794057	GW284408X	0	292.30	0	2.26	GW284408X	O=C1Nc2ccccc2/C1=C/Nc1ccc2[nH]c(=O)[nH]c2c1	Inhibition	'='	2.97	%				UO_0000187					False	CHEMBL1961969	GSK_PKIS: MAPKAPK2 mean inhibition at 1 uM [Nanosyn]	B	BAO_0000357	single protein format	None	None	None	None	None	CHEMBL2208	MAP kinase-activated protein kinase 2	Homo sapiens	SINGLE PROTEIN	CHEMBL1961873	16	GSK Published Kinase Inhibitor Set			None
CHEMBL272165	GW300657X	0	450.48	0	1.43	GW300657X	NS(=O)(=O)c1ccc(N/N=C2\C(=O)Nc3ccc(C(=O)NCc4ccncc4)cc32)cc1	Inhibition	'='	2.73	%				UO_0000187					False	CHEMBL1961968	GSK_PKIS: MAPKAPK2 mean inhibition at 0.1 uM [Nanosyn]	B	BAO_0000357	single protein format	None	None	None	None	None	CHEMBL2208	MAP kinase-activated protein kinase 2	Homo sapiens	SINGLE PROTEIN	CHEMBL1961873	16	GSK Published Kinase Inhibitor Set			None
CHEMBL589626		0	308.37	0	3.41	5a	Nc1nccc(Nc2ccc3[nH]nc(-c4ccsc4)c3c2)n1	IC50	'='	3400.0	nM	5.47			UO_0000065	17.73	0.34	2.06	5.91	False	CHEMBL1072653	Inhibition of MK2	B	BAO_0000357	single protein format	None	None	None	None	None	CHEMBL2208	MAP kinase-activated protein kinase 2	Homo sapiens	SINGLE PROTEIN	CHEMBL1153138	1	Scientific Literature	Bioorg. Med. Chem. Lett.	2010	None
CHEMBL575741		0	388.48	0	2.00	1A	c1ccc2c(c1)CC(Nc1nc(Nc3ccncc3)nc(N3CCNCC3)n1)C2	Inhibition	'<'	50.0	%				UO_0000187					False	CHEMBL1054417	Inhibition of MAPK2 at 2 uM	B	BAO_0000357	single protein format	None	None	None	None	None	CHEMBL2208	MAP kinase-activated protein kinase 2	Homo sapiens	SINGLE PROTEIN	CHEMBL1154592	1	Scientific Literature	Bioorg. Med. Chem. Lett.	2009	None
CHEMBL388978	STAUROSPORINE	0	466.54	0	4.35	Staurosporine	CN[C@@H]1C[C@H]2O[C@@](C)([C@@H]1OC)n1c3ccccc3c3c4c(c5c6ccccc6n2c5c31)C(=O)NC4	Kd	'='	880.0	nM	6.06			UO_0000065	12.98	0.24	1.71	8.72	True	CHEMBL1061090	Binding constant for MAPKAPK2 kinase domain	B	BAO_0000357	single protein format	Homo sapiens	None	None	None	None	CHEMBL2208	MAP kinase-activated protein kinase 2	Homo sapiens	SINGLE PROTEIN	CHEMBL1150977	1	Scientific Literature	Nat. Biotechnol.	2008	None
CHEMBL92361		0	292.29	0	2.56	CGP-029482	O=C(O)Cc1c2ccccc2n2c1[nH]c(=O)c1ccccc12	Activity	'='	70.0	%				UO_0000187					False	CHEMBL1062862	Percent residual MAPKAPK2 activity in the presence of 10uM inhibitor	B	BAO_0000357	single protein format	None	None	None	None	None	CHEMBL2208	MAP kinase-activated protein kinase 2	Homo sapiens	SINGLE PROTEIN	CHEMBL1150975	1	Scientific Literature	Biochem. J.	2003	None
CHEMBL525203		0	484.56	0	4.52	2, BIBF 1000	COC(=O)c1ccc2c(c1)NC(=O)/C2=C(\Nc1ccc(CN(C)C(=O)N(C)C)cc1)c1ccccc1	Activity						Not Active						False	CHEMBL1020718	Inhibition of human MAPKAPK2 at 10 umol/L	B	BAO_0000357	single protein format	Homo sapiens	None	None	None	None	CHEMBL2208	MAP kinase-activated protein kinase 2	Homo sapiens	SINGLE PROTEIN	CHEMBL1137777	1	Scientific Literature	J. Med. Chem.	2009	None
CHEMBL464238		0	526.25	1	2.61	10a, PF-04622664	O=C(NOCCO)c1cc(COCCO)c(F)c(F)c1Nc1ccc(I)cc1F	Inhibition	'='	5.0	%				UO_0000187					False	CHEMBL1011756	Binding affinity to MK2 at 10 uM	B	BAO_0000357	single protein format	None	None	None	None	None	CHEMBL2208	MAP kinase-activated protein kinase 2	Homo sapiens	SINGLE PROTEIN	CHEMBL1139272	1	Scientific Literature	Bioorg. Med. Chem. Lett.	2009	None
CHEMBL501728		0	426.52	0	1.18	CER-0262841	Nc1nc(N2CCOCC2)cc(N2CCC(C(=O)NCCc3ccc(O)cc3)CC2)n1	Inhibition	'='	0.0	%				UO_0000187					False	CHEMBL953383	Inhibition of MAPKAPK2 at 10 uM by HTRF assay relative to control	B	BAO_0000357	single protein format	None	None	None	None	None	CHEMBL2208	MAP kinase-activated protein kinase 2	Homo sapiens	SINGLE PROTEIN	CHEMBL1150387	1	Scientific Literature	J. Med. Chem.	2008	None
CHEMBL1086670		0	291.68	0	4.11	10,BSc3914	O=C1Nc2ccc(Cl)cc2/C1=C\c1cc(F)cc(F)c1	Inhibition						Not Active						False	CHEMBL1108305	Inhibition of MAPKAPK2	B	BAO_0000357	single protein format	None	None	None	None	None	CHEMBL2208	MAP kinase-activated protein kinase 2	Homo sapiens	SINGLE PROTEIN	CHEMBL1157898	1	Scientific Literature	Bioorg. Med. Chem. Lett.	2010	None
CHEMBL570865		0	422.57	1	5.14	6e	C#Cc1cccc(-c2ccc(CN3CCN(C)CC3)o2)c1Cc1ccc2c(c1C)C=CC2	IC50	'>'	5000.0	nM				UO_0000065					False	CHEMBL1037494	Inhibition of MK2	B	BAO_0000357	single protein format	None	None	None	None	None	CHEMBL2208	MAP kinase-activated protein kinase 2	Homo sapiens	SINGLE PROTEIN	CHEMBL1155984	1	Scientific Literature	Bioorg. Med. Chem. Lett.	2009	None
CHEMBL397771		0	555.68	2	5.74	9b	O=C1NC(=O)C2=C1c1cn(c3ccccc13)CCCc1cc(nc(N3CCCC3)c1)CCCn1cc2c2ccccc21	Inhibition	'='	108.0	%				UO_0000187					False	CHEMBL886986	Inhibition of MAPKAPK2 at 1 uM relative to control	B	BAO_0000357	single protein format	Homo sapiens	None	None	None	None	CHEMBL2208	MAP kinase-activated protein kinase 2	Homo sapiens	SINGLE PROTEIN	CHEMBL1139192	1	Scientific Literature	Bioorg. Med. Chem. Lett.	2007	None
CHEMBL101804		0	268.28	0	2.57	SB-743899	O=C(Nc1n[nH]c2nc(-c3ccco3)ccc12)C1CC1	Inhibition	'='	3.08	%				UO_0000187					False	CHEMBL1961968	GSK_PKIS: MAPKAPK2 mean inhibition at 0.1 uM [Nanosyn]	B	BAO_0000357	single protein format	None	None	None	None	None	CHEMBL2208	MAP kinase-activated protein kinase 2	Homo sapiens	SINGLE PROTEIN	CHEMBL1961873	16	GSK Published Kinase Inhibitor Set			None
CHEMBL318892		0	428.52	1	5.16	SB-236687	CN1CCC(n2cnc(-c3ccc(F)cc3)c2-c2ccnc(Nc3ccccc3)n2)CC1	Inhibition	'='	0.41	%				UO_0000187					False	CHEMBL1961969	GSK_PKIS: MAPKAPK2 mean inhibition at 1 uM [Nanosyn]	B	BAO_0000357	single protein format	None	None	None	None	None	CHEMBL2208	MAP kinase-activated protein kinase 2	Homo sapiens	SINGLE PROTEIN	CHEMBL1961873	16	GSK Published Kinase Inhibitor Set			None
CHEMBL519693		0	383.47	0	2.68	17	NS(=O)(=O)c1ccc(-c2cc3ccncc3cc2OC2CCNCC2)cc1	IC50	'>'	25118.86	nM				UO_0000065					False	CHEMBL985025	Inhibition of MK2	B	BAO_0000357	single protein format	None	None	None	None	None	CHEMBL2208	MAP kinase-activated protein kinase 2	Homo sapiens	SINGLE PROTEIN	CHEMBL1138455	1	Scientific Literature	J. Med. Chem.	2009	None
CHEMBL573108		0	547.46	1	3.04	BX-320	CC(C)(C(N)=O)C(=O)NCCCNc1nc(Nc2cccc(NC(=O)N3CCCC3)c2)ncc1Br	Activity	'='	68.0	%				UO_0000187					False	CHEMBL1060141	Percentage MAPKAPK2 activity remaining in the presence of 10uM inhibitor	B	BAO_0000357	single protein format	Homo sapiens	None	None	None	None	CHEMBL2208	MAP kinase-activated protein kinase 2	Homo sapiens	SINGLE PROTEIN	CHEMBL1150976	1	Scientific Literature	Biochem. J.	2007	None
CHEMBL38380	FASUDIL	3	291.38	0	1.22	HA-1077	O=S(=O)(c1cccc2cnccc12)N1CCCNCC1	Activity	'='	75.0	%				UO_0000187					False	CHEMBL1060141	Percentage MAPKAPK2 activity remaining in the presence of 10uM inhibitor	B	BAO_0000357	single protein format	Homo sapiens	None	None	None	None	CHEMBL2208	MAP kinase-activated protein kinase 2	Homo sapiens	SINGLE PROTEIN	CHEMBL1150976	1	Scientific Literature	Biochem. J.	2007	None
CHEMBL572878	TOZASERTIB	2	464.60	0	3.50	VX-680/MK-0457	Cc1cc(Nc2cc(N3CCN(C)CC3)nc(Sc3ccc(NC(=O)C4CC4)cc3)n2)n[nH]1	Activity	'='	83.0	%				UO_0000187					False	CHEMBL1051342	Percentage MAPKAPK2 activity remaining in the presence of 1uM inhibitor	B	BAO_0000357	single protein format	Homo sapiens	None	None	None	None	CHEMBL2208	MAP kinase-activated protein kinase 2	Homo sapiens	SINGLE PROTEIN	CHEMBL1150976	1	Scientific Literature	Biochem. J.	2007	None
CHEMBL479079	GW612286X	0	406.45	0	4.17	GW612286X	COc1cc(Nc2nccc(Nc3ccc4c(C)n[nH]c4c3)n2)cc(OC)c1OC	Inhibition	'='	0.91	%				UO_0000187					False	CHEMBL1961968	GSK_PKIS: MAPKAPK2 mean inhibition at 0.1 uM [Nanosyn]	B	BAO_0000357	single protein format	None	None	None	None	None	CHEMBL2208	MAP kinase-activated protein kinase 2	Homo sapiens	SINGLE PROTEIN	CHEMBL1961873	16	GSK Published Kinase Inhibitor Set			None
CHEMBL1794053	GW407323A	0	529.64	1	5.12	GW407323A	Cl.Nc1nc(-c2ccc3c(c2)C(=Cc2cc(Br)c(O)c(Br)c2)C(=O)N3)cs1	Inhibition	'='	-1.56	%				UO_0000187					False	CHEMBL1961968	GSK_PKIS: MAPKAPK2 mean inhibition at 0.1 uM [Nanosyn]	B	BAO_0000357	single protein format	None	None	None	None	None	CHEMBL2208	MAP kinase-activated protein kinase 2	Homo sapiens	SINGLE PROTEIN	CHEMBL1961873	16	GSK Published Kinase Inhibitor Set			None
CHEMBL1933582		0	501.51	1	3.16	25	CN1CCN(c2ccc(OC(F)(F)F)c(Nc3nccc(-c4cc5c(n4C)CCNC5=O)n3)c2)CC1	IC50	'>'	10000.0	nM				UO_0000065					False	CHEMBL1936523	Inhibition of MAP-KAPK2	B	BAO_0000357	single protein format	None	None	None	None	None	CHEMBL2208	MAP kinase-activated protein kinase 2	Homo sapiens	SINGLE PROTEIN	CHEMBL1933058	1	Scientific Literature	Bioorg. Med. Chem. Lett.	2012	None
CHEMBL388978	STAUROSPORINE	0	466.54	0	4.35	Staurosporine	CN[C@@H]1C[C@H]2O[C@@](C)([C@@H]1OC)n1c3ccccc3c3c4c(c5c6ccccc6n2c5c31)C(=O)NC4	IC50	'='	3400.0	nM	5.47			UO_0000065	11.72	0.21	1.12	7.87	False	CHEMBL1071873	Displacement of [8-3H]ATP from human recombinant MK2 (41-364) by scintillation proximity assay	B	BAO_0000357	single protein format	Homo sapiens	None	None	None	None	CHEMBL2208	MAP kinase-activated protein kinase 2	Homo sapiens	SINGLE PROTEIN	CHEMBL1153133	1	Scientific Literature	Bioorg. Med. Chem. Lett.	2010	None
CHEMBL160585		0	320.35	0	2.13	8a	COc1ccccc1C1=C(N2CCc3ccccc32)C(=O)NC1=O	Inhibition	'='	0.0	%				UO_0000187					False	CHEMBL711114	Inhibition of MAP kinase-activated protein kinase 2 at 10 uM	B	BAO_0000357	single protein format	Homo sapiens	None	None	None	None	CHEMBL2208	MAP kinase-activated protein kinase 2	Homo sapiens	SINGLE PROTEIN	CHEMBL1134212	1	Scientific Literature	Bioorg. Med. Chem. Lett.	2001	None
CHEMBL1933191		0	405.43	0	2.44	7e	O=C(Nc1cc(-c2cc3c([nH]2)C2(CCNC2)CNC3=O)ccn1)c1cccc(F)c1	EC50	'='	480.0	nM	6.32			UO_0000065	15.59	0.29	3.88	6.39	False	CHEMBL1937262	Inhibition of MK2-mediated HSP27 phosphorylation in LPS-stimulated human THP1 cells pre-incubated for 60 mins prior to LPS-induction measured after 60 mins by multi-spot assay	B	BAO_0000219	cell-based format	Homo sapiens	None	None	THP-1	None	CHEMBL2208	MAP kinase-activated protein kinase 2	Homo sapiens	SINGLE PROTEIN	CHEMBL1932991	1	Scientific Literature	Bioorg. Med. Chem. Lett.	2012	CHEMBL3307574
CHEMBL1933188		0	415.50	0	2.92	3e	Cc1ccc(C(=O)Nc2cc(-c3cc4c([nH]3)C3(CCNC3)CNC4=O)ccn2)cc1C	EC50	'='	240.0	nM	6.62			UO_0000065	15.93	0.29	3.70	6.69	False	CHEMBL1937262	Inhibition of MK2-mediated HSP27 phosphorylation in LPS-stimulated human THP1 cells pre-incubated for 60 mins prior to LPS-induction measured after 60 mins by multi-spot assay	B	BAO_0000219	cell-based format	Homo sapiens	None	None	THP-1	None	CHEMBL2208	MAP kinase-activated protein kinase 2	Homo sapiens	SINGLE PROTEIN	CHEMBL1932991	1	Scientific Literature	Bioorg. Med. Chem. Lett.	2012	CHEMBL3307574
CHEMBL1933181		0	419.46	0	2.83	6d	O=C(Nc1cc(-c2cc3c([nH]2)C2(CCCNC2)CNC3=O)ccn1)c1ccc(F)cc1	EC50	'='	870.0	nM	6.06			UO_0000065	14.45	0.27	3.23	6.13	False	CHEMBL1937262	Inhibition of MK2-mediated HSP27 phosphorylation in LPS-stimulated human THP1 cells pre-incubated for 60 mins prior to LPS-induction measured after 60 mins by multi-spot assay	B	BAO_0000219	cell-based format	Homo sapiens	None	None	THP-1	None	CHEMBL2208	MAP kinase-activated protein kinase 2	Homo sapiens	SINGLE PROTEIN	CHEMBL1932991	1	Scientific Literature	Bioorg. Med. Chem. Lett.	2012	CHEMBL3307574
CHEMBL1933183		0	485.47	0	3.59	8d	O=C(Nc1cc(-c2cc3c([nH]2)C2(CCCNC2)CNC3=O)ccn1)c1cccc(OC(F)(F)F)c1	EC50	'='	11.0	nM	7.96			UO_0000065	16.39	0.31	4.37	7.36	False	CHEMBL1937260	Inhibition of MK2 using Fluo-betaA-11A NeoMPS as substrate pre-incubated for 30 mins before substrate addition measured after 2 hrs by IMAP assay	B	BAO_0000357	single protein format	None	None	None	None	None	CHEMBL2208	MAP kinase-activated protein kinase 2	Homo sapiens	SINGLE PROTEIN	CHEMBL1932991	1	Scientific Literature	Bioorg. Med. Chem. Lett.	2012	None
CHEMBL1933178		0	429.52	0	3.31	3d	Cc1ccc(C(=O)Nc2cc(-c3cc4c([nH]3)C3(CCCNC3)CNC4=O)ccn2)cc1C	EC50	'='	8.1	nM	8.09			UO_0000065	18.84	0.35	4.78	8.18	False	CHEMBL1937260	Inhibition of MK2 using Fluo-betaA-11A NeoMPS as substrate pre-incubated for 30 mins before substrate addition measured after 2 hrs by IMAP assay	B	BAO_0000357	single protein format	None	None	None	None	None	CHEMBL2208	MAP kinase-activated protein kinase 2	Homo sapiens	SINGLE PROTEIN	CHEMBL1932991	1	Scientific Literature	Bioorg. Med. Chem. Lett.	2012	None
CHEMBL1933167		0	420.45	0	2.23	6a	O=C(Nc1nccc(-c2cc3c([nH]2)C2(CCNCC2)CNC3=O)n1)c1ccc(F)cc1	EC50	'='	15.0	nM	7.82			UO_0000065	18.61	0.34	5.59	7.00	False	CHEMBL1937260	Inhibition of MK2 using Fluo-betaA-11A NeoMPS as substrate pre-incubated for 30 mins before substrate addition measured after 2 hrs by IMAP assay	B	BAO_0000357	single protein format	None	None	None	None	None	CHEMBL2208	MAP kinase-activated protein kinase 2	Homo sapiens	SINGLE PROTEIN	CHEMBL1932991	1	Scientific Literature	Bioorg. Med. Chem. Lett.	2012	None
CHEMBL3330410		0	481.60	0	3.71	73	NS(=O)(=O)c1cccc(-c2n[nH]c3ccc(NC(=O)C(c4ccsc4)N4CCCC4)cc23)c1	Inhibition	'='	-34.0	%		Outside typical range		UO_0000187					False	CHEMBL3369096	Inhibition of human MAPKAP-K2 at 1 uM by radiometric Assay	B	BAO_0000357	single protein format	Homo sapiens	None	None	None	None	CHEMBL2208	MAP kinase-activated protein kinase 2	Homo sapiens	SINGLE PROTEIN	CHEMBL3352261	1	Scientific Literature	Bioorg. Med. Chem.	2014	None
CHEMBL220465	GSK-248233A	0	484.52	0	4.19	GSK248233A	CCn1c(-c2nonc2N)nc2cnc(Oc3cccc(NC(=O)c4ccc(N(C)C)cc4)c3)cc21	Inhibition	'='	1.12	%				UO_0000187					False	CHEMBL1961968	GSK_PKIS: MAPKAPK2 mean inhibition at 0.1 uM [Nanosyn]	B	BAO_0000357	single protein format	None	None	None	None	None	CHEMBL2208	MAP kinase-activated protein kinase 2	Homo sapiens	SINGLE PROTEIN	CHEMBL1961873	16	GSK Published Kinase Inhibitor Set			None
CHEMBL245212		0	410.81	1	5.12	10	N#Cc1cnc2c(F)cc(NCc3c[nH]cn3)cc2c1Nc1ccc(F)c(Cl)c1	IC50	'>'	40000.0	nM				UO_0000065					False	CHEMBL896201	Inhibition of MK2	B	BAO_0000357	single protein format	Homo sapiens	None	None	None	None	CHEMBL2208	MAP kinase-activated protein kinase 2	Homo sapiens	SINGLE PROTEIN	CHEMBL1148782	1	Scientific Literature	J. Med. Chem.	2007	None
CHEMBL566499		0	390.49	0	3.82	SI, 1	CCOc1ccc(Nc2c(C)c(N[C@H]3CCCNC3)c(C#N)c3ccnn23)cc1	Activity	'<'	0.2	uM				UO_0000064					False	CHEMBL1038200	Inhibition of MK2	B	BAO_0000357	single protein format	None	None	None	None	None	CHEMBL2208	MAP kinase-activated protein kinase 2	Homo sapiens	SINGLE PROTEIN	CHEMBL1156124	1	Scientific Literature	Eur. J. Med. Chem.	2010	None
CHEMBL567114		0	346.44	0	3.42	SI, 4	Cc1c(N[C@@H]2CCCNC2)c(C#N)c2ccnn2c1Nc1ccccc1	Activity	'<'	0.2	uM				UO_0000064					False	CHEMBL1038200	Inhibition of MK2	B	BAO_0000357	single protein format	None	None	None	None	None	CHEMBL2208	MAP kinase-activated protein kinase 2	Homo sapiens	SINGLE PROTEIN	CHEMBL1156124	1	Scientific Literature	Eur. J. Med. Chem.	2010	None
CHEMBL585864		0	432.57	0	4.71	SI, 13	CCOc1ccc(Nc2c(CC(C)C)c(N[C@@H]3CCCNC3)c(C#N)c3ccnn23)cc1	Activity	'<'	0.2	uM				UO_0000064					False	CHEMBL1038200	Inhibition of MK2	B	BAO_0000357	single protein format	None	None	None	None	None	CHEMBL2208	MAP kinase-activated protein kinase 2	Homo sapiens	SINGLE PROTEIN	CHEMBL1156124	1	Scientific Literature	Eur. J. Med. Chem.	2010	None
CHEMBL567334		0	350.43	0	3.03	SI, 21	CCOc1ccc(Nc2c(C)c(NCCN)c(C#N)c3ccnn23)cc1	Activity	'='	0.2	uM				UO_0000064					False	CHEMBL1038200	Inhibition of MK2	B	BAO_0000357	single protein format	None	None	None	None	None	CHEMBL2208	MAP kinase-activated protein kinase 2	Homo sapiens	SINGLE PROTEIN	CHEMBL1156124	1	Scientific Literature	Eur. J. Med. Chem.	2010	None
CHEMBL585305		0	403.52	0	4.24	SI, 46	N#Cc1c(N[C@H]2CC[C@H](N)CC2)cc(Nc2nc3ccccc3s2)n2nccc12	Activity	'='	0.2	uM				UO_0000064					False	CHEMBL1038200	Inhibition of MK2	B	BAO_0000357	single protein format	None	None	None	None	None	CHEMBL2208	MAP kinase-activated protein kinase 2	Homo sapiens	SINGLE PROTEIN	CHEMBL1156124	1	Scientific Literature	Eur. J. Med. Chem.	2010	None
CHEMBL567116		0	376.46	0	3.60	SI, 47	Cc1c(N[C@H]2CC[C@H](N)CC2)c(C#N)c2ccnn2c1NOc1ccccc1	Activity	'='	0.2	uM				UO_0000064					False	CHEMBL1038200	Inhibition of MK2	B	BAO_0000357	single protein format	None	None	None	None	None	CHEMBL2208	MAP kinase-activated protein kinase 2	Homo sapiens	SINGLE PROTEIN	CHEMBL1156124	1	Scientific Literature	Eur. J. Med. Chem.	2010	None
CHEMBL585680		0	406.53	0	4.59	SI, 39	CCOc1ccc(Nc2c(C)c(NCCCCCCN)c(C#N)c3ccnn23)cc1	Activity	'='	10.0	uM				UO_0000064					False	CHEMBL1038200	Inhibition of MK2	B	BAO_0000357	single protein format	None	None	None	None	None	CHEMBL2208	MAP kinase-activated protein kinase 2	Homo sapiens	SINGLE PROTEIN	CHEMBL1156124	1	Scientific Literature	Eur. J. Med. Chem.	2010	None
CHEMBL599478		0	348.41	0	2.81	8c	COc1ccc(-n2cc(-c3ccc4c(c3)C(=O)NCCC4)c(N)n2)cc1	IC50	'='	1100.0	nM	5.96			UO_0000065	17.10	0.31	3.15	7.25	False	CHEMBL1071091	Inhibition of human MK2 by FRET assay	B	BAO_0000357	single protein format	Homo sapiens	None	None	None	None	CHEMBL2208	MAP kinase-activated protein kinase 2	Homo sapiens	SINGLE PROTEIN	CHEMBL1159125	1	Scientific Literature	Bioorg. Med. Chem. Lett.	2010	None
CHEMBL584980		0	206.25	0	3.80	7	c1ccc2c(c1)[nH]c1c2ccc2cc[nH]c21	Activity	'='	118.0	%				UO_0000187					False	CHEMBL1056865	Inhibition of MAPKAPK2 assessed as residual enzyme activity at 10 uM relative to untreated control	B	BAO_0000357	single protein format	None	None	None	None	None	CHEMBL2208	MAP kinase-activated protein kinase 2	Homo sapiens	SINGLE PROTEIN	CHEMBL1154186	1	Scientific Literature	J. Med. Chem.	2009	None
CHEMBL476732		0	389.46	0	3.97	17	O/N=C1\CCc2cc(-c3cc(CN4CCOCC4)oc3-c3ccncc3)ccc21	Inhibition	'='	4.0	%				UO_0000187					False	CHEMBL984690	Inhibition of human MAPKAPK2 expressed in Escherichia coli at 10 uM	B	BAO_0000019	assay format	Homo sapiens	None	None	None	None	CHEMBL2208	MAP kinase-activated protein kinase 2	Homo sapiens	SINGLE PROTEIN	CHEMBL1155855	1	Scientific Literature	Bioorg. Med. Chem. Lett.	2008	None
CHEMBL3962170		0	510.97	2	6.11	BDBM235962	Cc1cnc(-c2ccnc(C(C)(C)C)n2)cc1-n1c(C)cc(OCc2ccc(F)cc2F)c(Cl)c1=O	IC50	'='	18.0	nM	7.75		411206	UO_0000065	15.16	0.29	1.63	11.08	False	CHEMBL3888628	Inhibition Assay: Kinase reactions is carried out in a 384-well plate (Matrical, MP101-1-PP) in 20 mM HEPES pH 7.5, 10 mM MgCl2, 0.0005% Tween-20, 0.01% BSA, 1 mM DTT, and 2% DMSO. The inhibitor concentration is varied between 0.02-30,000 nM, while the Hsp27 peptide substrate and MgATP are held constant at 1 μM and 10 μM, respectively. Activated p38α is added to a final concentration of 20 pM for…	B	BAO_0000019	assay format	Homo sapiens	None	None	None	None	CHEMBL2208	MAP kinase-activated protein kinase 2	Homo sapiens	SINGLE PROTEIN	CHEMBL3886785	37	BindingDB Database		2016	None
CHEMBL379929		0	304.35	0	4.17	2	CC(C)c1nnc2ccc(-c3ocnc3-c3ccccc3)cn12	IC50	'>'	10000.0	nM				UO_0000065					False	CHEMBL869138	Inhibition of MAPKAP-K2	B	BAO_0000357	single protein format	Homo sapiens	None	None	None	None	CHEMBL2208	MAP kinase-activated protein kinase 2	Homo sapiens	SINGLE PROTEIN	CHEMBL1145312	1	Scientific Literature	Bioorg. Med. Chem. Lett.	2006	None
CHEMBL213451		0	323.33	0	3.62	43	CCNc1nnc2ccc(-c3ocnc3-c3ccc(F)cc3)cn12	IC50	'>'	10000.0	nM				UO_0000065					False	CHEMBL869138	Inhibition of MAPKAP-K2	B	BAO_0000357	single protein format	Homo sapiens	None	None	None	None	CHEMBL2208	MAP kinase-activated protein kinase 2	Homo sapiens	SINGLE PROTEIN	CHEMBL1145312	1	Scientific Literature	Bioorg. Med. Chem. Lett.	2006	None
CHEMBL484968		0	304.39	0	4.03	21	c1ccc(-c2cc3ccncc3cc2OC2CCNCC2)cc1	IC50	'>'	25118.86	nM				UO_0000065					False	CHEMBL985025	Inhibition of MK2	B	BAO_0000357	single protein format	None	None	None	None	None	CHEMBL2208	MAP kinase-activated protein kinase 2	Homo sapiens	SINGLE PROTEIN	CHEMBL1138455	1	Scientific Literature	J. Med. Chem.	2009	None
CHEMBL248333		0	376.42	0	3.23	56	CC(=O)Nc1cccc(NC(=O)c2ccc3[nH]c4c(c3c2)C(C)CNC4=O)c1	IC50	'='	4400.0	nM	5.36			UO_0000065	14.23	0.26	2.13	5.20	False	CHEMBL923957	Inhibition of MK2 after 30 mins by DELFIA	B	BAO_0000357	single protein format	Homo sapiens	None	None	None	None	CHEMBL2208	MAP kinase-activated protein kinase 2	Homo sapiens	SINGLE PROTEIN	CHEMBL1140661	1	Scientific Literature	Bioorg. Med. Chem. Lett.	2007	None
CHEMBL397819		0	384.27	0	1.23	2	N#Cc1c(N)nc2c(c1N)Cc1cc(O)c(O)cc1O2.O=C(O)C(F)(F)F	Activity						Active						False	CHEMBL901785	Inhibition of MK2 in human TERT immortalised HCA2 cells assessed as inhibition of anisomycin-induced HSP27 phosphorylation at 2.5 uM by ELISA	B	BAO_0000219	cell-based format	Homo sapiens	None	None	HCA2	None	CHEMBL2208	MAP kinase-activated protein kinase 2	Homo sapiens	SINGLE PROTEIN	CHEMBL1138277	1	Scientific Literature	Bioorg. Med. Chem. Lett.	2007	None
CHEMBL1940524		0	539.64	2	6.14	17	N#Cc1ccc(-c2ccc(C(=O)N(Cc3ccccc3-c3ccncc3)c3ccc(N4CCNCC4)cc3)o2)cc1	IC50	'='	12.0	nM	7.92			UO_0000065	14.68	0.26	1.78	9.27	False	CHEMBL1943215	Inhibition of human MK2	B	BAO_0000357	single protein format	Homo sapiens	None	None	None	None	CHEMBL2208	MAP kinase-activated protein kinase 2	Homo sapiens	SINGLE PROTEIN	CHEMBL1938266	1	Scientific Literature	Bioorg. Med. Chem. Lett.	2012	None
CHEMBL1940648		0	539.64	2	6.14	24	N#Cc1ccc(-c2ccc(C(=O)N(Cc3ccccc3-c3cccnc3)c3ccc(N4CCNCC4)cc3)o2)cc1	IC50	'='	9.0	nM	8.05			UO_0000065	14.91	0.27	1.91	9.42	False	CHEMBL1943215	Inhibition of human MK2	B	BAO_0000357	single protein format	Homo sapiens	None	None	None	None	CHEMBL2208	MAP kinase-activated protein kinase 2	Homo sapiens	SINGLE PROTEIN	CHEMBL1938266	1	Scientific Literature	Bioorg. Med. Chem. Lett.	2012	None
CHEMBL405145		0	294.31	0	2.68	5	O=C(Nc1n[nH]c2nc(-c3ccc(O)cc3)ccc12)C1CC1	Inhibition	'='	14.0	%				UO_0000187					False	CHEMBL711115	Inhibition of MAP kinase-activated protein kinase 2 at 10 uM	B	BAO_0000357	single protein format	Homo sapiens	None	None	None	None	CHEMBL2208	MAP kinase-activated protein kinase 2	Homo sapiens	SINGLE PROTEIN	CHEMBL1136207	1	Scientific Literature	Bioorg. Med. Chem. Lett.	2003	None
CHEMBL226424		0	331.38	0	3.23	28	CC(=O)c1ccc(-c2cc(-c3cc4c([nH]3)CCNC4=O)ccn2)cc1	IC50	'='	51.0	nM	7.29			UO_0000065	22.01	0.40	4.06	9.74	False	CHEMBL904788	Inhibition of MK2	B	BAO_0000357	single protein format	Homo sapiens	None	None	None	None	CHEMBL2208	MAP kinase-activated protein kinase 2	Homo sapiens	SINGLE PROTEIN	CHEMBL1143661	1	Scientific Literature	J. Med. Chem.	2007	None
CHEMBL226470		0	323.78	0	3.68	22	O=C1NCCc2[nH]c(-c3ccnc(-c4ccc(Cl)cc4)c3)cc21	IC50	'='	32.0	nM	7.50			UO_0000065	23.15	0.45	3.81	12.97	False	CHEMBL904788	Inhibition of MK2	B	BAO_0000357	single protein format	Homo sapiens	None	None	None	None	CHEMBL2208	MAP kinase-activated protein kinase 2	Homo sapiens	SINGLE PROTEIN	CHEMBL1143661	1	Scientific Literature	J. Med. Chem.	2007	None
CHEMBL16958	STAUROSPORINONE	0	311.34	0	4.20	K252c	O=C1NCc2c1c1c3ccccc3[nH]c1c1[nH]c3ccccc3c21	Inhibition	'='	83.0	%				UO_0000187					False	CHEMBL1247614	Inhibition of Gst-tagged human MAPKAPK2 expressed in Escherichia coli at 10 uM	B	BAO_0000019	assay format	Homo sapiens	None	None	None	None	CHEMBL2208	MAP kinase-activated protein kinase 2	Homo sapiens	SINGLE PROTEIN	CHEMBL1240295	1	Scientific Literature	Biochem. J.	2000	None
CHEMBL2036458		0	485.98	1	5.30	11	Clc1ccc(-c2ccc(C3=NOC(c4ccncc4)N3c3ccc(N4CCNCC4)cc3)o2)cc1	IC50	'='	30.0	nM	7.52			UO_0000065	15.48	0.29	2.22	11.38	False	CHEMBL2040538	Inhibition of MK2 using 5TAMRA-KKLNRTLSVA-COOH as substrate incubated for 30 mins prior to substrate addition measured after 30 mins by immobilized metal ion affinity-based fluorescence polarization assay in presence of 100 uM ATP	B	BAO_0000357	single protein format	None	None	None	None	None	CHEMBL2208	MAP kinase-activated protein kinase 2	Homo sapiens	SINGLE PROTEIN	CHEMBL2034849	1	Scientific Literature	ACS Med. Chem. Lett.	2012	None
CHEMBL2036609		0	563.06	2	6.36	26	Clc1cccc(-c2ccc(C3=NOC(c4ccccc4-c4cncnc4)N3c3ccc(N4CCNCC4)cc3)o2)c1	IC50	'='	1300.0	nM	5.89			UO_0000065	10.45	0.20	-0.47	7.45	False	CHEMBL2040538	Inhibition of MK2 using 5TAMRA-KKLNRTLSVA-COOH as substrate incubated for 30 mins prior to substrate addition measured after 30 mins by immobilized metal ion affinity-based fluorescence polarization assay in presence of 100 uM ATP	B	BAO_0000357	single protein format	None	None	None	None	None	CHEMBL2208	MAP kinase-activated protein kinase 2	Homo sapiens	SINGLE PROTEIN	CHEMBL2034849	1	Scientific Literature	ACS Med. Chem. Lett.	2012	None
CHEMBL2036617		0	553.63	2	5.58	34	N#Cc1cccc(-c2ccc(C3=NOC(c4ccccc4-c4cncnc4)N3c3ccc(N4CCNCC4)cc3)o2)c1	IC50	'='	5300.0	nM	5.28			UO_0000065	9.53	0.17	-0.30	5.13	False	CHEMBL2040538	Inhibition of MK2 using 5TAMRA-KKLNRTLSVA-COOH as substrate incubated for 30 mins prior to substrate addition measured after 30 mins by immobilized metal ion affinity-based fluorescence polarization assay in presence of 100 uM ATP	B	BAO_0000357	single protein format	None	None	None	None	None	CHEMBL2208	MAP kinase-activated protein kinase 2	Homo sapiens	SINGLE PROTEIN	CHEMBL2034849	1	Scientific Literature	ACS Med. Chem. Lett.	2012	None
CHEMBL2036617		0	553.63	2	5.58	34	N#Cc1cccc(-c2ccc(C3=NOC(c4ccccc4-c4cncnc4)N3c3ccc(N4CCNCC4)cc3)o2)c1	EC50						Not Determined						False	CHEMBL2040539	Inhibition of MK2 in human THP1 cells assessed as inhibition of LPS-induced HSP27 Ser78 phosphorylation incubated for 60 mins prior to LPS-induction measured after 60 mins	B	BAO_0000219	cell-based format	Homo sapiens	None	None	THP-1	None	CHEMBL2208	MAP kinase-activated protein kinase 2	Homo sapiens	SINGLE PROTEIN	CHEMBL2034849	1	Scientific Literature	ACS Med. Chem. Lett.	2012	CHEMBL3307574
CHEMBL1909378		0	420.86	0	3.63	SB-431542-A	Cl.NC(=O)c1ccc(-c2nc(-c3ccccn3)c(-c3ccc4c(c3)OCO4)[nH]2)cc1	Inhibition	'='	0.74	%				UO_0000187					False	CHEMBL1961969	GSK_PKIS: MAPKAPK2 mean inhibition at 1 uM [Nanosyn]	B	BAO_0000357	single protein format	None	None	None	None	None	CHEMBL2208	MAP kinase-activated protein kinase 2	Homo sapiens	SINGLE PROTEIN	CHEMBL1961873	16	GSK Published Kinase Inhibitor Set			None
CHEMBL245475		0	344.37	0	3.14	64	CC1CNC(=O)c2[nH]c3ccc(C(=O)Nc4ccc(C#N)cc4)cc3c21	IC50	'='	1700.0	nM	5.77			UO_0000065	16.75	0.30	2.63	5.90	False	CHEMBL923957	Inhibition of MK2 after 30 mins by DELFIA	B	BAO_0000357	single protein format	Homo sapiens	None	None	None	None	CHEMBL2208	MAP kinase-activated protein kinase 2	Homo sapiens	SINGLE PROTEIN	CHEMBL1140661	1	Scientific Literature	Bioorg. Med. Chem. Lett.	2007	None
CHEMBL393057		0	319.36	0	3.27	32	CC1CNC(=O)c2[nH]c3ccc(C(=O)Nc4ccccc4)cc3c21	IC50	'='	2900.0	nM	5.54			UO_0000065	17.34	0.32	2.27	7.48	False	CHEMBL923957	Inhibition of MK2 after 30 mins by DELFIA	B	BAO_0000357	single protein format	Homo sapiens	None	None	None	None	CHEMBL2208	MAP kinase-activated protein kinase 2	Homo sapiens	SINGLE PROTEIN	CHEMBL1140661	1	Scientific Literature	Bioorg. Med. Chem. Lett.	2007	None
CHEMBL246697		0	337.35	0	3.41	51	CC1CNC(=O)c2[nH]c3ccc(C(=O)Nc4cccc(F)c4)cc3c21	IC50	'='	1700.0	nM	5.77			UO_0000065	17.10	0.32	2.36	7.80	False	CHEMBL923957	Inhibition of MK2 after 30 mins by DELFIA	B	BAO_0000357	single protein format	Homo sapiens	None	None	None	None	CHEMBL2208	MAP kinase-activated protein kinase 2	Homo sapiens	SINGLE PROTEIN	CHEMBL1140661	1	Scientific Literature	Bioorg. Med. Chem. Lett.	2007	None
CHEMBL230232		0	472.71	1	5.14	51	N#Cc1cnc2c(Br)cc(NCc3c[nH]nn3)cc2c1Nc1ccc(F)c(Cl)c1	IC50	'='	35800.0	nM	4.45			UO_0000065	9.41	0.21	-0.69	4.35	False	CHEMBL896201	Inhibition of MK2	B	BAO_0000357	single protein format	Homo sapiens	None	None	None	None	CHEMBL2208	MAP kinase-activated protein kinase 2	Homo sapiens	SINGLE PROTEIN	CHEMBL1148782	1	Scientific Literature	J. Med. Chem.	2007	None
CHEMBL2036599		0	520.97	2	6.19	16	Fc1ccc(C2ON=C(c3ccc(-c4ccc(Cl)cc4)o3)N2c2ccc(N3CCNCC3)cc2)c(F)c1	EC50						Not Determined						False	CHEMBL2040539	Inhibition of MK2 in human THP1 cells assessed as inhibition of LPS-induced HSP27 Ser78 phosphorylation incubated for 60 mins prior to LPS-induction measured after 60 mins	B	BAO_0000219	cell-based format	Homo sapiens	None	None	THP-1	None	CHEMBL2208	MAP kinase-activated protein kinase 2	Homo sapiens	SINGLE PROTEIN	CHEMBL2034849	1	Scientific Literature	ACS Med. Chem. Lett.	2012	CHEMBL3307574
CHEMBL598237		0	308.34	0	2.23	3b	COc1ccc(-n2cc(-c3ccc(C(N)=O)cc3)c(N)n2)cc1	IC50	'='	2000.0	nM	5.70			UO_0000065	18.48	0.34	3.47	5.93	False	CHEMBL1071091	Inhibition of human MK2 by FRET assay	B	BAO_0000357	single protein format	Homo sapiens	None	None	None	None	CHEMBL2208	MAP kinase-activated protein kinase 2	Homo sapiens	SINGLE PROTEIN	CHEMBL1159125	1	Scientific Literature	Bioorg. Med. Chem. Lett.	2010	None
CHEMBL599682		0	410.48	0	4.08	14b	COc1cccc(-c2cccc(-n3cc(-c4ccc5c(c4)CCNC5=O)c(N)n3)c2)c1	IC50	'='	180.0	nM	6.75			UO_0000065	16.43	0.30	2.66	8.21	False	CHEMBL1071091	Inhibition of human MK2 by FRET assay	B	BAO_0000357	single protein format	Homo sapiens	None	None	None	None	CHEMBL2208	MAP kinase-activated protein kinase 2	Homo sapiens	SINGLE PROTEIN	CHEMBL1159125	1	Scientific Literature	Bioorg. Med. Chem. Lett.	2010	None
CHEMBL2036607		0	562.07	2	6.97	24	Clc1ccc(-c2ccc(C3=NOC(c4ccccc4-c4cccnc4)N3c3ccc(N4CCNCC4)cc3)o2)cc1	IC50	'='	180.0	nM	6.75			UO_0000065	12.00	0.22	-0.23	10.20	False	CHEMBL2040538	Inhibition of MK2 using 5TAMRA-KKLNRTLSVA-COOH as substrate incubated for 30 mins prior to substrate addition measured after 30 mins by immobilized metal ion affinity-based fluorescence polarization assay in presence of 100 uM ATP	B	BAO_0000357	single protein format	None	None	None	None	None	CHEMBL2208	MAP kinase-activated protein kinase 2	Homo sapiens	SINGLE PROTEIN	CHEMBL2034849	1	Scientific Literature	ACS Med. Chem. Lett.	2012	None
CHEMBL572878	TOZASERTIB	2	464.60	0	3.50	VX-680/MK-0457	Cc1cc(Nc2cc(N3CCN(C)CC3)nc(Sc3ccc(NC(=O)C4CC4)cc3)n2)n[nH]1	Kd	'>'	10000.0	nM				UO_0000065					False	CHEMBL1061090	Binding constant for MAPKAPK2 kinase domain	B	BAO_0000357	single protein format	Homo sapiens	None	None	None	None	CHEMBL2208	MAP kinase-activated protein kinase 2	Homo sapiens	SINGLE PROTEIN	CHEMBL1150977	1	Scientific Literature	Nat. Biotechnol.	2008	None
CHEMBL2338335		0	293.37	0	2.23	6S	CN1C/C(=C\c2ccccn2)C(=O)[C@@H](Cc2ccccn2)C1	IC50	'>'	100000.0	nM				UO_0000065					False	CHEMBL2344111	Inhibition of recombinant MAPKAPK2 (unknown origin) by FRET-based Z'-LYTE assay	B	BAO_0000357	single protein format	Homo sapiens	None	None	None	None	CHEMBL2208	MAP kinase-activated protein kinase 2	Homo sapiens	SINGLE PROTEIN	CHEMBL2331439	1	Scientific Literature	J. Med. Chem.	2013	None
CHEMBL272072		0	453.52	0	2.56	21	CC1CNC(=O)c2cc3ccc(C(=O)Nc4nc(C(=O)NC5CCOCC5)cs4)cc3n21	IC50	'='	12.0	nM	7.92			UO_0000065	17.47	0.34	5.36	6.93	False	CHEMBL949020	Inhibition of MK2	B	BAO_0000357	single protein format	None	None	None	None	None	CHEMBL2208	MAP kinase-activated protein kinase 2	Homo sapiens	SINGLE PROTEIN	CHEMBL1143865	1	Scientific Literature	Bioorg. Med. Chem. Lett.	2008	None
CHEMBL2312185		0	420.55	0	3.37	12u	CNc1nc(C)c(-c2nc(Nc3cccc(N4CCCNCC4)c3)ncc2C#N)s1	IC50	'>'	5000.0	nM				UO_0000065					False	CHEMBL2350818	Inhibition of MAPK2 (unknown origin)	B	BAO_0000357	single protein format	Homo sapiens	None	None	None	None	CHEMBL2208	MAP kinase-activated protein kinase 2	Homo sapiens	SINGLE PROTEIN	CHEMBL2346630	1	Scientific Literature	J. Med. Chem.	2013	None
CHEMBL65884	GW817396X	0	362.37	0	3.41	GW817396X	COc1cccc(-n2ncc3c(N/N=C/c4ccc(F)cc4)ncnc32)c1	Inhibition	'='	2.72	%				UO_0000187					False	CHEMBL1961969	GSK_PKIS: MAPKAPK2 mean inhibition at 1 uM [Nanosyn]	B	BAO_0000357	single protein format	None	None	None	None	None	CHEMBL2208	MAP kinase-activated protein kinase 2	Homo sapiens	SINGLE PROTEIN	CHEMBL1961873	16	GSK Published Kinase Inhibitor Set			None
CHEMBL1794053	GW407323A	0	529.64	1	5.12	GW407323A	Cl.Nc1nc(-c2ccc3c(c2)C(=Cc2cc(Br)c(O)c(Br)c2)C(=O)N3)cs1	Inhibition	'='	-1.55	%				UO_0000187					False	CHEMBL1961969	GSK_PKIS: MAPKAPK2 mean inhibition at 1 uM [Nanosyn]	B	BAO_0000357	single protein format	None	None	None	None	None	CHEMBL2208	MAP kinase-activated protein kinase 2	Homo sapiens	SINGLE PROTEIN	CHEMBL1961873	16	GSK Published Kinase Inhibitor Set			None
CHEMBL599428		0	431.50	0	1.79	52	Cn1nc(C(N)=O)c2c1-c1nc(NC3CCN(C(=O)c4ccccc4)CC3)ncc1CC2	IC50	'>'	10000.0	nM				UO_0000065					False	CHEMBL1072211	Inhibition of MAPKAPK2	B	BAO_0000357	single protein format	None	None	None	None	None	CHEMBL2208	MAP kinase-activated protein kinase 2	Homo sapiens	SINGLE PROTEIN	CHEMBL1157561	1	Scientific Literature	J. Med. Chem.	2010	None
CHEMBL1940518		0	538.65	2	6.74	11	N#Cc1ccc(-c2ccc(C(=O)N(Cc3ccccc3-c3ccccc3)c3ccc(N4CCNCC4)cc3)o2)cc1	IC50	'='	9.0	nM	8.05			UO_0000065	14.94	0.27	1.31	11.10	False	CHEMBL1943215	Inhibition of human MK2	B	BAO_0000357	single protein format	Homo sapiens	None	None	None	None	CHEMBL2208	MAP kinase-activated protein kinase 2	Homo sapiens	SINGLE PROTEIN	CHEMBL1938266	1	Scientific Literature	Bioorg. Med. Chem. Lett.	2012	None
CHEMBL567173		0	206.25	0	3.80	5	c1ccc2c(c1)[nH]c1c3cc[nH]c3ccc21	Activity	'='	95.0	%				UO_0000187					False	CHEMBL1056865	Inhibition of MAPKAPK2 assessed as residual enzyme activity at 10 uM relative to untreated control	B	BAO_0000357	single protein format	None	None	None	None	None	CHEMBL2208	MAP kinase-activated protein kinase 2	Homo sapiens	SINGLE PROTEIN	CHEMBL1154186	1	Scientific Literature	J. Med. Chem.	2009	None
CHEMBL1163016		0	499.60	0	4.94	1	CC1(C)CC(NC(=O)c2cccc(-c3cc4nccc(Nc5cccc(O)c5)n4n3)c2)CC(C)(C)N1[O]	IC50	'>'	50000.0	nM				UO_0000065					False	CHEMBL1046252	Inhibition of MK2	B	BAO_0000357	single protein format	None	None	None	None	None	CHEMBL2208	MAP kinase-activated protein kinase 2	Homo sapiens	SINGLE PROTEIN	CHEMBL1156806	1	Scientific Literature	J. Med. Chem.	2010	None
CHEMBL461316		0	399.50	0	4.33	18	CCN(CC)Cc1ccc(/C=C/c2cc(-c3cc4c(=O)[nH]cnc4[nH]3)ccn2)cc1	IC50	'='	150.0	nM	6.82			UO_0000065	17.08	0.31	2.49	8.79	False	CHEMBL955774	Inhibition of human MK2	B	BAO_0000357	single protein format	Homo sapiens	None	None	None	None	CHEMBL2208	MAP kinase-activated protein kinase 2	Homo sapiens	SINGLE PROTEIN	CHEMBL1152141	1	Scientific Literature	Bioorg. Med. Chem. Lett.	2008	None
CHEMBL223360	LINIFANIB	3	375.41	0	4.90	ABT-869	Cc1ccc(F)c(NC(=O)Nc2ccc(-c3cccc4[nH]nc(N)c34)cc2)c1	Kd	'>'	10000.0	nM				UO_0000065					False	CHEMBL1908400	Binding constant for MAPKAPK2 kinase domain	B	BAO_0000357	single protein format	None	None	None	None	None	CHEMBL2208	MAP kinase-activated protein kinase 2	Homo sapiens	SINGLE PROTEIN	CHEMBL1908390	1	Scientific Literature	Nat. Biotechnol.	2011	None
CHEMBL197219		0	466.49	0	4.09	31{41}	O=C1c2ccccc2C(=O)N1Cc1cccc(-c2ccc3c(=O)cc(N4CCOCC4)oc3c2)c1	Activity						Not Determined						False	CHEMBL854329	Inhibitory activity against MAPKAP-K2 at 10 uM	B	BAO_0000357	single protein format	Homo sapiens	None	None	None	None	CHEMBL2208	MAP kinase-activated protein kinase 2	Homo sapiens	SINGLE PROTEIN	CHEMBL1141870	1	Scientific Literature	J. Med. Chem.	2005	None
CHEMBL200299		0	357.41	0	4.45	31{19}	O=c1cc(N2CCOCC2)oc2cc(-c3ccc4ccccc4c3)ccc12	Activity						Not Determined						False	CHEMBL854329	Inhibitory activity against MAPKAP-K2 at 10 uM	B	BAO_0000357	single protein format	Homo sapiens	None	None	None	None	CHEMBL2208	MAP kinase-activated protein kinase 2	Homo sapiens	SINGLE PROTEIN	CHEMBL1141870	1	Scientific Literature	J. Med. Chem.	2005	None
CHEMBL392284		0	427.55	0	4.79	6i.1	NC[C@H]1CC[C@H](c2nc(-c3cccc(OCc4ccccc4)c3)c3c(N)nccn32)CC1	Inhibition	'<'	50.0	%				UO_0000187					False	CHEMBL885500	Inhibition of MAPK2 at 10 uM	B	BAO_0000357	single protein format	Homo sapiens	None	None	None	None	CHEMBL2208	MAP kinase-activated protein kinase 2	Homo sapiens	SINGLE PROTEIN	CHEMBL1139042	1	Scientific Literature	Bioorg. Med. Chem. Lett.	2007	None
CHEMBL504267		0	328.38	0	3.79	12	Cc1nc2[nH]c(-c3ccnc(/C=C/c4ccccc4)c3)cc2c(=O)[nH]1	IC50	'='	350.0	nM	6.46			UO_0000065	19.66	0.35	2.67	8.67	False	CHEMBL955774	Inhibition of human MK2	B	BAO_0000357	single protein format	Homo sapiens	None	None	None	None	CHEMBL2208	MAP kinase-activated protein kinase 2	Homo sapiens	SINGLE PROTEIN	CHEMBL1152141	1	Scientific Literature	Bioorg. Med. Chem. Lett.	2008	None
CHEMBL244141		0	332.32	0	3.08	15	Cc1ccc2[nH]c3c4c(O)ccc(O)c4c4c(c3c2c1)C(=O)NC4=O	Inhibition	'='	57.0	%				UO_0000187					False	CHEMBL895135	Inhibition of MAPKAPK2 at 1 uM	B	BAO_0000357	single protein format	None	None	None	None	None	CHEMBL2208	MAP kinase-activated protein kinase 2	Homo sapiens	SINGLE PROTEIN	CHEMBL1148789	1	Scientific Literature	J. Med. Chem.	2007	None
CHEMBL1801285		0	374.42	0	2.57	15C	O=C1NCC2(CNC2)c2[nH]c3c(c21)CCc1cnc(-c2cccc(F)c2)cc1-3	IC50	'<'	3.0	nM				UO_0000065					False	CHEMBL1805885	Inhibition of human MK2 using biotinyl-AYSRALSRQLSSGVSEIRCOOH as substrate after 45 mins by FRET analysis	B	BAO_0000357	single protein format	Homo sapiens	None	None	None	None	CHEMBL2208	MAP kinase-activated protein kinase 2	Homo sapiens	SINGLE PROTEIN	CHEMBL1799987	1	Scientific Literature	Bioorg. Med. Chem. Lett.	2010	None
CHEMBL2017462		0	437.97	1	5.46	23	CCCCN(C(=O)c1ccc(-c2ccc(Cl)cc2)o1)c1ccc(N2CCNCC2)cc1	IC50	'='	440.0	nM	6.36			UO_0000065	14.51	0.28	0.90	13.05	False	CHEMBL2019904	Inhibition of MK2 using Acam peptide as substrate incubated for 30 mins prior to substrate addition measured after 10 mins using 100 uM ATP by DELFIA assay	B	BAO_0000357	single protein format	None	None	None	None	None	CHEMBL2208	MAP kinase-activated protein kinase 2	Homo sapiens	SINGLE PROTEIN	CHEMBL2016522	1	Scientific Literature	ACS Med. Chem. Lett.	2011	None
CHEMBL2017459		0	409.92	0	4.68	20	CCN(C(=O)c1ccc(-c2ccc(Cl)cc2)o1)c1ccc(N2CCNCC2)cc1	EC50	'='	800.0	nM	6.10			UO_0000065	14.87	0.29	1.42	12.51	False	CHEMBL2019905	Inhibition of MK2-mediated HSP27 phosphorylation in IL-1beta stimulated human SW1353 cells incubated for 30 mins prior to IL-1beta-stimulation measured after 27 mins by ELISA	B	BAO_0000219	cell-based format	Homo sapiens	None	None	SW1353	None	CHEMBL2208	MAP kinase-activated protein kinase 2	Homo sapiens	SINGLE PROTEIN	CHEMBL2016522	1	Scientific Literature	ACS Med. Chem. Lett.	2011	CHEMBL3307462
CHEMBL2036459		0	503.97	2	5.44	12	Fc1ccc(C2ON=C(c3ccc(-c4ccc(Cl)cc4)o3)N2c2ccc(N3CCNCC3)cc2)nc1	EC50	'='	3700.0	nM	5.43			UO_0000065	10.78	0.21	-0.01	8.21	False	CHEMBL2040539	Inhibition of MK2 in human THP1 cells assessed as inhibition of LPS-induced HSP27 Ser78 phosphorylation incubated for 60 mins prior to LPS-induction measured after 60 mins	B	BAO_0000219	cell-based format	Homo sapiens	None	None	THP-1	None	CHEMBL2208	MAP kinase-activated protein kinase 2	Homo sapiens	SINGLE PROTEIN	CHEMBL2034849	1	Scientific Literature	ACS Med. Chem. Lett.	2012	CHEMBL3307574
CHEMBL2036598		0	502.98	2	6.05	15	Fc1ccc(C2ON=C(c3ccc(-c4ccc(Cl)cc4)o3)N2c2ccc(N3CCNCC3)cc2)cc1	EC50						Not Determined						False	CHEMBL2040539	Inhibition of MK2 in human THP1 cells assessed as inhibition of LPS-induced HSP27 Ser78 phosphorylation incubated for 60 mins prior to LPS-induction measured after 60 mins	B	BAO_0000219	cell-based format	Homo sapiens	None	None	THP-1	None	CHEMBL2208	MAP kinase-activated protein kinase 2	Homo sapiens	SINGLE PROTEIN	CHEMBL2034849	1	Scientific Literature	ACS Med. Chem. Lett.	2012	CHEMBL3307574
CHEMBL23327	PURVALANOLA	0	388.90	0	4.23	Purvalanol	CC(C)[C@H](CO)Nc1nc(Nc2cccc(Cl)c2)c2ncn(C(C)C)c2n1	Activity	'='	106.0	%				UO_0000187					False	CHEMBL1060140	Percentage MAPKAPK2 activity remaining in the presence of 0.1uM inhibitor	B	BAO_0000357	single protein format	Homo sapiens	None	None	None	None	CHEMBL2208	MAP kinase-activated protein kinase 2	Homo sapiens	SINGLE PROTEIN	CHEMBL1150976	1	Scientific Literature	Biochem. J.	2007	None
CHEMBL1077739		0	444.88	0	3.71	32	O=C(Nc1ccccc1Cl)c1cnc2ccc(C3CCNCC3)cn12.O=C(O)C(=O)O	Inhibition	'='	-2.0	%				UO_0000187					False	CHEMBL1116705	Inhibition of MAPKAPK2 at 5 uM	B	BAO_0000357	single protein format	None	None	None	None	None	CHEMBL2208	MAP kinase-activated protein kinase 2	Homo sapiens	SINGLE PROTEIN	CHEMBL1154316	1	Scientific Literature	Bioorg. Med. Chem. Lett.	2009	None
CHEMBL476259	GSK-1326255A	0	517.61	2	5.28	GSK1326255A	CCCN1CCC(c2ccc(Nc3nc(Nc4cc(F)ccc4C(N)=O)c4cc[nH]c4n3)c(OC)c2)CC1	Inhibition	'='	1.84	%				UO_0000187					False	CHEMBL1961968	GSK_PKIS: MAPKAPK2 mean inhibition at 0.1 uM [Nanosyn]	B	BAO_0000357	single protein format	None	None	None	None	None	CHEMBL2208	MAP kinase-activated protein kinase 2	Homo sapiens	SINGLE PROTEIN	CHEMBL1961873	16	GSK Published Kinase Inhibitor Set			None
CHEMBL473629	GSK-204925A	0	423.49	0	3.82	GSK204925A	COc1cc2ncn(-c3cc(OCCc4ccccc4)c(C(N)=O)s3)c2cc1OC	Inhibition	'='	1.03	%				UO_0000187					False	CHEMBL1961969	GSK_PKIS: MAPKAPK2 mean inhibition at 1 uM [Nanosyn]	B	BAO_0000357	single protein format	None	None	None	None	None	CHEMBL2208	MAP kinase-activated protein kinase 2	Homo sapiens	SINGLE PROTEIN	CHEMBL1961873	16	GSK Published Kinase Inhibitor Set			None
CHEMBL212382		0	354.36	0	4.63	64	CC(C)(C)c1nnc2ccc(-c3ocnc3-c3ccc(F)cc3F)cn12	IC50	'>'	10000.0	nM				UO_0000065					False	CHEMBL869138	Inhibition of MAPKAP-K2	B	BAO_0000357	single protein format	Homo sapiens	None	None	None	None	CHEMBL2208	MAP kinase-activated protein kinase 2	Homo sapiens	SINGLE PROTEIN	CHEMBL1145312	1	Scientific Literature	Bioorg. Med. Chem. Lett.	2006	None
CHEMBL307152		0	494.60	0	4.68	14m	Cn1ccc2ccc3c4[nH]c5c(CCCN[C@H]6CC[C@H](O)CC6)cccc5c4c4c(c3c21)C(=O)NC4=O	Control	'='	104.0	%				UO_0000187					False	CHEMBL879398	Inhibition of mitogen-activated protein kinase-activated protein kinase 2 at 500 nM	B	BAO_0000357	single protein format	None	None	None	None	None	CHEMBL2208	MAP kinase-activated protein kinase 2	Homo sapiens	SINGLE PROTEIN	CHEMBL1136094	1	Scientific Literature	Bioorg. Med. Chem. Lett.	2003	None
CHEMBL2381606		0	370.84	0	2.31	16a	NC(=O)c1cnc(N[C@H]2CCCNC2)n2cc(-c3ccc(Cl)cc3)nc12	Inhibition	'='	67.0	%				UO_0000187					False	CHEMBL2383893	Inhibition of human recombinant MK2 at 10 uM	B	BAO_0000357	single protein format	Homo sapiens	None	None	None	None	CHEMBL2208	MAP kinase-activated protein kinase 2	Homo sapiens	SINGLE PROTEIN	CHEMBL2380230	1	Scientific Literature	Bioorg. Med. Chem. Lett.	2013	None
CHEMBL2381602		0	384.87	0	2.83	8f	NC(=O)c1cnc(N[C@H]2CC[C@@H](N)CC2)c2nc(-c3ccc(Cl)cc3)cn12	IC50	'='	1900.0	nM	5.72			UO_0000065	14.87	0.29	2.89	5.14	False	CHEMBL2383905	Inhibition of human recombinant MK2	B	BAO_0000357	single protein format	Homo sapiens	None	None	None	None	CHEMBL2208	MAP kinase-activated protein kinase 2	Homo sapiens	SINGLE PROTEIN	CHEMBL2380230	1	Scientific Literature	Bioorg. Med. Chem. Lett.	2013	None
CHEMBL2381597		0	364.80	0	3.29	8a	NC(=O)c1cnc(Nc2cccnc2)c2nc(-c3ccc(Cl)cc3)cn12	IC50	'='	10000.0	nM	5.00			UO_0000065	13.71	0.26	1.71	5.09	False	CHEMBL2383905	Inhibition of human recombinant MK2	B	BAO_0000357	single protein format	Homo sapiens	None	None	None	None	CHEMBL2208	MAP kinase-activated protein kinase 2	Homo sapiens	SINGLE PROTEIN	CHEMBL2380230	1	Scientific Literature	Bioorg. Med. Chem. Lett.	2013	None
CHEMBL2385546		0	581.68	2	6.05	2q	COc1ccncc1-c1ccccc1CN1C(=O)c2oc(-c3ccc(C#N)cc3)cc2Cc2cc(N3CCNCC3)ccc21	IC50	'='	6.8	nM	8.17			UO_0000065	14.04	0.25	2.12	8.63	False	CHEMBL2389966	Inhibition of MK2 (unknown origin) phosphorylation using TAMRA labeled peptide as substrate incubated 30 mins before substrate addition measured after 30 mins	B	BAO_0000357	single protein format	Homo sapiens	None	None	None	None	CHEMBL2208	MAP kinase-activated protein kinase 2	Homo sapiens	SINGLE PROTEIN	CHEMBL2384992	1	Scientific Literature	Bioorg. Med. Chem. Lett.	2013	None
CHEMBL278041	SB-202190	0	331.35	0	4.65	SB-202190	Oc1ccc(-c2nc(-c3ccc(F)cc3)c(-c3ccncc3)[nH]2)cc1	Inhibition	'='	11.0	%				UO_0000187					False	CHEMBL1013121	Inhibition of human MAPK2/ERK2 at 10 uM	B	BAO_0000357	single protein format	Homo sapiens	None	None	None	None	CHEMBL2208	MAP kinase-activated protein kinase 2	Homo sapiens	SINGLE PROTEIN	CHEMBL1155084	1	Scientific Literature	J. Med. Chem.	2008	None
CHEMBL494666		0	418.54	1	6.56	22c	CCC(Nc1cc(-c2[nH]c(SC)nc2-c2ccc(F)cc2)ccn1)c1ccccc1	Inhibition	'='	21.0	%				UO_0000187					False	CHEMBL1013121	Inhibition of human MAPK2/ERK2 at 10 uM	B	BAO_0000357	single protein format	Homo sapiens	None	None	None	None	CHEMBL2208	MAP kinase-activated protein kinase 2	Homo sapiens	SINGLE PROTEIN	CHEMBL1155084	1	Scientific Literature	J. Med. Chem.	2008	None
CHEMBL156524		0	324.77	0	2.77	SB-333612	O=C1NC(=O)C(N2CCc3ccccc32)=C1c1ccc(Cl)cc1	Inhibition	'='	5.01	%				UO_0000187					False	CHEMBL1961969	GSK_PKIS: MAPKAPK2 mean inhibition at 1 uM [Nanosyn]	B	BAO_0000357	single protein format	None	None	None	None	None	CHEMBL2208	MAP kinase-activated protein kinase 2	Homo sapiens	SINGLE PROTEIN	CHEMBL1961873	16	GSK Published Kinase Inhibitor Set			None
CHEMBL181361	GW693481X	0	305.37	0	3.40	GW693481X	Nc1nc(-c2ccccn2)c(-c2ccc3ncccc3n2)s1	Inhibition	'='	2.05	%				UO_0000187					False	CHEMBL1961968	GSK_PKIS: MAPKAPK2 mean inhibition at 0.1 uM [Nanosyn]	B	BAO_0000357	single protein format	None	None	None	None	None	CHEMBL2208	MAP kinase-activated protein kinase 2	Homo sapiens	SINGLE PROTEIN	CHEMBL1961873	16	GSK Published Kinase Inhibitor Set			None
CHEMBL426001		0	323.78	0	3.68	20	O=C1NCCc2[nH]c(-c3ccnc(-c4ccccc4Cl)c3)cc21	IC50	'='	606.0	nM	6.22			UO_0000065	19.20	0.37	2.54	10.76	False	CHEMBL904788	Inhibition of MK2	B	BAO_0000357	single protein format	Homo sapiens	None	None	None	None	CHEMBL2208	MAP kinase-activated protein kinase 2	Homo sapiens	SINGLE PROTEIN	CHEMBL1143661	1	Scientific Literature	J. Med. Chem.	2007	None
CHEMBL388391		0	295.37	0	3.09	13	O=C1NCCc2[nH]c(-c3ccnc(-c4ccsc4)c3)cc21	IC50	'='	76.0	nM	7.12			UO_0000065	24.10	0.46	4.03	12.32	False	CHEMBL904788	Inhibition of MK2	B	BAO_0000357	single protein format	Homo sapiens	None	None	None	None	CHEMBL2208	MAP kinase-activated protein kinase 2	Homo sapiens	SINGLE PROTEIN	CHEMBL1143661	1	Scientific Literature	J. Med. Chem.	2007	None
CHEMBL404335		0	520.05	2	5.82	20	Cn1c2cc(SCCCN3CCCC3)c(O)cc2c2c3c(c(-c4ccccc4Cl)cc21)C(=O)NC3=O	Inhibition	'='	76.0	%				UO_0000187					False	CHEMBL948230	Inhibition of MAPKAP-K2 at 10 uM	B	BAO_0000357	single protein format	None	None	None	None	None	CHEMBL2208	MAP kinase-activated protein kinase 2	Homo sapiens	SINGLE PROTEIN	CHEMBL1143190	1	Scientific Literature	Bioorg. Med. Chem. Lett.	2008	None
CHEMBL2206008		0	370.88	0	4.55	16e	CCN(CC)CCOc1ccc(/C=C2\C(=O)Nc3ccc(Cl)cc32)cc1	Activity	'='	95.3	%				UO_0000187					False	CHEMBL2212381	Inhibition of human recombinant MAPKAP2 expressed in Escherichia coli using CKRREILSRRPSYRK as substrate assessed as residual activity at 1 uM after 15 mins relative to staurosporine	B	BAO_0000019	assay format	Homo sapiens	None	None	None	None	CHEMBL2208	MAP kinase-activated protein kinase 2	Homo sapiens	SINGLE PROTEIN	CHEMBL2203085	1	Scientific Literature	Bioorg. Med. Chem. Lett.	2012	None
CHEMBL553	ERLOTINIB	4	393.44	0	3.41	Erlotinib	C#Cc1cccc(Nc2ncnc3cc(OCCOC)c(OCCOC)cc23)c1	Inhibition	'='	-1.0	%				UO_0000187					False	CHEMBL3761590	Inhibition of MAPKAPK2 (unknown origin) at 500 nM	B	BAO_0000357	single protein format	Homo sapiens	None	None	None	None	CHEMBL2208	MAP kinase-activated protein kinase 2	Homo sapiens	SINGLE PROTEIN	CHEMBL3758163	1	Scientific Literature	Eur. J. Med. Chem.	2016	None
CHEMBL551717		0	340.33	0	3.39	45	Cc1ccccc1-c1c(N)c(C(=O)c2ccc(F)cc2F)cc[n+]1[O-]	Activity	'='	123.0	%				UO_0000187					False	CHEMBL1054690	Inhibition of human MAPKAP-K2 assessed as remaining activity at 10 uM	B	BAO_0000357	single protein format	Homo sapiens	None	None	None	None	CHEMBL2208	MAP kinase-activated protein kinase 2	Homo sapiens	SINGLE PROTEIN	CHEMBL1152438	1	Scientific Literature	J. Med. Chem.	2009	None
CHEMBL4077123		0	647.78	2	6.25	9; CHMFL-BTK-01	C=CC(=O)Nc1cc(Nc2cc(-c3cccc(NC(=O)c4ccc(C(C)(C)C)cc4)c3C)cn(C)c2=O)ccc1C(=O)N1CCOCC1	Activity	'='	88.0	%				UO_0000187					False	CHEMBL4025226	Inhibition of wild-type human partial length MAPKAPK2 (V48 to D345 residues) expressed in bacterial expression system assessed as residual activity at 1 uM by Kinomescan method relative to control	B	BAO_0000019	assay format	Homo sapiens	None	None	None	None	CHEMBL2208	MAP kinase-activated protein kinase 2	Homo sapiens	SINGLE PROTEIN	CHEMBL4024706	1	Scientific Literature	Eur J Med Chem	2017	None
CHEMBL274654	ORANTINIB	3	310.35	0	3.14	Orantinib	Cc1[nH]c(/C=C2\C(=O)Nc3ccccc32)c(C)c1CCC(=O)O	Kd apparent	'>'	30000.0	nM			Inactive	UO_0000065					False	CHEMBL3991778	Kinobeads (epsilon), multiple immobilized ATP-competitive broad spectrum kinase inhibitors, used to assess residual binding of ~300 proteins simultaneously from cell lysate in the presence of a compound. Quantitative readout performed by mass spectrometry.	B	BAO_0000220	subcellular format	Homo sapiens	None	None	K-562, COLO 205, SK-N-BE(2) and MV-4-11	Cell lysate	CHEMBL2208	MAP kinase-activated protein kinase 2	Homo sapiens	SINGLE PROTEIN	CHEMBL3991601	48	Kuster lab chemical proteomics drug profiling	Science	2017	None
CHEMBL573108		0	547.46	1	3.04	BX-320	CC(C)(C(N)=O)C(=O)NCCCNc1nc(Nc2cccc(NC(=O)N3CCCC3)c2)ncc1Br	Activity	'='	103.0	%				UO_0000187					False	CHEMBL1051342	Percentage MAPKAPK2 activity remaining in the presence of 1uM inhibitor	B	BAO_0000357	single protein format	Homo sapiens	None	None	None	None	CHEMBL2208	MAP kinase-activated protein kinase 2	Homo sapiens	SINGLE PROTEIN	CHEMBL1150976	1	Scientific Literature	Biochem. J.	2007	None
CHEMBL14762	SELICICLIB	2	354.46	0	3.20	Roscovitine/CYC-202	CC[C@H](CO)Nc1nc(NCc2ccccc2)c2ncn(C(C)C)c2n1	Activity	'='	97.0	%				UO_0000187					False	CHEMBL1051342	Percentage MAPKAPK2 activity remaining in the presence of 1uM inhibitor	B	BAO_0000357	single protein format	Homo sapiens	None	None	None	None	CHEMBL2208	MAP kinase-activated protein kinase 2	Homo sapiens	SINGLE PROTEIN	CHEMBL1150976	1	Scientific Literature	Biochem. J.	2007	None
CHEMBL605003		0	371.46	0	2.64	SU-6656	CN(C)S(=O)(=O)c1ccc2c(c1)/C(=C/c1cc3c([nH]1)CCCC3)C(=O)N2	Activity	'='	107.0	%				UO_0000187					False	CHEMBL1051342	Percentage MAPKAPK2 activity remaining in the presence of 1uM inhibitor	B	BAO_0000357	single protein format	Homo sapiens	None	None	None	None	CHEMBL2208	MAP kinase-activated protein kinase 2	Homo sapiens	SINGLE PROTEIN	CHEMBL1150976	1	Scientific Literature	Biochem. J.	2007	None
CHEMBL502826		0	466.59	1	5.29	CER-0263635	Cc1cccc(N(C)c2cc(Nc3cccc(C(=O)NCc4ccc(N(C)C)cc4)c3)ncn2)c1	Inhibition	'='	0.0	%				UO_0000187					False	CHEMBL953383	Inhibition of MAPKAPK2 at 10 uM by HTRF assay relative to control	B	BAO_0000357	single protein format	None	None	None	None	None	CHEMBL2208	MAP kinase-activated protein kinase 2	Homo sapiens	SINGLE PROTEIN	CHEMBL1150387	1	Scientific Literature	J. Med. Chem.	2008	None
CHEMBL3182621	AZD-8330	1	461.23	0	1.83	AZD-8330	Cc1cc(C(=O)NOCCO)c(Nc2ccc(I)cc2F)n(C)c1=O	Kd apparent	'>'	30000.0	nM			Inactive	UO_0000065					False	CHEMBL3991778	Kinobeads (epsilon), multiple immobilized ATP-competitive broad spectrum kinase inhibitors, used to assess residual binding of ~300 proteins simultaneously from cell lysate in the presence of a compound. Quantitative readout performed by mass spectrometry.	B	BAO_0000220	subcellular format	Homo sapiens	None	None	K-562, COLO 205, SK-N-BE(2) and MV-4-11	Cell lysate	CHEMBL2208	MAP kinase-activated protein kinase 2	Homo sapiens	SINGLE PROTEIN	CHEMBL3991601	48	Kuster lab chemical proteomics drug profiling	Science	2017	None
CHEMBL1336	SORAFENIB	4	464.83	1	5.55	Sorafenib	CNC(=O)c1cc(Oc2ccc(NC(=O)Nc3ccc(Cl)c(C(F)(F)F)c3)cc2)ccn1	Kd apparent	'>'	30000.0	nM			Inactive	UO_0000065					False	CHEMBL3991778	Kinobeads (epsilon), multiple immobilized ATP-competitive broad spectrum kinase inhibitors, used to assess residual binding of ~300 proteins simultaneously from cell lysate in the presence of a compound. Quantitative readout performed by mass spectrometry.	B	BAO_0000220	subcellular format	Homo sapiens	None	None	K-562, COLO 205, SK-N-BE(2) and MV-4-11	Cell lysate	CHEMBL2208	MAP kinase-activated protein kinase 2	Homo sapiens	SINGLE PROTEIN	CHEMBL3991601	48	Kuster lab chemical proteomics drug profiling	Science	2017	None
CHEMBL271863		0	439.54	0	3.43	23	CC1CNC(=O)c2cc3ccc(C(=O)Nc4nc(C(=O)NCC(C)(C)C)cs4)cc3n21	IC50	'='	46.0	nM	7.34			UO_0000065	16.69	0.32	3.91	6.98	False	CHEMBL949020	Inhibition of MK2	B	BAO_0000357	single protein format	None	None	None	None	None	CHEMBL2208	MAP kinase-activated protein kinase 2	Homo sapiens	SINGLE PROTEIN	CHEMBL1143865	1	Scientific Literature	Bioorg. Med. Chem. Lett.	2008	None
CHEMBL257834		0	548.71	1	4.21	32	CC(C)(C)CN1CCC(NC(=O)c2csc(NC(=O)c3ccc4cc5n(c4c3)C3(CCC3)CNC5=O)n2)CC1	IC50	'>'	30000.0	nM				UO_0000065					False	CHEMBL949038	Inhibition of MK2-mediated anisomycin-stimulated p38alpha phosphorylation in HeLa cells by flow cytometry	B	BAO_0000219	cell-based format	None	None	None	HeLa	None	CHEMBL2208	MAP kinase-activated protein kinase 2	Homo sapiens	SINGLE PROTEIN	CHEMBL1143865	1	Scientific Literature	Bioorg. Med. Chem. Lett.	2008	CHEMBL3308376
CHEMBL462018	TRICIRIBINE PHOSPHATE	2	400.29	1	-1.37	Triciribine	Cn1nc(N)c2cn([C@@H]3O[C@H](COP(=O)(O)O)[C@@H](O)[C@H]3O)c3ncnc1c23	Kd apparent	'>'	30000.0	nM			Inactive	UO_0000065					False	CHEMBL3991778	Kinobeads (epsilon), multiple immobilized ATP-competitive broad spectrum kinase inhibitors, used to assess residual binding of ~300 proteins simultaneously from cell lysate in the presence of a compound. Quantitative readout performed by mass spectrometry.	B	BAO_0000220	subcellular format	Homo sapiens	None	None	K-562, COLO 205, SK-N-BE(2) and MV-4-11	Cell lysate	CHEMBL2208	MAP kinase-activated protein kinase 2	Homo sapiens	SINGLE PROTEIN	CHEMBL3991601	48	Kuster lab chemical proteomics drug profiling	Science	2017	None
CHEMBL2420915		0	258.33	0	1.08	18	c1nc(N2CCCC23CCNCC3)c2nc[nH]c2n1	Inhibition	'='	17.0	%				UO_0000187					False	CHEMBL2424332	Inhibition of MK2 (unknown origin) at 30 uM by microfluidic mobility shift assay relative to control	B	BAO_0000357	single protein format	Homo sapiens	None	None	None	None	CHEMBL2208	MAP kinase-activated protein kinase 2	Homo sapiens	SINGLE PROTEIN	CHEMBL2417369	1	Scientific Literature	Bioorg. Med. Chem.	2013	None
CHEMBL2420926		0	273.34	0	1.75	29	c1nc(N2CCC3(CCCOC3)CC2)c2nc[nH]c2n1	Inhibition	'='	15.0	%				UO_0000187					False	CHEMBL2424332	Inhibition of MK2 (unknown origin) at 30 uM by microfluidic mobility shift assay relative to control	B	BAO_0000357	single protein format	Homo sapiens	None	None	None	None	CHEMBL2208	MAP kinase-activated protein kinase 2	Homo sapiens	SINGLE PROTEIN	CHEMBL2417369	1	Scientific Literature	Bioorg. Med. Chem.	2013	None
CHEMBL272414	GW416469X	0	358.42	0	1.81	GW416469X	CN(C)c1ccc2c(c1)/C(=C/Nc1ccc(S(N)(=O)=O)cc1)C(=O)N2	Inhibition	'='	1.33	%				UO_0000187					False	CHEMBL1961969	GSK_PKIS: MAPKAPK2 mean inhibition at 1 uM [Nanosyn]	B	BAO_0000357	single protein format	None	None	None	None	None	CHEMBL2208	MAP kinase-activated protein kinase 2	Homo sapiens	SINGLE PROTEIN	CHEMBL1961873	16	GSK Published Kinase Inhibitor Set			None
CHEMBL513330	GW781673X	0	336.79	0	3.45	GW781673X	Clc1ccc(CNc2nccc(-c3cnn4ncccc34)n2)cc1	Inhibition	'='	3.88	%				UO_0000187					False	CHEMBL1961968	GSK_PKIS: MAPKAPK2 mean inhibition at 0.1 uM [Nanosyn]	B	BAO_0000357	single protein format	None	None	None	None	None	CHEMBL2208	MAP kinase-activated protein kinase 2	Homo sapiens	SINGLE PROTEIN	CHEMBL1961873	16	GSK Published Kinase Inhibitor Set			None
CHEMBL365847		0	446.56	0	3.57	31(table4)	CC(=O)c1c(C)c2cnc(Nc3ccc(N4CCNCC4)cc3)nc2n(C2CCCC2)c1=O	IC50	'>'	10000.0	nM				UO_0000065					False	CHEMBL829376	Inhibition of MAP kinase-activated protein kinase 2	B	BAO_0000357	single protein format	None	None	None	None	None	CHEMBL2208	MAP kinase-activated protein kinase 2	Homo sapiens	SINGLE PROTEIN	CHEMBL1143565	1	Scientific Literature	J. Med. Chem.	2005	None
CHEMBL1779369		0	403.44	0	2.23	23	O=C1NCC2(CCCNC2)c2[nH]c(-c3ccnc(-c4ccc5c(c4)OCO5)n3)cc21	EC50	'='	28.0	nM	7.55			UO_0000065	18.72	0.34	5.32	7.47	False	CHEMBL1780645	Inhibition of MK2 pretreated for 30 mins before fluorescein labeled substrate peptide addition measured after 2 hrs by IMAP assay	B	BAO_0000357	single protein format	None	None	None	None	None	CHEMBL2208	MAP kinase-activated protein kinase 2	Homo sapiens	SINGLE PROTEIN	CHEMBL1777706	1	Scientific Literature	Bioorg. Med. Chem. Lett.	2011	None
CHEMBL1779370		0	390.45	0	1.91	24	COc1cncc(-c2nccc(-c3cc4c([nH]3)C3(CCCNC3)CNC4=O)n2)c1	EC50	'='	24.0	nM	7.62			UO_0000065	19.52	0.36	5.71	7.27	False	CHEMBL1780645	Inhibition of MK2 pretreated for 30 mins before fluorescein labeled substrate peptide addition measured after 2 hrs by IMAP assay	B	BAO_0000357	single protein format	None	None	None	None	None	CHEMBL2208	MAP kinase-activated protein kinase 2	Homo sapiens	SINGLE PROTEIN	CHEMBL1777706	1	Scientific Literature	Bioorg. Med. Chem. Lett.	2011	None
CHEMBL1779373		0	403.44	0	2.23	(R)-23	O=C1NC[C@]2(CCCNC2)c2[nH]c(-c3ccnc(-c4ccc5c(c4)OCO5)n3)cc21	EC50	'='	91.0	nM	7.04			UO_0000065	17.45	0.32	4.81	6.96	False	CHEMBL1780645	Inhibition of MK2 pretreated for 30 mins before fluorescein labeled substrate peptide addition measured after 2 hrs by IMAP assay	B	BAO_0000357	single protein format	None	None	None	None	None	CHEMBL2208	MAP kinase-activated protein kinase 2	Homo sapiens	SINGLE PROTEIN	CHEMBL1777706	1	Scientific Literature	Bioorg. Med. Chem. Lett.	2011	None
CHEMBL1779485		0	448.53	0	2.31	(S)-25	COCCCOc1ccc(-c2nccc(-c3cc4c([nH]3)[C@]3(CCCNC3)CNC4=O)n2)cn1	EC50	'='	6.9	nM	8.16			UO_0000065	18.20	0.34	5.85	7.16	False	CHEMBL1780645	Inhibition of MK2 pretreated for 30 mins before fluorescein labeled substrate peptide addition measured after 2 hrs by IMAP assay	B	BAO_0000357	single protein format	None	None	None	None	None	CHEMBL2208	MAP kinase-activated protein kinase 2	Homo sapiens	SINGLE PROTEIN	CHEMBL1777706	1	Scientific Literature	Bioorg. Med. Chem. Lett.	2011	None
CHEMBL1779486		0	448.53	0	2.31	(R)-25	COCCCOc1ccc(-c2nccc(-c3cc4c([nH]3)[C@@]3(CCCNC3)CNC4=O)n2)cn1	EC50	'='	129.0	nM	6.89			UO_0000065	15.36	0.29	4.58	6.04	False	CHEMBL1780645	Inhibition of MK2 pretreated for 30 mins before fluorescein labeled substrate peptide addition measured after 2 hrs by IMAP assay	B	BAO_0000357	single protein format	None	None	None	None	None	CHEMBL2208	MAP kinase-activated protein kinase 2	Homo sapiens	SINGLE PROTEIN	CHEMBL1777706	1	Scientific Literature	Bioorg. Med. Chem. Lett.	2011	None
CHEMBL226471		0	307.33	0	3.17	PH-089	O=C1NCCc2[nH]c(-c3ccnc(-c4ccccc4F)c3)cc21	EC50	'='	2700.0	nM	5.57			UO_0000065	18.12	0.33	2.40	9.64	False	CHEMBL1780647	Inhibition of MK2 in LPS-stimulated human THP1 cells assessed as inhibition of Hsp27 phosphorylation pretreated 60 mins before LPS challenge measured after 10 mins	B	BAO_0000219	cell-based format	Homo sapiens	None	None	THP-1	None	CHEMBL2208	MAP kinase-activated protein kinase 2	Homo sapiens	SINGLE PROTEIN	CHEMBL1777706	1	Scientific Literature	Bioorg. Med. Chem. Lett.	2011	CHEMBL3307574
CHEMBL1779353		0	413.48	0	3.59	3b	CN1CCC2(CC1)CNC(=O)c1cc(-c3ccnc(-c4cc5ccccc5o4)n3)[nH]c12	EC50	'='	1600.0	nM	5.80			UO_0000065	14.02	0.26	2.21	6.66	False	CHEMBL1780647	Inhibition of MK2 in LPS-stimulated human THP1 cells assessed as inhibition of Hsp27 phosphorylation pretreated 60 mins before LPS challenge measured after 10 mins	B	BAO_0000219	cell-based format	Homo sapiens	None	None	THP-1	None	CHEMBL2208	MAP kinase-activated protein kinase 2	Homo sapiens	SINGLE PROTEIN	CHEMBL1777706	1	Scientific Literature	Bioorg. Med. Chem. Lett.	2011	CHEMBL3307574
CHEMBL1779371		0	448.53	0	2.31	25	COCCCOc1ccc(-c2nccc(-c3cc4c([nH]3)C3(CCCNC3)CNC4=O)n2)cn1	EC50	'='	1400.0	nM	5.85			UO_0000065	13.05	0.24	3.54	5.13	False	CHEMBL1780647	Inhibition of MK2 in LPS-stimulated human THP1 cells assessed as inhibition of Hsp27 phosphorylation pretreated 60 mins before LPS challenge measured after 10 mins	B	BAO_0000219	cell-based format	Homo sapiens	None	None	THP-1	None	CHEMBL2208	MAP kinase-activated protein kinase 2	Homo sapiens	SINGLE PROTEIN	CHEMBL1777706	1	Scientific Literature	Bioorg. Med. Chem. Lett.	2011	CHEMBL3307574
CHEMBL302449	GO-6976	0	378.44	0	4.60	Go-6976	Cn1c2ccccc2c2c3c(c4c5ccccc5n(CCC#N)c4c21)CNC3=O	Residual Activity	'='	85.0	%				UO_0000187					False	CHEMBL2219256	Millipore: Percentage of residual kinase activity of MAPKAPK2 at 10uM relative to control. Control inhibitor: Staurosporine at 10.0uM. Buffer: 50 mM Na-?-glycerophosphate pH 7.5, 0.1 mM EGTA	B	BAO_0000357	single protein format	Homo sapiens	None	None	None	None	CHEMBL2208	MAP kinase-activated protein kinase 2	Homo sapiens	SINGLE PROTEIN	CHEMBL2218924	1	Scientific Literature	Biochem. J.	2013	None
CHEMBL2218930		0	473.55	1	5.48	PDGF_RTK_Inhibitor	COc1cc2nccc(Oc3ccc(NC(=S)NC(=O)c4ccccc4C)cc3)c2cc1OC	Residual Activity	'='	66.0	%				UO_0000187					False	CHEMBL2219256	Millipore: Percentage of residual kinase activity of MAPKAPK2 at 10uM relative to control. Control inhibitor: Staurosporine at 10.0uM. Buffer: 50 mM Na-?-glycerophosphate pH 7.5, 0.1 mM EGTA	B	BAO_0000357	single protein format	Homo sapiens	None	None	None	None	CHEMBL2208	MAP kinase-activated protein kinase 2	Homo sapiens	SINGLE PROTEIN	CHEMBL2218924	1	Scientific Literature	Biochem. J.	2013	None
CHEMBL56543		0	294.31	0	2.32	Tyrphostin_B42	N#C/C(=C\c1ccc(O)c(O)c1)C(=O)NCc1ccccc1	Residual Activity	'='	77.0	%				UO_0000187					False	CHEMBL2219256	Millipore: Percentage of residual kinase activity of MAPKAPK2 at 10uM relative to control. Control inhibitor: Staurosporine at 10.0uM. Buffer: 50 mM Na-?-glycerophosphate pH 7.5, 0.1 mM EGTA	B	BAO_0000357	single protein format	Homo sapiens	None	None	None	None	CHEMBL2208	MAP kinase-activated protein kinase 2	Homo sapiens	SINGLE PROTEIN	CHEMBL2218924	1	Scientific Literature	Biochem. J.	2013	None
CHEMBL1783556		0	321.79	0	1.52	3k	Nc1ncc(Cl)nc1CNC(=S)NC(=O)c1ccccc1	IC50	'='	91000.0	nM	4.04			UO_0000065	12.56	0.26	2.52	4.35	False	CHEMBL1786602	Inhibition of MK2 using biotin-LCAYSRALSRQLSSGVSEIRH substrate	B	BAO_0000357	single protein format	None	None	None	None	None	CHEMBL2208	MAP kinase-activated protein kinase 2	Homo sapiens	SINGLE PROTEIN	CHEMBL1782048	1	Scientific Literature	Bioorg. Med. Chem. Lett.	2009	None
CHEMBL3606021		0	395.43	0	2.92	20by, NMS-P118	NC(=O)c1cc(F)cc2c1C(=O)N(C1CCN(C3CCC(F)(F)CC3)CC1)C2	IC50	'>'	10000.0	nM				UO_0000065					False	CHEMBL3607974	Inhibition of human MAPKAPK2	B	BAO_0000357	single protein format	Homo sapiens	None	None	None	None	CHEMBL2208	MAP kinase-activated protein kinase 2	Homo sapiens	SINGLE PROTEIN	CHEMBL3603755	1	Scientific Literature	J. Med. Chem.	2015	None
CHEMBL3902121		0	512.94	2	5.04	BDBM235961	Cc1cnc(-c2ccnc(C(C)(C)O)n2)cc1-n1c(C)cc(OCc2ccc(F)cc2F)c(Cl)c1=O	IC50	'='	138.0	nM	6.86		411208	UO_0000065	13.37	0.26	1.82	7.61	False	CHEMBL3888628	Inhibition Assay: Kinase reactions is carried out in a 384-well plate (Matrical, MP101-1-PP) in 20 mM HEPES pH 7.5, 10 mM MgCl2, 0.0005% Tween-20, 0.01% BSA, 1 mM DTT, and 2% DMSO. The inhibitor concentration is varied between 0.02-30,000 nM, while the Hsp27 peptide substrate and MgATP are held constant at 1 μM and 10 μM, respectively. Activated p38α is added to a final concentration of 20 pM for…	B	BAO_0000019	assay format	Homo sapiens	None	None	None	None	CHEMBL2208	MAP kinase-activated protein kinase 2	Homo sapiens	SINGLE PROTEIN	CHEMBL3886785	37	BindingDB Database		2016	None
CHEMBL3962170		0	510.97	2	6.11	BDBM235962	Cc1cnc(-c2ccnc(C(C)(C)C)n2)cc1-n1c(C)cc(OCc2ccc(F)cc2F)c(Cl)c1=O	IC50	'='	121.0	nM	6.92		411210	UO_0000065	13.54	0.26	0.81	9.90	False	CHEMBL3888628	Inhibition Assay: Kinase reactions is carried out in a 384-well plate (Matrical, MP101-1-PP) in 20 mM HEPES pH 7.5, 10 mM MgCl2, 0.0005% Tween-20, 0.01% BSA, 1 mM DTT, and 2% DMSO. The inhibitor concentration is varied between 0.02-30,000 nM, while the Hsp27 peptide substrate and MgATP are held constant at 1 μM and 10 μM, respectively. Activated p38α is added to a final concentration of 20 pM for…	B	BAO_0000019	assay format	Homo sapiens	None	None	None	None	CHEMBL2208	MAP kinase-activated protein kinase 2	Homo sapiens	SINGLE PROTEIN	CHEMBL3886785	37	BindingDB Database		2016	None
CHEMBL1994938		0	482.41	0	4.72	SID103904796	Nc1ncc(C=CC(=O)NCCCn2ccnc2)c2scc(-c3ccc(Br)cc3)c12	Ki	'>'	7943.28	nM			inactive	UO_0000065					False	CHEMBL1963729	PUBCHEM_BIOASSAY: Navigating the Kinome. (Class of assay: other) Panel member name: MAPKAPK2	F	BAO_0000019	assay format	None	None	None	None	None	CHEMBL2208	MAP kinase-activated protein kinase 2	Homo sapiens	SINGLE PROTEIN	CHEMBL1201862	7	PubChem BioAssays			None
CHEMBL2000801		0	431.41	1	6.77	SID103904379	O=C(Nc1ccc(-c2cccc3sncc23)cc1)Nc1ccc(F)c(C(F)(F)F)c1	Ki	'>'	7943.28	nM			inactive	UO_0000065					False	CHEMBL1963729	PUBCHEM_BIOASSAY: Navigating the Kinome. (Class of assay: other) Panel member name: MAPKAPK2	F	BAO_0000019	assay format	None	None	None	None	None	CHEMBL2208	MAP kinase-activated protein kinase 2	Homo sapiens	SINGLE PROTEIN	CHEMBL1201862	7	PubChem BioAssays			None
CHEMBL1162963		0	515.62	1	4.81	3	CN(C)c1nc2ccc1CCCn1cc(c3ccccc31)C1=C(C(=O)NC1=O)c1cn(c3ccccc13)CC2	Inhibition	'='	76.0	%				UO_0000187					False	CHEMBL886987	Inhibition of MEK1 at 1 uM relative to control	B	BAO_0000357	single protein format	Homo sapiens	None	None	None	None	CHEMBL2208	MAP kinase-activated protein kinase 2	Homo sapiens	SINGLE PROTEIN	CHEMBL1139192	1	Scientific Literature	Bioorg. Med. Chem. Lett.	2007	None
CHEMBL941	IMATINIB	4	493.62	0	4.59	Imatinib	Cc1ccc(NC(=O)c2ccc(CN3CCN(C)CC3)cc2)cc1Nc1nccc(-c2cccnc2)n1	Kd apparent	'>'	30000.0	nM			Inactive	UO_0000065					False	CHEMBL3991778	Kinobeads (epsilon), multiple immobilized ATP-competitive broad spectrum kinase inhibitors, used to assess residual binding of ~300 proteins simultaneously from cell lysate in the presence of a compound. Quantitative readout performed by mass spectrometry.	B	BAO_0000220	subcellular format	Homo sapiens	None	None	K-562, COLO 205, SK-N-BE(2) and MV-4-11	Cell lysate	CHEMBL2208	MAP kinase-activated protein kinase 2	Homo sapiens	SINGLE PROTEIN	CHEMBL3991601	48	Kuster lab chemical proteomics drug profiling	Science	2017	None
CHEMBL1289926	AXITINIB	4	386.48	0	4.64	Axitinib	CNC(=O)c1ccccc1Sc1ccc2c(/C=C/c3ccccn3)n[nH]c2c1	Kd apparent	'>'	30000.0	nM			Inactive	UO_0000065					False	CHEMBL3991778	Kinobeads (epsilon), multiple immobilized ATP-competitive broad spectrum kinase inhibitors, used to assess residual binding of ~300 proteins simultaneously from cell lysate in the presence of a compound. Quantitative readout performed by mass spectrometry.	B	BAO_0000220	subcellular format	Homo sapiens	None	None	K-562, COLO 205, SK-N-BE(2) and MV-4-11	Cell lysate	CHEMBL2208	MAP kinase-activated protein kinase 2	Homo sapiens	SINGLE PROTEIN	CHEMBL3991601	48	Kuster lab chemical proteomics drug profiling	Science	2017	None
[truncated: 3,615 more rows]
