# Supplementary material for: PyRMD Studio: A Unified Suite for Next-Generation, AI-Powered Virtual Screening
Source: J Chem Inf Model. 2026 May 19;66(11):6197–203. doi: 10.1021/acs.jcim.6c00648 (PMC13250901; doi:10.1021/acs.jcim.6c00648)
Supplement: Supplementary file 1 [file ci6c00648_si_001.zip › DATA/met_chembl.csv]

Molecule ChEMBL ID	Molecule Name	Molecule Max Phase	Molecular Weight	#RO5 Violations	AlogP	Compound Key	Smiles	Standard Type	Standard Relation	Standard Value	Standard Units	pChEMBL Value	Data Validity Comment	Comment	Uo Units	Ligand Efficiency BEI	Ligand Efficiency LE	Ligand Efficiency LLE	Ligand Efficiency SEI	Potential Duplicate	Assay ChEMBL ID	Assay Description	Assay Type	BAO Format ID	BAO Label	Assay Organism	Assay Tissue ChEMBL ID	Assay Tissue Name	Assay Cell Type	Assay Subcellular Fraction	Target ChEMBL ID	Target Name	Target Organism	Target Type	Document ChEMBL ID	Source ID	Source Description	Document Journal	Document Year	Cell ChEMBL ID
CHEMBL2420897		0	288.36	0	0.44	35	OC1CCNC2(CCN(c3ncnc4[nH]cnc34)CC2)C1	Inhibition	'='	17.0	%				UO_0000187					False	CHEMBL2424318	Inhibition of MET (unknown origin) at 30 uM by microfluidic mobility shift assay relative to control	B	BAO_0000357	single protein format	Homo sapiens	None	None	None	None	CHEMBL3717	Hepatocyte growth factor receptor	Homo sapiens	SINGLE PROTEIN	CHEMBL2417369	1	Scientific Literature	Bioorg. Med. Chem.	2013	None
CHEMBL1170172		0	324.77	0	3.53	8	Cl.Nc1ncc(-c2cccnc2)cc1-c1nc2ccccc2o1	IC50	'>'	10000.0	nM				UO_0000065					False	CHEMBL1175153	Inhibition of recombinant c-MET by HTRF assay	B	BAO_0000357	single protein format	None	None	None	None	None	CHEMBL3717	Hepatocyte growth factor receptor	Homo sapiens	SINGLE PROTEIN	CHEMBL1177783	1	Scientific Literature	Bioorg. Med. Chem. Lett.	2010	None
CHEMBL1170607		0	397.87	0	3.69	11	Cl.Nc1ncc(-c2cnn(C3CCOCC3)c2)cc1-c1nc2ccccc2o1	IC50	'='	430.0	nM	6.37			UO_0000065	17.62	0.32	2.68	6.92	False	CHEMBL1175153	Inhibition of recombinant c-MET by HTRF assay	B	BAO_0000357	single protein format	None	None	None	None	None	CHEMBL3717	Hepatocyte growth factor receptor	Homo sapiens	SINGLE PROTEIN	CHEMBL1177783	1	Scientific Literature	Bioorg. Med. Chem. Lett.	2010	None
CHEMBL1172704		0	381.87	0	3.68	18	Cl.c1ccc2oc(-c3cncc(-c4cnn(C5CCNCC5)c4)c3)nc2c1	IC50	'>'	10000.0	nM				UO_0000065					False	CHEMBL1175153	Inhibition of recombinant c-MET by HTRF assay	B	BAO_0000357	single protein format	None	None	None	None	None	CHEMBL3717	Hepatocyte growth factor receptor	Homo sapiens	SINGLE PROTEIN	CHEMBL1177783	1	Scientific Literature	Bioorg. Med. Chem. Lett.	2010	None
CHEMBL495899		0	302.34	0	3.09	3b	Oc1ccc(Cc2nnc3ncc(-c4ccccc4)cn23)cc1	IC50	'='	610.0	nM	6.21			UO_0000065	20.56	0.37	3.12	9.82	True	CHEMBL953205	Inhibition of c-Met by HTRF assay	B	BAO_0000357	single protein format	None	None	None	None	None	CHEMBL3717	Hepatocyte growth factor receptor	Homo sapiens	SINGLE PROTEIN	CHEMBL1150286	1	Scientific Literature	J. Med. Chem.	2008	None
CHEMBL473332		0	389.19	0	4.99	1	O=c1cc2oc3cc(O)c(O)cc3c(-c3cccc(Cl)c3Cl)c-2cc1O	IC50	'='	30000.0	nM	4.52			UO_0000065	11.62	0.24	-0.47	4.98	False	CHEMBL944256	Inhibition of Met in HGF-stimulated human B5/589 cells by electrochemiluminescent two-site immunoassay	B	BAO_0000219	cell-based format	Homo sapiens	None	None	B5/589	None	CHEMBL3717	Hepatocyte growth factor receptor	Homo sapiens	SINGLE PROTEIN	CHEMBL1140897	1	Scientific Literature	J. Med. Chem.	2009	None
CHEMBL473332		0	389.19	0	4.99	1	O=c1cc2oc3cc(O)c(O)cc3c(-c3cccc(Cl)c3Cl)c-2cc1O	Inhibition	'='	98.0	%				UO_0000187					False	CHEMBL944257	Inhibition of Met in HGF-stimulated human B5/589 cells at 100 uM by electrochemiluminescent two-site immunoassay	B	BAO_0000219	cell-based format	Homo sapiens	None	None	B5/589	None	CHEMBL3717	Hepatocyte growth factor receptor	Homo sapiens	SINGLE PROTEIN	CHEMBL1140897	1	Scientific Literature	J. Med. Chem.	2009	None
CHEMBL462624		0	468.85	0	4.79	9	Nc1nccc(Oc2ccc(NC(=O)c3cccn(-c4ccc(F)cc4)c3=O)cc2F)c1Cl	IC50	'='	1.0	nM	9.00			UO_0000065	19.20	0.37	4.21	9.07	True	CHEMBL959570	Inhibition of MET	B	BAO_0000357	single protein format	None	None	None	None	None	CHEMBL3717	Hepatocyte growth factor receptor	Homo sapiens	SINGLE PROTEIN	CHEMBL1140952	1	Scientific Literature	J. Med. Chem.	2009	None
CHEMBL1098518		0	452.40	0	4.66	22	Nc1cc(Oc2ccc(Nc3ncncc3C(=O)Nc3ccc(F)cc3F)cc2F)ccn1	IC50	'='	22.0	nM	7.66			UO_0000065	16.93	0.32	3.00	6.66	False	CHEMBL1120752	Inhibition of GST-tagged human recombinant c-met N terminal domain expressed in Hi5 insect cells after 60 mins by liquid scintillation counting	B	BAO_0000219	cell-based format	Homo sapiens	None	None	None	None	CHEMBL3717	Hepatocyte growth factor receptor	Homo sapiens	SINGLE PROTEIN	CHEMBL1158562	1	Scientific Literature	Bioorg. Med. Chem. Lett.	2010	None
CHEMBL1086669		0	299.71	0	3.56	9,BSc3928	O=C1Nc2ccc(Cl)cc2/C1=C\c1ccc2c(c1)OCO2	Inhibition						Not Active						False	CHEMBL1108307	Inhibition of MET	B	BAO_0000357	single protein format	None	None	None	None	None	CHEMBL3717	Hepatocyte growth factor receptor	Homo sapiens	SINGLE PROTEIN	CHEMBL1157898	1	Scientific Literature	Bioorg. Med. Chem. Lett.	2010	None
CHEMBL1086795		0	312.76	0	2.86	11,BSc3929	NC(=O)Cc1ccc(/C=C2/C(=O)Nc3ccc(Cl)cc32)cc1	Inhibition						Not Active						False	CHEMBL1108307	Inhibition of MET	B	BAO_0000357	single protein format	None	None	None	None	None	CHEMBL3717	Hepatocyte growth factor receptor	Homo sapiens	SINGLE PROTEIN	CHEMBL1157898	1	Scientific Literature	Bioorg. Med. Chem. Lett.	2010	None
CHEMBL383871		0	345.78	0	3.86	14,BSc3925	COc1cc(/C=C2/C(=O)Nc3ccc(Cl)cc32)cc(OC)c1OC	Inhibition						Not Active						False	CHEMBL1108307	Inhibition of MET	B	BAO_0000357	single protein format	None	None	None	None	None	CHEMBL3717	Hepatocyte growth factor receptor	Homo sapiens	SINGLE PROTEIN	CHEMBL1157898	1	Scientific Literature	Bioorg. Med. Chem. Lett.	2010	None
CHEMBL515560		0	406.45	0	3.38	12w	COc1ccc(/C=N/Nc2[nH]nc(C)c2C(=O)Nc2cccc(NC(C)=O)c2)cc1	Inhibition	'='	19.0	%				UO_0000187					False	CHEMBL1006318	Inhibition of cMET at 1 uM relative to control	B	BAO_0000357	single protein format	None	None	None	None	None	CHEMBL3717	Hepatocyte growth factor receptor	Homo sapiens	SINGLE PROTEIN	CHEMBL1140919	1	Scientific Literature	J. Med. Chem.	2009	None
CHEMBL1096770		0	314.39	0	4.34	17a	Nc1ccccc1Nc1ccc2c(c1)C(=O)Cc1ccccc1C2	Inhibition						Not Active						False	CHEMBL1108241	Inhibition of MET at 10 uM	B	BAO_0000357	single protein format	None	None	None	None	None	CHEMBL3717	Hepatocyte growth factor receptor	Homo sapiens	SINGLE PROTEIN	CHEMBL1157789	1	Scientific Literature	Bioorg. Med. Chem. Lett.	2010	None
CHEMBL1097087		0	314.39	0	4.34	20a	Nc1ccccc1Nc1ccc2c(c1)CC(=O)c1ccccc1C2	Inhibition						Not Active						False	CHEMBL1108241	Inhibition of MET at 10 uM	B	BAO_0000357	single protein format	None	None	None	None	None	CHEMBL3717	Hepatocyte growth factor receptor	Homo sapiens	SINGLE PROTEIN	CHEMBL1157789	1	Scientific Literature	Bioorg. Med. Chem. Lett.	2010	None
CHEMBL2431837		0	330.36	0	1.99	8E	Cn1cc(-c2ccc3nnc(Cc4c[nH]c5ncccc45)n3n2)cn1	IC50	'='	209.0	nM	6.68			UO_0000065	20.22	0.36	4.69	7.46	False	CHEMBL2433360	Inhibition of c-Met autophosphorylation in human A549 cells after 1 hr by ELISA	B	BAO_0000219	cell-based format	Homo sapiens	None	None	A549	None	CHEMBL3717	Hepatocyte growth factor receptor	Homo sapiens	SINGLE PROTEIN	CHEMBL2429765	1	Scientific Literature	J. Med. Chem.	2013	CHEMBL3307651
CHEMBL373367		0	354.46	1	5.10	15	COc1cc2nc(-c3cccs3)c(-c3cccs3)nc2cc1OC	Inhibition	'='	-3.0	%				UO_0000187					False	CHEMBL835467	In vitro percent inhibition of Met proto-oncogene tyrosine kinase at 10 uM concentration of compound dissolved in 100% DMSO using 5''-[gamma-33P]-triphosphate	B	BAO_0000357	single protein format	None	None	None	None	None	CHEMBL3717	Hepatocyte growth factor receptor	Homo sapiens	SINGLE PROTEIN	CHEMBL1140238	1	Scientific Literature	Bioorg. Med. Chem. Lett.	2005	None
CHEMBL1098475		0	439.45	1	5.89	9g	O=C(Nc1ccccc1)c1cccnc1Nc1ccc(Oc2ccnc3[nH]ccc23)c(F)c1	IC50	'='	21.0	nM	7.68			UO_0000065	17.47	0.32	1.79	8.35	False	CHEMBL1120752	Inhibition of GST-tagged human recombinant c-met N terminal domain expressed in Hi5 insect cells after 60 mins by liquid scintillation counting	B	BAO_0000219	cell-based format	Homo sapiens	None	None	None	None	CHEMBL3717	Hepatocyte growth factor receptor	Homo sapiens	SINGLE PROTEIN	CHEMBL1158562	1	Scientific Literature	Bioorg. Med. Chem. Lett.	2010	None
CHEMBL1928308		0	438.43	1	6.17	41	O=C(c1cc2ccccc2[nH]1)c1cc2c(Nc3cccc(C(F)(F)F)c3)ncnc2s1	Inhibition						Not Active						False	CHEMBL1932378	Inhibition of MET using poly(Ala, Glu, Lys, Tyr) as substrate and [gamma33P]ATP at 1 uM after 60 mins by scintillation counting	B	BAO_0000357	single protein format	None	None	None	None	None	CHEMBL3717	Hepatocyte growth factor receptor	Homo sapiens	SINGLE PROTEIN	CHEMBL1926681	1	Scientific Literature	Bioorg. Med. Chem.	2012	None
CHEMBL255863	NILOTINIB	4	529.53	2	6.36	Nilotinib	Cc1cn(-c2cc(NC(=O)c3ccc(C)c(Nc4nccc(-c5cccnc5)n4)c3)cc(C(F)(F)F)c2)cn1	Kd	'>'	10000.0	nM				UO_0000065					False	CHEMBL1908492	Binding constant for MET(M1250T) kinase domain	B	BAO_0000357	single protein format	None	None	None	None	None	CHEMBL3717	Hepatocyte growth factor receptor	Homo sapiens	SINGLE PROTEIN	CHEMBL1908390	1	Scientific Literature	Nat. Biotechnol.	2011	None
CHEMBL272026	GW290597X	0	467.51	0	1.12	GW290597X	NS(=O)(=O)c1ccc(N/N=C2\C(=O)Nc3ccc(C(=O)NCCCn4ccnc4)cc32)cc1	Inhibition	'='	11.99	%				UO_0000187					False	CHEMBL1962143	GSK_PKIS: MET mean inhibition at 1 uM [Nanosyn]	B	BAO_0000357	single protein format	None	None	None	None	None	CHEMBL3717	Hepatocyte growth factor receptor	Homo sapiens	SINGLE PROTEIN	CHEMBL1961873	16	GSK Published Kinase Inhibitor Set			None
CHEMBL377383		0	383.86	0	2.05	12	CCOc1nc(C(=O)NCc2ccc(S(C)(=O)=O)cc2)cc(N)c1Cl	Ki	'>'	2800.0	nM				UO_0000065					False	CHEMBL867302	Inhibition of cMet	B	BAO_0000357	single protein format	Homo sapiens	None	None	None	None	CHEMBL3717	Hepatocyte growth factor receptor	Homo sapiens	SINGLE PROTEIN	CHEMBL1138045	1	Scientific Literature	J. Med. Chem.	2006	None
CHEMBL477779	SAPPANOL	0	304.30	0	1.20	12	Oc1ccc2c(c1)OC[C@](O)(Cc1ccc(O)c(O)c1)[C@H]2O	Inhibition						Not Determined						False	CHEMBL986512	Inhibition of c-Met at 10 uM by ELISA	B	BAO_0000357	single protein format	None	None	None	None	None	CHEMBL3717	Hepatocyte growth factor receptor	Homo sapiens	SINGLE PROTEIN	CHEMBL1155833	1	Scientific Literature	J. Med. Chem.	2008	None
CHEMBL478649		0	348.45	0	3.69	10	Cc1ccc(C(=O)NC2CC2)cc1-c1ccc(C(=O)NCC2CC2)cc1	Activity						Not Evaluated						False	CHEMBL1024899	Binding affinity to human MET at 10 uM relative to control	B	BAO_0000357	single protein format	Homo sapiens	None	None	None	None	CHEMBL3717	Hepatocyte growth factor receptor	Homo sapiens	SINGLE PROTEIN	CHEMBL1151712	1	Scientific Literature	J. Med. Chem.	2008	None
CHEMBL463054	MACROSPORIN	0	284.27	0	2.19	2	COc1cc(O)c2c(c1)C(=O)c1cc(C)c(O)cc1C2=O	IC50	'='	4.3	ug.mL-1				UO_0000274					False	CHEMBL1026236	Inhibition of recombinant MET	B	BAO_0000357	single protein format	None	None	None	None	None	CHEMBL3717	Hepatocyte growth factor receptor	Homo sapiens	SINGLE PROTEIN	CHEMBL1151842	1	Scientific Literature	J. Nat. Prod.	2009	None
CHEMBL556684		0	300.27	0	1.90	1	COc1cc(O)c2c(c1)C(=O)c1cc(C)c(O)c(O)c1C2=O	IC50	'='	4.3	ug.mL-1				UO_0000274					False	CHEMBL1026236	Inhibition of recombinant MET	B	BAO_0000357	single protein format	None	None	None	None	None	CHEMBL3717	Hepatocyte growth factor receptor	Homo sapiens	SINGLE PROTEIN	CHEMBL1151842	1	Scientific Literature	J. Nat. Prod.	2009	None
CHEMBL467574		0	441.46	0	3.59	34	CN1CCN(c2cnc3cc(C(F)(F)F)cc(-c4ccc5c(c4)CC(=O)N5C)c3n2)CC1	IC50	'='	330.0	nM	6.48			UO_0000065	14.68	0.28	2.89	12.33	True	CHEMBL1029826	Inhibition of human recombinant his-tagged c-Met by TR-FRET assay	B	BAO_0000357	single protein format	Homo sapiens	None	None	None	None	CHEMBL3717	Hepatocyte growth factor receptor	Homo sapiens	SINGLE PROTEIN	CHEMBL1154528	1	Scientific Literature	Bioorg. Med. Chem. Lett.	2009	None
CHEMBL515659		0	443.43	0	3.55	44	CN1CCN(c2cnc3cc(C(F)(F)F)cc(NCc4cccc5nonc45)c3n2)CC1	IC50	'='	31.0	nM	7.51			UO_0000065	16.93	0.32	3.96	9.02	True	CHEMBL1029826	Inhibition of human recombinant his-tagged c-Met by TR-FRET assay	B	BAO_0000357	single protein format	Homo sapiens	None	None	None	None	CHEMBL3717	Hepatocyte growth factor receptor	Homo sapiens	SINGLE PROTEIN	CHEMBL1154528	1	Scientific Literature	Bioorg. Med. Chem. Lett.	2009	None
CHEMBL233826		0	376.85	0	4.58	46	O=C(Nc1ccc(Cl)cc1)c1nc2ccccc2n1CCc1ccncc1	Activity	'>'	30.0	%				UO_0000187					False	CHEMBL897517	Inhibition of cMet at 10 uM	B	BAO_0000357	single protein format	None	None	None	None	None	CHEMBL3717	Hepatocyte growth factor receptor	Homo sapiens	SINGLE PROTEIN	CHEMBL1148870	1	Scientific Literature	Bioorg. Med. Chem. Lett.	2007	None
CHEMBL2172322		0	565.74	1	3.88	1	C=CCNS(=O)(=O)c1cccc(C(=O)/N=c2\[nH]c3cc(CN4CCCCC4)ccc3n2[C@H]2CC[C@@H](CO)CC2)c1	IC50	'='	5920.0	nM	5.23			UO_0000065	9.24	0.18	1.35	4.36	False	CHEMBL2176370	Inhibition of c-Met enzyme	B	BAO_0000357	single protein format	None	None	None	None	None	CHEMBL3717	Hepatocyte growth factor receptor	Homo sapiens	SINGLE PROTEIN	CHEMBL2169770	1	Scientific Literature	J. Med. Chem.	2012	None
CHEMBL503090		0	422.39	0	4.52	2b	O=C(Cc1ccc(F)cc1)NC(=O)Nc1ccc(Oc2ccnc3[nH]ccc23)c(F)c1	IC50	'='	110.0	nM	6.96			UO_0000065	16.47	0.31	2.44	7.24	True	CHEMBL953404	Inhibition of Met kinase	B	BAO_0000357	single protein format	None	None	None	None	None	CHEMBL3717	Hepatocyte growth factor receptor	Homo sapiens	SINGLE PROTEIN	CHEMBL1150388	1	Scientific Literature	Bioorg. Med. Chem. Lett.	2008	None
CHEMBL404115		0	381.48	1	5.29	2	CC[C@@H](C)Nc1nc2ccc(-c3c(-c4ccccc4F)n[nH]c3N)cc2s1	Inhibition	'<='	20.0	%				UO_0000187					False	CHEMBL928805	Inhibition of cMET at 10 uM	B	BAO_0000357	single protein format	None	None	None	None	None	CHEMBL3717	Hepatocyte growth factor receptor	Homo sapiens	SINGLE PROTEIN	CHEMBL1141535	1	Scientific Literature	Bioorg. Med. Chem. Lett.	2008	None
CHEMBL428944		0	521.53	1	3.22	10h	N[C@H]1CCN(Cc2ccn3ncnc(Oc4ccc(NC(=O)NC(=O)Cc5ccc(F)cc5)cc4F)c23)C1	IC50	'='	190.0	nM	6.72			UO_0000065	12.89	0.24	3.50	5.30	True	CHEMBL928636	Inhibition of human recombinant c-Met expressed in insect cell-baculovirus expression system	B	BAO_0000019	assay format	Homo sapiens	None	None	None	None	CHEMBL3717	Hepatocyte growth factor receptor	Homo sapiens	SINGLE PROTEIN	CHEMBL1141528	1	Scientific Literature	Bioorg. Med. Chem. Lett.	2008	None
CHEMBL255092		0	540.55	1	4.13	5d	Cc1c(OCCN2CCN(C)CC2)cn2ncnc(Oc3ccc(NC(=O)c4c(F)cccc4F)cc3F)c12	IC50	'='	30.0	nM	7.52			UO_0000065	13.92	0.26	3.39	8.93	True	CHEMBL928636	Inhibition of human recombinant c-Met expressed in insect cell-baculovirus expression system	B	BAO_0000019	assay format	Homo sapiens	None	None	None	None	CHEMBL3717	Hepatocyte growth factor receptor	Homo sapiens	SINGLE PROTEIN	CHEMBL1141528	1	Scientific Literature	Bioorg. Med. Chem. Lett.	2008	None
CHEMBL494979		0	437.38	0	4.34	10f	COc1ccc2c(OCc3nnc4ccc(-c5cc(F)c(F)c(F)c5)nn34)ccnc2c1	IC50	'='	7.0	nM	8.15			UO_0000065	18.64	0.35	3.81	10.96	False	CHEMBL953206	Inhibition of HGF-mediated c-Met phosphorylation in serum-starved human PC2 cells	B	BAO_0000219	cell-based format	Homo sapiens	None	None	PC2	None	CHEMBL3717	Hepatocyte growth factor receptor	Homo sapiens	SINGLE PROTEIN	CHEMBL1150286	1	Scientific Literature	J. Med. Chem.	2008	None
CHEMBL459875		0	440.43	1	5.05	4	O=C(Nc1ccc(Oc2ccnc3[nH]ccc23)c(F)c1)c1cccc(-c2ccccc2)[n+]1[O-]	IC50	'='	1.3	nM	8.89			UO_0000065	20.18	0.37	3.84	9.46	True	CHEMBL1003887	Inhibition of MET	B	BAO_0000357	single protein format	None	None	None	None	None	CHEMBL3717	Hepatocyte growth factor receptor	Homo sapiens	SINGLE PROTEIN	CHEMBL1157356	1	Scientific Literature	J. Med. Chem.	2008	None
CHEMBL400556		0	524.53	1	3.94	7b	Cc1c(OCCN(C)C)cn2ncnc(Oc3ccc(NC(=O)NC(=O)Cc4ccc(F)cc4)cc3F)c12	IC50	'='	150.0	nM	6.82			UO_0000065	13.01	0.25	2.88	6.20	True	CHEMBL928636	Inhibition of human recombinant c-Met expressed in insect cell-baculovirus expression system	B	BAO_0000019	assay format	Homo sapiens	None	None	None	None	CHEMBL3717	Hepatocyte growth factor receptor	Homo sapiens	SINGLE PROTEIN	CHEMBL1141528	1	Scientific Literature	Bioorg. Med. Chem. Lett.	2008	None
CHEMBL254280		0	538.56	1	4.41	6e	Cc1c(OCCCN(C)C)cn2ncnc(Oc3ccc(NC(=O)CC(=O)Nc4ccc(F)cc4)cc3F)c12	IC50	'='	30.0	nM	7.52			UO_0000065	13.97	0.26	3.11	6.83	True	CHEMBL928636	Inhibition of human recombinant c-Met expressed in insect cell-baculovirus expression system	B	BAO_0000019	assay format	Homo sapiens	None	None	None	None	CHEMBL3717	Hepatocyte growth factor receptor	Homo sapiens	SINGLE PROTEIN	CHEMBL1141528	1	Scientific Literature	Bioorg. Med. Chem. Lett.	2008	None
CHEMBL1096536		0	498.49	1	5.38	12	CSc1ncc(C(=O)Nc2ccc(F)cc2F)c(Nc2ccc(Oc3ccnc(N)c3)c(F)c2)n1	IC50	'='	9.0	nM	8.05			UO_0000065	16.14	0.31	2.67	6.99	False	CHEMBL1120752	Inhibition of GST-tagged human recombinant c-met N terminal domain expressed in Hi5 insect cells after 60 mins by liquid scintillation counting	B	BAO_0000219	cell-based format	Homo sapiens	None	None	None	None	CHEMBL3717	Hepatocyte growth factor receptor	Homo sapiens	SINGLE PROTEIN	CHEMBL1158562	1	Scientific Literature	Bioorg. Med. Chem. Lett.	2010	None
CHEMBL233825		0	394.78	0	4.45	45	O=C(Nc1ccc(C(F)(F)F)c(Cl)c1)c1nccn1CCc1ccncc1	Activity	'>'	30.0	%				UO_0000187					False	CHEMBL897517	Inhibition of cMet at 10 uM	B	BAO_0000357	single protein format	None	None	None	None	None	CHEMBL3717	Hepatocyte growth factor receptor	Homo sapiens	SINGLE PROTEIN	CHEMBL1148870	1	Scientific Literature	Bioorg. Med. Chem. Lett.	2007	None
CHEMBL233824		0	348.45	0	4.07	44	CC(C)(C)c1ccc(NC(=O)c2nccn2CCc2ccncc2)cc1	Activity	'>'	30.0	%				UO_0000187					False	CHEMBL897517	Inhibition of cMet at 10 uM	B	BAO_0000357	single protein format	None	None	None	None	None	CHEMBL3717	Hepatocyte growth factor receptor	Homo sapiens	SINGLE PROTEIN	CHEMBL1148870	1	Scientific Literature	Bioorg. Med. Chem. Lett.	2007	None
CHEMBL236419		0	392.79	0	3.94	22	O=C(Nc1cccc(OC(F)(F)Cl)c1)c1ccnn1CCc1ccncc1	Activity	'>'	30.0	%				UO_0000187					False	CHEMBL897517	Inhibition of cMet at 10 uM	B	BAO_0000357	single protein format	None	None	None	None	None	CHEMBL3717	Hepatocyte growth factor receptor	Homo sapiens	SINGLE PROTEIN	CHEMBL1148870	1	Scientific Literature	Bioorg. Med. Chem. Lett.	2007	None
CHEMBL232802		0	316.75	0	3.02	15	O=C(Nc1ccc(Cl)cc1)c1ccnn1CCc1cnoc1	Activity	'>'	30.0	%				UO_0000187					False	CHEMBL897517	Inhibition of cMet at 10 uM	B	BAO_0000357	single protein format	None	None	None	None	None	CHEMBL3717	Hepatocyte growth factor receptor	Homo sapiens	SINGLE PROTEIN	CHEMBL1148870	1	Scientific Literature	Bioorg. Med. Chem. Lett.	2007	None
CHEMBL234864		0	385.85	0	4.05	14	COc1ccc(CCn2nccc2C(=O)Nc2ccc(Cl)cc2)cc1OC	Activity	'>'	30.0	%				UO_0000187					False	CHEMBL897517	Inhibition of cMet at 10 uM	B	BAO_0000357	single protein format	None	None	None	None	None	CHEMBL3717	Hepatocyte growth factor receptor	Homo sapiens	SINGLE PROTEIN	CHEMBL1148870	1	Scientific Literature	Bioorg. Med. Chem. Lett.	2007	None
CHEMBL1096988		0	299.37	0	4.76	20c	O=C1Cc2cc(Nc3ccccc3)ccc2Cc2ccccc21	Inhibition						Not Active						False	CHEMBL1108241	Inhibition of MET at 10 uM	B	BAO_0000357	single protein format	None	None	None	None	None	CHEMBL3717	Hepatocyte growth factor receptor	Homo sapiens	SINGLE PROTEIN	CHEMBL1157789	1	Scientific Literature	Bioorg. Med. Chem. Lett.	2010	None
CHEMBL352308		0	501.63	2	6.04	15e	COc1cc2c(Oc3ccc(Nc4ccc(C(C)(C)C)cc4)cc3)ccnc2cc1OCCNCCO	Activity						Not Active						False	CHEMBL820422	Inhibition of c-Met autophosphorylation in intact cells at 10 uM (inactive)	B	BAO_0000219	cell-based format	Homo sapiens	None	None	None	None	CHEMBL3717	Hepatocyte growth factor receptor	Homo sapiens	SINGLE PROTEIN	CHEMBL1146677	1	Scientific Literature	Bioorg. Med. Chem. Lett.	2004	None
CHEMBL1095360		0	676.65	2	7.12	20	COCCNC(=O)c1ccc(-c2cc3nccc(Oc4ccc(NC(=O)c5cnn(-c6ccccc6)c5C(F)(F)F)cc4F)c3s2)nc1	IC50	'='	60.0	nM	7.22			UO_0000065	10.67	0.21	0.10	6.01	False	CHEMBL1103915	Inhibition of c-Met	B	BAO_0000357	single protein format	None	None	None	None	None	CHEMBL3717	Hepatocyte growth factor receptor	Homo sapiens	SINGLE PROTEIN	CHEMBL1157925	1	Scientific Literature	Bioorg. Med. Chem. Lett.	2010	None
CHEMBL392330		0	361.23	0	4.08	33	O=C(Nc1ccc(Cl)c(Cl)c1)c1ccnn1CCc1ccncc1	Activity	'>'	30.0	%				UO_0000187					False	CHEMBL897517	Inhibition of cMet at 10 uM	B	BAO_0000357	single protein format	None	None	None	None	None	CHEMBL3717	Hepatocyte growth factor receptor	Homo sapiens	SINGLE PROTEIN	CHEMBL1148870	1	Scientific Literature	Bioorg. Med. Chem. Lett.	2007	None
CHEMBL234011		0	404.39	0	4.29	38	Cc1nn(CCc2ccncc2)c(C(=O)Nc2ccc(OC(F)(F)F)cc2)c1C	Activity	'>'	30.0	%				UO_0000187					False	CHEMBL897517	Inhibition of cMet at 10 uM	B	BAO_0000357	single protein format	None	None	None	None	None	CHEMBL3717	Hepatocyte growth factor receptor	Homo sapiens	SINGLE PROTEIN	CHEMBL1148870	1	Scientific Literature	Bioorg. Med. Chem. Lett.	2007	None
CHEMBL511592		0	428.42	0	3.24	32	CN1CCN(c2cnc3cc(C(F)(F)F)cc(-c4ccc5[nH]c(=O)[nH]c5c4)c3n2)CC1	IC50	'='	390.0	nM	6.41			UO_0000065	14.96	0.28	3.17	7.92	True	CHEMBL1029826	Inhibition of human recombinant his-tagged c-Met by TR-FRET assay	B	BAO_0000357	single protein format	Homo sapiens	None	None	None	None	CHEMBL3717	Hepatocyte growth factor receptor	Homo sapiens	SINGLE PROTEIN	CHEMBL1154528	1	Scientific Literature	Bioorg. Med. Chem. Lett.	2009	None
CHEMBL203056		0	381.83	0	3.87	5	Cn1cnc(NCc2ccncc2)c1-c1nnc(Nc2ccc(Cl)cc2)o1	Activity	'<'	30.0	%				UO_0000187					False	CHEMBL866552	Protective index against c-Met at 10 uM by HTRF method	B	BAO_0000357	single protein format	Homo sapiens	None	None	None	None	CHEMBL3717	Hepatocyte growth factor receptor	Homo sapiens	SINGLE PROTEIN	CHEMBL1139649	1	Scientific Literature	Bioorg. Med. Chem. Lett.	2006	None
CHEMBL1170750		0	261.29	0	2.79	12	c1ccc(-c2cnc3cnc(-c4cc[nH]n4)cn23)cc1	Inhibition	'='	12.0	%				UO_0000187					False	CHEMBL1173995	Inhibition of MET at 10 uM by mobility shift assay	B	BAO_0000357	single protein format	None	None	None	None	None	CHEMBL3717	Hepatocyte growth factor receptor	Homo sapiens	SINGLE PROTEIN	CHEMBL1177828	1	Scientific Literature	Bioorg. Med. Chem. Lett.	2010	None
CHEMBL1086811		0	356.73	0	3.22	4a	O=C1Nc2ccc([N+](=O)[O-])cc2/C1=C1/Nc2ccc(Cl)cc2/C1=N/O	Inhibition						Not Active						False	CHEMBL1103848	Inhibition of recombinant Met M1250T mutant at 10 uM preincubated for 15 mins by HTRF assay	B	BAO_0000019	assay format	Homo sapiens	None	None	None	None	CHEMBL3717	Hepatocyte growth factor receptor	Homo sapiens	SINGLE PROTEIN	CHEMBL1157914	1	Scientific Literature	J. Med. Chem.	2010	None
CHEMBL419409		0	420.46	1	5.04	10b	COc1ccc(C#CC(C)(C)N)cc1C(=O)c1ccc(Nc2ccc(F)cc2F)cc1	IC50	'='	1500.0	nM	5.82			UO_0000065	13.85	0.26	0.78	9.05	False	CHEMBL710508	Inhibit of human Met proto-oncogene tyrosine kinase	B	BAO_0000357	single protein format	Homo sapiens	None	None	None	None	CHEMBL3717	Hepatocyte growth factor receptor	Homo sapiens	SINGLE PROTEIN	CHEMBL1147484	1	Scientific Literature	Bioorg. Med. Chem. Lett.	2004	None
CHEMBL1821765		0	308.41	0	4.73	MOL1	Cc1ccc(C(=O)c2sc(Nc3ccccc3)nc2C)cc1	Inhibition	'='	84.0	%				UO_0000187					False	CHEMBL1826788	Inhibition of human c-MET assessed as [33P]gamma-ATP incorporation into KKKSPGEYVNIEFC substrate at 10 uM after 40 mins by scintillation counting	B	BAO_0000357	single protein format	Homo sapiens	None	None	None	None	CHEMBL3717	Hepatocyte growth factor receptor	Homo sapiens	SINGLE PROTEIN	CHEMBL1821609	1	Scientific Literature	Eur. J. Med. Chem.	2011	None
CHEMBL522196		0	419.39	0	4.21	Table S1, 4	COc1ccc2c(OCc3nnc4ccc(-c5ccc(F)c(F)c5)nn34)ccnc2c1	IC50	'='	9.0	nM	8.05			UO_0000065	19.18	0.35	3.84	10.81	False	CHEMBL1826790	Inhibition of human c-MET	B	BAO_0000357	single protein format	Homo sapiens	None	None	None	None	CHEMBL3717	Hepatocyte growth factor receptor	Homo sapiens	SINGLE PROTEIN	CHEMBL1821609	1	Scientific Literature	Eur. J. Med. Chem.	2011	None
CHEMBL455386		0	498.49	1	6.05	Table S1, 15	O=C(Nc1ccc(Oc2ccnc3[nH]ccc23)c(F)c1)c1cn(C2CC2)cc(-c2ccc(F)cc2)c1=O	IC50	'='	3.4	nM	8.47			UO_0000065	16.99	0.31	2.42	9.51	False	CHEMBL1826790	Inhibition of human c-MET	B	BAO_0000357	single protein format	Homo sapiens	None	None	None	None	CHEMBL3717	Hepatocyte growth factor receptor	Homo sapiens	SINGLE PROTEIN	CHEMBL1821609	1	Scientific Literature	Eur. J. Med. Chem.	2011	None
CHEMBL462493		0	516.50	2	5.83	Table S1, 36	COc1cc2nccc(Oc3ccc(-c4cnc(Nc5ccccc5F)n(C)c4=O)cc3F)c2cc1OC	IC50	'='	45.0	nM	7.35			UO_0000065	14.22	0.26	1.52	8.40	False	CHEMBL1826790	Inhibition of human c-MET	B	BAO_0000357	single protein format	Homo sapiens	None	None	None	None	CHEMBL3717	Hepatocyte growth factor receptor	Homo sapiens	SINGLE PROTEIN	CHEMBL1821609	1	Scientific Literature	Eur. J. Med. Chem.	2011	None
CHEMBL462711		0	415.42	0	3.17	Table S1, 45	CN1CCN(c2cnc3cc(C(F)(F)F)cc(-c4cccc(C(N)=O)c4)c3n2)CC1	IC50	'='	5000.0	nM	5.30			UO_0000065	12.76	0.24	2.13	7.04	False	CHEMBL1826790	Inhibition of human c-MET	B	BAO_0000357	single protein format	Homo sapiens	None	None	None	None	CHEMBL3717	Hepatocyte growth factor receptor	Homo sapiens	SINGLE PROTEIN	CHEMBL1821609	1	Scientific Literature	Eur. J. Med. Chem.	2011	None
CHEMBL465790		0	446.43	0	3.92	Table S1, 52	CN1CCN(c2cnc3cc(C(F)(F)F)cc(NCc4ccc([N+](=O)[O-])cc4)c3n2)CC1	IC50	'='	55.0	nM	7.26			UO_0000065	16.26	0.31	3.34	8.30	False	CHEMBL1826790	Inhibition of human c-MET	B	BAO_0000357	single protein format	Homo sapiens	None	None	None	None	CHEMBL3717	Hepatocyte growth factor receptor	Homo sapiens	SINGLE PROTEIN	CHEMBL1821609	1	Scientific Literature	Eur. J. Med. Chem.	2011	None
CHEMBL254050		0	532.49	1	4.81	11c	CC(=O)N1CCN(C(=O)c2cc(Sc3cnc(Nc4cccc(Br)n4)s3)ccc2C)CC1	IC50	'>'	1000.0	nM				UO_0000065					False	CHEMBL928875	Inhibition of Met	B	BAO_0000357	single protein format	None	None	None	None	None	CHEMBL3717	Hepatocyte growth factor receptor	Homo sapiens	SINGLE PROTEIN	CHEMBL1140800	1	Scientific Literature	Bioorg. Med. Chem. Lett.	2008	None
CHEMBL512380		0	379.24	0	3.76	31	O=C(Nc1cccc(Br)c1)c1nscc1NCc1cnoc1	Inhibition	'<'	30.0	%				UO_0000187					False	CHEMBL1034034	Inhibition of cMET at 10 uM by HTRF assay	B	BAO_0000357	single protein format	None	None	None	None	None	CHEMBL3717	Hepatocyte growth factor receptor	Homo sapiens	SINGLE PROTEIN	CHEMBL1136839	1	Scientific Literature	Bioorg. Med. Chem. Lett.	2009	None
CHEMBL517399		0	439.34	1	5.32	29	O=C(Nc1cccc(Br)c1)c1nscc1NCc1ccnc2ccccc12	Inhibition	'<'	30.0	%				UO_0000187					False	CHEMBL1034034	Inhibition of cMET at 10 uM by HTRF assay	B	BAO_0000357	single protein format	None	None	None	None	None	CHEMBL3717	Hepatocyte growth factor receptor	Homo sapiens	SINGLE PROTEIN	CHEMBL1136839	1	Scientific Literature	Bioorg. Med. Chem. Lett.	2009	None
CHEMBL470440		0	379.27	0	4.71	21	O=C(Nc1ccc(Cl)c(Cl)c1)c1nscc1NCc1ccncc1	Inhibition	'<'	30.0	%				UO_0000187					False	CHEMBL1034034	Inhibition of cMET at 10 uM by HTRF assay	B	BAO_0000357	single protein format	None	None	None	None	None	CHEMBL3717	Hepatocyte growth factor receptor	Homo sapiens	SINGLE PROTEIN	CHEMBL1136839	1	Scientific Literature	Bioorg. Med. Chem. Lett.	2009	None
CHEMBL473288		0	389.28	0	4.17	15	O=C(Nc1ccc(Br)cc1)c1nscc1NCc1ccncc1	Inhibition	'<'	30.0	%				UO_0000187					False	CHEMBL1034034	Inhibition of cMET at 10 uM by HTRF assay	B	BAO_0000357	single protein format	None	None	None	None	None	CHEMBL3717	Hepatocyte growth factor receptor	Homo sapiens	SINGLE PROTEIN	CHEMBL1136839	1	Scientific Literature	Bioorg. Med. Chem. Lett.	2009	None
CHEMBL474494		0	378.38	0	4.42	8	O=C(Nc1ccc(C(F)(F)F)cc1)c1nscc1NCc1ccccn1	Inhibition	'<'	30.0	%				UO_0000187					False	CHEMBL1034034	Inhibition of cMET at 10 uM by HTRF assay	B	BAO_0000357	single protein format	None	None	None	None	None	CHEMBL3717	Hepatocyte growth factor receptor	Homo sapiens	SINGLE PROTEIN	CHEMBL1136839	1	Scientific Literature	Bioorg. Med. Chem. Lett.	2009	None
CHEMBL1807760		0	300.31	0	2.45	10b	CCOC(=O)/C=C/c1c(Oc2ccc(C)cc2)nc[nH]c1=O	IC50	'>'	40000.0	nM				UO_0000065					False	CHEMBL1810157	Inhibition of recombinant MET using biotinylated-poly(GT) peptide as substrate after 60 mins	B	BAO_0000357	single protein format	None	None	None	None	None	CHEMBL3717	Hepatocyte growth factor receptor	Homo sapiens	SINGLE PROTEIN	CHEMBL1806450	1	Scientific Literature	Bioorg. Med. Chem. Lett.	2011	None
CHEMBL1807764		0	320.73	0	2.79	10d	CCOC(=O)/C=C/c1c(Oc2ccccc2Cl)nc[nH]c1=O	IC50	'>'	40000.0	nM				UO_0000065					False	CHEMBL1810157	Inhibition of recombinant MET using biotinylated-poly(GT) peptide as substrate after 60 mins	B	BAO_0000357	single protein format	None	None	None	None	None	CHEMBL3717	Hepatocyte growth factor receptor	Homo sapiens	SINGLE PROTEIN	CHEMBL1806450	1	Scientific Literature	Bioorg. Med. Chem. Lett.	2011	None
CHEMBL1807765		0	274.25	0	2.30	9e	CC(=O)/C=C/c1c(Oc2ccc(F)cc2)nc[nH]c1=O	IC50	'>'	40000.0	nM				UO_0000065					False	CHEMBL1810157	Inhibition of recombinant MET using biotinylated-poly(GT) peptide as substrate after 60 mins	B	BAO_0000357	single protein format	None	None	None	None	None	CHEMBL3717	Hepatocyte growth factor receptor	Homo sapiens	SINGLE PROTEIN	CHEMBL1806450	1	Scientific Literature	Bioorg. Med. Chem. Lett.	2011	None
CHEMBL1807766		0	304.28	0	2.28	10e	CCOC(=O)/C=C/c1c(Oc2ccc(F)cc2)nc[nH]c1=O	IC50	'>'	40000.0	nM				UO_0000065					False	CHEMBL1810157	Inhibition of recombinant MET using biotinylated-poly(GT) peptide as substrate after 60 mins	B	BAO_0000357	single protein format	None	None	None	None	None	CHEMBL3717	Hepatocyte growth factor receptor	Homo sapiens	SINGLE PROTEIN	CHEMBL1806450	1	Scientific Literature	Bioorg. Med. Chem. Lett.	2011	None
CHEMBL505896		0	610.69	2	5.63	22	COc1cc2c(Oc3ccc(-c4cnc(Cc5ccccc5)n(C)c4=O)cc3F)ccnc2cc1OCCCN1CCOCC1	Ki	'='	8.9	nM	8.05			UO_0000065	13.18	0.24	2.42	9.15	False	CHEMBL971816	Inhibition of cMet by HTRF assay	B	BAO_0000357	single protein format	None	None	None	None	None	CHEMBL3717	Hepatocyte growth factor receptor	Homo sapiens	SINGLE PROTEIN	CHEMBL1140082	1	Scientific Literature	J. Med. Chem.	2008	None
CHEMBL1813642		0	516.53	2	5.65	10a	O=C(Nc1ccc(Oc2ncnc3sc4c(c23)CCC4)c(F)c1)c1cccn(-c2ccc(F)cc2)c1=O	Inhibition	'='	12.3	%				UO_0000187					False	CHEMBL1816160	Inhibition of c-Met at 10 uM after 60 mins by ELISA	B	BAO_0000357	single protein format	None	None	None	None	None	CHEMBL3717	Hepatocyte growth factor receptor	Homo sapiens	SINGLE PROTEIN	CHEMBL1811756	1	Scientific Literature	Bioorg. Med. Chem.	2011	None
CHEMBL1813635		0	612.61	2	6.85	6e	COc1ccc(-c2csc3ncnc(Oc4ccc(NC(=O)c5cccn(-c6ccc(F)cc6)c5=O)cc4F)c23)cc1OC	IC50	'='	123.0	nM	6.91			UO_0000065	11.28	0.21	0.06	6.61	False	CHEMBL1816161	Inhibition of c-Met after 60 mins by ELISA	B	BAO_0000357	single protein format	None	None	None	None	None	CHEMBL3717	Hepatocyte growth factor receptor	Homo sapiens	SINGLE PROTEIN	CHEMBL1811756	1	Scientific Literature	Bioorg. Med. Chem.	2011	None
CHEMBL1813634		0	572.62	2	7.20	6d	Cc1ccc(-c2csc3ncnc(Oc4ccc(NC(=O)c5cccn(-c6ccc(F)cc6)c5=O)cc4F)c23)s1	Activity						Dose-dependent effect						False	CHEMBL1816198	Inhibition of c-Met autophosphorylation in human BAF3 cells by Western blot analysis	B	BAO_0000219	cell-based format	Homo sapiens	None	None	BaF3	None	CHEMBL3717	Hepatocyte growth factor receptor	Homo sapiens	SINGLE PROTEIN	CHEMBL1811756	1	Scientific Literature	Bioorg. Med. Chem.	2011	CHEMBL3307634
CHEMBL402792		0	517.61	2	5.68	10e	Cn1cc(-c2cc3nccc(Oc4ccc(NC(=S)NC(=O)Cc5ccccc5)cc4F)c3s2)cn1	IC50	'='	24.0	nM	7.62			UO_0000065	14.72	0.29	1.94	9.40	True	CHEMBL924758	Inhibition of GST tagged c-Met expressed in Sf9 cells	B	BAO_0000219	cell-based format	None	None	None	Sf9	None	CHEMBL3717	Hepatocyte growth factor receptor	Homo sapiens	SINGLE PROTEIN	CHEMBL1145636	1	Scientific Literature	Bioorg. Med. Chem. Lett.	2008	CHEMBL3308860
CHEMBL258453		0	531.64	2	6.17	10b	CCn1cnc(-c2cc3nccc(Oc4ccc(NC(=S)NC(=O)Cc5ccccc5)cc4F)c3s2)c1	IC50	'='	22.0	nM	7.66			UO_0000065	14.40	0.28	1.49	9.45	False	CHEMBL924760	Inhibition of TPR-Met fusion protein assessed as Y1230-34-35 phosphorylation	B	BAO_0000357	single protein format	None	None	None	None	None	CHEMBL3717	Hepatocyte growth factor receptor	Homo sapiens	SINGLE PROTEIN	CHEMBL1145636	1	Scientific Literature	Bioorg. Med. Chem. Lett.	2008	None
CHEMBL535	SUNITINIB	4	398.48	0	3.33	Sunitinib, sutent	CCN(CC)CCNC(=O)c1c(C)[nH]c(/C=C2\C(=O)Nc3ccc(F)cc32)c1C	IC50	'='	10000.0	nM	5.00			UO_0000065	12.55	0.24	1.67	6.47	False	CHEMBL924777	Inhibition of c-Met dependent HGF-induced human DU145 cell scattering	B	BAO_0000219	cell-based format	Homo sapiens	None	None	DU-145	None	CHEMBL3717	Hepatocyte growth factor receptor	Homo sapiens	SINGLE PROTEIN	CHEMBL1145636	1	Scientific Literature	Bioorg. Med. Chem. Lett.	2008	CHEMBL3308034
CHEMBL252213		0	499.48	1	5.36	10b	O=C(Cc1ccc(F)cc1)NC(=O)Nc1ccc(Oc2ncnn3ccc(-c4ccccc4)c23)c(F)c1	IC50	'='	260.0	nM	6.58			UO_0000065	13.18	0.24	1.23	6.75	True	CHEMBL928636	Inhibition of human recombinant c-Met expressed in insect cell-baculovirus expression system	B	BAO_0000019	assay format	Homo sapiens	None	None	None	None	CHEMBL3717	Hepatocyte growth factor receptor	Homo sapiens	SINGLE PROTEIN	CHEMBL1141528	1	Scientific Literature	Bioorg. Med. Chem. Lett.	2008	None
CHEMBL254281		0	457.82	0	4.34	10a	O=C(Cc1ccc(F)cc1)NC(=O)Nc1ccc(Oc2ncnn3ccc(Cl)c23)c(F)c1	IC50	'>'	2000.0	nM				UO_0000065					False	CHEMBL928636	Inhibition of human recombinant c-Met expressed in insect cell-baculovirus expression system	B	BAO_0000019	assay format	Homo sapiens	None	None	None	None	CHEMBL3717	Hepatocyte growth factor receptor	Homo sapiens	SINGLE PROTEIN	CHEMBL1141528	1	Scientific Literature	Bioorg. Med. Chem. Lett.	2008	None
CHEMBL401344		0	566.57	1	3.79	6c	Cc1c(OCCN2CCOCC2)cn2ncnc(Oc3ccc(NC(=O)CC(=O)Nc4ccc(F)cc4)cc3F)c12	IC50	'='	130.0	nM	6.89			UO_0000065	12.15	0.23	3.10	5.77	True	CHEMBL928636	Inhibition of human recombinant c-Met expressed in insect cell-baculovirus expression system	B	BAO_0000019	assay format	Homo sapiens	None	None	None	None	CHEMBL3717	Hepatocyte growth factor receptor	Homo sapiens	SINGLE PROTEIN	CHEMBL1141528	1	Scientific Literature	Bioorg. Med. Chem. Lett.	2008	None
CHEMBL253222		0	464.50	0	3.95	5l	Cc1c(OCCCN(C)C)cn2ncnc(Oc3ccc(NC(=O)c4cccnc4)cc3F)c12	IC50	'='	70.0	nM	7.16			UO_0000065	15.40	0.29	3.20	7.62	True	CHEMBL928636	Inhibition of human recombinant c-Met expressed in insect cell-baculovirus expression system	B	BAO_0000019	assay format	Homo sapiens	None	None	None	None	CHEMBL3717	Hepatocyte growth factor receptor	Homo sapiens	SINGLE PROTEIN	CHEMBL1141528	1	Scientific Literature	Bioorg. Med. Chem. Lett.	2008	None
CHEMBL399674		0	510.60	1	3.91	5i	Cc1c(OCCN2CCN(C)CC2)cn2ncnc(Oc3ccc(NC(=O)c4cccs4)cc3F)c12	IC50	'='	190.0	nM	6.72			UO_0000065	13.16	0.25	2.81	7.98	True	CHEMBL928636	Inhibition of human recombinant c-Met expressed in insect cell-baculovirus expression system	B	BAO_0000019	assay format	Homo sapiens	None	None	None	None	CHEMBL3717	Hepatocyte growth factor receptor	Homo sapiens	SINGLE PROTEIN	CHEMBL1141528	1	Scientific Literature	Bioorg. Med. Chem. Lett.	2008	None
CHEMBL251782		0	557.00	1	4.64	5g	Cc1c(OCCN2CCN(C)CC2)cn2ncnc(Oc3ccc(NC(=O)c4cc(Cl)ccc4F)cc3F)c12	IC50	'='	70.0	nM	7.16			UO_0000065	12.85	0.25	2.51	8.49	True	CHEMBL928636	Inhibition of human recombinant c-Met expressed in insect cell-baculovirus expression system	B	BAO_0000019	assay format	Homo sapiens	None	None	None	None	CHEMBL3717	Hepatocyte growth factor receptor	Homo sapiens	SINGLE PROTEIN	CHEMBL1141528	1	Scientific Literature	Bioorg. Med. Chem. Lett.	2008	None
CHEMBL399920		0	536.58	1	4.30	5e	Cc1ccc(F)c(C(=O)Nc2ccc(Oc3ncnn4cc(OCCN5CCN(C)CC5)c(C)c34)c(F)c2)c1	IC50	'='	90.0	nM	7.05			UO_0000065	13.13	0.25	2.75	8.36	True	CHEMBL928636	Inhibition of human recombinant c-Met expressed in insect cell-baculovirus expression system	B	BAO_0000019	assay format	Homo sapiens	None	None	None	None	CHEMBL3717	Hepatocyte growth factor receptor	Homo sapiens	SINGLE PROTEIN	CHEMBL1141528	1	Scientific Literature	Bioorg. Med. Chem. Lett.	2008	None
CHEMBL255091		0	540.55	1	4.13	5c	Cc1c(OCCN2CCN(C)CC2)cn2ncnc(Oc3ccc(NC(=O)c4cc(F)ccc4F)cc3F)c12	IC50	'='	40.0	nM	7.40			UO_0000065	13.69	0.26	3.27	8.78	True	CHEMBL928636	Inhibition of human recombinant c-Met expressed in insect cell-baculovirus expression system	B	BAO_0000019	assay format	Homo sapiens	None	None	None	None	CHEMBL3717	Hepatocyte growth factor receptor	Homo sapiens	SINGLE PROTEIN	CHEMBL1141528	1	Scientific Literature	Bioorg. Med. Chem. Lett.	2008	None
CHEMBL400310		0	320.31	0	2.94	2o	O=C1Cc2cnn(-c3ccc([N+](=O)[O-])cc3)c2-c2ccccc2N1	Inhibition	'<='	40.0	%				UO_0000187					False	CHEMBL886301	Inhibition of MET at 10 uM	B	BAO_0000357	single protein format	None	None	None	None	None	CHEMBL3717	Hepatocyte growth factor receptor	Homo sapiens	SINGLE PROTEIN	CHEMBL1139946	1	Scientific Literature	Eur. J. Med. Chem.	2007	None
CHEMBL250583		0	275.31	0	3.03	2a	O=C1Cc2cnn(-c3ccccc3)c2-c2ccccc2N1	Inhibition	'<='	40.0	%				UO_0000187					False	CHEMBL886301	Inhibition of MET at 10 uM	B	BAO_0000357	single protein format	None	None	None	None	None	CHEMBL3717	Hepatocyte growth factor receptor	Homo sapiens	SINGLE PROTEIN	CHEMBL1139946	1	Scientific Literature	Eur. J. Med. Chem.	2007	None
CHEMBL400113		0	354.21	0	3.80	2m	O=C1Cc2cnn(-c3ccccc3Br)c2-c2ccccc2N1	Inhibition	'<='	40.0	%				UO_0000187					False	CHEMBL886301	Inhibition of MET at 10 uM	B	BAO_0000357	single protein format	None	None	None	None	None	CHEMBL3717	Hepatocyte growth factor receptor	Homo sapiens	SINGLE PROTEIN	CHEMBL1139946	1	Scientific Literature	Eur. J. Med. Chem.	2007	None
CHEMBL1802485		0	234.26	0	2.78	JNK_Inhibitor_Negative_Control	Cn1nc2c3c(cccc31)C(=O)c1ccccc1-2	Residual Activity	'='	84.0	%				UO_0000187					False	CHEMBL2219294	Millipore: Percentage of residual kinase activity of MET at 10uM relative to control. Control inhibitor: Staurosporine at 10.0uM. Buffer: 8 mM MOPS pH 7.0, 0.2 mM EDTA	B	BAO_0000357	single protein format	Homo sapiens	None	None	None	None	CHEMBL3717	Hepatocyte growth factor receptor	Homo sapiens	SINGLE PROTEIN	CHEMBL2218924	1	Scientific Literature	Biochem. J.	2013	None
CHEMBL259084	MLN-8054	1	476.87	1	5.87	MLN-8054	O=C(O)c1ccc(Nc2ncc3c(n2)-c2ccc(Cl)cc2C(c2c(F)cccc2F)=NC3)cc1	Kd	'>'	10000.0	nM				UO_0000065					False	CHEMBL1908493	Binding constant for MET(Y1235D) kinase domain	B	BAO_0000357	single protein format	None	None	None	None	None	CHEMBL3717	Hepatocyte growth factor receptor	Homo sapiens	SINGLE PROTEIN	CHEMBL1908390	1	Scientific Literature	Nat. Biotechnol.	2011	None
CHEMBL558752	RAF-265	2	518.42	2	6.93	CHIR-265/RAF-265	Cn1c(Nc2ccc(C(F)(F)F)cc2)nc2cc(Oc3ccnc(-c4ncc(C(F)(F)F)[nH]4)c3)ccc21	Kd	'='	6200.0	nM	5.21			UO_0000065	10.05	0.19	-1.72	6.46	False	CHEMBL1908491	Binding constant for MET kinase domain	B	BAO_0000357	single protein format	None	None	None	None	None	CHEMBL3717	Hepatocyte growth factor receptor	Homo sapiens	SINGLE PROTEIN	CHEMBL1908390	1	Scientific Literature	Nat. Biotechnol.	2011	None
CHEMBL233338		0	439.59	0	4.24	16	CN(C(=O)C1CCCCC1)c1ccc2c(c1)nc(NC(=O)c1cccs1)n2CCCN	IC50	'>'	10000.0	nM				UO_0000065					False	CHEMBL895279	Inhibition of HGFR	B	BAO_0000357	single protein format	None	None	None	None	None	CHEMBL3717	Hepatocyte growth factor receptor	Homo sapiens	SINGLE PROTEIN	CHEMBL1148883	1	Scientific Literature	Bioorg. Med. Chem. Lett.	2007	None
CHEMBL1834657	INFIGRATINIB PHOSPHATE	0	658.48	2	5.35	1h, NVP-BGJ398	CCN1CCN(c2ccc(Nc3cc(N(C)C(=O)Nc4c(Cl)c(OC)cc(OC)c4Cl)ncn3)cc2)CC1.O=P(O)(O)O	IC50	'>'	10000.0	nM				UO_0000065					False	CHEMBL1839850	Inhibition of recombinant MET	B	BAO_0000357	single protein format	None	None	None	None	None	CHEMBL3717	Hepatocyte growth factor receptor	Homo sapiens	SINGLE PROTEIN	CHEMBL1833940	1	Scientific Literature	J. Med. Chem.	2011	None
CHEMBL1949789		0	361.83	0	2.60	32g	COc1ccc(C(=O)NC[C@H](O)CO)cc1/C=C/c1ccc(Cl)cc1	IC50	'>'	50000.0	nM				UO_0000065					False	CHEMBL1953268	Inhibition of MET	B	BAO_0000357	single protein format	None	None	None	None	None	CHEMBL3717	Hepatocyte growth factor receptor	Homo sapiens	SINGLE PROTEIN	CHEMBL1949587	1	Scientific Literature	Bioorg. Med. Chem.	2012	None
CHEMBL379908		0	379.40	0	3.67	26	Cc1ccc(Nc2nnc(-c3c(NCc4ccncc4)ncn3C)o2)c(F)c1	Activity	'<'	30.0	%				UO_0000187					False	CHEMBL866552	Protective index against c-Met at 10 uM by HTRF method	B	BAO_0000357	single protein format	Homo sapiens	None	None	None	None	CHEMBL3717	Hepatocyte growth factor receptor	Homo sapiens	SINGLE PROTEIN	CHEMBL1139649	1	Scientific Literature	Bioorg. Med. Chem. Lett.	2006	None
CHEMBL203789		0	361.41	0	3.53	19	Cc1cccc(Nc2nnc(-c3c(NCc4ccncc4)ncn3C)o2)c1	Activity	'<'	30.0	%				UO_0000187					False	CHEMBL866552	Protective index against c-Met at 10 uM by HTRF method	B	BAO_0000357	single protein format	Homo sapiens	None	None	None	None	CHEMBL3717	Hepatocyte growth factor receptor	Homo sapiens	SINGLE PROTEIN	CHEMBL1139649	1	Scientific Literature	Bioorg. Med. Chem. Lett.	2006	None
CHEMBL178455		0	469.42	1	6.11	6ab	COc1cc2nccc(Oc3ccc(NC(=O)Nc4ccc(F)cc4F)c(F)c3)c2cc1OC	IC50	'>'	10000.0	nM				UO_0000065					False	CHEMBL830127	Inhibition of hepatocyte growth factor receptor in cell-intact assay	B	BAO_0000219	cell-based format	None	None	None	Hepatocyte	None	CHEMBL3717	Hepatocyte growth factor receptor	Homo sapiens	SINGLE PROTEIN	CHEMBL1142694	1	Scientific Literature	J. Med. Chem.	2005	CHEMBL3308022
CHEMBL3822800		0	374.39	0	2.92	16	COc1cc(CCOC(=O)/C=C/c2cc(OC)c(O)c(OC)c2)ccc1O	IC50	'='	1000.0	nM	6.00			UO_0000065	16.03	0.30	3.08	6.35	False	CHEMBL3825518	Inhibition of recombinant human N-terminal His-tagged cytoplasmic c-MET kinase domain (956 to 1390 residues) phosphorylation expressed in baculovirus expression system using Tyr peptide-6 substrate incubated for 1 hr in presence of ATP by Z-Lyte assay	B	BAO_0000019	assay format	Homo sapiens	None	None	None	None	CHEMBL3717	Hepatocyte growth factor receptor	Homo sapiens	SINGLE PROTEIN	CHEMBL3822450	1	Scientific Literature	Eur. J. Med. Chem.	2016	None
CHEMBL3823866		0	344.36	0	2.91	17; Homovanillyl ferulate	COc1cc(/C=C/C(=O)OCCc2ccc(O)c(OC)c2)ccc1O	IC50	'='	1300.0	nM	5.89			UO_0000065	17.09	0.32	2.98	6.91	False	CHEMBL3825518	Inhibition of recombinant human N-terminal His-tagged cytoplasmic c-MET kinase domain (956 to 1390 residues) phosphorylation expressed in baculovirus expression system using Tyr peptide-6 substrate incubated for 1 hr in presence of ATP by Z-Lyte assay	B	BAO_0000019	assay format	Homo sapiens	None	None	None	None	CHEMBL3717	Hepatocyte growth factor receptor	Homo sapiens	SINGLE PROTEIN	CHEMBL3822450	1	Scientific Literature	Eur. J. Med. Chem.	2016	None
CHEMBL3824063		0	328.36	0	3.30	20	COc1cc(/C=C/C(=O)OCCCc2ccc(O)cc2)ccc1O	IC50	'='	8200.0	nM	5.09			UO_0000065	15.49	0.29	1.79	6.69	False	CHEMBL3825518	Inhibition of recombinant human N-terminal His-tagged cytoplasmic c-MET kinase domain (956 to 1390 residues) phosphorylation expressed in baculovirus expression system using Tyr peptide-6 substrate incubated for 1 hr in presence of ATP by Z-Lyte assay	B	BAO_0000019	assay format	Homo sapiens	None	None	None	None	CHEMBL3717	Hepatocyte growth factor receptor	Homo sapiens	SINGLE PROTEIN	CHEMBL3822450	1	Scientific Literature	Eur. J. Med. Chem.	2016	None
CHEMBL3823265		0	343.38	0	2.79	34	COc1cc(/C=C\C(=O)OCCc2ccc(O)c(OC)c2)ccc1N	IC50	'>'	20000.0	nM				UO_0000065					False	CHEMBL3825518	Inhibition of recombinant human N-terminal His-tagged cytoplasmic c-MET kinase domain (956 to 1390 residues) phosphorylation expressed in baculovirus expression system using Tyr peptide-6 substrate incubated for 1 hr in presence of ATP by Z-Lyte assay	B	BAO_0000019	assay format	Homo sapiens	None	None	None	None	CHEMBL3717	Hepatocyte growth factor receptor	Homo sapiens	SINGLE PROTEIN	CHEMBL3822450	1	Scientific Literature	Eur. J. Med. Chem.	2016	None
CHEMBL3822574		0	327.38	0	3.17	35	COc1cc(/C=C/C(=O)OCCCc2ccc(O)cc2)ccc1N	IC50	'='	8000.0	nM	5.10			UO_0000065	15.57	0.29	1.93	6.23	False	CHEMBL3825518	Inhibition of recombinant human N-terminal His-tagged cytoplasmic c-MET kinase domain (956 to 1390 residues) phosphorylation expressed in baculovirus expression system using Tyr peptide-6 substrate incubated for 1 hr in presence of ATP by Z-Lyte assay	B	BAO_0000019	assay format	Homo sapiens	None	None	None	None	CHEMBL3717	Hepatocyte growth factor receptor	Homo sapiens	SINGLE PROTEIN	CHEMBL3822450	1	Scientific Literature	Eur. J. Med. Chem.	2016	None
CHEMBL3823193		0	360.36	0	2.88	39	COc1cc(/C=C/C(=O)OCc2cc(OC)c(O)c(OC)c2)ccc1O	IC50	'='	2100.0	nM	5.68			UO_0000065	15.76	0.30	2.80	6.01	False	CHEMBL3825518	Inhibition of recombinant human N-terminal His-tagged cytoplasmic c-MET kinase domain (956 to 1390 residues) phosphorylation expressed in baculovirus expression system using Tyr peptide-6 substrate incubated for 1 hr in presence of ATP by Z-Lyte assay	B	BAO_0000019	assay format	Homo sapiens	None	None	None	None	CHEMBL3717	Hepatocyte growth factor receptor	Homo sapiens	SINGLE PROTEIN	CHEMBL3822450	1	Scientific Literature	Eur. J. Med. Chem.	2016	None
CHEMBL3824070		0	330.34	0	2.14	47	COc1cc(/C=C/C(=O)OCc2ccc(N)nc2)cc(OC)c1O	IC50	'='	5300.0	nM	5.28			UO_0000065	15.97	0.30	3.14	5.08	False	CHEMBL3825518	Inhibition of recombinant human N-terminal His-tagged cytoplasmic c-MET kinase domain (956 to 1390 residues) phosphorylation expressed in baculovirus expression system using Tyr peptide-6 substrate incubated for 1 hr in presence of ATP by Z-Lyte assay	B	BAO_0000019	assay format	Homo sapiens	None	None	None	None	CHEMBL3717	Hepatocyte growth factor receptor	Homo sapiens	SINGLE PROTEIN	CHEMBL3822450	1	Scientific Literature	Eur. J. Med. Chem.	2016	None
CHEMBL228043		0	360.01	0	3.51	LFM-A13	C/C(O)=C(\C#N)C(=O)Nc1cc(Br)ccc1Br	IC50	'='	215000.0	nM		Outside typical range		UO_0000065					False	CHEMBL920667	Inhibition of Met kinase	B	BAO_0000357	single protein format	Homo sapiens	None	None	None	None	CHEMBL3717	Hepatocyte growth factor receptor	Homo sapiens	SINGLE PROTEIN	CHEMBL1144565	1	Scientific Literature	Bioorg. Med. Chem.	2007	None
CHEMBL447317		0	457.56	0	3.57	10b	CNC(=N)SCCCN1C(=O)C2=C(C1=O)n1ccc3cccc(c31)C1Cc3ccccc3N21	IC50	'='	6700.0	nM	5.17			UO_0000065	11.31	0.21	1.60	6.35	False	CHEMBL962238	Inhibition of human MET	B	BAO_0000357	single protein format	Homo sapiens	None	None	None	None	CHEMBL3717	Hepatocyte growth factor receptor	Homo sapiens	SINGLE PROTEIN	CHEMBL1151764	1	Scientific Literature	J. Med. Chem.	2008	None
CHEMBL428690	ALVOCIDIB	3	401.85	0	3.30	Flavopiridol	CN1CC[C@H](c2c(O)cc(O)c3c(=O)cc(-c4ccccc4Cl)oc23)[C@H](O)C1	Kd	'>'	10000.0	nM				UO_0000065					True	CHEMBL1063731	Binding constant for MET kinase domain	B	BAO_0000357	single protein format	Homo sapiens	None	None	None	None	CHEMBL3717	Hepatocyte growth factor receptor	Homo sapiens	SINGLE PROTEIN	CHEMBL1150977	1	Scientific Literature	Nat. Biotechnol.	2008	None
CHEMBL535	SUNITINIB	4	398.48	0	3.33	Sunitinib	CCN(CC)CCNC(=O)c1c(C)[nH]c(/C=C2\C(=O)Nc3ccc(F)cc32)c1C	Kd	'>'	10000.0	nM				UO_0000065					True	CHEMBL1063731	Binding constant for MET kinase domain	B	BAO_0000357	single protein format	Homo sapiens	None	None	None	None	CHEMBL3717	Hepatocyte growth factor receptor	Homo sapiens	SINGLE PROTEIN	CHEMBL1150977	1	Scientific Literature	Nat. Biotechnol.	2008	None
CHEMBL203119		0	389.46	0	4.34	14	CC(C)c1ccc(Nc2nnc(-c3c(NCc4ccncc4)ncn3C)o2)cc1	Activity	'<'	30.0	%				UO_0000187					False	CHEMBL866552	Protective index against c-Met at 10 uM by HTRF method	B	BAO_0000357	single protein format	Homo sapiens	None	None	None	None	CHEMBL3717	Hepatocyte growth factor receptor	Homo sapiens	SINGLE PROTEIN	CHEMBL1139649	1	Scientific Literature	Bioorg. Med. Chem. Lett.	2006	None
CHEMBL206118		0	420.86	0	4.36	10	Cn1cnc(NCc2ccc3[nH]ncc3c2)c1-c1nnc(Nc2ccc(Cl)cc2)o1	Activity	'<'	30.0	%				UO_0000187					False	CHEMBL866552	Protective index against c-Met at 10 uM by HTRF method	B	BAO_0000357	single protein format	Homo sapiens	None	None	None	None	CHEMBL3717	Hepatocyte growth factor receptor	Homo sapiens	SINGLE PROTEIN	CHEMBL1139649	1	Scientific Literature	Bioorg. Med. Chem. Lett.	2006	None
CHEMBL388978	STAUROSPORINE	0	466.54	0	4.35	staurosporin	CN[C@@H]1C[C@H]2O[C@@](C)([C@@H]1OC)n1c3ccccc3c3c4c(c5c6ccccc6n2c5c31)C(=O)NC4	IC50	'='	130.0	nM	6.89			UO_0000065	14.76	0.27	2.54	9.92	False	CHEMBL868612	Inhibition of Met	B	BAO_0000357	single protein format	Homo sapiens	None	None	None	None	CHEMBL3717	Hepatocyte growth factor receptor	Homo sapiens	SINGLE PROTEIN	CHEMBL1146851	1	Scientific Literature	Bioorg. Med. Chem. Lett.	2006	None
CHEMBL600632		0	555.56	2	7.00	6	Cn1cnc(-c2cc3nccc(Oc4ccc(NC(=O)CC(Nc5ccccc5)C(F)(F)F)cc4F)c3s2)c1	IC50	'='	700.0	nM	6.16			UO_0000065	11.08	0.22	-0.85	7.59	True	CHEMBL1067993	Inhibition of recombinant GST-fused c-Met expressed in baculovirus infected high five cells by DELFIA	B	BAO_0000219	cell-based format	None	None	None	None	None	CHEMBL3717	Hepatocyte growth factor receptor	Homo sapiens	SINGLE PROTEIN	CHEMBL1156855	1	Scientific Literature	Bioorg. Med. Chem. Lett.	2010	None
CHEMBL603082		0	550.49	2	5.55	14	O=C(CC(Nc1ccc(F)cc1)C(F)(F)F)Nc1ccc(Oc2cc(NC(=O)N3CCCC3)ncn2)c(F)c1	IC50	'>'	5000.0	nM				UO_0000065					False	CHEMBL1067993	Inhibition of recombinant GST-fused c-Met expressed in baculovirus infected high five cells by DELFIA	B	BAO_0000219	cell-based format	None	None	None	None	None	CHEMBL3717	Hepatocyte growth factor receptor	Homo sapiens	SINGLE PROTEIN	CHEMBL1156855	1	Scientific Literature	Bioorg. Med. Chem. Lett.	2010	None
CHEMBL1098461		0	317.35	0	4.37	24a	Nc1ccccc1Nc1ccc2c(c1)Oc1ccccc1NC2=O	Inhibition						Not Active						False	CHEMBL1108241	Inhibition of MET at 10 uM	B	BAO_0000357	single protein format	None	None	None	None	None	CHEMBL3717	Hepatocyte growth factor receptor	Homo sapiens	SINGLE PROTEIN	CHEMBL1157789	1	Scientific Literature	Bioorg. Med. Chem. Lett.	2010	None
CHEMBL1097544		0	489.46	1	6.47	15	Cc1ccc(C(=O)Nc2ccc(F)cc2F)c(Nc2ccc(Oc3ccnc4[nH]ccc34)c(F)c2)n1	IC50	'='	18.0	nM	7.75			UO_0000065	15.82	0.29	1.27	8.42	False	CHEMBL1120752	Inhibition of GST-tagged human recombinant c-met N terminal domain expressed in Hi5 insect cells after 60 mins by liquid scintillation counting	B	BAO_0000219	cell-based format	Homo sapiens	None	None	None	None	CHEMBL3717	Hepatocyte growth factor receptor	Homo sapiens	SINGLE PROTEIN	CHEMBL1158562	1	Scientific Literature	Bioorg. Med. Chem. Lett.	2010	None
CHEMBL1098176		0	530.30	2	6.03	16	Nc1cc(Oc2ccc(Nc3ncc(Br)cc3C(=O)Nc3ccc(F)cc3F)cc2F)ccn1	IC50	'='	13.0	nM	7.89			UO_0000065	14.87	0.32	1.86	7.72	False	CHEMBL1120752	Inhibition of GST-tagged human recombinant c-met N terminal domain expressed in Hi5 insect cells after 60 mins by liquid scintillation counting	B	BAO_0000219	cell-based format	Homo sapiens	None	None	None	None	CHEMBL3717	Hepatocyte growth factor receptor	Homo sapiens	SINGLE PROTEIN	CHEMBL1158562	1	Scientific Literature	Bioorg. Med. Chem. Lett.	2010	None
CHEMBL1098213		0	475.43	1	6.16	19	O=C(Nc1ccc(F)cc1F)c1cnccc1Nc1ccc(Oc2ccnc3[nH]ccc23)c(F)c1	IC50	'='	270.0	nM	6.57			UO_0000065	13.82	0.26	0.41	7.15	False	CHEMBL1120752	Inhibition of GST-tagged human recombinant c-met N terminal domain expressed in Hi5 insect cells after 60 mins by liquid scintillation counting	B	BAO_0000219	cell-based format	Homo sapiens	None	None	None	None	CHEMBL3717	Hepatocyte growth factor receptor	Homo sapiens	SINGLE PROTEIN	CHEMBL1158562	1	Scientific Literature	Bioorg. Med. Chem. Lett.	2010	None
CHEMBL115220		0	291.35	0	3.62	41	O=C(Cc1ccc2ccccc2c1)Nc1cc(C2CC2)n[nH]1	IC50	'>'	10000.0	nM				UO_0000065					False	CHEMBL880758	Inhibition of MET kinase activity	B	BAO_0000357	single protein format	None	None	None	None	None	CHEMBL3717	Hepatocyte growth factor receptor	Homo sapiens	SINGLE PROTEIN	CHEMBL1148336	1	Scientific Literature	J. Med. Chem.	2004	None
CHEMBL556596		0	452.78	1	6.77	23a	C[C@@H](c1ccccc1)N1CCc2c([nH]c3ccc(Br)cc23)-c2c1ccnc2Cl	IC50	'='	12900.0	nM	4.89			UO_0000065	10.80	0.24	-1.88	15.32	False	CHEMBL1036443	Inhibition of recombinant MET	B	BAO_0000357	single protein format	None	None	None	None	None	CHEMBL3717	Hepatocyte growth factor receptor	Homo sapiens	SINGLE PROTEIN	CHEMBL1151875	1	Scientific Literature	Bioorg. Med. Chem.	2009	None
CHEMBL430027		0	549.58	1	3.86	10n	NCC1CCN(Cc2ccn3ncnc(Oc4ccc(NC(=O)NC(=O)Cc5ccc(F)cc5)cc4F)c23)CC1	IC50	'='	1000.0	nM	6.00			UO_0000065	10.92	0.20	2.14	4.73	True	CHEMBL928636	Inhibition of human recombinant c-Met expressed in insect cell-baculovirus expression system	B	BAO_0000019	assay format	Homo sapiens	None	None	None	None	CHEMBL3717	Hepatocyte growth factor receptor	Homo sapiens	SINGLE PROTEIN	CHEMBL1141528	1	Scientific Literature	Bioorg. Med. Chem. Lett.	2008	None
CHEMBL383255		0	431.38	0	4.12	16	Cn1cnc(NCc2ccncc2)c1-c1nnc(Nc2ccc(OC(F)(F)F)cc2)o1	Activity	'<'	30.0	%				UO_0000187					False	CHEMBL866552	Protective index against c-Met at 10 uM by HTRF method	B	BAO_0000357	single protein format	Homo sapiens	None	None	None	None	CHEMBL3717	Hepatocyte growth factor receptor	Homo sapiens	SINGLE PROTEIN	CHEMBL1139649	1	Scientific Literature	Bioorg. Med. Chem. Lett.	2006	None
CHEMBL3797579		0	392.34	0	4.01	23	Fc1ccc(-c2cnc3nnc(C(F)(F)c4ccc5ncccc5c4)n3n2)cc1	Inhibition						Active						False	CHEMBL3802630	Inhibition of c-Met in HGF stimulated human U87MG cells assessed as reduction in ERK phosphorylation at Tyrosine 204 at 10 nM after 1 hr by Western blot analysis	B	BAO_0000219	cell-based format	Homo sapiens	None	None	U-87 MG	None	CHEMBL3717	Hepatocyte growth factor receptor	Homo sapiens	SINGLE PROTEIN	CHEMBL3797175	1	Scientific Literature	Eur. J. Med. Chem.	2016	CHEMBL3307575
CHEMBL1094408	NMS-1286937	0	448.53	0	1.58	49	COc1ccc(N2CCN(C)CC2)cc1Nc1ncc2c(n1)-c1c(c(C(N)=O)nn1C)CC2	IC50	'>'	10000.0	nM				UO_0000065					False	CHEMBL1111960	Inhibition of MET assessed as [33P]gamma-ATP incorporation into substrate after 60 mins by gamma counting	B	BAO_0000357	single protein format	None	None	None	None	None	CHEMBL3717	Hepatocyte growth factor receptor	Homo sapiens	SINGLE PROTEIN	CHEMBL1157785	1	Scientific Literature	J. Med. Chem.	2010	None
CHEMBL566010		0	518.57	2	5.43	5	O=C(CC(=O)Nc1ccc(Oc2ccnc3cc(C(=O)N4CCCC4)sc23)c(F)c1)Nc1ccccc1	IC50	'='	40.0	nM	7.40			UO_0000065	14.27	0.27	1.97	7.35	False	CHEMBL1050655	Inhibition of GST-fused recombinant C-met expressed in baculovirus infected high five cells after 30 mins by DELFIA assay	B	BAO_0000219	cell-based format	None	None	None	None	None	CHEMBL3717	Hepatocyte growth factor receptor	Homo sapiens	SINGLE PROTEIN	CHEMBL1156747	1	Scientific Literature	Bioorg. Med. Chem. Lett.	2009	None
CHEMBL566844		0	545.60	2	6.09	16	CCn1cnc(-c2cc3nccc(Oc4ccc(NC(=O)CC(=O)Nc5ccccc5OC)cc4F)c3s2)c1	IC50	'='	25.0	nM	7.60			UO_0000065	13.93	0.27	1.51	7.08	False	CHEMBL1050655	Inhibition of GST-fused recombinant C-met expressed in baculovirus infected high five cells after 30 mins by DELFIA assay	B	BAO_0000219	cell-based format	None	None	None	None	None	CHEMBL3717	Hepatocyte growth factor receptor	Homo sapiens	SINGLE PROTEIN	CHEMBL1156747	1	Scientific Literature	Bioorg. Med. Chem. Lett.	2009	None
CHEMBL3823033		0	327.38	0	3.44	11	COc1cc(/C=C/C=N/CCc2ccc(O)cc2)cc(OC)c1O	IC50	'>'	20000.0	nM				UO_0000065					False	CHEMBL3825518	Inhibition of recombinant human N-terminal His-tagged cytoplasmic c-MET kinase domain (956 to 1390 residues) phosphorylation expressed in baculovirus expression system using Tyr peptide-6 substrate incubated for 1 hr in presence of ATP by Z-Lyte assay	B	BAO_0000019	assay format	Homo sapiens	None	None	None	None	CHEMBL3717	Hepatocyte growth factor receptor	Homo sapiens	SINGLE PROTEIN	CHEMBL3822450	1	Scientific Literature	Eur. J. Med. Chem.	2016	None
CHEMBL3823987		0	300.31	0	2.60	14	O=C(/C=C/c1ccc(O)cc1)OCCc1ccc(O)c(O)c1	IC50	'>'	20000.0	nM				UO_0000065					False	CHEMBL3825518	Inhibition of recombinant human N-terminal His-tagged cytoplasmic c-MET kinase domain (956 to 1390 residues) phosphorylation expressed in baculovirus expression system using Tyr peptide-6 substrate incubated for 1 hr in presence of ATP by Z-Lyte assay	B	BAO_0000019	assay format	Homo sapiens	None	None	None	None	CHEMBL3717	Hepatocyte growth factor receptor	Homo sapiens	SINGLE PROTEIN	CHEMBL3822450	1	Scientific Literature	Eur. J. Med. Chem.	2016	None
CHEMBL3969959		0	559.56	2	6.04	25a	COc1ccc(-n2nc(C(=O)Nc3ccc(Oc4ccncc4-c4cccnc4)c(F)c3)c3ccccc3c2=O)cc1	IC50	'='	89.3	nM	7.05			UO_0000065	12.60	0.23	1.01	6.51	False	CHEMBL3854321	Inhibition of c-Met (unknown origin) using poly (Glu, Tyr) 4:1 as substrate after 30 mins by HTRF assay	B	BAO_0000357	single protein format	Homo sapiens	None	None	None	None	CHEMBL3717	Hepatocyte growth factor receptor	Homo sapiens	SINGLE PROTEIN	CHEMBL3853297	1	Scientific Literature	Eur J Med Chem	2016	None
CHEMBL1084450		0	585.59	2	6.39	1	O=C(Nc1cccc(-n2ccc3c(NC(=O)c4ccccc4)nccc32)c1)c1ccc(N2CCOCC2)c(C(F)(F)F)c1	Inhibition	'='	-16.0	%		Outside typical range		UO_0000187					False	CHEMBL1120353	Inhibition of cMet at 1 uM	B	BAO_0000357	single protein format	None	None	None	None	None	CHEMBL3717	Hepatocyte growth factor receptor	Homo sapiens	SINGLE PROTEIN	CHEMBL1155511	1	Scientific Literature	Bioorg. Med. Chem. Lett.	2010	None
CHEMBL3946333		0	513.92	2	5.53	27a	O=C(Nc1ccc(Oc2ccncc2-c2cccnc2)c(F)c1)c1ccnn(-c2ccc(Cl)cc2)c1=O	IC50	'='	89.8	nM	7.05			UO_0000065	13.71	0.26	1.52	7.12	False	CHEMBL3854321	Inhibition of c-Met (unknown origin) using poly (Glu, Tyr) 4:1 as substrate after 30 mins by HTRF assay	B	BAO_0000357	single protein format	Homo sapiens	None	None	None	None	CHEMBL3717	Hepatocyte growth factor receptor	Homo sapiens	SINGLE PROTEIN	CHEMBL3853297	1	Scientific Literature	Eur J Med Chem	2016	None
CHEMBL1240703	CGP-52421	0	586.65	2	5.40	CGP-52421	CO[C@@H]1[C@H](N(C)C(=O)c2ccccc2)C[C@H]2O[C@]1(C)n1c3ccccc3c3c4c(c5c6ccccc6n2c5c31)C(=O)N[C@H]4O	Kd	'='	5800.0	nM	5.24			UO_0000065	8.93	0.16	-0.16	5.35	False	CHEMBL1244512	Binding affinity to MET	B	BAO_0000357	single protein format	None	None	None	None	None	CHEMBL3717	Hepatocyte growth factor receptor	Homo sapiens	SINGLE PROTEIN	CHEMBL1240346	1	Scientific Literature	Blood	2009	None
CHEMBL426445		0	388.47	1	5.94	13	O=C(O)c1ccc2cc3nc(-c4cccs4)c(-c4cccs4)nc3cc2c1	Inhibition	'='	49.0	%				UO_0000187					False	CHEMBL835467	In vitro percent inhibition of Met proto-oncogene tyrosine kinase at 10 uM concentration of compound dissolved in 100% DMSO using 5''-[gamma-33P]-triphosphate	B	BAO_0000357	single protein format	None	None	None	None	None	CHEMBL3717	Hepatocyte growth factor receptor	Homo sapiens	SINGLE PROTEIN	CHEMBL1140238	1	Scientific Literature	Bioorg. Med. Chem. Lett.	2005	None
CHEMBL231568		0	507.98	2	5.24	22	CNC(=O)c1cc(Oc2ccc3oc(Nc4ccc(Cl)c(OC[C@@H]5CCCN5C)c4)nc3c2)ccn1	IC50	'='	13700.0	nM	4.86			UO_0000065	9.57	0.18	-0.38	4.78	False	CHEMBL895916	Inhibition of cMet kinase	B	BAO_0000357	single protein format	Homo sapiens	None	None	None	None	CHEMBL3717	Hepatocyte growth factor receptor	Homo sapiens	SINGLE PROTEIN	CHEMBL1148766	1	Scientific Literature	J. Med. Chem.	2007	None
CHEMBL3823902		0	645.14	2	7.16	45	COc1cc2c(Oc3ccc(NC(=O)c4cn(-c5ccccc5Cl)nn4)cc3F)ccnc2cc1OCCCN1CCC(C)CC1	IC50	'='	3.08	nM	8.51			UO_0000065	13.19	0.25	1.35	8.21	False	CHEMBL3826395	Inhibition of c-Met (unknown origin) using poly (Glu, Tyr) 4:1 as substrate incubated for 30 mins by HTRF assay	B	BAO_0000357	single protein format	Homo sapiens	None	None	None	None	CHEMBL3717	Hepatocyte growth factor receptor	Homo sapiens	SINGLE PROTEIN	CHEMBL3822439	1	Scientific Literature	Eur. J. Med. Chem.	2016	None
CHEMBL205463		0	426.28	0	3.98	28	Cn1cnc(NCc2ccncc2)c1-c1nnc(Nc2ccc(Br)cc2)o1	Activity	'<'	30.0	%				UO_0000187					False	CHEMBL866552	Protective index against c-Met at 10 uM by HTRF method	B	BAO_0000357	single protein format	Homo sapiens	None	None	None	None	CHEMBL3717	Hepatocyte growth factor receptor	Homo sapiens	SINGLE PROTEIN	CHEMBL1139649	1	Scientific Literature	Bioorg. Med. Chem. Lett.	2006	None
CHEMBL452680		0	624.71	2	5.94	42	COc1cc2c(Oc3ccc(-c4cnc(Cc5ccc(C)cc5)n(C)c4=O)cc3F)ccnc2cc1OCCCN1CCOCC1	Ki	'='	9.6	nM	8.02			UO_0000065	12.83	0.24	2.08	9.12	False	CHEMBL971816	Inhibition of cMet by HTRF assay	B	BAO_0000357	single protein format	None	None	None	None	None	CHEMBL3717	Hepatocyte growth factor receptor	Homo sapiens	SINGLE PROTEIN	CHEMBL1140082	1	Scientific Literature	J. Med. Chem.	2008	None
CHEMBL461831		0	516.50	2	5.83	50	COc1cc2nccc(Oc3ccc(-c4cnc(Nc5ccc(F)cc5)n(C)c4=O)cc3F)c2cc1OC	Ki	'='	14.0	nM	7.85			UO_0000065	15.21	0.28	2.02	8.98	False	CHEMBL971816	Inhibition of cMet by HTRF assay	B	BAO_0000357	single protein format	None	None	None	None	None	CHEMBL3717	Hepatocyte growth factor receptor	Homo sapiens	SINGLE PROTEIN	CHEMBL1140082	1	Scientific Literature	J. Med. Chem.	2008	None
CHEMBL254085		0	551.55	1	2.58	10o	N[C@@H]1CCN(Cc2ccn3ncnc(Oc4ccc(NC(=O)NC(=O)Cc5ccc(F)cc5)cc4F)c23)C[C@H]1O	IC50	'='	37.0	nM	7.43			UO_0000065	13.47	0.25	4.85	5.05	True	CHEMBL928636	Inhibition of human recombinant c-Met expressed in insect cell-baculovirus expression system	B	BAO_0000019	assay format	Homo sapiens	None	None	None	None	CHEMBL3717	Hepatocyte growth factor receptor	Homo sapiens	SINGLE PROTEIN	CHEMBL1141528	1	Scientific Literature	Bioorg. Med. Chem. Lett.	2008	None
CHEMBL253882		0	536.54	1	3.65	10k	O=C(Cc1ccc(F)cc1)NC(=O)Nc1ccc(Oc2ncnn3ccc(CN4CCC(O)CC4)c23)c(F)c1	IC50	'='	900.0	nM	6.05			UO_0000065	11.27	0.21	2.40	4.99	True	CHEMBL928636	Inhibition of human recombinant c-Met expressed in insect cell-baculovirus expression system	B	BAO_0000019	assay format	Homo sapiens	None	None	None	None	CHEMBL3717	Hepatocyte growth factor receptor	Homo sapiens	SINGLE PROTEIN	CHEMBL1141528	1	Scientific Literature	Bioorg. Med. Chem. Lett.	2008	None
CHEMBL193162		0	460.54	1	5.49	6a	O=C(O)Cc1ccc(-c2nc3cc4ccccc4cc3nc2-c2ccc(CC(=O)O)s2)s1	Inhibition	'='	27.0	%				UO_0000187					False	CHEMBL835467	In vitro percent inhibition of Met proto-oncogene tyrosine kinase at 10 uM concentration of compound dissolved in 100% DMSO using 5''-[gamma-33P]-triphosphate	B	BAO_0000357	single protein format	None	None	None	None	None	CHEMBL3717	Hepatocyte growth factor receptor	Homo sapiens	SINGLE PROTEIN	CHEMBL1140238	1	Scientific Literature	Bioorg. Med. Chem. Lett.	2005	None
CHEMBL383126		0	437.51	0	4.81	31	Cn1cnc(NCc2ccncc2)c1-c1nnc(Nc2ccc(Cc3ccccc3)cc2)o1	Activity	'<'	30.0	%				UO_0000187					False	CHEMBL866552	Protective index against c-Met at 10 uM by HTRF method	B	BAO_0000357	single protein format	Homo sapiens	None	None	None	None	CHEMBL3717	Hepatocyte growth factor receptor	Homo sapiens	SINGLE PROTEIN	CHEMBL1139649	1	Scientific Literature	Bioorg. Med. Chem. Lett.	2006	None
CHEMBL566083		0	464.96	0	3.48	Table 2, R4C1	Cl.Nc1ncc(-c2ccc(C(=O)NC3CCNCC3)cc2)nc1Oc1ccc2cc[nH]c2c1	IC50	'='	5520.0	nM	5.26			UO_0000065	12.27	0.22	1.78	4.46	False	CHEMBL1052143	Inhibition of recombinant MET by [gamma-33P]ATP based assay	B	BAO_0000357	single protein format	None	None	None	None	None	CHEMBL3717	Hepatocyte growth factor receptor	Homo sapiens	SINGLE PROTEIN	CHEMBL1154188	1	Scientific Literature	J. Med. Chem.	2009	None
CHEMBL567174		0	478.98	0	3.73	Table 2, R5C1	Cl.Nc1ncc(-c2ccc(C(=O)NCC3CCCNC3)cc2)nc1Oc1ccc2cc[nH]c2c1	Inhibition	'='	65.0	%				UO_0000187					False	CHEMBL1052145	Inhibition of recombinant MET at 20 uM by [gamma-33P]ATP based assay	B	BAO_0000357	single protein format	None	None	None	None	None	CHEMBL3717	Hepatocyte growth factor receptor	Homo sapiens	SINGLE PROTEIN	CHEMBL1154188	1	Scientific Literature	J. Med. Chem.	2009	None
CHEMBL562943		0	491.82	1	6.73	26a	Clc1nccc2c1-c1[nH]c3ccc(Br)cc3c1CCN2CCc1c[nH]c2ccccc12	IC50	'>'	40000.0	nM				UO_0000065					False	CHEMBL1036443	Inhibition of recombinant MET	B	BAO_0000357	single protein format	None	None	None	None	None	CHEMBL3717	Hepatocyte growth factor receptor	Homo sapiens	SINGLE PROTEIN	CHEMBL1151875	1	Scientific Literature	Bioorg. Med. Chem.	2009	None
CHEMBL3215582		0	588.33	1	6.41	1	Cc1ccc2c(Nc3ccc(Cl)cc3)nccc2c1Nc1ncccc1-c1ncnc2[nH]cnc12.Cl.Cl.Cl	Activity	'='	73.0	%				UO_0000187					False	CHEMBL1047450	Inhibition of MET assessed as enzyme activity at 1 uM relative to untreated control	B	BAO_0000357	single protein format	None	None	None	None	None	CHEMBL3717	Hepatocyte growth factor receptor	Homo sapiens	SINGLE PROTEIN	CHEMBL1155237	1	Scientific Literature	J. Med. Chem.	2009	None
CHEMBL253444		0	577.59	1	3.79	10l	CC(=O)NC1CCN(Cc2ccn3ncnc(Oc4ccc(NC(=O)NC(=O)Cc5ccc(F)cc5)cc4F)c23)CC1	IC50	'='	440.0	nM	6.36			UO_0000065	11.01	0.21	2.57	4.89	True	CHEMBL928636	Inhibition of human recombinant c-Met expressed in insect cell-baculovirus expression system	B	BAO_0000019	assay format	Homo sapiens	None	None	None	None	CHEMBL3717	Hepatocyte growth factor receptor	Homo sapiens	SINGLE PROTEIN	CHEMBL1141528	1	Scientific Literature	Bioorg. Med. Chem. Lett.	2008	None
CHEMBL234203		0	360.34	0	3.79	42	O=C(Nc1ccc(C(F)(F)F)cc1)c1nccn1CCc1ccncc1	Activity	'>'	30.0	%				UO_0000187					False	CHEMBL897517	Inhibition of cMet at 10 uM	B	BAO_0000357	single protein format	None	None	None	None	None	CHEMBL3717	Hepatocyte growth factor receptor	Homo sapiens	SINGLE PROTEIN	CHEMBL1148870	1	Scientific Literature	Bioorg. Med. Chem. Lett.	2007	None
CHEMBL233829		0	396.76	0	3.24	53	O=C(Nc1ccc(C(F)(F)F)c(Cl)c1)c1nnnn1CCc1ccncc1	Activity	'>'	30.0	%				UO_0000187					False	CHEMBL897517	Inhibition of cMet at 10 uM	B	BAO_0000357	single protein format	None	None	None	None	None	CHEMBL3717	Hepatocyte growth factor receptor	Homo sapiens	SINGLE PROTEIN	CHEMBL1148870	1	Scientific Literature	Bioorg. Med. Chem. Lett.	2007	None
CHEMBL393001		0	328.76	0	2.22	49	O=C(Nc1ccc(Cl)cc1)c1nnnn1CCc1ccncc1	Activity	'>'	30.0	%				UO_0000187					False	CHEMBL897517	Inhibition of cMet at 10 uM	B	BAO_0000357	single protein format	None	None	None	None	None	CHEMBL3717	Hepatocyte growth factor receptor	Homo sapiens	SINGLE PROTEIN	CHEMBL1148870	1	Scientific Literature	Bioorg. Med. Chem. Lett.	2007	None
CHEMBL234012		0	426.40	0	4.82	47	O=C(Nc1ccc(OC(F)(F)F)cc1)c1nc2ccccc2n1CCc1ccncc1	Activity	'>'	30.0	%				UO_0000187					False	CHEMBL897517	Inhibition of cMet at 10 uM	B	BAO_0000357	single protein format	None	None	None	None	None	CHEMBL3717	Hepatocyte growth factor receptor	Homo sapiens	SINGLE PROTEIN	CHEMBL1148870	1	Scientific Literature	Bioorg. Med. Chem. Lett.	2007	None
CHEMBL233631		0	398.47	0	4.35	27	O=C(Nc1ccc(OCc2ccccc2)cc1)c1ccnn1CCc1ccncc1	Activity	'>'	30.0	%				UO_0000187					False	CHEMBL897517	Inhibition of cMet at 10 uM	B	BAO_0000357	single protein format	None	None	None	None	None	CHEMBL3717	Hepatocyte growth factor receptor	Homo sapiens	SINGLE PROTEIN	CHEMBL1148870	1	Scientific Literature	Bioorg. Med. Chem. Lett.	2007	None
CHEMBL3786167		0	508.60	1	3.25	28	CC(=O)N1CCN([C@H]2C[C@@H](n3cc(-c4cccc(OC[C@@H]5CCCO5)c4F)c4c(N)ncnc43)C2)CC1	IC50	'>'	10000.0	nM				UO_0000065					False	CHEMBL3790005	Inhibition of cMET (unknown origin) in presence of [gamma33P]ATP	B	BAO_0000357	single protein format	Homo sapiens	None	None	None	None	CHEMBL3717	Hepatocyte growth factor receptor	Homo sapiens	SINGLE PROTEIN	CHEMBL3785066	1	Scientific Literature	Bioorg. Med. Chem. Lett.	2016	None
CHEMBL248954		0	311.29	0	3.31	2n	O=C1Cc2cnn(-c3ccc(F)cc3F)c2-c2ccccc2N1	Inhibition	'<='	40.0	%				UO_0000187					False	CHEMBL886301	Inhibition of MET at 10 uM	B	BAO_0000357	single protein format	None	None	None	None	None	CHEMBL3717	Hepatocyte growth factor receptor	Homo sapiens	SINGLE PROTEIN	CHEMBL1139946	1	Scientific Literature	Eur. J. Med. Chem.	2007	None
CHEMBL1091764		0	286.24	0	2.70	11	O=C1OC(c2ccc(F)c(F)c2)=N/C1=C\c1cccnc1	Inhibition						Not Determined						False	CHEMBL1113454	Inhibition of MET at 10 uM	B	BAO_0000357	single protein format	None	None	None	None	None	CHEMBL3717	Hepatocyte growth factor receptor	Homo sapiens	SINGLE PROTEIN	CHEMBL1156313	1	Scientific Literature	Bioorg. Med. Chem.	2010	None
CHEMBL489326	EXELIXIS	0	519.50	2	5.68	4	COc1cc2nccc(Oc3ccc(NC(=O)C4(C(=O)Nc5ccc(F)cc5)CC4)cc3F)c2cc1OC	IC50	'='	21.0	nM	7.68			UO_0000065	14.78	0.28	2.00	7.77	True	CHEMBL1040330	Inhibition of GST-tagged c-Met expressed in Sf9 cells	B	BAO_0000219	cell-based format	None	None	None	Sf9	None	CHEMBL3717	Hepatocyte growth factor receptor	Homo sapiens	SINGLE PROTEIN	CHEMBL1154652	1	Scientific Literature	Bioorg. Med. Chem. Lett.	2009	CHEMBL3308860
CHEMBL566623		0	529.55	2	5.16	7	Cn1ccnc1C(=O)c1cc2nccc(Oc3ccc(NC(=O)CC(=O)Nc4ccccc4)cc3F)c2s1	IC50	'='	36.0	nM	7.44			UO_0000065	14.06	0.27	2.28	6.46	False	CHEMBL1050655	Inhibition of GST-fused recombinant C-met expressed in baculovirus infected high five cells after 30 mins by DELFIA assay	B	BAO_0000219	cell-based format	None	None	None	None	None	CHEMBL3717	Hepatocyte growth factor receptor	Homo sapiens	SINGLE PROTEIN	CHEMBL1156747	1	Scientific Literature	Bioorg. Med. Chem. Lett.	2009	None
CHEMBL1241578		0	348.20	0	3.12	PP487	CC(C)n1nc(-c2ccc(Br)c(O)c2)c2c(N)ncnc21	Inhibition	'='	5.0	%				UO_0000187					False	CHEMBL1244220	Inhibition of MET at 1 uM after 60 mins by FRET assay in presence of 10 uM ATP	B	BAO_0000357	single protein format	None	None	None	None	None	CHEMBL3717	Hepatocyte growth factor receptor	Homo sapiens	SINGLE PROTEIN	CHEMBL1240340	1	Scientific Literature	Nat. Chem. Biol.	2008	None
CHEMBL1270399		0	438.56	0	3.80	25	Cc1cn2c(-c3cn[nH]c3)cnc2c(Nc2cc([C@@H](C)N3C[C@H](C)O[C@H](C)C3)ns2)n1	IC50	'>'	10.0	nM				UO_0000065					False	CHEMBL1272517	Inhibition of cMET	B	BAO_0000357	single protein format	None	None	None	None	None	CHEMBL3717	Hepatocyte growth factor receptor	Homo sapiens	SINGLE PROTEIN	CHEMBL1268847	1	Scientific Literature	Bioorg. Med. Chem. Lett.	2010	None
CHEMBL248558		0	305.34	0	3.04	2e	COc1ccc(-n2ncc3c2-c2ccccc2NC(=O)C3)cc1	Inhibition	'<='	40.0	%				UO_0000187					False	CHEMBL886301	Inhibition of MET at 10 uM	B	BAO_0000357	single protein format	None	None	None	None	None	CHEMBL3717	Hepatocyte growth factor receptor	Homo sapiens	SINGLE PROTEIN	CHEMBL1139946	1	Scientific Literature	Eur. J. Med. Chem.	2007	None
CHEMBL270057		0	471.51	1	5.78	12	COc1cc2nccc(Oc3ccc4c(c3)OCCN4C(=O)Nc3cccc(C)c3)c2cc1OC	IC50	'='	350.0	nM	6.46			UO_0000065	13.69	0.25	0.68	7.86	False	CHEMBL950178	Inhibition of c-Met	B	BAO_0000357	single protein format	None	None	None	None	None	CHEMBL3717	Hepatocyte growth factor receptor	Homo sapiens	SINGLE PROTEIN	CHEMBL1144028	1	Scientific Literature	J. Med. Chem.	2008	None
CHEMBL1081678		0	438.23	0	3.05	12r	Cc1cc(OCc2ccc(F)cc2F)c(Br)c(=O)n1-c1cnc(CO)cn1	Inhibition	'<'	50.0	%				UO_0000187					False	CHEMBL1100966	Inhibition of cMet at 10 uM	B	BAO_0000357	single protein format	None	None	None	None	None	CHEMBL3717	Hepatocyte growth factor receptor	Homo sapiens	SINGLE PROTEIN	CHEMBL1154277	1	Scientific Literature	Bioorg. Med. Chem. Lett.	2009	None
CHEMBL566621		0	421.45	1	5.20	2	O=C(CC(=O)Nc1ccc(Oc2ccnc3ccsc23)c(F)c1)Nc1ccccc1	IC50	'='	270.0	nM	6.57			UO_0000065	15.59	0.30	1.37	8.18	False	CHEMBL1050655	Inhibition of GST-fused recombinant C-met expressed in baculovirus infected high five cells after 30 mins by DELFIA assay	B	BAO_0000219	cell-based format	None	None	None	None	None	CHEMBL3717	Hepatocyte growth factor receptor	Homo sapiens	SINGLE PROTEIN	CHEMBL1156747	1	Scientific Literature	Bioorg. Med. Chem. Lett.	2009	None
CHEMBL576504		0	586.65	2	5.18	10	CN(C)CCn1cnc(C(=O)c2cc3nccc(Oc4ccc(NC(=O)CC(=O)Nc5ccccc5)cc4F)c3s2)c1	IC50	'='	20.0	nM	7.70			UO_0000065	13.12	0.25	2.52	6.50	False	CHEMBL1050655	Inhibition of GST-fused recombinant C-met expressed in baculovirus infected high five cells after 30 mins by DELFIA assay	B	BAO_0000219	cell-based format	None	None	None	None	None	CHEMBL3717	Hepatocyte growth factor receptor	Homo sapiens	SINGLE PROTEIN	CHEMBL1156747	1	Scientific Literature	Bioorg. Med. Chem. Lett.	2009	None
CHEMBL1096460		0	335.35	1	5.04	16b	O=C1Cc2ccccc2Cc2cc(Nc3ccc(F)cc3F)ccc21	Inhibition						Not Active						False	CHEMBL1108241	Inhibition of MET at 10 uM	B	BAO_0000357	single protein format	None	None	None	None	None	CHEMBL3717	Hepatocyte growth factor receptor	Homo sapiens	SINGLE PROTEIN	CHEMBL1157789	1	Scientific Literature	Bioorg. Med. Chem. Lett.	2010	None
CHEMBL590335		0	333.35	0	2.83	51	NC(=O)c1ccc(-c2cc(-c3cccc4c3OCO4)cnc2N)cc1	Inhibition	'='	15.0	%				UO_0000187					False	CHEMBL1069043	Inhibition of MET at 1 uM by microfluidic substrate phosphorylation assay	B	BAO_0000357	single protein format	None	None	None	None	None	CHEMBL3717	Hepatocyte growth factor receptor	Homo sapiens	SINGLE PROTEIN	CHEMBL1158506	1	Scientific Literature	Bioorg. Med. Chem.	2010	None
CHEMBL1684800		0	572.98	2	6.40	7c	COc1ccc(Cn2ncc(NC(=O)c3cc(NC(=O)Nc4ccc(Cl)c(C(F)(F)F)c4)ccc3C)c2N)cc1	IC50	'='	193.5	nM	6.71			UO_0000065	11.72	0.23	0.31	5.44	False	CHEMBL1687356	Inhibition of c-MET	B	BAO_0000357	single protein format	None	None	None	None	None	CHEMBL3717	Hepatocyte growth factor receptor	Homo sapiens	SINGLE PROTEIN	CHEMBL1681781	1	Scientific Literature	Bioorg. Med. Chem.	2011	None
CHEMBL1689369		0	330.43	0	4.23	6a	Cc1ccc(-c2csc3ncnc(SCCC(=O)O)c23)cc1	Activity	'='	114.0	%				UO_0000187					False	CHEMBL1694380	Inhibition of recombinant human Met kinase assessed as residual activity at 10 uM in presence of 100 uM ATP	B	BAO_0000357	single protein format	Homo sapiens	None	None	None	None	CHEMBL3717	Hepatocyte growth factor receptor	Homo sapiens	SINGLE PROTEIN	CHEMBL1687878	1	Scientific Literature	Eur. J. Med. Chem.	2011	None
CHEMBL1684525		0	420.50	0	3.86	9k	Cc1ccc2cc(-c3n[nH]c4ccc(NS(=O)(=O)c5ncn(C)c5C)cc34)[nH]c2c1	Inhibition	'='	96.0	%				UO_0000187					False	CHEMBL1685699	Inhibition of Met at 0.1 uM	B	BAO_0000357	single protein format	None	None	None	None	None	CHEMBL3717	Hepatocyte growth factor receptor	Homo sapiens	SINGLE PROTEIN	CHEMBL1681705	1	Scientific Literature	Bioorg. Med. Chem. Lett.	2011	None
CHEMBL270545		0	423.47	0	4.36	21	COc1cc2nccc(Oc3ccc4c(c3)OCCN4C(=O)NC(C)C)c2cc1OC	IC50	'='	1200.0	nM	5.92			UO_0000065	13.98	0.26	1.56	7.21	False	CHEMBL950178	Inhibition of c-Met	B	BAO_0000357	single protein format	None	None	None	None	None	CHEMBL3717	Hepatocyte growth factor receptor	Homo sapiens	SINGLE PROTEIN	CHEMBL1144028	1	Scientific Literature	J. Med. Chem.	2008	None
CHEMBL272822		0	475.48	1	5.61	17	COc1cc2nccc(Oc3ccc4c(c3)OCCN4C(=O)Nc3ccc(F)cc3)c2cc1OC	IC50	'='	1100.0	nM	5.96			UO_0000065	12.53	0.23	0.35	7.25	False	CHEMBL950178	Inhibition of c-Met	B	BAO_0000357	single protein format	None	None	None	None	None	CHEMBL3717	Hepatocyte growth factor receptor	Homo sapiens	SINGLE PROTEIN	CHEMBL1144028	1	Scientific Literature	J. Med. Chem.	2008	None
CHEMBL1081312		0	319.37	0	3.07	PP121	Nc1ncnc2c1c(-c1cnc3[nH]ccc3c1)nn2C1CCCC1	Inhibition	'='	-5.0	%				UO_0000187					False	CHEMBL1244221	Inhibition of MET M1250T mutant at 1 uM after 60 mins by FRET assay in presence of 10 uM ATP	B	BAO_0000019	assay format	Homo sapiens	None	None	None	None	CHEMBL3717	Hepatocyte growth factor receptor	Homo sapiens	SINGLE PROTEIN	CHEMBL1240340	1	Scientific Literature	Nat. Chem. Biol.	2008	None
CHEMBL561708		0	495.54	0	2.91	19	COC(=O)Nc1ccc(-c2nc(N3CCOCC3)c3cnn(C4CCN(C(=O)OC)CC4)c3n2)cc1	IC50	'>'	50000.0	nM				UO_0000065					False	CHEMBL1060455	Inhibition of MET after 1 hr by mobility shift electrophoresis assay	B	BAO_0000357	single protein format	None	None	None	None	None	CHEMBL3717	Hepatocyte growth factor receptor	Homo sapiens	SINGLE PROTEIN	CHEMBL1151963	1	Scientific Literature	J. Med. Chem.	2009	None
CHEMBL564440		0	588.12	3	5.07	51	CC(C)(C)OC(=O)N1CCC(n2cc(-c3cnc4ccn(S(=O)(=O)c5c(Cl)nc6sccn56)c4c3)cn2)CC1	IC50	'='	147.0	nM	6.83			UO_0000065	11.62	0.24	1.76	5.86	False	CHEMBL1062252	Inhibition of c-Met phosphorylation in human MKN45 cells after 1 hr	B	BAO_0000219	cell-based format	Homo sapiens	None	None	MKN-45	None	CHEMBL3717	Hepatocyte growth factor receptor	Homo sapiens	SINGLE PROTEIN	CHEMBL1152913	1	Scientific Literature	Bioorg. Med. Chem. Lett.	2009	CHEMBL3307603
CHEMBL554497		0	449.50	0	2.60	39	O=S(=O)(c1cccc2nonc12)n1ccc2ncc(-c3cnn(C4CCNCC4)c3)cc21	IC50	'='	130.0	nM	6.89			UO_0000065	15.32	0.29	4.29	5.70	False	CHEMBL1053155	Inhibition of c-Met phosphorylation in human A549 cells after 1 hr	B	BAO_0000219	cell-based format	Homo sapiens	None	None	A549	None	CHEMBL3717	Hepatocyte growth factor receptor	Homo sapiens	SINGLE PROTEIN	CHEMBL1152913	1	Scientific Literature	Bioorg. Med. Chem. Lett.	2009	CHEMBL3307651
CHEMBL551458		0	475.53	0	2.62	37	CN1CCN(c2ccc(-c3cnc4ccn(S(=O)(=O)c5cccc6nonc56)c4c3)cn2)CC1	IC50	'='	15.0	nM	7.82			UO_0000065	16.45	0.31	5.20	7.10	True	CHEMBL1062250	Inhibition of human recombinant His-tagged c-Met by TR-FRET assay	B	BAO_0000357	single protein format	Homo sapiens	None	None	None	None	CHEMBL3717	Hepatocyte growth factor receptor	Homo sapiens	SINGLE PROTEIN	CHEMBL1152913	1	Scientific Literature	Bioorg. Med. Chem. Lett.	2009	None
CHEMBL551079		0	514.60	2	5.79	36	C[C@@H](Oc1cc(-c2cnc3ccccn23)sc1C(N)=O)c1ccc(CNC(C)(C)C)cc1OC(F)F	Inhibition	'<'	50.0	%				UO_0000187					False	CHEMBL1057478	Inhibition of Met at 1 uM	B	BAO_0000357	single protein format	None	None	None	None	None	CHEMBL3717	Hepatocyte growth factor receptor	Homo sapiens	SINGLE PROTEIN	CHEMBL1154027	1	Scientific Literature	Bioorg. Med. Chem. Lett.	2009	None
CHEMBL233000		0	282.37	0	3.75	5	N#Cc1c(NC(=O)c2ccccc2)sc2c1CCCC2	Activity						Not Evaluated						False	CHEMBL1024899	Binding affinity to human MET at 10 uM relative to control	B	BAO_0000357	single protein format	Homo sapiens	None	None	None	None	CHEMBL3717	Hepatocyte growth factor receptor	Homo sapiens	SINGLE PROTEIN	CHEMBL1151712	1	Scientific Literature	J. Med. Chem.	2008	None
CHEMBL121405		0	436.53	0	4.86	32	OC1(c2nc(-c3ccc(F)cc3)c(-c3ccnc(NC4CCCCC4)c3)o2)CCNCC1	IC50	'>'	10000.0	nM				UO_0000065					False	CHEMBL713585	Inhibition of human Met proto-oncogene tyrosine kinase	B	BAO_0000357	single protein format	Homo sapiens	None	None	None	None	CHEMBL3717	Hepatocyte growth factor receptor	Homo sapiens	SINGLE PROTEIN	CHEMBL1147483	1	Scientific Literature	Bioorg. Med. Chem. Lett.	2004	None
CHEMBL1096459		0	314.39	0	4.34	16a	Nc1ccccc1Nc1ccc2c(c1)Cc1ccccc1CC2=O	Inhibition						Not Active						False	CHEMBL1108241	Inhibition of MET at 10 uM	B	BAO_0000357	single protein format	None	None	None	None	None	CHEMBL3717	Hepatocyte growth factor receptor	Homo sapiens	SINGLE PROTEIN	CHEMBL1157789	1	Scientific Literature	Bioorg. Med. Chem. Lett.	2010	None
CHEMBL519982	ALTERNARIOL	0	258.23	0	2.37	1	Cc1cc(O)cc2oc(=O)c3c(O)cc(O)cc3c12	IC50	'='	5.4	ug.mL-1				UO_0000274					False	CHEMBL962876	Inhibition of recombinant MET	B	BAO_0000357	single protein format	None	None	None	None	None	CHEMBL3717	Hepatocyte growth factor receptor	Homo sapiens	SINGLE PROTEIN	CHEMBL1157406	1	Scientific Literature	J. Nat. Prod.	2008	None
CHEMBL573177		0	464.96	0	3.34	Table 2, R2C1	Cl.Nc1ncc(-c2ccc(C(=O)NCC3CCNC3)cc2)nc1Oc1ccc2cc[nH]c2c1	Inhibition	'='	75.0	%				UO_0000187					False	CHEMBL1052145	Inhibition of recombinant MET at 20 uM by [gamma-33P]ATP based assay	B	BAO_0000357	single protein format	None	None	None	None	None	CHEMBL3717	Hepatocyte growth factor receptor	Homo sapiens	SINGLE PROTEIN	CHEMBL1154188	1	Scientific Literature	J. Med. Chem.	2009	None
CHEMBL249002	SAPPANONE A	0	284.27	0	2.46	16	O=C1/C(=C/c2ccc(O)c(O)c2)COc2cc(O)ccc21	Inhibition	'='	56.6	%				UO_0000187					False	CHEMBL986512	Inhibition of c-Met at 10 uM by ELISA	B	BAO_0000357	single protein format	None	None	None	None	None	CHEMBL3717	Hepatocyte growth factor receptor	Homo sapiens	SINGLE PROTEIN	CHEMBL1155833	1	Scientific Literature	J. Med. Chem.	2008	None
CHEMBL510973		0	365.22	1	5.47	1i	N#Cc1ccc2[nH]c(-c3ccncc3)c(-c3cc(Cl)cc(Cl)c3)c2n1	IC50	'='	2550.0	nM	5.59			UO_0000065	15.32	0.31	0.12	8.56	True	CHEMBL1030748	Inhibition of GST-tagged human c-Met expressed in SF9 cells	B	BAO_0000219	cell-based format	Homo sapiens	None	None	Sf9	None	CHEMBL3717	Hepatocyte growth factor receptor	Homo sapiens	SINGLE PROTEIN	CHEMBL1153352	1	Scientific Literature	Bioorg. Med. Chem. Lett.	2009	CHEMBL3308860
CHEMBL2420564		0	445.52	0	3.06	27	O=C(N[C@H](CO)c1ccccc1)c1ccc2nc(N[C@H]3CC[C@H](O)CC3)c3nccn3c2c1	Inhibition	'<'	35.0	%				UO_0000187					False	CHEMBL2424438	Inhibition of MET in human PC3 cell lysates at 10 uM using desthiobiotin-tagged ATP probe AX9989 followed by trypsinization by LC/MS analysis	B	BAO_0000357	single protein format	Homo sapiens	None	None	PC-3	None	CHEMBL3717	Hepatocyte growth factor receptor	Homo sapiens	SINGLE PROTEIN	CHEMBL2417377	1	Scientific Literature	Bioorg. Med. Chem. Lett.	2013	CHEMBL3307570
CHEMBL2420925		0	273.34	0	1.89	28	c1nc(N2CCC3(CCCCO3)CC2)c2nc[nH]c2n1	Inhibition	'='	5.0	%				UO_0000187					False	CHEMBL2424318	Inhibition of MET (unknown origin) at 30 uM by microfluidic mobility shift assay relative to control	B	BAO_0000357	single protein format	Homo sapiens	None	None	None	None	CHEMBL3717	Hepatocyte growth factor receptor	Homo sapiens	SINGLE PROTEIN	CHEMBL2417369	1	Scientific Literature	Bioorg. Med. Chem.	2013	None
CHEMBL477768	HEMATOXYLONE	0	318.28	0	1.06	7	O=C1c2ccc(O)c(O)c2OC[C@]1(O)Cc1ccc(O)c(O)c1	IC50	'='	850.0	nM	6.07			UO_0000065	19.07	0.36	5.01	4.76	False	CHEMBL986500	Inhibition of c-Met by ELISA	B	BAO_0000357	single protein format	None	None	None	None	None	CHEMBL3717	Hepatocyte growth factor receptor	Homo sapiens	SINGLE PROTEIN	CHEMBL1155833	1	Scientific Literature	J. Med. Chem.	2008	None
CHEMBL509032	TAE-684	0	614.22	2	5.02	12, NVP-TAE684	COc1cc(N2CCC(N3CCN(C)CC3)CC2)ccc1Nc1ncc(Cl)c(Nc2ccccc2S(=O)(=O)C(C)C)n1	IC50	'='	1667.0	nM	5.78			UO_0000065	9.41	0.19	0.76	5.61	False	CHEMBL1006337	Inhibition of Tel-fused MET kinase-mediated mouse BaF3 cell proliferation	B	BAO_0000219	cell-based format	None	None	None	BaF3	None	CHEMBL3717	Hepatocyte growth factor receptor	Homo sapiens	SINGLE PROTEIN	CHEMBL1156430	1	Scientific Literature	Proc. Natl. Acad. Sci. U.S.A.	2007	CHEMBL3307634
CHEMBL464510		0	501.54	2	5.60	7	Cn1cnc(-c2cc3nccc(Oc4ccc(NC(=O)CC(=O)Nc5ccccc5)cc4F)c3s2)c1	IC50	'='	310.0	nM	6.51			UO_0000065	12.98	0.25	0.91	6.63	False	CHEMBL960944	Inhibition of TPR-fused Met phosphorylation expressed in human 293T cells by ELISA	B	BAO_0000219	cell-based format	None	None	None	293T	None	CHEMBL3717	Hepatocyte growth factor receptor	Homo sapiens	SINGLE PROTEIN	CHEMBL1153284	1	Scientific Literature	Bioorg. Med. Chem. Lett.	2009	None
CHEMBL518209		0	527.58	2	5.62	11	Cn1cnc(-c2cc3nccc(Oc4ccc(NC(=O)C5CCN(c6ccccc6)C5=O)cc4F)c3s2)c1	IC50	'='	370.0	nM	6.43			UO_0000065	12.19	0.23	0.81	7.20	False	CHEMBL960944	Inhibition of TPR-fused Met phosphorylation expressed in human 293T cells by ELISA	B	BAO_0000219	cell-based format	None	None	None	293T	None	CHEMBL3717	Hepatocyte growth factor receptor	Homo sapiens	SINGLE PROTEIN	CHEMBL1153284	1	Scientific Literature	Bioorg. Med. Chem. Lett.	2009	None
CHEMBL453613		0	542.60	2	6.59	16	CCn1cnc(-c2cc3nccc(Oc4ccc(NC(=O)N5CCN(c6ccccc6)C5=O)cc4F)c3s2)c1	IC50	'='	40.0	nM	7.40			UO_0000065	13.63	0.26	0.81	7.99	False	CHEMBL960944	Inhibition of TPR-fused Met phosphorylation expressed in human 293T cells by ELISA	B	BAO_0000219	cell-based format	None	None	None	293T	None	CHEMBL3717	Hepatocyte growth factor receptor	Homo sapiens	SINGLE PROTEIN	CHEMBL1153284	1	Scientific Literature	Bioorg. Med. Chem. Lett.	2009	None
CHEMBL449757		0	625.73	2	7.05	19	O=C(Nc1ccc(Oc2ccnc3cc(-c4cn(CCCN5CCCC5)cn4)sc23)c(F)c1)N1CCN(c2ccccc2)C1=O	IC50	'='	300.0	nM	6.52			UO_0000065	10.42	0.20	-0.53	6.81	False	CHEMBL960944	Inhibition of TPR-fused Met phosphorylation expressed in human 293T cells by ELISA	B	BAO_0000219	cell-based format	None	None	None	293T	None	CHEMBL3717	Hepatocyte growth factor receptor	Homo sapiens	SINGLE PROTEIN	CHEMBL1153284	1	Scientific Literature	Bioorg. Med. Chem. Lett.	2009	None
CHEMBL502621		0	588.67	2	5.48	27	CN(C)[C@H]1CCN(C(=O)c2cc3nccc(Oc4ccc(NC(=O)N5CCN(c6ccccc6)C5=O)cc4F)c3s2)C1	IC50	'='	230.0	nM	6.64			UO_0000065	11.28	0.22	1.16	6.75	False	CHEMBL960944	Inhibition of TPR-fused Met phosphorylation expressed in human 293T cells by ELISA	B	BAO_0000219	cell-based format	None	None	None	293T	None	CHEMBL3717	Hepatocyte growth factor receptor	Homo sapiens	SINGLE PROTEIN	CHEMBL1153284	1	Scientific Literature	Bioorg. Med. Chem. Lett.	2009	None
CHEMBL450786	PHA-665752	0	641.62	2	6.11	2, PHA-665752	Cc1[nH]c(/C=C2\C(=O)Nc3ccc(S(=O)(=O)Cc4c(Cl)cccc4Cl)cc32)c(C)c1C(=O)N1CCC[C@@H]1CN1CCCC1	IC50	'='	38.0	nM	7.42			UO_0000065	11.56	0.24	1.31	7.23	False	CHEMBL960945	Inhibition of c-Met	B	BAO_0000357	single protein format	None	None	None	None	None	CHEMBL3717	Hepatocyte growth factor receptor	Homo sapiens	SINGLE PROTEIN	CHEMBL1153284	1	Scientific Literature	Bioorg. Med. Chem. Lett.	2009	None
CHEMBL564829	MILCICLIB	2	460.59	0	2.57	28, PHA-848125	CNC(=O)c1nn(C)c2c1C(C)(C)Cc1cnc(Nc3ccc(N4CCN(C)CC4)cc3)nc1-2	IC50	'>'	10000.0	nM				UO_0000065					False	CHEMBL1058626	Inhibition of MET	B	BAO_0000357	single protein format	None	None	None	None	None	CHEMBL3717	Hepatocyte growth factor receptor	Homo sapiens	SINGLE PROTEIN	CHEMBL1151962	1	Scientific Literature	J. Med. Chem.	2009	None
CHEMBL3330859		0	591.16	1	4.61	5i	CC(C)S(=O)(=O)c1ccccc1Nc1nc(Nc2nc3c(s2)CCN(C(=O)C2CCOCC2)CC3)ncc1Cl	Inhibition	'='	4.9	%				UO_0000187					False	CHEMBL3383507	Inhibition of purified c-MET (unknown origin) at 1 uM after 60 mins by ELISA kinase assay	B	BAO_0000357	single protein format	Homo sapiens	None	None	None	None	CHEMBL3717	Hepatocyte growth factor receptor	Homo sapiens	SINGLE PROTEIN	CHEMBL3352334	1	Scientific Literature	Eur. J. Med. Chem.	2014	None
CHEMBL3394454		0	464.88	1	5.23	8h	Nc1noc2cccc(-c3ccc(NC(=O)C4(C(=O)Nc5ccc(F)c(Cl)c5)CC4)cc3)c12	IC50	'='	19.5	nM	7.71			UO_0000065	16.58	0.32	2.48	6.99	False	CHEMBL3396121	Inhibition of purified recombinant c-MET (unknown origin) using poly (Glu, Tyr) substrate after 60 mins by ELISA	B	BAO_0000357	single protein format	Homo sapiens	None	None	None	None	CHEMBL3717	Hepatocyte growth factor receptor	Homo sapiens	SINGLE PROTEIN	CHEMBL3392979	1	Scientific Literature	Bioorg. Med. Chem.	2015	None
CHEMBL3394463		0	492.54	0	4.83	24b	Cn1cc(-c2ccc(NC(=O)C3(C(=O)Nc4ccc(-c5cccc6onc(N)c56)cc4)CC3)cc2)cn1	IC50	'>'	1000.0	nM				UO_0000065					False	CHEMBL3396121	Inhibition of purified recombinant c-MET (unknown origin) using poly (Glu, Tyr) substrate after 60 mins by ELISA	B	BAO_0000357	single protein format	Homo sapiens	None	None	None	None	CHEMBL3717	Hepatocyte growth factor receptor	Homo sapiens	SINGLE PROTEIN	CHEMBL3392979	1	Scientific Literature	Bioorg. Med. Chem.	2015	None
CHEMBL456722		0	317.31	0	4.38	15	CN(C)c1cnc2cc(C(F)(F)F)cc(-c3ccccc3)c2n1	IC50	'='	5300.0	nM	5.28			UO_0000065	16.63	0.31	0.90	18.18	True	CHEMBL1029826	Inhibition of human recombinant his-tagged c-Met by TR-FRET assay	B	BAO_0000357	single protein format	Homo sapiens	None	None	None	None	CHEMBL3717	Hepatocyte growth factor receptor	Homo sapiens	SINGLE PROTEIN	CHEMBL1154528	1	Scientific Literature	Bioorg. Med. Chem. Lett.	2009	None
CHEMBL475703		0	378.38	0	4.42	5	O=C(Nc1cccc(C(F)(F)F)c1)c1nscc1NCc1ccccn1	Inhibition	'<'	30.0	%				UO_0000187					False	CHEMBL1034034	Inhibition of cMET at 10 uM by HTRF assay	B	BAO_0000357	single protein format	None	None	None	None	None	CHEMBL3717	Hepatocyte growth factor receptor	Homo sapiens	SINGLE PROTEIN	CHEMBL1136839	1	Scientific Literature	Bioorg. Med. Chem. Lett.	2009	None
CHEMBL585293		0	397.44	0	4.49	9	COc1ccc2c(O[C@@H](C)c3nnc4ccc(-c5ccccc5)nn34)ccnc2c1	IC50	'='	104.0	nM	6.98			UO_0000065	17.57	0.32	2.49	9.38	False	CHEMBL1038130	Inhibition of c-Met by HTRF assay	B	BAO_0000357	single protein format	None	None	None	None	None	CHEMBL3717	Hepatocyte growth factor receptor	Homo sapiens	SINGLE PROTEIN	CHEMBL1156101	1	Scientific Literature	Bioorg. Med. Chem. Lett.	2009	None
CHEMBL566242		0	419.40	0	3.63	21	COc1cnc2c(NCc3nnc4ccc(-c5ccc(F)c(F)c5)nn34)ccnc2c1	IC50	'='	9.0	nM	8.05			UO_0000065	19.18	0.35	4.42	8.93	False	CHEMBL1038130	Inhibition of c-Met by HTRF assay	B	BAO_0000357	single protein format	None	None	None	None	None	CHEMBL3717	Hepatocyte growth factor receptor	Homo sapiens	SINGLE PROTEIN	CHEMBL1156101	1	Scientific Literature	Bioorg. Med. Chem. Lett.	2009	None
CHEMBL3339360		0	624.64	2	6.75	40	COc1cc2c(Oc3ccc(CC(=O)N/N=C/c4ccc(C(F)(F)F)cc4)cc3F)ccnc2cc1OCCCN1CCCC1	IC50	'='	1.86	nM	8.73			UO_0000065	13.98	0.26	1.98	10.24	False	CHEMBL3385127	Inhibition of c-Met (unknown origin) using poly (Glu, Tyr) 4:1 substrate by HTRF assay	B	BAO_0000357	single protein format	Homo sapiens	None	None	None	None	CHEMBL3717	Hepatocyte growth factor receptor	Homo sapiens	SINGLE PROTEIN	CHEMBL3352497	1	Scientific Literature	Eur. J. Med. Chem.	2014	None
CHEMBL462711		0	415.42	0	3.17	27	CN1CCN(c2cnc3cc(C(F)(F)F)cc(-c4cccc(C(N)=O)c4)c3n2)CC1	IC50	'='	5000.0	nM	5.30			UO_0000065	12.76	0.24	2.13	7.04	True	CHEMBL1029826	Inhibition of human recombinant his-tagged c-Met by TR-FRET assay	B	BAO_0000357	single protein format	Homo sapiens	None	None	None	None	CHEMBL3717	Hepatocyte growth factor receptor	Homo sapiens	SINGLE PROTEIN	CHEMBL1154528	1	Scientific Literature	Bioorg. Med. Chem. Lett.	2009	None
CHEMBL468787		0	427.43	0	3.56	33	CN1CCN(c2cnc3cc(C(F)(F)F)cc(-c4ccc5c(c4)CC(=O)N5)c3n2)CC1	IC50	'='	170.0	nM	6.77			UO_0000065	15.84	0.30	3.21	11.03	True	CHEMBL1029826	Inhibition of human recombinant his-tagged c-Met by TR-FRET assay	B	BAO_0000357	single protein format	Homo sapiens	None	None	None	None	CHEMBL3717	Hepatocyte growth factor receptor	Homo sapiens	SINGLE PROTEIN	CHEMBL1154528	1	Scientific Literature	Bioorg. Med. Chem. Lett.	2009	None
CHEMBL518174		0	542.57	2	5.07	4	COc1ccc2c(Oc3ccc(NC(=O)c4c(C)n(C[C@@H](C)O)n(-c5ccccc5)c4=O)cc3F)ccnc2c1	Ki	'='	1.0	nM	9.00			UO_0000065	16.59	0.31	3.93	8.36	True	CHEMBL989217	Inhibition of c-Met phosphorylation by HTRF assay	B	BAO_0000357	single protein format	None	None	None	None	None	CHEMBL3717	Hepatocyte growth factor receptor	Homo sapiens	SINGLE PROTEIN	CHEMBL1157538	1	Scientific Literature	J. Med. Chem.	2008	None
CHEMBL459647		0	540.60	2	6.34	3	COc1ccc2c(Oc3ccc(NC(=O)c4c(C)n(CC(C)C)n(-c5ccccc5)c4=O)cc3F)ccnc2c1	Ki	'='	8.0	nM	8.10			UO_0000065	14.98	0.28	1.76	9.27	True	CHEMBL989217	Inhibition of c-Met phosphorylation by HTRF assay	B	BAO_0000357	single protein format	None	None	None	None	None	CHEMBL3717	Hepatocyte growth factor receptor	Homo sapiens	SINGLE PROTEIN	CHEMBL1157538	1	Scientific Literature	J. Med. Chem.	2008	None
CHEMBL3397285		0	455.52	0	3.70	6b	COc1cc(C)cc(-c2nn(CC#N)cc2-c2cc(NCCCO)nc(-c3cccnc3)n2)c1	IC50						Not Active						False	CHEMBL3399483	Inhibition of c-Met (unknown origin) incubated for 20 mins followed by [33P]ATP addition measured after 120 mins by HotSpot assay	B	BAO_0000357	single protein format	Homo sapiens	None	None	None	None	CHEMBL3717	Hepatocyte growth factor receptor	Homo sapiens	SINGLE PROTEIN	CHEMBL3396973	1	Scientific Literature	Eur. J. Med. Chem.	2015	None
CHEMBL3397291		0	455.52	0	3.79	7c	Cc1cc(O)cc(-c2nn(CC#N)cc2-c2cc(NCCCCO)nc(-c3cccnc3)n2)c1	IC50						Not Active						False	CHEMBL3399483	Inhibition of c-Met (unknown origin) incubated for 20 mins followed by [33P]ATP addition measured after 120 mins by HotSpot assay	B	BAO_0000357	single protein format	Homo sapiens	None	None	None	None	CHEMBL3717	Hepatocyte growth factor receptor	Homo sapiens	SINGLE PROTEIN	CHEMBL3396973	1	Scientific Literature	Eur. J. Med. Chem.	2015	None
CHEMBL493511		0	348.77	0	4.96	1j	N#Cc1ccc2[nH]c(-c3ccncc3)c(-c3cc(F)cc(Cl)c3)c2n1	IC50	'='	340.0	nM	6.47			UO_0000065	18.55	0.35	1.51	9.90	True	CHEMBL1030748	Inhibition of GST-tagged human c-Met expressed in SF9 cells	B	BAO_0000219	cell-based format	Homo sapiens	None	None	Sf9	None	CHEMBL3717	Hepatocyte growth factor receptor	Homo sapiens	SINGLE PROTEIN	CHEMBL1153352	1	Scientific Literature	Bioorg. Med. Chem. Lett.	2009	CHEMBL3308860
CHEMBL492912		0	330.78	0	4.82	1c	N#Cc1ccc2[nH]c(-c3ccncc3)c(-c3ccc(Cl)cc3)c2n1	IC50	'='	10000.0	nM	5.00			UO_0000065	15.12	0.28	0.18	7.65	True	CHEMBL1030748	Inhibition of GST-tagged human c-Met expressed in SF9 cells	B	BAO_0000219	cell-based format	Homo sapiens	None	None	Sf9	None	CHEMBL3717	Hepatocyte growth factor receptor	Homo sapiens	SINGLE PROTEIN	CHEMBL1153352	1	Scientific Literature	Bioorg. Med. Chem. Lett.	2009	CHEMBL3308860
CHEMBL523341		0	375.23	0	4.93	1d	N#Cc1ccc2[nH]c(-c3ccncc3)c(-c3ccc(Br)cc3)c2n1	Activity	'>'	60.0	%				UO_0000187					False	CHEMBL1030749	Inhibition of GST-tagged human c-Met expressed in SF9 cells assessed as remaining activity at 10 uM	B	BAO_0000219	cell-based format	Homo sapiens	None	None	Sf9	None	CHEMBL3717	Hepatocyte growth factor receptor	Homo sapiens	SINGLE PROTEIN	CHEMBL1153352	1	Scientific Literature	Bioorg. Med. Chem. Lett.	2009	CHEMBL3308860
CHEMBL521645		0	348.77	0	4.96	1q	N#Cc1ccc2[nH]c(-c3ccnc(Cl)c3)c(-c3ccc(F)cc3)c2n1	Activity	'>'	60.0	%				UO_0000187					False	CHEMBL1030749	Inhibition of GST-tagged human c-Met expressed in SF9 cells assessed as remaining activity at 10 uM	B	BAO_0000219	cell-based format	Homo sapiens	None	None	Sf9	None	CHEMBL3717	Hepatocyte growth factor receptor	Homo sapiens	SINGLE PROTEIN	CHEMBL1153352	1	Scientific Literature	Bioorg. Med. Chem. Lett.	2009	CHEMBL3308860
CHEMBL521645		0	348.77	0	4.96	1q	N#Cc1ccc2[nH]c(-c3ccnc(Cl)c3)c(-c3ccc(F)cc3)c2n1	IC50	'>'	10000.0	nM				UO_0000065					False	CHEMBL1030748	Inhibition of GST-tagged human c-Met expressed in SF9 cells	B	BAO_0000219	cell-based format	Homo sapiens	None	None	Sf9	None	CHEMBL3717	Hepatocyte growth factor receptor	Homo sapiens	SINGLE PROTEIN	CHEMBL1153352	1	Scientific Literature	Bioorg. Med. Chem. Lett.	2009	CHEMBL3308860
CHEMBL493518		0	297.32	0	3.56	1f	N#Cc1ccc2[nH]c(-c3ccncc3)c(-c3ccncc3)c2n1	Activity						Not Active						False	CHEMBL1030750	Inhibition of GST-tagged human c-Met expressed in SF9 cells at 10 uM	B	BAO_0000219	cell-based format	Homo sapiens	None	None	Sf9	None	CHEMBL3717	Hepatocyte growth factor receptor	Homo sapiens	SINGLE PROTEIN	CHEMBL1153352	1	Scientific Literature	Bioorg. Med. Chem. Lett.	2009	CHEMBL3308860
CHEMBL459647		0	540.60	2	6.34	3	COc1ccc2c(Oc3ccc(NC(=O)c4c(C)n(CC(C)C)n(-c5ccccc5)c4=O)cc3F)ccnc2c1	IC50	'='	204.0	nM	6.69			UO_0000065	12.38	0.23	0.35	7.66	False	CHEMBL989218	Inhibition of HGF-mediated c-Met phosphorylation in human PC3 cells	B	BAO_0000219	cell-based format	Homo sapiens	None	None	PC-3	None	CHEMBL3717	Hepatocyte growth factor receptor	Homo sapiens	SINGLE PROTEIN	CHEMBL1157538	1	Scientific Literature	J. Med. Chem.	2008	CHEMBL3307570
CHEMBL461293		0	540.55	2	5.28	6	COc1ccc2c(Oc3ccc(NC(=O)c4c(C)n(CC(C)=O)n(-c5ccccc5)c4=O)cc3F)ccnc2c1	IC50	'='	48.0	nM	7.32			UO_0000065	13.54	0.25	2.04	7.01	False	CHEMBL989218	Inhibition of HGF-mediated c-Met phosphorylation in human PC3 cells	B	BAO_0000219	cell-based format	Homo sapiens	None	None	PC-3	None	CHEMBL3717	Hepatocyte growth factor receptor	Homo sapiens	SINGLE PROTEIN	CHEMBL1157538	1	Scientific Literature	J. Med. Chem.	2008	CHEMBL3307570
CHEMBL1095626		0	437.50	0	2.32	24a	COC(=O)N1CCC(n2ncc3c(N4CCOCC4)nc(-c4ccc(N)cc4)nc32)CC1	IC50	'>'	50000.0	nM				UO_0000065					False	CHEMBL1104644	Inhibition of MET	B	BAO_0000357	single protein format	None	None	None	None	None	CHEMBL3717	Hepatocyte growth factor receptor	Homo sapiens	SINGLE PROTEIN	CHEMBL1157009	1	Scientific Literature	J. Med. Chem.	2009	None
CHEMBL567391		0	536.89	1	4.90	Table 2, R1C1	CC(Oc1nc(-c2ccc(C(=O)NCC3CCCNC3)cc2)cnc1N)c1c(Cl)cccc1Cl.Cl	IC50	'='	1210.0	nM	5.92			UO_0000065	11.82	0.24	1.02	5.79	False	CHEMBL1052143	Inhibition of recombinant MET by [gamma-33P]ATP based assay	B	BAO_0000357	single protein format	None	None	None	None	None	CHEMBL3717	Hepatocyte growth factor receptor	Homo sapiens	SINGLE PROTEIN	CHEMBL1154188	1	Scientific Literature	J. Med. Chem.	2009	None
CHEMBL583042		0	500.36	2	5.43	11e	Cc1cnc(Nc2ccc(F)cc2Cl)nc1-c1c[nH]c(C(=O)N[C@H](CO)c2cccc(Cl)c2)c1	Ki	'>'	4000.0	nM				UO_0000065					False	CHEMBL1038678	Inhibition of MET	B	BAO_0000357	single protein format	None	None	None	None	None	CHEMBL3717	Hepatocyte growth factor receptor	Homo sapiens	SINGLE PROTEIN	CHEMBL1154622	1	Scientific Literature	J. Med. Chem.	2009	None
CHEMBL595545		0	2030.37	None	None	4	CO[C@@H]1[C@H](N(C)C(=O)CCC(=O)NCCC(=O)NCCC(=O)NCCC(=O)NCCC(=O)NCCC(=O)NCCC(=O)NCCC(=O)N[C@H]2CSSC[C@@H](C(=O)NCC(N)=O)NC(=O)CNC(=O)[C@H](Cc3ccccc3)NC(=O)[C@H](C(C)C)NC(=O)[C@H](CCCNC(=N)N)NC(=O)[C@H](Cc3ccccc3)NC(=O)[C@H](C(C)C)NC2=O)C[C@H]2O[C@]1(C)n1c3ccccc3c3c4c(c5c6ccccc6n2c5c31)C(=O)NC4	Activity	'='	77.0	%				UO_0000187					False	CHEMBL1037973	Binding affinity to human MET at 200 nM by cell-based competition binding assay relative to control in presence of DTT	B	BAO_0000219	cell-based format	Homo sapiens	None	None	None	None	CHEMBL3717	Hepatocyte growth factor receptor	Homo sapiens	SINGLE PROTEIN	CHEMBL1152541	1	Scientific Literature	Bioorg. Med. Chem.	2009	None
CHEMBL572910		0	450.93	0	3.09	Table 2, R3C1	Cl.Nc1ncc(-c2ccc(C(=O)N[C@@H]3CCNC3)cc2)nc1Oc1ccc2cc[nH]c2c1	IC50	'='	13680.0	nM	4.86			UO_0000065	11.74	0.21	1.77	4.12	False	CHEMBL1052143	Inhibition of recombinant MET by [gamma-33P]ATP based assay	B	BAO_0000357	single protein format	None	None	None	None	None	CHEMBL3717	Hepatocyte growth factor receptor	Homo sapiens	SINGLE PROTEIN	CHEMBL1154188	1	Scientific Literature	J. Med. Chem.	2009	None
CHEMBL566083		0	464.96	0	3.48	Table 2, R4C1	Cl.Nc1ncc(-c2ccc(C(=O)NC3CCNCC3)cc2)nc1Oc1ccc2cc[nH]c2c1	Inhibition	'='	73.0	%				UO_0000187					False	CHEMBL1052145	Inhibition of recombinant MET at 20 uM by [gamma-33P]ATP based assay	B	BAO_0000357	single protein format	None	None	None	None	None	CHEMBL3717	Hepatocyte growth factor receptor	Homo sapiens	SINGLE PROTEIN	CHEMBL1154188	1	Scientific Literature	J. Med. Chem.	2009	None
CHEMBL477560	HEMATOXYLENE	0	286.28	0	2.53	6	Oc1ccc(CC2=Cc3ccc(O)c(O)c3OC2)cc1O	Inhibition	'='	92.0	%				UO_0000187					False	CHEMBL986512	Inhibition of c-Met at 10 uM by ELISA	B	BAO_0000357	single protein format	None	None	None	None	None	CHEMBL3717	Hepatocyte growth factor receptor	Homo sapiens	SINGLE PROTEIN	CHEMBL1155833	1	Scientific Literature	J. Med. Chem.	2008	None
CHEMBL188048		0	216.20	0	0.60	SB-736290	Cn1c(-c2nonc2N)nc2cnccc21	Inhibition	'='	3.65	%				UO_0000187					False	CHEMBL1962143	GSK_PKIS: MET mean inhibition at 1 uM [Nanosyn]	B	BAO_0000357	single protein format	None	None	None	None	None	CHEMBL3717	Hepatocyte growth factor receptor	Homo sapiens	SINGLE PROTEIN	CHEMBL1961873	16	GSK Published Kinase Inhibitor Set			None
CHEMBL408732		0	308.34	0	2.98	SB-711237	COc1ccc(-c2ccc3c(NC(=O)C4CC4)n[nH]c3n2)cc1	Inhibition	'='	1.87	%				UO_0000187					False	CHEMBL1962142	GSK_PKIS: MET mean inhibition at 0.1 uM [Nanosyn]	B	BAO_0000357	single protein format	None	None	None	None	None	CHEMBL3717	Hepatocyte growth factor receptor	Homo sapiens	SINGLE PROTEIN	CHEMBL1961873	16	GSK Published Kinase Inhibitor Set			None
CHEMBL207247	GW807930X	0	500.96	2	5.63	GW807930X	CC(=O)NCc1cccc(C#Cc2cncnc2Nc2ccc(OCc3cccc(F)c3)c(Cl)c2)c1	Inhibition	'='	1.83	%				UO_0000187					False	CHEMBL1962143	GSK_PKIS: MET mean inhibition at 1 uM [Nanosyn]	B	BAO_0000357	single protein format	None	None	None	None	None	CHEMBL3717	Hepatocyte growth factor receptor	Homo sapiens	SINGLE PROTEIN	CHEMBL1961873	16	GSK Published Kinase Inhibitor Set			None
CHEMBL398877		0	331.42	0	4.33	2i	CC(C)(C)c1ccc(-n2ncc3c2-c2ccccc2NC(=O)C3)cc1	Inhibition	'<='	40.0	%				UO_0000187					False	CHEMBL886301	Inhibition of MET at 10 uM	B	BAO_0000357	single protein format	None	None	None	None	None	CHEMBL3717	Hepatocyte growth factor receptor	Homo sapiens	SINGLE PROTEIN	CHEMBL1139946	1	Scientific Literature	Eur. J. Med. Chem.	2007	None
CHEMBL523320		0	409.42	1	5.27	21	Cc1ccc(-n2cc(-c3ccccc3NCc3ccncc3)nn2)cc1C(F)(F)F	Inhibition	'<'	30.0	%				UO_0000187					False	CHEMBL960822	Inhibition of c-Met at 10 uM	B	BAO_0000357	single protein format	None	None	None	None	None	CHEMBL3717	Hepatocyte growth factor receptor	Homo sapiens	SINGLE PROTEIN	CHEMBL1153264	1	Scientific Literature	Bioorg. Med. Chem. Lett.	2009	None
CHEMBL518652		0	369.47	1	5.06	13	CC(C)c1cccc(-n2cc(-c3ccccc3NCc3ccncc3)nn2)c1	Inhibition	'<'	30.0	%				UO_0000187					False	CHEMBL960822	Inhibition of c-Met at 10 uM	B	BAO_0000357	single protein format	None	None	None	None	None	CHEMBL3717	Hepatocyte growth factor receptor	Homo sapiens	SINGLE PROTEIN	CHEMBL1153264	1	Scientific Literature	Bioorg. Med. Chem. Lett.	2009	None
CHEMBL491681		0	411.39	0	4.84	12	FC(F)(F)Oc1ccc(-n2cc(-c3ccccc3NCc3ccncc3)nn2)cc1	Inhibition	'<'	30.0	%				UO_0000187					False	CHEMBL960822	Inhibition of c-Met at 10 uM	B	BAO_0000357	single protein format	None	None	None	None	None	CHEMBL3717	Hepatocyte growth factor receptor	Homo sapiens	SINGLE PROTEIN	CHEMBL1153264	1	Scientific Literature	Bioorg. Med. Chem. Lett.	2009	None
CHEMBL402042		0	514.61	2	6.35	10i	O=C(Cc1ccccc1)NC(=S)Nc1ccc(Oc2ccnc3cc(-c4cccnc4)sc23)c(F)c1	IC50	'='	52.0	nM	7.28			UO_0000065	14.15	0.28	0.93	9.57	False	CHEMBL924760	Inhibition of TPR-Met fusion protein assessed as Y1230-34-35 phosphorylation	B	BAO_0000357	single protein format	None	None	None	None	None	CHEMBL3717	Hepatocyte growth factor receptor	Homo sapiens	SINGLE PROTEIN	CHEMBL1145636	1	Scientific Literature	Bioorg. Med. Chem. Lett.	2008	None
CHEMBL2347571		0	441.26	0	4.56	14b	Cc1cc(C(=O)Nc2ccc(Nc3ncnc4[nH]cnc34)c(F)c2)ccc1Br	Activity	'='	0.0	%				UO_0000187					False	CHEMBL2353700	Binding affinity to MET (unknown origin) at 1 uM after 1 hr relative to control	B	BAO_0000357	single protein format	Homo sapiens	None	None	None	None	CHEMBL3717	Hepatocyte growth factor receptor	Homo sapiens	SINGLE PROTEIN	CHEMBL2346606	1	Scientific Literature	Eur. J. Med. Chem.	2013	None
CHEMBL2442124		0	466.41	1	5.75	(R)-10b	C[C@@H](Sc1cc(-c2cnn(C3CCNCC3)c2)cnc1N)c1c(Cl)ccc(F)c1Cl	Inhibition						Active						False	CHEMBL2446889	Inhibition of c-Met in human MKN45 cells assessed as inhibition of p44/42 phosphorylation at 0.16 to 20 uM after 2 hrs by Western blotting analysis	B	BAO_0000219	cell-based format	Homo sapiens	None	None	MKN-45	None	CHEMBL3717	Hepatocyte growth factor receptor	Homo sapiens	SINGLE PROTEIN	CHEMBL2440064	1	Scientific Literature	Bioorg. Med. Chem.	2013	CHEMBL3307603
CHEMBL2442124		0	466.41	1	5.75	(R)-10b	C[C@@H](Sc1cc(-c2cnn(C3CCNCC3)c2)cnc1N)c1c(Cl)ccc(F)c1Cl	Inhibition						Not Active						False	CHEMBL2446865	Inhibition of c-Met in gefitinib-resistant human HCC827 cells assessed as inhibition of AKT phosphorylation at 0.5 uM after 2 hrs by Western blotting analysis	B	BAO_0000219	cell-based format	Homo sapiens	None	None	HCC827	None	CHEMBL3717	Hepatocyte growth factor receptor	Homo sapiens	SINGLE PROTEIN	CHEMBL2440064	1	Scientific Literature	Bioorg. Med. Chem.	2013	None
CHEMBL1233881		0	325.37	0	2.82	PP494	COc1ccc(-c2nn(C3CCC3)c3ncnc(N)c23)cc1OC	Inhibition	'='	-3.0	%				UO_0000187					False	CHEMBL1244221	Inhibition of MET M1250T mutant at 1 uM after 60 mins by FRET assay in presence of 10 uM ATP	B	BAO_0000019	assay format	Homo sapiens	None	None	None	None	CHEMBL3717	Hepatocyte growth factor receptor	Homo sapiens	SINGLE PROTEIN	CHEMBL1240340	1	Scientific Literature	Nat. Chem. Biol.	2008	None
CHEMBL1241674		0	308.35	0	2.84	PP242	CC(C)n1nc(-c2cc3cc(O)ccc3[nH]2)c2c(N)ncnc21	Inhibition	'='	4.0	%				UO_0000187					False	CHEMBL1244221	Inhibition of MET M1250T mutant at 1 uM after 60 mins by FRET assay in presence of 10 uM ATP	B	BAO_0000019	assay format	Homo sapiens	None	None	None	None	CHEMBL3717	Hepatocyte growth factor receptor	Homo sapiens	SINGLE PROTEIN	CHEMBL1240340	1	Scientific Literature	Nat. Chem. Biol.	2008	None
CHEMBL2347983		0	517.36	2	6.23	29e	Cc1cc(C(=O)Nc2cccc(-c3nc4c(Nc5ccc(F)cc5)ncnc4[nH]3)c2)ccc1Br	Activity	'='	0.0	%				UO_0000187					False	CHEMBL2353700	Binding affinity to MET (unknown origin) at 1 uM after 1 hr relative to control	B	BAO_0000357	single protein format	Homo sapiens	None	None	None	None	CHEMBL3717	Hepatocyte growth factor receptor	Homo sapiens	SINGLE PROTEIN	CHEMBL2346606	1	Scientific Literature	Eur. J. Med. Chem.	2013	None
CHEMBL2348265		0	348.34	0	3.49	13c	O=C(Nc1ccc(Nc2ncnc3[nH]cnc23)cc1)c1ccccc1F	Activity	'='	0.0	%				UO_0000187					False	CHEMBL2353700	Binding affinity to MET (unknown origin) at 1 uM after 1 hr relative to control	B	BAO_0000357	single protein format	Homo sapiens	None	None	None	None	CHEMBL3717	Hepatocyte growth factor receptor	Homo sapiens	SINGLE PROTEIN	CHEMBL2346606	1	Scientific Literature	Eur. J. Med. Chem.	2013	None
CHEMBL53566	TYROSOL	0	138.17	0	0.93	3	OCCc1ccc(O)cc1	Inhibition	'='	0.0	%				UO_0000187					False	CHEMBL2350425	Inhibition of c-MET phosphorylation (unknown origin) at 25 uM after 1 hr by Z'-LYTE kinase assay	B	BAO_0000357	single protein format	Homo sapiens	None	None	None	None	CHEMBL3717	Hepatocyte growth factor receptor	Homo sapiens	SINGLE PROTEIN	CHEMBL2346504	1	Scientific Literature	Bioorg. Med. Chem.	2013	None
CHEMBL535	SUNITINIB	4	398.48	0	3.33	Sunitinib	CCN(CC)CCNC(=O)c1c(C)[nH]c(/C=C2\C(=O)Nc3ccc(F)cc32)c1C	Kd	'='	4700.0	nM	5.33			UO_0000065	13.37	0.25	2.00	6.90	True	CHEMBL1244514	Binding affinity to MET Y1235D mutant	B	BAO_0000019	assay format	Homo sapiens	None	None	None	None	CHEMBL3717	Hepatocyte growth factor receptor	Homo sapiens	SINGLE PROTEIN	CHEMBL1240346	1	Scientific Literature	Blood	2009	None
CHEMBL474709		0	361.43	0	3.95	17	O=C(Nc1ccc2ccccc2n1)c1nscc1NCc1ccncc1	Inhibition	'<'	30.0	%				UO_0000187					False	CHEMBL1034034	Inhibition of cMET at 10 uM by HTRF assay	B	BAO_0000357	single protein format	None	None	None	None	None	CHEMBL3717	Hepatocyte growth factor receptor	Homo sapiens	SINGLE PROTEIN	CHEMBL1136839	1	Scientific Literature	Bioorg. Med. Chem. Lett.	2009	None
CHEMBL2348262		0	367.32	0	3.68	6c	O=C(Nc1ccc(Oc2ncnc3[nH]cnc23)c(F)c1)c1ccccc1F	Activity	'='	98.0	%				UO_0000187					False	CHEMBL2353701	Binding affinity to MET (unknown origin) at 75 uM after 1 hr relative to control	B	BAO_0000357	single protein format	Homo sapiens	None	None	None	None	CHEMBL3717	Hepatocyte growth factor receptor	Homo sapiens	SINGLE PROTEIN	CHEMBL2346606	1	Scientific Literature	Eur. J. Med. Chem.	2013	None
CHEMBL2348258		0	476.42	0	4.44	18h	O=C(Nc1cccc(-c2ncnc3[nH]cnc23)c1)c1cccn(-c2ccc(C(F)(F)F)cc2)c1=O	Activity	'='	4.0	%				UO_0000187					False	CHEMBL2353700	Binding affinity to MET (unknown origin) at 1 uM after 1 hr relative to control	B	BAO_0000357	single protein format	Homo sapiens	None	None	None	None	CHEMBL3717	Hepatocyte growth factor receptor	Homo sapiens	SINGLE PROTEIN	CHEMBL2346606	1	Scientific Literature	Eur. J. Med. Chem.	2013	None
CHEMBL2348262		0	367.32	0	3.68	6c	O=C(Nc1ccc(Oc2ncnc3[nH]cnc23)c(F)c1)c1ccccc1F	Activity	'='	34.0	%				UO_0000187					False	CHEMBL2353700	Binding affinity to MET (unknown origin) at 1 uM after 1 hr relative to control	B	BAO_0000357	single protein format	Homo sapiens	None	None	None	None	CHEMBL3717	Hepatocyte growth factor receptor	Homo sapiens	SINGLE PROTEIN	CHEMBL2346606	1	Scientific Literature	Eur. J. Med. Chem.	2013	None
CHEMBL1099345		0	555.69	2	7.49	17c	CCn1cc(-c2ccnc3[nH]c(-c4cccc(CN(C)C)c4)cc23)c(-c2ccc(NC(=O)Nc3ccccc3)cc2)n1	Inhibition						Active						False	CHEMBL1104805	Inhibition of MET	B	BAO_0000357	single protein format	None	None	None	None	None	CHEMBL3717	Hepatocyte growth factor receptor	Homo sapiens	SINGLE PROTEIN	CHEMBL1157791	1	Scientific Literature	J. Med. Chem.	2010	None
CHEMBL3828445		0	668.92	2	9.85	11	CC(C)=CCC/C(C)=C/C[C@@H]1C[C@]2(CC=C(C)C)C(=O)[C@@](CC=C(C)C)(C(=O)C3=C2OC2C=C(O)C(=O)C=C2C3=O)[C@@]1(C)CCC=C(C)C	IC50	'='	11990.0	nM	4.92			UO_0000065	7.36	0.14	-4.93	5.03	False	CHEMBL3830264	Inhibition of c-MET (unknown origin) by caliper mobility shift assay	B	BAO_0000357	single protein format	Homo sapiens	None	None	None	None	CHEMBL3717	Hepatocyte growth factor receptor	Homo sapiens	SINGLE PROTEIN	CHEMBL3826938	1	Scientific Literature	Bioorg. Med. Chem.	2016	None
CHEMBL3827230		0	897.23	2	11.71	9	CC(C)=CCC/C(C)=C/C[C@@H]1C[C@]2(CC=C(C)C)C(=O)[C@@](CC=C(C)C)(C(=O)C(C(=O)c3ccc(O)c(OC(=O)CCCC[C@@H]4SCC5NC(=O)NC54)c3)=C2O)[C@@]1(C)CCC=C(C)C	IC50	'='	4880.0	nM	5.31			UO_0000065	5.92	0.11	-6.40	3.34	False	CHEMBL3830264	Inhibition of c-MET (unknown origin) by caliper mobility shift assay	B	BAO_0000357	single protein format	Homo sapiens	None	None	None	None	CHEMBL3717	Hepatocyte growth factor receptor	Homo sapiens	SINGLE PROTEIN	CHEMBL3826938	1	Scientific Literature	Bioorg. Med. Chem.	2016	None
CHEMBL3828445		0	668.92	2	9.85	11	CC(C)=CCC/C(C)=C/C[C@@H]1C[C@]2(CC=C(C)C)C(=O)[C@@](CC=C(C)C)(C(=O)C3=C2OC2C=C(O)C(=O)C=C2C3=O)[C@@]1(C)CCC=C(C)C	Inhibition						Dose-dependent effect						False	CHEMBL3830273	Inhibition of c-MET in human HCC827 cells assessed as reduction in c-MET phosphorylation at Tyr-1234/1235 residues after 48 hrs by Western blot analysis	B	BAO_0000219	cell-based format	Homo sapiens	None	None	HCC827	None	CHEMBL3717	Hepatocyte growth factor receptor	Homo sapiens	SINGLE PROTEIN	CHEMBL3826938	1	Scientific Literature	Bioorg. Med. Chem.	2016	None
CHEMBL602471		0	405.26	1	5.32	(R)-3	C[C@@H](Oc1ccc2ncc(/C=C/C(N)=O)cc2c1)c1c(Cl)ccc(F)c1Cl	IC50	'='	23.0	nM	7.64			UO_0000065	18.85	0.39	2.32	11.71	False	CHEMBL1066393	Inhibition of recombinant c-Met by TR-FRET assay	B	BAO_0000357	single protein format	None	None	None	None	None	CHEMBL3717	Hepatocyte growth factor receptor	Homo sapiens	SINGLE PROTEIN	CHEMBL1156877	1	Scientific Literature	Bioorg. Med. Chem. Lett.	2010	None
CHEMBL591457		0	407.27	1	5.24	6	CC(Oc1ccc2ncc(CCC(N)=O)cc2c1)c1c(Cl)ccc(F)c1Cl	IC50	'='	205.0	nM	6.69			UO_0000065	16.42	0.34	1.45	10.26	False	CHEMBL1066393	Inhibition of recombinant c-Met by TR-FRET assay	B	BAO_0000357	single protein format	None	None	None	None	None	CHEMBL3717	Hepatocyte growth factor receptor	Homo sapiens	SINGLE PROTEIN	CHEMBL1156877	1	Scientific Literature	Bioorg. Med. Chem. Lett.	2010	None
CHEMBL1097869		0	451.41	1	5.26	18	Nc1cc(Oc2ccc(Nc3ccncc3C(=O)Nc3ccc(F)cc3F)cc2F)ccn1	IC50	'='	3500.0	nM	5.46			UO_0000065	12.09	0.23	0.20	5.34	False	CHEMBL1120752	Inhibition of GST-tagged human recombinant c-met N terminal domain expressed in Hi5 insect cells after 60 mins by liquid scintillation counting	B	BAO_0000219	cell-based format	Homo sapiens	None	None	None	None	CHEMBL3717	Hepatocyte growth factor receptor	Homo sapiens	SINGLE PROTEIN	CHEMBL1158562	1	Scientific Literature	Bioorg. Med. Chem. Lett.	2010	None
CHEMBL1096519		0	452.40	0	4.66	20	Nc1cc(Oc2ccc(Nc3nccnc3C(=O)Nc3ccc(F)cc3F)cc2F)ccn1	IC50	'='	69.0	nM	7.16			UO_0000065	15.83	0.30	2.50	6.22	False	CHEMBL1120752	Inhibition of GST-tagged human recombinant c-met N terminal domain expressed in Hi5 insect cells after 60 mins by liquid scintillation counting	B	BAO_0000219	cell-based format	Homo sapiens	None	None	None	None	CHEMBL3717	Hepatocyte growth factor receptor	Homo sapiens	SINGLE PROTEIN	CHEMBL1158562	1	Scientific Literature	Bioorg. Med. Chem. Lett.	2010	None
CHEMBL1096549		0	495.47	0	4.73	14	CN(C)c1ncc(C(=O)Nc2ccc(F)cc2F)c(Nc2ccc(Oc3ccnc(N)c3)c(F)c2)n1	IC50	'='	120.0	nM	6.92			UO_0000065	13.97	0.26	2.19	5.85	False	CHEMBL1120752	Inhibition of GST-tagged human recombinant c-met N terminal domain expressed in Hi5 insect cells after 60 mins by liquid scintillation counting	B	BAO_0000219	cell-based format	Homo sapiens	None	None	None	None	CHEMBL3717	Hepatocyte growth factor receptor	Homo sapiens	SINGLE PROTEIN	CHEMBL1158562	1	Scientific Literature	Bioorg. Med. Chem. Lett.	2010	None
CHEMBL1086676		0	510.55	2	6.07	9	Cn1cnc(-c2cc3nccc(Oc4ccc(NC(=O)c5cnn(-c6ccccc6)c5)cc4F)c3s2)c1	IC50	'='	80.0	nM	7.10			UO_0000065	13.90	0.26	1.03	8.17	False	CHEMBL1103915	Inhibition of c-Met	B	BAO_0000357	single protein format	None	None	None	None	None	CHEMBL3717	Hepatocyte growth factor receptor	Homo sapiens	SINGLE PROTEIN	CHEMBL1157925	1	Scientific Literature	Bioorg. Med. Chem. Lett.	2010	None
CHEMBL1098158		0	558.56	2	6.85	12	Cn1cnc(-c2cc3nccc(Oc4ccc(NC(=O)c5cnn(C(C)(C)C)c5C(F)(F)F)cc4F)c3s2)c1	IC50	'='	70.0	nM	7.16			UO_0000065	12.81	0.25	0.30	8.24	False	CHEMBL1103915	Inhibition of c-Met	B	BAO_0000357	single protein format	None	None	None	None	None	CHEMBL3717	Hepatocyte growth factor receptor	Homo sapiens	SINGLE PROTEIN	CHEMBL1157925	1	Scientific Literature	Bioorg. Med. Chem. Lett.	2010	None
CHEMBL1095034		0	578.55	2	7.09	13	Cn1ccnc1-c1cc2nccc(Oc3ccc(NC(=O)c4cnn(-c5ccccc5)c4C(F)(F)F)cc3F)c2s1	IC50	'='	150.0	nM	6.82			UO_0000065	11.79	0.23	-0.27	7.86	False	CHEMBL1103915	Inhibition of c-Met	B	BAO_0000357	single protein format	None	None	None	None	None	CHEMBL3717	Hepatocyte growth factor receptor	Homo sapiens	SINGLE PROTEIN	CHEMBL1157925	1	Scientific Literature	Bioorg. Med. Chem. Lett.	2010	None
CHEMBL449159		0	583.62	2	5.30	41	COc1cc2nccc(Oc3ccc(-c4cnc(C(NC(=O)N(C)C)c5ccccc5)n(C)c4=O)cc3F)c2cc1OC	Ki	'='	368.0	nM	6.43			UO_0000065	11.02	0.20	1.13	5.97	False	CHEMBL971816	Inhibition of cMet by HTRF assay	B	BAO_0000357	single protein format	None	None	None	None	None	CHEMBL3717	Hepatocyte growth factor receptor	Homo sapiens	SINGLE PROTEIN	CHEMBL1140082	1	Scientific Literature	J. Med. Chem.	2008	None
CHEMBL453850		0	472.45	1	5.10	17	O=C(Nc1ccc(Oc2ccnc3[nH]ccc23)c(F)c1)c1cccn(Cc2ccc(F)cc2)c1=O	IC50	'='	8.2	nM	8.09			UO_0000065	17.12	0.32	2.99	9.08	True	CHEMBL1003887	Inhibition of MET	B	BAO_0000357	single protein format	None	None	None	None	None	CHEMBL3717	Hepatocyte growth factor receptor	Homo sapiens	SINGLE PROTEIN	CHEMBL1157356	1	Scientific Literature	J. Med. Chem.	2008	None
CHEMBL253881		0	535.56	1	3.61	10j	NC1CCN(Cc2ccn3ncnc(Oc4ccc(NC(=O)NC(=O)Cc5ccc(F)cc5)cc4F)c23)CC1	IC50	'='	45.0	nM	7.35			UO_0000065	13.72	0.26	3.74	5.79	True	CHEMBL928636	Inhibition of human recombinant c-Met expressed in insect cell-baculovirus expression system	B	BAO_0000019	assay format	Homo sapiens	None	None	None	None	CHEMBL3717	Hepatocyte growth factor receptor	Homo sapiens	SINGLE PROTEIN	CHEMBL1141528	1	Scientific Literature	Bioorg. Med. Chem. Lett.	2008	None
CHEMBL508776		0	543.62	2	6.42	28	CN1CC=C(c2cc3nccc(Oc4ccc(NC(=O)N5CCN(c6ccccc6)C5=O)cc4F)c3s2)CC1	IC50	'='	33.0	nM	7.48			UO_0000065	13.76	0.26	1.06	9.59	True	CHEMBL960948	Inhibition of GST-fused recombinant c-Met catalytic domain expressed in baculovirus-infected Trichoplusia ni Hi5 cells after 30 mins by DELFIA assay	B	BAO_0000219	cell-based format	None	None	None	BTI-TN-5B1-4	None	CHEMBL3717	Hepatocyte growth factor receptor	Homo sapiens	SINGLE PROTEIN	CHEMBL1153284	1	Scientific Literature	Bioorg. Med. Chem. Lett.	2009	CHEMBL3833782
CHEMBL461998		0	480.43	0	4.68	13	COc1cc2nccc(Oc3ccc(NC(=O)NC(=O)c4c(F)cccc4F)nc3)c2cc1OC	Ki	'='	80.0	nM	7.10			UO_0000065	14.77	0.28	2.42	6.36	False	CHEMBL969890	Inhibition of human activated c-Met by PK/LDH coupled kinetic assay	B	BAO_0000357	single protein format	Homo sapiens	None	None	None	None	CHEMBL3717	Hepatocyte growth factor receptor	Homo sapiens	SINGLE PROTEIN	CHEMBL1156696	1	Scientific Literature	Eur. J. Med. Chem.	2008	None
CHEMBL462835		0	572.62	2	6.59	31	CCn1cnc(-c2cc3nccc(Oc4ccc(NC(=O)N5CCN(c6ccccc6OC)C5=O)cc4F)c3s2)c1	IC50	'='	60.0	nM	7.22			UO_0000065	12.61	0.24	0.63	7.09	False	CHEMBL960944	Inhibition of TPR-fused Met phosphorylation expressed in human 293T cells by ELISA	B	BAO_0000219	cell-based format	None	None	None	293T	None	CHEMBL3717	Hepatocyte growth factor receptor	Homo sapiens	SINGLE PROTEIN	CHEMBL1153284	1	Scientific Literature	Bioorg. Med. Chem. Lett.	2009	None
CHEMBL489326	EXELIXIS	0	519.50	2	5.68	4, Exelixis	COc1cc2nccc(Oc3ccc(NC(=O)C4(C(=O)Nc5ccc(F)cc5)CC4)cc3F)c2cc1OC	IC50	'='	21.0	nM	7.68			UO_0000065	14.78	0.28	2.00	7.77	True	CHEMBL960945	Inhibition of c-Met	B	BAO_0000357	single protein format	None	None	None	None	None	CHEMBL3717	Hepatocyte growth factor receptor	Homo sapiens	SINGLE PROTEIN	CHEMBL1153284	1	Scientific Literature	Bioorg. Med. Chem. Lett.	2009	None
CHEMBL462183		0	339.35	0	3.40	7	COc1cc2nccc(Oc3ccc(NC(C)=O)nc3)c2cc1OC	Ki	'='	7000.0	nM	5.16			UO_0000065	15.19	0.28	1.75	6.24	False	CHEMBL969890	Inhibition of human activated c-Met by PK/LDH coupled kinetic assay	B	BAO_0000357	single protein format	Homo sapiens	None	None	None	None	CHEMBL3717	Hepatocyte growth factor receptor	Homo sapiens	SINGLE PROTEIN	CHEMBL1156696	1	Scientific Literature	Eur. J. Med. Chem.	2008	None
CHEMBL1230790		0	269.31	0	2.36	S1	CC(C)n1nc(-c2cccc(O)c2)c2c(N)ncnc21	Inhibition	'='	3.0	%				UO_0000187					False	CHEMBL1244221	Inhibition of MET M1250T mutant at 1 uM after 60 mins by FRET assay in presence of 10 uM ATP	B	BAO_0000019	assay format	Homo sapiens	None	None	None	None	CHEMBL3717	Hepatocyte growth factor receptor	Homo sapiens	SINGLE PROTEIN	CHEMBL1240340	1	Scientific Literature	Nat. Chem. Biol.	2008	None
CHEMBL551906		0	528.88	2	7.84	25a	Clc1nccc2c1-c1[nH]c3ccc(Br)cc3c1CCN2CC(c1ccccc1)c1ccccc1	IC50	'>'	40000.0	nM				UO_0000065					False	CHEMBL1036443	Inhibition of recombinant MET	B	BAO_0000357	single protein format	None	None	None	None	None	CHEMBL3717	Hepatocyte growth factor receptor	Homo sapiens	SINGLE PROTEIN	CHEMBL1151875	1	Scientific Literature	Bioorg. Med. Chem.	2009	None
CHEMBL574093		0	590.61	2	5.69	32	COCCOc1cc2nccc(Oc3ccc(NC(=O)N4CCN(c5ccccc5)C4=O)cc3F)c2cc1OCCOC	IC50	'='	20.0	nM	7.70			UO_0000065	13.04	0.24	2.01	6.89	False	CHEMBL1040332	Inhibition of TPR-Met assessed as autophosphorylation	B	BAO_0000357	single protein format	None	None	None	None	None	CHEMBL3717	Hepatocyte growth factor receptor	Homo sapiens	SINGLE PROTEIN	CHEMBL1154652	1	Scientific Literature	Bioorg. Med. Chem. Lett.	2009	None
CHEMBL573762		0	501.52	2	5.61	11	COc1cc2nccc(Nc3ccc(NC(=O)N4CCN(c5ccccc5)C4=O)cc3F)c2cc1OC	IC50	'='	200.0	nM	6.70			UO_0000065	13.36	0.25	1.09	6.98	False	CHEMBL1040330	Inhibition of GST-tagged c-Met expressed in Sf9 cells	B	BAO_0000219	cell-based format	None	None	None	Sf9	None	CHEMBL3717	Hepatocyte growth factor receptor	Homo sapiens	SINGLE PROTEIN	CHEMBL1154652	1	Scientific Literature	Bioorg. Med. Chem. Lett.	2009	CHEMBL3308860
CHEMBL408211		0	416.48	1	5.34	17	COc1cc2nccc(Oc3ccc4c(C(=O)NC(C)C)cccc4c3)c2cc1OC	IC50	'='	20000.0	nM	4.70			UO_0000065	11.28	0.21	-0.64	6.74	False	CHEMBL951282	Inhibition of c-Met	B	BAO_0000357	single protein format	None	None	None	None	None	CHEMBL3717	Hepatocyte growth factor receptor	Homo sapiens	SINGLE PROTEIN	CHEMBL1144684	1	Scientific Literature	J. Med. Chem.	2008	None
CHEMBL270754		0	388.42	0	4.56	14	CNC(=O)c1cccc2cc(Oc3ccnc4cc(OC)c(OC)cc34)ccc12	IC50	'='	20000.0	nM	4.70			UO_0000065	12.10	0.22	0.14	6.74	False	CHEMBL951282	Inhibition of c-Met	B	BAO_0000357	single protein format	None	None	None	None	None	CHEMBL3717	Hepatocyte growth factor receptor	Homo sapiens	SINGLE PROTEIN	CHEMBL1144684	1	Scientific Literature	J. Med. Chem.	2008	None
CHEMBL269871		0	402.45	0	4.95	15	CCNC(=O)c1cccc2cc(Oc3ccnc4cc(OC)c(OC)cc34)ccc12	IC50	'='	20000.0	nM	4.70			UO_0000065	11.68	0.21	-0.25	6.74	False	CHEMBL951282	Inhibition of c-Met	B	BAO_0000357	single protein format	None	None	None	None	None	CHEMBL3717	Hepatocyte growth factor receptor	Homo sapiens	SINGLE PROTEIN	CHEMBL1144684	1	Scientific Literature	J. Med. Chem.	2008	None
CHEMBL2218927		0	280.36	0	3.55	Tyrphostin AGL-2043	Cc1nc2cc3nc(-c4cccs4)cnc3cc2n1C	Residual Activity	'='	91.0	%				UO_0000187					False	CHEMBL2219294	Millipore: Percentage of residual kinase activity of MET at 10uM relative to control. Control inhibitor: Staurosporine at 10.0uM. Buffer: 8 mM MOPS pH 7.0, 0.2 mM EDTA	B	BAO_0000357	single protein format	Homo sapiens	None	None	None	None	CHEMBL3717	Hepatocyte growth factor receptor	Homo sapiens	SINGLE PROTEIN	CHEMBL2218924	1	Scientific Literature	Biochem. J.	2013	None
CHEMBL473773		0	376.21	0	3.86	WHI-P154	COc1cc2ncnc(Nc3ccc(O)c(Br)c3)c2cc1OC	Residual Activity	'='	72.0	%				UO_0000187					False	CHEMBL2219294	Millipore: Percentage of residual kinase activity of MET at 10uM relative to control. Control inhibitor: Staurosporine at 10.0uM. Buffer: 8 mM MOPS pH 7.0, 0.2 mM EDTA	B	BAO_0000357	single protein format	Homo sapiens	None	None	None	None	CHEMBL3717	Hepatocyte growth factor receptor	Homo sapiens	SINGLE PROTEIN	CHEMBL2218924	1	Scientific Literature	Biochem. J.	2013	None
CHEMBL2325903		0	286.38	0	3.00	3e	C[C@H](NC(=O)c1c[nH]c2ncc(C3CC3)nc12)C(C)(C)C	Inhibition	'='	3.0	%				UO_0000187					False	CHEMBL2329182	Inhibition of MET (unknown origin) at 1 uM	B	BAO_0000357	single protein format	Homo sapiens	None	None	None	None	CHEMBL3717	Hepatocyte growth factor receptor	Homo sapiens	SINGLE PROTEIN	CHEMBL2321829	1	Scientific Literature	J. Med. Chem.	2013	None
CHEMBL272629		0	349.35	0	0.78	GSK_3b_Inhibitor_XI	O=C1NC(=O)C(c2cn(CCCO)c3ncccc23)=C1c1cnccn1	Residual Activity	'='	105.0	%				UO_0000187					False	CHEMBL2219293	Millipore: Percentage of residual kinase activity of MET at 1uM relative to control. Control inhibitor: Staurosporine at 10.0uM. Buffer: 8 mM MOPS pH 7.0, 0.2 mM EDTA	B	BAO_0000357	single protein format	Homo sapiens	None	None	None	None	CHEMBL3717	Hepatocyte growth factor receptor	Homo sapiens	SINGLE PROTEIN	CHEMBL2218924	1	Scientific Literature	Biochem. J.	2013	None
CHEMBL387187		0	413.40	1	5.33	EGFR_Inhibitor	O=C(Nc1cccc(Nc2cc(Nc3cccc(C(F)(F)F)c3)ncn2)c1)C1CC1	Residual Activity	'='	75.0	%				UO_0000187					False	CHEMBL2219294	Millipore: Percentage of residual kinase activity of MET at 10uM relative to control. Control inhibitor: Staurosporine at 10.0uM. Buffer: 8 mM MOPS pH 7.0, 0.2 mM EDTA	B	BAO_0000357	single protein format	Homo sapiens	None	None	None	None	CHEMBL3717	Hepatocyte growth factor receptor	Homo sapiens	SINGLE PROTEIN	CHEMBL2218924	1	Scientific Literature	Biochem. J.	2013	None
CHEMBL188762		0	371.24	0	4.48	PD-174265	CCC(=O)Nc1ccc2ncnc(Nc3cccc(Br)c3)c2c1	Residual Activity	'='	100.0	%				UO_0000187					False	CHEMBL2219294	Millipore: Percentage of residual kinase activity of MET at 10uM relative to control. Control inhibitor: Staurosporine at 10.0uM. Buffer: 8 mM MOPS pH 7.0, 0.2 mM EDTA	B	BAO_0000357	single protein format	Homo sapiens	None	None	None	None	CHEMBL3717	Hepatocyte growth factor receptor	Homo sapiens	SINGLE PROTEIN	CHEMBL2218924	1	Scientific Literature	Biochem. J.	2013	None
CHEMBL413	SIROLIMUS	4	914.19	3	6.18	Rapamycin	CO[C@H]1C[C@@H]2CC[C@@H](C)[C@@](O)(O2)C(=O)C(=O)N2CCCC[C@H]2C(=O)O[C@H]([C@H](C)C[C@@H]2CC[C@@H](O)[C@H](OC)C2)CC(=O)[C@H](C)/C=C(\C)[C@@H](O)[C@@H](OC)C(=O)[C@H](C)C[C@H](C)/C=C/C=C/C=C/1C	Residual Activity	'='	105.0	%				UO_0000187					False	CHEMBL2219294	Millipore: Percentage of residual kinase activity of MET at 10uM relative to control. Control inhibitor: Staurosporine at 10.0uM. Buffer: 8 mM MOPS pH 7.0, 0.2 mM EDTA	B	BAO_0000357	single protein format	Homo sapiens	None	None	None	None	CHEMBL3717	Hepatocyte growth factor receptor	Homo sapiens	SINGLE PROTEIN	CHEMBL2218924	1	Scientific Literature	Biochem. J.	2013	None
CHEMBL478980		0	283.33	0	2.46	DNA_PK_Inhibitor_V	O=C(c1ccccc1)c1ccc(N2CCOCC2)cc1O	Residual Activity	'='	66.0	%				UO_0000187					False	CHEMBL2219294	Millipore: Percentage of residual kinase activity of MET at 10uM relative to control. Control inhibitor: Staurosporine at 10.0uM. Buffer: 8 mM MOPS pH 7.0, 0.2 mM EDTA	B	BAO_0000357	single protein format	Homo sapiens	None	None	None	None	CHEMBL3717	Hepatocyte growth factor receptor	Homo sapiens	SINGLE PROTEIN	CHEMBL2218924	1	Scientific Literature	Biochem. J.	2013	None
CHEMBL1076555		0	302.79	0	4.91	SKI_II	Oc1ccc(Nc2nc(-c3ccc(Cl)cc3)cs2)cc1	Residual Activity	'='	110.0	%				UO_0000187					False	CHEMBL2219294	Millipore: Percentage of residual kinase activity of MET at 10uM relative to control. Control inhibitor: Staurosporine at 10.0uM. Buffer: 8 mM MOPS pH 7.0, 0.2 mM EDTA	B	BAO_0000357	single protein format	Homo sapiens	None	None	None	None	CHEMBL3717	Hepatocyte growth factor receptor	Homo sapiens	SINGLE PROTEIN	CHEMBL2218924	1	Scientific Literature	Biochem. J.	2013	None
CHEMBL2152966		0	351.35	0	4.74	29b	O=C1c2ccc(Nc3ccc(F)cc3F)cc2CCc2c(O)cccc21	Inhibition						Not Active						False	CHEMBL2155705	Inhibition of MET at 10 uM	B	BAO_0000357	single protein format	None	None	None	None	None	CHEMBL3717	Hepatocyte growth factor receptor	Homo sapiens	SINGLE PROTEIN	CHEMBL2150974	1	Scientific Literature	J. Med. Chem.	2012	None
CHEMBL3818440		0	557.59	0	3.32	4d.CH3SO3H	CN1C(=O)COc2c1cnc1ccc(Sc3nnc4c(F)cc(-c5cnn(C)c5)cn34)cc21.CS(=O)(=O)O	Inhibition						Active						False	CHEMBL3820681	Inhibition of c-MET-mediated AKT phosphorylation in human HCCLM3 cells at 100 to 1000 nM after 6 to 24 hrs by Western blot analysis	B	BAO_0000219	cell-based format	Homo sapiens	None	None	HCCLM3	None	CHEMBL3717	Hepatocyte growth factor receptor	Homo sapiens	SINGLE PROTEIN	CHEMBL3817824	1	Scientific Literature	Bioorg. Med. Chem.	2016	None
CHEMBL1813606		0	227.23	0	0.90	12	Nc1n[nH]c2cc(-c3cccnc3)[nH]c(=O)c12	Inhibition	'='	6.0	%				UO_0000187					False	CHEMBL1815730	Inhibition of MET at 30 uM by microfluidic mobility shift assay	B	BAO_0000357	single protein format	None	None	None	None	None	CHEMBL3717	Hepatocyte growth factor receptor	Homo sapiens	SINGLE PROTEIN	CHEMBL1811853	1	Scientific Literature	Bioorg. Med. Chem.	2011	None
CHEMBL1813610		0	256.26	0	1.51	16	COc1ccc(-c2cc3[nH]nc(N)c3c(=O)[nH]2)cc1	Inhibition	'='	-4.0	%				UO_0000187					False	CHEMBL1815730	Inhibition of MET at 30 uM by microfluidic mobility shift assay	B	BAO_0000357	single protein format	None	None	None	None	None	CHEMBL3717	Hepatocyte growth factor receptor	Homo sapiens	SINGLE PROTEIN	CHEMBL1811853	1	Scientific Literature	Bioorg. Med. Chem.	2011	None
CHEMBL1813613		0	206.25	0	1.13	19	CC(C)(C)c1cc2[nH]nc(N)c2c(=O)[nH]1	Inhibition	'='	-2.0	%				UO_0000187					False	CHEMBL1815730	Inhibition of MET at 30 uM by microfluidic mobility shift assay	B	BAO_0000357	single protein format	None	None	None	None	None	CHEMBL3717	Hepatocyte growth factor receptor	Homo sapiens	SINGLE PROTEIN	CHEMBL1811853	1	Scientific Literature	Bioorg. Med. Chem.	2011	None
CHEMBL1813617		0	204.23	0	0.71	23	Nc1n[nH]c2c3c([nH]c(=O)c12)CCCC3	Inhibition	'='	-8.0	%				UO_0000187					False	CHEMBL1815730	Inhibition of MET at 30 uM by microfluidic mobility shift assay	B	BAO_0000357	single protein format	None	None	None	None	None	CHEMBL3717	Hepatocyte growth factor receptor	Homo sapiens	SINGLE PROTEIN	CHEMBL1811853	1	Scientific Literature	Bioorg. Med. Chem.	2011	None
CHEMBL1813624		0	270.29	0	1.52	30	COc1cccc(-c2cc3c(c(N)nn3C)c(=O)[nH]2)c1	Inhibition	'='	0.0	%				UO_0000187					False	CHEMBL1815730	Inhibition of MET at 30 uM by microfluidic mobility shift assay	B	BAO_0000357	single protein format	None	None	None	None	None	CHEMBL3717	Hepatocyte growth factor receptor	Homo sapiens	SINGLE PROTEIN	CHEMBL1811853	1	Scientific Literature	Bioorg. Med. Chem.	2011	None
CHEMBL1813630		0	297.32	0	2.21	36	Cc1cc2c(c(NC(=O)Nc3ccccc3)nn2C)c(=O)[nH]1	Inhibition	'='	13.0	%				UO_0000187					False	CHEMBL1815730	Inhibition of MET at 30 uM by microfluidic mobility shift assay	B	BAO_0000357	single protein format	None	None	None	None	None	CHEMBL3717	Hepatocyte growth factor receptor	Homo sapiens	SINGLE PROTEIN	CHEMBL1811853	1	Scientific Literature	Bioorg. Med. Chem.	2011	None
CHEMBL1813789		0	282.35	0	2.59	49	CC(C)(C)c1cc2nn(-c3ccccc3)c(N)c2c(=O)[nH]1	Inhibition	'='	4.0	%				UO_0000187					False	CHEMBL1815730	Inhibition of MET at 30 uM by microfluidic mobility shift assay	B	BAO_0000357	single protein format	None	None	None	None	None	CHEMBL3717	Hepatocyte growth factor receptor	Homo sapiens	SINGLE PROTEIN	CHEMBL1811853	1	Scientific Literature	Bioorg. Med. Chem.	2011	None
CHEMBL1813799		0	279.30	0	2.00	59	Cn1nc2c3c(nc(-c4ccccc4)cc31)NCC(=O)N2	Inhibition	'='	10.0	%				UO_0000187					False	CHEMBL1815730	Inhibition of MET at 30 uM by microfluidic mobility shift assay	B	BAO_0000357	single protein format	None	None	None	None	None	CHEMBL3717	Hepatocyte growth factor receptor	Homo sapiens	SINGLE PROTEIN	CHEMBL1811853	1	Scientific Literature	Bioorg. Med. Chem.	2011	None
CHEMBL1813804		0	149.15	0	0.56	64	Cc1cc2[nH]ncc2c(=O)[nH]1	Inhibition	'='	-2.0	%				UO_0000187					False	CHEMBL1815730	Inhibition of MET at 30 uM by microfluidic mobility shift assay	B	BAO_0000357	single protein format	None	None	None	None	None	CHEMBL3717	Hepatocyte growth factor receptor	Homo sapiens	SINGLE PROTEIN	CHEMBL1811853	1	Scientific Literature	Bioorg. Med. Chem.	2011	None
CHEMBL1796257		0	567.16	1	3.54	23	COCCN1CCc2cc(Nc3ncc(Cl)c(N[C@@H]4CCCC[C@H]4N(C)S(C)(=O)=O)n3)c(OC)cc2CC1	Inhibition	'<'	65.0	%				UO_0000187					False	CHEMBL1798271	Inhibition of MET at 1 uM	B	BAO_0000357	single protein format	None	None	None	None	None	CHEMBL3717	Hepatocyte growth factor receptor	Homo sapiens	SINGLE PROTEIN	CHEMBL1795227	1	Scientific Literature	Bioorg. Med. Chem. Lett.	2011	None
CHEMBL2348317	TYROSOL HOMOVANILLATE	0	302.33	0	2.43	8	COc1cc(CC(=O)OCCc2ccc(O)cc2)ccc1O	Inhibition	'='	13.1	%				UO_0000187					False	CHEMBL2350425	Inhibition of c-MET phosphorylation (unknown origin) at 25 uM after 1 hr by Z'-LYTE kinase assay	B	BAO_0000357	single protein format	Homo sapiens	None	None	None	None	CHEMBL3717	Hepatocyte growth factor receptor	Homo sapiens	SINGLE PROTEIN	CHEMBL2346504	1	Scientific Literature	Bioorg. Med. Chem.	2013	None
CHEMBL2348314	TYROSOL SINAPATE	0	344.36	0	2.91	5	COc1cc(/C=C/C(=O)OCCc2ccc(O)cc2)cc(OC)c1O	IC50	'='	13700.0	nM	4.86			UO_0000065	14.12	0.27	1.95	5.71	True	CHEMBL2350427	Inhibition of c-MET phosphorylation (unknown origin) after 1 hr by Z'-LYTE kinase assay	B	BAO_0000357	single protein format	Homo sapiens	None	None	None	None	CHEMBL3717	Hepatocyte growth factor receptor	Homo sapiens	SINGLE PROTEIN	CHEMBL2346504	1	Scientific Literature	Bioorg. Med. Chem.	2013	None
CHEMBL3582301		0	497.55	0	4.90	22l	O=C(NC1CCCNC1)c1ccc(-c2cc(F)c3ncc(Cc4ccc5ncccc5c4)n3c2)cc1F	IC50	'='	0.9	nM	9.05			UO_0000065	18.18	0.33	4.15	12.68	False	CHEMBL3583343	Inhibition of C-Met (unknown origin) using polu (Glu,Tyr)4:1 substrate after 30 mins incubation by multi-well spectrophotometry	B	BAO_0000357	single protein format	Homo sapiens	None	None	None	None	CHEMBL3717	Hepatocyte growth factor receptor	Homo sapiens	SINGLE PROTEIN	CHEMBL3580555	1	Scientific Literature	ACS Med. Chem. Lett.	2015	None
CHEMBL3582300		0	511.58	2	5.29	22k	O=C(NCC1CCCCN1)c1ccc(-c2cc(F)c3ncc(Cc4ccc5ncccc5c4)n3c2)cc1F	IC50	'='	0.7	nM	9.15			UO_0000065	17.90	0.33	3.86	12.84	False	CHEMBL3583343	Inhibition of C-Met (unknown origin) using polu (Glu,Tyr)4:1 substrate after 30 mins incubation by multi-well spectrophotometry	B	BAO_0000357	single protein format	Homo sapiens	None	None	None	None	CHEMBL3717	Hepatocyte growth factor receptor	Homo sapiens	SINGLE PROTEIN	CHEMBL3580555	1	Scientific Literature	ACS Med. Chem. Lett.	2015	None
CHEMBL3582288		0	401.42	1	5.43	16g	COc1ccc(-c2cc(F)c3ncc(Cc4ccc5ncccc5c4)n3c2)cc1F	IC50	'='	2.8	nM	8.55			UO_0000065	21.31	0.39	3.12	21.70	False	CHEMBL3583343	Inhibition of C-Met (unknown origin) using polu (Glu,Tyr)4:1 substrate after 30 mins incubation by multi-well spectrophotometry	B	BAO_0000357	single protein format	Homo sapiens	None	None	None	None	CHEMBL3717	Hepatocyte growth factor receptor	Homo sapiens	SINGLE PROTEIN	CHEMBL3580555	1	Scientific Literature	ACS Med. Chem. Lett.	2015	None
CHEMBL3582287		0	396.40	1	5.29	16f	N#Cc1ccc(-c2cc(F)c3ncc(Cc4ccc5ncccc5c4)n3c2)cc1F	IC50	'='	3.3	nM	8.48			UO_0000065	21.40	0.39	3.19	15.71	False	CHEMBL3583343	Inhibition of C-Met (unknown origin) using polu (Glu,Tyr)4:1 substrate after 30 mins incubation by multi-well spectrophotometry	B	BAO_0000357	single protein format	Homo sapiens	None	None	None	None	CHEMBL3717	Hepatocyte growth factor receptor	Homo sapiens	SINGLE PROTEIN	CHEMBL3580555	1	Scientific Literature	ACS Med. Chem. Lett.	2015	None
CHEMBL3582283		0	379.40	0	4.55	16b	N#Cc1ccc(-c2cc(F)c3ncc(Cc4ccc5ncccc5c4)n3c2)cn1	IC50	'='	5.6	nM	8.25			UO_0000065	21.75	0.39	3.70	12.34	False	CHEMBL3583343	Inhibition of C-Met (unknown origin) using polu (Glu,Tyr)4:1 substrate after 30 mins incubation by multi-well spectrophotometry	B	BAO_0000357	single protein format	Homo sapiens	None	None	None	None	CHEMBL3717	Hepatocyte growth factor receptor	Homo sapiens	SINGLE PROTEIN	CHEMBL3580555	1	Scientific Literature	ACS Med. Chem. Lett.	2015	None
CHEMBL2170816		0	342.37	0	2.22	31	Cn1cc(-c2cnc3nnn(Cc4ccc5ncccc5c4)c3n2)cn1	IC50	'='	1.0	nM	9.00			UO_0000065					True	CHEMBL2175489	Antagonist activity at c-MET receptor in human A549 cells assessed as inhibition of autophosphorylation after 1 hr by ELISA	F	BAO_0000219	cell-based format	Homo sapiens	None	None	A549	None	CHEMBL3717	Hepatocyte growth factor receptor	Homo sapiens	SINGLE PROTEIN	CHEMBL2169886	1	Scientific Literature	J. Med. Chem.	2012	CHEMBL3307651
CHEMBL118258		0	486.54	0	4.62	45	CN1CCC(O)(c2cn(-c3ccnc(NC4CCCC4)n3)c(-c3cccc(C(F)(F)F)c3)n2)CC1	IC50	'>'	10000.0	nM				UO_0000065					False	CHEMBL713585	Inhibition of human Met proto-oncogene tyrosine kinase	B	BAO_0000357	single protein format	Homo sapiens	None	None	None	None	CHEMBL3717	Hepatocyte growth factor receptor	Homo sapiens	SINGLE PROTEIN	CHEMBL1147483	1	Scientific Literature	Bioorg. Med. Chem. Lett.	2004	None
CHEMBL460702	BMS-777607	2	512.90	2	5.19	10, BMS-777607	CCOc1ccn(-c2ccc(F)cc2)c(=O)c1C(=O)Nc1ccc(Oc2ccnc(N)c2Cl)c(F)c1	Activity	'='	10.0	%				UO_0000187					False	CHEMBL963585	Binding affinity to MET at 10 uM by Ambit binding assay relative to control	B	BAO_0000357	single protein format	None	None	None	None	None	CHEMBL3717	Hepatocyte growth factor receptor	Homo sapiens	SINGLE PROTEIN	CHEMBL1140952	1	Scientific Literature	J. Med. Chem.	2009	None
CHEMBL389685		0	118.14	0	1.56	3	c1cnc2[nH]ccc2c1	Inhibition	'='	55.0	%				UO_0000187					False	CHEMBL3137075	Inhibition of human MET cytoplasmic domain expressed in baculovirus assessed as substrate phosphorylation using fluorescence-labelled peptides as substrate at 1000 uM after 90 mins by microfluidic peptide phosphorylation assay	B	BAO_0000019	assay format	Homo sapiens	None	None	None	None	CHEMBL3717	Hepatocyte growth factor receptor	Homo sapiens	SINGLE PROTEIN	CHEMBL3132769	1	Scientific Literature	MedChemComm	2014	None
CHEMBL514624		0	453.92	1	5.47	3	CC1=C(C(=O)Nc2ccc(Cl)cc2)C(c2cccc(C(F)(F)F)c2)N(C)C(=S)N1C	Inhibition	'='	98.0	%				UO_0000187					False	CHEMBL944257	Inhibition of Met in HGF-stimulated human B5/589 cells at 100 uM by electrochemiluminescent two-site immunoassay	B	BAO_0000219	cell-based format	Homo sapiens	None	None	B5/589	None	CHEMBL3717	Hepatocyte growth factor receptor	Homo sapiens	SINGLE PROTEIN	CHEMBL1140897	1	Scientific Literature	J. Med. Chem.	2009	None
CHEMBL380316		0	382.85	1	6.24	57, IM-094882	Clc1ccc(Nc2nnc(-c3cccc4cnccc34)c3ccccc23)cc1	Inhibition	'='	2.0	%				UO_0000187					False	CHEMBL1006969	Inhibition of cMet at 10 uM	B	BAO_0000357	single protein format	None	None	None	None	None	CHEMBL3717	Hepatocyte growth factor receptor	Homo sapiens	SINGLE PROTEIN	CHEMBL1140880	1	Scientific Literature	Bioorg. Med. Chem.	2009	None
CHEMBL2346680		0	460.40	0	3.83	2	O=C(Nc1ccc(Oc2ncnc3[nH]cnc23)c(F)c1)c1cccn(-c2ccc(F)cc2)c1=O	Inhibition	'='	93.0	%				UO_0000187					False	CHEMBL3096628	Inhibition of Met (unknown origin) at 0.5 uM relative to control	B	BAO_0000357	single protein format	Homo sapiens	None	None	None	None	CHEMBL3717	Hepatocyte growth factor receptor	Homo sapiens	SINGLE PROTEIN	CHEMBL3091325	1	Scientific Literature	Eur. J. Med. Chem.	2013	None
CHEMBL2442115		0	547.53	2	6.80	36d	CC(Sc1cc(-c2ccc(C(=O)N3CCN(C(C)C)CC3)cc2)cnc1N)c1c(Cl)ccc(F)c1Cl	IC50	'='	240.3	nM	6.62			UO_0000065	12.09	0.25	-0.18	10.60	False	CHEMBL2447158	Inhibition of c-Met (unknown origin) using poly (Glu, Tyr) 4:1 as substrate after 60 mins by ELISA	B	BAO_0000357	single protein format	Homo sapiens	None	None	None	None	CHEMBL3717	Hepatocyte growth factor receptor	Homo sapiens	SINGLE PROTEIN	CHEMBL2440064	1	Scientific Literature	Bioorg. Med. Chem.	2013	None
CHEMBL2442138		0	448.35	1	6.12	10n	CC(Sc1cc(-c2ccc3c(c2)CC(=O)N3)cnc1N)c1c(Cl)ccc(F)c1Cl	IC50	'='	130.2	nM	6.88			UO_0000065	15.36	0.32	0.77	10.12	False	CHEMBL2447158	Inhibition of c-Met (unknown origin) using poly (Glu, Tyr) 4:1 as substrate after 60 mins by ELISA	B	BAO_0000357	single protein format	Homo sapiens	None	None	None	None	CHEMBL3717	Hepatocyte growth factor receptor	Homo sapiens	SINGLE PROTEIN	CHEMBL2440064	1	Scientific Literature	Bioorg. Med. Chem.	2013	None
CHEMBL2442127		0	467.40	1	6.18	10c	CC(Sc1cc(-c2cnn(C3CCOCC3)c2)cnc1N)c1c(Cl)ccc(F)c1Cl	IC50	'='	21.4	nM	7.67			UO_0000065	16.41	0.35	1.49	11.63	False	CHEMBL2447158	Inhibition of c-Met (unknown origin) using poly (Glu, Tyr) 4:1 as substrate after 60 mins by ELISA	B	BAO_0000357	single protein format	Homo sapiens	None	None	None	None	CHEMBL3717	Hepatocyte growth factor receptor	Homo sapiens	SINGLE PROTEIN	CHEMBL2440064	1	Scientific Literature	Bioorg. Med. Chem.	2013	None
CHEMBL2442124		0	466.41	1	5.75	(R)-10b	C[C@@H](Sc1cc(-c2cnn(C3CCNCC3)c2)cnc1N)c1c(Cl)ccc(F)c1Cl	IC50	'='	7.7	nM	8.11			UO_0000065	17.40	0.37	2.36	11.80	False	CHEMBL2447158	Inhibition of c-Met (unknown origin) using poly (Glu, Tyr) 4:1 as substrate after 60 mins by ELISA	B	BAO_0000357	single protein format	Homo sapiens	None	None	None	None	CHEMBL3717	Hepatocyte growth factor receptor	Homo sapiens	SINGLE PROTEIN	CHEMBL2440064	1	Scientific Literature	Bioorg. Med. Chem.	2013	None
CHEMBL476776		0	298.29	0	2.77	18	COc1ccc(/C=C2\COc3cc(O)cc(O)c3C2=O)cc1	Inhibition						Not Determined						False	CHEMBL986512	Inhibition of c-Met at 10 uM by ELISA	B	BAO_0000357	single protein format	None	None	None	None	None	CHEMBL3717	Hepatocyte growth factor receptor	Homo sapiens	SINGLE PROTEIN	CHEMBL1155833	1	Scientific Literature	J. Med. Chem.	2008	None
CHEMBL128000	BUTEIN	0	272.26	0	2.41	19	O=C(/C=C/c1ccc(O)c(O)c1)c1ccc(O)cc1O	Inhibition	'='	81.7	%				UO_0000187					False	CHEMBL986512	Inhibition of c-Met at 10 uM by ELISA	B	BAO_0000357	single protein format	None	None	None	None	None	CHEMBL3717	Hepatocyte growth factor receptor	Homo sapiens	SINGLE PROTEIN	CHEMBL1155833	1	Scientific Literature	J. Med. Chem.	2008	None
CHEMBL477781	EPIHEMATOXIN	0	332.31	0	0.58	9	CO[C@H]1C23C=CC(=O)C(O)=C2OC[C@]1(O)Cc1cc(O)c(O)cc13	Inhibition	'='	86.1	%				UO_0000187					False	CHEMBL986512	Inhibition of c-Met at 10 uM by ELISA	B	BAO_0000357	single protein format	None	None	None	None	None	CHEMBL3717	Hepatocyte growth factor receptor	Homo sapiens	SINGLE PROTEIN	CHEMBL1155833	1	Scientific Literature	J. Med. Chem.	2008	None
CHEMBL2442116		0	583.54	2	5.35	36e	CC(Sc1cc(-c2ccc(C(=O)N3CCN(S(C)(=O)=O)CC3)cc2)cnc1N)c1c(Cl)ccc(F)c1Cl	IC50	'='	76.8	nM	7.12			UO_0000065	12.19	0.26	1.76	7.37	False	CHEMBL2447158	Inhibition of c-Met (unknown origin) using poly (Glu, Tyr) 4:1 as substrate after 60 mins by ELISA	B	BAO_0000357	single protein format	Homo sapiens	None	None	None	None	CHEMBL3717	Hepatocyte growth factor receptor	Homo sapiens	SINGLE PROTEIN	CHEMBL2440064	1	Scientific Literature	Bioorg. Med. Chem.	2013	None
CHEMBL2442124		0	466.41	1	5.75	(R)-10b	C[C@@H](Sc1cc(-c2cnn(C3CCNCC3)c2)cnc1N)c1c(Cl)ccc(F)c1Cl	Inhibition						Not Active						False	CHEMBL2446862	Inhibition of c-Met in gefitinib-resistant human HCC827 cells assessed as inhibition of p44/42 phosphorylation at 0.5 uM after 2 hrs by Western blotting analysis	B	BAO_0000219	cell-based format	Homo sapiens	None	None	HCC827	None	CHEMBL3717	Hepatocyte growth factor receptor	Homo sapiens	SINGLE PROTEIN	CHEMBL2440064	1	Scientific Literature	Bioorg. Med. Chem.	2013	None
CHEMBL478611	EPIHEMATOXYLOL	0	320.30	1	0.91	2	Oc1ccc(C[C@@]2(O)COc3c(ccc(O)c3O)[C@H]2O)cc1O	IC50	'='	360.0	nM	6.44			UO_0000065	20.12	0.38	5.53	4.93	False	CHEMBL986500	Inhibition of c-Met by ELISA	B	BAO_0000357	single protein format	None	None	None	None	None	CHEMBL3717	Hepatocyte growth factor receptor	Homo sapiens	SINGLE PROTEIN	CHEMBL1155833	1	Scientific Literature	J. Med. Chem.	2008	None
CHEMBL477560	HEMATOXYLENE	0	286.28	0	2.53	6	Oc1ccc(CC2=Cc3ccc(O)c(O)c3OC2)cc1O	IC50	'='	760.0	nM	6.12			UO_0000065	21.37	0.40	3.59	6.79	False	CHEMBL986500	Inhibition of c-Met by ELISA	B	BAO_0000357	single protein format	None	None	None	None	None	CHEMBL3717	Hepatocyte growth factor receptor	Homo sapiens	SINGLE PROTEIN	CHEMBL1155833	1	Scientific Literature	J. Med. Chem.	2008	None
CHEMBL462667		0	541.61	2	6.01	10	CN(C(=O)C1(C(=O)Nc2ccc(Oc3ccnc4cc(-c5cn(C)cn5)sc34)c(F)c2)CC1)c1ccccc1	IC50	'='	1440.0	nM	5.84			UO_0000065	10.79	0.20	-0.17	6.54	False	CHEMBL960944	Inhibition of TPR-fused Met phosphorylation expressed in human 293T cells by ELISA	B	BAO_0000219	cell-based format	None	None	None	293T	None	CHEMBL3717	Hepatocyte growth factor receptor	Homo sapiens	SINGLE PROTEIN	CHEMBL1153284	1	Scientific Literature	Bioorg. Med. Chem. Lett.	2009	None
CHEMBL508350		0	568.61	2	5.56	39	CCC(=O)NC(c1ccccc1)c1ncc(-c2ccc(Oc3ccnc4cc(OC)c(OC)cc34)c(F)c2)c(=O)n1C	Ki	'='	71.0	nM	7.15			UO_0000065	12.57	0.23	1.59	6.84	False	CHEMBL971816	Inhibition of cMet by HTRF assay	B	BAO_0000357	single protein format	None	None	None	None	None	CHEMBL3717	Hepatocyte growth factor receptor	Homo sapiens	SINGLE PROTEIN	CHEMBL1140082	1	Scientific Literature	J. Med. Chem.	2008	None
CHEMBL2312303		0	505.45	1	4.49	31	O=C(NCCCN1CCCC1=O)c1cnc(NCc2cc(Cl)ccc2Cl)nc1NC1CCCC1	IC50	'='	5070.0	nM	5.29			UO_0000065	10.48	0.21	0.80	5.34	False	CHEMBL2317038	Inhibition of HGFR (unknown origin)	B	BAO_0000357	single protein format	Homo sapiens	None	None	None	None	CHEMBL3717	Hepatocyte growth factor receptor	Homo sapiens	SINGLE PROTEIN	CHEMBL2311468	1	Scientific Literature	Bioorg. Med. Chem. Lett.	2013	None
CHEMBL459948		0	512.54	1	4.99	37	COc1cc2nccc(Oc3ccc(-c4cnc(C(N)c5ccccc5)n(C)c4=O)cc3F)c2cc1OC	Ki	'='	72.0	nM	7.14			UO_0000065	13.94	0.26	2.15	7.04	False	CHEMBL971816	Inhibition of cMet by HTRF assay	B	BAO_0000357	single protein format	None	None	None	None	None	CHEMBL3717	Hepatocyte growth factor receptor	Homo sapiens	SINGLE PROTEIN	CHEMBL1140082	1	Scientific Literature	J. Med. Chem.	2008	None
CHEMBL600398		0	530.48	2	5.95	11	COc1cc2ncnc(Oc3ccc(NC(=O)CC(Nc4ccccc4)C(F)(F)F)cc3F)c2cc1OC	IC50	'>'	5000.0	nM				UO_0000065					False	CHEMBL1067993	Inhibition of recombinant GST-fused c-Met expressed in baculovirus infected high five cells by DELFIA	B	BAO_0000219	cell-based format	None	None	None	None	None	CHEMBL3717	Hepatocyte growth factor receptor	Homo sapiens	SINGLE PROTEIN	CHEMBL1156855	1	Scientific Literature	Bioorg. Med. Chem. Lett.	2010	None
CHEMBL71191		0	266.30	0	3.31	Tyrphostin AG-1296	COc1cc2ncc(-c3ccccc3)nc2cc1OC	Residual Activity	'='	92.0	%				UO_0000187					False	CHEMBL2219293	Millipore: Percentage of residual kinase activity of MET at 1uM relative to control. Control inhibitor: Staurosporine at 10.0uM. Buffer: 8 mM MOPS pH 7.0, 0.2 mM EDTA	B	BAO_0000357	single protein format	Homo sapiens	None	None	None	None	CHEMBL3717	Hepatocyte growth factor receptor	Homo sapiens	SINGLE PROTEIN	CHEMBL2218924	1	Scientific Literature	Biochem. J.	2013	None
CHEMBL266487	RO-316233	0	327.34	0	3.22	BIM4	O=C1NC(=O)C(c2c[nH]c3ccccc23)=C1c1c[nH]c2ccccc12	Residual Activity	'='	43.0	%				UO_0000187					False	CHEMBL2219294	Millipore: Percentage of residual kinase activity of MET at 10uM relative to control. Control inhibitor: Staurosporine at 10.0uM. Buffer: 8 mM MOPS pH 7.0, 0.2 mM EDTA	B	BAO_0000357	single protein format	Homo sapiens	None	None	None	None	CHEMBL3717	Hepatocyte growth factor receptor	Homo sapiens	SINGLE PROTEIN	CHEMBL2218924	1	Scientific Literature	Biochem. J.	2013	None
CHEMBL2071386		0	343.34	0	2.27	10b	Cn1cc(-c2cnc(N)c(C(=O)NCc3ccc(F)cc3F)c2)cn1	IC50	'='	7000.0	nM	5.16			UO_0000065	15.01	0.28	2.88	6.01	False	CHEMBL2072589	Inhibition of c-Met incubated for 60 mins at spectrophotometry	B	BAO_0000357	single protein format	Homo sapiens	None	None	None	None	CHEMBL3717	Hepatocyte growth factor receptor	Homo sapiens	SINGLE PROTEIN	CHEMBL2069216	1	Scientific Literature	Bioorg. Med. Chem.	2012	None
CHEMBL496102	AMG-208	2	383.41	0	3.93	4	COc1ccc2c(OCc3nnc4ccc(-c5ccccc5)nn34)ccnc2c1	IC50	'='	9.0	nM	8.05			UO_0000065	20.98	0.38	4.12	10.81	True	CHEMBL953205	Inhibition of c-Met by HTRF assay	B	BAO_0000357	single protein format	None	None	None	None	None	CHEMBL3717	Hepatocyte growth factor receptor	Homo sapiens	SINGLE PROTEIN	CHEMBL1150286	1	Scientific Literature	J. Med. Chem.	2008	None
CHEMBL2312301		0	466.59	0	3.19	29	COc1ccccc1CNc1ncc(C(=O)NCCCN2CCCC2=O)c(NC2CCCC2)n1	IC50	'='	4510.0	nM	5.35			UO_0000065	11.46	0.21	2.16	4.93	False	CHEMBL2317038	Inhibition of HGFR (unknown origin)	B	BAO_0000357	single protein format	Homo sapiens	None	None	None	None	CHEMBL3717	Hepatocyte growth factor receptor	Homo sapiens	SINGLE PROTEIN	CHEMBL2311468	1	Scientific Literature	Bioorg. Med. Chem. Lett.	2013	None
CHEMBL1802915		0	495.56	0	2.15	80	CN(C[C@H]1COCCO1)S(=O)(=O)Nc1ccc2ccc3ncc(-c4cnn(C)c4)cc3c(=O)c2c1	IC50	'='	210.0	nM	6.68			UO_0000065	13.48	0.26	4.53	5.77	False	CHEMBL1803464	Inhibition of c-MET overexpressed in human GTL-16 cells assessed as phosphorylation at C-terminal Y1349 after 2 hrs by Western blot analysis	B	BAO_0000219	cell-based format	None	None	None	GTL-16	None	CHEMBL3717	Hepatocyte growth factor receptor	Homo sapiens	SINGLE PROTEIN	CHEMBL1800066	1	Scientific Literature	J. Med. Chem.	2011	None
CHEMBL1802903		0	524.62	1	3.26	67	CN(C)S(=O)(=O)Nc1ccc2ccc3ncc(-c4cnn(CC(F)CN5CCCC5)c4)cc3c(=O)c2c1	IC50	'='	12.0	nM	7.92			UO_0000065	15.10	0.29	4.66	7.89	False	CHEMBL1803464	Inhibition of c-MET overexpressed in human GTL-16 cells assessed as phosphorylation at C-terminal Y1349 after 2 hrs by Western blot analysis	B	BAO_0000219	cell-based format	None	None	None	GTL-16	None	CHEMBL3717	Hepatocyte growth factor receptor	Homo sapiens	SINGLE PROTEIN	CHEMBL1800066	1	Scientific Literature	J. Med. Chem.	2011	None
CHEMBL1802595		0	377.43	0	3.18	40	CS(=O)(=O)Nc1ccc2ccc3ncc(-c4ccncc4)cc3c(=O)c2c1	IC50	'='	750.0	nM	6.12			UO_0000065	16.23	0.31	2.94	6.88	False	CHEMBL1803464	Inhibition of c-MET overexpressed in human GTL-16 cells assessed as phosphorylation at C-terminal Y1349 after 2 hrs by Western blot analysis	B	BAO_0000219	cell-based format	None	None	None	GTL-16	None	CHEMBL3717	Hepatocyte growth factor receptor	Homo sapiens	SINGLE PROTEIN	CHEMBL1800066	1	Scientific Literature	J. Med. Chem.	2011	None
CHEMBL1802911		0	421.48	0	2.51	76	Cn1cc(-c2cnc3ccc4ccc(NS(=O)(=O)N5CCC5)cc4c(=O)c3c2)cn1	IC50	'='	10.0	nM	8.00			UO_0000065	18.98	0.36	5.49	8.23	False	CHEMBL1803461	Inhibition of human recombinant c-Met-catalyzed phosphorylation of N-biotinylated peptide (EQEDEPEGDYFEWLE-CONH2) by time-resolved fluorescence resonance energy transfer assay	B	BAO_0000357	single protein format	Homo sapiens	None	None	None	None	CHEMBL3717	Hepatocyte growth factor receptor	Homo sapiens	SINGLE PROTEIN	CHEMBL1800066	1	Scientific Literature	J. Med. Chem.	2011	None
CHEMBL1802908		0	437.53	0	3.15	72	CCN(CC)S(=O)(=O)Nc1ccc2ccc3ncc(-c4cnn(C)c4)cc3c(=O)c2c1	IC50	'='	4.0	nM	8.40			UO_0000065	19.19	0.37	5.25	8.64	False	CHEMBL1803461	Inhibition of human recombinant c-Met-catalyzed phosphorylation of N-biotinylated peptide (EQEDEPEGDYFEWLE-CONH2) by time-resolved fluorescence resonance energy transfer assay	B	BAO_0000357	single protein format	Homo sapiens	None	None	None	None	CHEMBL3717	Hepatocyte growth factor receptor	Homo sapiens	SINGLE PROTEIN	CHEMBL1800066	1	Scientific Literature	J. Med. Chem.	2011	None
CHEMBL2218941		0	398.22	0	3.51	Indirubin_6bromo_aceto	CC(=O)O/N=C1C(=C2\C(=O)Nc3cc(Br)ccc32)\Nc2ccccc2\1	Residual Activity	'='	89.0	%				UO_0000187					False	CHEMBL2219293	Millipore: Percentage of residual kinase activity of MET at 1uM relative to control. Control inhibitor: Staurosporine at 10.0uM. Buffer: 8 mM MOPS pH 7.0, 0.2 mM EDTA	B	BAO_0000357	single protein format	Homo sapiens	None	None	None	None	CHEMBL3717	Hepatocyte growth factor receptor	Homo sapiens	SINGLE PROTEIN	CHEMBL2218924	1	Scientific Literature	Biochem. J.	2013	None
CHEMBL2218926		0	305.17	0	3.88	Tyrphostin AG-1024	CC(C)(C)c1cc(C=C(C#N)C#N)cc(Br)c1O	Residual Activity	'='	103.0	%				UO_0000187					False	CHEMBL2219294	Millipore: Percentage of residual kinase activity of MET at 10uM relative to control. Control inhibitor: Staurosporine at 10.0uM. Buffer: 8 mM MOPS pH 7.0, 0.2 mM EDTA	B	BAO_0000357	single protein format	Homo sapiens	None	None	None	None	CHEMBL3717	Hepatocyte growth factor receptor	Homo sapiens	SINGLE PROTEIN	CHEMBL2218924	1	Scientific Literature	Biochem. J.	2013	None
CHEMBL2218932		0	340.59	0	4.85	PKR_Inhibitor_Negative_Control	O=C1Nc2ccc(Cl)cc2/C1=C/c1cc(Cl)c(O)c(Cl)c1	Residual Activity	'='	79.0	%				UO_0000187					False	CHEMBL2219294	Millipore: Percentage of residual kinase activity of MET at 10uM relative to control. Control inhibitor: Staurosporine at 10.0uM. Buffer: 8 mM MOPS pH 7.0, 0.2 mM EDTA	B	BAO_0000357	single protein format	Homo sapiens	None	None	None	None	CHEMBL3717	Hepatocyte growth factor receptor	Homo sapiens	SINGLE PROTEIN	CHEMBL2218924	1	Scientific Literature	Biochem. J.	2013	None
CHEMBL2180882		0	379.37	0	2.16	18	COc1cc(C2=C(c3c[nH]c4cnccc34)C(=O)NC2=O)cc(OC)c1OC	Activity	'='	83.0	%				UO_0000187					False	CHEMBL2183639	Inhibition of MET assessed as enzyme residual activity at 10 uM relative to untreated control	B	BAO_0000357	single protein format	None	None	None	None	None	CHEMBL3717	Hepatocyte growth factor receptor	Homo sapiens	SINGLE PROTEIN	CHEMBL2177085	1	Scientific Literature	J. Med. Chem.	2012	None
CHEMBL574646		0	277.33	0	2.12	4, EF31	O=C1/C(=C/c2ccccn2)CNC/C1=C\c1ccccn1	Inhibition	'='	75.0	%				UO_0000187					False	CHEMBL2342686	Inhibition of recombinant MET (unknown origin) at 5 uM by FRET-based Z'-LYTE assay	B	BAO_0000357	single protein format	Homo sapiens	None	None	None	None	CHEMBL3717	Hepatocyte growth factor receptor	Homo sapiens	SINGLE PROTEIN	CHEMBL2331439	1	Scientific Literature	J. Med. Chem.	2013	None
CHEMBL212084		0	318.41	0	3.95	35	c1cn(Cc2ccc3c(c2)-c2[nH]nc(-c4ccsc4)c2C3)cn1	IC50	'>'	50000.0	nM				UO_0000065					False	CHEMBL863748	Inhibition of cMet by HTRF assay	B	BAO_0000357	single protein format	Homo sapiens	None	None	None	None	CHEMBL3717	Hepatocyte growth factor receptor	Homo sapiens	SINGLE PROTEIN	CHEMBL1145317	1	Scientific Literature	Bioorg. Med. Chem. Lett.	2006	None
CHEMBL3931043		0	623.73	2	7.48	23	COc1cc2c(Oc3ccc(NC(=O)c4cn(-c5cc(C)ccc5C)cn4)cc3F)ccnc2cc1OCCCN1CCCCC1	IC50	'='	29.0	nM	7.54			UO_0000065	12.08	0.22	0.06	8.31	False	CHEMBL3874953	Inhibition of c-MET (unknown origin) using poly (Glu, Tyr) 4:1 as substrate after 30 mins by HTRF assay	B	BAO_0000357	single protein format	Homo sapiens	None	None	None	None	CHEMBL3717	Hepatocyte growth factor receptor	Homo sapiens	SINGLE PROTEIN	CHEMBL3872279	1	Scientific Literature	Bioorg Med Chem	2017	None
CHEMBL381604	GW799251X	0	446.87	0	4.36	GW799251X	Nc1nccc(C#Cc2cncnc2Nc2ccc(OCc3cccc(F)c3)c(Cl)c2)n1	Inhibition	'='	4.74	%				UO_0000187					False	CHEMBL1962142	GSK_PKIS: MET mean inhibition at 0.1 uM [Nanosyn]	B	BAO_0000357	single protein format	None	None	None	None	None	CHEMBL3717	Hepatocyte growth factor receptor	Homo sapiens	SINGLE PROTEIN	CHEMBL1961873	16	GSK Published Kinase Inhibitor Set			None
CHEMBL1822792	MK-2461	2	495.56	0	2.15	81, MK-2461	CN(C[C@@H]1COCCO1)S(=O)(=O)Nc1ccc2ccc3ncc(-c4cnn(C)c4)cc3c(=O)c2c1	IC50	'='	1.5	nM	8.82			UO_0000065	17.81	0.34	6.67	7.63	False	CHEMBL1803998	Inhibition of recombinant human c-Met N1100Y mutant-catalyzed phosphorylation of N-biotinylated peptide (EQEDEPEGDYFEWLE-CONH2) by time-resolved fluorescence resonance energy transfer assay	B	BAO_0000019	assay format	Homo sapiens	None	None	None	None	CHEMBL3717	Hepatocyte growth factor receptor	Homo sapiens	SINGLE PROTEIN	CHEMBL1800066	1	Scientific Literature	J. Med. Chem.	2011	None
CHEMBL1822792	MK-2461	2	495.56	0	2.15	81, MK-2461	CN(C[C@@H]1COCCO1)S(=O)(=O)Nc1ccc2ccc3ncc(-c4cnn(C)c4)cc3c(=O)c2c1	IC50	'='	0.5	nM	9.30			UO_0000065	18.77	0.36	7.15	8.04	False	CHEMBL1804188	Inhibition of recombinant human c-Met Y1235D mutant-catalyzed phosphorylation of N-biotinylated peptide (EQEDEPEGDYFEWLE-CONH2) by time-resolved fluorescence resonance energy transfer assay	B	BAO_0000019	assay format	Homo sapiens	None	None	None	None	CHEMBL3717	Hepatocyte growth factor receptor	Homo sapiens	SINGLE PROTEIN	CHEMBL1800066	1	Scientific Literature	J. Med. Chem.	2011	None
CHEMBL526929		0	451.43	0	2.94	Table S3, 36	NCC#Cc1c(Oc2ccc(NC(=O)NC(=O)Cc3ccc(F)cc3)cc2F)ccnc1N	IC50	'='	5.0	nM	8.30			UO_0000065	18.39	0.34	5.36	6.27	False	CHEMBL1826790	Inhibition of human c-MET	B	BAO_0000357	single protein format	Homo sapiens	None	None	None	None	CHEMBL3717	Hepatocyte growth factor receptor	Homo sapiens	SINGLE PROTEIN	CHEMBL1821609	1	Scientific Literature	Eur. J. Med. Chem.	2011	None
CHEMBL254086		0	532.55	1	4.98	Table S3, 48	NC1CCC(=Cc2ccn3ncnc(Oc4ccc(NC(=O)NC(=O)Cc5ccc(F)cc5)cc4F)c23)CC1	IC50	'='	1.5	nM	8.82			UO_0000065	16.57	0.31	3.84	7.14	False	CHEMBL1826790	Inhibition of human c-MET	B	BAO_0000357	single protein format	Homo sapiens	None	None	None	None	CHEMBL3717	Hepatocyte growth factor receptor	Homo sapiens	SINGLE PROTEIN	CHEMBL1821609	1	Scientific Literature	Eur. J. Med. Chem.	2011	None
CHEMBL460944		0	422.49	0	4.89	Table S3,53	COc1cc2nccc(Oc3ccc(NC(=O)NC4CCCCC4)nc3)c2cc1OC	IC50	'='	5000.0	nM	5.30			UO_0000065	12.55	0.23	0.41	5.60	False	CHEMBL1826790	Inhibition of human c-MET	B	BAO_0000357	single protein format	Homo sapiens	None	None	None	None	CHEMBL3717	Hepatocyte growth factor receptor	Homo sapiens	SINGLE PROTEIN	CHEMBL1821609	1	Scientific Literature	Eur. J. Med. Chem.	2011	None
CHEMBL493519		0	330.78	0	4.82	Table S3, 56	N#Cc1ccc2[nH]c(-c3ccncc3)c(-c3cccc(Cl)c3)c2n1	IC50	'='	40.0	nM	7.40			UO_0000065	22.37	0.42	2.58	11.32	False	CHEMBL1826790	Inhibition of human c-MET	B	BAO_0000357	single protein format	Homo sapiens	None	None	None	None	CHEMBL3717	Hepatocyte growth factor receptor	Homo sapiens	SINGLE PROTEIN	CHEMBL1821609	1	Scientific Literature	Eur. J. Med. Chem.	2011	None
CHEMBL1823255		0	353.33	0	1.19	Table S3, 64	COC(=O)c1ccc2c(c1)/C(=N/NC(=O)Cc1ccc(O)cc1)C(=O)N2	IC50	'='	43.0	nM	7.37			UO_0000065	20.85	0.39	6.18	6.29	False	CHEMBL1826790	Inhibition of human c-MET	B	BAO_0000357	single protein format	Homo sapiens	None	None	None	None	CHEMBL3717	Hepatocyte growth factor receptor	Homo sapiens	SINGLE PROTEIN	CHEMBL1821609	1	Scientific Literature	Eur. J. Med. Chem.	2011	None
CHEMBL1823265		0	297.29	0	1.84	Table S3, 74	O=C(Cc1ccc(F)cc1)N/N=C1\C(=O)Nc2ccccc21	IC50	'='	2150.0	nM	5.67			UO_0000065	19.06	0.35	3.83	8.03	False	CHEMBL1826790	Inhibition of human c-MET	B	BAO_0000357	single protein format	Homo sapiens	None	None	None	None	CHEMBL3717	Hepatocyte growth factor receptor	Homo sapiens	SINGLE PROTEIN	CHEMBL1821609	1	Scientific Literature	Eur. J. Med. Chem.	2011	None
CHEMBL1823270		0	349.18	0	2.40	Table S3, 79	O=C(Cc1ccncc1)N/N=C1\C(=O)Nc2c(Cl)ccc(Cl)c21	IC50	'='	13.0	nM	7.89			UO_0000065	22.58	0.47	5.49	9.45	False	CHEMBL1826790	Inhibition of human c-MET	B	BAO_0000357	single protein format	Homo sapiens	None	None	None	None	CHEMBL3717	Hepatocyte growth factor receptor	Homo sapiens	SINGLE PROTEIN	CHEMBL1821609	1	Scientific Literature	Eur. J. Med. Chem.	2011	None
CHEMBL564371		0	488.00	0	3.42	Table S3, 87	O=S(=O)(c1c(Cl)nc2sccn12)n1ccc2ncc(-c3cnn(C4CCNCC4)c3)cc21	IC50	'='	9.0	nM	8.05			UO_0000065	16.49	0.34	4.63	8.12	False	CHEMBL1826790	Inhibition of human c-MET	B	BAO_0000357	single protein format	Homo sapiens	None	None	None	None	CHEMBL3717	Hepatocyte growth factor receptor	Homo sapiens	SINGLE PROTEIN	CHEMBL1821609	1	Scientific Literature	Eur. J. Med. Chem.	2011	None
CHEMBL564371		0	488.00	0	3.42	46	O=S(=O)(c1c(Cl)nc2sccn12)n1ccc2ncc(-c3cnn(C4CCNCC4)c3)cc21	IC50	'='	9.0	nM	8.05			UO_0000065	16.49	0.34	4.63	8.12	True	CHEMBL1062250	Inhibition of human recombinant His-tagged c-Met by TR-FRET assay	B	BAO_0000357	single protein format	Homo sapiens	None	None	None	None	CHEMBL3717	Hepatocyte growth factor receptor	Homo sapiens	SINGLE PROTEIN	CHEMBL1152913	1	Scientific Literature	Bioorg. Med. Chem. Lett.	2009	None
CHEMBL1096290	GSK-1000163A	0	395.47	0	1.80	GSK1000163A	CCn1c(-c2nonc2N)nc2c(C#CC(C)(C)O)nc(CN3CCCC3)cc21	Inhibition	'='	5.28	%				UO_0000187					False	CHEMBL1962143	GSK_PKIS: MET mean inhibition at 1 uM [Nanosyn]	B	BAO_0000357	single protein format	None	None	None	None	None	CHEMBL3717	Hepatocyte growth factor receptor	Homo sapiens	SINGLE PROTEIN	CHEMBL1961873	16	GSK Published Kinase Inhibitor Set			None
CHEMBL550160		0	399.46	0	3.41	55	c1cc(Cn2ccc3ncc(-c4cnn(C5CCNCC5)c4)cc32)c2nonc2c1	IC50	'='	1800.0	nM	5.75			UO_0000065	14.38	0.26	2.33	6.63	False	CHEMBL1062252	Inhibition of c-Met phosphorylation in human MKN45 cells after 1 hr	B	BAO_0000219	cell-based format	Homo sapiens	None	None	MKN-45	None	CHEMBL3717	Hepatocyte growth factor receptor	Homo sapiens	SINGLE PROTEIN	CHEMBL1152913	1	Scientific Literature	Bioorg. Med. Chem. Lett.	2009	CHEMBL3307603
CHEMBL601719	CRIZOTINIB	4	450.35	1	5.04	Crizotinib	C[C@@H](Oc1cc(-c2cnn(C3CCNCC3)c2)cnc1N)c1c(Cl)ccc(F)c1Cl	IC50	'='	2.4	nM	8.62			UO_0000065	19.14	0.39	3.58	11.05	False	CHEMBL3870417	Inhibition of c-Met (unknown origin) using peptide as substrate after 60 mins by HTRF assay	B	BAO_0000357	single protein format	Homo sapiens	None	None	None	None	CHEMBL3717	Hepatocyte growth factor receptor	Homo sapiens	SINGLE PROTEIN	CHEMBL3870304	1	Scientific Literature	Eur J Med Chem	2016	None
CHEMBL1824888		0	381.24	0	4.65	29	CC(Oc1cc(-c2cn(C)cn2)cnc1N)c1c(Cl)ccc(F)c1Cl	IC50	'='	1150.0	nM	5.94			UO_0000065	15.58	0.32	1.29	9.00	False	CHEMBL1826482	Inhibition of human recombinant c-MET kinase expressed in A549 cells assessed as inhibition of HGF-induced autophosphorylation by ELISA method	B	BAO_0000219	cell-based format	Homo sapiens	None	None	A549	None	CHEMBL3717	Hepatocyte growth factor receptor	Homo sapiens	SINGLE PROTEIN	CHEMBL1821723	1	Scientific Literature	J. Med. Chem.	2011	CHEMBL3307651
CHEMBL207410	GW772405X	0	486.93	1	5.35	GW772405X	CNC(=O)c1cccc(C#Cc2cncnc2Nc2ccc(OCc3cccc(F)c3)c(Cl)c2)c1	Inhibition	'='	5.11	%				UO_0000187					False	CHEMBL1962143	GSK_PKIS: MET mean inhibition at 1 uM [Nanosyn]	B	BAO_0000357	single protein format	None	None	None	None	None	CHEMBL3717	Hepatocyte growth factor receptor	Homo sapiens	SINGLE PROTEIN	CHEMBL1961873	16	GSK Published Kinase Inhibitor Set			None
CHEMBL602703		0	555.56	2	7.00	7	Cn1cnc(-c2cc3nccc(Oc4ccc(NC(CC(=O)Nc5ccccc5)C(F)(F)F)cc4F)c3s2)c1	IC50	'='	600.0	nM	6.22			UO_0000065	11.20	0.22	-0.78	7.67	False	CHEMBL1067046	Inhibition of TPR-fused Met autophosphorylation expressed in HEK293T cells after 150 mins by ELISA	B	BAO_0000219	cell-based format	None	None	None	HEK-293T	None	CHEMBL3717	Hepatocyte growth factor receptor	Homo sapiens	SINGLE PROTEIN	CHEMBL1156855	1	Scientific Literature	Bioorg. Med. Chem. Lett.	2010	CHEMBL3706569
CHEMBL602703		0	555.56	2	7.00	7	Cn1cnc(-c2cc3nccc(Oc4ccc(NC(CC(=O)Nc5ccccc5)C(F)(F)F)cc4F)c3s2)c1	IC50	'='	2000.0	nM	5.70			UO_0000065	10.26	0.20	-1.30	7.03	False	CHEMBL1067048	Inhibition of c-MET in human A549 cells by wound healing assay	B	BAO_0000219	cell-based format	Homo sapiens	None	None	A549	None	CHEMBL3717	Hepatocyte growth factor receptor	Homo sapiens	SINGLE PROTEIN	CHEMBL1156855	1	Scientific Literature	Bioorg. Med. Chem. Lett.	2010	CHEMBL3307651
CHEMBL253223		0	437.41	0	4.08	1a	Cc1ccn2ncnc(Oc3ccc(NC(=O)CC(=O)Nc4ccc(F)cc4)cc3F)c12	IC50	'='	780.0	nM	6.11			UO_0000065	13.96	0.26	2.03	6.26	True	CHEMBL953404	Inhibition of Met kinase	B	BAO_0000357	single protein format	None	None	None	None	None	CHEMBL3717	Hepatocyte growth factor receptor	Homo sapiens	SINGLE PROTEIN	CHEMBL1150388	1	Scientific Literature	Bioorg. Med. Chem. Lett.	2008	None
CHEMBL1940174		0	409.53	1	5.25	8a	CC1(C)c2ccc(C3CCN(C4CC4)CC3)cc2C(=O)c2c1[nH]c1cc(C#N)ccc21	IC50	'>'	5000.0	nM				UO_0000065					False	CHEMBL1942688	Inhibition of MET using Bio-HER2tide as substrate by TR-FRET assay in presence of 50 uM of ATP	B	BAO_0000357	single protein format	None	None	None	None	None	CHEMBL3717	Hepatocyte growth factor receptor	Homo sapiens	SINGLE PROTEIN	CHEMBL1938232	1	Scientific Literature	Bioorg. Med. Chem.	2012	None
CHEMBL447894		0	566.51	2	6.71	56	COc1cc2nccc(Oc3ccc(-c4cnc(Nc5ccc(C(F)(F)F)cc5)n(C)c4=O)cc3F)c2cc1OC	Ki	'='	136.0	nM	6.87			UO_0000065	12.12	0.23	0.16	7.85	False	CHEMBL971816	Inhibition of cMet by HTRF assay	B	BAO_0000357	single protein format	None	None	None	None	None	CHEMBL3717	Hepatocyte growth factor receptor	Homo sapiens	SINGLE PROTEIN	CHEMBL1140082	1	Scientific Literature	J. Med. Chem.	2008	None
CHEMBL1097142		0	451.41	1	5.26	8b	Nc1cc(Oc2ccc(Nc3ncccc3C(=O)Nc3ccc(F)cc3F)cc2F)ccn1	IC50	'='	8.0	nM	8.10			UO_0000065	17.94	0.34	2.84	7.93	False	CHEMBL1120752	Inhibition of GST-tagged human recombinant c-met N terminal domain expressed in Hi5 insect cells after 60 mins by liquid scintillation counting	B	BAO_0000219	cell-based format	Homo sapiens	None	None	None	None	CHEMBL3717	Hepatocyte growth factor receptor	Homo sapiens	SINGLE PROTEIN	CHEMBL1158562	1	Scientific Literature	Bioorg. Med. Chem. Lett.	2010	None
CHEMBL1098517		0	476.42	1	5.56	21	O=C(Nc1ccc(F)cc1F)c1nccnc1Nc1ccc(Oc2ccnc3[nH]ccc23)c(F)c1	IC50	'='	55.0	nM	7.26			UO_0000065	15.24	0.28	1.70	6.93	False	CHEMBL1120752	Inhibition of GST-tagged human recombinant c-met N terminal domain expressed in Hi5 insect cells after 60 mins by liquid scintillation counting	B	BAO_0000219	cell-based format	Homo sapiens	None	None	None	None	CHEMBL3717	Hepatocyte growth factor receptor	Homo sapiens	SINGLE PROTEIN	CHEMBL1158562	1	Scientific Literature	Bioorg. Med. Chem. Lett.	2010	None
CHEMBL1087984		0	552.48	2	6.64	5	COc1cc2nccc(Oc3ccc(NC(=O)c4cnn(-c5ccccc5)c4C(F)(F)F)cc3F)c2cc1OC	IC50	'='	200.0	nM	6.70			UO_0000065	12.13	0.23	0.06	7.66	False	CHEMBL1103915	Inhibition of c-Met	B	BAO_0000357	single protein format	None	None	None	None	None	CHEMBL3717	Hepatocyte growth factor receptor	Homo sapiens	SINGLE PROTEIN	CHEMBL1157925	1	Scientific Literature	Bioorg. Med. Chem. Lett.	2010	None
CHEMBL261849	GW632580X	0	366.42	0	2.83	GW632580X	COc1ccc(COc2ccc(Cc3cnc(N)nc3N)cc2OC)cc1	Inhibition	'='	2.14	%				UO_0000187					False	CHEMBL1962142	GSK_PKIS: MET mean inhibition at 0.1 uM [Nanosyn]	B	BAO_0000357	single protein format	None	None	None	None	None	CHEMBL3717	Hepatocyte growth factor receptor	Homo sapiens	SINGLE PROTEIN	CHEMBL1961873	16	GSK Published Kinase Inhibitor Set			None
CHEMBL1909357	GW410563A	0	347.80	0	3.40	GW410563A	COc1cc2ncnc(Nc3ccc(C)c(O)c3)c2cc1OC.Cl	Inhibition	'='	1.61	%				UO_0000187					False	CHEMBL1962142	GSK_PKIS: MET mean inhibition at 0.1 uM [Nanosyn]	B	BAO_0000357	single protein format	None	None	None	None	None	CHEMBL3717	Hepatocyte growth factor receptor	Homo sapiens	SINGLE PROTEIN	CHEMBL1961873	16	GSK Published Kinase Inhibitor Set			None
CHEMBL374060	GW439255X	0	325.41	0	4.53	GW439255X	Cc1cc(O)cc(C)c1/C=C/c1cncc(C(=O)OC(C)(C)C)c1	Inhibition	'='	5.5	%				UO_0000187					False	CHEMBL1962143	GSK_PKIS: MET mean inhibition at 1 uM [Nanosyn]	B	BAO_0000357	single protein format	None	None	None	None	None	CHEMBL3717	Hepatocyte growth factor receptor	Homo sapiens	SINGLE PROTEIN	CHEMBL1961873	16	GSK Published Kinase Inhibitor Set			None
CHEMBL210618		0	356.38	0	2.13	6o	CCOc1nc(NC(=O)Cc2cc(OC)ccc2OC)cc(N)c1C#N	Ki	'>'	2900.0	nM				UO_0000065					False	CHEMBL863197	Inhibition of cMet	B	BAO_0000357	single protein format	Homo sapiens	None	None	None	None	CHEMBL3717	Hepatocyte growth factor receptor	Homo sapiens	SINGLE PROTEIN	CHEMBL1148638	1	Scientific Literature	J. Med. Chem.	2006	None
CHEMBL399410		0	453.57	1	5.72	SB-437013	COc1ccc2cc(-c3c(-c4ccncc4)nc(-c4ccc([S+](C)[O-])cc4)n3C)ccc2c1	Inhibition	'='	-0.71	%				UO_0000187					False	CHEMBL1962143	GSK_PKIS: MET mean inhibition at 1 uM [Nanosyn]	B	BAO_0000357	single protein format	None	None	None	None	None	CHEMBL3717	Hepatocyte growth factor receptor	Homo sapiens	SINGLE PROTEIN	CHEMBL1961873	16	GSK Published Kinase Inhibitor Set			None
CHEMBL246284		0	487.54	0	3.52	1a	Fc1cccc(Cn2ncc3cc(Nc4ncnn5ccc(COC[C@@H]6CNCCO6)c45)ccc32)c1	IC50	'='	6500.0	nM	5.19			UO_0000065	10.64	0.20	1.67	5.73	True	CHEMBL923215	Inhibition of Met	B	BAO_0000357	single protein format	None	None	None	None	None	CHEMBL3717	Hepatocyte growth factor receptor	Homo sapiens	SINGLE PROTEIN	CHEMBL1140690	1	Scientific Literature	Bioorg. Med. Chem. Lett.	2007	None
CHEMBL1909383	GW784307A	0	494.99	0	2.56	GW784307A	COc1cccc(-n2ncc3c(N/N=C/c4ccc(C(=O)NCCN(C)C)cc4)ncnc32)c1.Cl	Inhibition	'='	55.74	%				UO_0000187					False	CHEMBL1962143	GSK_PKIS: MET mean inhibition at 1 uM [Nanosyn]	B	BAO_0000357	single protein format	None	None	None	None	None	CHEMBL3717	Hepatocyte growth factor receptor	Homo sapiens	SINGLE PROTEIN	CHEMBL1961873	16	GSK Published Kinase Inhibitor Set			None
CHEMBL3759495		0	522.62	2	3.36	21	CN1CCC(n2cc(-c3cnc(Nc4cccc(Cn5nc(-c6cnn(C)c6)ccc5=O)c4)nc3)cn2)CC1	IC50	'='	4.3	nM	8.37			UO_0000065	16.01	0.29	5.01	7.50	False	CHEMBL3762038	Inhibition of recombinant c-Met (unknown origin) using poly (Glu,Tyr)4:1 as substrate after 60 mins by ELISA	B	BAO_0000357	single protein format	Homo sapiens	None	None	None	None	CHEMBL3717	Hepatocyte growth factor receptor	Homo sapiens	SINGLE PROTEIN	CHEMBL3758137	1	Scientific Literature	Eur. J. Med. Chem.	2016	None
CHEMBL3735648		0	467.61	1	5.52	6	CC1(C)c2cc(C3CCN(CC4CCOCC4)CC3)ccc2C(=O)c2c1[nH]c1cc(C#N)ccc21	IC50	'>'	1000.0	nM				UO_0000065					False	CHEMBL3830307	Inhibition of N-terminal His6-tagged recombinant human c-Met (974 residues) expressed in insect Sf21 cells using poly(Glu,Tyr)4:1 as substrate incubated for 60 mins by ELISA	B	BAO_0000219	cell-based format	Homo sapiens	None	None	Sf21	None	CHEMBL3717	Hepatocyte growth factor receptor	Homo sapiens	SINGLE PROTEIN	CHEMBL3826932	1	Scientific Literature	Eur. J. Med. Chem.	2016	CHEMBL4106362
CHEMBL275666		0	483.47	1	5.88	SB-253226	Fc1ccc(-c2ncn(C3CCNCC3)c2-c2ccnc(Oc3cccc(C(F)(F)F)c3)n2)cc1	Inhibition	'='	6.95	%				UO_0000187					False	CHEMBL1962143	GSK_PKIS: MET mean inhibition at 1 uM [Nanosyn]	B	BAO_0000357	single protein format	None	None	None	None	None	CHEMBL3717	Hepatocyte growth factor receptor	Homo sapiens	SINGLE PROTEIN	CHEMBL1961873	16	GSK Published Kinase Inhibitor Set			None
CHEMBL1794064	GSK-561866B	0	470.41	0	0.12	GSK561866B	CCn1c(-c2nonc2N)nc2c(C#CCN)ncc(OCCCN)c21.O=C(O)C(F)(F)F	Inhibition	'='	4.36	%				UO_0000187					False	CHEMBL1962143	GSK_PKIS: MET mean inhibition at 1 uM [Nanosyn]	B	BAO_0000357	single protein format	None	None	None	None	None	CHEMBL3717	Hepatocyte growth factor receptor	Homo sapiens	SINGLE PROTEIN	CHEMBL1961873	16	GSK Published Kinase Inhibitor Set			None
CHEMBL1909373	GW701427A	0	497.90	0	4.88	GW701427A	COC(=O)Nc1nc2cc(Oc3ccc(NC(=O)Nc4cccc(C(=O)O)c4)cc3)ccc2[nH]1.Cl	Inhibition	'='	11.43	%				UO_0000187					False	CHEMBL1962143	GSK_PKIS: MET mean inhibition at 1 uM [Nanosyn]	B	BAO_0000357	single protein format	None	None	None	None	None	CHEMBL3717	Hepatocyte growth factor receptor	Homo sapiens	SINGLE PROTEIN	CHEMBL1961873	16	GSK Published Kinase Inhibitor Set			None
CHEMBL200820		0	433.46	0	4.74	9	COc1ccc(C#CC(C)(C)N)cc1-c1[nH]nc2nc(Nc3ccc(F)cc3F)ccc12	Inhibition	'='	-38.0	%		Outside typical range		UO_0000187					False	CHEMBL863468	Inhibition of c-Met at 10 uM	B	BAO_0000357	single protein format	Homo sapiens	None	None	None	None	CHEMBL3717	Hepatocyte growth factor receptor	Homo sapiens	SINGLE PROTEIN	CHEMBL1147752	1	Scientific Literature	Bioorg. Med. Chem. Lett.	2006	None
CHEMBL3758602		0	381.83	0	3.91	15	CC1(C)OCc2c(Nc3n[nH]c4c(Cl)cccc34)nc(-c3cn[nH]c3)nc21	Inhibition	'='	7.7	%				UO_0000187					False	CHEMBL3760656	Inhibition of MET (unknown origin) at 100 nM	B	BAO_0000357	single protein format	Homo sapiens	None	None	None	None	CHEMBL3717	Hepatocyte growth factor receptor	Homo sapiens	SINGLE PROTEIN	CHEMBL3758169	1	Scientific Literature	Bioorg. Med. Chem. Lett.	2016	None
CHEMBL30432	GW282974X	0	395.47	0	4.23	GW282974X	CN(C)c1cc2c(Nc3ccc4c(cnn4Cc4ccccc4)c3)ncnc2cn1	Inhibition	'='	5.12	%				UO_0000187					False	CHEMBL1962142	GSK_PKIS: MET mean inhibition at 0.1 uM [Nanosyn]	B	BAO_0000357	single protein format	None	None	None	None	None	CHEMBL3717	Hepatocyte growth factor receptor	Homo sapiens	SINGLE PROTEIN	CHEMBL1961873	16	GSK Published Kinase Inhibitor Set			None
CHEMBL318892		0	428.52	1	5.16	SB-236687	CN1CCC(n2cnc(-c3ccc(F)cc3)c2-c2ccnc(Nc3ccccc3)n2)CC1	Inhibition	'='	9.59	%				UO_0000187					False	CHEMBL1962143	GSK_PKIS: MET mean inhibition at 1 uM [Nanosyn]	B	BAO_0000357	single protein format	None	None	None	None	None	CHEMBL3717	Hepatocyte growth factor receptor	Homo sapiens	SINGLE PROTEIN	CHEMBL1961873	16	GSK Published Kinase Inhibitor Set			None
CHEMBL3221120		0	507.58	1	3.87	25	CN1CCN(c2cnc3cc(C(F)(F)F)cc(NCc4cccc(S(=O)(=O)N(C)C)c4)c3c2)CC1	Inhibition	'='	55.0	%				UO_0000187					False	CHEMBL3226600	Inhibition of c-Met (unknown origin) using poly (Glu, Tyr) 4:1 as substrate at 1 uM after 60 mins by ELISA relative to control	B	BAO_0000357	single protein format	Homo sapiens	None	None	None	None	CHEMBL3717	Hepatocyte growth factor receptor	Homo sapiens	SINGLE PROTEIN	CHEMBL3217558	1	Scientific Literature	MedChemComm	2012	None
CHEMBL3220882		0	542.56	1	4.54	12	CN(C)C/C=C/C(=O)N1CCN(c2cnc3cc(C(F)(F)F)cc(NCc4cccc([N+](=O)[O-])c4)c3c2)CC1	IC50	'='	2.6	nM	8.59			UO_0000065	15.82	0.30	4.05	9.05	False	CHEMBL3226601	Inhibition of c-Met (unknown origin) using poly (Glu, Tyr) 4:1 as substrate after 60 mins by ELISA	B	BAO_0000357	single protein format	Homo sapiens	None	None	None	None	CHEMBL3717	Hepatocyte growth factor receptor	Homo sapiens	SINGLE PROTEIN	CHEMBL3217558	1	Scientific Literature	MedChemComm	2012	None
CHEMBL3221130		0	440.47	0	4.49	35	CN1CCN(c2cnc3cc(C(F)(F)F)cc(NCc4c[nH]c5ncccc45)c3c2)CC1	Inhibition	'='	65.0	%				UO_0000187					False	CHEMBL3226600	Inhibition of c-Met (unknown origin) using poly (Glu, Tyr) 4:1 as substrate at 1 uM after 60 mins by ELISA relative to control	B	BAO_0000357	single protein format	Homo sapiens	None	None	None	None	CHEMBL3717	Hepatocyte growth factor receptor	Homo sapiens	SINGLE PROTEIN	CHEMBL3217558	1	Scientific Literature	MedChemComm	2012	None
CHEMBL196363		0	375.46	0	4.89	76	Cc1cccc(NC(=O)Nc2ccc(-c3csc4ncnc(N)c34)cc2)c1	IC50	'>'	50000.0	nM				UO_0000065					False	CHEMBL880613	Inhibitory concentration against cMET receptor tyrosine kinase	B	BAO_0000357	single protein format	Homo sapiens	None	None	None	None	CHEMBL3717	Hepatocyte growth factor receptor	Homo sapiens	SINGLE PROTEIN	CHEMBL1141091	1	Scientific Literature	J. Med. Chem.	2005	None
CHEMBL1909397	GW279320X	0	364.81	0	2.06	GW279320X	Cc1cc(Cl)cc2c1NC(=O)C2=NNc1ccc(S(N)(=O)=O)cc1	Inhibition	'='	5.08	%				UO_0000187					False	CHEMBL1962143	GSK_PKIS: MET mean inhibition at 1 uM [Nanosyn]	B	BAO_0000357	single protein format	None	None	None	None	None	CHEMBL3717	Hepatocyte growth factor receptor	Homo sapiens	SINGLE PROTEIN	CHEMBL1961873	16	GSK Published Kinase Inhibitor Set			None
CHEMBL608533	MIDOSTAURIN	4	570.65	2	5.91	PKC-412	CO[C@@H]1[C@H](N(C)C(=O)c2ccccc2)C[C@H]2O[C@]1(C)n1c3ccccc3c3c4c(c5c6ccccc6n2c5c31)C(=O)NC4	Kd	'='	690.0	nM	6.16			UO_0000065	10.80	0.20	0.25	7.93	True	CHEMBL1244512	Binding affinity to MET	B	BAO_0000357	single protein format	None	None	None	None	None	CHEMBL3717	Hepatocyte growth factor receptor	Homo sapiens	SINGLE PROTEIN	CHEMBL1240346	1	Scientific Literature	Blood	2009	None
CHEMBL3221122		0	473.50	0	4.80	27	COC(=O)Nc1cccc(CNc2cc(C(F)(F)F)cc3ncc(N4CCN(C)CC4)cc23)c1	IC50	'='	235.0	nM	6.63			UO_0000065	14.00	0.27	1.83	9.51	False	CHEMBL3226601	Inhibition of c-Met (unknown origin) using poly (Glu, Tyr) 4:1 as substrate after 60 mins by ELISA	B	BAO_0000357	single protein format	Homo sapiens	None	None	None	None	CHEMBL3717	Hepatocyte growth factor receptor	Homo sapiens	SINGLE PROTEIN	CHEMBL3217558	1	Scientific Literature	MedChemComm	2012	None
CHEMBL1909371	GW694590A	0	453.89	1	5.18	GW694590A	COC(=O)Nc1nc2cc(Oc3ccc(NC(=O)Nc4ccccc4)cc3)ccc2[nH]1.Cl	Inhibition	'='	2.87	%				UO_0000187					False	CHEMBL1962142	GSK_PKIS: MET mean inhibition at 0.1 uM [Nanosyn]	B	BAO_0000357	single protein format	None	None	None	None	None	CHEMBL3717	Hepatocyte growth factor receptor	Homo sapiens	SINGLE PROTEIN	CHEMBL1961873	16	GSK Published Kinase Inhibitor Set			None
CHEMBL3799231		0	405.26	0	4.02	20	Brc1ccc(-c2cnc3nnc(Cc4c[nH]c5ccccc45)n3n2)cc1	IC50	'='	129.2	nM	6.89			UO_0000065	17.00	0.36	2.87	9.60	False	CHEMBL3801041	Inhibition of recombinant c-Met (unknown origin) using poly (Glu, Tyr) 4:1 as substrate incubated for 60 mins by ELISA	B	BAO_0000357	single protein format	Homo sapiens	None	None	None	None	CHEMBL3717	Hepatocyte growth factor receptor	Homo sapiens	SINGLE PROTEIN	CHEMBL3797175	1	Scientific Literature	Eur. J. Med. Chem.	2016	None
CHEMBL271843	GW275944X	0	330.37	0	1.41	GW275944X	Cc1ccc2c(c1)/C(=N/Nc1ccc(S(N)(=O)=O)cc1)C(=O)N2	Inhibition	'='	4.08	%				UO_0000187					False	CHEMBL1962143	GSK_PKIS: MET mean inhibition at 1 uM [Nanosyn]	B	BAO_0000357	single protein format	None	None	None	None	None	CHEMBL3717	Hepatocyte growth factor receptor	Homo sapiens	SINGLE PROTEIN	CHEMBL1961873	16	GSK Published Kinase Inhibitor Set			None
CHEMBL3764474		0	517.61	2	5.68	MGCD-265	Cn1ccnc1-c1cc2c(Oc3ccc(NC(=S)NC(=O)Cc4ccccc4)cc3F)ccnc2s1	IC50	'='	1.0	nM	9.00			UO_0000065	17.39	0.34	3.32	11.10	False	CHEMBL3767455	Inhibition of c-Met (unknown origin) by tumor cell growth inhibition assay	B	BAO_0000357	single protein format	Homo sapiens	None	None	None	None	CHEMBL3717	Hepatocyte growth factor receptor	Homo sapiens	SINGLE PROTEIN	CHEMBL3763130	1	Scientific Literature	Eur. J. Med. Chem.	2016	None
CHEMBL3765306		0	575.02	2	5.07	T-1840383	CC1=[N+](c2ccccc2)C(=O)C(C(=O)Nc2ccc(Oc3ccc4nc(NC(=O)C5CC5)cn4c3)c(F)c2)C=C1.Cl	IC50	'>'	1.8	nM				UO_0000065					False	CHEMBL3767619	Inhibition of constitutively activated c-Met phosphorylation in human COLO205 cells assessed as cell viability after 72 hrs by CCK8 assay	B	BAO_0000219	cell-based format	Homo sapiens	None	None	COLO 205	None	CHEMBL3717	Hepatocyte growth factor receptor	Homo sapiens	SINGLE PROTEIN	CHEMBL3763130	1	Scientific Literature	Eur. J. Med. Chem.	2016	CHEMBL3308348
CHEMBL2103882	TIVANTINIB	3	369.42	0	3.59	ARQ197	O=C1NC(=O)[C@@H](c2cn3c4c(cccc24)CCC3)[C@@H]1c1c[nH]c2ccccc12	Ki	'='	355.0	nM	6.45			UO_0000065	17.46	0.31	2.86	9.64	True	CHEMBL3767620	Inhibition of c-Met (unknown origin)	B	BAO_0000357	single protein format	Homo sapiens	None	None	None	None	CHEMBL3717	Hepatocyte growth factor receptor	Homo sapiens	SINGLE PROTEIN	CHEMBL3763130	1	Scientific Literature	Eur. J. Med. Chem.	2016	None
CHEMBL269985	GW701032X	0	413.48	0	4.96	GW701032X	COc1ccc(CNC(=O)c2ccc(-c3cc(-c4nnc(C)o4)ccc3C)cc2)cc1	Inhibition	'='	10.34	%				UO_0000187					False	CHEMBL1962143	GSK_PKIS: MET mean inhibition at 1 uM [Nanosyn]	B	BAO_0000357	single protein format	None	None	None	None	None	CHEMBL3717	Hepatocyte growth factor receptor	Homo sapiens	SINGLE PROTEIN	CHEMBL1961873	16	GSK Published Kinase Inhibitor Set			None
CHEMBL1909396	GW768505A	0	573.93	2	6.95	GW768505A	COc1ccc(-c2oc3ncnc(N)c3c2-c2ccc(NC(=O)Nc3cc(C(F)(F)F)ccc3F)cc2)cc1.Cl	Inhibition	'='	63.22	%				UO_0000187					False	CHEMBL1962143	GSK_PKIS: MET mean inhibition at 1 uM [Nanosyn]	B	BAO_0000357	single protein format	None	None	None	None	None	CHEMBL3717	Hepatocyte growth factor receptor	Homo sapiens	SINGLE PROTEIN	CHEMBL1961873	16	GSK Published Kinase Inhibitor Set			None
CHEMBL218088	GW435821X	0	268.32	0	2.67	GW435821X	Cc1cc(O)cc(C)c1/C=C/c1cncc(C(N)=O)c1	Inhibition	'='	6.76	%				UO_0000187					False	CHEMBL1962143	GSK_PKIS: MET mean inhibition at 1 uM [Nanosyn]	B	BAO_0000357	single protein format	None	None	None	None	None	CHEMBL3717	Hepatocyte growth factor receptor	Homo sapiens	SINGLE PROTEIN	CHEMBL1961873	16	GSK Published Kinase Inhibitor Set			None
CHEMBL2348318	TYROSOL CAFFEATE	0	300.31	0	2.60	9	O=C(/C=C/c1ccc(O)c(O)c1)OCCc1ccc(O)cc1	Inhibition	'='	22.4	%				UO_0000187					False	CHEMBL2350425	Inhibition of c-MET phosphorylation (unknown origin) at 25 uM after 1 hr by Z'-LYTE kinase assay	B	BAO_0000357	single protein format	Homo sapiens	None	None	None	None	CHEMBL3717	Hepatocyte growth factor receptor	Homo sapiens	SINGLE PROTEIN	CHEMBL2346504	1	Scientific Literature	Bioorg. Med. Chem.	2013	None
CHEMBL2348316		0	358.39	0	3.22	7	COc1cc(/C=C/C(=O)OCCc2ccc(O)cc2)cc(OC)c1OC	Inhibition	'='	0.0	%				UO_0000187					False	CHEMBL2350425	Inhibition of c-MET phosphorylation (unknown origin) at 25 uM after 1 hr by Z'-LYTE kinase assay	B	BAO_0000357	single protein format	Homo sapiens	None	None	None	None	CHEMBL3717	Hepatocyte growth factor receptor	Homo sapiens	SINGLE PROTEIN	CHEMBL2346504	1	Scientific Literature	Bioorg. Med. Chem.	2013	None
CHEMBL1927768		0	558.71	2	6.74	7a, CF022	Cc1cc(C)cc(CC(=O)N[C@@H](Cc2ccccc2)C(=O)Nc2ccc(-c3cn4c(n3)sc3ccccc34)cc2)c1	IC50	'='	607.0	nM	6.22			UO_0000065	11.13	0.21	-0.52	8.23	False	CHEMBL1931179	Inhibition of Met-mediated scattering in HGF-stimulated human MDCK cells pre-incubated overnight prior to HGF stimulation for 24 hrs measured after 24 to 48 hrs	B	BAO_0000219	cell-based format	Homo sapiens	None	None	MDCK	None	CHEMBL3717	Hepatocyte growth factor receptor	Homo sapiens	SINGLE PROTEIN	CHEMBL1926663	1	Scientific Literature	Eur. J. Med. Chem.	2012	CHEMBL3308370
CHEMBL1927771		0	666.65	2	8.16	7d, CF081	O=C(Cc1cc(C(F)(F)F)cc(C(F)(F)F)c1)N[C@H](Cc1ccccc1)C(=O)Nc1ccc(-c2cn3c(n2)sc2ccccc23)cc1	IC50	'='	620.0	nM	6.21			UO_0000065	9.31	0.18	-1.95	8.22	False	CHEMBL1931188	Inhibition of Met-mediated tumorigenesis in HGF-stimulated human HepG2 cells assessed as impairment in anchorage-independent growth by soft agar growth assay	B	BAO_0000219	cell-based format	Homo sapiens	None	None	HepG2	None	CHEMBL3717	Hepatocyte growth factor receptor	Homo sapiens	SINGLE PROTEIN	CHEMBL1926663	1	Scientific Literature	Eur. J. Med. Chem.	2012	CHEMBL3307718
CHEMBL1927770		0	666.65	2	8.16	7c, CF052, Triflorcas	O=C(Cc1cc(C(F)(F)F)cc(C(F)(F)F)c1)N[C@@H](Cc1ccccc1)C(=O)Nc1ccc(-c2cn3c(n2)sc2ccccc23)cc1	Inhibition	'='	21.0	%				UO_0000187					False	CHEMBL1929616	Inhibition of Met at 1 uM	B	BAO_0000357	single protein format	None	None	None	None	None	CHEMBL3717	Hepatocyte growth factor receptor	Homo sapiens	SINGLE PROTEIN	CHEMBL1926663	1	Scientific Literature	Eur. J. Med. Chem.	2012	None
CHEMBL1822792	MK-2461	2	495.56	0	2.15	MK-2461	CN(C[C@@H]1COCCO1)S(=O)(=O)Nc1ccc2ccc3ncc(-c4cnn(C)c4)cc3c(=O)c2c1	IC50	'='	0.4	nM	9.40			UO_0000065	18.96	0.37	7.25	8.13	False	CHEMBL3767620	Inhibition of c-Met (unknown origin)	B	BAO_0000357	single protein format	Homo sapiens	None	None	None	None	CHEMBL3717	Hepatocyte growth factor receptor	Homo sapiens	SINGLE PROTEIN	CHEMBL3763130	1	Scientific Literature	Eur. J. Med. Chem.	2016	None
CHEMBL1934300		0	347.38	0	2.49	9	Oc1cccc(-c2nc(N3CCOCC3)c3cc4ncccc4n3n2)c1	Inhibition	'='	43.8	%				UO_0000187					False	CHEMBL1937684	Inhibition of c-Met at 10 uM	B	BAO_0000357	single protein format	None	None	None	None	None	CHEMBL3717	Hepatocyte growth factor receptor	Homo sapiens	SINGLE PROTEIN	CHEMBL1933031	1	Scientific Literature	Bioorg. Med. Chem. Lett.	2012	None
CHEMBL1909407		0	374.85	0	2.65	SB-220025-R	Cl.Nc1nccc(-c2c(-c3ccc(F)cc3)ncn2C2CCNCC2)n1	Inhibition	'='	-2.98	%				UO_0000187					False	CHEMBL1962143	GSK_PKIS: MET mean inhibition at 1 uM [Nanosyn]	B	BAO_0000357	single protein format	None	None	None	None	None	CHEMBL3717	Hepatocyte growth factor receptor	Homo sapiens	SINGLE PROTEIN	CHEMBL1961873	16	GSK Published Kinase Inhibitor Set			None
CHEMBL3800061		0	374.35	0	3.87	22	FC(F)(c1ccc2ncccc2c1)c1nnc2ncc(-c3ccccc3)nn12	IC50						Not Determined						False	CHEMBL3802637	Inhibition of c-Met in human EBC-1 cells assessed as reduction in cell proliferation after 72 hrs by SRB or MTT assay	B	BAO_0000219	cell-based format	Homo sapiens	None	None	None	None	CHEMBL3717	Hepatocyte growth factor receptor	Homo sapiens	SINGLE PROTEIN	CHEMBL3797175	1	Scientific Literature	Eur. J. Med. Chem.	2016	None
CHEMBL3827525		0	712.97	2	11.00	2	CC(=O)Oc1cc(C(=O)C2=C(O)[C@]3(CC=C(C)C)C[C@@H](C/C=C(\C)CCC=C(C)C)[C@](C)(CCC=C(C)C)[C@](CC=C(C)C)(C2=O)C3=O)ccc1O	IC50	'='	11780.0	nM	4.93			UO_0000065	6.91	0.13	-6.07	4.18	False	CHEMBL3830264	Inhibition of c-MET (unknown origin) by caliper mobility shift assay	B	BAO_0000357	single protein format	Homo sapiens	None	None	None	None	CHEMBL3717	Hepatocyte growth factor receptor	Homo sapiens	SINGLE PROTEIN	CHEMBL3826938	1	Scientific Literature	Bioorg. Med. Chem.	2016	None
CHEMBL251780		0	546.60	1	4.05	5f	CC(=O)c1cccc(C(=O)Nc2ccc(Oc3ncnn4cc(OCCN5CCN(C)CC5)c(C)c34)c(F)c2)c1	IC50	'='	90.0	nM	7.05			UO_0000065	12.89	0.24	3.00	6.96	True	CHEMBL928636	Inhibition of human recombinant c-Met expressed in insect cell-baculovirus expression system	B	BAO_0000019	assay format	Homo sapiens	None	None	None	None	CHEMBL3717	Hepatocyte growth factor receptor	Homo sapiens	SINGLE PROTEIN	CHEMBL1141528	1	Scientific Literature	Bioorg. Med. Chem. Lett.	2008	None
CHEMBL254879		0	522.56	1	3.99	5b	Cc1c(OCCN2CCN(C)CC2)cn2ncnc(Oc3ccc(NC(=O)c4ccccc4F)cc3F)c12	IC50	'='	90.0	nM	7.05			UO_0000065	13.48	0.25	3.06	8.36	True	CHEMBL928636	Inhibition of human recombinant c-Met expressed in insect cell-baculovirus expression system	B	BAO_0000019	assay format	Homo sapiens	None	None	None	None	CHEMBL3717	Hepatocyte growth factor receptor	Homo sapiens	SINGLE PROTEIN	CHEMBL1141528	1	Scientific Literature	Bioorg. Med. Chem. Lett.	2008	None
CHEMBL400898		0	289.34	0	3.34	2f	Cc1ccc(-n2ncc3c2-c2ccccc2NC(=O)C3)cc1	Inhibition	'<='	40.0	%				UO_0000187					False	CHEMBL886301	Inhibition of MET at 10 uM	B	BAO_0000357	single protein format	None	None	None	None	None	CHEMBL3717	Hepatocyte growth factor receptor	Homo sapiens	SINGLE PROTEIN	CHEMBL1139946	1	Scientific Literature	Eur. J. Med. Chem.	2007	None
CHEMBL462171		0	451.48	0	3.18	19	COc1cc2nccc(Oc3ccc(NC(=O)NCC(=O)N4CCCC4)nc3)c2cc1OC	Ki	'='	6400.0	nM	5.19			UO_0000065	11.50	0.21	2.01	4.52	False	CHEMBL969890	Inhibition of human activated c-Met by PK/LDH coupled kinetic assay	B	BAO_0000357	single protein format	Homo sapiens	None	None	None	None	CHEMBL3717	Hepatocyte growth factor receptor	Homo sapiens	SINGLE PROTEIN	CHEMBL1156696	1	Scientific Literature	Eur. J. Med. Chem.	2008	None
CHEMBL234202		0	326.79	0	3.43	41	O=C(Nc1ccc(Cl)cc1)c1nccn1CCc1ccncc1	Activity	'>'	30.0	%				UO_0000187					False	CHEMBL897517	Inhibition of cMet at 10 uM	B	BAO_0000357	single protein format	None	None	None	None	None	CHEMBL3717	Hepatocyte growth factor receptor	Homo sapiens	SINGLE PROTEIN	CHEMBL1148870	1	Scientific Literature	Bioorg. Med. Chem. Lett.	2007	None
CHEMBL391103		0	425.41	1	5.43	40	O=C(Nc1ccc(OC(F)(F)F)cc1)c1cc2ccccc2n1CCc1ccncc1	Activity	'>'	30.0	%				UO_0000187					False	CHEMBL897517	Inhibition of cMet at 10 uM	B	BAO_0000357	single protein format	None	None	None	None	None	CHEMBL3717	Hepatocyte growth factor receptor	Homo sapiens	SINGLE PROTEIN	CHEMBL1148870	1	Scientific Literature	Bioorg. Med. Chem. Lett.	2007	None
CHEMBL234010		0	340.81	0	3.73	35	Cc1cc(C(=O)Nc2ccc(Cl)cc2)n(CCc2ccncc2)n1	Activity	'>'	30.0	%				UO_0000187					False	CHEMBL897517	Inhibition of cMet at 10 uM	B	BAO_0000357	single protein format	None	None	None	None	None	CHEMBL3717	Hepatocyte growth factor receptor	Homo sapiens	SINGLE PROTEIN	CHEMBL1148870	1	Scientific Literature	Bioorg. Med. Chem. Lett.	2007	None
CHEMBL233823		0	394.78	0	4.45	32	O=C(Nc1ccc(C(F)(F)F)c(Cl)c1)c1ccnn1CCc1ccncc1	Activity	'>'	30.0	%				UO_0000187					False	CHEMBL897517	Inhibition of cMet at 10 uM	B	BAO_0000357	single protein format	None	None	None	None	None	CHEMBL3717	Hepatocyte growth factor receptor	Homo sapiens	SINGLE PROTEIN	CHEMBL1148870	1	Scientific Literature	Bioorg. Med. Chem. Lett.	2007	None
CHEMBL233821		0	332.37	0	2.65	29	O=C(Nc1ccc2[nH]ncc2c1)c1ccnn1CCc1ccncc1	Activity	'>'	30.0	%				UO_0000187					False	CHEMBL897517	Inhibition of cMet at 10 uM	B	BAO_0000357	single protein format	None	None	None	None	None	CHEMBL3717	Hepatocyte growth factor receptor	Homo sapiens	SINGLE PROTEIN	CHEMBL1148870	1	Scientific Literature	Bioorg. Med. Chem. Lett.	2007	None
CHEMBL392935		0	320.40	0	3.34	19	CCc1ccc(NC(=O)c2ccnn2CCc2ccncc2)cc1	Activity	'>'	30.0	%				UO_0000187					False	CHEMBL897517	Inhibition of cMet at 10 uM	B	BAO_0000357	single protein format	None	None	None	None	None	CHEMBL3717	Hepatocyte growth factor receptor	Homo sapiens	SINGLE PROTEIN	CHEMBL1148870	1	Scientific Literature	Bioorg. Med. Chem. Lett.	2007	None
CHEMBL462358		0	409.45	0	2.88	16	COc1cc2nccc(Oc3ccc(NC(=O)N4CCNCC4)nc3)c2cc1OC	Ki	'>'	30000.0	nM				UO_0000065					False	CHEMBL969890	Inhibition of human activated c-Met by PK/LDH coupled kinetic assay	B	BAO_0000357	single protein format	Homo sapiens	None	None	None	None	CHEMBL3717	Hepatocyte growth factor receptor	Homo sapiens	SINGLE PROTEIN	CHEMBL1156696	1	Scientific Literature	Eur. J. Med. Chem.	2008	None
CHEMBL576349	IC261	0	311.34	0	3.21	1,BSC-3930,IC261	COc1cc(OC)c(C=C2C(=O)Nc3ccccc32)c(OC)c1	Inhibition						Not Active						False	CHEMBL1108307	Inhibition of MET	B	BAO_0000357	single protein format	None	None	None	None	None	CHEMBL3717	Hepatocyte growth factor receptor	Homo sapiens	SINGLE PROTEIN	CHEMBL1157898	1	Scientific Literature	Bioorg. Med. Chem. Lett.	2010	None
CHEMBL2170961		0	355.76	0	3.28	17	Oc1ccc(Cc2nnc3ncc(-c4ccc(F)cc4)nn23)cc1Cl	IC50	'='	189.0	nM	6.72			UO_0000065					False	CHEMBL2175489	Antagonist activity at c-MET receptor in human A549 cells assessed as inhibition of autophosphorylation after 1 hr by ELISA	F	BAO_0000219	cell-based format	Homo sapiens	None	None	A549	None	CHEMBL3717	Hepatocyte growth factor receptor	Homo sapiens	SINGLE PROTEIN	CHEMBL2169886	1	Scientific Literature	J. Med. Chem.	2012	CHEMBL3307651
CHEMBL3764158		0	587.72	2	6.75	26a	COc1cc2c(Oc3ccc(NC(=S)N/N=C/c4ccccc4)cc3F)ccnc2cc1OCCCN1CCCCC1	IC50	'='	8.92	nM	8.05			UO_0000065	13.70	0.26	1.30	10.03	False	CHEMBL3768350	Inhibition of c-Met kinase (unknown origin) using poly(glu,Tyr)4:1 as substrate incubated for 30 mins by homogeneous time-resolved fluorescence assay	B	BAO_0000357	single protein format	Homo sapiens	None	None	None	None	CHEMBL3717	Hepatocyte growth factor receptor	Homo sapiens	SINGLE PROTEIN	CHEMBL3763046	1	Scientific Literature	Bioorg. Med. Chem.	2016	None
CHEMBL156263		0	294.31	0	2.17	SB-376719	COc1ccccc1C1=C(Nc2ccccc2)C(=O)NC1=O	Inhibition	'='	7.23	%				UO_0000187					False	CHEMBL1962143	GSK_PKIS: MET mean inhibition at 1 uM [Nanosyn]	B	BAO_0000357	single protein format	None	None	None	None	None	CHEMBL3717	Hepatocyte growth factor receptor	Homo sapiens	SINGLE PROTEIN	CHEMBL1961873	16	GSK Published Kinase Inhibitor Set			None
CHEMBL3786005		0	445.48	0	2.47	25	COCCOc1cnc2ccn([C@H](C)c3nnc4ccc(-c5cnn(C)c5)cn34)c(=O)c2c1	IC50	'='	3.0	nM	8.52			UO_0000065	19.13	0.35	6.05	8.41	False	CHEMBL3788750	Inhibition of recombinant MET (unknown origin) using gastrin peptide as substrate preincubated for 30 mins followed by substrate addition incubated for 60 mins by HTRF assay	B	BAO_0000357	single protein format	Homo sapiens	None	None	None	None	CHEMBL3717	Hepatocyte growth factor receptor	Homo sapiens	SINGLE PROTEIN	CHEMBL3784965	1	Scientific Literature	J. Med. Chem.	2016	None
CHEMBL438696		0	538.56	1	4.33	7c	Cc1c(OCCCN(C)C)cn2ncnc(Oc3ccc(NC(=O)NC(=O)Cc4ccc(F)cc4)cc3F)c12	IC50	'='	40.0	nM	7.40			UO_0000065	13.74	0.26	3.07	6.72	True	CHEMBL928636	Inhibition of human recombinant c-Met expressed in insect cell-baculovirus expression system	B	BAO_0000019	assay format	Homo sapiens	None	None	None	None	CHEMBL3717	Hepatocyte growth factor receptor	Homo sapiens	SINGLE PROTEIN	CHEMBL1141528	1	Scientific Literature	Bioorg. Med. Chem. Lett.	2008	None
CHEMBL399698		0	579.61	1	3.70	6b	Cc1c(OCCN2CCN(C)CC2)cn2ncnc(Oc3ccc(NC(=O)CC(=O)Nc4ccc(F)cc4)cc3F)c12	IC50	'='	40.0	nM	7.40			UO_0000065	12.76	0.24	3.70	6.53	True	CHEMBL928636	Inhibition of human recombinant c-Met expressed in insect cell-baculovirus expression system	B	BAO_0000019	assay format	Homo sapiens	None	None	None	None	CHEMBL3717	Hepatocyte growth factor receptor	Homo sapiens	SINGLE PROTEIN	CHEMBL1141528	1	Scientific Literature	Bioorg. Med. Chem. Lett.	2008	None
CHEMBL430026		0	523.54	1	4.38	5j	Cc1ccc(F)c(C(=O)Nc2ccc(Oc3ncnn4cc(OCCN5CCOCC5)c(C)c34)c(F)c2)c1	IC50	'='	510.0	nM	6.29			UO_0000065	12.02	0.23	1.91	6.97	True	CHEMBL928636	Inhibition of human recombinant c-Met expressed in insect cell-baculovirus expression system	B	BAO_0000019	assay format	Homo sapiens	None	None	None	None	CHEMBL3717	Hepatocyte growth factor receptor	Homo sapiens	SINGLE PROTEIN	CHEMBL1141528	1	Scientific Literature	Bioorg. Med. Chem. Lett.	2008	None
CHEMBL509737		0	389.28	0	4.17	16	O=C(Nc1ccccc1Br)c1nscc1NCc1ccncc1	Inhibition	'<'	30.0	%				UO_0000187					False	CHEMBL1034034	Inhibition of cMET at 10 uM by HTRF assay	B	BAO_0000357	single protein format	None	None	None	None	None	CHEMBL3717	Hepatocyte growth factor receptor	Homo sapiens	SINGLE PROTEIN	CHEMBL1136839	1	Scientific Literature	Bioorg. Med. Chem. Lett.	2009	None
CHEMBL512616		0	387.41	0	4.14	35	CN1CCN(c2cnc3cc(C(F)(F)F)cc(Nc4ccccc4)c3n2)CC1	IC50	'='	1900.0	nM	5.72			UO_0000065	14.77	0.28	1.58	12.92	True	CHEMBL1029826	Inhibition of human recombinant his-tagged c-Met by TR-FRET assay	B	BAO_0000357	single protein format	Homo sapiens	None	None	None	None	CHEMBL3717	Hepatocyte growth factor receptor	Homo sapiens	SINGLE PROTEIN	CHEMBL1154528	1	Scientific Literature	Bioorg. Med. Chem. Lett.	2009	None
CHEMBL453849		0	434.47	0	4.95	16	CC(C)CCn1cccc(C(=O)Nc2ccc(Oc3ccnc4[nH]ccc34)c(F)c2)c1=O	IC50	'='	30.0	nM	7.52			UO_0000065	17.32	0.32	2.57	8.45	True	CHEMBL1003887	Inhibition of MET	B	BAO_0000357	single protein format	None	None	None	None	None	CHEMBL3717	Hepatocyte growth factor receptor	Homo sapiens	SINGLE PROTEIN	CHEMBL1157356	1	Scientific Literature	J. Med. Chem.	2008	None
CHEMBL205372		0	473.55	1	5.10	2	COc1cc2nccc(Oc3ccc(NC(=S)NC(=O)Cc4ccccc4)cc3)c2cc1OC	Ki	'='	2.0	nM	8.70			UO_0000065	18.37	0.35	3.60	10.65	False	CHEMBL969890	Inhibition of human activated c-Met by PK/LDH coupled kinetic assay	B	BAO_0000357	single protein format	Homo sapiens	None	None	None	None	CHEMBL3717	Hepatocyte growth factor receptor	Homo sapiens	SINGLE PROTEIN	CHEMBL1156696	1	Scientific Literature	Eur. J. Med. Chem.	2008	None
CHEMBL220243	GW406731X	0	283.33	0	3.36	GW406731X	COC(=O)c1cncc(/C=C/c2c(C)cc(O)cc2C)c1	Inhibition	'='	1.79	%				UO_0000187					False	CHEMBL1962142	GSK_PKIS: MET mean inhibition at 0.1 uM [Nanosyn]	B	BAO_0000357	single protein format	None	None	None	None	None	CHEMBL3717	Hepatocyte growth factor receptor	Homo sapiens	SINGLE PROTEIN	CHEMBL1961873	16	GSK Published Kinase Inhibitor Set			None
CHEMBL102936		0	370.43	0	2.95	SB-742865	CS(=O)(=O)Nc1ccc(-c2ccc3c(NC(=O)C4CC4)n[nH]c3c2)cc1	Inhibition	'='	-3.22	%				UO_0000187					False	CHEMBL1962143	GSK_PKIS: MET mean inhibition at 1 uM [Nanosyn]	B	BAO_0000357	single protein format	None	None	None	None	None	CHEMBL3717	Hepatocyte growth factor receptor	Homo sapiens	SINGLE PROTEIN	CHEMBL1961873	16	GSK Published Kinase Inhibitor Set			None
CHEMBL103104	GW831090X	0	330.37	0	2.17	GW831090X	NS(=O)(=O)c1ccc(Nc2cc(-c3cccc(O)c3)n[nH]2)cc1	Inhibition	'='	2.36	%				UO_0000187					False	CHEMBL1962143	GSK_PKIS: MET mean inhibition at 1 uM [Nanosyn]	B	BAO_0000357	single protein format	None	None	None	None	None	CHEMBL3717	Hepatocyte growth factor receptor	Homo sapiens	SINGLE PROTEIN	CHEMBL1961873	16	GSK Published Kinase Inhibitor Set			None
CHEMBL1909390	GW576609A	0	691.10	2	6.57	GW576609A	O=C(O)C(F)(F)F.[O-][S+]1CCN(Cc2ccc(-c3ccc4ncnc(Nc5ccc(OCc6cccc(F)c6)c(Cl)c5)c4c3)o2)CC1	Inhibition	'='	10.63	%				UO_0000187					False	CHEMBL1962143	GSK_PKIS: MET mean inhibition at 1 uM [Nanosyn]	B	BAO_0000357	single protein format	None	None	None	None	None	CHEMBL3717	Hepatocyte growth factor receptor	Homo sapiens	SINGLE PROTEIN	CHEMBL1961873	16	GSK Published Kinase Inhibitor Set			None
CHEMBL396107	GW795486X	0	481.36	1	6.15	GW795486X	Nc1ncnc2occ(-c3ccc(NC(=O)Nc4cc(C(F)(F)F)cc(C(F)(F)F)c4)cc3)c12	Inhibition	'='	10.27	%				UO_0000187					False	CHEMBL1962143	GSK_PKIS: MET mean inhibition at 1 uM [Nanosyn]	B	BAO_0000357	single protein format	None	None	None	None	None	CHEMBL3717	Hepatocyte growth factor receptor	Homo sapiens	SINGLE PROTEIN	CHEMBL1961873	16	GSK Published Kinase Inhibitor Set			None
CHEMBL497118		0	322.39	0	3.46	10l	Cc1csc(-c2ccc3nnc(Cc4ccc(O)cc4)n3n2)c1	IC50	'='	2.0	nM	8.70			UO_0000065	26.98	0.52	5.24	13.74	False	CHEMBL953206	Inhibition of HGF-mediated c-Met phosphorylation in serum-starved human PC2 cells	B	BAO_0000219	cell-based format	Homo sapiens	None	None	PC2	None	CHEMBL3717	Hepatocyte growth factor receptor	Homo sapiens	SINGLE PROTEIN	CHEMBL1150286	1	Scientific Literature	J. Med. Chem.	2008	None
CHEMBL1964275		0	467.61	1	6.04	11	Cc1ccc(NC(=O)c2cccc(N3CCCCC3)c2)cc1-c1ccc(C(=O)NCC2CC2)cc1	Activity						Not Evaluated						False	CHEMBL1024899	Binding affinity to human MET at 10 uM relative to control	B	BAO_0000357	single protein format	Homo sapiens	None	None	None	None	CHEMBL3717	Hepatocyte growth factor receptor	Homo sapiens	SINGLE PROTEIN	CHEMBL1151712	1	Scientific Literature	J. Med. Chem.	2008	None
CHEMBL496102	AMG-208	2	383.41	0	3.93	4	COc1ccc2c(OCc3nnc4ccc(-c5ccccc5)nn34)ccnc2c1	IC50	'='	46.0	nM	7.34			UO_0000065	19.14	0.35	3.41	9.86	True	CHEMBL953206	Inhibition of HGF-mediated c-Met phosphorylation in serum-starved human PC2 cells	B	BAO_0000219	cell-based format	Homo sapiens	None	None	PC2	None	CHEMBL3717	Hepatocyte growth factor receptor	Homo sapiens	SINGLE PROTEIN	CHEMBL1150286	1	Scientific Literature	J. Med. Chem.	2008	None
CHEMBL505896		0	610.69	2	5.63	1	COc1cc2c(Oc3ccc(-c4cnc(Cc5ccccc5)n(C)c4=O)cc3F)ccnc2cc1OCCCN1CCOCC1	IC50	'='	10.0	nM	8.00			UO_0000065	13.10	0.24	2.37	9.10	False	CHEMBL953205	Inhibition of c-Met by HTRF assay	B	BAO_0000357	single protein format	None	None	None	None	None	CHEMBL3717	Hepatocyte growth factor receptor	Homo sapiens	SINGLE PROTEIN	CHEMBL1150286	1	Scientific Literature	J. Med. Chem.	2008	None
CHEMBL557491		0	560.23	2	5.91	24b	Oc1ccc(CCN2CCc3c([nH]c4ccc(Br)cc34)-c3c(I)ccnc32)cc1	IC50	'='	9700.0	nM	5.01			UO_0000065	8.95	0.24	-0.90	9.61	False	CHEMBL1036443	Inhibition of recombinant MET	B	BAO_0000357	single protein format	None	None	None	None	None	CHEMBL3717	Hepatocyte growth factor receptor	Homo sapiens	SINGLE PROTEIN	CHEMBL1151875	1	Scientific Literature	Bioorg. Med. Chem.	2009	None
CHEMBL551570		0	481.64	0	4.90	15	COc1nc(C)cc2c1-c1[nH]c3cc(N4CCN(C)CC4)ccc3c1CCN2CCc1ccccc1	IC50	'='	5500.0	nM	5.26			UO_0000065	10.92	0.20	0.36	11.04	False	CHEMBL1036443	Inhibition of recombinant MET	B	BAO_0000357	single protein format	None	None	None	None	None	CHEMBL3717	Hepatocyte growth factor receptor	Homo sapiens	SINGLE PROTEIN	CHEMBL1151875	1	Scientific Literature	Bioorg. Med. Chem.	2009	None
CHEMBL457338		0	432.45	0	4.08	24	COc1ccc(-c2cc(C(F)(F)F)cc3ncc(N4CCN(C)CC4)nc23)cc1OC	IC50	'='	1500.0	nM	5.82			UO_0000065	13.47	0.26	1.74	11.48	True	CHEMBL1029826	Inhibition of human recombinant his-tagged c-Met by TR-FRET assay	B	BAO_0000357	single protein format	Homo sapiens	None	None	None	None	CHEMBL3717	Hepatocyte growth factor receptor	Homo sapiens	SINGLE PROTEIN	CHEMBL1154528	1	Scientific Literature	Bioorg. Med. Chem. Lett.	2009	None
CHEMBL1241674		0	308.35	0	2.84	PP-242	CC(C)n1nc(-c2cc3cc(O)ccc3[nH]2)c2c(N)ncnc21	Inhibition	'='	7.0	%				UO_0000187					False	CHEMBL1244220	Inhibition of MET at 1 uM after 60 mins by FRET assay in presence of 10 uM ATP	B	BAO_0000357	single protein format	None	None	None	None	None	CHEMBL3717	Hepatocyte growth factor receptor	Homo sapiens	SINGLE PROTEIN	CHEMBL1240340	1	Scientific Literature	Nat. Chem. Biol.	2008	None
CHEMBL1165499		0	436.51	0	3.61	5d	CN1CCN(c2ccc(-c3cnc4c(c3)N(Cc3cc(F)ccc3F)CCN4)cn2)CC1	Inhibition	'<'	50.0	%				UO_0000187					False	CHEMBL1166566	Inhibition of MET at 1 uM	B	BAO_0000357	single protein format	None	None	None	None	None	CHEMBL3717	Hepatocyte growth factor receptor	Homo sapiens	SINGLE PROTEIN	CHEMBL1165965	1	Scientific Literature	Bioorg. Med. Chem.	2010	None
CHEMBL1171699		0	291.31	0	2.28	26	OCc1cccc(-c2cnc3ncc(-c4cn[nH]c4)cn23)c1	Inhibition	'='	4.0	%				UO_0000187					False	CHEMBL1173995	Inhibition of MET at 10 uM by mobility shift assay	B	BAO_0000357	single protein format	None	None	None	None	None	CHEMBL3717	Hepatocyte growth factor receptor	Homo sapiens	SINGLE PROTEIN	CHEMBL1177828	1	Scientific Literature	Bioorg. Med. Chem. Lett.	2010	None
CHEMBL1165499		0	436.51	0	3.61	5d	CN1CCN(c2ccc(-c3cnc4c(c3)N(Cc3cc(F)ccc3F)CCN4)cn2)CC1	Inhibition	'<'	50.0	%				UO_0000187					False	CHEMBL1166568	Inhibition of MET Y1235D mutant at 1 uM	B	BAO_0000019	assay format	Homo sapiens	None	None	None	None	CHEMBL3717	Hepatocyte growth factor receptor	Homo sapiens	SINGLE PROTEIN	CHEMBL1165965	1	Scientific Literature	Bioorg. Med. Chem.	2010	None
CHEMBL1163730		0	522.63	1	4.87	1	CCOC(=O)c1cc2cc(Nc3ncnc4cc(OC)c(OCCCN5CCOCC5)cc34)ccc2s1	Inhibition	'='	24.11	%				UO_0000187					False	CHEMBL1169263	Inhibition of MET at 10 uM	B	BAO_0000357	single protein format	None	None	None	None	None	CHEMBL3717	Hepatocyte growth factor receptor	Homo sapiens	SINGLE PROTEIN	CHEMBL1165936	1	Scientific Literature	Bioorg. Med. Chem.	2010	None
CHEMBL1163750		0	480.59	1	5.10	18	CCOC(=O)c1cc2cc(Nc3ncnc4cc(OCCCN(C)C)c(OC)cc34)ccc2s1	Inhibition	'='	44.96	%				UO_0000187					False	CHEMBL1169263	Inhibition of MET at 10 uM	B	BAO_0000357	single protein format	None	None	None	None	None	CHEMBL3717	Hepatocyte growth factor receptor	Homo sapiens	SINGLE PROTEIN	CHEMBL1165936	1	Scientific Literature	Bioorg. Med. Chem.	2010	None
CHEMBL599171		0	320.37	0	0.85	64	NCCNC(=O)c1cc(-c2scc3c2OCCO3)cnc1N	Inhibition	'='	3.0	%				UO_0000187					False	CHEMBL1069043	Inhibition of MET at 1 uM by microfluidic substrate phosphorylation assay	B	BAO_0000357	single protein format	None	None	None	None	None	CHEMBL3717	Hepatocyte growth factor receptor	Homo sapiens	SINGLE PROTEIN	CHEMBL1158506	1	Scientific Literature	Bioorg. Med. Chem.	2010	None
CHEMBL602931		0	353.40	0	2.93	53	NC(=O)c1ccc(-c2cc(-c3scc4c3OCCO4)cnc2N)cc1	Inhibition	'='	19.0	%				UO_0000187					False	CHEMBL1069043	Inhibition of MET at 1 uM by microfluidic substrate phosphorylation assay	B	BAO_0000357	single protein format	None	None	None	None	None	CHEMBL3717	Hepatocyte growth factor receptor	Homo sapiens	SINGLE PROTEIN	CHEMBL1158506	1	Scientific Literature	Bioorg. Med. Chem.	2010	None
CHEMBL494985		0	393.83	0	3.10	10i	CNC(=O)c1ccc(-c2ccc3nnc(Cc4ccc(O)cc4)n3n2)cc1Cl	IC50	'='	2.0	nM	8.70			UO_0000065	22.09	0.42	5.60	9.41	False	CHEMBL953206	Inhibition of HGF-mediated c-Met phosphorylation in serum-starved human PC2 cells	B	BAO_0000219	cell-based format	Homo sapiens	None	None	PC2	None	CHEMBL3717	Hepatocyte growth factor receptor	Homo sapiens	SINGLE PROTEIN	CHEMBL1150286	1	Scientific Literature	J. Med. Chem.	2008	None
CHEMBL496101		0	301.35	0	3.69	3c	Oc1ccc(Cc2nnc3ccc(-c4ccccc4)cn23)cc1	IC50	'='	2100.0	nM	5.68			UO_0000065	18.84	0.34	1.99	11.26	True	CHEMBL953205	Inhibition of c-Met by HTRF assay	B	BAO_0000357	single protein format	None	None	None	None	None	CHEMBL3717	Hepatocyte growth factor receptor	Homo sapiens	SINGLE PROTEIN	CHEMBL1150286	1	Scientific Literature	J. Med. Chem.	2008	None
CHEMBL460791		0	471.54	1	5.84	4	COc1cc2nccc(Oc3ccc4nc(NC(=O)Cc5ccccc5)sc4c3)c2cc1OC	Ki	'='	17.0	nM	7.77			UO_0000065	16.48	0.31	1.93	9.41	False	CHEMBL971816	Inhibition of cMet by HTRF assay	B	BAO_0000357	single protein format	None	None	None	None	None	CHEMBL3717	Hepatocyte growth factor receptor	Homo sapiens	SINGLE PROTEIN	CHEMBL1140082	1	Scientific Literature	J. Med. Chem.	2008	None
CHEMBL477197	HEMATOXYLIN	0	302.28	0	1.32	26	Oc1cc2c(cc1O)[C@@H]1c3ccc(O)c(O)c3OC[C@]1(O)C2	IC50	'='	400.0	nM	6.40			UO_0000065	21.17	0.40	5.08	5.80	False	CHEMBL986500	Inhibition of c-Met by ELISA	B	BAO_0000357	single protein format	None	None	None	None	None	CHEMBL3717	Hepatocyte growth factor receptor	Homo sapiens	SINGLE PROTEIN	CHEMBL1155833	1	Scientific Literature	J. Med. Chem.	2008	None
CHEMBL460472		0	539.59	1	4.71	17	COc1ccc2c(Oc3ccc(NC(=O)c4c(C)n(CC(C)(C)O)n(-c5ccccc5)c4=O)nc3)ccnc2c1	Ki	'='	4.1	nM	8.39			UO_0000065	15.54	0.29	3.68	6.96	False	CHEMBL989226	Inhibition c-Met M1250T mutant by HTRF assay	B	BAO_0000019	assay format	Homo sapiens	None	None	None	None	CHEMBL3717	Hepatocyte growth factor receptor	Homo sapiens	SINGLE PROTEIN	CHEMBL1157538	1	Scientific Literature	J. Med. Chem.	2008	None
CHEMBL502232		0	556.53	1	4.85	14	O=C(Cc1ccc(F)cc1)NC(=O)Nc1ccc(Oc2ccnc3[nH]cc(C(=O)NCc4cccnc4)c23)c(F)c1	IC50	'='	11.0	nM	7.96			UO_0000065	14.30	0.27	3.11	5.76	True	CHEMBL953404	Inhibition of Met kinase	B	BAO_0000357	single protein format	None	None	None	None	None	CHEMBL3717	Hepatocyte growth factor receptor	Homo sapiens	SINGLE PROTEIN	CHEMBL1150388	1	Scientific Literature	Bioorg. Med. Chem. Lett.	2008	None
CHEMBL502531		0	422.39	0	3.61	26e	C#Cc1c(Oc2ccc(NC(=O)NC(=O)Cc3ccc(F)cc3)cc2F)ccnc1N	IC50	'='	2.0	nM	8.70			UO_0000065	20.59	0.38	5.09	8.18	True	CHEMBL953404	Inhibition of Met kinase	B	BAO_0000357	single protein format	None	None	None	None	None	CHEMBL3717	Hepatocyte growth factor receptor	Homo sapiens	SINGLE PROTEIN	CHEMBL1150388	1	Scientific Literature	Bioorg. Med. Chem. Lett.	2008	None
CHEMBL104264		0	446.37	0	3.58	H89	O=S(=O)(NCCNC/C=C/c1ccc(Br)cc1)c1cccc2cnccc12	Inhibition	'='	22.0	%				UO_0000187					True	CHEMBL1173995	Inhibition of MET at 10 uM by mobility shift assay	B	BAO_0000357	single protein format	None	None	None	None	None	CHEMBL3717	Hepatocyte growth factor receptor	Homo sapiens	SINGLE PROTEIN	CHEMBL1177828	1	Scientific Literature	Bioorg. Med. Chem. Lett.	2010	None
CHEMBL2170947		0	425.50	0	2.78	38	c1cnc2ccc(Cn3nnc4ncc(-c5cnn(CCN6CCCC6)c5)nc43)cc2c1	IC50	'='	16.0	nM	7.80			UO_0000065					False	CHEMBL2175489	Antagonist activity at c-MET receptor in human A549 cells assessed as inhibition of autophosphorylation after 1 hr by ELISA	F	BAO_0000219	cell-based format	Homo sapiens	None	None	A549	None	CHEMBL3717	Hepatocyte growth factor receptor	Homo sapiens	SINGLE PROTEIN	CHEMBL2169886	1	Scientific Literature	J. Med. Chem.	2012	CHEMBL3307651
CHEMBL2170805		0	348.41	0	1.79	47	CN(C)CCNc1cnc2nnn(Cc3ccc4ncccc4c3)c2n1	IC50	'='	165.0	nM	6.78			UO_0000065					False	CHEMBL2175489	Antagonist activity at c-MET receptor in human A549 cells assessed as inhibition of autophosphorylation after 1 hr by ELISA	F	BAO_0000219	cell-based format	Homo sapiens	None	None	A549	None	CHEMBL3717	Hepatocyte growth factor receptor	Homo sapiens	SINGLE PROTEIN	CHEMBL2169886	1	Scientific Literature	J. Med. Chem.	2012	CHEMBL3307651
CHEMBL2169896		0	356.36	0	3.62	27	Fc1ccc(-c2cnc3nnn(Cc4ccc5ncccc5c4)c3n2)cc1	Ki	'='	4.8	nM	8.32			UO_0000065	23.34	0.42	4.70	11.99	False	CHEMBL2175491	Competitive inhibition of N-terminal His6-tagged recombinant human c-MET (974 to 1390 amino acids) by spectrophotometry	B	BAO_0000357	single protein format	Homo sapiens	None	None	None	None	CHEMBL3717	Hepatocyte growth factor receptor	Homo sapiens	SINGLE PROTEIN	CHEMBL2169886	1	Scientific Literature	J. Med. Chem.	2012	None
CHEMBL1272116		0	440.98	0	4.31	63	CC(C)c1n[nH]c(Cl)c1-c1ccnc(Nc2ccc(N3CCC(N(C)C)CC3)cn2)n1	IC50	'>'	10000.0	nM				UO_0000065					False	CHEMBL1273654	Inhibition of c-MET	B	BAO_0000357	single protein format	None	None	None	None	None	CHEMBL3717	Hepatocyte growth factor receptor	Homo sapiens	SINGLE PROTEIN	CHEMBL1269009	1	Scientific Literature	J. Med. Chem.	2010	None
CHEMBL3343363		0	610.69	2	6.49	31	COc1cc2c(Oc3ccc(NC(=O)c4nnn(-c5ccccc5C)c4C)cc3F)ccnc2cc1OCCCN1CCCC1	IC50	'='	8.48	nM	8.07			UO_0000065	13.22	0.24	1.58	7.79	False	CHEMBL3381417	Inhibition of c-Met (unknown origin) using poly (Glu, Tyr) 4:1 substrate incubated for 30 mins by HTRF assay	B	BAO_0000357	single protein format	Homo sapiens	None	None	None	None	CHEMBL3717	Hepatocyte growth factor receptor	Homo sapiens	SINGLE PROTEIN	CHEMBL3352351	1	Scientific Literature	Bioorg. Med. Chem.	2014	None
CHEMBL3343370		0	680.66	2	6.90	38	COc1ccc(-n2nnc(C(=O)Nc3ccc(Oc4ccnc5cc(OCCCN6CCCC6)c(OC)cc45)c(F)c3)c2C(F)(F)F)cc1	IC50	'='	15.49	nM	7.81			UO_0000065	11.47	0.22	0.91	6.92	False	CHEMBL3381417	Inhibition of c-Met (unknown origin) using poly (Glu, Tyr) 4:1 substrate incubated for 30 mins by HTRF assay	B	BAO_0000357	single protein format	Homo sapiens	None	None	None	None	CHEMBL3717	Hepatocyte growth factor receptor	Homo sapiens	SINGLE PROTEIN	CHEMBL3352351	1	Scientific Literature	Bioorg. Med. Chem.	2014	None
CHEMBL3343378		0	696.66	3	6.14	46	COc1ccc(-n2nnc(C(=O)Nc3ccc(Oc4ccnc5cc(OCCCN6CCOCC6)c(OC)cc45)c(F)c3)c2C(F)(F)F)cc1	IC50	'='	17.28	nM	7.76			UO_0000065	11.14	0.21	1.62	6.36	False	CHEMBL3381417	Inhibition of c-Met (unknown origin) using poly (Glu, Tyr) 4:1 substrate incubated for 30 mins by HTRF assay	B	BAO_0000357	single protein format	Homo sapiens	None	None	None	None	CHEMBL3717	Hepatocyte growth factor receptor	Homo sapiens	SINGLE PROTEIN	CHEMBL3352351	1	Scientific Literature	Bioorg. Med. Chem.	2014	None
CHEMBL3343379		0	624.72	2	6.88	47	COc1cc2c(Oc3ccc(NC(=O)c4nnn(-c5ccccc5C)c4C)cc3F)ccnc2cc1OCCCN1CCCCC1	IC50	'='	13.42	nM	7.87			UO_0000065	12.60	0.23	0.99	7.60	False	CHEMBL3381417	Inhibition of c-Met (unknown origin) using poly (Glu, Tyr) 4:1 substrate incubated for 30 mins by HTRF assay	B	BAO_0000357	single protein format	Homo sapiens	None	None	None	None	CHEMBL3717	Hepatocyte growth factor receptor	Homo sapiens	SINGLE PROTEIN	CHEMBL3352351	1	Scientific Literature	Bioorg. Med. Chem.	2014	None
CHEMBL3343380		0	610.69	2	6.57	48	COc1cc2c(Oc3ccc(NC(=O)c4nnn(-c5ccccc5)c4C)cc3F)ccnc2cc1OCCCN1CCCCC1	IC50	'='	3.34	nM	8.48			UO_0000065	13.88	0.26	1.91	8.18	False	CHEMBL3381417	Inhibition of c-Met (unknown origin) using poly (Glu, Tyr) 4:1 substrate incubated for 30 mins by HTRF assay	B	BAO_0000357	single protein format	Homo sapiens	None	None	None	None	CHEMBL3717	Hepatocyte growth factor receptor	Homo sapiens	SINGLE PROTEIN	CHEMBL3352351	1	Scientific Literature	Bioorg. Med. Chem.	2014	None
CHEMBL3343389		0	692.71	2	7.84	57	COc1cc2c(Oc3ccc(NC(=O)c4nnn(-c5ccccc5C(F)(F)F)c4C)cc3F)ccnc2cc1OCCCN1CCC(C)CC1	IC50	'='	5.12	nM	8.29			UO_0000065	11.97	0.23	0.45	8.00	False	CHEMBL3381417	Inhibition of c-Met (unknown origin) using poly (Glu, Tyr) 4:1 substrate incubated for 30 mins by HTRF assay	B	BAO_0000357	single protein format	Homo sapiens	None	None	None	None	CHEMBL3717	Hepatocyte growth factor receptor	Homo sapiens	SINGLE PROTEIN	CHEMBL3352351	1	Scientific Literature	Bioorg. Med. Chem.	2014	None
CHEMBL3343391		0	692.71	2	7.84	59	COc1cc2c(Oc3ccc(NC(=O)c4nnn(-c5ccc(C)cc5)c4C(F)(F)F)cc3F)ccnc2cc1OCCCN1CCC(C)CC1	IC50	'='	14.49	nM	7.84			UO_0000065	11.32	0.21	0.00	7.56	False	CHEMBL3381417	Inhibition of c-Met (unknown origin) using poly (Glu, Tyr) 4:1 substrate incubated for 30 mins by HTRF assay	B	BAO_0000357	single protein format	Homo sapiens	None	None	None	None	CHEMBL3717	Hepatocyte growth factor receptor	Homo sapiens	SINGLE PROTEIN	CHEMBL3352351	1	Scientific Literature	Bioorg. Med. Chem.	2014	None
CHEMBL3414577		0	407.45	1	5.08	(R)-20a	Cc1cc(-c2cc(F)c3nnc([C@](C)(F)c4ccc5ncccc5c4)n3c2)sn1	IC50	'='	6.0	nM	8.22			UO_0000065	20.18	0.39	3.14	14.69	False	CHEMBL3418290	Inhibition of HGF-stimulated c-Met autophosphorylation in serum starved human PC3 cells pre-incubated for 1 hr followed by human recombinant HGF stimulation for 10 mins by quantitative electrochemiluminescence immunoassay	B	BAO_0000219	cell-based format	Homo sapiens	None	None	PC-3	None	CHEMBL3717	Hepatocyte growth factor receptor	Homo sapiens	SINGLE PROTEIN	CHEMBL3414463	1	Scientific Literature	J. Med. Chem.	2015	CHEMBL3307570
CHEMBL3414915		0	424.39	0	3.97	12c	COc1cnc2ccc(C(F)(F)c3nnc4c(F)cc(-c5cnn(C)c5)cn34)cc2c1	IC50	'='	12.0	nM	7.92			UO_0000065	18.66	0.35	3.95	11.29	False	CHEMBL3418289	Inhibition of recombinant c-Met kinase domain (unknown origin) incubated for 30 mins using gastrin peptide substrate by HTRF assay	B	BAO_0000357	single protein format	Homo sapiens	None	None	None	None	CHEMBL3717	Hepatocyte growth factor receptor	Homo sapiens	SINGLE PROTEIN	CHEMBL3414463	1	Scientific Literature	J. Med. Chem.	2015	None
CHEMBL246356		0	528.47	2	5.57	5	CNc1ncnc(-c2cccnc2Oc2cc(NC(=O)c3cccc(OC(F)(F)C(F)F)c3)ccc2C)n1	IC50	'='	25000.0	nM	4.60			UO_0000065	8.71	0.17	-0.97	4.14	False	CHEMBL887089	Inhibition of cMet by radioactive filtration assay	B	BAO_0000357	single protein format	None	None	None	None	None	CHEMBL3717	Hepatocyte growth factor receptor	Homo sapiens	SINGLE PROTEIN	CHEMBL1139197	1	Scientific Literature	Bioorg. Med. Chem. Lett.	2007	None
CHEMBL3417496		0	477.54	0	4.26	SB-4	CN(C)CCCCOC(=O)Nc1cccc(Cn2nc(-n3ccc4c(F)cccc43)ccc2=O)c1	IC50	'='	190.0	nM	6.72			UO_0000065	14.07	0.26	2.46	8.26	False	CHEMBL3420280	Inhibition of recombinant c-Met (unknown origin) using poly (Glu,Tyr)4:1 substrate incubated for 60 mins by ELISA method	B	BAO_0000357	single protein format	Homo sapiens	None	None	None	None	CHEMBL3717	Hepatocyte growth factor receptor	Homo sapiens	SINGLE PROTEIN	CHEMBL3414492	1	Scientific Literature	Eur. J. Med. Chem.	2015	None
CHEMBL500157		0	452.42	0	2.97	26a	Nc1nccc(Oc2ccc(NC(=O)NC(=O)Cc3ccc(F)cc3)cc2F)c1C#CCO	IC50	'='	3.0	nM	8.52			UO_0000065	18.84	0.35	5.55	6.73	True	CHEMBL953404	Inhibition of Met kinase	B	BAO_0000357	single protein format	None	None	None	None	None	CHEMBL3717	Hepatocyte growth factor receptor	Homo sapiens	SINGLE PROTEIN	CHEMBL1150388	1	Scientific Literature	Bioorg. Med. Chem. Lett.	2008	None
CHEMBL502283		0	520.52	2	5.23	20a	Nc1nc(-c2c[nH]c3nccc(Oc4ccc(NC(=O)NC(=O)Cc5ccc(F)cc5)cc4F)c23)cs1	IC50	'='	7.0	nM	8.15			UO_0000065	15.67	0.30	2.92	6.04	True	CHEMBL953404	Inhibition of Met kinase	B	BAO_0000357	single protein format	None	None	None	None	None	CHEMBL3717	Hepatocyte growth factor receptor	Homo sapiens	SINGLE PROTEIN	CHEMBL1150388	1	Scientific Literature	Bioorg. Med. Chem. Lett.	2008	None
CHEMBL254760	MGCD-265	0	517.61	2	5.68	5	Cn1cnc(-c2cc3nccc(Oc4ccc(NC(=S)NC(=O)Cc5ccccc5)cc4F)c3s2)c1	IC50	'='	50.0	nM	7.30			UO_0000065	14.11	0.28	1.62	9.01	False	CHEMBL960944	Inhibition of TPR-fused Met phosphorylation expressed in human 293T cells by ELISA	B	BAO_0000219	cell-based format	None	None	None	293T	None	CHEMBL3717	Hepatocyte growth factor receptor	Homo sapiens	SINGLE PROTEIN	CHEMBL1153284	1	Scientific Literature	Bioorg. Med. Chem. Lett.	2009	None
CHEMBL494984		0	377.38	0	2.59	10h	CNC(=O)c1ccc(-c2ccc3nnc(Cc4ccc(O)cc4)n3n2)cc1F	IC50	'='	3.0	nM	8.52			UO_0000065	22.58	0.42	5.93	9.22	True	CHEMBL953205	Inhibition of c-Met by HTRF assay	B	BAO_0000357	single protein format	None	None	None	None	None	CHEMBL3717	Hepatocyte growth factor receptor	Homo sapiens	SINGLE PROTEIN	CHEMBL1150286	1	Scientific Literature	J. Med. Chem.	2008	None
CHEMBL494979		0	437.38	0	4.34	10f	COc1ccc2c(OCc3nnc4ccc(-c5cc(F)c(F)c(F)c5)nn34)ccnc2c1	IC50	'='	4.0	nM	8.40			UO_0000065	19.20	0.36	4.06	11.28	True	CHEMBL953205	Inhibition of c-Met by HTRF assay	B	BAO_0000357	single protein format	None	None	None	None	None	CHEMBL3717	Hepatocyte growth factor receptor	Homo sapiens	SINGLE PROTEIN	CHEMBL1150286	1	Scientific Literature	J. Med. Chem.	2008	None
CHEMBL498769		0	303.33	0	2.48	2	Oc1ccc(Cc2nnc3ncc(-c4ccccc4)nn23)cc1	IC50	'='	6.0	nM	8.22			UO_0000065	27.11	0.49	5.74	10.79	True	CHEMBL953205	Inhibition of c-Met by HTRF assay	B	BAO_0000357	single protein format	None	None	None	None	None	CHEMBL3717	Hepatocyte growth factor receptor	Homo sapiens	SINGLE PROTEIN	CHEMBL1150286	1	Scientific Literature	J. Med. Chem.	2008	None
CHEMBL1651521		0	348.40	0	2.55	1	COc1cc(O)c2c(c1)CCC[C@H](O)CC(=O)/C=C\C[C@H](C)OC2=O	IC50	'>'	10000.0	nM				UO_0000065					False	CHEMBL1656528	Inhibition of HGFR by TR-FRET based LanthaScreen assay	B	BAO_0000357	single protein format	None	None	None	None	None	CHEMBL3717	Hepatocyte growth factor receptor	Homo sapiens	SINGLE PROTEIN	CHEMBL1649097	1	Scientific Literature	ACS Med. Chem. Lett.	2011	None
CHEMBL3220823		0	350.81	0	4.54	4g	COc1ccc(-c2n[nH]c3ncc(-c4ccc(Cl)cc4N)cc23)cc1	Activity	'='	118.2	%				UO_0000187					False	CHEMBL3223945	Inhibition of c-Met (unknown origin) at 10 uM assessed as residual enzyme activity	B	BAO_0000357	single protein format	Homo sapiens	None	None	None	None	CHEMBL3717	Hepatocyte growth factor receptor	Homo sapiens	SINGLE PROTEIN	CHEMBL3217737	1	Scientific Literature	MedChemComm	2013	None
CHEMBL450786	PHA-665752	0	641.62	2	6.11	PHA-665752	Cc1[nH]c(/C=C2\C(=O)Nc3ccc(S(=O)(=O)Cc4c(Cl)cccc4Cl)cc32)c(C)c1C(=O)N1CCC[C@@H]1CN1CCCC1	EC50	'='	42.0	nM	7.38			UO_0000065	11.50	0.23	1.27	7.19	False	CHEMBL976903	Inhibition of c-Met by cellular assay	B	BAO_0000357	single protein format	None	None	None	None	None	CHEMBL3717	Hepatocyte growth factor receptor	Homo sapiens	SINGLE PROTEIN	CHEMBL1149823	1	Scientific Literature	Proc. Natl. Acad. Sci. U.S.A.	2007	None
CHEMBL523386		0	308.37	0	3.15	10j	Oc1ccc(Cc2nnc3ccc(-c4cccs4)nn23)cc1	IC50	'='	6.0	nM	8.22			UO_0000065	26.66	0.51	5.07	12.99	False	CHEMBL953206	Inhibition of HGF-mediated c-Met phosphorylation in serum-starved human PC2 cells	B	BAO_0000219	cell-based format	Homo sapiens	None	None	PC2	None	CHEMBL3717	Hepatocyte growth factor receptor	Homo sapiens	SINGLE PROTEIN	CHEMBL1150286	1	Scientific Literature	J. Med. Chem.	2008	None
CHEMBL514409	HESPERADIN	0	516.67	2	5.37	7	CCS(=O)(=O)Nc1ccc2c(c1)/C(=C(/Nc1ccc(CN3CCCCC3)cc1)c1ccccc1)C(=O)N2	Activity	'='	0.3	%				UO_0000187					False	CHEMBL1024899	Binding affinity to human MET at 10 uM relative to control	B	BAO_0000357	single protein format	Homo sapiens	None	None	None	None	CHEMBL3717	Hepatocyte growth factor receptor	Homo sapiens	SINGLE PROTEIN	CHEMBL1151712	1	Scientific Literature	J. Med. Chem.	2008	None
CHEMBL460502		0	487.47	0	3.45	4	NCC#Cc1c(Oc2ccc(NC(=O)c3cccn(-c4ccc(F)cc4)c3=O)cc2F)ccnc1N	IC50	'='	3.8	nM	8.42			UO_0000065	17.27	0.32	4.97	6.72	True	CHEMBL959570	Inhibition of MET	B	BAO_0000357	single protein format	None	None	None	None	None	CHEMBL3717	Hepatocyte growth factor receptor	Homo sapiens	SINGLE PROTEIN	CHEMBL1140952	1	Scientific Literature	J. Med. Chem.	2009	None
CHEMBL462835		0	572.62	2	6.59	31	CCn1cnc(-c2cc3nccc(Oc4ccc(NC(=O)N5CCN(c6ccccc6OC)C5=O)cc4F)c3s2)c1	IC50	'='	26.0	nM	7.58			UO_0000065	13.25	0.25	1.00	7.45	True	CHEMBL960948	Inhibition of GST-fused recombinant c-Met catalytic domain expressed in baculovirus-infected Trichoplusia ni Hi5 cells after 30 mins by DELFIA assay	B	BAO_0000219	cell-based format	None	None	None	BTI-TN-5B1-4	None	CHEMBL3717	Hepatocyte growth factor receptor	Homo sapiens	SINGLE PROTEIN	CHEMBL1153284	1	Scientific Literature	Bioorg. Med. Chem. Lett.	2009	CHEMBL3833782
CHEMBL3262867		0	548.58	1	4.01	11u	COc1ccc(/C=N/NC(=O)Nc2ccc(Oc3ccnc(-c4nncn4CCN(C)C)c3)c(F)c2)c(OC)c1	Inhibition	'='	6.1	%				UO_0000187					False	CHEMBL3271573	Inhibition of c-MET (unknown origin) at 10 uM after 20 mins by HTRF method	B	BAO_0000357	single protein format	Homo sapiens	None	None	None	None	CHEMBL3717	Hepatocyte growth factor receptor	Homo sapiens	SINGLE PROTEIN	CHEMBL3259649	1	Scientific Literature	Eur. J. Med. Chem.	2014	None
CHEMBL2170953		0	277.29	0	1.40	44	Nc1cnc2nnn(Cc3ccc4ncccc4c3)c2n1	Ki	'='	15.0	nM	7.82			UO_0000065	28.22	0.51	6.42	8.20	True	CHEMBL2175491	Competitive inhibition of N-terminal His6-tagged recombinant human c-MET (974 to 1390 amino acids) by spectrophotometry	B	BAO_0000357	single protein format	Homo sapiens	None	None	None	None	CHEMBL3717	Hepatocyte growth factor receptor	Homo sapiens	SINGLE PROTEIN	CHEMBL2169886	1	Scientific Literature	J. Med. Chem.	2012	None
CHEMBL451789		0	459.41	1	5.51	40	O=C(Nc1ccc(Oc2ccnc3[nH]ccc23)c(F)c1)c1cocc(-c2ccc(F)cc2)c1=O	IC50	'='	1400.0	nM	5.85			UO_0000065	12.74	0.24	0.34	6.02	True	CHEMBL1003887	Inhibition of MET	B	BAO_0000357	single protein format	None	None	None	None	None	CHEMBL3717	Hepatocyte growth factor receptor	Homo sapiens	SINGLE PROTEIN	CHEMBL1157356	1	Scientific Literature	J. Med. Chem.	2008	None
CHEMBL508633		0	502.48	1	4.71	37	O=C(Nc1ccc(Oc2ccnc3[nH]ccc23)c(F)c1)c1cn(CCO)cc(-c2ccc(F)cc2)c1=O	IC50	'='	3.8	nM	8.42			UO_0000065	16.76	0.31	3.71	7.71	True	CHEMBL1003887	Inhibition of MET	B	BAO_0000357	single protein format	None	None	None	None	None	CHEMBL3717	Hepatocyte growth factor receptor	Homo sapiens	SINGLE PROTEIN	CHEMBL1157356	1	Scientific Literature	J. Med. Chem.	2008	None
CHEMBL454357		0	472.45	1	5.25	34	Cn1cc(C(=O)Nc2ccc(Oc3ccnc4[nH]ccc34)c(F)c2)c(=O)c(-c2ccc(F)cc2)c1	IC50	'='	3.1	nM	8.51			UO_0000065	18.01	0.33	3.26	9.56	True	CHEMBL1003887	Inhibition of MET	B	BAO_0000357	single protein format	None	None	None	None	None	CHEMBL3717	Hepatocyte growth factor receptor	Homo sapiens	SINGLE PROTEIN	CHEMBL1157356	1	Scientific Literature	J. Med. Chem.	2008	None
CHEMBL521470	ALTERTOXIN I	0	352.34	0	1.97	15	O=C1C[C@H](O)[C@@H]2c3c(ccc(O)c31)-c1ccc(O)c3c1[C@@]2(O)CCC3=O	IC50	'='	7.0	ug.mL-1				UO_0000274					False	CHEMBL962876	Inhibition of recombinant MET	B	BAO_0000357	single protein format	None	None	None	None	None	CHEMBL3717	Hepatocyte growth factor receptor	Homo sapiens	SINGLE PROTEIN	CHEMBL1157406	1	Scientific Literature	J. Nat. Prod.	2008	None
CHEMBL429430		0	457.49	1	5.48	10	COc1cc2nccc(Oc3ccc4c(c3)OCCN4C(=O)Nc3ccccc3)c2cc1OC	IC50	'='	650.0	nM	6.19			UO_0000065	13.52	0.25	0.71	7.53	False	CHEMBL950178	Inhibition of c-Met	B	BAO_0000357	single protein format	None	None	None	None	None	CHEMBL3717	Hepatocyte growth factor receptor	Homo sapiens	SINGLE PROTEIN	CHEMBL1144028	1	Scientific Literature	J. Med. Chem.	2008	None
CHEMBL411630		0	471.51	1	5.78	13	COc1cc2nccc(Oc3ccc4c(c3)OCCN4C(=O)Nc3ccc(C)cc3)c2cc1OC	IC50	'='	370.0	nM	6.43			UO_0000065	13.64	0.25	0.65	7.83	False	CHEMBL950178	Inhibition of c-Met	B	BAO_0000357	single protein format	None	None	None	None	None	CHEMBL3717	Hepatocyte growth factor receptor	Homo sapiens	SINGLE PROTEIN	CHEMBL1144028	1	Scientific Literature	J. Med. Chem.	2008	None
CHEMBL575566		0	478.98	0	3.73	Table 2, R7C1	Cl.Nc1ncc(-c2ccc(C(=O)NCC3CCNCC3)cc2)nc1Oc1ccc2cc[nH]c2c1	IC50	'='	3330.0	nM	5.48			UO_0000065	12.38	0.23	1.75	4.64	False	CHEMBL1052143	Inhibition of recombinant MET by [gamma-33P]ATP based assay	B	BAO_0000357	single protein format	None	None	None	None	None	CHEMBL3717	Hepatocyte growth factor receptor	Homo sapiens	SINGLE PROTEIN	CHEMBL1154188	1	Scientific Literature	J. Med. Chem.	2009	None
CHEMBL1172521		0	456.26	0	2.50	25	CC(=O)c1cc(C(=O)N2CC(N)C2)c(Nc2ccc(I)cc2F)n1C	Inhibition						Not Active						False	CHEMBL1175396	Inhibition of c-Met at 10 uM	B	BAO_0000357	single protein format	None	None	None	None	None	CHEMBL3717	Hepatocyte growth factor receptor	Homo sapiens	SINGLE PROTEIN	CHEMBL1177801	1	Scientific Literature	Bioorg. Med. Chem. Lett.	2010	None
CHEMBL607707	PELITINIB	2	467.93	1	5.10	EKB-569	CCOc1cc2ncc(C#N)c(Nc3ccc(F)c(Cl)c3)c2cc1NC(=O)/C=C/CN(C)C	Kd	'='	6200.0	nM	5.21			UO_0000065	11.13	0.22	0.11	5.77	False	CHEMBL1063731	Binding constant for MET kinase domain	B	BAO_0000357	single protein format	Homo sapiens	None	None	None	None	CHEMBL3717	Hepatocyte growth factor receptor	Homo sapiens	SINGLE PROTEIN	CHEMBL1150977	1	Scientific Literature	Nat. Biotechnol.	2008	None
CHEMBL939	GEFITINIB	4	446.91	0	4.28	Gefitinib	COc1cc2ncnc(Nc3ccc(F)c(Cl)c3)c2cc1OCCCN1CCOCC1	Kd	'>'	10000.0	nM				UO_0000065					True	CHEMBL1063731	Binding constant for MET kinase domain	B	BAO_0000357	single protein format	Homo sapiens	None	None	None	None	CHEMBL3717	Hepatocyte growth factor receptor	Homo sapiens	SINGLE PROTEIN	CHEMBL1150977	1	Scientific Literature	Nat. Biotechnol.	2008	None
CHEMBL91829	RUBOXISTAURIN	3	468.56	0	3.51	LY-333531	CN(C)C[C@@H]1CCn2cc(c3ccccc32)C2=C(C(=O)NC2=O)c2cn(c3ccccc23)CCO1	Kd	'>'	10000.0	nM				UO_0000065					True	CHEMBL1063731	Binding constant for MET kinase domain	B	BAO_0000357	single protein format	Homo sapiens	None	None	None	None	CHEMBL3717	Hepatocyte growth factor receptor	Homo sapiens	SINGLE PROTEIN	CHEMBL1150977	1	Scientific Literature	Nat. Biotechnol.	2008	None
CHEMBL101253	VATALANIB	3	346.82	1	5.01	PTK-787	Clc1ccc(Nc2nnc(Cc3ccncc3)c3ccccc23)cc1	Kd	'>'	10000.0	nM				UO_0000065					True	CHEMBL1063731	Binding constant for MET kinase domain	B	BAO_0000357	single protein format	Homo sapiens	None	None	None	None	CHEMBL3717	Hepatocyte growth factor receptor	Homo sapiens	SINGLE PROTEIN	CHEMBL1150977	1	Scientific Literature	Nat. Biotechnol.	2008	None
CHEMBL200715	(-)-CATECHIN	0	290.27	0	1.55	CAT	Oc1cc(O)c2c(c1)O[C@@H](c1ccc(O)c(O)c1)[C@H](O)C2	Inhibition						Not Active						False	CHEMBL1056839	Inhibition of MET kinase	B	BAO_0000357	single protein format	None	None	None	None	None	CHEMBL3717	Hepatocyte growth factor receptor	Homo sapiens	SINGLE PROTEIN	CHEMBL1154634	1	Scientific Literature	J. Med. Chem.	2009	None
CHEMBL574588		0	336.41	1	5.41	(S)-9b	Cc1ccc(-c2ccc3occ(-c4ccc([S@+](C)[O-])cc4)c3c2)o1	IC50	'>'	10000.0	nM				UO_0000065					False	CHEMBL1041541	Inhibition of c-Met by [gamma-33-P]ATP based assay	B	BAO_0000357	single protein format	None	None	None	None	None	CHEMBL3717	Hepatocyte growth factor receptor	Homo sapiens	SINGLE PROTEIN	CHEMBL1154165	1	Scientific Literature	J. Med. Chem.	2009	None
CHEMBL1076721		0	295.30	0	1.39	39	COc1ccc(C2=NNC(=O)/C2=N\Nc2cccnc2)cc1	Ki	'>'	4000.0	nM				UO_0000065					False	CHEMBL1102110	Inhibition of MET	B	BAO_0000357	single protein format	None	None	None	None	None	CHEMBL3717	Hepatocyte growth factor receptor	Homo sapiens	SINGLE PROTEIN	CHEMBL1154953	1	Scientific Literature	Bioorg. Med. Chem. Lett.	2010	None
CHEMBL160333		0	349.17	0	3.18	SB-409514	O=C1NC(=O)C(c2cccc(Cl)c2)=C1Nc1ccc(O)c(Cl)c1	Inhibition	'='	0.77	%				UO_0000187					False	CHEMBL1962142	GSK_PKIS: MET mean inhibition at 0.1 uM [Nanosyn]	B	BAO_0000357	single protein format	None	None	None	None	None	CHEMBL3717	Hepatocyte growth factor receptor	Homo sapiens	SINGLE PROTEIN	CHEMBL1961873	16	GSK Published Kinase Inhibitor Set			None
CHEMBL494793		0	401.40	0	4.07	10b	COc1ccc2c(OCc3nnc4ccc(-c5cccc(F)c5)nn34)ccnc2c1	IC50	'='	20.0	nM	7.70			UO_0000065	19.18	0.35	3.63	10.34	False	CHEMBL953206	Inhibition of HGF-mediated c-Met phosphorylation in serum-starved human PC2 cells	B	BAO_0000219	cell-based format	Homo sapiens	None	None	PC2	None	CHEMBL3717	Hepatocyte growth factor receptor	Homo sapiens	SINGLE PROTEIN	CHEMBL1150286	1	Scientific Literature	J. Med. Chem.	2008	None
CHEMBL273611		0	459.48	0	4.59	SB-250715	Fc1ccc(-c2ncn(C3CCNCC3)c2-c2ccnc(Oc3ccc4c(c3)OCO4)n2)cc1	Inhibition	'='	2.27	%				UO_0000187					False	CHEMBL1962142	GSK_PKIS: MET mean inhibition at 0.1 uM [Nanosyn]	B	BAO_0000357	single protein format	None	None	None	None	None	CHEMBL3717	Hepatocyte growth factor receptor	Homo sapiens	SINGLE PROTEIN	CHEMBL1961873	16	GSK Published Kinase Inhibitor Set			None
CHEMBL598912		0	419.28	1	5.58	4	CNC(=O)/C=C/c1cnc2ccc(OC(C)c3c(Cl)ccc(F)c3Cl)cc2c1	IC50	'='	28.0	nM	7.55			UO_0000065	18.01	0.37	1.97	14.75	False	CHEMBL1066393	Inhibition of recombinant c-Met by TR-FRET assay	B	BAO_0000357	single protein format	None	None	None	None	None	CHEMBL3717	Hepatocyte growth factor receptor	Homo sapiens	SINGLE PROTEIN	CHEMBL1156877	1	Scientific Literature	Bioorg. Med. Chem. Lett.	2010	None
CHEMBL1765740		0	462.60	0	3.70	(3S,6R)-28d, GSK-2334470	CNc1nc(-c2ccc3c(N)n[nH]c3c2)cc(N2C[C@@H](C(=O)NC3CCCCC3)CC[C@H]2C)n1	Activity	'='	49.0	%				UO_0000187					False	CHEMBL1769078	Inhibition of human MET Y1248H assessed as residual activity at 10 uM	B	BAO_0000019	assay format	Homo sapiens	None	None	None	None	CHEMBL3717	Hepatocyte growth factor receptor	Homo sapiens	SINGLE PROTEIN	CHEMBL1765070	1	Scientific Literature	J. Med. Chem.	2011	None
CHEMBL571040		0	513.96	1	4.31	19c	C=CC(=O)N1CCC[C@H]1C(=O)Nc1cc2c(Nc3cccc(Cl)c3F)ncnc2cc1OCCOC	IC50	'>'	10000.0	nM				UO_0000065					False	CHEMBL1044073	Inhibition of Met	B	BAO_0000357	single protein format	None	None	None	None	None	CHEMBL3717	Hepatocyte growth factor receptor	Homo sapiens	SINGLE PROTEIN	CHEMBL1154692	1	Scientific Literature	J. Med. Chem.	2009	None
CHEMBL460586		0	483.50	1	5.52	34	COc1cc2nccc(Oc3ccc(-c4cnc(Cc5ccccc5)[nH]c4=O)cc3F)c2cc1OC	Ki	'='	107.0	nM	6.97			UO_0000065	14.42	0.26	1.45	8.07	False	CHEMBL971816	Inhibition of cMet by HTRF assay	B	BAO_0000357	single protein format	None	None	None	None	None	CHEMBL3717	Hepatocyte growth factor receptor	Homo sapiens	SINGLE PROTEIN	CHEMBL1140082	1	Scientific Literature	J. Med. Chem.	2008	None
CHEMBL503016		0	679.78	2	6.83	24	CNC(=O)N1CCN(Cc2ccc(-c3cc4nccc(Oc5ccc(NC(=O)N6CCN(c7ccccc7)C6=O)cc5F)c4s3)cc2)CC1	IC50	'='	80.0	nM	7.10			UO_0000065	10.44	0.20	0.27	6.43	False	CHEMBL960944	Inhibition of TPR-fused Met phosphorylation expressed in human 293T cells by ELISA	B	BAO_0000219	cell-based format	None	None	None	293T	None	CHEMBL3717	Hepatocyte growth factor receptor	Homo sapiens	SINGLE PROTEIN	CHEMBL1153284	1	Scientific Literature	Bioorg. Med. Chem. Lett.	2009	None
CHEMBL250414		0	268.27	0	2.76	15	O=C1/C(=C/c2ccc(O)cc2)COc2cc(O)ccc21	Inhibition	'='	37.4	%				UO_0000187					False	CHEMBL986512	Inhibition of c-Met at 10 uM by ELISA	B	BAO_0000357	single protein format	None	None	None	None	None	CHEMBL3717	Hepatocyte growth factor receptor	Homo sapiens	SINGLE PROTEIN	CHEMBL1155833	1	Scientific Literature	J. Med. Chem.	2008	None
CHEMBL521639		0	348.77	0	4.96	1k	N#Cc1ccc2[nH]c(-c3ccncc3)c(-c3ccc(F)c(Cl)c3)c2n1	IC50	'='	180.0	nM	6.75			UO_0000065	19.34	0.37	1.78	10.32	True	CHEMBL1030748	Inhibition of GST-tagged human c-Met expressed in SF9 cells	B	BAO_0000219	cell-based format	Homo sapiens	None	None	Sf9	None	CHEMBL3717	Hepatocyte growth factor receptor	Homo sapiens	SINGLE PROTEIN	CHEMBL1153352	1	Scientific Literature	Bioorg. Med. Chem. Lett.	2009	CHEMBL3308860
CHEMBL493321		0	363.78	0	4.54	1x	N#Cc1ccc2[nH]c(-c3ccc(N)nc3)c(-c3ccc(F)c(Cl)c3)c2n1	IC50	'>'	10000.0	nM				UO_0000065					False	CHEMBL1030748	Inhibition of GST-tagged human c-Met expressed in SF9 cells	B	BAO_0000219	cell-based format	Homo sapiens	None	None	Sf9	None	CHEMBL3717	Hepatocyte growth factor receptor	Homo sapiens	SINGLE PROTEIN	CHEMBL1153352	1	Scientific Literature	Bioorg. Med. Chem. Lett.	2009	CHEMBL3308860
CHEMBL524021		0	321.34	0	4.04	1e	N#Cc1ccc(-c2c(-c3ccncc3)[nH]c3ccc(C#N)nc23)cc1	IC50	'>'	10000.0	nM				UO_0000065					False	CHEMBL1030748	Inhibition of GST-tagged human c-Met expressed in SF9 cells	B	BAO_0000219	cell-based format	Homo sapiens	None	None	Sf9	None	CHEMBL3717	Hepatocyte growth factor receptor	Homo sapiens	SINGLE PROTEIN	CHEMBL1153352	1	Scientific Literature	Bioorg. Med. Chem. Lett.	2009	CHEMBL3308860
CHEMBL493734		0	313.32	0	2.54	1n	N#Cc1ccc2[nH]c(-c3ccncc3)c(-c3cnc(N)nc3)c2n1	Activity						Not Active						False	CHEMBL1030750	Inhibition of GST-tagged human c-Met expressed in SF9 cells at 10 uM	B	BAO_0000219	cell-based format	Homo sapiens	None	None	Sf9	None	CHEMBL3717	Hepatocyte growth factor receptor	Homo sapiens	SINGLE PROTEIN	CHEMBL1153352	1	Scientific Literature	Bioorg. Med. Chem. Lett.	2009	CHEMBL3308860
CHEMBL1336	SORAFENIB	4	464.83	1	5.55	Sorafenib	CNC(=O)c1cc(Oc2ccc(NC(=O)Nc3ccc(Cl)c(C(F)(F)F)c3)cc2)ccn1	Kd	'>'	10000.0	nM				UO_0000065					True	CHEMBL1244513	Binding affinity to MET M1250T mutant	B	BAO_0000019	assay format	Homo sapiens	None	None	None	None	CHEMBL3717	Hepatocyte growth factor receptor	Homo sapiens	SINGLE PROTEIN	CHEMBL1240346	1	Scientific Literature	Blood	2009	None
CHEMBL558752	RAF-265	2	518.42	2	6.93	CHIR-265/RAF-265	Cn1c(Nc2ccc(C(F)(F)F)cc2)nc2cc(Oc3ccnc(-c4ncc(C(F)(F)F)[nH]4)c3)ccc21	Kd	'>'	10000.0	nM				UO_0000065					True	CHEMBL1063731	Binding constant for MET kinase domain	B	BAO_0000357	single protein format	Homo sapiens	None	None	None	None	CHEMBL3717	Hepatocyte growth factor receptor	Homo sapiens	SINGLE PROTEIN	CHEMBL1150977	1	Scientific Literature	Nat. Biotechnol.	2008	None
CHEMBL1684654		0	331.42	0	3.79	11o	Cc1ccc2cc(-c3n[nH]c4ccc(NC5CCNC5)cc34)[nH]c2c1	Inhibition	'='	44.0	%				UO_0000187					False	CHEMBL1685699	Inhibition of Met at 0.1 uM	B	BAO_0000357	single protein format	None	None	None	None	None	CHEMBL3717	Hepatocyte growth factor receptor	Homo sapiens	SINGLE PROTEIN	CHEMBL1681705	1	Scientific Literature	Bioorg. Med. Chem. Lett.	2011	None
CHEMBL296468	BMS-387032	1	380.54	0	3.66	BMS-387032/SNS-032	CC(C)(C)c1cnc(CSc2cnc(NC(=O)C3CCNCC3)s2)o1	Kd	'>'	10000.0	nM				UO_0000065					True	CHEMBL1063731	Binding constant for MET kinase domain	B	BAO_0000357	single protein format	Homo sapiens	None	None	None	None	CHEMBL3717	Hepatocyte growth factor receptor	Homo sapiens	SINGLE PROTEIN	CHEMBL1150977	1	Scientific Literature	Nat. Biotechnol.	2008	None
CHEMBL483321	CP-724714	2	469.55	0	4.95	CP-724714	COCC(=O)NC/C=C/c1ccc2ncnc(Nc3ccc(Oc4ccc(C)nc4)c(C)c3)c2c1	Kd	'>'	10000.0	nM				UO_0000065					False	CHEMBL1063731	Binding constant for MET kinase domain	B	BAO_0000357	single protein format	Homo sapiens	None	None	None	None	CHEMBL3717	Hepatocyte growth factor receptor	Homo sapiens	SINGLE PROTEIN	CHEMBL1150977	1	Scientific Literature	Nat. Biotechnol.	2008	None
CHEMBL476351	GW775608X	0	470.57	0	4.29	GW775608X	Cc1ccc(NC(=O)c2ccnc(N3CCOCC3)c2)cc1-c1ccc(C(=O)NCC2CC2)cc1	Inhibition	'='	4.85	%				UO_0000187					False	CHEMBL1962142	GSK_PKIS: MET mean inhibition at 0.1 uM [Nanosyn]	B	BAO_0000357	single protein format	None	None	None	None	None	CHEMBL3717	Hepatocyte growth factor receptor	Homo sapiens	SINGLE PROTEIN	CHEMBL1961873	16	GSK Published Kinase Inhibitor Set			None
CHEMBL3260959		0	508.93	1	4.33	11f	Nc1nccc(Oc2ccc(N3CCCC(C(=O)Nc4ccc(F)cc4)S3(=O)=O)cc2F)c1Cl	Inhibition						Not Active						False	CHEMBL3268019	Inhibition of c-Met (unknown origin) using poly Glu:Tyr (4:1) as substrate after 60 mins by ELISA	B	BAO_0000357	single protein format	Homo sapiens	None	None	None	None	CHEMBL3717	Hepatocyte growth factor receptor	Homo sapiens	SINGLE PROTEIN	CHEMBL3259531	1	Scientific Literature	Eur. J. Med. Chem.	2014	None
CHEMBL234838	GW572738X	0	300.36	0	3.89	GW572738X	N#Cc1c(NC(=O)c2ccccc2F)sc2c1CCCC2	Inhibition	'='	4.86	%				UO_0000187					False	CHEMBL1962143	GSK_PKIS: MET mean inhibition at 1 uM [Nanosyn]	B	BAO_0000357	single protein format	None	None	None	None	None	CHEMBL3717	Hepatocyte growth factor receptor	Homo sapiens	SINGLE PROTEIN	CHEMBL1961873	16	GSK Published Kinase Inhibitor Set			None
CHEMBL516790		0	434.40	0	4.14	2	Nc1cc(Oc2ccc(NC(=O)c3cccn(-c4ccc(F)cc4)c3=O)cc2F)ccn1	IC50	'='	4.5	nM	8.35			UO_0000065	19.21	0.36	4.21	8.41	True	CHEMBL959570	Inhibition of MET	B	BAO_0000357	single protein format	None	None	None	None	None	CHEMBL3717	Hepatocyte growth factor receptor	Homo sapiens	SINGLE PROTEIN	CHEMBL1140952	1	Scientific Literature	J. Med. Chem.	2009	None
CHEMBL462622		0	458.42	0	4.12	7	C#Cc1c(Oc2ccc(NC(=O)c3cccn(-c4ccc(F)cc4)c3=O)cc2F)ccnc1N	IC50	'='	1.0	nM	9.00			UO_0000065	19.63	0.36	4.88	9.07	True	CHEMBL959570	Inhibition of MET	B	BAO_0000357	single protein format	None	None	None	None	None	CHEMBL3717	Hepatocyte growth factor receptor	Homo sapiens	SINGLE PROTEIN	CHEMBL1140952	1	Scientific Literature	J. Med. Chem.	2009	None
CHEMBL460702	BMS-777607	2	512.90	2	5.19	10, BMS-777607	CCOc1ccn(-c2ccc(F)cc2)c(=O)c1C(=O)Nc1ccc(Oc2ccnc(N)c2Cl)c(F)c1	IC50	'='	3.9	nM	8.41			UO_0000065	16.39	0.32	3.22	7.75	True	CHEMBL959570	Inhibition of MET	B	BAO_0000357	single protein format	None	None	None	None	None	CHEMBL3717	Hepatocyte growth factor receptor	Homo sapiens	SINGLE PROTEIN	CHEMBL1140952	1	Scientific Literature	J. Med. Chem.	2009	None
CHEMBL460465		0	498.51	1	5.22	1	COc1ccc2c(Oc3ccc(NC(=O)c4c(C)n(C)n(-c5ccccc5)c4=O)cc3F)ccnc2c1	Ki	'='	1.0	nM	9.00			UO_0000065	18.05	0.33	3.78	10.30	False	CHEMBL989217	Inhibition of c-Met phosphorylation by HTRF assay	B	BAO_0000357	single protein format	None	None	None	None	None	CHEMBL3717	Hepatocyte growth factor receptor	Homo sapiens	SINGLE PROTEIN	CHEMBL1157538	1	Scientific Literature	J. Med. Chem.	2008	None
CHEMBL460465		0	498.51	1	5.22	1	COc1ccc2c(Oc3ccc(NC(=O)c4c(C)n(C)n(-c5ccccc5)c4=O)cc3F)ccnc2c1	IC50	'='	37.0	nM	7.43			UO_0000065	14.91	0.27	2.21	8.51	True	CHEMBL989218	Inhibition of HGF-mediated c-Met phosphorylation in human PC3 cells	B	BAO_0000219	cell-based format	Homo sapiens	None	None	PC-3	None	CHEMBL3717	Hepatocyte growth factor receptor	Homo sapiens	SINGLE PROTEIN	CHEMBL1157538	1	Scientific Literature	J. Med. Chem.	2008	CHEMBL3307570
CHEMBL445799		0	556.59	2	5.46	7	COc1ccc2c(Oc3ccc(NC(=O)c4c(C)n(CC(C)(C)O)n(-c5ccccc5)c4=O)cc3F)ccnc2c1	Ki	'='	2.7	nM	8.57			UO_0000065	15.39	0.29	3.11	7.96	True	CHEMBL989217	Inhibition of c-Met phosphorylation by HTRF assay	B	BAO_0000357	single protein format	None	None	None	None	None	CHEMBL3717	Hepatocyte growth factor receptor	Homo sapiens	SINGLE PROTEIN	CHEMBL1157538	1	Scientific Literature	J. Med. Chem.	2008	None
CHEMBL460468		0	542.57	2	5.07	5	COc1ccc2c(Oc3ccc(NC(=O)c4c(C)n(C[C@H](C)O)n(-c5ccccc5)c4=O)cc3F)ccnc2c1	Ki	'='	1.1	nM	8.96			UO_0000065	16.51	0.31	3.89	8.33	False	CHEMBL989217	Inhibition of c-Met phosphorylation by HTRF assay	B	BAO_0000357	single protein format	None	None	None	None	None	CHEMBL3717	Hepatocyte growth factor receptor	Homo sapiens	SINGLE PROTEIN	CHEMBL1157538	1	Scientific Literature	J. Med. Chem.	2008	None
CHEMBL479847		0	359.33	0	3.37	18	COc1cc2ncc(C(N)=O)c(Nc3ccc(F)cc3F)c2cc1OC	Inhibition	'='	17.0	%				UO_0000187					False	CHEMBL1035613	Inhibition of Met at 1 uM	B	BAO_0000357	single protein format	None	None	None	None	None	CHEMBL3717	Hepatocyte growth factor receptor	Homo sapiens	SINGLE PROTEIN	CHEMBL1143302	1	Scientific Literature	Bioorg. Med. Chem. Lett.	2009	None
CHEMBL259084	MLN-8054	1	476.87	1	5.87	MLN-8054	O=C(O)c1ccc(Nc2ncc3c(n2)-c2ccc(Cl)cc2C(c2c(F)cccc2F)=NC3)cc1	Kd	'>'	10000.0	nM				UO_0000065					False	CHEMBL1908491	Binding constant for MET kinase domain	B	BAO_0000357	single protein format	None	None	None	None	None	CHEMBL3717	Hepatocyte growth factor receptor	Homo sapiens	SINGLE PROTEIN	CHEMBL1908390	1	Scientific Literature	Nat. Biotechnol.	2011	None
CHEMBL365072		0	258.29	0	1.65	SB-751148	CCc1nccc2c1nc(-c1nonc1N)n2CC	Inhibition	'='	2.04	%				UO_0000187					False	CHEMBL1962142	GSK_PKIS: MET mean inhibition at 0.1 uM [Nanosyn]	B	BAO_0000357	single protein format	None	None	None	None	None	CHEMBL3717	Hepatocyte growth factor receptor	Homo sapiens	SINGLE PROTEIN	CHEMBL1961873	16	GSK Published Kinase Inhibitor Set			None
CHEMBL1336	SORAFENIB	4	464.83	1	5.55	Sorafenib	CNC(=O)c1cc(Oc2ccc(NC(=O)Nc3ccc(Cl)c(C(F)(F)F)c3)cc2)ccn1	Kd	'>'	10000.0	nM				UO_0000065					False	CHEMBL1908491	Binding constant for MET kinase domain	B	BAO_0000357	single protein format	None	None	None	None	None	CHEMBL3717	Hepatocyte growth factor receptor	Homo sapiens	SINGLE PROTEIN	CHEMBL1908390	1	Scientific Literature	Nat. Biotechnol.	2011	None
CHEMBL230011	TG100-115	2	346.35	0	2.33	TG-100115	Nc1nc(N)c2nc(-c3cccc(O)c3)c(-c3cccc(O)c3)nc2n1	Kd	'>'	10000.0	nM				UO_0000065					False	CHEMBL1908492	Binding constant for MET(M1250T) kinase domain	B	BAO_0000357	single protein format	None	None	None	None	None	CHEMBL3717	Hepatocyte growth factor receptor	Homo sapiens	SINGLE PROTEIN	CHEMBL1908390	1	Scientific Literature	Nat. Biotechnol.	2011	None
CHEMBL512054	ALTERSOLANOL A	0	336.30	0	-1.08	3	COc1cc(O)c2c(c1)C(=O)C1=C(C2=O)[C@H](O)[C@@H](O)[C@@](C)(O)[C@@H]1O	IC50	'>'	10.0	ug.mL-1				UO_0000274					False	CHEMBL1026236	Inhibition of recombinant MET	B	BAO_0000357	single protein format	None	None	None	None	None	CHEMBL3717	Hepatocyte growth factor receptor	Homo sapiens	SINGLE PROTEIN	CHEMBL1151842	1	Scientific Literature	J. Nat. Prod.	2009	None
CHEMBL1909382	GW759710A	0	359.79	0	3.20	GW759710A	Cl.NC(=O)c1cccc(Nc2nccc(Nc3cccc(F)c3)n2)c1	Inhibition	'='	7.98	%				UO_0000187					False	CHEMBL1962142	GSK_PKIS: MET mean inhibition at 0.1 uM [Nanosyn]	B	BAO_0000357	single protein format	None	None	None	None	None	CHEMBL3717	Hepatocyte growth factor receptor	Homo sapiens	SINGLE PROTEIN	CHEMBL1961873	16	GSK Published Kinase Inhibitor Set			None
CHEMBL156987		0	377.18	0	3.17	SB-409513	O=C1NC(=O)C(c2cccc(Cl)c2)=C1Nc1ccc(Cl)c(C(=O)O)c1	Inhibition	'='	1.38	%				UO_0000187					False	CHEMBL1962142	GSK_PKIS: MET mean inhibition at 0.1 uM [Nanosyn]	B	BAO_0000357	single protein format	None	None	None	None	None	CHEMBL3717	Hepatocyte growth factor receptor	Homo sapiens	SINGLE PROTEIN	CHEMBL1961873	16	GSK Published Kinase Inhibitor Set			None
CHEMBL497119		0	292.30	0	2.68	10n	Oc1ccc(Cc2nnc3ccc(-c4ccco4)nn23)cc1	IC50	'='	132.0	nM	6.88			UO_0000065	23.54	0.43	4.20	9.00	False	CHEMBL953206	Inhibition of HGF-mediated c-Met phosphorylation in serum-starved human PC2 cells	B	BAO_0000219	cell-based format	Homo sapiens	None	None	PC2	None	CHEMBL3717	Hepatocyte growth factor receptor	Homo sapiens	SINGLE PROTEIN	CHEMBL1150286	1	Scientific Literature	J. Med. Chem.	2008	None
CHEMBL201511	MALEIMIDE	0	378.38	0	2.76	1	COc1cc(C2=C(c3c[nH]c4ccccc34)C(=O)NC2=O)cc(OC)c1OC	IC50	'='	35000.0	nM	4.46			UO_0000065	11.78	0.22	1.70	4.97	False	CHEMBL957981	Inhibition of human recombinant MET	B	BAO_0000357	single protein format	Homo sapiens	None	None	None	None	CHEMBL3717	Hepatocyte growth factor receptor	Homo sapiens	SINGLE PROTEIN	CHEMBL1157465	1	Scientific Literature	J. Med. Chem.	2008	None
CHEMBL1170514		0	327.78	0	2.87	9	Cl.Cn1cc(-c2cnc(N)c(-c3nc4ccccc4o3)c2)cn1	IC50	'='	2100.0	nM	5.68			UO_0000065	19.49	0.35	2.81	6.86	False	CHEMBL1175153	Inhibition of recombinant c-MET by HTRF assay	B	BAO_0000357	single protein format	None	None	None	None	None	CHEMBL3717	Hepatocyte growth factor receptor	Homo sapiens	SINGLE PROTEIN	CHEMBL1177783	1	Scientific Literature	Bioorg. Med. Chem. Lett.	2010	None
CHEMBL1170608		0	396.88	0	3.26	13	Cl.Nc1ncc(-c2cnn(C3CCNCC3)c2)cc1-c1nc2ccccc2o1	IC50	'='	80.0	nM	7.10			UO_0000065	19.69	0.36	3.84	7.49	False	CHEMBL1175153	Inhibition of recombinant c-MET by HTRF assay	B	BAO_0000357	single protein format	None	None	None	None	None	CHEMBL3717	Hepatocyte growth factor receptor	Homo sapiens	SINGLE PROTEIN	CHEMBL1177783	1	Scientific Literature	Bioorg. Med. Chem. Lett.	2010	None
CHEMBL1336	SORAFENIB	4	464.83	1	5.55	Sorafenib	CNC(=O)c1cc(Oc2ccc(NC(=O)Nc3ccc(Cl)c(C(F)(F)F)c3)cc2)ccn1	Kd	'>'	10000.0	nM				UO_0000065					True	CHEMBL1244514	Binding affinity to MET Y1235D mutant	B	BAO_0000019	assay format	Homo sapiens	None	None	None	None	CHEMBL3717	Hepatocyte growth factor receptor	Homo sapiens	SINGLE PROTEIN	CHEMBL1240346	1	Scientific Literature	Blood	2009	None
CHEMBL1170171		0	324.77	0	3.53	7	Cl.Nc1ncc(-c2ccncc2)cc1-c1nc2ccccc2o1	IC50	'='	5200.0	nM	5.28			UO_0000065	18.33	0.33	1.75	6.79	False	CHEMBL1175153	Inhibition of recombinant c-MET by HTRF assay	B	BAO_0000357	single protein format	None	None	None	None	None	CHEMBL3717	Hepatocyte growth factor receptor	Homo sapiens	SINGLE PROTEIN	CHEMBL1177783	1	Scientific Literature	Bioorg. Med. Chem. Lett.	2010	None
CHEMBL248760		0	309.76	0	3.69	2k	O=C1Cc2cnn(-c3cccc(Cl)c3)c2-c2ccccc2N1	Inhibition	'<='	40.0	%				UO_0000187					False	CHEMBL886301	Inhibition of MET at 10 uM	B	BAO_0000357	single protein format	None	None	None	None	None	CHEMBL3717	Hepatocyte growth factor receptor	Homo sapiens	SINGLE PROTEIN	CHEMBL1139946	1	Scientific Literature	Eur. J. Med. Chem.	2007	None
CHEMBL248758		0	344.20	0	4.34	2h	O=C1Cc2cnn(-c3cc(Cl)cc(Cl)c3)c2-c2ccccc2N1	Inhibition	'<='	40.0	%				UO_0000187					False	CHEMBL886301	Inhibition of MET at 10 uM	B	BAO_0000357	single protein format	None	None	None	None	None	CHEMBL3717	Hepatocyte growth factor receptor	Homo sapiens	SINGLE PROTEIN	CHEMBL1139946	1	Scientific Literature	Eur. J. Med. Chem.	2007	None
CHEMBL535	SUNITINIB	4	398.48	0	3.33	Sunitinib	CCN(CC)CCNC(=O)c1c(C)[nH]c(/C=C2\C(=O)Nc3ccc(F)cc32)c1C	Kd	'>'	10000.0	nM				UO_0000065					False	CHEMBL1244512	Binding affinity to MET	B	BAO_0000357	single protein format	None	None	None	None	None	CHEMBL3717	Hepatocyte growth factor receptor	Homo sapiens	SINGLE PROTEIN	CHEMBL1240346	1	Scientific Literature	Blood	2009	None
CHEMBL603469	LESTAURTINIB	3	439.47	0	3.47	CEP-701	C[C@]12O[C@H](C[C@]1(O)CO)n1c3ccccc3c3c4c(c5c6ccccc6n2c5c31)CNC4=O	Kd	'='	30.0	nM	7.52			UO_0000065	17.12	0.31	4.05	8.49	False	CHEMBL1244514	Binding affinity to MET Y1235D mutant	B	BAO_0000019	assay format	Homo sapiens	None	None	None	None	CHEMBL3717	Hepatocyte growth factor receptor	Homo sapiens	SINGLE PROTEIN	CHEMBL1240346	1	Scientific Literature	Blood	2009	None
CHEMBL1957502		0	377.41	0	1.47	25b	CNC(=O)c1cn2cc(-c3cccc4[nH]ncc34)nc(N3CCOCC3)c2n1	Inhibition	'='	50.0	%				UO_0000187					False	CHEMBL1959616	Inhibition of MET at 5 to 10 uM	B	BAO_0000357	single protein format	None	None	None	None	None	CHEMBL3717	Hepatocyte growth factor receptor	Homo sapiens	SINGLE PROTEIN	CHEMBL1955823	1	Scientific Literature	Bioorg. Med. Chem. Lett.	2012	None
CHEMBL462132		0	439.85	1	5.63	22	Cc1ncc(NC(=O)c2cc(NC(=O)c3cccc(C(F)(F)F)c3)ccc2Cl)s1	Activity	'='	109.0	%				UO_0000187					False	CHEMBL980073	Inhibition of Met assessed as residual enzyme activity at 1 uM	B	BAO_0000357	single protein format	None	None	None	None	None	CHEMBL3717	Hepatocyte growth factor receptor	Homo sapiens	SINGLE PROTEIN	CHEMBL1139407	1	Scientific Literature	Bioorg. Med. Chem. Lett.	2008	None
CHEMBL188794	GW829115X	0	496.88	1	6.28	GW829115X	COc1ccc(-c2nn3ncccc3c2-c2ccnc(Nc3ccc(Cl)c(C(F)(F)F)c3)n2)cc1	Inhibition	'='	7.55	%				UO_0000187					False	CHEMBL1962142	GSK_PKIS: MET mean inhibition at 0.1 uM [Nanosyn]	B	BAO_0000357	single protein format	None	None	None	None	None	CHEMBL3717	Hepatocyte growth factor receptor	Homo sapiens	SINGLE PROTEIN	CHEMBL1961873	16	GSK Published Kinase Inhibitor Set			None
CHEMBL2216825	LACTOQUINOMYCIN	0	457.48	0	1.31	1, lactoquinomycin	C[C@H]1O[C@@H]2CC(=O)O[C@@H]2C2=C1C(=O)c1c(ccc([C@H]3C[C@@H](N(C)C)[C@H](O)[C@@H](C)O3)c1O)C2=O	Inhibition	'='	14.0	%				UO_0000187					False	CHEMBL1019627	Inhibition of MET at 1 uM	B	BAO_0000357	single protein format	None	None	None	None	None	CHEMBL3717	Hepatocyte growth factor receptor	Homo sapiens	SINGLE PROTEIN	CHEMBL1153413	1	Scientific Literature	J. Med. Chem.	2009	None
CHEMBL1081678		0	438.23	0	3.05	12r	Cc1cc(OCc2ccc(F)cc2F)c(Br)c(=O)n1-c1cnc(CO)cn1	Inhibition	'<'	50.0	%				UO_0000187					False	CHEMBL1100967	Inhibition of MET M1250T (mutant) at 10 uM	B	BAO_0000019	assay format	Homo sapiens	None	None	None	None	CHEMBL3717	Hepatocyte growth factor receptor	Homo sapiens	SINGLE PROTEIN	CHEMBL1154277	1	Scientific Literature	Bioorg. Med. Chem. Lett.	2009	None
CHEMBL269883	GW416981X	0	415.47	0	2.55	GW416981X	CC(C)COC(=O)c1ccc2c(c1)/C(=C/Nc1ccc(S(N)(=O)=O)cc1)C(=O)N2	Inhibition	'='	13.34	%				UO_0000187					False	CHEMBL1962143	GSK_PKIS: MET mean inhibition at 1 uM [Nanosyn]	B	BAO_0000357	single protein format	None	None	None	None	None	CHEMBL3717	Hepatocyte growth factor receptor	Homo sapiens	SINGLE PROTEIN	CHEMBL1961873	16	GSK Published Kinase Inhibitor Set			None
CHEMBL352308		0	501.63	2	6.04	15e	COc1cc2c(Oc3ccc(Nc4ccc(C(C)(C)C)cc4)cc3)ccnc2cc1OCCNCCO	IC50	'>'	10000.0	nM				UO_0000065					False	CHEMBL820578	Inhibition of c-Met autophosphorylation of in intact cells	B	BAO_0000219	cell-based format	Homo sapiens	None	None	None	None	CHEMBL3717	Hepatocyte growth factor receptor	Homo sapiens	SINGLE PROTEIN	CHEMBL1146677	1	Scientific Literature	Bioorg. Med. Chem. Lett.	2004	None
CHEMBL1081312		0	319.37	0	3.07	PP121	Nc1ncnc2c1c(-c1cnc3[nH]ccc3c1)nn2C1CCCC1	Inhibition	'='	2.0	%				UO_0000187					False	CHEMBL1244220	Inhibition of MET at 1 uM after 60 mins by FRET assay in presence of 10 uM ATP	B	BAO_0000357	single protein format	None	None	None	None	None	CHEMBL3717	Hepatocyte growth factor receptor	Homo sapiens	SINGLE PROTEIN	CHEMBL1240340	1	Scientific Literature	Nat. Chem. Biol.	2008	None
CHEMBL524364		0	499.48	1	5.59	20b	O=C(Cc1ccc(F)cc1)NC(=O)Nc1ccc(Oc2ccnc3[nH]cc(-c4cccnc4)c23)c(F)c1	IC50	'='	2.0	nM	8.70			UO_0000065	17.42	0.32	3.11	7.98	True	CHEMBL953404	Inhibition of Met kinase	B	BAO_0000357	single protein format	None	None	None	None	None	CHEMBL3717	Hepatocyte growth factor receptor	Homo sapiens	SINGLE PROTEIN	CHEMBL1150388	1	Scientific Literature	Bioorg. Med. Chem. Lett.	2008	None
CHEMBL464510		0	501.54	2	5.60	7	Cn1cnc(-c2cc3nccc(Oc4ccc(NC(=O)CC(=O)Nc5ccccc5)cc4F)c3s2)c1	IC50	'='	28.0	nM	7.55			UO_0000065	15.06	0.29	1.95	7.70	True	CHEMBL960948	Inhibition of GST-fused recombinant c-Met catalytic domain expressed in baculovirus-infected Trichoplusia ni Hi5 cells after 30 mins by DELFIA assay	B	BAO_0000219	cell-based format	None	None	None	BTI-TN-5B1-4	None	CHEMBL3717	Hepatocyte growth factor receptor	Homo sapiens	SINGLE PROTEIN	CHEMBL1153284	1	Scientific Literature	Bioorg. Med. Chem. Lett.	2009	CHEMBL3833782
CHEMBL272609		0	395.42	0	3.58	19	CNC(=O)N1CCOc2cc(Oc3ccnc4cc(OC)c(OC)cc34)ccc21	IC50	'>'	4000.0	nM				UO_0000065					False	CHEMBL950178	Inhibition of c-Met	B	BAO_0000357	single protein format	None	None	None	None	None	CHEMBL3717	Hepatocyte growth factor receptor	Homo sapiens	SINGLE PROTEIN	CHEMBL1144028	1	Scientific Literature	J. Med. Chem.	2008	None
CHEMBL1802836		0	485.54	0	2.81	66	COCC(F)Cn1cc(-c2cnc3ccc4ccc(NS(=O)(=O)N(C)C)cc4c(=O)c3c2)cn1	IC50	'='	20.0	nM	7.70			UO_0000065	15.86	0.31	4.89	7.23	False	CHEMBL1803464	Inhibition of c-MET overexpressed in human GTL-16 cells assessed as phosphorylation at C-terminal Y1349 after 2 hrs by Western blot analysis	B	BAO_0000219	cell-based format	None	None	None	GTL-16	None	CHEMBL3717	Hepatocyte growth factor receptor	Homo sapiens	SINGLE PROTEIN	CHEMBL1800066	1	Scientific Literature	J. Med. Chem.	2011	None
CHEMBL1802600		0	383.45	0	3.24	45	CS(=O)(=O)Nc1ccc2ccc3ncc(-c4cnsc4)cc3c(=O)c2c1	IC50	'='	210.0	nM	6.68			UO_0000065	17.41	0.35	3.44	7.50	False	CHEMBL1803464	Inhibition of c-MET overexpressed in human GTL-16 cells assessed as phosphorylation at C-terminal Y1349 after 2 hrs by Western blot analysis	B	BAO_0000219	cell-based format	None	None	None	GTL-16	None	CHEMBL3717	Hepatocyte growth factor receptor	Homo sapiens	SINGLE PROTEIN	CHEMBL1800066	1	Scientific Literature	J. Med. Chem.	2011	None
CHEMBL1802596		0	377.43	0	3.18	41	CS(=O)(=O)Nc1ccc2ccc3ncc(-c4cccnc4)cc3c(=O)c2c1	IC50	'='	2500.0	nM	5.60			UO_0000065	14.84	0.28	2.42	6.29	False	CHEMBL1803464	Inhibition of c-MET overexpressed in human GTL-16 cells assessed as phosphorylation at C-terminal Y1349 after 2 hrs by Western blot analysis	B	BAO_0000219	cell-based format	None	None	None	GTL-16	None	CHEMBL3717	Hepatocyte growth factor receptor	Homo sapiens	SINGLE PROTEIN	CHEMBL1800066	1	Scientific Literature	J. Med. Chem.	2011	None
CHEMBL1802917		0	564.67	1	2.54	82	CN(C[C@@H]1COCCO1)S(=O)(=O)Nc1ccc2ccc3ncc(-c4cnn(C5CCNCC5)c4)cc3c(=O)c2c1	IC50	'='	2.6	nM	8.59			UO_0000065	15.20	0.29	6.05	6.72	False	CHEMBL1803461	Inhibition of human recombinant c-Met-catalyzed phosphorylation of N-biotinylated peptide (EQEDEPEGDYFEWLE-CONH2) by time-resolved fluorescence resonance energy transfer assay	B	BAO_0000357	single protein format	Homo sapiens	None	None	None	None	CHEMBL3717	Hepatocyte growth factor receptor	Homo sapiens	SINGLE PROTEIN	CHEMBL1800066	1	Scientific Literature	J. Med. Chem.	2011	None
CHEMBL1802836		0	485.54	0	2.81	66	COCC(F)Cn1cc(-c2cnc3ccc4ccc(NS(=O)(=O)N(C)C)cc4c(=O)c3c2)cn1	IC50	'='	3.0	nM	8.52			UO_0000065	17.55	0.34	5.71	8.01	False	CHEMBL1803461	Inhibition of human recombinant c-Met-catalyzed phosphorylation of N-biotinylated peptide (EQEDEPEGDYFEWLE-CONH2) by time-resolved fluorescence resonance energy transfer assay	B	BAO_0000357	single protein format	Homo sapiens	None	None	None	None	CHEMBL3717	Hepatocyte growth factor receptor	Homo sapiens	SINGLE PROTEIN	CHEMBL1800066	1	Scientific Literature	J. Med. Chem.	2011	None
CHEMBL261129		0	430.31	0	3.37	SB-732881	CN1CCC(C(=O)Nc2n[nH]c3nc(-c4ccc(O)cc4)c(Br)cc23)CC1	Inhibition	'='	14.17	%				UO_0000187					False	CHEMBL1962143	GSK_PKIS: MET mean inhibition at 1 uM [Nanosyn]	B	BAO_0000357	single protein format	None	None	None	None	None	CHEMBL3717	Hepatocyte growth factor receptor	Homo sapiens	SINGLE PROTEIN	CHEMBL1961873	16	GSK Published Kinase Inhibitor Set			None
CHEMBL459850		0	456.43	0	4.21	1, GNF-6	Cc1ccc(NC(=O)c2cccc(C(F)(F)F)c2)cc1N1Cc2cnc(N)nc2N(C)C1=O	EC50	'>'	2000.0	nM				UO_0000065					False	CHEMBL966746	Inhibition of Met by cellular assay	B	BAO_0000357	single protein format	None	None	None	None	None	CHEMBL3717	Hepatocyte growth factor receptor	Homo sapiens	SINGLE PROTEIN	CHEMBL1149823	1	Scientific Literature	Proc. Natl. Acad. Sci. U.S.A.	2007	None
CHEMBL558752	RAF-265	2	518.42	2	6.93	CHIR-265/RAF-265	Cn1c(Nc2ccc(C(F)(F)F)cc2)nc2cc(Oc3ccnc(-c4ncc(C(F)(F)F)[nH]4)c3)ccc21	Kd	'='	1400.0	nM	5.85			UO_0000065	11.29	0.22	-1.08	7.26	False	CHEMBL1908493	Binding constant for MET(Y1235D) kinase domain	B	BAO_0000357	single protein format	None	None	None	None	None	CHEMBL3717	Hepatocyte growth factor receptor	Homo sapiens	SINGLE PROTEIN	CHEMBL1908390	1	Scientific Literature	Nat. Biotechnol.	2011	None
CHEMBL1824879		0	301.15	0	4.25	21	CC(Oc1cccnc1N)c1c(Cl)ccc(F)c1Cl	IC50	'='	7120.0	nM	5.15			UO_0000065	17.09	0.37	0.90	10.69	False	CHEMBL1826482	Inhibition of human recombinant c-MET kinase expressed in A549 cells assessed as inhibition of HGF-induced autophosphorylation by ELISA method	B	BAO_0000219	cell-based format	Homo sapiens	None	None	A549	None	CHEMBL3717	Hepatocyte growth factor receptor	Homo sapiens	SINGLE PROTEIN	CHEMBL1821723	1	Scientific Literature	J. Med. Chem.	2011	CHEMBL3307651
CHEMBL1825134		0	422.29	0	4.26	50	CC(Oc1cc(-c2cnn(C3CNC3)c2)cnc1N)c1c(Cl)ccc(F)c1Cl	IC50	'='	58.7	nM	7.23			UO_0000065	17.12	0.35	2.97	9.27	False	CHEMBL1826482	Inhibition of human recombinant c-MET kinase expressed in A549 cells assessed as inhibition of HGF-induced autophosphorylation by ELISA method	B	BAO_0000219	cell-based format	Homo sapiens	None	None	A549	None	CHEMBL3717	Hepatocyte growth factor receptor	Homo sapiens	SINGLE PROTEIN	CHEMBL1821723	1	Scientific Literature	J. Med. Chem.	2011	CHEMBL3307651
CHEMBL1824887		0	367.21	0	4.44	24	CC(Oc1cc(-n2cccn2)cnc1N)c1c(Cl)ccc(F)c1Cl	Ki	'='	3190.0	nM	5.50			UO_0000065	14.97	0.31	1.06	8.33	False	CHEMBL1825352	Binding affinity to human recombinant c-MET assessed as inhibition of autophosphorylation by continuous fluorometric assay	B	BAO_0000357	single protein format	Homo sapiens	None	None	None	None	CHEMBL3717	Hepatocyte growth factor receptor	Homo sapiens	SINGLE PROTEIN	CHEMBL1821723	1	Scientific Literature	J. Med. Chem.	2011	None
CHEMBL1824894		0	381.24	0	4.65	35	CC(Oc1cc(-c2cnn(C)c2)cnc1N)c1c(Cl)ccc(F)c1Cl	Ki	'='	46.0	nM	7.34			UO_0000065	19.25	0.40	2.69	11.12	False	CHEMBL1825352	Binding affinity to human recombinant c-MET assessed as inhibition of autophosphorylation by continuous fluorometric assay	B	BAO_0000357	single protein format	Homo sapiens	None	None	None	None	CHEMBL3717	Hepatocyte growth factor receptor	Homo sapiens	SINGLE PROTEIN	CHEMBL1821723	1	Scientific Literature	J. Med. Chem.	2011	None
CHEMBL1825132		0	436.32	0	4.33	48	CC(Oc1cc(-c2cnn(CC3CNC3)c2)cnc1N)c1c(Cl)ccc(F)c1Cl	Ki	'='	70.2	nM	7.15			UO_0000065	16.40	0.34	2.82	9.17	False	CHEMBL1825352	Binding affinity to human recombinant c-MET assessed as inhibition of autophosphorylation by continuous fluorometric assay	B	BAO_0000357	single protein format	Homo sapiens	None	None	None	None	CHEMBL3717	Hepatocyte growth factor receptor	Homo sapiens	SINGLE PROTEIN	CHEMBL1821723	1	Scientific Literature	J. Med. Chem.	2011	None
CHEMBL601719	CRIZOTINIB	4	450.35	1	5.04	63, Crizotinib, PF-02341066	C[C@@H](Oc1cc(-c2cnn(C3CCNCC3)c2)cnc1N)c1c(Cl)ccc(F)c1Cl	Ki	'='	2.0	nM	8.70			UO_0000065	19.32	0.40	3.66	11.15	False	CHEMBL1825352	Binding affinity to human recombinant c-MET assessed as inhibition of autophosphorylation by continuous fluorometric assay	B	BAO_0000357	single protein format	Homo sapiens	None	None	None	None	CHEMBL3717	Hepatocyte growth factor receptor	Homo sapiens	SINGLE PROTEIN	CHEMBL1821723	1	Scientific Literature	J. Med. Chem.	2011	None
CHEMBL185238	GW786460X	0	287.33	0	3.39	GW786460X	Cc1cccc(-c2n[nH]cc2-c2ccc3ncccc3n2)n1	Inhibition	'='	-1.62	%				UO_0000187					False	CHEMBL1962143	GSK_PKIS: MET mean inhibition at 1 uM [Nanosyn]	B	BAO_0000357	single protein format	None	None	None	None	None	CHEMBL3717	Hepatocyte growth factor receptor	Homo sapiens	SINGLE PROTEIN	CHEMBL1961873	16	GSK Published Kinase Inhibitor Set			None
CHEMBL1908394	GSK-461364	1	543.62	2	5.09	GSK-461364A	C[C@@H](Oc1cc(-n2cnc3ccc(CN4CCN(C)CC4)cc32)sc1C(N)=O)c1ccccc1C(F)(F)F	Kd	'>'	10000.0	nM				UO_0000065					False	CHEMBL1908492	Binding constant for MET(M1250T) kinase domain	B	BAO_0000357	single protein format	None	None	None	None	None	CHEMBL3717	Hepatocyte growth factor receptor	Homo sapiens	SINGLE PROTEIN	CHEMBL1908390	1	Scientific Literature	Nat. Biotechnol.	2011	None
CHEMBL1516890	GW441756X	0	275.31	0	3.07	GW441756X	Cn1cc(C=C2C(=O)Nc3cccnc32)c2ccccc21	Inhibition	'='	5.5	%				UO_0000187					False	CHEMBL1962143	GSK_PKIS: MET mean inhibition at 1 uM [Nanosyn]	B	BAO_0000357	single protein format	None	None	None	None	None	CHEMBL3717	Hepatocyte growth factor receptor	Homo sapiens	SINGLE PROTEIN	CHEMBL1961873	16	GSK Published Kinase Inhibitor Set			None
CHEMBL261641		0	568.10	1	3.99	SU-11274	Cc1[nH]c(/C=C2\C(=O)Nc3ccc(S(=O)(=O)N(C)c4cccc(Cl)c4)cc32)c(C)c1C(=O)N1CCN(C)CC1	Activity						Active						False	CHEMBL936632	Inhibition of human MET receptor in DLD1 cells at 2.5 uM after 16 hrs by Western blot	B	BAO_0000219	cell-based format	Homo sapiens	None	None	DLD-1	None	CHEMBL3717	Hepatocyte growth factor receptor	Homo sapiens	SINGLE PROTEIN	CHEMBL1145523	1	Scientific Literature	Proc. Natl. Acad. Sci. U.S.A.	2007	CHEMBL3307580
CHEMBL271984		0	374.40	0	4.30	22	COc1cc2nccc(Oc3ccc4c(C(N)=O)cccc4c3)c2cc1OC	IC50	'='	6900.0	nM	5.16			UO_0000065	13.79	0.25	0.86	6.17	False	CHEMBL951282	Inhibition of c-Met	B	BAO_0000357	single protein format	None	None	None	None	None	CHEMBL3717	Hepatocyte growth factor receptor	Homo sapiens	SINGLE PROTEIN	CHEMBL1144684	1	Scientific Literature	J. Med. Chem.	2008	None
CHEMBL515858		0	546.58	1	3.88	3	CN1CCN(Cc2c(Oc3ccc(NC(=O)c4cccn(-c5ccc(F)cc5)c4=O)cc3F)ccnc2N)CC1	IC50	'='	5.9	nM	8.23			UO_0000065	15.06	0.28	4.35	7.78	True	CHEMBL959570	Inhibition of MET	B	BAO_0000357	single protein format	None	None	None	None	None	CHEMBL3717	Hepatocyte growth factor receptor	Homo sapiens	SINGLE PROTEIN	CHEMBL1140952	1	Scientific Literature	J. Med. Chem.	2009	None
CHEMBL1164067		0	520.66	2	6.03	14	CCOC(=O)c1cc2cc(Nc3ncnc4cc(OCCCN5CCCCC5)c(OC)cc34)ccc2s1	Inhibition	'='	52.25	%				UO_0000187					False	CHEMBL1169263	Inhibition of MET at 10 uM	B	BAO_0000357	single protein format	None	None	None	None	None	CHEMBL3717	Hepatocyte growth factor receptor	Homo sapiens	SINGLE PROTEIN	CHEMBL1165936	1	Scientific Literature	Bioorg. Med. Chem.	2010	None
CHEMBL1169795		0	474.97	0	2.93	31	CS(=O)(=O)N1CCC(n2cc(-c3cnc(N)c(-c4nc5ccccc5o4)c3)cn2)CC1.Cl	IC50	'='	371.0	nM	6.43			UO_0000065	14.66	0.28	3.50	5.35	False	CHEMBL1175153	Inhibition of recombinant c-MET by HTRF assay	B	BAO_0000357	single protein format	None	None	None	None	None	CHEMBL3717	Hepatocyte growth factor receptor	Homo sapiens	SINGLE PROTEIN	CHEMBL1177783	1	Scientific Literature	Bioorg. Med. Chem. Lett.	2010	None
CHEMBL1170303		0	323.78	0	4.14	6	Cl.Nc1ncc(-c2ccccc2)cc1-c1nc2ccccc2o1	IC50	'>'	10000.0	nM				UO_0000065					False	CHEMBL1175153	Inhibition of recombinant c-MET by HTRF assay	B	BAO_0000357	single protein format	None	None	None	None	None	CHEMBL3717	Hepatocyte growth factor receptor	Homo sapiens	SINGLE PROTEIN	CHEMBL1177783	1	Scientific Literature	Bioorg. Med. Chem. Lett.	2010	None
CHEMBL460772		0	467.50	1	6.23	6	COc1cc2nccc(Oc3ccc(-c4ccc(Cc5ccccc5)nn4)cc3F)c2cc1OC	Ki	'='	201.0	nM	6.70			UO_0000065	14.32	0.26	0.47	10.09	False	CHEMBL971816	Inhibition of cMet by HTRF assay	B	BAO_0000357	single protein format	None	None	None	None	None	CHEMBL3717	Hepatocyte growth factor receptor	Homo sapiens	SINGLE PROTEIN	CHEMBL1140082	1	Scientific Literature	J. Med. Chem.	2008	None
CHEMBL508307		0	602.07	2	5.24	9	CC(=O)N1CCN(C(=O)Cc2ccc(Nc3ncc(F)c(Nc4ccc(C(=O)Nc5ccccc5Cl)cc4)n3)cc2)CC1	Inhibition	'='	14.0	%				UO_0000187					False	CHEMBL973480	Inhibition of c-Met at 1 uM	B	BAO_0000357	single protein format	None	None	None	None	None	CHEMBL3717	Hepatocyte growth factor receptor	Homo sapiens	SINGLE PROTEIN	CHEMBL1138512	1	Scientific Literature	J. Med. Chem.	2009	None
CHEMBL477197	HEMATOXYLIN	0	302.28	0	1.32	26	Oc1cc2c(cc1O)[C@@H]1c3ccc(O)c(O)c3OC[C@]1(O)C2	Inhibition	'='	100.0	%				UO_0000187					False	CHEMBL986512	Inhibition of c-Met at 10 uM by ELISA	B	BAO_0000357	single protein format	None	None	None	None	None	CHEMBL3717	Hepatocyte growth factor receptor	Homo sapiens	SINGLE PROTEIN	CHEMBL1155833	1	Scientific Literature	J. Med. Chem.	2008	None
CHEMBL1345690		0	319.32	0	3.33	1, NQDI-1	CCOC(=O)c1c(O)nc2cccc3c2c1-c1ccccc1C3=O	Activity	'='	62.0	%				UO_0000187					False	CHEMBL1767758	Inhibition of HGFR assessed as residual activity at 25 uM after 20 mins using KKKSPGEYVNIEFG substrate for [gamma-33P]ATP incorporation by liquid scintillation counting	B	BAO_0000357	single protein format	None	None	None	None	None	CHEMBL3717	Hepatocyte growth factor receptor	Homo sapiens	SINGLE PROTEIN	CHEMBL1765037	1	Scientific Literature	J. Med. Chem.	2011	None
CHEMBL1642143		0	442.88	0	4.31	17h	CNC(=O)c1cccc(F)c1Nc1nc(Nc2ccc3c(c2)OCCCN3)ncc1Cl	IC50	'='	57.0	nM	7.24			UO_0000065	16.36	0.32	2.93	7.23	False	CHEMBL1648320	Inhibition of c-Met expressed in human GTL-16 cells after 2 hrs	B	BAO_0000219	cell-based format	None	None	None	GTL-16	None	CHEMBL3717	Hepatocyte growth factor receptor	Homo sapiens	SINGLE PROTEIN	CHEMBL1641465	1	Scientific Literature	Bioorg. Med. Chem. Lett.	2011	None
CHEMBL254085		0	551.55	1	2.58	Table S1, 132	N[C@@H]1CCN(Cc2ccn3ncnc(Oc4ccc(NC(=O)NC(=O)Cc5ccc(F)cc5)cc4F)c23)C[C@H]1O	IC50	'='	37.0	nM	7.43			UO_0000065	13.47	0.25	4.85	5.05	False	CHEMBL1826790	Inhibition of human c-MET	B	BAO_0000357	single protein format	Homo sapiens	None	None	None	None	CHEMBL3717	Hepatocyte growth factor receptor	Homo sapiens	SINGLE PROTEIN	CHEMBL1821609	1	Scientific Literature	Eur. J. Med. Chem.	2011	None
CHEMBL461998		0	480.43	0	4.68	Table S1, 148	COc1cc2nccc(Oc3ccc(NC(=O)NC(=O)c4c(F)cccc4F)nc3)c2cc1OC	IC50	'='	80.0	nM	7.10			UO_0000065	14.77	0.28	2.42	6.36	False	CHEMBL1826790	Inhibition of human c-MET	B	BAO_0000357	single protein format	Homo sapiens	None	None	None	None	CHEMBL3717	Hepatocyte growth factor receptor	Homo sapiens	SINGLE PROTEIN	CHEMBL1821609	1	Scientific Literature	Eur. J. Med. Chem.	2011	None
CHEMBL464510		0	501.54	2	5.60	Table S2, 53	Cn1cnc(-c2cc3nccc(Oc4ccc(NC(=O)CC(=O)Nc5ccccc5)cc4F)c3s2)c1	IC50	'='	28.0	nM	7.55			UO_0000065	15.06	0.29	1.95	7.70	False	CHEMBL1826790	Inhibition of human c-MET	B	BAO_0000357	single protein format	Homo sapiens	None	None	None	None	CHEMBL3717	Hepatocyte growth factor receptor	Homo sapiens	SINGLE PROTEIN	CHEMBL1821609	1	Scientific Literature	Eur. J. Med. Chem.	2011	None
CHEMBL461648		0	497.53	1	5.53	Table S3, 9	COc1cc2nccc(Oc3ccc(-c4cnc(Cc5ccccc5)n(C)c4=O)cc3F)c2cc1OC	IC50	'='	39.0	nM	7.41			UO_0000065	14.89	0.27	1.88	9.82	False	CHEMBL1826790	Inhibition of human c-MET	B	BAO_0000357	single protein format	Homo sapiens	None	None	None	None	CHEMBL3717	Hepatocyte growth factor receptor	Homo sapiens	SINGLE PROTEIN	CHEMBL1821609	1	Scientific Literature	Eur. J. Med. Chem.	2011	None
CHEMBL402548	DANUSERTIB	2	474.57	0	2.64	9d	CO[C@@H](C(=O)N1Cc2n[nH]c(NC(=O)c3ccc(N4CCN(C)CC4)cc3)c2C1)c1ccccc1	IC50	'>'	10000.0	nM				UO_0000065					False	CHEMBL913520	Inhibition of MET	B	BAO_0000357	single protein format	Homo sapiens	None	None	None	None	CHEMBL3717	Hepatocyte growth factor receptor	Homo sapiens	SINGLE PROTEIN	CHEMBL1137365	1	Scientific Literature	J. Med. Chem.	2006	None
CHEMBL2031893		0	528.54	2	5.23	5	COc1cc2nccc(Oc3ccc(NC(=O)c4c(C)n(C)n(-c5ccccc5)c4=O)cc3F)c2cc1OC	IC50	'='	1.0	nM	9.00			UO_0000065	17.03	0.32	3.77	9.32	True	CHEMBL2395927	Inhibition of c-Met (unknown origin)	B	BAO_0000357	single protein format	Homo sapiens	None	None	None	None	CHEMBL3717	Hepatocyte growth factor receptor	Homo sapiens	SINGLE PROTEIN	CHEMBL2390843	1	Scientific Literature	Eur. J. Med. Chem.	2013	None
CHEMBL2032281		0	567.53	0	4.03	7a	Nc1ncc(-c2cnn(C3CCNCC3)c2)cc1-c1nc2ccc(O)c(-c3cccnc3)c2o1.O=C(O)C(F)(F)F	IC50	'='	4.0	nM	8.40			UO_0000065	18.52	0.34	4.37	6.57	False	CHEMBL2034187	Inhibition of recombinant c-Met by time resolved-fluorescence resonance energy transfer analysis	B	BAO_0000357	single protein format	None	None	None	None	None	CHEMBL3717	Hepatocyte growth factor receptor	Homo sapiens	SINGLE PROTEIN	CHEMBL2029247	1	Scientific Literature	Bioorg. Med. Chem. Lett.	2012	None
CHEMBL373598		0	447.88	0	3.35	16a	N#Cc1ncc2nc1OCCCCCOc1cc(OCCCO)c(Cl)cc1NC(=O)N2	Ki	'>'	10000.0	nM				UO_0000065					False	CHEMBL913828	Inhibition of c-Met	B	BAO_0000357	single protein format	Homo sapiens	None	None	None	None	CHEMBL3717	Hepatocyte growth factor receptor	Homo sapiens	SINGLE PROTEIN	CHEMBL1142994	1	Scientific Literature	J. Med. Chem.	2007	None
CHEMBL450675	BONDUCELLIN	0	282.30	0	3.06	17	COc1ccc(/C=C2\COc3cc(O)ccc3C2=O)cc1	Inhibition						Not Determined						False	CHEMBL986512	Inhibition of c-Met at 10 uM by ELISA	B	BAO_0000357	single protein format	None	None	None	None	None	CHEMBL3717	Hepatocyte growth factor receptor	Homo sapiens	SINGLE PROTEIN	CHEMBL1155833	1	Scientific Literature	J. Med. Chem.	2008	None
CHEMBL475940	HEMATOXYLOL	0	288.25	0	1.68	25	O=C1COc2c(ccc(O)c2O)-c2cc(O)c(O)cc2C1	Inhibition	'='	87.4	%				UO_0000187					False	CHEMBL986512	Inhibition of c-Met at 10 uM by ELISA	B	BAO_0000357	single protein format	None	None	None	None	None	CHEMBL3717	Hepatocyte growth factor receptor	Homo sapiens	SINGLE PROTEIN	CHEMBL1155833	1	Scientific Literature	J. Med. Chem.	2008	None
CHEMBL1095035		0	717.74	2	8.73	14	COC[C@H](C)N(Cc1ccc(-c2cc3nccc(Oc4ccc(NC(=O)c5cnn(-c6ccccc6)c5C(F)(F)F)cc4F)c3s2)cc1)C(C)=O	IC50	'='	30.0	nM	7.52			UO_0000065	10.48	0.20	-1.21	7.63	False	CHEMBL1103915	Inhibition of c-Met	B	BAO_0000357	single protein format	None	None	None	None	None	CHEMBL3717	Hepatocyte growth factor receptor	Homo sapiens	SINGLE PROTEIN	CHEMBL1157925	1	Scientific Literature	Bioorg. Med. Chem. Lett.	2010	None
CHEMBL1095358		0	714.74	2	8.13	18	CN(C)[C@H]1CCN(C(=O)c2ccc(-c3cc4nccc(Oc5ccc(NC(=O)c6cnn(-c7ccccc7)c6C(F)(F)F)cc5F)c4s3)cc2)C1	IC50	'='	40.0	nM	7.40			UO_0000065	10.35	0.20	-0.73	7.99	False	CHEMBL1103915	Inhibition of c-Met	B	BAO_0000357	single protein format	None	None	None	None	None	CHEMBL3717	Hepatocyte growth factor receptor	Homo sapiens	SINGLE PROTEIN	CHEMBL1157925	1	Scientific Literature	Bioorg. Med. Chem. Lett.	2010	None
CHEMBL1095361		0	621.62	2	7.32	21	CC(=O)N1CC=C(c2cc3nccc(Oc4ccc(NC(=O)c5cnn(-c6ccccc6)c5C(F)(F)F)cc4F)c3s2)CC1	IC50	'='	50.0	nM	7.30			UO_0000065	11.75	0.23	-0.02	8.17	False	CHEMBL1103915	Inhibition of c-Met	B	BAO_0000357	single protein format	None	None	None	None	None	CHEMBL3717	Hepatocyte growth factor receptor	Homo sapiens	SINGLE PROTEIN	CHEMBL1157925	1	Scientific Literature	Bioorg. Med. Chem. Lett.	2010	None
CHEMBL1094718		0	578.55	2	7.09	4	Cn1cnc(-c2cc3nccc(Oc4ccc(NC(=O)c5cnn(-c6ccccc6)c5C(F)(F)F)cc4F)c3s2)c1	IC50	'='	500.0	nM	6.30			UO_0000065	10.89	0.21	-0.79	7.25	False	CHEMBL1103917	Inhibition of c-Met phosphorylation in human MKN45 cells	B	BAO_0000219	cell-based format	Homo sapiens	None	None	MKN-45	None	CHEMBL3717	Hepatocyte growth factor receptor	Homo sapiens	SINGLE PROTEIN	CHEMBL1157925	1	Scientific Literature	Bioorg. Med. Chem. Lett.	2010	CHEMBL3307603
CHEMBL1684800		0	572.98	2	6.40	7c	COc1ccc(Cn2ncc(NC(=O)c3cc(NC(=O)Nc4ccc(Cl)c(C(F)(F)F)c4)ccc3C)c2N)cc1	Inhibition	'='	13.0	%				UO_0000187					False	CHEMBL1687329	Inhibition of c-MET at 10 uM	B	BAO_0000357	single protein format	None	None	None	None	None	CHEMBL3717	Hepatocyte growth factor receptor	Homo sapiens	SINGLE PROTEIN	CHEMBL1681781	1	Scientific Literature	Bioorg. Med. Chem.	2011	None
CHEMBL458874		0	318.42	0	3.36	22	Cc1cc(-c2ccccc2)c2nc(N3CCN(C)CC3)cnc2c1	IC50	'='	5000.0	nM	5.30			UO_0000065	16.65	0.30	1.94	16.43	True	CHEMBL1029826	Inhibition of human recombinant his-tagged c-Met by TR-FRET assay	B	BAO_0000357	single protein format	Homo sapiens	None	None	None	None	CHEMBL3717	Hepatocyte growth factor receptor	Homo sapiens	SINGLE PROTEIN	CHEMBL1154528	1	Scientific Literature	Bioorg. Med. Chem. Lett.	2009	None
CHEMBL2349212		0	377.42	0	3.76	32c	O=C(O)CCN1C(=O)/C(=C/c2ccc(-c3ccccc3F)o2)SC1=S	Activity	'='	32.0	%				UO_0000187					False	CHEMBL2352234	Inhibition of human HGFR using KKKSPGEYVNIEFG as substrate assessed as residual activity at 10 uM incubated for 10 mins prior to ATP addition measured after 20 mins by liquid scintillation counting analysis	B	BAO_0000357	single protein format	Homo sapiens	None	None	None	None	CHEMBL3717	Hepatocyte growth factor receptor	Homo sapiens	SINGLE PROTEIN	CHEMBL2346522	1	Scientific Literature	Eur. J. Med. Chem.	2013	None
CHEMBL260532		0	387.40	0	3.39	31	COc1cc2nccc(Oc3ccc4c(C(N)=O)cccc4c3)c2cc1C(N)=O	IC50	'='	7400.0	nM	5.13			UO_0000065	13.24	0.24	1.74	4.37	False	CHEMBL951282	Inhibition of c-Met	B	BAO_0000357	single protein format	None	None	None	None	None	CHEMBL3717	Hepatocyte growth factor receptor	Homo sapiens	SINGLE PROTEIN	CHEMBL1144684	1	Scientific Literature	J. Med. Chem.	2008	None
CHEMBL410903		0	442.52	1	5.87	11	COc1cc2nccc(Oc3ccc4c(C(=O)NC5CCCC5)cccc4c3)c2cc1OC	IC50	'='	3200.0	nM	5.50			UO_0000065	12.42	0.23	-0.38	7.89	False	CHEMBL951282	Inhibition of c-Met	B	BAO_0000357	single protein format	None	None	None	None	None	CHEMBL3717	Hepatocyte growth factor receptor	Homo sapiens	SINGLE PROTEIN	CHEMBL1144684	1	Scientific Literature	J. Med. Chem.	2008	None
CHEMBL1824885		0	517.43	2	5.74	37	CC(Oc1cc(-c2ccc(C(=O)NCCN3CCCC3)cc2)cnc1N)c1c(Cl)ccc(F)c1Cl	IC50	'='	114.0	nM	6.94			UO_0000065	13.42	0.27	1.20	8.63	False	CHEMBL1826482	Inhibition of human recombinant c-MET kinase expressed in A549 cells assessed as inhibition of HGF-induced autophosphorylation by ELISA method	B	BAO_0000219	cell-based format	Homo sapiens	None	None	A549	None	CHEMBL3717	Hepatocyte growth factor receptor	Homo sapiens	SINGLE PROTEIN	CHEMBL1821723	1	Scientific Literature	J. Med. Chem.	2011	CHEMBL3307651
CHEMBL1824870		0	481.60	0	4.48	14c	N#Cc1ccccc1COc1cc(-c2ccc(C(=O)N3CCC[C@@H]3CN3CCCC3)cc2)cnc1N	Ki	'='	6500.0	nM	5.19			UO_0000065	10.77	0.20	0.71	5.43	False	CHEMBL1825352	Binding affinity to human recombinant c-MET assessed as inhibition of autophosphorylation by continuous fluorometric assay	B	BAO_0000357	single protein format	Homo sapiens	None	None	None	None	CHEMBL3717	Hepatocyte growth factor receptor	Homo sapiens	SINGLE PROTEIN	CHEMBL1821723	1	Scientific Literature	J. Med. Chem.	2011	None
CHEMBL1824892		0	367.21	0	4.64	33	CC(Oc1cc(-c2cn[nH]c2)cnc1N)c1c(Cl)ccc(F)c1Cl	Ki	'='	81.5	nM	7.09			UO_0000065	19.30	0.40	2.45	9.23	False	CHEMBL1825352	Binding affinity to human recombinant c-MET assessed as inhibition of autophosphorylation by continuous fluorometric assay	B	BAO_0000357	single protein format	Homo sapiens	None	None	None	None	CHEMBL3717	Hepatocyte growth factor receptor	Homo sapiens	SINGLE PROTEIN	CHEMBL1821723	1	Scientific Literature	J. Med. Chem.	2011	None
CHEMBL1825137		0	451.33	1	5.46	60	CC(Oc1cc(-c2cnn(C3CCOCC3)c2)cnc1N)c1c(Cl)ccc(F)c1Cl	Ki	'='	38.3	nM	7.42			UO_0000065	16.43	0.34	1.96	9.86	False	CHEMBL1825352	Binding affinity to human recombinant c-MET assessed as inhibition of autophosphorylation by continuous fluorometric assay	B	BAO_0000357	single protein format	Homo sapiens	None	None	None	None	CHEMBL3717	Hepatocyte growth factor receptor	Homo sapiens	SINGLE PROTEIN	CHEMBL1821723	1	Scientific Literature	J. Med. Chem.	2011	None
CHEMBL601719	CRIZOTINIB	4	450.35	1	5.04	63, Crizotinib, PF-02341066	C[C@@H](Oc1cc(-c2cnn(C3CCNCC3)c2)cnc1N)c1c(Cl)ccc(F)c1Cl	Inhibition	'='	97.0	%				UO_0000187					False	CHEMBL1825354	Inhibition of c-MET at 1 uM	B	BAO_0000357	single protein format	None	None	None	None	None	CHEMBL3717	Hepatocyte growth factor receptor	Homo sapiens	SINGLE PROTEIN	CHEMBL1821723	1	Scientific Literature	J. Med. Chem.	2011	None
CHEMBL252416		0	535.56	1	3.44	Table S3, 45	CN1CCN(Cc2ccn3ncnc(Oc4ccc(NC(=O)NC(=O)Cc5ccc(F)cc5)cc4F)c23)CC1	IC50	'='	860.0	nM	6.07			UO_0000065	11.33	0.21	2.63	5.83	False	CHEMBL1826790	Inhibition of human c-MET	B	BAO_0000357	single protein format	Homo sapiens	None	None	None	None	CHEMBL3717	Hepatocyte growth factor receptor	Homo sapiens	SINGLE PROTEIN	CHEMBL1821609	1	Scientific Literature	Eur. J. Med. Chem.	2011	None
CHEMBL1822554		0	511.99	1	3.41	Table S1, 195	CC(C(=O)N/N=C1\C(=O)Nc2ccc(C(=O)N3CCC(NC4CC4)CC3)c(Cl)c21)c1ccc(F)cc1	IC50	'='	130.0	nM	6.89			UO_0000065	13.45	0.26	3.48	6.69	False	CHEMBL1826790	Inhibition of human c-MET	B	BAO_0000357	single protein format	Homo sapiens	None	None	None	None	CHEMBL3717	Hepatocyte growth factor receptor	Homo sapiens	SINGLE PROTEIN	CHEMBL1821609	1	Scientific Literature	Eur. J. Med. Chem.	2011	None
CHEMBL502835	NINTEDANIB	4	539.64	1	3.62	BIBF-1120	COC(=O)c1ccc2c(c1)NC(=O)/C2=C(\Nc1ccc(N(C)C(=O)CN2CCN(C)CC2)cc1)c1ccccc1	Kd	'='	460.0	nM	6.34			UO_0000065	11.74	0.22	2.72	6.73	False	CHEMBL1908493	Binding constant for MET(Y1235D) kinase domain	B	BAO_0000357	single protein format	None	None	None	None	None	CHEMBL3717	Hepatocyte growth factor receptor	Homo sapiens	SINGLE PROTEIN	CHEMBL1908390	1	Scientific Literature	Nat. Biotechnol.	2011	None
CHEMBL444560		0	628.68	2	5.77	43	COc1cc2c(Oc3ccc(-c4cnc(Cc5ccc(F)cc5)n(C)c4=O)cc3F)ccnc2cc1OCCCN1CCOCC1	Ki	'='	17.0	nM	7.77			UO_0000065	12.36	0.23	2.00	8.84	False	CHEMBL971816	Inhibition of cMet by HTRF assay	B	BAO_0000357	single protein format	None	None	None	None	None	CHEMBL3717	Hepatocyte growth factor receptor	Homo sapiens	SINGLE PROTEIN	CHEMBL1140082	1	Scientific Literature	J. Med. Chem.	2008	None
CHEMBL451069		0	637.76	2	5.93	26	CCN1CCN(CCCOc2cc3nccc(Oc4ccc(-c5cnc(Cc6ccccc6)n(C)c5=O)cc4F)c3cc2OC)CC1	Ki	'='	21.0	nM	7.68			UO_0000065	12.04	0.22	1.75	9.37	False	CHEMBL971816	Inhibition of cMet by HTRF assay	B	BAO_0000357	single protein format	None	None	None	None	None	CHEMBL3717	Hepatocyte growth factor receptor	Homo sapiens	SINGLE PROTEIN	CHEMBL1140082	1	Scientific Literature	J. Med. Chem.	2008	None
CHEMBL449833		0	623.73	2	5.54	25	COc1cc2c(Oc3ccc(-c4cnc(Cc5ccccc5)n(C)c4=O)cc3F)ccnc2cc1OCCCN1CCN(C)CC1	Ki	'='	9.2	nM	8.04			UO_0000065	12.88	0.24	2.50	9.81	False	CHEMBL971816	Inhibition of cMet by HTRF assay	B	BAO_0000357	single protein format	None	None	None	None	None	CHEMBL3717	Hepatocyte growth factor receptor	Homo sapiens	SINGLE PROTEIN	CHEMBL1140082	1	Scientific Literature	J. Med. Chem.	2008	None
CHEMBL1908397	KW-2449	1	332.41	0	2.78	KW-2449	O=C(c1ccc(/C=C/c2n[nH]c3ccccc23)cc1)N1CCNCC1	Kd	'='	210.0	nM	6.68			UO_0000065	20.09	0.36	3.90	10.94	False	CHEMBL1908492	Binding constant for MET(M1250T) kinase domain	B	BAO_0000357	single protein format	None	None	None	None	None	CHEMBL3717	Hepatocyte growth factor receptor	Homo sapiens	SINGLE PROTEIN	CHEMBL1908390	1	Scientific Literature	Nat. Biotechnol.	2011	None
CHEMBL75289		0	278.31	0	2.67	3a	O=C(NCc1ccccc1)C(=O)c1c[nH]c2ccccc12	IC50	'>'	100000.0	nM				UO_0000065					False	CHEMBL1798372	Inhibition of c-MET assessed as incorporation of p33 using [gammaP33]-ATP by microplate scintillation counting	B	BAO_0000357	single protein format	None	None	None	None	None	CHEMBL3717	Hepatocyte growth factor receptor	Homo sapiens	SINGLE PROTEIN	CHEMBL1795330	1	Scientific Literature	Eur. J. Med. Chem.	2011	None
CHEMBL1796180		0	363.42	0	3.11	7d	CC(C)(C)c1ccc(C(=O)NNC(=O)C(=O)c2c[nH]c3ccccc23)cc1	IC50	'='	36000.0	nM	4.44			UO_0000065	12.23	0.22	1.33	4.88	False	CHEMBL1798372	Inhibition of c-MET assessed as incorporation of p33 using [gammaP33]-ATP by microplate scintillation counting	B	BAO_0000357	single protein format	None	None	None	None	None	CHEMBL3717	Hepatocyte growth factor receptor	Homo sapiens	SINGLE PROTEIN	CHEMBL1795330	1	Scientific Literature	Eur. J. Med. Chem.	2011	None
CHEMBL1796184		0	325.30	0	1.95	7h	O=C(NNC(=O)c1ccccc1F)C(=O)c1c[nH]c2ccccc12	IC50	'>'	100000.0	nM				UO_0000065					False	CHEMBL1798372	Inhibition of c-MET assessed as incorporation of p33 using [gammaP33]-ATP by microplate scintillation counting	B	BAO_0000357	single protein format	None	None	None	None	None	CHEMBL3717	Hepatocyte growth factor receptor	Homo sapiens	SINGLE PROTEIN	CHEMBL1795330	1	Scientific Literature	Eur. J. Med. Chem.	2011	None
CHEMBL1796189		0	557.53	2	6.08	7m	O=C(NNC(=O)c1ccc(-c2ccccc2COc2cccc(C(F)(F)F)c2)cc1)C(=O)c1c[nH]c2ccccc12	IC50	'='	5200.0	nM	5.28			UO_0000065	9.48	0.18	-0.80	5.27	False	CHEMBL1798372	Inhibition of c-MET assessed as incorporation of p33 using [gammaP33]-ATP by microplate scintillation counting	B	BAO_0000357	single protein format	None	None	None	None	None	CHEMBL3717	Hepatocyte growth factor receptor	Homo sapiens	SINGLE PROTEIN	CHEMBL1795330	1	Scientific Literature	Eur. J. Med. Chem.	2011	None
CHEMBL1934301		0	389.42	0	2.71	10a	CC(=O)Oc1cccc(-c2nc(N3CCOCC3)c3cc4ncccc4n3n2)c1	Inhibition	'='	29.0	%				UO_0000187					False	CHEMBL1937684	Inhibition of c-Met at 10 uM	B	BAO_0000357	single protein format	None	None	None	None	None	CHEMBL3717	Hepatocyte growth factor receptor	Homo sapiens	SINGLE PROTEIN	CHEMBL1933031	1	Scientific Literature	Bioorg. Med. Chem. Lett.	2012	None
CHEMBL1934302		0	403.44	0	3.10	10b	CCC(=O)Oc1cccc(-c2nc(N3CCOCC3)c3cc4ncccc4n3n2)c1	Inhibition	'='	31.7	%				UO_0000187					False	CHEMBL1937684	Inhibition of c-Met at 10 uM	B	BAO_0000357	single protein format	None	None	None	None	None	CHEMBL3717	Hepatocyte growth factor receptor	Homo sapiens	SINGLE PROTEIN	CHEMBL1933031	1	Scientific Literature	Bioorg. Med. Chem. Lett.	2012	None
CHEMBL535	SUNITINIB	4	398.48	0	3.33	Su11248	CCN(CC)CCNC(=O)c1c(C)[nH]c(/C=C2\C(=O)Nc3ccc(F)cc32)c1C	Inhibition						Not Determined						False	CHEMBL1937684	Inhibition of c-Met at 10 uM	B	BAO_0000357	single protein format	None	None	None	None	None	CHEMBL3717	Hepatocyte growth factor receptor	Homo sapiens	SINGLE PROTEIN	CHEMBL1933031	1	Scientific Literature	Bioorg. Med. Chem. Lett.	2012	None
CHEMBL1802602		0	380.43	0	2.52	47	Cn1cc(-c2cnc3ccc4ccc(NS(C)(=O)=O)cc4c(=O)c3c2)cn1	IC50	'='	4.0	nM	8.40			UO_0000065	22.07	0.42	5.88	8.94	False	CHEMBL1803461	Inhibition of human recombinant c-Met-catalyzed phosphorylation of N-biotinylated peptide (EQEDEPEGDYFEWLE-CONH2) by time-resolved fluorescence resonance energy transfer assay	B	BAO_0000357	single protein format	Homo sapiens	None	None	None	None	CHEMBL3717	Hepatocyte growth factor receptor	Homo sapiens	SINGLE PROTEIN	CHEMBL1800066	1	Scientific Literature	J. Med. Chem.	2011	None
CHEMBL1802588		0	369.45	0	2.94	33	CS(=O)(=O)Nc1ccc2ccc3ncc(NCC4CC4)cc3c(=O)c2c1	IC50	'='	89.0	nM	7.05			UO_0000065	19.08	0.37	4.11	8.00	False	CHEMBL1803461	Inhibition of human recombinant c-Met-catalyzed phosphorylation of N-biotinylated peptide (EQEDEPEGDYFEWLE-CONH2) by time-resolved fluorescence resonance energy transfer assay	B	BAO_0000357	single protein format	Homo sapiens	None	None	None	None	CHEMBL3717	Hepatocyte growth factor receptor	Homo sapiens	SINGLE PROTEIN	CHEMBL1800066	1	Scientific Literature	J. Med. Chem.	2011	None
CHEMBL3309965		0	512.90	1	4.48	3o	COc1cc(=O)n(-c2ccc(Oc3ccnc(N)c3Cl)c(F)c2)cc1C(=O)NCc1ccc(F)cc1	IC50	'='	45.0	nM	7.35			UO_0000065	14.32	0.28	2.87	6.77	False	CHEMBL3372649	Inhibition of recombinant MET kinase domain (unknown origin)	B	BAO_0000357	single protein format	Homo sapiens	None	None	None	None	CHEMBL3717	Hepatocyte growth factor receptor	Homo sapiens	SINGLE PROTEIN	CHEMBL3351718	1	Scientific Literature	Bioorg. Med. Chem. Lett.	2014	None
CHEMBL3309970		0	648.40	1	4.45	3t	COCCOc1cc(=O)n(-c2ccc(Oc3ccnc(N)c3I)c(F)c2)cc1C(=O)NCc1ccc(F)cc1	IC50	'='	150.0	nM	6.82			UO_0000065	10.52	0.24	2.37	5.80	False	CHEMBL3372649	Inhibition of recombinant MET kinase domain (unknown origin)	B	BAO_0000357	single protein format	Homo sapiens	None	None	None	None	CHEMBL3717	Hepatocyte growth factor receptor	Homo sapiens	SINGLE PROTEIN	CHEMBL3351718	1	Scientific Literature	Bioorg. Med. Chem. Lett.	2014	None
CHEMBL1803004		0	376.44	0	3.79	1	CS(=O)(=O)Nc1ccc2ccc3ncc(-c4ccccc4)cc3c(=O)c2c1	IC50	'='	31.0	nM	7.51			UO_0000065	19.95	0.38	3.72	9.86	False	CHEMBL1803461	Inhibition of human recombinant c-Met-catalyzed phosphorylation of N-biotinylated peptide (EQEDEPEGDYFEWLE-CONH2) by time-resolved fluorescence resonance energy transfer assay	B	BAO_0000357	single protein format	Homo sapiens	None	None	None	None	CHEMBL3717	Hepatocyte growth factor receptor	Homo sapiens	SINGLE PROTEIN	CHEMBL1800066	1	Scientific Literature	J. Med. Chem.	2011	None
CHEMBL1802586		0	385.45	0	1.96	31	CS(=O)(=O)Nc1ccc2ccc3ncc(N4CCOCC4)cc3c(=O)c2c1	IC50	'='	46.0	nM	7.34			UO_0000065	19.04	0.37	5.38	8.28	False	CHEMBL1803461	Inhibition of human recombinant c-Met-catalyzed phosphorylation of N-biotinylated peptide (EQEDEPEGDYFEWLE-CONH2) by time-resolved fluorescence resonance energy transfer assay	B	BAO_0000357	single protein format	Homo sapiens	None	None	None	None	CHEMBL3717	Hepatocyte growth factor receptor	Homo sapiens	SINGLE PROTEIN	CHEMBL1800066	1	Scientific Literature	J. Med. Chem.	2011	None
CHEMBL1822792	MK-2461	2	495.56	0	2.15	81, MK-2461	CN(C[C@@H]1COCCO1)S(=O)(=O)Nc1ccc2ccc3ncc(-c4cnn(C)c4)cc3c(=O)c2c1	IC50	'='	1.0	nM	9.00			UO_0000065	18.16	0.35	6.85	7.78	False	CHEMBL1804000	Inhibition of recombinant human c-Met Y1230H mutant-catalyzed phosphorylation of N-biotinylated peptide (EQEDEPEGDYFEWLE-CONH2) by time-resolved fluorescence resonance energy transfer assay	B	BAO_0000019	assay format	Homo sapiens	None	None	None	None	CHEMBL3717	Hepatocyte growth factor receptor	Homo sapiens	SINGLE PROTEIN	CHEMBL1800066	1	Scientific Literature	J. Med. Chem.	2011	None
CHEMBL604712		0	376.41	0	3.56	1	CC(C)(C)C(=O)N1Cc2c(NC(=O)c3cc(F)cc(F)c3)n[nH]c2C1(C)C	IC50	'>'	10000.0	nM				UO_0000065					False	CHEMBL1064441	Inhibition of MET	B	BAO_0000357	single protein format	None	None	None	None	None	CHEMBL3717	Hepatocyte growth factor receptor	Homo sapiens	SINGLE PROTEIN	CHEMBL1157586	1	Scientific Literature	Bioorg. Med. Chem.	2010	None
CHEMBL1803008		0	431.56	0	4.79	24	CS(=O)(=O)Nc1ccc2c(c1)C(N1CCCC1)c1cc(-c3ccccc3)cnc1C=C2	IC50	'='	770.0	nM	6.11			UO_0000065	14.17	0.27	1.32	9.81	False	CHEMBL1803461	Inhibition of human recombinant c-Met-catalyzed phosphorylation of N-biotinylated peptide (EQEDEPEGDYFEWLE-CONH2) by time-resolved fluorescence resonance energy transfer assay	B	BAO_0000357	single protein format	Homo sapiens	None	None	None	None	CHEMBL3717	Hepatocyte growth factor receptor	Homo sapiens	SINGLE PROTEIN	CHEMBL1800066	1	Scientific Literature	J. Med. Chem.	2011	None
CHEMBL1689372		0	360.46	0	4.32	6d	CCOc1ccc(-c2csc3ncnc(SCCC(=O)O)c23)cc1	Activity	'='	115.0	%				UO_0000187					False	CHEMBL1694380	Inhibition of recombinant human Met kinase assessed as residual activity at 10 uM in presence of 100 uM ATP	B	BAO_0000357	single protein format	Homo sapiens	None	None	None	None	CHEMBL3717	Hepatocyte growth factor receptor	Homo sapiens	SINGLE PROTEIN	CHEMBL1687878	1	Scientific Literature	Eur. J. Med. Chem.	2011	None
CHEMBL2402844		0	423.52	0	4.97	4e	O[C@H]1CC[C@H](n2cc(-c3ccc4cnn(Cc5ccc6ncccc6c5)c4c3)cn2)CC1	IC50	'='	640.0	nM	6.19			UO_0000065	14.62	0.26	1.22	9.01	False	CHEMBL2405763	Inhibition of human recombinant His-tagged c-MET kinase using 5FAM-KKKSPGEYVNIGFG-NH2 as substrate after 60 mins by TR-FRET assay	B	BAO_0000357	single protein format	Homo sapiens	None	None	None	None	CHEMBL3717	Hepatocyte growth factor receptor	Homo sapiens	SINGLE PROTEIN	CHEMBL2401697	1	Scientific Literature	Eur. J. Med. Chem.	2013	None
CHEMBL459892		0	430.46	0	4.76	12	COc1cc2nccc(Oc3ccc(NC(=O)NCc4ccccc4)nc3)c2cc1OC	Ki	'='	1000.0	nM	6.00			UO_0000065	13.94	0.26	1.24	6.34	False	CHEMBL969890	Inhibition of human activated c-Met by PK/LDH coupled kinetic assay	B	BAO_0000357	single protein format	Homo sapiens	None	None	None	None	CHEMBL3717	Hepatocyte growth factor receptor	Homo sapiens	SINGLE PROTEIN	CHEMBL1156696	1	Scientific Literature	Eur. J. Med. Chem.	2008	None
CHEMBL518511		0	415.45	0	4.62	8	COc1cc2nccc(Oc3ccc(NC(=O)Cc4ccccc4)nc3)c2cc1OC	Ki	'='	400.0	nM	6.40			UO_0000065	15.40	0.28	1.78	7.75	False	CHEMBL969890	Inhibition of human activated c-Met by PK/LDH coupled kinetic assay	B	BAO_0000357	single protein format	Homo sapiens	None	None	None	None	CHEMBL3717	Hepatocyte growth factor receptor	Homo sapiens	SINGLE PROTEIN	CHEMBL1156696	1	Scientific Literature	Eur. J. Med. Chem.	2008	None
CHEMBL455386		0	498.49	1	6.05	41	O=C(Nc1ccc(Oc2ccnc3[nH]ccc23)c(F)c1)c1cn(C2CC2)cc(-c2ccc(F)cc2)c1=O	IC50	'='	3.4	nM	8.47			UO_0000065	16.99	0.31	2.42	9.51	True	CHEMBL1003887	Inhibition of MET	B	BAO_0000357	single protein format	None	None	None	None	None	CHEMBL3717	Hepatocyte growth factor receptor	Homo sapiens	SINGLE PROTEIN	CHEMBL1157356	1	Scientific Literature	J. Med. Chem.	2008	None
CHEMBL1813608		0	227.23	0	0.90	14	Nc1n[nH]c2cc(-c3ccncc3)[nH]c(=O)c12	Inhibition	'='	10.0	%				UO_0000187					False	CHEMBL1815730	Inhibition of MET at 30 uM by microfluidic mobility shift assay	B	BAO_0000357	single protein format	None	None	None	None	None	CHEMBL3717	Hepatocyte growth factor receptor	Homo sapiens	SINGLE PROTEIN	CHEMBL1811853	1	Scientific Literature	Bioorg. Med. Chem.	2011	None
CHEMBL1813612		0	232.27	0	1.56	18	Nc1n[nH]c2cc(-c3cccs3)[nH]c(=O)c12	Inhibition	'='	9.0	%				UO_0000187					False	CHEMBL1815730	Inhibition of MET at 30 uM by microfluidic mobility shift assay	B	BAO_0000357	single protein format	None	None	None	None	None	CHEMBL3717	Hepatocyte growth factor receptor	Homo sapiens	SINGLE PROTEIN	CHEMBL1811853	1	Scientific Literature	Bioorg. Med. Chem.	2011	None
CHEMBL1813619		0	233.27	0	0.69	25	Cc1cc2[nH]nc(N)c2c(N2CCOCC2)n1	Inhibition	'='	0.0	%				UO_0000187					False	CHEMBL1815730	Inhibition of MET at 30 uM by microfluidic mobility shift assay	B	BAO_0000357	single protein format	None	None	None	None	None	CHEMBL3717	Hepatocyte growth factor receptor	Homo sapiens	SINGLE PROTEIN	CHEMBL1811853	1	Scientific Literature	Bioorg. Med. Chem.	2011	None
CHEMBL1813781		0	245.33	0	1.85	41	Cc1cc2c(c(N)nn2C)c(N2CCCCC2)n1	Inhibition	'='	7.0	%				UO_0000187					False	CHEMBL1815730	Inhibition of MET at 30 uM by microfluidic mobility shift assay	B	BAO_0000357	single protein format	None	None	None	None	None	CHEMBL3717	Hepatocyte growth factor receptor	Homo sapiens	SINGLE PROTEIN	CHEMBL1811853	1	Scientific Literature	Bioorg. Med. Chem.	2011	None
CHEMBL2170967		0	356.36	0	3.46	23	Fc1ccc(-c2cnc3nnc(Cc4ccc5ncccc5c4)n3n2)cc1	IC50	'='	5.0	nM	8.30			UO_0000065					False	CHEMBL2175489	Antagonist activity at c-MET receptor in human A549 cells assessed as inhibition of autophosphorylation after 1 hr by ELISA	F	BAO_0000219	cell-based format	Homo sapiens	None	None	A549	None	CHEMBL3717	Hepatocyte growth factor receptor	Homo sapiens	SINGLE PROTEIN	CHEMBL2169886	1	Scientific Literature	J. Med. Chem.	2012	CHEMBL3307651
CHEMBL2170956		0	364.80	0	3.41	11	Cc1ccc(Cl)c2c1[nH]c1nc3nnc(Cc4ccc(O)cc4)n3nc12	Ki	'='	107.0	nM	6.97			UO_0000065	19.11	0.37	3.56	7.58	False	CHEMBL2175491	Competitive inhibition of N-terminal His6-tagged recombinant human c-MET (974 to 1390 amino acids) by spectrophotometry	B	BAO_0000357	single protein format	Homo sapiens	None	None	None	None	CHEMBL3717	Hepatocyte growth factor receptor	Homo sapiens	SINGLE PROTEIN	CHEMBL2169886	1	Scientific Literature	J. Med. Chem.	2012	None
CHEMBL2170952		0	276.30	0	2.13	43	Cc1cnc2nnn(Cc3ccc4ncccc4c3)c2n1	Ki	'='	34.0	nM	7.47			UO_0000065	27.03	0.49	5.34	10.76	False	CHEMBL2175491	Competitive inhibition of N-terminal His6-tagged recombinant human c-MET (974 to 1390 amino acids) by spectrophotometry	B	BAO_0000357	single protein format	Homo sapiens	None	None	None	None	CHEMBL3717	Hepatocyte growth factor receptor	Homo sapiens	SINGLE PROTEIN	CHEMBL2169886	1	Scientific Literature	J. Med. Chem.	2012	None
CHEMBL2170814		0	333.36	0	1.60	29	Cn1cc(-c2cnc3nnn(Cc4ccc5c(c4)CCO5)c3n2)cn1	Ki	'='	58.6	nM	7.23			UO_0000065	21.69	0.40	5.63	8.66	False	CHEMBL2175491	Competitive inhibition of N-terminal His6-tagged recombinant human c-MET (974 to 1390 amino acids) by spectrophotometry	B	BAO_0000357	single protein format	Homo sapiens	None	None	None	None	CHEMBL3717	Hepatocyte growth factor receptor	Homo sapiens	SINGLE PROTEIN	CHEMBL2169886	1	Scientific Literature	J. Med. Chem.	2012	None
CHEMBL2001019	PF-04217903	1	372.39	0	1.67	2, PF-04217903	OCCn1cc(-c2cnc3nnn(Cc4ccc5ncccc5c4)c3n2)cn1	Ki	'='	3900.0	nM	5.41			UO_0000065	14.52	0.26	3.74	5.03	False	CHEMBL2175492	Inhibition of c-Met Y1235H mutant	B	BAO_0000019	assay format	Homo sapiens	None	None	None	None	CHEMBL3717	Hepatocyte growth factor receptor	Homo sapiens	SINGLE PROTEIN	CHEMBL2169886	1	Scientific Literature	J. Med. Chem.	2012	None
CHEMBL2170946		0	399.46	0	2.24	37	CN(C)CCn1cc(-c2cnc3nnn(Cc4ccc5ncccc5c4)c3n2)cn1	Ki	'='	20.0	nM	7.70			UO_0000065	19.27	0.35	5.46	8.51	False	CHEMBL2175491	Competitive inhibition of N-terminal His6-tagged recombinant human c-MET (974 to 1390 amino acids) by spectrophotometry	B	BAO_0000357	single protein format	Homo sapiens	None	None	None	None	CHEMBL3717	Hepatocyte growth factor receptor	Homo sapiens	SINGLE PROTEIN	CHEMBL2169886	1	Scientific Literature	J. Med. Chem.	2012	None
CHEMBL2169896		0	356.36	0	3.62	27	Fc1ccc(-c2cnc3nnn(Cc4ccc5ncccc5c4)c3n2)cc1	IC50	'='	48.0	nM	7.32			UO_0000065					False	CHEMBL2175489	Antagonist activity at c-MET receptor in human A549 cells assessed as inhibition of autophosphorylation after 1 hr by ELISA	F	BAO_0000219	cell-based format	Homo sapiens	None	None	A549	None	CHEMBL3717	Hepatocyte growth factor receptor	Homo sapiens	SINGLE PROTEIN	CHEMBL2169886	1	Scientific Literature	J. Med. Chem.	2012	CHEMBL3307651
CHEMBL2170955		0	321.34	0	1.22	46	OCCNc1cnc2nnn(Cc3ccc4ncccc4c3)c2n1	Ki	'='	9.0	nM	8.05			UO_0000065	25.04	0.46	6.83	7.92	False	CHEMBL2175491	Competitive inhibition of N-terminal His6-tagged recombinant human c-MET (974 to 1390 amino acids) by spectrophotometry	B	BAO_0000357	single protein format	Homo sapiens	None	None	None	None	CHEMBL3717	Hepatocyte growth factor receptor	Homo sapiens	SINGLE PROTEIN	CHEMBL2169886	1	Scientific Literature	J. Med. Chem.	2012	None
CHEMBL2170950		0	411.47	0	2.61	41	c1cnc2ccc(Cn3nnc4ncc(-c5cnn(C6CCNCC6)c5)nc43)cc2c1	IC50	'='	33.0	nM	7.48			UO_0000065					False	CHEMBL2175489	Antagonist activity at c-MET receptor in human A549 cells assessed as inhibition of autophosphorylation after 1 hr by ELISA	F	BAO_0000219	cell-based format	Homo sapiens	None	None	A549	None	CHEMBL3717	Hepatocyte growth factor receptor	Homo sapiens	SINGLE PROTEIN	CHEMBL2169886	1	Scientific Literature	J. Med. Chem.	2012	CHEMBL3307651
CHEMBL1813800		0	224.27	0	2.22	60	Cn1nc(N)c2cnc(-c3ccccc3)cc21	Inhibition	'='	2.0	%				UO_0000187					False	CHEMBL1815730	Inhibition of MET at 30 uM by microfluidic mobility shift assay	B	BAO_0000357	single protein format	None	None	None	None	None	CHEMBL3717	Hepatocyte growth factor receptor	Homo sapiens	SINGLE PROTEIN	CHEMBL1811853	1	Scientific Literature	Bioorg. Med. Chem.	2011	None
CHEMBL1933576		0	475.48	0	2.98	13	CN1CCN(c2ccc(OC(F)(F)F)c(Nc3nccc(-c4cc(C(N)=O)cn4C)n3)c2)CC1	IC50	'>'	10000.0	nM				UO_0000065					False	CHEMBL1936524	Inhibition of MET	B	BAO_0000357	single protein format	None	None	None	None	None	CHEMBL3717	Hepatocyte growth factor receptor	Homo sapiens	SINGLE PROTEIN	CHEMBL1933058	1	Scientific Literature	Bioorg. Med. Chem. Lett.	2012	None
CHEMBL1684525		0	420.50	0	3.86	9k	Cc1ccc2cc(-c3n[nH]c4ccc(NS(=O)(=O)c5ncn(C)c5C)cc34)[nH]c2c1	Inhibition	'='	47.0	%				UO_0000187					False	CHEMBL1686056	Inhibition of Met at 1 uM	B	BAO_0000357	single protein format	None	None	None	None	None	CHEMBL3717	Hepatocyte growth factor receptor	Homo sapiens	SINGLE PROTEIN	CHEMBL1681705	1	Scientific Literature	Bioorg. Med. Chem. Lett.	2011	None
CHEMBL1909399	GW352430A	0	457.94	0	2.28	GW352430A	Cl.NS(=O)(=O)c1ccc(N/N=C2\C(=O)Nc3cccc(CCc4ccncc4)c32)cc1	Inhibition	'='	15.4	%				UO_0000187					False	CHEMBL1962143	GSK_PKIS: MET mean inhibition at 1 uM [Nanosyn]	B	BAO_0000357	single protein format	None	None	None	None	None	CHEMBL3717	Hepatocyte growth factor receptor	Homo sapiens	SINGLE PROTEIN	CHEMBL1961873	16	GSK Published Kinase Inhibitor Set			None
CHEMBL1940175		0	425.53	0	4.49	8b	CC1(C)c2ccc(C3CCN(C4COC4)CC3)cc2C(=O)c2c1[nH]c1cc(C#N)ccc21	IC50	'>'	5000.0	nM				UO_0000065					False	CHEMBL1942688	Inhibition of MET using Bio-HER2tide as substrate by TR-FRET assay in presence of 50 uM of ATP	B	BAO_0000357	single protein format	None	None	None	None	None	CHEMBL3717	Hepatocyte growth factor receptor	Homo sapiens	SINGLE PROTEIN	CHEMBL1938232	1	Scientific Literature	Bioorg. Med. Chem.	2012	None
CHEMBL1940253		0	484.56	0	3.39	26	CC(=O)N1CC[C@@H](Nc2cncc(C(=O)c3cn(C(C)C)c4ncnc(N)c34)n2)[C@H]1c1ccccc1	Inhibition	'='	4.0	%				UO_0000187					False	CHEMBL1942191	Inhibition of MET at 1 uM	B	BAO_0000357	single protein format	None	None	None	None	None	CHEMBL3717	Hepatocyte growth factor receptor	Homo sapiens	SINGLE PROTEIN	CHEMBL1938337	1	Scientific Literature	J. Med. Chem.	2011	None
CHEMBL2171206	EUCALYPTIN A	0	472.62	1	5.24	1	CC(C)CC(=O)c1c(O)c(C=O)c(O)c(C[C@@]2(C)CC[C@@H]3[C@@H]2[C@H]2[C@@H](CC[C@@]3(C)O)C2(C)C)c1O	Inhibition						Active						False	CHEMBL2176320	Inhibition of c-MET assessed as inhibition of HGF-induced phosphorylation at 5 uM by Western blotting analysis	B	BAO_0000357	single protein format	None	None	None	None	None	CHEMBL3717	Hepatocyte growth factor receptor	Homo sapiens	SINGLE PROTEIN	CHEMBL2169789	1	Scientific Literature	J. Med. Chem.	2012	None
CHEMBL2171206	EUCALYPTIN A	0	472.62	1	5.24	1	CC(C)CC(=O)c1c(O)c(C=O)c(O)c(C[C@@]2(C)CC[C@@H]3[C@@H]2[C@H]2[C@@H](CC[C@@]3(C)O)C2(C)C)c1O	Inhibition						Not Active						False	CHEMBL2176329	Inhibition of c-MET in human MKN45 cells assessed as reduction of phosphorylation at 20 uM after 2 hrs by Western blotting analysis	B	BAO_0000219	cell-based format	Homo sapiens	None	None	MKN-45	None	CHEMBL3717	Hepatocyte growth factor receptor	Homo sapiens	SINGLE PROTEIN	CHEMBL2169789	1	Scientific Literature	J. Med. Chem.	2012	CHEMBL3307603
CHEMBL1779064		0	581.33	3	6.25	D4	O=[N+]([O-])c1cc(-c2ccc(/C=N\n3cnnc3N/N=C/c3ccc(-c4ccc(Cl)c([N+](=O)[O-])c4)o3)o2)ccc1Cl	IC50	'='	3300.0	nM	5.48			UO_0000065	9.43	0.19	-0.77	3.04	False	CHEMBL1781431	Inhibition of purified c-Met using poly(glu,tyr) as substrate after 60 mins by ELISA	B	BAO_0000357	single protein format	None	None	None	None	None	CHEMBL3717	Hepatocyte growth factor receptor	Homo sapiens	SINGLE PROTEIN	CHEMBL1777704	1	Scientific Literature	Bioorg. Med. Chem. Lett.	2011	None
CHEMBL1766528		0	445.45	0	4.53	21a	CN1CCN(c2cnc3cc(C(F)(F)F)cc(NCc4cccc([N+](=O)[O-])c4)c3c2)CC1	IC50	'='	0.93	nM	9.03			UO_0000065	20.28	0.39	4.50	12.12	False	CHEMBL1768668	Inhibition of purified recombinant c-Met after 60 mins by ELISA	B	BAO_0000357	single protein format	None	None	None	None	None	CHEMBL3717	Hepatocyte growth factor receptor	Homo sapiens	SINGLE PROTEIN	CHEMBL1765011	1	Scientific Literature	J. Med. Chem.	2011	None
CHEMBL1091766		0	343.18	0	3.50	13	Cc1cc(C2=N/C(=C\c3cccnc3)C(=O)O2)ccc1Br	Inhibition						Not Determined						False	CHEMBL1113454	Inhibition of MET at 10 uM	B	BAO_0000357	single protein format	None	None	None	None	None	CHEMBL3717	Hepatocyte growth factor receptor	Homo sapiens	SINGLE PROTEIN	CHEMBL1156313	1	Scientific Literature	Bioorg. Med. Chem.	2010	None
CHEMBL575566		0	478.98	0	3.73	Table 2, R7C1	Cl.Nc1ncc(-c2ccc(C(=O)NCC3CCNCC3)cc2)nc1Oc1ccc2cc[nH]c2c1	Inhibition	'='	96.0	%				UO_0000187					False	CHEMBL1052145	Inhibition of recombinant MET at 20 uM by [gamma-33P]ATP based assay	B	BAO_0000357	single protein format	None	None	None	None	None	CHEMBL3717	Hepatocyte growth factor receptor	Homo sapiens	SINGLE PROTEIN	CHEMBL1154188	1	Scientific Literature	J. Med. Chem.	2009	None
CHEMBL124660	TANDUTINIB	2	562.72	2	5.03	MLN-518	COc1cc2c(N3CCN(C(=O)Nc4ccc(OC(C)C)cc4)CC3)ncnc2cc1OCCCN1CCCCC1	Kd	'>'	10000.0	nM				UO_0000065					True	CHEMBL1063731	Binding constant for MET kinase domain	B	BAO_0000357	single protein format	Homo sapiens	None	None	None	None	CHEMBL3717	Hepatocyte growth factor receptor	Homo sapiens	SINGLE PROTEIN	CHEMBL1150977	1	Scientific Literature	Nat. Biotechnol.	2008	None
CHEMBL565286		0	276.30	0	3.09	6	O=C1OC(/C=C/c2ccccc2)=N/C1=C\c1cccnc1	Inhibition						Not Active						False	CHEMBL1040606	Inhibition of MET at 10 uM	B	BAO_0000357	single protein format	None	None	None	None	None	CHEMBL3717	Hepatocyte growth factor receptor	Homo sapiens	SINGLE PROTEIN	CHEMBL1154675	1	Scientific Literature	J. Med. Chem.	2009	None
CHEMBL602905		0	555.56	2	7.00	10	Cn1cnc(-c2cc3nccc(Oc4ccc(NC(CC(=O)Nc5ccc(F)cc5)C(F)(F)F)cc4)c3s2)c1	IC50	'='	180.0	nM	6.75			UO_0000065	12.14	0.24	-0.26	8.32	False	CHEMBL1067993	Inhibition of recombinant GST-fused c-Met expressed in baculovirus infected high five cells by DELFIA	B	BAO_0000219	cell-based format	None	None	None	None	None	CHEMBL3717	Hepatocyte growth factor receptor	Homo sapiens	SINGLE PROTEIN	CHEMBL1156855	1	Scientific Literature	Bioorg. Med. Chem. Lett.	2010	None
CHEMBL600603		0	529.49	2	6.56	12	COc1cc2nccc(Oc3ccc(NC(=O)CC(Nc4ccccc4)C(F)(F)F)cc3F)c2cc1OC	IC50	'='	680.0	nM	6.17			UO_0000065	11.65	0.22	-0.39	7.55	False	CHEMBL1067993	Inhibition of recombinant GST-fused c-Met expressed in baculovirus infected high five cells by DELFIA	B	BAO_0000219	cell-based format	None	None	None	None	None	CHEMBL3717	Hepatocyte growth factor receptor	Homo sapiens	SINGLE PROTEIN	CHEMBL1156855	1	Scientific Literature	Bioorg. Med. Chem. Lett.	2010	None
CHEMBL1824363		0	446.55	1	5.09	1	O=C(Nc1cccc(O)c1)c1ccc(OCCCN2CCCC2)cc1OCc1ccccc1	IC50	'='	154.88	nM	6.81			UO_0000065	15.25	0.28	1.72	9.59	False	CHEMBL1825612	Inhibition of recombinant GST-tagged wild type c-met kinase domain (residues 1056-1371) using biotin-poly EAY as substrate in the presence of ATP after 60 mins by microplate reader analysis	B	BAO_0000357	single protein format	None	None	None	None	None	CHEMBL3717	Hepatocyte growth factor receptor	Homo sapiens	SINGLE PROTEIN	CHEMBL1821726	1	Scientific Literature	Bioorg. Med. Chem. Lett.	2011	None
CHEMBL467581	GSK-2219385A	0	520.57	1	3.52	GSK2219385A	COc1cc(C)c(N(C)C(=O)CN(C)C)cc1Nc1nc(Nc2cccc(F)c2C(N)=O)c2cc[nH]c2n1	Inhibition	'='	-0.92	%				UO_0000187					False	CHEMBL1962142	GSK_PKIS: MET mean inhibition at 0.1 uM [Nanosyn]	B	BAO_0000357	single protein format	None	None	None	None	None	CHEMBL3717	Hepatocyte growth factor receptor	Homo sapiens	SINGLE PROTEIN	CHEMBL1961873	16	GSK Published Kinase Inhibitor Set			None
CHEMBL205765	GW794726X	0	487.92	1	5.34	GW794726X	CC(=O)Nc1cccc(C#Cc2cncnc2Nc2ccc(OCc3cccc(F)c3)c(Cl)c2)n1	Inhibition	'='	-2.7	%				UO_0000187					False	CHEMBL1962142	GSK_PKIS: MET mean inhibition at 0.1 uM [Nanosyn]	B	BAO_0000357	single protein format	None	None	None	None	None	CHEMBL3717	Hepatocyte growth factor receptor	Homo sapiens	SINGLE PROTEIN	CHEMBL1961873	16	GSK Published Kinase Inhibitor Set			None
CHEMBL1794066	GSK-619487A	0	525.49	0	1.34	GSK619487A	CCn1c(-c2nonc2N)nc2c(C#CC(C)(C)O)ncc(OC3CCNCC3)c21.O=C(O)C(F)(F)F	Inhibition	'='	-3.51	%				UO_0000187					False	CHEMBL1962143	GSK_PKIS: MET mean inhibition at 1 uM [Nanosyn]	B	BAO_0000357	single protein format	None	None	None	None	None	CHEMBL3717	Hepatocyte growth factor receptor	Homo sapiens	SINGLE PROTEIN	CHEMBL1961873	16	GSK Published Kinase Inhibitor Set			None
CHEMBL1785003		0	486.55	0	4.28	SB-264866	NC(=O)CCc1ccccc1Oc1nccc(-c2c(-c3ccc(F)cc3)ncn2C2CCNCC2)n1	Inhibition	'='	-0.26	%				UO_0000187					False	CHEMBL1962143	GSK_PKIS: MET mean inhibition at 1 uM [Nanosyn]	B	BAO_0000357	single protein format	None	None	None	None	None	CHEMBL3717	Hepatocyte growth factor receptor	Homo sapiens	SINGLE PROTEIN	CHEMBL1961873	16	GSK Published Kinase Inhibitor Set			None
CHEMBL514938	GSK-969786A	0	451.91	1	7.07	GSK969786A	Fc1cccc(COc2ccc(Nc3ncnc4sc(-c5ccco5)cc34)cc2Cl)c1	Inhibition	'='	4.96	%				UO_0000187					False	CHEMBL1962143	GSK_PKIS: MET mean inhibition at 1 uM [Nanosyn]	B	BAO_0000357	single protein format	None	None	None	None	None	CHEMBL3717	Hepatocyte growth factor receptor	Homo sapiens	SINGLE PROTEIN	CHEMBL1961873	16	GSK Published Kinase Inhibitor Set			None
CHEMBL67241	GW794607X	0	372.44	0	3.48	GW794607X	CCCNc1cccc(-n2ncc3c(N/N=C/c4ccncc4)ncnc32)c1	Inhibition	'='	12.55	%				UO_0000187					False	CHEMBL1962142	GSK_PKIS: MET mean inhibition at 0.1 uM [Nanosyn]	B	BAO_0000357	single protein format	None	None	None	None	None	CHEMBL3717	Hepatocyte growth factor receptor	Homo sapiens	SINGLE PROTEIN	CHEMBL1961873	16	GSK Published Kinase Inhibitor Set			None
CHEMBL428877		0	443.53	1	5.43	SB-242719	CCc1ccc(Oc2nccc(-c3c(-c4ccc(F)cc4)ncn3C3CCNCC3)n2)cc1	Inhibition	'='	3.25	%				UO_0000187					False	CHEMBL1962143	GSK_PKIS: MET mean inhibition at 1 uM [Nanosyn]	B	BAO_0000357	single protein format	None	None	None	None	None	CHEMBL3717	Hepatocyte growth factor receptor	Homo sapiens	SINGLE PROTEIN	CHEMBL1961873	16	GSK Published Kinase Inhibitor Set			None
CHEMBL1940251		0	488.53	0	3.14	24	CC(C)n1cc(C(=O)c2cncc(N[C@@H]3CCN(C=O)[C@@H]3c3ccc(F)cc3)n2)c2c(N)ncnc21	Inhibition	'='	12.0	%				UO_0000187					False	CHEMBL1942191	Inhibition of MET at 1 uM	B	BAO_0000357	single protein format	None	None	None	None	None	CHEMBL3717	Hepatocyte growth factor receptor	Homo sapiens	SINGLE PROTEIN	CHEMBL1938337	1	Scientific Literature	J. Med. Chem.	2011	None
CHEMBL464552		0	532.58	1	3.40	GSK-1838705A	CNC(=O)c1c(F)cccc1Nc1nc(Nc2cc3c(cc2OC)CCN3C(=O)CN(C)C)nc2[nH]ccc12	Kd	'>'	10000.0	nM				UO_0000065					False	CHEMBL1908493	Binding constant for MET(Y1235D) kinase domain	B	BAO_0000357	single protein format	None	None	None	None	None	CHEMBL3717	Hepatocyte growth factor receptor	Homo sapiens	SINGLE PROTEIN	CHEMBL1908390	1	Scientific Literature	Nat. Biotechnol.	2011	None
CHEMBL124660	TANDUTINIB	2	562.72	2	5.03	MLN-518	COc1cc2c(N3CCN(C(=O)Nc4ccc(OC(C)C)cc4)CC3)ncnc2cc1OCCCN1CCCCC1	Kd	'>'	10000.0	nM				UO_0000065					False	CHEMBL1908493	Binding constant for MET(Y1235D) kinase domain	B	BAO_0000357	single protein format	None	None	None	None	None	CHEMBL3717	Hepatocyte growth factor receptor	Homo sapiens	SINGLE PROTEIN	CHEMBL1908390	1	Scientific Literature	Nat. Biotechnol.	2011	None
CHEMBL475251	R-406	2	470.46	0	3.63	R406	COc1cc(Nc2ncc(F)c(Nc3ccc4c(n3)NC(=O)C(C)(C)O4)n2)cc(OC)c1OC	Kd	'='	760.0	nM	6.12			UO_0000065	13.01	0.25	2.49	4.75	False	CHEMBL1908493	Binding constant for MET(Y1235D) kinase domain	B	BAO_0000357	single protein format	None	None	None	None	None	CHEMBL3717	Hepatocyte growth factor receptor	Homo sapiens	SINGLE PROTEIN	CHEMBL1908390	1	Scientific Literature	Nat. Biotechnol.	2011	None
CHEMBL574613		0	350.44	1	5.80	(S)-9c	CC[S@+]([O-])c1ccc(-c2coc3ccc(-c4ccc(C)o4)cc23)cc1	IC50	'>'	10000.0	nM				UO_0000065					False	CHEMBL1041541	Inhibition of c-Met by [gamma-33-P]ATP based assay	B	BAO_0000357	single protein format	None	None	None	None	None	CHEMBL3717	Hepatocyte growth factor receptor	Homo sapiens	SINGLE PROTEIN	CHEMBL1154165	1	Scientific Literature	J. Med. Chem.	2009	None
CHEMBL509608		0	297.31	0	3.02	6	COc1cc2nccc(Oc3ccc(N)nc3)c2cc1OC	Inhibition	'='	2.0	%				UO_0000187					False	CHEMBL969891	Inhibition of human activated c-Met at 1 uM by PK/LDH coupled kinetic assay	B	BAO_0000357	single protein format	Homo sapiens	None	None	None	None	CHEMBL3717	Hepatocyte growth factor receptor	Homo sapiens	SINGLE PROTEIN	CHEMBL1156696	1	Scientific Literature	Eur. J. Med. Chem.	2008	None
CHEMBL1967560		0	522.65	1	3.61	SID103904643	CCN1C(=O)N(C)c2cnc(Nc3ccc(C(=O)NC4CCN(C)CC4)cc3OC)nc2N1C1CCCC1	Ki	'>'	3162.28	nM			inactive	UO_0000065					False	CHEMBL1963775	PUBCHEM_BIOASSAY: Navigating the Kinome. (Class of assay: other) Panel member name: MET	F	BAO_0000019	assay format	None	None	None	None	None	CHEMBL3717	Hepatocyte growth factor receptor	Homo sapiens	SINGLE PROTEIN	CHEMBL1201862	7	PubChem BioAssays			None
CHEMBL1984711		0	425.49	1	5.03	SID103905215	COc1cc(Nc2nccc(Nc3cc(C4CCCCC4)no3)n2)cc(OC)c1OC	Ki	'>'	3162.28	nM			inactive	UO_0000065					False	CHEMBL1963775	PUBCHEM_BIOASSAY: Navigating the Kinome. (Class of assay: other) Panel member name: MET	F	BAO_0000019	assay format	None	None	None	None	None	CHEMBL3717	Hepatocyte growth factor receptor	Homo sapiens	SINGLE PROTEIN	CHEMBL1201862	7	PubChem BioAssays			None
CHEMBL2004311		0	385.47	1	5.17	SID103904278	Cc1cc(C)cc(NC(=O)Nc2ccc(-c3cccc4c3CNC4=O)c(C)c2)c1	Ki	'='	501.19	nM	6.30		active	UO_0000065					False	CHEMBL1963775	PUBCHEM_BIOASSAY: Navigating the Kinome. (Class of assay: other) Panel member name: MET	F	BAO_0000019	assay format	None	None	None	None	None	CHEMBL3717	Hepatocyte growth factor receptor	Homo sapiens	SINGLE PROTEIN	CHEMBL1201862	7	PubChem BioAssays			None
CHEMBL1242373		0	401.50	0	4.99	SID103904348	Cc1cccc(NC(=O)Nc2ccc3c(c2)CCc2sc4ncnc(N)c4c2-3)c1	Ki	'>'	3162.28	nM			inactive	UO_0000065					False	CHEMBL1963775	PUBCHEM_BIOASSAY: Navigating the Kinome. (Class of assay: other) Panel member name: MET	F	BAO_0000019	assay format	None	None	None	None	None	CHEMBL3717	Hepatocyte growth factor receptor	Homo sapiens	SINGLE PROTEIN	CHEMBL1201862	7	PubChem BioAssays			None
CHEMBL2001239		0	438.80	0	3.40	SID103905496	Nc1ncnc(Nc2cc(CNC(=O)C(F)(F)F)c(O)c(-c3ccc(Cl)cc3)c2)n1	Ki	'>'	3162.28	nM			inactive	UO_0000065					False	CHEMBL1963775	PUBCHEM_BIOASSAY: Navigating the Kinome. (Class of assay: other) Panel member name: MET	F	BAO_0000019	assay format	None	None	None	None	None	CHEMBL3717	Hepatocyte growth factor receptor	Homo sapiens	SINGLE PROTEIN	CHEMBL1201862	7	PubChem BioAssays			None
CHEMBL1988594		0	404.46	0	4.17	SID103904352	Nc1ncnc2scc(C(=O)Nc3ccc(NC(=O)Nc4ccccc4)cc3)c12	Ki	'='	1000.0	nM	6.00		active	UO_0000065					False	CHEMBL1963775	PUBCHEM_BIOASSAY: Navigating the Kinome. (Class of assay: other) Panel member name: MET	F	BAO_0000019	assay format	None	None	None	None	None	CHEMBL3717	Hepatocyte growth factor receptor	Homo sapiens	SINGLE PROTEIN	CHEMBL1201862	7	PubChem BioAssays			None
CHEMBL270755		0	428.49	1	5.34	13	COc1cc2nccc(Oc3ccc4c(C(=O)NCC5CC5)cccc4c3)c2cc1OC	IC50	'='	5300.0	nM	5.28			UO_0000065	12.31	0.23	-0.06	7.57	False	CHEMBL951282	Inhibition of c-Met	B	BAO_0000357	single protein format	None	None	None	None	None	CHEMBL3717	Hepatocyte growth factor receptor	Homo sapiens	SINGLE PROTEIN	CHEMBL1144684	1	Scientific Literature	J. Med. Chem.	2008	None
CHEMBL1928306		0	398.49	1	5.58	39	C[C@@H](Nc1ncnc2sc(C(=O)c3cc4ccccc4[nH]3)cc12)c1ccccc1	Inhibition						Not Active						False	CHEMBL1932378	Inhibition of MET using poly(Ala, Glu, Lys, Tyr) as substrate and [gamma33P]ATP at 1 uM after 60 mins by scintillation counting	B	BAO_0000357	single protein format	None	None	None	None	None	CHEMBL3717	Hepatocyte growth factor receptor	Homo sapiens	SINGLE PROTEIN	CHEMBL1926681	1	Scientific Literature	Bioorg. Med. Chem.	2012	None
CHEMBL103667	DORAMAPIMOD	2	527.67	2	5.99	2, BIRB-796	Cc1ccc(-n2nc(C(C)(C)C)cc2NC(=O)Nc2ccc(OCCN3CCOCC3)c3ccccc23)cc1	IC50	'>'	30000.0	nM				UO_0000065					False	CHEMBL1932834	Inhibition of c-MET	B	BAO_0000357	single protein format	None	None	None	None	None	CHEMBL3717	Hepatocyte growth factor receptor	Homo sapiens	SINGLE PROTEIN	CHEMBL1926590	1	Scientific Literature	Bioorg. Med. Chem. Lett.	2011	None
CHEMBL1813644		0	544.58	2	6.43	10c	O=C(Nc1ccc(Oc2ncnc3sc4c(c23)CCCCC4)c(F)c1)c1cccn(-c2ccc(F)cc2)c1=O	Inhibition	'='	23.4	%				UO_0000187					False	CHEMBL1816160	Inhibition of c-Met at 10 uM after 60 mins by ELISA	B	BAO_0000357	single protein format	None	None	None	None	None	CHEMBL3717	Hepatocyte growth factor receptor	Homo sapiens	SINGLE PROTEIN	CHEMBL1811756	1	Scientific Literature	Bioorg. Med. Chem.	2011	None
CHEMBL1813633		0	582.59	2	6.84	6c	COc1ccc(-c2csc3ncnc(Oc4ccc(NC(=O)c5cccn(-c6ccc(F)cc6)c5=O)cc4F)c23)cc1	Activity						Active						False	CHEMBL1816198	Inhibition of c-Met autophosphorylation in human BAF3 cells by Western blot analysis	B	BAO_0000219	cell-based format	Homo sapiens	None	None	BaF3	None	CHEMBL3717	Hepatocyte growth factor receptor	Homo sapiens	SINGLE PROTEIN	CHEMBL1811756	1	Scientific Literature	Bioorg. Med. Chem.	2011	CHEMBL3307634
CHEMBL3905540		0	488.52	1	0.17	BDBM238939	Cn1cc(-c2cnc3nnn(C[C@@H]4CN(c5ncc(-c6cnn(CCO)c6)cn5)CCO4)c3n2)cn1	IC50	'='	3.0	nM	8.52		417063	UO_0000065	17.45	0.32	8.35	5.66	False	CHEMBL3888808	Lanthanide Fluoro-Immunoassay: The c-Met kinase inhibitory activity was analyzed using dissociation enhanced lanthanide fluoro-immunoassay (DELFIA, Perkin Elmer), which is a kind of time-resolved fluorescence (TRF). 10 mL of the compound prepared in the present invention, as a test compound, was put in a Greiner 96-well V-shaped bottom plate, and a tyrosin kinase buffer (20 mL) mixed with a c-Met…	B	BAO_0000357	single protein format	Homo sapiens	None	None	None	None	CHEMBL3717	Hepatocyte growth factor receptor	Homo sapiens	SINGLE PROTEIN	CHEMBL3886840	37	BindingDB Database		2016	None
CHEMBL3912793		0	475.56	1	1.13	BDBM238935	CN1CCC(c2cnc(N3CCO[C@H](Cn4nnc5ncc(-c6cnn(C)c6)nc54)C3)nc2)CC1	IC50	'='	2.0	nM	8.70		417071	UO_0000065	18.29	0.34	7.57	7.51	False	CHEMBL3888808	Lanthanide Fluoro-Immunoassay: The c-Met kinase inhibitory activity was analyzed using dissociation enhanced lanthanide fluoro-immunoassay (DELFIA, Perkin Elmer), which is a kind of time-resolved fluorescence (TRF). 10 mL of the compound prepared in the present invention, as a test compound, was put in a Greiner 96-well V-shaped bottom plate, and a tyrosin kinase buffer (20 mL) mixed with a c-Met…	B	BAO_0000357	single protein format	Homo sapiens	None	None	None	None	CHEMBL3717	Hepatocyte growth factor receptor	Homo sapiens	SINGLE PROTEIN	CHEMBL3886840	37	BindingDB Database		2016	None
CHEMBL3663592		0	367.41	0	3.94	BDBM164414	COc1cnc2ccc(Cc3nnc4ccc(-c5ccccc5)nn34)cc2c1	Ki	'='	7.5	nM	8.12		307851	UO_0000065	22.11	0.40	4.18	12.46	False	CHEMBL3705882	In Vitro Assay: A PCR product covering residues 1058-1365 of c-Met (c-Met kinase domain) is generated from Human Liver QuickClone cDNA (Invitrogen) using forward primer 5'-ATTGACGGATCCATGCTAAATCCAGAGCTGGTCCAGGCA-3' (SEQ ID NO. 1) and reverse primer 5'-ACAACAGAATTCAATACGGAGCGACACATTTTACGTT-3' (SEQ ID NO. 2). The PCR product is cloned into a modified pFastBac 1 expression vector (harboring the gene…	B	BAO_0000019	assay format	Homo sapiens	None	None	None	None	CHEMBL3717	Hepatocyte growth factor receptor	Homo sapiens	SINGLE PROTEIN	CHEMBL3639266	37	BindingDB Database		2015	None
CHEMBL3668176		0	441.45	0	3.70	BDBM164464	COc1ccc2c(OCc3nnc4ccc(-c5ccc6c(c5)OCCO6)nn34)ccnc2c1	Ki	'='	2.6	nM	8.59		307906	UO_0000065	19.45	0.36	4.89	9.24	False	CHEMBL3705882	In Vitro Assay: A PCR product covering residues 1058-1365 of c-Met (c-Met kinase domain) is generated from Human Liver QuickClone cDNA (Invitrogen) using forward primer 5'-ATTGACGGATCCATGCTAAATCCAGAGCTGGTCCAGGCA-3' (SEQ ID NO. 1) and reverse primer 5'-ACAACAGAATTCAATACGGAGCGACACATTTTACGTT-3' (SEQ ID NO. 2). The PCR product is cloned into a modified pFastBac 1 expression vector (harboring the gene…	B	BAO_0000019	assay format	Homo sapiens	None	None	None	None	CHEMBL3717	Hepatocyte growth factor receptor	Homo sapiens	SINGLE PROTEIN	CHEMBL3639266	37	BindingDB Database		2015	None
CHEMBL3942646		0	571.65	2	0.81	BDBM238931	Cn1cc(-c2cnc3nnn(C[C@@H]4CN(c5ncc(-c6cnn(C7CCN(CCO)CC7)c6)cn5)CCO4)c3n2)cn1	IC50	'='	4.0	nM	8.40		417060	UO_0000065	14.69	0.27	7.59	5.46	False	CHEMBL3888808	Lanthanide Fluoro-Immunoassay: The c-Met kinase inhibitory activity was analyzed using dissociation enhanced lanthanide fluoro-immunoassay (DELFIA, Perkin Elmer), which is a kind of time-resolved fluorescence (TRF). 10 mL of the compound prepared in the present invention, as a test compound, was put in a Greiner 96-well V-shaped bottom plate, and a tyrosin kinase buffer (20 mL) mixed with a c-Met…	B	BAO_0000357	single protein format	Homo sapiens	None	None	None	None	CHEMBL3717	Hepatocyte growth factor receptor	Homo sapiens	SINGLE PROTEIN	CHEMBL3886840	37	BindingDB Database		2016	None
CHEMBL1813646		0	536.49	2	6.36	15b	O=C(Nc1ccc(Oc2ncnc3occ(-c4ccccc4)c23)c(F)c1)c1cccn(-c2ccc(F)cc2)c1=O	IC50	'='	69.8	nM	7.16			UO_0000065	13.34	0.24	0.80	7.21	False	CHEMBL1816161	Inhibition of c-Met after 60 mins by ELISA	B	BAO_0000357	single protein format	None	None	None	None	None	CHEMBL3717	Hepatocyte growth factor receptor	Homo sapiens	SINGLE PROTEIN	CHEMBL1811756	1	Scientific Literature	Bioorg. Med. Chem.	2011	None
CHEMBL1813654		0	566.52	2	6.37	19	COc1nc(Oc2ccc(NC(=O)c3cccn(-c4ccc(F)cc4)c3=O)cc2F)c2c(-c3ccccc3)coc2n1	IC50	'>'	10000.0	nM				UO_0000065					False	CHEMBL1816161	Inhibition of c-Met after 60 mins by ELISA	B	BAO_0000357	single protein format	None	None	None	None	None	CHEMBL3717	Hepatocyte growth factor receptor	Homo sapiens	SINGLE PROTEIN	CHEMBL1811756	1	Scientific Literature	Bioorg. Med. Chem.	2011	None
CHEMBL1336	SORAFENIB	4	464.83	1	5.55	Sorafenib	CNC(=O)c1cc(Oc2ccc(NC(=O)Nc3ccc(Cl)c(C(F)(F)F)c3)cc2)ccn1	Kd	'>'	10000.0	nM				UO_0000065					False	CHEMBL1908493	Binding constant for MET(Y1235D) kinase domain	B	BAO_0000357	single protein format	None	None	None	None	None	CHEMBL3717	Hepatocyte growth factor receptor	Homo sapiens	SINGLE PROTEIN	CHEMBL1908390	1	Scientific Literature	Nat. Biotechnol.	2011	None
CHEMBL288441	BOSUTINIB	4	530.46	2	5.19	SKI-606	COc1cc(Nc2c(C#N)cnc3cc(OCCCN4CCN(C)CC4)c(OC)cc23)c(Cl)cc1Cl	Kd	'='	6800.0	nM	5.17			UO_0000065	9.74	0.20	-0.02	6.23	False	CHEMBL1908492	Binding constant for MET(M1250T) kinase domain	B	BAO_0000357	single protein format	None	None	None	None	None	CHEMBL3717	Hepatocyte growth factor receptor	Homo sapiens	SINGLE PROTEIN	CHEMBL1908390	1	Scientific Literature	Nat. Biotechnol.	2011	None
CHEMBL31965	CANERTINIB	3	485.95	0	4.39	CI-1033	C=CC(=O)Nc1cc2c(Nc3ccc(F)c(Cl)c3)ncnc2cc1OCCCN1CCOCC1	Kd	'='	830.0	nM	6.08			UO_0000065	12.51	0.24	1.69	6.86	False	CHEMBL1908493	Binding constant for MET(Y1235D) kinase domain	B	BAO_0000357	single protein format	None	None	None	None	None	CHEMBL3717	Hepatocyte growth factor receptor	Homo sapiens	SINGLE PROTEIN	CHEMBL1908390	1	Scientific Literature	Nat. Biotechnol.	2011	None
CHEMBL477772	PAZOPANIB	4	437.53	0	3.14	Pazopanib	Cc1ccc(Nc2nccc(N(C)c3ccc4c(C)n(C)nc4c3)n2)cc1S(N)(=O)=O	Kd	'='	2000.0	nM	5.70			UO_0000065	13.03	0.25	2.56	4.79	False	CHEMBL1908491	Binding constant for MET kinase domain	B	BAO_0000357	single protein format	None	None	None	None	None	CHEMBL3717	Hepatocyte growth factor receptor	Homo sapiens	SINGLE PROTEIN	CHEMBL1908390	1	Scientific Literature	Nat. Biotechnol.	2011	None
CHEMBL3674539		0	361.37	0	0.57	BDBM99272	CC(=O)N/N=C(\N)c1cnc2nnn(Cc3ccc4ncccc4c3)c2n1	IC50	'='	28.0	nM	7.55		215617	UO_0000065	20.90	0.38	6.98	5.52	False	CHEMBL3705294	Time-Resolved Fluorescence Resonance Energy Transfer (TR-FRET) Assay: The kinase assay is based on the LanthaScreen technology. LanthaScreen is the detection of Time-Resolved Fluorescence Resonance Energy Transfer (TR-FRET) using lanthanide chelates to measure interactions between various binding partners.	B	BAO_0000357	single protein format	Homo sapiens	None	None	None	None	CHEMBL3717	Hepatocyte growth factor receptor	Homo sapiens	SINGLE PROTEIN	CHEMBL3638663	37	BindingDB Database		2013	None
CHEMBL3674540		0	362.36	0	0.32	BDBM99273	N=C(NNC(N)=O)c1cnc2nnn(Cc3ccc4ncccc4c3)c2n1	IC50	'='	0.2	nM	9.70		215618	UO_0000065	26.77	0.49	9.38	6.05	False	CHEMBL3705294	Time-Resolved Fluorescence Resonance Energy Transfer (TR-FRET) Assay: The kinase assay is based on the LanthaScreen technology. LanthaScreen is the detection of Time-Resolved Fluorescence Resonance Energy Transfer (TR-FRET) using lanthanide chelates to measure interactions between various binding partners.	B	BAO_0000357	single protein format	Homo sapiens	None	None	None	None	CHEMBL3717	Hepatocyte growth factor receptor	Homo sapiens	SINGLE PROTEIN	CHEMBL3638663	37	BindingDB Database		2013	None
CHEMBL3659621		0	428.88	0	3.94	BDBM98028	CNC(=O)c1ccc(-c2cnc3ncc(Cc4ccc5ncccc5c4)n3n2)cc1Cl	IC50	'='	1.0	nM	9.00		213986	UO_0000065	20.98	0.40	5.06	10.58	False	CHEMBL3705272	In Vitro Enzyme Assay: Briefly, histidine-tagged c-Met catalytic domain fusion protein (Invitrogen, # PV3143) was used for the assay. IC50 measurements were based on the degree of phosphorylation of poly Glu-Tyr (Sigma-Aldrich, # PO275) that was coated (0.01 mg/per well) on 96-well microplates (R&D systems, # DY990). The reaction was carried out in a 50 μL solution containing 50 mM HEPES (pH 7.5)…	B	BAO_0000357	single protein format	Homo sapiens	None	None	None	None	CHEMBL3717	Hepatocyte growth factor receptor	Homo sapiens	SINGLE PROTEIN	CHEMBL3638479	37	BindingDB Database		2013	None
CHEMBL2036868		0	331.38	0	3.78	2f	COc1ccc(Nc2nccc(-c3nc4ccccc4n3C)n2)cc1	Inhibition						Not Active						False	CHEMBL2038045	Inhibition of recombinant MET at <10 uM by radiometric kinase assay	B	BAO_0000357	single protein format	None	None	None	None	None	CHEMBL3717	Hepatocyte growth factor receptor	Homo sapiens	SINGLE PROTEIN	CHEMBL2034932	1	Scientific Literature	Eur. J. Med. Chem.	2012	None
CHEMBL1939321		0	497.96	0	4.06	12	CNC(=O)c1cccc(F)c1Nc1nc(Nc2ccc3c(c2)NC(=O)C(N)CC3(C)C)ncc1Cl	IC50	'='	12.0	nM	7.92			UO_0000065	15.91	0.31	3.86	5.91	False	CHEMBL1944058	Inhibition of c-Met phosphorylation in human GTL16 cells after 2 hrs by immunoassay	B	BAO_0000219	cell-based format	Homo sapiens	None	None	GTL16	None	CHEMBL3717	Hepatocyte growth factor receptor	Homo sapiens	SINGLE PROTEIN	CHEMBL1938300	1	Scientific Literature	Bioorg. Med. Chem.	2011	None
CHEMBL597592		0	482.54	1	5.78	27	CC(C)(C)c1cc(NC(=O)Nc2cccc(Oc3cccc4[nH]c(=O)[nH]c34)c2)n(-c2ccccc2)n1	IC50	'>'	10000.0	nM				UO_0000065					False	CHEMBL1067550	Inhibition of MET	B	BAO_0000357	single protein format	None	None	None	None	None	CHEMBL3717	Hepatocyte growth factor receptor	Homo sapiens	SINGLE PROTEIN	CHEMBL1157573	1	Scientific Literature	J. Med. Chem.	2010	None
CHEMBL2348314	TYROSOL SINAPATE	0	344.36	0	2.91	5	COc1cc(/C=C/C(=O)OCCc2ccc(O)cc2)cc(OC)c1O	Inhibition						Active						False	CHEMBL2350424	Competitive inhibition of c-MET phosphorylation (unknown origin) at 5 to 20 uM after 60 mins by Omnia kinase assay	B	BAO_0000357	single protein format	Homo sapiens	None	None	None	None	CHEMBL3717	Hepatocyte growth factor receptor	Homo sapiens	SINGLE PROTEIN	CHEMBL2346504	1	Scientific Literature	Bioorg. Med. Chem.	2013	None
CHEMBL1794059	GW275616X	0	315.35	0	1.74	GW275616X	NS(=O)(=O)c1cccc(N/C=C2\C(=O)Nc3ccccc32)c1	Inhibition	'='	6.92	%				UO_0000187					False	CHEMBL1962143	GSK_PKIS: MET mean inhibition at 1 uM [Nanosyn]	B	BAO_0000357	single protein format	None	None	None	None	None	CHEMBL3717	Hepatocyte growth factor receptor	Homo sapiens	SINGLE PROTEIN	CHEMBL1961873	16	GSK Published Kinase Inhibitor Set			None
CHEMBL1909357	GW410563A	0	347.80	0	3.40	GW410563A	COc1cc2ncnc(Nc3ccc(C)c(O)c3)c2cc1OC.Cl	Inhibition	'='	9.16	%				UO_0000187					False	CHEMBL1962143	GSK_PKIS: MET mean inhibition at 1 uM [Nanosyn]	B	BAO_0000357	single protein format	None	None	None	None	None	CHEMBL3717	Hepatocyte growth factor receptor	Homo sapiens	SINGLE PROTEIN	CHEMBL1961873	16	GSK Published Kinase Inhibitor Set			None
CHEMBL156524		0	324.77	0	2.77	SB-333612	O=C1NC(=O)C(N2CCc3ccccc32)=C1c1ccc(Cl)cc1	Inhibition	'='	-1.68	%				UO_0000187					False	CHEMBL1962142	GSK_PKIS: MET mean inhibition at 0.1 uM [Nanosyn]	B	BAO_0000357	single protein format	None	None	None	None	None	CHEMBL3717	Hepatocyte growth factor receptor	Homo sapiens	SINGLE PROTEIN	CHEMBL1961873	16	GSK Published Kinase Inhibitor Set			None
CHEMBL485598	GSK-317354A	0	494.45	1	5.12	GSK317354A	CC1=C(C(=O)Nc2ccc3[nH]ncc3c2)C(c2ccc(F)cc2)N=C(c2ccc(C(F)(F)F)nc2)N1	Inhibition	'='	2.53	%				UO_0000187					False	CHEMBL1962143	GSK_PKIS: MET mean inhibition at 1 uM [Nanosyn]	B	BAO_0000357	single protein format	None	None	None	None	None	CHEMBL3717	Hepatocyte growth factor receptor	Homo sapiens	SINGLE PROTEIN	CHEMBL1961873	16	GSK Published Kinase Inhibitor Set			None
CHEMBL237570		0	467.59	1	6.02	SB-630812	COc1ccc2cc(-c3c(-c4ccncc4)nc(-c4ccc([S+](C)[O-])cc4C)n3C)ccc2c1	Inhibition	'='	-1.42	%				UO_0000187					False	CHEMBL1962142	GSK_PKIS: MET mean inhibition at 0.1 uM [Nanosyn]	B	BAO_0000357	single protein format	None	None	None	None	None	CHEMBL3717	Hepatocyte growth factor receptor	Homo sapiens	SINGLE PROTEIN	CHEMBL1961873	16	GSK Published Kinase Inhibitor Set			None
CHEMBL2031911		0	554.58	2	5.77	42a	COc1ccc2c(Oc3ccc(NC(=O)c4c(C5CCCO5)n(C)n(-c5ccccc5)c4=O)cc3F)ccnc2c1	IC50	'='	64.6	nM	7.19			UO_0000065	12.96	0.24	1.42	7.44	False	CHEMBL2032458	Inhibition of HGF-mediated c-Met autophosphorylation in human PC3 cells after 10 mins by quantitative electrochemiluminescent immunoassay	B	BAO_0000219	cell-based format	Homo sapiens	None	None	PC-3	None	CHEMBL3717	Hepatocyte growth factor receptor	Homo sapiens	SINGLE PROTEIN	CHEMBL2029218	1	Scientific Literature	J. Med. Chem.	2012	CHEMBL3307570
CHEMBL1950193		0	476.54	0	3.40	5a	CN1CCC2(CC1)C(=O)Nc1ccc(-c3cnc4nnn(Cc5ccc6ncccc6c5)c4n3)cc12	IC50	'='	227.0	nM	6.64			UO_0000065	13.94	0.25	3.24	6.53	False	CHEMBL1955487	Inhibition of 6-His-tagged human recombinant c-met using 5FAM-KKKSPGEYVNIGFG-NH2 as substrate after overnight incubation by TR-FRET assay	B	BAO_0000357	single protein format	Homo sapiens	None	None	None	None	CHEMBL3717	Hepatocyte growth factor receptor	Homo sapiens	SINGLE PROTEIN	CHEMBL1949502	1	Scientific Literature	Eur. J. Med. Chem.	2012	None
CHEMBL1950197		0	476.54	0	3.40	6a	CN1CCC2(CC1)C(=O)Nc1cc(-c3cnc4nnn(Cc5ccc6ncccc6c5)c4n3)ccc12	IC50	'='	14.7	nM	7.83			UO_0000065	16.44	0.30	4.43	7.70	False	CHEMBL1955487	Inhibition of 6-His-tagged human recombinant c-met using 5FAM-KKKSPGEYVNIGFG-NH2 as substrate after overnight incubation by TR-FRET assay	B	BAO_0000357	single protein format	Homo sapiens	None	None	None	None	CHEMBL3717	Hepatocyte growth factor receptor	Homo sapiens	SINGLE PROTEIN	CHEMBL1949502	1	Scientific Literature	Eur. J. Med. Chem.	2012	None
CHEMBL1909359	GW771127A	0	459.96	0	2.83	GW771127A	Cc1c2ccc(N(C)c3ccnc(Nc4cccc(S(N)(=O)=O)c4)n3)cc2nn1C.Cl	Inhibition	'='	10.64	%				UO_0000187					False	CHEMBL1962142	GSK_PKIS: MET mean inhibition at 0.1 uM [Nanosyn]	B	BAO_0000357	single protein format	None	None	None	None	None	CHEMBL3717	Hepatocyte growth factor receptor	Homo sapiens	SINGLE PROTEIN	CHEMBL1961873	16	GSK Published Kinase Inhibitor Set			None
CHEMBL1163566		0	488.95	0	4.66	5n	FC(F)(F)c1ccc(Cl)cc1CN1CCNc2ncc(-c3ccnc(N4CCNCC4)c3)cc21	Inhibition	'='	75.0	%				UO_0000187					False	CHEMBL1166568	Inhibition of MET Y1235D mutant at 1 uM	B	BAO_0000019	assay format	Homo sapiens	None	None	None	None	CHEMBL3717	Hepatocyte growth factor receptor	Homo sapiens	SINGLE PROTEIN	CHEMBL1165965	1	Scientific Literature	Bioorg. Med. Chem.	2010	None
CHEMBL576752		0	502.50	2	5.66	23	COc1cc2nccc(Oc3ccc(NC(=O)N4CCN(c5ccc(F)cc5)C4=O)cc3)c2cc1OC	IC50	'='	50.0	nM	7.30			UO_0000065	14.53	0.27	1.64	7.83	False	CHEMBL1040330	Inhibition of GST-tagged c-Met expressed in Sf9 cells	B	BAO_0000219	cell-based format	None	None	None	Sf9	None	CHEMBL3717	Hepatocyte growth factor receptor	Homo sapiens	SINGLE PROTEIN	CHEMBL1154652	1	Scientific Literature	Bioorg. Med. Chem. Lett.	2009	CHEMBL3308860
CHEMBL3414736		0	395.34	0	4.52	10b	Cc1cc(-c2cc(F)c3nnc(C(F)(F)c4ccc5ncccc5c4)n3c2)on1	IC50	'='	9.0	nM	8.05			UO_0000065	20.35	0.38	3.53	11.64	False	CHEMBL3418289	Inhibition of recombinant c-Met kinase domain (unknown origin) incubated for 30 mins using gastrin peptide substrate by HTRF assay	B	BAO_0000357	single protein format	Homo sapiens	None	None	None	None	CHEMBL3717	Hepatocyte growth factor receptor	Homo sapiens	SINGLE PROTEIN	CHEMBL3414463	1	Scientific Literature	J. Med. Chem.	2015	None
CHEMBL3357445		0	517.06	1	4.72	22	CC(C)[C@H](N)C(=O)Nc1cccc(Nc2ncc(Cl)c(Nc3ccccc3S(=O)(=O)C(C)C)n2)c1	IC50	'='	137.0	nM	6.86			UO_0000065	13.27	0.27	2.14	4.93	False	CHEMBL3364271	Inhibition of c-Met kinase (unknown origin) after 60 mins by ELISA	B	BAO_0000357	single protein format	Homo sapiens	None	None	None	None	CHEMBL3717	Hepatocyte growth factor receptor	Homo sapiens	SINGLE PROTEIN	CHEMBL3351234	1	Scientific Literature	J. Med. Chem.	2015	None
CHEMBL3397286		0	469.55	0	4.09	6c	COc1cc(C)cc(-c2nn(CC#N)cc2-c2cc(NCCCCO)nc(-c3cccnc3)n2)c1	IC50						Not Active						False	CHEMBL3399483	Inhibition of c-Met (unknown origin) incubated for 20 mins followed by [33P]ATP addition measured after 120 mins by HotSpot assay	B	BAO_0000357	single protein format	Homo sapiens	None	None	None	None	CHEMBL3717	Hepatocyte growth factor receptor	Homo sapiens	SINGLE PROTEIN	CHEMBL3396973	1	Scientific Literature	Eur. J. Med. Chem.	2015	None
CHEMBL601719	CRIZOTINIB	4	450.35	1	5.04	Crizotinib	C[C@@H](Oc1cc(-c2cnn(C3CCNCC3)c2)cnc1N)c1c(Cl)ccc(F)c1Cl	IC50						Not Active						False	CHEMBL3399483	Inhibition of c-Met (unknown origin) incubated for 20 mins followed by [33P]ATP addition measured after 120 mins by HotSpot assay	B	BAO_0000357	single protein format	Homo sapiens	None	None	None	None	CHEMBL3717	Hepatocyte growth factor receptor	Homo sapiens	SINGLE PROTEIN	CHEMBL3396973	1	Scientific Literature	Eur. J. Med. Chem.	2015	None
CHEMBL3417483		0	546.65	1	4.34	7b	CN1CCN(CCCCCOC(=O)Nc2cccc(Cn3nc(-n4ccc5ccc(F)cc54)ccc3=O)c2)CC1	IC50	'='	10.0	nM	8.00			UO_0000065	14.63	0.27	3.66	9.45	False	CHEMBL3420280	Inhibition of recombinant c-Met (unknown origin) using poly (Glu,Tyr)4:1 substrate incubated for 60 mins by ELISA method	B	BAO_0000357	single protein format	Homo sapiens	None	None	None	None	CHEMBL3717	Hepatocyte growth factor receptor	Homo sapiens	SINGLE PROTEIN	CHEMBL3414492	1	Scientific Literature	Eur. J. Med. Chem.	2015	None
CHEMBL3417494		0	489.58	0	4.13	SB-2	COc1ccc2ccn(-c3ccc(=O)n(Cc4cccc(NC(=O)OCCCCN(C)C)c4)n3)c2c1	IC50	'='	583.0	nM	6.23			UO_0000065	12.73	0.24	2.10	6.88	False	CHEMBL3420280	Inhibition of recombinant c-Met (unknown origin) using poly (Glu,Tyr)4:1 substrate incubated for 60 mins by ELISA method	B	BAO_0000357	single protein format	Homo sapiens	None	None	None	None	CHEMBL3717	Hepatocyte growth factor receptor	Homo sapiens	SINGLE PROTEIN	CHEMBL3414492	1	Scientific Literature	Eur. J. Med. Chem.	2015	None
CHEMBL3417497		0	477.54	0	4.26	SB-5	CN(C)CCCCOC(=O)Nc1cccc(Cn2nc(-n3ccc4cc(F)ccc43)ccc2=O)c1	IC50	'='	320.0	nM	6.50			UO_0000065	13.60	0.25	2.23	7.98	False	CHEMBL3420280	Inhibition of recombinant c-Met (unknown origin) using poly (Glu,Tyr)4:1 substrate incubated for 60 mins by ELISA method	B	BAO_0000357	single protein format	Homo sapiens	None	None	None	None	CHEMBL3717	Hepatocyte growth factor receptor	Homo sapiens	SINGLE PROTEIN	CHEMBL3414492	1	Scientific Literature	Eur. J. Med. Chem.	2015	None
CHEMBL3651430		0	318.34	0	2.46	BDBM2221	C/C(=N\O)c1ccc2nnc(Cc3ccc4ncccc4c3)n2n1	IC50	'='	3.8	nM	8.42		4784	UO_0000065	26.45	0.48	5.96	9.51	False	CHEMBL3705316	Kinase Assay: The kinase assay is based on the LanthaScreen technology. LanthaScreen is the detection of Time-Resolved Fluorescence Resonance Energy Transfer (TR-FRET) using lanthanide chelates to measure interactions between various binding partners.	B	BAO_0000357	single protein format	Homo sapiens	None	None	None	None	CHEMBL3717	Hepatocyte growth factor receptor	Homo sapiens	SINGLE PROTEIN	CHEMBL3638682	37	BindingDB Database		2013	None
CHEMBL1088391		0	273.69	0	3.97	6,BSc3921	O=C1Nc2ccc(Cl)cc2/C1=C\c1ccccc1F	Inhibition						Not Active						False	CHEMBL1108307	Inhibition of MET	B	BAO_0000357	single protein format	None	None	None	None	None	CHEMBL3717	Hepatocyte growth factor receptor	Homo sapiens	SINGLE PROTEIN	CHEMBL1157898	1	Scientific Literature	Bioorg. Med. Chem. Lett.	2010	None
CHEMBL1086670		0	291.68	0	4.11	10,BSc3914	O=C1Nc2ccc(Cl)cc2/C1=C\c1cc(F)cc(F)c1	Inhibition						Not Active						False	CHEMBL1108307	Inhibition of MET	B	BAO_0000357	single protein format	None	None	None	None	None	CHEMBL3717	Hepatocyte growth factor receptor	Homo sapiens	SINGLE PROTEIN	CHEMBL1157898	1	Scientific Literature	Bioorg. Med. Chem. Lett.	2010	None
CHEMBL3680047		0	404.81	0	4.06	BDBM109205	[C-]#[N+]C1=C(c2ccc(Cl)cc2)N=C2COC(=O)C2[C@H]1c1cc2c(N)nccc2o1	IC50	'='	260.0	nM	6.58		229541	UO_0000065	16.27	0.31	2.53	6.93	False	CHEMBL3705632	Tyrosine Kinase Activity Assay: Tyrosine kinase activity assay (NADH Read-Out)using human c-Met protein (Invitrogen, Carlsbad, Calif., USA). The amount of phosphorylated substrate is evaluated by measurement of the decrease of NADH fluorescence.	B	BAO_0000357	single protein format	Homo sapiens	None	None	None	None	CHEMBL3717	Hepatocyte growth factor receptor	Homo sapiens	SINGLE PROTEIN	CHEMBL3639154	37	BindingDB Database		2013	None
CHEMBL3648248		0	439.48	0	3.77	BDBM100680	COc1ccc(CO/N=C(\C)c2cnc3nnn(Cc4ccc5ncccc5c4)c3n2)cc1	IC50	'='	590.0	nM	6.23		217893	UO_0000065	14.17	0.26	2.46	6.22	False	CHEMBL3705316	Kinase Assay: The kinase assay is based on the LanthaScreen technology. LanthaScreen is the detection of Time-Resolved Fluorescence Resonance Energy Transfer (TR-FRET) using lanthanide chelates to measure interactions between various binding partners.	B	BAO_0000357	single protein format	Homo sapiens	None	None	None	None	CHEMBL3717	Hepatocyte growth factor receptor	Homo sapiens	SINGLE PROTEIN	CHEMBL3638682	37	BindingDB Database		2013	None
CHEMBL3660146		0	388.17	0	2.42	BDBM108121	Ic1ncc2nnn(Cc3ccc4ncccc4c3)c2n1	IC50	'='	79.0	nM	7.10		228303	UO_0000065	18.30	0.46	4.68	10.24	False	CHEMBL3705554	Biological Assay: The compounds of the instant invention described in the Examples were screened for their ability to inhibit c-Met kinase activity using a standard c-Met kinase screening services (J. Biomol. Screen. 2006, 11, 48-56) provided by Reaction Biology Corporation (One Great Valley Parkway, Suite 8, Malvern, Pa. 19355, USA).	B	BAO_0000357	single protein format	Homo sapiens	None	None	None	None	CHEMBL3717	Hepatocyte growth factor receptor	Homo sapiens	SINGLE PROTEIN	CHEMBL3639076	37	BindingDB Database		2013	None
CHEMBL1783930		0	501.59	1	4.72	16, NSCD-750776	O=C(c1cccc(Nc2ncnc3ccccc23)c1)N1CCN(c2ncc(Cc3ccccc3)cn2)CC1	Activity	'='	100.0	%				UO_0000187					False	CHEMBL1787542	Inhibition of human MET using gamma-33P-ATP as substrate assessed as enzyme functional activity at 1 uM by scintillation counting relative to untreated control	B	BAO_0000357	single protein format	Homo sapiens	None	None	None	None	CHEMBL3717	Hepatocyte growth factor receptor	Homo sapiens	SINGLE PROTEIN	CHEMBL1782045	1	Scientific Literature	Eur. J. Med. Chem.	2011	None
CHEMBL3674518		0	424.42	0	2.67	BDBM99251	CCN(/N=C(\C)c1ccc2nnc(Cc3c(F)cc4ncccc4c3F)n2n1)C(N)=O	IC50	'='	21.0	nM	7.68		215596	UO_0000065	18.09	0.34	5.01	6.70	False	CHEMBL3705294	Time-Resolved Fluorescence Resonance Energy Transfer (TR-FRET) Assay: The kinase assay is based on the LanthaScreen technology. LanthaScreen is the detection of Time-Resolved Fluorescence Resonance Energy Transfer (TR-FRET) using lanthanide chelates to measure interactions between various binding partners.	B	BAO_0000357	single protein format	Homo sapiens	None	None	None	None	CHEMBL3717	Hepatocyte growth factor receptor	Homo sapiens	SINGLE PROTEIN	CHEMBL3638663	37	BindingDB Database		2013	None
CHEMBL3674524		0	410.39	0	2.49	BDBM99257	C/C(=N\NC(N)=O)c1ccc2nnc(C(C)c3c(F)cc4ncccc4c3F)n2n1	IC50	'='	0.5	nM	9.30		215602	UO_0000065	22.66	0.42	6.81	7.53	False	CHEMBL3705294	Time-Resolved Fluorescence Resonance Energy Transfer (TR-FRET) Assay: The kinase assay is based on the LanthaScreen technology. LanthaScreen is the detection of Time-Resolved Fluorescence Resonance Energy Transfer (TR-FRET) using lanthanide chelates to measure interactions between various binding partners.	B	BAO_0000357	single protein format	Homo sapiens	None	None	None	None	CHEMBL3717	Hepatocyte growth factor receptor	Homo sapiens	SINGLE PROTEIN	CHEMBL3638663	37	BindingDB Database		2013	None
CHEMBL3674546		0	376.42	0	2.16	BDBM99279	C/C(=N\NC(N)=O)c1ccc2ncc(C(C)c3ccc4c(cnn4C)c3)n2n1	IC50	'='	17.0	nM	7.77		215624	UO_0000065	20.64	0.38	5.61	6.73	False	CHEMBL3705294	Time-Resolved Fluorescence Resonance Energy Transfer (TR-FRET) Assay: The kinase assay is based on the LanthaScreen technology. LanthaScreen is the detection of Time-Resolved Fluorescence Resonance Energy Transfer (TR-FRET) using lanthanide chelates to measure interactions between various binding partners.	B	BAO_0000357	single protein format	Homo sapiens	None	None	None	None	CHEMBL3717	Hepatocyte growth factor receptor	Homo sapiens	SINGLE PROTEIN	CHEMBL3638663	37	BindingDB Database		2013	None
CHEMBL4114735		0	422.40	0	2.56	BDBM99243	C/C(=N\N1CCNC1=O)c1ccc2nnc(C(F)(F)c3ccc4ncccc4c3)n2n1	IC50	'='	21.0	nM	7.68		215588	UO_0000065	18.18	0.34	5.12	7.63	False	CHEMBL3705294	Time-Resolved Fluorescence Resonance Energy Transfer (TR-FRET) Assay: The kinase assay is based on the LanthaScreen technology. LanthaScreen is the detection of Time-Resolved Fluorescence Resonance Energy Transfer (TR-FRET) using lanthanide chelates to measure interactions between various binding partners.	B	BAO_0000357	single protein format	Homo sapiens	None	None	None	None	CHEMBL3717	Hepatocyte growth factor receptor	Homo sapiens	SINGLE PROTEIN	CHEMBL3638663	37	BindingDB Database		2013	None
CHEMBL3674550		0	441.43	0	2.51	BDBM99283	C/C(=N\NC(=O)c1ccncc1)c1cnc2nnn(Cc3cc4cccnc4cc3F)c2n1	IC50	'='	0.5	nM	9.30		215628	UO_0000065	21.07	0.38	6.79	7.52	False	CHEMBL3705294	Time-Resolved Fluorescence Resonance Energy Transfer (TR-FRET) Assay: The kinase assay is based on the LanthaScreen technology. LanthaScreen is the detection of Time-Resolved Fluorescence Resonance Energy Transfer (TR-FRET) using lanthanide chelates to measure interactions between various binding partners.	B	BAO_0000357	single protein format	Homo sapiens	None	None	None	None	CHEMBL3717	Hepatocyte growth factor receptor	Homo sapiens	SINGLE PROTEIN	CHEMBL3638663	37	BindingDB Database		2013	None
CHEMBL3674521		0	374.41	0	2.22	BDBM99254	C/C(=N\NC(N)=O)c1ccc2nnc([C@@H](C)c3ccc4ncccc4c3)n2n1	IC50	'='	0.2	nM	9.70		215599	UO_0000065	25.90	0.47	7.48	7.86	False	CHEMBL3705294	Time-Resolved Fluorescence Resonance Energy Transfer (TR-FRET) Assay: The kinase assay is based on the LanthaScreen technology. LanthaScreen is the detection of Time-Resolved Fluorescence Resonance Energy Transfer (TR-FRET) using lanthanide chelates to measure interactions between various binding partners.	B	BAO_0000357	single protein format	Homo sapiens	None	None	None	None	CHEMBL3717	Hepatocyte growth factor receptor	Homo sapiens	SINGLE PROTEIN	CHEMBL3638663	37	BindingDB Database		2013	None
CHEMBL3674528		0	445.49	0	0.99	BDBM99261	C/C(=N\NC(=O)CN1CCOCC1)c1cnc2nnn(Cc3ccc4ncccc4c3)c2n1	IC50	'='	20.0	nM	7.70		215606	UO_0000065	17.28	0.32	6.71	6.24	False	CHEMBL3705294	Time-Resolved Fluorescence Resonance Energy Transfer (TR-FRET) Assay: The kinase assay is based on the LanthaScreen technology. LanthaScreen is the detection of Time-Resolved Fluorescence Resonance Energy Transfer (TR-FRET) using lanthanide chelates to measure interactions between various binding partners.	B	BAO_0000357	single protein format	Homo sapiens	None	None	None	None	CHEMBL3717	Hepatocyte growth factor receptor	Homo sapiens	SINGLE PROTEIN	CHEMBL3638663	37	BindingDB Database		2013	None
CHEMBL3322565		0	488.50	0	3.80	12	COc1ccc(NC(=O)CC(=O)Nc2ccc3c(c2)NC(=O)/C3=C\c2[nH]c(C)c(C(=O)O)c2C)cc1	IC50	'='	31.1	nM	7.51			UO_0000065	15.37	0.28	3.71	5.02	False	CHEMBL3362112	Inhibition of c-Met (unknown origin) using KKKSPGEYVNIEFG substrate by radioisotope-based P81 filter-binding assay	B	BAO_0000357	single protein format	Homo sapiens	None	None	None	None	CHEMBL3717	Hepatocyte growth factor receptor	Homo sapiens	SINGLE PROTEIN	CHEMBL3351387	1	Scientific Literature	Eur. J. Med. Chem.	2014	None
CHEMBL3322563		0	404.40	0	3.61	11a	O=C(CC(=O)Nc1ccc2c(c1)NC(=O)/C2=C\c1ccc[nH]1)Nc1ccc(F)cc1	Inhibition	'='	0.0	%				UO_0000187					False	CHEMBL3362113	Inhibition of c-Met (unknown origin) using KKKSPGEYVNIEFG substrate at 1 uM by radioisotope-based P81 filter-binding assay	B	BAO_0000357	single protein format	Homo sapiens	None	None	None	None	CHEMBL3717	Hepatocyte growth factor receptor	Homo sapiens	SINGLE PROTEIN	CHEMBL3351387	1	Scientific Literature	Eur. J. Med. Chem.	2014	None
CHEMBL3417478		0	519.58	1	4.04	16a	O=C(Nc1cccc(Cn2nc(-n3ccc4ccc(F)cc43)ccc2=O)c1)OCCCCN1CCOCC1	IC50	'='	24.0	nM	7.62			UO_0000065	14.67	0.27	3.58	8.41	False	CHEMBL3420280	Inhibition of recombinant c-Met (unknown origin) using poly (Glu,Tyr)4:1 substrate incubated for 60 mins by ELISA method	B	BAO_0000357	single protein format	Homo sapiens	None	None	None	None	CHEMBL3717	Hepatocyte growth factor receptor	Homo sapiens	SINGLE PROTEIN	CHEMBL3414492	1	Scientific Literature	Eur. J. Med. Chem.	2015	None
CHEMBL3417479		0	500.53	1	4.60	16b	O=C(Nc1cccc(Cn2nc(-n3ccc4ccc(F)cc43)ccc2=O)c1)OCCCCn1cccn1	IC50	'='	19.0	nM	7.72			UO_0000065	15.43	0.29	3.12	8.05	False	CHEMBL3420280	Inhibition of recombinant c-Met (unknown origin) using poly (Glu,Tyr)4:1 substrate incubated for 60 mins by ELISA method	B	BAO_0000357	single protein format	Homo sapiens	None	None	None	None	CHEMBL3717	Hepatocyte growth factor receptor	Homo sapiens	SINGLE PROTEIN	CHEMBL3414492	1	Scientific Literature	Eur. J. Med. Chem.	2015	None
CHEMBL379093	GW651576X	0	429.88	1	5.99	GW651576X	Fc1cccc(COc2ccc(Nc3ncncc3C#Cc3ccccc3)cc2Cl)c1	Inhibition	'='	5.53	%				UO_0000187					False	CHEMBL1962143	GSK_PKIS: MET mean inhibition at 1 uM [Nanosyn]	B	BAO_0000357	single protein format	None	None	None	None	None	CHEMBL3717	Hepatocyte growth factor receptor	Homo sapiens	SINGLE PROTEIN	CHEMBL1961873	16	GSK Published Kinase Inhibitor Set			None
CHEMBL3260967		0	573.55	2	6.12	22d	CCOc1ccn(-c2ccc(F)cc2)c(=O)c1C(=O)Nc1ccc(Oc2ccnc3cc(OC)c(OC)cc23)c(F)c1	Inhibition						Dose-dependent effect						False	CHEMBL3268025	Inhibition of c-Met phosphorylation at Y1234/1235 in human MKN45 cells after 2 hrs by Western blot analysis	B	BAO_0000219	cell-based format	Homo sapiens	None	None	MKN-45	None	CHEMBL3717	Hepatocyte growth factor receptor	Homo sapiens	SINGLE PROTEIN	CHEMBL3259531	1	Scientific Literature	Eur. J. Med. Chem.	2014	CHEMBL3307603
CHEMBL3263968		0	662.81	2	6.72	14	COc1cc2c(Oc3ccc(NS(=O)(=O)c4cccc(-c5cccs5)c4)cc3F)ccnc2cc1OCCCN1CCN(C)CC1	IC50	'='	2708.0	nM	5.57			UO_0000065	8.40	0.17	-1.15	5.97	False	CHEMBL3266281	Inhibition of recombinant c-MET (unknown origin) using poly-AEKY peptide as substrate after 60 mins by ADPGlo assay	B	BAO_0000357	single protein format	Homo sapiens	None	None	None	None	CHEMBL3717	Hepatocyte growth factor receptor	Homo sapiens	SINGLE PROTEIN	CHEMBL3259680	1	Scientific Literature	ACS Med. Chem. Lett.	2014	None
CHEMBL347580		0	320.35	0	2.13	SB-361058	COc1ccc(C2=C(N3CCc4ccccc43)C(=O)NC2=O)cc1	Inhibition	'='	6.5	%				UO_0000187					False	CHEMBL1962142	GSK_PKIS: MET mean inhibition at 0.1 uM [Nanosyn]	B	BAO_0000357	single protein format	None	None	None	None	None	CHEMBL3717	Hepatocyte growth factor receptor	Homo sapiens	SINGLE PROTEIN	CHEMBL1961873	16	GSK Published Kinase Inhibitor Set			None
CHEMBL63728	GW644007X	0	326.36	0	2.57	GW644007X	COc1cc(/C=N/Nc2ncnc3c2cnn3C(C)C)ccc1O	Inhibition	'='	5.86	%				UO_0000187					False	CHEMBL1962143	GSK_PKIS: MET mean inhibition at 1 uM [Nanosyn]	B	BAO_0000357	single protein format	None	None	None	None	None	CHEMBL3717	Hepatocyte growth factor receptor	Homo sapiens	SINGLE PROTEIN	CHEMBL1961873	16	GSK Published Kinase Inhibitor Set			None
CHEMBL1909415	GW693881A	0	487.39	1	6.80	GW693881A	Cl.Fc1cccc(COc2ccc(Nc3ncnc4cc(-c5ccc[nH]5)sc34)cc2Cl)c1	Inhibition	'='	4.48	%				UO_0000187					False	CHEMBL1962143	GSK_PKIS: MET mean inhibition at 1 uM [Nanosyn]	B	BAO_0000357	single protein format	None	None	None	None	None	CHEMBL3717	Hepatocyte growth factor receptor	Homo sapiens	SINGLE PROTEIN	CHEMBL1961873	16	GSK Published Kinase Inhibitor Set			None
CHEMBL1909381	GW575808A	0	371.83	0	3.08	GW575808A	Cc1ccc(Nc2ccnc(Nc3cccc(C(N)=O)c3)n2)cc1O.Cl	Inhibition	'='	5.11	%				UO_0000187					False	CHEMBL1962142	GSK_PKIS: MET mean inhibition at 0.1 uM [Nanosyn]	B	BAO_0000357	single protein format	None	None	None	None	None	CHEMBL3717	Hepatocyte growth factor receptor	Homo sapiens	SINGLE PROTEIN	CHEMBL1961873	16	GSK Published Kinase Inhibitor Set			None
CHEMBL2062290		0	598.48	0	4.51	SB-739245-AC	CCN1CCC(CC(=O)Nc2n[nH]c3nc(-c4cccs4)c(Br)cc23)CC1.O=C(O)C(O)C(O)C(=O)O	Inhibition	'='	-0.38	%				UO_0000187					False	CHEMBL1962143	GSK_PKIS: MET mean inhibition at 1 uM [Nanosyn]	B	BAO_0000357	single protein format	None	None	None	None	None	CHEMBL3717	Hepatocyte growth factor receptor	Homo sapiens	SINGLE PROTEIN	CHEMBL1961873	16	GSK Published Kinase Inhibitor Set			None
CHEMBL267228		0	371.40	0	4.03	SB-431533	OCc1ccc(-c2nc(-c3ccccn3)c(-c3ccc4c(c3)OCO4)[nH]2)cc1	Inhibition	'='	8.92	%				UO_0000187					False	CHEMBL1962143	GSK_PKIS: MET mean inhibition at 1 uM [Nanosyn]	B	BAO_0000357	single protein format	None	None	None	None	None	CHEMBL3717	Hepatocyte growth factor receptor	Homo sapiens	SINGLE PROTEIN	CHEMBL1961873	16	GSK Published Kinase Inhibitor Set			None
CHEMBL1794053	GW407323A	0	529.64	1	5.12	GW407323A	Cl.Nc1nc(-c2ccc3c(c2)C(=Cc2cc(Br)c(O)c(Br)c2)C(=O)N3)cs1	Inhibition	'='	4.73	%				UO_0000187					False	CHEMBL1962143	GSK_PKIS: MET mean inhibition at 1 uM [Nanosyn]	B	BAO_0000357	single protein format	None	None	None	None	None	CHEMBL3717	Hepatocyte growth factor receptor	Homo sapiens	SINGLE PROTEIN	CHEMBL1961873	16	GSK Published Kinase Inhibitor Set			None
CHEMBL1097171		0	313.40	0	4.63	26	O=C1Cc2ccccc2Cc2cc(NCc3ccccc3)ccc21	Inhibition						Not Active						False	CHEMBL1108241	Inhibition of MET at 10 uM	B	BAO_0000357	single protein format	None	None	None	None	None	CHEMBL3717	Hepatocyte growth factor receptor	Homo sapiens	SINGLE PROTEIN	CHEMBL1157789	1	Scientific Literature	Bioorg. Med. Chem. Lett.	2010	None
CHEMBL1095873		0	475.43	1	6.16	9b	O=C(Nc1ccc(F)cc1F)c1cccnc1Nc1ccc(Oc2ccnc3[nH]ccc23)c(F)c1	IC50	'='	7.0	nM	8.15			UO_0000065	17.15	0.32	1.99	8.87	False	CHEMBL1120752	Inhibition of GST-tagged human recombinant c-met N terminal domain expressed in Hi5 insect cells after 60 mins by liquid scintillation counting	B	BAO_0000219	cell-based format	Homo sapiens	None	None	None	None	CHEMBL3717	Hepatocyte growth factor receptor	Homo sapiens	SINGLE PROTEIN	CHEMBL1158562	1	Scientific Literature	Bioorg. Med. Chem. Lett.	2010	None
CHEMBL1163980		0	506.63	2	5.64	13	CCOC(=O)c1cc2cc(Nc3ncnc4cc(OCCCN5CCCC5)c(OC)cc34)ccc2s1	Inhibition	'='	44.86	%				UO_0000187					False	CHEMBL1169263	Inhibition of MET at 10 uM	B	BAO_0000357	single protein format	None	None	None	None	None	CHEMBL3717	Hepatocyte growth factor receptor	Homo sapiens	SINGLE PROTEIN	CHEMBL1165936	1	Scientific Literature	Bioorg. Med. Chem.	2010	None
CHEMBL522892	DOVITINIB	3	392.44	0	2.54	CHIR-258/TKI-258	CN1CCN(c2ccc3nc(-c4c(N)c5c(F)cccc5[nH]c4=O)[nH]c3c2)CC1	Kd	'>'	10000.0	nM				UO_0000065					False	CHEMBL1908491	Binding constant for MET kinase domain	B	BAO_0000357	single protein format	None	None	None	None	None	CHEMBL3717	Hepatocyte growth factor receptor	Homo sapiens	SINGLE PROTEIN	CHEMBL1908390	1	Scientific Literature	Nat. Biotechnol.	2011	None
CHEMBL522892	DOVITINIB	3	392.44	0	2.54	CHIR-258/TKI-258	CN1CCN(c2ccc3nc(-c4c(N)c5c(F)cccc5[nH]c4=O)[nH]c3c2)CC1	Kd	'>'	10000.0	nM				UO_0000065					False	CHEMBL1908492	Binding constant for MET(M1250T) kinase domain	B	BAO_0000357	single protein format	None	None	None	None	None	CHEMBL3717	Hepatocyte growth factor receptor	Homo sapiens	SINGLE PROTEIN	CHEMBL1908390	1	Scientific Literature	Nat. Biotechnol.	2011	None
CHEMBL1236107	SGX-523	1	359.42	0	3.22	SGX-523	Cn1cc(-c2ccc3nnc(Sc4ccc5ncccc5c4)n3n2)cn1	Kd	'='	0.19	nM	9.72			UO_0000065	27.05	0.51	6.50	13.17	False	CHEMBL1908491	Binding constant for MET kinase domain	B	BAO_0000357	single protein format	None	None	None	None	None	CHEMBL3717	Hepatocyte growth factor receptor	Homo sapiens	SINGLE PROTEIN	CHEMBL1908390	1	Scientific Literature	Nat. Biotechnol.	2011	None
CHEMBL3335769		0	530.61	1	2.88	15a	CN1CCC(n2cc(-c3cnc(N4CCO[C@H](Cn5nc(-c6cccc(F)c6)ccc5=O)C4)nc3)cn2)CC1	IC50	'='	7.0	nM	8.15			UO_0000065	15.37	0.29	5.27	8.66	False	CHEMBL3389844	Inhibition of c-Met (unknown origin) by HTRF assay	B	BAO_0000357	single protein format	Homo sapiens	None	None	None	None	CHEMBL3717	Hepatocyte growth factor receptor	Homo sapiens	SINGLE PROTEIN	CHEMBL3351326	1	Scientific Literature	Bioorg. Med. Chem. Lett.	2014	None
CHEMBL3335774		0	568.64	2	2.88	7c	N#Cc1cccc(-c2ccc(=O)n(C[C@@H]3CN(c4ncc(-c5cnn(CCOC6CCCCO6)c5)cn4)CCO3)n2)c1	IC50	'='	21.0	nM	7.68			UO_0000065	13.50	0.25	4.80	5.76	False	CHEMBL3389844	Inhibition of c-Met (unknown origin) by HTRF assay	B	BAO_0000357	single protein format	Homo sapiens	None	None	None	None	CHEMBL3717	Hepatocyte growth factor receptor	Homo sapiens	SINGLE PROTEIN	CHEMBL3351326	1	Scientific Literature	Bioorg. Med. Chem. Lett.	2014	None
CHEMBL475599	GSK-300014A	0	603.17	2	6.67	GSK300014A	CS(=O)(=O)CCNCc1cc(-c2cc3c(Nc4ccc(OCc5cccc(F)c5)c(Cl)c4)ncnc3s2)cs1	Inhibition	'='	7.8	%				UO_0000187					False	CHEMBL1962142	GSK_PKIS: MET mean inhibition at 0.1 uM [Nanosyn]	B	BAO_0000357	single protein format	None	None	None	None	None	CHEMBL3717	Hepatocyte growth factor receptor	Homo sapiens	SINGLE PROTEIN	CHEMBL1961873	16	GSK Published Kinase Inhibitor Set			None
CHEMBL1766537		0	401.44	0	4.01	21j	CN1CCN(c2cnc3cc(C(F)(F)F)cc(NCc4cccnc4)c3c2)CC1	IC50	'='	160.0	nM	6.80			UO_0000065	16.93	0.32	2.79	15.34	False	CHEMBL1768668	Inhibition of purified recombinant c-Met after 60 mins by ELISA	B	BAO_0000357	single protein format	None	None	None	None	None	CHEMBL3717	Hepatocyte growth factor receptor	Homo sapiens	SINGLE PROTEIN	CHEMBL1765011	1	Scientific Literature	J. Med. Chem.	2011	None
CHEMBL1766538		0	430.43	1	5.76	21k	O=[N+]([O-])c1cccc(CNc2cc(C(F)(F)F)cc3ncc(N4CCCCC4)cc23)c1	IC50	'='	3.4	nM	8.47			UO_0000065	19.67	0.37	2.71	11.88	False	CHEMBL1768668	Inhibition of purified recombinant c-Met after 60 mins by ELISA	B	BAO_0000357	single protein format	None	None	None	None	None	CHEMBL3717	Hepatocyte growth factor receptor	Homo sapiens	SINGLE PROTEIN	CHEMBL1765011	1	Scientific Literature	J. Med. Chem.	2011	None
CHEMBL1911631	YUANHUADINE	0	586.68	1	2.41	1	C=C(C)[C@@]12O[C@@]3(/C=C/C=C/CCCCC)O[C@@H]1[C@@H]1[C@@H]4O[C@]4(CO)[C@@H](O)[C@]4(O)C(=O)C(C)=C[C@H]4[C@@]1(O3)[C@H](C)[C@H]2OC(C)=O	Inhibition						Active						False	CHEMBL1913853	Inhibition of c-Met-mediated Akt phosphorylation in HGF-stimulated human A549 cells pretreated at 5 to 100 nM by Western blot analysis	B	BAO_0000219	cell-based format	Homo sapiens	None	None	A549	None	CHEMBL3717	Hepatocyte growth factor receptor	Homo sapiens	SINGLE PROTEIN	CHEMBL1909581	1	Scientific Literature	J. Nat. Prod.	2011	CHEMBL3307651
CHEMBL1911631	YUANHUADINE	0	586.68	1	2.41	1	C=C(C)[C@@]12O[C@@]3(/C=C/C=C/CCCCC)O[C@@H]1[C@@H]1[C@@H]4O[C@]4(CO)[C@@H](O)[C@]4(O)C(=O)C(C)=C[C@H]4[C@@]1(O3)[C@H](C)[C@H]2OC(C)=O	Inhibition						Active						False	CHEMBL1913855	Inhibition of c-Met-mediated FKHRL1 phosphorylation in HGF-stimulated human A549 cells pretreated at 5 to 100 nM by Western blot analysis	B	BAO_0000219	cell-based format	Homo sapiens	None	None	A549	None	CHEMBL3717	Hepatocyte growth factor receptor	Homo sapiens	SINGLE PROTEIN	CHEMBL1909581	1	Scientific Literature	J. Nat. Prod.	2011	CHEMBL3307651
CHEMBL1911631	YUANHUADINE	0	586.68	1	2.41	1	C=C(C)[C@@]12O[C@@]3(/C=C/C=C/CCCCC)O[C@@H]1[C@@H]1[C@@H]4O[C@]4(CO)[C@@H](O)[C@]4(O)C(=O)C(C)=C[C@H]4[C@@]1(O3)[C@H](C)[C@H]2OC(C)=O	Inhibition						Active						False	CHEMBL1913860	Inhibition of c-Met-mediated 4EBP1 phosphorylation in HGF-stimulated human A549 cells pretreated at 5 to 100 nM by Western blot analysis	B	BAO_0000219	cell-based format	Homo sapiens	None	None	A549	None	CHEMBL3717	Hepatocyte growth factor receptor	Homo sapiens	SINGLE PROTEIN	CHEMBL1909581	1	Scientific Literature	J. Nat. Prod.	2011	CHEMBL3307651
CHEMBL4092508		0	658.56	2	5.74	2t	COc1cc(OC)c(Cl)c(N2Cc3cnc(Nc4ccc(F)cc4)nc3N(C3CCN(C(=O)/C=C/CN(C)C)CC3)C2=O)c1Cl	Activity	'='	100.0	%				UO_0000187					False	CHEMBL4044053	Inhibition of human partial length MET M1250T mutant (D1010 to S1367 residues) expressed in Escherichia coli BL21 assessed as residual activity at 1000 nM after 30 mins by Kinomescan method relative to control	B	BAO_0000019	assay format	Homo sapiens	None	None	None	None	CHEMBL3717	Hepatocyte growth factor receptor	Homo sapiens	SINGLE PROTEIN	CHEMBL4043093	1	Scientific Literature	Eur J Med Chem	2017	None
CHEMBL1911631	YUANHUADINE	0	586.68	1	2.41	1	C=C(C)[C@@]12O[C@@]3(/C=C/C=C/CCCCC)O[C@@H]1[C@@H]1[C@@H]4O[C@]4(CO)[C@@H](O)[C@]4(O)C(=O)C(C)=C[C@H]4[C@@]1(O3)[C@H](C)[C@H]2OC(C)=O	Inhibition						Active						False	CHEMBL1913852	Inhibition of c-Met phosphorylation at Tyr1003 in HGF-stimulated human A549 cells pretreated at 5 to 100 nM for 2 hrs by Western blot analysis	B	BAO_0000219	cell-based format	Homo sapiens	None	None	A549	None	CHEMBL3717	Hepatocyte growth factor receptor	Homo sapiens	SINGLE PROTEIN	CHEMBL1909581	1	Scientific Literature	J. Nat. Prod.	2011	CHEMBL3307651
CHEMBL1823266		0	388.22	0	2.48	Table S3, 75	Cc1c(Br)ccc2c1/C(=N/NC(=O)Cc1ccc(O)cc1)C(=O)N2	IC50	'='	16.0	nM	7.80			UO_0000065	20.08	0.44	5.32	8.59	False	CHEMBL1826790	Inhibition of human c-MET	B	BAO_0000357	single protein format	Homo sapiens	None	None	None	None	CHEMBL3717	Hepatocyte growth factor receptor	Homo sapiens	SINGLE PROTEIN	CHEMBL1821609	1	Scientific Literature	Eur. J. Med. Chem.	2011	None
CHEMBL1909377		0	341.80	0	3.29	SB-400868-A	Cl.c1ccc(-c2nc3n(c2-c2ccc4c(c2)OCO4)CCC3)nc1	Inhibition	'='	-1.42	%				UO_0000187					False	CHEMBL1962143	GSK_PKIS: MET mean inhibition at 1 uM [Nanosyn]	B	BAO_0000357	single protein format	None	None	None	None	None	CHEMBL3717	Hepatocyte growth factor receptor	Homo sapiens	SINGLE PROTEIN	CHEMBL1961873	16	GSK Published Kinase Inhibitor Set			None
CHEMBL507329	GW869810X	0	608.10	2	5.36	GW869810X	O=C(O[C@H]1CN[C@H](C#Cc2cc3ncnc(Nc4ccc(OCc5cccc(F)c5)c(Cl)c4)c3s2)C1)N1CCOCC1	Inhibition	'='	4.9	%				UO_0000187					False	CHEMBL1962142	GSK_PKIS: MET mean inhibition at 0.1 uM [Nanosyn]	B	BAO_0000357	single protein format	None	None	None	None	None	CHEMBL3717	Hepatocyte growth factor receptor	Homo sapiens	SINGLE PROTEIN	CHEMBL1961873	16	GSK Published Kinase Inhibitor Set			None
CHEMBL573339	PI-103	0	348.36	0	2.98	PI-103	Oc1cccc(-c2nc(N3CCOCC3)c3oc4ncccc4c3n2)c1	Kd	'>'	10000.0	nM				UO_0000065					False	CHEMBL1908492	Binding constant for MET(M1250T) kinase domain	B	BAO_0000357	single protein format	None	None	None	None	None	CHEMBL3717	Hepatocyte growth factor receptor	Homo sapiens	SINGLE PROTEIN	CHEMBL1908390	1	Scientific Literature	Nat. Biotechnol.	2011	None
CHEMBL3414917		0	437.48	1	5.09	(R)-20b	COc1cnc2ccc([C@@](C)(F)c3nnc4c(F)cc(-c5cc(C)ns5)cn34)cc2c1	IC50	'='	4.0	nM	8.40			UO_0000065	19.20	0.37	3.31	12.88	False	CHEMBL3418290	Inhibition of HGF-stimulated c-Met autophosphorylation in serum starved human PC3 cells pre-incubated for 1 hr followed by human recombinant HGF stimulation for 10 mins by quantitative electrochemiluminescence immunoassay	B	BAO_0000219	cell-based format	Homo sapiens	None	None	PC-3	None	CHEMBL3717	Hepatocyte growth factor receptor	Homo sapiens	SINGLE PROTEIN	CHEMBL3414463	1	Scientific Literature	J. Med. Chem.	2015	CHEMBL3307570
CHEMBL1230609	FORETINIB	2	632.66	2	5.77	Foretinib	COc1cc2c(Oc3ccc(NC(=O)C4(C(=O)Nc5ccc(F)cc5)CC4)cc3F)ccnc2cc1OCCCN1CCOCC1	IC50	'='	0.4	nM	9.40			UO_0000065	14.85	0.28	3.63	8.45	True	CHEMBL3399438	Inhibition of c-Met kinase (unknown origin)	B	BAO_0000357	single protein format	Homo sapiens	None	None	None	None	CHEMBL3717	Hepatocyte growth factor receptor	Homo sapiens	SINGLE PROTEIN	CHEMBL3396973	1	Scientific Literature	Eur. J. Med. Chem.	2015	None
CHEMBL101804		0	268.28	0	2.57	SB-743899	O=C(Nc1n[nH]c2nc(-c3ccco3)ccc12)C1CC1	Inhibition	'='	5.26	%				UO_0000187					False	CHEMBL1962143	GSK_PKIS: MET mean inhibition at 1 uM [Nanosyn]	B	BAO_0000357	single protein format	None	None	None	None	None	CHEMBL3717	Hepatocyte growth factor receptor	Homo sapiens	SINGLE PROTEIN	CHEMBL1961873	16	GSK Published Kinase Inhibitor Set			None
CHEMBL179311	GW580509X	0	388.45	0	3.90	GW580509X	CCS(=O)(=O)c1ccc(OC)c(Nc2ncc(-c3cccc(OC)c3)o2)c1	Inhibition	'='	2.24	%				UO_0000187					False	CHEMBL1962143	GSK_PKIS: MET mean inhibition at 1 uM [Nanosyn]	B	BAO_0000357	single protein format	None	None	None	None	None	CHEMBL3717	Hepatocyte growth factor receptor	Homo sapiens	SINGLE PROTEIN	CHEMBL1961873	16	GSK Published Kinase Inhibitor Set			None
CHEMBL3668148		0	384.44	0	2.68	BDBM164436	CN(C)CC#Cc1cnccc1OCc1nnc2ccc(-c3ccccc3)nn12	Ki	'='	20000.0	nM	4.70		307874	UO_0000065	12.22	0.22	2.02	6.87	False	CHEMBL3705882	In Vitro Assay: A PCR product covering residues 1058-1365 of c-Met (c-Met kinase domain) is generated from Human Liver QuickClone cDNA (Invitrogen) using forward primer 5'-ATTGACGGATCCATGCTAAATCCAGAGCTGGTCCAGGCA-3' (SEQ ID NO. 1) and reverse primer 5'-ACAACAGAATTCAATACGGAGCGACACATTTTACGTT-3' (SEQ ID NO. 2). The PCR product is cloned into a modified pFastBac 1 expression vector (harboring the gene…	B	BAO_0000019	assay format	Homo sapiens	None	None	None	None	CHEMBL3717	Hepatocyte growth factor receptor	Homo sapiens	SINGLE PROTEIN	CHEMBL3639266	37	BindingDB Database		2015	None
CHEMBL3668165		0	403.47	0	3.73	BDBM164453	COc1cnc2c(NCc3nnc4ccc(-c5cc(C)cs5)nn34)ccnc2c1	Ki	'='	1.2	nM	8.92		307893	UO_0000065	22.11	0.42	5.19	9.90	False	CHEMBL3705882	In Vitro Assay: A PCR product covering residues 1058-1365 of c-Met (c-Met kinase domain) is generated from Human Liver QuickClone cDNA (Invitrogen) using forward primer 5'-ATTGACGGATCCATGCTAAATCCAGAGCTGGTCCAGGCA-3' (SEQ ID NO. 1) and reverse primer 5'-ACAACAGAATTCAATACGGAGCGACACATTTTACGTT-3' (SEQ ID NO. 2). The PCR product is cloned into a modified pFastBac 1 expression vector (harboring the gene…	B	BAO_0000019	assay format	Homo sapiens	None	None	None	None	CHEMBL3717	Hepatocyte growth factor receptor	Homo sapiens	SINGLE PROTEIN	CHEMBL3639266	37	BindingDB Database		2015	None
CHEMBL3668175		0	452.47	0	3.51	BDBM164463	COc1ccc2c(OCc3nnc4ccc(-c5ccc6c(c5)CN(C)C6=O)nn34)ccnc2c1	Ki	'='	6.7	nM	8.17		307905	UO_0000065	18.07	0.33	4.66	8.63	False	CHEMBL3705882	In Vitro Assay: A PCR product covering residues 1058-1365 of c-Met (c-Met kinase domain) is generated from Human Liver QuickClone cDNA (Invitrogen) using forward primer 5'-ATTGACGGATCCATGCTAAATCCAGAGCTGGTCCAGGCA-3' (SEQ ID NO. 1) and reverse primer 5'-ACAACAGAATTCAATACGGAGCGACACATTTTACGTT-3' (SEQ ID NO. 2). The PCR product is cloned into a modified pFastBac 1 expression vector (harboring the gene…	B	BAO_0000019	assay format	Homo sapiens	None	None	None	None	CHEMBL3717	Hepatocyte growth factor receptor	Homo sapiens	SINGLE PROTEIN	CHEMBL3639266	37	BindingDB Database		2015	None
CHEMBL3668178		0	384.40	0	3.32	BDBM164466	COc1ccc2c(OCc3nnc4ccc(-c5ccnnc5)cn34)ccnc2c1	Ki	'='	63.1	nM	7.20		307908	UO_0000065	18.73	0.34	3.88	8.25	False	CHEMBL3705882	In Vitro Assay: A PCR product covering residues 1058-1365 of c-Met (c-Met kinase domain) is generated from Human Liver QuickClone cDNA (Invitrogen) using forward primer 5'-ATTGACGGATCCATGCTAAATCCAGAGCTGGTCCAGGCA-3' (SEQ ID NO. 1) and reverse primer 5'-ACAACAGAATTCAATACGGAGCGACACATTTTACGTT-3' (SEQ ID NO. 2). The PCR product is cloned into a modified pFastBac 1 expression vector (harboring the gene…	B	BAO_0000019	assay format	Homo sapiens	None	None	None	None	CHEMBL3717	Hepatocyte growth factor receptor	Homo sapiens	SINGLE PROTEIN	CHEMBL3639266	37	BindingDB Database		2015	None
CHEMBL3668187		0	440.49	0	3.96	BDBM164475	COc1cnc2c(NCc3nnc4ccc(-c5ccc6ncsc6c5)nn34)ccnc2c1	Ki	'='	2.0	nM	8.70		307917	UO_0000065	19.75	0.37	4.74	8.44	False	CHEMBL3705882	In Vitro Assay: A PCR product covering residues 1058-1365 of c-Met (c-Met kinase domain) is generated from Human Liver QuickClone cDNA (Invitrogen) using forward primer 5'-ATTGACGGATCCATGCTAAATCCAGAGCTGGTCCAGGCA-3' (SEQ ID NO. 1) and reverse primer 5'-ACAACAGAATTCAATACGGAGCGACACATTTTACGTT-3' (SEQ ID NO. 2). The PCR product is cloned into a modified pFastBac 1 expression vector (harboring the gene…	B	BAO_0000019	assay format	Homo sapiens	None	None	None	None	CHEMBL3717	Hepatocyte growth factor receptor	Homo sapiens	SINGLE PROTEIN	CHEMBL3639266	37	BindingDB Database		2015	None
CHEMBL495899		0	302.34	0	3.09	Table S1, 1	Oc1ccc(Cc2nnc3ncc(-c4ccccc4)cn23)cc1	IC50	'='	610.0	nM	6.21			UO_0000065	20.56	0.37	3.12	9.82	False	CHEMBL1826790	Inhibition of human c-MET	B	BAO_0000357	single protein format	Homo sapiens	None	None	None	None	CHEMBL3717	Hepatocyte growth factor receptor	Homo sapiens	SINGLE PROTEIN	CHEMBL1821609	1	Scientific Literature	Eur. J. Med. Chem.	2011	None
CHEMBL515858		0	546.58	1	3.88	Table S1, 19	CN1CCN(Cc2c(Oc3ccc(NC(=O)c4cccn(-c5ccc(F)cc5)c4=O)cc3F)ccnc2N)CC1	IC50	'='	5.9	nM	8.23			UO_0000065	15.06	0.28	4.35	7.78	False	CHEMBL1826790	Inhibition of human c-MET	B	BAO_0000357	single protein format	Homo sapiens	None	None	None	None	CHEMBL3717	Hepatocyte growth factor receptor	Homo sapiens	SINGLE PROTEIN	CHEMBL1821609	1	Scientific Literature	Eur. J. Med. Chem.	2011	None
CHEMBL554510		0	292.75	0	2.93	Table S1,61	O=S(=O)(c1ccccc1Cl)n1ccc2ncccc21	IC50	'='	900.0	nM	6.05			UO_0000065	20.65	0.43	3.12	11.64	False	CHEMBL1826790	Inhibition of human c-MET	B	BAO_0000357	single protein format	Homo sapiens	None	None	None	None	CHEMBL3717	Hepatocyte growth factor receptor	Homo sapiens	SINGLE PROTEIN	CHEMBL1821609	1	Scientific Literature	Eur. J. Med. Chem.	2011	None
CHEMBL503524		0	611.70	2	6.66	Table S1, 72	O=C(Nc1ccc(Oc2ccnc3cc(-c4cn(CCN5CCCC5)cn4)sc23)c(F)c1)N1CCN(c2ccccc2)C1=O	IC50	'='	35.0	nM	7.46			UO_0000065	12.19	0.23	0.80	7.78	False	CHEMBL1826790	Inhibition of human c-MET	B	BAO_0000357	single protein format	Homo sapiens	None	None	None	None	CHEMBL3717	Hepatocyte growth factor receptor	Homo sapiens	SINGLE PROTEIN	CHEMBL1821609	1	Scientific Literature	Eur. J. Med. Chem.	2011	None
CHEMBL194062	GW572399X	0	315.35	0	2.73	GW572399X	NS(=O)(=O)c1ccc(Nc2ncc(-c3ccccc3)o2)cc1	Inhibition	'='	-0.71	%				UO_0000187					False	CHEMBL1962143	GSK_PKIS: MET mean inhibition at 1 uM [Nanosyn]	B	BAO_0000357	single protein format	None	None	None	None	None	CHEMBL3717	Hepatocyte growth factor receptor	Homo sapiens	SINGLE PROTEIN	CHEMBL1961873	16	GSK Published Kinase Inhibitor Set			None
CHEMBL1909377		0	341.80	0	3.29	SB-400868-A	Cl.c1ccc(-c2nc3n(c2-c2ccc4c(c2)OCO4)CCC3)nc1	Inhibition	'='	2.27	%				UO_0000187					False	CHEMBL1962142	GSK_PKIS: MET mean inhibition at 0.1 uM [Nanosyn]	B	BAO_0000357	single protein format	None	None	None	None	None	CHEMBL3717	Hepatocyte growth factor receptor	Homo sapiens	SINGLE PROTEIN	CHEMBL1961873	16	GSK Published Kinase Inhibitor Set			None
CHEMBL3321903		0	371.83	1	5.57	7l	Clc1cccc(-c2nc3ccc(Nc4ncnc5ccccc45)cc3[nH]2)c1	IC50	'='	4240.0	nM	5.37			UO_0000065	14.45	0.27	-0.20	8.08	False	CHEMBL3368963	Inhibition of human recombinant c-Met pre-incubated for 5 mins before ATP/substrate peptide cocktail addition measured after 30 mins by colorimetric ELISA assay	B	BAO_0000357	single protein format	Homo sapiens	None	None	None	None	CHEMBL3717	Hepatocyte growth factor receptor	Homo sapiens	SINGLE PROTEIN	CHEMBL3352651	1	Scientific Literature	Bioorg. Med. Chem.	2014	None
CHEMBL3394469		0	447.45	0	4.45	28a	Nc1n[nH]c2cccc(-c3ccc(NC(=O)C4(C(=O)Nc5ccc(F)cc5)CC4)cc3F)c12	IC50	'='	1.8	nM	8.74			UO_0000065	19.54	0.36	4.29	7.75	False	CHEMBL3396121	Inhibition of purified recombinant c-MET (unknown origin) using poly (Glu, Tyr) substrate after 60 mins by ELISA	B	BAO_0000357	single protein format	Homo sapiens	None	None	None	None	CHEMBL3717	Hepatocyte growth factor receptor	Homo sapiens	SINGLE PROTEIN	CHEMBL3392979	1	Scientific Literature	Bioorg. Med. Chem.	2015	None
CHEMBL1990821		0	427.54	1	6.78	SID103905170	Cc1cc(C)c(C)c(OCCCc2c(C(=O)O)[nH]c3c(-c4ccccc4C)cccc23)c1	Ki	'>'	3162.28	nM			inactive	UO_0000065					False	CHEMBL1963775	PUBCHEM_BIOASSAY: Navigating the Kinome. (Class of assay: other) Panel member name: MET	F	BAO_0000019	assay format	None	None	None	None	None	CHEMBL3717	Hepatocyte growth factor receptor	Homo sapiens	SINGLE PROTEIN	CHEMBL1201862	7	PubChem BioAssays			None
CHEMBL1964382		0	637.87	2	6.16	SID103905179	CC(C)(c1cc(Br)c(O)c(I)c1)c1cc(Br)c(O)c(I)c1	Ki	'>'	2511.89	nM			inactive	UO_0000065					False	CHEMBL1963775	PUBCHEM_BIOASSAY: Navigating the Kinome. (Class of assay: other) Panel member name: MET	F	BAO_0000019	assay format	None	None	None	None	None	CHEMBL3717	Hepatocyte growth factor receptor	Homo sapiens	SINGLE PROTEIN	CHEMBL1201862	7	PubChem BioAssays			None
CHEMBL1966722		0	411.91	0	3.59	SID103904450	O=C(NNC(=S)Nc1ccc(Cl)cc1)C(O)(c1ccccc1)c1ccccc1	Ki	'>'	3162.28	nM			inactive	UO_0000065					False	CHEMBL1963775	PUBCHEM_BIOASSAY: Navigating the Kinome. (Class of assay: other) Panel member name: MET	F	BAO_0000019	assay format	None	None	None	None	None	CHEMBL3717	Hepatocyte growth factor receptor	Homo sapiens	SINGLE PROTEIN	CHEMBL1201862	7	PubChem BioAssays			None
CHEMBL1988581		0	233.27	0	0.77	SID103905639	Cc1cc(=O)n2ccc(CN(C)C)c(O)c2n1	Ki	'='	7.943	nM	8.10		active	UO_0000065					False	CHEMBL1963775	PUBCHEM_BIOASSAY: Navigating the Kinome. (Class of assay: other) Panel member name: MET	F	BAO_0000019	assay format	None	None	None	None	None	CHEMBL3717	Hepatocyte growth factor receptor	Homo sapiens	SINGLE PROTEIN	CHEMBL1201862	7	PubChem BioAssays			None
CHEMBL1975500		0	460.49	0	3.24	SID103904712	COc1cc(-c2ccc3c(c2)Nc2ccc(C(=O)NCCNC(C)=O)cc2NC3=O)ccc1O	Ki	'>'	3162.28	nM			inactive	UO_0000065					False	CHEMBL1963775	PUBCHEM_BIOASSAY: Navigating the Kinome. (Class of assay: other) Panel member name: MET	F	BAO_0000019	assay format	None	None	None	None	None	CHEMBL3717	Hepatocyte growth factor receptor	Homo sapiens	SINGLE PROTEIN	CHEMBL1201862	7	PubChem BioAssays			None
CHEMBL1964399		0	425.49	0	3.42	SID103904938	COc1ccc(Nc2nccc(Nc3c(NC(C)C(C)(C)C)c(=O)c3=O)n2)cc1OC	Ki	'>'	3162.28	nM			inactive	UO_0000065					False	CHEMBL1963775	PUBCHEM_BIOASSAY: Navigating the Kinome. (Class of assay: other) Panel member name: MET	F	BAO_0000019	assay format	None	None	None	None	None	CHEMBL3717	Hepatocyte growth factor receptor	Homo sapiens	SINGLE PROTEIN	CHEMBL1201862	7	PubChem BioAssays			None
CHEMBL1996831		0	279.34	0	4.21	SID103904809	O=C(O)c1c2c(nc3ccccc13)C(=C1CCCC1)CC2	Ki	'>'	3162.28	nM			inactive	UO_0000065					False	CHEMBL1963775	PUBCHEM_BIOASSAY: Navigating the Kinome. (Class of assay: other) Panel member name: MET	F	BAO_0000019	assay format	None	None	None	None	None	CHEMBL3717	Hepatocyte growth factor receptor	Homo sapiens	SINGLE PROTEIN	CHEMBL1201862	7	PubChem BioAssays			None
CHEMBL1978166		0	525.72	2	7.54	SID103904325	Cc1cccc(NC(=O)Nc2ccc(-c3csc4c(C#CCCCCCCCCN)cnc(N)c34)cc2)c1	Ki	'='	316.23	nM	6.50		active	UO_0000065					False	CHEMBL1963775	PUBCHEM_BIOASSAY: Navigating the Kinome. (Class of assay: other) Panel member name: MET	F	BAO_0000019	assay format	None	None	None	None	None	CHEMBL3717	Hepatocyte growth factor receptor	Homo sapiens	SINGLE PROTEIN	CHEMBL1201862	7	PubChem BioAssays			None
CHEMBL1682357		0	275.31	0	3.81	SID103904525	c1ccc(Cc2cc(-c3ccc4[nH]ncc4c3)on2)cc1	Ki	'>'	3162.28	nM			inactive	UO_0000065					False	CHEMBL1963775	PUBCHEM_BIOASSAY: Navigating the Kinome. (Class of assay: other) Panel member name: MET	F	BAO_0000019	assay format	None	None	None	None	None	CHEMBL3717	Hepatocyte growth factor receptor	Homo sapiens	SINGLE PROTEIN	CHEMBL1201862	7	PubChem BioAssays			None
CHEMBL225519		0	213.24	0	1.36	SID103905167	O=C1NCCc2[nH]c(-c3ccncc3)cc21	Ki	'>'	2511.89	nM			inactive	UO_0000065					False	CHEMBL1963775	PUBCHEM_BIOASSAY: Navigating the Kinome. (Class of assay: other) Panel member name: MET	F	BAO_0000019	assay format	None	None	None	None	None	CHEMBL3717	Hepatocyte growth factor receptor	Homo sapiens	SINGLE PROTEIN	CHEMBL1201862	7	PubChem BioAssays			None
CHEMBL1998470		0	314.78	0	4.02	SID103904252	CCCC(=O)Nc1cc(-c2c[nH]c3ncccc23)cc(Cl)n1	Ki	'>'	2511.89	nM			inactive	UO_0000065					False	CHEMBL1963775	PUBCHEM_BIOASSAY: Navigating the Kinome. (Class of assay: other) Panel member name: MET	F	BAO_0000019	assay format	None	None	None	None	None	CHEMBL3717	Hepatocyte growth factor receptor	Homo sapiens	SINGLE PROTEIN	CHEMBL1201862	7	PubChem BioAssays			None
CHEMBL1989474		0	254.27	0	2.68	SID103905180	Cn1cc(-c2ccncn2)c(-c2ccc(F)cc2)n1	Ki	'>'	3162.28	nM			inactive	UO_0000065					False	CHEMBL1963775	PUBCHEM_BIOASSAY: Navigating the Kinome. (Class of assay: other) Panel member name: MET	F	BAO_0000019	assay format	None	None	None	None	None	CHEMBL3717	Hepatocyte growth factor receptor	Homo sapiens	SINGLE PROTEIN	CHEMBL1201862	7	PubChem BioAssays			None
CHEMBL458997		0	468.95	0	3.82	SID103904601	CNC(=O)c1ccccc1Nc1nc(Nc2ccc(N3CCOCC3)cc2OC)ncc1Cl	Ki	'='	199.53	nM	6.70		active	UO_0000065					False	CHEMBL1963775	PUBCHEM_BIOASSAY: Navigating the Kinome. (Class of assay: other) Panel member name: MET	F	BAO_0000019	assay format	None	None	None	None	None	CHEMBL3717	Hepatocyte growth factor receptor	Homo sapiens	SINGLE PROTEIN	CHEMBL1201862	7	PubChem BioAssays			None
CHEMBL1965836		0	442.44	0	4.78	SID103904463	Cc1n[nH]c2ccc(-c3cncc(OCC(N)Cc4cccc(OC(F)(F)F)c4)c3)cc12	Ki	'>'	3162.28	nM			inactive	UO_0000065					False	CHEMBL1963775	PUBCHEM_BIOASSAY: Navigating the Kinome. (Class of assay: other) Panel member name: MET	F	BAO_0000019	assay format	None	None	None	None	None	CHEMBL3717	Hepatocyte growth factor receptor	Homo sapiens	SINGLE PROTEIN	CHEMBL1201862	7	PubChem BioAssays			None
CHEMBL1978567		0	353.45	0	4.01	SID103904911	COc1cccc(C(C)NC(=O)c2sc(-c3ccncc3)nc2C)c1	Ki	'>'	2511.89	nM			inactive	UO_0000065					False	CHEMBL1963775	PUBCHEM_BIOASSAY: Navigating the Kinome. (Class of assay: other) Panel member name: MET	F	BAO_0000019	assay format	None	None	None	None	None	CHEMBL3717	Hepatocyte growth factor receptor	Homo sapiens	SINGLE PROTEIN	CHEMBL1201862	7	PubChem BioAssays			None
CHEMBL2006836		0	451.44	0	3.88	SID103905299	CC1=NN(c2ccc(C(=O)O)cc2)C(=O)C1=Cc1c(C)c(C#N)c2nc3ccccc3n2c1O	Ki	'>'	3162.28	nM			inactive	UO_0000065					False	CHEMBL1963775	PUBCHEM_BIOASSAY: Navigating the Kinome. (Class of assay: other) Panel member name: MET	F	BAO_0000019	assay format	None	None	None	None	None	CHEMBL3717	Hepatocyte growth factor receptor	Homo sapiens	SINGLE PROTEIN	CHEMBL1201862	7	PubChem BioAssays			None
CHEMBL1980704		0	345.43	0	4.13	SID103905204	Cc1cc2nnc(SCc3cn4ccccc4n3)n2c2ccccc12	Ki	'>'	3162.28	nM			inactive	UO_0000065					False	CHEMBL1963775	PUBCHEM_BIOASSAY: Navigating the Kinome. (Class of assay: other) Panel member name: MET	F	BAO_0000019	assay format	None	None	None	None	None	CHEMBL3717	Hepatocyte growth factor receptor	Homo sapiens	SINGLE PROTEIN	CHEMBL1201862	7	PubChem BioAssays			None
CHEMBL1972365		0	210.24	0	1.98	SID103905283	Nc1cc2nc(-c3ccccc3)cn2cn1	Ki	'>'	31622.78	nM			inactive	UO_0000065					False	CHEMBL1963775	PUBCHEM_BIOASSAY: Navigating the Kinome. (Class of assay: other) Panel member name: MET	F	BAO_0000019	assay format	None	None	None	None	None	CHEMBL3717	Hepatocyte growth factor receptor	Homo sapiens	SINGLE PROTEIN	CHEMBL1201862	7	PubChem BioAssays			None
CHEMBL1973860		0	270.36	0	3.37	SID103905449	OCCNc1cc2cc(-c3ccsc3)ccc2cn1	Ki	'>'	3162.28	nM			inactive	UO_0000065					False	CHEMBL1963775	PUBCHEM_BIOASSAY: Navigating the Kinome. (Class of assay: other) Panel member name: MET	F	BAO_0000019	assay format	None	None	None	None	None	CHEMBL3717	Hepatocyte growth factor receptor	Homo sapiens	SINGLE PROTEIN	CHEMBL1201862	7	PubChem BioAssays			None
CHEMBL2000685		0	708.80	2	1.02	SID103904743	CC(=NNC(=N)N)c1cc(NC(=O)c2cccc(C(=O)Nc3cc(C(C)=NNC(=N)N)cc(C(C)=NNC(=N)N)c3)c2)cc(C(C)=NNC(=N)N)c1	Ki	'>'	3162.28	nM			inactive	UO_0000065					False	CHEMBL1963775	PUBCHEM_BIOASSAY: Navigating the Kinome. (Class of assay: other) Panel member name: MET	F	BAO_0000019	assay format	None	None	None	None	None	CHEMBL3717	Hepatocyte growth factor receptor	Homo sapiens	SINGLE PROTEIN	CHEMBL1201862	7	PubChem BioAssays			None
CHEMBL340384		0	391.81	0	3.51	SID103905354	NC(=O)c1cn(-c2ccc(O)cc2Cl)c2cc(-c3ccncc3)ccc2c1=O	Ki	'='	1258.93	nM	5.90		active	UO_0000065					False	CHEMBL1963775	PUBCHEM_BIOASSAY: Navigating the Kinome. (Class of assay: other) Panel member name: MET	F	BAO_0000019	assay format	None	None	None	None	None	CHEMBL3717	Hepatocyte growth factor receptor	Homo sapiens	SINGLE PROTEIN	CHEMBL1201862	7	PubChem BioAssays			None
CHEMBL1981492		0	191.19	0	0.70	SID103905203	COC(=O)c1c(N)nc2ccccn12	Ki	'='	79432.82	nM	4.10		active	UO_0000065					False	CHEMBL1963775	PUBCHEM_BIOASSAY: Navigating the Kinome. (Class of assay: other) Panel member name: MET	F	BAO_0000019	assay format	None	None	None	None	None	CHEMBL3717	Hepatocyte growth factor receptor	Homo sapiens	SINGLE PROTEIN	CHEMBL1201862	7	PubChem BioAssays			None
CHEMBL1988692		0	268.32	0	1.99	SID103905397	CC(C)NC1=NNC(=O)C1=Cc1cc2ccccc2[nH]1	Ki	'>'	2511.89	nM			inactive	UO_0000065					False	CHEMBL1963775	PUBCHEM_BIOASSAY: Navigating the Kinome. (Class of assay: other) Panel member name: MET	F	BAO_0000019	assay format	None	None	None	None	None	CHEMBL3717	Hepatocyte growth factor receptor	Homo sapiens	SINGLE PROTEIN	CHEMBL1201862	7	PubChem BioAssays			None
CHEMBL2007574		0	245.67	0	2.26	SID103904208	Nc1nc(Cl)cc(-c2c[nH]c3ncccc23)n1	Ki	'>'	2511.89	nM			inactive	UO_0000065					False	CHEMBL1963775	PUBCHEM_BIOASSAY: Navigating the Kinome. (Class of assay: other) Panel member name: MET	F	BAO_0000019	assay format	None	None	None	None	None	CHEMBL3717	Hepatocyte growth factor receptor	Homo sapiens	SINGLE PROTEIN	CHEMBL1201862	7	PubChem BioAssays			None
CHEMBL1985580		0	394.48	0	4.31	SID103904969	NC(Cc1cccc2ccccc12)C(=O)Nc1cncc(C=Cc2ccncc2)c1	Ki	'>'	3162.28	nM			inactive	UO_0000065					False	CHEMBL1963775	PUBCHEM_BIOASSAY: Navigating the Kinome. (Class of assay: other) Panel member name: MET	F	BAO_0000019	assay format	None	None	None	None	None	CHEMBL3717	Hepatocyte growth factor receptor	Homo sapiens	SINGLE PROTEIN	CHEMBL1201862	7	PubChem BioAssays			None
CHEMBL1984162		0	527.63	2	5.72	SID103904784	COCCOC1CCC(n2nc(-c3ccc(Nc4nc5cc(C)cc(C)c5o4)cc3)c3c(N)ncnc32)CC1	Ki	'='	630.96	nM	6.20		active	UO_0000065					False	CHEMBL1963775	PUBCHEM_BIOASSAY: Navigating the Kinome. (Class of assay: other) Panel member name: MET	F	BAO_0000019	assay format	None	None	None	None	None	CHEMBL3717	Hepatocyte growth factor receptor	Homo sapiens	SINGLE PROTEIN	CHEMBL1201862	7	PubChem BioAssays			None
CHEMBL1682360		0	282.35	0	3.20	SID103904531	c1cc2[nH]ncc2cc1-c1cc(CN2CCCCC2)no1	Ki	'>'	3162.28	nM			inactive	UO_0000065					False	CHEMBL1963775	PUBCHEM_BIOASSAY: Navigating the Kinome. (Class of assay: other) Panel member name: MET	F	BAO_0000019	assay format	None	None	None	None	None	CHEMBL3717	Hepatocyte growth factor receptor	Homo sapiens	SINGLE PROTEIN	CHEMBL1201862	7	PubChem BioAssays			None
CHEMBL1970189		0	286.72	0	2.59	SID103905102	Cc1n[nH]c2c1C(c1ccccc1Cl)C(C#N)=C(N)O2	Ki	'>'	3162.28	nM			inactive	UO_0000065					False	CHEMBL1963775	PUBCHEM_BIOASSAY: Navigating the Kinome. (Class of assay: other) Panel member name: MET	F	BAO_0000019	assay format	None	None	None	None	None	CHEMBL3717	Hepatocyte growth factor receptor	Homo sapiens	SINGLE PROTEIN	CHEMBL1201862	7	PubChem BioAssays			None
CHEMBL406845		0	301.78	0	3.48	SID103904781	CC(C)(C)n1nc(-c2ccc(Cl)cc2)c2c(N)ncnc21	Ki	'>'	2511.89	nM			inactive	UO_0000065					False	CHEMBL1963775	PUBCHEM_BIOASSAY: Navigating the Kinome. (Class of assay: other) Panel member name: MET	F	BAO_0000019	assay format	None	None	None	None	None	CHEMBL3717	Hepatocyte growth factor receptor	Homo sapiens	SINGLE PROTEIN	CHEMBL1201862	7	PubChem BioAssays			None
CHEMBL1970104		0	290.37	0	4.40	SID103904906	CC(C)(C)c1ccc2nc(-c3n[nH]c4ccccc34)[nH]c2c1	Ki	'>'	3162.28	nM			inactive	UO_0000065					False	CHEMBL1963775	PUBCHEM_BIOASSAY: Navigating the Kinome. (Class of assay: other) Panel member name: MET	F	BAO_0000019	assay format	None	None	None	None	None	CHEMBL3717	Hepatocyte growth factor receptor	Homo sapiens	SINGLE PROTEIN	CHEMBL1201862	7	PubChem BioAssays			None
CHEMBL2000335		0	389.48	1	5.20	SID103904296	Cc1ccc(NC(=O)Nc2ccc(-c3csc4ncnc(N)c34)cc2)cc1C	Ki	'>'	3162.28	nM			inactive	UO_0000065					False	CHEMBL1963775	PUBCHEM_BIOASSAY: Navigating the Kinome. (Class of assay: other) Panel member name: MET	F	BAO_0000019	assay format	None	None	None	None	None	CHEMBL3717	Hepatocyte growth factor receptor	Homo sapiens	SINGLE PROTEIN	CHEMBL1201862	7	PubChem BioAssays			None
CHEMBL1973516		0	439.53	0	3.85	SID103905160	CCN1CCN(c2ccc(Nc3ncc(C#N)c(Nc4ccc5[nH]ncc5c4)n3)cc2)CC1	Ki	'>'	2511.89	nM			inactive	UO_0000065					False	CHEMBL1963775	PUBCHEM_BIOASSAY: Navigating the Kinome. (Class of assay: other) Panel member name: MET	F	BAO_0000019	assay format	None	None	None	None	None	CHEMBL3717	Hepatocyte growth factor receptor	Homo sapiens	SINGLE PROTEIN	CHEMBL1201862	7	PubChem BioAssays			None
CHEMBL1993781		0	361.45	0	3.57	SID103904968	NC(COCc1ccccc1)COc1cncc(C=Cc2ccncc2)c1	Ki	'>'	3162.28	nM			inactive	UO_0000065					False	CHEMBL1963775	PUBCHEM_BIOASSAY: Navigating the Kinome. (Class of assay: other) Panel member name: MET	F	BAO_0000019	assay format	None	None	None	None	None	CHEMBL3717	Hepatocyte growth factor receptor	Homo sapiens	SINGLE PROTEIN	CHEMBL1201862	7	PubChem BioAssays			None
CHEMBL1994321		0	505.63	1	4.40	SID103904304	Cc1cccc(NC(=O)Nc2ccc(-c3csc4c(C#CCNS(C)(=O)=O)cnc(N)c34)cc2)c1	Ki	'='	316.23	nM	6.50		active	UO_0000065					False	CHEMBL1963775	PUBCHEM_BIOASSAY: Navigating the Kinome. (Class of assay: other) Panel member name: MET	F	BAO_0000019	assay format	None	None	None	None	None	CHEMBL3717	Hepatocyte growth factor receptor	Homo sapiens	SINGLE PROTEIN	CHEMBL1201862	7	PubChem BioAssays			None
CHEMBL1978562		0	352.20	0	3.75	SID103905680	Cn1cc(-c2cc3nc(Br)cnc3[nH]2)c2cc(C#N)ccc21	Ki	'='	794.33	nM	6.10		active	UO_0000065					False	CHEMBL1963775	PUBCHEM_BIOASSAY: Navigating the Kinome. (Class of assay: other) Panel member name: MET	F	BAO_0000019	assay format	None	None	None	None	None	CHEMBL3717	Hepatocyte growth factor receptor	Homo sapiens	SINGLE PROTEIN	CHEMBL1201862	7	PubChem BioAssays			None
CHEMBL1975128		0	416.23	0	3.06	SID103904465	Nc1n[nH]c2ccc(-c3nnn(Cc4ccccc4)c3I)cc12	Ki	'>'	3162.28	nM			inactive	UO_0000065					False	CHEMBL1963775	PUBCHEM_BIOASSAY: Navigating the Kinome. (Class of assay: other) Panel member name: MET	F	BAO_0000019	assay format	None	None	None	None	None	CHEMBL3717	Hepatocyte growth factor receptor	Homo sapiens	SINGLE PROTEIN	CHEMBL1201862	7	PubChem BioAssays			None
CHEMBL1977041		0	416.44	0	3.72	SID103904316	COC(=O)c1c(-c2ccc(NC(=O)Nc3ccccc3)cc2)c2c(N)ncnn2c1C	Ki	'='	251.19	nM	6.60		active	UO_0000065					False	CHEMBL1963775	PUBCHEM_BIOASSAY: Navigating the Kinome. (Class of assay: other) Panel member name: MET	F	BAO_0000019	assay format	None	None	None	None	None	CHEMBL3717	Hepatocyte growth factor receptor	Homo sapiens	SINGLE PROTEIN	CHEMBL1201862	7	PubChem BioAssays			None
CHEMBL1997759		0	344.37	0	3.66	SID103904675	COc1cccc(NC(=O)c2cnn3c(-c4ccccc4)ccnc23)c1	Ki	'>'	3162.28	nM			inactive	UO_0000065					False	CHEMBL1963775	PUBCHEM_BIOASSAY: Navigating the Kinome. (Class of assay: other) Panel member name: MET	F	BAO_0000019	assay format	None	None	None	None	None	CHEMBL3717	Hepatocyte growth factor receptor	Homo sapiens	SINGLE PROTEIN	CHEMBL1201862	7	PubChem BioAssays			None
CHEMBL1989708		0	498.61	1	5.74	SID103904354	Cc1cccc(NC(=O)Nc2ccc(-c3csc4c(-c5cnn(CC(C)O)c5)cnc(N)c34)cc2)c1	Ki	'='	39.81	nM	7.40		active	UO_0000065					False	CHEMBL1963775	PUBCHEM_BIOASSAY: Navigating the Kinome. (Class of assay: other) Panel member name: MET	F	BAO_0000019	assay format	None	None	None	None	None	CHEMBL3717	Hepatocyte growth factor receptor	Homo sapiens	SINGLE PROTEIN	CHEMBL1201862	7	PubChem BioAssays			None
CHEMBL477772	PAZOPANIB	4	437.53	0	3.14	SID103905642	Cc1ccc(Nc2nccc(N(C)c3ccc4c(C)n(C)nc4c3)n2)cc1S(N)(=O)=O	Ki	'='	1584.89	nM	5.80		active	UO_0000065					False	CHEMBL1963775	PUBCHEM_BIOASSAY: Navigating the Kinome. (Class of assay: other) Panel member name: MET	F	BAO_0000019	assay format	None	None	None	None	None	CHEMBL3717	Hepatocyte growth factor receptor	Homo sapiens	SINGLE PROTEIN	CHEMBL1201862	7	PubChem BioAssays			None
CHEMBL2003341		0	387.27	0	4.52	SID103904553	O=C(NC(CO)c1cc(Cl)cc(Cl)c1)c1ccc(-c2ccncc2)cc1	Ki	'>'	3162.28	nM			inactive	UO_0000065					False	CHEMBL1963775	PUBCHEM_BIOASSAY: Navigating the Kinome. (Class of assay: other) Panel member name: MET	F	BAO_0000019	assay format	None	None	None	None	None	CHEMBL3717	Hepatocyte growth factor receptor	Homo sapiens	SINGLE PROTEIN	CHEMBL1201862	7	PubChem BioAssays			None
CHEMBL1972276		0	366.47	0	2.87	SID103904694	CCN(CC)CCCNc1cccc(-c2nc3c(C(N)=O)cccc3[nH]2)n1	Ki	'>'	3162.28	nM			inactive	UO_0000065					False	CHEMBL1963775	PUBCHEM_BIOASSAY: Navigating the Kinome. (Class of assay: other) Panel member name: MET	F	BAO_0000019	assay format	None	None	None	None	None	CHEMBL3717	Hepatocyte growth factor receptor	Homo sapiens	SINGLE PROTEIN	CHEMBL1201862	7	PubChem BioAssays			None
CHEMBL1974617		0	215.21	0	1.71	SID103904506	OCc1cc(-c2ccc3[nH]ncc3c2)on1	Ki	'='	31622.78	nM	4.50		active	UO_0000065					False	CHEMBL1963775	PUBCHEM_BIOASSAY: Navigating the Kinome. (Class of assay: other) Panel member name: MET	F	BAO_0000019	assay format	None	None	None	None	None	CHEMBL3717	Hepatocyte growth factor receptor	Homo sapiens	SINGLE PROTEIN	CHEMBL1201862	7	PubChem BioAssays			None
CHEMBL3417459		0	435.53	0	3.93	6a	CN(C)CCCCOC(=O)Nc1cccc(Cn2nc(Nc3ccccc3)ccc2=O)c1	IC50	'='	360.0	nM	6.44			UO_0000065	14.80	0.28	2.51	7.28	False	CHEMBL3420280	Inhibition of recombinant c-Met (unknown origin) using poly (Glu,Tyr)4:1 substrate incubated for 60 mins by ELISA method	B	BAO_0000357	single protein format	Homo sapiens	None	None	None	None	CHEMBL3717	Hepatocyte growth factor receptor	Homo sapiens	SINGLE PROTEIN	CHEMBL3414492	1	Scientific Literature	Eur. J. Med. Chem.	2015	None
CHEMBL3417467		0	453.52	0	4.06	6i	CN(C)CCCCOC(=O)Nc1cccc(Cn2nc(Nc3cccc(F)c3)ccc2=O)c1	IC50	'='	100.0	nM	7.00			UO_0000065	15.43	0.29	2.94	7.91	False	CHEMBL3420280	Inhibition of recombinant c-Met (unknown origin) using poly (Glu,Tyr)4:1 substrate incubated for 60 mins by ELISA method	B	BAO_0000357	single protein format	Homo sapiens	None	None	None	None	CHEMBL3717	Hepatocyte growth factor receptor	Homo sapiens	SINGLE PROTEIN	CHEMBL3414492	1	Scientific Literature	Eur. J. Med. Chem.	2015	None
CHEMBL3417468		0	453.52	0	4.06	6j	CN(C)CCCCOC(=O)Nc1cccc(Cn2nc(Nc3ccc(F)cc3)ccc2=O)c1	IC50	'='	900.0	nM	6.05			UO_0000065	13.33	0.25	1.99	6.83	False	CHEMBL3420280	Inhibition of recombinant c-Met (unknown origin) using poly (Glu,Tyr)4:1 substrate incubated for 60 mins by ELISA method	B	BAO_0000357	single protein format	Homo sapiens	None	None	None	None	CHEMBL3717	Hepatocyte growth factor receptor	Homo sapiens	SINGLE PROTEIN	CHEMBL3414492	1	Scientific Literature	Eur. J. Med. Chem.	2015	None
CHEMBL3417477		0	406.42	0	3.94	15	CCOC(=O)Nc1cccc(Cn2nc(-n3ccc4ccc(F)cc43)ccc2=O)c1	IC50	'>'	10000.0	nM				UO_0000065					False	CHEMBL3420280	Inhibition of recombinant c-Met (unknown origin) using poly (Glu,Tyr)4:1 substrate incubated for 60 mins by ELISA method	B	BAO_0000357	single protein format	Homo sapiens	None	None	None	None	CHEMBL3717	Hepatocyte growth factor receptor	Homo sapiens	SINGLE PROTEIN	CHEMBL3414492	1	Scientific Literature	Eur. J. Med. Chem.	2015	None
CHEMBL1982563		0	420.49	0	4.39	SID103904766	COCC(C)(C)CNc1nccc(-c2c(-c3ccc(F)cc3)nc3c(C)nccn23)n1	Ki	'>'	3162.28	nM			inactive	UO_0000065					False	CHEMBL1963775	PUBCHEM_BIOASSAY: Navigating the Kinome. (Class of assay: other) Panel member name: MET	F	BAO_0000019	assay format	None	None	None	None	None	CHEMBL3717	Hepatocyte growth factor receptor	Homo sapiens	SINGLE PROTEIN	CHEMBL1201862	7	PubChem BioAssays			None
CHEMBL399530		0	352.39	0	3.80	SID103905505	CCc1cc(-c2[nH]nc(C)c2-c2ccc3c(c2)OCCO3)c(O)cc1O	Ki	'='	2511.89	nM	5.60		active	UO_0000065					False	CHEMBL1963775	PUBCHEM_BIOASSAY: Navigating the Kinome. (Class of assay: other) Panel member name: MET	F	BAO_0000019	assay format	None	None	None	None	None	CHEMBL3717	Hepatocyte growth factor receptor	Homo sapiens	SINGLE PROTEIN	CHEMBL1201862	7	PubChem BioAssays			None
CHEMBL1988370		0	453.59	1	5.31	SID103904996	Nc1ncnc2c1c(-c1cccc(OCc3ccccc3)c1)cn2C1CC(CN2CCCC2)C1	Ki	'>'	3162.28	nM			inactive	UO_0000065					False	CHEMBL1963775	PUBCHEM_BIOASSAY: Navigating the Kinome. (Class of assay: other) Panel member name: MET	F	BAO_0000019	assay format	None	None	None	None	None	CHEMBL3717	Hepatocyte growth factor receptor	Homo sapiens	SINGLE PROTEIN	CHEMBL1201862	7	PubChem BioAssays			None
CHEMBL1989834		0	210.24	0	2.52	SID103905442	O=c1[nH][nH]c2cccc(-c3ccccc3)c12	Ki	'>'	12589.25	nM			inactive	UO_0000065					False	CHEMBL1963775	PUBCHEM_BIOASSAY: Navigating the Kinome. (Class of assay: other) Panel member name: MET	F	BAO_0000019	assay format	None	None	None	None	None	CHEMBL3717	Hepatocyte growth factor receptor	Homo sapiens	SINGLE PROTEIN	CHEMBL1201862	7	PubChem BioAssays			None
CHEMBL244378		0	346.35	0	3.54	SID103904604	O=C(O)c1ccccc1Nc1ccnc(Nc2ccc3cn[nH]c3c2)n1	Ki	'='	158.49	nM	6.80		active	UO_0000065					False	CHEMBL1963775	PUBCHEM_BIOASSAY: Navigating the Kinome. (Class of assay: other) Panel member name: MET	F	BAO_0000019	assay format	None	None	None	None	None	CHEMBL3717	Hepatocyte growth factor receptor	Homo sapiens	SINGLE PROTEIN	CHEMBL1201862	7	PubChem BioAssays			None
CHEMBL1986265		0	399.80	0	4.45	SID103904932	O=C(O)C1CN(Cc2ccc(OCc3cccc(C(F)(F)F)c3)cc2Cl)C1	Ki	'>'	2511.89	nM			inactive	UO_0000065					False	CHEMBL1963775	PUBCHEM_BIOASSAY: Navigating the Kinome. (Class of assay: other) Panel member name: MET	F	BAO_0000019	assay format	None	None	None	None	None	CHEMBL3717	Hepatocyte growth factor receptor	Homo sapiens	SINGLE PROTEIN	CHEMBL1201862	7	PubChem BioAssays			None
CHEMBL1983348		0	386.46	0	4.26	SID103904905	CCCCN(CCC#N)C(=O)c1ccc2nc(-c3n[nH]c4ccccc34)[nH]c2c1	Ki	'>'	2511.89	nM			inactive	UO_0000065					False	CHEMBL1963775	PUBCHEM_BIOASSAY: Navigating the Kinome. (Class of assay: other) Panel member name: MET	F	BAO_0000019	assay format	None	None	None	None	None	CHEMBL3717	Hepatocyte growth factor receptor	Homo sapiens	SINGLE PROTEIN	CHEMBL1201862	7	PubChem BioAssays			None
CHEMBL2002649		0	241.25	0	1.91	SID103905117	COc1ccc2c(c1)C(=Cc1c[nH]cn1)C(=O)N2	Ki	'>'	3162.28	nM			inactive	UO_0000065					False	CHEMBL1963775	PUBCHEM_BIOASSAY: Navigating the Kinome. (Class of assay: other) Panel member name: MET	F	BAO_0000019	assay format	None	None	None	None	None	CHEMBL3717	Hepatocyte growth factor receptor	Homo sapiens	SINGLE PROTEIN	CHEMBL1201862	7	PubChem BioAssays			None
CHEMBL2002099		0	306.37	0	3.47	SID103905273	N#CCC(C1CCCC1)n1cc(-c2ncnc3[nH]ccc23)cn1	Ki	'>'	2511.89	nM			inactive	UO_0000065					False	CHEMBL1963775	PUBCHEM_BIOASSAY: Navigating the Kinome. (Class of assay: other) Panel member name: MET	F	BAO_0000019	assay format	None	None	None	None	None	CHEMBL3717	Hepatocyte growth factor receptor	Homo sapiens	SINGLE PROTEIN	CHEMBL1201862	7	PubChem BioAssays			None
CHEMBL184847		0	371.44	0	4.86	SID103904377	Cc1ccc(NC(=O)Nc2ccc(-c3cccc4c3CNC4=O)cc2)cc1C	Ki	'>'	3162.28	nM			inactive	UO_0000065					False	CHEMBL1963775	PUBCHEM_BIOASSAY: Navigating the Kinome. (Class of assay: other) Panel member name: MET	F	BAO_0000019	assay format	None	None	None	None	None	CHEMBL3717	Hepatocyte growth factor receptor	Homo sapiens	SINGLE PROTEIN	CHEMBL1201862	7	PubChem BioAssays			None
CHEMBL1998159		0	427.43	0	4.30	SID103905453	Cc1n[nH]c2cnc(-c3cncc(OCC(N)Cc4cccc(C(F)(F)F)c4)c3)cc12	Ki	'>'	3162.28	nM			inactive	UO_0000065					False	CHEMBL1963775	PUBCHEM_BIOASSAY: Navigating the Kinome. (Class of assay: other) Panel member name: MET	F	BAO_0000019	assay format	None	None	None	None	None	CHEMBL3717	Hepatocyte growth factor receptor	Homo sapiens	SINGLE PROTEIN	CHEMBL1201862	7	PubChem BioAssays			None
CHEMBL3263968		0	662.81	2	6.72	14	COc1cc2c(Oc3ccc(NS(=O)(=O)c4cccc(-c5cccs5)c4)cc3F)ccnc2cc1OCCCN1CCN(C)CC1	Inhibition						tde						False	CHEMBL3267437	Inhibition of recombinant c-MET (unknown origin) using poly-AEKY peptide as substrate by ADPGlo assay	B	BAO_0000357	single protein format	Homo sapiens	None	None	None	None	CHEMBL3717	Hepatocyte growth factor receptor	Homo sapiens	SINGLE PROTEIN	CHEMBL3259680	1	Scientific Literature	ACS Med. Chem. Lett.	2014	None
CHEMBL3263959		0	654.74	2	5.24	2	COc1cc2c(Oc3ccc(NC(=O)c4c(C)n(C)n(-c5ccccc5)c4=O)cc3F)ccnc2cc1OCCCN1CCN(C)CC1	Inhibition						Active						False	CHEMBL3267438	Inhibition of c-MET (unknown origin) phosphorylation by cell-based Western blot analysis	B	BAO_0000219	cell-based format	Homo sapiens	None	None	None	None	CHEMBL3717	Hepatocyte growth factor receptor	Homo sapiens	SINGLE PROTEIN	CHEMBL3259680	1	Scientific Literature	ACS Med. Chem. Lett.	2014	None
CHEMBL601719	CRIZOTINIB	4	450.35	1	5.04	Crizotinib	C[C@@H](Oc1cc(-c2cnn(C3CCNCC3)c2)cnc1N)c1c(Cl)ccc(F)c1Cl	IC50						Not Determined						False	CHEMBL3266281	Inhibition of recombinant c-MET (unknown origin) using poly-AEKY peptide as substrate after 60 mins by ADPGlo assay	B	BAO_0000357	single protein format	Homo sapiens	None	None	None	None	CHEMBL3717	Hepatocyte growth factor receptor	Homo sapiens	SINGLE PROTEIN	CHEMBL3259680	1	Scientific Literature	ACS Med. Chem. Lett.	2014	None
CHEMBL4062803		0	320.36	0	3.73	19	Cc1n[nH]c2cc(Nc3nc(NC4CC4)c4occc4n3)ccc12	IC50	'>'	10000.0	nM				UO_0000065					False	CHEMBL4007699	Inhibition of c-MET (unknown origin) after 60 mins by TR-FRET assay	B	BAO_0000357	single protein format	Homo sapiens	None	None	None	None	CHEMBL3717	Hepatocyte growth factor receptor	Homo sapiens	SINGLE PROTEIN	CHEMBL4007384	1	Scientific Literature	Bioorg Med Chem Lett	2016	None
CHEMBL3287602		0	607.64	2	5.50	16b	Cc1nc(Nc2cccc(CS(C)(=O)=O)c2)cc(Oc2ccc(NC(=O)C3(C(=O)Nc4ccc(F)cc4)CC3)cc2F)n1	IC50	'='	924.0	nM	6.03			UO_0000065	9.93	0.19	0.53	4.33	False	CHEMBL3292047	Inhibition of c-Met (unknown origin) using poly (Glu,Tyr)4:1 as substrate after 60 mins by ELISA	B	BAO_0000357	single protein format	Homo sapiens	None	None	None	None	CHEMBL3717	Hepatocyte growth factor receptor	Homo sapiens	SINGLE PROTEIN	CHEMBL3286177	1	Scientific Literature	ACS Med. Chem. Lett.	2014	None
CHEMBL3287603		0	592.62	2	5.80	18a	CS(=O)(=O)Cc1cccc(Nc2cc(Oc3ccc(NC(=O)C4(C(=O)Nc5ccc(F)cc5)CC4)cc3F)ccn2)c1	IC50	'='	3.8	nM	8.42			UO_0000065	14.21	0.27	2.62	6.66	False	CHEMBL3292047	Inhibition of c-Met (unknown origin) using poly (Glu,Tyr)4:1 as substrate after 60 mins by ELISA	B	BAO_0000357	single protein format	Homo sapiens	None	None	None	None	CHEMBL3717	Hepatocyte growth factor receptor	Homo sapiens	SINGLE PROTEIN	CHEMBL3286177	1	Scientific Literature	ACS Med. Chem. Lett.	2014	None
CHEMBL3287320		0	668.63	2	5.94	3r	CS(=O)(=O)Cc1cccc(Nc2nccc(Oc3ccc(NC(=O)C4(C(=O)Nc5ccc(C#N)c(C(F)(F)F)c5)CC4)cc3F)n2)c1	Inhibition	'='	17.7	%				UO_0000187					False	CHEMBL3292048	Inhibition of c-Met (unknown origin) using poly (Glu,Tyr)4:1 as substrate at 10 uM after 60 mins by ELISA	B	BAO_0000357	single protein format	Homo sapiens	None	None	None	None	CHEMBL3717	Hepatocyte growth factor receptor	Homo sapiens	SINGLE PROTEIN	CHEMBL3286177	1	Scientific Literature	ACS Med. Chem. Lett.	2014	None
CHEMBL2004716		0	542.71	2	5.97	SID103904320	CCN(CC)CCNC(=O)C=Cc1cnc(N)c2c(-c3ccc(NC(=O)Nc4cccc(C)c4)cc3)csc12	Ki	'='	125.89	nM	6.90		active	UO_0000065					False	CHEMBL1963775	PUBCHEM_BIOASSAY: Navigating the Kinome. (Class of assay: other) Panel member name: MET	F	BAO_0000019	assay format	None	None	None	None	None	CHEMBL3717	Hepatocyte growth factor receptor	Homo sapiens	SINGLE PROTEIN	CHEMBL1201862	7	PubChem BioAssays			None
CHEMBL1993243		0	353.40	0	3.03	SID103905095	CNC(=O)C=Cc1cnc(N)c2c(-c3ccc4c(c3)OCO4)csc12	Ki	'>'	3162.28	nM			inactive	UO_0000065					False	CHEMBL1963775	PUBCHEM_BIOASSAY: Navigating the Kinome. (Class of assay: other) Panel member name: MET	F	BAO_0000019	assay format	None	None	None	None	None	CHEMBL3717	Hepatocyte growth factor receptor	Homo sapiens	SINGLE PROTEIN	CHEMBL1201862	7	PubChem BioAssays			None
CHEMBL1997503		0	441.92	1	5.51	SID103904948	CC(C)Oc1ccc(-c2noc(-c3ccc(NC4CCC(C(=O)O)C4)cc3)n2)cc1Cl	Ki	'>'	3162.28	nM			inactive	UO_0000065					False	CHEMBL1963775	PUBCHEM_BIOASSAY: Navigating the Kinome. (Class of assay: other) Panel member name: MET	F	BAO_0000019	assay format	None	None	None	None	None	CHEMBL3717	Hepatocyte growth factor receptor	Homo sapiens	SINGLE PROTEIN	CHEMBL1201862	7	PubChem BioAssays			None
CHEMBL119385	NEFLAMAPIMOD	2	436.27	1	5.49	SID103905630	O=c1ncn2nc(Sc3ccc(F)cc3F)ccc2c1-c1c(Cl)cccc1Cl	Ki	'>'	2511.89	nM			inactive	UO_0000065					False	CHEMBL1963775	PUBCHEM_BIOASSAY: Navigating the Kinome. (Class of assay: other) Panel member name: MET	F	BAO_0000019	assay format	None	None	None	None	None	CHEMBL3717	Hepatocyte growth factor receptor	Homo sapiens	SINGLE PROTEIN	CHEMBL1201862	7	PubChem BioAssays			None
CHEMBL1990288		0	399.43	1	5.36	SID103904425	CC(Nc1nccc(-c2c(-c3ccc(F)cc3)nc3occn23)n1)c1ccccc1	Ki	'>'	3162.28	nM			inactive	UO_0000065					False	CHEMBL1963775	PUBCHEM_BIOASSAY: Navigating the Kinome. (Class of assay: other) Panel member name: MET	F	BAO_0000019	assay format	None	None	None	None	None	CHEMBL3717	Hepatocyte growth factor receptor	Homo sapiens	SINGLE PROTEIN	CHEMBL1201862	7	PubChem BioAssays			None
CHEMBL1986970		0	390.45	0	2.59	SID103904516	COCCN(C)C(=O)c1c(-c2ccc3[nH]ncc3c2)nnn1Cc1ccccc1	Ki	'>'	3162.28	nM			inactive	UO_0000065					False	CHEMBL1963775	PUBCHEM_BIOASSAY: Navigating the Kinome. (Class of assay: other) Panel member name: MET	F	BAO_0000019	assay format	None	None	None	None	None	CHEMBL3717	Hepatocyte growth factor receptor	Homo sapiens	SINGLE PROTEIN	CHEMBL1201862	7	PubChem BioAssays			None
CHEMBL1984700		0	454.48	0	4.10	SID103904772	CC(C)Oc1nccn2c(-c3ccnc(NCC(C)(C)O)n3)c(-c3ccc(F)cc3F)nc12	Ki	'>'	3162.28	nM			inactive	UO_0000065					False	CHEMBL1963775	PUBCHEM_BIOASSAY: Navigating the Kinome. (Class of assay: other) Panel member name: MET	F	BAO_0000019	assay format	None	None	None	None	None	CHEMBL3717	Hepatocyte growth factor receptor	Homo sapiens	SINGLE PROTEIN	CHEMBL1201862	7	PubChem BioAssays			None
CHEMBL3703957		0	556.70	2	5.64	BDBM163181	Cn1cc(-c2ccc3nnc(Sc4ccc5ncc(NC6CCN(C(=O)OC(C)(C)C)CC6)cc5c4)n3c2)cn1	IC50	'='	19.0	nM	7.72		306322	UO_0000065	13.87	0.26	2.08	7.54	False	CHEMBL3706358	LanthaScreen Assay: The kinase assay is based on the LanthaScreen technology. LanthaScreen is the detection of Time-Resolved Fluorescence Resonance Energy Transfer (TR-FRET) using lanthanide chelates to measure interactions between various binding partners. In a TR-FRET kinase assay, a long-lifetime lanthanide donor species is conjugated to an antibody that specifically binds to a phosphorylated …	B	BAO_0000357	single protein format	Homo sapiens	None	None	None	None	CHEMBL3717	Hepatocyte growth factor receptor	Homo sapiens	SINGLE PROTEIN	CHEMBL3638676	37	BindingDB Database		2015	None
CHEMBL3703962		0	524.58	1	4.51	BDBM163187	Cn1cc(-c2ccc3nnc(Sc4ccc5ncc(N6CCN(CC(F)(F)F)CC6)cc5c4)n3c2)cn1	IC50	'='	78.0	nM	7.11		306328	UO_0000065	13.55	0.26	2.60	10.55	False	CHEMBL3706358	LanthaScreen Assay: The kinase assay is based on the LanthaScreen technology. LanthaScreen is the detection of Time-Resolved Fluorescence Resonance Energy Transfer (TR-FRET) using lanthanide chelates to measure interactions between various binding partners. In a TR-FRET kinase assay, a long-lifetime lanthanide donor species is conjugated to an antibody that specifically binds to a phosphorylated …	B	BAO_0000357	single protein format	Homo sapiens	None	None	None	None	CHEMBL3717	Hepatocyte growth factor receptor	Homo sapiens	SINGLE PROTEIN	CHEMBL3638676	37	BindingDB Database		2015	None
CHEMBL3704009		0	464.55	0	3.00	BDBM163234	C/C(=N\OCCO)c1ccc2nnc(Sc3ccc4ncc(N5CCOCC5)cc4c3)n2c1	IC50	'='	2.0	nM	8.70		306376	UO_0000065	18.73	0.36	5.70	8.93	False	CHEMBL3706358	LanthaScreen Assay: The kinase assay is based on the LanthaScreen technology. LanthaScreen is the detection of Time-Resolved Fluorescence Resonance Energy Transfer (TR-FRET) using lanthanide chelates to measure interactions between various binding partners. In a TR-FRET kinase assay, a long-lifetime lanthanide donor species is conjugated to an antibody that specifically binds to a phosphorylated …	B	BAO_0000357	single protein format	Homo sapiens	None	None	None	None	CHEMBL3717	Hepatocyte growth factor receptor	Homo sapiens	SINGLE PROTEIN	CHEMBL3638676	37	BindingDB Database		2015	None
CHEMBL3704022		0	376.42	0	3.97	BDBM163248	Cn1cc(-c2cc(F)c3nnc(Sc4ccc5ncccc5c4)n3c2)cn1	IC50	'='	18.0	nM	7.75		306387	UO_0000065	20.57	0.39	3.77	12.72	False	CHEMBL3706358	LanthaScreen Assay: The kinase assay is based on the LanthaScreen technology. LanthaScreen is the detection of Time-Resolved Fluorescence Resonance Energy Transfer (TR-FRET) using lanthanide chelates to measure interactions between various binding partners. In a TR-FRET kinase assay, a long-lifetime lanthanide donor species is conjugated to an antibody that specifically binds to a phosphorylated …	B	BAO_0000357	single protein format	Homo sapiens	None	None	None	None	CHEMBL3717	Hepatocyte growth factor receptor	Homo sapiens	SINGLE PROTEIN	CHEMBL3638676	37	BindingDB Database		2015	None
CHEMBL3651404		0	460.54	0	1.75	BDBM100714	C/C(=N\OCCO)c1ccc2nnc(Cc3ccc4ncc(N5CCN(C)CC5)cc4c3)n2n1	IC50	'='	6.0	nM	8.22		306391	UO_0000065	17.85	0.33	6.47	7.89	False	CHEMBL3706358	LanthaScreen Assay: The kinase assay is based on the LanthaScreen technology. LanthaScreen is the detection of Time-Resolved Fluorescence Resonance Energy Transfer (TR-FRET) using lanthanide chelates to measure interactions between various binding partners. In a TR-FRET kinase assay, a long-lifetime lanthanide donor species is conjugated to an antibody that specifically binds to a phosphorylated …	B	BAO_0000357	single protein format	Homo sapiens	None	None	None	None	CHEMBL3717	Hepatocyte growth factor receptor	Homo sapiens	SINGLE PROTEIN	CHEMBL3638676	37	BindingDB Database		2015	None
CHEMBL3668130		0	452.48	0	2.94	BDBM164418	COc1cnc2c(NCc3nnc4ccc(-c5ccc6c(c5)CN(C)C6=O)nn34)ccnc2c1	Ki	'='	5.0	nM	8.30		307855	UO_0000065	18.35	0.33	5.36	7.52	False	CHEMBL3705882	In Vitro Assay: A PCR product covering residues 1058-1365 of c-Met (c-Met kinase domain) is generated from Human Liver QuickClone cDNA (Invitrogen) using forward primer 5'-ATTGACGGATCCATGCTAAATCCAGAGCTGGTCCAGGCA-3' (SEQ ID NO. 1) and reverse primer 5'-ACAACAGAATTCAATACGGAGCGACACATTTTACGTT-3' (SEQ ID NO. 2). The PCR product is cloned into a modified pFastBac 1 expression vector (harboring the gene…	B	BAO_0000019	assay format	Homo sapiens	None	None	None	None	CHEMBL3717	Hepatocyte growth factor receptor	Homo sapiens	SINGLE PROTEIN	CHEMBL3639266	37	BindingDB Database		2015	None
CHEMBL3668135		0	394.44	0	3.94	BDBM164423	c1ccc(Nc2nccc(NCc3nnc4ccc(-c5ccccc5)nn34)n2)cc1	Ki	'='	399.4	nM	6.40		307860	UO_0000065	16.22	0.29	2.46	6.89	False	CHEMBL3705882	In Vitro Assay: A PCR product covering residues 1058-1365 of c-Met (c-Met kinase domain) is generated from Human Liver QuickClone cDNA (Invitrogen) using forward primer 5'-ATTGACGGATCCATGCTAAATCCAGAGCTGGTCCAGGCA-3' (SEQ ID NO. 1) and reverse primer 5'-ACAACAGAATTCAATACGGAGCGACACATTTTACGTT-3' (SEQ ID NO. 2). The PCR product is cloned into a modified pFastBac 1 expression vector (harboring the gene…	B	BAO_0000019	assay format	Homo sapiens	None	None	None	None	CHEMBL3717	Hepatocyte growth factor receptor	Homo sapiens	SINGLE PROTEIN	CHEMBL3639266	37	BindingDB Database		2015	None
CHEMBL3668171		0	372.39	0	3.26	BDBM164459	COc1ccc2c(OCc3nnc4ccc(-c5ccc[nH]5)nn34)ccnc2c1	Ki	'='	23.7	nM	7.62		307899	UO_0000065	20.48	0.37	4.37	8.45	False	CHEMBL3705882	In Vitro Assay: A PCR product covering residues 1058-1365 of c-Met (c-Met kinase domain) is generated from Human Liver QuickClone cDNA (Invitrogen) using forward primer 5'-ATTGACGGATCCATGCTAAATCCAGAGCTGGTCCAGGCA-3' (SEQ ID NO. 1) and reverse primer 5'-ACAACAGAATTCAATACGGAGCGACACATTTTACGTT-3' (SEQ ID NO. 2). The PCR product is cloned into a modified pFastBac 1 expression vector (harboring the gene…	B	BAO_0000019	assay format	Homo sapiens	None	None	None	None	CHEMBL3717	Hepatocyte growth factor receptor	Homo sapiens	SINGLE PROTEIN	CHEMBL3639266	37	BindingDB Database		2015	None
CHEMBL556118		0	258.30	0	2.27	15	O=S(=O)(c1ccccc1)n1ccc2ncccc21	IC50	'='	3500.0	nM	5.46			UO_0000065	21.12	0.41	3.19	10.50	True	CHEMBL1062250	Inhibition of human recombinant His-tagged c-Met by TR-FRET assay	B	BAO_0000357	single protein format	Homo sapiens	None	None	None	None	CHEMBL3717	Hepatocyte growth factor receptor	Homo sapiens	SINGLE PROTEIN	CHEMBL1152913	1	Scientific Literature	Bioorg. Med. Chem. Lett.	2009	None
CHEMBL563731		0	334.38	0	2.03	56	c1cc(Cn2ccc3ncc(N4CCNCC4)cc32)c2nonc2c1	IC50	'='	1040.0	nM	5.98			UO_0000065	17.89	0.33	3.95	8.31	True	CHEMBL1062250	Inhibition of human recombinant His-tagged c-Met by TR-FRET assay	B	BAO_0000357	single protein format	Homo sapiens	None	None	None	None	CHEMBL3717	Hepatocyte growth factor receptor	Homo sapiens	SINGLE PROTEIN	CHEMBL1152913	1	Scientific Literature	Bioorg. Med. Chem. Lett.	2009	None
CHEMBL564827		0	499.58	1	5.06	57	CC(C)(C)OC(=O)N1CCC(n2cc(-c3cnc4ccn(Cc5cccc6nonc56)c4c3)cn2)CC1	IC50	'='	33.0	nM	7.48			UO_0000065	14.98	0.28	2.42	7.19	False	CHEMBL1062250	Inhibition of human recombinant His-tagged c-Met by TR-FRET assay	B	BAO_0000357	single protein format	Homo sapiens	None	None	None	None	CHEMBL3717	Hepatocyte growth factor receptor	Homo sapiens	SINGLE PROTEIN	CHEMBL1152913	1	Scientific Literature	Bioorg. Med. Chem. Lett.	2009	None
CHEMBL1163518		0	514.98	2	6.48	5k	O=C(c1ccc(-c2cnc3c(c2)N(Cc2cc(Cl)ccc2C(F)(F)F)CCN3)cc1)N1CCCCC1	Inhibition	'='	66.0	%				UO_0000187					False	CHEMBL1166566	Inhibition of MET at 1 uM	B	BAO_0000357	single protein format	None	None	None	None	None	CHEMBL3717	Hepatocyte growth factor receptor	Homo sapiens	SINGLE PROTEIN	CHEMBL1165965	1	Scientific Literature	Bioorg. Med. Chem.	2010	None
CHEMBL3663589		0	388.39	0	2.65	BDBM164411	COc1cnc2c(NCc3nnc4ccc(-c5cc(C)no5)nn34)ccnc2c1	Ki	'='	15.9	nM	7.80		307848	UO_0000065	20.08	0.37	5.15	6.71	False	CHEMBL3705882	In Vitro Assay: A PCR product covering residues 1058-1365 of c-Met (c-Met kinase domain) is generated from Human Liver QuickClone cDNA (Invitrogen) using forward primer 5'-ATTGACGGATCCATGCTAAATCCAGAGCTGGTCCAGGCA-3' (SEQ ID NO. 1) and reverse primer 5'-ACAACAGAATTCAATACGGAGCGACACATTTTACGTT-3' (SEQ ID NO. 2). The PCR product is cloned into a modified pFastBac 1 expression vector (harboring the gene…	B	BAO_0000019	assay format	Homo sapiens	None	None	None	None	CHEMBL3717	Hepatocyte growth factor receptor	Homo sapiens	SINGLE PROTEIN	CHEMBL3639266	37	BindingDB Database		2015	None
CHEMBL3668190		0	337.39	0	3.93	BDBM164478	c1ccc(-c2ccc3nnc(Cc4cccc5cnccc45)n3n2)cc1	Ki	'='	219.9	nM	6.66		307920	UO_0000065	19.73	0.35	2.73	11.90	False	CHEMBL3705882	In Vitro Assay: A PCR product covering residues 1058-1365 of c-Met (c-Met kinase domain) is generated from Human Liver QuickClone cDNA (Invitrogen) using forward primer 5'-ATTGACGGATCCATGCTAAATCCAGAGCTGGTCCAGGCA-3' (SEQ ID NO. 1) and reverse primer 5'-ACAACAGAATTCAATACGGAGCGACACATTTTACGTT-3' (SEQ ID NO. 2). The PCR product is cloned into a modified pFastBac 1 expression vector (harboring the gene…	B	BAO_0000019	assay format	Homo sapiens	None	None	None	None	CHEMBL3717	Hepatocyte growth factor receptor	Homo sapiens	SINGLE PROTEIN	CHEMBL3639266	37	BindingDB Database		2015	None
CHEMBL3668198		0	357.44	0	4.30	BDBM164486	Cc1csc(-c2ccc3nnc(Cc4ccc5ncccc5c4)n3n2)c1	Ki	'='	0.7	nM	9.15		307929	UO_0000065	25.61	0.48	4.85	16.36	False	CHEMBL3705882	In Vitro Assay: A PCR product covering residues 1058-1365 of c-Met (c-Met kinase domain) is generated from Human Liver QuickClone cDNA (Invitrogen) using forward primer 5'-ATTGACGGATCCATGCTAAATCCAGAGCTGGTCCAGGCA-3' (SEQ ID NO. 1) and reverse primer 5'-ACAACAGAATTCAATACGGAGCGACACATTTTACGTT-3' (SEQ ID NO. 2). The PCR product is cloned into a modified pFastBac 1 expression vector (harboring the gene…	B	BAO_0000019	assay format	Homo sapiens	None	None	None	None	CHEMBL3717	Hepatocyte growth factor receptor	Homo sapiens	SINGLE PROTEIN	CHEMBL3639266	37	BindingDB Database		2015	None
CHEMBL1241674		0	308.35	0	2.84	PP-242	CC(C)n1nc(-c2cc3cc(O)ccc3[nH]2)c2c(N)ncnc21	Kd	'>'	10000.0	nM				UO_0000065					False	CHEMBL1908491	Binding constant for MET kinase domain	B	BAO_0000357	single protein format	None	None	None	None	None	CHEMBL3717	Hepatocyte growth factor receptor	Homo sapiens	SINGLE PROTEIN	CHEMBL1908390	1	Scientific Literature	Nat. Biotechnol.	2011	None
CHEMBL3357440		0	441.92	0	2.12	16	CNC(=O)[C@H]1[C@@H]2C=C[C@@H](C2)[C@H]1Nc1nc(Nc2cccc(NC(=O)CN)c2)ncc1Cl	IC50	'='	33.6	nM	7.47			UO_0000065	16.91	0.33	5.35	5.57	False	CHEMBL3364271	Inhibition of c-Met kinase (unknown origin) after 60 mins by ELISA	B	BAO_0000357	single protein format	Homo sapiens	None	None	None	None	CHEMBL3717	Hepatocyte growth factor receptor	Homo sapiens	SINGLE PROTEIN	CHEMBL3351234	1	Scientific Literature	J. Med. Chem.	2015	None
CHEMBL3357451		0	501.01	1	4.10	31	CC(C)S(=O)(=O)c1ccccc1Nc1nc(Nc2cccc(NC(=O)C3CCN3)c2)ncc1Cl	IC50	'='	35.2	nM	7.45			UO_0000065	14.88	0.30	3.35	5.96	False	CHEMBL3364271	Inhibition of c-Met kinase (unknown origin) after 60 mins by ELISA	B	BAO_0000357	single protein format	Homo sapiens	None	None	None	None	CHEMBL3717	Hepatocyte growth factor receptor	Homo sapiens	SINGLE PROTEIN	CHEMBL3351234	1	Scientific Literature	J. Med. Chem.	2015	None
CHEMBL3357459		0	602.12	1	2.87	40	CC(C)S(=O)(=O)c1ccccc1Nc1nc(Nc2cccc(NC(=O)CN3CCN(C(=O)CO)CC3)c2)ncc1Cl	IC50	'='	338.0	nM	6.47			UO_0000065	10.75	0.22	3.60	4.13	False	CHEMBL3364271	Inhibition of c-Met kinase (unknown origin) after 60 mins by ELISA	B	BAO_0000357	single protein format	Homo sapiens	None	None	None	None	CHEMBL3717	Hepatocyte growth factor receptor	Homo sapiens	SINGLE PROTEIN	CHEMBL3351234	1	Scientific Literature	J. Med. Chem.	2015	None
CHEMBL3309471		0	468.85	0	4.79	3c	Nc1nccc(Oc2ccc(-n3ccc(C(=O)Nc4ccc(F)cc4)cc3=O)cc2F)c1Cl	IC50	'>'	25000.0	nM				UO_0000065					False	CHEMBL3372649	Inhibition of recombinant MET kinase domain (unknown origin)	B	BAO_0000357	single protein format	Homo sapiens	None	None	None	None	CHEMBL3717	Hepatocyte growth factor receptor	Homo sapiens	SINGLE PROTEIN	CHEMBL3351718	1	Scientific Literature	Bioorg. Med. Chem. Lett.	2014	None
CHEMBL3309973		0	572.54	2	5.63	3w	COc1cc(=O)n(-c2ccc(Oc3ccnc(N)c3-c3ccc(F)cc3)c(F)c2)cc1C(=O)NCc1ccc(F)cc1	IC50	'='	120.0	nM	6.92			UO_0000065	12.09	0.23	1.29	6.38	False	CHEMBL3372649	Inhibition of recombinant MET kinase domain (unknown origin)	B	BAO_0000357	single protein format	Homo sapiens	None	None	None	None	CHEMBL3717	Hepatocyte growth factor receptor	Homo sapiens	SINGLE PROTEIN	CHEMBL3351718	1	Scientific Literature	Bioorg. Med. Chem. Lett.	2014	None
CHEMBL1170317		0	272.31	0	3.46	20	c1ccc(-c2cnc3cnc(-c4ccncc4)cn23)cc1	Inhibition	'='	-2.0	%				UO_0000187					False	CHEMBL1173995	Inhibition of MET at 10 uM by mobility shift assay	B	BAO_0000357	single protein format	None	None	None	None	None	CHEMBL3717	Hepatocyte growth factor receptor	Homo sapiens	SINGLE PROTEIN	CHEMBL1177828	1	Scientific Literature	Bioorg. Med. Chem. Lett.	2010	None
CHEMBL1171532		0	251.25	0	1.51	22	c1n[nH]cc1-c1cnc2ncc(-c3cn[nH]c3)n2c1	Inhibition	'='	5.0	%				UO_0000187					False	CHEMBL1173995	Inhibition of MET at 10 uM by mobility shift assay	B	BAO_0000357	single protein format	None	None	None	None	None	CHEMBL3717	Hepatocyte growth factor receptor	Homo sapiens	SINGLE PROTEIN	CHEMBL1177828	1	Scientific Literature	Bioorg. Med. Chem. Lett.	2010	None
[truncated: 8,095 more rows]
