# Supplementary material for: PyRMD Studio: A Unified Suite for Next-Generation, AI-Powered Virtual Screening
Source: J Chem Inf Model. 2026 May 19;66(11):6197–203. doi: 10.1021/acs.jcim.6c00648 (PMC13250901; doi:10.1021/acs.jcim.6c00648)
Supplement: Supplementary file 1 [file ci6c00648_si_001.zip › DATA/mk01_chembl.csv]

Molecule ChEMBL ID	Molecule Name	Molecule Max Phase	Molecular Weight	#RO5 Violations	AlogP	Compound Key	Smiles	Standard Type	Standard Relation	Standard Value	Standard Units	pChEMBL Value	Data Validity Comment	Comment	Uo Units	Ligand Efficiency BEI	Ligand Efficiency LE	Ligand Efficiency LLE	Ligand Efficiency SEI	Potential Duplicate	Assay ChEMBL ID	Assay Description	Assay Type	BAO Format ID	BAO Label	Assay Organism	Assay Tissue ChEMBL ID	Assay Tissue Name	Assay Cell Type	Assay Subcellular Fraction	Target ChEMBL ID	Target Name	Target Organism	Target Type	Document ChEMBL ID	Source ID	Source Description	Document Journal	Document Year	Cell ChEMBL ID
CHEMBL92082		0	415.47	0	4.49	2	C[C@H](Nc1nccc(-c2c(-c3ccc(F)cc3)c(=O)n3n2CCC3)n1)c1ccccc1	Activity	'='	80.0	%				UO_0000187					False	CHEMBL679357	Inhibition of ERK2/MAPK2 kinase at 1 uM	B	BAO_0000357	single protein format	None	None	None	None	None	CHEMBL4040	MAP kinase ERK2	Homo sapiens	SINGLE PROTEIN	CHEMBL1149171	1	Scientific Literature	J. Med. Chem.	2004	None
CHEMBL244141		0	332.32	0	3.08	15	Cc1ccc2[nH]c3c4c(O)ccc(O)c4c4c(c3c2c1)C(=O)NC4=O	Inhibition	'='	95.0	%				UO_0000187					False	CHEMBL895134	Inhibition of MAPK1 at 1 uM	B	BAO_0000357	single protein format	None	None	None	None	None	CHEMBL4040	MAP kinase ERK2	Homo sapiens	SINGLE PROTEIN	CHEMBL1148789	1	Scientific Literature	J. Med. Chem.	2007	None
CHEMBL1089082		0	459.43	1	5.73	9	O=C(Nc1cccc(-c2ccnc3cc(-c4ccncc4)nn23)c1)c1cccc(C(F)(F)F)c1	IC50	'>'	50000.0	nM				UO_0000065					False	CHEMBL1109844	Inhibition of ERK2	B	BAO_0000357	single protein format	None	None	None	None	None	CHEMBL4040	MAP kinase ERK2	Homo sapiens	SINGLE PROTEIN	CHEMBL1156255	1	Scientific Literature	Bioorg. Med. Chem. Lett.	2009	None
CHEMBL1310499		0	423.51	0	3.65	SID3715602	COCCn1c(C)cc(C(=O)COC(=O)c2c(C)nn(Cc3ccccc3)c2C)c1C	Potency	'='	10000.0	nM	5.00		Inconclusive	UO_0000065					False	CHEMBL1613808	PUBCHEM_BIOASSAY: qHTS Assay for Inhibitors of the ERK Signaling Pathway using a Homogeneous Screening Assay. (Class of assay: confirmatory)	F	BAO_0000019	assay format	Homo sapiens	None	None	None	None	CHEMBL4040	MAP kinase ERK2	Homo sapiens	SINGLE PROTEIN	CHEMBL1201862	7	PubChem BioAssays			None
CHEMBL1373492		0	399.41	0	2.88	SID7971979	O=C1c2ccccc2C(=O)N1CCc1nc2ccccc2c(=O)n1Cc1ccco1	Potency	'='	39810.7	nM	4.40		Inconclusive	UO_0000065					False	CHEMBL1613808	PUBCHEM_BIOASSAY: qHTS Assay for Inhibitors of the ERK Signaling Pathway using a Homogeneous Screening Assay. (Class of assay: confirmatory)	F	BAO_0000019	assay format	Homo sapiens	None	None	None	None	CHEMBL4040	MAP kinase ERK2	Homo sapiens	SINGLE PROTEIN	CHEMBL1201862	7	PubChem BioAssays			None
CHEMBL2374055		0	750.97	3	3.52	SID26750052	C[C@@H]1OC(OC2C(OC3CC[C@@]4(C)C5CC=C6C7CC(C)(C)CC[C@@]7(C(=O)O)CCC6(C)C5(C)CCC4[C@]3(C)CO)OCC(O)C2O)C(O)C(O)C1O	Potency	'='	39810.7	nM	4.40		Inconclusive	UO_0000065					False	CHEMBL1613808	PUBCHEM_BIOASSAY: qHTS Assay for Inhibitors of the ERK Signaling Pathway using a Homogeneous Screening Assay. (Class of assay: confirmatory)	F	BAO_0000019	assay format	Homo sapiens	None	None	None	None	CHEMBL4040	MAP kinase ERK2	Homo sapiens	SINGLE PROTEIN	CHEMBL1201862	7	PubChem BioAssays			None
CHEMBL1367149		0	363.40	0	0.41	SID3715182	Cn1c(N)c(C(=O)CSc2ccc3c(c2)OCCO3)c(=O)n(C)c1=O	Potency	'='	6.3	nM	8.20		Inconclusive	UO_0000065					False	CHEMBL1613808	PUBCHEM_BIOASSAY: qHTS Assay for Inhibitors of the ERK Signaling Pathway using a Homogeneous Screening Assay. (Class of assay: confirmatory)	F	BAO_0000019	assay format	Homo sapiens	None	None	None	None	CHEMBL4040	MAP kinase ERK2	Homo sapiens	SINGLE PROTEIN	CHEMBL1201862	7	PubChem BioAssays			None
CHEMBL1446384		0	333.40	0	1.92	SID857818	CCCC1C(c2ccccc2)C(C#N)(C#N)C2(C#N)CC1(N)NC2=O	Potency	'='	31622.8	nM	4.50		Inconclusive	UO_0000065					False	CHEMBL1613808	PUBCHEM_BIOASSAY: qHTS Assay for Inhibitors of the ERK Signaling Pathway using a Homogeneous Screening Assay. (Class of assay: confirmatory)	F	BAO_0000019	assay format	Homo sapiens	None	None	None	None	CHEMBL4040	MAP kinase ERK2	Homo sapiens	SINGLE PROTEIN	CHEMBL1201862	7	PubChem BioAssays			None
CHEMBL1489506		0	355.46	0	3.24	SID4248454	CCN1CCN(C(=O)c2cc3cc4cc(OC)ccc4nc3s2)CC1	Potency	'='	15848.9	nM	4.80		Inconclusive	UO_0000065					False	CHEMBL1613808	PUBCHEM_BIOASSAY: qHTS Assay for Inhibitors of the ERK Signaling Pathway using a Homogeneous Screening Assay. (Class of assay: confirmatory)	F	BAO_0000019	assay format	Homo sapiens	None	None	None	None	CHEMBL4040	MAP kinase ERK2	Homo sapiens	SINGLE PROTEIN	CHEMBL1201862	7	PubChem BioAssays			None
CHEMBL1548641		0	324.34	0	3.51	SID4262721	COc1ccccc1OCc1ccc(C(=O)Nc2ccncc2)o1	Potency	'='	15848.9	nM	4.80		Active	UO_0000065					False	CHEMBL1613808	PUBCHEM_BIOASSAY: qHTS Assay for Inhibitors of the ERK Signaling Pathway using a Homogeneous Screening Assay. (Class of assay: confirmatory)	F	BAO_0000019	assay format	Homo sapiens	None	None	None	None	CHEMBL4040	MAP kinase ERK2	Homo sapiens	SINGLE PROTEIN	CHEMBL1201862	7	PubChem BioAssays			None
CHEMBL1487887		0	366.42	0	4.47	SID4265524	O=c1c2ccccc2nc(SCc2cccc(F)c2)n1Cc1ccco1	Potency	'='	31622.8	nM	4.50		Not Active	UO_0000065					False	CHEMBL1613808	PUBCHEM_BIOASSAY: qHTS Assay for Inhibitors of the ERK Signaling Pathway using a Homogeneous Screening Assay. (Class of assay: confirmatory)	F	BAO_0000019	assay format	Homo sapiens	None	None	None	None	CHEMBL4040	MAP kinase ERK2	Homo sapiens	SINGLE PROTEIN	CHEMBL1201862	7	PubChem BioAssays			None
CHEMBL1356794		0	336.42	0	4.58	SID4238503	Cc1noc(C)c1-c1nc(NCc2cccs2)c2ccccc2n1	Potency	'='	19952.6	nM	4.70		Inconclusive	UO_0000065					False	CHEMBL1613808	PUBCHEM_BIOASSAY: qHTS Assay for Inhibitors of the ERK Signaling Pathway using a Homogeneous Screening Assay. (Class of assay: confirmatory)	F	BAO_0000019	assay format	Homo sapiens	None	None	None	None	CHEMBL4040	MAP kinase ERK2	Homo sapiens	SINGLE PROTEIN	CHEMBL1201862	7	PubChem BioAssays			None
CHEMBL1314749	DECAHYDROGAMBOGIC ACID	0	638.84	2	7.35	SID26749519	CC(C)CCCC1(C)C=Cc2c(O)c3c(c(CCC(C)C)c2O1)OC12C(CC4CC1C(C)(C)OC2(CCC(C)C(=O)O)C4O)C3=O	Potency	'='	125.9	nM	6.90		Not Active	UO_0000065					False	CHEMBL1613808	PUBCHEM_BIOASSAY: qHTS Assay for Inhibitors of the ERK Signaling Pathway using a Homogeneous Screening Assay. (Class of assay: confirmatory)	F	BAO_0000019	assay format	Homo sapiens	None	None	None	None	CHEMBL4040	MAP kinase ERK2	Homo sapiens	SINGLE PROTEIN	CHEMBL1201862	7	PubChem BioAssays			None
CHEMBL1438328		0	354.41	0	2.61	SID4254628	CCOC(=O)c1ccc(NC(=O)N2CCN(c3ccccn3)CC2)cc1	Potency	'='	31622.8	nM	4.50		Inconclusive	UO_0000065					False	CHEMBL1613808	PUBCHEM_BIOASSAY: qHTS Assay for Inhibitors of the ERK Signaling Pathway using a Homogeneous Screening Assay. (Class of assay: confirmatory)	F	BAO_0000019	assay format	Homo sapiens	None	None	None	None	CHEMBL4040	MAP kinase ERK2	Homo sapiens	SINGLE PROTEIN	CHEMBL1201862	7	PubChem BioAssays			None
CHEMBL293492	CINNAMALDEHYDE	0	132.16	0	1.90	SID17389103	O=C/C=C/c1ccccc1	Potency	'='	39810.7	nM	4.40		Not Active	UO_0000065					False	CHEMBL1613808	PUBCHEM_BIOASSAY: qHTS Assay for Inhibitors of the ERK Signaling Pathway using a Homogeneous Screening Assay. (Class of assay: confirmatory)	F	BAO_0000019	assay format	Homo sapiens	None	None	None	None	CHEMBL4040	MAP kinase ERK2	Homo sapiens	SINGLE PROTEIN	CHEMBL1201862	7	PubChem BioAssays			None
CHEMBL1581991		0	395.44	0	1.61	SID3712873	Cc1nn(-c2ccccc2)c2sc(C(=O)c3c(N)n(C)c(=O)n(C)c3=O)cc12	Potency	'='	39810.7	nM	4.40		Inconclusive	UO_0000065					False	CHEMBL1613808	PUBCHEM_BIOASSAY: qHTS Assay for Inhibitors of the ERK Signaling Pathway using a Homogeneous Screening Assay. (Class of assay: confirmatory)	F	BAO_0000019	assay format	Homo sapiens	None	None	None	None	CHEMBL4040	MAP kinase ERK2	Homo sapiens	SINGLE PROTEIN	CHEMBL1201862	7	PubChem BioAssays			None
CHEMBL11348		0	284.32	0	1.59	SID11110669	CCn1c(=O)c2nc(-c3ccccc3)[nH]c2n(CC)c1=O	Potency	'='	158.5	nM	6.80		Inconclusive	UO_0000065					False	CHEMBL1613808	PUBCHEM_BIOASSAY: qHTS Assay for Inhibitors of the ERK Signaling Pathway using a Homogeneous Screening Assay. (Class of assay: confirmatory)	F	BAO_0000019	assay format	Homo sapiens	None	None	None	None	CHEMBL4040	MAP kinase ERK2	Homo sapiens	SINGLE PROTEIN	CHEMBL1201862	7	PubChem BioAssays			None
CHEMBL1346626		0	327.86	0	3.54	SID4265135	CSc1ccc(S(=O)(=O)NCc2ccc(Cl)cc2)cc1	Potency	'='	12589.3	nM	4.90		Not Active	UO_0000065					False	CHEMBL1613808	PUBCHEM_BIOASSAY: qHTS Assay for Inhibitors of the ERK Signaling Pathway using a Homogeneous Screening Assay. (Class of assay: confirmatory)	F	BAO_0000019	assay format	Homo sapiens	None	None	None	None	CHEMBL4040	MAP kinase ERK2	Homo sapiens	SINGLE PROTEIN	CHEMBL1201862	7	PubChem BioAssays			None
CHEMBL1201236	CARBIDOPA	4	226.23	0	-0.05	SID11113507	C[C@@](Cc1ccc(O)c(O)c1)(NN)C(=O)O	Potency	'='	39.8	nM	7.40		Inconclusive	UO_0000065					False	CHEMBL1613808	PUBCHEM_BIOASSAY: qHTS Assay for Inhibitors of the ERK Signaling Pathway using a Homogeneous Screening Assay. (Class of assay: confirmatory)	F	BAO_0000019	assay format	Homo sapiens	None	None	None	None	CHEMBL4040	MAP kinase ERK2	Homo sapiens	SINGLE PROTEIN	CHEMBL1201862	7	PubChem BioAssays			None
CHEMBL1387672		0	454.58	0	0.97	SID858992	CN1CCN(c2nc3c(c(=O)n(C)c(=O)n3C)n2CC(=O)C23CC4CC(CC(C4)C2)C3)CC1	Potency	'='	3162.3	nM	5.50		Inconclusive	UO_0000065					False	CHEMBL1613808	PUBCHEM_BIOASSAY: qHTS Assay for Inhibitors of the ERK Signaling Pathway using a Homogeneous Screening Assay. (Class of assay: confirmatory)	F	BAO_0000019	assay format	Homo sapiens	None	None	None	None	CHEMBL4040	MAP kinase ERK2	Homo sapiens	SINGLE PROTEIN	CHEMBL1201862	7	PubChem BioAssays			None
CHEMBL1532135		0	307.39	0	2.45	SID4241090	Cc1nccn1CCCN1C(=O)OC2(CCCCC2)C1(C)O	Potency	'='	12.6	nM	7.90		Not Active	UO_0000065					False	CHEMBL1613808	PUBCHEM_BIOASSAY: qHTS Assay for Inhibitors of the ERK Signaling Pathway using a Homogeneous Screening Assay. (Class of assay: confirmatory)	F	BAO_0000019	assay format	Homo sapiens	None	None	None	None	CHEMBL4040	MAP kinase ERK2	Homo sapiens	SINGLE PROTEIN	CHEMBL1201862	7	PubChem BioAssays			None
CHEMBL1435053		0	236.66	0	3.49	SID11113511	COc1ccc(Cl)cc1/N=N\c1ncc[nH]1	Potency	'='	15848.9	nM	4.80		Inconclusive	UO_0000065					False	CHEMBL1613808	PUBCHEM_BIOASSAY: qHTS Assay for Inhibitors of the ERK Signaling Pathway using a Homogeneous Screening Assay. (Class of assay: confirmatory)	F	BAO_0000019	assay format	Homo sapiens	None	None	None	None	CHEMBL4040	MAP kinase ERK2	Homo sapiens	SINGLE PROTEIN	CHEMBL1201862	7	PubChem BioAssays			None
CHEMBL1505751		0	326.45	0	3.19	SID4262361	Cc1ccc(Nc2nc(N)nc(CN3CCCCCC3)n2)c(C)c1	Potency	'='	12589.3	nM	4.90		Inconclusive	UO_0000065					False	CHEMBL1613808	PUBCHEM_BIOASSAY: qHTS Assay for Inhibitors of the ERK Signaling Pathway using a Homogeneous Screening Assay. (Class of assay: confirmatory)	F	BAO_0000019	assay format	Homo sapiens	None	None	None	None	CHEMBL4040	MAP kinase ERK2	Homo sapiens	SINGLE PROTEIN	CHEMBL1201862	7	PubChem BioAssays			None
CHEMBL1407860		0	382.44	0	2.41	SID859132	CC(C)COC(=O)n1c(=O)oc2cc(S(=O)(=O)N3CCCCC3)ccc21	Potency	'='	39810.7	nM	4.40		Inconclusive	UO_0000065					False	CHEMBL1613808	PUBCHEM_BIOASSAY: qHTS Assay for Inhibitors of the ERK Signaling Pathway using a Homogeneous Screening Assay. (Class of assay: confirmatory)	F	BAO_0000019	assay format	Homo sapiens	None	None	None	None	CHEMBL4040	MAP kinase ERK2	Homo sapiens	SINGLE PROTEIN	CHEMBL1201862	7	PubChem BioAssays			None
CHEMBL55814	ATHRAQUINONES A	0	240.21	0	1.87	SID26753749	O=C1c2ccccc2C(=O)c2c1ccc(O)c2O	Potency	'='	31622.8	nM	4.50		Inconclusive	UO_0000065					False	CHEMBL1613808	PUBCHEM_BIOASSAY: qHTS Assay for Inhibitors of the ERK Signaling Pathway using a Homogeneous Screening Assay. (Class of assay: confirmatory)	F	BAO_0000019	assay format	Homo sapiens	None	None	None	None	CHEMBL4040	MAP kinase ERK2	Homo sapiens	SINGLE PROTEIN	CHEMBL1201862	7	PubChem BioAssays			None
CHEMBL1325269		0	480.65	0	4.94	SID26754261	CC[C@@H]1CN2CCc3cc(OC)c(OC)cc3[C@@H]2C[C@@H]1C[C@H]1NCCc2cc(OC)c(OC)cc21	Potency	'='	31622.8	nM	4.50		Inconclusive	UO_0000065					False	CHEMBL1613808	PUBCHEM_BIOASSAY: qHTS Assay for Inhibitors of the ERK Signaling Pathway using a Homogeneous Screening Assay. (Class of assay: confirmatory)	F	BAO_0000019	assay format	Homo sapiens	None	None	None	None	CHEMBL4040	MAP kinase ERK2	Homo sapiens	SINGLE PROTEIN	CHEMBL1201862	7	PubChem BioAssays			None
CHEMBL1510449		0	338.18	0	3.20	SID4250280	O=C1CC(c2ccc(F)c(Br)c2)C2=C(CCCC2=O)N1	Potency	'='	19952.6	nM	4.70		Not Active	UO_0000065					False	CHEMBL1613808	PUBCHEM_BIOASSAY: qHTS Assay for Inhibitors of the ERK Signaling Pathway using a Homogeneous Screening Assay. (Class of assay: confirmatory)	F	BAO_0000019	assay format	Homo sapiens	None	None	None	None	CHEMBL4040	MAP kinase ERK2	Homo sapiens	SINGLE PROTEIN	CHEMBL1201862	7	PubChem BioAssays			None
CHEMBL1407739		0	474.97	0	3.88	SID7966930	COc1ccc(S(=O)(=O)Cc2ccc(C(=O)N3CCN(c4ccc(Cl)cc4)CC3)o2)cc1	Potency	'='	31622.8	nM	4.50		Inconclusive	UO_0000065					False	CHEMBL1613808	PUBCHEM_BIOASSAY: qHTS Assay for Inhibitors of the ERK Signaling Pathway using a Homogeneous Screening Assay. (Class of assay: confirmatory)	F	BAO_0000019	assay format	Homo sapiens	None	None	None	None	CHEMBL4040	MAP kinase ERK2	Homo sapiens	SINGLE PROTEIN	CHEMBL1201862	7	PubChem BioAssays			None
CHEMBL1708	PAROXETINE HYDROCHLORIDE	4	365.83	0	3.33	SID26753519	Cl.Fc1ccc([C@@H]2CCNC[C@H]2COc2ccc3c(c2)OCO3)cc1	Potency	'='	15848.9	nM	4.80		Inconclusive	UO_0000065					False	CHEMBL1613808	PUBCHEM_BIOASSAY: qHTS Assay for Inhibitors of the ERK Signaling Pathway using a Homogeneous Screening Assay. (Class of assay: confirmatory)	F	BAO_0000019	assay format	Homo sapiens	None	None	None	None	CHEMBL4040	MAP kinase ERK2	Homo sapiens	SINGLE PROTEIN	CHEMBL1201862	7	PubChem BioAssays			None
CHEMBL510009		0	336.40	0	4.78	SID4239516	N#Cc1ccccc1-c1ccc2ncnc(NCc3ccccc3)c2c1	Potency	'='	3162.3	nM	5.50		Inconclusive	UO_0000065					False	CHEMBL1613808	PUBCHEM_BIOASSAY: qHTS Assay for Inhibitors of the ERK Signaling Pathway using a Homogeneous Screening Assay. (Class of assay: confirmatory)	F	BAO_0000019	assay format	Homo sapiens	None	None	None	None	CHEMBL4040	MAP kinase ERK2	Homo sapiens	SINGLE PROTEIN	CHEMBL1201862	7	PubChem BioAssays			None
CHEMBL1338358		0	327.43	1	5.74	SID11111345	CCCn1c(C)c(C(=O)c2ccc3ccccc3c2)c2ccccc21	Potency	'='	15848.9	nM	4.80		Not Active	UO_0000065					False	CHEMBL1613808	PUBCHEM_BIOASSAY: qHTS Assay for Inhibitors of the ERK Signaling Pathway using a Homogeneous Screening Assay. (Class of assay: confirmatory)	F	BAO_0000019	assay format	Homo sapiens	None	None	None	None	CHEMBL4040	MAP kinase ERK2	Homo sapiens	SINGLE PROTEIN	CHEMBL1201862	7	PubChem BioAssays			None
CHEMBL1306449		0	303.77	0	4.08	SID861070	Clc1ccc(CSc2nnc(-c3ccncc3)o2)cc1	Potency	'='	25118.9	nM	4.60		Not Active	UO_0000065					False	CHEMBL1613808	PUBCHEM_BIOASSAY: qHTS Assay for Inhibitors of the ERK Signaling Pathway using a Homogeneous Screening Assay. (Class of assay: confirmatory)	F	BAO_0000019	assay format	Homo sapiens	None	None	None	None	CHEMBL4040	MAP kinase ERK2	Homo sapiens	SINGLE PROTEIN	CHEMBL1201862	7	PubChem BioAssays			None
CHEMBL1586817		0	382.42	0	4.54	SID862336	CCCOC(=O)c1ccc(Oc2c[nH]nc2-c2ccc(OCC)cc2O)cc1	Potency	'='	39810.7	nM	4.40		Inconclusive	UO_0000065					False	CHEMBL1613808	PUBCHEM_BIOASSAY: qHTS Assay for Inhibitors of the ERK Signaling Pathway using a Homogeneous Screening Assay. (Class of assay: confirmatory)	F	BAO_0000019	assay format	Homo sapiens	None	None	None	None	CHEMBL4040	MAP kinase ERK2	Homo sapiens	SINGLE PROTEIN	CHEMBL1201862	7	PubChem BioAssays			None
CHEMBL1509321		0	445.57	1	2.62	SID7973720	CSc1nc2ccc(Nc3nc(N4CCOCC4)nc(N4CCOCC4)n3)cc2s1	Potency	'='	2511.9	nM	5.60		Inconclusive	UO_0000065					False	CHEMBL1613808	PUBCHEM_BIOASSAY: qHTS Assay for Inhibitors of the ERK Signaling Pathway using a Homogeneous Screening Assay. (Class of assay: confirmatory)	F	BAO_0000019	assay format	Homo sapiens	None	None	None	None	CHEMBL4040	MAP kinase ERK2	Homo sapiens	SINGLE PROTEIN	CHEMBL1201862	7	PubChem BioAssays			None
CHEMBL1586973		0	469.50	1	5.14	SID4243820	COc1ccc(CCNC(=O)c2ccc3nc(-c4ccco4)c(-c4ccco4)nc3c2)cc1OC	Potency	'='	19952.6	nM	4.70		Active	UO_0000065					False	CHEMBL1613808	PUBCHEM_BIOASSAY: qHTS Assay for Inhibitors of the ERK Signaling Pathway using a Homogeneous Screening Assay. (Class of assay: confirmatory)	F	BAO_0000019	assay format	Homo sapiens	None	None	None	None	CHEMBL4040	MAP kinase ERK2	Homo sapiens	SINGLE PROTEIN	CHEMBL1201862	7	PubChem BioAssays			None
CHEMBL1485625		0	407.90	0	2.38	SID4242620	CCOC(=O)C1CCCN(C(=O)CN2CCN(Cc3ccc(Cl)cc3)C2=O)C1	Potency	'='	19952.6	nM	4.70		Inconclusive	UO_0000065					False	CHEMBL1613808	PUBCHEM_BIOASSAY: qHTS Assay for Inhibitors of the ERK Signaling Pathway using a Homogeneous Screening Assay. (Class of assay: confirmatory)	F	BAO_0000019	assay format	Homo sapiens	None	None	None	None	CHEMBL4040	MAP kinase ERK2	Homo sapiens	SINGLE PROTEIN	CHEMBL1201862	7	PubChem BioAssays			None
CHEMBL1608401		0	342.38	0	2.97	SID7967984	O=C(CSc1nc2ccccc2o1)NCc1ccc2c(c1)OCO2	Potency	'='	15848.9	nM	4.80		Inconclusive	UO_0000065					False	CHEMBL1613808	PUBCHEM_BIOASSAY: qHTS Assay for Inhibitors of the ERK Signaling Pathway using a Homogeneous Screening Assay. (Class of assay: confirmatory)	F	BAO_0000019	assay format	Homo sapiens	None	None	None	None	CHEMBL4040	MAP kinase ERK2	Homo sapiens	SINGLE PROTEIN	CHEMBL1201862	7	PubChem BioAssays			None
CHEMBL1329554		0	292.34	0	2.53	SID860672	c1ccc(-c2nc(N3CCOCC3)c3ccccc3n2)nc1	Potency	'='	25118.9	nM	4.60		Inconclusive	UO_0000065					False	CHEMBL1613808	PUBCHEM_BIOASSAY: qHTS Assay for Inhibitors of the ERK Signaling Pathway using a Homogeneous Screening Assay. (Class of assay: confirmatory)	F	BAO_0000019	assay format	Homo sapiens	None	None	None	None	CHEMBL4040	MAP kinase ERK2	Homo sapiens	SINGLE PROTEIN	CHEMBL1201862	7	PubChem BioAssays			None
CHEMBL1339659		0	351.40	0	3.67	SID3716401	CN1/C(=C\C(=O)COc2ccc3c(c2)OCO3)C(C)(C)c2ccccc21	Potency	'='	31622.8	nM	4.50		Inconclusive	UO_0000065					False	CHEMBL1613808	PUBCHEM_BIOASSAY: qHTS Assay for Inhibitors of the ERK Signaling Pathway using a Homogeneous Screening Assay. (Class of assay: confirmatory)	F	BAO_0000019	assay format	Homo sapiens	None	None	None	None	CHEMBL4040	MAP kinase ERK2	Homo sapiens	SINGLE PROTEIN	CHEMBL1201862	7	PubChem BioAssays			None
CHEMBL1590270		0	348.41	0	2.32	SID4237679	CCNc1ncc2nc(CCc3ccccc3)c(=O)n(CCC#N)c2n1	Potency	'='	1995.3	nM	5.70		Inconclusive	UO_0000065					False	CHEMBL1613808	PUBCHEM_BIOASSAY: qHTS Assay for Inhibitors of the ERK Signaling Pathway using a Homogeneous Screening Assay. (Class of assay: confirmatory)	F	BAO_0000019	assay format	Homo sapiens	None	None	None	None	CHEMBL4040	MAP kinase ERK2	Homo sapiens	SINGLE PROTEIN	CHEMBL1201862	7	PubChem BioAssays			None
CHEMBL1477411		0	369.29	0	3.87	SID4247122	CCCCCSc1nnc(-c2cc(Br)ccc2N)c(O)n1	Potency	'='	7943.3	nM	5.10		Inconclusive	UO_0000065					False	CHEMBL1613808	PUBCHEM_BIOASSAY: qHTS Assay for Inhibitors of the ERK Signaling Pathway using a Homogeneous Screening Assay. (Class of assay: confirmatory)	F	BAO_0000019	assay format	Homo sapiens	None	None	None	None	CHEMBL4040	MAP kinase ERK2	Homo sapiens	SINGLE PROTEIN	CHEMBL1201862	7	PubChem BioAssays			None
CHEMBL1527008		0	251.24	0	3.05	SID7973721	COc1ccc2noc3c2c1C(=O)c1ccccc1-3	Potency	'='	31622.8	nM	4.50		Inconclusive	UO_0000065					False	CHEMBL1613808	PUBCHEM_BIOASSAY: qHTS Assay for Inhibitors of the ERK Signaling Pathway using a Homogeneous Screening Assay. (Class of assay: confirmatory)	F	BAO_0000019	assay format	Homo sapiens	None	None	None	None	CHEMBL4040	MAP kinase ERK2	Homo sapiens	SINGLE PROTEIN	CHEMBL1201862	7	PubChem BioAssays			None
CHEMBL1339805		0	396.45	0	3.29	SID847848	COc1ccccc1NC(=O)N1CCCC1C(=O)Nc1ccc(NC(C)=O)cc1	Potency	'='	3162.3	nM	5.50		Inconclusive	UO_0000065					False	CHEMBL1613808	PUBCHEM_BIOASSAY: qHTS Assay for Inhibitors of the ERK Signaling Pathway using a Homogeneous Screening Assay. (Class of assay: confirmatory)	F	BAO_0000019	assay format	Homo sapiens	None	None	None	None	CHEMBL4040	MAP kinase ERK2	Homo sapiens	SINGLE PROTEIN	CHEMBL1201862	7	PubChem BioAssays			None
CHEMBL1573699		0	432.52	0	3.22	SID857775	COC(=O)c1[nH]c2ccccc2c1NC(=O)CN1CCN(C/C=C/c2ccccc2)CC1	Potency	'='	25118.9	nM	4.60		Inconclusive	UO_0000065					False	CHEMBL1613808	PUBCHEM_BIOASSAY: qHTS Assay for Inhibitors of the ERK Signaling Pathway using a Homogeneous Screening Assay. (Class of assay: confirmatory)	F	BAO_0000019	assay format	Homo sapiens	None	None	None	None	CHEMBL4040	MAP kinase ERK2	Homo sapiens	SINGLE PROTEIN	CHEMBL1201862	7	PubChem BioAssays			None
CHEMBL1327263		0	None	None	None	SID11113064		Potency	'='	12589.3	nM	4.90		Not Active	UO_0000065					False	CHEMBL1613808	PUBCHEM_BIOASSAY: qHTS Assay for Inhibitors of the ERK Signaling Pathway using a Homogeneous Screening Assay. (Class of assay: confirmatory)	F	BAO_0000019	assay format	Homo sapiens	None	None	None	None	CHEMBL4040	MAP kinase ERK2	Homo sapiens	SINGLE PROTEIN	CHEMBL1201862	7	PubChem BioAssays			None
CHEMBL1456266		0	297.38	0	3.37	SID7978283	CCCCOC(=O)Nc1sc2c(c1C(=O)OC)CCC2	Potency	'='	39810.7	nM	4.40		Not Active	UO_0000065					False	CHEMBL1613808	PUBCHEM_BIOASSAY: qHTS Assay for Inhibitors of the ERK Signaling Pathway using a Homogeneous Screening Assay. (Class of assay: confirmatory)	F	BAO_0000019	assay format	Homo sapiens	None	None	None	None	CHEMBL4040	MAP kinase ERK2	Homo sapiens	SINGLE PROTEIN	CHEMBL1201862	7	PubChem BioAssays			None
CHEMBL1358628		0	465.95	0	3.36	SID11114183	COc1cc(N)c(Cl)cc1C(=O)N[C@H]1CCN(CCCOc2ccc(F)cc2)C[C@@H]1OC	Potency	'='	31622.8	nM	4.50		Active	UO_0000065					False	CHEMBL1613808	PUBCHEM_BIOASSAY: qHTS Assay for Inhibitors of the ERK Signaling Pathway using a Homogeneous Screening Assay. (Class of assay: confirmatory)	F	BAO_0000019	assay format	Homo sapiens	None	None	None	None	CHEMBL4040	MAP kinase ERK2	Homo sapiens	SINGLE PROTEIN	CHEMBL1201862	7	PubChem BioAssays			None
CHEMBL598773		0	204.28	0	1.60	SID4261040	c1nnn(C23CC4CC(CC(C4)C2)C3)n1	Potency	'='	31622.8	nM	4.50		Inconclusive	UO_0000065					False	CHEMBL1613808	PUBCHEM_BIOASSAY: qHTS Assay for Inhibitors of the ERK Signaling Pathway using a Homogeneous Screening Assay. (Class of assay: confirmatory)	F	BAO_0000019	assay format	Homo sapiens	None	None	None	None	CHEMBL4040	MAP kinase ERK2	Homo sapiens	SINGLE PROTEIN	CHEMBL1201862	7	PubChem BioAssays			None
CHEMBL1348280		0	425.46	0	4.30	SID853092	COc1ccc2nc(O)c(CN(CC3CCCO3)C(=O)Nc3ccc(F)cc3)cc2c1	Potency	'='	12589.3	nM	4.90		Active	UO_0000065					False	CHEMBL1613808	PUBCHEM_BIOASSAY: qHTS Assay for Inhibitors of the ERK Signaling Pathway using a Homogeneous Screening Assay. (Class of assay: confirmatory)	F	BAO_0000019	assay format	Homo sapiens	None	None	None	None	CHEMBL4040	MAP kinase ERK2	Homo sapiens	SINGLE PROTEIN	CHEMBL1201862	7	PubChem BioAssays			None
CHEMBL1570523		0	417.51	0	2.70	SID858184	CN(Cc1ccccc1)c1nc2c(c(=O)n(C)c(=O)n2C)n1CCCc1ccccc1	Potency	'='	19952.6	nM	4.70		Active	UO_0000065					False	CHEMBL1613808	PUBCHEM_BIOASSAY: qHTS Assay for Inhibitors of the ERK Signaling Pathway using a Homogeneous Screening Assay. (Class of assay: confirmatory)	F	BAO_0000019	assay format	Homo sapiens	None	None	None	None	CHEMBL4040	MAP kinase ERK2	Homo sapiens	SINGLE PROTEIN	CHEMBL1201862	7	PubChem BioAssays			None
CHEMBL1452979		0	301.37	0	3.30	SID4262150	Cc1ccc(C2CC(=O)Nc3cc4c(cc32)OCCO4)s1	Potency	'='	19952.6	nM	4.70		Inconclusive	UO_0000065					False	CHEMBL1613808	PUBCHEM_BIOASSAY: qHTS Assay for Inhibitors of the ERK Signaling Pathway using a Homogeneous Screening Assay. (Class of assay: confirmatory)	F	BAO_0000019	assay format	Homo sapiens	None	None	None	None	CHEMBL4040	MAP kinase ERK2	Homo sapiens	SINGLE PROTEIN	CHEMBL1201862	7	PubChem BioAssays			None
CHEMBL1506015		0	252.73	0	3.24	SID853138	Nc1ccc(Cl)c(NC(=O)c2cccs2)c1	Potency	'='	1995.3	nM	5.70		Inconclusive	UO_0000065					False	CHEMBL1613808	PUBCHEM_BIOASSAY: qHTS Assay for Inhibitors of the ERK Signaling Pathway using a Homogeneous Screening Assay. (Class of assay: confirmatory)	F	BAO_0000019	assay format	Homo sapiens	None	None	None	None	CHEMBL4040	MAP kinase ERK2	Homo sapiens	SINGLE PROTEIN	CHEMBL1201862	7	PubChem BioAssays			None
CHEMBL1328444		0	286.35	0	2.60	SID7977053	CCCCOC(=O)Nc1nc(CC(=O)OCC)cs1	Potency	'='	25118.9	nM	4.60		Not Active	UO_0000065					False	CHEMBL1613808	PUBCHEM_BIOASSAY: qHTS Assay for Inhibitors of the ERK Signaling Pathway using a Homogeneous Screening Assay. (Class of assay: confirmatory)	F	BAO_0000019	assay format	Homo sapiens	None	None	None	None	CHEMBL4040	MAP kinase ERK2	Homo sapiens	SINGLE PROTEIN	CHEMBL1201862	7	PubChem BioAssays			None
CHEMBL1480126		0	298.43	0	3.64	SID11112192	C#C[C@@]1(O)CC[C@@H]2[C@@H]3CCC4=C(CCC(=O)C4)[C@H]3CC[C@]21C	Potency	'='	12589.3	nM	4.90		Inconclusive	UO_0000065					False	CHEMBL1613808	PUBCHEM_BIOASSAY: qHTS Assay for Inhibitors of the ERK Signaling Pathway using a Homogeneous Screening Assay. (Class of assay: confirmatory)	F	BAO_0000019	assay format	Homo sapiens	None	None	None	None	CHEMBL4040	MAP kinase ERK2	Homo sapiens	SINGLE PROTEIN	CHEMBL1201862	7	PubChem BioAssays			None
CHEMBL1303252		0	439.54	0	2.96	SID7966247	COc1ccc(CNC(=O)C2CCN(S(=O)(=O)c3cccc4cccnc34)CC2)cc1	Potency	'='	100.0	nM	7.00		Inconclusive	UO_0000065					False	CHEMBL1613808	PUBCHEM_BIOASSAY: qHTS Assay for Inhibitors of the ERK Signaling Pathway using a Homogeneous Screening Assay. (Class of assay: confirmatory)	F	BAO_0000019	assay format	Homo sapiens	None	None	None	None	CHEMBL4040	MAP kinase ERK2	Homo sapiens	SINGLE PROTEIN	CHEMBL1201862	7	PubChem BioAssays			None
CHEMBL283196	ALPHA-NAPHTHOFLAVONE	0	272.30	0	4.61	SID26754187	O=c1cc(-c2ccccc2)oc2c1ccc1ccccc12	Potency	'='	31622.8	nM	4.50		Active	UO_0000065					False	CHEMBL1613808	PUBCHEM_BIOASSAY: qHTS Assay for Inhibitors of the ERK Signaling Pathway using a Homogeneous Screening Assay. (Class of assay: confirmatory)	F	BAO_0000019	assay format	Homo sapiens	None	None	None	None	CHEMBL4040	MAP kinase ERK2	Homo sapiens	SINGLE PROTEIN	CHEMBL1201862	7	PubChem BioAssays			None
CHEMBL1579346		0	460.54	1	1.80	SID852571	CCn1c(SCC(=O)Nc2nc3ccc(OC)cc3s2)nc2c1c(=O)n(C)c(=O)n2C	Potency	'='	1995.3	nM	5.70		Inconclusive	UO_0000065					False	CHEMBL1613808	PUBCHEM_BIOASSAY: qHTS Assay for Inhibitors of the ERK Signaling Pathway using a Homogeneous Screening Assay. (Class of assay: confirmatory)	F	BAO_0000019	assay format	Homo sapiens	None	None	None	None	CHEMBL4040	MAP kinase ERK2	Homo sapiens	SINGLE PROTEIN	CHEMBL1201862	7	PubChem BioAssays			None
CHEMBL1527559		0	339.44	0	2.43	SID846115	CCN(CC)S(=O)(=O)c1csc(C(=O)Nc2ccccn2)c1	Potency	'='	31622.8	nM	4.50		Inconclusive	UO_0000065					False	CHEMBL1613808	PUBCHEM_BIOASSAY: qHTS Assay for Inhibitors of the ERK Signaling Pathway using a Homogeneous Screening Assay. (Class of assay: confirmatory)	F	BAO_0000019	assay format	Homo sapiens	None	None	None	None	CHEMBL4040	MAP kinase ERK2	Homo sapiens	SINGLE PROTEIN	CHEMBL1201862	7	PubChem BioAssays			None
CHEMBL1383536		0	353.42	0	3.86	SID3712132	CCOC(=O)c1cc(NC(=O)N2CCCc3ccccc32)c(C)nc1C	Potency	'='	12589.3	nM	4.90		Inconclusive	UO_0000065					False	CHEMBL1613808	PUBCHEM_BIOASSAY: qHTS Assay for Inhibitors of the ERK Signaling Pathway using a Homogeneous Screening Assay. (Class of assay: confirmatory)	F	BAO_0000019	assay format	Homo sapiens	None	None	None	None	CHEMBL4040	MAP kinase ERK2	Homo sapiens	SINGLE PROTEIN	CHEMBL1201862	7	PubChem BioAssays			None
CHEMBL1385827		0	290.14	0	2.07	SID24823474	CC(=O)N/C(=C\c1ccc(Br)s1)C(=O)O	Potency	'='	354.8	nM	6.45		Inconclusive	UO_0000065					False	CHEMBL1614521	PUBCHEM_BIOASSAY: qHTS Assay for Inhibitors of the ERK Signaling Pathway using a Homogeneous Screening Assay; Stimulation with EGF. (Class of assay: confirmatory) [Related pubchem assays: 995 ]	F	BAO_0000019	assay format	Homo sapiens	None	None	None	None	CHEMBL4040	MAP kinase ERK2	Homo sapiens	SINGLE PROTEIN	CHEMBL1201862	7	PubChem BioAssays			None
CHEMBL3189775		0	340.41	0	3.68	SID26666185	CC(/C=N/n1c(S)nnc1COc1ccccc1)=C\c1ccco1	Potency	'='	17782.8	nM	4.75		Inconclusive	UO_0000065					False	CHEMBL1614521	PUBCHEM_BIOASSAY: qHTS Assay for Inhibitors of the ERK Signaling Pathway using a Homogeneous Screening Assay; Stimulation with EGF. (Class of assay: confirmatory) [Related pubchem assays: 995 ]	F	BAO_0000019	assay format	Homo sapiens	None	None	None	None	CHEMBL4040	MAP kinase ERK2	Homo sapiens	SINGLE PROTEIN	CHEMBL1201862	7	PubChem BioAssays			None
CHEMBL1386122		0	273.35	0	4.27	SID17506767	COc1ccc(CCC(C)Nc2ccccc2F)cc1	Potency	'='	28183.8	nM	4.55		Inconclusive	UO_0000065					False	CHEMBL1614521	PUBCHEM_BIOASSAY: qHTS Assay for Inhibitors of the ERK Signaling Pathway using a Homogeneous Screening Assay; Stimulation with EGF. (Class of assay: confirmatory) [Related pubchem assays: 995 ]	F	BAO_0000019	assay format	Homo sapiens	None	None	None	None	CHEMBL4040	MAP kinase ERK2	Homo sapiens	SINGLE PROTEIN	CHEMBL1201862	7	PubChem BioAssays			None
CHEMBL3192136		0	307.44	0	3.46	SID26661941	Cc1ccc(/C=N/N2CCN(Cc3ccc(C)cc3)CC2)cc1	Potency	'='	22387.2	nM	4.65		Inconclusive	UO_0000065					False	CHEMBL1614521	PUBCHEM_BIOASSAY: qHTS Assay for Inhibitors of the ERK Signaling Pathway using a Homogeneous Screening Assay; Stimulation with EGF. (Class of assay: confirmatory) [Related pubchem assays: 995 ]	F	BAO_0000019	assay format	Homo sapiens	None	None	None	None	CHEMBL4040	MAP kinase ERK2	Homo sapiens	SINGLE PROTEIN	CHEMBL1201862	7	PubChem BioAssays			None
CHEMBL1442830		0	475.93	0	4.70	SID24707990	COc1ccccc1[C@@H]1C(c2cccc(Cl)c2)=NN(c2ccccc2)[C@H]1C(=O)N1CCOC1=O	Potency	'='	15848.9	nM	4.80		Inconclusive	UO_0000065					False	CHEMBL1614521	PUBCHEM_BIOASSAY: qHTS Assay for Inhibitors of the ERK Signaling Pathway using a Homogeneous Screening Assay; Stimulation with EGF. (Class of assay: confirmatory) [Related pubchem assays: 995 ]	F	BAO_0000019	assay format	Homo sapiens	None	None	None	None	CHEMBL4040	MAP kinase ERK2	Homo sapiens	SINGLE PROTEIN	CHEMBL1201862	7	PubChem BioAssays			None
CHEMBL1442798		0	317.44	0	3.62	SID26666367	CCN1C(=O)/C(=C/C2=Cc3ccccc3OC2C)SC1=S	Potency	'='	15848.9	nM	4.80		Active	UO_0000065					False	CHEMBL1614521	PUBCHEM_BIOASSAY: qHTS Assay for Inhibitors of the ERK Signaling Pathway using a Homogeneous Screening Assay; Stimulation with EGF. (Class of assay: confirmatory) [Related pubchem assays: 995 ]	F	BAO_0000019	assay format	Homo sapiens	None	None	None	None	CHEMBL4040	MAP kinase ERK2	Homo sapiens	SINGLE PROTEIN	CHEMBL1201862	7	PubChem BioAssays			None
CHEMBL1966872		0	374.37	0	3.20	SID22411876	COC(=O)c1cc(=O)n(-c2ccc(F)cc2)/c(=N/c2ccc(F)cc2)s1	Potency	'='	25118.9	nM	4.60		Inconclusive	UO_0000065					False	CHEMBL1614521	PUBCHEM_BIOASSAY: qHTS Assay for Inhibitors of the ERK Signaling Pathway using a Homogeneous Screening Assay; Stimulation with EGF. (Class of assay: confirmatory) [Related pubchem assays: 995 ]	F	BAO_0000019	assay format	Homo sapiens	None	None	None	None	CHEMBL4040	MAP kinase ERK2	Homo sapiens	SINGLE PROTEIN	CHEMBL1201862	7	PubChem BioAssays			None
CHEMBL1323988		0	257.21	0	2.90	SID26660134	O=[N+]([O-])c1cccc(-c2noc(-c3ccco3)n2)c1	Potency	'='	39810.7	nM	4.40		Inconclusive	UO_0000065					False	CHEMBL1614521	PUBCHEM_BIOASSAY: qHTS Assay for Inhibitors of the ERK Signaling Pathway using a Homogeneous Screening Assay; Stimulation with EGF. (Class of assay: confirmatory) [Related pubchem assays: 995 ]	F	BAO_0000019	assay format	Homo sapiens	None	None	None	None	CHEMBL4040	MAP kinase ERK2	Homo sapiens	SINGLE PROTEIN	CHEMBL1201862	7	PubChem BioAssays			None
CHEMBL1403657		0	313.36	0	3.69	SID24794201	CCN(CC)c1ccc(C(=O)Nc2ccccc2)cc1[N+](=O)[O-]	Potency	'='	15848.9	nM	4.80		Inconclusive	UO_0000065					False	CHEMBL1614521	PUBCHEM_BIOASSAY: qHTS Assay for Inhibitors of the ERK Signaling Pathway using a Homogeneous Screening Assay; Stimulation with EGF. (Class of assay: confirmatory) [Related pubchem assays: 995 ]	F	BAO_0000019	assay format	Homo sapiens	None	None	None	None	CHEMBL4040	MAP kinase ERK2	Homo sapiens	SINGLE PROTEIN	CHEMBL1201862	7	PubChem BioAssays			None
CHEMBL1494239		0	400.53	0	4.61	SID26660997	CCC1(C)Cc2c(sc3nc(SCC(=O)c4ccccc4)nc(O)c23)CO1	Potency	'='	39810.7	nM	4.40		Inconclusive	UO_0000065					False	CHEMBL1614521	PUBCHEM_BIOASSAY: qHTS Assay for Inhibitors of the ERK Signaling Pathway using a Homogeneous Screening Assay; Stimulation with EGF. (Class of assay: confirmatory) [Related pubchem assays: 995 ]	F	BAO_0000019	assay format	Homo sapiens	None	None	None	None	CHEMBL4040	MAP kinase ERK2	Homo sapiens	SINGLE PROTEIN	CHEMBL1201862	7	PubChem BioAssays			None
CHEMBL477989	SB590885	0	453.55	0	4.87	33, SB-590885	CN(C)CCOc1ccc(-c2nc(-c3ccncc3)c(-c3ccc4c(c3)CC/C4=N\O)[nH]2)cc1	Inhibition	'='	11.0	%				UO_0000187					True	CHEMBL865763	Inhibition of MAPK2 activity at 10 uM	B	BAO_0000357	single protein format	Homo sapiens	None	None	None	None	CHEMBL4040	MAP kinase ERK2	Homo sapiens	SINGLE PROTEIN	CHEMBL1147772	1	Scientific Literature	Bioorg. Med. Chem. Lett.	2006	None
CHEMBL1046	AMINOCAPROIC ACID	4	131.18	0	0.59	AMINOCAPROIC ACID	NCCCCCC(=O)O	Ki						Not Active (inhibition < 50% @ 10 uM and thus dose-reponse curve not measured)						False	CHEMBL1909200	DRUGMATRIX: Protein Serine/Threonine Kinase, ERK2 enzyme inhibition (substrate: Myelin Basic Protein)	B	BAO_0000357	single protein format	Escherichia coli	None	None	None	None	CHEMBL4040	MAP kinase ERK2	Homo sapiens	SINGLE PROTEIN	CHEMBL1909046	15	DrugMatrix			None
CHEMBL1297	FENOPROFEN	4	242.27	0	3.67	FENOPROFEN	CC(C(=O)O)c1cccc(Oc2ccccc2)c1	IC50						Not Active (inhibition < 50% @ 10 uM and thus dose-reponse curve not measured)						False	CHEMBL1909200	DRUGMATRIX: Protein Serine/Threonine Kinase, ERK2 enzyme inhibition (substrate: Myelin Basic Protein)	B	BAO_0000357	single protein format	Escherichia coli	None	None	None	None	CHEMBL4040	MAP kinase ERK2	Homo sapiens	SINGLE PROTEIN	CHEMBL1909046	15	DrugMatrix			None
CHEMBL438485		0	465.55	1	5.05	41	O=C(N[C@H]1CC[C@H](O)CC1)c1ccc2c(c1)Cc1c(-c3ccc(-c4ccc(O)cc4)cc3)n[nH]c1-2	IC50	'>'	50000.0	nM				UO_0000065					False	CHEMBL891248	Inhibition of ERK2 by radiometric assay	B	BAO_0000357	single protein format	Homo sapiens	None	None	None	None	CHEMBL4040	MAP kinase ERK2	Homo sapiens	SINGLE PROTEIN	CHEMBL1147174	1	Scientific Literature	Bioorg. Med. Chem.	2007	None
CHEMBL696	ETHOSUXIMIDE	4	141.17	0	0.45	ETHOSUXIMIDE	CCC1(C)CC(=O)NC1=O	Ki						Not Active (inhibition < 50% @ 10 uM and thus dose-reponse curve not measured)						False	CHEMBL1909200	DRUGMATRIX: Protein Serine/Threonine Kinase, ERK2 enzyme inhibition (substrate: Myelin Basic Protein)	B	BAO_0000357	single protein format	Escherichia coli	None	None	None	None	CHEMBL4040	MAP kinase ERK2	Homo sapiens	SINGLE PROTEIN	CHEMBL1909046	15	DrugMatrix			None
CHEMBL21731	MAPROTILINE	4	277.41	0	4.21	MAPROTILINE	CNCCCC12CCC(c3ccccc31)c1ccccc12	IC50						Not Active (inhibition < 50% @ 10 uM and thus dose-reponse curve not measured)						False	CHEMBL1909200	DRUGMATRIX: Protein Serine/Threonine Kinase, ERK2 enzyme inhibition (substrate: Myelin Basic Protein)	B	BAO_0000357	single protein format	Escherichia coli	None	None	None	None	CHEMBL4040	MAP kinase ERK2	Homo sapiens	SINGLE PROTEIN	CHEMBL1909046	15	DrugMatrix			None
CHEMBL1568	FLUDARABINE	0	285.24	0	-1.84	FLUDARABINE	Nc1nc(F)nc2c1ncn2[C@@H]1O[C@H](CO)[C@@H](O)[C@@H]1O	Ki						Not Active (inhibition < 50% @ 10 uM and thus dose-reponse curve not measured)						False	CHEMBL1909200	DRUGMATRIX: Protein Serine/Threonine Kinase, ERK2 enzyme inhibition (substrate: Myelin Basic Protein)	B	BAO_0000357	single protein format	Escherichia coli	None	None	None	None	CHEMBL4040	MAP kinase ERK2	Homo sapiens	SINGLE PROTEIN	CHEMBL1909046	15	DrugMatrix			None
CHEMBL116	AMPRENAVIR	4	505.64	1	2.40	Amprenavir	CC(C)CN(C[C@@H](O)[C@H](Cc1ccccc1)NC(=O)O[C@H]1CCOC1)S(=O)(=O)c1ccc(N)cc1	IC50						Not Active (inhibition < 50% @ 10 uM and thus dose-reponse curve not measured)						False	CHEMBL1909200	DRUGMATRIX: Protein Serine/Threonine Kinase, ERK2 enzyme inhibition (substrate: Myelin Basic Protein)	B	BAO_0000357	single protein format	Escherichia coli	None	None	None	None	CHEMBL4040	MAP kinase ERK2	Homo sapiens	SINGLE PROTEIN	CHEMBL1909046	15	DrugMatrix			None
CHEMBL1321154	ROXARSONE	0	263.04	None	None	ROXARSONE	O=[N+]([O-])c1cc([As](=O)(O)O)ccc1O	IC50						Not Active (inhibition < 50% @ 10 uM and thus dose-reponse curve not measured)						False	CHEMBL1909200	DRUGMATRIX: Protein Serine/Threonine Kinase, ERK2 enzyme inhibition (substrate: Myelin Basic Protein)	B	BAO_0000357	single protein format	Escherichia coli	None	None	None	None	CHEMBL4040	MAP kinase ERK2	Homo sapiens	SINGLE PROTEIN	CHEMBL1909046	15	DrugMatrix			None
CHEMBL1752	DYPHYLLINE	4	254.25	0	-2.21	DYPHYLLINE	Cn1c(=O)c2c(ncn2CC(O)CO)n(C)c1=O	Ki						Not Active (inhibition < 50% @ 10 uM and thus dose-reponse curve not measured)						False	CHEMBL1909200	DRUGMATRIX: Protein Serine/Threonine Kinase, ERK2 enzyme inhibition (substrate: Myelin Basic Protein)	B	BAO_0000357	single protein format	Escherichia coli	None	None	None	None	CHEMBL4040	MAP kinase ERK2	Homo sapiens	SINGLE PROTEIN	CHEMBL1909046	15	DrugMatrix			None
CHEMBL579387		0	250.26	0	2.43	1	O=C1OC(c2ccccc2)=N/C1=C\c1cccnc1	Inhibition	'='	7.0	%				UO_0000187					False	CHEMBL1113458	Inhibition of ERK2 at 10 uM	B	BAO_0000357	single protein format	None	None	None	None	None	CHEMBL4040	MAP kinase ERK2	Homo sapiens	SINGLE PROTEIN	CHEMBL1156313	1	Scientific Literature	Bioorg. Med. Chem.	2010	None
CHEMBL565286		0	276.30	0	3.09	10	O=C1OC(/C=C/c2ccccc2)=N/C1=C\c1cccnc1	Inhibition	'='	20.0	%				UO_0000187					False	CHEMBL1113458	Inhibition of ERK2 at 10 uM	B	BAO_0000357	single protein format	None	None	None	None	None	CHEMBL4040	MAP kinase ERK2	Homo sapiens	SINGLE PROTEIN	CHEMBL1156313	1	Scientific Literature	Bioorg. Med. Chem.	2010	None
CHEMBL576349	IC261	0	311.34	0	3.21	1,BSC-3930,IC261	COc1cc(OC)c(C=C2C(=O)Nc3ccccc32)c(OC)c1	Inhibition						Not Active						False	CHEMBL1112911	Inhibition of ERK2	B	BAO_0000357	single protein format	None	None	None	None	None	CHEMBL4040	MAP kinase ERK2	Homo sapiens	SINGLE PROTEIN	CHEMBL1157898	1	Scientific Literature	Bioorg. Med. Chem. Lett.	2010	None
CHEMBL2218934		0	257.27	0	1.95	PI3_Kg_Inhibitor	O=C1NC(=O)/C(=C\c2ccc3nccnc3c2)S1	Residual Activity	'='	98.0	%				UO_0000187					False	CHEMBL2219253	Millipore: Percentage of residual kinase activity of MAPK1 at 1uM relative to control. Control inhibitor: ERK Inhibitor II at 30.0uM. Buffer: 25 mM Tris pH 7.5, 0.02 mM EGTA	B	BAO_0000357	single protein format	Homo sapiens	None	None	None	None	CHEMBL4040	MAP kinase ERK2	Homo sapiens	SINGLE PROTEIN	CHEMBL2218924	1	Scientific Literature	Biochem. J.	2013	None
CHEMBL288064		0	395.23	0	4.03	GSK_3b_Inhibitor_II	Ic1cccc(CSc2nnc(-c3ccncc3)o2)c1	Residual Activity	'='	111.0	%				UO_0000187					False	CHEMBL2219253	Millipore: Percentage of residual kinase activity of MAPK1 at 1uM relative to control. Control inhibitor: ERK Inhibitor II at 30.0uM. Buffer: 25 mM Tris pH 7.5, 0.02 mM EGTA	B	BAO_0000357	single protein format	Homo sapiens	None	None	None	None	CHEMBL4040	MAP kinase ERK2	Homo sapiens	SINGLE PROTEIN	CHEMBL2218924	1	Scientific Literature	Biochem. J.	2013	None
CHEMBL259389	QUINOXALINE1	0	185.19	0	1.09	Cdk1_5_Inhibitor	Nc1n[nH]c2nc3ccccc3nc12	Residual Activity	'='	123.0	%				UO_0000187					False	CHEMBL2219253	Millipore: Percentage of residual kinase activity of MAPK1 at 1uM relative to control. Control inhibitor: ERK Inhibitor II at 30.0uM. Buffer: 25 mM Tris pH 7.5, 0.02 mM EGTA	B	BAO_0000357	single protein format	Homo sapiens	None	None	None	None	CHEMBL4040	MAP kinase ERK2	Homo sapiens	SINGLE PROTEIN	CHEMBL2218924	1	Scientific Literature	Biochem. J.	2013	None
CHEMBL258721		0	473.36	0	4.50	RGB-286147	CC(C)c1nn(-c2c(Cl)cccc2Cl)c2nc(Cc3ccc(OCCO)cc3)[nH]c(=O)c12	Residual Activity	'='	118.0	%				UO_0000187					False	CHEMBL2219253	Millipore: Percentage of residual kinase activity of MAPK1 at 1uM relative to control. Control inhibitor: ERK Inhibitor II at 30.0uM. Buffer: 25 mM Tris pH 7.5, 0.02 mM EGTA	B	BAO_0000357	single protein format	Homo sapiens	None	None	None	None	CHEMBL4040	MAP kinase ERK2	Homo sapiens	SINGLE PROTEIN	CHEMBL2218924	1	Scientific Literature	Biochem. J.	2013	None
CHEMBL1088391		0	273.69	0	3.97	6,BSc3921	O=C1Nc2ccc(Cl)cc2/C1=C\c1ccccc1F	Inhibition						Not Active						False	CHEMBL1112911	Inhibition of ERK2	B	BAO_0000357	single protein format	None	None	None	None	None	CHEMBL4040	MAP kinase ERK2	Homo sapiens	SINGLE PROTEIN	CHEMBL1157898	1	Scientific Literature	Bioorg. Med. Chem. Lett.	2010	None
CHEMBL383541		0	370.46	0	4.08	1b	N[C@H](COc1cncc(/C=C/c2ccncc2)c1)Cc1c[nH]c2ccccc12	IC50	'='	12850.0	nM	4.89			UO_0000065	13.20	0.24	0.81	6.37	True	CHEMBL869532	Inhibition of ERK2 using 10 uM ATP	B	BAO_0000357	single protein format	Homo sapiens	None	None	None	None	CHEMBL4040	MAP kinase ERK2	Homo sapiens	SINGLE PROTEIN	CHEMBL1146058	1	Scientific Literature	Bioorg. Med. Chem. Lett.	2006	None
CHEMBL476732		0	389.46	0	3.97	17	O/N=C1\CCc2cc(-c3cc(CN4CCOCC4)oc3-c3ccncc3)ccc21	Inhibition	'='	7.0	%				UO_0000187					False	CHEMBL984689	Inhibition of human MAPK2 at 10 uM	B	BAO_0000357	single protein format	Homo sapiens	None	None	None	None	CHEMBL4040	MAP kinase ERK2	Homo sapiens	SINGLE PROTEIN	CHEMBL1155855	1	Scientific Literature	Bioorg. Med. Chem. Lett.	2008	None
CHEMBL235345		0	371.47	0	4.35	52	O=C1N=C(N[C@@H]2C[C@H]2c2ccccc2)S/C1=C\c1ccc2ncccc2c1	Ki	'='	220.0	nM	6.66			UO_0000065	17.92	0.34	2.31	12.25	False	CHEMBL892536	Inhibition of ERK	B	BAO_0000357	single protein format	Homo sapiens	None	None	None	None	CHEMBL4040	MAP kinase ERK2	Homo sapiens	SINGLE PROTEIN	CHEMBL1147195	1	Scientific Literature	Bioorg. Med. Chem. Lett.	2007	None
CHEMBL378627		0	448.50	0	1.92	18b	COc1cc(S(C)(=O)=O)c(OC)cc1CC(=O)Nc1cc(N)c(C#N)c(OC(C)C)n1	Ki	'='	3900.0	nM	5.41			UO_0000065	12.06	0.24	3.49	3.52	False	CHEMBL860208	Inhibition of ERK2	B	BAO_0000357	single protein format	Homo sapiens	None	None	None	None	CHEMBL4040	MAP kinase ERK2	Homo sapiens	SINGLE PROTEIN	CHEMBL1148638	1	Scientific Literature	J. Med. Chem.	2006	None
CHEMBL367533		0	245.28	0	3.20	10	Fc1ccc(Sc2[nH]cnc3nccc2-3)cc1	Inhibition	'='	2.0	%				UO_0000187					False	CHEMBL832022	Inhibition of human Mitogen-activated protein kinase 2 at 30 uM	B	BAO_0000357	single protein format	Homo sapiens	None	None	None	None	CHEMBL4040	MAP kinase ERK2	Homo sapiens	SINGLE PROTEIN	CHEMBL1141882	1	Scientific Literature	J. Med. Chem.	2005	None
CHEMBL369181		0	262.68	0	2.67	23	Fc1ccc(Cn2cnc3c(Cl)ncnc32)cc1	Inhibition	'='	0.0	%				UO_0000187					False	CHEMBL832022	Inhibition of human Mitogen-activated protein kinase 2 at 30 uM	B	BAO_0000357	single protein format	Homo sapiens	None	None	None	None	CHEMBL4040	MAP kinase ERK2	Homo sapiens	SINGLE PROTEIN	CHEMBL1141882	1	Scientific Literature	J. Med. Chem.	2005	None
CHEMBL573107		0	391.42	0	3.42	BI-D1870	CC(C)CCN1c2nc(Nc3cc(F)c(O)c(F)c3)ncc2N(C)C(=O)C1C	Activity	'='	85.0	%				UO_0000187					False	CHEMBL1061211	Percentage ERK2 activity remaining in the presence of 0.1uM inhibitor	B	BAO_0000357	single protein format	Homo sapiens	None	None	None	None	CHEMBL4040	MAP kinase ERK2	Homo sapiens	SINGLE PROTEIN	CHEMBL1150976	1	Scientific Literature	Biochem. J.	2007	None
CHEMBL23327	PURVALANOLA	0	388.90	0	4.23	Purvalanol	CC(C)[C@H](CO)Nc1nc(Nc2cccc(Cl)c2)c2ncn(C(C)C)c2n1	Activity	'='	79.0	%				UO_0000187					False	CHEMBL1061211	Percentage ERK2 activity remaining in the presence of 0.1uM inhibitor	B	BAO_0000357	single protein format	Homo sapiens	None	None	None	None	CHEMBL4040	MAP kinase ERK2	Homo sapiens	SINGLE PROTEIN	CHEMBL1150976	1	Scientific Literature	Biochem. J.	2007	None
CHEMBL79004		0	322.75	0	4.02	PS 1145	O=C(Nc1cc(Cl)cc2c1[nH]c1cnccc12)c1cccnc1	Activity	'='	84.0	%				UO_0000187					False	CHEMBL1060115	Percentage ERK2 activity remaining in the presence of 10uM inhibitor	B	BAO_0000357	single protein format	Homo sapiens	None	None	None	None	CHEMBL4040	MAP kinase ERK2	Homo sapiens	SINGLE PROTEIN	CHEMBL1150976	1	Scientific Literature	Biochem. J.	2007	None
CHEMBL540501		0	997.30	None	None	PD-0325901-Cl	O=C(NOC[C@@H](O)CO)c1ccc(F)c(F)c1Nc1ccc(I)cc1Cl.O=C(NOC[C@H](O)CO)c1ccc(F)c(F)c1Nc1ccc(I)cc1Cl	Activity	'='	98.0	%				UO_0000187					False	CHEMBL1060115	Percentage ERK2 activity remaining in the presence of 10uM inhibitor	B	BAO_0000357	single protein format	Homo sapiens	None	None	None	None	CHEMBL4040	MAP kinase ERK2	Homo sapiens	SINGLE PROTEIN	CHEMBL1150976	1	Scientific Literature	Biochem. J.	2007	None
CHEMBL576349	IC261	0	311.34	0	3.21	IC261	COc1cc(OC)c(C=C2C(=O)Nc3ccccc32)c(OC)c1	Activity	'='	93.0	%				UO_0000187					False	CHEMBL1062806	Percentage ERK2 activity remaining in the presence of 25uM inhibitor	B	BAO_0000357	single protein format	Homo sapiens	None	None	None	None	CHEMBL4040	MAP kinase ERK2	Homo sapiens	SINGLE PROTEIN	CHEMBL1150976	1	Scientific Literature	Biochem. J.	2007	None
CHEMBL573108		0	547.46	1	3.04	BX-320	CC(C)(C(N)=O)C(=O)NCCCNc1nc(Nc2cccc(NC(=O)N3CCCC3)c2)ncc1Br	Activity	'='	84.0	%				UO_0000187					False	CHEMBL1052091	Percentage ERK2 activity remaining in the presence of 1uM inhibitor	B	BAO_0000357	single protein format	Homo sapiens	None	None	None	None	CHEMBL4040	MAP kinase ERK2	Homo sapiens	SINGLE PROTEIN	CHEMBL1150976	1	Scientific Literature	Biochem. J.	2007	None
CHEMBL278041	SB-202190	0	331.35	0	4.65	SID11114007	Oc1ccc(-c2nc(-c3ccc(F)cc3)c(-c3ccncc3)[nH]2)cc1	Activity	'='	90.0	%				UO_0000187					False	CHEMBL1052091	Percentage ERK2 activity remaining in the presence of 1uM inhibitor	B	BAO_0000357	single protein format	Homo sapiens	None	None	None	None	CHEMBL4040	MAP kinase ERK2	Homo sapiens	SINGLE PROTEIN	CHEMBL1150976	1	Scientific Literature	Biochem. J.	2007	None
CHEMBL129177	HARMALOL	0	200.24	0	2.24	Harmalol	CC1=NCCc2c1[nH]c1cc(O)ccc21	Activity	'='	95.0	%				UO_0000187					False	CHEMBL1052091	Percentage ERK2 activity remaining in the presence of 1uM inhibitor	B	BAO_0000357	single protein format	Homo sapiens	None	None	None	None	CHEMBL4040	MAP kinase ERK2	Homo sapiens	SINGLE PROTEIN	CHEMBL1150976	1	Scientific Literature	Biochem. J.	2007	None
CHEMBL404335		0	520.05	2	5.82	20	Cn1c2cc(SCCCN3CCCC3)c(O)cc2c2c3c(c(-c4ccccc4Cl)cc21)C(=O)NC3=O	Inhibition	'='	89.0	%				UO_0000187					False	CHEMBL949053	Inhibition of MAPK2/ERK2 at 10 uM	B	BAO_0000357	single protein format	None	None	None	None	None	CHEMBL4040	MAP kinase ERK2	Homo sapiens	SINGLE PROTEIN	CHEMBL1143190	1	Scientific Literature	Bioorg. Med. Chem. Lett.	2008	None
CHEMBL425601		0	486.98	0	3.55	35	COc1cc2ncnc(Nc3cccc(Cl)c3F)c2cc1CN(C)C1(C(N)=O)CN(C(C)C)C1	IC50	'>'	10000.0	nM				UO_0000065					False	CHEMBL870109	Inhibition of MAPK	B	BAO_0000357	single protein format	None	None	None	None	None	CHEMBL4040	MAP kinase ERK2	Homo sapiens	SINGLE PROTEIN	CHEMBL1147701	1	Scientific Literature	Bioorg. Med. Chem. Lett.	2006	None
CHEMBL380454		0	429.88	0	3.48	11	COc1cc2ncnc(Nc3cccc(Cl)c3F)c2cc1CN1CC[C@H](C(N)=O)C1	IC50	'>'	10000.0	nM				UO_0000065					False	CHEMBL870109	Inhibition of MAPK	B	BAO_0000357	single protein format	None	None	None	None	None	CHEMBL4040	MAP kinase ERK2	Homo sapiens	SINGLE PROTEIN	CHEMBL1147701	1	Scientific Literature	Bioorg. Med. Chem. Lett.	2006	None
CHEMBL206955		0	429.88	0	3.62	4	COc1cc2ncnc(Nc3ccc(F)c(Cl)c3)c2cc1CN1CCC[C@@H]1C(N)=O	IC50	'>'	10000.0	nM				UO_0000065					False	CHEMBL870109	Inhibition of MAPK	B	BAO_0000357	single protein format	None	None	None	None	None	CHEMBL4040	MAP kinase ERK2	Homo sapiens	SINGLE PROTEIN	CHEMBL1147701	1	Scientific Literature	Bioorg. Med. Chem. Lett.	2006	None
CHEMBL383264		0	394.48	0	4.73	3	N[C@H](COc1cncc(-c2ccc3cnccc3c2)c1)Cc1c[nH]c2ccccc12	IC50	'='	910.0	nM	6.04			UO_0000065	15.31	0.28	1.31	7.86	True	CHEMBL861328	Inhibition of ERK2 at 5 uM ATP	B	BAO_0000357	single protein format	Homo sapiens	None	None	None	None	CHEMBL4040	MAP kinase ERK2	Homo sapiens	SINGLE PROTEIN	CHEMBL1147830	1	Scientific Literature	Bioorg. Med. Chem. Lett.	2006	None
CHEMBL207544		0	418.50	0	4.71	10e	C#Cc1ncc(OC[C@@H](N)Cc2c[nH]c3ccccc23)cc1-c1ccc2cnccc2c1	IC50	'='	27200.0	nM	4.57			UO_0000065	10.91	0.19	-0.14	5.94	False	CHEMBL861328	Inhibition of ERK2 at 5 uM ATP	B	BAO_0000357	single protein format	Homo sapiens	None	None	None	None	CHEMBL4040	MAP kinase ERK2	Homo sapiens	SINGLE PROTEIN	CHEMBL1147830	1	Scientific Literature	Bioorg. Med. Chem. Lett.	2006	None
CHEMBL1270230		0	279.30	0	1.82	18	NC(=O)c1cc(-c2ccnc(N)n2)[nH]c1-c1ccccc1	IC50	'>'	10000.0	nM				UO_0000065					False	CHEMBL1275109	Inhibition of ERK2	B	BAO_0000357	single protein format	None	None	None	None	None	CHEMBL4040	MAP kinase ERK2	Homo sapiens	SINGLE PROTEIN	CHEMBL1268909	1	Scientific Literature	J. Med. Chem.	2010	None
CHEMBL466496		0	293.33	0	2.59	17	C[C@@H](Nc1c(Nc2ccncc2)c(=O)c1=O)c1ccccc1	IC50	'='	4600.0	nM	5.34			UO_0000065	18.20	0.33	2.75	7.51	False	CHEMBL1011429	Inhibition of ERK2	B	BAO_0000357	single protein format	None	None	None	None	None	CHEMBL4040	MAP kinase ERK2	Homo sapiens	SINGLE PROTEIN	CHEMBL1136863	1	Scientific Literature	Bioorg. Med. Chem.	2009	None
CHEMBL1306004		0	336.38	0	3.72	SID4245039	N#CCSc1nc(Nc2ccc3c(c2)OCO3)c2ccccc2n1	Potency	'='	31622.8	nM	4.50		Active	UO_0000065					False	CHEMBL1613808	PUBCHEM_BIOASSAY: qHTS Assay for Inhibitors of the ERK Signaling Pathway using a Homogeneous Screening Assay. (Class of assay: confirmatory)	F	BAO_0000019	assay format	Homo sapiens	None	None	None	None	CHEMBL4040	MAP kinase ERK2	Homo sapiens	SINGLE PROTEIN	CHEMBL1201862	7	PubChem BioAssays			None
CHEMBL1581806		0	375.43	0	1.20	SID3715397	CC(C)(C)NC(=O)NC(=O)COC(=O)C1CC(=O)N(Cc2ccccc2)C1	Potency	'='	31622.8	nM	4.50		Inconclusive	UO_0000065					False	CHEMBL1613808	PUBCHEM_BIOASSAY: qHTS Assay for Inhibitors of the ERK Signaling Pathway using a Homogeneous Screening Assay. (Class of assay: confirmatory)	F	BAO_0000019	assay format	Homo sapiens	None	None	None	None	CHEMBL4040	MAP kinase ERK2	Homo sapiens	SINGLE PROTEIN	CHEMBL1201862	7	PubChem BioAssays			None
CHEMBL1425704		0	335.39	0	1.70	SID4246226	COc1cccc(-c2nnc(SCC(=O)N3CCOCC3)o2)c1	Potency	'='	5011.9	nM	5.30		Not Active	UO_0000065					False	CHEMBL1613808	PUBCHEM_BIOASSAY: qHTS Assay for Inhibitors of the ERK Signaling Pathway using a Homogeneous Screening Assay. (Class of assay: confirmatory)	F	BAO_0000019	assay format	Homo sapiens	None	None	None	None	CHEMBL4040	MAP kinase ERK2	Homo sapiens	SINGLE PROTEIN	CHEMBL1201862	7	PubChem BioAssays			None
CHEMBL1415917		0	301.39	0	3.42	SID4259668	CCOc1ccccc1NC(=O)C1CC2CCCC(C1)C2=O	Potency	'='	15848.9	nM	4.80		Inconclusive	UO_0000065					False	CHEMBL1613808	PUBCHEM_BIOASSAY: qHTS Assay for Inhibitors of the ERK Signaling Pathway using a Homogeneous Screening Assay. (Class of assay: confirmatory)	F	BAO_0000019	assay format	Homo sapiens	None	None	None	None	CHEMBL4040	MAP kinase ERK2	Homo sapiens	SINGLE PROTEIN	CHEMBL1201862	7	PubChem BioAssays			None
CHEMBL1581898		0	338.38	0	2.55	SID848054	COc1ccc(S(=O)(=O)c2ccc(OC)c(OC)c2)cc1OC	Potency	'='	15848.9	nM	4.80		Active	UO_0000065					False	CHEMBL1613808	PUBCHEM_BIOASSAY: qHTS Assay for Inhibitors of the ERK Signaling Pathway using a Homogeneous Screening Assay. (Class of assay: confirmatory)	F	BAO_0000019	assay format	Homo sapiens	None	None	None	None	CHEMBL4040	MAP kinase ERK2	Homo sapiens	SINGLE PROTEIN	CHEMBL1201862	7	PubChem BioAssays			None
CHEMBL1382629		0	378.47	0	3.62	SID851506	CCN1C(=O)C(C(=O)NC(C)c2ccccc2)C2CC1(C)Oc1ccccc12	Potency	'='	31622.8	nM	4.50		Not Active	UO_0000065					False	CHEMBL1613808	PUBCHEM_BIOASSAY: qHTS Assay for Inhibitors of the ERK Signaling Pathway using a Homogeneous Screening Assay. (Class of assay: confirmatory)	F	BAO_0000019	assay format	Homo sapiens	None	None	None	None	CHEMBL4040	MAP kinase ERK2	Homo sapiens	SINGLE PROTEIN	CHEMBL1201862	7	PubChem BioAssays			None
CHEMBL1440311		0	495.65	0	4.95	SID7965029	COc1ccc(-c2nc(CSCC(=O)N3CCN(c4cccc(C)c4)C(C)C3)c(C)o2)cc1OC	Potency	'='	31622.8	nM	4.50		Inconclusive	UO_0000065					False	CHEMBL1613808	PUBCHEM_BIOASSAY: qHTS Assay for Inhibitors of the ERK Signaling Pathway using a Homogeneous Screening Assay. (Class of assay: confirmatory)	F	BAO_0000019	assay format	Homo sapiens	None	None	None	None	CHEMBL4040	MAP kinase ERK2	Homo sapiens	SINGLE PROTEIN	CHEMBL1201862	7	PubChem BioAssays			None
CHEMBL1500597		0	461.27	0	2.76	SID4254462	COc1cc(Br)cc2cc(C(=O)N3CCN(C(=O)c4ccco4)CC3)c(=O)oc12	Potency	'='	12589.3	nM	4.90		Inconclusive	UO_0000065					False	CHEMBL1613808	PUBCHEM_BIOASSAY: qHTS Assay for Inhibitors of the ERK Signaling Pathway using a Homogeneous Screening Assay. (Class of assay: confirmatory)	F	BAO_0000019	assay format	Homo sapiens	None	None	None	None	CHEMBL4040	MAP kinase ERK2	Homo sapiens	SINGLE PROTEIN	CHEMBL1201862	7	PubChem BioAssays			None
CHEMBL1500646		0	341.41	0	3.07	SID847594	COc1ccc(CC(C(=N)NO)C(=O)Nc2cc(C)ccc2C)cc1	Potency	'='	39810.7	nM	4.40		Inconclusive	UO_0000065					False	CHEMBL1613808	PUBCHEM_BIOASSAY: qHTS Assay for Inhibitors of the ERK Signaling Pathway using a Homogeneous Screening Assay. (Class of assay: confirmatory)	F	BAO_0000019	assay format	Homo sapiens	None	None	None	None	CHEMBL4040	MAP kinase ERK2	Homo sapiens	SINGLE PROTEIN	CHEMBL1201862	7	PubChem BioAssays			None
CHEMBL1339794		0	326.41	0	3.42	SID4251934	N#CC1=C(N)Oc2[nH]nc(-c3cccs3)c2C1c1cccs1	Potency	'='	10000.0	nM	5.00		Inconclusive	UO_0000065					False	CHEMBL1613808	PUBCHEM_BIOASSAY: qHTS Assay for Inhibitors of the ERK Signaling Pathway using a Homogeneous Screening Assay. (Class of assay: confirmatory)	F	BAO_0000019	assay format	Homo sapiens	None	None	None	None	CHEMBL4040	MAP kinase ERK2	Homo sapiens	SINGLE PROTEIN	CHEMBL1201862	7	PubChem BioAssays			None
CHEMBL1465806		0	461.52	0	2.05	SID863593	COc1cccc(N2CC(O)Cn3c2nc2c3c(=O)n(CCCc3ccccc3)c(=O)n2C)c1	Potency	'='	31622.8	nM	4.50		Inconclusive	UO_0000065					False	CHEMBL1613808	PUBCHEM_BIOASSAY: qHTS Assay for Inhibitors of the ERK Signaling Pathway using a Homogeneous Screening Assay. (Class of assay: confirmatory)	F	BAO_0000019	assay format	Homo sapiens	None	None	None	None	CHEMBL4040	MAP kinase ERK2	Homo sapiens	SINGLE PROTEIN	CHEMBL1201862	7	PubChem BioAssays			None
CHEMBL1426800		0	275.27	0	2.02	SID4255148	CC1CCc2nc(NCCO)nc(C(F)(F)F)c2C1	Potency	'='	7943.3	nM	5.10		Inconclusive	UO_0000065					False	CHEMBL1613808	PUBCHEM_BIOASSAY: qHTS Assay for Inhibitors of the ERK Signaling Pathway using a Homogeneous Screening Assay. (Class of assay: confirmatory)	F	BAO_0000019	assay format	Homo sapiens	None	None	None	None	CHEMBL4040	MAP kinase ERK2	Homo sapiens	SINGLE PROTEIN	CHEMBL1201862	7	PubChem BioAssays			None
CHEMBL1534488		0	288.40	0	4.62	SID7977476	COc1ccccc1Nc1nc(-c2cccs2)cs1	Potency	'='	25118.9	nM	4.60		Inconclusive	UO_0000065					False	CHEMBL1613808	PUBCHEM_BIOASSAY: qHTS Assay for Inhibitors of the ERK Signaling Pathway using a Homogeneous Screening Assay. (Class of assay: confirmatory)	F	BAO_0000019	assay format	Homo sapiens	None	None	None	None	CHEMBL4040	MAP kinase ERK2	Homo sapiens	SINGLE PROTEIN	CHEMBL1201862	7	PubChem BioAssays			None
CHEMBL1086445	CROTONALDEHYDE	0	70.09	0	0.76	SID17389091	C/C=C/C=O	Potency	'='	15848.9	nM	4.80		Inconclusive	UO_0000065					False	CHEMBL1613808	PUBCHEM_BIOASSAY: qHTS Assay for Inhibitors of the ERK Signaling Pathway using a Homogeneous Screening Assay. (Class of assay: confirmatory)	F	BAO_0000019	assay format	Homo sapiens	None	None	None	None	CHEMBL4040	MAP kinase ERK2	Homo sapiens	SINGLE PROTEIN	CHEMBL1201862	7	PubChem BioAssays			None
CHEMBL1443810		0	354.45	0	3.50	SID4242995	CCOC(=O)c1c(C)c(C(=O)N2CCc3ccccc3C2)c(C)n1CC	Potency	'='	12589.3	nM	4.90		Inconclusive	UO_0000065					False	CHEMBL1613808	PUBCHEM_BIOASSAY: qHTS Assay for Inhibitors of the ERK Signaling Pathway using a Homogeneous Screening Assay. (Class of assay: confirmatory)	F	BAO_0000019	assay format	Homo sapiens	None	None	None	None	CHEMBL4040	MAP kinase ERK2	Homo sapiens	SINGLE PROTEIN	CHEMBL1201862	7	PubChem BioAssays			None
CHEMBL1522396		0	333.48	0	2.53	SID862951	CCN1C(=O)/C(=C\N2CCN(c3ccccc3)CC2)SC1=S	Potency	'='	31622.8	nM	4.50		Inconclusive	UO_0000065					False	CHEMBL1613808	PUBCHEM_BIOASSAY: qHTS Assay for Inhibitors of the ERK Signaling Pathway using a Homogeneous Screening Assay. (Class of assay: confirmatory)	F	BAO_0000019	assay format	Homo sapiens	None	None	None	None	CHEMBL4040	MAP kinase ERK2	Homo sapiens	SINGLE PROTEIN	CHEMBL1201862	7	PubChem BioAssays			None
CHEMBL1334817		0	284.32	0	0.82	SID11113949	CN/C(=N\c1ccc(C2=NNC(=O)C[C@@H]2C)cc1)NC#N	Potency	'='	100.0	nM	7.00		Inconclusive	UO_0000065					False	CHEMBL1613808	PUBCHEM_BIOASSAY: qHTS Assay for Inhibitors of the ERK Signaling Pathway using a Homogeneous Screening Assay. (Class of assay: confirmatory)	F	BAO_0000019	assay format	Homo sapiens	None	None	None	None	CHEMBL4040	MAP kinase ERK2	Homo sapiens	SINGLE PROTEIN	CHEMBL1201862	7	PubChem BioAssays			None
CHEMBL1544495		0	373.46	0	3.39	SID4246489	CCN1C(=O)c2cccc3c(S(=O)(=O)Nc4nc(C)cs4)ccc1c23	Potency	'='	31622.8	nM	4.50		Inconclusive	UO_0000065					False	CHEMBL1613808	PUBCHEM_BIOASSAY: qHTS Assay for Inhibitors of the ERK Signaling Pathway using a Homogeneous Screening Assay. (Class of assay: confirmatory)	F	BAO_0000019	assay format	Homo sapiens	None	None	None	None	CHEMBL4040	MAP kinase ERK2	Homo sapiens	SINGLE PROTEIN	CHEMBL1201862	7	PubChem BioAssays			None
CHEMBL1337500		0	384.15	0	4.71	SID3714502	O=c1cc(-c2c(F)c(F)c(F)c(F)c2F)oc2c(F)c(F)c(F)c(F)c12	Potency	'='	7943.3	nM	5.10		Inconclusive	UO_0000065					False	CHEMBL1613808	PUBCHEM_BIOASSAY: qHTS Assay for Inhibitors of the ERK Signaling Pathway using a Homogeneous Screening Assay. (Class of assay: confirmatory)	F	BAO_0000019	assay format	Homo sapiens	None	None	None	None	CHEMBL4040	MAP kinase ERK2	Homo sapiens	SINGLE PROTEIN	CHEMBL1201862	7	PubChem BioAssays			None
CHEMBL1337450		0	391.45	0	4.51	SID7977938	Cc1ccccc1NS(=O)(=O)c1cccc(-c2nnc(-c3ccccc3)o2)c1	Potency	'='	25118.9	nM	4.60		Inconclusive	UO_0000065					False	CHEMBL1613808	PUBCHEM_BIOASSAY: qHTS Assay for Inhibitors of the ERK Signaling Pathway using a Homogeneous Screening Assay. (Class of assay: confirmatory)	F	BAO_0000019	assay format	Homo sapiens	None	None	None	None	CHEMBL4040	MAP kinase ERK2	Homo sapiens	SINGLE PROTEIN	CHEMBL1201862	7	PubChem BioAssays			None
CHEMBL1583413		0	385.49	0	2.30	SID7969205	CCn1c(=O)c2cc(C(=O)NCCN3CCOCC3)sc2c2ccccc21	Potency	'='	25118.9	nM	4.60		Inconclusive	UO_0000065					False	CHEMBL1613808	PUBCHEM_BIOASSAY: qHTS Assay for Inhibitors of the ERK Signaling Pathway using a Homogeneous Screening Assay. (Class of assay: confirmatory)	F	BAO_0000019	assay format	Homo sapiens	None	None	None	None	CHEMBL4040	MAP kinase ERK2	Homo sapiens	SINGLE PROTEIN	CHEMBL1201862	7	PubChem BioAssays			None
CHEMBL1376741		0	485.58	0	3.75	SID7966064	Cc1cccc(N2CCN(C(=O)CS(=O)(=O)Cc3nc(-c4ccccc4F)oc3C)CC2C)c1	Potency	'='	31622.8	nM	4.50		Inconclusive	UO_0000065					False	CHEMBL1613808	PUBCHEM_BIOASSAY: qHTS Assay for Inhibitors of the ERK Signaling Pathway using a Homogeneous Screening Assay. (Class of assay: confirmatory)	F	BAO_0000019	assay format	Homo sapiens	None	None	None	None	CHEMBL4040	MAP kinase ERK2	Homo sapiens	SINGLE PROTEIN	CHEMBL1201862	7	PubChem BioAssays			None
CHEMBL1533186		0	384.52	0	3.49	SID11111355	CC(C)n1cc2c3c(cccc31)[C@@H]1C[C@H](C(=O)O[C@@H](C)[C@H](C)O)CN(C)[C@H]1C2	Potency	'='	12589.3	nM	4.90		Inconclusive	UO_0000065					False	CHEMBL1613808	PUBCHEM_BIOASSAY: qHTS Assay for Inhibitors of the ERK Signaling Pathway using a Homogeneous Screening Assay. (Class of assay: confirmatory)	F	BAO_0000019	assay format	Homo sapiens	None	None	None	None	CHEMBL4040	MAP kinase ERK2	Homo sapiens	SINGLE PROTEIN	CHEMBL1201862	7	PubChem BioAssays			None
CHEMBL1581436		0	470.33	0	4.42	SID7977174	Cc1noc(NS(=O)(=O)c2ccc(NC(=O)COc3ccc(Cl)cc3Cl)cc2)c1C	Potency	'='	2511.9	nM	5.60		Active	UO_0000065					False	CHEMBL1613808	PUBCHEM_BIOASSAY: qHTS Assay for Inhibitors of the ERK Signaling Pathway using a Homogeneous Screening Assay. (Class of assay: confirmatory)	F	BAO_0000019	assay format	Homo sapiens	None	None	None	None	CHEMBL4040	MAP kinase ERK2	Homo sapiens	SINGLE PROTEIN	CHEMBL1201862	7	PubChem BioAssays			None
CHEMBL1324347		0	336.40	0	3.13	SID864636	Cc1csc(NC(=O)CSc2nnc(-c3ccoc3C)o2)n1	Potency	'='	19952.6	nM	4.70		Inconclusive	UO_0000065					False	CHEMBL1613808	PUBCHEM_BIOASSAY: qHTS Assay for Inhibitors of the ERK Signaling Pathway using a Homogeneous Screening Assay. (Class of assay: confirmatory)	F	BAO_0000019	assay format	Homo sapiens	None	None	None	None	CHEMBL4040	MAP kinase ERK2	Homo sapiens	SINGLE PROTEIN	CHEMBL1201862	7	PubChem BioAssays			None
CHEMBL1385622		0	395.47	0	3.65	SID4245873	O=C(c1cc(-c2ccncc2)nc2ccccc12)N1CCN(c2ccccn2)CC1	Potency	'='	63.1	nM	7.20		Not Active	UO_0000065					False	CHEMBL1613808	PUBCHEM_BIOASSAY: qHTS Assay for Inhibitors of the ERK Signaling Pathway using a Homogeneous Screening Assay. (Class of assay: confirmatory)	F	BAO_0000019	assay format	Homo sapiens	None	None	None	None	CHEMBL4040	MAP kinase ERK2	Homo sapiens	SINGLE PROTEIN	CHEMBL1201862	7	PubChem BioAssays			None
CHEMBL1572043		0	399.55	0	4.03	SID851284	CCn1c(SCC(=O)Nc2nc3c(s2)CCCC3)nnc1-c1ccccc1	Potency	'='	31622.8	nM	4.50		Active	UO_0000065					False	CHEMBL1613808	PUBCHEM_BIOASSAY: qHTS Assay for Inhibitors of the ERK Signaling Pathway using a Homogeneous Screening Assay. (Class of assay: confirmatory)	F	BAO_0000019	assay format	Homo sapiens	None	None	None	None	CHEMBL4040	MAP kinase ERK2	Homo sapiens	SINGLE PROTEIN	CHEMBL1201862	7	PubChem BioAssays			None
CHEMBL1598870		0	430.93	0	2.66	SID3712187	Cc1cc(=O)oc2cc(OCC(O)CN3CCN(c4ccccc4)CC3)ccc12.Cl	Potency	'='	31622.8	nM	4.50		Inconclusive	UO_0000065					False	CHEMBL1613808	PUBCHEM_BIOASSAY: qHTS Assay for Inhibitors of the ERK Signaling Pathway using a Homogeneous Screening Assay. (Class of assay: confirmatory)	F	BAO_0000019	assay format	Homo sapiens	None	None	None	None	CHEMBL4040	MAP kinase ERK2	Homo sapiens	SINGLE PROTEIN	CHEMBL1201862	7	PubChem BioAssays			None
CHEMBL1425932		0	292.36	0	4.23	SID844715	Fc1ccccc1CSc1nnc(-c2cccs2)o1	Potency	'='	39810.7	nM	4.40		Not Active	UO_0000065					False	CHEMBL1613808	PUBCHEM_BIOASSAY: qHTS Assay for Inhibitors of the ERK Signaling Pathway using a Homogeneous Screening Assay. (Class of assay: confirmatory)	F	BAO_0000019	assay format	Homo sapiens	None	None	None	None	CHEMBL4040	MAP kinase ERK2	Homo sapiens	SINGLE PROTEIN	CHEMBL1201862	7	PubChem BioAssays			None
CHEMBL1410898		0	436.31	0	1.43	SID4265660	CC(CCO)Nc1nc2c(c(=O)n(C)c(=O)n2C)n1Cc1cccc(Br)c1	Potency	'='	31622.8	nM	4.50		Inconclusive	UO_0000065					False	CHEMBL1613808	PUBCHEM_BIOASSAY: qHTS Assay for Inhibitors of the ERK Signaling Pathway using a Homogeneous Screening Assay. (Class of assay: confirmatory)	F	BAO_0000019	assay format	Homo sapiens	None	None	None	None	CHEMBL4040	MAP kinase ERK2	Homo sapiens	SINGLE PROTEIN	CHEMBL1201862	7	PubChem BioAssays			None
CHEMBL1305740		0	346.39	0	2.90	SID4243041	Cc1cc(C)cc(NC(=O)Cn2ncn3c(cc4ccccc43)c2=O)c1	Potency	'='	1584.9	nM	5.80		Not Active	UO_0000065					False	CHEMBL1613808	PUBCHEM_BIOASSAY: qHTS Assay for Inhibitors of the ERK Signaling Pathway using a Homogeneous Screening Assay. (Class of assay: confirmatory)	F	BAO_0000019	assay format	Homo sapiens	None	None	None	None	CHEMBL4040	MAP kinase ERK2	Homo sapiens	SINGLE PROTEIN	CHEMBL1201862	7	PubChem BioAssays			None
CHEMBL1436726		0	381.43	0	3.83	SID26754371	COc1cc2c(C=O)c3c4c(cc(OC)c(OC)c4c2cc1OC)CCN3C	Potency	'='	10000.0	nM	5.00		Inconclusive	UO_0000065					False	CHEMBL1613808	PUBCHEM_BIOASSAY: qHTS Assay for Inhibitors of the ERK Signaling Pathway using a Homogeneous Screening Assay. (Class of assay: confirmatory)	F	BAO_0000019	assay format	Homo sapiens	None	None	None	None	CHEMBL4040	MAP kinase ERK2	Homo sapiens	SINGLE PROTEIN	CHEMBL1201862	7	PubChem BioAssays			None
CHEMBL1376802		0	421.52	0	3.22	SID7968802	O=C(C1CCCN(S(=O)(=O)c2cccc3cccnc23)C1)N1CCc2ccccc21	Potency	'='	12589.3	nM	4.90		Inconclusive	UO_0000065					False	CHEMBL1613808	PUBCHEM_BIOASSAY: qHTS Assay for Inhibitors of the ERK Signaling Pathway using a Homogeneous Screening Assay. (Class of assay: confirmatory)	F	BAO_0000019	assay format	Homo sapiens	None	None	None	None	CHEMBL4040	MAP kinase ERK2	Homo sapiens	SINGLE PROTEIN	CHEMBL1201862	7	PubChem BioAssays			None
CHEMBL1509090		0	448.57	0	3.88	SID7967839	CCN1CCN(c2cc(C)c3cc(NC(=O)Cc4ccc(OC)c(OC)c4)ccc3n2)CC1	Potency	'='	7943.3	nM	5.10		Inconclusive	UO_0000065					False	CHEMBL1613808	PUBCHEM_BIOASSAY: qHTS Assay for Inhibitors of the ERK Signaling Pathway using a Homogeneous Screening Assay. (Class of assay: confirmatory)	F	BAO_0000019	assay format	Homo sapiens	None	None	None	None	CHEMBL4040	MAP kinase ERK2	Homo sapiens	SINGLE PROTEIN	CHEMBL1201862	7	PubChem BioAssays			None
CHEMBL1611210		0	408.51	0	4.85	SID4265407	CCn1c(SCc2nc(-c3cccs3)no2)nnc1-c1c[nH]c2ccccc12	Potency	'='	39810.7	nM	4.40		Inconclusive	UO_0000065					False	CHEMBL1613808	PUBCHEM_BIOASSAY: qHTS Assay for Inhibitors of the ERK Signaling Pathway using a Homogeneous Screening Assay. (Class of assay: confirmatory)	F	BAO_0000019	assay format	Homo sapiens	None	None	None	None	CHEMBL4040	MAP kinase ERK2	Homo sapiens	SINGLE PROTEIN	CHEMBL1201862	7	PubChem BioAssays			None
CHEMBL1494356		0	314.34	0	3.16	SID862861	COC(=O)[C@H](C)NC(=O)Nc1ccc(Oc2ccccc2)cc1	Potency	'='	25118.9	nM	4.60		Active	UO_0000065					False	CHEMBL1613808	PUBCHEM_BIOASSAY: qHTS Assay for Inhibitors of the ERK Signaling Pathway using a Homogeneous Screening Assay. (Class of assay: confirmatory)	F	BAO_0000019	assay format	Homo sapiens	None	None	None	None	CHEMBL4040	MAP kinase ERK2	Homo sapiens	SINGLE PROTEIN	CHEMBL1201862	7	PubChem BioAssays			None
CHEMBL1425782		0	546.79	2	8.81	SID17388676	CCCCC(CC)COC(=O)c1ccc(C(=O)OCC(CC)CCCC)c(C(=O)OCC(CC)CCCC)c1	Potency	'='	5011.9	nM	5.30		Inconclusive	UO_0000065					False	CHEMBL1613808	PUBCHEM_BIOASSAY: qHTS Assay for Inhibitors of the ERK Signaling Pathway using a Homogeneous Screening Assay. (Class of assay: confirmatory)	F	BAO_0000019	assay format	Homo sapiens	None	None	None	None	CHEMBL4040	MAP kinase ERK2	Homo sapiens	SINGLE PROTEIN	CHEMBL1201862	7	PubChem BioAssays			None
CHEMBL1364124		0	348.50	0	3.38	SID7969224	CC(C)CCSc1nnc(Cn2c(=O)sc3ccccc32)n1C	Potency	'='	31622.8	nM	4.50		Inconclusive	UO_0000065					False	CHEMBL1613808	PUBCHEM_BIOASSAY: qHTS Assay for Inhibitors of the ERK Signaling Pathway using a Homogeneous Screening Assay. (Class of assay: confirmatory)	F	BAO_0000019	assay format	Homo sapiens	None	None	None	None	CHEMBL4040	MAP kinase ERK2	Homo sapiens	SINGLE PROTEIN	CHEMBL1201862	7	PubChem BioAssays			None
CHEMBL1407141		0	490.55	0	3.89	SID7973991	O=C(c1cccc(C(=O)N2CCN(c3ccccc3F)CC2)c1)N1CCN(c2ccccc2F)CC1	Potency	'='	15848.9	nM	4.80		Active	UO_0000065					False	CHEMBL1613808	PUBCHEM_BIOASSAY: qHTS Assay for Inhibitors of the ERK Signaling Pathway using a Homogeneous Screening Assay. (Class of assay: confirmatory)	F	BAO_0000019	assay format	Homo sapiens	None	None	None	None	CHEMBL4040	MAP kinase ERK2	Homo sapiens	SINGLE PROTEIN	CHEMBL1201862	7	PubChem BioAssays			None
CHEMBL1331593		0	452.58	0	4.22	SID4251923	Cc1cccc(N2CCN(C(=O)c3ccc(CS(=O)(=O)c4ccccc4C)o3)CC2C)c1	Potency	'='	25118.9	nM	4.60		Inconclusive	UO_0000065					False	CHEMBL1613808	PUBCHEM_BIOASSAY: qHTS Assay for Inhibitors of the ERK Signaling Pathway using a Homogeneous Screening Assay. (Class of assay: confirmatory)	F	BAO_0000019	assay format	Homo sapiens	None	None	None	None	CHEMBL4040	MAP kinase ERK2	Homo sapiens	SINGLE PROTEIN	CHEMBL1201862	7	PubChem BioAssays			None
CHEMBL1555238		0	410.50	0	2.96	SID4237721	N#Cc1cccc(NC(=O)N2CCC3(CC2)CCN(C(=O)c2csnn2)CC3)c1	Potency	'='	39810.7	nM	4.40		Inconclusive	UO_0000065					False	CHEMBL1613808	PUBCHEM_BIOASSAY: qHTS Assay for Inhibitors of the ERK Signaling Pathway using a Homogeneous Screening Assay. (Class of assay: confirmatory)	F	BAO_0000019	assay format	Homo sapiens	None	None	None	None	CHEMBL4040	MAP kinase ERK2	Homo sapiens	SINGLE PROTEIN	CHEMBL1201862	7	PubChem BioAssays			None
CHEMBL1548415		0	401.47	0	2.43	SID858073	N#CC(C(=O)NCCc1ccccc1)c1nc2ccccc2nc1N1CCOCC1	Potency	'='	3981.1	nM	5.40		Inconclusive	UO_0000065					False	CHEMBL1613808	PUBCHEM_BIOASSAY: qHTS Assay for Inhibitors of the ERK Signaling Pathway using a Homogeneous Screening Assay. (Class of assay: confirmatory)	F	BAO_0000019	assay format	Homo sapiens	None	None	None	None	CHEMBL4040	MAP kinase ERK2	Homo sapiens	SINGLE PROTEIN	CHEMBL1201862	7	PubChem BioAssays			None
CHEMBL1995948		0	230.22	0	1.98	SID4243236	O=C(O)c1cccc(-n2cccc2/C=N/O)c1	Potency	'='	2511.9	nM	5.60		Not Active	UO_0000065					False	CHEMBL1613808	PUBCHEM_BIOASSAY: qHTS Assay for Inhibitors of the ERK Signaling Pathway using a Homogeneous Screening Assay. (Class of assay: confirmatory)	F	BAO_0000019	assay format	Homo sapiens	None	None	None	None	CHEMBL4040	MAP kinase ERK2	Homo sapiens	SINGLE PROTEIN	CHEMBL1201862	7	PubChem BioAssays			None
CHEMBL1431996		0	341.39	0	2.92	SID4259693	Nc1c(C(=O)NCc2ccco2)sc2nc3c(cc12)C(=O)CCC3	Potency	'='	39810.7	nM	4.40		Inconclusive	UO_0000065					False	CHEMBL1613808	PUBCHEM_BIOASSAY: qHTS Assay for Inhibitors of the ERK Signaling Pathway using a Homogeneous Screening Assay. (Class of assay: confirmatory)	F	BAO_0000019	assay format	Homo sapiens	None	None	None	None	CHEMBL4040	MAP kinase ERK2	Homo sapiens	SINGLE PROTEIN	CHEMBL1201862	7	PubChem BioAssays			None
CHEMBL1570238		0	336.46	0	3.51	SID4265241	c1ccc(N2CCN(c3ncnc4sc5c(c34)CCC5)CC2)cc1	Potency	'='	25118.9	nM	4.60		Inconclusive	UO_0000065					False	CHEMBL1613808	PUBCHEM_BIOASSAY: qHTS Assay for Inhibitors of the ERK Signaling Pathway using a Homogeneous Screening Assay. (Class of assay: confirmatory)	F	BAO_0000019	assay format	Homo sapiens	None	None	None	None	CHEMBL4040	MAP kinase ERK2	Homo sapiens	SINGLE PROTEIN	CHEMBL1201862	7	PubChem BioAssays			None
CHEMBL1392831		0	439.47	0	2.89	SID3712533	CCOC(=O)c1c(C)[nH]c(C(=O)COC(=O)c2cn(CC)c3nc(C)ccc3c2=O)c1C	Potency	'='	19952.6	nM	4.70		Inconclusive	UO_0000065					False	CHEMBL1613808	PUBCHEM_BIOASSAY: qHTS Assay for Inhibitors of the ERK Signaling Pathway using a Homogeneous Screening Assay. (Class of assay: confirmatory)	F	BAO_0000019	assay format	Homo sapiens	None	None	None	None	CHEMBL4040	MAP kinase ERK2	Homo sapiens	SINGLE PROTEIN	CHEMBL1201862	7	PubChem BioAssays			None
CHEMBL1488433		0	299.33	0	2.45	SID7965058	CCOc1ccc(-c2nc(C#N)c(N3CCOCC3)o2)cc1	Potency	'='	12589.3	nM	4.90		Inconclusive	UO_0000065					False	CHEMBL1613808	PUBCHEM_BIOASSAY: qHTS Assay for Inhibitors of the ERK Signaling Pathway using a Homogeneous Screening Assay. (Class of assay: confirmatory)	F	BAO_0000019	assay format	Homo sapiens	None	None	None	None	CHEMBL4040	MAP kinase ERK2	Homo sapiens	SINGLE PROTEIN	CHEMBL1201862	7	PubChem BioAssays			None
CHEMBL1531037		0	280.33	0	3.93	SID7975733	Cc1ccc(OCc2nc(-c3ccccc3)no2)c(C)c1	Potency	'='	19952.6	nM	4.70		Not Active	UO_0000065					False	CHEMBL1613808	PUBCHEM_BIOASSAY: qHTS Assay for Inhibitors of the ERK Signaling Pathway using a Homogeneous Screening Assay. (Class of assay: confirmatory)	F	BAO_0000019	assay format	Homo sapiens	None	None	None	None	CHEMBL4040	MAP kinase ERK2	Homo sapiens	SINGLE PROTEIN	CHEMBL1201862	7	PubChem BioAssays			None
CHEMBL1565522		0	431.30	0	2.97	SID7975299	O=C(Nc1ccccc1O)c1cc(S(=O)(=O)N2CCOCC2)c(Cl)cc1Cl	Potency	'='	2511.9	nM	5.60		Inconclusive	UO_0000065					False	CHEMBL1613808	PUBCHEM_BIOASSAY: qHTS Assay for Inhibitors of the ERK Signaling Pathway using a Homogeneous Screening Assay. (Class of assay: confirmatory)	F	BAO_0000019	assay format	Homo sapiens	None	None	None	None	CHEMBL4040	MAP kinase ERK2	Homo sapiens	SINGLE PROTEIN	CHEMBL1201862	7	PubChem BioAssays			None
CHEMBL1313870		0	249.27	0	3.48	SID7977799	Cc1cc2c3nonc3ccc2n1-c1ccccc1	Potency	'='	25118.9	nM	4.60		Not Active	UO_0000065					False	CHEMBL1613808	PUBCHEM_BIOASSAY: qHTS Assay for Inhibitors of the ERK Signaling Pathway using a Homogeneous Screening Assay. (Class of assay: confirmatory)	F	BAO_0000019	assay format	Homo sapiens	None	None	None	None	CHEMBL4040	MAP kinase ERK2	Homo sapiens	SINGLE PROTEIN	CHEMBL1201862	7	PubChem BioAssays			None
CHEMBL1472495		0	425.56	0	2.40	SID7965829	Cn1cccc1Cc1nnc(SCC(=O)N2CCOCC2)n1CCc1ccccc1	Potency	'='	19952.6	nM	4.70		Inconclusive	UO_0000065					False	CHEMBL1613808	PUBCHEM_BIOASSAY: qHTS Assay for Inhibitors of the ERK Signaling Pathway using a Homogeneous Screening Assay. (Class of assay: confirmatory)	F	BAO_0000019	assay format	Homo sapiens	None	None	None	None	CHEMBL4040	MAP kinase ERK2	Homo sapiens	SINGLE PROTEIN	CHEMBL1201862	7	PubChem BioAssays			None
CHEMBL1362267		0	480.54	0	4.31	SID844567	Cc1ccc(C)c2nc(O)c(CN(Cc3ccco3)S(=O)(=O)c3ccc4c(c3)OCCO4)cc12	Potency	'='	3981.1	nM	5.40		Inconclusive	UO_0000065					False	CHEMBL1613808	PUBCHEM_BIOASSAY: qHTS Assay for Inhibitors of the ERK Signaling Pathway using a Homogeneous Screening Assay. (Class of assay: confirmatory)	F	BAO_0000019	assay format	Homo sapiens	None	None	None	None	CHEMBL4040	MAP kinase ERK2	Homo sapiens	SINGLE PROTEIN	CHEMBL1201862	7	PubChem BioAssays			None
CHEMBL1540891		0	302.35	0	3.43	SID863640	CC(C)OCCCNc1[nH]cnc2c3cc(F)ccc3nc1-2	Potency	'='	10000.0	nM	5.00		Inconclusive	UO_0000065					False	CHEMBL1613808	PUBCHEM_BIOASSAY: qHTS Assay for Inhibitors of the ERK Signaling Pathway using a Homogeneous Screening Assay. (Class of assay: confirmatory)	F	BAO_0000019	assay format	Homo sapiens	None	None	None	None	CHEMBL4040	MAP kinase ERK2	Homo sapiens	SINGLE PROTEIN	CHEMBL1201862	7	PubChem BioAssays			None
CHEMBL1374653		0	376.46	0	3.33	SID864620	O=c1cc(CN2CCN(C/C=C/c3ccccc3)CC2)c2cc(O)ccc2o1	Potency	'='	10000.0	nM	5.00		Inconclusive	UO_0000065					False	CHEMBL1613808	PUBCHEM_BIOASSAY: qHTS Assay for Inhibitors of the ERK Signaling Pathway using a Homogeneous Screening Assay. (Class of assay: confirmatory)	F	BAO_0000019	assay format	Homo sapiens	None	None	None	None	CHEMBL4040	MAP kinase ERK2	Homo sapiens	SINGLE PROTEIN	CHEMBL1201862	7	PubChem BioAssays			None
CHEMBL1462456		0	298.34	0	2.62	SID865801	COc1ccccc1OCCn1c(CO)nc2ccccc21	Potency	'='	25118.9	nM	4.60		Inconclusive	UO_0000065					False	CHEMBL1613808	PUBCHEM_BIOASSAY: qHTS Assay for Inhibitors of the ERK Signaling Pathway using a Homogeneous Screening Assay. (Class of assay: confirmatory)	F	BAO_0000019	assay format	Homo sapiens	None	None	None	None	CHEMBL4040	MAP kinase ERK2	Homo sapiens	SINGLE PROTEIN	CHEMBL1201862	7	PubChem BioAssays			None
CHEMBL177809		0	419.30	0	4.37	SID11114255	CCCCCCCCC(=O)NCc1cc(OC)c(O)cc1I	Potency	'='	39810.7	nM	4.40		Inconclusive	UO_0000065					False	CHEMBL1613808	PUBCHEM_BIOASSAY: qHTS Assay for Inhibitors of the ERK Signaling Pathway using a Homogeneous Screening Assay. (Class of assay: confirmatory)	F	BAO_0000019	assay format	Homo sapiens	None	None	None	None	CHEMBL4040	MAP kinase ERK2	Homo sapiens	SINGLE PROTEIN	CHEMBL1201862	7	PubChem BioAssays			None
CHEMBL1327952		0	292.36	0	2.39	SID845201	COC(=O)CCC(=O)Nc1sc2c(c1C#N)CCCC2	Potency	'='	7943.3	nM	5.10		Inconclusive	UO_0000065					False	CHEMBL1613808	PUBCHEM_BIOASSAY: qHTS Assay for Inhibitors of the ERK Signaling Pathway using a Homogeneous Screening Assay. (Class of assay: confirmatory)	F	BAO_0000019	assay format	Homo sapiens	None	None	None	None	CHEMBL4040	MAP kinase ERK2	Homo sapiens	SINGLE PROTEIN	CHEMBL1201862	7	PubChem BioAssays			None
CHEMBL1486113		0	403.48	0	3.37	SID4244354	CN1C(=O)c2ccccc2C(C(=O)NCC2CCCO2)C1c1c[nH]c2ccccc12	Potency	'='	6.3	nM	8.20		Not Active	UO_0000065					False	CHEMBL1613808	PUBCHEM_BIOASSAY: qHTS Assay for Inhibitors of the ERK Signaling Pathway using a Homogeneous Screening Assay. (Class of assay: confirmatory)	F	BAO_0000019	assay format	Homo sapiens	None	None	None	None	CHEMBL4040	MAP kinase ERK2	Homo sapiens	SINGLE PROTEIN	CHEMBL1201862	7	PubChem BioAssays			None
CHEMBL1588000		0	379.42	0	2.30	SID842594	CC1(C)NC(=O)N(CC(O)COc2ccc(-c3ccc(C#N)cc3)cc2)C1=O	Potency	'='	15848.9	nM	4.80		Inconclusive	UO_0000065					False	CHEMBL1613808	PUBCHEM_BIOASSAY: qHTS Assay for Inhibitors of the ERK Signaling Pathway using a Homogeneous Screening Assay. (Class of assay: confirmatory)	F	BAO_0000019	assay format	Homo sapiens	None	None	None	None	CHEMBL4040	MAP kinase ERK2	Homo sapiens	SINGLE PROTEIN	CHEMBL1201862	7	PubChem BioAssays			None
CHEMBL1312548		0	272.32	0	3.07	SID7973887	CN(C)c1cccc(NC(=O)Cc2ccc(F)cc2)c1	Potency	'='	39.8	nM	7.40		Inconclusive	UO_0000065					False	CHEMBL1613808	PUBCHEM_BIOASSAY: qHTS Assay for Inhibitors of the ERK Signaling Pathway using a Homogeneous Screening Assay. (Class of assay: confirmatory)	F	BAO_0000019	assay format	Homo sapiens	None	None	None	None	CHEMBL4040	MAP kinase ERK2	Homo sapiens	SINGLE PROTEIN	CHEMBL1201862	7	PubChem BioAssays			None
CHEMBL1549356		0	418.91	0	3.79	SID852401	COc1ccc(Cl)cc1NC(=O)CSc1nnc(COc2ccccc2)n1C	Potency	'='	25118.9	nM	4.60		Inconclusive	UO_0000065					False	CHEMBL1613808	PUBCHEM_BIOASSAY: qHTS Assay for Inhibitors of the ERK Signaling Pathway using a Homogeneous Screening Assay. (Class of assay: confirmatory)	F	BAO_0000019	assay format	Homo sapiens	None	None	None	None	CHEMBL4040	MAP kinase ERK2	Homo sapiens	SINGLE PROTEIN	CHEMBL1201862	7	PubChem BioAssays			None
CHEMBL2373564		0	507.63	1	2.92	SID11113981	C=C1[C@@H](O)[C@H]2/C=C/C[C@H](C)C(=O)[C@@](C)(O)/C=C/[C@@H](OC(C)=O)[C@@]23C(=O)N[C@H](Cc2ccccc2)[C@@H]3[C@@H]1C	Potency	'='	2.5	nM	8.60		Not Active	UO_0000065					False	CHEMBL1613808	PUBCHEM_BIOASSAY: qHTS Assay for Inhibitors of the ERK Signaling Pathway using a Homogeneous Screening Assay. (Class of assay: confirmatory)	F	BAO_0000019	assay format	Homo sapiens	None	None	None	None	CHEMBL4040	MAP kinase ERK2	Homo sapiens	SINGLE PROTEIN	CHEMBL1201862	7	PubChem BioAssays			None
CHEMBL134752	DIMETHYLPHENYLPIPERAZINIUM	0	191.30	0	1.58	SID11111084	C[N+]1(C)CCN(c2ccccc2)CC1	Potency	'='	631.0	nM	6.20		Not Active	UO_0000065					False	CHEMBL1613808	PUBCHEM_BIOASSAY: qHTS Assay for Inhibitors of the ERK Signaling Pathway using a Homogeneous Screening Assay. (Class of assay: confirmatory)	F	BAO_0000019	assay format	Homo sapiens	None	None	None	None	CHEMBL4040	MAP kinase ERK2	Homo sapiens	SINGLE PROTEIN	CHEMBL1201862	7	PubChem BioAssays			None
CHEMBL131199		0	324.77	0	3.19	SID17385379	O=C1C(Cl)=C(NC2CCc3ccccc32)C(=O)c2ncccc21	Potency	'='	39810.7	nM	4.40		Inconclusive	UO_0000065					False	CHEMBL1613808	PUBCHEM_BIOASSAY: qHTS Assay for Inhibitors of the ERK Signaling Pathway using a Homogeneous Screening Assay. (Class of assay: confirmatory)	F	BAO_0000019	assay format	Homo sapiens	None	None	None	None	CHEMBL4040	MAP kinase ERK2	Homo sapiens	SINGLE PROTEIN	CHEMBL1201862	7	PubChem BioAssays			None
CHEMBL1315323		0	810.99	2	3.99	SID11111953	CC[C@]1(O)C[C@H]2CN(CCc3c([nH]c4ccccc34)[C@](C(=O)OC)(c3cc4c(cc3OC)N(C)[C@@H]3[C@](O)(C(=O)OC)[C@H](OC(C)=O)[C@]5(CC)C=CCN6CC[C@]43[C@@H]65)C2)C1	Potency	'='	15848.9	nM	4.80		Inconclusive	UO_0000065					False	CHEMBL1613808	PUBCHEM_BIOASSAY: qHTS Assay for Inhibitors of the ERK Signaling Pathway using a Homogeneous Screening Assay. (Class of assay: confirmatory)	F	BAO_0000019	assay format	Homo sapiens	None	None	None	None	CHEMBL4040	MAP kinase ERK2	Homo sapiens	SINGLE PROTEIN	CHEMBL1201862	7	PubChem BioAssays			None
CHEMBL1402326		0	540.13	0	3.59	SID26753211	Cl.Cl.OC(CN1CCNCC1)Cn1c2ccc(Br)cc2c2cc(Br)ccc21	Potency	'='	12589.3	nM	4.90		Inconclusive	UO_0000065					False	CHEMBL1613808	PUBCHEM_BIOASSAY: qHTS Assay for Inhibitors of the ERK Signaling Pathway using a Homogeneous Screening Assay. (Class of assay: confirmatory)	F	BAO_0000019	assay format	Homo sapiens	None	None	None	None	CHEMBL4040	MAP kinase ERK2	Homo sapiens	SINGLE PROTEIN	CHEMBL1201862	7	PubChem BioAssays			None
CHEMBL1566938		0	339.35	0	3.22	SID4260708	COC(=O)c1c(C)n(Cc2ccc3c(c2)OCO3)c2ccc(O)cc12	Potency	'='	25118.9	nM	4.60		Inconclusive	UO_0000065					False	CHEMBL1613808	PUBCHEM_BIOASSAY: qHTS Assay for Inhibitors of the ERK Signaling Pathway using a Homogeneous Screening Assay. (Class of assay: confirmatory)	F	BAO_0000019	assay format	Homo sapiens	None	None	None	None	CHEMBL4040	MAP kinase ERK2	Homo sapiens	SINGLE PROTEIN	CHEMBL1201862	7	PubChem BioAssays			None
CHEMBL3197685		0	492.37	0	4.81	SID7975259	COCCO/C(O)=C1\C(C)=NC2=C(C(=O)CC(C)(C)C2)C1c1cc2c(cc1Br)OCO2	Potency	'='	39810.7	nM	4.40		Not Active	UO_0000065					False	CHEMBL1613808	PUBCHEM_BIOASSAY: qHTS Assay for Inhibitors of the ERK Signaling Pathway using a Homogeneous Screening Assay. (Class of assay: confirmatory)	F	BAO_0000019	assay format	Homo sapiens	None	None	None	None	CHEMBL4040	MAP kinase ERK2	Homo sapiens	SINGLE PROTEIN	CHEMBL1201862	7	PubChem BioAssays			None
CHEMBL1503700		0	361.41	0	3.64	SID859595	COc1ccc(Nc2ncnc3c2cnn3Cc2ccccc2)cc1OC	Potency	'='	19952.6	nM	4.70		Inconclusive	UO_0000065					False	CHEMBL1613808	PUBCHEM_BIOASSAY: qHTS Assay for Inhibitors of the ERK Signaling Pathway using a Homogeneous Screening Assay. (Class of assay: confirmatory)	F	BAO_0000019	assay format	Homo sapiens	None	None	None	None	CHEMBL4040	MAP kinase ERK2	Homo sapiens	SINGLE PROTEIN	CHEMBL1201862	7	PubChem BioAssays			None
CHEMBL1533335		0	311.34	0	3.37	SID4239053	COc1ccc(CNc2ccnc(-c3ccoc3)n2)c(OC)c1	Potency	'='	39810.7	nM	4.40		Inconclusive	UO_0000065					False	CHEMBL1613808	PUBCHEM_BIOASSAY: qHTS Assay for Inhibitors of the ERK Signaling Pathway using a Homogeneous Screening Assay. (Class of assay: confirmatory)	F	BAO_0000019	assay format	Homo sapiens	None	None	None	None	CHEMBL4040	MAP kinase ERK2	Homo sapiens	SINGLE PROTEIN	CHEMBL1201862	7	PubChem BioAssays			None
CHEMBL491940		0	371.44	0	4.93	SID4239103	COc1cccc(-c2ccc3ncnc(NCc4ccccc4OC)c3c2)c1	Potency	'='	3162.3	nM	5.50		Inconclusive	UO_0000065					False	CHEMBL1613808	PUBCHEM_BIOASSAY: qHTS Assay for Inhibitors of the ERK Signaling Pathway using a Homogeneous Screening Assay. (Class of assay: confirmatory)	F	BAO_0000019	assay format	Homo sapiens	None	None	None	None	CHEMBL4040	MAP kinase ERK2	Homo sapiens	SINGLE PROTEIN	CHEMBL1201862	7	PubChem BioAssays			None
CHEMBL1503798		0	328.41	0	2.77	SID3714521	COC(=O)c1c(C)[nH]c(C(=O)C(Cc2ccccc2)N(C)C)c1C	Potency	'='	12589.3	nM	4.90		Inconclusive	UO_0000065					False	CHEMBL1613808	PUBCHEM_BIOASSAY: qHTS Assay for Inhibitors of the ERK Signaling Pathway using a Homogeneous Screening Assay. (Class of assay: confirmatory)	F	BAO_0000019	assay format	Homo sapiens	None	None	None	None	CHEMBL4040	MAP kinase ERK2	Homo sapiens	SINGLE PROTEIN	CHEMBL1201862	7	PubChem BioAssays			None
CHEMBL1489206		0	333.26	1	5.13	SID17389396	CCCCC(CC)COC(=O)COc1ccc(Cl)cc1Cl	Potency	'='	19952.6	nM	4.70		Not Active	UO_0000065					False	CHEMBL1613808	PUBCHEM_BIOASSAY: qHTS Assay for Inhibitors of the ERK Signaling Pathway using a Homogeneous Screening Assay. (Class of assay: confirmatory)	F	BAO_0000019	assay format	Homo sapiens	None	None	None	None	CHEMBL4040	MAP kinase ERK2	Homo sapiens	SINGLE PROTEIN	CHEMBL1201862	7	PubChem BioAssays			None
CHEMBL1454689		0	366.22	0	4.01	SID859016	CCOP(=O)(c1c(F)c(F)c(F)c(F)c1F)C(O)c1ccccc1	Potency	'='	39810.7	nM	4.40		Inconclusive	UO_0000065					False	CHEMBL1613808	PUBCHEM_BIOASSAY: qHTS Assay for Inhibitors of the ERK Signaling Pathway using a Homogeneous Screening Assay. (Class of assay: confirmatory)	F	BAO_0000019	assay format	Homo sapiens	None	None	None	None	CHEMBL4040	MAP kinase ERK2	Homo sapiens	SINGLE PROTEIN	CHEMBL1201862	7	PubChem BioAssays			None
CHEMBL1363831		0	267.34	0	3.10	SID7966579	Cc1cc(Nc2cccc(C)c2C)n2nc(C)nc2n1	Potency	'='	3981.1	nM	5.40		Inconclusive	UO_0000065					False	CHEMBL1613808	PUBCHEM_BIOASSAY: qHTS Assay for Inhibitors of the ERK Signaling Pathway using a Homogeneous Screening Assay. (Class of assay: confirmatory)	F	BAO_0000019	assay format	Homo sapiens	None	None	None	None	CHEMBL4040	MAP kinase ERK2	Homo sapiens	SINGLE PROTEIN	CHEMBL1201862	7	PubChem BioAssays			None
CHEMBL1482007		0	431.52	0	4.98	SID863635	Cc1ccc(OCc2nnc(SCc3nc4ccccc4[nH]3)n2Cc2ccco2)cc1	Potency	'='	31622.8	nM	4.50		Active	UO_0000065					False	CHEMBL1613808	PUBCHEM_BIOASSAY: qHTS Assay for Inhibitors of the ERK Signaling Pathway using a Homogeneous Screening Assay. (Class of assay: confirmatory)	F	BAO_0000019	assay format	Homo sapiens	None	None	None	None	CHEMBL4040	MAP kinase ERK2	Homo sapiens	SINGLE PROTEIN	CHEMBL1201862	7	PubChem BioAssays			None
CHEMBL1363854		0	389.28	0	4.54	SID4247591	Cc1cc(C)n2c(Br)c(CSc3nc4ccccc4o3)nc2n1	Potency	'='	25118.9	nM	4.60		Inconclusive	UO_0000065					False	CHEMBL1613808	PUBCHEM_BIOASSAY: qHTS Assay for Inhibitors of the ERK Signaling Pathway using a Homogeneous Screening Assay. (Class of assay: confirmatory)	F	BAO_0000019	assay format	Homo sapiens	None	None	None	None	CHEMBL4040	MAP kinase ERK2	Homo sapiens	SINGLE PROTEIN	CHEMBL1201862	7	PubChem BioAssays			None
CHEMBL1345961		0	488.60	1	2.75	SID845541	CCOc1ccc2nc(NC(=O)CSc3nc4c(c(=O)n(C)c(=O)n4C)n3C(C)C)sc2c1	Potency	'='	7943.3	nM	5.10		Inconclusive	UO_0000065					False	CHEMBL1613808	PUBCHEM_BIOASSAY: qHTS Assay for Inhibitors of the ERK Signaling Pathway using a Homogeneous Screening Assay. (Class of assay: confirmatory)	F	BAO_0000019	assay format	Homo sapiens	None	None	None	None	CHEMBL4040	MAP kinase ERK2	Homo sapiens	SINGLE PROTEIN	CHEMBL1201862	7	PubChem BioAssays			None
CHEMBL1346091		0	388.42	0	3.07	SID3712477	CCOc1ccc2oc(C(=O)OCC(=O)NC(=O)NC3CCCC3)c(C)c2c1	Potency	'='	39810.7	nM	4.40		Not Active	UO_0000065					False	CHEMBL1613808	PUBCHEM_BIOASSAY: qHTS Assay for Inhibitors of the ERK Signaling Pathway using a Homogeneous Screening Assay. (Class of assay: confirmatory)	F	BAO_0000019	assay format	Homo sapiens	None	None	None	None	CHEMBL4040	MAP kinase ERK2	Homo sapiens	SINGLE PROTEIN	CHEMBL1201862	7	PubChem BioAssays			None
CHEMBL1336195		0	291.72	0	3.28	SID7968560	Cc1cc(Nc2ccc(F)cc2Cl)n2nc(C)nc2n1	Potency	'='	631.0	nM	6.20		Inconclusive	UO_0000065					False	CHEMBL1613808	PUBCHEM_BIOASSAY: qHTS Assay for Inhibitors of the ERK Signaling Pathway using a Homogeneous Screening Assay. (Class of assay: confirmatory)	F	BAO_0000019	assay format	Homo sapiens	None	None	None	None	CHEMBL4040	MAP kinase ERK2	Homo sapiens	SINGLE PROTEIN	CHEMBL1201862	7	PubChem BioAssays			None
CHEMBL1442709		0	354.37	0	3.83	SID7974149	O=c1c2cnn(-c3ccccc3)c2nc(-c2ccco2)n1-c1ccccc1	Potency	'='	39810.7	nM	4.40		Inconclusive	UO_0000065					False	CHEMBL1613808	PUBCHEM_BIOASSAY: qHTS Assay for Inhibitors of the ERK Signaling Pathway using a Homogeneous Screening Assay. (Class of assay: confirmatory)	F	BAO_0000019	assay format	Homo sapiens	None	None	None	None	CHEMBL4040	MAP kinase ERK2	Homo sapiens	SINGLE PROTEIN	CHEMBL1201862	7	PubChem BioAssays			None
CHEMBL1567743		0	358.83	0	3.07	SID4244386	O=C(CN1CCN(c2ccc(Cl)cc2)CC1)c1ccc2c(c1)OCO2	Potency	'='	39810.7	nM	4.40		Not Active	UO_0000065					False	CHEMBL1613808	PUBCHEM_BIOASSAY: qHTS Assay for Inhibitors of the ERK Signaling Pathway using a Homogeneous Screening Assay. (Class of assay: confirmatory)	F	BAO_0000019	assay format	Homo sapiens	None	None	None	None	CHEMBL4040	MAP kinase ERK2	Homo sapiens	SINGLE PROTEIN	CHEMBL1201862	7	PubChem BioAssays			None
CHEMBL1503922		0	423.52	0	4.18	SID4264809	C=CCn1c(SCC(=O)Nc2nc3ccccc3s2)nnc1-c1ccccc1O	Potency	'='	15848.9	nM	4.80		Active	UO_0000065					False	CHEMBL1613808	PUBCHEM_BIOASSAY: qHTS Assay for Inhibitors of the ERK Signaling Pathway using a Homogeneous Screening Assay. (Class of assay: confirmatory)	F	BAO_0000019	assay format	Homo sapiens	None	None	None	None	CHEMBL4040	MAP kinase ERK2	Homo sapiens	SINGLE PROTEIN	CHEMBL1201862	7	PubChem BioAssays			None
CHEMBL1494026		0	405.51	0	3.14	SID3715367	CCc1ccccc1NC(=O)CN(C)Cc1nc(N)nc(Nc2ccccc2C)n1	Potency	'='	5011.9	nM	5.30		Inconclusive	UO_0000065					False	CHEMBL1613808	PUBCHEM_BIOASSAY: qHTS Assay for Inhibitors of the ERK Signaling Pathway using a Homogeneous Screening Assay. (Class of assay: confirmatory)	F	BAO_0000019	assay format	Homo sapiens	None	None	None	None	CHEMBL4040	MAP kinase ERK2	Homo sapiens	SINGLE PROTEIN	CHEMBL1201862	7	PubChem BioAssays			None
CHEMBL1442668		0	311.38	0	4.13	SID4261135	CCCCOc1ccccc1Cn1c(=O)oc2ccc(C)cc21	Potency	'='	25118.9	nM	4.60		Not Active	UO_0000065					False	CHEMBL1613808	PUBCHEM_BIOASSAY: qHTS Assay for Inhibitors of the ERK Signaling Pathway using a Homogeneous Screening Assay. (Class of assay: confirmatory)	F	BAO_0000019	assay format	Homo sapiens	None	None	None	None	CHEMBL4040	MAP kinase ERK2	Homo sapiens	SINGLE PROTEIN	CHEMBL1201862	7	PubChem BioAssays			None
CHEMBL1521269		0	429.48	0	4.91	SID4261363	COc1ccc(CC(=O)Nc2cccc(-c3nnc(-c4ccc(C)cc4)o3)c2)cc1OC	Potency	'='	7943.3	nM	5.10		Active	UO_0000065					False	CHEMBL1613808	PUBCHEM_BIOASSAY: qHTS Assay for Inhibitors of the ERK Signaling Pathway using a Homogeneous Screening Assay. (Class of assay: confirmatory)	F	BAO_0000019	assay format	Homo sapiens	None	None	None	None	CHEMBL4040	MAP kinase ERK2	Homo sapiens	SINGLE PROTEIN	CHEMBL1201862	7	PubChem BioAssays			None
CHEMBL1533516		0	433.86	0	3.82	SID4237754	COCCn1c(=O)c(-c2cccc(C#N)c2)nc2cnc(Oc3cccc(Cl)c3)nc21	Potency	'='	12589.3	nM	4.90		Inconclusive	UO_0000065					False	CHEMBL1613808	PUBCHEM_BIOASSAY: qHTS Assay for Inhibitors of the ERK Signaling Pathway using a Homogeneous Screening Assay. (Class of assay: confirmatory)	F	BAO_0000019	assay format	Homo sapiens	None	None	None	None	CHEMBL4040	MAP kinase ERK2	Homo sapiens	SINGLE PROTEIN	CHEMBL1201862	7	PubChem BioAssays			None
CHEMBL1521490		0	287.33	0	3.02	SID4240229	N#Cc1cccc(-c2nccc(NCc3cccnc3)n2)c1	Potency	'='	15848.9	nM	4.80		Active	UO_0000065					False	CHEMBL1613808	PUBCHEM_BIOASSAY: qHTS Assay for Inhibitors of the ERK Signaling Pathway using a Homogeneous Screening Assay. (Class of assay: confirmatory)	F	BAO_0000019	assay format	Homo sapiens	None	None	None	None	CHEMBL4040	MAP kinase ERK2	Homo sapiens	SINGLE PROTEIN	CHEMBL1201862	7	PubChem BioAssays			None
CHEMBL1418531		0	265.27	0	2.66	SID863801	Cn1c(C(C#N)C(=O)c2ccco2)nc2ccccc21	Potency	'='	501.2	nM	6.30		Inconclusive	UO_0000065					False	CHEMBL1613808	PUBCHEM_BIOASSAY: qHTS Assay for Inhibitors of the ERK Signaling Pathway using a Homogeneous Screening Assay. (Class of assay: confirmatory)	F	BAO_0000019	assay format	Homo sapiens	None	None	None	None	CHEMBL4040	MAP kinase ERK2	Homo sapiens	SINGLE PROTEIN	CHEMBL1201862	7	PubChem BioAssays			None
CHEMBL1349743		0	347.37	0	2.96	SID4261771	COC(=O)c1cc(OC)c(OC)cc1NC(=O)CCc1ccc(C)o1	Potency	'='	15848.9	nM	4.80		Inconclusive	UO_0000065					False	CHEMBL1613808	PUBCHEM_BIOASSAY: qHTS Assay for Inhibitors of the ERK Signaling Pathway using a Homogeneous Screening Assay. (Class of assay: confirmatory)	F	BAO_0000019	assay format	Homo sapiens	None	None	None	None	CHEMBL4040	MAP kinase ERK2	Homo sapiens	SINGLE PROTEIN	CHEMBL1201862	7	PubChem BioAssays			None
CHEMBL388676	CAPTAN	0	300.59	0	2.91	SID17389995	O=C1C2CC=CCC2C(=O)N1SC(Cl)(Cl)Cl	Potency	'='	15848.9	nM	4.80		Active	UO_0000065					False	CHEMBL1613808	PUBCHEM_BIOASSAY: qHTS Assay for Inhibitors of the ERK Signaling Pathway using a Homogeneous Screening Assay. (Class of assay: confirmatory)	F	BAO_0000019	assay format	Homo sapiens	None	None	None	None	CHEMBL4040	MAP kinase ERK2	Homo sapiens	SINGLE PROTEIN	CHEMBL1201862	7	PubChem BioAssays			None
CHEMBL1609665		0	248.24	0	0.55	SID4246978	O=C(O)CCCn1c(=O)[nH]c2ccccc2c1=O	Potency	'='	31622.8	nM	4.50		Inconclusive	UO_0000065					False	CHEMBL1613808	PUBCHEM_BIOASSAY: qHTS Assay for Inhibitors of the ERK Signaling Pathway using a Homogeneous Screening Assay. (Class of assay: confirmatory)	F	BAO_0000019	assay format	Homo sapiens	None	None	None	None	CHEMBL4040	MAP kinase ERK2	Homo sapiens	SINGLE PROTEIN	CHEMBL1201862	7	PubChem BioAssays			None
CHEMBL1322743		0	424.46	0	3.65	SID4237741	N#Cc1cccc(-c2nc3cnc(Nc4ccccc4)nc3n(C[C@H]3CCCO3)c2=O)c1	Potency	'='	10000.0	nM	5.00		Inconclusive	UO_0000065					False	CHEMBL1613808	PUBCHEM_BIOASSAY: qHTS Assay for Inhibitors of the ERK Signaling Pathway using a Homogeneous Screening Assay. (Class of assay: confirmatory)	F	BAO_0000019	assay format	Homo sapiens	None	None	None	None	CHEMBL4040	MAP kinase ERK2	Homo sapiens	SINGLE PROTEIN	CHEMBL1201862	7	PubChem BioAssays			None
CHEMBL3192871		0	241.29	0	3.40	SID4250849	CC(C)(C)/C(O)=C(/C#N)c1nc2ccccc2[nH]1	Potency	'='	19952.6	nM	4.70		Active	UO_0000065					False	CHEMBL1613808	PUBCHEM_BIOASSAY: qHTS Assay for Inhibitors of the ERK Signaling Pathway using a Homogeneous Screening Assay. (Class of assay: confirmatory)	F	BAO_0000019	assay format	Homo sapiens	None	None	None	None	CHEMBL4040	MAP kinase ERK2	Homo sapiens	SINGLE PROTEIN	CHEMBL1201862	7	PubChem BioAssays			None
CHEMBL1475620		0	426.56	0	4.58	SID4240448	O=C(c1cnccn1)N1CCC2(CCCN(C(c3ccccc3)c3ccccc3)C2)CC1	Potency	'='	39810.7	nM	4.40		Active	UO_0000065					False	CHEMBL1613808	PUBCHEM_BIOASSAY: qHTS Assay for Inhibitors of the ERK Signaling Pathway using a Homogeneous Screening Assay. (Class of assay: confirmatory)	F	BAO_0000019	assay format	Homo sapiens	None	None	None	None	CHEMBL4040	MAP kinase ERK2	Homo sapiens	SINGLE PROTEIN	CHEMBL1201862	7	PubChem BioAssays			None
CHEMBL1441589		0	317.44	0	3.03	SID4258253	Cc1ncsc1CCSc1nc2ccccc2c(=O)n1C	Potency	'='	1995.3	nM	5.70		Inconclusive	UO_0000065					False	CHEMBL1613808	PUBCHEM_BIOASSAY: qHTS Assay for Inhibitors of the ERK Signaling Pathway using a Homogeneous Screening Assay. (Class of assay: confirmatory)	F	BAO_0000019	assay format	Homo sapiens	None	None	None	None	CHEMBL4040	MAP kinase ERK2	Homo sapiens	SINGLE PROTEIN	CHEMBL1201862	7	PubChem BioAssays			None
CHEMBL1335108		0	337.47	0	4.50	SID7976474	CCc1c(C)sc(NC(=O)c2cccs2)c1C(=O)OC(C)C	Potency	'='	25118.9	nM	4.60		Not Active	UO_0000065					False	CHEMBL1613808	PUBCHEM_BIOASSAY: qHTS Assay for Inhibitors of the ERK Signaling Pathway using a Homogeneous Screening Assay. (Class of assay: confirmatory)	F	BAO_0000019	assay format	Homo sapiens	None	None	None	None	CHEMBL4040	MAP kinase ERK2	Homo sapiens	SINGLE PROTEIN	CHEMBL1201862	7	PubChem BioAssays			None
CHEMBL1462847		0	367.43	0	3.32	SID3715706	CCN1C(=O)c2cccc3c(S(=O)(=O)Nc4ncccc4C)ccc1c23	Potency	'='	25118.9	nM	4.60		Active	UO_0000065					False	CHEMBL1613808	PUBCHEM_BIOASSAY: qHTS Assay for Inhibitors of the ERK Signaling Pathway using a Homogeneous Screening Assay. (Class of assay: confirmatory)	F	BAO_0000019	assay format	Homo sapiens	None	None	None	None	CHEMBL4040	MAP kinase ERK2	Homo sapiens	SINGLE PROTEIN	CHEMBL1201862	7	PubChem BioAssays			None
CHEMBL1424036		0	390.45	0	2.85	SID862910	COc1cc2[nH]c3c(N4CCN(c5ccccn5)CC4)ncnc3c2cc1OC	Potency	'='	25118.9	nM	4.60		Active	UO_0000065					False	CHEMBL1613808	PUBCHEM_BIOASSAY: qHTS Assay for Inhibitors of the ERK Signaling Pathway using a Homogeneous Screening Assay. (Class of assay: confirmatory)	F	BAO_0000019	assay format	Homo sapiens	None	None	None	None	CHEMBL4040	MAP kinase ERK2	Homo sapiens	SINGLE PROTEIN	CHEMBL1201862	7	PubChem BioAssays			None
CHEMBL1480931		0	475.55	0	2.44	SID863202	CCOc1ccc(N2CC(O)Cn3c2nc2c3c(=O)n(CCCc3ccccc3)c(=O)n2C)cc1	Potency	'='	10000.0	nM	5.00		Inconclusive	UO_0000065					False	CHEMBL1613808	PUBCHEM_BIOASSAY: qHTS Assay for Inhibitors of the ERK Signaling Pathway using a Homogeneous Screening Assay. (Class of assay: confirmatory)	F	BAO_0000019	assay format	Homo sapiens	None	None	None	None	CHEMBL4040	MAP kinase ERK2	Homo sapiens	SINGLE PROTEIN	CHEMBL1201862	7	PubChem BioAssays			None
CHEMBL1567086		0	252.32	0	3.22	SID7972658	Oc1ncnc2c1C1(CCCC1)Cc1ccccc1-2	Potency	'='	15848.9	nM	4.80		Inconclusive	UO_0000065					False	CHEMBL1613808	PUBCHEM_BIOASSAY: qHTS Assay for Inhibitors of the ERK Signaling Pathway using a Homogeneous Screening Assay. (Class of assay: confirmatory)	F	BAO_0000019	assay format	Homo sapiens	None	None	None	None	CHEMBL4040	MAP kinase ERK2	Homo sapiens	SINGLE PROTEIN	CHEMBL1201862	7	PubChem BioAssays			None
CHEMBL1441693		0	367.46	0	3.50	SID4265528	Oc1nc(SCc2nnc(S)n2-c2ccccc2)nc2ccccc12	Potency	'='	19952.6	nM	4.70		Inconclusive	UO_0000065					False	CHEMBL1613808	PUBCHEM_BIOASSAY: qHTS Assay for Inhibitors of the ERK Signaling Pathway using a Homogeneous Screening Assay. (Class of assay: confirmatory)	F	BAO_0000019	assay format	Homo sapiens	None	None	None	None	CHEMBL4040	MAP kinase ERK2	Homo sapiens	SINGLE PROTEIN	CHEMBL1201862	7	PubChem BioAssays			None
CHEMBL1580253		0	397.50	0	2.03	SID4247983	Cc1cc(=O)n2nc(N3CCCC(C(=O)NCCc4ccccc4)C3)sc2n1	Potency	'='	31.6	nM	7.50		Inconclusive	UO_0000065					False	CHEMBL1613808	PUBCHEM_BIOASSAY: qHTS Assay for Inhibitors of the ERK Signaling Pathway using a Homogeneous Screening Assay. (Class of assay: confirmatory)	F	BAO_0000019	assay format	Homo sapiens	None	None	None	None	CHEMBL4040	MAP kinase ERK2	Homo sapiens	SINGLE PROTEIN	CHEMBL1201862	7	PubChem BioAssays			None
CHEMBL1453801		0	294.31	0	3.03	SID7976572	COC(=O)c1nn(-c2ccc(-c3ccccc3)cc2)cc1O	Potency	'='	31622.8	nM	4.50		Inconclusive	UO_0000065					False	CHEMBL1613808	PUBCHEM_BIOASSAY: qHTS Assay for Inhibitors of the ERK Signaling Pathway using a Homogeneous Screening Assay. (Class of assay: confirmatory)	F	BAO_0000019	assay format	Homo sapiens	None	None	None	None	CHEMBL4040	MAP kinase ERK2	Homo sapiens	SINGLE PROTEIN	CHEMBL1201862	7	PubChem BioAssays			None
CHEMBL1605917		0	478.53	0	2.80	SID3714505	O=C(COc1ccc(-c2nnco2)cc1)N1CCN(S(=O)(=O)c2ccc3ccccc3c2)CC1	Potency	'='	31622.8	nM	4.50		Inconclusive	UO_0000065					False	CHEMBL1613808	PUBCHEM_BIOASSAY: qHTS Assay for Inhibitors of the ERK Signaling Pathway using a Homogeneous Screening Assay. (Class of assay: confirmatory)	F	BAO_0000019	assay format	Homo sapiens	None	None	None	None	CHEMBL4040	MAP kinase ERK2	Homo sapiens	SINGLE PROTEIN	CHEMBL1201862	7	PubChem BioAssays			None
CHEMBL1580954		0	373.41	0	4.85	SID4257651	CCOc1cccc(C(=O)Nc2cccc(-c3nc4ncccc4o3)c2C)c1	Potency	'='	12589.3	nM	4.90		Active	UO_0000065					False	CHEMBL1613808	PUBCHEM_BIOASSAY: qHTS Assay for Inhibitors of the ERK Signaling Pathway using a Homogeneous Screening Assay. (Class of assay: confirmatory)	F	BAO_0000019	assay format	Homo sapiens	None	None	None	None	CHEMBL4040	MAP kinase ERK2	Homo sapiens	SINGLE PROTEIN	CHEMBL1201862	7	PubChem BioAssays			None
CHEMBL1552277		0	371.40	0	3.74	SID4238747	Cc1cnc(CNc2ncnc3ccc(-c4ccc5c(c4)OCO5)cc23)cn1	Potency	'='	19952.6	nM	4.70		Inconclusive	UO_0000065					False	CHEMBL1613808	PUBCHEM_BIOASSAY: qHTS Assay for Inhibitors of the ERK Signaling Pathway using a Homogeneous Screening Assay. (Class of assay: confirmatory)	F	BAO_0000019	assay format	Homo sapiens	None	None	None	None	CHEMBL4040	MAP kinase ERK2	Homo sapiens	SINGLE PROTEIN	CHEMBL1201862	7	PubChem BioAssays			None
CHEMBL1357558		0	370.59	1	5.89	SID11111928	CSc1ccc2c(c1)N(CC[C@H]1CCCCN1C)c1ccccc1S2	Potency	'='	7943.3	nM	5.10		Active	UO_0000065					False	CHEMBL1613808	PUBCHEM_BIOASSAY: qHTS Assay for Inhibitors of the ERK Signaling Pathway using a Homogeneous Screening Assay. (Class of assay: confirmatory)	F	BAO_0000019	assay format	Homo sapiens	None	None	None	None	CHEMBL4040	MAP kinase ERK2	Homo sapiens	SINGLE PROTEIN	CHEMBL1201862	7	PubChem BioAssays			None
CHEMBL1559880		0	396.54	0	3.65	SID7966082	COc1ccc(NC(=O)NCCCN2CCN(c3cc(C)ccc3C)CC2)cc1	Potency	'='	19952.6	nM	4.70		Inconclusive	UO_0000065					False	CHEMBL1613808	PUBCHEM_BIOASSAY: qHTS Assay for Inhibitors of the ERK Signaling Pathway using a Homogeneous Screening Assay. (Class of assay: confirmatory)	F	BAO_0000019	assay format	Homo sapiens	None	None	None	None	CHEMBL4040	MAP kinase ERK2	Homo sapiens	SINGLE PROTEIN	CHEMBL1201862	7	PubChem BioAssays			None
CHEMBL1606519		0	425.49	0	4.35	SID4257152	O=C(CSc1nnc(-c2cccs2)n1Cc1ccco1)c1ccc2c(c1)OCO2	Potency	'='	31622.8	nM	4.50		Active	UO_0000065					False	CHEMBL1613808	PUBCHEM_BIOASSAY: qHTS Assay for Inhibitors of the ERK Signaling Pathway using a Homogeneous Screening Assay. (Class of assay: confirmatory)	F	BAO_0000019	assay format	Homo sapiens	None	None	None	None	CHEMBL4040	MAP kinase ERK2	Homo sapiens	SINGLE PROTEIN	CHEMBL1201862	7	PubChem BioAssays			None
CHEMBL47529		0	277.33	0	3.29	SID11114180	Cc1nc2c(OCc3ccccc3)cccn2c1CC#N	Potency	'='	31622.8	nM	4.50		Inconclusive	UO_0000065					False	CHEMBL1613808	PUBCHEM_BIOASSAY: qHTS Assay for Inhibitors of the ERK Signaling Pathway using a Homogeneous Screening Assay. (Class of assay: confirmatory)	F	BAO_0000019	assay format	Homo sapiens	None	None	None	None	CHEMBL4040	MAP kinase ERK2	Homo sapiens	SINGLE PROTEIN	CHEMBL1201862	7	PubChem BioAssays			None
CHEMBL1400252		0	365.41	0	2.96	SID3713790	COC(=O)c1ccc(CSCC(=O)Nc2cc(OC)cc(OC)c2)o1	Potency	'='	19952.6	nM	4.70		Inconclusive	UO_0000065					False	CHEMBL1613808	PUBCHEM_BIOASSAY: qHTS Assay for Inhibitors of the ERK Signaling Pathway using a Homogeneous Screening Assay. (Class of assay: confirmatory)	F	BAO_0000019	assay format	Homo sapiens	None	None	None	None	CHEMBL4040	MAP kinase ERK2	Homo sapiens	SINGLE PROTEIN	CHEMBL1201862	7	PubChem BioAssays			None
CHEMBL1420994		0	352.44	0	3.23	SID4246707	CC1CCN(CCCNC(=O)c2coc3nc4ccccc4nc23)CC1	Potency	'='	39810.7	nM	4.40		Not Active	UO_0000065					False	CHEMBL1613808	PUBCHEM_BIOASSAY: qHTS Assay for Inhibitors of the ERK Signaling Pathway using a Homogeneous Screening Assay. (Class of assay: confirmatory)	F	BAO_0000019	assay format	Homo sapiens	None	None	None	None	CHEMBL4040	MAP kinase ERK2	Homo sapiens	SINGLE PROTEIN	CHEMBL1201862	7	PubChem BioAssays			None
CHEMBL1529099		0	456.92	0	2.96	SID844244	COc1ccc(CN(CCN2CCOCC2)C(=O)c2c(F)cccc2F)cc1OC.Cl	Potency	'='	10000.0	nM	5.00		Inconclusive	UO_0000065					False	CHEMBL1613808	PUBCHEM_BIOASSAY: qHTS Assay for Inhibitors of the ERK Signaling Pathway using a Homogeneous Screening Assay. (Class of assay: confirmatory)	F	BAO_0000019	assay format	Homo sapiens	None	None	None	None	CHEMBL4040	MAP kinase ERK2	Homo sapiens	SINGLE PROTEIN	CHEMBL1201862	7	PubChem BioAssays			None
CHEMBL1439079		0	407.22	0	1.09	SID857866	COc1cccc(C(=O)Cn2c(Br)nc3c2c(=O)n(C)c(=O)n3C)c1	Potency	'='	15848.9	nM	4.80		Inconclusive	UO_0000065					False	CHEMBL1613808	PUBCHEM_BIOASSAY: qHTS Assay for Inhibitors of the ERK Signaling Pathway using a Homogeneous Screening Assay. (Class of assay: confirmatory)	F	BAO_0000019	assay format	Homo sapiens	None	None	None	None	CHEMBL4040	MAP kinase ERK2	Homo sapiens	SINGLE PROTEIN	CHEMBL1201862	7	PubChem BioAssays			None
CHEMBL1420523		0	461.52	0	3.33	SID4246851	COc1ccc(C2C(C(=O)NCc3ccccn3)c3cc(OC)c(OC)cc3C(=O)N2C)cc1	Potency	'='	19952.6	nM	4.70		Not Active	UO_0000065					False	CHEMBL1613808	PUBCHEM_BIOASSAY: qHTS Assay for Inhibitors of the ERK Signaling Pathway using a Homogeneous Screening Assay. (Class of assay: confirmatory)	F	BAO_0000019	assay format	Homo sapiens	None	None	None	None	CHEMBL4040	MAP kinase ERK2	Homo sapiens	SINGLE PROTEIN	CHEMBL1201862	7	PubChem BioAssays			None
CHEMBL3212239		0	336.39	0	4.28	SID7974576	COc1ccc2occ(C(=O)c3ccc(/N=C(\C)N(C)C)cc3)c2c1	Potency	'='	39810.7	nM	4.40		Inconclusive	UO_0000065					False	CHEMBL1613808	PUBCHEM_BIOASSAY: qHTS Assay for Inhibitors of the ERK Signaling Pathway using a Homogeneous Screening Assay. (Class of assay: confirmatory)	F	BAO_0000019	assay format	Homo sapiens	None	None	None	None	CHEMBL4040	MAP kinase ERK2	Homo sapiens	SINGLE PROTEIN	CHEMBL1201862	7	PubChem BioAssays			None
CHEMBL1360128		0	304.34	0	3.17	SID4264304	COc1cccc(OCCOc2c(OC)cccc2OC)c1	Potency	'='	19952.6	nM	4.70		Not Active	UO_0000065					False	CHEMBL1613808	PUBCHEM_BIOASSAY: qHTS Assay for Inhibitors of the ERK Signaling Pathway using a Homogeneous Screening Assay. (Class of assay: confirmatory)	F	BAO_0000019	assay format	Homo sapiens	None	None	None	None	CHEMBL4040	MAP kinase ERK2	Homo sapiens	SINGLE PROTEIN	CHEMBL1201862	7	PubChem BioAssays			None
CHEMBL23327	PURVALANOLA	0	388.90	0	4.23	Purvalanol A	CC(C)[C@H](CO)Nc1nc(Nc2cccc(Cl)c2)c2ncn(C(C)C)c2n1	Potency	'='	31622.8	nM	4.50		Inconclusive	UO_0000065					False	CHEMBL1613808	PUBCHEM_BIOASSAY: qHTS Assay for Inhibitors of the ERK Signaling Pathway using a Homogeneous Screening Assay. (Class of assay: confirmatory)	F	BAO_0000019	assay format	Homo sapiens	None	None	None	None	CHEMBL4040	MAP kinase ERK2	Homo sapiens	SINGLE PROTEIN	CHEMBL1201862	7	PubChem BioAssays			None
CHEMBL1478675		0	357.42	0	3.50	SID7968394	O=C(c1ccccc1)c1ccc2nc(N3CCCCC3)c3nncn3c2c1	Potency	'='	10000.0	nM	5.00		Inconclusive	UO_0000065					False	CHEMBL1613808	PUBCHEM_BIOASSAY: qHTS Assay for Inhibitors of the ERK Signaling Pathway using a Homogeneous Screening Assay. (Class of assay: confirmatory)	F	BAO_0000019	assay format	Homo sapiens	None	None	None	None	CHEMBL4040	MAP kinase ERK2	Homo sapiens	SINGLE PROTEIN	CHEMBL1201862	7	PubChem BioAssays			None
CHEMBL1421118		0	383.54	0	3.15	SID3711632	CCCCn1c(SCC2CCCCO2)nc2cc(S(N)(=O)=O)ccc21	Potency	'='	39810.7	nM	4.40		Inconclusive	UO_0000065					False	CHEMBL1613808	PUBCHEM_BIOASSAY: qHTS Assay for Inhibitors of the ERK Signaling Pathway using a Homogeneous Screening Assay. (Class of assay: confirmatory)	F	BAO_0000019	assay format	Homo sapiens	None	None	None	None	CHEMBL4040	MAP kinase ERK2	Homo sapiens	SINGLE PROTEIN	CHEMBL1201862	7	PubChem BioAssays			None
CHEMBL1371693		0	386.27	0	4.40	SID7976917	CCOC(=O)c1c(NC(=O)c2ccc(Br)o2)sc(C)c1CC	Potency	'='	25118.9	nM	4.60		Not Active	UO_0000065					False	CHEMBL1613808	PUBCHEM_BIOASSAY: qHTS Assay for Inhibitors of the ERK Signaling Pathway using a Homogeneous Screening Assay. (Class of assay: confirmatory)	F	BAO_0000019	assay format	Homo sapiens	None	None	None	None	CHEMBL4040	MAP kinase ERK2	Homo sapiens	SINGLE PROTEIN	CHEMBL1201862	7	PubChem BioAssays			None
CHEMBL1517986		0	675.74	0	3.80	SID26748900	N=C1C=CC(=C(c2cccc(N)c2)c2cccc(N)c2)C=C1.O=C(O)c1cc2ccccc2c(Cc2c(O)c(C(=O)O)cc3ccccc23)c1O	Potency	'='	19952.6	nM	4.70		Active	UO_0000065					False	CHEMBL1613808	PUBCHEM_BIOASSAY: qHTS Assay for Inhibitors of the ERK Signaling Pathway using a Homogeneous Screening Assay. (Class of assay: confirmatory)	F	BAO_0000019	assay format	Homo sapiens	None	None	None	None	CHEMBL4040	MAP kinase ERK2	Homo sapiens	SINGLE PROTEIN	CHEMBL1201862	7	PubChem BioAssays			None
CHEMBL1473420		0	429.44	0	3.17	SID4239815	COCCn1c(=O)c(-c2cccc(C#N)c2)nc2cnc(Oc3ccc(OC)cc3)nc21	Potency	'='	12589.3	nM	4.90		Inconclusive	UO_0000065					False	CHEMBL1613808	PUBCHEM_BIOASSAY: qHTS Assay for Inhibitors of the ERK Signaling Pathway using a Homogeneous Screening Assay. (Class of assay: confirmatory)	F	BAO_0000019	assay format	Homo sapiens	None	None	None	None	CHEMBL4040	MAP kinase ERK2	Homo sapiens	SINGLE PROTEIN	CHEMBL1201862	7	PubChem BioAssays			None
CHEMBL1568250		0	292.37	0	3.69	SID4239777	N#Cc1cccc(-c2nccc(NCc3cccs3)n2)c1	Potency	'='	19952.6	nM	4.70		Inconclusive	UO_0000065					False	CHEMBL1613808	PUBCHEM_BIOASSAY: qHTS Assay for Inhibitors of the ERK Signaling Pathway using a Homogeneous Screening Assay. (Class of assay: confirmatory)	F	BAO_0000019	assay format	Homo sapiens	None	None	None	None	CHEMBL4040	MAP kinase ERK2	Homo sapiens	SINGLE PROTEIN	CHEMBL1201862	7	PubChem BioAssays			None
CHEMBL1478881		0	328.27	0	3.90	SID3714272	Oc1ccc(-c2onc(C(F)(F)F)c2-c2cscn2)c(O)c1	Potency	'='	5011.9	nM	5.30		Inconclusive	UO_0000065					False	CHEMBL1613808	PUBCHEM_BIOASSAY: qHTS Assay for Inhibitors of the ERK Signaling Pathway using a Homogeneous Screening Assay. (Class of assay: confirmatory)	F	BAO_0000019	assay format	Homo sapiens	None	None	None	None	CHEMBL4040	MAP kinase ERK2	Homo sapiens	SINGLE PROTEIN	CHEMBL1201862	7	PubChem BioAssays			None
CHEMBL1448077		0	576.97	0	2.22	SID3713139	O=C(O)C(=O)O.O=S(=O)(c1ccc(Cl)c(C(F)(F)F)c1)N1CCN(CC(O)COCC2CCCO2)CC1	Potency	'='	1995.3	nM	5.70		Not Active	UO_0000065					False	CHEMBL1613808	PUBCHEM_BIOASSAY: qHTS Assay for Inhibitors of the ERK Signaling Pathway using a Homogeneous Screening Assay. (Class of assay: confirmatory)	F	BAO_0000019	assay format	Homo sapiens	None	None	None	None	CHEMBL4040	MAP kinase ERK2	Homo sapiens	SINGLE PROTEIN	CHEMBL1201862	7	PubChem BioAssays			None
CHEMBL1514684		0	366.47	1	5.32	SID26754121	Cc1ccc(CC(Cc2nc3ccccc3[nH]2)c2nc3ccccc3[nH]2)cc1	Potency	'='	39810.7	nM	4.40		Inconclusive	UO_0000065					False	CHEMBL1613808	PUBCHEM_BIOASSAY: qHTS Assay for Inhibitors of the ERK Signaling Pathway using a Homogeneous Screening Assay. (Class of assay: confirmatory)	F	BAO_0000019	assay format	Homo sapiens	None	None	None	None	CHEMBL4040	MAP kinase ERK2	Homo sapiens	SINGLE PROTEIN	CHEMBL1201862	7	PubChem BioAssays			None
CHEMBL1330907		0	321.38	0	3.59	SID860891	Oc1ccccc1-c1nc(NCC2CCCO2)c2ccccc2n1	Potency	'='	31622.8	nM	4.50		Active	UO_0000065					False	CHEMBL1613808	PUBCHEM_BIOASSAY: qHTS Assay for Inhibitors of the ERK Signaling Pathway using a Homogeneous Screening Assay. (Class of assay: confirmatory)	F	BAO_0000019	assay format	Homo sapiens	None	None	None	None	CHEMBL4040	MAP kinase ERK2	Homo sapiens	SINGLE PROTEIN	CHEMBL1201862	7	PubChem BioAssays			None
CHEMBL235453		0	371.42	0	3.07	SID4242394	COc1ccc2nc(SCC(=O)Nc3ccc4c(c3)OCCO4)[nH]c2c1	Potency	'='	7943.3	nM	5.10		Inconclusive	UO_0000065					False	CHEMBL1613808	PUBCHEM_BIOASSAY: qHTS Assay for Inhibitors of the ERK Signaling Pathway using a Homogeneous Screening Assay. (Class of assay: confirmatory)	F	BAO_0000019	assay format	Homo sapiens	None	None	None	None	CHEMBL4040	MAP kinase ERK2	Homo sapiens	SINGLE PROTEIN	CHEMBL1201862	7	PubChem BioAssays			None
CHEMBL1399847		0	357.41	0	3.04	SID846296	O=C(c1ccc(C#Cc2ccccc2)o1)N1CCN(c2ccccn2)CC1	Potency	'='	39810.7	nM	4.40		Inconclusive	UO_0000065					False	CHEMBL1613808	PUBCHEM_BIOASSAY: qHTS Assay for Inhibitors of the ERK Signaling Pathway using a Homogeneous Screening Assay. (Class of assay: confirmatory)	F	BAO_0000019	assay format	Homo sapiens	None	None	None	None	CHEMBL4040	MAP kinase ERK2	Homo sapiens	SINGLE PROTEIN	CHEMBL1201862	7	PubChem BioAssays			None
CHEMBL1331137		0	230.31	0	2.41	SID4244568	CC(C)C(=O)NCCn1ccc2ccccc21	Potency	'='	2511.9	nM	5.60		Not Active	UO_0000065					False	CHEMBL1613808	PUBCHEM_BIOASSAY: qHTS Assay for Inhibitors of the ERK Signaling Pathway using a Homogeneous Screening Assay. (Class of assay: confirmatory)	F	BAO_0000019	assay format	Homo sapiens	None	None	None	None	CHEMBL4040	MAP kinase ERK2	Homo sapiens	SINGLE PROTEIN	CHEMBL1201862	7	PubChem BioAssays			None
CHEMBL1299274		0	247.72	0	3.83	SID7964953	CCn1c2c(c3cc(Cl)ccc31)CCCC2=O	Potency	'='	39810.7	nM	4.40		Not Active	UO_0000065					False	CHEMBL1613808	PUBCHEM_BIOASSAY: qHTS Assay for Inhibitors of the ERK Signaling Pathway using a Homogeneous Screening Assay. (Class of assay: confirmatory)	F	BAO_0000019	assay format	Homo sapiens	None	None	None	None	CHEMBL4040	MAP kinase ERK2	Homo sapiens	SINGLE PROTEIN	CHEMBL1201862	7	PubChem BioAssays			None
CHEMBL1594281		0	328.83	0	2.07	SID846747	C/C(Cl)=C/Cn1c(SC(C)C)nc2c1c(=O)[nH]c(=O)n2C	Potency	'='	15848.9	nM	4.80		Active	UO_0000065					False	CHEMBL1613808	PUBCHEM_BIOASSAY: qHTS Assay for Inhibitors of the ERK Signaling Pathway using a Homogeneous Screening Assay. (Class of assay: confirmatory)	F	BAO_0000019	assay format	Homo sapiens	None	None	None	None	CHEMBL4040	MAP kinase ERK2	Homo sapiens	SINGLE PROTEIN	CHEMBL1201862	7	PubChem BioAssays			None
CHEMBL323197	MANGOSTIN	0	410.47	1	5.09	SID26749747	COc1c(O)cc2oc3cc(O)c(CC=C(C)C)c(O)c3c(=O)c2c1CC=C(C)C	Potency	'='	19952.6	nM	4.70		Not Active	UO_0000065					False	CHEMBL1613808	PUBCHEM_BIOASSAY: qHTS Assay for Inhibitors of the ERK Signaling Pathway using a Homogeneous Screening Assay. (Class of assay: confirmatory)	F	BAO_0000019	assay format	Homo sapiens	None	None	None	None	CHEMBL4040	MAP kinase ERK2	Homo sapiens	SINGLE PROTEIN	CHEMBL1201862	7	PubChem BioAssays			None
CHEMBL1319373		0	404.50	1	5.39	SID11111198	Fc1ccc(C(c2ccc(F)cc2)N2CCN(C/C=C\c3ccccc3)CC2)cc1	Potency	'='	12589.3	nM	4.90		Inconclusive	UO_0000065					False	CHEMBL1613808	PUBCHEM_BIOASSAY: qHTS Assay for Inhibitors of the ERK Signaling Pathway using a Homogeneous Screening Assay. (Class of assay: confirmatory)	F	BAO_0000019	assay format	Homo sapiens	None	None	None	None	CHEMBL4040	MAP kinase ERK2	Homo sapiens	SINGLE PROTEIN	CHEMBL1201862	7	PubChem BioAssays			None
CHEMBL1319648		0	671.62	3	6.11	SID26749886	CC1=C(CCC(=O)O)c2cc3[nH]c(cc4nc(cc5[nH]c(cc1n2)c(C)c5C(C)O)C(C)=C4C(C)O)c(C)c3CCC(=O)O.Cl.Cl	Potency	'='	19952.6	nM	4.70		Not Active	UO_0000065					False	CHEMBL1613808	PUBCHEM_BIOASSAY: qHTS Assay for Inhibitors of the ERK Signaling Pathway using a Homogeneous Screening Assay. (Class of assay: confirmatory)	F	BAO_0000019	assay format	Homo sapiens	None	None	None	None	CHEMBL4040	MAP kinase ERK2	Homo sapiens	SINGLE PROTEIN	CHEMBL1201862	7	PubChem BioAssays			None
CHEMBL375428		0	282.32	0	4.67	3	CC(C)c1noc(-c2ccc(F)cc2)c1-c1ccncc1	Activity	'='	88.0	%				UO_0000187					True	CHEMBL945003	Residual activity of ERK2 at 10 uM relative to control	B	BAO_0000357	single protein format	None	None	None	None	None	CHEMBL4040	MAP kinase ERK2	Homo sapiens	SINGLE PROTEIN	CHEMBL1141471	1	Scientific Literature	Bioorg. Med. Chem. Lett.	2008	None
CHEMBL1380257		0	272.28	0	3.54	SID7977361	COc1ccc2c(c1)C(=O)CC(c1ccccc1F)O2	Potency	'='	25118.9	nM	4.60		Not Active	UO_0000065					False	CHEMBL1613808	PUBCHEM_BIOASSAY: qHTS Assay for Inhibitors of the ERK Signaling Pathway using a Homogeneous Screening Assay. (Class of assay: confirmatory)	F	BAO_0000019	assay format	Homo sapiens	None	None	None	None	CHEMBL4040	MAP kinase ERK2	Homo sapiens	SINGLE PROTEIN	CHEMBL1201862	7	PubChem BioAssays			None
CHEMBL1604278		0	173.22	0	1.76	SID7974345	Cc1cc(N)n(-c2ccccc2)n1	Potency	'='	12589.3	nM	4.90		Inconclusive	UO_0000065					False	CHEMBL1613808	PUBCHEM_BIOASSAY: qHTS Assay for Inhibitors of the ERK Signaling Pathway using a Homogeneous Screening Assay. (Class of assay: confirmatory)	F	BAO_0000019	assay format	Homo sapiens	None	None	None	None	CHEMBL4040	MAP kinase ERK2	Homo sapiens	SINGLE PROTEIN	CHEMBL1201862	7	PubChem BioAssays			None
CHEMBL1439720		0	393.47	0	3.10	SID844693	O=C(O)CSc1nnc(Cn2cnc3ccccc32)n1CCc1ccccc1	Potency	'='	31622.8	nM	4.50		Not Active	UO_0000065					False	CHEMBL1613808	PUBCHEM_BIOASSAY: qHTS Assay for Inhibitors of the ERK Signaling Pathway using a Homogeneous Screening Assay. (Class of assay: confirmatory)	F	BAO_0000019	assay format	Homo sapiens	None	None	None	None	CHEMBL4040	MAP kinase ERK2	Homo sapiens	SINGLE PROTEIN	CHEMBL1201862	7	PubChem BioAssays			None
CHEMBL1459153		0	334.38	0	4.05	SID7968793	COc1cccc(NC2c3ccccc3C(=O)N2Cc2ccco2)c1	Potency	'='	12589.3	nM	4.90		Inconclusive	UO_0000065					False	CHEMBL1613808	PUBCHEM_BIOASSAY: qHTS Assay for Inhibitors of the ERK Signaling Pathway using a Homogeneous Screening Assay. (Class of assay: confirmatory)	F	BAO_0000019	assay format	Homo sapiens	None	None	None	None	CHEMBL4040	MAP kinase ERK2	Homo sapiens	SINGLE PROTEIN	CHEMBL1201862	7	PubChem BioAssays			None
CHEMBL1606108		0	330.45	0	4.04	SID849007	CCCCCCSC1=C(C#N)C(c2ccc(O)cc2)CC(=O)N1	Potency	'='	15848.9	nM	4.80		Active	UO_0000065					False	CHEMBL1613808	PUBCHEM_BIOASSAY: qHTS Assay for Inhibitors of the ERK Signaling Pathway using a Homogeneous Screening Assay. (Class of assay: confirmatory)	F	BAO_0000019	assay format	Homo sapiens	None	None	None	None	CHEMBL4040	MAP kinase ERK2	Homo sapiens	SINGLE PROTEIN	CHEMBL1201862	7	PubChem BioAssays			None
CHEMBL1322232		0	361.40	0	3.87	SID4246991	COc1ccc(-n2c(C)nc3cc(C(=O)NCc4ccco4)ccc32)cc1	Potency	'='	31622.8	nM	4.50		Inconclusive	UO_0000065					False	CHEMBL1613808	PUBCHEM_BIOASSAY: qHTS Assay for Inhibitors of the ERK Signaling Pathway using a Homogeneous Screening Assay. (Class of assay: confirmatory)	F	BAO_0000019	assay format	Homo sapiens	None	None	None	None	CHEMBL4040	MAP kinase ERK2	Homo sapiens	SINGLE PROTEIN	CHEMBL1201862	7	PubChem BioAssays			None
CHEMBL1431368		0	368.44	0	3.52	SID865511	Cc1nc2oc3c(NCC4CCCO4)ncnc3c2c2c1COC(C)(C)C2	Potency	'='	25118.9	nM	4.60		Inconclusive	UO_0000065					False	CHEMBL1613808	PUBCHEM_BIOASSAY: qHTS Assay for Inhibitors of the ERK Signaling Pathway using a Homogeneous Screening Assay. (Class of assay: confirmatory)	F	BAO_0000019	assay format	Homo sapiens	None	None	None	None	CHEMBL4040	MAP kinase ERK2	Homo sapiens	SINGLE PROTEIN	CHEMBL1201862	7	PubChem BioAssays			None
CHEMBL1374588		0	415.42	0	3.21	SID842367	O=C(O)C(=O)O.OCCN(Cc1ccccc1)Cc1c[nH]nc1-c1ccc(F)cc1	Potency	'='	31622.8	nM	4.50		Inconclusive	UO_0000065					False	CHEMBL1613808	PUBCHEM_BIOASSAY: qHTS Assay for Inhibitors of the ERK Signaling Pathway using a Homogeneous Screening Assay. (Class of assay: confirmatory)	F	BAO_0000019	assay format	Homo sapiens	None	None	None	None	CHEMBL4040	MAP kinase ERK2	Homo sapiens	SINGLE PROTEIN	CHEMBL1201862	7	PubChem BioAssays			None
CHEMBL1383713		0	436.32	0	3.14	SID4265625	Nc1nn(S(=O)(=O)c2cccc3nsnc23)cc1-c1ccc(Br)cc1	Potency	'='	25118.9	nM	4.60		Inconclusive	UO_0000065					False	CHEMBL1613808	PUBCHEM_BIOASSAY: qHTS Assay for Inhibitors of the ERK Signaling Pathway using a Homogeneous Screening Assay. (Class of assay: confirmatory)	F	BAO_0000019	assay format	Homo sapiens	None	None	None	None	CHEMBL4040	MAP kinase ERK2	Homo sapiens	SINGLE PROTEIN	CHEMBL1201862	7	PubChem BioAssays			None
CHEMBL1485968		0	396.44	0	3.25	SID4252084	CCOC(=O)C1C2NC(=O)N(Cc3ccccc3)C1(C)Oc1c(OC)cccc12	Potency	'='	3.2	nM	8.49		Not Active	UO_0000065					False	CHEMBL1613808	PUBCHEM_BIOASSAY: qHTS Assay for Inhibitors of the ERK Signaling Pathway using a Homogeneous Screening Assay. (Class of assay: confirmatory)	F	BAO_0000019	assay format	Homo sapiens	None	None	None	None	CHEMBL4040	MAP kinase ERK2	Homo sapiens	SINGLE PROTEIN	CHEMBL1201862	7	PubChem BioAssays			None
CHEMBL1407677		0	484.91	0	3.56	SID4241754	COc1ccccc1NC(=O)CN1CCN(CC(=O)Nc2ccc(Cl)c(C(F)(F)F)c2)CC1	Potency	'='	31622.8	nM	4.50		Inconclusive	UO_0000065					False	CHEMBL1613808	PUBCHEM_BIOASSAY: qHTS Assay for Inhibitors of the ERK Signaling Pathway using a Homogeneous Screening Assay. (Class of assay: confirmatory)	F	BAO_0000019	assay format	Homo sapiens	None	None	None	None	CHEMBL4040	MAP kinase ERK2	Homo sapiens	SINGLE PROTEIN	CHEMBL1201862	7	PubChem BioAssays			None
CHEMBL1583106		0	361.16	0	2.47	SID4263461	O=C(Nc1ccc2c(c1)OCO2)c1cc2ncc(Br)cn2n1	Potency	'='	12589.3	nM	4.90		Inconclusive	UO_0000065					False	CHEMBL1613808	PUBCHEM_BIOASSAY: qHTS Assay for Inhibitors of the ERK Signaling Pathway using a Homogeneous Screening Assay. (Class of assay: confirmatory)	F	BAO_0000019	assay format	Homo sapiens	None	None	None	None	CHEMBL4040	MAP kinase ERK2	Homo sapiens	SINGLE PROTEIN	CHEMBL1201862	7	PubChem BioAssays			None
CHEMBL1347431		0	282.39	0	3.97	SID3715259	Cc1ccc(NC(=O)CNc2cccc(C)c2C)c(C)c1	Potency	'='	39810.7	nM	4.40		Inconclusive	UO_0000065					False	CHEMBL1613808	PUBCHEM_BIOASSAY: qHTS Assay for Inhibitors of the ERK Signaling Pathway using a Homogeneous Screening Assay. (Class of assay: confirmatory)	F	BAO_0000019	assay format	Homo sapiens	None	None	None	None	CHEMBL4040	MAP kinase ERK2	Homo sapiens	SINGLE PROTEIN	CHEMBL1201862	7	PubChem BioAssays			None
CHEMBL1495228		0	327.38	0	2.05	SID4262313	COc1ccc(CCN2C(=O)C3C4C=CC(C4)C3C2=O)cc1OC	Potency	'='	7943.3	nM	5.10		Inconclusive	UO_0000065					False	CHEMBL1613808	PUBCHEM_BIOASSAY: qHTS Assay for Inhibitors of the ERK Signaling Pathway using a Homogeneous Screening Assay. (Class of assay: confirmatory)	F	BAO_0000019	assay format	Homo sapiens	None	None	None	None	CHEMBL4040	MAP kinase ERK2	Homo sapiens	SINGLE PROTEIN	CHEMBL1201862	7	PubChem BioAssays			None
CHEMBL1544440		0	358.38	0	3.14	SID861632	COc1cc(OC)c(-c2nn3c(-c4ccco4)nnc3s2)cc1OC	Potency	'='	12589.3	nM	4.90		Inconclusive	UO_0000065					False	CHEMBL1613808	PUBCHEM_BIOASSAY: qHTS Assay for Inhibitors of the ERK Signaling Pathway using a Homogeneous Screening Assay. (Class of assay: confirmatory)	F	BAO_0000019	assay format	Homo sapiens	None	None	None	None	CHEMBL4040	MAP kinase ERK2	Homo sapiens	SINGLE PROTEIN	CHEMBL1201862	7	PubChem BioAssays			None
CHEMBL1534598		0	290.71	0	3.71	SID4265275	O=C(Nc1cccc(Cl)c1)Nc1ccc2c(c1)OCO2	Potency	'='	25118.9	nM	4.60		Inconclusive	UO_0000065					False	CHEMBL1613808	PUBCHEM_BIOASSAY: qHTS Assay for Inhibitors of the ERK Signaling Pathway using a Homogeneous Screening Assay. (Class of assay: confirmatory)	F	BAO_0000019	assay format	Homo sapiens	None	None	None	None	CHEMBL4040	MAP kinase ERK2	Homo sapiens	SINGLE PROTEIN	CHEMBL1201862	7	PubChem BioAssays			None
CHEMBL1544460		0	274.70	0	3.50	SID7978051	O=C(CC(=O)c1cc(Cl)ccc1O)c1ccccc1	Potency	'='	39810.7	nM	4.40		Inconclusive	UO_0000065					False	CHEMBL1613808	PUBCHEM_BIOASSAY: qHTS Assay for Inhibitors of the ERK Signaling Pathway using a Homogeneous Screening Assay. (Class of assay: confirmatory)	F	BAO_0000019	assay format	Homo sapiens	None	None	None	None	CHEMBL4040	MAP kinase ERK2	Homo sapiens	SINGLE PROTEIN	CHEMBL1201862	7	PubChem BioAssays			None
CHEMBL1534536		0	459.55	0	3.36	SID4248081	COc1ccc(N2CCN(C(=O)c3cccc(N4C(=O)C5CC=CC(C)C5C4=O)c3)CC2)cc1	Potency	'='	15848.9	nM	4.80		Inconclusive	UO_0000065					False	CHEMBL1613808	PUBCHEM_BIOASSAY: qHTS Assay for Inhibitors of the ERK Signaling Pathway using a Homogeneous Screening Assay. (Class of assay: confirmatory)	F	BAO_0000019	assay format	Homo sapiens	None	None	None	None	CHEMBL4040	MAP kinase ERK2	Homo sapiens	SINGLE PROTEIN	CHEMBL1201862	7	PubChem BioAssays			None
CHEMBL1441404		0	514.25	0	3.44	SID842953	Br.N=c1n(CCN2CCOCC2)c2ccccc2n1CC(=O)c1ccc(Cl)c(Cl)c1	Potency	'='	7943.3	nM	5.10		Inconclusive	UO_0000065					False	CHEMBL1613808	PUBCHEM_BIOASSAY: qHTS Assay for Inhibitors of the ERK Signaling Pathway using a Homogeneous Screening Assay. (Class of assay: confirmatory)	F	BAO_0000019	assay format	Homo sapiens	None	None	None	None	CHEMBL4040	MAP kinase ERK2	Homo sapiens	SINGLE PROTEIN	CHEMBL1201862	7	PubChem BioAssays			None
CHEMBL417799	SANGUINARIUM	0	332.34	0	3.43	SID11111810	C[n+]1cc2c3c(ccc2c2ccc4cc5c(cc4c21)OCO5)OCO3	Potency	'='	25118.9	nM	4.60		Active	UO_0000065					False	CHEMBL1613808	PUBCHEM_BIOASSAY: qHTS Assay for Inhibitors of the ERK Signaling Pathway using a Homogeneous Screening Assay. (Class of assay: confirmatory)	F	BAO_0000019	assay format	Homo sapiens	None	None	None	None	CHEMBL4040	MAP kinase ERK2	Homo sapiens	SINGLE PROTEIN	CHEMBL1201862	7	PubChem BioAssays			None
CHEMBL1443946		0	290.37	0	3.89	SID4249321	Oc1ccc(CN2CCCc3ccccc32)c2cccnc12	Potency	'='	15848.9	nM	4.80		Inconclusive	UO_0000065					False	CHEMBL1613808	PUBCHEM_BIOASSAY: qHTS Assay for Inhibitors of the ERK Signaling Pathway using a Homogeneous Screening Assay. (Class of assay: confirmatory)	F	BAO_0000019	assay format	Homo sapiens	None	None	None	None	CHEMBL4040	MAP kinase ERK2	Homo sapiens	SINGLE PROTEIN	CHEMBL1201862	7	PubChem BioAssays			None
CHEMBL1608722		0	264.12	0	3.45	SID4265237	O=C1CCCc2c1[nH]c1ccc(Br)cc21	Potency	'='	39810.7	nM	4.40		Inconclusive	UO_0000065					False	CHEMBL1613808	PUBCHEM_BIOASSAY: qHTS Assay for Inhibitors of the ERK Signaling Pathway using a Homogeneous Screening Assay. (Class of assay: confirmatory)	F	BAO_0000019	assay format	Homo sapiens	None	None	None	None	CHEMBL4040	MAP kinase ERK2	Homo sapiens	SINGLE PROTEIN	CHEMBL1201862	7	PubChem BioAssays			None
CHEMBL1373976		0	305.38	0	4.19	SID3711640	Cc1csc(SCc2c(C(=O)O)oc3ccccc23)n1	Potency	'='	39810.7	nM	4.40		Inconclusive	UO_0000065					False	CHEMBL1613808	PUBCHEM_BIOASSAY: qHTS Assay for Inhibitors of the ERK Signaling Pathway using a Homogeneous Screening Assay. (Class of assay: confirmatory)	F	BAO_0000019	assay format	Homo sapiens	None	None	None	None	CHEMBL4040	MAP kinase ERK2	Homo sapiens	SINGLE PROTEIN	CHEMBL1201862	7	PubChem BioAssays			None
CHEMBL1597281		0	322.43	0	2.81	SID3712031	CC1CCCC(NC(=O)CSc2ncccc2C(=O)O)C1C	Potency	'='	12589.3	nM	4.90		Inconclusive	UO_0000065					False	CHEMBL1613808	PUBCHEM_BIOASSAY: qHTS Assay for Inhibitors of the ERK Signaling Pathway using a Homogeneous Screening Assay. (Class of assay: confirmatory)	F	BAO_0000019	assay format	Homo sapiens	None	None	None	None	CHEMBL4040	MAP kinase ERK2	Homo sapiens	SINGLE PROTEIN	CHEMBL1201862	7	PubChem BioAssays			None
CHEMBL1531320		0	285.25	0	2.02	SID4255191	O=C(NCc1ccco1)c1cc2ccc(O)cc2oc1=O	Potency	'='	31622.8	nM	4.50		Inconclusive	UO_0000065					False	CHEMBL1613808	PUBCHEM_BIOASSAY: qHTS Assay for Inhibitors of the ERK Signaling Pathway using a Homogeneous Screening Assay. (Class of assay: confirmatory)	F	BAO_0000019	assay format	Homo sapiens	None	None	None	None	CHEMBL4040	MAP kinase ERK2	Homo sapiens	SINGLE PROTEIN	CHEMBL1201862	7	PubChem BioAssays			None
CHEMBL1608983		0	364.45	0	2.88	SID4242072	CCOc1ccccc1CNS(=O)(=O)c1ccc2nc(O)sc2c1	Potency	'='	1000.0	nM	6.00		Not Active	UO_0000065					False	CHEMBL1613808	PUBCHEM_BIOASSAY: qHTS Assay for Inhibitors of the ERK Signaling Pathway using a Homogeneous Screening Assay. (Class of assay: confirmatory)	F	BAO_0000019	assay format	Homo sapiens	None	None	None	None	CHEMBL4040	MAP kinase ERK2	Homo sapiens	SINGLE PROTEIN	CHEMBL1201862	7	PubChem BioAssays			None
CHEMBL1501431		0	415.88	0	4.21	SID7969381	COc1ccccc1OCC(=O)N(Cc1nc(-c2ccc(Cl)cc2)no1)C(C)C	Potency	'='	31622.8	nM	4.50		Inconclusive	UO_0000065					False	CHEMBL1613808	PUBCHEM_BIOASSAY: qHTS Assay for Inhibitors of the ERK Signaling Pathway using a Homogeneous Screening Assay. (Class of assay: confirmatory)	F	BAO_0000019	assay format	Homo sapiens	None	None	None	None	CHEMBL4040	MAP kinase ERK2	Homo sapiens	SINGLE PROTEIN	CHEMBL1201862	7	PubChem BioAssays			None
CHEMBL2374266		0	244.32	0	3.65	SID26754446	COc1ccccc1/C=C/C(=O)c1cccs1	Potency	'='	39810.7	nM	4.40		Not Active	UO_0000065					False	CHEMBL1613808	PUBCHEM_BIOASSAY: qHTS Assay for Inhibitors of the ERK Signaling Pathway using a Homogeneous Screening Assay. (Class of assay: confirmatory)	F	BAO_0000019	assay format	Homo sapiens	None	None	None	None	CHEMBL4040	MAP kinase ERK2	Homo sapiens	SINGLE PROTEIN	CHEMBL1201862	7	PubChem BioAssays			None
CHEMBL1345903		0	313.35	0	3.03	SID3712037	Cc1cc(C(=O)OCC(=O)N2c3ccccc3CC2C)c(C)o1	Potency	'='	1000.0	nM	6.00		Not Active	UO_0000065					False	CHEMBL1613808	PUBCHEM_BIOASSAY: qHTS Assay for Inhibitors of the ERK Signaling Pathway using a Homogeneous Screening Assay. (Class of assay: confirmatory)	F	BAO_0000019	assay format	Homo sapiens	None	None	None	None	CHEMBL4040	MAP kinase ERK2	Homo sapiens	SINGLE PROTEIN	CHEMBL1201862	7	PubChem BioAssays			None
CHEMBL1464140		0	374.45	0	3.23	SID862522	CCOc1ccc2[nH]c3c(N4CCN(c5ccccn5)CC4)ncnc3c2c1	Potency	'='	25118.9	nM	4.60		Inconclusive	UO_0000065					False	CHEMBL1613808	PUBCHEM_BIOASSAY: qHTS Assay for Inhibitors of the ERK Signaling Pathway using a Homogeneous Screening Assay. (Class of assay: confirmatory)	F	BAO_0000019	assay format	Homo sapiens	None	None	None	None	CHEMBL4040	MAP kinase ERK2	Homo sapiens	SINGLE PROTEIN	CHEMBL1201862	7	PubChem BioAssays			None
CHEMBL1464245		0	376.21	0	3.20	SID3714170	Cc1cc(C)nc(-n2nc(C)cc2NC(=O)c2ccc(Br)o2)n1	Potency	'='	3162.3	nM	5.50		Inconclusive	UO_0000065					False	CHEMBL1613808	PUBCHEM_BIOASSAY: qHTS Assay for Inhibitors of the ERK Signaling Pathway using a Homogeneous Screening Assay. (Class of assay: confirmatory)	F	BAO_0000019	assay format	Homo sapiens	None	None	None	None	CHEMBL4040	MAP kinase ERK2	Homo sapiens	SINGLE PROTEIN	CHEMBL1201862	7	PubChem BioAssays			None
CHEMBL1572857		0	347.44	0	2.38	SID860821	CCOC(=O)c1sc2nc(N3CCOCC3)c3c(c2c1N)CCC3	Potency	'='	31622.8	nM	4.50		Inconclusive	UO_0000065					False	CHEMBL1613808	PUBCHEM_BIOASSAY: qHTS Assay for Inhibitors of the ERK Signaling Pathway using a Homogeneous Screening Assay. (Class of assay: confirmatory)	F	BAO_0000019	assay format	Homo sapiens	None	None	None	None	CHEMBL4040	MAP kinase ERK2	Homo sapiens	SINGLE PROTEIN	CHEMBL1201862	7	PubChem BioAssays			None
CHEMBL1363615		0	388.27	0	4.77	SID4263308	CC(C)(C)c1ccc(OCc2nc(-c3ccccn3)no2)c(Br)c1	Potency	'='	7943.3	nM	5.10		Not Active	UO_0000065					False	CHEMBL1613808	PUBCHEM_BIOASSAY: qHTS Assay for Inhibitors of the ERK Signaling Pathway using a Homogeneous Screening Assay. (Class of assay: confirmatory)	F	BAO_0000019	assay format	Homo sapiens	None	None	None	None	CHEMBL4040	MAP kinase ERK2	Homo sapiens	SINGLE PROTEIN	CHEMBL1201862	7	PubChem BioAssays			None
CHEMBL1542714		0	427.46	0	1.73	SID853022	COc1ccc(CCNC(=O)Cn2nnc(-c3cccc(OC)c3OC)n2)cc1OC	Potency	'='	39810.7	nM	4.40		Inconclusive	UO_0000065					False	CHEMBL1613808	PUBCHEM_BIOASSAY: qHTS Assay for Inhibitors of the ERK Signaling Pathway using a Homogeneous Screening Assay. (Class of assay: confirmatory)	F	BAO_0000019	assay format	Homo sapiens	None	None	None	None	CHEMBL4040	MAP kinase ERK2	Homo sapiens	SINGLE PROTEIN	CHEMBL1201862	7	PubChem BioAssays			None
CHEMBL1376234		0	375.40	0	2.79	SID7965054	COc1ccc(S(=O)(=O)Cc2ccc(C(=O)NCc3ccco3)o2)cc1	Potency	'='	31.6	nM	7.50		Inconclusive	UO_0000065					False	CHEMBL1613808	PUBCHEM_BIOASSAY: qHTS Assay for Inhibitors of the ERK Signaling Pathway using a Homogeneous Screening Assay. (Class of assay: confirmatory)	F	BAO_0000019	assay format	Homo sapiens	None	None	None	None	CHEMBL4040	MAP kinase ERK2	Homo sapiens	SINGLE PROTEIN	CHEMBL1201862	7	PubChem BioAssays			None
CHEMBL1346978		0	447.56	0	3.04	SID4242764	CCOC(=O)N1CCN(C(=O)Nc2sc3nc4n(c(=O)c3c2C)CCC(C)CC4)CC1	Potency	'='	1584.9	nM	5.80		Not Active	UO_0000065					False	CHEMBL1613808	PUBCHEM_BIOASSAY: qHTS Assay for Inhibitors of the ERK Signaling Pathway using a Homogeneous Screening Assay. (Class of assay: confirmatory)	F	BAO_0000019	assay format	Homo sapiens	None	None	None	None	CHEMBL4040	MAP kinase ERK2	Homo sapiens	SINGLE PROTEIN	CHEMBL1201862	7	PubChem BioAssays			None
CHEMBL1553718		0	287.75	0	4.00	SID11111769	COc1ccc(NC(=O)/C=C\c2ccc(Cl)cc2)cc1	Potency	'='	39810.7	nM	4.40		Inconclusive	UO_0000065					False	CHEMBL1613808	PUBCHEM_BIOASSAY: qHTS Assay for Inhibitors of the ERK Signaling Pathway using a Homogeneous Screening Assay. (Class of assay: confirmatory)	F	BAO_0000019	assay format	Homo sapiens	None	None	None	None	CHEMBL4040	MAP kinase ERK2	Homo sapiens	SINGLE PROTEIN	CHEMBL1201862	7	PubChem BioAssays			None
CHEMBL1420689		0	407.45	0	4.19	SID862310	Cc1nc(SCC(=O)Nc2ccc3c(c2)OCCO3)c2oc3ccccc3c2n1	Potency	'='	2511.9	nM	5.60		Inconclusive	UO_0000065					False	CHEMBL1613808	PUBCHEM_BIOASSAY: qHTS Assay for Inhibitors of the ERK Signaling Pathway using a Homogeneous Screening Assay. (Class of assay: confirmatory)	F	BAO_0000019	assay format	Homo sapiens	None	None	None	None	CHEMBL4040	MAP kinase ERK2	Homo sapiens	SINGLE PROTEIN	CHEMBL1201862	7	PubChem BioAssays			None
CHEMBL1565371		0	500.76	0	2.65	SID865967	Cl.Nc1nonc1C(=O)NCCNCc1cc(Br)ccc1OCc1ccccc1F	Potency	'='	12589.3	nM	4.90		Inconclusive	UO_0000065					False	CHEMBL1613808	PUBCHEM_BIOASSAY: qHTS Assay for Inhibitors of the ERK Signaling Pathway using a Homogeneous Screening Assay. (Class of assay: confirmatory)	F	BAO_0000019	assay format	Homo sapiens	None	None	None	None	CHEMBL4040	MAP kinase ERK2	Homo sapiens	SINGLE PROTEIN	CHEMBL1201862	7	PubChem BioAssays			None
CHEMBL1538146		0	425.48	0	3.41	SID4245234	COC(=O)c1ccc(OCC2c3cc(OC)c(OC)cc3CCN2C(=O)C2CC2)cc1	Potency	'='	12589.3	nM	4.90		Inconclusive	UO_0000065					False	CHEMBL1613808	PUBCHEM_BIOASSAY: qHTS Assay for Inhibitors of the ERK Signaling Pathway using a Homogeneous Screening Assay. (Class of assay: confirmatory)	F	BAO_0000019	assay format	Homo sapiens	None	None	None	None	CHEMBL4040	MAP kinase ERK2	Homo sapiens	SINGLE PROTEIN	CHEMBL1201862	7	PubChem BioAssays			None
CHEMBL1577029		0	358.36	0	3.38	SID4246101	O=C(Nc1cccc(-c2cn3cccnc3n2)c1)c1ccc2c(c1)OCO2	Potency	'='	15848.9	nM	4.80		Inconclusive	UO_0000065					False	CHEMBL1613808	PUBCHEM_BIOASSAY: qHTS Assay for Inhibitors of the ERK Signaling Pathway using a Homogeneous Screening Assay. (Class of assay: confirmatory)	F	BAO_0000019	assay format	Homo sapiens	None	None	None	None	CHEMBL4040	MAP kinase ERK2	Homo sapiens	SINGLE PROTEIN	CHEMBL1201862	7	PubChem BioAssays			None
CHEMBL1538200		0	171.04	0	2.76	SID17388937	Cc1cccc(Br)c1	Potency	'='	15848.9	nM	4.80		Inconclusive	UO_0000065					False	CHEMBL1613808	PUBCHEM_BIOASSAY: qHTS Assay for Inhibitors of the ERK Signaling Pathway using a Homogeneous Screening Assay. (Class of assay: confirmatory)	F	BAO_0000019	assay format	Homo sapiens	None	None	None	None	CHEMBL4040	MAP kinase ERK2	Homo sapiens	SINGLE PROTEIN	CHEMBL1201862	7	PubChem BioAssays			None
CHEMBL1477636		0	439.33	0	3.58	SID7973545	O=C(Nc1cccc(O)c1)c1ccc(Br)c(S(=O)(=O)N2CCCCC2)c1	Potency	'='	15848.9	nM	4.80		Inconclusive	UO_0000065					False	CHEMBL1613808	PUBCHEM_BIOASSAY: qHTS Assay for Inhibitors of the ERK Signaling Pathway using a Homogeneous Screening Assay. (Class of assay: confirmatory)	F	BAO_0000019	assay format	Homo sapiens	None	None	None	None	CHEMBL4040	MAP kinase ERK2	Homo sapiens	SINGLE PROTEIN	CHEMBL1201862	7	PubChem BioAssays			None
CHEMBL1489479		0	365.43	0	1.09	SID3711541	CC(C)Cn1c(N)c(C(=O)COC(=O)C2CCCCC2)c(=O)n(C)c1=O	Potency	'='	1995.3	nM	5.70		Inconclusive	UO_0000065					False	CHEMBL1613808	PUBCHEM_BIOASSAY: qHTS Assay for Inhibitors of the ERK Signaling Pathway using a Homogeneous Screening Assay. (Class of assay: confirmatory)	F	BAO_0000019	assay format	Homo sapiens	None	None	None	None	CHEMBL4040	MAP kinase ERK2	Homo sapiens	SINGLE PROTEIN	CHEMBL1201862	7	PubChem BioAssays			None
CHEMBL1369929		0	354.80	0	3.79	SID862630	N#Cc1nc(-c2ccco2)oc1N1CCN(c2cccc(Cl)c2)CC1	Potency	'='	25118.9	nM	4.60		Inconclusive	UO_0000065					False	CHEMBL1613808	PUBCHEM_BIOASSAY: qHTS Assay for Inhibitors of the ERK Signaling Pathway using a Homogeneous Screening Assay. (Class of assay: confirmatory)	F	BAO_0000019	assay format	Homo sapiens	None	None	None	None	CHEMBL4040	MAP kinase ERK2	Homo sapiens	SINGLE PROTEIN	CHEMBL1201862	7	PubChem BioAssays			None
CHEMBL1438440		0	384.52	0	4.58	SID11112421	CC(=O)O[C@]1(C(C)=O)CC[C@@H]2[C@@H]3C=C(C)C4=CC(=O)CC[C@@]4(C)[C@H]3CC[C@]21C	Potency	'='	2511.9	nM	5.60		Not Active	UO_0000065					False	CHEMBL1613808	PUBCHEM_BIOASSAY: qHTS Assay for Inhibitors of the ERK Signaling Pathway using a Homogeneous Screening Assay. (Class of assay: confirmatory)	F	BAO_0000019	assay format	Homo sapiens	None	None	None	None	CHEMBL4040	MAP kinase ERK2	Homo sapiens	SINGLE PROTEIN	CHEMBL1201862	7	PubChem BioAssays			None
CHEMBL1497853		0	411.89	0	4.40	SID4265474	CCC(=O)N1CCN(c2ccc(NC(=O)c3cc4ccccc4o3)cc2Cl)CC1	Potency	'='	31622.8	nM	4.50		Active	UO_0000065					False	CHEMBL1613808	PUBCHEM_BIOASSAY: qHTS Assay for Inhibitors of the ERK Signaling Pathway using a Homogeneous Screening Assay. (Class of assay: confirmatory)	F	BAO_0000019	assay format	Homo sapiens	None	None	None	None	CHEMBL4040	MAP kinase ERK2	Homo sapiens	SINGLE PROTEIN	CHEMBL1201862	7	PubChem BioAssays			None
CHEMBL1605113		0	374.47	0	3.93	SID862121	COc1cc(OC)c(-c2nn3c(C4CCCCC4)nnc3s2)cc1OC	Potency	'='	39810.7	nM	4.40		Inconclusive	UO_0000065					False	CHEMBL1613808	PUBCHEM_BIOASSAY: qHTS Assay for Inhibitors of the ERK Signaling Pathway using a Homogeneous Screening Assay. (Class of assay: confirmatory)	F	BAO_0000019	assay format	Homo sapiens	None	None	None	None	CHEMBL4040	MAP kinase ERK2	Homo sapiens	SINGLE PROTEIN	CHEMBL1201862	7	PubChem BioAssays			None
CHEMBL1340066		0	358.44	0	3.22	SID4265682	O=C(CS(=O)(=O)c1ccccc1)Nc1nc(-c2ccccc2)cs1	Potency	'='	39810.7	nM	4.40		Active	UO_0000065					False	CHEMBL1613808	PUBCHEM_BIOASSAY: qHTS Assay for Inhibitors of the ERK Signaling Pathway using a Homogeneous Screening Assay. (Class of assay: confirmatory)	F	BAO_0000019	assay format	Homo sapiens	None	None	None	None	CHEMBL4040	MAP kinase ERK2	Homo sapiens	SINGLE PROTEIN	CHEMBL1201862	7	PubChem BioAssays			None
CHEMBL555017	GAMBOGIC ACID	0	628.76	2	7.24	GA-ACID	CC(C)=CCC[C@]1(C)C=Cc2c(O)c3c(c(CC=C(C)C)c2O1)O[C@]12C(=C[C@@H]4C[C@H]1C(C)(C)O[C@@]2(C/C=C(/C)C(=O)O)C4=O)C3=O	Activity						Active						False	CHEMBL937564	Induction of ERK2 phosphorylation	B	BAO_0000357	single protein format	None	None	None	None	None	CHEMBL4040	MAP kinase ERK2	Homo sapiens	SINGLE PROTEIN	CHEMBL1147069	1	Scientific Literature	Proc. Natl. Acad. Sci. U.S.A.	2007	None
CHEMBL1601133		0	310.35	0	3.40	SID7973071	CC(C)C(=O)NC(c1ccco1)c1ccc2cccnc2c1O	Potency	'='	1258.9	nM	5.90		Inconclusive	UO_0000065					False	CHEMBL1613808	PUBCHEM_BIOASSAY: qHTS Assay for Inhibitors of the ERK Signaling Pathway using a Homogeneous Screening Assay. (Class of assay: confirmatory)	F	BAO_0000019	assay format	Homo sapiens	None	None	None	None	CHEMBL4040	MAP kinase ERK2	Homo sapiens	SINGLE PROTEIN	CHEMBL1201862	7	PubChem BioAssays			None
CHEMBL1300081		0	411.93	0	3.98	SID7968157	CCCN1Cc2cccc(C(=O)N3CCN(c4cc(Cl)ccc4C)CC3)c2C1=O	Potency	'='	31622.8	nM	4.50		Inconclusive	UO_0000065					False	CHEMBL1613808	PUBCHEM_BIOASSAY: qHTS Assay for Inhibitors of the ERK Signaling Pathway using a Homogeneous Screening Assay. (Class of assay: confirmatory)	F	BAO_0000019	assay format	Homo sapiens	None	None	None	None	CHEMBL4040	MAP kinase ERK2	Homo sapiens	SINGLE PROTEIN	CHEMBL1201862	7	PubChem BioAssays			None
CHEMBL1452250		0	309.32	0	3.10	SID4237840	CN(Cc1ccco1)c1ncncc1-c1ccc2c(c1)OCO2	Potency	'='	15848.9	nM	4.80		Inconclusive	UO_0000065					False	CHEMBL1613808	PUBCHEM_BIOASSAY: qHTS Assay for Inhibitors of the ERK Signaling Pathway using a Homogeneous Screening Assay. (Class of assay: confirmatory)	F	BAO_0000019	assay format	Homo sapiens	None	None	None	None	CHEMBL4040	MAP kinase ERK2	Homo sapiens	SINGLE PROTEIN	CHEMBL1201862	7	PubChem BioAssays			None
CHEMBL1579034		0	415.49	1	5.06	SID842390	Cc1cc(C)c2cc(CN(Cc3ccco3)C(=O)NCc3ccccc3)c(O)nc2c1	Potency	'='	5011.9	nM	5.30		Inconclusive	UO_0000065					False	CHEMBL1613808	PUBCHEM_BIOASSAY: qHTS Assay for Inhibitors of the ERK Signaling Pathway using a Homogeneous Screening Assay. (Class of assay: confirmatory)	F	BAO_0000019	assay format	Homo sapiens	None	None	None	None	CHEMBL4040	MAP kinase ERK2	Homo sapiens	SINGLE PROTEIN	CHEMBL1201862	7	PubChem BioAssays			None
CHEMBL1570135		0	458.31	0	4.56	SID7965627	COc1ccc(CCNc2oc(COc3ccc(Br)cc3)nc2C#N)cc1OC	Potency	'='	19952.6	nM	4.70		Active	UO_0000065					False	CHEMBL1613808	PUBCHEM_BIOASSAY: qHTS Assay for Inhibitors of the ERK Signaling Pathway using a Homogeneous Screening Assay. (Class of assay: confirmatory)	F	BAO_0000019	assay format	Homo sapiens	None	None	None	None	CHEMBL4040	MAP kinase ERK2	Homo sapiens	SINGLE PROTEIN	CHEMBL1201862	7	PubChem BioAssays			None
CHEMBL1570008		0	401.47	1	5.38	SID852037	Cc1ccc(C)c2nc(O)c(CN(Cc3ccco3)C(=O)Nc3ccccc3)cc12	Potency	'='	31622.8	nM	4.50		Inconclusive	UO_0000065					False	CHEMBL1613808	PUBCHEM_BIOASSAY: qHTS Assay for Inhibitors of the ERK Signaling Pathway using a Homogeneous Screening Assay. (Class of assay: confirmatory)	F	BAO_0000019	assay format	Homo sapiens	None	None	None	None	CHEMBL4040	MAP kinase ERK2	Homo sapiens	SINGLE PROTEIN	CHEMBL1201862	7	PubChem BioAssays			None
CHEMBL1488320		0	367.47	0	3.05	SID7978355	Cc1cc(N2CCN(S(=O)(=O)c3ccccc3)CC2)c2ccccc2n1	Potency	'='	31622.8	nM	4.50		Active	UO_0000065					False	CHEMBL1613808	PUBCHEM_BIOASSAY: qHTS Assay for Inhibitors of the ERK Signaling Pathway using a Homogeneous Screening Assay. (Class of assay: confirmatory)	F	BAO_0000019	assay format	Homo sapiens	None	None	None	None	CHEMBL4040	MAP kinase ERK2	Homo sapiens	SINGLE PROTEIN	CHEMBL1201862	7	PubChem BioAssays			None
CHEMBL1540512		0	341.39	0	2.63	SID4257599	CCOC(=O)CC(=O)CSc1nc(-c2cccnc2)ccc1C#N	Potency	'='	31622.8	nM	4.50		Inconclusive	UO_0000065					False	CHEMBL1613808	PUBCHEM_BIOASSAY: qHTS Assay for Inhibitors of the ERK Signaling Pathway using a Homogeneous Screening Assay. (Class of assay: confirmatory)	F	BAO_0000019	assay format	Homo sapiens	None	None	None	None	CHEMBL4040	MAP kinase ERK2	Homo sapiens	SINGLE PROTEIN	CHEMBL1201862	7	PubChem BioAssays			None
CHEMBL1303634		0	416.52	0	4.30	SID7968870	Cc1ccsc1-c1nc(CSCC(=O)NCc2ccc3c(c2)OCO3)c(C)o1	Potency	'='	31622.8	nM	4.50		Inconclusive	UO_0000065					False	CHEMBL1613808	PUBCHEM_BIOASSAY: qHTS Assay for Inhibitors of the ERK Signaling Pathway using a Homogeneous Screening Assay. (Class of assay: confirmatory)	F	BAO_0000019	assay format	Homo sapiens	None	None	None	None	CHEMBL4040	MAP kinase ERK2	Homo sapiens	SINGLE PROTEIN	CHEMBL1201862	7	PubChem BioAssays			None
CHEMBL1401859		0	279.34	0	3.37	SID4239715	COc1cccc(-c2ccc3ncnc(N(C)C)c3c2)c1	Potency	'='	3981.1	nM	5.40		Inconclusive	UO_0000065					False	CHEMBL1613808	PUBCHEM_BIOASSAY: qHTS Assay for Inhibitors of the ERK Signaling Pathway using a Homogeneous Screening Assay. (Class of assay: confirmatory)	F	BAO_0000019	assay format	Homo sapiens	None	None	None	None	CHEMBL4040	MAP kinase ERK2	Homo sapiens	SINGLE PROTEIN	CHEMBL1201862	7	PubChem BioAssays			None
CHEMBL1367722		0	330.34	0	2.79	SID7965813	O=C(O)c1ccc(-n2nnnc2SCc2ccccc2F)cc1	Potency	'='	12589.3	nM	4.90		Inconclusive	UO_0000065					False	CHEMBL1613808	PUBCHEM_BIOASSAY: qHTS Assay for Inhibitors of the ERK Signaling Pathway using a Homogeneous Screening Assay. (Class of assay: confirmatory)	F	BAO_0000019	assay format	Homo sapiens	None	None	None	None	CHEMBL4040	MAP kinase ERK2	Homo sapiens	SINGLE PROTEIN	CHEMBL1201862	7	PubChem BioAssays			None
CHEMBL1452910		0	332.45	0	4.85	SID17385010	CC(C)c1cccc2nc3c(c(C(C)(C)C)c12)Cn1c-3cccc1=O	Potency	'='	25118.9	nM	4.60		Not Active	UO_0000065					False	CHEMBL1613808	PUBCHEM_BIOASSAY: qHTS Assay for Inhibitors of the ERK Signaling Pathway using a Homogeneous Screening Assay. (Class of assay: confirmatory)	F	BAO_0000019	assay format	Homo sapiens	None	None	None	None	CHEMBL4040	MAP kinase ERK2	Homo sapiens	SINGLE PROTEIN	CHEMBL1201862	7	PubChem BioAssays			None
CHEMBL1446566		0	469.54	0	3.18	SID4241484	CCOC(=O)N1CCC(NC(=O)c2cc(C(=O)Nc3ccc(OCC)cc3)ccc2CO)CC1	Potency	'='	25118.9	nM	4.60		Inconclusive	UO_0000065					False	CHEMBL1613808	PUBCHEM_BIOASSAY: qHTS Assay for Inhibitors of the ERK Signaling Pathway using a Homogeneous Screening Assay. (Class of assay: confirmatory)	F	BAO_0000019	assay format	Homo sapiens	None	None	None	None	CHEMBL4040	MAP kinase ERK2	Homo sapiens	SINGLE PROTEIN	CHEMBL1201862	7	PubChem BioAssays			None
CHEMBL131921	BIOCHANIN	0	284.27	0	2.88	SID855738	COc1ccc(-c2coc3cc(O)cc(O)c3c2=O)cc1	Potency	'='	15848.9	nM	4.80		Active	UO_0000065					False	CHEMBL1613808	PUBCHEM_BIOASSAY: qHTS Assay for Inhibitors of the ERK Signaling Pathway using a Homogeneous Screening Assay. (Class of assay: confirmatory)	F	BAO_0000019	assay format	Homo sapiens	None	None	None	None	CHEMBL4040	MAP kinase ERK2	Homo sapiens	SINGLE PROTEIN	CHEMBL1201862	7	PubChem BioAssays			None
CHEMBL3208804		0	248.31	0	2.14	SID4262915	C=CCN1C(=O)CS/C1=N\c1cccc(O)c1	Potency	'='	39810.7	nM	4.40		Inconclusive	UO_0000065					False	CHEMBL1613808	PUBCHEM_BIOASSAY: qHTS Assay for Inhibitors of the ERK Signaling Pathway using a Homogeneous Screening Assay. (Class of assay: confirmatory)	F	BAO_0000019	assay format	Homo sapiens	None	None	None	None	CHEMBL4040	MAP kinase ERK2	Homo sapiens	SINGLE PROTEIN	CHEMBL1201862	7	PubChem BioAssays			None
CHEMBL1588086		0	342.30	0	2.63	SID4265362	COC(=O)Cc1c(C)c2ccc(OC(=O)c3ccco3)cc2oc1=O	Potency	'='	3981.1	nM	5.40		Active	UO_0000065					False	CHEMBL1613808	PUBCHEM_BIOASSAY: qHTS Assay for Inhibitors of the ERK Signaling Pathway using a Homogeneous Screening Assay. (Class of assay: confirmatory)	F	BAO_0000019	assay format	Homo sapiens	None	None	None	None	CHEMBL4040	MAP kinase ERK2	Homo sapiens	SINGLE PROTEIN	CHEMBL1201862	7	PubChem BioAssays			None
CHEMBL1387615		0	362.35	0	2.75	SID4240765	Cc1n[nH]c2c1C(c1ccc(OC(=O)c3ccco3)cc1)C(C#N)=C(N)O2	Potency	'='	39810.7	nM	4.40		Inconclusive	UO_0000065					False	CHEMBL1613808	PUBCHEM_BIOASSAY: qHTS Assay for Inhibitors of the ERK Signaling Pathway using a Homogeneous Screening Assay. (Class of assay: confirmatory)	F	BAO_0000019	assay format	Homo sapiens	None	None	None	None	CHEMBL4040	MAP kinase ERK2	Homo sapiens	SINGLE PROTEIN	CHEMBL1201862	7	PubChem BioAssays			None
CHEMBL3197779		0	354.44	0	3.57	SID7978325	COc1cccc(/C=N/n2c(SC)nnc2-c2ccccc2)c1OC	Potency	'='	15848.9	nM	4.80		Inconclusive	UO_0000065					False	CHEMBL1613808	PUBCHEM_BIOASSAY: qHTS Assay for Inhibitors of the ERK Signaling Pathway using a Homogeneous Screening Assay. (Class of assay: confirmatory)	F	BAO_0000019	assay format	Homo sapiens	None	None	None	None	CHEMBL4040	MAP kinase ERK2	Homo sapiens	SINGLE PROTEIN	CHEMBL1201862	7	PubChem BioAssays			None
CHEMBL1322517		0	310.35	0	3.40	SID7973494	CCCC(C)C1C(C#N)=C(N)Oc2c1c(=O)oc1ccccc21	Potency	'='	39810.7	nM	4.40		Inconclusive	UO_0000065					False	CHEMBL1613808	PUBCHEM_BIOASSAY: qHTS Assay for Inhibitors of the ERK Signaling Pathway using a Homogeneous Screening Assay. (Class of assay: confirmatory)	F	BAO_0000019	assay format	Homo sapiens	None	None	None	None	CHEMBL4040	MAP kinase ERK2	Homo sapiens	SINGLE PROTEIN	CHEMBL1201862	7	PubChem BioAssays			None
CHEMBL1581459		0	351.41	0	3.03	SID7969270	Cc1nc2ccccc2c2oc(C(=O)NCCCN3CCCC3=O)cc12	Potency	'='	12589.3	nM	4.90		Inconclusive	UO_0000065					False	CHEMBL1613808	PUBCHEM_BIOASSAY: qHTS Assay for Inhibitors of the ERK Signaling Pathway using a Homogeneous Screening Assay. (Class of assay: confirmatory)	F	BAO_0000019	assay format	Homo sapiens	None	None	None	None	CHEMBL4040	MAP kinase ERK2	Homo sapiens	SINGLE PROTEIN	CHEMBL1201862	7	PubChem BioAssays			None
CHEMBL1373	MODAFINIL	4	273.36	0	2.01	SID26749058	NC(=O)C[S+]([O-])C(c1ccccc1)c1ccccc1	Potency	'='	15848.9	nM	4.80		Inconclusive	UO_0000065					False	CHEMBL1613808	PUBCHEM_BIOASSAY: qHTS Assay for Inhibitors of the ERK Signaling Pathway using a Homogeneous Screening Assay. (Class of assay: confirmatory)	F	BAO_0000019	assay format	Homo sapiens	None	None	None	None	CHEMBL4040	MAP kinase ERK2	Homo sapiens	SINGLE PROTEIN	CHEMBL1201862	7	PubChem BioAssays			None
CHEMBL1548014		0	483.53	0	4.24	SID858101	COCCCNC(=O)c1c(NC(=O)c2ccco2)n(Cc2ccccc2)c2nc3ccccc3nc12	Potency	'='	25118.9	nM	4.60		Not Active	UO_0000065					False	CHEMBL1613808	PUBCHEM_BIOASSAY: qHTS Assay for Inhibitors of the ERK Signaling Pathway using a Homogeneous Screening Assay. (Class of assay: confirmatory)	F	BAO_0000019	assay format	Homo sapiens	None	None	None	None	CHEMBL4040	MAP kinase ERK2	Homo sapiens	SINGLE PROTEIN	CHEMBL1201862	7	PubChem BioAssays			None
CHEMBL1524766		0	384.44	0	3.57	SID862232	c1ccc2[nH]c(CN3CCN(c4ncnc5c4oc4ccccc45)CC3)nc2c1	Potency	'='	12589.3	nM	4.90		Active	UO_0000065					False	CHEMBL1613808	PUBCHEM_BIOASSAY: qHTS Assay for Inhibitors of the ERK Signaling Pathway using a Homogeneous Screening Assay. (Class of assay: confirmatory)	F	BAO_0000019	assay format	Homo sapiens	None	None	None	None	CHEMBL4040	MAP kinase ERK2	Homo sapiens	SINGLE PROTEIN	CHEMBL1201862	7	PubChem BioAssays			None
CHEMBL1450910		0	197.24	0	-0.09	SID7975748	CCCNc1cc(=O)n(C)c(=O)n1C	Potency	'='	19952.6	nM	4.70		Inconclusive	UO_0000065					False	CHEMBL1613808	PUBCHEM_BIOASSAY: qHTS Assay for Inhibitors of the ERK Signaling Pathway using a Homogeneous Screening Assay. (Class of assay: confirmatory)	F	BAO_0000019	assay format	Homo sapiens	None	None	None	None	CHEMBL4040	MAP kinase ERK2	Homo sapiens	SINGLE PROTEIN	CHEMBL1201862	7	PubChem BioAssays			None
CHEMBL1526388		0	253.30	0	1.91	SID4257334	CCOC(=O)c1[nH]c(C)c(CCC(=O)OC)c1C	Potency	'='	15848.9	nM	4.80		Inconclusive	UO_0000065					False	CHEMBL1613808	PUBCHEM_BIOASSAY: qHTS Assay for Inhibitors of the ERK Signaling Pathway using a Homogeneous Screening Assay. (Class of assay: confirmatory)	F	BAO_0000019	assay format	Homo sapiens	None	None	None	None	CHEMBL4040	MAP kinase ERK2	Homo sapiens	SINGLE PROTEIN	CHEMBL1201862	7	PubChem BioAssays			None
CHEMBL1457682		0	401.47	0	2.77	SID4256676	CCOc1ccc(-c2cn(S(=O)(=O)c3cccc4nsnc34)nc2N)cc1	Potency	'='	39810.7	nM	4.40		Inconclusive	UO_0000065					False	CHEMBL1613808	PUBCHEM_BIOASSAY: qHTS Assay for Inhibitors of the ERK Signaling Pathway using a Homogeneous Screening Assay. (Class of assay: confirmatory)	F	BAO_0000019	assay format	Homo sapiens	None	None	None	None	CHEMBL4040	MAP kinase ERK2	Homo sapiens	SINGLE PROTEIN	CHEMBL1201862	7	PubChem BioAssays			None
CHEMBL1594397		0	418.47	0	2.17	SID7975970	COc1ccc(C(=O)Nc2cccc(C(C)=O)c2)cc1S(=O)(=O)N1CCOCC1	Potency	'='	631.0	nM	6.20		Inconclusive	UO_0000065					False	CHEMBL1613808	PUBCHEM_BIOASSAY: qHTS Assay for Inhibitors of the ERK Signaling Pathway using a Homogeneous Screening Assay. (Class of assay: confirmatory)	F	BAO_0000019	assay format	Homo sapiens	None	None	None	None	CHEMBL4040	MAP kinase ERK2	Homo sapiens	SINGLE PROTEIN	CHEMBL1201862	7	PubChem BioAssays			None
CHEMBL108	CARBAMAZEPINE	4	236.27	0	3.39	SID17389547	NC(=O)N1c2ccccc2C=Cc2ccccc21	Potency	'='	100.0	nM	7.00		Not Active	UO_0000065					False	CHEMBL1613808	PUBCHEM_BIOASSAY: qHTS Assay for Inhibitors of the ERK Signaling Pathway using a Homogeneous Screening Assay. (Class of assay: confirmatory)	F	BAO_0000019	assay format	Homo sapiens	None	None	None	None	CHEMBL4040	MAP kinase ERK2	Homo sapiens	SINGLE PROTEIN	CHEMBL1201862	7	PubChem BioAssays			None
CHEMBL1408337		0	341.80	0	4.56	SID4244105	O=C(Nc1ccc(Cl)cc1)N(Cc1cccnc1)Cc1ccco1	Potency	'='	39810.7	nM	4.40		Inconclusive	UO_0000065					False	CHEMBL1613808	PUBCHEM_BIOASSAY: qHTS Assay for Inhibitors of the ERK Signaling Pathway using a Homogeneous Screening Assay. (Class of assay: confirmatory)	F	BAO_0000019	assay format	Homo sapiens	None	None	None	None	CHEMBL4040	MAP kinase ERK2	Homo sapiens	SINGLE PROTEIN	CHEMBL1201862	7	PubChem BioAssays			None
CHEMBL1527566		0	282.34	0	3.30	SID4262591	Cc1ccc(C(=O)CCC(=O)Nc2cccnc2)cc1C	Potency	'='	39810.7	nM	4.40		Inconclusive	UO_0000065					False	CHEMBL1613808	PUBCHEM_BIOASSAY: qHTS Assay for Inhibitors of the ERK Signaling Pathway using a Homogeneous Screening Assay. (Class of assay: confirmatory)	F	BAO_0000019	assay format	Homo sapiens	None	None	None	None	CHEMBL4040	MAP kinase ERK2	Homo sapiens	SINGLE PROTEIN	CHEMBL1201862	7	PubChem BioAssays			None
CHEMBL267548	PROTOPORPHYRIN	0	562.67	2	7.50	SID26747639	C=CC1=C(C)c2cc3nc(cc4[nH]c(cc5[nH]c(cc1n2)c(C)c5C=C)c(C)c4CCC(=O)O)C(CCC(=O)O)=C3C	Potency	'='	12589.3	nM	4.90		Not Active	UO_0000065					False	CHEMBL1613808	PUBCHEM_BIOASSAY: qHTS Assay for Inhibitors of the ERK Signaling Pathway using a Homogeneous Screening Assay. (Class of assay: confirmatory)	F	BAO_0000019	assay format	Homo sapiens	None	None	None	None	CHEMBL4040	MAP kinase ERK2	Homo sapiens	SINGLE PROTEIN	CHEMBL1201862	7	PubChem BioAssays			None
CHEMBL1551913		0	275.36	0	4.18	SID4238306	Cc1ccccc1-c1nc(NC2CC2)c2ccccc2n1	Potency	'='	2511.9	nM	5.60		Inconclusive	UO_0000065					False	CHEMBL1613808	PUBCHEM_BIOASSAY: qHTS Assay for Inhibitors of the ERK Signaling Pathway using a Homogeneous Screening Assay. (Class of assay: confirmatory)	F	BAO_0000019	assay format	Homo sapiens	None	None	None	None	CHEMBL4040	MAP kinase ERK2	Homo sapiens	SINGLE PROTEIN	CHEMBL1201862	7	PubChem BioAssays			None
CHEMBL1566202		0	321.40	0	2.13	SID4244663	CCN(CC)CCn1c(=S)[nH]c2cc3c(cc2c1=O)OCO3	Potency	'='	316.2	nM	6.50		Not Active	UO_0000065					False	CHEMBL1613808	PUBCHEM_BIOASSAY: qHTS Assay for Inhibitors of the ERK Signaling Pathway using a Homogeneous Screening Assay. (Class of assay: confirmatory)	F	BAO_0000019	assay format	Homo sapiens	None	None	None	None	CHEMBL4040	MAP kinase ERK2	Homo sapiens	SINGLE PROTEIN	CHEMBL1201862	7	PubChem BioAssays			None
CHEMBL102346		0	485.54	0	4.79	21	COc1cc2ncnc(N3CCN(C(=O)Nc4ccc(Oc5ccccc5)cc4)CC3)c2cc1OC	NT						Not Determined						False	CHEMBL679490	Inhibition of Extracellular signal-regulated kinase 2 (Erk2) (Not tested)	B	BAO_0000357	single protein format	None	None	None	None	None	CHEMBL4040	MAP kinase ERK2	Homo sapiens	SINGLE PROTEIN	CHEMBL1135502	1	Scientific Literature	J. Med. Chem.	2002	None
CHEMBL1603225		0	339.37	0	4.13	SID4265668	OC1=C2C(=Nc3ccccc3SC2c2ccc3c(c2)OCO3)CO1	Potency	'='	19952.6	nM	4.70		Active	UO_0000065					False	CHEMBL1613808	PUBCHEM_BIOASSAY: qHTS Assay for Inhibitors of the ERK Signaling Pathway using a Homogeneous Screening Assay. (Class of assay: confirmatory)	F	BAO_0000019	assay format	Homo sapiens	None	None	None	None	CHEMBL4040	MAP kinase ERK2	Homo sapiens	SINGLE PROTEIN	CHEMBL1201862	7	PubChem BioAssays			None
CHEMBL1352886		0	321.40	0	1.42	SID863146	CCN(CC)C(=O)CSc1nc2ccccc2c(=O)n1OC	Potency	'='	19952.6	nM	4.70		Inconclusive	UO_0000065					False	CHEMBL1613808	PUBCHEM_BIOASSAY: qHTS Assay for Inhibitors of the ERK Signaling Pathway using a Homogeneous Screening Assay. (Class of assay: confirmatory)	F	BAO_0000019	assay format	Homo sapiens	None	None	None	None	CHEMBL4040	MAP kinase ERK2	Homo sapiens	SINGLE PROTEIN	CHEMBL1201862	7	PubChem BioAssays			None
CHEMBL1524520		0	308.39	0	3.44	SID4240420	CN(C)c1ccc(-c2cncnc2N(C)Cc2ccco2)cc1	Potency	'='	15848.9	nM	4.80		Inconclusive	UO_0000065					False	CHEMBL1613808	PUBCHEM_BIOASSAY: qHTS Assay for Inhibitors of the ERK Signaling Pathway using a Homogeneous Screening Assay. (Class of assay: confirmatory)	F	BAO_0000019	assay format	Homo sapiens	None	None	None	None	CHEMBL4040	MAP kinase ERK2	Homo sapiens	SINGLE PROTEIN	CHEMBL1201862	7	PubChem BioAssays			None
CHEMBL1431981		0	463.56	0	2.83	SID4246093	CCOC(=O)N1CCN(C(=O)c2oc3ccc(S(=O)(=O)N4CCCCC4)cc3c2C)CC1	Potency	'='	39810.7	nM	4.40		Inconclusive	UO_0000065					False	CHEMBL1613808	PUBCHEM_BIOASSAY: qHTS Assay for Inhibitors of the ERK Signaling Pathway using a Homogeneous Screening Assay. (Class of assay: confirmatory)	F	BAO_0000019	assay format	Homo sapiens	None	None	None	None	CHEMBL4040	MAP kinase ERK2	Homo sapiens	SINGLE PROTEIN	CHEMBL1201862	7	PubChem BioAssays			None
CHEMBL1586695		0	367.41	0	1.51	SID4248582	CCn1c(=O)n(CC(=O)NCc2ccccc2OC)c(=O)c2ccccc21	Potency	'='	19952.6	nM	4.70		Inconclusive	UO_0000065					False	CHEMBL1613808	PUBCHEM_BIOASSAY: qHTS Assay for Inhibitors of the ERK Signaling Pathway using a Homogeneous Screening Assay. (Class of assay: confirmatory)	F	BAO_0000019	assay format	Homo sapiens	None	None	None	None	CHEMBL4040	MAP kinase ERK2	Homo sapiens	SINGLE PROTEIN	CHEMBL1201862	7	PubChem BioAssays			None
CHEMBL1391062		0	401.52	0	3.37	SID862737	CCCCCn1c(Sc2nc3ccccc3s2)nc2c1c(=O)[nH]c(=O)n2C	Potency	'='	7943.3	nM	5.10		Inconclusive	UO_0000065					False	CHEMBL1613808	PUBCHEM_BIOASSAY: qHTS Assay for Inhibitors of the ERK Signaling Pathway using a Homogeneous Screening Assay. (Class of assay: confirmatory)	F	BAO_0000019	assay format	Homo sapiens	None	None	None	None	CHEMBL4040	MAP kinase ERK2	Homo sapiens	SINGLE PROTEIN	CHEMBL1201862	7	PubChem BioAssays			None
CHEMBL1331857		0	290.27	0	2.21	SID4260975	CCc1cc(=O)oc2cc(OC(C)=O)cc(OC(C)=O)c12	Potency	'='	19952.6	nM	4.70		Inconclusive	UO_0000065					False	CHEMBL1613808	PUBCHEM_BIOASSAY: qHTS Assay for Inhibitors of the ERK Signaling Pathway using a Homogeneous Screening Assay. (Class of assay: confirmatory)	F	BAO_0000019	assay format	Homo sapiens	None	None	None	None	CHEMBL4040	MAP kinase ERK2	Homo sapiens	SINGLE PROTEIN	CHEMBL1201862	7	PubChem BioAssays			None
CHEMBL1439575		0	458.02	0	2.80	SID4256696	CCN1CCN(S(=O)(=O)c2cc(OCC(=O)NC3CCCCC3)c(C)cc2Cl)CC1	Potency	'='	25118.9	nM	4.60		Inconclusive	UO_0000065					False	CHEMBL1613808	PUBCHEM_BIOASSAY: qHTS Assay for Inhibitors of the ERK Signaling Pathway using a Homogeneous Screening Assay. (Class of assay: confirmatory)	F	BAO_0000019	assay format	Homo sapiens	None	None	None	None	CHEMBL4040	MAP kinase ERK2	Homo sapiens	SINGLE PROTEIN	CHEMBL1201862	7	PubChem BioAssays			None
CHEMBL27130		0	228.25	0	0.63	SID11110705	CC(C)(C)c1onc(O)c1C[C@H](N)C(=O)O	Potency	'='	794.3	nM	6.10		Not Active	UO_0000065					False	CHEMBL1613808	PUBCHEM_BIOASSAY: qHTS Assay for Inhibitors of the ERK Signaling Pathway using a Homogeneous Screening Assay. (Class of assay: confirmatory)	F	BAO_0000019	assay format	Homo sapiens	None	None	None	None	CHEMBL4040	MAP kinase ERK2	Homo sapiens	SINGLE PROTEIN	CHEMBL1201862	7	PubChem BioAssays			None
CHEMBL1575246		0	374.40	0	3.89	SID7966707	CCc1ccc(NC(=O)c2ccc3c(c2)C(=O)N(Cc2ccco2)C3=O)cc1	Potency	'='	31622.8	nM	4.50		Inconclusive	UO_0000065					False	CHEMBL1613808	PUBCHEM_BIOASSAY: qHTS Assay for Inhibitors of the ERK Signaling Pathway using a Homogeneous Screening Assay. (Class of assay: confirmatory)	F	BAO_0000019	assay format	Homo sapiens	None	None	None	None	CHEMBL4040	MAP kinase ERK2	Homo sapiens	SINGLE PROTEIN	CHEMBL1201862	7	PubChem BioAssays			None
CHEMBL1527520		0	231.25	0	1.93	SID851514	O=C(O)C1Nc2c(O)cccc2C2C=CCC12	Potency	'='	39810.7	nM	4.40		Inconclusive	UO_0000065					False	CHEMBL1613808	PUBCHEM_BIOASSAY: qHTS Assay for Inhibitors of the ERK Signaling Pathway using a Homogeneous Screening Assay. (Class of assay: confirmatory)	F	BAO_0000019	assay format	Homo sapiens	None	None	None	None	CHEMBL4040	MAP kinase ERK2	Homo sapiens	SINGLE PROTEIN	CHEMBL1201862	7	PubChem BioAssays			None
CHEMBL1526230		0	461.54	0	4.10	SID3713189	Cc1cc(C(=O)CSc2nc3ccccc3c(=O)n2C)c(C)n1Cc1ccc2c(c1)OCO2	Potency	'='	15848.9	nM	4.80		Inconclusive	UO_0000065					False	CHEMBL1613808	PUBCHEM_BIOASSAY: qHTS Assay for Inhibitors of the ERK Signaling Pathway using a Homogeneous Screening Assay. (Class of assay: confirmatory)	F	BAO_0000019	assay format	Homo sapiens	None	None	None	None	CHEMBL4040	MAP kinase ERK2	Homo sapiens	SINGLE PROTEIN	CHEMBL1201862	7	PubChem BioAssays			None
CHEMBL1488097		0	406.51	0	3.32	SID848811	Cc1ccc2cc(C#N)c(N3CCCN(S(=O)(=O)c4ccccc4)CC3)nc2c1	Potency	'='	39810.7	nM	4.40		Not Active	UO_0000065					False	CHEMBL1613808	PUBCHEM_BIOASSAY: qHTS Assay for Inhibitors of the ERK Signaling Pathway using a Homogeneous Screening Assay. (Class of assay: confirmatory)	F	BAO_0000019	assay format	Homo sapiens	None	None	None	None	CHEMBL4040	MAP kinase ERK2	Homo sapiens	SINGLE PROTEIN	CHEMBL1201862	7	PubChem BioAssays			None
CHEMBL1477714		0	240.31	0	2.41	SID861065	CCc1nc(N)c(C#N)c(-c2cccn2C)c1C	Potency	'='	10000.0	nM	5.00		Inconclusive	UO_0000065					False	CHEMBL1613808	PUBCHEM_BIOASSAY: qHTS Assay for Inhibitors of the ERK Signaling Pathway using a Homogeneous Screening Assay. (Class of assay: confirmatory)	F	BAO_0000019	assay format	Homo sapiens	None	None	None	None	CHEMBL4040	MAP kinase ERK2	Homo sapiens	SINGLE PROTEIN	CHEMBL1201862	7	PubChem BioAssays			None
CHEMBL1328941		0	292.36	0	2.95	SID4260149	CCCc1cc(C(N)=O)c(NC(=O)c2ccoc2C)s1	Potency	'='	25.1	nM	7.60		Not Active	UO_0000065					False	CHEMBL1613808	PUBCHEM_BIOASSAY: qHTS Assay for Inhibitors of the ERK Signaling Pathway using a Homogeneous Screening Assay. (Class of assay: confirmatory)	F	BAO_0000019	assay format	Homo sapiens	None	None	None	None	CHEMBL4040	MAP kinase ERK2	Homo sapiens	SINGLE PROTEIN	CHEMBL1201862	7	PubChem BioAssays			None
CHEMBL1488141		0	336.39	0	3.52	SID4261175	O=C(Nc1ccc(CN2CCOCC2)cc1)c1cc2ccccc2o1	Potency	'='	25118.9	nM	4.60		Active	UO_0000065					False	CHEMBL1613808	PUBCHEM_BIOASSAY: qHTS Assay for Inhibitors of the ERK Signaling Pathway using a Homogeneous Screening Assay. (Class of assay: confirmatory)	F	BAO_0000019	assay format	Homo sapiens	None	None	None	None	CHEMBL4040	MAP kinase ERK2	Homo sapiens	SINGLE PROTEIN	CHEMBL1201862	7	PubChem BioAssays			None
CHEMBL1448718		0	356.40	0	3.64	SID845486	Cc1ccccc1NS(=O)(=O)c1ccc(NC(=O)c2ccco2)cc1	Potency	'='	39810.7	nM	4.40		Inconclusive	UO_0000065					False	CHEMBL1613808	PUBCHEM_BIOASSAY: qHTS Assay for Inhibitors of the ERK Signaling Pathway using a Homogeneous Screening Assay. (Class of assay: confirmatory)	F	BAO_0000019	assay format	Homo sapiens	None	None	None	None	CHEMBL4040	MAP kinase ERK2	Homo sapiens	SINGLE PROTEIN	CHEMBL1201862	7	PubChem BioAssays			None
CHEMBL1399261		0	294.40	0	2.25	SID858789	O=C(CSc1nc2ccccc2s1)N1CCOCC1	Potency	'='	5.0	nM	8.30		Not Active	UO_0000065					False	CHEMBL1613808	PUBCHEM_BIOASSAY: qHTS Assay for Inhibitors of the ERK Signaling Pathway using a Homogeneous Screening Assay. (Class of assay: confirmatory)	F	BAO_0000019	assay format	Homo sapiens	None	None	None	None	CHEMBL4040	MAP kinase ERK2	Homo sapiens	SINGLE PROTEIN	CHEMBL1201862	7	PubChem BioAssays			None
CHEMBL376967		0	474.97	0	3.41	27	COc1cc2ncnc(Nc3cccc(Cl)c3F)c2cc1CN(CCN(C)C)[C@@H](C)C(N)=O	IC50	'>'	10000.0	nM				UO_0000065					False	CHEMBL870109	Inhibition of MAPK	B	BAO_0000357	single protein format	None	None	None	None	None	CHEMBL4040	MAP kinase ERK2	Homo sapiens	SINGLE PROTEIN	CHEMBL1147701	1	Scientific Literature	Bioorg. Med. Chem. Lett.	2006	None
CHEMBL1305231		0	414.53	0	4.63	SID26665821	Cc1ccc(-c2nnc(N3CCN(C(=O)c4cccs4)CC3)c3ccccc23)cc1	Potency	'='	35481.3	nM	4.45		Inconclusive	UO_0000065					False	CHEMBL1614521	PUBCHEM_BIOASSAY: qHTS Assay for Inhibitors of the ERK Signaling Pathway using a Homogeneous Screening Assay; Stimulation with EGF. (Class of assay: confirmatory) [Related pubchem assays: 995 ]	F	BAO_0000019	assay format	Homo sapiens	None	None	None	None	CHEMBL4040	MAP kinase ERK2	Homo sapiens	SINGLE PROTEIN	CHEMBL1201862	7	PubChem BioAssays			None
CHEMBL1305479		0	407.50	0	4.66	SID26725790	Cc1ccccc1N1CCN(C(=S)c2ccc(-c3ccc([N+](=O)[O-])cc3)o2)CC1	Potency	'='	28183.8	nM	4.55		Inconclusive	UO_0000065					False	CHEMBL1614521	PUBCHEM_BIOASSAY: qHTS Assay for Inhibitors of the ERK Signaling Pathway using a Homogeneous Screening Assay; Stimulation with EGF. (Class of assay: confirmatory) [Related pubchem assays: 995 ]	F	BAO_0000019	assay format	Homo sapiens	None	None	None	None	CHEMBL4040	MAP kinase ERK2	Homo sapiens	SINGLE PROTEIN	CHEMBL1201862	7	PubChem BioAssays			None
CHEMBL1335965		0	142.18	0	0.43	SID24804855	NC(=O)c1ccsc1N	Potency	'='	39810.7	nM	4.40		Inconclusive	UO_0000065					False	CHEMBL1614521	PUBCHEM_BIOASSAY: qHTS Assay for Inhibitors of the ERK Signaling Pathway using a Homogeneous Screening Assay; Stimulation with EGF. (Class of assay: confirmatory) [Related pubchem assays: 995 ]	F	BAO_0000019	assay format	Homo sapiens	None	None	None	None	CHEMBL4040	MAP kinase ERK2	Homo sapiens	SINGLE PROTEIN	CHEMBL1201862	7	PubChem BioAssays			None
CHEMBL1473842		0	606.72	2	6.87	SID26749095	COc1ccc2cc1Oc1ccc(cc1)CC1c3c(cc4c(c3Oc3cc5c(cc3OC)CCN(C)C5C2)OCO4)CCN1C	Potency	'='	19952.6	nM	4.70		Inconclusive	UO_0000065					False	CHEMBL1614521	PUBCHEM_BIOASSAY: qHTS Assay for Inhibitors of the ERK Signaling Pathway using a Homogeneous Screening Assay; Stimulation with EGF. (Class of assay: confirmatory) [Related pubchem assays: 995 ]	F	BAO_0000019	assay format	Homo sapiens	None	None	None	None	CHEMBL4040	MAP kinase ERK2	Homo sapiens	SINGLE PROTEIN	CHEMBL1201862	7	PubChem BioAssays			None
CHEMBL3197173		0	343.34	0	4.15	SID17508064	O=[N+]([O-])c1cccc(/C=N\N=C2c3ccccc3-c3ccccc32)c1O	Potency	'='	17782.8	nM	4.75		Inconclusive	UO_0000065					False	CHEMBL1614521	PUBCHEM_BIOASSAY: qHTS Assay for Inhibitors of the ERK Signaling Pathway using a Homogeneous Screening Assay; Stimulation with EGF. (Class of assay: confirmatory) [Related pubchem assays: 995 ]	F	BAO_0000019	assay format	Homo sapiens	None	None	None	None	CHEMBL4040	MAP kinase ERK2	Homo sapiens	SINGLE PROTEIN	CHEMBL1201862	7	PubChem BioAssays			None
CHEMBL207674		0	445.88	0	2.86	15	COc1cc2ncnc(Nc3cccc(Cl)c3F)c2cc1CN1CCOCC1C(N)=O	IC50	'>'	10000.0	nM				UO_0000065					False	CHEMBL870109	Inhibition of MAPK	B	BAO_0000357	single protein format	None	None	None	None	None	CHEMBL4040	MAP kinase ERK2	Homo sapiens	SINGLE PROTEIN	CHEMBL1147701	1	Scientific Literature	Bioorg. Med. Chem. Lett.	2006	None
CHEMBL206783		0	443.91	0	4.01	14	COc1cc2ncnc(Nc3cccc(Cl)c3F)c2cc1CN1CCCC[C@@H]1C(N)=O	IC50	'>'	10000.0	nM				UO_0000065					False	CHEMBL870109	Inhibition of MAPK	B	BAO_0000357	single protein format	None	None	None	None	None	CHEMBL4040	MAP kinase ERK2	Homo sapiens	SINGLE PROTEIN	CHEMBL1147701	1	Scientific Literature	Bioorg. Med. Chem. Lett.	2006	None
CHEMBL1481530		0	357.44	0	1.83	SID851982	Cc1cc(S(=O)(=O)N(C)CCc2ccccc2)ccc1-n1cnnn1	Potency	'='	39810.7	nM	4.40		Inconclusive	UO_0000065					False	CHEMBL1613808	PUBCHEM_BIOASSAY: qHTS Assay for Inhibitors of the ERK Signaling Pathway using a Homogeneous Screening Assay. (Class of assay: confirmatory)	F	BAO_0000019	assay format	Homo sapiens	None	None	None	None	CHEMBL4040	MAP kinase ERK2	Homo sapiens	SINGLE PROTEIN	CHEMBL1201862	7	PubChem BioAssays			None
CHEMBL1560057		0	275.26	0	1.09	SID4263959	CC(=O)OCCNC(=O)c1cc2ccccc2oc1=O	Potency	'='	19952.6	nM	4.70		Inconclusive	UO_0000065					False	CHEMBL1613808	PUBCHEM_BIOASSAY: qHTS Assay for Inhibitors of the ERK Signaling Pathway using a Homogeneous Screening Assay. (Class of assay: confirmatory)	F	BAO_0000019	assay format	Homo sapiens	None	None	None	None	CHEMBL4040	MAP kinase ERK2	Homo sapiens	SINGLE PROTEIN	CHEMBL1201862	7	PubChem BioAssays			None
CHEMBL1350257		0	307.80	0	3.61	SID7978294	S=C(c1ccc(-c2ccccc2Cl)o1)N1CCOCC1	Potency	'='	25118.9	nM	4.60		Active	UO_0000065					False	CHEMBL1613808	PUBCHEM_BIOASSAY: qHTS Assay for Inhibitors of the ERK Signaling Pathway using a Homogeneous Screening Assay. (Class of assay: confirmatory)	F	BAO_0000019	assay format	Homo sapiens	None	None	None	None	CHEMBL4040	MAP kinase ERK2	Homo sapiens	SINGLE PROTEIN	CHEMBL1201862	7	PubChem BioAssays			None
CHEMBL1350515		0	383.47	0	3.29	SID844987	Cc1cc(NCCCN2CCOCC2)n2nc(C)c(-c3ccc(F)cc3)c2n1	Potency	'='	25118.9	nM	4.60		Inconclusive	UO_0000065					False	CHEMBL1613808	PUBCHEM_BIOASSAY: qHTS Assay for Inhibitors of the ERK Signaling Pathway using a Homogeneous Screening Assay. (Class of assay: confirmatory)	F	BAO_0000019	assay format	Homo sapiens	None	None	None	None	CHEMBL4040	MAP kinase ERK2	Homo sapiens	SINGLE PROTEIN	CHEMBL1201862	7	PubChem BioAssays			None
CHEMBL1442087		0	483.55	1	6.04	SID17385090	CCC/C=C(\CCC)C(NS(=O)(=O)c1ccc(C(F)(F)F)cc1)c1ccc(C(=O)OC)cc1	Potency	'='	7943.3	nM	5.10		Not Active	UO_0000065					False	CHEMBL1613808	PUBCHEM_BIOASSAY: qHTS Assay for Inhibitors of the ERK Signaling Pathway using a Homogeneous Screening Assay. (Class of assay: confirmatory)	F	BAO_0000019	assay format	Homo sapiens	None	None	None	None	CHEMBL4040	MAP kinase ERK2	Homo sapiens	SINGLE PROTEIN	CHEMBL1201862	7	PubChem BioAssays			None
CHEMBL1559673		0	394.48	0	4.26	SID4255175	O=C(c1cc(-c2ccccc2)nc2ccccc12)N1CCN(c2ccccn2)CC1	Potency	'='	15848.9	nM	4.80		Inconclusive	UO_0000065					False	CHEMBL1613808	PUBCHEM_BIOASSAY: qHTS Assay for Inhibitors of the ERK Signaling Pathway using a Homogeneous Screening Assay. (Class of assay: confirmatory)	F	BAO_0000019	assay format	Homo sapiens	None	None	None	None	CHEMBL4040	MAP kinase ERK2	Homo sapiens	SINGLE PROTEIN	CHEMBL1201862	7	PubChem BioAssays			None
CHEMBL3210299		0	309.33	0	2.27	SID7976359	Cc1cc(/C=N/n2cnnc2)c(C)n1-c1ccc(C(=O)O)cc1	Potency	'='	19952.6	nM	4.70		Inconclusive	UO_0000065					False	CHEMBL1613808	PUBCHEM_BIOASSAY: qHTS Assay for Inhibitors of the ERK Signaling Pathway using a Homogeneous Screening Assay. (Class of assay: confirmatory)	F	BAO_0000019	assay format	Homo sapiens	None	None	None	None	CHEMBL4040	MAP kinase ERK2	Homo sapiens	SINGLE PROTEIN	CHEMBL1201862	7	PubChem BioAssays			None
CHEMBL1424889		0	463.56	0	3.94	SID7965843	COc1ccc(-n2c(Cc3cccn3C)nnc2SCC(=O)Nc2cccc(OC)c2)cc1	Potency	'='	31622.8	nM	4.50		Inconclusive	UO_0000065					False	CHEMBL1613808	PUBCHEM_BIOASSAY: qHTS Assay for Inhibitors of the ERK Signaling Pathway using a Homogeneous Screening Assay. (Class of assay: confirmatory)	F	BAO_0000019	assay format	Homo sapiens	None	None	None	None	CHEMBL4040	MAP kinase ERK2	Homo sapiens	SINGLE PROTEIN	CHEMBL1201862	7	PubChem BioAssays			None
CHEMBL1395457		0	1054.60	None	None	SID4254078		Potency	'='	1995.3	nM	5.70		Not Active	UO_0000065					False	CHEMBL1613808	PUBCHEM_BIOASSAY: qHTS Assay for Inhibitors of the ERK Signaling Pathway using a Homogeneous Screening Assay. (Class of assay: confirmatory)	F	BAO_0000019	assay format	Homo sapiens	None	None	None	None	CHEMBL4040	MAP kinase ERK2	Homo sapiens	SINGLE PROTEIN	CHEMBL1201862	7	PubChem BioAssays			None
CHEMBL1503340		0	350.44	0	3.01	SID4242675	CC(=O)Oc1c(S(=O)(=O)c2ccc(C)cc2)c(C)nn1C(C)(C)C	Potency	'='	10000.0	nM	5.00		Not Active	UO_0000065					False	CHEMBL1613808	PUBCHEM_BIOASSAY: qHTS Assay for Inhibitors of the ERK Signaling Pathway using a Homogeneous Screening Assay. (Class of assay: confirmatory)	F	BAO_0000019	assay format	Homo sapiens	None	None	None	None	CHEMBL4040	MAP kinase ERK2	Homo sapiens	SINGLE PROTEIN	CHEMBL1201862	7	PubChem BioAssays			None
CHEMBL2001481		0	307.35	0	3.86	SID851303	CN(C)c1ccc(/N=C/c2nc(-c3ccccc3)oc2O)cc1	Potency	'='	12589.3	nM	4.90		Active	UO_0000065					False	CHEMBL1613808	PUBCHEM_BIOASSAY: qHTS Assay for Inhibitors of the ERK Signaling Pathway using a Homogeneous Screening Assay. (Class of assay: confirmatory)	F	BAO_0000019	assay format	Homo sapiens	None	None	None	None	CHEMBL4040	MAP kinase ERK2	Homo sapiens	SINGLE PROTEIN	CHEMBL1201862	7	PubChem BioAssays			None
CHEMBL1375637		0	383.45	0	3.87	SID4247908	Cc1cccc(NC(=O)C2c3ccccc3C(=O)N3CCc4ccccc4C23)n1	Potency	'='	19952.6	nM	4.70		Inconclusive	UO_0000065					False	CHEMBL1613808	PUBCHEM_BIOASSAY: qHTS Assay for Inhibitors of the ERK Signaling Pathway using a Homogeneous Screening Assay. (Class of assay: confirmatory)	F	BAO_0000019	assay format	Homo sapiens	None	None	None	None	CHEMBL4040	MAP kinase ERK2	Homo sapiens	SINGLE PROTEIN	CHEMBL1201862	7	PubChem BioAssays			None
CHEMBL3207432		0	442.50	0	3.59	SID862762	Cc1cccc(S(=O)(=O)c2c(N)n(/N=C/c3cccnc3)c3nc4ccccc4nc23)c1	Potency	'='	398.1	nM	6.40		Inconclusive	UO_0000065					False	CHEMBL1613808	PUBCHEM_BIOASSAY: qHTS Assay for Inhibitors of the ERK Signaling Pathway using a Homogeneous Screening Assay. (Class of assay: confirmatory)	F	BAO_0000019	assay format	Homo sapiens	None	None	None	None	CHEMBL4040	MAP kinase ERK2	Homo sapiens	SINGLE PROTEIN	CHEMBL1201862	7	PubChem BioAssays			None
CHEMBL1442011		0	297.41	0	1.96	SID4240223	CN1CCN(c2ncncc2-c2ccc(N(C)C)cc2)CC1	Potency	'='	3981.1	nM	5.40		Inconclusive	UO_0000065					False	CHEMBL1613808	PUBCHEM_BIOASSAY: qHTS Assay for Inhibitors of the ERK Signaling Pathway using a Homogeneous Screening Assay. (Class of assay: confirmatory)	F	BAO_0000019	assay format	Homo sapiens	None	None	None	None	CHEMBL4040	MAP kinase ERK2	Homo sapiens	SINGLE PROTEIN	CHEMBL1201862	7	PubChem BioAssays			None
CHEMBL1398137		0	440.55	0	2.62	SID4239803	O=c1c(CCc2ccccc2)nc2cnc(N3CCNCC3)nc2n1CCc1ccccc1	Potency	'='	39810.7	nM	4.40		Inconclusive	UO_0000065					False	CHEMBL1613808	PUBCHEM_BIOASSAY: qHTS Assay for Inhibitors of the ERK Signaling Pathway using a Homogeneous Screening Assay. (Class of assay: confirmatory)	F	BAO_0000019	assay format	Homo sapiens	None	None	None	None	CHEMBL4040	MAP kinase ERK2	Homo sapiens	SINGLE PROTEIN	CHEMBL1201862	7	PubChem BioAssays			None
CHEMBL1524299		0	406.53	0	3.71	SID850200	COC(=O)c1c(NC(=O)Cc2cccs2)sc(C(=O)N2CCCCC2)c1C	Potency	'='	15848.9	nM	4.80		Inconclusive	UO_0000065					False	CHEMBL1613808	PUBCHEM_BIOASSAY: qHTS Assay for Inhibitors of the ERK Signaling Pathway using a Homogeneous Screening Assay. (Class of assay: confirmatory)	F	BAO_0000019	assay format	Homo sapiens	None	None	None	None	CHEMBL4040	MAP kinase ERK2	Homo sapiens	SINGLE PROTEIN	CHEMBL1201862	7	PubChem BioAssays			None
CHEMBL533954		0	402.95	0	4.17	SID7969338	CCN1CCCC1CNC(=O)c1cc2c(-c3ccc(Cl)cc3)nn(C)c2s1	Potency	'='	25118.9	nM	4.60		Inconclusive	UO_0000065					False	CHEMBL1613808	PUBCHEM_BIOASSAY: qHTS Assay for Inhibitors of the ERK Signaling Pathway using a Homogeneous Screening Assay. (Class of assay: confirmatory)	F	BAO_0000019	assay format	Homo sapiens	None	None	None	None	CHEMBL4040	MAP kinase ERK2	Homo sapiens	SINGLE PROTEIN	CHEMBL1201862	7	PubChem BioAssays			None
CHEMBL1375474		0	412.54	0	4.67	SID4237939	O=C(c1cnccn1)N1CCC2(CC1)CCN(c1cccc(-c3ccccc3)c1)CC2	Potency	'='	25118.9	nM	4.60		Inconclusive	UO_0000065					False	CHEMBL1613808	PUBCHEM_BIOASSAY: qHTS Assay for Inhibitors of the ERK Signaling Pathway using a Homogeneous Screening Assay. (Class of assay: confirmatory)	F	BAO_0000019	assay format	Homo sapiens	None	None	None	None	CHEMBL4040	MAP kinase ERK2	Homo sapiens	SINGLE PROTEIN	CHEMBL1201862	7	PubChem BioAssays			None
CHEMBL1508389		0	278.43	0	4.17	SID24817929	CSc1c(C#N)sc(=S)n1-c1ccc(C)cc1	Potency	'='	31622.8	nM	4.50		Inconclusive	UO_0000065					False	CHEMBL1614521	PUBCHEM_BIOASSAY: qHTS Assay for Inhibitors of the ERK Signaling Pathway using a Homogeneous Screening Assay; Stimulation with EGF. (Class of assay: confirmatory) [Related pubchem assays: 995 ]	F	BAO_0000019	assay format	Homo sapiens	None	None	None	None	CHEMBL4040	MAP kinase ERK2	Homo sapiens	SINGLE PROTEIN	CHEMBL1201862	7	PubChem BioAssays			None
CHEMBL1468333		0	331.39	0	4.19	SID24830866	Fc1ccc(N2CCN(C3=Nc4cccc5cccc3c45)CC2)cc1	Potency	'='	11220.2	nM	4.95		Inconclusive	UO_0000065					False	CHEMBL1614521	PUBCHEM_BIOASSAY: qHTS Assay for Inhibitors of the ERK Signaling Pathway using a Homogeneous Screening Assay; Stimulation with EGF. (Class of assay: confirmatory) [Related pubchem assays: 995 ]	F	BAO_0000019	assay format	Homo sapiens	None	None	None	None	CHEMBL4040	MAP kinase ERK2	Homo sapiens	SINGLE PROTEIN	CHEMBL1201862	7	PubChem BioAssays			None
CHEMBL1484762		0	302.37	0	2.71	SID24809131	O=C(NC1CCCC1)C1CCCN1C(=O)Oc1ccccc1	Potency	'='	39810.7	nM	4.40		Inconclusive	UO_0000065					False	CHEMBL1614521	PUBCHEM_BIOASSAY: qHTS Assay for Inhibitors of the ERK Signaling Pathway using a Homogeneous Screening Assay; Stimulation with EGF. (Class of assay: confirmatory) [Related pubchem assays: 995 ]	F	BAO_0000019	assay format	Homo sapiens	None	None	None	None	CHEMBL4040	MAP kinase ERK2	Homo sapiens	SINGLE PROTEIN	CHEMBL1201862	7	PubChem BioAssays			None
CHEMBL1429337		0	268.29	0	1.73	SID26659015	CC(C)[C@H](NC(=O)NCc1ccc(F)cc1)C(=O)O	Potency	'='	100.0	nM	7.00		Inconclusive	UO_0000065					False	CHEMBL1614521	PUBCHEM_BIOASSAY: qHTS Assay for Inhibitors of the ERK Signaling Pathway using a Homogeneous Screening Assay; Stimulation with EGF. (Class of assay: confirmatory) [Related pubchem assays: 995 ]	F	BAO_0000019	assay format	Homo sapiens	None	None	None	None	CHEMBL4040	MAP kinase ERK2	Homo sapiens	SINGLE PROTEIN	CHEMBL1201862	7	PubChem BioAssays			None
CHEMBL1601781		0	372.93	0	4.23	SID22403296	CCc1ccc(-c2nn(-c3ccccc3)cc2CSC(=N)N)cc1.Cl	Potency	'='	28183.8	nM	4.55		Inconclusive	UO_0000065					False	CHEMBL1614521	PUBCHEM_BIOASSAY: qHTS Assay for Inhibitors of the ERK Signaling Pathway using a Homogeneous Screening Assay; Stimulation with EGF. (Class of assay: confirmatory) [Related pubchem assays: 995 ]	F	BAO_0000019	assay format	Homo sapiens	None	None	None	None	CHEMBL4040	MAP kinase ERK2	Homo sapiens	SINGLE PROTEIN	CHEMBL1201862	7	PubChem BioAssays			None
CHEMBL1585727		0	402.92	0	1.45	SID24795494	CCOCCCNCc1ccc(OCC(=O)N2CCOCC2)c(OC)c1.Cl	Potency	'='	4466.8	nM	5.35		Inconclusive	UO_0000065					False	CHEMBL1614521	PUBCHEM_BIOASSAY: qHTS Assay for Inhibitors of the ERK Signaling Pathway using a Homogeneous Screening Assay; Stimulation with EGF. (Class of assay: confirmatory) [Related pubchem assays: 995 ]	F	BAO_0000019	assay format	Homo sapiens	None	None	None	None	CHEMBL4040	MAP kinase ERK2	Homo sapiens	SINGLE PROTEIN	CHEMBL1201862	7	PubChem BioAssays			None
CHEMBL1310101		0	547.63	1	4.39	SID24822728	CCOc1ccc(/C=C2/Sc3ccc(C(=O)N4CCN(C(=O)c5ccco5)CC4)cc3N(C)C2=O)cc1OC	Potency	'='	8912.5	nM	5.05		Inconclusive	UO_0000065					False	CHEMBL1614521	PUBCHEM_BIOASSAY: qHTS Assay for Inhibitors of the ERK Signaling Pathway using a Homogeneous Screening Assay; Stimulation with EGF. (Class of assay: confirmatory) [Related pubchem assays: 995 ]	F	BAO_0000019	assay format	Homo sapiens	None	None	None	None	CHEMBL4040	MAP kinase ERK2	Homo sapiens	SINGLE PROTEIN	CHEMBL1201862	7	PubChem BioAssays			None
CHEMBL1973062		0	271.28	0	3.14	SID24831136	C/C(=N\Nc1cccc([N+](=O)[O-])c1)c1ccccc1O	Potency	'='	39810.7	nM	4.40		Inconclusive	UO_0000065					False	CHEMBL1614521	PUBCHEM_BIOASSAY: qHTS Assay for Inhibitors of the ERK Signaling Pathway using a Homogeneous Screening Assay; Stimulation with EGF. (Class of assay: confirmatory) [Related pubchem assays: 995 ]	F	BAO_0000019	assay format	Homo sapiens	None	None	None	None	CHEMBL4040	MAP kinase ERK2	Homo sapiens	SINGLE PROTEIN	CHEMBL1201862	7	PubChem BioAssays			None
CHEMBL1406427		0	316.38	0	3.04	SID4247217	CCOC(=O)C(C)n1nc(C)c2sc3ccccc3c2c1=O	Potency	'='	4466.8	nM	5.35		Inconclusive	UO_0000065					False	CHEMBL1614521	PUBCHEM_BIOASSAY: qHTS Assay for Inhibitors of the ERK Signaling Pathway using a Homogeneous Screening Assay; Stimulation with EGF. (Class of assay: confirmatory) [Related pubchem assays: 995 ]	F	BAO_0000019	assay format	Homo sapiens	None	None	None	None	CHEMBL4040	MAP kinase ERK2	Homo sapiens	SINGLE PROTEIN	CHEMBL1201862	7	PubChem BioAssays			None
CHEMBL1569410		0	464.89	0	4.47	SID24784734	O=P(c1ccccc1)(c1ccccc1)c1nc(-c2ccc(Cl)cc2)oc1N1CCOCC1	Potency	'='	5011.9	nM	5.30		Inconclusive	UO_0000065					False	CHEMBL1614521	PUBCHEM_BIOASSAY: qHTS Assay for Inhibitors of the ERK Signaling Pathway using a Homogeneous Screening Assay; Stimulation with EGF. (Class of assay: confirmatory) [Related pubchem assays: 995 ]	F	BAO_0000019	assay format	Homo sapiens	None	None	None	None	CHEMBL4040	MAP kinase ERK2	Homo sapiens	SINGLE PROTEIN	CHEMBL1201862	7	PubChem BioAssays			None
CHEMBL1406410		0	336.38	0	3.24	SID4240395	Cn1c(=O)c(-c2cccs2)nc2cnc(Oc3ccccc3)nc21	Potency	'='	19952.6	nM	4.70		Inconclusive	UO_0000065					False	CHEMBL1614521	PUBCHEM_BIOASSAY: qHTS Assay for Inhibitors of the ERK Signaling Pathway using a Homogeneous Screening Assay; Stimulation with EGF. (Class of assay: confirmatory) [Related pubchem assays: 995 ]	F	BAO_0000019	assay format	Homo sapiens	None	None	None	None	CHEMBL4040	MAP kinase ERK2	Homo sapiens	SINGLE PROTEIN	CHEMBL1201862	7	PubChem BioAssays			None
CHEMBL1507904		0	425.87	0	4.36	SID17510540	O=C1C2CC=CCC2C(=O)N1c1ccc(NCCc2ccc(Cl)cc2)c([N+](=O)[O-])c1	Potency	'='	28183.8	nM	4.55		Inconclusive	UO_0000065					False	CHEMBL1614521	PUBCHEM_BIOASSAY: qHTS Assay for Inhibitors of the ERK Signaling Pathway using a Homogeneous Screening Assay; Stimulation with EGF. (Class of assay: confirmatory) [Related pubchem assays: 995 ]	F	BAO_0000019	assay format	Homo sapiens	None	None	None	None	CHEMBL4040	MAP kinase ERK2	Homo sapiens	SINGLE PROTEIN	CHEMBL1201862	7	PubChem BioAssays			None
CHEMBL1429490		0	326.40	0	4.35	SID26659231	c1ccc(CCNc2nc(-c3ccncc3)nc3ccccc23)cc1	Potency	'='	28183.8	nM	4.55		Inconclusive	UO_0000065					False	CHEMBL1614521	PUBCHEM_BIOASSAY: qHTS Assay for Inhibitors of the ERK Signaling Pathway using a Homogeneous Screening Assay; Stimulation with EGF. (Class of assay: confirmatory) [Related pubchem assays: 995 ]	F	BAO_0000019	assay format	Homo sapiens	None	None	None	None	CHEMBL4040	MAP kinase ERK2	Homo sapiens	SINGLE PROTEIN	CHEMBL1201862	7	PubChem BioAssays			None
CHEMBL1596927		0	342.35	0	3.28	SID4263855	CCOC(=O)c1ccc(NC(=O)Nc2ccc3c(c2)OCCO3)cc1	Potency	'='	28183.8	nM	4.55		Inconclusive	UO_0000065					False	CHEMBL1614521	PUBCHEM_BIOASSAY: qHTS Assay for Inhibitors of the ERK Signaling Pathway using a Homogeneous Screening Assay; Stimulation with EGF. (Class of assay: confirmatory) [Related pubchem assays: 995 ]	F	BAO_0000019	assay format	Homo sapiens	None	None	None	None	CHEMBL4040	MAP kinase ERK2	Homo sapiens	SINGLE PROTEIN	CHEMBL1201862	7	PubChem BioAssays			None
CHEMBL1350335		0	174.21	0	1.50	SID24818730	CCCCc1nc(C#N)c(C#N)[nH]1	Potency	'='	28183.8	nM	4.55		Inconclusive	UO_0000065					False	CHEMBL1614521	PUBCHEM_BIOASSAY: qHTS Assay for Inhibitors of the ERK Signaling Pathway using a Homogeneous Screening Assay; Stimulation with EGF. (Class of assay: confirmatory) [Related pubchem assays: 995 ]	F	BAO_0000019	assay format	Homo sapiens	None	None	None	None	CHEMBL4040	MAP kinase ERK2	Homo sapiens	SINGLE PROTEIN	CHEMBL1201862	7	PubChem BioAssays			None
CHEMBL1373248		0	395.51	0	4.66	SID26664135	CC(/C=C1\SC(=S)N(C(C(=O)O)c2ccccc2)C1=O)=C\c1ccccc1	Potency	'='	35481.3	nM	4.45		Inconclusive	UO_0000065					False	CHEMBL1614521	PUBCHEM_BIOASSAY: qHTS Assay for Inhibitors of the ERK Signaling Pathway using a Homogeneous Screening Assay; Stimulation with EGF. (Class of assay: confirmatory) [Related pubchem assays: 995 ]	F	BAO_0000019	assay format	Homo sapiens	None	None	None	None	CHEMBL4040	MAP kinase ERK2	Homo sapiens	SINGLE PROTEIN	CHEMBL1201862	7	PubChem BioAssays			None
CHEMBL282489		0	320.43	1	5.17	SID50106248	CC[C@@H]1Cc2cc(O)ccc2C2=C1c1ccc(O)cc1C[C@H]2CC	Potency	'='	22387.2	nM	4.65		Inconclusive	UO_0000065					False	CHEMBL1614521	PUBCHEM_BIOASSAY: qHTS Assay for Inhibitors of the ERK Signaling Pathway using a Homogeneous Screening Assay; Stimulation with EGF. (Class of assay: confirmatory) [Related pubchem assays: 995 ]	F	BAO_0000019	assay format	Homo sapiens	None	None	None	None	CHEMBL4040	MAP kinase ERK2	Homo sapiens	SINGLE PROTEIN	CHEMBL1201862	7	PubChem BioAssays			None
CHEMBL1351115		0	522.90	1	4.88	SID17432389	O=C1c2ccccc2C(=O)N1CCCCN(C(=O)c1cc([N+](=O)[O-])cc([N+](=O)[O-])c1)c1ccc(Cl)cc1	Potency	'='	12589.3	nM	4.90		Inconclusive	UO_0000065					False	CHEMBL1614521	PUBCHEM_BIOASSAY: qHTS Assay for Inhibitors of the ERK Signaling Pathway using a Homogeneous Screening Assay; Stimulation with EGF. (Class of assay: confirmatory) [Related pubchem assays: 995 ]	F	BAO_0000019	assay format	Homo sapiens	None	None	None	None	CHEMBL4040	MAP kinase ERK2	Homo sapiens	SINGLE PROTEIN	CHEMBL1201862	7	PubChem BioAssays			None
CHEMBL1390912		0	367.36	0	3.27	SID26663446	CCn1c(=O)c([N+](=O)[O-])c(NCc2ccc3c(c2)OCO3)c2ccccc21	Potency	'='	39810.7	nM	4.40		Inconclusive	UO_0000065					False	CHEMBL1614521	PUBCHEM_BIOASSAY: qHTS Assay for Inhibitors of the ERK Signaling Pathway using a Homogeneous Screening Assay; Stimulation with EGF. (Class of assay: confirmatory) [Related pubchem assays: 995 ]	F	BAO_0000019	assay format	Homo sapiens	None	None	None	None	CHEMBL4040	MAP kinase ERK2	Homo sapiens	SINGLE PROTEIN	CHEMBL1201862	7	PubChem BioAssays			None
CHEMBL3193052		0	380.44	0	4.89	SID26660100	CCOC(=O)C(/C=N/c1ccc2c(c1)c1ccccc1n2CC)=C(/O)OCC	Potency	'='	17782.8	nM	4.75		Inconclusive	UO_0000065					False	CHEMBL1614521	PUBCHEM_BIOASSAY: qHTS Assay for Inhibitors of the ERK Signaling Pathway using a Homogeneous Screening Assay; Stimulation with EGF. (Class of assay: confirmatory) [Related pubchem assays: 995 ]	F	BAO_0000019	assay format	Homo sapiens	None	None	None	None	CHEMBL4040	MAP kinase ERK2	Homo sapiens	SINGLE PROTEIN	CHEMBL1201862	7	PubChem BioAssays			None
CHEMBL1501707		0	315.77	0	2.33	SID24817222	Cc1cc(C)n(-c2nnc(NCc3ccc(Cl)cc3)nn2)n1	Potency	'='	31622.8	nM	4.50		Inconclusive	UO_0000065					False	CHEMBL1614521	PUBCHEM_BIOASSAY: qHTS Assay for Inhibitors of the ERK Signaling Pathway using a Homogeneous Screening Assay; Stimulation with EGF. (Class of assay: confirmatory) [Related pubchem assays: 995 ]	F	BAO_0000019	assay format	Homo sapiens	None	None	None	None	CHEMBL4040	MAP kinase ERK2	Homo sapiens	SINGLE PROTEIN	CHEMBL1201862	7	PubChem BioAssays			None
CHEMBL1462310		0	286.36	0	3.14	SID22405002	Cc1cc(-c2nnc(S)n2-c2ccc(C)c(C)c2)no1	Potency	'='	3981.1	nM	5.40		Active	UO_0000065					False	CHEMBL1614521	PUBCHEM_BIOASSAY: qHTS Assay for Inhibitors of the ERK Signaling Pathway using a Homogeneous Screening Assay; Stimulation with EGF. (Class of assay: confirmatory) [Related pubchem assays: 995 ]	F	BAO_0000019	assay format	Homo sapiens	None	None	None	None	CHEMBL4040	MAP kinase ERK2	Homo sapiens	SINGLE PROTEIN	CHEMBL1201862	7	PubChem BioAssays			None
CHEMBL602718		0	336.39	0	3.56	SID14722953	CCC(=O)NC(c1ccccc1OC)c1ccc2cccnc2c1O	Potency	'='	12589.3	nM	4.90		Inconclusive	UO_0000065					False	CHEMBL1614521	PUBCHEM_BIOASSAY: qHTS Assay for Inhibitors of the ERK Signaling Pathway using a Homogeneous Screening Assay; Stimulation with EGF. (Class of assay: confirmatory) [Related pubchem assays: 995 ]	F	BAO_0000019	assay format	Homo sapiens	None	None	None	None	CHEMBL4040	MAP kinase ERK2	Homo sapiens	SINGLE PROTEIN	CHEMBL1201862	7	PubChem BioAssays			None
CHEMBL1384047		0	308.33	0	0.77	SID857468	COc1ccc(OCC(O)CN2C(=O)NC(C)(C)C2=O)cc1	Potency	'='	6309.6	nM	5.20		Inconclusive	UO_0000065					False	CHEMBL1614521	PUBCHEM_BIOASSAY: qHTS Assay for Inhibitors of the ERK Signaling Pathway using a Homogeneous Screening Assay; Stimulation with EGF. (Class of assay: confirmatory) [Related pubchem assays: 995 ]	F	BAO_0000019	assay format	Homo sapiens	None	None	None	None	CHEMBL4040	MAP kinase ERK2	Homo sapiens	SINGLE PROTEIN	CHEMBL1201862	7	PubChem BioAssays			None
CHEMBL3193943		0	460.61	0	4.99	SID17513352	CCn1c(SCC(=O)N/N=C/c2c[nH]c3ccccc23)nnc1-c1ccc(C(C)(C)C)cc1	Potency	'='	39810.7	nM	4.40		Inconclusive	UO_0000065					False	CHEMBL1614521	PUBCHEM_BIOASSAY: qHTS Assay for Inhibitors of the ERK Signaling Pathway using a Homogeneous Screening Assay; Stimulation with EGF. (Class of assay: confirmatory) [Related pubchem assays: 995 ]	F	BAO_0000019	assay format	Homo sapiens	None	None	None	None	CHEMBL4040	MAP kinase ERK2	Homo sapiens	SINGLE PROTEIN	CHEMBL1201862	7	PubChem BioAssays			None
CHEMBL1423626		0	285.31	0	1.69	SID26726822	C=CCn1c(O)nnc1Sc1ncc([N+](=O)[O-])s1	Potency	'='	39810.7	nM	4.40		Inconclusive	UO_0000065					False	CHEMBL1614521	PUBCHEM_BIOASSAY: qHTS Assay for Inhibitors of the ERK Signaling Pathway using a Homogeneous Screening Assay; Stimulation with EGF. (Class of assay: confirmatory) [Related pubchem assays: 995 ]	F	BAO_0000019	assay format	Homo sapiens	None	None	None	None	CHEMBL4040	MAP kinase ERK2	Homo sapiens	SINGLE PROTEIN	CHEMBL1201862	7	PubChem BioAssays			None
CHEMBL1558455		0	443.88	0	3.90	SID17506126	CC(=O)c1cccc(NC(=O)COc2cc3oc(=O)c(CC(C)O)c(C)c3cc2Cl)c1	Potency	'='	35481.3	nM	4.45		Inconclusive	UO_0000065					False	CHEMBL1614521	PUBCHEM_BIOASSAY: qHTS Assay for Inhibitors of the ERK Signaling Pathway using a Homogeneous Screening Assay; Stimulation with EGF. (Class of assay: confirmatory) [Related pubchem assays: 995 ]	F	BAO_0000019	assay format	Homo sapiens	None	None	None	None	CHEMBL4040	MAP kinase ERK2	Homo sapiens	SINGLE PROTEIN	CHEMBL1201862	7	PubChem BioAssays			None
CHEMBL1422949		0	342.45	0	4.19	SID24816187	COc1ccc(-c2ccc(SCC(=O)c3cccs3)nn2)cc1	Potency	'='	11220.2	nM	4.95		Inconclusive	UO_0000065					False	CHEMBL1614521	PUBCHEM_BIOASSAY: qHTS Assay for Inhibitors of the ERK Signaling Pathway using a Homogeneous Screening Assay; Stimulation with EGF. (Class of assay: confirmatory) [Related pubchem assays: 995 ]	F	BAO_0000019	assay format	Homo sapiens	None	None	None	None	CHEMBL4040	MAP kinase ERK2	Homo sapiens	SINGLE PROTEIN	CHEMBL1201862	7	PubChem BioAssays			None
CHEMBL1470749		0	346.46	0	4.93	SID24820363	Cc1cc2nc(-c3ccc(SCc4ccccn4)nc3)[nH]c2cc1C	Potency	'='	28183.8	nM	4.55		Inconclusive	UO_0000065					False	CHEMBL1614521	PUBCHEM_BIOASSAY: qHTS Assay for Inhibitors of the ERK Signaling Pathway using a Homogeneous Screening Assay; Stimulation with EGF. (Class of assay: confirmatory) [Related pubchem assays: 995 ]	F	BAO_0000019	assay format	Homo sapiens	None	None	None	None	CHEMBL4040	MAP kinase ERK2	Homo sapiens	SINGLE PROTEIN	CHEMBL1201862	7	PubChem BioAssays			None
CHEMBL1461908		0	398.36	0	3.17	SID14718860	CCOC(=O)C(NCc1ccc(F)cc1)(NC(=O)c1ccccc1)C(F)(F)F	Potency	'='	3981.1	nM	5.40		Inconclusive	UO_0000065					False	CHEMBL1614521	PUBCHEM_BIOASSAY: qHTS Assay for Inhibitors of the ERK Signaling Pathway using a Homogeneous Screening Assay; Stimulation with EGF. (Class of assay: confirmatory) [Related pubchem assays: 995 ]	F	BAO_0000019	assay format	Homo sapiens	None	None	None	None	CHEMBL4040	MAP kinase ERK2	Homo sapiens	SINGLE PROTEIN	CHEMBL1201862	7	PubChem BioAssays			None
CHEMBL1321832		0	295.31	0	4.65	SID14728497	Cc1ccccc1-c1ccc(C(=O)Nc2cccc(F)c2)o1	Potency	'='	12589.3	nM	4.90		Inconclusive	UO_0000065					False	CHEMBL1614521	PUBCHEM_BIOASSAY: qHTS Assay for Inhibitors of the ERK Signaling Pathway using a Homogeneous Screening Assay; Stimulation with EGF. (Class of assay: confirmatory) [Related pubchem assays: 995 ]	F	BAO_0000019	assay format	Homo sapiens	None	None	None	None	CHEMBL4040	MAP kinase ERK2	Homo sapiens	SINGLE PROTEIN	CHEMBL1201862	7	PubChem BioAssays			None
CHEMBL1303469		0	427.33	1	5.11	SID22409548	O=C(Nc1ccc(Cl)c(S(=O)(=O)Nc2ccccc2Cl)c1)c1cccs1	Potency	'='	35481.3	nM	4.45		Inconclusive	UO_0000065					False	CHEMBL1614521	PUBCHEM_BIOASSAY: qHTS Assay for Inhibitors of the ERK Signaling Pathway using a Homogeneous Screening Assay; Stimulation with EGF. (Class of assay: confirmatory) [Related pubchem assays: 995 ]	F	BAO_0000019	assay format	Homo sapiens	None	None	None	None	CHEMBL4040	MAP kinase ERK2	Homo sapiens	SINGLE PROTEIN	CHEMBL1201862	7	PubChem BioAssays			None
CHEMBL1422933		0	447.45	0	4.95	SID24791451	COc1ccc(-c2c[nH]nc2-c2ccc(OCc3ccc([N+](=O)[O-])cc3)cc2O)cc1OC	Potency	'='	25118.9	nM	4.60		Inconclusive	UO_0000065					False	CHEMBL1614521	PUBCHEM_BIOASSAY: qHTS Assay for Inhibitors of the ERK Signaling Pathway using a Homogeneous Screening Assay; Stimulation with EGF. (Class of assay: confirmatory) [Related pubchem assays: 995 ]	F	BAO_0000019	assay format	Homo sapiens	None	None	None	None	CHEMBL4040	MAP kinase ERK2	Homo sapiens	SINGLE PROTEIN	CHEMBL1201862	7	PubChem BioAssays			None
CHEMBL1302864		0	415.54	1	5.20	SID24798453	COCC1CCCN(Cc2cn(Cc3ccccc3)nc2-c2cc3ccccc3o2)C1	Potency	'='	39810.7	nM	4.40		Inconclusive	UO_0000065					False	CHEMBL1614521	PUBCHEM_BIOASSAY: qHTS Assay for Inhibitors of the ERK Signaling Pathway using a Homogeneous Screening Assay; Stimulation with EGF. (Class of assay: confirmatory) [Related pubchem assays: 995 ]	F	BAO_0000019	assay format	Homo sapiens	None	None	None	None	CHEMBL4040	MAP kinase ERK2	Homo sapiens	SINGLE PROTEIN	CHEMBL1201862	7	PubChem BioAssays			None
CHEMBL1452795		0	310.27	0	3.44	SID24781162	CCOC(=O)N=Nc1c2nc3nonc3[nH]c-2c2ccccc12	Potency	'='	28183.8	nM	4.55		Inconclusive	UO_0000065					False	CHEMBL1614521	PUBCHEM_BIOASSAY: qHTS Assay for Inhibitors of the ERK Signaling Pathway using a Homogeneous Screening Assay; Stimulation with EGF. (Class of assay: confirmatory) [Related pubchem assays: 995 ]	F	BAO_0000019	assay format	Homo sapiens	None	None	None	None	CHEMBL4040	MAP kinase ERK2	Homo sapiens	SINGLE PROTEIN	CHEMBL1201862	7	PubChem BioAssays			None
CHEMBL1343023		0	438.46	0	3.34	SID24783372	Cc1c(C(=O)OCC(=O)Nc2ccc(S(N)(=O)=O)cc2)oc2c1ccc1ccccc12	Potency	'='	100000.0	nM	4.00		Inconclusive	UO_0000065					False	CHEMBL1614521	PUBCHEM_BIOASSAY: qHTS Assay for Inhibitors of the ERK Signaling Pathway using a Homogeneous Screening Assay; Stimulation with EGF. (Class of assay: confirmatory) [Related pubchem assays: 995 ]	F	BAO_0000019	assay format	Homo sapiens	None	None	None	None	CHEMBL4040	MAP kinase ERK2	Homo sapiens	SINGLE PROTEIN	CHEMBL1201862	7	PubChem BioAssays			None
CHEMBL1461381		0	439.60	0	4.11	SID26659283	CCN(CC)c1ccc([C@H]2[C@@H]3CCCC[C@]3(O)CCN2CC(=O)NCc2ccco2)cc1	Potency	'='	3981.1	nM	5.40		Inconclusive	UO_0000065					False	CHEMBL1614521	PUBCHEM_BIOASSAY: qHTS Assay for Inhibitors of the ERK Signaling Pathway using a Homogeneous Screening Assay; Stimulation with EGF. (Class of assay: confirmatory) [Related pubchem assays: 995 ]	F	BAO_0000019	assay format	Homo sapiens	None	None	None	None	CHEMBL4040	MAP kinase ERK2	Homo sapiens	SINGLE PROTEIN	CHEMBL1201862	7	PubChem BioAssays			None
CHEMBL846	CALCITRIOL	4	416.65	1	5.70	SID26719902	C=C1/C(=C\C=C2/CCC[C@@]3(C)[C@H]2CC[C@@H]3[C@H](C)CCCC(C)(C)O)C[C@@H](O)C[C@@H]1O	Potency	'='	25118.9	nM	4.60		Inconclusive	UO_0000065					False	CHEMBL1614521	PUBCHEM_BIOASSAY: qHTS Assay for Inhibitors of the ERK Signaling Pathway using a Homogeneous Screening Assay; Stimulation with EGF. (Class of assay: confirmatory) [Related pubchem assays: 995 ]	F	BAO_0000019	assay format	Homo sapiens	None	None	None	None	CHEMBL4040	MAP kinase ERK2	Homo sapiens	SINGLE PROTEIN	CHEMBL1201862	7	PubChem BioAssays			None
CHEMBL1303590		0	425.49	0	4.05	SID26666236	O=C(NC(=S)Nc1ccccc1N1CCOCC1)c1ccc(-c2ccccc2F)o1	Potency	'='	12589.3	nM	4.90		Inconclusive	UO_0000065					False	CHEMBL1614521	PUBCHEM_BIOASSAY: qHTS Assay for Inhibitors of the ERK Signaling Pathway using a Homogeneous Screening Assay; Stimulation with EGF. (Class of assay: confirmatory) [Related pubchem assays: 995 ]	F	BAO_0000019	assay format	Homo sapiens	None	None	None	None	CHEMBL4040	MAP kinase ERK2	Homo sapiens	SINGLE PROTEIN	CHEMBL1201862	7	PubChem BioAssays			None
CHEMBL1461945		0	370.46	0	4.95	SID17505424	COc1ccc(Nc2c3c(nc4c(-c5ccccc5)c(C)nn24)CCC3)cc1	Potency	'='	19952.6	nM	4.70		Inconclusive	UO_0000065					False	CHEMBL1614521	PUBCHEM_BIOASSAY: qHTS Assay for Inhibitors of the ERK Signaling Pathway using a Homogeneous Screening Assay; Stimulation with EGF. (Class of assay: confirmatory) [Related pubchem assays: 995 ]	F	BAO_0000019	assay format	Homo sapiens	None	None	None	None	CHEMBL4040	MAP kinase ERK2	Homo sapiens	SINGLE PROTEIN	CHEMBL1201862	7	PubChem BioAssays			None
CHEMBL259223	MENATETRENONE	3	444.66	1	8.92	SID11533054	CC(C)=CCC/C(C)=C/CC/C(C)=C/CC/C(C)=C/CC1=C(C)C(=O)c2ccccc2C1=O	Potency	'='	5011.9	nM	5.30		Inconclusive	UO_0000065					False	CHEMBL1614521	PUBCHEM_BIOASSAY: qHTS Assay for Inhibitors of the ERK Signaling Pathway using a Homogeneous Screening Assay; Stimulation with EGF. (Class of assay: confirmatory) [Related pubchem assays: 995 ]	F	BAO_0000019	assay format	Homo sapiens	None	None	None	None	CHEMBL4040	MAP kinase ERK2	Homo sapiens	SINGLE PROTEIN	CHEMBL1201862	7	PubChem BioAssays			None
CHEMBL1383635		0	357.43	0	4.97	SID24788577	Fc1ccc(-c2nn(-c3ccccc3)cc2CNCc2ccccc2)cc1	Potency	'='	39810.7	nM	4.40		Inconclusive	UO_0000065					False	CHEMBL1614521	PUBCHEM_BIOASSAY: qHTS Assay for Inhibitors of the ERK Signaling Pathway using a Homogeneous Screening Assay; Stimulation with EGF. (Class of assay: confirmatory) [Related pubchem assays: 995 ]	F	BAO_0000019	assay format	Homo sapiens	None	None	None	None	CHEMBL4040	MAP kinase ERK2	Homo sapiens	SINGLE PROTEIN	CHEMBL1201862	7	PubChem BioAssays			None
CHEMBL1373514		0	358.40	0	2.66	SID22411794	CC(C)c1onc(C(=O)N2CCN(Cc3ccccc3)CC2)c1[N+](=O)[O-]	Potency	'='	10000.0	nM	5.00		Inconclusive	UO_0000065					False	CHEMBL1614521	PUBCHEM_BIOASSAY: qHTS Assay for Inhibitors of the ERK Signaling Pathway using a Homogeneous Screening Assay; Stimulation with EGF. (Class of assay: confirmatory) [Related pubchem assays: 995 ]	F	BAO_0000019	assay format	Homo sapiens	None	None	None	None	CHEMBL4040	MAP kinase ERK2	Homo sapiens	SINGLE PROTEIN	CHEMBL1201862	7	PubChem BioAssays			None
CHEMBL1500885		0	334.38	0	3.26	SID17516534	COC(=O)c1ccc(/C=C(\C#N)C(=O)NC(C)c2ccccc2)cc1	Potency	'='	12589.3	nM	4.90		Inconclusive	UO_0000065					False	CHEMBL1614521	PUBCHEM_BIOASSAY: qHTS Assay for Inhibitors of the ERK Signaling Pathway using a Homogeneous Screening Assay; Stimulation with EGF. (Class of assay: confirmatory) [Related pubchem assays: 995 ]	F	BAO_0000019	assay format	Homo sapiens	None	None	None	None	CHEMBL4040	MAP kinase ERK2	Homo sapiens	SINGLE PROTEIN	CHEMBL1201862	7	PubChem BioAssays			None
CHEMBL1351269		0	405.54	1	5.19	SID17511573	Cn1c2ccccc2c(=O)c2c(=O)n(C3CCCCCC3)c(C3CCCCC3)nc21	Potency	'='	39810.7	nM	4.40		Inconclusive	UO_0000065					False	CHEMBL1614521	PUBCHEM_BIOASSAY: qHTS Assay for Inhibitors of the ERK Signaling Pathway using a Homogeneous Screening Assay; Stimulation with EGF. (Class of assay: confirmatory) [Related pubchem assays: 995 ]	F	BAO_0000019	assay format	Homo sapiens	None	None	None	None	CHEMBL4040	MAP kinase ERK2	Homo sapiens	SINGLE PROTEIN	CHEMBL1201862	7	PubChem BioAssays			None
CHEMBL597251		0	482.22	0	4.45	SID14721956	OC(CNCC1CCCO1)Cn1c2ccc(Br)cc2c2cc(Br)ccc21	Potency	'='	25118.9	nM	4.60		Inconclusive	UO_0000065					False	CHEMBL1614521	PUBCHEM_BIOASSAY: qHTS Assay for Inhibitors of the ERK Signaling Pathway using a Homogeneous Screening Assay; Stimulation with EGF. (Class of assay: confirmatory) [Related pubchem assays: 995 ]	F	BAO_0000019	assay format	Homo sapiens	None	None	None	None	CHEMBL4040	MAP kinase ERK2	Homo sapiens	SINGLE PROTEIN	CHEMBL1201862	7	PubChem BioAssays			None
CHEMBL1557799		0	243.69	0	4.59	SID24804305	CC1=Nc2cc(Cl)ccc2Oc2ccccc21	Potency	'='	35481.3	nM	4.45		Inconclusive	UO_0000065					False	CHEMBL1614521	PUBCHEM_BIOASSAY: qHTS Assay for Inhibitors of the ERK Signaling Pathway using a Homogeneous Screening Assay; Stimulation with EGF. (Class of assay: confirmatory) [Related pubchem assays: 995 ]	F	BAO_0000019	assay format	Homo sapiens	None	None	None	None	CHEMBL4040	MAP kinase ERK2	Homo sapiens	SINGLE PROTEIN	CHEMBL1201862	7	PubChem BioAssays			None
CHEMBL1422173		0	457.43	0	2.30	SID17515906	O=C(COC(=O)c1cccnc1Nc1cccc(C(F)(F)F)c1)NC1CCS(=O)(=O)C1	Potency	'='	39810.7	nM	4.40		Inconclusive	UO_0000065					False	CHEMBL1614521	PUBCHEM_BIOASSAY: qHTS Assay for Inhibitors of the ERK Signaling Pathway using a Homogeneous Screening Assay; Stimulation with EGF. (Class of assay: confirmatory) [Related pubchem assays: 995 ]	F	BAO_0000019	assay format	Homo sapiens	None	None	None	None	CHEMBL4040	MAP kinase ERK2	Homo sapiens	SINGLE PROTEIN	CHEMBL1201862	7	PubChem BioAssays			None
CHEMBL1558042		0	351.40	0	3.43	SID26724333	CN1/C(=C\C(=O)COC(=O)c2ccccc2O)C(C)(C)c2ccccc21	Potency	'='	39810.7	nM	4.40		Inconclusive	UO_0000065					False	CHEMBL1614521	PUBCHEM_BIOASSAY: qHTS Assay for Inhibitors of the ERK Signaling Pathway using a Homogeneous Screening Assay; Stimulation with EGF. (Class of assay: confirmatory) [Related pubchem assays: 995 ]	F	BAO_0000019	assay format	Homo sapiens	None	None	None	None	CHEMBL4040	MAP kinase ERK2	Homo sapiens	SINGLE PROTEIN	CHEMBL1201862	7	PubChem BioAssays			None
CHEMBL3191755		0	355.28	0	4.48	SID24822339	Sc1nnc(-c2cccs2)n1/N=C/c1c(Cl)cccc1Cl	Potency	'='	39810.7	nM	4.40		Inconclusive	UO_0000065					False	CHEMBL1614521	PUBCHEM_BIOASSAY: qHTS Assay for Inhibitors of the ERK Signaling Pathway using a Homogeneous Screening Assay; Stimulation with EGF. (Class of assay: confirmatory) [Related pubchem assays: 995 ]	F	BAO_0000019	assay format	Homo sapiens	None	None	None	None	CHEMBL4040	MAP kinase ERK2	Homo sapiens	SINGLE PROTEIN	CHEMBL1201862	7	PubChem BioAssays			None
CHEMBL1578525		0	419.48	0	1.74	SID24811178	O=C1c2ccccc2C(=O)N1CC1c2ccccc2CCN1C(=O)CN1CCOCC1	Potency	'='	6309.6	nM	5.20		Inconclusive	UO_0000065					False	CHEMBL1614521	PUBCHEM_BIOASSAY: qHTS Assay for Inhibitors of the ERK Signaling Pathway using a Homogeneous Screening Assay; Stimulation with EGF. (Class of assay: confirmatory) [Related pubchem assays: 995 ]	F	BAO_0000019	assay format	Homo sapiens	None	None	None	None	CHEMBL4040	MAP kinase ERK2	Homo sapiens	SINGLE PROTEIN	CHEMBL1201862	7	PubChem BioAssays			None
CHEMBL1373130		0	336.39	0	2.94	SID24827769	COCCNC(=O)/C(C#N)=C/c1cccc(OCc2ccccc2)c1	Potency	'='	39810.7	nM	4.40		Inconclusive	UO_0000065					False	CHEMBL1614521	PUBCHEM_BIOASSAY: qHTS Assay for Inhibitors of the ERK Signaling Pathway using a Homogeneous Screening Assay; Stimulation with EGF. (Class of assay: confirmatory) [Related pubchem assays: 995 ]	F	BAO_0000019	assay format	Homo sapiens	None	None	None	None	CHEMBL4040	MAP kinase ERK2	Homo sapiens	SINGLE PROTEIN	CHEMBL1201862	7	PubChem BioAssays			None
CHEMBL1461131		0	324.52	0	3.78	SID17509011	CCCCN1C(=O)/C(=C/C=C2/CC(C)(C)CN2C)SC1=S	Potency	'='	19952.6	nM	4.70		Inconclusive	UO_0000065					False	CHEMBL1614521	PUBCHEM_BIOASSAY: qHTS Assay for Inhibitors of the ERK Signaling Pathway using a Homogeneous Screening Assay; Stimulation with EGF. (Class of assay: confirmatory) [Related pubchem assays: 995 ]	F	BAO_0000019	assay format	Homo sapiens	None	None	None	None	CHEMBL4040	MAP kinase ERK2	Homo sapiens	SINGLE PROTEIN	CHEMBL1201862	7	PubChem BioAssays			None
CHEMBL1500576		0	429.59	0	4.63	SID24791428	CC(/C=C1\SC(=S)N(CCC(=O)Nc2nc(C)cs2)C1=O)=C\c1ccccc1	Potency	'='	10000.0	nM	5.00		Inconclusive	UO_0000065					False	CHEMBL1614521	PUBCHEM_BIOASSAY: qHTS Assay for Inhibitors of the ERK Signaling Pathway using a Homogeneous Screening Assay; Stimulation with EGF. (Class of assay: confirmatory) [Related pubchem assays: 995 ]	F	BAO_0000019	assay format	Homo sapiens	None	None	None	None	CHEMBL4040	MAP kinase ERK2	Homo sapiens	SINGLE PROTEIN	CHEMBL1201862	7	PubChem BioAssays			None
CHEMBL1513941		0	None	None	None	SID26749417		Potency	'='	7079.5	nM	5.15		Active	UO_0000065					False	CHEMBL1614521	PUBCHEM_BIOASSAY: qHTS Assay for Inhibitors of the ERK Signaling Pathway using a Homogeneous Screening Assay; Stimulation with EGF. (Class of assay: confirmatory) [Related pubchem assays: 995 ]	F	BAO_0000019	assay format	Homo sapiens	None	None	None	None	CHEMBL4040	MAP kinase ERK2	Homo sapiens	SINGLE PROTEIN	CHEMBL1201862	7	PubChem BioAssays			None
CHEMBL1613629		0	429.39	0	5.00	SID22407318	O=C(OC(c1ccccc1)c1nccc2ccccc12)c1cc([N+](=O)[O-])cc([N+](=O)[O-])c1	Potency	'='	15848.9	nM	4.80		Active	UO_0000065					False	CHEMBL1614521	PUBCHEM_BIOASSAY: qHTS Assay for Inhibitors of the ERK Signaling Pathway using a Homogeneous Screening Assay; Stimulation with EGF. (Class of assay: confirmatory) [Related pubchem assays: 995 ]	F	BAO_0000019	assay format	Homo sapiens	None	None	None	None	CHEMBL4040	MAP kinase ERK2	Homo sapiens	SINGLE PROTEIN	CHEMBL1201862	7	PubChem BioAssays			None
CHEMBL1474578		0	448.55	0	2.72	SID4240212	COc1cccc(Cn2c(=O)c(-c3cccs3)nc3cnc(N4CCN(C)CC4)nc32)c1	Potency	'='	3548.1	nM	5.45		Inconclusive	UO_0000065					False	CHEMBL1614521	PUBCHEM_BIOASSAY: qHTS Assay for Inhibitors of the ERK Signaling Pathway using a Homogeneous Screening Assay; Stimulation with EGF. (Class of assay: confirmatory) [Related pubchem assays: 995 ]	F	BAO_0000019	assay format	Homo sapiens	None	None	None	None	CHEMBL4040	MAP kinase ERK2	Homo sapiens	SINGLE PROTEIN	CHEMBL1201862	7	PubChem BioAssays			None
CHEMBL1334763		0	458.37	0	4.71	SID17516479	CN(Cc1cccc(Cl)c1Cl)c1ccc(S(=O)(=O)N2CCCCC2)cc1[N+](=O)[O-]	Potency	'='	28183.8	nM	4.55		Inconclusive	UO_0000065					False	CHEMBL1614521	PUBCHEM_BIOASSAY: qHTS Assay for Inhibitors of the ERK Signaling Pathway using a Homogeneous Screening Assay; Stimulation with EGF. (Class of assay: confirmatory) [Related pubchem assays: 995 ]	F	BAO_0000019	assay format	Homo sapiens	None	None	None	None	CHEMBL4040	MAP kinase ERK2	Homo sapiens	SINGLE PROTEIN	CHEMBL1201862	7	PubChem BioAssays			None
CHEMBL48449	CANTHARIDIN	4	196.20	0	0.64	SID11112131	C[C@]12C(=O)OC(=O)[C@@]1(C)[C@@H]1CC[C@H]2O1	Potency	'='	15848.9	nM	4.80		Inconclusive	UO_0000065					False	CHEMBL1614521	PUBCHEM_BIOASSAY: qHTS Assay for Inhibitors of the ERK Signaling Pathway using a Homogeneous Screening Assay; Stimulation with EGF. (Class of assay: confirmatory) [Related pubchem assays: 995 ]	F	BAO_0000019	assay format	Homo sapiens	None	None	None	None	CHEMBL4040	MAP kinase ERK2	Homo sapiens	SINGLE PROTEIN	CHEMBL1201862	7	PubChem BioAssays			None
CHEMBL1334804		0	356.47	0	4.61	SID26665011	O=C1CCCc2cc3c(cc21)CC1(C3)Cc2cc3c(cc2C1)C(=O)CCC3	Potency	'='	35481.3	nM	4.45		Inconclusive	UO_0000065					False	CHEMBL1614521	PUBCHEM_BIOASSAY: qHTS Assay for Inhibitors of the ERK Signaling Pathway using a Homogeneous Screening Assay; Stimulation with EGF. (Class of assay: confirmatory) [Related pubchem assays: 995 ]	F	BAO_0000019	assay format	Homo sapiens	None	None	None	None	CHEMBL4040	MAP kinase ERK2	Homo sapiens	SINGLE PROTEIN	CHEMBL1201862	7	PubChem BioAssays			None
CHEMBL1410179		0	340.45	0	4.23	SID17433480	O=[N+]([O-])c1ccc(C(=S)N2CCC(Cc3ccccc3)CC2)cc1	Potency	'='	14125.4	nM	4.85		Inconclusive	UO_0000065					False	CHEMBL1614521	PUBCHEM_BIOASSAY: qHTS Assay for Inhibitors of the ERK Signaling Pathway using a Homogeneous Screening Assay; Stimulation with EGF. (Class of assay: confirmatory) [Related pubchem assays: 995 ]	F	BAO_0000019	assay format	Homo sapiens	None	None	None	None	CHEMBL4040	MAP kinase ERK2	Homo sapiens	SINGLE PROTEIN	CHEMBL1201862	7	PubChem BioAssays			None
CHEMBL1480042		0	466.59	1	5.06	SID17510151	CCOC(=O)c1c(-c2ccc(C)cc2)csc1NC(=O)CCSc1nnc2ccccn12	Potency	'='	31622.8	nM	4.50		Inconclusive	UO_0000065					False	CHEMBL1614521	PUBCHEM_BIOASSAY: qHTS Assay for Inhibitors of the ERK Signaling Pathway using a Homogeneous Screening Assay; Stimulation with EGF. (Class of assay: confirmatory) [Related pubchem assays: 995 ]	F	BAO_0000019	assay format	Homo sapiens	None	None	None	None	CHEMBL4040	MAP kinase ERK2	Homo sapiens	SINGLE PROTEIN	CHEMBL1201862	7	PubChem BioAssays			None
CHEMBL1341988		0	498.63	0	4.88	SID17433475	CCOC(=O)c1c(NC(=O)c2ccccc2N(C)S(=O)(=O)c2ccccc2)sc2c1CCCC2	Potency	'='	28183.8	nM	4.55		Inconclusive	UO_0000065					False	CHEMBL1614521	PUBCHEM_BIOASSAY: qHTS Assay for Inhibitors of the ERK Signaling Pathway using a Homogeneous Screening Assay; Stimulation with EGF. (Class of assay: confirmatory) [Related pubchem assays: 995 ]	F	BAO_0000019	assay format	Homo sapiens	None	None	None	None	CHEMBL4040	MAP kinase ERK2	Homo sapiens	SINGLE PROTEIN	CHEMBL1201862	7	PubChem BioAssays			None
CHEMBL1518159	3-METHOXYCATECHOL	0	140.14	0	1.11	SID26749778	COc1cccc(O)c1O	Potency	'='	17782.8	nM	4.75		Inconclusive	UO_0000065					False	CHEMBL1614521	PUBCHEM_BIOASSAY: qHTS Assay for Inhibitors of the ERK Signaling Pathway using a Homogeneous Screening Assay; Stimulation with EGF. (Class of assay: confirmatory) [Related pubchem assays: 995 ]	F	BAO_0000019	assay format	Homo sapiens	None	None	None	None	CHEMBL4040	MAP kinase ERK2	Homo sapiens	SINGLE PROTEIN	CHEMBL1201862	7	PubChem BioAssays			None
CHEMBL1538919		0	438.82	1	5.05	SID24792658	S=C(Nc1ccc(Br)cc1Cl)NC1CCN(Cc2ccccc2)CC1	Potency	'='	39810.7	nM	4.40		Inconclusive	UO_0000065					False	CHEMBL1614521	PUBCHEM_BIOASSAY: qHTS Assay for Inhibitors of the ERK Signaling Pathway using a Homogeneous Screening Assay; Stimulation with EGF. (Class of assay: confirmatory) [Related pubchem assays: 995 ]	F	BAO_0000019	assay format	Homo sapiens	None	None	None	None	CHEMBL4040	MAP kinase ERK2	Homo sapiens	SINGLE PROTEIN	CHEMBL1201862	7	PubChem BioAssays			None
CHEMBL1341876		0	436.21	0	4.56	SID26727394	CCOC(=O)C(O)(c1ccc(NC(=O)c2ccc(Cl)c(Cl)c2)cc1)C(F)(F)F	Potency	'='	19952.6	nM	4.70		Inconclusive	UO_0000065					False	CHEMBL1614521	PUBCHEM_BIOASSAY: qHTS Assay for Inhibitors of the ERK Signaling Pathway using a Homogeneous Screening Assay; Stimulation with EGF. (Class of assay: confirmatory) [Related pubchem assays: 995 ]	F	BAO_0000019	assay format	Homo sapiens	None	None	None	None	CHEMBL4040	MAP kinase ERK2	Homo sapiens	SINGLE PROTEIN	CHEMBL1201862	7	PubChem BioAssays			None
CHEMBL34833	CETYLPYRIDINIUM CHLORIDE	0	340.00	1	6.46	SID26747921	CCCCCCCCCCCCCCCC[n+]1ccccc1.[Cl-]	Potency	'='	39810.7	nM	4.40		Inconclusive	UO_0000065					False	CHEMBL1614521	PUBCHEM_BIOASSAY: qHTS Assay for Inhibitors of the ERK Signaling Pathway using a Homogeneous Screening Assay; Stimulation with EGF. (Class of assay: confirmatory) [Related pubchem assays: 995 ]	F	BAO_0000019	assay format	Homo sapiens	None	None	None	None	CHEMBL4040	MAP kinase ERK2	Homo sapiens	SINGLE PROTEIN	CHEMBL1201862	7	PubChem BioAssays			None
CHEMBL1456876		0	397.41	0	1.89	SID17505165	O=C(CN1C(=O)S/C(=C\c2ccccc2)C1=O)NNC(=O)c1ccccc1O	Potency	'='	12589.3	nM	4.90		Inconclusive	UO_0000065					False	CHEMBL1614521	PUBCHEM_BIOASSAY: qHTS Assay for Inhibitors of the ERK Signaling Pathway using a Homogeneous Screening Assay; Stimulation with EGF. (Class of assay: confirmatory) [Related pubchem assays: 995 ]	F	BAO_0000019	assay format	Homo sapiens	None	None	None	None	CHEMBL4040	MAP kinase ERK2	Homo sapiens	SINGLE PROTEIN	CHEMBL1201862	7	PubChem BioAssays			None
CHEMBL1545387		0	284.36	0	3.15	SID24807108	CCOC(=O)/C(C#N)=C/c1ccc(N2CCCCC2)cc1	Potency	'='	12589.3	nM	4.90		Inconclusive	UO_0000065					False	CHEMBL1614521	PUBCHEM_BIOASSAY: qHTS Assay for Inhibitors of the ERK Signaling Pathway using a Homogeneous Screening Assay; Stimulation with EGF. (Class of assay: confirmatory) [Related pubchem assays: 995 ]	F	BAO_0000019	assay format	Homo sapiens	None	None	None	None	CHEMBL4040	MAP kinase ERK2	Homo sapiens	SINGLE PROTEIN	CHEMBL1201862	7	PubChem BioAssays			None
CHEMBL1522216		0	620.74	2	5.09	SID26732145	COc1cc(C2CC(=O)Oc3c(C(CCN4CCOCC4)c4ccc(N(C)C)cc4)c(OC)cc(OC)c32)cc(OC)c1OC	Potency	'='	22387.2	nM	4.65		Inconclusive	UO_0000065					False	CHEMBL1614521	PUBCHEM_BIOASSAY: qHTS Assay for Inhibitors of the ERK Signaling Pathway using a Homogeneous Screening Assay; Stimulation with EGF. (Class of assay: confirmatory) [Related pubchem assays: 995 ]	F	BAO_0000019	assay format	Homo sapiens	None	None	None	None	CHEMBL4040	MAP kinase ERK2	Homo sapiens	SINGLE PROTEIN	CHEMBL1201862	7	PubChem BioAssays			None
CHEMBL1483933		0	268.34	0	0.93	SID26730260	COc1ccccc1NC1=NC(CO)(CO)CS1	Potency	'='	1000.0	nM	6.00		Inconclusive	UO_0000065					False	CHEMBL1614521	PUBCHEM_BIOASSAY: qHTS Assay for Inhibitors of the ERK Signaling Pathway using a Homogeneous Screening Assay; Stimulation with EGF. (Class of assay: confirmatory) [Related pubchem assays: 995 ]	F	BAO_0000019	assay format	Homo sapiens	None	None	None	None	CHEMBL4040	MAP kinase ERK2	Homo sapiens	SINGLE PROTEIN	CHEMBL1201862	7	PubChem BioAssays			None
CHEMBL1562310		0	339.46	0	3.72	SID24796057	Cc1ccccc1C(=O)NC(=S)Nc1ccccc1N1CCCC1	Potency	'='	22387.2	nM	4.65		Inconclusive	UO_0000065					False	CHEMBL1614521	PUBCHEM_BIOASSAY: qHTS Assay for Inhibitors of the ERK Signaling Pathway using a Homogeneous Screening Assay; Stimulation with EGF. (Class of assay: confirmatory) [Related pubchem assays: 995 ]	F	BAO_0000019	assay format	Homo sapiens	None	None	None	None	CHEMBL4040	MAP kinase ERK2	Homo sapiens	SINGLE PROTEIN	CHEMBL1201862	7	PubChem BioAssays			None
CHEMBL3195168		0	389.53	0	4.75	SID22408244	Cc1ccc(-c2cs/c(=N\c3cccnc3)n2CCCn2ccnc2)cc1C	Potency	'='	28183.8	nM	4.55		Active	UO_0000065					False	CHEMBL1614521	PUBCHEM_BIOASSAY: qHTS Assay for Inhibitors of the ERK Signaling Pathway using a Homogeneous Screening Assay; Stimulation with EGF. (Class of assay: confirmatory) [Related pubchem assays: 995 ]	F	BAO_0000019	assay format	Homo sapiens	None	None	None	None	CHEMBL4040	MAP kinase ERK2	Homo sapiens	SINGLE PROTEIN	CHEMBL1201862	7	PubChem BioAssays			None
CHEMBL1495198		0	298.48	0	3.12	SID26663757	CCN1C(=O)/C(=C\NC2CCCC(C)C2C)SC1=S	Potency	'='	17782.8	nM	4.75		Inconclusive	UO_0000065					False	CHEMBL1614521	PUBCHEM_BIOASSAY: qHTS Assay for Inhibitors of the ERK Signaling Pathway using a Homogeneous Screening Assay; Stimulation with EGF. (Class of assay: confirmatory) [Related pubchem assays: 995 ]	F	BAO_0000019	assay format	Homo sapiens	None	None	None	None	CHEMBL4040	MAP kinase ERK2	Homo sapiens	SINGLE PROTEIN	CHEMBL1201862	7	PubChem BioAssays			None
CHEMBL1417049		0	387.46	0	4.12	SID24813377	CN(C(=O)c1cc2c(s1)-c1ccccc1S(=O)(=O)C2)c1ccccc1F	Potency	'='	17782.8	nM	4.75		Inconclusive	UO_0000065					False	CHEMBL1614521	PUBCHEM_BIOASSAY: qHTS Assay for Inhibitors of the ERK Signaling Pathway using a Homogeneous Screening Assay; Stimulation with EGF. (Class of assay: confirmatory) [Related pubchem assays: 995 ]	F	BAO_0000019	assay format	Homo sapiens	None	None	None	None	CHEMBL4040	MAP kinase ERK2	Homo sapiens	SINGLE PROTEIN	CHEMBL1201862	7	PubChem BioAssays			None
CHEMBL1347733		0	338.52	0	4.48	SID26665438	CC(C)(C)c1ccc(C(=S)N2CCN(c3ccccc3)CC2)cc1	Potency	'='	39810.7	nM	4.40		Inconclusive	UO_0000065					False	CHEMBL1614521	PUBCHEM_BIOASSAY: qHTS Assay for Inhibitors of the ERK Signaling Pathway using a Homogeneous Screening Assay; Stimulation with EGF. (Class of assay: confirmatory) [Related pubchem assays: 995 ]	F	BAO_0000019	assay format	Homo sapiens	None	None	None	None	CHEMBL4040	MAP kinase ERK2	Homo sapiens	SINGLE PROTEIN	CHEMBL1201862	7	PubChem BioAssays			None
CHEMBL1990774		0	463.94	1	5.33	SID22405568	N#C/C(=C\C1=C(N2CCOCC2)/C(=C\c2ccc(Cl)cc2)CC1)C(=O)Nc1ccccc1F	Potency	'='	1778.3	nM	5.75		Inconclusive	UO_0000065					False	CHEMBL1614521	PUBCHEM_BIOASSAY: qHTS Assay for Inhibitors of the ERK Signaling Pathway using a Homogeneous Screening Assay; Stimulation with EGF. (Class of assay: confirmatory) [Related pubchem assays: 995 ]	F	BAO_0000019	assay format	Homo sapiens	None	None	None	None	CHEMBL4040	MAP kinase ERK2	Homo sapiens	SINGLE PROTEIN	CHEMBL1201862	7	PubChem BioAssays			None
CHEMBL1571348		0	360.76	0	3.57	SID26663636	Nc1nc(Nc2cccc(Cl)c2)nc(NCc2ccco2)c1[N+](=O)[O-]	Potency	'='	25118.9	nM	4.60		Inconclusive	UO_0000065					False	CHEMBL1614521	PUBCHEM_BIOASSAY: qHTS Assay for Inhibitors of the ERK Signaling Pathway using a Homogeneous Screening Assay; Stimulation with EGF. (Class of assay: confirmatory) [Related pubchem assays: 995 ]	F	BAO_0000019	assay format	Homo sapiens	None	None	None	None	CHEMBL4040	MAP kinase ERK2	Homo sapiens	SINGLE PROTEIN	CHEMBL1201862	7	PubChem BioAssays			None
CHEMBL3211517		0	285.26	0	2.77	SID24788002	O=[N+]([O-])c1ccccc1N/N=C/c1ccc2c(c1)OCO2	Potency	'='	3981.1	nM	5.40		Inconclusive	UO_0000065					False	CHEMBL1614521	PUBCHEM_BIOASSAY: qHTS Assay for Inhibitors of the ERK Signaling Pathway using a Homogeneous Screening Assay; Stimulation with EGF. (Class of assay: confirmatory) [Related pubchem assays: 995 ]	F	BAO_0000019	assay format	Homo sapiens	None	None	None	None	CHEMBL4040	MAP kinase ERK2	Homo sapiens	SINGLE PROTEIN	CHEMBL1201862	7	PubChem BioAssays			None
CHEMBL1414790		0	395.85	0	3.80	SID24779853	COc1ccc(/C=C(\C#N)C(=O)Nc2cccc3ncccc23)cc1OC.Cl	Potency	'='	39810.7	nM	4.40		Inconclusive	UO_0000065					False	CHEMBL1614521	PUBCHEM_BIOASSAY: qHTS Assay for Inhibitors of the ERK Signaling Pathway using a Homogeneous Screening Assay; Stimulation with EGF. (Class of assay: confirmatory) [Related pubchem assays: 995 ]	F	BAO_0000019	assay format	Homo sapiens	None	None	None	None	CHEMBL4040	MAP kinase ERK2	Homo sapiens	SINGLE PROTEIN	CHEMBL1201862	7	PubChem BioAssays			None
CHEMBL1344755		0	420.54	0	3.59	SID24788801	COc1cccc(-c2ccc(SCC(=O)N3CCN(c4ccccc4)CC3)nn2)c1	Potency	'='	35481.3	nM	4.45		Inconclusive	UO_0000065					False	CHEMBL1614521	PUBCHEM_BIOASSAY: qHTS Assay for Inhibitors of the ERK Signaling Pathway using a Homogeneous Screening Assay; Stimulation with EGF. (Class of assay: confirmatory) [Related pubchem assays: 995 ]	F	BAO_0000019	assay format	Homo sapiens	None	None	None	None	CHEMBL4040	MAP kinase ERK2	Homo sapiens	SINGLE PROTEIN	CHEMBL1201862	7	PubChem BioAssays			None
CHEMBL1541563		0	282.41	0	4.45	SID22412455	CC1CC(S)=Nc2ccccc2N1Cc1ccccc1	Potency	'='	25118.9	nM	4.60		Inconclusive	UO_0000065					False	CHEMBL1614521	PUBCHEM_BIOASSAY: qHTS Assay for Inhibitors of the ERK Signaling Pathway using a Homogeneous Screening Assay; Stimulation with EGF. (Class of assay: confirmatory) [Related pubchem assays: 995 ]	F	BAO_0000019	assay format	Homo sapiens	None	None	None	None	CHEMBL4040	MAP kinase ERK2	Homo sapiens	SINGLE PROTEIN	CHEMBL1201862	7	PubChem BioAssays			None
CHEMBL1402568		0	382.42	0	2.10	SID859922	CCOC(=O)N1CCN(c2ncnc3c2cnn3-c2ccc(OC)cc2)CC1	Potency	'='	3162.3	nM	5.50		Inconclusive	UO_0000065					False	CHEMBL1614521	PUBCHEM_BIOASSAY: qHTS Assay for Inhibitors of the ERK Signaling Pathway using a Homogeneous Screening Assay; Stimulation with EGF. (Class of assay: confirmatory) [Related pubchem assays: 995 ]	F	BAO_0000019	assay format	Homo sapiens	None	None	None	None	CHEMBL4040	MAP kinase ERK2	Homo sapiens	SINGLE PROTEIN	CHEMBL1201862	7	PubChem BioAssays			None
CHEMBL338474	HELENALIN	0	262.30	0	1.25	7	C=C1C(=O)O[C@@H]2C[C@@H](C)[C@@H]3C=CC(=O)[C@@]3(C)[C@@H](O)[C@H]12	Potency	'='	31622.8	nM	4.50		Inconclusive	UO_0000065					False	CHEMBL1614521	PUBCHEM_BIOASSAY: qHTS Assay for Inhibitors of the ERK Signaling Pathway using a Homogeneous Screening Assay; Stimulation with EGF. (Class of assay: confirmatory) [Related pubchem assays: 995 ]	F	BAO_0000019	assay format	Homo sapiens	None	None	None	None	CHEMBL4040	MAP kinase ERK2	Homo sapiens	SINGLE PROTEIN	CHEMBL1201862	7	PubChem BioAssays			None
CHEMBL1609881		0	207.30	0	2.15	SID24783942	C=CCN=C(S)Nc1cccc(N)c1	Potency	'='	39810.7	nM	4.40		Inconclusive	UO_0000065					False	CHEMBL1614521	PUBCHEM_BIOASSAY: qHTS Assay for Inhibitors of the ERK Signaling Pathway using a Homogeneous Screening Assay; Stimulation with EGF. (Class of assay: confirmatory) [Related pubchem assays: 995 ]	F	BAO_0000019	assay format	Homo sapiens	None	None	None	None	CHEMBL4040	MAP kinase ERK2	Homo sapiens	SINGLE PROTEIN	CHEMBL1201862	7	PubChem BioAssays			None
CHEMBL1502550		0	295.36	0	4.30	SID17506554	Cc1nc2c(cc1C(=O)/C=C/c1ccccc1F)CCCC2	Potency	'='	39810.7	nM	4.40		Inconclusive	UO_0000065					False	CHEMBL1614521	PUBCHEM_BIOASSAY: qHTS Assay for Inhibitors of the ERK Signaling Pathway using a Homogeneous Screening Assay; Stimulation with EGF. (Class of assay: confirmatory) [Related pubchem assays: 995 ]	F	BAO_0000019	assay format	Homo sapiens	None	None	None	None	CHEMBL4040	MAP kinase ERK2	Homo sapiens	SINGLE PROTEIN	CHEMBL1201862	7	PubChem BioAssays			None
CHEMBL3856088		0	402.82	0	3.91	SID24784551	NC(=S)n1[nH]c(-c2ccc([N+](=O)[O-])cc2)c(/N=N/c2cccc(Cl)c2)c1=O	Potency	'='	35481.3	nM	4.45		Inconclusive	UO_0000065					False	CHEMBL1614521	PUBCHEM_BIOASSAY: qHTS Assay for Inhibitors of the ERK Signaling Pathway using a Homogeneous Screening Assay; Stimulation with EGF. (Class of assay: confirmatory) [Related pubchem assays: 995 ]	F	BAO_0000019	assay format	Homo sapiens	None	None	None	None	CHEMBL4040	MAP kinase ERK2	Homo sapiens	SINGLE PROTEIN	CHEMBL1201862	7	PubChem BioAssays			None
CHEMBL1610096		0	391.45	0	3.52	SID17517224	COc1ccccc1Nc1ccc(S(=O)(=O)N2CCCCC2)cc1[N+](=O)[O-]	Potency	'='	25118.9	nM	4.60		Inconclusive	UO_0000065					False	CHEMBL1614521	PUBCHEM_BIOASSAY: qHTS Assay for Inhibitors of the ERK Signaling Pathway using a Homogeneous Screening Assay; Stimulation with EGF. (Class of assay: confirmatory) [Related pubchem assays: 995 ]	F	BAO_0000019	assay format	Homo sapiens	None	None	None	None	CHEMBL4040	MAP kinase ERK2	Homo sapiens	SINGLE PROTEIN	CHEMBL1201862	7	PubChem BioAssays			None
CHEMBL1597984		0	260.68	0	3.41	SID24819457	COc1ccnc(Oc2ccc(Cl)cc2)c1C#N	Potency	'='	31622.8	nM	4.50		Inconclusive	UO_0000065					False	CHEMBL1614521	PUBCHEM_BIOASSAY: qHTS Assay for Inhibitors of the ERK Signaling Pathway using a Homogeneous Screening Assay; Stimulation with EGF. (Class of assay: confirmatory) [Related pubchem assays: 995 ]	F	BAO_0000019	assay format	Homo sapiens	None	None	None	None	CHEMBL4040	MAP kinase ERK2	Homo sapiens	SINGLE PROTEIN	CHEMBL1201862	7	PubChem BioAssays			None
CHEMBL1423463		0	448.49	1	6.21	SID24812735	CCC(C)(C)c1ccc(OCCCC[n+]2ccccc2)c(C(C)(C)CC)c1.[Br-]	Potency	'='	39810.7	nM	4.40		Inconclusive	UO_0000065					False	CHEMBL1614521	PUBCHEM_BIOASSAY: qHTS Assay for Inhibitors of the ERK Signaling Pathway using a Homogeneous Screening Assay; Stimulation with EGF. (Class of assay: confirmatory) [Related pubchem assays: 995 ]	F	BAO_0000019	assay format	Homo sapiens	None	None	None	None	CHEMBL4040	MAP kinase ERK2	Homo sapiens	SINGLE PROTEIN	CHEMBL1201862	7	PubChem BioAssays			None
CHEMBL1441370		0	440.94	0	4.00	SID22412141	CCOc1ccc(Nc2nc(Cl)nc(N3CCN(c4ccc(OC)cc4)CC3)n2)cc1	Potency	'='	14125.4	nM	4.85		Inconclusive	UO_0000065					False	CHEMBL1614521	PUBCHEM_BIOASSAY: qHTS Assay for Inhibitors of the ERK Signaling Pathway using a Homogeneous Screening Assay; Stimulation with EGF. (Class of assay: confirmatory) [Related pubchem assays: 995 ]	F	BAO_0000019	assay format	Homo sapiens	None	None	None	None	CHEMBL4040	MAP kinase ERK2	Homo sapiens	SINGLE PROTEIN	CHEMBL1201862	7	PubChem BioAssays			None
CHEMBL1462424		0	295.34	0	3.55	SID24839316	CCOc1ccc(-c2[nH]nc(C)c2-c2ccccn2)c(O)c1	Potency	'='	39810.7	nM	4.40		Inconclusive	UO_0000065					False	CHEMBL1614521	PUBCHEM_BIOASSAY: qHTS Assay for Inhibitors of the ERK Signaling Pathway using a Homogeneous Screening Assay; Stimulation with EGF. (Class of assay: confirmatory) [Related pubchem assays: 995 ]	F	BAO_0000019	assay format	Homo sapiens	None	None	None	None	CHEMBL4040	MAP kinase ERK2	Homo sapiens	SINGLE PROTEIN	CHEMBL1201862	7	PubChem BioAssays			None
CHEMBL1370536		0	371.46	0	3.78	SID17515641	CCN(CC)c1ccc2cc(S(=O)(=O)c3ccc(C)cc3)c(=O)oc2c1	Potency	'='	3981.1	nM	5.40		Inconclusive	UO_0000065					False	CHEMBL1614521	PUBCHEM_BIOASSAY: qHTS Assay for Inhibitors of the ERK Signaling Pathway using a Homogeneous Screening Assay; Stimulation with EGF. (Class of assay: confirmatory) [Related pubchem assays: 995 ]	F	BAO_0000019	assay format	Homo sapiens	None	None	None	None	CHEMBL4040	MAP kinase ERK2	Homo sapiens	SINGLE PROTEIN	CHEMBL1201862	7	PubChem BioAssays			None
CHEMBL130880	IPIDACRINE	0	188.27	0	2.03	SID26719760	Nc1c2c(nc3c1CCC3)CCCC2	Potency	'='	19952.6	nM	4.70		Inconclusive	UO_0000065					False	CHEMBL1614521	PUBCHEM_BIOASSAY: qHTS Assay for Inhibitors of the ERK Signaling Pathway using a Homogeneous Screening Assay; Stimulation with EGF. (Class of assay: confirmatory) [Related pubchem assays: 995 ]	F	BAO_0000019	assay format	Homo sapiens	None	None	None	None	CHEMBL4040	MAP kinase ERK2	Homo sapiens	SINGLE PROTEIN	CHEMBL1201862	7	PubChem BioAssays			None
CHEMBL1256842	NOMIFENSINE MALEATE	4	354.41	0	2.85	SID50106723	CN1Cc2c(N)cccc2C(c2ccccc2)C1.O=C(O)/C=C\C(=O)O	Potency	'='	1122.0	nM	5.95		Inconclusive	UO_0000065					False	CHEMBL1614521	PUBCHEM_BIOASSAY: qHTS Assay for Inhibitors of the ERK Signaling Pathway using a Homogeneous Screening Assay; Stimulation with EGF. (Class of assay: confirmatory) [Related pubchem assays: 995 ]	F	BAO_0000019	assay format	Homo sapiens	None	None	None	None	CHEMBL4040	MAP kinase ERK2	Homo sapiens	SINGLE PROTEIN	CHEMBL1201862	7	PubChem BioAssays			None
CHEMBL1330486		0	211.29	0	1.64	SID4265287	COc1cc(C(=S)N(C)C)ccc1O	Potency	'='	3548.1	nM	5.45		Inconclusive	UO_0000065					False	CHEMBL1614521	PUBCHEM_BIOASSAY: qHTS Assay for Inhibitors of the ERK Signaling Pathway using a Homogeneous Screening Assay; Stimulation with EGF. (Class of assay: confirmatory) [Related pubchem assays: 995 ]	F	BAO_0000019	assay format	Homo sapiens	None	None	None	None	CHEMBL4040	MAP kinase ERK2	Homo sapiens	SINGLE PROTEIN	CHEMBL1201862	7	PubChem BioAssays			None
CHEMBL1414502		0	316.27	0	2.10	SID24836870	O=C(COC(=O)c1ccc(O)cc1)Nc1ccccc1[N+](=O)[O-]	Potency	'='	3548.1	nM	5.45		Inconclusive	UO_0000065					False	CHEMBL1614521	PUBCHEM_BIOASSAY: qHTS Assay for Inhibitors of the ERK Signaling Pathway using a Homogeneous Screening Assay; Stimulation with EGF. (Class of assay: confirmatory) [Related pubchem assays: 995 ]	F	BAO_0000019	assay format	Homo sapiens	None	None	None	None	CHEMBL4040	MAP kinase ERK2	Homo sapiens	SINGLE PROTEIN	CHEMBL1201862	7	PubChem BioAssays			None
CHEMBL72365		0	520.95	2	5.01	SID50104831	O=C1Nc2ccc(I)cc2/C1=C/c1cc(Br)c(O)c(Br)c1	Potency	'='	28183.8	nM	4.55		Inconclusive	UO_0000065					False	CHEMBL1614521	PUBCHEM_BIOASSAY: qHTS Assay for Inhibitors of the ERK Signaling Pathway using a Homogeneous Screening Assay; Stimulation with EGF. (Class of assay: confirmatory) [Related pubchem assays: 995 ]	F	BAO_0000019	assay format	Homo sapiens	None	None	None	None	CHEMBL4040	MAP kinase ERK2	Homo sapiens	SINGLE PROTEIN	CHEMBL1201862	7	PubChem BioAssays			None
CHEMBL1383444		0	346.41	0	3.17	SID26729533	CCOC(=O)c1cc(Sc2ccccc2N)cc(C(=O)OCC)n1	Potency	'='	891.3	nM	6.05		Inconclusive	UO_0000065					False	CHEMBL1614521	PUBCHEM_BIOASSAY: qHTS Assay for Inhibitors of the ERK Signaling Pathway using a Homogeneous Screening Assay; Stimulation with EGF. (Class of assay: confirmatory) [Related pubchem assays: 995 ]	F	BAO_0000019	assay format	Homo sapiens	None	None	None	None	CHEMBL4040	MAP kinase ERK2	Homo sapiens	SINGLE PROTEIN	CHEMBL1201862	7	PubChem BioAssays			None
CHEMBL1531054		0	329.79	0	3.91	SID24818968	COc1cc2ncnc(NCc3ccc(Cl)cc3)c2cc1OC	Potency	'='	2238.7	nM	5.65		Active	UO_0000065					False	CHEMBL1614521	PUBCHEM_BIOASSAY: qHTS Assay for Inhibitors of the ERK Signaling Pathway using a Homogeneous Screening Assay; Stimulation with EGF. (Class of assay: confirmatory) [Related pubchem assays: 995 ]	F	BAO_0000019	assay format	Homo sapiens	None	None	None	None	CHEMBL4040	MAP kinase ERK2	Homo sapiens	SINGLE PROTEIN	CHEMBL1201862	7	PubChem BioAssays			None
CHEMBL1597171		0	410.29	0	3.62	SID24812683	Cc1cc(C)cc(N(C(=O)c2ccc(Br)o2)C2C=CS(=O)(=O)C2)c1	Potency	'='	7079.5	nM	5.15		Inconclusive	UO_0000065					False	CHEMBL1614521	PUBCHEM_BIOASSAY: qHTS Assay for Inhibitors of the ERK Signaling Pathway using a Homogeneous Screening Assay; Stimulation with EGF. (Class of assay: confirmatory) [Related pubchem assays: 995 ]	F	BAO_0000019	assay format	Homo sapiens	None	None	None	None	CHEMBL4040	MAP kinase ERK2	Homo sapiens	SINGLE PROTEIN	CHEMBL1201862	7	PubChem BioAssays			None
CHEMBL1492216		0	453.84	0	3.20	SID24827564	CN(CCOc1ccccc1)CC(=O)Nc1ccc(Cl)cc1[N+](=O)[O-].O=C(O)C(=O)O	Potency	'='	22387.2	nM	4.65		Inconclusive	UO_0000065					False	CHEMBL1614521	PUBCHEM_BIOASSAY: qHTS Assay for Inhibitors of the ERK Signaling Pathway using a Homogeneous Screening Assay; Stimulation with EGF. (Class of assay: confirmatory) [Related pubchem assays: 995 ]	F	BAO_0000019	assay format	Homo sapiens	None	None	None	None	CHEMBL4040	MAP kinase ERK2	Homo sapiens	SINGLE PROTEIN	CHEMBL1201862	7	PubChem BioAssays			None
CHEMBL1303399		0	316.79	0	3.86	SID24787351	CCOC(=O)c1cc2c(ccn2C)n1Cc1ccccc1Cl	Potency	'='	28183.8	nM	4.55		Inconclusive	UO_0000065					False	CHEMBL1614521	PUBCHEM_BIOASSAY: qHTS Assay for Inhibitors of the ERK Signaling Pathway using a Homogeneous Screening Assay; Stimulation with EGF. (Class of assay: confirmatory) [Related pubchem assays: 995 ]	F	BAO_0000019	assay format	Homo sapiens	None	None	None	None	CHEMBL4040	MAP kinase ERK2	Homo sapiens	SINGLE PROTEIN	CHEMBL1201862	7	PubChem BioAssays			None
CHEMBL1609035		0	371.48	0	4.04	SID26732328	COc1ccc(C(CCN2CCCC2)c2c(O)cc(OC)cc2OC)cc1	Potency	'='	39810.7	nM	4.40		Inconclusive	UO_0000065					False	CHEMBL1614521	PUBCHEM_BIOASSAY: qHTS Assay for Inhibitors of the ERK Signaling Pathway using a Homogeneous Screening Assay; Stimulation with EGF. (Class of assay: confirmatory) [Related pubchem assays: 995 ]	F	BAO_0000019	assay format	Homo sapiens	None	None	None	None	CHEMBL4040	MAP kinase ERK2	Homo sapiens	SINGLE PROTEIN	CHEMBL1201862	7	PubChem BioAssays			None
CHEMBL1302868		0	242.28	0	4.12	SID26661059	COc1ccc(N=Nc2cc(C)ccc2O)cc1	Potency	'='	28183.8	nM	4.55		Inconclusive	UO_0000065					False	CHEMBL1614521	PUBCHEM_BIOASSAY: qHTS Assay for Inhibitors of the ERK Signaling Pathway using a Homogeneous Screening Assay; Stimulation with EGF. (Class of assay: confirmatory) [Related pubchem assays: 995 ]	F	BAO_0000019	assay format	Homo sapiens	None	None	None	None	CHEMBL4040	MAP kinase ERK2	Homo sapiens	SINGLE PROTEIN	CHEMBL1201862	7	PubChem BioAssays			None
CHEMBL1401900		0	362.52	1	5.06	SID24800533	CCn1ccnc1CN1CCc2c([nH]c3ccccc23)C1C1CCCCC1	Potency	'='	22387.2	nM	4.65		Inconclusive	UO_0000065					False	CHEMBL1614521	PUBCHEM_BIOASSAY: qHTS Assay for Inhibitors of the ERK Signaling Pathway using a Homogeneous Screening Assay; Stimulation with EGF. (Class of assay: confirmatory) [Related pubchem assays: 995 ]	F	BAO_0000019	assay format	Homo sapiens	None	None	None	None	CHEMBL4040	MAP kinase ERK2	Homo sapiens	SINGLE PROTEIN	CHEMBL1201862	7	PubChem BioAssays			None
CHEMBL1343734		0	380.45	0	2.59	SID17515049	CC(C)C(=O)Nc1nnc(SCC(=O)Nc2ccc3c(c2)OCO3)s1	Potency	'='	2511.9	nM	5.60		Inconclusive	UO_0000065					False	CHEMBL1614521	PUBCHEM_BIOASSAY: qHTS Assay for Inhibitors of the ERK Signaling Pathway using a Homogeneous Screening Assay; Stimulation with EGF. (Class of assay: confirmatory) [Related pubchem assays: 995 ]	F	BAO_0000019	assay format	Homo sapiens	None	None	None	None	CHEMBL4040	MAP kinase ERK2	Homo sapiens	SINGLE PROTEIN	CHEMBL1201862	7	PubChem BioAssays			None
CHEMBL1461392		0	445.52	0	3.93	SID24799899	COc1ccc(-c2nc(CN3CCN(c4ncnc5ccccc45)CC3)c(C)o2)c(OC)c1	Potency	'='	31622.8	nM	4.50		Inconclusive	UO_0000065					False	CHEMBL1614521	PUBCHEM_BIOASSAY: qHTS Assay for Inhibitors of the ERK Signaling Pathway using a Homogeneous Screening Assay; Stimulation with EGF. (Class of assay: confirmatory) [Related pubchem assays: 995 ]	F	BAO_0000019	assay format	Homo sapiens	None	None	None	None	CHEMBL4040	MAP kinase ERK2	Homo sapiens	SINGLE PROTEIN	CHEMBL1201862	7	PubChem BioAssays			None
CHEMBL1976777		0	458.49	0	3.82	SID22403587	C=CCOc1ccc(/C=N/N2C(=O)C(CC(=O)Nc3ccc(F)cc3F)S/C2=N\C)cc1	Potency	'='	8912.5	nM	5.05		Inconclusive	UO_0000065					False	CHEMBL1614521	PUBCHEM_BIOASSAY: qHTS Assay for Inhibitors of the ERK Signaling Pathway using a Homogeneous Screening Assay; Stimulation with EGF. (Class of assay: confirmatory) [Related pubchem assays: 995 ]	F	BAO_0000019	assay format	Homo sapiens	None	None	None	None	CHEMBL4040	MAP kinase ERK2	Homo sapiens	SINGLE PROTEIN	CHEMBL1201862	7	PubChem BioAssays			None
CHEMBL1530741		0	309.41	0	2.97	SID26666431	Cc1ccc(/C=C2\SC(=S)N(CC3CCCO3)C2=O)o1	Potency	'='	35481.3	nM	4.45		Inconclusive	UO_0000065					False	CHEMBL1614521	PUBCHEM_BIOASSAY: qHTS Assay for Inhibitors of the ERK Signaling Pathway using a Homogeneous Screening Assay; Stimulation with EGF. (Class of assay: confirmatory) [Related pubchem assays: 995 ]	F	BAO_0000019	assay format	Homo sapiens	None	None	None	None	CHEMBL4040	MAP kinase ERK2	Homo sapiens	SINGLE PROTEIN	CHEMBL1201862	7	PubChem BioAssays			None
CHEMBL1597758		0	337.38	0	4.99	SID26671052	Oc1nc(Nc2ccc(F)cc2)sc1/C=C1\C=Nc2ccccc21	Potency	'='	28183.8	nM	4.55		Inconclusive	UO_0000065					False	CHEMBL1614521	PUBCHEM_BIOASSAY: qHTS Assay for Inhibitors of the ERK Signaling Pathway using a Homogeneous Screening Assay; Stimulation with EGF. (Class of assay: confirmatory) [Related pubchem assays: 995 ]	F	BAO_0000019	assay format	Homo sapiens	None	None	None	None	CHEMBL4040	MAP kinase ERK2	Homo sapiens	SINGLE PROTEIN	CHEMBL1201862	7	PubChem BioAssays			None
CHEMBL3210083		0	357.28	1	6.00	SID17507848	Brc1ccc(/C=N/c2ccc(Nc3ccccc3)cc2)s1	Potency	'='	28183.8	nM	4.55		Inconclusive	UO_0000065					False	CHEMBL1614521	PUBCHEM_BIOASSAY: qHTS Assay for Inhibitors of the ERK Signaling Pathway using a Homogeneous Screening Assay; Stimulation with EGF. (Class of assay: confirmatory) [Related pubchem assays: 995 ]	F	BAO_0000019	assay format	Homo sapiens	None	None	None	None	CHEMBL4040	MAP kinase ERK2	Homo sapiens	SINGLE PROTEIN	CHEMBL1201862	7	PubChem BioAssays			None
CHEMBL1304400		0	387.45	0	2.38	SID24814762	COc1ccccc1-c1cc(N)n(S(=O)(=O)c2cccc3nsnc23)n1	Potency	'='	39810.7	nM	4.40		Inconclusive	UO_0000065					False	CHEMBL1614521	PUBCHEM_BIOASSAY: qHTS Assay for Inhibitors of the ERK Signaling Pathway using a Homogeneous Screening Assay; Stimulation with EGF. (Class of assay: confirmatory) [Related pubchem assays: 995 ]	F	BAO_0000019	assay format	Homo sapiens	None	None	None	None	CHEMBL4040	MAP kinase ERK2	Homo sapiens	SINGLE PROTEIN	CHEMBL1201862	7	PubChem BioAssays			None
CHEMBL1480784		0	425.83	0	3.07	SID24809338	O=C(OC(C(=O)NCc1ccc2c(c1)OCO2)c1ccncc1)c1ccc(Cl)nc1	Potency	'='	31622.8	nM	4.50		Inconclusive	UO_0000065					False	CHEMBL1614521	PUBCHEM_BIOASSAY: qHTS Assay for Inhibitors of the ERK Signaling Pathway using a Homogeneous Screening Assay; Stimulation with EGF. (Class of assay: confirmatory) [Related pubchem assays: 995 ]	F	BAO_0000019	assay format	Homo sapiens	None	None	None	None	CHEMBL4040	MAP kinase ERK2	Homo sapiens	SINGLE PROTEIN	CHEMBL1201862	7	PubChem BioAssays			None
CHEMBL1571141		0	361.25	0	3.87	SID26730443	N=C(NC(=O)c1cccc(C(F)(F)F)c1)c1ccc(C(F)(F)F)cn1	Potency	'='	28183.8	nM	4.55		Inconclusive	UO_0000065					False	CHEMBL1614521	PUBCHEM_BIOASSAY: qHTS Assay for Inhibitors of the ERK Signaling Pathway using a Homogeneous Screening Assay; Stimulation with EGF. (Class of assay: confirmatory) [Related pubchem assays: 995 ]	F	BAO_0000019	assay format	Homo sapiens	None	None	None	None	CHEMBL4040	MAP kinase ERK2	Homo sapiens	SINGLE PROTEIN	CHEMBL1201862	7	PubChem BioAssays			None
CHEMBL1541360		0	364.35	1	5.21	SID26726579	O=C(Nc1ccc(Oc2cccc(C(F)(F)F)c2)nc1)c1cccs1	Potency	'='	39810.7	nM	4.40		Inconclusive	UO_0000065					False	CHEMBL1614521	PUBCHEM_BIOASSAY: qHTS Assay for Inhibitors of the ERK Signaling Pathway using a Homogeneous Screening Assay; Stimulation with EGF. (Class of assay: confirmatory) [Related pubchem assays: 995 ]	F	BAO_0000019	assay format	Homo sapiens	None	None	None	None	CHEMBL4040	MAP kinase ERK2	Homo sapiens	SINGLE PROTEIN	CHEMBL1201862	7	PubChem BioAssays			None
CHEMBL1414667		0	431.47	0	4.48	SID17505512	Cc1n[nH]c(O)c1C(c1c(C)n[nH]c1O)c1cn(Cc2ccc(F)cc2)c2ccccc12	Potency	'='	22387.2	nM	4.65		Inconclusive	UO_0000065					False	CHEMBL1614521	PUBCHEM_BIOASSAY: qHTS Assay for Inhibitors of the ERK Signaling Pathway using a Homogeneous Screening Assay; Stimulation with EGF. (Class of assay: confirmatory) [Related pubchem assays: 995 ]	F	BAO_0000019	assay format	Homo sapiens	None	None	None	None	CHEMBL4040	MAP kinase ERK2	Homo sapiens	SINGLE PROTEIN	CHEMBL1201862	7	PubChem BioAssays			None
CHEMBL1462938		0	339.27	0	3.59	SID24783710	Cc1nc(N)nc(N)c1/C=C/C(C)(C)c1ccc(Cl)cc1.Cl	Potency	'='	39810.7	nM	4.40		Inconclusive	UO_0000065					False	CHEMBL1614521	PUBCHEM_BIOASSAY: qHTS Assay for Inhibitors of the ERK Signaling Pathway using a Homogeneous Screening Assay; Stimulation with EGF. (Class of assay: confirmatory) [Related pubchem assays: 995 ]	F	BAO_0000019	assay format	Homo sapiens	None	None	None	None	CHEMBL4040	MAP kinase ERK2	Homo sapiens	SINGLE PROTEIN	CHEMBL1201862	7	PubChem BioAssays			None
CHEMBL1322745		0	410.47	1	5.31	SID17433273	O=C(Nc1ccc(N2CCCC2)cc1)c1cccc(-c2cc3ccccc3oc2=O)c1	Potency	'='	22387.2	nM	4.65		Inconclusive	UO_0000065					False	CHEMBL1614521	PUBCHEM_BIOASSAY: qHTS Assay for Inhibitors of the ERK Signaling Pathway using a Homogeneous Screening Assay; Stimulation with EGF. (Class of assay: confirmatory) [Related pubchem assays: 995 ]	F	BAO_0000019	assay format	Homo sapiens	None	None	None	None	CHEMBL4040	MAP kinase ERK2	Homo sapiens	SINGLE PROTEIN	CHEMBL1201862	7	PubChem BioAssays			None
CHEMBL1541288		0	351.92	0	4.12	SID24819045	CC(=O)OC1(c2ccccc2)CCN(C2CCCCC2)CC1C.Cl	Potency	'='	12589.3	nM	4.90		Inconclusive	UO_0000065					False	CHEMBL1614521	PUBCHEM_BIOASSAY: qHTS Assay for Inhibitors of the ERK Signaling Pathway using a Homogeneous Screening Assay; Stimulation with EGF. (Class of assay: confirmatory) [Related pubchem assays: 995 ]	F	BAO_0000019	assay format	Homo sapiens	None	None	None	None	CHEMBL4040	MAP kinase ERK2	Homo sapiens	SINGLE PROTEIN	CHEMBL1201862	7	PubChem BioAssays			None
CHEMBL1423881		0	387.89	0	4.96	SID24811666	COc1ccc(Cl)cc1N=C(S)N(Cc1cccnc1)Cc1ccco1	Potency	'='	39810.7	nM	4.40		Inconclusive	UO_0000065					False	CHEMBL1614521	PUBCHEM_BIOASSAY: qHTS Assay for Inhibitors of the ERK Signaling Pathway using a Homogeneous Screening Assay; Stimulation with EGF. (Class of assay: confirmatory) [Related pubchem assays: 995 ]	F	BAO_0000019	assay format	Homo sapiens	None	None	None	None	CHEMBL4040	MAP kinase ERK2	Homo sapiens	SINGLE PROTEIN	CHEMBL1201862	7	PubChem BioAssays			None
CHEMBL1462876		0	323.61	1	5.43	SID24802430	Clc1ccc2nc(-c3ccccc3)nc(C(Cl)Cl)c2c1	Potency	'='	39810.7	nM	4.40		Inconclusive	UO_0000065					False	CHEMBL1614521	PUBCHEM_BIOASSAY: qHTS Assay for Inhibitors of the ERK Signaling Pathway using a Homogeneous Screening Assay; Stimulation with EGF. (Class of assay: confirmatory) [Related pubchem assays: 995 ]	F	BAO_0000019	assay format	Homo sapiens	None	None	None	None	CHEMBL4040	MAP kinase ERK2	Homo sapiens	SINGLE PROTEIN	CHEMBL1201862	7	PubChem BioAssays			None
CHEMBL1441536		0	372.47	0	3.50	SID22415800	COc1ccc(OC)c(/C=C2\SC(=S)N(Cc3cccnc3)C2=O)c1	Potency	'='	39810.7	nM	4.40		Inconclusive	UO_0000065					False	CHEMBL1614521	PUBCHEM_BIOASSAY: qHTS Assay for Inhibitors of the ERK Signaling Pathway using a Homogeneous Screening Assay; Stimulation with EGF. (Class of assay: confirmatory) [Related pubchem assays: 995 ]	F	BAO_0000019	assay format	Homo sapiens	None	None	None	None	CHEMBL4040	MAP kinase ERK2	Homo sapiens	SINGLE PROTEIN	CHEMBL1201862	7	PubChem BioAssays			None
CHEMBL1567083		0	185.61	0	2.05	SID24833626	Cc1cc(C)c(C(=O)O)c(Cl)n1	Potency	'='	19952.6	nM	4.70		Inconclusive	UO_0000065					False	CHEMBL1614521	PUBCHEM_BIOASSAY: qHTS Assay for Inhibitors of the ERK Signaling Pathway using a Homogeneous Screening Assay; Stimulation with EGF. (Class of assay: confirmatory) [Related pubchem assays: 995 ]	F	BAO_0000019	assay format	Homo sapiens	None	None	None	None	CHEMBL4040	MAP kinase ERK2	Homo sapiens	SINGLE PROTEIN	CHEMBL1201862	7	PubChem BioAssays			None
CHEMBL220574		0	459.31	0	4.98	6q	O=C(N[C@@H](CO)c1ccc(F)c(Cl)c1)c1cc(-c2[nH]ncc2-c2cccc(Cl)c2)c[nH]1	Ki	'='	150.0	nM	6.82			UO_0000065	14.86	0.30	1.84	7.27	False	CHEMBL917079	Inhibition of ERK2 by spectrophotometric coupled-enzyme assay	B	BAO_0000357	single protein format	Homo sapiens	None	None	None	None	CHEMBL4040	MAP kinase ERK2	Homo sapiens	SINGLE PROTEIN	CHEMBL1142871	1	Scientific Literature	J. Med. Chem.	2007	None
CHEMBL219849		0	424.86	0	4.33	6l	O=C(NC(CO)c1cccc(F)c1)c1cc(-c2[nH]ncc2-c2cccc(Cl)c2)c[nH]1	Ki	'='	24.0	nM	7.62			UO_0000065	17.93	0.35	3.29	8.12	False	CHEMBL917079	Inhibition of ERK2 by spectrophotometric coupled-enzyme assay	B	BAO_0000357	single protein format	Homo sapiens	None	None	None	None	CHEMBL4040	MAP kinase ERK2	Homo sapiens	SINGLE PROTEIN	CHEMBL1142871	1	Scientific Literature	J. Med. Chem.	2007	None
CHEMBL220110		0	340.81	0	3.96	5b	O=C(c1cc(-c2[nH]ncc2-c2cccc(Cl)c2)c[nH]1)N1CCCC1	Ki	'='	200.0	nM	6.70			UO_0000065	19.66	0.38	2.74	10.34	False	CHEMBL917079	Inhibition of ERK2 by spectrophotometric coupled-enzyme assay	B	BAO_0000357	single protein format	Homo sapiens	None	None	None	None	CHEMBL4040	MAP kinase ERK2	Homo sapiens	SINGLE PROTEIN	CHEMBL1142871	1	Scientific Literature	J. Med. Chem.	2007	None
CHEMBL8066		0	196.20	0	0.64	SID26748996	CC12C(=O)OC(=O)C1(C)C1CCC2O1	Potency	'='	31622.8	nM	4.50		Inconclusive	UO_0000065					False	CHEMBL1614521	PUBCHEM_BIOASSAY: qHTS Assay for Inhibitors of the ERK Signaling Pathway using a Homogeneous Screening Assay; Stimulation with EGF. (Class of assay: confirmatory) [Related pubchem assays: 995 ]	F	BAO_0000019	assay format	Homo sapiens	None	None	None	None	CHEMBL4040	MAP kinase ERK2	Homo sapiens	SINGLE PROTEIN	CHEMBL1201862	7	PubChem BioAssays			None
CHEMBL1458574		0	394.36	0	4.25	SID24784001	O=C(COc1ccc(NC(=O)c2ccccc2[N+](=O)[O-])cc1)c1ccc(F)cc1	Potency	'='	39810.7	nM	4.40		Inconclusive	UO_0000065					False	CHEMBL1614521	PUBCHEM_BIOASSAY: qHTS Assay for Inhibitors of the ERK Signaling Pathway using a Homogeneous Screening Assay; Stimulation with EGF. (Class of assay: confirmatory) [Related pubchem assays: 995 ]	F	BAO_0000019	assay format	Homo sapiens	None	None	None	None	CHEMBL4040	MAP kinase ERK2	Homo sapiens	SINGLE PROTEIN	CHEMBL1201862	7	PubChem BioAssays			None
CHEMBL1438476		0	402.93	1	5.41	SID22409728	Cl.c1ccc(-c2cc(-c3ccc(N4CCOCC4)cc3)nc3ccccc23)cc1	Potency	'='	25118.9	nM	4.60		Inconclusive	UO_0000065					False	CHEMBL1614521	PUBCHEM_BIOASSAY: qHTS Assay for Inhibitors of the ERK Signaling Pathway using a Homogeneous Screening Assay; Stimulation with EGF. (Class of assay: confirmatory) [Related pubchem assays: 995 ]	F	BAO_0000019	assay format	Homo sapiens	None	None	None	None	CHEMBL4040	MAP kinase ERK2	Homo sapiens	SINGLE PROTEIN	CHEMBL1201862	7	PubChem BioAssays			None
CHEMBL1527664		0	375.88	1	6.12	SID17507053	O=C1c2ccccc2C2=Nc3ccccc3SC(c3ccc(Cl)cc3)C12	Potency	'='	17782.8	nM	4.75		Inconclusive	UO_0000065					False	CHEMBL1614521	PUBCHEM_BIOASSAY: qHTS Assay for Inhibitors of the ERK Signaling Pathway using a Homogeneous Screening Assay; Stimulation with EGF. (Class of assay: confirmatory) [Related pubchem assays: 995 ]	F	BAO_0000019	assay format	Homo sapiens	None	None	None	None	CHEMBL4040	MAP kinase ERK2	Homo sapiens	SINGLE PROTEIN	CHEMBL1201862	7	PubChem BioAssays			None
CHEMBL1537300		0	544.70	1	4.87	SID24812593	CN1CCN(CCCNC(=O)c2ccc(/C=C3\Sc4ccccc4N(Cc4ccc(F)cc4)C3=O)cc2)CC1	Potency	'='	31622.8	nM	4.50		Inconclusive	UO_0000065					False	CHEMBL1614521	PUBCHEM_BIOASSAY: qHTS Assay for Inhibitors of the ERK Signaling Pathway using a Homogeneous Screening Assay; Stimulation with EGF. (Class of assay: confirmatory) [Related pubchem assays: 995 ]	F	BAO_0000019	assay format	Homo sapiens	None	None	None	None	CHEMBL4040	MAP kinase ERK2	Homo sapiens	SINGLE PROTEIN	CHEMBL1201862	7	PubChem BioAssays			None
CHEMBL1399489		0	310.40	0	3.41	SID4237667	O=C(c1ccco1)N1CCC[C@@]2(CCN(c3ccccc3)C2)C1	Potency	'='	25118.9	nM	4.60		Inconclusive	UO_0000065					False	CHEMBL1614521	PUBCHEM_BIOASSAY: qHTS Assay for Inhibitors of the ERK Signaling Pathway using a Homogeneous Screening Assay; Stimulation with EGF. (Class of assay: confirmatory) [Related pubchem assays: 995 ]	F	BAO_0000019	assay format	Homo sapiens	None	None	None	None	CHEMBL4040	MAP kinase ERK2	Homo sapiens	SINGLE PROTEIN	CHEMBL1201862	7	PubChem BioAssays			None
CHEMBL3195871		0	305.17	0	4.10	SID24825785	C/C(=N\Nc1ncc(Cl)cc1Cl)c1ccc(C#N)cc1	Potency	'='	3981.1	nM	5.40		Inconclusive	UO_0000065					False	CHEMBL1614521	PUBCHEM_BIOASSAY: qHTS Assay for Inhibitors of the ERK Signaling Pathway using a Homogeneous Screening Assay; Stimulation with EGF. (Class of assay: confirmatory) [Related pubchem assays: 995 ]	F	BAO_0000019	assay format	Homo sapiens	None	None	None	None	CHEMBL4040	MAP kinase ERK2	Homo sapiens	SINGLE PROTEIN	CHEMBL1201862	7	PubChem BioAssays			None
CHEMBL1583010		0	353.40	0	3.89	SID24841172	COc1ccc(Nc2nc(-c3ccc4c(c3)NC(=O)CO4)cs2)cc1	Potency	'='	19952.6	nM	4.70		Active	UO_0000065					False	CHEMBL1614521	PUBCHEM_BIOASSAY: qHTS Assay for Inhibitors of the ERK Signaling Pathway using a Homogeneous Screening Assay; Stimulation with EGF. (Class of assay: confirmatory) [Related pubchem assays: 995 ]	F	BAO_0000019	assay format	Homo sapiens	None	None	None	None	CHEMBL4040	MAP kinase ERK2	Homo sapiens	SINGLE PROTEIN	CHEMBL1201862	7	PubChem BioAssays			None
CHEMBL1557602		0	367.43	0	3.52	SID24832224	O=C1c2cccc3cccc(c23)C(=O)N1CCCCCc1nnc(S)o1	Potency	'='	5011.9	nM	5.30		Inconclusive	UO_0000065					False	CHEMBL1614521	PUBCHEM_BIOASSAY: qHTS Assay for Inhibitors of the ERK Signaling Pathway using a Homogeneous Screening Assay; Stimulation with EGF. (Class of assay: confirmatory) [Related pubchem assays: 995 ]	F	BAO_0000019	assay format	Homo sapiens	None	None	None	None	CHEMBL4040	MAP kinase ERK2	Homo sapiens	SINGLE PROTEIN	CHEMBL1201862	7	PubChem BioAssays			None
CHEMBL1596327		0	508.46	1	5.09	SID24811169	Br.COc1ccc(C2CC(c3cccs3)=NN2c2nc(C)c(C(C)=O)s2)cc1OC	Potency	'='	12589.3	nM	4.90		Inconclusive	UO_0000065					False	CHEMBL1614521	PUBCHEM_BIOASSAY: qHTS Assay for Inhibitors of the ERK Signaling Pathway using a Homogeneous Screening Assay; Stimulation with EGF. (Class of assay: confirmatory) [Related pubchem assays: 995 ]	F	BAO_0000019	assay format	Homo sapiens	None	None	None	None	CHEMBL4040	MAP kinase ERK2	Homo sapiens	SINGLE PROTEIN	CHEMBL1201862	7	PubChem BioAssays			None
CHEMBL1302286		0	428.11	0	4.75	SID14724849	O=C(Nc1cccc(Cl)c1Cl)C1CC(=O)N(c2ccc(Br)cc2)C1	Potency	'='	39810.7	nM	4.40		Inconclusive	UO_0000065					False	CHEMBL1614521	PUBCHEM_BIOASSAY: qHTS Assay for Inhibitors of the ERK Signaling Pathway using a Homogeneous Screening Assay; Stimulation with EGF. (Class of assay: confirmatory) [Related pubchem assays: 995 ]	F	BAO_0000019	assay format	Homo sapiens	None	None	None	None	CHEMBL4040	MAP kinase ERK2	Homo sapiens	SINGLE PROTEIN	CHEMBL1201862	7	PubChem BioAssays			None
CHEMBL1378418		0	360.44	0	2.91	SID17506321	CCOC(=O)CN1C(=O)S/C(=C/C=C/c2ccc(N(C)C)cc2)C1=O	Potency	'='	14125.4	nM	4.85		Inconclusive	UO_0000065					False	CHEMBL1614521	PUBCHEM_BIOASSAY: qHTS Assay for Inhibitors of the ERK Signaling Pathway using a Homogeneous Screening Assay; Stimulation with EGF. (Class of assay: confirmatory) [Related pubchem assays: 995 ]	F	BAO_0000019	assay format	Homo sapiens	None	None	None	None	CHEMBL4040	MAP kinase ERK2	Homo sapiens	SINGLE PROTEIN	CHEMBL1201862	7	PubChem BioAssays			None
CHEMBL3211452		0	361.27	0	3.72	SID24834754	C/N=c1\scc(-c2ccccc2Br)n1/N=C/c1ccc[nH]1	Potency	'='	35481.3	nM	4.45		Inconclusive	UO_0000065					False	CHEMBL1614521	PUBCHEM_BIOASSAY: qHTS Assay for Inhibitors of the ERK Signaling Pathway using a Homogeneous Screening Assay; Stimulation with EGF. (Class of assay: confirmatory) [Related pubchem assays: 995 ]	F	BAO_0000019	assay format	Homo sapiens	None	None	None	None	CHEMBL4040	MAP kinase ERK2	Homo sapiens	SINGLE PROTEIN	CHEMBL1201862	7	PubChem BioAssays			None
CHEMBL3192279		0	267.72	0	3.07	SID24826905	O=[N+]([O-])c1cc(/C=N/N2CCCCC2)ccc1Cl	Potency	'='	28183.8	nM	4.55		Inconclusive	UO_0000065					False	CHEMBL1614521	PUBCHEM_BIOASSAY: qHTS Assay for Inhibitors of the ERK Signaling Pathway using a Homogeneous Screening Assay; Stimulation with EGF. (Class of assay: confirmatory) [Related pubchem assays: 995 ]	F	BAO_0000019	assay format	Homo sapiens	None	None	None	None	CHEMBL4040	MAP kinase ERK2	Homo sapiens	SINGLE PROTEIN	CHEMBL1201862	7	PubChem BioAssays			None
CHEMBL1372597		0	350.47	0	3.02	SID26658795	COC(=O)CCCCCN1C(=O)/C(=C\c2ccncc2)SC1=S	Potency	'='	14125.4	nM	4.85		Inconclusive	UO_0000065					False	CHEMBL1614521	PUBCHEM_BIOASSAY: qHTS Assay for Inhibitors of the ERK Signaling Pathway using a Homogeneous Screening Assay; Stimulation with EGF. (Class of assay: confirmatory) [Related pubchem assays: 995 ]	F	BAO_0000019	assay format	Homo sapiens	None	None	None	None	CHEMBL4040	MAP kinase ERK2	Homo sapiens	SINGLE PROTEIN	CHEMBL1201862	7	PubChem BioAssays			None
CHEMBL1372650		0	354.82	0	4.84	SID860550	N#Cc1ccc(-c2ccco2)nc1SCC(=O)c1ccc(Cl)cc1	Potency	'='	5623.4	nM	5.25		Inconclusive	UO_0000065					False	CHEMBL1614521	PUBCHEM_BIOASSAY: qHTS Assay for Inhibitors of the ERK Signaling Pathway using a Homogeneous Screening Assay; Stimulation with EGF. (Class of assay: confirmatory) [Related pubchem assays: 995 ]	F	BAO_0000019	assay format	Homo sapiens	None	None	None	None	CHEMBL4040	MAP kinase ERK2	Homo sapiens	SINGLE PROTEIN	CHEMBL1201862	7	PubChem BioAssays			None
CHEMBL1490716		0	301.42	0	2.36	SID17433473	CCN1C(=O)/C(=C/c2ccc(N3CCCC3)cc2)NC1=S	Potency	'='	39810.7	nM	4.40		Inconclusive	UO_0000065					False	CHEMBL1614521	PUBCHEM_BIOASSAY: qHTS Assay for Inhibitors of the ERK Signaling Pathway using a Homogeneous Screening Assay; Stimulation with EGF. (Class of assay: confirmatory) [Related pubchem assays: 995 ]	F	BAO_0000019	assay format	Homo sapiens	None	None	None	None	CHEMBL4040	MAP kinase ERK2	Homo sapiens	SINGLE PROTEIN	CHEMBL1201862	7	PubChem BioAssays			None
CHEMBL1302170		0	448.94	1	5.09	SID17505825	O=S(=O)(Nc1cc2nc3ccccc3nc2n1Cc1ccccc1)c1ccc(Cl)cc1	Potency	'='	19952.6	nM	4.70		Inconclusive	UO_0000065					False	CHEMBL1614521	PUBCHEM_BIOASSAY: qHTS Assay for Inhibitors of the ERK Signaling Pathway using a Homogeneous Screening Assay; Stimulation with EGF. (Class of assay: confirmatory) [Related pubchem assays: 995 ]	F	BAO_0000019	assay format	Homo sapiens	None	None	None	None	CHEMBL4040	MAP kinase ERK2	Homo sapiens	SINGLE PROTEIN	CHEMBL1201862	7	PubChem BioAssays			None
CHEMBL1490995		0	208.22	0	0.11	SID848107	Cc1cc(=O)n(CC(C)O)c(O)c1C#N	Potency	'='	3548.1	nM	5.45		Inconclusive	UO_0000065					False	CHEMBL1614521	PUBCHEM_BIOASSAY: qHTS Assay for Inhibitors of the ERK Signaling Pathway using a Homogeneous Screening Assay; Stimulation with EGF. (Class of assay: confirmatory) [Related pubchem assays: 995 ]	F	BAO_0000019	assay format	Homo sapiens	None	None	None	None	CHEMBL4040	MAP kinase ERK2	Homo sapiens	SINGLE PROTEIN	CHEMBL1201862	7	PubChem BioAssays			None
CHEMBL1527256		0	372.83	0	3.82	SID24781966	O=C(Nc1cccnc1)c1ccc(S(=O)(=O)c2ccc(Cl)cc2)cc1	Potency	'='	25118.9	nM	4.60		Inconclusive	UO_0000065					False	CHEMBL1614521	PUBCHEM_BIOASSAY: qHTS Assay for Inhibitors of the ERK Signaling Pathway using a Homogeneous Screening Assay; Stimulation with EGF. (Class of assay: confirmatory) [Related pubchem assays: 995 ]	F	BAO_0000019	assay format	Homo sapiens	None	None	None	None	CHEMBL4040	MAP kinase ERK2	Homo sapiens	SINGLE PROTEIN	CHEMBL1201862	7	PubChem BioAssays			None
CHEMBL1309254		0	222.25	0	2.97	SID24817646	COc1ccc2c(C#N)c3ccccn3c2c1	Potency	'='	11220.2	nM	4.95		Inconclusive	UO_0000065					False	CHEMBL1614521	PUBCHEM_BIOASSAY: qHTS Assay for Inhibitors of the ERK Signaling Pathway using a Homogeneous Screening Assay; Stimulation with EGF. (Class of assay: confirmatory) [Related pubchem assays: 995 ]	F	BAO_0000019	assay format	Homo sapiens	None	None	None	None	CHEMBL4040	MAP kinase ERK2	Homo sapiens	SINGLE PROTEIN	CHEMBL1201862	7	PubChem BioAssays			None
CHEMBL3197042		0	329.75	0	1.29	SID22412582	O=C1Nn2c(nc3c(c2=O)CCC3)/C1=N/Nc1cccc(Cl)c1	Potency	'='	100.0	nM	7.00		Inconclusive	UO_0000065					False	CHEMBL1614521	PUBCHEM_BIOASSAY: qHTS Assay for Inhibitors of the ERK Signaling Pathway using a Homogeneous Screening Assay; Stimulation with EGF. (Class of assay: confirmatory) [Related pubchem assays: 995 ]	F	BAO_0000019	assay format	Homo sapiens	None	None	None	None	CHEMBL4040	MAP kinase ERK2	Homo sapiens	SINGLE PROTEIN	CHEMBL1201862	7	PubChem BioAssays			None
CHEMBL1326413		0	511.63	1	3.62	SID24811920	Cc1cc(NC(=O)CSc2nc3ccsc3c(=O)n2CCCC(=O)NCCc2ccccc2)no1	Potency	'='	8912.5	nM	5.05		Inconclusive	UO_0000065					False	CHEMBL1614521	PUBCHEM_BIOASSAY: qHTS Assay for Inhibitors of the ERK Signaling Pathway using a Homogeneous Screening Assay; Stimulation with EGF. (Class of assay: confirmatory) [Related pubchem assays: 995 ]	F	BAO_0000019	assay format	Homo sapiens	None	None	None	None	CHEMBL4040	MAP kinase ERK2	Homo sapiens	SINGLE PROTEIN	CHEMBL1201862	7	PubChem BioAssays			None
CHEMBL1309247		0	407.45	0	4.99	SID17510619	O=C(NCc1cccnc1)c1cc(Sc2ccc(F)cc2F)nc2ccccc12	Potency	'='	39810.7	nM	4.40		Inconclusive	UO_0000065					False	CHEMBL1614521	PUBCHEM_BIOASSAY: qHTS Assay for Inhibitors of the ERK Signaling Pathway using a Homogeneous Screening Assay; Stimulation with EGF. (Class of assay: confirmatory) [Related pubchem assays: 995 ]	F	BAO_0000019	assay format	Homo sapiens	None	None	None	None	CHEMBL4040	MAP kinase ERK2	Homo sapiens	SINGLE PROTEIN	CHEMBL1201862	7	PubChem BioAssays			None
CHEMBL1613410		0	365.86	0	4.35	SID24825786	Fc1ccc(NC(S)=Nc2ccccc2N2CCOCC2)cc1Cl	Potency	'='	28183.8	nM	4.55		Inconclusive	UO_0000065					False	CHEMBL1614521	PUBCHEM_BIOASSAY: qHTS Assay for Inhibitors of the ERK Signaling Pathway using a Homogeneous Screening Assay; Stimulation with EGF. (Class of assay: confirmatory) [Related pubchem assays: 995 ]	F	BAO_0000019	assay format	Homo sapiens	None	None	None	None	CHEMBL4040	MAP kinase ERK2	Homo sapiens	SINGLE PROTEIN	CHEMBL1201862	7	PubChem BioAssays			None
CHEMBL1467912		0	441.58	0	4.42	SID17414166	Cl.OCCNCc1cc(Br)ccc1OCc1ccc(Cl)cc1Cl	Potency	'='	39810.7	nM	4.40		Inconclusive	UO_0000065					False	CHEMBL1614521	PUBCHEM_BIOASSAY: qHTS Assay for Inhibitors of the ERK Signaling Pathway using a Homogeneous Screening Assay; Stimulation with EGF. (Class of assay: confirmatory) [Related pubchem assays: 995 ]	F	BAO_0000019	assay format	Homo sapiens	None	None	None	None	CHEMBL4040	MAP kinase ERK2	Homo sapiens	SINGLE PROTEIN	CHEMBL1201862	7	PubChem BioAssays			None
CHEMBL1496648		0	434.61	0	4.87	SID24813371	Cc1cccc(N2CCN(C(=O)c3ccc4nc(N5CCCCC5)sc4c3)CC2)c1C	Potency	'='	11220.2	nM	4.95		Inconclusive	UO_0000065					False	CHEMBL1614521	PUBCHEM_BIOASSAY: qHTS Assay for Inhibitors of the ERK Signaling Pathway using a Homogeneous Screening Assay; Stimulation with EGF. (Class of assay: confirmatory) [Related pubchem assays: 995 ]	F	BAO_0000019	assay format	Homo sapiens	None	None	None	None	CHEMBL4040	MAP kinase ERK2	Homo sapiens	SINGLE PROTEIN	CHEMBL1201862	7	PubChem BioAssays			None
CHEMBL1309340		0	410.56	0	3.68	SID24785166	CCOc1ccc(CN2CCN(C/C=C/c3ccc(OC)cc3)CC2CCO)cc1	Potency	'='	5011.9	nM	5.30		Inconclusive	UO_0000065					False	CHEMBL1614521	PUBCHEM_BIOASSAY: qHTS Assay for Inhibitors of the ERK Signaling Pathway using a Homogeneous Screening Assay; Stimulation with EGF. (Class of assay: confirmatory) [Related pubchem assays: 995 ]	F	BAO_0000019	assay format	Homo sapiens	None	None	None	None	CHEMBL4040	MAP kinase ERK2	Homo sapiens	SINGLE PROTEIN	CHEMBL1201862	7	PubChem BioAssays			None
CHEMBL1507251		0	344.46	0	3.63	SID26660424	Cc1cc(/C=C2\SC(=S)N(C)C2=O)c(C)n1-c1ccc(O)cc1	Potency	'='	25118.9	nM	4.60		Inconclusive	UO_0000065					False	CHEMBL1614521	PUBCHEM_BIOASSAY: qHTS Assay for Inhibitors of the ERK Signaling Pathway using a Homogeneous Screening Assay; Stimulation with EGF. (Class of assay: confirmatory) [Related pubchem assays: 995 ]	F	BAO_0000019	assay format	Homo sapiens	None	None	None	None	CHEMBL4040	MAP kinase ERK2	Homo sapiens	SINGLE PROTEIN	CHEMBL1201862	7	PubChem BioAssays			None
CHEMBL1338832		0	391.43	0	3.28	SID24824641	Cc1ccc(-c2nn(-c3ccccc3)cc2/C=C/C(=O)OCC(=O)NC2CC2)o1	Potency	'='	31622.8	nM	4.50		Inconclusive	UO_0000065					False	CHEMBL1614521	PUBCHEM_BIOASSAY: qHTS Assay for Inhibitors of the ERK Signaling Pathway using a Homogeneous Screening Assay; Stimulation with EGF. (Class of assay: confirmatory) [Related pubchem assays: 995 ]	F	BAO_0000019	assay format	Homo sapiens	None	None	None	None	CHEMBL4040	MAP kinase ERK2	Homo sapiens	SINGLE PROTEIN	CHEMBL1201862	7	PubChem BioAssays			None
CHEMBL1988918		0	360.37	0	2.71	SID24819374	COC(=O)c1cc(=O)n(Cc2ccco2)/c(=N/c2ccc(F)cc2)s1	Potency	'='	11220.2	nM	4.95		Inconclusive	UO_0000065					False	CHEMBL1614521	PUBCHEM_BIOASSAY: qHTS Assay for Inhibitors of the ERK Signaling Pathway using a Homogeneous Screening Assay; Stimulation with EGF. (Class of assay: confirmatory) [Related pubchem assays: 995 ]	F	BAO_0000019	assay format	Homo sapiens	None	None	None	None	CHEMBL4040	MAP kinase ERK2	Homo sapiens	SINGLE PROTEIN	CHEMBL1201862	7	PubChem BioAssays			None
CHEMBL1341145		0	520.07	0	4.79	SID24828777	Cc1ccc(C(=O)N(C)c2ccc(OCC(=O)N3c4ccc(C)cc4C4CN(C)CCC43)cc2)cc1.Cl	Potency	'='	28183.8	nM	4.55		Inconclusive	UO_0000065					False	CHEMBL1614521	PUBCHEM_BIOASSAY: qHTS Assay for Inhibitors of the ERK Signaling Pathway using a Homogeneous Screening Assay; Stimulation with EGF. (Class of assay: confirmatory) [Related pubchem assays: 995 ]	F	BAO_0000019	assay format	Homo sapiens	None	None	None	None	CHEMBL4040	MAP kinase ERK2	Homo sapiens	SINGLE PROTEIN	CHEMBL1201862	7	PubChem BioAssays			None
CHEMBL1517697		0	319.36	0	3.96	SID26663457	N#Cc1nc(-c2cccc3ccccc23)oc1NCC1CCCO1	Potency	'='	39810.7	nM	4.40		Inconclusive	UO_0000065					False	CHEMBL1614521	PUBCHEM_BIOASSAY: qHTS Assay for Inhibitors of the ERK Signaling Pathway using a Homogeneous Screening Assay; Stimulation with EGF. (Class of assay: confirmatory) [Related pubchem assays: 995 ]	F	BAO_0000019	assay format	Homo sapiens	None	None	None	None	CHEMBL4040	MAP kinase ERK2	Homo sapiens	SINGLE PROTEIN	CHEMBL1201862	7	PubChem BioAssays			None
CHEMBL1300015		0	418.48	0	4.14	SID17516683	COc1ccccc1NS(=O)(=O)c1ccc(NN=C2CCCCC2)c([N+](=O)[O-])c1	Potency	'='	17782.8	nM	4.75		Inconclusive	UO_0000065					False	CHEMBL1614521	PUBCHEM_BIOASSAY: qHTS Assay for Inhibitors of the ERK Signaling Pathway using a Homogeneous Screening Assay; Stimulation with EGF. (Class of assay: confirmatory) [Related pubchem assays: 995 ]	F	BAO_0000019	assay format	Homo sapiens	None	None	None	None	CHEMBL4040	MAP kinase ERK2	Homo sapiens	SINGLE PROTEIN	CHEMBL1201862	7	PubChem BioAssays			None
CHEMBL1340055		0	399.47	0	3.44	SID22402906	CC(=O)c1c(C)[nH]c(C(=O)OCC(=O)Nc2sc3c(c2C#N)CCCC3)c1C	Potency	'='	28183.8	nM	4.55		Inconclusive	UO_0000065					False	CHEMBL1614521	PUBCHEM_BIOASSAY: qHTS Assay for Inhibitors of the ERK Signaling Pathway using a Homogeneous Screening Assay; Stimulation with EGF. (Class of assay: confirmatory) [Related pubchem assays: 995 ]	F	BAO_0000019	assay format	Homo sapiens	None	None	None	None	CHEMBL4040	MAP kinase ERK2	Homo sapiens	SINGLE PROTEIN	CHEMBL1201862	7	PubChem BioAssays			None
CHEMBL409695		0	492.62	1	5.71	SID24707881	CC1=C(C(=O)OCc2ccccc2)C(c2ccc(C(C)(C)C)cc2)NC(=O)N1CCCCCC(=O)O	Potency	'='	10000.0	nM	5.00		Inconclusive	UO_0000065					False	CHEMBL1614521	PUBCHEM_BIOASSAY: qHTS Assay for Inhibitors of the ERK Signaling Pathway using a Homogeneous Screening Assay; Stimulation with EGF. (Class of assay: confirmatory) [Related pubchem assays: 995 ]	F	BAO_0000019	assay format	Homo sapiens	None	None	None	None	CHEMBL4040	MAP kinase ERK2	Homo sapiens	SINGLE PROTEIN	CHEMBL1201862	7	PubChem BioAssays			None
CHEMBL3208484		0	354.33	0	2.57	SID26659376	CCOC(=O)C(O)(c1ccc(/N=c2\ccccn2C)cc1)C(F)(F)F	Potency	'='	1122.0	nM	5.95		Inconclusive	UO_0000065					False	CHEMBL1614521	PUBCHEM_BIOASSAY: qHTS Assay for Inhibitors of the ERK Signaling Pathway using a Homogeneous Screening Assay; Stimulation with EGF. (Class of assay: confirmatory) [Related pubchem assays: 995 ]	F	BAO_0000019	assay format	Homo sapiens	None	None	None	None	CHEMBL4040	MAP kinase ERK2	Homo sapiens	SINGLE PROTEIN	CHEMBL1201862	7	PubChem BioAssays			None
CHEMBL1592220		0	392.46	0	3.70	SID4239442	N#Cc1cccc(NC(=O)N2CCCC3(CCN(C(=O)c4ccco4)CC3)C2)c1	Potency	'='	39810.7	nM	4.40		Inconclusive	UO_0000065					False	CHEMBL1614521	PUBCHEM_BIOASSAY: qHTS Assay for Inhibitors of the ERK Signaling Pathway using a Homogeneous Screening Assay; Stimulation with EGF. (Class of assay: confirmatory) [Related pubchem assays: 995 ]	F	BAO_0000019	assay format	Homo sapiens	None	None	None	None	CHEMBL4040	MAP kinase ERK2	Homo sapiens	SINGLE PROTEIN	CHEMBL1201862	7	PubChem BioAssays			None
CHEMBL3208727		0	307.70	0	0.63	SID26671131	O=C(Cc1nnc(O)nc1O)N/N=C/c1cccc(Cl)c1	Potency	'='	446.7	nM	6.35		Inconclusive	UO_0000065					False	CHEMBL1614521	PUBCHEM_BIOASSAY: qHTS Assay for Inhibitors of the ERK Signaling Pathway using a Homogeneous Screening Assay; Stimulation with EGF. (Class of assay: confirmatory) [Related pubchem assays: 995 ]	F	BAO_0000019	assay format	Homo sapiens	None	None	None	None	CHEMBL4040	MAP kinase ERK2	Homo sapiens	SINGLE PROTEIN	CHEMBL1201862	7	PubChem BioAssays			None
CHEMBL1419586		0	314.37	0	3.70	SID24788952	O=C(CCn1c(=S)oc2ccccc21)Nc1cccc(O)c1	Potency	'='	39810.7	nM	4.40		Inconclusive	UO_0000065					False	CHEMBL1614521	PUBCHEM_BIOASSAY: qHTS Assay for Inhibitors of the ERK Signaling Pathway using a Homogeneous Screening Assay; Stimulation with EGF. (Class of assay: confirmatory) [Related pubchem assays: 995 ]	F	BAO_0000019	assay format	Homo sapiens	None	None	None	None	CHEMBL4040	MAP kinase ERK2	Homo sapiens	SINGLE PROTEIN	CHEMBL1201862	7	PubChem BioAssays			None
CHEMBL1523930		0	440.50	0	2.72	SID863433	COc1ccccc1Oc1c(C)oc2c(CN3CCN(CCO)CC3)c(O)ccc2c1=O	Potency	'='	7079.5	nM	5.15		Inconclusive	UO_0000065					False	CHEMBL1614521	PUBCHEM_BIOASSAY: qHTS Assay for Inhibitors of the ERK Signaling Pathway using a Homogeneous Screening Assay; Stimulation with EGF. (Class of assay: confirmatory) [Related pubchem assays: 995 ]	F	BAO_0000019	assay format	Homo sapiens	None	None	None	None	CHEMBL4040	MAP kinase ERK2	Homo sapiens	SINGLE PROTEIN	CHEMBL1201862	7	PubChem BioAssays			None
CHEMBL1563059		0	364.45	0	4.48	SID24792939	CC(C)(C)c1ccc(OCc2ccc(C(=O)NCc3cccnc3)o2)cc1	Potency	'='	35481.3	nM	4.45		Inconclusive	UO_0000065					False	CHEMBL1614521	PUBCHEM_BIOASSAY: qHTS Assay for Inhibitors of the ERK Signaling Pathway using a Homogeneous Screening Assay; Stimulation with EGF. (Class of assay: confirmatory) [Related pubchem assays: 995 ]	F	BAO_0000019	assay format	Homo sapiens	None	None	None	None	CHEMBL4040	MAP kinase ERK2	Homo sapiens	SINGLE PROTEIN	CHEMBL1201862	7	PubChem BioAssays			None
CHEMBL1418678		0	283.76	0	3.85	SID24820516	Cc1nc2c(-c3ccc(Cl)cc3)cnn2c2c1CCC2	Potency	'='	31622.8	nM	4.50		Inconclusive	UO_0000065					False	CHEMBL1614521	PUBCHEM_BIOASSAY: qHTS Assay for Inhibitors of the ERK Signaling Pathway using a Homogeneous Screening Assay; Stimulation with EGF. (Class of assay: confirmatory) [Related pubchem assays: 995 ]	F	BAO_0000019	assay format	Homo sapiens	None	None	None	None	CHEMBL4040	MAP kinase ERK2	Homo sapiens	SINGLE PROTEIN	CHEMBL1201862	7	PubChem BioAssays			None
CHEMBL1406136		0	390.46	0	4.53	SID26664021	COc1ccc(C(=O)Nc2c(-c3cccs3)c(=O)c3ccccc3n2C)cc1	Potency	'='	5623.4	nM	5.25		Active	UO_0000065					False	CHEMBL1614521	PUBCHEM_BIOASSAY: qHTS Assay for Inhibitors of the ERK Signaling Pathway using a Homogeneous Screening Assay; Stimulation with EGF. (Class of assay: confirmatory) [Related pubchem assays: 995 ]	F	BAO_0000019	assay format	Homo sapiens	None	None	None	None	CHEMBL4040	MAP kinase ERK2	Homo sapiens	SINGLE PROTEIN	CHEMBL1201862	7	PubChem BioAssays			None
CHEMBL1429108		0	452.32	0	4.45	SID17516736	COc1ccccc1NS(=O)(=O)c1cc(NC(=O)c2ccc(Cl)nc2)ccc1Cl	Potency	'='	35481.3	nM	4.45		Inconclusive	UO_0000065					False	CHEMBL1614521	PUBCHEM_BIOASSAY: qHTS Assay for Inhibitors of the ERK Signaling Pathway using a Homogeneous Screening Assay; Stimulation with EGF. (Class of assay: confirmatory) [Related pubchem assays: 995 ]	F	BAO_0000019	assay format	Homo sapiens	None	None	None	None	CHEMBL4040	MAP kinase ERK2	Homo sapiens	SINGLE PROTEIN	CHEMBL1201862	7	PubChem BioAssays			None
CHEMBL1379074		0	389.88	0	3.38	SID24794407	CC(O)CNCCCOc1ccc(Cl)cc1C(C)(C)C.O=C(O)C(=O)O	Potency	'='	31622.8	nM	4.50		Inconclusive	UO_0000065					False	CHEMBL1614521	PUBCHEM_BIOASSAY: qHTS Assay for Inhibitors of the ERK Signaling Pathway using a Homogeneous Screening Assay; Stimulation with EGF. (Class of assay: confirmatory) [Related pubchem assays: 995 ]	F	BAO_0000019	assay format	Homo sapiens	None	None	None	None	CHEMBL4040	MAP kinase ERK2	Homo sapiens	SINGLE PROTEIN	CHEMBL1201862	7	PubChem BioAssays			None
CHEMBL1378984		0	353.45	0	3.35	SID26729415	Cc1csc2c(N3CCN(C(=O)Nc4ccccc4)CC3)ncnc12	Potency	'='	8912.5	nM	5.05		Inconclusive	UO_0000065					False	CHEMBL1614521	PUBCHEM_BIOASSAY: qHTS Assay for Inhibitors of the ERK Signaling Pathway using a Homogeneous Screening Assay; Stimulation with EGF. (Class of assay: confirmatory) [Related pubchem assays: 995 ]	F	BAO_0000019	assay format	Homo sapiens	None	None	None	None	CHEMBL4040	MAP kinase ERK2	Homo sapiens	SINGLE PROTEIN	CHEMBL1201862	7	PubChem BioAssays			None
CHEMBL1601820		0	474.16	1	5.38	SID26664423	Cn1ncc2c(Nc3ccc(Br)cc3)nc(Nc3ccc(Br)cc3)nc21	Potency	'='	39810.7	nM	4.40		Inconclusive	UO_0000065					False	CHEMBL1614521	PUBCHEM_BIOASSAY: qHTS Assay for Inhibitors of the ERK Signaling Pathway using a Homogeneous Screening Assay; Stimulation with EGF. (Class of assay: confirmatory) [Related pubchem assays: 995 ]	F	BAO_0000019	assay format	Homo sapiens	None	None	None	None	CHEMBL4040	MAP kinase ERK2	Homo sapiens	SINGLE PROTEIN	CHEMBL1201862	7	PubChem BioAssays			None
CHEMBL1326786		0	291.14	0	3.69	SID17416228	COc1ccc(C(=O)c2ccc(Br)cc2)cc1	Potency	'='	15848.9	nM	4.80		Inconclusive	UO_0000065					False	CHEMBL1614521	PUBCHEM_BIOASSAY: qHTS Assay for Inhibitors of the ERK Signaling Pathway using a Homogeneous Screening Assay; Stimulation with EGF. (Class of assay: confirmatory) [Related pubchem assays: 995 ]	F	BAO_0000019	assay format	Homo sapiens	None	None	None	None	CHEMBL4040	MAP kinase ERK2	Homo sapiens	SINGLE PROTEIN	CHEMBL1201862	7	PubChem BioAssays			None
CHEMBL1381149		0	418.41	0	3.28	SID17433565	COc1cc(/C=C2/C(=O)NN(c3cccc(C)c3)C2=O)ccc1OC(=O)c1ccco1	Potency	'='	25118.9	nM	4.60		Active	UO_0000065					False	CHEMBL1614521	PUBCHEM_BIOASSAY: qHTS Assay for Inhibitors of the ERK Signaling Pathway using a Homogeneous Screening Assay; Stimulation with EGF. (Class of assay: confirmatory) [Related pubchem assays: 995 ]	F	BAO_0000019	assay format	Homo sapiens	None	None	None	None	CHEMBL4040	MAP kinase ERK2	Homo sapiens	SINGLE PROTEIN	CHEMBL1201862	7	PubChem BioAssays			None
CHEMBL1499046		0	335.41	0	4.10	SID24781071	CCOC(=O)Cc1nnc(Nc2cc(C)ccc2C)c2ccccc12	Potency	'='	446.7	nM	6.35		Inconclusive	UO_0000065					False	CHEMBL1614521	PUBCHEM_BIOASSAY: qHTS Assay for Inhibitors of the ERK Signaling Pathway using a Homogeneous Screening Assay; Stimulation with EGF. (Class of assay: confirmatory) [Related pubchem assays: 995 ]	F	BAO_0000019	assay format	Homo sapiens	None	None	None	None	CHEMBL4040	MAP kinase ERK2	Homo sapiens	SINGLE PROTEIN	CHEMBL1201862	7	PubChem BioAssays			None
CHEMBL1604402		0	400.23	0	3.45	SID24792927	N=C(NOC(=O)COc1ccc2ccccc2c1Br)c1ccccn1	Potency	'='	35481.3	nM	4.45		Inconclusive	UO_0000065					False	CHEMBL1614521	PUBCHEM_BIOASSAY: qHTS Assay for Inhibitors of the ERK Signaling Pathway using a Homogeneous Screening Assay; Stimulation with EGF. (Class of assay: confirmatory) [Related pubchem assays: 995 ]	F	BAO_0000019	assay format	Homo sapiens	None	None	None	None	CHEMBL4040	MAP kinase ERK2	Homo sapiens	SINGLE PROTEIN	CHEMBL1201862	7	PubChem BioAssays			None
CHEMBL1420939		0	281.38	0	3.19	SID26666049	Cc1ccc(-c2ccc(/C=C(\C#N)C(N)=S)n2C)cc1	Potency	'='	39810.7	nM	4.40		Inconclusive	UO_0000065					False	CHEMBL1614521	PUBCHEM_BIOASSAY: qHTS Assay for Inhibitors of the ERK Signaling Pathway using a Homogeneous Screening Assay; Stimulation with EGF. (Class of assay: confirmatory) [Related pubchem assays: 995 ]	F	BAO_0000019	assay format	Homo sapiens	None	None	None	None	CHEMBL4040	MAP kinase ERK2	Homo sapiens	SINGLE PROTEIN	CHEMBL1201862	7	PubChem BioAssays			None
CHEMBL1381321		0	380.37	0	3.34	SID14733807	COC(=O)c1[nH]c2ccc(F)cc2c1NS(=O)(=O)c1ccc(F)c(C)c1	Potency	'='	631.0	nM	6.20		Inconclusive	UO_0000065					False	CHEMBL1614521	PUBCHEM_BIOASSAY: qHTS Assay for Inhibitors of the ERK Signaling Pathway using a Homogeneous Screening Assay; Stimulation with EGF. (Class of assay: confirmatory) [Related pubchem assays: 995 ]	F	BAO_0000019	assay format	Homo sapiens	None	None	None	None	CHEMBL4040	MAP kinase ERK2	Homo sapiens	SINGLE PROTEIN	CHEMBL1201862	7	PubChem BioAssays			None
CHEMBL1456373		0	502.02	2	5.05	SID24781098	Cc1ccc(NS(=O)(=O)c2cc(NC(=O)c3ccc4c(c3)NC(=O)CS4)ccc2Cl)c(C)c1	Potency	'='	39810.7	nM	4.40		Inconclusive	UO_0000065					False	CHEMBL1614521	PUBCHEM_BIOASSAY: qHTS Assay for Inhibitors of the ERK Signaling Pathway using a Homogeneous Screening Assay; Stimulation with EGF. (Class of assay: confirmatory) [Related pubchem assays: 995 ]	F	BAO_0000019	assay format	Homo sapiens	None	None	None	None	CHEMBL4040	MAP kinase ERK2	Homo sapiens	SINGLE PROTEIN	CHEMBL1201862	7	PubChem BioAssays			None
CHEMBL1340049		0	440.55	1	5.05	SID24791516	N#CC(C#N)=c1ccc2c(c1)N1C(c3ccccc3)=CC(c3ccccc3)C3CCCCC31N=2	Potency	'='	3548.1	nM	5.45		Inconclusive	UO_0000065					False	CHEMBL1614521	PUBCHEM_BIOASSAY: qHTS Assay for Inhibitors of the ERK Signaling Pathway using a Homogeneous Screening Assay; Stimulation with EGF. (Class of assay: confirmatory) [Related pubchem assays: 995 ]	F	BAO_0000019	assay format	Homo sapiens	None	None	None	None	CHEMBL4040	MAP kinase ERK2	Homo sapiens	SINGLE PROTEIN	CHEMBL1201862	7	PubChem BioAssays			None
CHEMBL1409816		0	282.25	0	3.41	SID26754049	Cc1ccc2oc(=O)c3c4cc(O)c(O)cc4oc3c2c1	Potency	'='	22387.2	nM	4.65		Inconclusive	UO_0000065					False	CHEMBL1614521	PUBCHEM_BIOASSAY: qHTS Assay for Inhibitors of the ERK Signaling Pathway using a Homogeneous Screening Assay; Stimulation with EGF. (Class of assay: confirmatory) [Related pubchem assays: 995 ]	F	BAO_0000019	assay format	Homo sapiens	None	None	None	None	CHEMBL4040	MAP kinase ERK2	Homo sapiens	SINGLE PROTEIN	CHEMBL1201862	7	PubChem BioAssays			None
CHEMBL1514484		0	376.42	0	2.12	SID4238001	N#Cc1cccc(NC(=O)N2CC3(CCN(C(=O)c4cnccn4)CC3)C2)c1	Potency	'='	39810.7	nM	4.40		Inconclusive	UO_0000065					False	CHEMBL1614521	PUBCHEM_BIOASSAY: qHTS Assay for Inhibitors of the ERK Signaling Pathway using a Homogeneous Screening Assay; Stimulation with EGF. (Class of assay: confirmatory) [Related pubchem assays: 995 ]	F	BAO_0000019	assay format	Homo sapiens	None	None	None	None	CHEMBL4040	MAP kinase ERK2	Homo sapiens	SINGLE PROTEIN	CHEMBL1201862	7	PubChem BioAssays			None
CHEMBL1387404		0	322.43	0	4.49	SID22407750	O=C(/C=C/c1ccccc1)c1ccc(NC2=NCCCS2)cc1	Potency	'='	31622.8	nM	4.50		Inconclusive	UO_0000065					False	CHEMBL1614521	PUBCHEM_BIOASSAY: qHTS Assay for Inhibitors of the ERK Signaling Pathway using a Homogeneous Screening Assay; Stimulation with EGF. (Class of assay: confirmatory) [Related pubchem assays: 995 ]	F	BAO_0000019	assay format	Homo sapiens	None	None	None	None	CHEMBL4040	MAP kinase ERK2	Homo sapiens	SINGLE PROTEIN	CHEMBL1201862	7	PubChem BioAssays			None
CHEMBL1341049		0	310.35	0	3.12	SID24815307	Cc1ccc(C)c2nc(O)c(CCNC(=O)c3ccco3)cc12	Potency	'='	89.1	nM	7.05		Inconclusive	UO_0000065					False	CHEMBL1614521	PUBCHEM_BIOASSAY: qHTS Assay for Inhibitors of the ERK Signaling Pathway using a Homogeneous Screening Assay; Stimulation with EGF. (Class of assay: confirmatory) [Related pubchem assays: 995 ]	F	BAO_0000019	assay format	Homo sapiens	None	None	None	None	CHEMBL4040	MAP kinase ERK2	Homo sapiens	SINGLE PROTEIN	CHEMBL1201862	7	PubChem BioAssays			None
CHEMBL1459394		0	462.39	0	4.46	SID24786734	O=C(CCCN1C(=O)/C(=C\c2cccc(Br)c2)SC1=S)Nc1cccnc1	Potency	'='	39810.7	nM	4.40		Inconclusive	UO_0000065					False	CHEMBL1614521	PUBCHEM_BIOASSAY: qHTS Assay for Inhibitors of the ERK Signaling Pathway using a Homogeneous Screening Assay; Stimulation with EGF. (Class of assay: confirmatory) [Related pubchem assays: 995 ]	F	BAO_0000019	assay format	Homo sapiens	None	None	None	None	CHEMBL4040	MAP kinase ERK2	Homo sapiens	SINGLE PROTEIN	CHEMBL1201862	7	PubChem BioAssays			None
CHEMBL1498887		0	479.58	1	5.18	SID22410421	COc1ccc(-c2csc(NC(=O)c3ccccc3NS(=O)(=O)c3ccc(C)cc3)n2)cc1	Potency	'='	28183.8	nM	4.55		Inconclusive	UO_0000065					False	CHEMBL1614521	PUBCHEM_BIOASSAY: qHTS Assay for Inhibitors of the ERK Signaling Pathway using a Homogeneous Screening Assay; Stimulation with EGF. (Class of assay: confirmatory) [Related pubchem assays: 995 ]	F	BAO_0000019	assay format	Homo sapiens	None	None	None	None	CHEMBL4040	MAP kinase ERK2	Homo sapiens	SINGLE PROTEIN	CHEMBL1201862	7	PubChem BioAssays			None
CHEMBL1459578		0	241.33	0	4.36	SID22416637	CC(C)(C)c1ccc(Oc2ccc(N)cc2)cc1	Potency	'='	39810.7	nM	4.40		Inconclusive	UO_0000065					False	CHEMBL1614521	PUBCHEM_BIOASSAY: qHTS Assay for Inhibitors of the ERK Signaling Pathway using a Homogeneous Screening Assay; Stimulation with EGF. (Class of assay: confirmatory) [Related pubchem assays: 995 ]	F	BAO_0000019	assay format	Homo sapiens	None	None	None	None	CHEMBL4040	MAP kinase ERK2	Homo sapiens	SINGLE PROTEIN	CHEMBL1201862	7	PubChem BioAssays			None
CHEMBL1394738		0	328.45	0	4.57	SID26748537	CCC(=O)OC1CCC2C3CCc4cc(O)ccc4C3CC[C@]12C	Potency	'='	25118.9	nM	4.60		Inconclusive	UO_0000065					False	CHEMBL1614521	PUBCHEM_BIOASSAY: qHTS Assay for Inhibitors of the ERK Signaling Pathway using a Homogeneous Screening Assay; Stimulation with EGF. (Class of assay: confirmatory) [Related pubchem assays: 995 ]	F	BAO_0000019	assay format	Homo sapiens	None	None	None	None	CHEMBL4040	MAP kinase ERK2	Homo sapiens	SINGLE PROTEIN	CHEMBL1201862	7	PubChem BioAssays			None
CHEMBL1360296		0	440.53	0	4.47	SID22410575	CCn1c(O)c(N=NC(=O)c2cccc(S(=O)(=O)N3CCCCC3)c2)c2ccccc21	Potency	'='	15848.9	nM	4.80		Inconclusive	UO_0000065					False	CHEMBL1614521	PUBCHEM_BIOASSAY: qHTS Assay for Inhibitors of the ERK Signaling Pathway using a Homogeneous Screening Assay; Stimulation with EGF. (Class of assay: confirmatory) [Related pubchem assays: 995 ]	F	BAO_0000019	assay format	Homo sapiens	None	None	None	None	CHEMBL4040	MAP kinase ERK2	Homo sapiens	SINGLE PROTEIN	CHEMBL1201862	7	PubChem BioAssays			None
CHEMBL1081537		0	314.19	0	4.44	SID24790512	Cc1cccc(Nc2ncnc3ccc(Br)cc23)c1	Potency	'='	1778.3	nM	5.75		Active	UO_0000065					False	CHEMBL1614521	PUBCHEM_BIOASSAY: qHTS Assay for Inhibitors of the ERK Signaling Pathway using a Homogeneous Screening Assay; Stimulation with EGF. (Class of assay: confirmatory) [Related pubchem assays: 995 ]	F	BAO_0000019	assay format	Homo sapiens	None	None	None	None	CHEMBL4040	MAP kinase ERK2	Homo sapiens	SINGLE PROTEIN	CHEMBL1201862	7	PubChem BioAssays			None
CHEMBL3193143		0	387.42	0	2.54	SID24837974	CCOC(=O)c1sc2ncn(/N=C/c3ccc(O)c(OC)c3)c(=O)c2c1C	Potency	'='	3548.1	nM	5.45		Inconclusive	UO_0000065					False	CHEMBL1614521	PUBCHEM_BIOASSAY: qHTS Assay for Inhibitors of the ERK Signaling Pathway using a Homogeneous Screening Assay; Stimulation with EGF. (Class of assay: confirmatory) [Related pubchem assays: 995 ]	F	BAO_0000019	assay format	Homo sapiens	None	None	None	None	CHEMBL4040	MAP kinase ERK2	Homo sapiens	SINGLE PROTEIN	CHEMBL1201862	7	PubChem BioAssays			None
CHEMBL1500203		0	375.47	0	3.74	SID24811252	COc1ccc(CCN2C(=O)/C(=C\c3ccco3)SC2=S)cc1OC	Potency	'='	25118.9	nM	4.60		Inconclusive	UO_0000065					False	CHEMBL1614521	PUBCHEM_BIOASSAY: qHTS Assay for Inhibitors of the ERK Signaling Pathway using a Homogeneous Screening Assay; Stimulation with EGF. (Class of assay: confirmatory) [Related pubchem assays: 995 ]	F	BAO_0000019	assay format	Homo sapiens	None	None	None	None	CHEMBL4040	MAP kinase ERK2	Homo sapiens	SINGLE PROTEIN	CHEMBL1201862	7	PubChem BioAssays			None
CHEMBL1333793		0	210.24	0	2.10	SID26666659	Cc1cc(-c2ccccc2)n2ncnc2n1	Potency	'='	7943.3	nM	5.10		Inconclusive	UO_0000065					False	CHEMBL1614521	PUBCHEM_BIOASSAY: qHTS Assay for Inhibitors of the ERK Signaling Pathway using a Homogeneous Screening Assay; Stimulation with EGF. (Class of assay: confirmatory) [Related pubchem assays: 995 ]	F	BAO_0000019	assay format	Homo sapiens	None	None	None	None	CHEMBL4040	MAP kinase ERK2	Homo sapiens	SINGLE PROTEIN	CHEMBL1201862	7	PubChem BioAssays			None
CHEMBL1585703		0	393.47	0	4.35	SID26659356	O=[N+]([O-])c1ccccc1-c1ccc(C(=S)N2CCN(c3ccccc3)CC2)o1	Potency	'='	25118.9	nM	4.60		Inconclusive	UO_0000065					False	CHEMBL1614521	PUBCHEM_BIOASSAY: qHTS Assay for Inhibitors of the ERK Signaling Pathway using a Homogeneous Screening Assay; Stimulation with EGF. (Class of assay: confirmatory) [Related pubchem assays: 995 ]	F	BAO_0000019	assay format	Homo sapiens	None	None	None	None	CHEMBL4040	MAP kinase ERK2	Homo sapiens	SINGLE PROTEIN	CHEMBL1201862	7	PubChem BioAssays			None
CHEMBL1547115		0	273.35	0	4.27	SID17415873	COc1ccc(CCC(C)Nc2ccc(F)cc2)cc1	Potency	'='	28183.8	nM	4.55		Inconclusive	UO_0000065					False	CHEMBL1614521	PUBCHEM_BIOASSAY: qHTS Assay for Inhibitors of the ERK Signaling Pathway using a Homogeneous Screening Assay; Stimulation with EGF. (Class of assay: confirmatory) [Related pubchem assays: 995 ]	F	BAO_0000019	assay format	Homo sapiens	None	None	None	None	CHEMBL4040	MAP kinase ERK2	Homo sapiens	SINGLE PROTEIN	CHEMBL1201862	7	PubChem BioAssays			None
CHEMBL1409429		0	402.48	0	3.13	SID24788360	COc1ccc(NC(=S)N2CCN(c3ccc([N+](=O)[O-])cc3)CC2)cc1OC	Potency	'='	39810.7	nM	4.40		Inconclusive	UO_0000065					False	CHEMBL1614521	PUBCHEM_BIOASSAY: qHTS Assay for Inhibitors of the ERK Signaling Pathway using a Homogeneous Screening Assay; Stimulation with EGF. (Class of assay: confirmatory) [Related pubchem assays: 995 ]	F	BAO_0000019	assay format	Homo sapiens	None	None	None	None	CHEMBL4040	MAP kinase ERK2	Homo sapiens	SINGLE PROTEIN	CHEMBL1201862	7	PubChem BioAssays			None
CHEMBL1539363		0	315.44	0	2.62	SID24787811	Cc1cc(N2CCCC2)ccc1/C=C1/C(=O)N(C)C(=S)N1C	Potency	'='	2818.4	nM	5.55		Inconclusive	UO_0000065					False	CHEMBL1614521	PUBCHEM_BIOASSAY: qHTS Assay for Inhibitors of the ERK Signaling Pathway using a Homogeneous Screening Assay; Stimulation with EGF. (Class of assay: confirmatory) [Related pubchem assays: 995 ]	F	BAO_0000019	assay format	Homo sapiens	None	None	None	None	CHEMBL4040	MAP kinase ERK2	Homo sapiens	SINGLE PROTEIN	CHEMBL1201862	7	PubChem BioAssays			None
CHEMBL1361227		0	422.96	1	5.09	SID17432731	COc1cccc(CNCCc2c[nH]c3ccccc23)c1OCc1ccccc1.Cl	Potency	'='	35481.3	nM	4.45		Inconclusive	UO_0000065					False	CHEMBL1614521	PUBCHEM_BIOASSAY: qHTS Assay for Inhibitors of the ERK Signaling Pathway using a Homogeneous Screening Assay; Stimulation with EGF. (Class of assay: confirmatory) [Related pubchem assays: 995 ]	F	BAO_0000019	assay format	Homo sapiens	None	None	None	None	CHEMBL4040	MAP kinase ERK2	Homo sapiens	SINGLE PROTEIN	CHEMBL1201862	7	PubChem BioAssays			None
CHEMBL1350412		0	283.34	0	2.37	SID24795696	CCOc1ccc2ccccc2c1CNc1nnnn1C	Potency	'='	3162.3	nM	5.50		Inconclusive	UO_0000065					False	CHEMBL1614521	PUBCHEM_BIOASSAY: qHTS Assay for Inhibitors of the ERK Signaling Pathway using a Homogeneous Screening Assay; Stimulation with EGF. (Class of assay: confirmatory) [Related pubchem assays: 995 ]	F	BAO_0000019	assay format	Homo sapiens	None	None	None	None	CHEMBL4040	MAP kinase ERK2	Homo sapiens	SINGLE PROTEIN	CHEMBL1201862	7	PubChem BioAssays			None
CHEMBL1302330		0	504.59	1	4.54	SID17511569	COc1ccc(CCNc2cc(N3CCN(C(=O)c4ccc(C)cc4)CC3)ccc2[N+](=O)[O-])cc1OC	Potency	'='	22387.2	nM	4.65		Inconclusive	UO_0000065					False	CHEMBL1614521	PUBCHEM_BIOASSAY: qHTS Assay for Inhibitors of the ERK Signaling Pathway using a Homogeneous Screening Assay; Stimulation with EGF. (Class of assay: confirmatory) [Related pubchem assays: 995 ]	F	BAO_0000019	assay format	Homo sapiens	None	None	None	None	CHEMBL4040	MAP kinase ERK2	Homo sapiens	SINGLE PROTEIN	CHEMBL1201862	7	PubChem BioAssays			None
CHEMBL1461513		0	430.87	0	4.43	SID24782530	COc1ccc(C(=O)O)cc1NC(=S)NC(=O)c1ccc(-c2ccc(Cl)cc2)o1	Potency	'='	15848.9	nM	4.80		Inconclusive	UO_0000065					False	CHEMBL1614521	PUBCHEM_BIOASSAY: qHTS Assay for Inhibitors of the ERK Signaling Pathway using a Homogeneous Screening Assay; Stimulation with EGF. (Class of assay: confirmatory) [Related pubchem assays: 995 ]	F	BAO_0000019	assay format	Homo sapiens	None	None	None	None	CHEMBL4040	MAP kinase ERK2	Homo sapiens	SINGLE PROTEIN	CHEMBL1201862	7	PubChem BioAssays			None
CHEMBL1539370		0	528.61	0	2.45	SID4249126	COC(=O)c1ccccc1S(=O)(=O)N(CCCN1CCOCC1)Cc1cccs1.O=C(O)C(=O)O	Potency	'='	3162.3	nM	5.50		Inconclusive	UO_0000065					False	CHEMBL1614521	PUBCHEM_BIOASSAY: qHTS Assay for Inhibitors of the ERK Signaling Pathway using a Homogeneous Screening Assay; Stimulation with EGF. (Class of assay: confirmatory) [Related pubchem assays: 995 ]	F	BAO_0000019	assay format	Homo sapiens	None	None	None	None	CHEMBL4040	MAP kinase ERK2	Homo sapiens	SINGLE PROTEIN	CHEMBL1201862	7	PubChem BioAssays			None
CHEMBL1421987		0	388.48	0	2.59	SID24799582	CN(Cc1ccccc1)C(=O)c1nc2ccccn2c1CNCCn1cccn1	Potency	'='	39810.7	nM	4.40		Inconclusive	UO_0000065					False	CHEMBL1614521	PUBCHEM_BIOASSAY: qHTS Assay for Inhibitors of the ERK Signaling Pathway using a Homogeneous Screening Assay; Stimulation with EGF. (Class of assay: confirmatory) [Related pubchem assays: 995 ]	F	BAO_0000019	assay format	Homo sapiens	None	None	None	None	CHEMBL4040	MAP kinase ERK2	Homo sapiens	SINGLE PROTEIN	CHEMBL1201862	7	PubChem BioAssays			None
CHEMBL1500982		0	316.79	0	3.86	SID24784435	CCOC(=O)c1cc2c(ccn2C)n1Cc1ccc(Cl)cc1	Potency	'='	17782.8	nM	4.75		Inconclusive	UO_0000065					False	CHEMBL1614521	PUBCHEM_BIOASSAY: qHTS Assay for Inhibitors of the ERK Signaling Pathway using a Homogeneous Screening Assay; Stimulation with EGF. (Class of assay: confirmatory) [Related pubchem assays: 995 ]	F	BAO_0000019	assay format	Homo sapiens	None	None	None	None	CHEMBL4040	MAP kinase ERK2	Homo sapiens	SINGLE PROTEIN	CHEMBL1201862	7	PubChem BioAssays			None
CHEMBL1578840		0	408.09	0	3.21	SID22407831	CC(C)(C)NC(=O)NC(=O)COc1ccc(Br)cc1Br	Potency	'='	39810.7	nM	4.40		Inconclusive	UO_0000065					False	CHEMBL1614521	PUBCHEM_BIOASSAY: qHTS Assay for Inhibitors of the ERK Signaling Pathway using a Homogeneous Screening Assay; Stimulation with EGF. (Class of assay: confirmatory) [Related pubchem assays: 995 ]	F	BAO_0000019	assay format	Homo sapiens	None	None	None	None	CHEMBL4040	MAP kinase ERK2	Homo sapiens	SINGLE PROTEIN	CHEMBL1201862	7	PubChem BioAssays			None
CHEMBL1401450		0	283.38	0	3.68	SID26665551	Cc1cc(C)nc(NC(=N)Nc2ccc(C(C)C)cc2)n1	Potency	'='	15848.9	nM	4.80		Inconclusive	UO_0000065					False	CHEMBL1614521	PUBCHEM_BIOASSAY: qHTS Assay for Inhibitors of the ERK Signaling Pathway using a Homogeneous Screening Assay; Stimulation with EGF. (Class of assay: confirmatory) [Related pubchem assays: 995 ]	F	BAO_0000019	assay format	Homo sapiens	None	None	None	None	CHEMBL4040	MAP kinase ERK2	Homo sapiens	SINGLE PROTEIN	CHEMBL1201862	7	PubChem BioAssays			None
CHEMBL3197847		0	320.33	0	4.41	SID17514061	Fc1ccccc1-c1ccc(/C=N/Nc2nc3ccccc3[nH]2)o1	Potency	'='	35481.3	nM	4.45		Inconclusive	UO_0000065					False	CHEMBL1614521	PUBCHEM_BIOASSAY: qHTS Assay for Inhibitors of the ERK Signaling Pathway using a Homogeneous Screening Assay; Stimulation with EGF. (Class of assay: confirmatory) [Related pubchem assays: 995 ]	F	BAO_0000019	assay format	Homo sapiens	None	None	None	None	CHEMBL4040	MAP kinase ERK2	Homo sapiens	SINGLE PROTEIN	CHEMBL1201862	7	PubChem BioAssays			None
CHEMBL1559	MICONAZOLE NITRATE	4	479.15	1	6.45	SID26748144	Clc1ccc(COC(Cn2ccnc2)c2ccc(Cl)cc2Cl)c(Cl)c1.O=[N+]([O-])O	Potency	'='	31622.8	nM	4.50		Inconclusive	UO_0000065					False	CHEMBL1614521	PUBCHEM_BIOASSAY: qHTS Assay for Inhibitors of the ERK Signaling Pathway using a Homogeneous Screening Assay; Stimulation with EGF. (Class of assay: confirmatory) [Related pubchem assays: 995 ]	F	BAO_0000019	assay format	Homo sapiens	None	None	None	None	CHEMBL4040	MAP kinase ERK2	Homo sapiens	SINGLE PROTEIN	CHEMBL1201862	7	PubChem BioAssays			None
CHEMBL1422719		0	303.58	0	4.34	SID26728596	CC(=O)c1cnn(-c2c(Cl)cc(Cl)cc2Cl)c1C	Potency	'='	25118.9	nM	4.60		Inconclusive	UO_0000065					False	CHEMBL1614521	PUBCHEM_BIOASSAY: qHTS Assay for Inhibitors of the ERK Signaling Pathway using a Homogeneous Screening Assay; Stimulation with EGF. (Class of assay: confirmatory) [Related pubchem assays: 995 ]	F	BAO_0000019	assay format	Homo sapiens	None	None	None	None	CHEMBL4040	MAP kinase ERK2	Homo sapiens	SINGLE PROTEIN	CHEMBL1201862	7	PubChem BioAssays			None
CHEMBL1492003		0	402.48	0	4.45	SID22407686	S=C(NCc1ccc2c(c1)OCO2)Nc1ccc(-c2nc3ccccc3[nH]2)cc1	Potency	'='	31622.8	nM	4.50		Inconclusive	UO_0000065					False	CHEMBL1614521	PUBCHEM_BIOASSAY: qHTS Assay for Inhibitors of the ERK Signaling Pathway using a Homogeneous Screening Assay; Stimulation with EGF. (Class of assay: confirmatory) [Related pubchem assays: 995 ]	F	BAO_0000019	assay format	Homo sapiens	None	None	None	None	CHEMBL4040	MAP kinase ERK2	Homo sapiens	SINGLE PROTEIN	CHEMBL1201862	7	PubChem BioAssays			None
CHEMBL84010		0	249.27	0	3.06	SID24824101	O=C1C=C(Nc2ccccc2)C(=O)c2ccccc21	Potency	'='	25118.9	nM	4.60		Active	UO_0000065					False	CHEMBL1614521	PUBCHEM_BIOASSAY: qHTS Assay for Inhibitors of the ERK Signaling Pathway using a Homogeneous Screening Assay; Stimulation with EGF. (Class of assay: confirmatory) [Related pubchem assays: 995 ]	F	BAO_0000019	assay format	Homo sapiens	None	None	None	None	CHEMBL4040	MAP kinase ERK2	Homo sapiens	SINGLE PROTEIN	CHEMBL1201862	7	PubChem BioAssays			None
CHEMBL3209435		0	292.29	0	3.52	SID24836614	COc1ccc(/C(C)=N/Nc2ccc(F)cc2F)c(O)c1	Potency	'='	28183.8	nM	4.55		Inconclusive	UO_0000065					False	CHEMBL1614521	PUBCHEM_BIOASSAY: qHTS Assay for Inhibitors of the ERK Signaling Pathway using a Homogeneous Screening Assay; Stimulation with EGF. (Class of assay: confirmatory) [Related pubchem assays: 995 ]	F	BAO_0000019	assay format	Homo sapiens	None	None	None	None	CHEMBL4040	MAP kinase ERK2	Homo sapiens	SINGLE PROTEIN	CHEMBL1201862	7	PubChem BioAssays			None
CHEMBL3210402		0	365.82	0	4.08	SID24780622	O=C(N/N=C/c1ccccc1OCc1ccccc1Cl)c1cccnc1	Potency	'='	31622.8	nM	4.50		Inconclusive	UO_0000065					False	CHEMBL1614521	PUBCHEM_BIOASSAY: qHTS Assay for Inhibitors of the ERK Signaling Pathway using a Homogeneous Screening Assay; Stimulation with EGF. (Class of assay: confirmatory) [Related pubchem assays: 995 ]	F	BAO_0000019	assay format	Homo sapiens	None	None	None	None	CHEMBL4040	MAP kinase ERK2	Homo sapiens	SINGLE PROTEIN	CHEMBL1201862	7	PubChem BioAssays			None
CHEMBL1508567		0	391.30	0	4.48	SID17513857	O=C(/C=C/c1ccc(Cl)cc1Cl)Nc1ccc(CN2CCOCC2)cc1	Potency	'='	39810.7	nM	4.40		Inconclusive	UO_0000065					False	CHEMBL1614521	PUBCHEM_BIOASSAY: qHTS Assay for Inhibitors of the ERK Signaling Pathway using a Homogeneous Screening Assay; Stimulation with EGF. (Class of assay: confirmatory) [Related pubchem assays: 995 ]	F	BAO_0000019	assay format	Homo sapiens	None	None	None	None	CHEMBL4040	MAP kinase ERK2	Homo sapiens	SINGLE PROTEIN	CHEMBL1201862	7	PubChem BioAssays			None
CHEMBL1469216		0	544.70	1	4.87	SID24783371	CCN1CCN(CCNC(=O)c2ccc3c(c2)N(Cc2ccc(F)cc2)C(=O)/C(=C/c2ccccc2)S3)CC1	Potency	'='	28183.8	nM	4.55		Inconclusive	UO_0000065					False	CHEMBL1614521	PUBCHEM_BIOASSAY: qHTS Assay for Inhibitors of the ERK Signaling Pathway using a Homogeneous Screening Assay; Stimulation with EGF. (Class of assay: confirmatory) [Related pubchem assays: 995 ]	F	BAO_0000019	assay format	Homo sapiens	None	None	None	None	CHEMBL4040	MAP kinase ERK2	Homo sapiens	SINGLE PROTEIN	CHEMBL1201862	7	PubChem BioAssays			None
CHEMBL1350719		0	419.52	0	4.60	SID24814580	COc1ccc(CCNC(=O)CC(c2ccccc2)c2cccc(C)c2O)cc1OC	Potency	'='	39810.7	nM	4.40		Inconclusive	UO_0000065					False	CHEMBL1614521	PUBCHEM_BIOASSAY: qHTS Assay for Inhibitors of the ERK Signaling Pathway using a Homogeneous Screening Assay; Stimulation with EGF. (Class of assay: confirmatory) [Related pubchem assays: 995 ]	F	BAO_0000019	assay format	Homo sapiens	None	None	None	None	CHEMBL4040	MAP kinase ERK2	Homo sapiens	SINGLE PROTEIN	CHEMBL1201862	7	PubChem BioAssays			None
CHEMBL1327263		0	None	None	None	SID11113064		Potency	'='	10000.0	nM	5.00		Inconclusive	UO_0000065					False	CHEMBL1614521	PUBCHEM_BIOASSAY: qHTS Assay for Inhibitors of the ERK Signaling Pathway using a Homogeneous Screening Assay; Stimulation with EGF. (Class of assay: confirmatory) [Related pubchem assays: 995 ]	F	BAO_0000019	assay format	Homo sapiens	None	None	None	None	CHEMBL4040	MAP kinase ERK2	Homo sapiens	SINGLE PROTEIN	CHEMBL1201862	7	PubChem BioAssays			None
CHEMBL43064	CINNARIZINE	4	368.52	1	5.11	SID855570	C(=C/c1ccccc1)\CN1CCN(C(c2ccccc2)c2ccccc2)CC1	Potency	'='	39810.7	nM	4.40		Inconclusive	UO_0000065					False	CHEMBL1614521	PUBCHEM_BIOASSAY: qHTS Assay for Inhibitors of the ERK Signaling Pathway using a Homogeneous Screening Assay; Stimulation with EGF. (Class of assay: confirmatory) [Related pubchem assays: 995 ]	F	BAO_0000019	assay format	Homo sapiens	None	None	None	None	CHEMBL4040	MAP kinase ERK2	Homo sapiens	SINGLE PROTEIN	CHEMBL1201862	7	PubChem BioAssays			None
CHEMBL1981539		0	445.57	0	2.36	SID26671512	CC1=CC=CN2C(=O)C(=C\c3sc(S)nc3O)/C(=N/CCCN3CCOCC3)N=C12	Potency	'='	25118.9	nM	4.60		Inconclusive	UO_0000065					False	CHEMBL1614521	PUBCHEM_BIOASSAY: qHTS Assay for Inhibitors of the ERK Signaling Pathway using a Homogeneous Screening Assay; Stimulation with EGF. (Class of assay: confirmatory) [Related pubchem assays: 995 ]	F	BAO_0000019	assay format	Homo sapiens	None	None	None	None	CHEMBL4040	MAP kinase ERK2	Homo sapiens	SINGLE PROTEIN	CHEMBL1201862	7	PubChem BioAssays			None
CHEMBL1563747		0	478.39	0	3.96	SID24811945	OCCN1CCN(c2ncnc3c2c(-c2ccccc2)cn3-c2ccc(Br)cc2)CC1	Potency	'='	39810.7	nM	4.40		Inconclusive	UO_0000065					False	CHEMBL1614521	PUBCHEM_BIOASSAY: qHTS Assay for Inhibitors of the ERK Signaling Pathway using a Homogeneous Screening Assay; Stimulation with EGF. (Class of assay: confirmatory) [Related pubchem assays: 995 ]	F	BAO_0000019	assay format	Homo sapiens	None	None	None	None	CHEMBL4040	MAP kinase ERK2	Homo sapiens	SINGLE PROTEIN	CHEMBL1201862	7	PubChem BioAssays			None
CHEMBL1547847		0	420.94	1	5.07	SID22410985	Cc1ccc(C(=O)Nc2ccc(C)c(S(=O)(=O)Nc3ccccc3Cl)c2)s1	Potency	'='	39810.7	nM	4.40		Inconclusive	UO_0000065					False	CHEMBL1614521	PUBCHEM_BIOASSAY: qHTS Assay for Inhibitors of the ERK Signaling Pathway using a Homogeneous Screening Assay; Stimulation with EGF. (Class of assay: confirmatory) [Related pubchem assays: 995 ]	F	BAO_0000019	assay format	Homo sapiens	None	None	None	None	CHEMBL4040	MAP kinase ERK2	Homo sapiens	SINGLE PROTEIN	CHEMBL1201862	7	PubChem BioAssays			None
CHEMBL1373403		0	388.56	0	2.99	SID24806716	S=C(NCC1CCCO1)N1CCN(c2nc(-c3ccccc3)cs2)CC1	Potency	'='	31622.8	nM	4.50		Inconclusive	UO_0000065					False	CHEMBL1614521	PUBCHEM_BIOASSAY: qHTS Assay for Inhibitors of the ERK Signaling Pathway using a Homogeneous Screening Assay; Stimulation with EGF. (Class of assay: confirmatory) [Related pubchem assays: 995 ]	F	BAO_0000019	assay format	Homo sapiens	None	None	None	None	CHEMBL4040	MAP kinase ERK2	Homo sapiens	SINGLE PROTEIN	CHEMBL1201862	7	PubChem BioAssays			None
CHEMBL1981928		0	343.18	0	1.78	SID24805629	O=[N+]([O-])/C(CN1CCOCC1)=N\Nc1ccc(Br)cc1	Potency	'='	25118.9	nM	4.60		Inconclusive	UO_0000065					False	CHEMBL1614521	PUBCHEM_BIOASSAY: qHTS Assay for Inhibitors of the ERK Signaling Pathway using a Homogeneous Screening Assay; Stimulation with EGF. (Class of assay: confirmatory) [Related pubchem assays: 995 ]	F	BAO_0000019	assay format	Homo sapiens	None	None	None	None	CHEMBL4040	MAP kinase ERK2	Homo sapiens	SINGLE PROTEIN	CHEMBL1201862	7	PubChem BioAssays			None
CHEMBL1563700		0	438.71	0	2.53	SID14744759	Cl.Nc1nc(N2CCN(C(=O)c3ccco3)CC2)nc2ccc(Br)cc12	Potency	'='	39810.7	nM	4.40		Inconclusive	UO_0000065					False	CHEMBL1614521	PUBCHEM_BIOASSAY: qHTS Assay for Inhibitors of the ERK Signaling Pathway using a Homogeneous Screening Assay; Stimulation with EGF. (Class of assay: confirmatory) [Related pubchem assays: 995 ]	F	BAO_0000019	assay format	Homo sapiens	None	None	None	None	CHEMBL4040	MAP kinase ERK2	Homo sapiens	SINGLE PROTEIN	CHEMBL1201862	7	PubChem BioAssays			None
CHEMBL1440685		0	541.58	1	4.03	SID26731949	CCN1CCN(Cc2ccc(NC(=O)c3ccc(C)c(NC(=O)c4nccnc4N)c3)cc2C(F)(F)F)CC1	Potency	'='	39810.7	nM	4.40		Inconclusive	UO_0000065					False	CHEMBL1614521	PUBCHEM_BIOASSAY: qHTS Assay for Inhibitors of the ERK Signaling Pathway using a Homogeneous Screening Assay; Stimulation with EGF. (Class of assay: confirmatory) [Related pubchem assays: 995 ]	F	BAO_0000019	assay format	Homo sapiens	None	None	None	None	CHEMBL4040	MAP kinase ERK2	Homo sapiens	SINGLE PROTEIN	CHEMBL1201862	7	PubChem BioAssays			None
CHEMBL1982222		0	356.41	0	2.23	SID26726328	Cn1c(SCC(=O)N/N=C/c2ccc(O)c(O)c2)nc2ccccc21	Potency	'='	39810.7	nM	4.40		Inconclusive	UO_0000065					False	CHEMBL1614521	PUBCHEM_BIOASSAY: qHTS Assay for Inhibitors of the ERK Signaling Pathway using a Homogeneous Screening Assay; Stimulation with EGF. (Class of assay: confirmatory) [Related pubchem assays: 995 ]	F	BAO_0000019	assay format	Homo sapiens	None	None	None	None	CHEMBL4040	MAP kinase ERK2	Homo sapiens	SINGLE PROTEIN	CHEMBL1201862	7	PubChem BioAssays			None
CHEMBL1390538		0	340.85	0	3.95	SID24793620	Cl.c1ccc(COc2cccc(CNCc3cccnc3)c2)cc1	Potency	'='	12589.3	nM	4.90		Inconclusive	UO_0000065					False	CHEMBL1614521	PUBCHEM_BIOASSAY: qHTS Assay for Inhibitors of the ERK Signaling Pathway using a Homogeneous Screening Assay; Stimulation with EGF. (Class of assay: confirmatory) [Related pubchem assays: 995 ]	F	BAO_0000019	assay format	Homo sapiens	None	None	None	None	CHEMBL4040	MAP kinase ERK2	Homo sapiens	SINGLE PROTEIN	CHEMBL1201862	7	PubChem BioAssays			None
CHEMBL1478646		0	396.40	0	2.21	SID24830869	N#C/C(=C\c1ccc(-c2cccc([N+](=O)[O-])c2)o1)C(=O)NCCN1CCOCC1	Potency	'='	28183.8	nM	4.55		Inconclusive	UO_0000065					False	CHEMBL1614521	PUBCHEM_BIOASSAY: qHTS Assay for Inhibitors of the ERK Signaling Pathway using a Homogeneous Screening Assay; Stimulation with EGF. (Class of assay: confirmatory) [Related pubchem assays: 995 ]	F	BAO_0000019	assay format	Homo sapiens	None	None	None	None	CHEMBL4040	MAP kinase ERK2	Homo sapiens	SINGLE PROTEIN	CHEMBL1201862	7	PubChem BioAssays			None
CHEMBL1506750		0	328.32	0	2.73	SID26662555	O=C(/C=C/c1ccc(-c2cccc([N+](=O)[O-])c2)o1)N1CCOCC1	Potency	'='	31622.8	nM	4.50		Inconclusive	UO_0000065					False	CHEMBL1614521	PUBCHEM_BIOASSAY: qHTS Assay for Inhibitors of the ERK Signaling Pathway using a Homogeneous Screening Assay; Stimulation with EGF. (Class of assay: confirmatory) [Related pubchem assays: 995 ]	F	BAO_0000019	assay format	Homo sapiens	None	None	None	None	CHEMBL4040	MAP kinase ERK2	Homo sapiens	SINGLE PROTEIN	CHEMBL1201862	7	PubChem BioAssays			None
CHEMBL1308971		0	329.36	0	3.85	SID17505740	O=C(NNc1c2ccccc2nc2ccccc12)c1ccccc1O	Potency	'='	31622.8	nM	4.50		Inconclusive	UO_0000065					False	CHEMBL1614521	PUBCHEM_BIOASSAY: qHTS Assay for Inhibitors of the ERK Signaling Pathway using a Homogeneous Screening Assay; Stimulation with EGF. (Class of assay: confirmatory) [Related pubchem assays: 995 ]	F	BAO_0000019	assay format	Homo sapiens	None	None	None	None	CHEMBL4040	MAP kinase ERK2	Homo sapiens	SINGLE PROTEIN	CHEMBL1201862	7	PubChem BioAssays			None
CHEMBL1426920		0	347.45	0	0.70	SID17507294	CCCCCCCCCOC1OC(CO)C(O)C(O)C1NC(C)=O	Potency	'='	10000.0	nM	5.00		Inconclusive	UO_0000065					False	CHEMBL1614521	PUBCHEM_BIOASSAY: qHTS Assay for Inhibitors of the ERK Signaling Pathway using a Homogeneous Screening Assay; Stimulation with EGF. (Class of assay: confirmatory) [Related pubchem assays: 995 ]	F	BAO_0000019	assay format	Homo sapiens	None	None	None	None	CHEMBL4040	MAP kinase ERK2	Homo sapiens	SINGLE PROTEIN	CHEMBL1201862	7	PubChem BioAssays			None
CHEMBL1307534		0	499.62	0	4.16	SID24836700	CCn1c2ccccc2c2cc(NC(=O)CN(C)CC(=O)Nc3ccc(N4CCOCC4)cc3)ccc21	Potency	'='	112.2	nM	6.95		Inconclusive	UO_0000065					False	CHEMBL1614521	PUBCHEM_BIOASSAY: qHTS Assay for Inhibitors of the ERK Signaling Pathway using a Homogeneous Screening Assay; Stimulation with EGF. (Class of assay: confirmatory) [Related pubchem assays: 995 ]	F	BAO_0000019	assay format	Homo sapiens	None	None	None	None	CHEMBL4040	MAP kinase ERK2	Homo sapiens	SINGLE PROTEIN	CHEMBL1201862	7	PubChem BioAssays			None
CHEMBL1443903		0	322.41	1	5.24	SID24808775	Fc1ccc(N2N=C(c3cccs3)CC2c2ccccc2)cc1	Potency	'='	25118.9	nM	4.60		Inconclusive	UO_0000065					False	CHEMBL1614521	PUBCHEM_BIOASSAY: qHTS Assay for Inhibitors of the ERK Signaling Pathway using a Homogeneous Screening Assay; Stimulation with EGF. (Class of assay: confirmatory) [Related pubchem assays: 995 ]	F	BAO_0000019	assay format	Homo sapiens	None	None	None	None	CHEMBL4040	MAP kinase ERK2	Homo sapiens	SINGLE PROTEIN	CHEMBL1201862	7	PubChem BioAssays			None
CHEMBL1303027		0	230.31	0	3.21	SID24813408	CC1=CC(C)(C)NC(=O)N1c1ccc(C)cc1	Potency	'='	31622.8	nM	4.50		Inconclusive	UO_0000065					False	CHEMBL1614521	PUBCHEM_BIOASSAY: qHTS Assay for Inhibitors of the ERK Signaling Pathway using a Homogeneous Screening Assay; Stimulation with EGF. (Class of assay: confirmatory) [Related pubchem assays: 995 ]	F	BAO_0000019	assay format	Homo sapiens	None	None	None	None	CHEMBL4040	MAP kinase ERK2	Homo sapiens	SINGLE PROTEIN	CHEMBL1201862	7	PubChem BioAssays			None
CHEMBL1585979		0	339.44	0	4.15	SID26664092	Fc1ccc2[nH]c3c(c2c1)CN(C(S)=NCc1ccccc1)CC3	Potency	'='	35481.3	nM	4.45		Inconclusive	UO_0000065					False	CHEMBL1614521	PUBCHEM_BIOASSAY: qHTS Assay for Inhibitors of the ERK Signaling Pathway using a Homogeneous Screening Assay; Stimulation with EGF. (Class of assay: confirmatory) [Related pubchem assays: 995 ]	F	BAO_0000019	assay format	Homo sapiens	None	None	None	None	CHEMBL4040	MAP kinase ERK2	Homo sapiens	SINGLE PROTEIN	CHEMBL1201862	7	PubChem BioAssays			None
CHEMBL3190327		0	444.30	0	2.61	SID26658454	CS(=O)(=O)N(CC(=O)N/N=C/c1ccccc1C(=O)O)c1cccc(Cl)c1Cl	Potency	'='	17782.8	nM	4.75		Inconclusive	UO_0000065					False	CHEMBL1614521	PUBCHEM_BIOASSAY: qHTS Assay for Inhibitors of the ERK Signaling Pathway using a Homogeneous Screening Assay; Stimulation with EGF. (Class of assay: confirmatory) [Related pubchem assays: 995 ]	F	BAO_0000019	assay format	Homo sapiens	None	None	None	None	CHEMBL4040	MAP kinase ERK2	Homo sapiens	SINGLE PROTEIN	CHEMBL1201862	7	PubChem BioAssays			None
CHEMBL1350469		0	297.36	0	4.64	SID22407017	c1ccc(N=C2N=C(Nc3ccccc3)c3ccccc32)cc1	Potency	'='	28183.8	nM	4.55		Inconclusive	UO_0000065					False	CHEMBL1614521	PUBCHEM_BIOASSAY: qHTS Assay for Inhibitors of the ERK Signaling Pathway using a Homogeneous Screening Assay; Stimulation with EGF. (Class of assay: confirmatory) [Related pubchem assays: 995 ]	F	BAO_0000019	assay format	Homo sapiens	None	None	None	None	CHEMBL4040	MAP kinase ERK2	Homo sapiens	SINGLE PROTEIN	CHEMBL1201862	7	PubChem BioAssays			None
CHEMBL1445826		0	306.33	0	2.15	SID24810871	Cc1cc(/C=C2/NC(=O)NC2=O)c(C)n1-c1ccc(C#N)cc1	Potency	'='	5011.9	nM	5.30		Inconclusive	UO_0000065					False	CHEMBL1614521	PUBCHEM_BIOASSAY: qHTS Assay for Inhibitors of the ERK Signaling Pathway using a Homogeneous Screening Assay; Stimulation with EGF. (Class of assay: confirmatory) [Related pubchem assays: 995 ]	F	BAO_0000019	assay format	Homo sapiens	None	None	None	None	CHEMBL4040	MAP kinase ERK2	Homo sapiens	SINGLE PROTEIN	CHEMBL1201862	7	PubChem BioAssays			None
CHEMBL1440833		0	391.86	1	5.06	SID17512670	CC(=O)Nc1ccc(Nc2cc(C)nc3c(-c4ccc(Cl)cc4)cnn23)cc1	Potency	'='	39810.7	nM	4.40		Inconclusive	UO_0000065					False	CHEMBL1614521	PUBCHEM_BIOASSAY: qHTS Assay for Inhibitors of the ERK Signaling Pathway using a Homogeneous Screening Assay; Stimulation with EGF. (Class of assay: confirmatory) [Related pubchem assays: 995 ]	F	BAO_0000019	assay format	Homo sapiens	None	None	None	None	CHEMBL4040	MAP kinase ERK2	Homo sapiens	SINGLE PROTEIN	CHEMBL1201862	7	PubChem BioAssays			None
CHEMBL1351105		0	452.21	0	4.44	SID14725208	O=C(Cn1cnc([N+](=O)[O-])c1)Nc1cc(Oc2ccc(Cl)cc2Cl)cc([N+](=O)[O-])c1	Potency	'='	39810.7	nM	4.40		Inconclusive	UO_0000065					False	CHEMBL1614521	PUBCHEM_BIOASSAY: qHTS Assay for Inhibitors of the ERK Signaling Pathway using a Homogeneous Screening Assay; Stimulation with EGF. (Class of assay: confirmatory) [Related pubchem assays: 995 ]	F	BAO_0000019	assay format	Homo sapiens	None	None	None	None	CHEMBL4040	MAP kinase ERK2	Homo sapiens	SINGLE PROTEIN	CHEMBL1201862	7	PubChem BioAssays			None
CHEMBL1406895		0	437.68	0	3.32	SID24790344	COC(=O)C1=NN(C(=O)c2cccc(Br)c2)C(O)(c2ccc(Cl)cc2)C1	Potency	'='	39810.7	nM	4.40		Inconclusive	UO_0000065					False	CHEMBL1614521	PUBCHEM_BIOASSAY: qHTS Assay for Inhibitors of the ERK Signaling Pathway using a Homogeneous Screening Assay; Stimulation with EGF. (Class of assay: confirmatory) [Related pubchem assays: 995 ]	F	BAO_0000019	assay format	Homo sapiens	None	None	None	None	CHEMBL4040	MAP kinase ERK2	Homo sapiens	SINGLE PROTEIN	CHEMBL1201862	7	PubChem BioAssays			None
CHEMBL3192444		0	333.19	0	3.74	SID26662231	Cc1occc1C(=O)N/N=C/C(Br)=C\c1ccccc1	Potency	'='	25118.9	nM	4.60		Inconclusive	UO_0000065					False	CHEMBL1614521	PUBCHEM_BIOASSAY: qHTS Assay for Inhibitors of the ERK Signaling Pathway using a Homogeneous Screening Assay; Stimulation with EGF. (Class of assay: confirmatory) [Related pubchem assays: 995 ]	F	BAO_0000019	assay format	Homo sapiens	None	None	None	None	CHEMBL4040	MAP kinase ERK2	Homo sapiens	SINGLE PROTEIN	CHEMBL1201862	7	PubChem BioAssays			None
CHEMBL588028		0	462.92	0	2.71	SID26671054	O=C(Nc1ccc(S(=O)(=O)N2CCOCC2)cc1)c1cc(-c2cc(Cl)ccc2O)n[nH]1	Potency	'='	28183.8	nM	4.55		Inconclusive	UO_0000065					False	CHEMBL1614521	PUBCHEM_BIOASSAY: qHTS Assay for Inhibitors of the ERK Signaling Pathway using a Homogeneous Screening Assay; Stimulation with EGF. (Class of assay: confirmatory) [Related pubchem assays: 995 ]	F	BAO_0000019	assay format	Homo sapiens	None	None	None	None	CHEMBL4040	MAP kinase ERK2	Homo sapiens	SINGLE PROTEIN	CHEMBL1201862	7	PubChem BioAssays			None
CHEMBL1595787		0	273.13	0	3.76	SID24795342	Brc1ccc(-c2ncc3ccccn23)cc1	Potency	'='	19952.6	nM	4.70		Inconclusive	UO_0000065					False	CHEMBL1614521	PUBCHEM_BIOASSAY: qHTS Assay for Inhibitors of the ERK Signaling Pathway using a Homogeneous Screening Assay; Stimulation with EGF. (Class of assay: confirmatory) [Related pubchem assays: 995 ]	F	BAO_0000019	assay format	Homo sapiens	None	None	None	None	CHEMBL4040	MAP kinase ERK2	Homo sapiens	SINGLE PROTEIN	CHEMBL1201862	7	PubChem BioAssays			None
CHEMBL1604283		0	822.95	3	4.34	SID855776	CO[C@H]1C=CO[C@@]2(C)Oc3c(C)c(O)c4c(O)c(c(C=NN5CCN(C)CC5)c(O)c4c3C2=O)NC(=O)C(C)=CC=C[C@H](C)[C@H](O)[C@@H](C)[C@@H](O)[C@@H](C)[C@H](OC(C)=O)[C@@H]1C	Potency	'='	22387.2	nM	4.65		Inconclusive	UO_0000065					False	CHEMBL1614521	PUBCHEM_BIOASSAY: qHTS Assay for Inhibitors of the ERK Signaling Pathway using a Homogeneous Screening Assay; Stimulation with EGF. (Class of assay: confirmatory) [Related pubchem assays: 995 ]	F	BAO_0000019	assay format	Homo sapiens	None	None	None	None	CHEMBL4040	MAP kinase ERK2	Homo sapiens	SINGLE PROTEIN	CHEMBL1201862	7	PubChem BioAssays			None
CHEMBL1421048		0	359.77	0	3.55	SID17514474	O=[N+]([O-])CC(c1cccc(Cl)c1)c1c(O)n[nH]c1-c1ccccc1O	Potency	'='	31622.8	nM	4.50		Inconclusive	UO_0000065					False	CHEMBL1614521	PUBCHEM_BIOASSAY: qHTS Assay for Inhibitors of the ERK Signaling Pathway using a Homogeneous Screening Assay; Stimulation with EGF. (Class of assay: confirmatory) [Related pubchem assays: 995 ]	F	BAO_0000019	assay format	Homo sapiens	None	None	None	None	CHEMBL4040	MAP kinase ERK2	Homo sapiens	SINGLE PROTEIN	CHEMBL1201862	7	PubChem BioAssays			None
CHEMBL1301533		0	479.00	0	4.59	SID24815580	CCOc1cccc2sc(N(CCN(CC)CC)C(=O)c3cccc([N+](=O)[O-])c3)nc12.Cl	Potency	'='	35481.3	nM	4.45		Inconclusive	UO_0000065					False	CHEMBL1614521	PUBCHEM_BIOASSAY: qHTS Assay for Inhibitors of the ERK Signaling Pathway using a Homogeneous Screening Assay; Stimulation with EGF. (Class of assay: confirmatory) [Related pubchem assays: 995 ]	F	BAO_0000019	assay format	Homo sapiens	None	None	None	None	CHEMBL4040	MAP kinase ERK2	Homo sapiens	SINGLE PROTEIN	CHEMBL1201862	7	PubChem BioAssays			None
CHEMBL3194408		0	360.85	1	5.28	SID24785775	Clc1ccc(/C(Cc2nc3ccccc3[nH]2)=N\Nc2ccccc2)cc1	Potency	'='	39810.7	nM	4.40		Inconclusive	UO_0000065					False	CHEMBL1614521	PUBCHEM_BIOASSAY: qHTS Assay for Inhibitors of the ERK Signaling Pathway using a Homogeneous Screening Assay; Stimulation with EGF. (Class of assay: confirmatory) [Related pubchem assays: 995 ]	F	BAO_0000019	assay format	Homo sapiens	None	None	None	None	CHEMBL4040	MAP kinase ERK2	Homo sapiens	SINGLE PROTEIN	CHEMBL1201862	7	PubChem BioAssays			None
CHEMBL1360505		0	386.28	0	4.50	SID24793692	O=C(c1ccc(Cl)cc1)N1CCN(c2ccnc3cc(Cl)ccc23)CC1	Potency	'='	39810.7	nM	4.40		Inconclusive	UO_0000065					False	CHEMBL1614521	PUBCHEM_BIOASSAY: qHTS Assay for Inhibitors of the ERK Signaling Pathway using a Homogeneous Screening Assay; Stimulation with EGF. (Class of assay: confirmatory) [Related pubchem assays: 995 ]	F	BAO_0000019	assay format	Homo sapiens	None	None	None	None	CHEMBL4040	MAP kinase ERK2	Homo sapiens	SINGLE PROTEIN	CHEMBL1201862	7	PubChem BioAssays			None
CHEMBL1596094		0	399.50	1	5.53	SID26663655	CC(=O)Nc1ccc(Nc2cc(C(C)C)nc3c(-c4ccccc4)c(C)nn23)cc1	Potency	'='	39810.7	nM	4.40		Inconclusive	UO_0000065					False	CHEMBL1614521	PUBCHEM_BIOASSAY: qHTS Assay for Inhibitors of the ERK Signaling Pathway using a Homogeneous Screening Assay; Stimulation with EGF. (Class of assay: confirmatory) [Related pubchem assays: 995 ]	F	BAO_0000019	assay format	Homo sapiens	None	None	None	None	CHEMBL4040	MAP kinase ERK2	Homo sapiens	SINGLE PROTEIN	CHEMBL1201862	7	PubChem BioAssays			None
CHEMBL1526928		0	324.38	1	5.60	SID17509134	c1ccc(Oc2cc(-c3ccccc3)nc(-c3ccccc3)n2)cc1	Potency	'='	4466.8	nM	5.35		Inconclusive	UO_0000065					False	CHEMBL1614521	PUBCHEM_BIOASSAY: qHTS Assay for Inhibitors of the ERK Signaling Pathway using a Homogeneous Screening Assay; Stimulation with EGF. (Class of assay: confirmatory) [Related pubchem assays: 995 ]	F	BAO_0000019	assay format	Homo sapiens	None	None	None	None	CHEMBL4040	MAP kinase ERK2	Homo sapiens	SINGLE PROTEIN	CHEMBL1201862	7	PubChem BioAssays			None
CHEMBL584269		0	370.82	0	4.72	SID26662793	Cl.Fc1ccc(Nc2nc(NCc3ccco3)c3ccccc3n2)cc1	Potency	'='	39810.7	nM	4.40		Inconclusive	UO_0000065					False	CHEMBL1614521	PUBCHEM_BIOASSAY: qHTS Assay for Inhibitors of the ERK Signaling Pathway using a Homogeneous Screening Assay; Stimulation with EGF. (Class of assay: confirmatory) [Related pubchem assays: 995 ]	F	BAO_0000019	assay format	Homo sapiens	None	None	None	None	CHEMBL4040	MAP kinase ERK2	Homo sapiens	SINGLE PROTEIN	CHEMBL1201862	7	PubChem BioAssays			None
CHEMBL1557626		0	279.30	0	3.03	SID17512152	N#Cc1ccc(N2CCc3ccccc3C2)c([N+](=O)[O-])c1	Potency	'='	22387.2	nM	4.65		Inconclusive	UO_0000065					False	CHEMBL1614521	PUBCHEM_BIOASSAY: qHTS Assay for Inhibitors of the ERK Signaling Pathway using a Homogeneous Screening Assay; Stimulation with EGF. (Class of assay: confirmatory) [Related pubchem assays: 995 ]	F	BAO_0000019	assay format	Homo sapiens	None	None	None	None	CHEMBL4040	MAP kinase ERK2	Homo sapiens	SINGLE PROTEIN	CHEMBL1201862	7	PubChem BioAssays			None
CHEMBL1301909		0	469.49	0	4.00	SID17506791	O=[N+]([O-])c1cc(C(F)(F)F)ccc1N1CCN(S(=O)(=O)c2ccc3c(c2)CCCC3)CC1	Potency	'='	39810.7	nM	4.40		Inconclusive	UO_0000065					False	CHEMBL1614521	PUBCHEM_BIOASSAY: qHTS Assay for Inhibitors of the ERK Signaling Pathway using a Homogeneous Screening Assay; Stimulation with EGF. (Class of assay: confirmatory) [Related pubchem assays: 995 ]	F	BAO_0000019	assay format	Homo sapiens	None	None	None	None	CHEMBL4040	MAP kinase ERK2	Homo sapiens	SINGLE PROTEIN	CHEMBL1201862	7	PubChem BioAssays			None
CHEMBL1417856		0	349.39	0	4.11	SID24825443	COc1ccc(C(C)=O)cc1COC(=O)c1cc(C)nc2ccccc12	Potency	'='	39810.7	nM	4.40		Inconclusive	UO_0000065					False	CHEMBL1614521	PUBCHEM_BIOASSAY: qHTS Assay for Inhibitors of the ERK Signaling Pathway using a Homogeneous Screening Assay; Stimulation with EGF. (Class of assay: confirmatory) [Related pubchem assays: 995 ]	F	BAO_0000019	assay format	Homo sapiens	None	None	None	None	CHEMBL4040	MAP kinase ERK2	Homo sapiens	SINGLE PROTEIN	CHEMBL1201862	7	PubChem BioAssays			None
CHEMBL1506819		0	409.56	0	4.53	SID24838135	Cc1sc(NC(=O)c2ccco2)c(CN2CCN(Cc3ccccc3)CC2)c1C	Potency	'='	39810.7	nM	4.40		Inconclusive	UO_0000065					False	CHEMBL1614521	PUBCHEM_BIOASSAY: qHTS Assay for Inhibitors of the ERK Signaling Pathway using a Homogeneous Screening Assay; Stimulation with EGF. (Class of assay: confirmatory) [Related pubchem assays: 995 ]	F	BAO_0000019	assay format	Homo sapiens	None	None	None	None	CHEMBL4040	MAP kinase ERK2	Homo sapiens	SINGLE PROTEIN	CHEMBL1201862	7	PubChem BioAssays			None
CHEMBL1539119		0	310.31	0	4.06	SID26669342	Cc1ccc(C)c(Nc2c([N+](=O)[O-])c(=O)oc3ccccc23)c1	Potency	'='	35481.3	nM	4.45		Inconclusive	UO_0000065					False	CHEMBL1614521	PUBCHEM_BIOASSAY: qHTS Assay for Inhibitors of the ERK Signaling Pathway using a Homogeneous Screening Assay; Stimulation with EGF. (Class of assay: confirmatory) [Related pubchem assays: 995 ]	F	BAO_0000019	assay format	Homo sapiens	None	None	None	None	CHEMBL4040	MAP kinase ERK2	Homo sapiens	SINGLE PROTEIN	CHEMBL1201862	7	PubChem BioAssays			None
CHEMBL1308871		0	355.87	0	4.07	SID24824911	OC(CNCCc1ccc(Cl)cc1)COc1ccc2ccccc2c1	Potency	'='	39810.7	nM	4.40		Inconclusive	UO_0000065					False	CHEMBL1614521	PUBCHEM_BIOASSAY: qHTS Assay for Inhibitors of the ERK Signaling Pathway using a Homogeneous Screening Assay; Stimulation with EGF. (Class of assay: confirmatory) [Related pubchem assays: 995 ]	F	BAO_0000019	assay format	Homo sapiens	None	None	None	None	CHEMBL4040	MAP kinase ERK2	Homo sapiens	SINGLE PROTEIN	CHEMBL1201862	7	PubChem BioAssays			None
CHEMBL1400717		0	257.34	0	2.48	SID26664899	CCC1(C)N=C(N)Nc2nc3cc(C)c(C)cc3n21	Potency	'='	39810.7	nM	4.40		Inconclusive	UO_0000065					False	CHEMBL1614521	PUBCHEM_BIOASSAY: qHTS Assay for Inhibitors of the ERK Signaling Pathway using a Homogeneous Screening Assay; Stimulation with EGF. (Class of assay: confirmatory) [Related pubchem assays: 995 ]	F	BAO_0000019	assay format	Homo sapiens	None	None	None	None	CHEMBL4040	MAP kinase ERK2	Homo sapiens	SINGLE PROTEIN	CHEMBL1201862	7	PubChem BioAssays			None
CHEMBL1506300		0	581.75	2	6.82	SID26732140	CCCCCc1cc(=O)oc2c(C(CCN3CCCC(C)C3)c3cc(OC)c(OC)c(OC)c3)c(OC)cc(OC)c12	Potency	'='	39810.7	nM	4.40		Active	UO_0000065					False	CHEMBL1614521	PUBCHEM_BIOASSAY: qHTS Assay for Inhibitors of the ERK Signaling Pathway using a Homogeneous Screening Assay; Stimulation with EGF. (Class of assay: confirmatory) [Related pubchem assays: 995 ]	F	BAO_0000019	assay format	Homo sapiens	None	None	None	None	CHEMBL4040	MAP kinase ERK2	Homo sapiens	SINGLE PROTEIN	CHEMBL1201862	7	PubChem BioAssays			None
CHEMBL1995377		0	308.41	0	3.80	SID22405132	Cc1cccc(NC(=S)N/N=C/c2c[nH]c3ccccc23)c1	Potency	'='	39810.7	nM	4.40		Inconclusive	UO_0000065					False	CHEMBL1614521	PUBCHEM_BIOASSAY: qHTS Assay for Inhibitors of the ERK Signaling Pathway using a Homogeneous Screening Assay; Stimulation with EGF. (Class of assay: confirmatory) [Related pubchem assays: 995 ]	F	BAO_0000019	assay format	Homo sapiens	None	None	None	None	CHEMBL4040	MAP kinase ERK2	Homo sapiens	SINGLE PROTEIN	CHEMBL1201862	7	PubChem BioAssays			None
CHEMBL1698037		0	326.42	0	3.45	SID4250226	COc1ccc(-c2cs/c(=N\c3ccccc3)n2CCO)cc1	Potency	'='	25118.9	nM	4.60		Inconclusive	UO_0000065					False	CHEMBL1614521	PUBCHEM_BIOASSAY: qHTS Assay for Inhibitors of the ERK Signaling Pathway using a Homogeneous Screening Assay; Stimulation with EGF. (Class of assay: confirmatory) [Related pubchem assays: 995 ]	F	BAO_0000019	assay format	Homo sapiens	None	None	None	None	CHEMBL4040	MAP kinase ERK2	Homo sapiens	SINGLE PROTEIN	CHEMBL1201862	7	PubChem BioAssays			None
CHEMBL1372152		0	412.56	0	3.35	SID24783725	CCOc1cccc(C(=O)NC(=S)Nc2ccc(N3CCN(CC)CC3)cc2)c1	Potency	'='	39810.7	nM	4.40		Inconclusive	UO_0000065					False	CHEMBL1614521	PUBCHEM_BIOASSAY: qHTS Assay for Inhibitors of the ERK Signaling Pathway using a Homogeneous Screening Assay; Stimulation with EGF. (Class of assay: confirmatory) [Related pubchem assays: 995 ]	F	BAO_0000019	assay format	Homo sapiens	None	None	None	None	CHEMBL4040	MAP kinase ERK2	Homo sapiens	SINGLE PROTEIN	CHEMBL1201862	7	PubChem BioAssays			None
CHEMBL1534536		0	459.55	0	3.36	SID4248081	COc1ccc(N2CCN(C(=O)c3cccc(N4C(=O)C5CC=CC(C)C5C4=O)c3)CC2)cc1	Potency	'='	3981.1	nM	5.40		Inconclusive	UO_0000065					False	CHEMBL1614521	PUBCHEM_BIOASSAY: qHTS Assay for Inhibitors of the ERK Signaling Pathway using a Homogeneous Screening Assay; Stimulation with EGF. (Class of assay: confirmatory) [Related pubchem assays: 995 ]	F	BAO_0000019	assay format	Homo sapiens	None	None	None	None	CHEMBL4040	MAP kinase ERK2	Homo sapiens	SINGLE PROTEIN	CHEMBL1201862	7	PubChem BioAssays			None
CHEMBL404115		0	381.48	1	5.29	2	CC[C@@H](C)Nc1nc2ccc(-c3c(-c4ccccc4F)n[nH]c3N)cc2s1	Inhibition	'<='	20.0	%				UO_0000187					False	CHEMBL928810	Inhibition of ERK2 at 10 uM	B	BAO_0000357	single protein format	None	None	None	None	None	CHEMBL4040	MAP kinase ERK2	Homo sapiens	SINGLE PROTEIN	CHEMBL1141535	1	Scientific Literature	Bioorg. Med. Chem. Lett.	2008	None
CHEMBL2218939		0	361.47	0	3.93	MEK_Inhibitor_I	N#C/C(=C(/N)SC1C=CC=CC1)c1cccc(C(O)c2ccncc2)c1	Residual Activity	'='	108.0	%				UO_0000187					False	CHEMBL2219253	Millipore: Percentage of residual kinase activity of MAPK1 at 1uM relative to control. Control inhibitor: ERK Inhibitor II at 30.0uM. Buffer: 25 mM Tris pH 7.5, 0.02 mM EGTA	B	BAO_0000357	single protein format	Homo sapiens	None	None	None	None	CHEMBL4040	MAP kinase ERK2	Homo sapiens	SINGLE PROTEIN	CHEMBL2218924	1	Scientific Literature	Biochem. J.	2013	None
CHEMBL1802728		0	422.53	0	4.54	NU6140	CCN(CC)C(=O)c1ccc(Nc2nc(OCC3CCCCC3)c3nc[nH]c3n2)cc1	Residual Activity	'='	99.0	%				UO_0000187					False	CHEMBL2219253	Millipore: Percentage of residual kinase activity of MAPK1 at 1uM relative to control. Control inhibitor: ERK Inhibitor II at 30.0uM. Buffer: 25 mM Tris pH 7.5, 0.02 mM EGTA	B	BAO_0000357	single protein format	Homo sapiens	None	None	None	None	CHEMBL4040	MAP kinase ERK2	Homo sapiens	SINGLE PROTEIN	CHEMBL2218924	1	Scientific Literature	Biochem. J.	2013	None
CHEMBL104264		0	446.37	0	3.58	H89	O=S(=O)(NCCNC/C=C/c1ccc(Br)cc1)c1cccc2cnccc12	Residual Activity	'='	109.0	%				UO_0000187					False	CHEMBL2219253	Millipore: Percentage of residual kinase activity of MAPK1 at 1uM relative to control. Control inhibitor: ERK Inhibitor II at 30.0uM. Buffer: 25 mM Tris pH 7.5, 0.02 mM EGTA	B	BAO_0000357	single protein format	Homo sapiens	None	None	None	None	CHEMBL4040	MAP kinase ERK2	Homo sapiens	SINGLE PROTEIN	CHEMBL2218924	1	Scientific Literature	Biochem. J.	2013	None
CHEMBL478629	DORSOMORPHIN	0	399.50	0	4.32	C	c1cc(-c2cnn3cc(-c4ccc(OCCN5CCCCC5)cc4)cnc23)ccn1	Residual Activity	'='	111.0	%				UO_0000187					False	CHEMBL2219253	Millipore: Percentage of residual kinase activity of MAPK1 at 1uM relative to control. Control inhibitor: ERK Inhibitor II at 30.0uM. Buffer: 25 mM Tris pH 7.5, 0.02 mM EGTA	B	BAO_0000357	single protein format	Homo sapiens	None	None	None	None	CHEMBL4040	MAP kinase ERK2	Homo sapiens	SINGLE PROTEIN	CHEMBL2218924	1	Scientific Literature	Biochem. J.	2013	None
CHEMBL603469	LESTAURTINIB	3	439.47	0	3.47	CEP-701	C[C@]12O[C@H](C[C@]1(O)CO)n1c3ccccc3c3c4c(c5c6ccccc6n2c5c31)CNC4=O	Kd	'>'	10000.0	nM				UO_0000065					False	CHEMBL1908410	Binding constant for ERK2 kinase domain	B	BAO_0000357	single protein format	None	None	None	None	None	CHEMBL4040	MAP kinase ERK2	Homo sapiens	SINGLE PROTEIN	CHEMBL1908390	1	Scientific Literature	Nat. Biotechnol.	2011	None
CHEMBL1909370	GW694234A	0	532.78	1	5.94	GW694234A	COC(=O)Nc1nc2cc(Oc3ccc(NC(=O)Nc4cccc(Br)c4)cc3)ccc2[nH]1.Cl	Inhibition	'='	2.82	%				UO_0000187					False	CHEMBL1962052	GSK_PKIS: MAPK1 mean inhibition at 0.1 uM [Nanosyn]	B	BAO_0000357	single protein format	None	None	None	None	None	CHEMBL4040	MAP kinase ERK2	Homo sapiens	SINGLE PROTEIN	CHEMBL1961873	16	GSK Published Kinase Inhibitor Set			None
CHEMBL29197		0	360.21	0	4.15	PD-153035	COc1cc2ncnc(Nc3cccc(Br)c3)c2cc1OC	Activity						Active						False	CHEMBL906794	Inhibition of EGF-induced ERK2 phosphorylation in PC3 cells at 20 uM after 60 mins	B	BAO_0000219	cell-based format	Homo sapiens	None	None	PC-3	None	CHEMBL4040	MAP kinase ERK2	Homo sapiens	SINGLE PROTEIN	CHEMBL1143761	1	Scientific Literature	Bioorg. Med. Chem.	2007	CHEMBL3307570
CHEMBL1140	NIACINAMIDE	4	122.13	0	0.18	NIACINAMIDE	NC(=O)c1cccnc1	Ki						Not Active (inhibition < 50% @ 10 uM and thus dose-reponse curve not measured)						False	CHEMBL1909200	DRUGMATRIX: Protein Serine/Threonine Kinase, ERK2 enzyme inhibition (substrate: Myelin Basic Protein)	B	BAO_0000357	single protein format	Escherichia coli	None	None	None	None	CHEMBL4040	MAP kinase ERK2	Homo sapiens	SINGLE PROTEIN	CHEMBL1909046	15	DrugMatrix			None
CHEMBL493	BROMOCRIPTINE	4	654.61	1	3.19	BROMOCRIPTINE	CC(C)C[C@H]1C(=O)N2CCC[C@H]2[C@]2(O)O[C@](NC(=O)[C@@H]3C=C4c5cccc6[nH]c(Br)c(c56)C[C@H]4N(C)C3)(C(C)C)C(=O)N12	Ki						Not Active (inhibition < 50% @ 10 uM and thus dose-reponse curve not measured)						False	CHEMBL1909200	DRUGMATRIX: Protein Serine/Threonine Kinase, ERK2 enzyme inhibition (substrate: Myelin Basic Protein)	B	BAO_0000357	single protein format	Escherichia coli	None	None	None	None	CHEMBL4040	MAP kinase ERK2	Homo sapiens	SINGLE PROTEIN	CHEMBL1909046	15	DrugMatrix			None
CHEMBL221117		0	390.87	1	5.22	6b	C[C@H](NC(=O)c1cc(-c2[nH]ncc2-c2cccc(Cl)c2)c[nH]1)c1ccccc1	Ki	'='	660.0	nM	6.18			UO_0000065	15.81	0.30	0.96	8.40	False	CHEMBL917079	Inhibition of ERK2 by spectrophotometric coupled-enzyme assay	B	BAO_0000357	single protein format	Homo sapiens	None	None	None	None	CHEMBL4040	MAP kinase ERK2	Homo sapiens	SINGLE PROTEIN	CHEMBL1142871	1	Scientific Literature	J. Med. Chem.	2007	None
CHEMBL567597	ARTEMISININ	4	282.34	0	2.39	ARTEMISININ	C[C@@H]1CC[C@H]2[C@@H](C)C(=O)O[C@@H]3O[C@]4(C)CC[C@@H]1[C@]32OO4	Ki						Not Active (inhibition < 50% @ 10 uM and thus dose-reponse curve not measured)						False	CHEMBL1909200	DRUGMATRIX: Protein Serine/Threonine Kinase, ERK2 enzyme inhibition (substrate: Myelin Basic Protein)	B	BAO_0000357	single protein format	Escherichia coli	None	None	None	None	CHEMBL4040	MAP kinase ERK2	Homo sapiens	SINGLE PROTEIN	CHEMBL1909046	15	DrugMatrix			None
CHEMBL220343		0	377.84	0	4.05	5h	O=C(NCc1cccnc1)c1cc(-c2[nH]ncc2-c2cccc(Cl)c2)c[nH]1	Ki	'='	230.0	nM	6.64			UO_0000065	17.57	0.34	2.59	7.68	False	CHEMBL917079	Inhibition of ERK2 by spectrophotometric coupled-enzyme assay	B	BAO_0000357	single protein format	Homo sapiens	None	None	None	None	CHEMBL4040	MAP kinase ERK2	Homo sapiens	SINGLE PROTEIN	CHEMBL1142871	1	Scientific Literature	J. Med. Chem.	2007	None
CHEMBL482326	GSK-1030062A	0	505.52	2	5.40	GSK1030062A	COc1cc2ncn(-c3cc(OCc4ccccc4C(F)(F)F)c(C(=O)N(C)C)s3)c2cc1OC	Inhibition	'='	-1.73	%				UO_0000187					False	CHEMBL1962052	GSK_PKIS: MAPK1 mean inhibition at 0.1 uM [Nanosyn]	B	BAO_0000357	single protein format	None	None	None	None	None	CHEMBL4040	MAP kinase ERK2	Homo sapiens	SINGLE PROTEIN	CHEMBL1961873	16	GSK Published Kinase Inhibitor Set			None
CHEMBL3823030		0	494.99	0	3.55	28; AZD9362	Cc1nn(C2CCN(C(=O)[C@@H](C)O)CC2)c(C)c1Nc1ncc(Cl)c(-c2cnn3ccccc23)n1	Inhibition	'='	83.0	%				UO_0000187					False	CHEMBL3825434	Inhibition of human ERK2 (2 to 360 residues) at 1 uM	B	BAO_0000357	single protein format	Homo sapiens	None	None	None	None	CHEMBL4040	MAP kinase ERK2	Homo sapiens	SINGLE PROTEIN	CHEMBL3822394	1	Scientific Literature	J. Med. Chem.	2016	None
CHEMBL113	CAFFEINE	4	194.19	0	-1.03	CAFFEINE	Cn1c(=O)c2c(ncn2C)n(C)c1=O	Ki						Not Active (inhibition < 50% @ 10 uM and thus dose-reponse curve not measured)						False	CHEMBL1909200	DRUGMATRIX: Protein Serine/Threonine Kinase, ERK2 enzyme inhibition (substrate: Myelin Basic Protein)	B	BAO_0000357	single protein format	Escherichia coli	None	None	None	None	CHEMBL4040	MAP kinase ERK2	Homo sapiens	SINGLE PROTEIN	CHEMBL1909046	15	DrugMatrix			None
CHEMBL1423788		0	361.42	0	2.29	SID24832467	CCOc1ccc(S(=O)(=O)N2Cc3ccccc3CC2C(=O)O)cc1	Potency	'='	35481.3	nM	4.45		Inconclusive	UO_0000065					False	CHEMBL1614521	PUBCHEM_BIOASSAY: qHTS Assay for Inhibitors of the ERK Signaling Pathway using a Homogeneous Screening Assay; Stimulation with EGF. (Class of assay: confirmatory) [Related pubchem assays: 995 ]	F	BAO_0000019	assay format	Homo sapiens	None	None	None	None	CHEMBL4040	MAP kinase ERK2	Homo sapiens	SINGLE PROTEIN	CHEMBL1201862	7	PubChem BioAssays			None
CHEMBL1304227		0	395.47	0	4.20	SID7969682	O=C(Nc1nc(-c2nc3ccccc3s2)cs1)C1COc2ccccc2O1	Potency	'='	39810.7	nM	4.40		Inconclusive	UO_0000065					False	CHEMBL1614521	PUBCHEM_BIOASSAY: qHTS Assay for Inhibitors of the ERK Signaling Pathway using a Homogeneous Screening Assay; Stimulation with EGF. (Class of assay: confirmatory) [Related pubchem assays: 995 ]	F	BAO_0000019	assay format	Homo sapiens	None	None	None	None	CHEMBL4040	MAP kinase ERK2	Homo sapiens	SINGLE PROTEIN	CHEMBL1201862	7	PubChem BioAssays			None
CHEMBL1370456		0	286.28	0	1.61	SID26749472	Oc1ccc2c(c1)OCC1(O)Cc3cc(O)c(O)cc3C21	Potency	'='	14125.4	nM	4.85		Inconclusive	UO_0000065					False	CHEMBL1614521	PUBCHEM_BIOASSAY: qHTS Assay for Inhibitors of the ERK Signaling Pathway using a Homogeneous Screening Assay; Stimulation with EGF. (Class of assay: confirmatory) [Related pubchem assays: 995 ]	F	BAO_0000019	assay format	Homo sapiens	None	None	None	None	CHEMBL4040	MAP kinase ERK2	Homo sapiens	SINGLE PROTEIN	CHEMBL1201862	7	PubChem BioAssays			None
CHEMBL1384200		0	324.38	0	2.79	SID859157	CC(C)OC(=O)C(C#N)c1nc2ccccc2nc1N1CCCC1	Potency	'='	28183.8	nM	4.55		Inconclusive	UO_0000065					False	CHEMBL1614521	PUBCHEM_BIOASSAY: qHTS Assay for Inhibitors of the ERK Signaling Pathway using a Homogeneous Screening Assay; Stimulation with EGF. (Class of assay: confirmatory) [Related pubchem assays: 995 ]	F	BAO_0000019	assay format	Homo sapiens	None	None	None	None	CHEMBL4040	MAP kinase ERK2	Homo sapiens	SINGLE PROTEIN	CHEMBL1201862	7	PubChem BioAssays			None
CHEMBL3199746		0	431.49	0	4.36	SID17514128	COc1cc(/C=N/NC(=O)CCn2c3ccccc3c3ccccc32)cc(OC)c1OC	Potency	'='	39810.7	nM	4.40		Inconclusive	UO_0000065					False	CHEMBL1614521	PUBCHEM_BIOASSAY: qHTS Assay for Inhibitors of the ERK Signaling Pathway using a Homogeneous Screening Assay; Stimulation with EGF. (Class of assay: confirmatory) [Related pubchem assays: 995 ]	F	BAO_0000019	assay format	Homo sapiens	None	None	None	None	CHEMBL4040	MAP kinase ERK2	Homo sapiens	SINGLE PROTEIN	CHEMBL1201862	7	PubChem BioAssays			None
CHEMBL1525285		0	344.46	0	4.02	SID14724511	Cc1cc(C)n(C(=O)CCCCCCCC(=O)n2nc(C)cc2C)n1	Potency	'='	39810.7	nM	4.40		Inconclusive	UO_0000065					False	CHEMBL1614521	PUBCHEM_BIOASSAY: qHTS Assay for Inhibitors of the ERK Signaling Pathway using a Homogeneous Screening Assay; Stimulation with EGF. (Class of assay: confirmatory) [Related pubchem assays: 995 ]	F	BAO_0000019	assay format	Homo sapiens	None	None	None	None	CHEMBL4040	MAP kinase ERK2	Homo sapiens	SINGLE PROTEIN	CHEMBL1201862	7	PubChem BioAssays			None
CHEMBL1485976		0	559.69	1	4.55	SID17416178	O=C(c1ccc(S(=O)(=O)N2CCCCCC2)cc1)N1CCC(CN2C(=O)c3cccc4cccc(c34)C2=O)CC1	Potency	'='	25118.9	nM	4.60		Inconclusive	UO_0000065					False	CHEMBL1614521	PUBCHEM_BIOASSAY: qHTS Assay for Inhibitors of the ERK Signaling Pathway using a Homogeneous Screening Assay; Stimulation with EGF. (Class of assay: confirmatory) [Related pubchem assays: 995 ]	F	BAO_0000019	assay format	Homo sapiens	None	None	None	None	CHEMBL4040	MAP kinase ERK2	Homo sapiens	SINGLE PROTEIN	CHEMBL1201862	7	PubChem BioAssays			None
CHEMBL1470573		0	344.33	0	3.08	SID24811407	O=[N+]([O-])c1ccc(Nc2ccc(N3CCOCC3)cc2)c([N+](=O)[O-])c1	Potency	'='	28183.8	nM	4.55		Inconclusive	UO_0000065					False	CHEMBL1614521	PUBCHEM_BIOASSAY: qHTS Assay for Inhibitors of the ERK Signaling Pathway using a Homogeneous Screening Assay; Stimulation with EGF. (Class of assay: confirmatory) [Related pubchem assays: 995 ]	F	BAO_0000019	assay format	Homo sapiens	None	None	None	None	CHEMBL4040	MAP kinase ERK2	Homo sapiens	SINGLE PROTEIN	CHEMBL1201862	7	PubChem BioAssays			None
CHEMBL1510761		0	558.53	1	4.97	SID24832222	CN(C)CCCn1c(SCC(=O)Nc2nc(-c3cccc(Br)c3)cs2)nc2ccccc2c1=O	Potency	'='	31622.8	nM	4.50		Inconclusive	UO_0000065					False	CHEMBL1614521	PUBCHEM_BIOASSAY: qHTS Assay for Inhibitors of the ERK Signaling Pathway using a Homogeneous Screening Assay; Stimulation with EGF. (Class of assay: confirmatory) [Related pubchem assays: 995 ]	F	BAO_0000019	assay format	Homo sapiens	None	None	None	None	CHEMBL4040	MAP kinase ERK2	Homo sapiens	SINGLE PROTEIN	CHEMBL1201862	7	PubChem BioAssays			None
CHEMBL1471556		0	393.34	0	4.14	SID24829829	COC(=O)CCc1c(C)c(C(=O)c2cc(F)c(F)c(F)c2F)c2ccccn12	Potency	'='	31622.8	nM	4.50		Inconclusive	UO_0000065					False	CHEMBL1614521	PUBCHEM_BIOASSAY: qHTS Assay for Inhibitors of the ERK Signaling Pathway using a Homogeneous Screening Assay; Stimulation with EGF. (Class of assay: confirmatory) [Related pubchem assays: 995 ]	F	BAO_0000019	assay format	Homo sapiens	None	None	None	None	CHEMBL4040	MAP kinase ERK2	Homo sapiens	SINGLE PROTEIN	CHEMBL1201862	7	PubChem BioAssays			None
CHEMBL1486503		0	304.29	0	2.35	SID22401657	CC1=CN2C(=N)/C(=C/c3ccc([N+](=O)[O-])o3)C(=O)N=C2S1	Potency	'='	39810.7	nM	4.40		Inconclusive	UO_0000065					False	CHEMBL1614521	PUBCHEM_BIOASSAY: qHTS Assay for Inhibitors of the ERK Signaling Pathway using a Homogeneous Screening Assay; Stimulation with EGF. (Class of assay: confirmatory) [Related pubchem assays: 995 ]	F	BAO_0000019	assay format	Homo sapiens	None	None	None	None	CHEMBL4040	MAP kinase ERK2	Homo sapiens	SINGLE PROTEIN	CHEMBL1201862	7	PubChem BioAssays			None
CHEMBL1486324		0	452.67	0	4.52	SID24790861	CCN1CCCc2cc(CN(CCN3CCOCC3)C(S)=Nc3ccc(C)cc3)ccc21	Potency	'='	22387.2	nM	4.65		Inconclusive	UO_0000065					False	CHEMBL1614521	PUBCHEM_BIOASSAY: qHTS Assay for Inhibitors of the ERK Signaling Pathway using a Homogeneous Screening Assay; Stimulation with EGF. (Class of assay: confirmatory) [Related pubchem assays: 995 ]	F	BAO_0000019	assay format	Homo sapiens	None	None	None	None	CHEMBL4040	MAP kinase ERK2	Homo sapiens	SINGLE PROTEIN	CHEMBL1201862	7	PubChem BioAssays			None
CHEMBL1435638		0	424.50	1	5.45	SID4237836	COc1cccc(-c2nc(NCCc3c[nH]c4ccc(OC)cc34)c3ccccc3n2)c1	Potency	'='	25118.9	nM	4.60		Active	UO_0000065					False	CHEMBL1614521	PUBCHEM_BIOASSAY: qHTS Assay for Inhibitors of the ERK Signaling Pathway using a Homogeneous Screening Assay; Stimulation with EGF. (Class of assay: confirmatory) [Related pubchem assays: 995 ]	F	BAO_0000019	assay format	Homo sapiens	None	None	None	None	CHEMBL4040	MAP kinase ERK2	Homo sapiens	SINGLE PROTEIN	CHEMBL1201862	7	PubChem BioAssays			None
CHEMBL1432498		0	340.88	0	2.68	SID24817746	CN(C)CCOC(=O)c1ccc2[nH]c3c(c2c1)CSCC3.Cl	Potency	'='	39810.7	nM	4.40		Inconclusive	UO_0000065					False	CHEMBL1614521	PUBCHEM_BIOASSAY: qHTS Assay for Inhibitors of the ERK Signaling Pathway using a Homogeneous Screening Assay; Stimulation with EGF. (Class of assay: confirmatory) [Related pubchem assays: 995 ]	F	BAO_0000019	assay format	Homo sapiens	None	None	None	None	CHEMBL4040	MAP kinase ERK2	Homo sapiens	SINGLE PROTEIN	CHEMBL1201862	7	PubChem BioAssays			None
CHEMBL1393129		0	257.36	0	2.94	SID7972883	CN(C)c1ccc(NC(=S)c2ccccn2)cc1	Potency	'='	19952.6	nM	4.70		Active	UO_0000065					False	CHEMBL1614521	PUBCHEM_BIOASSAY: qHTS Assay for Inhibitors of the ERK Signaling Pathway using a Homogeneous Screening Assay; Stimulation with EGF. (Class of assay: confirmatory) [Related pubchem assays: 995 ]	F	BAO_0000019	assay format	Homo sapiens	None	None	None	None	CHEMBL4040	MAP kinase ERK2	Homo sapiens	SINGLE PROTEIN	CHEMBL1201862	7	PubChem BioAssays			None
CHEMBL1423241		0	345.75	0	3.12	SID24810470	Cc1cccc(Nc2c([N+](=O)[O-])nn(-c3ccc(Cl)cc3)[n+]2[O-])c1	Potency	'='	25118.9	nM	4.60		Inconclusive	UO_0000065					False	CHEMBL1614521	PUBCHEM_BIOASSAY: qHTS Assay for Inhibitors of the ERK Signaling Pathway using a Homogeneous Screening Assay; Stimulation with EGF. (Class of assay: confirmatory) [Related pubchem assays: 995 ]	F	BAO_0000019	assay format	Homo sapiens	None	None	None	None	CHEMBL4040	MAP kinase ERK2	Homo sapiens	SINGLE PROTEIN	CHEMBL1201862	7	PubChem BioAssays			None
CHEMBL6206	BROMOENOL LACTONE	0	317.18	0	4.50	SID50105889	O=C1O/C(=C/Br)CCC1c1cccc2ccccc12	Potency	'='	39810.7	nM	4.40		Inconclusive	UO_0000065					False	CHEMBL1614521	PUBCHEM_BIOASSAY: qHTS Assay for Inhibitors of the ERK Signaling Pathway using a Homogeneous Screening Assay; Stimulation with EGF. (Class of assay: confirmatory) [Related pubchem assays: 995 ]	F	BAO_0000019	assay format	Homo sapiens	None	None	None	None	CHEMBL4040	MAP kinase ERK2	Homo sapiens	SINGLE PROTEIN	CHEMBL1201862	7	PubChem BioAssays			None
CHEMBL1589055		0	362.45	0	2.38	SID24798912	COc1ccc(-c2[nH]ncc2CN(C)CCCN2CCOCC2)cc1F	Potency	'='	39810.7	nM	4.40		Inconclusive	UO_0000065					False	CHEMBL1614521	PUBCHEM_BIOASSAY: qHTS Assay for Inhibitors of the ERK Signaling Pathway using a Homogeneous Screening Assay; Stimulation with EGF. (Class of assay: confirmatory) [Related pubchem assays: 995 ]	F	BAO_0000019	assay format	Homo sapiens	None	None	None	None	CHEMBL4040	MAP kinase ERK2	Homo sapiens	SINGLE PROTEIN	CHEMBL1201862	7	PubChem BioAssays			None
CHEMBL1452130		0	347.42	0	4.82	SID26730093	CC(C)(C)c1ccc(C(=O)Nc2ccc(Oc3cccnc3)nc2)cc1	Potency	'='	12589.3	nM	4.90		Inconclusive	UO_0000065					False	CHEMBL1614521	PUBCHEM_BIOASSAY: qHTS Assay for Inhibitors of the ERK Signaling Pathway using a Homogeneous Screening Assay; Stimulation with EGF. (Class of assay: confirmatory) [Related pubchem assays: 995 ]	F	BAO_0000019	assay format	Homo sapiens	None	None	None	None	CHEMBL4040	MAP kinase ERK2	Homo sapiens	SINGLE PROTEIN	CHEMBL1201862	7	PubChem BioAssays			None
CHEMBL456295	OXOPURPUREINE	0	381.38	0	3.49	SID22405470	COc1cc2c(cc1OC)-c1c(OC)c(OC)c(OC)c3ccnc(c13)C2=O	Potency	'='	19952.6	nM	4.70		Inconclusive	UO_0000065					False	CHEMBL1614521	PUBCHEM_BIOASSAY: qHTS Assay for Inhibitors of the ERK Signaling Pathway using a Homogeneous Screening Assay; Stimulation with EGF. (Class of assay: confirmatory) [Related pubchem assays: 995 ]	F	BAO_0000019	assay format	Homo sapiens	None	None	None	None	CHEMBL4040	MAP kinase ERK2	Homo sapiens	SINGLE PROTEIN	CHEMBL1201862	7	PubChem BioAssays			None
CHEMBL1470203		0	346.37	0	2.60	SID26726795	Cc1ccc(S(=O)(=O)CCN2C=CC(C(F)(F)F)=NCC2)cc1	Potency	'='	631.0	nM	6.20		Inconclusive	UO_0000065					False	CHEMBL1614521	PUBCHEM_BIOASSAY: qHTS Assay for Inhibitors of the ERK Signaling Pathway using a Homogeneous Screening Assay; Stimulation with EGF. (Class of assay: confirmatory) [Related pubchem assays: 995 ]	F	BAO_0000019	assay format	Homo sapiens	None	None	None	None	CHEMBL4040	MAP kinase ERK2	Homo sapiens	SINGLE PROTEIN	CHEMBL1201862	7	PubChem BioAssays			None
CHEMBL3195189		0	351.37	0	2.82	SID24779824	Cc1cc(/C=N/Nc2ncnc(N)c2[N+](=O)[O-])c(C)n1-c1ccccc1	Potency	'='	14125.4	nM	4.85		Inconclusive	UO_0000065					False	CHEMBL1614521	PUBCHEM_BIOASSAY: qHTS Assay for Inhibitors of the ERK Signaling Pathway using a Homogeneous Screening Assay; Stimulation with EGF. (Class of assay: confirmatory) [Related pubchem assays: 995 ]	F	BAO_0000019	assay format	Homo sapiens	None	None	None	None	CHEMBL4040	MAP kinase ERK2	Homo sapiens	SINGLE PROTEIN	CHEMBL1201862	7	PubChem BioAssays			None
CHEMBL1312716		0	354.41	1	6.17	SID17508181	COc1ccc(N=Nc2nc(-c3ccccc3)c(-c3ccccc3)[nH]2)cc1	Potency	'='	25118.9	nM	4.60		Inconclusive	UO_0000065					False	CHEMBL1614521	PUBCHEM_BIOASSAY: qHTS Assay for Inhibitors of the ERK Signaling Pathway using a Homogeneous Screening Assay; Stimulation with EGF. (Class of assay: confirmatory) [Related pubchem assays: 995 ]	F	BAO_0000019	assay format	Homo sapiens	None	None	None	None	CHEMBL4040	MAP kinase ERK2	Homo sapiens	SINGLE PROTEIN	CHEMBL1201862	7	PubChem BioAssays			None
CHEMBL1392663		0	402.41	0	3.91	SID7968020	O=C1c2ccccc2C(Nc2ccc3c(c2)OCO3)N1Cc1ccc2c(c1)OCO2	Potency	'='	19952.6	nM	4.70		Inconclusive	UO_0000065					False	CHEMBL1614521	PUBCHEM_BIOASSAY: qHTS Assay for Inhibitors of the ERK Signaling Pathway using a Homogeneous Screening Assay; Stimulation with EGF. (Class of assay: confirmatory) [Related pubchem assays: 995 ]	F	BAO_0000019	assay format	Homo sapiens	None	None	None	None	CHEMBL4040	MAP kinase ERK2	Homo sapiens	SINGLE PROTEIN	CHEMBL1201862	7	PubChem BioAssays			None
CHEMBL1602896		0	236.30	0	2.27	SID14722267	CCOCC(=O)Nc1nc2ccccc2s1	Potency	'='	794.3	nM	6.10		Inconclusive	UO_0000065					False	CHEMBL1614521	PUBCHEM_BIOASSAY: qHTS Assay for Inhibitors of the ERK Signaling Pathway using a Homogeneous Screening Assay; Stimulation with EGF. (Class of assay: confirmatory) [Related pubchem assays: 995 ]	F	BAO_0000019	assay format	Homo sapiens	None	None	None	None	CHEMBL4040	MAP kinase ERK2	Homo sapiens	SINGLE PROTEIN	CHEMBL1201862	7	PubChem BioAssays			None
CHEMBL196	ASCORBIC ACID	4	176.12	0	-1.41	ASCORBIC ACID	O=C1O[C@H]([C@@H](O)CO)C(O)=C1O	Ki						Not Active (inhibition < 50% @ 10 uM and thus dose-reponse curve not measured)						False	CHEMBL1909200	DRUGMATRIX: Protein Serine/Threonine Kinase, ERK2 enzyme inhibition (substrate: Myelin Basic Protein)	B	BAO_0000357	single protein format	Escherichia coli	None	None	None	None	CHEMBL4040	MAP kinase ERK2	Homo sapiens	SINGLE PROTEIN	CHEMBL1909046	15	DrugMatrix			None
CHEMBL418971	BISPHENOL A	0	228.29	0	3.42	BISPHENOL A	CC(C)(c1ccc(O)cc1)c1ccc(O)cc1	Ki						Not Active (inhibition < 50% @ 10 uM and thus dose-reponse curve not measured)						False	CHEMBL1909200	DRUGMATRIX: Protein Serine/Threonine Kinase, ERK2 enzyme inhibition (substrate: Myelin Basic Protein)	B	BAO_0000357	single protein format	Escherichia coli	None	None	None	None	CHEMBL4040	MAP kinase ERK2	Homo sapiens	SINGLE PROTEIN	CHEMBL1909046	15	DrugMatrix			None
CHEMBL1480987	CYCLANDELATE	4	276.38	0	3.48	CYCLANDELATE	CC1CC(OC(=O)C(O)c2ccccc2)CC(C)(C)C1	IC50						Not Active (inhibition < 50% @ 10 uM and thus dose-reponse curve not measured)						False	CHEMBL1909200	DRUGMATRIX: Protein Serine/Threonine Kinase, ERK2 enzyme inhibition (substrate: Myelin Basic Protein)	B	BAO_0000357	single protein format	Escherichia coli	None	None	None	None	CHEMBL4040	MAP kinase ERK2	Homo sapiens	SINGLE PROTEIN	CHEMBL1909046	15	DrugMatrix			None
CHEMBL1370390		0	237.26	0	2.50	SID17516330	CNc1cccc2c1C(=O)c1ccccc1C2=O	Potency	'='	14125.4	nM	4.85		Active	UO_0000065					False	CHEMBL1614010	PUBCHEM_BIOASSAY: Confirmation Concentration-Response Assay for Inhibitors of the ERK Signaling Pathway using a Homogeneous Screening Assay. (Class of assay: confirmatory) [Related pubchem assays: 1454, 995 ]	F	BAO_0000019	assay format	Homo sapiens	None	None	None	None	CHEMBL4040	MAP kinase ERK2	Homo sapiens	SINGLE PROTEIN	CHEMBL1201862	7	PubChem BioAssays			None
CHEMBL131	PREDNISOLONE	4	360.45	0	1.56	PREDNISOLONE	C[C@]12C[C@H](O)[C@H]3[C@@H](CCC4=CC(=O)C=C[C@@]43C)[C@@H]1CC[C@]2(O)C(=O)CO	Ki						Not Active (inhibition < 50% @ 10 uM and thus dose-reponse curve not measured)						False	CHEMBL1909200	DRUGMATRIX: Protein Serine/Threonine Kinase, ERK2 enzyme inhibition (substrate: Myelin Basic Protein)	B	BAO_0000357	single protein format	Escherichia coli	None	None	None	None	CHEMBL4040	MAP kinase ERK2	Homo sapiens	SINGLE PROTEIN	CHEMBL1909046	15	DrugMatrix			None
CHEMBL1344354		0	231.25	0	1.54	SID24707777	CC1(C(=O)O)C=CCN1C(=O)c1ccccc1	Potency	'='	31622.8	nM	4.50		Inconclusive	UO_0000065					False	CHEMBL1614521	PUBCHEM_BIOASSAY: qHTS Assay for Inhibitors of the ERK Signaling Pathway using a Homogeneous Screening Assay; Stimulation with EGF. (Class of assay: confirmatory) [Related pubchem assays: 995 ]	F	BAO_0000019	assay format	Homo sapiens	None	None	None	None	CHEMBL4040	MAP kinase ERK2	Homo sapiens	SINGLE PROTEIN	CHEMBL1201862	7	PubChem BioAssays			None
CHEMBL1548551		0	300.31	0	3.09	SID17503945	COc1ccc(NC(=O)Cc2ccc(C)cc2)c([N+](=O)[O-])c1	Potency	'='	17782.8	nM	4.75		Inconclusive	UO_0000065					False	CHEMBL1614521	PUBCHEM_BIOASSAY: qHTS Assay for Inhibitors of the ERK Signaling Pathway using a Homogeneous Screening Assay; Stimulation with EGF. (Class of assay: confirmatory) [Related pubchem assays: 995 ]	F	BAO_0000019	assay format	Homo sapiens	None	None	None	None	CHEMBL4040	MAP kinase ERK2	Homo sapiens	SINGLE PROTEIN	CHEMBL1201862	7	PubChem BioAssays			None
CHEMBL828	PHENOTHIAZINE	0	199.28	0	3.89	PHENOTHIAZINE	c1ccc2c(c1)Nc1ccccc1S2	IC50						Not Active (inhibition < 50% @ 10 uM and thus dose-reponse curve not measured)						False	CHEMBL1909200	DRUGMATRIX: Protein Serine/Threonine Kinase, ERK2 enzyme inhibition (substrate: Myelin Basic Protein)	B	BAO_0000357	single protein format	Escherichia coli	None	None	None	None	CHEMBL4040	MAP kinase ERK2	Homo sapiens	SINGLE PROTEIN	CHEMBL1909046	15	DrugMatrix			None
CHEMBL3190808		0	292.68	0	3.85	SID24819448	O=[N+]([O-])c1cc(/C=N/O)ccc1Oc1ccccc1Cl	Potency	'='	22387.2	nM	4.65		Inconclusive	UO_0000065					False	CHEMBL1614521	PUBCHEM_BIOASSAY: qHTS Assay for Inhibitors of the ERK Signaling Pathway using a Homogeneous Screening Assay; Stimulation with EGF. (Class of assay: confirmatory) [Related pubchem assays: 995 ]	F	BAO_0000019	assay format	Homo sapiens	None	None	None	None	CHEMBL4040	MAP kinase ERK2	Homo sapiens	SINGLE PROTEIN	CHEMBL1201862	7	PubChem BioAssays			None
CHEMBL3190813		0	332.36	0	4.43	SID17432442	CC1=C(/C=N/Nc2ccc([N+](=O)[O-])cc2[N+](=O)[O-])C(C)(C)CCC1	Potency	'='	14125.4	nM	4.85		Active	UO_0000065					False	CHEMBL1614521	PUBCHEM_BIOASSAY: qHTS Assay for Inhibitors of the ERK Signaling Pathway using a Homogeneous Screening Assay; Stimulation with EGF. (Class of assay: confirmatory) [Related pubchem assays: 995 ]	F	BAO_0000019	assay format	Homo sapiens	None	None	None	None	CHEMBL4040	MAP kinase ERK2	Homo sapiens	SINGLE PROTEIN	CHEMBL1201862	7	PubChem BioAssays			None
CHEMBL1450615		0	485.07	1	5.36	SID24809317	Cc1ccccc1OCc1n(CC(=O)OC2CC(C)CCC2C(C)C)c2ccccc2[n+]1C.[Cl-]	Potency	'='	31622.8	nM	4.50		Inconclusive	UO_0000065					False	CHEMBL1614521	PUBCHEM_BIOASSAY: qHTS Assay for Inhibitors of the ERK Signaling Pathway using a Homogeneous Screening Assay; Stimulation with EGF. (Class of assay: confirmatory) [Related pubchem assays: 995 ]	F	BAO_0000019	assay format	Homo sapiens	None	None	None	None	CHEMBL4040	MAP kinase ERK2	Homo sapiens	SINGLE PROTEIN	CHEMBL1201862	7	PubChem BioAssays			None
CHEMBL1432291		0	361.44	0	2.76	SID24828356	CC(=O)c1c(C)[nH]c(C(=O)CN2C(=O)NC(C)(CCC(C)C)C2=O)c1C	Potency	'='	8912.5	nM	5.05		Inconclusive	UO_0000065					False	CHEMBL1614521	PUBCHEM_BIOASSAY: qHTS Assay for Inhibitors of the ERK Signaling Pathway using a Homogeneous Screening Assay; Stimulation with EGF. (Class of assay: confirmatory) [Related pubchem assays: 995 ]	F	BAO_0000019	assay format	Homo sapiens	None	None	None	None	CHEMBL4040	MAP kinase ERK2	Homo sapiens	SINGLE PROTEIN	CHEMBL1201862	7	PubChem BioAssays			None
CHEMBL1318612		0	378.51	1	5.18	SID50109962	CC1=CC2C(C)(C)CC(=O)C[C@]2(C)CC1COc1ccc2c(c1)CC(=O)C=C2	Potency	'='	39810.7	nM	4.40		Inconclusive	UO_0000065					False	CHEMBL1614521	PUBCHEM_BIOASSAY: qHTS Assay for Inhibitors of the ERK Signaling Pathway using a Homogeneous Screening Assay; Stimulation with EGF. (Class of assay: confirmatory) [Related pubchem assays: 995 ]	F	BAO_0000019	assay format	Homo sapiens	None	None	None	None	CHEMBL4040	MAP kinase ERK2	Homo sapiens	SINGLE PROTEIN	CHEMBL1201862	7	PubChem BioAssays			None
CHEMBL1999049		0	330.82	0	2.33	SID26724400	CCn1c(Cl)c(C=O)s/c1=N\S(=O)(=O)c1ccccc1	Potency	'='	17782.8	nM	4.75		Active	UO_0000065					False	CHEMBL1614521	PUBCHEM_BIOASSAY: qHTS Assay for Inhibitors of the ERK Signaling Pathway using a Homogeneous Screening Assay; Stimulation with EGF. (Class of assay: confirmatory) [Related pubchem assays: 995 ]	F	BAO_0000019	assay format	Homo sapiens	None	None	None	None	CHEMBL4040	MAP kinase ERK2	Homo sapiens	SINGLE PROTEIN	CHEMBL1201862	7	PubChem BioAssays			None
CHEMBL1453080		0	484.60	0	4.49	SID17414383	COC(=O)c1c(NC(=O)c2ccccc2N(C)S(=O)(=O)c2ccccc2)sc2c1CCCC2	Potency	'='	15848.9	nM	4.80		Inconclusive	UO_0000065					False	CHEMBL1614521	PUBCHEM_BIOASSAY: qHTS Assay for Inhibitors of the ERK Signaling Pathway using a Homogeneous Screening Assay; Stimulation with EGF. (Class of assay: confirmatory) [Related pubchem assays: 995 ]	F	BAO_0000019	assay format	Homo sapiens	None	None	None	None	CHEMBL4040	MAP kinase ERK2	Homo sapiens	SINGLE PROTEIN	CHEMBL1201862	7	PubChem BioAssays			None
CHEMBL8129		0	297.40	1	5.28	SID26728334	c1ccc2cc(CNCc3cccc4ccccc34)ccc2c1	Potency	'='	22387.2	nM	4.65		Inconclusive	UO_0000065					False	CHEMBL1614521	PUBCHEM_BIOASSAY: qHTS Assay for Inhibitors of the ERK Signaling Pathway using a Homogeneous Screening Assay; Stimulation with EGF. (Class of assay: confirmatory) [Related pubchem assays: 995 ]	F	BAO_0000019	assay format	Homo sapiens	None	None	None	None	CHEMBL4040	MAP kinase ERK2	Homo sapiens	SINGLE PROTEIN	CHEMBL1201862	7	PubChem BioAssays			None
CHEMBL1588912		0	408.89	1	5.12	SID24814629	COc1ccc(NC2c3ccccc3C(=O)N2Cc2ccccc2Cl)cc1OC	Potency	'='	15848.9	nM	4.80		Inconclusive	UO_0000065					False	CHEMBL1614521	PUBCHEM_BIOASSAY: qHTS Assay for Inhibitors of the ERK Signaling Pathway using a Homogeneous Screening Assay; Stimulation with EGF. (Class of assay: confirmatory) [Related pubchem assays: 995 ]	F	BAO_0000019	assay format	Homo sapiens	None	None	None	None	CHEMBL4040	MAP kinase ERK2	Homo sapiens	SINGLE PROTEIN	CHEMBL1201862	7	PubChem BioAssays			None
CHEMBL1588926		0	433.39	1	5.52	SID24810214	C=CCN1/C(=C/c2ccc3cc(C)ccc3[n+]2CC)C=Cc2ccccc21.[Br-]	Potency	'='	22387.2	nM	4.65		Active	UO_0000065					False	CHEMBL1614521	PUBCHEM_BIOASSAY: qHTS Assay for Inhibitors of the ERK Signaling Pathway using a Homogeneous Screening Assay; Stimulation with EGF. (Class of assay: confirmatory) [Related pubchem assays: 995 ]	F	BAO_0000019	assay format	Homo sapiens	None	None	None	None	CHEMBL4040	MAP kinase ERK2	Homo sapiens	SINGLE PROTEIN	CHEMBL1201862	7	PubChem BioAssays			None
CHEMBL1408231		0	371.41	0	3.29	SID24788855	CCOC(CNC(=O)c1ccc2c(c1)ncn2-c1cccc(F)c1)OCC	Potency	'='	25118.9	nM	4.60		Inconclusive	UO_0000065					False	CHEMBL1614521	PUBCHEM_BIOASSAY: qHTS Assay for Inhibitors of the ERK Signaling Pathway using a Homogeneous Screening Assay; Stimulation with EGF. (Class of assay: confirmatory) [Related pubchem assays: 995 ]	F	BAO_0000019	assay format	Homo sapiens	None	None	None	None	CHEMBL4040	MAP kinase ERK2	Homo sapiens	SINGLE PROTEIN	CHEMBL1201862	7	PubChem BioAssays			None
CHEMBL1447267		0	458.57	0	3.26	SID7971534	CN(CC1CCCO1)S(=O)(=O)c1ccc(C(=O)Nc2nc(-c3ccccn3)cs2)cc1	Potency	'='	39810.7	nM	4.40		Inconclusive	UO_0000065					False	CHEMBL1614521	PUBCHEM_BIOASSAY: qHTS Assay for Inhibitors of the ERK Signaling Pathway using a Homogeneous Screening Assay; Stimulation with EGF. (Class of assay: confirmatory) [Related pubchem assays: 995 ]	F	BAO_0000019	assay format	Homo sapiens	None	None	None	None	CHEMBL4040	MAP kinase ERK2	Homo sapiens	SINGLE PROTEIN	CHEMBL1201862	7	PubChem BioAssays			None
CHEMBL1588976		0	396.44	0	4.50	SID22406871	COc1ccc(C(=O)/C=C/c2ccc(N3CCCCC3)c([N+](=O)[O-])c2)c(OC)c1	Potency	'='	19952.6	nM	4.70		Inconclusive	UO_0000065					False	CHEMBL1614521	PUBCHEM_BIOASSAY: qHTS Assay for Inhibitors of the ERK Signaling Pathway using a Homogeneous Screening Assay; Stimulation with EGF. (Class of assay: confirmatory) [Related pubchem assays: 995 ]	F	BAO_0000019	assay format	Homo sapiens	None	None	None	None	CHEMBL4040	MAP kinase ERK2	Homo sapiens	SINGLE PROTEIN	CHEMBL1201862	7	PubChem BioAssays			None
CHEMBL1488338		0	337.28	0	4.15	SID17434096	Cc1cc(OC(F)F)ccc1NC(=O)Nc1ccc([N+](=O)[O-])cc1	Potency	'='	3162.3	nM	5.50		Inconclusive	UO_0000065					False	CHEMBL1614521	PUBCHEM_BIOASSAY: qHTS Assay for Inhibitors of the ERK Signaling Pathway using a Homogeneous Screening Assay; Stimulation with EGF. (Class of assay: confirmatory) [Related pubchem assays: 995 ]	F	BAO_0000019	assay format	Homo sapiens	None	None	None	None	CHEMBL4040	MAP kinase ERK2	Homo sapiens	SINGLE PROTEIN	CHEMBL1201862	7	PubChem BioAssays			None
CHEMBL1986284		0	389.50	0	3.95	SID22405724	Cc1cc(C)nc(N/N=C/C2=C(N3CCOCC3)/C(=C/c3ccccc3)CC2)n1	Potency	'='	100.0	nM	7.00		Inconclusive	UO_0000065					False	CHEMBL1614521	PUBCHEM_BIOASSAY: qHTS Assay for Inhibitors of the ERK Signaling Pathway using a Homogeneous Screening Assay; Stimulation with EGF. (Class of assay: confirmatory) [Related pubchem assays: 995 ]	F	BAO_0000019	assay format	Homo sapiens	None	None	None	None	CHEMBL4040	MAP kinase ERK2	Homo sapiens	SINGLE PROTEIN	CHEMBL1201862	7	PubChem BioAssays			None
CHEMBL1391545		0	417.48	0	3.79	SID24795145	O=C1c2cccc3cccc(c23)C(=O)N1CCCN1CCN(c2ccc(F)cc2)CC1	Potency	'='	17782.8	nM	4.75		Inconclusive	UO_0000065					False	CHEMBL1614521	PUBCHEM_BIOASSAY: qHTS Assay for Inhibitors of the ERK Signaling Pathway using a Homogeneous Screening Assay; Stimulation with EGF. (Class of assay: confirmatory) [Related pubchem assays: 995 ]	F	BAO_0000019	assay format	Homo sapiens	None	None	None	None	CHEMBL4040	MAP kinase ERK2	Homo sapiens	SINGLE PROTEIN	CHEMBL1201862	7	PubChem BioAssays			None
CHEMBL1432771		0	460.44	0	3.46	SID24779153	Fc1ccc(Cn2nnnc2CN2CCC(n3nnc4cc(C(F)(F)F)ccc43)CC2)cc1	Potency	'='	31622.8	nM	4.50		Inconclusive	UO_0000065					False	CHEMBL1614521	PUBCHEM_BIOASSAY: qHTS Assay for Inhibitors of the ERK Signaling Pathway using a Homogeneous Screening Assay; Stimulation with EGF. (Class of assay: confirmatory) [Related pubchem assays: 995 ]	F	BAO_0000019	assay format	Homo sapiens	None	None	None	None	CHEMBL4040	MAP kinase ERK2	Homo sapiens	SINGLE PROTEIN	CHEMBL1201862	7	PubChem BioAssays			None
CHEMBL1367749		0	548.73	2	8.63	SID26732212	CN(C)c1ccc(-c2cccc(C3CC=CC4C3C(=O)N(Cc3ccccc3)C4c3ccc4ccccc4c3)c2)cc1	Potency	'='	7079.5	nM	5.15		Inconclusive	UO_0000065					False	CHEMBL1614521	PUBCHEM_BIOASSAY: qHTS Assay for Inhibitors of the ERK Signaling Pathway using a Homogeneous Screening Assay; Stimulation with EGF. (Class of assay: confirmatory) [Related pubchem assays: 995 ]	F	BAO_0000019	assay format	Homo sapiens	None	None	None	None	CHEMBL4040	MAP kinase ERK2	Homo sapiens	SINGLE PROTEIN	CHEMBL1201862	7	PubChem BioAssays			None
CHEMBL2002008		0	296.35	0	3.37	SID17432516	O=C(N/N=C/c1sc2ccccc2c1O)c1ccccc1	Potency	'='	28183.8	nM	4.55		Inconclusive	UO_0000065					False	CHEMBL1614521	PUBCHEM_BIOASSAY: qHTS Assay for Inhibitors of the ERK Signaling Pathway using a Homogeneous Screening Assay; Stimulation with EGF. (Class of assay: confirmatory) [Related pubchem assays: 995 ]	F	BAO_0000019	assay format	Homo sapiens	None	None	None	None	CHEMBL4040	MAP kinase ERK2	Homo sapiens	SINGLE PROTEIN	CHEMBL1201862	7	PubChem BioAssays			None
CHEMBL1393342		0	413.49	0	3.27	SID24813055	O=C(Nc1ccc(F)cc1)C1CCC(CNc2c(N3CCCCC3)c(=O)c2=O)CC1	Potency	'='	100.0	nM	7.00		Inconclusive	UO_0000065					False	CHEMBL1614521	PUBCHEM_BIOASSAY: qHTS Assay for Inhibitors of the ERK Signaling Pathway using a Homogeneous Screening Assay; Stimulation with EGF. (Class of assay: confirmatory) [Related pubchem assays: 995 ]	F	BAO_0000019	assay format	Homo sapiens	None	None	None	None	CHEMBL4040	MAP kinase ERK2	Homo sapiens	SINGLE PROTEIN	CHEMBL1201862	7	PubChem BioAssays			None
CHEMBL1408492		0	399.56	0	4.73	SID24798836	CCOC(=O)C1(CCc2ccccc2)CCN(Cc2csc(C(C)=O)c2)CC1	Potency	'='	19952.6	nM	4.70		Inconclusive	UO_0000065					False	CHEMBL1614521	PUBCHEM_BIOASSAY: qHTS Assay for Inhibitors of the ERK Signaling Pathway using a Homogeneous Screening Assay; Stimulation with EGF. (Class of assay: confirmatory) [Related pubchem assays: 995 ]	F	BAO_0000019	assay format	Homo sapiens	None	None	None	None	CHEMBL4040	MAP kinase ERK2	Homo sapiens	SINGLE PROTEIN	CHEMBL1201862	7	PubChem BioAssays			None
CHEMBL1486882		0	399.50	0	4.53	SID24800652	COc1cccc(-c2nn(-c3ccccc3)cc2CN(C)C(C)c2ccncn2)c1	Potency	'='	19952.6	nM	4.70		Inconclusive	UO_0000065					False	CHEMBL1614521	PUBCHEM_BIOASSAY: qHTS Assay for Inhibitors of the ERK Signaling Pathway using a Homogeneous Screening Assay; Stimulation with EGF. (Class of assay: confirmatory) [Related pubchem assays: 995 ]	F	BAO_0000019	assay format	Homo sapiens	None	None	None	None	CHEMBL4040	MAP kinase ERK2	Homo sapiens	SINGLE PROTEIN	CHEMBL1201862	7	PubChem BioAssays			None
CHEMBL1530795		0	329.78	0	3.84	SID4263437	OCc1ccccc1OCCOc1ccc(Cl)c2cccnc12	Potency	'='	31622.8	nM	4.50		Inconclusive	UO_0000065					False	CHEMBL1613808	PUBCHEM_BIOASSAY: qHTS Assay for Inhibitors of the ERK Signaling Pathway using a Homogeneous Screening Assay. (Class of assay: confirmatory)	F	BAO_0000019	assay format	Homo sapiens	None	None	None	None	CHEMBL4040	MAP kinase ERK2	Homo sapiens	SINGLE PROTEIN	CHEMBL1201862	7	PubChem BioAssays			None
CHEMBL1200585	OXYMETHOLONE	4	332.48	0	4.40	OXYMETHOLONE	C[C@]12C/C(=C/O)C(=O)C[C@@H]1CC[C@@H]1[C@@H]2CC[C@@]2(C)[C@H]1CC[C@]2(C)O	IC50						Not Active (inhibition < 50% @ 10 uM and thus dose-reponse curve not measured)						False	CHEMBL1909200	DRUGMATRIX: Protein Serine/Threonine Kinase, ERK2 enzyme inhibition (substrate: Myelin Basic Protein)	B	BAO_0000357	single protein format	Escherichia coli	None	None	None	None	CHEMBL4040	MAP kinase ERK2	Homo sapiens	SINGLE PROTEIN	CHEMBL1909046	15	DrugMatrix			None
CHEMBL497781		0	315.17	0	4.53	SID26754394	Cc1cccc(-c2cc(=O)c3cc(Br)ccc3o2)c1	Potency	'='	39810.7	nM	4.40		Inconclusive	UO_0000065					False	CHEMBL1613808	PUBCHEM_BIOASSAY: qHTS Assay for Inhibitors of the ERK Signaling Pathway using a Homogeneous Screening Assay. (Class of assay: confirmatory)	F	BAO_0000019	assay format	Homo sapiens	None	None	None	None	CHEMBL4040	MAP kinase ERK2	Homo sapiens	SINGLE PROTEIN	CHEMBL1201862	7	PubChem BioAssays			None
CHEMBL1327501		0	421.93	0	3.74	SID4263457	O=C(Nc1nc2ccccc2s1)C1CCCN1S(=O)(=O)c1ccc(Cl)cc1	Potency	'='	19952.6	nM	4.70		Active	UO_0000065					False	CHEMBL1613808	PUBCHEM_BIOASSAY: qHTS Assay for Inhibitors of the ERK Signaling Pathway using a Homogeneous Screening Assay. (Class of assay: confirmatory)	F	BAO_0000019	assay format	Homo sapiens	None	None	None	None	CHEMBL4040	MAP kinase ERK2	Homo sapiens	SINGLE PROTEIN	CHEMBL1201862	7	PubChem BioAssays			None
CHEMBL1477081		0	628.76	2	7.24	SID26749178	CC(C)=CCCC1(C)C=Cc2c(O)c3c(c(CC=C(C)C)c2O1)OC12C(=CC4CC1C(C)(C)OC2(C/C=C(/C)C(=O)O)C4=O)C3=O	Potency	'='	25118.9	nM	4.60		Inconclusive	UO_0000065					False	CHEMBL1613808	PUBCHEM_BIOASSAY: qHTS Assay for Inhibitors of the ERK Signaling Pathway using a Homogeneous Screening Assay. (Class of assay: confirmatory)	F	BAO_0000019	assay format	Homo sapiens	None	None	None	None	CHEMBL4040	MAP kinase ERK2	Homo sapiens	SINGLE PROTEIN	CHEMBL1201862	7	PubChem BioAssays			None
CHEMBL1472989	BISOPROLOL FUMARATE	4	766.97	0	2.37	SID26753629	CC(C)NCC(O)COc1ccc(COCCOC(C)C)cc1.CC(C)NCC(O)COc1ccc(COCCOC(C)C)cc1.O=C(O)/C=C/C(=O)O	Potency	'='	5.0	nM	8.30		Not Active	UO_0000065					False	CHEMBL1613808	PUBCHEM_BIOASSAY: qHTS Assay for Inhibitors of the ERK Signaling Pathway using a Homogeneous Screening Assay. (Class of assay: confirmatory)	F	BAO_0000019	assay format	Homo sapiens	None	None	None	None	CHEMBL4040	MAP kinase ERK2	Homo sapiens	SINGLE PROTEIN	CHEMBL1201862	7	PubChem BioAssays			None
CHEMBL1485078		0	458.50	0	2.75	SID4251266	COc1ccc(-c2nnc(NC(=O)c3ccc(S(=O)(=O)N4COCC4(C)C)cc3)o2)cc1	Potency	'='	100.0	nM	7.00		Inconclusive	UO_0000065					False	CHEMBL1613808	PUBCHEM_BIOASSAY: qHTS Assay for Inhibitors of the ERK Signaling Pathway using a Homogeneous Screening Assay. (Class of assay: confirmatory)	F	BAO_0000019	assay format	Homo sapiens	None	None	None	None	CHEMBL4040	MAP kinase ERK2	Homo sapiens	SINGLE PROTEIN	CHEMBL1201862	7	PubChem BioAssays			None
CHEMBL159096		0	438.54	0	4.53	SID11113961	CCc1cc2c(c(CC)n1)CCC(=O)N2Cc1ccc(-c2ccccc2-c2nnn[nH]2)cc1	Potency	'='	25118.9	nM	4.60		Inconclusive	UO_0000065					False	CHEMBL1613808	PUBCHEM_BIOASSAY: qHTS Assay for Inhibitors of the ERK Signaling Pathway using a Homogeneous Screening Assay. (Class of assay: confirmatory)	F	BAO_0000019	assay format	Homo sapiens	None	None	None	None	CHEMBL4040	MAP kinase ERK2	Homo sapiens	SINGLE PROTEIN	CHEMBL1201862	7	PubChem BioAssays			None
CHEMBL1328358		0	284.31	0	2.12	SID4255492	COc1cc2c(cc1OC)C1=C(C#N)CCC(=O)N1CC2	Potency	'='	1258.9	nM	5.90		Inconclusive	UO_0000065					False	CHEMBL1613808	PUBCHEM_BIOASSAY: qHTS Assay for Inhibitors of the ERK Signaling Pathway using a Homogeneous Screening Assay. (Class of assay: confirmatory)	F	BAO_0000019	assay format	Homo sapiens	None	None	None	None	CHEMBL4040	MAP kinase ERK2	Homo sapiens	SINGLE PROTEIN	CHEMBL1201862	7	PubChem BioAssays			None
CHEMBL1555718		0	475.55	1	3.02	SID845952	CCOC(=O)c1c(NC(=O)CSc2nnnn2-c2ccc3c(c2)OCCO3)sc(C)c1C	Potency	'='	39810.7	nM	4.40		Not Active	UO_0000065					False	CHEMBL1613808	PUBCHEM_BIOASSAY: qHTS Assay for Inhibitors of the ERK Signaling Pathway using a Homogeneous Screening Assay. (Class of assay: confirmatory)	F	BAO_0000019	assay format	Homo sapiens	None	None	None	None	CHEMBL4040	MAP kinase ERK2	Homo sapiens	SINGLE PROTEIN	CHEMBL1201862	7	PubChem BioAssays			None
CHEMBL1398954		0	349.52	0	3.44	SID843739	CC1CCC(NC(=O)C2CCN(C(=O)NC3CCCCC3)CC2)CC1	Potency	'='	39.8	nM	7.40		Inconclusive	UO_0000065					False	CHEMBL1613808	PUBCHEM_BIOASSAY: qHTS Assay for Inhibitors of the ERK Signaling Pathway using a Homogeneous Screening Assay. (Class of assay: confirmatory)	F	BAO_0000019	assay format	Homo sapiens	None	None	None	None	CHEMBL4040	MAP kinase ERK2	Homo sapiens	SINGLE PROTEIN	CHEMBL1201862	7	PubChem BioAssays			None
CHEMBL1419235		0	362.46	0	3.44	SID846221	Cc1ccc2nc(N3CCN(C(=O)c4cccs4)CC3)c(C#N)cc2c1	Potency	'='	7943.3	nM	5.10		Not Active	UO_0000065					False	CHEMBL1613808	PUBCHEM_BIOASSAY: qHTS Assay for Inhibitors of the ERK Signaling Pathway using a Homogeneous Screening Assay. (Class of assay: confirmatory)	F	BAO_0000019	assay format	Homo sapiens	None	None	None	None	CHEMBL4040	MAP kinase ERK2	Homo sapiens	SINGLE PROTEIN	CHEMBL1201862	7	PubChem BioAssays			None
CHEMBL120563	THIRAM	0	240.44	0	2.06	SID17389717	CN(C)C(=S)SSC(=S)N(C)C	Potency	'='	25118.9	nM	4.60		Inconclusive	UO_0000065					False	CHEMBL1613808	PUBCHEM_BIOASSAY: qHTS Assay for Inhibitors of the ERK Signaling Pathway using a Homogeneous Screening Assay. (Class of assay: confirmatory)	F	BAO_0000019	assay format	Homo sapiens	None	None	None	None	CHEMBL4040	MAP kinase ERK2	Homo sapiens	SINGLE PROTEIN	CHEMBL1201862	7	PubChem BioAssays			None
CHEMBL1525668		0	348.44	0	2.95	SID4263174	Cc1cccc(C)c1N1CCN(S(=O)(=O)c2ccc(F)cc2)CC1	Potency	'='	15848.9	nM	4.80		Not Active	UO_0000065					False	CHEMBL1613808	PUBCHEM_BIOASSAY: qHTS Assay for Inhibitors of the ERK Signaling Pathway using a Homogeneous Screening Assay. (Class of assay: confirmatory)	F	BAO_0000019	assay format	Homo sapiens	None	None	None	None	CHEMBL4040	MAP kinase ERK2	Homo sapiens	SINGLE PROTEIN	CHEMBL1201862	7	PubChem BioAssays			None
CHEMBL1438222		0	347.44	0	1.95	SID845436	CN(C)c1nc(SCCOC(=O)c2ccccc2)nc(N(C)C)n1	Potency	'='	31622.8	nM	4.50		Not Active	UO_0000065					False	CHEMBL1613808	PUBCHEM_BIOASSAY: qHTS Assay for Inhibitors of the ERK Signaling Pathway using a Homogeneous Screening Assay. (Class of assay: confirmatory)	F	BAO_0000019	assay format	Homo sapiens	None	None	None	None	CHEMBL4040	MAP kinase ERK2	Homo sapiens	SINGLE PROTEIN	CHEMBL1201862	7	PubChem BioAssays			None
CHEMBL1399081		0	317.39	0	0.57	SID7972285	Cc1ccc(C(=O)N2CCN(C(=O)CN3CCOCC3)C2)cc1	Potency	'='	316.2	nM	6.50		Inconclusive	UO_0000065					False	CHEMBL1613808	PUBCHEM_BIOASSAY: qHTS Assay for Inhibitors of the ERK Signaling Pathway using a Homogeneous Screening Assay. (Class of assay: confirmatory)	F	BAO_0000019	assay format	Homo sapiens	None	None	None	None	CHEMBL4040	MAP kinase ERK2	Homo sapiens	SINGLE PROTEIN	CHEMBL1201862	7	PubChem BioAssays			None
CHEMBL1562034		0	350.42	0	3.09	SID844171	Cc1ccc2c(c1)N(CC(=O)N1CCCc3ccccc31)C(=O)C(C)O2	Potency	'='	39810.7	nM	4.40		Inconclusive	UO_0000065					False	CHEMBL1613808	PUBCHEM_BIOASSAY: qHTS Assay for Inhibitors of the ERK Signaling Pathway using a Homogeneous Screening Assay. (Class of assay: confirmatory)	F	BAO_0000019	assay format	Homo sapiens	None	None	None	None	CHEMBL4040	MAP kinase ERK2	Homo sapiens	SINGLE PROTEIN	CHEMBL1201862	7	PubChem BioAssays			None
CHEMBL1433730		0	286.34	0	3.63	SID4239975	N#Cc1cccc(-c2cc(NCc3ccccc3)ncn2)c1	Potency	'='	19952.6	nM	4.70		Active	UO_0000065					False	CHEMBL1613808	PUBCHEM_BIOASSAY: qHTS Assay for Inhibitors of the ERK Signaling Pathway using a Homogeneous Screening Assay. (Class of assay: confirmatory)	F	BAO_0000019	assay format	Homo sapiens	None	None	None	None	CHEMBL4040	MAP kinase ERK2	Homo sapiens	SINGLE PROTEIN	CHEMBL1201862	7	PubChem BioAssays			None
CHEMBL3198180		0	394.43	0	3.29	SID849912	COc1ccccc1/N=c1\oc2cc(O)ccc2cc1C(=O)NCC1CCCO1	Potency	'='	1258.9	nM	5.90		Inconclusive	UO_0000065					False	CHEMBL1613808	PUBCHEM_BIOASSAY: qHTS Assay for Inhibitors of the ERK Signaling Pathway using a Homogeneous Screening Assay. (Class of assay: confirmatory)	F	BAO_0000019	assay format	Homo sapiens	None	None	None	None	CHEMBL4040	MAP kinase ERK2	Homo sapiens	SINGLE PROTEIN	CHEMBL1201862	7	PubChem BioAssays			None
CHEMBL1589137		0	400.48	0	3.77	SID864887	N=c1c2c(-c3ccccc3)c(-c3ccccc3)oc2ncn1CCN1CCOCC1	Potency	'='	39810.7	nM	4.40		Inconclusive	UO_0000065					False	CHEMBL1613808	PUBCHEM_BIOASSAY: qHTS Assay for Inhibitors of the ERK Signaling Pathway using a Homogeneous Screening Assay. (Class of assay: confirmatory)	F	BAO_0000019	assay format	Homo sapiens	None	None	None	None	CHEMBL4040	MAP kinase ERK2	Homo sapiens	SINGLE PROTEIN	CHEMBL1201862	7	PubChem BioAssays			None
CHEMBL1526171		0	460.49	0	4.96	SID7978261	CCOC(=O)C1CCN(C(=O)Nc2ccc3nc(-c4ccco4)c(-c4ccco4)nc3c2)CC1	Potency	'='	25118.9	nM	4.60		Active	UO_0000065					False	CHEMBL1613808	PUBCHEM_BIOASSAY: qHTS Assay for Inhibitors of the ERK Signaling Pathway using a Homogeneous Screening Assay. (Class of assay: confirmatory)	F	BAO_0000019	assay format	Homo sapiens	None	None	None	None	CHEMBL4040	MAP kinase ERK2	Homo sapiens	SINGLE PROTEIN	CHEMBL1201862	7	PubChem BioAssays			None
CHEMBL1544488		0	441.51	0	2.96	SID842846	COCCCn1c(SCC(=O)N2CC(=O)Nc3ccccc32)nnc1-c1ccoc1C	Potency	'='	39810.7	nM	4.40		Inconclusive	UO_0000065					False	CHEMBL1613808	PUBCHEM_BIOASSAY: qHTS Assay for Inhibitors of the ERK Signaling Pathway using a Homogeneous Screening Assay. (Class of assay: confirmatory)	F	BAO_0000019	assay format	Homo sapiens	None	None	None	None	CHEMBL4040	MAP kinase ERK2	Homo sapiens	SINGLE PROTEIN	CHEMBL1201862	7	PubChem BioAssays			None
CHEMBL596674		0	331.46	1	5.32	SID11114045	CC(C)N(CCC(=O)c1ccc2ccccc2c1)Cc1ccccc1	Potency	'='	31622.8	nM	4.50		Active	UO_0000065					False	CHEMBL1613808	PUBCHEM_BIOASSAY: qHTS Assay for Inhibitors of the ERK Signaling Pathway using a Homogeneous Screening Assay. (Class of assay: confirmatory)	F	BAO_0000019	assay format	Homo sapiens	None	None	None	None	CHEMBL4040	MAP kinase ERK2	Homo sapiens	SINGLE PROTEIN	CHEMBL1201862	7	PubChem BioAssays			None
CHEMBL1481785		0	469.54	0	3.60	SID4262089	COc1ccc(N2CCN(C(=O)c3ccc(NS(=O)(=O)c4cccc(F)c4)cc3)CC2)cc1	Potency	'='	5011.9	nM	5.30		Inconclusive	UO_0000065					False	CHEMBL1613808	PUBCHEM_BIOASSAY: qHTS Assay for Inhibitors of the ERK Signaling Pathway using a Homogeneous Screening Assay. (Class of assay: confirmatory)	F	BAO_0000019	assay format	Homo sapiens	None	None	None	None	CHEMBL4040	MAP kinase ERK2	Homo sapiens	SINGLE PROTEIN	CHEMBL1201862	7	PubChem BioAssays			None
CHEMBL19032	PENTAMETHYLQUERCETIN	0	372.37	0	3.50	SID26749776	COc1cc(OC)c2c(=O)c(OC)c(-c3ccc(OC)c(OC)c3)oc2c1	Potency	'='	1000.0	nM	6.00		Inconclusive	UO_0000065					False	CHEMBL1613808	PUBCHEM_BIOASSAY: qHTS Assay for Inhibitors of the ERK Signaling Pathway using a Homogeneous Screening Assay. (Class of assay: confirmatory)	F	BAO_0000019	assay format	Homo sapiens	None	None	None	None	CHEMBL4040	MAP kinase ERK2	Homo sapiens	SINGLE PROTEIN	CHEMBL1201862	7	PubChem BioAssays			None
CHEMBL1581519		0	276.41	0	3.45	SID4259430	OCCn1c(SC2CCCCC2)nc2ccccc21	Potency	'='	19952.6	nM	4.70		Inconclusive	UO_0000065					False	CHEMBL1613808	PUBCHEM_BIOASSAY: qHTS Assay for Inhibitors of the ERK Signaling Pathway using a Homogeneous Screening Assay. (Class of assay: confirmatory)	F	BAO_0000019	assay format	Homo sapiens	None	None	None	None	CHEMBL4040	MAP kinase ERK2	Homo sapiens	SINGLE PROTEIN	CHEMBL1201862	7	PubChem BioAssays			None
CHEMBL1408074		0	401.49	0	4.93	SID22402767	CN(C)c1ccc(C(CNC(=O)c2ccc(F)cc2)c2c[nH]c3ccccc23)cc1	Potency	'='	14125.4	nM	4.85		Inconclusive	UO_0000065					False	CHEMBL1614521	PUBCHEM_BIOASSAY: qHTS Assay for Inhibitors of the ERK Signaling Pathway using a Homogeneous Screening Assay; Stimulation with EGF. (Class of assay: confirmatory) [Related pubchem assays: 995 ]	F	BAO_0000019	assay format	Homo sapiens	None	None	None	None	CHEMBL4040	MAP kinase ERK2	Homo sapiens	SINGLE PROTEIN	CHEMBL1201862	7	PubChem BioAssays			None
CHEMBL1392771		0	209.25	0	2.87	SID24821739	c1ccn(-c2ccc(-c3cc[nH]n3)cc2)c1	Potency	'='	31622.8	nM	4.50		Inconclusive	UO_0000065					False	CHEMBL1614521	PUBCHEM_BIOASSAY: qHTS Assay for Inhibitors of the ERK Signaling Pathway using a Homogeneous Screening Assay; Stimulation with EGF. (Class of assay: confirmatory) [Related pubchem assays: 995 ]	F	BAO_0000019	assay format	Homo sapiens	None	None	None	None	CHEMBL4040	MAP kinase ERK2	Homo sapiens	SINGLE PROTEIN	CHEMBL1201862	7	PubChem BioAssays			None
CHEMBL1339920		0	410.88	0	2.15	SID4254561	CS(=O)(=O)N(CC(=O)NCc1ccc2c(c1)OCO2)Cc1ccc(Cl)cc1	Potency	'='	12589.3	nM	4.90		Inconclusive	UO_0000065					False	CHEMBL1613808	PUBCHEM_BIOASSAY: qHTS Assay for Inhibitors of the ERK Signaling Pathway using a Homogeneous Screening Assay. (Class of assay: confirmatory)	F	BAO_0000019	assay format	Homo sapiens	None	None	None	None	CHEMBL4040	MAP kinase ERK2	Homo sapiens	SINGLE PROTEIN	CHEMBL1201862	7	PubChem BioAssays			None
CHEMBL278041	SB-202190	0	331.35	0	4.65	SID50104791	Oc1ccc(-c2nc(-c3ccc(F)cc3)c(-c3ccncc3)[nH]2)cc1	Potency	'='	39810.7	nM	4.40		Inconclusive	UO_0000065					False	CHEMBL1614521	PUBCHEM_BIOASSAY: qHTS Assay for Inhibitors of the ERK Signaling Pathway using a Homogeneous Screening Assay; Stimulation with EGF. (Class of assay: confirmatory) [Related pubchem assays: 995 ]	F	BAO_0000019	assay format	Homo sapiens	None	None	None	None	CHEMBL4040	MAP kinase ERK2	Homo sapiens	SINGLE PROTEIN	CHEMBL1201862	7	PubChem BioAssays			None
CHEMBL1549745		0	383.56	0	4.84	SID24814931	COc1ccc(N2CCC(CN=C(S)Nc3c(C)cc(C)cc3C)C2)cc1	Potency	'='	8912.5	nM	5.05		Active	UO_0000065					False	CHEMBL1614521	PUBCHEM_BIOASSAY: qHTS Assay for Inhibitors of the ERK Signaling Pathway using a Homogeneous Screening Assay; Stimulation with EGF. (Class of assay: confirmatory) [Related pubchem assays: 995 ]	F	BAO_0000019	assay format	Homo sapiens	None	None	None	None	CHEMBL4040	MAP kinase ERK2	Homo sapiens	SINGLE PROTEIN	CHEMBL1201862	7	PubChem BioAssays			None
CHEMBL1432305		0	288.39	0	3.10	SID8139866	C[C@]12CC[C@@H]3c4ccc(O)cc4[C@@H](O)C[C@H]3[C@@H]1CC[C@@H]2O	Potency	'='	39810.7	nM	4.40		Inconclusive	UO_0000065					False	CHEMBL1614521	PUBCHEM_BIOASSAY: qHTS Assay for Inhibitors of the ERK Signaling Pathway using a Homogeneous Screening Assay; Stimulation with EGF. (Class of assay: confirmatory) [Related pubchem assays: 995 ]	F	BAO_0000019	assay format	Homo sapiens	None	None	None	None	CHEMBL4040	MAP kinase ERK2	Homo sapiens	SINGLE PROTEIN	CHEMBL1201862	7	PubChem BioAssays			None
CHEMBL1446966		0	253.26	0	3.45	SID24802265	Cc1ccc(-c2nc3cc([N+](=O)[O-])ccc3[nH]2)cc1	Potency	'='	35481.3	nM	4.45		Inconclusive	UO_0000065					False	CHEMBL1614521	PUBCHEM_BIOASSAY: qHTS Assay for Inhibitors of the ERK Signaling Pathway using a Homogeneous Screening Assay; Stimulation with EGF. (Class of assay: confirmatory) [Related pubchem assays: 995 ]	F	BAO_0000019	assay format	Homo sapiens	None	None	None	None	CHEMBL4040	MAP kinase ERK2	Homo sapiens	SINGLE PROTEIN	CHEMBL1201862	7	PubChem BioAssays			None
CHEMBL1314535		0	None	None	None	SID26749691		Potency	'='	14125.4	nM	4.85		Active	UO_0000065					False	CHEMBL1614521	PUBCHEM_BIOASSAY: qHTS Assay for Inhibitors of the ERK Signaling Pathway using a Homogeneous Screening Assay; Stimulation with EGF. (Class of assay: confirmatory) [Related pubchem assays: 995 ]	F	BAO_0000019	assay format	Homo sapiens	None	None	None	None	CHEMBL4040	MAP kinase ERK2	Homo sapiens	SINGLE PROTEIN	CHEMBL1201862	7	PubChem BioAssays			None
CHEMBL1471714		0	314.39	0	3.68	SID24832896	O=C(CCc1nc2ccccc2s1)NCc1ccccc1F	Potency	'='	5623.4	nM	5.25		Inconclusive	UO_0000065					False	CHEMBL1614521	PUBCHEM_BIOASSAY: qHTS Assay for Inhibitors of the ERK Signaling Pathway using a Homogeneous Screening Assay; Stimulation with EGF. (Class of assay: confirmatory) [Related pubchem assays: 995 ]	F	BAO_0000019	assay format	Homo sapiens	None	None	None	None	CHEMBL4040	MAP kinase ERK2	Homo sapiens	SINGLE PROTEIN	CHEMBL1201862	7	PubChem BioAssays			None
CHEMBL1343800		0	427.76	1	5.53	SID26727912	CC(C)S(=O)(=O)c1csc(NC(=O)Nc2cc(Cl)ccc2Cl)c1Cl	Potency	'='	31622.8	nM	4.50		Inconclusive	UO_0000065					False	CHEMBL1614521	PUBCHEM_BIOASSAY: qHTS Assay for Inhibitors of the ERK Signaling Pathway using a Homogeneous Screening Assay; Stimulation with EGF. (Class of assay: confirmatory) [Related pubchem assays: 995 ]	F	BAO_0000019	assay format	Homo sapiens	None	None	None	None	CHEMBL4040	MAP kinase ERK2	Homo sapiens	SINGLE PROTEIN	CHEMBL1201862	7	PubChem BioAssays			None
CHEMBL1579393		0	317.39	0	4.63	SID17511926	C=CCc1c(C)nc(-c2ccccc2)nc1Nc1ccccc1O	Potency	'='	35481.3	nM	4.45		Inconclusive	UO_0000065					False	CHEMBL1614521	PUBCHEM_BIOASSAY: qHTS Assay for Inhibitors of the ERK Signaling Pathway using a Homogeneous Screening Assay; Stimulation with EGF. (Class of assay: confirmatory) [Related pubchem assays: 995 ]	F	BAO_0000019	assay format	Homo sapiens	None	None	None	None	CHEMBL4040	MAP kinase ERK2	Homo sapiens	SINGLE PROTEIN	CHEMBL1201862	7	PubChem BioAssays			None
CHEMBL1425853		0	358.43	0	3.69	SID864178	c1ccc(C2=Nn3c(nnc3-c3cc(-c4ccccc4)[nH]n3)SC2)cc1	Potency	'='	25118.9	nM	4.60		Active	UO_0000065					False	CHEMBL1613808	PUBCHEM_BIOASSAY: qHTS Assay for Inhibitors of the ERK Signaling Pathway using a Homogeneous Screening Assay. (Class of assay: confirmatory)	F	BAO_0000019	assay format	Homo sapiens	None	None	None	None	CHEMBL4040	MAP kinase ERK2	Homo sapiens	SINGLE PROTEIN	CHEMBL1201862	7	PubChem BioAssays			None
CHEMBL1579498		0	359.77	0	3.43	SID24810761	Cc1ccc(Nc2c([N+](=O)[O-])nn(-c3ccc(Cl)cc3)[n+]2[O-])cc1C	Potency	'='	19952.6	nM	4.70		Active	UO_0000065					False	CHEMBL1614521	PUBCHEM_BIOASSAY: qHTS Assay for Inhibitors of the ERK Signaling Pathway using a Homogeneous Screening Assay; Stimulation with EGF. (Class of assay: confirmatory) [Related pubchem assays: 995 ]	F	BAO_0000019	assay format	Homo sapiens	None	None	None	None	CHEMBL4040	MAP kinase ERK2	Homo sapiens	SINGLE PROTEIN	CHEMBL1201862	7	PubChem BioAssays			None
CHEMBL1470038		0	318.37	0	4.62	SID17506253	COc1cccc(C(=O)COc2ccccc2-c2ccccc2)c1	Potency	'='	25118.9	nM	4.60		Inconclusive	UO_0000065					False	CHEMBL1614521	PUBCHEM_BIOASSAY: qHTS Assay for Inhibitors of the ERK Signaling Pathway using a Homogeneous Screening Assay; Stimulation with EGF. (Class of assay: confirmatory) [Related pubchem assays: 995 ]	F	BAO_0000019	assay format	Homo sapiens	None	None	None	None	CHEMBL4040	MAP kinase ERK2	Homo sapiens	SINGLE PROTEIN	CHEMBL1201862	7	PubChem BioAssays			None
CHEMBL1327521		0	266.28	1	5.10	SID26665140	Oc1ccc2ccccc2c1N=Nc1ccc(F)cc1	Potency	'='	12589.3	nM	4.90		Active	UO_0000065					False	CHEMBL1614521	PUBCHEM_BIOASSAY: qHTS Assay for Inhibitors of the ERK Signaling Pathway using a Homogeneous Screening Assay; Stimulation with EGF. (Class of assay: confirmatory) [Related pubchem assays: 995 ]	F	BAO_0000019	assay format	Homo sapiens	None	None	None	None	CHEMBL4040	MAP kinase ERK2	Homo sapiens	SINGLE PROTEIN	CHEMBL1201862	7	PubChem BioAssays			None
CHEMBL1310396		0	375.43	0	2.11	SID844438	CN(Cc1ccccc1)c1nc2c(c(=O)[nH]c(=O)n2C)n1Cc1ccccc1	Potency	'='	7943.3	nM	5.10		Inconclusive	UO_0000065					False	CHEMBL1613808	PUBCHEM_BIOASSAY: qHTS Assay for Inhibitors of the ERK Signaling Pathway using a Homogeneous Screening Assay. (Class of assay: confirmatory)	F	BAO_0000019	assay format	Homo sapiens	None	None	None	None	CHEMBL4040	MAP kinase ERK2	Homo sapiens	SINGLE PROTEIN	CHEMBL1201862	7	PubChem BioAssays			None
CHEMBL1423750		0	489.53	0	3.69	SID844287	CC(C)CCNC(=O)C(c1ccco1)N(C(=O)Cn1nnc2ccccc21)c1ccc2c(c1)OCO2	Potency	'='	39810.7	nM	4.40		Not Active	UO_0000065					False	CHEMBL1613808	PUBCHEM_BIOASSAY: qHTS Assay for Inhibitors of the ERK Signaling Pathway using a Homogeneous Screening Assay. (Class of assay: confirmatory)	F	BAO_0000019	assay format	Homo sapiens	None	None	None	None	CHEMBL4040	MAP kinase ERK2	Homo sapiens	SINGLE PROTEIN	CHEMBL1201862	7	PubChem BioAssays			None
CHEMBL1200765	SIBUTRAMINE HYDROCHLORIDE	0	316.32	0	4.74	SID26753264	CC(C)CC(N(C)C)C1(c2ccc(Cl)cc2)CCC1.Cl	Potency	'='	35481.3	nM	4.45		Inconclusive	UO_0000065					False	CHEMBL1614521	PUBCHEM_BIOASSAY: qHTS Assay for Inhibitors of the ERK Signaling Pathway using a Homogeneous Screening Assay; Stimulation with EGF. (Class of assay: confirmatory) [Related pubchem assays: 995 ]	F	BAO_0000019	assay format	Homo sapiens	None	None	None	None	CHEMBL4040	MAP kinase ERK2	Homo sapiens	SINGLE PROTEIN	CHEMBL1201862	7	PubChem BioAssays			None
CHEMBL3214487		0	416.53	0	4.00	SID17513172	CN(C)c1ccc(/C=N/NC(=O)/C(O)=C\C2=NC3(CCCC3)Cc3ccccc32)cc1	Potency	'='	15848.9	nM	4.80		Inconclusive	UO_0000065					False	CHEMBL1614521	PUBCHEM_BIOASSAY: qHTS Assay for Inhibitors of the ERK Signaling Pathway using a Homogeneous Screening Assay; Stimulation with EGF. (Class of assay: confirmatory) [Related pubchem assays: 995 ]	F	BAO_0000019	assay format	Homo sapiens	None	None	None	None	CHEMBL4040	MAP kinase ERK2	Homo sapiens	SINGLE PROTEIN	CHEMBL1201862	7	PubChem BioAssays			None
CHEMBL1362587		0	168.28	0	2.12	SID4252783	CC(C)CN(CC#N)CC(C)C	Potency	'='	1584.9	nM	5.80		Inconclusive	UO_0000065					False	CHEMBL1613808	PUBCHEM_BIOASSAY: qHTS Assay for Inhibitors of the ERK Signaling Pathway using a Homogeneous Screening Assay. (Class of assay: confirmatory)	F	BAO_0000019	assay format	Homo sapiens	None	None	None	None	CHEMBL4040	MAP kinase ERK2	Homo sapiens	SINGLE PROTEIN	CHEMBL1201862	7	PubChem BioAssays			None
CHEMBL1353543		0	364.49	0	4.29	SID26665436	CC(C)c1ccc(/C=C/C(=O)Nc2ccc(CN3CCOCC3)cc2)cc1	Potency	'='	35481.3	nM	4.45		Active	UO_0000065					False	CHEMBL1614521	PUBCHEM_BIOASSAY: qHTS Assay for Inhibitors of the ERK Signaling Pathway using a Homogeneous Screening Assay; Stimulation with EGF. (Class of assay: confirmatory) [Related pubchem assays: 995 ]	F	BAO_0000019	assay format	Homo sapiens	None	None	None	None	CHEMBL4040	MAP kinase ERK2	Homo sapiens	SINGLE PROTEIN	CHEMBL1201862	7	PubChem BioAssays			None
CHEMBL1348066		0	357.42	0	3.91	SID4248379	COc1ccc(-n2ncc3c(N4CCCc5ccccc54)ncnc32)cc1	Potency	'='	31622.8	nM	4.50		Not Active	UO_0000065					False	CHEMBL1613808	PUBCHEM_BIOASSAY: qHTS Assay for Inhibitors of the ERK Signaling Pathway using a Homogeneous Screening Assay. (Class of assay: confirmatory)	F	BAO_0000019	assay format	Homo sapiens	None	None	None	None	CHEMBL4040	MAP kinase ERK2	Homo sapiens	SINGLE PROTEIN	CHEMBL1201862	7	PubChem BioAssays			None
CHEMBL561936		0	375.45	0	4.72	SID861631	Cn1c(SCC(=O)c2ccc(-c3ccccc3)cc2)nnc1-c1ccco1	Potency	'='	39810.7	nM	4.40		Inconclusive	UO_0000065					False	CHEMBL1613808	PUBCHEM_BIOASSAY: qHTS Assay for Inhibitors of the ERK Signaling Pathway using a Homogeneous Screening Assay. (Class of assay: confirmatory)	F	BAO_0000019	assay format	Homo sapiens	None	None	None	None	CHEMBL4040	MAP kinase ERK2	Homo sapiens	SINGLE PROTEIN	CHEMBL1201862	7	PubChem BioAssays			None
CHEMBL3190881		0	285.35	0	4.30	SID17509041	C=C(C)C1CC=C(C)/C(=N/Nc2ccccc2[N+](=O)[O-])C1	Potency	'='	14125.4	nM	4.85		Active	UO_0000065					False	CHEMBL1614521	PUBCHEM_BIOASSAY: qHTS Assay for Inhibitors of the ERK Signaling Pathway using a Homogeneous Screening Assay; Stimulation with EGF. (Class of assay: confirmatory) [Related pubchem assays: 995 ]	F	BAO_0000019	assay format	Homo sapiens	None	None	None	None	CHEMBL4040	MAP kinase ERK2	Homo sapiens	SINGLE PROTEIN	CHEMBL1201862	7	PubChem BioAssays			None
CHEMBL1313622		0	440.54	0	4.17	SID14727888	CN1CCN(C2=Cc3ccccc3Sc3cc(F)c(F)cc32)CC1.CS(=O)(=O)O	Potency	'='	31622.8	nM	4.50		Inconclusive	UO_0000065					False	CHEMBL1614521	PUBCHEM_BIOASSAY: qHTS Assay for Inhibitors of the ERK Signaling Pathway using a Homogeneous Screening Assay; Stimulation with EGF. (Class of assay: confirmatory) [Related pubchem assays: 995 ]	F	BAO_0000019	assay format	Homo sapiens	None	None	None	None	CHEMBL4040	MAP kinase ERK2	Homo sapiens	SINGLE PROTEIN	CHEMBL1201862	7	PubChem BioAssays			None
CHEMBL1387932		0	403.46	0	2.06	SID4243127	Cc1cc(C)cc(NC(=O)CCNS(=O)(=O)c2ccc3c(c2)oc(=O)n3C)c1	Potency	'='	25.1	nM	7.60		Not Active	UO_0000065					False	CHEMBL1613808	PUBCHEM_BIOASSAY: qHTS Assay for Inhibitors of the ERK Signaling Pathway using a Homogeneous Screening Assay. (Class of assay: confirmatory)	F	BAO_0000019	assay format	Homo sapiens	None	None	None	None	CHEMBL4040	MAP kinase ERK2	Homo sapiens	SINGLE PROTEIN	CHEMBL1201862	7	PubChem BioAssays			None
CHEMBL1550455		0	413.50	1	5.30	SID22406086	CC(=O)c1cccc(NC(=O)C(Sc2ncnc3ccccc23)c2ccccc2)c1	Potency	'='	8912.5	nM	5.05		Inconclusive	UO_0000065					False	CHEMBL1614521	PUBCHEM_BIOASSAY: qHTS Assay for Inhibitors of the ERK Signaling Pathway using a Homogeneous Screening Assay; Stimulation with EGF. (Class of assay: confirmatory) [Related pubchem assays: 995 ]	F	BAO_0000019	assay format	Homo sapiens	None	None	None	None	CHEMBL4040	MAP kinase ERK2	Homo sapiens	SINGLE PROTEIN	CHEMBL1201862	7	PubChem BioAssays			None
CHEMBL3190720		0	424.46	0	4.29	SID17431915	COc1cccc(/C=N/NC(=O)c2nc(-c3ccccc3)cc(-c3ccccc3)n2)c1O	Potency	'='	15848.9	nM	4.80		Inconclusive	UO_0000065					False	CHEMBL1614521	PUBCHEM_BIOASSAY: qHTS Assay for Inhibitors of the ERK Signaling Pathway using a Homogeneous Screening Assay; Stimulation with EGF. (Class of assay: confirmatory) [Related pubchem assays: 995 ]	F	BAO_0000019	assay format	Homo sapiens	None	None	None	None	CHEMBL4040	MAP kinase ERK2	Homo sapiens	SINGLE PROTEIN	CHEMBL1201862	7	PubChem BioAssays			None
CHEMBL1570200		0	479.94	0	3.80	SID4244979	COc1ccc(N(CC(=O)Nc2ccc(OC)c(Cl)c2)S(=O)(=O)c2c(C)noc2C)cc1	Potency	'='	20.0	nM	7.70		Not Active	UO_0000065					False	CHEMBL1613808	PUBCHEM_BIOASSAY: qHTS Assay for Inhibitors of the ERK Signaling Pathway using a Homogeneous Screening Assay. (Class of assay: confirmatory)	F	BAO_0000019	assay format	Homo sapiens	None	None	None	None	CHEMBL4040	MAP kinase ERK2	Homo sapiens	SINGLE PROTEIN	CHEMBL1201862	7	PubChem BioAssays			None
CHEMBL3197322		0	475.51	0	2.39	SID863481	CCOCCCn1/c(=N/C(=O)c2cccnc2)c(C(=O)OCC)cc2c(=O)n3ccccc3nc21	Potency	'='	15848.9	nM	4.80		Inconclusive	UO_0000065					False	CHEMBL1613808	PUBCHEM_BIOASSAY: qHTS Assay for Inhibitors of the ERK Signaling Pathway using a Homogeneous Screening Assay. (Class of assay: confirmatory)	F	BAO_0000019	assay format	Homo sapiens	None	None	None	None	CHEMBL4040	MAP kinase ERK2	Homo sapiens	SINGLE PROTEIN	CHEMBL1201862	7	PubChem BioAssays			None
CHEMBL1348213		0	241.31	0	1.47	SID4261197	C=CCNS(=O)(=O)c1ccc(OC)c(C)c1	Potency	'='	10000.0	nM	5.00		Inconclusive	UO_0000065					False	CHEMBL1613808	PUBCHEM_BIOASSAY: qHTS Assay for Inhibitors of the ERK Signaling Pathway using a Homogeneous Screening Assay. (Class of assay: confirmatory)	F	BAO_0000019	assay format	Homo sapiens	None	None	None	None	CHEMBL4040	MAP kinase ERK2	Homo sapiens	SINGLE PROTEIN	CHEMBL1201862	7	PubChem BioAssays			None
CHEMBL3199519		0	266.32	0	0.14	SID862537	COC(=O)/C=c1\sc2n(c1=O)C(C)=CC(C)(C)N=2	Potency	'='	39810.7	nM	4.40		Inconclusive	UO_0000065					False	CHEMBL1613808	PUBCHEM_BIOASSAY: qHTS Assay for Inhibitors of the ERK Signaling Pathway using a Homogeneous Screening Assay. (Class of assay: confirmatory)	F	BAO_0000019	assay format	Homo sapiens	None	None	None	None	CHEMBL4040	MAP kinase ERK2	Homo sapiens	SINGLE PROTEIN	CHEMBL1201862	7	PubChem BioAssays			None
CHEMBL368896		0	304.33	0	3.84	41	Cn1c(-c2ccccc2)nc2c(-c3ccc(F)cc3)ncnc21	Inhibition	'='	1.0	%				UO_0000187					False	CHEMBL832022	Inhibition of human Mitogen-activated protein kinase 2 at 30 uM	B	BAO_0000357	single protein format	Homo sapiens	None	None	None	None	CHEMBL4040	MAP kinase ERK2	Homo sapiens	SINGLE PROTEIN	CHEMBL1141882	1	Scientific Literature	J. Med. Chem.	2005	None
CHEMBL1608243		0	466.54	0	4.43	SID864767	COc1ccc(-n2c(SCC(=O)Nc3ccc(C(=O)O)cc3)nnc2-c2cccs2)cc1	Potency	'='	6309.6	nM	5.20		Inconclusive	UO_0000065					False	CHEMBL1613808	PUBCHEM_BIOASSAY: qHTS Assay for Inhibitors of the ERK Signaling Pathway using a Homogeneous Screening Assay. (Class of assay: confirmatory)	F	BAO_0000019	assay format	Homo sapiens	None	None	None	None	CHEMBL4040	MAP kinase ERK2	Homo sapiens	SINGLE PROTEIN	CHEMBL1201862	7	PubChem BioAssays			None
CHEMBL491547		0	464.55	0	4.30	SID4240279	COc1ccc(CNc2ncnc3ccc(-c4cccc(NS(C)(=O)=O)c4)cc23)c(OC)c1	Potency	'='	15848.9	nM	4.80		Active	UO_0000065					False	CHEMBL1614010	PUBCHEM_BIOASSAY: Confirmation Concentration-Response Assay for Inhibitors of the ERK Signaling Pathway using a Homogeneous Screening Assay. (Class of assay: confirmatory) [Related pubchem assays: 1454, 995 ]	F	BAO_0000019	assay format	Homo sapiens	None	None	None	None	CHEMBL4040	MAP kinase ERK2	Homo sapiens	SINGLE PROTEIN	CHEMBL1201862	7	PubChem BioAssays			None
CHEMBL3196256		0	460.56	1	5.21	SID17388356	COc1ccc(/N=C2C(=N\c3ccc(OC)cc3)/N(c3ccc(OC)cc3)C(=S)N/2C)cc1	Potency	'='	15848.9	nM	4.80		Active	UO_0000065					False	CHEMBL1614010	PUBCHEM_BIOASSAY: Confirmation Concentration-Response Assay for Inhibitors of the ERK Signaling Pathway using a Homogeneous Screening Assay. (Class of assay: confirmatory) [Related pubchem assays: 1454, 995 ]	F	BAO_0000019	assay format	Homo sapiens	None	None	None	None	CHEMBL4040	MAP kinase ERK2	Homo sapiens	SINGLE PROTEIN	CHEMBL1201862	7	PubChem BioAssays			None
CHEMBL7463	GF-109203	0	412.49	0	3.64	SID11113674	CN(C)CCCn1cc(C2=C(c3c[nH]c4ccccc34)C(=O)NC2=O)c2ccccc21	Potency	'='	1258.9	nM	5.90		Active	UO_0000065					False	CHEMBL1614010	PUBCHEM_BIOASSAY: Confirmation Concentration-Response Assay for Inhibitors of the ERK Signaling Pathway using a Homogeneous Screening Assay. (Class of assay: confirmatory) [Related pubchem assays: 1454, 995 ]	F	BAO_0000019	assay format	Homo sapiens	None	None	None	None	CHEMBL4040	MAP kinase ERK2	Homo sapiens	SINGLE PROTEIN	CHEMBL1201862	7	PubChem BioAssays			None
CHEMBL1470714		0	364.40	0	3.16	SID3714078	COc1ccc(-c2cc(C(=O)OCC(=O)N(C)C)c3ccccc3n2)cc1	Potency	'='	15848.9	nM	4.80		Inconclusive	UO_0000065					False	CHEMBL1613808	PUBCHEM_BIOASSAY: qHTS Assay for Inhibitors of the ERK Signaling Pathway using a Homogeneous Screening Assay. (Class of assay: confirmatory)	F	BAO_0000019	assay format	Homo sapiens	None	None	None	None	CHEMBL4040	MAP kinase ERK2	Homo sapiens	SINGLE PROTEIN	CHEMBL1201862	7	PubChem BioAssays			None
CHEMBL320295	O,O'-DIMETHYLCAFFEIC ACID	0	208.21	0	1.80	SID26749533	COc1ccc(/C=C/C(=O)O)cc1OC	Potency	'='	25118.9	nM	4.60		Inconclusive	UO_0000065					False	CHEMBL1613808	PUBCHEM_BIOASSAY: qHTS Assay for Inhibitors of the ERK Signaling Pathway using a Homogeneous Screening Assay. (Class of assay: confirmatory)	F	BAO_0000019	assay format	Homo sapiens	None	None	None	None	CHEMBL4040	MAP kinase ERK2	Homo sapiens	SINGLE PROTEIN	CHEMBL1201862	7	PubChem BioAssays			None
CHEMBL75435	DEXKETOPROFEN	4	254.29	0	3.11	DEXKETOPROFEN	C[C@H](C(=O)O)c1cccc(C(=O)c2ccccc2)c1	IC50						Not Active (inhibition < 50% @ 10 uM and thus dose-reponse curve not measured)						False	CHEMBL1909200	DRUGMATRIX: Protein Serine/Threonine Kinase, ERK2 enzyme inhibition (substrate: Myelin Basic Protein)	B	BAO_0000357	single protein format	Escherichia coli	None	None	None	None	CHEMBL4040	MAP kinase ERK2	Homo sapiens	SINGLE PROTEIN	CHEMBL1909046	15	DrugMatrix			None
CHEMBL219627		0	420.86	0	4.28	6d	O=C(N[C@H](C(=O)O)c1ccccc1)c1cc(-c2[nH]ncc2-c2cccc(Cl)c2)c[nH]1	Ki	'>'	5000.0	nM				UO_0000065					False	CHEMBL917079	Inhibition of ERK2 by spectrophotometric coupled-enzyme assay	B	BAO_0000357	single protein format	Homo sapiens	None	None	None	None	CHEMBL4040	MAP kinase ERK2	Homo sapiens	SINGLE PROTEIN	CHEMBL1142871	1	Scientific Literature	J. Med. Chem.	2007	None
CHEMBL373628		0	390.87	1	5.22	6a	C[C@@H](NC(=O)c1cc(-c2[nH]ncc2-c2cccc(Cl)c2)c[nH]1)c1ccccc1	Ki	'='	100.0	nM	7.00			UO_0000065	17.91	0.34	1.78	9.51	False	CHEMBL917079	Inhibition of ERK2 by spectrophotometric coupled-enzyme assay	B	BAO_0000357	single protein format	Homo sapiens	None	None	None	None	CHEMBL4040	MAP kinase ERK2	Homo sapiens	SINGLE PROTEIN	CHEMBL1142871	1	Scientific Literature	J. Med. Chem.	2007	None
CHEMBL373448		0	391.86	0	4.09	5n	O=C(NCCc1cccnc1)c1cc(-c2[nH]ncc2-c2cccc(Cl)c2)c[nH]1	Ki	'='	330.0	nM	6.48			UO_0000065	16.54	0.32	2.39	7.50	False	CHEMBL917079	Inhibition of ERK2 by spectrophotometric coupled-enzyme assay	B	BAO_0000357	single protein format	Homo sapiens	None	None	None	None	CHEMBL4040	MAP kinase ERK2	Homo sapiens	SINGLE PROTEIN	CHEMBL1142871	1	Scientific Literature	J. Med. Chem.	2007	None
CHEMBL514554		0	491.50	0	4.14	PF-228	CS(=O)(=O)c1cccc(CNc2nc(Nc3ccc4c(c3)CCC(=O)N4)ncc2C(F)(F)F)c1	Inhibition	'='	48.0	%				UO_0000187					False	CHEMBL941332	Inhibition of human MAPK1 at 1 uM	B	BAO_0000357	single protein format	Homo sapiens	None	None	None	None	CHEMBL4040	MAP kinase ERK2	Homo sapiens	SINGLE PROTEIN	CHEMBL1156453	1	Scientific Literature	J. Biol. Chem.	2007	None
CHEMBL2437291		0	392.53	0	3.35	7c	Cc1ccc(-c2csc(=N)n2CC(=O)N2CCN(c3ccccc3)CC2)cc1	Ki	'='	2090.0	nM	5.68			UO_0000065	14.47	0.28	2.33	10.85	False	CHEMBL2439372	Inhibition of human MAPK1	B	BAO_0000357	single protein format	Homo sapiens	None	None	None	None	CHEMBL4040	MAP kinase ERK2	Homo sapiens	SINGLE PROTEIN	CHEMBL2434944	1	Scientific Literature	Eur. J. Med. Chem.	2013	None
CHEMBL2437293		0	378.50	0	3.04	7a	N=c1scc(-c2ccccc2)n1CC(=O)N1CCN(c2ccccc2)CC1	Ki	'='	1730.0	nM	5.76			UO_0000065	15.22	0.29	2.72	11.01	False	CHEMBL2439372	Inhibition of human MAPK1	B	BAO_0000357	single protein format	Homo sapiens	None	None	None	None	CHEMBL4040	MAP kinase ERK2	Homo sapiens	SINGLE PROTEIN	CHEMBL2434944	1	Scientific Literature	Eur. J. Med. Chem.	2013	None
CHEMBL2437297		0	344.44	0	1.39	6a	CC(=O)N1CCN(C(=O)Cn2c(-c3ccccc3)csc2=N)CC1	Ki	'='	3670.0	nM	5.43			UO_0000065	15.78	0.31	4.05	7.83	False	CHEMBL2439372	Inhibition of human MAPK1	B	BAO_0000357	single protein format	Homo sapiens	None	None	None	None	CHEMBL4040	MAP kinase ERK2	Homo sapiens	SINGLE PROTEIN	CHEMBL2434944	1	Scientific Literature	Eur. J. Med. Chem.	2013	None
CHEMBL70927	DEFERIPRONE	4	139.15	0	0.40	DEFERIPRONE	Cc1c(O)c(=O)ccn1C	Ki						Not Active (inhibition < 50% @ 10 uM and thus dose-reponse curve not measured)						False	CHEMBL1909200	DRUGMATRIX: Protein Serine/Threonine Kinase, ERK2 enzyme inhibition (substrate: Myelin Basic Protein)	B	BAO_0000357	single protein format	Escherichia coli	None	None	None	None	CHEMBL4040	MAP kinase ERK2	Homo sapiens	SINGLE PROTEIN	CHEMBL1909046	15	DrugMatrix			None
CHEMBL367018		0	414.49	0	3.72	54	Cn1c(-c2ccc(S(C)(=O)=O)cc2)nc2c(Sc3ccc(F)cc3)ncnc21	Inhibition	'='	0.0	%				UO_0000187					False	CHEMBL832022	Inhibition of human Mitogen-activated protein kinase 2 at 30 uM	B	BAO_0000357	single protein format	Homo sapiens	None	None	None	None	CHEMBL4040	MAP kinase ERK2	Homo sapiens	SINGLE PROTEIN	CHEMBL1141882	1	Scientific Literature	J. Med. Chem.	2005	None
CHEMBL397332		0	369.41	0	1.82	71	CC1CNC(=O)c2[nH]c3ccc(C(=O)Nc4nc(C(N)=O)cs4)cc3c21	IC50	'='	560.0	nM	6.25			UO_0000065	16.92	0.33	4.43	4.81	False	CHEMBL923959	Inhibition of ERK2 after 30 mins by IMAP assay	B	BAO_0000357	single protein format	None	None	None	None	None	CHEMBL4040	MAP kinase ERK2	Homo sapiens	SINGLE PROTEIN	CHEMBL1140661	1	Scientific Literature	Bioorg. Med. Chem. Lett.	2007	None
CHEMBL255465	DEBROMOHYMENIALDISINE	0	245.24	0	-0.70	3	NC1=N/C(=C2/CCNC(=O)c3[nH]ccc32)C(=O)N1	IC50	'='	824.0	nM	6.08			UO_0000065	24.81	0.46	6.78	5.41	True	CHEMBL729502	Inhibition of Mitogen-activated protein kinase (MAPK)phosphorylation by activated MEK-1	B	BAO_0000357	single protein format	Homo sapiens	None	None	None	None	CHEMBL4040	MAP kinase ERK2	Homo sapiens	SINGLE PROTEIN	CHEMBL1135814	1	Scientific Literature	J. Med. Chem.	2002	None
CHEMBL1304743		0	351.43	0	2.27	SID851109	CCS(=O)(=O)N1CCCC(c2nc(-c3cccc(OC)c3)no2)C1	Potency	'='	39810.7	nM	4.40		Not Active	UO_0000065					False	CHEMBL1613808	PUBCHEM_BIOASSAY: qHTS Assay for Inhibitors of the ERK Signaling Pathway using a Homogeneous Screening Assay. (Class of assay: confirmatory)	F	BAO_0000019	assay format	Homo sapiens	None	None	None	None	CHEMBL4040	MAP kinase ERK2	Homo sapiens	SINGLE PROTEIN	CHEMBL1201862	7	PubChem BioAssays			None
CHEMBL1335426		0	437.61	0	1.92	SID4250694	Cc1ccc(S(=O)(=O)NCC2CCC(C(=O)NCCCN3CCOCC3)CC2)cc1	Potency	'='	6.3	nM	8.20		Not Active	UO_0000065					False	CHEMBL1613808	PUBCHEM_BIOASSAY: qHTS Assay for Inhibitors of the ERK Signaling Pathway using a Homogeneous Screening Assay. (Class of assay: confirmatory)	F	BAO_0000019	assay format	Homo sapiens	None	None	None	None	CHEMBL4040	MAP kinase ERK2	Homo sapiens	SINGLE PROTEIN	CHEMBL1201862	7	PubChem BioAssays			None
CHEMBL1571520		0	215.28	0	2.05	SID859176	Cc1nnsc1NC(=O)OCC(C)C	Potency	'='	39810.7	nM	4.40		Inconclusive	UO_0000065					False	CHEMBL1613808	PUBCHEM_BIOASSAY: qHTS Assay for Inhibitors of the ERK Signaling Pathway using a Homogeneous Screening Assay. (Class of assay: confirmatory)	F	BAO_0000019	assay format	Homo sapiens	None	None	None	None	CHEMBL4040	MAP kinase ERK2	Homo sapiens	SINGLE PROTEIN	CHEMBL1201862	7	PubChem BioAssays			None
CHEMBL1304797		0	313.34	0	2.83	SID849510	O=C(CSc1nnc(-c2cccnc2)o1)Oc1ccccc1	Potency	'='	39810.7	nM	4.40		Inconclusive	UO_0000065					False	CHEMBL1613808	PUBCHEM_BIOASSAY: qHTS Assay for Inhibitors of the ERK Signaling Pathway using a Homogeneous Screening Assay. (Class of assay: confirmatory)	F	BAO_0000019	assay format	Homo sapiens	None	None	None	None	CHEMBL4040	MAP kinase ERK2	Homo sapiens	SINGLE PROTEIN	CHEMBL1201862	7	PubChem BioAssays			None
CHEMBL1598104		0	320.40	0	3.74	SID861746	COc1ccccc1C1CC(c2ccc(C)cc2)Nc2ncnn21	Potency	'='	19952.6	nM	4.70		Inconclusive	UO_0000065					False	CHEMBL1613808	PUBCHEM_BIOASSAY: qHTS Assay for Inhibitors of the ERK Signaling Pathway using a Homogeneous Screening Assay. (Class of assay: confirmatory)	F	BAO_0000019	assay format	Homo sapiens	None	None	None	None	CHEMBL4040	MAP kinase ERK2	Homo sapiens	SINGLE PROTEIN	CHEMBL1201862	7	PubChem BioAssays			None
CHEMBL1304821		0	274.32	0	2.00	SID3712098	CC1CCCCN1C(=O)Cn1c(=O)oc2ccccc21	Potency	'='	10.0	nM	8.00		Not Active	UO_0000065					False	CHEMBL1613808	PUBCHEM_BIOASSAY: qHTS Assay for Inhibitors of the ERK Signaling Pathway using a Homogeneous Screening Assay. (Class of assay: confirmatory)	F	BAO_0000019	assay format	Homo sapiens	None	None	None	None	CHEMBL4040	MAP kinase ERK2	Homo sapiens	SINGLE PROTEIN	CHEMBL1201862	7	PubChem BioAssays			None
CHEMBL1323139		0	430.41	0	4.71	SID863470	OC1(c2cccc(C(F)(F)F)c2)CCN(c2[nH]cnc3c4cc(F)ccc4nc2-3)CC1	Potency	'='	25118.9	nM	4.60		Active	UO_0000065					False	CHEMBL1613808	PUBCHEM_BIOASSAY: qHTS Assay for Inhibitors of the ERK Signaling Pathway using a Homogeneous Screening Assay. (Class of assay: confirmatory)	F	BAO_0000019	assay format	Homo sapiens	None	None	None	None	CHEMBL4040	MAP kinase ERK2	Homo sapiens	SINGLE PROTEIN	CHEMBL1201862	7	PubChem BioAssays			None
CHEMBL565856		0	369.42	0	4.95	SID4238921	Cc1cccc(CNc2ncnc3ccc(-c4ccc5c(c4)OCO5)cc23)c1	Potency	'='	10000.0	nM	5.00		Inconclusive	UO_0000065					False	CHEMBL1613808	PUBCHEM_BIOASSAY: qHTS Assay for Inhibitors of the ERK Signaling Pathway using a Homogeneous Screening Assay. (Class of assay: confirmatory)	F	BAO_0000019	assay format	Homo sapiens	None	None	None	None	CHEMBL4040	MAP kinase ERK2	Homo sapiens	SINGLE PROTEIN	CHEMBL1201862	7	PubChem BioAssays			None
CHEMBL1520615		0	303.43	0	3.15	SID852872	CCCCS/C(=C(/C#N)C(N)=O)c1cc2c([nH]1)CCCC2	Potency	'='	25118.9	nM	4.60		Inconclusive	UO_0000065					False	CHEMBL1613808	PUBCHEM_BIOASSAY: qHTS Assay for Inhibitors of the ERK Signaling Pathway using a Homogeneous Screening Assay. (Class of assay: confirmatory)	F	BAO_0000019	assay format	Homo sapiens	None	None	None	None	CHEMBL4040	MAP kinase ERK2	Homo sapiens	SINGLE PROTEIN	CHEMBL1201862	7	PubChem BioAssays			None
CHEMBL1424572		0	381.43	0	3.64	SID7968944	CCOC(=O)N1CCC(NC(=O)c2cc3c(C)nc4ccccc4c3o2)CC1	Potency	'='	25118.9	nM	4.60		Active	UO_0000065					False	CHEMBL1613808	PUBCHEM_BIOASSAY: qHTS Assay for Inhibitors of the ERK Signaling Pathway using a Homogeneous Screening Assay. (Class of assay: confirmatory)	F	BAO_0000019	assay format	Homo sapiens	None	None	None	None	CHEMBL4040	MAP kinase ERK2	Homo sapiens	SINGLE PROTEIN	CHEMBL1201862	7	PubChem BioAssays			None
CHEMBL1567336		0	343.81	0	2.88	SID864442	O=C1CC(c2cccc(Cl)c2)Cc2nc(N3CCOCC3)ncc21	Potency	'='	31622.8	nM	4.50		Inconclusive	UO_0000065					False	CHEMBL1613808	PUBCHEM_BIOASSAY: qHTS Assay for Inhibitors of the ERK Signaling Pathway using a Homogeneous Screening Assay. (Class of assay: confirmatory)	F	BAO_0000019	assay format	Homo sapiens	None	None	None	None	CHEMBL4040	MAP kinase ERK2	Homo sapiens	SINGLE PROTEIN	CHEMBL1201862	7	PubChem BioAssays			None
CHEMBL450013		0	360.41	0	2.32	4a	CCOC(=O)c1cnn(CC(O)c2ccccc2)c1NC(=O)NC(C)C	Activity						Not Active						False	CHEMBL889669	Binding affinity to ERK2	B	BAO_0000357	single protein format	Homo sapiens	None	None	None	None	CHEMBL4040	MAP kinase ERK2	Homo sapiens	SINGLE PROTEIN	CHEMBL1146234	1	Scientific Literature	J. Med. Chem.	2007	None
CHEMBL190710		0	276.32	0	1.96	36	N=C(N)Nc1nc(C2COc3ccccc3O2)cs1	Kd	'='	16000.0	nM	4.80			UO_0000065	17.36	0.34	2.84	5.14	False	CHEMBL826982	Dissociation constant for ERK2 kinase	B	BAO_0000357	single protein format	None	None	None	None	None	CHEMBL4040	MAP kinase ERK2	Homo sapiens	SINGLE PROTEIN	CHEMBL1145156	1	Scientific Literature	J. Med. Chem.	2005	None
CHEMBL1418387		0	281.31	0	2.73	SID4238443	c1nc(N2CCOCC2)c2cc(-c3ccoc3)ccc2n1	Potency	'='	19952.6	nM	4.70		Inconclusive	UO_0000065					False	CHEMBL1613808	PUBCHEM_BIOASSAY: qHTS Assay for Inhibitors of the ERK Signaling Pathway using a Homogeneous Screening Assay. (Class of assay: confirmatory)	F	BAO_0000019	assay format	Homo sapiens	None	None	None	None	CHEMBL4040	MAP kinase ERK2	Homo sapiens	SINGLE PROTEIN	CHEMBL1201862	7	PubChem BioAssays			None
CHEMBL1378859		0	261.28	0	2.15	SID3712473	COc1cc(/C=C/C2=NC(=O)C(C)(C)O2)ccc1O	Potency	'='	19952.6	nM	4.70		Inconclusive	UO_0000065					False	CHEMBL1613808	PUBCHEM_BIOASSAY: qHTS Assay for Inhibitors of the ERK Signaling Pathway using a Homogeneous Screening Assay. (Class of assay: confirmatory)	F	BAO_0000019	assay format	Homo sapiens	None	None	None	None	CHEMBL4040	MAP kinase ERK2	Homo sapiens	SINGLE PROTEIN	CHEMBL1201862	7	PubChem BioAssays			None
CHEMBL1429402		0	295.34	0	0.25	SID860994	C/C(NCCO)=C1/C(=O)NC(=O)N(C2CCCCC2)C1=O	Potency	'='	12589.3	nM	4.90		Inconclusive	UO_0000065					False	CHEMBL1613808	PUBCHEM_BIOASSAY: qHTS Assay for Inhibitors of the ERK Signaling Pathway using a Homogeneous Screening Assay. (Class of assay: confirmatory)	F	BAO_0000019	assay format	Homo sapiens	None	None	None	None	CHEMBL4040	MAP kinase ERK2	Homo sapiens	SINGLE PROTEIN	CHEMBL1201862	7	PubChem BioAssays			None
CHEMBL1457261		0	364.47	0	2.82	SID7966365	CCC(C)NC(=O)C[S+]([O-])Cc1nc(-c2cccc(OC)c2)oc1C	Potency	'='	19952.6	nM	4.70		Inconclusive	UO_0000065					False	CHEMBL1613808	PUBCHEM_BIOASSAY: qHTS Assay for Inhibitors of the ERK Signaling Pathway using a Homogeneous Screening Assay. (Class of assay: confirmatory)	F	BAO_0000019	assay format	Homo sapiens	None	None	None	None	CHEMBL4040	MAP kinase ERK2	Homo sapiens	SINGLE PROTEIN	CHEMBL1201862	7	PubChem BioAssays			None
CHEMBL1513936		0	389.85	0	4.59	SID4239656	O=c1c(-c2ccc(Cl)cc2)nc2cnc(Nc3ccccc3)nc2n1C1CC1	Potency	'='	12589.3	nM	4.90		Inconclusive	UO_0000065					False	CHEMBL1613808	PUBCHEM_BIOASSAY: qHTS Assay for Inhibitors of the ERK Signaling Pathway using a Homogeneous Screening Assay. (Class of assay: confirmatory)	F	BAO_0000019	assay format	Homo sapiens	None	None	None	None	CHEMBL4040	MAP kinase ERK2	Homo sapiens	SINGLE PROTEIN	CHEMBL1201862	7	PubChem BioAssays			None
CHEMBL154580		0	182.22	0	3.21	SID26753168	C=CC(=O)c1ccc2ccccc2c1	Potency	'='	10000.0	nM	5.00		Active	UO_0000065					False	CHEMBL1613808	PUBCHEM_BIOASSAY: qHTS Assay for Inhibitors of the ERK Signaling Pathway using a Homogeneous Screening Assay. (Class of assay: confirmatory)	F	BAO_0000019	assay format	Homo sapiens	None	None	None	None	CHEMBL4040	MAP kinase ERK2	Homo sapiens	SINGLE PROTEIN	CHEMBL1201862	7	PubChem BioAssays			None
CHEMBL1445335		0	425.59	0	3.67	SID851156	CCC(c1nnnn1Cc1cccs1)N1CCN(c2nc3ccccc3s2)CC1	Potency	'='	39810.7	nM	4.40		Inconclusive	UO_0000065					False	CHEMBL1613808	PUBCHEM_BIOASSAY: qHTS Assay for Inhibitors of the ERK Signaling Pathway using a Homogeneous Screening Assay. (Class of assay: confirmatory)	F	BAO_0000019	assay format	Homo sapiens	None	None	None	None	CHEMBL4040	MAP kinase ERK2	Homo sapiens	SINGLE PROTEIN	CHEMBL1201862	7	PubChem BioAssays			None
CHEMBL1333157		0	464.47	0	2.23	SID3717079	CCN(CC)S(=O)(=O)c1cc(C(=O)OCC(=O)c2ccc3c(c2)NC(=O)CO3)ccc1F	Potency	'='	31622.8	nM	4.50		Active	UO_0000065					False	CHEMBL1613808	PUBCHEM_BIOASSAY: qHTS Assay for Inhibitors of the ERK Signaling Pathway using a Homogeneous Screening Assay. (Class of assay: confirmatory)	F	BAO_0000019	assay format	Homo sapiens	None	None	None	None	CHEMBL4040	MAP kinase ERK2	Homo sapiens	SINGLE PROTEIN	CHEMBL1201862	7	PubChem BioAssays			None
CHEMBL1429400		0	287.36	0	3.27	SID851106	CC(C)(C)c1ccc(OCC(=O)NCc2ccco2)cc1	Potency	'='	2511.9	nM	5.60		Inconclusive	UO_0000065					False	CHEMBL1613808	PUBCHEM_BIOASSAY: qHTS Assay for Inhibitors of the ERK Signaling Pathway using a Homogeneous Screening Assay. (Class of assay: confirmatory)	F	BAO_0000019	assay format	Homo sapiens	None	None	None	None	CHEMBL4040	MAP kinase ERK2	Homo sapiens	SINGLE PROTEIN	CHEMBL1201862	7	PubChem BioAssays			None
CHEMBL1507882		0	331.42	0	2.83	SID4254968	CC1Cc2ccccc2N1S(=O)(=O)c1cccc2nsnc12	Potency	'='	15848.9	nM	4.80		Active	UO_0000065					False	CHEMBL1613808	PUBCHEM_BIOASSAY: qHTS Assay for Inhibitors of the ERK Signaling Pathway using a Homogeneous Screening Assay. (Class of assay: confirmatory)	F	BAO_0000019	assay format	Homo sapiens	None	None	None	None	CHEMBL4040	MAP kinase ERK2	Homo sapiens	SINGLE PROTEIN	CHEMBL1201862	7	PubChem BioAssays			None
CHEMBL1310211		0	422.46	0	4.07	SID3715938	COC(=O)c1ccc(CSc2nc3ccccc3c(=O)n2-c2cccc(OC)c2)o1	Potency	'='	10000.0	nM	5.00		Inconclusive	UO_0000065					False	CHEMBL1613808	PUBCHEM_BIOASSAY: qHTS Assay for Inhibitors of the ERK Signaling Pathway using a Homogeneous Screening Assay. (Class of assay: confirmatory)	F	BAO_0000019	assay format	Homo sapiens	None	None	None	None	CHEMBL4040	MAP kinase ERK2	Homo sapiens	SINGLE PROTEIN	CHEMBL1201862	7	PubChem BioAssays			None
CHEMBL1563066		0	332.45	0	4.13	SID4237605	Cc1cccc(CNc2ccnc(-c3ccccc3CN(C)C)n2)c1	Potency	'='	39810.7	nM	4.40		Not Active	UO_0000065					False	CHEMBL1613808	PUBCHEM_BIOASSAY: qHTS Assay for Inhibitors of the ERK Signaling Pathway using a Homogeneous Screening Assay. (Class of assay: confirmatory)	F	BAO_0000019	assay format	Homo sapiens	None	None	None	None	CHEMBL4040	MAP kinase ERK2	Homo sapiens	SINGLE PROTEIN	CHEMBL1201862	7	PubChem BioAssays			None
CHEMBL1350339		0	373.84	0	2.32	SID4249242	CC(C)(C)n1ncc2c(=O)n(CC(=O)NCc3ccccc3Cl)cnc21	Potency	'='	100.0	nM	7.00		Inconclusive	UO_0000065					False	CHEMBL1613808	PUBCHEM_BIOASSAY: qHTS Assay for Inhibitors of the ERK Signaling Pathway using a Homogeneous Screening Assay. (Class of assay: confirmatory)	F	BAO_0000019	assay format	Homo sapiens	None	None	None	None	CHEMBL4040	MAP kinase ERK2	Homo sapiens	SINGLE PROTEIN	CHEMBL1201862	7	PubChem BioAssays			None
CHEMBL1379045		0	371.90	0	3.70	SID3717104	O=S(=O)(Nc1ncnc2sc3c(c12)CCC3)c1ccc(Cl)s1	Potency	'='	5011.9	nM	5.30		Inconclusive	UO_0000065					False	CHEMBL1613808	PUBCHEM_BIOASSAY: qHTS Assay for Inhibitors of the ERK Signaling Pathway using a Homogeneous Screening Assay. (Class of assay: confirmatory)	F	BAO_0000019	assay format	Homo sapiens	None	None	None	None	CHEMBL4040	MAP kinase ERK2	Homo sapiens	SINGLE PROTEIN	CHEMBL1201862	7	PubChem BioAssays			None
CHEMBL1429616		0	349.44	0	2.75	SID4245611	Cc1ccc(CCNC(=O)c2nnn(-c3cc(C)cc(C)c3)c2N)cc1	Potency	'='	31622.8	nM	4.50		Inconclusive	UO_0000065					False	CHEMBL1613808	PUBCHEM_BIOASSAY: qHTS Assay for Inhibitors of the ERK Signaling Pathway using a Homogeneous Screening Assay. (Class of assay: confirmatory)	F	BAO_0000019	assay format	Homo sapiens	None	None	None	None	CHEMBL4040	MAP kinase ERK2	Homo sapiens	SINGLE PROTEIN	CHEMBL1201862	7	PubChem BioAssays			None
CHEMBL1349741		0	489.58	0	1.67	SID4248898	O=C(c1ccco1)N1CCN(C(=O)C2CCN(S(=O)(=O)c3cccc4nsnc34)CC2)CC1	Potency	'='	501.2	nM	6.30		Not Active	UO_0000065					False	CHEMBL1613808	PUBCHEM_BIOASSAY: qHTS Assay for Inhibitors of the ERK Signaling Pathway using a Homogeneous Screening Assay. (Class of assay: confirmatory)	F	BAO_0000019	assay format	Homo sapiens	None	None	None	None	CHEMBL4040	MAP kinase ERK2	Homo sapiens	SINGLE PROTEIN	CHEMBL1201862	7	PubChem BioAssays			None
CHEMBL1496962		0	316.43	0	3.63	SID3711622	Cc1cc2occ(CC(=O)NC3=NCCS3)c2cc1C(C)C	Potency	'='	25118.9	nM	4.60		Inconclusive	UO_0000065					False	CHEMBL1613808	PUBCHEM_BIOASSAY: qHTS Assay for Inhibitors of the ERK Signaling Pathway using a Homogeneous Screening Assay. (Class of assay: confirmatory)	F	BAO_0000019	assay format	Homo sapiens	None	None	None	None	CHEMBL4040	MAP kinase ERK2	Homo sapiens	SINGLE PROTEIN	CHEMBL1201862	7	PubChem BioAssays			None
CHEMBL1468900		0	453.34	0	3.78	SID3715626	O=C(c1ccccc1OCc1ccccc1Br)N1CCN(c2ncccn2)CC1	Potency	'='	31622.8	nM	4.50		Inconclusive	UO_0000065					False	CHEMBL1613808	PUBCHEM_BIOASSAY: qHTS Assay for Inhibitors of the ERK Signaling Pathway using a Homogeneous Screening Assay. (Class of assay: confirmatory)	F	BAO_0000019	assay format	Homo sapiens	None	None	None	None	CHEMBL4040	MAP kinase ERK2	Homo sapiens	SINGLE PROTEIN	CHEMBL1201862	7	PubChem BioAssays			None
CHEMBL1314172		0	336.44	0	3.44	SID4237907	COc1ccc(C(=O)N2CCC3(CC2)CN(c2ccccc2)C3)cc1	Potency	'='	15848.9	nM	4.80		Inconclusive	UO_0000065					False	CHEMBL1613808	PUBCHEM_BIOASSAY: qHTS Assay for Inhibitors of the ERK Signaling Pathway using a Homogeneous Screening Assay. (Class of assay: confirmatory)	F	BAO_0000019	assay format	Homo sapiens	None	None	None	None	CHEMBL4040	MAP kinase ERK2	Homo sapiens	SINGLE PROTEIN	CHEMBL1201862	7	PubChem BioAssays			None
CHEMBL1322978		0	398.42	0	0.90	SID3716094	Cn1c(N)c(C(=O)COC(=O)CCCc2c[nH]c3ccccc23)c(=O)n(C)c1=O	Potency	'='	25118.9	nM	4.60		Inconclusive	UO_0000065					False	CHEMBL1613808	PUBCHEM_BIOASSAY: qHTS Assay for Inhibitors of the ERK Signaling Pathway using a Homogeneous Screening Assay. (Class of assay: confirmatory)	F	BAO_0000019	assay format	Homo sapiens	None	None	None	None	CHEMBL4040	MAP kinase ERK2	Homo sapiens	SINGLE PROTEIN	CHEMBL1201862	7	PubChem BioAssays			None
CHEMBL1608006		0	358.42	0	2.73	SID4260752	COc1ccc(C(=O)CSc2nc3nc(C)cc(C)n3n2)cc1OC	Potency	'='	3981.1	nM	5.40		Inconclusive	UO_0000065					False	CHEMBL1613808	PUBCHEM_BIOASSAY: qHTS Assay for Inhibitors of the ERK Signaling Pathway using a Homogeneous Screening Assay. (Class of assay: confirmatory)	F	BAO_0000019	assay format	Homo sapiens	None	None	None	None	CHEMBL4040	MAP kinase ERK2	Homo sapiens	SINGLE PROTEIN	CHEMBL1201862	7	PubChem BioAssays			None
CHEMBL247797		0	479.49	0	4.04	41	CNC(=O)Nc1ccc(CNc2c(C(=O)Nc3ccc(SC(F)(F)F)cc3)cnn2C)cn1	IC50	'='	899.0	nM	6.05			UO_0000065	12.61	0.25	2.01	5.35	False	CHEMBL922919	Inhibition of P-ERK	B	BAO_0000357	single protein format	None	None	None	None	None	CHEMBL4040	MAP kinase ERK2	Homo sapiens	SINGLE PROTEIN	CHEMBL1140657	1	Scientific Literature	Bioorg. Med. Chem. Lett.	2007	None
[truncated: 21,941 more rows]
