# Supplementary material for: PyRMD Studio: A Unified Suite for Next-Generation, AI-Powered Virtual Screening
Source: J Chem Inf Model. 2026 May 19;66(11):6197–203. doi: 10.1021/acs.jcim.6c00648 (PMC13250901; doi:10.1021/acs.jcim.6c00648)
Supplement: Supplementary file 1 [file ci6c00648_si_001.zip › DATA/mk10_chembl.csv]

Molecule ChEMBL ID	Molecule Name	Molecule Max Phase	Molecular Weight	#RO5 Violations	AlogP	Compound Key	Smiles	Standard Type	Standard Relation	Standard Value	Standard Units	pChEMBL Value	Data Validity Comment	Comment	Uo Units	Ligand Efficiency BEI	Ligand Efficiency LE	Ligand Efficiency LLE	Ligand Efficiency SEI	Potential Duplicate	Assay ChEMBL ID	Assay Description	Assay Type	BAO Format ID	BAO Label	Assay Organism	Assay Tissue ChEMBL ID	Assay Tissue Name	Assay Cell Type	Assay Subcellular Fraction	Target ChEMBL ID	Target Name	Target Organism	Target Type	Document ChEMBL ID	Source ID	Source Description	Document Journal	Document Year	Cell ChEMBL ID
CHEMBL399167		0	433.94	0	4.92	1	CN(C)CCNC(=O)c1ccc(-c2n[nH]c3cc(Nc4ccccc4Cl)ccc23)cc1	IC50	'='	1.9	nM	8.72			UO_0000065	20.10	0.38	3.80	11.94	False	CHEMBL925133	Inhibition of JNK3	B	BAO_0000357	single protein format	None	None	None	None	None	CHEMBL2637	c-Jun N-terminal kinase 3	Homo sapiens	SINGLE PROTEIN	CHEMBL1140628	1	Scientific Literature	Bioorg. Med. Chem.	2007	None
CHEMBL205672		0	374.39	1	5.91	figure 1, 9	Fc1ccc(Nc2cc(-c3ccnc(Nc4ccc(F)cc4)c3)ccn2)cc1	IC50	'='	17.0	nM	7.77			UO_0000065	20.75	0.38	1.86	15.59	False	CHEMBL925133	Inhibition of JNK3	B	BAO_0000357	single protein format	None	None	None	None	None	CHEMBL2637	c-Jun N-terminal kinase 3	Homo sapiens	SINGLE PROTEIN	CHEMBL1140628	1	Scientific Literature	Bioorg. Med. Chem.	2007	None
CHEMBL554	LAPATINIB	4	581.07	2	6.14	GW-2016	CS(=O)(=O)CCNCc1ccc(-c2ccc3ncnc(Nc4ccc(OCc5cccc(F)c5)c(Cl)c4)c3c2)o1	Kd						Not Active						False	CHEMBL860894	Average Binding Constant for JNK3; NA=Not Active at 10 uM	B	BAO_0000357	single protein format	Homo sapiens	None	None	None	None	CHEMBL2637	c-Jun N-terminal kinase 3	Homo sapiens	SINGLE PROTEIN	CHEMBL1144455	1	Scientific Literature	Nat. Biotechnol.	2005	None
CHEMBL103667	DORAMAPIMOD	2	527.67	2	5.99	BIRB-796	Cc1ccc(-n2nc(C(C)(C)C)cc2NC(=O)Nc2ccc(OCCN3CCOCC3)c3ccccc23)cc1	Kd	'='	62.0	nM	7.21			UO_0000065	13.66	0.25	1.22	8.94	True	CHEMBL860894	Average Binding Constant for JNK3; NA=Not Active at 10 uM	B	BAO_0000357	single protein format	Homo sapiens	None	None	None	None	CHEMBL2637	c-Jun N-terminal kinase 3	Homo sapiens	SINGLE PROTEIN	CHEMBL1144455	1	Scientific Literature	Nat. Biotechnol.	2005	None
CHEMBL194806		0	445.95	1	5.11	1	O=C(NC1CCNCC1)c1cccc(-c2n[nH]c3cc(Nc4ccccc4Cl)ccc23)c1	IC50	'='	1.259	nM	8.90			UO_0000065	19.96	0.38	3.79	10.87	False	CHEMBL1108471	Inhibition of JNK3 by high throughput screening	B	BAO_0000357	single protein format	None	None	None	None	None	CHEMBL2637	c-Jun N-terminal kinase 3	Homo sapiens	SINGLE PROTEIN	CHEMBL1153754	1	Scientific Literature	Bioorg. Med. Chem. Lett.	2009	None
CHEMBL220174		0	418.88	0	4.11	6g	O=C(NC1c2ccccc2CC1O)c1cc(-c2[nH]ncc2-c2cccc(Cl)c2)c[nH]1	Ki	'='	3200.0	nM	5.50			UO_0000065	13.12	0.25	1.38	5.86	False	CHEMBL917080	Inhibition of JNK3 at 10 nM by spectrophotometric coupled-enzyme assay	B	BAO_0000357	single protein format	Homo sapiens	None	None	None	None	CHEMBL2637	c-Jun N-terminal kinase 3	Homo sapiens	SINGLE PROTEIN	CHEMBL1142871	1	Scientific Literature	J. Med. Chem.	2007	None
CHEMBL223471		0	406.87	0	4.66	5l	COc1ccc(CNC(=O)c2cc(-c3[nH]ncc3-c3cccc(Cl)c3)c[nH]2)cc1	Ki	'='	840.0	nM	6.08			UO_0000065	14.93	0.29	1.42	7.34	False	CHEMBL917080	Inhibition of JNK3 at 10 nM by spectrophotometric coupled-enzyme assay	B	BAO_0000357	single protein format	Homo sapiens	None	None	None	None	CHEMBL2637	c-Jun N-terminal kinase 3	Homo sapiens	SINGLE PROTEIN	CHEMBL1142871	1	Scientific Literature	J. Med. Chem.	2007	None
CHEMBL203289		0	374.39	1	5.91	7b	Fc1ccccc1Nc1cc(-c2ccnc(Nc3ccccc3F)c2)ccn1	IC50	'='	32.0	nM	7.50			UO_0000065	20.02	0.37	1.58	15.04	False	CHEMBL862176	Inhibition of JNK3	B	BAO_0000357	single protein format	Homo sapiens	None	None	None	None	CHEMBL2637	c-Jun N-terminal kinase 3	Homo sapiens	SINGLE PROTEIN	CHEMBL1139041	1	Scientific Literature	Bioorg. Med. Chem. Lett.	2006	None
CHEMBL205402		0	382.43	0	4.24	10c	Cc1cnc(C(=O)Nc2cc(-c3ccnc(Nc4ccccc4)c3)ccn2)cn1	IC50	'='	33.0	nM	7.48			UO_0000065	19.56	0.35	3.24	8.07	True	CHEMBL862176	Inhibition of JNK3	B	BAO_0000357	single protein format	Homo sapiens	None	None	None	None	CHEMBL2637	c-Jun N-terminal kinase 3	Homo sapiens	SINGLE PROTEIN	CHEMBL1139041	1	Scientific Literature	Bioorg. Med. Chem. Lett.	2006	None
CHEMBL482336		0	436.51	0	3.22	38	COc1ccc2c(c1)CC(C(=O)Nc1ccc(-c3cn[nH]c3)cc1OCCN(C)C)CO2	IC50	'>'	20000.0	nM				UO_0000065					False	CHEMBL943654	Inhibition of JNK3	B	BAO_0000357	single protein format	None	None	None	None	None	CHEMBL2637	c-Jun N-terminal kinase 3	Homo sapiens	SINGLE PROTEIN	CHEMBL1141010	1	Scientific Literature	Bioorg. Med. Chem. Lett.	2008	None
CHEMBL270164	GW607117X	0	394.43	1	5.14	3	Cc1nnc(-c2ccc(C)c(-c3ccc(C(=O)Nc4cccc(C#N)c4)cc3)c2)o1	IC50	'>'	16000.0	nM				UO_0000065					False	CHEMBL929904	Inhibition of JNK3	B	BAO_0000357	single protein format	None	None	None	None	None	CHEMBL2637	c-Jun N-terminal kinase 3	Homo sapiens	SINGLE PROTEIN	CHEMBL1141605	1	Scientific Literature	Bioorg. Med. Chem. Lett.	2008	None
CHEMBL1088901		0	428.33	0	4.42	3f	CN(C)CCCC(=O)Nc1ccc2ncnc(Nc3cccc(Br)c3)c2c1	Activity	'='	72.0	%				UO_0000187					False	CHEMBL1116010	Inhibition of JNK3 at 10 uM assessed as residual activity by [33P]ATP radioactive filter binding assay relative to control	B	BAO_0000357	single protein format	None	None	None	None	None	CHEMBL2637	c-Jun N-terminal kinase 3	Homo sapiens	SINGLE PROTEIN	CHEMBL1156950	1	Scientific Literature	J. Med. Chem.	2010	None
CHEMBL270608		0	497.60	1	5.03	2	COc1ccc(NC(=O)c2ccc(-c3cc(-c4nnc(C)o4)ccc3C)cc2)cc1N1CCN(C)CC1	Ki	'>'	4000.0	nM				UO_0000065					False	CHEMBL929904	Inhibition of JNK3	B	BAO_0000357	single protein format	None	None	None	None	None	CHEMBL2637	c-Jun N-terminal kinase 3	Homo sapiens	SINGLE PROTEIN	CHEMBL1141605	1	Scientific Literature	Bioorg. Med. Chem. Lett.	2008	None
CHEMBL1725279	SP-600125	0	220.23	0	4.43	figure 1, 1	Oc1c2ccccc2c2c3c(cccc13)N=N2	IC50	'='	190.0	nM	6.72			UO_0000065	30.52	0.54	2.29	14.95	False	CHEMBL925133	Inhibition of JNK3	B	BAO_0000357	single protein format	None	None	None	None	None	CHEMBL2637	c-Jun N-terminal kinase 3	Homo sapiens	SINGLE PROTEIN	CHEMBL1140628	1	Scientific Literature	Bioorg. Med. Chem.	2007	None
CHEMBL202961		0	426.52	1	6.43	7f	CCOc1ccccc1Nc1cc(-c2ccnc(Nc3ccccc3OCC)c2)ccn1	IC50	'='	693.0	nM	6.16			UO_0000065	14.44	0.26	-0.27	9.02	False	CHEMBL862176	Inhibition of JNK3	B	BAO_0000357	single protein format	Homo sapiens	None	None	None	None	CHEMBL2637	c-Jun N-terminal kinase 3	Homo sapiens	SINGLE PROTEIN	CHEMBL1139041	1	Scientific Literature	Bioorg. Med. Chem. Lett.	2006	None
CHEMBL399168		0	281.34	0	2.78	4	CNc1nccc(C(C#N)c2nc3ccccc3s2)n1	IC50	'='	950.0	nM	6.02			UO_0000065	21.41	0.41	3.24	8.08	False	CHEMBL925133	Inhibition of JNK3	B	BAO_0000357	single protein format	None	None	None	None	None	CHEMBL2637	c-Jun N-terminal kinase 3	Homo sapiens	SINGLE PROTEIN	CHEMBL1140628	1	Scientific Literature	Bioorg. Med. Chem.	2007	None
CHEMBL265470		0	374.35	0	3.29	STO-609	CC(=O)O.O=C(O)c1ccc2c3c1cccc3c(=O)n1c3ccccc3nc21	Activity	'='	84.0	%				UO_0000187					False	CHEMBL1060123	Percentage JNK3 activity remaining in the presence of 1uM inhibitor	B	BAO_0000357	single protein format	Homo sapiens	None	None	None	None	CHEMBL2637	c-Jun N-terminal kinase 3	Homo sapiens	SINGLE PROTEIN	CHEMBL1150976	1	Scientific Literature	Biochem. J.	2007	None
CHEMBL129177	HARMALOL	0	200.24	0	2.24	Harmalol	CC1=NCCc2c1[nH]c1cc(O)ccc21	Activity	'='	113.0	%				UO_0000187					False	CHEMBL1060123	Percentage JNK3 activity remaining in the presence of 1uM inhibitor	B	BAO_0000357	single protein format	Homo sapiens	None	None	None	None	CHEMBL2637	c-Jun N-terminal kinase 3	Homo sapiens	SINGLE PROTEIN	CHEMBL1150976	1	Scientific Literature	Biochem. J.	2007	None
CHEMBL237127		0	361.43	0	4.93	1	Cc1ccc(O)cc1Nc1ccnc2cc(-c3csc(C=O)n3)ccc12	IC50	'>'	16000.0	nM				UO_0000065					False	CHEMBL929904	Inhibition of JNK3	B	BAO_0000357	single protein format	None	None	None	None	None	CHEMBL2637	c-Jun N-terminal kinase 3	Homo sapiens	SINGLE PROTEIN	CHEMBL1141605	1	Scientific Literature	Bioorg. Med. Chem. Lett.	2008	None
CHEMBL220227		0	282.32	0	4.67	1	CC(C)c1onc(-c2ccc(F)cc2)c1-c1ccncc1	Inhibition	'='	72.0	%				UO_0000187					False	CHEMBL1045452	Inhibition of JNK3 at 10 uM by Cherenkov counting in presence of 20 uM ATP	B	BAO_0000357	single protein format	None	None	None	None	None	CHEMBL2637	c-Jun N-terminal kinase 3	Homo sapiens	SINGLE PROTEIN	CHEMBL1155278	1	Scientific Literature	J. Med. Chem.	2009	None
CHEMBL585951		0	502.55	1	2.70	9l	Fc1cc(-c2cc[nH]/c(=N/c3ccc(-n4cnc(N5CCOCC5)n4)cc3)n2)cc(N2CCOCC2)c1	IC50	'='	148.0	nM	6.83			UO_0000065	13.59	0.25	4.13	7.06	True	CHEMBL1042602	Inhibition of JNK3 by time resolved fluorescence assay	B	BAO_0000357	single protein format	None	None	None	None	None	CHEMBL2637	c-Jun N-terminal kinase 3	Homo sapiens	SINGLE PROTEIN	CHEMBL1156783	1	Scientific Literature	J. Med. Chem.	2010	None
CHEMBL273158		0	347.42	0	4.16	4	Cc1nnc(-c2ccc(C)c(-c3ccc(C(=O)NCC4CC4)cc3)c2)o1	IC50	'>'	16000.0	nM				UO_0000065					False	CHEMBL929904	Inhibition of JNK3	B	BAO_0000357	single protein format	None	None	None	None	None	CHEMBL2637	c-Jun N-terminal kinase 3	Homo sapiens	SINGLE PROTEIN	CHEMBL1141605	1	Scientific Literature	Bioorg. Med. Chem. Lett.	2008	None
CHEMBL1822135		0	482.29	1	5.04	22	O=C(Cc1cccc2ncc(C(F)(F)F)cc12)Nc1scc(Br)c1-c1ncn[nH]1	IC50	'='	52.0	nM	7.28			UO_0000065	15.10	0.34	2.24	8.72	False	CHEMBL1825596	Inhibition of recombinant JNK3 using ser73 of c-jun as substrate preincubated for 15 mins measured after 60 mins by TR-FRET assay	B	BAO_0000357	single protein format	None	None	None	None	None	CHEMBL2637	c-Jun N-terminal kinase 3	Homo sapiens	SINGLE PROTEIN	CHEMBL1821697	1	Scientific Literature	Bioorg. Med. Chem. Lett.	2011	None
CHEMBL434737		0	316.34	0	4.40	5	O=c1[nH]c2ccccc2c(-c2ccncc2)c1-c1ccc(F)cc1	Inhibition	'='	6.0	%				UO_0000187					False	CHEMBL919882	Inhibition of JNK3 at 100 uM by non-radioactive immunosorbent assay	B	BAO_0000357	single protein format	Homo sapiens	None	None	None	None	CHEMBL2637	c-Jun N-terminal kinase 3	Homo sapiens	SINGLE PROTEIN	CHEMBL1142955	1	Scientific Literature	J. Med. Chem.	2007	None
CHEMBL1783588		0	376.84	0	3.84	9d	Cc1cccc(NC(=O)c2ccc(Cl)o2)c1N1CCC2(CC1)OCCO2	IC50	'='	80.0	nM	7.10			UO_0000065	18.83	0.37	3.26	11.10	False	CHEMBL1787508	Inhibition of JNK3 using biotinylated ATF2 and ATP substrates by HTRF assay	B	BAO_0000357	single protein format	None	None	None	None	None	CHEMBL2637	c-Jun N-terminal kinase 3	Homo sapiens	SINGLE PROTEIN	CHEMBL1782035	1	Scientific Literature	Bioorg. Med. Chem. Lett.	2009	None
CHEMBL383955		0	516.05	1	4.10	50a	O=C(NCc1ccc(S(=O)(=O)N2CCC(n3nnc4ccccc43)CC2)s1)c1ccc(Cl)cc1	Activity	'='	6.0	%				UO_0000187					False	CHEMBL854699	Percentage activity of human JNK3 in the presence of 10 uM of compound and 10 uM of ATP in comparison with control	B	BAO_0000357	single protein format	Homo sapiens	None	None	None	None	CHEMBL2637	c-Jun N-terminal kinase 3	Homo sapiens	SINGLE PROTEIN	CHEMBL1137942	1	Scientific Literature	J. Med. Chem.	2004	None
CHEMBL248643		0	272.31	0	4.16	figure 1, 4	Oc1ccc(-c2cnc3ccc4ccncc4c3c2)cc1	IC50	'='	590.0	nM	6.23			UO_0000065	22.88	0.41	2.07	13.54	True	CHEMBL925133	Inhibition of JNK3	B	BAO_0000357	single protein format	None	None	None	None	None	CHEMBL2637	c-Jun N-terminal kinase 3	Homo sapiens	SINGLE PROTEIN	CHEMBL1140628	1	Scientific Literature	Bioorg. Med. Chem.	2007	None
CHEMBL437747		0	513.52	2	6.94	10	CCCn1c(C2CCNCC2)nc(-c2ccc(Cl)c(Cl)c2)c1-c1ccnc(NC2CCCCC2)n1	IC50	'='	2.0	nM	8.70			UO_0000065	16.94	0.34	1.76	12.86	False	CHEMBL902313	Inhibition of JNK3	B	BAO_0000357	single protein format	None	None	None	None	None	CHEMBL2637	c-Jun N-terminal kinase 3	Homo sapiens	SINGLE PROTEIN	CHEMBL1138387	1	Scientific Literature	Bioorg. Med. Chem. Lett.	2007	None
CHEMBL258721		0	473.36	0	4.50	RGB-286147	CC(C)c1nn(-c2c(Cl)cccc2Cl)c2nc(Cc3ccc(OCCO)cc3)[nH]c(=O)c12	Residual Activity	'='	29.0	%				UO_0000187					False	CHEMBL2219236	Millipore: Percentage of residual kinase activity of MAPK10 at 10uM relative to control. Control inhibitor: JAK Inhibitor I at 30.0uM. Buffer: 50 mM Tris pH 7.5, 0.1 mM EGTA, 0.1% ?-mercaptoethanol	B	BAO_0000357	single protein format	Homo sapiens	None	None	None	None	CHEMBL2637	c-Jun N-terminal kinase 3	Homo sapiens	SINGLE PROTEIN	CHEMBL2218924	1	Scientific Literature	Biochem. J.	2013	None
CHEMBL233001	GW620972X	0	332.43	0	4.90	JNK_Inhibitor_IX	N#Cc1c(NC(=O)c2cccc3ccccc23)sc2c1CCCC2	Residual Activity	'='	0.0	%				UO_0000187					False	CHEMBL2219236	Millipore: Percentage of residual kinase activity of MAPK10 at 10uM relative to control. Control inhibitor: JAK Inhibitor I at 30.0uM. Buffer: 50 mM Tris pH 7.5, 0.1 mM EGTA, 0.1% ?-mercaptoethanol	B	BAO_0000357	single protein format	Homo sapiens	None	None	None	None	CHEMBL2637	c-Jun N-terminal kinase 3	Homo sapiens	SINGLE PROTEIN	CHEMBL2218924	1	Scientific Literature	Biochem. J.	2013	None
CHEMBL374677		0	424.86	0	4.33	6h	O=C(NC(CO)c1ccc(F)cc1)c1cc(-c2[nH]ncc2-c2cccc(Cl)c2)c[nH]1	Ki	'>'	4000.0	nM				UO_0000065					False	CHEMBL917080	Inhibition of JNK3 at 10 nM by spectrophotometric coupled-enzyme assay	B	BAO_0000357	single protein format	Homo sapiens	None	None	None	None	CHEMBL2637	c-Jun N-terminal kinase 3	Homo sapiens	SINGLE PROTEIN	CHEMBL1142871	1	Scientific Literature	J. Med. Chem.	2007	None
CHEMBL198756		0	367.43	0	3.45	(S)-5	CCCNc1nccc(-c2c(-c3ccc(F)cc3)nc3n2[C@H](CO)CC3)n1	IC50	'='	2.5	nM	8.60			UO_0000065	23.41	0.44	5.15	11.34	True	CHEMBL881495	Inhibitory activity against c-Jun N-terminal kinase 3 at a concentration of 1.0 uM	B	BAO_0000357	single protein format	Homo sapiens	None	None	None	None	CHEMBL2637	c-Jun N-terminal kinase 3	Homo sapiens	SINGLE PROTEIN	CHEMBL1143451	1	Scientific Literature	Bioorg. Med. Chem. Lett.	2005	None
CHEMBL208637		0	220.23	0	0.89	6a	CCOc1nc(NC(C)=O)cc(N)c1C#N	Ki	'='	520.0	nM	6.28			UO_0000065	28.53	0.54	5.39	6.22	False	CHEMBL861310	Inhibition of JNK3-mediated ATF2 phosphorylation	B	BAO_0000357	single protein format	Homo sapiens	None	None	None	None	CHEMBL2637	c-Jun N-terminal kinase 3	Homo sapiens	SINGLE PROTEIN	CHEMBL1148638	1	Scientific Literature	J. Med. Chem.	2006	None
CHEMBL248833		0	313.36	0	4.41	1g	CC(=O)Nc1ccc(-c2cnc3ccc4ccncc4c3c2)cc1	IC50	'='	530.0	nM	6.28			UO_0000065	20.03	0.36	1.87	11.44	False	CHEMBL924507	Inhibition of JNK3 by HTRF assay	B	BAO_0000357	single protein format	None	None	None	None	None	CHEMBL2637	c-Jun N-terminal kinase 3	Homo sapiens	SINGLE PROTEIN	CHEMBL1140546	1	Scientific Literature	Bioorg. Med. Chem. Lett.	2007	None
CHEMBL2425645		0	309.37	0	2.53	11	O[C@H]1CC[C@H](Nc2nccc(-n3ncc4ccccc43)n2)CC1	Inhibition	'='	100.0	%				UO_0000187					False	CHEMBL2429666	Competitive binding affinity to JNK3 (unknown origin) at 10 uM in presence of ATP relative to control	B	BAO_0000357	single protein format	Homo sapiens	None	None	None	None	CHEMBL2637	c-Jun N-terminal kinase 3	Homo sapiens	SINGLE PROTEIN	CHEMBL2424622	1	Scientific Literature	Bioorg. Med. Chem. Lett.	2013	None
CHEMBL1725279	SP-600125	0	220.23	0	4.43	SP-600125	Oc1c2ccccc2c2c3c(cccc13)N=N2	Kd	'='	22.0	nM	7.66			UO_0000065	34.77	0.62	3.23	17.04	False	CHEMBL860894	Average Binding Constant for JNK3; NA=Not Active at 10 uM	B	BAO_0000357	single protein format	Homo sapiens	None	None	None	None	CHEMBL2637	c-Jun N-terminal kinase 3	Homo sapiens	SINGLE PROTEIN	CHEMBL1144455	1	Scientific Literature	Nat. Biotechnol.	2005	None
CHEMBL219849		0	424.86	0	4.33	6l	O=C(NC(CO)c1cccc(F)c1)c1cc(-c2[nH]ncc2-c2cccc(Cl)c2)c[nH]1	Ki	'='	3000.0	nM	5.52			UO_0000065	13.00	0.25	1.19	5.89	False	CHEMBL917080	Inhibition of JNK3 at 10 nM by spectrophotometric coupled-enzyme assay	B	BAO_0000357	single protein format	Homo sapiens	None	None	None	None	CHEMBL2637	c-Jun N-terminal kinase 3	Homo sapiens	SINGLE PROTEIN	CHEMBL1142871	1	Scientific Literature	J. Med. Chem.	2007	None
CHEMBL247067		0	529.64	2	5.20	9a	CN(C)c1cc2cc(n1)CCCn1cc(c3ccccc31)C1=C(C(=O)NC1=O)c1cn(c3ccccc13)CCC2	Inhibition	'='	107.0	%				UO_0000187					False	CHEMBL886979	Inhibition of human JNK3 at 1 uM relative to control	B	BAO_0000357	single protein format	Homo sapiens	None	None	None	None	CHEMBL2637	c-Jun N-terminal kinase 3	Homo sapiens	SINGLE PROTEIN	CHEMBL1139192	1	Scientific Literature	Bioorg. Med. Chem. Lett.	2007	None
CHEMBL383770		0	474.41	1	7.67	7g	FC(F)(F)c1cccc(Nc2cc(-c3ccnc(Nc4cccc(C(F)(F)F)c4)c3)ccn2)c1	IC50	'>'	10000.0	nM				UO_0000065					False	CHEMBL862176	Inhibition of JNK3	B	BAO_0000357	single protein format	Homo sapiens	None	None	None	None	CHEMBL2637	c-Jun N-terminal kinase 3	Homo sapiens	SINGLE PROTEIN	CHEMBL1139041	1	Scientific Literature	Bioorg. Med. Chem. Lett.	2006	None
CHEMBL220019		0	326.35	0	3.29	27	CNC(=O)Oc1cc(C)c(/C=C/c2cncc(C(=O)O)c2)c(C)c1	Activity						Not Active						False	CHEMBL907114	Inhibition of JNK3	B	BAO_0000357	single protein format	Homo sapiens	None	None	None	None	CHEMBL2637	c-Jun N-terminal kinase 3	Homo sapiens	SINGLE PROTEIN	CHEMBL1137278	1	Scientific Literature	Bioorg. Med. Chem. Lett.	2006	None
CHEMBL397167		0	296.39	0	3.68	5g	N#Cc1c(NC(=O)Cc2ccccc2)sc2c1CCCC2	IC50	'>'	15848.93	nM				UO_0000065					False	CHEMBL897068	Inhibition of human truncated JNK3	B	BAO_0000357	single protein format	Homo sapiens	None	None	None	None	CHEMBL2637	c-Jun N-terminal kinase 3	Homo sapiens	SINGLE PROTEIN	CHEMBL1148840	1	Scientific Literature	Bioorg. Med. Chem. Lett.	2007	None
CHEMBL232598		0	332.45	0	3.61	5n	Cc1cccc(S(=O)(=O)Nc2sc3c(c2C#N)CCCC3)c1	IC50	'>'	15848.93	nM				UO_0000065					False	CHEMBL897068	Inhibition of human truncated JNK3	B	BAO_0000357	single protein format	Homo sapiens	None	None	None	None	CHEMBL2637	c-Jun N-terminal kinase 3	Homo sapiens	SINGLE PROTEIN	CHEMBL1148840	1	Scientific Literature	Bioorg. Med. Chem. Lett.	2007	None
CHEMBL232599		0	472.61	0	4.79	8a	N#Cc1c(NC(=O)c2cccc3ccccc23)sc2c1CCN(C(=O)CCN1CCCCC1)C2	IC50	'='	3162.28	nM	5.50			UO_0000065	11.64	0.22	0.71	7.20	False	CHEMBL897068	Inhibition of human truncated JNK3	B	BAO_0000357	single protein format	Homo sapiens	None	None	None	None	CHEMBL2637	c-Jun N-terminal kinase 3	Homo sapiens	SINGLE PROTEIN	CHEMBL1148840	1	Scientific Literature	Bioorg. Med. Chem. Lett.	2007	None
CHEMBL203839		0	378.41	0	4.00	21	O=C(Nc1cc(-c2ccnc(Nc3ccc(F)cc3)c2)ccn1)C1CCOC1	IC50	'='	9.0	nM	8.05			UO_0000065	21.26	0.39	4.05	10.57	False	CHEMBL862176	Inhibition of JNK3	B	BAO_0000357	single protein format	Homo sapiens	None	None	None	None	CHEMBL2637	c-Jun N-terminal kinase 3	Homo sapiens	SINGLE PROTEIN	CHEMBL1139041	1	Scientific Literature	Bioorg. Med. Chem. Lett.	2006	None
CHEMBL210618		0	356.38	0	2.13	6o	CCOc1nc(NC(=O)Cc2cc(OC)ccc2OC)cc(N)c1C#N	Ki	'='	52.0	nM	7.28			UO_0000065	20.44	0.38	5.15	6.10	True	CHEMBL861310	Inhibition of JNK3-mediated ATF2 phosphorylation	B	BAO_0000357	single protein format	Homo sapiens	None	None	None	None	CHEMBL2637	c-Jun N-terminal kinase 3	Homo sapiens	SINGLE PROTEIN	CHEMBL1148638	1	Scientific Literature	J. Med. Chem.	2006	None
CHEMBL383955		0	516.05	1	4.10	50a	O=C(NCc1ccc(S(=O)(=O)N2CCC(n3nnc4ccccc43)CC2)s1)c1ccc(Cl)cc1	IC50	'='	150.0	nM	6.82			UO_0000065	13.22	0.27	2.72	7.02	True	CHEMBL854700	Inhibition of human JNK3	B	BAO_0000357	single protein format	Homo sapiens	None	None	None	None	CHEMBL2637	c-Jun N-terminal kinase 3	Homo sapiens	SINGLE PROTEIN	CHEMBL1137942	1	Scientific Literature	J. Med. Chem.	2004	None
CHEMBL408019		0	294.31	0	2.68	13	O=C(Nc1n[nH]c2nc(-c3cccc(O)c3)ccc12)C1CC1	Activity	'='	25.3	%				UO_0000187					False	CHEMBL982779	Binding affinity to human JNK3 at 10 uM relative to control	B	BAO_0000357	single protein format	Homo sapiens	None	None	None	None	CHEMBL2637	c-Jun N-terminal kinase 3	Homo sapiens	SINGLE PROTEIN	CHEMBL1151712	1	Scientific Literature	J. Med. Chem.	2008	None
CHEMBL375544		0	441.32	0	4.84	6i	O=C(NC(CO)c1ccc(Cl)cc1)c1cc(-c2[nH]ncc2-c2cccc(Cl)c2)c[nH]1	Ki	'='	2500.0	nM	5.60			UO_0000065	12.69	0.26	0.76	5.97	False	CHEMBL917080	Inhibition of JNK3 at 10 nM by spectrophotometric coupled-enzyme assay	B	BAO_0000357	single protein format	Homo sapiens	None	None	None	None	CHEMBL2637	c-Jun N-terminal kinase 3	Homo sapiens	SINGLE PROTEIN	CHEMBL1142871	1	Scientific Literature	J. Med. Chem.	2007	None
CHEMBL373628		0	390.87	1	5.22	6a	C[C@@H](NC(=O)c1cc(-c2[nH]ncc2-c2cccc(Cl)c2)c[nH]1)c1ccccc1	Ki	'='	3100.0	nM	5.51			UO_0000065	14.09	0.27	0.29	7.49	False	CHEMBL917080	Inhibition of JNK3 at 10 nM by spectrophotometric coupled-enzyme assay	B	BAO_0000357	single protein format	Homo sapiens	None	None	None	None	CHEMBL2637	c-Jun N-terminal kinase 3	Homo sapiens	SINGLE PROTEIN	CHEMBL1142871	1	Scientific Literature	J. Med. Chem.	2007	None
CHEMBL373797		0	390.87	0	5.00	5j	CN(Cc1ccccc1)C(=O)c1cc(-c2[nH]ncc2-c2cccc(Cl)c2)c[nH]1	Ki	'>'	4000.0	nM				UO_0000065					False	CHEMBL917080	Inhibition of JNK3 at 10 nM by spectrophotometric coupled-enzyme assay	B	BAO_0000357	single protein format	Homo sapiens	None	None	None	None	CHEMBL2637	c-Jun N-terminal kinase 3	Homo sapiens	SINGLE PROTEIN	CHEMBL1142871	1	Scientific Literature	J. Med. Chem.	2007	None
CHEMBL3427178		0	322.41	0	3.03	10	COc1ccc2nc(C3=N[C@H](C(=O)O)C(C)(C)S3)sc2c1	Activity	'='	137.0	%				UO_0000187					False	CHEMBL3428393	Inhibition of JNK3 (unknown origin) assessed as remaining activity at 100 uM by radioactive filter binding assay in presence of [33P]-ATP relative to control	B	BAO_0000357	single protein format	Homo sapiens	None	None	None	None	CHEMBL2637	c-Jun N-terminal kinase 3	Homo sapiens	SINGLE PROTEIN	CHEMBL3425453	1	Scientific Literature	Eur. J. Med. Chem.	2015	None
CHEMBL220112		0	406.87	0	4.19	6c	O=C(N[C@H](CO)c1ccccc1)c1cc(-c2[nH]ncc2-c2cccc(Cl)c2)c[nH]1	Ki	'='	2800.0	nM	5.55			UO_0000065	13.65	0.26	1.36	5.92	False	CHEMBL917080	Inhibition of JNK3 at 10 nM by spectrophotometric coupled-enzyme assay	B	BAO_0000357	single protein format	Homo sapiens	None	None	None	None	CHEMBL2637	c-Jun N-terminal kinase 3	Homo sapiens	SINGLE PROTEIN	CHEMBL1142871	1	Scientific Literature	J. Med. Chem.	2007	None
CHEMBL375621		0	402.89	0	4.92	5m	O=C(c1cc(-c2[nH]ncc2-c2cccc(Cl)c2)c[nH]1)N1CCc2ccccc2C1	Ki	'>'	4000.0	nM				UO_0000065					False	CHEMBL917080	Inhibition of JNK3 at 10 nM by spectrophotometric coupled-enzyme assay	B	BAO_0000357	single protein format	Homo sapiens	None	None	None	None	CHEMBL2637	c-Jun N-terminal kinase 3	Homo sapiens	SINGLE PROTEIN	CHEMBL1142871	1	Scientific Literature	J. Med. Chem.	2007	None
CHEMBL220320		0	376.85	0	4.66	5g	O=C(NCc1ccccc1)c1cc(-c2n[nH]cc2-c2cccc(Cl)c2)c[nH]1	Ki	'='	550.0	nM	6.26			UO_0000065	16.61	0.32	1.60	8.51	False	CHEMBL917080	Inhibition of JNK3 at 10 nM by spectrophotometric coupled-enzyme assay	B	BAO_0000357	single protein format	Homo sapiens	None	None	None	None	CHEMBL2637	c-Jun N-terminal kinase 3	Homo sapiens	SINGLE PROTEIN	CHEMBL1142871	1	Scientific Literature	J. Med. Chem.	2007	None
CHEMBL3814340		0	267.34	0	2.94	16	CCCCc1cc(-c2c[nH]c3ncccc23)nc(N)n1	Activity	'='	1.0	%				UO_0000187					False	CHEMBL3815429	Inhibition of human JNK3alpha1 assessed as enzyme activity at 1 uM using 33P ATP by radioactive filter binding assay	B	BAO_0000357	single protein format	Homo sapiens	None	None	None	None	CHEMBL2637	c-Jun N-terminal kinase 3	Homo sapiens	SINGLE PROTEIN	CHEMBL3813616	1	Scientific Literature	Bioorg. Med. Chem. Lett.	2016	None
CHEMBL254443		0	315.38	0	4.98	2	COc1ccccc1Nc1ccc2c(-c3ccccc3)n[nH]c2c1	IC50	'='	202.0	nM	6.70			UO_0000065	21.23	0.38	1.71	13.41	False	CHEMBL925133	Inhibition of JNK3	B	BAO_0000357	single protein format	None	None	None	None	None	CHEMBL2637	c-Jun N-terminal kinase 3	Homo sapiens	SINGLE PROTEIN	CHEMBL1140628	1	Scientific Literature	Bioorg. Med. Chem.	2007	None
CHEMBL232406		0	368.48	0	4.45	5k	N#Cc1c(NS(=O)(=O)c2cccc3ccccc23)sc2c1CCCC2	IC50	'>'	15848.93	nM				UO_0000065					False	CHEMBL897068	Inhibition of human truncated JNK3	B	BAO_0000357	single protein format	Homo sapiens	None	None	None	None	CHEMBL2637	c-Jun N-terminal kinase 3	Homo sapiens	SINGLE PROTEIN	CHEMBL1148840	1	Scientific Literature	Bioorg. Med. Chem. Lett.	2007	None
CHEMBL398601		0	473.58	0	4.77	8c	N#Cc1c(NC(=O)c2cccc3ccccc23)sc2c1CCN(S(=O)(=O)c1ccccc1)C2	IC50	'='	3162.28	nM	5.50			UO_0000065	11.61	0.23	0.73	6.09	False	CHEMBL897068	Inhibition of human truncated JNK3	B	BAO_0000357	single protein format	Homo sapiens	None	None	None	None	CHEMBL2637	c-Jun N-terminal kinase 3	Homo sapiens	SINGLE PROTEIN	CHEMBL1148840	1	Scientific Literature	Bioorg. Med. Chem. Lett.	2007	None
CHEMBL231568		0	507.98	2	5.24	22	CNC(=O)c1cc(Oc2ccc3oc(Nc4ccc(Cl)c(OC[C@@H]5CCCN5C)c4)nc3c2)ccn1	IC50	'>'	40000.0	nM				UO_0000065					False	CHEMBL894842	Inhibition of JNK3	B	BAO_0000357	single protein format	Homo sapiens	None	None	None	None	CHEMBL2637	c-Jun N-terminal kinase 3	Homo sapiens	SINGLE PROTEIN	CHEMBL1148766	1	Scientific Literature	J. Med. Chem.	2007	None
CHEMBL203225		0	415.50	0	4.08	13	CC(=O)N1CCCC(C(=O)Nc2cc(-c3ccnc(Nc4ccccc4)c3)ccn2)C1	IC50	'='	9.0	nM	8.05			UO_0000065	19.36	0.35	3.97	9.22	False	CHEMBL862176	Inhibition of JNK3	B	BAO_0000357	single protein format	Homo sapiens	None	None	None	None	CHEMBL2637	c-Jun N-terminal kinase 3	Homo sapiens	SINGLE PROTEIN	CHEMBL1139041	1	Scientific Literature	Bioorg. Med. Chem. Lett.	2006	None
CHEMBL549453		0	407.20	0	3.18	29	O=C1/C(=N\O)c2ccc(Br)cc2N1Cc1cc(F)cc2c1OCOC2	Ki	'='	100.0	nM	7.00			UO_0000065	17.19	0.38	3.82	9.81	False	CHEMBL1063579	Inhibition of JNK3 by spectrophotometric coupled enzyme assay	B	BAO_0000357	single protein format	None	None	None	None	None	CHEMBL2637	c-Jun N-terminal kinase 3	Homo sapiens	SINGLE PROTEIN	CHEMBL1153595	1	Scientific Literature	Bioorg. Med. Chem. Lett.	2009	None
CHEMBL552487		0	328.30	0	2.42	16	O=C1/C(=N\O)c2ccccc2N1Cc1cc(F)cc2c1OCOC2	Ki	'='	510.0	nM	6.29			UO_0000065	19.17	0.36	3.87	8.82	False	CHEMBL1063579	Inhibition of JNK3 by spectrophotometric coupled enzyme assay	B	BAO_0000357	single protein format	None	None	None	None	None	CHEMBL2637	c-Jun N-terminal kinase 3	Homo sapiens	SINGLE PROTEIN	CHEMBL1153595	1	Scientific Literature	Bioorg. Med. Chem. Lett.	2009	None
CHEMBL564999		0	297.27	0	2.32	8	O=C1/C(=N\O)c2ccccc2N1Cc1cccc([N+](=O)[O-])c1	Ki	'='	940.0	nM	6.03			UO_0000065	20.27	0.37	3.71	6.28	False	CHEMBL1063579	Inhibition of JNK3 by spectrophotometric coupled enzyme assay	B	BAO_0000357	single protein format	None	None	None	None	None	CHEMBL2637	c-Jun N-terminal kinase 3	Homo sapiens	SINGLE PROTEIN	CHEMBL1153595	1	Scientific Literature	Bioorg. Med. Chem. Lett.	2009	None
CHEMBL549385		0	404.40	0	4.08	41	O=C1/C(=N\O)c2c(-c3ccccc3)cccc2N1Cc1cc(F)cc2c1OCOC2	Ki	'='	1800.0	nM	5.75			UO_0000065	14.21	0.26	1.66	8.05	False	CHEMBL1063579	Inhibition of JNK3 by spectrophotometric coupled enzyme assay	B	BAO_0000357	single protein format	None	None	None	None	None	CHEMBL2637	c-Jun N-terminal kinase 3	Homo sapiens	SINGLE PROTEIN	CHEMBL1153595	1	Scientific Literature	Bioorg. Med. Chem. Lett.	2009	None
CHEMBL564447		0	422.39	0	4.22	43	O=C1/C(=N\O)c2c(-c3ccc(F)cc3)cccc2N1Cc1cc(F)cc2c1OCOC2	Ki	'='	13000.0	nM	4.89			UO_0000065	11.57	0.22	0.67	6.85	False	CHEMBL1063579	Inhibition of JNK3 by spectrophotometric coupled enzyme assay	B	BAO_0000357	single protein format	None	None	None	None	None	CHEMBL2637	c-Jun N-terminal kinase 3	Homo sapiens	SINGLE PROTEIN	CHEMBL1153595	1	Scientific Literature	Bioorg. Med. Chem. Lett.	2009	None
CHEMBL573108		0	547.46	1	3.04	BX-320	CC(C)(C(N)=O)C(=O)NCCCNc1nc(Nc2cccc(NC(=O)N3CCCC3)c2)ncc1Br	Activity	'='	102.0	%				UO_0000187					False	CHEMBL1062757	Percentage JNK3 activity remaining in the presence of 10uM inhibitor	B	BAO_0000357	single protein format	Homo sapiens	None	None	None	None	CHEMBL2637	c-Jun N-terminal kinase 3	Homo sapiens	SINGLE PROTEIN	CHEMBL1150976	1	Scientific Literature	Biochem. J.	2007	None
CHEMBL249697	BMS-345541	0	255.32	0	1.87	BMS-345541	Cc1ccc2nc(NCCN)c3ncc(C)n3c2c1	Activity	'='	95.0	%				UO_0000187					False	CHEMBL1062757	Percentage JNK3 activity remaining in the presence of 10uM inhibitor	B	BAO_0000357	single protein format	Homo sapiens	None	None	None	None	CHEMBL2637	c-Jun N-terminal kinase 3	Homo sapiens	SINGLE PROTEIN	CHEMBL1150976	1	Scientific Literature	Biochem. J.	2007	None
CHEMBL240954		0	516.46	2	1.92	SL-0101	CC(=O)O[C@H]1[C@H](C)O[C@@H](Oc2c(-c3ccc(O)cc3)oc3cc(O)cc(O)c3c2=O)[C@H](O)[C@@H]1OC(C)=O	Activity	'='	98.0	%				UO_0000187					False	CHEMBL1062757	Percentage JNK3 activity remaining in the presence of 10uM inhibitor	B	BAO_0000357	single protein format	Homo sapiens	None	None	None	None	CHEMBL2637	c-Jun N-terminal kinase 3	Homo sapiens	SINGLE PROTEIN	CHEMBL1150976	1	Scientific Literature	Biochem. J.	2007	None
CHEMBL34704		0	380.50	0	3.12	U-0126	N#CC(=C(/N)Sc1ccccc1N)/C(C#N)=C(\N)Sc1ccccc1N	Activity	'='	98.0	%				UO_0000187					False	CHEMBL1062757	Percentage JNK3 activity remaining in the presence of 10uM inhibitor	B	BAO_0000357	single protein format	Homo sapiens	None	None	None	None	CHEMBL2637	c-Jun N-terminal kinase 3	Homo sapiens	SINGLE PROTEIN	CHEMBL1150976	1	Scientific Literature	Biochem. J.	2007	None
CHEMBL12014	HARMAN	0	182.23	0	3.02	Harmane	Cc1nccc2c1[nH]c1ccccc12	Activity	'='	89.0	%				UO_0000187					False	CHEMBL1060123	Percentage JNK3 activity remaining in the presence of 1uM inhibitor	B	BAO_0000357	single protein format	Homo sapiens	None	None	None	None	CHEMBL2637	c-Jun N-terminal kinase 3	Homo sapiens	SINGLE PROTEIN	CHEMBL1150976	1	Scientific Literature	Biochem. J.	2007	None
CHEMBL1164181		0	469.42	0	4.63	5g	CN1CCN(c2ccc(-c3cnc4c(c3)N(Cc3cc(Cl)ccc3Cl)CCN4)cn2)CC1	Inhibition	'<'	50.0	%				UO_0000187					False	CHEMBL1166037	Inhibition of JNK3 at 1 uM	B	BAO_0000357	single protein format	None	None	None	None	None	CHEMBL2637	c-Jun N-terminal kinase 3	Homo sapiens	SINGLE PROTEIN	CHEMBL1165965	1	Scientific Literature	Bioorg. Med. Chem.	2010	None
CHEMBL479847		0	359.33	0	3.37	1	COc1cc2ncc(C(N)=O)c(Nc3ccc(F)cc3F)c2cc1OC	Inhibition	'='	16.0	%				UO_0000187					False	CHEMBL1035611	Inhibition of JNK3 at 1 uM	B	BAO_0000357	single protein format	None	None	None	None	None	CHEMBL2637	c-Jun N-terminal kinase 3	Homo sapiens	SINGLE PROTEIN	CHEMBL1143302	1	Scientific Literature	Bioorg. Med. Chem. Lett.	2009	None
CHEMBL1088572		0	387.24	0	3.17	4, CHM-1-P-Na	O=P([O-])(O)OC1C=C(c2ccccc2F)Nc2cc3c(cc21)OCO3.[Na+]	IC50						Not Determined						False	CHEMBL1113391	Inhibition of human JNK3 by enzyme assay	B	BAO_0000357	single protein format	Homo sapiens	None	None	None	None	CHEMBL2637	c-Jun N-terminal kinase 3	Homo sapiens	SINGLE PROTEIN	CHEMBL1154907	1	Scientific Literature	J. Med. Chem.	2010	None
CHEMBL215943		0	535.57	2	5.62	47	Cc1ccc(C(=O)Nc2cccc(C(F)(F)F)c2)cc1-c1ccc2nc(NCCN3CCOCC3)ncc2c1	IC50	'='	145.0	nM	6.84			UO_0000065	12.77	0.24	1.22	8.62	False	CHEMBL871546	Inhibition of JNK3 by HTRF kinase assay	B	BAO_0000357	single protein format	Homo sapiens	None	None	None	None	CHEMBL2637	c-Jun N-terminal kinase 3	Homo sapiens	SINGLE PROTEIN	CHEMBL1149344	1	Scientific Literature	J. Med. Chem.	2006	None
CHEMBL1080279		0	435.55	0	3.90	19h, SR-6494	COc1cccc(CN(CCN(C)C)C(=O)c2nc3ccc(-c4cn[nH]c4)cc3s2)c1	IC50	'='	13760.0	nM	4.86			UO_0000065	11.16	0.21	0.96	6.54	False	CHEMBL1099849	Inhibition of JNK3	B	BAO_0000357	single protein format	None	None	None	None	None	CHEMBL2637	c-Jun N-terminal kinase 3	Homo sapiens	SINGLE PROTEIN	CHEMBL1154368	1	Scientific Literature	Bioorg. Med. Chem. Lett.	2009	None
CHEMBL1078665		0	477.35	0	4.89	19	Cc1cc(OCc2ccc(F)cc2F)c(Br)c(=O)n1Cc1ccc(CN(C)C)cc1	Inhibition	'<'	50.0	%				UO_0000187					False	CHEMBL1100388	Inhibition of JNK3 at 10 uM	B	BAO_0000357	single protein format	None	None	None	None	None	CHEMBL2637	c-Jun N-terminal kinase 3	Homo sapiens	SINGLE PROTEIN	CHEMBL1154277	1	Scientific Literature	Bioorg. Med. Chem. Lett.	2009	None
CHEMBL250017		0	410.89	0	4.34	17b	NS(=O)(=O)c1ccc(-c2cnc3cccc(Nc4ccc(Cl)cn4)c3c2)cc1	IC50	'='	240.0	nM	6.62			UO_0000065	16.11	0.32	2.28	6.76	False	CHEMBL924507	Inhibition of JNK3 by HTRF assay	B	BAO_0000357	single protein format	None	None	None	None	None	CHEMBL2637	c-Jun N-terminal kinase 3	Homo sapiens	SINGLE PROTEIN	CHEMBL1140546	1	Scientific Literature	Bioorg. Med. Chem. Lett.	2007	None
CHEMBL474425		0	406.49	0	3.21	23	CN(C)CCOc1cc(-c2cn[nH]c2)ccc1NC(=O)C1COc2ccccc2C1	IC50	'>'	20000.0	nM				UO_0000065					False	CHEMBL943654	Inhibition of JNK3	B	BAO_0000357	single protein format	None	None	None	None	None	CHEMBL2637	c-Jun N-terminal kinase 3	Homo sapiens	SINGLE PROTEIN	CHEMBL1141010	1	Scientific Literature	Bioorg. Med. Chem. Lett.	2008	None
CHEMBL584899		0	501.55	1	4.24	9j	N#Cc1cc(-c2ccnc(Nc3ccc(-n4cnc(-c5ccccn5)n4)cc3)n2)cc(N2CCOCC2)c1	IC50	'='	79.0	nM	7.10			UO_0000065	14.16	0.26	2.86	6.04	False	CHEMBL1042602	Inhibition of JNK3 by time resolved fluorescence assay	B	BAO_0000357	single protein format	None	None	None	None	None	CHEMBL2637	c-Jun N-terminal kinase 3	Homo sapiens	SINGLE PROTEIN	CHEMBL1156783	1	Scientific Literature	J. Med. Chem.	2010	None
CHEMBL595373		0	512.64	2	6.57	25	COc1cc2c(Oc3ccc(-c4nc5ccccc5s4)cc3)ncnc2cc1OCCCN1CCCC1	Residual activity	'='	97.0	%				UO_0000187					False	CHEMBL1041129	Residual activity of JNK3 at 1 uM by microplate scintillation counting	B	BAO_0000357	single protein format	None	None	None	None	None	CHEMBL2637	c-Jun N-terminal kinase 3	Homo sapiens	SINGLE PROTEIN	CHEMBL1152560	1	Scientific Literature	Bioorg. Med. Chem.	2009	None
CHEMBL1288004		0	347.44	0	4.78	46	Cc1cc(-c2sccc2NC(=O)Cc2cccc3ccccc23)n[nH]1	IC50	'='	9400.0	nM	5.03			UO_0000065	14.47	0.27	0.25	8.70	False	CHEMBL1291187	Inhibition of recombinant JNK3 after 60 mins by TR-FRET assay	B	BAO_0000357	single protein format	None	None	None	None	None	CHEMBL2637	c-Jun N-terminal kinase 3	Homo sapiens	SINGLE PROTEIN	CHEMBL1287787	1	Scientific Literature	Bioorg. Med. Chem. Lett.	2010	None
CHEMBL202666		0	433.49	0	4.22	17	CC(=O)N1CCC[C@H](C(=O)Nc2cc(-c3ccnc(Nc4ccc(F)cc4)c3)ccn2)C1	IC50	'='	10.0	nM	8.00			UO_0000065	18.45	0.34	3.78	9.17	False	CHEMBL862176	Inhibition of JNK3	B	BAO_0000357	single protein format	Homo sapiens	None	None	None	None	CHEMBL2637	c-Jun N-terminal kinase 3	Homo sapiens	SINGLE PROTEIN	CHEMBL1139041	1	Scientific Literature	Bioorg. Med. Chem. Lett.	2006	None
CHEMBL203631		0	420.49	1	5.17	12	CO[C@H]1CC[C@H](C(=O)Nc2cc(-c3ccnc(Nc4ccc(F)cc4)c3)ccn2)CC1	IC50	'='	235.0	nM	6.63			UO_0000065	15.76	0.29	1.46	8.71	False	CHEMBL862176	Inhibition of JNK3	B	BAO_0000357	single protein format	Homo sapiens	None	None	None	None	CHEMBL2637	c-Jun N-terminal kinase 3	Homo sapiens	SINGLE PROTEIN	CHEMBL1139041	1	Scientific Literature	Bioorg. Med. Chem. Lett.	2006	None
CHEMBL604483		0	559.67	2	5.86	23	COc1cc2c(Oc3ccc(-c4nc5ccccc5s4)cc3F)ncnc2cc1OCCCN1CCN(C)CC1	Residual activity	'='	45.0	%				UO_0000187					False	CHEMBL1047677	Residual activity of JNK3 at 10 uM by microplate scintillation counting	B	BAO_0000357	single protein format	None	None	None	None	None	CHEMBL2637	c-Jun N-terminal kinase 3	Homo sapiens	SINGLE PROTEIN	CHEMBL1152560	1	Scientific Literature	Bioorg. Med. Chem.	2009	None
CHEMBL595143		0	541.68	2	5.72	24	COc1cc2c(Oc3ccc(-c4nc5ccccc5s4)cc3)ncnc2cc1OCCCN1CCN(C)CC1	Residual activity	'='	52.0	%				UO_0000187					False	CHEMBL1047677	Residual activity of JNK3 at 10 uM by microplate scintillation counting	B	BAO_0000357	single protein format	None	None	None	None	None	CHEMBL2637	c-Jun N-terminal kinase 3	Homo sapiens	SINGLE PROTEIN	CHEMBL1152560	1	Scientific Literature	Bioorg. Med. Chem.	2009	None
CHEMBL1163510		0	447.84	1	5.55	5j	O=C(O)c1ccc(-c2cnc3c(c2)N(Cc2cc(Cl)ccc2C(F)(F)F)CCN3)cc1	Inhibition	'<'	50.0	%				UO_0000187					False	CHEMBL1166037	Inhibition of JNK3 at 1 uM	B	BAO_0000357	single protein format	None	None	None	None	None	CHEMBL2637	c-Jun N-terminal kinase 3	Homo sapiens	SINGLE PROTEIN	CHEMBL1165965	1	Scientific Literature	Bioorg. Med. Chem.	2010	None
CHEMBL551079		0	514.60	2	5.79	36	C[C@@H](Oc1cc(-c2cnc3ccccn23)sc1C(N)=O)c1ccc(CNC(C)(C)C)cc1OC(F)F	Inhibition	'<'	50.0	%				UO_0000187					False	CHEMBL1057465	Inhibition of JNK3 at 1 uM	B	BAO_0000357	single protein format	None	None	None	None	None	CHEMBL2637	c-Jun N-terminal kinase 3	Homo sapiens	SINGLE PROTEIN	CHEMBL1154027	1	Scientific Literature	Bioorg. Med. Chem. Lett.	2009	None
CHEMBL564389		0	354.34	0	3.06	49	C=Cc1cccc2c1/C(=N/O)C(=O)N2Cc1cc(F)cc2c1OCOC2	Ki	'='	140.0	nM	6.85			UO_0000065	19.34	0.36	3.79	9.60	False	CHEMBL1063579	Inhibition of JNK3 by spectrophotometric coupled enzyme assay	B	BAO_0000357	single protein format	None	None	None	None	None	CHEMBL2637	c-Jun N-terminal kinase 3	Homo sapiens	SINGLE PROTEIN	CHEMBL1153595	1	Scientific Literature	Bioorg. Med. Chem. Lett.	2009	None
CHEMBL553336		0	292.50	0	3.60	7	O=C(O)c1cnc2c(Cl)cc(Cl)c(Cl)c2c1O	Activity	'='	74.0	%				UO_0000187					False	CHEMBL908912	Residual activity of JNK3 at 10 uM in presence of 100 uM ATP relative to control	B	BAO_0000357	single protein format	Homo sapiens	None	None	None	None	CHEMBL2637	c-Jun N-terminal kinase 3	Homo sapiens	SINGLE PROTEIN	CHEMBL1137306	1	Scientific Literature	J. Med. Chem.	2006	None
CHEMBL1337045		0	320.27	0	4.81	14	O=Nc1c(O)n(Cc2cccc(C(F)(F)F)c2)c2ccccc12	Ki	'='	5200.0	nM	5.28			UO_0000065	16.50	0.31	0.47	9.68	False	CHEMBL1063579	Inhibition of JNK3 by spectrophotometric coupled enzyme assay	B	BAO_0000357	single protein format	None	None	None	None	None	CHEMBL2637	c-Jun N-terminal kinase 3	Homo sapiens	SINGLE PROTEIN	CHEMBL1153595	1	Scientific Literature	Bioorg. Med. Chem. Lett.	2009	None
CHEMBL514582		0	410.46	0	1.45	4	NC(=O)c1ccc(-c2cc(C(N)=O)c(N)c(-c3ccc(S(N)(=O)=O)cc3)c2)cc1	Activity						Not Evaluated						False	CHEMBL982779	Binding affinity to human JNK3 at 10 uM relative to control	B	BAO_0000357	single protein format	Homo sapiens	None	None	None	None	CHEMBL2637	c-Jun N-terminal kinase 3	Homo sapiens	SINGLE PROTEIN	CHEMBL1151712	1	Scientific Literature	J. Med. Chem.	2008	None
CHEMBL103667	DORAMAPIMOD	2	527.67	2	5.99	BIRB-796	Cc1ccc(-n2nc(C(C)(C)C)cc2NC(=O)Nc2ccc(OCCN3CCOCC3)c3ccccc23)cc1	Inhibition	'='	9.0	%				UO_0000187					False	CHEMBL1013125	Inhibition of human JNK3 at 10 uM	B	BAO_0000357	single protein format	Homo sapiens	None	None	None	None	CHEMBL2637	c-Jun N-terminal kinase 3	Homo sapiens	SINGLE PROTEIN	CHEMBL1155084	1	Scientific Literature	J. Med. Chem.	2008	None
CHEMBL10	SB-203580	0	377.44	0	4.68	SB-203580	C[S+]([O-])c1ccc(-c2nc(-c3ccc(F)cc3)c(-c3ccncc3)[nH]2)cc1	Inhibition	'='	86.0	%				UO_0000187					False	CHEMBL1013125	Inhibition of human JNK3 at 10 uM	B	BAO_0000357	single protein format	Homo sapiens	None	None	None	None	CHEMBL2637	c-Jun N-terminal kinase 3	Homo sapiens	SINGLE PROTEIN	CHEMBL1155084	1	Scientific Literature	J. Med. Chem.	2008	None
CHEMBL481943		0	440.59	1	5.86	35g	COCCn1c(SC)nc(-c2ccc(F)cc2)c1-c1ccnc(NC2CCCCC2)c1	Inhibition	'='	89.0	%				UO_0000187					False	CHEMBL1013125	Inhibition of human JNK3 at 10 uM	B	BAO_0000357	single protein format	Homo sapiens	None	None	None	None	CHEMBL2637	c-Jun N-terminal kinase 3	Homo sapiens	SINGLE PROTEIN	CHEMBL1155084	1	Scientific Literature	J. Med. Chem.	2008	None
CHEMBL493669		0	432.57	1	6.43	22g	CSc1nc(-c2ccc(F)cc2)c(-c2ccnc(NC(C)CCc3ccccc3)c2)[nH]1	Inhibition	'='	99.0	%				UO_0000187					False	CHEMBL1013125	Inhibition of human JNK3 at 10 uM	B	BAO_0000357	single protein format	Homo sapiens	None	None	None	None	CHEMBL2637	c-Jun N-terminal kinase 3	Homo sapiens	SINGLE PROTEIN	CHEMBL1155084	1	Scientific Literature	J. Med. Chem.	2008	None
CHEMBL1682004		0	340.40	0	3.57	21	COC(=O)c1c(C)csc1NC(=O)Cc1cccc2ncccc12	IC50	'='	110.0	nM	6.96			UO_0000065	20.44	0.40	3.39	10.19	False	CHEMBL1686758	Inhibition of recombinant JNK3 after 60 mins by TR-FRET assay	B	BAO_0000357	single protein format	None	None	None	None	None	CHEMBL2637	c-Jun N-terminal kinase 3	Homo sapiens	SINGLE PROTEIN	CHEMBL1681717	1	Scientific Literature	Bioorg. Med. Chem. Lett.	2011	None
CHEMBL1682009		0	364.43	0	3.27	30	Cc1n[nH]c(-c2c(C)csc2NC(=O)Cc2cccc3nccnc23)n1	IC50	'='	594.0	nM	6.23			UO_0000065	17.08	0.33	2.96	6.46	False	CHEMBL1686758	Inhibition of recombinant JNK3 after 60 mins by TR-FRET assay	B	BAO_0000357	single protein format	None	None	None	None	None	CHEMBL2637	c-Jun N-terminal kinase 3	Homo sapiens	SINGLE PROTEIN	CHEMBL1681717	1	Scientific Literature	Bioorg. Med. Chem. Lett.	2011	None
CHEMBL1682003		0	341.39	0	2.97	20	COC(=O)c1c(C)csc1NC(=O)Cc1cccc2nccnc12	IC50	'='	162.0	nM	6.79			UO_0000065	19.89	0.39	3.82	8.36	False	CHEMBL1686758	Inhibition of recombinant JNK3 after 60 mins by TR-FRET assay	B	BAO_0000357	single protein format	None	None	None	None	None	CHEMBL2637	c-Jun N-terminal kinase 3	Homo sapiens	SINGLE PROTEIN	CHEMBL1681717	1	Scientific Literature	Bioorg. Med. Chem. Lett.	2011	None
CHEMBL1288933		0	247.32	0	2.42	20	O=C(Cc1ccccc1)Nc1ccsc1CO	IC50	'>'	50000.0	nM				UO_0000065					False	CHEMBL1291187	Inhibition of recombinant JNK3 after 60 mins by TR-FRET assay	B	BAO_0000357	single protein format	None	None	None	None	None	CHEMBL2637	c-Jun N-terminal kinase 3	Homo sapiens	SINGLE PROTEIN	CHEMBL1287787	1	Scientific Literature	Bioorg. Med. Chem. Lett.	2010	None
CHEMBL246545		0	370.84	0	3.10	15	CCNC(=O)N1CC(Nc2ncc(Cl)c(-c3c[nH]c4ccccc34)n2)C1	IC50	'='	5000.0	nM	5.30			UO_0000065	14.29	0.28	2.20	6.17	False	CHEMBL886372	Inhibition of JNK3	B	BAO_0000357	single protein format	None	None	None	None	None	CHEMBL2637	c-Jun N-terminal kinase 3	Homo sapiens	SINGLE PROTEIN	CHEMBL1139954	1	Scientific Literature	Bioorg. Med. Chem. Lett.	2007	None
CHEMBL248176		0	398.90	0	3.88	6	CCNC(=O)N1CCC(Nc2ncc(Cl)c(-c3c[nH]c4ccccc34)n2)CC1	IC50	'='	57.0	nM	7.24			UO_0000065	18.16	0.35	3.36	8.43	False	CHEMBL886372	Inhibition of JNK3	B	BAO_0000357	single protein format	None	None	None	None	None	CHEMBL2637	c-Jun N-terminal kinase 3	Homo sapiens	SINGLE PROTEIN	CHEMBL1139954	1	Scientific Literature	Bioorg. Med. Chem. Lett.	2007	None
CHEMBL588573		0	483.40	0	4.61	1	CN(C)CCNC(=O)c1ccc(-c2cnc3ccc(NCc4ccc(Cl)c(Cl)c4)nn23)cc1	IC50						Not Determined						False	CHEMBL1228248	Inhibition of recombinant JNK3 after 15 mins	B	BAO_0000357	single protein format	None	None	None	None	None	CHEMBL2637	c-Jun N-terminal kinase 3	Homo sapiens	SINGLE PROTEIN	CHEMBL1221302	1	Scientific Literature	Bioorg. Med. Chem. Lett.	2010	None
CHEMBL1222990		0	390.49	0	2.70	8e	O=C(NC[C@@H]1CCCN1)c1ccc(-c2cnc3ccc(NCC4CC4)nn23)cc1	IC50	'>'	100000.0	nM				UO_0000065					False	CHEMBL1228248	Inhibition of recombinant JNK3 after 15 mins	B	BAO_0000357	single protein format	None	None	None	None	None	CHEMBL2637	c-Jun N-terminal kinase 3	Homo sapiens	SINGLE PROTEIN	CHEMBL1221302	1	Scientific Literature	Bioorg. Med. Chem. Lett.	2010	None
CHEMBL117121		0	349.34	0	4.48	10	O=C(Nc1cccc(C(F)(F)F)c1)c1csc(-c2ccncc2)n1	Ki	'='	13000.0	nM	4.89			UO_0000065	13.99	0.28	0.41	8.90	False	CHEMBL820420	Affinity for c-Jun N-terminal kinase 3	B	BAO_0000357	single protein format	None	None	None	None	None	CHEMBL2637	c-Jun N-terminal kinase 3	Homo sapiens	SINGLE PROTEIN	CHEMBL1148343	1	Scientific Literature	J. Med. Chem.	2004	None
CHEMBL570554		0	438.50	0	3.48	9g	Cc1ncn(-c2ccc(Nc3nccc(-c4cc(C#N)cc(N5CCOCC5)c4)n3)cc2)n1	IC50	'='	79.0	nM	7.10			UO_0000065	16.20	0.29	3.62	6.78	False	CHEMBL1042602	Inhibition of JNK3 by time resolved fluorescence assay	B	BAO_0000357	single protein format	None	None	None	None	None	CHEMBL2637	c-Jun N-terminal kinase 3	Homo sapiens	SINGLE PROTEIN	CHEMBL1156783	1	Scientific Literature	J. Med. Chem.	2010	None
CHEMBL3393608		0	608.71	2	6.51	73	CN(C)C/C=C/C(=O)Nc1cccc(C(=O)Nc2ccc(Nc3nccc(-c4c(-c5ccccc5)nn5ccccc45)n3)cc2)c1	IC50	'='	9.0	nM	8.05			UO_0000065	13.22	0.24	1.54	6.90	False	CHEMBL3396754	Inhibition of JNK3-mediated c-jun phosphorylation in human A375 cells after 1 hr incubation	B	BAO_0000219	cell-based format	Homo sapiens	None	None	A-375	None	CHEMBL2637	c-Jun N-terminal kinase 3	Homo sapiens	SINGLE PROTEIN	CHEMBL3393060	1	Scientific Literature	J. Med. Chem.	2015	CHEMBL3308077
CHEMBL1319281		0	252.28	0	1.89	SID3716936	O=C(NCc1ccccn1)c1[nH]nc2ccccc12	IC50	'='	27980.0	nM	4.55		Not Active	UO_0000065	18.05	0.33	2.66	6.44	False	CHEMBL1614549	PUBCHEM_BIOASSAY: Dose response biochemical screening assay for inhibitors of c-Jun N-Terminal Kinase 3 (JNK3). (Class of assay: confirmatory) [Related pubchem assays: 746 ]	B	BAO_0000357	single protein format	Homo sapiens	None	None	None	None	CHEMBL2637	c-Jun N-terminal kinase 3	Homo sapiens	SINGLE PROTEIN	CHEMBL1201862	7	PubChem BioAssays			None
CHEMBL1458559		0	227.27	0	2.54	SID4254566	CCCc1cc(O)n2c(n1)nc1ccccc12	IC50	'='	35030.0	nM	4.46		Not Active	UO_0000065	19.60	0.36	1.92	8.84	False	CHEMBL1614549	PUBCHEM_BIOASSAY: Dose response biochemical screening assay for inhibitors of c-Jun N-Terminal Kinase 3 (JNK3). (Class of assay: confirmatory) [Related pubchem assays: 746 ]	B	BAO_0000357	single protein format	Homo sapiens	None	None	None	None	CHEMBL2637	c-Jun N-terminal kinase 3	Homo sapiens	SINGLE PROTEIN	CHEMBL1201862	7	PubChem BioAssays			None
CHEMBL1340251		0	368.39	0	2.77	SID7977034	COc1cc(C2NC(=O)NC(C)=C2C(=O)OCc2ccccc2)ccc1O	IC50	'>'	93120.0	nM			Not Active	UO_0000065					False	CHEMBL1614549	PUBCHEM_BIOASSAY: Dose response biochemical screening assay for inhibitors of c-Jun N-Terminal Kinase 3 (JNK3). (Class of assay: confirmatory) [Related pubchem assays: 746 ]	B	BAO_0000357	single protein format	Homo sapiens	None	None	None	None	CHEMBL2637	c-Jun N-terminal kinase 3	Homo sapiens	SINGLE PROTEIN	CHEMBL1201862	7	PubChem BioAssays			None
CHEMBL1368821		0	262.32	0	3.96	SID4258483	c1ccc(Nc2ccccc2Nc2ccccn2)nc1	IC50	'='	18440.0	nM	4.73		Not Active	UO_0000065	18.05	0.32	0.77	9.50	False	CHEMBL1614549	PUBCHEM_BIOASSAY: Dose response biochemical screening assay for inhibitors of c-Jun N-Terminal Kinase 3 (JNK3). (Class of assay: confirmatory) [Related pubchem assays: 746 ]	B	BAO_0000357	single protein format	Homo sapiens	None	None	None	None	CHEMBL2637	c-Jun N-terminal kinase 3	Homo sapiens	SINGLE PROTEIN	CHEMBL1201862	7	PubChem BioAssays			None
CHEMBL1359999		0	335.20	0	3.89	SID4255330	O=C(Nc1ccccc1N1CCCC1)c1ccc(Br)o1	IC50	'='	64360.0	nM	4.19		Not Active	UO_0000065	12.50	0.29	0.30	9.22	False	CHEMBL1614549	PUBCHEM_BIOASSAY: Dose response biochemical screening assay for inhibitors of c-Jun N-Terminal Kinase 3 (JNK3). (Class of assay: confirmatory) [Related pubchem assays: 746 ]	B	BAO_0000357	single protein format	Homo sapiens	None	None	None	None	CHEMBL2637	c-Jun N-terminal kinase 3	Homo sapiens	SINGLE PROTEIN	CHEMBL1201862	7	PubChem BioAssays			None
CHEMBL1420552		0	412.72	0	4.09	SID4264989	CCN1CCN(c2c(Cl)cccc2NC(=O)c2ccc(Br)o2)CC1	IC50	'='	1505.0	nM	5.82		Active	UO_0000065	14.11	0.33	1.73	11.95	False	CHEMBL1614549	PUBCHEM_BIOASSAY: Dose response biochemical screening assay for inhibitors of c-Jun N-Terminal Kinase 3 (JNK3). (Class of assay: confirmatory) [Related pubchem assays: 746 ]	B	BAO_0000357	single protein format	Homo sapiens	None	None	None	None	CHEMBL2637	c-Jun N-terminal kinase 3	Homo sapiens	SINGLE PROTEIN	CHEMBL1201862	7	PubChem BioAssays			None
CHEMBL1301287		0	223.23	0	2.70	SID864911	O=C1C(c2ccncc2)=C(O)c2ccccc21	IC50	'='	6691.0	nM	5.17		Active	UO_0000065	23.18	0.42	2.47	10.31	False	CHEMBL1614549	PUBCHEM_BIOASSAY: Dose response biochemical screening assay for inhibitors of c-Jun N-Terminal Kinase 3 (JNK3). (Class of assay: confirmatory) [Related pubchem assays: 746 ]	B	BAO_0000357	single protein format	Homo sapiens	None	None	None	None	CHEMBL2637	c-Jun N-terminal kinase 3	Homo sapiens	SINGLE PROTEIN	CHEMBL1201862	7	PubChem BioAssays			None
CHEMBL1382822		0	359.41	0	3.59	SID3711186	COc1cc(C(=O)Nc2nccs2)ccc1OCc1c(C)noc1C	IC50	'>'	31040.0	nM			Not Active	UO_0000065					False	CHEMBL1614549	PUBCHEM_BIOASSAY: Dose response biochemical screening assay for inhibitors of c-Jun N-Terminal Kinase 3 (JNK3). (Class of assay: confirmatory) [Related pubchem assays: 746 ]	B	BAO_0000357	single protein format	Homo sapiens	None	None	None	None	CHEMBL2637	c-Jun N-terminal kinase 3	Homo sapiens	SINGLE PROTEIN	CHEMBL1201862	7	PubChem BioAssays			None
CHEMBL1343539		0	303.41	0	2.95	SID4257231	Cc1ccc(NC(=O)CCCCCC2NC(=O)NC2C)cc1	IC50	'='	1819.0	nM	5.74		Active	UO_0000065	18.92	0.36	2.79	8.17	False	CHEMBL1614549	PUBCHEM_BIOASSAY: Dose response biochemical screening assay for inhibitors of c-Jun N-Terminal Kinase 3 (JNK3). (Class of assay: confirmatory) [Related pubchem assays: 746 ]	B	BAO_0000357	single protein format	Homo sapiens	None	None	None	None	CHEMBL2637	c-Jun N-terminal kinase 3	Homo sapiens	SINGLE PROTEIN	CHEMBL1201862	7	PubChem BioAssays			None
CHEMBL3189642		0	374.49	0	3.67	SID3711787	C=CCn1c(SC/C(O)=C(/C#N)C(C)=N)nc2sc(CC)cc2c1=O	IC50	'='	61460.0	nM	4.21		Not Active	UO_0000065	11.25	0.23	0.54	4.10	False	CHEMBL1614549	PUBCHEM_BIOASSAY: Dose response biochemical screening assay for inhibitors of c-Jun N-Terminal Kinase 3 (JNK3). (Class of assay: confirmatory) [Related pubchem assays: 746 ]	B	BAO_0000357	single protein format	Homo sapiens	None	None	None	None	CHEMBL2637	c-Jun N-terminal kinase 3	Homo sapiens	SINGLE PROTEIN	CHEMBL1201862	7	PubChem BioAssays			None
CHEMBL1480223		0	310.31	0	2.79	SID7970847	COc1cccc(C(=O)Nc2c(C(N)=O)oc3ccccc23)c1	IC50	'='	32060.0	nM	4.49		Not Active	UO_0000065	14.48	0.27	1.70	4.75	False	CHEMBL1614549	PUBCHEM_BIOASSAY: Dose response biochemical screening assay for inhibitors of c-Jun N-Terminal Kinase 3 (JNK3). (Class of assay: confirmatory) [Related pubchem assays: 746 ]	B	BAO_0000357	single protein format	Homo sapiens	None	None	None	None	CHEMBL2637	c-Jun N-terminal kinase 3	Homo sapiens	SINGLE PROTEIN	CHEMBL1201862	7	PubChem BioAssays			None
CHEMBL315708		0	194.24	0	3.23	SID4241454	c1ccc(-c2[nH]nc3ccccc23)cc1	IC50	'='	2341.0	nM	5.63		Active	UO_0000065	28.99	0.51	2.40	19.63	False	CHEMBL1614549	PUBCHEM_BIOASSAY: Dose response biochemical screening assay for inhibitors of c-Jun N-Terminal Kinase 3 (JNK3). (Class of assay: confirmatory) [Related pubchem assays: 746 ]	B	BAO_0000357	single protein format	Homo sapiens	None	None	None	None	CHEMBL2637	c-Jun N-terminal kinase 3	Homo sapiens	SINGLE PROTEIN	CHEMBL1201862	7	PubChem BioAssays			None
CHEMBL3189751		0	280.28	0	3.35	SID7975235	Oc1[nH]c2ccccc2c1/C=N/c1ccc2c(c1)OCO2	IC50	'>'	93120.0	nM			Not Active	UO_0000065					False	CHEMBL1614549	PUBCHEM_BIOASSAY: Dose response biochemical screening assay for inhibitors of c-Jun N-Terminal Kinase 3 (JNK3). (Class of assay: confirmatory) [Related pubchem assays: 746 ]	B	BAO_0000357	single protein format	Homo sapiens	None	None	None	None	CHEMBL2637	c-Jun N-terminal kinase 3	Homo sapiens	SINGLE PROTEIN	CHEMBL1201862	7	PubChem BioAssays			None
CHEMBL1336298		0	219.22	0	1.52	SID857784	C/C(Nc1cccc(F)c1)=C(/C#N)C(N)=O	IC50	'='	10540.0	nM	4.98		Not Active	UO_0000065	22.70	0.42	3.46	6.31	False	CHEMBL1614549	PUBCHEM_BIOASSAY: Dose response biochemical screening assay for inhibitors of c-Jun N-Terminal Kinase 3 (JNK3). (Class of assay: confirmatory) [Related pubchem assays: 746 ]	B	BAO_0000357	single protein format	Homo sapiens	None	None	None	None	CHEMBL2637	c-Jun N-terminal kinase 3	Homo sapiens	SINGLE PROTEIN	CHEMBL1201862	7	PubChem BioAssays			None
CHEMBL1610872		0	365.82	0	1.42	SID4249229	O=C(CCCn1c(=O)[nH]c2cc(Cl)ccc2c1=O)NCC1CCCO1	IC50	'>'	31040.0	nM			Not Active	UO_0000065					False	CHEMBL1614549	PUBCHEM_BIOASSAY: Dose response biochemical screening assay for inhibitors of c-Jun N-Terminal Kinase 3 (JNK3). (Class of assay: confirmatory) [Related pubchem assays: 746 ]	B	BAO_0000357	single protein format	Homo sapiens	None	None	None	None	CHEMBL2637	c-Jun N-terminal kinase 3	Homo sapiens	SINGLE PROTEIN	CHEMBL1201862	7	PubChem BioAssays			None
CHEMBL1461003		0	367.41	0	2.51	SID4247635	COc1ccc(NC(=O)CCCCn2c(=O)[nH]c3ccccc3c2=O)cc1	IC50	'='	55090.0	nM	4.26		Not Active	UO_0000065	11.59	0.22	1.75	4.57	False	CHEMBL1614549	PUBCHEM_BIOASSAY: Dose response biochemical screening assay for inhibitors of c-Jun N-Terminal Kinase 3 (JNK3). (Class of assay: confirmatory) [Related pubchem assays: 746 ]	B	BAO_0000357	single protein format	Homo sapiens	None	None	None	None	CHEMBL2637	c-Jun N-terminal kinase 3	Homo sapiens	SINGLE PROTEIN	CHEMBL1201862	7	PubChem BioAssays			None
CHEMBL1607973		0	273.11	0	2.75	SID3713762	O=C(Nc1nccs1)c1ccc(Br)o1	IC50	'>'	31040.0	nM			Not Active	UO_0000065					False	CHEMBL1614549	PUBCHEM_BIOASSAY: Dose response biochemical screening assay for inhibitors of c-Jun N-Terminal Kinase 3 (JNK3). (Class of assay: confirmatory) [Related pubchem assays: 746 ]	B	BAO_0000357	single protein format	Homo sapiens	None	None	None	None	CHEMBL2637	c-Jun N-terminal kinase 3	Homo sapiens	SINGLE PROTEIN	CHEMBL1201862	7	PubChem BioAssays			None
CHEMBL1382723		0	219.25	0	3.22	SID4264584	c1ccc2[nH]c3c4ccccc4nc-3nc2c1	IC50	'='	13870.0	nM	4.86		Not Active	UO_0000065	22.16	0.39	1.64	11.69	False	CHEMBL1614549	PUBCHEM_BIOASSAY: Dose response biochemical screening assay for inhibitors of c-Jun N-Terminal Kinase 3 (JNK3). (Class of assay: confirmatory) [Related pubchem assays: 746 ]	B	BAO_0000357	single protein format	Homo sapiens	None	None	None	None	CHEMBL2637	c-Jun N-terminal kinase 3	Homo sapiens	SINGLE PROTEIN	CHEMBL1201862	7	PubChem BioAssays			None
CHEMBL1321356		0	257.11	0	2.79	SID4242300	Sc1nnc(-c2cccc(Br)c2)o1	IC50	'>'	93120.0	nM			Not Active	UO_0000065					False	CHEMBL1614549	PUBCHEM_BIOASSAY: Dose response biochemical screening assay for inhibitors of c-Jun N-Terminal Kinase 3 (JNK3). (Class of assay: confirmatory) [Related pubchem assays: 746 ]	B	BAO_0000357	single protein format	Homo sapiens	None	None	None	None	CHEMBL2637	c-Jun N-terminal kinase 3	Homo sapiens	SINGLE PROTEIN	CHEMBL1201862	7	PubChem BioAssays			None
CHEMBL1370293		0	237.26	0	2.33	SID7973202	CN1C=CC(=C2C(=O)c3ccccc3C2=O)C=C1	IC50	'='	28540.0	nM	4.54		Not Active	UO_0000065	19.15	0.34	2.21	12.16	False	CHEMBL1614549	PUBCHEM_BIOASSAY: Dose response biochemical screening assay for inhibitors of c-Jun N-Terminal Kinase 3 (JNK3). (Class of assay: confirmatory) [Related pubchem assays: 746 ]	B	BAO_0000357	single protein format	Homo sapiens	None	None	None	None	CHEMBL2637	c-Jun N-terminal kinase 3	Homo sapiens	SINGLE PROTEIN	CHEMBL1201862	7	PubChem BioAssays			None
CHEMBL1303401		0	458.49	0	2.84	SID4245920	O=C(c1ccc(Cn2c(=O)[nH]c3ccccc3c2=O)cc1)N1CCN(c2ccc(F)cc2)CC1	IC50	'='	8418.0	nM	5.08		Active	UO_0000065	11.07	0.20	2.23	6.47	False	CHEMBL1614549	PUBCHEM_BIOASSAY: Dose response biochemical screening assay for inhibitors of c-Jun N-Terminal Kinase 3 (JNK3). (Class of assay: confirmatory) [Related pubchem assays: 746 ]	B	BAO_0000357	single protein format	Homo sapiens	None	None	None	None	CHEMBL2637	c-Jun N-terminal kinase 3	Homo sapiens	SINGLE PROTEIN	CHEMBL1201862	7	PubChem BioAssays			None
CHEMBL1492324		0	327.34	0	3.75	SID4260292	N#Cc1c(O)nc(SCc2ccc(F)cc2)nc1-c1ccco1	IC50	'='	13640.0	nM	4.87		Not Active	UO_0000065	14.86	0.29	1.12	5.87	False	CHEMBL1614549	PUBCHEM_BIOASSAY: Dose response biochemical screening assay for inhibitors of c-Jun N-Terminal Kinase 3 (JNK3). (Class of assay: confirmatory) [Related pubchem assays: 746 ]	B	BAO_0000357	single protein format	Homo sapiens	None	None	None	None	CHEMBL2637	c-Jun N-terminal kinase 3	Homo sapiens	SINGLE PROTEIN	CHEMBL1201862	7	PubChem BioAssays			None
CHEMBL1570672		0	457.55	0	3.52	SID4251790	CCOC(=O)CSc1nc2ccccc2c(=O)n1CCCCCC(=O)NCc1ccco1	IC50	'='	43250.0	nM	4.36		Not Active	UO_0000065	9.54	0.19	0.84	4.22	False	CHEMBL1614549	PUBCHEM_BIOASSAY: Dose response biochemical screening assay for inhibitors of c-Jun N-Terminal Kinase 3 (JNK3). (Class of assay: confirmatory) [Related pubchem assays: 746 ]	B	BAO_0000357	single protein format	Homo sapiens	None	None	None	None	CHEMBL2637	c-Jun N-terminal kinase 3	Homo sapiens	SINGLE PROTEIN	CHEMBL1201862	7	PubChem BioAssays			None
CHEMBL1370652		0	451.28	0	4.02	SID4254606	O=C(CNC(=O)c1ccc(Br)o1)Nc1cccc(-c2cnc3ccccc3n2)c1	IC50	'='	41220.0	nM	4.38		Not Active	UO_0000065	9.72	0.21	0.36	4.51	False	CHEMBL1614549	PUBCHEM_BIOASSAY: Dose response biochemical screening assay for inhibitors of c-Jun N-Terminal Kinase 3 (JNK3). (Class of assay: confirmatory) [Related pubchem assays: 746 ]	B	BAO_0000357	single protein format	Homo sapiens	None	None	None	None	CHEMBL2637	c-Jun N-terminal kinase 3	Homo sapiens	SINGLE PROTEIN	CHEMBL1201862	7	PubChem BioAssays			None
CHEMBL1462869		0	305.33	0	1.08	SID4241499	COc1cc(CN/C(C)=C(\C#N)C(N)=O)cc(OC)c1OC	IC50	'='	7159.0	nM	5.14		Active	UO_0000065	16.85	0.32	4.07	4.83	False	CHEMBL1614549	PUBCHEM_BIOASSAY: Dose response biochemical screening assay for inhibitors of c-Jun N-Terminal Kinase 3 (JNK3). (Class of assay: confirmatory) [Related pubchem assays: 746 ]	B	BAO_0000357	single protein format	Homo sapiens	None	None	None	None	CHEMBL2637	c-Jun N-terminal kinase 3	Homo sapiens	SINGLE PROTEIN	CHEMBL1201862	7	PubChem BioAssays			None
CHEMBL1567258		0	276.30	0	2.65	SID4242246	O=C1NC2=C(C(=O)c3ccccc32)C(c2ccccc2)N1	IC50	'='	38350.0	nM	4.42		Not Active	UO_0000065	15.98	0.29	1.77	7.59	False	CHEMBL1614549	PUBCHEM_BIOASSAY: Dose response biochemical screening assay for inhibitors of c-Jun N-Terminal Kinase 3 (JNK3). (Class of assay: confirmatory) [Related pubchem assays: 746 ]	B	BAO_0000357	single protein format	Homo sapiens	None	None	None	None	CHEMBL2637	c-Jun N-terminal kinase 3	Homo sapiens	SINGLE PROTEIN	CHEMBL1201862	7	PubChem BioAssays			None
CHEMBL1598218		0	350.40	0	2.05	SID3714677	COc1cc(CC(=O)Nc2sccc2C(N)=O)cc(OC)c1OC	IC50	'='	5942.0	nM	5.23		Active	UO_0000065	14.91	0.30	3.18	5.23	False	CHEMBL1614549	PUBCHEM_BIOASSAY: Dose response biochemical screening assay for inhibitors of c-Jun N-Terminal Kinase 3 (JNK3). (Class of assay: confirmatory) [Related pubchem assays: 746 ]	B	BAO_0000357	single protein format	Homo sapiens	None	None	None	None	CHEMBL2637	c-Jun N-terminal kinase 3	Homo sapiens	SINGLE PROTEIN	CHEMBL1201862	7	PubChem BioAssays			None
CHEMBL1520998		0	326.33	0	3.16	SID4241324	CC(=O)c1ccc(NC(=O)C2CC(c3ccc(F)cc3)=NO2)cc1	IC50	'='	6931.0	nM	5.16		Active	UO_0000065	15.81	0.29	2.00	7.61	False	CHEMBL1614549	PUBCHEM_BIOASSAY: Dose response biochemical screening assay for inhibitors of c-Jun N-Terminal Kinase 3 (JNK3). (Class of assay: confirmatory) [Related pubchem assays: 746 ]	B	BAO_0000357	single protein format	Homo sapiens	None	None	None	None	CHEMBL2637	c-Jun N-terminal kinase 3	Homo sapiens	SINGLE PROTEIN	CHEMBL1201862	7	PubChem BioAssays			None
CHEMBL1215304		0	475.59	0	3.46	35	COc1ccc2c(c1)C[C@H](C(=O)Nc1ccc(-c3cn[nH]c3)cc1OCC1CCN(C)CC1)NC2	IC50	'>'	20000.0	nM				UO_0000065					False	CHEMBL1219257	Inhibition of JNK3	B	BAO_0000357	single protein format	None	None	None	None	None	CHEMBL2637	c-Jun N-terminal kinase 3	Homo sapiens	SINGLE PROTEIN	CHEMBL1212924	1	Scientific Literature	J. Med. Chem.	2010	None
CHEMBL1288158		0	341.39	0	2.90	13	COC(=O)c1sccc1NC(=O)Cc1ccc(-n2ccnc2)cc1	IC50	'='	1600.0	nM	5.80			UO_0000065	16.98	0.33	2.90	7.92	False	CHEMBL1291187	Inhibition of recombinant JNK3 after 60 mins by TR-FRET assay	B	BAO_0000357	single protein format	None	None	None	None	None	CHEMBL2637	c-Jun N-terminal kinase 3	Homo sapiens	SINGLE PROTEIN	CHEMBL1287787	1	Scientific Literature	Bioorg. Med. Chem. Lett.	2010	None
CHEMBL203644		0	355.76	0	3.52	EGFR_ErbB_2_ErbB_4_Inhibitor	CC#CC(=O)Nc1cc2c(Nc3ccc(F)c(Cl)c3)ncnc2cn1	Residual Activity	'='	76.0	%				UO_0000187					False	CHEMBL2219235	Millipore: Percentage of residual kinase activity of MAPK10 at 1uM relative to control. Control inhibitor: JAK Inhibitor I at 30.0uM. Buffer: 50 mM Tris pH 7.5, 0.1 mM EGTA, 0.1% ?-mercaptoethanol	B	BAO_0000357	single protein format	Homo sapiens	None	None	None	None	CHEMBL2637	c-Jun N-terminal kinase 3	Homo sapiens	SINGLE PROTEIN	CHEMBL2218924	1	Scientific Literature	Biochem. J.	2013	None
CHEMBL1644628		0	407.48	0	4.95	20	C[C@H](Nc1cc(-c2n[nH]c(=O)n2-c2ccc3ccccc3c2)ccn1)c1ccccc1	IC50	'='	3900.0	nM	5.41			UO_0000065	13.27	0.24	0.46	7.15	False	CHEMBL1648161	Inhibition of recombinant JNK3 after 60 mins by TR-FRET assay	B	BAO_0000357	single protein format	None	None	None	None	None	CHEMBL2637	c-Jun N-terminal kinase 3	Homo sapiens	SINGLE PROTEIN	CHEMBL1641539	1	Scientific Literature	Bioorg. Med. Chem. Lett.	2011	None
CHEMBL1563647		0	231.25	0	1.20	SID858561	COC(=O)c1c(C#N)c(N)nc2c1CCCC2	IC50	'='	60150.0	nM	4.22		Not Active	UO_0000065	18.25	0.34	3.02	4.74	False	CHEMBL1614549	PUBCHEM_BIOASSAY: Dose response biochemical screening assay for inhibitors of c-Jun N-Terminal Kinase 3 (JNK3). (Class of assay: confirmatory) [Related pubchem assays: 746 ]	B	BAO_0000357	single protein format	Homo sapiens	None	None	None	None	CHEMBL2637	c-Jun N-terminal kinase 3	Homo sapiens	SINGLE PROTEIN	CHEMBL1201862	7	PubChem BioAssays			None
CHEMBL1548061		0	295.30	0	1.63	SID4263859	COC(=O)c1cccc(Cn2nnc3ccccc3c2=O)c1	IC50	'='	78760.0	nM	4.10		Not Active	UO_0000065	13.90	0.25	2.47	5.54	False	CHEMBL1614549	PUBCHEM_BIOASSAY: Dose response biochemical screening assay for inhibitors of c-Jun N-Terminal Kinase 3 (JNK3). (Class of assay: confirmatory) [Related pubchem assays: 746 ]	B	BAO_0000357	single protein format	Homo sapiens	None	None	None	None	CHEMBL2637	c-Jun N-terminal kinase 3	Homo sapiens	SINGLE PROTEIN	CHEMBL1201862	7	PubChem BioAssays			None
CHEMBL1525187		0	315.38	0	3.57	SID857356	N#Cc1c(NCc2ccccc2)ccnc1NCc1cccnc1	IC50	'='	3962.0	nM	5.40		Active	UO_0000065	17.13	0.31	1.83	7.34	False	CHEMBL1614549	PUBCHEM_BIOASSAY: Dose response biochemical screening assay for inhibitors of c-Jun N-Terminal Kinase 3 (JNK3). (Class of assay: confirmatory) [Related pubchem assays: 746 ]	B	BAO_0000357	single protein format	Homo sapiens	None	None	None	None	CHEMBL2637	c-Jun N-terminal kinase 3	Homo sapiens	SINGLE PROTEIN	CHEMBL1201862	7	PubChem BioAssays			None
CHEMBL1486096		0	367.41	0	1.50	SID7967576	COCCCNC(=O)c1ccc(Cn2c(=O)[nH]c3ccccc3c2=O)cc1	IC50	'='	6203.0	nM	5.21		Active	UO_0000065	14.17	0.26	3.71	5.59	False	CHEMBL1614549	PUBCHEM_BIOASSAY: Dose response biochemical screening assay for inhibitors of c-Jun N-Terminal Kinase 3 (JNK3). (Class of assay: confirmatory) [Related pubchem assays: 746 ]	B	BAO_0000357	single protein format	Homo sapiens	None	None	None	None	CHEMBL2637	c-Jun N-terminal kinase 3	Homo sapiens	SINGLE PROTEIN	CHEMBL1201862	7	PubChem BioAssays			None
CHEMBL1549692		0	295.37	0	3.89	SID856720	N#Cc1sc2nc3c(c(-c4ccco4)c2c1N)CCCC3	IC50	'='	68550.0	nM	4.16		Not Active	UO_0000065	14.10	0.27	0.27	5.49	False	CHEMBL1614549	PUBCHEM_BIOASSAY: Dose response biochemical screening assay for inhibitors of c-Jun N-Terminal Kinase 3 (JNK3). (Class of assay: confirmatory) [Related pubchem assays: 746 ]	B	BAO_0000357	single protein format	Homo sapiens	None	None	None	None	CHEMBL2637	c-Jun N-terminal kinase 3	Homo sapiens	SINGLE PROTEIN	CHEMBL1201862	7	PubChem BioAssays			None
CHEMBL1535363		0	383.43	0	2.85	SID850168	COc1ccccc1NC(=O)CN1CCC(n2nnc3cc(F)ccc32)CC1	IC50	'>'	31040.0	nM			Not Active	UO_0000065					False	CHEMBL1614549	PUBCHEM_BIOASSAY: Dose response biochemical screening assay for inhibitors of c-Jun N-Terminal Kinase 3 (JNK3). (Class of assay: confirmatory) [Related pubchem assays: 746 ]	B	BAO_0000357	single protein format	Homo sapiens	None	None	None	None	CHEMBL2637	c-Jun N-terminal kinase 3	Homo sapiens	SINGLE PROTEIN	CHEMBL1201862	7	PubChem BioAssays			None
CHEMBL1613357		0	269.37	0	3.08	SID4259561	CCOC(=O)c1c(CC(C)C)csc1NC(C)=O	IC50	'>'	93120.0	nM			Not Active	UO_0000065					False	CHEMBL1614549	PUBCHEM_BIOASSAY: Dose response biochemical screening assay for inhibitors of c-Jun N-Terminal Kinase 3 (JNK3). (Class of assay: confirmatory) [Related pubchem assays: 746 ]	B	BAO_0000357	single protein format	Homo sapiens	None	None	None	None	CHEMBL2637	c-Jun N-terminal kinase 3	Homo sapiens	SINGLE PROTEIN	CHEMBL1201862	7	PubChem BioAssays			None
CHEMBL252967		0	485.46	1	6.11	figure 1, 7	CCCn1c(C2CCN(C)CC2)nc(-c2ccc(Cl)c(Cl)c2)c1-c1ccnc(NC2CC2)n1	IC50	'='	1.6	nM	8.80			UO_0000065	18.12	0.36	2.69	14.94	False	CHEMBL925133	Inhibition of JNK3	B	BAO_0000357	single protein format	None	None	None	None	None	CHEMBL2637	c-Jun N-terminal kinase 3	Homo sapiens	SINGLE PROTEIN	CHEMBL1140628	1	Scientific Literature	Bioorg. Med. Chem.	2007	None
CHEMBL2442529		0	316.74	0	4.14	FNH76	COc1cc(-c2cc(=O)c3cc(Cl)cc(C)c3o2)ccc1O	Activity	'='	102.0	%				UO_0000187					False	CHEMBL2447752	Inhibition of JNK3 (unknown origin) assessed as residual activity at 10 uM relative to control	B	BAO_0000357	single protein format	Homo sapiens	None	None	None	None	CHEMBL2637	c-Jun N-terminal kinase 3	Homo sapiens	SINGLE PROTEIN	CHEMBL2440115	1	Scientific Literature	Bioorg. Med. Chem.	2013	None
CHEMBL596674		0	331.46	1	5.32	ZM-39923	CC(C)N(CCC(=O)c1ccc2ccccc2c1)Cc1ccccc1	Residual Activity	'='	80.0	%				UO_0000187					False	CHEMBL2219235	Millipore: Percentage of residual kinase activity of MAPK10 at 1uM relative to control. Control inhibitor: JAK Inhibitor I at 30.0uM. Buffer: 50 mM Tris pH 7.5, 0.1 mM EGTA, 0.1% ?-mercaptoethanol	B	BAO_0000357	single protein format	Homo sapiens	None	None	None	None	CHEMBL2637	c-Jun N-terminal kinase 3	Homo sapiens	SINGLE PROTEIN	CHEMBL2218924	1	Scientific Literature	Biochem. J.	2013	None
CHEMBL120077		0	325.34	0	3.88	JNJ-10198409	COc1cc2c(cc1OC)-c1n[nH]c(Nc3cccc(F)c3)c1C2	Residual Activity	'='	53.0	%				UO_0000187					False	CHEMBL2219235	Millipore: Percentage of residual kinase activity of MAPK10 at 1uM relative to control. Control inhibitor: JAK Inhibitor I at 30.0uM. Buffer: 50 mM Tris pH 7.5, 0.1 mM EGTA, 0.1% ?-mercaptoethanol	B	BAO_0000357	single protein format	Homo sapiens	None	None	None	None	CHEMBL2637	c-Jun N-terminal kinase 3	Homo sapiens	SINGLE PROTEIN	CHEMBL2218924	1	Scientific Literature	Biochem. J.	2013	None
CHEMBL261491		0	442.52	0	3.65	Go-6983	COc1ccc2c(c1)c(C1=C(c3c[nH]c4ccccc34)C(=O)NC1=O)cn2CCCN(C)C	Residual Activity	'='	74.0	%				UO_0000187					False	CHEMBL2219235	Millipore: Percentage of residual kinase activity of MAPK10 at 1uM relative to control. Control inhibitor: JAK Inhibitor I at 30.0uM. Buffer: 50 mM Tris pH 7.5, 0.1 mM EGTA, 0.1% ?-mercaptoethanol	B	BAO_0000357	single protein format	Homo sapiens	None	None	None	None	CHEMBL2637	c-Jun N-terminal kinase 3	Homo sapiens	SINGLE PROTEIN	CHEMBL2218924	1	Scientific Literature	Biochem. J.	2013	None
CHEMBL2334702		0	437.50	0	4.93	16c	Oc1ccc2c(c1)nc(-c1ccc3ccccc3c1)n2-c1ccnc(NC2CCOCC2)n1	Kd	'='	1660.0	nM	5.78			UO_0000065	13.21	0.24	0.85	6.79	False	CHEMBL2351321	Binding affinity to N-terminal His6X-tagged human recombinant JNK3 catalytic domain expressed in Escherichia coli BL21 (DE3) by surface plasmon resonance analysis	B	BAO_0000019	assay format	Homo sapiens	None	None	None	None	CHEMBL2637	c-Jun N-terminal kinase 3	Homo sapiens	SINGLE PROTEIN	CHEMBL2346565	1	Scientific Literature	Bioorg. Med. Chem.	2013	None
CHEMBL2334723		0	440.33	1	5.38	13j	Clc1ccc(-c2nc3ccccc3n2-c2ccnc(NC3CCOCC3)n2)cc1Cl	Kd	'='	21800.0	nM	4.66			UO_0000065	10.59	0.21	-0.72	7.19	False	CHEMBL2351321	Binding affinity to N-terminal His6X-tagged human recombinant JNK3 catalytic domain expressed in Escherichia coli BL21 (DE3) by surface plasmon resonance analysis	B	BAO_0000019	assay format	Homo sapiens	None	None	None	None	CHEMBL2637	c-Jun N-terminal kinase 3	Homo sapiens	SINGLE PROTEIN	CHEMBL2346565	1	Scientific Literature	Bioorg. Med. Chem.	2013	None
CHEMBL2334720		0	421.50	1	5.23	13b	c1ccc2cc(-c3nc4ccccc4n3-c3ccnc(NC4CCOCC4)n3)ccc2c1	Kd	'='	2330.0	nM	5.63			UO_0000065	13.36	0.24	0.40	8.68	False	CHEMBL2351321	Binding affinity to N-terminal His6X-tagged human recombinant JNK3 catalytic domain expressed in Escherichia coli BL21 (DE3) by surface plasmon resonance analysis	B	BAO_0000019	assay format	Homo sapiens	None	None	None	None	CHEMBL2637	c-Jun N-terminal kinase 3	Homo sapiens	SINGLE PROTEIN	CHEMBL2346565	1	Scientific Literature	Bioorg. Med. Chem.	2013	None
CHEMBL119385	NEFLAMAPIMOD	2	436.27	1	5.49	VX-745	O=c1ncn2nc(Sc3ccc(F)cc3F)ccc2c1-c1c(Cl)cccc1Cl	Kd						Not Active						False	CHEMBL860894	Average Binding Constant for JNK3; NA=Not Active at 10 uM	B	BAO_0000357	single protein format	Homo sapiens	None	None	None	None	CHEMBL2637	c-Jun N-terminal kinase 3	Homo sapiens	SINGLE PROTEIN	CHEMBL1144455	1	Scientific Literature	Nat. Biotechnol.	2005	None
CHEMBL2334712		0	434.54	1	6.69	8a	Oc1ccc2c(c1)nc(-c1ccc3ccccc3c1)n2-c1ccnc(NC2CCCCC2)c1	Kd	'='	24500.0	nM	4.61			UO_0000065	10.61	0.19	-2.08	7.32	False	CHEMBL2351321	Binding affinity to N-terminal His6X-tagged human recombinant JNK3 catalytic domain expressed in Escherichia coli BL21 (DE3) by surface plasmon resonance analysis	B	BAO_0000019	assay format	Homo sapiens	None	None	None	None	CHEMBL2637	c-Jun N-terminal kinase 3	Homo sapiens	SINGLE PROTEIN	CHEMBL2346565	1	Scientific Literature	Bioorg. Med. Chem.	2013	None
CHEMBL2334708		0	394.48	1	5.03	6d	C[C@H](O)CNc1cc(-n2c(-c3ccc4ccccc4c3)nc3ccccc32)ccn1	Kd	'='	12700.0	nM	4.90			UO_0000065	12.41	0.22	-0.13	7.78	False	CHEMBL2351321	Binding affinity to N-terminal His6X-tagged human recombinant JNK3 catalytic domain expressed in Escherichia coli BL21 (DE3) by surface plasmon resonance analysis	B	BAO_0000019	assay format	Homo sapiens	None	None	None	None	CHEMBL2637	c-Jun N-terminal kinase 3	Homo sapiens	SINGLE PROTEIN	CHEMBL2346565	1	Scientific Literature	Bioorg. Med. Chem.	2013	None
CHEMBL10	SB-203580	0	377.44	0	4.68	SB-203580	C[S+]([O-])c1ccc(-c2nc(-c3ccc(F)cc3)c(-c3ccncc3)[nH]2)cc1	Kd	'='	45.0	nM	7.35			UO_0000065	19.46	0.37	2.67	12.53	False	CHEMBL860894	Average Binding Constant for JNK3; NA=Not Active at 10 uM	B	BAO_0000357	single protein format	Homo sapiens	None	None	None	None	CHEMBL2637	c-Jun N-terminal kinase 3	Homo sapiens	SINGLE PROTEIN	CHEMBL1144455	1	Scientific Literature	Nat. Biotechnol.	2005	None
CHEMBL198427		0	445.50	0	4.44	(R)-3	COc1ccc(COC[C@H]2CCc3nc(-c4ccc(F)cc4)c(-c4ccnc(N)n4)n32)cc1	IC50	'='	270.0	nM	6.57			UO_0000065	14.74	0.27	2.13	7.46	False	CHEMBL881495	Inhibitory activity against c-Jun N-terminal kinase 3 at a concentration of 1.0 uM	B	BAO_0000357	single protein format	Homo sapiens	None	None	None	None	CHEMBL2637	c-Jun N-terminal kinase 3	Homo sapiens	SINGLE PROTEIN	CHEMBL1143451	1	Scientific Literature	Bioorg. Med. Chem. Lett.	2005	None
CHEMBL296586	KENPAULLONE	0	327.18	0	4.09	Kenpaullone	O=C1Cc2c([nH]c3ccc(Br)cc23)-c2ccccc2N1	Activity	'='	85.0	%				UO_0000187					False	CHEMBL1060123	Percentage JNK3 activity remaining in the presence of 1uM inhibitor	B	BAO_0000357	single protein format	Homo sapiens	None	None	None	None	CHEMBL2637	c-Jun N-terminal kinase 3	Homo sapiens	SINGLE PROTEIN	CHEMBL1150976	1	Scientific Literature	Biochem. J.	2007	None
CHEMBL91829	RUBOXISTAURIN	3	468.56	0	3.51	LY-333531	CN(C)C[C@@H]1CCn2cc(c3ccccc32)C2=C(C(=O)NC2=O)c2cn(c3ccccc23)CCO1	Activity	'='	112.0	%				UO_0000187					False	CHEMBL1052100	Percentage JNK3 activity remaining in the presence of 0.1uM inhibitor	B	BAO_0000357	single protein format	Homo sapiens	None	None	None	None	CHEMBL2637	c-Jun N-terminal kinase 3	Homo sapiens	SINGLE PROTEIN	CHEMBL1150976	1	Scientific Literature	Biochem. J.	2007	None
CHEMBL254651		0	361.43	0	3.12	3	N#CC(c1ccnc(NCCc2c[nH]cn2)n1)c1nc2ccccc2s1	IC50	'='	70.0	nM	7.16			UO_0000065	19.80	0.38	4.03	6.94	False	CHEMBL925133	Inhibition of JNK3	B	BAO_0000357	single protein format	None	None	None	None	None	CHEMBL2637	c-Jun N-terminal kinase 3	Homo sapiens	SINGLE PROTEIN	CHEMBL1140628	1	Scientific Literature	Bioorg. Med. Chem.	2007	None
CHEMBL253174		0	254.31	0	2.31	table 2, R1C1	NC1=CC=C2SN=C3c4ccccc4C(=O)C1C23	IC50	'='	400.0	nM	6.40			UO_0000065	25.16	0.49	4.09	11.54	False	CHEMBL925133	Inhibition of JNK3	B	BAO_0000357	single protein format	None	None	None	None	None	CHEMBL2637	c-Jun N-terminal kinase 3	Homo sapiens	SINGLE PROTEIN	CHEMBL1140628	1	Scientific Literature	Bioorg. Med. Chem.	2007	None
CHEMBL328710		0	264.33	0	3.25	SU4312	CN(C)c1ccc(/C=C2\C(=O)Nc3ccccc32)cc1	Residual Activity	'='	110.0	%				UO_0000187					False	CHEMBL2219235	Millipore: Percentage of residual kinase activity of MAPK10 at 1uM relative to control. Control inhibitor: JAK Inhibitor I at 30.0uM. Buffer: 50 mM Tris pH 7.5, 0.1 mM EGTA, 0.1% ?-mercaptoethanol	B	BAO_0000357	single protein format	Homo sapiens	None	None	None	None	CHEMBL2637	c-Jun N-terminal kinase 3	Homo sapiens	SINGLE PROTEIN	CHEMBL2218924	1	Scientific Literature	Biochem. J.	2013	None
CHEMBL261425		0	294.74	0	4.31	Cdk1_Inhibitor	O=C1Nc2ccccc2/C1=C\c1c(Cl)[nH]c2ccccc12	Residual Activity	'='	83.0	%				UO_0000187					False	CHEMBL2219235	Millipore: Percentage of residual kinase activity of MAPK10 at 1uM relative to control. Control inhibitor: JAK Inhibitor I at 30.0uM. Buffer: 50 mM Tris pH 7.5, 0.1 mM EGTA, 0.1% ?-mercaptoethanol	B	BAO_0000357	single protein format	Homo sapiens	None	None	None	None	CHEMBL2637	c-Jun N-terminal kinase 3	Homo sapiens	SINGLE PROTEIN	CHEMBL2218924	1	Scientific Literature	Biochem. J.	2013	None
CHEMBL104264		0	446.37	0	3.58	H89	O=S(=O)(NCCNC/C=C/c1ccc(Br)cc1)c1cccc2cnccc12	Residual Activity	'='	126.0	%				UO_0000187					False	CHEMBL2219235	Millipore: Percentage of residual kinase activity of MAPK10 at 1uM relative to control. Control inhibitor: JAK Inhibitor I at 30.0uM. Buffer: 50 mM Tris pH 7.5, 0.1 mM EGTA, 0.1% ?-mercaptoethanol	B	BAO_0000357	single protein format	Homo sapiens	None	None	None	None	CHEMBL2637	c-Jun N-terminal kinase 3	Homo sapiens	SINGLE PROTEIN	CHEMBL2218924	1	Scientific Literature	Biochem. J.	2013	None
CHEMBL1182777		0	314.30	0	3.29	STO_609	O=C(O)c1ccc2c3c1cccc3c(=O)n1c3ccccc3nc21	Residual Activity	'='	78.0	%				UO_0000187					False	CHEMBL2219235	Millipore: Percentage of residual kinase activity of MAPK10 at 1uM relative to control. Control inhibitor: JAK Inhibitor I at 30.0uM. Buffer: 50 mM Tris pH 7.5, 0.1 mM EGTA, 0.1% ?-mercaptoethanol	B	BAO_0000357	single protein format	Homo sapiens	None	None	None	None	CHEMBL2637	c-Jun N-terminal kinase 3	Homo sapiens	SINGLE PROTEIN	CHEMBL2218924	1	Scientific Literature	Biochem. J.	2013	None
CHEMBL104279		0	353.40	0	2.32	Syk_Inhibitor	Cn1cc(/C=C2\C(=O)Nc3ccc(S(N)(=O)=O)cc32)c2ccccc21	Residual Activity	'='	40.0	%				UO_0000187					False	CHEMBL2219236	Millipore: Percentage of residual kinase activity of MAPK10 at 10uM relative to control. Control inhibitor: JAK Inhibitor I at 30.0uM. Buffer: 50 mM Tris pH 7.5, 0.1 mM EGTA, 0.1% ?-mercaptoethanol	B	BAO_0000357	single protein format	Homo sapiens	None	None	None	None	CHEMBL2637	c-Jun N-terminal kinase 3	Homo sapiens	SINGLE PROTEIN	CHEMBL2218924	1	Scientific Literature	Biochem. J.	2013	None
CHEMBL331237	TRICIRIBINE	0	320.31	0	-1.49	API_2	Cn1nc(N)c2cn([C@@H]3O[C@H](CO)[C@@H](O)[C@H]3O)c3ncnc1c23	Residual Activity	'='	71.0	%				UO_0000187					False	CHEMBL2219236	Millipore: Percentage of residual kinase activity of MAPK10 at 10uM relative to control. Control inhibitor: JAK Inhibitor I at 30.0uM. Buffer: 50 mM Tris pH 7.5, 0.1 mM EGTA, 0.1% ?-mercaptoethanol	B	BAO_0000357	single protein format	Homo sapiens	None	None	None	None	CHEMBL2637	c-Jun N-terminal kinase 3	Homo sapiens	SINGLE PROTEIN	CHEMBL2218924	1	Scientific Literature	Biochem. J.	2013	None
CHEMBL98350	LY-294002	0	307.35	0	3.30	LY-294002	O=c1cc(N2CCOCC2)oc2c(-c3ccccc3)cccc12	Residual Activity	'='	97.0	%				UO_0000187					False	CHEMBL2219236	Millipore: Percentage of residual kinase activity of MAPK10 at 10uM relative to control. Control inhibitor: JAK Inhibitor I at 30.0uM. Buffer: 50 mM Tris pH 7.5, 0.1 mM EGTA, 0.1% ?-mercaptoethanol	B	BAO_0000357	single protein format	Homo sapiens	None	None	None	None	CHEMBL2637	c-Jun N-terminal kinase 3	Homo sapiens	SINGLE PROTEIN	CHEMBL2218924	1	Scientific Literature	Biochem. J.	2013	None
CHEMBL76589		0	236.23	0	1.56	Tyrphostin AG-112	N#CC(C#N)=C(N)/C(C#N)=C/c1ccc(O)cc1	Residual Activity	'='	88.0	%				UO_0000187					False	CHEMBL2219236	Millipore: Percentage of residual kinase activity of MAPK10 at 10uM relative to control. Control inhibitor: JAK Inhibitor I at 30.0uM. Buffer: 50 mM Tris pH 7.5, 0.1 mM EGTA, 0.1% ?-mercaptoethanol	B	BAO_0000357	single protein format	Homo sapiens	None	None	None	None	CHEMBL2637	c-Jun N-terminal kinase 3	Homo sapiens	SINGLE PROTEIN	CHEMBL2218924	1	Scientific Literature	Biochem. J.	2013	None
CHEMBL235658		0	349.41	1	5.16	MK2a_Inhibitor	O=C(CCCc1ccc(-c2ccccc2F)cc1)Nc1ccc(O)cc1	Residual Activity	'='	94.0	%				UO_0000187					False	CHEMBL2219236	Millipore: Percentage of residual kinase activity of MAPK10 at 10uM relative to control. Control inhibitor: JAK Inhibitor I at 30.0uM. Buffer: 50 mM Tris pH 7.5, 0.1 mM EGTA, 0.1% ?-mercaptoethanol	B	BAO_0000357	single protein format	Homo sapiens	None	None	None	None	CHEMBL2637	c-Jun N-terminal kinase 3	Homo sapiens	SINGLE PROTEIN	CHEMBL2218924	1	Scientific Literature	Biochem. J.	2013	None
CHEMBL50894	ALSTERPAULLONE	0	293.28	0	3.24	Alsterpaullone	O=C1Cc2c([nH]c3ccc([N+](=O)[O-])cc23)-c2ccccc2N1	Residual Activity	'='	66.0	%				UO_0000187					False	CHEMBL2219236	Millipore: Percentage of residual kinase activity of MAPK10 at 10uM relative to control. Control inhibitor: JAK Inhibitor I at 30.0uM. Buffer: 50 mM Tris pH 7.5, 0.1 mM EGTA, 0.1% ?-mercaptoethanol	B	BAO_0000357	single protein format	Homo sapiens	None	None	None	None	CHEMBL2637	c-Jun N-terminal kinase 3	Homo sapiens	SINGLE PROTEIN	CHEMBL2218924	1	Scientific Literature	Biochem. J.	2013	None
CHEMBL367625		0	385.90	0	3.93	CGP-74514A	CCn1cnc2c(Nc3cccc(Cl)c3)nc(N[C@@H]3CCCC[C@@H]3N)nc21	Residual Activity	'='	84.0	%				UO_0000187					False	CHEMBL2219236	Millipore: Percentage of residual kinase activity of MAPK10 at 10uM relative to control. Control inhibitor: JAK Inhibitor I at 30.0uM. Buffer: 50 mM Tris pH 7.5, 0.1 mM EGTA, 0.1% ?-mercaptoethanol	B	BAO_0000357	single protein format	Homo sapiens	None	None	None	None	CHEMBL2637	c-Jun N-terminal kinase 3	Homo sapiens	SINGLE PROTEIN	CHEMBL2218924	1	Scientific Literature	Biochem. J.	2013	None
CHEMBL288064		0	395.23	0	4.03	GSK_3b_Inhibitor_II	Ic1cccc(CSc2nnc(-c3ccncc3)o2)c1	Residual Activity	'='	68.0	%				UO_0000187					False	CHEMBL2219236	Millipore: Percentage of residual kinase activity of MAPK10 at 10uM relative to control. Control inhibitor: JAK Inhibitor I at 30.0uM. Buffer: 50 mM Tris pH 7.5, 0.1 mM EGTA, 0.1% ?-mercaptoethanol	B	BAO_0000357	single protein format	Homo sapiens	None	None	None	None	CHEMBL2637	c-Jun N-terminal kinase 3	Homo sapiens	SINGLE PROTEIN	CHEMBL2218924	1	Scientific Literature	Biochem. J.	2013	None
CHEMBL14762	SELICICLIB	2	354.46	0	3.20	Roscovitine	CC[C@H](CO)Nc1nc(NCc2ccccc2)c2ncn(C(C)C)c2n1	Activity	'='	87.0	%				UO_0000187					False	CHEMBL1060123	Percentage JNK3 activity remaining in the presence of 1uM inhibitor	B	BAO_0000357	single protein format	Homo sapiens	None	None	None	None	CHEMBL2637	c-Jun N-terminal kinase 3	Homo sapiens	SINGLE PROTEIN	CHEMBL1150976	1	Scientific Literature	Biochem. J.	2007	None
CHEMBL2334703		0	437.50	0	4.93	27	Oc1ccc2nc(-c3ccc4ccccc4c3)n(-c3ccnc(NC4CCOCC4)n3)c2c1	Kd	'='	6000.0	nM	5.22			UO_0000065	11.94	0.22	0.29	6.14	True	CHEMBL2344423	Binding affinity to JNK3 (unknown origin) by surface plasmon resonance analysis in presence of ATP	B	BAO_0000357	single protein format	Homo sapiens	None	None	None	None	CHEMBL2637	c-Jun N-terminal kinase 3	Homo sapiens	SINGLE PROTEIN	CHEMBL2331452	1	Scientific Literature	Bioorg. Med. Chem. Lett.	2013	None
CHEMBL2333882		0	436.90	0	2.73	59	CN(C)CC(=O)NC(c1ccc(Cl)cc1)c1nc2ccc(-c3cn[nH]c3)cc2c(=O)[nH]1	IC50	'>'	1000.0	nM				UO_0000065					False	CHEMBL2346255	Inhibition of JNK3 (unknown origin)	B	BAO_0000357	single protein format	Homo sapiens	None	None	None	None	CHEMBL2637	c-Jun N-terminal kinase 3	Homo sapiens	SINGLE PROTEIN	CHEMBL2331421	1	Scientific Literature	Bioorg. Med. Chem. Lett.	2013	None
CHEMBL2332076		0	366.42	0	3.33	14a	COc1cccc(C(CCO)NC(=O)Nc2ccc(-c3cn[nH]c3)cc2)c1	IC50						Not Determined						False	CHEMBL2341178	Inhibition of JNK3 alpha1 (unknown origin) using biotinylated Flag-ATF2 as substrate after 15 mins by HTRF assay	B	BAO_0000357	single protein format	Homo sapiens	None	None	None	None	CHEMBL2637	c-Jun N-terminal kinase 3	Homo sapiens	SINGLE PROTEIN	CHEMBL2331531	1	Scientific Literature	J. Med. Chem.	2013	None
CHEMBL210618		0	356.38	0	2.13	JNK_inhibitor_VIII	CCOc1nc(NC(=O)Cc2cc(OC)ccc2OC)cc(N)c1C#N	Residual Activity	'='	-2.0	%				UO_0000187					False	CHEMBL2219235	Millipore: Percentage of residual kinase activity of MAPK10 at 1uM relative to control. Control inhibitor: JAK Inhibitor I at 30.0uM. Buffer: 50 mM Tris pH 7.5, 0.1 mM EGTA, 0.1% ?-mercaptoethanol	B	BAO_0000357	single protein format	Homo sapiens	None	None	None	None	CHEMBL2637	c-Jun N-terminal kinase 3	Homo sapiens	SINGLE PROTEIN	CHEMBL2218924	1	Scientific Literature	Biochem. J.	2013	None
CHEMBL387187		0	413.40	1	5.33	EGFR_Inhibitor	O=C(Nc1cccc(Nc2cc(Nc3cccc(C(F)(F)F)c3)ncn2)c1)C1CC1	Residual Activity	'='	52.0	%				UO_0000187					False	CHEMBL2219236	Millipore: Percentage of residual kinase activity of MAPK10 at 10uM relative to control. Control inhibitor: JAK Inhibitor I at 30.0uM. Buffer: 50 mM Tris pH 7.5, 0.1 mM EGTA, 0.1% ?-mercaptoethanol	B	BAO_0000357	single protein format	Homo sapiens	None	None	None	None	CHEMBL2637	c-Jun N-terminal kinase 3	Homo sapiens	SINGLE PROTEIN	CHEMBL2218924	1	Scientific Literature	Biochem. J.	2013	None
CHEMBL13045	CHELERYTHRINE	0	348.38	0	3.72	Chelerythrine	COc1ccc2c(c[n+](C)c3c4cc5c(cc4ccc23)OCO5)c1OC	Residual Activity	'='	63.0	%				UO_0000187					False	CHEMBL2219236	Millipore: Percentage of residual kinase activity of MAPK10 at 10uM relative to control. Control inhibitor: JAK Inhibitor I at 30.0uM. Buffer: 50 mM Tris pH 7.5, 0.1 mM EGTA, 0.1% ?-mercaptoethanol	B	BAO_0000357	single protein format	Homo sapiens	None	None	None	None	CHEMBL2637	c-Jun N-terminal kinase 3	Homo sapiens	SINGLE PROTEIN	CHEMBL2218924	1	Scientific Literature	Biochem. J.	2013	None
CHEMBL380071		0	194.24	0	3.23	Rockout	c1ccc2c(-c3ccncc3)c[nH]c2c1	Residual Activity	'='	115.0	%				UO_0000187					False	CHEMBL2219236	Millipore: Percentage of residual kinase activity of MAPK10 at 10uM relative to control. Control inhibitor: JAK Inhibitor I at 30.0uM. Buffer: 50 mM Tris pH 7.5, 0.1 mM EGTA, 0.1% ?-mercaptoethanol	B	BAO_0000357	single protein format	Homo sapiens	None	None	None	None	CHEMBL2637	c-Jun N-terminal kinase 3	Homo sapiens	SINGLE PROTEIN	CHEMBL2218924	1	Scientific Literature	Biochem. J.	2013	None
CHEMBL7463	GF-109203	0	412.49	0	3.64	BIM1	CN(C)CCCn1cc(C2=C(c3c[nH]c4ccccc34)C(=O)NC2=O)c2ccccc21	Residual Activity	'='	101.0	%				UO_0000187					False	CHEMBL2219236	Millipore: Percentage of residual kinase activity of MAPK10 at 10uM relative to control. Control inhibitor: JAK Inhibitor I at 30.0uM. Buffer: 50 mM Tris pH 7.5, 0.1 mM EGTA, 0.1% ?-mercaptoethanol	B	BAO_0000357	single protein format	Homo sapiens	None	None	None	None	CHEMBL2637	c-Jun N-terminal kinase 3	Homo sapiens	SINGLE PROTEIN	CHEMBL2218924	1	Scientific Literature	Biochem. J.	2013	None
CHEMBL311228		0	346.82	0	2.63	52	CC(C)n1cnc2/c(=N/c3cccc(Cl)c3)nc(NCCO)[nH]c21	Residual Activity	'='	60.0	%				UO_0000187					False	CHEMBL2219236	Millipore: Percentage of residual kinase activity of MAPK10 at 10uM relative to control. Control inhibitor: JAK Inhibitor I at 30.0uM. Buffer: 50 mM Tris pH 7.5, 0.1 mM EGTA, 0.1% ?-mercaptoethanol	B	BAO_0000357	single protein format	Homo sapiens	None	None	None	None	CHEMBL2637	c-Jun N-terminal kinase 3	Homo sapiens	SINGLE PROTEIN	CHEMBL2218924	1	Scientific Literature	Biochem. J.	2013	None
CHEMBL493169		0	362.36	0	2.97	27	FC(F)(F)c1cccc(-c2nnc3ccc(NC4CCNCC4)nn23)c1	Ki	'>'	4000.0	nM				UO_0000065					False	CHEMBL1025473	Inhibition of JNK3	B	BAO_0000357	single protein format	None	None	None	None	None	CHEMBL2637	c-Jun N-terminal kinase 3	Homo sapiens	SINGLE PROTEIN	CHEMBL1136908	1	Scientific Literature	Bioorg. Med. Chem. Lett.	2009	None
CHEMBL210618		0	356.38	0	2.13	K00622a, Pyridinylamide1	CCOc1nc(NC(=O)Cc2cc(OC)ccc2OC)cc(N)c1C#N	Ki	'='	52.0	nM	7.28			UO_0000065	20.44	0.38	5.15	6.10	False	CHEMBL936821	Inhibition of human JNK3	B	BAO_0000357	single protein format	Homo sapiens	None	None	None	None	CHEMBL2637	c-Jun N-terminal kinase 3	Homo sapiens	SINGLE PROTEIN	CHEMBL1145498	1	Scientific Literature	Proc. Natl. Acad. Sci. U.S.A.	2007	None
CHEMBL2442530		0	460.50	1	5.35	FNH78	COc1cc(-c2cc(=O)c3cc(Br)cc(Br)c3o2)cc(Cl)c1O	Activity	'='	103.0	%				UO_0000187					False	CHEMBL2447752	Inhibition of JNK3 (unknown origin) assessed as residual activity at 10 uM relative to control	B	BAO_0000357	single protein format	Homo sapiens	None	None	None	None	CHEMBL2637	c-Jun N-terminal kinase 3	Homo sapiens	SINGLE PROTEIN	CHEMBL2440115	1	Scientific Literature	Bioorg. Med. Chem.	2013	None
CHEMBL205672		0	374.39	1	5.91	7a	Fc1ccc(Nc2cc(-c3ccnc(Nc4ccc(F)cc4)c3)ccn2)cc1	IC50	'='	17.0	nM	7.77			UO_0000065	20.75	0.38	1.86	15.59	True	CHEMBL862176	Inhibition of JNK3	B	BAO_0000357	single protein format	Homo sapiens	None	None	None	None	CHEMBL2637	c-Jun N-terminal kinase 3	Homo sapiens	SINGLE PROTEIN	CHEMBL1139041	1	Scientific Literature	Bioorg. Med. Chem. Lett.	2006	None
CHEMBL493671		0	415.42	0	4.83	16	Cc1ccc(C(=O)NC2CC2)cc1-c1ccc2c(O[C@@H](C)C(F)(F)F)nncc2c1	IC50	'>'	10000.0	nM				UO_0000065					False	CHEMBL1025671	Inhibition of JNK3	B	BAO_0000357	single protein format	None	None	None	None	None	CHEMBL2637	c-Jun N-terminal kinase 3	Homo sapiens	SINGLE PROTEIN	CHEMBL1140163	1	Scientific Literature	J. Med. Chem.	2008	None
CHEMBL494470		0	374.44	0	3.03	10	O=C(NC1CC1)c1cccc(-c2ccc3c(N4CCOCC4)nncc3c2)c1	IC50	'>'	10000.0	nM				UO_0000065					False	CHEMBL1025671	Inhibition of JNK3	B	BAO_0000357	single protein format	None	None	None	None	None	CHEMBL2637	c-Jun N-terminal kinase 3	Homo sapiens	SINGLE PROTEIN	CHEMBL1140163	1	Scientific Literature	J. Med. Chem.	2008	None
CHEMBL186526		0	389.46	0	4.27	ZM-336372	Cc1ccc(NC(=O)c2cccc(N(C)C)c2)cc1NC(=O)c1ccc(O)cc1	Activity	'='	86.0	%				UO_0000187					False	CHEMBL1062757	Percentage JNK3 activity remaining in the presence of 10uM inhibitor	B	BAO_0000357	single protein format	Homo sapiens	None	None	None	None	CHEMBL2637	c-Jun N-terminal kinase 3	Homo sapiens	SINGLE PROTEIN	CHEMBL1150976	1	Scientific Literature	Biochem. J.	2007	None
CHEMBL306498	ALOISINE	0	281.36	0	3.98	Aloisine	CCCCc1c(-c2ccc(OC)cc2)[nH]c2nccnc12	Residual Activity	'='	41.0	%				UO_0000187					False	CHEMBL2219236	Millipore: Percentage of residual kinase activity of MAPK10 at 10uM relative to control. Control inhibitor: JAK Inhibitor I at 30.0uM. Buffer: 50 mM Tris pH 7.5, 0.1 mM EGTA, 0.1% ?-mercaptoethanol	B	BAO_0000357	single protein format	Homo sapiens	None	None	None	None	CHEMBL2637	c-Jun N-terminal kinase 3	Homo sapiens	SINGLE PROTEIN	CHEMBL2218924	1	Scientific Literature	Biochem. J.	2013	None
CHEMBL1802728		0	422.53	0	4.54	NU6140	CCN(CC)C(=O)c1ccc(Nc2nc(OCC3CCCCC3)c3nc[nH]c3n2)cc1	Residual Activity	'='	-4.0	%				UO_0000187					False	CHEMBL2219236	Millipore: Percentage of residual kinase activity of MAPK10 at 10uM relative to control. Control inhibitor: JAK Inhibitor I at 30.0uM. Buffer: 50 mM Tris pH 7.5, 0.1 mM EGTA, 0.1% ?-mercaptoethanol	B	BAO_0000357	single protein format	Homo sapiens	None	None	None	None	CHEMBL2637	c-Jun N-terminal kinase 3	Homo sapiens	SINGLE PROTEIN	CHEMBL2218924	1	Scientific Literature	Biochem. J.	2013	None
CHEMBL2218940		0	335.35	0	4.23	SL327	N#C/C(=C(\N)Sc1ccc(N)cc1)c1ccccc1C(F)(F)F	Residual Activity	'='	83.0	%				UO_0000187					False	CHEMBL2219236	Millipore: Percentage of residual kinase activity of MAPK10 at 10uM relative to control. Control inhibitor: JAK Inhibitor I at 30.0uM. Buffer: 50 mM Tris pH 7.5, 0.1 mM EGTA, 0.1% ?-mercaptoethanol	B	BAO_0000357	single protein format	Homo sapiens	None	None	None	None	CHEMBL2637	c-Jun N-terminal kinase 3	Homo sapiens	SINGLE PROTEIN	CHEMBL2218924	1	Scientific Literature	Biochem. J.	2013	None
CHEMBL264406		0	317.40	0	3.98	NA-PP1	CC(C)(C)n1nc(-c2cccc3ccccc23)c2c(N)ncnc21	Activity	'='	88.0	%				UO_0000187					False	CHEMBL1062757	Percentage JNK3 activity remaining in the presence of 10uM inhibitor	B	BAO_0000357	single protein format	Homo sapiens	None	None	None	None	CHEMBL2637	c-Jun N-terminal kinase 3	Homo sapiens	SINGLE PROTEIN	CHEMBL1150976	1	Scientific Literature	Biochem. J.	2007	None
CHEMBL102714	SB-216763	0	371.22	0	4.05	SB-216763	Cn1cc(C2=C(c3ccc(Cl)cc3Cl)C(=O)NC2=O)c2ccccc21	Activity	'='	88.0	%				UO_0000187					False	CHEMBL1061181	Percentage JNK3 activity remaining in the presence of 2uM inhibitor	B	BAO_0000357	single protein format	Homo sapiens	None	None	None	None	CHEMBL2637	c-Jun N-terminal kinase 3	Homo sapiens	SINGLE PROTEIN	CHEMBL1150976	1	Scientific Literature	Biochem. J.	2007	None
CHEMBL148333		0	265.34	0	0.73	H-8	CNCCNS(=O)(=O)c1cccc2cnccc12	Activity	'='	93.0	%				UO_0000187					False	CHEMBL1060123	Percentage JNK3 activity remaining in the presence of 1uM inhibitor	B	BAO_0000357	single protein format	Homo sapiens	None	None	None	None	CHEMBL2637	c-Jun N-terminal kinase 3	Homo sapiens	SINGLE PROTEIN	CHEMBL1150976	1	Scientific Literature	Biochem. J.	2007	None
CHEMBL2218935		0	365.50	1	5.03	Flt_3_Inhibitor_III	c1ccc(-c2cnc(Nc3ccc(OCCN4CCCC4)cc3)s2)cc1	Residual Activity	'='	80.0	%				UO_0000187					False	CHEMBL2219235	Millipore: Percentage of residual kinase activity of MAPK10 at 1uM relative to control. Control inhibitor: JAK Inhibitor I at 30.0uM. Buffer: 50 mM Tris pH 7.5, 0.1 mM EGTA, 0.1% ?-mercaptoethanol	B	BAO_0000357	single protein format	Homo sapiens	None	None	None	None	CHEMBL2637	c-Jun N-terminal kinase 3	Homo sapiens	SINGLE PROTEIN	CHEMBL2218924	1	Scientific Literature	Biochem. J.	2013	None
CHEMBL559147	Y-27632	0	247.34	0	2.17	Y-27632	C[C@@H](N)[C@H]1CC[C@H](C(=O)Nc2ccncc2)CC1	Residual Activity	'='	83.0	%				UO_0000187					False	CHEMBL2219235	Millipore: Percentage of residual kinase activity of MAPK10 at 1uM relative to control. Control inhibitor: JAK Inhibitor I at 30.0uM. Buffer: 50 mM Tris pH 7.5, 0.1 mM EGTA, 0.1% ?-mercaptoethanol	B	BAO_0000357	single protein format	Homo sapiens	None	None	None	None	CHEMBL2637	c-Jun N-terminal kinase 3	Homo sapiens	SINGLE PROTEIN	CHEMBL2218924	1	Scientific Literature	Biochem. J.	2013	None
CHEMBL388978	STAUROSPORINE	0	466.54	0	4.35	Staurosporine	CN[C@@H]1C[C@H]2O[C@@](C)([C@@H]1OC)n1c3ccccc3c3c4c(c5c6ccccc6n2c5c31)C(=O)NC4	Residual Activity	'='	12.0	%				UO_0000187					False	CHEMBL2219235	Millipore: Percentage of residual kinase activity of MAPK10 at 1uM relative to control. Control inhibitor: JAK Inhibitor I at 30.0uM. Buffer: 50 mM Tris pH 7.5, 0.1 mM EGTA, 0.1% ?-mercaptoethanol	B	BAO_0000357	single protein format	Homo sapiens	None	None	None	None	CHEMBL2637	c-Jun N-terminal kinase 3	Homo sapiens	SINGLE PROTEIN	CHEMBL2218924	1	Scientific Literature	Biochem. J.	2013	None
CHEMBL281948	K-252A	0	467.48	0	3.66	K252a	COC(=O)[C@@]1(O)C[C@H]2O[C@]1(C)n1c3ccccc3c3c4c(c5c6ccccc6n2c5c31)C(=O)NC4	Residual Activity	'='	-3.0	%				UO_0000187					False	CHEMBL2219235	Millipore: Percentage of residual kinase activity of MAPK10 at 1uM relative to control. Control inhibitor: JAK Inhibitor I at 30.0uM. Buffer: 50 mM Tris pH 7.5, 0.1 mM EGTA, 0.1% ?-mercaptoethanol	B	BAO_0000357	single protein format	Homo sapiens	None	None	None	None	CHEMBL2637	c-Jun N-terminal kinase 3	Homo sapiens	SINGLE PROTEIN	CHEMBL2218924	1	Scientific Literature	Biochem. J.	2013	None
CHEMBL23327	PURVALANOLA	0	388.90	0	4.23	Purvalanol_A	CC(C)[C@H](CO)Nc1nc(Nc2cccc(Cl)c2)c2ncn(C(C)C)c2n1	Residual Activity	'='	102.0	%				UO_0000187					False	CHEMBL2219235	Millipore: Percentage of residual kinase activity of MAPK10 at 1uM relative to control. Control inhibitor: JAK Inhibitor I at 30.0uM. Buffer: 50 mM Tris pH 7.5, 0.1 mM EGTA, 0.1% ?-mercaptoethanol	B	BAO_0000357	single protein format	Homo sapiens	None	None	None	None	CHEMBL2637	c-Jun N-terminal kinase 3	Homo sapiens	SINGLE PROTEIN	CHEMBL2218924	1	Scientific Literature	Biochem. J.	2013	None
CHEMBL266487	RO-316233	0	327.34	0	3.22	BIM4	O=C1NC(=O)C(c2c[nH]c3ccccc23)=C1c1c[nH]c2ccccc12	Residual Activity	'='	-3.0	%				UO_0000187					False	CHEMBL2219236	Millipore: Percentage of residual kinase activity of MAPK10 at 10uM relative to control. Control inhibitor: JAK Inhibitor I at 30.0uM. Buffer: 50 mM Tris pH 7.5, 0.1 mM EGTA, 0.1% ?-mercaptoethanol	B	BAO_0000357	single protein format	Homo sapiens	None	None	None	None	CHEMBL2637	c-Jun N-terminal kinase 3	Homo sapiens	SINGLE PROTEIN	CHEMBL2218924	1	Scientific Literature	Biochem. J.	2013	None
CHEMBL516816		0	518.60	1	4.22	2	COc1ccc(N2CCN(C(C)C)CC2)cc1Nc1nc(Nc2cccc(F)c2C(N)=O)c2cc[nH]c2n1	IC50	'='	5011.0	nM	5.30			UO_0000065	10.22	0.19	1.08	4.26	False	CHEMBL1033174	Inhibition of human His-tagged JNK3	B	BAO_0000357	single protein format	Homo sapiens	None	None	None	None	CHEMBL2637	c-Jun N-terminal kinase 3	Homo sapiens	SINGLE PROTEIN	CHEMBL1154536	1	Scientific Literature	Bioorg. Med. Chem. Lett.	2009	None
CHEMBL464552		0	532.58	1	3.40	40	CNC(=O)c1c(F)cccc1Nc1nc(Nc2cc3c(cc2OC)CCN3C(=O)CN(C)C)nc2[nH]ccc12	IC50	'='	2000.0	nM	5.70			UO_0000065	10.70	0.20	2.30	4.47	False	CHEMBL1033174	Inhibition of human His-tagged JNK3	B	BAO_0000357	single protein format	Homo sapiens	None	None	None	None	CHEMBL2637	c-Jun N-terminal kinase 3	Homo sapiens	SINGLE PROTEIN	CHEMBL1154536	1	Scientific Literature	Bioorg. Med. Chem. Lett.	2009	None
CHEMBL465374		0	532.62	1	4.53	3	COc1cc(C)c(N2CCN(C(C)C)CC2)cc1Nc1nc(Nc2cccc(F)c2C(N)=O)c2cc[nH]c2n1	IC50	'='	6310.0	nM	5.20			UO_0000065	9.76	0.18	0.67	4.18	False	CHEMBL1033174	Inhibition of human His-tagged JNK3	B	BAO_0000357	single protein format	Homo sapiens	None	None	None	None	CHEMBL2637	c-Jun N-terminal kinase 3	Homo sapiens	SINGLE PROTEIN	CHEMBL1154536	1	Scientific Literature	Bioorg. Med. Chem. Lett.	2009	None
CHEMBL248644		0	256.31	0	4.45	1a	c1ccc(-c2cnc3ccc4ccncc4c3c2)cc1	IC50	'='	1000.0	nM	6.00			UO_0000065	23.41	0.41	1.55	23.27	False	CHEMBL924507	Inhibition of JNK3 by HTRF assay	B	BAO_0000357	single protein format	None	None	None	None	None	CHEMBL2637	c-Jun N-terminal kinase 3	Homo sapiens	SINGLE PROTEIN	CHEMBL1140546	1	Scientific Literature	Bioorg. Med. Chem. Lett.	2007	None
CHEMBL408982		0	249.34	0	3.06	TG003	CCN1/C(=C/C(C)=O)Sc2ccc(OC)cc21	Residual Activity	'='	65.0	%				UO_0000187					False	CHEMBL2219235	Millipore: Percentage of residual kinase activity of MAPK10 at 1uM relative to control. Control inhibitor: JAK Inhibitor I at 30.0uM. Buffer: 50 mM Tris pH 7.5, 0.1 mM EGTA, 0.1% ?-mercaptoethanol	B	BAO_0000357	single protein format	Homo sapiens	None	None	None	None	CHEMBL2637	c-Jun N-terminal kinase 3	Homo sapiens	SINGLE PROTEIN	CHEMBL2218924	1	Scientific Literature	Biochem. J.	2013	None
CHEMBL296586	KENPAULLONE	0	327.18	0	4.09	Kenpaullone	O=C1Cc2c([nH]c3ccc(Br)cc23)-c2ccccc2N1	Residual Activity	'='	67.0	%				UO_0000187					False	CHEMBL2219235	Millipore: Percentage of residual kinase activity of MAPK10 at 1uM relative to control. Control inhibitor: JAK Inhibitor I at 30.0uM. Buffer: 50 mM Tris pH 7.5, 0.1 mM EGTA, 0.1% ?-mercaptoethanol	B	BAO_0000357	single protein format	Homo sapiens	None	None	None	None	CHEMBL2637	c-Jun N-terminal kinase 3	Homo sapiens	SINGLE PROTEIN	CHEMBL2218924	1	Scientific Literature	Biochem. J.	2013	None
CHEMBL313417		0	297.36	0	3.86	SKF-86002	Fc1ccc(-c2nc3n(c2-c2ccncc2)CCS3)cc1	Residual Activity	'='	14.0	%				UO_0000187					False	CHEMBL2219235	Millipore: Percentage of residual kinase activity of MAPK10 at 1uM relative to control. Control inhibitor: JAK Inhibitor I at 30.0uM. Buffer: 50 mM Tris pH 7.5, 0.1 mM EGTA, 0.1% ?-mercaptoethanol	B	BAO_0000357	single protein format	Homo sapiens	None	None	None	None	CHEMBL2637	c-Jun N-terminal kinase 3	Homo sapiens	SINGLE PROTEIN	CHEMBL2218924	1	Scientific Literature	Biochem. J.	2013	None
CHEMBL71191		0	266.30	0	3.31	Tyrphostin AG-1296	COc1cc2ncc(-c3ccccc3)nc2cc1OC	Residual Activity	'='	79.0	%				UO_0000187					False	CHEMBL2219236	Millipore: Percentage of residual kinase activity of MAPK10 at 10uM relative to control. Control inhibitor: JAK Inhibitor I at 30.0uM. Buffer: 50 mM Tris pH 7.5, 0.1 mM EGTA, 0.1% ?-mercaptoethanol	B	BAO_0000357	single protein format	Homo sapiens	None	None	None	None	CHEMBL2637	c-Jun N-terminal kinase 3	Homo sapiens	SINGLE PROTEIN	CHEMBL2218924	1	Scientific Literature	Biochem. J.	2013	None
CHEMBL2334722		0	449.56	1	6.39	17	COc1ccc2nc(-c3ccc4ccccc4c3)n(-c3ccnc(NC4CCCCC4)n3)c2c1	Kd	'='	1770.0	nM	5.75			UO_0000065	12.79	0.23	-0.64	8.87	True	CHEMBL2344423	Binding affinity to JNK3 (unknown origin) by surface plasmon resonance analysis in presence of ATP	B	BAO_0000357	single protein format	Homo sapiens	None	None	None	None	CHEMBL2637	c-Jun N-terminal kinase 3	Homo sapiens	SINGLE PROTEIN	CHEMBL2331452	1	Scientific Literature	Bioorg. Med. Chem. Lett.	2013	None
CHEMBL2334711		0	487.61	1	6.05	6	O=C(C1CC1)N1CCC[C@@H](Nc2cc(-n3c(-c4ccc5ccccc5c4)nc4ccccc43)ccn2)C1	Kd	'='	10700.0	nM	4.97			UO_0000065	10.19	0.18	-1.08	7.88	True	CHEMBL2344423	Binding affinity to JNK3 (unknown origin) by surface plasmon resonance analysis in presence of ATP	B	BAO_0000357	single protein format	Homo sapiens	None	None	None	None	CHEMBL2637	c-Jun N-terminal kinase 3	Homo sapiens	SINGLE PROTEIN	CHEMBL2331452	1	Scientific Literature	Bioorg. Med. Chem. Lett.	2013	None
CHEMBL2334708		0	394.48	1	5.03	3	C[C@H](O)CNc1cc(-n2c(-c3ccc4ccccc4c3)nc3ccccc32)ccn1	Kd	'='	12700.0	nM	4.90			UO_0000065	12.41	0.22	-0.13	7.78	True	CHEMBL2344423	Binding affinity to JNK3 (unknown origin) by surface plasmon resonance analysis in presence of ATP	B	BAO_0000357	single protein format	Homo sapiens	None	None	None	None	CHEMBL2637	c-Jun N-terminal kinase 3	Homo sapiens	SINGLE PROTEIN	CHEMBL2331452	1	Scientific Literature	Bioorg. Med. Chem. Lett.	2013	None
CHEMBL377383		0	383.86	0	2.05	12	CCOc1nc(C(=O)NCc2ccc(S(C)(=O)=O)cc2)cc(N)c1Cl	IC50	'='	120.0	nM	6.92			UO_0000065	18.03	0.38	4.87	6.21	False	CHEMBL866014	Inhibition of JNK3	B	BAO_0000357	single protein format	Homo sapiens	None	None	None	None	CHEMBL2637	c-Jun N-terminal kinase 3	Homo sapiens	SINGLE PROTEIN	CHEMBL1138045	1	Scientific Literature	J. Med. Chem.	2006	None
CHEMBL249097		0	335.37	0	3.08	9	Cc1ccc(O)cc1Nc1ccnc(Nc2cccc(C(N)=O)c2)n1	Activity	'='	5.8	%				UO_0000187					False	CHEMBL982779	Binding affinity to human JNK3 at 10 uM relative to control	B	BAO_0000357	single protein format	Homo sapiens	None	None	None	None	CHEMBL2637	c-Jun N-terminal kinase 3	Homo sapiens	SINGLE PROTEIN	CHEMBL1151712	1	Scientific Literature	J. Med. Chem.	2008	None
CHEMBL377430		0	327.37	0	3.25	9	COc1cccc(NC(=O)Nc2nnc(-c3ccncc3)s2)c1	Activity	'='	98.0	%				UO_0000187					False	CHEMBL854492	Activity against JNK3 at 10 uM in the presence of 100 uM ATP relative to control	B	BAO_0000357	single protein format	Homo sapiens	None	None	None	None	CHEMBL2637	c-Jun N-terminal kinase 3	Homo sapiens	SINGLE PROTEIN	CHEMBL1138920	1	Scientific Literature	Bioorg. Med. Chem. Lett.	2006	None
CHEMBL210032		0	252.28	0	2.16	24	CC(=O)Nc1cc(N)c(C#N)c(-c2ccccc2)n1	Ki	'='	3300.0	nM	5.48			UO_0000065	21.73	0.39	3.32	5.97	False	CHEMBL861310	Inhibition of JNK3-mediated ATF2 phosphorylation	B	BAO_0000357	single protein format	Homo sapiens	None	None	None	None	CHEMBL2637	c-Jun N-terminal kinase 3	Homo sapiens	SINGLE PROTEIN	CHEMBL1148638	1	Scientific Literature	J. Med. Chem.	2006	None
CHEMBL378627		0	448.50	0	1.92	18b	COc1cc(S(C)(=O)=O)c(OC)cc1CC(=O)Nc1cc(N)c(C#N)c(OC(C)C)n1	Ki	'='	18.0	nM	7.75			UO_0000065	17.27	0.34	5.82	5.04	False	CHEMBL861310	Inhibition of JNK3-mediated ATF2 phosphorylation	B	BAO_0000357	single protein format	Homo sapiens	None	None	None	None	CHEMBL2637	c-Jun N-terminal kinase 3	Homo sapiens	SINGLE PROTEIN	CHEMBL1148638	1	Scientific Literature	J. Med. Chem.	2006	None
CHEMBL1922132		0	347.38	0	2.89	25	COc1cccc(CNC(=O)c2c[nH]c3nc(-c4cn[nH]c4)ccc23)c1	INH	'<'	5.0	uM		Non standard unit for type		UO_0000064					False	CHEMBL1925287	Inhibition of JNK3	B	BAO_0000357	single protein format	None	None	None	None	None	CHEMBL2637	c-Jun N-terminal kinase 3	Homo sapiens	SINGLE PROTEIN	CHEMBL1921667	1	Scientific Literature	Bioorg. Med. Chem. Lett.	2011	None
CHEMBL2333128		0	410.50	0	3.01	13	C[C@@H](Nc1c(C(N)=O)nnc2cc(-c3ccc(S(C)(=O)=O)cc3)ccc12)C1CC1	Inhibition	'='	21.0	%				UO_0000187					False	CHEMBL2345072	Inhibition of MAPK10 (unknown origin) at 10 uM relative to control	B	BAO_0000357	single protein format	Homo sapiens	None	None	None	None	CHEMBL2637	c-Jun N-terminal kinase 3	Homo sapiens	SINGLE PROTEIN	CHEMBL2331489	1	Scientific Literature	Bioorg. Med. Chem. Lett.	2013	None
CHEMBL577784	BX-795	0	591.48	1	4.75	BX-795	O=C(NCCCNc1nc(Nc2cccc(NC(=O)N3CCCC3)c2)ncc1I)c1cccs1	Activity	'='	93.0	%				UO_0000187					False	CHEMBL1062816	Percentage JNK3 activity remaining in the presence of 0.01uM inhibitor	B	BAO_0000357	single protein format	Homo sapiens	None	None	None	None	CHEMBL2637	c-Jun N-terminal kinase 3	Homo sapiens	SINGLE PROTEIN	CHEMBL1150976	1	Scientific Literature	Biochem. J.	2007	None
CHEMBL340807	HARMALINE	0	214.27	0	2.54	Harmaline	COc1ccc2c3c([nH]c2c1)C(C)=NCC3	Activity	'='	89.0	%				UO_0000187					False	CHEMBL1060123	Percentage JNK3 activity remaining in the presence of 1uM inhibitor	B	BAO_0000357	single protein format	Homo sapiens	None	None	None	None	CHEMBL2637	c-Jun N-terminal kinase 3	Homo sapiens	SINGLE PROTEIN	CHEMBL1150976	1	Scientific Literature	Biochem. J.	2007	None
CHEMBL941	IMATINIB	4	493.62	0	4.59	Gleevec	Cc1ccc(NC(=O)c2ccc(CN3CCN(C)CC3)cc2)cc1Nc1nccc(-c2cccnc2)n1	Kd	'='	3300.0	nM	5.48			UO_0000065	11.10	0.20	0.89	6.35	False	CHEMBL860894	Average Binding Constant for JNK3; NA=Not Active at 10 uM	B	BAO_0000357	single protein format	Homo sapiens	None	None	None	None	CHEMBL2637	c-Jun N-terminal kinase 3	Homo sapiens	SINGLE PROTEIN	CHEMBL1144455	1	Scientific Literature	Nat. Biotechnol.	2005	None
CHEMBL571023		0	476.54	0	4.37	9i	c1cncc(-c2ncn(-c3ccc(Nc4nccc(-c5cccc(N6CCOCC6)c5)n4)cc3)n2)c1	IC50	'='	85.0	nM	7.07			UO_0000065	14.84	0.27	2.70	7.53	False	CHEMBL1042602	Inhibition of JNK3 by time resolved fluorescence assay	B	BAO_0000357	single protein format	None	None	None	None	None	CHEMBL2637	c-Jun N-terminal kinase 3	Homo sapiens	SINGLE PROTEIN	CHEMBL1156783	1	Scientific Literature	J. Med. Chem.	2010	None
CHEMBL245533		0	399.88	0	4.31	21	CCOC(=O)N1CCC(Nc2ncc(Cl)c(-c3c[nH]c4ccccc34)n2)CC1	IC50	'='	82.0	nM	7.09			UO_0000065	17.72	0.35	2.78	8.52	False	CHEMBL886372	Inhibition of JNK3	B	BAO_0000357	single protein format	None	None	None	None	None	CHEMBL2637	c-Jun N-terminal kinase 3	Homo sapiens	SINGLE PROTEIN	CHEMBL1139954	1	Scientific Literature	Bioorg. Med. Chem. Lett.	2007	None
CHEMBL245733		0	452.99	1	5.01	27	CC1CCN(C(=O)N2CCC(Nc3ncc(Cl)c(-c4c[nH]c5ccccc45)n3)CC2)CC1	IC50	'='	48.0	nM	7.32			UO_0000065	16.16	0.31	2.31	9.49	False	CHEMBL886372	Inhibition of JNK3	B	BAO_0000357	single protein format	None	None	None	None	None	CHEMBL2637	c-Jun N-terminal kinase 3	Homo sapiens	SINGLE PROTEIN	CHEMBL1139954	1	Scientific Literature	Bioorg. Med. Chem. Lett.	2007	None
CHEMBL1336	SORAFENIB	4	464.83	1	5.55	BAY-439006	CNC(=O)c1cc(Oc2ccc(NC(=O)Nc3ccc(Cl)c(C(F)(F)F)c3)cc2)ccn1	Activity	'='	101.0	%				UO_0000187					False	CHEMBL1062757	Percentage JNK3 activity remaining in the presence of 10uM inhibitor	B	BAO_0000357	single protein format	Homo sapiens	None	None	None	None	CHEMBL2637	c-Jun N-terminal kinase 3	Homo sapiens	SINGLE PROTEIN	CHEMBL1150976	1	Scientific Literature	Biochem. J.	2007	None
CHEMBL50894	ALSTERPAULLONE	0	293.28	0	3.24	Alsterpaullone	O=C1Cc2c([nH]c3ccc([N+](=O)[O-])cc23)-c2ccccc2N1	Activity	'='	78.0	%				UO_0000187					False	CHEMBL1060123	Percentage JNK3 activity remaining in the presence of 1uM inhibitor	B	BAO_0000357	single protein format	Homo sapiens	None	None	None	None	CHEMBL2637	c-Jun N-terminal kinase 3	Homo sapiens	SINGLE PROTEIN	CHEMBL1150976	1	Scientific Literature	Biochem. J.	2007	None
CHEMBL375428		0	282.32	0	4.67	3	CC(C)c1noc(-c2ccc(F)cc2)c1-c1ccncc1	Activity	'='	63.0	%				UO_0000187					True	CHEMBL945006	Residual activity of JNK3 at 10 uM relative to control	B	BAO_0000357	single protein format	None	None	None	None	None	CHEMBL2637	c-Jun N-terminal kinase 3	Homo sapiens	SINGLE PROTEIN	CHEMBL1141471	1	Scientific Literature	Bioorg. Med. Chem. Lett.	2008	None
CHEMBL1684200		0	374.40	0	3.04	25	COc1ccc2c(c1)CC(c1nc3ccc(-c4cn[nH]c4)cc3c(=O)[nH]1)CO2	Inhibition						Not Active						False	CHEMBL1686699	Inhibition of JNK3 at 20 uM	B	BAO_0000357	single protein format	None	None	None	None	None	CHEMBL2637	c-Jun N-terminal kinase 3	Homo sapiens	SINGLE PROTEIN	CHEMBL1681768	1	Scientific Literature	Bioorg. Med. Chem. Lett.	2011	None
CHEMBL939	GEFITINIB	4	446.91	0	4.28	Iressa	COc1cc2ncnc(Nc3ccc(F)c(Cl)c3)c2cc1OCCCN1CCOCC1	Kd	'='	2300.0	nM	5.64			UO_0000065	12.62	0.25	1.36	8.20	False	CHEMBL860894	Average Binding Constant for JNK3; NA=Not Active at 10 uM	B	BAO_0000357	single protein format	Homo sapiens	None	None	None	None	CHEMBL2637	c-Jun N-terminal kinase 3	Homo sapiens	SINGLE PROTEIN	CHEMBL1144455	1	Scientific Literature	Nat. Biotechnol.	2005	None
CHEMBL205078		0	392.43	0	4.39	23	O=C(Nc1cc(-c2ccnc(Nc3ccc(F)cc3)c2)ccn1)C1CCOCC1	IC50	'='	6.0	nM	8.22			UO_0000065	20.95	0.39	3.83	10.80	False	CHEMBL862176	Inhibition of JNK3	B	BAO_0000357	single protein format	Homo sapiens	None	None	None	None	CHEMBL2637	c-Jun N-terminal kinase 3	Homo sapiens	SINGLE PROTEIN	CHEMBL1139041	1	Scientific Literature	Bioorg. Med. Chem. Lett.	2006	None
CHEMBL3911431		0	298.40	0	3.46	4	CSc1nccc(C(C#N)c2nc3ccccc3s2)n1	IC50	'='	350.0	nM	6.46			UO_0000065	21.64	0.44	3.00	10.34	False	CHEMBL3880709	Inhibition of recombinant pre-activated GST-tagged JNK3 (unknown origin) using biotinylated GST-tagged c-Jun as substrate after 120 mins in presence of 33gamma-ATP by beta scintillation counting method	B	BAO_0000357	single protein format	Homo sapiens	None	None	None	None	CHEMBL2637	c-Jun N-terminal kinase 3	Homo sapiens	SINGLE PROTEIN	CHEMBL3880394	38	Patent Bioactivity Data		2003	None
CHEMBL3899711		0	358.43	0	4.32	80	N#CC(c1ccnc(OCc2ccccc2)n1)c1nc2ccccc2s1	IC50	'='	60.0	nM	7.22			UO_0000065	20.15	0.38	2.90	10.07	False	CHEMBL3880709	Inhibition of recombinant pre-activated GST-tagged JNK3 (unknown origin) using biotinylated GST-tagged c-Jun as substrate after 120 mins in presence of 33gamma-ATP by beta scintillation counting method	B	BAO_0000357	single protein format	Homo sapiens	None	None	None	None	CHEMBL2637	c-Jun N-terminal kinase 3	Homo sapiens	SINGLE PROTEIN	CHEMBL3880394	38	Patent Bioactivity Data		2003	None
CHEMBL1644812		0	511.00	2	5.54	27	CCN1C(=O)CCC(C)(C)c2ccc(Nc3ncc(Cl)c(Nc4c(F)cccc4C(=O)NC)n3)cc21	Inhibition	'='	91.0	%				UO_0000187					False	CHEMBL1649046	Inhibition of JNK3 at 1 uM	B	BAO_0000357	single protein format	None	None	None	None	None	CHEMBL2637	c-Jun N-terminal kinase 3	Homo sapiens	SINGLE PROTEIN	CHEMBL1641548	1	Scientific Literature	Bioorg. Med. Chem. Lett.	2011	None
CHEMBL199247		0	400.46	0	4.57	7	O=C(NCCCn1cnc(-c2ccc(F)cc2)c1-c1ccncc1)c1ccccc1	IC50	'='	130.0	nM	6.89			UO_0000065	17.20	0.31	2.32	11.51	False	CHEMBL1116946	Inhibition of JNK3	B	BAO_0000357	single protein format	None	None	None	None	None	CHEMBL2637	c-Jun N-terminal kinase 3	Homo sapiens	SINGLE PROTEIN	CHEMBL1156270	1	Scientific Literature	J. Med. Chem.	2010	None
CHEMBL1089007		0	343.43	0	2.48	16	O[C@H]1CC[C@H](Nc2nccc(-c3c[nH]nc3C3CCCOC3)n2)CC1	Ki	'='	16.0	nM	7.80			UO_0000065	22.70	0.43	5.32	8.12	False	CHEMBL1116946	Inhibition of JNK3	B	BAO_0000357	single protein format	None	None	None	None	None	CHEMBL2637	c-Jun N-terminal kinase 3	Homo sapiens	SINGLE PROTEIN	CHEMBL1156270	1	Scientific Literature	J. Med. Chem.	2010	None
CHEMBL219841		0	280.33	0	2.77	1	CN(C)C(=O)c1cc(-c2n[nH]cc2-c2ccccc2)c[nH]1	Ki	'>'	4000.0	nM				UO_0000065					False	CHEMBL917080	Inhibition of JNK3 at 10 nM by spectrophotometric coupled-enzyme assay	B	BAO_0000357	single protein format	Homo sapiens	None	None	None	None	CHEMBL2637	c-Jun N-terminal kinase 3	Homo sapiens	SINGLE PROTEIN	CHEMBL1142871	1	Scientific Literature	J. Med. Chem.	2007	None
CHEMBL3771285		0	371.85	0	4.22	12	Cc1c(Cl)cccc1NC(=O)c1sc2nc3c(cc2c1N)C(=O)CC3	Activity	'='	95.0	%				UO_0000187					False	CHEMBL3771586	Inhibition of human recombinant JNK3 assessed as residual activity at 10 uM after 1 hr by qPCR analysis relative to control	B	BAO_0000357	single protein format	Homo sapiens	None	None	None	None	CHEMBL2637	c-Jun N-terminal kinase 3	Homo sapiens	SINGLE PROTEIN	CHEMBL3769377	1	Scientific Literature	MedChemComm	2015	None
CHEMBL232601	GW846105X	0	401.49	0	4.71	11a	N#Cc1c(NC(=O)c2cccc3ccccc23)sc2c1CCCN2C(=O)C1CC1	IC50	'='	251.19	nM	6.60			UO_0000065	16.44	0.31	1.89	9.02	False	CHEMBL897068	Inhibition of human truncated JNK3	B	BAO_0000357	single protein format	Homo sapiens	None	None	None	None	CHEMBL2637	c-Jun N-terminal kinase 3	Homo sapiens	SINGLE PROTEIN	CHEMBL1148840	1	Scientific Literature	Bioorg. Med. Chem. Lett.	2007	None
CHEMBL185238	GW786460X	0	287.33	0	3.39	19	Cc1cccc(-c2n[nH]cc2-c2ccc3ncccc3n2)n1	IC50	'>'	16000.0	nM				UO_0000065					False	CHEMBL831152	Inhibition of c-Jun N-terminal kinase 3-alpha binding in HTRF assay	B	BAO_0000357	single protein format	Homo sapiens	None	None	None	None	CHEMBL2637	c-Jun N-terminal kinase 3	Homo sapiens	SINGLE PROTEIN	CHEMBL1138735	1	Scientific Literature	J. Med. Chem.	2004	None
CHEMBL270164	GW607117X	0	394.43	1	5.14	3	Cc1nnc(-c2ccc(C)c(-c3ccc(C(=O)Nc4cccc(C#N)c4)cc3)c2)o1	Ki	'>'	4000.0	nM				UO_0000065					False	CHEMBL929904	Inhibition of JNK3	B	BAO_0000357	single protein format	None	None	None	None	None	CHEMBL2637	c-Jun N-terminal kinase 3	Homo sapiens	SINGLE PROTEIN	CHEMBL1141605	1	Scientific Literature	Bioorg. Med. Chem. Lett.	2008	None
CHEMBL270608		0	497.60	1	5.03	2	COc1ccc(NC(=O)c2ccc(-c3cc(-c4nnc(C)o4)ccc3C)cc2)cc1N1CCN(C)CC1	IC50	'>'	16000.0	nM				UO_0000065					False	CHEMBL929904	Inhibition of JNK3	B	BAO_0000357	single protein format	None	None	None	None	None	CHEMBL2637	c-Jun N-terminal kinase 3	Homo sapiens	SINGLE PROTEIN	CHEMBL1141605	1	Scientific Literature	Bioorg. Med. Chem. Lett.	2008	None
CHEMBL392615		0	398.90	0	2.90	19	CNC(=O)CN1CCC[C@@H](Nc2ncc(Cl)c(-c3c[nH]c4ccccc34)n2)C1	IC50	'='	31.0	nM	7.51			UO_0000065	18.82	0.37	4.61	8.74	False	CHEMBL886372	Inhibition of JNK3	B	BAO_0000357	single protein format	None	None	None	None	None	CHEMBL2637	c-Jun N-terminal kinase 3	Homo sapiens	SINGLE PROTEIN	CHEMBL1139954	1	Scientific Literature	Bioorg. Med. Chem. Lett.	2007	None
CHEMBL607707	PELITINIB	2	467.93	1	5.10	EKB-569	CCOc1cc2ncc(C#N)c(Nc3ccc(F)c(Cl)c3)c2cc1NC(=O)/C=C/CN(C)C	Kd						Not Active						False	CHEMBL860894	Average Binding Constant for JNK3; NA=Not Active at 10 uM	B	BAO_0000357	single protein format	Homo sapiens	None	None	None	None	CHEMBL2637	c-Jun N-terminal kinase 3	Homo sapiens	SINGLE PROTEIN	CHEMBL1144455	1	Scientific Literature	Nat. Biotechnol.	2005	None
CHEMBL197698		0	363.80	1	5.33	4d	O=C(O)c1ccc(-c2[nH]nc3cc(Nc4ccccc4Cl)ccc23)cc1	IC50	'='	32.0	nM	7.50			UO_0000065	20.60	0.39	2.16	9.61	False	CHEMBL881401	Inhibitory concentration against c-Jun N-terminal kinase 3	B	BAO_0000357	single protein format	Homo sapiens	None	None	None	None	CHEMBL2637	c-Jun N-terminal kinase 3	Homo sapiens	SINGLE PROTEIN	CHEMBL1143651	1	Scientific Literature	Bioorg. Med. Chem. Lett.	2005	None
CHEMBL3220467		0	512.41	1	4.54	12	CNC(=O)c1ccccc1Nc1cc(Nc2ccc(N3CCOCC3)cc2OC)ncc1Br	IC50	'='	68.0	nM	7.17			UO_0000065	13.99	0.30	2.63	8.17	False	CHEMBL3226836	Inhibition of JNK3 (unknown origin) using biotinylated ATF2 by HTRF method	B	BAO_0000357	single protein format	Homo sapiens	None	None	None	None	CHEMBL2637	c-Jun N-terminal kinase 3	Homo sapiens	SINGLE PROTEIN	CHEMBL3217652	1	Scientific Literature	MedChemComm	2012	None
CHEMBL3220487		0	399.46	0	3.87	33	Cc1nc(C)n(-c2ccc(Nc3cc(Nc4ccccc4C(N)=O)ccn3)cc2)n1	IC50	'='	371.0	nM	6.43			UO_0000065	16.10	0.29	2.56	5.81	False	CHEMBL3226836	Inhibition of JNK3 (unknown origin) using biotinylated ATF2 by HTRF method	B	BAO_0000357	single protein format	Homo sapiens	None	None	None	None	CHEMBL2637	c-Jun N-terminal kinase 3	Homo sapiens	SINGLE PROTEIN	CHEMBL3217652	1	Scientific Literature	MedChemComm	2012	None
CHEMBL3220502		0	422.88	0	3.84	53	NC(=O)c1ccccc1Nc1nc(Nc2ccc(N3CCCC3=O)cc2)ncc1Cl	IC50	'='	0.16	nM	9.80			UO_0000065	23.16	0.45	5.96	8.65	True	CHEMBL3226836	Inhibition of JNK3 (unknown origin) using biotinylated ATF2 by HTRF method	B	BAO_0000357	single protein format	Homo sapiens	None	None	None	None	CHEMBL2637	c-Jun N-terminal kinase 3	Homo sapiens	SINGLE PROTEIN	CHEMBL3217652	1	Scientific Literature	MedChemComm	2012	None
CHEMBL388978	STAUROSPORINE	0	466.54	0	4.35	staurosporine	CN[C@@H]1C[C@H]2O[C@@](C)([C@@H]1OC)n1c3ccccc3c3c4c(c5c6ccccc6n2c5c31)C(=O)NC4	Kd	'='	340.0	nM	6.47			UO_0000065	13.86	0.25	2.12	9.31	False	CHEMBL860894	Average Binding Constant for JNK3; NA=Not Active at 10 uM	B	BAO_0000357	single protein format	Homo sapiens	None	None	None	None	CHEMBL2637	c-Jun N-terminal kinase 3	Homo sapiens	SINGLE PROTEIN	CHEMBL1144455	1	Scientific Literature	Nat. Biotechnol.	2005	None
CHEMBL278041	SB-202190	0	331.35	0	4.65	SB-202190	Oc1ccc(-c2nc(-c3ccc(F)cc3)c(-c3ccncc3)[nH]2)cc1	Kd	'='	51.0	nM	7.29			UO_0000065	22.01	0.40	2.64	11.80	False	CHEMBL860894	Average Binding Constant for JNK3; NA=Not Active at 10 uM	B	BAO_0000357	single protein format	Homo sapiens	None	None	None	None	CHEMBL2637	c-Jun N-terminal kinase 3	Homo sapiens	SINGLE PROTEIN	CHEMBL1144455	1	Scientific Literature	Nat. Biotechnol.	2005	None
CHEMBL3196400		0	296.33	0	2.52	SID864244	COc1ccc(/C=N/n2c(N)nc3ccccc32)cc1OC	IC50	'='	16610.0	nM	4.78		Not Active	UO_0000065	16.13	0.30	2.26	6.40	False	CHEMBL1614549	PUBCHEM_BIOASSAY: Dose response biochemical screening assay for inhibitors of c-Jun N-Terminal Kinase 3 (JNK3). (Class of assay: confirmatory) [Related pubchem assays: 746 ]	B	BAO_0000357	single protein format	Homo sapiens	None	None	None	None	CHEMBL2637	c-Jun N-terminal kinase 3	Homo sapiens	SINGLE PROTEIN	CHEMBL1201862	7	PubChem BioAssays			None
CHEMBL3189536		0	278.31	0	3.21	SID7973460	C/C(=N/Cc1cccnc1)C1=C(O)c2ccccc2C1=O	IC50	'='	20010.0	nM	4.70		Not Active	UO_0000065	16.88	0.31	1.49	7.51	False	CHEMBL1614549	PUBCHEM_BIOASSAY: Dose response biochemical screening assay for inhibitors of c-Jun N-Terminal Kinase 3 (JNK3). (Class of assay: confirmatory) [Related pubchem assays: 746 ]	B	BAO_0000357	single protein format	Homo sapiens	None	None	None	None	CHEMBL2637	c-Jun N-terminal kinase 3	Homo sapiens	SINGLE PROTEIN	CHEMBL1201862	7	PubChem BioAssays			None
CHEMBL1498218		0	410.45	0	0.55	SID3711175	COC(=O)c1ccccc1NC(=O)COC(=O)CSCC(=O)N1CCOCC1	IC50	'>'	93120.0	nM			Not Active	UO_0000065					False	CHEMBL1614549	PUBCHEM_BIOASSAY: Dose response biochemical screening assay for inhibitors of c-Jun N-Terminal Kinase 3 (JNK3). (Class of assay: confirmatory) [Related pubchem assays: 746 ]	B	BAO_0000357	single protein format	Homo sapiens	None	None	None	None	CHEMBL2637	c-Jun N-terminal kinase 3	Homo sapiens	SINGLE PROTEIN	CHEMBL1201862	7	PubChem BioAssays			None
CHEMBL1341058		0	386.40	0	2.85	SID4247895	COc1ccc(NC(=O)C2CC(c3ccc(OC)c(OC)c3)=NO2)cc1OC	IC50	'>'	31040.0	nM			Not Active	UO_0000065					False	CHEMBL1614549	PUBCHEM_BIOASSAY: Dose response biochemical screening assay for inhibitors of c-Jun N-Terminal Kinase 3 (JNK3). (Class of assay: confirmatory) [Related pubchem assays: 746 ]	B	BAO_0000357	single protein format	Homo sapiens	None	None	None	None	CHEMBL2637	c-Jun N-terminal kinase 3	Homo sapiens	SINGLE PROTEIN	CHEMBL1201862	7	PubChem BioAssays			None
CHEMBL1426468		0	291.33	0	2.80	SID4262796	COC(=O)c1sccc1NC(=O)c1ccc(OC)cc1	IC50	'='	26800.0	nM	4.57		Not Active	UO_0000065	15.69	0.31	1.77	7.07	False	CHEMBL1614549	PUBCHEM_BIOASSAY: Dose response biochemical screening assay for inhibitors of c-Jun N-Terminal Kinase 3 (JNK3). (Class of assay: confirmatory) [Related pubchem assays: 746 ]	B	BAO_0000357	single protein format	Homo sapiens	None	None	None	None	CHEMBL2637	c-Jun N-terminal kinase 3	Homo sapiens	SINGLE PROTEIN	CHEMBL1201862	7	PubChem BioAssays			None
CHEMBL1582748		0	310.74	0	3.34	SID864380	Oc1c2nc3cccc(Cl)c3c-2ncn1Cc1ccncc1	IC50	'>'	93120.0	nM			Not Active	UO_0000065					False	CHEMBL1614549	PUBCHEM_BIOASSAY: Dose response biochemical screening assay for inhibitors of c-Jun N-Terminal Kinase 3 (JNK3). (Class of assay: confirmatory) [Related pubchem assays: 746 ]	B	BAO_0000357	single protein format	Homo sapiens	None	None	None	None	CHEMBL2637	c-Jun N-terminal kinase 3	Homo sapiens	SINGLE PROTEIN	CHEMBL1201862	7	PubChem BioAssays			None
CHEMBL1337188		0	285.30	0	2.49	SID7973076	COC(=O)c1ccccc1NC(=O)COc1ccccc1	IC50	'='	28630.0	nM	4.54		Not Active	UO_0000065	15.92	0.30	2.05	7.03	False	CHEMBL1614549	PUBCHEM_BIOASSAY: Dose response biochemical screening assay for inhibitors of c-Jun N-Terminal Kinase 3 (JNK3). (Class of assay: confirmatory) [Related pubchem assays: 746 ]	B	BAO_0000357	single protein format	Homo sapiens	None	None	None	None	CHEMBL2637	c-Jun N-terminal kinase 3	Homo sapiens	SINGLE PROTEIN	CHEMBL1201862	7	PubChem BioAssays			None
CHEMBL1325363		0	334.40	0	3.53	SID3715395	Cc1nn(-c2ccccc2)c2c1C(O)n1c(nc3ccccc31)S2	IC50	'>'	93120.0	nM			Not Active	UO_0000065					False	CHEMBL1614549	PUBCHEM_BIOASSAY: Dose response biochemical screening assay for inhibitors of c-Jun N-Terminal Kinase 3 (JNK3). (Class of assay: confirmatory) [Related pubchem assays: 746 ]	B	BAO_0000357	single protein format	Homo sapiens	None	None	None	None	CHEMBL2637	c-Jun N-terminal kinase 3	Homo sapiens	SINGLE PROTEIN	CHEMBL1201862	7	PubChem BioAssays			None
CHEMBL1325688		0	416.48	0	3.16	SID853625	CC(=O)Nc1ccc(S(=O)(=O)N2CCC(n3cnc4cc(F)ccc43)CC2)cc1	IC50	'='	32230.0	nM	4.49		Not Active	UO_0000065	10.79	0.21	1.33	5.33	False	CHEMBL1614549	PUBCHEM_BIOASSAY: Dose response biochemical screening assay for inhibitors of c-Jun N-Terminal Kinase 3 (JNK3). (Class of assay: confirmatory) [Related pubchem assays: 746 ]	B	BAO_0000357	single protein format	Homo sapiens	None	None	None	None	CHEMBL2637	c-Jun N-terminal kinase 3	Homo sapiens	SINGLE PROTEIN	CHEMBL1201862	7	PubChem BioAssays			None
CHEMBL1545746		0	298.27	0	2.92	SID7971629	NC(=O)c1oc2ccccc2c1NC(=O)c1ccc(F)cc1	IC50	'='	23900.0	nM	4.62		Not Active	UO_0000065	15.49	0.29	1.70	5.42	False	CHEMBL1614549	PUBCHEM_BIOASSAY: Dose response biochemical screening assay for inhibitors of c-Jun N-Terminal Kinase 3 (JNK3). (Class of assay: confirmatory) [Related pubchem assays: 746 ]	B	BAO_0000357	single protein format	Homo sapiens	None	None	None	None	CHEMBL2637	c-Jun N-terminal kinase 3	Homo sapiens	SINGLE PROTEIN	CHEMBL1201862	7	PubChem BioAssays			None
CHEMBL1412291		0	474.95	0	3.35	SID4244471	O=C(c1ccc(Cn2c(=O)[nH]c3ccccc3c2=O)cc1)N1CCN(c2ccc(Cl)cc2)CC1	IC50	'='	87690.0	nM	4.06		Not Active	UO_0000065	8.54	0.16	0.71	5.17	False	CHEMBL1614549	PUBCHEM_BIOASSAY: Dose response biochemical screening assay for inhibitors of c-Jun N-Terminal Kinase 3 (JNK3). (Class of assay: confirmatory) [Related pubchem assays: 746 ]	B	BAO_0000357	single protein format	Homo sapiens	None	None	None	None	CHEMBL2637	c-Jun N-terminal kinase 3	Homo sapiens	SINGLE PROTEIN	CHEMBL1201862	7	PubChem BioAssays			None
CHEMBL1349019		0	409.44	0	2.83	SID846621	COc1cc2nc(C3CCC3)n(NC(=O)COc3ccccc3)c(=O)c2cc1OC	IC50	'>'	31040.0	nM			Not Active	UO_0000065					False	CHEMBL1614549	PUBCHEM_BIOASSAY: Dose response biochemical screening assay for inhibitors of c-Jun N-Terminal Kinase 3 (JNK3). (Class of assay: confirmatory) [Related pubchem assays: 746 ]	B	BAO_0000357	single protein format	Homo sapiens	None	None	None	None	CHEMBL2637	c-Jun N-terminal kinase 3	Homo sapiens	SINGLE PROTEIN	CHEMBL1201862	7	PubChem BioAssays			None
CHEMBL1428357		0	368.39	0	3.04	SID4246879	COc1ccc(C2=NOC(C(=O)Nc3ccc(C(C)=O)cc3)C2)cc1OC	IC50	'='	32200.0	nM	4.49		Not Active	UO_0000065	12.19	0.23	1.45	5.21	False	CHEMBL1614549	PUBCHEM_BIOASSAY: Dose response biochemical screening assay for inhibitors of c-Jun N-Terminal Kinase 3 (JNK3). (Class of assay: confirmatory) [Related pubchem assays: 746 ]	B	BAO_0000357	single protein format	Homo sapiens	None	None	None	None	CHEMBL2637	c-Jun N-terminal kinase 3	Homo sapiens	SINGLE PROTEIN	CHEMBL1201862	7	PubChem BioAssays			None
CHEMBL1496523		0	458.52	0	2.72	SID7965826	Cn1c(C(=O)N2CCN(Cc3ccc4c(c3)OCO4)CC2)cc2c(=O)n(C)c3ccccc3c21	IC50	'='	72610.0	nM	4.14		Not Active	UO_0000065	9.03	0.17	1.42	6.00	False	CHEMBL1614549	PUBCHEM_BIOASSAY: Dose response biochemical screening assay for inhibitors of c-Jun N-Terminal Kinase 3 (JNK3). (Class of assay: confirmatory) [Related pubchem assays: 746 ]	B	BAO_0000357	single protein format	Homo sapiens	None	None	None	None	CHEMBL2637	c-Jun N-terminal kinase 3	Homo sapiens	SINGLE PROTEIN	CHEMBL1201862	7	PubChem BioAssays			None
CHEMBL1613269		0	228.28	0	2.80	SID4249898	O=C1Nc2cccnc2Sc2ccccc21	IC50	'='	5004.0	nM	5.30		Active	UO_0000065	23.22	0.45	2.50	12.62	False	CHEMBL1614549	PUBCHEM_BIOASSAY: Dose response biochemical screening assay for inhibitors of c-Jun N-Terminal Kinase 3 (JNK3). (Class of assay: confirmatory) [Related pubchem assays: 746 ]	B	BAO_0000357	single protein format	Homo sapiens	None	None	None	None	CHEMBL2637	c-Jun N-terminal kinase 3	Homo sapiens	SINGLE PROTEIN	CHEMBL1201862	7	PubChem BioAssays			None
CHEMBL1967431		0	262.33	0	2.32	SID4243729	CCn1c(C)cs/c1=N/C(=O)c1ccccc1O	IC50	'='	40700.0	nM	4.39		Not Active	UO_0000065	16.74	0.33	2.07	8.04	False	CHEMBL1614549	PUBCHEM_BIOASSAY: Dose response biochemical screening assay for inhibitors of c-Jun N-Terminal Kinase 3 (JNK3). (Class of assay: confirmatory) [Related pubchem assays: 746 ]	B	BAO_0000357	single protein format	Homo sapiens	None	None	None	None	CHEMBL2637	c-Jun N-terminal kinase 3	Homo sapiens	SINGLE PROTEIN	CHEMBL1201862	7	PubChem BioAssays			None
CHEMBL1360489		0	462.62	0	4.21	SID4263443	O=C(C1CCC(Cn2c(=S)[nH]c3ccccc3c2=O)CC1)N1CCN(c2ccccc2)CC1	IC50	'='	929.0	nM	6.03		Active	UO_0000065	13.04	0.25	1.82	9.83	False	CHEMBL1614549	PUBCHEM_BIOASSAY: Dose response biochemical screening assay for inhibitors of c-Jun N-Terminal Kinase 3 (JNK3). (Class of assay: confirmatory) [Related pubchem assays: 746 ]	B	BAO_0000357	single protein format	Homo sapiens	None	None	None	None	CHEMBL2637	c-Jun N-terminal kinase 3	Homo sapiens	SINGLE PROTEIN	CHEMBL1201862	7	PubChem BioAssays			None
CHEMBL1518163		0	428.47	0	2.14	SID3717519	O=C(COC(=O)c1[nH]nc2ccccc12)Nc1ccc(S(=O)(=O)N2CCCC2)cc1	IC50	'='	6771.0	nM	5.17		Active	UO_0000065	12.06	0.24	3.03	4.26	False	CHEMBL1614549	PUBCHEM_BIOASSAY: Dose response biochemical screening assay for inhibitors of c-Jun N-Terminal Kinase 3 (JNK3). (Class of assay: confirmatory) [Related pubchem assays: 746 ]	B	BAO_0000357	single protein format	Homo sapiens	None	None	None	None	CHEMBL2637	c-Jun N-terminal kinase 3	Homo sapiens	SINGLE PROTEIN	CHEMBL1201862	7	PubChem BioAssays			None
CHEMBL3197885		0	294.31	0	3.40	SID4249170	Oc1[nH]c2ccccc2c1/C=N/c1ccc2c(c1)OCCO2	IC50	'='	89940.0	nM	4.05		Not Active	UO_0000065	13.75	0.25	0.65	6.05	False	CHEMBL1614549	PUBCHEM_BIOASSAY: Dose response biochemical screening assay for inhibitors of c-Jun N-Terminal Kinase 3 (JNK3). (Class of assay: confirmatory) [Related pubchem assays: 746 ]	B	BAO_0000357	single protein format	Homo sapiens	None	None	None	None	CHEMBL2637	c-Jun N-terminal kinase 3	Homo sapiens	SINGLE PROTEIN	CHEMBL1201862	7	PubChem BioAssays			None
CHEMBL1460485		0	334.38	0	2.90	SID4260365	Cc1ccccc1NC(=O)c1[nH]cnc1C(=O)NCc1ccccc1	IC50	'>'	31040.0	nM			Not Active	UO_0000065					False	CHEMBL1614549	PUBCHEM_BIOASSAY: Dose response biochemical screening assay for inhibitors of c-Jun N-Terminal Kinase 3 (JNK3). (Class of assay: confirmatory) [Related pubchem assays: 746 ]	B	BAO_0000357	single protein format	Homo sapiens	None	None	None	None	CHEMBL2637	c-Jun N-terminal kinase 3	Homo sapiens	SINGLE PROTEIN	CHEMBL1201862	7	PubChem BioAssays			None
CHEMBL1569232		0	316.32	0	4.24	SID858057	O=C1c2ccccc2-c2onc3ccc(NCc4ccco4)c1c23	IC50	'='	23960.0	nM	4.62		Not Active	UO_0000065	14.61	0.26	0.38	6.77	False	CHEMBL1614549	PUBCHEM_BIOASSAY: Dose response biochemical screening assay for inhibitors of c-Jun N-Terminal Kinase 3 (JNK3). (Class of assay: confirmatory) [Related pubchem assays: 746 ]	B	BAO_0000357	single protein format	Homo sapiens	None	None	None	None	CHEMBL2637	c-Jun N-terminal kinase 3	Homo sapiens	SINGLE PROTEIN	CHEMBL1201862	7	PubChem BioAssays			None
CHEMBL1540545		0	303.31	0	2.86	SID3716766	COc1ccc(C(C)=O)cc1COC(=O)c1c(C)noc1C	IC50	'='	39780.0	nM	4.40		Not Active	UO_0000065	14.51	0.27	1.54	5.60	False	CHEMBL1614549	PUBCHEM_BIOASSAY: Dose response biochemical screening assay for inhibitors of c-Jun N-Terminal Kinase 3 (JNK3). (Class of assay: confirmatory) [Related pubchem assays: 746 ]	B	BAO_0000357	single protein format	Homo sapiens	None	None	None	None	CHEMBL2637	c-Jun N-terminal kinase 3	Homo sapiens	SINGLE PROTEIN	CHEMBL1201862	7	PubChem BioAssays			None
CHEMBL1414492		0	348.38	0	2.10	SID4256287	COC(=O)c1ccccc1NC(=O)c1ccc(NS(C)(=O)=O)cc1	IC50	'='	55390.0	nM	4.26		Not Active	UO_0000065	12.22	0.24	2.16	4.19	False	CHEMBL1614549	PUBCHEM_BIOASSAY: Dose response biochemical screening assay for inhibitors of c-Jun N-Terminal Kinase 3 (JNK3). (Class of assay: confirmatory) [Related pubchem assays: 746 ]	B	BAO_0000357	single protein format	Homo sapiens	None	None	None	None	CHEMBL2637	c-Jun N-terminal kinase 3	Homo sapiens	SINGLE PROTEIN	CHEMBL1201862	7	PubChem BioAssays			None
CHEMBL1423779		0	307.35	0	3.50	SID865266	CCOc1ccc(-c2nc(N)ncc2-c2ccccc2)c(O)c1	IC50	'='	12680.0	nM	4.90		Not Active	UO_0000065	15.93	0.29	1.40	6.03	False	CHEMBL1614549	PUBCHEM_BIOASSAY: Dose response biochemical screening assay for inhibitors of c-Jun N-Terminal Kinase 3 (JNK3). (Class of assay: confirmatory) [Related pubchem assays: 746 ]	B	BAO_0000357	single protein format	Homo sapiens	None	None	None	None	CHEMBL2637	c-Jun N-terminal kinase 3	Homo sapiens	SINGLE PROTEIN	CHEMBL1201862	7	PubChem BioAssays			None
CHEMBL1606230		0	235.25	0	2.74	SID857983	Oc1nc2ccccc2c2nc3ccccn3c12	IC50	'='	13820.0	nM	4.86		Not Active	UO_0000065	20.66	0.37	2.12	9.64	False	CHEMBL1614549	PUBCHEM_BIOASSAY: Dose response biochemical screening assay for inhibitors of c-Jun N-Terminal Kinase 3 (JNK3). (Class of assay: confirmatory) [Related pubchem assays: 746 ]	B	BAO_0000357	single protein format	Homo sapiens	None	None	None	None	CHEMBL2637	c-Jun N-terminal kinase 3	Homo sapiens	SINGLE PROTEIN	CHEMBL1201862	7	PubChem BioAssays			None
CHEMBL480952		0	384.48	0	4.59	30c	CSc1nc(-c2ccc(F)cc2)c(-c2ccnc(NCC3CCCO3)c2)[nH]1	Inhibition	'='	96.0	%				UO_0000187					False	CHEMBL1013125	Inhibition of human JNK3 at 10 uM	B	BAO_0000357	single protein format	Homo sapiens	None	None	None	None	CHEMBL2637	c-Jun N-terminal kinase 3	Homo sapiens	SINGLE PROTEIN	CHEMBL1155084	1	Scientific Literature	J. Med. Chem.	2008	None
CHEMBL1288187		0	325.39	0	3.87	15	COC(=O)c1sccc1NC(=O)Cc1ccc2ccccc2c1	IC50	'='	3900.0	nM	5.41			UO_0000065	16.62	0.32	1.54	9.76	False	CHEMBL1291187	Inhibition of recombinant JNK3 after 60 mins by TR-FRET assay	B	BAO_0000357	single protein format	None	None	None	None	None	CHEMBL2637	c-Jun N-terminal kinase 3	Homo sapiens	SINGLE PROTEIN	CHEMBL1287787	1	Scientific Literature	Bioorg. Med. Chem. Lett.	2010	None
CHEMBL1288966		0	289.36	0	3.11	23	CCOC(=O)c1sccc1NC(=O)Cc1ccccc1	IC50	'='	700.0	nM	6.16			UO_0000065	21.27	0.42	3.04	11.11	False	CHEMBL1291187	Inhibition of recombinant JNK3 after 60 mins by TR-FRET assay	B	BAO_0000357	single protein format	None	None	None	None	None	CHEMBL2637	c-Jun N-terminal kinase 3	Homo sapiens	SINGLE PROTEIN	CHEMBL1287787	1	Scientific Literature	Bioorg. Med. Chem. Lett.	2010	None
CHEMBL1287858		0	319.36	0	3.81	35	COC(=O)c1ccccc1NC(=O)Cc1cccc2ccccc12	IC50	'='	1700.0	nM	5.77			UO_0000065	18.07	0.33	1.96	10.41	False	CHEMBL1291187	Inhibition of recombinant JNK3 after 60 mins by TR-FRET assay	B	BAO_0000357	single protein format	None	None	None	None	None	CHEMBL2637	c-Jun N-terminal kinase 3	Homo sapiens	SINGLE PROTEIN	CHEMBL1287787	1	Scientific Literature	Bioorg. Med. Chem. Lett.	2010	None
CHEMBL1287916		0	334.40	0	3.87	5	O=C(Cc1cccc2ccccc12)Nc1ccsc1-c1nc[nH]n1	IC50	'='	920.0	nM	6.04			UO_0000065	18.05	0.34	2.17	8.54	False	CHEMBL1291187	Inhibition of recombinant JNK3 after 60 mins by TR-FRET assay	B	BAO_0000357	single protein format	None	None	None	None	None	CHEMBL2637	c-Jun N-terminal kinase 3	Homo sapiens	SINGLE PROTEIN	CHEMBL1287787	1	Scientific Literature	Bioorg. Med. Chem. Lett.	2010	None
CHEMBL1222474		0	509.44	2	5.14	5b	O=C(NCCN1CCCC1)c1ccc(-c2cnc3ccc(NCc4ccc(Cl)c(Cl)c4)nn23)cc1	IC50	'='	90000.0	nM	4.05			UO_0000065	7.94	0.16	-1.09	5.43	False	CHEMBL1228248	Inhibition of recombinant JNK3 after 15 mins	B	BAO_0000357	single protein format	None	None	None	None	None	CHEMBL2637	c-Jun N-terminal kinase 3	Homo sapiens	SINGLE PROTEIN	CHEMBL1221302	1	Scientific Literature	Bioorg. Med. Chem. Lett.	2010	None
CHEMBL103667	DORAMAPIMOD	2	527.67	2	5.99	BIRB-796	Cc1ccc(-n2nc(C(C)(C)C)cc2NC(=O)Nc2ccc(OCCN3CCOCC3)c3ccccc23)cc1	IC50	'>'	10000.0	nM				UO_0000065					False	CHEMBL989980	Inhibition of JNK3	B	BAO_0000357	single protein format	None	None	None	None	None	CHEMBL2637	c-Jun N-terminal kinase 3	Homo sapiens	SINGLE PROTEIN	CHEMBL1155813	1	Scientific Literature	Bioorg. Med. Chem. Lett.	2008	None
CHEMBL1288038		0	382.37	0	3.74	50	COc1ccc(CC(=O)Nc2ccsc2-c2n[nH]c(C(F)(F)F)n2)cc1	IC50	'='	5900.0	nM	5.23			UO_0000065	13.68	0.27	1.49	6.54	False	CHEMBL1291187	Inhibition of recombinant JNK3 after 60 mins by TR-FRET assay	B	BAO_0000357	single protein format	None	None	None	None	None	CHEMBL2637	c-Jun N-terminal kinase 3	Homo sapiens	SINGLE PROTEIN	CHEMBL1287787	1	Scientific Literature	Bioorg. Med. Chem. Lett.	2010	None
CHEMBL1171523		0	506.57	2	5.20	3	CCN1CCN(Cc2ccc(NC(=O)c3ccc(C)c(C#Cc4cccnc4)c3)cc2C(F)(F)F)CC1	Inhibition	'='	0.95	%				UO_0000187					False	CHEMBL1174804	Inhibition of JNK3 at 10 uM	B	BAO_0000357	single protein format	None	None	None	None	None	CHEMBL2637	c-Jun N-terminal kinase 3	Homo sapiens	SINGLE PROTEIN	CHEMBL1177794	1	Scientific Literature	Bioorg. Med. Chem. Lett.	2010	None
CHEMBL1163559		0	584.09	2	6.55	5m	O=C(c1ccc(-c2cnc3c(c2)N(Cc2cc(Cl)ccc2C(F)(F)F)CCN3)cc1)N1CCC(N2CCCC2)CC1	Inhibition	'<'	50.0	%				UO_0000187					False	CHEMBL1166037	Inhibition of JNK3 at 1 uM	B	BAO_0000357	single protein format	None	None	None	None	None	CHEMBL2637	c-Jun N-terminal kinase 3	Homo sapiens	SINGLE PROTEIN	CHEMBL1165965	1	Scientific Literature	Bioorg. Med. Chem.	2010	None
CHEMBL1077739		0	444.88	0	3.71	32	O=C(Nc1ccccc1Cl)c1cnc2ccc(C3CCNCC3)cn12.O=C(O)C(=O)O	Inhibition	'='	-6.0	%				UO_0000187					False	CHEMBL1114896	Inhibition of JNK3 at 5 uM	B	BAO_0000357	single protein format	None	None	None	None	None	CHEMBL2637	c-Jun N-terminal kinase 3	Homo sapiens	SINGLE PROTEIN	CHEMBL1154316	1	Scientific Literature	Bioorg. Med. Chem. Lett.	2009	None
CHEMBL392614		0	398.90	0	3.88	16	CCNC(=O)N1CCC[C@H](Nc2ncc(Cl)c(-c3c[nH]c4ccccc34)n2)C1	IC50	'='	32.0	nM	7.50			UO_0000065	18.79	0.37	3.61	8.72	False	CHEMBL886372	Inhibition of JNK3	B	BAO_0000357	single protein format	None	None	None	None	None	CHEMBL2637	c-Jun N-terminal kinase 3	Homo sapiens	SINGLE PROTEIN	CHEMBL1139954	1	Scientific Literature	Bioorg. Med. Chem. Lett.	2007	None
CHEMBL558210	LATIFOLIAN A	0	533.46	1	3.38	1	O=C([O-])C(F)(F)F.Oc1cc2c(cc1O)[C@@H]1Cc3cc(O)c(O)cc3[C@H]3Cc4cc(O)c(O)cc4[N@@+]13CC2	IC50	'='	13000.0	nM	4.89			UO_0000065	11.62	0.22	1.51	4.03	False	CHEMBL1006046	Inhibition of JNK3-induced transfer of [gamma33P]ATP to biotinylated ATF2 by scintillation proximity assay	B	BAO_0000357	single protein format	None	None	None	None	None	CHEMBL2637	c-Jun N-terminal kinase 3	Homo sapiens	SINGLE PROTEIN	CHEMBL1141751	1	Scientific Literature	J. Nat. Prod.	2005	None
CHEMBL1215526		0	451.55	0	3.54	48	CCN1Cc2ccccc2C[C@@H]1C(=O)Nc1cc(F)c(-c2cn[nH]c2)cc1OCCN(C)C	IC50	'>'	20000.0	nM				UO_0000065					False	CHEMBL1219257	Inhibition of JNK3	B	BAO_0000357	single protein format	None	None	None	None	None	CHEMBL2637	c-Jun N-terminal kinase 3	Homo sapiens	SINGLE PROTEIN	CHEMBL1212924	1	Scientific Literature	J. Med. Chem.	2010	None
CHEMBL3215582		0	588.33	1	6.41	1	Cc1ccc2c(Nc3ccc(Cl)cc3)nccc2c1Nc1ncccc1-c1ncnc2[nH]cnc12.Cl.Cl.Cl	Activity	'='	86.0	%				UO_0000187					False	CHEMBL1049097	Inhibition of JNK3 assessed as enzyme activity at 1 uM relative to untreated control	B	BAO_0000357	single protein format	None	None	None	None	None	CHEMBL2637	c-Jun N-terminal kinase 3	Homo sapiens	SINGLE PROTEIN	CHEMBL1155237	1	Scientific Literature	J. Med. Chem.	2009	None
CHEMBL437747		0	513.52	2	6.94	2	CCCn1c(C2CCNCC2)nc(-c2ccc(Cl)c(Cl)c2)c1-c1ccnc(NC2CCCCC2)n1	IC50	'='	1.6	nM	8.80			UO_0000065	17.13	0.34	1.86	13.00	False	CHEMBL1648161	Inhibition of recombinant JNK3 after 60 mins by TR-FRET assay	B	BAO_0000357	single protein format	None	None	None	None	None	CHEMBL2637	c-Jun N-terminal kinase 3	Homo sapiens	SINGLE PROTEIN	CHEMBL1641539	1	Scientific Literature	Bioorg. Med. Chem. Lett.	2011	None
CHEMBL1644622		0	357.42	0	3.74	14	O=c1[nH]nc(-c2ccnc(NC3CCC3)c2)n1-c1ccc2ccccc2c1	IC50	'='	70.0	nM	7.16			UO_0000065	20.02	0.36	3.41	9.46	False	CHEMBL1648161	Inhibition of recombinant JNK3 after 60 mins by TR-FRET assay	B	BAO_0000357	single protein format	None	None	None	None	None	CHEMBL2637	c-Jun N-terminal kinase 3	Homo sapiens	SINGLE PROTEIN	CHEMBL1641539	1	Scientific Literature	Bioorg. Med. Chem. Lett.	2011	None
CHEMBL1644643		0	470.58	0	3.76	39	O=c1n(C2CCNCC2)nc(-c2ccnc(NC3CCOCC3)c2)n1-c1ccc2ccccc2c1	IC50	'='	160.0	nM	6.80			UO_0000065	14.44	0.27	3.04	7.90	False	CHEMBL1648161	Inhibition of recombinant JNK3 after 60 mins by TR-FRET assay	B	BAO_0000357	single protein format	None	None	None	None	None	CHEMBL2637	c-Jun N-terminal kinase 3	Homo sapiens	SINGLE PROTEIN	CHEMBL1641539	1	Scientific Literature	Bioorg. Med. Chem. Lett.	2011	None
CHEMBL3220477		0	485.51	1	5.09	23	CNC(=O)c1ccccc1Nc1cc(Nc2ccc(N3CCOCC3)c(C)c2)ncc1C(F)(F)F	IC50	'='	173.0	nM	6.76			UO_0000065	13.93	0.26	1.67	8.61	False	CHEMBL3226836	Inhibition of JNK3 (unknown origin) using biotinylated ATF2 by HTRF method	B	BAO_0000357	single protein format	Homo sapiens	None	None	None	None	CHEMBL2637	c-Jun N-terminal kinase 3	Homo sapiens	SINGLE PROTEIN	CHEMBL3217652	1	Scientific Literature	MedChemComm	2012	None
CHEMBL3220485		0	375.43	0	3.37	31	CN(C)C(=O)c1ccc(Nc2cc(Nc3ccccc3C(N)=O)ccn2)cc1	IC50	'='	325.0	nM	6.49			UO_0000065	17.28	0.32	3.12	6.47	False	CHEMBL3226836	Inhibition of JNK3 (unknown origin) using biotinylated ATF2 by HTRF method	B	BAO_0000357	single protein format	Homo sapiens	None	None	None	None	CHEMBL2637	c-Jun N-terminal kinase 3	Homo sapiens	SINGLE PROTEIN	CHEMBL3217652	1	Scientific Literature	MedChemComm	2012	None
CHEMBL3236464		0	397.46	0	2.70	16	CCCS(=O)(=O)Nc1cccc(Nc2ccc3ncn(C)c(=O)c3c2)c1C#N	Activity	'='	104.0	%				UO_0000187					False	CHEMBL3242534	Inhibition of human JNK3 assessed as enzyme activity at 1 uM relative to control	B	BAO_0000357	single protein format	Homo sapiens	None	None	None	None	CHEMBL2637	c-Jun N-terminal kinase 3	Homo sapiens	SINGLE PROTEIN	CHEMBL3232845	1	Scientific Literature	Bioorg. Med. Chem. Lett.	2014	None
CHEMBL409525		0	399.50	0	4.05	15a	CN(C)CCOc1ccc2c(-c3c(-c4ccccn4)nn4c3CCC4)ccnc2c1	Inhibition	'='	51.0	%				UO_0000187					False	CHEMBL928268	Inhibition of JNK3 at 20 uM	B	BAO_0000357	single protein format	None	None	None	None	None	CHEMBL2637	c-Jun N-terminal kinase 3	Homo sapiens	SINGLE PROTEIN	CHEMBL1144852	1	Scientific Literature	J. Med. Chem.	2008	None
CHEMBL98350	LY-294002	0	307.35	0	3.30	LY-294002	O=c1cc(N2CCOCC2)oc2c(-c3ccccc3)cccc12	Activity	'='	86.0	%				UO_0000187					False	CHEMBL1062757	Percentage JNK3 activity remaining in the presence of 10uM inhibitor	B	BAO_0000357	single protein format	Homo sapiens	None	None	None	None	CHEMBL2637	c-Jun N-terminal kinase 3	Homo sapiens	SINGLE PROTEIN	CHEMBL1150976	1	Scientific Literature	Biochem. J.	2007	None
CHEMBL193093		0	224.31	0	2.16	SC 514	NC(=O)c1sc(-c2ccsc2)cc1N	Activity	'='	94.0	%				UO_0000187					False	CHEMBL1062757	Percentage JNK3 activity remaining in the presence of 10uM inhibitor	B	BAO_0000357	single protein format	Homo sapiens	None	None	None	None	CHEMBL2637	c-Jun N-terminal kinase 3	Homo sapiens	SINGLE PROTEIN	CHEMBL1150976	1	Scientific Literature	Biochem. J.	2007	None
CHEMBL608532		0	537.62	2	5.61	KT-5720	CCCCCCOC(=O)[C@@]1(O)C[C@H]2O[C@]1(C)n1c3ccccc3c3c4c(c5c6ccccc6n2c5c31)C(=O)NC4	Activity	'='	50.0	%			Antagonist	UO_0000187					False	CHEMBL1060123	Percentage JNK3 activity remaining in the presence of 1uM inhibitor	B	BAO_0000357	single protein format	Homo sapiens	None	None	None	None	CHEMBL2637	c-Jun N-terminal kinase 3	Homo sapiens	SINGLE PROTEIN	CHEMBL1150976	1	Scientific Literature	Biochem. J.	2007	None
CHEMBL322970		0	359.73	0	2.43	SB-415286	O=C1NC(=O)C(c2ccccc2[N+](=O)[O-])=C1Nc1ccc(O)c(Cl)c1	Activity	'='	90.0	%				UO_0000187					False	CHEMBL1062757	Percentage JNK3 activity remaining in the presence of 10uM inhibitor	B	BAO_0000357	single protein format	Homo sapiens	None	None	None	None	CHEMBL2637	c-Jun N-terminal kinase 3	Homo sapiens	SINGLE PROTEIN	CHEMBL1150976	1	Scientific Literature	Biochem. J.	2007	None
CHEMBL3577864		0	287.37	0	1.54	9	CC(C)n1c(=O)ccc2cnc(NC3CCNCC3)nc21	Inhibition						Not Active						False	CHEMBL3578951	Inhibition of JNK3alpha-1 (unknown origin) using biotinylated FL-ATF-2 as substrate at 10 uM after 1 hr by homogeneous time-resolved fluorescence assay	B	BAO_0000357	single protein format	Homo sapiens	None	None	None	None	CHEMBL2637	c-Jun N-terminal kinase 3	Homo sapiens	SINGLE PROTEIN	CHEMBL3576797	1	Scientific Literature	ACS Med. Chem. Lett.	2015	None
CHEMBL3577865		0	301.39	0	2.05	10	CC(C)n1c(=O)ccc2cnc(N[C@H]3CC[C@H](N)CC3)nc21	IC50	'='	201.0	nM	6.70			UO_0000065	22.22	0.42	4.65	7.80	False	CHEMBL3578950	Inhibition of JNK3alpha-1 (unknown origin) using biotinylated FL-ATF-2 as substrate after 1 hr by homogeneous time-resolved fluorescence assay	B	BAO_0000357	single protein format	Homo sapiens	None	None	None	None	CHEMBL2637	c-Jun N-terminal kinase 3	Homo sapiens	SINGLE PROTEIN	CHEMBL3576797	1	Scientific Literature	ACS Med. Chem. Lett.	2015	None
CHEMBL1449871		0	373.21	0	4.27	SID4260578	O=C(Nc1cccnc1)c1ccc(COc2ccccc2Br)o1	IC50	'>'	93120.0	nM			Not Active	UO_0000065					False	CHEMBL1614549	PUBCHEM_BIOASSAY: Dose response biochemical screening assay for inhibitors of c-Jun N-Terminal Kinase 3 (JNK3). (Class of assay: confirmatory) [Related pubchem assays: 746 ]	B	BAO_0000357	single protein format	Homo sapiens	None	None	None	None	CHEMBL2637	c-Jun N-terminal kinase 3	Homo sapiens	SINGLE PROTEIN	CHEMBL1201862	7	PubChem BioAssays			None
CHEMBL1386265		0	351.20	0	3.13	SID4260523	O=C(Nc1ccccc1N1CCOCC1)c1ccc(Br)o1	IC50	'='	6331.0	nM	5.20		Active	UO_0000065	14.80	0.34	2.07	9.50	False	CHEMBL1614549	PUBCHEM_BIOASSAY: Dose response biochemical screening assay for inhibitors of c-Jun N-Terminal Kinase 3 (JNK3). (Class of assay: confirmatory) [Related pubchem assays: 746 ]	B	BAO_0000357	single protein format	Homo sapiens	None	None	None	None	CHEMBL2637	c-Jun N-terminal kinase 3	Homo sapiens	SINGLE PROTEIN	CHEMBL1201862	7	PubChem BioAssays			None
CHEMBL1215171		0	435.53	0	2.68	29	COc1ccc2c(c1)C[C@H](C(=O)Nc1ccc(-c3cn[nH]c3)cc1OCCN(C)C)NC2	IC50	'>'	20000.0	nM				UO_0000065					False	CHEMBL1219257	Inhibition of JNK3	B	BAO_0000357	single protein format	None	None	None	None	None	CHEMBL2637	c-Jun N-terminal kinase 3	Homo sapiens	SINGLE PROTEIN	CHEMBL1212924	1	Scientific Literature	J. Med. Chem.	2010	None
CHEMBL607707	PELITINIB	2	467.93	1	5.10	EKB-569	CCOc1cc2ncc(C#N)c(Nc3ccc(F)c(Cl)c3)c2cc1NC(=O)/C=C/CN(C)C	Kd	'>'	10000.0	nM				UO_0000065					False	CHEMBL1063713	Binding constant for JNK3 kinase domain	B	BAO_0000357	single protein format	Homo sapiens	None	None	None	None	CHEMBL2637	c-Jun N-terminal kinase 3	Homo sapiens	SINGLE PROTEIN	CHEMBL1150977	1	Scientific Literature	Nat. Biotechnol.	2008	None
CHEMBL1080582		0	417.56	1	5.53	42	c1ccc(-c2noc(CN3CCCCC3)c2-c2ccnc(NC3CCCCC3)n2)cc1	IC50	'='	26.0	nM	7.58			UO_0000065	18.17	0.33	2.06	11.31	False	CHEMBL1111499	Inhibition of JNK3	B	BAO_0000357	single protein format	None	None	None	None	None	CHEMBL2637	c-Jun N-terminal kinase 3	Homo sapiens	SINGLE PROTEIN	CHEMBL1155389	1	Scientific Literature	J. Med. Chem.	2010	None
CHEMBL261454		0	272.31	0	3.69	14	c1ccc(-c2n[nH]cc2-c2ccnc3ccccc23)nc1	Activity	'='	9.2	%				UO_0000187					False	CHEMBL982779	Binding affinity to human JNK3 at 10 uM relative to control	B	BAO_0000357	single protein format	Homo sapiens	None	None	None	None	CHEMBL2637	c-Jun N-terminal kinase 3	Homo sapiens	SINGLE PROTEIN	CHEMBL1151712	1	Scientific Literature	J. Med. Chem.	2008	None
CHEMBL1783587		0	421.29	0	3.95	9b	Cc1cccc(NC(=O)c2ccc(Br)o2)c1N1CCC2(CC1)OCCO2	IC50	'='	60.0	nM	7.22			UO_0000065	17.14	0.38	3.27	11.29	False	CHEMBL1787508	Inhibition of JNK3 using biotinylated ATF2 and ATP substrates by HTRF assay	B	BAO_0000357	single protein format	None	None	None	None	None	CHEMBL2637	c-Jun N-terminal kinase 3	Homo sapiens	SINGLE PROTEIN	CHEMBL1782035	1	Scientific Literature	Bioorg. Med. Chem. Lett.	2009	None
CHEMBL221959	TOFACITINIB	4	312.38	0	1.54	CP-690550	C[C@@H]1CCN(C(=O)CC#N)C[C@@H]1N(C)c1ncnc2[nH]ccc12	Kd	'>'	10000.0	nM				UO_0000065					True	CHEMBL1063713	Binding constant for JNK3 kinase domain	B	BAO_0000357	single protein format	Homo sapiens	None	None	None	None	CHEMBL2637	c-Jun N-terminal kinase 3	Homo sapiens	SINGLE PROTEIN	CHEMBL1150977	1	Scientific Literature	Nat. Biotechnol.	2008	None
CHEMBL261849	GW632580X	0	366.42	0	2.83	GW-2580	COc1ccc(COc2ccc(Cc3cnc(N)nc3N)cc2OC)cc1	Kd	'>'	10000.0	nM				UO_0000065					True	CHEMBL1063713	Binding constant for JNK3 kinase domain	B	BAO_0000357	single protein format	Homo sapiens	None	None	None	None	CHEMBL2637	c-Jun N-terminal kinase 3	Homo sapiens	SINGLE PROTEIN	CHEMBL1150977	1	Scientific Literature	Nat. Biotechnol.	2008	None
CHEMBL379300	A-443654	0	397.48	0	4.36	A-443654	Cc1n[nH]c2ccc(-c3cncc(OC[C@@H](N)Cc4c[nH]c5ccccc45)c3)cc12	Activity	'='	86.0	%				UO_0000187					False	CHEMBL1052100	Percentage JNK3 activity remaining in the presence of 0.1uM inhibitor	B	BAO_0000357	single protein format	Homo sapiens	None	None	None	None	CHEMBL2637	c-Jun N-terminal kinase 3	Homo sapiens	SINGLE PROTEIN	CHEMBL1150976	1	Scientific Literature	Biochem. J.	2007	None
CHEMBL124660	TANDUTINIB	2	562.72	2	5.03	MLN-518	COc1cc2c(N3CCN(C(=O)Nc4ccc(OC(C)C)cc4)CC3)ncnc2cc1OCCCN1CCCCC1	Kd	'>'	10000.0	nM				UO_0000065					True	CHEMBL1063713	Binding constant for JNK3 kinase domain	B	BAO_0000357	single protein format	Homo sapiens	None	None	None	None	CHEMBL2637	c-Jun N-terminal kinase 3	Homo sapiens	SINGLE PROTEIN	CHEMBL1150977	1	Scientific Literature	Nat. Biotechnol.	2008	None
CHEMBL511337		0	296.31	0	3.06	16	NC(=O)c1ccc(Nc2cc(-c3ccc(F)cc3)[nH]n2)cc1	Activity	'='	18.2	%				UO_0000187					False	CHEMBL982779	Binding affinity to human JNK3 at 10 uM relative to control	B	BAO_0000357	single protein format	Homo sapiens	None	None	None	None	CHEMBL2637	c-Jun N-terminal kinase 3	Homo sapiens	SINGLE PROTEIN	CHEMBL1151712	1	Scientific Literature	J. Med. Chem.	2008	None
CHEMBL1681995		0	387.38	0	4.13	7	CCOC(=O)c1c(C(F)(F)F)csc1NC(=O)Cc1ccc(OC)cc1	IC50	'='	38800.0	nM	4.41			UO_0000065	11.39	0.23	0.28	6.83	False	CHEMBL1686758	Inhibition of recombinant JNK3 after 60 mins by TR-FRET assay	B	BAO_0000357	single protein format	None	None	None	None	None	CHEMBL2637	c-Jun N-terminal kinase 3	Homo sapiens	SINGLE PROTEIN	CHEMBL1681717	1	Scientific Literature	Bioorg. Med. Chem. Lett.	2011	None
CHEMBL1681997		0	343.40	0	3.10	9	C#Cc1csc(NC(=O)Cc2ccc(OC)cc2)c1C(=O)OCC	IC50	'='	3020.0	nM	5.52			UO_0000065	16.07	0.31	2.42	8.54	False	CHEMBL1686758	Inhibition of recombinant JNK3 after 60 mins by TR-FRET assay	B	BAO_0000357	single protein format	None	None	None	None	None	CHEMBL2637	c-Jun N-terminal kinase 3	Homo sapiens	SINGLE PROTEIN	CHEMBL1681717	1	Scientific Literature	Bioorg. Med. Chem. Lett.	2011	None
CHEMBL1682007		0	389.48	0	4.39	28	Cc1n[nH]c(-c2c(C)csc2NC(=O)Cc2ccc(-c3ccncc3)cc2)n1	IC50	'='	324.0	nM	6.49			UO_0000065	16.66	0.32	2.10	7.77	False	CHEMBL1686758	Inhibition of recombinant JNK3 after 60 mins by TR-FRET assay	B	BAO_0000357	single protein format	None	None	None	None	None	CHEMBL2637	c-Jun N-terminal kinase 3	Homo sapiens	SINGLE PROTEIN	CHEMBL1681717	1	Scientific Literature	Bioorg. Med. Chem. Lett.	2011	None
CHEMBL3220466		0	467.96	0	4.43	11	CNC(=O)c1ccccc1Nc1cc(Nc2ccc(N3CCOCC3)cc2OC)ncc1Cl	IC50	'='	83.0	nM	7.08			UO_0000065	15.13	0.29	2.65	8.07	True	CHEMBL3226836	Inhibition of JNK3 (unknown origin) using biotinylated ATF2 by HTRF method	B	BAO_0000357	single protein format	Homo sapiens	None	None	None	None	CHEMBL2637	c-Jun N-terminal kinase 3	Homo sapiens	SINGLE PROTEIN	CHEMBL3217652	1	Scientific Literature	MedChemComm	2012	None
CHEMBL3220494		0	369.81	0	3.72	45	COc1ccc(Nc2ncc(Cl)c(Nc3ccccc3C(N)=O)n2)cc1	IC50	'='	0.42	nM	9.38			UO_0000065	25.36	0.49	5.66	9.18	False	CHEMBL3226836	Inhibition of JNK3 (unknown origin) using biotinylated ATF2 by HTRF method	B	BAO_0000357	single protein format	Homo sapiens	None	None	None	None	CHEMBL2637	c-Jun N-terminal kinase 3	Homo sapiens	SINGLE PROTEIN	CHEMBL3217652	1	Scientific Literature	MedChemComm	2012	None
CHEMBL3220471		0	453.43	0	4.53	17	CNC(=O)c1ccccc1Nc1cc(Nc2ccc(-n3ccnn3)cc2)ncc1C(F)(F)F	IC50	'='	218.0	nM	6.66			UO_0000065	14.69	0.28	2.13	6.88	False	CHEMBL3226836	Inhibition of JNK3 (unknown origin) using biotinylated ATF2 by HTRF method	B	BAO_0000357	single protein format	Homo sapiens	None	None	None	None	CHEMBL2637	c-Jun N-terminal kinase 3	Homo sapiens	SINGLE PROTEIN	CHEMBL3217652	1	Scientific Literature	MedChemComm	2012	None
CHEMBL3577862		0	288.35	0	1.96	7	CC(C)n1c(=O)ccc2cnc(NC3CCOCC3)nc21	IC50	'='	532.0	nM	6.27			UO_0000065	21.76	0.41	4.31	9.09	False	CHEMBL3578950	Inhibition of JNK3alpha-1 (unknown origin) using biotinylated FL-ATF-2 as substrate after 1 hr by homogeneous time-resolved fluorescence assay	B	BAO_0000357	single protein format	Homo sapiens	None	None	None	None	CHEMBL2637	c-Jun N-terminal kinase 3	Homo sapiens	SINGLE PROTEIN	CHEMBL3576797	1	Scientific Literature	ACS Med. Chem. Lett.	2015	None
CHEMBL3577858		0	303.37	0	1.55	4	CC(C)c1nc2nc(N[C@H]3CC[C@H](O)CC3)ncc2c(=O)[nH]1	IC50	'>'	10000.0	nM				UO_0000065					False	CHEMBL3578950	Inhibition of JNK3alpha-1 (unknown origin) using biotinylated FL-ATF-2 as substrate after 1 hr by homogeneous time-resolved fluorescence assay	B	BAO_0000357	single protein format	Homo sapiens	None	None	None	None	CHEMBL2637	c-Jun N-terminal kinase 3	Homo sapiens	SINGLE PROTEIN	CHEMBL3576797	1	Scientific Literature	ACS Med. Chem. Lett.	2015	None
CHEMBL248831		0	341.41	0	4.29	1d	c1cc2ccc3ncc(-c4ccc(N5CCOCC5)cc4)cc3c2cn1	IC50	'='	1300.0	nM	5.89			UO_0000065	17.24	0.31	1.60	15.39	False	CHEMBL924507	Inhibition of JNK3 by HTRF assay	B	BAO_0000357	single protein format	None	None	None	None	None	CHEMBL2637	c-Jun N-terminal kinase 3	Homo sapiens	SINGLE PROTEIN	CHEMBL1140546	1	Scientific Literature	Bioorg. Med. Chem. Lett.	2007	None
CHEMBL397771		0	555.68	2	5.74	9b	O=C1NC(=O)C2=C1c1cn(c3ccccc13)CCCc1cc(nc(N3CCCC3)c1)CCCn1cc2c2ccccc21	Inhibition	'='	103.0	%				UO_0000187					False	CHEMBL886979	Inhibition of human JNK3 at 1 uM relative to control	B	BAO_0000357	single protein format	Homo sapiens	None	None	None	None	CHEMBL2637	c-Jun N-terminal kinase 3	Homo sapiens	SINGLE PROTEIN	CHEMBL1139192	1	Scientific Literature	Bioorg. Med. Chem. Lett.	2007	None
CHEMBL400862		0	375.45	0	4.34	13c	CS(=O)(=O)Nc1ccc(-c2cnc3cccc(-c4ccncc4)c3c2)cc1	IC50	'='	5000.0	nM	5.30			UO_0000065	14.12	0.27	0.96	7.37	False	CHEMBL924507	Inhibition of JNK3 by HTRF assay	B	BAO_0000357	single protein format	None	None	None	None	None	CHEMBL2637	c-Jun N-terminal kinase 3	Homo sapiens	SINGLE PROTEIN	CHEMBL1140546	1	Scientific Literature	Bioorg. Med. Chem. Lett.	2007	None
CHEMBL248983		0	424.91	1	5.07	10g	CS(=O)(=O)Nc1ccc(-c2cnc3cccc(Nc4ccc(Cl)cn4)c3c2)cc1	IC50	'='	120.0	nM	6.92			UO_0000065	16.29	0.33	1.85	8.24	False	CHEMBL924507	Inhibition of JNK3 by HTRF assay	B	BAO_0000357	single protein format	None	None	None	None	None	CHEMBL2637	c-Jun N-terminal kinase 3	Homo sapiens	SINGLE PROTEIN	CHEMBL1140546	1	Scientific Literature	Bioorg. Med. Chem. Lett.	2007	None
CHEMBL1310505		0	323.15	0	1.84	SID859695	COC(=O)c1cc(Br)c(=O)n(Cc2ccncc2)c1	IC50	'='	66110.0	nM	4.18		Not Active	UO_0000065	12.93	0.30	2.34	6.83	False	CHEMBL1614549	PUBCHEM_BIOASSAY: Dose response biochemical screening assay for inhibitors of c-Jun N-Terminal Kinase 3 (JNK3). (Class of assay: confirmatory) [Related pubchem assays: 746 ]	B	BAO_0000357	single protein format	Homo sapiens	None	None	None	None	CHEMBL2637	c-Jun N-terminal kinase 3	Homo sapiens	SINGLE PROTEIN	CHEMBL1201862	7	PubChem BioAssays			None
CHEMBL1975622		0	267.28	0	3.41	SID847254	C/C(=N/Cc1ccco1)C1=C(O)c2ccccc2C1=O	IC50	'='	30890.0	nM	4.51		Not Active	UO_0000065	16.87	0.31	1.10	7.18	False	CHEMBL1614549	PUBCHEM_BIOASSAY: Dose response biochemical screening assay for inhibitors of c-Jun N-Terminal Kinase 3 (JNK3). (Class of assay: confirmatory) [Related pubchem assays: 746 ]	B	BAO_0000357	single protein format	Homo sapiens	None	None	None	None	CHEMBL2637	c-Jun N-terminal kinase 3	Homo sapiens	SINGLE PROTEIN	CHEMBL1201862	7	PubChem BioAssays			None
CHEMBL1307032		0	356.38	0	2.13	SID4246288	CCn1cc(C2=NOC(C(=O)Nc3ccccc3C(=O)OC)C2)c(C)n1	IC50	'='	1892.0	nM	5.72		Active	UO_0000065	16.06	0.30	3.59	6.04	False	CHEMBL1614549	PUBCHEM_BIOASSAY: Dose response biochemical screening assay for inhibitors of c-Jun N-Terminal Kinase 3 (JNK3). (Class of assay: confirmatory) [Related pubchem assays: 746 ]	B	BAO_0000357	single protein format	Homo sapiens	None	None	None	None	CHEMBL2637	c-Jun N-terminal kinase 3	Homo sapiens	SINGLE PROTEIN	CHEMBL1201862	7	PubChem BioAssays			None
CHEMBL1337355		0	343.41	0	2.75	SID4255468	O=C(CCCn1c(=S)[nH]c2ccccc2c1=O)NCc1ccco1	IC50	'='	49160.0	nM	4.31		Not Active	UO_0000065	12.55	0.25	1.56	5.38	False	CHEMBL1614549	PUBCHEM_BIOASSAY: Dose response biochemical screening assay for inhibitors of c-Jun N-Terminal Kinase 3 (JNK3). (Class of assay: confirmatory) [Related pubchem assays: 746 ]	B	BAO_0000357	single protein format	Homo sapiens	None	None	None	None	CHEMBL2637	c-Jun N-terminal kinase 3	Homo sapiens	SINGLE PROTEIN	CHEMBL1201862	7	PubChem BioAssays			None
CHEMBL1307610		0	340.34	0	2.31	SID4255784	COC(=O)c1ccccc1NC(=O)C1CC(c2ccccc2O)=NO1	IC50	'='	33910.0	nM	4.47		Not Active	UO_0000065	13.13	0.24	2.16	4.60	False	CHEMBL1614549	PUBCHEM_BIOASSAY: Dose response biochemical screening assay for inhibitors of c-Jun N-Terminal Kinase 3 (JNK3). (Class of assay: confirmatory) [Related pubchem assays: 746 ]	B	BAO_0000357	single protein format	Homo sapiens	None	None	None	None	CHEMBL2637	c-Jun N-terminal kinase 3	Homo sapiens	SINGLE PROTEIN	CHEMBL1201862	7	PubChem BioAssays			None
CHEMBL1377449		0	297.36	0	3.32	SID863201	Cc1nc(NCc2ccco2)c(C#N)c2c1COC(C)(C)C2	IC50	'='	37530.0	nM	4.43		Not Active	UO_0000065	14.88	0.27	1.11	6.23	False	CHEMBL1614549	PUBCHEM_BIOASSAY: Dose response biochemical screening assay for inhibitors of c-Jun N-Terminal Kinase 3 (JNK3). (Class of assay: confirmatory) [Related pubchem assays: 746 ]	B	BAO_0000357	single protein format	Homo sapiens	None	None	None	None	CHEMBL2637	c-Jun N-terminal kinase 3	Homo sapiens	SINGLE PROTEIN	CHEMBL1201862	7	PubChem BioAssays			None
CHEMBL1448047		0	271.32	0	3.25	SID847969	CCOC(=O)c1ccc2[nH]c3c(c2c1)CCCCC3=O	IC50	'>'	93120.0	nM			Not Active	UO_0000065					False	CHEMBL1614549	PUBCHEM_BIOASSAY: Dose response biochemical screening assay for inhibitors of c-Jun N-Terminal Kinase 3 (JNK3). (Class of assay: confirmatory) [Related pubchem assays: 746 ]	B	BAO_0000357	single protein format	Homo sapiens	None	None	None	None	CHEMBL2637	c-Jun N-terminal kinase 3	Homo sapiens	SINGLE PROTEIN	CHEMBL1201862	7	PubChem BioAssays			None
CHEMBL1490070		0	414.85	0	2.48	SID4248833	COC(=O)c1ccccc1NC(=O)CN1C(=O)C2CCCN2c2ncc(Cl)cc21	IC50	'='	18230.0	nM	4.74		Not Active	UO_0000065	11.42	0.22	2.26	5.16	False	CHEMBL1614549	PUBCHEM_BIOASSAY: Dose response biochemical screening assay for inhibitors of c-Jun N-Terminal Kinase 3 (JNK3). (Class of assay: confirmatory) [Related pubchem assays: 746 ]	B	BAO_0000357	single protein format	Homo sapiens	None	None	None	None	CHEMBL2637	c-Jun N-terminal kinase 3	Homo sapiens	SINGLE PROTEIN	CHEMBL1201862	7	PubChem BioAssays			None
CHEMBL1451996		0	387.51	0	2.72	SID4247891	O=C(C1CCC(Cn2c(=S)[nH]c3ccccc3c2=O)CC1)N1CCOCC1	IC50	'='	16560.0	nM	4.78		Not Active	UO_0000065	12.34	0.24	2.06	7.10	False	CHEMBL1614549	PUBCHEM_BIOASSAY: Dose response biochemical screening assay for inhibitors of c-Jun N-Terminal Kinase 3 (JNK3). (Class of assay: confirmatory) [Related pubchem assays: 746 ]	B	BAO_0000357	single protein format	Homo sapiens	None	None	None	None	CHEMBL2637	c-Jun N-terminal kinase 3	Homo sapiens	SINGLE PROTEIN	CHEMBL1201862	7	PubChem BioAssays			None
CHEMBL1480089		0	309.34	0	2.14	SID4261640	COC(=O)c1sccc1NC(=O)C1CC=CCC1C(=O)O	IC50	'='	19790.0	nM	4.70		Not Active	UO_0000065	15.21	0.31	2.56	5.07	False	CHEMBL1614549	PUBCHEM_BIOASSAY: Dose response biochemical screening assay for inhibitors of c-Jun N-Terminal Kinase 3 (JNK3). (Class of assay: confirmatory) [Related pubchem assays: 746 ]	B	BAO_0000357	single protein format	Homo sapiens	None	None	None	None	CHEMBL2637	c-Jun N-terminal kinase 3	Homo sapiens	SINGLE PROTEIN	CHEMBL1201862	7	PubChem BioAssays			None
CHEMBL356169		0	224.26	0	3.03	SID850126	COc1ccc2ncn(-c3ccccc3)c2c1	IC50	'='	34880.0	nM	4.46		Not Active	UO_0000065	19.88	0.36	1.43	16.48	False	CHEMBL1614549	PUBCHEM_BIOASSAY: Dose response biochemical screening assay for inhibitors of c-Jun N-Terminal Kinase 3 (JNK3). (Class of assay: confirmatory) [Related pubchem assays: 746 ]	B	BAO_0000357	single protein format	Homo sapiens	None	None	None	None	CHEMBL2637	c-Jun N-terminal kinase 3	Homo sapiens	SINGLE PROTEIN	CHEMBL1201862	7	PubChem BioAssays			None
CHEMBL1288214		0	342.38	0	2.50	16	COC(=O)c1sccc1NC(=O)Cc1ccccc1-c1c[nH]nn1	IC50	'='	12600.0	nM	4.90			UO_0000065	14.31	0.28	2.40	5.05	False	CHEMBL1291187	Inhibition of recombinant JNK3 after 60 mins by TR-FRET assay	B	BAO_0000357	single protein format	None	None	None	None	None	CHEMBL2637	c-Jun N-terminal kinase 3	Homo sapiens	SINGLE PROTEIN	CHEMBL1287787	1	Scientific Literature	Bioorg. Med. Chem. Lett.	2010	None
CHEMBL1287915		0	333.42	0	4.47	41	O=C(Cc1cccc2ccccc12)Nc1ccsc1-c1cc[nH]n1	IC50	'='	3600.0	nM	5.44			UO_0000065	16.33	0.31	0.97	9.42	False	CHEMBL1291187	Inhibition of recombinant JNK3 after 60 mins by TR-FRET assay	B	BAO_0000357	single protein format	None	None	None	None	None	CHEMBL2637	c-Jun N-terminal kinase 3	Homo sapiens	SINGLE PROTEIN	CHEMBL1287787	1	Scientific Literature	Bioorg. Med. Chem. Lett.	2010	None
CHEMBL1288006		0	314.37	0	2.52	48	COc1ccc(CC(=O)Nc2ccsc2-n2nccn2)cc1	IC50	'='	1500.0	nM	5.82			UO_0000065	18.53	0.36	3.30	8.44	False	CHEMBL1291187	Inhibition of recombinant JNK3 after 60 mins by TR-FRET assay	B	BAO_0000357	single protein format	None	None	None	None	None	CHEMBL2637	c-Jun N-terminal kinase 3	Homo sapiens	SINGLE PROTEIN	CHEMBL1287787	1	Scientific Literature	Bioorg. Med. Chem. Lett.	2010	None
CHEMBL1222565		0	495.41	0	4.80	5i	O=C(NC[C@@H]1CCCN1)c1ccc(-c2cnc3ccc(NCc4ccc(Cl)c(Cl)c4)nn23)cc1	IC50	'>'	100000.0	nM				UO_0000065					False	CHEMBL1228248	Inhibition of recombinant JNK3 after 15 mins	B	BAO_0000357	single protein format	None	None	None	None	None	CHEMBL2637	c-Jun N-terminal kinase 3	Homo sapiens	SINGLE PROTEIN	CHEMBL1221302	1	Scientific Literature	Bioorg. Med. Chem. Lett.	2010	None
CHEMBL1223203		0	378.48	0	2.51	9a	CN(C)CCNC(=O)c1ccc(-c2cnc3ccc(NCC4CC4)nn23)cc1	IC50	'>'	100000.0	nM				UO_0000065					False	CHEMBL1228248	Inhibition of recombinant JNK3 after 15 mins	B	BAO_0000357	single protein format	None	None	None	None	None	CHEMBL2637	c-Jun N-terminal kinase 3	Homo sapiens	SINGLE PROTEIN	CHEMBL1221302	1	Scientific Literature	Bioorg. Med. Chem. Lett.	2010	None
CHEMBL1288128		0	336.38	0	2.66	58	O=C(Cc1cccc2cnccc12)Nc1scnc1-c1nc[nH]n1	IC50	'='	820.0	nM	6.09			UO_0000065	18.09	0.35	3.43	6.31	False	CHEMBL1291187	Inhibition of recombinant JNK3 after 60 mins by TR-FRET assay	B	BAO_0000357	single protein format	None	None	None	None	None	CHEMBL2637	c-Jun N-terminal kinase 3	Homo sapiens	SINGLE PROTEIN	CHEMBL1287787	1	Scientific Literature	Bioorg. Med. Chem. Lett.	2010	None
CHEMBL1287945		0	347.44	0	4.48	43	Cn1ccc(-c2sccc2NC(=O)Cc2cccc3ccccc23)n1	IC50	'='	42500.0	nM	4.37			UO_0000065	12.58	0.24	-0.11	9.32	False	CHEMBL1291187	Inhibition of recombinant JNK3 after 60 mins by TR-FRET assay	B	BAO_0000357	single protein format	None	None	None	None	None	CHEMBL2637	c-Jun N-terminal kinase 3	Homo sapiens	SINGLE PROTEIN	CHEMBL1287787	1	Scientific Literature	Bioorg. Med. Chem. Lett.	2010	None
CHEMBL572283		0	399.46	0	3.30	9c	c1cc(-c2ccnc(Nc3ccc(-n4ccnn4)cc3)n2)cc(N2CCOCC2)c1	IC50	'='	365.0	nM	6.44			UO_0000065	16.12	0.29	3.14	7.95	False	CHEMBL1042602	Inhibition of JNK3 by time resolved fluorescence assay	B	BAO_0000357	single protein format	None	None	None	None	None	CHEMBL2637	c-Jun N-terminal kinase 3	Homo sapiens	SINGLE PROTEIN	CHEMBL1156783	1	Scientific Literature	J. Med. Chem.	2010	None
CHEMBL1288037		0	332.38	0	2.89	49	COc1ccc(CC(=O)Nc2ccsc2N2CCOC2=O)cc1	IC50	'='	37000.0	nM	4.43			UO_0000065	13.33	0.26	1.54	6.53	False	CHEMBL1291187	Inhibition of recombinant JNK3 after 60 mins by TR-FRET assay	B	BAO_0000357	single protein format	None	None	None	None	None	CHEMBL2637	c-Jun N-terminal kinase 3	Homo sapiens	SINGLE PROTEIN	CHEMBL1287787	1	Scientific Literature	Bioorg. Med. Chem. Lett.	2010	None
CHEMBL1288159		0	347.40	0	3.33	60	O=C(Cc1cccc2cnccc12)Nc1scnc1-c1cnccn1	IC50	'='	470.0	nM	6.33			UO_0000065	18.22	0.35	3.00	7.85	False	CHEMBL1291187	Inhibition of recombinant JNK3 after 60 mins by TR-FRET assay	B	BAO_0000357	single protein format	None	None	None	None	None	CHEMBL2637	c-Jun N-terminal kinase 3	Homo sapiens	SINGLE PROTEIN	CHEMBL1287787	1	Scientific Literature	Bioorg. Med. Chem. Lett.	2010	None
CHEMBL1288129		0	350.41	0	2.67	59	Cn1ncnc1-c1ncsc1NC(=O)Cc1cccc2cnccc12	IC50	'='	1600.0	nM	5.80			UO_0000065	16.54	0.32	3.13	6.77	False	CHEMBL1291187	Inhibition of recombinant JNK3 after 60 mins by TR-FRET assay	B	BAO_0000357	single protein format	None	None	None	None	None	CHEMBL2637	c-Jun N-terminal kinase 3	Homo sapiens	SINGLE PROTEIN	CHEMBL1287787	1	Scientific Literature	Bioorg. Med. Chem. Lett.	2010	None
CHEMBL1164180		0	502.97	1	5.00	5e	CN1CCN(c2ccc(-c3cnc4c(c3)N(Cc3cc(Cl)ccc3C(F)(F)F)CCN4)cn2)CC1	Inhibition	'<'	50.0	%				UO_0000187					False	CHEMBL1166037	Inhibition of JNK3 at 1 uM	B	BAO_0000357	single protein format	None	None	None	None	None	CHEMBL2637	c-Jun N-terminal kinase 3	Homo sapiens	SINGLE PROTEIN	CHEMBL1165965	1	Scientific Literature	Bioorg. Med. Chem.	2010	None
CHEMBL233002		0	350.42	1	5.04	5b	N#Cc1c(NC(=O)c2ccc(F)c3ccccc23)sc2c1CCCC2	IC50	'='	1000.0	nM	6.00			UO_0000065	17.12	0.33	0.96	11.34	False	CHEMBL897068	Inhibition of human truncated JNK3	B	BAO_0000357	single protein format	Homo sapiens	None	None	None	None	CHEMBL2637	c-Jun N-terminal kinase 3	Homo sapiens	SINGLE PROTEIN	CHEMBL1148840	1	Scientific Literature	Bioorg. Med. Chem. Lett.	2007	None
CHEMBL391198		0	289.40	0	3.56	5m	N#Cc1c(NC(=O)NC2CCCC2)sc2c1CCCC2	IC50	'>'	15848.93	nM				UO_0000065					False	CHEMBL897068	Inhibition of human truncated JNK3	B	BAO_0000357	single protein format	Homo sapiens	None	None	None	None	CHEMBL2637	c-Jun N-terminal kinase 3	Homo sapiens	SINGLE PROTEIN	CHEMBL1148840	1	Scientific Literature	Bioorg. Med. Chem. Lett.	2007	None
CHEMBL234687		0	347.44	1	5.30	5l	N#Cc1c(NC(=O)Nc2cccc3ccccc23)sc2c1CCCC2	IC50	'>'	15848.93	nM				UO_0000065					False	CHEMBL897068	Inhibition of human truncated JNK3	B	BAO_0000357	single protein format	Homo sapiens	None	None	None	None	CHEMBL2637	c-Jun N-terminal kinase 3	Homo sapiens	SINGLE PROTEIN	CHEMBL1148840	1	Scientific Literature	Bioorg. Med. Chem. Lett.	2007	None
CHEMBL1582724		0	262.29	0	2.18	SID4261560	COC(=O)c1sccc1NC(=O)c1ccncc1	IC50	'='	33280.0	nM	4.48		Not Active	UO_0000065	17.07	0.34	2.30	6.56	False	CHEMBL1614549	PUBCHEM_BIOASSAY: Dose response biochemical screening assay for inhibitors of c-Jun N-Terminal Kinase 3 (JNK3). (Class of assay: confirmatory) [Related pubchem assays: 746 ]	B	BAO_0000357	single protein format	Homo sapiens	None	None	None	None	CHEMBL2637	c-Jun N-terminal kinase 3	Homo sapiens	SINGLE PROTEIN	CHEMBL1201862	7	PubChem BioAssays			None
CHEMBL1307136		0	447.54	0	2.51	SID3714115	COc1ccc(CC(=O)Nc2nc3ccccc3s2)cc1S(=O)(=O)N1CCOCC1	IC50	'='	24740.0	nM	4.61		Not Active	UO_0000065	10.29	0.21	2.10	4.71	False	CHEMBL1614549	PUBCHEM_BIOASSAY: Dose response biochemical screening assay for inhibitors of c-Jun N-Terminal Kinase 3 (JNK3). (Class of assay: confirmatory) [Related pubchem assays: 746 ]	B	BAO_0000357	single protein format	Homo sapiens	None	None	None	None	CHEMBL2637	c-Jun N-terminal kinase 3	Homo sapiens	SINGLE PROTEIN	CHEMBL1201862	7	PubChem BioAssays			None
CHEMBL1599919		0	373.48	0	1.95	SID4262621	CS(=O)(=O)N1CCN(c2ccccc2NC(=O)Cc2ccccc2)CC1	IC50	'='	68850.0	nM	4.16		Not Active	UO_0000065	11.14	0.22	2.21	5.97	False	CHEMBL1614549	PUBCHEM_BIOASSAY: Dose response biochemical screening assay for inhibitors of c-Jun N-Terminal Kinase 3 (JNK3). (Class of assay: confirmatory) [Related pubchem assays: 746 ]	B	BAO_0000357	single protein format	Homo sapiens	None	None	None	None	CHEMBL2637	c-Jun N-terminal kinase 3	Homo sapiens	SINGLE PROTEIN	CHEMBL1201862	7	PubChem BioAssays			None
CHEMBL1347258		0	367.50	0	2.93	SID845100	Cc1ccc(S(=O)(=O)NCCCCCC(=O)Nc2nccs2)cc1	IC50	'='	45960.0	nM	4.34		Not Active	UO_0000065	11.80	0.25	1.41	4.92	False	CHEMBL1614549	PUBCHEM_BIOASSAY: Dose response biochemical screening assay for inhibitors of c-Jun N-Terminal Kinase 3 (JNK3). (Class of assay: confirmatory) [Related pubchem assays: 746 ]	B	BAO_0000357	single protein format	Homo sapiens	None	None	None	None	CHEMBL2637	c-Jun N-terminal kinase 3	Homo sapiens	SINGLE PROTEIN	CHEMBL1201862	7	PubChem BioAssays			None
CHEMBL1337299		0	306.41	0	2.58	SID3712747	NC(=O)c1c(NC(=O)Cc2cccs2)sc2c1CCC2	IC50	'='	28320.0	nM	4.55		Not Active	UO_0000065	14.84	0.31	1.97	6.30	False	CHEMBL1614549	PUBCHEM_BIOASSAY: Dose response biochemical screening assay for inhibitors of c-Jun N-Terminal Kinase 3 (JNK3). (Class of assay: confirmatory) [Related pubchem assays: 746 ]	B	BAO_0000357	single protein format	Homo sapiens	None	None	None	None	CHEMBL2637	c-Jun N-terminal kinase 3	Homo sapiens	SINGLE PROTEIN	CHEMBL1201862	7	PubChem BioAssays			None
CHEMBL1495155		0	262.29	0	2.32	SID7968413	CC(=O)Oc1ccc(C(=O)Nc2nccs2)cc1	IC50	'>'	31040.0	nM			Not Active	UO_0000065					False	CHEMBL1614549	PUBCHEM_BIOASSAY: Dose response biochemical screening assay for inhibitors of c-Jun N-Terminal Kinase 3 (JNK3). (Class of assay: confirmatory) [Related pubchem assays: 746 ]	B	BAO_0000357	single protein format	Homo sapiens	None	None	None	None	CHEMBL2637	c-Jun N-terminal kinase 3	Homo sapiens	SINGLE PROTEIN	CHEMBL1201862	7	PubChem BioAssays			None
CHEMBL1561325		0	449.51	0	4.24	SID4256296	CCCOc1ccc(C2C(C(=O)c3ccc(C)o3)=C(O)C(=O)N2CCCn2ccnc2)cc1	IC50	'='	19730.0	nM	4.71		Not Active	UO_0000065	10.47	0.19	0.46	4.81	False	CHEMBL1614549	PUBCHEM_BIOASSAY: Dose response biochemical screening assay for inhibitors of c-Jun N-Terminal Kinase 3 (JNK3). (Class of assay: confirmatory) [Related pubchem assays: 746 ]	B	BAO_0000357	single protein format	Homo sapiens	None	None	None	None	CHEMBL2637	c-Jun N-terminal kinase 3	Homo sapiens	SINGLE PROTEIN	CHEMBL1201862	7	PubChem BioAssays			None
CHEMBL1545185		0	233.29	0	2.80	SID860375	O=C(O)CCSc1ccc2ccccc2n1	IC50	'='	34840.0	nM	4.46		Not Active	UO_0000065	19.11	0.38	1.66	8.88	False	CHEMBL1614549	PUBCHEM_BIOASSAY: Dose response biochemical screening assay for inhibitors of c-Jun N-Terminal Kinase 3 (JNK3). (Class of assay: confirmatory) [Related pubchem assays: 746 ]	B	BAO_0000357	single protein format	Homo sapiens	None	None	None	None	CHEMBL2637	c-Jun N-terminal kinase 3	Homo sapiens	SINGLE PROTEIN	CHEMBL1201862	7	PubChem BioAssays			None
CHEMBL1427588		0	280.35	0	1.45	SID4258634	NC(=O)c1c(NC(=O)C2CCCO2)sc2c1CCC2	IC50	'='	42500.0	nM	4.37		Not Active	UO_0000065	15.59	0.31	2.92	5.37	False	CHEMBL1614549	PUBCHEM_BIOASSAY: Dose response biochemical screening assay for inhibitors of c-Jun N-Terminal Kinase 3 (JNK3). (Class of assay: confirmatory) [Related pubchem assays: 746 ]	B	BAO_0000357	single protein format	Homo sapiens	None	None	None	None	CHEMBL2637	c-Jun N-terminal kinase 3	Homo sapiens	SINGLE PROTEIN	CHEMBL1201862	7	PubChem BioAssays			None
CHEMBL576353		0	236.27	0	3.31	SID858315	Cc1cc(O)ccc1-c1cnc2ccccc2n1	IC50	'='	28060.0	nM	4.55		Not Active	UO_0000065	19.27	0.35	1.24	9.89	False	CHEMBL1614549	PUBCHEM_BIOASSAY: Dose response biochemical screening assay for inhibitors of c-Jun N-Terminal Kinase 3 (JNK3). (Class of assay: confirmatory) [Related pubchem assays: 746 ]	B	BAO_0000357	single protein format	Homo sapiens	None	None	None	None	CHEMBL2637	c-Jun N-terminal kinase 3	Homo sapiens	SINGLE PROTEIN	CHEMBL1201862	7	PubChem BioAssays			None
CHEMBL1325960		0	269.28	0	1.36	SID7969935	COC(=O)c1ccsc1NC(=O)C1=COCCO1	IC50	'='	9148.0	nM	5.04		Active	UO_0000065	18.71	0.38	3.68	6.82	False	CHEMBL1614549	PUBCHEM_BIOASSAY: Dose response biochemical screening assay for inhibitors of c-Jun N-Terminal Kinase 3 (JNK3). (Class of assay: confirmatory) [Related pubchem assays: 746 ]	B	BAO_0000357	single protein format	Homo sapiens	None	None	None	None	CHEMBL2637	c-Jun N-terminal kinase 3	Homo sapiens	SINGLE PROTEIN	CHEMBL1201862	7	PubChem BioAssays			None
CHEMBL1372916		0	331.17	0	2.60	SID844195	O=C(NCc1nc2cc(Br)c[nH]c-2n1)c1ccccc1	IC50	'='	38250.0	nM	4.42		Not Active	UO_0000065	13.34	0.30	1.82	6.25	False	CHEMBL1614549	PUBCHEM_BIOASSAY: Dose response biochemical screening assay for inhibitors of c-Jun N-Terminal Kinase 3 (JNK3). (Class of assay: confirmatory) [Related pubchem assays: 746 ]	B	BAO_0000357	single protein format	Homo sapiens	None	None	None	None	CHEMBL2637	c-Jun N-terminal kinase 3	Homo sapiens	SINGLE PROTEIN	CHEMBL1201862	7	PubChem BioAssays			None
CHEMBL1429633		0	300.31	0	1.81	SID858479	COc1cccc(OCC(=O)Nc2ccccc2C(N)=O)c1	IC50	'='	55240.0	nM	4.26		Not Active	UO_0000065	14.18	0.26	2.45	4.70	False	CHEMBL1614549	PUBCHEM_BIOASSAY: Dose response biochemical screening assay for inhibitors of c-Jun N-Terminal Kinase 3 (JNK3). (Class of assay: confirmatory) [Related pubchem assays: 746 ]	B	BAO_0000357	single protein format	Homo sapiens	None	None	None	None	CHEMBL2637	c-Jun N-terminal kinase 3	Homo sapiens	SINGLE PROTEIN	CHEMBL1201862	7	PubChem BioAssays			None
CHEMBL1563389		0	302.33	0	4.63	SID4256604	Oc1ccccc1C1=Nc2ccccc2N=C(c2ccco2)C1	IC50	'>'	31040.0	nM			Not Active	UO_0000065					False	CHEMBL1614549	PUBCHEM_BIOASSAY: Dose response biochemical screening assay for inhibitors of c-Jun N-Terminal Kinase 3 (JNK3). (Class of assay: confirmatory) [Related pubchem assays: 746 ]	B	BAO_0000357	single protein format	Homo sapiens	None	None	None	None	CHEMBL2637	c-Jun N-terminal kinase 3	Homo sapiens	SINGLE PROTEIN	CHEMBL1201862	7	PubChem BioAssays			None
CHEMBL1367188		0	333.82	0	2.82	SID4265479	CCOC(=O)c1cnc2ccc(Cl)cc2c1N1CCN(C)CC1	IC50	'='	25890.0	nM	4.59		Not Active	UO_0000065	13.74	0.27	1.77	10.04	False	CHEMBL1614549	PUBCHEM_BIOASSAY: Dose response biochemical screening assay for inhibitors of c-Jun N-Terminal Kinase 3 (JNK3). (Class of assay: confirmatory) [Related pubchem assays: 746 ]	B	BAO_0000357	single protein format	Homo sapiens	None	None	None	None	CHEMBL2637	c-Jun N-terminal kinase 3	Homo sapiens	SINGLE PROTEIN	CHEMBL1201862	7	PubChem BioAssays			None
CHEMBL1548293		0	293.37	0	3.64	SID7974839	Cc1ccc(Nc2cc(-n3nc(C)cc3C)ncn2)c(C)c1	IC50	'='	17680.0	nM	4.75		Not Active	UO_0000065	16.20	0.30	1.11	8.54	False	CHEMBL1614549	PUBCHEM_BIOASSAY: Dose response biochemical screening assay for inhibitors of c-Jun N-Terminal Kinase 3 (JNK3). (Class of assay: confirmatory) [Related pubchem assays: 746 ]	B	BAO_0000357	single protein format	Homo sapiens	None	None	None	None	CHEMBL2637	c-Jun N-terminal kinase 3	Homo sapiens	SINGLE PROTEIN	CHEMBL1201862	7	PubChem BioAssays			None
CHEMBL1352869		0	356.38	0	2.13	SID4243303	CCn1ncc(C2=NOC(C(=O)Nc3ccccc3C(=O)OC)C2)c1C	IC50	'='	1819.0	nM	5.74		Active	UO_0000065	16.11	0.30	3.61	6.05	False	CHEMBL1614549	PUBCHEM_BIOASSAY: Dose response biochemical screening assay for inhibitors of c-Jun N-Terminal Kinase 3 (JNK3). (Class of assay: confirmatory) [Related pubchem assays: 746 ]	B	BAO_0000357	single protein format	Homo sapiens	None	None	None	None	CHEMBL2637	c-Jun N-terminal kinase 3	Homo sapiens	SINGLE PROTEIN	CHEMBL1201862	7	PubChem BioAssays			None
CHEMBL1471285		0	346.44	0	3.03	SID862959	Cc1ccc2c(C)nc(NC3=NCN(Cc4ccccc4)CN3)nc2c1	IC50	'>'	93120.0	nM			Not Active	UO_0000065					False	CHEMBL1614549	PUBCHEM_BIOASSAY: Dose response biochemical screening assay for inhibitors of c-Jun N-Terminal Kinase 3 (JNK3). (Class of assay: confirmatory) [Related pubchem assays: 746 ]	B	BAO_0000357	single protein format	Homo sapiens	None	None	None	None	CHEMBL2637	c-Jun N-terminal kinase 3	Homo sapiens	SINGLE PROTEIN	CHEMBL1201862	7	PubChem BioAssays			None
CHEMBL397521		0	1312.57	None	None	ARC-659-1b	N=C(N)NCCC[C@H](NC(=O)[C@H](CCCNC(=N)N)NC(=O)[C@H](CCCNC(=N)N)NC(=O)[C@H](CCCNC(=N)N)NC(=O)[C@H](CCCNC(=N)N)NC(=O)[C@H](CCCNC(=N)N)NC(=O)CCCCCNC(=O)[C@@H]1C[C@@H](O)[C@H](n2cnc3c(N)ncnc32)C1)C(N)=O	Activity	'='	104.0	%				UO_0000187					False	CHEMBL899290	Inhibition of JNK3 assessed as residual activity at 1 uM	B	BAO_0000357	single protein format	None	None	None	None	None	CHEMBL2637	c-Jun N-terminal kinase 3	Homo sapiens	SINGLE PROTEIN	CHEMBL1149703	1	Scientific Literature	Bioorg. Med. Chem. Lett.	2007	None
CHEMBL1432163		0	302.33	0	3.46	SID3717342	COc1ccc(C(C)=O)cc1COC(=O)c1cc(C)oc1C	IC50	'='	61790.0	nM	4.21		Not Active	UO_0000065	13.92	0.26	0.75	6.40	False	CHEMBL1614549	PUBCHEM_BIOASSAY: Dose response biochemical screening assay for inhibitors of c-Jun N-Terminal Kinase 3 (JNK3). (Class of assay: confirmatory) [Related pubchem assays: 746 ]	B	BAO_0000357	single protein format	Homo sapiens	None	None	None	None	CHEMBL2637	c-Jun N-terminal kinase 3	Homo sapiens	SINGLE PROTEIN	CHEMBL1201862	7	PubChem BioAssays			None
CHEMBL1457783		0	253.26	0	3.27	SID7972422	c1ccc(-c2onc3cc4c(cc23)OCCO4)cc1	IC50	'='	50060.0	nM	4.30		Not Active	UO_0000065	16.98	0.31	1.03	9.67	False	CHEMBL1614549	PUBCHEM_BIOASSAY: Dose response biochemical screening assay for inhibitors of c-Jun N-Terminal Kinase 3 (JNK3). (Class of assay: confirmatory) [Related pubchem assays: 746 ]	B	BAO_0000357	single protein format	Homo sapiens	None	None	None	None	CHEMBL2637	c-Jun N-terminal kinase 3	Homo sapiens	SINGLE PROTEIN	CHEMBL1201862	7	PubChem BioAssays			None
CHEMBL1497316		0	350.42	0	2.75	SID860910	Oc1ccccc1-c1nc(NCCN2CCOCC2)c2ccccc2n1	IC50	'>'	31040.0	nM			Not Active	UO_0000065					False	CHEMBL1614549	PUBCHEM_BIOASSAY: Dose response biochemical screening assay for inhibitors of c-Jun N-Terminal Kinase 3 (JNK3). (Class of assay: confirmatory) [Related pubchem assays: 746 ]	B	BAO_0000357	single protein format	Homo sapiens	None	None	None	None	CHEMBL2637	c-Jun N-terminal kinase 3	Homo sapiens	SINGLE PROTEIN	CHEMBL1201862	7	PubChem BioAssays			None
CHEMBL1379677		0	344.37	0	3.74	SID862610	O=C1c2ccccc2-c2onc3ccc(NCCCn4ccnc4)c1c23	IC50	'='	22200.0	nM	4.65		Not Active	UO_0000065	13.51	0.24	0.91	6.38	False	CHEMBL1614549	PUBCHEM_BIOASSAY: Dose response biochemical screening assay for inhibitors of c-Jun N-Terminal Kinase 3 (JNK3). (Class of assay: confirmatory) [Related pubchem assays: 746 ]	B	BAO_0000357	single protein format	Homo sapiens	None	None	None	None	CHEMBL2637	c-Jun N-terminal kinase 3	Homo sapiens	SINGLE PROTEIN	CHEMBL1201862	7	PubChem BioAssays			None
CHEMBL1527714		0	376.36	0	2.92	SID7969268	COc1ccc(CNC(=O)c2cnn3c(C(F)F)cc(C)nc23)cc1OC	IC50	'>'	31040.0	nM			Not Active	UO_0000065					False	CHEMBL1614549	PUBCHEM_BIOASSAY: Dose response biochemical screening assay for inhibitors of c-Jun N-Terminal Kinase 3 (JNK3). (Class of assay: confirmatory) [Related pubchem assays: 746 ]	B	BAO_0000357	single protein format	Homo sapiens	None	None	None	None	CHEMBL2637	c-Jun N-terminal kinase 3	Homo sapiens	SINGLE PROTEIN	CHEMBL1201862	7	PubChem BioAssays			None
CHEMBL3193799		0	264.28	0	2.82	SID7974022	O=C1C(/C=N/Cc2cccnc2)=C(O)c2ccccc21	IC50	'='	32050.0	nM	4.49		Not Active	UO_0000065	17.01	0.31	1.67	7.18	False	CHEMBL1614549	PUBCHEM_BIOASSAY: Dose response biochemical screening assay for inhibitors of c-Jun N-Terminal Kinase 3 (JNK3). (Class of assay: confirmatory) [Related pubchem assays: 746 ]	B	BAO_0000357	single protein format	Homo sapiens	None	None	None	None	CHEMBL2637	c-Jun N-terminal kinase 3	Homo sapiens	SINGLE PROTEIN	CHEMBL1201862	7	PubChem BioAssays			None
CHEMBL1498547		0	332.41	0	2.21	SID4256804	Cn1nnnc1SCc1ccc(C(=O)Nc2nccs2)cc1	IC50	'='	56860.0	nM	4.25		Not Active	UO_0000065	12.77	0.26	2.04	4.96	False	CHEMBL1614549	PUBCHEM_BIOASSAY: Dose response biochemical screening assay for inhibitors of c-Jun N-Terminal Kinase 3 (JNK3). (Class of assay: confirmatory) [Related pubchem assays: 746 ]	B	BAO_0000357	single protein format	Homo sapiens	None	None	None	None	CHEMBL2637	c-Jun N-terminal kinase 3	Homo sapiens	SINGLE PROTEIN	CHEMBL1201862	7	PubChem BioAssays			None
CHEMBL1459123		0	314.37	0	3.08	SID3711774	Cc1ccc2c(CC(=O)Nc3sccc3C(N)=O)coc2c1	IC50	'='	20930.0	nM	4.68		Not Active	UO_0000065	14.88	0.29	1.60	5.48	False	CHEMBL1614549	PUBCHEM_BIOASSAY: Dose response biochemical screening assay for inhibitors of c-Jun N-Terminal Kinase 3 (JNK3). (Class of assay: confirmatory) [Related pubchem assays: 746 ]	B	BAO_0000357	single protein format	Homo sapiens	None	None	None	None	CHEMBL2637	c-Jun N-terminal kinase 3	Homo sapiens	SINGLE PROTEIN	CHEMBL1201862	7	PubChem BioAssays			None
CHEMBL1301494		0	481.51	0	2.36	SID7973069	CCOC(=O)CCC(NC(=O)c1ccc(NCN2C(=O)c3ccccc3C2=O)cc1)C(=O)OCC	IC50	'='	13130.0	nM	4.88		Not Active	UO_0000065	10.14	0.19	2.52	3.72	False	CHEMBL1614549	PUBCHEM_BIOASSAY: Dose response biochemical screening assay for inhibitors of c-Jun N-Terminal Kinase 3 (JNK3). (Class of assay: confirmatory) [Related pubchem assays: 746 ]	B	BAO_0000357	single protein format	Homo sapiens	None	None	None	None	CHEMBL2637	c-Jun N-terminal kinase 3	Homo sapiens	SINGLE PROTEIN	CHEMBL1201862	7	PubChem BioAssays			None
CHEMBL1577894		0	353.41	0	2.54	SID4251567	CCOc1ccccc1NC(=O)CSc1nc(N)c(C#N)cc1C#N	IC50	'>'	31040.0	nM			Not Active	UO_0000065					False	CHEMBL1614549	PUBCHEM_BIOASSAY: Dose response biochemical screening assay for inhibitors of c-Jun N-Terminal Kinase 3 (JNK3). (Class of assay: confirmatory) [Related pubchem assays: 746 ]	B	BAO_0000357	single protein format	Homo sapiens	None	None	None	None	CHEMBL2637	c-Jun N-terminal kinase 3	Homo sapiens	SINGLE PROTEIN	CHEMBL1201862	7	PubChem BioAssays			None
CHEMBL1421889		0	417.46	0	2.97	SID844950	O=S(=O)(c1ccc2c(c1)OCCO2)N1CCC(n2cnc3cc(F)ccc32)CC1	IC50	'='	49420.0	nM	4.31		Not Active	UO_0000065	10.31	0.20	1.34	5.85	False	CHEMBL1614549	PUBCHEM_BIOASSAY: Dose response biochemical screening assay for inhibitors of c-Jun N-Terminal Kinase 3 (JNK3). (Class of assay: confirmatory) [Related pubchem assays: 746 ]	B	BAO_0000357	single protein format	Homo sapiens	None	None	None	None	CHEMBL2637	c-Jun N-terminal kinase 3	Homo sapiens	SINGLE PROTEIN	CHEMBL1201862	7	PubChem BioAssays			None
CHEMBL1422363		0	317.35	0	1.45	SID7967903	CCOc1ccc(NC(=O)CN2C(=O)C3CCCN3C2=O)cc1	IC50	'>'	93120.0	nM			Not Active	UO_0000065					False	CHEMBL1614549	PUBCHEM_BIOASSAY: Dose response biochemical screening assay for inhibitors of c-Jun N-Terminal Kinase 3 (JNK3). (Class of assay: confirmatory) [Related pubchem assays: 746 ]	B	BAO_0000357	single protein format	Homo sapiens	None	None	None	None	CHEMBL2637	c-Jun N-terminal kinase 3	Homo sapiens	SINGLE PROTEIN	CHEMBL1201862	7	PubChem BioAssays			None
CHEMBL1440703		0	293.24	0	1.03	SID847359	CC(=O)Nc1cc(OC(C)=O)c2nonc2c1OC(C)=O	IC50	'='	46600.0	nM	4.33		Not Active	UO_0000065	14.77	0.28	3.30	3.59	False	CHEMBL1614549	PUBCHEM_BIOASSAY: Dose response biochemical screening assay for inhibitors of c-Jun N-Terminal Kinase 3 (JNK3). (Class of assay: confirmatory) [Related pubchem assays: 746 ]	B	BAO_0000357	single protein format	Homo sapiens	None	None	None	None	CHEMBL2637	c-Jun N-terminal kinase 3	Homo sapiens	SINGLE PROTEIN	CHEMBL1201862	7	PubChem BioAssays			None
CHEMBL1566655		0	447.54	0	4.20	SID843839	O=C(CSc1ncccc1-c1nc2ccccc2[nH]1)N1CCN(c2ccccc2F)CC1	IC50	'='	55890.0	nM	4.25		Not Active	UO_0000065	9.50	0.18	0.05	6.53	False	CHEMBL1614549	PUBCHEM_BIOASSAY: Dose response biochemical screening assay for inhibitors of c-Jun N-Terminal Kinase 3 (JNK3). (Class of assay: confirmatory) [Related pubchem assays: 746 ]	B	BAO_0000357	single protein format	Homo sapiens	None	None	None	None	CHEMBL2637	c-Jun N-terminal kinase 3	Homo sapiens	SINGLE PROTEIN	CHEMBL1201862	7	PubChem BioAssays			None
CHEMBL1423096		0	243.70	0	3.31	SID7973773	Clc1ccc2[nH]c3c(c2c1)CCc1c[nH]nc1-3	IC50	'='	2164.0	nM	5.67		Active	UO_0000065	23.24	0.46	2.35	12.74	False	CHEMBL1614549	PUBCHEM_BIOASSAY: Dose response biochemical screening assay for inhibitors of c-Jun N-Terminal Kinase 3 (JNK3). (Class of assay: confirmatory) [Related pubchem assays: 746 ]	B	BAO_0000357	single protein format	Homo sapiens	None	None	None	None	CHEMBL2637	c-Jun N-terminal kinase 3	Homo sapiens	SINGLE PROTEIN	CHEMBL1201862	7	PubChem BioAssays			None
CHEMBL1423507		0	462.58	0	4.55	SID4251081	O=C(CCCCCn1c(SCc2ccncc2)nc2ccccc2c1=O)NCc1ccco1	IC50	'='	73050.0	nM	4.14		Not Active	UO_0000065	8.94	0.17	-0.41	4.59	False	CHEMBL1614549	PUBCHEM_BIOASSAY: Dose response biochemical screening assay for inhibitors of c-Jun N-Terminal Kinase 3 (JNK3). (Class of assay: confirmatory) [Related pubchem assays: 746 ]	B	BAO_0000357	single protein format	Homo sapiens	None	None	None	None	CHEMBL2637	c-Jun N-terminal kinase 3	Homo sapiens	SINGLE PROTEIN	CHEMBL1201862	7	PubChem BioAssays			None
CHEMBL1384896		0	416.47	0	3.08	SID4246499	Cc1ccccc1-n1c(SCc2cc(=O)n3ccccc3n2)nc2nncc-2c1O	IC50	'='	41750.0	nM	4.38		Not Active	UO_0000065	10.52	0.20	1.30	4.46	False	CHEMBL1614549	PUBCHEM_BIOASSAY: Dose response biochemical screening assay for inhibitors of c-Jun N-Terminal Kinase 3 (JNK3). (Class of assay: confirmatory) [Related pubchem assays: 746 ]	B	BAO_0000357	single protein format	Homo sapiens	None	None	None	None	CHEMBL2637	c-Jun N-terminal kinase 3	Homo sapiens	SINGLE PROTEIN	CHEMBL1201862	7	PubChem BioAssays			None
CHEMBL1415432		0	268.27	0	2.81	SID843930	CC1(C)Oc2ccc3ccc(=O)oc3c2-c2c[nH]nc21	IC50	'>'	31040.0	nM			Not Active	UO_0000065					False	CHEMBL1614549	PUBCHEM_BIOASSAY: Dose response biochemical screening assay for inhibitors of c-Jun N-Terminal Kinase 3 (JNK3). (Class of assay: confirmatory) [Related pubchem assays: 746 ]	B	BAO_0000357	single protein format	Homo sapiens	None	None	None	None	CHEMBL2637	c-Jun N-terminal kinase 3	Homo sapiens	SINGLE PROTEIN	CHEMBL1201862	7	PubChem BioAssays			None
CHEMBL3190499		0	243.29	0	3.08	SID4247768	Oc1[nH]c2ccccc2c1/C=N/c1nccs1	IC50	'='	46570.0	nM	4.33		Not Active	UO_0000065	17.81	0.35	1.25	7.07	False	CHEMBL1614549	PUBCHEM_BIOASSAY: Dose response biochemical screening assay for inhibitors of c-Jun N-Terminal Kinase 3 (JNK3). (Class of assay: confirmatory) [Related pubchem assays: 746 ]	B	BAO_0000357	single protein format	Homo sapiens	None	None	None	None	CHEMBL2637	c-Jun N-terminal kinase 3	Homo sapiens	SINGLE PROTEIN	CHEMBL1201862	7	PubChem BioAssays			None
CHEMBL1822141		0	499.27	0	3.66	37	O=C(Cn1c(=O)ccc2cnc(C(F)(F)F)cc21)Nc1scc(Br)c1-c1ncn[nH]1	IC50	'='	6.0	nM	8.22			UO_0000065	16.47	0.37	4.56	7.79	False	CHEMBL1825596	Inhibition of recombinant JNK3 using ser73 of c-jun as substrate preincubated for 15 mins measured after 60 mins by TR-FRET assay	B	BAO_0000357	single protein format	None	None	None	None	None	CHEMBL2637	c-Jun N-terminal kinase 3	Homo sapiens	SINGLE PROTEIN	CHEMBL1821697	1	Scientific Literature	Bioorg. Med. Chem. Lett.	2011	None
CHEMBL482708		0	307.40	0	3.56	8	CN(c1nccc(-c2cnc3ccccn23)n1)C1CCCCC1	IC50	'='	3.0	nM	8.52			UO_0000065	27.73	0.51	4.96	18.40	False	CHEMBL956507	Inhibition of JNK3	B	BAO_0000357	single protein format	None	None	None	None	None	CHEMBL2637	c-Jun N-terminal kinase 3	Homo sapiens	SINGLE PROTEIN	CHEMBL1150395	1	Scientific Literature	Bioorg. Med. Chem. Lett.	2008	None
CHEMBL1771657		0	332.37	0	2.51	7	Cc1ncn(-c2ccc(Nc3nccc(-c4ccn(C)n4)n3)cc2)n1	IC50	'='	1450.0	nM	5.84			UO_0000065	17.57	0.32	3.33	6.76	False	CHEMBL1772668	Inhibition of JNK3 assessed as formation of phospho-Thr71-ATF-2 from biotinylated-ATF2 by HTRF assay	B	BAO_0000357	single protein format	None	None	None	None	None	CHEMBL2637	c-Jun N-terminal kinase 3	Homo sapiens	SINGLE PROTEIN	CHEMBL1770119	1	Scientific Literature	Bioorg. Med. Chem. Lett.	2011	None
CHEMBL3410036		0	387.44	0	3.96	18b	Cc1c[nH]c2ncnc(-c3ccc(NC(=O)N(CCO)c4ccccc4)cc3)c12	IC50						Not Determined						False	CHEMBL3411302	Inhibition of human JNK3 using ATF2 substrate, ATP and [gamma33P]ATP	B	BAO_0000357	single protein format	Homo sapiens	None	None	None	None	CHEMBL2637	c-Jun N-terminal kinase 3	Homo sapiens	SINGLE PROTEIN	CHEMBL3407489	1	Scientific Literature	J. Med. Chem.	2015	None
CHEMBL1771662		0	369.86	0	3.72	14	Cn1ccc(-c2cc(Nc3ccc(N4CCOCC4)cc3)ncc2Cl)n1	IC50	'='	130.0	nM	6.89			UO_0000065	18.62	0.36	3.17	12.47	False	CHEMBL1772668	Inhibition of JNK3 assessed as formation of phospho-Thr71-ATF-2 from biotinylated-ATF2 by HTRF assay	B	BAO_0000357	single protein format	None	None	None	None	None	CHEMBL2637	c-Jun N-terminal kinase 3	Homo sapiens	SINGLE PROTEIN	CHEMBL1770119	1	Scientific Literature	Bioorg. Med. Chem. Lett.	2011	None
CHEMBL1771658		0	366.82	0	3.16	8	Cc1ncn(-c2ccc(Nc3ncc(Cl)c(-c4ccn(C)n4)n3)cc2)n1	IC50	'='	860.0	nM	6.07			UO_0000065	16.54	0.32	2.91	7.03	False	CHEMBL1772668	Inhibition of JNK3 assessed as formation of phospho-Thr71-ATF-2 from biotinylated-ATF2 by HTRF assay	B	BAO_0000357	single protein format	None	None	None	None	None	CHEMBL2637	c-Jun N-terminal kinase 3	Homo sapiens	SINGLE PROTEIN	CHEMBL1770119	1	Scientific Literature	Bioorg. Med. Chem. Lett.	2011	None
CHEMBL572282		0	314.35	0	3.47	9b	c1ccc(-c2ccnc(Nc3ccc(-n4cncn4)cc3)n2)cc1	IC50	'='	297.0	nM	6.53			UO_0000065	20.76	0.37	3.06	9.53	False	CHEMBL1042602	Inhibition of JNK3 by time resolved fluorescence assay	B	BAO_0000357	single protein format	None	None	None	None	None	CHEMBL2637	c-Jun N-terminal kinase 3	Homo sapiens	SINGLE PROTEIN	CHEMBL1156783	1	Scientific Literature	J. Med. Chem.	2010	None
CHEMBL1077118		0	301.77	0	3.75	4	COc1cc2c(cc1OC)C(c1cccc(Cl)c1)=NCC2	IC50	'='	10000.0	nM	5.00			UO_0000065	16.57	0.33	1.25	16.22	False	CHEMBL1108471	Inhibition of JNK3 by high throughput screening	B	BAO_0000357	single protein format	None	None	None	None	None	CHEMBL2637	c-Jun N-terminal kinase 3	Homo sapiens	SINGLE PROTEIN	CHEMBL1153754	1	Scientific Literature	Bioorg. Med. Chem. Lett.	2009	None
CHEMBL1088634		0	285.77	0	4.05	25	COc1cc2c(cc1Cl)C(c1cccc(C)c1)=NCC2	IC50	'='	1995.26	nM	5.70			UO_0000065	19.95	0.39	1.65	26.40	False	CHEMBL1108473	Inhibition of N-terminal His(6)-tagged truncated human JNK3 transfected in baculovirus expression system by fluorescence anisotropy	B	BAO_0000019	assay format	Homo sapiens	None	None	None	None	CHEMBL2637	c-Jun N-terminal kinase 3	Homo sapiens	SINGLE PROTEIN	CHEMBL1153754	1	Scientific Literature	Bioorg. Med. Chem. Lett.	2009	None
CHEMBL220096		0	433.90	0	3.94	6f	CNC(=O)[C@@H](NC(=O)c1cc(-c2[nH]ncc2-c2cccc(Cl)c2)c[nH]1)c1ccccc1	Ki	'='	3900.0	nM	5.41			UO_0000065	12.47	0.24	1.47	5.27	False	CHEMBL917080	Inhibition of JNK3 at 10 nM by spectrophotometric coupled-enzyme assay	B	BAO_0000357	single protein format	Homo sapiens	None	None	None	None	CHEMBL2637	c-Jun N-terminal kinase 3	Homo sapiens	SINGLE PROTEIN	CHEMBL1142871	1	Scientific Literature	J. Med. Chem.	2007	None
CHEMBL1084663		0	241.72	0	3.73	10	Clc1cccc(C2=NCCc3ccccc32)c1	IC50	'>'	15848.93	nM				UO_0000065					False	CHEMBL1108473	Inhibition of N-terminal His(6)-tagged truncated human JNK3 transfected in baculovirus expression system by fluorescence anisotropy	B	BAO_0000019	assay format	Homo sapiens	None	None	None	None	CHEMBL2637	c-Jun N-terminal kinase 3	Homo sapiens	SINGLE PROTEIN	CHEMBL1153754	1	Scientific Literature	Bioorg. Med. Chem. Lett.	2009	None
CHEMBL1086784		0	301.77	0	3.75	7	COc1cc2c(cc1OC)C(c1ccc(Cl)cc1)=NCC2	IC50	'>'	15848.93	nM				UO_0000065					False	CHEMBL1108473	Inhibition of N-terminal His(6)-tagged truncated human JNK3 transfected in baculovirus expression system by fluorescence anisotropy	B	BAO_0000019	assay format	Homo sapiens	None	None	None	None	CHEMBL2637	c-Jun N-terminal kinase 3	Homo sapiens	SINGLE PROTEIN	CHEMBL1153754	1	Scientific Literature	Bioorg. Med. Chem. Lett.	2009	None
CHEMBL1082866		0	289.74	0	3.88	13	COc1cc2c(cc1Cl)C(c1ccc(F)cc1)=NCC2	IC50	'='	5011.87	nM	5.30			UO_0000065	18.29	0.36	1.42	24.55	False	CHEMBL1108473	Inhibition of N-terminal His(6)-tagged truncated human JNK3 transfected in baculovirus expression system by fluorescence anisotropy	B	BAO_0000019	assay format	Homo sapiens	None	None	None	None	CHEMBL2637	c-Jun N-terminal kinase 3	Homo sapiens	SINGLE PROTEIN	CHEMBL1153754	1	Scientific Literature	Bioorg. Med. Chem. Lett.	2009	None
CHEMBL1771667		0	363.40	0	3.56	19	Cc1nc(C)n(-c2ccc(Nc3cc(-c4ccn(C)n4)c(F)cn3)cc2)n1	IC50	'='	340.0	nM	6.47			UO_0000065	17.80	0.33	2.91	8.81	False	CHEMBL1772668	Inhibition of JNK3 assessed as formation of phospho-Thr71-ATF-2 from biotinylated-ATF2 by HTRF assay	B	BAO_0000357	single protein format	None	None	None	None	None	CHEMBL2637	c-Jun N-terminal kinase 3	Homo sapiens	SINGLE PROTEIN	CHEMBL1770119	1	Scientific Literature	Bioorg. Med. Chem. Lett.	2011	None
CHEMBL1822146		0	498.28	0	4.27	42	O=C(Cn1c(=O)ccc2cc(C(F)(F)F)ccc21)Nc1scc(Br)c1-c1ncn[nH]1	Inhibition	'='	96.0	%				UO_0000187					False	CHEMBL1825778	Inhibition of JNK3 at 10 uM using 100 uM of ATP	B	BAO_0000357	single protein format	None	None	None	None	None	CHEMBL2637	c-Jun N-terminal kinase 3	Homo sapiens	SINGLE PROTEIN	CHEMBL1821697	1	Scientific Literature	Bioorg. Med. Chem. Lett.	2011	None
CHEMBL1771661		0	355.83	0	3.71	13	Clc1cnc(Nc2ccc(N3CCOCC3)cc2)cc1-c1cc[nH]n1	IC50	'='	70.0	nM	7.16			UO_0000065	20.11	0.39	3.44	10.83	False	CHEMBL1772668	Inhibition of JNK3 assessed as formation of phospho-Thr71-ATF-2 from biotinylated-ATF2 by HTRF assay	B	BAO_0000357	single protein format	None	None	None	None	None	CHEMBL2637	c-Jun N-terminal kinase 3	Homo sapiens	SINGLE PROTEIN	CHEMBL1770119	1	Scientific Literature	Bioorg. Med. Chem. Lett.	2011	None
CHEMBL1771709		0	420.45	0	2.78	22	Cn1ccc(-c2cc(Nc3ccc(-n4cnc(N5CCOCC5)n4)cc3)ncc2F)n1	IC50	'='	160.0	nM	6.80			UO_0000065	16.16	0.30	4.02	7.91	False	CHEMBL1772668	Inhibition of JNK3 assessed as formation of phospho-Thr71-ATF-2 from biotinylated-ATF2 by HTRF assay	B	BAO_0000357	single protein format	None	None	None	None	None	CHEMBL2637	c-Jun N-terminal kinase 3	Homo sapiens	SINGLE PROTEIN	CHEMBL1770119	1	Scientific Literature	Bioorg. Med. Chem. Lett.	2011	None
CHEMBL553	ERLOTINIB	4	393.44	0	3.41	Erlotinib	C#Cc1cccc(Nc2ncnc3cc(OCCOC)c(OCCOC)cc23)c1	Kd	'='	4300.0	nM	5.37			UO_0000065	13.64	0.25	1.96	7.18	False	CHEMBL1908588	Binding constant for JNK3 kinase domain	B	BAO_0000357	single protein format	None	None	None	None	None	CHEMBL2637	c-Jun N-terminal kinase 3	Homo sapiens	SINGLE PROTEIN	CHEMBL1908390	1	Scientific Literature	Nat. Biotechnol.	2011	None
CHEMBL3401984		0	415.44	0	2.87	11	OCC(O)[C@H]1C2CCC(CC2)[C@@H]1Nc1nc(-c2c[nH]c3ncc(F)cc23)ncc1F	Ki	'>'	4000.0	nM				UO_0000065					False	CHEMBL3405452	Inhibition of JNK3 (unknown origin)	B	BAO_0000357	single protein format	Homo sapiens	None	None	None	None	CHEMBL2637	c-Jun N-terminal kinase 3	Homo sapiens	SINGLE PROTEIN	CHEMBL3399966	1	Scientific Literature	Bioorg. Med. Chem. Lett.	2015	None
CHEMBL1081196		0	392.48	0	4.36	19e	CCN(Cc1cccc(OC)c1)C(=O)c1nc2ccc(-c3cn[nH]c3)cc2s1	IC50	'>'	20000.0	nM				UO_0000065					False	CHEMBL1099849	Inhibition of JNK3	B	BAO_0000357	single protein format	None	None	None	None	None	CHEMBL2637	c-Jun N-terminal kinase 3	Homo sapiens	SINGLE PROTEIN	CHEMBL1154368	1	Scientific Literature	Bioorg. Med. Chem. Lett.	2009	None
CHEMBL191384		0	372.46	0	3.94	AS-601245	N#C/C(=C1/Nc2ccccc2S1)c1ccnc(NCCc2cccnc2)n1	Activity	'='	72.0	%				UO_0000187					False	CHEMBL1060123	Percentage JNK3 activity remaining in the presence of 1uM inhibitor	B	BAO_0000357	single protein format	Homo sapiens	None	None	None	None	CHEMBL2637	c-Jun N-terminal kinase 3	Homo sapiens	SINGLE PROTEIN	CHEMBL1150976	1	Scientific Literature	Biochem. J.	2007	None
CHEMBL573578		0	331.42	0	3.91	NM-PP1	CC(C)(C)n1nc(Cc2cccc3ccccc23)c2c(N)ncnc21	Activity	'='	98.0	%				UO_0000187					False	CHEMBL1060123	Percentage JNK3 activity remaining in the presence of 1uM inhibitor	B	BAO_0000357	single protein format	Homo sapiens	None	None	None	None	CHEMBL2637	c-Jun N-terminal kinase 3	Homo sapiens	SINGLE PROTEIN	CHEMBL1150976	1	Scientific Literature	Biochem. J.	2007	None
CHEMBL258844		0	551.65	2	6.32	Akt-I-1,2	O=c1[nH]c2ccccc2n1C1CCN(Cc2ccc(-c3nc4cc5[nH]cnc5cc4nc3-c3ccccc3)cc2)CC1	Activity	'='	88.0	%				UO_0000187					False	CHEMBL1060123	Percentage JNK3 activity remaining in the presence of 1uM inhibitor	B	BAO_0000357	single protein format	Homo sapiens	None	None	None	None	CHEMBL2637	c-Jun N-terminal kinase 3	Homo sapiens	SINGLE PROTEIN	CHEMBL1150976	1	Scientific Literature	Biochem. J.	2007	None
CHEMBL1288098		0	325.39	0	3.39	54	COc1ccc(CC(=O)Nc2ccsc2-c2cnccn2)cc1	IC50	'='	1500.0	nM	5.82			UO_0000065	17.90	0.35	2.43	9.08	False	CHEMBL1291187	Inhibition of recombinant JNK3 after 60 mins by TR-FRET assay	B	BAO_0000357	single protein format	None	None	None	None	None	CHEMBL2637	c-Jun N-terminal kinase 3	Homo sapiens	SINGLE PROTEIN	CHEMBL1287787	1	Scientific Literature	Bioorg. Med. Chem. Lett.	2010	None
CHEMBL1771666		0	353.40	0	3.20	18	Cn1ccc(-c2cc(Nc3ccc(N4CCOCC4)cc3)ncc2F)n1	IC50	'='	160.0	nM	6.80			UO_0000065	19.23	0.36	3.60	12.31	False	CHEMBL1772668	Inhibition of JNK3 assessed as formation of phospho-Thr71-ATF-2 from biotinylated-ATF2 by HTRF assay	B	BAO_0000357	single protein format	None	None	None	None	None	CHEMBL2637	c-Jun N-terminal kinase 3	Homo sapiens	SINGLE PROTEIN	CHEMBL1770119	1	Scientific Literature	Bioorg. Med. Chem. Lett.	2011	None
CHEMBL2334715		0	503.61	2	5.76	10	O=C(C1CC1)N1CCC[C@@H](Nc2cc(-n3c(-c4ccc5ccccc5c4)nc4cc(O)ccc43)ccn2)C1	Kd	'='	27700.0	nM	4.56			UO_0000065	9.05	0.16	-1.20	5.47	True	CHEMBL2344423	Binding affinity to JNK3 (unknown origin) by surface plasmon resonance analysis in presence of ATP	B	BAO_0000357	single protein format	Homo sapiens	None	None	None	None	CHEMBL2637	c-Jun N-terminal kinase 3	Homo sapiens	SINGLE PROTEIN	CHEMBL2331452	1	Scientific Literature	Bioorg. Med. Chem. Lett.	2013	None
CHEMBL551717		0	340.33	0	3.39	45	Cc1ccccc1-c1c(N)c(C(=O)c2ccc(F)cc2F)cc[n+]1[O-]	Activity	'='	100.0	%				UO_0000187					False	CHEMBL1054686	Inhibition of human JNK3 assessed as remaining activity at 10 uM	B	BAO_0000357	single protein format	Homo sapiens	None	None	None	None	CHEMBL2637	c-Jun N-terminal kinase 3	Homo sapiens	SINGLE PROTEIN	CHEMBL1152438	1	Scientific Literature	J. Med. Chem.	2009	None
CHEMBL1090089	PAMAPIMOD	2	406.39	0	1.94	1	Cn1c(=O)c(Oc2ccc(F)cc2F)cc2cnc(NC(CCO)CCO)nc21	Kd	'='	19.0	nM	7.72			UO_0000065	19.00	0.36	5.78	7.05	True	CHEMBL1111808	Binding affinity to JNK3	B	BAO_0000357	single protein format	None	None	None	None	None	CHEMBL2637	c-Jun N-terminal kinase 3	Homo sapiens	SINGLE PROTEIN	CHEMBL1156258	1	Scientific Literature	J. Med. Chem.	2010	None
CHEMBL6291	BISINDOLYLMALEIMIDE IX	0	457.56	0	3.72	Ro-318220	Cn1cc(C2=C(c3cn(CCCSC(=N)N)c4ccccc34)C(=O)NC2=O)c2ccccc21	Activity	'='	102.0	%				UO_0000187					False	CHEMBL1052100	Percentage JNK3 activity remaining in the presence of 0.1uM inhibitor	B	BAO_0000357	single protein format	Homo sapiens	None	None	None	None	CHEMBL2637	c-Jun N-terminal kinase 3	Homo sapiens	SINGLE PROTEIN	CHEMBL1150976	1	Scientific Literature	Biochem. J.	2007	None
CHEMBL259850		0	308.32	0	2.38	AR-A0-14418	COc1ccc(CNC(=O)Nc2ncc([N+](=O)[O-])s2)cc1	Activity	'='	92.0	%				UO_0000187					False	CHEMBL1062757	Percentage JNK3 activity remaining in the presence of 10uM inhibitor	B	BAO_0000357	single protein format	Homo sapiens	None	None	None	None	CHEMBL2637	c-Jun N-terminal kinase 3	Homo sapiens	SINGLE PROTEIN	CHEMBL1150976	1	Scientific Literature	Biochem. J.	2007	None
CHEMBL148333		0	265.34	0	0.73	H-8	CNCCNS(=O)(=O)c1cccc2cnccc12	Activity	'='	99.0	%				UO_0000187					False	CHEMBL1062757	Percentage JNK3 activity remaining in the presence of 10uM inhibitor	B	BAO_0000357	single protein format	Homo sapiens	None	None	None	None	CHEMBL2637	c-Jun N-terminal kinase 3	Homo sapiens	SINGLE PROTEIN	CHEMBL1150976	1	Scientific Literature	Biochem. J.	2007	None
CHEMBL38380	FASUDIL	3	291.38	0	1.22	HA-1077	O=S(=O)(c1cccc2cnccc12)N1CCCNCC1	Activity	'='	105.0	%				UO_0000187					False	CHEMBL1062757	Percentage JNK3 activity remaining in the presence of 10uM inhibitor	B	BAO_0000357	single protein format	Homo sapiens	None	None	None	None	CHEMBL2637	c-Jun N-terminal kinase 3	Homo sapiens	SINGLE PROTEIN	CHEMBL1150976	1	Scientific Literature	Biochem. J.	2007	None
CHEMBL540501		0	997.30	None	None	PD-0325901-Cl	O=C(NOC[C@@H](O)CO)c1ccc(F)c(F)c1Nc1ccc(I)cc1Cl.O=C(NOC[C@H](O)CO)c1ccc(F)c(F)c1Nc1ccc(I)cc1Cl	Activity	'='	82.0	%				UO_0000187					False	CHEMBL1062757	Percentage JNK3 activity remaining in the presence of 10uM inhibitor	B	BAO_0000357	single protein format	Homo sapiens	None	None	None	None	CHEMBL2637	c-Jun N-terminal kinase 3	Homo sapiens	SINGLE PROTEIN	CHEMBL1150976	1	Scientific Literature	Biochem. J.	2007	None
CHEMBL103667	DORAMAPIMOD	2	527.67	2	5.99	BIRB-796	Cc1ccc(-n2nc(C(C)(C)C)cc2NC(=O)Nc2ccc(OCCN3CCOCC3)c3ccccc23)cc1	Activity	'='	69.0	%				UO_0000187					False	CHEMBL1060123	Percentage JNK3 activity remaining in the presence of 1uM inhibitor	B	BAO_0000357	single protein format	Homo sapiens	None	None	None	None	CHEMBL2637	c-Jun N-terminal kinase 3	Homo sapiens	SINGLE PROTEIN	CHEMBL1150976	1	Scientific Literature	Biochem. J.	2007	None
CHEMBL572878	TOZASERTIB	2	464.60	0	3.50	VX-680/MK-0457	Cc1cc(Nc2cc(N3CCN(C)CC3)nc(Sc3ccc(NC(=O)C4CC4)cc3)n2)n[nH]1	Activity	'='	96.0	%				UO_0000187					False	CHEMBL1060123	Percentage JNK3 activity remaining in the presence of 1uM inhibitor	B	BAO_0000357	single protein format	Homo sapiens	None	None	None	None	CHEMBL2637	c-Jun N-terminal kinase 3	Homo sapiens	SINGLE PROTEIN	CHEMBL1150976	1	Scientific Literature	Biochem. J.	2007	None
CHEMBL274654	ORANTINIB	3	310.35	0	3.14	SU-6668	Cc1[nH]c(/C=C2\C(=O)Nc3ccccc32)c(C)c1CCC(=O)O	Activity	'='	90.0	%				UO_0000187					False	CHEMBL1060123	Percentage JNK3 activity remaining in the presence of 1uM inhibitor	B	BAO_0000357	single protein format	Homo sapiens	None	None	None	None	CHEMBL2637	c-Jun N-terminal kinase 3	Homo sapiens	SINGLE PROTEIN	CHEMBL1150976	1	Scientific Literature	Biochem. J.	2007	None
CHEMBL428496	WORTMANNIN	0	428.44	0	2.54	Wortmannin	COC[C@H]1OC(=O)c2coc3c2[C@@]1(C)C1=C(C3=O)[C@@H]2CCC(=O)[C@@]2(C)C[C@H]1OC(C)=O	Activity	'='	97.0	%				UO_0000187					False	CHEMBL1060123	Percentage JNK3 activity remaining in the presence of 1uM inhibitor	B	BAO_0000357	single protein format	Homo sapiens	None	None	None	None	CHEMBL2637	c-Jun N-terminal kinase 3	Homo sapiens	SINGLE PROTEIN	CHEMBL1150976	1	Scientific Literature	Biochem. J.	2007	None
CHEMBL1794051		0	522.96	1	4.81	GW-5074	Oc1c(Br)cc(C=C2c3cc(I)ccc3NC2O)cc1Br	Activity	'='	91.0	%				UO_0000187					False	CHEMBL1060123	Percentage JNK3 activity remaining in the presence of 1uM inhibitor	B	BAO_0000357	single protein format	Homo sapiens	None	None	None	None	CHEMBL2637	c-Jun N-terminal kinase 3	Homo sapiens	SINGLE PROTEIN	CHEMBL1150976	1	Scientific Literature	Biochem. J.	2007	None
CHEMBL406821		0	319.43	0	1.92	H-1152	Cc1cncc2cccc(S(=O)(=O)N3CCCNC[C@@H]3C)c12	Activity	'='	102.0	%				UO_0000187					False	CHEMBL1060123	Percentage JNK3 activity remaining in the presence of 1uM inhibitor	B	BAO_0000357	single protein format	Homo sapiens	None	None	None	None	CHEMBL2637	c-Jun N-terminal kinase 3	Homo sapiens	SINGLE PROTEIN	CHEMBL1150976	1	Scientific Literature	Biochem. J.	2007	None
CHEMBL223360	LINIFANIB	3	375.41	0	4.90	ABT-869	Cc1ccc(F)c(NC(=O)Nc2ccc(-c3cccc4[nH]nc(N)c34)cc2)c1	Kd	'>'	10000.0	nM				UO_0000065					False	CHEMBL1063713	Binding constant for JNK3 kinase domain	B	BAO_0000357	single protein format	Homo sapiens	None	None	None	None	CHEMBL2637	c-Jun N-terminal kinase 3	Homo sapiens	SINGLE PROTEIN	CHEMBL1150977	1	Scientific Literature	Nat. Biotechnol.	2008	None
CHEMBL14762	SELICICLIB	2	354.46	0	3.20	Roscovitine/CYC-202	CC[C@H](CO)Nc1nc(NCc2ccccc2)c2ncn(C(C)C)c2n1	Kd	'>'	10000.0	nM				UO_0000065					False	CHEMBL1063713	Binding constant for JNK3 kinase domain	B	BAO_0000357	single protein format	Homo sapiens	None	None	None	None	CHEMBL2637	c-Jun N-terminal kinase 3	Homo sapiens	SINGLE PROTEIN	CHEMBL1150977	1	Scientific Literature	Nat. Biotechnol.	2008	None
CHEMBL278041	SB-202190	0	331.35	0	4.65	SB-202190	Oc1ccc(-c2nc(-c3ccc(F)cc3)c(-c3ccncc3)[nH]2)cc1	Kd	'='	42.0	nM	7.38			UO_0000065	22.26	0.40	2.73	11.94	False	CHEMBL1063713	Binding constant for JNK3 kinase domain	B	BAO_0000357	single protein format	Homo sapiens	None	None	None	None	CHEMBL2637	c-Jun N-terminal kinase 3	Homo sapiens	SINGLE PROTEIN	CHEMBL1150977	1	Scientific Literature	Nat. Biotechnol.	2008	None
CHEMBL440084	SB-431542	0	384.40	0	3.63	SB-431542	NC(=O)c1ccc(-c2nc(-c3ccccn3)c(-c3ccc4c(c3)OCO4)[nH]2)cc1	Kd	'>'	10000.0	nM				UO_0000065					False	CHEMBL1063713	Binding constant for JNK3 kinase domain	B	BAO_0000357	single protein format	Homo sapiens	None	None	None	None	CHEMBL2637	c-Jun N-terminal kinase 3	Homo sapiens	SINGLE PROTEIN	CHEMBL1150977	1	Scientific Literature	Nat. Biotechnol.	2008	None
CHEMBL250199		0	427.51	0	3.18	1i	CS(=O)(=O)N(c1ccc(-c2cnc3ccc4ccncc4c3c2)cc1)S(C)(=O)=O	IC50	'='	210.0	nM	6.68			UO_0000065	15.62	0.31	3.50	6.86	False	CHEMBL924507	Inhibition of JNK3 by HTRF assay	B	BAO_0000357	single protein format	None	None	None	None	None	CHEMBL2637	c-Jun N-terminal kinase 3	Homo sapiens	SINGLE PROTEIN	CHEMBL1140546	1	Scientific Literature	Bioorg. Med. Chem. Lett.	2007	None
CHEMBL398493		0	424.91	1	5.07	10e	CS(=O)(=O)Nc1ccc(-c2cnc3cccc(Nc4ncccc4Cl)c3c2)cc1	IC50	'='	15000.0	nM	4.82			UO_0000065	11.35	0.23	-0.25	5.74	False	CHEMBL924507	Inhibition of JNK3 by HTRF assay	B	BAO_0000357	single protein format	None	None	None	None	None	CHEMBL2637	c-Jun N-terminal kinase 3	Homo sapiens	SINGLE PROTEIN	CHEMBL1140546	1	Scientific Literature	Bioorg. Med. Chem. Lett.	2007	None
CHEMBL1345690		0	319.32	0	3.33	1, NQDI-1	CCOC(=O)c1c(O)nc2cccc3c2c1-c1ccccc1C3=O	Activity	'='	100.0	%				UO_0000187					False	CHEMBL1767804	Inhibition of JNK3 assessed as residual activity at 25 uM after 20 mins using JNK3tide substrate for [gamma-33P]ATP incorporation by liquid scintillation counting	B	BAO_0000357	single protein format	None	None	None	None	None	CHEMBL2637	c-Jun N-terminal kinase 3	Homo sapiens	SINGLE PROTEIN	CHEMBL1765037	1	Scientific Literature	J. Med. Chem.	2011	None
CHEMBL522892	DOVITINIB	3	392.44	0	2.54	CHIR-258/TKI-258	CN1CCN(c2ccc3nc(-c4c(N)c5c(F)cccc5[nH]c4=O)[nH]c3c2)CC1	Kd	'>'	10000.0	nM				UO_0000065					False	CHEMBL1908588	Binding constant for JNK3 kinase domain	B	BAO_0000357	single protein format	None	None	None	None	None	CHEMBL2637	c-Jun N-terminal kinase 3	Homo sapiens	SINGLE PROTEIN	CHEMBL1908390	1	Scientific Literature	Nat. Biotechnol.	2011	None
CHEMBL574738	AST-487	1	529.57	2	5.11	AST-487	CCN1CCN(Cc2ccc(NC(=O)Nc3ccc(Oc4cc(NC)ncn4)cc3)cc2C(F)(F)F)CC1	Kd	'='	760.0	nM	6.12			UO_0000065	11.56	0.22	1.01	6.47	False	CHEMBL1908588	Binding constant for JNK3 kinase domain	B	BAO_0000357	single protein format	None	None	None	None	None	CHEMBL2637	c-Jun N-terminal kinase 3	Homo sapiens	SINGLE PROTEIN	CHEMBL1908390	1	Scientific Literature	Nat. Biotechnol.	2011	None
CHEMBL379218		0	358.45	0	3.88	A-674563	Cc1n[nH]c2ccc(-c3cncc(OC[C@@H](N)Cc4ccccc4)c3)cc12	Kd	'>'	10000.0	nM				UO_0000065					False	CHEMBL1908588	Binding constant for JNK3 kinase domain	B	BAO_0000357	single protein format	None	None	None	None	None	CHEMBL2637	c-Jun N-terminal kinase 3	Homo sapiens	SINGLE PROTEIN	CHEMBL1908390	1	Scientific Literature	Nat. Biotechnol.	2011	None
CHEMBL1682019		0	414.29	0	4.03	49	O=C(Cc1cccc2ncccc12)Nc1scc(Br)c1-c1ncn[nH]1	IC50	'='	34.0	nM	7.47			UO_0000065	18.03	0.41	3.44	8.94	False	CHEMBL1686758	Inhibition of recombinant JNK3 after 60 mins by TR-FRET assay	B	BAO_0000357	single protein format	None	None	None	None	None	CHEMBL2637	c-Jun N-terminal kinase 3	Homo sapiens	SINGLE PROTEIN	CHEMBL1681717	1	Scientific Literature	Bioorg. Med. Chem. Lett.	2011	None
CHEMBL600852		0	443.51	0	3.01	50	NC(=O)c1ccc(NC(=O)NCc2cccc(C(=O)Nc3ccc4c(c3)CNCC4)c2)cc1	Inhibition	'>'	50.0	%				UO_0000187					False	CHEMBL1065761	Inhibition of JNK3a1 at 3 uM relative to control	B	BAO_0000357	single protein format	None	None	None	None	None	CHEMBL2637	c-Jun N-terminal kinase 3	Homo sapiens	SINGLE PROTEIN	CHEMBL1157712	1	Scientific Literature	J. Med. Chem.	2010	None
CHEMBL1923199		0	423.39	1	5.89	10l	NC(=O)c1ccccc1Nc1cc(Oc2cccc3ccccc23)ncc1C(F)(F)F	IC50	'='	990.0	nM	6.00			UO_0000065	14.18	0.26	0.11	7.77	False	CHEMBL1925289	Inhibition of JNK3 using biotinylated-ATF2 as substrate by HTRF assay	B	BAO_0000357	single protein format	None	None	None	None	None	CHEMBL2637	c-Jun N-terminal kinase 3	Homo sapiens	SINGLE PROTEIN	CHEMBL1921763	1	Scientific Literature	Bioorg. Med. Chem. Lett.	2011	None
CHEMBL1923193		0	431.41	1	5.52	10e	CCCOc1ccc(Oc2cc(Nc3ccccc3C(N)=O)c(C(F)(F)F)cn2)cc1	IC50	'='	140.0	nM	6.85			UO_0000065	15.89	0.30	1.33	7.93	False	CHEMBL1925289	Inhibition of JNK3 using biotinylated-ATF2 as substrate by HTRF assay	B	BAO_0000357	single protein format	None	None	None	None	None	CHEMBL2637	c-Jun N-terminal kinase 3	Homo sapiens	SINGLE PROTEIN	CHEMBL1921763	1	Scientific Literature	Bioorg. Med. Chem. Lett.	2011	None
CHEMBL1923185		0	389.46	0	3.13	4	NC(=O)c1ccccc1Nc1ccnc(Oc2ccc(N3CCNCC3)cc2)c1	IC50	'='	70.0	nM	7.16			UO_0000065	18.37	0.34	4.02	7.73	False	CHEMBL1925289	Inhibition of JNK3 using biotinylated-ATF2 as substrate by HTRF assay	B	BAO_0000357	single protein format	None	None	None	None	None	CHEMBL2637	c-Jun N-terminal kinase 3	Homo sapiens	SINGLE PROTEIN	CHEMBL1921763	1	Scientific Literature	Bioorg. Med. Chem. Lett.	2011	None
CHEMBL1927262		0	296.35	0	3.53	73	Cc1ccc(F)cc1-c1nc2[nH]nc(N)c2c2c1CCCC2	Activity	'='	72.0	%				UO_0000187					False	CHEMBL1931439	Inhibition of JNK3 assessed as residual activity at 10 uM using [33P-ATP] by radiometric filter binding assay	B	BAO_0000357	single protein format	None	None	None	None	None	CHEMBL2637	c-Jun N-terminal kinase 3	Homo sapiens	SINGLE PROTEIN	CHEMBL1926576	1	Scientific Literature	Eur. J. Med. Chem.	2012	None
CHEMBL583972		0	234.26	0	3.61	9	O=Cc1c[nH]c2c1ccc1c3ccccc3[nH]c12	Activity	'='	113.0	%				UO_0000187					False	CHEMBL1047331	Inhibition of JNK3 assessed as residual enzyme activity at 10 uM relative to untreated control	B	BAO_0000357	single protein format	None	None	None	None	None	CHEMBL2637	c-Jun N-terminal kinase 3	Homo sapiens	SINGLE PROTEIN	CHEMBL1154186	1	Scientific Literature	J. Med. Chem.	2009	None
CHEMBL1784666		0	271.32	0	4.29	29	c1ccc2cc(-c3[nH]ncc3-c3ccncc3)ccc2c1	IC50	'='	245.0	nM	6.61			UO_0000065	24.37	0.43	2.32	15.90	False	CHEMBL1785341	Inhibition of JNK3 by TR-FRET assay	B	BAO_0000357	single protein format	None	None	None	None	None	CHEMBL2637	c-Jun N-terminal kinase 3	Homo sapiens	SINGLE PROTEIN	CHEMBL1781927	1	Scientific Literature	Bioorg. Med. Chem. Lett.	2011	None
CHEMBL2333112		0	307.36	0	2.61	25	CC(C)Nc1c(C(N)=O)nnc2cc(-c3ccncc3)ccc12	Inhibition	'='	81.0	%				UO_0000187					False	CHEMBL2345072	Inhibition of MAPK10 (unknown origin) at 10 uM relative to control	B	BAO_0000357	single protein format	Homo sapiens	None	None	None	None	CHEMBL2637	c-Jun N-terminal kinase 3	Homo sapiens	SINGLE PROTEIN	CHEMBL2331489	1	Scientific Literature	Bioorg. Med. Chem. Lett.	2013	None
CHEMBL1080902		0	324.34	0	2.01	37	COc1ccc(C2=NNC(=O)/C2=N\Nc2cccc(OC)c2)cc1	Ki	'>'	4000.0	nM				UO_0000065					False	CHEMBL1102107	Inhibition of JNK3	B	BAO_0000357	single protein format	None	None	None	None	None	CHEMBL2637	c-Jun N-terminal kinase 3	Homo sapiens	SINGLE PROTEIN	CHEMBL1154953	1	Scientific Literature	Bioorg. Med. Chem. Lett.	2010	None
CHEMBL124660	TANDUTINIB	2	562.72	2	5.03	MLN-518	COc1cc2c(N3CCN(C(=O)Nc4ccc(OC(C)C)cc4)CC3)ncnc2cc1OCCCN1CCCCC1	Kd	'>'	10000.0	nM				UO_0000065					False	CHEMBL1908588	Binding constant for JNK3 kinase domain	B	BAO_0000357	single protein format	None	None	None	None	None	CHEMBL2637	c-Jun N-terminal kinase 3	Homo sapiens	SINGLE PROTEIN	CHEMBL1908390	1	Scientific Literature	Nat. Biotechnol.	2011	None
CHEMBL3427176		0	308.38	0	2.34	8	COC(=O)[C@@H]1CSC(c2nc3ccc(OC)cc3s2)=N1	Activity	'='	85.0	%				UO_0000187					False	CHEMBL3428393	Inhibition of JNK3 (unknown origin) assessed as remaining activity at 100 uM by radioactive filter binding assay in presence of [33P]-ATP relative to control	B	BAO_0000357	single protein format	Homo sapiens	None	None	None	None	CHEMBL2637	c-Jun N-terminal kinase 3	Homo sapiens	SINGLE PROTEIN	CHEMBL3425453	1	Scientific Literature	Eur. J. Med. Chem.	2015	None
CHEMBL1287857		0	277.33	0	3.12	34	Cc1nccnc1NC(=O)Cc1cccc2ccccc12	IC50	'>'	50000.0	nM				UO_0000065					False	CHEMBL1291187	Inhibition of recombinant JNK3 after 60 mins by TR-FRET assay	B	BAO_0000357	single protein format	None	None	None	None	None	CHEMBL2637	c-Jun N-terminal kinase 3	Homo sapiens	SINGLE PROTEIN	CHEMBL1287787	1	Scientific Literature	Bioorg. Med. Chem. Lett.	2010	None
CHEMBL1324113		0	317.35	0	3.92	SID865038	Cc1c(-c2nc(N)nc(Nc3ccccc3)n2)oc2ccccc12	IC50	'>'	93120.0	nM			Not Active	UO_0000065					False	CHEMBL1614549	PUBCHEM_BIOASSAY: Dose response biochemical screening assay for inhibitors of c-Jun N-Terminal Kinase 3 (JNK3). (Class of assay: confirmatory) [Related pubchem assays: 746 ]	B	BAO_0000357	single protein format	Homo sapiens	None	None	None	None	CHEMBL2637	c-Jun N-terminal kinase 3	Homo sapiens	SINGLE PROTEIN	CHEMBL1201862	7	PubChem BioAssays			None
CHEMBL1090089	PAMAPIMOD	2	406.39	0	1.94	2b, Pamapimod	Cn1c(=O)c(Oc2ccc(F)cc2F)cc2cnc(NC(CCO)CCO)nc21	Inhibition	'>'	85.0	%				UO_0000187					False	CHEMBL1769113	Inhibition of JNK3 at 10 uM	B	BAO_0000357	single protein format	None	None	None	None	None	CHEMBL2637	c-Jun N-terminal kinase 3	Homo sapiens	SINGLE PROTEIN	CHEMBL1764984	1	Scientific Literature	J. Med. Chem.	2011	None
CHEMBL1084664		0	289.74	0	3.88	11	COc1cc2c(cc1Cl)C(c1cccc(F)c1)=NCC2	IC50	'='	3981.07	nM	5.40			UO_0000065	18.64	0.37	1.52	25.01	False	CHEMBL1108473	Inhibition of N-terminal His(6)-tagged truncated human JNK3 transfected in baculovirus expression system by fluorescence anisotropy	B	BAO_0000019	assay format	Homo sapiens	None	None	None	None	CHEMBL2637	c-Jun N-terminal kinase 3	Homo sapiens	SINGLE PROTEIN	CHEMBL1153754	1	Scientific Literature	Bioorg. Med. Chem. Lett.	2009	None
CHEMBL1087544		0	340.64	1	5.05	21	COc1cc2c(cc1Cl)CCN=C2c1ccc(Cl)c(Cl)c1	IC50	'='	15848.93	nM	4.80			UO_0000065	14.09	0.31	-0.25	22.23	False	CHEMBL1108473	Inhibition of N-terminal His(6)-tagged truncated human JNK3 transfected in baculovirus expression system by fluorescence anisotropy	B	BAO_0000019	assay format	Homo sapiens	None	None	None	None	CHEMBL2637	c-Jun N-terminal kinase 3	Homo sapiens	SINGLE PROTEIN	CHEMBL1153754	1	Scientific Literature	Bioorg. Med. Chem. Lett.	2009	None
CHEMBL1088632		0	271.75	0	3.74	23	COc1cc2c(cc1Cl)CCN=C2c1ccccc1	IC50	'>'	15848.93	nM				UO_0000065					False	CHEMBL1108473	Inhibition of N-terminal His(6)-tagged truncated human JNK3 transfected in baculovirus expression system by fluorescence anisotropy	B	BAO_0000019	assay format	Homo sapiens	None	None	None	None	CHEMBL2637	c-Jun N-terminal kinase 3	Homo sapiens	SINGLE PROTEIN	CHEMBL1153754	1	Scientific Literature	Bioorg. Med. Chem. Lett.	2009	None
CHEMBL1087694		0	285.77	0	3.94	27	COc1cc2c(cc1Cl)C(Cc1ccccc1)=NCC2	IC50	'>'	15848.93	nM				UO_0000065					False	CHEMBL1108473	Inhibition of N-terminal His(6)-tagged truncated human JNK3 transfected in baculovirus expression system by fluorescence anisotropy	B	BAO_0000019	assay format	Homo sapiens	None	None	None	None	CHEMBL2637	c-Jun N-terminal kinase 3	Homo sapiens	SINGLE PROTEIN	CHEMBL1153754	1	Scientific Literature	Bioorg. Med. Chem. Lett.	2009	None
CHEMBL1784644		0	318.41	0	4.45	5	Cc1cc(-c2n[nH]c(=S)n2-c2ccc3ccccc3c2)ccn1	IC50	'='	14800.0	nM	4.83			UO_0000065	15.17	0.29	0.38	10.39	False	CHEMBL1785341	Inhibition of JNK3 by TR-FRET assay	B	BAO_0000357	single protein format	None	None	None	None	None	CHEMBL2637	c-Jun N-terminal kinase 3	Homo sapiens	SINGLE PROTEIN	CHEMBL1781927	1	Scientific Literature	Bioorg. Med. Chem. Lett.	2011	None
CHEMBL3394097		0	398.46	0	3.93	6a	CC(=O)CSc1nc(-c2ccc(F)cc2)c(-c2ccnc(NC(C)=O)c2)n1C	IC50	'='	255.0	nM	6.59			UO_0000065	16.55	0.32	2.66	8.58	False	CHEMBL3395777	Inhibition of JNK3 (unknown origin) assessed as phosphorylation of ATF-2 by ELISA	B	BAO_0000357	single protein format	Homo sapiens	None	None	None	None	CHEMBL2637	c-Jun N-terminal kinase 3	Homo sapiens	SINGLE PROTEIN	CHEMBL3393036	1	Scientific Literature	J. Med. Chem.	2015	None
CHEMBL3394122		0	524.62	1	4.58	14e	CCNC(=O)N1CCC(Nc2cc(-c3c(-c4ccc(F)cc4)nc(S/C=C\C(=O)O)n3C)ccn2)CC1	IC50	'='	61.0	nM	7.21			UO_0000065	13.75	0.27	2.63	6.42	False	CHEMBL3395777	Inhibition of JNK3 (unknown origin) assessed as phosphorylation of ATF-2 by ELISA	B	BAO_0000357	single protein format	Homo sapiens	None	None	None	None	CHEMBL2637	c-Jun N-terminal kinase 3	Homo sapiens	SINGLE PROTEIN	CHEMBL3393036	1	Scientific Literature	J. Med. Chem.	2015	None
CHEMBL1771713		0	452.53	0	3.00	31	Fc1cnc(Nc2ccc(N3CCOCC3)cc2)cc1-c1ccn(CCN2CCOCC2)n1	IC50	'='	320.0	nM	6.50			UO_0000065	14.35	0.27	3.49	9.60	False	CHEMBL1772668	Inhibition of JNK3 assessed as formation of phospho-Thr71-ATF-2 from biotinylated-ATF2 by HTRF assay	B	BAO_0000357	single protein format	None	None	None	None	None	CHEMBL2637	c-Jun N-terminal kinase 3	Homo sapiens	SINGLE PROTEIN	CHEMBL1770119	1	Scientific Literature	Bioorg. Med. Chem. Lett.	2011	None
CHEMBL1771715		0	432.49	0	4.75	33	Cc1nc(C)n(-c2ccc(Nc3cc(-c4ccn(-c5cccc(C#N)c5)n4)ccn3)cc2)n1	IC50	'='	240.0	nM	6.62			UO_0000065	15.31	0.27	1.87	6.81	False	CHEMBL1772668	Inhibition of JNK3 assessed as formation of phospho-Thr71-ATF-2 from biotinylated-ATF2 by HTRF assay	B	BAO_0000357	single protein format	None	None	None	None	None	CHEMBL2637	c-Jun N-terminal kinase 3	Homo sapiens	SINGLE PROTEIN	CHEMBL1770119	1	Scientific Literature	Bioorg. Med. Chem. Lett.	2011	None
CHEMBL1771716		0	453.58	1	5.60	34	CSc1ccc(-n2ccc(-c3ccnc(Nc4ccc(-n5nc(C)nc5C)cc4)c3)n2)cc1	IC50	'='	1330.0	nM	5.88			UO_0000065	12.96	0.24	0.28	8.00	False	CHEMBL1772668	Inhibition of JNK3 assessed as formation of phospho-Thr71-ATF-2 from biotinylated-ATF2 by HTRF assay	B	BAO_0000357	single protein format	None	None	None	None	None	CHEMBL2637	c-Jun N-terminal kinase 3	Homo sapiens	SINGLE PROTEIN	CHEMBL1770119	1	Scientific Literature	Bioorg. Med. Chem. Lett.	2011	None
CHEMBL1771718		0	439.50	1	5.23	37	Cc1nc(C)n(-c2ccc(Nc3cc(-c4nn(C)cc4-c4ccc(F)cc4)ccn3)cc2)n1	IC50	'='	7.0	nM	8.15			UO_0000065	18.55	0.34	2.92	11.10	False	CHEMBL1772668	Inhibition of JNK3 assessed as formation of phospho-Thr71-ATF-2 from biotinylated-ATF2 by HTRF assay	B	BAO_0000357	single protein format	None	None	None	None	None	CHEMBL2637	c-Jun N-terminal kinase 3	Homo sapiens	SINGLE PROTEIN	CHEMBL1770119	1	Scientific Literature	Bioorg. Med. Chem. Lett.	2011	None
CHEMBL24828	VANDETANIB	4	475.36	1	5.00	4, ZD-6474	COc1cc2c(Nc3ccc(Br)cc3F)ncnc2cc1OCC1CCN(C)CC1	Kd	'>'	10000.0	nM				UO_0000065					False	CHEMBL1908588	Binding constant for JNK3 kinase domain	B	BAO_0000357	single protein format	None	None	None	None	None	CHEMBL2637	c-Jun N-terminal kinase 3	Homo sapiens	SINGLE PROTEIN	CHEMBL1908390	1	Scientific Literature	Nat. Biotechnol.	2011	None
CHEMBL103667	DORAMAPIMOD	2	527.67	2	5.99	BIRB-796	Cc1ccc(-n2nc(C(C)(C)C)cc2NC(=O)Nc2ccc(OCCN3CCOCC3)c3ccccc23)cc1	Kd	'='	110.0	nM	6.96			UO_0000065	13.19	0.24	0.97	8.63	False	CHEMBL1908588	Binding constant for JNK3 kinase domain	B	BAO_0000357	single protein format	None	None	None	None	None	CHEMBL2637	c-Jun N-terminal kinase 3	Homo sapiens	SINGLE PROTEIN	CHEMBL1908390	1	Scientific Literature	Nat. Biotechnol.	2011	None
CHEMBL220897		0	475.76	1	5.50	6n	O=C(NC(CO)c1cc(Cl)cc(Cl)c1)c1cc(-c2[nH]ncc2-c2cccc(Cl)c2)c[nH]1	Ki	'='	3400.0	nM	5.47			UO_0000065	11.49	0.24	-0.03	5.83	False	CHEMBL917080	Inhibition of JNK3 at 10 nM by spectrophotometric coupled-enzyme assay	B	BAO_0000357	single protein format	Homo sapiens	None	None	None	None	CHEMBL2637	c-Jun N-terminal kinase 3	Homo sapiens	SINGLE PROTEIN	CHEMBL1142871	1	Scientific Literature	J. Med. Chem.	2007	None
CHEMBL373646		0	397.91	0	3.94	5e	CCN1CCCC1CNC(=O)c1cc(-c2[nH]ncc2-c2cccc(Cl)c2)c[nH]1	Ki	'>'	4000.0	nM				UO_0000065					False	CHEMBL917080	Inhibition of JNK3 at 10 nM by spectrophotometric coupled-enzyme assay	B	BAO_0000357	single protein format	Homo sapiens	None	None	None	None	CHEMBL2637	c-Jun N-terminal kinase 3	Homo sapiens	SINGLE PROTEIN	CHEMBL1142871	1	Scientific Literature	J. Med. Chem.	2007	None
CHEMBL375525		0	328.80	0	3.82	5a	CCN(C)C(=O)c1cc(-c2[nH]ncc2-c2cccc(Cl)c2)c[nH]1	Ki	'>'	4000.0	nM				UO_0000065					False	CHEMBL917080	Inhibition of JNK3 at 10 nM by spectrophotometric coupled-enzyme assay	B	BAO_0000357	single protein format	Homo sapiens	None	None	None	None	CHEMBL2637	c-Jun N-terminal kinase 3	Homo sapiens	SINGLE PROTEIN	CHEMBL1142871	1	Scientific Literature	J. Med. Chem.	2007	None
CHEMBL1421	DASATINIB	4	488.02	0	3.31	Dasatinib	Cc1nc(Nc2ncc(C(=O)Nc3c(C)cccc3Cl)s2)cc(N2CCN(CCO)CC2)n1	Kd	'>'	10000.0	nM				UO_0000065					False	CHEMBL1908588	Binding constant for JNK3 kinase domain	B	BAO_0000357	single protein format	None	None	None	None	None	CHEMBL2637	c-Jun N-terminal kinase 3	Homo sapiens	SINGLE PROTEIN	CHEMBL1908390	1	Scientific Literature	Nat. Biotechnol.	2011	None
CHEMBL3402503		0	556.64	2	6.34	29	CCCCOc1ccc(C2C(C(=O)c3ccc4c(c3)OCCO4)=C(O)C(=O)N2c2nc3ccc(C)cc3s2)cc1	Activity	'='	100.0	%				UO_0000187					False	CHEMBL3405549	Inhibition of JNK3 (unknown origin) assessed as residual enzyme activity at 10 uM using JNK3tide substrate	B	BAO_0000357	single protein format	Homo sapiens	None	None	None	None	CHEMBL2637	c-Jun N-terminal kinase 3	Homo sapiens	SINGLE PROTEIN	CHEMBL3400130	1	Scientific Literature	Bioorg. Med. Chem.	2015	None
CHEMBL4092508		0	658.56	2	5.74	2t	COc1cc(OC)c(Cl)c(N2Cc3cnc(Nc4ccc(F)cc4)nc3N(C3CCN(C(=O)/C=C/CN(C)C)CC3)C2=O)c1Cl	Activity	'='	100.0	%				UO_0000187					False	CHEMBL4044005	Inhibition of wild-type human partial length JNK3 (V28 to Q422 residues) expressed in HEK293 cells assessed as residual activity at 1000 nM after 30 mins by Kinomescan method relative to control	B	BAO_0000219	cell-based format	Homo sapiens	None	None	HEK293	None	CHEMBL2637	c-Jun N-terminal kinase 3	Homo sapiens	SINGLE PROTEIN	CHEMBL4043093	1	Scientific Literature	Eur J Med Chem	2017	CHEMBL3307715
CHEMBL4069805		0	566.66	2	7.34	6	CCC(=O)Nc1cccc(C(=O)Nc2ccc(Nc3cc(-c4[nH]c(SC)nc4-c4ccc(F)cc4)ccn3)cc2)c1	IC50	'='	2.0	nM	8.70			UO_0000065	15.35	0.29	1.36	7.78	False	CHEMBL4003427	Inhibition of recombinant 6x-His-tagged JNK3 (39 to 402 residues) (unknown origin) expressed in Escherichia coli BL21(DE3) assessed as reduction in ATF2 phosphorylation measured after 50 mins by ELISA	B	BAO_0000019	assay format	Homo sapiens	None	None	None	None	CHEMBL2637	c-Jun N-terminal kinase 3	Homo sapiens	SINGLE PROTEIN	CHEMBL4002589	1	Scientific Literature	J Med Chem	2017	None
CHEMBL271271		0	413.48	0	4.96	10	COc1cccc(CNC(=O)c2ccc(-c3cc(-c4nnc(C)o4)ccc3C)cc2)c1	IC50	'<'	16000.0	nM				UO_0000065					False	CHEMBL946932	Inhibition of JNK3	B	BAO_0000357	single protein format	None	None	None	None	None	CHEMBL2637	c-Jun N-terminal kinase 3	Homo sapiens	SINGLE PROTEIN	CHEMBL1143258	1	Scientific Literature	Bioorg. Med. Chem. Lett.	2008	None
CHEMBL3393333		0	440.50	0	3.52	26, GNE-3511	N#Cc1ccnc(Nc2cc(C3CCN(C4COC4)CC3)cc(N3CCC(F)(F)C3)n2)c1	IC50	'='	364.0	nM	6.44			UO_0000065	14.62	0.27	2.92	8.33	False	CHEMBL3395594	Inhibition of JNK3 (unknown origin)	B	BAO_0000357	single protein format	Homo sapiens	None	None	None	None	CHEMBL2637	c-Jun N-terminal kinase 3	Homo sapiens	SINGLE PROTEIN	CHEMBL3393025	1	Scientific Literature	J. Med. Chem.	2015	None
CHEMBL3393599		0	501.54	2	5.10	11	COc1cc(NC(=O)c2cccc(-n3cc(NC(=O)Nc4cccc(C)c4)cn3)c2)cc(OC)c1OC	IC50	'='	7.0	nM	8.15			UO_0000065	16.26	0.30	3.05	7.05	False	CHEMBL3395898	Inhibition of JNK3 (unknown origin) by time-resolved fluorescence assay	B	BAO_0000357	single protein format	Homo sapiens	None	None	None	None	CHEMBL2637	c-Jun N-terminal kinase 3	Homo sapiens	SINGLE PROTEIN	CHEMBL3393060	1	Scientific Literature	J. Med. Chem.	2015	None
CHEMBL234840		0	375.29	0	4.44	5h	N#Cc1c(NC(=O)Cc2ccccc2Br)sc2c1CCCC2	IC50	'>'	15848.93	nM				UO_0000065					False	CHEMBL897068	Inhibition of human truncated JNK3	B	BAO_0000357	single protein format	Homo sapiens	None	None	None	None	CHEMBL2637	c-Jun N-terminal kinase 3	Homo sapiens	SINGLE PROTEIN	CHEMBL1148840	1	Scientific Literature	Bioorg. Med. Chem. Lett.	2007	None
CHEMBL1644620		0	387.44	0	3.37	12	O=c1[nH]nc(-c2ccnc(NC3CCOCC3)c2)n1-c1ccc2ccccc2c1	IC50	'='	85.0	nM	7.07			UO_0000065	18.25	0.33	3.70	8.34	False	CHEMBL1648161	Inhibition of recombinant JNK3 after 60 mins by TR-FRET assay	B	BAO_0000357	single protein format	None	None	None	None	None	CHEMBL2637	c-Jun N-terminal kinase 3	Homo sapiens	SINGLE PROTEIN	CHEMBL1641539	1	Scientific Literature	Bioorg. Med. Chem. Lett.	2011	None
CHEMBL565612	SOTRASTAURIN	2	438.49	0	2.43	1	CN1CCN(c2nc(C3=C(c4c[nH]c5ccccc45)C(=O)NC3=O)c3ccccc3n2)CC1	IC50	'>'	10000.0	nM				UO_0000065					False	CHEMBL1040942	Inhibition of human recombinant JNK3	B	BAO_0000357	single protein format	Homo sapiens	None	None	None	None	CHEMBL2637	c-Jun N-terminal kinase 3	Homo sapiens	SINGLE PROTEIN	CHEMBL1156112	1	Scientific Literature	J. Med. Chem.	2009	None
CHEMBL219870		0	325.37	0	2.69	24	CNC(=O)Oc1cc(C)c(/C=C/c2cncc(C(N)=O)c2)c(C)c1	Activity						Not Active						False	CHEMBL907114	Inhibition of JNK3	B	BAO_0000357	single protein format	Homo sapiens	None	None	None	None	CHEMBL2637	c-Jun N-terminal kinase 3	Homo sapiens	SINGLE PROTEIN	CHEMBL1137278	1	Scientific Literature	Bioorg. Med. Chem. Lett.	2006	None
CHEMBL374410		0	277.33	0	3.05	9	Cc1cccc(C)c1/C=C/c1cncc(-c2nn[nH]n2)c1	Activity						Not Active						False	CHEMBL907114	Inhibition of JNK3	B	BAO_0000357	single protein format	Homo sapiens	None	None	None	None	CHEMBL2637	c-Jun N-terminal kinase 3	Homo sapiens	SINGLE PROTEIN	CHEMBL1137278	1	Scientific Literature	Bioorg. Med. Chem. Lett.	2006	None
CHEMBL210963		0	434.47	0	1.54	6s	CCOc1nc(NC(=O)Cc2cc(OC)c(S(C)(=O)=O)cc2OC)cc(N)c1C#N	Ki	'='	72.0	nM	7.14			UO_0000065	16.44	0.33	5.60	4.65	False	CHEMBL861310	Inhibition of JNK3-mediated ATF2 phosphorylation	B	BAO_0000357	single protein format	Homo sapiens	None	None	None	None	CHEMBL2637	c-Jun N-terminal kinase 3	Homo sapiens	SINGLE PROTEIN	CHEMBL1148638	1	Scientific Literature	J. Med. Chem.	2006	None
CHEMBL2331562		0	336.40	0	3.10	12o	O=C(Nc1ccc(-c2cn[nH]c2)cc1)N(CCO)Cc1ccccc1	IC50						Not Determined						False	CHEMBL2341178	Inhibition of JNK3 alpha1 (unknown origin) using biotinylated Flag-ATF2 as substrate after 15 mins by HTRF assay	B	BAO_0000357	single protein format	Homo sapiens	None	None	None	None	CHEMBL2637	c-Jun N-terminal kinase 3	Homo sapiens	SINGLE PROTEIN	CHEMBL2331531	1	Scientific Literature	J. Med. Chem.	2013	None
CHEMBL2334721		0	449.56	1	6.39	13d	COc1ccc2c(c1)nc(-c1ccc3ccccc3c1)n2-c1ccnc(NC2CCCCC2)n1	Kd	'='	743.0	nM	6.13			UO_0000065	13.63	0.25	-0.26	9.45	False	CHEMBL2351321	Binding affinity to N-terminal His6X-tagged human recombinant JNK3 catalytic domain expressed in Escherichia coli BL21 (DE3) by surface plasmon resonance analysis	B	BAO_0000019	assay format	Homo sapiens	None	None	None	None	CHEMBL2637	c-Jun N-terminal kinase 3	Homo sapiens	SINGLE PROTEIN	CHEMBL2346565	1	Scientific Literature	Bioorg. Med. Chem.	2013	None
CHEMBL424872		0	374.42	0	1.27	8c	CCOc1nc(C(=O)NCc2ccc(S(C)(=O)=O)cc2)cc(N)c1C#N	IC50	'='	60.0	nM	7.22			UO_0000065	19.29	0.38	5.95	5.34	False	CHEMBL866014	Inhibition of JNK3	B	BAO_0000357	single protein format	Homo sapiens	None	None	None	None	CHEMBL2637	c-Jun N-terminal kinase 3	Homo sapiens	SINGLE PROTEIN	CHEMBL1138045	1	Scientific Literature	J. Med. Chem.	2006	None
CHEMBL3355998		0	528.62	2	6.27	7	c1cnc(Oc2ccc(Nc3nc4ccccc4[nH]3)c3ccccc23)c(-c2ccnc(N[C@H]3CCCNC3)n2)c1	IC50	'='	31.0	nM	7.51			UO_0000065	14.20	0.26	1.24	6.66	False	CHEMBL3375438	Inhibition of human wild type JNK3 using biotinylated ATF2 substrate assessed as phosphorylation at thr53 on ATF2 by fluorescent plate reader	B	BAO_0000357	single protein format	Homo sapiens	None	None	None	None	CHEMBL2637	c-Jun N-terminal kinase 3	Homo sapiens	SINGLE PROTEIN	CHEMBL3352477	1	Scientific Literature	ACS Med. Chem. Lett.	2015	None
CHEMBL373751	GSK-319347A	0	469.54	0	3.96	12e	COc1cc2ncn(-c3cc(OCc4ccccc4S(C)(=O)=O)c(C#N)s3)c2cc1OC	IC50	'<'	15848.93	nM				UO_0000065					False	CHEMBL910223	Inhibition of JNK3	B	BAO_0000357	single protein format	Homo sapiens	None	None	None	None	CHEMBL2637	c-Jun N-terminal kinase 3	Homo sapiens	SINGLE PROTEIN	CHEMBL1146152	1	Scientific Literature	Bioorg. Med. Chem. Lett.	2006	None
CHEMBL375428		0	282.32	0	4.67	2	CC(C)c1noc(-c2ccc(F)cc2)c1-c1ccncc1	Activity	'='	63.0	%				UO_0000187					False	CHEMBL1048073	Inhibition of JNK3 assessed as residual activity at 10 uM by Cherenkov counting relative to control in presence of 20 uM ATP	B	BAO_0000357	single protein format	None	None	None	None	None	CHEMBL2637	c-Jun N-terminal kinase 3	Homo sapiens	SINGLE PROTEIN	CHEMBL1155278	1	Scientific Literature	J. Med. Chem.	2009	None
CHEMBL441811		0	435.55	1	5.37	17	C[S+]([O-])c1ccccc1CSc1ncc(-c2ccc(F)cc2)c(-c2ccncc2)n1	IC50	'='	28500.0	nM	4.54			UO_0000065	10.44	0.21	-0.82	8.15	False	CHEMBL919881	Inhibition of JNK3 by non-radioactive immunosorbent assay	B	BAO_0000357	single protein format	Homo sapiens	None	None	None	None	CHEMBL2637	c-Jun N-terminal kinase 3	Homo sapiens	SINGLE PROTEIN	CHEMBL1142955	1	Scientific Literature	J. Med. Chem.	2007	None
CHEMBL220227		0	282.32	0	4.67	13	CC(C)c1onc(-c2ccc(F)cc2)c1-c1ccncc1	IC50	'='	540.0	nM	6.27			UO_0000065	22.20	0.41	1.60	16.10	True	CHEMBL919881	Inhibition of JNK3 by non-radioactive immunosorbent assay	B	BAO_0000357	single protein format	Homo sapiens	None	None	None	None	CHEMBL2637	c-Jun N-terminal kinase 3	Homo sapiens	SINGLE PROTEIN	CHEMBL1142955	1	Scientific Literature	J. Med. Chem.	2007	None
CHEMBL383348		0	487.58	1	5.68	(S)-4	CCCNc1nccc(-c2c(-c3ccc(F)cc3)nc3n2[C@H](COCc2ccc(OC)cc2)CC3)n1	IC50	'='	10.9	nM	7.96			UO_0000065	16.33	0.30	2.28	10.75	False	CHEMBL881495	Inhibitory activity against c-Jun N-terminal kinase 3 at a concentration of 1.0 uM	B	BAO_0000357	single protein format	Homo sapiens	None	None	None	None	CHEMBL2637	c-Jun N-terminal kinase 3	Homo sapiens	SINGLE PROTEIN	CHEMBL1143451	1	Scientific Literature	Bioorg. Med. Chem. Lett.	2005	None
CHEMBL1336	SORAFENIB	4	464.83	1	5.55	BAY-439006	CNC(=O)c1cc(Oc2ccc(NC(=O)Nc3ccc(Cl)c(C(F)(F)F)c3)cc2)ccn1	Kd						Not Active						False	CHEMBL860894	Average Binding Constant for JNK3; NA=Not Active at 10 uM	B	BAO_0000357	single protein format	Homo sapiens	None	None	None	None	CHEMBL2637	c-Jun N-terminal kinase 3	Homo sapiens	SINGLE PROTEIN	CHEMBL1144455	1	Scientific Literature	Nat. Biotechnol.	2005	None
CHEMBL203567	RO-3201195	1	371.37	0	1.56	63	Nc1c(C(=O)c2cccc(OC[C@@H](O)CO)c2)cnn1-c1ccc(F)cc1	Kd	'='	6900.0	nM	5.16			UO_0000065	13.90	0.26	3.60	4.67	False	CHEMBL862343	Inhibition of JNK3 at 10 uM	B	BAO_0000357	single protein format	Homo sapiens	None	None	None	None	CHEMBL2637	c-Jun N-terminal kinase 3	Homo sapiens	SINGLE PROTEIN	CHEMBL1138177	1	Scientific Literature	J. Med. Chem.	2006	None
CHEMBL1946341		0	434.48	0	4.81	20	COc1ccc(Nc2ncc3nc(Nc4ccccc4F)n(C4CCOCC4)c3n2)cc1	IC50	'='	63.0	nM	7.20			UO_0000065	16.57	0.31	2.39	8.36	False	CHEMBL1947748	Inhibition of full length Hexa-His-tagged JNK3 using GST-tagged cJun and [gamma33P]ATP as substrate after 60 mins by scintillation counting	B	BAO_0000357	single protein format	None	None	None	None	None	CHEMBL2637	c-Jun N-terminal kinase 3	Homo sapiens	SINGLE PROTEIN	CHEMBL1944604	1	Scientific Literature	Bioorg. Med. Chem. Lett.	2012	None
CHEMBL1644645		0	552.60	2	5.04	41	O=c1n(C2CCN(CC(F)(F)F)CC2)nc(-c2ccnc(NC3CCOCC3)c2)n1-c1ccc2ccccc2c1	IC50	'='	36.0	nM	7.44			UO_0000065	13.47	0.25	2.40	9.64	False	CHEMBL1648161	Inhibition of recombinant JNK3 after 60 mins by TR-FRET assay	B	BAO_0000357	single protein format	None	None	None	None	None	CHEMBL2637	c-Jun N-terminal kinase 3	Homo sapiens	SINGLE PROTEIN	CHEMBL1641539	1	Scientific Literature	Bioorg. Med. Chem. Lett.	2011	None
CHEMBL1644624		0	379.42	0	4.52	16	O=c1[nH]nc(-c2ccnc(Nc3ccccc3)c2)n1-c1ccc2ccccc2c1	IC50	'='	61.0	nM	7.21			UO_0000065	19.01	0.34	2.69	9.54	False	CHEMBL1648161	Inhibition of recombinant JNK3 after 60 mins by TR-FRET assay	B	BAO_0000357	single protein format	None	None	None	None	None	CHEMBL2637	c-Jun N-terminal kinase 3	Homo sapiens	SINGLE PROTEIN	CHEMBL1641539	1	Scientific Literature	Bioorg. Med. Chem. Lett.	2011	None
CHEMBL1644636		0	402.46	0	2.95	29	Nc1cccc2ccc(-n3c(-c4ccnc(NC5CCOCC5)c4)n[nH]c3=O)cc12	IC50	'='	94.0	nM	7.03			UO_0000065	17.46	0.32	4.08	6.34	False	CHEMBL1648161	Inhibition of recombinant JNK3 after 60 mins by TR-FRET assay	B	BAO_0000357	single protein format	None	None	None	None	None	CHEMBL2637	c-Jun N-terminal kinase 3	Homo sapiens	SINGLE PROTEIN	CHEMBL1641539	1	Scientific Literature	Bioorg. Med. Chem. Lett.	2011	None
CHEMBL1644627		0	386.44	0	3.98	19	O=c1[nH]nc(-c2ccnc(Nc3nccs3)c2)n1-c1ccc2ccccc2c1	IC50	'='	210.0	nM	6.68			UO_0000065	17.28	0.33	2.70	7.55	False	CHEMBL1648161	Inhibition of recombinant JNK3 after 60 mins by TR-FRET assay	B	BAO_0000357	single protein format	None	None	None	None	None	CHEMBL2637	c-Jun N-terminal kinase 3	Homo sapiens	SINGLE PROTEIN	CHEMBL1641539	1	Scientific Literature	Bioorg. Med. Chem. Lett.	2011	None
CHEMBL1644629		0	345.36	0	2.73	21	CC(=O)Nc1cc(-c2n[nH]c(=O)n2-c2ccc3ccccc3c2)ccn1	IC50	'='	410.0	nM	6.39			UO_0000065	18.49	0.34	3.66	6.89	False	CHEMBL1648161	Inhibition of recombinant JNK3 after 60 mins by TR-FRET assay	B	BAO_0000357	single protein format	None	None	None	None	None	CHEMBL2637	c-Jun N-terminal kinase 3	Homo sapiens	SINGLE PROTEIN	CHEMBL1641539	1	Scientific Literature	Bioorg. Med. Chem. Lett.	2011	None
CHEMBL3917405		0	518.61	2	5.32	51	O=C(CCCCCCOc1ccc2cc1COC/C=C/COCc1cccc(c1)-c1ccnc(n1)N2)NO	Activity	'='	29.0	%				UO_0000187					False	CHEMBL3877396	Inhibition of human MAPK10 (V28 to Q422 residues) expressed in mammalian expression system assessed as residual activity at 100 nM by KINOMEScan assay relative to control	B	BAO_0000019	assay format	Homo sapiens	None	None	None	None	CHEMBL2637	c-Jun N-terminal kinase 3	Homo sapiens	SINGLE PROTEIN	CHEMBL3877241	1	Scientific Literature	J Med Chem	2016	None
CHEMBL280099		0	283.26	0	3.06	1, CHM-1	O=c1cc(-c2ccccc2F)[nH]c2cc3c(cc12)OCO3	Inhibition	'='	55.0	%				UO_0000187					False	CHEMBL1113382	Inhibition of human JNK3 at 10 uM by enzyme assay	B	BAO_0000357	single protein format	Homo sapiens	None	None	None	None	CHEMBL2637	c-Jun N-terminal kinase 3	Homo sapiens	SINGLE PROTEIN	CHEMBL1154907	1	Scientific Literature	J. Med. Chem.	2010	None
CHEMBL117120		0	322.32	0	2.88	11	O=C(Nc1ccccc1)c1c(O)nc(O)nc1Nc1ccccc1	Ki	'='	720.0	nM	6.14			UO_0000065	19.06	0.35	3.26	5.72	False	CHEMBL820420	Affinity for c-Jun N-terminal kinase 3	B	BAO_0000357	single protein format	None	None	None	None	None	CHEMBL2637	c-Jun N-terminal kinase 3	Homo sapiens	SINGLE PROTEIN	CHEMBL1148343	1	Scientific Literature	J. Med. Chem.	2004	None
CHEMBL498112		0	497.41	1	6.00	21u	O=C(Nc1cc(C(F)(F)F)ccc1F)Nc1ccc(Oc2ccnc3[nH]c(=O)[nH]c23)c2ccccc12	Residual_activity	'='	100.0	%				UO_0000187					False	CHEMBL1000636	Inhibition of JNK3 at 1 uM relative to control	B	BAO_0000357	single protein format	None	None	None	None	None	CHEMBL2637	c-Jun N-terminal kinase 3	Homo sapiens	SINGLE PROTEIN	CHEMBL1136991	1	Scientific Literature	J. Med. Chem.	2009	None
CHEMBL234655		0	565.41	1	3.87	36	O=C(NCCCN1CCCC1=O)c1cnccc1Nc1nc(-c2cc(Br)ccc2F)nc2nccnc12	IC50	'='	59.0	nM	7.23			UO_0000065	12.79	0.27	3.36	5.74	False	CHEMBL897421	Inhibition of human JNK3	B	BAO_0000357	single protein format	Homo sapiens	None	None	None	None	CHEMBL2637	c-Jun N-terminal kinase 3	Homo sapiens	SINGLE PROTEIN	CHEMBL1148862	1	Scientific Literature	Bioorg. Med. Chem. Lett.	2007	None
CHEMBL1641990		0	450.34	0	4.67	9	CN(C)C/C=C/C(=O)Nc1ccc2c(C#N)cnc(Nc3cccc(Br)c3)c2c1	Activity	'='	83.0	%				UO_0000187					False	CHEMBL1645820	Inhibition of JNK3 assessed as residual activity at 10 uM	B	BAO_0000357	single protein format	None	None	None	None	None	CHEMBL2637	c-Jun N-terminal kinase 3	Homo sapiens	SINGLE PROTEIN	CHEMBL1641579	1	Scientific Literature	Bioorg. Med. Chem.	2011	None
CHEMBL397356		0	288.40	0	3.81	3	N#Cc1c(NC(=O)c2ccsc2)sc2c1CCCC2	IC50	'='	630.96	nM	6.20			UO_0000065	21.50	0.45	2.39	11.72	False	CHEMBL897068	Inhibition of human truncated JNK3	B	BAO_0000357	single protein format	Homo sapiens	None	None	None	None	CHEMBL2637	c-Jun N-terminal kinase 3	Homo sapiens	SINGLE PROTEIN	CHEMBL1148840	1	Scientific Literature	Bioorg. Med. Chem. Lett.	2007	None
CHEMBL233794		0	473.58	1	5.17	11e	N#Cc1c(NC(=O)c2cccc3ccccc23)sc2c1CCCN2S(=O)(=O)c1ccccc1	IC50	'='	1584.89	nM	5.80			UO_0000065	12.25	0.24	0.63	6.43	False	CHEMBL897068	Inhibition of human truncated JNK3	B	BAO_0000357	single protein format	Homo sapiens	None	None	None	None	CHEMBL2637	c-Jun N-terminal kinase 3	Homo sapiens	SINGLE PROTEIN	CHEMBL1148840	1	Scientific Literature	Bioorg. Med. Chem. Lett.	2007	None
CHEMBL391655		0	501.63	2	5.38	11c	CS(=O)(=O)c1ccc(CN2CCCc3c2sc(NC(=O)c2cccc4ccccc24)c3C#N)cc1	IC50	'='	1000.0	nM	6.00			UO_0000065	11.96	0.23	0.62	6.65	False	CHEMBL897068	Inhibition of human truncated JNK3	B	BAO_0000357	single protein format	Homo sapiens	None	None	None	None	CHEMBL2637	c-Jun N-terminal kinase 3	Homo sapiens	SINGLE PROTEIN	CHEMBL1148840	1	Scientific Literature	Bioorg. Med. Chem. Lett.	2007	None
CHEMBL233000		0	282.37	0	3.75	5c	N#Cc1c(NC(=O)c2ccccc2)sc2c1CCCC2	Activity						Active						False	CHEMBL897082	Displacement of immobilised ATP-site ligand from JNK3 at 10 uM	B	BAO_0000357	single protein format	None	None	None	None	None	CHEMBL2637	c-Jun N-terminal kinase 3	Homo sapiens	SINGLE PROTEIN	CHEMBL1148840	1	Scientific Literature	Bioorg. Med. Chem. Lett.	2007	None
CHEMBL401123		0	390.47	0	4.41	10a	CS(=O)(=O)Nc1ccc(-c2cnc3cccc(Nc4ccccn4)c3c2)cc1	IC50	'='	440.0	nM	6.36			UO_0000065	16.28	0.31	1.95	7.57	False	CHEMBL924507	Inhibition of JNK3 by HTRF assay	B	BAO_0000357	single protein format	None	None	None	None	None	CHEMBL2637	c-Jun N-terminal kinase 3	Homo sapiens	SINGLE PROTEIN	CHEMBL1140546	1	Scientific Literature	Bioorg. Med. Chem. Lett.	2007	None
CHEMBL220227		0	282.32	0	4.67	2	CC(C)c1onc(-c2ccc(F)cc2)c1-c1ccncc1	Activity	'='	28.0	%				UO_0000187					True	CHEMBL945006	Residual activity of JNK3 at 10 uM relative to control	B	BAO_0000357	single protein format	None	None	None	None	None	CHEMBL2637	c-Jun N-terminal kinase 3	Homo sapiens	SINGLE PROTEIN	CHEMBL1141471	1	Scientific Literature	Bioorg. Med. Chem. Lett.	2008	None
CHEMBL278041	SB-202190	0	331.35	0	4.65	SB-202190	Oc1ccc(-c2nc(-c3ccc(F)cc3)c(-c3ccncc3)[nH]2)cc1	Activity	'='	49.0	%			Antagonist	UO_0000187					False	CHEMBL1060123	Percentage JNK3 activity remaining in the presence of 1uM inhibitor	B	BAO_0000357	single protein format	Homo sapiens	None	None	None	None	CHEMBL2637	c-Jun N-terminal kinase 3	Homo sapiens	SINGLE PROTEIN	CHEMBL1150976	1	Scientific Literature	Biochem. J.	2007	None
CHEMBL199136		0	362.82	0	4.73	4f	NC(=O)c1cccc(-c2[nH]nc3cc(Nc4ccccc4Cl)ccc23)c1	IC50	'='	3.3	nM	8.48			UO_0000065	23.38	0.45	3.75	10.12	False	CHEMBL881401	Inhibitory concentration against c-Jun N-terminal kinase 3	B	BAO_0000357	single protein format	Homo sapiens	None	None	None	None	CHEMBL2637	c-Jun N-terminal kinase 3	Homo sapiens	SINGLE PROTEIN	CHEMBL1143651	1	Scientific Literature	Bioorg. Med. Chem. Lett.	2005	None
CHEMBL595373		0	512.64	2	6.57	25	COc1cc2c(Oc3ccc(-c4nc5ccccc5s4)cc3)ncnc2cc1OCCCN1CCCC1	Residual activity	'='	84.0	%				UO_0000187					False	CHEMBL1047677	Residual activity of JNK3 at 10 uM by microplate scintillation counting	B	BAO_0000357	single protein format	None	None	None	None	None	CHEMBL2637	c-Jun N-terminal kinase 3	Homo sapiens	SINGLE PROTEIN	CHEMBL1152560	1	Scientific Literature	Bioorg. Med. Chem.	2009	None
CHEMBL519617		0	410.54	1	5.72	26b	CSc1nc(-c2ccc(F)cc2)c(-c2ccnc(NCCc3cccs3)c2)[nH]1	Inhibition	'='	99.0	%				UO_0000187					False	CHEMBL1013125	Inhibition of human JNK3 at 10 uM	B	BAO_0000357	single protein format	Homo sapiens	None	None	None	None	CHEMBL2637	c-Jun N-terminal kinase 3	Homo sapiens	SINGLE PROTEIN	CHEMBL1155084	1	Scientific Literature	J. Med. Chem.	2008	None
CHEMBL562974		0	270.26	0	2.55	4	O=C1/C(=N\O)c2ccccc2N1Cc1ccccc1F	Ki	'='	8500.0	nM	5.07			UO_0000065	18.76	0.35	2.52	9.59	False	CHEMBL1063579	Inhibition of JNK3 by spectrophotometric coupled enzyme assay	B	BAO_0000357	single protein format	None	None	None	None	None	CHEMBL2637	c-Jun N-terminal kinase 3	Homo sapiens	SINGLE PROTEIN	CHEMBL1153595	1	Scientific Literature	Bioorg. Med. Chem. Lett.	2009	None
CHEMBL553689		0	252.27	0	2.85	2	Cc1ccc2c(c1)/C(=N/O)C(=O)N2c1ccccc1	Ki	'>'	30000.0	nM				UO_0000065					False	CHEMBL1063579	Inhibition of JNK3 by spectrophotometric coupled enzyme assay	B	BAO_0000357	single protein format	None	None	None	None	None	CHEMBL2637	c-Jun N-terminal kinase 3	Homo sapiens	SINGLE PROTEIN	CHEMBL1153595	1	Scientific Literature	Bioorg. Med. Chem. Lett.	2009	None
CHEMBL551341		0	373.30	0	2.33	36	O=C1/C(=N\O)c2ccc([N+](=O)[O-])cc2N1Cc1cc(F)cc2c1OCOC2	Ki	'='	640.0	nM	6.19			UO_0000065	16.59	0.31	3.86	5.41	False	CHEMBL1063579	Inhibition of JNK3 by spectrophotometric coupled enzyme assay	B	BAO_0000357	single protein format	None	None	None	None	None	CHEMBL2637	c-Jun N-terminal kinase 3	Homo sapiens	SINGLE PROTEIN	CHEMBL1153595	1	Scientific Literature	Bioorg. Med. Chem. Lett.	2009	None
CHEMBL562919		0	399.38	0	2.17	39	CCNC(=O)c1ccc2c(c1)N(Cc1cc(F)cc3c1OCOC3)C(=O)/C2=N\O	Ki	'='	1000.0	nM	6.00			UO_0000065	15.02	0.28	3.83	5.97	False	CHEMBL1063579	Inhibition of JNK3 by spectrophotometric coupled enzyme assay	B	BAO_0000357	single protein format	None	None	None	None	None	CHEMBL2637	c-Jun N-terminal kinase 3	Homo sapiens	SINGLE PROTEIN	CHEMBL1153595	1	Scientific Literature	Bioorg. Med. Chem. Lett.	2009	None
CHEMBL557003		0	422.39	0	4.22	42	O=C1/C(=N\O)c2c(-c3cccc(F)c3)cccc2N1Cc1cc(F)cc2c1OCOC2	Ki	'='	5800.0	nM	5.24			UO_0000065	12.40	0.23	1.02	7.34	False	CHEMBL1063579	Inhibition of JNK3 by spectrophotometric coupled enzyme assay	B	BAO_0000357	single protein format	None	None	None	None	None	CHEMBL2637	c-Jun N-terminal kinase 3	Homo sapiens	SINGLE PROTEIN	CHEMBL1153595	1	Scientific Literature	Bioorg. Med. Chem. Lett.	2009	None
CHEMBL560145		0	266.30	0	2.72	17	Cc1ccc2c(c1)/C(=N/O)C(=O)N2Cc1ccccc1	Ki	'>'	10000.0	nM				UO_0000065					False	CHEMBL1063579	Inhibition of JNK3 by spectrophotometric coupled enzyme assay	B	BAO_0000357	single protein format	None	None	None	None	None	CHEMBL2637	c-Jun N-terminal kinase 3	Homo sapiens	SINGLE PROTEIN	CHEMBL1153595	1	Scientific Literature	Bioorg. Med. Chem. Lett.	2009	None
CHEMBL550938		0	280.33	0	3.03	22	Cc1cccc(CN2C(=O)/C(=N\O)c3cc(C)ccc32)c1	Ki	'>'	10000.0	nM				UO_0000065					False	CHEMBL1063579	Inhibition of JNK3 by spectrophotometric coupled enzyme assay	B	BAO_0000357	single protein format	None	None	None	None	None	CHEMBL2637	c-Jun N-terminal kinase 3	Homo sapiens	SINGLE PROTEIN	CHEMBL1153595	1	Scientific Literature	Bioorg. Med. Chem. Lett.	2009	None
CHEMBL552423		0	399.38	0	2.77	35	CCC(=O)Nc1ccc2c(c1)N(Cc1cc(F)cc3c1OCOC3)C(=O)/C2=N\O	Ki	'='	610.0	nM	6.21			UO_0000065	15.56	0.29	3.44	6.19	False	CHEMBL1063579	Inhibition of JNK3 by spectrophotometric coupled enzyme assay	B	BAO_0000357	single protein format	None	None	None	None	None	CHEMBL2637	c-Jun N-terminal kinase 3	Homo sapiens	SINGLE PROTEIN	CHEMBL1153595	1	Scientific Literature	Bioorg. Med. Chem. Lett.	2009	None
CHEMBL565564		0	358.42	1	5.32	6f	CC(C)Nc1cc(-c2nc3ccccc3nc2-c2ccc(F)cc2)ccn1	IC50	'='	3950.0	nM	5.40			UO_0000065	15.08	0.27	0.08	10.66	False	CHEMBL1040073	Inhibition of JNK3 by nonradioactive JNK3 assay	B	BAO_0000357	single protein format	None	None	None	None	None	CHEMBL2637	c-Jun N-terminal kinase 3	Homo sapiens	SINGLE PROTEIN	CHEMBL1156828	1	Scientific Literature	J. Med. Chem.	2010	None
CHEMBL563057		0	407.20	0	3.18	40	O=C1/C(=N\O)c2c(Br)cccc2N1Cc1cc(F)cc2c1OCOC2	Ki	'='	185.0	nM	6.73			UO_0000065	16.53	0.37	3.55	9.44	False	CHEMBL1063579	Inhibition of JNK3 by spectrophotometric coupled enzyme assay	B	BAO_0000357	single protein format	None	None	None	None	None	CHEMBL2637	c-Jun N-terminal kinase 3	Homo sapiens	SINGLE PROTEIN	CHEMBL1153595	1	Scientific Literature	Bioorg. Med. Chem. Lett.	2009	None
CHEMBL556721		0	396.30	0	3.44	32	O=C1/C(=N\O)c2ccc(C(F)(F)F)cc2N1Cc1cc(F)cc2c1OCOC2	Ki	'='	330.0	nM	6.48			UO_0000065	16.35	0.32	3.04	9.08	False	CHEMBL1063579	Inhibition of JNK3 by spectrophotometric coupled enzyme assay	B	BAO_0000357	single protein format	None	None	None	None	None	CHEMBL2637	c-Jun N-terminal kinase 3	Homo sapiens	SINGLE PROTEIN	CHEMBL1153595	1	Scientific Literature	Bioorg. Med. Chem. Lett.	2009	None
CHEMBL561540		0	430.44	0	4.59	47	O=C1/C(=N\O)c2c(/C=C/c3ccccc3)cccc2N1Cc1cc(F)cc2c1OCOC2	Ki	'='	740.0	nM	6.13			UO_0000065	14.24	0.26	1.54	8.59	False	CHEMBL1063579	Inhibition of JNK3 by spectrophotometric coupled enzyme assay	B	BAO_0000357	single protein format	None	None	None	None	None	CHEMBL2637	c-Jun N-terminal kinase 3	Homo sapiens	SINGLE PROTEIN	CHEMBL1153595	1	Scientific Literature	Bioorg. Med. Chem. Lett.	2009	None
CHEMBL559351		0	334.30	0	3.74	21	Cc1ccc2c(c1)/C(=N/O)C(=O)N2Cc1cccc(C(F)(F)F)c1	Ki	'='	2700.0	nM	5.57			UO_0000065	16.66	0.32	1.83	10.53	False	CHEMBL1063579	Inhibition of JNK3 by spectrophotometric coupled enzyme assay	B	BAO_0000357	single protein format	None	None	None	None	None	CHEMBL2637	c-Jun N-terminal kinase 3	Homo sapiens	SINGLE PROTEIN	CHEMBL1153595	1	Scientific Literature	Bioorg. Med. Chem. Lett.	2009	None
CHEMBL1578509		0	266.30	0	4.10	13	Cc1ccc(Cn2c(O)c(N=O)c3ccccc32)cc1	Ki	'='	9900.0	nM	5.00			UO_0000065	18.79	0.34	0.90	9.17	False	CHEMBL1063579	Inhibition of JNK3 by spectrophotometric coupled enzyme assay	B	BAO_0000357	single protein format	None	None	None	None	None	CHEMBL2637	c-Jun N-terminal kinase 3	Homo sapiens	SINGLE PROTEIN	CHEMBL1153595	1	Scientific Literature	Bioorg. Med. Chem. Lett.	2009	None
CHEMBL609010		0	1952.21	None	None	7	CO[C@@H]1[C@H](N(C)C(=O)CCC(=O)NCCC(=O)NCCC(=O)NCCC(=O)NCCC(=O)NCCC(=O)NCCC(=O)NCCC(=O)N[C@H]2CNC(=O)C[C@@H](C(N)=O)NC(=O)CNC(=O)[C@H](Cc3ccccc3)NC(=O)[C@H](C(C)C)NC(=O)[C@H](CCCNC(=N)N)NC(=O)[C@H](Cc3ccccc3)NC(=O)[C@H](C(C)C)NC2=O)C[C@H]2O[C@]1(C)n1c3ccccc3c3c4c(c5c6ccccc6n2c5c31)C(=O)NC4	Activity	'='	85.0	%				UO_0000187					False	CHEMBL1047853	Binding affinity to human JNK3 at 50 nM by cell-based competition binding assay relative to control in presence of DTT	B	BAO_0000219	cell-based format	Homo sapiens	None	None	None	None	CHEMBL2637	c-Jun N-terminal kinase 3	Homo sapiens	SINGLE PROTEIN	CHEMBL1152541	1	Scientific Literature	Bioorg. Med. Chem.	2009	None
CHEMBL124660	TANDUTINIB	2	562.72	2	5.03	MLN-518	COc1cc2c(N3CCN(C(=O)Nc4ccc(OC(C)C)cc4)CC3)ncnc2cc1OCCCN1CCCCC1	Kd	'>'	10000.0	nM				UO_0000065					True	CHEMBL1244471	Binding affinity to JNK3	B	BAO_0000357	single protein format	None	None	None	None	None	CHEMBL2637	c-Jun N-terminal kinase 3	Homo sapiens	SINGLE PROTEIN	CHEMBL1240346	1	Scientific Literature	Blood	2009	None
CHEMBL3133821		0	275.31	0	4.17	4f	Oc1cccc(Nc2ccnc3[nH]c4ccccc4c23)c1	IC50	'>'	10000.0	nM				UO_0000065					False	CHEMBL3242874	Inhibition of human JNK3	B	BAO_0000357	single protein format	Homo sapiens	None	None	None	None	CHEMBL2637	c-Jun N-terminal kinase 3	Homo sapiens	SINGLE PROTEIN	CHEMBL3232836	1	Scientific Literature	Bioorg. Med. Chem. Lett.	2014	None
CHEMBL410456		0	398.42	0	3.68	D4476	NC(=O)c1ccc(-c2nc(-c3ccc4c(c3)OCCO4)c(-c3ccccn3)[nH]2)cc1	Activity	'='	82.0	%				UO_0000187					False	CHEMBL1062757	Percentage JNK3 activity remaining in the presence of 10uM inhibitor	B	BAO_0000357	single protein format	Homo sapiens	None	None	None	None	CHEMBL2637	c-Jun N-terminal kinase 3	Homo sapiens	SINGLE PROTEIN	CHEMBL1150976	1	Scientific Literature	Biochem. J.	2007	None
CHEMBL337642		0	531.57	1	2.03	29	O=C1NC(=O)C2=C1c1cn(c3ncccc13)CCOCCOCCOCCOCCn1cc2c2cccnc21	Activity	'='	81.0	%				UO_0000187					False	CHEMBL816409	Inhibition of rat c-Jun N-terminal kinase 3 at 10 uM	B	BAO_0000357	single protein format	Rattus norvegicus	None	None	None	None	CHEMBL2637	c-Jun N-terminal kinase 3	Homo sapiens	SINGLE PROTEIN	CHEMBL1145082	1	Scientific Literature	J. Med. Chem.	2003	None
CHEMBL254858		0	730.94	2	8.44	table 2, R3C1	CCCCCCCCCCCc1cc(O)cc(O)c1C(=O)OC(CCC)CCCCCCCc1cc(OS(=O)(=O)O)cc(OS(=O)(=O)O)c1	IC50	'='	500.0	nM	6.30			UO_0000065	8.62	0.18	-2.14	3.25	False	CHEMBL925133	Inhibition of JNK3	B	BAO_0000357	single protein format	None	None	None	None	None	CHEMBL2637	c-Jun N-terminal kinase 3	Homo sapiens	SINGLE PROTEIN	CHEMBL1140628	1	Scientific Literature	Bioorg. Med. Chem.	2007	None
CHEMBL220227		0	282.32	0	4.67	1	CC(C)c1onc(-c2ccc(F)cc2)c1-c1ccncc1	IC50	'='	540.0	nM	6.27			UO_0000065	22.20	0.41	1.60	16.10	False	CHEMBL1045454	Inhibition of JNK3 by Cherenkov counting in presence of 20 uM ATP	B	BAO_0000357	single protein format	None	None	None	None	None	CHEMBL2637	c-Jun N-terminal kinase 3	Homo sapiens	SINGLE PROTEIN	CHEMBL1155278	1	Scientific Literature	J. Med. Chem.	2009	None
CHEMBL378591		0	474.41	1	7.67	7h	FC(F)(F)c1ccc(Nc2cc(-c3ccnc(Nc4ccc(C(F)(F)F)cc4)c3)ccn2)cc1	IC50	'>'	10000.0	nM				UO_0000065					False	CHEMBL862176	Inhibition of JNK3	B	BAO_0000357	single protein format	Homo sapiens	None	None	None	None	CHEMBL2637	c-Jun N-terminal kinase 3	Homo sapiens	SINGLE PROTEIN	CHEMBL1139041	1	Scientific Literature	Bioorg. Med. Chem. Lett.	2006	None
CHEMBL203792		0	368.44	0	4.80	7c	Nc1ccccc1Nc1cc(-c2ccnc(Nc3ccccc3N)c2)ccn1	IC50	'='	108.0	nM	6.97			UO_0000065	18.91	0.34	2.17	6.84	False	CHEMBL862176	Inhibition of JNK3	B	BAO_0000357	single protein format	Homo sapiens	None	None	None	None	CHEMBL2637	c-Jun N-terminal kinase 3	Homo sapiens	SINGLE PROTEIN	CHEMBL1139041	1	Scientific Literature	Bioorg. Med. Chem. Lett.	2006	None
CHEMBL233001	GW620972X	0	332.43	0	4.90	5a	N#Cc1c(NC(=O)c2cccc3ccccc23)sc2c1CCCC2	IC50	'='	199.53	nM	6.70			UO_0000065	20.15	0.38	1.80	12.67	False	CHEMBL897068	Inhibition of human truncated JNK3	B	BAO_0000357	single protein format	Homo sapiens	None	None	None	None	CHEMBL2637	c-Jun N-terminal kinase 3	Homo sapiens	SINGLE PROTEIN	CHEMBL1148840	1	Scientific Literature	Bioorg. Med. Chem. Lett.	2007	None
CHEMBL391656		0	424.53	1	5.37	11d	N#Cc1c(NC(=O)c2cccc3ccccc23)sc2c1CCCN2Cc1cccnc1	IC50	'='	501.19	nM	6.30			UO_0000065	14.84	0.28	0.93	9.13	False	CHEMBL897068	Inhibition of human truncated JNK3	B	BAO_0000357	single protein format	Homo sapiens	None	None	None	None	CHEMBL2637	c-Jun N-terminal kinase 3	Homo sapiens	SINGLE PROTEIN	CHEMBL1148840	1	Scientific Literature	Bioorg. Med. Chem. Lett.	2007	None
CHEMBL584980		0	206.25	0	3.80	7	c1ccc2c(c1)[nH]c1c2ccc2cc[nH]c21	Activity	'='	108.0	%				UO_0000187					False	CHEMBL1047331	Inhibition of JNK3 assessed as residual enzyme activity at 10 uM relative to untreated control	B	BAO_0000357	single protein format	None	None	None	None	None	CHEMBL2637	c-Jun N-terminal kinase 3	Homo sapiens	SINGLE PROTEIN	CHEMBL1154186	1	Scientific Literature	J. Med. Chem.	2009	None
CHEMBL220227		0	282.32	0	4.67	1	CC(C)c1onc(-c2ccc(F)cc2)c1-c1ccncc1	Activity	'='	28.0	%				UO_0000187					False	CHEMBL1048073	Inhibition of JNK3 assessed as residual activity at 10 uM by Cherenkov counting relative to control in presence of 20 uM ATP	B	BAO_0000357	single protein format	None	None	None	None	None	CHEMBL2637	c-Jun N-terminal kinase 3	Homo sapiens	SINGLE PROTEIN	CHEMBL1155278	1	Scientific Literature	J. Med. Chem.	2009	None
CHEMBL116211		0	145.16	0	1.47	8	c1cc(-c2cc[nH]n2)ccn1	Kd						Not Determined						False	CHEMBL820419	Dissociation constant for c-Jun N-terminal kinase 3	B	BAO_0000357	single protein format	None	None	None	None	None	CHEMBL2637	c-Jun N-terminal kinase 3	Homo sapiens	SINGLE PROTEIN	CHEMBL1148343	1	Scientific Literature	J. Med. Chem.	2004	None
CHEMBL2332059		0	363.47	0	3.89	14e	CN(C)CCC(NC(=O)Nc1ccc(-c2cn[nH]c2)cc1)c1ccccc1	IC50						Not Determined						False	CHEMBL2341178	Inhibition of JNK3 alpha1 (unknown origin) using biotinylated Flag-ATF2 as substrate after 15 mins by HTRF assay	B	BAO_0000357	single protein format	Homo sapiens	None	None	None	None	CHEMBL2637	c-Jun N-terminal kinase 3	Homo sapiens	SINGLE PROTEIN	CHEMBL2331531	1	Scientific Literature	J. Med. Chem.	2013	None
CHEMBL1788116		0	600.50	0	3.94	59	N#C/C(=C1/Nc2ccccc2S1)c1ccnc(NCCc2cccnc2)n1.O=C(O)C(F)(F)F.O=C(O)C(F)(F)F	IC50	'='	70.0	nM	7.16			UO_0000065	19.21	0.36	3.21	8.27	False	CHEMBL831666	Inhibition of c-Jun N-Terminal kinase 3	B	BAO_0000357	single protein format	None	None	None	None	None	CHEMBL2637	c-Jun N-terminal kinase 3	Homo sapiens	SINGLE PROTEIN	CHEMBL1140315	1	Scientific Literature	J. Med. Chem.	2005	None
CHEMBL604483		0	559.67	2	5.86	23	COc1cc2c(Oc3ccc(-c4nc5ccccc5s4)cc3F)ncnc2cc1OCCCN1CCN(C)CC1	Residual activity	'='	101.0	%				UO_0000187					False	CHEMBL1041129	Residual activity of JNK3 at 1 uM by microplate scintillation counting	B	BAO_0000357	single protein format	None	None	None	None	None	CHEMBL2637	c-Jun N-terminal kinase 3	Homo sapiens	SINGLE PROTEIN	CHEMBL1152560	1	Scientific Literature	Bioorg. Med. Chem.	2009	None
CHEMBL567173		0	206.25	0	3.80	5	c1ccc2c(c1)[nH]c1c3cc[nH]c3ccc21	Activity	'='	111.0	%				UO_0000187					False	CHEMBL1047331	Inhibition of JNK3 assessed as residual enzyme activity at 10 uM relative to untreated control	B	BAO_0000357	single protein format	None	None	None	None	None	CHEMBL2637	c-Jun N-terminal kinase 3	Homo sapiens	SINGLE PROTEIN	CHEMBL1154186	1	Scientific Literature	J. Med. Chem.	2009	None
CHEMBL215803		0	403.44	0	2.91	14	C[C@@H]1C[C@H]2CN1CCn1nc3c(cccc3c1O)-c1nc3c(cccc3nc1O)O2	IC50	'>'	1000.0	nM				UO_0000065					False	CHEMBL910917	Inhibition of JNK3	B	BAO_0000357	single protein format	Homo sapiens	None	None	None	None	CHEMBL2637	c-Jun N-terminal kinase 3	Homo sapiens	SINGLE PROTEIN	CHEMBL1149510	1	Scientific Literature	Bioorg. Med. Chem. Lett.	2006	None
CHEMBL1088053		0	321.81	0	4.90	18	COc1cc2c(cc1Cl)C(c1ccc3ccccc3c1)=NCC2	IC50	'='	1000.0	nM	6.00			UO_0000065	18.64	0.36	1.10	27.79	False	CHEMBL1108473	Inhibition of N-terminal His(6)-tagged truncated human JNK3 transfected in baculovirus expression system by fluorescence anisotropy	B	BAO_0000019	assay format	Homo sapiens	None	None	None	None	CHEMBL2637	c-Jun N-terminal kinase 3	Homo sapiens	SINGLE PROTEIN	CHEMBL1153754	1	Scientific Literature	Bioorg. Med. Chem. Lett.	2009	None
CHEMBL2333894		0	351.80	0	3.01	46	NC(c1cccc(Cl)c1)c1nc2ccc(-c3cn[nH]c3)cc2c(=O)[nH]1	IC50	'>'	1000.0	nM				UO_0000065					False	CHEMBL2346255	Inhibition of JNK3 (unknown origin)	B	BAO_0000357	single protein format	Homo sapiens	None	None	None	None	CHEMBL2637	c-Jun N-terminal kinase 3	Homo sapiens	SINGLE PROTEIN	CHEMBL2331421	1	Scientific Literature	Bioorg. Med. Chem. Lett.	2013	None
CHEMBL2333908		0	379.39	0	2.70	37	COc1cc(-c2cn[nH]c2)cc2c(=O)[nH]c([C@H](N)Cc3cccc(F)c3)nc12	IC50	'>'	1000.0	nM				UO_0000065					False	CHEMBL2346255	Inhibition of JNK3 (unknown origin)	B	BAO_0000357	single protein format	Homo sapiens	None	None	None	None	CHEMBL2637	c-Jun N-terminal kinase 3	Homo sapiens	SINGLE PROTEIN	CHEMBL2331421	1	Scientific Literature	Bioorg. Med. Chem. Lett.	2013	None
CHEMBL2334292		0	357.42	0	2.78	28	O=c1[nH]c([C@@H]2CNC[C@H]2c2ccccc2)nc2ccc(-c3cn[nH]c3)cc12	IC50	'>'	1000.0	nM				UO_0000065					False	CHEMBL2346255	Inhibition of JNK3 (unknown origin)	B	BAO_0000357	single protein format	Homo sapiens	None	None	None	None	CHEMBL2637	c-Jun N-terminal kinase 3	Homo sapiens	SINGLE PROTEIN	CHEMBL2331421	1	Scientific Literature	Bioorg. Med. Chem. Lett.	2013	None
CHEMBL296468	BMS-387032	1	380.54	0	3.66	BMS-387032/SNS-032	CC(C)(C)c1cnc(CSc2cnc(NC(=O)C3CCNCC3)s2)o1	Kd	'>'	10000.0	nM				UO_0000065					False	CHEMBL1063713	Binding constant for JNK3 kinase domain	B	BAO_0000357	single protein format	Homo sapiens	None	None	None	None	CHEMBL2637	c-Jun N-terminal kinase 3	Homo sapiens	SINGLE PROTEIN	CHEMBL1150977	1	Scientific Literature	Nat. Biotechnol.	2008	None
CHEMBL558752	RAF-265	2	518.42	2	6.93	CHIR-265/RAF-265	Cn1c(Nc2ccc(C(F)(F)F)cc2)nc2cc(Oc3ccnc(-c4ncc(C(F)(F)F)[nH]4)c3)ccc21	Kd	'>'	10000.0	nM				UO_0000065					True	CHEMBL1063713	Binding constant for JNK3 kinase domain	B	BAO_0000357	single protein format	Homo sapiens	None	None	None	None	CHEMBL2637	c-Jun N-terminal kinase 3	Homo sapiens	SINGLE PROTEIN	CHEMBL1150977	1	Scientific Literature	Nat. Biotechnol.	2008	None
CHEMBL31965	CANERTINIB	3	485.95	0	4.39	CI-1033	C=CC(=O)Nc1cc2c(Nc3ccc(F)c(Cl)c3)ncnc2cc1OCCCN1CCOCC1	Kd	'='	5500.0	nM	5.26			UO_0000065	10.82	0.21	0.87	5.94	True	CHEMBL1063713	Binding constant for JNK3 kinase domain	B	BAO_0000357	single protein format	Homo sapiens	None	None	None	None	CHEMBL2637	c-Jun N-terminal kinase 3	Homo sapiens	SINGLE PROTEIN	CHEMBL1150977	1	Scientific Literature	Nat. Biotechnol.	2008	None
CHEMBL477772	PAZOPANIB	4	437.53	0	3.14	GW-786034	Cc1ccc(Nc2nccc(N(C)c3ccc4c(C)n(C)nc4c3)n2)cc1S(N)(=O)=O	Kd	'='	1900.0	nM	5.72			UO_0000065	13.08	0.25	2.58	4.81	True	CHEMBL1063713	Binding constant for JNK3 kinase domain	B	BAO_0000357	single protein format	Homo sapiens	None	None	None	None	CHEMBL2637	c-Jun N-terminal kinase 3	Homo sapiens	SINGLE PROTEIN	CHEMBL1150977	1	Scientific Literature	Nat. Biotechnol.	2008	None
CHEMBL215152	AZD-1152-HQPA	0	507.57	1	3.50	AZD-1152 HQPA	CCN(CCO)CCCOc1ccc2c(Nc3cc(CC(=O)Nc4cccc(F)c4)[nH]n3)ncnc2c1	Kd	'>'	10000.0	nM				UO_0000065					True	CHEMBL1063713	Binding constant for JNK3 kinase domain	B	BAO_0000357	single protein format	Homo sapiens	None	None	None	None	CHEMBL2637	c-Jun N-terminal kinase 3	Homo sapiens	SINGLE PROTEIN	CHEMBL1150977	1	Scientific Literature	Nat. Biotechnol.	2008	None
CHEMBL10	SB-203580	0	377.44	0	4.68	SB-203580	C[S+]([O-])c1ccc(-c2nc(-c3ccc(F)cc3)c(-c3ccncc3)[nH]2)cc1	Kd	'='	35.0	nM	7.46			UO_0000065	19.75	0.38	2.78	12.71	True	CHEMBL1063713	Binding constant for JNK3 kinase domain	B	BAO_0000357	single protein format	Homo sapiens	None	None	None	None	CHEMBL2637	c-Jun N-terminal kinase 3	Homo sapiens	SINGLE PROTEIN	CHEMBL1150977	1	Scientific Literature	Nat. Biotechnol.	2008	None
CHEMBL535	SUNITINIB	4	398.48	0	3.33	Sunitinib	CCN(CC)CCNC(=O)c1c(C)[nH]c(/C=C2\C(=O)Nc3ccc(F)cc32)c1C	Kd	'>'	10000.0	nM				UO_0000065					True	CHEMBL1063713	Binding constant for JNK3 kinase domain	B	BAO_0000357	single protein format	Homo sapiens	None	None	None	None	CHEMBL2637	c-Jun N-terminal kinase 3	Homo sapiens	SINGLE PROTEIN	CHEMBL1150977	1	Scientific Literature	Nat. Biotechnol.	2008	None
CHEMBL572878	TOZASERTIB	2	464.60	0	3.50	VX-680/MK-0457	Cc1cc(Nc2cc(N3CCN(C)CC3)nc(Sc3ccc(NC(=O)C4CC4)cc3)n2)n[nH]1	Kd	'='	2800.0	nM	5.55			UO_0000065	11.95	0.23	2.05	5.44	True	CHEMBL1063713	Binding constant for JNK3 kinase domain	B	BAO_0000357	single protein format	Homo sapiens	None	None	None	None	CHEMBL2637	c-Jun N-terminal kinase 3	Homo sapiens	SINGLE PROTEIN	CHEMBL1150977	1	Scientific Literature	Nat. Biotechnol.	2008	None
CHEMBL1173655	AFATINIB	4	485.95	0	4.39	BIBW-2992	CN(C)C/C=C/C(=O)Nc1cc2c(Nc3ccc(F)c(Cl)c3)ncnc2cc1O[C@H]1CCOC1	Kd	'='	2000.0	nM	5.70			UO_0000065	11.73	0.23	1.31	6.43	False	CHEMBL1908588	Binding constant for JNK3 kinase domain	B	BAO_0000357	single protein format	None	None	None	None	None	CHEMBL2637	c-Jun N-terminal kinase 3	Homo sapiens	SINGLE PROTEIN	CHEMBL1908390	1	Scientific Literature	Nat. Biotechnol.	2011	None
CHEMBL428690	ALVOCIDIB	3	401.85	0	3.30	Flavopiridol	CN1CC[C@H](c2c(O)cc(O)c3c(=O)cc(-c4ccccc4Cl)oc23)[C@H](O)C1	Kd	'='	5500.0	nM	5.26			UO_0000065	13.09	0.26	1.96	5.59	False	CHEMBL1908588	Binding constant for JNK3 kinase domain	B	BAO_0000357	single protein format	None	None	None	None	None	CHEMBL2637	c-Jun N-terminal kinase 3	Homo sapiens	SINGLE PROTEIN	CHEMBL1908390	1	Scientific Literature	Nat. Biotechnol.	2011	None
CHEMBL437706		0	398.47	1	5.65	7e	COc1ccccc1Nc1cc(-c2ccnc(Nc3ccccc3OC)c2)ccn1	IC50	'='	528.0	nM	6.28			UO_0000065	15.75	0.29	0.63	9.19	True	CHEMBL862176	Inhibition of JNK3	B	BAO_0000357	single protein format	Homo sapiens	None	None	None	None	CHEMBL2637	c-Jun N-terminal kinase 3	Homo sapiens	SINGLE PROTEIN	CHEMBL1139041	1	Scientific Literature	Bioorg. Med. Chem. Lett.	2006	None
CHEMBL3947385		0	374.43	0	4.54	96	COc1ccc(Oc2nccc(C(C#N)c3nc4ccccc4s3)n2)cc1	IC50	'='	30.0	nM	7.52			UO_0000065	20.09	0.38	2.98	9.30	False	CHEMBL3880709	Inhibition of recombinant pre-activated GST-tagged JNK3 (unknown origin) using biotinylated GST-tagged c-Jun as substrate after 120 mins in presence of 33gamma-ATP by beta scintillation counting method	B	BAO_0000357	single protein format	Homo sapiens	None	None	None	None	CHEMBL2637	c-Jun N-terminal kinase 3	Homo sapiens	SINGLE PROTEIN	CHEMBL3880394	38	Patent Bioactivity Data		2003	None
CHEMBL2069349		0	348.41	0	1.67	19a	Nc1cc(Nc2cnccn2)nc(-c2ccnc(N3CCNCC3)c2)c1	Inhibition	'<'	50.0	%				UO_0000187					False	CHEMBL2072044	Inhibition of human JNK3 at 1 uM	B	BAO_0000357	single protein format	Homo sapiens	None	None	None	None	CHEMBL2637	c-Jun N-terminal kinase 3	Homo sapiens	SINGLE PROTEIN	CHEMBL2069193	1	Scientific Literature	Bioorg. Med. Chem. Lett.	2012	None
CHEMBL1929238		0	554.54	2	5.23	27	CN(C)CCN1CCN(C(=O)c2cc(C(C)(C)C)sc2NC(=O)Nc2cccc(Cl)c2Cl)CCC1=O	IC50	'>'	30000.0	nM				UO_0000065					False	CHEMBL1932883	Inhibition of JNK3	B	BAO_0000357	single protein format	None	None	None	None	None	CHEMBL2637	c-Jun N-terminal kinase 3	Homo sapiens	SINGLE PROTEIN	CHEMBL1926590	1	Scientific Literature	Bioorg. Med. Chem. Lett.	2011	None
CHEMBL307152		0	494.60	0	4.68	14m	Cn1ccc2ccc3c4[nH]c5c(CCCN[C@H]6CC[C@H](O)CC6)cccc5c4c4c(c3c21)C(=O)NC4=O	Control	'='	97.0	%				UO_0000187					False	CHEMBL816411	Inhibition of c-Jun N-terminal kinase 3 at 500 nM	B	BAO_0000357	single protein format	None	None	None	None	None	CHEMBL2637	c-Jun N-terminal kinase 3	Homo sapiens	SINGLE PROTEIN	CHEMBL1136094	1	Scientific Literature	Bioorg. Med. Chem. Lett.	2003	None
CHEMBL605003		0	371.46	0	2.64	SU-6656	CN(C)S(=O)(=O)c1ccc2c(c1)/C(=C/c1cc3c([nH]1)CCCC3)C(=O)N2	Activity	'='	95.0	%				UO_0000187					False	CHEMBL1060123	Percentage JNK3 activity remaining in the presence of 1uM inhibitor	B	BAO_0000357	single protein format	Homo sapiens	None	None	None	None	CHEMBL2637	c-Jun N-terminal kinase 3	Homo sapiens	SINGLE PROTEIN	CHEMBL1150976	1	Scientific Literature	Biochem. J.	2007	None
CHEMBL1081678		0	438.23	0	3.05	12r	Cc1cc(OCc2ccc(F)cc2F)c(Br)c(=O)n1-c1cnc(CO)cn1	Inhibition	'<'	50.0	%				UO_0000187					False	CHEMBL1100388	Inhibition of JNK3 at 10 uM	B	BAO_0000357	single protein format	None	None	None	None	None	CHEMBL2637	c-Jun N-terminal kinase 3	Homo sapiens	SINGLE PROTEIN	CHEMBL1154277	1	Scientific Literature	Bioorg. Med. Chem. Lett.	2009	None
CHEMBL497353		0	455.56	0	4.39	18d	Cc1ccc(NC(=O)c2ccc(CN3CCN(C)CC3)cc2)cc1-c1ccc2c(N)noc2c1	IC50	'>'	16000.0	nM				UO_0000065					False	CHEMBL998568	Inhibition of JNK3	B	BAO_0000357	single protein format	None	None	None	None	None	CHEMBL2637	c-Jun N-terminal kinase 3	Homo sapiens	SINGLE PROTEIN	CHEMBL1141712	1	Scientific Literature	Bioorg. Med. Chem. Lett.	2008	None
CHEMBL2376920		0	436.49	1	6.47	5l	Cc1cccc(NC(=O)c2cccc(-n3ncc4cc(Nc5ccccc5F)ccc43)c2)c1	IC50	'='	120.0	nM	6.92			UO_0000065	15.86	0.29	0.45	11.74	False	CHEMBL2379720	Inhibition of JNK3 (unknown origin)-mediated ATF2 Thr71 phosphorylation by HTRF assay	B	BAO_0000357	single protein format	Homo sapiens	None	None	None	None	CHEMBL2637	c-Jun N-terminal kinase 3	Homo sapiens	SINGLE PROTEIN	CHEMBL2375283	1	Scientific Literature	Bioorg. Med. Chem. Lett.	2013	None
CHEMBL2376919		0	490.01	0	4.87	5k	O=C(NCCCN1CCOCC1)c1cccc(-n2ncc3cc(Nc4ccccc4Cl)ccc32)c1	IC50	'='	15.0	nM	7.82			UO_0000065	15.97	0.31	2.95	10.95	False	CHEMBL2379720	Inhibition of JNK3 (unknown origin)-mediated ATF2 Thr71 phosphorylation by HTRF assay	B	BAO_0000357	single protein format	Homo sapiens	None	None	None	None	CHEMBL2637	c-Jun N-terminal kinase 3	Homo sapiens	SINGLE PROTEIN	CHEMBL2375283	1	Scientific Literature	Bioorg. Med. Chem. Lett.	2013	None
CHEMBL2376911		0	496.54	1	6.57	5c	CCOc1ccc(NC(=O)c2cccc(-n3ncc4cc(Nc5ccccc5F)ccc43)c2)cc1OC	IC50	'='	46.0	nM	7.34			UO_0000065	14.78	0.27	0.77	9.48	False	CHEMBL2379720	Inhibition of JNK3 (unknown origin)-mediated ATF2 Thr71 phosphorylation by HTRF assay	B	BAO_0000357	single protein format	Homo sapiens	None	None	None	None	CHEMBL2637	c-Jun N-terminal kinase 3	Homo sapiens	SINGLE PROTEIN	CHEMBL2375283	1	Scientific Literature	Bioorg. Med. Chem. Lett.	2013	None
CHEMBL1233748		0	512.54	2	6.19	5a	COc1cc(NC(=O)c2cccc(-n3ncc4cc(Nc5ccccc5F)ccc43)c2)cc(OC)c1OC	IC50	'='	9.0	nM	8.05			UO_0000065	15.70	0.29	1.86	9.29	True	CHEMBL2379720	Inhibition of JNK3 (unknown origin)-mediated ATF2 Thr71 phosphorylation by HTRF assay	B	BAO_0000357	single protein format	Homo sapiens	None	None	None	None	CHEMBL2637	c-Jun N-terminal kinase 3	Homo sapiens	SINGLE PROTEIN	CHEMBL2375283	1	Scientific Literature	Bioorg. Med. Chem. Lett.	2013	None
CHEMBL1497207		0	362.41	0	2.49	SID4257967	CCOC(=O)c1ccccc1NC(=O)c1ccc(NS(C)(=O)=O)cc1	IC50	'>'	93120.0	nM			Not Active	UO_0000065					False	CHEMBL1614549	PUBCHEM_BIOASSAY: Dose response biochemical screening assay for inhibitors of c-Jun N-Terminal Kinase 3 (JNK3). (Class of assay: confirmatory) [Related pubchem assays: 746 ]	B	BAO_0000357	single protein format	Homo sapiens	None	None	None	None	CHEMBL2637	c-Jun N-terminal kinase 3	Homo sapiens	SINGLE PROTEIN	CHEMBL1201862	7	PubChem BioAssays			None
CHEMBL1555581		0	384.31	0	3.92	SID4251804	Cc1cc(C(F)F)n2ncc(C(=O)NCc3ccccc3C(F)(F)F)c2n1	IC50	'='	26190.0	nM	4.58		Not Active	UO_0000065	11.92	0.23	0.66	7.73	False	CHEMBL1614549	PUBCHEM_BIOASSAY: Dose response biochemical screening assay for inhibitors of c-Jun N-Terminal Kinase 3 (JNK3). (Class of assay: confirmatory) [Related pubchem assays: 746 ]	B	BAO_0000357	single protein format	Homo sapiens	None	None	None	None	CHEMBL2637	c-Jun N-terminal kinase 3	Homo sapiens	SINGLE PROTEIN	CHEMBL1201862	7	PubChem BioAssays			None
CHEMBL1477311		0	440.50	0	2.70	SID4243681	O=C(c1ccc(Cn2c(=O)[nH]c3ccccc3c2=O)cc1)N1CCN(c2ccccc2)CC1	IC50	'='	7969.0	nM	5.10		Active	UO_0000065	11.57	0.21	2.40	6.50	False	CHEMBL1614549	PUBCHEM_BIOASSAY: Dose response biochemical screening assay for inhibitors of c-Jun N-Terminal Kinase 3 (JNK3). (Class of assay: confirmatory) [Related pubchem assays: 746 ]	B	BAO_0000357	single protein format	Homo sapiens	None	None	None	None	CHEMBL2637	c-Jun N-terminal kinase 3	Homo sapiens	SINGLE PROTEIN	CHEMBL1201862	7	PubChem BioAssays			None
CHEMBL1536681		0	184.24	0	2.57	SID858237	c1ccc(-c2[nH]nc3c2CCC3)cc1	IC50	'='	50880.0	nM	4.29		Not Active	UO_0000065	23.30	0.42	1.72	14.97	False	CHEMBL1614549	PUBCHEM_BIOASSAY: Dose response biochemical screening assay for inhibitors of c-Jun N-Terminal Kinase 3 (JNK3). (Class of assay: confirmatory) [Related pubchem assays: 746 ]	B	BAO_0000357	single protein format	Homo sapiens	None	None	None	None	CHEMBL2637	c-Jun N-terminal kinase 3	Homo sapiens	SINGLE PROTEIN	CHEMBL1201862	7	PubChem BioAssays			None
CHEMBL1555880		0	477.56	0	2.52	SID3712159	COc1ccc2nc(NC(=O)Cc3ccc(OC)c(S(=O)(=O)N4CCOCC4)c3)sc2c1	IC50	'='	28150.0	nM	4.55		Not Active	UO_0000065	9.53	0.19	2.03	4.25	False	CHEMBL1614549	PUBCHEM_BIOASSAY: Dose response biochemical screening assay for inhibitors of c-Jun N-Terminal Kinase 3 (JNK3). (Class of assay: confirmatory) [Related pubchem assays: 746 ]	B	BAO_0000357	single protein format	Homo sapiens	None	None	None	None	CHEMBL2637	c-Jun N-terminal kinase 3	Homo sapiens	SINGLE PROTEIN	CHEMBL1201862	7	PubChem BioAssays			None
CHEMBL1537195		0	248.31	0	2.51	SID7972190	Cc1nc(SCCC(=O)O)c2ccccc2n1	IC50	'='	5959.0	nM	5.22		Active	UO_0000065	21.04	0.42	2.71	8.28	False	CHEMBL1614549	PUBCHEM_BIOASSAY: Dose response biochemical screening assay for inhibitors of c-Jun N-Terminal Kinase 3 (JNK3). (Class of assay: confirmatory) [Related pubchem assays: 746 ]	B	BAO_0000357	single protein format	Homo sapiens	None	None	None	None	CHEMBL2637	c-Jun N-terminal kinase 3	Homo sapiens	SINGLE PROTEIN	CHEMBL1201862	7	PubChem BioAssays			None
CHEMBL1419933		0	364.24	0	3.05	SID4258787	CN1CCN(c2ccccc2NC(=O)c2ccc(Br)o2)CC1	IC50	'='	10270.0	nM	4.99		Not Active	UO_0000065	13.70	0.31	1.94	10.24	False	CHEMBL1614549	PUBCHEM_BIOASSAY: Dose response biochemical screening assay for inhibitors of c-Jun N-Terminal Kinase 3 (JNK3). (Class of assay: confirmatory) [Related pubchem assays: 746 ]	B	BAO_0000357	single protein format	Homo sapiens	None	None	None	None	CHEMBL2637	c-Jun N-terminal kinase 3	Homo sapiens	SINGLE PROTEIN	CHEMBL1201862	7	PubChem BioAssays			None
CHEMBL3190626		0	268.32	0	1.94	SID7978211	CN(C)/C=N/C(=O)/C(C#N)=C1\CCc2ccccc2N1	IC50	'>'	93120.0	nM			Not Active	UO_0000065					False	CHEMBL1614549	PUBCHEM_BIOASSAY: Dose response biochemical screening assay for inhibitors of c-Jun N-Terminal Kinase 3 (JNK3). (Class of assay: confirmatory) [Related pubchem assays: 746 ]	B	BAO_0000357	single protein format	Homo sapiens	None	None	None	None	CHEMBL2637	c-Jun N-terminal kinase 3	Homo sapiens	SINGLE PROTEIN	CHEMBL1201862	7	PubChem BioAssays			None
CHEMBL3195180		0	212.21	0	2.62	SID3713815	N#C/C(=C(\O)c1ccco1)c1ccccn1	IC50	'='	51890.0	nM	4.29		Not Active	UO_0000065	20.19	0.37	1.66	6.12	False	CHEMBL1614549	PUBCHEM_BIOASSAY: Dose response biochemical screening assay for inhibitors of c-Jun N-Terminal Kinase 3 (JNK3). (Class of assay: confirmatory) [Related pubchem assays: 746 ]	B	BAO_0000357	single protein format	Homo sapiens	None	None	None	None	CHEMBL2637	c-Jun N-terminal kinase 3	Homo sapiens	SINGLE PROTEIN	CHEMBL1201862	7	PubChem BioAssays			None
CHEMBL1558177		0	398.42	0	2.78	SID7977936	COc1ccc(COC(=O)C2=C(C)NC(=O)NC2c2ccc(O)c(OC)c2)cc1	IC50	'='	33820.0	nM	4.47		Not Active	UO_0000065	11.22	0.21	1.69	4.21	False	CHEMBL1614549	PUBCHEM_BIOASSAY: Dose response biochemical screening assay for inhibitors of c-Jun N-Terminal Kinase 3 (JNK3). (Class of assay: confirmatory) [Related pubchem assays: 746 ]	B	BAO_0000357	single protein format	Homo sapiens	None	None	None	None	CHEMBL2637	c-Jun N-terminal kinase 3	Homo sapiens	SINGLE PROTEIN	CHEMBL1201862	7	PubChem BioAssays			None
CHEMBL1462110		0	342.33	0	2.74	SID4248438	COC(=O)c1ccccc1NC(=O)C1CC(c2ccc(F)cc2)=NO1	IC50	'='	9211.0	nM	5.04		Active	UO_0000065	14.71	0.28	2.30	6.54	False	CHEMBL1614549	PUBCHEM_BIOASSAY: Dose response biochemical screening assay for inhibitors of c-Jun N-Terminal Kinase 3 (JNK3). (Class of assay: confirmatory) [Related pubchem assays: 746 ]	B	BAO_0000357	single protein format	Homo sapiens	None	None	None	None	CHEMBL2637	c-Jun N-terminal kinase 3	Homo sapiens	SINGLE PROTEIN	CHEMBL1201862	7	PubChem BioAssays			None
CHEMBL1092764		0	491.98	1	5.61	18	CN(C)CCCC(=O)Nc1cc(C(=O)O)cc(-c2n[nH]c3cc(Nc4ccccc4Cl)ccc23)c1	IC50	'='	3.0	nM	8.52			UO_0000065	17.32	0.33	2.91	7.72	False	CHEMBL1116946	Inhibition of JNK3	B	BAO_0000357	single protein format	None	None	None	None	None	CHEMBL2637	c-Jun N-terminal kinase 3	Homo sapiens	SINGLE PROTEIN	CHEMBL1156270	1	Scientific Literature	J. Med. Chem.	2010	None
CHEMBL1170818		0	389.16	0	-1.84	MCS-5A	NC(=O)c1c(Br)n(O[C@H]2O[C@@H](CO)[C@@H](O)[C@@H]2O)c2ncncc12	Inhibition	'='	8.0	%				UO_0000187					False	CHEMBL1175461	Inhibition of JNK3 at 10 uM	B	BAO_0000357	single protein format	None	None	None	None	None	CHEMBL2637	c-Jun N-terminal kinase 3	Homo sapiens	SINGLE PROTEIN	CHEMBL1177788	1	Scientific Literature	Bioorg. Med. Chem. Lett.	2010	None
CHEMBL3194854		0	251.29	0	3.33	SID7975035	Cc1cccc(/N=C/c2c(O)[nH]c3ccccc23)n1	IC50	'='	41670.0	nM	4.38		Not Active	UO_0000065	17.43	0.31	1.05	7.15	False	CHEMBL1614549	PUBCHEM_BIOASSAY: Dose response biochemical screening assay for inhibitors of c-Jun N-Terminal Kinase 3 (JNK3). (Class of assay: confirmatory) [Related pubchem assays: 746 ]	B	BAO_0000357	single protein format	Homo sapiens	None	None	None	None	CHEMBL2637	c-Jun N-terminal kinase 3	Homo sapiens	SINGLE PROTEIN	CHEMBL1201862	7	PubChem BioAssays			None
CHEMBL1604166		0	280.37	0	2.78	SID7974311	Cc1sc(NC(=O)c2cccs2)c(C(N)=O)c1C	IC50	'='	30810.0	nM	4.51		Not Active	UO_0000065	16.09	0.34	1.73	6.25	False	CHEMBL1614549	PUBCHEM_BIOASSAY: Dose response biochemical screening assay for inhibitors of c-Jun N-Terminal Kinase 3 (JNK3). (Class of assay: confirmatory) [Related pubchem assays: 746 ]	B	BAO_0000357	single protein format	Homo sapiens	None	None	None	None	CHEMBL2637	c-Jun N-terminal kinase 3	Homo sapiens	SINGLE PROTEIN	CHEMBL1201862	7	PubChem BioAssays			None
CHEMBL1606045		0	260.32	0	2.36	SID7969450	CNC(=O)c1ccsc1NC(=O)c1ccccc1	IC50	'='	5460.0	nM	5.26		Active	UO_0000065	20.22	0.40	2.90	9.04	False	CHEMBL1614549	PUBCHEM_BIOASSAY: Dose response biochemical screening assay for inhibitors of c-Jun N-Terminal Kinase 3 (JNK3). (Class of assay: confirmatory) [Related pubchem assays: 746 ]	B	BAO_0000357	single protein format	Homo sapiens	None	None	None	None	CHEMBL2637	c-Jun N-terminal kinase 3	Homo sapiens	SINGLE PROTEIN	CHEMBL1201862	7	PubChem BioAssays			None
CHEMBL1439904		0	386.82	0	3.70	SID4245856	N#Cc1c(O)nc(SCC(=O)Nc2cccc(Cl)c2)nc1-c1ccco1	IC50	'='	29660.0	nM	4.53		Not Active	UO_0000065	11.71	0.24	0.83	4.04	False	CHEMBL1614549	PUBCHEM_BIOASSAY: Dose response biochemical screening assay for inhibitors of c-Jun N-Terminal Kinase 3 (JNK3). (Class of assay: confirmatory) [Related pubchem assays: 746 ]	B	BAO_0000357	single protein format	Homo sapiens	None	None	None	None	CHEMBL2637	c-Jun N-terminal kinase 3	Homo sapiens	SINGLE PROTEIN	CHEMBL1201862	7	PubChem BioAssays			None
CHEMBL1490940		0	219.22	0	1.52	SID860902	C/C(Nc1ccc(F)cc1)=C(/C#N)C(N)=O	IC50	'='	26710.0	nM	4.57		Not Active	UO_0000065	20.86	0.39	3.05	5.80	False	CHEMBL1614549	PUBCHEM_BIOASSAY: Dose response biochemical screening assay for inhibitors of c-Jun N-Terminal Kinase 3 (JNK3). (Class of assay: confirmatory) [Related pubchem assays: 746 ]	B	BAO_0000357	single protein format	Homo sapiens	None	None	None	None	CHEMBL2637	c-Jun N-terminal kinase 3	Homo sapiens	SINGLE PROTEIN	CHEMBL1201862	7	PubChem BioAssays			None
CHEMBL1578957		0	322.39	0	2.66	SID3712020	COc1cc(CC(=O)Nc2ncc(C)s2)cc(OC)c1OC	IC50	'='	13350.0	nM	4.88		Not Active	UO_0000065	15.12	0.30	2.21	7.00	False	CHEMBL1614549	PUBCHEM_BIOASSAY: Dose response biochemical screening assay for inhibitors of c-Jun N-Terminal Kinase 3 (JNK3). (Class of assay: confirmatory) [Related pubchem assays: 746 ]	B	BAO_0000357	single protein format	Homo sapiens	None	None	None	None	CHEMBL2637	c-Jun N-terminal kinase 3	Homo sapiens	SINGLE PROTEIN	CHEMBL1201862	7	PubChem BioAssays			None
CHEMBL1480110		0	331.44	0	2.90	SID4247380	O=C(CCCn1c(=S)[nH]c2ccccc2c1=O)NC1CCCC1	IC50	'='	64310.0	nM	4.19		Not Active	UO_0000065	12.65	0.25	1.29	6.27	False	CHEMBL1614549	PUBCHEM_BIOASSAY: Dose response biochemical screening assay for inhibitors of c-Jun N-Terminal Kinase 3 (JNK3). (Class of assay: confirmatory) [Related pubchem assays: 746 ]	B	BAO_0000357	single protein format	Homo sapiens	None	None	None	None	CHEMBL2637	c-Jun N-terminal kinase 3	Homo sapiens	SINGLE PROTEIN	CHEMBL1201862	7	PubChem BioAssays			None
CHEMBL1520065		0	330.16	0	3.14	SID7972234	COC(=O)c1sccc1NC(=O)c1ccc(Br)o1	IC50	'='	19960.0	nM	4.70		Not Active	UO_0000065	14.24	0.36	1.56	6.86	False	CHEMBL1614549	PUBCHEM_BIOASSAY: Dose response biochemical screening assay for inhibitors of c-Jun N-Terminal Kinase 3 (JNK3). (Class of assay: confirmatory) [Related pubchem assays: 746 ]	B	BAO_0000357	single protein format	Homo sapiens	None	None	None	None	CHEMBL2637	c-Jun N-terminal kinase 3	Homo sapiens	SINGLE PROTEIN	CHEMBL1201862	7	PubChem BioAssays			None
CHEMBL1335142		0	423.54	0	3.62	SID7975648	CC1(C)Cc2c(C#N)c(SCC(=O)c3ccccc3)nc(N3CCOCC3)c2CO1	IC50	'>'	93120.0	nM			Not Active	UO_0000065					False	CHEMBL1614549	PUBCHEM_BIOASSAY: Dose response biochemical screening assay for inhibitors of c-Jun N-Terminal Kinase 3 (JNK3). (Class of assay: confirmatory) [Related pubchem assays: 746 ]	B	BAO_0000357	single protein format	Homo sapiens	None	None	None	None	CHEMBL2637	c-Jun N-terminal kinase 3	Homo sapiens	SINGLE PROTEIN	CHEMBL1201862	7	PubChem BioAssays			None
CHEMBL1453976		0	323.15	0	1.84	SID857925	COC(=O)c1cc(Br)c(=O)n(Cc2cccnc2)c1	IC50	'>'	31040.0	nM			Not Active	UO_0000065					False	CHEMBL1614549	PUBCHEM_BIOASSAY: Dose response biochemical screening assay for inhibitors of c-Jun N-Terminal Kinase 3 (JNK3). (Class of assay: confirmatory) [Related pubchem assays: 746 ]	B	BAO_0000357	single protein format	Homo sapiens	None	None	None	None	CHEMBL2637	c-Jun N-terminal kinase 3	Homo sapiens	SINGLE PROTEIN	CHEMBL1201862	7	PubChem BioAssays			None
CHEMBL1415054		0	285.34	0	2.70	SID4247667	CCOc1ccc(C2CC(=O)NC3=C2C(=O)CCC3)cc1	IC50	'>'	93120.0	nM			Not Active	UO_0000065					False	CHEMBL1614549	PUBCHEM_BIOASSAY: Dose response biochemical screening assay for inhibitors of c-Jun N-Terminal Kinase 3 (JNK3). (Class of assay: confirmatory) [Related pubchem assays: 746 ]	B	BAO_0000357	single protein format	Homo sapiens	None	None	None	None	CHEMBL2637	c-Jun N-terminal kinase 3	Homo sapiens	SINGLE PROTEIN	CHEMBL1201862	7	PubChem BioAssays			None
CHEMBL1572205		0	263.16	0	3.03	SID4264191	CCCCC(=O)Nc1ncc(Br)s1	IC50	'='	54860.0	nM	4.26		Not Active	UO_0000065	16.19	0.45	1.23	10.15	False	CHEMBL1614549	PUBCHEM_BIOASSAY: Dose response biochemical screening assay for inhibitors of c-Jun N-Terminal Kinase 3 (JNK3). (Class of assay: confirmatory) [Related pubchem assays: 746 ]	B	BAO_0000357	single protein format	Homo sapiens	None	None	None	None	CHEMBL2637	c-Jun N-terminal kinase 3	Homo sapiens	SINGLE PROTEIN	CHEMBL1201862	7	PubChem BioAssays			None
CHEMBL393861		0	398.90	0	2.90	25	CNCC(=O)N1CCC(Nc2ncc(Cl)c(-c3c[nH]c4ccccc34)n2)CC1	IC50	'='	179.0	nM	6.75			UO_0000065	16.91	0.33	3.85	7.85	False	CHEMBL886372	Inhibition of JNK3	B	BAO_0000357	single protein format	None	None	None	None	None	CHEMBL2637	c-Jun N-terminal kinase 3	Homo sapiens	SINGLE PROTEIN	CHEMBL1139954	1	Scientific Literature	Bioorg. Med. Chem. Lett.	2007	None
CHEMBL473773		0	376.21	0	3.86	WHI-P154	COc1cc2ncnc(Nc3ccc(O)c(Br)c3)c2cc1OC	Residual Activity	'='	51.0	%				UO_0000187					False	CHEMBL2219235	Millipore: Percentage of residual kinase activity of MAPK10 at 1uM relative to control. Control inhibitor: JAK Inhibitor I at 30.0uM. Buffer: 50 mM Tris pH 7.5, 0.1 mM EGTA, 0.1% ?-mercaptoethanol	B	BAO_0000357	single protein format	Homo sapiens	None	None	None	None	CHEMBL2637	c-Jun N-terminal kinase 3	Homo sapiens	SINGLE PROTEIN	CHEMBL2218924	1	Scientific Literature	Biochem. J.	2013	None
CHEMBL382590	ANILINOQUINAZOLINE1	0	400.44	0	4.64	Aurora_Kinase_Inhibitor_II	COc1cc2ncnc(Nc3ccc(NC(=O)c4ccccc4)cc3)c2cc1OC	Residual Activity	'='	116.0	%				UO_0000187					False	CHEMBL2219235	Millipore: Percentage of residual kinase activity of MAPK10 at 1uM relative to control. Control inhibitor: JAK Inhibitor I at 30.0uM. Buffer: 50 mM Tris pH 7.5, 0.1 mM EGTA, 0.1% ?-mercaptoethanol	B	BAO_0000357	single protein format	Homo sapiens	None	None	None	None	CHEMBL2637	c-Jun N-terminal kinase 3	Homo sapiens	SINGLE PROTEIN	CHEMBL2218924	1	Scientific Literature	Biochem. J.	2013	None
CHEMBL302449	GO-6976	0	378.44	0	4.60	GO-6976	Cn1c2ccccc2c2c3c(c4c5ccccc5n(CCC#N)c4c21)CNC3=O	Activity	'='	79.0	%				UO_0000187					False	CHEMBL1052100	Percentage JNK3 activity remaining in the presence of 0.1uM inhibitor	B	BAO_0000357	single protein format	Homo sapiens	None	None	None	None	CHEMBL2637	c-Jun N-terminal kinase 3	Homo sapiens	SINGLE PROTEIN	CHEMBL1150976	1	Scientific Literature	Biochem. J.	2007	None
CHEMBL79004		0	322.75	0	4.02	PS 1145	O=C(Nc1cc(Cl)cc2c1[nH]c1cnccc12)c1cccnc1	Activity	'='	92.0	%				UO_0000187					False	CHEMBL1062757	Percentage JNK3 activity remaining in the presence of 10uM inhibitor	B	BAO_0000357	single protein format	Homo sapiens	None	None	None	None	CHEMBL2637	c-Jun N-terminal kinase 3	Homo sapiens	SINGLE PROTEIN	CHEMBL1150976	1	Scientific Literature	Biochem. J.	2007	None
CHEMBL412142	CHIR-99021	0	465.35	0	4.94	CT 99021	Cc1c[nH]c(-c2cnc(NCCNc3ccc(C#N)cn3)nc2-c2ccc(Cl)cc2Cl)n1	Activity	'='	71.0	%				UO_0000187					False	CHEMBL1060123	Percentage JNK3 activity remaining in the presence of 1uM inhibitor	B	BAO_0000357	single protein format	Homo sapiens	None	None	None	None	CHEMBL2637	c-Jun N-terminal kinase 3	Homo sapiens	SINGLE PROTEIN	CHEMBL1150976	1	Scientific Literature	Biochem. J.	2007	None
CHEMBL413	SIROLIMUS	4	914.19	3	6.18	Rapamycin	CO[C@H]1C[C@@H]2CC[C@@H](C)[C@@](O)(O2)C(=O)C(=O)N2CCCC[C@H]2C(=O)O[C@H]([C@H](C)C[C@@H]2CC[C@@H](O)[C@H](OC)C2)CC(=O)[C@H](C)/C=C(\C)[C@@H](O)[C@@H](OC)C(=O)[C@H](C)C[C@H](C)/C=C/C=C/C=C/1C	Activity	'='	81.0	%				UO_0000187					False	CHEMBL1060123	Percentage JNK3 activity remaining in the presence of 1uM inhibitor	B	BAO_0000357	single protein format	Homo sapiens	None	None	None	None	CHEMBL2637	c-Jun N-terminal kinase 3	Homo sapiens	SINGLE PROTEIN	CHEMBL1150976	1	Scientific Literature	Biochem. J.	2007	None
CHEMBL3355174		0	463.93	1	5.20	26f	CC(C)n1cc(NC(=O)c2cccc(-n3cc(NC(=O)Nc4ccccc4Cl)cn3)c2)cn1	IC50	'='	114.0	nM	6.94			UO_0000065	14.97	0.29	1.74	6.56	False	CHEMBL3372265	Inhibition of JNK3alpha1 (unknown origin) after 1 hr by homogeneous time-resolved fluorescence assay	B	BAO_0000357	single protein format	Homo sapiens	None	None	None	None	CHEMBL2637	c-Jun N-terminal kinase 3	Homo sapiens	SINGLE PROTEIN	CHEMBL3352539	1	Scientific Literature	J. Med. Chem.	2014	None
CHEMBL3040440		0	501.51	1	4.79	1, 15	CNC(=O)c1ccccc1Nc1cc(Nc2ccc(N3CCOCC3)cc2OC)ncc1C(F)(F)F	IC50	'='	160.0	nM	6.80			UO_0000065	13.55	0.26	2.01	7.74	False	CHEMBL3226836	Inhibition of JNK3 (unknown origin) using biotinylated ATF2 by HTRF method	B	BAO_0000357	single protein format	Homo sapiens	None	None	None	None	CHEMBL2637	c-Jun N-terminal kinase 3	Homo sapiens	SINGLE PROTEIN	CHEMBL3217652	1	Scientific Literature	MedChemComm	2012	None
CHEMBL523559		0	468.56	1	5.42	6b	Cc1nnc(-c2ccc(-c3cc(C(=O)Nc4cccc(N5CCOCC5)c4)ccc3C)c(C)c2)o1	IC50	'>'	16000.0	nM				UO_0000065					False	CHEMBL998568	Inhibition of JNK3	B	BAO_0000357	single protein format	None	None	None	None	None	CHEMBL2637	c-Jun N-terminal kinase 3	Homo sapiens	SINGLE PROTEIN	CHEMBL1141712	1	Scientific Literature	Bioorg. Med. Chem. Lett.	2008	None
CHEMBL521887		0	450.59	1	5.21	14d	Cc1ccc(NC(=O)c2ccc(CN3CCN(C)CC3)cc2)cc1-c1ccc2ccncc2c1	IC50	'>'	16000.0	nM				UO_0000065					False	CHEMBL998568	Inhibition of JNK3	B	BAO_0000357	single protein format	None	None	None	None	None	CHEMBL2637	c-Jun N-terminal kinase 3	Homo sapiens	SINGLE PROTEIN	CHEMBL1141712	1	Scientific Literature	Bioorg. Med. Chem. Lett.	2008	None
CHEMBL379787		0	395.42	0	2.53	IRAK_1_4_Inhibitor	O=C(Nc1nc2ccccc2n1CCN1CCOCC1)c1cccc([N+](=O)[O-])c1	Residual Activity	'='	82.0	%				UO_0000187					False	CHEMBL2219235	Millipore: Percentage of residual kinase activity of MAPK10 at 1uM relative to control. Control inhibitor: JAK Inhibitor I at 30.0uM. Buffer: 50 mM Tris pH 7.5, 0.1 mM EGTA, 0.1% ?-mercaptoethanol	B	BAO_0000357	single protein format	Homo sapiens	None	None	None	None	CHEMBL2637	c-Jun N-terminal kinase 3	Homo sapiens	SINGLE PROTEIN	CHEMBL2218924	1	Scientific Literature	Biochem. J.	2013	None
CHEMBL261849	GW632580X	0	366.42	0	2.83	GW2580	COc1ccc(COc2ccc(Cc3cnc(N)nc3N)cc2OC)cc1	Residual Activity	'='	89.0	%				UO_0000187					False	CHEMBL2219235	Millipore: Percentage of residual kinase activity of MAPK10 at 1uM relative to control. Control inhibitor: JAK Inhibitor I at 30.0uM. Buffer: 50 mM Tris pH 7.5, 0.1 mM EGTA, 0.1% ?-mercaptoethanol	B	BAO_0000357	single protein format	Homo sapiens	None	None	None	None	CHEMBL2637	c-Jun N-terminal kinase 3	Homo sapiens	SINGLE PROTEIN	CHEMBL2218924	1	Scientific Literature	Biochem. J.	2013	None
CHEMBL302449	GO-6976	0	378.44	0	4.60	Go-6976	Cn1c2ccccc2c2c3c(c4c5ccccc5n(CCC#N)c4c21)CNC3=O	Residual Activity	'='	7.0	%				UO_0000187					False	CHEMBL2219235	Millipore: Percentage of residual kinase activity of MAPK10 at 1uM relative to control. Control inhibitor: JAK Inhibitor I at 30.0uM. Buffer: 50 mM Tris pH 7.5, 0.1 mM EGTA, 0.1% ?-mercaptoethanol	B	BAO_0000357	single protein format	Homo sapiens	None	None	None	None	CHEMBL2637	c-Jun N-terminal kinase 3	Homo sapiens	SINGLE PROTEIN	CHEMBL2218924	1	Scientific Literature	Biochem. J.	2013	None
CHEMBL2218932		0	340.59	0	4.85	PKR_Inhibitor_Negative_Control	O=C1Nc2ccc(Cl)cc2/C1=C/c1cc(Cl)c(O)c(Cl)c1	Residual Activity	'='	64.0	%				UO_0000187					False	CHEMBL2219235	Millipore: Percentage of residual kinase activity of MAPK10 at 1uM relative to control. Control inhibitor: JAK Inhibitor I at 30.0uM. Buffer: 50 mM Tris pH 7.5, 0.1 mM EGTA, 0.1% ?-mercaptoethanol	B	BAO_0000357	single protein format	Homo sapiens	None	None	None	None	CHEMBL2637	c-Jun N-terminal kinase 3	Homo sapiens	SINGLE PROTEIN	CHEMBL2218924	1	Scientific Literature	Biochem. J.	2013	None
CHEMBL1784648		0	305.37	0	3.54	9	S=c1[nH]nc(-c2ccncc2)n1-c1ccc2ncccc2c1	IC50	'='	31800.0	nM	4.50			UO_0000065	14.73	0.28	0.96	7.57	False	CHEMBL1785341	Inhibition of JNK3 by TR-FRET assay	B	BAO_0000357	single protein format	None	None	None	None	None	CHEMBL2637	c-Jun N-terminal kinase 3	Homo sapiens	SINGLE PROTEIN	CHEMBL1781927	1	Scientific Literature	Bioorg. Med. Chem. Lett.	2011	None
CHEMBL1784662		0	273.30	0	2.88	25	c1ccc2cc(-c3nnnn3-c3ccncc3)ccc2c1	IC50	'>'	50000.0	nM				UO_0000065					False	CHEMBL1785341	Inhibition of JNK3 by TR-FRET assay	B	BAO_0000357	single protein format	None	None	None	None	None	CHEMBL2637	c-Jun N-terminal kinase 3	Homo sapiens	SINGLE PROTEIN	CHEMBL1781927	1	Scientific Literature	Bioorg. Med. Chem. Lett.	2011	None
CHEMBL1784086		0	424.73	0	4.26	4e, 6a	C=CCN1CCN(c2c(Cl)cccc2NC(=O)c2ccc(Br)o2)CC1	IC50	'='	330.0	nM	6.48			UO_0000065	15.26	0.35	2.22	13.30	False	CHEMBL1787508	Inhibition of JNK3 using biotinylated ATF2 and ATP substrates by HTRF assay	B	BAO_0000357	single protein format	None	None	None	None	None	CHEMBL2637	c-Jun N-terminal kinase 3	Homo sapiens	SINGLE PROTEIN	CHEMBL1782035	1	Scientific Literature	Bioorg. Med. Chem. Lett.	2009	None
CHEMBL221959	TOFACITINIB	4	312.38	0	1.54	CP-690550	C[C@@H]1CCN(C(=O)CC#N)C[C@@H]1N(C)c1ncnc2[nH]ccc12	Kd	'>'	10000.0	nM				UO_0000065					False	CHEMBL1908588	Binding constant for JNK3 kinase domain	B	BAO_0000357	single protein format	None	None	None	None	None	CHEMBL2637	c-Jun N-terminal kinase 3	Homo sapiens	SINGLE PROTEIN	CHEMBL1908390	1	Scientific Literature	Nat. Biotechnol.	2011	None
CHEMBL4086457		0	592.70	2	7.44	10	C=CC(=O)Nc1cccc(C(=O)Nc2ccc(Nc3cc(-c4c(-c5ccc(F)cc5)nc(SC)n4C)ccn3)cc2)c1C	IC50	'='	2.0	nM	8.70			UO_0000065	14.68	0.28	1.26	8.62	False	CHEMBL4003427	Inhibition of recombinant 6x-His-tagged JNK3 (39 to 402 residues) (unknown origin) expressed in Escherichia coli BL21(DE3) assessed as reduction in ATF2 phosphorylation measured after 50 mins by ELISA	B	BAO_0000019	assay format	Homo sapiens	None	None	None	None	CHEMBL2637	c-Jun N-terminal kinase 3	Homo sapiens	SINGLE PROTEIN	CHEMBL4002589	1	Scientific Literature	J Med Chem	2017	None
CHEMBL245732		0	412.93	0	3.24	26	CN(C)CC(=O)N1CCC(Nc2ncc(Cl)c(-c3c[nH]c4ccccc34)n2)CC1	IC50	'='	120.0	nM	6.92			UO_0000065	16.76	0.33	3.68	8.97	False	CHEMBL886372	Inhibition of JNK3	B	BAO_0000357	single protein format	None	None	None	None	None	CHEMBL2637	c-Jun N-terminal kinase 3	Homo sapiens	SINGLE PROTEIN	CHEMBL1139954	1	Scientific Literature	Bioorg. Med. Chem. Lett.	2007	None
CHEMBL3884839		0	414.85	0	3.63	25	C=CC(=O)Nc1ccccc1Oc1nc(Nc2cnn(CCOC)c2)ncc1Cl	Inhibition	'='	0.8	%				UO_0000187					False	CHEMBL4118372	Inhibition of JNK3 in human SKCO1 cells at 1 uM after 4 hrs using biotin labeled DLKPSNIVVK probe by mass-spectrometric analysis relative to control	B	BAO_0000219	cell-based format	Homo sapiens	None	None	None	None	CHEMBL2637	c-Jun N-terminal kinase 3	Homo sapiens	SINGLE PROTEIN	CHEMBL4118021	1	Scientific Literature	Bioorg Med Chem	2017	None
CHEMBL1761566		0	456.54	0	3.91	9d	c1cc(-c2nccs2)c2nc(Nc3ccc(-n4cnc(N5CCOCC5)n4)cc3)ncc2c1	IC50	'='	7.0	nM	8.15			UO_0000065	17.86	0.34	4.24	8.69	False	CHEMBL1763331	Inhibition of JNK3 by HRTF	B	BAO_0000357	single protein format	None	None	None	None	None	CHEMBL2637	c-Jun N-terminal kinase 3	Homo sapiens	SINGLE PROTEIN	CHEMBL1759990	1	Scientific Literature	Bioorg. Med. Chem. Lett.	2011	None
CHEMBL1761570		0	489.51	1	5.83	9h	COc1ccc(-c2cccc3cnc(Nc4ccc(-n5cnc(-c6ccccn6)n5)cc4)nc23)cc1F	IC50	'='	90.0	nM	7.05			UO_0000065	14.39	0.26	1.22	7.77	False	CHEMBL1763331	Inhibition of JNK3 by HRTF	B	BAO_0000357	single protein format	None	None	None	None	None	CHEMBL2637	c-Jun N-terminal kinase 3	Homo sapiens	SINGLE PROTEIN	CHEMBL1759990	1	Scientific Literature	Bioorg. Med. Chem. Lett.	2011	None
CHEMBL1761582		0	533.60	2	3.59	14d	Cn1cc(-c2ccc3cnc(Nc4ccc(-n5cnc(N6CCOCC6)n5)cc4)nc3c2-c2cnn(C)c2)cn1	IC50	'='	9.0	nM	8.05			UO_0000065	15.08	0.27	4.46	6.90	False	CHEMBL1763331	Inhibition of JNK3 by HRTF	B	BAO_0000357	single protein format	None	None	None	None	None	CHEMBL2637	c-Jun N-terminal kinase 3	Homo sapiens	SINGLE PROTEIN	CHEMBL1759990	1	Scientific Literature	Bioorg. Med. Chem. Lett.	2011	None
CHEMBL1761560		0	449.52	0	4.46	8f	c1ccc(-c2ccc3cnc(Nc4ccc(-n5cnc(N6CCOCC6)n5)cc4)nc3c2)cc1	IC50	'>'	20000.0	nM				UO_0000065					False	CHEMBL1763331	Inhibition of JNK3 by HRTF	B	BAO_0000357	single protein format	None	None	None	None	None	CHEMBL2637	c-Jun N-terminal kinase 3	Homo sapiens	SINGLE PROTEIN	CHEMBL1759990	1	Scientific Literature	Bioorg. Med. Chem. Lett.	2011	None
CHEMBL1761569		0	385.46	0	4.39	9g	Cc1ncn(-c2ccc(Nc3ncc4cccc(-c5nccs5)c4n3)cc2)n1	IC50	'='	20.0	nM	7.70			UO_0000065	19.97	0.38	3.31	9.46	False	CHEMBL1763331	Inhibition of JNK3 by HRTF	B	BAO_0000357	single protein format	None	None	None	None	None	CHEMBL2637	c-Jun N-terminal kinase 3	Homo sapiens	SINGLE PROTEIN	CHEMBL1759990	1	Scientific Literature	Bioorg. Med. Chem. Lett.	2011	None
CHEMBL4077554		0	1215.15	None	None	ARC-1424-5O	NCCCC[C@H](NC(=O)[C@H](CC(=O)O)NC(=O)[C@H](CC(=O)O)NC(=O)[C@H](CC(=O)O)NC(=O)[C@H](CC(=O)O)NC(=O)[C@H](CC(=O)O)NC(=O)[C@H](CC(=O)O)NC(=O)CCCCCCCCOc1nc2cc(C(=O)O)ccc2c2cnccc12)C(=O)O	Activity	'='	94.0	%				UO_0000187					False	CHEMBL4050387	Inhibition of human JNK3 assessed as residual activity at 1 uM in presence of [33P]ATP by filter binding assay relative to control	B	BAO_0000357	single protein format	Homo sapiens	None	None	None	None	CHEMBL2637	c-Jun N-terminal kinase 3	Homo sapiens	SINGLE PROTEIN	CHEMBL4049403	1	Scientific Literature	Bioorg Med Chem	2017	None
CHEMBL3427175		0	308.38	0	2.34	7	COC(=O)[C@H]1CSC(c2nc3ccc(OC)cc3s2)=N1	Activity	'='	77.0	%				UO_0000187					False	CHEMBL3428393	Inhibition of JNK3 (unknown origin) assessed as remaining activity at 100 uM by radioactive filter binding assay in presence of [33P]-ATP relative to control	B	BAO_0000357	single protein format	Homo sapiens	None	None	None	None	CHEMBL2637	c-Jun N-terminal kinase 3	Homo sapiens	SINGLE PROTEIN	CHEMBL3425453	1	Scientific Literature	Eur. J. Med. Chem.	2015	None
CHEMBL3401781		0	319.39	0	4.81	35	Oc1cccc(Nc2ncnc3scc(-c4ccccc4)c23)c1	Activity	'='	114.5	%				UO_0000187					False	CHEMBL3405648	Inhibition of JNK3 (unknown origin) assessed as residual activity at 33 uM relative to control	B	BAO_0000357	single protein format	Homo sapiens	None	None	None	None	CHEMBL2637	c-Jun N-terminal kinase 3	Homo sapiens	SINGLE PROTEIN	CHEMBL3400102	1	Scientific Literature	Bioorg. Med. Chem.	2015	None
CHEMBL103667	DORAMAPIMOD	2	527.67	2	5.99	2, BIRB-796	Cc1ccc(-n2nc(C(C)(C)C)cc2NC(=O)Nc2ccc(OCCN3CCOCC3)c3ccccc23)cc1	IC50	'='	1400.0	nM	5.85			UO_0000065	11.09	0.20	-0.14	7.26	True	CHEMBL1932883	Inhibition of JNK3	B	BAO_0000357	single protein format	None	None	None	None	None	CHEMBL2637	c-Jun N-terminal kinase 3	Homo sapiens	SINGLE PROTEIN	CHEMBL1926590	1	Scientific Literature	Bioorg. Med. Chem. Lett.	2011	None
CHEMBL221164		0	316.34	0	4.40	10	O=c1[nH]c2ccccc2c(-c2ccc(F)cc2)c1-c1ccncc1	IC50	'>'	10000.0	nM				UO_0000065					False	CHEMBL919881	Inhibition of JNK3 by non-radioactive immunosorbent assay	B	BAO_0000357	single protein format	Homo sapiens	None	None	None	None	CHEMBL2637	c-Jun N-terminal kinase 3	Homo sapiens	SINGLE PROTEIN	CHEMBL1142955	1	Scientific Literature	J. Med. Chem.	2007	None
CHEMBL1336	SORAFENIB	4	464.83	1	5.55	Sorafenib	CNC(=O)c1cc(Oc2ccc(NC(=O)Nc3ccc(Cl)c(C(F)(F)F)c3)cc2)ccn1	Kd	'>'	10000.0	nM				UO_0000065					True	CHEMBL1244471	Binding affinity to JNK3	B	BAO_0000357	single protein format	None	None	None	None	None	CHEMBL2637	c-Jun N-terminal kinase 3	Homo sapiens	SINGLE PROTEIN	CHEMBL1240346	1	Scientific Literature	Blood	2009	None
CHEMBL252762		0	429.50	0	4.49	figure 1, 2	Fc1ccc(-c2nc3n(c2-c2ccnc(NC4CCC4)n2)[C@H](Cn2ccnc2)CC3)cc1	IC50	'='	7.0	nM	8.15			UO_0000065	18.99	0.35	3.66	11.10	False	CHEMBL925133	Inhibition of JNK3	B	BAO_0000357	single protein format	None	None	None	None	None	CHEMBL2637	c-Jun N-terminal kinase 3	Homo sapiens	SINGLE PROTEIN	CHEMBL1140628	1	Scientific Literature	Bioorg. Med. Chem.	2007	None
CHEMBL410295		0	530.64	1	4.69	25	Cc1cccc(C)c1-n1c(=O)c2cnc(Nc3ccc(N4CCN(C)CC4)cc3)nc2n2c3ccccc3nc12	IC50	'='	7300.0	nM	5.14			UO_0000065	9.68	0.18	0.45	6.15	False	CHEMBL934210	Inhibition of JNK3 by HTRF assay	B	BAO_0000357	single protein format	None	None	None	None	None	CHEMBL2637	c-Jun N-terminal kinase 3	Homo sapiens	SINGLE PROTEIN	CHEMBL1143254	1	Scientific Literature	J. Med. Chem.	2008	None
CHEMBL379300	A-443654	0	397.48	0	4.36	A-443654	Cc1n[nH]c2ccc(-c3cncc(OC[C@@H](N)Cc4c[nH]c5ccccc45)c3)cc12	Activity	'='	81.0	%				UO_0000187					False	CHEMBL1062816	Percentage JNK3 activity remaining in the presence of 0.01uM inhibitor	B	BAO_0000357	single protein format	Homo sapiens	None	None	None	None	CHEMBL2637	c-Jun N-terminal kinase 3	Homo sapiens	SINGLE PROTEIN	CHEMBL1150976	1	Scientific Literature	Biochem. J.	2007	None
CHEMBL105442	CI-1040	2	478.66	1	5.04	PD-184352	O=C(NOCC1CC1)c1ccc(F)c(F)c1Nc1ccc(I)cc1Cl	Activity	'='	108.0	%				UO_0000187					False	CHEMBL1062757	Percentage JNK3 activity remaining in the presence of 10uM inhibitor	B	BAO_0000357	single protein format	Homo sapiens	None	None	None	None	CHEMBL2637	c-Jun N-terminal kinase 3	Homo sapiens	SINGLE PROTEIN	CHEMBL1150976	1	Scientific Literature	Biochem. J.	2007	None
CHEMBL2425646		0	308.38	0	3.14	12	O[C@H]1CC[C@H](Nc2nccc(-n3ccc4ccccc43)n2)CC1	Inhibition	'='	100.0	%				UO_0000187					False	CHEMBL2429666	Competitive binding affinity to JNK3 (unknown origin) at 10 uM in presence of ATP relative to control	B	BAO_0000357	single protein format	Homo sapiens	None	None	None	None	CHEMBL2637	c-Jun N-terminal kinase 3	Homo sapiens	SINGLE PROTEIN	CHEMBL2424622	1	Scientific Literature	Bioorg. Med. Chem. Lett.	2013	None
CHEMBL386760		0	686.81	3	6.22	43	COc1ccc(N(C(=O)Oc2c(C)cccc2C)c2ccnc(Nc3cc(OC)c(OCCCN4CCN(C)CC4)c(OC)c3)n2)c(OC)c1	IC50	'>'	5000.0	nM				UO_0000065					False	CHEMBL870362	Inhibition of JNK3	B	BAO_0000357	single protein format	Homo sapiens	None	None	None	None	CHEMBL2637	c-Jun N-terminal kinase 3	Homo sapiens	SINGLE PROTEIN	CHEMBL1145338	1	Scientific Literature	J. Med. Chem.	2006	None
CHEMBL3355178		0	490.96	0	4.15	26k	O=C(Nc1cnn(-c2cccc(C(=O)Nc3cnn(C4CCNC4)c3)c2)c1)Nc1ccccc1Cl	Inhibition						Not Active						False	CHEMBL3372825	Inhibition of JNK3 in human SH-SY5Y cells assessed as reduction in c-Jun phosphorylation up to 10 uM by Western blot assay	B	BAO_0000219	cell-based format	Homo sapiens	None	None	SH-SY5Y	None	CHEMBL2637	c-Jun N-terminal kinase 3	Homo sapiens	SINGLE PROTEIN	CHEMBL3352539	1	Scientific Literature	J. Med. Chem.	2014	CHEMBL3307740
CHEMBL3355170		0	435.88	0	4.16	26b	Cn1ccc(NC(=O)c2cccc(-n3cc(NC(=O)Nc4ccccc4Cl)cn3)c2)n1	IC50	'='	203.0	nM	6.69			UO_0000065	15.35	0.29	2.53	6.32	False	CHEMBL3372265	Inhibition of JNK3alpha1 (unknown origin) after 1 hr by homogeneous time-resolved fluorescence assay	B	BAO_0000357	single protein format	Homo sapiens	None	None	None	None	CHEMBL2637	c-Jun N-terminal kinase 3	Homo sapiens	SINGLE PROTEIN	CHEMBL3352539	1	Scientific Literature	J. Med. Chem.	2014	None
CHEMBL3355150		0	430.44	0	4.61	8g	Cc1ccc(NC(=O)c2cccc(-n3cc(NC(=O)Nc4cccc(F)c4)cn3)c2)cn1	IC50	'='	139.0	nM	6.86			UO_0000065	15.93	0.29	2.25	6.79	False	CHEMBL3372265	Inhibition of JNK3alpha1 (unknown origin) after 1 hr by homogeneous time-resolved fluorescence assay	B	BAO_0000357	single protein format	Homo sapiens	None	None	None	None	CHEMBL2637	c-Jun N-terminal kinase 3	Homo sapiens	SINGLE PROTEIN	CHEMBL3352539	1	Scientific Literature	J. Med. Chem.	2014	None
CHEMBL3352845		0	492.97	0	4.18	26g	CN(C)CCn1cc(NC(=O)c2cccc(-n3cc(NC(=O)Nc4ccccc4Cl)cn3)c2)cn1	IC50	'='	34.0	nM	7.47			UO_0000065	15.15	0.29	3.29	6.84	False	CHEMBL3372265	Inhibition of JNK3alpha1 (unknown origin) after 1 hr by homogeneous time-resolved fluorescence assay	B	BAO_0000357	single protein format	Homo sapiens	None	None	None	None	CHEMBL2637	c-Jun N-terminal kinase 3	Homo sapiens	SINGLE PROTEIN	CHEMBL3352539	1	Scientific Literature	J. Med. Chem.	2014	None
CHEMBL3355179		0	454.96	0	4.24	26l	CCN(CC)CCNC(=O)c1cccc(-n2cc(NC(=O)Nc3ccccc3Cl)cn2)c1	IC50	'='	137.0	nM	6.86			UO_0000065	15.09	0.29	2.62	7.52	False	CHEMBL3372265	Inhibition of JNK3alpha1 (unknown origin) after 1 hr by homogeneous time-resolved fluorescence assay	B	BAO_0000357	single protein format	Homo sapiens	None	None	None	None	CHEMBL2637	c-Jun N-terminal kinase 3	Homo sapiens	SINGLE PROTEIN	CHEMBL3352539	1	Scientific Literature	J. Med. Chem.	2014	None
CHEMBL3355182		0	466.97	0	4.24	26o	CN1CCC(CNC(=O)c2cccc(-n3cc(NC(=O)Nc4ccccc4Cl)cn3)c2)CC1	IC50	'='	169.0	nM	6.77			UO_0000065	14.50	0.28	2.53	7.42	False	CHEMBL3372265	Inhibition of JNK3alpha1 (unknown origin) after 1 hr by homogeneous time-resolved fluorescence assay	B	BAO_0000357	single protein format	Homo sapiens	None	None	None	None	CHEMBL2637	c-Jun N-terminal kinase 3	Homo sapiens	SINGLE PROTEIN	CHEMBL3352539	1	Scientific Literature	J. Med. Chem.	2014	None
CHEMBL4077018		0	578.67	2	7.13	7	C=CC(=O)Nc1cccc(C(=O)Nc2ccc(Nc3cc(-c4c(-c5ccc(F)cc5)nc(SC)n4C)ccn3)cc2)c1	Activity						Active						False	CHEMBL4003447	Covalent binding affinity to recombinant 6x-His-tagged JNK3 (39 to 402 residues) (unknown origin) expressed in Escherichia coli BL21(DE3) at 5 molar excess after 1 hr by LC-muESI-QTOF mass spectrometry	B	BAO_0000019	assay format	Homo sapiens	None	None	None	None	CHEMBL2637	c-Jun N-terminal kinase 3	Homo sapiens	SINGLE PROTEIN	CHEMBL4002589	1	Scientific Literature	J Med Chem	2017	None
CHEMBL439259		0	341.80	0	4.85	IGF_1R_Inhibitor_II	COc1ccc(Cl)cc1NC(=O)Nc1cc(C)nc2ccccc12	Residual Activity	'='	85.0	%				UO_0000187					False	CHEMBL2219235	Millipore: Percentage of residual kinase activity of MAPK10 at 1uM relative to control. Control inhibitor: JAK Inhibitor I at 30.0uM. Buffer: 50 mM Tris pH 7.5, 0.1 mM EGTA, 0.1% ?-mercaptoethanol	B	BAO_0000357	single protein format	Homo sapiens	None	None	None	None	CHEMBL2637	c-Jun N-terminal kinase 3	Homo sapiens	SINGLE PROTEIN	CHEMBL2218924	1	Scientific Literature	Biochem. J.	2013	None
CHEMBL596380		0	193.16	0	1.66	Syk_Inhibitor_III	O=[N+]([O-])/C=C/c1ccc2c(c1)OCO2	Residual Activity	'='	88.0	%				UO_0000187					False	CHEMBL2219235	Millipore: Percentage of residual kinase activity of MAPK10 at 1uM relative to control. Control inhibitor: JAK Inhibitor I at 30.0uM. Buffer: 50 mM Tris pH 7.5, 0.1 mM EGTA, 0.1% ?-mercaptoethanol	B	BAO_0000357	single protein format	Homo sapiens	None	None	None	None	CHEMBL2637	c-Jun N-terminal kinase 3	Homo sapiens	SINGLE PROTEIN	CHEMBL2218924	1	Scientific Literature	Biochem. J.	2013	None
CHEMBL3220486		0	371.40	0	3.25	32	NC(=O)c1ccccc1Nc1ccnc(Nc2ccc(-n3ccnn3)cc2)c1	IC50	'='	218.0	nM	6.66			UO_0000065	17.94	0.32	3.41	6.01	False	CHEMBL3226836	Inhibition of JNK3 (unknown origin) using biotinylated ATF2 by HTRF method	B	BAO_0000357	single protein format	Homo sapiens	None	None	None	None	CHEMBL2637	c-Jun N-terminal kinase 3	Homo sapiens	SINGLE PROTEIN	CHEMBL3217652	1	Scientific Literature	MedChemComm	2012	None
CHEMBL1644626		0	380.41	0	3.91	18	O=c1[nH]nc(-c2ccnc(Nc3cccnc3)c2)n1-c1ccc2ccccc2c1	IC50	'='	250.0	nM	6.60			UO_0000065	17.36	0.31	2.69	7.46	False	CHEMBL1648161	Inhibition of recombinant JNK3 after 60 mins by TR-FRET assay	B	BAO_0000357	single protein format	None	None	None	None	None	CHEMBL2637	c-Jun N-terminal kinase 3	Homo sapiens	SINGLE PROTEIN	CHEMBL1641539	1	Scientific Literature	Bioorg. Med. Chem. Lett.	2011	None
CHEMBL1644644		0	498.63	0	4.50	40	CCN1CCC(n2nc(-c3ccnc(NC4CCOCC4)c3)n(-c3ccc4ccccc4c3)c2=O)CC1	IC50	'='	280.0	nM	6.55			UO_0000065	13.14	0.24	2.05	8.49	False	CHEMBL1648161	Inhibition of recombinant JNK3 after 60 mins by TR-FRET assay	B	BAO_0000357	single protein format	None	None	None	None	None	CHEMBL2637	c-Jun N-terminal kinase 3	Homo sapiens	SINGLE PROTEIN	CHEMBL1641539	1	Scientific Literature	Bioorg. Med. Chem. Lett.	2011	None
CHEMBL1641799		0	358.42	0	4.26	18	CC(C)(C)c1cc(C(=O)O)c(NC(=O)Nc2ccc3[nH]ncc3c2)s1	Inhibition	'='	40.0	%				UO_0000187					False	CHEMBL1646078	Inhibition of JAK3 at 1 uM	B	BAO_0000357	single protein format	None	None	None	None	None	CHEMBL2637	c-Jun N-terminal kinase 3	Homo sapiens	SINGLE PROTEIN	CHEMBL1641460	1	Scientific Literature	Bioorg. Med. Chem. Lett.	2011	None
CHEMBL496009		0	475.45	1	5.43	21n	CSc1cc(Oc2ccnc3[nH]c(=O)[nH]c23)ccc1NC(=O)Nc1cccc(C(F)(F)F)c1	Residual_activity	'='	100.0	%				UO_0000187					False	CHEMBL1000636	Inhibition of JNK3 at 1 uM relative to control	B	BAO_0000357	single protein format	None	None	None	None	None	CHEMBL2637	c-Jun N-terminal kinase 3	Homo sapiens	SINGLE PROTEIN	CHEMBL1136991	1	Scientific Literature	J. Med. Chem.	2009	None
CHEMBL471901		0	340.31	0	1.71	Syk_Inhibitor_II	NCCNc1ncc(C(N)=O)c(Nc2cccc(C(F)(F)F)c2)n1	Residual Activity	'='	79.0	%				UO_0000187					False	CHEMBL2219235	Millipore: Percentage of residual kinase activity of MAPK10 at 1uM relative to control. Control inhibitor: JAK Inhibitor I at 30.0uM. Buffer: 50 mM Tris pH 7.5, 0.1 mM EGTA, 0.1% ?-mercaptoethanol	B	BAO_0000357	single protein format	Homo sapiens	None	None	None	None	CHEMBL2637	c-Jun N-terminal kinase 3	Homo sapiens	SINGLE PROTEIN	CHEMBL2218924	1	Scientific Literature	Biochem. J.	2013	None
CHEMBL377193		0	292.29	0	3.29	Flt_3_Inhibitor_II	O=C(c1cc2cc(O)ccc2[nH]1)c1cc2cc(O)ccc2[nH]1	Residual Activity	'='	51.0	%				UO_0000187					False	CHEMBL2219235	Millipore: Percentage of residual kinase activity of MAPK10 at 1uM relative to control. Control inhibitor: JAK Inhibitor I at 30.0uM. Buffer: 50 mM Tris pH 7.5, 0.1 mM EGTA, 0.1% ?-mercaptoethanol	B	BAO_0000357	single protein format	Homo sapiens	None	None	None	None	CHEMBL2637	c-Jun N-terminal kinase 3	Homo sapiens	SINGLE PROTEIN	CHEMBL2218924	1	Scientific Literature	Biochem. J.	2013	None
CHEMBL1289494	TIVOZANIB	4	454.87	1	5.64	Tivozanib	COc1cc2nccc(Oc3ccc(NC(=O)Nc4cc(C)on4)c(Cl)c3)c2cc1OC	Residual Activity	'='	89.0	%				UO_0000187					False	CHEMBL2219235	Millipore: Percentage of residual kinase activity of MAPK10 at 1uM relative to control. Control inhibitor: JAK Inhibitor I at 30.0uM. Buffer: 50 mM Tris pH 7.5, 0.1 mM EGTA, 0.1% ?-mercaptoethanol	B	BAO_0000357	single protein format	Homo sapiens	None	None	None	None	CHEMBL2637	c-Jun N-terminal kinase 3	Homo sapiens	SINGLE PROTEIN	CHEMBL2218924	1	Scientific Literature	Biochem. J.	2013	None
CHEMBL1644637		0	421.89	0	4.02	30	O=c1[nH]nc(-c2ccnc(NC3CCOCC3)c2)n1-c1ccc2cccc(Cl)c2c1	IC50	'='	14.0	nM	7.85			UO_0000065	18.62	0.36	3.83	9.26	False	CHEMBL1648161	Inhibition of recombinant JNK3 after 60 mins by TR-FRET assay	B	BAO_0000357	single protein format	None	None	None	None	None	CHEMBL2637	c-Jun N-terminal kinase 3	Homo sapiens	SINGLE PROTEIN	CHEMBL1641539	1	Scientific Literature	Bioorg. Med. Chem. Lett.	2011	None
CHEMBL1644618		0	385.47	0	4.52	10	O=c1[nH]nc(-c2ccnc(NC3CCCCC3)c2)n1-c1ccc2ccccc2c1	IC50	'='	24.0	nM	7.62			UO_0000065	19.77	0.36	3.10	10.08	False	CHEMBL1648161	Inhibition of recombinant JNK3 after 60 mins by TR-FRET assay	B	BAO_0000357	single protein format	None	None	None	None	None	CHEMBL2637	c-Jun N-terminal kinase 3	Homo sapiens	SINGLE PROTEIN	CHEMBL1641539	1	Scientific Literature	Bioorg. Med. Chem. Lett.	2011	None
CHEMBL1644625		0	380.41	0	3.91	17	O=c1[nH]nc(-c2ccnc(Nc3ccccn3)c2)n1-c1ccc2ccccc2c1	IC50	'='	40.0	nM	7.40			UO_0000065	19.45	0.35	3.49	8.36	False	CHEMBL1648161	Inhibition of recombinant JNK3 after 60 mins by TR-FRET assay	B	BAO_0000357	single protein format	None	None	None	None	None	CHEMBL2637	c-Jun N-terminal kinase 3	Homo sapiens	SINGLE PROTEIN	CHEMBL1641539	1	Scientific Literature	Bioorg. Med. Chem. Lett.	2011	None
CHEMBL1644632		0	405.43	0	3.51	25	O=c1[nH]nc(-c2ccnc(NC3CCOCC3)c2)n1-c1ccc2cc(F)ccc2c1	IC50	'='	70.0	nM	7.16			UO_0000065	17.65	0.33	3.64	8.43	False	CHEMBL1648161	Inhibition of recombinant JNK3 after 60 mins by TR-FRET assay	B	BAO_0000357	single protein format	None	None	None	None	None	CHEMBL2637	c-Jun N-terminal kinase 3	Homo sapiens	SINGLE PROTEIN	CHEMBL1641539	1	Scientific Literature	Bioorg. Med. Chem. Lett.	2011	None
CHEMBL1644630		0	371.40	0	3.12	22	O=C(Nc1cc(-c2n[nH]c(=O)n2-c2ccc3ccccc3c2)ccn1)C1CC1	IC50	'='	120.0	nM	6.92			UO_0000065	18.63	0.34	3.80	7.47	False	CHEMBL1648161	Inhibition of recombinant JNK3 after 60 mins by TR-FRET assay	B	BAO_0000357	single protein format	None	None	None	None	None	CHEMBL2637	c-Jun N-terminal kinase 3	Homo sapiens	SINGLE PROTEIN	CHEMBL1641539	1	Scientific Literature	Bioorg. Med. Chem. Lett.	2011	None
CHEMBL1644633		0	402.46	0	2.95	26	Nc1ccc2cc(-n3c(-c4ccnc(NC5CCOCC5)c4)n[nH]c3=O)ccc2c1	IC50	'='	950.0	nM	6.02			UO_0000065	14.96	0.27	3.07	5.43	False	CHEMBL1648161	Inhibition of recombinant JNK3 after 60 mins by TR-FRET assay	B	BAO_0000357	single protein format	None	None	None	None	None	CHEMBL2637	c-Jun N-terminal kinase 3	Homo sapiens	SINGLE PROTEIN	CHEMBL1641539	1	Scientific Literature	Bioorg. Med. Chem. Lett.	2011	None
CHEMBL278041	SB-202190	0	331.35	0	4.65	SB-202190	Oc1ccc(-c2nc(-c3ccc(F)cc3)c(-c3ccncc3)[nH]2)cc1	Inhibition						Active						False	CHEMBL2185149	Inhibition of JNK3 assessed as residual activity at 1000 nM	B	BAO_0000357	single protein format	None	None	None	None	None	CHEMBL2637	c-Jun N-terminal kinase 3	Homo sapiens	SINGLE PROTEIN	CHEMBL2176950	1	Scientific Literature	J. Med. Chem.	2012	None
CHEMBL1644619		0	387.44	0	3.37	11	O=c1[nH]nc(-c2ccnc(NC3CCCOC3)c2)n1-c1ccc2ccccc2c1	Inhibition	'='	81.0	%				UO_0000187					False	CHEMBL1648807	Inhibition of MAPK10 at 10 uM after 60 mins by TR-FRET assay	B	BAO_0000357	single protein format	None	None	None	None	None	CHEMBL2637	c-Jun N-terminal kinase 3	Homo sapiens	SINGLE PROTEIN	CHEMBL1641539	1	Scientific Literature	Bioorg. Med. Chem. Lett.	2011	None
CHEMBL2334704		0	504.59	2	5.15	28	O=C(C1CC1)N1CCC[C@@H](Nc2nccc(-n3c(-c4ccc5ccccc5c4)nc4cc(O)ccc43)n2)C1	Kd	'='	2630.27	nM	5.58			UO_0000065	11.06	0.20	0.43	5.80	False	CHEMBL2344423	Binding affinity to JNK3 (unknown origin) by surface plasmon resonance analysis in presence of ATP	B	BAO_0000357	single protein format	Homo sapiens	None	None	None	None	CHEMBL2637	c-Jun N-terminal kinase 3	Homo sapiens	SINGLE PROTEIN	CHEMBL2331452	1	Scientific Literature	Bioorg. Med. Chem. Lett.	2013	None
CHEMBL2335064		0	420.52	0	4.80	19	c1ccc2cc(-c3nc4ccccc4n3-c3ccnc(N[C@@H]4CCCNC4)n3)ccc2c1	Kd	'='	2951.21	nM	5.53			UO_0000065	13.15	0.24	0.73	8.17	False	CHEMBL2344423	Binding affinity to JNK3 (unknown origin) by surface plasmon resonance analysis in presence of ATP	B	BAO_0000357	single protein format	Homo sapiens	None	None	None	None	CHEMBL2637	c-Jun N-terminal kinase 3	Homo sapiens	SINGLE PROTEIN	CHEMBL2331452	1	Scientific Literature	Bioorg. Med. Chem. Lett.	2013	None
CHEMBL2334705		0	504.59	2	5.15	29	O=C(C1CC1)N1CCC[C@@H](Nc2nccc(-n3c(-c4ccc5ccccc5c4)nc4ccc(O)cc43)n2)C1	Kd	'='	46.1	nM	7.34			UO_0000065	14.54	0.26	2.19	7.63	True	CHEMBL2344423	Binding affinity to JNK3 (unknown origin) by surface plasmon resonance analysis in presence of ATP	B	BAO_0000357	single protein format	Homo sapiens	None	None	None	None	CHEMBL2637	c-Jun N-terminal kinase 3	Homo sapiens	SINGLE PROTEIN	CHEMBL2331452	1	Scientific Literature	Bioorg. Med. Chem. Lett.	2013	None
CHEMBL2335066		0	518.62	2	5.46	21	COc1ccc2c(c1)nc(-c1ccc3ccccc3c1)n2-c1ccnc(N[C@@H]2CCCN(C(=O)C3CC3)C2)n1	Kd	'='	2910.0	nM	5.54			UO_0000065	10.67	0.19	0.08	6.50	True	CHEMBL2344423	Binding affinity to JNK3 (unknown origin) by surface plasmon resonance analysis in presence of ATP	B	BAO_0000357	single protein format	Homo sapiens	None	None	None	None	CHEMBL2637	c-Jun N-terminal kinase 3	Homo sapiens	SINGLE PROTEIN	CHEMBL2331452	1	Scientific Literature	Bioorg. Med. Chem. Lett.	2013	None
CHEMBL124660	TANDUTINIB	2	562.72	2	5.03	MLN-518	COc1cc2c(N3CCN(C(=O)Nc4ccc(OC(C)C)cc4)CC3)ncnc2cc1OCCCN1CCCCC1	Kd						Not Active						False	CHEMBL860894	Average Binding Constant for JNK3; NA=Not Active at 10 uM	B	BAO_0000357	single protein format	Homo sapiens	None	None	None	None	CHEMBL2637	c-Jun N-terminal kinase 3	Homo sapiens	SINGLE PROTEIN	CHEMBL1144455	1	Scientific Literature	Nat. Biotechnol.	2005	None
CHEMBL413460		0	1677.98	None	None	26	N=C(N)NCCC[C@@H](NC(=O)CCCCCNC(=O)[C@H]1O[C@@H](n2cnc3c(N)ncnc32)[C@H](O)[C@@H]1O)C(=O)N[C@H](CCCNC(=N)N)C(=O)N[C@H](CCCNC(=N)N)C(=O)N[C@H](CCCNC(=N)N)C(=O)N[C@H](CCCNC(=N)N)C(=O)N[C@H](CCCNC(=N)N)C(=O)NC(=O)CCCCCNCCNS(=O)(=O)c1cccc2cnccc12	Activity	'='	92.0	%				UO_0000187					False	CHEMBL873779	Percent residual activity, relative to control, of JNK3 at 1uM concentration of inhibitor in presence of 50uM ATP	B	BAO_0000357	single protein format	Homo sapiens	None	None	None	None	CHEMBL2637	c-Jun N-terminal kinase 3	Homo sapiens	SINGLE PROTEIN	CHEMBL1137240	1	Scientific Literature	J. Med. Chem.	2006	None
CHEMBL2386802		0	587.68	1	4.65	10f	CC(C)(C)c1cc(NC(=O)NCc2ccc(-c3cc(NC(=O)c4ccc(OCCN5CCOCC5)cc4)[nH]n3)cc2)no1	Inhibition	'='	-3.0	%				UO_0000187					False	CHEMBL2389821	Inhibition of MAPK10 (unknown origin) at 1 uM	B	BAO_0000357	single protein format	Homo sapiens	None	None	None	None	CHEMBL2637	c-Jun N-terminal kinase 3	Homo sapiens	SINGLE PROTEIN	CHEMBL2384934	1	Scientific Literature	Bioorg. Med. Chem.	2013	None
CHEMBL3593777		0	379.40	0	1.96	31	N#Cc1ccc(N2CC[C@@H](Nc3c(C(N)=O)cnc4[nH]ccc34)[C@@H](F)C2)nc1	IC50	'='	560.0	nM	6.25			UO_0000065	16.48	0.30	4.29	5.05	False	CHEMBL3595087	Inhibition of JNK3 (unknown origin)	B	BAO_0000357	single protein format	Homo sapiens	None	None	None	None	CHEMBL2637	c-Jun N-terminal kinase 3	Homo sapiens	SINGLE PROTEIN	CHEMBL3593212	1	Scientific Literature	Bioorg. Med. Chem.	2015	None
CHEMBL198261		0	487.58	1	5.68	(R)-4	CCCNc1nccc(-c2c(-c3ccc(F)cc3)nc3n2[C@@H](COCc2ccc(OC)cc2)CC3)n1	IC50	'='	233.0	nM	6.63			UO_0000065	13.60	0.25	0.95	8.95	False	CHEMBL881495	Inhibitory activity against c-Jun N-terminal kinase 3 at a concentration of 1.0 uM	B	BAO_0000357	single protein format	Homo sapiens	None	None	None	None	CHEMBL2637	c-Jun N-terminal kinase 3	Homo sapiens	SINGLE PROTEIN	CHEMBL1143451	1	Scientific Literature	Bioorg. Med. Chem. Lett.	2005	None
CHEMBL1231533		0	285.23	0	2.33	AS-604850	O=C1NC(=O)/C(=C/c2ccc3c(c2)OC(F)(F)O3)S1	Residual Activity	'='	81.0	%				UO_0000187					False	CHEMBL2219235	Millipore: Percentage of residual kinase activity of MAPK10 at 1uM relative to control. Control inhibitor: JAK Inhibitor I at 30.0uM. Buffer: 50 mM Tris pH 7.5, 0.1 mM EGTA, 0.1% ?-mercaptoethanol	B	BAO_0000357	single protein format	Homo sapiens	None	None	None	None	CHEMBL2637	c-Jun N-terminal kinase 3	Homo sapiens	SINGLE PROTEIN	CHEMBL2218924	1	Scientific Literature	Biochem. J.	2013	None
CHEMBL191003	JNJ-7706621	0	394.36	0	1.22	JNJ-7706621	Nc1nc(Nc2ccc(S(N)(=O)=O)cc2)nn1C(=O)c1c(F)cccc1F	Residual Activity	'='	51.0	%				UO_0000187					False	CHEMBL2219235	Millipore: Percentage of residual kinase activity of MAPK10 at 1uM relative to control. Control inhibitor: JAK Inhibitor I at 30.0uM. Buffer: 50 mM Tris pH 7.5, 0.1 mM EGTA, 0.1% ?-mercaptoethanol	B	BAO_0000357	single protein format	Homo sapiens	None	None	None	None	CHEMBL2637	c-Jun N-terminal kinase 3	Homo sapiens	SINGLE PROTEIN	CHEMBL2218924	1	Scientific Literature	Biochem. J.	2013	None
CHEMBL235658		0	349.41	1	5.16	MK2a_Inhibitor	O=C(CCCc1ccc(-c2ccccc2F)cc1)Nc1ccc(O)cc1	Residual Activity	'='	109.0	%				UO_0000187					False	CHEMBL2219235	Millipore: Percentage of residual kinase activity of MAPK10 at 1uM relative to control. Control inhibitor: JAK Inhibitor I at 30.0uM. Buffer: 50 mM Tris pH 7.5, 0.1 mM EGTA, 0.1% ?-mercaptoethanol	B	BAO_0000357	single protein format	Homo sapiens	None	None	None	None	CHEMBL2637	c-Jun N-terminal kinase 3	Homo sapiens	SINGLE PROTEIN	CHEMBL2218924	1	Scientific Literature	Biochem. J.	2013	None
CHEMBL259551		0	327.35	0	2.92	FR-180204	Nc1n[nH]c2nnc(-c3c(-c4ccccc4)nn4ccccc34)cc12	Residual Activity	'='	19.0	%				UO_0000187					False	CHEMBL2219235	Millipore: Percentage of residual kinase activity of MAPK10 at 1uM relative to control. Control inhibitor: JAK Inhibitor I at 30.0uM. Buffer: 50 mM Tris pH 7.5, 0.1 mM EGTA, 0.1% ?-mercaptoethanol	B	BAO_0000357	single protein format	Homo sapiens	None	None	None	None	CHEMBL2637	c-Jun N-terminal kinase 3	Homo sapiens	SINGLE PROTEIN	CHEMBL2218924	1	Scientific Literature	Biochem. J.	2013	None
CHEMBL1221601		0	555.85	2	5.66	CGK733	O=C(NC(NC(=S)Nc1ccc(F)c([N+](=O)[O-])c1)C(Cl)(Cl)Cl)C(c1ccccc1)c1ccccc1	Residual Activity	'='	92.0	%				UO_0000187					False	CHEMBL2219235	Millipore: Percentage of residual kinase activity of MAPK10 at 1uM relative to control. Control inhibitor: JAK Inhibitor I at 30.0uM. Buffer: 50 mM Tris pH 7.5, 0.1 mM EGTA, 0.1% ?-mercaptoethanol	B	BAO_0000357	single protein format	Homo sapiens	None	None	None	None	CHEMBL2637	c-Jun N-terminal kinase 3	Homo sapiens	SINGLE PROTEIN	CHEMBL2218924	1	Scientific Literature	Biochem. J.	2013	None
CHEMBL473773		0	376.21	0	3.86	WHI-P154	COc1cc2ncnc(Nc3ccc(O)c(Br)c3)c2cc1OC	Residual Activity	'='	13.0	%				UO_0000187					False	CHEMBL2219236	Millipore: Percentage of residual kinase activity of MAPK10 at 10uM relative to control. Control inhibitor: JAK Inhibitor I at 30.0uM. Buffer: 50 mM Tris pH 7.5, 0.1 mM EGTA, 0.1% ?-mercaptoethanol	B	BAO_0000357	single protein format	Homo sapiens	None	None	None	None	CHEMBL2637	c-Jun N-terminal kinase 3	Homo sapiens	SINGLE PROTEIN	CHEMBL2218924	1	Scientific Literature	Biochem. J.	2013	None
CHEMBL406375		0	234.26	0	3.98	GTP_14564	c1ccc(-c2n[nH]c3c2oc2ccccc23)cc1	Residual Activity	'='	32.0	%				UO_0000187					False	CHEMBL2219236	Millipore: Percentage of residual kinase activity of MAPK10 at 10uM relative to control. Control inhibitor: JAK Inhibitor I at 30.0uM. Buffer: 50 mM Tris pH 7.5, 0.1 mM EGTA, 0.1% ?-mercaptoethanol	B	BAO_0000357	single protein format	Homo sapiens	None	None	None	None	CHEMBL2637	c-Jun N-terminal kinase 3	Homo sapiens	SINGLE PROTEIN	CHEMBL2218924	1	Scientific Literature	Biochem. J.	2013	None
CHEMBL286721	AMINOPURVALANOL	0	403.92	0	3.82	Aminopurvalanol	CC(C)[C@H](CO)Nc1nc(Nc2cc(N)cc(Cl)c2)c2ncn(C(C)C)c2n1	Residual Activity	'='	82.0	%				UO_0000187					False	CHEMBL2219235	Millipore: Percentage of residual kinase activity of MAPK10 at 1uM relative to control. Control inhibitor: JAK Inhibitor I at 30.0uM. Buffer: 50 mM Tris pH 7.5, 0.1 mM EGTA, 0.1% ?-mercaptoethanol	B	BAO_0000357	single protein format	Homo sapiens	None	None	None	None	CHEMBL2637	c-Jun N-terminal kinase 3	Homo sapiens	SINGLE PROTEIN	CHEMBL2218924	1	Scientific Literature	Biochem. J.	2013	None
CHEMBL120077		0	325.34	0	3.88	JNJ-10198409	COc1cc2c(cc1OC)-c1n[nH]c(Nc3cccc(F)c3)c1C2	Residual Activity	'='	33.0	%				UO_0000187					False	CHEMBL2219236	Millipore: Percentage of residual kinase activity of MAPK10 at 10uM relative to control. Control inhibitor: JAK Inhibitor I at 30.0uM. Buffer: 50 mM Tris pH 7.5, 0.1 mM EGTA, 0.1% ?-mercaptoethanol	B	BAO_0000357	single protein format	Homo sapiens	None	None	None	None	CHEMBL2637	c-Jun N-terminal kinase 3	Homo sapiens	SINGLE PROTEIN	CHEMBL2218924	1	Scientific Literature	Biochem. J.	2013	None
CHEMBL226838		0	335.41	0	4.47	SB-505124	Cc1cccc(-c2[nH]c(C(C)(C)C)nc2-c2ccc3c(c2)OCO3)n1	Residual Activity	'='	85.0	%				UO_0000187					False	CHEMBL2219236	Millipore: Percentage of residual kinase activity of MAPK10 at 10uM relative to control. Control inhibitor: JAK Inhibitor I at 30.0uM. Buffer: 50 mM Tris pH 7.5, 0.1 mM EGTA, 0.1% ?-mercaptoethanol	B	BAO_0000357	single protein format	Homo sapiens	None	None	None	None	CHEMBL2637	c-Jun N-terminal kinase 3	Homo sapiens	SINGLE PROTEIN	CHEMBL2218924	1	Scientific Literature	Biochem. J.	2013	None
CHEMBL302449	GO-6976	0	378.44	0	4.60	Go-6976	Cn1c2ccccc2c2c3c(c4c5ccccc5n(CCC#N)c4c21)CNC3=O	Residual Activity	'='	9.0	%				UO_0000187					False	CHEMBL2219236	Millipore: Percentage of residual kinase activity of MAPK10 at 10uM relative to control. Control inhibitor: JAK Inhibitor I at 30.0uM. Buffer: 50 mM Tris pH 7.5, 0.1 mM EGTA, 0.1% ?-mercaptoethanol	B	BAO_0000357	single protein format	Homo sapiens	None	None	None	None	CHEMBL2637	c-Jun N-terminal kinase 3	Homo sapiens	SINGLE PROTEIN	CHEMBL2218924	1	Scientific Literature	Biochem. J.	2013	None
CHEMBL573339	PI-103	0	348.36	0	2.98	PI_103	Oc1cccc(-c2nc(N3CCOCC3)c3oc4ncccc4c3n2)c1	Residual Activity	'='	71.0	%				UO_0000187					False	CHEMBL2219236	Millipore: Percentage of residual kinase activity of MAPK10 at 10uM relative to control. Control inhibitor: JAK Inhibitor I at 30.0uM. Buffer: 50 mM Tris pH 7.5, 0.1 mM EGTA, 0.1% ?-mercaptoethanol	B	BAO_0000357	single protein format	Homo sapiens	None	None	None	None	CHEMBL2637	c-Jun N-terminal kinase 3	Homo sapiens	SINGLE PROTEIN	CHEMBL2218924	1	Scientific Literature	Biochem. J.	2013	None
CHEMBL571626		0	407.46	0	2.84	9e	CS(=O)(=O)Nc1ccc(-c2ccnc(Nc3ccc(-n4ccnn4)cc3)n2)cc1	Ratio IC50	'='	30.0										False	CHEMBL1045285	Ratio of compound IC50 to AS601245 IC50 for JNK3	B	BAO_0000357	single protein format	None	None	None	None	None	CHEMBL2637	c-Jun N-terminal kinase 3	Homo sapiens	SINGLE PROTEIN	CHEMBL1156783	1	Scientific Literature	J. Med. Chem.	2010	None
CHEMBL608154		0	366.81	0	4.33	MLN-120B	COc1c(Cl)cc2c([nH]c3cnccc32)c1NC(=O)c1cccnc1C	Kd	'>'	10000.0	nM				UO_0000065					False	CHEMBL1908588	Binding constant for JNK3 kinase domain	B	BAO_0000357	single protein format	None	None	None	None	None	CHEMBL2637	c-Jun N-terminal kinase 3	Homo sapiens	SINGLE PROTEIN	CHEMBL1908390	1	Scientific Literature	Nat. Biotechnol.	2011	None
CHEMBL2425649		0	407.48	0	2.04	8	O=C([C@H]1CC[C@H](Nc2nccc(-n3nnc4ccccc43)n2)CC1)N1CCOCC1	Inhibition	'='	100.0	%				UO_0000187					False	CHEMBL2429666	Competitive binding affinity to JNK3 (unknown origin) at 10 uM in presence of ATP relative to control	B	BAO_0000357	single protein format	Homo sapiens	None	None	None	None	CHEMBL2637	c-Jun N-terminal kinase 3	Homo sapiens	SINGLE PROTEIN	CHEMBL2424622	1	Scientific Literature	Bioorg. Med. Chem. Lett.	2013	None
CHEMBL1761561		0	445.49	0	4.71	8g	Cc1ccc(-c2ncn(-c3ccc(Nc4ncc5ccc(-c6cn[nH]c6)cc5n4)cc3)n2)cn1	IC50	'='	50.0	nM	7.30			UO_0000065	16.39	0.29	2.59	6.63	False	CHEMBL1763331	Inhibition of JNK3 by HRTF	B	BAO_0000357	single protein format	None	None	None	None	None	CHEMBL2637	c-Jun N-terminal kinase 3	Homo sapiens	SINGLE PROTEIN	CHEMBL1759990	1	Scientific Literature	Bioorg. Med. Chem. Lett.	2011	None
CHEMBL2425655		0	387.47	0	1.48	1	CS(=O)(=O)N[C@H]1CC[C@H](Nc2nccc(-n3nnc4ccccc43)n2)CC1	IC50	'='	114.0	nM	6.94			UO_0000065	17.92	0.35	5.46	6.05	False	CHEMBL2427590	Inhibition of human JNK3 assessed as inhibition of GST-tagged ATF2 (19 to 96) phosphorylation incubated for 10 mins prior to substrate addition measured after 30 mins by scintillation counting analysis in presence of [gamma-33P]-ATP	B	BAO_0000357	single protein format	Homo sapiens	None	None	None	None	CHEMBL2637	c-Jun N-terminal kinase 3	Homo sapiens	SINGLE PROTEIN	CHEMBL2424622	1	Scientific Literature	Bioorg. Med. Chem. Lett.	2013	None
CHEMBL497350		0	495.63	1	5.33	6d	Cc1nnc(-c2ccc(-c3cc(NC(=O)c4ccc(CN5CCN(C)CC5)cc4)ccc3C)c(C)c2)o1	IC50	'>'	16000.0	nM				UO_0000065					False	CHEMBL998568	Inhibition of JNK3	B	BAO_0000357	single protein format	None	None	None	None	None	CHEMBL2637	c-Jun N-terminal kinase 3	Homo sapiens	SINGLE PROTEIN	CHEMBL1141712	1	Scientific Literature	Bioorg. Med. Chem. Lett.	2008	None
CHEMBL1086783		0	267.33	0	3.10	6	COc1cc2c(cc1OC)C(c1ccccc1)=NCC2	IC50	'>'	15848.93	nM				UO_0000065					False	CHEMBL1108473	Inhibition of N-terminal His(6)-tagged truncated human JNK3 transfected in baculovirus expression system by fluorescence anisotropy	B	BAO_0000019	assay format	Homo sapiens	None	None	None	None	CHEMBL2637	c-Jun N-terminal kinase 3	Homo sapiens	SINGLE PROTEIN	CHEMBL1153754	1	Scientific Literature	Bioorg. Med. Chem. Lett.	2009	None
CHEMBL1366979		0	286.72	0	4.45	11	O=Nc1c(O)n(Cc2ccc(Cl)cc2)c2ccccc12	Ki	'='	6700.0	nM	5.17			UO_0000065	18.05	0.35	0.72	9.48	False	CHEMBL1063579	Inhibition of JNK3 by spectrophotometric coupled enzyme assay	B	BAO_0000357	single protein format	None	None	None	None	None	CHEMBL2637	c-Jun N-terminal kinase 3	Homo sapiens	SINGLE PROTEIN	CHEMBL1153595	1	Scientific Literature	Bioorg. Med. Chem. Lett.	2009	None
CHEMBL557012		0	342.33	0	2.73	46	Cc1cccc2c1/C(=N/O)C(=O)N2Cc1cc(F)cc2c1OCOC2	Ki	'='	700.0	nM	6.16			UO_0000065	17.98	0.34	3.42	8.63	False	CHEMBL1063579	Inhibition of JNK3 by spectrophotometric coupled enzyme assay	B	BAO_0000357	single protein format	None	None	None	None	None	CHEMBL2637	c-Jun N-terminal kinase 3	Homo sapiens	SINGLE PROTEIN	CHEMBL1153595	1	Scientific Literature	Bioorg. Med. Chem. Lett.	2009	None
CHEMBL562009		0	343.31	0	2.00	33	Nc1ccc2c(c1)N(Cc1cc(F)cc3c1OCOC3)C(=O)/C2=N\O	Ki	'='	400.0	nM	6.40			UO_0000065	18.64	0.35	4.40	6.57	False	CHEMBL1063579	Inhibition of JNK3 by spectrophotometric coupled enzyme assay	B	BAO_0000357	single protein format	None	None	None	None	None	CHEMBL2637	c-Jun N-terminal kinase 3	Homo sapiens	SINGLE PROTEIN	CHEMBL1153595	1	Scientific Literature	Bioorg. Med. Chem. Lett.	2009	None
CHEMBL1379187		0	286.72	0	4.45	10	O=Nc1c(O)n(Cc2cccc(Cl)c2)c2ccccc12	Ki	'='	5000.0	nM	5.30			UO_0000065	18.49	0.36	0.85	9.71	False	CHEMBL1063579	Inhibition of JNK3 by spectrophotometric coupled enzyme assay	B	BAO_0000357	single protein format	None	None	None	None	None	CHEMBL2637	c-Jun N-terminal kinase 3	Homo sapiens	SINGLE PROTEIN	CHEMBL1153595	1	Scientific Literature	Bioorg. Med. Chem. Lett.	2009	None
CHEMBL572133		0	286.72	0	3.07	19	O=C1/C(=N\O)c2cc(Cl)ccc2N1Cc1ccccc1	Ki	'='	12000.0	nM	4.92			UO_0000065	17.16	0.34	1.85	9.30	False	CHEMBL1063579	Inhibition of JNK3 by spectrophotometric coupled enzyme assay	B	BAO_0000357	single protein format	None	None	None	None	None	CHEMBL2637	c-Jun N-terminal kinase 3	Homo sapiens	SINGLE PROTEIN	CHEMBL1153595	1	Scientific Literature	Bioorg. Med. Chem. Lett.	2009	None
CHEMBL3356004		0	580.71	2	6.28	13	Cc1cc(NS(=O)(=O)c2ccccc2)c2ccccc2c1Oc1ncccc1-c1ccnc(N[C@H]2CC[C@H](N)CC2)n1	IC50	'='	2200.0	nM	5.66			UO_0000065	9.74	0.18	-0.62	4.28	False	CHEMBL3375438	Inhibition of human wild type JNK3 using biotinylated ATF2 substrate assessed as phosphorylation at thr53 on ATF2 by fluorescent plate reader	B	BAO_0000357	single protein format	Homo sapiens	None	None	None	None	CHEMBL2637	c-Jun N-terminal kinase 3	Homo sapiens	SINGLE PROTEIN	CHEMBL3352477	1	Scientific Literature	ACS Med. Chem. Lett.	2015	None
CHEMBL1784089		0	464.75	0	4.86	4i	O=C(Nc1cccc(Cl)c1N1CCN(Cc2ccco2)CC1)c1ccc(Br)o1	IC50	'='	250.0	nM	6.60			UO_0000065	14.21	0.32	1.74	10.67	False	CHEMBL1787508	Inhibition of JNK3 using biotinylated ATF2 and ATP substrates by HTRF assay	B	BAO_0000357	single protein format	None	None	None	None	None	CHEMBL2637	c-Jun N-terminal kinase 3	Homo sapiens	SINGLE PROTEIN	CHEMBL1782035	1	Scientific Literature	Bioorg. Med. Chem. Lett.	2009	None
CHEMBL1087421		0	340.64	1	5.05	20	COc1cc2c(cc1Cl)C(c1ccc(Cl)c(Cl)c1)=NCC2	IC50	'='	316.23	nM	6.50			UO_0000065	19.08	0.42	1.45	30.11	False	CHEMBL1108473	Inhibition of N-terminal His(6)-tagged truncated human JNK3 transfected in baculovirus expression system by fluorescence anisotropy	B	BAO_0000019	assay format	Homo sapiens	None	None	None	None	CHEMBL2637	c-Jun N-terminal kinase 3	Homo sapiens	SINGLE PROTEIN	CHEMBL1153754	1	Scientific Literature	Bioorg. Med. Chem. Lett.	2009	None
CHEMBL1668584		0	316.39	0	2.22	18	CNc1nn2c(C)cc(C)nc2c1S(=O)(=O)c1ccccc1	Activity						Not Active						False	CHEMBL1764733	Binding affinity to MAPK10 at 10 uM by radioligand binding assay	B	BAO_0000357	single protein format	None	None	None	None	None	CHEMBL2637	c-Jun N-terminal kinase 3	Homo sapiens	SINGLE PROTEIN	CHEMBL1759918	1	Scientific Literature	Eur. J. Med. Chem.	2011	None
CHEMBL1288273		0	354.43	0	3.96	30	CCOC(=O)c1c(C)nsc1NC(=O)Cc1cccc2ccccc12	IC50	'>'	50000.0	nM				UO_0000065					False	CHEMBL1291187	Inhibition of recombinant JNK3 after 60 mins by TR-FRET assay	B	BAO_0000357	single protein format	None	None	None	None	None	CHEMBL2637	c-Jun N-terminal kinase 3	Homo sapiens	SINGLE PROTEIN	CHEMBL1287787	1	Scientific Literature	Bioorg. Med. Chem. Lett.	2010	None
CHEMBL1288216		0	326.38	0	3.26	18	COC(=O)c1sccc1NC(=O)Cc1cccc2ncccc12	IC50	'='	610.0	nM	6.21			UO_0000065	19.04	0.37	2.95	9.10	False	CHEMBL1291187	Inhibition of recombinant JNK3 after 60 mins by TR-FRET assay	B	BAO_0000357	single protein format	None	None	None	None	None	CHEMBL2637	c-Jun N-terminal kinase 3	Homo sapiens	SINGLE PROTEIN	CHEMBL1287787	1	Scientific Literature	Bioorg. Med. Chem. Lett.	2010	None
CHEMBL2333445		0	339.42	0	3.44	1	CCc1ccc(-c2ccc3c(c2)-c2[nH]ncc2S(=O)(=O)N3C)cc1	Activity	'='	102.0	%				UO_0000187					False	CHEMBL2350067	Inhibition of JNK3 (unknown origin) using [gamma-33P]ATP assessed as residual activity at 3 uM	B	BAO_0000357	single protein format	Homo sapiens	None	None	None	None	CHEMBL2637	c-Jun N-terminal kinase 3	Homo sapiens	SINGLE PROTEIN	CHEMBL2346629	1	Scientific Literature	Eur. J. Med. Chem.	2013	None
CHEMBL3099970		0	501.56	1	4.96	8	Fc1ccc(-c2c(-c3ccnc(Nc4ccc(N5CCOCC5)cc4)c3)noc2N2CCOCC2)cc1	IC50	'='	523.0	nM	6.28			UO_0000065	12.52	0.23	1.32	8.28	False	CHEMBL3102587	Inhibition of JNK3 (39 to 402 amino acids) (unknown origin) expressed in Escherichia coli BL21(DE3) using biotinylated ATF2 as substrate after 15 mins by HTRF assay	B	BAO_0000019	assay format	Homo sapiens	None	None	None	None	CHEMBL2637	c-Jun N-terminal kinase 3	Homo sapiens	SINGLE PROTEIN	CHEMBL3098026	1	Scientific Literature	Bioorg. Med. Chem. Lett.	2014	None
CHEMBL2348862		0	383.45	0	1.95	10b, CC214-2	CC(C)(O)c1ccc(-c2cnc3c(n2)N(CC2CCOCC2)CC(=O)N3)cn1	Activity	'='	105.0	%				UO_0000187					False	CHEMBL2351945	Inhibition of JNK3 (unknown origin) assessed as remaining activity at 1 uM relative to control	B	BAO_0000357	single protein format	Homo sapiens	None	None	None	None	CHEMBL2637	c-Jun N-terminal kinase 3	Homo sapiens	SINGLE PROTEIN	CHEMBL2346597	1	Scientific Literature	Bioorg. Med. Chem. Lett.	2013	None
CHEMBL2334719		0	419.53	1	6.38	14	c1ccc2cc(-c3nc4ccccc4n3-c3ccnc(NC4CCCCC4)n3)ccc2c1	Kd	'='	1737.8	nM	5.76			UO_0000065	13.73	0.25	-0.62	10.35	False	CHEMBL2344423	Binding affinity to JNK3 (unknown origin) by surface plasmon resonance analysis in presence of ATP	B	BAO_0000357	single protein format	Homo sapiens	None	None	None	None	CHEMBL2637	c-Jun N-terminal kinase 3	Homo sapiens	SINGLE PROTEIN	CHEMBL2331452	1	Scientific Literature	Bioorg. Med. Chem. Lett.	2013	None
CHEMBL2334715		0	503.61	2	5.76	10	O=C(C1CC1)N1CCC[C@@H](Nc2cc(-n3c(-c4ccc5ccccc5c4)nc4cc(O)ccc43)ccn2)C1	Kd	'='	27542.29	nM	4.56			UO_0000065	9.05	0.16	-1.20	5.48	False	CHEMBL2344423	Binding affinity to JNK3 (unknown origin) by surface plasmon resonance analysis in presence of ATP	B	BAO_0000357	single protein format	Homo sapiens	None	None	None	None	CHEMBL2637	c-Jun N-terminal kinase 3	Homo sapiens	SINGLE PROTEIN	CHEMBL2331452	1	Scientific Literature	Bioorg. Med. Chem. Lett.	2013	None
CHEMBL2334710		0	467.40	1	7.15	5	COc1ccc2c(c1)nc(-c1ccc(Cl)c(Cl)c1)n2-c1ccnc(NC2CCCCC2)c1	Kd	'='	18197.01	nM	4.74			UO_0000065	10.14	0.20	-2.41	9.12	False	CHEMBL2344423	Binding affinity to JNK3 (unknown origin) by surface plasmon resonance analysis in presence of ATP	B	BAO_0000357	single protein format	Homo sapiens	None	None	None	None	CHEMBL2637	c-Jun N-terminal kinase 3	Homo sapiens	SINGLE PROTEIN	CHEMBL2331452	1	Scientific Literature	Bioorg. Med. Chem. Lett.	2013	None
CHEMBL2334708		0	394.48	1	5.03	3	C[C@H](O)CNc1cc(-n2c(-c3ccc4ccccc4c3)nc3ccccc32)ccn1	Kd	'='	12589.25	nM	4.90			UO_0000065	12.42	0.22	-0.13	7.78	False	CHEMBL2344423	Binding affinity to JNK3 (unknown origin) by surface plasmon resonance analysis in presence of ATP	B	BAO_0000357	single protein format	Homo sapiens	None	None	None	None	CHEMBL2637	c-Jun N-terminal kinase 3	Homo sapiens	SINGLE PROTEIN	CHEMBL2331452	1	Scientific Literature	Bioorg. Med. Chem. Lett.	2013	None
CHEMBL2335067		0	518.62	2	5.46	22	COc1ccc2nc(-c3ccc4ccccc4c3)n(-c3ccnc(N[C@@H]4CCCN(C(=O)C5CC5)C4)n3)c2c1	Kd	'='	1170.0	nM	5.93			UO_0000065	11.44	0.21	0.47	6.96	True	CHEMBL2344423	Binding affinity to JNK3 (unknown origin) by surface plasmon resonance analysis in presence of ATP	B	BAO_0000357	single protein format	Homo sapiens	None	None	None	None	CHEMBL2637	c-Jun N-terminal kinase 3	Homo sapiens	SINGLE PROTEIN	CHEMBL2331452	1	Scientific Literature	Bioorg. Med. Chem. Lett.	2013	None
CHEMBL2334706		0	418.54	1	6.99	1	c1ccc2cc(-c3nc4ccccc4n3-c3ccnc(NC4CCCCC4)c3)ccc2c1	Kd	'='	5260.0	nM	5.28			UO_0000065	12.61	0.23	-1.71	12.35	True	CHEMBL2344423	Binding affinity to JNK3 (unknown origin) by surface plasmon resonance analysis in presence of ATP	B	BAO_0000357	single protein format	Homo sapiens	None	None	None	None	CHEMBL2637	c-Jun N-terminal kinase 3	Homo sapiens	SINGLE PROTEIN	CHEMBL2331452	1	Scientific Literature	Bioorg. Med. Chem. Lett.	2013	None
CHEMBL387385		0	459.31	0	4.98	6p	O=C(N[C@H](CO)c1ccc(F)c(Cl)c1)c1cc(-c2n[nH]cc2-c2cccc(Cl)c2)c[nH]1	Ki	'>'	4000.0	nM				UO_0000065					False	CHEMBL917080	Inhibition of JNK3 at 10 nM by spectrophotometric coupled-enzyme assay	B	BAO_0000357	single protein format	Homo sapiens	None	None	None	None	CHEMBL2637	c-Jun N-terminal kinase 3	Homo sapiens	SINGLE PROTEIN	CHEMBL1142871	1	Scientific Literature	J. Med. Chem.	2007	None
CHEMBL220888		0	419.87	0	3.68	6e	NC(=O)[C@@H](NC(=O)c1cc(-c2[nH]ncc2-c2cccc(Cl)c2)c[nH]1)c1ccccc1	Ki	'='	3300.0	nM	5.48			UO_0000065	13.06	0.25	1.80	4.70	False	CHEMBL917080	Inhibition of JNK3 at 10 nM by spectrophotometric coupled-enzyme assay	B	BAO_0000357	single protein format	Homo sapiens	None	None	None	None	CHEMBL2637	c-Jun N-terminal kinase 3	Homo sapiens	SINGLE PROTEIN	CHEMBL1142871	1	Scientific Literature	J. Med. Chem.	2007	None
CHEMBL220343		0	377.84	0	4.05	5h	O=C(NCc1cccnc1)c1cc(-c2[nH]ncc2-c2cccc(Cl)c2)c[nH]1	Ki						Not Determined						False	CHEMBL917080	Inhibition of JNK3 at 10 nM by spectrophotometric coupled-enzyme assay	B	BAO_0000357	single protein format	Homo sapiens	None	None	None	None	CHEMBL2637	c-Jun N-terminal kinase 3	Homo sapiens	SINGLE PROTEIN	CHEMBL1142871	1	Scientific Literature	J. Med. Chem.	2007	None
CHEMBL109944		0	377.40	0	2.35	9f	COCCCn1cc(C2=C(c3ccccc3O)C(=O)NC2=O)c2cccnc21	Activity	'='	52.0	%				UO_0000187					False	CHEMBL816408	Inhibition of c-Jun N-terminal kinase 3	B	BAO_0000357	single protein format	None	None	None	None	None	CHEMBL2637	c-Jun N-terminal kinase 3	Homo sapiens	SINGLE PROTEIN	CHEMBL1146654	1	Scientific Literature	Bioorg. Med. Chem. Lett.	2004	None
CHEMBL248830		0	322.37	0	4.84	1c	c1cc2ccc3ncc(-c4ccc(-c5ccn[nH]5)cc4)cc3c2cn1	IC50	'='	3600.0	nM	5.44			UO_0000065	16.89	0.30	0.60	10.00	False	CHEMBL924507	Inhibition of JNK3 by HTRF assay	B	BAO_0000357	single protein format	None	None	None	None	None	CHEMBL2637	c-Jun N-terminal kinase 3	Homo sapiens	SINGLE PROTEIN	CHEMBL1140546	1	Scientific Literature	Bioorg. Med. Chem. Lett.	2007	None
CHEMBL398691		0	458.47	1	5.43	10i	CS(=O)(=O)Nc1ccc(-c2cnc3cccc(Nc4ccc(C(F)(F)F)cn4)c3c2)cc1	IC50	'='	490.0	nM	6.31			UO_0000065	13.76	0.27	0.88	7.51	False	CHEMBL924507	Inhibition of JNK3 by HTRF assay	B	BAO_0000357	single protein format	None	None	None	None	None	CHEMBL2637	c-Jun N-terminal kinase 3	Homo sapiens	SINGLE PROTEIN	CHEMBL1140546	1	Scientific Literature	Bioorg. Med. Chem. Lett.	2007	None
CHEMBL1086736		0	295.30	0	1.39	54	COc1ccncc1C1=NNC(=O)/C1=N\Nc1ccccc1	Ki	'='	2500.0	nM	5.60			UO_0000065	18.97	0.35	4.21	6.37	False	CHEMBL1102107	Inhibition of JNK3	B	BAO_0000357	single protein format	None	None	None	None	None	CHEMBL2637	c-Jun N-terminal kinase 3	Homo sapiens	SINGLE PROTEIN	CHEMBL1154953	1	Scientific Literature	Bioorg. Med. Chem. Lett.	2010	None
CHEMBL1783590		0	367.41	0	3.06	9f	Cc1cccc(NC(=O)c2ccc(C#N)o2)c1N1CCC2(CC1)OCCO2	IC50	'='	210.0	nM	6.68			UO_0000065	18.18	0.34	3.62	7.61	False	CHEMBL1787508	Inhibition of JNK3 using biotinylated ATF2 and ATP substrates by HTRF assay	B	BAO_0000357	single protein format	None	None	None	None	None	CHEMBL2637	c-Jun N-terminal kinase 3	Homo sapiens	SINGLE PROTEIN	CHEMBL1782035	1	Scientific Literature	Bioorg. Med. Chem. Lett.	2009	None
CHEMBL3355999		0	542.65	2	6.79	8	N[C@H]1CC[C@H](Nc2nccc(-c3cccnc3Oc3ccc(Nc4nc5ccccc5[nH]4)c4ccccc34)n2)CC1	IC50	'='	1.9	nM	8.72			UO_0000065	16.07	0.29	1.93	6.89	False	CHEMBL3375438	Inhibition of human wild type JNK3 using biotinylated ATF2 substrate assessed as phosphorylation at thr53 on ATF2 by fluorescent plate reader	B	BAO_0000357	single protein format	Homo sapiens	None	None	None	None	CHEMBL2637	c-Jun N-terminal kinase 3	Homo sapiens	SINGLE PROTEIN	CHEMBL3352477	1	Scientific Literature	ACS Med. Chem. Lett.	2015	None
CHEMBL220227		0	282.32	0	4.67	2	CC(C)c1onc(-c2ccc(F)cc2)c1-c1ccncc1	IC50	'='	540.0	nM	6.27			UO_0000065	22.20	0.41	1.60	16.10	True	CHEMBL944994	Inhibition of JNK3	B	BAO_0000357	single protein format	None	None	None	None	None	CHEMBL2637	c-Jun N-terminal kinase 3	Homo sapiens	SINGLE PROTEIN	CHEMBL1141471	1	Scientific Literature	Bioorg. Med. Chem. Lett.	2008	None
CHEMBL496073		0	467.53	1	6.14	21x	CC(C)(C)c1cccc(NC(=O)Nc2ccc(Oc3ccnc4[nH]c(=O)[nH]c34)c3ccccc23)c1	Residual_activity	'='	75.0	%				UO_0000187					False	CHEMBL1000636	Inhibition of JNK3 at 1 uM relative to control	B	BAO_0000357	single protein format	None	None	None	None	None	CHEMBL2637	c-Jun N-terminal kinase 3	Homo sapiens	SINGLE PROTEIN	CHEMBL1136991	1	Scientific Literature	J. Med. Chem.	2009	None
CHEMBL2334712		0	434.54	1	6.69	7	Oc1ccc2c(c1)nc(-c1ccc3ccccc3c1)n2-c1ccnc(NC2CCCCC2)c1	Kd	'='	24547.09	nM	4.61			UO_0000065	10.61	0.19	-2.08	7.32	False	CHEMBL2344423	Binding affinity to JNK3 (unknown origin) by surface plasmon resonance analysis in presence of ATP	B	BAO_0000357	single protein format	Homo sapiens	None	None	None	None	CHEMBL2637	c-Jun N-terminal kinase 3	Homo sapiens	SINGLE PROTEIN	CHEMBL2331452	1	Scientific Literature	Bioorg. Med. Chem. Lett.	2013	None
CHEMBL2334703		0	437.50	0	4.93	27	Oc1ccc2nc(-c3ccc4ccccc4c3)n(-c3ccnc(NC4CCOCC4)n3)c2c1	Kd	'='	6025.6	nM	5.22			UO_0000065	11.93	0.22	0.29	6.13	False	CHEMBL2344423	Binding affinity to JNK3 (unknown origin) by surface plasmon resonance analysis in presence of ATP	B	BAO_0000357	single protein format	Homo sapiens	None	None	None	None	CHEMBL2637	c-Jun N-terminal kinase 3	Homo sapiens	SINGLE PROTEIN	CHEMBL2331452	1	Scientific Literature	Bioorg. Med. Chem. Lett.	2013	None
CHEMBL2334713		0	436.52	1	5.54	8	Oc1ccc2c(c1)nc(-c1ccc3ccccc3c1)n2-c1ccnc(NC2CCOCC2)c1	Kd	'='	10000.0	nM	5.00			UO_0000065	11.45	0.21	-0.54	6.93	True	CHEMBL2344423	Binding affinity to JNK3 (unknown origin) by surface plasmon resonance analysis in presence of ATP	B	BAO_0000357	single protein format	Homo sapiens	None	None	None	None	CHEMBL2637	c-Jun N-terminal kinase 3	Homo sapiens	SINGLE PROTEIN	CHEMBL2331452	1	Scientific Literature	Bioorg. Med. Chem. Lett.	2013	None
CHEMBL2335067		0	518.62	2	5.46	15c	COc1ccc2nc(-c3ccc4ccccc4c3)n(-c3ccnc(N[C@@H]4CCCN(C(=O)C5CC5)C4)n3)c2c1	Kd	'='	1170.0	nM	5.93			UO_0000065	11.44	0.21	0.47	6.96	False	CHEMBL2351321	Binding affinity to N-terminal His6X-tagged human recombinant JNK3 catalytic domain expressed in Escherichia coli BL21 (DE3) by surface plasmon resonance analysis	B	BAO_0000019	assay format	Homo sapiens	None	None	None	None	CHEMBL2637	c-Jun N-terminal kinase 3	Homo sapiens	SINGLE PROTEIN	CHEMBL2346565	1	Scientific Literature	Bioorg. Med. Chem.	2013	None
CHEMBL440566		0	319.80	1	5.63	4b	Clc1ccccc1Nc1ccc2c(-c3ccccc3)[nH]nc2c1	IC50	'='	30.0	nM	7.52			UO_0000065	23.52	0.45	1.89	18.48	False	CHEMBL881401	Inhibitory concentration against c-Jun N-terminal kinase 3	B	BAO_0000357	single protein format	Homo sapiens	None	None	None	None	CHEMBL2637	c-Jun N-terminal kinase 3	Homo sapiens	SINGLE PROTEIN	CHEMBL1143651	1	Scientific Literature	Bioorg. Med. Chem. Lett.	2005	None
CHEMBL194806		0	445.95	1	5.11	4j	O=C(NC1CCNCC1)c1cccc(-c2n[nH]c3cc(Nc4ccccc4Cl)ccc23)c1	IC50	'='	1.4	nM	8.85			UO_0000065	19.85	0.38	3.74	10.82	False	CHEMBL881401	Inhibitory concentration against c-Jun N-terminal kinase 3	B	BAO_0000357	single protein format	Homo sapiens	None	None	None	None	CHEMBL2637	c-Jun N-terminal kinase 3	Homo sapiens	SINGLE PROTEIN	CHEMBL1143651	1	Scientific Literature	Bioorg. Med. Chem. Lett.	2005	None
CHEMBL2332065		0	366.42	0	3.11	12e	COc1cccc(CN(CCO)C(=O)Nc2ccc(-c3cn[nH]c3)cc2)c1	IC50	'>'	20000.0	nM				UO_0000065					False	CHEMBL2341178	Inhibition of JNK3 alpha1 (unknown origin) using biotinylated Flag-ATF2 as substrate after 15 mins by HTRF assay	B	BAO_0000357	single protein format	Homo sapiens	None	None	None	None	CHEMBL2637	c-Jun N-terminal kinase 3	Homo sapiens	SINGLE PROTEIN	CHEMBL2331531	1	Scientific Literature	J. Med. Chem.	2013	None
CHEMBL564428		0	386.34	0	2.20	37	COC(=O)c1ccc2c(c1)N(Cc1cc(F)cc3c1OCOC3)C(=O)/C2=N\O	Ki	'='	160.0	nM	6.80			UO_0000065	17.59	0.33	4.60	6.96	False	CHEMBL1063579	Inhibition of JNK3 by spectrophotometric coupled enzyme assay	B	BAO_0000357	single protein format	None	None	None	None	None	CHEMBL2637	c-Jun N-terminal kinase 3	Homo sapiens	SINGLE PROTEIN	CHEMBL1153595	1	Scientific Literature	Bioorg. Med. Chem. Lett.	2009	None
CHEMBL552079		0	270.26	0	2.55	6	O=C1/C(=N\O)c2ccccc2N1Cc1ccc(F)cc1	Ki	'='	8300.0	nM	5.08			UO_0000065	18.80	0.35	2.53	9.60	False	CHEMBL1063579	Inhibition of JNK3 by spectrophotometric coupled enzyme assay	B	BAO_0000357	single protein format	None	None	None	None	None	CHEMBL2637	c-Jun N-terminal kinase 3	Homo sapiens	SINGLE PROTEIN	CHEMBL1153595	1	Scientific Literature	Bioorg. Med. Chem. Lett.	2009	None
CHEMBL563545		0	297.27	0	2.32	7	O=C1/C(=N\O)c2ccccc2N1Cc1ccccc1[N+](=O)[O-]	Ki	'>'	10000.0	nM				UO_0000065					False	CHEMBL1063579	Inhibition of JNK3 by spectrophotometric coupled enzyme assay	B	BAO_0000357	single protein format	None	None	None	None	None	CHEMBL2637	c-Jun N-terminal kinase 3	Homo sapiens	SINGLE PROTEIN	CHEMBL1153595	1	Scientific Literature	Bioorg. Med. Chem. Lett.	2009	None
CHEMBL551140		0	342.33	0	2.73	28	Cc1ccc2c(c1)N(Cc1cc(F)cc3c1OCOC3)C(=O)/C2=N\O	Ki	'='	90.0	nM	7.05			UO_0000065	20.58	0.38	4.32	9.87	False	CHEMBL1063579	Inhibition of JNK3 by spectrophotometric coupled enzyme assay	B	BAO_0000357	single protein format	None	None	None	None	None	CHEMBL2637	c-Jun N-terminal kinase 3	Homo sapiens	SINGLE PROTEIN	CHEMBL1153595	1	Scientific Literature	Bioorg. Med. Chem. Lett.	2009	None
CHEMBL552488		0	331.17	0	3.17	20	O=C1/C(=N\O)c2cc(Br)ccc2N1Cc1ccccc1	Ki	'='	2500.0	nM	5.60			UO_0000065	16.92	0.38	2.43	10.59	False	CHEMBL1063579	Inhibition of JNK3 by spectrophotometric coupled enzyme assay	B	BAO_0000357	single protein format	None	None	None	None	None	CHEMBL2637	c-Jun N-terminal kinase 3	Homo sapiens	SINGLE PROTEIN	CHEMBL1153595	1	Scientific Literature	Bioorg. Med. Chem. Lett.	2009	None
CHEMBL495729		0	453.55	1	5.58	6c	Cc1nnc(-c2ccc(-c3cc(NC(=O)c4ccnc(N5CCCC5)c4)ccc3C)c(C)c2)o1	IC50	'>'	16000.0	nM				UO_0000065					False	CHEMBL998568	Inhibition of JNK3	B	BAO_0000357	single protein format	None	None	None	None	None	CHEMBL2637	c-Jun N-terminal kinase 3	Homo sapiens	SINGLE PROTEIN	CHEMBL1141712	1	Scientific Literature	Bioorg. Med. Chem. Lett.	2008	None
CHEMBL522579		0	347.42	0	4.22	6a	Cc1nnc(-c2ccc(-c3cc(C(=O)NC4CC4)ccc3C)c(C)c2)o1	IC50	'>'	16000.0	nM				UO_0000065					False	CHEMBL998568	Inhibition of JNK3	B	BAO_0000357	single protein format	None	None	None	None	None	CHEMBL2637	c-Jun N-terminal kinase 3	Homo sapiens	SINGLE PROTEIN	CHEMBL1141712	1	Scientific Literature	Bioorg. Med. Chem. Lett.	2008	None
CHEMBL478649		0	348.45	0	3.69	1	Cc1ccc(C(=O)NC2CC2)cc1-c1ccc(C(=O)NCC2CC2)cc1	IC50	'>'	16000.0	nM				UO_0000065					False	CHEMBL998568	Inhibition of JNK3	B	BAO_0000357	single protein format	None	None	None	None	None	CHEMBL2637	c-Jun N-terminal kinase 3	Homo sapiens	SINGLE PROTEIN	CHEMBL1141712	1	Scientific Literature	Bioorg. Med. Chem. Lett.	2008	None
CHEMBL2333114		0	307.36	0	2.61	27	CC(C)Nc1c(C(N)=O)nnc2ccc(-c3ccncc3)cc12	Inhibition	'='	88.0	%				UO_0000187					False	CHEMBL2345072	Inhibition of MAPK10 (unknown origin) at 10 uM relative to control	B	BAO_0000357	single protein format	Homo sapiens	None	None	None	None	CHEMBL2637	c-Jun N-terminal kinase 3	Homo sapiens	SINGLE PROTEIN	CHEMBL2331489	1	Scientific Literature	Bioorg. Med. Chem. Lett.	2013	None
CHEMBL519693		0	383.47	0	2.68	17	NS(=O)(=O)c1ccc(-c2cc3ccncc3cc2OC2CCNCC2)cc1	IC50	'>'	25118.86	nM				UO_0000065					False	CHEMBL985023	Inhibition of JNK3	B	BAO_0000357	single protein format	None	None	None	None	None	CHEMBL2637	c-Jun N-terminal kinase 3	Homo sapiens	SINGLE PROTEIN	CHEMBL1138455	1	Scientific Literature	J. Med. Chem.	2009	None
CHEMBL484968		0	304.39	0	4.03	21	c1ccc(-c2cc3ccncc3cc2OC2CCNCC2)cc1	IC50	'>'	25118.86	nM				UO_0000065					False	CHEMBL985023	Inhibition of JNK3	B	BAO_0000357	single protein format	None	None	None	None	None	CHEMBL2637	c-Jun N-terminal kinase 3	Homo sapiens	SINGLE PROTEIN	CHEMBL1138455	1	Scientific Literature	J. Med. Chem.	2009	None
CHEMBL595545		0	2030.37	None	None	4	CO[C@@H]1[C@H](N(C)C(=O)CCC(=O)NCCC(=O)NCCC(=O)NCCC(=O)NCCC(=O)NCCC(=O)NCCC(=O)NCCC(=O)N[C@H]2CSSC[C@@H](C(=O)NCC(N)=O)NC(=O)CNC(=O)[C@H](Cc3ccccc3)NC(=O)[C@H](C(C)C)NC(=O)[C@H](CCCNC(=N)N)NC(=O)[C@H](Cc3ccccc3)NC(=O)[C@H](C(C)C)NC2=O)C[C@H]2O[C@]1(C)n1c3ccccc3c3c4c(c5c6ccccc6n2c5c31)C(=O)NC4	Activity	'='	65.0	%				UO_0000187					False	CHEMBL1037963	Binding affinity to human JNK3 at 200 nM by cell-based competition binding assay relative to control in presence of DTT	B	BAO_0000219	cell-based format	Homo sapiens	None	None	None	None	CHEMBL2637	c-Jun N-terminal kinase 3	Homo sapiens	SINGLE PROTEIN	CHEMBL1152541	1	Scientific Literature	Bioorg. Med. Chem.	2009	None
CHEMBL259084	MLN-8054	1	476.87	1	5.87	MLN-8054	O=C(O)c1ccc(Nc2ncc3c(n2)-c2ccc(Cl)cc2C(c2c(F)cccc2F)=NC3)cc1	Activity	'='	125.0	%				UO_0000187					False	CHEMBL922963	Activity of human JNK3 kinase at 1 uM	B	BAO_0000357	single protein format	Homo sapiens	None	None	None	None	CHEMBL2637	c-Jun N-terminal kinase 3	Homo sapiens	SINGLE PROTEIN	CHEMBL1147076	1	Scientific Literature	Proc. Natl. Acad. Sci. U.S.A.	2007	None
CHEMBL245336		0	398.90	0	2.90	20	CNC(=O)CN1CCC(Nc2ncc(Cl)c(-c3c[nH]c4ccccc34)n2)CC1	IC50	'='	14.0	nM	7.85			UO_0000065	19.69	0.38	4.95	9.14	False	CHEMBL886372	Inhibition of JNK3	B	BAO_0000357	single protein format	None	None	None	None	None	CHEMBL2637	c-Jun N-terminal kinase 3	Homo sapiens	SINGLE PROTEIN	CHEMBL1139954	1	Scientific Literature	Bioorg. Med. Chem. Lett.	2007	None
CHEMBL1494345		0	276.32	0	1.86	SID4260772	NC(=O)c1ccsc1NC(=O)COc1ccccc1	IC50	'='	37580.0	nM	4.42		Not Active	UO_0000065	16.01	0.32	2.57	5.43	False	CHEMBL1614549	PUBCHEM_BIOASSAY: Dose response biochemical screening assay for inhibitors of c-Jun N-Terminal Kinase 3 (JNK3). (Class of assay: confirmatory) [Related pubchem assays: 746 ]	B	BAO_0000357	single protein format	Homo sapiens	None	None	None	None	CHEMBL2637	c-Jun N-terminal kinase 3	Homo sapiens	SINGLE PROTEIN	CHEMBL1201862	7	PubChem BioAssays			None
CHEMBL3427171		0	294.36	0	2.04	3	COC(=O)[C@H]1CSC(c2nc3ccc(O)cc3s2)=N1	Activity	'='	74.0	%				UO_0000187					False	CHEMBL3428393	Inhibition of JNK3 (unknown origin) assessed as remaining activity at 100 uM by radioactive filter binding assay in presence of [33P]-ATP relative to control	B	BAO_0000357	single protein format	Homo sapiens	None	None	None	None	CHEMBL2637	c-Jun N-terminal kinase 3	Homo sapiens	SINGLE PROTEIN	CHEMBL3425453	1	Scientific Literature	Eur. J. Med. Chem.	2015	None
CHEMBL1589110		0	439.46	0	4.09	SID844944	COc1ccc(S(=O)(=O)N2CCC(n3cnc4cc(C(F)(F)F)ccc43)CC2)cc1	IC50	'='	54610.0	nM	4.26		Not Active	UO_0000065	9.70	0.19	0.17	6.62	False	CHEMBL1614549	PUBCHEM_BIOASSAY: Dose response biochemical screening assay for inhibitors of c-Jun N-Terminal Kinase 3 (JNK3). (Class of assay: confirmatory) [Related pubchem assays: 746 ]	B	BAO_0000357	single protein format	Homo sapiens	None	None	None	None	CHEMBL2637	c-Jun N-terminal kinase 3	Homo sapiens	SINGLE PROTEIN	CHEMBL1201862	7	PubChem BioAssays			None
CHEMBL1323269		0	289.34	0	3.45	SID4247184	O=C1CCCc2nn(-c3ccccc3)c(-c3ccncc3)c21	IC50	'='	42290.0	nM	4.37		Not Active	UO_0000065	15.12	0.27	0.92	9.15	False	CHEMBL1614549	PUBCHEM_BIOASSAY: Dose response biochemical screening assay for inhibitors of c-Jun N-Terminal Kinase 3 (JNK3). (Class of assay: confirmatory) [Related pubchem assays: 746 ]	B	BAO_0000357	single protein format	Homo sapiens	None	None	None	None	CHEMBL2637	c-Jun N-terminal kinase 3	Homo sapiens	SINGLE PROTEIN	CHEMBL1201862	7	PubChem BioAssays			None
CHEMBL1783592		0	392.40	0	4.12	9h	Cc1cccc(NC(=O)c2ccc(C(F)F)o2)c1N1CCC2(CC1)OCCO2	IC50	'='	350.0	nM	6.46			UO_0000065	16.45	0.31	2.34	10.10	False	CHEMBL1787508	Inhibition of JNK3 using biotinylated ATF2 and ATP substrates by HTRF assay	B	BAO_0000357	single protein format	None	None	None	None	None	CHEMBL2637	c-Jun N-terminal kinase 3	Homo sapiens	SINGLE PROTEIN	CHEMBL1782035	1	Scientific Literature	Bioorg. Med. Chem. Lett.	2009	None
CHEMBL585725		0	413.49	0	3.61	9f	Cc1ncn(-c2ccc(Nc3nccc(-c4cccc(N5CCOCC5)c4)n3)cc2)n1	IC50	'='	390.0	nM	6.41			UO_0000065	15.50	0.28	2.80	7.91	False	CHEMBL1042602	Inhibition of JNK3 by time resolved fluorescence assay	B	BAO_0000357	single protein format	None	None	None	None	None	CHEMBL2637	c-Jun N-terminal kinase 3	Homo sapiens	SINGLE PROTEIN	CHEMBL1156783	1	Scientific Literature	J. Med. Chem.	2010	None
CHEMBL1773329		0	482.59	0	0.24	19n	NS(=O)(=O)N1CCC(Nc2nccc(-c3ccc(S(=O)(=O)N4CCOCC4)cc3)n2)CC1	IC50	'='	880.0	nM	6.06			UO_0000065	12.55	0.26	5.82	4.10	False	CHEMBL1775264	Inhibition of JNK3	B	BAO_0000357	single protein format	None	None	None	None	None	CHEMBL2637	c-Jun N-terminal kinase 3	Homo sapiens	SINGLE PROTEIN	CHEMBL1773022	1	Scientific Literature	Bioorg. Med. Chem. Lett.	2011	None
CHEMBL1644616		0	304.38	0	4.15	1	S=c1[nH]nc(-c2ccncc2)n1-c1ccc2ccccc2c1	Inhibition	'='	44.0	%				UO_0000187					False	CHEMBL1787670	Inhibition of MAPK10 at 10 uM	B	BAO_0000357	single protein format	None	None	None	None	None	CHEMBL2637	c-Jun N-terminal kinase 3	Homo sapiens	SINGLE PROTEIN	CHEMBL1781927	1	Scientific Literature	Bioorg. Med. Chem. Lett.	2011	None
CHEMBL1784645		0	319.39	0	3.85	6	Cc1cc(-c2n[nH]c(=S)n2-c2cnc3ccccc3c2)ccn1	IC50	'>'	50000.0	nM				UO_0000065					False	CHEMBL1785341	Inhibition of JNK3 by TR-FRET assay	B	BAO_0000357	single protein format	None	None	None	None	None	CHEMBL2637	c-Jun N-terminal kinase 3	Homo sapiens	SINGLE PROTEIN	CHEMBL1781927	1	Scientific Literature	Bioorg. Med. Chem. Lett.	2011	None
CHEMBL1784654		0	286.34	0	3.79	15	Cc1nnc(-c2ccncc2)n1-c1ccc2ccccc2c1	IC50	'='	18300.0	nM	4.74			UO_0000065	16.55	0.29	0.95	10.87	False	CHEMBL1785341	Inhibition of JNK3 by TR-FRET assay	B	BAO_0000357	single protein format	None	None	None	None	None	CHEMBL2637	c-Jun N-terminal kinase 3	Homo sapiens	SINGLE PROTEIN	CHEMBL1781927	1	Scientific Literature	Bioorg. Med. Chem. Lett.	2011	None
CHEMBL77456	TYRPHOSTIN 1	0	184.20	0	2.13	Tyrphostin_A1	COc1ccc(C=C(C#N)C#N)cc1	Residual Activity	'='	105.0	%				UO_0000187					False	CHEMBL2219235	Millipore: Percentage of residual kinase activity of MAPK10 at 1uM relative to control. Control inhibitor: JAK Inhibitor I at 30.0uM. Buffer: 50 mM Tris pH 7.5, 0.1 mM EGTA, 0.1% ?-mercaptoethanol	B	BAO_0000357	single protein format	Homo sapiens	None	None	None	None	CHEMBL2637	c-Jun N-terminal kinase 3	Homo sapiens	SINGLE PROTEIN	CHEMBL2218924	1	Scientific Literature	Biochem. J.	2013	None
CHEMBL2218931		0	376.48	0	1.11	Glycyl_H_1152	Cc1cncc2cccc(S(=O)(=O)N3CCCN(C(=O)CN)C[C@H]3C)c12	Residual Activity	'='	72.0	%				UO_0000187					False	CHEMBL2219235	Millipore: Percentage of residual kinase activity of MAPK10 at 1uM relative to control. Control inhibitor: JAK Inhibitor I at 30.0uM. Buffer: 50 mM Tris pH 7.5, 0.1 mM EGTA, 0.1% ?-mercaptoethanol	B	BAO_0000357	single protein format	Homo sapiens	None	None	None	None	CHEMBL2637	c-Jun N-terminal kinase 3	Homo sapiens	SINGLE PROTEIN	CHEMBL2218924	1	Scientific Literature	Biochem. J.	2013	None
CHEMBL478980		0	283.33	0	2.46	DNA_PK_Inhibitor_V	O=C(c1ccccc1)c1ccc(N2CCOCC2)cc1O	Residual Activity	'='	83.0	%				UO_0000187					False	CHEMBL2219235	Millipore: Percentage of residual kinase activity of MAPK10 at 1uM relative to control. Control inhibitor: JAK Inhibitor I at 30.0uM. Buffer: 50 mM Tris pH 7.5, 0.1 mM EGTA, 0.1% ?-mercaptoethanol	B	BAO_0000357	single protein format	Homo sapiens	None	None	None	None	CHEMBL2637	c-Jun N-terminal kinase 3	Homo sapiens	SINGLE PROTEIN	CHEMBL2218924	1	Scientific Literature	Biochem. J.	2013	None
CHEMBL316065		0	383.43	0	2.76	21	COC[C@H](C)Nc1nccc(-c2c(-c3ccc(F)cc3)c(=O)n3n2CCC3)n1	Activity	'='	5.0	%				UO_0000187					False	CHEMBL816413	Inhibition of c-Jun N-terminal kinase 3 at 1 uM	B	BAO_0000357	single protein format	None	None	None	None	None	CHEMBL2637	c-Jun N-terminal kinase 3	Homo sapiens	SINGLE PROTEIN	CHEMBL1149171	1	Scientific Literature	J. Med. Chem.	2004	None
CHEMBL1171204		0	308.34	0	3.08	1	Cc1ccccc1C(=O)c1c[nH]c(C(=O)NCc2ccco2)c1	Activity	'='	34.0	%				UO_0000187					False	CHEMBL1174590	Binding affinity to JNK3 at 10 uM assessed as binding remaining relative to control	B	BAO_0000357	single protein format	None	None	None	None	None	CHEMBL2637	c-Jun N-terminal kinase 3	Homo sapiens	SINGLE PROTEIN	CHEMBL1177767	1	Scientific Literature	Bioorg. Med. Chem. Lett.	2010	None
CHEMBL383955		0	516.05	1	4.10	2	O=C(NCc1ccc(S(=O)(=O)N2CCC(n3nnc4ccccc43)CC2)s1)c1ccc(Cl)cc1	IC50	'='	150.0	nM	6.82			UO_0000065	13.22	0.27	2.72	7.02	False	CHEMBL1103394	Inhibition of recombinant GST-JNK3 after 120 mins	B	BAO_0000357	single protein format	None	None	None	None	None	CHEMBL2637	c-Jun N-terminal kinase 3	Homo sapiens	SINGLE PROTEIN	CHEMBL1156270	1	Scientific Literature	J. Med. Chem.	2010	None
CHEMBL2347823		0	365.46	0	4.00	6	CC(C)Nc1c(C#N)cnc2cc(-c3ccc(S(C)(=O)=O)cc3)ccc12	Inhibition	'='	-11.0	%		Outside typical range		UO_0000187					False	CHEMBL2352272	Inhibition of MAPK10 (unknown origin) at 1 uM by single point assay	B	BAO_0000357	single protein format	Homo sapiens	None	None	None	None	CHEMBL2637	c-Jun N-terminal kinase 3	Homo sapiens	SINGLE PROTEIN	CHEMBL2346515	1	Scientific Literature	Bioorg. Med. Chem. Lett.	2013	None
CHEMBL516312		0	339.36	0	3.75	2	N#Cc1ccc(-c2cnc3[nH]cc(NC(=O)c4cccnc4)c3c2)cc1	Activity	'='	24.3	%				UO_0000187					False	CHEMBL982779	Binding affinity to human JNK3 at 10 uM relative to control	B	BAO_0000357	single protein format	Homo sapiens	None	None	None	None	CHEMBL2637	c-Jun N-terminal kinase 3	Homo sapiens	SINGLE PROTEIN	CHEMBL1151712	1	Scientific Literature	J. Med. Chem.	2008	None
CHEMBL1077129		0	324.18	0	4.53	26	COc1cc2c(cc1Cl)C(c1cccc(Cl)c1F)=NCC2	IC50	'='	630.96	nM	6.20			UO_0000065	19.13	0.40	1.67	28.72	False	CHEMBL1108473	Inhibition of N-terminal His(6)-tagged truncated human JNK3 transfected in baculovirus expression system by fluorescence anisotropy	B	BAO_0000019	assay format	Homo sapiens	None	None	None	None	CHEMBL2637	c-Jun N-terminal kinase 3	Homo sapiens	SINGLE PROTEIN	CHEMBL1153754	1	Scientific Literature	Bioorg. Med. Chem. Lett.	2009	None
CHEMBL1784646		0	322.37	0	4.28	7	Fc1cnccc1-c1n[nH]c(=S)n1-c1ccc2ccccc2c1	IC50	'='	27400.0	nM	4.56			UO_0000065	14.15	0.27	0.28	9.81	False	CHEMBL1785341	Inhibition of JNK3 by TR-FRET assay	B	BAO_0000357	single protein format	None	None	None	None	None	CHEMBL2637	c-Jun N-terminal kinase 3	Homo sapiens	SINGLE PROTEIN	CHEMBL1781927	1	Scientific Literature	Bioorg. Med. Chem. Lett.	2011	None
CHEMBL1784660		0	271.32	0	4.09	23	c1ccc2cc(-c3ccnn3-c3ccncc3)ccc2c1	IC50	'='	2460.0	nM	5.61			UO_0000065	20.67	0.36	1.52	18.26	False	CHEMBL1785341	Inhibition of JNK3 by TR-FRET assay	B	BAO_0000357	single protein format	None	None	None	None	None	CHEMBL2637	c-Jun N-terminal kinase 3	Homo sapiens	SINGLE PROTEIN	CHEMBL1781927	1	Scientific Literature	Bioorg. Med. Chem. Lett.	2011	None
CHEMBL1784665		0	272.31	0	3.69	28	c1ccc2cc(-c3nn[nH]c3-c3ccncc3)ccc2c1	IC50	'='	364.0	nM	6.44			UO_0000065	23.65	0.42	2.75	11.82	False	CHEMBL1785341	Inhibition of JNK3 by TR-FRET assay	B	BAO_0000357	single protein format	None	None	None	None	None	CHEMBL2637	c-Jun N-terminal kinase 3	Homo sapiens	SINGLE PROTEIN	CHEMBL1781927	1	Scientific Literature	Bioorg. Med. Chem. Lett.	2011	None
CHEMBL1783594		0	380.44	0	3.56	9j	CC#Cc1ccc(C(=O)Nc2cccc(C)c2N2CCC3(CC2)OCCO3)o1	IC50	'='	110.0	nM	6.96			UO_0000065	18.29	0.34	3.40	10.88	False	CHEMBL1787508	Inhibition of JNK3 using biotinylated ATF2 and ATP substrates by HTRF assay	B	BAO_0000357	single protein format	None	None	None	None	None	CHEMBL2637	c-Jun N-terminal kinase 3	Homo sapiens	SINGLE PROTEIN	CHEMBL1782035	1	Scientific Literature	Bioorg. Med. Chem. Lett.	2009	None
CHEMBL1784088		0	424.73	0	4.23	4h	O=C(Nc1cccc(Cl)c1N1CCN(C2CC2)CC1)c1ccc(Br)o1	IC50	'='	960.0	nM	6.02			UO_0000065	14.17	0.33	1.79	12.35	False	CHEMBL1787508	Inhibition of JNK3 using biotinylated ATF2 and ATP substrates by HTRF assay	B	BAO_0000357	single protein format	None	None	None	None	None	CHEMBL2637	c-Jun N-terminal kinase 3	Homo sapiens	SINGLE PROTEIN	CHEMBL1782035	1	Scientific Literature	Bioorg. Med. Chem. Lett.	2009	None
CHEMBL1784084		0	426.74	0	4.48	4c	CCCN1CCN(c2c(Cl)cccc2NC(=O)c2ccc(Br)o2)CC1	IC50	'='	900.0	nM	6.05			UO_0000065	14.17	0.33	1.57	12.41	False	CHEMBL1787508	Inhibition of JNK3 using biotinylated ATF2 and ATP substrates by HTRF assay	B	BAO_0000357	single protein format	None	None	None	None	None	CHEMBL2637	c-Jun N-terminal kinase 3	Homo sapiens	SINGLE PROTEIN	CHEMBL1782035	1	Scientific Literature	Bioorg. Med. Chem. Lett.	2009	None
CHEMBL1784096		0	404.31	0	3.91	4p	C=CCN1CCN(c2c(C)cccc2NC(=O)c2ccc(Br)o2)CC1	IC50	'='	200.0	nM	6.70			UO_0000065	16.57	0.37	2.79	13.75	False	CHEMBL1787508	Inhibition of JNK3 using biotinylated ATF2 and ATP substrates by HTRF assay	B	BAO_0000357	single protein format	None	None	None	None	None	CHEMBL2637	c-Jun N-terminal kinase 3	Homo sapiens	SINGLE PROTEIN	CHEMBL1782035	1	Scientific Literature	Bioorg. Med. Chem. Lett.	2009	None
CHEMBL2333906		0	349.37	0	2.69	35	N[C@H](Cc1ccc(F)cc1)c1nc2ccc(-c3cn[nH]c3)cc2c(=O)[nH]1	IC50	'>'	1000.0	nM				UO_0000065					False	CHEMBL2346255	Inhibition of JNK3 (unknown origin)	B	BAO_0000357	single protein format	Homo sapiens	None	None	None	None	CHEMBL2637	c-Jun N-terminal kinase 3	Homo sapiens	SINGLE PROTEIN	CHEMBL2331421	1	Scientific Literature	Bioorg. Med. Chem. Lett.	2013	None
CHEMBL2070412		0	588.76	1	5.00	3p	CN1CCN(CCCOc2ccc(N3C(=O)/C(=C/c4ccc(Oc5cccc(C(N)=O)c5)cc4)SC3=S)cc2)CC1	IC50	'>'	30000.0	nM				UO_0000065					False	CHEMBL2073533	Inhibition of JNK3	B	BAO_0000357	single protein format	Homo sapiens	None	None	None	None	CHEMBL2637	c-Jun N-terminal kinase 3	Homo sapiens	SINGLE PROTEIN	CHEMBL2069238	1	Scientific Literature	Bioorg. Med. Chem. Lett.	2012	None
CHEMBL576982	QUIZARTINIB	3	560.68	2	5.86	6i, AC220	CC(C)(C)c1cc(NC(=O)Nc2ccc(-c3cn4c(n3)sc3cc(OCCN5CCOCC5)ccc34)cc2)no1	Kd	'>'	10000.0	nM				UO_0000065					False	CHEMBL1908588	Binding constant for JNK3 kinase domain	B	BAO_0000357	single protein format	None	None	None	None	None	CHEMBL2637	c-Jun N-terminal kinase 3	Homo sapiens	SINGLE PROTEIN	CHEMBL1908390	1	Scientific Literature	Nat. Biotechnol.	2011	None
CHEMBL1916359		0	419.67	1	6.30	20	[O-][n+]1ccc2c(-c3ccc(F)cc3Cl)ccnc2c1-c1c(Cl)cccc1Cl	IC50	'>'	10000.0	nM				UO_0000065					False	CHEMBL1919607	Inhibition of human JNK3	B	BAO_0000357	single protein format	Homo sapiens	None	None	None	None	CHEMBL2637	c-Jun N-terminal kinase 3	Homo sapiens	SINGLE PROTEIN	CHEMBL1914450	1	Scientific Literature	J. Med. Chem.	2011	None
CHEMBL3099975		0	432.46	0	4.83	13	Oc1onc(-c2ccnc(Nc3ccc(N4CCOCC4)cc3)c2)c1-c1ccc(F)cc1	IC50	'='	1.0	nM	9.00			UO_0000065	20.81	0.38	4.17	10.76	False	CHEMBL3102587	Inhibition of JNK3 (39 to 402 amino acids) (unknown origin) expressed in Escherichia coli BL21(DE3) using biotinylated ATF2 as substrate after 15 mins by HTRF assay	B	BAO_0000019	assay format	Homo sapiens	None	None	None	None	CHEMBL2637	c-Jun N-terminal kinase 3	Homo sapiens	SINGLE PROTEIN	CHEMBL3098026	1	Scientific Literature	Bioorg. Med. Chem. Lett.	2014	None
CHEMBL383799		0	367.43	0	3.45	(S)-5	CCCNc1nccc(-c2c(-c3ccc(F)cc3)nc3n2[C@@H](CO)CC3)n1	IC50	'='	3.0	nM	8.52			UO_0000065	23.20	0.43	5.07	11.24	False	CHEMBL881495	Inhibitory activity against c-Jun N-terminal kinase 3 at a concentration of 1.0 uM	B	BAO_0000357	single protein format	Homo sapiens	None	None	None	None	CHEMBL2637	c-Jun N-terminal kinase 3	Homo sapiens	SINGLE PROTEIN	CHEMBL1143451	1	Scientific Literature	Bioorg. Med. Chem. Lett.	2005	None
CHEMBL1784653		0	272.31	0	3.48	14	c1ccc2cc(-n3cnnc3-c3ccncc3)ccc2c1	IC50	'='	4480.0	nM	5.35			UO_0000065	19.64	0.35	1.87	12.27	False	CHEMBL1785341	Inhibition of JNK3 by TR-FRET assay	B	BAO_0000357	single protein format	None	None	None	None	None	CHEMBL2637	c-Jun N-terminal kinase 3	Homo sapiens	SINGLE PROTEIN	CHEMBL1781927	1	Scientific Literature	Bioorg. Med. Chem. Lett.	2011	None
CHEMBL549653		0	404.40	0	4.08	30	O=C1/C(=N\O)c2ccc(-c3ccccc3)cc2N1Cc1cc(F)cc2c1OCOC2	Ki	'='	200.0	nM	6.70			UO_0000065	16.57	0.30	2.62	9.39	False	CHEMBL1063579	Inhibition of JNK3 by spectrophotometric coupled enzyme assay	B	BAO_0000357	single protein format	None	None	None	None	None	CHEMBL2637	c-Jun N-terminal kinase 3	Homo sapiens	SINGLE PROTEIN	CHEMBL1153595	1	Scientific Literature	Bioorg. Med. Chem. Lett.	2009	None
CHEMBL557971		0	266.30	0	2.72	12	Cc1cccc(CN2C(=O)/C(=N\O)c3ccccc32)c1	Ki	'='	6800.0	nM	5.17			UO_0000065	19.40	0.35	2.45	9.77	False	CHEMBL1063579	Inhibition of JNK3 by spectrophotometric coupled enzyme assay	B	BAO_0000357	single protein format	None	None	None	None	None	CHEMBL2637	c-Jun N-terminal kinase 3	Homo sapiens	SINGLE PROTEIN	CHEMBL1153595	1	Scientific Literature	Bioorg. Med. Chem. Lett.	2009	None
CHEMBL1614701	SELUMETINIB	3	457.69	0	3.53	AZD-6244/ARRY-886	Cn1cnc2c(F)c(Nc3ccc(Br)cc3Cl)c(C(=O)NOCCO)cc21	Kd	'>'	10000.0	nM				UO_0000065					False	CHEMBL1908588	Binding constant for JNK3 kinase domain	B	BAO_0000357	single protein format	None	None	None	None	None	CHEMBL2637	c-Jun N-terminal kinase 3	Homo sapiens	SINGLE PROTEIN	CHEMBL1908390	1	Scientific Literature	Nat. Biotechnol.	2011	None
CHEMBL372082		0	445.50	0	4.44	(S)-3	COc1ccc(COC[C@@H]2CCc3nc(-c4ccc(F)cc4)c(-c4ccnc(N)n4)n32)cc1	IC50	'='	61.2	nM	7.21			UO_0000065	16.19	0.30	2.77	8.19	False	CHEMBL881495	Inhibitory activity against c-Jun N-terminal kinase 3 at a concentration of 1.0 uM	B	BAO_0000357	single protein format	Homo sapiens	None	None	None	None	CHEMBL2637	c-Jun N-terminal kinase 3	Homo sapiens	SINGLE PROTEIN	CHEMBL1143451	1	Scientific Literature	Bioorg. Med. Chem. Lett.	2005	None
CHEMBL7917	TYRPHOSTIN AG-1478	0	315.76	0	4.04	Tyrphostin AG-1478	COc1cc2ncnc(Nc3cccc(Cl)c3)c2cc1OC	Residual Activity	'='	73.0	%				UO_0000187					False	CHEMBL2219235	Millipore: Percentage of residual kinase activity of MAPK10 at 1uM relative to control. Control inhibitor: JAK Inhibitor I at 30.0uM. Buffer: 50 mM Tris pH 7.5, 0.1 mM EGTA, 0.1% ?-mercaptoethanol	B	BAO_0000357	single protein format	Homo sapiens	None	None	None	None	CHEMBL2637	c-Jun N-terminal kinase 3	Homo sapiens	SINGLE PROTEIN	CHEMBL2218924	1	Scientific Literature	Biochem. J.	2013	None
CHEMBL266325		0	346.39	0	4.59	D65476	CCCC(=O)Oc1ccc2[nH]c(C(=O)c3cc4ccccc4[nH]3)cc2c1	Residual Activity	'='	69.0	%				UO_0000187					False	CHEMBL2219235	Millipore: Percentage of residual kinase activity of MAPK10 at 1uM relative to control. Control inhibitor: JAK Inhibitor I at 30.0uM. Buffer: 50 mM Tris pH 7.5, 0.1 mM EGTA, 0.1% ?-mercaptoethanol	B	BAO_0000357	single protein format	Homo sapiens	None	None	None	None	CHEMBL2637	c-Jun N-terminal kinase 3	Homo sapiens	SINGLE PROTEIN	CHEMBL2218924	1	Scientific Literature	Biochem. J.	2013	None
CHEMBL1398474		0	344.89	1	5.71	Akt_Inhibitor_X	CCN(CC)CCCCN1c2ccccc2Oc2ccc(Cl)cc21	Residual Activity	'='	111.0	%				UO_0000187					False	CHEMBL2219235	Millipore: Percentage of residual kinase activity of MAPK10 at 1uM relative to control. Control inhibitor: JAK Inhibitor I at 30.0uM. Buffer: 50 mM Tris pH 7.5, 0.1 mM EGTA, 0.1% ?-mercaptoethanol	B	BAO_0000357	single protein format	Homo sapiens	None	None	None	None	CHEMBL2637	c-Jun N-terminal kinase 3	Homo sapiens	SINGLE PROTEIN	CHEMBL2218924	1	Scientific Literature	Biochem. J.	2013	None
CHEMBL2218925		0	343.22	0	4.15	VEGF_Receptor_2_Kinase_Inhibitor_II	O=C1Nc2ccc(Br)cc2/C1=C\c1cc2c([nH]1)CCCC2	Residual Activity	'='	115.0	%				UO_0000187					False	CHEMBL2219235	Millipore: Percentage of residual kinase activity of MAPK10 at 1uM relative to control. Control inhibitor: JAK Inhibitor I at 30.0uM. Buffer: 50 mM Tris pH 7.5, 0.1 mM EGTA, 0.1% ?-mercaptoethanol	B	BAO_0000357	single protein format	Homo sapiens	None	None	None	None	CHEMBL2637	c-Jun N-terminal kinase 3	Homo sapiens	SINGLE PROTEIN	CHEMBL2218924	1	Scientific Literature	Biochem. J.	2013	None
CHEMBL174426		0	354.21	0	4.02	BPIQ_I	Cn1cnc2cc3c(Nc4cccc(Br)c4)ncnc3cc21	Residual Activity	'='	54.0	%				UO_0000187					False	CHEMBL2219235	Millipore: Percentage of residual kinase activity of MAPK10 at 1uM relative to control. Control inhibitor: JAK Inhibitor I at 30.0uM. Buffer: 50 mM Tris pH 7.5, 0.1 mM EGTA, 0.1% ?-mercaptoethanol	B	BAO_0000357	single protein format	Homo sapiens	None	None	None	None	CHEMBL2637	c-Jun N-terminal kinase 3	Homo sapiens	SINGLE PROTEIN	CHEMBL2218924	1	Scientific Literature	Biochem. J.	2013	None
CHEMBL98350	LY-294002	0	307.35	0	3.30	LY-294002	O=c1cc(N2CCOCC2)oc2c(-c3ccccc3)cccc12	Residual Activity	'='	70.0	%				UO_0000187					False	CHEMBL2219235	Millipore: Percentage of residual kinase activity of MAPK10 at 1uM relative to control. Control inhibitor: JAK Inhibitor I at 30.0uM. Buffer: 50 mM Tris pH 7.5, 0.1 mM EGTA, 0.1% ?-mercaptoethanol	B	BAO_0000357	single protein format	Homo sapiens	None	None	None	None	CHEMBL2637	c-Jun N-terminal kinase 3	Homo sapiens	SINGLE PROTEIN	CHEMBL2218924	1	Scientific Literature	Biochem. J.	2013	None
CHEMBL2334719		0	419.53	1	6.38	13a	c1ccc2cc(-c3nc4ccccc4n3-c3ccnc(NC4CCCCC4)n3)ccc2c1	Kd	'='	1750.0	nM	5.76			UO_0000065	13.72	0.25	-0.62	10.35	False	CHEMBL2351321	Binding affinity to N-terminal His6X-tagged human recombinant JNK3 catalytic domain expressed in Escherichia coli BL21 (DE3) by surface plasmon resonance analysis	B	BAO_0000019	assay format	Homo sapiens	None	None	None	None	CHEMBL2637	c-Jun N-terminal kinase 3	Homo sapiens	SINGLE PROTEIN	CHEMBL2346565	1	Scientific Literature	Bioorg. Med. Chem.	2013	None
CHEMBL2334717		0	360.42	0	3.59	8f	C[C@H](O)CNc1cc(-n2c(-c3cccc(O)c3)nc3ccccc32)ccn1	Kd	'='	19100.0	nM	4.72			UO_0000065	13.09	0.24	1.13	5.67	False	CHEMBL2351321	Binding affinity to N-terminal His6X-tagged human recombinant JNK3 catalytic domain expressed in Escherichia coli BL21 (DE3) by surface plasmon resonance analysis	B	BAO_0000019	assay format	Homo sapiens	None	None	None	None	CHEMBL2637	c-Jun N-terminal kinase 3	Homo sapiens	SINGLE PROTEIN	CHEMBL2346565	1	Scientific Literature	Bioorg. Med. Chem.	2013	None
CHEMBL1946325		0	418.48	1	5.58	1	COc1ccc(Nc2ncc3nc(Nc4ccccc4F)n(C4CCCC4)c3n2)cc1	IC50	'='	210.0	nM	6.68			UO_0000065	15.96	0.29	1.10	8.68	False	CHEMBL1947748	Inhibition of full length Hexa-His-tagged JNK3 using GST-tagged cJun and [gamma33P]ATP as substrate after 60 mins by scintillation counting	B	BAO_0000357	single protein format	None	None	None	None	None	CHEMBL2637	c-Jun N-terminal kinase 3	Homo sapiens	SINGLE PROTEIN	CHEMBL1944604	1	Scientific Literature	Bioorg. Med. Chem. Lett.	2012	None
CHEMBL1789941	RUXOLITINIB	4	306.37	0	3.47	INCB18424	N#CC[C@H](C1CCCC1)n1cc(-c2ncnc3[nH]ccc23)cn1	Kd	'>'	10000.0	nM				UO_0000065					False	CHEMBL1908588	Binding constant for JNK3 kinase domain	B	BAO_0000357	single protein format	None	None	None	None	None	CHEMBL2637	c-Jun N-terminal kinase 3	Homo sapiens	SINGLE PROTEIN	CHEMBL1908390	1	Scientific Literature	Nat. Biotechnol.	2011	None
CHEMBL1240703	CGP-52421	0	586.65	2	5.40	CGP-52421	CO[C@@H]1[C@H](N(C)C(=O)c2ccccc2)C[C@H]2O[C@]1(C)n1c3ccccc3c3c4c(c5c6ccccc6n2c5c31)C(=O)N[C@H]4O	Kd	'>'	10000.0	nM				UO_0000065					False	CHEMBL1244471	Binding affinity to JNK3	B	BAO_0000357	single protein format	None	None	None	None	None	CHEMBL2637	c-Jun N-terminal kinase 3	Homo sapiens	SINGLE PROTEIN	CHEMBL1240346	1	Scientific Literature	Blood	2009	None
CHEMBL601719	CRIZOTINIB	4	450.35	1	5.04	Crizotinib	C[C@@H](Oc1cc(-c2cnn(C3CCNCC3)c2)cnc1N)c1c(Cl)ccc(F)c1Cl	Kd	'>'	10000.0	nM				UO_0000065					False	CHEMBL1908588	Binding constant for JNK3 kinase domain	B	BAO_0000357	single protein format	None	None	None	None	None	CHEMBL2637	c-Jun N-terminal kinase 3	Homo sapiens	SINGLE PROTEIN	CHEMBL1908390	1	Scientific Literature	Nat. Biotechnol.	2011	None
CHEMBL249998		0	349.42	0	3.82	1h	CS(=O)(=O)Nc1ccc(-c2cnc3ccc4ccncc4c3c2)cc1	IC50	'='	930.0	nM	6.03			UO_0000065	17.26	0.33	2.21	8.38	False	CHEMBL924507	Inhibition of JNK3 by HTRF assay	B	BAO_0000357	single protein format	None	None	None	None	None	CHEMBL2637	c-Jun N-terminal kinase 3	Homo sapiens	SINGLE PROTEIN	CHEMBL1140546	1	Scientific Literature	Bioorg. Med. Chem. Lett.	2007	None
CHEMBL1725279	SP-600125	0	220.23	0	4.43	K00068, SP-600125	Oc1c2ccccc2c2c3c(cccc13)N=N2	IC50	'='	90.0	nM	7.05			UO_0000065	31.99	0.57	2.62	15.67	True	CHEMBL936821	Inhibition of human JNK3	B	BAO_0000357	single protein format	Homo sapiens	None	None	None	None	CHEMBL2637	c-Jun N-terminal kinase 3	Homo sapiens	SINGLE PROTEIN	CHEMBL1145498	1	Scientific Literature	Proc. Natl. Acad. Sci. U.S.A.	2007	None
CHEMBL202676		0	420.49	1	5.17	11	CO[C@H]1CC[C@@H](C(=O)Nc2cc(-c3ccnc(Nc4ccc(F)cc4)c3)ccn2)CC1	IC50	'='	15.0	nM	7.82			UO_0000065	18.61	0.34	2.65	10.28	False	CHEMBL862176	Inhibition of JNK3	B	BAO_0000357	single protein format	Homo sapiens	None	None	None	None	CHEMBL2637	c-Jun N-terminal kinase 3	Homo sapiens	SINGLE PROTEIN	CHEMBL1139041	1	Scientific Literature	Bioorg. Med. Chem. Lett.	2006	None
CHEMBL1644639		0	469.59	1	5.35	34	O=c1n(C2CCOCC2)nc(-c2ccnc(NC3CCCCC3)c2)n1-c1ccc2ccccc2c1	Inhibition	'='	86.0	%				UO_0000187					False	CHEMBL1648807	Inhibition of MAPK10 at 10 uM after 60 mins by TR-FRET assay	B	BAO_0000357	single protein format	None	None	None	None	None	CHEMBL2637	c-Jun N-terminal kinase 3	Homo sapiens	SINGLE PROTEIN	CHEMBL1641539	1	Scientific Literature	Bioorg. Med. Chem. Lett.	2011	None
CHEMBL1089524		0	427.35	1	5.02	3e	CN(C)CCCC(=O)Nc1ccc2nccc(Nc3cccc(Br)c3)c2c1	Activity	'='	62.0	%				UO_0000187					False	CHEMBL1116010	Inhibition of JNK3 at 10 uM assessed as residual activity by [33P]ATP radioactive filter binding assay relative to control	B	BAO_0000357	single protein format	None	None	None	None	None	CHEMBL2637	c-Jun N-terminal kinase 3	Homo sapiens	SINGLE PROTEIN	CHEMBL1156950	1	Scientific Literature	J. Med. Chem.	2010	None
CHEMBL572881	MOTESANIB	3	373.46	0	4.04	AMG-706	CC1(C)CNc2cc(NC(=O)c3cccnc3NCc3ccncc3)ccc21	Kd	'>'	10000.0	nM				UO_0000065					True	CHEMBL1063713	Binding constant for JNK3 kinase domain	B	BAO_0000357	single protein format	Homo sapiens	None	None	None	None	CHEMBL2637	c-Jun N-terminal kinase 3	Homo sapiens	SINGLE PROTEIN	CHEMBL1150977	1	Scientific Literature	Nat. Biotechnol.	2008	None
CHEMBL103667	DORAMAPIMOD	2	527.67	2	5.99	BIRB-796	Cc1ccc(-n2nc(C(C)(C)C)cc2NC(=O)Nc2ccc(OCCN3CCOCC3)c3ccccc23)cc1	Kd	'='	110.0	nM	6.96			UO_0000065	13.19	0.24	0.97	8.63	True	CHEMBL1063713	Binding constant for JNK3 kinase domain	B	BAO_0000357	single protein format	Homo sapiens	None	None	None	None	CHEMBL2637	c-Jun N-terminal kinase 3	Homo sapiens	SINGLE PROTEIN	CHEMBL1150977	1	Scientific Literature	Nat. Biotechnol.	2008	None
CHEMBL1336	SORAFENIB	4	464.83	1	5.55	Sorafenib	CNC(=O)c1cc(Oc2ccc(NC(=O)Nc3ccc(Cl)c(C(F)(F)F)c3)cc2)ccn1	Kd	'>'	10000.0	nM				UO_0000065					True	CHEMBL1063713	Binding constant for JNK3 kinase domain	B	BAO_0000357	single protein format	Homo sapiens	None	None	None	None	CHEMBL2637	c-Jun N-terminal kinase 3	Homo sapiens	SINGLE PROTEIN	CHEMBL1150977	1	Scientific Literature	Nat. Biotechnol.	2008	None
CHEMBL1233654		0	291.38	0	1.22	H-7	C[C@H]1CNCCN1S(=O)(=O)c1cccc2cnccc12	Activity	'='	84.0	%				UO_0000187					False	CHEMBL1062757	Percentage JNK3 activity remaining in the presence of 10uM inhibitor	B	BAO_0000357	single protein format	Homo sapiens	None	None	None	None	CHEMBL2637	c-Jun N-terminal kinase 3	Homo sapiens	SINGLE PROTEIN	CHEMBL1150976	1	Scientific Literature	Biochem. J.	2007	None
CHEMBL573578		0	331.42	0	3.91	NM-PP1	CC(C)(C)n1nc(Cc2cccc3ccccc23)c2c(N)ncnc21	Activity	'='	80.0	%				UO_0000187					False	CHEMBL1062757	Percentage JNK3 activity remaining in the presence of 10uM inhibitor	B	BAO_0000357	single protein format	Homo sapiens	None	None	None	None	CHEMBL2637	c-Jun N-terminal kinase 3	Homo sapiens	SINGLE PROTEIN	CHEMBL1150976	1	Scientific Literature	Biochem. J.	2007	None
CHEMBL576349	IC261	0	311.34	0	3.21	IC261	COc1cc(OC)c(C=C2C(=O)Nc3ccccc32)c(OC)c1	Activity	'='	93.0	%				UO_0000187					False	CHEMBL1062817	Percentage JNK3 activity remaining in the presence of 25uM inhibitor	B	BAO_0000357	single protein format	Homo sapiens	None	None	None	None	CHEMBL2637	c-Jun N-terminal kinase 3	Homo sapiens	SINGLE PROTEIN	CHEMBL1150976	1	Scientific Literature	Biochem. J.	2007	None
CHEMBL264406		0	317.40	0	3.98	NA-PP1	CC(C)(C)n1nc(-c2cccc3ccccc23)c2c(N)ncnc21	Activity	'='	93.0	%				UO_0000187					False	CHEMBL1060123	Percentage JNK3 activity remaining in the presence of 1uM inhibitor	B	BAO_0000357	single protein format	Homo sapiens	None	None	None	None	CHEMBL2637	c-Jun N-terminal kinase 3	Homo sapiens	SINGLE PROTEIN	CHEMBL1150976	1	Scientific Literature	Biochem. J.	2007	None
CHEMBL1288039		0	329.39	0	2.31	51	COc1ccc(CC(=O)Nc2ccsc2-c2n[nH]c(N)n2)cc1	IC50	'='	1600.0	nM	5.80			UO_0000065	17.60	0.34	3.49	5.47	False	CHEMBL1291187	Inhibition of recombinant JNK3 after 60 mins by TR-FRET assay	B	BAO_0000357	single protein format	None	None	None	None	None	CHEMBL2637	c-Jun N-terminal kinase 3	Homo sapiens	SINGLE PROTEIN	CHEMBL1287787	1	Scientific Literature	Bioorg. Med. Chem. Lett.	2010	None
CHEMBL230011	TG100-115	2	346.35	0	2.33	TG-100-115	Nc1nc(N)c2nc(-c3cccc(O)c3)c(-c3cccc(O)c3)nc2n1	Kd	'>'	10000.0	nM				UO_0000065					False	CHEMBL1908588	Binding constant for JNK3 kinase domain	B	BAO_0000357	single protein format	None	None	None	None	None	CHEMBL2637	c-Jun N-terminal kinase 3	Homo sapiens	SINGLE PROTEIN	CHEMBL1908390	1	Scientific Literature	Nat. Biotechnol.	2011	None
CHEMBL1336	SORAFENIB	4	464.83	1	5.55	Sorafenib	CNC(=O)c1cc(Oc2ccc(NC(=O)Nc3ccc(Cl)c(C(F)(F)F)c3)cc2)ccn1	Kd	'>'	10000.0	nM				UO_0000065					False	CHEMBL1908588	Binding constant for JNK3 kinase domain	B	BAO_0000357	single protein format	None	None	None	None	None	CHEMBL2637	c-Jun N-terminal kinase 3	Homo sapiens	SINGLE PROTEIN	CHEMBL1908390	1	Scientific Literature	Nat. Biotechnol.	2011	None
CHEMBL445813	AT-7519	2	382.25	0	2.45	AT-7519	O=C(NC1CCNCC1)c1n[nH]cc1NC(=O)c1c(Cl)cccc1Cl	Kd	'>'	10000.0	nM				UO_0000065					False	CHEMBL1908588	Binding constant for JNK3 kinase domain	B	BAO_0000357	single protein format	None	None	None	None	None	CHEMBL2637	c-Jun N-terminal kinase 3	Homo sapiens	SINGLE PROTEIN	CHEMBL1908390	1	Scientific Literature	Nat. Biotechnol.	2011	None
CHEMBL2333879		0	384.49	0	3.56	73	CN(C)c1nc([C@@H]2CNC[C@H]2c2ccccc2)nc2ccc(-c3cn[nH]c3)cc12	IC50	'>'	1000.0	nM				UO_0000065					False	CHEMBL2346255	Inhibition of JNK3 (unknown origin)	B	BAO_0000357	single protein format	Homo sapiens	None	None	None	None	CHEMBL2637	c-Jun N-terminal kinase 3	Homo sapiens	SINGLE PROTEIN	CHEMBL2331421	1	Scientific Literature	Bioorg. Med. Chem. Lett.	2013	None
CHEMBL1783598		0	433.51	0	4.93	9n	Cc1cccc(NC(=O)c2ccc(Nc3ccccc3)o2)c1N1CCC2(CC1)OCCO2	IC50	'>'	20000.0	nM				UO_0000065					False	CHEMBL1787508	Inhibition of JNK3 using biotinylated ATF2 and ATP substrates by HTRF assay	B	BAO_0000357	single protein format	None	None	None	None	None	CHEMBL2637	c-Jun N-terminal kinase 3	Homo sapiens	SINGLE PROTEIN	CHEMBL1782035	1	Scientific Literature	Bioorg. Med. Chem. Lett.	2009	None
CHEMBL1738710		0	449.84	0	2.77	10	Cc1ccc(C(=O)NCCO)cc1-n1cnc(OCc2ccc(F)cc2F)c(Cl)c1=O	IC50	'>'	10000.0	nM				UO_0000065					False	CHEMBL1798616	Inhibition of JNK3	B	BAO_0000357	single protein format	None	None	None	None	None	CHEMBL2637	c-Jun N-terminal kinase 3	Homo sapiens	SINGLE PROTEIN	CHEMBL1795201	1	Scientific Literature	Bioorg. Med. Chem. Lett.	2011	None
CHEMBL1923177		0	336.42	0	3.59	43	O=C(NCCc1cccs1)c1c[nH]c2cc(-c3cn[nH]c3)ccc12	INH	'<'	5.0	uM		Non standard unit for type		UO_0000064					False	CHEMBL1925287	Inhibition of JNK3	B	BAO_0000357	single protein format	None	None	None	None	None	CHEMBL2637	c-Jun N-terminal kinase 3	Homo sapiens	SINGLE PROTEIN	CHEMBL1921667	1	Scientific Literature	Bioorg. Med. Chem. Lett.	2011	None
CHEMBL261849	GW632580X	0	366.42	0	2.83	SID103905623	COc1ccc(COc2ccc(Cc3cnc(N)nc3N)cc2OC)cc1	Kd	'>'	10000.0	nM				UO_0000065					False	CHEMBL1908588	Binding constant for JNK3 kinase domain	B	BAO_0000357	single protein format	None	None	None	None	None	CHEMBL2637	c-Jun N-terminal kinase 3	Homo sapiens	SINGLE PROTEIN	CHEMBL1908390	1	Scientific Literature	Nat. Biotechnol.	2011	None
CHEMBL3261517		0	361.81	0	2.61	77	COc1ccc(-c2nc(-c3ccnc(N)n3)sc2C(N)=O)c(Cl)c1	Inhibition	'='	46.0	%				UO_0000187					False	CHEMBL3270883	Inhibition of JNK3 (unknown origin) at 1 uM relative to control	B	BAO_0000357	single protein format	Homo sapiens	None	None	None	None	CHEMBL2637	c-Jun N-terminal kinase 3	Homo sapiens	SINGLE PROTEIN	CHEMBL3259739	1	Scientific Literature	Eur. J. Med. Chem.	2014	None
CHEMBL410659		0	460.59	1	5.39	2f, AQIP	Nc1nccn2c1c(-c1ccc3ccc(-c4ccccc4)nc3c1)nc2[C@H]1C[C@@H](CN2CCC2)C1	IC50	'>'	10000.0	nM				UO_0000065					False	CHEMBL939034	Inhibition of JNK3	B	BAO_0000357	single protein format	None	None	None	None	None	CHEMBL2637	c-Jun N-terminal kinase 3	Homo sapiens	SINGLE PROTEIN	CHEMBL1143953	1	Scientific Literature	Bioorg. Med. Chem.	2008	None
CHEMBL237127		0	361.43	0	4.93	1	Cc1ccc(O)cc1Nc1ccnc2cc(-c3csc(C=O)n3)ccc12	Ki	'>'	4000.0	nM				UO_0000065					False	CHEMBL929904	Inhibition of JNK3	B	BAO_0000357	single protein format	None	None	None	None	None	CHEMBL2637	c-Jun N-terminal kinase 3	Homo sapiens	SINGLE PROTEIN	CHEMBL1141605	1	Scientific Literature	Bioorg. Med. Chem. Lett.	2008	None
CHEMBL1682002		0	328.39	0	3.51	19	COC(=O)c1c(C)csc1NC(=O)Cc1cccc2cc[nH]c12	IC50	'='	1020.0	nM	5.99			UO_0000065	18.24	0.36	2.48	8.42	False	CHEMBL1686758	Inhibition of recombinant JNK3 after 60 mins by TR-FRET assay	B	BAO_0000357	single protein format	None	None	None	None	None	CHEMBL2637	c-Jun N-terminal kinase 3	Homo sapiens	SINGLE PROTEIN	CHEMBL1681717	1	Scientific Literature	Bioorg. Med. Chem. Lett.	2011	None
CHEMBL1682020		0	369.84	0	3.92	50	O=C(Cc1cccc2ncccc12)Nc1scc(Cl)c1-c1ncn[nH]1	IC50	'='	18.0	nM	7.75			UO_0000065	20.94	0.42	3.82	9.27	False	CHEMBL1686758	Inhibition of recombinant JNK3 after 60 mins by TR-FRET assay	B	BAO_0000357	single protein format	None	None	None	None	None	CHEMBL2637	c-Jun N-terminal kinase 3	Homo sapiens	SINGLE PROTEIN	CHEMBL1681717	1	Scientific Literature	Bioorg. Med. Chem. Lett.	2011	None
CHEMBL1681994		0	359.45	0	3.99	6	CCOC(=O)c1c(C2CC2)csc1NC(=O)Cc1ccc(OC)cc1	IC50	'='	9620.0	nM	5.02			UO_0000065	13.96	0.27	1.03	7.76	False	CHEMBL1686758	Inhibition of recombinant JNK3 after 60 mins by TR-FRET assay	B	BAO_0000357	single protein format	None	None	None	None	None	CHEMBL2637	c-Jun N-terminal kinase 3	Homo sapiens	SINGLE PROTEIN	CHEMBL1681717	1	Scientific Literature	Bioorg. Med. Chem. Lett.	2011	None
CHEMBL1681999		0	413.50	0	3.69	16	COC(=O)c1c(C)csc1NC(=O)Cc1ccc(OCCCn2ccnc2)cc1	IC50	'='	504.0	nM	6.30			UO_0000065	15.23	0.30	2.61	7.64	False	CHEMBL1686758	Inhibition of recombinant JNK3 after 60 mins by TR-FRET assay	B	BAO_0000357	single protein format	None	None	None	None	None	CHEMBL2637	c-Jun N-terminal kinase 3	Homo sapiens	SINGLE PROTEIN	CHEMBL1681717	1	Scientific Literature	Bioorg. Med. Chem. Lett.	2011	None
CHEMBL1682005		0	358.42	0	2.76	23	COC(=O)c1c(C)csc1NC(=O)CN1C(=O)CCc2ccccc21	IC50	'='	125.0	nM	6.90			UO_0000065	19.26	0.38	4.14	9.12	False	CHEMBL1686758	Inhibition of recombinant JNK3 after 60 mins by TR-FRET assay	B	BAO_0000357	single protein format	None	None	None	None	None	CHEMBL2637	c-Jun N-terminal kinase 3	Homo sapiens	SINGLE PROTEIN	CHEMBL1681717	1	Scientific Literature	Bioorg. Med. Chem. Lett.	2011	None
CHEMBL1682015		0	378.42	0	2.32	45	N#Cc1csc(NC(=O)CN2C(=O)CCc3ccccc32)c1-c1ncn[nH]1	IC50	'='	6.0	nM	8.22			UO_0000065	21.73	0.42	5.90	7.16	False	CHEMBL1686758	Inhibition of recombinant JNK3 after 60 mins by TR-FRET assay	B	BAO_0000357	single protein format	None	None	None	None	None	CHEMBL2637	c-Jun N-terminal kinase 3	Homo sapiens	SINGLE PROTEIN	CHEMBL1681717	1	Scientific Literature	Bioorg. Med. Chem. Lett.	2011	None
CHEMBL1684654		0	331.42	0	3.79	11o	Cc1ccc2cc(-c3n[nH]c4ccc(NC5CCNC5)cc34)[nH]c2c1	Inhibition	'='	36.0	%				UO_0000187					False	CHEMBL1685937	Inhibition of JNK3 at 1 uM	B	BAO_0000357	single protein format	None	None	None	None	None	CHEMBL2637	c-Jun N-terminal kinase 3	Homo sapiens	SINGLE PROTEIN	CHEMBL1681705	1	Scientific Literature	Bioorg. Med. Chem. Lett.	2011	None
CHEMBL2334711		0	487.61	1	6.05	6	O=C(C1CC1)N1CCC[C@@H](Nc2cc(-n3c(-c4ccc5ccccc5c4)nc4ccccc43)ccn2)C1	Kd	'='	10715.19	nM	4.97			UO_0000065	10.19	0.18	-1.08	7.88	False	CHEMBL2344423	Binding affinity to JNK3 (unknown origin) by surface plasmon resonance analysis in presence of ATP	B	BAO_0000357	single protein format	Homo sapiens	None	None	None	None	CHEMBL2637	c-Jun N-terminal kinase 3	Homo sapiens	SINGLE PROTEIN	CHEMBL2331452	1	Scientific Literature	Bioorg. Med. Chem. Lett.	2013	None
CHEMBL1230020	PLX-4720	0	413.83	0	3.88	PLX-4720	CCCS(=O)(=O)Nc1ccc(F)c(C(=O)c2c[nH]c3ncc(Cl)cc23)c1F	Kd	'>'	10000.0	nM				UO_0000065					False	CHEMBL1908588	Binding constant for JNK3 kinase domain	B	BAO_0000357	single protein format	None	None	None	None	None	CHEMBL2637	c-Jun N-terminal kinase 3	Homo sapiens	SINGLE PROTEIN	CHEMBL1908390	1	Scientific Literature	Nat. Biotechnol.	2011	None
CHEMBL2334705		0	504.59	2	5.15	16f	O=C(C1CC1)N1CCC[C@@H](Nc2nccc(-n3c(-c4ccc5ccccc5c4)nc4ccc(O)cc43)n2)C1	Inhibition						Dose-dependent effect						False	CHEMBL2351316	Inhibition of JNK3 in human SH-SY5Y cells assessed as decrease in anisomycin-induced TNFalpha mRNA level incubated for 1 hr prior to anisomycin induction measured after 30 mins by quantitative real time PCR analysis	B	BAO_0000219	cell-based format	Homo sapiens	None	None	SH-SY5Y	None	CHEMBL2637	c-Jun N-terminal kinase 3	Homo sapiens	SINGLE PROTEIN	CHEMBL2346565	1	Scientific Literature	Bioorg. Med. Chem.	2013	CHEMBL3307740
CHEMBL2334713		0	436.52	1	5.54	8b	Oc1ccc2c(c1)nc(-c1ccc3ccccc3c1)n2-c1ccnc(NC2CCOCC2)c1	Kd	'='	10000.0	nM	5.00			UO_0000065	11.45	0.21	-0.54	6.93	False	CHEMBL2351321	Binding affinity to N-terminal His6X-tagged human recombinant JNK3 catalytic domain expressed in Escherichia coli BL21 (DE3) by surface plasmon resonance analysis	B	BAO_0000019	assay format	Homo sapiens	None	None	None	None	CHEMBL2637	c-Jun N-terminal kinase 3	Homo sapiens	SINGLE PROTEIN	CHEMBL2346565	1	Scientific Literature	Bioorg. Med. Chem.	2013	None
CHEMBL220882		0	362.82	0	4.98	5f	O=C(Nc1ccccc1)c1cc(-c2[nH]ncc2-c2cccc(Cl)c2)c[nH]1	Ki						Not Determined						False	CHEMBL917080	Inhibition of JNK3 at 10 nM by spectrophotometric coupled-enzyme assay	B	BAO_0000357	single protein format	Homo sapiens	None	None	None	None	CHEMBL2637	c-Jun N-terminal kinase 3	Homo sapiens	SINGLE PROTEIN	CHEMBL1142871	1	Scientific Literature	J. Med. Chem.	2007	None
CHEMBL1908394	GSK-461364	1	543.62	2	5.09	GSK-461364A	C[C@@H](Oc1cc(-n2cnc3ccc(CN4CCN(C)CC4)cc32)sc1C(N)=O)c1ccccc1C(F)(F)F	Kd	'>'	10000.0	nM				UO_0000065					False	CHEMBL1908588	Binding constant for JNK3 kinase domain	B	BAO_0000357	single protein format	None	None	None	None	None	CHEMBL2637	c-Jun N-terminal kinase 3	Homo sapiens	SINGLE PROTEIN	CHEMBL1908390	1	Scientific Literature	Nat. Biotechnol.	2011	None
CHEMBL383678		0	415.50	0	4.23	14	CC(=O)N1CCCCC1C(=O)Nc1cc(-c2ccnc(Nc3ccccc3)c2)ccn1	IC50	'='	207.0	nM	6.68			UO_0000065	16.09	0.29	2.45	7.66	False	CHEMBL862176	Inhibition of JNK3	B	BAO_0000357	single protein format	Homo sapiens	None	None	None	None	CHEMBL2637	c-Jun N-terminal kinase 3	Homo sapiens	SINGLE PROTEIN	CHEMBL1139041	1	Scientific Literature	Bioorg. Med. Chem. Lett.	2006	None
CHEMBL3355174		0	463.93	1	5.20	26f	CC(C)n1cc(NC(=O)c2cccc(-n3cc(NC(=O)Nc4ccccc4Cl)cn3)c2)cn1	IC50	'='	3250.0	nM	5.49			UO_0000065	11.83	0.23	0.29	5.18	False	CHEMBL3372282	Inhibition of JNK3 in human SH-SY5Y cells assessed as reduction in c-Jun phosphorylation by Western blot assay	B	BAO_0000219	cell-based format	Homo sapiens	None	None	SH-SY5Y	None	CHEMBL2637	c-Jun N-terminal kinase 3	Homo sapiens	SINGLE PROTEIN	CHEMBL3352539	1	Scientific Literature	J. Med. Chem.	2014	CHEMBL3307740
CHEMBL105442	CI-1040	2	478.66	1	5.04	CI-1040	O=C(NOCC1CC1)c1ccc(F)c(F)c1Nc1ccc(I)cc1Cl	Kd	'>'	10000.0	nM				UO_0000065					False	CHEMBL1908588	Binding constant for JNK3 kinase domain	B	BAO_0000357	single protein format	None	None	None	None	None	CHEMBL2637	c-Jun N-terminal kinase 3	Homo sapiens	SINGLE PROTEIN	CHEMBL1908390	1	Scientific Literature	Nat. Biotechnol.	2011	None
CHEMBL1771668		0	426.46	0	4.32	20	Cc1ccc(-c2ncn(-c3ccc(Nc4cc(-c5ccn(C)n5)c(F)cn4)cc3)n2)cn1	IC50	'='	200.0	nM	6.70			UO_0000065	15.71	0.29	2.38	7.76	False	CHEMBL1772668	Inhibition of JNK3 assessed as formation of phospho-Thr71-ATF-2 from biotinylated-ATF2 by HTRF assay	B	BAO_0000357	single protein format	None	None	None	None	None	CHEMBL2637	c-Jun N-terminal kinase 3	Homo sapiens	SINGLE PROTEIN	CHEMBL1770119	1	Scientific Literature	Bioorg. Med. Chem. Lett.	2011	None
CHEMBL1765717		0	486.96	0	4.70	3	Cc1ccc(NC(=O)c2ccc(CNC(=O)CCl)cc2)cc1Nc1nccc(-c2cccnc2)n1	Activity	'='	1.9	%				UO_0000187					False	CHEMBL1768357	Binding affinity to human Jnk3 isoleucine residue assessed as residual binding at 1 uM by site dependent competitive binding assay	B	BAO_0000357	single protein format	Homo sapiens	None	None	None	None	CHEMBL2637	c-Jun N-terminal kinase 3	Homo sapiens	SINGLE PROTEIN	CHEMBL1764978	1	Scientific Literature	J. Med. Chem.	2011	None
CHEMBL234839		0	361.26	0	4.51	5f	N#Cc1c(NC(=O)c2ccccc2Br)sc2c1CCCC2	IC50	'='	3162.28	nM	5.50			UO_0000065	15.22	0.36	0.99	10.40	False	CHEMBL897068	Inhibition of human truncated JNK3	B	BAO_0000357	single protein format	Homo sapiens	None	None	None	None	CHEMBL2637	c-Jun N-terminal kinase 3	Homo sapiens	SINGLE PROTEIN	CHEMBL1148840	1	Scientific Literature	Bioorg. Med. Chem. Lett.	2007	None
CHEMBL233000		0	282.37	0	3.75	5c	N#Cc1c(NC(=O)c2ccccc2)sc2c1CCCC2	IC50	'='	1584.89	nM	5.80			UO_0000065	20.54	0.40	2.05	10.97	False	CHEMBL897068	Inhibition of human truncated JNK3	B	BAO_0000357	single protein format	Homo sapiens	None	None	None	None	CHEMBL2637	c-Jun N-terminal kinase 3	Homo sapiens	SINGLE PROTEIN	CHEMBL1148840	1	Scientific Literature	Bioorg. Med. Chem. Lett.	2007	None
CHEMBL1923201		0	417.34	0	4.46	10n	NC(=O)c1ccccc1Nc1cc(Oc2ccc3c(c2)OCO3)ncc1C(F)(F)F	IC50	'='	48.0	nM	7.32			UO_0000065	17.54	0.33	2.86	7.65	False	CHEMBL1925289	Inhibition of JNK3 using biotinylated-ATF2 as substrate by HTRF assay	B	BAO_0000357	single protein format	None	None	None	None	None	CHEMBL2637	c-Jun N-terminal kinase 3	Homo sapiens	SINGLE PROTEIN	CHEMBL1921763	1	Scientific Literature	Bioorg. Med. Chem. Lett.	2011	None
CHEMBL1921815		0	442.22	1	6.04	10j	NC(=O)c1ccccc1Nc1cc(Oc2ccc(Cl)c(Cl)c2)ncc1C(F)(F)F	IC50	'='	100.0	nM	7.00			UO_0000065	15.83	0.33	0.96	9.06	False	CHEMBL1925289	Inhibition of JNK3 using biotinylated-ATF2 as substrate by HTRF assay	B	BAO_0000357	single protein format	None	None	None	None	None	CHEMBL2637	c-Jun N-terminal kinase 3	Homo sapiens	SINGLE PROTEIN	CHEMBL1921763	1	Scientific Literature	Bioorg. Med. Chem. Lett.	2011	None
CHEMBL1923216		0	393.83	1	5.06	12c	COc1ccc(Oc2cc(Nc3ccccc3-c3nc[nH]n3)c(Cl)cn2)cc1	IC50	'='	140.0	nM	6.85			UO_0000065	17.40	0.33	1.79	8.07	False	CHEMBL1925289	Inhibition of JNK3 using biotinylated-ATF2 as substrate by HTRF assay	B	BAO_0000357	single protein format	None	None	None	None	None	CHEMBL2637	c-Jun N-terminal kinase 3	Homo sapiens	SINGLE PROTEIN	CHEMBL1921763	1	Scientific Literature	Bioorg. Med. Chem. Lett.	2011	None
CHEMBL1923204		0	450.42	1	5.80	10q	NC(=O)c1ccccc1Nc1cc(Oc2ccc(-c3cccnc3)cc2)ncc1C(F)(F)F	IC50	'='	72.0	nM	7.14			UO_0000065	15.86	0.30	1.34	7.92	False	CHEMBL1925289	Inhibition of JNK3 using biotinylated-ATF2 as substrate by HTRF assay	B	BAO_0000357	single protein format	None	None	None	None	None	CHEMBL2637	c-Jun N-terminal kinase 3	Homo sapiens	SINGLE PROTEIN	CHEMBL1921763	1	Scientific Literature	Bioorg. Med. Chem. Lett.	2011	None
CHEMBL1923200		0	423.39	1	5.89	10m	NC(=O)c1ccccc1Nc1cc(Oc2ccc3ccccc3c2)ncc1C(F)(F)F	IC50	'='	320.0	nM	6.50			UO_0000065	15.34	0.29	0.60	8.41	False	CHEMBL1925289	Inhibition of JNK3 using biotinylated-ATF2 as substrate by HTRF assay	B	BAO_0000357	single protein format	None	None	None	None	None	CHEMBL2637	c-Jun N-terminal kinase 3	Homo sapiens	SINGLE PROTEIN	CHEMBL1921763	1	Scientific Literature	Bioorg. Med. Chem. Lett.	2011	None
CHEMBL1923187		0	369.81	0	4.38	9b	COc1ccc(Oc2cc(Nc3ccccc3C(N)=O)c(Cl)cn2)cc1	IC50	'='	15.0	nM	7.82			UO_0000065	21.16	0.41	3.44	9.05	False	CHEMBL1925289	Inhibition of JNK3 using biotinylated-ATF2 as substrate by HTRF assay	B	BAO_0000357	single protein format	None	None	None	None	None	CHEMBL2637	c-Jun N-terminal kinase 3	Homo sapiens	SINGLE PROTEIN	CHEMBL1921763	1	Scientific Literature	Bioorg. Med. Chem. Lett.	2011	None
CHEMBL1783489		0	458.28	0	4.62	4s	C=CCN1CCN(c2c(NC(=O)c3ccc(Br)o3)cccc2C(F)(F)F)CC1	IC50	'>'	20000.0	nM				UO_0000065					False	CHEMBL1787508	Inhibition of JNK3 using biotinylated ATF2 and ATP substrates by HTRF assay	B	BAO_0000357	single protein format	None	None	None	None	None	CHEMBL2637	c-Jun N-terminal kinase 3	Homo sapiens	SINGLE PROTEIN	CHEMBL1782035	1	Scientific Literature	Bioorg. Med. Chem. Lett.	2009	None
CHEMBL1784091		0	488.81	1	5.31	4k	O=C(Nc1cccc(Cl)c1N1CCN(CCc2ccccc2)CC1)c1ccc(Br)o1	IC50	'='	1400.0	nM	5.85			UO_0000065	11.98	0.27	0.54	12.02	False	CHEMBL1787508	Inhibition of JNK3 using biotinylated ATF2 and ATP substrates by HTRF assay	B	BAO_0000357	single protein format	None	None	None	None	None	CHEMBL2637	c-Jun N-terminal kinase 3	Homo sapiens	SINGLE PROTEIN	CHEMBL1782035	1	Scientific Literature	Bioorg. Med. Chem. Lett.	2009	None
CHEMBL1783498		0	435.75	0	4.06	6i	C=CCN1CCN(c2c(Cl)cccc2NC(=O)c2cccc(Br)n2)CC1	IC50	'='	2000.0	nM	5.70			UO_0000065	13.08	0.30	1.64	11.76	False	CHEMBL1787508	Inhibition of JNK3 using biotinylated ATF2 and ATP substrates by HTRF assay	B	BAO_0000357	single protein format	None	None	None	None	None	CHEMBL2637	c-Jun N-terminal kinase 3	Homo sapiens	SINGLE PROTEIN	CHEMBL1782035	1	Scientific Literature	Bioorg. Med. Chem. Lett.	2009	None
CHEMBL572878	TOZASERTIB	2	464.60	0	3.50	8	Cc1cc(Nc2cc(N3CCN(C)CC3)nc(Sc3ccc(NC(=O)C4CC4)cc3)n2)n[nH]1	Activity	'='	9.2	%				UO_0000187					False	CHEMBL982779	Binding affinity to human JNK3 at 10 uM relative to control	B	BAO_0000357	single protein format	Homo sapiens	None	None	None	None	CHEMBL2637	c-Jun N-terminal kinase 3	Homo sapiens	SINGLE PROTEIN	CHEMBL1151712	1	Scientific Literature	J. Med. Chem.	2008	None
CHEMBL203535		0	360.42	0	3.86	2	O=C(Nc1cc(-c2ccnc(Nc3ccccc3)c2)ccn1)C1CCOC1	IC50	'='	6.31	nM	8.20			UO_0000065	22.75	0.41	4.34	10.77	False	CHEMBL1108471	Inhibition of JNK3 by high throughput screening	B	BAO_0000357	single protein format	None	None	None	None	None	CHEMBL2637	c-Jun N-terminal kinase 3	Homo sapiens	SINGLE PROTEIN	CHEMBL1153754	1	Scientific Literature	Bioorg. Med. Chem. Lett.	2009	None
CHEMBL1087810		0	223.70	0	3.10	28	CCC1=NCCc2cc(OC)c(Cl)cc21	IC50	'>'	15848.93	nM				UO_0000065					False	CHEMBL1108473	Inhibition of N-terminal His(6)-tagged truncated human JNK3 transfected in baculovirus expression system by fluorescence anisotropy	B	BAO_0000019	assay format	Homo sapiens	None	None	None	None	CHEMBL2637	c-Jun N-terminal kinase 3	Homo sapiens	SINGLE PROTEIN	CHEMBL1153754	1	Scientific Literature	Bioorg. Med. Chem. Lett.	2009	None
CHEMBL1087421		0	340.64	1	5.05	20	COc1cc2c(cc1Cl)C(c1ccc(Cl)c(Cl)c1)=NCC2	IC50	'='	50.12	nM	7.30			UO_0000065	21.43	0.47	2.25	33.81	False	CHEMBL1108477	Inhibition of N-terminal histidine-tagged human full length JNK3 by radiometric filter binding assay	B	BAO_0000357	single protein format	Homo sapiens	None	None	None	None	CHEMBL2637	c-Jun N-terminal kinase 3	Homo sapiens	SINGLE PROTEIN	CHEMBL1153754	1	Scientific Literature	Bioorg. Med. Chem. Lett.	2009	None
CHEMBL1088633		0	306.19	0	4.40	24	COc1cc2c(cc1Cl)C(c1cccc(Cl)c1)=NCC2	IC50	'='	125.89	nM	6.90			UO_0000065	22.54	0.47	2.50	31.96	False	CHEMBL1108477	Inhibition of N-terminal histidine-tagged human full length JNK3 by radiometric filter binding assay	B	BAO_0000357	single protein format	Homo sapiens	None	None	None	None	CHEMBL2637	c-Jun N-terminal kinase 3	Homo sapiens	SINGLE PROTEIN	CHEMBL1153754	1	Scientific Literature	Bioorg. Med. Chem. Lett.	2009	None
CHEMBL1761574		0	425.49	0	4.22	10d	Cc1ccc(-c2cccc3cnc(Nc4ccc(C(=O)N5CCOCC5)cc4)nc23)cn1	IC50	'='	90.0	nM	7.05			UO_0000065	16.56	0.30	2.83	8.78	False	CHEMBL1763331	Inhibition of JNK3 by HRTF	B	BAO_0000357	single protein format	None	None	None	None	None	CHEMBL2637	c-Jun N-terminal kinase 3	Homo sapiens	SINGLE PROTEIN	CHEMBL1759990	1	Scientific Literature	Bioorg. Med. Chem. Lett.	2011	None
CHEMBL232405		0	305.40	0	1.77	5i	N#Cc1c(NC(=O)CN2CCOCC2)sc2c1CCCC2	IC50	'>'	15848.93	nM				UO_0000065					False	CHEMBL897068	Inhibition of human truncated JNK3	B	BAO_0000357	single protein format	Homo sapiens	None	None	None	None	CHEMBL2637	c-Jun N-terminal kinase 3	Homo sapiens	SINGLE PROTEIN	CHEMBL1148840	1	Scientific Literature	Bioorg. Med. Chem. Lett.	2007	None
CHEMBL1761563		0	464.53	0	4.16	9a	Cc1ccc(-c2cccc3cnc(Nc4ccc(-n5cnc(N6CCOCC6)n5)cc4)nc23)cn1	IC50	'='	30.0	nM	7.52			UO_0000065	16.19	0.29	3.36	8.01	False	CHEMBL1763331	Inhibition of JNK3 by HRTF	B	BAO_0000357	single protein format	None	None	None	None	None	CHEMBL2637	c-Jun N-terminal kinase 3	Homo sapiens	SINGLE PROTEIN	CHEMBL1759990	1	Scientific Literature	Bioorg. Med. Chem. Lett.	2011	None
CHEMBL1761568		0	426.46	1	5.08	9f	COc1ccc(-c2cccc3cnc(Nc4ccc(-n5cnc(C)n5)cc4)nc23)cc1F	IC50	'='	80.0	nM	7.10			UO_0000065	16.64	0.30	2.02	9.13	False	CHEMBL1763331	Inhibition of JNK3 by HRTF	B	BAO_0000357	single protein format	None	None	None	None	None	CHEMBL2637	c-Jun N-terminal kinase 3	Homo sapiens	SINGLE PROTEIN	CHEMBL1759990	1	Scientific Literature	Bioorg. Med. Chem. Lett.	2011	None
CHEMBL450519		0	309.37	0	2.31	17	Nc1ncnc2c1c(-c1cccc(O)c1)cn2C1CCNCC1	Activity						Active						False	CHEMBL982779	Binding affinity to human JNK3 at 10 uM relative to control	B	BAO_0000357	single protein format	Homo sapiens	None	None	None	None	CHEMBL2637	c-Jun N-terminal kinase 3	Homo sapiens	SINGLE PROTEIN	CHEMBL1151712	1	Scientific Literature	J. Med. Chem.	2008	None
CHEMBL1822148		0	498.28	0	4.27	44	O=C(Cn1c(=O)ccc2c(C(F)(F)F)cccc21)Nc1scc(Br)c1-c1ncn[nH]1	IC50	'='	71.0	nM	7.15			UO_0000065	14.35	0.33	2.88	7.71	False	CHEMBL1825596	Inhibition of recombinant JNK3 using ser73 of c-jun as substrate preincubated for 15 mins measured after 60 mins by TR-FRET assay	B	BAO_0000357	single protein format	None	None	None	None	None	CHEMBL2637	c-Jun N-terminal kinase 3	Homo sapiens	SINGLE PROTEIN	CHEMBL1821697	1	Scientific Literature	Bioorg. Med. Chem. Lett.	2011	None
CHEMBL1771712		0	443.53	0	4.91	30	Fc1cnc(Nc2ccc(N3CCOCC3)cc2)cc1-c1ccn(CCc2ccccc2)n1	IC50	'='	170.0	nM	6.77			UO_0000065	15.26	0.28	1.86	12.26	False	CHEMBL1772668	Inhibition of JNK3 assessed as formation of phospho-Thr71-ATF-2 from biotinylated-ATF2 by HTRF assay	B	BAO_0000357	single protein format	None	None	None	None	None	CHEMBL2637	c-Jun N-terminal kinase 3	Homo sapiens	SINGLE PROTEIN	CHEMBL1770119	1	Scientific Literature	Bioorg. Med. Chem. Lett.	2011	None
CHEMBL1771720		0	402.46	0	3.72	39	Cn1cc(-c2ncco2)c(-c2ccnc(Nc3ccc(N4CCOCC4)cc3)c2)n1	IC50	'='	150.0	nM	6.82			UO_0000065	16.96	0.31	3.10	8.40	False	CHEMBL1772668	Inhibition of JNK3 assessed as formation of phospho-Thr71-ATF-2 from biotinylated-ATF2 by HTRF assay	B	BAO_0000357	single protein format	None	None	None	None	None	CHEMBL2637	c-Jun N-terminal kinase 3	Homo sapiens	SINGLE PROTEIN	CHEMBL1770119	1	Scientific Literature	Bioorg. Med. Chem. Lett.	2011	None
CHEMBL485323		0	365.44	0	1.41	2	CNC(=O)CN1CCC(Nc2nccc(-c3cnc4ccccn34)n2)CC1	IC50	'='	270.0	nM	6.57			UO_0000065	17.97	0.33	5.16	7.51	False	CHEMBL956507	Inhibition of JNK3	B	BAO_0000357	single protein format	None	None	None	None	None	CHEMBL2637	c-Jun N-terminal kinase 3	Homo sapiens	SINGLE PROTEIN	CHEMBL1150395	1	Scientific Literature	Bioorg. Med. Chem. Lett.	2008	None
CHEMBL526901		0	277.33	0	3.65	15	CC(=O)c1c(-c2ccncc2)[nH]c(-c2ccncc2)c1C	Activity	'='	11.4	%				UO_0000187					False	CHEMBL982779	Binding affinity to human JNK3 at 10 uM relative to control	B	BAO_0000357	single protein format	Homo sapiens	None	None	None	None	CHEMBL2637	c-Jun N-terminal kinase 3	Homo sapiens	SINGLE PROTEIN	CHEMBL1151712	1	Scientific Literature	J. Med. Chem.	2008	None
CHEMBL1738841		0	463.44	0	3.89	2	C[C@H]1C(=O)N(c2ccc(S(=O)(=O)C(F)(F)F)cc2)C(=O)N1Cc1ccnc2ccccc12	Inhibition						Not Active						False	CHEMBL1764707	Inhibition of Jnk3	B	BAO_0000357	single protein format	None	None	None	None	None	CHEMBL2637	c-Jun N-terminal kinase 3	Homo sapiens	SINGLE PROTEIN	CHEMBL1759913	1	Scientific Literature	Bioorg. Med. Chem. Lett.	2011	None
CHEMBL3355160		0	446.90	1	5.13	SR-4326	Cc1cncc(NC(=O)c2cccc(-n3cc(NC(=O)Nc4ccccc4Cl)cn3)c2)c1	IC50	'='	117.0	nM	6.93			UO_0000065	15.51	0.30	1.80	6.87	False	CHEMBL3372265	Inhibition of JNK3alpha1 (unknown origin) after 1 hr by homogeneous time-resolved fluorescence assay	B	BAO_0000357	single protein format	Homo sapiens	None	None	None	None	CHEMBL2637	c-Jun N-terminal kinase 3	Homo sapiens	SINGLE PROTEIN	CHEMBL3352539	1	Scientific Literature	J. Med. Chem.	2014	None
CHEMBL1288188		0	325.39	0	3.87	3	COC(=O)c1sccc1NC(=O)Cc1cccc2ccccc12	IC50	'='	1500.0	nM	5.82			UO_0000065	17.90	0.35	1.95	10.51	False	CHEMBL1291187	Inhibition of recombinant JNK3 after 60 mins by TR-FRET assay	B	BAO_0000357	single protein format	None	None	None	None	None	CHEMBL2637	c-Jun N-terminal kinase 3	Homo sapiens	SINGLE PROTEIN	CHEMBL1287787	1	Scientific Literature	Bioorg. Med. Chem. Lett.	2010	None
CHEMBL1689372		0	360.46	0	4.32	6d	CCOc1ccc(-c2csc3ncnc(SCCC(=O)O)c23)cc1	Activity	'='	94.0	%				UO_0000187					False	CHEMBL1694385	Inhibition of recombinant human Jnk3 kinase assessed as residual activity at 10 uM in presence of 100 uM ATP	B	BAO_0000357	single protein format	Homo sapiens	None	None	None	None	CHEMBL2637	c-Jun N-terminal kinase 3	Homo sapiens	SINGLE PROTEIN	CHEMBL1687878	1	Scientific Literature	Eur. J. Med. Chem.	2011	None
CHEMBL1923170		0	346.39	0	3.50	36	COc1ccc(CNC(=O)c2c[nH]c3cc(-c4cn[nH]c4)ccc23)cc1	INH	'<'	5.0	uM		Non standard unit for type		UO_0000064					False	CHEMBL1925287	Inhibition of JNK3	B	BAO_0000357	single protein format	None	None	None	None	None	CHEMBL2637	c-Jun N-terminal kinase 3	Homo sapiens	SINGLE PROTEIN	CHEMBL1921667	1	Scientific Literature	Bioorg. Med. Chem. Lett.	2011	None
CHEMBL1923182		0	361.41	0	3.45	48	COc1cccc([C@H](C)NC(=O)c2cc3ccc(-c4cn[nH]c4)nc3[nH]2)c1	INH	'<'	5.0	uM		Non standard unit for type		UO_0000064					False	CHEMBL1925287	Inhibition of JNK3	B	BAO_0000357	single protein format	None	None	None	None	None	CHEMBL2637	c-Jun N-terminal kinase 3	Homo sapiens	SINGLE PROTEIN	CHEMBL1921667	1	Scientific Literature	Bioorg. Med. Chem. Lett.	2011	None
CHEMBL1946331		0	354.43	0	4.64	10	CC(C)Nc1ncc2nc(Nc3ccccc3F)n(C3CCCC3)c2n1	IC50	'='	110.0	nM	6.96			UO_0000065	19.63	0.37	2.32	10.28	False	CHEMBL1947748	Inhibition of full length Hexa-His-tagged JNK3 using GST-tagged cJun and [gamma33P]ATP as substrate after 60 mins by scintillation counting	B	BAO_0000357	single protein format	None	None	None	None	None	CHEMBL2637	c-Jun N-terminal kinase 3	Homo sapiens	SINGLE PROTEIN	CHEMBL1944604	1	Scientific Literature	Bioorg. Med. Chem. Lett.	2012	None
CHEMBL1946337		0	432.50	1	5.97	16	COc1ccc(Nc2ncc3nc(Nc4ccccc4F)n(C4CCCCC4)c3n2)cc1	IC50	'='	360.0	nM	6.44			UO_0000065	14.90	0.28	0.47	8.38	False	CHEMBL1947748	Inhibition of full length Hexa-His-tagged JNK3 using GST-tagged cJun and [gamma33P]ATP as substrate after 60 mins by scintillation counting	B	BAO_0000357	single protein format	None	None	None	None	None	CHEMBL2637	c-Jun N-terminal kinase 3	Homo sapiens	SINGLE PROTEIN	CHEMBL1944604	1	Scientific Literature	Bioorg. Med. Chem. Lett.	2012	None
CHEMBL1922039		0	405.46	0	2.75	29	COc1cccc(CNC(=O)c2cc3ccc(-c4cn[nH]c4)nc3n2CCCO)c1	Inhibition						Not Active						False	CHEMBL1924575	Inhibition of JNK3 at 5 uM	B	BAO_0000357	single protein format	None	None	None	None	None	CHEMBL2637	c-Jun N-terminal kinase 3	Homo sapiens	SINGLE PROTEIN	CHEMBL1921670	1	Scientific Literature	Bioorg. Med. Chem. Lett.	2011	None
CHEMBL2333884		0	484.95	0	3.94	61	NCc1ccc(C(=O)NC(c2ccc(Cl)cc2)c2nc3ccc(-c4cn[nH]c4)cc3c(=O)[nH]2)cc1	IC50	'>'	1000.0	nM				UO_0000065					False	CHEMBL2346255	Inhibition of JNK3 (unknown origin)	B	BAO_0000357	single protein format	Homo sapiens	None	None	None	None	CHEMBL2637	c-Jun N-terminal kinase 3	Homo sapiens	SINGLE PROTEIN	CHEMBL2331421	1	Scientific Literature	Bioorg. Med. Chem. Lett.	2013	None
CHEMBL2386796		0	570.70	2	5.31	9p	Cc1cc(-c2cc(NC(=O)c3ccc(CN4CCN(C)CC4)cc3)[nH]n2)ccc1NC(=O)Nc1cc(C(C)(C)C)on1	Inhibition						Not Determined						False	CHEMBL2389821	Inhibition of MAPK10 (unknown origin) at 1 uM	B	BAO_0000357	single protein format	Homo sapiens	None	None	None	None	CHEMBL2637	c-Jun N-terminal kinase 3	Homo sapiens	SINGLE PROTEIN	CHEMBL2384934	1	Scientific Literature	Bioorg. Med. Chem.	2013	None
CHEMBL1641989		0	452.36	0	4.89	8	CN(C)CCCC(=O)Nc1ccc2c(C#N)cnc(Nc3cccc(Br)c3)c2c1	Activity	'='	100.0	%				UO_0000187					False	CHEMBL1645820	Inhibition of JNK3 assessed as residual activity at 10 uM	B	BAO_0000357	single protein format	None	None	None	None	None	CHEMBL2637	c-Jun N-terminal kinase 3	Homo sapiens	SINGLE PROTEIN	CHEMBL1641579	1	Scientific Literature	Bioorg. Med. Chem.	2011	None
CHEMBL1771665		0	442.91	0	4.83	17	Cc1ccc(-c2ncn(-c3ccc(Nc4cc(-c5ccn(C)n5)c(Cl)cn4)cc3)n2)cn1	IC50	'='	600.0	nM	6.22			UO_0000065	14.05	0.27	1.39	7.21	False	CHEMBL1772668	Inhibition of JNK3 assessed as formation of phospho-Thr71-ATF-2 from biotinylated-ATF2 by HTRF assay	B	BAO_0000357	single protein format	None	None	None	None	None	CHEMBL2637	c-Jun N-terminal kinase 3	Homo sapiens	SINGLE PROTEIN	CHEMBL1770119	1	Scientific Literature	Bioorg. Med. Chem. Lett.	2011	None
CHEMBL1771719		0	422.50	0	4.49	38	Cc1nc(C)n(-c2ccc(Nc3cc(-c4nn(C)cc4-c4cccnc4)ccn3)cc2)n1	IC50	'='	110.0	nM	6.96			UO_0000065	16.47	0.30	2.47	8.06	False	CHEMBL1772668	Inhibition of JNK3 assessed as formation of phospho-Thr71-ATF-2 from biotinylated-ATF2 by HTRF assay	B	BAO_0000357	single protein format	None	None	None	None	None	CHEMBL2637	c-Jun N-terminal kinase 3	Homo sapiens	SINGLE PROTEIN	CHEMBL1770119	1	Scientific Literature	Bioorg. Med. Chem. Lett.	2011	None
CHEMBL1783596		0	372.42	0	3.19	9l	COc1ccc(C(=O)Nc2cccc(C)c2N2CCC3(CC2)OCCO3)o1	IC50	'='	620.0	nM	6.21			UO_0000065	16.67	0.31	3.02	8.48	False	CHEMBL1787508	Inhibition of JNK3 using biotinylated ATF2 and ATP substrates by HTRF assay	B	BAO_0000357	single protein format	None	None	None	None	None	CHEMBL2637	c-Jun N-terminal kinase 3	Homo sapiens	SINGLE PROTEIN	CHEMBL1782035	1	Scientific Literature	Bioorg. Med. Chem. Lett.	2009	None
CHEMBL2376913		0	538.05	2	6.82	5e	Cc1cc(NC(=O)c2cccc(-n3ncc4cc(Nc5ccccc5Cl)ccc43)c2)ccc1N1CCOCC1	IC50	'='	32.0	nM	7.50			UO_0000065	13.93	0.26	0.67	10.49	False	CHEMBL2379720	Inhibition of JNK3 (unknown origin)-mediated ATF2 Thr71 phosphorylation by HTRF assay	B	BAO_0000357	single protein format	Homo sapiens	None	None	None	None	CHEMBL2637	c-Jun N-terminal kinase 3	Homo sapiens	SINGLE PROTEIN	CHEMBL2375283	1	Scientific Literature	Bioorg. Med. Chem. Lett.	2013	None
CHEMBL1681993		0	333.41	0	3.29	5	CCc1csc(NC(=O)Cc2ccc(OC)cc2)c1C(=O)OC	IC50	'='	9110.0	nM	5.04			UO_0000065	15.12	0.30	1.75	7.80	False	CHEMBL1686758	Inhibition of recombinant JNK3 after 60 mins by TR-FRET assay	B	BAO_0000357	single protein format	None	None	None	None	None	CHEMBL2637	c-Jun N-terminal kinase 3	Homo sapiens	SINGLE PROTEIN	CHEMBL1681717	1	Scientific Literature	Bioorg. Med. Chem. Lett.	2011	None
CHEMBL1681791		0	340.40	0	3.57	22	COC(=O)c1c(C)csc1NC(=O)Cc1cccc2cnccc12	IC50	'='	62.0	nM	7.21			UO_0000065	21.17	0.41	3.64	10.55	False	CHEMBL1686758	Inhibition of recombinant JNK3 after 60 mins by TR-FRET assay	B	BAO_0000357	single protein format	None	None	None	None	None	CHEMBL2637	c-Jun N-terminal kinase 3	Homo sapiens	SINGLE PROTEIN	CHEMBL1681717	1	Scientific Literature	Bioorg. Med. Chem. Lett.	2011	None
CHEMBL1682011		0	349.42	0	3.57	32	Cc1csc(NC(=O)Cc2cccc3ncccc23)c1-c1ncn[nH]1	IC50	'='	143.0	nM	6.84			UO_0000065	19.59	0.37	3.27	8.19	False	CHEMBL1686758	Inhibition of recombinant JNK3 after 60 mins by TR-FRET assay	B	BAO_0000357	single protein format	None	None	None	None	None	CHEMBL2637	c-Jun N-terminal kinase 3	Homo sapiens	SINGLE PROTEIN	CHEMBL1681717	1	Scientific Literature	Bioorg. Med. Chem. Lett.	2011	None
CHEMBL1682014		0	387.85	0	3.10	44	O=C(CN1C(=O)CCc2ccccc21)Nc1scc(Cl)c1-c1ncn[nH]1	IC50	'='	5.0	nM	8.30			UO_0000065	21.40	0.44	5.20	9.12	False	CHEMBL1686758	Inhibition of recombinant JNK3 after 60 mins by TR-FRET assay	B	BAO_0000357	single protein format	None	None	None	None	None	CHEMBL2637	c-Jun N-terminal kinase 3	Homo sapiens	SINGLE PROTEIN	CHEMBL1681717	1	Scientific Literature	Bioorg. Med. Chem. Lett.	2011	None
CHEMBL1682017		0	369.84	0	3.92	47	O=C(Cc1cccc2cnccc12)Nc1scc(Cl)c1-c1ncn[nH]1	IC50	'='	11.0	nM	7.96			UO_0000065	21.52	0.43	4.04	9.52	False	CHEMBL1686758	Inhibition of recombinant JNK3 after 60 mins by TR-FRET assay	B	BAO_0000357	single protein format	None	None	None	None	None	CHEMBL2637	c-Jun N-terminal kinase 3	Homo sapiens	SINGLE PROTEIN	CHEMBL1681717	1	Scientific Literature	Bioorg. Med. Chem. Lett.	2011	None
CHEMBL1946329		0	326.38	0	3.87	8	CNc1ncc2nc(Nc3ccccc3F)n(C3CCCC3)c2n1	IC50	'='	680.0	nM	6.17			UO_0000065	18.90	0.35	2.30	9.12	False	CHEMBL1947748	Inhibition of full length Hexa-His-tagged JNK3 using GST-tagged cJun and [gamma33P]ATP as substrate after 60 mins by scintillation counting	B	BAO_0000357	single protein format	None	None	None	None	None	CHEMBL2637	c-Jun N-terminal kinase 3	Homo sapiens	SINGLE PROTEIN	CHEMBL1944604	1	Scientific Literature	Bioorg. Med. Chem. Lett.	2012	None
CHEMBL1946837		0	427.50	0	4.65	2, CC-359	N[C@H]1CC[C@H](Nc2ncc3nc(Nc4ccc(F)cc4F)n(C4CCCC4)c3n2)CC1	IC50	'='	24.0	nM	7.62			UO_0000065	17.82	0.34	2.97	8.13	False	CHEMBL1947748	Inhibition of full length Hexa-His-tagged JNK3 using GST-tagged cJun and [gamma33P]ATP as substrate after 60 mins by scintillation counting	B	BAO_0000357	single protein format	None	None	None	None	None	CHEMBL2637	c-Jun N-terminal kinase 3	Homo sapiens	SINGLE PROTEIN	CHEMBL1944604	1	Scientific Literature	Bioorg. Med. Chem. Lett.	2012	None
CHEMBL1822151		0	455.30	0	3.12	47	N#Cc1ccc2c(ccc(=O)n2CC(=O)Nc2scc(Br)c2-c2ncn[nH]2)c1	IC50	'='	2.0	nM	8.70			UO_0000065	19.11	0.42	5.58	7.47	False	CHEMBL1825596	Inhibition of recombinant JNK3 using ser73 of c-jun as substrate preincubated for 15 mins measured after 60 mins by TR-FRET assay	B	BAO_0000357	single protein format	None	None	None	None	None	CHEMBL2637	c-Jun N-terminal kinase 3	Homo sapiens	SINGLE PROTEIN	CHEMBL1821697	1	Scientific Literature	Bioorg. Med. Chem. Lett.	2011	None
CHEMBL507625		0	518.60	1	4.22	1	COc1cc(N2CCN(C(C)C)CC2)ccc1Nc1nc(Nc2cccc(F)c2C(N)=O)c2cc[nH]c2n1	IC50	'='	100.0	nM	7.00			UO_0000065	13.50	0.25	2.78	5.63	False	CHEMBL1033174	Inhibition of human His-tagged JNK3	B	BAO_0000357	single protein format	Homo sapiens	None	None	None	None	CHEMBL2637	c-Jun N-terminal kinase 3	Homo sapiens	SINGLE PROTEIN	CHEMBL1154536	1	Scientific Literature	Bioorg. Med. Chem. Lett.	2009	None
CHEMBL3427174		0	294.36	0	2.25	6	COc1ccc2nc(C3=N[C@H](C(=O)O)CS3)sc2c1	Activity	'='	95.0	%				UO_0000187					False	CHEMBL3428393	Inhibition of JNK3 (unknown origin) assessed as remaining activity at 100 uM by radioactive filter binding assay in presence of [33P]-ATP relative to control	B	BAO_0000357	single protein format	Homo sapiens	None	None	None	None	CHEMBL2637	c-Jun N-terminal kinase 3	Homo sapiens	SINGLE PROTEIN	CHEMBL3425453	1	Scientific Literature	Eur. J. Med. Chem.	2015	None
CHEMBL1783589		0	360.39	0	3.32	9e	Cc1cccc(NC(=O)c2ccc(F)o2)c1N1CCC2(CC1)OCCO2	IC50	'='	410.0	nM	6.39			UO_0000065	17.72	0.34	3.07	9.99	False	CHEMBL1787508	Inhibition of JNK3 using biotinylated ATF2 and ATP substrates by HTRF assay	B	BAO_0000357	single protein format	None	None	None	None	None	CHEMBL2637	c-Jun N-terminal kinase 3	Homo sapiens	SINGLE PROTEIN	CHEMBL1782035	1	Scientific Literature	Bioorg. Med. Chem. Lett.	2009	None
[truncated: 1,884 more rows]
