# Supplementary material for: PyRMD Studio: A Unified Suite for Next-Generation, AI-Powered Virtual Screening
Source: J Chem Inf Model. 2026 May 19;66(11):6197–203. doi: 10.1021/acs.jcim.6c00648 (PMC13250901; doi:10.1021/acs.jcim.6c00648)
Supplement: Supplementary file 1 [file ci6c00648_si_001.zip › DATA/mk14_chembl.csv]

Molecule ChEMBL ID	Molecule Name	Molecule Max Phase	Molecular Weight	#RO5 Violations	AlogP	Compound Key	Smiles	Standard Type	Standard Relation	Standard Value	Standard Units	pChEMBL Value	Data Validity Comment	Comment	Uo Units	Ligand Efficiency BEI	Ligand Efficiency LE	Ligand Efficiency LLE	Ligand Efficiency SEI	Potential Duplicate	Assay ChEMBL ID	Assay Description	Assay Type	BAO Format ID	BAO Label	Assay Organism	Assay Tissue ChEMBL ID	Assay Tissue Name	Assay Cell Type	Assay Subcellular Fraction	Target ChEMBL ID	Target Name	Target Organism	Target Type	Document ChEMBL ID	Source ID	Source Description	Document Journal	Document Year	Cell ChEMBL ID
CHEMBL483506		0	424.51	0	4.62	CER-0263952	Cc1cccc(N(C)c2cc(Nc3cccc(C(=O)NCc4ccncc4)c3)ncn2)c1	Inhibition	'='	8.0	%				UO_0000187					False	CHEMBL953374	Inhibition of p38alpha at 10 uM by HTRF assay relative to control	B	BAO_0000357	single protein format	None	None	None	None	None	CHEMBL260	MAP kinase p38 alpha	Homo sapiens	SINGLE PROTEIN	CHEMBL1150387	1	Scientific Literature	J. Med. Chem.	2008	None
CHEMBL1773433		0	358.44	0	3.84	9b	CC(C)Nc1cc(-c2[nH]c([S+](C)[O-])nc2-c2ccc(F)cc2)ccn1	IC50	'='	470.0	nM	6.33			UO_0000065	17.65	0.35	2.49	8.95	False	CHEMBL1776380	Inhibition of p38 alpha MAPK in human whole blood assessed as suppression of LPS-induced TNF-alpha release by immunosorbent non-radioactive enzyme assay	B	BAO_0000221	tissue-based format	Homo sapiens	CHEMBL3638178	Blood	None	None	CHEMBL260	MAP kinase p38 alpha	Homo sapiens	SINGLE PROTEIN	CHEMBL1773061	1	Scientific Literature	J. Med. Chem.	2011	None
CHEMBL1773429		0	452.49	0	4.34	9f	C[S+]([O-])c1nc(-c2ccc(F)cc2)c(-c2ccnc(NC(=O)Cc3ccc(F)cc3)c2)[nH]1	IC50	'='	5550.0	nM	5.26			UO_0000065	11.62	0.22	0.92	5.99	False	CHEMBL1776380	Inhibition of p38 alpha MAPK in human whole blood assessed as suppression of LPS-induced TNF-alpha release by immunosorbent non-radioactive enzyme assay	B	BAO_0000221	tissue-based format	Homo sapiens	CHEMBL3638178	Blood	None	None	CHEMBL260	MAP kinase p38 alpha	Homo sapiens	SINGLE PROTEIN	CHEMBL1773061	1	Scientific Literature	J. Med. Chem.	2011	None
CHEMBL1773433		0	358.44	0	3.84	9b	CC(C)Nc1cc(-c2[nH]c([S+](C)[O-])nc2-c2ccc(F)cc2)ccn1	Ratio IC50	'='	7.5										False	CHEMBL1776379	Inhibition of p38 alpha MAPK in human whole blood assessed as phosphorylation of ATF-2 by immunosorbent non-radioactive enzyme assay relative to SB203580	B	BAO_0000221	tissue-based format	Homo sapiens	CHEMBL3638178	Blood	None	None	CHEMBL260	MAP kinase p38 alpha	Homo sapiens	SINGLE PROTEIN	CHEMBL1773061	1	Scientific Literature	J. Med. Chem.	2011	None
CHEMBL109331		0	404.51	1	6.17	8g	CSc1nc(-c2ccc(F)cc2)c(-c2ccnc(N[C@H](C)c3ccccc3)c2)[nH]1	IC50	'='	65.0	nM	7.19			UO_0000065	17.77	0.34	1.02	13.41	False	CHEMBL1776378	Inhibition of p38 alpha MAPK in human whole blood assessed as phosphorylation of ATF-2 by immunosorbent non-radioactive enzyme assay	B	BAO_0000221	tissue-based format	Homo sapiens	CHEMBL3638178	Blood	None	None	CHEMBL260	MAP kinase p38 alpha	Homo sapiens	SINGLE PROTEIN	CHEMBL1773061	1	Scientific Literature	J. Med. Chem.	2011	None
CHEMBL1773421		0	426.56	1	5.54	9c	CC(C)[S+]([O-])c1nc(-c2ccc(F)cc2)c(-c2ccnc(NC3CCCCC3)c2)[nH]1	IC50	'='	18.0	nM	7.75			UO_0000065	18.16	0.35	2.20	10.96	False	CHEMBL1776378	Inhibition of p38 alpha MAPK in human whole blood assessed as phosphorylation of ATF-2 by immunosorbent non-radioactive enzyme assay	B	BAO_0000221	tissue-based format	Homo sapiens	CHEMBL3638178	Blood	None	None	CHEMBL260	MAP kinase p38 alpha	Homo sapiens	SINGLE PROTEIN	CHEMBL1773061	1	Scientific Literature	J. Med. Chem.	2011	None
CHEMBL480962		0	384.48	0	4.59	8d	CSc1nc(-c2ccc(F)cc2)c(-c2ccnc(NC3CCOCC3)c2)[nH]1	IC50	'='	5.0	nM	8.30			UO_0000065	21.59	0.42	3.71	13.21	False	CHEMBL1776378	Inhibition of p38 alpha MAPK in human whole blood assessed as phosphorylation of ATF-2 by immunosorbent non-radioactive enzyme assay	B	BAO_0000221	tissue-based format	Homo sapiens	CHEMBL3638178	Blood	None	None	CHEMBL260	MAP kinase p38 alpha	Homo sapiens	SINGLE PROTEIN	CHEMBL1773061	1	Scientific Literature	J. Med. Chem.	2011	None
CHEMBL215680		0	290.33	0	3.61	31	CCc1nnc2ccc(-c3ocnc3-c3ccccc3)cn12	IC50	'='	54.5	nM	7.26			UO_0000065	25.02	0.45	3.65	12.92	False	CHEMBL868607	Inhibition of p38alpha	B	BAO_0000357	single protein format	Homo sapiens	None	None	None	None	CHEMBL260	MAP kinase p38 alpha	Homo sapiens	SINGLE PROTEIN	CHEMBL1145312	1	Scientific Literature	Bioorg. Med. Chem. Lett.	2006	None
CHEMBL211735		0	305.34	0	3.48	34	CCNc1nnc2ccc(-c3ocnc3-c3ccccc3)cn12	IC50	'='	5.4	nM	8.27			UO_0000065	27.08	0.49	4.79	12.11	False	CHEMBL868607	Inhibition of p38alpha	B	BAO_0000357	single protein format	Homo sapiens	None	None	None	None	CHEMBL260	MAP kinase p38 alpha	Homo sapiens	SINGLE PROTEIN	CHEMBL1145312	1	Scientific Literature	Bioorg. Med. Chem. Lett.	2006	None
CHEMBL386742		0	280.26	0	3.19	39	Fc1ccc(-c2ncoc2-c2ccc3nncn3c2)cc1	IC50	'='	19.5	nM	7.71			UO_0000065	27.51	0.50	4.52	13.71	False	CHEMBL868607	Inhibition of p38alpha	B	BAO_0000357	single protein format	Homo sapiens	None	None	None	None	CHEMBL260	MAP kinase p38 alpha	Homo sapiens	SINGLE PROTEIN	CHEMBL1145312	1	Scientific Literature	Bioorg. Med. Chem. Lett.	2006	None
CHEMBL379783		0	356.36	0	4.86	54	Fc1ccc(-c2ncoc2-c2ccc3nnc(-c4ccccc4)n3c2)cc1	IC50	'='	12.3	nM	7.91			UO_0000065	22.20	0.40	3.05	14.07	False	CHEMBL868607	Inhibition of p38alpha	B	BAO_0000357	single protein format	Homo sapiens	None	None	None	None	CHEMBL260	MAP kinase p38 alpha	Homo sapiens	SINGLE PROTEIN	CHEMBL1145312	1	Scientific Literature	Bioorg. Med. Chem. Lett.	2006	None
CHEMBL379394		0	336.37	0	4.49	57	CC(C)(C)c1nnc2ccc(-c3ocnc3-c3ccc(F)cc3)cn12	IC50	'='	3.5	nM	8.46			UO_0000065	25.14	0.46	3.97	15.04	False	CHEMBL868607	Inhibition of p38alpha	B	BAO_0000357	single protein format	Homo sapiens	None	None	None	None	CHEMBL260	MAP kinase p38 alpha	Homo sapiens	SINGLE PROTEIN	CHEMBL1145312	1	Scientific Literature	Bioorg. Med. Chem. Lett.	2006	None
CHEMBL152767		0	336.82	1	5.21	45	Cc1ccccc1C(=O)c1ccc(Nc2ccccc2N)cc1Cl	Inhibition	'='	88.0	%				UO_0000187					False	CHEMBL733325	Inhibition of Mitogen-activated protein kinase p38 alpha at 1 uM	B	BAO_0000357	single protein format	Homo sapiens	None	None	None	None	CHEMBL260	MAP kinase p38 alpha	Homo sapiens	SINGLE PROTEIN	CHEMBL1145938	1	Scientific Literature	J. Med. Chem.	2003	None
CHEMBL231568		0	507.98	2	5.24	22	CNC(=O)c1cc(Oc2ccc3oc(Nc4ccc(Cl)c(OC[C@@H]5CCCN5C)c4)nc3c2)ccn1	IC50	'>'	40000.0	nM				UO_0000065					False	CHEMBL895923	Inhibition of p38alpha	B	BAO_0000357	single protein format	Homo sapiens	None	None	None	None	CHEMBL260	MAP kinase p38 alpha	Homo sapiens	SINGLE PROTEIN	CHEMBL1148766	1	Scientific Literature	J. Med. Chem.	2007	None
CHEMBL18103		0	364.45	0	4.47	68	CNC(=O)c1[nH]c(C(C)(C)C)cc1NC(=O)Nc1cccc2ccccc12	IC50	'='	28.0	nM	7.55			UO_0000065	20.72	0.38	3.08	8.78	False	CHEMBL731494	In vitro inhibition of mitogen-activated protein kinase p38 alpha 2 derived from Escherichia coli	B	BAO_0000357	single protein format	None	None	None	None	None	CHEMBL260	MAP kinase p38 alpha	Homo sapiens	SINGLE PROTEIN	CHEMBL1134054	1	Scientific Literature	Bioorg. Med. Chem. Lett.	2001	None
CHEMBL18950		0	384.26	1	5.05	65	COC(=O)c1[nH]c(C(C)(C)C)cc1NC(=O)Nc1cccc(Cl)c1Cl	Inhibition	'='	99.0	%				UO_0000187					False	CHEMBL731496	Percent inhibition determined in vitro against mitogen-activated protein kinase p38 alpha 2 derived from Escherichia coli at 5 uM	B	BAO_0000357	single protein format	None	None	None	None	None	CHEMBL260	MAP kinase p38 alpha	Homo sapiens	SINGLE PROTEIN	CHEMBL1134054	1	Scientific Literature	Bioorg. Med. Chem. Lett.	2001	None
CHEMBL327217		0	517.36	2	5.35	14m	O=C(c1cc(-c2ccc(F)cc2F)c2c(c1)N(c1c(Cl)cccc1Cl)C(=O)NC2)N1CCNCC1	IC50	'='	2.4	nM	8.62			UO_0000065	16.66	0.34	3.27	13.33	True	CHEMBL734090	Inhibitory activity against mitogen-activated protein kinase p38 alpha	B	BAO_0000357	single protein format	None	None	None	None	None	CHEMBL260	MAP kinase p38 alpha	Homo sapiens	SINGLE PROTEIN	CHEMBL1136271	1	Scientific Literature	Bioorg. Med. Chem. Lett.	2003	None
CHEMBL419134		0	558.91	2	8.40	15e	O=C1NCc2c(-c3ccc(F)cc3Cl)cc(C3CCN(CC4CC4)CC3)cc2N1c1c(Cl)cccc1Cl	IC50	'='	0.5	nM	9.30			UO_0000065	16.64	0.34	0.90	26.14	True	CHEMBL734090	Inhibitory activity against mitogen-activated protein kinase p38 alpha	B	BAO_0000357	single protein format	None	None	None	None	None	CHEMBL260	MAP kinase p38 alpha	Homo sapiens	SINGLE PROTEIN	CHEMBL1136271	1	Scientific Literature	Bioorg. Med. Chem. Lett.	2003	None
CHEMBL39931		0	377.49	0	4.53	18	Cn1nc(C(C)(C)C)cc1NC(=O)Nc1ccc(Cc2ccc(N)cc2)cc1	IC50	'='	290.0	nM	6.54			UO_0000065	17.32	0.32	2.01	7.69	False	CHEMBL731497	Inhibitory activity against Mitogen-activated protein kinase p38 alpha 2	B	BAO_0000357	single protein format	None	None	None	None	None	CHEMBL260	MAP kinase p38 alpha	Homo sapiens	SINGLE PROTEIN	CHEMBL1135137	1	Scientific Literature	Bioorg. Med. Chem. Lett.	2002	None
CHEMBL87277		0	306.80	0	4.02	3	Cn1nc(C(C)(C)C)cc1NC(=O)Nc1ccc(Cl)cc1	Kd	'='	1190.0	nM	5.92			UO_0000065	19.31	0.39	1.90	10.05	False	CHEMBL733328	Binding affinity for Mitogen-activated protein kinase p38 alpha	B	BAO_0000357	single protein format	None	None	None	None	None	CHEMBL260	MAP kinase p38 alpha	Homo sapiens	SINGLE PROTEIN	CHEMBL1146625	1	Scientific Literature	Bioorg. Med. Chem. Lett.	2003	None
CHEMBL278275		0	374.51	1	5.56	29	CCCOC(=O)c1sc(C(C)(C)C)cc1NC(=O)Nc1ccc(C)cc1	IC50	'='	482.0	nM	6.32			UO_0000065	16.87	0.33	0.76	9.37	False	CHEMBL731495	Inhibition of Mitogen-activated protein kinase p38 alpha 2	B	BAO_0000357	single protein format	None	None	None	None	None	CHEMBL260	MAP kinase p38 alpha	Homo sapiens	SINGLE PROTEIN	CHEMBL1134054	1	Scientific Literature	Bioorg. Med. Chem. Lett.	2001	None
CHEMBL272308		0	347.42	0	4.16	25	Cc1nc(-c2ccc(C)c(-c3ccc(C(=O)NCC4CC4)cc3)c2)no1	Ki	'='	2000.0	nM	5.70			UO_0000065	16.40	0.30	1.54	8.38	False	CHEMBL946927	Inhibition of p38alpha by fluorescence polarization assay	B	BAO_0000357	single protein format	None	None	None	None	None	CHEMBL260	MAP kinase p38 alpha	Homo sapiens	SINGLE PROTEIN	CHEMBL1143258	1	Scientific Literature	Bioorg. Med. Chem. Lett.	2008	None
CHEMBL269985	GW701032X	0	413.48	0	4.96	11	COc1ccc(CNC(=O)c2ccc(-c3cc(-c4nnc(C)o4)ccc3C)cc2)cc1	Ki	'='	80.0	nM	7.10			UO_0000065	17.16	0.31	2.14	9.19	False	CHEMBL946927	Inhibition of p38alpha by fluorescence polarization assay	B	BAO_0000357	single protein format	None	None	None	None	None	CHEMBL260	MAP kinase p38 alpha	Homo sapiens	SINGLE PROTEIN	CHEMBL1143258	1	Scientific Literature	Bioorg. Med. Chem. Lett.	2008	None
CHEMBL271271		0	413.48	0	4.96	10	COc1cccc(CNC(=O)c2ccc(-c3cc(-c4nnc(C)o4)ccc3C)cc2)c1	IC50	'='	370.0	nM	6.43			UO_0000065	15.56	0.28	1.47	8.33	False	CHEMBL946927	Inhibition of p38alpha by fluorescence polarization assay	B	BAO_0000357	single protein format	None	None	None	None	None	CHEMBL260	MAP kinase p38 alpha	Homo sapiens	SINGLE PROTEIN	CHEMBL1143258	1	Scientific Literature	Bioorg. Med. Chem. Lett.	2008	None
CHEMBL271272		0	476.56	0	4.32	8	Cc1nnc(-c2ccc(C)c(-c3ccc(C(=O)NCc4ccc(NS(C)(=O)=O)cc4)cc3)c2)o1	Ki	'='	40.0	nM	7.40			UO_0000065	15.52	0.30	3.08	6.48	False	CHEMBL946927	Inhibition of p38alpha by fluorescence polarization assay	B	BAO_0000357	single protein format	None	None	None	None	None	CHEMBL260	MAP kinase p38 alpha	Homo sapiens	SINGLE PROTEIN	CHEMBL1143258	1	Scientific Literature	Bioorg. Med. Chem. Lett.	2008	None
CHEMBL272566		0	426.48	0	4.63	6	CNC(=O)c1cccc(NC(=O)c2ccc(-c3cc(-c4nnc(C)o4)ccc3C)cc2)c1	IC50	'='	600.0	nM	6.22			UO_0000065	14.59	0.27	1.59	6.41	False	CHEMBL946927	Inhibition of p38alpha by fluorescence polarization assay	B	BAO_0000357	single protein format	None	None	None	None	None	CHEMBL260	MAP kinase p38 alpha	Homo sapiens	SINGLE PROTEIN	CHEMBL1143258	1	Scientific Literature	Bioorg. Med. Chem. Lett.	2008	None
CHEMBL270164	GW607117X	0	394.43	1	5.14	3	Cc1nnc(-c2ccc(C)c(-c3ccc(C(=O)Nc4cccc(C#N)c4)cc3)c2)o1	Ki	'='	240.0	nM	6.62			UO_0000065	16.78	0.30	1.48	7.21	True	CHEMBL946927	Inhibition of p38alpha by fluorescence polarization assay	B	BAO_0000357	single protein format	None	None	None	None	None	CHEMBL260	MAP kinase p38 alpha	Homo sapiens	SINGLE PROTEIN	CHEMBL1143258	1	Scientific Literature	Bioorg. Med. Chem. Lett.	2008	None
CHEMBL18282		0	390.51	0	4.54	32	Cc1ccc(NC(=O)Nc2cc(C(C)(C)C)sc2C(=O)OCCCO)cc1	IC50	'='	56.0	nM	7.25			UO_0000065	18.57	0.37	2.71	8.27	False	CHEMBL731495	Inhibition of Mitogen-activated protein kinase p38 alpha 2	B	BAO_0000357	single protein format	None	None	None	None	None	CHEMBL260	MAP kinase p38 alpha	Homo sapiens	SINGLE PROTEIN	CHEMBL1134054	1	Scientific Literature	Bioorg. Med. Chem. Lett.	2001	None
CHEMBL18510		0	360.48	1	5.08	24	COC(=O)c1sc(CCC(C)C)cc1NC(=O)Nc1ccc(C)cc1	Inhibition	'='	8.0	%				UO_0000187					False	CHEMBL731496	Percent inhibition determined in vitro against mitogen-activated protein kinase p38 alpha 2 derived from Escherichia coli at 5 uM	B	BAO_0000357	single protein format	None	None	None	None	None	CHEMBL260	MAP kinase p38 alpha	Homo sapiens	SINGLE PROTEIN	CHEMBL1134054	1	Scientific Literature	Bioorg. Med. Chem. Lett.	2001	None
CHEMBL607707	PELITINIB	2	467.93	1	5.10	EKB-569	CCOc1cc2ncc(C#N)c(Nc3ccc(F)c(Cl)c3)c2cc1NC(=O)/C=C/CN(C)C	Kd						Not Active						False	CHEMBL860914	Average Binding Constant for p38-alpha; NA=Not Active at 10 uM	B	BAO_0000357	single protein format	Homo sapiens	None	None	None	None	CHEMBL260	MAP kinase p38 alpha	Homo sapiens	SINGLE PROTEIN	CHEMBL1144455	1	Scientific Literature	Nat. Biotechnol.	2005	None
CHEMBL19148		0	332.43	0	4.48	40	COC(=O)c1sc(C(C)(C)C)cc1NC(=O)Nc1ccccc1	IC50	'='	290.0	nM	6.54			UO_0000065	19.67	0.39	2.06	9.70	False	CHEMBL731494	In vitro inhibition of mitogen-activated protein kinase p38 alpha 2 derived from Escherichia coli	B	BAO_0000357	single protein format	None	None	None	None	None	CHEMBL260	MAP kinase p38 alpha	Homo sapiens	SINGLE PROTEIN	CHEMBL1134054	1	Scientific Literature	Bioorg. Med. Chem. Lett.	2001	None
CHEMBL10	SB-203580	0	377.44	0	4.68	1	C[S+]([O-])c1ccc(-c2nc(-c3ccc(F)cc3)c(-c3ccncc3)[nH]2)cc1	IC50	'='	20.0	nM	7.70			UO_0000065	20.40	0.39	3.02	13.13	True	CHEMBL731494	In vitro inhibition of mitogen-activated protein kinase p38 alpha 2 derived from Escherichia coli	B	BAO_0000357	single protein format	None	None	None	None	None	CHEMBL260	MAP kinase p38 alpha	Homo sapiens	SINGLE PROTEIN	CHEMBL1134054	1	Scientific Literature	Bioorg. Med. Chem. Lett.	2001	None
CHEMBL1078665		0	477.35	0	4.89	5,PHA-745052	Cc1cc(OCc2ccc(F)cc2F)c(Br)c(=O)n1Cc1ccc(CN(C)C)cc1	IC50	'='	59.0	nM	7.23			UO_0000065	15.14	0.33	2.34	20.97	False	CHEMBL1110043	Inhibition of p38alpha	B	BAO_0000357	single protein format	None	None	None	None	None	CHEMBL260	MAP kinase p38 alpha	Homo sapiens	SINGLE PROTEIN	CHEMBL1157781	1	Scientific Literature	Bioorg. Med. Chem. Lett.	2010	None
CHEMBL1096091		0	439.14	0	4.96	19	O=c1c(Br)c(NCCc2ccccc2)cnn1-c1c(Cl)cccc1Cl	IC50	'='	3810.0	nM	5.42			UO_0000065	12.34	0.30	0.46	11.55	False	CHEMBL1110043	Inhibition of p38alpha	B	BAO_0000357	single protein format	None	None	None	None	None	CHEMBL260	MAP kinase p38 alpha	Homo sapiens	SINGLE PROTEIN	CHEMBL1157781	1	Scientific Literature	Bioorg. Med. Chem. Lett.	2010	None
CHEMBL1096092		0	444.09	1	5.02	20	O=c1c(Br)c(OCc2ccc(F)cc2)cnn1-c1c(Cl)cccc1Cl	IC50	'='	1320.0	nM	5.88			UO_0000065	13.24	0.32	0.86	13.33	False	CHEMBL1110043	Inhibition of p38alpha	B	BAO_0000357	single protein format	None	None	None	None	None	CHEMBL260	MAP kinase p38 alpha	Homo sapiens	SINGLE PROTEIN	CHEMBL1157781	1	Scientific Literature	Bioorg. Med. Chem. Lett.	2010	None
CHEMBL185327		0	434.88	1	5.30	3c	COc1cc2ncnc(Nc3cc(NC(=O)c4ccccc4)ccc3Cl)c2cc1OC	IC50	'='	80.0	nM	7.10			UO_0000065	16.32	0.31	1.80	8.31	False	CHEMBL874544	Inhibitory concentration against alpha mitogen activated protein kinase p38 activity	B	BAO_0000357	single protein format	Homo sapiens	None	None	None	None	CHEMBL260	MAP kinase p38 alpha	Homo sapiens	SINGLE PROTEIN	CHEMBL1138000	1	Scientific Literature	Bioorg. Med. Chem. Lett.	2004	None
CHEMBL360209		0	434.88	1	5.30	3i	COc1cc2ncnc(Nc3ccc(Cl)c(NC(=O)c4ccccc4)c3)c2cc1OC	IC50	'='	610.0	nM	6.21			UO_0000065	14.29	0.27	0.91	7.28	False	CHEMBL874544	Inhibitory concentration against alpha mitogen activated protein kinase p38 activity	B	BAO_0000357	single protein format	Homo sapiens	None	None	None	None	CHEMBL260	MAP kinase p38 alpha	Homo sapiens	SINGLE PROTEIN	CHEMBL1138000	1	Scientific Literature	Bioorg. Med. Chem. Lett.	2004	None
CHEMBL38084		0	470.57	1	6.73	6	Cn1nc(C(C)(C)C)cc1NC(=O)Nc1ccc(Oc2ccc(OCc3ccccc3)cc2)cc1	IC50	'='	110.0	nM	6.96			UO_0000065	14.79	0.27	0.23	8.99	False	CHEMBL731497	Inhibitory activity against Mitogen-activated protein kinase p38 alpha 2	B	BAO_0000357	single protein format	None	None	None	None	None	CHEMBL260	MAP kinase p38 alpha	Homo sapiens	SINGLE PROTEIN	CHEMBL1135137	1	Scientific Literature	Bioorg. Med. Chem. Lett.	2002	None
CHEMBL1209637		0	475.55	0	4.15	11c	CC(C)(C)c1cc(NC(=O)Nc2ccccc2)n(-c2cccc(CNC(=O)C3C[C@H]3C(=O)O)c2)n1	IC50	'='	30.0	nM	7.52			UO_0000065	15.82	0.29	3.37	6.00	False	CHEMBL1211971	Inhibition of unactive p38alpha	B	BAO_0000357	single protein format	None	None	None	None	None	CHEMBL260	MAP kinase p38 alpha	Homo sapiens	SINGLE PROTEIN	CHEMBL1208762	1	Scientific Literature	Bioorg. Med. Chem. Lett.	2010	None
CHEMBL941	IMATINIB	4	493.62	0	4.59	Gleevec	Cc1ccc(NC(=O)c2ccc(CN3CCN(C)CC3)cc2)cc1Nc1nccc(-c2cccnc2)n1	Kd						Not Active						False	CHEMBL860914	Average Binding Constant for p38-alpha; NA=Not Active at 10 uM	B	BAO_0000357	single protein format	Homo sapiens	None	None	None	None	CHEMBL260	MAP kinase p38 alpha	Homo sapiens	SINGLE PROTEIN	CHEMBL1144455	1	Scientific Literature	Nat. Biotechnol.	2005	None
CHEMBL1208954		0	633.73	1	4.76	21	COc1c(NC(=O)C(=O)c2ccc(Oc3ccnc(N4CCOCC4)n3)c3ccccc23)cc(C(C)(C)C)cc1NS(C)(=O)=O	IC50	'='	38.0	nM	7.42			UO_0000065	11.71	0.23	2.66	4.98	False	CHEMBL1211566	Inhibition of p38 alpha activity by ELISA	B	BAO_0000357	single protein format	None	None	None	None	None	CHEMBL260	MAP kinase p38 alpha	Homo sapiens	SINGLE PROTEIN	CHEMBL1208791	1	Scientific Literature	Bioorg. Med. Chem. Lett.	2010	None
CHEMBL457299	MACROGOL	4	62.07	0	-1.03	ETHYLENE GLYCOL	OCCO	IC50						Not Active (inhibition < 50% @ 10 uM and thus dose-reponse curve not measured)						False	CHEMBL1909201	DRUGMATRIX: Protein Serine/Threonine Kinase, p38alpha enzyme inhibition (substrate: Myelin Basic Protein)	B	BAO_0000357	single protein format	Escherichia coli	None	None	None	None	CHEMBL260	MAP kinase p38 alpha	Homo sapiens	SINGLE PROTEIN	CHEMBL1909046	15	DrugMatrix			None
CHEMBL1200604	TROPICAMIDE	4	284.36	0	2.21	TROPICAMIDE	CCN(Cc1ccncc1)C(=O)C(CO)c1ccccc1	Ki						Not Active (inhibition < 50% @ 10 uM and thus dose-reponse curve not measured)						False	CHEMBL1909201	DRUGMATRIX: Protein Serine/Threonine Kinase, p38alpha enzyme inhibition (substrate: Myelin Basic Protein)	B	BAO_0000357	single protein format	Escherichia coli	None	None	None	None	CHEMBL260	MAP kinase p38 alpha	Homo sapiens	SINGLE PROTEIN	CHEMBL1909046	15	DrugMatrix			None
CHEMBL866	MYCOPHENOLIC ACID	4	320.34	0	2.73	MYCOPHENOLIC ACID	COc1c(C)c2c(c(O)c1C/C=C(\C)CCC(=O)O)C(=O)OC2	Ki						Not Active (inhibition < 50% @ 10 uM and thus dose-reponse curve not measured)						False	CHEMBL1909201	DRUGMATRIX: Protein Serine/Threonine Kinase, p38alpha enzyme inhibition (substrate: Myelin Basic Protein)	B	BAO_0000357	single protein format	Escherichia coli	None	None	None	None	CHEMBL260	MAP kinase p38 alpha	Homo sapiens	SINGLE PROTEIN	CHEMBL1909046	15	DrugMatrix			None
CHEMBL184052		0	499.57	0	4.79	3n	COc1cc2ncnc(Nc3cc(NC(=O)c4cccc(N5CCOCC5)c4)ccc3C)c2cc1OC	IC50	'='	10.0	nM	8.00			UO_0000065	16.01	0.30	3.21	8.18	False	CHEMBL874544	Inhibitory concentration against alpha mitogen activated protein kinase p38 activity	B	BAO_0000357	single protein format	Homo sapiens	None	None	None	None	CHEMBL260	MAP kinase p38 alpha	Homo sapiens	SINGLE PROTEIN	CHEMBL1138000	1	Scientific Literature	Bioorg. Med. Chem. Lett.	2004	None
CHEMBL365830		0	443.51	0	4.71	3j	COc1cc2ncnc(Nc3cccc(NC(=O)c4cccc(N(C)C)c4)c3)c2cc1OC	IC50	'='	210.0	nM	6.68			UO_0000065	15.06	0.28	1.97	7.54	False	CHEMBL874544	Inhibitory concentration against alpha mitogen activated protein kinase p38 activity	B	BAO_0000357	single protein format	Homo sapiens	None	None	None	None	CHEMBL260	MAP kinase p38 alpha	Homo sapiens	SINGLE PROTEIN	CHEMBL1138000	1	Scientific Literature	Bioorg. Med. Chem. Lett.	2004	None
CHEMBL185448		0	417.51	0	4.96	13	CCOc1ccc(C(=O)Nc2cc(NC(=O)c3cccc(N(C)C)c3)ccc2C)cc1	IC50	'='	60.0	nM	7.22			UO_0000065	17.30	0.32	2.26	10.22	False	CHEMBL829582	Concentration required to inhibit human mitogen activated protein kinase p38 activity	B	BAO_0000357	single protein format	Homo sapiens	None	None	None	None	CHEMBL260	MAP kinase p38 alpha	Homo sapiens	SINGLE PROTEIN	CHEMBL1137999	1	Scientific Literature	Bioorg. Med. Chem. Lett.	2004	None
CHEMBL380531		0	324.36	0	2.33	29	NCCc1cccc(C(=O)c2cnn(-c3ccc(F)cc3)c2N)c1	IC50	'='	2440.0	nM	5.61			UO_0000065	17.30	0.32	3.28	6.46	False	CHEMBL859283	Displacement of [33P] ATP from human recombinant active p38alpha	B	BAO_0000357	single protein format	Homo sapiens	None	None	None	None	CHEMBL260	MAP kinase p38 alpha	Homo sapiens	SINGLE PROTEIN	CHEMBL1138177	1	Scientific Literature	J. Med. Chem.	2006	None
CHEMBL18541		0	350.42	0	4.62	46	COC(=O)c1sc(C(C)(C)C)cc1NC(=O)Nc1ccc(F)cc1	Inhibition	'='	35.0	%				UO_0000187					False	CHEMBL731496	Percent inhibition determined in vitro against mitogen-activated protein kinase p38 alpha 2 derived from Escherichia coli at 5 uM	B	BAO_0000357	single protein format	None	None	None	None	None	CHEMBL260	MAP kinase p38 alpha	Homo sapiens	SINGLE PROTEIN	CHEMBL1134054	1	Scientific Literature	Bioorg. Med. Chem. Lett.	2001	None
CHEMBL18633		0	374.46	0	4.68	55	COC(=O)c1sc(C(C)(C)C)cc1NC(=O)Nc1ccc(C(C)=O)cc1	Inhibition	'='	21.0	%				UO_0000187					False	CHEMBL731496	Percent inhibition determined in vitro against mitogen-activated protein kinase p38 alpha 2 derived from Escherichia coli at 5 uM	B	BAO_0000357	single protein format	None	None	None	None	None	CHEMBL260	MAP kinase p38 alpha	Homo sapiens	SINGLE PROTEIN	CHEMBL1134054	1	Scientific Literature	Bioorg. Med. Chem. Lett.	2001	None
CHEMBL214310		0	352.34	0	4.60	68	Fc1ccc(F)c(-c2ncoc2-c2ccc3nnc(C4CCC4)n3c2)c1	IC50	'='	9.7	nM	8.01			UO_0000065	22.74	0.42	3.41	14.25	False	CHEMBL868607	Inhibition of p38alpha	B	BAO_0000357	single protein format	Homo sapiens	None	None	None	None	CHEMBL260	MAP kinase p38 alpha	Homo sapiens	SINGLE PROTEIN	CHEMBL1145312	1	Scientific Literature	Bioorg. Med. Chem. Lett.	2006	None
CHEMBL1092963		0	371.42	0	4.80	7	Nc1cc(N(Cc2ccc(F)cc2)C(=O)c2ccc3ccccc3c2)ccn1	IC50	'='	5080.0	nM	5.29			UO_0000065	14.25	0.26	0.49	8.94	False	CHEMBL1107087	Inhibition of p38alpha assessed as inhibition of gamma-32p-ATP incorporation into biotin peptide substrate after 60 mins by scintillation counter	B	BAO_0000357	single protein format	None	None	None	None	None	CHEMBL260	MAP kinase p38 alpha	Homo sapiens	SINGLE PROTEIN	CHEMBL1156211	1	Scientific Literature	Bioorg. Med. Chem. Lett.	2010	None
CHEMBL215651		0	505.79	2	5.12	37	O=C1NCc2c(-c3ccccc3Cl)nc(NN3CCOCC3)nc2N1c1c(Cl)cccc1Cl	IC50	'='	4.0	nM	8.40			UO_0000065	16.60	0.35	3.28	10.16	False	CHEMBL867362	Inhibition of p38alpha	B	BAO_0000357	single protein format	Homo sapiens	None	None	None	None	CHEMBL260	MAP kinase p38 alpha	Homo sapiens	SINGLE PROTEIN	CHEMBL1145325	1	Scientific Literature	Bioorg. Med. Chem. Lett.	2006	None
CHEMBL1092350		0	380.88	0	4.97	7m	CCN(C(=O)c1ccc(Cl)cc1)c1ccnc(N[C@@H](C)c2ccccc2)n1	IC50	'='	313.0	nM	6.50			UO_0000065	17.08	0.33	1.53	11.19	False	CHEMBL1103558	Inhibition of human p38alpha assessed as gamma-[32P]ATP incorporation after 60 mins by scintillation counting	B	BAO_0000357	single protein format	Homo sapiens	None	None	None	None	CHEMBL260	MAP kinase p38 alpha	Homo sapiens	SINGLE PROTEIN	CHEMBL1156216	1	Scientific Literature	Bioorg. Med. Chem. Lett.	2010	None
CHEMBL1089524		0	427.35	1	5.02	3e	CN(C)CCCC(=O)Nc1ccc2nccc(Nc3cccc(Br)c3)c2c1	Activity	'='	30.0	%				UO_0000187					False	CHEMBL1108070	Inhibition of p38alpha at 10 uM assessed as residual activity by [33P]ATP radioactive filter binding assay relative to control	B	BAO_0000357	single protein format	None	None	None	None	None	CHEMBL260	MAP kinase p38 alpha	Homo sapiens	SINGLE PROTEIN	CHEMBL1156950	1	Scientific Literature	J. Med. Chem.	2010	None
CHEMBL378934		0	356.79	0	4.97	15	CC(C)c1nnc2ccc(-c3ocnc3-c3ccc(F)c(Cl)c3)cn12	IC50	'='	12.4	nM	7.91			UO_0000065	22.16	0.43	2.94	14.06	False	CHEMBL868607	Inhibition of p38alpha	B	BAO_0000357	single protein format	Homo sapiens	None	None	None	None	CHEMBL260	MAP kinase p38 alpha	Homo sapiens	SINGLE PROTEIN	CHEMBL1145312	1	Scientific Literature	Bioorg. Med. Chem. Lett.	2006	None
CHEMBL213423		0	358.32	0	4.59	21	CC(C)c1nnc2ccc(-c3ocnc3-c3cc(F)c(F)cc3F)cn12	IC50	'='	3.2	nM	8.49			UO_0000065	23.71	0.45	3.90	15.11	False	CHEMBL868607	Inhibition of p38alpha	B	BAO_0000357	single protein format	Homo sapiens	None	None	None	None	CHEMBL260	MAP kinase p38 alpha	Homo sapiens	SINGLE PROTEIN	CHEMBL1145312	1	Scientific Literature	Bioorg. Med. Chem. Lett.	2006	None
CHEMBL377538		0	316.36	0	4.32	33	c1ccc(-c2ncoc2-c2ccc3nnc(C4CCC4)n3c2)cc1	IC50	'='	16.6	nM	7.78			UO_0000065	24.59	0.44	3.46	13.84	False	CHEMBL868607	Inhibition of p38alpha	B	BAO_0000357	single protein format	Homo sapiens	None	None	None	None	CHEMBL260	MAP kinase p38 alpha	Homo sapiens	SINGLE PROTEIN	CHEMBL1145312	1	Scientific Literature	Bioorg. Med. Chem. Lett.	2006	None
CHEMBL214138		0	490.82	1	6.92	28	CC(C)(C)CNc1nc(-c2ccccc2Cl)c2c(n1)N(c1c(Cl)cccc1Cl)C(=O)NC2	IC50	'='	0.8	nM	9.10			UO_0000065	18.53	0.39	2.18	12.97	False	CHEMBL867362	Inhibition of p38alpha	B	BAO_0000357	single protein format	Homo sapiens	None	None	None	None	CHEMBL260	MAP kinase p38 alpha	Homo sapiens	SINGLE PROTEIN	CHEMBL1145325	1	Scientific Literature	Bioorg. Med. Chem. Lett.	2006	None
CHEMBL213190		0	526.26	2	6.09	32	CN(C)CCNc1nc(-c2ccc(Cl)cc2Cl)c2c(n1)N(c1c(Cl)cccc1Cl)C(=O)NC2	IC50	'='	5.6	nM	8.25			UO_0000065	15.68	0.34	2.16	11.24	False	CHEMBL867362	Inhibition of p38alpha	B	BAO_0000357	single protein format	Homo sapiens	None	None	None	None	CHEMBL260	MAP kinase p38 alpha	Homo sapiens	SINGLE PROTEIN	CHEMBL1145325	1	Scientific Literature	Bioorg. Med. Chem. Lett.	2006	None
CHEMBL211795		0	560.92	2	5.15	34	CN(C)CCN1CCN(c2nc(-c3ccccc3Cl)c3c(n2)N(c2c(Cl)cccc2Cl)C(=O)NC3)CC1	IC50	'='	0.5	nM	9.30			UO_0000065	16.58	0.34	4.15	13.71	False	CHEMBL867362	Inhibition of p38alpha	B	BAO_0000357	single protein format	Homo sapiens	None	None	None	None	CHEMBL260	MAP kinase p38 alpha	Homo sapiens	SINGLE PROTEIN	CHEMBL1145325	1	Scientific Literature	Bioorg. Med. Chem. Lett.	2006	None
CHEMBL212091		0	529.86	2	5.97	40	O=C1NCc2c(-c3ccccc3Cl)nc(NC3CN4CCC3CC4)nc2N1c1c(Cl)cccc1Cl	IC50	'='	1.2	nM	8.92			UO_0000065	16.84	0.35	2.95	12.16	False	CHEMBL867362	Inhibition of p38alpha	B	BAO_0000357	single protein format	Homo sapiens	None	None	None	None	CHEMBL260	MAP kinase p38 alpha	Homo sapiens	SINGLE PROTEIN	CHEMBL1145325	1	Scientific Literature	Bioorg. Med. Chem. Lett.	2006	None
CHEMBL1086785		0	297.35	0	3.11	8	COc1cccc(C2=NCCc3cc(OC)c(OC)cc32)c1	IC50	'>'	15848.93	nM				UO_0000065					False	CHEMBL1108475	Inhibition of N-terminal GST-tagged p38alpha expressed in Escherichia coli by fluorescence anisotropy	B	BAO_0000019	assay format	None	None	None	None	None	CHEMBL260	MAP kinase p38 alpha	Homo sapiens	SINGLE PROTEIN	CHEMBL1153754	1	Scientific Literature	Bioorg. Med. Chem. Lett.	2009	None
CHEMBL318990		0	319.41	0	3.13	5	O=C(c1c[nH]c2ccccc12)N1CCN(Cc2ccccc2)CC1	IC50	'='	4740.0	nM	5.32			UO_0000065	16.67	0.30	2.19	13.53	False	CHEMBL734089	Inhibition of Mitogen-activated protein kinase p38 alpha	B	BAO_0000357	single protein format	Homo sapiens	None	None	None	None	CHEMBL260	MAP kinase p38 alpha	Homo sapiens	SINGLE PROTEIN	CHEMBL1136214	1	Scientific Literature	Bioorg. Med. Chem. Lett.	2003	None
CHEMBL213159		0	384.36	0	4.91	74	CC1(c2nnc3ccc(-c4ocnc4-c4cc(F)c(F)cc4F)cn23)CCC1	IC50	'='	2.5	nM	8.60			UO_0000065	22.38	0.42	3.69	15.30	False	CHEMBL868607	Inhibition of p38alpha	B	BAO_0000357	single protein format	Homo sapiens	None	None	None	None	CHEMBL260	MAP kinase p38 alpha	Homo sapiens	SINGLE PROTEIN	CHEMBL1145312	1	Scientific Literature	Bioorg. Med. Chem. Lett.	2006	None
CHEMBL516908	GW796920X	0	362.47	0	4.54	19	Cc1ccc(NC(=O)CC2CC2)cc1-c1ccc(C(=O)NCC2CC2)cc1	IC50	'='	450.0	nM	6.35			UO_0000065	17.51	0.32	1.81	10.91	False	CHEMBL983811	Displacement of rhodamine-green labelled (2-(6-amino-3-imino-3H-xanthen-9-yl)-5-{[({4-[4-(4-Cl-3-hydroxyphenyl)-5-(4-pyridinyl)-1H-imidazol-2yl]phenyl}methyl)amino]carbonyl}benzoic acid from human GST-tagged p38alpha by fluorescence polarisation assay	B	BAO_0000357	single protein format	Homo sapiens	None	None	None	None	CHEMBL260	MAP kinase p38 alpha	Homo sapiens	SINGLE PROTEIN	CHEMBL1155838	1	Scientific Literature	Bioorg. Med. Chem. Lett.	2008	None
CHEMBL318934		0	572.94	2	8.79	15f	CC(C1CC1)N1CCC(c2cc(-c3ccc(F)cc3Cl)c3c(c2)N(c2c(Cl)cccc2Cl)C(=O)NC3)CC1	IC50	'='	0.3	nM	9.52			UO_0000065	16.62	0.34	0.73	26.76	True	CHEMBL734090	Inhibitory activity against mitogen-activated protein kinase p38 alpha	B	BAO_0000357	single protein format	None	None	None	None	None	CHEMBL260	MAP kinase p38 alpha	Homo sapiens	SINGLE PROTEIN	CHEMBL1136271	1	Scientific Literature	Bioorg. Med. Chem. Lett.	2003	None
CHEMBL1090089	PAMAPIMOD	2	406.39	0	1.94	1	Cn1c(=O)c(Oc2ccc(F)cc2F)cc2cnc(NC(CCO)CCO)nc21	Kd	'='	1.3	nM	8.89			UO_0000065	21.87	0.42	6.95	8.12	True	CHEMBL1111805	Binding affinity to p38alpha	B	BAO_0000357	single protein format	None	None	None	None	None	CHEMBL260	MAP kinase p38 alpha	Homo sapiens	SINGLE PROTEIN	CHEMBL1156258	1	Scientific Literature	J. Med. Chem.	2010	None
CHEMBL1088632		0	271.75	0	3.74	23	COc1cc2c(cc1Cl)CCN=C2c1ccccc1	IC50	'>'	15848.93	nM				UO_0000065					False	CHEMBL1108474	Inhibition of histidine-tagged human recombinant p38alpha after 120 mins by TR-FRET assay	B	BAO_0000357	single protein format	Homo sapiens	None	None	None	None	CHEMBL260	MAP kinase p38 alpha	Homo sapiens	SINGLE PROTEIN	CHEMBL1153754	1	Scientific Literature	Bioorg. Med. Chem. Lett.	2009	None
CHEMBL264627		0	572.94	2	8.79	15h	O=C1NCc2c(-c3ccc(F)cc3Cl)cc(C3CCN(CC4CCC4)CC3)cc2N1c1c(Cl)cccc1Cl	IC50	'='	0.6	nM	9.22			UO_0000065	16.10	0.33	0.43	25.92	True	CHEMBL734090	Inhibitory activity against mitogen-activated protein kinase p38 alpha	B	BAO_0000357	single protein format	None	None	None	None	None	CHEMBL260	MAP kinase p38 alpha	Homo sapiens	SINGLE PROTEIN	CHEMBL1136271	1	Scientific Literature	Bioorg. Med. Chem. Lett.	2003	None
CHEMBL265448		0	291.35	0	3.48	7c	O=c1cc(OCc2ccccc2)ccn1Cc1ccccc1	IC50	'='	43000.0	nM	4.37			UO_0000065	14.99	0.27	0.89	13.98	False	CHEMBL1101788	Inhibition of p38alpha	B	BAO_0000357	single protein format	None	None	None	None	None	CHEMBL260	MAP kinase p38 alpha	Homo sapiens	SINGLE PROTEIN	CHEMBL1154277	1	Scientific Literature	Bioorg. Med. Chem. Lett.	2009	None
CHEMBL1077406		0	463.28	0	3.92	12d	Cc1cc(OCc2ccc(F)cc2F)c(Br)c(=O)n1Cc1ccccc1C(N)=O	IC50	'='	2670.0	nM	5.57			UO_0000065	12.03	0.26	1.65	7.50	False	CHEMBL1101788	Inhibition of p38alpha	B	BAO_0000357	single protein format	None	None	None	None	None	CHEMBL260	MAP kinase p38 alpha	Homo sapiens	SINGLE PROTEIN	CHEMBL1154277	1	Scientific Literature	Bioorg. Med. Chem. Lett.	2009	None
CHEMBL1080219		0	389.22	0	4.02	12l	Cc1cc(OCc2ccc(F)cc2)c(Br)c(=O)n1-c1ccccn1	IC50	'='	1000.0	nM	6.00			UO_0000065	15.42	0.34	1.98	13.60	False	CHEMBL1101788	Inhibition of p38alpha	B	BAO_0000357	single protein format	None	None	None	None	None	CHEMBL260	MAP kinase p38 alpha	Homo sapiens	SINGLE PROTEIN	CHEMBL1154277	1	Scientific Literature	Bioorg. Med. Chem. Lett.	2009	None
CHEMBL1081677		0	422.23	0	3.86	12q	Cc1cnc(-n2c(C)cc(OCc3ccc(F)cc3F)c(Br)c2=O)cn1	IC50	'='	450.0	nM	6.35			UO_0000065	15.03	0.33	2.49	11.13	False	CHEMBL1101788	Inhibition of p38alpha	B	BAO_0000357	single protein format	None	None	None	None	None	CHEMBL260	MAP kinase p38 alpha	Homo sapiens	SINGLE PROTEIN	CHEMBL1154277	1	Scientific Literature	Bioorg. Med. Chem. Lett.	2009	None
CHEMBL1080771		0	422.23	0	3.86	12s	Cc1ncc(-n2c(C)cc(OCc3ccc(F)cc3F)c(Br)c2=O)cn1	IC50	'='	180.0	nM	6.75			UO_0000065	15.97	0.35	2.88	11.83	False	CHEMBL1101788	Inhibition of p38alpha	B	BAO_0000357	single protein format	None	None	None	None	None	CHEMBL260	MAP kinase p38 alpha	Homo sapiens	SINGLE PROTEIN	CHEMBL1154277	1	Scientific Literature	Bioorg. Med. Chem. Lett.	2009	None
CHEMBL96565		0	544.89	2	8.16	15d	O=C1NCc2c(-c3ccc(F)cc3Cl)cc(C3CCN(C4CC4)CC3)cc2N1c1c(Cl)cccc1Cl	IC50	'='	1.1	nM	8.96			UO_0000065	16.44	0.34	0.80	25.18	True	CHEMBL734090	Inhibitory activity against mitogen-activated protein kinase p38 alpha	B	BAO_0000357	single protein format	None	None	None	None	None	CHEMBL260	MAP kinase p38 alpha	Homo sapiens	SINGLE PROTEIN	CHEMBL1136271	1	Scientific Literature	Bioorg. Med. Chem. Lett.	2003	None
CHEMBL1090586		0	414.51	0	4.64	8b	C[C@H](Nc1nccc(N(CC2CC2)C(=O)c2ccc3c(c2)CCO3)n1)c1ccccc1	IC50	'='	165.0	nM	6.78			UO_0000065	16.36	0.30	2.14	10.07	False	CHEMBL1103558	Inhibition of human p38alpha assessed as gamma-[32P]ATP incorporation after 60 mins by scintillation counting	B	BAO_0000357	single protein format	Homo sapiens	None	None	None	None	CHEMBL260	MAP kinase p38 alpha	Homo sapiens	SINGLE PROTEIN	CHEMBL1156216	1	Scientific Literature	Bioorg. Med. Chem. Lett.	2010	None
CHEMBL1090230		0	457.58	0	4.23	8e	C[C@H](Nc1nccc(N(CC2CCNCC2)C(=O)c2ccc3c(c2)CCO3)n1)c1ccccc1	IC50	'='	54.0	nM	7.27			UO_0000065	15.88	0.29	3.04	9.16	False	CHEMBL1103558	Inhibition of human p38alpha assessed as gamma-[32P]ATP incorporation after 60 mins by scintillation counting	B	BAO_0000357	single protein format	Homo sapiens	None	None	None	None	CHEMBL260	MAP kinase p38 alpha	Homo sapiens	SINGLE PROTEIN	CHEMBL1156216	1	Scientific Literature	Bioorg. Med. Chem. Lett.	2010	None
CHEMBL1091287		0	425.53	0	2.50	9d	COC[C@H](C)Nc1nccc(N(CC2CCNCC2)C(=O)c2ccc3c(c2)CCO3)n1	IC50	'='	316.0	nM	6.50			UO_0000065	15.28	0.29	4.00	7.34	False	CHEMBL1103558	Inhibition of human p38alpha assessed as gamma-[32P]ATP incorporation after 60 mins by scintillation counting	B	BAO_0000357	single protein format	Homo sapiens	None	None	None	None	CHEMBL260	MAP kinase p38 alpha	Homo sapiens	SINGLE PROTEIN	CHEMBL1156216	1	Scientific Literature	Bioorg. Med. Chem. Lett.	2010	None
CHEMBL1089655		0	369.47	0	2.62	10a	CC(C)Nc1nccc(N(CCCCN)C(=O)c2ccc3c(c2)CCO3)n1	IC50	'='	17.0	nM	7.77			UO_0000065	21.03	0.39	5.15	8.32	False	CHEMBL1103558	Inhibition of human p38alpha assessed as gamma-[32P]ATP incorporation after 60 mins by scintillation counting	B	BAO_0000357	single protein format	Homo sapiens	None	None	None	None	CHEMBL260	MAP kinase p38 alpha	Homo sapiens	SINGLE PROTEIN	CHEMBL1156216	1	Scientific Literature	Bioorg. Med. Chem. Lett.	2010	None
CHEMBL345863		0	326.78	0	4.57	27	CCOC(=O)c1cc(-c2ccc(Cl)cc2)[nH]c1-c1ccncc1	IC50	'>'	1000.0	nM				UO_0000065					False	CHEMBL842195	Inhibitory activity against p38-alpha kinase	B	BAO_0000357	single protein format	None	None	None	None	None	CHEMBL260	MAP kinase p38 alpha	Homo sapiens	SINGLE PROTEIN	CHEMBL1132135	1	Scientific Literature	Bioorg. Med. Chem. Lett.	1999	None
CHEMBL10	SB-203580	0	377.44	0	4.68	1	C[S+]([O-])c1ccc(-c2nc(-c3ccc(F)cc3)c(-c3ccncc3)[nH]2)cc1	IC50	'='	20.0	nM	7.70			UO_0000065	20.40	0.39	3.02	13.13	True	CHEMBL731497	Inhibitory activity against Mitogen-activated protein kinase p38 alpha 2	B	BAO_0000357	single protein format	None	None	None	None	None	CHEMBL260	MAP kinase p38 alpha	Homo sapiens	SINGLE PROTEIN	CHEMBL1135137	1	Scientific Literature	Bioorg. Med. Chem. Lett.	2002	None
CHEMBL572878	TOZASERTIB	2	464.60	0	3.50	8	Cc1cc(Nc2cc(N3CCN(C)CC3)nc(Sc3ccc(NC(=O)C4CC4)cc3)n2)n[nH]1	Activity						Not Evaluated						False	CHEMBL983551	Binding affinity to human P38A at 10 uM relative to control	B	BAO_0000357	single protein format	Homo sapiens	None	None	None	None	CHEMBL260	MAP kinase p38 alpha	Homo sapiens	SINGLE PROTEIN	CHEMBL1151712	1	Scientific Literature	J. Med. Chem.	2008	None
CHEMBL232406		0	368.48	0	4.45	5k	N#Cc1c(NS(=O)(=O)c2cccc3ccccc23)sc2c1CCCC2	IC50	'>'	15848.93	nM				UO_0000065					False	CHEMBL897069	Inhibition of mitogen-activated protein kinase p38alpha	B	BAO_0000357	single protein format	None	None	None	None	None	CHEMBL260	MAP kinase p38 alpha	Homo sapiens	SINGLE PROTEIN	CHEMBL1148840	1	Scientific Literature	Bioorg. Med. Chem. Lett.	2007	None
CHEMBL257341		0	353.42	1	5.58	6a	CC(C)Nc1nc2ccc(-c3ocnc3-c3ccccc3F)cc2s1	IC50	'='	6.4	nM	8.19			UO_0000065	23.18	0.45	2.61	16.08	False	CHEMBL928788	Inhibition of p38alpha	B	BAO_0000357	single protein format	None	None	None	None	None	CHEMBL260	MAP kinase p38 alpha	Homo sapiens	SINGLE PROTEIN	CHEMBL1141535	1	Scientific Literature	Bioorg. Med. Chem. Lett.	2008	None
CHEMBL444543		0	347.42	0	4.16	29	Cc1nnc(-c2cccc(-c3ccc(C(=O)NCC4CC4)cc3C)c2)o1	Ki	'>'	2500.0	nM				UO_0000065					False	CHEMBL946927	Inhibition of p38alpha by fluorescence polarization assay	B	BAO_0000357	single protein format	None	None	None	None	None	CHEMBL260	MAP kinase p38 alpha	Homo sapiens	SINGLE PROTEIN	CHEMBL1143258	1	Scientific Literature	Bioorg. Med. Chem. Lett.	2008	None
CHEMBL404913		0	375.47	0	4.80	23	CCCc1nnc(-c2ccc(C)c(-c3ccc(C(=O)NCC4CC4)cc3)c2)o1	Ki	'='	1500.0	nM	5.82			UO_0000065	15.51	0.28	1.02	8.56	False	CHEMBL946927	Inhibition of p38alpha by fluorescence polarization assay	B	BAO_0000357	single protein format	None	None	None	None	None	CHEMBL260	MAP kinase p38 alpha	Homo sapiens	SINGLE PROTEIN	CHEMBL1143258	1	Scientific Literature	Bioorg. Med. Chem. Lett.	2008	None
CHEMBL256045		0	361.45	0	4.65	20	Cc1nnc(-c2ccc(C)c(-c3ccc(C(=O)N4CCCCC4)cc3)c2)o1	IC50	'='	10000.0	nM	5.00			UO_0000065	13.83	0.25	0.35	8.44	False	CHEMBL946927	Inhibition of p38alpha by fluorescence polarization assay	B	BAO_0000357	single protein format	None	None	None	None	None	CHEMBL260	MAP kinase p38 alpha	Homo sapiens	SINGLE PROTEIN	CHEMBL1143258	1	Scientific Literature	Bioorg. Med. Chem. Lett.	2008	None
CHEMBL401517		0	351.41	0	3.13	18	Cc1nnc(-c2ccc(C)c(-c3ccc(C(=O)NCCCO)cc3)c2)o1	Ki	'='	1100.0	nM	5.96			UO_0000065	16.96	0.31	2.83	6.75	False	CHEMBL946927	Inhibition of p38alpha by fluorescence polarization assay	B	BAO_0000357	single protein format	None	None	None	None	None	CHEMBL260	MAP kinase p38 alpha	Homo sapiens	SINGLE PROTEIN	CHEMBL1143258	1	Scientific Literature	Bioorg. Med. Chem. Lett.	2008	None
CHEMBL273158		0	347.42	0	4.16	17	Cc1nnc(-c2ccc(C)c(-c3ccc(C(=O)NCC4CC4)cc3)c2)o1	IC50	'='	3000.0	nM	5.52			UO_0000065	15.90	0.29	1.36	8.12	True	CHEMBL946927	Inhibition of p38alpha by fluorescence polarization assay	B	BAO_0000357	single protein format	None	None	None	None	None	CHEMBL260	MAP kinase p38 alpha	Homo sapiens	SINGLE PROTEIN	CHEMBL1143258	1	Scientific Literature	Bioorg. Med. Chem. Lett.	2008	None
CHEMBL401674		0	431.92	1	5.95	14	Cc1nnc(-c2ccc(C)c(-c3ccc(C(=O)N(C)Cc4ccc(Cl)cc4)cc3)c2)o1	IC50	'='	890.0	nM	6.05			UO_0000065	14.01	0.27	0.10	10.22	False	CHEMBL946927	Inhibition of p38alpha by fluorescence polarization assay	B	BAO_0000357	single protein format	None	None	None	None	None	CHEMBL260	MAP kinase p38 alpha	Homo sapiens	SINGLE PROTEIN	CHEMBL1143258	1	Scientific Literature	Bioorg. Med. Chem. Lett.	2008	None
CHEMBL269985	GW701032X	0	413.48	0	4.96	11	COc1ccc(CNC(=O)c2ccc(-c3cc(-c4nnc(C)o4)ccc3C)cc2)cc1	IC50	'='	520.0	nM	6.28			UO_0000065	15.20	0.28	1.32	8.13	False	CHEMBL946927	Inhibition of p38alpha by fluorescence polarization assay	B	BAO_0000357	single protein format	None	None	None	None	None	CHEMBL260	MAP kinase p38 alpha	Homo sapiens	SINGLE PROTEIN	CHEMBL1143258	1	Scientific Literature	Bioorg. Med. Chem. Lett.	2008	None
CHEMBL411661		0	399.45	1	5.28	4	COc1ccc(NC(=O)c2ccc(-c3cc(-c4nnc(C)o4)ccc3C)cc2)cc1	IC50	'='	2300.0	nM	5.64			UO_0000065	14.12	0.26	0.36	7.30	False	CHEMBL946927	Inhibition of p38alpha by fluorescence polarization assay	B	BAO_0000357	single protein format	None	None	None	None	None	CHEMBL260	MAP kinase p38 alpha	Homo sapiens	SINGLE PROTEIN	CHEMBL1143258	1	Scientific Literature	Bioorg. Med. Chem. Lett.	2008	None
CHEMBL404446		0	360.48	0	3.58	14b	CCCNc1nc(C)c(C(=O)Nc2cc(C(=O)NCC)ccc2C)s1	IC50	'='	130.0	nM	6.89			UO_0000065	19.10	0.38	3.31	8.28	False	CHEMBL929947	Inhibition of human p38alpha	B	BAO_0000357	single protein format	Homo sapiens	None	None	None	None	CHEMBL260	MAP kinase p38 alpha	Homo sapiens	SINGLE PROTEIN	CHEMBL1141541	1	Scientific Literature	Bioorg. Med. Chem. Lett.	2008	None
CHEMBL258247		0	370.48	0	3.33	13c	CNC(=O)c1ccc(C)c(N2Cc3nc(NC4CCCC4)sc3C2=O)c1	IC50	'='	110.0	nM	6.96			UO_0000065	18.78	0.37	3.63	9.36	False	CHEMBL929947	Inhibition of human p38alpha	B	BAO_0000357	single protein format	Homo sapiens	None	None	None	None	CHEMBL260	MAP kinase p38 alpha	Homo sapiens	SINGLE PROTEIN	CHEMBL1141541	1	Scientific Literature	Bioorg. Med. Chem. Lett.	2008	None
CHEMBL523374		0	389.46	0	4.01	3c	CNc1noc2c(-c3ccc4c(N5CCOC[C@@H]5C)nncc4c3)c(C)ccc12	Km	'='	769900.0	nM				UO_0000065					False	CHEMBL1024847	Activity of human recombinant p38alpha ATP binding site at 19 nM	B	BAO_0000357	single protein format	Homo sapiens	None	None	None	None	CHEMBL260	MAP kinase p38 alpha	Homo sapiens	SINGLE PROTEIN	CHEMBL1140162	1	Scientific Literature	J. Med. Chem.	2008	None
CHEMBL255931		0	344.44	0	2.79	13b	CNC(=O)c1ccc(C)c(N2Cc3nc(NC(C)C)sc3C2=O)c1	IC50	'='	110.0	nM	6.96			UO_0000065	20.20	0.40	4.17	9.36	False	CHEMBL929947	Inhibition of human p38alpha	B	BAO_0000357	single protein format	Homo sapiens	None	None	None	None	CHEMBL260	MAP kinase p38 alpha	Homo sapiens	SINGLE PROTEIN	CHEMBL1141541	1	Scientific Literature	Bioorg. Med. Chem. Lett.	2008	None
CHEMBL255288		0	384.47	0	3.50	6j	Cc1ccc(C(=O)Nc2ccn[nH]2)cc1NC(=O)c1cnc(NC(C)C)s1	IC50	'='	4.2	nM	8.38			UO_0000065	21.79	0.42	4.88	7.49	False	CHEMBL929947	Inhibition of human p38alpha	B	BAO_0000357	single protein format	Homo sapiens	None	None	None	None	CHEMBL260	MAP kinase p38 alpha	Homo sapiens	SINGLE PROTEIN	CHEMBL1141541	1	Scientific Literature	Bioorg. Med. Chem. Lett.	2008	None
CHEMBL258418		0	348.43	0	2.12	6g	CNC(=O)c1ccc(C)c(NC(=O)c2cnc(NCCOC)s2)c1	IC50	'='	22.0	nM	7.66			UO_0000065	21.98	0.44	5.54	8.29	False	CHEMBL929947	Inhibition of human p38alpha	B	BAO_0000357	single protein format	Homo sapiens	None	None	None	None	CHEMBL260	MAP kinase p38 alpha	Homo sapiens	SINGLE PROTEIN	CHEMBL1141541	1	Scientific Literature	Bioorg. Med. Chem. Lett.	2008	None
CHEMBL258202		0	346.46	0	3.27	6e, BMS-640994	CC[C@@H](C)Nc1ncc(C(=O)Nc2cc(C(=O)NC)ccc2C)s1	IC50	'='	3.5	nM	8.46			UO_0000065	24.41	0.48	5.19	10.17	False	CHEMBL929947	Inhibition of human p38alpha	B	BAO_0000357	single protein format	Homo sapiens	None	None	None	None	CHEMBL260	MAP kinase p38 alpha	Homo sapiens	SINGLE PROTEIN	CHEMBL1141541	1	Scientific Literature	Bioorg. Med. Chem. Lett.	2008	None
CHEMBL257994		0	318.40	0	2.62	6a	CCCNc1ncc(C(=O)Nc2cc(C(N)=O)ccc2C)s1	IC50	'='	4.1	nM	8.39			UO_0000065	26.34	0.52	5.77	8.64	False	CHEMBL929947	Inhibition of human p38alpha	B	BAO_0000357	single protein format	Homo sapiens	None	None	None	None	CHEMBL260	MAP kinase p38 alpha	Homo sapiens	SINGLE PROTEIN	CHEMBL1141541	1	Scientific Literature	Bioorg. Med. Chem. Lett.	2008	None
CHEMBL255428		0	321.83	0	4.32	3e	Cc1cccc(Cl)c1NC(=O)c1cnc(NC2CCC2)s1	IC50	'='	36.0	nM	7.44			UO_0000065	23.13	0.48	3.12	13.78	False	CHEMBL929947	Inhibition of human p38alpha	B	BAO_0000357	single protein format	Homo sapiens	None	None	None	None	CHEMBL260	MAP kinase p38 alpha	Homo sapiens	SINGLE PROTEIN	CHEMBL1141541	1	Scientific Literature	Bioorg. Med. Chem. Lett.	2008	None
CHEMBL403141		0	309.82	0	4.18	3c	Cc1cccc(Cl)c1NC(=O)c1cnc(NC(C)C)s1	IC50	'='	13.0	nM	7.89			UO_0000065	25.45	0.54	3.71	14.60	False	CHEMBL929947	Inhibition of human p38alpha	B	BAO_0000357	single protein format	Homo sapiens	None	None	None	None	CHEMBL260	MAP kinase p38 alpha	Homo sapiens	SINGLE PROTEIN	CHEMBL1141541	1	Scientific Literature	Bioorg. Med. Chem. Lett.	2008	None
CHEMBL403140		0	295.80	0	3.79	3a	CCNc1ncc(C(=O)Nc2c(C)cccc2Cl)s1	IC50	'='	140.0	nM	6.85			UO_0000065	23.17	0.49	3.06	12.69	False	CHEMBL929947	Inhibition of human p38alpha	B	BAO_0000357	single protein format	Homo sapiens	None	None	None	None	CHEMBL260	MAP kinase p38 alpha	Homo sapiens	SINGLE PROTEIN	CHEMBL1141541	1	Scientific Literature	Bioorg. Med. Chem. Lett.	2008	None
CHEMBL476732		0	389.46	0	3.97	17	O/N=C1\CCc2cc(-c3cc(CN4CCOCC4)oc3-c3ccncc3)ccc21	Inhibition	'='	12.0	%				UO_0000187					False	CHEMBL984700	Inhibition of human p38alpha at 10 uM	B	BAO_0000357	single protein format	Homo sapiens	None	None	None	None	CHEMBL260	MAP kinase p38 alpha	Homo sapiens	SINGLE PROTEIN	CHEMBL1155855	1	Scientific Literature	Bioorg. Med. Chem. Lett.	2008	None
CHEMBL255470		0	367.45	0	4.90	8	CC(C)Nc1nc2ccc(-c3c(-c4ccccc4F)n[nH]c3N)cc2s1	IC50	'='	3.7	nM	8.43			UO_0000065	22.95	0.44	3.53	10.59	False	CHEMBL928788	Inhibition of p38alpha	B	BAO_0000357	single protein format	None	None	None	None	None	CHEMBL260	MAP kinase p38 alpha	Homo sapiens	SINGLE PROTEIN	CHEMBL1141535	1	Scientific Literature	Bioorg. Med. Chem. Lett.	2008	None
CHEMBL270608		0	497.60	1	5.03	2	COc1ccc(NC(=O)c2ccc(-c3cc(-c4nnc(C)o4)ccc3C)cc2)cc1N1CCN(C)CC1	Ki	'='	1600.0	nM	5.80			UO_0000065	11.65	0.21	0.77	6.92	False	CHEMBL929902	Inhibition of purified human p38alpha	B	BAO_0000357	single protein format	Homo sapiens	None	None	None	None	CHEMBL260	MAP kinase p38 alpha	Homo sapiens	SINGLE PROTEIN	CHEMBL1141605	1	Scientific Literature	Bioorg. Med. Chem. Lett.	2008	None
CHEMBL1095447		0	370.25	0	4.24	4,SC-25028	O=c1c(Br)c(OCc2ccccc2)ccn1Cc1ccccc1	IC50	'='	680.0	nM	6.17			UO_0000065	16.66	0.37	1.93	19.75	False	CHEMBL1110043	Inhibition of p38alpha	B	BAO_0000357	single protein format	None	None	None	None	None	CHEMBL260	MAP kinase p38 alpha	Homo sapiens	SINGLE PROTEIN	CHEMBL1157781	1	Scientific Literature	Bioorg. Med. Chem. Lett.	2010	None
CHEMBL1094983		0	426.10	0	4.88	16	O=c1c(Br)c(OCc2ccccc2)cnn1-c1c(Cl)cccc1Cl	IC50	'='	1390.0	nM	5.86			UO_0000065	13.75	0.33	0.98	13.28	False	CHEMBL1110043	Inhibition of p38alpha	B	BAO_0000357	single protein format	None	None	None	None	None	CHEMBL260	MAP kinase p38 alpha	Homo sapiens	SINGLE PROTEIN	CHEMBL1157781	1	Scientific Literature	Bioorg. Med. Chem. Lett.	2010	None
CHEMBL258201		0	332.43	0	2.88	6d	CNC(=O)c1ccc(C)c(NC(=O)c2cnc(NC(C)C)s2)c1	IC50	'='	3.5	nM	8.46			UO_0000065	25.44	0.50	5.58	10.17	False	CHEMBL929947	Inhibition of human p38alpha	B	BAO_0000357	single protein format	Homo sapiens	None	None	None	None	CHEMBL260	MAP kinase p38 alpha	Homo sapiens	SINGLE PROTEIN	CHEMBL1141541	1	Scientific Literature	Bioorg. Med. Chem. Lett.	2008	None
CHEMBL257342		0	296.33	0	4.76	6b	Fc1ccccc1-c1ncoc1-c1ccc2ncsc2c1	IC50	'='	47.0	nM	7.33			UO_0000065	24.73	0.48	2.57	18.83	False	CHEMBL928788	Inhibition of p38alpha	B	BAO_0000357	single protein format	None	None	None	None	None	CHEMBL260	MAP kinase p38 alpha	Homo sapiens	SINGLE PROTEIN	CHEMBL1141535	1	Scientific Literature	Bioorg. Med. Chem. Lett.	2008	None
CHEMBL395030		0	375.33	0	3.76	16	O=C(c1c(F)cccc1F)N1CCn2c(cnc2-c2ccc(F)cc2F)C1	IC50	'='	167.0	nM	6.78			UO_0000065	18.06	0.34	3.02	17.77	False	CHEMBL889782	Inhibition of p38-alpha MAP kinase	B	BAO_0000357	single protein format	Homo sapiens	None	None	None	None	CHEMBL260	MAP kinase p38 alpha	Homo sapiens	SINGLE PROTEIN	CHEMBL1146251	1	Scientific Literature	Bioorg. Med. Chem. Lett.	2007	None
CHEMBL438109		0	406.70	1	5.03	5	O=C(c1c(Cl)cccc1Cl)N1CCc2c(cnn2-c2ccccc2Cl)C1	IC50	'='	112.0	nM	6.95			UO_0000065	17.09	0.37	1.92	18.23	False	CHEMBL889782	Inhibition of p38-alpha MAP kinase	B	BAO_0000357	single protein format	Homo sapiens	None	None	None	None	CHEMBL260	MAP kinase p38 alpha	Homo sapiens	SINGLE PROTEIN	CHEMBL1146251	1	Scientific Literature	Bioorg. Med. Chem. Lett.	2007	None
CHEMBL232598		0	332.45	0	3.61	5n	Cc1cccc(S(=O)(=O)Nc2sc3c(c2C#N)CCCC3)c1	IC50	'>'	15848.93	nM				UO_0000065					False	CHEMBL897069	Inhibition of mitogen-activated protein kinase p38alpha	B	BAO_0000357	single protein format	None	None	None	None	None	CHEMBL260	MAP kinase p38 alpha	Homo sapiens	SINGLE PROTEIN	CHEMBL1148840	1	Scientific Literature	Bioorg. Med. Chem. Lett.	2007	None
CHEMBL233002		0	350.42	1	5.04	5b	N#Cc1c(NC(=O)c2ccc(F)c3ccccc23)sc2c1CCCC2	IC50	'>'	15848.93	nM				UO_0000065					False	CHEMBL897069	Inhibition of mitogen-activated protein kinase p38alpha	B	BAO_0000357	single protein format	None	None	None	None	None	CHEMBL260	MAP kinase p38 alpha	Homo sapiens	SINGLE PROTEIN	CHEMBL1148840	1	Scientific Literature	Bioorg. Med. Chem. Lett.	2007	None
CHEMBL255132		0	558.61	2	5.38	10	COc1nc(NCCCCN(C)C)ncc1C(=O)Nc1cc(C(=O)Nc2cccc(C(F)(F)F)c2C)ccc1C	IC50						Not Determined						False	CHEMBL948990	Inhibition of p38alpha	B	BAO_0000357	single protein format	None	None	None	None	None	CHEMBL260	MAP kinase p38 alpha	Homo sapiens	SINGLE PROTEIN	CHEMBL1142332	1	Scientific Literature	Bioorg. Med. Chem. Lett.	2008	None
CHEMBL336002		0	303.34	0	4.44	10c	Cn1c(-c2ccncc2)c(-c2ccc(F)cc2)c2ncccc21	IC50	'='	98.0	nM	7.01			UO_0000065	23.11	0.42	2.57	22.82	False	CHEMBL732624	In vitro inhibitory concentration against Mitogen-activated protein kinase p38 alpha	B	BAO_0000357	single protein format	None	None	None	None	None	CHEMBL260	MAP kinase p38 alpha	Homo sapiens	SINGLE PROTEIN	CHEMBL1145138	1	Scientific Literature	J. Med. Chem.	2003	None
CHEMBL373807		0	386.45	0	3.42	9a	CSc1nc(-c2ccc(F)cc2)c(-c2ccnc(NC(C)=O)c2)n1CCO	IC50	'='	398.0	nM	6.40			UO_0000065	16.56	0.32	2.98	8.00	False	CHEMBL914443	Inhibition of mitogen-activated protein kinase p38 alpha	B	BAO_0000357	single protein format	Homo sapiens	None	None	None	None	CHEMBL260	MAP kinase p38 alpha	Homo sapiens	SINGLE PROTEIN	CHEMBL1149257	1	Scientific Literature	J. Med. Chem.	2004	None
CHEMBL374485		0	527.62	1	3.43	11c	CC(=O)Nc1cc(-c2c(-c3ccc(F)cc3)nc(SCCC(=O)N3CCOCC3)n2CCCO)ccn1	IC50	'='	9501.0	nM	5.02			UO_0000065	9.52	0.19	1.59	4.58	False	CHEMBL914443	Inhibition of mitogen-activated protein kinase p38 alpha	B	BAO_0000357	single protein format	Homo sapiens	None	None	None	None	CHEMBL260	MAP kinase p38 alpha	Homo sapiens	SINGLE PROTEIN	CHEMBL1149257	1	Scientific Literature	J. Med. Chem.	2004	None
CHEMBL279311		0	398.35	0	3.66	26	Cn1cnc2c(N(C(N)=O)c3c(F)cccc3F)nc(-c3ccccc3F)nc21	IC50	'='	36.0	nM	7.44			UO_0000065	18.69	0.35	3.78	8.28	False	CHEMBL731491	Inhibition of human MAP p38-alpha kinase in vitro.	B	BAO_0000357	single protein format	None	None	None	None	None	CHEMBL260	MAP kinase p38 alpha	Homo sapiens	SINGLE PROTEIN	CHEMBL1136664	1	Scientific Literature	Bioorg. Med. Chem. Lett.	2003	None
CHEMBL316917		0	297.34	0	3.31	2	CC(C)n1cnc(-c2ccc(F)cc2)c1-c1ccnc(N)n1	IC50	'='	170.0	nM	6.77			UO_0000065	22.77	0.42	3.46	9.72	False	CHEMBL735050	Inhibition against Mitogen-activated protein kinase p38 alpha	B	BAO_0000357	single protein format	None	None	None	None	None	CHEMBL260	MAP kinase p38 alpha	Homo sapiens	SINGLE PROTEIN	CHEMBL1134743	1	Scientific Literature	Bioorg. Med. Chem. Lett.	2001	None
CHEMBL275798		0	415.47	0	4.86	23	Fc1ccc(-c2ncn(C3CCNCC3)c2-c2ccnc(Oc3ccccc3)n2)cc1	IC50	'='	20.0	nM	7.70			UO_0000065	18.53	0.34	2.84	11.87	True	CHEMBL735050	Inhibition against Mitogen-activated protein kinase p38 alpha	B	BAO_0000357	single protein format	None	None	None	None	None	CHEMBL260	MAP kinase p38 alpha	Homo sapiens	SINGLE PROTEIN	CHEMBL1134743	1	Scientific Literature	Bioorg. Med. Chem. Lett.	2001	None
CHEMBL1078583		0	370.33	0	3.76	8e	N#Cc1c(OCc2ccc(F)cc2F)ccn(Cc2cccc(F)c2)c1=O	IC50	'='	9900.0	nM	5.00			UO_0000065	13.51	0.25	1.24	9.10	False	CHEMBL1101788	Inhibition of p38alpha	B	BAO_0000357	single protein format	None	None	None	None	None	CHEMBL260	MAP kinase p38 alpha	Homo sapiens	SINGLE PROTEIN	CHEMBL1154277	1	Scientific Literature	Bioorg. Med. Chem. Lett.	2009	None
CHEMBL1078859		0	463.28	0	3.92	12f	Cc1cc(OCc2ccc(F)cc2F)c(Br)c(=O)n1Cc1ccc(C(N)=O)cc1	IC50	'='	22.0	nM	7.66			UO_0000065	16.53	0.36	3.74	10.30	False	CHEMBL1101788	Inhibition of p38alpha	B	BAO_0000357	single protein format	None	None	None	None	None	CHEMBL260	MAP kinase p38 alpha	Homo sapiens	SINGLE PROTEIN	CHEMBL1154277	1	Scientific Literature	Bioorg. Med. Chem. Lett.	2009	None
CHEMBL212937		0	483.76	0	4.87	20	CS(=O)(=O)c1nc(-c2ccccc2Cl)c2c(n1)N(c1c(Cl)cccc1Cl)C(=O)NC2	IC50	'='	4.2	nM	8.38			UO_0000065	17.32	0.38	3.51	9.08	False	CHEMBL867362	Inhibition of p38alpha	B	BAO_0000357	single protein format	Homo sapiens	None	None	None	None	CHEMBL260	MAP kinase p38 alpha	Homo sapiens	SINGLE PROTEIN	CHEMBL1145325	1	Scientific Literature	Bioorg. Med. Chem. Lett.	2006	None
CHEMBL1081678		0	438.23	0	3.05	12r	Cc1cc(OCc2ccc(F)cc2F)c(Br)c(=O)n1-c1cnc(CO)cn1	Inhibition	'='	100.0	%				UO_0000187					False	CHEMBL1100952	Inhibition of p38alpha at 10 uM	B	BAO_0000357	single protein format	None	None	None	None	None	CHEMBL260	MAP kinase p38 alpha	Homo sapiens	SINGLE PROTEIN	CHEMBL1154277	1	Scientific Literature	Bioorg. Med. Chem. Lett.	2009	None
CHEMBL252126		0	353.38	0	2.24	3a	CNC(=O)c1ccc(C)c(Nc2ncnn3cc(C(=O)OC)c(C)c23)c1	IC50	'='	220.0	nM	6.66			UO_0000065	18.84	0.35	4.42	6.82	False	CHEMBL926123	Inhibition of p38alpha	B	BAO_0000357	single protein format	None	None	None	None	None	CHEMBL260	MAP kinase p38 alpha	Homo sapiens	SINGLE PROTEIN	CHEMBL1140698	1	Scientific Literature	J. Med. Chem.	2008	None
CHEMBL401164		0	396.45	0	2.52	11c	CCCNC(=O)c1cn2ncnc(Nc3cc(C(=O)NOC)ccc3C)c2c1C	IC50	'='	0.9	nM	9.05			UO_0000065	22.82	0.43	6.53	8.25	False	CHEMBL926123	Inhibition of p38alpha	B	BAO_0000357	single protein format	None	None	None	None	None	CHEMBL260	MAP kinase p38 alpha	Homo sapiens	SINGLE PROTEIN	CHEMBL1140698	1	Scientific Literature	J. Med. Chem.	2008	None
CHEMBL175817		0	215.21	0	1.37	18	Fc1ccc(-[n+]2c[nH]c3ncncc32)cc1	Inhibition	'='	0.0	%				UO_0000187					False	CHEMBL830639	Inhibition of human stress-activated protein kinase-2 alpha (p38 MAP-kinase) at 30 uM	B	BAO_0000357	single protein format	Homo sapiens	None	None	None	None	CHEMBL260	MAP kinase p38 alpha	Homo sapiens	SINGLE PROTEIN	CHEMBL1141882	1	Scientific Literature	J. Med. Chem.	2005	None
CHEMBL119385	NEFLAMAPIMOD	2	436.27	1	5.49	VX-745	O=c1ncn2nc(Sc3ccc(F)cc3F)ccc2c1-c1c(Cl)cccc1Cl	Activity						Active						False	CHEMBL896826	Inhibition of anisomycin-induced P38-alpha activation in human HCA2 cells assessed as p-HSP27/HSP27 ratio at 500 nM after 2 hrs by ELISA	B	BAO_0000219	cell-based format	Homo sapiens	None	None	HCA2	None	CHEMBL260	MAP kinase p38 alpha	Homo sapiens	SINGLE PROTEIN	CHEMBL1149684	1	Scientific Literature	Bioorg. Med. Chem. Lett.	2007	None
CHEMBL160238		0	342.42	1	6.11	17	CCc1ccc(-c2cc(-c3ccc(F)cc3)c(-c3ccncc3)[nH]2)cc1	IC50	'='	1360.0	nM	5.87			UO_0000065	17.13	0.31	-0.24	20.45	False	CHEMBL842195	Inhibitory activity against p38-alpha kinase	B	BAO_0000357	single protein format	None	None	None	None	None	CHEMBL260	MAP kinase p38 alpha	Homo sapiens	SINGLE PROTEIN	CHEMBL1132135	1	Scientific Literature	Bioorg. Med. Chem. Lett.	1999	None
CHEMBL14763		0	431.47	0	4.57	15f	Oc1ccc(Oc2nccc(-c3c(-c4ccc(F)cc4)ncn3C3CCNCC3)n2)cc1	IC50	'='	14.0	nM	7.85			UO_0000065	18.20	0.34	3.28	9.23	True	CHEMBL874040	Inhibitory concentration against mitogen-activated protein kinase p38 alpha	B	BAO_0000357	single protein format	None	None	None	None	None	CHEMBL260	MAP kinase p38 alpha	Homo sapiens	SINGLE PROTEIN	CHEMBL1134753	1	Scientific Literature	Bioorg. Med. Chem. Lett.	2001	None
CHEMBL522387		0	399.50	1	5.55	4	CC(C)(C)c1cc(NC(=O)Nc2cccc3ccccc23)n(-c2cccc(N)c2)n1	IC50	'='	90.0	nM	7.05			UO_0000065	17.64	0.32	1.50	8.29	False	CHEMBL1050682	Inhibition of p38alpha active form expressed in Escherichia coli BL21(DE3) cells by HTRF assay	B	BAO_0000219	cell-based format	None	None	None	None	None	CHEMBL260	MAP kinase p38 alpha	Homo sapiens	SINGLE PROTEIN	CHEMBL1156773	1	Scientific Literature	J. Med. Chem.	2010	None
CHEMBL118928		0	251.29	0	3.15	18	Cc1cccc(-c2n[nH]cc2-c2ccc(O)cc2)n1	IC50	'='	560.0	nM	6.25			UO_0000065	24.88	0.45	3.10	10.12	False	CHEMBL732623	In vitro inhibitory activity against Mitogen-activated protein kinase p38	B	BAO_0000357	single protein format	None	None	None	None	None	CHEMBL260	MAP kinase p38 alpha	Homo sapiens	SINGLE PROTEIN	CHEMBL1145076	1	Scientific Literature	J. Med. Chem.	2003	None
CHEMBL252373		0	424.51	0	4.19	21i	CCOC(=O)Nc1ccc(C)c(Nc2ncnn3cc(C(=O)N[C@@H](C)CC)c(C)c23)c1	IC50	'='	5.6	nM	8.25			UO_0000065	19.44	0.36	4.06	7.53	False	CHEMBL926123	Inhibition of p38alpha	B	BAO_0000357	single protein format	None	None	None	None	None	CHEMBL260	MAP kinase p38 alpha	Homo sapiens	SINGLE PROTEIN	CHEMBL1140698	1	Scientific Literature	J. Med. Chem.	2008	None
CHEMBL18573		0	410.84	0	4.35	10	Cc1cc(F)ccc1-c1nc(N(C(N)=O)c2ccccc2Cl)c2ncn(C)c2n1	IC50	'='	123.0	nM	6.91			UO_0000065	16.82	0.33	2.56	7.68	False	CHEMBL731491	Inhibition of human MAP p38-alpha kinase in vitro.	B	BAO_0000357	single protein format	None	None	None	None	None	CHEMBL260	MAP kinase p38 alpha	Homo sapiens	SINGLE PROTEIN	CHEMBL1136664	1	Scientific Literature	Bioorg. Med. Chem. Lett.	2003	None
CHEMBL253148		0	382.42	0	2.73	15b	CCC(=O)Nc1cn2ncnc(Nc3cc(C(=O)NOC)ccc3C)c2c1C	IC50	'='	13.0	nM	7.89			UO_0000065	20.62	0.38	5.16	7.19	False	CHEMBL926123	Inhibition of p38alpha	B	BAO_0000357	single protein format	None	None	None	None	None	CHEMBL260	MAP kinase p38 alpha	Homo sapiens	SINGLE PROTEIN	CHEMBL1140698	1	Scientific Literature	J. Med. Chem.	2008	None
CHEMBL1336	SORAFENIB	4	464.83	1	5.55	25	CNC(=O)c1cc(Oc2ccc(NC(=O)Nc3ccc(Cl)c(C(F)(F)F)c3)cc2)ccn1	IC50	'='	400.0	nM	6.40			UO_0000065	13.76	0.27	0.85	6.93	False	CHEMBL1050681	Displacement of N,N'-(2,2'-(3,3'-disulfanediylbis(2,5-dioxopyrrolidine-3,1-diyl))bis(ethane-2,1-diyl))bis(2-(3-(3-tert-butyl-5-(3-naphthalen-1-ylureido)-1H-pyrazol-1-yl)phenylamino)acetamide) from inactive form of p38alpha expressed in Escherichia coli BL21(DE3) cells by enzyme fragment complementation assay	B	BAO_0000219	cell-based format	None	None	None	None	None	CHEMBL260	MAP kinase p38 alpha	Homo sapiens	SINGLE PROTEIN	CHEMBL1156773	1	Scientific Literature	J. Med. Chem.	2010	None
CHEMBL585902	AMG-548	1	461.57	0	4.64	27, AMG-548	Cn1c(NC[C@@H](N)Cc2ccccc2)nc(-c2ccncc2)c(-c2ccc3ccccc3c2)c1=O	IC50	'='	75.0	nM	7.12			UO_0000065	15.44	0.28	2.48	8.30	False	CHEMBL1050681	Displacement of N,N'-(2,2'-(3,3'-disulfanediylbis(2,5-dioxopyrrolidine-3,1-diyl))bis(ethane-2,1-diyl))bis(2-(3-(3-tert-butyl-5-(3-naphthalen-1-ylureido)-1H-pyrazol-1-yl)phenylamino)acetamide) from inactive form of p38alpha expressed in Escherichia coli BL21(DE3) cells by enzyme fragment complementation assay	B	BAO_0000219	cell-based format	None	None	None	None	None	CHEMBL260	MAP kinase p38 alpha	Homo sapiens	SINGLE PROTEIN	CHEMBL1156773	1	Scientific Literature	J. Med. Chem.	2010	None
CHEMBL568776		0	362.48	1	5.43	9	Cc1ccc(NC(=O)Nc2cc(C(C)(C)C)nn2-c2ccc(C)cc2)cc1	IC50	'='	1100.0	nM	5.96			UO_0000065	16.44	0.30	0.53	10.11	False	CHEMBL1050682	Inhibition of p38alpha active form expressed in Escherichia coli BL21(DE3) cells by HTRF assay	B	BAO_0000219	cell-based format	None	None	None	None	None	CHEMBL260	MAP kinase p38 alpha	Homo sapiens	SINGLE PROTEIN	CHEMBL1156773	1	Scientific Literature	J. Med. Chem.	2010	None
CHEMBL584726		0	505.76	2	7.79	10	CC(C)(C)c1cc(NC(=O)Nc2ccc(Cl)cc2)n(-c2c(Cl)cc(C(F)(F)F)cc2Cl)n1	IC50						Not Active						False	CHEMBL1050681	Displacement of N,N'-(2,2'-(3,3'-disulfanediylbis(2,5-dioxopyrrolidine-3,1-diyl))bis(ethane-2,1-diyl))bis(2-(3-(3-tert-butyl-5-(3-naphthalen-1-ylureido)-1H-pyrazol-1-yl)phenylamino)acetamide) from inactive form of p38alpha expressed in Escherichia coli BL21(DE3) cells by enzyme fragment complementation assay	B	BAO_0000219	cell-based format	None	None	None	None	None	CHEMBL260	MAP kinase p38 alpha	Homo sapiens	SINGLE PROTEIN	CHEMBL1156773	1	Scientific Literature	J. Med. Chem.	2010	None
CHEMBL1336	SORAFENIB	4	464.83	1	5.55	Sorafenib	CNC(=O)c1cc(Oc2ccc(NC(=O)Nc3ccc(Cl)c(C(F)(F)F)c3)cc2)ccn1	IC50	'='	84.2	nM	7.08			UO_0000065	15.22	0.30	1.52	7.66	True	CHEMBL1073514	Inhibition of human recombinant full length p38alpha assessed as MAPKAPK2 phosphorylation by [32P]ATP SDS-PAGE gel kinase assay	B	BAO_0000357	single protein format	Homo sapiens	None	None	None	None	CHEMBL260	MAP kinase p38 alpha	Homo sapiens	SINGLE PROTEIN	CHEMBL1157702	1	Scientific Literature	Bioorg. Med. Chem.	2010	None
CHEMBL589602		0	570.93	2	6.44	KIN036	Cc1ccc(NC(=O)c2nc(C(F)(F)F)[nH]c2-c2ccc(F)c(Cl)c2)cc1Nc1ccc2ncn(C)c(=O)c2c1	IC50	'='	48.8	nM	7.31			UO_0000065	12.81	0.25	0.87	6.98	False	CHEMBL1073514	Inhibition of human recombinant full length p38alpha assessed as MAPKAPK2 phosphorylation by [32P]ATP SDS-PAGE gel kinase assay	B	BAO_0000357	single protein format	Homo sapiens	None	None	None	None	CHEMBL260	MAP kinase p38 alpha	Homo sapiens	SINGLE PROTEIN	CHEMBL1157702	1	Scientific Literature	Bioorg. Med. Chem.	2010	None
CHEMBL589603		0	550.52	2	6.09	KIN037	Cc1cc(-c2[nH]c(C(F)(F)F)nc2C(=O)Nc2ccc(C)c(Nc3ccc4ncn(C)c(=O)c4c3)c2)ccc1F	IC50	'='	60.1	nM	7.22			UO_0000065	13.12	0.25	1.13	6.90	False	CHEMBL1073514	Inhibition of human recombinant full length p38alpha assessed as MAPKAPK2 phosphorylation by [32P]ATP SDS-PAGE gel kinase assay	B	BAO_0000357	single protein format	Homo sapiens	None	None	None	None	CHEMBL260	MAP kinase p38 alpha	Homo sapiens	SINGLE PROTEIN	CHEMBL1157702	1	Scientific Literature	Bioorg. Med. Chem.	2010	None
CHEMBL202684		0	308.30	0	2.59	10	Nc1c(C(=O)c2ccccc2)cnn1-c1cccc([N+](=O)[O-])c1	IC50	'>'	56000.0	nM				UO_0000065					False	CHEMBL859668	Inhibition of LPS-induced TNFalpha production in THP1 cells	F	BAO_0000219	cell-based format	Homo sapiens	None	None	THP-1	None	CHEMBL260	MAP kinase p38 alpha	Homo sapiens	SINGLE PROTEIN	CHEMBL1138177	1	Scientific Literature	J. Med. Chem.	2006	CHEMBL3307574
CHEMBL468125		0	387.41	0	4.40	42	C[C@@H](Nc1c(Nc2ccnc(-c3ccccc3F)c2)c(=O)c1=O)c1ccccc1	IC50	'='	21660.0	nM	4.66			UO_0000065	12.04	0.22	0.26	6.56	False	CHEMBL1011432	Inhibition of p38alpha	B	BAO_0000357	single protein format	None	None	None	None	None	CHEMBL260	MAP kinase p38 alpha	Homo sapiens	SINGLE PROTEIN	CHEMBL1136863	1	Scientific Literature	Bioorg. Med. Chem.	2009	None
CHEMBL477978	GW782907X	0	390.53	0	4.86	8	Cc1ccc(C(=O)NC2CCCCC2)cc1-c1ccc(C(=O)NCC2CC2)cc1	IC50	'='	8800.0	nM	5.06			UO_0000065	12.95	0.24	0.20	8.69	False	CHEMBL983811	Displacement of rhodamine-green labelled (2-(6-amino-3-imino-3H-xanthen-9-yl)-5-{[({4-[4-(4-Cl-3-hydroxyphenyl)-5-(4-pyridinyl)-1H-imidazol-2yl]phenyl}methyl)amino]carbonyl}benzoic acid from human GST-tagged p38alpha by fluorescence polarisation assay	B	BAO_0000357	single protein format	Homo sapiens	None	None	None	None	CHEMBL260	MAP kinase p38 alpha	Homo sapiens	SINGLE PROTEIN	CHEMBL1155838	1	Scientific Literature	Bioorg. Med. Chem. Lett.	2008	None
CHEMBL1091929		0	452.44	0	4.01	3j	Cc1c(F)cc(C(=O)NC2CC2)cc1-c1cc2cnn(-c3c(F)cccc3F)c2n(C)c1=O	Ki	'='	0.8	nM	9.10			UO_0000065	20.11	0.38	5.09	13.20	False	CHEMBL1103663	Inhibition of human recombinant p38alpha-mediated AFT2 phosphorylation after 1 hr by HTRF assay	B	BAO_0000357	single protein format	Homo sapiens	None	None	None	None	CHEMBL260	MAP kinase p38 alpha	Homo sapiens	SINGLE PROTEIN	CHEMBL1156338	1	Scientific Literature	J. Med. Chem.	2010	None
CHEMBL318810		0	513.64	2	5.68	5	CC(C)(C)c1cc(NC(=O)Nc2ccc(OCCN3CCOCC3)c3ccccc23)n(-c2ccccc2)n1	Kd	'='	0.097	nM	10.01			UO_0000065	19.49	0.36	4.33	12.42	False	CHEMBL733328	Binding affinity for Mitogen-activated protein kinase p38 alpha	B	BAO_0000357	single protein format	None	None	None	None	None	CHEMBL260	MAP kinase p38 alpha	Homo sapiens	SINGLE PROTEIN	CHEMBL1146625	1	Scientific Literature	Bioorg. Med. Chem. Lett.	2003	None
CHEMBL104119		0	457.53	0	4.38	1	O=C(Nc1ccc(OCCN2CCOCC2)c2ccccc12)Nc1ccnn1-c1ccccc1	Kd	'='	6070.0	nM	5.22			UO_0000065	11.40	0.21	0.84	6.47	False	CHEMBL734085	Dissociation constant at Tm against human Mitogen-activated protein kinase p38 alpha	B	BAO_0000357	single protein format	Homo sapiens	None	None	None	None	CHEMBL260	MAP kinase p38 alpha	Homo sapiens	SINGLE PROTEIN	CHEMBL1145998	1	Scientific Literature	J. Med. Chem.	2003	None
CHEMBL91829	RUBOXISTAURIN	3	468.56	0	3.51	LY-333531	CN(C)C[C@@H]1CCn2cc(c3ccccc32)C2=C(C(=O)NC2=O)c2cn(c3ccccc23)CCO1	Kd						Not Active						False	CHEMBL860914	Average Binding Constant for p38-alpha; NA=Not Active at 10 uM	B	BAO_0000357	single protein format	Homo sapiens	None	None	None	None	CHEMBL260	MAP kinase p38 alpha	Homo sapiens	SINGLE PROTEIN	CHEMBL1144455	1	Scientific Literature	Nat. Biotechnol.	2005	None
CHEMBL260242		0	314.32	0	3.57	7f	COCCOc1onc(-c2ccc(F)cc2)c1-c1ccncc1	Inhibition	'='	14.4	%				UO_0000187					False	CHEMBL924742	Inhibition of p38-alpha MAPK at 10 uM	B	BAO_0000357	single protein format	None	None	None	None	None	CHEMBL260	MAP kinase p38 alpha	Homo sapiens	SINGLE PROTEIN	CHEMBL1144828	1	Scientific Literature	J. Med. Chem.	2008	None
CHEMBL195518		0	344.34	0	2.93	10l	COCCOCn1oc(=O)c(-c2ccc(F)cc2)c1-c1ccncc1	IC50	'='	3830.0	nM	5.42			UO_0000065	15.73	0.30	2.49	8.15	False	CHEMBL924741	Inhibition of p38-alpha MAPK	B	BAO_0000357	single protein format	None	None	None	None	None	CHEMBL260	MAP kinase p38 alpha	Homo sapiens	SINGLE PROTEIN	CHEMBL1144828	1	Scientific Literature	J. Med. Chem.	2008	None
CHEMBL411727		0	300.29	0	2.30	10h	O=c1on(CCO)c(-c2ccncc2)c1-c1ccc(F)cc1	IC50	'='	2500.0	nM	5.60			UO_0000065	18.66	0.35	3.30	8.21	False	CHEMBL924741	Inhibition of p38-alpha MAPK	B	BAO_0000357	single protein format	None	None	None	None	None	CHEMBL260	MAP kinase p38 alpha	Homo sapiens	SINGLE PROTEIN	CHEMBL1144828	1	Scientific Literature	J. Med. Chem.	2008	None
CHEMBL256045		0	361.45	0	4.65	20	Cc1nnc(-c2ccc(C)c(-c3ccc(C(=O)N4CCCCC4)cc3)c2)o1	Ki	'='	1600.0	nM	5.80			UO_0000065	16.04	0.29	1.15	9.79	False	CHEMBL946927	Inhibition of p38alpha by fluorescence polarization assay	B	BAO_0000357	single protein format	None	None	None	None	None	CHEMBL260	MAP kinase p38 alpha	Homo sapiens	SINGLE PROTEIN	CHEMBL1143258	1	Scientific Literature	Bioorg. Med. Chem. Lett.	2008	None
CHEMBL316337		0	463.27	1	6.09	9q	COC(=O)c1cc(-c2c(F)cccc2F)c2c(c1)N(c1c(Cl)cccc1Cl)C(=O)NC2	IC50	'='	44.0	nM	7.36			UO_0000065	15.88	0.32	1.27	12.55	True	CHEMBL734090	Inhibitory activity against mitogen-activated protein kinase p38 alpha	B	BAO_0000357	single protein format	None	None	None	None	None	CHEMBL260	MAP kinase p38 alpha	Homo sapiens	SINGLE PROTEIN	CHEMBL1136271	1	Scientific Literature	Bioorg. Med. Chem. Lett.	2003	None
CHEMBL327923		0	495.28	1	6.83	9j	COC(=O)c1cc(-c2ccccc2C(F)(F)F)c2c(c1)N(c1c(Cl)cccc1Cl)C(=O)NC2	Inhibition	'='	50.0	%				UO_0000187					True	CHEMBL733327	Inhibition of Mitogen-activated protein kinase p38 alpha at 890 nM	B	BAO_0000357	single protein format	Homo sapiens	None	None	None	None	CHEMBL260	MAP kinase p38 alpha	Homo sapiens	SINGLE PROTEIN	CHEMBL1136271	1	Scientific Literature	Bioorg. Med. Chem. Lett.	2003	None
CHEMBL203567	RO-3201195	1	371.37	0	1.56	63	Nc1c(C(=O)c2cccc(OC[C@@H](O)CO)c2)cnn1-c1ccc(F)cc1	IC50	'='	700.0	nM	6.16			UO_0000065	16.57	0.31	4.59	5.57	False	CHEMBL859283	Displacement of [33P] ATP from human recombinant active p38alpha	B	BAO_0000357	single protein format	Homo sapiens	None	None	None	None	CHEMBL260	MAP kinase p38 alpha	Homo sapiens	SINGLE PROTEIN	CHEMBL1138177	1	Scientific Literature	J. Med. Chem.	2006	None
CHEMBL1088391		0	273.69	0	3.97	6,BSc3921	O=C1Nc2ccc(Cl)cc2/C1=C\c1ccccc1F	Inhibition						Not Active						False	CHEMBL1108310	Inhibition of P38alpha	B	BAO_0000357	single protein format	None	None	None	None	None	CHEMBL260	MAP kinase p38 alpha	Homo sapiens	SINGLE PROTEIN	CHEMBL1157898	1	Scientific Literature	Bioorg. Med. Chem. Lett.	2010	None
CHEMBL535	SUNITINIB	4	398.48	0	3.33	16,Sunitinib	CCN(CC)CCNC(=O)c1c(C)[nH]c(/C=C2\C(=O)Nc3ccc(F)cc32)c1C	Inhibition						Not Active						False	CHEMBL1108310	Inhibition of P38alpha	B	BAO_0000357	single protein format	None	None	None	None	None	CHEMBL260	MAP kinase p38 alpha	Homo sapiens	SINGLE PROTEIN	CHEMBL1157898	1	Scientific Literature	Bioorg. Med. Chem. Lett.	2010	None
CHEMBL1088796		0	397.45	1	5.30	1c	Cc1ccc(C(=O)NC2CC2)cc1-c1ccc2c(-c3ccccc3F)nncc2c1	Kd	'='	0.05	nM	10.30			UO_0000065	25.92	0.47	5.00	18.77	False	CHEMBL1103668	Binding affinity to p38alpha by scintillation proximity assay	B	BAO_0000357	single protein format	None	None	None	None	None	CHEMBL260	MAP kinase p38 alpha	Homo sapiens	SINGLE PROTEIN	CHEMBL1156338	1	Scientific Literature	J. Med. Chem.	2010	None
CHEMBL383177		0	285.35	0	4.97	4a	c1ccc(Nc2ccc3c(-c4ccccc4)n[nH]c3c2)cc1	IC50	'='	30.0	nM	7.52			UO_0000065	26.36	0.47	2.55	18.48	True	CHEMBL881763	Inhibitory concentration against Mitogen-activated protein kinase p38 alpha	B	BAO_0000357	single protein format	Homo sapiens	None	None	None	None	CHEMBL260	MAP kinase p38 alpha	Homo sapiens	SINGLE PROTEIN	CHEMBL1143651	1	Scientific Literature	Bioorg. Med. Chem. Lett.	2005	None
CHEMBL203133		0	362.41	0	2.74	34	CN(C)CC#Cc1cccc(C(=O)c2cnn(-c3ccc(F)cc3)c2N)c1	IC50	'='	150.0	nM	6.82			UO_0000065					False	CHEMBL859668	Inhibition of LPS-induced TNFalpha production in THP1 cells	F	BAO_0000219	cell-based format	Homo sapiens	None	None	THP-1	None	CHEMBL260	MAP kinase p38 alpha	Homo sapiens	SINGLE PROTEIN	CHEMBL1138177	1	Scientific Literature	J. Med. Chem.	2006	CHEMBL3307574
CHEMBL420438		0	430.08	0	4.90	9a	COC(=O)c1cc(Br)c2c(c1)N(c1c(Cl)cccc1Cl)C(=O)NC2	Inhibition	'='	0.0	%				UO_0000187					False	CHEMBL733326	Inhibition of Mitogen-activated protein kinase p38 alpha at 1000 nM	B	BAO_0000357	single protein format	Homo sapiens	None	None	None	None	CHEMBL260	MAP kinase p38 alpha	Homo sapiens	SINGLE PROTEIN	CHEMBL1136271	1	Scientific Literature	Bioorg. Med. Chem. Lett.	2003	None
CHEMBL1209213		0	420.52	0	3.39	8a	CC(C)(C)c1cc(NC(=O)Nc2ccccc2)n(-c2cccc(CNC(=O)CN)c2)n1	IC50	'='	176.0	nM	6.75			UO_0000065	16.06	0.30	3.36	5.92	False	CHEMBL1211971	Inhibition of unactive p38alpha	B	BAO_0000357	single protein format	None	None	None	None	None	CHEMBL260	MAP kinase p38 alpha	Homo sapiens	SINGLE PROTEIN	CHEMBL1208762	1	Scientific Literature	Bioorg. Med. Chem. Lett.	2010	None
CHEMBL387748		0	417.48	0	4.87	13e	Cc1cccc(-c2[nH]c(CNc3cccc(C#N)c3)nc2-c2ccc3nccnc3c2)n1	IC50	'='	1030.0	nM	5.99			UO_0000065	14.34	0.26	1.12	5.80	True	CHEMBL889566	Inhibition of p38alpha	B	BAO_0000357	single protein format	Homo sapiens	None	None	None	None	CHEMBL260	MAP kinase p38 alpha	Homo sapiens	SINGLE PROTEIN	CHEMBL1145400	1	Scientific Literature	J. Med. Chem.	2007	None
CHEMBL1170317		0	272.31	0	3.46	20	c1ccc(-c2cnc3cnc(-c4ccncc4)cn23)cc1	Inhibition	'='	2.0	%				UO_0000187					False	CHEMBL1174000	Inhibition of p38alpha at 10 uM by mobility shift assay	B	BAO_0000357	single protein format	None	None	None	None	None	CHEMBL260	MAP kinase p38 alpha	Homo sapiens	SINGLE PROTEIN	CHEMBL1177828	1	Scientific Literature	Bioorg. Med. Chem. Lett.	2010	None
CHEMBL347663		0	402.93	1	7.10	45	CC(C)COc1ccccc1-c1cc(-c2ccc(Cl)cc2)[nH]c1-c1ccncc1	IC50	'='	3760.0	nM	5.42			UO_0000065	13.46	0.26	-1.68	14.31	False	CHEMBL842195	Inhibitory activity against p38-alpha kinase	B	BAO_0000357	single protein format	None	None	None	None	None	CHEMBL260	MAP kinase p38 alpha	Homo sapiens	SINGLE PROTEIN	CHEMBL1132135	1	Scientific Literature	Bioorg. Med. Chem. Lett.	1999	None
CHEMBL401530		0	331.42	0	4.19	26	Cc1ccc(-c2ncc[nH]2)cc1-c1ccc(C(=O)NCC2CC2)cc1	IC50	'='	11000.0	nM	4.96			UO_0000065	14.96	0.27	0.77	8.58	False	CHEMBL946927	Inhibition of p38alpha by fluorescence polarization assay	B	BAO_0000357	single protein format	None	None	None	None	None	CHEMBL260	MAP kinase p38 alpha	Homo sapiens	SINGLE PROTEIN	CHEMBL1143258	1	Scientific Literature	Bioorg. Med. Chem. Lett.	2008	None
CHEMBL272519		0	361.45	0	4.41	22	CCc1nnc(-c2ccc(C)c(-c3ccc(C(=O)NCC4CC4)cc3)c2)o1	IC50	'='	10000.0	nM	5.00			UO_0000065	13.83	0.25	0.59	7.35	False	CHEMBL946927	Inhibition of p38alpha by fluorescence polarization assay	B	BAO_0000357	single protein format	None	None	None	None	None	CHEMBL260	MAP kinase p38 alpha	Homo sapiens	SINGLE PROTEIN	CHEMBL1143258	1	Scientific Literature	Bioorg. Med. Chem. Lett.	2008	None
CHEMBL401518		0	406.49	0	3.08	19	Cc1nnc(-c2ccc(C)c(-c3ccc(C(=O)NCCN4CCOCC4)cc3)c2)o1	Ki	'>'	2500.0	nM				UO_0000065					False	CHEMBL946927	Inhibition of p38alpha by fluorescence polarization assay	B	BAO_0000357	single protein format	None	None	None	None	None	CHEMBL260	MAP kinase p38 alpha	Homo sapiens	SINGLE PROTEIN	CHEMBL1143258	1	Scientific Literature	Bioorg. Med. Chem. Lett.	2008	None
CHEMBL401674		0	431.92	1	5.95	14	Cc1nnc(-c2ccc(C)c(-c3ccc(C(=O)N(C)Cc4ccc(Cl)cc4)cc3)c2)o1	Ki	'='	140.0	nM	6.85			UO_0000065	15.87	0.30	0.90	11.57	False	CHEMBL946927	Inhibition of p38alpha by fluorescence polarization assay	B	BAO_0000357	single protein format	None	None	None	None	None	CHEMBL260	MAP kinase p38 alpha	Homo sapiens	SINGLE PROTEIN	CHEMBL1143258	1	Scientific Literature	Bioorg. Med. Chem. Lett.	2008	None
CHEMBL270219		0	383.45	0	4.95	9	Cc1nnc(-c2ccc(C)c(-c3ccc(C(=O)NCc4ccccc4)cc3)c2)o1	IC50	'='	610.0	nM	6.21			UO_0000065	16.21	0.29	1.26	9.14	False	CHEMBL946927	Inhibition of p38alpha by fluorescence polarization assay	B	BAO_0000357	single protein format	None	None	None	None	None	CHEMBL260	MAP kinase p38 alpha	Homo sapiens	SINGLE PROTEIN	CHEMBL1143258	1	Scientific Literature	Bioorg. Med. Chem. Lett.	2008	None
CHEMBL272565		0	399.45	1	5.28	5	COc1ccccc1NC(=O)c1ccc(-c2cc(-c3nnc(C)o3)ccc2C)cc1	Ki	'='	250.0	nM	6.60			UO_0000065	16.53	0.30	1.32	8.55	False	CHEMBL946927	Inhibition of p38alpha by fluorescence polarization assay	B	BAO_0000357	single protein format	None	None	None	None	None	CHEMBL260	MAP kinase p38 alpha	Homo sapiens	SINGLE PROTEIN	CHEMBL1143258	1	Scientific Literature	Bioorg. Med. Chem. Lett.	2008	None
CHEMBL434737		0	316.34	0	4.40	1	O=c1[nH]c2ccccc2c(-c2ccncc2)c1-c1ccc(F)cc1	IC50	'='	1800.0	nM	5.75			UO_0000065	18.16	0.33	1.34	12.56	False	CHEMBL944993	Inhibition of p38alpha	B	BAO_0000357	single protein format	None	None	None	None	None	CHEMBL260	MAP kinase p38 alpha	Homo sapiens	SINGLE PROTEIN	CHEMBL1141471	1	Scientific Literature	Bioorg. Med. Chem. Lett.	2008	None
CHEMBL327959		0	520.82	2	6.95	14g	O=C1NCc2c(-c3ccc(F)cc3Cl)cc(OC3CCNCC3)cc2N1c1c(Cl)cccc1Cl	IC50	'='	0.1	nM	10.00			UO_0000065	19.20	0.40	3.05	18.66	True	CHEMBL734090	Inhibitory activity against mitogen-activated protein kinase p38 alpha	B	BAO_0000357	single protein format	None	None	None	None	None	CHEMBL260	MAP kinase p38 alpha	Homo sapiens	SINGLE PROTEIN	CHEMBL1136271	1	Scientific Literature	Bioorg. Med. Chem. Lett.	2003	None
CHEMBL338949		0	468.17	1	6.67	35	O=C1NCc2nc(NCc3ccc(Cl)cc3Cl)ccc2N1c1c(Cl)cccc1Cl	Inhibition	'='	9.0	%				UO_0000187					False	CHEMBL731492	Inhibition of Mitogen-activated protein kinase p38 alpha at 10000 nM	B	BAO_0000357	single protein format	None	None	None	None	None	CHEMBL260	MAP kinase p38 alpha	Homo sapiens	SINGLE PROTEIN	CHEMBL1136354	1	Scientific Literature	Bioorg. Med. Chem. Lett.	2003	None
CHEMBL186956		0	433.51	0	4.58	10	COc1ccc(C(=O)Nc2ccc(C)c(NC(=O)c3cccc(N(C)C)c3)c2)cc1OC	IC50	'>'	20000.0	nM				UO_0000065					False	CHEMBL829582	Concentration required to inhibit human mitogen activated protein kinase p38 activity	B	BAO_0000357	single protein format	Homo sapiens	None	None	None	None	CHEMBL260	MAP kinase p38 alpha	Homo sapiens	SINGLE PROTEIN	CHEMBL1137999	1	Scientific Literature	Bioorg. Med. Chem. Lett.	2004	None
CHEMBL423517		0	435.26	1	5.64	33	O=C1NCc2nc(NCc3ccc(F)cc3F)ccc2N1c1c(Cl)cccc1Cl	IC50	'='	340.0	nM	6.47			UO_0000065	14.86	0.30	0.83	11.30	False	CHEMBL735052	Inhibitory activity against Mitogen-activated protein kinase p38 alpha	B	BAO_0000357	single protein format	None	None	None	None	None	CHEMBL260	MAP kinase p38 alpha	Homo sapiens	SINGLE PROTEIN	CHEMBL1136354	1	Scientific Literature	Bioorg. Med. Chem. Lett.	2003	None
CHEMBL87858		0	343.40	1	5.06	12a	Fc1ccc(-c2[nH]c(CCc3ccccc3)nc2-c2ccncc2)cc1	IC50	'='	690.0	nM	6.16			UO_0000065	17.94	0.32	1.10	14.82	False	CHEMBL732625	Inhibition of Mitogen-activated protein kinase p38 (P38 MAPK)	B	BAO_0000357	single protein format	None	None	None	None	None	CHEMBL260	MAP kinase p38 alpha	Homo sapiens	SINGLE PROTEIN	CHEMBL1135626	1	Scientific Literature	J. Med. Chem.	2002	None
CHEMBL271715		0	550.01	1	3.80	19	O=C1NC(=O)c2c1c(-c1ccccc1Cl)cc1c2c2cc(O)c(OCCCN3CCOCC3)cc2n1CCO	Inhibition	'='	75.0	%				UO_0000187					False	CHEMBL948225	Inhibition of SAPK2a/p38 at 10 uM	B	BAO_0000357	single protein format	None	None	None	None	None	CHEMBL260	MAP kinase p38 alpha	Homo sapiens	SINGLE PROTEIN	CHEMBL1143190	1	Scientific Literature	Bioorg. Med. Chem. Lett.	2008	None
CHEMBL213836		0	513.21	2	6.18	31	COCCNc1nc(-c2ccc(Cl)cc2Cl)c2c(n1)N(c1c(Cl)cccc1Cl)C(=O)NC2	IC50	'='	2.0	nM	8.70			UO_0000065	16.95	0.37	2.52	10.96	False	CHEMBL867362	Inhibition of p38alpha	B	BAO_0000357	single protein format	Homo sapiens	None	None	None	None	CHEMBL260	MAP kinase p38 alpha	Homo sapiens	SINGLE PROTEIN	CHEMBL1145325	1	Scientific Literature	Bioorg. Med. Chem. Lett.	2006	None
CHEMBL96345		0	532.87	2	8.01	15b	CCN1CCC(c2cc(-c3ccc(F)cc3Cl)c3c(c2)N(c2c(Cl)cccc2Cl)C(=O)NC3)CC1	IC50	'='	1.2	nM	8.92			UO_0000065	16.74	0.35	0.91	25.07	True	CHEMBL734090	Inhibitory activity against mitogen-activated protein kinase p38 alpha	B	BAO_0000357	single protein format	None	None	None	None	None	CHEMBL260	MAP kinase p38 alpha	Homo sapiens	SINGLE PROTEIN	CHEMBL1136271	1	Scientific Literature	Bioorg. Med. Chem. Lett.	2003	None
CHEMBL18771		0	333.36	0	3.88	61	COC(=O)c1[nH]c(C(C)(C)C)cc1NC(=O)Nc1ccc(F)cc1	Inhibition	'='	89.0	%				UO_0000187					False	CHEMBL731496	Percent inhibition determined in vitro against mitogen-activated protein kinase p38 alpha 2 derived from Escherichia coli at 5 uM	B	BAO_0000357	single protein format	None	None	None	None	None	CHEMBL260	MAP kinase p38 alpha	Homo sapiens	SINGLE PROTEIN	CHEMBL1134054	1	Scientific Literature	Bioorg. Med. Chem. Lett.	2001	None
CHEMBL126789		0	271.27	0	3.73	19	Cc1cccc(-c2[nH]ncc2-c2ccc(F)c(F)c2)n1	IC50	'>'	20000.0	nM				UO_0000065					False	CHEMBL732623	In vitro inhibitory activity against Mitogen-activated protein kinase p38	B	BAO_0000357	single protein format	None	None	None	None	None	CHEMBL260	MAP kinase p38 alpha	Homo sapiens	SINGLE PROTEIN	CHEMBL1145076	1	Scientific Literature	J. Med. Chem.	2003	None
CHEMBL400630		0	407.50	0	3.59	20o	O=C1Nc2cc(CN3CCOCC3)ccc2CN1c1csc(-c2ccncc2)n1	IC50	'>'	10000.0	nM				UO_0000065					False	CHEMBL899220	Inhibition of human p38 alpha	B	BAO_0000357	single protein format	Homo sapiens	None	None	None	None	CHEMBL260	MAP kinase p38 alpha	Homo sapiens	SINGLE PROTEIN	CHEMBL1149699	1	Scientific Literature	Bioorg. Med. Chem.	2007	None
CHEMBL397570		0	300.36	0	3.89	5d	N#Cc1c(NC(=O)c2ccc(F)cc2)sc2c1CCCC2	IC50	'>'	15848.93	nM				UO_0000065					False	CHEMBL897069	Inhibition of mitogen-activated protein kinase p38alpha	B	BAO_0000357	single protein format	None	None	None	None	None	CHEMBL260	MAP kinase p38 alpha	Homo sapiens	SINGLE PROTEIN	CHEMBL1148840	1	Scientific Literature	Bioorg. Med. Chem. Lett.	2007	None
CHEMBL233000		0	282.37	0	3.75	5c	N#Cc1c(NC(=O)c2ccccc2)sc2c1CCCC2	IC50	'>'	15848.93	nM				UO_0000065					False	CHEMBL897069	Inhibition of mitogen-activated protein kinase p38alpha	B	BAO_0000357	single protein format	None	None	None	None	None	CHEMBL260	MAP kinase p38 alpha	Homo sapiens	SINGLE PROTEIN	CHEMBL1148840	1	Scientific Literature	Bioorg. Med. Chem. Lett.	2007	None
CHEMBL375428		0	282.32	0	4.67	3	CC(C)c1noc(-c2ccc(F)cc2)c1-c1ccncc1	IC50	'='	2200.0	nM	5.66			UO_0000065	20.04	0.37	0.99	14.54	True	CHEMBL944993	Inhibition of p38alpha	B	BAO_0000357	single protein format	None	None	None	None	None	CHEMBL260	MAP kinase p38 alpha	Homo sapiens	SINGLE PROTEIN	CHEMBL1141471	1	Scientific Literature	Bioorg. Med. Chem. Lett.	2008	None
CHEMBL194009		0	200.24	0	2.24	5	Nc1ncccc1OCc1ccccc1	Inhibition	'='	76.0	%				UO_0000187					False	CHEMBL1819997	Inhibition of p38alpha expressed in Escherichia coli or baculovirus-infected insect cells at 667 uM by TR-FRET assay	B	BAO_0000219	cell-based format	None	None	None	None	None	CHEMBL260	MAP kinase p38 alpha	Homo sapiens	SINGLE PROTEIN	CHEMBL1817560	1	Scientific Literature	J. Med. Chem.	2011	None
CHEMBL539988		0	360.75	0	3.73	42	Nc1c(C(=O)c2ccc(F)cc2F)cc[n+]([O-])c1-c1cccc(Cl)c1	IC50	'='	228.0	nM	6.64			UO_0000065	18.41	0.36	2.91	9.48	False	CHEMBL1063098	Inhibition of human p38alpha by FRET assay	B	BAO_0000357	single protein format	Homo sapiens	None	None	None	None	CHEMBL260	MAP kinase p38 alpha	Homo sapiens	SINGLE PROTEIN	CHEMBL1152438	1	Scientific Literature	J. Med. Chem.	2009	None
CHEMBL550561		0	360.75	0	3.73	43	Nc1c(C(=O)c2ccc(F)cc2F)cc[n+]([O-])c1-c1ccc(Cl)cc1	IC50	'='	802.0	nM	6.10			UO_0000065	16.90	0.33	2.37	8.70	False	CHEMBL1063098	Inhibition of human p38alpha by FRET assay	B	BAO_0000357	single protein format	Homo sapiens	None	None	None	None	CHEMBL260	MAP kinase p38 alpha	Homo sapiens	SINGLE PROTEIN	CHEMBL1152438	1	Scientific Literature	J. Med. Chem.	2009	None
CHEMBL153795		0	340.83	1	5.70	71	Cc1ccccc1Cc1ccc(Nc2ccc(F)cc2N)cc1Cl	IC50	'>'	100000.0	nM				UO_0000065					False	CHEMBL732094	In vitro inhibitory activity determined against human mitogen-activated protein kinase p38 alpha	B	BAO_0000357	single protein format	None	None	None	None	None	CHEMBL260	MAP kinase p38 alpha	Homo sapiens	SINGLE PROTEIN	CHEMBL1145938	1	Scientific Literature	J. Med. Chem.	2003	None
CHEMBL329447		0	366.44	0	3.45	14	CNc1nccc(-c2c(-c3ccc(F)cc3)ncn2C2CCN(C)CC2)n1	IC50	'='	100.0	nM	7.00			UO_0000065	19.10	0.35	3.55	11.89	False	CHEMBL735050	Inhibition against Mitogen-activated protein kinase p38 alpha	B	BAO_0000357	single protein format	None	None	None	None	None	CHEMBL260	MAP kinase p38 alpha	Homo sapiens	SINGLE PROTEIN	CHEMBL1134743	1	Scientific Literature	Bioorg. Med. Chem. Lett.	2001	None
CHEMBL366533		0	304.35	0	2.93	12b	Cn1c(=O)n(C)c2cc(-c3[nH]cnc3-c3ccccc3)ccc21	IC50	'='	290.0	nM	6.54			UO_0000065	21.48	0.39	3.61	11.76	False	CHEMBL734272	Inhibitory activity against mitogen activated protein (MAP) kinase p38 alpha.	B	BAO_0000357	single protein format	None	None	None	None	None	CHEMBL260	MAP kinase p38 alpha	Homo sapiens	SINGLE PROTEIN	CHEMBL1137961	1	Scientific Literature	Bioorg. Med. Chem. Lett.	2004	None
CHEMBL377979		0	545.90	2	6.75	42	CC(C)N1CCC(Nc2nc(-c3ccccc3Cl)c3c(n2)N(c2c(Cl)cccc2Cl)C(=O)NC3)CC1	IC50	'='	0.6	nM	9.22			UO_0000065	16.89	0.35	2.47	12.57	False	CHEMBL867362	Inhibition of p38alpha	B	BAO_0000357	single protein format	Homo sapiens	None	None	None	None	CHEMBL260	MAP kinase p38 alpha	Homo sapiens	SINGLE PROTEIN	CHEMBL1145325	1	Scientific Literature	Bioorg. Med. Chem. Lett.	2006	None
CHEMBL376506		0	442.57	0	2.11	1l	CONC(=O)c1ccc(C)c(Nc2nc(N(C)CC(C)(C)C)nc(N3CCNCC3)n2)c1	IC50	'='	18.0	nM	7.75			UO_0000065	17.50	0.33	5.63	7.20	True	CHEMBL904269	Inhibition of human p38-alpha expressed in Escherichia coli	B	BAO_0000019	assay format	Homo sapiens	None	None	None	None	CHEMBL260	MAP kinase p38 alpha	Homo sapiens	SINGLE PROTEIN	CHEMBL1149254	1	Scientific Literature	J. Med. Chem.	2004	None
CHEMBL221358		0	470.62	0	2.56	11b	COCCNC(=O)c1ccc(C)c(Nc2nc(N[C@H]3CCNC3)nc(N(C)CC(C)(C)C)n2)c1	IC50	'='	264.0	nM	6.58			UO_0000065	13.98	0.26	4.02	5.65	False	CHEMBL904269	Inhibition of human p38-alpha expressed in Escherichia coli	B	BAO_0000019	assay format	Homo sapiens	None	None	None	None	CHEMBL260	MAP kinase p38 alpha	Homo sapiens	SINGLE PROTEIN	CHEMBL1149254	1	Scientific Literature	J. Med. Chem.	2004	None
CHEMBL413783		0	384.49	0	1.86	1g	Cc1ccc(C(N)=O)cc1Nc1nc(NCC(C)C)nc(N[C@H]2CCNC2)n1	IC50	'='	73.0	nM	7.14			UO_0000065	18.56	0.35	5.28	5.49	False	CHEMBL904269	Inhibition of human p38-alpha expressed in Escherichia coli	B	BAO_0000019	assay format	Homo sapiens	None	None	None	None	CHEMBL260	MAP kinase p38 alpha	Homo sapiens	SINGLE PROTEIN	CHEMBL1149254	1	Scientific Literature	J. Med. Chem.	2004	None
CHEMBL222785		0	395.51	0	3.09	1c	Cc1ccc(C(N)=O)cc1Nc1nc(N)nc(NC[C@@H]2CC[C@H]3C[C@@H]2C3(C)C)n1	IC50	'='	5900.0	nM	5.23			UO_0000065	13.22	0.25	2.14	3.97	False	CHEMBL904269	Inhibition of human p38-alpha expressed in Escherichia coli	B	BAO_0000019	assay format	Homo sapiens	None	None	None	None	CHEMBL260	MAP kinase p38 alpha	Homo sapiens	SINGLE PROTEIN	CHEMBL1149254	1	Scientific Literature	J. Med. Chem.	2004	None
CHEMBL18525		0	385.25	1	5.31	58	COC(=O)c1oc(C(C)(C)C)cc1NC(=O)Nc1cccc(Cl)c1Cl	Inhibition	'='	97.0	%				UO_0000187					False	CHEMBL731496	Percent inhibition determined in vitro against mitogen-activated protein kinase p38 alpha 2 derived from Escherichia coli at 5 uM	B	BAO_0000357	single protein format	None	None	None	None	None	CHEMBL260	MAP kinase p38 alpha	Homo sapiens	SINGLE PROTEIN	CHEMBL1134054	1	Scientific Literature	Bioorg. Med. Chem. Lett.	2001	None
CHEMBL357490		0	310.36	0	4.14	6	O=C1NCc2c1c1c(c3[nH]c4ccccc4c23)Cc2ccccc2-1	Inhibition	'<'	30.0	%				UO_0000187					False	CHEMBL911992	Inhibition of p38-alpha at 1 uM	B	BAO_0000357	single protein format	Homo sapiens	None	None	None	None	CHEMBL260	MAP kinase p38 alpha	Homo sapiens	SINGLE PROTEIN	CHEMBL1141396	1	Scientific Literature	J. Med. Chem.	2007	None
CHEMBL13880		0	443.53	1	5.48	11	Cc1ccc(Oc2nccc(-c3c(-c4ccc(F)cc4)ncn3C3CCNCC3)n2)cc1C	IC50	'='	21.88	nM	7.66			UO_0000065	17.27	0.32	2.18	11.81	False	CHEMBL1785239	Inhibition of p38alpha	B	BAO_0000357	single protein format	None	None	None	None	None	CHEMBL260	MAP kinase p38 alpha	Homo sapiens	SINGLE PROTEIN	CHEMBL1782054	1	Scientific Literature	Eur. J. Med. Chem.	2008	None
CHEMBL417079		0	457.55	1	5.99	15	CC(C)c1ccc(Oc2nccc(-c3c(-c4ccc(F)cc4)ncn3C3CCNCC3)n2)cc1	IC50	'='	40.74	nM	7.39			UO_0000065	16.15	0.30	1.40	11.39	False	CHEMBL1785239	Inhibition of p38alpha	B	BAO_0000357	single protein format	None	None	None	None	None	CHEMBL260	MAP kinase p38 alpha	Homo sapiens	SINGLE PROTEIN	CHEMBL1782054	1	Scientific Literature	Eur. J. Med. Chem.	2008	None
CHEMBL1784164		0	366.44	0	3.83	3	Cc1c(F)cc(C(=O)NC2CC2)cc1-c1ccc(C(=O)NCC2CC2)cc1	IC50	'='	100.0	nM	7.00			UO_0000065	19.10	0.35	3.17	12.03	False	CHEMBL1787754	Inhibition of p38alpha-dependent TNFalpha production in human PBMC preincubated for 1 hr before LPS challenge by ELISA	B	BAO_0000357	single protein format	Homo sapiens	None	None	None	None	CHEMBL260	MAP kinase p38 alpha	Homo sapiens	SINGLE PROTEIN	CHEMBL1781916	1	Scientific Literature	J. Med. Chem.	2009	None
CHEMBL1784165		0	382.89	0	4.35	4	Cc1c(Cl)cc(C(=O)NC2CC2)cc1-c1ccc(C(=O)NCC2CC2)cc1	IC50	'='	158.49	nM	6.80			UO_0000065	17.76	0.34	2.45	11.68	False	CHEMBL1787754	Inhibition of p38alpha-dependent TNFalpha production in human PBMC preincubated for 1 hr before LPS challenge by ELISA	B	BAO_0000357	single protein format	Homo sapiens	None	None	None	None	CHEMBL260	MAP kinase p38 alpha	Homo sapiens	SINGLE PROTEIN	CHEMBL1781916	1	Scientific Literature	J. Med. Chem.	2009	None
CHEMBL1784172		0	367.42	0	3.23	13	Cc1c(F)cc(C(=O)NC2CC2)cc1-c1ccc(C(=O)NCC2CC2)cn1	IC50	'='	79.43	nM	7.10			UO_0000065	19.32	0.36	3.87	9.99	False	CHEMBL1787755	Inhibition of p38alpha-dependent TNFalpha production in human whole blood preincubated for 1 hr before LPS challenge by ELISA	B	BAO_0000357	single protein format	Homo sapiens	CHEMBL3638178	Blood	None	None	CHEMBL260	MAP kinase p38 alpha	Homo sapiens	SINGLE PROTEIN	CHEMBL1781916	1	Scientific Literature	J. Med. Chem.	2009	None
CHEMBL275271		0	484.36	1	6.17	31	Fc1ccc(-c2ncn(C3CCNCC3)c2-c2ccnc(Oc3ccc(Cl)c(Cl)c3)n2)cc1	IC50	'='	165.0	nM	6.78			UO_0000065	14.00	0.28	0.61	10.46	False	CHEMBL1785239	Inhibition of p38alpha	B	BAO_0000357	single protein format	None	None	None	None	None	CHEMBL260	MAP kinase p38 alpha	Homo sapiens	SINGLE PROTEIN	CHEMBL1782054	1	Scientific Literature	Eur. J. Med. Chem.	2008	None
CHEMBL18942		0	347.44	0	4.06	49	COC(=O)c1sc(C(C)(C)C)cc1NC(=O)Nc1ccc(N)cc1	Inhibition	'='	40.0	%				UO_0000187					False	CHEMBL731496	Percent inhibition determined in vitro against mitogen-activated protein kinase p38 alpha 2 derived from Escherichia coli at 5 uM	B	BAO_0000357	single protein format	None	None	None	None	None	CHEMBL260	MAP kinase p38 alpha	Homo sapiens	SINGLE PROTEIN	CHEMBL1134054	1	Scientific Literature	Bioorg. Med. Chem. Lett.	2001	None
CHEMBL273611		0	459.48	0	4.59	12	Fc1ccc(-c2ncn(C3CCNCC3)c2-c2ccnc(Oc3ccc4c(c3)OCO4)n2)cc1	IC50	'='	22.91	nM	7.64			UO_0000065	16.63	0.31	3.05	9.17	False	CHEMBL1785239	Inhibition of p38alpha	B	BAO_0000357	single protein format	None	None	None	None	None	CHEMBL260	MAP kinase p38 alpha	Homo sapiens	SINGLE PROTEIN	CHEMBL1782054	1	Scientific Literature	Eur. J. Med. Chem.	2008	None
CHEMBL426902		0	398.52	0	1.89	1h	Cc1ccc(C(N)=O)cc1Nc1nc(N[C@H]2CCNC2)nc(N(C)CC(C)C)n1	IC50	'='	28.0	nM	7.55			UO_0000065	18.95	0.36	5.66	6.24	False	CHEMBL904269	Inhibition of human p38-alpha expressed in Escherichia coli	B	BAO_0000019	assay format	Homo sapiens	None	None	None	None	CHEMBL260	MAP kinase p38 alpha	Homo sapiens	SINGLE PROTEIN	CHEMBL1149254	1	Scientific Literature	J. Med. Chem.	2004	None
CHEMBL376505		0	476.79	0	4.68	2c	CN(C)c1nc2c(Br)c(Br)c(Br)c(Br)c2[nH]1	Inhibition	'='	85.0	%				UO_0000187					False	CHEMBL920489	Inhibition of SAPK2a/p38 at 10 uM relative to control	B	BAO_0000357	single protein format	Homo sapiens	None	None	None	None	CHEMBL260	MAP kinase p38 alpha	Homo sapiens	SINGLE PROTEIN	CHEMBL1149250	1	Scientific Literature	J. Med. Chem.	2004	None
CHEMBL277806		0	376.48	0	4.15	31	Cc1ccc(NC(=O)Nc2cc(C(C)(C)C)sc2C(=O)OCCO)cc1	IC50	'='	57.0	nM	7.24			UO_0000065	19.24	0.38	3.09	8.26	False	CHEMBL731495	Inhibition of Mitogen-activated protein kinase p38 alpha 2	B	BAO_0000357	single protein format	None	None	None	None	None	CHEMBL260	MAP kinase p38 alpha	Homo sapiens	SINGLE PROTEIN	CHEMBL1134054	1	Scientific Literature	Bioorg. Med. Chem. Lett.	2001	None
CHEMBL221246		0	460.37	0	3.40	33	CNCC(=O)NCCCN(c1ccc(=O)n(-c2ccccc2Cl)n1)c1ccccc1Cl	IC50	'='	35.0	nM	7.46			UO_0000065	16.20	0.33	4.06	9.41	False	CHEMBL911323	Inhibition of p38alpha	B	BAO_0000357	single protein format	Homo sapiens	None	None	None	None	CHEMBL260	MAP kinase p38 alpha	Homo sapiens	SINGLE PROTEIN	CHEMBL1139713	1	Scientific Literature	Bioorg. Med. Chem. Lett.	2006	None
CHEMBL214495		0	519.57	2	6.91	33	CNc1ncc2cc(-c3cc(C(=O)Nc4cc(C(F)(F)F)ccc4N4CCCCC4)ccc3C)ccc2n1	IC50	'='	168.0	nM	6.78			UO_0000065	13.04	0.24	-0.14	9.66	False	CHEMBL853498	Inhibition of p38-alpha by HTRF kinase assay	B	BAO_0000357	single protein format	Homo sapiens	None	None	None	None	CHEMBL260	MAP kinase p38 alpha	Homo sapiens	SINGLE PROTEIN	CHEMBL1149344	1	Scientific Literature	J. Med. Chem.	2006	None
CHEMBL129375		0	457.91	1	5.48	39	COC(=O)c1cc(C)c(N2C(=O)NCc3nc(Sc4ccc(F)cc4)ccc32)c(Cl)c1	IC50	'='	36.0	nM	7.44			UO_0000065	16.26	0.33	1.96	10.41	False	CHEMBL735052	Inhibitory activity against Mitogen-activated protein kinase p38 alpha	B	BAO_0000357	single protein format	None	None	None	None	None	CHEMBL260	MAP kinase p38 alpha	Homo sapiens	SINGLE PROTEIN	CHEMBL1136354	1	Scientific Literature	Bioorg. Med. Chem. Lett.	2003	None
CHEMBL13836		0	429.50	1	5.17	7	Cc1ccccc1Oc1nccc(-c2c(-c3ccc(F)cc3)ncn2C2CCNCC2)n1	IC50	'='	15.14	nM	7.82			UO_0000065	18.21	0.33	2.65	12.06	False	CHEMBL1785239	Inhibition of p38alpha	B	BAO_0000357	single protein format	None	None	None	None	None	CHEMBL260	MAP kinase p38 alpha	Homo sapiens	SINGLE PROTEIN	CHEMBL1782054	1	Scientific Literature	Eur. J. Med. Chem.	2008	None
CHEMBL1784173		0	369.44	0	3.47	14	Cc1c(F)cc(C(=O)NC2CC2)cc1-c1ccc(C(=O)NCC(C)C)cn1	IC50	'='	50.12	nM	7.30			UO_0000065	19.76	0.37	3.83	10.27	False	CHEMBL1787755	Inhibition of p38alpha-dependent TNFalpha production in human whole blood preincubated for 1 hr before LPS challenge by ELISA	B	BAO_0000357	single protein format	Homo sapiens	CHEMBL3638178	Blood	None	None	CHEMBL260	MAP kinase p38 alpha	Homo sapiens	SINGLE PROTEIN	CHEMBL1781916	1	Scientific Literature	J. Med. Chem.	2009	None
CHEMBL276094		0	500.58	2	5.00	34	CC(C)NC(=O)c1cccc(Oc2nccc(-c3c(-c4ccc(F)cc4)ncn3C3CCNCC3)n2)c1	IC50	'='	189.0	nM	6.72			UO_0000065	13.43	0.25	1.72	7.16	False	CHEMBL1785239	Inhibition of p38alpha	B	BAO_0000357	single protein format	None	None	None	None	None	CHEMBL260	MAP kinase p38 alpha	Homo sapiens	SINGLE PROTEIN	CHEMBL1782054	1	Scientific Literature	Eur. J. Med. Chem.	2008	None
CHEMBL270608		0	497.60	1	5.03	1	COc1ccc(NC(=O)c2ccc(-c3cc(-c4nnc(C)o4)ccc3C)cc2)cc1N1CCN(C)CC1	IC50	'='	10000.0	nM	5.00			UO_0000065	10.05	0.18	-0.03	5.97	False	CHEMBL946927	Inhibition of p38alpha by fluorescence polarization assay	B	BAO_0000357	single protein format	None	None	None	None	None	CHEMBL260	MAP kinase p38 alpha	Homo sapiens	SINGLE PROTEIN	CHEMBL1143258	1	Scientific Literature	Bioorg. Med. Chem. Lett.	2008	None
CHEMBL257303		0	346.43	0	3.90	27	Cc1nnc(-c2ccc(C)c(-c3ccc(C(=O)NCC4CC4)cc3)c2)[nH]1	IC50	'='	1400.0	nM	5.85			UO_0000065	16.90	0.31	1.95	8.28	False	CHEMBL946927	Inhibition of p38alpha by fluorescence polarization assay	B	BAO_0000357	single protein format	None	None	None	None	None	CHEMBL260	MAP kinase p38 alpha	Homo sapiens	SINGLE PROTEIN	CHEMBL1143258	1	Scientific Literature	Bioorg. Med. Chem. Lett.	2008	None
CHEMBL404913		0	375.47	0	4.80	23	CCCc1nnc(-c2ccc(C)c(-c3ccc(C(=O)NCC4CC4)cc3)c2)o1	IC50	'='	9700.0	nM	5.01			UO_0000065	13.35	0.24	0.21	7.37	False	CHEMBL946927	Inhibition of p38alpha by fluorescence polarization assay	B	BAO_0000357	single protein format	None	None	None	None	None	CHEMBL260	MAP kinase p38 alpha	Homo sapiens	SINGLE PROTEIN	CHEMBL1143258	1	Scientific Literature	Bioorg. Med. Chem. Lett.	2008	None
CHEMBL255719		0	344.44	0	2.79	13a	CCCNc1nc2c(s1)C(=O)N(c1cc(C(=O)NC)ccc1C)C2	IC50	'='	270.0	nM	6.57			UO_0000065	19.07	0.37	3.78	8.84	False	CHEMBL929947	Inhibition of human p38alpha	B	BAO_0000357	single protein format	Homo sapiens	None	None	None	None	CHEMBL260	MAP kinase p38 alpha	Homo sapiens	SINGLE PROTEIN	CHEMBL1141541	1	Scientific Literature	Bioorg. Med. Chem. Lett.	2008	None
CHEMBL257995		0	318.40	0	2.62	6b	Cc1ccc(C(N)=O)cc1NC(=O)c1cnc(NC(C)C)s1	IC50	'='	3.2	nM	8.49			UO_0000065	26.68	0.53	5.87	8.75	False	CHEMBL929947	Inhibition of human p38alpha	B	BAO_0000357	single protein format	Homo sapiens	None	None	None	None	CHEMBL260	MAP kinase p38 alpha	Homo sapiens	SINGLE PROTEIN	CHEMBL1141541	1	Scientific Literature	Bioorg. Med. Chem. Lett.	2008	None
CHEMBL255254		0	309.82	0	4.18	3b	CCCNc1ncc(C(=O)Nc2c(C)cccc2Cl)s1	IC50	'='	28.0	nM	7.55			UO_0000065	24.38	0.52	3.37	13.98	False	CHEMBL929947	Inhibition of human p38alpha	B	BAO_0000357	single protein format	Homo sapiens	None	None	None	None	CHEMBL260	MAP kinase p38 alpha	Homo sapiens	SINGLE PROTEIN	CHEMBL1141541	1	Scientific Literature	Bioorg. Med. Chem. Lett.	2008	None
CHEMBL402905		0	395.51	1	5.30	8b	CC[C@@H](C)Nc1nc2ccc(-c3c(-c4ccccc4F)nn(C)c3N)cc2s1	IC50	'='	11.0	nM	7.96			UO_0000065	20.12	0.39	2.66	11.57	False	CHEMBL928788	Inhibition of p38alpha	B	BAO_0000357	single protein format	None	None	None	None	None	CHEMBL260	MAP kinase p38 alpha	Homo sapiens	SINGLE PROTEIN	CHEMBL1141535	1	Scientific Literature	Bioorg. Med. Chem. Lett.	2008	None
CHEMBL256924		0	335.43	1	5.44	6	CC(C)Nc1nc2ccc(-c3ocnc3-c3ccccc3)cc2s1	IC50	'='	21.0	nM	7.68			UO_0000065	22.89	0.44	2.24	15.07	False	CHEMBL928788	Inhibition of p38alpha	B	BAO_0000357	single protein format	None	None	None	None	None	CHEMBL260	MAP kinase p38 alpha	Homo sapiens	SINGLE PROTEIN	CHEMBL1141535	1	Scientific Literature	Bioorg. Med. Chem. Lett.	2008	None
CHEMBL397975		0	508.49	1	2.64	23	COc1nc2[nH]cc(C(=O)C(=O)N(C)C)c2cc1C(=O)N1CCn2c(cnc2-c2ccc(F)cc2F)C1	IC50	'='	29.0	nM	7.54			UO_0000065	14.82	0.28	4.90	6.65	False	CHEMBL889782	Inhibition of p38-alpha MAP kinase	B	BAO_0000357	single protein format	Homo sapiens	None	None	None	None	CHEMBL260	MAP kinase p38 alpha	Homo sapiens	SINGLE PROTEIN	CHEMBL1146251	1	Scientific Literature	Bioorg. Med. Chem. Lett.	2007	None
CHEMBL175528		0	262.68	0	2.67	24	Fc1ccc(Cn2cnc3ncnc(Cl)c32)cc1	Inhibition	'='	17.0	%				UO_0000187					False	CHEMBL830639	Inhibition of human stress-activated protein kinase-2 alpha (p38 MAP-kinase) at 30 uM	B	BAO_0000357	single protein format	Homo sapiens	None	None	None	None	CHEMBL260	MAP kinase p38 alpha	Homo sapiens	SINGLE PROTEIN	CHEMBL1141882	1	Scientific Literature	J. Med. Chem.	2005	None
CHEMBL258403		0	307.81	0	3.93	2	Cc1cccc(Cl)c1NC(=O)c1cnc(NC2CC2)s1	IC50	'='	39.0	nM	7.41			UO_0000065	24.07	0.51	3.48	13.72	False	CHEMBL929947	Inhibition of human p38alpha	B	BAO_0000357	single protein format	Homo sapiens	None	None	None	None	CHEMBL260	MAP kinase p38 alpha	Homo sapiens	SINGLE PROTEIN	CHEMBL1141541	1	Scientific Literature	Bioorg. Med. Chem. Lett.	2008	None
CHEMBL103667	DORAMAPIMOD	2	527.67	2	5.99	4, BIRB-796	Cc1ccc(-n2nc(C(C)(C)C)cc2NC(=O)Nc2ccc(OCCN3CCOCC3)c3ccccc23)cc1	IC50	'='	89.0	nM	7.05			UO_0000065	13.36	0.25	1.06	8.74	False	CHEMBL910448	Inhibition of p38 alpha	B	BAO_0000357	single protein format	Homo sapiens	None	None	None	None	CHEMBL260	MAP kinase p38 alpha	Homo sapiens	SINGLE PROTEIN	CHEMBL1138861	1	Scientific Literature	J. Med. Chem.	2006	None
CHEMBL219965		0	316.36	0	4.14	27j	Nc1ccc(Nc2ccc3c(c2)OCc2ccccc2C3=O)cc1	IC50	'>'	5000.0	nM				UO_0000065					False	CHEMBL910448	Inhibition of p38 alpha	B	BAO_0000357	single protein format	Homo sapiens	None	None	None	None	CHEMBL260	MAP kinase p38 alpha	Homo sapiens	SINGLE PROTEIN	CHEMBL1138861	1	Scientific Literature	J. Med. Chem.	2006	None
CHEMBL225089		0	456.60	0	2.50	1n	CONC(=O)c1ccc(C)c(Nc2nc(N(C)CC(C)(C)C)nc(N3CCCNCC3)n2)c1	IC50	'='	52.0	nM	7.28			UO_0000065	15.95	0.30	4.78	6.77	False	CHEMBL904269	Inhibition of human p38-alpha expressed in Escherichia coli	B	BAO_0000019	assay format	Homo sapiens	None	None	None	None	CHEMBL260	MAP kinase p38 alpha	Homo sapiens	SINGLE PROTEIN	CHEMBL1149254	1	Scientific Literature	J. Med. Chem.	2004	None
CHEMBL225088		0	470.62	0	2.84	1m	CONC(=O)c1ccc(C)c(Nc2nc(N(C)CC(C)(C)C)nc(N3CCCN(C)CC3)n2)c1	IC50	'='	44.0	nM	7.36			UO_0000065	15.63	0.30	4.52	7.45	False	CHEMBL904269	Inhibition of human p38-alpha expressed in Escherichia coli	B	BAO_0000019	assay format	Homo sapiens	None	None	None	None	CHEMBL260	MAP kinase p38 alpha	Homo sapiens	SINGLE PROTEIN	CHEMBL1149254	1	Scientific Literature	J. Med. Chem.	2004	None
CHEMBL404115		0	381.48	1	5.29	2	CC[C@@H](C)Nc1nc2ccc(-c3c(-c4ccccc4F)n[nH]c3N)cc2s1	IC50	'='	3.2	nM	8.49			UO_0000065	22.27	0.43	3.20	10.67	False	CHEMBL928788	Inhibition of p38alpha	B	BAO_0000357	single protein format	None	None	None	None	None	CHEMBL260	MAP kinase p38 alpha	Homo sapiens	SINGLE PROTEIN	CHEMBL1141535	1	Scientific Literature	Bioorg. Med. Chem. Lett.	2008	None
CHEMBL403943		0	311.34	0	4.34	6c	Nc1nc2ccc(-c3ocnc3-c3ccccc3F)cc2s1	IC50	'='	16.0	nM	7.80			UO_0000065	25.04	0.48	3.46	12.00	False	CHEMBL928788	Inhibition of p38alpha	B	BAO_0000357	single protein format	None	None	None	None	None	CHEMBL260	MAP kinase p38 alpha	Homo sapiens	SINGLE PROTEIN	CHEMBL1141535	1	Scientific Literature	Bioorg. Med. Chem. Lett.	2008	None
CHEMBL254365		0	386.52	0	2.46	13f	CCNC(=O)c1ccc(C)c(N2CC3N=C(NC4CCCC4)SC3C2=O)c1	IC50	'='	53.0	nM	7.28			UO_0000065	18.82	0.37	4.82	9.86	False	CHEMBL929947	Inhibition of human p38alpha	B	BAO_0000357	single protein format	Homo sapiens	None	None	None	None	CHEMBL260	MAP kinase p38 alpha	Homo sapiens	SINGLE PROTEIN	CHEMBL1141541	1	Scientific Literature	Bioorg. Med. Chem. Lett.	2008	None
CHEMBL388755		0	568.70	1	4.75	10e	CC(=O)Nc1cc(-c2c(-c3ccc(F)cc3)nc(SCc3ccc([S+](C)[O-])cc3)n2CCOCCO)ccn1	IC50	'>'	10000.0	nM				UO_0000065					False	CHEMBL914443	Inhibition of mitogen-activated protein kinase p38 alpha	B	BAO_0000357	single protein format	Homo sapiens	None	None	None	None	CHEMBL260	MAP kinase p38 alpha	Homo sapiens	SINGLE PROTEIN	CHEMBL1149257	1	Scientific Literature	J. Med. Chem.	2004	None
CHEMBL275580		0	360.48	1	5.17	28	CCOC(=O)c1sc(C(C)(C)C)cc1NC(=O)Nc1ccc(C)cc1	IC50	'='	3020.0	nM	5.52			UO_0000065	15.31	0.30	0.35	8.19	False	CHEMBL731495	Inhibition of Mitogen-activated protein kinase p38 alpha 2	B	BAO_0000357	single protein format	None	None	None	None	None	CHEMBL260	MAP kinase p38 alpha	Homo sapiens	SINGLE PROTEIN	CHEMBL1134054	1	Scientific Literature	Bioorg. Med. Chem. Lett.	2001	None
CHEMBL246356		0	528.47	2	5.57	5	CNc1ncnc(-c2cccnc2Oc2cc(NC(=O)c3cccc(OC(F)(F)C(F)F)c3)ccc2C)n1	IC50	'='	47.0	nM	7.33			UO_0000065	13.87	0.26	1.76	6.59	False	CHEMBL887083	Inhibition of p38-alpha by radioactive filtration assay	B	BAO_0000357	single protein format	None	None	None	None	None	CHEMBL260	MAP kinase p38 alpha	Homo sapiens	SINGLE PROTEIN	CHEMBL1139197	1	Scientific Literature	Bioorg. Med. Chem. Lett.	2007	None
CHEMBL429973		0	315.37	0	3.74	60	COC(=O)c1[nH]c(C(C)(C)C)cc1NC(=O)Nc1ccccc1	IC50	'='	44.0	nM	7.36			UO_0000065	23.33	0.44	3.62	8.84	False	CHEMBL731494	In vitro inhibition of mitogen-activated protein kinase p38 alpha 2 derived from Escherichia coli	B	BAO_0000357	single protein format	None	None	None	None	None	CHEMBL260	MAP kinase p38 alpha	Homo sapiens	SINGLE PROTEIN	CHEMBL1134054	1	Scientific Literature	Bioorg. Med. Chem. Lett.	2001	None
CHEMBL18798		0	377.42	0	4.38	53	COC(=O)c1sc(C(C)(C)C)cc1NC(=O)Nc1ccc([N+](=O)[O-])cc1	Inhibition	'='	16.0	%				UO_0000187					False	CHEMBL731496	Percent inhibition determined in vitro against mitogen-activated protein kinase p38 alpha 2 derived from Escherichia coli at 5 uM	B	BAO_0000357	single protein format	None	None	None	None	None	CHEMBL260	MAP kinase p38 alpha	Homo sapiens	SINGLE PROTEIN	CHEMBL1134054	1	Scientific Literature	Bioorg. Med. Chem. Lett.	2001	None
CHEMBL18520		0	328.42	0	3.62	39	CNC(=O)c1[nH]c(C(C)(C)C)cc1NC(=O)Nc1ccc(C)cc1	IC50	'='	67.0	nM	7.17			UO_0000065	21.84	0.41	3.55	8.34	False	CHEMBL731494	In vitro inhibition of mitogen-activated protein kinase p38 alpha 2 derived from Escherichia coli	B	BAO_0000357	single protein format	None	None	None	None	None	CHEMBL260	MAP kinase p38 alpha	Homo sapiens	SINGLE PROTEIN	CHEMBL1134054	1	Scientific Literature	Bioorg. Med. Chem. Lett.	2001	None
CHEMBL383172		0	403.45	0	4.00	3b	Cc1ccc(C(=O)Nc2ccon2)cc1Nc1ncnc(NC2CCCC2)c1C#N	IC50	'='	4.1	nM	8.39			UO_0000065	20.79	0.38	4.39	6.51	False	CHEMBL882931	Inhibitory concentration against p38 alpha	B	BAO_0000357	single protein format	None	None	None	None	None	CHEMBL260	MAP kinase p38 alpha	Homo sapiens	SINGLE PROTEIN	CHEMBL1141103	1	Scientific Literature	J. Med. Chem.	2005	None
CHEMBL254443		0	315.38	0	4.98	4c	COc1ccccc1Nc1ccc2c(-c3ccccc3)n[nH]c2c1	IC50	'='	46.0	nM	7.34			UO_0000065	23.26	0.42	2.36	14.69	False	CHEMBL881763	Inhibitory concentration against Mitogen-activated protein kinase p38 alpha	B	BAO_0000357	single protein format	Homo sapiens	None	None	None	None	CHEMBL260	MAP kinase p38 alpha	Homo sapiens	SINGLE PROTEIN	CHEMBL1143651	1	Scientific Literature	Bioorg. Med. Chem. Lett.	2005	None
CHEMBL417819		0	379.46	0	4.91	73	COC(=O)c1c(NC(=O)Nc2cccc3ccccc23)cc(C(C)(C)C)n1C	Inhibition	'='	67.0	%				UO_0000187					False	CHEMBL731496	Percent inhibition determined in vitro against mitogen-activated protein kinase p38 alpha 2 derived from Escherichia coli at 5 uM	B	BAO_0000357	single protein format	None	None	None	None	None	CHEMBL260	MAP kinase p38 alpha	Homo sapiens	SINGLE PROTEIN	CHEMBL1134054	1	Scientific Literature	Bioorg. Med. Chem. Lett.	2001	None
CHEMBL417819		0	379.46	0	4.91	73	COC(=O)c1c(NC(=O)Nc2cccc3ccccc23)cc(C(C)(C)C)n1C	IC50	'='	253.0	nM	6.60			UO_0000065	17.38	0.32	1.69	9.12	False	CHEMBL731494	In vitro inhibition of mitogen-activated protein kinase p38 alpha 2 derived from Escherichia coli	B	BAO_0000357	single protein format	None	None	None	None	None	CHEMBL260	MAP kinase p38 alpha	Homo sapiens	SINGLE PROTEIN	CHEMBL1134054	1	Scientific Literature	Bioorg. Med. Chem. Lett.	2001	None
CHEMBL148471		0	310.36	0	4.14	5	O=C1NCc2c3c(c4[nH]c5ccccc5c4c21)Cc1ccccc1-3	Inhibition	'<'	30.0	%				UO_0000187					False	CHEMBL911992	Inhibition of p38-alpha at 1 uM	B	BAO_0000357	single protein format	Homo sapiens	None	None	None	None	CHEMBL260	MAP kinase p38 alpha	Homo sapiens	SINGLE PROTEIN	CHEMBL1141396	1	Scientific Literature	J. Med. Chem.	2007	None
CHEMBL278041	SB-202190	0	331.35	0	4.65	64	Oc1ccc(-c2nc(-c3ccc(F)cc3)c(-c3ccncc3)[nH]2)cc1	IC50	'='	30.0	nM	7.52			UO_0000065	22.70	0.41	2.87	12.17	False	CHEMBL859283	Displacement of [33P] ATP from human recombinant active p38alpha	B	BAO_0000357	single protein format	Homo sapiens	None	None	None	None	CHEMBL260	MAP kinase p38 alpha	Homo sapiens	SINGLE PROTEIN	CHEMBL1138177	1	Scientific Literature	J. Med. Chem.	2006	None
CHEMBL119385	NEFLAMAPIMOD	2	436.27	1	5.49	VX-745	O=c1ncn2nc(Sc3ccc(F)cc3F)ccc2c1-c1c(Cl)cccc1Cl	Activity						Active						False	CHEMBL896824	Inhibition of anisomycin-induced P38alpha activation in human HCA2 cells assessed as HSP27 phosphorylation after 2 hrs by ELISA	B	BAO_0000219	cell-based format	Homo sapiens	None	None	HCA2	None	CHEMBL260	MAP kinase p38 alpha	Homo sapiens	SINGLE PROTEIN	CHEMBL1149684	1	Scientific Literature	Bioorg. Med. Chem. Lett.	2007	None
CHEMBL213846		0	421.67	1	5.17	30	O=C1NCc2c(-c3ccccc3Cl)nc(O)nc2N1c1c(Cl)cccc1Cl	IC50	'='	4.0	nM	8.40			UO_0000065	19.92	0.42	3.23	10.72	False	CHEMBL867362	Inhibition of p38alpha	B	BAO_0000357	single protein format	Homo sapiens	None	None	None	None	CHEMBL260	MAP kinase p38 alpha	Homo sapiens	SINGLE PROTEIN	CHEMBL1145325	1	Scientific Literature	Bioorg. Med. Chem. Lett.	2006	None
CHEMBL55	PENTAMIDINE	4	340.43	0	2.88	PMD, Pentamidine	N=C(N)c1ccc(OCCCCCOc2ccc(C(=N)N)cc2)cc1	IC50						Not Active (inhibition < 50% @ 10 uM and thus dose-reponse curve not measured)						False	CHEMBL1909201	DRUGMATRIX: Protein Serine/Threonine Kinase, p38alpha enzyme inhibition (substrate: Myelin Basic Protein)	B	BAO_0000357	single protein format	Escherichia coli	None	None	None	None	CHEMBL260	MAP kinase p38 alpha	Homo sapiens	SINGLE PROTEIN	CHEMBL1909046	15	DrugMatrix			None
CHEMBL1726	NISOLDIPINE	4	388.42	0	3.20	NISOLDIPINE	COC(=O)C1=C(C)NC(C)=C(C(=O)OCC(C)C)C1c1ccccc1[N+](=O)[O-]	Ki						Not Active (inhibition < 50% @ 10 uM and thus dose-reponse curve not measured)						False	CHEMBL1909201	DRUGMATRIX: Protein Serine/Threonine Kinase, p38alpha enzyme inhibition (substrate: Myelin Basic Protein)	B	BAO_0000357	single protein format	Escherichia coli	None	None	None	None	CHEMBL260	MAP kinase p38 alpha	Homo sapiens	SINGLE PROTEIN	CHEMBL1909046	15	DrugMatrix			None
CHEMBL75880	PERHEXILINE	4	277.50	1	5.30	PERHEXILINE	C1CCC(C(CC2CCCCN2)C2CCCCC2)CC1	IC50						Not Active (inhibition < 50% @ 10 uM and thus dose-reponse curve not measured)						False	CHEMBL1909201	DRUGMATRIX: Protein Serine/Threonine Kinase, p38alpha enzyme inhibition (substrate: Myelin Basic Protein)	B	BAO_0000357	single protein format	Escherichia coli	None	None	None	None	CHEMBL260	MAP kinase p38 alpha	Homo sapiens	SINGLE PROTEIN	CHEMBL1909046	15	DrugMatrix			None
CHEMBL1572	NETILMICIN	4	475.59	2	-3.20	NETILMICIN	CCN[C@@H]1C[C@H](N)[C@@H](O[C@H]2OC(CN)=CC[C@H]2N)[C@H](O)[C@H]1O[C@H]1OC[C@](C)(O)[C@H](NC)[C@H]1O	Ki						Not Active (inhibition < 50% @ 10 uM and thus dose-reponse curve not measured)						False	CHEMBL1909201	DRUGMATRIX: Protein Serine/Threonine Kinase, p38alpha enzyme inhibition (substrate: Myelin Basic Protein)	B	BAO_0000357	single protein format	Escherichia coli	None	None	None	None	CHEMBL260	MAP kinase p38 alpha	Homo sapiens	SINGLE PROTEIN	CHEMBL1909046	15	DrugMatrix			None
CHEMBL179453	GW622055X	0	392.86	0	4.54	GW622055X	CCS(=O)(=O)c1ccc(OC)c(Nc2ncc(-c3ccccc3Cl)o2)c1	Inhibition	'='	7.68	%				UO_0000187					False	CHEMBL1962058	GSK_PKIS: P38alpha mean inhibition at 0.1 uM [Nanosyn]	B	BAO_0000357	single protein format	None	None	None	None	None	CHEMBL260	MAP kinase p38 alpha	Homo sapiens	SINGLE PROTEIN	CHEMBL1961873	16	GSK Published Kinase Inhibitor Set			None
CHEMBL441811		0	435.55	1	5.37	17	C[S+]([O-])c1ccccc1CSc1ncc(-c2ccc(F)cc2)c(-c2ccncc2)n1	IC50	'='	5100.0	nM	5.29			UO_0000065	12.15	0.24	-0.08	9.49	False	CHEMBL919883	Inhibition of p38-alpha MAPK by non-radioactive immunosorbent assay	B	BAO_0000357	single protein format	Homo sapiens	None	None	None	None	CHEMBL260	MAP kinase p38 alpha	Homo sapiens	SINGLE PROTEIN	CHEMBL1142955	1	Scientific Literature	J. Med. Chem.	2007	None
CHEMBL566534	ARTEMETHER	4	298.38	0	2.84	ARTEMETHER	CO[C@H]1O[C@@H]2O[C@@]3(C)CC[C@H]4[C@H](C)CC[C@@H]([C@H]1C)[C@]42OO3	IC50						Not Active (inhibition < 50% @ 10 uM and thus dose-reponse curve not measured)						False	CHEMBL1909201	DRUGMATRIX: Protein Serine/Threonine Kinase, p38alpha enzyme inhibition (substrate: Myelin Basic Protein)	B	BAO_0000357	single protein format	Escherichia coli	None	None	None	None	CHEMBL260	MAP kinase p38 alpha	Homo sapiens	SINGLE PROTEIN	CHEMBL1909046	15	DrugMatrix			None
CHEMBL129305		0	453.85	1	6.41	47	O=C1NCc2nc(Sc3ccc(F)cc3)ccc2N1c1c(Cl)cccc1C(F)(F)F	IC50	'='	110.0	nM	6.96			UO_0000065	15.33	0.32	0.55	15.38	False	CHEMBL735052	Inhibitory activity against Mitogen-activated protein kinase p38 alpha	B	BAO_0000357	single protein format	None	None	None	None	None	CHEMBL260	MAP kinase p38 alpha	Homo sapiens	SINGLE PROTEIN	CHEMBL1136354	1	Scientific Literature	Bioorg. Med. Chem. Lett.	2003	None
CHEMBL1395	METHYLTESTOSTERONE	4	302.46	0	4.27	17-METHYLTESTOSTERONE	C[C@]1(O)CC[C@H]2[C@@H]3CCC4=CC(=O)CC[C@]4(C)[C@H]3CC[C@@]21C	IC50						Not Active (inhibition < 50% @ 10 uM and thus dose-reponse curve not measured)						False	CHEMBL1909201	DRUGMATRIX: Protein Serine/Threonine Kinase, p38alpha enzyme inhibition (substrate: Myelin Basic Protein)	B	BAO_0000357	single protein format	Escherichia coli	None	None	None	None	CHEMBL260	MAP kinase p38 alpha	Homo sapiens	SINGLE PROTEIN	CHEMBL1909046	15	DrugMatrix			None
CHEMBL3939964		0	502.62	1	3.33	VPC00628	NC(=O)[C@H](CCC1CCCCC1)NC(=O)c1ccc(CNC(=O)c2cnn(-c3ccccc3)c2N)cc1	Inhibition												False	CHEMBL3862234	Inhibition of full length wild type human p38alpha expressed in bacterial system at 2 uM by ADP quest assay	B	BAO_0000019	assay format	Homo sapiens	None	None	None	None	CHEMBL260	MAP kinase p38 alpha	Homo sapiens	SINGLE PROTEIN	CHEMBL3861948	1	Scientific Literature	MedChemComm	2016	None
CHEMBL203567	RO-3201195	1	371.37	0	1.56	63	Nc1c(C(=O)c2cccc(OC[C@@H](O)CO)c2)cnn1-c1ccc(F)cc1	Activity						Active						False	CHEMBL861432	Ability to bind to phosphorylated p38alpha	B	BAO_0000357	single protein format	Homo sapiens	None	None	None	None	CHEMBL260	MAP kinase p38 alpha	Homo sapiens	SINGLE PROTEIN	CHEMBL1138177	1	Scientific Literature	J. Med. Chem.	2006	None
CHEMBL418971	BISPHENOL A	0	228.29	0	3.42	BISPHENOL A	CC(C)(c1ccc(O)cc1)c1ccc(O)cc1	Ki						Not Active (inhibition < 50% @ 10 uM and thus dose-reponse curve not measured)						False	CHEMBL1909201	DRUGMATRIX: Protein Serine/Threonine Kinase, p38alpha enzyme inhibition (substrate: Myelin Basic Protein)	B	BAO_0000357	single protein format	Escherichia coli	None	None	None	None	CHEMBL260	MAP kinase p38 alpha	Homo sapiens	SINGLE PROTEIN	CHEMBL1909046	15	DrugMatrix			None
CHEMBL648	CYCLIZINE	4	266.39	0	3.02	CYCLIZINE	CN1CCN(C(c2ccccc2)c2ccccc2)CC1	IC50						Not Active (inhibition < 50% @ 10 uM and thus dose-reponse curve not measured)						False	CHEMBL1909201	DRUGMATRIX: Protein Serine/Threonine Kinase, p38alpha enzyme inhibition (substrate: Myelin Basic Protein)	B	BAO_0000357	single protein format	Escherichia coli	None	None	None	None	CHEMBL260	MAP kinase p38 alpha	Homo sapiens	SINGLE PROTEIN	CHEMBL1909046	15	DrugMatrix			None
CHEMBL220022		0	312.37	0	4.68	30b	Nc1ccccc1Nc1ccc2c(=O)c3ccccc3ccc2c1	IC50	'='	1056.0	nM	5.98			UO_0000065	19.13	0.34	1.30	10.84	False	CHEMBL910448	Inhibition of p38 alpha	B	BAO_0000357	single protein format	Homo sapiens	None	None	None	None	CHEMBL260	MAP kinase p38 alpha	Homo sapiens	SINGLE PROTEIN	CHEMBL1138861	1	Scientific Literature	J. Med. Chem.	2006	None
CHEMBL219259		0	316.36	0	4.14	28d	Nc1ccccc1Nc1ccc2c(c1)COc1ccccc1C2=O	IC50	'='	3060.0	nM	5.51			UO_0000065	17.43	0.31	1.37	8.57	False	CHEMBL910448	Inhibition of p38 alpha	B	BAO_0000357	single protein format	Homo sapiens	None	None	None	None	CHEMBL260	MAP kinase p38 alpha	Homo sapiens	SINGLE PROTEIN	CHEMBL1138861	1	Scientific Literature	J. Med. Chem.	2006	None
CHEMBL375350		0	370.24	1	5.86	27b	O=C1c2ccccc2COc2cc(Nc3ccc(Cl)cc3Cl)ccc21	IC50	'='	3021.0	nM	5.52			UO_0000065	14.91	0.30	-0.34	14.40	False	CHEMBL910448	Inhibition of p38 alpha	B	BAO_0000357	single protein format	Homo sapiens	None	None	None	None	CHEMBL260	MAP kinase p38 alpha	Homo sapiens	SINGLE PROTEIN	CHEMBL1138861	1	Scientific Literature	J. Med. Chem.	2006	None
CHEMBL1751	DIGOXIN	4	780.95	3	2.22	DIGOXIN	C[C@H]1O[C@@H](O[C@H]2[C@@H](O)C[C@H](O[C@H]3[C@@H](O)C[C@H](O[C@H]4CC[C@]5(C)[C@H]6C[C@@H](O)[C@]7(C)[C@@H](C8=CC(=O)OC8)CC[C@]7(O)[C@@H]6CC[C@@H]5C4)O[C@@H]3C)O[C@@H]2C)C[C@H](O)[C@@H]1O	IC50						Not Active (inhibition < 50% @ 10 uM and thus dose-reponse curve not measured)						False	CHEMBL1909201	DRUGMATRIX: Protein Serine/Threonine Kinase, p38alpha enzyme inhibition (substrate: Myelin Basic Protein)	B	BAO_0000357	single protein format	Escherichia coli	None	None	None	None	CHEMBL260	MAP kinase p38 alpha	Homo sapiens	SINGLE PROTEIN	CHEMBL1909046	15	DrugMatrix			None
CHEMBL368896		0	304.33	0	3.84	41	Cn1c(-c2ccccc2)nc2c(-c3ccc(F)cc3)ncnc21	Inhibition	'='	23.0	%				UO_0000187					False	CHEMBL830639	Inhibition of human stress-activated protein kinase-2 alpha (p38 MAP-kinase) at 30 uM	B	BAO_0000357	single protein format	Homo sapiens	None	None	None	None	CHEMBL260	MAP kinase p38 alpha	Homo sapiens	SINGLE PROTEIN	CHEMBL1141882	1	Scientific Literature	J. Med. Chem.	2005	None
CHEMBL508102	CARBIMAZOLE	4	186.24	0	1.56	CARBIMAZOLE	CCOC(=O)n1ccn(C)c1=S	IC50						Not Active (inhibition < 50% @ 10 uM and thus dose-reponse curve not measured)						False	CHEMBL1909201	DRUGMATRIX: Protein Serine/Threonine Kinase, p38alpha enzyme inhibition (substrate: Myelin Basic Protein)	B	BAO_0000357	single protein format	Escherichia coli	None	None	None	None	CHEMBL260	MAP kinase p38 alpha	Homo sapiens	SINGLE PROTEIN	CHEMBL1909046	15	DrugMatrix			None
CHEMBL508102	CARBIMAZOLE	4	186.24	0	1.56	CARBIMAZOLE	CCOC(=O)n1ccn(C)c1=S	Ki						Not Active (inhibition < 50% @ 10 uM and thus dose-reponse curve not measured)						False	CHEMBL1909201	DRUGMATRIX: Protein Serine/Threonine Kinase, p38alpha enzyme inhibition (substrate: Myelin Basic Protein)	B	BAO_0000357	single protein format	Escherichia coli	None	None	None	None	CHEMBL260	MAP kinase p38 alpha	Homo sapiens	SINGLE PROTEIN	CHEMBL1909046	15	DrugMatrix			None
CHEMBL1487	ATORVASTATIN	4	558.65	2	6.31	ATORVASTATIN	CC(C)c1c(C(=O)Nc2ccccc2)c(-c2ccccc2)c(-c2ccc(F)cc2)n1CC[C@@H](O)C[C@@H](O)CC(=O)O	IC50						Not Active (inhibition < 50% @ 10 uM and thus dose-reponse curve not measured)						False	CHEMBL1909201	DRUGMATRIX: Protein Serine/Threonine Kinase, p38alpha enzyme inhibition (substrate: Myelin Basic Protein)	B	BAO_0000357	single protein format	Escherichia coli	None	None	None	None	CHEMBL260	MAP kinase p38 alpha	Homo sapiens	SINGLE PROTEIN	CHEMBL1909046	15	DrugMatrix			None
CHEMBL1487	ATORVASTATIN	4	558.65	2	6.31	ATORVASTATIN	CC(C)c1c(C(=O)Nc2ccccc2)c(-c2ccccc2)c(-c2ccc(F)cc2)n1CC[C@@H](O)C[C@@H](O)CC(=O)O	Ki						Not Active (inhibition < 50% @ 10 uM and thus dose-reponse curve not measured)						False	CHEMBL1909201	DRUGMATRIX: Protein Serine/Threonine Kinase, p38alpha enzyme inhibition (substrate: Myelin Basic Protein)	B	BAO_0000357	single protein format	Escherichia coli	None	None	None	None	CHEMBL260	MAP kinase p38 alpha	Homo sapiens	SINGLE PROTEIN	CHEMBL1909046	15	DrugMatrix			None
CHEMBL107	COLCHICINE	4	399.44	0	2.87	COLCHICINE	COc1cc2c(c(OC)c1OC)-c1ccc(OC)c(=O)cc1[C@@H](NC(C)=O)CC2	Ki						Not Active (inhibition < 50% @ 10 uM and thus dose-reponse curve not measured)						False	CHEMBL1909201	DRUGMATRIX: Protein Serine/Threonine Kinase, p38alpha enzyme inhibition (substrate: Myelin Basic Protein)	B	BAO_0000357	single protein format	Escherichia coli	None	None	None	None	CHEMBL260	MAP kinase p38 alpha	Homo sapiens	SINGLE PROTEIN	CHEMBL1909046	15	DrugMatrix			None
CHEMBL64510		0	343.28	1	6.00	13	CC(C)(C)c1ccc(NC(=O)Nc2cccc(Cl)c2Cl)s1	Inhibition	'='	82.0	%				UO_0000187					False	CHEMBL731908	Inhibitory activity against Mitogen-activated protein kinase p38 alpha 2 (expressed Escherichia coli) at concentration of 500 nM	B	BAO_0000357	single protein format	None	None	None	None	None	CHEMBL260	MAP kinase p38 alpha	Homo sapiens	SINGLE PROTEIN	CHEMBL1133306	1	Scientific Literature	Bioorg. Med. Chem. Lett.	2000	None
CHEMBL276576		0	443.53	1	5.48	15d	Cc1ccc(C)c(Oc2nccc(-c3c(-c4ccc(F)cc4)ncn3C3CCNCC3)n2)c1	IC50	'='	10.7	nM	7.97			UO_0000065	17.97	0.33	2.49	12.29	True	CHEMBL874040	Inhibitory concentration against mitogen-activated protein kinase p38 alpha	B	BAO_0000357	single protein format	None	None	None	None	None	CHEMBL260	MAP kinase p38 alpha	Homo sapiens	SINGLE PROTEIN	CHEMBL1134753	1	Scientific Literature	Bioorg. Med. Chem. Lett.	2001	None
CHEMBL120907		0	291.35	0	3.57	20	COc1ccc(-c2c(-c3ccccn3)nn3c2CCC3)cc1	IC50	'>'	20000.0	nM				UO_0000065					False	CHEMBL734081	Inhibitory activity against Mitogen-activated protein kinase p38	B	BAO_0000357	single protein format	None	None	None	None	None	CHEMBL260	MAP kinase p38 alpha	Homo sapiens	SINGLE PROTEIN	CHEMBL1147482	1	Scientific Literature	Bioorg. Med. Chem. Lett.	2004	None
CHEMBL120587		0	370.46	0	4.81	10	CCOc1ccc2c(-c3c(-c4cccc(C)n4)nn4c3CCC4)ccnc2c1	IC50	'='	59.0	nM	7.23			UO_0000065	19.51	0.35	2.42	13.68	False	CHEMBL734081	Inhibitory activity against Mitogen-activated protein kinase p38	B	BAO_0000357	single protein format	None	None	None	None	None	CHEMBL260	MAP kinase p38 alpha	Homo sapiens	SINGLE PROTEIN	CHEMBL1147482	1	Scientific Literature	Bioorg. Med. Chem. Lett.	2004	None
CHEMBL13836		0	429.50	1	5.17	15g	Cc1ccccc1Oc1nccc(-c2c(-c3ccc(F)cc3)ncn2C2CCNCC2)n1	IC50	'='	15.0	nM	7.82			UO_0000065	18.22	0.33	2.65	12.06	True	CHEMBL874040	Inhibitory concentration against mitogen-activated protein kinase p38 alpha	B	BAO_0000357	single protein format	None	None	None	None	None	CHEMBL260	MAP kinase p38 alpha	Homo sapiens	SINGLE PROTEIN	CHEMBL1134753	1	Scientific Literature	Bioorg. Med. Chem. Lett.	2001	None
CHEMBL275271		0	484.36	1	6.17	15ag	Fc1ccc(-c2ncn(C3CCNCC3)c2-c2ccnc(Oc3ccc(Cl)c(Cl)c3)n2)cc1	IC50	'='	165.0	nM	6.78			UO_0000065	14.00	0.28	0.61	10.46	True	CHEMBL874040	Inhibitory concentration against mitogen-activated protein kinase p38 alpha	B	BAO_0000357	single protein format	None	None	None	None	None	CHEMBL260	MAP kinase p38 alpha	Homo sapiens	SINGLE PROTEIN	CHEMBL1134753	1	Scientific Literature	Bioorg. Med. Chem. Lett.	2001	None
CHEMBL64031		0	433.34	1	6.13	35	COc1cccc(-n2nc(C(C)(C)C)cc2NC(=O)Nc2cccc(Cl)c2Cl)c1	IC50	'='	35.0	nM	7.46			UO_0000065	17.21	0.35	1.33	10.94	False	CHEMBL731498	Inhibition of mitogen-activated protein kinase p38 alpha 2	B	BAO_0000357	single protein format	None	None	None	None	None	CHEMBL260	MAP kinase p38 alpha	Homo sapiens	SINGLE PROTEIN	CHEMBL1133482	1	Scientific Literature	Bioorg. Med. Chem. Lett.	2000	None
CHEMBL379300	A-443654	0	397.48	0	4.36	A-443654	Cc1n[nH]c2ccc(-c3cncc(OC[C@@H](N)Cc4c[nH]c5ccccc45)c3)cc12	Activity	'='	131.0	%				UO_0000187					False	CHEMBL1052110	Percentage p38alpha activity remaining in the presence of 0.01uM inhibitor	B	BAO_0000357	single protein format	Homo sapiens	None	None	None	None	CHEMBL260	MAP kinase p38 alpha	Homo sapiens	SINGLE PROTEIN	CHEMBL1150976	1	Scientific Literature	Biochem. J.	2007	None
CHEMBL222050		0	480.66	0	3.85	11e	Cc1ccc(C(=O)NC2CCCC2)cc1Nc1nc(N[C@H]2CCNC2)nc(N(C)CC(C)(C)C)n1	IC50	'='	100.0	nM	7.00			UO_0000065	14.56	0.27	3.15	6.54	False	CHEMBL904269	Inhibition of human p38-alpha expressed in Escherichia coli	B	BAO_0000019	assay format	Homo sapiens	None	None	None	None	CHEMBL260	MAP kinase p38 alpha	Homo sapiens	SINGLE PROTEIN	CHEMBL1149254	1	Scientific Literature	J. Med. Chem.	2004	None
CHEMBL388978	STAUROSPORINE	0	466.54	0	4.35	Staurosporine	CN[C@@H]1C[C@H]2O[C@@](C)([C@@H]1OC)n1c3ccccc3c3c4c(c5c6ccccc6n2c5c31)C(=O)NC4	IC50						Not Active						False	CHEMBL973451	Inhibition of p38-alpha	B	BAO_0000357	single protein format	None	None	None	None	None	CHEMBL260	MAP kinase p38 alpha	Homo sapiens	SINGLE PROTEIN	CHEMBL1138507	1	Scientific Literature	J. Med. Chem.	2009	None
CHEMBL523978		0	524.67	2	6.68	9	COc1ccc(C(C)(C)C)cc1NC(=O)Nc1ccc(-c2ccc(CN3CCOCC3)nc2)c2ccccc12	Tm	'='	57.9	degrees C				UO_0000027					False	CHEMBL984132	Binding affinity to p38alpha assessed as melting temperature of enzyme-inhibitor complex by thermal denaturation assay	B	BAO_0000357	single protein format	None	None	None	None	None	CHEMBL260	MAP kinase p38 alpha	Homo sapiens	SINGLE PROTEIN	CHEMBL1138470	1	Scientific Literature	Bioorg. Med. Chem. Lett.	2009	None
CHEMBL41970		0	364.45	1	5.15	3	Cn1nc(C(C)(C)C)cc1NC(=O)Nc1ccc(Oc2ccccc2)cc1	IC50	'='	270.0	nM	6.57			UO_0000065	18.02	0.33	1.42	9.63	False	CHEMBL731497	Inhibitory activity against Mitogen-activated protein kinase p38 alpha 2	B	BAO_0000357	single protein format	None	None	None	None	None	CHEMBL260	MAP kinase p38 alpha	Homo sapiens	SINGLE PROTEIN	CHEMBL1135137	1	Scientific Literature	Bioorg. Med. Chem. Lett.	2002	None
CHEMBL385956		0	449.44	1	5.86	6	Cc1ccc(C(=O)Nc2cccc(C(F)(F)F)c2)cc1Nc1ncccc1-c1ccncn1	IC50	'<'	25.0	nM				UO_0000065					False	CHEMBL908528	Inhibition of p38alpha	B	BAO_0000357	single protein format	Homo sapiens	None	None	None	None	CHEMBL260	MAP kinase p38 alpha	Homo sapiens	SINGLE PROTEIN	CHEMBL1141380	1	Scientific Literature	J. Med. Chem.	2007	None
CHEMBL389266		0	527.62	1	3.43	11b	CC(=O)Nc1cc(-c2c(-c3ccc(F)cc3)nc(SCCCC(=O)N3CCOCC3)n2CCO)ccn1	IC50	'='	2001.0	nM	5.70			UO_0000065	10.80	0.21	2.27	5.20	False	CHEMBL914443	Inhibition of mitogen-activated protein kinase p38 alpha	B	BAO_0000357	single protein format	Homo sapiens	None	None	None	None	CHEMBL260	MAP kinase p38 alpha	Homo sapiens	SINGLE PROTEIN	CHEMBL1149257	1	Scientific Literature	J. Med. Chem.	2004	None
CHEMBL225100		0	565.70	1	4.88	10g	CC(=O)NCCn1c(SCc2ccc([S+](C)[O-])cc2)nc(-c2ccc(F)cc2)c1-c1ccnc(NC(C)=O)c1	IC50	'>'	10000.0	nM				UO_0000065					False	CHEMBL914443	Inhibition of mitogen-activated protein kinase p38 alpha	B	BAO_0000357	single protein format	Homo sapiens	None	None	None	None	CHEMBL260	MAP kinase p38 alpha	Homo sapiens	SINGLE PROTEIN	CHEMBL1149257	1	Scientific Literature	J. Med. Chem.	2004	None
CHEMBL387551		0	455.56	0	3.76	9n	CSc1nc(-c2ccc(F)cc2)c(-c2ccnc(NC(C)=O)c2)n1CCN1CCOCC1	IC50	'='	2029.0	nM	5.69			UO_0000065	12.50	0.24	1.93	7.88	False	CHEMBL914443	Inhibition of mitogen-activated protein kinase p38 alpha	B	BAO_0000357	single protein format	Homo sapiens	None	None	None	None	CHEMBL260	MAP kinase p38 alpha	Homo sapiens	SINGLE PROTEIN	CHEMBL1149257	1	Scientific Literature	J. Med. Chem.	2004	None
CHEMBL374756		0	430.51	0	4.05	9l	COC(Cn1c(SC)nc(-c2ccc(F)cc2)c1-c1ccnc(NC(C)=O)c1)OC	IC50	'='	4099.0	nM	5.39			UO_0000065	12.51	0.25	1.34	6.88	False	CHEMBL914443	Inhibition of mitogen-activated protein kinase p38 alpha	B	BAO_0000357	single protein format	Homo sapiens	None	None	None	None	CHEMBL260	MAP kinase p38 alpha	Homo sapiens	SINGLE PROTEIN	CHEMBL1149257	1	Scientific Literature	J. Med. Chem.	2004	None
CHEMBL427104		0	430.51	0	3.44	9e	CSc1nc(-c2ccc(F)cc2)c(-c2ccnc(NC(C)=O)c2)n1CCOCCO	IC50	'='	8479.0	nM	5.07			UO_0000065	11.78	0.23	1.63	5.68	False	CHEMBL914443	Inhibition of mitogen-activated protein kinase p38 alpha	B	BAO_0000357	single protein format	Homo sapiens	None	None	None	None	CHEMBL260	MAP kinase p38 alpha	Homo sapiens	SINGLE PROTEIN	CHEMBL1149257	1	Scientific Literature	J. Med. Chem.	2004	None
CHEMBL199625		0	542.46	2	7.62	5b	CC(C)(C)N1CCC(c2cc3c(ccc(=O)n3-c3c(Cl)cccc3Cl)c(-c3ccc(F)cc3F)n2)CC1	IC50	'='	5.2	nM	8.28			UO_0000065					False	CHEMBL863946	Inhibition of LPS stimulated TNF alpha release in whole blood	F	BAO_0000221	tissue-based format	Homo sapiens	CHEMBL3638178	Blood	None	None	CHEMBL260	MAP kinase p38 alpha	Homo sapiens	SINGLE PROTEIN	CHEMBL1148534	1	Scientific Literature	Bioorg. Med. Chem. Lett.	2006	None
CHEMBL40138		0	395.53	1	5.05	25	Cn1nc(C(C)(C)C)cc1NC(=O)Nc1ccc(CSc2ccncc2)cc1	IC50	'='	44.0	nM	7.36			UO_0000065	18.60	0.36	2.31	10.24	False	CHEMBL731497	Inhibitory activity against Mitogen-activated protein kinase p38 alpha 2	B	BAO_0000357	single protein format	None	None	None	None	None	CHEMBL260	MAP kinase p38 alpha	Homo sapiens	SINGLE PROTEIN	CHEMBL1135137	1	Scientific Literature	Bioorg. Med. Chem. Lett.	2002	None
CHEMBL212549		0	530.45	2	7.89	10	CC(C)N1CCC(c2cc(-c3ccc(F)cc3F)c3c(c2)N(c2c(Cl)cccc2Cl)C(=O)NC3)CC1	IC50	'='	0.2	nM	9.70			UO_0000065	18.28	0.37	1.81	27.26	False	CHEMBL867362	Inhibition of p38alpha	B	BAO_0000357	single protein format	Homo sapiens	None	None	None	None	CHEMBL260	MAP kinase p38 alpha	Homo sapiens	SINGLE PROTEIN	CHEMBL1145325	1	Scientific Literature	Bioorg. Med. Chem. Lett.	2006	None
CHEMBL478421		0	384.48	1	5.05	23	Cc1ccc(NC(=O)c2ccccc2)cc1-c1ccc(C(=O)NCC2CC2)cc1	IC50	'='	76.0	nM	7.12			UO_0000065	18.52	0.34	2.07	12.23	False	CHEMBL983811	Displacement of rhodamine-green labelled (2-(6-amino-3-imino-3H-xanthen-9-yl)-5-{[({4-[4-(4-Cl-3-hydroxyphenyl)-5-(4-pyridinyl)-1H-imidazol-2yl]phenyl}methyl)amino]carbonyl}benzoic acid from human GST-tagged p38alpha by fluorescence polarisation assay	B	BAO_0000357	single protein format	Homo sapiens	None	None	None	None	CHEMBL260	MAP kinase p38 alpha	Homo sapiens	SINGLE PROTEIN	CHEMBL1155838	1	Scientific Literature	Bioorg. Med. Chem. Lett.	2008	None
CHEMBL199484		0	525.01	2	7.71	4i	CC(C)(C)N1CCC(c2cc(-c3ccc(F)cc3Cl)c3ccc(=O)n(-c4c(F)cccc4F)c3c2)CC1	IC50	'='	0.42	nM	9.38			UO_0000065					False	CHEMBL863945	Inhibition of TNF alpha release in THP1 cells	F	BAO_0000219	cell-based format	Homo sapiens	None	None	THP-1	None	CHEMBL260	MAP kinase p38 alpha	Homo sapiens	SINGLE PROTEIN	CHEMBL1148534	1	Scientific Literature	Bioorg. Med. Chem. Lett.	2006	CHEMBL3307574
CHEMBL478421		0	384.48	1	5.05	23	Cc1ccc(NC(=O)c2ccccc2)cc1-c1ccc(C(=O)NCC2CC2)cc1	Ki	'='	12.0	nM	7.92			UO_0000065	20.60	0.37	2.87	13.61	False	CHEMBL983811	Displacement of rhodamine-green labelled (2-(6-amino-3-imino-3H-xanthen-9-yl)-5-{[({4-[4-(4-Cl-3-hydroxyphenyl)-5-(4-pyridinyl)-1H-imidazol-2yl]phenyl}methyl)amino]carbonyl}benzoic acid from human GST-tagged p38alpha by fluorescence polarisation assay	B	BAO_0000357	single protein format	Homo sapiens	None	None	None	None	CHEMBL260	MAP kinase p38 alpha	Homo sapiens	SINGLE PROTEIN	CHEMBL1155838	1	Scientific Literature	Bioorg. Med. Chem. Lett.	2008	None
CHEMBL476534		0	362.47	0	4.54	18	Cc1ccc(NC(=O)C2CCC2)cc1-c1ccc(C(=O)NCC2CC2)cc1	Ki	'='	270.0	nM	6.57			UO_0000065	18.12	0.33	2.03	11.29	False	CHEMBL983811	Displacement of rhodamine-green labelled (2-(6-amino-3-imino-3H-xanthen-9-yl)-5-{[({4-[4-(4-Cl-3-hydroxyphenyl)-5-(4-pyridinyl)-1H-imidazol-2yl]phenyl}methyl)amino]carbonyl}benzoic acid from human GST-tagged p38alpha by fluorescence polarisation assay	B	BAO_0000357	single protein format	Homo sapiens	None	None	None	None	CHEMBL260	MAP kinase p38 alpha	Homo sapiens	SINGLE PROTEIN	CHEMBL1155838	1	Scientific Literature	Bioorg. Med. Chem. Lett.	2008	None
CHEMBL413460		0	1677.98	None	None	26	N=C(N)NCCC[C@@H](NC(=O)CCCCCNC(=O)[C@H]1O[C@@H](n2cnc3c(N)ncnc32)[C@H](O)[C@@H]1O)C(=O)N[C@H](CCCNC(=N)N)C(=O)N[C@H](CCCNC(=N)N)C(=O)N[C@H](CCCNC(=N)N)C(=O)N[C@H](CCCNC(=N)N)C(=O)N[C@H](CCCNC(=N)N)C(=O)NC(=O)CCCCCNCCNS(=O)(=O)c1cccc2cnccc12	Activity	'='	76.0	%				UO_0000187					False	CHEMBL873762	Percent residual activity, relative to control, of SAPK2a/p38 at 1 uM concentration of inhibitor in presence of 50 uM ATP	B	BAO_0000357	single protein format	Homo sapiens	None	None	None	None	CHEMBL260	MAP kinase p38 alpha	Homo sapiens	SINGLE PROTEIN	CHEMBL1137240	1	Scientific Literature	J. Med. Chem.	2006	None
CHEMBL242005		0	432.57	0	4.83	26	COc1c(NC(=O)c2cc3ccccc3s2)cc(C(C)(C)C)cc1NS(C)(=O)=O	Tm	'='	51.4	degrees C				UO_0000027					False	CHEMBL984132	Binding affinity to p38alpha assessed as melting temperature of enzyme-inhibitor complex by thermal denaturation assay	B	BAO_0000357	single protein format	None	None	None	None	None	CHEMBL260	MAP kinase p38 alpha	Homo sapiens	SINGLE PROTEIN	CHEMBL1138470	1	Scientific Literature	Bioorg. Med. Chem. Lett.	2009	None
CHEMBL453999		0	581.72	2	6.04	19	CNC(=O)c1cc(C(C)(C)C)cc(NC(=O)Nc2ccc(-c3ccc(CN4CCOCC4)nc3)c3ccccc23)c1OC	Tm	'='	65.6	degrees C				UO_0000027					False	CHEMBL984132	Binding affinity to p38alpha assessed as melting temperature of enzyme-inhibitor complex by thermal denaturation assay	B	BAO_0000357	single protein format	None	None	None	None	None	CHEMBL260	MAP kinase p38 alpha	Homo sapiens	SINGLE PROTEIN	CHEMBL1138470	1	Scientific Literature	Bioorg. Med. Chem. Lett.	2009	None
CHEMBL381743		0	574.73	2	7.17	2	Cc1ccc(-n2nc(C(C)(C)C)cc2NC(=O)Nc2ccc(-c3ccc(CN4CCOCC4)nc3)c3ccccc23)cc1	Tm	'='	63.6	degrees C				UO_0000027					False	CHEMBL984132	Binding affinity to p38alpha assessed as melting temperature of enzyme-inhibitor complex by thermal denaturation assay	B	BAO_0000357	single protein format	None	None	None	None	None	CHEMBL260	MAP kinase p38 alpha	Homo sapiens	SINGLE PROTEIN	CHEMBL1138470	1	Scientific Literature	Bioorg. Med. Chem. Lett.	2009	None
CHEMBL444613		0	529.64	1	4.65	3	CC(C)(CO)c1cc(NC(=O)Nc2ccc(OCCN3CCOCC3)c3ccccc23)n(-c2ccccc2)n1	Kd	'='	36.0	nM	7.44			UO_0000065	14.05	0.26	2.79	7.38	False	CHEMBL734087	Dissociation constant at Tm against human Mitogen-activated protein kinase p38 alpha (fluorescence exchange curve)	B	BAO_0000357	single protein format	Homo sapiens	None	None	None	None	CHEMBL260	MAP kinase p38 alpha	Homo sapiens	SINGLE PROTEIN	CHEMBL1145998	1	Scientific Literature	J. Med. Chem.	2003	None
CHEMBL611079		0	319.39	0	2.11	BI-90H9	COCCNc1nnc(Sc2ncc([N+](=O)[O-])s2)s1	IC50	'>'	100000.0	nM				UO_0000065					False	CHEMBL1070204	Inhibition of p38alpha MAPK	B	BAO_0000357	single protein format	None	None	None	None	None	CHEMBL260	MAP kinase p38 alpha	Homo sapiens	SINGLE PROTEIN	CHEMBL1159095	1	Scientific Literature	Bioorg. Med. Chem.	2010	None
CHEMBL426840		0	384.21	0	2.63	23	CONC(=O)c1cn(C)c(=O)c(C)c1Nc1ccc(Br)cc1F	Inhibition	'='	3.0	%				UO_0000187					False	CHEMBL858540	Inhibition of SAPK2a/p38 at 10 uM	B	BAO_0000357	single protein format	Homo sapiens	None	None	None	None	CHEMBL260	MAP kinase p38 alpha	Homo sapiens	SINGLE PROTEIN	CHEMBL1147738	1	Scientific Literature	J. Med. Chem.	2006	None
CHEMBL203138		0	398.23	0	3.02	24	CCONC(=O)c1cn(C)c(=O)c(C)c1Nc1ccc(Br)cc1F	Inhibition	'='	-3.0	%				UO_0000187					False	CHEMBL858540	Inhibition of SAPK2a/p38 at 10 uM	B	BAO_0000357	single protein format	Homo sapiens	None	None	None	None	CHEMBL260	MAP kinase p38 alpha	Homo sapiens	SINGLE PROTEIN	CHEMBL1147738	1	Scientific Literature	J. Med. Chem.	2006	None
CHEMBL199316		0	587.91	2	7.50	6b	COC(=O)C(C)N1CCC(c2cc(-c3ccc(F)cc3Cl)c3ccc(=O)n(-c4c(Cl)cccc4Cl)c3c2)CC1	IC50	'='	1.3	nM	8.89			UO_0000065					False	CHEMBL863945	Inhibition of TNF alpha release in THP1 cells	F	BAO_0000219	cell-based format	Homo sapiens	None	None	THP-1	None	CHEMBL260	MAP kinase p38 alpha	Homo sapiens	SINGLE PROTEIN	CHEMBL1148534	1	Scientific Literature	Bioorg. Med. Chem. Lett.	2006	CHEMBL3307574
CHEMBL200093		0	541.88	2	8.10	4c	CN1C2CCC1CC(c1cc(-c3ccc(F)cc3Cl)c3ccc(=O)n(-c4c(Cl)cccc4Cl)c3c1)C2	IC50	'='	0.82	nM	9.09			UO_0000065					False	CHEMBL863945	Inhibition of TNF alpha release in THP1 cells	F	BAO_0000219	cell-based format	Homo sapiens	None	None	THP-1	None	CHEMBL260	MAP kinase p38 alpha	Homo sapiens	SINGLE PROTEIN	CHEMBL1148534	1	Scientific Literature	Bioorg. Med. Chem. Lett.	2006	CHEMBL3307574
CHEMBL380806		0	569.94	2	8.88	4d	CC(C)N1C2CCC1CC(c1cc(-c3ccc(F)cc3Cl)c3ccc(=O)n(-c4c(Cl)cccc4Cl)c3c1)C2	IC50	'='	8.51	nM	8.07			UO_0000065					False	CHEMBL863946	Inhibition of LPS stimulated TNF alpha release in whole blood	F	BAO_0000221	tissue-based format	Homo sapiens	CHEMBL3638178	Blood	None	None	CHEMBL260	MAP kinase p38 alpha	Homo sapiens	SINGLE PROTEIN	CHEMBL1148534	1	Scientific Literature	Bioorg. Med. Chem. Lett.	2006	None
CHEMBL215152	AZD-1152-HQPA	0	507.57	1	3.50	34	CCN(CCO)CCCOc1ccc2c(Nc3cc(CC(=O)Nc4cccc(F)c4)[nH]n3)ncnc2c1	Ki	'>'	10000.0	nM				UO_0000065					False	CHEMBL856415	Inhibition of human recombinant P38A	B	BAO_0000357	single protein format	Homo sapiens	None	None	None	None	CHEMBL260	MAP kinase p38 alpha	Homo sapiens	SINGLE PROTEIN	CHEMBL1147984	1	Scientific Literature	J. Med. Chem.	2007	None
CHEMBL95692	SB-242235	0	353.40	0	3.08	20	COc1nccc(-c2c(-c3ccc(F)cc3)ncn2C2CCNCC2)n1	IC50	'='	19.0	nM	7.72			UO_0000065	21.85	0.41	4.64	11.90	False	CHEMBL735050	Inhibition against Mitogen-activated protein kinase p38 alpha	B	BAO_0000357	single protein format	None	None	None	None	None	CHEMBL260	MAP kinase p38 alpha	Homo sapiens	SINGLE PROTEIN	CHEMBL1134743	1	Scientific Literature	Bioorg. Med. Chem. Lett.	2001	None
CHEMBL95931		0	410.45	0	3.52	12	CCOC(=O)N1CCC(n2cnc(-c3ccc(F)cc3)c2-c2ccnc(N)n2)CC1	IC50	'='	33.0	nM	7.48			UO_0000065	18.23	0.34	3.96	7.54	False	CHEMBL735050	Inhibition against Mitogen-activated protein kinase p38 alpha	B	BAO_0000357	single protein format	None	None	None	None	None	CHEMBL260	MAP kinase p38 alpha	Homo sapiens	SINGLE PROTEIN	CHEMBL1134743	1	Scientific Literature	Bioorg. Med. Chem. Lett.	2001	None
CHEMBL354901		0	346.43	0	4.21	17c	CCn1c(=O)n(CC)c2cc(-c3[nH]ncc3-c3cccc(C)c3)ccc21	IC50	'='	730.0	nM	6.14			UO_0000065	17.71	0.32	1.93	11.04	False	CHEMBL734272	Inhibitory activity against mitogen activated protein (MAP) kinase p38 alpha.	B	BAO_0000357	single protein format	None	None	None	None	None	CHEMBL260	MAP kinase p38 alpha	Homo sapiens	SINGLE PROTEIN	CHEMBL1137961	1	Scientific Literature	Bioorg. Med. Chem. Lett.	2004	None
CHEMBL444543		0	347.42	0	4.16	29	Cc1nnc(-c2cccc(-c3ccc(C(=O)NCC4CC4)cc3C)c2)o1	IC50	'>'	16000.0	nM				UO_0000065					False	CHEMBL946927	Inhibition of p38alpha by fluorescence polarization assay	B	BAO_0000357	single protein format	None	None	None	None	None	CHEMBL260	MAP kinase p38 alpha	Homo sapiens	SINGLE PROTEIN	CHEMBL1143258	1	Scientific Literature	Bioorg. Med. Chem. Lett.	2008	None
CHEMBL401517		0	351.41	0	3.13	18	Cc1nnc(-c2ccc(C)c(-c3ccc(C(=O)NCCCO)cc3)c2)o1	IC50	'='	7100.0	nM	5.15			UO_0000065	14.65	0.27	2.02	5.83	False	CHEMBL946927	Inhibition of p38alpha by fluorescence polarization assay	B	BAO_0000357	single protein format	None	None	None	None	None	CHEMBL260	MAP kinase p38 alpha	Homo sapiens	SINGLE PROTEIN	CHEMBL1143258	1	Scientific Literature	Bioorg. Med. Chem. Lett.	2008	None
CHEMBL234687		0	347.44	1	5.30	5l	N#Cc1c(NC(=O)Nc2cccc3ccccc23)sc2c1CCCC2	IC50	'>'	15848.93	nM				UO_0000065					False	CHEMBL897069	Inhibition of mitogen-activated protein kinase p38alpha	B	BAO_0000357	single protein format	None	None	None	None	None	CHEMBL260	MAP kinase p38 alpha	Homo sapiens	SINGLE PROTEIN	CHEMBL1148840	1	Scientific Literature	Bioorg. Med. Chem. Lett.	2007	None
CHEMBL368653		0	470.48	1	5.56	12o	Cn1c(=O)n(C)c2cc(-c3[nH]c(-c4cccs4)nc3-c3cccc(OC(F)(F)F)c3)ccc21	IC50	'='	15800.0	nM	4.80			UO_0000065	10.21	0.20	-0.76	7.40	False	CHEMBL734272	Inhibitory activity against mitogen activated protein (MAP) kinase p38 alpha.	B	BAO_0000357	single protein format	None	None	None	None	None	CHEMBL260	MAP kinase p38 alpha	Homo sapiens	SINGLE PROTEIN	CHEMBL1137961	1	Scientific Literature	Bioorg. Med. Chem. Lett.	2004	None
CHEMBL192848		0	381.46	0	3.26	12	CC(C)S(=O)(=O)n1c(N)nc2ccc(-c3[nH]cnc3-c3ccccc3)cc21	IC50	'='	4.2	nM	8.38			UO_0000065	21.96	0.42	5.12	7.85	True	CHEMBL832299	Inhibition of human recombinant Mitogen activated protein kinase p38 alpha activity using ATP[gamma-33P] and EGFR 21mer-peptide	B	BAO_0000357	single protein format	Homo sapiens	None	None	None	None	CHEMBL260	MAP kinase p38 alpha	Homo sapiens	SINGLE PROTEIN	CHEMBL1143559	1	Scientific Literature	J. Med. Chem.	2005	None
CHEMBL510516		0	562.68	2	7.16	3c	CCC(=O)Nc1ccc2ncnc(Nc3ccc(NC(=O)Nc4cc(C(C)(C)C)nn4-c4cccc(C)c4)cc3)c2c1	Kd	'='	245.0	nM	6.61			UO_0000065	11.75	0.21	-0.55	5.25	False	CHEMBL997164	Activity of human N-terminal His-tagged p38alpha expressed in Escherichia coli BL21 (DE3)	B	BAO_0000019	assay format	Homo sapiens	None	None	None	None	CHEMBL260	MAP kinase p38 alpha	Homo sapiens	SINGLE PROTEIN	CHEMBL1136966	1	Scientific Literature	J. Med. Chem.	2009	None
CHEMBL184271		0	599.69	2	3.89	9b	COc1cc2ncnc(Nc3cc(NC(=O)c4ccnc(N5CCOCC5)c4)ccc3C)c2cc1OCCN1CCOCC1	IC50	'='	20.0	nM	7.70			UO_0000065	12.84	0.24	3.81	6.25	False	CHEMBL874544	Inhibitory concentration against alpha mitogen activated protein kinase p38 activity	B	BAO_0000357	single protein format	Homo sapiens	None	None	None	None	CHEMBL260	MAP kinase p38 alpha	Homo sapiens	SINGLE PROTEIN	CHEMBL1138000	1	Scientific Literature	Bioorg. Med. Chem. Lett.	2004	None
CHEMBL188126		0	518.67	1	4.16	10c	CCN(CC)CCCNc1cc(Nc2cc(NC(=O)c3ccnc(N4CCOCC4)c3)ccc2C)ncn1	IC50	'='	280.0	nM	6.55			UO_0000065	12.63	0.24	2.39	6.09	False	CHEMBL874544	Inhibitory concentration against alpha mitogen activated protein kinase p38 activity	B	BAO_0000357	single protein format	Homo sapiens	None	None	None	None	CHEMBL260	MAP kinase p38 alpha	Homo sapiens	SINGLE PROTEIN	CHEMBL1138000	1	Scientific Literature	Bioorg. Med. Chem. Lett.	2004	None
CHEMBL187538		0	401.45	0	4.71	12c	C[C@@H](Nc1nccc(-c2nn3c(c2-c2ccc(F)cc2)OCC3)n1)c1ccccc1	IC50	'='	11200.0	nM	4.95			UO_0000065	12.33	0.23	0.24	7.63	False	CHEMBL830116	Inhibition of human Mitogen-activated protein kinase p38 alpha	B	BAO_0000357	single protein format	Homo sapiens	None	None	None	None	CHEMBL260	MAP kinase p38 alpha	Homo sapiens	SINGLE PROTEIN	CHEMBL1137879	1	Scientific Literature	Bioorg. Med. Chem. Lett.	2004	None
CHEMBL186526		0	389.46	0	4.27	1	Cc1ccc(NC(=O)c2cccc(N(C)C)c2)cc1NC(=O)c1ccc(O)cc1	IC50	'='	180.0	nM	6.75			UO_0000065	17.32	0.32	2.47	8.26	False	CHEMBL829582	Concentration required to inhibit human mitogen activated protein kinase p38 activity	B	BAO_0000357	single protein format	Homo sapiens	None	None	None	None	CHEMBL260	MAP kinase p38 alpha	Homo sapiens	SINGLE PROTEIN	CHEMBL1137999	1	Scientific Literature	Bioorg. Med. Chem. Lett.	2004	None
CHEMBL183100		0	453.93	0	4.93	8	COc1ccc(C(=O)Nc2cc(NC(=O)c3cccc(N(C)C)c3)ccc2Cl)cc1OC	IC50	'='	220.0	nM	6.66			UO_0000065	14.67	0.28	1.73	8.33	False	CHEMBL829582	Concentration required to inhibit human mitogen activated protein kinase p38 activity	B	BAO_0000357	single protein format	Homo sapiens	None	None	None	None	CHEMBL260	MAP kinase p38 alpha	Homo sapiens	SINGLE PROTEIN	CHEMBL1137999	1	Scientific Literature	Bioorg. Med. Chem. Lett.	2004	None
CHEMBL187055		0	447.54	0	4.61	11	COc1ccc(C(=O)N(C)c2cc(NC(=O)c3cccc(N(C)C)c3)ccc2C)cc1OC	IC50	'>'	20000.0	nM				UO_0000065					False	CHEMBL829582	Concentration required to inhibit human mitogen activated protein kinase p38 activity	B	BAO_0000357	single protein format	Homo sapiens	None	None	None	None	CHEMBL260	MAP kinase p38 alpha	Homo sapiens	SINGLE PROTEIN	CHEMBL1137999	1	Scientific Literature	Bioorg. Med. Chem. Lett.	2004	None
CHEMBL13972		0	440.48	0	4.73	15ai	N#Cc1ccc(Oc2nccc(-c3c(-c4ccc(F)cc4)ncn3C3CCNCC3)n2)cc1	IC50	'='	177.0	nM	6.75			UO_0000065	15.33	0.28	2.02	7.62	True	CHEMBL874040	Inhibitory concentration against mitogen-activated protein kinase p38 alpha	B	BAO_0000357	single protein format	None	None	None	None	None	CHEMBL260	MAP kinase p38 alpha	Homo sapiens	SINGLE PROTEIN	CHEMBL1134753	1	Scientific Literature	Bioorg. Med. Chem. Lett.	2001	None
CHEMBL13950		0	501.56	2	5.27	15ah	O=C(O)CCCc1ccc(Oc2nccc(-c3c(-c4ccc(F)cc4)ncn3C3CCNCC3)n2)cc1	IC50	'='	174.0	nM	6.76			UO_0000065	13.48	0.25	1.49	6.62	True	CHEMBL874040	Inhibitory concentration against mitogen-activated protein kinase p38 alpha	B	BAO_0000357	single protein format	None	None	None	None	None	CHEMBL260	MAP kinase p38 alpha	Homo sapiens	SINGLE PROTEIN	CHEMBL1134753	1	Scientific Literature	Bioorg. Med. Chem. Lett.	2001	None
CHEMBL106115		0	584.77	2	6.05	11	Cc1ccc(-n2nc(C(C)(C)C)cc2NC(=O)Nc2ccc(OCCN3CCOCC3)c3ccccc23)cc1CN(C)C	Kd	'='	4.8	nM	8.32			UO_0000065	14.23	0.26	2.27	9.92	False	CHEMBL733328	Binding affinity for Mitogen-activated protein kinase p38 alpha	B	BAO_0000357	single protein format	None	None	None	None	None	CHEMBL260	MAP kinase p38 alpha	Homo sapiens	SINGLE PROTEIN	CHEMBL1146625	1	Scientific Literature	Bioorg. Med. Chem. Lett.	2003	None
CHEMBL1095627		0	479.59	0	3.48	24c	CC(C)(C)OC(=O)N1CCC(n2ncc3c(N4CCOCC4)nc(-c4ccc(N)cc4)nc32)CC1	IC50	'>'	50000.0	nM				UO_0000065					False	CHEMBL1104647	Inhibition of p38alpha	B	BAO_0000357	single protein format	None	None	None	None	None	CHEMBL260	MAP kinase p38 alpha	Homo sapiens	SINGLE PROTEIN	CHEMBL1157009	1	Scientific Literature	J. Med. Chem.	2009	None
CHEMBL184721		0	522.61	2	5.31	18	Cc1ccc(NC(=O)c2cccc(N3CCOCC3)c2)cc1NC(=O)c1ccc(OCc2ccccn2)cc1	IC50	'='	30.0	nM	7.52			UO_0000065	14.39	0.26	2.21	8.11	True	CHEMBL829582	Concentration required to inhibit human mitogen activated protein kinase p38 activity	B	BAO_0000357	single protein format	Homo sapiens	None	None	None	None	CHEMBL260	MAP kinase p38 alpha	Homo sapiens	SINGLE PROTEIN	CHEMBL1137999	1	Scientific Literature	Bioorg. Med. Chem. Lett.	2004	None
CHEMBL213142		0	595.36	2	5.80	35	CN(C)CCN1CCN(c2nc(-c3ccc(Cl)cc3Cl)c3c(n2)N(c2c(Cl)cccc2Cl)C(=O)NC3)CC1	IC50	'='	1.0	nM	9.00			UO_0000065	15.12	0.32	3.20	13.27	False	CHEMBL867362	Inhibition of p38alpha	B	BAO_0000357	single protein format	Homo sapiens	None	None	None	None	CHEMBL260	MAP kinase p38 alpha	Homo sapiens	SINGLE PROTEIN	CHEMBL1145325	1	Scientific Literature	Bioorg. Med. Chem. Lett.	2006	None
CHEMBL212803		0	543.89	2	6.50	41	CN1C2CCC1CC(Nc1nc(-c3ccccc3Cl)c3c(n1)N(c1c(Cl)cccc1Cl)C(=O)NC3)C2	IC50	'='	0.5	nM	9.30			UO_0000065	17.10	0.35	2.80	12.67	False	CHEMBL867362	Inhibition of p38alpha	B	BAO_0000357	single protein format	Homo sapiens	None	None	None	None	CHEMBL260	MAP kinase p38 alpha	Homo sapiens	SINGLE PROTEIN	CHEMBL1145325	1	Scientific Literature	Bioorg. Med. Chem. Lett.	2006	None
CHEMBL215899		0	370.33	0	4.52	72	CC1(c2nnc3ccc(-c4ocnc4-c4cc(F)c(F)cc4F)cn23)CC1	IC50	'='	2.3	nM	8.64			UO_0000065	23.33	0.44	4.12	15.37	False	CHEMBL868607	Inhibition of p38alpha	B	BAO_0000357	single protein format	Homo sapiens	None	None	None	None	CHEMBL260	MAP kinase p38 alpha	Homo sapiens	SINGLE PROTEIN	CHEMBL1145312	1	Scientific Literature	Bioorg. Med. Chem. Lett.	2006	None
CHEMBL220074		0	332.43	0	4.85	26b	Nc1ccccc1Nc1ccc2c(c1)SCc1ccccc1C2=O	IC50	'='	196.0	nM	6.71			UO_0000065	20.18	0.38	1.86	12.17	False	CHEMBL910448	Inhibition of p38 alpha	B	BAO_0000357	single protein format	Homo sapiens	None	None	None	None	CHEMBL260	MAP kinase p38 alpha	Homo sapiens	SINGLE PROTEIN	CHEMBL1138861	1	Scientific Literature	J. Med. Chem.	2006	None
CHEMBL373775		0	316.36	0	4.14	27k	Nc1cccc(Nc2ccc3c(c2)OCc2ccccc2C3=O)c1	IC50	'='	1219.0	nM	5.91			UO_0000065	18.69	0.34	1.77	9.19	False	CHEMBL910448	Inhibition of p38 alpha	B	BAO_0000357	single protein format	Homo sapiens	None	None	None	None	CHEMBL260	MAP kinase p38 alpha	Homo sapiens	SINGLE PROTEIN	CHEMBL1138861	1	Scientific Literature	J. Med. Chem.	2006	None
CHEMBL218961		0	334.35	0	4.27	28b	Nc1cc(F)ccc1Nc1ccc2c(c1)OCc1ccccc1C2=O	IC50	'='	40.0	nM	7.40			UO_0000065	22.13	0.40	3.13	11.50	False	CHEMBL1022155	Inhibition of p38alpha MAPK by cell-free enzyme immunosorbent assay	B	BAO_0000357	single protein format	None	None	None	None	None	CHEMBL260	MAP kinase p38 alpha	Homo sapiens	SINGLE PROTEIN	CHEMBL1152800	1	Scientific Literature	J. Med. Chem.	2009	None
CHEMBL475360		0	317.35	0	3.53	29a	Nc1ccccc1Nc1ccc2c(c1)OCc1ncccc1C2=O	IC50	'='	2680.0	nM	5.57			UO_0000065	17.56	0.32	2.04	7.21	False	CHEMBL1022155	Inhibition of p38alpha MAPK by cell-free enzyme immunosorbent assay	B	BAO_0000357	single protein format	None	None	None	None	None	CHEMBL260	MAP kinase p38 alpha	Homo sapiens	SINGLE PROTEIN	CHEMBL1152800	1	Scientific Literature	J. Med. Chem.	2009	None
CHEMBL369989		0	555.91	2	8.69	4a	CC1(C)C=C(c2cc(-c3ccc(F)cc3Cl)c3ccc(=O)n(-c4c(Cl)cccc4Cl)c3c2)CC(C)(C)N1	IC50	'='	0.26	nM	9.59			UO_0000065	17.24	0.35	0.90	28.17	False	CHEMBL863917	Inhibition of P38 alpha MAPK	B	BAO_0000357	single protein format	Homo sapiens	None	None	None	None	CHEMBL260	MAP kinase p38 alpha	Homo sapiens	SINGLE PROTEIN	CHEMBL1148534	1	Scientific Literature	Bioorg. Med. Chem. Lett.	2006	None
CHEMBL199625		0	542.46	2	7.62	5b	CC(C)(C)N1CCC(c2cc3c(ccc(=O)n3-c3c(Cl)cccc3Cl)c(-c3ccc(F)cc3F)n2)CC1	IC50	'='	0.51	nM	9.29			UO_0000065	17.13	0.34	1.67	24.37	False	CHEMBL863917	Inhibition of P38 alpha MAPK	B	BAO_0000357	single protein format	Homo sapiens	None	None	None	None	CHEMBL260	MAP kinase p38 alpha	Homo sapiens	SINGLE PROTEIN	CHEMBL1148534	1	Scientific Literature	Bioorg. Med. Chem. Lett.	2006	None
CHEMBL199484		0	525.01	2	7.71	4i	CC(C)(C)N1CCC(c2cc(-c3ccc(F)cc3Cl)c3ccc(=O)n(-c4c(F)cccc4F)c3c2)CC1	IC50	'='	0.3	nM	9.52			UO_0000065	18.14	0.35	1.81	37.73	False	CHEMBL863917	Inhibition of P38 alpha MAPK	B	BAO_0000357	single protein format	Homo sapiens	None	None	None	None	CHEMBL260	MAP kinase p38 alpha	Homo sapiens	SINGLE PROTEIN	CHEMBL1148534	1	Scientific Literature	Bioorg. Med. Chem. Lett.	2006	None
CHEMBL199679		0	541.47	2	8.22	4g	CC(C)(C)N1CCC(c2cc(-c3ccc(F)cc3F)c3ccc(=O)n(-c4c(Cl)cccc4Cl)c3c2)CC1	IC50	'='	0.14	nM	9.85			UO_0000065	18.20	0.36	1.63	39.04	False	CHEMBL863917	Inhibition of P38 alpha MAPK	B	BAO_0000357	single protein format	Homo sapiens	None	None	None	None	CHEMBL260	MAP kinase p38 alpha	Homo sapiens	SINGLE PROTEIN	CHEMBL1148534	1	Scientific Literature	Bioorg. Med. Chem. Lett.	2006	None
CHEMBL200018		0	573.88	2	7.41	6f	C[C@H](C(=O)O)N1CCC(c2cc(-c3ccc(F)cc3Cl)c3ccc(=O)n(-c4c(Cl)cccc4Cl)c3c2)CC1	IC50	'='	3.8	nM	8.42			UO_0000065					False	CHEMBL863945	Inhibition of TNF alpha release in THP1 cells	F	BAO_0000219	cell-based format	Homo sapiens	None	None	THP-1	None	CHEMBL260	MAP kinase p38 alpha	Homo sapiens	SINGLE PROTEIN	CHEMBL1148534	1	Scientific Literature	Bioorg. Med. Chem. Lett.	2006	CHEMBL3307574
CHEMBL199625		0	542.46	2	7.62	5b	CC(C)(C)N1CCC(c2cc3c(ccc(=O)n3-c3c(Cl)cccc3Cl)c(-c3ccc(F)cc3F)n2)CC1	IC50	'='	0.69	nM	9.16			UO_0000065					False	CHEMBL863945	Inhibition of TNF alpha release in THP1 cells	F	BAO_0000219	cell-based format	Homo sapiens	None	None	THP-1	None	CHEMBL260	MAP kinase p38 alpha	Homo sapiens	SINGLE PROTEIN	CHEMBL1148534	1	Scientific Literature	Bioorg. Med. Chem. Lett.	2006	CHEMBL3307574
CHEMBL199680		0	539.93	2	8.60	4h	CC(C)(C)N1CCC(c2cc(-c3ccccc3Cl)c3ccc(=O)n(-c4c(Cl)cccc4Cl)c3c2)CC1	IC50	'='	1.0	nM	9.00			UO_0000065					False	CHEMBL863945	Inhibition of TNF alpha release in THP1 cells	F	BAO_0000219	cell-based format	Homo sapiens	None	None	THP-1	None	CHEMBL260	MAP kinase p38 alpha	Homo sapiens	SINGLE PROTEIN	CHEMBL1148534	1	Scientific Literature	Bioorg. Med. Chem. Lett.	2006	CHEMBL3307574
CHEMBL199593		0	555.91	2	8.64	4e	CC(C)(C)N1CC=C(c2cc(-c3ccc(F)cc3Cl)c3ccc(=O)n(-c4c(Cl)cccc4Cl)c3c2)CC1	IC50	'='	0.74	nM	9.13			UO_0000065					False	CHEMBL863945	Inhibition of TNF alpha release in THP1 cells	F	BAO_0000219	cell-based format	Homo sapiens	None	None	THP-1	None	CHEMBL260	MAP kinase p38 alpha	Homo sapiens	SINGLE PROTEIN	CHEMBL1148534	1	Scientific Literature	Bioorg. Med. Chem. Lett.	2006	CHEMBL3307574
CHEMBL199701		0	527.85	2	7.76	4b	O=c1ccc2c(-c3ccc(F)cc3Cl)cc(C3CC4CCC(C3)N4)cc2n1-c1c(Cl)cccc1Cl	IC50	'='	0.89	nM	9.05			UO_0000065					False	CHEMBL863945	Inhibition of TNF alpha release in THP1 cells	F	BAO_0000219	cell-based format	Homo sapiens	None	None	THP-1	None	CHEMBL260	MAP kinase p38 alpha	Homo sapiens	SINGLE PROTEIN	CHEMBL1148534	1	Scientific Literature	Bioorg. Med. Chem. Lett.	2006	CHEMBL3307574
CHEMBL200534		0	524.56	2	6.86	7d	CC(C)(C)N1CCC(Oc2cc(-c3ccc(F)cc3F)c3ccc(=O)n(-c4c(F)cccc4F)c3c2)CC1	IC50	'='	18.4	nM	7.74			UO_0000065					False	CHEMBL863946	Inhibition of LPS stimulated TNF alpha release in whole blood	F	BAO_0000221	tissue-based format	Homo sapiens	CHEMBL3638178	Blood	None	None	CHEMBL260	MAP kinase p38 alpha	Homo sapiens	SINGLE PROTEIN	CHEMBL1148534	1	Scientific Literature	Bioorg. Med. Chem. Lett.	2006	None
CHEMBL199632		0	601.93	2	7.89	6d	COC(=O)C(C)(C)N1CCC(c2cc(-c3ccc(F)cc3Cl)c3ccc(=O)n(-c4c(Cl)cccc4Cl)c3c2)CC1	IC50	'='	130.0	nM	6.89			UO_0000065					False	CHEMBL863946	Inhibition of LPS stimulated TNF alpha release in whole blood	F	BAO_0000221	tissue-based format	Homo sapiens	CHEMBL3638178	Blood	None	None	CHEMBL260	MAP kinase p38 alpha	Homo sapiens	SINGLE PROTEIN	CHEMBL1148534	1	Scientific Literature	Bioorg. Med. Chem. Lett.	2006	None
CHEMBL199701		0	527.85	2	7.76	4b	O=c1ccc2c(-c3ccc(F)cc3Cl)cc(C3CC4CCC(C3)N4)cc2n1-c1c(Cl)cccc1Cl	IC50	'='	14.5	nM	7.84			UO_0000065					False	CHEMBL863946	Inhibition of LPS stimulated TNF alpha release in whole blood	F	BAO_0000221	tissue-based format	Homo sapiens	CHEMBL3638178	Blood	None	None	CHEMBL260	MAP kinase p38 alpha	Homo sapiens	SINGLE PROTEIN	CHEMBL1148534	1	Scientific Literature	Bioorg. Med. Chem. Lett.	2006	None
CHEMBL199860		0	414.23	0	1.99	13	Cc1c(Nc2ccc(Br)cc2F)c(C(=O)NOCCO)cn(C)c1=O	Inhibition	'='	20.0	%				UO_0000187					False	CHEMBL858540	Inhibition of SAPK2a/p38 at 10 uM	B	BAO_0000357	single protein format	Homo sapiens	None	None	None	None	CHEMBL260	MAP kinase p38 alpha	Homo sapiens	SINGLE PROTEIN	CHEMBL1147738	1	Scientific Literature	J. Med. Chem.	2006	None
CHEMBL259922		0	411.43	0	4.11	2x	Cc1ccc(C(=O)Nc2ccon2)cc1Nc1ncnc2c1cnn2-c1ccccc1	IC50	'='	5.0	nM	8.30			UO_0000065	20.18	0.37	4.19	7.49	False	CHEMBL934611	Inhibition of human recombinant p38alpha-mediated myelin basic protein phosphorylation	B	BAO_0000357	single protein format	Homo sapiens	None	None	None	None	CHEMBL260	MAP kinase p38 alpha	Homo sapiens	SINGLE PROTEIN	CHEMBL1144728	1	Scientific Literature	Bioorg. Med. Chem. Lett.	2008	None
CHEMBL199755		0	325.44	0	4.35	9b	O=C(NC1CCCCC1)c1cc2c(-c3ccccc3)[nH]nc2s1	IC50	'>'	20000.0	nM				UO_0000065					False	CHEMBL864557	Inhibitory activity against p38alpha	B	BAO_0000357	single protein format	Homo sapiens	None	None	None	None	CHEMBL260	MAP kinase p38 alpha	Homo sapiens	SINGLE PROTEIN	CHEMBL1148538	1	Scientific Literature	Bioorg. Med. Chem. Lett.	2006	None
CHEMBL1172464		0	261.29	0	2.79	13	c1ccc(-c2cnc3cnc(-c4cn[nH]c4)cn23)cc1	Inhibition	'='	1.0	%				UO_0000187					False	CHEMBL1174000	Inhibition of p38alpha at 10 uM by mobility shift assay	B	BAO_0000357	single protein format	None	None	None	None	None	CHEMBL260	MAP kinase p38 alpha	Homo sapiens	SINGLE PROTEIN	CHEMBL1177828	1	Scientific Literature	Bioorg. Med. Chem. Lett.	2010	None
CHEMBL18541		0	350.42	0	4.62	46	COC(=O)c1sc(C(C)(C)C)cc1NC(=O)Nc1ccc(F)cc1	IC50	'='	830.0	nM	6.08			UO_0000065	17.35	0.35	1.46	9.02	False	CHEMBL731494	In vitro inhibition of mitogen-activated protein kinase p38 alpha 2 derived from Escherichia coli	B	BAO_0000357	single protein format	None	None	None	None	None	CHEMBL260	MAP kinase p38 alpha	Homo sapiens	SINGLE PROTEIN	CHEMBL1134054	1	Scientific Literature	Bioorg. Med. Chem. Lett.	2001	None
CHEMBL257113	GW734508X	0	333.39	0	3.85	28	Cc1nnc(-c2cccc(-c3ccc(C(=O)NCC4CC4)cc3)c2)o1	IC50	'>'	16000.0	nM				UO_0000065					False	CHEMBL946927	Inhibition of p38alpha by fluorescence polarization assay	B	BAO_0000357	single protein format	None	None	None	None	None	CHEMBL260	MAP kinase p38 alpha	Homo sapiens	SINGLE PROTEIN	CHEMBL1143258	1	Scientific Literature	Bioorg. Med. Chem. Lett.	2008	None
CHEMBL272308		0	347.42	0	4.16	25	Cc1nc(-c2ccc(C)c(-c3ccc(C(=O)NCC4CC4)cc3)c2)no1	IC50	'='	14000.0	nM	4.85			UO_0000065	13.97	0.25	0.69	7.14	False	CHEMBL946927	Inhibition of p38alpha by fluorescence polarization assay	B	BAO_0000357	single protein format	None	None	None	None	None	CHEMBL260	MAP kinase p38 alpha	Homo sapiens	SINGLE PROTEIN	CHEMBL1143258	1	Scientific Literature	Bioorg. Med. Chem. Lett.	2008	None
CHEMBL272750		0	294.31	0	3.72	16	Cc1nnc(-c2ccc(C)c(-c3ccc(C(=O)O)cc3)c2)o1	Ki	'>'	2500.0	nM				UO_0000065					False	CHEMBL946927	Inhibition of p38alpha by fluorescence polarization assay	B	BAO_0000357	single protein format	None	None	None	None	None	CHEMBL260	MAP kinase p38 alpha	Homo sapiens	SINGLE PROTEIN	CHEMBL1143258	1	Scientific Literature	Bioorg. Med. Chem. Lett.	2008	None
CHEMBL269983		0	482.58	0	4.78	13	Cc1nnc(-c2ccc(C)c(-c3ccc(C(=O)NCc4cccc(CN5CCOCC5)c4)cc3)c2)o1	Ki	'='	140.0	nM	6.85			UO_0000065	14.20	0.26	2.07	8.52	False	CHEMBL946927	Inhibition of p38alpha by fluorescence polarization assay	B	BAO_0000357	single protein format	None	None	None	None	None	CHEMBL260	MAP kinase p38 alpha	Homo sapiens	SINGLE PROTEIN	CHEMBL1143258	1	Scientific Literature	Bioorg. Med. Chem. Lett.	2008	None
CHEMBL270219		0	383.45	0	4.95	9	Cc1nnc(-c2ccc(C)c(-c3ccc(C(=O)NCc4ccccc4)cc3)c2)o1	Ki	'='	100.0	nM	7.00			UO_0000065	18.26	0.33	2.05	10.29	False	CHEMBL946927	Inhibition of p38alpha by fluorescence polarization assay	B	BAO_0000357	single protein format	None	None	None	None	None	CHEMBL260	MAP kinase p38 alpha	Homo sapiens	SINGLE PROTEIN	CHEMBL1143258	1	Scientific Literature	Bioorg. Med. Chem. Lett.	2008	None
CHEMBL220227		0	282.32	0	4.67	2	CC(C)c1onc(-c2ccc(F)cc2)c1-c1ccncc1	IC50	'='	450.0	nM	6.35			UO_0000065	22.48	0.41	1.68	16.31	True	CHEMBL944993	Inhibition of p38alpha	B	BAO_0000357	single protein format	None	None	None	None	None	CHEMBL260	MAP kinase p38 alpha	Homo sapiens	SINGLE PROTEIN	CHEMBL1141471	1	Scientific Literature	Bioorg. Med. Chem. Lett.	2008	None
CHEMBL232599		0	472.61	0	4.79	8a	N#Cc1c(NC(=O)c2cccc3ccccc23)sc2c1CCN(C(=O)CCN1CCCCC1)C2	IC50	'>'	15848.93	nM				UO_0000065					False	CHEMBL897069	Inhibition of mitogen-activated protein kinase p38alpha	B	BAO_0000357	single protein format	None	None	None	None	None	CHEMBL260	MAP kinase p38 alpha	Homo sapiens	SINGLE PROTEIN	CHEMBL1148840	1	Scientific Literature	Bioorg. Med. Chem. Lett.	2007	None
CHEMBL391198		0	289.40	0	3.56	5m	N#Cc1c(NC(=O)NC2CCCC2)sc2c1CCCC2	IC50	'>'	15848.93	nM				UO_0000065					False	CHEMBL897069	Inhibition of mitogen-activated protein kinase p38alpha	B	BAO_0000357	single protein format	None	None	None	None	None	CHEMBL260	MAP kinase p38 alpha	Homo sapiens	SINGLE PROTEIN	CHEMBL1148840	1	Scientific Literature	Bioorg. Med. Chem. Lett.	2007	None
CHEMBL213100		0	568.68	2	5.94	28	COc1ccc(N(C(=O)Oc2c(C)cccc2C)c2ccnc(Nc3ccc(N4CCN(C)CC4)cc3)n2)c(OC)c1	IC50	'='	1300.0	nM	5.89			UO_0000065	10.35	0.19	-0.05	6.38	False	CHEMBL870979	Inhibition of p38alpha	B	BAO_0000357	single protein format	Homo sapiens	None	None	None	None	CHEMBL260	MAP kinase p38 alpha	Homo sapiens	SINGLE PROTEIN	CHEMBL1145338	1	Scientific Literature	J. Med. Chem.	2006	None
CHEMBL272267		0	516.99	1	4.07	24	Cn1c2cc(C(=O)NCCN3CCCC3)c(O)cc2c2c3c(c(-c4ccccc4Cl)cc21)C(=O)NC3=O	Inhibition	'='	72.0	%				UO_0000187					False	CHEMBL948225	Inhibition of SAPK2a/p38 at 10 uM	B	BAO_0000357	single protein format	None	None	None	None	None	CHEMBL260	MAP kinase p38 alpha	Homo sapiens	SINGLE PROTEIN	CHEMBL1143190	1	Scientific Literature	Bioorg. Med. Chem. Lett.	2008	None
CHEMBL37353		0	395.53	1	5.05	24	Cn1nc(C(C)(C)C)cc1NC(=O)Nc1ccc(SCc2ccncc2)cc1	IC50	'='	140.0	nM	6.85			UO_0000065	17.33	0.33	1.80	9.54	False	CHEMBL731497	Inhibitory activity against Mitogen-activated protein kinase p38 alpha 2	B	BAO_0000357	single protein format	None	None	None	None	None	CHEMBL260	MAP kinase p38 alpha	Homo sapiens	SINGLE PROTEIN	CHEMBL1135137	1	Scientific Literature	Bioorg. Med. Chem. Lett.	2002	None
CHEMBL233001	GW620972X	0	332.43	0	4.90	5a	N#Cc1c(NC(=O)c2cccc3ccccc23)sc2c1CCCC2	IC50	'>'	15848.93	nM				UO_0000065					False	CHEMBL897069	Inhibition of mitogen-activated protein kinase p38alpha	B	BAO_0000357	single protein format	None	None	None	None	None	CHEMBL260	MAP kinase p38 alpha	Homo sapiens	SINGLE PROTEIN	CHEMBL1148840	1	Scientific Literature	Bioorg. Med. Chem. Lett.	2007	None
CHEMBL563284		0	450.45	0	4.00	10t	Cc1ccc(C(=O)NC2CC2)cc1Oc1cc(=O)n(C)c2c1cnn2-c1ccc(F)cc1F	IC50	'='	7.8	nM	8.11			UO_0000065	18.00	0.34	4.11	10.37	False	CHEMBL1053415	Inhibition of human recombinant p38alpha assessed as phosphorylation of ATF2 by scintillation proximity assay	B	BAO_0000357	single protein format	Homo sapiens	None	None	None	None	CHEMBL260	MAP kinase p38 alpha	Homo sapiens	SINGLE PROTEIN	CHEMBL1153060	1	Scientific Literature	Bioorg. Med. Chem. Lett.	2009	None
CHEMBL584064		0	367.81	0	4.39	15	OCCc1cc(Cl)n2c(-c3ccncc3)c(-c3ccc(F)cc3)nc2c1	IC50	'='	370.0	nM	6.43			UO_0000065	17.49	0.34	2.04	12.76	False	CHEMBL1044493	Inhibition of p38alpha by FRET assay	B	BAO_0000357	single protein format	None	None	None	None	None	CHEMBL260	MAP kinase p38 alpha	Homo sapiens	SINGLE PROTEIN	CHEMBL1156108	1	Scientific Literature	Bioorg. Med. Chem. Lett.	2009	None
CHEMBL420047		0	398.51	1	6.28	14	Cc1ccc(-n2nc(C(C)(C)C)cc2NC(=O)Nc2cccc3ccccc23)cc1	k_off	'='	0.00012	s-1									False	CHEMBL733329	Rate of dissociation from Mitogen-activated protein kinase p38 alpha	B	BAO_0000357	single protein format	None	None	None	None	None	CHEMBL260	MAP kinase p38 alpha	Homo sapiens	SINGLE PROTEIN	CHEMBL1146625	1	Scientific Literature	Bioorg. Med. Chem. Lett.	2003	None
CHEMBL462477		0	430.55	0	4.18	3m	CC(C)C(C)Nc1cc(-c2[nH]c(SC[C@@H](O)CO)nc2-c2ccc(F)cc2)ccn1	IC50	'='	10.0	nM	8.00			UO_0000065	18.58	0.36	3.82	8.51	False	CHEMBL972711	Inhibition of p38alpha	B	BAO_0000357	single protein format	None	None	None	None	None	CHEMBL260	MAP kinase p38 alpha	Homo sapiens	SINGLE PROTEIN	CHEMBL1140086	1	Scientific Literature	J. Med. Chem.	2008	None
CHEMBL203839		0	378.41	0	4.00	21	O=C(Nc1cc(-c2ccnc(Nc3ccc(F)cc3)c2)ccn1)C1CCOC1	IC50	'='	581.0	nM	6.24			UO_0000065	16.48	0.30	2.24	8.19	False	CHEMBL862178	Inhibition of p38alpha	B	BAO_0000357	single protein format	Homo sapiens	None	None	None	None	CHEMBL260	MAP kinase p38 alpha	Homo sapiens	SINGLE PROTEIN	CHEMBL1139041	1	Scientific Literature	Bioorg. Med. Chem. Lett.	2006	None
CHEMBL202666		0	433.49	0	4.22	17	CC(=O)N1CCC[C@H](C(=O)Nc2cc(-c3ccnc(Nc4ccc(F)cc4)c3)ccn2)C1	IC50	'='	162.0	nM	6.79			UO_0000065	15.66	0.29	2.57	7.79	False	CHEMBL862178	Inhibition of p38alpha	B	BAO_0000357	single protein format	Homo sapiens	None	None	None	None	CHEMBL260	MAP kinase p38 alpha	Homo sapiens	SINGLE PROTEIN	CHEMBL1139041	1	Scientific Literature	Bioorg. Med. Chem. Lett.	2006	None
CHEMBL211426		0	492.79	1	5.41	33	CN(C)CCOc1nc(-c2ccccc2Cl)c2c(n1)N(c1c(Cl)cccc1Cl)C(=O)NC2	IC50	'='	4.2	nM	8.38			UO_0000065	17.00	0.36	2.97	11.87	False	CHEMBL867362	Inhibition of p38alpha	B	BAO_0000357	single protein format	Homo sapiens	None	None	None	None	CHEMBL260	MAP kinase p38 alpha	Homo sapiens	SINGLE PROTEIN	CHEMBL1145325	1	Scientific Literature	Bioorg. Med. Chem. Lett.	2006	None
CHEMBL378717		0	490.78	1	5.30	38	O=C1NCc2c(-c3ccccc3Cl)nc(N3CCOCC3)nc2N1c1c(Cl)cccc1Cl	IC50	'='	2.0	nM	8.70			UO_0000065	17.72	0.37	3.40	12.32	False	CHEMBL867362	Inhibition of p38alpha	B	BAO_0000357	single protein format	Homo sapiens	None	None	None	None	CHEMBL260	MAP kinase p38 alpha	Homo sapiens	SINGLE PROTEIN	CHEMBL1145325	1	Scientific Literature	Bioorg. Med. Chem. Lett.	2006	None
CHEMBL18286		0	334.35	0	4.15	57	COC(=O)c1oc(C(C)(C)C)cc1NC(=O)Nc1ccc(F)cc1	Inhibition	'='	67.0	%				UO_0000187					False	CHEMBL731496	Percent inhibition determined in vitro against mitogen-activated protein kinase p38 alpha 2 derived from Escherichia coli at 5 uM	B	BAO_0000357	single protein format	None	None	None	None	None	CHEMBL260	MAP kinase p38 alpha	Homo sapiens	SINGLE PROTEIN	CHEMBL1134054	1	Scientific Literature	Bioorg. Med. Chem. Lett.	2001	None
CHEMBL191003	JNJ-7706621	0	394.36	0	1.22	JNJ-7706621	Nc1nc(Nc2ccc(S(N)(=O)=O)cc2)nn1C(=O)c1c(F)cccc1F	Kd	'>'	10000.0	nM				UO_0000065					False	CHEMBL1061091	Binding constant for full-length p38-alpha	B	BAO_0000357	single protein format	Homo sapiens	None	None	None	None	CHEMBL260	MAP kinase p38 alpha	Homo sapiens	SINGLE PROTEIN	CHEMBL1150977	1	Scientific Literature	Nat. Biotechnol.	2008	None
CHEMBL19040		0	373.52	1	5.17	44	CNC(=O)c1sc(C(C)(C)C)cc1NC(=O)Nc1ccc(C(C)C)cc1	IC50	'='	270.0	nM	6.57			UO_0000065	17.59	0.35	1.40	9.35	False	CHEMBL731494	In vitro inhibition of mitogen-activated protein kinase p38 alpha 2 derived from Escherichia coli	B	BAO_0000357	single protein format	None	None	None	None	None	CHEMBL260	MAP kinase p38 alpha	Homo sapiens	SINGLE PROTEIN	CHEMBL1134054	1	Scientific Literature	Bioorg. Med. Chem. Lett.	2001	None
CHEMBL564389		0	354.34	0	3.06	49	C=Cc1cccc2c1/C(=N/O)C(=O)N2Cc1cc(F)cc2c1OCOC2	Ki	'='	8000.0	nM	5.10			UO_0000065	14.38	0.27	2.04	7.14	False	CHEMBL1063580	Inhibition of p38alpha by spectrophotometric coupled enzyme assay	B	BAO_0000357	single protein format	None	None	None	None	None	CHEMBL260	MAP kinase p38 alpha	Homo sapiens	SINGLE PROTEIN	CHEMBL1153595	1	Scientific Literature	Bioorg. Med. Chem. Lett.	2009	None
CHEMBL3309995		0	334.34	0	1.76	10b	Nc1ccc2c(c1)nc(Cc1ccc3c(c1)OCO3)n1nc(N)nc21	IC50	'>'	10000.0	nM				UO_0000065					False	CHEMBL3381094	Inhibition of P38alpha (unknown origin)	B	BAO_0000357	single protein format	Homo sapiens	None	None	None	None	CHEMBL260	MAP kinase p38 alpha	Homo sapiens	SINGLE PROTEIN	CHEMBL3352169	1	Scientific Literature	Bioorg. Med. Chem.	2014	None
CHEMBL278719		0	330.38	0	4.32	36	COC(=O)c1oc(C(C)(C)C)cc1NC(=O)Nc1ccc(C)cc1	IC50	'='	73.0	nM	7.14			UO_0000065	21.60	0.41	2.82	8.86	False	CHEMBL731494	In vitro inhibition of mitogen-activated protein kinase p38 alpha 2 derived from Escherichia coli	B	BAO_0000357	single protein format	None	None	None	None	None	CHEMBL260	MAP kinase p38 alpha	Homo sapiens	SINGLE PROTEIN	CHEMBL1134054	1	Scientific Literature	Bioorg. Med. Chem. Lett.	2001	None
CHEMBL172689		0	400.40	0	4.92	16b	CCn1c(=O)n(CC)c2cc(-c3c[nH]nc3-c3cccc(C(F)(F)F)c3)ccc21	IC50	'='	60.0	nM	7.22			UO_0000065	18.04	0.34	2.30	12.99	False	CHEMBL734272	Inhibitory activity against mitogen activated protein (MAP) kinase p38 alpha.	B	BAO_0000357	single protein format	None	None	None	None	None	CHEMBL260	MAP kinase p38 alpha	Homo sapiens	SINGLE PROTEIN	CHEMBL1137961	1	Scientific Literature	Bioorg. Med. Chem. Lett.	2004	None
CHEMBL347496		0	415.72	1	5.97	49	Cc1ccccc1C(=O)c1ccc(Nc2ccc(Br)cc2N)cc1Cl	IC50	'='	39.0	nM	7.41			UO_0000065	17.82	0.40	1.44	13.44	False	CHEMBL732094	In vitro inhibitory activity determined against human mitogen-activated protein kinase p38 alpha	B	BAO_0000357	single protein format	None	None	None	None	None	CHEMBL260	MAP kinase p38 alpha	Homo sapiens	SINGLE PROTEIN	CHEMBL1145938	1	Scientific Literature	J. Med. Chem.	2003	None
CHEMBL174122		0	256.31	0	2.23	12a	CCn1c(=O)n(CC)c2cc(-c3c[nH]cn3)ccc21	IC50	'>'	1000.0	nM				UO_0000065					False	CHEMBL734272	Inhibitory activity against mitogen activated protein (MAP) kinase p38 alpha.	B	BAO_0000357	single protein format	None	None	None	None	None	CHEMBL260	MAP kinase p38 alpha	Homo sapiens	SINGLE PROTEIN	CHEMBL1137961	1	Scientific Literature	Bioorg. Med. Chem. Lett.	2004	None
CHEMBL427403		0	466.59	1	6.39	6f	Cc1ccccc1NC(=O)N(c1ccc(N(C)C)cc1)c1ccnc(N[C@@H](C)c2ccccc2)n1	IC50	'>'	5000.0	nM				UO_0000065					False	CHEMBL868679	Inhibition of LPS-stimulated TNFalpha production in human THP1 cells	F	BAO_0000219	cell-based format	Homo sapiens	None	None	THP-1	None	CHEMBL260	MAP kinase p38 alpha	Homo sapiens	SINGLE PROTEIN	CHEMBL1138889	1	Scientific Literature	Bioorg. Med. Chem. Lett.	2006	CHEMBL3307574
CHEMBL92361		0	292.29	0	2.56	CGP-029482	O=C(O)Cc1c2ccccc2n2c1[nH]c(=O)c1ccccc12	Activity	'='	101.0	%				UO_0000187					False	CHEMBL1063691	Percent residual p38alpha activity in the presence of 10uM inhibitor	B	BAO_0000357	single protein format	None	None	None	None	None	CHEMBL260	MAP kinase p38 alpha	Homo sapiens	SINGLE PROTEIN	CHEMBL1150975	1	Scientific Literature	Biochem. J.	2003	None
CHEMBL226403		0	340.39	0	3.58	16	O=C1NCCc2[nH]c(-c3ccnc(-c4cnc5ccccc5c4)c3)cc21	IC50	'>'	100000.0	nM				UO_0000065					False	CHEMBL904798	Inhibition of p38alpha	B	BAO_0000357	single protein format	Homo sapiens	None	None	None	None	CHEMBL260	MAP kinase p38 alpha	Homo sapiens	SINGLE PROTEIN	CHEMBL1143661	1	Scientific Literature	J. Med. Chem.	2007	None
CHEMBL226471		0	307.33	0	3.17	23	O=C1NCCc2[nH]c(-c3ccnc(-c4ccccc4F)c3)cc21	IC50	'='	87000.0	nM	4.06			UO_0000065	13.21	0.24	0.89	7.03	False	CHEMBL904798	Inhibition of p38alpha	B	BAO_0000357	single protein format	Homo sapiens	None	None	None	None	CHEMBL260	MAP kinase p38 alpha	Homo sapiens	SINGLE PROTEIN	CHEMBL1143661	1	Scientific Literature	J. Med. Chem.	2007	None
CHEMBL577784	BX-795	0	591.48	1	4.75	BX-795	O=C(NCCCNc1nc(Nc2cccc(NC(=O)N3CCCC3)c2)ncc1I)c1cccs1	Activity	'='	87.0	%				UO_0000187					False	CHEMBL1060211	Percentage p38alpha activity remaining in the presence of 0.1uM inhibitor	B	BAO_0000357	single protein format	Homo sapiens	None	None	None	None	CHEMBL260	MAP kinase p38 alpha	Homo sapiens	SINGLE PROTEIN	CHEMBL1150976	1	Scientific Literature	Biochem. J.	2007	None
CHEMBL302449	GO-6976	0	378.44	0	4.60	GO-6976	Cn1c2ccccc2c2c3c(c4c5ccccc5n(CCC#N)c4c21)CNC3=O	Activity	'='	100.0	%				UO_0000187					False	CHEMBL1060211	Percentage p38alpha activity remaining in the presence of 0.1uM inhibitor	B	BAO_0000357	single protein format	Homo sapiens	None	None	None	None	CHEMBL260	MAP kinase p38 alpha	Homo sapiens	SINGLE PROTEIN	CHEMBL1150976	1	Scientific Literature	Biochem. J.	2007	None
CHEMBL259850		0	308.32	0	2.38	AR-A0-14418	COc1ccc(CNC(=O)Nc2ncc([N+](=O)[O-])s2)cc1	Activity	'='	110.0	%				UO_0000187					False	CHEMBL1062824	Percentage p38alpha activity remaining in the presence of 10uM inhibitor	B	BAO_0000357	single protein format	Homo sapiens	None	None	None	None	CHEMBL260	MAP kinase p38 alpha	Homo sapiens	SINGLE PROTEIN	CHEMBL1150976	1	Scientific Literature	Biochem. J.	2007	None
CHEMBL34241	ROTTLERIN	0	516.55	2	5.40	SID50104907	CC(=O)c1c(O)c(C)c(O)c(Cc2c(O)c3c(c(C(=O)/C=C/c4ccccc4)c2O)OC(C)(C)C=C3)c1O	Activity	'='	110.0	%				UO_0000187					False	CHEMBL1062824	Percentage p38alpha activity remaining in the presence of 10uM inhibitor	B	BAO_0000357	single protein format	Homo sapiens	None	None	None	None	CHEMBL260	MAP kinase p38 alpha	Homo sapiens	SINGLE PROTEIN	CHEMBL1150976	1	Scientific Literature	Biochem. J.	2007	None
CHEMBL193093		0	224.31	0	2.16	SC 514	NC(=O)c1sc(-c2ccsc2)cc1N	Activity	'='	102.0	%				UO_0000187					False	CHEMBL1062824	Percentage p38alpha activity remaining in the presence of 10uM inhibitor	B	BAO_0000357	single protein format	Homo sapiens	None	None	None	None	CHEMBL260	MAP kinase p38 alpha	Homo sapiens	SINGLE PROTEIN	CHEMBL1150976	1	Scientific Literature	Biochem. J.	2007	None
CHEMBL278041	SB-202190	0	331.35	0	4.65	SB-202190	Oc1ccc(-c2nc(-c3ccc(F)cc3)c(-c3ccncc3)[nH]2)cc1	Activity	'='	3.0	%			Antagonist	UO_0000187					False	CHEMBL1063767	Percentage p38alpha MAPK activity remaining in the presence of 1uM inhibitor	B	BAO_0000357	single protein format	Homo sapiens	None	None	None	None	CHEMBL260	MAP kinase p38 alpha	Homo sapiens	SINGLE PROTEIN	CHEMBL1150976	1	Scientific Literature	Biochem. J.	2007	None
CHEMBL148333		0	265.34	0	0.73	H-8	CNCCNS(=O)(=O)c1cccc2cnccc12	Activity	'='	99.0	%				UO_0000187					False	CHEMBL1063767	Percentage p38alpha MAPK activity remaining in the presence of 1uM inhibitor	B	BAO_0000357	single protein format	Homo sapiens	None	None	None	None	CHEMBL260	MAP kinase p38 alpha	Homo sapiens	SINGLE PROTEIN	CHEMBL1150976	1	Scientific Literature	Biochem. J.	2007	None
CHEMBL97771		0	373.41	1	5.18	Src-I1	COc1cc2ncnc(Nc3ccc(Oc4ccccc4)cc3)c2cc1OC	Activity	'='	83.0	%				UO_0000187					False	CHEMBL1063767	Percentage p38alpha MAPK activity remaining in the presence of 1uM inhibitor	B	BAO_0000357	single protein format	Homo sapiens	None	None	None	None	CHEMBL260	MAP kinase p38 alpha	Homo sapiens	SINGLE PROTEIN	CHEMBL1150976	1	Scientific Literature	Biochem. J.	2007	None
CHEMBL289155		0	421.50	1	5.11	7	CC(=O)Nc1ccc(Oc2ccc(NC(=O)Nc3cc(C(C)(C)C)nn3C)cc2)cc1	IC50	'='	235.0	nM	6.63			UO_0000065	15.73	0.29	1.52	6.81	False	CHEMBL731497	Inhibitory activity against Mitogen-activated protein kinase p38 alpha 2	B	BAO_0000357	single protein format	None	None	None	None	None	CHEMBL260	MAP kinase p38 alpha	Homo sapiens	SINGLE PROTEIN	CHEMBL1135137	1	Scientific Literature	Bioorg. Med. Chem. Lett.	2002	None
CHEMBL186177		0	343.84	1	5.10	3d	Cc1cccc(Cl)c1NC(=O)c1cnc(Nc2ccccc2)s1	IC50	'='	62.0	nM	7.21			UO_0000065	20.96	0.43	2.11	13.34	False	CHEMBL929947	Inhibition of human p38alpha	B	BAO_0000357	single protein format	Homo sapiens	None	None	None	None	CHEMBL260	MAP kinase p38 alpha	Homo sapiens	SINGLE PROTEIN	CHEMBL1141541	1	Scientific Literature	Bioorg. Med. Chem. Lett.	2008	None
CHEMBL426183		0	400.48	0	4.08	9b	COCCn1c(SC)nc(-c2ccc(F)cc2)c1-c1ccnc(NC(C)=O)c1	IC50	'='	218.0	nM	6.66			UO_0000065	16.63	0.32	2.58	9.65	False	CHEMBL914443	Inhibition of mitogen-activated protein kinase p38 alpha	B	BAO_0000357	single protein format	Homo sapiens	None	None	None	None	CHEMBL260	MAP kinase p38 alpha	Homo sapiens	SINGLE PROTEIN	CHEMBL1149257	1	Scientific Literature	J. Med. Chem.	2004	None
CHEMBL519511		0	339.46	1	5.46	25	COc1ccc(C(C)(C)C)cc1NC(=O)c1cc2ccccc2s1	IC50	'>'	10000.0	nM				UO_0000065					False	CHEMBL984139	Binding affinity to p38alpha assessed as inhibition of ATF2 phosphorylation preincubated for 4 hrs	B	BAO_0000357	single protein format	None	None	None	None	None	CHEMBL260	MAP kinase p38 alpha	Homo sapiens	SINGLE PROTEIN	CHEMBL1138470	1	Scientific Literature	Bioorg. Med. Chem. Lett.	2009	None
CHEMBL484405		0	323.39	0	4.99	23	COc1ccc(C(C)(C)C)cc1NC(=O)c1cc2ccccc2o1	IC50	'>'	10000.0	nM				UO_0000065					False	CHEMBL984139	Binding affinity to p38alpha assessed as inhibition of ATF2 phosphorylation preincubated for 4 hrs	B	BAO_0000357	single protein format	None	None	None	None	None	CHEMBL260	MAP kinase p38 alpha	Homo sapiens	SINGLE PROTEIN	CHEMBL1138470	1	Scientific Literature	Bioorg. Med. Chem. Lett.	2009	None
CHEMBL230232		0	472.71	1	5.14	51	N#Cc1cnc2c(Br)cc(NCc3c[nH]nn3)cc2c1Nc1ccc(F)c(Cl)c1	IC50	'='	3600.0	nM	5.44			UO_0000065	11.52	0.26	0.30	5.32	False	CHEMBL896197	Inhibition of p38alpha	B	BAO_0000357	single protein format	Homo sapiens	None	None	None	None	CHEMBL260	MAP kinase p38 alpha	Homo sapiens	SINGLE PROTEIN	CHEMBL1148782	1	Scientific Literature	J. Med. Chem.	2007	None
CHEMBL417255		0	443.53	1	5.48	15r	Cc1cc(C)cc(Oc2nccc(-c3c(-c4ccc(F)cc4)ncn3C3CCNCC3)n2)c1	IC50	'='	41.0	nM	7.39			UO_0000065	16.66	0.31	1.91	11.39	True	CHEMBL874040	Inhibitory concentration against mitogen-activated protein kinase p38 alpha	B	BAO_0000357	single protein format	None	None	None	None	None	CHEMBL260	MAP kinase p38 alpha	Homo sapiens	SINGLE PROTEIN	CHEMBL1134753	1	Scientific Literature	Bioorg. Med. Chem. Lett.	2001	None
CHEMBL152209		0	302.38	0	4.55	41	Cc1cccc(C(=O)c2ccc(Nc3ccccc3N)cc2)c1	IC50	'='	574.0	nM	6.24			UO_0000065	20.64	0.37	1.69	11.32	False	CHEMBL732094	In vitro inhibitory activity determined against human mitogen-activated protein kinase p38 alpha	B	BAO_0000357	single protein format	None	None	None	None	None	CHEMBL260	MAP kinase p38 alpha	Homo sapiens	SINGLE PROTEIN	CHEMBL1145938	1	Scientific Literature	J. Med. Chem.	2003	None
CHEMBL1170375		0	348.40	0	3.49	4	COc1ccccc1CNC(=O)c1cc(C(=O)c2ccccc2C)c[nH]1	IC50	'='	316.23	nM	6.50			UO_0000065	18.66	0.34	3.01	9.13	False	CHEMBL1174571	Inhibition of human recombinant N-terminal 6-His-tagged p38alpha expressed in Escherichia coli after 120 mins by TR-FRET assay	B	BAO_0000019	assay format	Homo sapiens	None	None	None	None	CHEMBL260	MAP kinase p38 alpha	Homo sapiens	SINGLE PROTEIN	CHEMBL1177767	1	Scientific Literature	Bioorg. Med. Chem. Lett.	2010	None
CHEMBL1170586		0	351.23	0	4.22	5	O=C(NC1CCCC1)c1cc(C(=O)c2c(Cl)cccc2Cl)c[nH]1	IC50	'='	1995.26	nM	5.70			UO_0000065	16.23	0.34	1.48	9.20	False	CHEMBL1174571	Inhibition of human recombinant N-terminal 6-His-tagged p38alpha expressed in Escherichia coli after 120 mins by TR-FRET assay	B	BAO_0000019	assay format	Homo sapiens	None	None	None	None	CHEMBL260	MAP kinase p38 alpha	Homo sapiens	SINGLE PROTEIN	CHEMBL1177767	1	Scientific Literature	Bioorg. Med. Chem. Lett.	2010	None
CHEMBL1171204		0	308.34	0	3.08	1	Cc1ccccc1C(=O)c1c[nH]c(C(=O)NCc2ccco2)c1	IC50	'='	630.96	nM	6.20			UO_0000065	20.11	0.37	3.12	8.26	False	CHEMBL1174572	Inhibition of p38alpha assessed as HSP27 phosphorylation in IL-1-alpha-stimulated HLF cells	B	BAO_0000219	cell-based format	None	None	None	HLF	None	CHEMBL260	MAP kinase p38 alpha	Homo sapiens	SINGLE PROTEIN	CHEMBL1177767	1	Scientific Literature	Bioorg. Med. Chem. Lett.	2010	None
CHEMBL1171613		0	420.49	0	3.07	10	CN1CCN(c2cccc(CNC(=O)c3cc(C(=O)c4ccccc4F)c[nH]3)c2)CC1	IC50	'='	1995.26	nM	5.70			UO_0000065	13.56	0.25	2.63	8.33	False	CHEMBL1174572	Inhibition of p38alpha assessed as HSP27 phosphorylation in IL-1-alpha-stimulated HLF cells	B	BAO_0000219	cell-based format	None	None	None	HLF	None	CHEMBL260	MAP kinase p38 alpha	Homo sapiens	SINGLE PROTEIN	CHEMBL1177767	1	Scientific Literature	Bioorg. Med. Chem. Lett.	2010	None
CHEMBL41723		0	381.51	0	4.91	23	Cn1nc(C(C)(C)C)cc1NC(=O)Nc1ccc(Sc2ccncc2)cc1	IC50	'='	13.0	nM	7.89			UO_0000065	20.67	0.40	2.98	10.98	False	CHEMBL731497	Inhibitory activity against Mitogen-activated protein kinase p38 alpha 2	B	BAO_0000357	single protein format	None	None	None	None	None	CHEMBL260	MAP kinase p38 alpha	Homo sapiens	SINGLE PROTEIN	CHEMBL1135137	1	Scientific Literature	Bioorg. Med. Chem. Lett.	2002	None
CHEMBL3427176		0	308.38	0	2.34	8	COC(=O)[C@@H]1CSC(c2nc3ccc(OC)cc3s2)=N1	Activity	'='	97.0	%				UO_0000187					False	CHEMBL3428741	Inhibition of p38alpha MAPK(unknown origin) assessed as remaining activity at 100 uM by radioactive filter binding assay in presence of [33P]-ATP relative to control	B	BAO_0000357	single protein format	Homo sapiens	None	None	None	None	CHEMBL260	MAP kinase p38 alpha	Homo sapiens	SINGLE PROTEIN	CHEMBL3425453	1	Scientific Literature	Eur. J. Med. Chem.	2015	None
CHEMBL175622		0	260.30	0	2.65	12	Cn1cnc2c(Sc3ccc(F)cc3)ncnc21	Inhibition	'='	38.0	%				UO_0000187					False	CHEMBL830639	Inhibition of human stress-activated protein kinase-2 alpha (p38 MAP-kinase) at 30 uM	B	BAO_0000357	single protein format	Homo sapiens	None	None	None	None	CHEMBL260	MAP kinase p38 alpha	Homo sapiens	SINGLE PROTEIN	CHEMBL1141882	1	Scientific Literature	J. Med. Chem.	2005	None
CHEMBL179515		0	229.24	0	1.43	20	Fc1ccc(C[n+]2c[nH]c3ncncc32)cc1	Inhibition	'='	5.0	%				UO_0000187					False	CHEMBL830639	Inhibition of human stress-activated protein kinase-2 alpha (p38 MAP-kinase) at 30 uM	B	BAO_0000357	single protein format	Homo sapiens	None	None	None	None	CHEMBL260	MAP kinase p38 alpha	Homo sapiens	SINGLE PROTEIN	CHEMBL1141882	1	Scientific Literature	J. Med. Chem.	2005	None
CHEMBL504805		0	396.37	0	4.36	16	Cc1ccn(-c2cccc(C(F)(F)F)c2)c(=O)c1-c1ccc2nc(N)ncc2c1	Inhibition	'>'	50.0	%				UO_0000187					False	CHEMBL955840	Inhibition of p38alpha at 1 uM relative to control	B	BAO_0000357	single protein format	None	None	None	None	None	CHEMBL260	MAP kinase p38 alpha	Homo sapiens	SINGLE PROTEIN	CHEMBL1150317	1	Scientific Literature	J. Med. Chem.	2008	None
CHEMBL152403		0	334.85	1	6.04	70	C=C(c1ccccc1C)c1ccc(Nc2ccccc2N)cc1Cl	IC50	'='	1550.0	nM	5.81			UO_0000065	17.35	0.33	-0.23	15.27	False	CHEMBL732094	In vitro inhibitory activity determined against human mitogen-activated protein kinase p38 alpha	B	BAO_0000357	single protein format	None	None	None	None	None	CHEMBL260	MAP kinase p38 alpha	Homo sapiens	SINGLE PROTEIN	CHEMBL1145938	1	Scientific Literature	J. Med. Chem.	2003	None
CHEMBL61846		0	380.28	1	5.05	29	CC(C)(C)c1cc(NC(=O)Nc2cccc(Cl)c2Cl)n(CCC#N)n1	Inhibition	'='	81.0	%				UO_0000187					False	CHEMBL732964	Inhibition of Mitogen-activated protein kinase p38 alpha 2	B	BAO_0000357	single protein format	None	None	None	None	None	CHEMBL260	MAP kinase p38 alpha	Homo sapiens	SINGLE PROTEIN	CHEMBL1133482	1	Scientific Literature	Bioorg. Med. Chem. Lett.	2000	None
CHEMBL427047		0	508.63	2	5.93	1	Cc1cccc(C)c1OC(=O)N(c1ccccc1)c1ccnc(Nc2ccc(N3CCN(C)CC3)cc2)n1	IC50	'='	160.0	nM	6.80			UO_0000065	13.36	0.24	0.87	9.20	False	CHEMBL870979	Inhibition of p38alpha	B	BAO_0000357	single protein format	Homo sapiens	None	None	None	None	CHEMBL260	MAP kinase p38 alpha	Homo sapiens	SINGLE PROTEIN	CHEMBL1145338	1	Scientific Literature	J. Med. Chem.	2006	None
CHEMBL368345		0	332.41	0	3.90	12c	CCn1c(=O)n(CC)c2cc(-c3[nH]cnc3-c3ccccc3)ccc21	IC50	'='	140.0	nM	6.85			UO_0000065	20.62	0.37	2.95	12.32	False	CHEMBL734272	Inhibitory activity against mitogen activated protein (MAP) kinase p38 alpha.	B	BAO_0000357	single protein format	None	None	None	None	None	CHEMBL260	MAP kinase p38 alpha	Homo sapiens	SINGLE PROTEIN	CHEMBL1137961	1	Scientific Literature	Bioorg. Med. Chem. Lett.	2004	None
CHEMBL38380	FASUDIL	3	291.38	0	1.22	HA-1077	O=S(=O)(c1cccc2cnccc12)N1CCCNCC1	Activity	'='	95.0	%				UO_0000187					False	CHEMBL1062824	Percentage p38alpha activity remaining in the presence of 10uM inhibitor	B	BAO_0000357	single protein format	Homo sapiens	None	None	None	None	CHEMBL260	MAP kinase p38 alpha	Homo sapiens	SINGLE PROTEIN	CHEMBL1150976	1	Scientific Literature	Biochem. J.	2007	None
CHEMBL160314		0	238.26	0	3.88	6	Fc1ccc(-c2cc[nH]c2-c2ccncc2)cc1	IC50	'='	160.0	nM	6.80			UO_0000065	28.52	0.52	2.92	23.70	False	CHEMBL842195	Inhibitory activity against p38-alpha kinase	B	BAO_0000357	single protein format	None	None	None	None	None	CHEMBL260	MAP kinase p38 alpha	Homo sapiens	SINGLE PROTEIN	CHEMBL1132135	1	Scientific Literature	Bioorg. Med. Chem. Lett.	1999	None
CHEMBL14682		0	429.50	1	5.17	15k	Cc1ccc(Oc2nccc(-c3c(-c4ccc(F)cc4)ncn3C3CCNCC3)n2)cc1	IC50	'='	19.0	nM	7.72			UO_0000065	17.98	0.33	2.55	11.90	True	CHEMBL874040	Inhibitory concentration against mitogen-activated protein kinase p38 alpha	B	BAO_0000357	single protein format	None	None	None	None	None	CHEMBL260	MAP kinase p38 alpha	Homo sapiens	SINGLE PROTEIN	CHEMBL1134753	1	Scientific Literature	Bioorg. Med. Chem. Lett.	2001	None
CHEMBL14014		0	433.46	1	5.00	15z	Fc1ccc(-c2ncn(C3CCNCC3)c2-c2ccnc(Oc3cccc(F)c3)n2)cc1	IC50	'='	95.0	nM	7.02			UO_0000065	16.20	0.30	2.02	10.83	True	CHEMBL874040	Inhibitory concentration against mitogen-activated protein kinase p38 alpha	B	BAO_0000357	single protein format	None	None	None	None	None	CHEMBL260	MAP kinase p38 alpha	Homo sapiens	SINGLE PROTEIN	CHEMBL1134753	1	Scientific Literature	Bioorg. Med. Chem. Lett.	2001	None
CHEMBL17370		0	361.45	1	5.67	1	CSc1ccc(-c2nc(-c3ccc(F)cc3)c(-c3ccncc3)[nH]2)cc1	IC50	'='	117.0	nM	6.93			UO_0000065	19.18	0.36	1.26	16.68	False	CHEMBL842195	Inhibitory activity against p38-alpha kinase	B	BAO_0000357	single protein format	None	None	None	None	None	CHEMBL260	MAP kinase p38 alpha	Homo sapiens	SINGLE PROTEIN	CHEMBL1132135	1	Scientific Literature	Bioorg. Med. Chem. Lett.	1999	None
CHEMBL610226		0	262.34	0	1.08	62	NCCNC(=O)c1cc(-c2ccsc2)cnc1N	Inhibition	'='	8.0	%				UO_0000187					False	CHEMBL1069051	Inhibition of p38alpha at 1 uM by microfluidic substrate phosphorylation assay	B	BAO_0000357	single protein format	None	None	None	None	None	CHEMBL260	MAP kinase p38 alpha	Homo sapiens	SINGLE PROTEIN	CHEMBL1158506	1	Scientific Literature	Bioorg. Med. Chem.	2010	None
CHEMBL429422		0	558.49	1	7.12	35	CC(C)Cn1cnc2ccc(-c3[nH]c(-c4c(Cl)cccc4Cl)nc3-c3ccccc3)nc21.CS(=O)(=O)O	IC50	'='	3.7	nM	8.43			UO_0000065	18.24	0.36	1.31	14.20	False	CHEMBL932042	Inhibition of human recombinant p38alpha	B	BAO_0000357	single protein format	Homo sapiens	None	None	None	None	CHEMBL260	MAP kinase p38 alpha	Homo sapiens	SINGLE PROTEIN	CHEMBL1143180	1	Scientific Literature	Bioorg. Med. Chem. Lett.	2008	None
CHEMBL272535		0	468.49	1	5.57	12	CS(=O)(=O)O.Fc1cccc(F)c1-c1nc(-c2ccccc2)c(-c2ccc3nc[nH]c3c2)[nH]1	IC50	'='	88.4	nM	7.05			UO_0000065	18.94	0.34	1.48	12.30	False	CHEMBL932042	Inhibition of human recombinant p38alpha	B	BAO_0000357	single protein format	Homo sapiens	None	None	None	None	CHEMBL260	MAP kinase p38 alpha	Homo sapiens	SINGLE PROTEIN	CHEMBL1143180	1	Scientific Literature	Bioorg. Med. Chem. Lett.	2008	None
CHEMBL410261		0	477.95	0	4.57	14	CN(C)CCCOc1cc2c(cc1O)c1c3c(c(-c4ccccc4Cl)cc1n2C)C(=O)NC3=O	Inhibition	'='	87.0	%				UO_0000187					False	CHEMBL948225	Inhibition of SAPK2a/p38 at 10 uM	B	BAO_0000357	single protein format	None	None	None	None	None	CHEMBL260	MAP kinase p38 alpha	Homo sapiens	SINGLE PROTEIN	CHEMBL1143190	1	Scientific Literature	Bioorg. Med. Chem. Lett.	2008	None
CHEMBL1082206		0	454.87	0	4.69	13f	Cc1nnc(Nc2cc(C(=O)NC3CC3)ccc2Cl)c2cnn(-c3ccc(F)cc3F)c12	IC50	'='	1.6	nM	8.80			UO_0000065	19.34	0.38	4.11	10.38	False	CHEMBL1102672	Inhibition of human recombinant p38alpha assessed as phosphorylated ATF2 after 1 hr by HTRF assay	B	BAO_0000357	single protein format	Homo sapiens	None	None	None	None	CHEMBL260	MAP kinase p38 alpha	Homo sapiens	SINGLE PROTEIN	CHEMBL1154963	1	Scientific Literature	Bioorg. Med. Chem. Lett.	2010	None
CHEMBL97550		0	414.49	0	4.81	25	Fc1ccc(-c2ncn(C3CCNCC3)c2-c2ccnc(Nc3ccccc3)n2)cc1	ED50	'='	0.6	mg.kg-1				UO_0000308					False	CHEMBL736654	Inhibition against murine TNF synthesis induced by lipopolysaccharide (LPS)	F	BAO_0000019	assay format	None	None	None	None	None	CHEMBL260	MAP kinase p38 alpha	Homo sapiens	SINGLE PROTEIN	CHEMBL1134743	1	Scientific Literature	Bioorg. Med. Chem. Lett.	2001	None
CHEMBL270657		0	519.62	1	6.11	43	CC(C)(C)Cn1cnc2ccc(-c3[nH]c(C(C)(C)C)nc3-c3ccc(F)cc3F)nc21.CS(=O)(=O)O	IC50	'='	2.3	nM	8.64			UO_0000065	20.40	0.38	2.53	14.54	False	CHEMBL932042	Inhibition of human recombinant p38alpha	B	BAO_0000357	single protein format	Homo sapiens	None	None	None	None	CHEMBL260	MAP kinase p38 alpha	Homo sapiens	SINGLE PROTEIN	CHEMBL1143180	1	Scientific Literature	Bioorg. Med. Chem. Lett.	2008	None
CHEMBL270842		0	527.58	0	3.85	34	CS(=O)(=O)O.Cc1nc(-c2ccc(F)cc2F)c(-c2ccc3nc(N)n(S(=O)(=O)C(C)C)c3c2)[nH]1	IC50	'='	8.8	nM	8.06			UO_0000065	18.67	0.37	4.21	7.55	False	CHEMBL932042	Inhibition of human recombinant p38alpha	B	BAO_0000357	single protein format	Homo sapiens	None	None	None	None	CHEMBL260	MAP kinase p38 alpha	Homo sapiens	SINGLE PROTEIN	CHEMBL1143180	1	Scientific Literature	Bioorg. Med. Chem. Lett.	2008	None
CHEMBL1078665		0	477.35	0	4.89	19	Cc1cc(OCc2ccc(F)cc2F)c(Br)c(=O)n1Cc1ccc(CN(C)C)cc1	Inhibition	'='	100.0	%				UO_0000187					False	CHEMBL1100952	Inhibition of p38alpha at 10 uM	B	BAO_0000357	single protein format	None	None	None	None	None	CHEMBL260	MAP kinase p38 alpha	Homo sapiens	SINGLE PROTEIN	CHEMBL1154277	1	Scientific Literature	Bioorg. Med. Chem. Lett.	2009	None
CHEMBL1082183		0	417.44	0	4.26	13c	Cc1ccc(C(=O)NC2CC2)cc1Oc1nnc(C)c2c1cnn2-c1ccc(F)cc1	IC50	'='	7.7	nM	8.11			UO_0000065	19.44	0.36	3.85	9.90	False	CHEMBL1102672	Inhibition of human recombinant p38alpha assessed as phosphorylated ATF2 after 1 hr by HTRF assay	B	BAO_0000357	single protein format	Homo sapiens	None	None	None	None	CHEMBL260	MAP kinase p38 alpha	Homo sapiens	SINGLE PROTEIN	CHEMBL1154963	1	Scientific Literature	Bioorg. Med. Chem. Lett.	2010	None
CHEMBL320069		0	319.41	0	3.13	1	O=C(c1ccc2[nH]ccc2c1)N1CCN(Cc2ccccc2)CC1	IC50	'='	4360.0	nM	5.36			UO_0000065	16.78	0.31	2.23	13.63	False	CHEMBL734089	Inhibition of Mitogen-activated protein kinase p38 alpha	B	BAO_0000357	single protein format	Homo sapiens	None	None	None	None	CHEMBL260	MAP kinase p38 alpha	Homo sapiens	SINGLE PROTEIN	CHEMBL1136214	1	Scientific Literature	Bioorg. Med. Chem. Lett.	2003	None
CHEMBL378776		0	463.44	1	5.45	5g	COC[C@H](C)Nc1nccc(N(C(=O)Nc2ccc(C(F)(F)F)cc2)c2ccc(F)cc2)n1	IC50	'>'	5000.0	nM				UO_0000065					False	CHEMBL868679	Inhibition of LPS-stimulated TNFalpha production in human THP1 cells	F	BAO_0000219	cell-based format	Homo sapiens	None	None	THP-1	None	CHEMBL260	MAP kinase p38 alpha	Homo sapiens	SINGLE PROTEIN	CHEMBL1138889	1	Scientific Literature	Bioorg. Med. Chem. Lett.	2006	CHEMBL3307574
CHEMBL448929		0	821.95	3	6.85	23	CCc1cc(Nc2nccc(-c3c(-c4cccc(C(=O)Nc5c(F)cccc5F)c4)nc4ccccn34)n2)c(OC)cc1N1CCC(N2CCN(S(C)(=O)=O)CC2)CC1	IC50	'='	1800.0	nM	5.75			UO_0000065	6.99	0.13	-1.11	4.18	False	CHEMBL946775	Inhibition of p38alpha	B	BAO_0000357	single protein format	None	None	None	None	None	CHEMBL260	MAP kinase p38 alpha	Homo sapiens	SINGLE PROTEIN	CHEMBL1143280	1	Scientific Literature	Bioorg. Med. Chem. Lett.	2009	None
CHEMBL211109		0	435.53	0	4.74	6b	COc1ccc(N(C(=O)Nc2ccccc2C)c2ccnc(N[C@@H](C)C(C)(C)O)n2)cc1	IC50	'='	135.0	nM	6.87			UO_0000065					False	CHEMBL868679	Inhibition of LPS-stimulated TNFalpha production in human THP1 cells	F	BAO_0000219	cell-based format	Homo sapiens	None	None	THP-1	None	CHEMBL260	MAP kinase p38 alpha	Homo sapiens	SINGLE PROTEIN	CHEMBL1138889	1	Scientific Literature	Bioorg. Med. Chem. Lett.	2006	CHEMBL3307574
CHEMBL428877		0	443.53	1	5.43	15c	CCc1ccc(Oc2nccc(-c3c(-c4ccc(F)cc4)ncn3C3CCNCC3)n2)cc1	IC50	'='	7.4	nM	8.13			UO_0000065	18.33	0.34	2.70	12.54	True	CHEMBL874040	Inhibitory concentration against mitogen-activated protein kinase p38 alpha	B	BAO_0000357	single protein format	None	None	None	None	None	CHEMBL260	MAP kinase p38 alpha	Homo sapiens	SINGLE PROTEIN	CHEMBL1134753	1	Scientific Literature	Bioorg. Med. Chem. Lett.	2001	None
CHEMBL565367		0	407.45	0	4.34	8c	OCCC#Cc1nc(-c2ccc(F)cc2)c(-c2ccncc2)n1C#Cc1ccccc1	Inhibition	'='	75.0	%				UO_0000187					False	CHEMBL1044495	Inhibition of p38alpha at 10 uM by FRET assay	B	BAO_0000357	single protein format	None	None	None	None	None	CHEMBL260	MAP kinase p38 alpha	Homo sapiens	SINGLE PROTEIN	CHEMBL1156108	1	Scientific Literature	Bioorg. Med. Chem. Lett.	2009	None
CHEMBL1213925		0	493.91	1	5.87	7, Nexa-796-NaPh	O=C(Nc1ccc(Cl)c(C(F)(F)F)c1)Nc1ccc(OCCN2CCOCC2)c2ccccc12	IC50	'='	1.0	nM	9.00			UO_0000065	18.22	0.36	3.13	14.32	False	CHEMBL1217288	Inhibition of human recombinant full-length N-terminal GST-tagged p38alpha expressed in Escherichia coli by radiometric kinase assay	B	BAO_0000019	assay format	Homo sapiens	None	None	None	None	CHEMBL260	MAP kinase p38 alpha	Homo sapiens	SINGLE PROTEIN	CHEMBL1212849	1	Scientific Literature	Bioorg. Med. Chem.	2010	None
CHEMBL367470		0	240.24	0	2.61	31	Fc1ccc(/C=C/c2[nH]cnc3ncnc2-3)cc1	Inhibition	'='	17.0	%				UO_0000187					False	CHEMBL830639	Inhibition of human stress-activated protein kinase-2 alpha (p38 MAP-kinase) at 30 uM	B	BAO_0000357	single protein format	Homo sapiens	None	None	None	None	CHEMBL260	MAP kinase p38 alpha	Homo sapiens	SINGLE PROTEIN	CHEMBL1141882	1	Scientific Literature	J. Med. Chem.	2005	None
CHEMBL18619		0	346.45	0	4.69	23	COC(=O)c1sc(CC(C)C)cc1NC(=O)Nc1ccc(C)cc1	Inhibition	'='	0.0	%				UO_0000187					False	CHEMBL731496	Percent inhibition determined in vitro against mitogen-activated protein kinase p38 alpha 2 derived from Escherichia coli at 5 uM	B	BAO_0000357	single protein format	None	None	None	None	None	CHEMBL260	MAP kinase p38 alpha	Homo sapiens	SINGLE PROTEIN	CHEMBL1134054	1	Scientific Literature	Bioorg. Med. Chem. Lett.	2001	None
CHEMBL260454		0	312.30	0	3.32	7c	Fc1ccc(-c2noc(OCC3CO3)c2-c2ccncc2)cc1	Inhibition	'='	23.7	%				UO_0000187					False	CHEMBL924742	Inhibition of p38-alpha MAPK at 10 uM	B	BAO_0000357	single protein format	None	None	None	None	None	CHEMBL260	MAP kinase p38 alpha	Homo sapiens	SINGLE PROTEIN	CHEMBL1144828	1	Scientific Literature	J. Med. Chem.	2008	None
CHEMBL263648		0	298.27	0	2.97	10q	CC(=O)n1oc(=O)c(-c2ccc(F)cc2)c1-c1ccncc1	IC50	'='	120.0	nM	6.92			UO_0000065	23.20	0.43	3.95	10.63	False	CHEMBL924741	Inhibition of p38-alpha MAPK	B	BAO_0000357	single protein format	None	None	None	None	None	CHEMBL260	MAP kinase p38 alpha	Homo sapiens	SINGLE PROTEIN	CHEMBL1144828	1	Scientific Literature	J. Med. Chem.	2008	None
CHEMBL264178		0	310.33	0	3.72	10c	O=c1on(CC2CC2)c(-c2ccncc2)c1-c1ccc(F)cc1	IC50	'='	2130.0	nM	5.67			UO_0000065	18.28	0.34	1.95	11.81	False	CHEMBL924741	Inhibition of p38-alpha MAPK	B	BAO_0000357	single protein format	None	None	None	None	None	CHEMBL260	MAP kinase p38 alpha	Homo sapiens	SINGLE PROTEIN	CHEMBL1144828	1	Scientific Literature	J. Med. Chem.	2008	None
CHEMBL64820		0	445.39	1	7.24	32	CC(C)c1ccc(-n2nc(C(C)(C)C)cc2NC(=O)Nc2cccc(Cl)c2Cl)cc1	IC50	'='	110.0	nM	6.96			UO_0000065	15.62	0.32	-0.28	11.80	False	CHEMBL731498	Inhibition of mitogen-activated protein kinase p38 alpha 2	B	BAO_0000357	single protein format	None	None	None	None	None	CHEMBL260	MAP kinase p38 alpha	Homo sapiens	SINGLE PROTEIN	CHEMBL1133482	1	Scientific Literature	Bioorg. Med. Chem. Lett.	2000	None
CHEMBL384942		0	547.63	2	7.08	51	Cc1ccc(C(=O)Nc2cccc(C(F)(F)F)c2C)cc1-c1ccc2nc(NCCN3CCCCC3)ncc2c1	IC50	'='	9.0	nM	8.05			UO_0000065	14.69	0.27	0.97	11.47	False	CHEMBL853498	Inhibition of p38-alpha by HTRF kinase assay	B	BAO_0000357	single protein format	Homo sapiens	None	None	None	None	CHEMBL260	MAP kinase p38 alpha	Homo sapiens	SINGLE PROTEIN	CHEMBL1149344	1	Scientific Literature	J. Med. Chem.	2006	None
CHEMBL212128		0	436.44	1	5.92	13	CNc1ncc2cc(-c3cc(NC(=O)c4cccc(C(F)(F)F)c4)ccc3C)ccc2n1	IC50	'='	0.9	nM	9.05			UO_0000065	20.73	0.39	3.13	13.52	False	CHEMBL853498	Inhibition of p38-alpha by HTRF kinase assay	B	BAO_0000357	single protein format	Homo sapiens	None	None	None	None	CHEMBL260	MAP kinase p38 alpha	Homo sapiens	SINGLE PROTEIN	CHEMBL1149344	1	Scientific Literature	J. Med. Chem.	2006	None
CHEMBL215019		0	470.88	1	6.57	30	CNc1ncc2cc(-c3cc(C(=O)Nc4ccc(Cl)c(C(F)(F)F)c4)ccc3C)ccc2n1	IC50	'='	14.0	nM	7.85			UO_0000065	16.68	0.33	1.28	11.74	False	CHEMBL853498	Inhibition of p38-alpha by HTRF kinase assay	B	BAO_0000357	single protein format	Homo sapiens	None	None	None	None	CHEMBL260	MAP kinase p38 alpha	Homo sapiens	SINGLE PROTEIN	CHEMBL1149344	1	Scientific Literature	J. Med. Chem.	2006	None
CHEMBL97162		0	368.41	0	3.63	26	COc1nccc(-c2c(-c3ccc(F)cc3)ncn2[C@H]2CC[C@H](O)CC2)n1	ED50	'='	5.8	mg.kg-1				UO_0000308					False	CHEMBL736654	Inhibition against murine TNF synthesis induced by lipopolysaccharide (LPS)	F	BAO_0000019	assay format	None	None	None	None	None	CHEMBL260	MAP kinase p38 alpha	Homo sapiens	SINGLE PROTEIN	CHEMBL1134743	1	Scientific Literature	Bioorg. Med. Chem. Lett.	2001	None
CHEMBL303798		0	417.34	1	6.43	41	Cc1ccccc1-n1nc(C(C)(C)C)cc1NC(=O)Nc1cccc(Cl)c1Cl	IC50	'='	43.0	nM	7.37			UO_0000065	17.65	0.36	0.94	12.50	False	CHEMBL731498	Inhibition of mitogen-activated protein kinase p38 alpha 2	B	BAO_0000357	single protein format	None	None	None	None	None	CHEMBL260	MAP kinase p38 alpha	Homo sapiens	SINGLE PROTEIN	CHEMBL1133482	1	Scientific Literature	Bioorg. Med. Chem. Lett.	2000	None
CHEMBL177820	TETRABROMOBENZOTRIAZOLE	0	434.71	0	4.01	TBB	Brc1c(Br)c(Br)c2[nH]nnc2c1Br	Inhibition	'='	107.0	%				UO_0000187					False	CHEMBL920489	Inhibition of SAPK2a/p38 at 10 uM relative to control	B	BAO_0000357	single protein format	Homo sapiens	None	None	None	None	CHEMBL260	MAP kinase p38 alpha	Homo sapiens	SINGLE PROTEIN	CHEMBL1149250	1	Scientific Literature	J. Med. Chem.	2004	None
CHEMBL107850		0	543.67	1	4.96	7	Cc1ccc(-n2nc(C(C)(C)CO)cc2NC(=O)Nc2ccc(OCCN3CCOCC3)c3ccccc23)cc1	Kd	'='	16.0	nM	7.80			UO_0000065	14.34	0.27	2.84	7.73	False	CHEMBL733328	Binding affinity for Mitogen-activated protein kinase p38 alpha	B	BAO_0000357	single protein format	None	None	None	None	None	CHEMBL260	MAP kinase p38 alpha	Homo sapiens	SINGLE PROTEIN	CHEMBL1146625	1	Scientific Literature	Bioorg. Med. Chem. Lett.	2003	None
CHEMBL214114		0	338.32	0	4.21	66	Fc1ccc(F)c(-c2ncoc2-c2ccc3nnc(C4CC4)n3c2)c1	IC50	'='	24.0	nM	7.62			UO_0000065	22.52	0.42	3.41	13.55	False	CHEMBL868607	Inhibition of p38alpha	B	BAO_0000357	single protein format	Homo sapiens	None	None	None	None	CHEMBL260	MAP kinase p38 alpha	Homo sapiens	SINGLE PROTEIN	CHEMBL1145312	1	Scientific Literature	Bioorg. Med. Chem. Lett.	2006	None
CHEMBL583972		0	234.26	0	3.61	9	O=Cc1c[nH]c2c1ccc1c3ccccc3[nH]c12	Activity	'='	102.0	%				UO_0000187					False	CHEMBL1047332	Inhibition of p38alpha assessed as residual enzyme activity at 10 uM relative to untreated control	B	BAO_0000357	single protein format	None	None	None	None	None	CHEMBL260	MAP kinase p38 alpha	Homo sapiens	SINGLE PROTEIN	CHEMBL1154186	1	Scientific Literature	J. Med. Chem.	2009	None
CHEMBL159198		0	409.71	1	6.83	33	Clc1ccc(-c2cc(-c3ccc(Br)cc3)c(-c3ccncc3)[nH]2)cc1	IC50	'='	300.0	nM	6.52			UO_0000065	15.92	0.36	-0.31	22.74	False	CHEMBL842195	Inhibitory activity against p38-alpha kinase	B	BAO_0000357	single protein format	None	None	None	None	None	CHEMBL260	MAP kinase p38 alpha	Homo sapiens	SINGLE PROTEIN	CHEMBL1132135	1	Scientific Literature	Bioorg. Med. Chem. Lett.	1999	None
CHEMBL1209484		0	485.59	0	4.64	8p	Cc1nccn1CC(=O)NCc1cccc(-n2nc(C(C)(C)C)cc2NC(=O)Nc2ccccc2)c1	IC50	'='	132.0	nM	6.88			UO_0000065	14.17	0.26	2.24	6.50	False	CHEMBL1211971	Inhibition of unactive p38alpha	B	BAO_0000357	single protein format	None	None	None	None	None	CHEMBL260	MAP kinase p38 alpha	Homo sapiens	SINGLE PROTEIN	CHEMBL1208762	1	Scientific Literature	Bioorg. Med. Chem. Lett.	2010	None
CHEMBL1209636		0	491.59	0	4.93	11b	CC(C)(CC(=O)NCc1cccc(-n2nc(C(C)(C)C)cc2NC(=O)Nc2ccccc2)c1)C(=O)O	IC50	'='	39.0	nM	7.41			UO_0000065	15.07	0.28	2.48	5.91	False	CHEMBL1211971	Inhibition of unactive p38alpha	B	BAO_0000357	single protein format	None	None	None	None	None	CHEMBL260	MAP kinase p38 alpha	Homo sapiens	SINGLE PROTEIN	CHEMBL1208762	1	Scientific Literature	Bioorg. Med. Chem. Lett.	2010	None
CHEMBL378315		0	425.92	1	5.07	6c	C[C@H](Nc1nccc(N(C(=O)Nc2ccccc2Cl)c2ccccc2)n1)C(C)(C)O	IC50	'='	718.0	nM	6.14			UO_0000065					False	CHEMBL868679	Inhibition of LPS-stimulated TNFalpha production in human THP1 cells	F	BAO_0000219	cell-based format	Homo sapiens	None	None	THP-1	None	CHEMBL260	MAP kinase p38 alpha	Homo sapiens	SINGLE PROTEIN	CHEMBL1138889	1	Scientific Literature	Bioorg. Med. Chem. Lett.	2006	CHEMBL3307574
CHEMBL567260		0	372.45	1	5.71	6q	CCC(C)Nc1cc(-c2nc3ccccc3nc2-c2ccc(F)cc2)ccn1	IC50	'='	114.0	nM	6.94			UO_0000065	18.64	0.34	1.23	13.69	False	CHEMBL1040072	Inhibition of p38alpha-mediated ATF2 phosphorylation in presence of ATP	B	BAO_0000357	single protein format	None	None	None	None	None	CHEMBL260	MAP kinase p38 alpha	Homo sapiens	SINGLE PROTEIN	CHEMBL1156828	1	Scientific Literature	J. Med. Chem.	2010	None
CHEMBL179768		0	336.39	0	4.16	58	Fc1ccc(Sc2ncnc3c2ncn3Cc2ccccc2)cc1	Inhibition	'='	64.0	%				UO_0000187					False	CHEMBL830639	Inhibition of human stress-activated protein kinase-2 alpha (p38 MAP-kinase) at 30 uM	B	BAO_0000357	single protein format	Homo sapiens	None	None	None	None	CHEMBL260	MAP kinase p38 alpha	Homo sapiens	SINGLE PROTEIN	CHEMBL1141882	1	Scientific Literature	J. Med. Chem.	2005	None
CHEMBL1081037		0	435.43	0	4.40	13g	Cc1ccc(C(=O)NC2CC2)cc1Oc1nnc(C)c2c1cnn2-c1ccc(F)cc1F	IC50	'='	6.3	nM	8.20			UO_0000065	18.83	0.35	3.80	10.01	False	CHEMBL1102672	Inhibition of human recombinant p38alpha assessed as phosphorylated ATF2 after 1 hr by HTRF assay	B	BAO_0000357	single protein format	Homo sapiens	None	None	None	None	CHEMBL260	MAP kinase p38 alpha	Homo sapiens	SINGLE PROTEIN	CHEMBL1154963	1	Scientific Literature	Bioorg. Med. Chem. Lett.	2010	None
CHEMBL219692		0	314.39	0	4.34	29d	Nc1ccc(Nc2ccc3c(c2)CCc2ccccc2C3=O)cc1	IC50	'='	1171.0	nM	5.93			UO_0000065	18.87	0.34	1.59	10.76	False	CHEMBL910448	Inhibition of p38 alpha	B	BAO_0000357	single protein format	Homo sapiens	None	None	None	None	CHEMBL260	MAP kinase p38 alpha	Homo sapiens	SINGLE PROTEIN	CHEMBL1138861	1	Scientific Literature	J. Med. Chem.	2006	None
CHEMBL218961		0	334.35	0	4.27	27m	Nc1cc(F)ccc1Nc1ccc2c(c1)OCc1ccccc1C2=O	IC50	'='	38.0	nM	7.42			UO_0000065	22.19	0.41	3.15	11.53	False	CHEMBL910448	Inhibition of p38 alpha	B	BAO_0000357	single protein format	Homo sapiens	None	None	None	None	CHEMBL260	MAP kinase p38 alpha	Homo sapiens	SINGLE PROTEIN	CHEMBL1138861	1	Scientific Literature	J. Med. Chem.	2006	None
CHEMBL219424		0	334.35	0	4.27	27l	Nc1ccc(Nc2ccc3c(c2)OCc2ccccc2C3=O)c(F)c1	IC50	'='	1316.0	nM	5.88			UO_0000065	17.59	0.32	1.61	9.14	False	CHEMBL910448	Inhibition of p38 alpha	B	BAO_0000357	single protein format	Homo sapiens	None	None	None	None	CHEMBL260	MAP kinase p38 alpha	Homo sapiens	SINGLE PROTEIN	CHEMBL1138861	1	Scientific Literature	J. Med. Chem.	2006	None
CHEMBL175600		0	228.28	0	2.50	7	c1ccc(Sc2ncnc3[nH]cnc23)cc1	Inhibition	'='	54.0	%				UO_0000187					False	CHEMBL830639	Inhibition of human stress-activated protein kinase-2 alpha (p38 MAP-kinase) at 30 uM	B	BAO_0000357	single protein format	Homo sapiens	None	None	None	None	CHEMBL260	MAP kinase p38 alpha	Homo sapiens	SINGLE PROTEIN	CHEMBL1141882	1	Scientific Literature	J. Med. Chem.	2005	None
CHEMBL417079		0	457.55	1	5.99	15q	CC(C)c1ccc(Oc2nccc(-c3c(-c4ccc(F)cc4)ncn3C3CCNCC3)n2)cc1	IC50	'='	41.0	nM	7.39			UO_0000065	16.15	0.30	1.40	11.39	True	CHEMBL874040	Inhibitory concentration against mitogen-activated protein kinase p38 alpha	B	BAO_0000357	single protein format	None	None	None	None	None	CHEMBL260	MAP kinase p38 alpha	Homo sapiens	SINGLE PROTEIN	CHEMBL1134753	1	Scientific Literature	Bioorg. Med. Chem. Lett.	2001	None
CHEMBL409914		0	437.43	1	5.85	36	Cc1ccc(NC(=O)Nc2cccc(C(F)(F)F)c2)cc1-c1ccc2nc(N)ncc2c1	IC50	'='	28.0	nM	7.55			UO_0000065	17.27	0.32	1.70	8.13	False	CHEMBL951934	Inhibition of p38alpha by HTRF assay	B	BAO_0000357	single protein format	None	None	None	None	None	CHEMBL260	MAP kinase p38 alpha	Homo sapiens	SINGLE PROTEIN	CHEMBL1144680	1	Scientific Literature	J. Med. Chem.	2008	None
CHEMBL125738		0	269.74	0	4.10	17	Cc1cccc(-c2[nH]ncc2-c2ccc(Cl)cc2)n1	IC50	'>'	20000.0	nM				UO_0000065					False	CHEMBL732623	In vitro inhibitory activity against Mitogen-activated protein kinase p38	B	BAO_0000357	single protein format	None	None	None	None	None	CHEMBL260	MAP kinase p38 alpha	Homo sapiens	SINGLE PROTEIN	CHEMBL1145076	1	Scientific Literature	J. Med. Chem.	2003	None
CHEMBL478031		0	454.57	1	5.27	11	Cc1ccc(NC(=O)c2ccnc(NCC3CC3)c2)cc1-c1ccc(C(=O)NCC2CC2)cc1	Ki	'='	6.3	nM	8.20			UO_0000065	18.04	0.33	2.93	9.87	False	CHEMBL987298	Displacement of rhodamine-green labeled (2-(6-amino-3-imino-3H-xanthen-9-yl)-5-{[({4-[4-(4-Cl-3-hydroxyphenyl)-5-(4-pyridinyl)-1H-imidazol-2yl]phenyl}methyl)amino]carbonyl}benzoic acid from human p38alpha by fluorescence polarization	B	BAO_0000357	single protein format	Homo sapiens	None	None	None	None	CHEMBL260	MAP kinase p38 alpha	Homo sapiens	SINGLE PROTEIN	CHEMBL1155813	1	Scientific Literature	Bioorg. Med. Chem. Lett.	2008	None
CHEMBL1288038		0	382.37	0	3.74	50	COc1ccc(CC(=O)Nc2ccsc2-c2n[nH]c(C(F)(F)F)n2)cc1	IC50	'>'	50000.0	nM				UO_0000065					False	CHEMBL1291192	Inhibition of recombinant p38alpha after 60 mins by TR-FRET assay	B	BAO_0000357	single protein format	None	None	None	None	None	CHEMBL260	MAP kinase p38 alpha	Homo sapiens	SINGLE PROTEIN	CHEMBL1287787	1	Scientific Literature	Bioorg. Med. Chem. Lett.	2010	None
CHEMBL198821		0	433.94	0	4.92	4i	CN(C)CCNC(=O)c1cccc(-c2[nH]nc3cc(Nc4ccccc4Cl)ccc23)c1	IC50	'='	16.0	nM	7.80			UO_0000065	17.97	0.34	2.88	10.67	False	CHEMBL881763	Inhibitory concentration against Mitogen-activated protein kinase p38 alpha	B	BAO_0000357	single protein format	Homo sapiens	None	None	None	None	CHEMBL260	MAP kinase p38 alpha	Homo sapiens	SINGLE PROTEIN	CHEMBL1143651	1	Scientific Literature	Bioorg. Med. Chem. Lett.	2005	None
CHEMBL203567	RO-3201195	1	371.37	0	1.56	63	Nc1c(C(=O)c2cccc(OC[C@@H](O)CO)c2)cnn1-c1ccc(F)cc1	IC50	'='	250.0	nM	6.60			UO_0000065					True	CHEMBL859668	Inhibition of LPS-induced TNFalpha production in THP1 cells	F	BAO_0000219	cell-based format	Homo sapiens	None	None	THP-1	None	CHEMBL260	MAP kinase p38 alpha	Homo sapiens	SINGLE PROTEIN	CHEMBL1138177	1	Scientific Literature	J. Med. Chem.	2006	CHEMBL3307574
CHEMBL206466		0	433.49	0	4.22	15	CC(=O)N1CCCC(C(=O)Nc2cc(-c3ccnc(Nc4ccc(F)cc4)c3)ccn2)C1	IC50	'='	171.0	nM	6.77			UO_0000065	15.61	0.29	2.55	7.76	False	CHEMBL862178	Inhibition of p38alpha	B	BAO_0000357	single protein format	Homo sapiens	None	None	None	None	CHEMBL260	MAP kinase p38 alpha	Homo sapiens	SINGLE PROTEIN	CHEMBL1139041	1	Scientific Literature	Bioorg. Med. Chem. Lett.	2006	None
CHEMBL121790		0	293.35	0	4.01	15	Cc1cccc(-c2nn3c(c2-c2ccc(F)cc2)CCC3)n1	IC50	'>'	20000.0	nM				UO_0000065					False	CHEMBL734081	Inhibitory activity against Mitogen-activated protein kinase p38	B	BAO_0000357	single protein format	None	None	None	None	None	CHEMBL260	MAP kinase p38 alpha	Homo sapiens	SINGLE PROTEIN	CHEMBL1147482	1	Scientific Literature	Bioorg. Med. Chem. Lett.	2004	None
CHEMBL192889		0	622.56	2	6.24	30	CC(C)S(=O)(=O)n1c(N)nc2ccc(-c3[nH]c(-c4c(Cl)cccc4Cl)nc3-c3ccccc3)cc21.CS(=O)(=O)O	IC50	'='	15.3	nM	7.82			UO_0000065	14.85	0.30	1.58	7.33	False	CHEMBL932042	Inhibition of human recombinant p38alpha	B	BAO_0000357	single protein format	Homo sapiens	None	None	None	None	CHEMBL260	MAP kinase p38 alpha	Homo sapiens	SINGLE PROTEIN	CHEMBL1143180	1	Scientific Literature	Bioorg. Med. Chem. Lett.	2008	None
CHEMBL256684		0	538.62	1	7.00	17	CS(=O)(=O)O.Cc1nc2ccc(-c3[nH]c(-c4c(F)cccc4F)nc3-c3ccccc3)cc2n1CC(C)C	IC50	'='	11.2	nM	7.95			UO_0000065	17.97	0.33	0.95	17.10	False	CHEMBL932042	Inhibition of human recombinant p38alpha	B	BAO_0000357	single protein format	Homo sapiens	None	None	None	None	CHEMBL260	MAP kinase p38 alpha	Homo sapiens	SINGLE PROTEIN	CHEMBL1143180	1	Scientific Literature	Bioorg. Med. Chem. Lett.	2008	None
CHEMBL514321		0	333.37	0	3.88	25b	Nc1cc(F)ccc1Nc1ccc2c(c1)CCc1ncccc1C2=O	IC50	'='	1190.0	nM	5.92			UO_0000065	17.77	0.32	2.04	8.71	False	CHEMBL1022155	Inhibition of p38alpha MAPK by cell-free enzyme immunosorbent assay	B	BAO_0000357	single protein format	None	None	None	None	None	CHEMBL260	MAP kinase p38 alpha	Homo sapiens	SINGLE PROTEIN	CHEMBL1152800	1	Scientific Literature	J. Med. Chem.	2009	None
CHEMBL475361		0	335.34	0	3.67	29b	Nc1cc(F)ccc1Nc1ccc2c(c1)OCc1ncccc1C2=O	IC50	'='	2730.0	nM	5.56			UO_0000065	16.59	0.30	1.89	7.20	False	CHEMBL1022155	Inhibition of p38alpha MAPK by cell-free enzyme immunosorbent assay	B	BAO_0000357	single protein format	None	None	None	None	None	CHEMBL260	MAP kinase p38 alpha	Homo sapiens	SINGLE PROTEIN	CHEMBL1152800	1	Scientific Literature	J. Med. Chem.	2009	None
CHEMBL405666		0	604.64	2	6.20	23b	Cc1ccc(NC(=O)Nc2cccc(C(F)(F)F)c2)cc1C(=O)Nc1cnc(Nc2ccc(N3CCN(C)CC3)cc2)nc1	IC50	'='	2.0	nM	8.70			UO_0000065	14.39	0.27	2.50	7.60	False	CHEMBL951934	Inhibition of p38alpha by HTRF assay	B	BAO_0000357	single protein format	None	None	None	None	None	CHEMBL260	MAP kinase p38 alpha	Homo sapiens	SINGLE PROTEIN	CHEMBL1144680	1	Scientific Literature	J. Med. Chem.	2008	None
CHEMBL397434		0	242.31	0	2.65	13	c1ccc(CSc2ncnc3[nH]cnc23)cc1	Inhibition	'='	50.0	%				UO_0000187					False	CHEMBL830639	Inhibition of human stress-activated protein kinase-2 alpha (p38 MAP-kinase) at 30 uM	B	BAO_0000357	single protein format	Homo sapiens	None	None	None	None	CHEMBL260	MAP kinase p38 alpha	Homo sapiens	SINGLE PROTEIN	CHEMBL1141882	1	Scientific Literature	J. Med. Chem.	2005	None
CHEMBL180422		0	243.25	0	1.60	27	Nc1ncnc2ncn(Cc3ccc(F)cc3)c12	Inhibition	'='	8.0	%				UO_0000187					False	CHEMBL830639	Inhibition of human stress-activated protein kinase-2 alpha (p38 MAP-kinase) at 30 uM	B	BAO_0000357	single protein format	Homo sapiens	None	None	None	None	CHEMBL260	MAP kinase p38 alpha	Homo sapiens	SINGLE PROTEIN	CHEMBL1141882	1	Scientific Literature	J. Med. Chem.	2005	None
CHEMBL396327		0	555.68	2	5.74	10b	O=C1NC(=O)C2=C1c1cn(c3ccccc13)CCCc1ccc(c(N3CCCC3)n1)CCCn1cc2c2ccccc21	Inhibition	'='	93.0	%				UO_0000187					False	CHEMBL887025	Inhibition of human SAPK2a at 1 uM relative to control	B	BAO_0000357	single protein format	Homo sapiens	None	None	None	None	CHEMBL260	MAP kinase p38 alpha	Homo sapiens	SINGLE PROTEIN	CHEMBL1139192	1	Scientific Literature	Bioorg. Med. Chem. Lett.	2007	None
CHEMBL397771		0	555.68	2	5.74	9b	O=C1NC(=O)C2=C1c1cn(c3ccccc13)CCCc1cc(nc(N3CCCC3)c1)CCCn1cc2c2ccccc21	Inhibition	'='	92.0	%				UO_0000187					False	CHEMBL887025	Inhibition of human SAPK2a at 1 uM relative to control	B	BAO_0000357	single protein format	Homo sapiens	None	None	None	None	CHEMBL260	MAP kinase p38 alpha	Homo sapiens	SINGLE PROTEIN	CHEMBL1139192	1	Scientific Literature	Bioorg. Med. Chem. Lett.	2007	None
CHEMBL367018		0	414.49	0	3.72	54	Cn1c(-c2ccc(S(C)(=O)=O)cc2)nc2c(Sc3ccc(F)cc3)ncnc21	Inhibition	'='	19.0	%				UO_0000187					False	CHEMBL830639	Inhibition of human stress-activated protein kinase-2 alpha (p38 MAP-kinase) at 30 uM	B	BAO_0000357	single protein format	Homo sapiens	None	None	None	None	CHEMBL260	MAP kinase p38 alpha	Homo sapiens	SINGLE PROTEIN	CHEMBL1141882	1	Scientific Literature	J. Med. Chem.	2005	None
CHEMBL396627		0	288.42	0	4.02	5j	N#Cc1c(NC(=O)C2CCCCC2)sc2c1CCCC2	IC50	'>'	15848.93	nM				UO_0000065					False	CHEMBL897069	Inhibition of mitogen-activated protein kinase p38alpha	B	BAO_0000357	single protein format	None	None	None	None	None	CHEMBL260	MAP kinase p38 alpha	Homo sapiens	SINGLE PROTEIN	CHEMBL1148840	1	Scientific Literature	Bioorg. Med. Chem. Lett.	2007	None
CHEMBL104749		0	451.57	0	4.23	8	Cn1nc(C(C)(C)C)cc1NC(=O)Nc1ccc(OCCN2CCOCC2)c2ccccc12	Kd	'='	23.0	nM	7.64			UO_0000065	16.91	0.32	3.41	9.47	True	CHEMBL733328	Binding affinity for Mitogen-activated protein kinase p38 alpha	B	BAO_0000357	single protein format	None	None	None	None	None	CHEMBL260	MAP kinase p38 alpha	Homo sapiens	SINGLE PROTEIN	CHEMBL1146625	1	Scientific Literature	Bioorg. Med. Chem. Lett.	2003	None
CHEMBL170836		0	357.46	0	4.88	27	CCn1c(=O)n(CC)c2cc(-c3cccnc3-c3cccc(C)c3)ccc21	IC50	'>'	1000.0	nM				UO_0000065					False	CHEMBL734272	Inhibitory activity against mitogen activated protein (MAP) kinase p38 alpha.	B	BAO_0000357	single protein format	None	None	None	None	None	CHEMBL260	MAP kinase p38 alpha	Homo sapiens	SINGLE PROTEIN	CHEMBL1137961	1	Scientific Literature	Bioorg. Med. Chem. Lett.	2004	None
CHEMBL105082		0	377.49	0	3.91	(+/-)-8	COc1cc2[nH]ccc2cc1C(=O)N1C[C@H](C)N(Cc2ccccc2)C[C@H]1C	IC50	'='	70.0	nM	7.16			UO_0000065	18.95	0.35	3.24	14.73	False	CHEMBL734089	Inhibition of Mitogen-activated protein kinase p38 alpha	B	BAO_0000357	single protein format	Homo sapiens	None	None	None	None	CHEMBL260	MAP kinase p38 alpha	Homo sapiens	SINGLE PROTEIN	CHEMBL1136214	1	Scientific Literature	Bioorg. Med. Chem. Lett.	2003	None
CHEMBL95521		0	420.41	0	3.93	11	Nc1nccc(-c2c(-c3ccc(F)cc3)ncn2C2CCN(CC(F)(F)F)CC2)n1	IC50	'='	42.0	nM	7.38			UO_0000065	17.55	0.34	3.45	10.12	False	CHEMBL735050	Inhibition against Mitogen-activated protein kinase p38 alpha	B	BAO_0000357	single protein format	None	None	None	None	None	CHEMBL260	MAP kinase p38 alpha	Homo sapiens	SINGLE PROTEIN	CHEMBL1134743	1	Scientific Literature	Bioorg. Med. Chem. Lett.	2001	None
CHEMBL105248		0	499.62	1	5.50	6	CC(C)c1cc(NC(=O)Nc2ccc(OCCN3CCOCC3)c3ccccc23)n(-c2ccccc2)n1	Kd	'='	5.9	nM	8.23			UO_0000065	16.47	0.30	2.73	10.20	False	CHEMBL733328	Binding affinity for Mitogen-activated protein kinase p38 alpha	B	BAO_0000357	single protein format	None	None	None	None	None	CHEMBL260	MAP kinase p38 alpha	Homo sapiens	SINGLE PROTEIN	CHEMBL1146625	1	Scientific Literature	Bioorg. Med. Chem. Lett.	2003	None
CHEMBL495301		0	410.46	0	4.64	14d	N#Cc1cccc(Cn2cnc(-c3ccnc(NC4CC4)n3)c2-c2ccc(F)cc2)c1	IC50	'>'	1000.0	nM				UO_0000065					False	CHEMBL1013160	Inhibition of human recombinant p38alpha MAPK expressed in Escherichia coli by radioisotopic protein kinase assay	B	BAO_0000019	assay format	Homo sapiens	None	None	None	None	CHEMBL260	MAP kinase p38 alpha	Homo sapiens	SINGLE PROTEIN	CHEMBL1155059	1	Scientific Literature	Bioorg. Med. Chem. Lett.	2008	None
CHEMBL482300		0	474.54	1	6.24	20c	C[C@H](Nc1nccc(-c2c(-c3ccc(F)cc3)ncn2Cc2cccc(C#N)c2)n1)c1ccccc1	IC50	'='	140.0	nM	6.85			UO_0000065	14.44	0.26	0.61	8.63	False	CHEMBL1013160	Inhibition of human recombinant p38alpha MAPK expressed in Escherichia coli by radioisotopic protein kinase assay	B	BAO_0000019	assay format	Homo sapiens	None	None	None	None	CHEMBL260	MAP kinase p38 alpha	Homo sapiens	SINGLE PROTEIN	CHEMBL1155059	1	Scientific Literature	Bioorg. Med. Chem. Lett.	2008	None
CHEMBL492634		0	420.48	0	4.08	IN-1130	Cc1cccc(-c2[nH]c(Cc3cccc(C(N)=O)c3)nc2-c2ccc3nccnc3c2)n1	IC50	'='	4300.0	nM	5.37			UO_0000065	12.76	0.23	1.29	4.86	False	CHEMBL1013160	Inhibition of human recombinant p38alpha MAPK expressed in Escherichia coli by radioisotopic protein kinase assay	B	BAO_0000019	assay format	Homo sapiens	None	None	None	None	CHEMBL260	MAP kinase p38 alpha	Homo sapiens	SINGLE PROTEIN	CHEMBL1155059	1	Scientific Literature	Bioorg. Med. Chem. Lett.	2008	None
CHEMBL520919		0	428.47	0	3.87	16c	NC(=O)c1cccc(Cn2cnc(-c3ccnc(NC4CC4)n3)c2-c2ccc(F)cc2)c1	IC50	'>'	1000.0	nM				UO_0000065					False	CHEMBL1013160	Inhibition of human recombinant p38alpha MAPK expressed in Escherichia coli by radioisotopic protein kinase assay	B	BAO_0000019	assay format	Homo sapiens	None	None	None	None	CHEMBL260	MAP kinase p38 alpha	Homo sapiens	SINGLE PROTEIN	CHEMBL1155059	1	Scientific Literature	Bioorg. Med. Chem. Lett.	2008	None
CHEMBL482129		0	490.54	1	5.69	20a	COc1ccc(CNc2nccc(-c3c(-c4ccc(F)cc4)ncn3Cc3cccc(C#N)c3)n2)cc1	IC50	'='	191.0	nM	6.72			UO_0000065	13.70	0.25	1.03	7.58	False	CHEMBL1013160	Inhibition of human recombinant p38alpha MAPK expressed in Escherichia coli by radioisotopic protein kinase assay	B	BAO_0000019	assay format	Homo sapiens	None	None	None	None	CHEMBL260	MAP kinase p38 alpha	Homo sapiens	SINGLE PROTEIN	CHEMBL1155059	1	Scientific Literature	Bioorg. Med. Chem. Lett.	2008	None
CHEMBL517205		0	309.37	0	2.16	34	Cc1ccc(C(=O)NC2CC2)cc1-c1ccc(C(=O)NN)cc1	Ki	'='	97.0	nM	7.01			UO_0000065	22.67	0.42	4.85	8.33	False	CHEMBL983811	Displacement of rhodamine-green labelled (2-(6-amino-3-imino-3H-xanthen-9-yl)-5-{[({4-[4-(4-Cl-3-hydroxyphenyl)-5-(4-pyridinyl)-1H-imidazol-2yl]phenyl}methyl)amino]carbonyl}benzoic acid from human GST-tagged p38alpha by fluorescence polarisation assay	B	BAO_0000357	single protein format	Homo sapiens	None	None	None	None	CHEMBL260	MAP kinase p38 alpha	Homo sapiens	SINGLE PROTEIN	CHEMBL1155838	1	Scientific Literature	Bioorg. Med. Chem. Lett.	2008	None
CHEMBL482301		0	410.46	0	4.64	20d	N#Cc1cccc(Cn2cnc(-c3ccc(F)cc3)c2-c2ccnc(NC3CC3)n2)c1	IC50	'='	62.6	nM	7.20			UO_0000065	17.55	0.32	2.56	9.07	False	CHEMBL1013160	Inhibition of human recombinant p38alpha MAPK expressed in Escherichia coli by radioisotopic protein kinase assay	B	BAO_0000019	assay format	Homo sapiens	None	None	None	None	CHEMBL260	MAP kinase p38 alpha	Homo sapiens	SINGLE PROTEIN	CHEMBL1155059	1	Scientific Literature	Bioorg. Med. Chem. Lett.	2008	None
CHEMBL480933		0	403.42	0	3.30	23b	COc1nccc(-c2c(-c3ccc(F)cc3)ncn2Cc2ccc(C(N)=O)cc2)n1	IC50	'='	916.0	nM	6.04			UO_0000065	14.97	0.27	2.74	6.29	False	CHEMBL1013160	Inhibition of human recombinant p38alpha MAPK expressed in Escherichia coli by radioisotopic protein kinase assay	B	BAO_0000019	assay format	Homo sapiens	None	None	None	None	CHEMBL260	MAP kinase p38 alpha	Homo sapiens	SINGLE PROTEIN	CHEMBL1155059	1	Scientific Literature	Bioorg. Med. Chem. Lett.	2008	None
CHEMBL476141		0	468.60	1	5.44	7	Cc1ccc(NC(=O)c2ccnc(N3CCCCC3)c2)cc1-c1ccc(C(=O)NCC2CC2)cc1	IC50	'='	2.0	nM	8.70			UO_0000065	18.56	0.34	3.26	11.70	False	CHEMBL987301	Inhibition of p38alpha phosphorylation in IL-1-alpha-stimulated HLF cells	B	BAO_0000219	cell-based format	Homo sapiens	None	None	HLF	None	CHEMBL260	MAP kinase p38 alpha	Homo sapiens	SINGLE PROTEIN	CHEMBL1155813	1	Scientific Literature	Bioorg. Med. Chem. Lett.	2008	None
CHEMBL380154		0	478.36	1	5.86	5c	C[C@H](Nc1nccc(N(C(=O)Nc2c(Cl)cccc2Cl)c2ccc(F)cc2)n1)C(C)(C)O	Inhibition	'='	63.0	%				UO_0000187					False	CHEMBL868680	Inhibition of LPS-stimulated TNFalpha production in human THP1 cells at 1 uM	F	BAO_0000219	cell-based format	Homo sapiens	None	None	THP-1	None	CHEMBL260	MAP kinase p38 alpha	Homo sapiens	SINGLE PROTEIN	CHEMBL1138889	1	Scientific Literature	Bioorg. Med. Chem. Lett.	2006	CHEMBL3307574
CHEMBL278041	SB-202190	0	331.35	0	4.65	SB-202190	Oc1ccc(-c2nc(-c3ccc(F)cc3)c(-c3ccncc3)[nH]2)cc1	Kd	'='	9.8	nM	8.01			UO_0000065	24.17	0.44	3.36	12.96	False	CHEMBL1061091	Binding constant for full-length p38-alpha	B	BAO_0000357	single protein format	Homo sapiens	None	None	None	None	CHEMBL260	MAP kinase p38 alpha	Homo sapiens	SINGLE PROTEIN	CHEMBL1150977	1	Scientific Literature	Nat. Biotechnol.	2008	None
CHEMBL574738	AST-487	1	529.57	2	5.11	AST-487	CCN1CCN(Cc2ccc(NC(=O)Nc3ccc(Oc4cc(NC)ncn4)cc3)cc2C(F)(F)F)CC1	Kd	'='	73.0	nM	7.14			UO_0000065	13.48	0.26	2.03	7.54	True	CHEMBL1061091	Binding constant for full-length p38-alpha	B	BAO_0000357	single protein format	Homo sapiens	None	None	None	None	CHEMBL260	MAP kinase p38 alpha	Homo sapiens	SINGLE PROTEIN	CHEMBL1150977	1	Scientific Literature	Nat. Biotechnol.	2008	None
CHEMBL103667	DORAMAPIMOD	2	527.67	2	5.99	BIRB-796	Cc1ccc(-n2nc(C(C)(C)C)cc2NC(=O)Nc2ccc(OCCN3CCOCC3)c3ccccc23)cc1	Kd	'='	0.37	nM	9.43			UO_0000065	17.87	0.33	3.44	11.69	False	CHEMBL1061091	Binding constant for full-length p38-alpha	B	BAO_0000357	single protein format	Homo sapiens	None	None	None	None	CHEMBL260	MAP kinase p38 alpha	Homo sapiens	SINGLE PROTEIN	CHEMBL1150977	1	Scientific Literature	Nat. Biotechnol.	2008	None
CHEMBL941	IMATINIB	4	493.62	0	4.59	Imatinib	Cc1ccc(NC(=O)c2ccc(CN3CCN(C)CC3)cc2)cc1Nc1nccc(-c2cccnc2)n1	Kd	'>'	10000.0	nM				UO_0000065					True	CHEMBL1061091	Binding constant for full-length p38-alpha	B	BAO_0000357	single protein format	Homo sapiens	None	None	None	None	CHEMBL260	MAP kinase p38 alpha	Homo sapiens	SINGLE PROTEIN	CHEMBL1150977	1	Scientific Literature	Nat. Biotechnol.	2008	None
CHEMBL391656		0	424.53	1	5.37	11d	N#Cc1c(NC(=O)c2cccc3ccccc23)sc2c1CCCN2Cc1cccnc1	IC50	'>'	15848.93	nM				UO_0000065					False	CHEMBL897069	Inhibition of mitogen-activated protein kinase p38alpha	B	BAO_0000357	single protein format	None	None	None	None	None	CHEMBL260	MAP kinase p38 alpha	Homo sapiens	SINGLE PROTEIN	CHEMBL1148840	1	Scientific Literature	Bioorg. Med. Chem. Lett.	2007	None
CHEMBL561540		0	430.44	0	4.59	47	O=C1/C(=N\O)c2c(/C=C/c3ccccc3)cccc2N1Cc1cc(F)cc2c1OCOC2	Ki	'='	230.0	nM	6.64			UO_0000065	15.42	0.28	2.05	9.30	False	CHEMBL1063580	Inhibition of p38alpha by spectrophotometric coupled enzyme assay	B	BAO_0000357	single protein format	None	None	None	None	None	CHEMBL260	MAP kinase p38 alpha	Homo sapiens	SINGLE PROTEIN	CHEMBL1153595	1	Scientific Literature	Bioorg. Med. Chem. Lett.	2009	None
CHEMBL559885		0	432.45	0	4.20	48	O=C1/C(=N\O)c2c(CCc3ccccc3)cccc2N1Cc1cc(F)cc2c1OCOC2	Ki	'='	30.0	nM	7.52			UO_0000065	17.40	0.32	3.32	10.54	False	CHEMBL1063580	Inhibition of p38alpha by spectrophotometric coupled enzyme assay	B	BAO_0000357	single protein format	None	None	None	None	None	CHEMBL260	MAP kinase p38 alpha	Homo sapiens	SINGLE PROTEIN	CHEMBL1153595	1	Scientific Literature	Bioorg. Med. Chem. Lett.	2009	None
CHEMBL452471		0	396.52	1	5.67	26a	CSc1nc(-c2ccc(F)cc2)c(-c2ccnc(NCc3cccs3)c2)[nH]1	IC50	'='	46.0	nM	7.34			UO_0000065	18.50	0.37	1.67	13.69	False	CHEMBL1013888	Inhibition of p38alpha	B	BAO_0000357	single protein format	None	None	None	None	None	CHEMBL260	MAP kinase p38 alpha	Homo sapiens	SINGLE PROTEIN	CHEMBL1155084	1	Scientific Literature	J. Med. Chem.	2008	None
CHEMBL481316		0	408.48	1	5.75	22k	CSc1nc(-c2ccc(F)cc2)c(-c2ccnc(NCc3ccc(F)cc3)c2)[nH]1	IC50	'='	173.0	nM	6.76			UO_0000065	16.55	0.32	1.01	12.62	False	CHEMBL1013888	Inhibition of p38alpha	B	BAO_0000357	single protein format	None	None	None	None	None	CHEMBL260	MAP kinase p38 alpha	Homo sapiens	SINGLE PROTEIN	CHEMBL1155084	1	Scientific Literature	J. Med. Chem.	2008	None
CHEMBL109028		0	390.49	1	5.61	22a	CSc1nc(-c2ccc(F)cc2)c(-c2ccnc(NCc3ccccc3)c2)[nH]1	IC50	'='	139.0	nM	6.86			UO_0000065	17.56	0.33	1.25	12.79	False	CHEMBL1013888	Inhibition of p38alpha	B	BAO_0000357	single protein format	None	None	None	None	None	CHEMBL260	MAP kinase p38 alpha	Homo sapiens	SINGLE PROTEIN	CHEMBL1155084	1	Scientific Literature	J. Med. Chem.	2008	None
CHEMBL524015		0	353.34	1	5.02	5i	CSc1nc(-c2cccc(C(F)(F)F)c2)c(-c2ccnc(F)c2)[nH]1	IC50	'='	1090.0	nM	5.96			UO_0000065	16.87	0.34	0.94	14.34	False	CHEMBL1013888	Inhibition of p38alpha	B	BAO_0000357	single protein format	None	None	None	None	None	CHEMBL260	MAP kinase p38 alpha	Homo sapiens	SINGLE PROTEIN	CHEMBL1155084	1	Scientific Literature	J. Med. Chem.	2008	None
CHEMBL1098756		0	478.53	1	5.67	26	O=c1c(Br)c(OCc2ccc(Cl)cc2F)cnn1-c1c(Cl)cccc1Cl	IC50	'='	1010.0	nM	6.00			UO_0000065	12.53	0.31	0.33	13.59	False	CHEMBL1110043	Inhibition of p38alpha	B	BAO_0000357	single protein format	None	None	None	None	None	CHEMBL260	MAP kinase p38 alpha	Homo sapiens	SINGLE PROTEIN	CHEMBL1157781	1	Scientific Literature	Bioorg. Med. Chem. Lett.	2010	None
CHEMBL192850		0	591.67	0	3.40	13	CC(C)S(=O)(=O)n1c(N)nc2ccc(-c3[nH]cnc3-c3ccc(F)cc3)cc21.CS(=O)(=O)O.CS(=O)(=O)O	IC50	'='	4.3	nM	8.37			UO_0000065	20.95	0.41	4.97	7.84	False	CHEMBL832299	Inhibition of human recombinant Mitogen activated protein kinase p38 alpha activity using ATP[gamma-33P] and EGFR 21mer-peptide	B	BAO_0000357	single protein format	Homo sapiens	None	None	None	None	CHEMBL260	MAP kinase p38 alpha	Homo sapiens	SINGLE PROTEIN	CHEMBL1143559	1	Scientific Literature	J. Med. Chem.	2005	None
CHEMBL481944		0	442.56	0	4.71	35i	COCCn1c(SC)nc(-c2ccc(F)cc2)c1-c1ccnc(NC2CCOCC2)c1	IC50	'='	38.0	nM	7.42			UO_0000065	16.77	0.33	2.71	12.12	False	CHEMBL1013888	Inhibition of p38alpha	B	BAO_0000357	single protein format	None	None	None	None	None	CHEMBL260	MAP kinase p38 alpha	Homo sapiens	SINGLE PROTEIN	CHEMBL1155084	1	Scientific Literature	J. Med. Chem.	2008	None
CHEMBL479998		0	462.59	1	6.29	35c	COCCn1c(SC)nc(-c2ccc(F)cc2)c1-c1ccnc(N[C@H](C)c2ccccc2)c1	IC50	'='	610.0	nM	6.21			UO_0000065	13.43	0.26	-0.08	11.96	False	CHEMBL1013888	Inhibition of p38alpha	B	BAO_0000357	single protein format	None	None	None	None	None	CHEMBL260	MAP kinase p38 alpha	Homo sapiens	SINGLE PROTEIN	CHEMBL1155084	1	Scientific Literature	J. Med. Chem.	2008	None
CHEMBL481100		0	358.44	0	3.79	30g	CSc1nc(-c2ccc(F)cc2)c(-c2ccnc(NCCCO)c2)[nH]1	IC50	'='	15.0	nM	7.82			UO_0000065	21.83	0.43	4.03	10.60	False	CHEMBL1013888	Inhibition of p38alpha	B	BAO_0000357	single protein format	None	None	None	None	None	CHEMBL260	MAP kinase p38 alpha	Homo sapiens	SINGLE PROTEIN	CHEMBL1155084	1	Scientific Literature	J. Med. Chem.	2008	None
CHEMBL481751		0	396.54	1	5.99	28g, trans-isomer	CSc1nc(-c2ccc(F)cc2)c(-c2ccnc(N[C@H]3CC[C@H](C)CC3)c2)[nH]1	IC50	'='	15.0	nM	7.82			UO_0000065	19.73	0.38	1.83	14.60	False	CHEMBL1013888	Inhibition of p38alpha	B	BAO_0000357	single protein format	None	None	None	None	None	CHEMBL260	MAP kinase p38 alpha	Homo sapiens	SINGLE PROTEIN	CHEMBL1155084	1	Scientific Literature	J. Med. Chem.	2008	None
CHEMBL428515		0	408.52	1	6.14	45	COC(=O)c1sc(C(C)(C)C)cc1NC(=O)Nc1ccc(-c2ccccc2)cc1	Inhibition	'='	6.0	%				UO_0000187					False	CHEMBL731496	Percent inhibition determined in vitro against mitogen-activated protein kinase p38 alpha 2 derived from Escherichia coli at 5 uM	B	BAO_0000357	single protein format	None	None	None	None	None	CHEMBL260	MAP kinase p38 alpha	Homo sapiens	SINGLE PROTEIN	CHEMBL1134054	1	Scientific Literature	Bioorg. Med. Chem. Lett.	2001	None
CHEMBL521692		0	333.82	1	5.04	5e	CCSc1nc(-c2ccc(F)cc2)c(-c2ccnc(Cl)c2)[nH]1	IC50	'='	372.0	nM	6.43			UO_0000065	19.26	0.40	1.39	15.47	False	CHEMBL1013888	Inhibition of p38alpha	B	BAO_0000357	single protein format	None	None	None	None	None	CHEMBL260	MAP kinase p38 alpha	Homo sapiens	SINGLE PROTEIN	CHEMBL1155084	1	Scientific Literature	J. Med. Chem.	2008	None
CHEMBL10	SB-203580	0	377.44	0	4.68	SB-203580	C[S+]([O-])c1ccc(-c2nc(-c3ccc(F)cc3)c(-c3ccncc3)[nH]2)cc1	Inhibition	'='	98.0	%				UO_0000187					False	CHEMBL1013126	Inhibition of human SAPK2a/p38-alpha at 10 uM	B	BAO_0000357	single protein format	Homo sapiens	None	None	None	None	CHEMBL260	MAP kinase p38 alpha	Homo sapiens	SINGLE PROTEIN	CHEMBL1155084	1	Scientific Literature	J. Med. Chem.	2008	None
CHEMBL270617		0	540.66	2	5.16	2	Cc1ccc(-n2nc(C(C)(C)C)cc2NC(=O)C(=O)c2ccc(OCCN3CCOCC3)c3ccccc23)cc1	IC50	'='	310.0	nM	6.51			UO_0000065	12.04	0.22	1.35	7.60	False	CHEMBL933318	Inhibition of human p38-alpha kinase phosphorylation	B	BAO_0000357	single protein format	Homo sapiens	None	None	None	None	CHEMBL260	MAP kinase p38 alpha	Homo sapiens	SINGLE PROTEIN	CHEMBL1143878	1	Scientific Literature	Bioorg. Med. Chem. Lett.	2008	None
CHEMBL481705		0	454.52	1	7.05	25b	CSc1nc(-c2cccc(C(F)(F)F)c2)c(-c2ccnc(NC(C)c3ccccc3)c2)[nH]1	IC50	'='	199.0	nM	6.70			UO_0000065	14.74	0.29	-0.35	12.50	False	CHEMBL1013888	Inhibition of p38alpha	B	BAO_0000357	single protein format	None	None	None	None	None	CHEMBL260	MAP kinase p38 alpha	Homo sapiens	SINGLE PROTEIN	CHEMBL1155084	1	Scientific Literature	J. Med. Chem.	2008	None
CHEMBL479987		0	403.42	0	3.37	28c	COc1nccc(-c2[nH]c(Cc3cccc(C(N)=O)c3)nc2-c2ccc(F)cc2)n1	IC50	'='	48.5	nM	7.31			UO_0000065	18.13	0.33	3.94	6.85	False	CHEMBL1013160	Inhibition of human recombinant p38alpha MAPK expressed in Escherichia coli by radioisotopic protein kinase assay	B	BAO_0000019	assay format	Homo sapiens	None	None	None	None	CHEMBL260	MAP kinase p38 alpha	Homo sapiens	SINGLE PROTEIN	CHEMBL1155059	1	Scientific Literature	Bioorg. Med. Chem. Lett.	2008	None
CHEMBL481338		0	385.40	0	4.07	20e	COc1nccc(-c2c(-c3ccc(F)cc3)ncn2Cc2cccc(C#N)c2)n1	IC50	'='	260.0	nM	6.58			UO_0000065	17.09	0.31	2.52	8.59	False	CHEMBL1013160	Inhibition of human recombinant p38alpha MAPK expressed in Escherichia coli by radioisotopic protein kinase assay	B	BAO_0000019	assay format	Homo sapiens	None	None	None	None	CHEMBL260	MAP kinase p38 alpha	Homo sapiens	SINGLE PROTEIN	CHEMBL1155059	1	Scientific Literature	Bioorg. Med. Chem. Lett.	2008	None
CHEMBL520949		0	370.39	0	3.65	20b	N#Cc1cccc(Cn2cnc(-c3ccc(F)cc3)c2-c2ccnc(N)n2)c1	IC50	'='	101.0	nM	7.00			UO_0000065	18.89	0.34	3.35	7.49	False	CHEMBL1013160	Inhibition of human recombinant p38alpha MAPK expressed in Escherichia coli by radioisotopic protein kinase assay	B	BAO_0000019	assay format	Homo sapiens	None	None	None	None	CHEMBL260	MAP kinase p38 alpha	Homo sapiens	SINGLE PROTEIN	CHEMBL1155059	1	Scientific Literature	Bioorg. Med. Chem. Lett.	2008	None
CHEMBL1684662		0	352.40	0	4.53	4g	O=C(Cc1ccc2cc(-c3n[nH]c4cccnc34)[nH]c2c1)c1ccccc1	Inhibition	'='	98.0	%				UO_0000187					False	CHEMBL1685869	Inhibition of SAPK2a at 0.1 uM	B	BAO_0000357	single protein format	None	None	None	None	None	CHEMBL260	MAP kinase p38 alpha	Homo sapiens	SINGLE PROTEIN	CHEMBL1681705	1	Scientific Literature	Bioorg. Med. Chem. Lett.	2011	None
CHEMBL199707		0	555.93	2	8.26	7e	CC(C)(C)N1CCC(Oc2cc(-c3ccccc3Cl)c3ccc(=O)n(-c4c(Cl)cccc4Cl)c3c2)CC1	IC50	'='	1.6	nM	8.80			UO_0000065	15.82	0.32	0.54	25.52	False	CHEMBL863917	Inhibition of P38 alpha MAPK	B	BAO_0000357	single protein format	Homo sapiens	None	None	None	None	CHEMBL260	MAP kinase p38 alpha	Homo sapiens	SINGLE PROTEIN	CHEMBL1148534	1	Scientific Literature	Bioorg. Med. Chem. Lett.	2006	None
CHEMBL511337		0	296.31	0	3.06	16	NC(=O)c1ccc(Nc2cc(-c3ccc(F)cc3)[nH]n2)cc1	Activity						Not Evaluated						False	CHEMBL983551	Binding affinity to human P38A at 10 uM relative to control	B	BAO_0000357	single protein format	Homo sapiens	None	None	None	None	CHEMBL260	MAP kinase p38 alpha	Homo sapiens	SINGLE PROTEIN	CHEMBL1151712	1	Scientific Literature	J. Med. Chem.	2008	None
CHEMBL477558		0	379.50	0	3.24	37	Cc1ccc(C(=O)NC2CC2)cc1-c1ccc(C(=O)NCCCN(C)C)cc1	IC50	'='	230.0	nM	6.64			UO_0000065	17.49	0.32	3.40	10.80	False	CHEMBL983811	Displacement of rhodamine-green labelled (2-(6-amino-3-imino-3H-xanthen-9-yl)-5-{[({4-[4-(4-Cl-3-hydroxyphenyl)-5-(4-pyridinyl)-1H-imidazol-2yl]phenyl}methyl)amino]carbonyl}benzoic acid from human GST-tagged p38alpha by fluorescence polarisation assay	B	BAO_0000357	single protein format	Homo sapiens	None	None	None	None	CHEMBL260	MAP kinase p38 alpha	Homo sapiens	SINGLE PROTEIN	CHEMBL1155838	1	Scientific Literature	Bioorg. Med. Chem. Lett.	2008	None
CHEMBL477348		0	352.43	0	2.67	35	Cc1ccc(C(=O)NC2CC2)cc1-c1ccc(C(=O)NCCCO)cc1	Ki	'='	43.0	nM	7.37			UO_0000065	20.90	0.39	4.70	9.39	False	CHEMBL983811	Displacement of rhodamine-green labelled (2-(6-amino-3-imino-3H-xanthen-9-yl)-5-{[({4-[4-(4-Cl-3-hydroxyphenyl)-5-(4-pyridinyl)-1H-imidazol-2yl]phenyl}methyl)amino]carbonyl}benzoic acid from human GST-tagged p38alpha by fluorescence polarisation assay	B	BAO_0000357	single protein format	Homo sapiens	None	None	None	None	CHEMBL260	MAP kinase p38 alpha	Homo sapiens	SINGLE PROTEIN	CHEMBL1155838	1	Scientific Literature	Bioorg. Med. Chem. Lett.	2008	None
CHEMBL479028		0	477.59	0	3.86	32	Cc1ccc(C(=O)NC2CC2)cc1-c1ccc(C(=O)NCc2cccc(NS(C)(=O)=O)c2)cc1	IC50	'='	10.0	nM	8.00			UO_0000065	16.75	0.32	4.14	7.67	False	CHEMBL983811	Displacement of rhodamine-green labelled (2-(6-amino-3-imino-3H-xanthen-9-yl)-5-{[({4-[4-(4-Cl-3-hydroxyphenyl)-5-(4-pyridinyl)-1H-imidazol-2yl]phenyl}methyl)amino]carbonyl}benzoic acid from human GST-tagged p38alpha by fluorescence polarisation assay	B	BAO_0000357	single protein format	Homo sapiens	None	None	None	None	CHEMBL260	MAP kinase p38 alpha	Homo sapiens	SINGLE PROTEIN	CHEMBL1155838	1	Scientific Literature	Bioorg. Med. Chem. Lett.	2008	None
CHEMBL476507		0	395.46	0	4.68	29	Cc1ccc(C(=O)NC2CC2)cc1-c1ccc(C(=O)Nc2cccc(C#N)c2)cc1	Ki	'='	5.0	nM	8.30			UO_0000065	20.99	0.38	3.62	10.12	False	CHEMBL983811	Displacement of rhodamine-green labelled (2-(6-amino-3-imino-3H-xanthen-9-yl)-5-{[({4-[4-(4-Cl-3-hydroxyphenyl)-5-(4-pyridinyl)-1H-imidazol-2yl]phenyl}methyl)amino]carbonyl}benzoic acid from human GST-tagged p38alpha by fluorescence polarisation assay	B	BAO_0000357	single protein format	Homo sapiens	None	None	None	None	CHEMBL260	MAP kinase p38 alpha	Homo sapiens	SINGLE PROTEIN	CHEMBL1155838	1	Scientific Literature	Bioorg. Med. Chem. Lett.	2008	None
CHEMBL477582		0	374.44	0	4.65	24	Cc1ccc(NC(=O)c2ccco2)cc1-c1ccc(C(=O)NCC2CC2)cc1	IC50	'='	160.0	nM	6.80			UO_0000065	18.15	0.33	2.15	9.53	False	CHEMBL983811	Displacement of rhodamine-green labelled (2-(6-amino-3-imino-3H-xanthen-9-yl)-5-{[({4-[4-(4-Cl-3-hydroxyphenyl)-5-(4-pyridinyl)-1H-imidazol-2yl]phenyl}methyl)amino]carbonyl}benzoic acid from human GST-tagged p38alpha by fluorescence polarisation assay	B	BAO_0000357	single protein format	Homo sapiens	None	None	None	None	CHEMBL260	MAP kinase p38 alpha	Homo sapiens	SINGLE PROTEIN	CHEMBL1155838	1	Scientific Literature	Bioorg. Med. Chem. Lett.	2008	None
CHEMBL204345		0	281.29	0	2.82	13	Nc1c(C(=O)c2ccccc2)cnn1-c1ccccc1F	IC50	'='	560.0	nM	6.25			UO_0000065					False	CHEMBL859668	Inhibition of LPS-induced TNFalpha production in THP1 cells	F	BAO_0000219	cell-based format	Homo sapiens	None	None	THP-1	None	CHEMBL260	MAP kinase p38 alpha	Homo sapiens	SINGLE PROTEIN	CHEMBL1138177	1	Scientific Literature	J. Med. Chem.	2006	CHEMBL3307574
CHEMBL477978	GW782907X	0	390.53	0	4.86	8	Cc1ccc(C(=O)NC2CCCCC2)cc1-c1ccc(C(=O)NCC2CC2)cc1	Ki	'='	1400.0	nM	5.85			UO_0000065	14.99	0.28	0.99	10.06	False	CHEMBL983811	Displacement of rhodamine-green labelled (2-(6-amino-3-imino-3H-xanthen-9-yl)-5-{[({4-[4-(4-Cl-3-hydroxyphenyl)-5-(4-pyridinyl)-1H-imidazol-2yl]phenyl}methyl)amino]carbonyl}benzoic acid from human GST-tagged p38alpha by fluorescence polarisation assay	B	BAO_0000357	single protein format	Homo sapiens	None	None	None	None	CHEMBL260	MAP kinase p38 alpha	Homo sapiens	SINGLE PROTEIN	CHEMBL1155838	1	Scientific Literature	Bioorg. Med. Chem. Lett.	2008	None
CHEMBL202863		0	278.32	0	2.68	4	Nc1c(/C(=N/O)c2ccccc2)cnn1-c1ccccc1	IC50	'>'	18000.0	nM				UO_0000065					False	CHEMBL859668	Inhibition of LPS-induced TNFalpha production in THP1 cells	F	BAO_0000219	cell-based format	Homo sapiens	None	None	THP-1	None	CHEMBL260	MAP kinase p38 alpha	Homo sapiens	SINGLE PROTEIN	CHEMBL1138177	1	Scientific Literature	J. Med. Chem.	2006	CHEMBL3307574
CHEMBL424677		0	281.29	0	2.82	11	Nc1c(C(=O)c2ccccc2)cnn1-c1ccc(F)cc1	IC50	'='	1100.0	nM	5.96			UO_0000065	21.18	0.39	3.14	9.78	False	CHEMBL859283	Displacement of [33P] ATP from human recombinant active p38alpha	B	BAO_0000357	single protein format	Homo sapiens	None	None	None	None	CHEMBL260	MAP kinase p38 alpha	Homo sapiens	SINGLE PROTEIN	CHEMBL1138177	1	Scientific Literature	J. Med. Chem.	2006	None
CHEMBL202684		0	308.30	0	2.59	10	Nc1c(C(=O)c2ccccc2)cnn1-c1cccc([N+](=O)[O-])c1	IC50	'='	64200.0	nM	4.19			UO_0000065	13.60	0.25	1.60	4.03	False	CHEMBL859283	Displacement of [33P] ATP from human recombinant active p38alpha	B	BAO_0000357	single protein format	Homo sapiens	None	None	None	None	CHEMBL260	MAP kinase p38 alpha	Homo sapiens	SINGLE PROTEIN	CHEMBL1138177	1	Scientific Literature	J. Med. Chem.	2006	None
CHEMBL202863		0	278.32	0	2.68	4	Nc1c(/C(=N/O)c2ccccc2)cnn1-c1ccccc1	IC50	'='	51000.0	nM	4.29			UO_0000065	15.42	0.28	1.61	5.62	False	CHEMBL859283	Displacement of [33P] ATP from human recombinant active p38alpha	B	BAO_0000357	single protein format	Homo sapiens	None	None	None	None	CHEMBL260	MAP kinase p38 alpha	Homo sapiens	SINGLE PROTEIN	CHEMBL1138177	1	Scientific Literature	J. Med. Chem.	2006	None
CHEMBL1095626		0	437.50	0	2.32	24a	COC(=O)N1CCC(n2ncc3c(N4CCOCC4)nc(-c4ccc(N)cc4)nc32)CC1	IC50	'='	28900.0	nM	4.54			UO_0000065	10.38	0.19	2.22	4.07	False	CHEMBL1104647	Inhibition of p38alpha	B	BAO_0000357	single protein format	None	None	None	None	None	CHEMBL260	MAP kinase p38 alpha	Homo sapiens	SINGLE PROTEIN	CHEMBL1157009	1	Scientific Literature	J. Med. Chem.	2009	None
CHEMBL444613		0	529.64	1	4.65	3	CC(C)(CO)c1cc(NC(=O)Nc2ccc(OCCN3CCOCC3)c3ccccc23)n(-c2ccccc2)n1	Kd	'='	20.0	nM	7.70			UO_0000065	14.54	0.27	3.05	7.63	False	CHEMBL734086	Dissociation constant at Tm against human Mitogen-activated protein kinase p38 alpha (constant fit)	B	BAO_0000357	single protein format	Homo sapiens	None	None	None	None	CHEMBL260	MAP kinase p38 alpha	Homo sapiens	SINGLE PROTEIN	CHEMBL1145998	1	Scientific Literature	J. Med. Chem.	2003	None
CHEMBL199435		0	557.47	2	7.88	7f	CC(C)(C)N1CCC(Oc2cc(-c3ccc(F)cc3F)c3ccc(=O)n(-c4c(Cl)cccc4Cl)c3c2)CC1	IC50	'='	0.77	nM	9.11			UO_0000065					False	CHEMBL863945	Inhibition of TNF alpha release in THP1 cells	F	BAO_0000219	cell-based format	Homo sapiens	None	None	THP-1	None	CHEMBL260	MAP kinase p38 alpha	Homo sapiens	SINGLE PROTEIN	CHEMBL1148534	1	Scientific Literature	Bioorg. Med. Chem. Lett.	2006	CHEMBL3307574
CHEMBL199291		0	558.91	2	8.13	5a	CC(C)(C)N1CCC(c2cc3c(ccc(=O)n3-c3c(Cl)cccc3Cl)c(-c3ccc(F)cc3Cl)n2)CC1	IC50	'='	5.3	nM	8.28			UO_0000065					False	CHEMBL863946	Inhibition of LPS stimulated TNF alpha release in whole blood	F	BAO_0000221	tissue-based format	Homo sapiens	CHEMBL3638178	Blood	None	None	CHEMBL260	MAP kinase p38 alpha	Homo sapiens	SINGLE PROTEIN	CHEMBL1148534	1	Scientific Literature	Bioorg. Med. Chem. Lett.	2006	None
CHEMBL129720		0	479.32	1	5.50	59	NC(=O)Oc1cc(Cl)c(N2C(=O)NCc3nc(Sc4ccc(F)cc4)ccc32)c(Cl)c1	IC50	'<'	30.0	nM				UO_0000065					False	CHEMBL735052	Inhibitory activity against Mitogen-activated protein kinase p38 alpha	B	BAO_0000357	single protein format	None	None	None	None	None	CHEMBL260	MAP kinase p38 alpha	Homo sapiens	SINGLE PROTEIN	CHEMBL1136354	1	Scientific Literature	Bioorg. Med. Chem. Lett.	2003	None
CHEMBL199701		0	527.85	2	7.76	4b	O=c1ccc2c(-c3ccc(F)cc3Cl)cc(C3CC4CCC(C3)N4)cc2n1-c1c(Cl)cccc1Cl	IC50	'='	0.45	nM	9.35			UO_0000065	17.71	0.36	1.59	27.47	False	CHEMBL863917	Inhibition of P38 alpha MAPK	B	BAO_0000357	single protein format	Homo sapiens	None	None	None	None	CHEMBL260	MAP kinase p38 alpha	Homo sapiens	SINGLE PROTEIN	CHEMBL1148534	1	Scientific Literature	Bioorg. Med. Chem. Lett.	2006	None
CHEMBL574588		0	336.41	1	5.41	(S)-9b	Cc1ccc(-c2ccc3occ(-c4ccc([S@+](C)[O-])cc4)c3c2)o1	IC50	'>'	10000.0	nM				UO_0000065					False	CHEMBL1038778	Inhibition of N-terminal FLAG-tagged p38alpha by [gamma-33-P]ATP based assay	B	BAO_0000357	single protein format	None	None	None	None	None	CHEMBL260	MAP kinase p38 alpha	Homo sapiens	SINGLE PROTEIN	CHEMBL1154165	1	Scientific Literature	J. Med. Chem.	2009	None
CHEMBL259683		0	495.33	1	6.57	9s, page S20 table 1	COC(=O)c1cc(Sc2ccc(F)cc2F)c2c(c1)N(c1c(Cl)cccc1Cl)C(=O)NC2	Inhibition	'='	48.0	%				UO_0000187					False	CHEMBL952123	Inhibition of p38alpha at 1000 nM	B	BAO_0000357	single protein format	None	None	None	None	None	CHEMBL260	MAP kinase p38 alpha	Homo sapiens	SINGLE PROTEIN	CHEMBL1143196	1	Scientific Literature	J. Med. Chem.	2008	None
CHEMBL421194		0	427.29	1	5.81	9c, page S20 table 1	COC(=O)c1cc(-c2ccccc2)c2c(c1)N(c1c(Cl)cccc1Cl)C(=O)NC2	IC50	'='	30.0	nM	7.52			UO_0000065	17.61	0.35	1.71	12.83	True	CHEMBL952122	Inhibition of p38alpha	B	BAO_0000357	single protein format	None	None	None	None	None	CHEMBL260	MAP kinase p38 alpha	Homo sapiens	SINGLE PROTEIN	CHEMBL1143196	1	Scientific Literature	J. Med. Chem.	2008	None
CHEMBL316337		0	463.27	1	6.09	9q, page S20 table 1	COC(=O)c1cc(-c2c(F)cccc2F)c2c(c1)N(c1c(Cl)cccc1Cl)C(=O)NC2	IC50	'='	44.0	nM	7.36			UO_0000065	15.88	0.32	1.27	12.55	True	CHEMBL952122	Inhibition of p38alpha	B	BAO_0000357	single protein format	None	None	None	None	None	CHEMBL260	MAP kinase p38 alpha	Homo sapiens	SINGLE PROTEIN	CHEMBL1143196	1	Scientific Literature	J. Med. Chem.	2008	None
CHEMBL330358		0	461.73	1	6.46	9i, page S20 table 1	COC(=O)c1cc(-c2ccc(Cl)cc2)c2c(c1)N(c1c(Cl)cccc1Cl)C(=O)NC2	IC50	'='	47.0	nM	7.33			UO_0000065	15.87	0.33	0.87	12.50	True	CHEMBL952122	Inhibition of p38alpha	B	BAO_0000357	single protein format	None	None	None	None	None	CHEMBL260	MAP kinase p38 alpha	Homo sapiens	SINGLE PROTEIN	CHEMBL1143196	1	Scientific Literature	J. Med. Chem.	2008	None
CHEMBL421566		0	461.73	1	6.46	9h, page S20 table 1	COC(=O)c1cc(-c2cccc(Cl)c2)c2c(c1)N(c1c(Cl)cccc1Cl)C(=O)NC2	IC50	'='	67.0	nM	7.17			UO_0000065	15.54	0.33	0.71	12.23	True	CHEMBL952122	Inhibition of p38alpha	B	BAO_0000357	single protein format	None	None	None	None	None	CHEMBL260	MAP kinase p38 alpha	Homo sapiens	SINGLE PROTEIN	CHEMBL1143196	1	Scientific Literature	J. Med. Chem.	2008	None
CHEMBL94852		0	445.28	1	5.95	9e, page S20 table 1	COC(=O)c1cc(-c2cccc(F)c2)c2c(c1)N(c1c(Cl)cccc1Cl)C(=O)NC2	IC50	'='	79.0	nM	7.10			UO_0000065	15.95	0.32	1.15	12.11	True	CHEMBL952122	Inhibition of p38alpha	B	BAO_0000357	single protein format	None	None	None	None	None	CHEMBL260	MAP kinase p38 alpha	Homo sapiens	SINGLE PROTEIN	CHEMBL1143196	1	Scientific Literature	J. Med. Chem.	2008	None
CHEMBL65193		0	286.12	0	3.93	26	Cc1cc(NC(=O)Nc2cccc(Cl)c2Cl)on1	Inhibition	'='	4.0	%				UO_0000187					False	CHEMBL731908	Inhibitory activity against Mitogen-activated protein kinase p38 alpha 2 (expressed Escherichia coli) at concentration of 500 nM	B	BAO_0000357	single protein format	None	None	None	None	None	CHEMBL260	MAP kinase p38 alpha	Homo sapiens	SINGLE PROTEIN	CHEMBL1133306	1	Scientific Literature	Bioorg. Med. Chem. Lett.	2000	None
CHEMBL1421	DASATINIB	4	488.02	0	3.31	Dasatinib	Cc1nc(Nc2ncc(C(=O)Nc3c(C)cccc3Cl)s2)cc(N2CCN(CCO)CC2)n1	Kd	'='	495.0	nM	6.30			UO_0000065	12.92	0.26	3.00	5.92	True	CHEMBL997164	Activity of human N-terminal His-tagged p38alpha expressed in Escherichia coli BL21 (DE3)	B	BAO_0000019	assay format	Homo sapiens	None	None	None	None	CHEMBL260	MAP kinase p38 alpha	Homo sapiens	SINGLE PROTEIN	CHEMBL1136966	1	Scientific Literature	J. Med. Chem.	2009	None
CHEMBL526560		0	536.60	2	6.72	3d	Cc1cccc(-n2nc(C(C)(C)C)cc2NC(=O)Nc2cccc(Nc3ncnc4ccc([N+](=O)[O-])cc34)c2)c1	Kd	'='	50.0	nM	7.30			UO_0000065	13.61	0.25	0.58	5.22	False	CHEMBL997164	Activity of human N-terminal His-tagged p38alpha expressed in Escherichia coli BL21 (DE3)	B	BAO_0000019	assay format	Homo sapiens	None	None	None	None	CHEMBL260	MAP kinase p38 alpha	Homo sapiens	SINGLE PROTEIN	CHEMBL1136966	1	Scientific Literature	J. Med. Chem.	2009	None
CHEMBL403925		0	430.72	1	6.63	10b	COc1cc(-c2ccccc2Cl)c2ccc(=O)n(-c3c(Cl)cccc3Cl)c2c1	IC50	'='	1.5	nM	8.82			UO_0000065	20.49	0.43	2.19	28.25	False	CHEMBL935072	Inhibition of p38alpha	B	BAO_0000357	single protein format	None	None	None	None	None	CHEMBL260	MAP kinase p38 alpha	Homo sapiens	SINGLE PROTEIN	CHEMBL1144044	1	Scientific Literature	Bioorg. Med. Chem. Lett.	2008	None
CHEMBL444673		0	251.28	0	3.19	5,BSc3926	COc1ccccc1/C=C1/C(=O)Nc2ccccc21	Inhibition						Not Active						False	CHEMBL1108310	Inhibition of P38alpha	B	BAO_0000357	single protein format	None	None	None	None	None	CHEMBL260	MAP kinase p38 alpha	Homo sapiens	SINGLE PROTEIN	CHEMBL1157898	1	Scientific Literature	Bioorg. Med. Chem. Lett.	2010	None
CHEMBL1086795		0	312.76	0	2.86	11,BSc3929	NC(=O)Cc1ccc(/C=C2/C(=O)Nc3ccc(Cl)cc32)cc1	Inhibition						Not Active						False	CHEMBL1108310	Inhibition of P38alpha	B	BAO_0000357	single protein format	None	None	None	None	None	CHEMBL260	MAP kinase p38 alpha	Homo sapiens	SINGLE PROTEIN	CHEMBL1157898	1	Scientific Literature	Bioorg. Med. Chem. Lett.	2010	None
CHEMBL1222992		0	460.97	0	4.14	8g	O=C(NC[C@@H]1CCCN1)c1ccc(-c2cnc3ccc(NCc4cccc(Cl)c4)nn23)cc1	IC50	'>'	100000.0	nM				UO_0000065					False	CHEMBL1228249	Inhibition of recombinant p38alpha after 15 mins	B	BAO_0000357	single protein format	None	None	None	None	None	CHEMBL260	MAP kinase p38 alpha	Homo sapiens	SINGLE PROTEIN	CHEMBL1221302	1	Scientific Literature	Bioorg. Med. Chem. Lett.	2010	None
CHEMBL103667	DORAMAPIMOD	2	527.67	2	5.99	10	Cc1ccc(-n2nc(C(C)(C)C)cc2NC(=O)Nc2ccc(OCCN3CCOCC3)c3ccccc23)cc1	Kd	'='	1.3	nM	8.89			UO_0000065	16.84	0.31	2.90	11.02	False	CHEMBL734085	Dissociation constant at Tm against human Mitogen-activated protein kinase p38 alpha	B	BAO_0000357	single protein format	Homo sapiens	None	None	None	None	CHEMBL260	MAP kinase p38 alpha	Homo sapiens	SINGLE PROTEIN	CHEMBL1145998	1	Scientific Literature	J. Med. Chem.	2003	None
CHEMBL420047		0	398.51	1	6.28	6	Cc1ccc(-n2nc(C(C)(C)C)cc2NC(=O)Nc2cccc3ccccc23)cc1	Kd	'='	10.6	nM	7.97			UO_0000065	20.01	0.36	1.69	13.53	False	CHEMBL734088	Dissociation constant at Tref against human Mitogen-activated protein kinase p38 alpha	B	BAO_0000357	single protein format	Homo sapiens	None	None	None	None	CHEMBL260	MAP kinase p38 alpha	Homo sapiens	SINGLE PROTEIN	CHEMBL1145998	1	Scientific Literature	J. Med. Chem.	2003	None
CHEMBL65775		0	345.26	0	4.79	16	CC(C)(C)c1nnc(NC(=O)Nc2cccc(Cl)c2Cl)s1	Inhibition	'='	1.0	%				UO_0000187					False	CHEMBL731908	Inhibitory activity against Mitogen-activated protein kinase p38 alpha 2 (expressed Escherichia coli) at concentration of 500 nM	B	BAO_0000357	single protein format	None	None	None	None	None	CHEMBL260	MAP kinase p38 alpha	Homo sapiens	SINGLE PROTEIN	CHEMBL1133306	1	Scientific Literature	Bioorg. Med. Chem. Lett.	2000	None
CHEMBL1254088		0	456.55	0	4.33	7b	CCNC(=O)c1ccc(C)c(Nc2ncnn3cc(C(=O)N[C@@H](C)c4ccccc4)c(C)c23)c1	IC50	'='	65.0	nM	7.19			UO_0000065	15.74	0.29	2.86	7.16	False	CHEMBL1251166	Inhibition of bacterially expressed p38alpha pretreated for 10 mins measured after 45 mins	B	BAO_0000357	single protein format	None	None	None	None	None	CHEMBL260	MAP kinase p38 alpha	Homo sapiens	SINGLE PROTEIN	CHEMBL1250528	1	Scientific Literature	J. Med. Chem.	2010	None
CHEMBL1254583		0	420.52	0	3.51	7l	CCCCNC(=O)c1cn2ncnc(Nc3cc(C(=O)NC4CC4)ccc3C)c2c1C	IC50	'='	10.0	nM	8.00			UO_0000065	19.02	0.35	4.49	7.97	False	CHEMBL1251166	Inhibition of bacterially expressed p38alpha pretreated for 10 mins measured after 45 mins	B	BAO_0000357	single protein format	None	None	None	None	None	CHEMBL260	MAP kinase p38 alpha	Homo sapiens	SINGLE PROTEIN	CHEMBL1250528	1	Scientific Literature	J. Med. Chem.	2010	None
CHEMBL1254745		0	484.56	0	3.45	7p	Cc1ccc(C(=O)NC2CC2)cc1Nc1ncnn2cc(C(=O)N[C@@H](CO)c3ccccc3)c(C)c12	IC50	'='	41.0	nM	7.39			UO_0000065	15.25	0.28	3.94	6.12	False	CHEMBL1251166	Inhibition of bacterially expressed p38alpha pretreated for 10 mins measured after 45 mins	B	BAO_0000357	single protein format	None	None	None	None	None	CHEMBL260	MAP kinase p38 alpha	Homo sapiens	SINGLE PROTEIN	CHEMBL1250528	1	Scientific Literature	J. Med. Chem.	2010	None
CHEMBL63101		0	328.20	0	4.97	20	CCCCc1cc(NC(=O)Nc2cccc(Cl)c2Cl)on1	Inhibition	'='	33.0	%				UO_0000187					False	CHEMBL731908	Inhibitory activity against Mitogen-activated protein kinase p38 alpha 2 (expressed Escherichia coli) at concentration of 500 nM	B	BAO_0000357	single protein format	None	None	None	None	None	CHEMBL260	MAP kinase p38 alpha	Homo sapiens	SINGLE PROTEIN	CHEMBL1133306	1	Scientific Literature	Bioorg. Med. Chem. Lett.	2000	None
CHEMBL103667	DORAMAPIMOD	2	527.67	2	5.99	10	Cc1ccc(-n2nc(C(C)(C)C)cc2NC(=O)Nc2ccc(OCCN3CCOCC3)c3ccccc23)cc1	Kd	'='	0.1	nM	10.00			UO_0000065	18.95	0.35	4.01	12.40	True	CHEMBL734087	Dissociation constant at Tm against human Mitogen-activated protein kinase p38 alpha (fluorescence exchange curve)	B	BAO_0000357	single protein format	Homo sapiens	None	None	None	None	CHEMBL260	MAP kinase p38 alpha	Homo sapiens	SINGLE PROTEIN	CHEMBL1145998	1	Scientific Literature	J. Med. Chem.	2003	None
CHEMBL304936		0	342.23	1	5.31	24	CCC(C)(C)c1cc(NC(=O)Nc2cccc(Cl)c2Cl)on1	Inhibition	'='	83.0	%				UO_0000187					False	CHEMBL731908	Inhibitory activity against Mitogen-activated protein kinase p38 alpha 2 (expressed Escherichia coli) at concentration of 500 nM	B	BAO_0000357	single protein format	None	None	None	None	None	CHEMBL260	MAP kinase p38 alpha	Homo sapiens	SINGLE PROTEIN	CHEMBL1133306	1	Scientific Literature	Bioorg. Med. Chem. Lett.	2000	None
CHEMBL304936		0	342.23	1	5.31	24	CCC(C)(C)c1cc(NC(=O)Nc2cccc(Cl)c2Cl)on1	IC50	'='	120.0	nM	6.92			UO_0000065	20.22	0.43	1.61	10.30	False	CHEMBL732963	Inhibitory activity against Mitogen-activated protein kinase p38 alpha 2 expressed in Escherichia coli.	B	BAO_0000019	assay format	None	None	None	None	None	CHEMBL260	MAP kinase p38 alpha	Homo sapiens	SINGLE PROTEIN	CHEMBL1133306	1	Scientific Literature	Bioorg. Med. Chem. Lett.	2000	None
CHEMBL61510		0	293.75	0	4.27	38	CC(C)(C)c1cc(NC(=O)Nc2ccc(Cl)cc2)on1	IC50	'='	260.0	nM	6.58			UO_0000065	22.42	0.45	2.32	9.80	False	CHEMBL732963	Inhibitory activity against Mitogen-activated protein kinase p38 alpha 2 expressed in Escherichia coli.	B	BAO_0000019	assay format	None	None	None	None	None	CHEMBL260	MAP kinase p38 alpha	Homo sapiens	SINGLE PROTEIN	CHEMBL1133306	1	Scientific Literature	Bioorg. Med. Chem. Lett.	2000	None
CHEMBL107161		0	428.54	1	6.28	17	COc1cc(NC(=O)Nc2cc(C(C)(C)C)nn2-c2ccc(C)cc2)c2ccccc2c1	k_off	'='	0.00034	s-1									False	CHEMBL733329	Rate of dissociation from Mitogen-activated protein kinase p38 alpha	B	BAO_0000357	single protein format	None	None	None	None	None	CHEMBL260	MAP kinase p38 alpha	Homo sapiens	SINGLE PROTEIN	CHEMBL1146625	1	Scientific Literature	Bioorg. Med. Chem. Lett.	2003	None
CHEMBL484550		0	511.62	2	5.75	24	Cc1oc(C(C)(C)C)cc1C(=O)C(=O)Nc1ccc(-c2ccc(CN3CCOCC3)nc2)c2ccccc12	IC50	'='	59.0	nM	7.23			UO_0000065	14.13	0.26	1.48	8.54	False	CHEMBL984550	Inhibition of human p38alpha	B	BAO_0000357	single protein format	Homo sapiens	None	None	None	None	CHEMBL260	MAP kinase p38 alpha	Homo sapiens	SINGLE PROTEIN	CHEMBL1142500	1	Scientific Literature	Bioorg. Med. Chem. Lett.	2008	None
CHEMBL483192		0	464.56	0	4.57	9	Cc1oc(C(C)(C)C)cc1C(=O)C(=O)Nc1ccc(OCCN2CCOCC2)c2ccccc12	IC50	'='	270.0	nM	6.57			UO_0000065	14.14	0.26	2.00	8.11	False	CHEMBL984551	Inhibition of human p38alpha phosphorylation	B	BAO_0000357	single protein format	Homo sapiens	None	None	None	None	CHEMBL260	MAP kinase p38 alpha	Homo sapiens	SINGLE PROTEIN	CHEMBL1142500	1	Scientific Literature	Bioorg. Med. Chem. Lett.	2008	None
CHEMBL520967		0	464.57	0	3.40	8	Cn1nc(C(C)(C)C)cc1C(=O)C(=O)Nc1ccc(OCCN2CCOCC2)c2ccccc12	IC50	'='	70.0	nM	7.16			UO_0000065	15.40	0.29	3.75	8.35	False	CHEMBL984551	Inhibition of human p38alpha phosphorylation	B	BAO_0000357	single protein format	Homo sapiens	None	None	None	None	CHEMBL260	MAP kinase p38 alpha	Homo sapiens	SINGLE PROTEIN	CHEMBL1142500	1	Scientific Literature	Bioorg. Med. Chem. Lett.	2008	None
CHEMBL160490		0	365.26	1	6.72	32	Clc1ccc(-c2cc(-c3ccc(Cl)cc3)c(-c3ccncc3)[nH]2)cc1	IC50	'='	160.0	nM	6.80			UO_0000065	18.61	0.37	0.08	23.70	False	CHEMBL842195	Inhibitory activity against p38-alpha kinase	B	BAO_0000357	single protein format	None	None	None	None	None	CHEMBL260	MAP kinase p38 alpha	Homo sapiens	SINGLE PROTEIN	CHEMBL1132135	1	Scientific Literature	Bioorg. Med. Chem. Lett.	1999	None
CHEMBL268946		0	458.50	0	3.96	15s	NC(=O)c1cccc(Oc2nccc(-c3c(-c4ccc(F)cc4)ncn3C3CCNCC3)n2)c1	IC50	'='	56.0	nM	7.25			UO_0000065	15.82	0.29	3.29	6.72	True	CHEMBL874040	Inhibitory concentration against mitogen-activated protein kinase p38 alpha	B	BAO_0000357	single protein format	None	None	None	None	None	CHEMBL260	MAP kinase p38 alpha	Homo sapiens	SINGLE PROTEIN	CHEMBL1134753	1	Scientific Literature	Bioorg. Med. Chem. Lett.	2001	None
CHEMBL318810		0	513.64	2	5.68	8	CC(C)(C)c1cc(NC(=O)Nc2ccc(OCCN3CCOCC3)c3ccccc23)n(-c2ccccc2)n1	Kd	'='	5.3	nM	8.28			UO_0000065	16.11	0.30	2.60	10.26	False	CHEMBL734085	Dissociation constant at Tm against human Mitogen-activated protein kinase p38 alpha	B	BAO_0000357	single protein format	Homo sapiens	None	None	None	None	CHEMBL260	MAP kinase p38 alpha	Homo sapiens	SINGLE PROTEIN	CHEMBL1145998	1	Scientific Literature	J. Med. Chem.	2003	None
CHEMBL105248		0	499.62	1	5.50	7	CC(C)c1cc(NC(=O)Nc2ccc(OCCN3CCOCC3)c3ccccc23)n(-c2ccccc2)n1	Kd	'='	62.8	nM	7.20			UO_0000065	14.42	0.27	1.70	8.93	False	CHEMBL734085	Dissociation constant at Tm against human Mitogen-activated protein kinase p38 alpha	B	BAO_0000357	single protein format	Homo sapiens	None	None	None	None	CHEMBL260	MAP kinase p38 alpha	Homo sapiens	SINGLE PROTEIN	CHEMBL1145998	1	Scientific Literature	J. Med. Chem.	2003	None
CHEMBL1209639		0	515.61	2	5.10	11e	CC(C)(C)c1cc(NC(=O)Nc2ccccc2)n(-c2cccc(CNC(=O)C3CC=CC[C@H]3C(=O)O)c2)n1	IC50	'='	14.0	nM	7.85			UO_0000065	15.23	0.28	2.75	6.27	False	CHEMBL1211971	Inhibition of unactive p38alpha	B	BAO_0000357	single protein format	None	None	None	None	None	CHEMBL260	MAP kinase p38 alpha	Homo sapiens	SINGLE PROTEIN	CHEMBL1208762	1	Scientific Literature	Bioorg. Med. Chem. Lett.	2010	None
CHEMBL1209273		0	448.53	0	3.18	8c	CC(C)(C)c1cc(NC(=O)Nc2ccccc2)n(-c2cccc(CNC(=O)CNC=O)c2)n1	IC50	'='	332.0	nM	6.48			UO_0000065	14.44	0.27	3.30	5.53	False	CHEMBL1211972	Inhibition of active p38alpha	B	BAO_0000357	single protein format	None	None	None	None	None	CHEMBL260	MAP kinase p38 alpha	Homo sapiens	SINGLE PROTEIN	CHEMBL1208762	1	Scientific Literature	Bioorg. Med. Chem. Lett.	2010	None
CHEMBL1209343		0	514.59	1	4.45	8h	CC(C)(C)c1cc(NC(=O)Nc2ccccc2)n(-c2cccc(CNC(=O)CNC(=O)c3ccco3)c2)n1	IC50	'='	88.0	nM	7.06			UO_0000065	13.71	0.25	2.61	5.42	False	CHEMBL1211972	Inhibition of active p38alpha	B	BAO_0000357	single protein format	None	None	None	None	None	CHEMBL260	MAP kinase p38 alpha	Homo sapiens	SINGLE PROTEIN	CHEMBL1208762	1	Scientific Literature	Bioorg. Med. Chem. Lett.	2010	None
CHEMBL1209481		0	490.56	0	3.88	8m	CC(C)(C)c1cc(NC(=O)Nc2ccccc2)n(-c2cccc(CNC(=O)CN3CCOC3=O)c2)n1	IC50	'='	599.0	nM	6.22			UO_0000065	12.68	0.24	2.34	5.29	False	CHEMBL1211972	Inhibition of active p38alpha	B	BAO_0000357	single protein format	None	None	None	None	None	CHEMBL260	MAP kinase p38 alpha	Homo sapiens	SINGLE PROTEIN	CHEMBL1208762	1	Scientific Literature	Bioorg. Med. Chem. Lett.	2010	None
CHEMBL62946		0	327.31	0	4.63	39	CC(C)(C)c1cc(NC(=O)Nc2ccc(C(F)(F)F)cc2)on1	Inhibition	'='	77.0	%				UO_0000187					False	CHEMBL731908	Inhibitory activity against Mitogen-activated protein kinase p38 alpha 2 (expressed Escherichia coli) at concentration of 500 nM	B	BAO_0000357	single protein format	None	None	None	None	None	CHEMBL260	MAP kinase p38 alpha	Homo sapiens	SINGLE PROTEIN	CHEMBL1133306	1	Scientific Literature	Bioorg. Med. Chem. Lett.	2000	None
CHEMBL62943		0	418.33	1	5.70	9	CC(C)(C)c1cc(NC(=O)Nc2cccc(Cl)c2Cl)n(-c2ccc(N)cc2)n1	IC50	'='	29.0	nM	7.54			UO_0000065	18.02	0.37	1.84	8.87	False	CHEMBL731498	Inhibition of mitogen-activated protein kinase p38 alpha 2	B	BAO_0000357	single protein format	None	None	None	None	None	CHEMBL260	MAP kinase p38 alpha	Homo sapiens	SINGLE PROTEIN	CHEMBL1133482	1	Scientific Literature	Bioorg. Med. Chem. Lett.	2000	None
CHEMBL1171532		0	251.25	0	1.51	22	c1n[nH]cc1-c1cnc2ncc(-c3cn[nH]c3)n2c1	Inhibition	'='	1.0	%				UO_0000187					False	CHEMBL1174000	Inhibition of p38alpha at 10 uM by mobility shift assay	B	BAO_0000357	single protein format	None	None	None	None	None	CHEMBL260	MAP kinase p38 alpha	Homo sapiens	SINGLE PROTEIN	CHEMBL1177828	1	Scientific Literature	Bioorg. Med. Chem. Lett.	2010	None
CHEMBL104264		0	446.37	0	3.58	H89	O=S(=O)(NCCNC/C=C/c1ccc(Br)cc1)c1cccc2cnccc12	Inhibition	'='	7.0	%				UO_0000187					True	CHEMBL1174000	Inhibition of p38alpha at 10 uM by mobility shift assay	B	BAO_0000357	single protein format	None	None	None	None	None	CHEMBL260	MAP kinase p38 alpha	Homo sapiens	SINGLE PROTEIN	CHEMBL1177828	1	Scientific Literature	Bioorg. Med. Chem. Lett.	2010	None
CHEMBL399575		0	367.41	0	2.63	3d	CCNC(=O)c1ccc(C)c(Nc2ncnn3cc(C(=O)OC)c(C)c23)c1	Inhibition	'='	24.0	%				UO_0000187					False	CHEMBL926122	Inhibition of p38-alpha at 1 uM	B	BAO_0000357	single protein format	None	None	None	None	None	CHEMBL260	MAP kinase p38 alpha	Homo sapiens	SINGLE PROTEIN	CHEMBL1140698	1	Scientific Literature	J. Med. Chem.	2008	None
CHEMBL254660		0	410.48	0	3.80	21b	CCCNC(=O)c1cn2ncnc(Nc3cc(NC(=O)OCC)ccc3C)c2c1C	IC50	'='	5.5	nM	8.26			UO_0000065	20.12	0.38	4.46	7.53	False	CHEMBL926123	Inhibition of p38alpha	B	BAO_0000357	single protein format	None	None	None	None	None	CHEMBL260	MAP kinase p38 alpha	Homo sapiens	SINGLE PROTEIN	CHEMBL1140698	1	Scientific Literature	J. Med. Chem.	2008	None
CHEMBL421383		0	351.19	0	4.14	9b	COC(=O)c1ccc2c(c1)N(c1c(Cl)cccc1Cl)C(=O)NC2	Inhibition	'='	0.0	%				UO_0000187					False	CHEMBL733326	Inhibition of Mitogen-activated protein kinase p38 alpha at 1000 nM	B	BAO_0000357	single protein format	Homo sapiens	None	None	None	None	CHEMBL260	MAP kinase p38 alpha	Homo sapiens	SINGLE PROTEIN	CHEMBL1136271	1	Scientific Literature	Bioorg. Med. Chem. Lett.	2003	None
CHEMBL125846		0	253.28	0	3.59	16	Cc1cccc(-c2[nH]ncc2-c2ccc(F)cc2)n1	IC50	'>'	20000.0	nM				UO_0000065					False	CHEMBL732623	In vitro inhibitory activity against Mitogen-activated protein kinase p38	B	BAO_0000357	single protein format	None	None	None	None	None	CHEMBL260	MAP kinase p38 alpha	Homo sapiens	SINGLE PROTEIN	CHEMBL1145076	1	Scientific Literature	J. Med. Chem.	2003	None
CHEMBL524530		0	303.34	0	4.51	5	Cc1ccn2nc(-c3ccc(F)cc3)c(-c3ccncc3)c2c1	IC50	'='	160.0	nM	6.80			UO_0000065	22.40	0.40	2.29	22.51	False	CHEMBL998555	Inhibition of GST-fused p38alpha expressed in Escherichia coli	B	BAO_0000019	assay format	None	None	None	None	None	CHEMBL260	MAP kinase p38 alpha	Homo sapiens	SINGLE PROTEIN	CHEMBL1152233	1	Scientific Literature	Bioorg. Med. Chem. Lett.	2008	None
CHEMBL1209343		0	514.59	1	4.45	8h	CC(C)(C)c1cc(NC(=O)Nc2ccccc2)n(-c2cccc(CNC(=O)CNC(=O)c3ccco3)c2)n1	IC50	'='	18.0	nM	7.75			UO_0000065	15.05	0.28	3.29	5.94	False	CHEMBL1211971	Inhibition of unactive p38alpha	B	BAO_0000357	single protein format	None	None	None	None	None	CHEMBL260	MAP kinase p38 alpha	Homo sapiens	SINGLE PROTEIN	CHEMBL1208762	1	Scientific Literature	Bioorg. Med. Chem. Lett.	2010	None
CHEMBL197277		0	471.55	0	4.23	2a	O=S(=O)(Nc1cccc(Oc2ccc(F)cc2)c1)N1CCC(NCc2ccccc2O)CC1	IC50	'='	6000.0	nM	5.22			UO_0000065	11.07	0.22	0.99	5.74	False	CHEMBL860117	Inhibitory activity against p38-alpha MAPK	B	BAO_0000357	single protein format	Homo sapiens	None	None	None	None	CHEMBL260	MAP kinase p38 alpha	Homo sapiens	SINGLE PROTEIN	CHEMBL1141873	1	Scientific Literature	Bioorg. Med. Chem. Lett.	2005	None
CHEMBL198563		0	371.36	1	5.43	1g	O=C(NCc1cccc(C(F)(F)F)c1)c1ccc(Oc2ccccc2)cc1	IC50	'='	450.0	nM	6.35			UO_0000065	17.09	0.32	0.92	16.56	False	CHEMBL860117	Inhibitory activity against p38-alpha MAPK	B	BAO_0000357	single protein format	Homo sapiens	None	None	None	None	CHEMBL260	MAP kinase p38 alpha	Homo sapiens	SINGLE PROTEIN	CHEMBL1141873	1	Scientific Literature	Bioorg. Med. Chem. Lett.	2005	None
CHEMBL200647		0	521.56	2	5.11	2e	O=S(=O)(Nc1cccc(Oc2cccc(C(F)(F)F)c2)c1)N1CCC(NCc2ccccc2O)CC1	Inhibition	'='	27.0	%				UO_0000187					False	CHEMBL860118	Inhibitory activity against p38alpha MAPK at 10 uM	B	BAO_0000357	single protein format	Homo sapiens	None	None	None	None	CHEMBL260	MAP kinase p38 alpha	Homo sapiens	SINGLE PROTEIN	CHEMBL1141873	1	Scientific Literature	Bioorg. Med. Chem. Lett.	2005	None
CHEMBL1269405		0	573.65	2	7.30	7	CC(C)(C)c1cc(NC(=O)Nc2cccc3ccccc23)n(-c2cccc(C(=O)N3C(=O)OC[C@@H]3c3ccccc3)c2)n1	IC50	'>'	10000.0	nM				UO_0000065					False	CHEMBL1274707	Inhibition of p38alpha by fluoroprobe binding assay	B	BAO_0000357	single protein format	None	None	None	None	None	CHEMBL260	MAP kinase p38 alpha	Homo sapiens	SINGLE PROTEIN	CHEMBL1268872	1	Scientific Literature	Bioorg. Med. Chem. Lett.	2010	None
CHEMBL1271269		0	441.54	0	4.99	15	CC(C)(C)c1cc(NC(=O)Nc2cccc3ccccc23)n(-c2cccc(CC(N)=O)c2)n1	Delta Tm	'='	8.6	degrees C				UO_0000027					False	CHEMBL1274711	Binding affinity to phosphorylated p38alpha assessed as change in melting temperature	B	BAO_0000357	single protein format	None	None	None	None	None	CHEMBL260	MAP kinase p38 alpha	Homo sapiens	SINGLE PROTEIN	CHEMBL1268872	1	Scientific Literature	Bioorg. Med. Chem. Lett.	2010	None
CHEMBL1272315		0	467.57	0	4.44	19	CSc1nc(-c2ccc(F)cc2)c(-c2ccnc(NC(C)=O)c2)n1CCC(=O)N1CCCC1	IC50	'='	1140.0	nM	5.94			UO_0000065	12.71	0.25	1.50	7.42	False	CHEMBL1273209	Inhibition of p38alpha by immunosorbent based assay	B	BAO_0000357	single protein format	None	None	None	None	None	CHEMBL260	MAP kinase p38 alpha	Homo sapiens	SINGLE PROTEIN	CHEMBL1268993	1	Scientific Literature	Bioorg. Med. Chem. Lett.	2010	None
CHEMBL1271499		0	481.60	0	4.83	21	CSc1nc(-c2ccc(F)cc2)c(-c2ccnc(NC(C)=O)c2)n1CCC(=O)N1CCCCC1	IC50	'='	2240.0	nM	5.65			UO_0000065	11.73	0.23	0.82	7.05	False	CHEMBL1273209	Inhibition of p38alpha by immunosorbent based assay	B	BAO_0000357	single protein format	None	None	None	None	None	CHEMBL260	MAP kinase p38 alpha	Homo sapiens	SINGLE PROTEIN	CHEMBL1268993	1	Scientific Literature	Bioorg. Med. Chem. Lett.	2010	None
CHEMBL1271998		0	468.58	1	5.43	40	COCCn1c(SC)nc(-c2ccc(F)cc2)c1-c1ccnc(NC(=O)c2cccs2)c1	IC50	'='	240.0	nM	6.62			UO_0000065	14.13	0.28	1.19	9.59	False	CHEMBL1273209	Inhibition of p38alpha by immunosorbent based assay	B	BAO_0000357	single protein format	None	None	None	None	None	CHEMBL260	MAP kinase p38 alpha	Homo sapiens	SINGLE PROTEIN	CHEMBL1268993	1	Scientific Literature	Bioorg. Med. Chem. Lett.	2010	None
CHEMBL1254181		0	380.45	0	2.59	7a	CCNC(=O)c1ccc(C)c(Nc2ncnn3cc(C(=O)NCC)c(C)c23)c1	IC50	'='	110.0	nM	6.96			UO_0000065	18.29	0.34	4.37	6.93	False	CHEMBL1251166	Inhibition of bacterially expressed p38alpha pretreated for 10 mins measured after 45 mins	B	BAO_0000357	single protein format	None	None	None	None	None	CHEMBL260	MAP kinase p38 alpha	Homo sapiens	SINGLE PROTEIN	CHEMBL1250528	1	Scientific Literature	J. Med. Chem.	2010	None
CHEMBL1254504		0	378.44	0	2.34	7j	CNC(=O)c1cn2ncnc(Nc3cc(C(=O)NC4CC4)ccc3C)c2c1C	IC50	'='	24.0	nM	7.62			UO_0000065	20.13	0.37	5.28	7.59	False	CHEMBL1251166	Inhibition of bacterially expressed p38alpha pretreated for 10 mins measured after 45 mins	B	BAO_0000357	single protein format	None	None	None	None	None	CHEMBL260	MAP kinase p38 alpha	Homo sapiens	SINGLE PROTEIN	CHEMBL1250528	1	Scientific Literature	J. Med. Chem.	2010	None
CHEMBL1254916		0	449.54	0	3.86	7s	CCNC(=O)c1cn2ncnc(Nc3cc(C(=O)Nc4ncc(C)s4)ccc3C)c2c1C	IC50	'>'	1000.0	nM				UO_0000065					False	CHEMBL1251166	Inhibition of bacterially expressed p38alpha pretreated for 10 mins measured after 45 mins	B	BAO_0000357	single protein format	None	None	None	None	None	CHEMBL260	MAP kinase p38 alpha	Homo sapiens	SINGLE PROTEIN	CHEMBL1250528	1	Scientific Literature	J. Med. Chem.	2010	None
CHEMBL107161		0	428.54	1	6.28	17	COc1cc(NC(=O)Nc2cc(C(C)(C)C)nn2-c2ccc(C)cc2)c2ccccc2c1	Kd	'='	9.4	nM	8.03			UO_0000065	18.73	0.34	1.75	11.77	False	CHEMBL733328	Binding affinity for Mitogen-activated protein kinase p38 alpha	B	BAO_0000357	single protein format	None	None	None	None	None	CHEMBL260	MAP kinase p38 alpha	Homo sapiens	SINGLE PROTEIN	CHEMBL1146625	1	Scientific Literature	Bioorg. Med. Chem. Lett.	2003	None
CHEMBL585549		0	379.42	0	4.72	5	CC(C)(C)c1cc(NC(=O)Nc2ccccc2)n(-c2cccc([N+](=O)[O-])c2)n1	IC50	'='	220.0	nM	6.66			UO_0000065	17.55	0.32	1.94	6.52	False	CHEMBL1050681	Displacement of N,N'-(2,2'-(3,3'-disulfanediylbis(2,5-dioxopyrrolidine-3,1-diyl))bis(ethane-2,1-diyl))bis(2-(3-(3-tert-butyl-5-(3-naphthalen-1-ylureido)-1H-pyrazol-1-yl)phenylamino)acetamide) from inactive form of p38alpha expressed in Escherichia coli BL21(DE3) cells by enzyme fragment complementation assay	B	BAO_0000219	cell-based format	None	None	None	None	None	CHEMBL260	MAP kinase p38 alpha	Homo sapiens	SINGLE PROTEIN	CHEMBL1156773	1	Scientific Literature	J. Med. Chem.	2010	None
CHEMBL526930		0	536.60	2	6.72	13	Cc1cccc(-n2nc(C(C)(C)C)cc2NC(=O)Nc2ccc(Nc3ncnc4ccc([N+](=O)[O-])cc34)cc2)c1	IC50	'='	760.0	nM	6.12			UO_0000065	11.40	0.21	-0.60	4.37	False	CHEMBL1050681	Displacement of N,N'-(2,2'-(3,3'-disulfanediylbis(2,5-dioxopyrrolidine-3,1-diyl))bis(ethane-2,1-diyl))bis(2-(3-(3-tert-butyl-5-(3-naphthalen-1-ylureido)-1H-pyrazol-1-yl)phenylamino)acetamide) from inactive form of p38alpha expressed in Escherichia coli BL21(DE3) cells by enzyme fragment complementation assay	B	BAO_0000219	cell-based format	None	None	None	None	None	CHEMBL260	MAP kinase p38 alpha	Homo sapiens	SINGLE PROTEIN	CHEMBL1156773	1	Scientific Literature	J. Med. Chem.	2010	None
CHEMBL510516		0	562.68	2	7.16	15	CCC(=O)Nc1ccc2ncnc(Nc3ccc(NC(=O)Nc4cc(C(C)(C)C)nn4-c4cccc(C)c4)cc3)c2c1	IC50	'='	1000.0	nM	6.00			UO_0000065	10.66	0.20	-1.16	4.77	False	CHEMBL1050681	Displacement of N,N'-(2,2'-(3,3'-disulfanediylbis(2,5-dioxopyrrolidine-3,1-diyl))bis(ethane-2,1-diyl))bis(2-(3-(3-tert-butyl-5-(3-naphthalen-1-ylureido)-1H-pyrazol-1-yl)phenylamino)acetamide) from inactive form of p38alpha expressed in Escherichia coli BL21(DE3) cells by enzyme fragment complementation assay	B	BAO_0000219	cell-based format	None	None	None	None	None	CHEMBL260	MAP kinase p38 alpha	Homo sapiens	SINGLE PROTEIN	CHEMBL1156773	1	Scientific Literature	J. Med. Chem.	2010	None
CHEMBL570427		0	505.63	2	7.00	21	Cc1ccc(-n2nc(C(C)(C)C)cc2NC(=O)Nc2cccc(Nc3ccnc4ccc(N)cc34)c2)cc1	IC50	'='	310.0	nM	6.51			UO_0000065	12.87	0.23	-0.49	5.92	False	CHEMBL1050681	Displacement of N,N'-(2,2'-(3,3'-disulfanediylbis(2,5-dioxopyrrolidine-3,1-diyl))bis(ethane-2,1-diyl))bis(2-(3-(3-tert-butyl-5-(3-naphthalen-1-ylureido)-1H-pyrazol-1-yl)phenylamino)acetamide) from inactive form of p38alpha expressed in Escherichia coli BL21(DE3) cells by enzyme fragment complementation assay	B	BAO_0000219	cell-based format	None	None	None	None	None	CHEMBL260	MAP kinase p38 alpha	Homo sapiens	SINGLE PROTEIN	CHEMBL1156773	1	Scientific Literature	J. Med. Chem.	2010	None
CHEMBL568874		0	535.61	2	7.32	22	Cc1ccc(-n2nc(C(C)(C)C)cc2NC(=O)Nc2cccc(Nc3ccnc4ccc([N+](=O)[O-])cc34)c2)cc1	IC50	'='	95.0	nM	7.02			UO_0000065	13.11	0.24	-0.30	5.53	False	CHEMBL1050681	Displacement of N,N'-(2,2'-(3,3'-disulfanediylbis(2,5-dioxopyrrolidine-3,1-diyl))bis(ethane-2,1-diyl))bis(2-(3-(3-tert-butyl-5-(3-naphthalen-1-ylureido)-1H-pyrazol-1-yl)phenylamino)acetamide) from inactive form of p38alpha expressed in Escherichia coli BL21(DE3) cells by enzyme fragment complementation assay	B	BAO_0000219	cell-based format	None	None	None	None	None	CHEMBL260	MAP kinase p38 alpha	Homo sapiens	SINGLE PROTEIN	CHEMBL1156773	1	Scientific Literature	J. Med. Chem.	2010	None
CHEMBL498947		0	383.88	1	5.05	3	CC(C)(C)c1cc(NC(=O)Nc2ccc(Cl)cc2)n(-c2cccc(N)c2)n1	IC50	'='	2000.0	nM	5.70			UO_0000065	14.85	0.29	0.65	6.71	False	CHEMBL1050682	Inhibition of p38alpha active form expressed in Escherichia coli BL21(DE3) cells by HTRF assay	B	BAO_0000219	cell-based format	None	None	None	None	None	CHEMBL260	MAP kinase p38 alpha	Homo sapiens	SINGLE PROTEIN	CHEMBL1156773	1	Scientific Literature	J. Med. Chem.	2010	None
CHEMBL585549		0	379.42	0	4.72	5	CC(C)(C)c1cc(NC(=O)Nc2ccccc2)n(-c2cccc([N+](=O)[O-])c2)n1	IC50	'='	100.0	nM	7.00			UO_0000065	18.45	0.34	2.28	6.86	False	CHEMBL1050682	Inhibition of p38alpha active form expressed in Escherichia coli BL21(DE3) cells by HTRF assay	B	BAO_0000219	cell-based format	None	None	None	None	None	CHEMBL260	MAP kinase p38 alpha	Homo sapiens	SINGLE PROTEIN	CHEMBL1156773	1	Scientific Literature	J. Med. Chem.	2010	None
CHEMBL264227		0	483.47	1	5.88	15al	Fc1ccc(-c2ncn(C3CCNCC3)c2-c2ccnc(Oc3ccc(C(F)(F)F)cc3)n2)cc1	IC50	'='	215.0	nM	6.67			UO_0000065	13.79	0.26	0.79	10.28	True	CHEMBL874040	Inhibitory concentration against mitogen-activated protein kinase p38 alpha	B	BAO_0000357	single protein format	None	None	None	None	None	CHEMBL260	MAP kinase p38 alpha	Homo sapiens	SINGLE PROTEIN	CHEMBL1134753	1	Scientific Literature	Bioorg. Med. Chem. Lett.	2001	None
CHEMBL474177		0	334.32	0	4.77	24b	O=c1c2ccc(Nc3ccc(F)cc3F)cc2ccc2ncccc12	IC50	'='	330.0	nM	6.48			UO_0000065	19.39	0.35	1.71	15.44	False	CHEMBL1022155	Inhibition of p38alpha MAPK by cell-free enzyme immunosorbent assay	B	BAO_0000357	single protein format	None	None	None	None	None	CHEMBL260	MAP kinase p38 alpha	Homo sapiens	SINGLE PROTEIN	CHEMBL1152800	1	Scientific Literature	J. Med. Chem.	2009	None
CHEMBL473597		0	313.36	0	4.07	26	Nc1ccccc1Nc1ccc2c(=O)c3cnccc3ccc2c1	IC50	'='	1950.0	nM	5.71			UO_0000065	18.22	0.32	1.64	8.40	False	CHEMBL1022155	Inhibition of p38alpha MAPK by cell-free enzyme immunosorbent assay	B	BAO_0000357	single protein format	None	None	None	None	None	CHEMBL260	MAP kinase p38 alpha	Homo sapiens	SINGLE PROTEIN	CHEMBL1152800	1	Scientific Literature	J. Med. Chem.	2009	None
CHEMBL273611		0	459.48	0	4.59	15n	Fc1ccc(-c2ncn(C3CCNCC3)c2-c2ccnc(Oc3ccc4c(c3)OCO4)n2)cc1	IC50	'='	23.0	nM	7.64			UO_0000065	16.62	0.31	3.05	9.17	True	CHEMBL874040	Inhibitory concentration against mitogen-activated protein kinase p38 alpha	B	BAO_0000357	single protein format	None	None	None	None	None	CHEMBL260	MAP kinase p38 alpha	Homo sapiens	SINGLE PROTEIN	CHEMBL1134753	1	Scientific Literature	Bioorg. Med. Chem. Lett.	2001	None
CHEMBL191113		0	464.60	0	3.73	20	CC(C)S(=O)(=O)n1c(N)nc2ccc(-c3[nH]c(C4CCNCC4)nc3-c3ccccc3)cc21	IC50	'='	2.7	nM	8.57			UO_0000065	18.44	0.35	4.84	7.22	False	CHEMBL832299	Inhibition of human recombinant Mitogen activated protein kinase p38 alpha activity using ATP[gamma-33P] and EGFR 21mer-peptide	B	BAO_0000357	single protein format	Homo sapiens	None	None	None	None	CHEMBL260	MAP kinase p38 alpha	Homo sapiens	SINGLE PROTEIN	CHEMBL1143559	1	Scientific Literature	J. Med. Chem.	2005	None
CHEMBL514201	TALMAPIMOD	2	513.01	1	3.98	2, scio-469	C[C@H]1CN(C(=O)c2cc3c(C(=O)C(=O)N(C)C)cn(C)c3cc2Cl)[C@H](C)CN1Cc1ccc(F)cc1	Kd	'='	0.48	nM	9.32			UO_0000065	18.16	0.35	5.34	14.15	False	CHEMBL1111805	Binding affinity to p38alpha	B	BAO_0000357	single protein format	None	None	None	None	None	CHEMBL260	MAP kinase p38 alpha	Homo sapiens	SINGLE PROTEIN	CHEMBL1156258	1	Scientific Literature	J. Med. Chem.	2010	None
CHEMBL270004		0	544.87	2	5.85	27	CC(C)(N)C(=O)NCCOc1cc(-c2ccccc2Cl)c2ccc(=O)n(-c3c(Cl)cccc3Cl)c2c1	IC50	'='	28.0	nM	7.55			UO_0000065	13.86	0.29	1.70	8.75	False	CHEMBL935076	Inhibition of p38-alpha by whole blood assay	B	BAO_0000357	single protein format	None	None	None	None	None	CHEMBL260	MAP kinase p38 alpha	Homo sapiens	SINGLE PROTEIN	CHEMBL1144044	1	Scientific Literature	Bioorg. Med. Chem. Lett.	2008	None
CHEMBL257697		0	546.84	1	4.43	26	NC(CO)C(=O)NCCOc1cc(-c2ccccc2Cl)c2ccc(=O)n(-c3c(Cl)cccc3Cl)c2c1	IC50	'='	200.0	nM	6.70			UO_0000065	12.25	0.25	2.27	6.29	False	CHEMBL935076	Inhibition of p38-alpha by whole blood assay	B	BAO_0000357	single protein format	None	None	None	None	None	CHEMBL260	MAP kinase p38 alpha	Homo sapiens	SINGLE PROTEIN	CHEMBL1144044	1	Scientific Literature	Bioorg. Med. Chem. Lett.	2008	None
CHEMBL278737		0	366.87	1	5.13	48	COC(=O)c1sc(C(C)(C)C)cc1NC(=O)Nc1ccc(Cl)cc1	Inhibition	'='	76.0	%				UO_0000187					False	CHEMBL731496	Percent inhibition determined in vitro against mitogen-activated protein kinase p38 alpha 2 derived from Escherichia coli at 5 uM	B	BAO_0000357	single protein format	None	None	None	None	None	CHEMBL260	MAP kinase p38 alpha	Homo sapiens	SINGLE PROTEIN	CHEMBL1134054	1	Scientific Literature	Bioorg. Med. Chem. Lett.	2001	None
CHEMBL1091288		0	385.47	0	1.59	10d	C[C@@H](CO)Nc1nccc(N(CCCCN)C(=O)c2ccc3c(c2)CCO3)n1	IC50	'='	310.0	nM	6.51			UO_0000065	16.88	0.32	4.92	5.73	False	CHEMBL1103558	Inhibition of human p38alpha assessed as gamma-[32P]ATP incorporation after 60 mins by scintillation counting	B	BAO_0000357	single protein format	Homo sapiens	None	None	None	None	CHEMBL260	MAP kinase p38 alpha	Homo sapiens	SINGLE PROTEIN	CHEMBL1156216	1	Scientific Literature	Bioorg. Med. Chem. Lett.	2010	None
CHEMBL230761		0	485.75	1	5.75	44	Cn1cnc(CNc2cc(Br)c3ncc(C#N)c(Nc4ccc(F)c(Cl)c4)c3c2)c1	IC50	'>'	40000.0	nM				UO_0000065					False	CHEMBL896197	Inhibition of p38alpha	B	BAO_0000357	single protein format	Homo sapiens	None	None	None	None	CHEMBL260	MAP kinase p38 alpha	Homo sapiens	SINGLE PROTEIN	CHEMBL1148782	1	Scientific Literature	J. Med. Chem.	2007	None
CHEMBL436817		0	427.27	1	5.63	11	N#Cc1cnc2c(Cl)cc(NCc3cnc[nH]3)cc2c1Nc1ccc(F)c(Cl)c1	IC50	'='	11200.0	nM	4.95			UO_0000065	11.59	0.23	-0.68	5.54	False	CHEMBL896197	Inhibition of p38alpha	B	BAO_0000357	single protein format	Homo sapiens	None	None	None	None	CHEMBL260	MAP kinase p38 alpha	Homo sapiens	SINGLE PROTEIN	CHEMBL1148782	1	Scientific Literature	J. Med. Chem.	2007	None
CHEMBL171242		0	346.43	0	4.00	18	CCn1c(=O)n(CC)c2cc(-c3ccnn3-c3cccc(C)c3)ccc21	IC50	'='	690.0	nM	6.16			UO_0000065	17.78	0.32	2.16	13.77	False	CHEMBL734272	Inhibitory activity against mitogen activated protein (MAP) kinase p38 alpha.	B	BAO_0000357	single protein format	None	None	None	None	None	CHEMBL260	MAP kinase p38 alpha	Homo sapiens	SINGLE PROTEIN	CHEMBL1137961	1	Scientific Literature	Bioorg. Med. Chem. Lett.	2004	None
CHEMBL95692	SB-242235	0	353.40	0	3.08	SB-2422352	COc1nccc(-c2c(-c3ccc(F)cc3)ncn2C2CCNCC2)n1	IC50	'='	40.0	nM	7.40			UO_0000065	20.93	0.39	4.32	11.41	False	CHEMBL734272	Inhibitory activity against mitogen activated protein (MAP) kinase p38 alpha.	B	BAO_0000357	single protein format	None	None	None	None	None	CHEMBL260	MAP kinase p38 alpha	Homo sapiens	SINGLE PROTEIN	CHEMBL1137961	1	Scientific Literature	Bioorg. Med. Chem. Lett.	2004	None
CHEMBL119385	NEFLAMAPIMOD	2	436.27	1	5.49	2, VX-745	O=c1ncn2nc(Sc3ccc(F)cc3F)ccc2c1-c1c(Cl)cccc1Cl	IC50	'='	70.0	nM	7.16			UO_0000065	16.40	0.35	1.66	15.14	False	CHEMBL1101788	Inhibition of p38alpha	B	BAO_0000357	single protein format	None	None	None	None	None	CHEMBL260	MAP kinase p38 alpha	Homo sapiens	SINGLE PROTEIN	CHEMBL1154277	1	Scientific Literature	Bioorg. Med. Chem. Lett.	2009	None
CHEMBL1078404		0	377.34	0	4.63	8d	O=c1c(C(F)(F)F)c(OCc2ccccc2)ccn1Cc1cccc(F)c1	IC50	'='	50000.0	nM	4.30			UO_0000065	11.40	0.22	-0.33	13.77	False	CHEMBL1101788	Inhibition of p38alpha	B	BAO_0000357	single protein format	None	None	None	None	None	CHEMBL260	MAP kinase p38 alpha	Homo sapiens	SINGLE PROTEIN	CHEMBL1154277	1	Scientific Literature	Bioorg. Med. Chem. Lett.	2009	None
CHEMBL1078678		0	445.26	0	4.70	12c	Cc1cc(OCc2ccc(F)cc2F)c(Br)c(=O)n1Cc1ccc(C#N)cc1	IC50	'='	190.0	nM	6.72			UO_0000065	15.10	0.33	2.02	12.22	False	CHEMBL1101788	Inhibition of p38alpha	B	BAO_0000357	single protein format	None	None	None	None	None	CHEMBL260	MAP kinase p38 alpha	Homo sapiens	SINGLE PROTEIN	CHEMBL1154277	1	Scientific Literature	Bioorg. Med. Chem. Lett.	2009	None
CHEMBL115769		0	334.35	0	3.97	RWJ-68354	COc1cc(N)[nH]c2nc(-c3ccc(F)cc3)c(-c3ccncc3)c1-2	IC50	'='	52.0	nM	7.28			UO_0000065	21.79	0.40	3.31	9.48	False	CHEMBL734272	Inhibitory activity against mitogen activated protein (MAP) kinase p38 alpha.	B	BAO_0000357	single protein format	None	None	None	None	None	CHEMBL260	MAP kinase p38 alpha	Homo sapiens	SINGLE PROTEIN	CHEMBL1137961	1	Scientific Literature	Bioorg. Med. Chem. Lett.	2004	None
CHEMBL435669		0	420.93	1	5.32	12m	Cn1c(=O)n(C)c2cc(-c3[nH]c(-c4cccs4)nc3-c3cccc(Cl)c3)ccc21	IC50	'='	380.0	nM	6.42			UO_0000065	15.25	0.30	1.10	11.55	False	CHEMBL734272	Inhibitory activity against mitogen activated protein (MAP) kinase p38 alpha.	B	BAO_0000357	single protein format	None	None	None	None	None	CHEMBL260	MAP kinase p38 alpha	Homo sapiens	SINGLE PROTEIN	CHEMBL1137961	1	Scientific Literature	Bioorg. Med. Chem. Lett.	2004	None
CHEMBL450809		0	555.68	2	5.16	6	Cc1cccc(-n2nc(C(C)(C)C)cc2/C(=N/O)C(=O)Nc2ccc(OCCN3CCOCC3)c3ccccc23)c1	IC50	'='	100.0	nM	7.00			UO_0000065	12.60	0.23	1.84	6.92	False	CHEMBL984551	Inhibition of human p38alpha phosphorylation	B	BAO_0000357	single protein format	Homo sapiens	None	None	None	None	CHEMBL260	MAP kinase p38 alpha	Homo sapiens	SINGLE PROTEIN	CHEMBL1142500	1	Scientific Literature	Bioorg. Med. Chem. Lett.	2008	None
CHEMBL160735		0	336.87	1	6.44	26	Clc1ccc(-c2cc(C3CCCCC3)c(-c3ccncc3)[nH]2)cc1	IC50	'>'	10000.0	nM				UO_0000065					False	CHEMBL842195	Inhibitory activity against p38-alpha kinase	B	BAO_0000357	single protein format	None	None	None	None	None	CHEMBL260	MAP kinase p38 alpha	Homo sapiens	SINGLE PROTEIN	CHEMBL1132135	1	Scientific Literature	Bioorg. Med. Chem. Lett.	1999	None
CHEMBL1254900		0	466.88	0	4.49	29	Cn1c(=O)c(-c2cc(C(=O)NC3CC3)ccc2Cl)cc2cnnc(-c3ccc(F)cc3F)c21	IC50	'='	2.6	nM	8.59			UO_0000065	18.39	0.36	4.10	11.17	False	CHEMBL1251348	Inhibition of p38alpha MAP kinase	B	BAO_0000357	single protein format	None	None	None	None	None	CHEMBL260	MAP kinase p38 alpha	Homo sapiens	SINGLE PROTEIN	CHEMBL1250511	1	Scientific Literature	J. Med. Chem.	2010	None
CHEMBL1171533		0	265.28	0	1.52	23	Cn1cc(-c2cnc3ncc(-c4cn[nH]c4)cn23)cn1	Inhibition	'='	4.0	%				UO_0000187					False	CHEMBL1174000	Inhibition of p38alpha at 10 uM by mobility shift assay	B	BAO_0000357	single protein format	None	None	None	None	None	CHEMBL260	MAP kinase p38 alpha	Homo sapiens	SINGLE PROTEIN	CHEMBL1177828	1	Scientific Literature	Bioorg. Med. Chem. Lett.	2010	None
CHEMBL1254814		0	497.45	0	4.42	39	Cc1cnc(C(=O)NC2CC2)cc1-c1cc2cnnc(-c3ccc(C(F)(F)F)cc3F)c2n(C)c1=O	IC50	'='	2.9	nM	8.54			UO_0000065	17.16	0.32	4.12	9.51	False	CHEMBL1251348	Inhibition of p38alpha MAP kinase	B	BAO_0000357	single protein format	None	None	None	None	None	CHEMBL260	MAP kinase p38 alpha	Homo sapiens	SINGLE PROTEIN	CHEMBL1250511	1	Scientific Literature	J. Med. Chem.	2010	None
CHEMBL377481		0	558.69	2	7.08	30	Cc1cccc(C)c1OC(=O)N(c1ccc2ccccc2c1)c1ccnc(Nc2ccc(N3CCN(C)CC3)cc2)n1	IC50	'='	740.0	nM	6.13			UO_0000065	10.97	0.20	-0.95	8.30	False	CHEMBL870979	Inhibition of p38alpha	B	BAO_0000357	single protein format	Homo sapiens	None	None	None	None	CHEMBL260	MAP kinase p38 alpha	Homo sapiens	SINGLE PROTEIN	CHEMBL1145338	1	Scientific Literature	J. Med. Chem.	2006	None
CHEMBL213986		0	526.82	2	5.75	29	O=C1NCc2c(-c3ccccc3Cl)nc(N3CCc4n[nH]cc4C3)nc2N1c1c(Cl)cccc1Cl	IC50	'='	1.9	nM	8.72			UO_0000065	16.55	0.34	2.97	9.69	False	CHEMBL867362	Inhibition of p38alpha	B	BAO_0000357	single protein format	Homo sapiens	None	None	None	None	CHEMBL260	MAP kinase p38 alpha	Homo sapiens	SINGLE PROTEIN	CHEMBL1145325	1	Scientific Literature	Bioorg. Med. Chem. Lett.	2006	None
CHEMBL105248		0	499.62	1	5.50	6	CC(C)c1cc(NC(=O)Nc2ccc(OCCN3CCOCC3)c3ccccc23)n(-c2ccccc2)n1	k_off	'='	0.00038	s-1									False	CHEMBL733329	Rate of dissociation from Mitogen-activated protein kinase p38 alpha	B	BAO_0000357	single protein format	None	None	None	None	None	CHEMBL260	MAP kinase p38 alpha	Homo sapiens	SINGLE PROTEIN	CHEMBL1146625	1	Scientific Literature	Bioorg. Med. Chem. Lett.	2003	None
CHEMBL478225		0	419.91	1	5.10	4	Cc1ccc(NC(=O)c2ccnc(Cl)c2)cc1-c1ccc(C(=O)NCC2CC2)cc1	Ki	'='	150.0	nM	6.82			UO_0000065	16.25	0.31	1.72	9.60	False	CHEMBL987298	Displacement of rhodamine-green labeled (2-(6-amino-3-imino-3H-xanthen-9-yl)-5-{[({4-[4-(4-Cl-3-hydroxyphenyl)-5-(4-pyridinyl)-1H-imidazol-2yl]phenyl}methyl)amino]carbonyl}benzoic acid from human p38alpha by fluorescence polarization	B	BAO_0000357	single protein format	Homo sapiens	None	None	None	None	CHEMBL260	MAP kinase p38 alpha	Homo sapiens	SINGLE PROTEIN	CHEMBL1155813	1	Scientific Literature	Bioorg. Med. Chem. Lett.	2008	None
CHEMBL95692	SB-242235	0	353.40	0	3.08	SB-242235	COc1nccc(-c2c(-c3ccc(F)cc3)ncn2C2CCNCC2)n1	Ki						Not Determined						False	CHEMBL987299	Inhibition of human recombinant p38alpha-mediated ATF2 phosphorylation by TR-FRET assay	B	BAO_0000357	single protein format	Homo sapiens	None	None	None	None	CHEMBL260	MAP kinase p38 alpha	Homo sapiens	SINGLE PROTEIN	CHEMBL1155813	1	Scientific Literature	Bioorg. Med. Chem. Lett.	2008	None
CHEMBL118339		0	289.38	0	4.18	13	Cc1ccc(-c2c(-c3cccc(C)n3)nn3c2CCC3)cc1	IC50	'>'	20000.0	nM				UO_0000065					False	CHEMBL734081	Inhibitory activity against Mitogen-activated protein kinase p38	B	BAO_0000357	single protein format	None	None	None	None	None	CHEMBL260	MAP kinase p38 alpha	Homo sapiens	SINGLE PROTEIN	CHEMBL1147482	1	Scientific Literature	Bioorg. Med. Chem. Lett.	2004	None
CHEMBL482721		0	393.45	0	3.14	CER-0263106	Cc1cccc(Oc2ccnc(N3CCN(C(=O)c4c(C)noc4C)CC3)n2)c1	Inhibition	'='	0.0	%				UO_0000187					False	CHEMBL953374	Inhibition of p38alpha at 10 uM by HTRF assay relative to control	B	BAO_0000357	single protein format	None	None	None	None	None	CHEMBL260	MAP kinase p38 alpha	Homo sapiens	SINGLE PROTEIN	CHEMBL1150387	1	Scientific Literature	J. Med. Chem.	2008	None
CHEMBL519349		0	381.48	0	2.83	CER-0263740	COC[C@@H]1CCCN1C(=O)[C@@H]1CCCN1c1nccc(Nc2ccccc2)n1	Inhibition	'='	0.0	%				UO_0000187					False	CHEMBL953374	Inhibition of p38alpha at 10 uM by HTRF assay relative to control	B	BAO_0000357	single protein format	None	None	None	None	None	CHEMBL260	MAP kinase p38 alpha	Homo sapiens	SINGLE PROTEIN	CHEMBL1150387	1	Scientific Literature	J. Med. Chem.	2008	None
CHEMBL482717		0	389.46	0	3.26	CER-0263064	Cc1cccc(Oc2ccnc(N3CCC[C@H]3C(=O)NCc3cccnc3)n2)c1	Inhibition	'='	0.0	%				UO_0000187					False	CHEMBL953374	Inhibition of p38alpha at 10 uM by HTRF assay relative to control	B	BAO_0000357	single protein format	None	None	None	None	None	CHEMBL260	MAP kinase p38 alpha	Homo sapiens	SINGLE PROTEIN	CHEMBL1150387	1	Scientific Literature	J. Med. Chem.	2008	None
CHEMBL7917	TYRPHOSTIN AG-1478	0	315.76	0	4.04	Tyrphostin AG-1478	COc1cc2ncnc(Nc3cccc(Cl)c3)c2cc1OC	Residual Activity	'='	56.0	%				UO_0000187					False	CHEMBL2219171	Millipore: Percentage of residual kinase activity of MAPK14 at 1uM relative to control. Control inhibitor: SB203580 at 100.0uM. Buffer: 25 mM Tris pH 7.5, 0.02 mM EGTA	B	BAO_0000357	single protein format	Homo sapiens	None	None	None	None	CHEMBL260	MAP kinase p38 alpha	Homo sapiens	SINGLE PROTEIN	CHEMBL2218924	1	Scientific Literature	Biochem. J.	2013	None
CHEMBL388978	STAUROSPORINE	0	466.54	0	4.35	Staurosporine	CN[C@@H]1C[C@H]2O[C@@](C)([C@@H]1OC)n1c3ccccc3c3c4c(c5c6ccccc6n2c5c31)C(=O)NC4	Residual Activity	'='	81.0	%				UO_0000187					False	CHEMBL2219171	Millipore: Percentage of residual kinase activity of MAPK14 at 1uM relative to control. Control inhibitor: SB203580 at 100.0uM. Buffer: 25 mM Tris pH 7.5, 0.02 mM EGTA	B	BAO_0000357	single protein format	Homo sapiens	None	None	None	None	CHEMBL260	MAP kinase p38 alpha	Homo sapiens	SINGLE PROTEIN	CHEMBL2218924	1	Scientific Literature	Biochem. J.	2013	None
CHEMBL191003	JNJ-7706621	0	394.36	0	1.22	JNJ-7706621	Nc1nc(Nc2ccc(S(N)(=O)=O)cc2)nn1C(=O)c1c(F)cccc1F	Residual Activity	'='	93.0	%				UO_0000187					False	CHEMBL2219171	Millipore: Percentage of residual kinase activity of MAPK14 at 1uM relative to control. Control inhibitor: SB203580 at 100.0uM. Buffer: 25 mM Tris pH 7.5, 0.02 mM EGTA	B	BAO_0000357	single protein format	Homo sapiens	None	None	None	None	CHEMBL260	MAP kinase p38 alpha	Homo sapiens	SINGLE PROTEIN	CHEMBL2218924	1	Scientific Literature	Biochem. J.	2013	None
CHEMBL2218938		0	328.34	0	3.04	ERK_Inhibitor_II_Negative_control	Oc1n[nH]c2nnc(-c3c(-c4ccccc4)nn4ccccc34)cc12	Residual Activity	'='	93.0	%				UO_0000187					False	CHEMBL2219171	Millipore: Percentage of residual kinase activity of MAPK14 at 1uM relative to control. Control inhibitor: SB203580 at 100.0uM. Buffer: 25 mM Tris pH 7.5, 0.02 mM EGTA	B	BAO_0000357	single protein format	Homo sapiens	None	None	None	None	CHEMBL260	MAP kinase p38 alpha	Homo sapiens	SINGLE PROTEIN	CHEMBL2218924	1	Scientific Literature	Biochem. J.	2013	None
CHEMBL358718		0	400.50	1	5.39	10g	Fc1ccc(-c2c(-c3ccncc3)n(CCN3CCCCC3)c3cccnc23)cc1	IC50	'='	1970.0	nM	5.71			UO_0000065	14.25	0.26	0.32	16.81	False	CHEMBL732624	In vitro inhibitory concentration against Mitogen-activated protein kinase p38 alpha	B	BAO_0000357	single protein format	None	None	None	None	None	CHEMBL260	MAP kinase p38 alpha	Homo sapiens	SINGLE PROTEIN	CHEMBL1145138	1	Scientific Literature	J. Med. Chem.	2003	None
CHEMBL495492		0	373.46	1	5.14	3g	Cc1ccc2c(NC3CC3)noc2c1-c1ccc2c(NC(C)C)nncc2c1	Ki	'='	0.5	nM	9.30			UO_0000065	24.91	0.45	4.16	12.26	False	CHEMBL1035784	Inhibition of human recombinant GST-tagged p38alphaMAPK-induced ATF2 phosphorylation	B	BAO_0000357	single protein format	Homo sapiens	None	None	None	None	CHEMBL260	MAP kinase p38 alpha	Homo sapiens	SINGLE PROTEIN	CHEMBL1140162	1	Scientific Literature	J. Med. Chem.	2008	None
CHEMBL325405		0	330.37	0	4.25	7	Fc1ccc(-c2nn3c(c2-c2ccnc4ccccc24)CCC3)nc1	IC50	'='	11000.0	nM	4.96			UO_0000065	15.01	0.27	0.71	11.37	False	CHEMBL734081	Inhibitory activity against Mitogen-activated protein kinase p38	B	BAO_0000357	single protein format	None	None	None	None	None	CHEMBL260	MAP kinase p38 alpha	Homo sapiens	SINGLE PROTEIN	CHEMBL1147482	1	Scientific Literature	Bioorg. Med. Chem. Lett.	2004	None
CHEMBL1644618		0	385.47	0	4.52	10	O=c1[nH]nc(-c2ccnc(NC3CCCCC3)c2)n1-c1ccc2ccccc2c1	IC50	'>'	50000.0	nM				UO_0000065					False	CHEMBL1648829	Inhibition of recombinant p38alpha after 60 mins by TR-FRET assay	B	BAO_0000357	single protein format	None	None	None	None	None	CHEMBL260	MAP kinase p38 alpha	Homo sapiens	SINGLE PROTEIN	CHEMBL1641539	1	Scientific Literature	Bioorg. Med. Chem. Lett.	2011	None
CHEMBL367872		0	304.35	0	2.93	17a	Cn1c(=O)n(C)c2cc(-c3[nH]ncc3-c3ccccc3)ccc21	IC50	'='	2500.0	nM	5.60			UO_0000065	18.41	0.33	2.67	10.07	False	CHEMBL734272	Inhibitory activity against mitogen activated protein (MAP) kinase p38 alpha.	B	BAO_0000357	single protein format	None	None	None	None	None	CHEMBL260	MAP kinase p38 alpha	Homo sapiens	SINGLE PROTEIN	CHEMBL1137961	1	Scientific Literature	Bioorg. Med. Chem. Lett.	2004	None
CHEMBL158477		0	360.84	1	6.07	37	COc1cccc(-c2cc(-c3ccc(Cl)cc3)[nH]c2-c2ccncc2)c1	IC50	'='	420.0	nM	6.38			UO_0000065	17.67	0.33	0.31	16.82	False	CHEMBL842195	Inhibitory activity against p38-alpha kinase	B	BAO_0000357	single protein format	None	None	None	None	None	CHEMBL260	MAP kinase p38 alpha	Homo sapiens	SINGLE PROTEIN	CHEMBL1132135	1	Scientific Literature	Bioorg. Med. Chem. Lett.	1999	None
CHEMBL330422		0	396.47	0	2.82	16	CN1CCC(n2cnc(-c3ccc(F)cc3)c2-c2ccnc(NCCO)n2)CC1	ED50	'='	16.0	mg.kg-1				UO_0000308					False	CHEMBL736654	Inhibition against murine TNF synthesis induced by lipopolysaccharide (LPS)	F	BAO_0000019	assay format	None	None	None	None	None	CHEMBL260	MAP kinase p38 alpha	Homo sapiens	SINGLE PROTEIN	CHEMBL1134743	1	Scientific Literature	Bioorg. Med. Chem. Lett.	2001	None
CHEMBL1336	SORAFENIB	4	464.83	1	5.55	Sorafenib	CNC(=O)c1cc(Oc2ccc(NC(=O)Nc3ccc(Cl)c(C(F)(F)F)c3)cc2)ccn1	Kd	'='	370.0	nM	6.43			UO_0000065	13.84	0.27	0.88	6.96	True	CHEMBL1244545	Binding affinity to p38-alpha	B	BAO_0000357	single protein format	None	None	None	None	None	CHEMBL260	MAP kinase p38 alpha	Homo sapiens	SINGLE PROTEIN	CHEMBL1240346	1	Scientific Literature	Blood	2009	None
CHEMBL367111		0	332.41	0	3.90	17b	CCn1c(=O)n(CC)c2cc(-c3[nH]ncc3-c3ccccc3)ccc21	IC50	'='	680.0	nM	6.17			UO_0000065	18.55	0.34	2.27	11.09	False	CHEMBL734272	Inhibitory activity against mitogen activated protein (MAP) kinase p38 alpha.	B	BAO_0000357	single protein format	None	None	None	None	None	CHEMBL260	MAP kinase p38 alpha	Homo sapiens	SINGLE PROTEIN	CHEMBL1137961	1	Scientific Literature	Bioorg. Med. Chem. Lett.	2004	None
CHEMBL428496	WORTMANNIN	0	428.44	0	2.54	Wortmannin	COC[C@H]1OC(=O)c2coc3c2[C@@]1(C)C1=C(C3=O)[C@@H]2CCC(=O)[C@@]2(C)C[C@H]1OC(C)=O	Inhibition	'='	86.0	%				UO_0000187					False	CHEMBL1249569	Inhibition of His-tagged human SAPK2a/p38 expressed in Escherichia coli at 1 uM	B	BAO_0000019	assay format	Homo sapiens	None	None	None	None	CHEMBL260	MAP kinase p38 alpha	Homo sapiens	SINGLE PROTEIN	CHEMBL1240295	1	Scientific Literature	Biochem. J.	2000	None
CHEMBL1081312		0	319.37	0	3.07	PP121	Nc1ncnc2c1c(-c1cnc3[nH]ccc3c1)nn2C1CCCC1	Inhibition	'='	1.0	%				UO_0000187					False	CHEMBL1244211	Inhibition of p38alpha at 1 uM after 60 mins by FRET assay in presence of 100 uM ATP	B	BAO_0000357	single protein format	None	None	None	None	None	CHEMBL260	MAP kinase p38 alpha	Homo sapiens	SINGLE PROTEIN	CHEMBL1240340	1	Scientific Literature	Nat. Chem. Biol.	2008	None
CHEMBL10	SB-203580	0	377.44	0	4.68	SB-203580	C[S+]([O-])c1ccc(-c2nc(-c3ccc(F)cc3)c(-c3ccncc3)[nH]2)cc1	IC50	'='	38.0	nM	7.42			UO_0000065	19.66	0.38	2.74	12.65	True	CHEMBL734272	Inhibitory activity against mitogen activated protein (MAP) kinase p38 alpha.	B	BAO_0000357	single protein format	None	None	None	None	None	CHEMBL260	MAP kinase p38 alpha	Homo sapiens	SINGLE PROTEIN	CHEMBL1137961	1	Scientific Literature	Bioorg. Med. Chem. Lett.	2004	None
CHEMBL184555		0	414.47	0	4.95	3d	COc1cc2ncnc(Nc3cc(NC(=O)c4ccccc4)ccc3C)c2cc1OC	IC50	'='	70.0	nM	7.16			UO_0000065	17.26	0.32	2.20	8.38	False	CHEMBL874544	Inhibitory concentration against alpha mitogen activated protein kinase p38 activity	B	BAO_0000357	single protein format	Homo sapiens	None	None	None	None	CHEMBL260	MAP kinase p38 alpha	Homo sapiens	SINGLE PROTEIN	CHEMBL1138000	1	Scientific Literature	Bioorg. Med. Chem. Lett.	2004	None
CHEMBL1984842		0	464.55	0	4.46	SID103904777	CC(C)COc1nccn2c(-c3ccnc(NCC(C)(C)CO)n3)c(-c3ccc(F)cc3)nc12	Ki	'='	1.585	nM	8.80		active	UO_0000065					False	CHEMBL1964117	PUBCHEM_BIOASSAY: Navigating the Kinome. (Class of assay: other) Panel member name: MAPK14	F	BAO_0000019	assay format	None	None	None	None	None	CHEMBL260	MAP kinase p38 alpha	Homo sapiens	SINGLE PROTEIN	CHEMBL1201862	7	PubChem BioAssays			None
CHEMBL1969156		0	210.24	0	1.98	SID103905329	Nc1nccc2cnc(-c3ccccc3)n12	Ki	'='	10000.0	nM	5.00		active	UO_0000065					False	CHEMBL1964117	PUBCHEM_BIOASSAY: Navigating the Kinome. (Class of assay: other) Panel member name: MAPK14	F	BAO_0000019	assay format	None	None	None	None	None	CHEMBL260	MAP kinase p38 alpha	Homo sapiens	SINGLE PROTEIN	CHEMBL1201862	7	PubChem BioAssays			None
CHEMBL1973720		0	342.83	0	3.36	SID103904200	NC1CCC(Nc2nc(Cl)cc(-c3c[nH]c4ncccc34)n2)CC1	Ki	'='	1995.26	nM	5.70		active	UO_0000065					False	CHEMBL1964117	PUBCHEM_BIOASSAY: Navigating the Kinome. (Class of assay: other) Panel member name: MAPK14	F	BAO_0000019	assay format	None	None	None	None	None	CHEMBL260	MAP kinase p38 alpha	Homo sapiens	SINGLE PROTEIN	CHEMBL1201862	7	PubChem BioAssays			None
CHEMBL296468	BMS-387032	1	380.54	0	3.66	SID103905658	CC(C)(C)c1cnc(CSc2cnc(NC(=O)C3CCNCC3)s2)o1	Ki	'>'	3981.07	nM			inactive	UO_0000065					False	CHEMBL1964117	PUBCHEM_BIOASSAY: Navigating the Kinome. (Class of assay: other) Panel member name: MAPK14	F	BAO_0000019	assay format	None	None	None	None	None	CHEMBL260	MAP kinase p38 alpha	Homo sapiens	SINGLE PROTEIN	CHEMBL1201862	7	PubChem BioAssays			None
CHEMBL278646		0	390.51	0	4.80	33	COCCOC(=O)c1sc(C(C)(C)C)cc1NC(=O)Nc1ccc(C)cc1	IC50	'='	464.0	nM	6.33			UO_0000065	16.22	0.32	1.53	8.26	False	CHEMBL731495	Inhibition of Mitogen-activated protein kinase p38 alpha 2	B	BAO_0000357	single protein format	None	None	None	None	None	CHEMBL260	MAP kinase p38 alpha	Homo sapiens	SINGLE PROTEIN	CHEMBL1134054	1	Scientific Literature	Bioorg. Med. Chem. Lett.	2001	None
CHEMBL370405		0	349.50	1	5.34	12b	CCc1nc(-c2cccc(C)c2)c(-c2ccnc(N3CCCC3)c2)s1	IC50	'='	160.0	nM	6.80			UO_0000065	19.44	0.37	1.46	23.42	False	CHEMBL880637	In vitro inhibitory activity against mitogen-activated protein kinase p38 alpha	B	BAO_0000357	single protein format	Homo sapiens	None	None	None	None	CHEMBL260	MAP kinase p38 alpha	Homo sapiens	SINGLE PROTEIN	CHEMBL1141086	1	Scientific Literature	J. Med. Chem.	2005	None
CHEMBL371716		0	525.66	2	6.50	13c	Cc1cccc(-c2nc(-c3ccc(S(C)(=O)=O)cc3)sc2-c2ccnc(NC(=O)c3ccccc3)c2)c1	IC50	'='	37.0	nM	7.43			UO_0000065	14.14	0.27	0.93	8.35	False	CHEMBL880637	In vitro inhibitory activity against mitogen-activated protein kinase p38 alpha	B	BAO_0000357	single protein format	Homo sapiens	None	None	None	None	CHEMBL260	MAP kinase p38 alpha	Homo sapiens	SINGLE PROTEIN	CHEMBL1141086	1	Scientific Literature	J. Med. Chem.	2005	None
CHEMBL1331734		0	271.34	0	4.07	Cdk4_Inhibitor_II	COc1ccc(OC)c2c(=S)c3ccccc3[nH]c12	Residual Activity	'='	91.0	%				UO_0000187					False	CHEMBL2219172	Millipore: Percentage of residual kinase activity of MAPK14 at 10uM relative to control. Control inhibitor: SB203580 at 100.0uM. Buffer: 25 mM Tris pH 7.5, 0.02 mM EGTA	B	BAO_0000357	single protein format	Homo sapiens	None	None	None	None	CHEMBL260	MAP kinase p38 alpha	Homo sapiens	SINGLE PROTEIN	CHEMBL2218924	1	Scientific Literature	Biochem. J.	2013	None
CHEMBL1242366		0	481.55	1	5.28	UCN1	CC[C@H]1C[C@H]2O[C@@](C)([C@@H]1OC)n1c3ccccc3c3c4c(c5c6ccccc6n2c5c31)C(=O)N[C@@H]4O	Inhibition	'='	92.0	%				UO_0000187					False	CHEMBL1249569	Inhibition of His-tagged human SAPK2a/p38 expressed in Escherichia coli at 1 uM	B	BAO_0000019	assay format	Homo sapiens	None	None	None	None	CHEMBL260	MAP kinase p38 alpha	Homo sapiens	SINGLE PROTEIN	CHEMBL1240295	1	Scientific Literature	Biochem. J.	2000	None
CHEMBL257167		0	279.30	0	2.14	TPCA_1	NC(=O)Nc1sc(-c2ccc(F)cc2)cc1C(N)=O	Residual Activity	'='	77.0	%				UO_0000187					False	CHEMBL2219172	Millipore: Percentage of residual kinase activity of MAPK14 at 10uM relative to control. Control inhibitor: SB203580 at 100.0uM. Buffer: 25 mM Tris pH 7.5, 0.02 mM EGTA	B	BAO_0000357	single protein format	Homo sapiens	None	None	None	None	CHEMBL260	MAP kinase p38 alpha	Homo sapiens	SINGLE PROTEIN	CHEMBL2218924	1	Scientific Literature	Biochem. J.	2013	None
CHEMBL367625		0	385.90	0	3.93	CGP-74514A	CCn1cnc2c(Nc3cccc(Cl)c3)nc(N[C@@H]3CCCC[C@@H]3N)nc21	Residual Activity	'='	61.0	%				UO_0000187					False	CHEMBL2219172	Millipore: Percentage of residual kinase activity of MAPK14 at 10uM relative to control. Control inhibitor: SB203580 at 100.0uM. Buffer: 25 mM Tris pH 7.5, 0.02 mM EGTA	B	BAO_0000357	single protein format	Homo sapiens	None	None	None	None	CHEMBL260	MAP kinase p38 alpha	Homo sapiens	SINGLE PROTEIN	CHEMBL2218924	1	Scientific Literature	Biochem. J.	2013	None
CHEMBL23327	PURVALANOLA	0	388.90	0	4.23	Purvalanol_A	CC(C)[C@H](CO)Nc1nc(Nc2cccc(Cl)c2)c2ncn(C(C)C)c2n1	Residual Activity	'='	80.0	%				UO_0000187					False	CHEMBL2219172	Millipore: Percentage of residual kinase activity of MAPK14 at 10uM relative to control. Control inhibitor: SB203580 at 100.0uM. Buffer: 25 mM Tris pH 7.5, 0.02 mM EGTA	B	BAO_0000357	single protein format	Homo sapiens	None	None	None	None	CHEMBL260	MAP kinase p38 alpha	Homo sapiens	SINGLE PROTEIN	CHEMBL2218924	1	Scientific Literature	Biochem. J.	2013	None
CHEMBL1972220		0	536.56	2	5.65	SID103904323	Nc1ncc(-c2cnn(CCO)c2)c2scc(-c3ccc(NC(=O)Nc4ccc(OC(F)F)cc4)cc3)c12	Ki	'='	199.53	nM	6.70		active	UO_0000065					False	CHEMBL1964117	PUBCHEM_BIOASSAY: Navigating the Kinome. (Class of assay: other) Panel member name: MAPK14	F	BAO_0000019	assay format	None	None	None	None	None	CHEMBL260	MAP kinase p38 alpha	Homo sapiens	SINGLE PROTEIN	CHEMBL1201862	7	PubChem BioAssays			None
CHEMBL413	SIROLIMUS	4	914.19	3	6.18	Rapamycin	CO[C@H]1C[C@@H]2CC[C@@H](C)[C@@](O)(O2)C(=O)C(=O)N2CCCC[C@H]2C(=O)O[C@H]([C@H](C)C[C@@H]2CC[C@@H](O)[C@H](OC)C2)CC(=O)[C@H](C)/C=C(\C)[C@@H](O)[C@@H](OC)C(=O)[C@H](C)C[C@H](C)/C=C/C=C/C=C/1C	Residual Activity	'='	83.0	%				UO_0000187					False	CHEMBL2219172	Millipore: Percentage of residual kinase activity of MAPK14 at 10uM relative to control. Control inhibitor: SB203580 at 100.0uM. Buffer: 25 mM Tris pH 7.5, 0.02 mM EGTA	B	BAO_0000357	single protein format	Homo sapiens	None	None	None	None	CHEMBL260	MAP kinase p38 alpha	Homo sapiens	SINGLE PROTEIN	CHEMBL2218924	1	Scientific Literature	Biochem. J.	2013	None
CHEMBL272142		0	606.10	2	5.72	28	CC(C)S(=O)(=O)n1c(N)nc2ccc(-c3[nH]c(-c4c(F)cccc4Cl)nc3-c3ccccc3)cc21.CS(=O)(=O)O	IC50	'='	14.5	nM	7.84			UO_0000065	15.37	0.31	2.12	7.35	False	CHEMBL932042	Inhibition of human recombinant p38alpha	B	BAO_0000357	single protein format	Homo sapiens	None	None	None	None	CHEMBL260	MAP kinase p38 alpha	Homo sapiens	SINGLE PROTEIN	CHEMBL1143180	1	Scientific Literature	Bioorg. Med. Chem. Lett.	2008	None
CHEMBL272108		0	590.63	0	4.60	20	CC(C)S(=O)(=O)n1c(N)nc2ccc(-c3[nH]c(-c4c(F)cccc4F)nc3-c3ccccc3)nc21.CS(=O)(=O)O	IC50	'='	3.5	nM	8.46			UO_0000065	17.10	0.33	3.86	7.07	False	CHEMBL932042	Inhibition of human recombinant p38alpha	B	BAO_0000357	single protein format	Homo sapiens	None	None	None	None	CHEMBL260	MAP kinase p38 alpha	Homo sapiens	SINGLE PROTEIN	CHEMBL1143180	1	Scientific Literature	Bioorg. Med. Chem. Lett.	2008	None
CHEMBL366266		0	411.47	0	3.41	PKC_beta_inhibitor	O=C1NC(=O)C(c2cn(CCCn3ccnc3)c3ccccc23)=C1Nc1ccccc1	Residual Activity	'='	78.0	%				UO_0000187					False	CHEMBL2219172	Millipore: Percentage of residual kinase activity of MAPK14 at 10uM relative to control. Control inhibitor: SB203580 at 100.0uM. Buffer: 25 mM Tris pH 7.5, 0.02 mM EGTA	B	BAO_0000357	single protein format	Homo sapiens	None	None	None	None	CHEMBL260	MAP kinase p38 alpha	Homo sapiens	SINGLE PROTEIN	CHEMBL2218924	1	Scientific Literature	Biochem. J.	2013	None
CHEMBL2007266		0	498.56	1	6.17	SID103905330	Cc1ccc(F)c(NC(=O)Nc2ccc(-c3ccc(OCCCn4cccc4)c4[nH]nc(N)c34)cc2)c1	Ki	'>'	3981.07	nM			inactive	UO_0000065					False	CHEMBL1964117	PUBCHEM_BIOASSAY: Navigating the Kinome. (Class of assay: other) Panel member name: MAPK14	F	BAO_0000019	assay format	None	None	None	None	None	CHEMBL260	MAP kinase p38 alpha	Homo sapiens	SINGLE PROTEIN	CHEMBL1201862	7	PubChem BioAssays			None
CHEMBL2000568		0	236.27	0	3.43	SID103904786	CC(=O)c1cccc(-c2cnc3[nH]ccc3c2)c1	Ki	'>'	3981.07	nM			inactive	UO_0000065					False	CHEMBL1964117	PUBCHEM_BIOASSAY: Navigating the Kinome. (Class of assay: other) Panel member name: MAPK14	F	BAO_0000019	assay format	None	None	None	None	None	CHEMBL260	MAP kinase p38 alpha	Homo sapiens	SINGLE PROTEIN	CHEMBL1201862	7	PubChem BioAssays			None
CHEMBL119385	NEFLAMAPIMOD	2	436.27	1	5.49	SID103905630	O=c1ncn2nc(Sc3ccc(F)cc3F)ccc2c1-c1c(Cl)cccc1Cl	Ki	'='	5.012	nM	8.30		active	UO_0000065					False	CHEMBL1964117	PUBCHEM_BIOASSAY: Navigating the Kinome. (Class of assay: other) Panel member name: MAPK14	F	BAO_0000019	assay format	None	None	None	None	None	CHEMBL260	MAP kinase p38 alpha	Homo sapiens	SINGLE PROTEIN	CHEMBL1201862	7	PubChem BioAssays			None
CHEMBL1987430		0	374.37	1	5.25	SID103904902	CCCc1ccc2nccc(NC(=O)Nc3cccc(C(F)(F)F)n3)c2c1	Ki	'>'	3981.07	nM			inactive	UO_0000065					False	CHEMBL1964117	PUBCHEM_BIOASSAY: Navigating the Kinome. (Class of assay: other) Panel member name: MAPK14	F	BAO_0000019	assay format	None	None	None	None	None	CHEMBL260	MAP kinase p38 alpha	Homo sapiens	SINGLE PROTEIN	CHEMBL1201862	7	PubChem BioAssays			None
CHEMBL1997119		0	209.25	0	2.58	SID103905401	Nc1ncc2cccc(-c3ccccc3)n12	Ki	'='	50118.72	nM	4.30		active	UO_0000065					False	CHEMBL1964117	PUBCHEM_BIOASSAY: Navigating the Kinome. (Class of assay: other) Panel member name: MAPK14	F	BAO_0000019	assay format	None	None	None	None	None	CHEMBL260	MAP kinase p38 alpha	Homo sapiens	SINGLE PROTEIN	CHEMBL1201862	7	PubChem BioAssays			None
CHEMBL36450		0	236.27	0	3.71	SC-68376	Cc1nc(-c2ccccc2)c(-c2ccncc2)o1	Residual Activity	'='	57.0	%				UO_0000187					False	CHEMBL2219171	Millipore: Percentage of residual kinase activity of MAPK14 at 1uM relative to control. Control inhibitor: SB203580 at 100.0uM. Buffer: 25 mM Tris pH 7.5, 0.02 mM EGTA	B	BAO_0000357	single protein format	Homo sapiens	None	None	None	None	CHEMBL260	MAP kinase p38 alpha	Homo sapiens	SINGLE PROTEIN	CHEMBL2218924	1	Scientific Literature	Biochem. J.	2013	None
CHEMBL272629		0	349.35	0	0.78	GSK_3b_Inhibitor_XI	O=C1NC(=O)C(c2cn(CCCO)c3ncccc23)=C1c1cnccn1	Residual Activity	'='	82.0	%				UO_0000187					False	CHEMBL2219171	Millipore: Percentage of residual kinase activity of MAPK14 at 1uM relative to control. Control inhibitor: SB203580 at 100.0uM. Buffer: 25 mM Tris pH 7.5, 0.02 mM EGTA	B	BAO_0000357	single protein format	Homo sapiens	None	None	None	None	CHEMBL260	MAP kinase p38 alpha	Homo sapiens	SINGLE PROTEIN	CHEMBL2218924	1	Scientific Literature	Biochem. J.	2013	None
CHEMBL379787		0	395.42	0	2.53	IRAK_1_4_Inhibitor	O=C(Nc1nc2ccccc2n1CCN1CCOCC1)c1cccc([N+](=O)[O-])c1	Residual Activity	'='	101.0	%				UO_0000187					False	CHEMBL2219172	Millipore: Percentage of residual kinase activity of MAPK14 at 10uM relative to control. Control inhibitor: SB203580 at 100.0uM. Buffer: 25 mM Tris pH 7.5, 0.02 mM EGTA	B	BAO_0000357	single protein format	Homo sapiens	None	None	None	None	CHEMBL260	MAP kinase p38 alpha	Homo sapiens	SINGLE PROTEIN	CHEMBL2218924	1	Scientific Literature	Biochem. J.	2013	None
CHEMBL1186409		0	487.65	1	7.32	AG_G_60025	CC[n+]1c(/C=C/N(C)c2ccccc2)n(-c2ccccc2)c2ccc(-c3nc4ccccc4s3)cc21	Residual Activity	'='	73.0	%				UO_0000187					False	CHEMBL2219172	Millipore: Percentage of residual kinase activity of MAPK14 at 10uM relative to control. Control inhibitor: SB203580 at 100.0uM. Buffer: 25 mM Tris pH 7.5, 0.02 mM EGTA	B	BAO_0000357	single protein format	Homo sapiens	None	None	None	None	CHEMBL260	MAP kinase p38 alpha	Homo sapiens	SINGLE PROTEIN	CHEMBL2218924	1	Scientific Literature	Biochem. J.	2013	None
CHEMBL210833		0	360.44	0	3.00	Flt_3_inhibitor	COc1ccc(C(=O)Nc2sc3c(c2C(N)=O)CCCC3)cc1OC	Residual Activity	'='	100.0	%				UO_0000187					False	CHEMBL2219172	Millipore: Percentage of residual kinase activity of MAPK14 at 10uM relative to control. Control inhibitor: SB203580 at 100.0uM. Buffer: 25 mM Tris pH 7.5, 0.02 mM EGTA	B	BAO_0000357	single protein format	Homo sapiens	None	None	None	None	CHEMBL260	MAP kinase p38 alpha	Homo sapiens	SINGLE PROTEIN	CHEMBL2218924	1	Scientific Literature	Biochem. J.	2013	None
CHEMBL596380		0	193.16	0	1.66	Syk_Inhibitor_III	O=[N+]([O-])/C=C/c1ccc2c(c1)OCO2	Residual Activity	'='	105.0	%				UO_0000187					False	CHEMBL2219172	Millipore: Percentage of residual kinase activity of MAPK14 at 10uM relative to control. Control inhibitor: SB203580 at 100.0uM. Buffer: 25 mM Tris pH 7.5, 0.02 mM EGTA	B	BAO_0000357	single protein format	Homo sapiens	None	None	None	None	CHEMBL260	MAP kinase p38 alpha	Homo sapiens	SINGLE PROTEIN	CHEMBL2218924	1	Scientific Literature	Biochem. J.	2013	None
CHEMBL474178		0	315.38	0	3.74	25a	Nc1ccccc1Nc1ccc2c(c1)CCc1ncccc1C2=O	IC50	'='	310.0	nM	6.51			UO_0000065	20.64	0.37	2.77	9.57	False	CHEMBL1022155	Inhibition of p38alpha MAPK by cell-free enzyme immunosorbent assay	B	BAO_0000357	single protein format	None	None	None	None	None	CHEMBL260	MAP kinase p38 alpha	Homo sapiens	SINGLE PROTEIN	CHEMBL1152800	1	Scientific Literature	J. Med. Chem.	2009	None
CHEMBL376855		0	337.32	0	4.83	28c	O=C1c2ccccc2COc2cc(Nc3ccc(F)cc3F)ccc21	IC50	'='	240.0	nM	6.62			UO_0000065	19.62	0.36	1.79	17.27	False	CHEMBL1022155	Inhibition of p38alpha MAPK by cell-free enzyme immunosorbent assay	B	BAO_0000357	single protein format	None	None	None	None	None	CHEMBL260	MAP kinase p38 alpha	Homo sapiens	SINGLE PROTEIN	CHEMBL1152800	1	Scientific Literature	J. Med. Chem.	2009	None
CHEMBL373001		0	271.35	0	2.86	8e	Cc1n[nH]c2sc(C(=O)NCc3ccccc3)cc12	IC50						Not Determined						False	CHEMBL864557	Inhibitory activity against p38alpha	B	BAO_0000357	single protein format	Homo sapiens	None	None	None	None	CHEMBL260	MAP kinase p38 alpha	Homo sapiens	SINGLE PROTEIN	CHEMBL1148538	1	Scientific Literature	Bioorg. Med. Chem. Lett.	2006	None
CHEMBL199528		0	313.43	0	4.16	9a	CCCCN(C)C(=O)c1cc2c(-c3ccccc3)[nH]nc2s1	IC50	'>'	20000.0	nM				UO_0000065					False	CHEMBL864557	Inhibitory activity against p38alpha	B	BAO_0000357	single protein format	Homo sapiens	None	None	None	None	CHEMBL260	MAP kinase p38 alpha	Homo sapiens	SINGLE PROTEIN	CHEMBL1148538	1	Scientific Literature	Bioorg. Med. Chem. Lett.	2006	None
CHEMBL61510		0	293.75	0	4.27	38	CC(C)(C)c1cc(NC(=O)Nc2ccc(Cl)cc2)on1	Inhibition	'='	68.0	%				UO_0000187					False	CHEMBL731908	Inhibitory activity against Mitogen-activated protein kinase p38 alpha 2 (expressed Escherichia coli) at concentration of 500 nM	B	BAO_0000357	single protein format	None	None	None	None	None	CHEMBL260	MAP kinase p38 alpha	Homo sapiens	SINGLE PROTEIN	CHEMBL1133306	1	Scientific Literature	Bioorg. Med. Chem. Lett.	2000	None
CHEMBL252533		0	445.48	0	2.71	11i	CONC(=O)c1ccc(C)c(Nc2ncnn3cc(C(=O)NCc4ccccn4)c(C)c23)c1	IC50	'='	1.2	nM	8.92			UO_0000065	20.03	0.37	6.21	7.28	False	CHEMBL926123	Inhibition of p38alpha	B	BAO_0000357	single protein format	None	None	None	None	None	CHEMBL260	MAP kinase p38 alpha	Homo sapiens	SINGLE PROTEIN	CHEMBL1140698	1	Scientific Literature	J. Med. Chem.	2008	None
CHEMBL254659		0	396.45	0	3.41	21a	CCCNC(=O)c1cn2ncnc(Nc3cc(NC(=O)OC)ccc3C)c2c1C	IC50	'='	15.0	nM	7.82			UO_0000065	19.73	0.37	4.41	7.14	False	CHEMBL926123	Inhibition of p38alpha	B	BAO_0000357	single protein format	None	None	None	None	None	CHEMBL260	MAP kinase p38 alpha	Homo sapiens	SINGLE PROTEIN	CHEMBL1140698	1	Scientific Literature	J. Med. Chem.	2008	None
CHEMBL1082159		0	421.41	0	4.09	2n	Cc1ccc(C(=O)NC2CC2)cc1Oc1nncc2c1cnn2-c1c(F)cccc1F	IC50	'='	3.0	nM	8.52			UO_0000065	20.22	0.38	4.43	10.40	False	CHEMBL1102672	Inhibition of human recombinant p38alpha assessed as phosphorylated ATF2 after 1 hr by HTRF assay	B	BAO_0000357	single protein format	Homo sapiens	None	None	None	None	CHEMBL260	MAP kinase p38 alpha	Homo sapiens	SINGLE PROTEIN	CHEMBL1154963	1	Scientific Literature	Bioorg. Med. Chem. Lett.	2010	None
CHEMBL403737		0	492.00	1	5.58	26	CC(C)S(=O)(=O)n1c(N)nc2ccc(-c3[nH]c(-c4ccc(Cl)cc4)nc3-c3ccccc3)cc21	IC50	'='	34.7	nM	7.46			UO_0000065	15.16	0.30	1.88	6.99	False	CHEMBL932042	Inhibition of human recombinant p38alpha	B	BAO_0000357	single protein format	Homo sapiens	None	None	None	None	CHEMBL260	MAP kinase p38 alpha	Homo sapiens	SINGLE PROTEIN	CHEMBL1143180	1	Scientific Literature	Bioorg. Med. Chem. Lett.	2008	None
CHEMBL444636		0	539.61	1	6.28	16	CC(C)Cn1c(N)nc2ccc(-c3[nH]c(-c4c(F)cccc4F)nc3-c3ccccc3)cc21.CS(=O)(=O)O	IC50	'='	9.9	nM	8.00			UO_0000065	18.05	0.33	1.72	11.04	False	CHEMBL932042	Inhibition of human recombinant p38alpha	B	BAO_0000357	single protein format	Homo sapiens	None	None	None	None	CHEMBL260	MAP kinase p38 alpha	Homo sapiens	SINGLE PROTEIN	CHEMBL1143180	1	Scientific Literature	Bioorg. Med. Chem. Lett.	2008	None
CHEMBL272537		0	597.69	2	7.26	11	CC(C)S(=O)(=O)n1c(N(C)Cc2ccccc2)nc2ccc(-c3[nH]c(-c4c(F)cccc4F)nc3-c3ccccc3)cc21	IC50	'='	2489.0	nM	5.60			UO_0000065	9.38	0.18	-1.66	6.68	False	CHEMBL932042	Inhibition of human recombinant p38alpha	B	BAO_0000357	single protein format	Homo sapiens	None	None	None	None	CHEMBL260	MAP kinase p38 alpha	Homo sapiens	SINGLE PROTEIN	CHEMBL1143180	1	Scientific Literature	Bioorg. Med. Chem. Lett.	2008	None
CHEMBL1784171		0	384.45	0	3.19	10	Cc1c(F)cc(C(=O)NC2CC2)cc1-c1ccc(C(=O)NCC(C)(C)O)cc1	Ki	'='	10.0	nM	8.00			UO_0000065	20.81	0.39	4.81	10.20	False	CHEMBL1787752	Inhibition of GST-tagged p38alpha by fluorescence polarization method	B	BAO_0000357	single protein format	None	None	None	None	None	CHEMBL260	MAP kinase p38 alpha	Homo sapiens	SINGLE PROTEIN	CHEMBL1781916	1	Scientific Literature	J. Med. Chem.	2009	None
CHEMBL2204495		0	399.43	1	5.11	1, GSK2578215A	O=C(Nc1cccnc1)c1cc(-c2ccnc(F)c2)ccc1OCc1ccccc1	Activity	'='	101.0	%				UO_0000187					False	CHEMBL2209891	Inhibition of p38a MAPK assessed as residual activity at 1 uM	B	BAO_0000357	single protein format	None	None	None	None	None	CHEMBL260	MAP kinase p38 alpha	Homo sapiens	SINGLE PROTEIN	CHEMBL2203081	1	Scientific Literature	Bioorg. Med. Chem. Lett.	2012	None
CHEMBL1091737		0	356.40	1	5.22	1	O=C(c1ccc2ccccc2c1)N(Cc1ccc(F)cc1)c1ccncc1	IC50	'='	1260.0	nM	5.90			UO_0000065	16.55	0.30	0.68	17.77	True	CHEMBL1103558	Inhibition of human p38alpha assessed as gamma-[32P]ATP incorporation after 60 mins by scintillation counting	B	BAO_0000357	single protein format	Homo sapiens	None	None	None	None	CHEMBL260	MAP kinase p38 alpha	Homo sapiens	SINGLE PROTEIN	CHEMBL1156216	1	Scientific Literature	Bioorg. Med. Chem. Lett.	2010	None
CHEMBL1093209		0	402.52	1	5.53	7g	CCN(C(=O)c1csc2ccccc12)c1ccnc(N[C@@H](C)c2ccccc2)n1	IC50	'='	188.0	nM	6.73			UO_0000065	16.71	0.32	1.20	11.57	False	CHEMBL1103558	Inhibition of human p38alpha assessed as gamma-[32P]ATP incorporation after 60 mins by scintillation counting	B	BAO_0000357	single protein format	Homo sapiens	None	None	None	None	CHEMBL260	MAP kinase p38 alpha	Homo sapiens	SINGLE PROTEIN	CHEMBL1156216	1	Scientific Literature	Bioorg. Med. Chem. Lett.	2010	None
CHEMBL1784173		0	369.44	0	3.47	14	Cc1c(F)cc(C(=O)NC2CC2)cc1-c1ccc(C(=O)NCC(C)C)cn1	IC50	'='	158.49	nM	6.80			UO_0000065	18.41	0.34	3.33	9.57	False	CHEMBL1787754	Inhibition of p38alpha-dependent TNFalpha production in human PBMC preincubated for 1 hr before LPS challenge by ELISA	B	BAO_0000357	single protein format	Homo sapiens	None	None	None	None	CHEMBL260	MAP kinase p38 alpha	Homo sapiens	SINGLE PROTEIN	CHEMBL1781916	1	Scientific Literature	J. Med. Chem.	2009	None
CHEMBL1778098		0	263.21	0	2.01	6	Nc1n[nH]c2nc(Oc3ccc(F)cc3F)ncc12	IC50	'='	1000.0	nM	6.00			UO_0000065	22.80	0.43	3.99	6.69	False	CHEMBL1781010	Inhibition of p38alpha assessed as [33P]gamma-ATP incorporation into myelin basic protein	B	BAO_0000357	single protein format	None	None	None	None	None	CHEMBL260	MAP kinase p38 alpha	Homo sapiens	SINGLE PROTEIN	CHEMBL1777778	1	Scientific Literature	Bioorg. Med. Chem. Lett.	2011	None
CHEMBL3695573		0	575.63	2	6.40	BDBM142609	COc1ccc(-n2nc(C(C)(C)C)cc2NC(=O)Nc2ccc(Oc3ccnc4[nH]c(=O)cnc34)c3ccccc23)cc1	IC50	'='	4.0	nM	8.40		278485	UO_0000065	14.59	0.27	2.00	6.17	False	CHEMBL3705477	Fluorescence Resonance Energy Transfer (FRET) Assay: The enzyme inhibitory activity of test compounds was determined by fluorescence resonance energy transfer (FRET) using synthetic peptides labelled with both donor and acceptor fluorophores (Z-LYTE, Invitrogen). Recombinant, phosphorylated p38 MAPK (MAPK12:Millipore) was diluted in HEPES buffer, mixed with compound at the desired final concentra…	B	BAO_0000357	single protein format	Homo sapiens	None	None	None	None	CHEMBL260	MAP kinase p38 alpha	Homo sapiens	SINGLE PROTEIN	CHEMBL3639041	37	BindingDB Database		2015	None
CHEMBL2002599		0	376.42	0	2.75	SID103904879	O=C(Nc1cnccn1)Nc1ccnc2ccc(N3CC4COCC4C3)cc12	Ki	'>'	3981.07	nM			inactive	UO_0000065					False	CHEMBL1964117	PUBCHEM_BIOASSAY: Navigating the Kinome. (Class of assay: other) Panel member name: MAPK14	F	BAO_0000019	assay format	None	None	None	None	None	CHEMBL260	MAP kinase p38 alpha	Homo sapiens	SINGLE PROTEIN	CHEMBL1201862	7	PubChem BioAssays			None
CHEMBL1993374		0	297.82	0	3.79	SID103904936	CC(C)C(C)Nc1ncc(Cl)c(Nc2nccs2)n1	Ki	'>'	3981.07	nM			inactive	UO_0000065					False	CHEMBL1964117	PUBCHEM_BIOASSAY: Navigating the Kinome. (Class of assay: other) Panel member name: MAPK14	F	BAO_0000019	assay format	None	None	None	None	None	CHEMBL260	MAP kinase p38 alpha	Homo sapiens	SINGLE PROTEIN	CHEMBL1201862	7	PubChem BioAssays			None
CHEMBL2006765		0	392.39	0	3.82	SID103904636	CCCNC(=O)c1ccc(Nc2nc(NCC(F)(F)F)c3cc[nH]c3n2)cc1	Ki	'>'	3981.07	nM			inactive	UO_0000065					False	CHEMBL1964117	PUBCHEM_BIOASSAY: Navigating the Kinome. (Class of assay: other) Panel member name: MAPK14	F	BAO_0000019	assay format	None	None	None	None	None	CHEMBL260	MAP kinase p38 alpha	Homo sapiens	SINGLE PROTEIN	CHEMBL1201862	7	PubChem BioAssays			None
CHEMBL406845		0	301.78	0	3.48	SID103904781	CC(C)(C)n1nc(-c2ccc(Cl)cc2)c2c(N)ncnc21	Ki	'='	501.19	nM	6.30		active	UO_0000065					False	CHEMBL1964117	PUBCHEM_BIOASSAY: Navigating the Kinome. (Class of assay: other) Panel member name: MAPK14	F	BAO_0000019	assay format	None	None	None	None	None	CHEMBL260	MAP kinase p38 alpha	Homo sapiens	SINGLE PROTEIN	CHEMBL1201862	7	PubChem BioAssays			None
CHEMBL1980246		0	293.33	0	2.45	SID103905083	NCc1cc(Nc2ncnc(-c3ccccc3)n2)ccc1O	Ki	'>'	3981.07	nM			inactive	UO_0000065					False	CHEMBL1964117	PUBCHEM_BIOASSAY: Navigating the Kinome. (Class of assay: other) Panel member name: MAPK14	F	BAO_0000019	assay format	None	None	None	None	None	CHEMBL260	MAP kinase p38 alpha	Homo sapiens	SINGLE PROTEIN	CHEMBL1201862	7	PubChem BioAssays			None
CHEMBL1784166		0	362.47	0	4.00	5	Cc1cc(C(=O)NC2CC2)cc(-c2ccc(C(=O)NCC3CC3)cc2)c1C	pIC50						Not Determined						False	CHEMBL1787755	Inhibition of p38alpha-dependent TNFalpha production in human whole blood preincubated for 1 hr before LPS challenge by ELISA	B	BAO_0000357	single protein format	Homo sapiens	CHEMBL3638178	Blood	None	None	CHEMBL260	MAP kinase p38 alpha	Homo sapiens	SINGLE PROTEIN	CHEMBL1781916	1	Scientific Literature	J. Med. Chem.	2009	None
CHEMBL1966976		0	241.40	0	2.67	SID103905526	CC(SCC1CCC2CC1C2(C)C)C(N)=O	Ki	'='	79432.82	nM	4.10		active	UO_0000065					False	CHEMBL1964117	PUBCHEM_BIOASSAY: Navigating the Kinome. (Class of assay: other) Panel member name: MAPK14	F	BAO_0000019	assay format	None	None	None	None	None	CHEMBL260	MAP kinase p38 alpha	Homo sapiens	SINGLE PROTEIN	CHEMBL1201862	7	PubChem BioAssays			None
CHEMBL1988437		0	386.48	0	4.64	SID103905539	CNC(=O)c1ccccc1Sc1ccc2c(C=Cc3ccccn3)n[nH]c2c1	Ki	'='	3162.28	nM	5.50		active	UO_0000065					False	CHEMBL1964117	PUBCHEM_BIOASSAY: Navigating the Kinome. (Class of assay: other) Panel member name: MAPK14	F	BAO_0000019	assay format	None	None	None	None	None	CHEMBL260	MAP kinase p38 alpha	Homo sapiens	SINGLE PROTEIN	CHEMBL1201862	7	PubChem BioAssays			None
CHEMBL1986756		0	360.34	0	4.86	SID103904878	CCc1ccc2c(NC(=O)Nc3cccc(C(F)(F)F)n3)ccnc2c1	Ki	'>'	3981.07	nM			inactive	UO_0000065					False	CHEMBL1964117	PUBCHEM_BIOASSAY: Navigating the Kinome. (Class of assay: other) Panel member name: MAPK14	F	BAO_0000019	assay format	None	None	None	None	None	CHEMBL260	MAP kinase p38 alpha	Homo sapiens	SINGLE PROTEIN	CHEMBL1201862	7	PubChem BioAssays			None
CHEMBL2006564		0	351.41	0	3.04	SID103905004	CCN(C(C)=O)c1ccc(Nc2nc(NC3CC3)c3nc[nH]c3n2)cc1	Ki	'>'	3981.07	nM			inactive	UO_0000065					False	CHEMBL1964117	PUBCHEM_BIOASSAY: Navigating the Kinome. (Class of assay: other) Panel member name: MAPK14	F	BAO_0000019	assay format	None	None	None	None	None	CHEMBL260	MAP kinase p38 alpha	Homo sapiens	SINGLE PROTEIN	CHEMBL1201862	7	PubChem BioAssays			None
CHEMBL234085		0	312.38	0	1.54	SID103905419	CC1CCN(C(=O)CC#N)CC1N(C)c1ncnc2[nH]ccc12	Ki	'>'	3981.07	nM			inactive	UO_0000065					False	CHEMBL1964117	PUBCHEM_BIOASSAY: Navigating the Kinome. (Class of assay: other) Panel member name: MAPK14	F	BAO_0000019	assay format	None	None	None	None	None	CHEMBL260	MAP kinase p38 alpha	Homo sapiens	SINGLE PROTEIN	CHEMBL1201862	7	PubChem BioAssays			None
CHEMBL2004025		0	425.46	0	2.48	SID103905521	COCOc1cccc(OCOC)c1-c1ccc(NS(C)(=O)=O)cc1C(=O)OC	Ki	'>'	3981.07	nM			inactive	UO_0000065					False	CHEMBL1964117	PUBCHEM_BIOASSAY: Navigating the Kinome. (Class of assay: other) Panel member name: MAPK14	F	BAO_0000019	assay format	None	None	None	None	None	CHEMBL260	MAP kinase p38 alpha	Homo sapiens	SINGLE PROTEIN	CHEMBL1201862	7	PubChem BioAssays			None
CHEMBL101253	VATALANIB	3	346.82	1	5.01	SID103905548	Clc1ccc(Nc2nnc(Cc3ccncc3)c3ccccc23)cc1	Ki	'>'	3981.07	nM			inactive	UO_0000065					False	CHEMBL1964117	PUBCHEM_BIOASSAY: Navigating the Kinome. (Class of assay: other) Panel member name: MAPK14	F	BAO_0000019	assay format	None	None	None	None	None	CHEMBL260	MAP kinase p38 alpha	Homo sapiens	SINGLE PROTEIN	CHEMBL1201862	7	PubChem BioAssays			None
CHEMBL1973720		0	342.83	0	3.36	SID103904200	NC1CCC(Nc2nc(Cl)cc(-c3c[nH]c4ncccc34)n2)CC1	Ki	'='	1995.26	nM	5.70		active	UO_0000065					False	CHEMBL1964117	PUBCHEM_BIOASSAY: Navigating the Kinome. (Class of assay: other) Panel member name: MAPK14	F	BAO_0000019	assay format	None	None	None	None	None	CHEMBL260	MAP kinase p38 alpha	Homo sapiens	SINGLE PROTEIN	CHEMBL1201862	7	PubChem BioAssays			None
CHEMBL10	SB-203580	0	377.44	0	4.68	SB-203580	C[S+]([O-])c1ccc(-c2nc(-c3ccc(F)cc3)c(-c3ccncc3)[nH]2)cc1	IC50	'='	55.0	nM	7.26			UO_0000065	19.23	0.37	2.58	12.38	False	CHEMBL1804666	Inhibition of human p38alpha by FRET assay	B	BAO_0000357	single protein format	Homo sapiens	None	None	None	None	CHEMBL260	MAP kinase p38 alpha	Homo sapiens	SINGLE PROTEIN	CHEMBL1799962	1	Scientific Literature	Bioorg. Med. Chem. Lett.	2011	None
CHEMBL1784166		0	362.47	0	4.00	5	Cc1cc(C(=O)NC2CC2)cc(-c2ccc(C(=O)NCC3CC3)cc2)c1C	pIC50						Not Determined						False	CHEMBL1787754	Inhibition of p38alpha-dependent TNFalpha production in human PBMC preincubated for 1 hr before LPS challenge by ELISA	B	BAO_0000357	single protein format	Homo sapiens	None	None	None	None	CHEMBL260	MAP kinase p38 alpha	Homo sapiens	SINGLE PROTEIN	CHEMBL1781916	1	Scientific Literature	J. Med. Chem.	2009	None
CHEMBL1796254		0	553.13	1	3.20	11	COCCN1CCc2cc(Nc3ncc(Cl)c(N[C@@H]4CCCC[C@H]4NS(C)(=O)=O)n3)c(OC)cc2CC1	Inhibition	'<'	65.0	%				UO_0000187					False	CHEMBL1798272	Inhibition of p38 alpha at 1 uM	B	BAO_0000357	single protein format	None	None	None	None	None	CHEMBL260	MAP kinase p38 alpha	Homo sapiens	SINGLE PROTEIN	CHEMBL1795227	1	Scientific Literature	Bioorg. Med. Chem. Lett.	2011	None
CHEMBL291835		0	421.30	1	6.26	39	CC(C)(C)c1cc(NC(=O)Nc2cccc(Cl)c2Cl)n(-c2cccc(F)c2)n1	IC50	'='	33.0	nM	7.48			UO_0000065	17.76	0.36	1.22	12.69	False	CHEMBL731498	Inhibition of mitogen-activated protein kinase p38 alpha 2	B	BAO_0000357	single protein format	None	None	None	None	None	CHEMBL260	MAP kinase p38 alpha	Homo sapiens	SINGLE PROTEIN	CHEMBL1133482	1	Scientific Literature	Bioorg. Med. Chem. Lett.	2000	None
CHEMBL2205766		0	346.42	0	1.45	14, CZC24758	CC(C)(C)NS(=O)(=O)c1cncc(-c2ccn3nc(N)nc3c2)c1	IC50	'>'	10000.0	nM				UO_0000065					False	CHEMBL2211535	Inhibition of MAPK14	B	BAO_0000357	single protein format	None	None	None	None	None	CHEMBL260	MAP kinase p38 alpha	Homo sapiens	SINGLE PROTEIN	CHEMBL2203257	1	Scientific Literature	Bioorg. Med. Chem. Lett.	2012	None
CHEMBL1797123		0	442.21	1	5.04	8	Cc1cc(OCc2ccc(F)cc2F)c(Br)c(=O)n1-c1c(F)cccc1F	IC50	'='	3.0	nM	8.52			UO_0000065	19.27	0.43	3.48	27.29	False	CHEMBL1798818	Inhibition of p38alpha assessed as phosphorylation of fluorescently-labelled MK2 using Hsp27 peptide as substrate after 60 mins by fluorescence assay	B	BAO_0000357	single protein format	None	None	None	None	None	CHEMBL260	MAP kinase p38 alpha	Homo sapiens	SINGLE PROTEIN	CHEMBL1795280	1	Scientific Literature	Bioorg. Med. Chem. Lett.	2011	None
CHEMBL568756		0	561.69	2	7.76	20	CCC(=O)Nc1ccc2nccc(Nc3ccc(NC(=O)Nc4cc(C(C)(C)C)nn4-c4cccc(C)c4)cc3)c2c1	IC50	'='	420.0	nM	6.38			UO_0000065	11.35	0.21	-1.38	5.64	False	CHEMBL1050681	Displacement of N,N'-(2,2'-(3,3'-disulfanediylbis(2,5-dioxopyrrolidine-3,1-diyl))bis(ethane-2,1-diyl))bis(2-(3-(3-tert-butyl-5-(3-naphthalen-1-ylureido)-1H-pyrazol-1-yl)phenylamino)acetamide) from inactive form of p38alpha expressed in Escherichia coli BL21(DE3) cells by enzyme fragment complementation assay	B	BAO_0000219	cell-based format	None	None	None	None	None	CHEMBL260	MAP kinase p38 alpha	Homo sapiens	SINGLE PROTEIN	CHEMBL1156773	1	Scientific Literature	J. Med. Chem.	2010	None
CHEMBL583263		0	413.87	1	5.38	6	CC(C)(C)c1cc(NC(=O)Nc2ccc(Cl)cc2)n(-c2cccc([N+](=O)[O-])c2)n1	IC50	'='	120.0	nM	6.92			UO_0000065	16.72	0.33	1.54	6.78	False	CHEMBL1050682	Inhibition of p38alpha active form expressed in Escherichia coli BL21(DE3) cells by HTRF assay	B	BAO_0000219	cell-based format	None	None	None	None	None	CHEMBL260	MAP kinase p38 alpha	Homo sapiens	SINGLE PROTEIN	CHEMBL1156773	1	Scientific Literature	J. Med. Chem.	2010	None
CHEMBL510516		0	562.68	2	7.16	15	CCC(=O)Nc1ccc2ncnc(Nc3ccc(NC(=O)Nc4cc(C(C)(C)C)nn4-c4cccc(C)c4)cc3)c2c1	IC50	'='	6000.0	nM	5.22			UO_0000065	9.28	0.17	-1.94	4.15	False	CHEMBL1050682	Inhibition of p38alpha active form expressed in Escherichia coli BL21(DE3) cells by HTRF assay	B	BAO_0000219	cell-based format	None	None	None	None	None	CHEMBL260	MAP kinase p38 alpha	Homo sapiens	SINGLE PROTEIN	CHEMBL1156773	1	Scientific Literature	J. Med. Chem.	2010	None
CHEMBL270021		0	534.01	1	4.56	18	O=C1NC(=O)c2c1c(-c1ccccc1Cl)cc1c2c2cc(O)c(OCCCN3CCCC3)cc2n1CCO	Inhibition	'='	87.0	%				UO_0000187					False	CHEMBL948225	Inhibition of SAPK2a/p38 at 10 uM	B	BAO_0000357	single protein format	None	None	None	None	None	CHEMBL260	MAP kinase p38 alpha	Homo sapiens	SINGLE PROTEIN	CHEMBL1143190	1	Scientific Literature	Bioorg. Med. Chem. Lett.	2008	None
CHEMBL1091560		0	336.41	0	4.09	7	CN1CCCC(c2[nH]nc(-c3ccc(F)cc3)c2-c2ccncc2)C1	IC50	'='	90.0	nM	7.05			UO_0000065	20.94	0.38	2.96	15.72	False	CHEMBL1107046	Inhibition of p38alpha assessed as gamma-[33P]ATP incorporation by scintillation counting	B	BAO_0000357	single protein format	None	None	None	None	None	CHEMBL260	MAP kinase p38 alpha	Homo sapiens	SINGLE PROTEIN	CHEMBL1156967	1	Scientific Literature	Bioorg. Med. Chem. Lett.	2010	None
CHEMBL1091668		0	336.41	0	4.09	10	CN1CCC(c2[nH]nc(-c3ccc(F)cc3)c2-c2ccncc2)CC1	IC50	'='	54.7	nM	7.26			UO_0000065	21.59	0.40	3.17	16.21	False	CHEMBL1107046	Inhibition of p38alpha assessed as gamma-[33P]ATP incorporation by scintillation counting	B	BAO_0000357	single protein format	None	None	None	None	None	CHEMBL260	MAP kinase p38 alpha	Homo sapiens	SINGLE PROTEIN	CHEMBL1156967	1	Scientific Literature	Bioorg. Med. Chem. Lett.	2010	None
CHEMBL1089197		0	396.92	0	4.62	25	COCCN1CCC(c2[nH]nc(-c3ccc(Cl)cc3)c2-c2ccncc2)CC1	IC50	'='	70.0	nM	7.16			UO_0000065	18.03	0.35	2.53	13.24	False	CHEMBL1107046	Inhibition of p38alpha assessed as gamma-[33P]ATP incorporation by scintillation counting	B	BAO_0000357	single protein format	None	None	None	None	None	CHEMBL260	MAP kinase p38 alpha	Homo sapiens	SINGLE PROTEIN	CHEMBL1156967	1	Scientific Literature	Bioorg. Med. Chem. Lett.	2010	None
CHEMBL1091922		0	396.88	0	3.49	31	O=C(CO)N1CCC(c2[nH]nc(-c3ccc(Cl)cc3)c2-c2ccncc2)CC1	IC50	'='	111.0	nM	6.96			UO_0000065	17.52	0.34	3.46	8.47	False	CHEMBL1107046	Inhibition of p38alpha assessed as gamma-[33P]ATP incorporation by scintillation counting	B	BAO_0000357	single protein format	None	None	None	None	None	CHEMBL260	MAP kinase p38 alpha	Homo sapiens	SINGLE PROTEIN	CHEMBL1156967	1	Scientific Literature	Bioorg. Med. Chem. Lett.	2010	None
CHEMBL1092901		0	364.42	0	4.00	11	CC(=O)N1CCC(c2[nH]nc(-c3ccc(F)cc3)c2-c2ccncc2)CC1	IC50	'='	82.0	nM	7.09			UO_0000065	19.45	0.36	3.09	11.45	False	CHEMBL1107046	Inhibition of p38alpha assessed as gamma-[33P]ATP incorporation by scintillation counting	B	BAO_0000357	single protein format	None	None	None	None	None	CHEMBL260	MAP kinase p38 alpha	Homo sapiens	SINGLE PROTEIN	CHEMBL1156967	1	Scientific Literature	Bioorg. Med. Chem. Lett.	2010	None
CHEMBL1089082		0	459.43	1	5.73	9	O=C(Nc1cccc(-c2ccnc3cc(-c4ccncc4)nn23)c1)c1cccc(C(F)(F)F)c1	IC50	'>'	50000.0	nM				UO_0000065					False	CHEMBL1109845	Inhibition of P38alpha	B	BAO_0000357	single protein format	None	None	None	None	None	CHEMBL260	MAP kinase p38 alpha	Homo sapiens	SINGLE PROTEIN	CHEMBL1156255	1	Scientific Literature	Bioorg. Med. Chem. Lett.	2009	None
CHEMBL143307		0	290.30	0	3.83	22	Fc1ccc(-c2c(-c3ccncc3)[nH]c3nccnc23)cc1	IC50	'='	53.0	nM	7.28			UO_0000065	25.06	0.45	3.45	13.36	False	CHEMBL732624	In vitro inhibitory concentration against Mitogen-activated protein kinase p38 alpha	B	BAO_0000357	single protein format	None	None	None	None	None	CHEMBL260	MAP kinase p38 alpha	Homo sapiens	SINGLE PROTEIN	CHEMBL1145138	1	Scientific Literature	J. Med. Chem.	2003	None
CHEMBL253149		0	396.45	0	2.98	15c	CONC(=O)c1ccc(C)c(Nc2ncnn3cc(NC(=O)C(C)C)c(C)c23)c1	IC50	'='	13.0	nM	7.89			UO_0000065	19.89	0.37	4.91	7.19	False	CHEMBL926123	Inhibition of p38alpha	B	BAO_0000357	single protein format	None	None	None	None	None	CHEMBL260	MAP kinase p38 alpha	Homo sapiens	SINGLE PROTEIN	CHEMBL1140698	1	Scientific Literature	J. Med. Chem.	2008	None
CHEMBL270608		0	497.60	1	5.03	1	COc1ccc(NC(=O)c2ccc(-c3cc(-c4nnc(C)o4)ccc3C)cc2)cc1N1CCN(C)CC1	Ki	'='	1600.0	nM	5.80			UO_0000065	11.65	0.21	0.77	6.92	True	CHEMBL946927	Inhibition of p38alpha by fluorescence polarization assay	B	BAO_0000357	single protein format	None	None	None	None	None	CHEMBL260	MAP kinase p38 alpha	Homo sapiens	SINGLE PROTEIN	CHEMBL1143258	1	Scientific Literature	Bioorg. Med. Chem. Lett.	2008	None
CHEMBL257918		0	389.50	1	5.19	24	CCCCc1nnc(-c2ccc(C)c(-c3ccc(C(=O)NCC4CC4)cc3)c2)o1	Ki	'>'	2500.0	nM				UO_0000065					False	CHEMBL946927	Inhibition of p38alpha by fluorescence polarization assay	B	BAO_0000357	single protein format	None	None	None	None	None	CHEMBL260	MAP kinase p38 alpha	Homo sapiens	SINGLE PROTEIN	CHEMBL1143258	1	Scientific Literature	Bioorg. Med. Chem. Lett.	2008	None
CHEMBL272565		0	399.45	1	5.28	5	COc1ccccc1NC(=O)c1ccc(-c2cc(-c3nnc(C)o3)ccc2C)cc1	IC50	'='	1600.0	nM	5.80			UO_0000065	14.51	0.26	0.52	7.50	False	CHEMBL946927	Inhibition of p38alpha by fluorescence polarization assay	B	BAO_0000357	single protein format	None	None	None	None	None	CHEMBL260	MAP kinase p38 alpha	Homo sapiens	SINGLE PROTEIN	CHEMBL1143258	1	Scientific Literature	Bioorg. Med. Chem. Lett.	2008	None
CHEMBL1089457		0	467.45	0	4.01	3c	Cc1ccc(C(=O)NC2CC2)cc1-c1cc2cnn(-c3ncccc3C(F)(F)F)c2n(C)c1=O	Ki	'='	2.3	nM	8.64			UO_0000065	18.48	0.35	4.63	10.56	False	CHEMBL1103663	Inhibition of human recombinant p38alpha-mediated AFT2 phosphorylation after 1 hr by HTRF assay	B	BAO_0000357	single protein format	Homo sapiens	None	None	None	None	CHEMBL260	MAP kinase p38 alpha	Homo sapiens	SINGLE PROTEIN	CHEMBL1156338	1	Scientific Literature	J. Med. Chem.	2010	None
CHEMBL1089534		0	434.45	0	3.87	3e	Cc1ccc(C(=O)NC2CC2)cc1-c1cc2cnn(-c3cc(F)ccc3F)c2n(C)c1=O	Ki	'='	1.9	nM	8.72			UO_0000065	20.07	0.37	4.85	12.65	False	CHEMBL1103663	Inhibition of human recombinant p38alpha-mediated AFT2 phosphorylation after 1 hr by HTRF assay	B	BAO_0000357	single protein format	Homo sapiens	None	None	None	None	CHEMBL260	MAP kinase p38 alpha	Homo sapiens	SINGLE PROTEIN	CHEMBL1156338	1	Scientific Literature	J. Med. Chem.	2010	None
CHEMBL1091930		0	394.38	0	3.08	3k	Cc1ccc(C(N)=O)cc1-c1cc2cnn(-c3c(F)cccc3F)c2n(C)c1=O	Ki	'='	1.5	nM	8.82			UO_0000065	22.37	0.42	5.74	10.64	False	CHEMBL1103663	Inhibition of human recombinant p38alpha-mediated AFT2 phosphorylation after 1 hr by HTRF assay	B	BAO_0000357	single protein format	Homo sapiens	None	None	None	None	CHEMBL260	MAP kinase p38 alpha	Homo sapiens	SINGLE PROTEIN	CHEMBL1156338	1	Scientific Literature	J. Med. Chem.	2010	None
CHEMBL340203		0	290.30	0	3.83	5	Fc1ccc(-c2n[nH]cc2-c2ccnc3ccccc23)nc1	IC50	'='	1300.0	nM	5.89			UO_0000065	20.28	0.37	2.06	10.81	False	CHEMBL732623	In vitro inhibitory activity against Mitogen-activated protein kinase p38	B	BAO_0000357	single protein format	None	None	None	None	None	CHEMBL260	MAP kinase p38 alpha	Homo sapiens	SINGLE PROTEIN	CHEMBL1145076	1	Scientific Literature	J. Med. Chem.	2003	None
CHEMBL509189		0	307.30	0	4.34	2	Fc1ccc(-c2nn3cccc(F)c3c2-c2ccncc2)cc1	IC50	'='	240.0	nM	6.62			UO_0000065	21.54	0.39	2.28	21.93	False	CHEMBL998555	Inhibition of GST-fused p38alpha expressed in Escherichia coli	B	BAO_0000019	assay format	None	None	None	None	None	CHEMBL260	MAP kinase p38 alpha	Homo sapiens	SINGLE PROTEIN	CHEMBL1152233	1	Scientific Literature	Bioorg. Med. Chem. Lett.	2008	None
CHEMBL84558		0	263.32	0	2.80	16a	CCCOc1ccc(/C=C2\SC(=O)NC2=O)cc1	Inhibition	'='	0.0	%				UO_0000187					False	CHEMBL1012706	Inhibition of p38alpha at 5 uM	B	BAO_0000357	single protein format	None	None	None	None	None	CHEMBL260	MAP kinase p38 alpha	Homo sapiens	SINGLE PROTEIN	CHEMBL1139352	1	Scientific Literature	J. Med. Chem.	2009	None
CHEMBL270611		0	542.85	2	5.60	24	NC1(C(=O)NCCOc2cc(-c3ccccc3Cl)c3ccc(=O)n(-c4c(Cl)cccc4Cl)c3c2)CC1	IC50	'='	1010.0	nM	6.00			UO_0000065	11.04	0.23	0.40	6.94	False	CHEMBL935076	Inhibition of p38-alpha by whole blood assay	B	BAO_0000357	single protein format	None	None	None	None	None	CHEMBL260	MAP kinase p38 alpha	Homo sapiens	SINGLE PROTEIN	CHEMBL1144044	1	Scientific Literature	Bioorg. Med. Chem. Lett.	2008	None
CHEMBL401754		0	367.24	1	5.36	19	O=c1ccc2c(-c3cccnc3)cccc2n1-c1c(Cl)cccc1Cl	IC50	'='	460.0	nM	6.34			UO_0000065	17.26	0.35	0.98	18.16	False	CHEMBL935072	Inhibition of p38alpha	B	BAO_0000357	single protein format	None	None	None	None	None	CHEMBL260	MAP kinase p38 alpha	Homo sapiens	SINGLE PROTEIN	CHEMBL1144044	1	Scientific Literature	Bioorg. Med. Chem. Lett.	2008	None
CHEMBL260417		0	373.21	0	3.44	4	O=C(Nc1n[nH]c2nc(-c3ccc(O)cc3)c(Br)cc12)C1CC1	Inhibition	'='	41.0	%				UO_0000187					False	CHEMBL811036	Inhibition of Stress activated protein kinase 2a at 10 uM	B	BAO_0000357	single protein format	Homo sapiens	None	None	None	None	CHEMBL260	MAP kinase p38 alpha	Homo sapiens	SINGLE PROTEIN	CHEMBL1136207	1	Scientific Literature	Bioorg. Med. Chem. Lett.	2003	None
CHEMBL257918		0	389.50	1	5.19	24	CCCCc1nnc(-c2ccc(C)c(-c3ccc(C(=O)NCC4CC4)cc3)c2)o1	IC50	'>'	16000.0	nM				UO_0000065					False	CHEMBL946927	Inhibition of p38alpha by fluorescence polarization assay	B	BAO_0000357	single protein format	None	None	None	None	None	CHEMBL260	MAP kinase p38 alpha	Homo sapiens	SINGLE PROTEIN	CHEMBL1143258	1	Scientific Literature	Bioorg. Med. Chem. Lett.	2008	None
CHEMBL267281		0	408.46	1	5.17	15	Cc1nnc(-c2ccc(C)c(-c3ccc(C(=O)N(C)c4cccc(C#N)c4)cc3)c2)o1	IC50	'='	12000.0	nM	4.92			UO_0000065	12.05	0.22	-0.25	5.93	False	CHEMBL946927	Inhibition of p38alpha by fluorescence polarization assay	B	BAO_0000357	single protein format	None	None	None	None	None	CHEMBL260	MAP kinase p38 alpha	Homo sapiens	SINGLE PROTEIN	CHEMBL1143258	1	Scientific Literature	Bioorg. Med. Chem. Lett.	2008	None
CHEMBL271271		0	413.48	0	4.96	10	COc1cccc(CNC(=O)c2ccc(-c3cc(-c4nnc(C)o4)ccc3C)cc2)c1	Ki	'='	60.0	nM	7.22			UO_0000065	17.47	0.32	2.26	9.35	False	CHEMBL946927	Inhibition of p38alpha by fluorescence polarization assay	B	BAO_0000357	single protein format	None	None	None	None	None	CHEMBL260	MAP kinase p38 alpha	Homo sapiens	SINGLE PROTEIN	CHEMBL1143258	1	Scientific Literature	Bioorg. Med. Chem. Lett.	2008	None
CHEMBL480582		0	420.45	0	2.30	19	CC(=O)N1CCN(c2nc(-c3ccc(F)c(C)n3)c(-c3ccc4ncnn4c3)[nH]2)CC1	EC50	'='	14200.0	nM	4.85			UO_0000065	11.53	0.21	2.55	5.09	False	CHEMBL985078	Inhibition of p38alpha	B	BAO_0000357	single protein format	None	None	None	None	None	CHEMBL260	MAP kinase p38 alpha	Homo sapiens	SINGLE PROTEIN	CHEMBL1143371	1	Scientific Literature	Bioorg. Med. Chem. Lett.	2009	None
CHEMBL355529		0	318.38	0	3.24	12d	Cc1cccc(-c2nc[nH]c2-c2ccc3c(c2)n(C)c(=O)n3C)c1	IC50	'='	100.0	nM	7.00			UO_0000065	21.99	0.40	3.76	12.59	False	CHEMBL734272	Inhibitory activity against mitogen activated protein (MAP) kinase p38 alpha.	B	BAO_0000357	single protein format	None	None	None	None	None	CHEMBL260	MAP kinase p38 alpha	Homo sapiens	SINGLE PROTEIN	CHEMBL1137961	1	Scientific Literature	Bioorg. Med. Chem. Lett.	2004	None
CHEMBL94444		0	515.83	2	5.72	14l	O=C(c1cc(-c2ccccc2Cl)c2c(c1)N(c1c(Cl)cccc1Cl)C(=O)NC2)N1CCNCC1	IC50	'='	1.5	nM	8.82			UO_0000065	17.11	0.35	3.10	13.64	True	CHEMBL734090	Inhibitory activity against mitogen-activated protein kinase p38 alpha	B	BAO_0000357	single protein format	None	None	None	None	None	CHEMBL260	MAP kinase p38 alpha	Homo sapiens	SINGLE PROTEIN	CHEMBL1136271	1	Scientific Literature	Bioorg. Med. Chem. Lett.	2003	None
CHEMBL96432		0	503.38	2	6.46	14i	O=C1NCc2c(-c3ccc(F)cc3F)cc(NC3CCNCC3)cc2N1c1c(Cl)cccc1Cl	IC50	'='	0.6	nM	9.22			UO_0000065	18.32	0.37	2.76	16.35	True	CHEMBL734090	Inhibitory activity against mitogen-activated protein kinase p38 alpha	B	BAO_0000357	single protein format	None	None	None	None	None	CHEMBL260	MAP kinase p38 alpha	Homo sapiens	SINGLE PROTEIN	CHEMBL1136271	1	Scientific Literature	Bioorg. Med. Chem. Lett.	2003	None
CHEMBL280280		0	410.84	0	4.35	23	Cc1cc(F)ccc1-c1nc(N(C(N)=O)c2ccc(Cl)cc2)c2ncn(C)c2n1	IC50	'='	9800.0	nM	5.01			UO_0000065	12.19	0.24	0.66	5.57	False	CHEMBL731491	Inhibition of human MAP p38-alpha kinase in vitro.	B	BAO_0000357	single protein format	None	None	None	None	None	CHEMBL260	MAP kinase p38 alpha	Homo sapiens	SINGLE PROTEIN	CHEMBL1136664	1	Scientific Literature	Bioorg. Med. Chem. Lett.	2003	None
CHEMBL198687		0	490.01	1	5.08	4h	O=C(NCCCN1CCOCC1)c1cccc(-c2[nH]nc3cc(Nc4ccccc4Cl)ccc23)c1	IC50	'='	3.7	nM	8.43			UO_0000065	17.21	0.33	3.35	10.25	False	CHEMBL881763	Inhibitory concentration against Mitogen-activated protein kinase p38 alpha	B	BAO_0000357	single protein format	Homo sapiens	None	None	None	None	CHEMBL260	MAP kinase p38 alpha	Homo sapiens	SINGLE PROTEIN	CHEMBL1143651	1	Scientific Literature	Bioorg. Med. Chem. Lett.	2005	None
CHEMBL426122		0	379.44	0	2.58	25	CN1CCN(c2cccc(C(=O)c3cnn(-c4ccc(F)cc4)c3N)c2)CC1	IC50	'='	2000.0	nM	5.70			UO_0000065	15.02	0.28	3.12	8.46	False	CHEMBL859283	Displacement of [33P] ATP from human recombinant active p38alpha	B	BAO_0000357	single protein format	Homo sapiens	None	None	None	None	CHEMBL260	MAP kinase p38 alpha	Homo sapiens	SINGLE PROTEIN	CHEMBL1138177	1	Scientific Literature	J. Med. Chem.	2006	None
CHEMBL483192		0	464.56	0	4.57	9	Cc1oc(C(C)(C)C)cc1C(=O)C(=O)Nc1ccc(OCCN2CCOCC2)c2ccccc12	IC50	'='	22.0	nM	7.66			UO_0000065	16.48	0.31	3.09	9.45	False	CHEMBL984550	Inhibition of human p38alpha	B	BAO_0000357	single protein format	Homo sapiens	None	None	None	None	CHEMBL260	MAP kinase p38 alpha	Homo sapiens	SINGLE PROTEIN	CHEMBL1142500	1	Scientific Literature	Bioorg. Med. Chem. Lett.	2008	None
CHEMBL18764		0	329.40	0	4.05	38	COC(=O)c1[nH]c(C(C)(C)C)cc1NC(=O)Nc1ccc(C)cc1	IC50	'='	33.0	nM	7.48			UO_0000065	22.71	0.43	3.43	8.99	False	CHEMBL731494	In vitro inhibition of mitogen-activated protein kinase p38 alpha 2 derived from Escherichia coli	B	BAO_0000357	single protein format	None	None	None	None	None	CHEMBL260	MAP kinase p38 alpha	Homo sapiens	SINGLE PROTEIN	CHEMBL1134054	1	Scientific Literature	Bioorg. Med. Chem. Lett.	2001	None
CHEMBL158989		0	339.37	1	5.42	21	N#Cc1ccc(-c2cc(-c3ccc(F)cc3)c(-c3ccncc3)[nH]2)cc1	IC50	'='	50.0	nM	7.30			UO_0000065	21.51	0.38	1.88	13.91	False	CHEMBL842195	Inhibitory activity against p38-alpha kinase	B	BAO_0000357	single protein format	None	None	None	None	None	CHEMBL260	MAP kinase p38 alpha	Homo sapiens	SINGLE PROTEIN	CHEMBL1132135	1	Scientific Literature	Bioorg. Med. Chem. Lett.	1999	None
CHEMBL1784175		0	383.47	0	3.86	16	Cc1c(F)cc(C(=O)NC2CC2)cc1-c1ccc(C(=O)N[C@@H](C)C(C)C)cn1	IC50	'='	25.12	nM	7.60			UO_0000065	19.82	0.37	3.74	10.69	False	CHEMBL1787755	Inhibition of p38alpha-dependent TNFalpha production in human whole blood preincubated for 1 hr before LPS challenge by ELISA	B	BAO_0000357	single protein format	Homo sapiens	CHEMBL3638178	Blood	None	None	CHEMBL260	MAP kinase p38 alpha	Homo sapiens	SINGLE PROTEIN	CHEMBL1781916	1	Scientific Literature	J. Med. Chem.	2009	None
CHEMBL1209481		0	490.56	0	3.88	8m	CC(C)(C)c1cc(NC(=O)Nc2ccccc2)n(-c2cccc(CNC(=O)CN3CCOC3=O)c2)n1	IC50	'='	185.0	nM	6.73			UO_0000065	13.72	0.26	2.85	5.73	False	CHEMBL1211971	Inhibition of unactive p38alpha	B	BAO_0000357	single protein format	None	None	None	None	None	CHEMBL260	MAP kinase p38 alpha	Homo sapiens	SINGLE PROTEIN	CHEMBL1208762	1	Scientific Literature	Bioorg. Med. Chem. Lett.	2010	None
CHEMBL322970		0	359.73	0	2.43	6a	O=C1NC(=O)C(c2ccccc2[N+](=O)[O-])=C1Nc1ccc(O)c(Cl)c1	Inhibition	'='	5.0	%				UO_0000187					False	CHEMBL812940	Inhibition of Stress activated protein kinase 2a, p38-alpha at 10 uM	B	BAO_0000357	single protein format	Homo sapiens	None	None	None	None	CHEMBL260	MAP kinase p38 alpha	Homo sapiens	SINGLE PROTEIN	CHEMBL1134212	1	Scientific Literature	Bioorg. Med. Chem. Lett.	2001	None
CHEMBL1171789		0	336.34	0	2.41	16	CC(NC(=O)c1cc(C(=O)c2ccc(F)cc2F)c[nH]1)C(C)(C)O	IC50	'='	1258.93	nM	5.90			UO_0000065	17.54	0.34	3.49	7.18	False	CHEMBL1174571	Inhibition of human recombinant N-terminal 6-His-tagged p38alpha expressed in Escherichia coli after 120 mins by TR-FRET assay	B	BAO_0000019	assay format	Homo sapiens	None	None	None	None	CHEMBL260	MAP kinase p38 alpha	Homo sapiens	SINGLE PROTEIN	CHEMBL1177767	1	Scientific Literature	Bioorg. Med. Chem. Lett.	2010	None
CHEMBL1171612		0	358.32	0	3.59	9	O=C(NCc1c(F)cccc1F)c1cc(C(=O)c2ccccc2F)c[nH]1	IC50	'='	1584.89	nM	5.80			UO_0000065	16.19	0.30	2.21	9.36	False	CHEMBL1174572	Inhibition of p38alpha assessed as HSP27 phosphorylation in IL-1-alpha-stimulated HLF cells	B	BAO_0000219	cell-based format	None	None	None	HLF	None	CHEMBL260	MAP kinase p38 alpha	Homo sapiens	SINGLE PROTEIN	CHEMBL1177767	1	Scientific Literature	Bioorg. Med. Chem. Lett.	2010	None
CHEMBL1813622		0	241.25	0	0.91	28	Cn1nc(N)c2c(=O)[nH]c(-c3ccccn3)cc21	Inhibition	'='	1.0	%				UO_0000187					False	CHEMBL1815738	Inhibition of p38alpha at 30 uM by microfluidic mobility shift assay	B	BAO_0000357	single protein format	None	None	None	None	None	CHEMBL260	MAP kinase p38 alpha	Homo sapiens	SINGLE PROTEIN	CHEMBL1811853	1	Scientific Literature	Bioorg. Med. Chem.	2011	None
CHEMBL1813805		0	191.19	0	-0.21	65	Cc1cc2nc(N)nc(N)c2c(=O)[nH]1	Inhibition	'='	-1.0	%				UO_0000187					False	CHEMBL1815738	Inhibition of p38alpha at 30 uM by microfluidic mobility shift assay	B	BAO_0000357	single protein format	None	None	None	None	None	CHEMBL260	MAP kinase p38 alpha	Homo sapiens	SINGLE PROTEIN	CHEMBL1811853	1	Scientific Literature	Bioorg. Med. Chem.	2011	None
CHEMBL521000		0	396.54	0	2.89	CER-0263745	CN(C)CC(C)(C)CNC(=O)[C@@H]1CCCN1c1nccc(Nc2ccccc2)n1	Inhibition	'='	0.0	%				UO_0000187					False	CHEMBL953374	Inhibition of p38alpha at 10 uM by HTRF assay relative to control	B	BAO_0000357	single protein format	None	None	None	None	None	CHEMBL260	MAP kinase p38 alpha	Homo sapiens	SINGLE PROTEIN	CHEMBL1150387	1	Scientific Literature	J. Med. Chem.	2008	None
CHEMBL484707		0	445.61	1	6.05	CER-0263959	Cc1cccc(N(C)c2cc(Nc3cccc(C(=O)N(CC(C)C)CC(C)C)c3)ncn2)c1	Inhibition	'='	0.0	%				UO_0000187					False	CHEMBL953374	Inhibition of p38alpha at 10 uM by HTRF assay relative to control	B	BAO_0000357	single protein format	None	None	None	None	None	CHEMBL260	MAP kinase p38 alpha	Homo sapiens	SINGLE PROTEIN	CHEMBL1150387	1	Scientific Literature	J. Med. Chem.	2008	None
CHEMBL2024348		0	331.40	0	3.91	11	O=c1ncn2nc(Sc3ccccc3)ccc2c1-c1ccccc1	IC50	'>'	20000.0	nM				UO_0000065					False	CHEMBL2027255	Inhibition of p38alpha kinase using KRELVEPLTPSGEAPNQALLR as substrate for 20 mins by lactate dehydrogenase-coupled spectrophotometric assay	B	BAO_0000357	single protein format	None	None	None	None	None	CHEMBL260	MAP kinase p38 alpha	Homo sapiens	SINGLE PROTEIN	CHEMBL2021894	1	Scientific Literature	ACS Med. Chem. Lett.	2011	None
CHEMBL2024348		0	331.40	0	3.91	11	O=c1ncn2nc(Sc3ccccc3)ccc2c1-c1ccccc1	IC50						Not Determined						False	CHEMBL2027257	Inhibition of p38alpha in human PBMC assessed as inhibition of LPS-induced TNFalpha production after 16 to 18 hrs by ELISA	B	BAO_0000357	single protein format	Homo sapiens	None	None	None	None	CHEMBL260	MAP kinase p38 alpha	Homo sapiens	SINGLE PROTEIN	CHEMBL2021894	1	Scientific Literature	ACS Med. Chem. Lett.	2011	None
CHEMBL2024349		0	345.43	0	4.22	12	Cc1ccccc1-c1c(=O)ncn2nc(Sc3ccccc3)ccc12	IC50	'='	9700.0	nM	5.01			UO_0000065	14.51	0.27	0.79	10.61	False	CHEMBL2027257	Inhibition of p38alpha in human PBMC assessed as inhibition of LPS-induced TNFalpha production after 16 to 18 hrs by ELISA	B	BAO_0000357	single protein format	Homo sapiens	None	None	None	None	CHEMBL260	MAP kinase p38 alpha	Homo sapiens	SINGLE PROTEIN	CHEMBL2021894	1	Scientific Literature	ACS Med. Chem. Lett.	2011	None
CHEMBL2024351		0	399.40	0	4.93	14	O=c1ncn2nc(Sc3ccccc3)ccc2c1-c1ccccc1C(F)(F)F	IC50	'='	11000.0	nM	4.96			UO_0000065	12.42	0.24	0.03	10.49	False	CHEMBL2027255	Inhibition of p38alpha kinase using KRELVEPLTPSGEAPNQALLR as substrate for 20 mins by lactate dehydrogenase-coupled spectrophotometric assay	B	BAO_0000357	single protein format	None	None	None	None	None	CHEMBL260	MAP kinase p38 alpha	Homo sapiens	SINGLE PROTEIN	CHEMBL2021894	1	Scientific Literature	ACS Med. Chem. Lett.	2011	None
CHEMBL2024352		0	365.85	0	4.56	15	O=c1ncn2nc(Sc3ccccc3)ccc2c1-c1ccccc1Cl	IC50	'='	19900.0	nM	4.70			UO_0000065	12.85	0.26	0.14	9.95	False	CHEMBL2027257	Inhibition of p38alpha in human PBMC assessed as inhibition of LPS-induced TNFalpha production after 16 to 18 hrs by ELISA	B	BAO_0000357	single protein format	Homo sapiens	None	None	None	None	CHEMBL260	MAP kinase p38 alpha	Homo sapiens	SINGLE PROTEIN	CHEMBL2021894	1	Scientific Literature	ACS Med. Chem. Lett.	2011	None
CHEMBL2024353		0	349.39	0	4.05	16	O=c1ncn2nc(Sc3ccccc3)ccc2c1-c1ccc(F)cc1	IC50	'='	15000.0	nM	4.82			UO_0000065	13.81	0.26	0.77	10.21	False	CHEMBL2027256	Inhibition of p38alpha in human PBMC assessed as inhibition of LPS-induced IL1beta production after 16 to 18 hrs by ELISA	B	BAO_0000357	single protein format	Homo sapiens	None	None	None	None	CHEMBL260	MAP kinase p38 alpha	Homo sapiens	SINGLE PROTEIN	CHEMBL2021894	1	Scientific Literature	ACS Med. Chem. Lett.	2011	None
CHEMBL574646		0	277.33	0	2.12	4, EF31	O=C1/C(=C/c2ccccn2)CNC/C1=C\c1ccccn1	Inhibition	'='	104.0	%				UO_0000187					False	CHEMBL2342696	Inhibition of recombinant MAPK14 (unknown origin) at 5 uM by cascade reaction assay	B	BAO_0000357	single protein format	Homo sapiens	None	None	None	None	CHEMBL260	MAP kinase p38 alpha	Homo sapiens	SINGLE PROTEIN	CHEMBL2331439	1	Scientific Literature	J. Med. Chem.	2013	None
CHEMBL19045		0	349.82	0	4.40	63	COC(=O)c1[nH]c(C(C)(C)C)cc1NC(=O)Nc1cccc(Cl)c1	Inhibition	'='	95.0	%				UO_0000187					False	CHEMBL731496	Percent inhibition determined in vitro against mitogen-activated protein kinase p38 alpha 2 derived from Escherichia coli at 5 uM	B	BAO_0000357	single protein format	None	None	None	None	None	CHEMBL260	MAP kinase p38 alpha	Homo sapiens	SINGLE PROTEIN	CHEMBL1134054	1	Scientific Literature	Bioorg. Med. Chem. Lett.	2001	None
CHEMBL488184		0	373.43	1	5.52	12	Fc1ccc(-c2nn3c(OC4CCCC4)cccc3c2-c2ccncc2)cc1	IC50	'='	170.0	nM	6.77			UO_0000065	18.13	0.33	1.25	17.17	False	CHEMBL998555	Inhibition of GST-fused p38alpha expressed in Escherichia coli	B	BAO_0000019	assay format	None	None	None	None	None	CHEMBL260	MAP kinase p38 alpha	Homo sapiens	SINGLE PROTEIN	CHEMBL1152233	1	Scientific Literature	Bioorg. Med. Chem. Lett.	2008	None
CHEMBL521548		0	440.51	0	3.73	7c	Cc1ccc(NC(=O)c2ccnc(N3CCCC3)c2)cc1-c1ccc2nc(N)[nH]c(=O)c2c1	Ki	'='	6.8	nM	8.17			UO_0000065	18.54	0.34	4.44	6.98	False	CHEMBL997720	Displacement of fluorescent ATP competitive ligand from p38alpha	B	BAO_0000357	single protein format	None	None	None	None	None	CHEMBL260	MAP kinase p38 alpha	Homo sapiens	SINGLE PROTEIN	CHEMBL1141712	1	Scientific Literature	Bioorg. Med. Chem. Lett.	2008	None
CHEMBL172882		0	386.48	0	4.66	12h	Cn1c(=O)n(C)c2cc(-c3[nH]c(-c4cccs4)nc3-c3ccccc3)ccc21	IC50	'='	260.0	nM	6.58			UO_0000065	17.04	0.32	1.93	11.84	False	CHEMBL734272	Inhibitory activity against mitogen activated protein (MAP) kinase p38 alpha.	B	BAO_0000357	single protein format	None	None	None	None	None	CHEMBL260	MAP kinase p38 alpha	Homo sapiens	SINGLE PROTEIN	CHEMBL1137961	1	Scientific Literature	Bioorg. Med. Chem. Lett.	2004	None
CHEMBL2334288		0	347.38	0	2.37	24	COc1ccc(C(N)c2nc3ccc(-c4cn[nH]c4)cc3c(=O)[nH]2)cc1	IC50	'>'	1000.0	nM				UO_0000065					False	CHEMBL2346253	Inhibition of p38alpha (unknown origin)	B	BAO_0000357	single protein format	Homo sapiens	None	None	None	None	CHEMBL260	MAP kinase p38 alpha	Homo sapiens	SINGLE PROTEIN	CHEMBL2331421	1	Scientific Literature	Bioorg. Med. Chem. Lett.	2013	None
CHEMBL331703		0	404.50	0	3.90	12	CCS(=O)(=O)c1ccc2c(-c3c(-c4ccccn4)nn4c3CCC4)ccnc2c1	IC50	'='	9800.0	nM	5.01			UO_0000065	12.38	0.24	1.11	6.44	False	CHEMBL734081	Inhibitory activity against Mitogen-activated protein kinase p38	B	BAO_0000357	single protein format	None	None	None	None	None	CHEMBL260	MAP kinase p38 alpha	Homo sapiens	SINGLE PROTEIN	CHEMBL1147482	1	Scientific Literature	Bioorg. Med. Chem. Lett.	2004	None
CHEMBL38648		0	377.49	0	4.54	27	Cn1nc(C(C)(C)C)cc1NC(=O)Nc1ccc(CCc2ccncc2)cc1	IC50	'='	430.0	nM	6.37			UO_0000065	16.87	0.31	1.83	8.86	False	CHEMBL731497	Inhibitory activity against Mitogen-activated protein kinase p38 alpha 2	B	BAO_0000357	single protein format	None	None	None	None	None	CHEMBL260	MAP kinase p38 alpha	Homo sapiens	SINGLE PROTEIN	CHEMBL1135137	1	Scientific Literature	Bioorg. Med. Chem. Lett.	2002	None
CHEMBL261021		0	373.42	0	2.81	2a	CNC(=O)c1ccc(C)c(Nc2nc(N)nc3c2cnn3-c2ccccc2)c1	IC50	'='	3.0	nM	8.52			UO_0000065	22.82	0.42	5.71	7.70	False	CHEMBL934611	Inhibition of human recombinant p38alpha-mediated myelin basic protein phosphorylation	B	BAO_0000357	single protein format	Homo sapiens	None	None	None	None	CHEMBL260	MAP kinase p38 alpha	Homo sapiens	SINGLE PROTEIN	CHEMBL1144728	1	Scientific Literature	Bioorg. Med. Chem. Lett.	2008	None
CHEMBL260134		0	427.30	0	4.53	2p	CNC(=O)c1ccc(C)c(Nc2ncnc3c2cnn3-c2c(Cl)cccc2Cl)c1	IC50	'='	6.0	nM	8.22			UO_0000065	19.24	0.39	3.69	9.70	False	CHEMBL934611	Inhibition of human recombinant p38alpha-mediated myelin basic protein phosphorylation	B	BAO_0000357	single protein format	Homo sapiens	None	None	None	None	CHEMBL260	MAP kinase p38 alpha	Homo sapiens	SINGLE PROTEIN	CHEMBL1144728	1	Scientific Literature	Bioorg. Med. Chem. Lett.	2008	None
CHEMBL379975		0	362.77	0	4.23	7	O=C1NC(=O)c2c1c(-c1ccccc1Cl)cc1[nH]c3ccc(O)cc3c21	Inhibition	'='	52.0	%				UO_0000187					False	CHEMBL996938	Inhibition of SAPK2a/p38 at 10 uM	B	BAO_0000357	single protein format	None	None	None	None	None	CHEMBL260	MAP kinase p38 alpha	Homo sapiens	SINGLE PROTEIN	CHEMBL1156685	1	Scientific Literature	Eur. J. Med. Chem.	2008	None
CHEMBL158548		0	296.80	1	5.52	C (Page 6980)	CC(C)c1cc(-c2ccc(Cl)cc2)[nH]c1-c1ccncc1	IC50						Not Active						False	CHEMBL880625	Inhibitory activity against Mitogen-activated protein kinase 14, p38-alpha; No activity	B	BAO_0000357	single protein format	Homo sapiens	None	None	None	None	CHEMBL260	MAP kinase p38 alpha	Homo sapiens	SINGLE PROTEIN	CHEMBL1140378	1	Scientific Literature	J. Med. Chem.	2005	None
CHEMBL240799		0	308.37	0	3.76	20a	O=C1Nc2ccccc2CN1c1csc(-c2ccncc2)n1	IC50	'>'	10000.0	nM				UO_0000065					False	CHEMBL899220	Inhibition of human p38 alpha	B	BAO_0000357	single protein format	Homo sapiens	None	None	None	None	CHEMBL260	MAP kinase p38 alpha	Homo sapiens	SINGLE PROTEIN	CHEMBL1149699	1	Scientific Literature	Bioorg. Med. Chem.	2007	None
CHEMBL119385	NEFLAMAPIMOD	2	436.27	1	5.49	VX-745	O=c1ncn2nc(Sc3ccc(F)cc3F)ccc2c1-c1c(Cl)cccc1Cl	Activity						Active						False	CHEMBL896827	Inhibition of anisomycin-induced P38alpha activation in human HCA2 cells assessed as HSP27 phosphorylation at 500 nM after 2 hrs by ELISA	B	BAO_0000219	cell-based format	Homo sapiens	None	None	HCA2	None	CHEMBL260	MAP kinase p38 alpha	Homo sapiens	SINGLE PROTEIN	CHEMBL1149684	1	Scientific Literature	Bioorg. Med. Chem. Lett.	2007	None
CHEMBL1208952		0	478.55	1	5.98	19	COc1c(C#N)cc(C(C)(C)C)cc1NC(=O)C(=O)c1ccc(Nc2ccncc2)c2ccccc12	IC50	'='	51.0	nM	7.29			UO_0000065	15.24	0.28	1.31	7.00	False	CHEMBL1211566	Inhibition of p38 alpha activity by ELISA	B	BAO_0000357	single protein format	None	None	None	None	None	CHEMBL260	MAP kinase p38 alpha	Homo sapiens	SINGLE PROTEIN	CHEMBL1208791	1	Scientific Literature	Bioorg. Med. Chem. Lett.	2010	None
CHEMBL3183075	NIZATIDINE	4	331.47	0	1.32	NIZATIDINE	CNC(=C[N+](=O)[O-])NCCSCc1csc(CN(C)C)n1	Ki						Not Active (inhibition < 50% @ 10 uM and thus dose-reponse curve not measured)						False	CHEMBL1909201	DRUGMATRIX: Protein Serine/Threonine Kinase, p38alpha enzyme inhibition (substrate: Myelin Basic Protein)	B	BAO_0000357	single protein format	Escherichia coli	None	None	None	None	CHEMBL260	MAP kinase p38 alpha	Homo sapiens	SINGLE PROTEIN	CHEMBL1909046	15	DrugMatrix			None
CHEMBL1172017		0	368.41	0	3.29	trans-5a	O=c1[nH]c(-c2ccc(F)cc2)c(-c2ccnc(N[C@H]3CC[C@H](O)CC3)c2)[nH]1	IC50	'='	23.0	nM	7.64			UO_0000065	20.73	0.39	4.35	8.14	False	CHEMBL1177017	Inhibition of p38alpha	B	BAO_0000357	single protein format	None	None	None	None	None	CHEMBL260	MAP kinase p38 alpha	Homo sapiens	SINGLE PROTEIN	CHEMBL1177704	1	Scientific Literature	J. Med. Chem.	2010	None
CHEMBL10	SB-203580	0	377.44	0	4.68	SB-203580	C[S+]([O-])c1ccc(-c2nc(-c3ccc(F)cc3)c(-c3ccncc3)[nH]2)cc1	IC50	'='	44.0	nM	7.36			UO_0000065	19.49	0.37	2.68	12.55	False	CHEMBL1177017	Inhibition of p38alpha	B	BAO_0000357	single protein format	None	None	None	None	None	CHEMBL260	MAP kinase p38 alpha	Homo sapiens	SINGLE PROTEIN	CHEMBL1177704	1	Scientific Literature	J. Med. Chem.	2010	None
CHEMBL295416	PIRINIXIC ACID	0	323.81	0	3.67	PIRINIXIC ACID	Cc1cccc(Nc2cc(Cl)nc(SCC(=O)O)n2)c1C	IC50						Not Active (inhibition < 50% @ 10 uM and thus dose-reponse curve not measured)						False	CHEMBL1909201	DRUGMATRIX: Protein Serine/Threonine Kinase, p38alpha enzyme inhibition (substrate: Myelin Basic Protein)	B	BAO_0000357	single protein format	Escherichia coli	None	None	None	None	CHEMBL260	MAP kinase p38 alpha	Homo sapiens	SINGLE PROTEIN	CHEMBL1909046	15	DrugMatrix			None
CHEMBL481749		0	448.51	1	5.59	31b, trans isomer	CSc1nc(-c2cccc(C(F)(F)F)c2)c(-c2ccnc(N[C@H]3CC[C@H](O)CC3)c2)[nH]1	IC50	'='	11.0	nM	7.96			UO_0000065	17.74	0.35	2.37	10.78	False	CHEMBL1013888	Inhibition of p38alpha	B	BAO_0000357	single protein format	None	None	None	None	None	CHEMBL260	MAP kinase p38 alpha	Homo sapiens	SINGLE PROTEIN	CHEMBL1155084	1	Scientific Literature	J. Med. Chem.	2008	None
CHEMBL404811	DIGITONIN	0	1229.32	None	None	DIGITONIN	C[C@H]1[C@H]2[C@@H](O[C@]13CC[C@@H](C)CO3)[C@@H](O)[C@H]1[C@@H]3CC[C@H]4C[C@@H](O[C@@H]5O[C@H](CO)[C@H](O[C@@H]6O[C@H](CO)C(O)[C@H](O[C@@H]7OC[C@@H](O)[C@H](O)[C@H]7O)[C@H]6O[C@@H]6O[C@H](CO)[C@H](O)[C@H](O[C@@H]7O[C@H](CO)[C@@H](O)[C@H](O)[C@H]7O)[C@H]6O)[C@H](O)[C@H]5O)[C@H](O)C[C@]4(C)[C@H]3CC[C@@]12C	IC50						Not Active (inhibition < 50% @ 10 uM and thus dose-reponse curve not measured)						False	CHEMBL1909201	DRUGMATRIX: Protein Serine/Threonine Kinase, p38alpha enzyme inhibition (substrate: Myelin Basic Protein)	B	BAO_0000357	single protein format	Escherichia coli	None	None	None	None	CHEMBL260	MAP kinase p38 alpha	Homo sapiens	SINGLE PROTEIN	CHEMBL1909046	15	DrugMatrix			None
CHEMBL91652		0	360.46	1	6.27	4	CSc1ccc(-c2cc(-c3ccncc3)c(-c3ccc(F)cc3)[nH]2)cc1	IC50	'='	44.0	nM	7.36			UO_0000065	20.41	0.39	1.09	25.65	False	CHEMBL842195	Inhibitory activity against p38-alpha kinase	B	BAO_0000357	single protein format	None	None	None	None	None	CHEMBL260	MAP kinase p38 alpha	Homo sapiens	SINGLE PROTEIN	CHEMBL1132135	1	Scientific Literature	Bioorg. Med. Chem. Lett.	1999	None
CHEMBL487154		0	383.41	0	3.77	4	O=C(Nc1nc(NC(=O)c2ccccc2)n(-c2ccccc2)n1)c1ccccc1	Inhibition	'='	24.5	%				UO_0000187					False	CHEMBL939462	Inhibition of p38-alpha at 100 uM	B	BAO_0000357	single protein format	None	None	None	None	None	CHEMBL260	MAP kinase p38 alpha	Homo sapiens	SINGLE PROTEIN	CHEMBL1152247	1	Scientific Literature	Bioorg. Med. Chem. Lett.	2008	None
CHEMBL389685		0	118.14	0	1.56	3	c1cnc2[nH]ccc2c1	Inhibition	'='	0.0	%				UO_0000187					False	CHEMBL3136510	Inhibition of human truncated p38 alpha expressed in Escherichia coli cell assessed as substrate phosphorylation using fluorescence-labelled peptides as substrate at 1000 uM after 90 mins by microfluidic peptide phosphorylation assay	B	BAO_0000019	assay format	Homo sapiens	None	None	None	None	CHEMBL260	MAP kinase p38 alpha	Homo sapiens	SINGLE PROTEIN	CHEMBL3132769	1	Scientific Literature	MedChemComm	2014	None
CHEMBL307152		0	494.60	0	4.68	14m	Cn1ccc2ccc3c4[nH]c5c(CCCN[C@H]6CC[C@H](O)CC6)cccc5c4c4c(c3c21)C(=O)NC4=O	IC50	'='	20200.0	nM	4.70			UO_0000065	9.49	0.17	0.01	4.73	False	CHEMBL735051	Inhibition of Mitogen-activated protein kinase p38 alpha	B	BAO_0000357	single protein format	None	None	None	None	None	CHEMBL260	MAP kinase p38 alpha	Homo sapiens	SINGLE PROTEIN	CHEMBL1136094	1	Scientific Literature	Bioorg. Med. Chem. Lett.	2003	None
CHEMBL487864		0	456.42	0	4.87	11	CC(=O)Nc1ccc(NC(=O)c2cc(C(=O)Nc3cccc(C(F)(F)F)c3)ccc2C)cn1	IC50	'='	45.0	nM	7.35			UO_0000065	16.10	0.30	2.48	7.33	False	CHEMBL946387	Inhibition of p38alpha	B	BAO_0000357	single protein format	None	None	None	None	None	CHEMBL260	MAP kinase p38 alpha	Homo sapiens	SINGLE PROTEIN	CHEMBL1158158	1	Scientific Literature	Bioorg. Med. Chem. Lett.	2008	None
CHEMBL505394		0	367.45	0	2.05	21	Cc1ccc(C(=O)NCCN2CCCC2)cc1C(=O)Nc1ccc(N)nc1	Activity						Not Active						False	CHEMBL946387	Inhibition of p38alpha	B	BAO_0000357	single protein format	None	None	None	None	None	CHEMBL260	MAP kinase p38 alpha	Homo sapiens	SINGLE PROTEIN	CHEMBL1158158	1	Scientific Literature	Bioorg. Med. Chem. Lett.	2008	None
CHEMBL423781		0	358.37	1	5.25	23	O=C(O)c1ccc(-c2cc(-c3ccc(F)cc3)c(-c3ccncc3)[nH]2)cc1	IC50	'='	90.0	nM	7.05			UO_0000065	19.66	0.36	1.80	10.68	True	CHEMBL842195	Inhibitory activity against p38-alpha kinase	B	BAO_0000357	single protein format	None	None	None	None	None	CHEMBL260	MAP kinase p38 alpha	Homo sapiens	SINGLE PROTEIN	CHEMBL1132135	1	Scientific Literature	Bioorg. Med. Chem. Lett.	1999	None
CHEMBL96225		0	533.82	2	5.86	14n, page S21 table 2	O=C(c1cc(-c2ccc(F)cc2Cl)c2c(c1)N(c1c(Cl)cccc1Cl)C(=O)NC2)N1CCNCC1	IC50	'='	1.1	nM	8.96			UO_0000065	16.78	0.35	3.10	13.85	True	CHEMBL952122	Inhibition of p38alpha	B	BAO_0000357	single protein format	None	None	None	None	None	CHEMBL260	MAP kinase p38 alpha	Homo sapiens	SINGLE PROTEIN	CHEMBL1143196	1	Scientific Literature	J. Med. Chem.	2008	None
CHEMBL94719		0	495.28	1	6.83	9l, page S20 table 1	COC(=O)c1cc(-c2ccc(C(F)(F)F)cc2)c2c(c1)N(c1c(Cl)cccc1Cl)C(=O)NC2	IC50	'='	130.0	nM	6.89			UO_0000065	13.90	0.28	0.06	11.74	True	CHEMBL952122	Inhibition of p38alpha	B	BAO_0000357	single protein format	None	None	None	None	None	CHEMBL260	MAP kinase p38 alpha	Homo sapiens	SINGLE PROTEIN	CHEMBL1143196	1	Scientific Literature	J. Med. Chem.	2008	None
CHEMBL1256391	PIRFENIDONE	4	185.23	0	2.15	Pirfenidone	Cc1ccc(=O)n(-c2ccccc2)c1	IC50	'='	165400.0	nM		Outside typical range		UO_0000065					False	CHEMBL3101957	Inhibition of p38alpha (unknown origin) up to 60 mins by ADP-Glo assay	B	BAO_0000357	single protein format	Homo sapiens	None	None	None	None	CHEMBL260	MAP kinase p38 alpha	Homo sapiens	SINGLE PROTEIN	CHEMBL3098116	1	Scientific Literature	Bioorg. Med. Chem. Lett.	2014	None
CHEMBL478626		0	394.86	0	4.99	43	O=C(NCC1CC1)c1ccc(-c2cc(NC(=O)c3ccoc3)ccc2Cl)cc1	Ki	'='	10.0	nM	8.00			UO_0000065	20.26	0.39	3.01	11.21	False	CHEMBL983811	Displacement of rhodamine-green labelled (2-(6-amino-3-imino-3H-xanthen-9-yl)-5-{[({4-[4-(4-Cl-3-hydroxyphenyl)-5-(4-pyridinyl)-1H-imidazol-2yl]phenyl}methyl)amino]carbonyl}benzoic acid from human GST-tagged p38alpha by fluorescence polarisation assay	B	BAO_0000357	single protein format	Homo sapiens	None	None	None	None	CHEMBL260	MAP kinase p38 alpha	Homo sapiens	SINGLE PROTEIN	CHEMBL1155838	1	Scientific Literature	Bioorg. Med. Chem. Lett.	2008	None
CHEMBL420474		0	571.68	2	5.68	10	Cc1ccc(-n2nc(C(C)(C)C)cc2NC(=O)Nc2ccc(OCCN3CCOCC3)c3ccccc23)cc1C(=O)O	k_on	'='	25200.0	M-1.s-1									False	CHEMBL733330	Rate of association to Mitogen-activated protein kinase p38 alpha	B	BAO_0000357	single protein format	None	None	None	None	None	CHEMBL260	MAP kinase p38 alpha	Homo sapiens	SINGLE PROTEIN	CHEMBL1146625	1	Scientific Literature	Bioorg. Med. Chem. Lett.	2003	None
CHEMBL479257		0	364.49	0	4.79	20	Cc1ccc(NC(=O)CC(C)C)cc1-c1ccc(C(=O)NCC2CC2)cc1	Ki	'='	330.0	nM	6.48			UO_0000065	17.78	0.33	1.69	11.14	False	CHEMBL983811	Displacement of rhodamine-green labelled (2-(6-amino-3-imino-3H-xanthen-9-yl)-5-{[({4-[4-(4-Cl-3-hydroxyphenyl)-5-(4-pyridinyl)-1H-imidazol-2yl]phenyl}methyl)amino]carbonyl}benzoic acid from human GST-tagged p38alpha by fluorescence polarisation assay	B	BAO_0000357	single protein format	Homo sapiens	None	None	None	None	CHEMBL260	MAP kinase p38 alpha	Homo sapiens	SINGLE PROTEIN	CHEMBL1155838	1	Scientific Literature	Bioorg. Med. Chem. Lett.	2008	None
CHEMBL318806		0	570.74	2	5.74	12	CN(C)Cc1cccc(-n2nc(C(C)(C)C)cc2NC(=O)Nc2ccc(OCCN3CCOCC3)c3ccccc23)c1	k_on	'='	1600.0	M-1.s-1									False	CHEMBL733330	Rate of association to Mitogen-activated protein kinase p38 alpha	B	BAO_0000357	single protein format	None	None	None	None	None	CHEMBL260	MAP kinase p38 alpha	Homo sapiens	SINGLE PROTEIN	CHEMBL1146625	1	Scientific Literature	Bioorg. Med. Chem. Lett.	2003	None
CHEMBL374216		0	569.49	2	5.88	29	COc1ccc(CNCCCN(c2ccc(=O)n(-c3ccccc3Cl)n2)c2ccccc2Cl)c(OC)c1OC	IC50	'='	490.0	nM	6.31			UO_0000065	11.08	0.22	0.43	8.11	False	CHEMBL911323	Inhibition of p38alpha	B	BAO_0000357	single protein format	Homo sapiens	None	None	None	None	CHEMBL260	MAP kinase p38 alpha	Homo sapiens	SINGLE PROTEIN	CHEMBL1139713	1	Scientific Literature	Bioorg. Med. Chem. Lett.	2006	None
CHEMBL2324829		0	360.42	0	2.90	12c	Cc1cccc(-n2nnc(CCCCO)c2-c2ccc3nccnc3c2)n1	Inhibition	'='	-11.2	%		Outside typical range		UO_0000187					False	CHEMBL2328425	Inhibition of human P38alpha/MAPK at 10 uM in presence of 10 microM ATP	B	BAO_0000357	single protein format	Homo sapiens	None	None	None	None	CHEMBL260	MAP kinase p38 alpha	Homo sapiens	SINGLE PROTEIN	CHEMBL2321822	1	Scientific Literature	Bioorg. Med. Chem. Lett.	2013	None
CHEMBL1230607	PHA-793887	1	361.49	0	2.31	31	CC(C)CC(=O)Nc1n[nH]c2c1CN(C(=O)C1CCN(C)CC1)C2(C)C	IC50	'>'	10000.0	nM				UO_0000065					False	CHEMBL1064451	Inhibition of p38alpha	B	BAO_0000357	single protein format	None	None	None	None	None	CHEMBL260	MAP kinase p38 alpha	Homo sapiens	SINGLE PROTEIN	CHEMBL1157586	1	Scientific Literature	Bioorg. Med. Chem.	2010	None
CHEMBL493707		0	374.45	0	3.29	40	Cc1ccc2c(N)n[nH]c2c1-c1ccc2c(N3CCOC[C@@H]3C)nncc2c1	Ki	'='	16.0	nM	7.80			UO_0000065	20.82	0.38	4.51	8.39	False	CHEMBL1035784	Inhibition of human recombinant GST-tagged p38alphaMAPK-induced ATF2 phosphorylation	B	BAO_0000357	single protein format	Homo sapiens	None	None	None	None	CHEMBL260	MAP kinase p38 alpha	Homo sapiens	SINGLE PROTEIN	CHEMBL1140162	1	Scientific Literature	J. Med. Chem.	2008	None
CHEMBL493496		0	389.46	0	4.01	3j	CNc1noc2c(-c3ccc4c(N5CCOC[C@H]5C)nncc4c3)c(C)ccc12	Ki	'='	0.3	nM	9.52			UO_0000065	24.45	0.45	5.51	12.48	False	CHEMBL1035784	Inhibition of human recombinant GST-tagged p38alphaMAPK-induced ATF2 phosphorylation	B	BAO_0000357	single protein format	Homo sapiens	None	None	None	None	CHEMBL260	MAP kinase p38 alpha	Homo sapiens	SINGLE PROTEIN	CHEMBL1140162	1	Scientific Literature	J. Med. Chem.	2008	None
CHEMBL493708		0	415.42	0	4.83	17	Cc1ccc(C(=O)NC2CC2)cc1-c1ccc2c(O[C@H](C)C(F)(F)F)nncc2c1	IC50	'='	0.8	nM	9.10			UO_0000065	21.90	0.41	4.27	14.19	False	CHEMBL1024853	Inhibition of p38alpha	B	BAO_0000357	single protein format	None	None	None	None	None	CHEMBL260	MAP kinase p38 alpha	Homo sapiens	SINGLE PROTEIN	CHEMBL1140163	1	Scientific Literature	J. Med. Chem.	2008	None
CHEMBL494272		0	388.47	0	3.33	8	Cc1ccc(C(=O)NC2CC2)cc1-c1ccc2c(N3CCOCC3)nncc2c1	IC50	'='	1.2	nM	8.92			UO_0000065	22.96	0.42	5.59	13.25	False	CHEMBL1024853	Inhibition of p38alpha	B	BAO_0000357	single protein format	None	None	None	None	None	CHEMBL260	MAP kinase p38 alpha	Homo sapiens	SINGLE PROTEIN	CHEMBL1140163	1	Scientific Literature	J. Med. Chem.	2008	None
CHEMBL494270		0	431.54	0	3.24	7	Cc1ccc(C(=O)NC2CC2)cc1-c1ccc2c(NCCN3CCOCC3)nncc2c1	IC50	'='	1.9	nM	8.72			UO_0000065	20.21	0.37	5.48	10.99	False	CHEMBL1024853	Inhibition of p38alpha	B	BAO_0000357	single protein format	None	None	None	None	None	CHEMBL260	MAP kinase p38 alpha	Homo sapiens	SINGLE PROTEIN	CHEMBL1140163	1	Scientific Literature	J. Med. Chem.	2008	None
CHEMBL604712		0	376.41	0	3.56	1	CC(C)(C)C(=O)N1Cc2c(NC(=O)c3cc(F)cc(F)c3)n[nH]c2C1(C)C	IC50	'>'	10000.0	nM				UO_0000065					False	CHEMBL1064451	Inhibition of p38alpha	B	BAO_0000357	single protein format	None	None	None	None	None	CHEMBL260	MAP kinase p38 alpha	Homo sapiens	SINGLE PROTEIN	CHEMBL1157586	1	Scientific Literature	Bioorg. Med. Chem.	2010	None
CHEMBL599518		0	317.42	0	3.26	BI-98A10	CCC(C)Nc1nnc(Sc2ncc([N+](=O)[O-])s2)s1	IC50	'>'	100000.0	nM				UO_0000065					False	CHEMBL1070204	Inhibition of p38alpha MAPK	B	BAO_0000357	single protein format	None	None	None	None	None	CHEMBL260	MAP kinase p38 alpha	Homo sapiens	SINGLE PROTEIN	CHEMBL1159095	1	Scientific Literature	Bioorg. Med. Chem.	2010	None
CHEMBL203926		0	376.37	0	4.03	55	Nc1c(C(=O)c2cccc(-c3cccnc3)c2)cnn1-c1ccc(F)cc1F	IC50	'='	40.0	nM	7.40			UO_0000065					False	CHEMBL859668	Inhibition of LPS-induced TNFalpha production in THP1 cells	F	BAO_0000219	cell-based format	Homo sapiens	None	None	THP-1	None	CHEMBL260	MAP kinase p38 alpha	Homo sapiens	SINGLE PROTEIN	CHEMBL1138177	1	Scientific Literature	J. Med. Chem.	2006	CHEMBL3307574
CHEMBL274506		0	408.48	0	3.69	61	Nc1c(C(=O)c2cccc(OCCN3CCCCC3)c2)cnn1-c1ccc(F)cc1	IC50	'='	1410.0	nM	5.85			UO_0000065					False	CHEMBL859668	Inhibition of LPS-induced TNFalpha production in THP1 cells	F	BAO_0000219	cell-based format	Homo sapiens	None	None	THP-1	None	CHEMBL260	MAP kinase p38 alpha	Homo sapiens	SINGLE PROTEIN	CHEMBL1138177	1	Scientific Literature	J. Med. Chem.	2006	CHEMBL3307574
CHEMBL3824119		0	530.49	1	2.76	8	O=C(CNC(=O)c1cccn(Cc2ccc(F)c(F)c2)c1=O)Nc1ccc2c(c1)/C(=C/c1cnc[nH]1)C(=O)N2	Inhibition	'='	3.0	%				UO_0000187					False	CHEMBL3826415	Inhibition of GST-tagged full-length human MAPK14 (direct) expressed in Escherichia coli at 100 nM by Z-lyte assay	B	BAO_0000019	assay format	Homo sapiens	None	None	None	None	CHEMBL260	MAP kinase p38 alpha	Homo sapiens	SINGLE PROTEIN	CHEMBL3822377	1	Scientific Literature	Eur. J. Med. Chem.	2016	None
CHEMBL525203		0	484.56	0	4.52	2, BIBF 1000	COC(=O)c1ccc2c(c1)NC(=O)/C2=C(\Nc1ccc(CN(C)C(=O)N(C)C)cc1)c1ccccc1	Activity						Not Active						False	CHEMBL1020719	Inhibition of human SAPK2A/P38 at 10 umol/L	B	BAO_0000357	single protein format	Homo sapiens	None	None	None	None	CHEMBL260	MAP kinase p38 alpha	Homo sapiens	SINGLE PROTEIN	CHEMBL1137777	1	Scientific Literature	J. Med. Chem.	2009	None
CHEMBL2058045		0	539.68	2	6.37	3a	Cc1ccc(-n2nc(C(C)(C)C)cc2NC(=O)NCc2ccccc2Oc2ccnc(N3CCCCC3)n2)cc1	IC50	'='	13.0	nM	7.89			UO_0000065	14.61	0.27	1.52	8.11	False	CHEMBL2061259	Inhibition of human recombinant P38alpha-mediated ATF2 phosphorylation after 1 hr	B	BAO_0000357	single protein format	Homo sapiens	None	None	None	None	CHEMBL260	MAP kinase p38 alpha	Homo sapiens	SINGLE PROTEIN	CHEMBL2057089	1	Scientific Literature	Bioorg. Med. Chem. Lett.	2012	None
CHEMBL523374		0	389.46	0	4.01	3c	CNc1noc2c(-c3ccc4c(N5CCOC[C@@H]5C)nncc4c3)c(C)ccc12	Km	'='	451900.0	nM				UO_0000065					False	CHEMBL1024846	Activity of human recombinant p38alpha ATP binding site at 13 nM	B	BAO_0000357	single protein format	Homo sapiens	None	None	None	None	CHEMBL260	MAP kinase p38 alpha	Homo sapiens	SINGLE PROTEIN	CHEMBL1140162	1	Scientific Literature	J. Med. Chem.	2008	None
CHEMBL204901		0	281.29	0	2.82	12	Nc1c(C(=O)c2ccccc2)cnn1-c1cccc(F)c1	IC50	'='	6700.0	nM	5.17			UO_0000065	18.39	0.34	2.35	8.49	False	CHEMBL859283	Displacement of [33P] ATP from human recombinant active p38alpha	B	BAO_0000357	single protein format	Homo sapiens	None	None	None	None	CHEMBL260	MAP kinase p38 alpha	Homo sapiens	SINGLE PROTEIN	CHEMBL1138177	1	Scientific Literature	J. Med. Chem.	2006	None
CHEMBL1800919		0	362.47	0	4.56	24	Cc1ccc(C(=O)NC(C)C)cc1-c1ccc2c(c1)NC(=O)C21CCCC1	IC50	'='	20.0	nM	7.70			UO_0000065	21.24	0.39	3.14	13.23	True	CHEMBL1804666	Inhibition of human p38alpha by FRET assay	B	BAO_0000357	single protein format	Homo sapiens	None	None	None	None	CHEMBL260	MAP kinase p38 alpha	Homo sapiens	SINGLE PROTEIN	CHEMBL1799962	1	Scientific Literature	Bioorg. Med. Chem. Lett.	2011	None
CHEMBL1825143		0	374.48	0	4.71	17	Cc1ccc(C(=O)NC2CC2)cc1-c1ccc2c(c1)NC(=O)C21CCCCC1	IC50	'='	0.9	nM	9.05			UO_0000065	24.16	0.44	4.34	15.54	False	CHEMBL1804666	Inhibition of human p38alpha by FRET assay	B	BAO_0000357	single protein format	Homo sapiens	None	None	None	None	CHEMBL260	MAP kinase p38 alpha	Homo sapiens	SINGLE PROTEIN	CHEMBL1799962	1	Scientific Literature	Bioorg. Med. Chem. Lett.	2011	None
CHEMBL1800909		0	334.42	0	3.78	14	Cc1ccc(C(=O)NC2CC2)cc1-c1ccc2c(c1)NC(=O)C2(C)C	IC50	'='	5.0	nM	8.30			UO_0000065	24.82	0.45	4.52	14.26	False	CHEMBL1804666	Inhibition of human p38alpha by FRET assay	B	BAO_0000357	single protein format	Homo sapiens	None	None	None	None	CHEMBL260	MAP kinase p38 alpha	Homo sapiens	SINGLE PROTEIN	CHEMBL1799962	1	Scientific Literature	Bioorg. Med. Chem. Lett.	2011	None
CHEMBL2001613		0	213.03	0	1.62	SID103904442	O=c1[nH][nH]c2ccc(Br)cc12	Ki	'='	19952.62	nM	4.70		active	UO_0000065					False	CHEMBL1964117	PUBCHEM_BIOASSAY: Navigating the Kinome. (Class of assay: other) Panel member name: MAPK14	F	BAO_0000019	assay format	None	None	None	None	None	CHEMBL260	MAP kinase p38 alpha	Homo sapiens	SINGLE PROTEIN	CHEMBL1201862	7	PubChem BioAssays			None
CHEMBL422897		0	401.85	0	3.30	SID103905277	CN1CCC(c2c(O)cc(O)c3c(=O)cc(-c4ccccc4Cl)oc23)C(O)C1	Ki	'='	3981.07	nM	5.40		active	UO_0000065					False	CHEMBL1964117	PUBCHEM_BIOASSAY: Navigating the Kinome. (Class of assay: other) Panel member name: MAPK14	F	BAO_0000019	assay format	None	None	None	None	None	CHEMBL260	MAP kinase p38 alpha	Homo sapiens	SINGLE PROTEIN	CHEMBL1201862	7	PubChem BioAssays			None
CHEMBL278041	SB-202190	0	331.35	0	4.65	SB-202190	Oc1ccc(-c2nc(-c3ccc(F)cc3)c(-c3ccncc3)[nH]2)cc1	Selectivity	'='	0.0173										False	CHEMBL1051357	Selectivity for p38-alpha as proportion of 290 kinases in screen with similar potency; non-selective = 1 highly selective = 0	B	BAO_0000357	single protein format	Homo sapiens	None	None	None	None	CHEMBL260	MAP kinase p38 alpha	Homo sapiens	SINGLE PROTEIN	CHEMBL1150977	1	Scientific Literature	Nat. Biotechnol.	2008	None
CHEMBL18771		0	333.36	0	3.88	61	COC(=O)c1[nH]c(C(C)(C)C)cc1NC(=O)Nc1ccc(F)cc1	IC50	'='	42.0	nM	7.38			UO_0000065	22.13	0.42	3.50	8.86	False	CHEMBL731494	In vitro inhibition of mitogen-activated protein kinase p38 alpha 2 derived from Escherichia coli	B	BAO_0000357	single protein format	None	None	None	None	None	CHEMBL260	MAP kinase p38 alpha	Homo sapiens	SINGLE PROTEIN	CHEMBL1134054	1	Scientific Literature	Bioorg. Med. Chem. Lett.	2001	None
CHEMBL280059		0	305.36	0	3.07	10	COC(=O)c1sc(N)cc1NC(=O)Nc1ccc(C)cc1	Inhibition	'='	90.0	%				UO_0000187					False	CHEMBL731496	Percent inhibition determined in vitro against mitogen-activated protein kinase p38 alpha 2 derived from Escherichia coli at 5 uM	B	BAO_0000357	single protein format	None	None	None	None	None	CHEMBL260	MAP kinase p38 alpha	Homo sapiens	SINGLE PROTEIN	CHEMBL1134054	1	Scientific Literature	Bioorg. Med. Chem. Lett.	2001	None
CHEMBL19148		0	332.43	0	4.48	40	COC(=O)c1sc(C(C)(C)C)cc1NC(=O)Nc1ccccc1	Inhibition	'='	68.0	%				UO_0000187					False	CHEMBL731496	Percent inhibition determined in vitro against mitogen-activated protein kinase p38 alpha 2 derived from Escherichia coli at 5 uM	B	BAO_0000357	single protein format	None	None	None	None	None	CHEMBL260	MAP kinase p38 alpha	Homo sapiens	SINGLE PROTEIN	CHEMBL1134054	1	Scientific Literature	Bioorg. Med. Chem. Lett.	2001	None
CHEMBL282342		0	335.46	0	3.51	12	CN(C)c1ccc(-c2cc3ncccc3c(NCCCCN)n2)cc1	Activity						Not Evaluated						False	CHEMBL983551	Binding affinity to human P38A at 10 uM relative to control	B	BAO_0000357	single protein format	Homo sapiens	None	None	None	None	CHEMBL260	MAP kinase p38 alpha	Homo sapiens	SINGLE PROTEIN	CHEMBL1151712	1	Scientific Literature	J. Med. Chem.	2008	None
CHEMBL38625		0	477.61	1	6.30	17	Cn1nc(C(C)(C)C)cc1NC(=O)Nc1ccc(Cc2ccc(NC(=O)OC(C)(C)C)cc2)cc1	IC50	'='	87.0	nM	7.06			UO_0000065	14.78	0.28	0.76	7.26	False	CHEMBL731497	Inhibitory activity against Mitogen-activated protein kinase p38 alpha 2	B	BAO_0000357	single protein format	None	None	None	None	None	CHEMBL260	MAP kinase p38 alpha	Homo sapiens	SINGLE PROTEIN	CHEMBL1135137	1	Scientific Literature	Bioorg. Med. Chem. Lett.	2002	None
CHEMBL383871		0	345.78	0	3.86	14,BSc3925	COc1cc(/C=C2/C(=O)Nc3ccc(Cl)cc32)cc(OC)c1OC	Inhibition						Not Active						False	CHEMBL1108310	Inhibition of P38alpha	B	BAO_0000357	single protein format	None	None	None	None	None	CHEMBL260	MAP kinase p38 alpha	Homo sapiens	SINGLE PROTEIN	CHEMBL1157898	1	Scientific Literature	Bioorg. Med. Chem. Lett.	2010	None
CHEMBL279128		0	349.43	0	4.19	47	CNC(=O)c1sc(C(C)(C)C)cc1NC(=O)Nc1ccc(F)cc1	Inhibition	'='	80.0	%				UO_0000187					False	CHEMBL731496	Percent inhibition determined in vitro against mitogen-activated protein kinase p38 alpha 2 derived from Escherichia coli at 5 uM	B	BAO_0000357	single protein format	None	None	None	None	None	CHEMBL260	MAP kinase p38 alpha	Homo sapiens	SINGLE PROTEIN	CHEMBL1134054	1	Scientific Literature	Bioorg. Med. Chem. Lett.	2001	None
CHEMBL212294		0	338.80	0	4.83	10	CC(C)c1nnc2ccc(-c3ocnc3-c3ccccc3Cl)cn12	IC50	'='	3.0	nM	8.52			UO_0000065	25.16	0.48	3.69	15.16	False	CHEMBL868607	Inhibition of p38alpha	B	BAO_0000357	single protein format	Homo sapiens	None	None	None	None	CHEMBL260	MAP kinase p38 alpha	Homo sapiens	SINGLE PROTEIN	CHEMBL1145312	1	Scientific Literature	Bioorg. Med. Chem. Lett.	2006	None
CHEMBL377841		0	319.37	0	3.51	35	CCN(C)c1nnc2ccc(-c3ocnc3-c3ccccc3)cn12	IC50	'='	9.2	nM	8.04			UO_0000065	25.16	0.46	4.53	13.52	False	CHEMBL868607	Inhibition of p38alpha	B	BAO_0000357	single protein format	Homo sapiens	None	None	None	None	CHEMBL260	MAP kinase p38 alpha	Homo sapiens	SINGLE PROTEIN	CHEMBL1145312	1	Scientific Literature	Bioorg. Med. Chem. Lett.	2006	None
CHEMBL213522		0	308.32	0	3.75	41	CCc1nnc2ccc(-c3ocnc3-c3ccc(F)cc3)cn12	IC50	'='	21.6	nM	7.67			UO_0000065	24.86	0.46	3.92	13.63	False	CHEMBL868607	Inhibition of p38alpha	B	BAO_0000357	single protein format	Homo sapiens	None	None	None	None	CHEMBL260	MAP kinase p38 alpha	Homo sapiens	SINGLE PROTEIN	CHEMBL1145312	1	Scientific Literature	Bioorg. Med. Chem. Lett.	2006	None
CHEMBL212898		0	338.32	0	4.21	60	Fc1ccc(-c2ncoc2-c2ccc3nnc(C4CC4)n3c2)c(F)c1	IC50	'='	3.5	nM	8.46			UO_0000065	24.99	0.46	4.25	15.04	False	CHEMBL868607	Inhibition of p38alpha	B	BAO_0000357	single protein format	Homo sapiens	None	None	None	None	CHEMBL260	MAP kinase p38 alpha	Homo sapiens	SINGLE PROTEIN	CHEMBL1145312	1	Scientific Literature	Bioorg. Med. Chem. Lett.	2006	None
CHEMBL1209637		0	475.55	0	4.15	11c	CC(C)(C)c1cc(NC(=O)Nc2ccccc2)n(-c2cccc(CNC(=O)C3C[C@H]3C(=O)O)c2)n1	IC50	'='	1100.0	nM	5.96			UO_0000065	12.53	0.23	1.81	4.75	False	CHEMBL1211972	Inhibition of active p38alpha	B	BAO_0000357	single protein format	None	None	None	None	None	CHEMBL260	MAP kinase p38 alpha	Homo sapiens	SINGLE PROTEIN	CHEMBL1208762	1	Scientific Literature	Bioorg. Med. Chem. Lett.	2010	None
CHEMBL1208829	ITX-5061	1	583.71	1	4.05	9	COc1c(NC(=O)C(=O)c2ccc(OCCN3CCOCC3)c3ccccc23)cc(C(C)(C)C)cc1NS(C)(=O)=O	IC50	'='	38.0	nM	7.42			UO_0000065	12.71	0.25	3.37	6.02	False	CHEMBL1211568	Inhibition of phospho-p38 alpha activity by ELISA	B	BAO_0000357	single protein format	None	None	None	None	None	CHEMBL260	MAP kinase p38 alpha	Homo sapiens	SINGLE PROTEIN	CHEMBL1208791	1	Scientific Literature	Bioorg. Med. Chem. Lett.	2010	None
CHEMBL1209212		0	363.47	0	4.27	6a	CC(C)(C)c1cc(NC(=O)Nc2ccccc2)n(-c2cccc(CN)c2)n1	IC50	'>'	16700.0	nM				UO_0000065					False	CHEMBL1211972	Inhibition of active p38alpha	B	BAO_0000357	single protein format	None	None	None	None	None	CHEMBL260	MAP kinase p38 alpha	Homo sapiens	SINGLE PROTEIN	CHEMBL1208762	1	Scientific Literature	Bioorg. Med. Chem. Lett.	2010	None
CHEMBL119385	NEFLAMAPIMOD	2	436.27	1	5.49	VX-745	O=c1ncn2nc(Sc3ccc(F)cc3F)ccc2c1-c1c(Cl)cccc1Cl	Activity						Active						False	CHEMBL897988	Inhibition of anisomycin-induced P38-alpha activation in human human TERT-immortalised WS cells assessed as HSP27 phosphorylation at 1 uM	B	BAO_0000219	cell-based format	Homo sapiens	None	None	WS	None	CHEMBL260	MAP kinase p38 alpha	Homo sapiens	SINGLE PROTEIN	CHEMBL1149684	1	Scientific Literature	Bioorg. Med. Chem. Lett.	2007	None
CHEMBL3746293		0	529.60	1	4.74	23	Cc1c(-c2cc(Nc3cc4n(n3)CCN(C)C4)c(=O)[nH]n2)ccc(F)c1NC(=O)c1cc2ccccc2s1	Inhibition	'='	1.0	%				UO_0000187					False	CHEMBL3751090	Inhibition of p38alpha (unknown origin) at 1 uM	B	BAO_0000357	single protein format	Homo sapiens	None	None	None	None	CHEMBL260	MAP kinase p38 alpha	Homo sapiens	SINGLE PROTEIN	CHEMBL3745631	1	Scientific Literature	Bioorg. Med. Chem. Lett.	2016	None
CHEMBL584726		0	505.76	2	7.79	1e	CC(C)(C)c1cc(NC(=O)Nc2ccc(Cl)cc2)n(-c2c(Cl)cc(C(F)(F)F)cc2Cl)n1	Kd						Not Active						False	CHEMBL1220468	Binding affinity to p38alpha	B	BAO_0000357	single protein format	None	None	None	None	None	CHEMBL260	MAP kinase p38 alpha	Homo sapiens	SINGLE PROTEIN	CHEMBL1212717	1	Scientific Literature	Nat. Chem. Biol.	2009	None
CHEMBL213055		0	312.28	0	3.99	36	FC(F)c1nnc2ccc(-c3ocnc3-c3ccccc3)cn12	IC50	'='	544.0	nM	6.26			UO_0000065	20.06	0.37	2.27	11.14	False	CHEMBL868607	Inhibition of p38alpha	B	BAO_0000357	single protein format	Homo sapiens	None	None	None	None	CHEMBL260	MAP kinase p38 alpha	Homo sapiens	SINGLE PROTEIN	CHEMBL1145312	1	Scientific Literature	Bioorg. Med. Chem. Lett.	2006	None
CHEMBL384990		0	324.32	0	3.59	44	CCOc1nnc2ccc(-c3ocnc3-c3ccc(F)cc3)cn12	IC50	'='	55.5	nM	7.26			UO_0000065	22.37	0.41	3.67	11.09	False	CHEMBL868607	Inhibition of p38alpha	B	BAO_0000357	single protein format	Homo sapiens	None	None	None	None	CHEMBL260	MAP kinase p38 alpha	Homo sapiens	SINGLE PROTEIN	CHEMBL1145312	1	Scientific Literature	Bioorg. Med. Chem. Lett.	2006	None
CHEMBL386360		0	348.38	0	4.63	52	CC1(c2nnc3ccc(-c4ocnc4-c4ccc(F)cc4)cn23)CCC1	IC50	'='	14.0	nM	7.85			UO_0000065	22.54	0.41	3.22	13.97	False	CHEMBL868607	Inhibition of p38alpha	B	BAO_0000357	single protein format	Homo sapiens	None	None	None	None	CHEMBL260	MAP kinase p38 alpha	Homo sapiens	SINGLE PROTEIN	CHEMBL1145312	1	Scientific Literature	Bioorg. Med. Chem. Lett.	2006	None
CHEMBL454698		0	413.56	1	6.59	33g	CSc1nc(-c2ccc(F)cc2)c(-c2ccnc(OC(C)CCCC(C)C)c2)[nH]1	IC50	'='	641.0	nM	6.19			UO_0000065	14.98	0.29	-0.40	12.19	False	CHEMBL1013888	Inhibition of p38alpha	B	BAO_0000357	single protein format	None	None	None	None	None	CHEMBL260	MAP kinase p38 alpha	Homo sapiens	SINGLE PROTEIN	CHEMBL1155084	1	Scientific Literature	J. Med. Chem.	2008	None
CHEMBL480951		0	344.42	0	3.40	30a	CSc1nc(-c2ccc(F)cc2)c(-c2ccnc(NCCO)c2)[nH]1	IC50	'='	45.0	nM	7.35			UO_0000065	21.33	0.42	3.95	9.95	False	CHEMBL1013888	Inhibition of p38alpha	B	BAO_0000357	single protein format	None	None	None	None	None	CHEMBL260	MAP kinase p38 alpha	Homo sapiens	SINGLE PROTEIN	CHEMBL1155084	1	Scientific Literature	J. Med. Chem.	2008	None
CHEMBL480014		0	516.56	1	3.78	26	CCOC(=O)/C=C/c1ccc(CNc2nc(Nc3cc(OC)cc(OC)c3)c(C(N)=O)c3nccn23)cc1	IC50	'>'	10000.0	nM				UO_0000065					False	CHEMBL1020481	Inhibition of p38 alpha	B	BAO_0000357	single protein format	None	None	None	None	None	CHEMBL260	MAP kinase p38 alpha	Homo sapiens	SINGLE PROTEIN	CHEMBL1139255	1	Scientific Literature	Bioorg. Med. Chem.	2009	None
CHEMBL522689		0	361.45	0	5.00	3l	CC[C@H](C)Nc1nncc2cc(-c3c(C)ccc4c(NC)noc34)ccc12	Ki	'='	0.2	nM	9.70			UO_0000065	26.83	0.49	4.70	12.78	False	CHEMBL1035784	Inhibition of human recombinant GST-tagged p38alphaMAPK-induced ATF2 phosphorylation	B	BAO_0000357	single protein format	Homo sapiens	None	None	None	None	CHEMBL260	MAP kinase p38 alpha	Homo sapiens	SINGLE PROTEIN	CHEMBL1140162	1	Scientific Literature	J. Med. Chem.	2008	None
CHEMBL523374		0	389.46	0	4.01	3c	CNc1noc2c(-c3ccc4c(N5CCOC[C@@H]5C)nncc4c3)c(C)ccc12	Ki	'='	0.4	nM	9.40			UO_0000065	24.13	0.44	5.39	12.32	False	CHEMBL1035784	Inhibition of human recombinant GST-tagged p38alphaMAPK-induced ATF2 phosphorylation	B	BAO_0000357	single protein format	Homo sapiens	None	None	None	None	CHEMBL260	MAP kinase p38 alpha	Homo sapiens	SINGLE PROTEIN	CHEMBL1140162	1	Scientific Literature	J. Med. Chem.	2008	None
CHEMBL42	CLOZAPINE	4	326.83	0	3.72	Clozapine	CN1CCN(C2=Nc3cc(Cl)ccc3Nc3ccccc32)CC1	IC50						Not Active (inhibition < 50% @ 10 uM and thus dose-reponse curve not measured)						False	CHEMBL1909201	DRUGMATRIX: Protein Serine/Threonine Kinase, p38alpha enzyme inhibition (substrate: Myelin Basic Protein)	B	BAO_0000357	single protein format	Escherichia coli	None	None	None	None	CHEMBL260	MAP kinase p38 alpha	Homo sapiens	SINGLE PROTEIN	CHEMBL1909046	15	DrugMatrix			None
CHEMBL212239		0	338.80	0	4.83	9	CC(C)c1nnc2ccc(-c3ocnc3-c3cccc(Cl)c3)cn12	IC50	'='	13.5	nM	7.87			UO_0000065	23.23	0.45	3.04	14.00	False	CHEMBL868607	Inhibition of p38alpha	B	BAO_0000357	single protein format	Homo sapiens	None	None	None	None	CHEMBL260	MAP kinase p38 alpha	Homo sapiens	SINGLE PROTEIN	CHEMBL1145312	1	Scientific Literature	Bioorg. Med. Chem. Lett.	2006	None
CHEMBL379112		0	358.32	0	4.59	23	CC(C)c1nnc2ccc(-c3ocnc3-c3cc(F)cc(F)c3F)cn12	IC50	'='	83.3	nM	7.08			UO_0000065	19.76	0.37	2.49	12.59	False	CHEMBL868607	Inhibition of p38alpha	B	BAO_0000357	single protein format	Homo sapiens	None	None	None	None	CHEMBL260	MAP kinase p38 alpha	Homo sapiens	SINGLE PROTEIN	CHEMBL1145312	1	Scientific Literature	Bioorg. Med. Chem. Lett.	2006	None
CHEMBL492858		0	388.41	0	2.88	16a	NC(=O)c1cccc(Cn2cnc(-c3ccnc(N)n3)c2-c2ccc(F)cc2)c1	IC50	'>'	1000.0	nM				UO_0000065					False	CHEMBL1013160	Inhibition of human recombinant p38alpha MAPK expressed in Escherichia coli by radioisotopic protein kinase assay	B	BAO_0000019	assay format	Homo sapiens	None	None	None	None	CHEMBL260	MAP kinase p38 alpha	Homo sapiens	SINGLE PROTEIN	CHEMBL1155059	1	Scientific Literature	Bioorg. Med. Chem. Lett.	2008	None
CHEMBL480940		0	490.54	1	5.76	27a	COc1ccc(CNc2nccc(-c3[nH]c(Cc4cccc(C#N)c4)nc3-c3ccc(F)cc3)n2)cc1	IC50	'='	148.0	nM	6.83			UO_0000065	13.92	0.25	1.07	6.86	False	CHEMBL1013160	Inhibition of human recombinant p38alpha MAPK expressed in Escherichia coli by radioisotopic protein kinase assay	B	BAO_0000019	assay format	Homo sapiens	None	None	None	None	CHEMBL260	MAP kinase p38 alpha	Homo sapiens	SINGLE PROTEIN	CHEMBL1155059	1	Scientific Literature	Bioorg. Med. Chem. Lett.	2008	None
CHEMBL377430		0	327.37	0	3.25	9	COc1cccc(NC(=O)Nc2nnc(-c3ccncc3)s2)c1	Activity	'='	101.0	%				UO_0000187					False	CHEMBL854498	Activity against SAPK2-alpha at 10 uM in the presence of 100 uM ATP relative to control	B	BAO_0000357	single protein format	Homo sapiens	None	None	None	None	CHEMBL260	MAP kinase p38 alpha	Homo sapiens	SINGLE PROTEIN	CHEMBL1138920	1	Scientific Literature	Bioorg. Med. Chem. Lett.	2006	None
CHEMBL1539	SULFADOXINE	4	310.34	0	0.88	SULFADOXINE	COc1ncnc(NS(=O)(=O)c2ccc(N)cc2)c1OC	Ki						Not Active (inhibition < 50% @ 10 uM and thus dose-reponse curve not measured)						False	CHEMBL1909201	DRUGMATRIX: Protein Serine/Threonine Kinase, p38alpha enzyme inhibition (substrate: Myelin Basic Protein)	B	BAO_0000357	single protein format	Escherichia coli	None	None	None	None	CHEMBL260	MAP kinase p38 alpha	Homo sapiens	SINGLE PROTEIN	CHEMBL1909046	15	DrugMatrix			None
CHEMBL1200748	CARBIDOPA	4	244.25	0	-0.05	S(-)-CARBIDOPA	C[C@@](Cc1ccc(O)c(O)c1)(NN)C(=O)O.O	Ki						Not Active (inhibition < 50% @ 10 uM and thus dose-reponse curve not measured)						False	CHEMBL1909201	DRUGMATRIX: Protein Serine/Threonine Kinase, p38alpha enzyme inhibition (substrate: Myelin Basic Protein)	B	BAO_0000357	single protein format	Escherichia coli	None	None	None	None	CHEMBL260	MAP kinase p38 alpha	Homo sapiens	SINGLE PROTEIN	CHEMBL1909046	15	DrugMatrix			None
CHEMBL519939		0	362.37	0	3.49	2	CC(=O)Nc1nc(-c2ccc(F)c(C)n2)c(-c2ccc3nccnc3c2)[nH]1	EC50	'='	14800.0	nM	4.83			UO_0000065	13.33	0.24	1.34	5.01	False	CHEMBL985078	Inhibition of p38alpha	B	BAO_0000357	single protein format	None	None	None	None	None	CHEMBL260	MAP kinase p38 alpha	Homo sapiens	SINGLE PROTEIN	CHEMBL1143371	1	Scientific Literature	Bioorg. Med. Chem. Lett.	2009	None
CHEMBL480731		0	406.42	0	3.50	11	COCCC(=O)Nc1nc(-c2ccc(F)c(C)n2)c(-c2ccc3nccnc3c2)[nH]1	EC50	'='	14830.0	nM	4.83			UO_0000065	11.88	0.22	1.33	4.57	False	CHEMBL985078	Inhibition of p38alpha	B	BAO_0000357	single protein format	None	None	None	None	None	CHEMBL260	MAP kinase p38 alpha	Homo sapiens	SINGLE PROTEIN	CHEMBL1143371	1	Scientific Literature	Bioorg. Med. Chem. Lett.	2009	None
CHEMBL478838		0	403.48	0	4.40	45	CN(C)c1ccc(NC(=O)c2ccoc2)cc1-c1ccc(C(=O)NCC2CC2)cc1	IC50	'>'	16000.0	nM				UO_0000065					False	CHEMBL983811	Displacement of rhodamine-green labelled (2-(6-amino-3-imino-3H-xanthen-9-yl)-5-{[({4-[4-(4-Cl-3-hydroxyphenyl)-5-(4-pyridinyl)-1H-imidazol-2yl]phenyl}methyl)amino]carbonyl}benzoic acid from human GST-tagged p38alpha by fluorescence polarisation assay	B	BAO_0000357	single protein format	Homo sapiens	None	None	None	None	CHEMBL260	MAP kinase p38 alpha	Homo sapiens	SINGLE PROTEIN	CHEMBL1155838	1	Scientific Literature	Bioorg. Med. Chem. Lett.	2008	None
CHEMBL170535		0	404.47	0	4.80	12j	Cn1c(=O)n(C)c2cc(-c3[nH]c(-c4cccs4)nc3-c3cccc(F)c3)ccc21	IC50	'='	390.0	nM	6.41			UO_0000065	15.85	0.30	1.61	11.52	False	CHEMBL734272	Inhibitory activity against mitogen activated protein (MAP) kinase p38 alpha.	B	BAO_0000357	single protein format	None	None	None	None	None	CHEMBL260	MAP kinase p38 alpha	Homo sapiens	SINGLE PROTEIN	CHEMBL1137961	1	Scientific Literature	Bioorg. Med. Chem. Lett.	2004	None
CHEMBL280998	CATECHOL	0	110.11	0	1.10	CATECHOL	Oc1ccccc1O	Ki						Not Active (inhibition < 50% @ 10 uM and thus dose-reponse curve not measured)						False	CHEMBL1909201	DRUGMATRIX: Protein Serine/Threonine Kinase, p38alpha enzyme inhibition (substrate: Myelin Basic Protein)	B	BAO_0000357	single protein format	Escherichia coli	None	None	None	None	CHEMBL260	MAP kinase p38 alpha	Homo sapiens	SINGLE PROTEIN	CHEMBL1909046	15	DrugMatrix			None
CHEMBL803	CYTARABINE	4	243.22	0	-2.56	CYTARABINE	Nc1ccn([C@@H]2O[C@H](CO)[C@@H](O)[C@@H]2O)c(=O)n1	IC50						Not Active (inhibition < 50% @ 10 uM and thus dose-reponse curve not measured)						False	CHEMBL1909201	DRUGMATRIX: Protein Serine/Threonine Kinase, p38alpha enzyme inhibition (substrate: Myelin Basic Protein)	B	BAO_0000357	single protein format	Escherichia coli	None	None	None	None	CHEMBL260	MAP kinase p38 alpha	Homo sapiens	SINGLE PROTEIN	CHEMBL1909046	15	DrugMatrix			None
CHEMBL598626		0	467.53	1	5.38	87	CC(C)(C)c1cc(NC(=O)c2cccc(Oc3cccc4[nH]c(=O)[nH]c34)c2)n(-c2ccccc2)n1	IC50	'='	1500.0	nM	5.82			UO_0000065	12.46	0.23	0.44	5.56	False	CHEMBL1067549	Inhibition of p38alpha MAPK	B	BAO_0000357	single protein format	None	None	None	None	None	CHEMBL260	MAP kinase p38 alpha	Homo sapiens	SINGLE PROTEIN	CHEMBL1157573	1	Scientific Literature	J. Med. Chem.	2010	None
CHEMBL369668		0	347.42	0	4.47	19	CCn1c(=O)n(CC)c2cc(-c3ocnc3-c3cccc(C)c3)ccc21	IC50	'='	800.0	nM	6.10			UO_0000065	17.55	0.32	1.63	11.51	False	CHEMBL734272	Inhibitory activity against mitogen activated protein (MAP) kinase p38 alpha.	B	BAO_0000357	single protein format	None	None	None	None	None	CHEMBL260	MAP kinase p38 alpha	Homo sapiens	SINGLE PROTEIN	CHEMBL1137961	1	Scientific Literature	Bioorg. Med. Chem. Lett.	2004	None
CHEMBL203508		0	341.34	0	1.85	50	Nc1c(C(=O)c2cccc(C(O)CO)c2)cnn1-c1ccc(F)cc1	IC50	'='	3500.0	nM	5.46			UO_0000065	15.98	0.30	3.61	5.38	False	CHEMBL859283	Displacement of [33P] ATP from human recombinant active p38alpha	B	BAO_0000357	single protein format	Homo sapiens	None	None	None	None	CHEMBL260	MAP kinase p38 alpha	Homo sapiens	SINGLE PROTEIN	CHEMBL1138177	1	Scientific Literature	J. Med. Chem.	2006	None
CHEMBL380850		0	388.42	0	1.66	45	Nc1c(C(=O)c2cccc(CCS(N)(=O)=O)c2)cnn1-c1ccc(F)cc1	IC50	'='	3600.0	nM	5.44			UO_0000065					False	CHEMBL859670	Inhibition of LPS-induced IL1-beta production in human whole blood	F	BAO_0000221	tissue-based format	Homo sapiens	CHEMBL3638178	Blood	None	None	CHEMBL260	MAP kinase p38 alpha	Homo sapiens	SINGLE PROTEIN	CHEMBL1138177	1	Scientific Literature	J. Med. Chem.	2006	None
CHEMBL757	NANDROLONE	3	274.40	0	3.49	NANDROLONE	C[C@]12CC[C@@H]3[C@H]4CCC(=O)C=C4CC[C@H]3[C@@H]1CC[C@@H]2O	Ki						Not Active (inhibition < 50% @ 10 uM and thus dose-reponse curve not measured)						False	CHEMBL1909201	DRUGMATRIX: Protein Serine/Threonine Kinase, p38alpha enzyme inhibition (substrate: Myelin Basic Protein)	B	BAO_0000357	single protein format	Escherichia coli	None	None	None	None	CHEMBL260	MAP kinase p38 alpha	Homo sapiens	SINGLE PROTEIN	CHEMBL1909046	15	DrugMatrix			None
CHEMBL386033		0	340.33	0	4.45	80	CC(C)c1nnc2ccc(-c3cnoc3-c3cc(F)ccc3F)cn12	IC50	'='	33.2	nM	7.48			UO_0000065	21.98	0.41	3.03	13.30	False	CHEMBL868607	Inhibition of p38alpha	B	BAO_0000357	single protein format	Homo sapiens	None	None	None	None	CHEMBL260	MAP kinase p38 alpha	Homo sapiens	SINGLE PROTEIN	CHEMBL1145312	1	Scientific Literature	Bioorg. Med. Chem. Lett.	2006	None
CHEMBL494470		0	374.44	0	3.03	10	O=C(NC1CC1)c1cccc(-c2ccc3c(N4CCOCC4)nncc3c2)c1	IC50	'='	182.0	nM	6.74			UO_0000065	18.00	0.33	3.71	10.01	False	CHEMBL1024853	Inhibition of p38alpha	B	BAO_0000357	single protein format	None	None	None	None	None	CHEMBL260	MAP kinase p38 alpha	Homo sapiens	SINGLE PROTEIN	CHEMBL1140163	1	Scientific Literature	J. Med. Chem.	2008	None
CHEMBL279128		0	349.43	0	4.19	47	CNC(=O)c1sc(C(C)(C)C)cc1NC(=O)Nc1ccc(F)cc1	IC50	'='	88.0	nM	7.06			UO_0000065	20.19	0.40	2.87	10.05	False	CHEMBL731494	In vitro inhibition of mitogen-activated protein kinase p38 alpha 2 derived from Escherichia coli	B	BAO_0000357	single protein format	None	None	None	None	None	CHEMBL260	MAP kinase p38 alpha	Homo sapiens	SINGLE PROTEIN	CHEMBL1134054	1	Scientific Literature	Bioorg. Med. Chem. Lett.	2001	None
CHEMBL279560		0	348.42	0	4.18	50	COC(=O)c1sc(C(C)(C)C)cc1NC(=O)Nc1ccc(O)cc1	Inhibition	'='	44.0	%				UO_0000187					False	CHEMBL731496	Percent inhibition determined in vitro against mitogen-activated protein kinase p38 alpha 2 derived from Escherichia coli at 5 uM	B	BAO_0000357	single protein format	None	None	None	None	None	CHEMBL260	MAP kinase p38 alpha	Homo sapiens	SINGLE PROTEIN	CHEMBL1134054	1	Scientific Literature	Bioorg. Med. Chem. Lett.	2001	None
CHEMBL341534		0	306.76	0	4.34	6	Clc1ccc(-c2n[nH]cc2-c2ccnc3ccccc23)nc1	IC50	'='	2300.0	nM	5.64			UO_0000065	18.38	0.35	1.30	10.35	False	CHEMBL732623	In vitro inhibitory activity against Mitogen-activated protein kinase p38	B	BAO_0000357	single protein format	None	None	None	None	None	CHEMBL260	MAP kinase p38 alpha	Homo sapiens	SINGLE PROTEIN	CHEMBL1145076	1	Scientific Literature	J. Med. Chem.	2003	None
CHEMBL196022	GW642125X	0	241.25	0	2.48	GW642125X	COc1ccc(-c2coc3ncnc(N)c23)cc1	Inhibition	'='	4.37	%				UO_0000187					False	CHEMBL1962058	GSK_PKIS: P38alpha mean inhibition at 0.1 uM [Nanosyn]	B	BAO_0000357	single protein format	None	None	None	None	None	CHEMBL260	MAP kinase p38 alpha	Homo sapiens	SINGLE PROTEIN	CHEMBL1961873	16	GSK Published Kinase Inhibitor Set			None
CHEMBL156524		0	324.77	0	2.77	SB-333612	O=C1NC(=O)C(N2CCc3ccccc32)=C1c1ccc(Cl)cc1	Inhibition	'='	8.43	%				UO_0000187					False	CHEMBL1962059	GSK_PKIS: P38alpha mean inhibition at 1 uM [Nanosyn]	B	BAO_0000357	single protein format	None	None	None	None	None	CHEMBL260	MAP kinase p38 alpha	Homo sapiens	SINGLE PROTEIN	CHEMBL1961873	16	GSK Published Kinase Inhibitor Set			None
CHEMBL390447		0	391.78	0	4.14	3	O=C(c1c(F)cccc1F)N1CCc2c(cnn2-c2ccc(F)cc2Cl)C1	IC50	'='	97.0	nM	7.01			UO_0000065	17.90	0.35	2.87	18.39	False	CHEMBL889782	Inhibition of p38-alpha MAP kinase	B	BAO_0000357	single protein format	Homo sapiens	None	None	None	None	CHEMBL260	MAP kinase p38 alpha	Homo sapiens	SINGLE PROTEIN	CHEMBL1146251	1	Scientific Literature	Bioorg. Med. Chem. Lett.	2007	None
CHEMBL428042		0	524.41	1	4.14	26b	CN(C)C(=O)C(=O)c1cn(C)c2cc(Cl)c(C(=O)N3CCc4c(cnn4-c4ccccc4Cl)C3)cc12	IC50	'='	33.0	nM	7.48			UO_0000065	14.27	0.28	3.34	9.30	False	CHEMBL889782	Inhibition of p38-alpha MAP kinase	B	BAO_0000357	single protein format	Homo sapiens	None	None	None	None	CHEMBL260	MAP kinase p38 alpha	Homo sapiens	SINGLE PROTEIN	CHEMBL1146251	1	Scientific Literature	Bioorg. Med. Chem. Lett.	2007	None
CHEMBL245224		0	564.55	1	2.16	25(+/-)	COc1nc2c(cc1C(=O)N1CCn3c(cnc3-c3ccc(F)cc3F)C1)c(C(=O)C(=O)N1CCC(O)C1)cn2C	IC50	'='	16.0	nM	7.80			UO_0000065	13.81	0.26	5.64	6.35	False	CHEMBL889782	Inhibition of p38-alpha MAP kinase	B	BAO_0000357	single protein format	Homo sapiens	None	None	None	None	CHEMBL260	MAP kinase p38 alpha	Homo sapiens	SINGLE PROTEIN	CHEMBL1146251	1	Scientific Literature	Bioorg. Med. Chem. Lett.	2007	None
CHEMBL243963		0	525.94	1	3.90	22	CN(C)C(=O)C(=O)c1cn(C)c2cc(Cl)c(C(=O)N3CCn4c(cnc4-c4ccc(F)cc4F)C3)cc12	IC50	'='	14.0	nM	7.85			UO_0000065	14.93	0.29	3.95	9.76	False	CHEMBL889782	Inhibition of p38-alpha MAP kinase	B	BAO_0000357	single protein format	Homo sapiens	None	None	None	None	CHEMBL260	MAP kinase p38 alpha	Homo sapiens	SINGLE PROTEIN	CHEMBL1146251	1	Scientific Literature	Bioorg. Med. Chem. Lett.	2007	None
CHEMBL243957		0	375.33	0	3.76	15	O=C(c1ccc(F)cc1F)N1CCn2c(cnc2-c2ccc(F)cc2F)C1	IC50	'='	593.0	nM	6.23			UO_0000065	16.59	0.31	2.47	16.33	False	CHEMBL889782	Inhibition of p38-alpha MAP kinase	B	BAO_0000357	single protein format	Homo sapiens	None	None	None	None	CHEMBL260	MAP kinase p38 alpha	Homo sapiens	SINGLE PROTEIN	CHEMBL1146251	1	Scientific Literature	Bioorg. Med. Chem. Lett.	2007	None
CHEMBL242001		0	418.93	1	5.26	13	CC(C)n1ccc2cc(C(=O)N3CCc4c(cnn4-c4ccccc4Cl)C3)ccc21	IC50	'='	39.0	nM	7.41			UO_0000065	17.69	0.34	2.15	17.21	False	CHEMBL889782	Inhibition of p38-alpha MAP kinase	B	BAO_0000357	single protein format	Homo sapiens	None	None	None	None	CHEMBL260	MAP kinase p38 alpha	Homo sapiens	SINGLE PROTEIN	CHEMBL1146251	1	Scientific Literature	Bioorg. Med. Chem. Lett.	2007	None
CHEMBL396522		0	425.32	0	4.87	12	Cn1ccc2cc(C(=O)N3CCc4c(cnn4-c4ccccc4Cl)C3)c(Cl)cc21	IC50	'='	26.0	nM	7.58			UO_0000065	17.83	0.36	2.72	17.62	False	CHEMBL889782	Inhibition of p38-alpha MAP kinase	B	BAO_0000357	single protein format	Homo sapiens	None	None	None	None	CHEMBL260	MAP kinase p38 alpha	Homo sapiens	SINGLE PROTEIN	CHEMBL1146251	1	Scientific Literature	Bioorg. Med. Chem. Lett.	2007	None
CHEMBL7568	QUINACRINE	2	399.97	1	5.97	QUINACRINE	CCN(CC)CCCC(C)Nc1c2ccc(Cl)cc2nc2ccc(OC)cc12	Ki						Not Active (inhibition < 50% @ 10 uM and thus dose-reponse curve not measured)						False	CHEMBL1909201	DRUGMATRIX: Protein Serine/Threonine Kinase, p38alpha enzyme inhibition (substrate: Myelin Basic Protein)	B	BAO_0000357	single protein format	Escherichia coli	None	None	None	None	CHEMBL260	MAP kinase p38 alpha	Homo sapiens	SINGLE PROTEIN	CHEMBL1909046	15	DrugMatrix			None
CHEMBL197772		0	365.50	1	5.48	8c	CCCC(=O)Nc1cc(-c2sc(CC)nc2-c2cccc(C)c2)ccn1	IC50	'='	13.0	nM	7.89			UO_0000065	21.58	0.41	2.41	14.37	False	CHEMBL880637	In vitro inhibitory activity against mitogen-activated protein kinase p38 alpha	B	BAO_0000357	single protein format	Homo sapiens	None	None	None	None	CHEMBL260	MAP kinase p38 alpha	Homo sapiens	SINGLE PROTEIN	CHEMBL1141086	1	Scientific Literature	J. Med. Chem.	2005	None
CHEMBL197753		0	415.52	1	5.70	8p	CCc1nc(-c2ccc(OC)cc2)c(-c2ccnc(NC(=O)c3ccccc3)c2)s1	IC50	'='	130.0	nM	6.89			UO_0000065	16.57	0.31	1.19	10.74	False	CHEMBL880637	In vitro inhibitory activity against mitogen-activated protein kinase p38 alpha	B	BAO_0000357	single protein format	Homo sapiens	None	None	None	None	CHEMBL260	MAP kinase p38 alpha	Homo sapiens	SINGLE PROTEIN	CHEMBL1141086	1	Scientific Literature	J. Med. Chem.	2005	None
CHEMBL196575		0	399.56	1	6.40	10c	CCc1nc(-c2cccc(C)c2)c(-c2ccnc(NCCc3ccccc3)c2)s1	IC50	'='	5.1	nM	8.29			UO_0000065	20.75	0.39	1.89	21.93	False	CHEMBL880637	In vitro inhibitory activity against mitogen-activated protein kinase p38 alpha	B	BAO_0000357	single protein format	Homo sapiens	None	None	None	None	CHEMBL260	MAP kinase p38 alpha	Homo sapiens	SINGLE PROTEIN	CHEMBL1141086	1	Scientific Literature	J. Med. Chem.	2005	None
CHEMBL195942		0	406.53	1	5.25	13a	Cc1cccc(-c2nc(-c3ccc(S(C)(=O)=O)cc3)sc2-c2ccncc2)c1	IC50	'='	14.0	nM	7.85			UO_0000065	19.32	0.38	2.60	13.11	False	CHEMBL880637	In vitro inhibitory activity against mitogen-activated protein kinase p38 alpha	B	BAO_0000357	single protein format	Homo sapiens	None	None	None	None	CHEMBL260	MAP kinase p38 alpha	Homo sapiens	SINGLE PROTEIN	CHEMBL1141086	1	Scientific Literature	J. Med. Chem.	2005	None
CHEMBL197799		0	539.68	2	6.43	13d	Cc1cccc(-c2nc(-c3ccc(S(C)(=O)=O)cc3)sc2-c2ccnc(NC(=O)Cc3ccccc3)c2)c1	IC50	'='	34.0	nM	7.47			UO_0000065	13.84	0.27	1.04	8.39	False	CHEMBL880637	In vitro inhibitory activity against mitogen-activated protein kinase p38 alpha	B	BAO_0000357	single protein format	Homo sapiens	None	None	None	None	CHEMBL260	MAP kinase p38 alpha	Homo sapiens	SINGLE PROTEIN	CHEMBL1141086	1	Scientific Literature	J. Med. Chem.	2005	None
CHEMBL1909366	GW659386A	0	539.87	2	6.34	GW659386A	COC(=O)Nc1nc2cc(Oc3cccc(NC(=O)Nc4cc(C(F)(F)F)ccc4F)c3)ccc2[nH]1.Cl	Inhibition	'='	5.26	%				UO_0000187					False	CHEMBL1962059	GSK_PKIS: P38alpha mean inhibition at 1 uM [Nanosyn]	B	BAO_0000357	single protein format	None	None	None	None	None	CHEMBL260	MAP kinase p38 alpha	Homo sapiens	SINGLE PROTEIN	CHEMBL1961873	16	GSK Published Kinase Inhibitor Set			None
CHEMBL10	SB-203580	0	377.44	0	4.68	SB-203580	C[S+]([O-])c1ccc(-c2nc(-c3ccc(F)cc3)c(-c3ccncc3)[nH]2)cc1	Activity						Active						False	CHEMBL897989	Inhibition of anisomycin-induced P38-alpha activation in human human TERT-immortalised WS cells assessed as HSP27 phosphorylation at 2.5 uM	B	BAO_0000219	cell-based format	Homo sapiens	None	None	WS	None	CHEMBL260	MAP kinase p38 alpha	Homo sapiens	SINGLE PROTEIN	CHEMBL1149684	1	Scientific Literature	Bioorg. Med. Chem. Lett.	2007	None
CHEMBL119385	NEFLAMAPIMOD	2	436.27	1	5.49	VX-745	O=c1ncn2nc(Sc3ccc(F)cc3F)ccc2c1-c1c(Cl)cccc1Cl	Activity						Active						False	CHEMBL896825	Inhibition of anisomycin-induced P38-alpha activation in human HCA2 cells assessed as p-HSP27/HSP27 ratio after 2 hrs by ELISA	B	BAO_0000219	cell-based format	Homo sapiens	None	None	HCA2	None	CHEMBL260	MAP kinase p38 alpha	Homo sapiens	SINGLE PROTEIN	CHEMBL1149684	1	Scientific Literature	Bioorg. Med. Chem. Lett.	2007	None
CHEMBL1909372	GW700494A	0	622.07	2	6.21	GW700494A	CN1CCN(CCCNc2nc3ccc(Oc4ccc(NC(=O)Nc5cc(C(F)(F)F)ccc5F)cc4)cc3[nH]2)CC1.Cl	Inhibition	'='	51.84	%				UO_0000187					False	CHEMBL1962059	GSK_PKIS: P38alpha mean inhibition at 1 uM [Nanosyn]	B	BAO_0000357	single protein format	None	None	None	None	None	CHEMBL260	MAP kinase p38 alpha	Homo sapiens	SINGLE PROTEIN	CHEMBL1961873	16	GSK Published Kinase Inhibitor Set			None
CHEMBL275724		0	458.50	0	3.96	SB-242718	NC(=O)c1ccc(Oc2nccc(-c3c(-c4ccc(F)cc4)ncn3C3CCNCC3)n2)cc1	Inhibition	'='	52.72	%				UO_0000187					False	CHEMBL1962058	GSK_PKIS: P38alpha mean inhibition at 0.1 uM [Nanosyn]	B	BAO_0000357	single protein format	None	None	None	None	None	CHEMBL260	MAP kinase p38 alpha	Homo sapiens	SINGLE PROTEIN	CHEMBL1961873	16	GSK Published Kinase Inhibitor Set			None
CHEMBL1909414		0	508.02	0	4.87	SB-590885-AAD	CN(C)CCOc1ccc(-c2nc(-c3ccncc3)c(-c3ccc4c(c3)CC/C4=N\O)[nH]2)cc1.Cl.O	Inhibition	'='	15.94	%				UO_0000187					False	CHEMBL1962059	GSK_PKIS: P38alpha mean inhibition at 1 uM [Nanosyn]	B	BAO_0000357	single protein format	None	None	None	None	None	CHEMBL260	MAP kinase p38 alpha	Homo sapiens	SINGLE PROTEIN	CHEMBL1961873	16	GSK Published Kinase Inhibitor Set			None
CHEMBL188426	GW807982X	0	430.39	0	4.36	GW807982X	CCOc1ccc2c(-c3ccnc(Nc4cc(OC)cc(C(F)(F)F)c4)n3)cnn2n1	Inhibition	'='	2.85	%				UO_0000187					False	CHEMBL1962059	GSK_PKIS: P38alpha mean inhibition at 1 uM [Nanosyn]	B	BAO_0000357	single protein format	None	None	None	None	None	CHEMBL260	MAP kinase p38 alpha	Homo sapiens	SINGLE PROTEIN	CHEMBL1961873	16	GSK Published Kinase Inhibitor Set			None
CHEMBL395157		0	246.27	0	1.45	1	COc1ccc2[nH]c3c(c2c1)CCNC3C(=O)O	IC50	'>'	100000.0	nM				UO_0000065					False	CHEMBL922894	Inhibition of p38alpha	B	BAO_0000357	single protein format	None	None	None	None	None	CHEMBL260	MAP kinase p38 alpha	Homo sapiens	SINGLE PROTEIN	CHEMBL1140654	1	Scientific Literature	Bioorg. Med. Chem. Lett.	2007	None
CHEMBL269985	GW701032X	0	413.48	0	4.96	GW701032X	COc1ccc(CNC(=O)c2ccc(-c3cc(-c4nnc(C)o4)ccc3C)cc2)cc1	Inhibition	'='	66.58	%				UO_0000187					False	CHEMBL1962059	GSK_PKIS: P38alpha mean inhibition at 1 uM [Nanosyn]	B	BAO_0000357	single protein format	None	None	None	None	None	CHEMBL260	MAP kinase p38 alpha	Homo sapiens	SINGLE PROTEIN	CHEMBL1961873	16	GSK Published Kinase Inhibitor Set			None
CHEMBL3946999		0	301.32	0	4.38	5	O=C1C(c2ccncc2)=C(c2ccc(F)cc2)c2ccccc21	Activity	'='	40.0	%				UO_0000187					False	CHEMBL3864547	Activation of human recombinant full length GST-tagged MAPK14 expressed in Escherichia coli assessed as increase in MAPK14 phosphorylation at 10 uM in presence of 500 uM of ATP by direct Z-LITE assay relative to control	B	BAO_0000019	assay format	Homo sapiens	None	None	None	None	CHEMBL260	MAP kinase p38 alpha	Homo sapiens	SINGLE PROTEIN	CHEMBL3864139	1	Scientific Literature	Bioorg Med Chem Lett	2016	None
CHEMBL477182	GW769076X	0	454.57	1	5.05	GW769076X	Cc1ccc(NC(=O)c2ccnc(N3CCCC3)c2)cc1-c1ccc(C(=O)NCC2CC2)cc1	Inhibition	'='	38.26	%				UO_0000187					False	CHEMBL1962058	GSK_PKIS: P38alpha mean inhibition at 0.1 uM [Nanosyn]	B	BAO_0000357	single protein format	None	None	None	None	None	CHEMBL260	MAP kinase p38 alpha	Homo sapiens	SINGLE PROTEIN	CHEMBL1961873	16	GSK Published Kinase Inhibitor Set			None
CHEMBL1909369	GW693917A	0	556.93	2	7.07	GW693917A	COC(=O)Nc1nc2ccc(Oc3ccc(NC(=O)Nc4cc(C(F)(F)F)ccc4F)cc3)cc2s1.Cl	Inhibition	'='	18.87	%				UO_0000187					False	CHEMBL1962058	GSK_PKIS: P38alpha mean inhibition at 0.1 uM [Nanosyn]	B	BAO_0000357	single protein format	None	None	None	None	None	CHEMBL260	MAP kinase p38 alpha	Homo sapiens	SINGLE PROTEIN	CHEMBL1961873	16	GSK Published Kinase Inhibitor Set			None
CHEMBL1909350	GSK-949675A	0	421.89	0	0.80	GSK949675A	CCn1c(-c2nonc2N)nc2c(C#CC(C)(C)O)nc(OCCNC)cc21.Cl	Inhibition	'='	7.38	%				UO_0000187					False	CHEMBL1962059	GSK_PKIS: P38alpha mean inhibition at 1 uM [Nanosyn]	B	BAO_0000357	single protein format	None	None	None	None	None	CHEMBL260	MAP kinase p38 alpha	Homo sapiens	SINGLE PROTEIN	CHEMBL1961873	16	GSK Published Kinase Inhibitor Set			None
CHEMBL243907	GW673715X	0	445.48	1	5.74	GW673715X	CCc1cccc(NC(=O)Nc2ccc(Oc3ccc4nc(NC(=O)OC)[nH]c4c3)cc2)c1	Inhibition	'='	2.41	%				UO_0000187					False	CHEMBL1962058	GSK_PKIS: P38alpha mean inhibition at 0.1 uM [Nanosyn]	B	BAO_0000357	single protein format	None	None	None	None	None	CHEMBL260	MAP kinase p38 alpha	Homo sapiens	SINGLE PROTEIN	CHEMBL1961873	16	GSK Published Kinase Inhibitor Set			None
CHEMBL1794069	GSK-571989A	0	525.07	2	5.70	GSK571989A	C[C@@H](Oc1cc(-n2cnc3ccc(OCC4CCN(C)CC4)cc32)sc1C(N)=O)c1ccccc1Cl	Inhibition	'='	6.58	%				UO_0000187					False	CHEMBL1962059	GSK_PKIS: P38alpha mean inhibition at 1 uM [Nanosyn]	B	BAO_0000357	single protein format	None	None	None	None	None	CHEMBL260	MAP kinase p38 alpha	Homo sapiens	SINGLE PROTEIN	CHEMBL1961873	16	GSK Published Kinase Inhibitor Set			None
CHEMBL261454		0	272.31	0	3.69	1	c1ccc(-c2n[nH]cc2-c2ccnc3ccccc23)nc1	IC50	'='	51000.0	nM	4.29			UO_0000065	15.76	0.28	0.60	7.88	False	CHEMBL734081	Inhibitory activity against Mitogen-activated protein kinase p38	B	BAO_0000357	single protein format	None	None	None	None	None	CHEMBL260	MAP kinase p38 alpha	Homo sapiens	SINGLE PROTEIN	CHEMBL1147482	1	Scientific Literature	Bioorg. Med. Chem. Lett.	2004	None
CHEMBL442363	GW809885X	0	373.42	0	3.36	GW809885X	COc1cccc(-n2nc(C)c3c(N/N=C(\C)c4ccncc4)ncnc32)c1	Inhibition	'='	1.46	%				UO_0000187					False	CHEMBL1962058	GSK_PKIS: P38alpha mean inhibition at 0.1 uM [Nanosyn]	B	BAO_0000357	single protein format	None	None	None	None	None	CHEMBL260	MAP kinase p38 alpha	Homo sapiens	SINGLE PROTEIN	CHEMBL1961873	16	GSK Published Kinase Inhibitor Set			None
CHEMBL1096290	GSK-1000163A	0	395.47	0	1.80	GSK1000163A	CCn1c(-c2nonc2N)nc2c(C#CC(C)(C)O)nc(CN3CCCC3)cc21	Inhibition	'='	-0.47	%				UO_0000187					False	CHEMBL1962059	GSK_PKIS: P38alpha mean inhibition at 1 uM [Nanosyn]	B	BAO_0000357	single protein format	None	None	None	None	None	CHEMBL260	MAP kinase p38 alpha	Homo sapiens	SINGLE PROTEIN	CHEMBL1961873	16	GSK Published Kinase Inhibitor Set			None
CHEMBL482326	GSK-1030062A	0	505.52	2	5.40	GSK1030062A	COc1cc2ncn(-c3cc(OCc4ccccc4C(F)(F)F)c(C(=O)N(C)C)s3)c2cc1OC	Inhibition	'='	7.43	%				UO_0000187					False	CHEMBL1962058	GSK_PKIS: P38alpha mean inhibition at 0.1 uM [Nanosyn]	B	BAO_0000357	single protein format	None	None	None	None	None	CHEMBL260	MAP kinase p38 alpha	Homo sapiens	SINGLE PROTEIN	CHEMBL1961873	16	GSK Published Kinase Inhibitor Set			None
CHEMBL1272216		0	450.51	1	5.33	2b	CSc1nc(-c2ccc(F)cc2)c(-c2ccnc(NC(=O)Cc3ccc(F)cc3)c2)n1C	IC50	'='	133.0	nM	6.88			UO_0000065	15.26	0.29	1.55	11.50	False	CHEMBL3222289	Inhibition of p38-alpha MAPK (unknown origin) after 3 hrs	B	BAO_0000357	single protein format	Homo sapiens	None	None	None	None	CHEMBL260	MAP kinase p38 alpha	Homo sapiens	SINGLE PROTEIN	CHEMBL3217565	1	Scientific Literature	MedChemComm	2011	None
CHEMBL3218967		0	432.52	1	5.19	2c	CSc1nc(-c2ccc(F)cc2)c(-c2ccnc(NC(=O)Cc3ccccc3)c2)n1C	IC50	'='	498.0	nM	6.30			UO_0000065	14.57	0.28	1.11	10.54	False	CHEMBL3222289	Inhibition of p38-alpha MAPK (unknown origin) after 3 hrs	B	BAO_0000357	single protein format	Homo sapiens	None	None	None	None	CHEMBL260	MAP kinase p38 alpha	Homo sapiens	SINGLE PROTEIN	CHEMBL3217565	1	Scientific Literature	MedChemComm	2011	None
CHEMBL3218968		0	408.46	0	4.86	2d	CSc1nc(-c2ccc(F)cc2)c(-c2ccnc(NC(=O)c3ccco3)c2)n1C	IC50	'='	173.0	nM	6.76			UO_0000065	16.55	0.32	1.90	9.27	False	CHEMBL3222289	Inhibition of p38-alpha MAPK (unknown origin) after 3 hrs	B	BAO_0000357	single protein format	Homo sapiens	None	None	None	None	CHEMBL260	MAP kinase p38 alpha	Homo sapiens	SINGLE PROTEIN	CHEMBL3217565	1	Scientific Literature	MedChemComm	2011	None
CHEMBL505915	GSK-1751853A	0	601.69	1	3.61	GSK1751853A	COc1cc2c(cc1Nc1nc(Nc3cccc(F)c3C(N)=O)c3cc[nH]c3n1)N(C(=O)CN1CCN(C(C)C)CC1)CC2	Inhibition	'='	6.81	%				UO_0000187					False	CHEMBL1962059	GSK_PKIS: P38alpha mean inhibition at 1 uM [Nanosyn]	B	BAO_0000357	single protein format	None	None	None	None	None	CHEMBL260	MAP kinase p38 alpha	Homo sapiens	SINGLE PROTEIN	CHEMBL1961873	16	GSK Published Kinase Inhibitor Set			None
CHEMBL3218973		0	404.47	1	5.25	3a	CSc1nc(-c2ccc(F)cc2)c(-c2ccnc(NC(=O)c3ccccc3)c2)[nH]1	Ratio IC50	'='	1.36										False	CHEMBL3222290	Ratio of SB203580 IC50 to compound IC50 for p38-alpha MAPK (unknown origin)	B	BAO_0000357	single protein format	Homo sapiens	None	None	None	None	CHEMBL260	MAP kinase p38 alpha	Homo sapiens	SINGLE PROTEIN	CHEMBL3217565	1	Scientific Literature	MedChemComm	2011	None
CHEMBL3219237		0	444.54	1	5.74	3f	CSc1nc(-c2ccc(F)cc2)c(-c2ccnc(NC(=O)C3CC3c3ccccc3)c2)[nH]1	Ratio IC50	'='	1.85										False	CHEMBL3222290	Ratio of SB203580 IC50 to compound IC50 for p38-alpha MAPK (unknown origin)	B	BAO_0000357	single protein format	Homo sapiens	None	None	None	None	CHEMBL260	MAP kinase p38 alpha	Homo sapiens	SINGLE PROTEIN	CHEMBL3217565	1	Scientific Literature	MedChemComm	2011	None
CHEMBL1336	SORAFENIB	4	464.83	1	5.55	2, Nexavar	CNC(=O)c1cc(Oc2ccc(NC(=O)Nc3ccc(Cl)c(C(F)(F)F)c3)cc2)ccn1	IC50	'='	84.8	nM	7.07			UO_0000065	15.21	0.30	1.52	7.66	False	CHEMBL1217288	Inhibition of human recombinant full-length N-terminal GST-tagged p38alpha expressed in Escherichia coli by radiometric kinase assay	B	BAO_0000019	assay format	Homo sapiens	None	None	None	None	CHEMBL260	MAP kinase p38 alpha	Homo sapiens	SINGLE PROTEIN	CHEMBL1212849	1	Scientific Literature	Bioorg. Med. Chem.	2010	None
CHEMBL197698		0	363.80	1	5.33	4d	O=C(O)c1ccc(-c2[nH]nc3cc(Nc4ccccc4Cl)ccc23)cc1	IC50	'='	13.0	nM	7.89			UO_0000065	21.68	0.41	2.56	10.11	False	CHEMBL881763	Inhibitory concentration against Mitogen-activated protein kinase p38 alpha	B	BAO_0000357	single protein format	Homo sapiens	None	None	None	None	CHEMBL260	MAP kinase p38 alpha	Homo sapiens	SINGLE PROTEIN	CHEMBL1143651	1	Scientific Literature	Bioorg. Med. Chem. Lett.	2005	None
CHEMBL198470		0	425.91	1	5.04	1h	CC(C)(CO)c1ccc(CNC(=O)c2ccc(Oc3ccc(Cl)cc3)cc2)cc1O	IC50	'='	400.0	nM	6.40			UO_0000065	15.02	0.29	1.36	8.12	False	CHEMBL860117	Inhibitory activity against p38-alpha MAPK	B	BAO_0000357	single protein format	Homo sapiens	None	None	None	None	CHEMBL260	MAP kinase p38 alpha	Homo sapiens	SINGLE PROTEIN	CHEMBL1141873	1	Scientific Literature	Bioorg. Med. Chem. Lett.	2005	None
CHEMBL197228		0	343.43	0	4.90	1e	O=C(NCc1ccc2c(c1)CCC2)c1ccc(Oc2ccccc2)cc1	IC50	'='	1200.0	nM	5.92			UO_0000065	17.24	0.31	1.02	15.45	False	CHEMBL860117	Inhibitory activity against p38-alpha MAPK	B	BAO_0000357	single protein format	Homo sapiens	None	None	None	None	CHEMBL260	MAP kinase p38 alpha	Homo sapiens	SINGLE PROTEIN	CHEMBL1141873	1	Scientific Literature	Bioorg. Med. Chem. Lett.	2005	None
CHEMBL554	LAPATINIB	4	581.07	2	6.14	lapatinib	CS(=O)(=O)CCNCc1ccc(-c2ccc3ncnc(Nc4ccc(OCc5cccc(F)c5)c(Cl)c4)c3c2)o1	Kd						Not Active						False	CHEMBL860914	Average Binding Constant for p38-alpha; NA=Not Active at 10 uM	B	BAO_0000357	single protein format	Homo sapiens	None	None	None	None	CHEMBL260	MAP kinase p38 alpha	Homo sapiens	SINGLE PROTEIN	CHEMBL1144455	1	Scientific Literature	Nat. Biotechnol.	2005	None
CHEMBL3218959		0	448.50	1	5.18	1b	O=C(Cc1ccc(F)cc1)Nc1cc(-c2c(-c3ccc(F)cc3)nc3n2CCS3)ccn1	Ratio IC50	'='	1.93										False	CHEMBL3222290	Ratio of SB203580 IC50 to compound IC50 for p38-alpha MAPK (unknown origin)	B	BAO_0000357	single protein format	Homo sapiens	None	None	None	None	CHEMBL260	MAP kinase p38 alpha	Homo sapiens	SINGLE PROTEIN	CHEMBL3217565	1	Scientific Literature	MedChemComm	2011	None
CHEMBL198832		0	387.36	1	5.31	1f	O=C(NCc1cccc(OC(F)(F)F)c1)c1ccc(Oc2ccccc2)cc1	IC50	'='	600.0	nM	6.22			UO_0000065	16.06	0.30	0.91	13.08	False	CHEMBL860117	Inhibitory activity against p38-alpha MAPK	B	BAO_0000357	single protein format	Homo sapiens	None	None	None	None	CHEMBL260	MAP kinase p38 alpha	Homo sapiens	SINGLE PROTEIN	CHEMBL1141873	1	Scientific Literature	Bioorg. Med. Chem. Lett.	2005	None
CHEMBL495778	PENICILLIC ACID	0	170.16	0	0.34	PENICILLIC ACID	C=C(C)C1(O)OC(=O)C=C1OC	Ki						Not Active (inhibition < 50% @ 10 uM and thus dose-reponse curve not measured)						False	CHEMBL1909201	DRUGMATRIX: Protein Serine/Threonine Kinase, p38alpha enzyme inhibition (substrate: Myelin Basic Protein)	B	BAO_0000357	single protein format	Escherichia coli	None	None	None	None	CHEMBL260	MAP kinase p38 alpha	Homo sapiens	SINGLE PROTEIN	CHEMBL1909046	15	DrugMatrix			None
CHEMBL155694		0	360.84	1	6.07	36	COc1ccc(-c2cc(-c3ccc(Cl)cc3)[nH]c2-c2ccncc2)cc1	IC50	'='	1150.0	nM	5.94			UO_0000065	16.46	0.31	-0.13	15.67	False	CHEMBL842195	Inhibitory activity against p38-alpha kinase	B	BAO_0000357	single protein format	None	None	None	None	None	CHEMBL260	MAP kinase p38 alpha	Homo sapiens	SINGLE PROTEIN	CHEMBL1132135	1	Scientific Literature	Bioorg. Med. Chem. Lett.	1999	None
CHEMBL95	TACRINE	4	198.27	0	2.70	3	Nc1c2c(nc3ccccc13)CCCC2	IC50						Not Active (inhibition < 50% @ 10 uM and thus dose-reponse curve not measured)						False	CHEMBL1909201	DRUGMATRIX: Protein Serine/Threonine Kinase, p38alpha enzyme inhibition (substrate: Myelin Basic Protein)	B	BAO_0000357	single protein format	Escherichia coli	None	None	None	None	CHEMBL260	MAP kinase p38 alpha	Homo sapiens	SINGLE PROTEIN	CHEMBL1909046	15	DrugMatrix			None
CHEMBL383678		0	415.50	0	4.23	14	CC(=O)N1CCCCC1C(=O)Nc1cc(-c2ccnc(Nc3ccccc3)c2)ccn1	IC50						Not Determined						False	CHEMBL862178	Inhibition of p38alpha	B	BAO_0000357	single protein format	Homo sapiens	None	None	None	None	CHEMBL260	MAP kinase p38 alpha	Homo sapiens	SINGLE PROTEIN	CHEMBL1139041	1	Scientific Literature	Bioorg. Med. Chem. Lett.	2006	None
[truncated: 10,216 more rows]
