# Supplementary material for: PyRMD Studio: A Unified Suite for Next-Generation, AI-Powered Virtual Screening
Source: J Chem Inf Model. 2026 May 19;66(11):6197–203. doi: 10.1021/acs.jcim.6c00648 (PMC13250901; doi:10.1021/acs.jcim.6c00648)
Supplement: Supplementary file 1 [file ci6c00648_si_001.zip › DATA/mmp13_chembl.csv]

Molecule ChEMBL ID	Molecule Name	Molecule Max Phase	Molecular Weight	#RO5 Violations	AlogP	Compound Key	Smiles	Standard Type	Standard Relation	Standard Value	Standard Units	pChEMBL Value	Data Validity Comment	Comment	Uo Units	Ligand Efficiency BEI	Ligand Efficiency LE	Ligand Efficiency LLE	Ligand Efficiency SEI	Potential Duplicate	Assay ChEMBL ID	Assay Description	Assay Type	BAO Format ID	BAO Label	Assay Organism	Assay Tissue ChEMBL ID	Assay Tissue Name	Assay Cell Type	Assay Subcellular Fraction	Target ChEMBL ID	Target Name	Target Organism	Target Type	Document ChEMBL ID	Source ID	Source Description	Document Journal	Document Year	Cell ChEMBL ID
CHEMBL123503		0	503.60	2	5.54	2e	O=C(O)[C@@H]1[C@@H](SCCc2ccc(-c3ccc(F)cc3)cc2)CC[C@H]1CN1C(=O)c2ccccc2C1=O	IC50	'='	248.0	nM	6.61			UO_0000065	13.12	0.25	1.07	8.85	False	CHEMBL717443	Inhibitory activity against matrix metalloprotease-13 (MMP13)	B	BAO_0000357	single protein format	None	None	None	None	None	CHEMBL280	Matrix metalloproteinase 13	Homo sapiens	SINGLE PROTEIN	CHEMBL1145069	1	Scientific Literature	J. Med. Chem.	2003	None
CHEMBL317508		0	455.47	0	2.92	4i	N#Cc1ccc(-c2ccc(OCC(CCn3nnc4ccccc4c3=O)C(=O)NO)cc2)cc1	IC50	'='	0.6	nM	9.22			UO_0000065	20.25	0.37	6.30	7.09	False	CHEMBL716176	Inhibition of Matrix metalloprotease-13	B	BAO_0000357	single protein format	Homo sapiens	None	None	None	None	CHEMBL280	Matrix metalloproteinase 13	Homo sapiens	SINGLE PROTEIN	CHEMBL1134157	1	Scientific Literature	Bioorg. Med. Chem. Lett.	2001	None
CHEMBL1770157		0	492.55	0	2.32	15b	COc1ccc(NC(=O)CCCOc2ccc(S(=O)(=O)C3(C(=O)NO)CCOCC3)cc2)cc1	IC50	'='	0.3	nM	9.52			UO_0000065	19.33	0.38	7.20	6.79	False	CHEMBL1772893	Inhibition of human MMP13	B	BAO_0000357	single protein format	Homo sapiens	None	None	None	None	CHEMBL280	Matrix metalloproteinase 13	Homo sapiens	SINGLE PROTEIN	CHEMBL1770058	1	Scientific Literature	Bioorg. Med. Chem. Lett.	2011	None
CHEMBL307252		0	385.44	0	2.74	3	COc1ccc(S(=O)(=O)C(Cc2ccc3ccccc3c2)C(=O)NO)cc1	log(10^6/IC50)	'='	4.85										False	CHEMBL926271	Inhibition of MMP13	B	BAO_0000357	single protein format	None	None	None	None	None	CHEMBL280	Matrix metalloproteinase 13	Homo sapiens	SINGLE PROTEIN	CHEMBL1140637	1	Scientific Literature	Bioorg. Med. Chem.	2007	None
CHEMBL253337		0	474.62	0	3.82	73	CCC(CC)COc1ccc(S(=O)(=O)C2(C(=O)NO)CCN(Cc3ccccc3)CC2)cc1	log(10^6/IC50)	'='	5.3										False	CHEMBL926271	Inhibition of MMP13	B	BAO_0000357	single protein format	None	None	None	None	None	CHEMBL280	Matrix metalloproteinase 13	Homo sapiens	SINGLE PROTEIN	CHEMBL1140637	1	Scientific Literature	Bioorg. Med. Chem.	2007	None
CHEMBL311357		0	466.99	0	4.05	69	CCCCN1CCC(C(=O)NO)(S(=O)(=O)c2ccc(Oc3ccc(Cl)cc3)cc2)CC1	log(10^6/IC50)	'='	6.0										False	CHEMBL926271	Inhibition of MMP13	B	BAO_0000357	single protein format	None	None	None	None	None	CHEMBL280	Matrix metalloproteinase 13	Homo sapiens	SINGLE PROTEIN	CHEMBL1140637	1	Scientific Literature	Bioorg. Med. Chem.	2007	None
CHEMBL306617		0	476.60	0	3.06	59	CCCCOc1ccc(S(=O)(=O)C2(C(=O)NO)CCN(CCOc3ccccc3)CC2)cc1	log(10^6/IC50)	'='	5.7										False	CHEMBL926271	Inhibition of MMP13	B	BAO_0000357	single protein format	None	None	None	None	None	CHEMBL280	Matrix metalloproteinase 13	Homo sapiens	SINGLE PROTEIN	CHEMBL1140637	1	Scientific Literature	Bioorg. Med. Chem.	2007	None
CHEMBL61577		0	550.68	1	4.70	24	COc1ccc(-c2ccc(S(=O)(=O)NC(C(=O)O)C3CCCC(N(Cc4ccccc4)C(C)=O)C3)cc2)cc1	IC50	'='	32.0	nM	7.50			UO_0000065	13.61	0.26	2.79	6.63	False	CHEMBL719148	In vitro inhibitory concentration against Matrix metalloprotease-13	B	BAO_0000357	single protein format	None	None	None	None	None	CHEMBL280	Matrix metalloproteinase 13	Homo sapiens	SINGLE PROTEIN	CHEMBL1133883	1	Scientific Literature	Bioorg. Med. Chem. Lett.	2001	None
CHEMBL117225		0	557.74	2	5.90	4j	Cc1cc(CCC[C@H](CC(=O)NO)C(=O)N[C@H](C(=O)N[C@H](C)c2ccccc2)C(C)(C)C)ccc1-c1ccccc1	IC50	'='	73.0	nM	7.14			UO_0000065	12.80	0.24	1.24	6.64	True	CHEMBL719142	Inhibition of Matrix metalloprotease-13	B	BAO_0000357	single protein format	Homo sapiens	None	None	None	None	CHEMBL280	Matrix metalloproteinase 13	Homo sapiens	SINGLE PROTEIN	CHEMBL1134203	1	Scientific Literature	Bioorg. Med. Chem. Lett.	2001	None
CHEMBL97908		0	487.58	0	2.69	8j	COc1ccc(S(=O)(=O)N2Cc3ccccc3N(C(=O)C3CCCCC3)CC2C(=O)NO)cc1	IC50	'='	7.0	nM	8.15			UO_0000065	16.73	0.33	5.46	7.01	False	CHEMBL717015	Concentration required in vitro to inhibit Matrix metalloprotease-13	B	BAO_0000357	single protein format	None	None	None	None	None	CHEMBL280	Matrix metalloproteinase 13	Homo sapiens	SINGLE PROTEIN	CHEMBL1135203	1	Scientific Literature	Bioorg. Med. Chem. Lett.	2002	None
CHEMBL402745		0	504.61	1	3.74	(S)-13d	COc1ccc(-c2ccc(S(=O)(=O)N[C@H](C(=O)O)C3CCN(C(=O)OC(C)(C)C)CC3)cc2)cc1	IC50	'='	6.9	nM	8.16			UO_0000065	16.17	0.32	4.42	6.68	True	CHEMBL719147	In vitro inhibitory activity against matrix metalloprotease-13	B	BAO_0000357	single protein format	None	None	None	None	None	CHEMBL280	Matrix metalloproteinase 13	Homo sapiens	SINGLE PROTEIN	CHEMBL1134541	1	Scientific Literature	J. Med. Chem.	2001	None
CHEMBL475742		0	315.37	0	1.95	E	O=C1NC(=O)C(CCc2ccncc2)(C2CCCCC2)C(=O)N1	IC50	'='	2500.0	nM	5.60			UO_0000065	17.76	0.33	3.65	6.35	False	CHEMBL963566	Inhibition of human recombinant MMP13 expressed in Escherichia coli	B	BAO_0000019	assay format	Homo sapiens	None	None	None	None	CHEMBL280	Matrix metalloproteinase 13	Homo sapiens	SINGLE PROTEIN	CHEMBL1140992	1	Scientific Literature	Bioorg. Med. Chem.	2009	None
CHEMBL116438	CURCUMIN	3	368.39	0	3.85	U	COc1cc(/C=C/C(=O)/C=C(O)/C=C/c2ccc(O)c(OC)c2)ccc1O	IC50	'='	10300.0	nM	4.99			UO_0000065	13.54	0.25	1.14	5.18	False	CHEMBL963566	Inhibition of human recombinant MMP13 expressed in Escherichia coli	B	BAO_0000019	assay format	Homo sapiens	None	None	None	None	CHEMBL280	Matrix metalloproteinase 13	Homo sapiens	SINGLE PROTEIN	CHEMBL1140992	1	Scientific Literature	Bioorg. Med. Chem.	2009	None
CHEMBL473314		0	372.38	0	4.25	A	COc1cc(OC)cc(-c2nnc(Nc3nc4c(F)cccc4s3)o2)c1	IC50	'='	3500.0	nM	5.46			UO_0000065	14.65	0.29	1.21	6.63	False	CHEMBL963566	Inhibition of human recombinant MMP13 expressed in Escherichia coli	B	BAO_0000019	assay format	Homo sapiens	None	None	None	None	CHEMBL280	Matrix metalloproteinase 13	Homo sapiens	SINGLE PROTEIN	CHEMBL1140992	1	Scientific Literature	Bioorg. Med. Chem.	2009	None
CHEMBL150342		0	440.52	0	0.82	6	CCCCOc1ccc(S(=O)(=O)N2C/C(=N\N3CCOCC3)C[C@@H]2C(=O)NO)cc1	IC50	'<'	1.0	nM				UO_0000065					False	CHEMBL873935	In vitro inhibition of human recombinant collagenase-3 (Matrix metalloprotease-13)	B	BAO_0000357	single protein format	None	None	None	None	None	CHEMBL280	Matrix metalloproteinase 13	Homo sapiens	SINGLE PROTEIN	CHEMBL1132553	1	Scientific Literature	J. Med. Chem.	1999	None
CHEMBL47414		0	512.70	2	5.20	22	CC(C)CN([C@@H](CCSCc1ccccc1)C(=O)NO)S(=O)(=O)c1ccc(-c2ccccc2)cc1	IC50	'='	3.8	nM	8.42			UO_0000065	16.42	0.33	3.22	9.71	False	CHEMBL710978	Inhibition of matrix metalloprotease-13	B	BAO_0000357	single protein format	Homo sapiens	None	None	None	None	CHEMBL280	Matrix metalloproteinase 13	Homo sapiens	SINGLE PROTEIN	CHEMBL1132530	1	Scientific Literature	Bioorg. Med. Chem. Lett.	1999	None
CHEMBL80300		0	529.57	1	2.87	table 35, 10	COc1ccc(S(=O)(=O)N(Cc2ccccc2)c2c(OC(C)(C)C(=O)NO)cccc2C(=O)NO)cc1	IC50	'='	6.026	nM	8.22			UO_0000065	15.52	0.30	5.35	5.32	False	CHEMBL924952	Inhibition of MMP13	B	BAO_0000357	single protein format	None	None	None	None	None	CHEMBL280	Matrix metalloproteinase 13	Homo sapiens	SINGLE PROTEIN	CHEMBL1140610	1	Scientific Literature	Bioorg. Med. Chem.	2007	None
CHEMBL80894		0	455.54	0	3.28	table 35, 7	COc1ccc(S(=O)(=O)N(Cc2ccccc2)c2c(C(=O)NO)cccc2N(C)C)cc1	IC50	'='	537.03	nM	6.27			UO_0000065	13.76	0.27	2.99	6.32	False	CHEMBL924952	Inhibition of MMP13	B	BAO_0000357	single protein format	None	None	None	None	None	CHEMBL280	Matrix metalloproteinase 13	Homo sapiens	SINGLE PROTEIN	CHEMBL1140610	1	Scientific Literature	Bioorg. Med. Chem.	2007	None
CHEMBL222309		0	359.40	0	2.11	37	CC#CCOc1ccc(S(=O)(=O)C(C(=O)NO)c2ccccc2)cc1	IC50	'='	68.0	nM	7.17			UO_0000065	19.94	0.39	5.06	7.73	False	CHEMBL919966	Inhibition of MMP13	B	BAO_0000357	single protein format	Homo sapiens	None	None	None	None	CHEMBL280	Matrix metalloproteinase 13	Homo sapiens	SINGLE PROTEIN	CHEMBL1149252	1	Scientific Literature	J. Med. Chem.	2004	None
CHEMBL223888		0	335.47	0	4.03	20	CC#CCOc1ccc(SC(CCCCCC)C(=O)NO)cc1	IC50	'='	2000.0	nM	5.70			UO_0000065	16.99	0.34	1.67	9.73	False	CHEMBL919966	Inhibition of MMP13	B	BAO_0000357	single protein format	Homo sapiens	None	None	None	None	CHEMBL280	Matrix metalloproteinase 13	Homo sapiens	SINGLE PROTEIN	CHEMBL1149252	1	Scientific Literature	J. Med. Chem.	2004	None
CHEMBL329313		0	500.06	1	3.29	table 20, 16	CN(C[C@H](C(=O)NO)[C@@H](CC1CCCC1)C(=O)N1CCCCC1)S(=O)(=O)c1ccc(Cl)cc1	IC50	'='	10.0	nM	8.00			UO_0000065	16.00	0.33	4.71	7.48	False	CHEMBL924952	Inhibition of MMP13	B	BAO_0000357	single protein format	None	None	None	None	None	CHEMBL280	Matrix metalloproteinase 13	Homo sapiens	SINGLE PROTEIN	CHEMBL1140610	1	Scientific Literature	Bioorg. Med. Chem.	2007	None
CHEMBL82113		0	492.55	0	2.71	table 33, 12	COCCOC(=O)N1CCC(C(NS(=O)(=O)c2ccc(Oc3ccccc3)cc2)C(=O)O)CC1	IC50	'='	141.25	nM	6.85			UO_0000065	13.91	0.28	4.14	5.21	False	CHEMBL924952	Inhibition of MMP13	B	BAO_0000357	single protein format	None	None	None	None	None	CHEMBL280	Matrix metalloproteinase 13	Homo sapiens	SINGLE PROTEIN	CHEMBL1140610	1	Scientific Literature	Bioorg. Med. Chem.	2007	None
CHEMBL253680		0	504.61	1	3.74	table 33, 5	COc1ccc(-c2ccc(S(=O)(=O)N[C@@H](C(=O)O)C3CCN(C(=O)OC(C)(C)C)CC3)cc2)cc1	IC50	'='	0.3981	nM	9.40			UO_0000065	18.63	0.37	5.66	7.69	False	CHEMBL924952	Inhibition of MMP13	B	BAO_0000357	single protein format	None	None	None	None	None	CHEMBL280	Matrix metalloproteinase 13	Homo sapiens	SINGLE PROTEIN	CHEMBL1140610	1	Scientific Literature	Bioorg. Med. Chem.	2007	None
CHEMBL80969		0	404.49	0	2.01	19	COc1ccc(S(=O)(=O)C2(C(=O)NO)CCN(Cc3ccccc3)CC2)cc1	IC50	'='	2.0	nM	8.70			UO_0000065	21.51	0.42	6.69	9.07	False	CHEMBL717016	In vitro inhibitory activity against matrix metalloprotease-13.	B	BAO_0000357	single protein format	None	None	None	None	None	CHEMBL280	Matrix metalloproteinase 13	Homo sapiens	SINGLE PROTEIN	CHEMBL1145787	1	Scientific Literature	J. Med. Chem.	2003	None
CHEMBL462627		0	400.46	0	2.73	M	O=C(CSCc1nc(O)n[nH]1)NCCOc1cccc(Oc2ccccc2)c1	Activity	'='	35.0	%				UO_0000187					False	CHEMBL940641	Activity of human recombinant MMP13	B	BAO_0000357	single protein format	Homo sapiens	None	None	None	None	CHEMBL280	Matrix metalloproteinase 13	Homo sapiens	SINGLE PROTEIN	CHEMBL1140992	1	Scientific Literature	Bioorg. Med. Chem.	2009	None
CHEMBL309416		0	422.48	0	2.15	35	COc1ccc(S(=O)(=O)C2(C(=O)NO)CCN(Cc3ccc(F)cc3)CC2)cc1	IC50	'='	2.0	nM	8.70			UO_0000065	20.59	0.41	6.55	9.07	False	CHEMBL717016	In vitro inhibitory activity against matrix metalloprotease-13.	B	BAO_0000357	single protein format	None	None	None	None	None	CHEMBL280	Matrix metalloproteinase 13	Homo sapiens	SINGLE PROTEIN	CHEMBL1145787	1	Scientific Literature	J. Med. Chem.	2003	None
CHEMBL151235		0	407.45	0	1.27	36	CONC1C[C@H](C(=O)NO)N(S(=O)(=O)c2ccc(Oc3ccccc3)cc2)C1	IC50	'<'	0.4	nM				UO_0000065					False	CHEMBL873935	In vitro inhibition of human recombinant collagenase-3 (Matrix metalloprotease-13)	B	BAO_0000357	single protein format	None	None	None	None	None	CHEMBL280	Matrix metalloproteinase 13	Homo sapiens	SINGLE PROTEIN	CHEMBL1132553	1	Scientific Literature	J. Med. Chem.	1999	None
CHEMBL233932		0	486.61	0	1.58	1	CC#CCOc1ccc(S(=O)(=O)CC2(C(=O)NO)CCN(S(=O)(=O)C(C)(C)C)CC2)cc1	IC50	'='	238.0	nM	6.62			UO_0000065	13.61	0.28	5.04	5.09	False	CHEMBL889861	Inhibition of MMP13	B	BAO_0000357	single protein format	None	None	None	None	None	CHEMBL280	Matrix metalloproteinase 13	Homo sapiens	SINGLE PROTEIN	CHEMBL1146270	1	Scientific Literature	Bioorg. Med. Chem. Lett.	2007	None
CHEMBL234351		0	498.62	0	1.72	8	CC#CCOc1ccc(S(=O)(=O)CC2(C(=O)NO)CCN(S(=O)(=O)C3CCCC3)CC2)cc1	IC50	'='	155.0	nM	6.81			UO_0000065	13.66	0.28	5.09	5.23	False	CHEMBL889861	Inhibition of MMP13	B	BAO_0000357	single protein format	None	None	None	None	None	CHEMBL280	Matrix metalloproteinase 13	Homo sapiens	SINGLE PROTEIN	CHEMBL1146270	1	Scientific Literature	Bioorg. Med. Chem. Lett.	2007	None
CHEMBL1927186		0	375.43	0	3.24	4, F1542-0089	COc1ccc(-c2ccc(/C=C3/SC(=S)N(CC(=O)O)C3=O)o2)cc1	IC50	'='	120000.0	nM		Outside typical range		UO_0000065					False	CHEMBL1930041	Inhibition of human MMP13 using Mca-Lys-Pro-Leu-Gly-Leu-Dap(Dnp)-Ala-Arg-NH2 as substrate pre-incubated for 4 hrs before substrate addition measured every 15 secs for 15 mins by fluorimetry	B	BAO_0000357	single protein format	Homo sapiens	None	None	None	None	CHEMBL280	Matrix metalloproteinase 13	Homo sapiens	SINGLE PROTEIN	CHEMBL1926635	1	Scientific Literature	Eur. J. Med. Chem.	2012	None
CHEMBL234144		0	543.66	1	0.11	5	CC#CCOc1ccc(S(=O)(=O)CC2(C(=O)NO)CCN(S(=O)(=O)CCN3CCOCC3)CC2)cc1	IC50	'='	43.0	nM	7.37			UO_0000065	13.55	0.28	7.26	5.17	False	CHEMBL889861	Inhibition of MMP13	B	BAO_0000357	single protein format	None	None	None	None	None	CHEMBL280	Matrix metalloproteinase 13	Homo sapiens	SINGLE PROTEIN	CHEMBL1146270	1	Scientific Literature	Bioorg. Med. Chem. Lett.	2007	None
CHEMBL1927205		0	394.41	0	4.02	1d	COc1ccc2oc(=O)c(-c3cn(-c4cccc(C(=O)O)c4)c(=S)[nH]3)cc2c1	IC50	'='	3200.0	nM	5.50			UO_0000065	13.93	0.27	1.47	5.64	False	CHEMBL1930041	Inhibition of human MMP13 using Mca-Lys-Pro-Leu-Gly-Leu-Dap(Dnp)-Ala-Arg-NH2 as substrate pre-incubated for 4 hrs before substrate addition measured every 15 secs for 15 mins by fluorimetry	B	BAO_0000357	single protein format	Homo sapiens	None	None	None	None	CHEMBL280	Matrix metalloproteinase 13	Homo sapiens	SINGLE PROTEIN	CHEMBL1926635	1	Scientific Literature	Eur. J. Med. Chem.	2012	None
CHEMBL243236		0	325.46	0	2.17	rac-4d	CC#CCOc1ccc(S(=O)(=O)N2CCCC(S)C2)cc1	Ki	'='	700.0	nM	6.16			UO_0000065	18.91	0.40	3.98	13.21	False	CHEMBL891417	Inhibition of MMP13	B	BAO_0000357	single protein format	None	None	None	None	None	CHEMBL280	Matrix metalloproteinase 13	Homo sapiens	SINGLE PROTEIN	CHEMBL1147178	1	Scientific Literature	Bioorg. Med. Chem. Lett.	2007	None
CHEMBL440178		0	461.54	0	2.71	28	CCCCOc1ccc(S(=O)(=O)N2C/C(=N\OCc3ccccc3)C[C@@H]2C(=O)NO)cc1	IC50	'='	0.1	nM	10.00			UO_0000065	21.67	0.43	7.29	8.51	False	CHEMBL873935	In vitro inhibition of human recombinant collagenase-3 (Matrix metalloprotease-13)	B	BAO_0000357	single protein format	None	None	None	None	None	CHEMBL280	Matrix metalloproteinase 13	Homo sapiens	SINGLE PROTEIN	CHEMBL1132553	1	Scientific Literature	J. Med. Chem.	1999	None
CHEMBL436324		0	353.40	0	-0.44	5c	CC#CCOc1ccc(S(=O)(=O)N2CCNCC2C(=O)NO)cc1	IC50	'='	8.0	nM	8.10			UO_0000065	22.91	0.46	8.54	7.50	False	CHEMBL880932	Inhibitory activity against matrix metallopeptidase 13	B	BAO_0000357	single protein format	Homo sapiens	None	None	None	None	CHEMBL280	Matrix metalloproteinase 13	Homo sapiens	SINGLE PROTEIN	CHEMBL1141066	1	Scientific Literature	Bioorg. Med. Chem. Lett.	2005	None
CHEMBL370825		0	452.53	0	0.73	5i	CC#CCOc1ccc(S(=O)(=O)N2CCN(C(=O)N(CC)CC)CC2C(=O)NO)cc1	IC50	'='	97.0	nM	7.01			UO_0000065	15.50	0.31	6.28	5.87	False	CHEMBL880932	Inhibitory activity against matrix metallopeptidase 13	B	BAO_0000357	single protein format	Homo sapiens	None	None	None	None	CHEMBL280	Matrix metalloproteinase 13	Homo sapiens	SINGLE PROTEIN	CHEMBL1141066	1	Scientific Literature	Bioorg. Med. Chem. Lett.	2005	None
CHEMBL434187		0	424.54	0	2.01	5l	CC#CCOc1ccc(S(=O)(=O)N2CCSC3(CCCC3)C2C(=O)NO)cc1	IC50	'='	11.0	nM	7.96			UO_0000065	18.75	0.39	5.95	8.30	False	CHEMBL880932	Inhibitory activity against matrix metallopeptidase 13	B	BAO_0000357	single protein format	Homo sapiens	None	None	None	None	CHEMBL280	Matrix metalloproteinase 13	Homo sapiens	SINGLE PROTEIN	CHEMBL1141066	1	Scientific Literature	Bioorg. Med. Chem. Lett.	2005	None
CHEMBL514138	CGS-27023A	0	429.93	0	1.81	4, CGS-27023A	COc1ccc(S(=O)(=O)N(Cc2cccnc2)[C@@H](C(=O)NO)C(C)C)cc1.Cl	IC50	'='	12.0	nM	7.92			UO_0000065	20.13	0.40	6.11	7.28	True	CHEMBL710978	Inhibition of matrix metalloprotease-13	B	BAO_0000357	single protein format	Homo sapiens	None	None	None	None	CHEMBL280	Matrix metalloproteinase 13	Homo sapiens	SINGLE PROTEIN	CHEMBL1132530	1	Scientific Literature	Bioorg. Med. Chem. Lett.	1999	None
CHEMBL420657		0	480.61	0	2.37	5h	COc1ccc(S(=O)(=O)N2CC(C)(C)C([C@H](O)CSc3ccccc3)[C@@H]2C(=O)NO)cc1	IC50	'='	3.7	nM	8.43			UO_0000065	17.54	0.36	6.06	7.26	False	CHEMBL716175	Inhibition of matrix metalloprotease-13	B	BAO_0000357	single protein format	Homo sapiens	None	None	None	None	CHEMBL280	Matrix metalloproteinase 13	Homo sapiens	SINGLE PROTEIN	CHEMBL1134592	1	Scientific Literature	J. Med. Chem.	2001	None
CHEMBL181807		0	511.64	1	3.75	2c	Cc1cc(COc2ccc(S(=O)(=O)CC3CN(C(C)C)CCC3C(=O)NO)cc2)c2ccccc2n1	Ki	'>'	5000.0	nM				UO_0000065					False	CHEMBL839592	Inhibition of Matrix metalloprotease-13 (MMP-13)	B	BAO_0000357	single protein format	None	None	None	None	None	CHEMBL280	Matrix metalloproteinase 13	Homo sapiens	SINGLE PROTEIN	CHEMBL1137180	1	Scientific Literature	Bioorg. Med. Chem. Lett.	2004	None
CHEMBL184200		0	497.62	0	3.65	5b	Cc1cc(COc2ccc(S(=O)(=O)CC3(CC(=O)NO)CCCCN3C)cc2)c2ccccc2n1	Ki	'>'	5000.0	nM				UO_0000065					False	CHEMBL839592	Inhibition of Matrix metalloprotease-13 (MMP-13)	B	BAO_0000357	single protein format	None	None	None	None	None	CHEMBL280	Matrix metalloproteinase 13	Homo sapiens	SINGLE PROTEIN	CHEMBL1137180	1	Scientific Literature	Bioorg. Med. Chem. Lett.	2004	None
CHEMBL391388		0	405.48	0	3.83	4	Cc1cc(COc2ccc(C(=O)NCc3n[nH]c(=S)[nH]3)cc2)c2ccccc2n1	Ki	'>'	5025.0	nM				UO_0000065					False	CHEMBL922945	Inhibition of MMP13	B	BAO_0000357	single protein format	None	None	None	None	None	CHEMBL280	Matrix metalloproteinase 13	Homo sapiens	SINGLE PROTEIN	CHEMBL1140660	1	Scientific Literature	Bioorg. Med. Chem. Lett.	2007	None
CHEMBL562003		0	599.69	1	4.42	30	Cc1c(C(=O)Nc2ccc(-c3ccc(S(=O)(=O)N[C@H](C(=O)O)C(C)C)cc3)cc2)oc2cccc(NS(C)(=O)=O)c12	Ratio IC50	'='	695.0										False	CHEMBL1055714	Ratio of IC50 for MMP13 in presence of rabbit serum albumin to IC50 for MMP13 in absence of rabbit serum albumin	B	BAO_0000357	single protein format	None	None	None	None	None	CHEMBL280	Matrix metalloproteinase 13	Homo sapiens	SINGLE PROTEIN	CHEMBL1153501	1	Scientific Literature	Bioorg. Med. Chem. Lett.	2009	None
CHEMBL342172		0	404.51	0	1.10	23	COc1ccc(S(=O)(=O)N2CCOCCSC(C)(C)[C@@H]2C(=O)NO)cc1	IC50	'='	0.2	nM	9.70			UO_0000065	23.98	0.51	8.60	9.22	False	CHEMBL877754	In vitro inhibitory activity against collagenase-3 (matrix metalloprotease-13).	B	BAO_0000357	single protein format	None	None	None	None	None	CHEMBL280	Matrix metalloproteinase 13	Homo sapiens	SINGLE PROTEIN	CHEMBL1132690	1	Scientific Literature	J. Med. Chem.	1999	None
CHEMBL115653	CIPEMASTAT	0	436.55	0	1.99	133 (Ro-3203555)	CN1C(=O)N(C[C@H](C(=O)NO)[C@@H](CC2CCCC2)C(=O)N2CCCCC2)C(=O)C1(C)C	Ki	'='	3.0	nM	8.52			UO_0000065	19.52	0.38	6.53	7.73	False	CHEMBL717449	Inhibition of matrix metalloprotease-13 (MMP-13).	B	BAO_0000357	single protein format	Homo sapiens	None	None	None	None	CHEMBL280	Matrix metalloproteinase 13	Homo sapiens	SINGLE PROTEIN	CHEMBL1133572	1	Scientific Literature	J. Med. Chem.	2000	None
CHEMBL500351		0	262.33	0	2.79	2	COc1ccc(CSc2nc(C)cc(O)n2)cc1	IC50	'='	20000.0	nM	4.70			UO_0000065	17.91	0.36	1.91	8.51	False	CHEMBL940647	Inhibition of human recombinant MMP13 by HxBPyne probe-based competitive activity based protein profiling assay	B	BAO_0000357	single protein format	Homo sapiens	None	None	None	None	CHEMBL280	Matrix metalloproteinase 13	Homo sapiens	SINGLE PROTEIN	CHEMBL1140994	1	Scientific Literature	Bioorg. Med. Chem.	2009	None
CHEMBL80911		0	575.73	1	2.89	47	CCCCOc1ccc(S(=O)(=O)C2(C(=O)NO)CCN(Cc3cccc(OCCN4CCOCC4)c3)CC2)cc1	IC50	'='	2.0	nM	8.70			UO_0000065	15.11	0.30	5.81	7.39	False	CHEMBL717016	In vitro inhibitory activity against matrix metalloprotease-13.	B	BAO_0000357	single protein format	None	None	None	None	None	CHEMBL280	Matrix metalloproteinase 13	Homo sapiens	SINGLE PROTEIN	CHEMBL1145787	1	Scientific Literature	J. Med. Chem.	2003	None
CHEMBL468103		0	500.52	1	3.60	37	CC(C)(C)OC(=O)N1CCC([C@@H](NS(=O)(=O)c2ccc(-c3ccc(F)c(F)c3)o2)C(=O)O)CC1	IC50	'='	9000.0	nM	5.05			UO_0000065	10.08	0.20	1.45	4.00	False	CHEMBL974339	Inhibition of MMP13	B	BAO_0000357	single protein format	None	None	None	None	None	CHEMBL280	Matrix metalloproteinase 13	Homo sapiens	SINGLE PROTEIN	CHEMBL1136920	1	Scientific Literature	J. Med. Chem.	2009	None
CHEMBL472899		0	380.38	0	1.06	2	O=C(O)CN(CC(=O)NO)S(=O)(=O)c1ccc(Oc2ccccc2)cc1	IC50	'='	1.6	nM	8.80			UO_0000065	23.12	0.46	7.74	6.60	False	CHEMBL1010052	Inhibition of MMP13	B	BAO_0000357	single protein format	None	None	None	None	None	CHEMBL280	Matrix metalloproteinase 13	Homo sapiens	SINGLE PROTEIN	CHEMBL1151743	1	Scientific Literature	J. Med. Chem.	2008	None
CHEMBL76137		0	480.59	0	3.68	24	COc1ccc(S(=O)(=O)C2(C(=O)NO)CCN(Cc3ccc(-c4ccccc4)cc3)CC2)cc1	IC50	'='	3.0	nM	8.52			UO_0000065	17.73	0.34	4.84	8.88	False	CHEMBL717016	In vitro inhibitory activity against matrix metalloprotease-13.	B	BAO_0000357	single protein format	None	None	None	None	None	CHEMBL280	Matrix metalloproteinase 13	Homo sapiens	SINGLE PROTEIN	CHEMBL1145787	1	Scientific Literature	J. Med. Chem.	2003	None
CHEMBL109833		0	405.48	0	1.12	5a	C[C@@H]1NCCN(S(=O)(=O)c2ccc(OCc3ccccc3)cc2)[C@H]1C(=O)NO	IC50	'='	11.0	nM	7.96			UO_0000065	19.63	0.39	6.84	7.37	False	CHEMBL717009	In vitro inhibition of matrix metalloprotease-13.	B	BAO_0000357	single protein format	None	None	None	None	None	CHEMBL280	Matrix metalloproteinase 13	Homo sapiens	SINGLE PROTEIN	CHEMBL1136235	1	Scientific Literature	Bioorg. Med. Chem. Lett.	2003	None
CHEMBL105535		0	467.61	0	2.93	6d	COc1ccc(S(=O)(=O)N(CC(C)C)C(CCSCc2cccnc2)C(=O)NO)cc1	IC50	'='	16.2	nM	7.79			UO_0000065	16.66	0.34	4.86	7.16	False	CHEMBL719144	In vitro inhibition of human matrix metalloprotease-13	B	BAO_0000357	single protein format	None	None	None	None	None	CHEMBL280	Matrix metalloproteinase 13	Homo sapiens	SINGLE PROTEIN	CHEMBL1134591	1	Scientific Literature	J. Med. Chem.	2001	None
CHEMBL78299		0	476.60	0	2.84	1a	COc1ccc(S(=O)(=O)C(C)(Cc2ccc(OCCN3CCCCC3)cc2)C(=O)NO)cc1	IC50	'='	1.0	nM	9.00			UO_0000065	18.88	0.37	6.16	8.56	True	CHEMBL717016	In vitro inhibitory activity against matrix metalloprotease-13.	B	BAO_0000357	single protein format	None	None	None	None	None	CHEMBL280	Matrix metalloproteinase 13	Homo sapiens	SINGLE PROTEIN	CHEMBL1145787	1	Scientific Literature	J. Med. Chem.	2003	None
CHEMBL377862		0	484.57	0	2.60	17o	CC#CCOc1ccc(S(=O)(=O)CC2(C(=O)NO)CCN(C(=O)c3ccc(C)cc3)CC2)cc1	IC50	'='	79.0	nM	7.10			UO_0000065	14.66	0.29	4.50	6.28	False	CHEMBL867337	Inhibition of MMP13	B	BAO_0000357	single protein format	Homo sapiens	None	None	None	None	CHEMBL280	Matrix metalloproteinase 13	Homo sapiens	SINGLE PROTEIN	CHEMBL1138965	1	Scientific Literature	Bioorg. Med. Chem. Lett.	2006	None
CHEMBL212481		0	470.55	0	2.29	17k	CC#CCOc1ccc(S(=O)(=O)CC2(C(=O)NO)CCN(C(=O)c3ccccc3)CC2)cc1	IC50	'='	69.0	nM	7.16			UO_0000065	15.22	0.30	4.87	6.34	False	CHEMBL867337	Inhibition of MMP13	B	BAO_0000357	single protein format	Homo sapiens	None	None	None	None	CHEMBL280	Matrix metalloproteinase 13	Homo sapiens	SINGLE PROTEIN	CHEMBL1138965	1	Scientific Literature	Bioorg. Med. Chem. Lett.	2006	None
CHEMBL382352		0	554.67	1	2.63	12o	Cc1cc(COc2ccc(C(=O)NC3(CC(=O)NO)CCN(CCS(C)(=O)=O)CC3)cc2)c2ccccc2n1	Ki	'>'	5025.0	nM				UO_0000065					False	CHEMBL853097	Binding affinity to MMP13	B	BAO_0000357	single protein format	Homo sapiens	None	None	None	None	CHEMBL280	Matrix metalloproteinase 13	Homo sapiens	SINGLE PROTEIN	CHEMBL1147697	1	Scientific Literature	Bioorg. Med. Chem. Lett.	2006	None
CHEMBL495621		0	455.54	0	2.52	11a	Cc1cc(COc2ccc(S(=O)(=O)C3(C(=O)NO)CCNCC3)cc2)c2ccccc2n1	IC50	'='	8624.0	nM	5.06			UO_0000065	11.12	0.22	2.54	4.31	False	CHEMBL1007513	inhibition of human recombinant MMP13 catalytic domain	B	BAO_0000357	single protein format	Homo sapiens	None	None	None	None	CHEMBL280	Matrix metalloproteinase 13	Homo sapiens	SINGLE PROTEIN	CHEMBL1136975	1	Scientific Literature	Bioorg. Med. Chem. Lett.	2009	None
CHEMBL561038		0	380.42	0	2.32	4f	CC(C)ON(CC(=O)NO)S(=O)(=O)c1ccc(Oc2ccccc2)cc1	IC50	'='	63.0	nM	7.20			UO_0000065	18.93	0.38	4.88	6.85	False	CHEMBL816870	Inhibition of MMP13	B	BAO_0000357	single protein format	None	None	None	None	None	CHEMBL280	Matrix metalloproteinase 13	Homo sapiens	SINGLE PROTEIN	CHEMBL1158483	1	Scientific Literature	J. Med. Chem.	2009	None
CHEMBL550548		0	547.07	2	5.45	5	CC(C)ON([C@@H](C(=O)NO)C(C)C)S(=O)(=O)c1ccc(-c2ccc(OCc3ccc(Cl)cc3)cc2)cc1	IC50	'='	1.4	nM	8.85			UO_0000065	16.18	0.33	3.40	8.42	False	CHEMBL816917	Inhibition of MMP13-mediated collagen degradation by SDS-PAGE	B	BAO_0000357	single protein format	None	None	None	None	None	CHEMBL280	Matrix metalloproteinase 13	Homo sapiens	SINGLE PROTEIN	CHEMBL1158483	1	Scientific Literature	J. Med. Chem.	2009	None
CHEMBL80798		0	481.57	0	3.07	61	COc1ccc(S(=O)(=O)C2(C(=O)NO)CCN(Cc3ccc(-c4ccccn4)cc3)CC2)cc1	IC50	'='	2.0	nM	8.70			UO_0000065	18.06	0.35	5.63	7.99	False	CHEMBL717016	In vitro inhibitory activity against matrix metalloprotease-13.	B	BAO_0000357	single protein format	None	None	None	None	None	CHEMBL280	Matrix metalloproteinase 13	Homo sapiens	SINGLE PROTEIN	CHEMBL1145787	1	Scientific Literature	J. Med. Chem.	2003	None
CHEMBL92327		0	392.43	0	1.65	5a	CC(=O)NC(C)(CS(=O)(=O)c1ccc(Oc2ccccc2)cc1)C(=O)NO	IC50	'='	41.5	nM	7.38			UO_0000065	18.81	0.37	5.73	6.06	False	CHEMBL717436	Inhibitory activity against human Matrix metalloprotease-13	B	BAO_0000357	single protein format	None	None	None	None	None	CHEMBL280	Matrix metalloproteinase 13	Homo sapiens	SINGLE PROTEIN	CHEMBL1133810	1	Scientific Literature	Bioorg. Med. Chem. Lett.	2001	None
CHEMBL247946		0	516.67	1	4.90	24	Cc1cc(COc2ccc(C(=O)N[C@@H]3CN(C(C)C)CC[C@@H]3c3n[nH]c(=S)[nH]3)cc2)c2ccccc2n1	Ki	'>'	5025.0	nM				UO_0000065					False	CHEMBL922945	Inhibition of MMP13	B	BAO_0000357	single protein format	None	None	None	None	None	CHEMBL280	Matrix metalloproteinase 13	Homo sapiens	SINGLE PROTEIN	CHEMBL1140660	1	Scientific Literature	Bioorg. Med. Chem. Lett.	2007	None
CHEMBL247545		0	574.71	2	5.43	18	Cc1cc(COc2ccc(C(=O)N[C@@H]3CN(C(=O)OC(C)(C)C)CC[C@@H]3c3n[nH]c(=S)[nH]3)cc2)c2ccccc2n1	Ki	'>'	5025.0	nM				UO_0000065					False	CHEMBL922945	Inhibition of MMP13	B	BAO_0000357	single protein format	None	None	None	None	None	CHEMBL280	Matrix metalloproteinase 13	Homo sapiens	SINGLE PROTEIN	CHEMBL1140660	1	Scientific Literature	Bioorg. Med. Chem. Lett.	2007	None
CHEMBL247140		0	489.60	0	4.42	8	Cc1cc(COc2ccc(C(=O)NC3(Cc4n[nH]c(=S)[nH]4)CCOCC3)cc2)c2ccccc2n1	Ki	'='	753.0	nM	6.12			UO_0000065	12.51	0.24	1.70	5.84	False	CHEMBL922945	Inhibition of MMP13	B	BAO_0000357	single protein format	None	None	None	None	None	CHEMBL280	Matrix metalloproteinase 13	Homo sapiens	SINGLE PROTEIN	CHEMBL1140660	1	Scientific Literature	Bioorg. Med. Chem. Lett.	2007	None
CHEMBL398405		0	472.36	0	2.57	1n	COc1ccc(S(=O)(=O)N(Cc2ccc(Br)nc2)[C@@H](C(=O)NO)C(C)C)cc1	IC50	'='	24.0	nM	7.62			UO_0000065	16.13	0.37	5.05	7.00	False	CHEMBL901571	Inhibition of MMP13	B	BAO_0000357	single protein format	None	None	None	None	None	CHEMBL280	Matrix metalloproteinase 13	Homo sapiens	SINGLE PROTEIN	CHEMBL1138259	1	Scientific Literature	J. Med. Chem.	2007	None
CHEMBL428554		0	396.44	0	2.53	5i	COc1ccc(S(=O)(=O)N(Cc2cccnc2F)[C@@H](C(=O)O)C(C)C)cc1	IC50	'='	41000.0	nM	4.39			UO_0000065	11.07	0.22	1.86	4.53	False	CHEMBL901571	Inhibition of MMP13	B	BAO_0000357	single protein format	None	None	None	None	None	CHEMBL280	Matrix metalloproteinase 13	Homo sapiens	SINGLE PROTEIN	CHEMBL1138259	1	Scientific Literature	J. Med. Chem.	2007	None
CHEMBL393828		0	380.44	0	2.55	1a	CC(C)[C@H](C(=O)NO)N(Cc1ccccc1)S(=O)(=O)c1ccc(F)cc1	IC50	'='	384.0	nM	6.42			UO_0000065	16.86	0.34	3.87	7.40	False	CHEMBL901571	Inhibition of MMP13	B	BAO_0000357	single protein format	None	None	None	None	None	CHEMBL280	Matrix metalloproteinase 13	Homo sapiens	SINGLE PROTEIN	CHEMBL1138259	1	Scientific Literature	J. Med. Chem.	2007	None
CHEMBL429584		0	418.46	0	3.22	8a	O=c1c2cc(C#CCc3ccccc3)ccc2ncn1Cc1ccc(-c2nn[nH]n2)cc1	IC50	'='	6.5	nM	8.19			UO_0000065	19.56	0.35	4.97	9.16	False	CHEMBL930771	Inhibition of human MMP13	B	BAO_0000357	single protein format	Homo sapiens	None	None	None	None	CHEMBL280	Matrix metalloproteinase 13	Homo sapiens	SINGLE PROTEIN	CHEMBL1142320	1	Scientific Literature	J. Med. Chem.	2008	None
CHEMBL406919		0	414.42	0	2.47	10h	O=C(O)c1ccc(Cn2cnc3cnc(C(=O)NCc4ccccc4)cc3c2=O)cc1	IC50	'='	19.3	nM	7.71			UO_0000065	18.62	0.34	5.24	6.76	False	CHEMBL930770	Inhibition of human MMP13 catalytic domain	B	BAO_0000357	single protein format	Homo sapiens	None	None	None	None	CHEMBL280	Matrix metalloproteinase 13	Homo sapiens	SINGLE PROTEIN	CHEMBL1142320	1	Scientific Literature	J. Med. Chem.	2008	None
CHEMBL429247		0	444.45	0	2.48	10b	COc1cccc(CNC(=O)c2cc3c(=O)n(Cc4ccc(C(=O)O)cc4)cnc3cn2)c1	IC50	'='	13.8	nM	7.86			UO_0000065	17.69	0.33	5.38	6.37	False	CHEMBL930770	Inhibition of human MMP13 catalytic domain	B	BAO_0000357	single protein format	Homo sapiens	None	None	None	None	CHEMBL280	Matrix metalloproteinase 13	Homo sapiens	SINGLE PROTEIN	CHEMBL1142320	1	Scientific Literature	J. Med. Chem.	2008	None
CHEMBL272188		0	394.43	0	4.47	8k	O=C(O)c1ccc(Cn2cnc3ccc(C=C=Cc4ccccc4)cc3c2=O)cc1	IC50	'='	194.0	nM	6.71			UO_0000065	17.02	0.31	2.24	9.30	False	CHEMBL930770	Inhibition of human MMP13 catalytic domain	B	BAO_0000357	single protein format	Homo sapiens	None	None	None	None	CHEMBL280	Matrix metalloproteinase 13	Homo sapiens	SINGLE PROTEIN	CHEMBL1142320	1	Scientific Literature	J. Med. Chem.	2008	None
CHEMBL407090		0	375.43	0	3.91	8f	N#Cc1ccc(Cn2cnc3ccc(C#CCc4ccccc4)cc3c2=O)cc1	IC50	'='	36.3	nM	7.44			UO_0000065	19.82	0.35	3.53	12.68	False	CHEMBL930770	Inhibition of human MMP13 catalytic domain	B	BAO_0000357	single protein format	Homo sapiens	None	None	None	None	CHEMBL280	Matrix metalloproteinase 13	Homo sapiens	SINGLE PROTEIN	CHEMBL1142320	1	Scientific Literature	J. Med. Chem.	2008	None
CHEMBL429247		0	444.45	0	2.48	10b	COc1cccc(CNC(=O)c2cc3c(=O)n(Cc4ccc(C(=O)O)cc4)cnc3cn2)c1	IC50	'='	120.0	nM	6.92			UO_0000065	15.57	0.29	4.44	5.61	False	CHEMBL930771	Inhibition of human MMP13	B	BAO_0000357	single protein format	Homo sapiens	None	None	None	None	CHEMBL280	Matrix metalloproteinase 13	Homo sapiens	SINGLE PROTEIN	CHEMBL1142320	1	Scientific Literature	J. Med. Chem.	2008	None
CHEMBL270050		0	444.45	0	2.48	10a	COc1ccc(CNC(=O)c2cc3c(=O)n(Cc4ccc(C(=O)O)cc4)cnc3cn2)cc1	IC50	'='	30.5	nM	7.52			UO_0000065	16.91	0.31	5.04	6.09	False	CHEMBL930771	Inhibition of human MMP13	B	BAO_0000357	single protein format	Homo sapiens	None	None	None	None	CHEMBL280	Matrix metalloproteinase 13	Homo sapiens	SINGLE PROTEIN	CHEMBL1142320	1	Scientific Literature	J. Med. Chem.	2008	None
CHEMBL272188		0	394.43	0	4.47	8k	O=C(O)c1ccc(Cn2cnc3ccc(C=C=Cc4ccccc4)cc3c2=O)cc1	IC50	'='	100000.0	nM	4.00			UO_0000065	10.14	0.18	-0.47	5.54	False	CHEMBL930771	Inhibition of human MMP13	B	BAO_0000357	single protein format	Homo sapiens	None	None	None	None	CHEMBL280	Matrix metalloproteinase 13	Homo sapiens	SINGLE PROTEIN	CHEMBL1142320	1	Scientific Literature	J. Med. Chem.	2008	None
CHEMBL82113		0	492.55	0	2.71	13j	COCCOC(=O)N1CCC(C(NS(=O)(=O)c2ccc(Oc3ccccc3)cc2)C(=O)O)CC1	IC50	'='	140.0	nM	6.85			UO_0000065	13.92	0.28	4.14	5.21	True	CHEMBL719147	In vitro inhibitory activity against matrix metalloprotease-13	B	BAO_0000357	single protein format	None	None	None	None	None	CHEMBL280	Matrix metalloproteinase 13	Homo sapiens	SINGLE PROTEIN	CHEMBL1134541	1	Scientific Literature	J. Med. Chem.	2001	None
CHEMBL473326		0	292.79	0	3.62	1	Oc1nc(SCc2ccc(Cl)cc2)nc2c1CCC2	IC50	'='	920.0	nM	6.04			UO_0000065	20.62	0.43	2.42	13.12	False	CHEMBL940646	Inhibition of human recombinant MMP13 by fluorogenic substrate assay	B	BAO_0000357	single protein format	Homo sapiens	None	None	None	None	CHEMBL280	Matrix metalloproteinase 13	Homo sapiens	SINGLE PROTEIN	CHEMBL1140994	1	Scientific Literature	Bioorg. Med. Chem.	2009	None
CHEMBL460515		0	282.37	0	4.28	A	CN(c1ccc(O)cc1)c1nc(-c2ccccc2)cs1	IC50	'='	13300.0	nM	4.88			UO_0000065	17.27	0.33	0.60	13.41	False	CHEMBL963566	Inhibition of human recombinant MMP13 expressed in Escherichia coli	B	BAO_0000019	assay format	Homo sapiens	None	None	None	None	CHEMBL280	Matrix metalloproteinase 13	Homo sapiens	SINGLE PROTEIN	CHEMBL1140992	1	Scientific Literature	Bioorg. Med. Chem.	2009	None
CHEMBL344633		0	427.57	0	2.59	4i	CC1(C)SCCCN(S(=O)(=O)c2ccc(-c3ccccn3)s2)[C@H]1C(=O)NO	IC50	'<'	0.2	nM				UO_0000065					False	CHEMBL877754	In vitro inhibitory activity against collagenase-3 (matrix metalloprotease-13).	B	BAO_0000357	single protein format	None	None	None	None	None	CHEMBL280	Matrix metalloproteinase 13	Homo sapiens	SINGLE PROTEIN	CHEMBL1132690	1	Scientific Literature	J. Med. Chem.	1999	None
CHEMBL320442		0	472.65	0	3.60	6e	COc1ccc(S(=O)(=O)N(CC(C)C)C(CCSCc2ccsc2)C(=O)NO)cc1	IC50	'='	5.1	nM	8.29			UO_0000065	17.54	0.38	4.69	8.64	False	CHEMBL719144	In vitro inhibition of human matrix metalloprotease-13	B	BAO_0000357	single protein format	None	None	None	None	None	CHEMBL280	Matrix metalloproteinase 13	Homo sapiens	SINGLE PROTEIN	CHEMBL1134591	1	Scientific Literature	J. Med. Chem.	2001	None
CHEMBL271866		0	441.38	0	3.68	14c	O=c1c(O)cccn1CS(=O)(=O)c1ccc(Oc2ccc(OC(F)(F)F)cc2)cc1	IC50	'='	7.3	nM	8.14			UO_0000065	18.43	0.37	4.46	8.58	False	CHEMBL929072	Inhibition of MMP13	B	BAO_0000357	single protein format	None	None	None	None	None	CHEMBL280	Matrix metalloproteinase 13	Homo sapiens	SINGLE PROTEIN	CHEMBL1143204	1	Scientific Literature	Bioorg. Med. Chem. Lett.	2008	None
CHEMBL236572		0	466.56	0	2.39	5	CC#CCOc1ccc(S(=O)(=O)CC2(C(=O)NO)CCN(C(=O)OC(C)(C)C)CC2)cc1	IC50	'='	135.0	nM	6.87			UO_0000065	14.72	0.29	4.48	5.62	True	CHEMBL897709	Inhibition of human recombinant MMP13	B	BAO_0000357	single protein format	Homo sapiens	None	None	None	None	CHEMBL280	Matrix metalloproteinase 13	Homo sapiens	SINGLE PROTEIN	CHEMBL1149647	1	Scientific Literature	Bioorg. Med. Chem.	2007	None
CHEMBL176319		0	302.46	0	3.35	3j	CCCCC(S)CCS(=O)(=O)c1ccc(OC)cc1	IC50	'='	45.0	nM	7.35			UO_0000065	24.29	0.53	4.00	16.94	False	CHEMBL716177	Inhibition of Matrix metalloprotease-13 (MMP-13)	B	BAO_0000357	single protein format	Homo sapiens	None	None	None	None	CHEMBL280	Matrix metalloproteinase 13	Homo sapiens	SINGLE PROTEIN	CHEMBL1131666	1	Scientific Literature	Bioorg. Med. Chem. Lett.	1999	None
CHEMBL323885		0	782.78	2	6.75	24	NC(=O)C(Cc1c[nH]c2ccccc12)NC(=O)C(CSc1ccccc1OC(F)(F)F)CP(=O)(O)C(Cc1ccccc1)NC(=O)OCc1ccccc1	Ki	'='	200000.0	nM		Outside typical range		UO_0000065					False	CHEMBL717142	Inhibition of matrix metalloprotease-13	B	BAO_0000357	single protein format	None	None	None	None	None	CHEMBL280	Matrix metalloproteinase 13	Homo sapiens	SINGLE PROTEIN	CHEMBL1148378	1	Scientific Literature	J. Med. Chem.	2004	None
CHEMBL222992		0	333.45	0	3.64	24	CC#CCOc1ccc(SC(C(=O)NO)C2CCCCC2)cc1	IC50	'='	2000.0	nM	5.70			UO_0000065	17.09	0.34	2.06	9.73	False	CHEMBL919966	Inhibition of MMP13	B	BAO_0000357	single protein format	Homo sapiens	None	None	None	None	CHEMBL280	Matrix metalloproteinase 13	Homo sapiens	SINGLE PROTEIN	CHEMBL1149252	1	Scientific Literature	J. Med. Chem.	2004	None
CHEMBL248941		0	502.92	1	3.78	24	O=C1NC(=O)C2(CCCN2c2ccc(Oc3ccc(-c4nc5ccc(Cl)cc5[nH]4)cc3)nc2)C(=O)N1	IC50	'='	0.1	nM	10.00			UO_0000065	19.88	0.38	6.22	7.73	False	CHEMBL941691	Inhibition of MMP13	B	BAO_0000357	single protein format	None	None	None	None	None	CHEMBL280	Matrix metalloproteinase 13	Homo sapiens	SINGLE PROTEIN	CHEMBL1140560	1	Scientific Literature	Bioorg. Med. Chem. Lett.	2007	None
CHEMBL248939		0	534.96	1	4.59	23	CCOCCC1(Oc2ccc(Oc3ccc(-c4nc5ccc(Cl)cc5[nH]4)cc3)cc2)C(=O)NC(=O)NC1=O	IC50	'='	0.96	nM	9.02			UO_0000065	16.86	0.32	4.43	6.85	False	CHEMBL941691	Inhibition of MMP13	B	BAO_0000357	single protein format	None	None	None	None	None	CHEMBL280	Matrix metalloproteinase 13	Homo sapiens	SINGLE PROTEIN	CHEMBL1140560	1	Scientific Literature	Bioorg. Med. Chem. Lett.	2007	None
CHEMBL374915		0	545.52	1	4.85	13	CCOCCC1(Oc2ccc(Oc3ccc(-c4nc(-c5ccccc5F)co4)cc3)cc2)C(=O)NC(=O)NC1=O	IC50	'='	0.93	nM	9.03			UO_0000065	16.56	0.31	4.18	7.00	False	CHEMBL941691	Inhibition of MMP13	B	BAO_0000357	single protein format	None	None	None	None	None	CHEMBL280	Matrix metalloproteinase 13	Homo sapiens	SINGLE PROTEIN	CHEMBL1140560	1	Scientific Literature	Bioorg. Med. Chem. Lett.	2007	None
CHEMBL220957		0	545.52	1	4.85	11	CCOCCC1(Oc2ccc(Oc3ccc(-c4nc(-c5ccc(F)cc5)co4)cc3)cc2)C(=O)NC(=O)NC1=O	IC50	'='	0.68	nM	9.17			UO_0000065	16.81	0.31	4.32	7.11	False	CHEMBL941691	Inhibition of MMP13	B	BAO_0000357	single protein format	None	None	None	None	None	CHEMBL280	Matrix metalloproteinase 13	Homo sapiens	SINGLE PROTEIN	CHEMBL1140560	1	Scientific Literature	Bioorg. Med. Chem. Lett.	2007	None
CHEMBL151591		0	345.38	0	-0.52	34	CONC1C[C@H](C(=O)NO)N(S(=O)(=O)c2ccc(OC)cc2)C1	IC50	'='	3.0	nM	8.52			UO_0000065	24.68	0.51	9.04	7.27	False	CHEMBL873935	In vitro inhibition of human recombinant collagenase-3 (Matrix metalloprotease-13)	B	BAO_0000357	single protein format	None	None	None	None	None	CHEMBL280	Matrix metalloproteinase 13	Homo sapiens	SINGLE PROTEIN	CHEMBL1132553	1	Scientific Literature	J. Med. Chem.	1999	None
CHEMBL234034		0	419.48	0	2.77	18	Cc1cc(Cc2ccc(C(=O)N[C@@H]3CCOC[C@@H]3C(=O)NO)cc2)c2ccccc2n1	IC50	'>'	5000.0	nM				UO_0000065					False	CHEMBL897390	Inhibition of MMP13	B	BAO_0000357	single protein format	None	None	None	None	None	CHEMBL280	Matrix metalloproteinase 13	Homo sapiens	SINGLE PROTEIN	CHEMBL1148859	1	Scientific Literature	Bioorg. Med. Chem. Lett.	2007	None
CHEMBL234199		0	474.61	0	3.72	10	Cc1cc(Cc2ccc(C(=O)N[C@@H]3CN(CC(C)(C)C)C[C@@H]3C(=O)NO)cc2)c2ccccc2n1	IC50	'>'	5000.0	nM				UO_0000065					False	CHEMBL897390	Inhibition of MMP13	B	BAO_0000357	single protein format	None	None	None	None	None	CHEMBL280	Matrix metalloproteinase 13	Homo sapiens	SINGLE PROTEIN	CHEMBL1148859	1	Scientific Literature	Bioorg. Med. Chem. Lett.	2007	None
CHEMBL234774		0	524.62	1	0.88	16	CC#CCOc1ccc(S(=O)(=O)CC2(C(=O)NO)CCN(S(=O)(=O)c3cn(C)c(C)n3)CC2)cc1	IC50	'='	147.0	nM	6.83			UO_0000065	13.02	0.27	5.95	4.62	False	CHEMBL889861	Inhibition of MMP13	B	BAO_0000357	single protein format	None	None	None	None	None	CHEMBL280	Matrix metalloproteinase 13	Homo sapiens	SINGLE PROTEIN	CHEMBL1146270	1	Scientific Literature	Bioorg. Med. Chem. Lett.	2007	None
CHEMBL392294		0	521.62	1	1.38	2	CC#CCOc1ccc(S(=O)(=O)CC2(C(=O)NO)CCN(S(=O)(=O)Cc3ccncc3)CC2)cc1	IC50	'='	295.0	nM	6.53			UO_0000065	12.52	0.25	5.15	4.57	False	CHEMBL889861	Inhibition of MMP13	B	BAO_0000357	single protein format	None	None	None	None	None	CHEMBL280	Matrix metalloproteinase 13	Homo sapiens	SINGLE PROTEIN	CHEMBL1146270	1	Scientific Literature	Bioorg. Med. Chem. Lett.	2007	None
CHEMBL11188		0	481.57	1	5.19	38	O=C(O)C(CC#Cc1ccccc1)NS(=O)(=O)c1ccc(-c2ccc(-c3ccccc3)cc2)cc1	IC50	'='	59.0	nM	7.23			UO_0000065	15.01	0.28	2.04	8.66	True	CHEMBL719150	Inhibitory activity against human matrix metalloprotease-13 in quenched fluorescence assay at pH 7.4	B	BAO_0000357	single protein format	None	None	None	None	None	CHEMBL280	Matrix metalloproteinase 13	Homo sapiens	SINGLE PROTEIN	CHEMBL1134384	1	Scientific Literature	J. Med. Chem.	2001	None
CHEMBL237468		0	456.57	0	2.08	18	CC#CCNc1ccc(S(=O)(=O)CC2(C(=O)NO)CCN(Cc3ccncc3)CC2)cc1	IC50	'='	6882.0	nM	5.16			UO_0000065	11.31	0.22	3.08	4.62	False	CHEMBL897709	Inhibition of human recombinant MMP13	B	BAO_0000357	single protein format	Homo sapiens	None	None	None	None	CHEMBL280	Matrix metalloproteinase 13	Homo sapiens	SINGLE PROTEIN	CHEMBL1149647	1	Scientific Literature	Bioorg. Med. Chem.	2007	None
CHEMBL288670		0	482.52	0	2.19	9a	COc1ccc(S(=O)(=O)N(Cc2cccnc2)c2c(C(=O)NO)cnc3c2c(C)nn3C)cc1	IC50	'='	2.0	nM	8.70			UO_0000065	18.03	0.35	6.51	6.23	False	CHEMBL717026	Inhibitory activity against matrix metalloprotease 13 (MMP-13).	B	BAO_0000357	single protein format	None	None	None	None	None	CHEMBL280	Matrix metalloproteinase 13	Homo sapiens	SINGLE PROTEIN	CHEMBL1136711	1	Scientific Literature	Bioorg. Med. Chem. Lett.	2003	None
CHEMBL127138		0	498.05	1	5.36	2t	O=C(O)[C@@H]1[C@@H](Sc2ccc(-c3ccc(Cl)cc3)cc2)CC[C@H]1Cn1nc2n(c1=O)CCCCC2	IC50	'='	5.1	nM	8.29			UO_0000065	16.65	0.33	2.93	10.75	False	CHEMBL717443	Inhibitory activity against matrix metalloprotease-13 (MMP13)	B	BAO_0000357	single protein format	None	None	None	None	None	CHEMBL280	Matrix metalloproteinase 13	Homo sapiens	SINGLE PROTEIN	CHEMBL1145069	1	Scientific Literature	J. Med. Chem.	2003	None
CHEMBL1083586		0	584.74	1	2.70	4s	Cc1ccc(N2CCN(C(=O)C3CCN(c4ccc(S(=O)(=O)C5(C(=O)NO)CCOCC5)cc4)CC3)CC2)c(C)c1	IC50	'='	12.2	nM	7.91			UO_0000065	13.53	0.26	5.21	6.62	False	CHEMBL1119125	Inhibition of MMP13	B	BAO_0000357	single protein format	None	None	None	None	None	CHEMBL280	Matrix metalloproteinase 13	Homo sapiens	SINGLE PROTEIN	CHEMBL1158638	1	Scientific Literature	Bioorg. Med. Chem. Lett.	2010	None
CHEMBL111856		0	410.42	0	1.95	10	O=C(NO)C1(NS(=O)(=O)c2ccc(Oc3ccc(F)cc3)cc2)CCOCC1	IC50	'='	0.75	nM	9.12			UO_0000065	22.23	0.45	7.17	8.01	False	CHEMBL717437	Inhibitory activity against matrix metalloprotease-13 (MMP-13)	B	BAO_0000357	single protein format	None	None	None	None	None	CHEMBL280	Matrix metalloproteinase 13	Homo sapiens	SINGLE PROTEIN	CHEMBL1147455	1	Scientific Literature	Bioorg. Med. Chem. Lett.	2004	None
CHEMBL237467		0	471.60	0	1.22	17	CC#CCNc1ccc(S(=O)(=O)CC2(C(=O)NO)CCN(S(=O)(=O)C(C)C)CC2)cc1	IC50	'='	2075.0	nM	5.68			UO_0000065	12.05	0.25	4.46	4.28	False	CHEMBL897709	Inhibition of human recombinant MMP13	B	BAO_0000357	single protein format	Homo sapiens	None	None	None	None	CHEMBL280	Matrix metalloproteinase 13	Homo sapiens	SINGLE PROTEIN	CHEMBL1149647	1	Scientific Literature	Bioorg. Med. Chem.	2007	None
CHEMBL207729		0	398.51	0	1.48	6	CC#CCOc1ccc(S(=O)(=O)N2CCSC(C)(C)[C@@H]2C(=O)NO)cc1	IC50	'='	2.4	nM	8.62			UO_0000065	21.63	0.45	7.14	8.98	False	CHEMBL897709	Inhibition of human recombinant MMP13	B	BAO_0000357	single protein format	Homo sapiens	None	None	None	None	CHEMBL280	Matrix metalloproteinase 13	Homo sapiens	SINGLE PROTEIN	CHEMBL1149647	1	Scientific Literature	Bioorg. Med. Chem.	2007	None
CHEMBL382975		0	398.51	0	1.48	C	CC#CCOc1ccc(S(=O)(=O)N2CCSC(C)(C)C2C(=O)NO)cc1	IC50	'='	9.0	nM	8.05			UO_0000065	20.19	0.42	6.57	8.39	False	CHEMBL889861	Inhibition of MMP13	B	BAO_0000357	single protein format	None	None	None	None	None	CHEMBL280	Matrix metalloproteinase 13	Homo sapiens	SINGLE PROTEIN	CHEMBL1146270	1	Scientific Literature	Bioorg. Med. Chem. Lett.	2007	None
CHEMBL1085602		0	445.54	0	1.84	2a	O=C(NO)C1(S(=O)(=O)c2ccc(N3CCN(c4ccccc4)CC3)cc2)CCOCC1	IC50	'='	1.7	nM	8.77			UO_0000065	19.68	0.39	6.93	8.84	False	CHEMBL1118891	Inhibition of MMP13	B	BAO_0000357	single protein format	None	None	None	None	None	CHEMBL280	Matrix metalloproteinase 13	Homo sapiens	SINGLE PROTEIN	CHEMBL1158637	1	Scientific Literature	Bioorg. Med. Chem. Lett.	2010	None
CHEMBL401454		0	403.48	0	3.54	19	Cc1cc(Cc2ccc(C(=O)N[C@@H]3CCC[C@@H]3C(=O)NO)cc2)c2ccccc2n1	IC50	'>'	5000.0	nM				UO_0000065					False	CHEMBL897390	Inhibition of MMP13	B	BAO_0000357	single protein format	None	None	None	None	None	CHEMBL280	Matrix metalloproteinase 13	Homo sapiens	SINGLE PROTEIN	CHEMBL1148859	1	Scientific Literature	Bioorg. Med. Chem. Lett.	2007	None
CHEMBL329558		0	517.48	1	2.00	table 40, 4	COc1ccc(S(=O)(=O)N2CCCN(C(=O)c3ccc(OC(F)(F)F)cc3)CC2C(=O)NO)cc1	IC50	'='	6.166	nM	8.21			UO_0000065	15.87	0.32	6.21	6.54	False	CHEMBL924952	Inhibition of MMP13	B	BAO_0000357	single protein format	None	None	None	None	None	CHEMBL280	Matrix metalloproteinase 13	Homo sapiens	SINGLE PROTEIN	CHEMBL1140610	1	Scientific Literature	Bioorg. Med. Chem.	2007	None
CHEMBL209970		0	472.59	0	1.19	4	CC#CCOc1ccc(S(=O)(=O)CC2(C(=O)NO)CCN(S(=O)(=O)C(C)C)CC2)cc1	IC50	'='	157.0	nM	6.80			UO_0000065	14.40	0.30	5.61	5.23	False	CHEMBL897709	Inhibition of human recombinant MMP13	B	BAO_0000357	single protein format	Homo sapiens	None	None	None	None	CHEMBL280	Matrix metalloproteinase 13	Homo sapiens	SINGLE PROTEIN	CHEMBL1149647	1	Scientific Literature	Bioorg. Med. Chem.	2007	None
CHEMBL81865		0	418.50	0	3.27	9a	COc1ccc(S(=O)(=O)N(Cc2ccccc2)c2cscc2C(=O)NO)cc1	IC50						Not Determined						False	CHEMBL717021	Inhibition of Matrix metalloprotease-13 (Not tested)	B	BAO_0000357	single protein format	None	None	None	None	None	CHEMBL280	Matrix metalloproteinase 13	Homo sapiens	SINGLE PROTEIN	CHEMBL1133790	1	Scientific Literature	Bioorg. Med. Chem. Lett.	2001	None
CHEMBL75094	PRINOMASTAT	3	423.52	0	2.26	Prinomastat	CC1(C)SCCN(S(=O)(=O)c2ccc(Oc3ccncc3)cc2)[C@H]1C(=O)NO	IC50	'='	1.5	nM	8.82			UO_0000065	20.83	0.43	6.56	8.11	False	CHEMBL717443	Inhibitory activity against matrix metalloprotease-13 (MMP13)	B	BAO_0000357	single protein format	None	None	None	None	None	CHEMBL280	Matrix metalloproteinase 13	Homo sapiens	SINGLE PROTEIN	CHEMBL1145069	1	Scientific Literature	J. Med. Chem.	2003	None
CHEMBL310684		0	382.48	0	1.78	25	COc1ccc(S(=O)(=O)C2(C(=O)NO)CCN(CC=C(C)C)CC2)cc1	IC50	'='	7.0	nM	8.15			UO_0000065	21.32	0.43	6.37	8.50	False	CHEMBL717016	In vitro inhibitory activity against matrix metalloprotease-13.	B	BAO_0000357	single protein format	None	None	None	None	None	CHEMBL280	Matrix metalloproteinase 13	Homo sapiens	SINGLE PROTEIN	CHEMBL1145787	1	Scientific Literature	J. Med. Chem.	2003	None
CHEMBL308305		0	412.47	0	3.21	table 35, 1	COc1ccc(S(=O)(=O)N(Cc2ccccc2)c2ccccc2C(=O)NO)cc1	IC50	'='	549.54	nM	6.26			UO_0000065	15.18	0.29	3.05	6.52	False	CHEMBL924952	Inhibition of MMP13	B	BAO_0000357	single protein format	None	None	None	None	None	CHEMBL280	Matrix metalloproteinase 13	Homo sapiens	SINGLE PROTEIN	CHEMBL1140610	1	Scientific Literature	Bioorg. Med. Chem.	2007	None
CHEMBL111856		0	410.42	0	1.95	10	O=C(NO)C1(NS(=O)(=O)c2ccc(Oc3ccc(F)cc3)cc2)CCOCC1	Inhibition	'='	68.0	%				UO_0000187					False	CHEMBL694863	Inhibition of MMP-13 induced experimental arthritis in hamster knee by 30 mg/kg p.o.	F	BAO_0000218	organism-based format	None	CHEMBL3987790	Knee	None	None	CHEMBL280	Matrix metalloproteinase 13	Homo sapiens	SINGLE PROTEIN	CHEMBL1147455	1	Scientific Literature	Bioorg. Med. Chem. Lett.	2004	None
CHEMBL369302		0	471.54	0	1.50	table 42, 1	CC#CCOc1ccc(S(=O)(=O)N2CCN(C(=O)c3ccccc3)CCC2C(=O)NO)cc1	IC50	'='	3.981	nM	8.40			UO_0000065	17.81	0.35	6.90	7.23	False	CHEMBL924952	Inhibition of MMP13	B	BAO_0000357	single protein format	None	None	None	None	None	CHEMBL280	Matrix metalloproteinase 13	Homo sapiens	SINGLE PROTEIN	CHEMBL1140610	1	Scientific Literature	Bioorg. Med. Chem.	2007	None
CHEMBL318023		0	457.64	0	2.52	9l	CS(=O)(=O)N(C[C@H](C(=O)NO)[C@@H](CC1CCCC1)C(=O)N1CCCCC1)C1CCCC1	IC50	'='	200.0	nM	6.70			UO_0000065	14.64	0.30	4.18	6.26	True	CHEMBL710979	Inhibition of Coll-3 MMP-13	B	BAO_0000357	single protein format	None	None	None	None	None	CHEMBL280	Matrix metalloproteinase 13	Homo sapiens	SINGLE PROTEIN	CHEMBL1132007	1	Scientific Literature	Bioorg. Med. Chem. Lett.	1999	None
CHEMBL202932		0	399.41	0	2.80	14a-(R)	COc1ccc(-c2ccc(S(=O)(=O)N[C@@H](C(C)C)P(=O)(O)O)cc2)cc1	IC50	'='	2.6	nM	8.59			UO_0000065	21.49	0.45	5.79	7.60	False	CHEMBL918802	Inhibition of MMP13	B	BAO_0000357	single protein format	None	None	None	None	None	CHEMBL280	Matrix metalloproteinase 13	Homo sapiens	SINGLE PROTEIN	CHEMBL1144553	1	Scientific Literature	Bioorg. Med. Chem.	2007	None
CHEMBL227824		0	413.43	0	3.19	14b-(R)	CCOc1ccc(-c2ccc(S(=O)(=O)N[C@@H](C(C)C)P(=O)(O)O)cc2)cc1	IC50	'='	1.1	nM	8.96			UO_0000065	21.67	0.45	5.77	7.93	False	CHEMBL918802	Inhibition of MMP13	B	BAO_0000357	single protein format	None	None	None	None	None	CHEMBL280	Matrix metalloproteinase 13	Homo sapiens	SINGLE PROTEIN	CHEMBL1144553	1	Scientific Literature	Bioorg. Med. Chem.	2007	None
CHEMBL329659		0	408.50	0	2.01	7a	CC(=O)NC(C)(CS(=O)(=O)c1ccc(Sc2ccccc2)cc1)C(=O)NO	IC50	'='	580.0	nM	6.24			UO_0000065	15.27	0.32	4.23	5.54	False	CHEMBL717436	Inhibitory activity against human Matrix metalloprotease-13	B	BAO_0000357	single protein format	None	None	None	None	None	CHEMBL280	Matrix metalloproteinase 13	Homo sapiens	SINGLE PROTEIN	CHEMBL1133810	1	Scientific Literature	Bioorg. Med. Chem. Lett.	2001	None
CHEMBL85026		0	472.56	0	2.09	table 33, 13	CCCCOc1ccc(S(=O)(=O)NC(C(=O)O)C2CCN(C(=O)OCCOC)CC2)cc1	IC50	'='	794.33	nM	6.10			UO_0000065	12.91	0.26	4.01	4.64	False	CHEMBL924952	Inhibition of MMP13	B	BAO_0000357	single protein format	None	None	None	None	None	CHEMBL280	Matrix metalloproteinase 13	Homo sapiens	SINGLE PROTEIN	CHEMBL1140610	1	Scientific Literature	Bioorg. Med. Chem.	2007	None
CHEMBL82169		0	504.61	1	3.74	table 33, 4	COc1ccc(-c2ccc(S(=O)(=O)NC(C(=O)O)C3CCN(C(=O)OC(C)(C)C)CC3)cc2)cc1	IC50	'='	0.7079	nM	9.15			UO_0000065	18.13	0.36	5.41	7.49	False	CHEMBL924952	Inhibition of MMP13	B	BAO_0000357	single protein format	None	None	None	None	None	CHEMBL280	Matrix metalloproteinase 13	Homo sapiens	SINGLE PROTEIN	CHEMBL1140610	1	Scientific Literature	Bioorg. Med. Chem.	2007	None
CHEMBL76974		0	471.49	0	2.39	table 35, 11	COC(=O)c1cccc(C(=O)NO)c1N(Cc1cccnc1)S(=O)(=O)c1ccc(OC)cc1	IC50	'='	3.981	nM	8.40			UO_0000065	17.82	0.35	6.01	6.22	False	CHEMBL924952	Inhibition of MMP13	B	BAO_0000357	single protein format	None	None	None	None	None	CHEMBL280	Matrix metalloproteinase 13	Homo sapiens	SINGLE PROTEIN	CHEMBL1140610	1	Scientific Literature	Bioorg. Med. Chem.	2007	None
CHEMBL359502		0	467.54	0	1.59	table 42, 6	CC#CCOc1ccc(S(=O)(=O)N2CCN(C(=O)OC(C)(C)C)CCC2C(=O)NO)cc1	IC50	'='	5.012	nM	8.30			UO_0000065	17.75	0.35	6.71	6.61	False	CHEMBL924952	Inhibition of MMP13	B	BAO_0000357	single protein format	None	None	None	None	None	CHEMBL280	Matrix metalloproteinase 13	Homo sapiens	SINGLE PROTEIN	CHEMBL1140610	1	Scientific Literature	Bioorg. Med. Chem.	2007	None
CHEMBL331095		0	425.49	0	0.78	table 41, 7	COc1ccc(S(=O)(=O)N2CCN(C(=O)c3cccs3)CC2C(=O)NO)cc1	IC50	'='	1.905	nM	8.72			UO_0000065	20.49	0.43	7.94	7.50	False	CHEMBL924952	Inhibition of MMP13	B	BAO_0000357	single protein format	None	None	None	None	None	CHEMBL280	Matrix metalloproteinase 13	Homo sapiens	SINGLE PROTEIN	CHEMBL1140610	1	Scientific Literature	Bioorg. Med. Chem.	2007	None
CHEMBL313340		0	476.55	0	2.58	table 33, 11	COCCOC(=O)N1CCC(C(NS(=O)(=O)c2ccc(-c3ccccc3)cc2)C(=O)O)CC1	IC50	'='	54.95	nM	7.26			UO_0000065	15.23	0.30	4.68	5.94	False	CHEMBL924952	Inhibition of MMP13	B	BAO_0000357	single protein format	None	None	None	None	None	CHEMBL280	Matrix metalloproteinase 13	Homo sapiens	SINGLE PROTEIN	CHEMBL1140610	1	Scientific Literature	Bioorg. Med. Chem.	2007	None
CHEMBL43479		0	373.43	0	2.03	16b'	CC(C)[C@@H](NS(=O)(=O)c1ccc(-c2ccc(C#N)cc2)cc1)C(=O)NO	IC50	'='	1.0	nM	9.00			UO_0000065	24.10	0.47	6.97	7.54	False	CHEMBL719145	In vitro inhibition of human recombinant matrix metalloprotease-13 (MMP-13)	B	BAO_0000357	single protein format	None	None	None	None	None	CHEMBL280	Matrix metalloproteinase 13	Homo sapiens	SINGLE PROTEIN	CHEMBL1133013	1	Scientific Literature	J. Med. Chem.	2000	None
CHEMBL311357		0	466.99	0	4.05	54	CCCCN1CCC(C(=O)NO)(S(=O)(=O)c2ccc(Oc3ccc(Cl)cc3)cc2)CC1	IC50	'='	1.0	nM	9.00			UO_0000065	19.27	0.40	4.95	9.38	False	CHEMBL717016	In vitro inhibitory activity against matrix metalloprotease-13.	B	BAO_0000357	single protein format	None	None	None	None	None	CHEMBL280	Matrix metalloproteinase 13	Homo sapiens	SINGLE PROTEIN	CHEMBL1145787	1	Scientific Literature	J. Med. Chem.	2003	None
CHEMBL208009		0	448.52	0	2.87	12c	Cc1cc(COc2ccc(C(=O)NC3(CC(=O)NO)CCNCC3)cc2)c2ccccc2n1	Ki	'>'	5025.0	nM				UO_0000065					False	CHEMBL853097	Binding affinity to MMP13	B	BAO_0000357	single protein format	Homo sapiens	None	None	None	None	CHEMBL280	Matrix metalloproteinase 13	Homo sapiens	SINGLE PROTEIN	CHEMBL1147697	1	Scientific Literature	Bioorg. Med. Chem. Lett.	2006	None
CHEMBL401435		0	415.52	0	4.40	34	COc1ccc(C2=NNC3(S2)C(=O)N(Cc2ccccc2)c2ccc(C)cc23)cc1	IC50	'>'	100000.0	nM				UO_0000065					True	CHEMBL899678	Inhibition of MMP13	B	BAO_0000357	single protein format	None	None	None	None	None	CHEMBL280	Matrix metalloproteinase 13	Homo sapiens	SINGLE PROTEIN	CHEMBL1137466	1	Scientific Literature	Bioorg. Med. Chem. Lett.	2007	None
CHEMBL276119		0	434.51	0	2.02	20	COc1ccc(S(=O)(=O)C2(C(=O)NO)CCN(Cc3cccc(OC)c3)CC2)cc1	IC50	'='	2.0	nM	8.70			UO_0000065	20.02	0.40	6.68	8.27	False	CHEMBL717016	In vitro inhibitory activity against matrix metalloprotease-13.	B	BAO_0000357	single protein format	None	None	None	None	None	CHEMBL280	Matrix metalloproteinase 13	Homo sapiens	SINGLE PROTEIN	CHEMBL1145787	1	Scientific Literature	J. Med. Chem.	2003	None
CHEMBL78369		0	480.59	0	3.58	63	O=C(NO)C1(S(=O)(=O)c2ccc(OCc3ccccc3)cc2)CCN(Cc2ccccc2)CC1	IC50	'='	1.0	nM	9.00			UO_0000065	18.73	0.36	5.42	9.38	False	CHEMBL717016	In vitro inhibitory activity against matrix metalloprotease-13.	B	BAO_0000357	single protein format	None	None	None	None	None	CHEMBL280	Matrix metalloproteinase 13	Homo sapiens	SINGLE PROTEIN	CHEMBL1145787	1	Scientific Literature	J. Med. Chem.	2003	None
CHEMBL514138	CGS-27023A	0	429.93	0	1.81	CGS-27023	COc1ccc(S(=O)(=O)N(Cc2cccnc2)[C@@H](C(=O)NO)C(C)C)cc1.Cl	IC50	'='	8.0	nM	8.10			UO_0000065	20.58	0.41	6.29	7.44	False	CHEMBL717016	In vitro inhibitory activity against matrix metalloprotease-13.	B	BAO_0000357	single protein format	None	None	None	None	None	CHEMBL280	Matrix metalloproteinase 13	Homo sapiens	SINGLE PROTEIN	CHEMBL1145787	1	Scientific Literature	J. Med. Chem.	2003	None
CHEMBL310340		0	357.43	0	1.69	18	CCCCOc1ccc(S(=O)(=O)C2(C(=O)NO)CCOCC2)cc1	IC50	'='	1.4	nM	8.85			UO_0000065	24.77	0.50	7.16	8.69	False	CHEMBL717016	In vitro inhibitory activity against matrix metalloprotease-13.	B	BAO_0000357	single protein format	None	None	None	None	None	CHEMBL280	Matrix metalloproteinase 13	Homo sapiens	SINGLE PROTEIN	CHEMBL1145787	1	Scientific Literature	J. Med. Chem.	2003	None
CHEMBL202899		0	427.55	0	0.81	5q	CC1(C)SCCN(S(=O)(=O)c2ccc(OCC#CCCN)cc2)[C@H]1C(=O)NO	IC50	'='	27.0	nM	7.57			UO_0000065	17.70	0.37	6.76	6.21	False	CHEMBL867737	Inhibition of MMP13	B	BAO_0000357	single protein format	Homo sapiens	None	None	None	None	CHEMBL280	Matrix metalloproteinase 13	Homo sapiens	SINGLE PROTEIN	CHEMBL1139018	1	Scientific Literature	Bioorg. Med. Chem. Lett.	2006	None
CHEMBL381505		0	555.72	1	3.15	5o	CC(C)(C)OC(=O)NCCCCC#CCOc1ccc(S(=O)(=O)N2CCSC(C)(C)[C@@H]2C(=O)NO)cc1	IC50	'='	4.0	nM	8.40			UO_0000065	15.11	0.31	5.25	6.25	False	CHEMBL867737	Inhibition of MMP13	B	BAO_0000357	single protein format	Homo sapiens	None	None	None	None	CHEMBL280	Matrix metalloproteinase 13	Homo sapiens	SINGLE PROTEIN	CHEMBL1139018	1	Scientific Literature	Bioorg. Med. Chem. Lett.	2006	None
CHEMBL182730		0	483.59	0	3.26	8b	Cc1cc(COc2ccc(S(=O)(=O)CC3(CC(=O)NO)CCCN3C)cc2)c2ccccc2n1	Ki	'='	3266.0	nM	5.49			UO_0000065	11.34	0.22	2.23	5.04	False	CHEMBL839592	Inhibition of Matrix metalloprotease-13 (MMP-13)	B	BAO_0000357	single protein format	None	None	None	None	None	CHEMBL280	Matrix metalloproteinase 13	Homo sapiens	SINGLE PROTEIN	CHEMBL1137180	1	Scientific Literature	Bioorg. Med. Chem. Lett.	2004	None
CHEMBL425020		0	550.63	2	5.37	16	COc1c(C)ccc2oc(C(=O)Nc3ccc(-c4ccc(S(=O)(=O)N[C@H](C(=O)O)C(C)C)cc4)cc3)c(C)c12	IC50	'='	4.9	nM	8.31			UO_0000065	15.09	0.29	2.94	6.16	False	CHEMBL882118	Inhibitory concentration against MMP-13	B	BAO_0000357	single protein format	Homo sapiens	None	None	None	None	CHEMBL280	Matrix metalloproteinase 13	Homo sapiens	SINGLE PROTEIN	CHEMBL1143494	1	Scientific Literature	Bioorg. Med. Chem. Lett.	2005	None
CHEMBL58834		0	534.63	1	3.37	27	COCCOC(=O)N(C)C1CCCC(C(NS(=O)(=O)c2ccc(-c3ccc(OC)cc3)cc2)C(=O)O)C1	IC50	'='	11.0	nM	7.96			UO_0000065	14.89	0.29	4.59	6.05	False	CHEMBL719148	In vitro inhibitory concentration against Matrix metalloprotease-13	B	BAO_0000357	single protein format	None	None	None	None	None	CHEMBL280	Matrix metalloproteinase 13	Homo sapiens	SINGLE PROTEIN	CHEMBL1133883	1	Scientific Literature	Bioorg. Med. Chem. Lett.	2001	None
CHEMBL370825		0	452.53	0	0.73	5i	CC#CCOc1ccc(S(=O)(=O)N2CCN(C(=O)N(CC)CC)CC2C(=O)NO)cc1	IC50	'='	97.0	nM	7.01			UO_0000065	15.50	0.31	6.28	5.87	False	CHEMBL880932	Inhibitory activity against matrix metallopeptidase 13	B	BAO_0000357	single protein format	Homo sapiens	None	None	None	None	CHEMBL280	Matrix metalloproteinase 13	Homo sapiens	SINGLE PROTEIN	CHEMBL1141066	1	Scientific Literature	Bioorg. Med. Chem. Lett.	2005	None
CHEMBL92899		0	414.48	0	2.23	10 (racemic)	C#CCN1CCCC1(CS(=O)(=O)c1ccc(Oc2ccccc2)cc1)C(=O)NO	IC50	'<'	0.1	nM				UO_0000065					False	CHEMBL717436	Inhibitory activity against human Matrix metalloprotease-13	B	BAO_0000357	single protein format	None	None	None	None	None	CHEMBL280	Matrix metalloproteinase 13	Homo sapiens	SINGLE PROTEIN	CHEMBL1133810	1	Scientific Literature	Bioorg. Med. Chem. Lett.	2001	None
CHEMBL198100		0	437.52	0	0.99	5j	CC#CCOc1ccc(S(=O)(=O)N2CCN(C(=O)CCCC)CC2C(=O)NO)cc1	IC50	'='	83.0	nM	7.08			UO_0000065	16.18	0.32	6.09	6.09	False	CHEMBL880932	Inhibitory activity against matrix metallopeptidase 13	B	BAO_0000357	single protein format	Homo sapiens	None	None	None	None	CHEMBL280	Matrix metalloproteinase 13	Homo sapiens	SINGLE PROTEIN	CHEMBL1141066	1	Scientific Literature	Bioorg. Med. Chem. Lett.	2005	None
CHEMBL125104		0	471.58	1	5.36	2c	O=C(O)[C@@H]1[C@@H](SCc2ccc(-c3ccccc3)cc2)CC[C@H]1CN1C(=O)c2ccccc2C1=O	IC50	'='	15.0	nM	7.82			UO_0000065	16.59	0.31	2.46	10.48	False	CHEMBL717443	Inhibitory activity against matrix metalloprotease-13 (MMP13)	B	BAO_0000357	single protein format	None	None	None	None	None	CHEMBL280	Matrix metalloproteinase 13	Homo sapiens	SINGLE PROTEIN	CHEMBL1145069	1	Scientific Literature	J. Med. Chem.	2003	None
CHEMBL334909		0	455.35	0	0.91	5b	CC1(C)[C@H](C(=O)NO)N(S(=O)(=O)c2ccc(Br)cc2)CCCS1(=O)=O	IC50	'='	2.7	nM	8.57			UO_0000065	18.82	0.47	7.66	7.09	False	CHEMBL877754	In vitro inhibitory activity against collagenase-3 (matrix metalloprotease-13).	B	BAO_0000357	single protein format	None	None	None	None	None	CHEMBL280	Matrix metalloproteinase 13	Homo sapiens	SINGLE PROTEIN	CHEMBL1132690	1	Scientific Literature	J. Med. Chem.	1999	None
CHEMBL337594		0	434.54	0	1.07	34	COCOC1CSC(C)(C)[C@H](C(=O)NO)N(S(=O)(=O)c2ccc(OC)cc2)C1	IC50	'='	1.4	nM	8.85			UO_0000065	20.38	0.43	7.78	7.74	False	CHEMBL877754	In vitro inhibitory activity against collagenase-3 (matrix metalloprotease-13).	B	BAO_0000357	single protein format	None	None	None	None	None	CHEMBL280	Matrix metalloproteinase 13	Homo sapiens	SINGLE PROTEIN	CHEMBL1132690	1	Scientific Literature	J. Med. Chem.	1999	None
CHEMBL183828		0	539.70	1	4.53	6d	Cc1cc(COc2ccc(S(=O)(=O)CC3(CC(=O)NO)CCCN(CC(C)C)C3)cc2)c2ccccc2n1	Ki	'>'	5000.0	nM				UO_0000065					False	CHEMBL839592	Inhibition of Matrix metalloprotease-13 (MMP-13)	B	BAO_0000357	single protein format	None	None	None	None	None	CHEMBL280	Matrix metalloproteinase 13	Homo sapiens	SINGLE PROTEIN	CHEMBL1137180	1	Scientific Literature	Bioorg. Med. Chem. Lett.	2004	None
CHEMBL183404		0	487.53	0	1.15	3a	CC#CCOc1ccc(S(=O)(=O)N2Cc3ccccc3N(C(=O)COC)CC2C(=O)NO)cc1	IC50	'='	97.0	nM	7.01			UO_0000065	14.39	0.28	5.86	5.59	False	CHEMBL827219	In vitro inhibitory activity against matrix metalloprotease-13	B	BAO_0000357	single protein format	None	None	None	None	None	CHEMBL280	Matrix metalloproteinase 13	Homo sapiens	SINGLE PROTEIN	CHEMBL1137145	1	Scientific Literature	Bioorg. Med. Chem. Lett.	2004	None
CHEMBL310338		0	478.61	0	3.09	56	CCOc1ccc(S(=O)(=O)C(C)(Cc2ccc(OCCN(CC)CC)cc2)C(=O)NO)cc1	IC50	'='	16.0	nM	7.80			UO_0000065	16.29	0.32	4.71	7.41	False	CHEMBL717014	Inhibition of Matrix metalloprotease-13	B	BAO_0000357	single protein format	None	None	None	None	None	CHEMBL280	Matrix metalloproteinase 13	Homo sapiens	SINGLE PROTEIN	CHEMBL1145786	1	Scientific Literature	J. Med. Chem.	2003	None
CHEMBL3084283		0	478.57	0	1.69	28	COc1ccc(S(=O)(=O)[C@](C)(Cc2ccc(OCCN3CCOCC3)cc2)C(=O)NO)cc1	log(10^6/IC50)	'='	4.51										False	CHEMBL926271	Inhibition of MMP13	B	BAO_0000357	single protein format	None	None	None	None	None	CHEMBL280	Matrix metalloproteinase 13	Homo sapiens	SINGLE PROTEIN	CHEMBL1140637	1	Scientific Literature	Bioorg. Med. Chem.	2007	None
CHEMBL312585		0	328.39	0	0.44	48	COc1ccc(S(=O)(=O)C2(C(=O)NO)CCN(C)CC2)cc1	log(10^6/IC50)	'='	4.36										False	CHEMBL926271	Inhibition of MMP13	B	BAO_0000357	single protein format	None	None	None	None	None	CHEMBL280	Matrix metalloproteinase 13	Homo sapiens	SINGLE PROTEIN	CHEMBL1140637	1	Scientific Literature	Bioorg. Med. Chem.	2007	None
CHEMBL309311		0	476.60	0	3.19	74	CCCCOc1ccc(S(=O)(=O)C2(C(=O)NO)CCN(Cc3cccc(OC)c3)CC2)cc1	log(10^6/IC50)	'='	6.0										False	CHEMBL926271	Inhibition of MMP13	B	BAO_0000357	single protein format	None	None	None	None	None	CHEMBL280	Matrix metalloproteinase 13	Homo sapiens	SINGLE PROTEIN	CHEMBL1140637	1	Scientific Literature	Bioorg. Med. Chem.	2007	None
CHEMBL3084282		0	490.62	0	3.23	24	COc1ccc(S(=O)(=O)[C@](C)(Cc2ccc(OCCN3CCCCCC3)cc2)C(=O)NO)cc1	log(10^6/IC50)	'='	4.92										False	CHEMBL926271	Inhibition of MMP13	B	BAO_0000357	single protein format	None	None	None	None	None	CHEMBL280	Matrix metalloproteinase 13	Homo sapiens	SINGLE PROTEIN	CHEMBL1140637	1	Scientific Literature	Bioorg. Med. Chem.	2007	None
CHEMBL81763		0	424.56	0	2.92	45	COc1ccc(S(=O)(=O)C2(C(=O)NO)CCN(C3CCCCCCC3)CC2)cc1	log(10^6/IC50)	'='	4.54										False	CHEMBL926271	Inhibition of MMP13	B	BAO_0000357	single protein format	None	None	None	None	None	CHEMBL280	Matrix metalloproteinase 13	Homo sapiens	SINGLE PROTEIN	CHEMBL1140637	1	Scientific Literature	Bioorg. Med. Chem.	2007	None
CHEMBL78934		0	515.46	1	4.49	77	CCCCOc1ccc(S(=O)(=O)C2(C(=O)NO)CCN(Cc3ccc(Cl)c(Cl)c3)CC2)cc1	log(10^6/IC50)	'='	5.3										False	CHEMBL926271	Inhibition of MMP13	B	BAO_0000357	single protein format	None	None	None	None	None	CHEMBL280	Matrix metalloproteinase 13	Homo sapiens	SINGLE PROTEIN	CHEMBL1140637	1	Scientific Literature	Bioorg. Med. Chem.	2007	None
CHEMBL270296		0	222.18	0	0.14	trans-ACCP	N[C@@H]1CCCC[C@H]1NC(=O)P(=O)(O)O	IC50	'='	55000.0	nM	4.26			UO_0000065	19.17	0.42	4.12	3.78	False	CHEMBL948163	Inhibition of human recombinant MMP13	B	BAO_0000357	single protein format	Homo sapiens	None	None	None	None	CHEMBL280	Matrix metalloproteinase 13	Homo sapiens	SINGLE PROTEIN	CHEMBL1142339	1	Scientific Literature	J. Med. Chem.	2008	None
CHEMBL406160		0	368.41	0	4.18	8i	O=c1c2cc(C#CCc3ccccc3)ccc2ncn1Cc1ccc(F)cc1	IC50	'='	130.0	nM	6.89			UO_0000065	18.69	0.34	2.71	19.74	False	CHEMBL930770	Inhibition of human MMP13 catalytic domain	B	BAO_0000357	single protein format	Homo sapiens	None	None	None	None	CHEMBL280	Matrix metalloproteinase 13	Homo sapiens	SINGLE PROTEIN	CHEMBL1142320	1	Scientific Literature	J. Med. Chem.	2008	None
CHEMBL410029		0	424.46	0	3.75	8j	COc1ccc(CC#Cc2ccc3ncn(Cc4ccc(C(=O)O)cc4)c(=O)c3c2)cc1	IC50	'='	0.78	nM	9.11			UO_0000065	21.46	0.39	5.36	11.19	False	CHEMBL930771	Inhibition of human MMP13	B	BAO_0000357	single protein format	Homo sapiens	None	None	None	None	CHEMBL280	Matrix metalloproteinase 13	Homo sapiens	SINGLE PROTEIN	CHEMBL1142320	1	Scientific Literature	J. Med. Chem.	2008	None
CHEMBL94518		0	328.42	0	0.93	12b	CC#CCSc1ccc(S(=O)(=O)N(C)CC(=O)NO)cc1	IC50	'='	84.0	nM	7.08			UO_0000065	21.54	0.46	6.15	8.16	False	CHEMBL717018	In vitro inhibition of Matrix metalloprotein 13	B	BAO_0000357	single protein format	None	None	None	None	None	CHEMBL280	Matrix metalloproteinase 13	Homo sapiens	SINGLE PROTEIN	CHEMBL1136171	1	Scientific Literature	Bioorg. Med. Chem. Lett.	2003	None
CHEMBL96636		0	447.51	0	1.21	5o	CC#CCOc1ccc(S(=O)(=O)N[C@@H](C(=O)NO)c2ccc(OCCNC)cc2)cc1	IC50	'='	146.0	nM	6.84			UO_0000065	15.27	0.30	5.63	5.43	False	CHEMBL717018	In vitro inhibition of Matrix metalloprotein 13	B	BAO_0000357	single protein format	None	None	None	None	None	CHEMBL280	Matrix metalloproteinase 13	Homo sapiens	SINGLE PROTEIN	CHEMBL1136171	1	Scientific Literature	Bioorg. Med. Chem. Lett.	2003	None
CHEMBL309105		0	399.43	0	2.82	4q	CN(c1ccccc1C(=O)NO)S(=O)(=O)c1ccc(Oc2ccncc2)cc1	IC50	'='	38.0	nM	7.42			UO_0000065	18.58	0.36	4.60	6.82	False	CHEMBL717020	Inhibition of matrix metalloprotease-13	B	BAO_0000357	single protein format	None	None	None	None	None	CHEMBL280	Matrix metalloproteinase 13	Homo sapiens	SINGLE PROTEIN	CHEMBL1133916	1	Scientific Literature	Bioorg. Med. Chem. Lett.	2001	None
CHEMBL10760		0	497.57	1	5.32	12	O=C(O)C(CC#Cc1ccccc1)NS(=O)(=O)c1ccc(-c2ccc(Oc3ccccc3)cc2)cc1	IC50	'='	2137.96	nM	5.67			UO_0000065	11.40	0.22	0.35	6.12	False	CHEMBL858330	Inhibitory activity against recombinant human matrix metalloprotease-13	B	BAO_0000357	single protein format	None	None	None	None	None	CHEMBL280	Matrix metalloproteinase 13	Homo sapiens	SINGLE PROTEIN	CHEMBL1135341	1	Scientific Literature	Bioorg. Med. Chem. Lett.	2002	None
CHEMBL76970		0	325.39	0	1.87	35	C=CCC(CC=C)(C(=O)NO)S(=O)(=O)c1ccc(OC)cc1	IC50	'='	39.0	nM	7.41			UO_0000065	22.77	0.46	5.54	7.99	False	CHEMBL717011	In vitro inhibition of matrix metalloprotease-13	B	BAO_0000357	single protein format	None	None	None	None	None	CHEMBL280	Matrix metalloproteinase 13	Homo sapiens	SINGLE PROTEIN	CHEMBL1145786	1	Scientific Literature	J. Med. Chem.	2003	None
CHEMBL10671		0	451.57	0	4.25	7	CSc1ccc(-c2ccc(S(=O)(=O)NC(CC#Cc3ccccc3)C(=O)O)cc2)cc1	IC50	'='	15.85	nM	7.80			UO_0000065	17.27	0.34	3.55	9.34	False	CHEMBL858330	Inhibitory activity against recombinant human matrix metalloprotease-13	B	BAO_0000357	single protein format	None	None	None	None	None	CHEMBL280	Matrix metalloproteinase 13	Homo sapiens	SINGLE PROTEIN	CHEMBL1135341	1	Scientific Literature	Bioorg. Med. Chem. Lett.	2002	None
CHEMBL185397		0	484.57	0	3.59	7c	Cc1cc(COc2ccc(S(=O)(=O)CC3(CC(=O)NO)CCOCC3)cc2)c2ccccc2n1	Ki	'>'	5000.0	nM				UO_0000065					False	CHEMBL839592	Inhibition of Matrix metalloprotease-13 (MMP-13)	B	BAO_0000357	single protein format	None	None	None	None	None	CHEMBL280	Matrix metalloproteinase 13	Homo sapiens	SINGLE PROTEIN	CHEMBL1137180	1	Scientific Literature	Bioorg. Med. Chem. Lett.	2004	None
CHEMBL193945		0	563.66	1	3.54	24	Cc1cc(COc2ccc(C3(N4CCN(CCc5ccccc5)CC4)C(=O)NC(=O)NC3=O)cc2)c2ccccc2n1	Ki	'='	95.0	nM	7.02			UO_0000065	12.46	0.23	3.48	6.76	False	CHEMBL828077	In vitro binding affinity against matrix metalloprotease 13	B	BAO_0000357	single protein format	None	None	None	None	None	CHEMBL280	Matrix metalloproteinase 13	Homo sapiens	SINGLE PROTEIN	CHEMBL1139608	1	Scientific Literature	Bioorg. Med. Chem. Lett.	2005	None
CHEMBL373154		0	577.69	1	3.93	25	Cc1cc(COc2ccc(C3(N4CCN(CCCc5ccccc5)CC4)C(=O)NC(=O)NC3=O)cc2)c2ccccc2n1	Ki	'='	5020.0	nM	5.30			UO_0000065	9.17	0.17	1.37	5.10	False	CHEMBL828077	In vitro binding affinity against matrix metalloprotease 13	B	BAO_0000357	single protein format	None	None	None	None	None	CHEMBL280	Matrix metalloproteinase 13	Homo sapiens	SINGLE PROTEIN	CHEMBL1139608	1	Scientific Literature	Bioorg. Med. Chem. Lett.	2005	None
CHEMBL418737		0	529.41	1	4.13	4k	Cc1cc(Br)cc(C(=O)NO)c1N(C)S(=O)(=O)c1ccc(OCC#Cc2ccccc2)cc1	IC50	'='	321.0	nM	6.49			UO_0000065	12.27	0.27	2.36	6.77	False	CHEMBL717006	Inhibition of Matrix metalloprotease-13 activity	B	BAO_0000357	single protein format	Homo sapiens	None	None	None	None	CHEMBL280	Matrix metalloproteinase 13	Homo sapiens	SINGLE PROTEIN	CHEMBL1135289	1	Scientific Literature	Bioorg. Med. Chem. Lett.	2002	None
CHEMBL127559		0	552.05	1	4.74	2y	O=C(O)[C@@H]1[C@@H](S(=O)(=O)CCc2ccc(-c3ccc(Cl)cc3)cc2)CC[C@H]1CN1C(=O)c2ccccc2C1=O	IC50	'='	808.0	nM	6.09			UO_0000065	11.04	0.22	1.35	5.60	False	CHEMBL717443	Inhibitory activity against matrix metalloprotease-13 (MMP13)	B	BAO_0000357	single protein format	None	None	None	None	None	CHEMBL280	Matrix metalloproteinase 13	Homo sapiens	SINGLE PROTEIN	CHEMBL1145069	1	Scientific Literature	J. Med. Chem.	2003	None
CHEMBL361959		0	437.52	0	0.84	17c	CC#CCOc1ccc(S(=O)(=O)N2CCN(C(=O)C(C)C)CCC2C(=O)NO)cc1	IC50	'='	9.0	nM	8.05			UO_0000065	18.39	0.37	7.21	6.92	True	CHEMBL833549	Inhibitory concentration against Matrix metalloprotease-13 at 1 uM	B	BAO_0000357	single protein format	None	None	None	None	None	CHEMBL280	Matrix metalloproteinase 13	Homo sapiens	SINGLE PROTEIN	CHEMBL1140260	1	Scientific Literature	Bioorg. Med. Chem. Lett.	2005	None
CHEMBL75094	PRINOMASTAT	3	423.52	0	2.26	1 (Ag-3340)	CC1(C)SCCN(S(=O)(=O)c2ccc(Oc3ccncc3)cc2)[C@H]1C(=O)NO	Activity	'='	0.5	nM				UO_0000065					False	CHEMBL719137	Inhibitory activity against human Matrix metalloprotease-13	B	BAO_0000357	single protein format	None	None	None	None	None	CHEMBL280	Matrix metalloproteinase 13	Homo sapiens	SINGLE PROTEIN	CHEMBL1134722	1	Scientific Literature	Bioorg. Med. Chem. Lett.	2001	None
CHEMBL279785	MARIMASTAT	3	331.41	0	-0.21	2 (Marimastat)	CNC(=O)[C@@H](NC(=O)[C@H](CC(C)C)[C@H](O)C(=O)NO)C(C)(C)C	Activity	'='	2.0	nM				UO_0000065					False	CHEMBL719137	Inhibitory activity against human Matrix metalloprotease-13	B	BAO_0000357	single protein format	None	None	None	None	None	CHEMBL280	Matrix metalloproteinase 13	Homo sapiens	SINGLE PROTEIN	CHEMBL1134722	1	Scientific Literature	Bioorg. Med. Chem. Lett.	2001	None
CHEMBL279176		0	329.33	0	1.89	4c	O=C(NO)[C@H]1CN(Cc2ccc(-c3ccc(F)cc3)cc2)C(=O)N1	IC50	'='	331.0	nM	6.48			UO_0000065	19.68	0.37	4.59	7.93	False	CHEMBL717027	Inhibition of Matrix metalloprotease-13	B	BAO_0000357	single protein format	None	None	None	None	None	CHEMBL280	Matrix metalloproteinase 13	Homo sapiens	SINGLE PROTEIN	CHEMBL1134262	1	Scientific Literature	Bioorg. Med. Chem. Lett.	2001	None
CHEMBL97962		0	513.55	1	2.87	8h	COc1ccc(S(=O)(=O)N2Cc3ccccc3N(C(=O)c3cc(F)ccc3C)CC2C(=O)NO)cc1	IC50	'='	2.0	nM	8.70			UO_0000065	16.94	0.33	5.83	7.48	False	CHEMBL717015	Concentration required in vitro to inhibit Matrix metalloprotease-13	B	BAO_0000357	single protein format	None	None	None	None	None	CHEMBL280	Matrix metalloproteinase 13	Homo sapiens	SINGLE PROTEIN	CHEMBL1135203	1	Scientific Literature	Bioorg. Med. Chem. Lett.	2002	None
CHEMBL3084289		0	349.41	0	1.98	2	COc1ccc(S(=O)(=O)[C@@](C)(Cc2ccccc2)C(=O)NO)cc1	log(10^6/IC50)	'='	4.96										False	CHEMBL926271	Inhibition of MMP13	B	BAO_0000357	single protein format	None	None	None	None	None	CHEMBL280	Matrix metalloproteinase 13	Homo sapiens	SINGLE PROTEIN	CHEMBL1140637	1	Scientific Literature	Bioorg. Med. Chem.	2007	None
CHEMBL311436		0	440.52	0	3.26	79	O=C(NO)C1(S(=O)(=O)c2ccc(-c3ccco3)cc2)CCN(Cc2ccccc2)CC1	log(10^6/IC50)	'='	6.0										False	CHEMBL926271	Inhibition of MMP13	B	BAO_0000357	single protein format	None	None	None	None	None	CHEMBL280	Matrix metalloproteinase 13	Homo sapiens	SINGLE PROTEIN	CHEMBL1140637	1	Scientific Literature	Bioorg. Med. Chem.	2007	None
CHEMBL309492		0	446.57	0	3.18	49	CCCCOc1ccc(S(=O)(=O)C2(C(=O)NO)CCN(Cc3ccccc3)CC2)cc1	log(10^6/IC50)	'='	6.0										False	CHEMBL926271	Inhibition of MMP13	B	BAO_0000357	single protein format	None	None	None	None	None	CHEMBL280	Matrix metalloproteinase 13	Homo sapiens	SINGLE PROTEIN	CHEMBL1140637	1	Scientific Literature	Bioorg. Med. Chem.	2007	None
CHEMBL400591		0	500.62	1	3.95	31	CCN(CC)CCOc1ccc(CC(C)(C(=O)NO)S(=O)(=O)c2ccc(-c3ccco3)cc2)cc1	log(10^6/IC50)	'='	5.7										False	CHEMBL926271	Inhibition of MMP13	B	BAO_0000357	single protein format	None	None	None	None	None	CHEMBL280	Matrix metalloproteinase 13	Homo sapiens	SINGLE PROTEIN	CHEMBL1140637	1	Scientific Literature	Bioorg. Med. Chem.	2007	None
CHEMBL398966		0	370.34	0	1.72	10a	O=C1NC(=O)C2(CCCN2c2ccc(Oc3ccc(F)cc3)nc2)C(=O)N1	IC50	'='	1.57	nM	8.80			UO_0000065	23.77	0.45	7.08	8.75	False	CHEMBL941691	Inhibition of MMP13	B	BAO_0000357	single protein format	None	None	None	None	None	CHEMBL280	Matrix metalloproteinase 13	Homo sapiens	SINGLE PROTEIN	CHEMBL1140560	1	Scientific Literature	Bioorg. Med. Chem. Lett.	2007	None
CHEMBL311966		0	425.51	0	3.64	5	COc1ccc(S(=O)(=O)C(C)(Cc2ccc(-c3ccccc3)cc2)C(=O)NO)cc1	log(10^6/IC50)	'='	5.1										False	CHEMBL926271	Inhibition of MMP13	B	BAO_0000357	single protein format	None	None	None	None	None	CHEMBL280	Matrix metalloproteinase 13	Homo sapiens	SINGLE PROTEIN	CHEMBL1140637	1	Scientific Literature	Bioorg. Med. Chem.	2007	None
CHEMBL310342		0	342.42	0	0.83	46	CCN1CCC(C(=O)NO)(S(=O)(=O)c2ccc(OC)cc2)CC1	log(10^6/IC50)	'='	4.48										False	CHEMBL926271	Inhibition of MMP13	B	BAO_0000357	single protein format	None	None	None	None	None	CHEMBL280	Matrix metalloproteinase 13	Homo sapiens	SINGLE PROTEIN	CHEMBL1140637	1	Scientific Literature	Bioorg. Med. Chem.	2007	None
CHEMBL76137		0	480.59	0	3.68	39	COc1ccc(S(=O)(=O)C2(C(=O)NO)CCN(Cc3ccc(-c4ccccc4)cc3)CC2)cc1	log(10^6/IC50)	'='	5.52										False	CHEMBL926271	Inhibition of MMP13	B	BAO_0000357	single protein format	None	None	None	None	None	CHEMBL280	Matrix metalloproteinase 13	Homo sapiens	SINGLE PROTEIN	CHEMBL1140637	1	Scientific Literature	Bioorg. Med. Chem.	2007	None
CHEMBL228320		0	478.51	0	4.62	9	Cc1cc(COc2ccc(C(=O)Nc3ccccc3C(=O)c3c[nH]c(=O)[nH]3)cc2)c2ccccc2n1	Ki	'='	4314.0	nM	5.37			UO_0000065	11.21	0.20	0.75	4.59	True	CHEMBL887631	Binding affinity to MMP13	B	BAO_0000357	single protein format	None	None	None	None	None	CHEMBL280	Matrix metalloproteinase 13	Homo sapiens	SINGLE PROTEIN	CHEMBL1144638	1	Scientific Literature	Bioorg. Med. Chem. Lett.	2007	None
CHEMBL389898		0	438.49	0	3.39	14I-(R)	CC(C)[C@H](NS(=O)(=O)c1ccc(-c2ccc(N3CCCC3)cc2)cc1)P(=O)(O)O	IC50						Not Determined						False	CHEMBL918802	Inhibition of MMP13	B	BAO_0000357	single protein format	None	None	None	None	None	CHEMBL280	Matrix metalloproteinase 13	Homo sapiens	SINGLE PROTEIN	CHEMBL1144553	1	Scientific Literature	Bioorg. Med. Chem.	2007	None
CHEMBL562373		0	436.51	0	3.62	(R)-9b	COC(=O)Nc1ccc2c(c1)sc1cc(S(=O)(=O)N[C@H](C(=O)O)C(C)C)ccc12	IC50	'='	632.0	nM	6.20			UO_0000065	14.20	0.29	2.58	5.09	False	CHEMBL1062302	Inhibition of human recombinant MMP13	B	BAO_0000357	single protein format	Homo sapiens	None	None	None	None	CHEMBL280	Matrix metalloproteinase 13	Homo sapiens	SINGLE PROTEIN	CHEMBL1152446	1	Scientific Literature	J. Med. Chem.	2009	None
CHEMBL552362		0	515.61	1	4.40	(S)-23	CC(C)[C@H](NS(=O)(=O)c1ccc2c(c1)oc1cc(NC(=O)NCCc3cccs3)ccc12)C(=O)O	IC50	'='	187.0	nM	6.73			UO_0000065	13.05	0.26	2.33	4.88	False	CHEMBL1062302	Inhibition of human recombinant MMP13	B	BAO_0000357	single protein format	Homo sapiens	None	None	None	None	CHEMBL280	Matrix metalloproteinase 13	Homo sapiens	SINGLE PROTEIN	CHEMBL1152446	1	Scientific Literature	J. Med. Chem.	2009	None
CHEMBL227484		0	383.41	0	3.10	14f-(R)	Cc1ccc(-c2ccc(S(=O)(=O)N[C@@H](C(C)C)P(=O)(O)O)cc2)cc1	IC50	'='	3.3	nM	8.48			UO_0000065	22.12	0.46	5.38	8.18	False	CHEMBL918802	Inhibition of MMP13	B	BAO_0000357	single protein format	None	None	None	None	None	CHEMBL280	Matrix metalloproteinase 13	Homo sapiens	SINGLE PROTEIN	CHEMBL1144553	1	Scientific Literature	Bioorg. Med. Chem.	2007	None
CHEMBL10952		0	514.40	1	4.32	28	O=C(O)C(CC#CCOc1ccccc1)NS(=O)(=O)c1ccc(-c2ccc(Br)cc2)cc1	IC50	'='	251.19	nM	6.60			UO_0000065	12.83	0.28	2.28	7.12	False	CHEMBL858330	Inhibitory activity against recombinant human matrix metalloprotease-13	B	BAO_0000357	single protein format	None	None	None	None	None	CHEMBL280	Matrix metalloproteinase 13	Homo sapiens	SINGLE PROTEIN	CHEMBL1135341	1	Scientific Literature	Bioorg. Med. Chem. Lett.	2002	None
CHEMBL382201		0	399.41	0	2.80	14a-(S)	COc1ccc(-c2ccc(S(=O)(=O)N[C@H](C(C)C)P(=O)(O)O)cc2)cc1	Inhibition	'='	68.0	%				UO_0000187					False	CHEMBL917838	Inhibition of MMP13 at 100 uM	B	BAO_0000357	single protein format	None	None	None	None	None	CHEMBL280	Matrix metalloproteinase 13	Homo sapiens	SINGLE PROTEIN	CHEMBL1144553	1	Scientific Literature	Bioorg. Med. Chem.	2007	None
CHEMBL76673		0	349.41	0	1.98	29	COc1ccc(S(=O)(=O)C(C)(Cc2ccccc2)C(=O)NO)cc1	IC50	'='	11.0	nM	7.96			UO_0000065	22.78	0.45	5.98	8.59	False	CHEMBL717011	In vitro inhibition of matrix metalloprotease-13	B	BAO_0000357	single protein format	None	None	None	None	None	CHEMBL280	Matrix metalloproteinase 13	Homo sapiens	SINGLE PROTEIN	CHEMBL1145786	1	Scientific Literature	J. Med. Chem.	2003	None
CHEMBL307182		0	446.91	0	3.86	6g	COc1ccc(S(=O)(=O)N(Cc2ccccc2)c2c(Cl)cccc2C(=O)NO)cc1	IC50						Not Determined						False	CHEMBL719139	Inhibition of Matrix metalloprotease-13 (Not tested)	B	BAO_0000357	single protein format	Homo sapiens	None	None	None	None	CHEMBL280	Matrix metalloproteinase 13	Homo sapiens	SINGLE PROTEIN	CHEMBL1133789	1	Scientific Literature	Bioorg. Med. Chem. Lett.	2001	None
CHEMBL289411		0	477.54	0	4.07	8o	COc1ccc(S(=O)(=O)N(Cc2ccccc2)c2c(C(=O)NO)cnc3c(C)cccc23)cc1	IC50	'='	26.0	nM	7.58			UO_0000065	15.88	0.30	3.52	6.97	False	CHEMBL717026	Inhibitory activity against matrix metalloprotease 13 (MMP-13).	B	BAO_0000357	single protein format	None	None	None	None	None	CHEMBL280	Matrix metalloproteinase 13	Homo sapiens	SINGLE PROTEIN	CHEMBL1136711	1	Scientific Literature	Bioorg. Med. Chem. Lett.	2003	None
CHEMBL19371		0	481.37	0	3.49	4h	CCC#CCOc1ccc(S(=O)(=O)N(C)c2c(C)cc(Br)cc2C(=O)NO)cc1	IC50	'='	289.0	nM	6.54			UO_0000065	13.58	0.31	3.05	6.82	False	CHEMBL717006	Inhibition of Matrix metalloprotease-13 activity	B	BAO_0000357	single protein format	Homo sapiens	None	None	None	None	CHEMBL280	Matrix metalloproteinase 13	Homo sapiens	SINGLE PROTEIN	CHEMBL1135289	1	Scientific Literature	Bioorg. Med. Chem. Lett.	2002	None
CHEMBL222077		0	538.52	1	4.19	34	COCCC1(Oc2ccc(Oc3ccc(-c4nc(-c5ccc(C#N)cc5)co4)cc3)cc2)C(=O)NC(=O)NC1=O	IC50	'='	0.84	nM	9.08			UO_0000065	16.85	0.31	4.89	5.94	False	CHEMBL908435	Inhibition of MMP13	B	BAO_0000357	single protein format	Homo sapiens	None	None	None	None	CHEMBL280	Matrix metalloproteinase 13	Homo sapiens	SINGLE PROTEIN	CHEMBL1139698	1	Scientific Literature	Bioorg. Med. Chem. Lett.	2006	None
CHEMBL222007		0	531.50	1	4.46	26	COCCC1(Oc2ccc(Oc3ccc(-c4nc(-c5cccc(F)c5)co4)cc3)cc2)C(=O)NC(=O)NC1=O	IC50	'='	0.46	nM	9.34			UO_0000065	17.57	0.33	4.88	7.24	False	CHEMBL908435	Inhibition of MMP13	B	BAO_0000357	single protein format	Homo sapiens	None	None	None	None	CHEMBL280	Matrix metalloproteinase 13	Homo sapiens	SINGLE PROTEIN	CHEMBL1139698	1	Scientific Literature	Bioorg. Med. Chem. Lett.	2006	None
CHEMBL124680		0	315.35	0	-0.84	10	COc1ccc(S(=O)(=O)N2CCNCC2C(=O)NO)cc1	IC50	'='	1.7	nM	8.77			UO_0000065	27.81	0.57	9.61	8.12	False	CHEMBL719143	In vitro inhibitory activity against matrix metalloprotease-13 (MMP-13)	B	BAO_0000357	single protein format	None	None	None	None	None	CHEMBL280	Matrix metalloproteinase 13	Homo sapiens	SINGLE PROTEIN	CHEMBL1133577	1	Scientific Literature	J. Med. Chem.	2000	None
CHEMBL43113		0	347.44	0	3.05	11g	Cc1ccc(-c2ccc(S(=O)(=O)N[C@H](C(=O)O)C(C)C)cc2)cc1	IC50	'='	11.0	nM	7.96			UO_0000065	22.91	0.45	4.91	9.53	False	CHEMBL719145	In vitro inhibition of human recombinant matrix metalloprotease-13 (MMP-13)	B	BAO_0000357	single protein format	None	None	None	None	None	CHEMBL280	Matrix metalloproteinase 13	Homo sapiens	SINGLE PROTEIN	CHEMBL1133013	1	Scientific Literature	J. Med. Chem.	2000	None
CHEMBL71007		0	530.65	2	5.44	4m	Cc1cc(C)c(N(Cc2ccccc2)S(=O)(=O)c2ccc(OCCc3ccccc3)cc2)c(C(=O)NO)c1	IC50	'='	75.0	nM	7.12			UO_0000065	13.43	0.26	1.68	7.43	False	CHEMBL717020	Inhibition of matrix metalloprotease-13	B	BAO_0000357	single protein format	None	None	None	None	None	CHEMBL280	Matrix metalloproteinase 13	Homo sapiens	SINGLE PROTEIN	CHEMBL1133916	1	Scientific Literature	Bioorg. Med. Chem. Lett.	2001	None
CHEMBL71645		0	503.58	1	4.58	4s	COc1ccc(-c2ccc(S(=O)(=O)N(Cc3cccnc3)c3c(C)cccc3C(=O)NO)cc2)cc1	IC50	'='	18.0	nM	7.75			UO_0000065	15.38	0.29	3.16	7.12	True	CHEMBL717020	Inhibition of matrix metalloprotease-13	B	BAO_0000357	single protein format	None	None	None	None	None	CHEMBL280	Matrix metalloproteinase 13	Homo sapiens	SINGLE PROTEIN	CHEMBL1133916	1	Scientific Literature	Bioorg. Med. Chem. Lett.	2001	None
CHEMBL97936		0	515.68	1	3.79	table 20, 10	CN(C[C@H](C(=O)NO)[C@@H](CC1CCCC1)C(=O)N1CCCCC1)S(=O)(=O)c1cccc2ccccc12	IC50	'='	7.943	nM	8.10			UO_0000065	15.71	0.31	4.31	7.57	False	CHEMBL924952	Inhibition of MMP13	B	BAO_0000357	single protein format	None	None	None	None	None	CHEMBL280	Matrix metalloproteinase 13	Homo sapiens	SINGLE PROTEIN	CHEMBL1140610	1	Scientific Literature	Bioorg. Med. Chem.	2007	None
CHEMBL79267		0	488.61	0	3.38	table 33, 7	COc1ccc(-c2ccc(S(=O)(=O)NC(C(=O)O)C3CCN(C(=O)CC(C)C)CC3)cc2)cc1	IC50	'='	13.8	nM	7.86			UO_0000065	16.09	0.32	4.48	6.96	False	CHEMBL924952	Inhibition of MMP13	B	BAO_0000357	single protein format	None	None	None	None	None	CHEMBL280	Matrix metalloproteinase 13	Homo sapiens	SINGLE PROTEIN	CHEMBL1140610	1	Scientific Literature	Bioorg. Med. Chem.	2007	None
CHEMBL76606		0	426.49	0	3.52	table 35, 2	COc1ccc(S(=O)(=O)N(Cc2ccccc2)c2c(C)cccc2C(=O)NO)cc1	IC50	'='	50.12	nM	7.30			UO_0000065	17.12	0.33	3.78	7.61	False	CHEMBL924952	Inhibition of MMP13	B	BAO_0000357	single protein format	None	None	None	None	None	CHEMBL280	Matrix metalloproteinase 13	Homo sapiens	SINGLE PROTEIN	CHEMBL1140610	1	Scientific Literature	Bioorg. Med. Chem.	2007	None
CHEMBL359716		0	423.38	0	1.50	table 37, 4	COC(=O)c1ccc(Oc2ccc(N3C(=O)CCC34C(=O)NC(=O)NC4=O)cc2)cc1	Ki	'='	4.169	nM	8.38			UO_0000065	19.79	0.37	6.88	6.39	False	CHEMBL924952	Inhibition of MMP13	B	BAO_0000357	single protein format	None	None	None	None	None	CHEMBL280	Matrix metalloproteinase 13	Homo sapiens	SINGLE PROTEIN	CHEMBL1140610	1	Scientific Literature	Bioorg. Med. Chem.	2007	None
CHEMBL361527		0	393.40	0	2.35	table 37, 2	CCC1CC(=O)N(c2ccc(Oc3ccccc3)cc2)C12C(=O)NC(=O)NC2=O	Ki	'='	4.074	nM	8.39			UO_0000065	21.33	0.40	6.04	8.00	False	CHEMBL924952	Inhibition of MMP13	B	BAO_0000357	single protein format	None	None	None	None	None	CHEMBL280	Matrix metalloproteinase 13	Homo sapiens	SINGLE PROTEIN	CHEMBL1140610	1	Scientific Literature	Bioorg. Med. Chem.	2007	None
CHEMBL252461		0	329.38	0	-0.45	table 40, 10	COc1ccc(S(=O)(=O)N2CCCNCC2C(=O)NO)cc1	IC50	'='	5.129	nM	8.29			UO_0000065	25.17	0.51	8.74	7.68	False	CHEMBL924952	Inhibition of MMP13	B	BAO_0000357	single protein format	None	None	None	None	None	CHEMBL280	Matrix metalloproteinase 13	Homo sapiens	SINGLE PROTEIN	CHEMBL1140610	1	Scientific Literature	Bioorg. Med. Chem.	2007	None
CHEMBL183132		0	457.55	0	1.86	table 42, 5	CC#CCOc1ccc(S(=O)(=O)N2CCN(Cc3ccccc3)CCC2C(=O)NO)cc1	IC50	'='	7.079	nM	8.15			UO_0000065	17.81	0.35	6.29	8.22	False	CHEMBL924952	Inhibition of MMP13	B	BAO_0000357	single protein format	None	None	None	None	None	CHEMBL280	Matrix metalloproteinase 13	Homo sapiens	SINGLE PROTEIN	CHEMBL1140610	1	Scientific Literature	Bioorg. Med. Chem.	2007	None
CHEMBL178732		0	423.49	0	0.60	table 42, 2	CC#CCOc1ccc(S(=O)(=O)N2CCN(C(=O)CC)CCC2C(=O)NO)cc1	IC50	'='	19.95	nM	7.70			UO_0000065	18.18	0.36	7.10	6.62	False	CHEMBL924952	Inhibition of MMP13	B	BAO_0000357	single protein format	None	None	None	None	None	CHEMBL280	Matrix metalloproteinase 13	Homo sapiens	SINGLE PROTEIN	CHEMBL1140610	1	Scientific Literature	Bioorg. Med. Chem.	2007	None
CHEMBL338077		0	449.49	0	0.48	table 41, 5	COc1ccc(S(=O)(=O)N2CCN(C(=O)COc3ccccc3)CC2C(=O)NO)cc1	IC50	'='	2.188	nM	8.66			UO_0000065	19.27	0.38	8.18	6.90	False	CHEMBL924952	Inhibition of MMP13	B	BAO_0000357	single protein format	None	None	None	None	None	CHEMBL280	Matrix metalloproteinase 13	Homo sapiens	SINGLE PROTEIN	CHEMBL1140610	1	Scientific Literature	Bioorg. Med. Chem.	2007	None
CHEMBL2096738		0	313.42	0	2.65	10	CCCCCC[C@@H](C(=O)NO)[S@+]([O-])c1ccc(OC)cc1	IC50	'='	72.0	nM	7.14			UO_0000065	22.79	0.46	4.49	9.44	False	CHEMBL919966	Inhibition of MMP13	B	BAO_0000357	single protein format	Homo sapiens	None	None	None	None	CHEMBL280	Matrix metalloproteinase 13	Homo sapiens	SINGLE PROTEIN	CHEMBL1149252	1	Scientific Literature	J. Med. Chem.	2004	None
CHEMBL223831		0	434.51	0	1.38	53	CC#CCOc1ccc(S(=O)(=O)C(C(=O)NO)C2CCN(C(=O)C3CC3)CC2)cc1	IC50	'>'	10000.0	nM				UO_0000065					False	CHEMBL919966	Inhibition of MMP13	B	BAO_0000357	single protein format	Homo sapiens	None	None	None	None	CHEMBL280	Matrix metalloproteinase 13	Homo sapiens	SINGLE PROTEIN	CHEMBL1149252	1	Scientific Literature	J. Med. Chem.	2004	None
CHEMBL3350246		0	351.47	0	3.04	30	CC#CCOc1ccc([S@+]([O-])[C@H](CCCCCC)C(=O)NO)cc1	IC50	'='	150.0	nM	6.82			UO_0000065	19.42	0.39	3.78	9.02	False	CHEMBL919966	Inhibition of MMP13	B	BAO_0000357	single protein format	Homo sapiens	None	None	None	None	CHEMBL280	Matrix metalloproteinase 13	Homo sapiens	SINGLE PROTEIN	CHEMBL1149252	1	Scientific Literature	J. Med. Chem.	2004	None
CHEMBL402747		0	284.40	0	2.18	8b	CC#CCOc1ccc(S(=O)(=O)CCCS)cc1	Ki	'='	1700.0	nM	5.77			UO_0000065	20.29	0.44	3.59	13.30	True	CHEMBL928862	Inhibition of MMP13	B	BAO_0000357	single protein format	None	None	None	None	None	CHEMBL280	Matrix metalloproteinase 13	Homo sapiens	SINGLE PROTEIN	CHEMBL1140798	1	Scientific Literature	Bioorg. Med. Chem. Lett.	2008	None
CHEMBL180627		0	484.53	0	0.52	11	C#C/C=C/C#CNC(=O)N1CCCN(S(=O)(=O)c2ccc(OCC#CC)cc2)C(C(=O)NO)C1	IC50	'='	307.0	nM	6.51			UO_0000065	13.44	0.26	5.99	5.08	False	CHEMBL833549	Inhibitory concentration against Matrix metalloprotease-13 at 1 uM	B	BAO_0000357	single protein format	None	None	None	None	None	CHEMBL280	Matrix metalloproteinase 13	Homo sapiens	SINGLE PROTEIN	CHEMBL1140260	1	Scientific Literature	Bioorg. Med. Chem. Lett.	2005	None
CHEMBL424311		0	357.43	0	0.33	21	CCCN[C@H]1C[C@H](C(=O)NO)N(S(=O)(=O)c2ccc(OC)cc2)C1	IC50	'='	5.0	nM	8.30			UO_0000065	23.22	0.47	7.97	7.69	False	CHEMBL719146	In vitro inhibitory activity against human recombinant matrix metalloprotease-13 (collagenase-3)	B	BAO_0000357	single protein format	None	None	None	None	None	CHEMBL280	Matrix metalloproteinase 13	Homo sapiens	SINGLE PROTEIN	CHEMBL1133563	1	Scientific Literature	J. Med. Chem.	2000	None
CHEMBL339588		0	492.00	1	5.38	2a	O=C(O)[C@@H]1[C@@H](Cn2nnc3ccccc3c2=O)CC[C@H]1Sc1ccc(-c2ccc(Cl)cc2)cc1	IC50	'='	1.9	nM	8.72			UO_0000065	17.73	0.35	3.34	10.25	False	CHEMBL717443	Inhibitory activity against matrix metalloprotease-13 (MMP13)	B	BAO_0000357	single protein format	None	None	None	None	None	CHEMBL280	Matrix metalloproteinase 13	Homo sapiens	SINGLE PROTEIN	CHEMBL1145069	1	Scientific Literature	J. Med. Chem.	2003	None
CHEMBL246576		0	472.55	0	4.22	(rac)-cis-15	Cc1cc(COc2ccc(NC(=O)C[C@H]3CCCC[C@@]34NC(=O)NC4=O)cc2)c2ccccc2n1	Ki	'>'	5025.0	nM				UO_0000065					False	CHEMBL885874	Inhibition of MMP13	B	BAO_0000357	single protein format	None	None	None	None	None	CHEMBL280	Matrix metalloproteinase 13	Homo sapiens	SINGLE PROTEIN	CHEMBL1139074	1	Scientific Literature	Bioorg. Med. Chem. Lett.	2007	None
CHEMBL429112		0	551.58	1	0.85	58	Cc1cc(COc2ccc(C(=O)NC3CN(S(C)(=O)=O)CC34C(=O)NC(=O)NC4=O)cc2)c2ccccc2n1	Ki	'='	3720.0	nM	5.43			UO_0000065	9.84	0.19	4.58	3.31	False	CHEMBL902121	Inhibition of MMP13	B	BAO_0000357	single protein format	None	None	None	None	None	CHEMBL280	Matrix metalloproteinase 13	Homo sapiens	SINGLE PROTEIN	CHEMBL1138371	1	Scientific Literature	Bioorg. Med. Chem. Lett.	2007	None
CHEMBL250710		0	521.62	1	1.38	12n	CC#CCOc1ccc(S(=O)(=O)CC2(C(=O)NO)CCCN(S(=O)(=O)Cc3ccncc3)C2)cc1	IC50	'='	950.0	nM	6.02			UO_0000065	11.55	0.23	4.64	4.21	False	CHEMBL888220	Inhibition of MMP13	B	BAO_0000357	single protein format	None	None	None	None	None	CHEMBL280	Matrix metalloproteinase 13	Homo sapiens	SINGLE PROTEIN	CHEMBL1140008	1	Scientific Literature	Bioorg. Med. Chem. Lett.	2007	None
CHEMBL250504		0	528.63	1	2.83	12k	CC#CCOc1ccc(S(=O)(=O)CC2(C(=O)NO)CCCN(C(=O)c3ccc(COCC)cc3)C2)cc1	IC50	'='	470.0	nM	6.33			UO_0000065	11.97	0.23	3.50	5.18	False	CHEMBL888220	Inhibition of MMP13	B	BAO_0000357	single protein format	None	None	None	None	None	CHEMBL280	Matrix metalloproteinase 13	Homo sapiens	SINGLE PROTEIN	CHEMBL1140008	1	Scientific Literature	Bioorg. Med. Chem. Lett.	2007	None
CHEMBL125901		0	458.54	0	4.13	2j	O=C(O)[C@@H]1[C@@H](Sc2ccc(-c3ccncc3)cc2)CC[C@H]1Cn1nnc2ccccc2c1=O	IC50	'='	275.0	nM	6.56			UO_0000065	14.31	0.27	2.43	6.70	False	CHEMBL717443	Inhibitory activity against matrix metalloprotease-13 (MMP13)	B	BAO_0000357	single protein format	None	None	None	None	None	CHEMBL280	Matrix metalloproteinase 13	Homo sapiens	SINGLE PROTEIN	CHEMBL1145069	1	Scientific Literature	J. Med. Chem.	2003	None
CHEMBL238081		0	397.52	0	1.51	26	CC#CCNc1ccc(S(=O)(=O)N2CCSC(C)(C)[C@@H]2C(=O)NO)cc1	IC50	'='	30.0	nM	7.52			UO_0000065	18.92	0.40	6.01	7.62	False	CHEMBL897709	Inhibition of human recombinant MMP13	B	BAO_0000357	single protein format	Homo sapiens	None	None	None	None	CHEMBL280	Matrix metalloproteinase 13	Homo sapiens	SINGLE PROTEIN	CHEMBL1149647	1	Scientific Literature	Bioorg. Med. Chem.	2007	None
CHEMBL195948		0	395.44	0	-0.18	5e	CC#CCOc1ccc(S(=O)(=O)N2CCN(C(C)=O)CC2C(=O)NO)cc1	IC50	'='	22.0	nM	7.66			UO_0000065	19.36	0.39	7.84	6.59	False	CHEMBL880932	Inhibitory activity against matrix metallopeptidase 13	B	BAO_0000357	single protein format	Homo sapiens	None	None	None	None	CHEMBL280	Matrix metalloproteinase 13	Homo sapiens	SINGLE PROTEIN	CHEMBL1141066	1	Scientific Literature	Bioorg. Med. Chem. Lett.	2005	None
CHEMBL273114		0	403.44	0	1.83	8l	O=C(O)c1ccc(Cn2cnc3ccc(C#CCN4CCOCC4)cc3c2=O)cc1	IC50	'='	65000.0	nM	4.19			UO_0000065	10.38	0.19	2.36	4.95	False	CHEMBL930770	Inhibition of human MMP13 catalytic domain	B	BAO_0000357	single protein format	Homo sapiens	None	None	None	None	CHEMBL280	Matrix metalloproteinase 13	Homo sapiens	SINGLE PROTEIN	CHEMBL1142320	1	Scientific Literature	J. Med. Chem.	2008	None
CHEMBL271997		0	432.41	0	2.61	10g	O=C(O)c1ccc(Cn2cnc3cnc(C(=O)NCc4ccc(F)cc4)cc3c2=O)cc1	IC50	'='	37.0	nM	7.43			UO_0000065	17.19	0.32	4.82	6.51	False	CHEMBL930771	Inhibition of human MMP13	B	BAO_0000357	single protein format	Homo sapiens	None	None	None	None	CHEMBL280	Matrix metalloproteinase 13	Homo sapiens	SINGLE PROTEIN	CHEMBL1142320	1	Scientific Literature	J. Med. Chem.	2008	None
CHEMBL429596		0	460.52	0	3.19	10f	CSc1ccc(CNC(=O)c2cc3c(=O)n(Cc4ccc(C(=O)O)cc4)cnc3cn2)cc1	IC50	'='	48.0	nM	7.32			UO_0000065	15.89	0.30	4.13	6.41	False	CHEMBL930771	Inhibition of human MMP13	B	BAO_0000357	single protein format	Homo sapiens	None	None	None	None	CHEMBL280	Matrix metalloproteinase 13	Homo sapiens	SINGLE PROTEIN	CHEMBL1142320	1	Scientific Literature	J. Med. Chem.	2008	None
CHEMBL270502		0	443.46	0	3.08	9a	COc1ccc(CNC(=O)c2ccc3ncn(Cc4ccc(C(=O)O)cc4)c(=O)c3c2)cc1	IC50	'='	11.0	nM	7.96			UO_0000065	17.95	0.33	4.88	7.20	False	CHEMBL930771	Inhibition of human MMP13	B	BAO_0000357	single protein format	Homo sapiens	None	None	None	None	CHEMBL280	Matrix metalloproteinase 13	Homo sapiens	SINGLE PROTEIN	CHEMBL1142320	1	Scientific Literature	J. Med. Chem.	2008	None
CHEMBL406831		0	384.87	0	4.69	8g	O=c1c2cc(C#CCc3ccccc3)ccc2ncn1Cc1cccc(Cl)c1	IC50	'='	610.0	nM	6.21			UO_0000065	16.15	0.30	1.52	17.81	False	CHEMBL930771	Inhibition of human MMP13	B	BAO_0000357	single protein format	Homo sapiens	None	None	None	None	CHEMBL280	Matrix metalloproteinase 13	Homo sapiens	SINGLE PROTEIN	CHEMBL1142320	1	Scientific Literature	J. Med. Chem.	2008	None
CHEMBL227553		0	397.43	0	2.91	16a-(R)	CC(C)[C@H](NS(=O)(=O)c1ccc(CCc2ccccc2)cc1)P(=O)(O)O	IC50	'='	820.0	nM	6.09			UO_0000065	15.31	0.32	3.18	5.87	False	CHEMBL918802	Inhibition of MMP13	B	BAO_0000357	single protein format	None	None	None	None	None	CHEMBL280	Matrix metalloproteinase 13	Homo sapiens	SINGLE PROTEIN	CHEMBL1144553	1	Scientific Literature	Bioorg. Med. Chem.	2007	None
CHEMBL228187		0	387.37	0	2.93	14g-(R)	CC(C)[C@H](NS(=O)(=O)c1ccc(-c2cccc(F)c2)cc1)P(=O)(O)O	IC50	'='	63.0	nM	7.20			UO_0000065	18.59	0.39	4.27	6.94	False	CHEMBL918802	Inhibition of MMP13	B	BAO_0000357	single protein format	None	None	None	None	None	CHEMBL280	Matrix metalloproteinase 13	Homo sapiens	SINGLE PROTEIN	CHEMBL1144553	1	Scientific Literature	Bioorg. Med. Chem.	2007	None
CHEMBL374377		0	387.37	0	2.93	14d-(R)	CC(C)[C@H](NS(=O)(=O)c1ccc(-c2ccc(F)cc2)cc1)P(=O)(O)O	IC50	'='	13.0	nM	7.89			UO_0000065	20.36	0.43	4.96	7.60	False	CHEMBL918802	Inhibition of MMP13	B	BAO_0000357	single protein format	None	None	None	None	None	CHEMBL280	Matrix metalloproteinase 13	Homo sapiens	SINGLE PROTEIN	CHEMBL1144553	1	Scientific Literature	Bioorg. Med. Chem.	2007	None
CHEMBL296196		0	367.85	0	3.39	17e-(S)	CC(C)[C@H](NS(=O)(=O)c1ccc(-c2ccc(Cl)cc2)cc1)C(=O)O	IC50	'='	48.0	nM	7.32			UO_0000065	19.90	0.42	3.93	8.77	False	CHEMBL918802	Inhibition of MMP13	B	BAO_0000357	single protein format	None	None	None	None	None	CHEMBL280	Matrix metalloproteinase 13	Homo sapiens	SINGLE PROTEIN	CHEMBL1144553	1	Scientific Literature	Bioorg. Med. Chem.	2007	None
CHEMBL446456		0	437.52	0	1.64	13b	CC#CCNc1ccc(S(=O)(=O)CC2(C(=O)NO)CCCN(C(=O)OCC)C2)cc1	IC50	'>'	16666.0	nM				UO_0000065					False	CHEMBL888220	Inhibition of MMP13	B	BAO_0000357	single protein format	None	None	None	None	None	CHEMBL280	Matrix metalloproteinase 13	Homo sapiens	SINGLE PROTEIN	CHEMBL1140008	1	Scientific Literature	Bioorg. Med. Chem. Lett.	2007	None
CHEMBL399097		0	470.55	0	2.29	12g	CC#CCOc1ccc(S(=O)(=O)CC2(C(=O)NO)CCCN(C(=O)c3ccccc3)C2)cc1	IC50	'='	840.0	nM	6.08			UO_0000065	12.91	0.25	3.79	5.38	False	CHEMBL888220	Inhibition of MMP13	B	BAO_0000357	single protein format	None	None	None	None	None	CHEMBL280	Matrix metalloproteinase 13	Homo sapiens	SINGLE PROTEIN	CHEMBL1140008	1	Scientific Literature	Bioorg. Med. Chem. Lett.	2007	None
CHEMBL419430		0	464.50	0	1.12	44	COc1ccc(S(=O)(=O)N2CCN(C(=O)Nc3cccc(OC)c3)CC2C(=O)NO)cc1	IC50	'='	2.8	nM	8.55			UO_0000065	18.41	0.37	7.43	6.22	False	CHEMBL719143	In vitro inhibitory activity against matrix metalloprotease-13 (MMP-13)	B	BAO_0000357	single protein format	None	None	None	None	None	CHEMBL280	Matrix metalloproteinase 13	Homo sapiens	SINGLE PROTEIN	CHEMBL1133577	1	Scientific Literature	J. Med. Chem.	2000	None
CHEMBL82499		0	466.51	0	2.06	4g	COc1ccc(OC2CCN(S(=O)(=O)c3ccc(OC)c(OC)c3C(=O)NO)CC2)cc1	Activity	'='	14.0	nM				UO_0000065					False	CHEMBL719137	Inhibitory activity against human Matrix metalloprotease-13	B	BAO_0000357	single protein format	None	None	None	None	None	CHEMBL280	Matrix metalloproteinase 13	Homo sapiens	SINGLE PROTEIN	CHEMBL1134722	1	Scientific Literature	Bioorg. Med. Chem. Lett.	2001	None
CHEMBL429596		0	460.52	0	3.19	10f	CSc1ccc(CNC(=O)c2cc3c(=O)n(Cc4ccc(C(=O)O)cc4)cnc3cn2)cc1	IC50	'='	11.0	nM	7.96			UO_0000065	17.28	0.33	4.77	6.97	False	CHEMBL930770	Inhibition of human MMP13 catalytic domain	B	BAO_0000357	single protein format	Homo sapiens	None	None	None	None	CHEMBL280	Matrix metalloproteinase 13	Homo sapiens	SINGLE PROTEIN	CHEMBL1142320	1	Scientific Literature	J. Med. Chem.	2008	None
CHEMBL406831		0	384.87	0	4.69	8g	O=c1c2cc(C#CCc3ccccc3)ccc2ncn1Cc1cccc(Cl)c1	IC50	'='	61.2	nM	7.21			UO_0000065	18.74	0.35	2.52	20.67	False	CHEMBL930770	Inhibition of human MMP13 catalytic domain	B	BAO_0000357	single protein format	Homo sapiens	None	None	None	None	CHEMBL280	Matrix metalloproteinase 13	Homo sapiens	SINGLE PROTEIN	CHEMBL1142320	1	Scientific Literature	J. Med. Chem.	2008	None
CHEMBL270481		0	417.44	0	3.52	9c	COc1cccc(CNC(=O)c2ccc3ncn(Cc4ccc(F)cc4)c(=O)c3c2)c1	IC50	'='	3000.0	nM	5.52			UO_0000065	13.23	0.24	2.00	7.54	False	CHEMBL930771	Inhibition of human MMP13	B	BAO_0000357	single protein format	Homo sapiens	None	None	None	None	CHEMBL280	Matrix metalloproteinase 13	Homo sapiens	SINGLE PROTEIN	CHEMBL1142320	1	Scientific Literature	J. Med. Chem.	2008	None
CHEMBL271616		0	401.47	0	2.98	8m	O=C(O)c1ccc(Cn2cnc3ccc(C#CCN4CCCCC4)cc3c2=O)cc1	IC50	'='	100000.0	nM	4.00			UO_0000065	9.96	0.18	1.02	5.30	False	CHEMBL930771	Inhibition of human MMP13	B	BAO_0000357	single protein format	Homo sapiens	None	None	None	None	CHEMBL280	Matrix metalloproteinase 13	Homo sapiens	SINGLE PROTEIN	CHEMBL1142320	1	Scientific Literature	J. Med. Chem.	2008	None
CHEMBL112232		0	419.50	0	1.43	5b	Cc1ccccc1COc1ccc(S(=O)(=O)N2CCN[C@@H](C)[C@@H]2C(=O)NO)cc1	IC50	'='	19.0	nM	7.72			UO_0000065	18.41	0.36	6.29	7.15	False	CHEMBL717009	In vitro inhibition of matrix metalloprotease-13.	B	BAO_0000357	single protein format	None	None	None	None	None	CHEMBL280	Matrix metalloproteinase 13	Homo sapiens	SINGLE PROTEIN	CHEMBL1136235	1	Scientific Literature	Bioorg. Med. Chem. Lett.	2003	None
CHEMBL245384		0	472.55	0	3.76	(rac)-trans-20	Cc1cc(COc2ccc(C(=O)N[C@@H]3CCCCC[C@@]34NC(=O)NC4=O)cc2)c2ccccc2n1	Ki	'>'	5025.0	nM				UO_0000065					False	CHEMBL885874	Inhibition of MMP13	B	BAO_0000357	single protein format	None	None	None	None	None	CHEMBL280	Matrix metalloproteinase 13	Homo sapiens	SINGLE PROTEIN	CHEMBL1139074	1	Scientific Literature	Bioorg. Med. Chem. Lett.	2007	None
CHEMBL246577		0	472.55	0	4.22	(rac)-trans-15	Cc1cc(COc2ccc(NC(=O)C[C@@H]3CCCC[C@@]34NC(=O)NC4=O)cc2)c2ccccc2n1	Ki	'>'	5025.0	nM				UO_0000065					False	CHEMBL885874	Inhibition of MMP13	B	BAO_0000357	single protein format	None	None	None	None	None	CHEMBL280	Matrix metalloproteinase 13	Homo sapiens	SINGLE PROTEIN	CHEMBL1139074	1	Scientific Literature	Bioorg. Med. Chem. Lett.	2007	None
CHEMBL245776		0	404.43	0	2.66	(5S)-1	Cc1cc(COc2ccc(NC(=O)C[C@@H]3NC(=O)NC3=O)cc2)c2ccccc2n1	Ki	'>'	5025.0	nM				UO_0000065					False	CHEMBL885874	Inhibition of MMP13	B	BAO_0000357	single protein format	None	None	None	None	None	CHEMBL280	Matrix metalloproteinase 13	Homo sapiens	SINGLE PROTEIN	CHEMBL1139074	1	Scientific Literature	Bioorg. Med. Chem. Lett.	2007	None
CHEMBL27647		0	458.54	0	3.98	26	CNC(=O)[C@H](NC(=O)C(CCc1ccccc1)CP(=O)(O)Cc1ccccc1)C(C)(C)C	IC50	'='	300.0	nM	6.52			UO_0000065	14.23	0.28	2.54	6.83	False	CHEMBL717438	Inhibition of recombinant Matrix metalloprotease-13 (MMP-13)	B	BAO_0000357	single protein format	Homo sapiens	None	None	None	None	CHEMBL280	Matrix metalloproteinase 13	Homo sapiens	SINGLE PROTEIN	CHEMBL1132009	1	Scientific Literature	Bioorg. Med. Chem. Lett.	1999	None
CHEMBL83209		0	444.43	0	3.06	4a	O=C(NO)c1ccccc1S(=O)(=O)N1CCC(Oc2ccc(C(F)(F)F)cc2)CC1	Activity	'='	27.0	nM				UO_0000065					False	CHEMBL719137	Inhibitory activity against human Matrix metalloprotease-13	B	BAO_0000357	single protein format	None	None	None	None	None	CHEMBL280	Matrix metalloproteinase 13	Homo sapiens	SINGLE PROTEIN	CHEMBL1134722	1	Scientific Literature	Bioorg. Med. Chem. Lett.	2001	None
CHEMBL389020		0	388.49	0	1.85	56	CS(=O)(=O)NCc1noc([C@H](CCCC2CCCCC2)CC(=O)NO)n1	IC50	'>'	100000.0	nM				UO_0000065					False	CHEMBL890453	Inhibition of MMP13	B	BAO_0000357	single protein format	None	None	None	None	None	CHEMBL280	Matrix metalloproteinase 13	Homo sapiens	SINGLE PROTEIN	CHEMBL1146210	1	Scientific Literature	J. Med. Chem.	2007	None
CHEMBL226852		0	391.43	0	1.84	25	O=C(C[C@@H](CCCC1CCCCC1)c1nc(-c2c[nH]c(=O)[nH]c2=O)no1)NO	Inhibition	'<'	50.0	%				UO_0000187					False	CHEMBL890459	Inhibition of MMP13 at 10 uM	B	BAO_0000357	single protein format	None	None	None	None	None	CHEMBL280	Matrix metalloproteinase 13	Homo sapiens	SINGLE PROTEIN	CHEMBL1146210	1	Scientific Literature	J. Med. Chem.	2007	None
CHEMBL101864		0	527.44	1	2.15	4p	COc1ccc(S(=O)(=O)N(C)c2c(CN3CCN(C)CC3)cc(Br)cc2C(=O)NO)cc1	IC50	'='	5.0	nM	8.30			UO_0000065	15.74	0.35	6.15	8.10	False	CHEMBL717134	In vitro inhibition of Matrix metalloprotease-13.	B	BAO_0000357	single protein format	None	None	None	None	None	CHEMBL280	Matrix metalloproteinase 13	Homo sapiens	SINGLE PROTEIN	CHEMBL1133846	1	Scientific Literature	Bioorg. Med. Chem. Lett.	2001	None
CHEMBL381554		0	442.56	0	1.23	5x	CC#CCOc1ccc(S(=O)(=O)N2C[C@H](CCO)SC(C)(C)[C@@H]2C(=O)NO)cc1	IC50	'='	23.0	nM	7.64			UO_0000065	17.26	0.36	6.41	6.58	False	CHEMBL867737	Inhibition of MMP13	B	BAO_0000357	single protein format	Homo sapiens	None	None	None	None	CHEMBL280	Matrix metalloproteinase 13	Homo sapiens	SINGLE PROTEIN	CHEMBL1139018	1	Scientific Literature	Bioorg. Med. Chem. Lett.	2006	None
CHEMBL206481		0	505.64	1	0.40	5w	CC#CCOc1ccc(S(=O)(=O)N2C[C@H](CNS(C)(=O)=O)SC(C)(C)[C@@H]2C(=O)NO)cc1	IC50	'='	14.0	nM	7.85			UO_0000065	15.53	0.34	7.45	5.53	False	CHEMBL867737	Inhibition of MMP13	B	BAO_0000357	single protein format	Homo sapiens	None	None	None	None	CHEMBL280	Matrix metalloproteinase 13	Homo sapiens	SINGLE PROTEIN	CHEMBL1139018	1	Scientific Literature	Bioorg. Med. Chem. Lett.	2006	None
CHEMBL381163		0	456.54	0	1.32	5t	CC#CCOc1ccc(S(=O)(=O)N2C[C@H](CC(=O)O)SC(C)(C)[C@@H]2C(=O)NO)cc1	IC50	'='	7.0	nM	8.15			UO_0000065	17.86	0.37	6.83	6.12	False	CHEMBL867737	Inhibition of MMP13	B	BAO_0000357	single protein format	Homo sapiens	None	None	None	None	CHEMBL280	Matrix metalloproteinase 13	Homo sapiens	SINGLE PROTEIN	CHEMBL1139018	1	Scientific Literature	Bioorg. Med. Chem. Lett.	2006	None
CHEMBL382585		0	456.59	0	1.62	5k	CC1(C)SCCN(S(=O)(=O)c2ccc(OCC#CCCCCO)cc2)[C@H]1C(=O)NO	IC50	'='	17.0	nM	7.77			UO_0000065	17.02	0.35	6.15	6.69	False	CHEMBL867737	Inhibition of MMP13	B	BAO_0000357	single protein format	Homo sapiens	None	None	None	None	CHEMBL280	Matrix metalloproteinase 13	Homo sapiens	SINGLE PROTEIN	CHEMBL1139018	1	Scientific Literature	Bioorg. Med. Chem. Lett.	2006	None
CHEMBL207776		0	384.48	0	1.09	5a	C#CCOc1ccc(S(=O)(=O)N2CCSC(C)(C)[C@@H]2C(=O)NO)cc1	IC50	'='	1.0	nM	9.00			UO_0000065	23.41	0.49	7.91	9.38	False	CHEMBL867737	Inhibition of MMP13	B	BAO_0000357	single protein format	Homo sapiens	None	None	None	None	CHEMBL280	Matrix metalloproteinase 13	Homo sapiens	SINGLE PROTEIN	CHEMBL1139018	1	Scientific Literature	Bioorg. Med. Chem. Lett.	2006	None
CHEMBL96417		0	342.37	0	-0.38	5j	CC#CCOc1ccc(S(=O)(=O)N[C@@H](C(=O)NO)C(C)O)cc1	IC50	'='	86.0	nM	7.07			UO_0000065	20.64	0.42	7.45	5.65	False	CHEMBL717018	In vitro inhibition of Matrix metalloprotein 13	B	BAO_0000357	single protein format	None	None	None	None	None	CHEMBL280	Matrix metalloproteinase 13	Homo sapiens	SINGLE PROTEIN	CHEMBL1136171	1	Scientific Literature	Bioorg. Med. Chem. Lett.	2003	None
CHEMBL94948		0	312.35	0	0.26	5d	CC#CCOc1ccc(S(=O)(=O)N[C@H](C)C(=O)NO)cc1	IC50	'='	195.0	nM	6.71			UO_0000065	21.48	0.44	6.45	6.41	False	CHEMBL717018	In vitro inhibition of Matrix metalloprotein 13	B	BAO_0000357	single protein format	None	None	None	None	None	CHEMBL280	Matrix metalloproteinase 13	Homo sapiens	SINGLE PROTEIN	CHEMBL1136171	1	Scientific Literature	Bioorg. Med. Chem. Lett.	2003	None
CHEMBL306577		0	602.15	1	4.22	54	COc1ccc(S(=O)(=O)C(C)(Cc2ccc(OCCCN3CCN(c4cccc(Cl)c4)CC3)cc2)C(=O)NO)cc1	IC50	'='	4.0	nM	8.40			UO_0000065	13.95	0.28	4.18	7.75	False	CHEMBL717011	In vitro inhibition of matrix metalloprotease-13	B	BAO_0000357	single protein format	None	None	None	None	None	CHEMBL280	Matrix metalloproteinase 13	Homo sapiens	SINGLE PROTEIN	CHEMBL1145786	1	Scientific Literature	J. Med. Chem.	2003	None
CHEMBL75702		0	492.64	0	3.47	52	COc1ccc(S(=O)(=O)C(C)(Cc2ccc(OCCN(C(C)C)C(C)C)cc2)C(=O)NO)cc1	IC50	'='	19.0	nM	7.72			UO_0000065	15.67	0.31	4.25	7.34	False	CHEMBL717011	In vitro inhibition of matrix metalloprotease-13	B	BAO_0000357	single protein format	None	None	None	None	None	CHEMBL280	Matrix metalloproteinase 13	Homo sapiens	SINGLE PROTEIN	CHEMBL1145786	1	Scientific Literature	J. Med. Chem.	2003	None
CHEMBL290948		0	491.57	0	4.32	8p	CCc1cccc2c(N(Cc3ccccc3)S(=O)(=O)c3ccc(OC)cc3)c(C(=O)NO)cnc12	IC50	'='	4.0	nM	8.40			UO_0000065	17.08	0.33	4.08	7.72	False	CHEMBL717026	Inhibitory activity against matrix metalloprotease 13 (MMP-13).	B	BAO_0000357	single protein format	None	None	None	None	None	CHEMBL280	Matrix metalloproteinase 13	Homo sapiens	SINGLE PROTEIN	CHEMBL1136711	1	Scientific Literature	Bioorg. Med. Chem. Lett.	2003	None
CHEMBL376010		0	529.51	1	3.50	22	CCOCCC1(Oc2ccc(Oc3ccc(-c4nc(-c5cccnc5)no4)cc3)cc2)C(=O)NC(=O)NC1=O	IC50	'='	2.0	nM	8.70			UO_0000065	16.43	0.30	5.20	5.62	False	CHEMBL908435	Inhibition of MMP13	B	BAO_0000357	single protein format	Homo sapiens	None	None	None	None	CHEMBL280	Matrix metalloproteinase 13	Homo sapiens	SINGLE PROTEIN	CHEMBL1139698	1	Scientific Literature	Bioorg. Med. Chem. Lett.	2006	None
CHEMBL80496		0	363.44	0	2.12	61	COc1ccc(CS(=O)(=O)C(C)(Cc2ccccc2)C(=O)NO)cc1	IC50	'='	6.0	nM	8.22			UO_0000065	22.62	0.45	6.10	8.87	False	CHEMBL717011	In vitro inhibition of matrix metalloprotease-13	B	BAO_0000357	single protein format	None	None	None	None	None	CHEMBL280	Matrix metalloproteinase 13	Homo sapiens	SINGLE PROTEIN	CHEMBL1145786	1	Scientific Literature	J. Med. Chem.	2003	None
CHEMBL10935		0	465.53	0	3.16	8	COc1ccc(-c2ccc(S(=O)(=O)NC(C(=O)O)[C@@H](C#Cc3ccccc3)OC)cc2)cc1	IC50	'='	81.28	nM	7.09			UO_0000065	15.23	0.29	3.93	6.96	False	CHEMBL858330	Inhibitory activity against recombinant human matrix metalloprotease-13	B	BAO_0000357	single protein format	None	None	None	None	None	CHEMBL280	Matrix metalloproteinase 13	Homo sapiens	SINGLE PROTEIN	CHEMBL1135341	1	Scientific Literature	Bioorg. Med. Chem. Lett.	2002	None
CHEMBL514138	CGS-27023A	0	429.93	0	1.81	CGS-27023A	COc1ccc(S(=O)(=O)N(Cc2cccnc2)[C@@H](C(=O)NO)C(C)C)cc1.Cl	IC50	'='	8.0	nM	8.10			UO_0000065	20.58	0.41	6.29	7.44	True	CHEMBL717011	In vitro inhibition of matrix metalloprotease-13	B	BAO_0000357	single protein format	None	None	None	None	None	CHEMBL280	Matrix metalloproteinase 13	Homo sapiens	SINGLE PROTEIN	CHEMBL1145786	1	Scientific Literature	J. Med. Chem.	2003	None
CHEMBL2425938		0	596.66	1	2.78	14c	CC(C)[C@H](C(=O)NO)N(CCn1cc(CCCCOc2cccnc2F)nn1)S(=O)(=O)c1ccc(OCCF)cc1	IC50	'='	0.07	nM	10.15			UO_0000065	17.02	0.34	7.37	6.83	False	CHEMBL2429271	Inhibition of MMP-13 (unknown origin) using 7-methoxycoumarin-4-yl)acetyl-Pro-Leu-Gly-Leu-(3-(2,4-dinitrophenyl)-L-2,3-diamino-propionyl)Ala-Arg-NH2 as substrate preincubated for 30 mins followed by substrate addition by fluorescence assay	B	BAO_0000357	single protein format	Homo sapiens	None	None	None	None	CHEMBL280	Matrix metalloproteinase 13	Homo sapiens	SINGLE PROTEIN	CHEMBL2424572	1	Scientific Literature	J. Med. Chem.	2013	None
CHEMBL2425934		0	548.64	1	2.74	13c	Cc1ccc(S(=O)(=O)N(CCn2cc(CCCCOc3cccnc3F)nn2)[C@@H](C(=O)NO)C(C)C)cc1	IC50	'='	3.0	nM	8.52			UO_0000065	15.53	0.31	5.78	6.11	False	CHEMBL2429271	Inhibition of MMP-13 (unknown origin) using 7-methoxycoumarin-4-yl)acetyl-Pro-Leu-Gly-Leu-(3-(2,4-dinitrophenyl)-L-2,3-diamino-propionyl)Ala-Arg-NH2 as substrate preincubated for 30 mins followed by substrate addition by fluorescence assay	B	BAO_0000357	single protein format	Homo sapiens	None	None	None	None	CHEMBL280	Matrix metalloproteinase 13	Homo sapiens	SINGLE PROTEIN	CHEMBL2424572	1	Scientific Literature	J. Med. Chem.	2013	None
CHEMBL2425946		0	371.42	0	1.53	9a	COc1ccc(S(=O)(=O)N(CCN=[N+]=[N-])[C@@H](C(=O)NO)C(C)C)cc1	IC50	'='	9.0	nM	8.05			UO_0000065	21.66	0.44	6.52	5.56	False	CHEMBL2429271	Inhibition of MMP-13 (unknown origin) using 7-methoxycoumarin-4-yl)acetyl-Pro-Leu-Gly-Leu-(3-(2,4-dinitrophenyl)-L-2,3-diamino-propionyl)Ala-Arg-NH2 as substrate preincubated for 30 mins followed by substrate addition by fluorescence assay	B	BAO_0000357	single protein format	Homo sapiens	None	None	None	None	CHEMBL280	Matrix metalloproteinase 13	Homo sapiens	SINGLE PROTEIN	CHEMBL2424572	1	Scientific Literature	J. Med. Chem.	2013	None
CHEMBL273764		0	471.37	0	3.88	4d	CCCCOc1ccc(S(=O)(=O)N(C)c2c(C)cc(Br)cc2C(=O)NO)cc1	IC50	'='	68.0	nM	7.17			UO_0000065	15.21	0.35	3.29	7.47	False	CHEMBL717006	Inhibition of Matrix metalloprotease-13 activity	B	BAO_0000357	single protein format	Homo sapiens	None	None	None	None	CHEMBL280	Matrix metalloproteinase 13	Homo sapiens	SINGLE PROTEIN	CHEMBL1135289	1	Scientific Literature	Bioorg. Med. Chem. Lett.	2002	None
CHEMBL359920		0	367.43	0	-0.05	8	CC#CCOc1ccc(S(=O)(=O)N2CCCNCC2C(=O)NO)cc1	IC50	'='	225.0	nM	6.65			UO_0000065	18.09	0.36	6.70	6.16	False	CHEMBL833549	Inhibitory concentration against Matrix metalloprotease-13 at 1 uM	B	BAO_0000357	single protein format	None	None	None	None	None	CHEMBL280	Matrix metalloproteinase 13	Homo sapiens	SINGLE PROTEIN	CHEMBL1140260	1	Scientific Literature	Bioorg. Med. Chem. Lett.	2005	None
CHEMBL180891		0	409.46	0	0.21	9c	CC#CCOc1ccc(S(=O)(=O)N2CCCN(C(C)=O)CC2C(=O)NO)cc1	IC50	'='	305.0	nM	6.52			UO_0000065	15.91	0.32	6.31	5.60	False	CHEMBL833549	Inhibitory concentration against Matrix metalloprotease-13 at 1 uM	B	BAO_0000357	single protein format	None	None	None	None	None	CHEMBL280	Matrix metalloproteinase 13	Homo sapiens	SINGLE PROTEIN	CHEMBL1140260	1	Scientific Literature	Bioorg. Med. Chem. Lett.	2005	None
CHEMBL88520		0	462.55	0	0.53	54e (SL422)	CNC(=O)CNC(=O)[C@@H]1Cc2ccc(cc2)OCCC[C@H](C(=O)NO)[C@@H](CC(C)C)C(=O)N1	Ki	'='	0.45	nM	9.35			UO_0000065	20.21	0.39	8.82	6.41	False	CHEMBL717450	Inhibition of matrix metalloprotease-13	B	BAO_0000357	single protein format	Homo sapiens	None	None	None	None	CHEMBL280	Matrix metalloproteinase 13	Homo sapiens	SINGLE PROTEIN	CHEMBL1134554	1	Scientific Literature	J. Med. Chem.	2001	None
CHEMBL393443		0	588.73	2	5.65	9	Cc1cc(COc2ccc(C(=O)NC3(Cc4n[nH]c(=S)[nH]4)CCN(C(=O)OC(C)(C)C)CC3)cc2)c2ccccc2n1	Ki	'>'	5025.0	nM				UO_0000065					False	CHEMBL922945	Inhibition of MMP13	B	BAO_0000357	single protein format	None	None	None	None	None	CHEMBL280	Matrix metalloproteinase 13	Homo sapiens	SINGLE PROTEIN	CHEMBL1140660	1	Scientific Literature	Bioorg. Med. Chem. Lett.	2007	None
CHEMBL248524		0	447.56	0	4.65	7	Cc1cc(COc2ccc(C(=O)NC(C)(C)Cc3n[nH]c(=S)[nH]3)cc2)c2ccccc2n1	Ki	'>'	5025.0	nM				UO_0000065					False	CHEMBL922945	Inhibition of MMP13	B	BAO_0000357	single protein format	None	None	None	None	None	CHEMBL280	Matrix metalloproteinase 13	Homo sapiens	SINGLE PROTEIN	CHEMBL1140660	1	Scientific Literature	Bioorg. Med. Chem. Lett.	2007	None
CHEMBL356504		0	482.52	0	-0.20	73	C=CCN1CC(=O)N([C@H]2C[C@H](C(=O)NO)N(S(=O)(=O)c3ccc(OCCOC)cc3)C2)C1=O	IC50	'='	2.0	nM	8.70			UO_0000065	18.03	0.36	8.90	5.97	False	CHEMBL719146	In vitro inhibitory activity against human recombinant matrix metalloprotease-13 (collagenase-3)	B	BAO_0000357	single protein format	None	None	None	None	None	CHEMBL280	Matrix metalloproteinase 13	Homo sapiens	SINGLE PROTEIN	CHEMBL1133563	1	Scientific Literature	J. Med. Chem.	2000	None
CHEMBL226852		0	391.43	0	1.84	25	O=C(C[C@@H](CCCC1CCCCC1)c1nc(-c2c[nH]c(=O)[nH]c2=O)no1)NO	Inhibition	'<'	50.0	%				UO_0000187					False	CHEMBL889322	Inhibition of MMP13 at 100 uM	B	BAO_0000357	single protein format	None	None	None	None	None	CHEMBL280	Matrix metalloproteinase 13	Homo sapiens	SINGLE PROTEIN	CHEMBL1146210	1	Scientific Literature	J. Med. Chem.	2007	None
CHEMBL429107		0	515.57	1	2.30	(5R,6R)-trans-22c	Cc1cc(COc2ccc(C(=O)N[C@@H]3CN(C(=O)C(C)C)CC34NC(=O)NC4=O)cc2)c2ccccc2n1	Ki	'>'	5025.0	nM				UO_0000065					False	CHEMBL885874	Inhibition of MMP13	B	BAO_0000357	single protein format	None	None	None	None	None	CHEMBL280	Matrix metalloproteinase 13	Homo sapiens	SINGLE PROTEIN	CHEMBL1139074	1	Scientific Literature	Bioorg. Med. Chem. Lett.	2007	None
CHEMBL175113		0	288.43	0	2.96	3f	CCCC(CCS)S(=O)(=O)c1ccc(OC)cc1	IC50	'='	6.0	nM	8.22			UO_0000065	28.51	0.62	5.26	18.96	False	CHEMBL716177	Inhibition of Matrix metalloprotease-13 (MMP-13)	B	BAO_0000357	single protein format	Homo sapiens	None	None	None	None	CHEMBL280	Matrix metalloproteinase 13	Homo sapiens	SINGLE PROTEIN	CHEMBL1131666	1	Scientific Literature	Bioorg. Med. Chem. Lett.	1999	None
CHEMBL111450		0	427.51	0	1.85	15d	C[C@@H](NS(=O)(=O)c1ccccc1)C(=O)NC1=NN=C(c2ccc(C#N)cc2)CS1	Ki	'='	210.0	nM	6.68			UO_0000065	15.62	0.31	4.83	5.39	False	CHEMBL717447	In Vitro inhibitory activity against the catalytic domain of the matrix metalloprotease-13	B	BAO_0000357	single protein format	None	None	None	None	None	CHEMBL280	Matrix metalloproteinase 13	Homo sapiens	SINGLE PROTEIN	CHEMBL1134615	1	Scientific Literature	J. Med. Chem.	2001	None
CHEMBL124681		0	329.38	0	-0.49	11	COc1ccc(S(=O)(=O)N2CCN(C)CC2C(=O)NO)cc1	IC50	'='	21.0	nM	7.68			UO_0000065	23.31	0.48	8.17	7.74	False	CHEMBL719143	In vitro inhibitory activity against matrix metalloprotease-13 (MMP-13)	B	BAO_0000357	single protein format	None	None	None	None	None	CHEMBL280	Matrix metalloproteinase 13	Homo sapiens	SINGLE PROTEIN	CHEMBL1133577	1	Scientific Literature	J. Med. Chem.	2000	None
CHEMBL189216		0	466.53	0	2.37	19	Cc1c(F)cccc1COc1ccc(S(=O)(=O)N2C[C@H](O)CC(C)(C)[C@@H]2C(=O)NO)cc1	IC50	'='	4.3	nM	8.37			UO_0000065	17.93	0.36	6.00	7.20	False	CHEMBL829242	Inhibitory concentration against Matrix metalloprotease-13 (MMP-13)	B	BAO_0000357	single protein format	None	None	None	None	None	CHEMBL280	Matrix metalloproteinase 13	Homo sapiens	SINGLE PROTEIN	CHEMBL1145277	1	Scientific Literature	Bioorg. Med. Chem. Lett.	2005	None
CHEMBL231879		0	529.64	1	0.15	26	CC#CCOc1ccc(S(=O)(=O)CC2(C(=O)NO)CCN(S(=O)(=O)N3CCC[C@@H]3CO)CC2)cc1	IC50	'='	354.0	nM	6.45			UO_0000065	12.18	0.25	6.30	4.20	False	CHEMBL889861	Inhibition of MMP13	B	BAO_0000357	single protein format	None	None	None	None	None	CHEMBL280	Matrix metalloproteinase 13	Homo sapiens	SINGLE PROTEIN	CHEMBL1146270	1	Scientific Literature	Bioorg. Med. Chem. Lett.	2007	None
CHEMBL231878		0	543.66	1	0.81	25	CC#CCOc1ccc(S(=O)(=O)CC2(C(=O)NO)CCN(S(=O)(=O)N3CCC[C@H]3COC)CC2)cc1	IC50	'='	190.0	nM	6.72			UO_0000065	12.36	0.25	5.91	4.72	False	CHEMBL889861	Inhibition of MMP13	B	BAO_0000357	single protein format	None	None	None	None	None	CHEMBL280	Matrix metalloproteinase 13	Homo sapiens	SINGLE PROTEIN	CHEMBL1146270	1	Scientific Literature	Bioorg. Med. Chem. Lett.	2007	None
CHEMBL578351		0	451.53	0	3.38	28	CNC(=O)[C@@H](NC(=O)c1ccc(-c2ccc(OCc3cc(C)[nH]n3)cn2)o1)C1CCCCC1	IC50	'='	2.0	nM	8.70			UO_0000065	19.27	0.36	5.32	7.12	False	CHEMBL1049757	Inhibition of human MMP13 by FRET assay	B	BAO_0000357	single protein format	Homo sapiens	None	None	None	None	CHEMBL280	Matrix metalloproteinase 13	Homo sapiens	SINGLE PROTEIN	CHEMBL1155996	1	Scientific Literature	Bioorg. Med. Chem. Lett.	2009	None
CHEMBL2425941		0	373.41	0	1.08	19	CC(C)[C@H](C(=O)NO)N(CC#N)S(=O)(=O)c1ccc(OCCF)cc1	IC50	'='	0.04	nM	10.40			UO_0000065	27.85	0.57	9.32	8.68	False	CHEMBL2429271	Inhibition of MMP-13 (unknown origin) using 7-methoxycoumarin-4-yl)acetyl-Pro-Leu-Gly-Leu-(3-(2,4-dinitrophenyl)-L-2,3-diamino-propionyl)Ala-Arg-NH2 as substrate preincubated for 30 mins followed by substrate addition by fluorescence assay	B	BAO_0000357	single protein format	Homo sapiens	None	None	None	None	CHEMBL280	Matrix metalloproteinase 13	Homo sapiens	SINGLE PROTEIN	CHEMBL2424572	1	Scientific Literature	J. Med. Chem.	2013	None
CHEMBL2425940		0	630.70	1	1.81	14e	CC(C)[C@H](C(=O)NO)N(CCn1cc(CN(C)S(=O)(=O)c2ccc(F)cc2)nn1)S(=O)(=O)c1ccc(OCCF)cc1	IC50	'='	1.0	nM	9.00			UO_0000065	14.27	0.29	7.19	5.49	False	CHEMBL2429271	Inhibition of MMP-13 (unknown origin) using 7-methoxycoumarin-4-yl)acetyl-Pro-Leu-Gly-Leu-(3-(2,4-dinitrophenyl)-L-2,3-diamino-propionyl)Ala-Arg-NH2 as substrate preincubated for 30 mins followed by substrate addition by fluorescence assay	B	BAO_0000357	single protein format	Homo sapiens	None	None	None	None	CHEMBL280	Matrix metalloproteinase 13	Homo sapiens	SINGLE PROTEIN	CHEMBL2424572	1	Scientific Literature	J. Med. Chem.	2013	None
CHEMBL2425932		0	441.53	0	1.71	13a	Cc1ccc(S(=O)(=O)N(CCn2cc(CCCF)nn2)[C@@H](C(=O)NO)C(C)C)cc1	IC50	'='	0.3	nM	9.52			UO_0000065	21.57	0.43	7.81	8.11	False	CHEMBL2429271	Inhibition of MMP-13 (unknown origin) using 7-methoxycoumarin-4-yl)acetyl-Pro-Leu-Gly-Leu-(3-(2,4-dinitrophenyl)-L-2,3-diamino-propionyl)Ala-Arg-NH2 as substrate preincubated for 30 mins followed by substrate addition by fluorescence assay	B	BAO_0000357	single protein format	Homo sapiens	None	None	None	None	CHEMBL280	Matrix metalloproteinase 13	Homo sapiens	SINGLE PROTEIN	CHEMBL2424572	1	Scientific Literature	J. Med. Chem.	2013	None
CHEMBL399929		0	465.57	0	1.91	12o	CC#CCOc1ccc(S(=O)(=O)CC2(C(=O)NO)CCCN(C(=O)N(CC)CC)C2)cc1	IC50	'='	1740.0	nM	5.76			UO_0000065	12.37	0.25	3.85	4.95	False	CHEMBL888220	Inhibition of MMP13	B	BAO_0000357	single protein format	None	None	None	None	None	CHEMBL280	Matrix metalloproteinase 13	Homo sapiens	SINGLE PROTEIN	CHEMBL1140008	1	Scientific Literature	Bioorg. Med. Chem. Lett.	2007	None
CHEMBL79438		0	466.51	0	2.06	4f	COc1cccc(OC2CCN(S(=O)(=O)c3ccc(OC)c(OC)c3C(=O)NO)CC2)c1	Activity	'='	250.0	nM				UO_0000065					False	CHEMBL719137	Inhibitory activity against human Matrix metalloprotease-13	B	BAO_0000357	single protein format	None	None	None	None	None	CHEMBL280	Matrix metalloproteinase 13	Homo sapiens	SINGLE PROTEIN	CHEMBL1134722	1	Scientific Literature	Bioorg. Med. Chem. Lett.	2001	None
CHEMBL310008		0	460.43	0	2.94	4b	O=C(NO)c1ccccc1S(=O)(=O)N1CCC(Oc2ccc(OC(F)(F)F)cc2)CC1	Activity	'='	33.0	nM				UO_0000065					False	CHEMBL719137	Inhibitory activity against human Matrix metalloprotease-13	B	BAO_0000357	single protein format	None	None	None	None	None	CHEMBL280	Matrix metalloproteinase 13	Homo sapiens	SINGLE PROTEIN	CHEMBL1134722	1	Scientific Literature	Bioorg. Med. Chem. Lett.	2001	None
CHEMBL568677		0	433.53	0	2.74	15	CNC(=O)[C@@H](NC(=O)c1ccc(-c2ccc(NS(C)(=O)=O)cc2)o1)C1CCCCC1	IC50	'='	460.0	nM	6.34			UO_0000065	14.62	0.29	3.60	5.39	False	CHEMBL1049757	Inhibition of human MMP13 by FRET assay	B	BAO_0000357	single protein format	Homo sapiens	None	None	None	None	CHEMBL280	Matrix metalloproteinase 13	Homo sapiens	SINGLE PROTEIN	CHEMBL1155996	1	Scientific Literature	Bioorg. Med. Chem. Lett.	2009	None
CHEMBL541218		0	572.64	2	6.31	40	Cc1c(C(=O)Nc2ccc(-c3ccc(S(=O)(=O)N[C@H](C(=O)O)C(C)C)cc3)cc2)oc2cccc(-c3ccoc3)c12	IC50	'='	6.4	nM	8.19			UO_0000065	14.31	0.27	1.88	5.90	False	CHEMBL1055710	Inhibition of MMP13	B	BAO_0000357	single protein format	None	None	None	None	None	CHEMBL280	Matrix metalloproteinase 13	Homo sapiens	SINGLE PROTEIN	CHEMBL1153501	1	Scientific Literature	Bioorg. Med. Chem. Lett.	2009	None
CHEMBL148169		0	433.51	0	3.51	IK682	Cc1cc(COc2ccc([C@]3(C)CCN([C@H](C)C(=O)NO)C3=O)cc2)c2ccccc2n1	Ki	'='	1417.0	nM	5.85			UO_0000065	13.49	0.25	2.34	6.37	True	CHEMBL887631	Binding affinity to MMP13	B	BAO_0000357	single protein format	None	None	None	None	None	CHEMBL280	Matrix metalloproteinase 13	Homo sapiens	SINGLE PROTEIN	CHEMBL1144638	1	Scientific Literature	Bioorg. Med. Chem. Lett.	2007	None
CHEMBL11005		0	428.51	0	1.81	60	O=C(O)C(CC#CCN1CCOCC1)NS(=O)(=O)c1ccc(-c2ccccc2)cc1	IC50	'='	869.0	nM	6.06			UO_0000065	14.14	0.28	4.25	6.32	True	CHEMBL719150	Inhibitory activity against human matrix metalloprotease-13 in quenched fluorescence assay at pH 7.4	B	BAO_0000357	single protein format	None	None	None	None	None	CHEMBL280	Matrix metalloproteinase 13	Homo sapiens	SINGLE PROTEIN	CHEMBL1134384	1	Scientific Literature	J. Med. Chem.	2001	None
CHEMBL45040		0	358.42	0	2.61	11k	CC(C)[C@H](NS(=O)(=O)c1ccc(-c2ccc(C#N)cc2)cc1)C(=O)O	IC50	'='	37.0	nM	7.43			UO_0000065	20.73	0.41	4.82	6.93	False	CHEMBL719145	In vitro inhibition of human recombinant matrix metalloprotease-13 (MMP-13)	B	BAO_0000357	single protein format	None	None	None	None	None	CHEMBL280	Matrix metalloproteinase 13	Homo sapiens	SINGLE PROTEIN	CHEMBL1133013	1	Scientific Literature	J. Med. Chem.	2000	None
CHEMBL233629		0	442.52	0	2.30	11	C#CCN1C[C@@H](NC(=O)c2ccc(Cc3cc(C)nc4ccccc34)cc2)[C@@H](C(=O)NO)C1	IC50	'>'	5000.0	nM				UO_0000065					False	CHEMBL897390	Inhibition of MMP13	B	BAO_0000357	single protein format	None	None	None	None	None	CHEMBL280	Matrix metalloproteinase 13	Homo sapiens	SINGLE PROTEIN	CHEMBL1148859	1	Scientific Literature	Bioorg. Med. Chem. Lett.	2007	None
CHEMBL204048		0	427.48	0	2.54	7b	Cc1cc(COc2ccc(N3C(C(=O)NO)CCS3(=O)=O)cc2)c2ccccc2n1	Ki	'>'	5025.0	nM				UO_0000065					False	CHEMBL862520	Binding affinity to MMP13	B	BAO_0000357	single protein format	Homo sapiens	None	None	None	None	CHEMBL280	Matrix metalloproteinase 13	Homo sapiens	SINGLE PROTEIN	CHEMBL1138127	1	Scientific Literature	Bioorg. Med. Chem. Lett.	2006	None
CHEMBL409536		0	392.44	0	2.93	1	O=C(OCc1ccccc1)c1cn2c(=O)n(Cc3ccccc3)c(=O)cc2s1	IC50	'='	30.0	nM	7.52			UO_0000065	19.17	0.37	4.59	10.78	True	CHEMBL952567	Inhibition of human recombinant MMP13 catalytic domain	B	BAO_0000357	single protein format	Homo sapiens	None	None	None	None	CHEMBL280	Matrix metalloproteinase 13	Homo sapiens	SINGLE PROTEIN	CHEMBL1156486	1	Scientific Literature	J. Biol. Chem.	2007	None
CHEMBL401453		0	488.59	0	3.24	13	Cc1cc(Cc2ccc(C(=O)N[C@@H]3CN(C(=O)C(C)(C)C)C[C@@H]3C(=O)NO)cc2)c2ccccc2n1	IC50	'>'	5000.0	nM				UO_0000065					False	CHEMBL897390	Inhibition of MMP13	B	BAO_0000357	single protein format	None	None	None	None	None	CHEMBL280	Matrix metalloproteinase 13	Homo sapiens	SINGLE PROTEIN	CHEMBL1148859	1	Scientific Literature	Bioorg. Med. Chem. Lett.	2007	None
CHEMBL178652		0	421.40	0	4.87	10a	O=C(N[C@@H](C(=O)O)c1ccccc1)c1cc(-c2ccc(OC(F)(F)F)cc2)cs1	IC50	'='	2200.0	nM	5.66			UO_0000065	13.43	0.27	0.79	7.48	False	CHEMBL832750	Inhibition of Matrix metalloprotease-13	B	BAO_0000357	single protein format	Homo sapiens	None	None	None	None	CHEMBL280	Matrix metalloproteinase 13	Homo sapiens	SINGLE PROTEIN	CHEMBL1142786	1	Scientific Literature	Bioorg. Med. Chem. Lett.	2005	None
CHEMBL192204		0	577.64	1	3.71	27	CC(=O)c1ccc(N2CCN(C3(c4ccc(OCc5cc(C)nc6ccccc56)cc4)C(=O)NC(=O)NC3=O)CC2)cc1	Ki	'>'	5020.0	nM				UO_0000065					False	CHEMBL828077	In vitro binding affinity against matrix metalloprotease 13	B	BAO_0000357	single protein format	None	None	None	None	None	CHEMBL280	Matrix metalloproteinase 13	Homo sapiens	SINGLE PROTEIN	CHEMBL1139608	1	Scientific Literature	Bioorg. Med. Chem. Lett.	2005	None
CHEMBL561312		0	436.51	0	3.62	(S)-7b	COC(=O)Nc1ccc2sc3cc(S(=O)(=O)N[C@H](C(=O)O)C(C)C)ccc3c2c1	IC50	'='	65.0	nM	7.19			UO_0000065	16.46	0.34	3.57	5.90	False	CHEMBL1062302	Inhibition of human recombinant MMP13	B	BAO_0000357	single protein format	Homo sapiens	None	None	None	None	CHEMBL280	Matrix metalloproteinase 13	Homo sapiens	SINGLE PROTEIN	CHEMBL1152446	1	Scientific Literature	J. Med. Chem.	2009	None
CHEMBL493958		0	420.44	0	3.15	(S)-10b	COC(=O)Nc1ccc2c(c1)oc1cc(S(=O)(=O)N[C@H](C(=O)O)C(C)C)ccc12	IC50	'='	505.0	nM	6.30			UO_0000065	14.98	0.30	3.15	4.67	False	CHEMBL1062302	Inhibition of human recombinant MMP13	B	BAO_0000357	single protein format	Homo sapiens	None	None	None	None	CHEMBL280	Matrix metalloproteinase 13	Homo sapiens	SINGLE PROTEIN	CHEMBL1152446	1	Scientific Literature	J. Med. Chem.	2009	None
CHEMBL184065		0	441.89	0	1.72	2e	O=C(NO)[C@@]1(O)COCC[C@H]1S(=O)(=O)c1ccc(OCc2cccc(Cl)c2)cc1	IC50	'='	2.4	nM	8.62			UO_0000065	19.51	0.41	6.90	7.06	False	CHEMBL832398	Inhibitory concentration against matrix metalloprotease 13	B	BAO_0000357	single protein format	None	None	None	None	None	CHEMBL280	Matrix metalloproteinase 13	Homo sapiens	SINGLE PROTEIN	CHEMBL1137101	1	Scientific Literature	Bioorg. Med. Chem. Lett.	2004	None
CHEMBL181208		0	395.48	0	0.68	21b	CC#CCOc1ccc(S(=O)(=O)N2CCN(CC)CCC2C(=O)NO)cc1	IC50	'='	17.0	nM	7.77			UO_0000065	19.65	0.39	7.09	7.83	True	CHEMBL833549	Inhibitory concentration against Matrix metalloprotease-13 at 1 uM	B	BAO_0000357	single protein format	None	None	None	None	None	CHEMBL280	Matrix metalloproteinase 13	Homo sapiens	SINGLE PROTEIN	CHEMBL1140260	1	Scientific Literature	Bioorg. Med. Chem. Lett.	2005	None
CHEMBL362284		0	465.46	0	2.23	26	CCOCCC1(Oc2ccc(Oc3ccc(-c4ncco4)cc3)cc2)C(=O)NC(=O)C(N)C1=O	IC50	'='	1.4	nM	8.85			UO_0000065	19.02	0.36	6.62	6.19	False	CHEMBL832423	Inhibitory concentration against matrix metalloprotease 13	B	BAO_0000357	single protein format	Homo sapiens	None	None	None	None	CHEMBL280	Matrix metalloproteinase 13	Homo sapiens	SINGLE PROTEIN	CHEMBL1142647	1	Scientific Literature	Bioorg. Med. Chem. Lett.	2005	None
CHEMBL362535		0	407.44	0	1.59	2p	Cc1cccc(Oc2ccc(S(=O)(=O)[C@@H]3CCOC[C@]3(O)C(=O)NO)cc2)c1	IC50	'='	1.1	nM	8.96			UO_0000065	21.99	0.44	7.37	7.33	False	CHEMBL832398	Inhibitory concentration against matrix metalloprotease 13	B	BAO_0000357	single protein format	None	None	None	None	None	CHEMBL280	Matrix metalloproteinase 13	Homo sapiens	SINGLE PROTEIN	CHEMBL1137101	1	Scientific Literature	Bioorg. Med. Chem. Lett.	2004	None
CHEMBL445140		0	391.45	0	1.46	2t	Cc1ccc(-c2ccc(S(=O)(=O)[C@@H]3CCOC[C@]3(O)C(=O)NO)cc2)cc1	IC50	'='	0.39	nM	9.41			UO_0000065	24.04	0.48	7.95	8.33	False	CHEMBL832398	Inhibitory concentration against matrix metalloprotease 13	B	BAO_0000357	single protein format	None	None	None	None	None	CHEMBL280	Matrix metalloproteinase 13	Homo sapiens	SINGLE PROTEIN	CHEMBL1137101	1	Scientific Literature	Bioorg. Med. Chem. Lett.	2004	None
CHEMBL184975		0	483.59	0	3.16	6a	Cc1cc(COc2ccc(S(=O)(=O)CC3(CC(=O)NO)CCCNC3)cc2)c2ccccc2n1	Ki	'>'	5000.0	nM				UO_0000065					False	CHEMBL839592	Inhibition of Matrix metalloprotease-13 (MMP-13)	B	BAO_0000357	single protein format	None	None	None	None	None	CHEMBL280	Matrix metalloproteinase 13	Homo sapiens	SINGLE PROTEIN	CHEMBL1137180	1	Scientific Literature	Bioorg. Med. Chem. Lett.	2004	None
CHEMBL180900		0	464.48	0	1.76	34	CCOCCC1(Oc2ccc(Oc3ccc(-n4cccn4)cc3)cc2)C(=O)NC(=O)C(N)C1=O	IC50	'='	3.8	nM	8.42			UO_0000065	18.13	0.34	6.66	6.25	False	CHEMBL832423	Inhibitory concentration against matrix metalloprotease 13	B	BAO_0000357	single protein format	Homo sapiens	None	None	None	None	CHEMBL280	Matrix metalloproteinase 13	Homo sapiens	SINGLE PROTEIN	CHEMBL1142647	1	Scientific Literature	Bioorg. Med. Chem. Lett.	2005	None
CHEMBL76038		0	355.50	0	3.27	62	CCCCCCCCS(=O)(=O)C(C)(Cc1ccccc1)C(=O)NO	IC50	'='	85.0	nM	7.07			UO_0000065	19.89	0.40	3.80	8.47	False	CHEMBL717011	In vitro inhibition of matrix metalloprotease-13	B	BAO_0000357	single protein format	None	None	None	None	None	CHEMBL280	Matrix metalloproteinase 13	Homo sapiens	SINGLE PROTEIN	CHEMBL1145786	1	Scientific Literature	J. Med. Chem.	2003	None
CHEMBL183713		0	464.48	0	1.76	33	CCOCCC1(Oc2ccc(Oc3ccc(-n4ccnc4)cc3)cc2)C(=O)NC(=O)C(N)C1=O	IC50	'='	0.95	nM	9.02			UO_0000065	19.42	0.36	7.26	6.69	False	CHEMBL832423	Inhibitory concentration against matrix metalloprotease 13	B	BAO_0000357	single protein format	Homo sapiens	None	None	None	None	CHEMBL280	Matrix metalloproteinase 13	Homo sapiens	SINGLE PROTEIN	CHEMBL1142647	1	Scientific Literature	Bioorg. Med. Chem. Lett.	2005	None
CHEMBL2096775		0	465.47	0	1.16	37	CCOCCC1(Oc2ccc(Oc3ccc(-n4cncn4)cc3)cc2)C(=O)NC(=O)C(N)C1=O	IC50	'='	3.9	nM	8.41			UO_0000065	18.07	0.34	7.25	5.69	False	CHEMBL832423	Inhibitory concentration against matrix metalloprotease 13	B	BAO_0000357	single protein format	Homo sapiens	None	None	None	None	CHEMBL280	Matrix metalloproteinase 13	Homo sapiens	SINGLE PROTEIN	CHEMBL1142647	1	Scientific Literature	Bioorg. Med. Chem. Lett.	2005	None
CHEMBL362832		0	465.47	0	1.16	39	CCOCCC1(Oc2ccc(Oc3ccc(-n4cnnc4)cc3)cc2)C(=O)NC(=O)C(N)C1=O	IC50	'='	8.0	nM	8.10			UO_0000065	17.40	0.33	6.94	5.48	False	CHEMBL832423	Inhibitory concentration against matrix metalloprotease 13	B	BAO_0000357	single protein format	Homo sapiens	None	None	None	None	CHEMBL280	Matrix metalloproteinase 13	Homo sapiens	SINGLE PROTEIN	CHEMBL1142647	1	Scientific Literature	Bioorg. Med. Chem. Lett.	2005	None
CHEMBL114878		0	772.74	2	3.39	12i	O=C1NCCCC[C@@H](C(=O)NCC(=O)N2CCNCC2)NC(=O)[C@H](Cc2ccc(-c3cc(C(F)(F)F)cc(C(F)(F)F)c3)cc2)[C@@H](C(=O)NO)CCCO1	Ki	'>'	2000.0	nM				UO_0000065					False	CHEMBL717451	Inhibition of matrix metalloprotease-13	B	BAO_0000357	single protein format	Homo sapiens	None	None	None	None	CHEMBL280	Matrix metalloproteinase 13	Homo sapiens	SINGLE PROTEIN	CHEMBL1134694	1	Scientific Literature	J. Med. Chem.	2001	None
CHEMBL27439		0	512.63	2	5.13	20	CNC(=O)[C@H](NC(=O)C(CC1CCC1)CP(=O)(O)Cc1ccc(Cc2ccccc2)cc1)C(C)(C)C	IC50	'='	110.0	nM	6.96			UO_0000065	13.57	0.26	1.83	7.29	False	CHEMBL717438	Inhibition of recombinant Matrix metalloprotease-13 (MMP-13)	B	BAO_0000357	single protein format	Homo sapiens	None	None	None	None	CHEMBL280	Matrix metalloproteinase 13	Homo sapiens	SINGLE PROTEIN	CHEMBL1132009	1	Scientific Literature	Bioorg. Med. Chem. Lett.	1999	None
CHEMBL436977		0	297.42	0	3.63	9	CCCCCCC(Sc1ccc(OC)cc1)C(=O)NO	Inhibition	'='	55.0	%				UO_0000187					False	CHEMBL919967	Inhibition of MMP13 at 10 uM	B	BAO_0000357	single protein format	Homo sapiens	None	None	None	None	CHEMBL280	Matrix metalloproteinase 13	Homo sapiens	SINGLE PROTEIN	CHEMBL1149252	1	Scientific Literature	J. Med. Chem.	2004	None
CHEMBL75094	PRINOMASTAT	3	423.52	0	2.26	AG-3340	CC1(C)SCCN(S(=O)(=O)c2ccc(Oc3ccncc3)cc2)[C@H]1C(=O)NO	Ki	'='	0.038	nM	10.42			UO_0000065	24.60	0.51	8.16	9.57	True	CHEMBL717446	Inhibition of collagenase (Matrix metalloprotease-13)	B	BAO_0000357	single protein format	Homo sapiens	None	None	None	None	CHEMBL280	Matrix metalloproteinase 13	Homo sapiens	SINGLE PROTEIN	CHEMBL1132690	1	Scientific Literature	J. Med. Chem.	1999	None
CHEMBL311266		0	506.58	1	2.59	table 33, 9	COCCOC(=O)N1CCC(C(NS(=O)(=O)c2ccc(-c3ccc(OC)cc3)cc2)C(=O)O)CC1	IC50	'='	3.467	nM	8.46			UO_0000065	16.70	0.33	5.87	6.43	False	CHEMBL924952	Inhibition of MMP13	B	BAO_0000357	single protein format	None	None	None	None	None	CHEMBL280	Matrix metalloproteinase 13	Homo sapiens	SINGLE PROTEIN	CHEMBL1140610	1	Scientific Literature	Bioorg. Med. Chem.	2007	None
CHEMBL327442		0	509.58	1	2.77	table 40, 5	COc1ccc(S(=O)(=O)N2CCCN(C(=O)c3ccccc3-c3ccccc3)CC2C(=O)NO)cc1	IC50	'='	4.571	nM	8.34			UO_0000065	16.37	0.32	5.57	7.17	False	CHEMBL924952	Inhibition of MMP13	B	BAO_0000357	single protein format	None	None	None	None	None	CHEMBL280	Matrix metalloproteinase 13	Homo sapiens	SINGLE PROTEIN	CHEMBL1140610	1	Scientific Literature	Bioorg. Med. Chem.	2007	None
CHEMBL447787		0	521.62	1	3.68	19	CC(C)c1nc2ccccc2n1Cc1ccc(C(=O)N[C@@H]2CN(C(=O)OC(C)(C)C)C[C@@H]2C(=O)NO)cc1	Ki	'>'	5025.0	nM				UO_0000065					False	CHEMBL946134	Inhibition of MMP13	B	BAO_0000357	single protein format	None	None	None	None	None	CHEMBL280	Matrix metalloproteinase 13	Homo sapiens	SINGLE PROTEIN	CHEMBL1141492	1	Scientific Literature	Bioorg. Med. Chem. Lett.	2008	None
CHEMBL253261		0	597.69	1	3.90	table 33, 15	COCCOC(=O)N1CCC(C(C(=O)O)N(Cc2cccnc2)S(=O)(=O)c2ccc(-c3ccc(OC)cc3)cc2)CC1	IC50	'='	3.02	nM	8.52			UO_0000065	14.25	0.28	4.62	6.28	False	CHEMBL924952	Inhibition of MMP13	B	BAO_0000357	single protein format	None	None	None	None	None	CHEMBL280	Matrix metalloproteinase 13	Homo sapiens	SINGLE PROTEIN	CHEMBL1140610	1	Scientific Literature	Bioorg. Med. Chem.	2007	None
CHEMBL310655		0	429.50	0	1.20	table 40, 9	COc1ccc(S(=O)(=O)N2CCCN(C(=O)OC(C)(C)C)CC2C(=O)NO)cc1	IC50	'='	25.7	nM	7.59			UO_0000065	17.67	0.36	6.39	6.05	False	CHEMBL924952	Inhibition of MMP13	B	BAO_0000357	single protein format	None	None	None	None	None	CHEMBL280	Matrix metalloproteinase 13	Homo sapiens	SINGLE PROTEIN	CHEMBL1140610	1	Scientific Literature	Bioorg. Med. Chem.	2007	None
CHEMBL180130		0	381.45	0	0.29	table 42, 8	CC#CCOc1ccc(S(=O)(=O)N2CCN(C)CCC2C(=O)NO)cc1	IC50	'='	20.89	nM	7.68			UO_0000065	20.13	0.40	7.39	7.74	False	CHEMBL924952	Inhibition of MMP13	B	BAO_0000357	single protein format	None	None	None	None	None	CHEMBL280	Matrix metalloproteinase 13	Homo sapiens	SINGLE PROTEIN	CHEMBL1140610	1	Scientific Literature	Bioorg. Med. Chem.	2007	None
CHEMBL71686		0	442.56	0	4.40	4r	Cc1cc(C)c(N(C)S(=O)(=O)c2ccc(Sc3ccccc3)cc2)c(C(=O)NO)c1	IC50	'='	3.0	nM	8.52			UO_0000065	19.26	0.39	4.12	9.83	False	CHEMBL717020	Inhibition of matrix metalloprotease-13	B	BAO_0000357	single protein format	None	None	None	None	None	CHEMBL280	Matrix metalloproteinase 13	Homo sapiens	SINGLE PROTEIN	CHEMBL1133916	1	Scientific Literature	Bioorg. Med. Chem. Lett.	2001	None
CHEMBL271235		0	458.52	0	2.29	21m	C#CCN1C[C@@H](NC(=O)c2ccc(OCc3cc(C)nc4ccccc34)cc2)[C@@H](C(=O)NO)C1	Ki	'='	490.0	nM	6.31			UO_0000065	13.76	0.25	4.02	6.08	False	CHEMBL930632	Binding affinity to MMP13	B	BAO_0000357	single protein format	None	None	None	None	None	CHEMBL280	Matrix metalloproteinase 13	Homo sapiens	SINGLE PROTEIN	CHEMBL1141560	1	Scientific Literature	Bioorg. Med. Chem. Lett.	2008	None
CHEMBL308014		0	377.46	0	2.84	1c	COC(=O)[C@@H](NS(=O)(=O)c1ccc(-c2ccc(OC)cc2)cc1)C(C)C	Inhibition effect	'='	0.935										False	CHEMBL717444	Inhibition of human matrix metalloprotease-13 at 20 nM	B	BAO_0000357	single protein format	Homo sapiens	None	None	None	None	CHEMBL280	Matrix metalloproteinase 13	Homo sapiens	SINGLE PROTEIN	CHEMBL1136087	1	Scientific Literature	Bioorg. Med. Chem. Lett.	2003	None
CHEMBL181372		0	352.14	0	0.68	4e	O=C1NC(=O)C2(CCC(=O)N2c2ccc(Br)cc2)C(=O)N1	Ki	'='	130.0	nM	6.89			UO_0000065	19.55	0.45	6.21	7.20	False	CHEMBL828223	Inhibition of matrix metalloprotease-13	B	BAO_0000357	single protein format	Homo sapiens	None	None	None	None	CHEMBL280	Matrix metalloproteinase 13	Homo sapiens	SINGLE PROTEIN	CHEMBL1144322	1	Scientific Literature	Bioorg. Med. Chem. Lett.	2005	None
CHEMBL10672		0	441.53	0	3.60	43	COc1ccc(-c2ccc(S(=O)(=O)NC(CC#Cc3ccccc3)C(=O)O)s2)cc1	IC50	'='	33.0	nM	7.48			UO_0000065	16.94	0.34	3.88	8.07	True	CHEMBL719150	Inhibitory activity against human matrix metalloprotease-13 in quenched fluorescence assay at pH 7.4	B	BAO_0000357	single protein format	None	None	None	None	None	CHEMBL280	Matrix metalloproteinase 13	Homo sapiens	SINGLE PROTEIN	CHEMBL1134384	1	Scientific Literature	J. Med. Chem.	2001	None
CHEMBL100273		0	337.44	0	-0.25	table 20, 5	CC(C)C[C@@H](C(=O)N(C)C)[C@H](CN(C)S(C)(=O)=O)C(=O)NO	IC50	'='	1995.26	nM	5.70			UO_0000065	16.89	0.35	5.95	5.33	False	CHEMBL924952	Inhibition of MMP13	B	BAO_0000357	single protein format	None	None	None	None	None	CHEMBL280	Matrix metalloproteinase 13	Homo sapiens	SINGLE PROTEIN	CHEMBL1140610	1	Scientific Literature	Bioorg. Med. Chem.	2007	None
CHEMBL99189		0	432.59	0	1.06	table 20, 17	CN(C)S(=O)(=O)N(C)C[C@H](C(=O)NO)[C@@H](CC1CCCC1)C(=O)N1CCCCC1	IC50	'='	39.81	nM	7.40			UO_0000065	17.11	0.35	6.34	6.71	False	CHEMBL924952	Inhibition of MMP13	B	BAO_0000357	single protein format	None	None	None	None	None	CHEMBL280	Matrix metalloproteinase 13	Homo sapiens	SINGLE PROTEIN	CHEMBL1140610	1	Scientific Literature	Bioorg. Med. Chem.	2007	None
CHEMBL318023		0	457.64	0	2.52	table 20, 12	CS(=O)(=O)N(C[C@H](C(=O)NO)[C@@H](CC1CCCC1)C(=O)N1CCCCC1)C1CCCC1	IC50	'='	199.53	nM	6.70			UO_0000065	14.64	0.30	4.18	6.26	False	CHEMBL924952	Inhibition of MMP13	B	BAO_0000357	single protein format	None	None	None	None	None	CHEMBL280	Matrix metalloproteinase 13	Homo sapiens	SINGLE PROTEIN	CHEMBL1140610	1	Scientific Literature	Bioorg. Med. Chem.	2007	None
CHEMBL252266		0	386.43	0	-1.25	table 40, 7	COc1ccc(S(=O)(=O)N2CCCN(C(=O)CN)CC2C(=O)NO)cc1	IC50	'='	45.71	nM	7.34			UO_0000065	18.99	0.39	8.59	5.16	False	CHEMBL924952	Inhibition of MMP13	B	BAO_0000357	single protein format	None	None	None	None	None	CHEMBL280	Matrix metalloproteinase 13	Homo sapiens	SINGLE PROTEIN	CHEMBL1140610	1	Scientific Literature	Bioorg. Med. Chem.	2007	None
CHEMBL361959		0	437.52	0	0.84	table 42, 3	CC#CCOc1ccc(S(=O)(=O)N2CCN(C(=O)C(C)C)CCC2C(=O)NO)cc1	IC50	'='	8.913	nM	8.05			UO_0000065	18.40	0.37	7.21	6.92	False	CHEMBL924952	Inhibition of MMP13	B	BAO_0000357	single protein format	None	None	None	None	None	CHEMBL280	Matrix metalloproteinase 13	Homo sapiens	SINGLE PROTEIN	CHEMBL1140610	1	Scientific Literature	Bioorg. Med. Chem.	2007	None
CHEMBL340923		0	425.51	0	0.98	table 41, 3	COc1ccc(S(=O)(=O)N2CCN(C(=O)C3CCCCC3)CC2C(=O)NO)cc1	IC50	'='	1.514	nM	8.82			UO_0000065	20.73	0.42	7.84	7.59	False	CHEMBL924952	Inhibition of MMP13	B	BAO_0000357	single protein format	None	None	None	None	None	CHEMBL280	Matrix metalloproteinase 13	Homo sapiens	SINGLE PROTEIN	CHEMBL1140610	1	Scientific Literature	Bioorg. Med. Chem.	2007	None
CHEMBL60179		0	488.56	0	3.10	30	COc1ccc(-c2ccc(S(=O)(=O)NC(C(=O)O)C3CCCC(N4CCOC4=O)C3)cc2)cc1	IC50	'='	11.0	nM	7.96			UO_0000065	16.29	0.32	4.86	6.51	False	CHEMBL719148	In vitro inhibitory concentration against Matrix metalloprotease-13	B	BAO_0000357	single protein format	None	None	None	None	None	CHEMBL280	Matrix metalloproteinase 13	Homo sapiens	SINGLE PROTEIN	CHEMBL1133883	1	Scientific Literature	Bioorg. Med. Chem. Lett.	2001	None
CHEMBL235095		0	411.46	0	1.95	1m	COc1ccc(S(=O)(=O)N(Cc2ccc(F)nc2)[C@@H](C(=O)NO)C(C)C)cc1	IC50	'='	0.9	nM	9.05			UO_0000065	21.98	0.44	7.10	8.31	False	CHEMBL901571	Inhibition of MMP13	B	BAO_0000357	single protein format	None	None	None	None	None	CHEMBL280	Matrix metalloproteinase 13	Homo sapiens	SINGLE PROTEIN	CHEMBL1138259	1	Scientific Literature	J. Med. Chem.	2007	None
CHEMBL206254		0	526.62	1	2.54	12x	Cc1cc(COc2ccc(C(=O)NC3(CC(=O)NO)CCN(S(C)(=O)=O)CC3)cc2)c2ccccc2n1	Ki	'>'	5025.0	nM				UO_0000065					False	CHEMBL853097	Binding affinity to MMP13	B	BAO_0000357	single protein format	Homo sapiens	None	None	None	None	CHEMBL280	Matrix metalloproteinase 13	Homo sapiens	SINGLE PROTEIN	CHEMBL1147697	1	Scientific Literature	Bioorg. Med. Chem. Lett.	2006	None
CHEMBL191360		0	537.60	1	1.26	29	Cc1cc(COc2ccc(C3(N4CCN(S(C)(=O)=O)CC4)C(=O)NC(=O)NC3=O)cc2)c2ccccc2n1	Ki	'>'	5020.0	nM				UO_0000065					False	CHEMBL828077	In vitro binding affinity against matrix metalloprotease 13	B	BAO_0000357	single protein format	None	None	None	None	None	CHEMBL280	Matrix metalloproteinase 13	Homo sapiens	SINGLE PROTEIN	CHEMBL1139608	1	Scientific Literature	Bioorg. Med. Chem. Lett.	2005	None
CHEMBL359669		0	455.47	0	0.94	23	CCOCCC1(Oc2ccc(Oc3ccc(C(=O)NC)cc3)cc2)C(=O)NC(=O)C(N)C1=O	IC50	'='	6.0	nM	8.22			UO_0000065	18.05	0.34	7.28	5.63	False	CHEMBL832423	Inhibitory concentration against matrix metalloprotease 13	B	BAO_0000357	single protein format	Homo sapiens	None	None	None	None	CHEMBL280	Matrix metalloproteinase 13	Homo sapiens	SINGLE PROTEIN	CHEMBL1142647	1	Scientific Literature	Bioorg. Med. Chem. Lett.	2005	None
CHEMBL290377		0	548.66	2	5.57	3	CNC(=O)[C@@H](NC(=O)C(CCc1ccccc1)CP(=O)(O)Cc1ccc(Cc2ccccc2)cc1)C(C)(C)C	IC50	'='	21.0	nM	7.68			UO_0000065	13.99	0.27	2.11	8.04	False	CHEMBL717024	Inhibitory activity against matrix metalloprotease-13	B	BAO_0000357	single protein format	None	None	None	None	None	CHEMBL280	Matrix metalloproteinase 13	Homo sapiens	SINGLE PROTEIN	CHEMBL1136104	1	Scientific Literature	Bioorg. Med. Chem. Lett.	2003	None
CHEMBL419896		0	554.67	1	4.44	10c	Cc1cc(COc2ccc(S(=O)(=O)CC(CC3CCC4(CC3)OCCO4)N(O)C=O)cc2)c2ccccc2n1	IC50	'='	5000.0	nM	5.30			UO_0000065	9.56	0.19	0.86	4.60	False	CHEMBL717025	Inhibition of matrix metalloprotease-13	B	BAO_0000357	single protein format	None	None	None	None	None	CHEMBL280	Matrix metalloproteinase 13	Homo sapiens	SINGLE PROTEIN	CHEMBL1146763	1	Scientific Literature	Bioorg. Med. Chem. Lett.	2004	None
CHEMBL236400		0	483.59	0	2.63	20	CC#CCNc1ccc(S(=O)(=O)CC2(C(=O)NO)CCN(C(=O)c3ccccc3C)CC2)cc1	IC50	'='	584.0	nM	6.23			UO_0000065	12.89	0.25	3.60	5.38	False	CHEMBL897709	Inhibition of human recombinant MMP13	B	BAO_0000357	single protein format	Homo sapiens	None	None	None	None	CHEMBL280	Matrix metalloproteinase 13	Homo sapiens	SINGLE PROTEIN	CHEMBL1149647	1	Scientific Literature	Bioorg. Med. Chem.	2007	None
CHEMBL511203		0	509.62	2	5.16	21	CC(C)C(=O)c1ccc(OCc2ccc(-c3ccc(S(=O)(=O)N[C@@H](C(=O)O)C(C)C)cc3)cc2)cc1	IC50	'='	1.1	nM	8.96			UO_0000065	17.58	0.34	3.80	8.16	False	CHEMBL980694	Inhibition of MMP13	B	BAO_0000357	single protein format	None	None	None	None	None	CHEMBL280	Matrix metalloproteinase 13	Homo sapiens	SINGLE PROTEIN	CHEMBL1138597	1	Scientific Literature	Bioorg. Med. Chem. Lett.	2009	None
CHEMBL500351		0	262.33	0	2.79	2	COc1ccc(CSc2nc(C)cc(O)n2)cc1	Activity						Active						False	CHEMBL940669	Inhibition of human recombinant MMP13 at 200 uM by HxBPyne probe-based competitive activity based protein profiling assay in presence of 5 uM HxBpane competitor	B	BAO_0000357	single protein format	Homo sapiens	None	None	None	None	CHEMBL280	Matrix metalloproteinase 13	Homo sapiens	SINGLE PROTEIN	CHEMBL1140994	1	Scientific Literature	Bioorg. Med. Chem.	2009	None
CHEMBL27213		0	554.71	2	6.30	24	CNC(=O)[C@H](NC(=O)C(CCC1CCCCC1)CP(=O)(O)Cc1ccc(Cc2ccccc2)cc1)C(C)(C)C	IC50	'='	2000.0	nM	5.70			UO_0000065	10.27	0.20	-0.60	5.97	False	CHEMBL717438	Inhibition of recombinant Matrix metalloprotease-13 (MMP-13)	B	BAO_0000357	single protein format	Homo sapiens	None	None	None	None	CHEMBL280	Matrix metalloproteinase 13	Homo sapiens	SINGLE PROTEIN	CHEMBL1132009	1	Scientific Literature	Bioorg. Med. Chem. Lett.	1999	None
CHEMBL77666		0	616.66	2	6.59	27	CNC(=O)[C@@H](NC(=O)C(CCc1ccccc1)CP(=O)(O)Cc1ccc(Cc2ccccc2C(F)(F)F)cc1)C(C)(C)C	IC50	'='	31.0	nM	7.51			UO_0000065	12.18	0.24	0.92	7.86	False	CHEMBL717024	Inhibitory activity against matrix metalloprotease-13	B	BAO_0000357	single protein format	None	None	None	None	None	CHEMBL280	Matrix metalloproteinase 13	Homo sapiens	SINGLE PROTEIN	CHEMBL1136104	1	Scientific Literature	Bioorg. Med. Chem. Lett.	2003	None
CHEMBL42067		0	373.43	0	2.03	16b	CC(C)[C@H](NS(=O)(=O)c1ccc(-c2ccc(C#N)cc2)cc1)C(=O)NO	IC50	'='	580.0	nM	6.24			UO_0000065	16.70	0.33	4.21	5.23	False	CHEMBL719145	In vitro inhibition of human recombinant matrix metalloprotease-13 (MMP-13)	B	BAO_0000357	single protein format	None	None	None	None	None	CHEMBL280	Matrix metalloproteinase 13	Homo sapiens	SINGLE PROTEIN	CHEMBL1133013	1	Scientific Literature	J. Med. Chem.	2000	None
CHEMBL575320		0	316.42	0	3.84	6d	CSc1ccc(-c2ccc(CCC(O)CC(=O)O)cc2)cc1	IC50	'='	1130.0	nM	5.95			UO_0000065	18.79	0.37	2.11	10.34	False	CHEMBL1045859	Inhibition of human recombinant MMP13	B	BAO_0000357	single protein format	Homo sapiens	None	None	None	None	CHEMBL280	Matrix metalloproteinase 13	Homo sapiens	SINGLE PROTEIN	CHEMBL1155192	1	Scientific Literature	Bioorg. Med. Chem. Lett.	2009	None
CHEMBL147494		0	484.53	0	0.02	75	CCCN1CC(=O)N([C@H]2C[C@H](C(=O)NO)N(S(=O)(=O)c3ccc(OCCOC)cc3)C2)C1=O	IC50	'='	2.0	nM	8.70			UO_0000065	17.95	0.36	8.68	5.97	False	CHEMBL719146	In vitro inhibitory activity against human recombinant matrix metalloprotease-13 (collagenase-3)	B	BAO_0000357	single protein format	None	None	None	None	None	CHEMBL280	Matrix metalloproteinase 13	Homo sapiens	SINGLE PROTEIN	CHEMBL1133563	1	Scientific Literature	J. Med. Chem.	2000	None
CHEMBL79433		0	501.00	1	4.45	70	O=C(NO)C1(S(=O)(=O)c2ccc(Oc3ccc(Cl)cc3)cc2)CCN(Cc2ccccc2)CC1	log(10^6/IC50)	'='	6.0										False	CHEMBL926271	Inhibition of MMP13	B	BAO_0000357	single protein format	None	None	None	None	None	CHEMBL280	Matrix metalloproteinase 13	Homo sapiens	SINGLE PROTEIN	CHEMBL1140637	1	Scientific Literature	Bioorg. Med. Chem.	2007	None
CHEMBL78549		0	438.93	0	3.27	68	CCN1CCC(C(=O)NO)(S(=O)(=O)c2ccc(Oc3ccc(Cl)cc3)cc2)CC1	log(10^6/IC50)	'='	6.0										False	CHEMBL926271	Inhibition of MMP13	B	BAO_0000357	single protein format	None	None	None	None	None	CHEMBL280	Matrix metalloproteinase 13	Homo sapiens	SINGLE PROTEIN	CHEMBL1140637	1	Scientific Literature	Bioorg. Med. Chem.	2007	None
CHEMBL400994		0	354.43	0	1.34	40	C=C(C)N1CCC(C(=O)NO)(S(=O)(=O)c2ccc(OC)cc2)CC1	log(10^6/IC50)	'='	5.15										False	CHEMBL926271	Inhibition of MMP13	B	BAO_0000357	single protein format	None	None	None	None	None	CHEMBL280	Matrix metalloproteinase 13	Homo sapiens	SINGLE PROTEIN	CHEMBL1140637	1	Scientific Literature	Bioorg. Med. Chem.	2007	None
CHEMBL312429		0	454.55	0	3.16	38	COc1ccc(S(=O)(=O)C2(C(=O)NO)CCN(Cc3ccc4ccccc4c3)CC2)cc1	log(10^6/IC50)	'='	5.7										False	CHEMBL926271	Inhibition of MMP13	B	BAO_0000357	single protein format	None	None	None	None	None	CHEMBL280	Matrix metalloproteinase 13	Homo sapiens	SINGLE PROTEIN	CHEMBL1140637	1	Scientific Literature	Bioorg. Med. Chem.	2007	None
CHEMBL34808		0	494.53	0	3.16	8j	COc1ccc(S(=O)(=O)N(Cc2cccnc2)c2c(C(=O)NO)cnc3c(OC)cccc23)cc1	IC50	'='	1.0	nM	9.00			UO_0000065	18.20	0.35	5.84	6.87	False	CHEMBL717026	Inhibitory activity against matrix metalloprotease 13 (MMP-13).	B	BAO_0000357	single protein format	None	None	None	None	None	CHEMBL280	Matrix metalloproteinase 13	Homo sapiens	SINGLE PROTEIN	CHEMBL1136711	1	Scientific Literature	Bioorg. Med. Chem. Lett.	2003	None
CHEMBL549854		0	550.63	2	5.45	23	CCOc1cccc2oc(C(=O)Nc3ccc(-c4ccc(S(=O)(=O)N[C@H](C(=O)O)C(C)C)cc4)cc3)c(C)c12	IC50	'='	7.4	nM	8.13			UO_0000065	14.77	0.28	2.68	6.03	False	CHEMBL1055710	Inhibition of MMP13	B	BAO_0000357	single protein format	None	None	None	None	None	CHEMBL280	Matrix metalloproteinase 13	Homo sapiens	SINGLE PROTEIN	CHEMBL1153501	1	Scientific Literature	Bioorg. Med. Chem. Lett.	2009	None
CHEMBL559413		0	578.69	2	5.63	35	COCCCc1cccc2oc(C(=O)Nc3ccc(-c4ccc(S(=O)(=O)N[C@H](C(=O)O)C(C)C)cc4)cc3)c(C)c12	IC50	'='	11.0	nM	7.96			UO_0000065	13.75	0.27	2.33	5.90	False	CHEMBL1055710	Inhibition of MMP13	B	BAO_0000357	single protein format	None	None	None	None	None	CHEMBL280	Matrix metalloproteinase 13	Homo sapiens	SINGLE PROTEIN	CHEMBL1153501	1	Scientific Literature	Bioorg. Med. Chem. Lett.	2009	None
CHEMBL559805		0	518.55	1	4.01	41	CC(C)[C@H](NS(=O)(=O)c1ccc(-c2ccc(NC(=O)c3cc4c(C#N)cccc4o3)cn2)cc1)C(=O)O	Ratio IC50	'='	375.0										False	CHEMBL1055714	Ratio of IC50 for MMP13 in presence of rabbit serum albumin to IC50 for MMP13 in absence of rabbit serum albumin	B	BAO_0000357	single protein format	None	None	None	None	None	CHEMBL280	Matrix metalloproteinase 13	Homo sapiens	SINGLE PROTEIN	CHEMBL1153501	1	Scientific Literature	Bioorg. Med. Chem. Lett.	2009	None
CHEMBL48969		0	324.49	0	3.93	3n	O=S(=O)(CCCS)c1ccc(Sc2ccccc2)cc1	IC50	'='	2.0	nM	8.70			UO_0000065	26.81	0.59	4.77	25.48	False	CHEMBL716177	Inhibition of Matrix metalloprotease-13 (MMP-13)	B	BAO_0000357	single protein format	Homo sapiens	None	None	None	None	CHEMBL280	Matrix metalloproteinase 13	Homo sapiens	SINGLE PROTEIN	CHEMBL1131666	1	Scientific Literature	Bioorg. Med. Chem. Lett.	1999	None
CHEMBL80183		0	486.62	0	3.74	75	COc1ccc(S(=O)(=O)C2(C(=O)NO)CCN(Cc3ccc(-c4cccs4)cc3)CC2)cc1	log(10^6/IC50)	'='	5.52										False	CHEMBL926271	Inhibition of MMP13	B	BAO_0000357	single protein format	None	None	None	None	None	CHEMBL280	Matrix metalloproteinase 13	Homo sapiens	SINGLE PROTEIN	CHEMBL1140637	1	Scientific Literature	Bioorg. Med. Chem.	2007	None
CHEMBL236770		0	411.46	0	1.95	1k	COc1ccc(S(=O)(=O)N(Cc2cccnc2F)[C@@H](C(=O)NO)C(C)C)cc1	IC50	'='	50.0	nM	7.30			UO_0000065	17.74	0.36	5.35	6.71	False	CHEMBL901571	Inhibition of MMP13	B	BAO_0000357	single protein format	None	None	None	None	None	CHEMBL280	Matrix metalloproteinase 13	Homo sapiens	SINGLE PROTEIN	CHEMBL1138259	1	Scientific Literature	J. Med. Chem.	2007	None
CHEMBL429800		0	424.49	0	2.76	1f	CC(C)[C@H](C(=O)NO)N(Cc1ccccc1)S(=O)(=O)c1ccc(OCCF)cc1	IC50	'='	11.0	nM	7.96			UO_0000065	18.75	0.37	5.20	8.30	True	CHEMBL901571	Inhibition of MMP13	B	BAO_0000357	single protein format	None	None	None	None	None	CHEMBL280	Matrix metalloproteinase 13	Homo sapiens	SINGLE PROTEIN	CHEMBL1138259	1	Scientific Literature	J. Med. Chem.	2007	None
CHEMBL322412		0	448.54	0	2.43	5f	COc1ccc(S(=O)(=O)N2CC(C)(C)C(COCc3ccccc3)[C@@H]2C(=O)NO)cc1	IC50	'='	44.2	nM	7.36			UO_0000065	16.40	0.32	4.92	6.99	False	CHEMBL716175	Inhibition of matrix metalloprotease-13	B	BAO_0000357	single protein format	Homo sapiens	None	None	None	None	CHEMBL280	Matrix metalloproteinase 13	Homo sapiens	SINGLE PROTEIN	CHEMBL1134592	1	Scientific Literature	J. Med. Chem.	2001	None
CHEMBL243874		0	299.42	0	1.64	2	CC#CCOc1ccc(S(=O)(=O)N(C)CCS)cc1	Ki	'='	2000.0	nM	5.70			UO_0000065	19.03	0.41	4.06	12.23	False	CHEMBL891417	Inhibition of MMP13	B	BAO_0000357	single protein format	None	None	None	None	None	CHEMBL280	Matrix metalloproteinase 13	Homo sapiens	SINGLE PROTEIN	CHEMBL1147178	1	Scientific Literature	Bioorg. Med. Chem. Lett.	2007	None
CHEMBL92899		0	414.48	0	2.23	10 (racemic)	C#CCN1CCCC1(CS(=O)(=O)c1ccc(Oc2ccccc2)cc1)C(=O)NO	IC50	'='	1.3	nM	8.89			UO_0000065	21.44	0.42	6.66	9.26	False	CHEMBL717436	Inhibitory activity against human Matrix metalloprotease-13	B	BAO_0000357	single protein format	None	None	None	None	None	CHEMBL280	Matrix metalloproteinase 13	Homo sapiens	SINGLE PROTEIN	CHEMBL1133810	1	Scientific Literature	Bioorg. Med. Chem. Lett.	2001	None
CHEMBL246563		0	404.43	0	2.66	(5R)-1	Cc1cc(COc2ccc(NC(=O)C[C@H]3NC(=O)NC3=O)cc2)c2ccccc2n1	Ki	'='	4120.0	nM	5.38			UO_0000065	13.32	0.25	2.73	4.92	False	CHEMBL885874	Inhibition of MMP13	B	BAO_0000357	single protein format	None	None	None	None	None	CHEMBL280	Matrix metalloproteinase 13	Homo sapiens	SINGLE PROTEIN	CHEMBL1139074	1	Scientific Literature	Bioorg. Med. Chem. Lett.	2007	None
CHEMBL3084288		0	406.50	0	2.79	19	COc1ccc(S(=O)(=O)[C@](CCC(C)C)(Cc2cccnc2)C(=O)NO)cc1	log(10^6/IC50)	'='	4.05										False	CHEMBL926271	Inhibition of MMP13	B	BAO_0000357	single protein format	None	None	None	None	None	CHEMBL280	Matrix metalloproteinase 13	Homo sapiens	SINGLE PROTEIN	CHEMBL1140637	1	Scientific Literature	Bioorg. Med. Chem.	2007	None
CHEMBL76970		0	325.39	0	1.87	8	C=CCC(CC=C)(C(=O)NO)S(=O)(=O)c1ccc(OC)cc1	log(10^6/IC50)	'='	4.41										False	CHEMBL926271	Inhibition of MMP13	B	BAO_0000357	single protein format	None	None	None	None	None	CHEMBL280	Matrix metalloproteinase 13	Homo sapiens	SINGLE PROTEIN	CHEMBL1140637	1	Scientific Literature	Bioorg. Med. Chem.	2007	None
CHEMBL78709		0	356.44	0	1.22	47	COc1ccc(S(=O)(=O)C2(C(=O)NO)CCN(C(C)C)CC2)cc1	log(10^6/IC50)	'='	4.47										False	CHEMBL926271	Inhibition of MMP13	B	BAO_0000357	single protein format	None	None	None	None	None	CHEMBL280	Matrix metalloproteinase 13	Homo sapiens	SINGLE PROTEIN	CHEMBL1140637	1	Scientific Literature	Bioorg. Med. Chem.	2007	None
CHEMBL80798		0	481.57	0	3.07	76	COc1ccc(S(=O)(=O)C2(C(=O)NO)CCN(Cc3ccc(-c4ccccn4)cc3)CC2)cc1	log(10^6/IC50)	'='	5.7										False	CHEMBL926271	Inhibition of MMP13	B	BAO_0000357	single protein format	None	None	None	None	None	CHEMBL280	Matrix metalloproteinase 13	Homo sapiens	SINGLE PROTEIN	CHEMBL1140637	1	Scientific Literature	Bioorg. Med. Chem.	2007	None
CHEMBL3084284		0	392.48	0	2.40	18	COc1ccc(S(=O)(=O)[C@@](Cc2cccnc2)(CC(C)C)C(=O)NO)cc1	log(10^6/IC50)	'='	4.89										False	CHEMBL926271	Inhibition of MMP13	B	BAO_0000357	single protein format	None	None	None	None	None	CHEMBL280	Matrix metalloproteinase 13	Homo sapiens	SINGLE PROTEIN	CHEMBL1140637	1	Scientific Literature	Bioorg. Med. Chem.	2007	None
CHEMBL316978		0	515.50	1	4.29	6j	CC(C)CN(C(CCSCc1ccccc1)C(=O)NO)S(=O)(=O)c1ccc(Br)cc1	IC50	'='	14.0	nM	7.85			UO_0000065	15.24	0.36	3.56	9.06	False	CHEMBL719144	In vitro inhibition of human matrix metalloprotease-13	B	BAO_0000357	single protein format	None	None	None	None	None	CHEMBL280	Matrix metalloproteinase 13	Homo sapiens	SINGLE PROTEIN	CHEMBL1134591	1	Scientific Literature	J. Med. Chem.	2001	None
CHEMBL78478		0	476.60	0	3.19	55	CCCCOc1ccc(S(=O)(=O)C2(C(=O)NO)CCN(Cc3ccc(OC)cc3)CC2)cc1	log(10^6/IC50)	'='	6.0										False	CHEMBL926271	Inhibition of MMP13	B	BAO_0000357	single protein format	None	None	None	None	None	CHEMBL280	Matrix metalloproteinase 13	Homo sapiens	SINGLE PROTEIN	CHEMBL1140637	1	Scientific Literature	Bioorg. Med. Chem.	2007	None
CHEMBL332302		0	357.39	0	-0.58	23	COc1ccc(S(=O)(=O)N2CCN(C(C)=O)CC2C(=O)NO)cc1	IC50	'='	1.0	nM	9.00			UO_0000065	25.18	0.51	9.58	7.74	True	CHEMBL719143	In vitro inhibitory activity against matrix metalloprotease-13 (MMP-13)	B	BAO_0000357	single protein format	None	None	None	None	None	CHEMBL280	Matrix metalloproteinase 13	Homo sapiens	SINGLE PROTEIN	CHEMBL1133577	1	Scientific Literature	J. Med. Chem.	2000	None
CHEMBL323575		0	494.64	0	3.16	5e	COc1ccc(CSCC2[C@H](C(=O)NO)N(S(=O)(=O)c3ccc(OC)cc3)CC2(C)C)cc1	IC50	'='	22.3	nM	7.65			UO_0000065	15.47	0.32	4.49	7.28	False	CHEMBL716175	Inhibition of matrix metalloprotease-13	B	BAO_0000357	single protein format	Homo sapiens	None	None	None	None	CHEMBL280	Matrix metalloproteinase 13	Homo sapiens	SINGLE PROTEIN	CHEMBL1134592	1	Scientific Literature	J. Med. Chem.	2001	None
CHEMBL293411		0	487.58	0	2.68	18	COc1ccc(-c2ccc(S(=O)(=O)N[C@@H](C(=O)O)C3CCC(N4CCNC4=O)CC3)cc2)cc1	IC50	'='	1.0	nM	9.00			UO_0000065	18.46	0.36	6.32	7.20	False	CHEMBL719148	In vitro inhibitory concentration against Matrix metalloprotease-13	B	BAO_0000357	single protein format	None	None	None	None	None	CHEMBL280	Matrix metalloproteinase 13	Homo sapiens	SINGLE PROTEIN	CHEMBL1133883	1	Scientific Literature	Bioorg. Med. Chem. Lett.	2001	None
CHEMBL514138	CGS-27023A	0	429.93	0	1.81	CGS-27023A	COc1ccc(S(=O)(=O)N(Cc2cccnc2)[C@@H](C(=O)NO)C(C)C)cc1.Cl	IC50	'='	5.1	nM	8.29			UO_0000065	21.08	0.42	6.48	7.62	False	CHEMBL717436	Inhibitory activity against human Matrix metalloprotease-13	B	BAO_0000357	single protein format	None	None	None	None	None	CHEMBL280	Matrix metalloproteinase 13	Homo sapiens	SINGLE PROTEIN	CHEMBL1133810	1	Scientific Literature	Bioorg. Med. Chem. Lett.	2001	None
CHEMBL183848		0	464.48	0	1.97	36	CCOCCC1(Oc2ccc(Oc3ccc(-c4cn[nH]c4)cc3)cc2)C(=O)NC(=O)C(N)C1=O	IC50	'='	0.61	nM	9.21			UO_0000065	19.84	0.37	7.24	6.33	False	CHEMBL832423	Inhibitory concentration against matrix metalloprotease 13	B	BAO_0000357	single protein format	Homo sapiens	None	None	None	None	CHEMBL280	Matrix metalloproteinase 13	Homo sapiens	SINGLE PROTEIN	CHEMBL1142647	1	Scientific Literature	Bioorg. Med. Chem. Lett.	2005	None
CHEMBL59472		0	488.61	0	4.46	29	COc1ccc(-c2ccc(S(=O)(=O)NC(C(=O)O)C3CCC/C(=N/OC(C)(C)C)C3)cc2)cc1	IC50	'='	7.0	nM	8.15			UO_0000065	16.69	0.33	3.69	7.14	False	CHEMBL719148	In vitro inhibitory concentration against Matrix metalloprotease-13	B	BAO_0000357	single protein format	None	None	None	None	None	CHEMBL280	Matrix metalloproteinase 13	Homo sapiens	SINGLE PROTEIN	CHEMBL1133883	1	Scientific Literature	Bioorg. Med. Chem. Lett.	2001	None
CHEMBL551190		0	363.46	0	3.44	(S)-3b	CC(C)[C@H](NS(=O)(=O)c1ccc2sc3ccccc3c2c1)C(=O)O	IC50	'='	60000.0	nM	4.22			UO_0000065	11.62	0.24	0.78	5.06	False	CHEMBL1062302	Inhibition of human recombinant MMP13	B	BAO_0000357	single protein format	Homo sapiens	None	None	None	None	CHEMBL280	Matrix metalloproteinase 13	Homo sapiens	SINGLE PROTEIN	CHEMBL1152446	1	Scientific Literature	J. Med. Chem.	2009	None
CHEMBL562374		0	450.54	0	4.01	(R)-12a	CCOC(=O)Nc1ccc2c(c1)sc1cc(S(=O)(=O)N[C@@H](C(=O)O)C(C)C)ccc12	IC50						Not Determined						False	CHEMBL1062302	Inhibition of human recombinant MMP13	B	BAO_0000357	single protein format	Homo sapiens	None	None	None	None	CHEMBL280	Matrix metalloproteinase 13	Homo sapiens	SINGLE PROTEIN	CHEMBL1152446	1	Scientific Literature	J. Med. Chem.	2009	None
CHEMBL562114		0	516.57	2	5.19	(S)-19	CC(C)[C@H](NS(=O)(=O)c1ccc2c(c1)sc1cc(NC(=O)Oc3ccc(F)cc3)ccc12)C(=O)O	IC50	'='	217.0	nM	6.66			UO_0000065	12.90	0.26	1.47	5.47	False	CHEMBL1062302	Inhibition of human recombinant MMP13	B	BAO_0000357	single protein format	Homo sapiens	None	None	None	None	CHEMBL280	Matrix metalloproteinase 13	Homo sapiens	SINGLE PROTEIN	CHEMBL1152446	1	Scientific Literature	J. Med. Chem.	2009	None
CHEMBL1085748		0	516.66	1	4.03	3n	COc1ccc(C(C)C)cc1C1CCN(c2ccc(S(=O)(=O)C3(C(=O)NO)CCOCC3)cc2)CC1	IC50	'='	70.0	nM	7.16			UO_0000065	13.85	0.27	3.12	6.80	False	CHEMBL1118891	Inhibition of MMP13	B	BAO_0000357	single protein format	None	None	None	None	None	CHEMBL280	Matrix metalloproteinase 13	Homo sapiens	SINGLE PROTEIN	CHEMBL1158637	1	Scientific Literature	Bioorg. Med. Chem. Lett.	2010	None
CHEMBL43276		0	460.35	0	4.09	11q	O=C(O)[C@H](Cc1ccccc1)NS(=O)(=O)c1ccc(-c2ccc(Br)cc2)cc1	IC50	'='	21.0	nM	7.68			UO_0000065	16.68	0.37	3.59	9.20	False	CHEMBL719145	In vitro inhibition of human recombinant matrix metalloprotease-13 (MMP-13)	B	BAO_0000357	single protein format	None	None	None	None	None	CHEMBL280	Matrix metalloproteinase 13	Homo sapiens	SINGLE PROTEIN	CHEMBL1133013	1	Scientific Literature	J. Med. Chem.	2000	None
CHEMBL296196		0	367.85	0	3.39	11e	CC(C)[C@H](NS(=O)(=O)c1ccc(-c2ccc(Cl)cc2)cc1)C(=O)O	IC50	'='	48.0	nM	7.32			UO_0000065	19.90	0.42	3.93	8.77	True	CHEMBL719145	In vitro inhibition of human recombinant matrix metalloprotease-13 (MMP-13)	B	BAO_0000357	single protein format	None	None	None	None	None	CHEMBL280	Matrix metalloproteinase 13	Homo sapiens	SINGLE PROTEIN	CHEMBL1133013	1	Scientific Literature	J. Med. Chem.	2000	None
CHEMBL1082381		0	430.55	0	2.58	SC-276	C#CCN1CCC(C(=O)NO)(S(=O)(=O)c2ccc(Sc3ccccc3)cc2)CC1	IC50	'='	0.4	nM	9.40			UO_0000065	21.83	0.44	6.82	10.84	True	CHEMBL1118891	Inhibition of MMP13	B	BAO_0000357	single protein format	None	None	None	None	None	CHEMBL280	Matrix metalloproteinase 13	Homo sapiens	SINGLE PROTEIN	CHEMBL1158637	1	Scientific Literature	Bioorg. Med. Chem. Lett.	2010	None
CHEMBL77946		0	566.65	2	5.71	5	CNC(=O)[C@@H](NC(=O)C(CCc1ccccc1F)CP(=O)(O)Cc1ccc(Cc2ccccc2)cc1)C(C)(C)C	IC50	'='	10.0	nM	8.00			UO_0000065	14.12	0.27	2.29	8.38	False	CHEMBL717024	Inhibitory activity against matrix metalloprotease-13	B	BAO_0000357	single protein format	None	None	None	None	None	CHEMBL280	Matrix metalloproteinase 13	Homo sapiens	SINGLE PROTEIN	CHEMBL1136104	1	Scientific Literature	Bioorg. Med. Chem. Lett.	2003	None
CHEMBL44383		0	363.44	0	2.75	5c	COc1ccc(-c2ccc(S(=O)(=O)N[C@H](C(=O)O)C(C)C)cc2)cc1	Inhibition effect	'='	0.938										False	CHEMBL717444	Inhibition of human matrix metalloprotease-13 at 20 nM	B	BAO_0000357	single protein format	Homo sapiens	None	None	None	None	CHEMBL280	Matrix metalloproteinase 13	Homo sapiens	SINGLE PROTEIN	CHEMBL1136087	1	Scientific Literature	Bioorg. Med. Chem. Lett.	2003	None
CHEMBL1084510		0	514.65	1	2.30	8c	COc1ccc(N2CCN(c3ccc(S(=O)(=O)C4(C(=O)NO)CCN(C5CC5)CC4)cc3)CC2)cc1	IC50	'='	0.42	nM	9.38			UO_0000065	18.22	0.36	7.08	9.16	False	CHEMBL1118891	Inhibition of MMP13	B	BAO_0000357	single protein format	None	None	None	None	None	CHEMBL280	Matrix metalloproteinase 13	Homo sapiens	SINGLE PROTEIN	CHEMBL1158637	1	Scientific Literature	Bioorg. Med. Chem. Lett.	2010	None
CHEMBL99148		0	417.57	0	1.60	9g	CCS(=O)(=O)N(C)C[C@H](C(=O)NO)[C@@H](CC1CCCC1)C(=O)N1CCCCC1	IC50	'='	40.0	nM	7.40			UO_0000065	17.72	0.36	5.80	6.91	True	CHEMBL710979	Inhibition of Coll-3 MMP-13	B	BAO_0000357	single protein format	None	None	None	None	None	CHEMBL280	Matrix metalloproteinase 13	Homo sapiens	SINGLE PROTEIN	CHEMBL1132007	1	Scientific Literature	Bioorg. Med. Chem. Lett.	1999	None
CHEMBL111678		0	442.98	0	2.69	13b	C[C@H](NS(=O)(=O)c1ccccc1)C(=O)NC1=NN=C(c2ccc(Cl)s2)CS1	Ki	'='	470.0	nM	6.33			UO_0000065	14.28	0.32	3.64	6.33	False	CHEMBL717447	In Vitro inhibitory activity against the catalytic domain of the matrix metalloprotease-13	B	BAO_0000357	single protein format	None	None	None	None	None	CHEMBL280	Matrix metalloproteinase 13	Homo sapiens	SINGLE PROTEIN	CHEMBL1134615	1	Scientific Literature	J. Med. Chem.	2001	None
CHEMBL78826		0	497.39	0	4.03	11a	COc1ccc(S(=O)(=O)N(Cc2ccccc2)c2c(C(=O)NO)csc2Br)cc1	IC50	'='	427.0	nM	6.37			UO_0000065	12.81	0.30	2.34	6.64	True	CHEMBL717022	Inhibition of Matrix metalloprotease-13	B	BAO_0000357	single protein format	None	None	None	None	None	CHEMBL280	Matrix metalloproteinase 13	Homo sapiens	SINGLE PROTEIN	CHEMBL1133790	1	Scientific Literature	Bioorg. Med. Chem. Lett.	2001	None
CHEMBL570953		0	711.71	2	5.78	8F2	O=C(N[C@@H](Cc1ccccc1)P(=O)(O)C[C@H](Cc1cc(-c2ccccc2)no1)C(=O)N[C@@H](Cc1ccc(O)cc1)C(=O)O)OCc1ccccc1	Ki	'='	4000.0	nM	5.40			UO_0000065	7.58	0.14	-0.38	2.87	False	CHEMBL1045250	Inhibition of human MMP13	B	BAO_0000357	single protein format	Homo sapiens	None	None	None	None	CHEMBL280	Matrix metalloproteinase 13	Homo sapiens	SINGLE PROTEIN	CHEMBL1156752	1	Scientific Literature	J. Med. Chem.	2010	None
CHEMBL183924		0	487.53	0	1.01	28	CC#CCOc1ccc(S(=O)(=O)N2Cc3ccc(CO)cc3N(C(C)=O)CC2C(=O)NO)cc1	IC50	'='	20.0	nM	7.70			UO_0000065	15.79	0.31	6.69	5.64	False	CHEMBL1003623	Inhibition of MMP13	B	BAO_0000357	single protein format	None	None	None	None	None	CHEMBL280	Matrix metalloproteinase 13	Homo sapiens	SINGLE PROTEIN	CHEMBL1140868	1	Scientific Literature	Bioorg. Med. Chem.	2009	None
CHEMBL491287		0	501.61	1	2.42	30	C=CCONC(=O)[C@@H]1[C@@H](C)N(C(C)=O)CCN1S(=O)(=O)c1ccc(OCc2ccc(C)cc2)cc1	IC50	'='	3.0	nM	8.52			UO_0000065	16.99	0.33	6.10	8.10	False	CHEMBL1003623	Inhibition of MMP13	B	BAO_0000357	single protein format	None	None	None	None	None	CHEMBL280	Matrix metalloproteinase 13	Homo sapiens	SINGLE PROTEIN	CHEMBL1140868	1	Scientific Literature	Bioorg. Med. Chem.	2009	None
CHEMBL185375		0	521.56	1	1.60	3d	CC#CCOc1ccc(S(=O)(=O)N2Cc3ccccc3N(C(=O)c3cnccn3)CC2C(=O)NO)cc1	IC50	'='	20.0	nM	7.70			UO_0000065	14.76	0.28	6.10	5.42	False	CHEMBL827219	In vitro inhibitory activity against matrix metalloprotease-13	B	BAO_0000357	single protein format	None	None	None	None	None	CHEMBL280	Matrix metalloproteinase 13	Homo sapiens	SINGLE PROTEIN	CHEMBL1137145	1	Scientific Literature	Bioorg. Med. Chem. Lett.	2004	None
CHEMBL392232		0	488.62	0	4.12	23	Cc1cc(COc2ccc(C(=O)N[C@@H]3CN(C)CC[C@@H]3c3n[nH]c(=S)[nH]3)cc2)c2ccccc2n1	Ki	'>'	5025.0	nM				UO_0000065					False	CHEMBL922945	Inhibition of MMP13	B	BAO_0000357	single protein format	None	None	None	None	None	CHEMBL280	Matrix metalloproteinase 13	Homo sapiens	SINGLE PROTEIN	CHEMBL1140660	1	Scientific Literature	Bioorg. Med. Chem. Lett.	2007	None
CHEMBL247743		0	552.68	1	3.45	22	Cc1cc(COc2ccc(C(=O)N[C@@H]3CN(S(C)(=O)=O)CC[C@@H]3c3n[nH]c(=S)[nH]3)cc2)c2ccccc2n1	Ki	'>'	5025.0	nM				UO_0000065					False	CHEMBL922945	Inhibition of MMP13	B	BAO_0000357	single protein format	None	None	None	None	None	CHEMBL280	Matrix metalloproteinase 13	Homo sapiens	SINGLE PROTEIN	CHEMBL1140660	1	Scientific Literature	Bioorg. Med. Chem. Lett.	2007	None
CHEMBL315114		0	564.66	1	2.95	table 33, 16	COCCOC(=O)N1CCC(C(C(=O)O)N(CCOC)S(=O)(=O)c2ccc(-c3ccc(OC)cc3)cc2)CC1	IC50	'='	1.0	nM	9.00			UO_0000065	15.94	0.32	6.05	6.82	False	CHEMBL924952	Inhibition of MMP13	B	BAO_0000357	single protein format	None	None	None	None	None	CHEMBL280	Matrix metalloproteinase 13	Homo sapiens	SINGLE PROTEIN	CHEMBL1140610	1	Scientific Literature	Bioorg. Med. Chem.	2007	None
CHEMBL178163		0	457.44	0	3.50	table 37, 6	O=C1NC(=O)C2(CCC(=O)N2c2ccc(Oc3ccc(Oc4ccccc4)cc3)cc2)C(=O)N1	Ki	'='	0.3311	nM	9.48			UO_0000065	20.72	0.38	5.98	8.31	False	CHEMBL924952	Inhibition of MMP13	B	BAO_0000357	single protein format	None	None	None	None	None	CHEMBL280	Matrix metalloproteinase 13	Homo sapiens	SINGLE PROTEIN	CHEMBL1140610	1	Scientific Literature	Bioorg. Med. Chem.	2007	None
CHEMBL391288		0	578.59	1	2.12	57	Cc1cc(COc2ccc(C(=O)NC3CN(C(=O)c4cccnc4)CC34C(=O)NC(=O)NC4=O)cc2)c2ccccc2n1	Ki	'='	1310.0	nM	5.88			UO_0000065	10.17	0.19	3.76	3.68	False	CHEMBL902121	Inhibition of MMP13	B	BAO_0000357	single protein format	None	None	None	None	None	CHEMBL280	Matrix metalloproteinase 13	Homo sapiens	SINGLE PROTEIN	CHEMBL1138371	1	Scientific Literature	Bioorg. Med. Chem. Lett.	2007	None
CHEMBL247967		0	472.50	0	2.76	53	Cc1cc(COc2ccc(C(=O)NC3CCCC34C(=O)NC(=O)NC4=O)cc2)c2ccccc2n1	Ki						Not Determined						False	CHEMBL902121	Inhibition of MMP13	B	BAO_0000357	single protein format	None	None	None	None	None	CHEMBL280	Matrix metalloproteinase 13	Homo sapiens	SINGLE PROTEIN	CHEMBL1138371	1	Scientific Literature	Bioorg. Med. Chem. Lett.	2007	None
CHEMBL209970		0	472.59	0	1.19	E	CC#CCOc1ccc(S(=O)(=O)CC2(C(=O)NO)CCN(S(=O)(=O)C(C)C)CC2)cc1	IC50	'='	230.0	nM	6.64			UO_0000065	14.05	0.29	5.45	5.10	True	CHEMBL889861	Inhibition of MMP13	B	BAO_0000357	single protein format	None	None	None	None	None	CHEMBL280	Matrix metalloproteinase 13	Homo sapiens	SINGLE PROTEIN	CHEMBL1146270	1	Scientific Literature	Bioorg. Med. Chem. Lett.	2007	None
CHEMBL234352		0	512.65	1	2.11	9	CC#CCOc1ccc(S(=O)(=O)CC2(C(=O)NO)CCN(S(=O)(=O)C3CCCCC3)CC2)cc1	IC50	'='	24.4	nM	7.61			UO_0000065	14.85	0.31	5.50	5.85	False	CHEMBL889861	Inhibition of MMP13	B	BAO_0000357	single protein format	None	None	None	None	None	CHEMBL280	Matrix metalloproteinase 13	Homo sapiens	SINGLE PROTEIN	CHEMBL1146270	1	Scientific Literature	Bioorg. Med. Chem. Lett.	2007	None
CHEMBL392295		0	500.64	1	1.97	3	CC#CCOc1ccc(S(=O)(=O)CC2(C(=O)NO)CCN(S(=O)(=O)C(CC)CC)CC2)cc1	IC50	'='	136.0	nM	6.87			UO_0000065	13.72	0.28	4.90	5.28	False	CHEMBL889861	Inhibition of MMP13	B	BAO_0000357	single protein format	None	None	None	None	None	CHEMBL280	Matrix metalloproteinase 13	Homo sapiens	SINGLE PROTEIN	CHEMBL1146270	1	Scientific Literature	Bioorg. Med. Chem. Lett.	2007	None
CHEMBL475540		0	363.39	0	1.95	4	O=C(O)CCC(NS(=O)(=O)c1ccc(-c2ccccc2)cc1)C(=O)O	IC50	'='	280.0	nM	6.55			UO_0000065	18.03	0.36	4.60	5.43	False	CHEMBL940646	Inhibition of human recombinant MMP13 by fluorogenic substrate assay	B	BAO_0000357	single protein format	Homo sapiens	None	None	None	None	CHEMBL280	Matrix metalloproteinase 13	Homo sapiens	SINGLE PROTEIN	CHEMBL1140994	1	Scientific Literature	Bioorg. Med. Chem.	2009	None
CHEMBL473326		0	292.79	0	3.62	1	Oc1nc(SCc2ccc(Cl)cc2)nc2c1CCC2	Activity						Active						False	CHEMBL940669	Inhibition of human recombinant MMP13 at 200 uM by HxBPyne probe-based competitive activity based protein profiling assay in presence of 5 uM HxBpane competitor	B	BAO_0000357	single protein format	Homo sapiens	None	None	None	None	CHEMBL280	Matrix metalloproteinase 13	Homo sapiens	SINGLE PROTEIN	CHEMBL1140994	1	Scientific Literature	Bioorg. Med. Chem.	2009	None
CHEMBL147107		0	397.50	0	1.21	55	CCCOc1ccc(S(=O)(=O)N2C[C@@H](N3CCCC3)C[C@@H]2C(=O)NO)cc1	IC50	'='	1.0	nM	9.00			UO_0000065	22.64	0.46	7.79	9.07	False	CHEMBL719146	In vitro inhibitory activity against human recombinant matrix metalloprotease-13 (collagenase-3)	B	BAO_0000357	single protein format	None	None	None	None	None	CHEMBL280	Matrix metalloproteinase 13	Homo sapiens	SINGLE PROTEIN	CHEMBL1133563	1	Scientific Literature	J. Med. Chem.	2000	None
CHEMBL573934		0	383.43	0	3.31	7	COc1ccc(-c2ccc(S(=O)(=O)c3ccccc3C(=O)NO)cc2)cc1	IC50	'='	260.0	nM	6.58			UO_0000065	17.17	0.33	3.28	7.10	False	CHEMBL1042357	Inhibition of para-aminophenylmercuric acetate-activated human pro-MMP13 after 4 hrs by fluorimetry	B	BAO_0000357	single protein format	Homo sapiens	None	None	None	None	CHEMBL280	Matrix metalloproteinase 13	Homo sapiens	SINGLE PROTEIN	CHEMBL1154164	1	Scientific Literature	J. Med. Chem.	2009	None
CHEMBL1241348	FALDAPREVIR	3	869.84	3	6.30	BI 201335	C=C[C@@H]1C[C@]1(NC(=O)[C@@H]1C[C@@H](Oc2cc(-c3csc(NC(=O)C(C)C)n3)nc3c(Br)c(OC)ccc23)CN1C(=O)[C@@H](NC(=O)OC1CCCC1)C(C)(C)C)C(=O)O	Inhibition	'='	5.0	%				UO_0000187					False	CHEMBL1677881	Inhibition of human MMP-13 at 10 uM	B	BAO_0000357	single protein format	Homo sapiens	None	None	None	None	CHEMBL280	Matrix metalloproteinase 13	Homo sapiens	SINGLE PROTEIN	CHEMBL1671761	1	Scientific Literature	Antimicrob. Agents Chemother.	2010	None
CHEMBL102441		0	556.58	1	4.23	6f	COc1ccc(S(=O)(=O)N(CC(C)C)C(CCSCc2c(F)c(F)c(F)c(F)c2F)C(=O)NO)cc1	IC50	'='	407.0	nM	6.39			UO_0000065	11.48	0.24	2.16	6.66	False	CHEMBL719144	In vitro inhibition of human matrix metalloprotease-13	B	BAO_0000357	single protein format	None	None	None	None	None	CHEMBL280	Matrix metalloproteinase 13	Homo sapiens	SINGLE PROTEIN	CHEMBL1134591	1	Scientific Literature	J. Med. Chem.	2001	None
CHEMBL309539		0	470.93	0	2.71	4i	COc1ccc(S(=O)(=O)N2CCC(Oc3ccc(Cl)cc3)CC2)c(C(=O)NO)c1OC	Activity	'='	1.5	nM				UO_0000065					False	CHEMBL719137	Inhibitory activity against human Matrix metalloprotease-13	B	BAO_0000357	single protein format	None	None	None	None	None	CHEMBL280	Matrix metalloproteinase 13	Homo sapiens	SINGLE PROTEIN	CHEMBL1134722	1	Scientific Literature	Bioorg. Med. Chem. Lett.	2001	None
CHEMBL176612		0	260.38	0	2.03	3c	COc1ccc(S(=O)(=O)C[C@@H](C)CS)cc1	IC50	'='	250.0	nM	6.60			UO_0000065	25.36	0.56	4.57	15.22	False	CHEMBL716177	Inhibition of Matrix metalloprotease-13 (MMP-13)	B	BAO_0000357	single protein format	Homo sapiens	None	None	None	None	CHEMBL280	Matrix metalloproteinase 13	Homo sapiens	SINGLE PROTEIN	CHEMBL1131666	1	Scientific Literature	Bioorg. Med. Chem. Lett.	1999	None
CHEMBL567628		0	695.71	2	6.08	7F2	O=C(N[C@@H](Cc1ccccc1)P(=O)(O)C[C@H](Cc1cc(-c2ccccc2)no1)C(=O)N[C@@H](Cc1ccccc1)C(=O)O)OCc1ccccc1	Ki	'>'	10000.0	nM				UO_0000065					False	CHEMBL1045250	Inhibition of human MMP13	B	BAO_0000357	single protein format	Homo sapiens	None	None	None	None	CHEMBL280	Matrix metalloproteinase 13	Homo sapiens	SINGLE PROTEIN	CHEMBL1156752	1	Scientific Literature	J. Med. Chem.	2010	None
CHEMBL110750		0	481.40	0	2.74	12c	C[C@H](NS(=O)(=O)c1ccccc1)C(=O)NC1=NN=C(c2ccc(Br)cc2)CS1	Ki	'='	370.0	nM	6.43			UO_0000065	13.36	0.31	3.69	6.43	False	CHEMBL717447	In Vitro inhibitory activity against the catalytic domain of the matrix metalloprotease-13	B	BAO_0000357	single protein format	None	None	None	None	None	CHEMBL280	Matrix metalloproteinase 13	Homo sapiens	SINGLE PROTEIN	CHEMBL1134615	1	Scientific Literature	J. Med. Chem.	2001	None
CHEMBL241048		0	446.46	0	2.22	13	Cc1cc(COc2ccc(C(=O)NCC3(C)C(=O)NC(=O)NC3=O)cc2)c2ccccc2n1	Ki	'>'	5020.0	nM				UO_0000065					False	CHEMBL902121	Inhibition of MMP13	B	BAO_0000357	single protein format	None	None	None	None	None	CHEMBL280	Matrix metalloproteinase 13	Homo sapiens	SINGLE PROTEIN	CHEMBL1138371	1	Scientific Literature	Bioorg. Med. Chem. Lett.	2007	None
CHEMBL82217		0	504.48	1	3.07	4r	COc1ccc(OC)c(S(=O)(=O)N2CCC(Oc3ccc(C(F)(F)F)cc3)CC2)c1C(=O)NO	Activity	'='	110.0	nM				UO_0000065					False	CHEMBL719137	Inhibitory activity against human Matrix metalloprotease-13	B	BAO_0000357	single protein format	None	None	None	None	None	CHEMBL280	Matrix metalloproteinase 13	Homo sapiens	SINGLE PROTEIN	CHEMBL1134722	1	Scientific Literature	Bioorg. Med. Chem. Lett.	2001	None
CHEMBL1433	DOXYCYCLINE	4	444.44	1	-0.35	DC	C[C@H]1c2cccc(O)c2C(=O)C2=C(O)[C@]3(O)C(=O)C(C(N)=O)=C(O)[C@@H](N(C)C)[C@@H]3[C@@H](O)[C@@H]21	IC50	'='	40000.0	nM	4.40			UO_0000065	9.90	0.19	4.75	2.42	False	CHEMBL891125	Inhibition of human MMP13	B	BAO_0000357	single protein format	Homo sapiens	None	None	None	None	CHEMBL280	Matrix metalloproteinase 13	Homo sapiens	SINGLE PROTEIN	CHEMBL1147035	1	Scientific Literature	Bioorg. Med. Chem.	2007	None
CHEMBL559250		0	563.63	2	5.01	29	CC(=O)Nc1cccc2oc(C(=O)Nc3ccc(-c4ccc(S(=O)(=O)N[C@H](C(=O)O)C(C)C)cc4)cc3)c(C)c12	IC50	'='	25.0	nM	7.60			UO_0000065	13.49	0.26	2.59	4.91	False	CHEMBL1055710	Inhibition of MMP13	B	BAO_0000357	single protein format	None	None	None	None	None	CHEMBL280	Matrix metalloproteinase 13	Homo sapiens	SINGLE PROTEIN	CHEMBL1153501	1	Scientific Literature	Bioorg. Med. Chem. Lett.	2009	None
CHEMBL315114		0	564.66	1	2.95	13n	COCCOC(=O)N1CCC(C(C(=O)O)N(CCOC)S(=O)(=O)c2ccc(-c3ccc(OC)cc3)cc2)CC1	IC50	'='	1.0	nM	9.00			UO_0000065	15.94	0.32	6.05	6.82	True	CHEMBL719147	In vitro inhibitory activity against matrix metalloprotease-13	B	BAO_0000357	single protein format	None	None	None	None	None	CHEMBL280	Matrix metalloproteinase 13	Homo sapiens	SINGLE PROTEIN	CHEMBL1134541	1	Scientific Literature	J. Med. Chem.	2001	None
CHEMBL196092		0	354.38	0	-0.02	5a	CC#CCOc1ccc(S(=O)(=O)N2CCOCC2C(=O)NO)cc1	IC50	'='	26.0	nM	7.58			UO_0000065	21.40	0.43	7.61	7.21	False	CHEMBL880932	Inhibitory activity against matrix metallopeptidase 13	B	BAO_0000357	single protein format	Homo sapiens	None	None	None	None	CHEMBL280	Matrix metalloproteinase 13	Homo sapiens	SINGLE PROTEIN	CHEMBL1141066	1	Scientific Literature	Bioorg. Med. Chem. Lett.	2005	None
CHEMBL370631		0	640.76	2	7.19	21	CCc1ccc2oc(C(=O)Nc3ccc(-c4ccc(S(=O)(=O)N[C@H](C(=O)O)C(C)C)cc4)cc3)c(C)c2c1OCc1ccccc1	IC50	'='	67.0	nM	7.17			UO_0000065	11.20	0.21	-0.02	5.32	False	CHEMBL882118	Inhibitory concentration against MMP-13	B	BAO_0000357	single protein format	Homo sapiens	None	None	None	None	CHEMBL280	Matrix metalloproteinase 13	Homo sapiens	SINGLE PROTEIN	CHEMBL1143494	1	Scientific Literature	Bioorg. Med. Chem. Lett.	2005	None
CHEMBL100100		0	558.75	1	3.86	9i	CN(C)c1cccc2c(S(=O)(=O)N(C)C[C@H](C(=O)NO)[C@@H](CC3CCCC3)C(=O)N3CCCCC3)cccc12	IC50	'='	8.0	nM	8.10			UO_0000065	14.49	0.28	4.24	7.34	True	CHEMBL710979	Inhibition of Coll-3 MMP-13	B	BAO_0000357	single protein format	None	None	None	None	None	CHEMBL280	Matrix metalloproteinase 13	Homo sapiens	SINGLE PROTEIN	CHEMBL1132007	1	Scientific Literature	Bioorg. Med. Chem. Lett.	1999	None
CHEMBL328162		0	495.64	0	2.65	9h	COc1ccc(S(=O)(=O)N(C)C[C@H](C(=O)NO)[C@@H](CC2CCCC2)C(=O)N2CCCCC2)cc1	IC50	'='	20.0	nM	7.70			UO_0000065	15.53	0.31	5.05	6.62	True	CHEMBL710979	Inhibition of Coll-3 MMP-13	B	BAO_0000357	single protein format	None	None	None	None	None	CHEMBL280	Matrix metalloproteinase 13	Homo sapiens	SINGLE PROTEIN	CHEMBL1132007	1	Scientific Literature	Bioorg. Med. Chem. Lett.	1999	None
CHEMBL83955		0	476.55	0	2.96	13b	CCOC(=O)N1CCC(C(NS(=O)(=O)c2ccc(-c3ccc(OC)cc3)cc2)C(=O)O)CC1	IC50	'='	5.4	nM	8.27			UO_0000065	17.35	0.34	5.31	6.76	True	CHEMBL719147	In vitro inhibitory activity against matrix metalloprotease-13	B	BAO_0000357	single protein format	None	None	None	None	None	CHEMBL280	Matrix metalloproteinase 13	Homo sapiens	SINGLE PROTEIN	CHEMBL1134541	1	Scientific Literature	J. Med. Chem.	2001	None
CHEMBL228318		0	465.51	0	4.38	6	Cc1cc(COc2ccc(C(=O)Nc3ccccc3Cc3n[nH]c(=O)[nH]3)cc2)c2ccccc2n1	Ki	'='	4314.0	nM	5.37			UO_0000065	11.53	0.21	0.99	4.76	False	CHEMBL887631	Binding affinity to MMP13	B	BAO_0000357	single protein format	None	None	None	None	None	CHEMBL280	Matrix metalloproteinase 13	Homo sapiens	SINGLE PROTEIN	CHEMBL1144638	1	Scientific Literature	Bioorg. Med. Chem. Lett.	2007	None
CHEMBL228268		0	425.47	0	2.01	14	Cc1cc(COc2ccc(S(=O)(=O)NCc3n[nH]c(=O)[nH]3)cc2)c2ccccc2n1	Ki	'>'	5025.0	nM				UO_0000065					False	CHEMBL887631	Binding affinity to MMP13	B	BAO_0000357	single protein format	None	None	None	None	None	CHEMBL280	Matrix metalloproteinase 13	Homo sapiens	SINGLE PROTEIN	CHEMBL1144638	1	Scientific Literature	Bioorg. Med. Chem. Lett.	2007	None
CHEMBL368079		0	260.38	0	2.03	3b	COc1ccc(S(=O)(=O)C[C@H](C)CS)cc1	IC50	'='	475.0	nM	6.32			UO_0000065	24.28	0.54	4.29	14.58	False	CHEMBL716177	Inhibition of Matrix metalloprotease-13 (MMP-13)	B	BAO_0000357	single protein format	Homo sapiens	None	None	None	None	CHEMBL280	Matrix metalloproteinase 13	Homo sapiens	SINGLE PROTEIN	CHEMBL1131666	1	Scientific Literature	Bioorg. Med. Chem. Lett.	1999	None
CHEMBL98202		0	512.65	1	4.57	12	Cc1cc(COc2ccc(S(=O)(=O)CC(C=C3CCSCC3)N(O)C=O)cc2)c2ccccc2n1	IC50	'='	25000.0	nM	4.60			UO_0000065	8.98	0.18	0.03	4.75	False	CHEMBL717025	Inhibition of matrix metalloprotease-13	B	BAO_0000357	single protein format	None	None	None	None	None	CHEMBL280	Matrix metalloproteinase 13	Homo sapiens	SINGLE PROTEIN	CHEMBL1146763	1	Scientific Literature	Bioorg. Med. Chem. Lett.	2004	None
CHEMBL375318		0	606.54	1	2.48	66	O=C(NO)C1(S(=O)(=O)c2ccc(OCC#CCN3CCOCC3)cc2)CCN(Cc2ccc(Br)cc2)CC1	Inhibition	'='	63.0	%				UO_0000187					False	CHEMBL919967	Inhibition of MMP13 at 10 uM	B	BAO_0000357	single protein format	Homo sapiens	None	None	None	None	CHEMBL280	Matrix metalloproteinase 13	Homo sapiens	SINGLE PROTEIN	CHEMBL1149252	1	Scientific Literature	J. Med. Chem.	2004	None
CHEMBL222935		0	293.39	0	2.71	21	CC#CCOc1ccc(SC(C(=O)NO)C(C)C)cc1	IC50	'>'	10000.0	nM				UO_0000065					False	CHEMBL919966	Inhibition of MMP13	B	BAO_0000357	single protein format	Homo sapiens	None	None	None	None	CHEMBL280	Matrix metalloproteinase 13	Homo sapiens	SINGLE PROTEIN	CHEMBL1149252	1	Scientific Literature	J. Med. Chem.	2004	None
CHEMBL225331		0	535.46	1	3.56	60	CCC#CCOc1ccc(S(=O)(=O)C2(C(=O)NO)CCN(Cc3ccc(Br)cc3)CC2)cc1	Inhibition	'='	40.0	%				UO_0000187					False	CHEMBL919967	Inhibition of MMP13 at 10 uM	B	BAO_0000357	single protein format	Homo sapiens	None	None	None	None	CHEMBL280	Matrix metalloproteinase 13	Homo sapiens	SINGLE PROTEIN	CHEMBL1149252	1	Scientific Literature	J. Med. Chem.	2004	None
CHEMBL224845		0	476.98	0	3.06	65	CC#CCOc1ccc(S(=O)(=O)C2(C(=O)NO)CCN(Cc3ccc(Cl)cc3)CC2)cc1	Inhibition	'='	56.0	%				UO_0000187					False	CHEMBL919967	Inhibition of MMP13 at 10 uM	B	BAO_0000357	single protein format	Homo sapiens	None	None	None	None	CHEMBL280	Matrix metalloproteinase 13	Homo sapiens	SINGLE PROTEIN	CHEMBL1149252	1	Scientific Literature	J. Med. Chem.	2004	None
CHEMBL221627		0	420.53	0	3.46	69	CC#CCOc1ccc(SC2(C(=O)NO)CCN(C(=O)OC(C)(C)C)CC2)cc1	Inhibition	'='	24.0	%				UO_0000187					False	CHEMBL919966	Inhibition of MMP13	B	BAO_0000357	single protein format	Homo sapiens	None	None	None	None	CHEMBL280	Matrix metalloproteinase 13	Homo sapiens	SINGLE PROTEIN	CHEMBL1149252	1	Scientific Literature	J. Med. Chem.	2004	None
CHEMBL550350		0	504.99	1	4.42	4d	CC(C)ON(CC(=O)NO)S(=O)(=O)c1ccc(-c2ccc(OCc3ccc(Cl)cc3)cc2)cc1	IC50	'='	19.0	nM	7.72			UO_0000065	15.29	0.31	3.30	7.34	False	CHEMBL816870	Inhibition of MMP13	B	BAO_0000357	single protein format	None	None	None	None	None	CHEMBL280	Matrix metalloproteinase 13	Homo sapiens	SINGLE PROTEIN	CHEMBL1158483	1	Scientific Literature	J. Med. Chem.	2009	None
CHEMBL402436		0	525.63	1	3.28	15	CSc1nc2ccccc2n1Cc1ccc(C(=O)N[C@@H]2CN(C(=O)OC(C)(C)C)C[C@@H]2C(=O)NO)cc1	Ki	'>'	5025.0	nM				UO_0000065					False	CHEMBL946134	Inhibition of MMP13	B	BAO_0000357	single protein format	None	None	None	None	None	CHEMBL280	Matrix metalloproteinase 13	Homo sapiens	SINGLE PROTEIN	CHEMBL1141492	1	Scientific Literature	Bioorg. Med. Chem. Lett.	2008	None
CHEMBL311768		0	426.49	0	3.52	6b	COc1ccc(S(=O)(=O)N(Cc2ccccc2)c2cc(C)ccc2C(=O)NO)cc1	IC50	'='	982.0	nM	6.01			UO_0000065	14.09	0.27	2.49	6.26	False	CHEMBL719138	Inhibitory activity against Matrix metalloprotease-13	B	BAO_0000357	single protein format	None	None	None	None	None	CHEMBL280	Matrix metalloproteinase 13	Homo sapiens	SINGLE PROTEIN	CHEMBL1133789	1	Scientific Literature	Bioorg. Med. Chem. Lett.	2001	None
CHEMBL329287		0	431.60	0	1.99	table 20, 11	CCCN(C[C@H](C(=O)NO)[C@@H](CC1CCCC1)C(=O)N1CCCCC1)S(C)(=O)=O	IC50	'='	199.53	nM	6.70			UO_0000065	15.52	0.32	4.71	6.26	False	CHEMBL924952	Inhibition of MMP13	B	BAO_0000357	single protein format	None	None	None	None	None	CHEMBL280	Matrix metalloproteinase 13	Homo sapiens	SINGLE PROTEIN	CHEMBL1140610	1	Scientific Literature	Bioorg. Med. Chem.	2007	None
CHEMBL83955		0	476.55	0	2.96	table 33, 2	CCOC(=O)N1CCC(C(NS(=O)(=O)c2ccc(-c3ccc(OC)cc3)cc2)C(=O)O)CC1	IC50	'='	5.37	nM	8.27			UO_0000065	17.35	0.34	5.31	6.77	False	CHEMBL924952	Inhibition of MMP13	B	BAO_0000357	single protein format	None	None	None	None	None	CHEMBL280	Matrix metalloproteinase 13	Homo sapiens	SINGLE PROTEIN	CHEMBL1140610	1	Scientific Literature	Bioorg. Med. Chem.	2007	None
CHEMBL419868		0	419.50	0	1.47	table 40, 1	COc1ccc(S(=O)(=O)N2CCCN(Cc3ccccc3)CC2C(=O)NO)cc1	IC50	'='	64.57	nM	7.19			UO_0000065	17.14	0.34	5.72	7.25	False	CHEMBL924952	Inhibition of MMP13	B	BAO_0000357	single protein format	None	None	None	None	None	CHEMBL280	Matrix metalloproteinase 13	Homo sapiens	SINGLE PROTEIN	CHEMBL1140610	1	Scientific Literature	Bioorg. Med. Chem.	2007	None
CHEMBL313168		0	448.50	0	1.50	table 40, 11	COc1ccc(S(=O)(=O)N2CCCN(C(=O)Nc3ccccc3)CC2C(=O)NO)cc1	IC50	'='	16.98	nM	7.77			UO_0000065	17.32	0.34	6.27	6.06	False	CHEMBL924952	Inhibition of MMP13	B	BAO_0000357	single protein format	None	None	None	None	None	CHEMBL280	Matrix metalloproteinase 13	Homo sapiens	SINGLE PROTEIN	CHEMBL1140610	1	Scientific Literature	Bioorg. Med. Chem.	2007	None
CHEMBL178929		0	439.49	0	-0.17	table 42, 4	CC#CCOc1ccc(S(=O)(=O)N2CCN(C(=O)COC)CCC2C(=O)NO)cc1	IC50	'='	30.9	nM	7.51			UO_0000065	17.09	0.34	7.68	5.99	False	CHEMBL924952	Inhibition of MMP13	B	BAO_0000357	single protein format	None	None	None	None	None	CHEMBL280	Matrix metalloproteinase 13	Homo sapiens	SINGLE PROTEIN	CHEMBL1140610	1	Scientific Literature	Bioorg. Med. Chem.	2007	None
CHEMBL419607		0	500.53	1	1.68	table 41, 10	COc1ccc(S(=O)(=O)N2CCN(C(=O)c3c(-c4ccccc4)noc3C)CC2C(=O)NO)cc1	IC50	'='	26.92	nM	7.57			UO_0000065	15.12	0.30	5.89	5.32	False	CHEMBL924952	Inhibition of MMP13	B	BAO_0000357	single protein format	None	None	None	None	None	CHEMBL280	Matrix metalloproteinase 13	Homo sapiens	SINGLE PROTEIN	CHEMBL1140610	1	Scientific Literature	Bioorg. Med. Chem.	2007	None
CHEMBL421644		0	419.46	0	0.72	table 41, 6	COc1ccc(S(=O)(=O)N2CCN(C(=O)c3ccccc3)CC2C(=O)NO)cc1	IC50	'='	3.02	nM	8.52			UO_0000065	20.31	0.40	7.80	7.33	False	CHEMBL924952	Inhibition of MMP13	B	BAO_0000357	single protein format	None	None	None	None	None	CHEMBL280	Matrix metalloproteinase 13	Homo sapiens	SINGLE PROTEIN	CHEMBL1140610	1	Scientific Literature	Bioorg. Med. Chem.	2007	None
CHEMBL123615		0	413.50	0	0.98	table 41, 2	CCCCCC(=O)N1CCN(S(=O)(=O)c2ccc(OC)cc2)C(C(=O)NO)C1	IC50	'='	1.698	nM	8.77			UO_0000065	21.21	0.43	7.79	7.54	False	CHEMBL924952	Inhibition of MMP13	B	BAO_0000357	single protein format	None	None	None	None	None	CHEMBL280	Matrix metalloproteinase 13	Homo sapiens	SINGLE PROTEIN	CHEMBL1140610	1	Scientific Literature	Bioorg. Med. Chem.	2007	None
CHEMBL44455		0	378.41	0	2.65	11m	CC(C)[C@H](NS(=O)(=O)c1ccc(-c2ccc([N+](=O)[O-])cc2)cc1)C(=O)O	Inhibition effect	'='	0.897										False	CHEMBL717444	Inhibition of human matrix metalloprotease-13 at 20 nM	B	BAO_0000357	single protein format	Homo sapiens	None	None	None	None	CHEMBL280	Matrix metalloproteinase 13	Homo sapiens	SINGLE PROTEIN	CHEMBL1136087	1	Scientific Literature	Bioorg. Med. Chem. Lett.	2003	None
CHEMBL211487		0	436.53	0	1.78	17d	CC#CCOc1ccc(S(=O)(=O)CC2(C(=O)NO)CCN(C(=O)CCC)CC2)cc1	IC50	'='	24.0	nM	7.62			UO_0000065	17.46	0.35	5.84	6.74	False	CHEMBL867337	Inhibition of MMP13	B	BAO_0000357	single protein format	Homo sapiens	None	None	None	None	CHEMBL280	Matrix metalloproteinase 13	Homo sapiens	SINGLE PROTEIN	CHEMBL1138965	1	Scientific Literature	Bioorg. Med. Chem. Lett.	2006	None
CHEMBL103442		0	466.51	0	3.09	4e	O=C(NO)C(CCN1C(=O)c2ccccc2S1(=O)=O)COc1ccc(-c2ccccc2)cc1	IC50	'='	42.0	nM	7.38			UO_0000065	15.81	0.31	4.29	6.53	False	CHEMBL716176	Inhibition of Matrix metalloprotease-13	B	BAO_0000357	single protein format	Homo sapiens	None	None	None	None	CHEMBL280	Matrix metalloproteinase 13	Homo sapiens	SINGLE PROTEIN	CHEMBL1134157	1	Scientific Literature	Bioorg. Med. Chem. Lett.	2001	None
CHEMBL45357		0	344.43	0	1.63	21	CC[C@@H](C(=O)NO)N(CC(C)C)S(=O)(=O)c1ccc(OC)cc1	IC50	'='	96.0	nM	7.02			UO_0000065	20.37	0.42	5.39	7.31	False	CHEMBL710978	Inhibition of matrix metalloprotease-13	B	BAO_0000357	single protein format	Homo sapiens	None	None	None	None	CHEMBL280	Matrix metalloproteinase 13	Homo sapiens	SINGLE PROTEIN	CHEMBL1132530	1	Scientific Literature	Bioorg. Med. Chem. Lett.	1999	None
CHEMBL321257		0	426.88	0	2.47	16	O=C(NO)C1(NS(=O)(=O)c2ccc(Oc3ccc(Cl)cc3)cc2)CCOCC1	IC50	'='	1.2	nM	8.92			UO_0000065	20.90	0.44	6.45	7.83	False	CHEMBL717437	Inhibitory activity against matrix metalloprotease-13 (MMP-13)	B	BAO_0000357	single protein format	None	None	None	None	None	CHEMBL280	Matrix metalloproteinase 13	Homo sapiens	SINGLE PROTEIN	CHEMBL1147455	1	Scientific Literature	Bioorg. Med. Chem. Lett.	2004	None
CHEMBL117375		0	417.44	0	1.68	18	N#Cc1ccc(Oc2ccc(S(=O)(=O)NC3(C(=O)NO)CCOCC3)cc2)cc1	IC50	'='	1.7	nM	8.77			UO_0000065	21.01	0.41	7.09	6.37	False	CHEMBL717437	Inhibitory activity against matrix metalloprotease-13 (MMP-13)	B	BAO_0000357	single protein format	None	None	None	None	None	CHEMBL280	Matrix metalloproteinase 13	Homo sapiens	SINGLE PROTEIN	CHEMBL1147455	1	Scientific Literature	Bioorg. Med. Chem. Lett.	2004	None
CHEMBL115666		0	393.42	0	1.21	25	O=C(NO)C1(NS(=O)(=O)c2ccc(Oc3ccccn3)cc2)CCOCC1	IC50	'='	13.0	nM	7.89			UO_0000065	20.04	0.40	6.68	6.22	False	CHEMBL717437	Inhibitory activity against matrix metalloprotease-13 (MMP-13)	B	BAO_0000357	single protein format	None	None	None	None	None	CHEMBL280	Matrix metalloproteinase 13	Homo sapiens	SINGLE PROTEIN	CHEMBL1147455	1	Scientific Literature	Bioorg. Med. Chem. Lett.	2004	None
CHEMBL147005		0	482.56	0	1.18	74	CCCCOc1ccc(S(=O)(=O)N2C[C@@H](N3C(=O)CN(CCC)C3=O)C[C@@H]2C(=O)NO)cc1	IC50	'='	0.3	nM	9.52			UO_0000065	19.73	0.39	8.34	6.97	False	CHEMBL719146	In vitro inhibitory activity against human recombinant matrix metalloprotease-13 (collagenase-3)	B	BAO_0000357	single protein format	None	None	None	None	None	CHEMBL280	Matrix metalloproteinase 13	Homo sapiens	SINGLE PROTEIN	CHEMBL1133563	1	Scientific Literature	J. Med. Chem.	2000	None
CHEMBL1084206		0	475.57	0	1.85	2f	COc1cccc(N2CCN(c3ccc(S(=O)(=O)C4(C(=O)NO)CCOCC4)cc3)CC2)c1	IC50	'='	8.0	nM	8.10			UO_0000065	17.03	0.34	6.25	7.47	False	CHEMBL1118891	Inhibition of MMP13	B	BAO_0000357	single protein format	None	None	None	None	None	CHEMBL280	Matrix metalloproteinase 13	Homo sapiens	SINGLE PROTEIN	CHEMBL1158637	1	Scientific Literature	Bioorg. Med. Chem. Lett.	2010	None
CHEMBL310270		0	566.65	2	5.71	15	CNC(=O)[C@@H](NC(=O)C(CCc1ccccc1)CP(=O)(O)Cc1ccc(Cc2ccccc2F)cc1)C(C)(C)C	IC50	'='	18.0	nM	7.75			UO_0000065	13.67	0.26	2.03	8.11	False	CHEMBL717024	Inhibitory activity against matrix metalloprotease-13	B	BAO_0000357	single protein format	None	None	None	None	None	CHEMBL280	Matrix metalloproteinase 13	Homo sapiens	SINGLE PROTEIN	CHEMBL1136104	1	Scientific Literature	Bioorg. Med. Chem. Lett.	2003	None
CHEMBL1234370		0	374.48	0	1.48	R-4a	COc1ccc(S(=O)(=O)N2CCCSC(C)(C)[C@H]2C(=O)NO)cc1	IC50	'='	2330.0	nM	5.63			UO_0000065	15.04	0.32	4.15	5.87	False	CHEMBL877754	In vitro inhibitory activity against collagenase-3 (matrix metalloprotease-13).	B	BAO_0000357	single protein format	None	None	None	None	None	CHEMBL280	Matrix metalloproteinase 13	Homo sapiens	SINGLE PROTEIN	CHEMBL1132690	1	Scientific Literature	J. Med. Chem.	1999	None
CHEMBL183132		0	457.55	0	1.86	18	CC#CCOc1ccc(S(=O)(=O)N2CCN(Cc3ccccc3)CCC2C(=O)NO)cc1	IC50	'='	7.0	nM	8.15			UO_0000065	17.82	0.35	6.29	8.22	True	CHEMBL833549	Inhibitory concentration against Matrix metalloprotease-13 at 1 uM	B	BAO_0000357	single protein format	None	None	None	None	None	CHEMBL280	Matrix metalloproteinase 13	Homo sapiens	SINGLE PROTEIN	CHEMBL1140260	1	Scientific Literature	Bioorg. Med. Chem. Lett.	2005	None
CHEMBL102798		0	557.69	1	3.20	5a	COc1ccc(S(=O)(=O)N(CC(=O)NCc2ccccc2)C(CCSCc2ccccc2)C(=O)NO)cc1	IC50	'='	0.5	nM	9.30			UO_0000065	16.68	0.33	6.10	7.44	False	CHEMBL719144	In vitro inhibition of human matrix metalloprotease-13	B	BAO_0000357	single protein format	None	None	None	None	None	CHEMBL280	Matrix metalloproteinase 13	Homo sapiens	SINGLE PROTEIN	CHEMBL1134591	1	Scientific Literature	J. Med. Chem.	2001	None
CHEMBL427366		0	550.63	2	5.32	20	CCc1ccc2oc(C(=O)Nc3ccc(-c4ccc(S(=O)(=O)N[C@H](C(=O)O)C(C)C)cc4)cc3)c(C)c2c1O	IC50	'='	7.1	nM	8.15			UO_0000065	14.80	0.29	2.83	5.58	False	CHEMBL882118	Inhibitory concentration against MMP-13	B	BAO_0000357	single protein format	Homo sapiens	None	None	None	None	CHEMBL280	Matrix metalloproteinase 13	Homo sapiens	SINGLE PROTEIN	CHEMBL1143494	1	Scientific Literature	Bioorg. Med. Chem. Lett.	2005	None
CHEMBL275130		0	479.55	0	3.55	34	COCCOc1ccc(-c2ccc(S(=O)(=O)NC(CC#Cc3ccccc3)C(=O)O)cc2)cc1	IC50	'='	50.0	nM	7.30			UO_0000065	15.22	0.29	3.75	7.16	True	CHEMBL719150	Inhibitory activity against human matrix metalloprotease-13 in quenched fluorescence assay at pH 7.4	B	BAO_0000357	single protein format	None	None	None	None	None	CHEMBL280	Matrix metalloproteinase 13	Homo sapiens	SINGLE PROTEIN	CHEMBL1134384	1	Scientific Literature	J. Med. Chem.	2001	None
CHEMBL251583		0	403.37	0	1.92	2	CCOCCC1(Oc2ccc(Oc3ccc(F)cc3)nc2)C(=O)NC(=O)NC1=O	IC50	'='	8.9	nM	8.05			UO_0000065	19.96	0.38	6.13	6.95	False	CHEMBL941691	Inhibition of MMP13	B	BAO_0000357	single protein format	None	None	None	None	None	CHEMBL280	Matrix metalloproteinase 13	Homo sapiens	SINGLE PROTEIN	CHEMBL1140560	1	Scientific Literature	Bioorg. Med. Chem. Lett.	2007	None
CHEMBL417977		0	449.53	0	3.93	37	CCOc1cccc(-c2ccc(S(=O)(=O)NC(CC#Cc3ccccc3)C(=O)O)cc2)c1	IC50	'>'	1600.0	nM				UO_0000065					False	CHEMBL719150	Inhibitory activity against human matrix metalloprotease-13 in quenched fluorescence assay at pH 7.4	B	BAO_0000357	single protein format	None	None	None	None	None	CHEMBL280	Matrix metalloproteinase 13	Homo sapiens	SINGLE PROTEIN	CHEMBL1134384	1	Scientific Literature	J. Med. Chem.	2001	None
CHEMBL43644		0	427.32	0	2.92	16a	CC(C)[C@H](NS(=O)(=O)c1ccc(-c2ccc(Br)cc2)cc1)C(=O)NO	IC50	'='	650.0	nM	6.19			UO_0000065	14.48	0.34	3.27	6.48	False	CHEMBL719145	In vitro inhibition of human recombinant matrix metalloprotease-13 (MMP-13)	B	BAO_0000357	single protein format	None	None	None	None	None	CHEMBL280	Matrix metalloproteinase 13	Homo sapiens	SINGLE PROTEIN	CHEMBL1133013	1	Scientific Literature	J. Med. Chem.	2000	None
CHEMBL38352		0	543.40	1	3.92	8d	COc1ccc(S(=O)(=O)N(Cc2cccnc2)c2c(C(=O)NO)cnc3c(Br)cccc23)cc1	IC50	'='	1.0	nM	9.00			UO_0000065	16.56	0.36	5.08	7.39	False	CHEMBL717026	Inhibitory activity against matrix metalloprotease 13 (MMP-13).	B	BAO_0000357	single protein format	None	None	None	None	None	CHEMBL280	Matrix metalloproteinase 13	Homo sapiens	SINGLE PROTEIN	CHEMBL1136711	1	Scientific Literature	Bioorg. Med. Chem. Lett.	2003	None
CHEMBL2111753		0	426.88	0	2.47	36 (6/S/Cl)	O=C(NO)[C@@]1(NS(=O)(=O)c2ccc(Oc3ccc(Cl)cc3)cc2)CCCOC1	IC50	'='	0.35	nM	9.46			UO_0000065	22.15	0.46	6.99	8.30	False	CHEMBL717437	Inhibitory activity against matrix metalloprotease-13 (MMP-13)	B	BAO_0000357	single protein format	None	None	None	None	None	CHEMBL280	Matrix metalloproteinase 13	Homo sapiens	SINGLE PROTEIN	CHEMBL1147455	1	Scientific Literature	Bioorg. Med. Chem. Lett.	2004	None
CHEMBL420758		0	578.69	2	5.58	23	CNC(=O)[C@@H](NC(=O)C(CCc1ccccc1)CP(=O)(O)Cc1ccc(Cc2ccc(OC)cc2)cc1)C(C)(C)C	IC50	'='	54.0	nM	7.27			UO_0000065	12.56	0.24	1.69	6.94	False	CHEMBL717024	Inhibitory activity against matrix metalloprotease-13	B	BAO_0000357	single protein format	None	None	None	None	None	CHEMBL280	Matrix metalloproteinase 13	Homo sapiens	SINGLE PROTEIN	CHEMBL1136104	1	Scientific Literature	Bioorg. Med. Chem. Lett.	2003	None
CHEMBL324615		0	406.46	0	1.60	21	O=C(NO)C1(NS(=O)(=O)c2ccc(OCc3ccccc3)cc2)CCOCC1	Inhibition	'='	11.0	%				UO_0000187					False	CHEMBL694863	Inhibition of MMP-13 induced experimental arthritis in hamster knee by 30 mg/kg p.o.	F	BAO_0000218	organism-based format	None	CHEMBL3987790	Knee	None	None	CHEMBL280	Matrix metalloproteinase 13	Homo sapiens	SINGLE PROTEIN	CHEMBL1147455	1	Scientific Literature	Bioorg. Med. Chem. Lett.	2004	None
CHEMBL430664		0	557.63	1	4.09	8i	COc1ccc(S(=O)(=O)N2Cc3ccccc3N(C(=O)c3ccc(-c4ccccc4)cc3)CC2C(=O)NO)cc1	IC50	'='	0.4	nM	9.40			UO_0000065	16.85	0.32	5.31	8.08	False	CHEMBL717015	Concentration required in vitro to inhibit Matrix metalloprotease-13	B	BAO_0000357	single protein format	None	None	None	None	None	CHEMBL280	Matrix metalloproteinase 13	Homo sapiens	SINGLE PROTEIN	CHEMBL1135203	1	Scientific Literature	Bioorg. Med. Chem. Lett.	2002	None
CHEMBL343220		0	457.55	0	0.64	42	CCCCOc1ccc(S(=O)(=O)N2C[C@@H](NC(=O)[C@@H](O)C(C)C)C[C@@H]2C(=O)NO)cc1	IC50	'='	0.8	nM	9.10			UO_0000065	19.88	0.40	8.46	6.26	False	CHEMBL719146	In vitro inhibitory activity against human recombinant matrix metalloprotease-13 (collagenase-3)	B	BAO_0000357	single protein format	None	None	None	None	None	CHEMBL280	Matrix metalloproteinase 13	Homo sapiens	SINGLE PROTEIN	CHEMBL1133563	1	Scientific Literature	J. Med. Chem.	2000	None
CHEMBL539787		0	365.84	0	-0.45	11i	COc1ccc(S(=O)(=O)N2CCCNCC2C(=O)NO)cc1.Cl	IC50	'='	5.1	nM	8.29			UO_0000065	25.18	0.51	8.74	7.68	False	CHEMBL717012	Inhibition of matrix metalloprotease-13 (MMP-13)	B	BAO_0000357	single protein format	None	None	None	None	None	CHEMBL280	Matrix metalloproteinase 13	Homo sapiens	SINGLE PROTEIN	CHEMBL1130592	1	Scientific Literature	Bioorg. Med. Chem. Lett.	1998	None
CHEMBL358812		0	412.42	0	-0.77	61	COc1ccc(S(=O)(=O)N2C[C@@H](N3C(=O)CN(C)C3=O)C[C@@H]2C(=O)NO)cc1	IC50	'='	0.5	nM	9.30			UO_0000065	22.55	0.45	10.07	6.81	False	CHEMBL719146	In vitro inhibitory activity against human recombinant matrix metalloprotease-13 (collagenase-3)	B	BAO_0000357	single protein format	None	None	None	None	None	CHEMBL280	Matrix metalloproteinase 13	Homo sapiens	SINGLE PROTEIN	CHEMBL1133563	1	Scientific Literature	J. Med. Chem.	2000	None
CHEMBL101121		0	430.46	0	3.54	4a	O=C(NO)C(CCN1C(=O)c2ccccc2C1=O)COc1ccc(-c2ccccc2)cc1	IC50	'='	7.0	nM	8.15			UO_0000065	18.94	0.35	4.61	8.50	False	CHEMBL716176	Inhibition of Matrix metalloprotease-13	B	BAO_0000357	single protein format	Homo sapiens	None	None	None	None	CHEMBL280	Matrix metalloproteinase 13	Homo sapiens	SINGLE PROTEIN	CHEMBL1134157	1	Scientific Literature	Bioorg. Med. Chem. Lett.	2001	None
CHEMBL447457		0	728.81	2	5.86	10	COc1ccccc1SC[C@H](CP(=O)(O)[C@H](Cc1ccccc1)NC(=O)OCc1ccccc1)C(=O)N[C@@H](Cc1c[nH]c2ccccc12)C(N)=O	Ki	'='	15.7	nM	7.80			UO_0000065	10.71	0.21	1.94	4.52	False	CHEMBL1002947	Inhibition of MMP13	B	BAO_0000357	single protein format	None	None	None	None	None	CHEMBL280	Matrix metalloproteinase 13	Homo sapiens	SINGLE PROTEIN	CHEMBL1141723	1	Scientific Literature	Bioorg. Med. Chem.	2008	None
CHEMBL508461		0	428.51	1	5.42	23	O=C(O)C[C@@H](NC(=O)c1cc(-c2ccc(-c3ccncc3)cc2)cs1)c1ccccc1	IC50	'='	270.0	nM	6.57			UO_0000065	15.33	0.29	1.15	8.28	False	CHEMBL1002947	Inhibition of MMP13	B	BAO_0000357	single protein format	None	None	None	None	None	CHEMBL280	Matrix metalloproteinase 13	Homo sapiens	SINGLE PROTEIN	CHEMBL1141723	1	Scientific Literature	Bioorg. Med. Chem.	2008	None
CHEMBL178625		0	395.37	0	1.72	4k	COc1ccccc1Oc1ccc(N2C(=O)CCC23C(=O)NC(=O)NC3=O)cc1	Ki	'='	110.0	nM	6.96			UO_0000065	17.60	0.33	5.24	6.10	False	CHEMBL828223	Inhibition of matrix metalloprotease-13	B	BAO_0000357	single protein format	Homo sapiens	None	None	None	None	CHEMBL280	Matrix metalloproteinase 13	Homo sapiens	SINGLE PROTEIN	CHEMBL1144322	1	Scientific Literature	Bioorg. Med. Chem. Lett.	2005	None
CHEMBL361533		0	396.36	0	1.11	4m	COc1ccncc1Oc1ccc(N2C(=O)CCC23C(=O)NC(=O)NC3=O)cc1	Ki	'='	25.0	nM	7.60			UO_0000065	19.18	0.36	6.49	5.99	False	CHEMBL828223	Inhibition of matrix metalloprotease-13	B	BAO_0000357	single protein format	Homo sapiens	None	None	None	None	CHEMBL280	Matrix metalloproteinase 13	Homo sapiens	SINGLE PROTEIN	CHEMBL1144322	1	Scientific Literature	Bioorg. Med. Chem. Lett.	2005	None
CHEMBL399096		0	466.56	0	2.24	46	CC#CCOc1ccc(S(=O)(=O)CC2(C(=O)NO)CCCN(C(=O)OCC(C)C)C2)cc1	IC50	'='	1170.0	nM	5.93			UO_0000065	12.71	0.25	3.69	4.85	False	CHEMBL1002947	Inhibition of MMP13	B	BAO_0000357	single protein format	None	None	None	None	None	CHEMBL280	Matrix metalloproteinase 13	Homo sapiens	SINGLE PROTEIN	CHEMBL1141723	1	Scientific Literature	Bioorg. Med. Chem.	2008	None
CHEMBL116757		0	302.37	0	2.28	22	O=C(NCCCCN1CCOCC1)c1cc2ccccc2o1	Activity						Not Active						False	CHEMBL1002964	Inhibition of MMP13 at 10 ug/mL	B	BAO_0000357	single protein format	None	None	None	None	None	CHEMBL280	Matrix metalloproteinase 13	Homo sapiens	SINGLE PROTEIN	CHEMBL1141723	1	Scientific Literature	Bioorg. Med. Chem.	2008	None
CHEMBL418639		0	494.61	0	4.76	15	COc1ccc(-c2ccc(S(=O)(=O)N[C@@H](C(=O)O)C3CCC(Nc4ccccc4)CC3)cc2)cc1	IC50	'='	26.0	nM	7.58			UO_0000065	15.34	0.30	2.83	7.24	False	CHEMBL719148	In vitro inhibitory concentration against Matrix metalloprotease-13	B	BAO_0000357	single protein format	None	None	None	None	None	CHEMBL280	Matrix metalloproteinase 13	Homo sapiens	SINGLE PROTEIN	CHEMBL1133883	1	Scientific Literature	Bioorg. Med. Chem. Lett.	2001	None
CHEMBL158265		0	496.38	0	3.14	17	COc1ccc(-c2ccc(S(=O)(=O)N[C@@H](C(=O)O)C3CC[C@H](O)C=C3Br)cc2)cc1	IC50	'='	131.0	nM	6.88			UO_0000065	13.87	0.31	3.74	6.09	False	CHEMBL717439	Inhibition of Collagenase 3 (Matrix metalloprotease-13)	B	BAO_0000357	single protein format	Homo sapiens	None	None	None	None	CHEMBL280	Matrix metalloproteinase 13	Homo sapiens	SINGLE PROTEIN	CHEMBL1134431	1	Scientific Literature	Bioorg. Med. Chem. Lett.	2001	None
CHEMBL416173		0	509.42	1	4.27	6d	CCCCC#CCOc1ccc(S(=O)(=O)N(C)c2c(C)cc(Br)cc2C(=O)NO)cc1	IC50	'='	701.0	nM	6.15			UO_0000065	12.08	0.27	1.88	6.41	False	CHEMBL717017	Inhibition of Matrix metalloprotease-13	B	BAO_0000357	single protein format	Homo sapiens	None	None	None	None	CHEMBL280	Matrix metalloproteinase 13	Homo sapiens	SINGLE PROTEIN	CHEMBL1135288	1	Scientific Literature	Bioorg. Med. Chem. Lett.	2002	None
CHEMBL90762		0	366.46	0	1.83	7b	CC(N)(CS(=O)(=O)c1ccc(Sc2ccccc2)cc1)C(=O)NO	IC50	'='	2.4	nM	8.62			UO_0000065	23.52	0.49	6.79	7.87	False	CHEMBL717436	Inhibitory activity against human Matrix metalloprotease-13	B	BAO_0000357	single protein format	None	None	None	None	None	CHEMBL280	Matrix metalloproteinase 13	Homo sapiens	SINGLE PROTEIN	CHEMBL1133810	1	Scientific Literature	Bioorg. Med. Chem. Lett.	2001	None
CHEMBL466460		0	480.65	0	3.91	28b	CCOc1ccc(-c2ccc(S(=O)(=O)N[C@@H](C(=O)O)C3CCN(CC(C)C)CC3)s2)cc1	IC50	'='	188.0	nM	6.73			UO_0000065	13.99	0.29	2.82	7.01	False	CHEMBL974340	Inhibition of MMP13 in presence of 1% bovine serum albumin	B	BAO_0000357	single protein format	None	None	None	None	None	CHEMBL280	Matrix metalloproteinase 13	Homo sapiens	SINGLE PROTEIN	CHEMBL1136920	1	Scientific Literature	J. Med. Chem.	2009	None
CHEMBL2316257		0	701.94	1	4.67	3	C[C@H](NC(=O)[C@H](C)NC(=O)[C@H](Cc1cc(-c2ccc(-c3cccc(Cl)c3)cc2)no1)CP(=O)(O)c1ccc(Br)cc1)C(N)=O	Inhibition						Not Active						False	CHEMBL2317580	Inhibition of human MMP13 prodomain (20 to 272) using Mca-Pro-Leu-Gly-Leu-Dpa-Ala-Arg-NH2 as substrate by spectrophotometry	B	BAO_0000357	single protein format	Homo sapiens	None	None	None	None	CHEMBL280	Matrix metalloproteinase 13	Homo sapiens	SINGLE PROTEIN	CHEMBL2311401	1	Scientific Literature	J. Med. Chem.	2013	None
CHEMBL1084209		0	459.57	0	2.15	2i	Cc1ccc(N2CCN(c3ccc(S(=O)(=O)C4(C(=O)NO)CCOCC4)cc3)CC2)cc1	IC50	'='	1.9	nM	8.72			UO_0000065	18.98	0.37	6.57	8.79	False	CHEMBL1118891	Inhibition of MMP13	B	BAO_0000357	single protein format	None	None	None	None	None	CHEMBL280	Matrix metalloproteinase 13	Homo sapiens	SINGLE PROTEIN	CHEMBL1158637	1	Scientific Literature	Bioorg. Med. Chem. Lett.	2010	None
CHEMBL80248		0	335.38	0	1.59	28	COc1ccc(S(=O)(=O)C(Cc2ccccc2)C(=O)NO)cc1	IC50	'='	100.0	nM	7.00			UO_0000065	20.87	0.42	5.41	7.55	False	CHEMBL717011	In vitro inhibition of matrix metalloprotease-13	B	BAO_0000357	single protein format	None	None	None	None	None	CHEMBL280	Matrix metalloproteinase 13	Homo sapiens	SINGLE PROTEIN	CHEMBL1145786	1	Scientific Literature	J. Med. Chem.	2003	None
CHEMBL111257		0	436.95	0	2.63	12b	C[C@H](NS(=O)(=O)c1ccccc1)C(=O)NC1=NN=C(c2ccc(Cl)cc2)CS1	Ki	'='	180.0	nM	6.75			UO_0000065	15.44	0.33	4.11	6.75	False	CHEMBL717447	In Vitro inhibitory activity against the catalytic domain of the matrix metalloprotease-13	B	BAO_0000357	single protein format	None	None	None	None	None	CHEMBL280	Matrix metalloproteinase 13	Homo sapiens	SINGLE PROTEIN	CHEMBL1134615	1	Scientific Literature	J. Med. Chem.	2001	None
CHEMBL19870		0	265.27	0	0.09	4b	COc1ccc(CN2C[C@H](C(=O)NO)NC2=O)cc1	IC50	'='	281.0	nM	6.55			UO_0000065	24.70	0.47	6.46	7.21	False	CHEMBL717027	Inhibition of Matrix metalloprotease-13	B	BAO_0000357	single protein format	None	None	None	None	None	CHEMBL280	Matrix metalloproteinase 13	Homo sapiens	SINGLE PROTEIN	CHEMBL1134262	1	Scientific Literature	Bioorg. Med. Chem. Lett.	2001	None
CHEMBL329558		0	517.48	1	2.00	11c	COc1ccc(S(=O)(=O)N2CCCN(C(=O)c3ccc(OC(F)(F)F)cc3)CC2C(=O)NO)cc1	Inhibition						Not Active						False	CHEMBL717138	In vivo inhibition of matrix metalloprotease-13 (MMP-13) in mouse dialysis tubing implant assay at 50 mg/kg po (inactive)	B	BAO_0000218	organism-based format	None	None	None	None	None	CHEMBL280	Matrix metalloproteinase 13	Homo sapiens	SINGLE PROTEIN	CHEMBL1130592	1	Scientific Literature	Bioorg. Med. Chem. Lett.	1998	None
CHEMBL10492		0	557.67	1	3.04	66	COc1ccc(-c2ccc(S(=O)(=O)NC(CC#CCN3CCN(C(=O)OC(C)(C)C)CC3)C(=O)O)cc2)cc1	IC50	'='	1691.0	nM	5.77			UO_0000065	10.35	0.20	2.73	4.60	True	CHEMBL719150	Inhibitory activity against human matrix metalloprotease-13 in quenched fluorescence assay at pH 7.4	B	BAO_0000357	single protein format	None	None	None	None	None	CHEMBL280	Matrix metalloproteinase 13	Homo sapiens	SINGLE PROTEIN	CHEMBL1134384	1	Scientific Literature	J. Med. Chem.	2001	None
CHEMBL473107		0	314.40	0	3.73	T	Cc1nn(-c2ccccc2)c2sc(-c3nnc(S)o3)cc12	IC50	'='	900.0	nM	6.05			UO_0000065	19.23	0.39	2.32	10.66	False	CHEMBL963566	Inhibition of human recombinant MMP13 expressed in Escherichia coli	B	BAO_0000019	assay format	Homo sapiens	None	None	None	None	CHEMBL280	Matrix metalloproteinase 13	Homo sapiens	SINGLE PROTEIN	CHEMBL1140992	1	Scientific Literature	Bioorg. Med. Chem.	2009	None
CHEMBL503470		0	404.49	0	4.80	X	COC(=O)c1ccc(CSc2nc(O)c3c(-c4cccs4)csc3n2)o1	Activity	'='	42.0	%				UO_0000187					False	CHEMBL940641	Activity of human recombinant MMP13	B	BAO_0000357	single protein format	Homo sapiens	None	None	None	None	CHEMBL280	Matrix metalloproteinase 13	Homo sapiens	SINGLE PROTEIN	CHEMBL1140992	1	Scientific Literature	Bioorg. Med. Chem.	2009	None
CHEMBL574605		0	381.45	0	3.80	12	CC(C(=O)NO)c1ccccc1S(=O)(=O)c1ccc(-c2ccccc2)cc1	IC50	'='	74.0	nM	7.13			UO_0000065	18.69	0.36	3.33	8.54	False	CHEMBL1042357	Inhibition of para-aminophenylmercuric acetate-activated human pro-MMP13 after 4 hrs by fluorimetry	B	BAO_0000357	single protein format	Homo sapiens	None	None	None	None	CHEMBL280	Matrix metalloproteinase 13	Homo sapiens	SINGLE PROTEIN	CHEMBL1154164	1	Scientific Literature	J. Med. Chem.	2009	None
CHEMBL579067		0	398.44	0	3.95	15	COc1ccc(Oc2ccc(S(=O)(=O)c3ccccc3CC(=O)O)cc2)cc1	IC50	'='	940.0	nM	6.03			UO_0000065	15.13	0.29	2.08	6.70	False	CHEMBL1042357	Inhibition of para-aminophenylmercuric acetate-activated human pro-MMP13 after 4 hrs by fluorimetry	B	BAO_0000357	single protein format	Homo sapiens	None	None	None	None	CHEMBL280	Matrix metalloproteinase 13	Homo sapiens	SINGLE PROTEIN	CHEMBL1154164	1	Scientific Literature	J. Med. Chem.	2009	None
CHEMBL71805		0	377.46	0	2.84	1b	COC(=O)[C@@H](NS(=O)(=O)c1ccc(-c2cccc(OC)c2)cc1)C(C)C	Inhibition effect	'='	0.939										False	CHEMBL717444	Inhibition of human matrix metalloprotease-13 at 20 nM	B	BAO_0000357	single protein format	Homo sapiens	None	None	None	None	CHEMBL280	Matrix metalloproteinase 13	Homo sapiens	SINGLE PROTEIN	CHEMBL1136087	1	Scientific Literature	Bioorg. Med. Chem. Lett.	2003	None
CHEMBL104022		0	466.63	0	3.54	6a	COc1ccc(S(=O)(=O)N(CC(C)C)C(CCSCc2ccccc2)C(=O)NO)cc1	IC50	'='	12.0	nM	7.92			UO_0000065	16.97	0.35	4.38	8.26	True	CHEMBL719144	In vitro inhibition of human matrix metalloprotease-13	B	BAO_0000357	single protein format	None	None	None	None	None	CHEMBL280	Matrix metalloproteinase 13	Homo sapiens	SINGLE PROTEIN	CHEMBL1134591	1	Scientific Literature	J. Med. Chem.	2001	None
CHEMBL473106		0	346.48	0	4.04	Z	CCN1C(=S)SC(=O)C1=C1C=C(C)N(Cc2ccco2)C(C)=C1	IC50	'='	8100.0	nM	5.09			UO_0000065	14.69	0.30	1.05	13.88	False	CHEMBL963566	Inhibition of human recombinant MMP13 expressed in Escherichia coli	B	BAO_0000019	assay format	Homo sapiens	None	None	None	None	CHEMBL280	Matrix metalloproteinase 13	Homo sapiens	SINGLE PROTEIN	CHEMBL1140992	1	Scientific Literature	Bioorg. Med. Chem.	2009	None
CHEMBL462628		0	309.32	0	1.32	R	O=C1NC(=O)C(CCc2ccncc2)(c2ccccc2)C(=O)N1	Activity	'='	14.0	%				UO_0000187					False	CHEMBL940641	Activity of human recombinant MMP13	B	BAO_0000357	single protein format	Homo sapiens	None	None	None	None	CHEMBL280	Matrix metalloproteinase 13	Homo sapiens	SINGLE PROTEIN	CHEMBL1140992	1	Scientific Literature	Bioorg. Med. Chem.	2009	None
CHEMBL2115084		0	461.54	0	3.03	36	COc1ccc(-c2ccc(S(=O)(=O)N[C@H](C(=O)O)[C@H]3CCCC4(C3)OCCO4)cc2)cc1	IC50	'='	17.0	nM	7.77			UO_0000065	16.83	0.33	4.74	6.99	False	CHEMBL719148	In vitro inhibitory concentration against Matrix metalloprotease-13	B	BAO_0000357	single protein format	None	None	None	None	None	CHEMBL280	Matrix metalloproteinase 13	Homo sapiens	SINGLE PROTEIN	CHEMBL1133883	1	Scientific Literature	Bioorg. Med. Chem. Lett.	2001	None
CHEMBL148178		0	456.50	0	0.06	25	CS(=O)(=O)N[C@H]1C[C@H](C(=O)NO)N(S(=O)(=O)c2ccc(Oc3ccncc3)cc2)C1	IC50	'='	0.8	nM	9.10			UO_0000065	19.93	0.41	9.04	5.87	False	CHEMBL719146	In vitro inhibitory activity against human recombinant matrix metalloprotease-13 (collagenase-3)	B	BAO_0000357	single protein format	None	None	None	None	None	CHEMBL280	Matrix metalloproteinase 13	Homo sapiens	SINGLE PROTEIN	CHEMBL1133563	1	Scientific Literature	J. Med. Chem.	2000	None
CHEMBL343911		0	553.64	1	2.28	37	COc1ccc(S(=O)(=O)N2C[C@@H](NC(=O)[C@H](Cc3ccccc3)OCc3ccccc3)C[C@@H]2C(=O)NO)cc1	IC50	'='	2.0	nM	8.70			UO_0000065	15.71	0.30	6.42	6.48	False	CHEMBL719146	In vitro inhibitory activity against human recombinant matrix metalloprotease-13 (collagenase-3)	B	BAO_0000357	single protein format	None	None	None	None	None	CHEMBL280	Matrix metalloproteinase 13	Homo sapiens	SINGLE PROTEIN	CHEMBL1133563	1	Scientific Literature	J. Med. Chem.	2000	None
CHEMBL445894		0	566.65	2	5.71	6	CNC(=O)[C@@H](NC(=O)C(CCc1cccc(F)c1)CP(=O)(O)Cc1ccc(Cc2ccccc2)cc1)C(C)(C)C	IC50	'='	19.0	nM	7.72			UO_0000065	13.63	0.26	2.01	8.09	False	CHEMBL717024	Inhibitory activity against matrix metalloprotease-13	B	BAO_0000357	single protein format	None	None	None	None	None	CHEMBL280	Matrix metalloproteinase 13	Homo sapiens	SINGLE PROTEIN	CHEMBL1136104	1	Scientific Literature	Bioorg. Med. Chem. Lett.	2003	None
CHEMBL1223493		0	501.47	1	2.94	33	CNC(=O)[C@@H](NC(=O)c1ccc(-c2cccc(CNC(=O)c3ccnc(C(F)(F)F)n3)c2)o1)C1CC1	IC50	'='	36.0	nM	7.44			UO_0000065	14.84	0.28	4.50	5.90	False	CHEMBL1228231	Inhibition of MMP13	B	BAO_0000357	single protein format	None	None	None	None	None	CHEMBL280	Matrix metalloproteinase 13	Homo sapiens	SINGLE PROTEIN	CHEMBL1221301	1	Scientific Literature	Bioorg. Med. Chem. Lett.	2010	None
CHEMBL311266		0	506.58	1	2.59	14i	COCCOC(=O)N1CCC(C(NS(=O)(=O)c2ccc(-c3ccc(OC)cc3)cc2)C(=O)O)CC1	IC50	'='	0.4	nM	9.40			UO_0000065	18.55	0.37	6.81	7.15	False	CHEMBL719147	In vitro inhibitory activity against matrix metalloprotease-13	B	BAO_0000357	single protein format	None	None	None	None	None	CHEMBL280	Matrix metalloproteinase 13	Homo sapiens	SINGLE PROTEIN	CHEMBL1134541	1	Scientific Literature	J. Med. Chem.	2001	None
CHEMBL19005		0	467.34	0	3.10	6b	CC#CCOc1ccc(S(=O)(=O)N(C)c2c(C)cc(Br)cc2C(=O)NO)cc1	IC50	'='	154.0	nM	6.81			UO_0000065	14.58	0.33	3.71	7.10	False	CHEMBL717017	Inhibition of Matrix metalloprotease-13	B	BAO_0000357	single protein format	Homo sapiens	None	None	None	None	CHEMBL280	Matrix metalloproteinase 13	Homo sapiens	SINGLE PROTEIN	CHEMBL1135288	1	Scientific Literature	Bioorg. Med. Chem. Lett.	2002	None
CHEMBL279482		0	330.32	0	2.10	6b	O=C1N[C@@H](C(=O)NO)C[C@H]1c1ccc(Oc2ccc(F)cc2)cc1	IC50	'='	7.0	nM	8.15			UO_0000065	24.69	0.46	6.05	9.30	True	CHEMBL717008	Inhibition of Matrix metalloprotease-13	B	BAO_0000357	single protein format	None	None	None	None	None	CHEMBL280	Matrix metalloproteinase 13	Homo sapiens	SINGLE PROTEIN	CHEMBL1133738	1	Scientific Literature	J. Med. Chem.	2000	None
CHEMBL18614		0	429.29	0	2.71	3a	COc1ccc(S(=O)(=O)N(C)c2c(C)cc(Br)cc2C(=O)NO)cc1	IC50	'='	21.0	nM	7.68			UO_0000065	17.88	0.42	4.97	8.00	True	CHEMBL717017	Inhibition of Matrix metalloprotease-13	B	BAO_0000357	single protein format	Homo sapiens	None	None	None	None	CHEMBL280	Matrix metalloproteinase 13	Homo sapiens	SINGLE PROTEIN	CHEMBL1135288	1	Scientific Literature	Bioorg. Med. Chem. Lett.	2002	None
CHEMBL3675607		0	436.53	0	3.85	BDBM92445	NC(=O)[C@H](CCC(=O)O)NC(=O)CCc1ccc(-c2cc(-c3ccccc3)cs2)cc1	Ki	'='	603.0	nM	6.22		248086	UO_0000065	14.25	0.27	2.37	5.68	False	CHEMBL3707989	Inhibition Assay: The inhibition tests and the evaluation of the inhibition constants (Ki) on the various MMPs were carried out as described by Devel et al. (Devel et al. 2006 J. Biol. Chem. (7)).	B	BAO_0000357	single protein format	Homo sapiens	None	None	None	None	CHEMBL280	Matrix metalloproteinase 13	Homo sapiens	SINGLE PROTEIN	CHEMBL3638630	37	BindingDB Database		2014	None
CHEMBL3675567		0	593.68	1	4.22	BDBM120216	NC(=O)[C@H](Cc1ccc(O)cc1)NC(=O)[C@H](CCC(=O)O)NC(=O)CCc1ccc(-c2ccc(-c3ccccc3)cc2)cc1	Ki	'='	33.0	nM	7.48		248046	UO_0000065	12.60	0.23	3.26	4.71	False	CHEMBL3707989	Inhibition Assay: The inhibition tests and the evaluation of the inhibition constants (Ki) on the various MMPs were carried out as described by Devel et al. (Devel et al. 2006 J. Biol. Chem. (7)).	B	BAO_0000357	single protein format	Homo sapiens	None	None	None	None	CHEMBL280	Matrix metalloproteinase 13	Homo sapiens	SINGLE PROTEIN	CHEMBL3638630	37	BindingDB Database		2014	None
CHEMBL181244		0	364.42	0	2.19	1a	CC(C)ON(CC(=O)NO)S(=O)(=O)c1ccc(-c2ccccc2)cc1	Ki	'='	20.0	nM	7.70			UO_0000065	21.13	0.42	5.51	8.02	False	CHEMBL816870	Inhibition of MMP13	B	BAO_0000357	single protein format	None	None	None	None	None	CHEMBL280	Matrix metalloproteinase 13	Homo sapiens	SINGLE PROTEIN	CHEMBL1158483	1	Scientific Literature	J. Med. Chem.	2009	None
CHEMBL139884		0	416.57	0	2.65	4d	CCCCOc1ccc(S(=O)(=O)N2CCCSC(C)(C)[C@@H]2C(=O)NO)cc1	IC50	'='	2.3	nM	8.64			UO_0000065	20.74	0.44	5.99	9.00	False	CHEMBL877754	In vitro inhibitory activity against collagenase-3 (matrix metalloprotease-13).	B	BAO_0000357	single protein format	None	None	None	None	None	CHEMBL280	Matrix metalloproteinase 13	Homo sapiens	SINGLE PROTEIN	CHEMBL1132690	1	Scientific Literature	J. Med. Chem.	1999	None
CHEMBL228188		0	403.82	0	3.45	14h-(R)	CC(C)[C@H](NS(=O)(=O)c1ccc(-c2cccc(Cl)c2)cc1)P(=O)(O)O	IC50	'='	24.0	nM	7.62			UO_0000065	18.87	0.42	4.17	7.35	False	CHEMBL918802	Inhibition of MMP13	B	BAO_0000357	single protein format	None	None	None	None	None	CHEMBL280	Matrix metalloproteinase 13	Homo sapiens	SINGLE PROTEIN	CHEMBL1144553	1	Scientific Literature	Bioorg. Med. Chem.	2007	None
CHEMBL1801430		0	500.50	1	3.65	19w, SC-77964	O=C(NO)C1(S(=O)(=O)c2ccc(Oc3ccc(OC(F)(F)F)cc3)cc2)CCN(C2CC2)CC1	IC50	'='	0.1	nM	10.00			UO_0000065	19.98	0.40	6.35	9.51	False	CHEMBL1806089	Inhibition of human MMP13 assessed as cleavage of fluorogenic peptide MCAPro-Leu-Gly-Leu-Dpa-Ala-Arg-NH2 by fluorometric assay	B	BAO_0000357	single protein format	Homo sapiens	None	None	None	None	CHEMBL280	Matrix metalloproteinase 13	Homo sapiens	SINGLE PROTEIN	CHEMBL1800055	1	Scientific Literature	J. Med. Chem.	2010	None
CHEMBL3350685		0	351.47	0	3.04	25	CC#CCOc1ccc([S@@+]([O-])[C@@H](CCCCCC)C(=O)NO)cc1	IC50	'='	900.0	nM	6.05			UO_0000065	17.20	0.34	3.01	7.99	False	CHEMBL919966	Inhibition of MMP13	B	BAO_0000357	single protein format	Homo sapiens	None	None	None	None	CHEMBL280	Matrix metalloproteinase 13	Homo sapiens	SINGLE PROTEIN	CHEMBL1149252	1	Scientific Literature	J. Med. Chem.	2004	None
CHEMBL1801394		0	532.54	1	3.53	19z	CCOCCN1CCC(C(=O)NO)(S(=O)(=O)c2ccc(Oc3ccc(OC(F)(F)F)cc3)cc2)CC1	IC50	'<'	0.1	nM				UO_0000065					False	CHEMBL1806089	Inhibition of human MMP13 assessed as cleavage of fluorogenic peptide MCAPro-Leu-Gly-Leu-Dpa-Ala-Arg-NH2 by fluorometric assay	B	BAO_0000357	single protein format	Homo sapiens	None	None	None	None	CHEMBL280	Matrix metalloproteinase 13	Homo sapiens	SINGLE PROTEIN	CHEMBL1800055	1	Scientific Literature	J. Med. Chem.	2010	None
CHEMBL1801049		0	435.50	0	3.09	9f	CC(C)Oc1ccc(Oc2ccc(S(=O)(=O)C3(C(=O)NO)CCOCC3)cc2)cc1	IC50	'='	0.1	nM	10.00			UO_0000065	22.96	0.46	6.91	9.00	False	CHEMBL1806089	Inhibition of human MMP13 assessed as cleavage of fluorogenic peptide MCAPro-Leu-Gly-Leu-Dpa-Ala-Arg-NH2 by fluorometric assay	B	BAO_0000357	single protein format	Homo sapiens	None	None	None	None	CHEMBL280	Matrix metalloproteinase 13	Homo sapiens	SINGLE PROTEIN	CHEMBL1800055	1	Scientific Literature	J. Med. Chem.	2010	None
CHEMBL3670701		0	506.56	1	2.67	BDBM120168	CC[C@H](NC(=O)CCc1cc(-c2ccc(-c3ccccc3)cc2)no1)C(=O)N[C@@H](CCC(=O)O)C(N)=O	Ki	'='	60.0	nM	7.22		247998	UO_0000065	14.26	0.27	4.55	4.39	False	CHEMBL3707989	Inhibition Assay: The inhibition tests and the evaluation of the inhibition constants (Ki) on the various MMPs were carried out as described by Devel et al. (Devel et al. 2006 J. Biol. Chem. (7)).	B	BAO_0000357	single protein format	Homo sapiens	None	None	None	None	CHEMBL280	Matrix metalloproteinase 13	Homo sapiens	SINGLE PROTEIN	CHEMBL3638630	37	BindingDB Database		2014	None
CHEMBL1085264		0	504.61	1	2.92	3m	COc1ccc(OC)c(C2CCN(c3ccc(S(=O)(=O)C4(C(=O)NO)CCOCC4)cc3)CC2)c1	IC50	'='	11.4	nM	7.94			UO_0000065	15.74	0.31	5.02	6.94	False	CHEMBL1118891	Inhibition of MMP13	B	BAO_0000357	single protein format	None	None	None	None	None	CHEMBL280	Matrix metalloproteinase 13	Homo sapiens	SINGLE PROTEIN	CHEMBL1158637	1	Scientific Literature	Bioorg. Med. Chem. Lett.	2010	None
CHEMBL2096855		0	373.43	0	2.45	33	CC#CCOc1ccc([S+]([O-])[C@H](C(=O)NO)c2ccc(OC)cc2)cc1	IC50	'>'	10000.0	nM				UO_0000065					False	CHEMBL919966	Inhibition of MMP13	B	BAO_0000357	single protein format	Homo sapiens	None	None	None	None	CHEMBL280	Matrix metalloproteinase 13	Homo sapiens	SINGLE PROTEIN	CHEMBL1149252	1	Scientific Literature	J. Med. Chem.	2004	None
CHEMBL316489		0	512.54	1	1.93	8p	COCC(=O)N1CC(C(=O)NO)N(S(=O)(=O)c2ccc(Oc3ccncc3)cc2)Cc2ccccc21	IC50	'='	2.0	nM	8.70			UO_0000065	16.97	0.33	6.77	6.29	False	CHEMBL717015	Concentration required in vitro to inhibit Matrix metalloprotease-13	B	BAO_0000357	single protein format	None	None	None	None	None	CHEMBL280	Matrix metalloproteinase 13	Homo sapiens	SINGLE PROTEIN	CHEMBL1135203	1	Scientific Literature	Bioorg. Med. Chem. Lett.	2002	None
CHEMBL101612		0	623.96	1	4.59	4v	CN1CCN(Cc2cc(Br)cc(C(=O)NO)c2N(C)S(=O)(=O)c2ccc(Oc3ccc(Cl)cc3)cc2)CC1	IC50	'='	0.7	nM	9.15			UO_0000065	14.67	0.33	4.56	8.94	False	CHEMBL717029	Inhibition of Matrix metalloprotease-13	B	BAO_0000357	single protein format	None	None	None	None	None	CHEMBL280	Matrix metalloproteinase 13	Homo sapiens	SINGLE PROTEIN	CHEMBL1133846	1	Scientific Literature	Bioorg. Med. Chem. Lett.	2001	None
CHEMBL2311774		0	870.92	2	2.94	2	O=C1NC(=O)C(c2ccc(Oc3ccccc3)cc2)(N2CCCN(C(=O)CCC(=O)N3CCCN(C4(c5ccc(Oc6ccccc6)cc5)C(=O)NC(=O)NC4=O)CC3)CC2)C(=O)N1	IC50	'='	11.0	nM	7.96			UO_0000065	9.14	0.17	5.02	3.68	False	CHEMBL2320946	Inhibition of human recombinant MMP-13 after 45 mins by fluorogenic assay	B	BAO_0000357	single protein format	Homo sapiens	None	None	None	None	CHEMBL280	Matrix metalloproteinase 13	Homo sapiens	SINGLE PROTEIN	CHEMBL2311366	1	Scientific Literature	Bioorg. Med. Chem. Lett.	2013	None
CHEMBL514138	CGS-27023A	0	429.93	0	1.81	CGS-27023A	COc1ccc(S(=O)(=O)N(Cc2cccnc2)[C@@H](C(=O)NO)C(C)C)cc1.Cl	IC50	'='	8.0	nM	8.10			UO_0000065	20.58	0.41	6.29	7.44	True	CHEMBL717020	Inhibition of matrix metalloprotease-13	B	BAO_0000357	single protein format	None	None	None	None	None	CHEMBL280	Matrix metalloproteinase 13	Homo sapiens	SINGLE PROTEIN	CHEMBL1133916	1	Scientific Literature	Bioorg. Med. Chem. Lett.	2001	None
CHEMBL228141		0	427.46	0	2.92	16b-(R)	COc1ccc(CCc2ccc(S(=O)(=O)N[C@@H](C(C)C)P(=O)(O)O)cc2)cc1	IC50	'='	480.0	nM	6.32			UO_0000065	14.78	0.31	3.40	5.60	False	CHEMBL918802	Inhibition of MMP13	B	BAO_0000357	single protein format	None	None	None	None	None	CHEMBL280	Matrix metalloproteinase 13	Homo sapiens	SINGLE PROTEIN	CHEMBL1144553	1	Scientific Literature	Bioorg. Med. Chem.	2007	None
CHEMBL227598		0	427.46	0	3.58	14c-(R)	CC(C)Oc1ccc(-c2ccc(S(=O)(=O)N[C@@H](C(C)C)P(=O)(O)O)cc2)cc1	IC50	'='	4.2	nM	8.38			UO_0000065	19.60	0.41	4.80	7.42	False	CHEMBL918802	Inhibition of MMP13	B	BAO_0000357	single protein format	None	None	None	None	None	CHEMBL280	Matrix metalloproteinase 13	Homo sapiens	SINGLE PROTEIN	CHEMBL1144553	1	Scientific Literature	Bioorg. Med. Chem.	2007	None
CHEMBL3955430		0	488.51	0	0.16	45b	O=C(NCc1cccc(N2CCN(C(=O)Cc3n[nH]c(=O)[nH]3)CC2)c1)c1nc2ccccc2c(=O)[nH]1	IC50	'='	0.11	nM	9.96			UO_0000065	20.39	0.38	9.80	6.23	False	CHEMBL3868397	Inhibition of recombinant human AMPA-activated MMP13 using Cy3-PLGLK(Cy5Q)AR-NH2 as substrate measured after 40 mins by spectrofluorimetric method	B	BAO_0000357	single protein format	Homo sapiens	None	None	None	None	CHEMBL280	Matrix metalloproteinase 13	Homo sapiens	SINGLE PROTEIN	CHEMBL3867480	1	Scientific Literature	Bioorg Med Chem	2016	None
CHEMBL3978380		0	530.57	1	2.05	35	O=C(NCc1cccc(-c2ccc(CS(=O)(=O)Cc3n[nH]c(=O)[nH]3)cc2)c1)c1nc2ccccc2c(=O)[nH]1	IC50	'='	0.071	nM	10.15			UO_0000065	19.13	0.36	8.10	5.95	False	CHEMBL3868397	Inhibition of recombinant human AMPA-activated MMP13 using Cy3-PLGLK(Cy5Q)AR-NH2 as substrate measured after 40 mins by spectrofluorimetric method	B	BAO_0000357	single protein format	Homo sapiens	None	None	None	None	CHEMBL280	Matrix metalloproteinase 13	Homo sapiens	SINGLE PROTEIN	CHEMBL3867480	1	Scientific Literature	Bioorg Med Chem	2016	None
CHEMBL196092		0	354.38	0	-0.02	5a	CC#CCOc1ccc(S(=O)(=O)N2CCOCC2C(=O)NO)cc1	IC50	'='	26.0	nM	7.58			UO_0000065	21.40	0.43	7.61	7.21	False	CHEMBL880932	Inhibitory activity against matrix metallopeptidase 13	B	BAO_0000357	single protein format	Homo sapiens	None	None	None	None	CHEMBL280	Matrix metalloproteinase 13	Homo sapiens	SINGLE PROTEIN	CHEMBL1141066	1	Scientific Literature	Bioorg. Med. Chem. Lett.	2005	None
CHEMBL370129		0	370.45	0	0.70	5b	CC#CCOc1ccc(S(=O)(=O)N2CCSCC2C(=O)NO)cc1	IC50	'='	12.0	nM	7.92			UO_0000065	21.38	0.45	7.22	8.26	False	CHEMBL880932	Inhibitory activity against matrix metallopeptidase 13	B	BAO_0000357	single protein format	Homo sapiens	None	None	None	None	CHEMBL280	Matrix metalloproteinase 13	Homo sapiens	SINGLE PROTEIN	CHEMBL1141066	1	Scientific Literature	Bioorg. Med. Chem. Lett.	2005	None
CHEMBL381224		0	463.54	0	1.17	5f	CC#CCOc1ccc(S(=O)(=O)N2CCN(C(=O)c3cccs3)CC2C(=O)NO)cc1	IC50	'='	119.0	nM	6.92			UO_0000065	14.94	0.31	5.75	5.96	False	CHEMBL880932	Inhibitory activity against matrix metallopeptidase 13	B	BAO_0000357	single protein format	Homo sapiens	None	None	None	None	CHEMBL280	Matrix metalloproteinase 13	Homo sapiens	SINGLE PROTEIN	CHEMBL1141066	1	Scientific Literature	Bioorg. Med. Chem. Lett.	2005	None
CHEMBL198100		0	437.52	0	0.99	5j	CC#CCOc1ccc(S(=O)(=O)N2CCN(C(=O)CCCC)CC2C(=O)NO)cc1	IC50	'='	83.0	nM	7.08			UO_0000065	16.18	0.32	6.09	6.09	False	CHEMBL880932	Inhibitory activity against matrix metallopeptidase 13	B	BAO_0000357	single protein format	Homo sapiens	None	None	None	None	CHEMBL280	Matrix metalloproteinase 13	Homo sapiens	SINGLE PROTEIN	CHEMBL1141066	1	Scientific Literature	Bioorg. Med. Chem. Lett.	2005	None
CHEMBL67590		0	581.49	2	5.95	4v	Cc1cc(Br)cc(C(=O)NO)c1N(C)S(=O)(=O)c1ccc(-c2ccc(OCc3ccccc3)cc2)cc1	IC50	'='	163.0	nM	6.79			UO_0000065	11.67	0.25	0.84	7.08	False	CHEMBL717020	Inhibition of matrix metalloprotease-13	B	BAO_0000357	single protein format	None	None	None	None	None	CHEMBL280	Matrix metalloproteinase 13	Homo sapiens	SINGLE PROTEIN	CHEMBL1133916	1	Scientific Literature	Bioorg. Med. Chem. Lett.	2001	None
CHEMBL85255		0	478.88	0	3.71	4o	O=C(NO)c1c(Cl)cccc1S(=O)(=O)N1CCC(Oc2ccc(C(F)(F)F)cc2)CC1	Activity	'='	14.8	nM				UO_0000065					False	CHEMBL719137	Inhibitory activity against human Matrix metalloprotease-13	B	BAO_0000357	single protein format	None	None	None	None	None	CHEMBL280	Matrix metalloproteinase 13	Homo sapiens	SINGLE PROTEIN	CHEMBL1134722	1	Scientific Literature	Bioorg. Med. Chem. Lett.	2001	None
CHEMBL440498	CTS-1027	2	425.89	0	3.21	57; RS-130830	O=C(NO)C1(CS(=O)(=O)c2ccc(Oc3ccc(Cl)cc3)cc2)CCOCC1	IC50	'='	0.01	nM	11.00			UO_0000065	25.83	0.54	7.79	10.79	True	CHEMBL3868397	Inhibition of recombinant human AMPA-activated MMP13 using Cy3-PLGLK(Cy5Q)AR-NH2 as substrate measured after 40 mins by spectrofluorimetric method	B	BAO_0000357	single protein format	Homo sapiens	None	None	None	None	CHEMBL280	Matrix metalloproteinase 13	Homo sapiens	SINGLE PROTEIN	CHEMBL3867480	1	Scientific Literature	Bioorg Med Chem	2016	None
CHEMBL1796295		0	437.54	1	5.43	22	O=C(NCc1ccncc1)c1ccc(Oc2ccc(/C=C/C3=CN4CCC3CC4)cc2)cc1	IC50	'='	63.1	nM	7.20			UO_0000065	16.46	0.30	1.77	13.22	False	CHEMBL1798873	Inhibition of human recombinant MMP13 using Mca-Pro-cyclohexyl-Ala-Gly-Nva-His-Ala-Dap(Dnp)-NH2 substrate	B	BAO_0000357	single protein format	Homo sapiens	None	None	None	None	CHEMBL280	Matrix metalloproteinase 13	Homo sapiens	SINGLE PROTEIN	CHEMBL1795206	1	Scientific Literature	Bioorg. Med. Chem. Lett.	2011	None
CHEMBL2064548		0	713.83	2	1.77	30c	COc1ccc(S(=O)(=O)N(Cc2cn(CCOCCOCCOCCOS(=O)(=O)c3ccc(C)cc3)nn2)[C@@H](C(=O)NO)C(C)C)cc1	IC50	'='	0.02	nM	10.70			UO_0000065	14.99	0.30	8.93	5.41	False	CHEMBL2066883	Inhibition of MMP13 using (7-methoxycoumarin-4-yl)acetyl-Pro-Leu-Gly-Leu-(3-(2,4-dinitrophenyl)-L-2,3-diaminopropionyl)Ala-Arg-NH2 as substrate incubated for 30 mins prior to substrate addition measured for 10 mins by fluorometry	B	BAO_0000357	single protein format	Homo sapiens	None	None	None	None	CHEMBL280	Matrix metalloproteinase 13	Homo sapiens	SINGLE PROTEIN	CHEMBL2062426	1	Scientific Literature	J. Med. Chem.	2012	None
CHEMBL69048		0	517.56	1	4.30	4t	Cc1cccc(C(=O)NO)c1N(Cc1cccnc1)S(=O)(=O)c1ccc(-c2ccc3c(c2)OCO3)cc1	IC50	'='	26.0	nM	7.58			UO_0000065	14.66	0.28	3.29	6.42	False	CHEMBL717020	Inhibition of matrix metalloprotease-13	B	BAO_0000357	single protein format	None	None	None	None	None	CHEMBL280	Matrix metalloproteinase 13	Homo sapiens	SINGLE PROTEIN	CHEMBL1133916	1	Scientific Literature	Bioorg. Med. Chem. Lett.	2001	None
CHEMBL329298		0	497.61	0	1.49	9t	COc1ccc(S(=O)(=O)N(C)C[C@H](C(=O)NO)[C@@H](CC2CCCC2)C(=O)N2CCOCC2)cc1	IC50	'='	20.0	nM	7.70			UO_0000065	15.47	0.31	6.21	6.14	True	CHEMBL710979	Inhibition of Coll-3 MMP-13	B	BAO_0000357	single protein format	None	None	None	None	None	CHEMBL280	Matrix metalloproteinase 13	Homo sapiens	SINGLE PROTEIN	CHEMBL1132007	1	Scientific Literature	Bioorg. Med. Chem. Lett.	1999	None
CHEMBL469138		0	538.69	1	4.58	24q	CCOc1ccc(-c2ccc(S(=O)(=O)N[C@@H](C(=O)O)C3CCN(C(=O)OC(CC)CC)CC3)s2)cc1	IC50	'='	60.0	nM	7.22			UO_0000065	13.41	0.27	2.64	5.91	False	CHEMBL974340	Inhibition of MMP13 in presence of 1% bovine serum albumin	B	BAO_0000357	single protein format	None	None	None	None	None	CHEMBL280	Matrix metalloproteinase 13	Homo sapiens	SINGLE PROTEIN	CHEMBL1136920	1	Scientific Literature	J. Med. Chem.	2009	None
CHEMBL466024		0	524.66	1	4.19	24s	CCOc1ccc(-c2ccc(S(=O)(=O)N[C@@H](C(=O)O)C3CCN(C(=O)OC(C)(C)C)CC3)s2)cc1	IC50	'='	0.6	nM	9.22			UO_0000065	17.58	0.36	5.03	7.54	False	CHEMBL974339	Inhibition of MMP13	B	BAO_0000357	single protein format	None	None	None	None	None	CHEMBL280	Matrix metalloproteinase 13	Homo sapiens	SINGLE PROTEIN	CHEMBL1136920	1	Scientific Literature	J. Med. Chem.	2009	None
CHEMBL466237		0	552.67	1	3.57	24u	CCOc1ccc(-c2ccc(S(=O)(=O)N[C@@H](C(=O)O)C3CCN(C(=O)OC4CCOCC4)CC3)s2)cc1	IC50	'='	7.0	nM	8.15			UO_0000065	14.76	0.30	4.58	6.20	False	CHEMBL974340	Inhibition of MMP13 in presence of 1% bovine serum albumin	B	BAO_0000357	single protein format	None	None	None	None	None	CHEMBL280	Matrix metalloproteinase 13	Homo sapiens	SINGLE PROTEIN	CHEMBL1136920	1	Scientific Literature	J. Med. Chem.	2009	None
CHEMBL468095		0	496.61	0	3.41	24m	CCOC(=O)N1CCC([C@@H](NS(=O)(=O)c2ccc(-c3ccc(OCC)cc3)s2)C(=O)O)CC1	IC50	'='	2.0	nM	8.70			UO_0000065	17.52	0.36	5.29	7.12	False	CHEMBL974339	Inhibition of MMP13	B	BAO_0000357	single protein format	None	None	None	None	None	CHEMBL280	Matrix metalloproteinase 13	Homo sapiens	SINGLE PROTEIN	CHEMBL1136920	1	Scientific Literature	J. Med. Chem.	2009	None
CHEMBL468096		0	524.66	1	4.19	24o	CCCCOC(=O)N1CCC([C@@H](NS(=O)(=O)c2ccc(-c3ccc(OCC)cc3)s2)C(=O)O)CC1	IC50	'='	0.8	nM	9.10			UO_0000065	17.34	0.35	4.91	7.44	False	CHEMBL974339	Inhibition of MMP13	B	BAO_0000357	single protein format	None	None	None	None	None	CHEMBL280	Matrix metalloproteinase 13	Homo sapiens	SINGLE PROTEIN	CHEMBL1136920	1	Scientific Literature	J. Med. Chem.	2009	None
CHEMBL468731		0	536.67	1	4.34	24t	CCOc1ccc(-c2ccc(S(=O)(=O)N[C@@H](C(=O)O)C3CCN(C(=O)OC4CCCC4)CC3)s2)cc1	IC50	'='	0.5	nM	9.30			UO_0000065	17.33	0.35	4.96	7.61	False	CHEMBL974339	Inhibition of MMP13	B	BAO_0000357	single protein format	None	None	None	None	None	CHEMBL280	Matrix metalloproteinase 13	Homo sapiens	SINGLE PROTEIN	CHEMBL1136920	1	Scientific Literature	J. Med. Chem.	2009	None
CHEMBL148120		0	519.62	1	1.56	39	CCCN(C(=O)[C@@H](O)CCc1ccccc1)[C@H]1C[C@H](C(=O)NO)N(S(=O)(=O)c2ccc(OC)cc2)C1	IC50	'='	0.5	nM	9.30			UO_0000065	17.90	0.35	7.74	6.81	False	CHEMBL719136	Inhibition of matrix metalloprotease-13 (collagenase-3)	B	BAO_0000357	single protein format	Homo sapiens	None	None	None	None	CHEMBL280	Matrix metalloproteinase 13	Homo sapiens	SINGLE PROTEIN	CHEMBL1133563	1	Scientific Literature	J. Med. Chem.	2000	None
CHEMBL146951		0	486.57	0	0.74	69	CCCCOc1ccc(S(=O)(=O)N2C[C@@H](N3C(=O)NC(SC)C3=O)C[C@@H]2C(=O)NO)cc1	IC50	'<'	0.5	nM				UO_0000065					False	CHEMBL719146	In vitro inhibitory activity against human recombinant matrix metalloprotease-13 (collagenase-3)	B	BAO_0000357	single protein format	None	None	None	None	None	CHEMBL280	Matrix metalloproteinase 13	Homo sapiens	SINGLE PROTEIN	CHEMBL1133563	1	Scientific Literature	J. Med. Chem.	2000	None
CHEMBL207305		0	449.51	0	3.30	35	Cc1cc(COc2ccc(C(=O)NC3(CC(=O)NO)CCOCC3)cc2)c2ccccc2n1	Ki	'>'	5025.0	nM				UO_0000065					False	CHEMBL1002947	Inhibition of MMP13	B	BAO_0000357	single protein format	None	None	None	None	None	CHEMBL280	Matrix metalloproteinase 13	Homo sapiens	SINGLE PROTEIN	CHEMBL1141723	1	Scientific Literature	Bioorg. Med. Chem.	2008	None
CHEMBL98917		0	377.51	0	0.67	9a	CC(C)C[C@@H](C(=O)N1CCCCC1)[C@H](CN(C)S(C)(=O)=O)C(=O)NO	IC50						Not Determined						False	CHEMBL710980	Inhibition of Collagenase-3, MMP-13 (Not determined)	B	BAO_0000357	single protein format	Homo sapiens	None	None	None	None	CHEMBL280	Matrix metalloproteinase 13	Homo sapiens	SINGLE PROTEIN	CHEMBL1132007	1	Scientific Literature	Bioorg. Med. Chem. Lett.	1999	None
CHEMBL301565		0	308.42	0	3.57	3m	O=S(=O)(CCCS)c1ccc(Oc2ccccc2)cc1	IC50	'='	0.5	nM	9.30			UO_0000065	30.16	0.64	5.73	21.45	False	CHEMBL716177	Inhibition of Matrix metalloprotease-13 (MMP-13)	B	BAO_0000357	single protein format	Homo sapiens	None	None	None	None	CHEMBL280	Matrix metalloproteinase 13	Homo sapiens	SINGLE PROTEIN	CHEMBL1131666	1	Scientific Literature	Bioorg. Med. Chem. Lett.	1999	None
CHEMBL236523		0	353.45	0	3.45	23	CCCc1ccc2c(c1)NC(=O)C21NN=C(c2ccc(OC)cc2)S1	IC50	'>'	22000.0	nM				UO_0000065					False	CHEMBL899678	Inhibition of MMP13	B	BAO_0000357	single protein format	None	None	None	None	None	CHEMBL280	Matrix metalloproteinase 13	Homo sapiens	SINGLE PROTEIN	CHEMBL1137466	1	Scientific Literature	Bioorg. Med. Chem. Lett.	2007	None
CHEMBL318190		0	469.60	0	2.11	9c	COc1ccc(S(=O)(=O)N(C)C[C@H](C(=O)NO)[C@@H](CC(C)C)C(=O)N2CCCCC2)cc1	IC50	'='	100.0	nM	7.00			UO_0000065	14.91	0.30	4.89	6.02	False	CHEMBL710979	Inhibition of Coll-3 MMP-13	B	BAO_0000357	single protein format	None	None	None	None	None	CHEMBL280	Matrix metalloproteinase 13	Homo sapiens	SINGLE PROTEIN	CHEMBL1132007	1	Scientific Literature	Bioorg. Med. Chem. Lett.	1999	None
CHEMBL564232		0	549.65	2	5.11	28	Cc1c(C(=O)Nc2ccc(-c3ccc(S(=O)(=O)N[C@H](C(=O)O)C(C)C)cc3)cc2)oc2cccc(N(C)C)c12	IC50	'='	6.5	nM	8.19			UO_0000065	14.90	0.29	3.08	6.35	False	CHEMBL1055710	Inhibition of MMP13	B	BAO_0000357	single protein format	None	None	None	None	None	CHEMBL280	Matrix metalloproteinase 13	Homo sapiens	SINGLE PROTEIN	CHEMBL1153501	1	Scientific Literature	Bioorg. Med. Chem. Lett.	2009	None
CHEMBL562003		0	599.69	1	4.42	30	Cc1c(C(=O)Nc2ccc(-c3ccc(S(=O)(=O)N[C@H](C(=O)O)C(C)C)cc3)cc2)oc2cccc(NS(C)(=O)=O)c12	INH	'='	9040.0	nM		Non standard unit for type		UO_0000065					False	CHEMBL1055713	Inhibition of MMP13 in presence of 25mg/mL rabbit serum albumin	B	BAO_0000357	single protein format	None	None	None	None	None	CHEMBL280	Matrix metalloproteinase 13	Homo sapiens	SINGLE PROTEIN	CHEMBL1153501	1	Scientific Literature	Bioorg. Med. Chem. Lett.	2009	None
CHEMBL372878		0	486.95	0	2.71	22	CC1(C)C[C@@H](O)CN(S(=O)(=O)c2ccc(OCc3ccc(F)cc3Cl)cc2)[C@H]1C(=O)NO	IC50	'='	0.5	nM	9.30			UO_0000065	19.10	0.40	6.59	8.01	False	CHEMBL829242	Inhibitory concentration against Matrix metalloprotease-13 (MMP-13)	B	BAO_0000357	single protein format	None	None	None	None	None	CHEMBL280	Matrix metalloproteinase 13	Homo sapiens	SINGLE PROTEIN	CHEMBL1145277	1	Scientific Literature	Bioorg. Med. Chem. Lett.	2005	None
CHEMBL109806		0	450.97	0	3.02	15h	CC(C)(NS(=O)(=O)c1ccccc1)C(=O)NC1=NN=C(c2ccc(Cl)cc2)CS1	Ki	'='	180.0	nM	6.75			UO_0000065	14.96	0.32	3.72	6.75	False	CHEMBL717447	In Vitro inhibitory activity against the catalytic domain of the matrix metalloprotease-13	B	BAO_0000357	single protein format	None	None	None	None	None	CHEMBL280	Matrix metalloproteinase 13	Homo sapiens	SINGLE PROTEIN	CHEMBL1134615	1	Scientific Literature	J. Med. Chem.	2001	None
CHEMBL95693		0	519.58	1	2.81	9c	CC#CCOc1ccc(S(=O)(=O)N2Cc3ccccc3N(C(=O)c3ccccc3)CC2C(=O)NO)cc1	IC50	'='	9.5	nM	8.02			UO_0000065	15.44	0.30	5.21	6.90	False	CHEMBL717015	Concentration required in vitro to inhibit Matrix metalloprotease-13	B	BAO_0000357	single protein format	None	None	None	None	None	CHEMBL280	Matrix metalloproteinase 13	Homo sapiens	SINGLE PROTEIN	CHEMBL1135203	1	Scientific Literature	Bioorg. Med. Chem. Lett.	2002	None
CHEMBL513822		0	481.60	0	3.19	22f	CC(C)(C)OC(=O)N1CCC([C@@H](NS(=O)(=O)c2ccc(-c3ccccn3)s2)C(=O)O)CC1	IC50	'='	18.0	nM	7.75			UO_0000065	16.08	0.33	4.55	6.15	False	CHEMBL974339	Inhibition of MMP13	B	BAO_0000357	single protein format	None	None	None	None	None	CHEMBL280	Matrix metalloproteinase 13	Homo sapiens	SINGLE PROTEIN	CHEMBL1136920	1	Scientific Literature	J. Med. Chem.	2009	None
CHEMBL468102		0	532.54	1	4.34	36	CC(C)(C)OC(=O)N1CCC([C@@H](NS(=O)(=O)c2ccc(-c3ccc(C(F)(F)F)cc3)o2)C(=O)O)CC1	IC50	'>'	10000.0	nM				UO_0000065					False	CHEMBL974340	Inhibition of MMP13 in presence of 1% bovine serum albumin	B	BAO_0000357	single protein format	None	None	None	None	None	CHEMBL280	Matrix metalloproteinase 13	Homo sapiens	SINGLE PROTEIN	CHEMBL1136920	1	Scientific Literature	J. Med. Chem.	2009	None
CHEMBL496423		0	561.68	1	2.97	11n	Cc1cc(COc2ccc(S(=O)(=O)C3(C(=O)NO)CCN(S(=O)(=O)C(C)C)CC3)cc2)c2ccccc2n1	IC50	'='	926.0	nM	6.03			UO_0000065	10.74	0.22	3.06	4.22	False	CHEMBL1007513	inhibition of human recombinant MMP13 catalytic domain	B	BAO_0000357	single protein format	Homo sapiens	None	None	None	None	CHEMBL280	Matrix metalloproteinase 13	Homo sapiens	SINGLE PROTEIN	CHEMBL1136975	1	Scientific Literature	Bioorg. Med. Chem. Lett.	2009	None
CHEMBL513148		0	550.58	1	4.30	24e	CC(C)OC(=O)N1CCC([C@@H](NS(=O)(=O)c2ccc(-c3ccc(OC(F)(F)F)cc3)s2)C(=O)O)CC1	IC50	'='	1800.0	nM	5.75			UO_0000065	10.43	0.22	1.44	4.70	False	CHEMBL974340	Inhibition of MMP13 in presence of 1% bovine serum albumin	B	BAO_0000357	single protein format	None	None	None	None	None	CHEMBL280	Matrix metalloproteinase 13	Homo sapiens	SINGLE PROTEIN	CHEMBL1136920	1	Scientific Literature	J. Med. Chem.	2009	None
CHEMBL512237		0	509.65	1	3.38	25a	COc1ccc(-c2ccc(S(=O)(=O)N[C@@H](C(=O)O)C3CCN(C(=O)NC(C)(C)C)CC3)s2)cc1	IC50	'='	110.0	nM	6.96			UO_0000065	13.65	0.28	3.58	5.57	False	CHEMBL974340	Inhibition of MMP13 in presence of 1% bovine serum albumin	B	BAO_0000357	single protein format	None	None	None	None	None	CHEMBL280	Matrix metalloproteinase 13	Homo sapiens	SINGLE PROTEIN	CHEMBL1136920	1	Scientific Literature	J. Med. Chem.	2009	None
CHEMBL467687		0	578.73	1	3.79	27d	CCOc1ccc(-c2ccc(S(=O)(=O)N[C@@H](C(=O)O)C3CCN(S(=O)(=O)Cc4ccccc4)CC3)s2)cc1	IC50	'='	0.7	nM	9.15			UO_0000065	15.82	0.33	5.36	7.04	False	CHEMBL974339	Inhibition of MMP13	B	BAO_0000357	single protein format	None	None	None	None	None	CHEMBL280	Matrix metalloproteinase 13	Homo sapiens	SINGLE PROTEIN	CHEMBL1136920	1	Scientific Literature	J. Med. Chem.	2009	None
CHEMBL513645		0	544.72	1	3.39	27f	CCCCS(=O)(=O)N1CCC([C@@H](NS(=O)(=O)c2ccc(-c3ccc(OCC)cc3)s2)C(=O)O)CC1	IC50	'='	107.0	nM	6.97			UO_0000065	12.80	0.27	3.58	5.36	False	CHEMBL974340	Inhibition of MMP13 in presence of 1% bovine serum albumin	B	BAO_0000357	single protein format	None	None	None	None	None	CHEMBL280	Matrix metalloproteinase 13	Homo sapiens	SINGLE PROTEIN	CHEMBL1136920	1	Scientific Literature	J. Med. Chem.	2009	None
CHEMBL513655		0	514.67	1	4.46	28a	CCOc1ccc(-c2ccc(S(=O)(=O)N[C@@H](C(=O)O)C3CCN(Cc4ccccc4)CC3)s2)cc1	IC50	'='	7.6	nM	8.12			UO_0000065	15.78	0.32	3.66	8.46	False	CHEMBL974339	Inhibition of MMP13	B	BAO_0000357	single protein format	None	None	None	None	None	CHEMBL280	Matrix metalloproteinase 13	Homo sapiens	SINGLE PROTEIN	CHEMBL1136920	1	Scientific Literature	J. Med. Chem.	2009	None
CHEMBL72468		0	365.43	0	2.97	1f	COC(=O)[C@@H](NS(=O)(=O)c1ccc(-c2ccc(F)cc2)cc1)C(C)C	Inhibition effect	'='	0.9102										False	CHEMBL717444	Inhibition of human matrix metalloprotease-13 at 20 nM	B	BAO_0000357	single protein format	Homo sapiens	None	None	None	None	CHEMBL280	Matrix metalloproteinase 13	Homo sapiens	SINGLE PROTEIN	CHEMBL1136087	1	Scientific Literature	Bioorg. Med. Chem. Lett.	2003	None
CHEMBL175165		0	274.41	0	2.42	3d	COc1ccc(S(=O)(=O)CC(C)(C)CS)cc1	IC50	'='	700.0	nM	6.16			UO_0000065	22.43	0.49	3.73	14.19	False	CHEMBL716177	Inhibition of Matrix metalloprotease-13 (MMP-13)	B	BAO_0000357	single protein format	Homo sapiens	None	None	None	None	CHEMBL280	Matrix metalloproteinase 13	Homo sapiens	SINGLE PROTEIN	CHEMBL1131666	1	Scientific Literature	Bioorg. Med. Chem. Lett.	1999	None
CHEMBL206155		0	541.69	1	2.76	5n	CC(C)(C)OC(=O)NCCCC#CCOc1ccc(S(=O)(=O)N2CCSC(C)(C)[C@@H]2C(=O)NO)cc1	IC50	'='	2.0	nM	8.70			UO_0000065	16.06	0.33	5.94	6.48	False	CHEMBL867737	Inhibition of MMP13	B	BAO_0000357	single protein format	Homo sapiens	None	None	None	None	CHEMBL280	Matrix metalloproteinase 13	Homo sapiens	SINGLE PROTEIN	CHEMBL1139018	1	Scientific Literature	Bioorg. Med. Chem. Lett.	2006	None
CHEMBL380343		0	527.67	1	2.37	5m	CC(C)(C)OC(=O)NCCC#CCOc1ccc(S(=O)(=O)N2CCSC(C)(C)[C@@H]2C(=O)NO)cc1	IC50	'='	7.0	nM	8.15			UO_0000065	15.45	0.32	5.78	6.07	False	CHEMBL867737	Inhibition of MMP13	B	BAO_0000357	single protein format	Homo sapiens	None	None	None	None	CHEMBL280	Matrix metalloproteinase 13	Homo sapiens	SINGLE PROTEIN	CHEMBL1139018	1	Scientific Literature	Bioorg. Med. Chem. Lett.	2006	None
CHEMBL441177		0	412.53	0	1.87	5c	C#CCCCOc1ccc(S(=O)(=O)N2CCSC(C)(C)[C@@H]2C(=O)NO)cc1	IC50	'='	8.0	nM	8.10			UO_0000065	19.63	0.41	6.23	8.44	False	CHEMBL867737	Inhibition of MMP13	B	BAO_0000357	single protein format	Homo sapiens	None	None	None	None	CHEMBL280	Matrix metalloproteinase 13	Homo sapiens	SINGLE PROTEIN	CHEMBL1139018	1	Scientific Literature	Bioorg. Med. Chem. Lett.	2006	None
CHEMBL199018		0	564.62	1	4.96	19	CC(=O)c1ccc2oc(C(=O)Nc3ccc(-c4ccc(S(=O)(=O)N[C@H](C(=O)O)C(C)C)cc4)cc3)c(C)c2c1O	IC50	'='	3.2	nM	8.49			UO_0000065	15.05	0.29	3.53	5.21	False	CHEMBL882118	Inhibitory concentration against MMP-13	B	BAO_0000357	single protein format	Homo sapiens	None	None	None	None	CHEMBL280	Matrix metalloproteinase 13	Homo sapiens	SINGLE PROTEIN	CHEMBL1143494	1	Scientific Literature	Bioorg. Med. Chem. Lett.	2005	None
CHEMBL124265		0	399.51	0	1.46	12	CCCCCCN1CCN(S(=O)(=O)c2ccc(OC)cc2)C(C(=O)NO)C1	IC50	'='	4.2	nM	8.38			UO_0000065	20.97	0.42	6.92	8.45	False	CHEMBL719143	In vitro inhibitory activity against matrix metalloprotease-13 (MMP-13)	B	BAO_0000357	single protein format	None	None	None	None	None	CHEMBL280	Matrix metalloproteinase 13	Homo sapiens	SINGLE PROTEIN	CHEMBL1133577	1	Scientific Literature	J. Med. Chem.	2000	None
CHEMBL126044		0	491.57	0	-0.39	17	COc1ccc(S(=O)(=O)N2CCN(S(=O)(=O)c3sc(N)nc3C)CC2C(=O)NO)cc1	IC50	'='	2.0	nM	8.70			UO_0000065	17.70	0.38	9.09	5.05	False	CHEMBL719143	In vitro inhibitory activity against matrix metalloprotease-13 (MMP-13)	B	BAO_0000357	single protein format	None	None	None	None	None	CHEMBL280	Matrix metalloproteinase 13	Homo sapiens	SINGLE PROTEIN	CHEMBL1133577	1	Scientific Literature	J. Med. Chem.	2000	None
CHEMBL123627		0	409.42	0	0.31	31	COc1ccc(S(=O)(=O)N2CCN(C(=O)c3ccco3)CC2C(=O)NO)cc1	IC50	'='	2.5	nM	8.60			UO_0000065	21.01	0.42	8.29	6.65	True	CHEMBL719143	In vitro inhibitory activity against matrix metalloprotease-13 (MMP-13)	B	BAO_0000357	single protein format	None	None	None	None	None	CHEMBL280	Matrix metalloproteinase 13	Homo sapiens	SINGLE PROTEIN	CHEMBL1133577	1	Scientific Literature	J. Med. Chem.	2000	None
CHEMBL184553		0	511.64	1	3.89	9c	Cc1cc(COc2ccc(S(=O)(=O)CC3(CC(=O)NO)CCN(C(C)C)C3)cc2)c2ccccc2n1	Ki	'='	653.0	nM	6.18			UO_0000065	12.09	0.23	2.30	5.68	False	CHEMBL839592	Inhibition of Matrix metalloprotease-13 (MMP-13)	B	BAO_0000357	single protein format	None	None	None	None	None	CHEMBL280	Matrix metalloproteinase 13	Homo sapiens	SINGLE PROTEIN	CHEMBL1137180	1	Scientific Literature	Bioorg. Med. Chem. Lett.	2004	None
CHEMBL183273		0	490.36	0	3.03	10b	CO[C@]1(C(=O)NO)COCC[C@H]1S(=O)(=O)c1ccc(OCc2ccc(Cl)cc2Cl)cc1	IC50	'='	46.0	nM	7.34			UO_0000065	14.96	0.32	4.31	6.60	False	CHEMBL832398	Inhibitory concentration against matrix metalloprotease 13	B	BAO_0000357	single protein format	None	None	None	None	None	CHEMBL280	Matrix metalloproteinase 13	Homo sapiens	SINGLE PROTEIN	CHEMBL1137101	1	Scientific Literature	Bioorg. Med. Chem. Lett.	2004	None
CHEMBL185160		0	483.59	0	3.16	7a	Cc1cc(COc2ccc(S(=O)(=O)CC3(CC(=O)NO)CCNCC3)cc2)c2ccccc2n1	Ki	'>'	5000.0	nM				UO_0000065					False	CHEMBL839592	Inhibition of Matrix metalloprotease-13 (MMP-13)	B	BAO_0000357	single protein format	None	None	None	None	None	CHEMBL280	Matrix metalloproteinase 13	Homo sapiens	SINGLE PROTEIN	CHEMBL1137180	1	Scientific Literature	Bioorg. Med. Chem. Lett.	2004	None
CHEMBL274881		0	403.46	0	2.13	48	COCC#CCC(NS(=O)(=O)c1ccc(-c2ccc(OC)cc2)cc1)C(=O)O	IC50	'='	76.0	nM	7.12			UO_0000065	17.65	0.35	4.99	6.98	True	CHEMBL719150	Inhibitory activity against human matrix metalloprotease-13 in quenched fluorescence assay at pH 7.4	B	BAO_0000357	single protein format	None	None	None	None	None	CHEMBL280	Matrix metalloproteinase 13	Homo sapiens	SINGLE PROTEIN	CHEMBL1134384	1	Scientific Literature	J. Med. Chem.	2001	None
CHEMBL124100		0	442.54	0	1.17	37	CCCCCCNC(=O)N1CCN(S(=O)(=O)c2ccc(OC)cc2)C(C(=O)NO)C1	IC50	'='	1.4	nM	8.85			UO_0000065	20.01	0.40	7.68	6.90	False	CHEMBL719143	In vitro inhibitory activity against matrix metalloprotease-13 (MMP-13)	B	BAO_0000357	single protein format	None	None	None	None	None	CHEMBL280	Matrix metalloproteinase 13	Homo sapiens	SINGLE PROTEIN	CHEMBL1133577	1	Scientific Literature	J. Med. Chem.	2000	None
CHEMBL468095		0	496.61	0	3.41	24m	CCOC(=O)N1CCC([C@@H](NS(=O)(=O)c2ccc(-c3ccc(OCC)cc3)s2)C(=O)O)CC1	IC50	'='	142.0	nM	6.85			UO_0000065	13.79	0.28	3.44	5.60	False	CHEMBL974340	Inhibition of MMP13 in presence of 1% bovine serum albumin	B	BAO_0000357	single protein format	None	None	None	None	None	CHEMBL280	Matrix metalloproteinase 13	Homo sapiens	SINGLE PROTEIN	CHEMBL1136920	1	Scientific Literature	J. Med. Chem.	2009	None
CHEMBL512237		0	509.65	1	3.38	25a	COc1ccc(-c2ccc(S(=O)(=O)N[C@@H](C(=O)O)C3CCN(C(=O)NC(C)(C)C)CC3)s2)cc1	IC50	'='	1.4	nM	8.85			UO_0000065	17.37	0.36	5.47	7.08	False	CHEMBL974339	Inhibition of MMP13	B	BAO_0000357	single protein format	None	None	None	None	None	CHEMBL280	Matrix metalloproteinase 13	Homo sapiens	SINGLE PROTEIN	CHEMBL1136920	1	Scientific Literature	J. Med. Chem.	2009	None
CHEMBL468708		0	481.60	0	3.19	22e	CC(C)(C)OC(=O)N1CCC([C@@H](NS(=O)(=O)c2ccc(-c3ccncc3)s2)C(=O)O)CC1	IC50	'='	1975.0	nM	5.70			UO_0000065	11.84	0.24	2.51	4.53	False	CHEMBL974340	Inhibition of MMP13 in presence of 1% bovine serum albumin	B	BAO_0000357	single protein format	None	None	None	None	None	CHEMBL280	Matrix metalloproteinase 13	Homo sapiens	SINGLE PROTEIN	CHEMBL1136920	1	Scientific Literature	J. Med. Chem.	2009	None
CHEMBL511895		0	492.57	0	3.87	33	CC(C)(C)OC(=O)N1CCC([C@@H](NS(=O)(=O)c2ccc(-c3ccc(F)cc3)cc2)C(=O)O)CC1	IC50	'='	48.0	nM	7.32			UO_0000065	14.86	0.29	3.45	6.48	False	CHEMBL974340	Inhibition of MMP13 in presence of 1% bovine serum albumin	B	BAO_0000357	single protein format	None	None	None	None	None	CHEMBL280	Matrix metalloproteinase 13	Homo sapiens	SINGLE PROTEIN	CHEMBL1136920	1	Scientific Literature	J. Med. Chem.	2009	None
CHEMBL468101		0	518.63	1	4.13	35	CCOc1ccc(-c2ccc(S(=O)(=O)N[C@@H](C(=O)O)C3CCN(C(=O)OC(C)(C)C)CC3)cc2)cc1	IC50	'='	0.5	nM	9.30			UO_0000065	17.93	0.35	5.17	7.61	False	CHEMBL974339	Inhibition of MMP13	B	BAO_0000357	single protein format	None	None	None	None	None	CHEMBL280	Matrix metalloproteinase 13	Homo sapiens	SINGLE PROTEIN	CHEMBL1136920	1	Scientific Literature	J. Med. Chem.	2009	None
CHEMBL468739		0	482.58	0	3.11	24c	CC(C)OC(=O)N1CCC([C@@H](NS(=O)(=O)c2ccc(-c3ccc(O)cc3)s2)C(=O)O)CC1	IC50	'='	300.0	nM	6.52			UO_0000065	13.52	0.28	3.41	4.90	False	CHEMBL974340	Inhibition of MMP13 in presence of 1% bovine serum albumin	B	BAO_0000357	single protein format	None	None	None	None	None	CHEMBL280	Matrix metalloproteinase 13	Homo sapiens	SINGLE PROTEIN	CHEMBL1136920	1	Scientific Literature	J. Med. Chem.	2009	None
CHEMBL76856		0	434.51	0	2.02	52	COc1ccc(CN2CCC(C(=O)NO)(S(=O)(=O)c3ccc(OC)cc3)CC2)cc1	log(10^6/IC50)	'='	5.7										False	CHEMBL926271	Inhibition of MMP13	B	BAO_0000357	single protein format	None	None	None	None	None	CHEMBL280	Matrix metalloproteinase 13	Homo sapiens	SINGLE PROTEIN	CHEMBL1140637	1	Scientific Literature	Bioorg. Med. Chem.	2007	None
CHEMBL252713		0	539.49	1	4.01	32	C=C(C)C(Cc1ccc(OCCN(CC)CC)cc1)(C(=O)NO)S(=O)(=O)c1ccc(Br)cc1	log(10^6/IC50)	'='	4.96										False	CHEMBL926271	Inhibition of MMP13	B	BAO_0000357	single protein format	None	None	None	None	None	CHEMBL280	Matrix metalloproteinase 13	Homo sapiens	SINGLE PROTEIN	CHEMBL1140637	1	Scientific Literature	Bioorg. Med. Chem.	2007	None
CHEMBL301565		0	308.42	0	3.57	9	O=S(=O)(CCCS)c1ccc(Oc2ccccc2)cc1	IC50	'='	0.5	nM	9.30			UO_0000065	30.16	0.64	5.73	21.45	True	CHEMBL710977	Inhibition of human recombinant matrix metalloprotease-13 (hMMP-13)	B	BAO_0000357	single protein format	Homo sapiens	None	None	None	None	CHEMBL280	Matrix metalloproteinase 13	Homo sapiens	SINGLE PROTEIN	CHEMBL1131762	1	Scientific Literature	Bioorg. Med. Chem. Lett.	1999	None
CHEMBL307494		0	583.11	2	6.23	24	CNC(=O)[C@@H](NC(=O)C(CCc1ccccc1)CP(=O)(O)Cc1ccc(Cc2ccccc2Cl)cc1)C(C)(C)C	IC50	'='	17.0	nM	7.77			UO_0000065	13.32	0.27	1.54	8.14	False	CHEMBL717024	Inhibitory activity against matrix metalloprotease-13	B	BAO_0000357	single protein format	None	None	None	None	None	CHEMBL280	Matrix metalloproteinase 13	Homo sapiens	SINGLE PROTEIN	CHEMBL1136104	1	Scientific Literature	Bioorg. Med. Chem. Lett.	2003	None
CHEMBL77505		0	370.47	0	1.61	43	COc1ccc(S(=O)(=O)C2(C(=O)NO)CCN(C(C)(C)C)CC2)cc1	log(10^6/IC50)	'='	3.83										False	CHEMBL926271	Inhibition of MMP13	B	BAO_0000357	single protein format	None	None	None	None	None	CHEMBL280	Matrix metalloproteinase 13	Homo sapiens	SINGLE PROTEIN	CHEMBL1140637	1	Scientific Literature	Bioorg. Med. Chem.	2007	None
CHEMBL77176		0	418.52	0	2.32	37	COc1ccc(S(=O)(=O)C2(C(=O)NO)CCN(Cc3ccc(C)cc3)CC2)cc1	log(10^6/IC50)	'='	5.7										False	CHEMBL926271	Inhibition of MMP13	B	BAO_0000357	single protein format	None	None	None	None	None	CHEMBL280	Matrix metalloproteinase 13	Homo sapiens	SINGLE PROTEIN	CHEMBL1140637	1	Scientific Literature	Bioorg. Med. Chem.	2007	None
CHEMBL75094	PRINOMASTAT	3	423.52	0	2.26	AG-3340	CC1(C)SCCN(S(=O)(=O)c2ccc(Oc3ccncc3)cc2)[C@H]1C(=O)NO	IC50	'<'	0.4	nM				UO_0000065					False	CHEMBL877754	In vitro inhibitory activity against collagenase-3 (matrix metalloprotease-13).	B	BAO_0000357	single protein format	None	None	None	None	None	CHEMBL280	Matrix metalloproteinase 13	Homo sapiens	SINGLE PROTEIN	CHEMBL1132690	1	Scientific Literature	J. Med. Chem.	1999	None
CHEMBL3617406		0	373.43	0	0.42	2g	CC(=O)NCC[C@H](C(=O)NO)N(OC(C)C)S(=O)(=O)c1ccccc1	IC50	'='	1800.0	nM	5.75			UO_0000065	15.38	0.31	5.32	4.59	False	CHEMBL3620107	Inhibition of recombinant human activated-MMP13 using Mca-Lys-Pro-Leu-Gly-Leu-Dap(Dnp)-Ala-Arg-NH2 as fluorogenic substrate incubated for 4 hrs followed by substrate addition measured every 10 secs for 20 mins by fluorometric assay	B	BAO_0000357	single protein format	Homo sapiens	None	None	None	None	CHEMBL280	Matrix metalloproteinase 13	Homo sapiens	SINGLE PROTEIN	CHEMBL3616369	1	Scientific Literature	J. Med. Chem.	2015	None
CHEMBL1910473		0	464.54	0	4.19	49	CC(C)[C@@H](NS(=O)(=O)c1ccc(-c2ccc(OCc3ccc(C#N)cc3)cc2)cc1)C(=O)O	IC50	'='	0.1	nM	10.00			UO_0000065	21.53	0.41	5.81	8.58	False	CHEMBL1913353	Inhibition of MMP13	B	BAO_0000357	single protein format	None	None	None	None	None	CHEMBL280	Matrix metalloproteinase 13	Homo sapiens	SINGLE PROTEIN	CHEMBL1909576	1	Scientific Literature	Bioorg. Med. Chem. Lett.	2011	None
CHEMBL1910648		0	473.98	0	4.97	56	CC(C)[C@@H](NS(=O)(=O)c1ccc(-c2ccc(OCc3cccc(Cl)c3)cc2)cc1)C(=O)O	IC50	'='	1.4	nM	8.85			UO_0000065	18.68	0.38	3.88	9.55	False	CHEMBL1913353	Inhibition of MMP13	B	BAO_0000357	single protein format	None	None	None	None	None	CHEMBL280	Matrix metalloproteinase 13	Homo sapiens	SINGLE PROTEIN	CHEMBL1909576	1	Scientific Literature	Bioorg. Med. Chem. Lett.	2011	None
CHEMBL1910651		0	518.43	2	5.08	57	CC(C)[C@@H](NS(=O)(=O)c1ccc(-c2ccc(OCc3cccc(Br)c3)cc2)cc1)C(=O)O	IC50	'='	1600.0	nM	5.80			UO_0000065	11.18	0.25	0.72	6.25	False	CHEMBL1913353	Inhibition of MMP13	B	BAO_0000357	single protein format	None	None	None	None	None	CHEMBL280	Matrix metalloproteinase 13	Homo sapiens	SINGLE PROTEIN	CHEMBL1909576	1	Scientific Literature	Bioorg. Med. Chem. Lett.	2011	None
CHEMBL1910449		0	404.49	0	2.38	25	CC(=O)NCc1ccc(-c2ccc(S(=O)(=O)N[C@@H](C(=O)O)C(C)C)cc2)cc1	IC50	'='	450.0	nM	6.35			UO_0000065	15.69	0.31	3.97	5.64	False	CHEMBL1913353	Inhibition of MMP13	B	BAO_0000357	single protein format	None	None	None	None	None	CHEMBL280	Matrix metalloproteinase 13	Homo sapiens	SINGLE PROTEIN	CHEMBL1909576	1	Scientific Literature	Bioorg. Med. Chem. Lett.	2011	None
CHEMBL559804		0	544.63	2	5.42	38	CC#Cc1cccc2oc(C(=O)Nc3ccc(-c4ccc(S(=O)(=O)N[C@H](C(=O)O)C(C)C)cc4)cc3)c(C)c12	IC50	'='	9.5	nM	8.02			UO_0000065	14.73	0.28	2.60	6.38	False	CHEMBL1055710	Inhibition of MMP13	B	BAO_0000357	single protein format	None	None	None	None	None	CHEMBL280	Matrix metalloproteinase 13	Homo sapiens	SINGLE PROTEIN	CHEMBL1153501	1	Scientific Literature	Bioorg. Med. Chem. Lett.	2009	None
CHEMBL563896		0	534.63	2	5.61	33	CCc1cccc2oc(C(=O)Nc3ccc(-c4ccc(S(=O)(=O)N[C@H](C(=O)O)C(C)C)cc4)cc3)c(C)c12	IC50	'='	2.3	nM	8.64			UO_0000065	16.16	0.31	3.03	6.87	False	CHEMBL1055710	Inhibition of MMP13	B	BAO_0000357	single protein format	None	None	None	None	None	CHEMBL280	Matrix metalloproteinase 13	Homo sapiens	SINGLE PROTEIN	CHEMBL1153501	1	Scientific Literature	Bioorg. Med. Chem. Lett.	2009	None
CHEMBL556645		0	531.59	1	4.92	36	Cc1c(C(=O)Nc2ccc(-c3ccc(S(=O)(=O)N[C@H](C(=O)O)C(C)C)cc3)cc2)oc2cccc(C#N)c12	Ratio IC50	'='	3257.0										False	CHEMBL1055714	Ratio of IC50 for MMP13 in presence of rabbit serum albumin to IC50 for MMP13 in absence of rabbit serum albumin	B	BAO_0000357	single protein format	None	None	None	None	None	CHEMBL280	Matrix metalloproteinase 13	Homo sapiens	SINGLE PROTEIN	CHEMBL1153501	1	Scientific Literature	Bioorg. Med. Chem. Lett.	2009	None
CHEMBL554512		0	587.63	1	2.84	43	CC(O)[C@H](NS(=O)(=O)c1ccc(-c2ccc(NC(=O)c3cc4c(NS(C)(=O)=O)cccc4o3)cc2)cc1)C(=O)O	Ratio IC50	'='	31.0										False	CHEMBL1055714	Ratio of IC50 for MMP13 in presence of rabbit serum albumin to IC50 for MMP13 in absence of rabbit serum albumin	B	BAO_0000357	single protein format	None	None	None	None	None	CHEMBL280	Matrix metalloproteinase 13	Homo sapiens	SINGLE PROTEIN	CHEMBL1153501	1	Scientific Literature	Bioorg. Med. Chem. Lett.	2009	None
CHEMBL115263		0	635.64	2	2.43	12e	NC(=O)CNC(=O)[C@@H]1CCCCNC(=O)OCCC[C@H](C(=O)NO)[C@@H](Cc2ccc(-c3ccccc3C(F)(F)F)cc2)C(=O)N1	Ki	'='	442.0	nM	6.36			UO_0000065	10.00	0.19	3.92	3.36	False	CHEMBL717451	Inhibition of matrix metalloprotease-13	B	BAO_0000357	single protein format	Homo sapiens	None	None	None	None	CHEMBL280	Matrix metalloproteinase 13	Homo sapiens	SINGLE PROTEIN	CHEMBL1134694	1	Scientific Literature	J. Med. Chem.	2001	None
CHEMBL83616		0	410.92	1	6.07	1	O=C(CC(CSc1ccccc1)C(=O)O)c1ccc(-c2ccc(Cl)cc2)cc1	IC50	'='	1570.0	nM	5.80			UO_0000065	14.12	0.28	-0.27	10.68	False	CHEMBL719147	In vitro inhibitory activity against matrix metalloprotease-13	B	BAO_0000357	single protein format	None	None	None	None	None	CHEMBL280	Matrix metalloproteinase 13	Homo sapiens	SINGLE PROTEIN	CHEMBL1134541	1	Scientific Literature	J. Med. Chem.	2001	None
CHEMBL515083		0	318.31	0	-0.72	1	COc1ccc(S(=O)(=O)N(CC(=O)O)CC(=O)NO)cc1	IC50	'='	213.0	nM	6.67			UO_0000065	20.96	0.43	7.39	5.01	False	CHEMBL1010052	Inhibition of MMP13	B	BAO_0000357	single protein format	None	None	None	None	None	CHEMBL280	Matrix metalloproteinase 13	Homo sapiens	SINGLE PROTEIN	CHEMBL1151743	1	Scientific Literature	J. Med. Chem.	2008	None
CHEMBL591774		0	408.45	0	2.13	34	O=C(NCc1cc2ccccc2o1)[C@H](O)[C@@H](O)C(=O)N1CCCC1c1ccccc1	Ki	'='	510.0	nM	6.29			UO_0000065	15.41	0.29	4.16	6.11	False	CHEMBL1065140	Inhibition of MMP13	B	BAO_0000357	single protein format	None	None	None	None	None	CHEMBL280	Matrix metalloproteinase 13	Homo sapiens	SINGLE PROTEIN	CHEMBL1157740	1	Scientific Literature	Bioorg. Med. Chem. Lett.	2010	None
CHEMBL205523		0	504.63	1	4.38	12g	Cc1cc(COc2ccc(C(=O)NC3(CC(=O)NO)CCN(C(C)(C)C)CC3)cc2)c2ccccc2n1	Ki	'>'	5025.0	nM				UO_0000065					False	CHEMBL853097	Binding affinity to MMP13	B	BAO_0000357	single protein format	Homo sapiens	None	None	None	None	CHEMBL280	Matrix metalloproteinase 13	Homo sapiens	SINGLE PROTEIN	CHEMBL1147697	1	Scientific Literature	Bioorg. Med. Chem. Lett.	2006	None
CHEMBL436950		0	548.64	1	4.52	12b	Cc1cc(COc2ccc(C(=O)NC3(CC(=O)NO)CCN(C(=O)OC(C)(C)C)CC3)cc2)c2ccccc2n1	Ki	'>'	5025.0	nM				UO_0000065					False	CHEMBL853097	Binding affinity to MMP13	B	BAO_0000357	single protein format	Homo sapiens	None	None	None	None	CHEMBL280	Matrix metalloproteinase 13	Homo sapiens	SINGLE PROTEIN	CHEMBL1147697	1	Scientific Literature	Bioorg. Med. Chem. Lett.	2006	None
CHEMBL321213		0	447.50	0	1.88	12d	C[C@H](NS(=O)(=O)c1ccccc1)C(=O)NC1=NN=C(c2ccc([N+](=O)[O-])cc2)CS1	Ki	'='	260.0	nM	6.58			UO_0000065	14.72	0.30	4.71	4.60	False	CHEMBL717447	In Vitro inhibitory activity against the catalytic domain of the matrix metalloprotease-13	B	BAO_0000357	single protein format	None	None	None	None	None	CHEMBL280	Matrix metalloproteinase 13	Homo sapiens	SINGLE PROTEIN	CHEMBL1134615	1	Scientific Literature	J. Med. Chem.	2001	None
CHEMBL204357		0	523.67	2	5.06	1, SR-973	CCC[C@H](C(=O)NO)[C@@H](CC(C)C)C(=O)N[C@H]1CCCCN(Cc2cccc(Oc3ccccc3)c2)C1=O	Ki	'='	10.0	nM	8.00			UO_0000065	15.28	0.29	2.94	7.41	False	CHEMBL865076	Inhibition of MMP13	B	BAO_0000357	single protein format	Homo sapiens	None	None	None	None	CHEMBL280	Matrix metalloproteinase 13	Homo sapiens	SINGLE PROTEIN	CHEMBL1147000	1	Scientific Literature	Bioorg. Med. Chem. Lett.	2006	None
CHEMBL204495		0	441.51	0	2.53	7a	Cc1cc(COc2ccc(CN3C(C(=O)NO)CCS3(=O)=O)cc2)c2ccccc2n1	Ki	'>'	5025.0	nM				UO_0000065					False	CHEMBL862520	Binding affinity to MMP13	B	BAO_0000357	single protein format	Homo sapiens	None	None	None	None	CHEMBL280	Matrix metalloproteinase 13	Homo sapiens	SINGLE PROTEIN	CHEMBL1138127	1	Scientific Literature	Bioorg. Med. Chem. Lett.	2006	None
CHEMBL204549		0	455.54	0	2.57	7c	Cc1cc(COc2ccc(CCN3C(C(=O)NO)CCS3(=O)=O)cc2)c2ccccc2n1	Ki	'>'	5025.0	nM				UO_0000065					False	CHEMBL862520	Binding affinity to MMP13	B	BAO_0000357	single protein format	Homo sapiens	None	None	None	None	CHEMBL280	Matrix metalloproteinase 13	Homo sapiens	SINGLE PROTEIN	CHEMBL1138127	1	Scientific Literature	Bioorg. Med. Chem. Lett.	2006	None
CHEMBL3885369		0	1359.63	None	None	5	COc1ccc(S(=O)(=O)N(CCCCCNC(=O)CCCCC(=O)NCCNC(=O)CCN(CCNC(=O)OC(C)(C)C)CCC(=O)NCCNC(=O)CCCCC(=O)NCCCCCN([C@H](CO)C(=O)NO)S(=O)(=O)c2ccc(OC)cc2)[C@H](CO)C(=O)NO)cc1	Ki	'='	57.5	nM	7.24			UO_0000065	5.33	None	None	None	False	CHEMBL3876512	Inhibition of MMP-13 (unknown origin) assessed as inhibition of hydrolysis of Mca-Pro-Leu-Gly-Leu-Dpa-Ala-Arg-NH2 substrate by fluorimetric assay	B	BAO_0000357	single protein format	Homo sapiens	None	None	None	None	CHEMBL280	Matrix metalloproteinase 13	Homo sapiens	SINGLE PROTEIN	CHEMBL3875192	1	Scientific Literature	Bioorg Med Chem	2017	None
CHEMBL329558		0	517.48	1	2.00	11c	COc1ccc(S(=O)(=O)N2CCCN(C(=O)c3ccc(OC(F)(F)F)cc3)CC2C(=O)NO)cc1	IC50	'='	6.2	nM	8.21			UO_0000065	15.86	0.32	6.21	6.54	True	CHEMBL717012	Inhibition of matrix metalloprotease-13 (MMP-13)	B	BAO_0000357	single protein format	None	None	None	None	None	CHEMBL280	Matrix metalloproteinase 13	Homo sapiens	SINGLE PROTEIN	CHEMBL1130592	1	Scientific Literature	Bioorg. Med. Chem. Lett.	1998	None
CHEMBL279785	MARIMASTAT	3	331.41	0	-0.21	1	CNC(=O)[C@@H](NC(=O)[C@H](CC(C)C)[C@H](O)C(=O)NO)C(C)(C)C	IC50	'='	2.0	nM	8.70			UO_0000065	26.25	0.52	8.91	6.81	True	CHEMBL710979	Inhibition of Coll-3 MMP-13	B	BAO_0000357	single protein format	None	None	None	None	None	CHEMBL280	Matrix metalloproteinase 13	Homo sapiens	SINGLE PROTEIN	CHEMBL1132007	1	Scientific Literature	Bioorg. Med. Chem. Lett.	1999	None
CHEMBL320383		0	459.57	0	2.66	4h	CCN(CC)CC#CCN(c1c(C)cccc1C(=O)NO)S(=O)(=O)c1ccc(OC)cc1	IC50	'='	19.0	nM	7.72			UO_0000065	16.80	0.33	5.06	7.79	False	CHEMBL717134	In vitro inhibition of Matrix metalloprotease-13.	B	BAO_0000357	single protein format	None	None	None	None	None	CHEMBL280	Matrix metalloproteinase 13	Homo sapiens	SINGLE PROTEIN	CHEMBL1133846	1	Scientific Literature	Bioorg. Med. Chem. Lett.	2001	None
CHEMBL370129		0	370.45	0	0.70	5b	CC#CCOc1ccc(S(=O)(=O)N2CCSCC2C(=O)NO)cc1	IC50	'='	12.0	nM	7.92			UO_0000065	21.38	0.45	7.22	8.26	False	CHEMBL880932	Inhibitory activity against matrix metallopeptidase 13	B	BAO_0000357	single protein format	Homo sapiens	None	None	None	None	CHEMBL280	Matrix metalloproteinase 13	Homo sapiens	SINGLE PROTEIN	CHEMBL1141066	1	Scientific Literature	Bioorg. Med. Chem. Lett.	2005	None
CHEMBL1935291		0	430.51	0	4.10	26, MMP118	CC(C)[C@H](NS(=O)(=O)c1ccc2c(c1)oc1ccc(-c3nccs3)cc12)C(=O)O	IC50	'='	1980.0	nM	5.70			UO_0000065	13.25	0.27	1.60	5.21	False	CHEMBL1937515	Inhibition of human MMP-13	B	BAO_0000357	single protein format	Homo sapiens	None	None	None	None	CHEMBL280	Matrix metalloproteinase 13	Homo sapiens	SINGLE PROTEIN	CHEMBL1933042	1	Scientific Literature	Bioorg. Med. Chem. Lett.	2012	None
CHEMBL1939864		0	231.25	0	1.02	3	CCNC(=O)c1cc2cc(C(N)=O)ccc2[nH]1	IC50	'>'	500000.0	nM				UO_0000065					False	CHEMBL1942128	Inhibition of human MMP13 expressed in Escherichia coli after 30 mins by fluorimetry	B	BAO_0000019	assay format	Homo sapiens	None	None	None	None	CHEMBL280	Matrix metalloproteinase 13	Homo sapiens	SINGLE PROTEIN	CHEMBL1938382	1	Scientific Literature	J. Med. Chem.	2011	None
CHEMBL1939870		0	266.30	0	3.41	9	CCOC(=O)c1cc2cc(-c3ccncc3)ccc2[nH]1	IC50	'='	82000.0	nM	4.09			UO_0000065	15.34	0.28	0.68	7.43	False	CHEMBL1942128	Inhibition of human MMP13 expressed in Escherichia coli after 30 mins by fluorimetry	B	BAO_0000019	assay format	Homo sapiens	None	None	None	None	CHEMBL280	Matrix metalloproteinase 13	Homo sapiens	SINGLE PROTEIN	CHEMBL1938382	1	Scientific Literature	J. Med. Chem.	2011	None
CHEMBL1939874		0	403.44	0	3.07	13	CCOC(=O)c1cc2cc(-c3cc(C(=O)NCc4ccncc4)nn3C)ccc2[nH]1	IC50	'='	90.0	nM	7.05			UO_0000065	17.46	0.32	3.98	6.91	False	CHEMBL1942128	Inhibition of human MMP13 expressed in Escherichia coli after 30 mins by fluorimetry	B	BAO_0000019	assay format	Homo sapiens	None	None	None	None	CHEMBL280	Matrix metalloproteinase 13	Homo sapiens	SINGLE PROTEIN	CHEMBL1938382	1	Scientific Literature	J. Med. Chem.	2011	None
CHEMBL1939874		0	403.44	0	3.07	13	CCOC(=O)c1cc2cc(-c3cc(C(=O)NCc4ccncc4)nn3C)ccc2[nH]1	IC50	'='	360.0	nM	6.44			UO_0000065	15.97	0.29	3.37	6.32	False	CHEMBL1942133	Inhibition of MMP13 after 30 mins by fluorimetry in the presence of 1.25% human serum albumin	B	BAO_0000357	single protein format	Homo sapiens	None	None	None	None	CHEMBL280	Matrix metalloproteinase 13	Homo sapiens	SINGLE PROTEIN	CHEMBL1938382	1	Scientific Literature	J. Med. Chem.	2011	None
CHEMBL1940018		0	382.92	0	4.99	14	O=c1[nH]c(SCc2ccc(Cl)cc2)nc2c1C(Cc1ccccc1)CC2	Inhibition	'='	37.7	%				UO_0000187					False	CHEMBL1941809	Inhibition of human full length recombinant MMP13 using triple-helical fTHP-15 as substrate at 40 uM after 4 hrs by FRET assay	B	BAO_0000357	single protein format	Homo sapiens	None	None	None	None	CHEMBL280	Matrix metalloproteinase 13	Homo sapiens	SINGLE PROTEIN	CHEMBL1938243	1	Scientific Literature	Bioorg. Med. Chem. Lett.	2011	None
CHEMBL1703321		0	325.78	0	2.79	19	CC(=O)Nc1c(O)nc(SCc2ccc(Cl)cc2)nc1O	Inhibition						Not Active						False	CHEMBL1941809	Inhibition of human full length recombinant MMP13 using triple-helical fTHP-15 as substrate at 40 uM after 4 hrs by FRET assay	B	BAO_0000357	single protein format	Homo sapiens	None	None	None	None	CHEMBL280	Matrix metalloproteinase 13	Homo sapiens	SINGLE PROTEIN	CHEMBL1938243	1	Scientific Literature	Bioorg. Med. Chem. Lett.	2011	None
CHEMBL1940023		0	359.84	0	3.86	31	O=c1[nH]c(SCc2coc(-c3cccc(Cl)c3)n2)nc2c1CCC2	Inhibition						Not Active						False	CHEMBL1941809	Inhibition of human full length recombinant MMP13 using triple-helical fTHP-15 as substrate at 40 uM after 4 hrs by FRET assay	B	BAO_0000357	single protein format	Homo sapiens	None	None	None	None	CHEMBL280	Matrix metalloproteinase 13	Homo sapiens	SINGLE PROTEIN	CHEMBL1938243	1	Scientific Literature	Bioorg. Med. Chem. Lett.	2011	None
CHEMBL372908		0	411.44	0	0.04	5g	CC#CCOc1ccc(S(=O)(=O)N2CCN(C(=O)OC)CC2C(=O)NO)cc1	IC50	'='	9.0	nM	8.05			UO_0000065	19.56	0.39	8.01	6.41	False	CHEMBL880932	Inhibitory activity against matrix metallopeptidase 13	B	BAO_0000357	single protein format	Homo sapiens	None	None	None	None	CHEMBL280	Matrix metalloproteinase 13	Homo sapiens	SINGLE PROTEIN	CHEMBL1141066	1	Scientific Literature	Bioorg. Med. Chem. Lett.	2005	None
CHEMBL434187		0	424.54	0	2.01	5l	CC#CCOc1ccc(S(=O)(=O)N2CCSC3(CCCC3)C2C(=O)NO)cc1	IC50	'='	11.0	nM	7.96			UO_0000065	18.75	0.39	5.95	8.30	False	CHEMBL880932	Inhibitory activity against matrix metallopeptidase 13	B	BAO_0000357	single protein format	Homo sapiens	None	None	None	None	CHEMBL280	Matrix metalloproteinase 13	Homo sapiens	SINGLE PROTEIN	CHEMBL1141066	1	Scientific Literature	Bioorg. Med. Chem. Lett.	2005	None
CHEMBL538028		0	422.89	0	-1.25	11f	COc1ccc(S(=O)(=O)N2CCCN(C(=O)CN)CC2C(=O)NO)cc1.Cl	IC50	'='	46.0	nM	7.34			UO_0000065	18.99	0.39	8.59	5.16	False	CHEMBL717012	Inhibition of matrix metalloprotease-13 (MMP-13)	B	BAO_0000357	single protein format	None	None	None	None	None	CHEMBL280	Matrix metalloproteinase 13	Homo sapiens	SINGLE PROTEIN	CHEMBL1130592	1	Scientific Literature	Bioorg. Med. Chem. Lett.	1998	None
CHEMBL372405		0	541.63	2	5.96	24	Cc1c(COc2ccc(-c3ccc(S(=O)(=O)N[C@H](Cc4ccccc4)C(=O)O)cc3)cc2)oc2ccccc12	IC50	'='	4.4	nM	8.36			UO_0000065	15.43	0.29	2.40	7.90	False	CHEMBL860410	Inhibitory activity against MMP13	B	BAO_0000357	single protein format	Homo sapiens	None	None	None	None	CHEMBL280	Matrix metalloproteinase 13	Homo sapiens	SINGLE PROTEIN	CHEMBL1147767	1	Scientific Literature	Bioorg. Med. Chem. Lett.	2006	None
CHEMBL3675543		0	496.59	0	2.63	BDBM120191	CC[C@H](NC(=O)CCc1ccc(-c2nc3ccccc3s2)cc1)C(=O)N[C@@H](CCC(=O)O)C(N)=O	Ki	'='	134.0	nM	6.87		248021	UO_0000065	13.84	0.27	4.24	4.54	False	CHEMBL3707989	Inhibition Assay: The inhibition tests and the evaluation of the inhibition constants (Ki) on the various MMPs were carried out as described by Devel et al. (Devel et al. 2006 J. Biol. Chem. (7)).	B	BAO_0000357	single protein format	Homo sapiens	None	None	None	None	CHEMBL280	Matrix metalloproteinase 13	Homo sapiens	SINGLE PROTEIN	CHEMBL3638630	37	BindingDB Database		2014	None
CHEMBL71227		0	588.51	2	5.40	4x	Cc1cc(Br)cc(C(=O)NO)c1N(C)S(=O)(=O)c1ccc(-c2ccc(OCc3nccs3)cc2)cc1	IC50	'='	661.0	nM	6.18			UO_0000065	10.50	0.23	0.78	5.68	False	CHEMBL717020	Inhibition of matrix metalloprotease-13	B	BAO_0000357	single protein format	None	None	None	None	None	CHEMBL280	Matrix metalloproteinase 13	Homo sapiens	SINGLE PROTEIN	CHEMBL1133916	1	Scientific Literature	Bioorg. Med. Chem. Lett.	2001	None
CHEMBL418053		0	542.41	1	4.52	8b	COc1ccc(S(=O)(=O)N(Cc2ccccc2)c2c(C(=O)NO)cnc3cc(Br)ccc23)cc1	IC50	'='	7.0	nM	8.15			UO_0000065	15.03	0.33	3.63	7.49	False	CHEMBL717026	Inhibitory activity against matrix metalloprotease 13 (MMP-13).	B	BAO_0000357	single protein format	None	None	None	None	None	CHEMBL280	Matrix metalloproteinase 13	Homo sapiens	SINGLE PROTEIN	CHEMBL1136711	1	Scientific Literature	Bioorg. Med. Chem. Lett.	2003	None
CHEMBL340771		0	482.57	0	4.60	2i	N#Cc1ccc(-c2ccc(S[C@H]3CC[C@@H](Cn4nnc5ccccc5c4=O)[C@@H]3C(=O)O)cc2)cc1	IC50	'='	11.0	nM	7.96			UO_0000065	16.49	0.31	3.36	7.31	False	CHEMBL717443	Inhibitory activity against matrix metalloprotease-13 (MMP13)	B	BAO_0000357	single protein format	None	None	None	None	None	CHEMBL280	Matrix metalloproteinase 13	Homo sapiens	SINGLE PROTEIN	CHEMBL1145069	1	Scientific Literature	J. Med. Chem.	2003	None
CHEMBL110970		0	481.40	0	2.74	15c	C[C@@H](NS(=O)(=O)c1ccccc1)C(=O)NC1=NN=C(c2ccc(Br)cc2)CS1	Ki	'='	130.0	nM	6.89			UO_0000065	14.30	0.34	4.15	6.89	False	CHEMBL717447	In Vitro inhibitory activity against the catalytic domain of the matrix metalloprotease-13	B	BAO_0000357	single protein format	None	None	None	None	None	CHEMBL280	Matrix metalloproteinase 13	Homo sapiens	SINGLE PROTEIN	CHEMBL1134615	1	Scientific Literature	J. Med. Chem.	2001	None
CHEMBL3759910		0	488.51	0	3.79	34f	Cc1cc(-c2nnn(C[C@H]3CC[C@H](CO)CC3)n2)cc(C(=O)NCc2cccc(C(F)(F)F)c2)n1	Ki	'='	23.8	nM	7.62			UO_0000065	15.61	0.30	3.83	7.20	False	CHEMBL3761709	Inhibition of full length human recombinant MMP13 using MCA-Arg-Pro-Leu-Gly-Leu-Dpa-Ala-Arg-Glu-Arg-NH2 as substrate preincubated for 60 mins followed by substrate addition by fluorescence assay	B	BAO_0000357	single protein format	Homo sapiens	None	None	None	None	CHEMBL280	Matrix metalloproteinase 13	Homo sapiens	SINGLE PROTEIN	CHEMBL3758105	1	Scientific Literature	J. Med. Chem.	2016	None
CHEMBL3759003		0	499.60	0	1.65	31b	COc1cccc(CNC(=O)c2cc(-c3nnn(CC4CCN(S(C)(=O)=O)CC4)n3)cc(C)n2)c1	Ki	'='	5.8	nM	8.24			UO_0000065	16.49	0.32	6.59	6.23	False	CHEMBL3761709	Inhibition of full length human recombinant MMP13 using MCA-Arg-Pro-Leu-Gly-Leu-Dpa-Ala-Arg-Glu-Arg-NH2 as substrate preincubated for 60 mins followed by substrate addition by fluorescence assay	B	BAO_0000357	single protein format	Homo sapiens	None	None	None	None	CHEMBL280	Matrix metalloproteinase 13	Homo sapiens	SINGLE PROTEIN	CHEMBL3758105	1	Scientific Literature	J. Med. Chem.	2016	None
CHEMBL419648		0	370.47	0	1.61	48	CCCCOc1ccc(S(=O)(=O)C2(C(=O)NO)CCN(C)CC2)cc1	IC50	'='	2.0	nM	8.70			UO_0000065	23.48	0.48	7.09	9.07	False	CHEMBL717016	In vitro inhibitory activity against matrix metalloprotease-13.	B	BAO_0000357	single protein format	None	None	None	None	None	CHEMBL280	Matrix metalloproteinase 13	Homo sapiens	SINGLE PROTEIN	CHEMBL1145787	1	Scientific Literature	J. Med. Chem.	2003	None
CHEMBL317624		0	354.43	0	1.29	5h	CC#CCOc1ccc(S(=O)(=O)N[C@@H](C(=O)NO)C(C)(C)C)cc1	IC50	'='	41.0	nM	7.39			UO_0000065	20.84	0.42	6.10	7.05	False	CHEMBL717018	In vitro inhibition of Matrix metalloprotein 13	B	BAO_0000357	single protein format	None	None	None	None	None	CHEMBL280	Matrix metalloproteinase 13	Homo sapiens	SINGLE PROTEIN	CHEMBL1136171	1	Scientific Literature	Bioorg. Med. Chem. Lett.	2003	None
CHEMBL34418		0	469.48	0	2.45	9d	COc1ccc(S(=O)(=O)N(Cc2cccnc2)c2c(C(=O)NO)cnc3onc(C)c23)cc1	IC50	'='	10.0	nM	8.00			UO_0000065	17.04	0.33	5.55	5.41	True	CHEMBL717026	Inhibitory activity against matrix metalloprotease 13 (MMP-13).	B	BAO_0000357	single protein format	None	None	None	None	None	CHEMBL280	Matrix metalloproteinase 13	Homo sapiens	SINGLE PROTEIN	CHEMBL1136711	1	Scientific Literature	Bioorg. Med. Chem. Lett.	2003	None
CHEMBL338007		0	450.47	0	0.61	21	COc1ccc(S(=O)(=O)N2CCN(C(=O)OCc3cccnc3)CC2C(=O)NO)cc1	IC50	'='	1.0	nM	9.00			UO_0000065	19.98	0.40	8.39	6.50	False	CHEMBL719143	In vitro inhibitory activity against matrix metalloprotease-13 (MMP-13)	B	BAO_0000357	single protein format	None	None	None	None	None	CHEMBL280	Matrix metalloproteinase 13	Homo sapiens	SINGLE PROTEIN	CHEMBL1133577	1	Scientific Literature	J. Med. Chem.	2000	None
CHEMBL71309		0	511.64	1	4.36	4f	CCN(CC)Cc1cc(C)c(N(Cc2ccccc2)S(=O)(=O)c2ccc(OC)cc2)c(C(=O)NO)c1	IC50	'='	113.0	nM	6.95			UO_0000065	13.58	0.26	2.59	7.00	False	CHEMBL717020	Inhibition of matrix metalloprotease-13	B	BAO_0000357	single protein format	None	None	None	None	None	CHEMBL280	Matrix metalloproteinase 13	Homo sapiens	SINGLE PROTEIN	CHEMBL1133916	1	Scientific Literature	Bioorg. Med. Chem. Lett.	2001	None
CHEMBL92927		0	389.43	0	1.18	5c	CC#CCOc1ccc(S(=O)(=O)N(CC(=O)NO)Cc2cccnc2)cc1	IC50	'='	20.0	nM	7.70			UO_0000065	19.77	0.39	6.52	7.07	False	CHEMBL717018	In vitro inhibition of Matrix metalloprotein 13	B	BAO_0000357	single protein format	None	None	None	None	None	CHEMBL280	Matrix metalloproteinase 13	Homo sapiens	SINGLE PROTEIN	CHEMBL1136171	1	Scientific Literature	Bioorg. Med. Chem. Lett.	2003	None
CHEMBL90057		0	274.30	0	-0.70	19	COc1ccc(S(=O)(=O)CC(N)C(=O)NO)cc1	IC50	'='	15000.0	nM	4.82			UO_0000065	17.59	0.37	5.52	4.06	False	CHEMBL717440	Inhibition of Matrix metalloprotease-13	B	BAO_0000357	single protein format	None	None	None	None	None	CHEMBL280	Matrix metalloproteinase 13	Homo sapiens	SINGLE PROTEIN	CHEMBL1134425	1	Scientific Literature	Bioorg. Med. Chem. Lett.	2001	None
CHEMBL93058		0	394.47	0	1.62	30	CC(=O)N[C@H](CS(=O)(=O)c1ccc(Sc2ccccc2)cc1)C(=O)NO	IC50	'='	2900.0	nM	5.54			UO_0000065	14.04	0.29	3.92	4.92	False	CHEMBL717440	Inhibition of Matrix metalloprotease-13	B	BAO_0000357	single protein format	None	None	None	None	None	CHEMBL280	Matrix metalloproteinase 13	Homo sapiens	SINGLE PROTEIN	CHEMBL1134425	1	Scientific Literature	Bioorg. Med. Chem. Lett.	2001	None
CHEMBL88559		0	486.55	0	0.32	11e	COc1ccc(S(=O)(=O)N2CCCN(C(=O)CNC(=O)OC(C)(C)C)CC2C(=O)NO)cc1	IC50	'='	16.0	nM	7.80			UO_0000065	16.02	0.32	7.48	5.04	False	CHEMBL717012	Inhibition of matrix metalloprotease-13 (MMP-13)	B	BAO_0000357	single protein format	None	None	None	None	None	CHEMBL280	Matrix metalloproteinase 13	Homo sapiens	SINGLE PROTEIN	CHEMBL1130592	1	Scientific Literature	Bioorg. Med. Chem. Lett.	1998	None
CHEMBL18667		0	550.48	1	3.60	4t	CC#CCOc1ccc(S(=O)(=O)N(C)c2c(C(=O)NO)cc(Br)cc2C2CCN(C)CC2)cc1	IC50	'='	252.0	nM	6.60			UO_0000065	11.99	0.27	3.00	6.65	False	CHEMBL717007	Inhibition of Matrix metalloprotease-13 at 10 uM	B	BAO_0000357	single protein format	None	None	None	None	None	CHEMBL280	Matrix metalloproteinase 13	Homo sapiens	SINGLE PROTEIN	CHEMBL1135289	1	Scientific Literature	Bioorg. Med. Chem. Lett.	2002	None
CHEMBL100570		0	376.43	0	1.77	15a	COc1ccc(-c2ccc(CN3C(C(=O)NO)CCS3(=O)=O)cc2)cc1	Ki	'='	55.0	nM	7.26			UO_0000065	19.29	0.38	5.49	7.57	True	CHEMBL717448	Inhibition of recombinant human Matrix metalloprotease-13	B	BAO_0000357	single protein format	Homo sapiens	None	None	None	None	CHEMBL280	Matrix metalloproteinase 13	Homo sapiens	SINGLE PROTEIN	CHEMBL1149167	1	Scientific Literature	J. Med. Chem.	2004	None
CHEMBL421766		0	447.51	0	1.45	52	O=C(NO)[C@H]1C[C@H](N2CCOCC2)CN1S(=O)(=O)c1ccc(Oc2ccccc2)cc1	IC50	'<'	0.4	nM				UO_0000065					False	CHEMBL719146	In vitro inhibitory activity against human recombinant matrix metalloprotease-13 (collagenase-3)	B	BAO_0000357	single protein format	None	None	None	None	None	CHEMBL280	Matrix metalloproteinase 13	Homo sapiens	SINGLE PROTEIN	CHEMBL1133563	1	Scientific Literature	J. Med. Chem.	2000	None
CHEMBL416173		0	509.42	1	4.27	4j	CCCCC#CCOc1ccc(S(=O)(=O)N(C)c2c(C)cc(Br)cc2C(=O)NO)cc1	IC50	'='	701.0	nM	6.15			UO_0000065	12.08	0.27	1.88	6.41	True	CHEMBL717006	Inhibition of Matrix metalloprotease-13 activity	B	BAO_0000357	single protein format	Homo sapiens	None	None	None	None	CHEMBL280	Matrix metalloproteinase 13	Homo sapiens	SINGLE PROTEIN	CHEMBL1135289	1	Scientific Literature	Bioorg. Med. Chem. Lett.	2002	None
CHEMBL183868		0	470.55	0	3.34	8e	Cc1cc(COc2ccc(S(=O)(=O)CC3(CC(=O)NO)CCCO3)cc2)c2ccccc2n1	Ki	'>'	5000.0	nM				UO_0000065					False	CHEMBL839592	Inhibition of Matrix metalloprotease-13 (MMP-13)	B	BAO_0000357	single protein format	None	None	None	None	None	CHEMBL280	Matrix metalloproteinase 13	Homo sapiens	SINGLE PROTEIN	CHEMBL1137180	1	Scientific Literature	Bioorg. Med. Chem. Lett.	2004	None
CHEMBL184782		0	469.56	0	2.77	9a	Cc1cc(COc2ccc(S(=O)(=O)CC3(CC(=O)NO)CCNC3)cc2)c2ccccc2n1	Ki	'='	3266.0	nM	5.49			UO_0000065	11.68	0.23	2.72	4.66	False	CHEMBL839592	Inhibition of Matrix metalloprotease-13 (MMP-13)	B	BAO_0000357	single protein format	None	None	None	None	None	CHEMBL280	Matrix metalloproteinase 13	Homo sapiens	SINGLE PROTEIN	CHEMBL1137180	1	Scientific Literature	Bioorg. Med. Chem. Lett.	2004	None
CHEMBL185158		0	421.47	0	1.37	2b	Cc1cccc(COc2ccc(S(=O)(=O)[C@@H]3CCOC[C@]3(O)C(=O)NO)cc2)c1	IC50	'='	5.0	nM	8.30			UO_0000065	19.70	0.39	6.93	6.80	False	CHEMBL832398	Inhibitory concentration against matrix metalloprotease 13	B	BAO_0000357	single protein format	None	None	None	None	None	CHEMBL280	Matrix metalloproteinase 13	Homo sapiens	SINGLE PROTEIN	CHEMBL1137101	1	Scientific Literature	Bioorg. Med. Chem. Lett.	2004	None
CHEMBL10454		0	435.50	0	3.54	4	COc1ccc(-c2ccc(S(=O)(=O)NC(CC#Cc3ccccc3)C(=O)O)cc2)cc1	IC50	'='	20.89	nM	7.68			UO_0000065	17.64	0.34	4.14	8.28	False	CHEMBL858330	Inhibitory activity against recombinant human matrix metalloprotease-13	B	BAO_0000357	single protein format	None	None	None	None	None	CHEMBL280	Matrix metalloproteinase 13	Homo sapiens	SINGLE PROTEIN	CHEMBL1135341	1	Scientific Literature	Bioorg. Med. Chem. Lett.	2002	None
CHEMBL316298		0	449.55	0	1.91	5l	CC#CCOc1ccc(S(=O)(=O)N(C)C(CSCc2cccnc2)C(=O)NO)cc1	IC50	'='	5.0	nM	8.30			UO_0000065	18.47	0.38	6.39	7.63	False	CHEMBL717018	In vitro inhibition of Matrix metalloprotein 13	B	BAO_0000357	single protein format	None	None	None	None	None	CHEMBL280	Matrix metalloproteinase 13	Homo sapiens	SINGLE PROTEIN	CHEMBL1136171	1	Scientific Literature	Bioorg. Med. Chem. Lett.	2003	None
CHEMBL10809		0	452.33	0	2.89	23	COCC#CCC(NS(=O)(=O)c1ccc(-c2ccc(Br)cc2)cc1)C(=O)O	IC50	'='	144.54	nM	6.84			UO_0000065	15.12	0.35	3.95	7.38	False	CHEMBL858330	Inhibitory activity against recombinant human matrix metalloprotease-13	B	BAO_0000357	single protein format	None	None	None	None	None	CHEMBL280	Matrix metalloproteinase 13	Homo sapiens	SINGLE PROTEIN	CHEMBL1135341	1	Scientific Literature	Bioorg. Med. Chem. Lett.	2002	None
CHEMBL1916834		0	420.58	0	3.97	39	CCc1ccc2cc(S(=O)(=O)N(CCC(C)C)[C@@H](C(=O)NO)C(C)C)ccc2c1	IC50	'='	0.3	nM	9.52			UO_0000065	22.64	0.45	5.55	10.98	False	CHEMBL1918196	Inhibition of MMP13	B	BAO_0000357	single protein format	None	None	None	None	None	CHEMBL280	Matrix metalloproteinase 13	Homo sapiens	SINGLE PROTEIN	CHEMBL1914429	1	Scientific Literature	Bioorg. Med. Chem. Lett.	2011	None
CHEMBL1916665		0	436.57	0	3.81	33	CCOc1ccc2cc(S(=O)(=O)N(CCC(C)C)[C@@H](C(=O)NO)C(C)C)ccc2c1	IC50	'='	3.6	nM	8.44			UO_0000065	19.34	0.38	4.63	8.80	False	CHEMBL1918196	Inhibition of MMP13	B	BAO_0000357	single protein format	None	None	None	None	None	CHEMBL280	Matrix metalloproteinase 13	Homo sapiens	SINGLE PROTEIN	CHEMBL1914429	1	Scientific Literature	Bioorg. Med. Chem. Lett.	2011	None
CHEMBL1916839		0	384.50	0	2.19	44	CC(C)CCN([C@@H](C(=O)NO)C(C)C)S(=O)(=O)c1ccc2c(c1)CCO2	IC50	'='	0.6	nM	9.22			UO_0000065	23.98	0.48	7.03	9.61	False	CHEMBL1918196	Inhibition of MMP13	B	BAO_0000357	single protein format	None	None	None	None	None	CHEMBL280	Matrix metalloproteinase 13	Homo sapiens	SINGLE PROTEIN	CHEMBL1914429	1	Scientific Literature	Bioorg. Med. Chem. Lett.	2011	None
CHEMBL431680		0	704.75	2	2.38	12g	O=C1NCCCC[C@@H](C(=O)NCC(=O)N2CCNCC2)NC(=O)[C@H](Cc2ccc(-c3ccccc3C(F)(F)F)cc2)[C@@H](C(=O)NO)CCCO1	Ki	'='	50.0	nM	7.30			UO_0000065	10.36	0.20	4.92	4.10	False	CHEMBL717451	Inhibition of matrix metalloprotease-13	B	BAO_0000357	single protein format	Homo sapiens	None	None	None	None	CHEMBL280	Matrix metalloproteinase 13	Homo sapiens	SINGLE PROTEIN	CHEMBL1134694	1	Scientific Literature	J. Med. Chem.	2001	None
CHEMBL197877		0	380.47	0	1.22	72	CC#CCOc1ccc(S(=O)(=O)C2(C(=O)NO)CCN(CC)CC2)cc1	Inhibition	'='	56.0	%				UO_0000187					False	CHEMBL919966	Inhibition of MMP13	B	BAO_0000357	single protein format	Homo sapiens	None	None	None	None	CHEMBL280	Matrix metalloproteinase 13	Homo sapiens	SINGLE PROTEIN	CHEMBL1149252	1	Scientific Literature	J. Med. Chem.	2004	None
CHEMBL246577		0	472.55	0	4.22	(5R,6S)-trans-15	Cc1cc(COc2ccc(NC(=O)C[C@@H]3CCCC[C@@]34NC(=O)NC4=O)cc2)c2ccccc2n1	Ki	'>'	5025.0	nM				UO_0000065					False	CHEMBL885874	Inhibition of MMP13	B	BAO_0000357	single protein format	None	None	None	None	None	CHEMBL280	Matrix metalloproteinase 13	Homo sapiens	SINGLE PROTEIN	CHEMBL1139074	1	Scientific Literature	Bioorg. Med. Chem. Lett.	2007	None
CHEMBL440498	CTS-1027	2	425.89	0	3.21	2, RS-130830	O=C(NO)C1(CS(=O)(=O)c2ccc(Oc3ccc(Cl)cc3)cc2)CCOCC1	IC50	'='	0.3	nM	9.52			UO_0000065	22.36	0.46	6.31	9.34	False	CHEMBL974339	Inhibition of MMP13	B	BAO_0000357	single protein format	None	None	None	None	None	CHEMBL280	Matrix metalloproteinase 13	Homo sapiens	SINGLE PROTEIN	CHEMBL1136920	1	Scientific Literature	J. Med. Chem.	2009	None
CHEMBL466664		0	540.66	1	3.81	22d	COc1ccc(-c2ccc(S(=O)(=O)N[C@@H](C(=O)O)C3CCN(C(=O)OC(C)(C)C)CC3)s2)cc1OC	IC50	'='	575.0	nM	6.24			UO_0000065	11.54	0.24	2.43	4.75	False	CHEMBL974339	Inhibition of MMP13	B	BAO_0000357	single protein format	None	None	None	None	None	CHEMBL280	Matrix metalloproteinase 13	Homo sapiens	SINGLE PROTEIN	CHEMBL1136920	1	Scientific Literature	J. Med. Chem.	2009	None
CHEMBL374114		0	408.48	0	0.99	51	CC#CCOc1ccc(S(=O)(=O)C(C(=O)NO)C2CCN(C(C)=O)CC2)cc1	IC50	'>'	10000.0	nM				UO_0000065					False	CHEMBL919966	Inhibition of MMP13	B	BAO_0000357	single protein format	Homo sapiens	None	None	None	None	CHEMBL280	Matrix metalloproteinase 13	Homo sapiens	SINGLE PROTEIN	CHEMBL1149252	1	Scientific Literature	J. Med. Chem.	2004	None
CHEMBL222936		0	389.43	0	2.12	38	CC#CCOc1ccc(S(=O)(=O)C(C(=O)NO)c2ccc(OC)cc2)cc1	IC50	'='	3687.0	nM	5.43			UO_0000065	13.95	0.27	3.31	5.33	False	CHEMBL919966	Inhibition of MMP13	B	BAO_0000357	single protein format	Homo sapiens	None	None	None	None	CHEMBL280	Matrix metalloproteinase 13	Homo sapiens	SINGLE PROTEIN	CHEMBL1149252	1	Scientific Literature	J. Med. Chem.	2004	None
CHEMBL2096740		0	373.43	0	2.45	28	CC#CCOc1ccc([S+]([O-])[C@@H](C(=O)NO)c2ccc(OC)cc2)cc1	IC50	'>'	10000.0	nM				UO_0000065					False	CHEMBL919966	Inhibition of MMP13	B	BAO_0000357	single protein format	Homo sapiens	None	None	None	None	CHEMBL280	Matrix metalloproteinase 13	Homo sapiens	SINGLE PROTEIN	CHEMBL1149252	1	Scientific Literature	J. Med. Chem.	2004	None
CHEMBL373438		0	357.43	0	3.44	23	CC#CCOc1ccc(SC(C(=O)NO)c2ccc(OC)cc2)cc1	IC50	'>'	10000.0	nM				UO_0000065					False	CHEMBL919966	Inhibition of MMP13	B	BAO_0000357	single protein format	Homo sapiens	None	None	None	None	CHEMBL280	Matrix metalloproteinase 13	Homo sapiens	SINGLE PROTEIN	CHEMBL1149252	1	Scientific Literature	J. Med. Chem.	2004	None
CHEMBL373831		0	428.51	0	2.01	63	C#CCOc1ccc(S(=O)(=O)C2(C(=O)NO)CCN(Cc3ccccc3)CC2)cc1	IC50	'='	7.0	nM	8.15			UO_0000065	19.03	0.37	6.14	8.50	False	CHEMBL919966	Inhibition of MMP13	B	BAO_0000357	single protein format	Homo sapiens	None	None	None	None	CHEMBL280	Matrix metalloproteinase 13	Homo sapiens	SINGLE PROTEIN	CHEMBL1149252	1	Scientific Literature	J. Med. Chem.	2004	None
CHEMBL393829		0	365.43	0	3.13	5a	CC(C)[C@H](C(=O)O)N(Cc1ccccc1)S(=O)(=O)c1ccc(F)cc1	IC50	'='	9140.0	nM	5.04			UO_0000065	13.79	0.28	1.91	6.75	False	CHEMBL901571	Inhibition of MMP13	B	BAO_0000357	single protein format	None	None	None	None	None	CHEMBL280	Matrix metalloproteinase 13	Homo sapiens	SINGLE PROTEIN	CHEMBL1138259	1	Scientific Literature	J. Med. Chem.	2007	None
CHEMBL439012		0	464.54	0	2.92	67	O=C(C[C@@H](CCCC1CCCCC1)c1nc(C(=O)NS(=O)(=O)c2ccccc2)no1)NO	Inhibition	'<'	50.0	%				UO_0000187					False	CHEMBL890474	Inhibition of MMP13 at 30 uM	B	BAO_0000357	single protein format	None	None	None	None	None	CHEMBL280	Matrix metalloproteinase 13	Homo sapiens	SINGLE PROTEIN	CHEMBL1146210	1	Scientific Literature	J. Med. Chem.	2007	None
CHEMBL10454		0	435.50	0	3.54	4	COc1ccc(-c2ccc(S(=O)(=O)NC(CC#Cc3ccccc3)C(=O)O)cc2)cc1	IC50	'='	21.0	nM	7.68			UO_0000065	17.63	0.34	4.14	8.28	True	CHEMBL719147	In vitro inhibitory activity against matrix metalloprotease-13	B	BAO_0000357	single protein format	None	None	None	None	None	CHEMBL280	Matrix metalloproteinase 13	Homo sapiens	SINGLE PROTEIN	CHEMBL1134541	1	Scientific Literature	J. Med. Chem.	2001	None
CHEMBL36309		0	430.44	0	1.88	9k	CC#CCOc1ccc(S(=O)(=O)N(C)c2c(C(=O)NO)cnc3onc(C)c23)cc1	IC50	'='	150.0	nM	6.82			UO_0000065	15.85	0.31	4.94	5.06	False	CHEMBL717026	Inhibitory activity against matrix metalloprotease 13 (MMP-13).	B	BAO_0000357	single protein format	None	None	None	None	None	CHEMBL280	Matrix metalloproteinase 13	Homo sapiens	SINGLE PROTEIN	CHEMBL1136711	1	Scientific Literature	Bioorg. Med. Chem. Lett.	2003	None
CHEMBL2096739		0	343.40	0	2.44	27	CC#CCOc1ccc([S+]([O-])[C@@H](C(=O)NO)c2ccccc2)cc1	IC50	'>'	10000.0	nM				UO_0000065					False	CHEMBL919966	Inhibition of MMP13	B	BAO_0000357	single protein format	Homo sapiens	None	None	None	None	CHEMBL280	Matrix metalloproteinase 13	Homo sapiens	SINGLE PROTEIN	CHEMBL1149252	1	Scientific Literature	J. Med. Chem.	2004	None
CHEMBL373694		0	327.41	0	3.43	22	CC#CCOc1ccc(SC(C(=O)NO)c2ccccc2)cc1	IC50	'>'	10000.0	nM				UO_0000065					False	CHEMBL919966	Inhibition of MMP13	B	BAO_0000357	single protein format	Homo sapiens	None	None	None	None	CHEMBL280	Matrix metalloproteinase 13	Homo sapiens	SINGLE PROTEIN	CHEMBL1149252	1	Scientific Literature	J. Med. Chem.	2004	None
CHEMBL74954		0	566.65	2	5.71	17	CNC(=O)[C@@H](NC(=O)C(CCc1ccccc1)CP(=O)(O)Cc1ccc(Cc2ccc(F)cc2)cc1)C(C)(C)C	IC50	'='	44.0	nM	7.36			UO_0000065	12.98	0.25	1.65	7.70	False	CHEMBL717024	Inhibitory activity against matrix metalloprotease-13	B	BAO_0000357	single protein format	None	None	None	None	None	CHEMBL280	Matrix metalloproteinase 13	Homo sapiens	SINGLE PROTEIN	CHEMBL1136104	1	Scientific Literature	Bioorg. Med. Chem. Lett.	2003	None
CHEMBL115877		0	424.45	0	1.74	22	O=C(NO)C1(NS(=O)(=O)c2ccc(OCc3ccccc3F)cc2)CCOCC1	IC50	'='	19.0	nM	7.72			UO_0000065	18.19	0.36	5.98	6.78	False	CHEMBL717437	Inhibitory activity against matrix metalloprotease-13 (MMP-13)	B	BAO_0000357	single protein format	None	None	None	None	None	CHEMBL280	Matrix metalloproteinase 13	Homo sapiens	SINGLE PROTEIN	CHEMBL1147455	1	Scientific Literature	Bioorg. Med. Chem. Lett.	2004	None
CHEMBL37837		0	466.31	0	2.95	8c	COc1ccc(S(=O)(=O)N(C)c2c(C(=O)NO)cnc3c(Br)cccc23)cc1	IC50	'='	2.0	nM	8.70			UO_0000065	18.65	0.42	5.75	7.99	False	CHEMBL717026	Inhibitory activity against matrix metalloprotease 13 (MMP-13).	B	BAO_0000357	single protein format	None	None	None	None	None	CHEMBL280	Matrix metalloproteinase 13	Homo sapiens	SINGLE PROTEIN	CHEMBL1136711	1	Scientific Literature	Bioorg. Med. Chem. Lett.	2003	None
CHEMBL112374		0	426.49	0	2.31	30	O=C(NO)C1(NS(=O)(=O)c2ccc(Sc3ccc(F)cc3)cc2)CCOCC1	IC50	'='	4.6	nM	8.34			UO_0000065	19.55	0.41	6.03	7.96	False	CHEMBL717437	Inhibitory activity against matrix metalloprotease-13 (MMP-13)	B	BAO_0000357	single protein format	None	None	None	None	None	CHEMBL280	Matrix metalloproteinase 13	Homo sapiens	SINGLE PROTEIN	CHEMBL1147455	1	Scientific Literature	Bioorg. Med. Chem. Lett.	2004	None
CHEMBL311004		0	522.65	1	3.30	table 33, 10	COCCOC(=O)N1CCC(C(NS(=O)(=O)c2ccc(-c3ccc(SC)cc3)cc2)C(=O)O)CC1	IC50	'='	1.0	nM	9.00			UO_0000065	17.22	0.35	5.70	7.36	False	CHEMBL924952	Inhibition of MMP13	B	BAO_0000357	single protein format	None	None	None	None	None	CHEMBL280	Matrix metalloproteinase 13	Homo sapiens	SINGLE PROTEIN	CHEMBL1140610	1	Scientific Literature	Bioorg. Med. Chem.	2007	None
CHEMBL308084		0	480.46	0	4.23	table 35, 8	COc1ccc(S(=O)(=O)N(Cc2ccccc2)c2c(C(=O)NO)cccc2C(F)(F)F)cc1	IC50	'='	134.9	nM	6.87			UO_0000065	14.30	0.28	2.64	7.16	False	CHEMBL924952	Inhibition of MMP13	B	BAO_0000357	single protein format	None	None	None	None	None	CHEMBL280	Matrix metalloproteinase 13	Homo sapiens	SINGLE PROTEIN	CHEMBL1140610	1	Scientific Literature	Bioorg. Med. Chem.	2007	None
CHEMBL344714		0	440.48	0	0.01	63	CCCOc1ccc(S(=O)(=O)N2C[C@@H](N3C(=O)CN(C)C3=O)C[C@@H]2C(=O)NO)cc1	IC50	'='	0.3	nM	9.52			UO_0000065	21.62	0.43	9.51	6.97	False	CHEMBL719146	In vitro inhibitory activity against human recombinant matrix metalloprotease-13 (collagenase-3)	B	BAO_0000357	single protein format	None	None	None	None	None	CHEMBL280	Matrix metalloproteinase 13	Homo sapiens	SINGLE PROTEIN	CHEMBL1133563	1	Scientific Literature	J. Med. Chem.	2000	None
CHEMBL90978		0	495.56	0	2.89	table 40, 3	O=C(NO)C1CN(C(=O)c2ccccc2)CCCN1S(=O)(=O)c1ccc(Oc2ccccc2)cc1	IC50	'='	1.288	nM	8.89			UO_0000065	17.94	0.35	6.00	7.65	False	CHEMBL924952	Inhibition of MMP13	B	BAO_0000357	single protein format	None	None	None	None	None	CHEMBL280	Matrix metalloproteinase 13	Homo sapiens	SINGLE PROTEIN	CHEMBL1140610	1	Scientific Literature	Bioorg. Med. Chem.	2007	None
CHEMBL231877		0	556.66	1	-0.14	24	CC#CCOc1ccc(S(=O)(=O)CC2(C(=O)NO)CCN(S(=O)(=O)N3CCN(C(C)=O)CC3)CC2)cc1	IC50	'='	104.0	nM	6.98			UO_0000065	12.54	0.26	7.12	4.55	False	CHEMBL889861	Inhibition of MMP13	B	BAO_0000357	single protein format	None	None	None	None	None	CHEMBL280	Matrix metalloproteinase 13	Homo sapiens	SINGLE PROTEIN	CHEMBL1146270	1	Scientific Literature	Bioorg. Med. Chem. Lett.	2007	None
CHEMBL147629		0	435.52	0	0.00	28	CCCN([C@H]1C[C@H](C(=O)NO)N(S(=O)(=O)c2ccc(OC)cc2)C1)S(C)(=O)=O	IC50	'='	0.8	nM	9.10			UO_0000065	20.89	0.44	None	6.82	False	CHEMBL719146	In vitro inhibitory activity against human recombinant matrix metalloprotease-13 (collagenase-3)	B	BAO_0000357	single protein format	None	None	None	None	None	CHEMBL280	Matrix metalloproteinase 13	Homo sapiens	SINGLE PROTEIN	CHEMBL1133563	1	Scientific Literature	J. Med. Chem.	2000	None
CHEMBL319887		0	565.49	1	2.33	4j	COc1ccc(S(=O)(=O)N(CC#CCN2CCN(C)CC2)c2c(C)cc(Br)cc2C(=O)NO)cc1	IC50	'='	6.0	nM	8.22			UO_0000065	14.54	0.32	5.89	8.03	False	CHEMBL717134	In vitro inhibition of Matrix metalloprotease-13.	B	BAO_0000357	single protein format	None	None	None	None	None	CHEMBL280	Matrix metalloproteinase 13	Homo sapiens	SINGLE PROTEIN	CHEMBL1133846	1	Scientific Literature	Bioorg. Med. Chem. Lett.	2001	None
CHEMBL329298		0	497.61	0	1.49	table 20, 20	COc1ccc(S(=O)(=O)N(C)C[C@H](C(=O)NO)[C@@H](CC2CCCC2)C(=O)N2CCOCC2)cc1	IC50	'='	19.95	nM	7.70			UO_0000065	15.47	0.31	6.21	6.14	False	CHEMBL924952	Inhibition of MMP13	B	BAO_0000357	single protein format	None	None	None	None	None	CHEMBL280	Matrix metalloproteinase 13	Homo sapiens	SINGLE PROTEIN	CHEMBL1140610	1	Scientific Literature	Bioorg. Med. Chem.	2007	None
CHEMBL318716		0	457.52	0	2.10	table 20, 18	CN(C[C@H](C(=O)NO)[C@@H](CC1CCCC1)C(=O)N1CCCCC1)S(=O)(=O)C(F)(F)F	IC50	'='	39.81	nM	7.40			UO_0000065	16.17	0.34	5.30	6.91	False	CHEMBL924952	Inhibition of MMP13	B	BAO_0000357	single protein format	None	None	None	None	None	CHEMBL280	Matrix metalloproteinase 13	Homo sapiens	SINGLE PROTEIN	CHEMBL1140610	1	Scientific Literature	Bioorg. Med. Chem.	2007	None
CHEMBL70176		0	427.48	0	2.91	table 35, 3	COc1ccc(S(=O)(=O)N(Cc2cccnc2)c2c(C)cccc2C(=O)NO)cc1	IC50	'='	7.943	nM	8.10			UO_0000065	18.95	0.37	5.19	7.44	False	CHEMBL924952	Inhibition of MMP13	B	BAO_0000357	single protein format	None	None	None	None	None	CHEMBL280	Matrix metalloproteinase 13	Homo sapiens	SINGLE PROTEIN	CHEMBL1140610	1	Scientific Literature	Bioorg. Med. Chem.	2007	None
CHEMBL10760		0	497.57	1	5.32	35	O=C(O)C(CC#Cc1ccccc1)NS(=O)(=O)c1ccc(-c2ccc(Oc3ccccc3)cc2)cc1	IC50	'='	2146.0	nM	5.67			UO_0000065	11.39	0.22	0.35	6.11	True	CHEMBL719150	Inhibitory activity against human matrix metalloprotease-13 in quenched fluorescence assay at pH 7.4	B	BAO_0000357	single protein format	None	None	None	None	None	CHEMBL280	Matrix metalloproteinase 13	Homo sapiens	SINGLE PROTEIN	CHEMBL1134384	1	Scientific Literature	J. Med. Chem.	2001	None
CHEMBL502796		0	559.64	1	4.08	11e	Cc1cc(COc2ccc(S(=O)(=O)C3(C(=O)NO)CCN(C(=O)c4ccccc4)CC3)cc2)c2ccccc2n1	IC50	'='	204.0	nM	6.69			UO_0000065	11.95	0.23	2.61	5.31	False	CHEMBL1007513	inhibition of human recombinant MMP13 catalytic domain	B	BAO_0000357	single protein format	Homo sapiens	None	None	None	None	CHEMBL280	Matrix metalloproteinase 13	Homo sapiens	SINGLE PROTEIN	CHEMBL1136975	1	Scientific Literature	Bioorg. Med. Chem. Lett.	2009	None
CHEMBL115653	CIPEMASTAT	0	436.55	0	1.99	4	CN1C(=O)N(C[C@H](C(=O)NO)[C@@H](CC2CCCC2)C(=O)N2CCCCC2)C(=O)C1(C)C	IC50	'='	3.5	nM	8.46			UO_0000065	19.37	0.37	6.47	7.67	False	CHEMBL974339	Inhibition of MMP13	B	BAO_0000357	single protein format	None	None	None	None	None	CHEMBL280	Matrix metalloproteinase 13	Homo sapiens	SINGLE PROTEIN	CHEMBL1136920	1	Scientific Literature	J. Med. Chem.	2009	None
CHEMBL429444		0	418.50	0	2.30	8	Cc1cc(Cc2ccc(C(=O)N[C@@H]3CN(C)C[C@@H]3C(=O)NO)cc2)c2ccccc2n1	IC50	'>'	5000.0	nM				UO_0000065					False	CHEMBL897390	Inhibition of MMP13	B	BAO_0000357	single protein format	None	None	None	None	None	CHEMBL280	Matrix metalloproteinase 13	Homo sapiens	SINGLE PROTEIN	CHEMBL1148859	1	Scientific Literature	Bioorg. Med. Chem. Lett.	2007	None
CHEMBL400206		0	553.73	2	5.01	B	Cc1cc(COc2ccc(S(=O)(=O)CC(CC3CCN(C(C)(C)C)CC3)N(O)C=O)cc2)c2ccccc2n1	IC50	'='	4000.0	nM	5.40			UO_0000065	9.75	0.19	0.39	5.40	False	CHEMBL889861	Inhibition of MMP13	B	BAO_0000357	single protein format	None	None	None	None	None	CHEMBL280	Matrix metalloproteinase 13	Homo sapiens	SINGLE PROTEIN	CHEMBL1146270	1	Scientific Literature	Bioorg. Med. Chem. Lett.	2007	None
CHEMBL10935		0	465.53	0	3.16	31	COc1ccc(-c2ccc(S(=O)(=O)NC(C(=O)O)[C@@H](C#Cc3ccccc3)OC)cc2)cc1	IC50	'='	81.0	nM	7.09			UO_0000065	15.23	0.29	3.93	6.96	True	CHEMBL719150	Inhibitory activity against human matrix metalloprotease-13 in quenched fluorescence assay at pH 7.4	B	BAO_0000357	single protein format	None	None	None	None	None	CHEMBL280	Matrix metalloproteinase 13	Homo sapiens	SINGLE PROTEIN	CHEMBL1134384	1	Scientific Literature	J. Med. Chem.	2001	None
CHEMBL184501		0	407.44	0	1.59	2q	Cc1ccc(Oc2ccc(S(=O)(=O)[C@@H]3CCOC[C@]3(O)C(=O)NO)cc2)cc1	IC50	'='	1.0	nM	9.00			UO_0000065	22.09	0.44	7.41	7.37	False	CHEMBL832398	Inhibitory concentration against matrix metalloprotease 13	B	BAO_0000357	single protein format	None	None	None	None	None	CHEMBL280	Matrix metalloproteinase 13	Homo sapiens	SINGLE PROTEIN	CHEMBL1137101	1	Scientific Literature	Bioorg. Med. Chem. Lett.	2004	None
CHEMBL97790		0	457.51	0	1.52	2	CC#CCOc1ccc(S(=O)(=O)N2Cc3ccccc3N(C(C)=O)CC2C(=O)NO)cc1	IC50	'='	77.0	nM	7.11			UO_0000065	15.55	0.30	5.59	6.12	False	CHEMBL827219	In vitro inhibitory activity against matrix metalloprotease-13	B	BAO_0000357	single protein format	None	None	None	None	None	CHEMBL280	Matrix metalloproteinase 13	Homo sapiens	SINGLE PROTEIN	CHEMBL1137145	1	Scientific Literature	Bioorg. Med. Chem. Lett.	2004	None
CHEMBL184943		0	514.56	1	0.88	3p	CC#CCOc1ccc(S(=O)(=O)N2Cc3ccc(C(=O)NC)cc3N(C(C)=O)CC2C(=O)NO)cc1	IC50	'='	42.0	nM	7.38			UO_0000065	14.34	0.28	6.50	5.08	False	CHEMBL827219	In vitro inhibitory activity against matrix metalloprotease-13	B	BAO_0000357	single protein format	None	None	None	None	None	CHEMBL280	Matrix metalloproteinase 13	Homo sapiens	SINGLE PROTEIN	CHEMBL1137145	1	Scientific Literature	Bioorg. Med. Chem. Lett.	2004	None
CHEMBL377317		0	471.54	0	1.69	G	CC#CCOc1ccc(S(=O)(=O)CC2(C(=O)NO)CCN(C(=O)c3ccncc3)CC2)cc1	IC50	'='	21.5	nM	7.67			UO_0000065	16.26	0.32	5.98	6.09	False	CHEMBL889861	Inhibition of MMP13	B	BAO_0000357	single protein format	None	None	None	None	None	CHEMBL280	Matrix metalloproteinase 13	Homo sapiens	SINGLE PROTEIN	CHEMBL1146270	1	Scientific Literature	Bioorg. Med. Chem. Lett.	2007	None
CHEMBL83282		0	517.60	1	2.26	13f	COc1ccc(-c2ccc(S(=O)(=O)NC(C(=O)O)C3CCN(C(=O)N4CCOCC4)CC3)cc2)cc1	IC50	'='	1.8	nM	8.74			UO_0000065	16.89	0.33	6.48	6.97	True	CHEMBL719147	In vitro inhibitory activity against matrix metalloprotease-13	B	BAO_0000357	single protein format	None	None	None	None	None	CHEMBL280	Matrix metalloproteinase 13	Homo sapiens	SINGLE PROTEIN	CHEMBL1134541	1	Scientific Literature	J. Med. Chem.	2001	None
CHEMBL148169		0	433.51	0	3.51	32, IK682	Cc1cc(COc2ccc([C@]3(C)CCN([C@H](C)C(=O)NO)C3=O)cc2)c2ccccc2n1	Ki	'='	1417.0	nM	5.85			UO_0000065	13.49	0.25	2.34	6.37	False	CHEMBL1002947	Inhibition of MMP13	B	BAO_0000357	single protein format	None	None	None	None	None	CHEMBL280	Matrix metalloproteinase 13	Homo sapiens	SINGLE PROTEIN	CHEMBL1141723	1	Scientific Literature	Bioorg. Med. Chem.	2008	None
CHEMBL3670691		0	455.90	0	3.43	BDBM120156	NC(=O)[C@H](CCC(=O)O)NC(=O)CCc1cc(-c2ccc(-c3cccc(Cl)c3)cc2)no1	Ki	'='	46.0	nM	7.34		247986	UO_0000065	16.09	0.31	3.91	5.41	False	CHEMBL3707989	Inhibition Assay: The inhibition tests and the evaluation of the inhibition constants (Ki) on the various MMPs were carried out as described by Devel et al. (Devel et al. 2006 J. Biol. Chem. (7)).	B	BAO_0000357	single protein format	Homo sapiens	None	None	None	None	CHEMBL280	Matrix metalloproteinase 13	Homo sapiens	SINGLE PROTEIN	CHEMBL3638630	37	BindingDB Database		2014	None
CHEMBL304730		0	571.58	2	5.60	4d	COc1ccc(S(=O)(=O)N(Cc2cccnc2)c2c(C)cc(-c3cccc(C(F)(F)F)c3)cc2C(=O)NO)cc1	IC50	'='	2.0	nM	8.70			UO_0000065	15.22	0.30	3.10	7.99	False	CHEMBL717020	Inhibition of matrix metalloprotease-13	B	BAO_0000357	single protein format	None	None	None	None	None	CHEMBL280	Matrix metalloproteinase 13	Homo sapiens	SINGLE PROTEIN	CHEMBL1133916	1	Scientific Literature	Bioorg. Med. Chem. Lett.	2001	None
CHEMBL10806		0	458.54	0	1.82	34	COc1ccc(-c2ccc(S(=O)(=O)NC(CC#CCN3CCOCC3)C(=O)O)cc2)cc1	IC50	'='	478.63	nM	6.32			UO_0000065	13.78	0.27	4.50	6.01	False	CHEMBL858330	Inhibitory activity against recombinant human matrix metalloprotease-13	B	BAO_0000357	single protein format	None	None	None	None	None	CHEMBL280	Matrix metalloproteinase 13	Homo sapiens	SINGLE PROTEIN	CHEMBL1135341	1	Scientific Literature	Bioorg. Med. Chem. Lett.	2002	None
CHEMBL206144		0	442.56	0	1.23	5j	CC1(C)SCCN(S(=O)(=O)c2ccc(OCC#CCCCO)cc2)[C@H]1C(=O)NO	IC50	'='	86.0	nM	7.07			UO_0000065	15.97	0.33	5.84	6.08	False	CHEMBL867737	Inhibition of MMP13	B	BAO_0000357	single protein format	Homo sapiens	None	None	None	None	CHEMBL280	Matrix metalloproteinase 13	Homo sapiens	SINGLE PROTEIN	CHEMBL1139018	1	Scientific Literature	Bioorg. Med. Chem. Lett.	2006	None
CHEMBL439012		0	464.54	0	2.92	67	O=C(C[C@@H](CCCC1CCCCC1)c1nc(C(=O)NS(=O)(=O)c2ccccc2)no1)NO	Inhibition	'<'	50.0	%				UO_0000187					False	CHEMBL890459	Inhibition of MMP13 at 10 uM	B	BAO_0000357	single protein format	None	None	None	None	None	CHEMBL280	Matrix metalloproteinase 13	Homo sapiens	SINGLE PROTEIN	CHEMBL1146210	1	Scientific Literature	J. Med. Chem.	2007	None
CHEMBL10646		0	442.54	0	2.58	32	COc1ccc(-c2ccc(S(=O)(=O)NC(CC#CCN3CCCC3)C(=O)O)cc2)cc1	IC50	'='	1659.59	nM	5.78			UO_0000065	13.06	0.25	3.20	6.02	False	CHEMBL858330	Inhibitory activity against recombinant human matrix metalloprotease-13	B	BAO_0000357	single protein format	None	None	None	None	None	CHEMBL280	Matrix metalloproteinase 13	Homo sapiens	SINGLE PROTEIN	CHEMBL1135341	1	Scientific Literature	Bioorg. Med. Chem. Lett.	2002	None
CHEMBL43147		0	333.41	0	2.74	5	CC(C)[C@H](NS(=O)(=O)c1ccc(-c2ccccc2)cc1)C(=O)O	IC50	'='	62.0	nM	7.21			UO_0000065	21.62	0.43	4.47	8.63	False	CHEMBL719145	In vitro inhibition of human recombinant matrix metalloprotease-13 (MMP-13)	B	BAO_0000357	single protein format	None	None	None	None	None	CHEMBL280	Matrix metalloproteinase 13	Homo sapiens	SINGLE PROTEIN	CHEMBL1133013	1	Scientific Literature	J. Med. Chem.	2000	None
CHEMBL539683		0	351.40	0	2.88	11b	CC(C)[C@H](NS(=O)(=O)c1ccc(-c2cccc(F)c2)cc1)C(=O)O	IC50	'='	150.0	nM	6.82			UO_0000065	19.42	0.39	3.94	8.18	False	CHEMBL719145	In vitro inhibition of human recombinant matrix metalloprotease-13 (MMP-13)	B	BAO_0000357	single protein format	None	None	None	None	None	CHEMBL280	Matrix metalloproteinase 13	Homo sapiens	SINGLE PROTEIN	CHEMBL1133013	1	Scientific Literature	J. Med. Chem.	2000	None
CHEMBL10885		0	505.60	1	2.76	46	COc1ccc(S(=O)(=O)c2csc(S(=O)(=O)NC(CC#Cc3ccccc3)C(=O)O)c2)cc1	IC50	'>'	10000.0	nM				UO_0000065					False	CHEMBL719150	Inhibitory activity against human matrix metalloprotease-13 in quenched fluorescence assay at pH 7.4	B	BAO_0000357	single protein format	None	None	None	None	None	CHEMBL280	Matrix metalloproteinase 13	Homo sapiens	SINGLE PROTEIN	CHEMBL1134384	1	Scientific Literature	J. Med. Chem.	2001	None
CHEMBL275754		0	412.51	0	2.57	58	O=C(O)C(CC#CCN1CCCC1)NS(=O)(=O)c1ccc(-c2ccccc2)cc1	IC50	'='	3050.0	nM	5.52			UO_0000065	13.37	0.26	2.95	6.36	True	CHEMBL719150	Inhibitory activity against human matrix metalloprotease-13 in quenched fluorescence assay at pH 7.4	B	BAO_0000357	single protein format	None	None	None	None	None	CHEMBL280	Matrix metalloproteinase 13	Homo sapiens	SINGLE PROTEIN	CHEMBL1134384	1	Scientific Literature	J. Med. Chem.	2001	None
CHEMBL3235416		0	401.47	0	0.20	5, BDM43079	CNC(=O)[C@H](Cc1c[nH]cn1)NC(=O)CN(CCCc1ccccc1)CC(=O)O	IC50	'>'	100000.0	nM				UO_0000065					False	CHEMBL3243752	Inhibition of human recombinant MMP13-mediated amyloid beta hydrolysis after 10 mins by fluorimetry assay	B	BAO_0000357	single protein format	Homo sapiens	None	None	None	None	CHEMBL280	Matrix metalloproteinase 13	Homo sapiens	SINGLE PROTEIN	CHEMBL3232818	1	Scientific Literature	Eur. J. Med. Chem.	2014	None
CHEMBL100134		0	538.46	1	3.43	4i	CCN(CC)CC#CCN(c1c(C)cc(Br)cc1C(=O)NO)S(=O)(=O)c1ccc(OC)cc1	IC50	'='	7.0	nM	8.15			UO_0000065	15.14	0.34	4.72	8.22	False	CHEMBL717134	In vitro inhibition of Matrix metalloprotease-13.	B	BAO_0000357	single protein format	None	None	None	None	None	CHEMBL280	Matrix metalloproteinase 13	Homo sapiens	SINGLE PROTEIN	CHEMBL1133846	1	Scientific Literature	Bioorg. Med. Chem. Lett.	2001	None
CHEMBL102057		0	608.64	1	3.95	4s	COc1ccc(S(=O)(=O)N(C)c2c(CN3CCN(C)CC3)cc(-c3ccc(OC(F)(F)F)cc3)cc2C(=O)NO)cc1	IC50	'='	4.0	nM	8.40			UO_0000065	13.80	0.27	4.45	7.52	False	CHEMBL717134	In vitro inhibition of Matrix metalloprotease-13.	B	BAO_0000357	single protein format	None	None	None	None	None	CHEMBL280	Matrix metalloproteinase 13	Homo sapiens	SINGLE PROTEIN	CHEMBL1133846	1	Scientific Literature	Bioorg. Med. Chem. Lett.	2001	None
CHEMBL79837		0	488.44	0	2.79	4k	O=C(NO)c1c(S(=O)(=O)N2CCC(Oc3ccc(C(F)(F)F)cc3)CC2)ccc2c1OCO2	Activity	'='	18.0	nM				UO_0000065					False	CHEMBL719137	Inhibitory activity against human Matrix metalloprotease-13	B	BAO_0000357	single protein format	None	None	None	None	None	CHEMBL280	Matrix metalloproteinase 13	Homo sapiens	SINGLE PROTEIN	CHEMBL1134722	1	Scientific Literature	Bioorg. Med. Chem. Lett.	2001	None
CHEMBL114158		0	393.42	0	1.21	27	O=C(NO)C1(NS(=O)(=O)c2ccc(Oc3ccncc3)cc2)CCOCC1	Inhibition	'='	50.0	%				UO_0000187					False	CHEMBL694863	Inhibition of MMP-13 induced experimental arthritis in hamster knee by 30 mg/kg p.o.	F	BAO_0000218	organism-based format	None	CHEMBL3987790	Knee	None	None	CHEMBL280	Matrix metalloproteinase 13	Homo sapiens	SINGLE PROTEIN	CHEMBL1147455	1	Scientific Literature	Bioorg. Med. Chem. Lett.	2004	None
CHEMBL42938		0	358.42	0	2.61	11k'	CC(C)[C@@H](NS(=O)(=O)c1ccc(-c2ccc(C#N)cc2)cc1)C(=O)O	IC50	'='	53.0	nM	7.28			UO_0000065	20.30	0.40	4.67	6.78	False	CHEMBL719145	In vitro inhibition of human recombinant matrix metalloprotease-13 (MMP-13)	B	BAO_0000357	single protein format	None	None	None	None	None	CHEMBL280	Matrix metalloproteinase 13	Homo sapiens	SINGLE PROTEIN	CHEMBL1133013	1	Scientific Literature	J. Med. Chem.	2000	None
CHEMBL319808		0	517.61	1	0.35	8l	COc1ccc(S(=O)(=O)N2Cc3ccccc3N(C(=O)CN3CCN(C)CC3)CC2C(=O)NO)cc1	IC50	'='	317.0	nM	6.50			UO_0000065	12.56	0.25	6.15	5.30	False	CHEMBL717015	Concentration required in vitro to inhibit Matrix metalloprotease-13	B	BAO_0000357	single protein format	None	None	None	None	None	CHEMBL280	Matrix metalloproteinase 13	Homo sapiens	SINGLE PROTEIN	CHEMBL1135203	1	Scientific Literature	Bioorg. Med. Chem. Lett.	2002	None
CHEMBL1910470		0	464.54	0	4.19	46	CC(C)[C@@H](NS(=O)(=O)c1ccc(-c2ccc(OCc3ccccc3C#N)cc2)cc1)C(=O)O	IC50	'='	4.6	nM	8.34			UO_0000065	17.95	0.35	4.15	7.16	False	CHEMBL1913353	Inhibition of MMP13	B	BAO_0000357	single protein format	None	None	None	None	None	CHEMBL280	Matrix metalloproteinase 13	Homo sapiens	SINGLE PROTEIN	CHEMBL1909576	1	Scientific Literature	Bioorg. Med. Chem. Lett.	2011	None
CHEMBL261932	TANOMASTAT	0	410.92	1	6.07	129 (BAY-129566)	O=C(C[C@H](CSc1ccccc1)C(=O)O)c1ccc(-c2ccc(Cl)cc2)cc1	Ki	'='	1470.0	nM	5.83			UO_0000065	14.19	0.28	-0.24	10.73	False	CHEMBL717449	Inhibition of matrix metalloprotease-13 (MMP-13).	B	BAO_0000357	single protein format	Homo sapiens	None	None	None	None	CHEMBL280	Matrix metalloproteinase 13	Homo sapiens	SINGLE PROTEIN	CHEMBL1133572	1	Scientific Literature	J. Med. Chem.	2000	None
CHEMBL380439		0	402.54	0	2.26	5e	CCCCOc1ccc(S(=O)(=O)N2CCSC(C)(C)[C@@H]2C(=O)NO)cc1	IC50	'='	9.0	nM	8.05			UO_0000065	19.99	0.42	5.79	8.39	False	CHEMBL867737	Inhibition of MMP13	B	BAO_0000357	single protein format	Homo sapiens	None	None	None	None	CHEMBL280	Matrix metalloproteinase 13	Homo sapiens	SINGLE PROTEIN	CHEMBL1139018	1	Scientific Literature	Bioorg. Med. Chem. Lett.	2006	None
CHEMBL140569		0	436.56	0	3.26	4h	CC1(C)SCCCN(S(=O)(=O)c2ccc(Oc3ccccc3)cc2)[C@H]1C(=O)NO	IC50	'<'	0.4	nM				UO_0000065					False	CHEMBL877754	In vitro inhibitory activity against collagenase-3 (matrix metalloprotease-13).	B	BAO_0000357	single protein format	None	None	None	None	None	CHEMBL280	Matrix metalloproteinase 13	Homo sapiens	SINGLE PROTEIN	CHEMBL1132690	1	Scientific Literature	J. Med. Chem.	1999	None
CHEMBL47076		0	552.47	1	3.85	11v	O=C(O)C(CCS(=O)(=O)Cc1ccccc1)NS(=O)(=O)c1ccc(-c2ccc(Br)cc2)cc1	IC50	'='	12.0	nM	7.92			UO_0000065	14.34	0.33	4.07	6.73	False	CHEMBL719145	In vitro inhibition of human recombinant matrix metalloprotease-13 (MMP-13)	B	BAO_0000357	single protein format	None	None	None	None	None	CHEMBL280	Matrix metalloproteinase 13	Homo sapiens	SINGLE PROTEIN	CHEMBL1133013	1	Scientific Literature	J. Med. Chem.	2000	None
CHEMBL564510		0	497.60	1	5.09	(S)-24b	CC(C)[C@H](NS(=O)(=O)c1ccc2c(c1)sc1cc(NC(=O)Nc3ccccc3)ccc12)C(=O)O	IC50	'='	269.0	nM	6.57			UO_0000065	13.20	0.26	1.48	5.27	False	CHEMBL1062302	Inhibition of human recombinant MMP13	B	BAO_0000357	single protein format	Homo sapiens	None	None	None	None	CHEMBL280	Matrix metalloproteinase 13	Homo sapiens	SINGLE PROTEIN	CHEMBL1152446	1	Scientific Literature	J. Med. Chem.	2009	None
CHEMBL563177		0	432.45	0	2.93	(S)-28	CC(C)[C@H](NS(=O)(=O)c1ccc2c(c1)oc1cc(N3CCOC3=O)ccc12)C(=O)O	IC50	'='	370.0	nM	6.43			UO_0000065	14.87	0.29	3.50	5.10	False	CHEMBL1062302	Inhibition of human recombinant MMP13	B	BAO_0000357	single protein format	Homo sapiens	None	None	None	None	CHEMBL280	Matrix metalloproteinase 13	Homo sapiens	SINGLE PROTEIN	CHEMBL1152446	1	Scientific Literature	J. Med. Chem.	2009	None
CHEMBL513655		0	514.67	1	4.46	28a	CCOc1ccc(-c2ccc(S(=O)(=O)N[C@@H](C(=O)O)C3CCN(Cc4ccccc4)CC3)s2)cc1	IC50	'='	65.0	nM	7.19			UO_0000065	13.96	0.28	2.73	7.49	False	CHEMBL974340	Inhibition of MMP13 in presence of 1% bovine serum albumin	B	BAO_0000357	single protein format	None	None	None	None	None	CHEMBL280	Matrix metalloproteinase 13	Homo sapiens	SINGLE PROTEIN	CHEMBL1136920	1	Scientific Literature	J. Med. Chem.	2009	None
CHEMBL466460		0	480.65	0	3.91	28b	CCOc1ccc(-c2ccc(S(=O)(=O)N[C@@H](C(=O)O)C3CCN(CC(C)C)CC3)s2)cc1	IC50	'='	28.0	nM	7.55			UO_0000065	15.71	0.32	3.64	7.87	False	CHEMBL974339	Inhibition of MMP13	B	BAO_0000357	single protein format	None	None	None	None	None	CHEMBL280	Matrix metalloproteinase 13	Homo sapiens	SINGLE PROTEIN	CHEMBL1136920	1	Scientific Literature	J. Med. Chem.	2009	None
CHEMBL1223201		0	494.62	0	4.07	16	CNC(=O)[C@H](NC(=O)c1ccc(-c2cccc(CNC(=O)c3csc(C)n3)c2)o1)C1CCCCC1	IC50	'='	8.0	nM	8.10			UO_0000065	16.37	0.32	4.03	7.14	False	CHEMBL1228231	Inhibition of MMP13	B	BAO_0000357	single protein format	None	None	None	None	None	CHEMBL280	Matrix metalloproteinase 13	Homo sapiens	SINGLE PROTEIN	CHEMBL1221301	1	Scientific Literature	Bioorg. Med. Chem. Lett.	2010	None
CHEMBL1223134		0	477.57	0	3.03	12	CNC(=O)[C@H](NC(=O)c1ccc(-c2cccc(CNC(=O)c3nccn3C)c2)o1)C1CCCCC1	IC50	'='	310.0	nM	6.51			UO_0000065	13.63	0.25	3.48	5.50	False	CHEMBL1228231	Inhibition of MMP13	B	BAO_0000357	single protein format	None	None	None	None	None	CHEMBL280	Matrix metalloproteinase 13	Homo sapiens	SINGLE PROTEIN	CHEMBL1221301	1	Scientific Literature	Bioorg. Med. Chem. Lett.	2010	None
CHEMBL399098		0	484.57	0	2.60	12j	CC#CCOc1ccc(S(=O)(=O)CC2(C(=O)NO)CCCN(C(=O)c3ccc(C)cc3)C2)cc1	IC50	'='	1370.0	nM	5.86			UO_0000065	12.10	0.24	3.26	5.19	False	CHEMBL888220	Inhibition of MMP13	B	BAO_0000357	single protein format	None	None	None	None	None	CHEMBL280	Matrix metalloproteinase 13	Homo sapiens	SINGLE PROTEIN	CHEMBL1140008	1	Scientific Literature	Bioorg. Med. Chem. Lett.	2007	None
CHEMBL250297		0	466.56	0	2.39	12d	CC#CCOc1ccc(S(=O)(=O)CC2(C(=O)NO)CCCN(C(=O)OC(C)(C)C)C2)cc1	IC50	'='	2860.0	nM	5.54			UO_0000065	11.88	0.24	3.15	4.54	False	CHEMBL888220	Inhibition of MMP13	B	BAO_0000357	single protein format	None	None	None	None	None	CHEMBL280	Matrix metalloproteinase 13	Homo sapiens	SINGLE PROTEIN	CHEMBL1140008	1	Scientific Literature	Bioorg. Med. Chem. Lett.	2007	None
CHEMBL402393		0	462.43	0	2.58	49	O=C(N[C@@H]1CCOC[C@@H]1C(=O)NO)c1ccc(Cc2c(C(F)(F)F)nn3ccccc23)cc1	Ki	'>'	5025.0	nM				UO_0000065					False	CHEMBL934164	Inhibition of MMP13	B	BAO_0000357	single protein format	None	None	None	None	None	CHEMBL280	Matrix metalloproteinase 13	Homo sapiens	SINGLE PROTEIN	CHEMBL1141599	1	Scientific Literature	Bioorg. Med. Chem. Lett.	2008	None
CHEMBL467482		0	544.72	1	3.24	27e	CCOc1ccc(-c2ccc(S(=O)(=O)N[C@@H](C(=O)O)C3CCN(S(=O)(=O)CC(C)C)CC3)s2)cc1	IC50	'='	5.5	nM	8.26			UO_0000065	15.16	0.32	5.02	6.35	False	CHEMBL974339	Inhibition of MMP13	B	BAO_0000357	single protein format	None	None	None	None	None	CHEMBL280	Matrix metalloproteinase 13	Homo sapiens	SINGLE PROTEIN	CHEMBL1136920	1	Scientific Literature	J. Med. Chem.	2009	None
CHEMBL115653	CIPEMASTAT	0	436.55	0	1.99	4	CN1C(=O)N(C[C@H](C(=O)NO)[C@@H](CC2CCCC2)C(=O)N2CCCCC2)C(=O)C1(C)C	Ki	'='	0.53	nM	9.28			UO_0000065	21.25	0.41	7.29	8.41	False	CHEMBL972392	Inhibition of MMP13 assessed as dissociation constant	B	BAO_0000357	single protein format	None	None	None	None	None	CHEMBL280	Matrix metalloproteinase 13	Homo sapiens	SINGLE PROTEIN	CHEMBL1136920	1	Scientific Literature	J. Med. Chem.	2009	None
CHEMBL180616		0	399.79	0	2.36	1	O=C1NC(=O)C2(CCC(=O)N2c2ccc(Oc3ccc(Cl)cc3)cc2)C(=O)N1	Ki	'='	1.0	nM	9.00			UO_0000065	22.51	0.44	6.64	8.59	False	CHEMBL944756	Inhibition of MMP13	B	BAO_0000357	single protein format	None	None	None	None	None	CHEMBL280	Matrix metalloproteinase 13	Homo sapiens	SINGLE PROTEIN	CHEMBL1140820	1	Scientific Literature	Bioorg. Med. Chem. Lett.	2008	None
CHEMBL442423		0	486.53	0	3.15	52	Cc1cc(COc2ccc(C(=O)NC3CCCCC34C(=O)NC(=O)NC4=O)cc2)c2ccccc2n1	Ki						Not Determined						False	CHEMBL902121	Inhibition of MMP13	B	BAO_0000357	single protein format	None	None	None	None	None	CHEMBL280	Matrix metalloproteinase 13	Homo sapiens	SINGLE PROTEIN	CHEMBL1138371	1	Scientific Literature	Bioorg. Med. Chem. Lett.	2007	None
CHEMBL1223202		0	474.56	0	3.70	17	CNC(=O)[C@H](NC(=O)c1ccc(-c2cccc(CNC(=O)c3ccccn3)c2)o1)C1CCCCC1	IC50	'='	8.0	nM	8.10			UO_0000065	17.06	0.32	4.40	7.14	False	CHEMBL1228231	Inhibition of MMP13	B	BAO_0000357	single protein format	None	None	None	None	None	CHEMBL280	Matrix metalloproteinase 13	Homo sapiens	SINGLE PROTEIN	CHEMBL1221301	1	Scientific Literature	Bioorg. Med. Chem. Lett.	2010	None
CHEMBL237366		0	415.52	0	4.84	35	COc1ccc(C2=NNC3(S2)C(=O)N(c2ccccc2C)c2ccc(C)cc23)cc1	IC50	'>'	100000.0	nM				UO_0000065					False	CHEMBL899678	Inhibition of MMP13	B	BAO_0000357	single protein format	None	None	None	None	None	CHEMBL280	Matrix metalloproteinase 13	Homo sapiens	SINGLE PROTEIN	CHEMBL1137466	1	Scientific Literature	Bioorg. Med. Chem. Lett.	2007	None
CHEMBL514138	CGS-27023A	0	429.93	0	1.81	1, CGS-27023A	COc1ccc(S(=O)(=O)N(Cc2cccnc2)[C@@H](C(=O)NO)C(C)C)cc1.Cl	IC50	'='	34.0	nM	7.47			UO_0000065	18.98	0.38	5.66	6.86	True	CHEMBL901571	Inhibition of MMP13	B	BAO_0000357	single protein format	None	None	None	None	None	CHEMBL280	Matrix metalloproteinase 13	Homo sapiens	SINGLE PROTEIN	CHEMBL1138259	1	Scientific Literature	J. Med. Chem.	2007	None
CHEMBL140511		0	423.35	0	2.23	4b	CC1(C)SCCCN(S(=O)(=O)c2ccc(Br)cc2)[C@H]1C(=O)NO	IC50	'='	1.3	nM	8.89			UO_0000065	20.99	0.53	6.66	10.25	False	CHEMBL877754	In vitro inhibitory activity against collagenase-3 (matrix metalloprotease-13).	B	BAO_0000357	single protein format	None	None	None	None	None	CHEMBL280	Matrix metalloproteinase 13	Homo sapiens	SINGLE PROTEIN	CHEMBL1132690	1	Scientific Literature	J. Med. Chem.	1999	None
CHEMBL181244		0	364.42	0	2.19	1a	CC(C)ON(CC(=O)NO)S(=O)(=O)c1ccc(-c2ccccc2)cc1	IC50	'='	45.0	nM	7.35			UO_0000065	20.16	0.40	5.16	7.66	False	CHEMBL816870	Inhibition of MMP13	B	BAO_0000357	single protein format	None	None	None	None	None	CHEMBL280	Matrix metalloproteinase 13	Homo sapiens	SINGLE PROTEIN	CHEMBL1158483	1	Scientific Literature	J. Med. Chem.	2009	None
CHEMBL309465		0	462.42	0	3.20	(-)7h	O=C(NO)c1c(F)cccc1S(=O)(=O)N1CCC(Oc2ccc(C(F)(F)F)cc2)CC1	IC50	'='	12.2	nM	7.91			UO_0000065	17.11	0.35	4.71	8.25	False	CHEMBL717441	50 percent inhibition of human Matrix metalloprotease-13 by the cleavage of fluorogenic peptide MCA-Pro-Leu-Gly-Leu-Dpa-ala-Arg-NH2	B	BAO_0000357	single protein format	None	None	None	None	None	CHEMBL280	Matrix metalloproteinase 13	Homo sapiens	SINGLE PROTEIN	CHEMBL1133364	1	Scientific Literature	Bioorg. Med. Chem. Lett.	2000	None
CHEMBL512081		0	517.65	1	3.80	31	CN(C)c1ccc(-c2ccc(S(=O)(=O)N[C@@H](C(=O)O)C3CCN(C(=O)OC(C)(C)C)CC3)cc2)cc1	IC50	'='	9.0	nM	8.05			UO_0000065	15.54	0.31	4.25	6.92	False	CHEMBL974340	Inhibition of MMP13 in presence of 1% bovine serum albumin	B	BAO_0000357	single protein format	None	None	None	None	None	CHEMBL280	Matrix metalloproteinase 13	Homo sapiens	SINGLE PROTEIN	CHEMBL1136920	1	Scientific Literature	J. Med. Chem.	2009	None
CHEMBL468900		0	348.37	0	1.13	P01	O=C(NCc1cccnc1)c1cc(C(=O)NCc2cccnc2)ncn1	IC50	'='	6600.0	nM	5.18			UO_0000065	14.87	0.27	4.05	4.72	False	CHEMBL1018986	Inhibition of human MMP13	B	BAO_0000357	single protein format	Homo sapiens	None	None	None	None	CHEMBL280	Matrix metalloproteinase 13	Homo sapiens	SINGLE PROTEIN	CHEMBL1139316	1	Scientific Literature	Bioorg. Med. Chem. Lett.	2009	None
CHEMBL391676		0	541.67	1	1.91	19	CC#CCOc1ccc(S(=O)(=O)CC2(C(=O)NO)CCN(S(=O)(=O)c3nc(C)sc3C)CC2)cc1	IC50	'='	38.0	nM	7.42			UO_0000065	13.70	0.29	5.51	5.19	False	CHEMBL889861	Inhibition of MMP13	B	BAO_0000357	single protein format	None	None	None	None	None	CHEMBL280	Matrix metalloproteinase 13	Homo sapiens	SINGLE PROTEIN	CHEMBL1146270	1	Scientific Literature	Bioorg. Med. Chem. Lett.	2007	None
CHEMBL392505		0	470.57	0	0.94	7	CC#CCOc1ccc(S(=O)(=O)CC2(C(=O)NO)CCN(S(=O)(=O)C3CC3)CC2)cc1	IC50	'='	1159.0	nM	5.94			UO_0000065	12.61	0.26	5.00	4.56	False	CHEMBL889861	Inhibition of MMP13	B	BAO_0000357	single protein format	None	None	None	None	None	CHEMBL280	Matrix metalloproteinase 13	Homo sapiens	SINGLE PROTEIN	CHEMBL1146270	1	Scientific Literature	Bioorg. Med. Chem. Lett.	2007	None
CHEMBL392172		0	404.43	0	2.06	(5R)-5	Cc1cc(COc2ccc(C(=O)NC[C@H]3NC(=O)NC3=O)cc2)c2ccccc2n1	Ki	'>'	5025.0	nM				UO_0000065					False	CHEMBL885874	Inhibition of MMP13	B	BAO_0000357	single protein format	None	None	None	None	None	CHEMBL280	Matrix metalloproteinase 13	Homo sapiens	SINGLE PROTEIN	CHEMBL1139074	1	Scientific Literature	Bioorg. Med. Chem. Lett.	2007	None
CHEMBL272245		0	402.40	0	4.02	8c	O=c1c2cc(C#CCc3ccccc3)ccc2ncn1Cc1cc(F)c(O)c(F)c1	IC50	'='	18.0	nM	7.75			UO_0000065	19.25	0.35	3.72	14.05	False	CHEMBL930771	Inhibition of human MMP13	B	BAO_0000357	single protein format	Homo sapiens	None	None	None	None	CHEMBL280	Matrix metalloproteinase 13	Homo sapiens	SINGLE PROTEIN	CHEMBL1142320	1	Scientific Literature	J. Med. Chem.	2008	None
CHEMBL270083		0	222.18	0	0.14	cis-ACCP	N[C@H]1CCCC[C@H]1NC(=O)P(=O)(O)O	IC50	'>'	100000.0	nM				UO_0000065					False	CHEMBL948163	Inhibition of human recombinant MMP13	B	BAO_0000357	single protein format	Homo sapiens	None	None	None	None	CHEMBL280	Matrix metalloproteinase 13	Homo sapiens	SINGLE PROTEIN	CHEMBL1142339	1	Scientific Literature	J. Med. Chem.	2008	None
CHEMBL409536		0	392.44	0	2.93	7	O=C(OCc1ccccc1)c1cn2c(=O)n(Cc3ccccc3)c(=O)cc2s1	IC50	'='	23.0	nM	7.64			UO_0000065	19.46	0.37	4.71	10.95	False	CHEMBL930770	Inhibition of human MMP13 catalytic domain	B	BAO_0000357	single protein format	Homo sapiens	None	None	None	None	CHEMBL280	Matrix metalloproteinase 13	Homo sapiens	SINGLE PROTEIN	CHEMBL1142320	1	Scientific Literature	J. Med. Chem.	2008	None
CHEMBL272007		0	448.87	0	3.12	10i	O=C(O)c1ccc(Cn2cnc3cnc(C(=O)NCc4cccc(Cl)c4)cc3c2=O)cc1	IC50	'='	2.69	nM	8.57			UO_0000065	19.09	0.37	5.45	7.51	False	CHEMBL930770	Inhibition of human MMP13 catalytic domain	B	BAO_0000357	single protein format	Homo sapiens	None	None	None	None	CHEMBL280	Matrix metalloproteinase 13	Homo sapiens	SINGLE PROTEIN	CHEMBL1142320	1	Scientific Literature	J. Med. Chem.	2008	None
CHEMBL147844		0	315.35	0	-0.71	19	COc1ccc(S(=O)(=O)N2C[C@@H](N)C[C@@H]2C(=O)NO)cc1	IC50	'='	5.0	nM	8.30			UO_0000065	26.32	0.54	9.01	6.81	False	CHEMBL719146	In vitro inhibitory activity against human recombinant matrix metalloprotease-13 (collagenase-3)	B	BAO_0000357	single protein format	None	None	None	None	None	CHEMBL280	Matrix metalloproteinase 13	Homo sapiens	SINGLE PROTEIN	CHEMBL1133563	1	Scientific Literature	J. Med. Chem.	2000	None
CHEMBL517444		0	487.74	0	4.53	L	COc1cc(-n2nc(C)c3c2OC(N)=C(C#N)C3c2ccccc2)c(Cl)c(Br)c1O	IC50	'>'	40000.0	nM				UO_0000065					False	CHEMBL963566	Inhibition of human recombinant MMP13 expressed in Escherichia coli	B	BAO_0000019	assay format	Homo sapiens	None	None	None	None	CHEMBL280	Matrix metalloproteinase 13	Homo sapiens	SINGLE PROTEIN	CHEMBL1140992	1	Scientific Literature	Bioorg. Med. Chem.	2009	None
CHEMBL503470		0	404.49	0	4.80	X	COC(=O)c1ccc(CSc2nc(O)c3c(-c4cccs4)csc3n2)o1	IC50	'='	8400.0	nM	5.08			UO_0000065	12.55	0.27	0.28	5.94	False	CHEMBL963566	Inhibition of human recombinant MMP13 expressed in Escherichia coli	B	BAO_0000019	assay format	Homo sapiens	None	None	None	None	CHEMBL280	Matrix metalloproteinase 13	Homo sapiens	SINGLE PROTEIN	CHEMBL1140992	1	Scientific Literature	Bioorg. Med. Chem.	2009	None
CHEMBL516029		0	396.45	0	2.58	Y	CCOC(=O)C1CCCN(c2nc3ccccc3nc2C(C#N)C(=O)OCC)C1	IC50	'='	13300.0	nM	4.88			UO_0000065	12.30	0.23	2.30	4.63	False	CHEMBL963566	Inhibition of human recombinant MMP13 expressed in Escherichia coli	B	BAO_0000019	assay format	Homo sapiens	None	None	None	None	CHEMBL280	Matrix metalloproteinase 13	Homo sapiens	SINGLE PROTEIN	CHEMBL1140992	1	Scientific Literature	Bioorg. Med. Chem.	2009	None
CHEMBL10881		0	449.48	0	3.26	36	O=C(O)C(CC#Cc1ccccc1)NS(=O)(=O)c1ccc(-c2ccc3c(c2)OCO3)cc1	IC50	'='	104.0	nM	6.98			UO_0000065	15.54	0.30	3.72	6.85	True	CHEMBL719150	Inhibitory activity against human matrix metalloprotease-13 in quenched fluorescence assay at pH 7.4	B	BAO_0000357	single protein format	None	None	None	None	None	CHEMBL280	Matrix metalloproteinase 13	Homo sapiens	SINGLE PROTEIN	CHEMBL1134384	1	Scientific Literature	J. Med. Chem.	2001	None
CHEMBL432882		0	364.42	0	2.29	17	CC(C)[C@@H](NS(=O)(=O)c1ccc(Oc2ccccc2)cc1)C(=O)NO	IC50	'='	2.0	nM	8.70			UO_0000065	23.87	0.48	6.41	8.31	False	CHEMBL719145	In vitro inhibition of human recombinant matrix metalloprotease-13 (MMP-13)	B	BAO_0000357	single protein format	None	None	None	None	None	CHEMBL280	Matrix metalloproteinase 13	Homo sapiens	SINGLE PROTEIN	CHEMBL1133013	1	Scientific Literature	J. Med. Chem.	2000	None
CHEMBL91636		0	527.62	1	-0.08	68y (SP057)	CC(C)C[C@H]1C(=O)N[C@H](C(=O)NCC(=O)N2CCOCC2)CCCCNC(=O)OCCC[C@@H]1C(=O)NO	Ki	'='	2.3	nM	8.64			UO_0000065	16.37	0.32	8.72	4.92	False	CHEMBL717450	Inhibition of matrix metalloprotease-13	B	BAO_0000357	single protein format	Homo sapiens	None	None	None	None	CHEMBL280	Matrix metalloproteinase 13	Homo sapiens	SINGLE PROTEIN	CHEMBL1134554	1	Scientific Literature	J. Med. Chem.	2001	None
CHEMBL514138	CGS-27023A	0	429.93	0	1.81	CGS-27023A	COc1ccc(S(=O)(=O)N(Cc2cccnc2)[C@@H](C(=O)NO)C(C)C)cc1.Cl	IC50	'='	8.2	nM	8.09			UO_0000065	20.55	0.41	6.28	7.43	False	CHEMBL717012	Inhibition of matrix metalloprotease-13 (MMP-13)	B	BAO_0000357	single protein format	None	None	None	None	None	CHEMBL280	Matrix metalloproteinase 13	Homo sapiens	SINGLE PROTEIN	CHEMBL1130592	1	Scientific Literature	Bioorg. Med. Chem. Lett.	1998	None
CHEMBL35989		0	504.36	1	3.34	8v	CC#CCOc1ccc(S(=O)(=O)N(C)c2c(C(=O)NO)cnc3c(Br)cccc23)cc1	IC50	'='	27.0	nM	7.57			UO_0000065	15.01	0.33	4.23	6.95	False	CHEMBL717026	Inhibitory activity against matrix metalloprotease 13 (MMP-13).	B	BAO_0000357	single protein format	None	None	None	None	None	CHEMBL280	Matrix metalloproteinase 13	Homo sapiens	SINGLE PROTEIN	CHEMBL1136711	1	Scientific Literature	Bioorg. Med. Chem. Lett.	2003	None
CHEMBL76674		0	464.58	0	2.70	53	CCN(CC)CCOc1ccc(CC(C)(C(=O)NO)S(=O)(=O)c2ccc(OC)cc2)cc1	IC50	'='	15.0	nM	7.82			UO_0000065	16.84	0.33	5.12	7.44	False	CHEMBL717011	In vitro inhibition of matrix metalloprotease-13	B	BAO_0000357	single protein format	None	None	None	None	None	CHEMBL280	Matrix metalloproteinase 13	Homo sapiens	SINGLE PROTEIN	CHEMBL1145786	1	Scientific Literature	J. Med. Chem.	2003	None
CHEMBL343860		0	426.45	0	-0.38	62	CCOc1ccc(S(=O)(=O)N2C[C@@H](N3C(=O)CN(C)C3=O)C[C@@H]2C(=O)NO)cc1	IC50	'='	4.0	nM	8.40			UO_0000065	19.69	0.40	8.78	6.15	False	CHEMBL719146	In vitro inhibitory activity against human recombinant matrix metalloprotease-13 (collagenase-3)	B	BAO_0000357	single protein format	None	None	None	None	None	CHEMBL280	Matrix metalloproteinase 13	Homo sapiens	SINGLE PROTEIN	CHEMBL1133563	1	Scientific Literature	J. Med. Chem.	2000	None
CHEMBL512243		0	530.69	1	3.00	27g	CCOc1ccc(-c2ccc(S(=O)(=O)N[C@@H](C(=O)O)C3CCN(S(=O)(=O)C(C)C)CC3)s2)cc1	IC50	'='	280.0	nM	6.55			UO_0000065	12.35	0.26	3.55	5.04	False	CHEMBL974340	Inhibition of MMP13 in presence of 1% bovine serum albumin	B	BAO_0000357	single protein format	None	None	None	None	None	CHEMBL280	Matrix metalloproteinase 13	Homo sapiens	SINGLE PROTEIN	CHEMBL1136920	1	Scientific Literature	J. Med. Chem.	2009	None
CHEMBL466657		0	502.64	1	2.22	27i	CCOc1ccc(-c2ccc(S(=O)(=O)N[C@@H](C(=O)O)C3CCN(S(C)(=O)=O)CC3)s2)cc1	IC50	'='	12.7	nM	7.90			UO_0000065	15.71	0.34	5.68	6.07	False	CHEMBL974339	Inhibition of MMP13	B	BAO_0000357	single protein format	None	None	None	None	None	CHEMBL280	Matrix metalloproteinase 13	Homo sapiens	SINGLE PROTEIN	CHEMBL1136920	1	Scientific Literature	J. Med. Chem.	2009	None
CHEMBL466059		0	510.63	1	3.80	24f	CCOc1ccc(-c2ccc(S(=O)(=O)N[C@@H](C(=O)O)C3CCN(C(=O)OC(C)C)CC3)s2)cc1	Ki	'='	0.19	nM	9.72			UO_0000065	19.04	0.39	5.92	7.95	False	CHEMBL972392	Inhibition of MMP13 assessed as dissociation constant	B	BAO_0000357	single protein format	None	None	None	None	None	CHEMBL280	Matrix metalloproteinase 13	Homo sapiens	SINGLE PROTEIN	CHEMBL1136920	1	Scientific Literature	J. Med. Chem.	2009	None
CHEMBL339219		0	440.52	0	0.87	46	COc1ccc(S(=O)(=O)N2CCN(C(=O)N3CCCCCC3)CC2C(=O)NO)cc1	IC50	'='	2.9	nM	8.54			UO_0000065	19.38	0.39	7.67	7.15	False	CHEMBL719143	In vitro inhibitory activity against matrix metalloprotease-13 (MMP-13)	B	BAO_0000357	single protein format	None	None	None	None	None	CHEMBL280	Matrix metalloproteinase 13	Homo sapiens	SINGLE PROTEIN	CHEMBL1133577	1	Scientific Literature	J. Med. Chem.	2000	None
CHEMBL316293		0	500.53	1	2.57	34	COc1cccc(OC)c1C(=O)N[C@H](CS(=O)(=O)c1ccc(Oc2ccccc2)cc1)C(=O)NO	IC50	'='	400.0	nM	6.40			UO_0000065	12.78	0.25	3.83	4.56	False	CHEMBL717440	Inhibition of Matrix metalloprotease-13	B	BAO_0000357	single protein format	None	None	None	None	None	CHEMBL280	Matrix metalloproteinase 13	Homo sapiens	SINGLE PROTEIN	CHEMBL1134425	1	Scientific Literature	Bioorg. Med. Chem. Lett.	2001	None
CHEMBL515980		0	422.46	0	2.08	3c	CC(C)[C@H](C(=O)NO)N(CC(=O)O)S(=O)(=O)c1ccc(Oc2ccccc2)cc1	IC50	'='	0.33	nM	9.48			UO_0000065	22.44	0.45	7.40	7.12	False	CHEMBL1010052	Inhibition of MMP13	B	BAO_0000357	single protein format	None	None	None	None	None	CHEMBL280	Matrix metalloproteinase 13	Homo sapiens	SINGLE PROTEIN	CHEMBL1151743	1	Scientific Literature	J. Med. Chem.	2008	None
CHEMBL329043		0	332.38	0	1.77	8	O=C(NO)C1CCS(=O)(=O)N1c1ccc(-c2ccccc2)cc1	Ki	'='	904.0	nM	6.04			UO_0000065	18.18	0.36	4.27	6.97	False	CHEMBL717448	Inhibition of recombinant human Matrix metalloprotease-13	B	BAO_0000357	single protein format	Homo sapiens	None	None	None	None	CHEMBL280	Matrix metalloproteinase 13	Homo sapiens	SINGLE PROTEIN	CHEMBL1149167	1	Scientific Literature	J. Med. Chem.	2004	None
CHEMBL100754		0	346.41	0	1.76	30	O=C(NO)C1CCS(=O)(=O)N1Cc1ccc(-c2ccccc2)cc1	Ki	'='	206.0	nM	6.69			UO_0000065	19.30	0.38	4.93	7.71	False	CHEMBL717448	Inhibition of recombinant human Matrix metalloprotease-13	B	BAO_0000357	single protein format	Homo sapiens	None	None	None	None	CHEMBL280	Matrix metalloproteinase 13	Homo sapiens	SINGLE PROTEIN	CHEMBL1149167	1	Scientific Literature	J. Med. Chem.	2004	None
CHEMBL114272		0	302.35	0	0.50	1	COc1ccc(S(=O)(=O)N[C@@H](C(=O)NO)C(C)C)cc1	IC50	'='	1.7	nM	8.77			UO_0000065	29.00	0.60	8.27	8.37	False	CHEMBL717437	Inhibitory activity against matrix metalloprotease-13 (MMP-13)	B	BAO_0000357	single protein format	None	None	None	None	None	CHEMBL280	Matrix metalloproteinase 13	Homo sapiens	SINGLE PROTEIN	CHEMBL1147455	1	Scientific Literature	Bioorg. Med. Chem. Lett.	2004	None
CHEMBL112470		0	426.49	0	2.67	32	O=C(NO)C1(NS(=O)(=O)c2ccc(Oc3ccc(F)cc3)cc2)CCSCC1	IC50	'='	1.5	nM	8.82			UO_0000065	20.69	0.43	6.15	8.43	False	CHEMBL717437	Inhibitory activity against matrix metalloprotease-13 (MMP-13)	B	BAO_0000357	single protein format	None	None	None	None	None	CHEMBL280	Matrix metalloproteinase 13	Homo sapiens	SINGLE PROTEIN	CHEMBL1147455	1	Scientific Literature	Bioorg. Med. Chem. Lett.	2004	None
CHEMBL514138	CGS-27023A	0	429.93	0	1.81	1	COc1ccc(S(=O)(=O)N(Cc2cccnc2)[C@@H](C(=O)NO)C(C)C)cc1.Cl	Ki	'='	1.27	nM	8.90			UO_0000065	22.61	0.45	7.09	8.17	False	CHEMBL972392	Inhibition of MMP13 assessed as dissociation constant	B	BAO_0000357	single protein format	None	None	None	None	None	CHEMBL280	Matrix metalloproteinase 13	Homo sapiens	SINGLE PROTEIN	CHEMBL1136920	1	Scientific Literature	J. Med. Chem.	2009	None
CHEMBL110211		0	462.53	0	1.08	5k	CC(=O)N1CCN(S(=O)(=O)c2ccc(OCc3cccnc3C)cc2)[C@@H](C(=O)NO)[C@@H]1C	IC50	'='	8.0	nM	8.10			UO_0000065	17.51	0.35	7.02	6.27	False	CHEMBL717009	In vitro inhibition of matrix metalloprotease-13.	B	BAO_0000357	single protein format	None	None	None	None	None	CHEMBL280	Matrix metalloproteinase 13	Homo sapiens	SINGLE PROTEIN	CHEMBL1136235	1	Scientific Literature	Bioorg. Med. Chem. Lett.	2003	None
CHEMBL493989		0	564.71	1	3.56	27a	COc1ccc(-c2ccc(S(=O)(=O)N[C@@H](C(=O)O)C3CCN(S(=O)(=O)c4ccc(C)cc4)CC3)s2)cc1	IC50	'='	65.0	nM	7.19			UO_0000065	12.73	0.27	3.63	5.53	False	CHEMBL974340	Inhibition of MMP13 in presence of 1% bovine serum albumin	B	BAO_0000357	single protein format	None	None	None	None	None	CHEMBL280	Matrix metalloproteinase 13	Homo sapiens	SINGLE PROTEIN	CHEMBL1136920	1	Scientific Literature	J. Med. Chem.	2009	None
CHEMBL516952		0	432.43	0	3.00	O	O=C(NCc1ccc2c(c1)OCO2)c1cccc(C(=O)NCc2ccc3c(c2)OCO3)c1	IC50	'='	7700.0	nM	5.11			UO_0000065	11.83	0.22	2.11	5.38	False	CHEMBL963566	Inhibition of human recombinant MMP13 expressed in Escherichia coli	B	BAO_0000019	assay format	Homo sapiens	None	None	None	None	CHEMBL280	Matrix metalloproteinase 13	Homo sapiens	SINGLE PROTEIN	CHEMBL1140992	1	Scientific Literature	Bioorg. Med. Chem.	2009	None
CHEMBL475742		0	315.37	0	1.95	E	O=C1NC(=O)C(CCc2ccncc2)(C2CCCCC2)C(=O)N1	Activity	'='	35.0	%				UO_0000187					False	CHEMBL940641	Activity of human recombinant MMP13	B	BAO_0000357	single protein format	Homo sapiens	None	None	None	None	CHEMBL280	Matrix metalloproteinase 13	Homo sapiens	SINGLE PROTEIN	CHEMBL1140992	1	Scientific Literature	Bioorg. Med. Chem.	2009	None
CHEMBL462629		0	241.25	0	2.16	Q	CCOC(=O)/C(C#N)=C1/C=Nc2ccccc2N1	Activity	'='	62.0	%				UO_0000187					False	CHEMBL940641	Activity of human recombinant MMP13	B	BAO_0000357	single protein format	Homo sapiens	None	None	None	None	CHEMBL280	Matrix metalloproteinase 13	Homo sapiens	SINGLE PROTEIN	CHEMBL1140992	1	Scientific Literature	Bioorg. Med. Chem.	2009	None
CHEMBL500351		0	262.33	0	2.79	2	COc1ccc(CSc2nc(C)cc(O)n2)cc1	Activity	'='	25.0	%				UO_0000187					False	CHEMBL940641	Activity of human recombinant MMP13	B	BAO_0000357	single protein format	Homo sapiens	None	None	None	None	CHEMBL280	Matrix metalloproteinase 13	Homo sapiens	SINGLE PROTEIN	CHEMBL1140992	1	Scientific Literature	Bioorg. Med. Chem.	2009	None
CHEMBL448246		0	293.36	0	2.69	3	CCCCCCOc1ccc(C(CC(=O)O)C(N)=O)cc1	Activity	'='	15.0	%				UO_0000187					False	CHEMBL940641	Activity of human recombinant MMP13	B	BAO_0000357	single protein format	Homo sapiens	None	None	None	None	CHEMBL280	Matrix metalloproteinase 13	Homo sapiens	SINGLE PROTEIN	CHEMBL1140992	1	Scientific Literature	Bioorg. Med. Chem.	2009	None
CHEMBL514495		0	428.58	0	3.09	H	C=CCN1C(=O)/C(=C2/Sc3ccccc3N2CCCS(=O)(=O)O)SC1=S	IC50	'='	10900.0	nM	4.96			UO_0000065	11.58	0.26	1.87	6.37	False	CHEMBL963566	Inhibition of human recombinant MMP13 expressed in Escherichia coli	B	BAO_0000019	assay format	Homo sapiens	None	None	None	None	CHEMBL280	Matrix metalloproteinase 13	Homo sapiens	SINGLE PROTEIN	CHEMBL1140992	1	Scientific Literature	Bioorg. Med. Chem.	2009	None
CHEMBL515248		0	465.58	0	2.80	P	COc1ccc(C2C(C(C)=O)=C(C)N=c3s/c(=C\c4cc(C)n(C)c4C)c(=O)n32)c(OC)c1	IC50	'>'	40000.0	nM				UO_0000065					False	CHEMBL963566	Inhibition of human recombinant MMP13 expressed in Escherichia coli	B	BAO_0000019	assay format	Homo sapiens	None	None	None	None	CHEMBL280	Matrix metalloproteinase 13	Homo sapiens	SINGLE PROTEIN	CHEMBL1140992	1	Scientific Literature	Bioorg. Med. Chem.	2009	None
CHEMBL1615186		0	563.48	1	4.03	4	C[C@@H](C[C@@](C)(CS(=O)(=O)N1CCC(OCc2ccc(Cl)cc2Cl)CC1)N(O)C=O)c1ncc(F)cn1	IC50	'='	430.0	nM	6.37			UO_0000065	11.30	0.24	2.34	5.64	False	CHEMBL1686371	Inhibition of recombinant human MMP13 assessed as substrate cleavage by measuring increase in fluorescence after 16 hrs	B	BAO_0000357	single protein format	Homo sapiens	None	None	None	None	CHEMBL280	Matrix metalloproteinase 13	Homo sapiens	SINGLE PROTEIN	CHEMBL1681676	1	Scientific Literature	Bioorg. Med. Chem. Lett.	2011	None
CHEMBL446694		0	407.44	0	1.59	2o	Cc1ccccc1Oc1ccc(S(=O)(=O)[C@@H]2CCOC[C@]2(O)C(=O)NO)cc1	IC50	'='	9.8	nM	8.01			UO_0000065	19.66	0.39	6.42	6.56	False	CHEMBL832398	Inhibitory concentration against matrix metalloprotease 13	B	BAO_0000357	single protein format	None	None	None	None	None	CHEMBL280	Matrix metalloproteinase 13	Homo sapiens	SINGLE PROTEIN	CHEMBL1137101	1	Scientific Literature	Bioorg. Med. Chem. Lett.	2004	None
CHEMBL184266		0	525.67	1	4.28	6c	Cc1cc(COc2ccc(S(=O)(=O)CC3(CC(=O)NO)CCCN(C(C)C)C3)cc2)c2ccccc2n1	Ki	'>'	5000.0	nM				UO_0000065					False	CHEMBL839592	Inhibition of Matrix metalloprotease-13 (MMP-13)	B	BAO_0000357	single protein format	None	None	None	None	None	CHEMBL280	Matrix metalloproteinase 13	Homo sapiens	SINGLE PROTEIN	CHEMBL1137180	1	Scientific Literature	Bioorg. Med. Chem. Lett.	2004	None
CHEMBL190563		0	448.54	0	2.23	11	Cc1ccccc1COc1ccc(S(=O)(=O)N2C[C@H](O)CC(C)(C)[C@@H]2C(=O)NO)cc1	IC50	'='	14.0	nM	7.85			UO_0000065	17.51	0.35	5.62	6.76	False	CHEMBL829242	Inhibitory concentration against Matrix metalloprotease-13 (MMP-13)	B	BAO_0000357	single protein format	None	None	None	None	None	CHEMBL280	Matrix metalloproteinase 13	Homo sapiens	SINGLE PROTEIN	CHEMBL1145277	1	Scientific Literature	Bioorg. Med. Chem. Lett.	2005	None
CHEMBL125281		0	420.45	0	0.11	29	COc1ccc(S(=O)(=O)N2CCN(C(=O)c3cccnc3)CC2C(=O)NO)cc1	IC50	'='	57.0	nM	7.24			UO_0000065	17.23	0.34	7.13	5.61	False	CHEMBL719143	In vitro inhibitory activity against matrix metalloprotease-13 (MMP-13)	B	BAO_0000357	single protein format	None	None	None	None	None	CHEMBL280	Matrix metalloproteinase 13	Homo sapiens	SINGLE PROTEIN	CHEMBL1133577	1	Scientific Literature	J. Med. Chem.	2000	None
CHEMBL114148		0	392.43	0	1.81	11	O=C(NO)C1(NS(=O)(=O)c2ccc(Oc3ccccc3)cc2)CCOCC1	Inhibition		19.0	%				UO_0000187					False	CHEMBL694863	Inhibition of MMP-13 induced experimental arthritis in hamster knee by 30 mg/kg p.o.	F	BAO_0000218	organism-based format	None	CHEMBL3987790	Knee	None	None	CHEMBL280	Matrix metalloproteinase 13	Homo sapiens	SINGLE PROTEIN	CHEMBL1147455	1	Scientific Literature	Bioorg. Med. Chem. Lett.	2004	None
CHEMBL125302		0	464.57	0	4.19	2k	O=C(O)[C@@H]1[C@@H](Sc2ccc(-c3nccs3)cc2)CC[C@H]1Cn1nnc2ccccc2c1=O	IC50	'>'	100.0	nM				UO_0000065					False	CHEMBL717443	Inhibitory activity against matrix metalloprotease-13 (MMP13)	B	BAO_0000357	single protein format	None	None	None	None	None	CHEMBL280	Matrix metalloproteinase 13	Homo sapiens	SINGLE PROTEIN	CHEMBL1145069	1	Scientific Literature	J. Med. Chem.	2003	None
CHEMBL311304		0	327.40	0	2.09	33	COc1ccc(S(=O)(=O)C(C)(CC=C(C)C)C(=O)NO)cc1	IC50	'='	14.0	nM	7.85			UO_0000065	23.99	0.49	5.76	8.47	False	CHEMBL717011	In vitro inhibition of matrix metalloprotease-13	B	BAO_0000357	single protein format	None	None	None	None	None	CHEMBL280	Matrix metalloproteinase 13	Homo sapiens	SINGLE PROTEIN	CHEMBL1145786	1	Scientific Literature	J. Med. Chem.	2003	None
CHEMBL10848		0	446.48	0	1.72	50	COCC#CCC(NS(=O)(=O)c1ccc(NC(=O)c2ccc(OC)cc2)cc1)C(=O)O	IC50	'='	486.0	nM	6.31			UO_0000065	14.14	0.28	4.59	4.82	True	CHEMBL719150	Inhibitory activity against human matrix metalloprotease-13 in quenched fluorescence assay at pH 7.4	B	BAO_0000357	single protein format	None	None	None	None	None	CHEMBL280	Matrix metalloproteinase 13	Homo sapiens	SINGLE PROTEIN	CHEMBL1134384	1	Scientific Literature	J. Med. Chem.	2001	None
CHEMBL1683457		0	520.67	1	4.01	8j	Cc1ccc(C)c(CCC2CCN(S(=O)(=O)C[C@](C)(C[C@H](C)c3ncc(F)cn3)N(O)C=O)CC2)c1	IC50	'='	23000.0	nM	4.64			UO_0000065	8.91	0.18	0.63	4.47	False	CHEMBL1686371	Inhibition of recombinant human MMP13 assessed as substrate cleavage by measuring increase in fluorescence after 16 hrs	B	BAO_0000357	single protein format	Homo sapiens	None	None	None	None	CHEMBL280	Matrix metalloproteinase 13	Homo sapiens	SINGLE PROTEIN	CHEMBL1681676	1	Scientific Literature	Bioorg. Med. Chem. Lett.	2011	None
CHEMBL584122		0	399.42	0	3.44	4	COc1ccc(Oc2ccc(S(=O)(=O)c3ccccc3C(=O)NO)cc2)cc1	IC50	'='	2700.0	nM	5.57			UO_0000065	13.94	0.27	2.13	5.46	False	CHEMBL1042357	Inhibition of para-aminophenylmercuric acetate-activated human pro-MMP13 after 4 hrs by fluorimetry	B	BAO_0000357	single protein format	Homo sapiens	None	None	None	None	CHEMBL280	Matrix metalloproteinase 13	Homo sapiens	SINGLE PROTEIN	CHEMBL1154164	1	Scientific Literature	J. Med. Chem.	2009	None
CHEMBL1077203		0	373.77	0	2.17	(R)-34	O=C1NC(=O)[C@](CN2Cc3ccc(Cl)cc3C2=O)(c2ccc(F)cc2)N1	Ki	'>'	40000.0	nM				UO_0000065					False	CHEMBL1115918	Inhibition of MMP13	B	BAO_0000357	single protein format	None	None	None	None	None	CHEMBL280	Matrix metalloproteinase 13	Homo sapiens	SINGLE PROTEIN	CHEMBL1155417	1	Scientific Literature	Bioorg. Med. Chem. Lett.	2010	None
CHEMBL1801047		0	446.31	0	3.61	9d	O=C(NO)C1(S(=O)(=O)c2ccc(Oc3ccc(Cl)c(Cl)c3)cc2)CCOCC1	IC50	'='	0.8	nM	9.10			UO_0000065	20.38	0.44	5.49	8.92	False	CHEMBL1806089	Inhibition of human MMP13 assessed as cleavage of fluorogenic peptide MCAPro-Leu-Gly-Leu-Dpa-Ala-Arg-NH2 by fluorometric assay	B	BAO_0000357	single protein format	Homo sapiens	None	None	None	None	CHEMBL280	Matrix metalloproteinase 13	Homo sapiens	SINGLE PROTEIN	CHEMBL1800055	1	Scientific Literature	J. Med. Chem.	2010	None
CHEMBL82169		0	504.61	1	3.74	13d	COc1ccc(-c2ccc(S(=O)(=O)NC(C(=O)O)C3CCN(C(=O)OC(C)(C)C)CC3)cc2)cc1	IC50	'='	0.7	nM	9.15			UO_0000065	18.14	0.36	5.41	7.49	True	CHEMBL719147	In vitro inhibitory activity against matrix metalloprotease-13	B	BAO_0000357	single protein format	None	None	None	None	None	CHEMBL280	Matrix metalloproteinase 13	Homo sapiens	SINGLE PROTEIN	CHEMBL1134541	1	Scientific Literature	J. Med. Chem.	2001	None
CHEMBL1607077		0	304.35	0	3.80	14	O=C(NCc1ccncc1)c1ccc(Oc2ccccc2)cc1	IC50	'='	25118.86	nM	4.60			UO_0000065	15.11	0.27	0.80	8.98	False	CHEMBL1798873	Inhibition of human recombinant MMP13 using Mca-Pro-cyclohexyl-Ala-Gly-Nva-His-Ala-Dap(Dnp)-NH2 substrate	B	BAO_0000357	single protein format	Homo sapiens	None	None	None	None	CHEMBL280	Matrix metalloproteinase 13	Homo sapiens	SINGLE PROTEIN	CHEMBL1795206	1	Scientific Literature	Bioorg. Med. Chem. Lett.	2011	None
CHEMBL1801056		0	444.51	0	2.23	19a	C#CCN1CCC(C(=O)NO)(S(=O)(=O)c2ccc(Oc3ccc(OC)cc3)cc2)CC1	IC50	'='	0.4	nM	9.40			UO_0000065	21.14	0.41	7.17	8.94	False	CHEMBL1806089	Inhibition of human MMP13 assessed as cleavage of fluorogenic peptide MCAPro-Leu-Gly-Leu-Dpa-Ala-Arg-NH2 by fluorometric assay	B	BAO_0000357	single protein format	Homo sapiens	None	None	None	None	CHEMBL280	Matrix metalloproteinase 13	Homo sapiens	SINGLE PROTEIN	CHEMBL1800055	1	Scientific Literature	J. Med. Chem.	2010	None
CHEMBL1784341		0	511.65	1	1.77	14a	Cc1noc(C)c1CCC1CCN(S(=O)(=O)CC2(N(O)C=O)CCN(C(=O)N3CCC3)CC2)CC1	IC50	'>'	10000.0	nM				UO_0000065					False	CHEMBL1787039	Inhibition of recombinant human MMP-13 assessed as substrate cleavage after 20 hrs by fluorescence assay	B	BAO_0000357	single protein format	Homo sapiens	None	None	None	None	CHEMBL280	Matrix metalloproteinase 13	Homo sapiens	SINGLE PROTEIN	CHEMBL1781898	1	Scientific Literature	Bioorg. Med. Chem. Lett.	2011	None
CHEMBL98044		0	403.55	0	1.21	1	CN(C[C@H](C(=O)NO)[C@@H](CC1CCCC1)C(=O)N1CCCCC1)S(C)(=O)=O	IC50	'='	400.0	nM	6.40			UO_0000065	15.85	0.32	5.19	5.98	False	CHEMBL1002947	Inhibition of MMP13	B	BAO_0000357	single protein format	None	None	None	None	None	CHEMBL280	Matrix metalloproteinase 13	Homo sapiens	SINGLE PROTEIN	CHEMBL1141723	1	Scientific Literature	Bioorg. Med. Chem.	2008	None
CHEMBL1796302		0	468.56	0	3.66	30	COC1(C#Cc2ccc(Oc3ccc(C(=O)NCc4ccncn4)cc3)cc2)CN2CCC1CC2	IC50	'='	3162.28	nM	5.50			UO_0000065	11.74	0.21	1.84	7.18	False	CHEMBL1798873	Inhibition of human recombinant MMP13 using Mca-Pro-cyclohexyl-Ala-Gly-Nva-His-Ala-Dap(Dnp)-NH2 substrate	B	BAO_0000357	single protein format	Homo sapiens	None	None	None	None	CHEMBL280	Matrix metalloproteinase 13	Homo sapiens	SINGLE PROTEIN	CHEMBL1795206	1	Scientific Literature	Bioorg. Med. Chem. Lett.	2011	None
CHEMBL1796289		0	288.35	0	3.68	15	O=C(NCc1ccncc1)c1ccc(-c2ccccc2)cc1	IC50	'='	39810.72	nM	4.40			UO_0000065	15.26	0.27	0.72	10.48	False	CHEMBL1798873	Inhibition of human recombinant MMP13 using Mca-Pro-cyclohexyl-Ala-Gly-Nva-His-Ala-Dap(Dnp)-NH2 substrate	B	BAO_0000357	single protein format	Homo sapiens	None	None	None	None	CHEMBL280	Matrix metalloproteinase 13	Homo sapiens	SINGLE PROTEIN	CHEMBL1795206	1	Scientific Literature	Bioorg. Med. Chem. Lett.	2011	None
CHEMBL1784348		0	470.59	0	1.49	14h	CC(=O)N1CCC(CS(=O)(=O)N2CCC(CCc3c(C)noc3C)CC2)(N(O)C=O)CC1	IC50	'>'	10000.0	nM				UO_0000065					False	CHEMBL1787039	Inhibition of recombinant human MMP-13 assessed as substrate cleavage after 20 hrs by fluorescence assay	B	BAO_0000357	single protein format	Homo sapiens	None	None	None	None	CHEMBL280	Matrix metalloproteinase 13	Homo sapiens	SINGLE PROTEIN	CHEMBL1781898	1	Scientific Literature	Bioorg. Med. Chem. Lett.	2011	None
CHEMBL1784352		0	413.54	0	2.43	14k	Cc1noc(C)c1CCC1CCN(S(=O)(=O)CC2(N(O)C=O)CCCC2)CC1	IC50	'>'	10000.0	nM				UO_0000065					False	CHEMBL1787039	Inhibition of recombinant human MMP-13 assessed as substrate cleavage after 20 hrs by fluorescence assay	B	BAO_0000357	single protein format	Homo sapiens	None	None	None	None	CHEMBL280	Matrix metalloproteinase 13	Homo sapiens	SINGLE PROTEIN	CHEMBL1781898	1	Scientific Literature	Bioorg. Med. Chem. Lett.	2011	None
CHEMBL307079		0	441.51	0	3.22	4b	COc1ccc(S(=O)(=O)N(Cc2cccnc2)c2c(C)cc(C)cc2C(=O)NO)cc1	IC50	'='	11.0	nM	7.96			UO_0000065	18.03	0.35	4.74	7.31	False	CHEMBL717020	Inhibition of matrix metalloprotease-13	B	BAO_0000357	single protein format	None	None	None	None	None	CHEMBL280	Matrix metalloproteinase 13	Homo sapiens	SINGLE PROTEIN	CHEMBL1133916	1	Scientific Literature	Bioorg. Med. Chem. Lett.	2001	None
CHEMBL10590		0	465.55	0	3.33	44	COc1ccc(C#Cc2ccc(S(=O)(=O)NC(CC#Cc3ccccc3)C(=O)O)s2)cc1	IC50	'='	145.0	nM	6.84			UO_0000065	14.69	0.29	3.51	7.38	True	CHEMBL719135	Inhibition of human matrix metalloprotease-13 at pH 7.4	B	BAO_0000357	single protein format	Homo sapiens	None	None	None	None	CHEMBL280	Matrix metalloproteinase 13	Homo sapiens	SINGLE PROTEIN	CHEMBL1134384	1	Scientific Literature	J. Med. Chem.	2001	None
CHEMBL473326		0	292.79	0	3.62	1	Oc1nc(SCc2ccc(Cl)cc2)nc2c1CCC2	IC50	'='	3800.0	nM	5.42			UO_0000065	18.51	0.39	1.80	11.78	False	CHEMBL940647	Inhibition of human recombinant MMP13 by HxBPyne probe-based competitive activity based protein profiling assay	B	BAO_0000357	single protein format	Homo sapiens	None	None	None	None	CHEMBL280	Matrix metalloproteinase 13	Homo sapiens	SINGLE PROTEIN	CHEMBL1140994	1	Scientific Literature	Bioorg. Med. Chem.	2009	None
CHEMBL20287		0	270.29	0	1.32	1d	O=C1N[C@@H](C(=O)NO)C[C@H]1c1ccc2ccccc2c1	IC50	'='	3450.0	nM	5.46			UO_0000065	20.21	0.37	4.14	6.96	False	CHEMBL717027	Inhibition of Matrix metalloprotease-13	B	BAO_0000357	single protein format	None	None	None	None	None	CHEMBL280	Matrix metalloproteinase 13	Homo sapiens	SINGLE PROTEIN	CHEMBL1134262	1	Scientific Literature	Bioorg. Med. Chem. Lett.	2001	None
CHEMBL180130		0	381.45	0	0.29	21a	CC#CCOc1ccc(S(=O)(=O)N2CCN(C)CCC2C(=O)NO)cc1	IC50	'='	21.0	nM	7.68			UO_0000065	20.13	0.40	7.39	7.74	True	CHEMBL833549	Inhibitory concentration against Matrix metalloprotease-13 at 1 uM	B	BAO_0000357	single protein format	None	None	None	None	None	CHEMBL280	Matrix metalloproteinase 13	Homo sapiens	SINGLE PROTEIN	CHEMBL1140260	1	Scientific Literature	Bioorg. Med. Chem. Lett.	2005	None
CHEMBL42420		0	412.31	0	3.50	11c'	CC(C)[C@@H](NS(=O)(=O)c1ccc(-c2ccc(Br)cc2)cc1)C(=O)O	IC50	'='	16.0	nM	7.80			UO_0000065	18.91	0.44	4.30	9.34	False	CHEMBL719145	In vitro inhibition of human recombinant matrix metalloprotease-13 (MMP-13)	B	BAO_0000357	single protein format	None	None	None	None	None	CHEMBL280	Matrix metalloproteinase 13	Homo sapiens	SINGLE PROTEIN	CHEMBL1133013	1	Scientific Literature	J. Med. Chem.	2000	None
CHEMBL91434		0	350.40	0	1.48	5b	CC(N)(CS(=O)(=O)c1ccc(Oc2ccccc2)cc1)C(=O)NO	IC50	'='	0.2	nM	9.70			UO_0000065	27.68	0.55	8.22	8.17	False	CHEMBL717436	Inhibitory activity against human Matrix metalloprotease-13	B	BAO_0000357	single protein format	None	None	None	None	None	CHEMBL280	Matrix metalloproteinase 13	Homo sapiens	SINGLE PROTEIN	CHEMBL1133810	1	Scientific Literature	Bioorg. Med. Chem. Lett.	2001	None
CHEMBL1683455		0	574.64	1	4.72	8h	Cc1cc(C(F)(F)F)ccc1CCC1CCN(S(=O)(=O)C[C@](C)(C[C@H](C)c2ncc(F)cn2)N(O)C=O)CC1	IC50	'='	2300.0	nM	5.64			UO_0000065	9.81	0.20	0.92	5.44	False	CHEMBL1686371	Inhibition of recombinant human MMP13 assessed as substrate cleavage by measuring increase in fluorescence after 16 hrs	B	BAO_0000357	single protein format	Homo sapiens	None	None	None	None	CHEMBL280	Matrix metalloproteinase 13	Homo sapiens	SINGLE PROTEIN	CHEMBL1681676	1	Scientific Literature	Bioorg. Med. Chem. Lett.	2011	None
CHEMBL322795		0	420.49	0	2.12	15a	C[C@@H](NS(=O)(=O)c1ccccc1)C(=O)NC1=NN=C(c2ccc(F)cc2)CS1	Ki	'='	300.0	nM	6.52			UO_0000065	15.51	0.32	4.40	6.52	False	CHEMBL717447	In Vitro inhibitory activity against the catalytic domain of the matrix metalloprotease-13	B	BAO_0000357	single protein format	None	None	None	None	None	CHEMBL280	Matrix metalloproteinase 13	Homo sapiens	SINGLE PROTEIN	CHEMBL1134615	1	Scientific Literature	J. Med. Chem.	2001	None
CHEMBL123615		0	413.50	0	0.98	24	CCCCCC(=O)N1CCN(S(=O)(=O)c2ccc(OC)cc2)C(C(=O)NO)C1	IC50	'='	1.7	nM	8.77			UO_0000065	21.21	0.43	7.79	7.54	True	CHEMBL719143	In vitro inhibitory activity against matrix metalloprotease-13 (MMP-13)	B	BAO_0000357	single protein format	None	None	None	None	None	CHEMBL280	Matrix metalloproteinase 13	Homo sapiens	SINGLE PROTEIN	CHEMBL1133577	1	Scientific Literature	J. Med. Chem.	2000	None
CHEMBL313168		0	448.50	0	1.50	11j	COc1ccc(S(=O)(=O)N2CCCN(C(=O)Nc3ccccc3)CC2C(=O)NO)cc1	Inhibition						Not Active						False	CHEMBL717138	In vivo inhibition of matrix metalloprotease-13 (MMP-13) in mouse dialysis tubing implant assay at 50 mg/kg po (inactive)	B	BAO_0000218	organism-based format	None	None	None	None	None	CHEMBL280	Matrix metalloproteinase 13	Homo sapiens	SINGLE PROTEIN	CHEMBL1130592	1	Scientific Literature	Bioorg. Med. Chem. Lett.	1998	None
CHEMBL93742		0	465.48	0	0.39	20	COc1ccc(S(=O)(=O)CC(NC(=O)CNC(=O)OCc2ccccc2)C(=O)NO)cc1	IC50	'<'	1000.0	nM				UO_0000065					False	CHEMBL717440	Inhibition of Matrix metalloprotease-13	B	BAO_0000357	single protein format	None	None	None	None	None	CHEMBL280	Matrix metalloproteinase 13	Homo sapiens	SINGLE PROTEIN	CHEMBL1134425	1	Scientific Literature	Bioorg. Med. Chem. Lett.	2001	None
CHEMBL150027		0	468.49	0	2.58	27	O=C(NO)[C@H]1C/C(=N/Oc2ccccc2)CN1S(=O)(=O)c1ccc(Oc2ccncc2)cc1	IC50	'='	0.4	nM	9.40			UO_0000065	20.06	0.39	6.82	7.21	False	CHEMBL873935	In vitro inhibition of human recombinant collagenase-3 (Matrix metalloprotease-13)	B	BAO_0000357	single protein format	None	None	None	None	None	CHEMBL280	Matrix metalloproteinase 13	Homo sapiens	SINGLE PROTEIN	CHEMBL1132553	1	Scientific Literature	J. Med. Chem.	1999	None
CHEMBL198262		0	615.50	2	5.82	4	COc1c(Br)ccc2oc(C(=O)Nc3ccc(-c4ccc(S(=O)(=O)N[C@H](C(=O)O)C(C)C)cc4)cc3)c(C)c12	IC50	'='	2.3	nM	8.64			UO_0000065	14.03	0.30	2.82	6.40	True	CHEMBL882118	Inhibitory concentration against MMP-13	B	BAO_0000357	single protein format	Homo sapiens	None	None	None	None	CHEMBL280	Matrix metalloproteinase 13	Homo sapiens	SINGLE PROTEIN	CHEMBL1143494	1	Scientific Literature	Bioorg. Med. Chem. Lett.	2005	None
CHEMBL1939872		0	269.30	0	2.75	11	CCOC(=O)c1cc2cc(-c3cncn3C)ccc2[nH]1	IC50	'='	2500.0	nM	5.60			UO_0000065	20.80	0.38	2.85	9.35	False	CHEMBL1942128	Inhibition of human MMP13 expressed in Escherichia coli after 30 mins by fluorimetry	B	BAO_0000019	assay format	Homo sapiens	None	None	None	None	CHEMBL280	Matrix metalloproteinase 13	Homo sapiens	SINGLE PROTEIN	CHEMBL1938382	1	Scientific Literature	J. Med. Chem.	2011	None
CHEMBL1939880		0	374.40	0	3.20	19	Cn1nc(C(=O)NCc2ccc(C(=O)O)cc2)cc1-c1ccc2[nH]ccc2c1	IC50	'>'	26000.0	nM				UO_0000065					False	CHEMBL1942128	Inhibition of human MMP13 expressed in Escherichia coli after 30 mins by fluorimetry	B	BAO_0000019	assay format	Homo sapiens	None	None	None	None	CHEMBL280	Matrix metalloproteinase 13	Homo sapiens	SINGLE PROTEIN	CHEMBL1938382	1	Scientific Literature	J. Med. Chem.	2011	None
CHEMBL1223492		0	503.48	1	3.19	32	CNC(=O)[C@@H](NC(=O)c1ccc(-c2cccc(CNC(=O)c3ccnc(C(F)(F)F)n3)c2)o1)C(C)C	IC50	'='	9.0	nM	8.05			UO_0000065	15.98	0.31	4.86	6.37	False	CHEMBL1228231	Inhibition of MMP13	B	BAO_0000357	single protein format	None	None	None	None	None	CHEMBL280	Matrix metalloproteinase 13	Homo sapiens	SINGLE PROTEIN	CHEMBL1221301	1	Scientific Literature	Bioorg. Med. Chem. Lett.	2010	None
CHEMBL51638		0	246.35	0	1.79	3a	COc1ccc(S(=O)(=O)CCCS)cc1	IC50	'='	50.0	nM	7.30			UO_0000065	29.64	0.66	5.51	16.83	False	CHEMBL716177	Inhibition of Matrix metalloprotease-13 (MMP-13)	B	BAO_0000357	single protein format	Homo sapiens	None	None	None	None	CHEMBL280	Matrix metalloproteinase 13	Homo sapiens	SINGLE PROTEIN	CHEMBL1131666	1	Scientific Literature	Bioorg. Med. Chem. Lett.	1999	None
CHEMBL180197		0	507.59	1	1.05	9i	CC#CCOc1ccc(S(=O)(=O)N2CCCN(S(=O)(=O)c3ccccc3)CC2C(=O)NO)cc1	IC50	'='	88.0	nM	7.06			UO_0000065	13.90	0.28	6.01	5.29	False	CHEMBL833549	Inhibitory concentration against Matrix metalloprotease-13 at 1 uM	B	BAO_0000357	single protein format	None	None	None	None	None	CHEMBL280	Matrix metalloproteinase 13	Homo sapiens	SINGLE PROTEIN	CHEMBL1140260	1	Scientific Literature	Bioorg. Med. Chem. Lett.	2005	None
CHEMBL419607		0	500.53	1	1.68	34	COc1ccc(S(=O)(=O)N2CCN(C(=O)c3c(-c4ccccc4)noc3C)CC2C(=O)NO)cc1	IC50	'='	27.0	nM	7.57			UO_0000065	15.12	0.30	5.89	5.32	True	CHEMBL719143	In vitro inhibitory activity against matrix metalloprotease-13 (MMP-13)	B	BAO_0000357	single protein format	None	None	None	None	None	CHEMBL280	Matrix metalloproteinase 13	Homo sapiens	SINGLE PROTEIN	CHEMBL1133577	1	Scientific Literature	J. Med. Chem.	2000	None
CHEMBL1223057		0	527.63	1	4.26	6	CNC(=O)[C@H](NC(=O)c1ccc(-c2cccc(CNC(=O)c3cn4cccc(C)c4n3)c2)o1)C1CCCCC1	IC50	'='	110.0	nM	6.96			UO_0000065	13.19	0.24	2.70	5.91	False	CHEMBL1228231	Inhibition of MMP13	B	BAO_0000357	single protein format	None	None	None	None	None	CHEMBL280	Matrix metalloproteinase 13	Homo sapiens	SINGLE PROTEIN	CHEMBL1221301	1	Scientific Literature	Bioorg. Med. Chem. Lett.	2010	None
CHEMBL114906		0	422.46	0	1.82	17	COc1ccc(Oc2ccc(S(=O)(=O)NC3(C(=O)NO)CCOCC3)cc2)cc1	IC50	'='	0.87	nM	9.06			UO_0000065	21.45	0.43	7.24	7.35	False	CHEMBL717437	Inhibitory activity against matrix metalloprotease-13 (MMP-13)	B	BAO_0000357	single protein format	None	None	None	None	None	CHEMBL280	Matrix metalloproteinase 13	Homo sapiens	SINGLE PROTEIN	CHEMBL1147455	1	Scientific Literature	Bioorg. Med. Chem. Lett.	2004	None
CHEMBL324555		0	442.49	0	2.97	19	O=C(NO)C1(NS(=O)(=O)c2ccc(Oc3cccc4ccccc34)cc2)CCOCC1	IC50	'='	210.0	nM	6.68			UO_0000065	15.09	0.29	3.71	5.86	False	CHEMBL717437	Inhibitory activity against matrix metalloprotease-13 (MMP-13)	B	BAO_0000357	single protein format	None	None	None	None	None	CHEMBL280	Matrix metalloproteinase 13	Homo sapiens	SINGLE PROTEIN	CHEMBL1147455	1	Scientific Literature	Bioorg. Med. Chem. Lett.	2004	None
CHEMBL95486		0	455.51	0	0.54	8b	COc1ccc(S(=O)(=O)N2Cc3ccccc3N(S(C)(=O)=O)CC2C(=O)NO)cc1	IC50	'='	3.0	nM	8.52			UO_0000065	18.71	0.39	7.98	6.39	False	CHEMBL717015	Concentration required in vitro to inhibit Matrix metalloprotease-13	B	BAO_0000357	single protein format	None	None	None	None	None	CHEMBL280	Matrix metalloproteinase 13	Homo sapiens	SINGLE PROTEIN	CHEMBL1135203	1	Scientific Literature	Bioorg. Med. Chem. Lett.	2002	None
CHEMBL251278		0	376.43	0	1.93	17	C=C(C)C(Cc1cccnc1)(C(=O)NO)S(=O)(=O)c1ccc(OC)cc1	log(10^6/IC50)	'='	5.52										False	CHEMBL926271	Inhibition of MMP13	B	BAO_0000357	single protein format	None	None	None	None	None	CHEMBL280	Matrix metalloproteinase 13	Homo sapiens	SINGLE PROTEIN	CHEMBL1140637	1	Scientific Literature	Bioorg. Med. Chem.	2007	None
CHEMBL80412		0	301.36	0	1.53	12	CCCCC(C(=O)NO)S(=O)(=O)c1ccc(OC)cc1	log(10^6/IC50)	'='	4.19										False	CHEMBL926271	Inhibition of MMP13	B	BAO_0000357	single protein format	None	None	None	None	None	CHEMBL280	Matrix metalloproteinase 13	Homo sapiens	SINGLE PROTEIN	CHEMBL1140637	1	Scientific Literature	Bioorg. Med. Chem.	2007	None
CHEMBL312770		0	432.54	0	2.44	42	COc1ccc(S(=O)(=O)C2(C(=O)NO)CCN(CCCc3ccccc3)CC2)cc1	log(10^6/IC50)	'='	4.96										False	CHEMBL926271	Inhibition of MMP13	B	BAO_0000357	single protein format	None	None	None	None	None	CHEMBL280	Matrix metalloproteinase 13	Homo sapiens	SINGLE PROTEIN	CHEMBL1140637	1	Scientific Literature	Bioorg. Med. Chem.	2007	None
CHEMBL78337		0	424.91	0	2.88	67	CN1CCC(C(=O)NO)(S(=O)(=O)c2ccc(Oc3ccc(Cl)cc3)cc2)CC1	log(10^6/IC50)	'='	5.7										False	CHEMBL926271	Inhibition of MMP13	B	BAO_0000357	single protein format	None	None	None	None	None	CHEMBL280	Matrix metalloproteinase 13	Homo sapiens	SINGLE PROTEIN	CHEMBL1140637	1	Scientific Literature	Bioorg. Med. Chem.	2007	None
CHEMBL80814		0	448.54	0	2.06	53	COc1ccc(CCN2CCC(C(=O)NO)(S(=O)(=O)c3ccc(OC)cc3)CC2)cc1	log(10^6/IC50)	'='	5.7										False	CHEMBL926271	Inhibition of MMP13	B	BAO_0000357	single protein format	None	None	None	None	None	CHEMBL280	Matrix metalloproteinase 13	Homo sapiens	SINGLE PROTEIN	CHEMBL1140637	1	Scientific Literature	Bioorg. Med. Chem.	2007	None
CHEMBL236565		0	517.39	1	3.80	5h	CC(C)[C@H](C(=O)O)N(Cc1ccccc1)S(=O)(=O)c1ccc(OCCI)cc1	IC50						Not Determined						False	CHEMBL901571	Inhibition of MMP13	B	BAO_0000357	single protein format	None	None	None	None	None	CHEMBL280	Matrix metalloproteinase 13	Homo sapiens	SINGLE PROTEIN	CHEMBL1138259	1	Scientific Literature	J. Med. Chem.	2007	None
CHEMBL1232074		0	466.47	2	-2.99	4	COc1ccc(S(=O)(=O)N(CCO[C@@H]2O[C@H](CO)[C@@H](O)[C@H](O)[C@H]2O)CC(=O)NO)cc1	Ki	'='	1.7	nM	8.77			UO_0000065	18.80	0.39	11.76	4.49	True	CHEMBL1635957	Inhibition of MMP13 by fluorimetric assay	B	BAO_0000357	single protein format	None	None	None	None	None	CHEMBL280	Matrix metalloproteinase 13	Homo sapiens	SINGLE PROTEIN	CHEMBL1629518	1	Scientific Literature	Eur. J. Med. Chem.	2010	None
CHEMBL234032		0	433.51	0	3.31	16	Cc1cc(Cc2ccc(C(=O)NC3(CC(=O)NO)CCOCC3)cc2)c2ccccc2n1	IC50	'>'	5000.0	nM				UO_0000065					False	CHEMBL897390	Inhibition of MMP13	B	BAO_0000357	single protein format	None	None	None	None	None	CHEMBL280	Matrix metalloproteinase 13	Homo sapiens	SINGLE PROTEIN	CHEMBL1148859	1	Scientific Literature	Bioorg. Med. Chem. Lett.	2007	None
CHEMBL233843		0	524.64	1	2.80	14	CCCCS(=O)(=O)N1C[C@@H](NC(=O)c2ccc(Cc3cc(C)nc4ccccc34)cc2)[C@@H](C(=O)NO)C1	IC50	'>'	5000.0	nM				UO_0000065					False	CHEMBL897390	Inhibition of MMP13	B	BAO_0000357	single protein format	None	None	None	None	None	CHEMBL280	Matrix metalloproteinase 13	Homo sapiens	SINGLE PROTEIN	CHEMBL1148859	1	Scientific Literature	Bioorg. Med. Chem. Lett.	2007	None
CHEMBL1910460		0	490.58	0	4.87	36	CC(C)[C@@H](NS(=O)(=O)c1ccc(-c2ccc(OCc3ccnc4ccccc34)cc2)cc1)C(=O)O	IC50	'='	5.2	nM	8.28			UO_0000065	16.89	0.32	3.41	7.85	False	CHEMBL1913353	Inhibition of MMP13	B	BAO_0000357	single protein format	None	None	None	None	None	CHEMBL280	Matrix metalloproteinase 13	Homo sapiens	SINGLE PROTEIN	CHEMBL1909576	1	Scientific Literature	Bioorg. Med. Chem. Lett.	2011	None
CHEMBL1910468		0	508.52	1	4.73	44	CC(C)[C@@H](NS(=O)(=O)c1ccc(-c2ccc(OCc3cccc(C(F)(F)F)n3)cc2)cc1)C(=O)O	IC50	'='	4300.0	nM	5.37			UO_0000065	10.55	0.21	0.64	5.08	False	CHEMBL1913353	Inhibition of MMP13	B	BAO_0000357	single protein format	None	None	None	None	None	CHEMBL280	Matrix metalloproteinase 13	Homo sapiens	SINGLE PROTEIN	CHEMBL1909576	1	Scientific Literature	Bioorg. Med. Chem. Lett.	2011	None
CHEMBL10953		0	449.53	0	3.73	21	COc1ccc(-c2ccc(S(=O)(=O)NC(CC#CCc3ccccc3)C(=O)O)cc2)cc1	IC50	'='	21.88	nM	7.66			UO_0000065	17.04	0.33	3.93	8.26	False	CHEMBL858330	Inhibitory activity against recombinant human matrix metalloprotease-13	B	BAO_0000357	single protein format	None	None	None	None	None	CHEMBL280	Matrix metalloproteinase 13	Homo sapiens	SINGLE PROTEIN	CHEMBL1135341	1	Scientific Literature	Bioorg. Med. Chem. Lett.	2002	None
CHEMBL222934		0	525.47	1	3.94	71	CCCCOc1ccc(S(=O)(=O)C2(C(=O)NO)CCN(Cc3ccc(Br)cc3)CC2)cc1	IC50	'='	5.0	nM	8.30			UO_0000065	15.80	0.35	4.36	8.65	False	CHEMBL919966	Inhibition of MMP13	B	BAO_0000357	single protein format	Homo sapiens	None	None	None	None	CHEMBL280	Matrix metalloproteinase 13	Homo sapiens	SINGLE PROTEIN	CHEMBL1149252	1	Scientific Literature	J. Med. Chem.	2004	None
CHEMBL448246		0	293.36	0	2.69	3	CCCCCCOc1ccc(C(CC(=O)O)C(N)=O)cc1	IC50	'='	1300.0	nM	5.89			UO_0000065	20.06	0.38	3.20	6.57	False	CHEMBL940646	Inhibition of human recombinant MMP13 by fluorogenic substrate assay	B	BAO_0000357	single protein format	Homo sapiens	None	None	None	None	CHEMBL280	Matrix metalloproteinase 13	Homo sapiens	SINGLE PROTEIN	CHEMBL1140994	1	Scientific Literature	Bioorg. Med. Chem.	2009	None
CHEMBL310324		0	370.47	0	1.61	44	CCCCN1CCC(C(=O)NO)(S(=O)(=O)c2ccc(OC)cc2)CC1	log(10^6/IC50)	'='	4.42										False	CHEMBL926271	Inhibition of MMP13	B	BAO_0000357	single protein format	None	None	None	None	None	CHEMBL280	Matrix metalloproteinase 13	Homo sapiens	SINGLE PROTEIN	CHEMBL1140637	1	Scientific Literature	Bioorg. Med. Chem.	2007	None
CHEMBL442435		0	575.73	1	2.89	62	CCCCOc1ccc(S(=O)(=O)C2(C(=O)NO)CCN(Cc3ccc(OCCN4CCOCC4)cc3)CC2)cc1	log(10^6/IC50)	'='	5.7										False	CHEMBL926271	Inhibition of MMP13	B	BAO_0000357	single protein format	None	None	None	None	None	CHEMBL280	Matrix metalloproteinase 13	Homo sapiens	SINGLE PROTEIN	CHEMBL1140637	1	Scientific Literature	Bioorg. Med. Chem.	2007	None
CHEMBL76836		0	531.68	1	2.87	60	COc1ccc(S(=O)(=O)C2(C(=O)NO)CCN(Cc3ccc(OCCN4CCCCC4)cc3)CC2)cc1	log(10^6/IC50)	'='	5.52										False	CHEMBL926271	Inhibition of MMP13	B	BAO_0000357	single protein format	None	None	None	None	None	CHEMBL280	Matrix metalloproteinase 13	Homo sapiens	SINGLE PROTEIN	CHEMBL1140637	1	Scientific Literature	Bioorg. Med. Chem.	2007	None
CHEMBL80453		0	448.54	0	2.28	56	COc1ccc(S(=O)(=O)C2(C(=O)NO)CCN(CCCOc3ccccc3)CC2)cc1	log(10^6/IC50)	'='	5.4										False	CHEMBL926271	Inhibition of MMP13	B	BAO_0000357	single protein format	None	None	None	None	None	CHEMBL280	Matrix metalloproteinase 13	Homo sapiens	SINGLE PROTEIN	CHEMBL1140637	1	Scientific Literature	Bioorg. Med. Chem.	2007	None
CHEMBL312432		0	529.06	1	4.54	78	Cc1ccc(CN2CCC(C(=O)NO)(S(=O)(=O)c3ccc(OCc4ccc(Cl)cc4)cc3)CC2)cc1	log(10^6/IC50)	'='	5.22										False	CHEMBL926271	Inhibition of MMP13	B	BAO_0000357	single protein format	None	None	None	None	None	CHEMBL280	Matrix metalloproteinase 13	Homo sapiens	SINGLE PROTEIN	CHEMBL1140637	1	Scientific Literature	Bioorg. Med. Chem.	2007	None
CHEMBL283064		0	514.65	2	5.38	21	CNC(=O)[C@H](NC(=O)C(CCC(C)C)CP(=O)(O)Cc1ccc(Cc2ccccc2)cc1)C(C)(C)C	IC50	'>'	3000.0	nM				UO_0000065					False	CHEMBL717438	Inhibition of recombinant Matrix metalloprotease-13 (MMP-13)	B	BAO_0000357	single protein format	Homo sapiens	None	None	None	None	CHEMBL280	Matrix metalloproteinase 13	Homo sapiens	SINGLE PROTEIN	CHEMBL1132009	1	Scientific Literature	Bioorg. Med. Chem. Lett.	1999	None
CHEMBL3084281		0	374.42	0	1.37	22	C#CC[C@](Cc1cccnc1)(C(=O)NO)S(=O)(=O)c1ccc(OC)cc1	log(10^6/IC50)	'='	4.49										False	CHEMBL926271	Inhibition of MMP13	B	BAO_0000357	single protein format	None	None	None	None	None	CHEMBL280	Matrix metalloproteinase 13	Homo sapiens	SINGLE PROTEIN	CHEMBL1140637	1	Scientific Literature	Bioorg. Med. Chem.	2007	None
CHEMBL3084295		0	355.46	0	2.70	13	COc1ccc(S(=O)(=O)[C@@](C)(CC2CCCCC2)C(=O)NO)cc1	log(10^6/IC50)	'='	4.62										False	CHEMBL926271	Inhibition of MMP13	B	BAO_0000357	single protein format	None	None	None	None	None	CHEMBL280	Matrix metalloproteinase 13	Homo sapiens	SINGLE PROTEIN	CHEMBL1140637	1	Scientific Literature	Bioorg. Med. Chem.	2007	None
CHEMBL99733		0	360.44	0	1.81	10	O=C(NO)C1CCS(=O)(=O)N1CCc1ccc(-c2ccccc2)cc1	Ki	'='	1055.0	nM	5.98			UO_0000065	16.58	0.33	4.17	6.89	False	CHEMBL717448	Inhibition of recombinant human Matrix metalloprotease-13	B	BAO_0000357	single protein format	Homo sapiens	None	None	None	None	CHEMBL280	Matrix metalloproteinase 13	Homo sapiens	SINGLE PROTEIN	CHEMBL1149167	1	Scientific Literature	J. Med. Chem.	2004	None
CHEMBL76888		0	404.49	0	2.71	44	COc1ccc(S(=O)(=O)C(CC=C(C)C)(Cc2cccnc2)C(=O)NO)cc1	IC50	'='	3.0	nM	8.52			UO_0000065	21.07	0.42	5.81	8.07	False	CHEMBL717011	In vitro inhibition of matrix metalloprotease-13	B	BAO_0000357	single protein format	None	None	None	None	None	CHEMBL280	Matrix metalloproteinase 13	Homo sapiens	SINGLE PROTEIN	CHEMBL1145786	1	Scientific Literature	J. Med. Chem.	2003	None
CHEMBL268050		0	409.46	0	1.09	26	COCC#CCC(NS(=O)(=O)c1ccc(NC(=O)N2CCCC2)cc1)C(=O)O	IC50	'='	16982.44	nM	4.77			UO_0000065	11.65	0.23	3.68	3.81	False	CHEMBL858330	Inhibitory activity against recombinant human matrix metalloprotease-13	B	BAO_0000357	single protein format	None	None	None	None	None	CHEMBL280	Matrix metalloproteinase 13	Homo sapiens	SINGLE PROTEIN	CHEMBL1135341	1	Scientific Literature	Bioorg. Med. Chem. Lett.	2002	None
CHEMBL1083931		0	552.62	1	3.31	8b	O=C(NO)C1(S(=O)(=O)c2ccc(N3CCN(c4ccc(C(F)(F)F)cc4)CC3)cc2)CCN(C2CC2)CC1	IC50	'='	2.4	nM	8.62			UO_0000065	15.60	0.31	5.31	9.25	False	CHEMBL1118891	Inhibition of MMP13	B	BAO_0000357	single protein format	None	None	None	None	None	CHEMBL280	Matrix metalloproteinase 13	Homo sapiens	SINGLE PROTEIN	CHEMBL1158637	1	Scientific Literature	Bioorg. Med. Chem. Lett.	2010	None
CHEMBL1082317		0	584.74	1	2.70	4x	Cc1cccc(N2CCN(C(=O)C3CCN(c4ccc(S(=O)(=O)C5(C(=O)NO)CCOCC5)cc4)CC3)CC2)c1C	IC50	'='	4.0	nM	8.40			UO_0000065	14.36	0.28	5.70	7.03	False	CHEMBL1119125	Inhibition of MMP13	B	BAO_0000357	single protein format	None	None	None	None	None	CHEMBL280	Matrix metalloproteinase 13	Homo sapiens	SINGLE PROTEIN	CHEMBL1158638	1	Scientific Literature	Bioorg. Med. Chem. Lett.	2010	None
CHEMBL235318		0	396.44	0	2.53	5k	COc1ccc(S(=O)(=O)N(Cc2ccc(F)nc2)[C@@H](C(=O)O)C(C)C)cc1	IC50	'='	30000.0	nM	4.52			UO_0000065	11.41	0.23	1.99	4.67	False	CHEMBL901571	Inhibition of MMP13	B	BAO_0000357	single protein format	None	None	None	None	None	CHEMBL280	Matrix metalloproteinase 13	Homo sapiens	SINGLE PROTEIN	CHEMBL1138259	1	Scientific Literature	J. Med. Chem.	2007	None
CHEMBL593257		0	459.51	0	2.74	29e	Cc1cc(-c2nnn(C[C@H]3CC[C@H](C(=O)O)CC3)n2)cc(C(=O)NCc2cccc(C#N)c2)n1	Ki	'='	6.7	nM	8.17			UO_0000065	17.79	0.33	5.43	5.57	False	CHEMBL1069934	Inhibition of human recombinant full length MMP13 assessed as type 3 collagen cleavage activity after 18 hrs	B	BAO_0000357	single protein format	Homo sapiens	None	None	None	None	CHEMBL280	Matrix metalloproteinase 13	Homo sapiens	SINGLE PROTEIN	CHEMBL1153222	1	Scientific Literature	Bioorg. Med. Chem. Lett.	2010	None
CHEMBL497772		0	602.50	2	6.15	9	COc1c(Br)ccc2oc(COc3ccc(-c4ccc(S(=O)(=O)N[C@@H](C(=O)O)C(C)C)cc4)cc3)c(C)c12	IC50	'='	1.8	nM	8.74			UO_0000065	14.51	0.31	2.59	7.60	False	CHEMBL1002947	Inhibition of MMP13	B	BAO_0000357	single protein format	None	None	None	None	None	CHEMBL280	Matrix metalloproteinase 13	Homo sapiens	SINGLE PROTEIN	CHEMBL1141723	1	Scientific Literature	Bioorg. Med. Chem.	2008	None
CHEMBL474933		0	497.71	0	2.50	I	CCN(CC)CC.CN1C(=O)/C(=C2/C=Cc3ccccc3N2CCCS(=O)(=O)O)SC1=S	IC50	'='	24700.0	nM	4.61			UO_0000065	11.62	0.25	2.11	5.91	False	CHEMBL963566	Inhibition of human recombinant MMP13 expressed in Escherichia coli	B	BAO_0000019	assay format	Homo sapiens	None	None	None	None	CHEMBL280	Matrix metalloproteinase 13	Homo sapiens	SINGLE PROTEIN	CHEMBL1140992	1	Scientific Literature	Bioorg. Med. Chem.	2009	None
CHEMBL514495		0	428.58	0	3.09	H	C=CCN1C(=O)/C(=C2/Sc3ccccc3N2CCCS(=O)(=O)O)SC1=S	Activity	'='	36.0	%				UO_0000187					False	CHEMBL940641	Activity of human recombinant MMP13	B	BAO_0000357	single protein format	Homo sapiens	None	None	None	None	CHEMBL280	Matrix metalloproteinase 13	Homo sapiens	SINGLE PROTEIN	CHEMBL1140992	1	Scientific Literature	Bioorg. Med. Chem.	2009	None
CHEMBL473326		0	292.79	0	3.62	1	Oc1nc(SCc2ccc(Cl)cc2)nc2c1CCC2	Inhibition	'='	70.0	%				UO_0000187					False	CHEMBL940647	Inhibition of human recombinant MMP13 by HxBPyne probe-based competitive activity based protein profiling assay	B	BAO_0000357	single protein format	Homo sapiens	None	None	None	None	CHEMBL280	Matrix metalloproteinase 13	Homo sapiens	SINGLE PROTEIN	CHEMBL1140994	1	Scientific Literature	Bioorg. Med. Chem.	2009	None
CHEMBL1471486		0	407.90	0	3.93	12	O=S(=O)(Nc1cc(O)nc(SCc2ccc(Cl)cc2)n1)c1ccccc1	Inhibition	'='	31.2	%				UO_0000187					False	CHEMBL1941809	Inhibition of human full length recombinant MMP13 using triple-helical fTHP-15 as substrate at 40 uM after 4 hrs by FRET assay	B	BAO_0000357	single protein format	Homo sapiens	None	None	None	None	CHEMBL280	Matrix metalloproteinase 13	Homo sapiens	SINGLE PROTEIN	CHEMBL1938243	1	Scientific Literature	Bioorg. Med. Chem. Lett.	2011	None
CHEMBL1939868		0	266.30	0	3.41	7	CCOC(=O)c1cc2cc(-c3ccccn3)ccc2[nH]1	IC50	'>'	500000.0	nM				UO_0000065					False	CHEMBL1942128	Inhibition of human MMP13 expressed in Escherichia coli after 30 mins by fluorimetry	B	BAO_0000019	assay format	Homo sapiens	None	None	None	None	CHEMBL280	Matrix metalloproteinase 13	Homo sapiens	SINGLE PROTEIN	CHEMBL1938382	1	Scientific Literature	J. Med. Chem.	2011	None
CHEMBL221806		0	535.53	1	3.46	4	CCOCCC1(Oc2ccc(Oc3ccc(C(=O)NCc4cccc(F)c4)cc3)cc2)C(=O)NC(=O)NC1=O	IC50	'='	0.85	nM	9.07			UO_0000065	16.94	0.32	5.61	6.87	False	CHEMBL908435	Inhibition of MMP13	B	BAO_0000357	single protein format	Homo sapiens	None	None	None	None	CHEMBL280	Matrix metalloproteinase 13	Homo sapiens	SINGLE PROTEIN	CHEMBL1139698	1	Scientific Literature	Bioorg. Med. Chem. Lett.	2006	None
CHEMBL211726		0	484.57	0	2.60	17l	CC#CCOc1ccc(S(=O)(=O)CC2(C(=O)NO)CCN(C(=O)c3ccccc3C)CC2)cc1	IC50	'='	14.0	nM	7.85			UO_0000065	16.21	0.32	5.25	6.95	False	CHEMBL867337	Inhibition of MMP13	B	BAO_0000357	single protein format	Homo sapiens	None	None	None	None	CHEMBL280	Matrix metalloproteinase 13	Homo sapiens	SINGLE PROTEIN	CHEMBL1138965	1	Scientific Literature	Bioorg. Med. Chem. Lett.	2006	None
CHEMBL222060		0	527.53	1	4.71	12	CCOCCC1(Oc2ccc(Oc3ccc(-c4nc(-c5ccccc5)co4)cc3)cc2)C(=O)NC(=O)NC1=O	IC50	'='	2.4	nM	8.62			UO_0000065	16.34	0.30	3.91	6.68	False	CHEMBL908435	Inhibition of MMP13	B	BAO_0000357	single protein format	Homo sapiens	None	None	None	None	CHEMBL280	Matrix metalloproteinase 13	Homo sapiens	SINGLE PROTEIN	CHEMBL1139698	1	Scientific Literature	Bioorg. Med. Chem. Lett.	2006	None
CHEMBL376299		0	527.53	1	4.71	11	CCOCCC1(Oc2ccc(Oc3ccc(-c4cnc(-c5ccccc5)o4)cc3)cc2)C(=O)NC(=O)NC1=O	IC50	'='	1.7	nM	8.77			UO_0000065	16.62	0.31	4.06	6.80	False	CHEMBL908435	Inhibition of MMP13	B	BAO_0000357	single protein format	Homo sapiens	None	None	None	None	CHEMBL280	Matrix metalloproteinase 13	Homo sapiens	SINGLE PROTEIN	CHEMBL1139698	1	Scientific Literature	Bioorg. Med. Chem. Lett.	2006	None
CHEMBL374041		0	504.50	1	3.04	7	CCOCCC1(Oc2ccc(Oc3ccc(C(=O)Nc4cccnc4)cc3)cc2)C(=O)NC(=O)NC1=O	IC50	'='	0.4	nM	9.40			UO_0000065	18.63	0.35	6.36	6.48	False	CHEMBL908435	Inhibition of MMP13	B	BAO_0000357	single protein format	Homo sapiens	None	None	None	None	CHEMBL280	Matrix metalloproteinase 13	Homo sapiens	SINGLE PROTEIN	CHEMBL1139698	1	Scientific Literature	Bioorg. Med. Chem. Lett.	2006	None
CHEMBL191076		0	234.21	0	0.02	14	CC1(c2ccc(O)cc2)C(=O)NC(=O)NC1=O	Ki	'>'	5020.0	nM				UO_0000065					False	CHEMBL828077	In vitro binding affinity against matrix metalloprotease 13	B	BAO_0000357	single protein format	None	None	None	None	None	CHEMBL280	Matrix metalloproteinase 13	Homo sapiens	SINGLE PROTEIN	CHEMBL1139608	1	Scientific Literature	Bioorg. Med. Chem. Lett.	2005	None
CHEMBL373311		0	324.34	0	1.89	15	CC1(c2ccc(OCc3ccccc3)cc2)C(=O)NC(=O)NC1=O	Ki	'='	4020.0	nM	5.40			UO_0000065	16.64	0.31	3.51	6.39	False	CHEMBL828077	In vitro binding affinity against matrix metalloprotease 13	B	BAO_0000357	single protein format	None	None	None	None	None	CHEMBL280	Matrix metalloproteinase 13	Homo sapiens	SINGLE PROTEIN	CHEMBL1139608	1	Scientific Literature	Bioorg. Med. Chem. Lett.	2005	None
CHEMBL293019		0	403.50	0	3.67	10	COc1ccc(-c2ccc(S(=O)(=O)N[C@@H](C(=O)O)C3CCCCC3)cc2)cc1	IC50	'='	43.0	nM	7.37			UO_0000065	18.26	0.36	3.70	7.95	False	CHEMBL719148	In vitro inhibitory concentration against Matrix metalloprotease-13	B	BAO_0000357	single protein format	None	None	None	None	None	CHEMBL280	Matrix metalloproteinase 13	Homo sapiens	SINGLE PROTEIN	CHEMBL1133883	1	Scientific Literature	Bioorg. Med. Chem. Lett.	2001	None
CHEMBL1770706		0	476.55	0	2.23	13	CN(C)c1ccc(C(=O)CCOc2ccc(S(=O)(=O)C3(C(=O)NO)CCOCC3)cc2)cc1	IC50	'='	0.9	nM	9.05			UO_0000065	18.98	0.37	6.82	7.40	False	CHEMBL1772893	Inhibition of human MMP13	B	BAO_0000357	single protein format	Homo sapiens	None	None	None	None	CHEMBL280	Matrix metalloproteinase 13	Homo sapiens	SINGLE PROTEIN	CHEMBL1770058	1	Scientific Literature	Bioorg. Med. Chem. Lett.	2011	None
CHEMBL1784359		0	528.69	1	2.34	13b	CS(=O)(=O)c1ccc(CCC2CCN(S(=O)(=O)CC3(N(O)C=O)CCOCC3)CC2)c(C2CC2)c1	IC50	'>'	10000.0	nM				UO_0000065					False	CHEMBL1787039	Inhibition of recombinant human MMP-13 assessed as substrate cleavage after 20 hrs by fluorescence assay	B	BAO_0000357	single protein format	Homo sapiens	None	None	None	None	CHEMBL280	Matrix metalloproteinase 13	Homo sapiens	SINGLE PROTEIN	CHEMBL1781898	1	Scientific Literature	Bioorg. Med. Chem. Lett.	2011	None
CHEMBL316822		0	546.00	1	3.19	8m	COCC(=O)N1CC(C(=O)NO)N(S(=O)(=O)c2ccc(Oc3ccc(Cl)cc3)cc2)Cc2ccccc21	IC50	'='	2.0	nM	8.70			UO_0000065	15.93	0.32	5.51	6.93	False	CHEMBL717015	Concentration required in vitro to inhibit Matrix metalloprotease-13	B	BAO_0000357	single protein format	None	None	None	None	None	CHEMBL280	Matrix metalloproteinase 13	Homo sapiens	SINGLE PROTEIN	CHEMBL1135203	1	Scientific Literature	Bioorg. Med. Chem. Lett.	2002	None
CHEMBL1083322		0	460.55	0	2.60	3h	O=C(NO)C1(S(=O)(=O)c2ccc(N3CCC(c4ccccc4O)CC3)cc2)CCOCC1	IC50	'='	11.3	nM	7.95			UO_0000065	17.26	0.34	5.35	6.84	False	CHEMBL1118891	Inhibition of MMP13	B	BAO_0000357	single protein format	None	None	None	None	None	CHEMBL280	Matrix metalloproteinase 13	Homo sapiens	SINGLE PROTEIN	CHEMBL1158637	1	Scientific Literature	Bioorg. Med. Chem. Lett.	2010	None
CHEMBL1223491		0	518.49	1	2.91	31	CNC(=O)[C@@H](NC(=O)c1ccc(-c2cccc(CNC(=O)c3cccc(C(F)(F)F)n3)c2)o1)C(C)(C)O	IC50	'='	25.0	nM	7.60			UO_0000065	14.66	0.28	4.69	5.69	False	CHEMBL1228231	Inhibition of MMP13	B	BAO_0000357	single protein format	None	None	None	None	None	CHEMBL280	Matrix metalloproteinase 13	Homo sapiens	SINGLE PROTEIN	CHEMBL1221301	1	Scientific Literature	Bioorg. Med. Chem. Lett.	2010	None
CHEMBL1223135		0	477.57	0	3.03	13	CNC(=O)[C@H](NC(=O)c1ccc(-c2cccc(CNC(=O)c3ccn(C)n3)c2)o1)C1CCCCC1	IC50	'='	24.0	nM	7.62			UO_0000065	15.96	0.30	4.59	6.44	False	CHEMBL1228231	Inhibition of MMP13	B	BAO_0000357	single protein format	None	None	None	None	None	CHEMBL280	Matrix metalloproteinase 13	Homo sapiens	SINGLE PROTEIN	CHEMBL1221301	1	Scientific Literature	Bioorg. Med. Chem. Lett.	2010	None
CHEMBL1770712		0	479.55	0	2.76	17	COc1ccc(OCCCCOc2ccc(S(=O)(=O)C3(C(=O)NO)CCOCC3)cc2)cc1	IC50	'='	0.9	nM	9.05			UO_0000065	18.86	0.37	6.29	7.51	False	CHEMBL1772893	Inhibition of human MMP13	B	BAO_0000357	single protein format	Homo sapiens	None	None	None	None	CHEMBL280	Matrix metalloproteinase 13	Homo sapiens	SINGLE PROTEIN	CHEMBL1770058	1	Scientific Literature	Bioorg. Med. Chem. Lett.	2011	None
CHEMBL556645		0	531.59	1	4.92	36	Cc1c(C(=O)Nc2ccc(-c3ccc(S(=O)(=O)N[C@H](C(=O)O)C(C)C)cc3)cc2)oc2cccc(C#N)c12	INH	'='	13100.0	nM		Non standard unit for type		UO_0000065					False	CHEMBL1055713	Inhibition of MMP13 in presence of 25mg/mL rabbit serum albumin	B	BAO_0000357	single protein format	None	None	None	None	None	CHEMBL280	Matrix metalloproteinase 13	Homo sapiens	SINGLE PROTEIN	CHEMBL1153501	1	Scientific Literature	Bioorg. Med. Chem. Lett.	2009	None
CHEMBL421372		0	306.34	0	1.28	(-)6a	O=C(NO)c1ccccc1S(=O)(=O)NCc1ccccc1	IC50	'>'	10000.0	nM				UO_0000065					False	CHEMBL717441	50 percent inhibition of human Matrix metalloprotease-13 by the cleavage of fluorogenic peptide MCA-Pro-Leu-Gly-Leu-Dpa-ala-Arg-NH2	B	BAO_0000357	single protein format	None	None	None	None	None	CHEMBL280	Matrix metalloproteinase 13	Homo sapiens	SINGLE PROTEIN	CHEMBL1133364	1	Scientific Literature	Bioorg. Med. Chem. Lett.	2000	None
CHEMBL2385484		0	350.40	0	1.45	5	O=C(CNS(=O)(=O)CCc1ccc(Oc2ccccc2)cc1)NO	Ki	'='	19.0	nM	7.72			UO_0000065	22.04	0.44	6.27	7.37	False	CHEMBL2388546	Inhibition of MMP13 (unknown origin)-mediated Mca-Pro-Leu-Gly-Leu-Dpa-Ala-Arg-NH2 by fluorimetric assay	B	BAO_0000357	single protein format	Homo sapiens	None	None	None	None	CHEMBL280	Matrix metalloproteinase 13	Homo sapiens	SINGLE PROTEIN	CHEMBL2384938	1	Scientific Literature	ACS Med. Chem. Lett.	2013	None
CHEMBL310688		0	381.49	0	3.43	34	COc1ccc(S(=O)(=O)C(CC=C(C)C)(CC=C(C)C)C(=O)NO)cc1	IC50	'='	0.4	nM	9.40			UO_0000065	24.63	0.49	5.97	10.14	False	CHEMBL717011	In vitro inhibition of matrix metalloprotease-13	B	BAO_0000357	single protein format	None	None	None	None	None	CHEMBL280	Matrix metalloproteinase 13	Homo sapiens	SINGLE PROTEIN	CHEMBL1145786	1	Scientific Literature	J. Med. Chem.	2003	None
CHEMBL277206		0	538.46	1	3.43	4p	CCN(CC)CC#CCOc1ccc(S(=O)(=O)N(C)c2c(C)cc(Br)cc2C(=O)NO)cc1	IC50	'='	2377.0	nM	5.62			UO_0000065	10.44	0.23	2.19	5.67	False	CHEMBL717006	Inhibition of Matrix metalloprotease-13 activity	B	BAO_0000357	single protein format	Homo sapiens	None	None	None	None	CHEMBL280	Matrix metalloproteinase 13	Homo sapiens	SINGLE PROTEIN	CHEMBL1135289	1	Scientific Literature	Bioorg. Med. Chem. Lett.	2002	None
CHEMBL80378		0	406.50	0	2.79	46	COc1ccc(S(=O)(=O)C(CCC(C)C)(Cc2cccnc2)C(=O)NO)cc1	IC50	'='	90.0	nM	7.05			UO_0000065	17.33	0.34	4.26	6.67	False	CHEMBL717011	In vitro inhibition of matrix metalloprotease-13	B	BAO_0000357	single protein format	None	None	None	None	None	CHEMBL280	Matrix metalloproteinase 13	Homo sapiens	SINGLE PROTEIN	CHEMBL1145786	1	Scientific Literature	J. Med. Chem.	2003	None
CHEMBL360175		0	435.50	0	1.68	2n	Cc1cccc(C)c1COc1ccc(S(=O)(=O)[C@@H]2CCOC[C@]2(O)C(=O)NO)cc1	IC50	'>'	300.0	nM				UO_0000065					False	CHEMBL832398	Inhibitory concentration against matrix metalloprotease 13	B	BAO_0000357	single protein format	None	None	None	None	None	CHEMBL280	Matrix metalloproteinase 13	Homo sapiens	SINGLE PROTEIN	CHEMBL1137101	1	Scientific Literature	Bioorg. Med. Chem. Lett.	2004	None
CHEMBL328255		0	413.50	0	0.84	11g	COc1ccc(S(=O)(=O)N2CCCN(C(=O)C(C)(C)C)CC2C(=O)NO)cc1	IC50	'='	11.0	nM	7.96			UO_0000065	19.25	0.39	7.12	6.85	True	CHEMBL717012	Inhibition of matrix metalloprotease-13 (MMP-13)	B	BAO_0000357	single protein format	None	None	None	None	None	CHEMBL280	Matrix metalloproteinase 13	Homo sapiens	SINGLE PROTEIN	CHEMBL1130592	1	Scientific Literature	Bioorg. Med. Chem. Lett.	1998	None
CHEMBL364574		0	391.45	0	1.46	2r	Cc1ccccc1-c1ccc(S(=O)(=O)[C@@H]2CCOC[C@]2(O)C(=O)NO)cc1	IC50	'='	140.0	nM	6.85			UO_0000065	17.51	0.35	5.39	6.07	False	CHEMBL832398	Inhibitory concentration against matrix metalloprotease 13	B	BAO_0000357	single protein format	None	None	None	None	None	CHEMBL280	Matrix metalloproteinase 13	Homo sapiens	SINGLE PROTEIN	CHEMBL1137101	1	Scientific Literature	Bioorg. Med. Chem. Lett.	2004	None
CHEMBL1223007		0	431.45	0	1.79	37	COc1ccc2c(c1)C(=O)N(C[C@@]1(c3ccc(-c4cnn(C)c4)cc3)NC(=O)NC1=O)C2	INH	'='	202.0	nM		Non standard unit for type		UO_0000065					False	CHEMBL1227984	Inhibition of MMP13	B	BAO_0000357	single protein format	None	None	None	None	None	CHEMBL280	Matrix metalloproteinase 13	Homo sapiens	SINGLE PROTEIN	CHEMBL1221258	1	Scientific Literature	Bioorg. Med. Chem. Lett.	2010	None
CHEMBL310008		0	460.43	0	2.94	(-)6i	O=C(NO)c1ccccc1S(=O)(=O)N1CCC(Oc2ccc(OC(F)(F)F)cc2)CC1	IC50	'='	33.0	nM	7.48			UO_0000065	16.25	0.33	4.54	7.11	True	CHEMBL717441	50 percent inhibition of human Matrix metalloprotease-13 by the cleavage of fluorogenic peptide MCA-Pro-Leu-Gly-Leu-Dpa-ala-Arg-NH2	B	BAO_0000357	single protein format	None	None	None	None	None	CHEMBL280	Matrix metalloproteinase 13	Homo sapiens	SINGLE PROTEIN	CHEMBL1133364	1	Scientific Literature	Bioorg. Med. Chem. Lett.	2000	None
CHEMBL419868		0	419.50	0	1.47	8	COc1ccc(S(=O)(=O)N2CCCN(Cc3ccccc3)CC2C(=O)NO)cc1	IC50	'='	65.0	nM	7.19			UO_0000065	17.13	0.34	5.72	7.25	True	CHEMBL717012	Inhibition of matrix metalloprotease-13 (MMP-13)	B	BAO_0000357	single protein format	None	None	None	None	None	CHEMBL280	Matrix metalloproteinase 13	Homo sapiens	SINGLE PROTEIN	CHEMBL1130592	1	Scientific Literature	Bioorg. Med. Chem. Lett.	1998	None
CHEMBL109579		0	420.49	0	2.12	12a	C[C@H](NS(=O)(=O)c1ccccc1)C(=O)NC1=NN=C(c2ccc(F)cc2)CS1	Ki	'='	650.0	nM	6.19			UO_0000065	14.71	0.30	4.07	6.19	False	CHEMBL717447	In Vitro inhibitory activity against the catalytic domain of the matrix metalloprotease-13	B	BAO_0000357	single protein format	None	None	None	None	None	CHEMBL280	Matrix metalloproteinase 13	Homo sapiens	SINGLE PROTEIN	CHEMBL1134615	1	Scientific Literature	J. Med. Chem.	2001	None
CHEMBL1796296		0	453.54	0	3.61	23	O=C(NCc1ccncc1)c1ccc(Oc2ccc(C#CC3(O)CN4CCC3CC4)cc2)cc1	IC50	'='	125.89	nM	6.90			UO_0000065	15.21	0.28	3.29	9.24	False	CHEMBL1798873	Inhibition of human recombinant MMP13 using Mca-Pro-cyclohexyl-Ala-Gly-Nva-His-Ala-Dap(Dnp)-NH2 substrate	B	BAO_0000357	single protein format	Homo sapiens	None	None	None	None	CHEMBL280	Matrix metalloproteinase 13	Homo sapiens	SINGLE PROTEIN	CHEMBL1795206	1	Scientific Literature	Bioorg. Med. Chem. Lett.	2011	None
CHEMBL1796294		0	361.40	0	3.16	21	CNC(=O)c1ccc(Oc2ccc(C(=O)NCc3ccncc3)cc2)cc1	IC50	'='	5011.87	nM	5.30			UO_0000065	14.67	0.27	2.14	6.60	False	CHEMBL1798873	Inhibition of human recombinant MMP13 using Mca-Pro-cyclohexyl-Ala-Gly-Nva-His-Ala-Dap(Dnp)-NH2 substrate	B	BAO_0000357	single protein format	Homo sapiens	None	None	None	None	CHEMBL280	Matrix metalloproteinase 13	Homo sapiens	SINGLE PROTEIN	CHEMBL1795206	1	Scientific Literature	Bioorg. Med. Chem. Lett.	2011	None
CHEMBL1515648		0	316.38	0	2.34	24, Q2	COC(=O)c1ccc(CSc2nc3c(c(=O)[nH]2)CCC3)cc1	Inhibition	'='	61.0	%				UO_0000187					False	CHEMBL1941809	Inhibition of human full length recombinant MMP13 using triple-helical fTHP-15 as substrate at 40 uM after 4 hrs by FRET assay	B	BAO_0000357	single protein format	Homo sapiens	None	None	None	None	CHEMBL280	Matrix metalloproteinase 13	Homo sapiens	SINGLE PROTEIN	CHEMBL1938243	1	Scientific Literature	Bioorg. Med. Chem. Lett.	2011	None
CHEMBL3337900		0	448.50	0	2.85	35a	COc1cccc(CNC(=O)c2nc3scc(C(=O)NCc4ccccc4)c3c(=O)[nH]2)c1	IC50	'='	0.026	nM	10.59			UO_0000065	23.60	0.45	7.74	9.35	False	CHEMBL3373425	Inhibition of human recombinant MMP13 catalytic domain using fluorescence peptide Cy3-PLGLK(Cy5Q)AR-NH2 substrate by fluorescence assay	B	BAO_0000357	single protein format	Homo sapiens	None	None	None	None	CHEMBL280	Matrix metalloproteinase 13	Homo sapiens	SINGLE PROTEIN	CHEMBL3352418	1	Scientific Literature	Bioorg. Med. Chem.	2014	None
CHEMBL1371684		0	272.37	0	3.27	SID7972299	Cc1ccc(CSc2nc(O)c3c(n2)CCC3)cc1	Ki	'='	0.84			Non standard unit for type	Active						False	CHEMBL1738689	PUBCHEM_BIOASSAY: Late stage results from the probe development efforts to identify inhibitors of Matrix Metalloprotease-13 (MMP-13). (Class of assay: screening) [Related pubchem assays (depositor defined):AID1931, AID570, AID734, AID735, AID769] Panel member name: MMP-13 [Ki Assay]	U	BAO_0000019	assay format	None	None	None	None	None	CHEMBL280	Matrix metalloproteinase 13	Homo sapiens	SINGLE PROTEIN	CHEMBL1201862	7	PubChem BioAssays			None
CHEMBL274174		0	433.49	0	4.28	17	O=C(O)C(CC#Cc1ccccc1)NS(=O)(=O)c1ccc(/N=N/c2ccccc2)cc1	IC50	'='	489.78	nM	6.31			UO_0000065	14.56	0.28	2.03	5.83	False	CHEMBL858330	Inhibitory activity against recombinant human matrix metalloprotease-13	B	BAO_0000357	single protein format	None	None	None	None	None	CHEMBL280	Matrix metalloproteinase 13	Homo sapiens	SINGLE PROTEIN	CHEMBL1135341	1	Scientific Literature	Bioorg. Med. Chem. Lett.	2002	None
CHEMBL1801425		0	444.43	0	2.90	19p	O=C(NO)C1(S(=O)(=O)c2ccc(Oc3ccc(C(F)(F)F)cc3)cc2)CCNCC1	IC50	'='	1.2	nM	8.92			UO_0000065	20.07	0.41	6.02	8.52	False	CHEMBL1806089	Inhibition of human MMP13 assessed as cleavage of fluorogenic peptide MCAPro-Leu-Gly-Leu-Dpa-Ala-Arg-NH2 by fluorometric assay	B	BAO_0000357	single protein format	Homo sapiens	None	None	None	None	CHEMBL280	Matrix metalloproteinase 13	Homo sapiens	SINGLE PROTEIN	CHEMBL1800055	1	Scientific Literature	J. Med. Chem.	2010	None
CHEMBL1801423		0	474.54	0	2.53	19n	O=C(NO)C1(S(=O)(=O)c2ccc(Oc3ccc4c(c3)OCCO4)cc2)CCN(C2CC2)CC1	IC50	'='	0.5	nM	9.30			UO_0000065	19.60	0.38	6.77	8.13	False	CHEMBL1806089	Inhibition of human MMP13 assessed as cleavage of fluorogenic peptide MCAPro-Leu-Gly-Leu-Dpa-Ala-Arg-NH2 by fluorometric assay	B	BAO_0000357	single protein format	Homo sapiens	None	None	None	None	CHEMBL280	Matrix metalloproteinase 13	Homo sapiens	SINGLE PROTEIN	CHEMBL1800055	1	Scientific Literature	J. Med. Chem.	2010	None
CHEMBL1801416		0	492.59	0	3.03	19g	COCCN1CCC(C(=O)NO)(S(=O)(=O)c2ccc(Oc3ccc(OC(C)C)cc3)cc2)CC1	IC50	'='	0.5	nM	9.30			UO_0000065	18.88	0.37	6.27	8.13	False	CHEMBL1806089	Inhibition of human MMP13 assessed as cleavage of fluorogenic peptide MCAPro-Leu-Gly-Leu-Dpa-Ala-Arg-NH2 by fluorometric assay	B	BAO_0000357	single protein format	Homo sapiens	None	None	None	None	CHEMBL280	Matrix metalloproteinase 13	Homo sapiens	SINGLE PROTEIN	CHEMBL1800055	1	Scientific Literature	J. Med. Chem.	2010	None
CHEMBL10257		0	459.52	0	3.27	16	COc1ccc(C#Cc2ccc(S(=O)(=O)NC(CC#Cc3ccccc3)C(=O)O)cc2)cc1	IC50	'='	34.67	nM	7.46			UO_0000065	16.23	0.31	4.19	8.05	False	CHEMBL858330	Inhibitory activity against recombinant human matrix metalloprotease-13	B	BAO_0000357	single protein format	None	None	None	None	None	CHEMBL280	Matrix metalloproteinase 13	Homo sapiens	SINGLE PROTEIN	CHEMBL1135341	1	Scientific Literature	Bioorg. Med. Chem. Lett.	2002	None
CHEMBL321055		0	360.44	0	2.07	15c	Cc1ccccc1-c1ccc(CN2C(C(=O)NO)CCS2(=O)=O)cc1	Ki	'>'	5025.0	nM				UO_0000065					False	CHEMBL717448	Inhibition of recombinant human Matrix metalloprotease-13	B	BAO_0000357	single protein format	Homo sapiens	None	None	None	None	CHEMBL280	Matrix metalloproteinase 13	Homo sapiens	SINGLE PROTEIN	CHEMBL1149167	1	Scientific Literature	J. Med. Chem.	2004	None
CHEMBL109775		0	475.57	0	1.94	5d	CCc1ccccc1COc1ccc(S(=O)(=O)N2CCN(C(C)=O)[C@@H](C)[C@@H]2C(=O)NO)cc1	IC50	'='	40.0	nM	7.40			UO_0000065	15.56	0.31	5.46	6.36	False	CHEMBL717009	In vitro inhibition of matrix metalloprotease-13.	B	BAO_0000357	single protein format	None	None	None	None	None	CHEMBL280	Matrix metalloproteinase 13	Homo sapiens	SINGLE PROTEIN	CHEMBL1136235	1	Scientific Literature	Bioorg. Med. Chem. Lett.	2003	None
CHEMBL469125		0	454.57	0	3.28	30	CC(C)(C)OC(=O)N1CCC([C@@H](NS(=O)(=O)c2cc3ccccc3s2)C(=O)O)CC1	IC50	'>'	10000.0	nM				UO_0000065					False	CHEMBL974340	Inhibition of MMP13 in presence of 1% bovine serum albumin	B	BAO_0000357	single protein format	None	None	None	None	None	CHEMBL280	Matrix metalloproteinase 13	Homo sapiens	SINGLE PROTEIN	CHEMBL1136920	1	Scientific Literature	J. Med. Chem.	2009	None
CHEMBL513823		0	482.58	0	3.02	24l	CCOc1ccc(-c2ccc(S(=O)(=O)N[C@@H](C(=O)O)C3CCN(C(=O)OC)CC3)s2)cc1	IC50	'='	3.5	nM	8.46			UO_0000065	17.52	0.36	5.44	6.92	False	CHEMBL974339	Inhibition of MMP13	B	BAO_0000357	single protein format	None	None	None	None	None	CHEMBL280	Matrix metalloproteinase 13	Homo sapiens	SINGLE PROTEIN	CHEMBL1136920	1	Scientific Literature	J. Med. Chem.	2009	None
CHEMBL466445		0	530.69	1	3.00	27h	CCCS(=O)(=O)N1CCC([C@@H](NS(=O)(=O)c2ccc(-c3ccc(OCC)cc3)s2)C(=O)O)CC1	IC50	'='	143.0	nM	6.84			UO_0000065	12.90	0.27	3.84	5.26	False	CHEMBL974340	Inhibition of MMP13 in presence of 1% bovine serum albumin	B	BAO_0000357	single protein format	None	None	None	None	None	CHEMBL280	Matrix metalloproteinase 13	Homo sapiens	SINGLE PROTEIN	CHEMBL1136920	1	Scientific Literature	J. Med. Chem.	2009	None
CHEMBL593272		0	446.44	0	2.86	17b	Cc1cc(-c2nnn(Cc3ccc(C(=O)O)cc3)n2)cc(C(=O)NCc2cccc(F)c2)n1	Ki	'='	28.6	nM	7.54			UO_0000065	16.90	0.31	4.68	6.14	False	CHEMBL1069934	Inhibition of human recombinant full length MMP13 assessed as type 3 collagen cleavage activity after 18 hrs	B	BAO_0000357	single protein format	Homo sapiens	None	None	None	None	CHEMBL280	Matrix metalloproteinase 13	Homo sapiens	SINGLE PROTEIN	CHEMBL1153222	1	Scientific Literature	Bioorg. Med. Chem. Lett.	2010	None
CHEMBL603857		0	492.58	0	3.65	29h	Cc1cc(-c2nnn(C[C@H]3CC[C@H](C(=O)O)CC3)n2)cc(C(=O)NCc2cccc(OC(C)C)c2)n1	Ki	'='	1.5	nM	8.82			UO_0000065	17.91	0.33	5.17	6.68	False	CHEMBL1069934	Inhibition of human recombinant full length MMP13 assessed as type 3 collagen cleavage activity after 18 hrs	B	BAO_0000357	single protein format	Homo sapiens	None	None	None	None	CHEMBL280	Matrix metalloproteinase 13	Homo sapiens	SINGLE PROTEIN	CHEMBL1153222	1	Scientific Literature	Bioorg. Med. Chem. Lett.	2010	None
CHEMBL338877		0	508.00	1	4.45	2q	O=C(O)[C@@H]1[C@@H](Sc2ccc(-c3ccc(Cl)cc3)cc2)CC[C@H]1Cn1c(=O)nc2ccccn2c1=O	IC50	'='	27.0	nM	7.57			UO_0000065	14.90	0.30	3.12	8.08	False	CHEMBL717443	Inhibitory activity against matrix metalloprotease-13 (MMP13)	B	BAO_0000357	single protein format	None	None	None	None	None	CHEMBL280	Matrix metalloproteinase 13	Homo sapiens	SINGLE PROTEIN	CHEMBL1145069	1	Scientific Literature	J. Med. Chem.	2003	None
CHEMBL1939881		0	432.48	0	3.73	20	CCOCc1cc2cc(-c3cc(C(=O)NCc4ccc(C(=O)O)cc4)nn3C)ccc2[nH]1	IC50	'='	1900.0	nM	5.72			UO_0000065	13.23	0.24	1.99	5.24	False	CHEMBL1942133	Inhibition of MMP13 after 30 mins by fluorimetry in the presence of 1.25% human serum albumin	B	BAO_0000357	single protein format	Homo sapiens	None	None	None	None	CHEMBL280	Matrix metalloproteinase 13	Homo sapiens	SINGLE PROTEIN	CHEMBL1938382	1	Scientific Literature	J. Med. Chem.	2011	None
CHEMBL1371684		0	272.37	0	3.27	20, Q1	Cc1ccc(CSc2nc(O)c3c(n2)CCC3)cc1	Activity	'='	38.6	%				UO_0000187					False	CHEMBL1941971	Inhibition of human full length recombinant MMP13 assessed as residual activity using Knight SSP as substrate at 100 uM after 1.5 to 4 hrs by spectrofluorometric analysis relative to control	B	BAO_0000357	single protein format	Homo sapiens	None	None	None	None	CHEMBL280	Matrix metalloproteinase 13	Homo sapiens	SINGLE PROTEIN	CHEMBL1938243	1	Scientific Literature	Bioorg. Med. Chem. Lett.	2011	None
CHEMBL1940025		0	376.48	0	4.02	33	O=C(CSc1nc2c(c(=O)[nH]1)C(Cc1ccccc1)CC2)c1ccccc1	Inhibition	'='	16.0	%				UO_0000187					False	CHEMBL1941809	Inhibition of human full length recombinant MMP13 using triple-helical fTHP-15 as substrate at 40 uM after 4 hrs by FRET assay	B	BAO_0000357	single protein format	Homo sapiens	None	None	None	None	CHEMBL280	Matrix metalloproteinase 13	Homo sapiens	SINGLE PROTEIN	CHEMBL1938243	1	Scientific Literature	Bioorg. Med. Chem. Lett.	2011	None
CHEMBL1708633		0	272.37	0	2.59	SID57288005	O=c1[nH]c(SCCc2ccccc2)nc2c1CCC2	IC50	'>'	39840.0	nM			inactive	UO_0000065					False	CHEMBL1738688	PUBCHEM_BIOASSAY: Late stage results from the probe development efforts to identify inhibitors of Matrix Metalloprotease-13 (MMP-13). (Class of assay: screening) [Related pubchem assays (depositor defined):AID1931, AID570, AID734, AID735, AID769] Panel member name: MMP-13 [IC50 Assay]	U	BAO_0000019	assay format	None	None	None	None	None	CHEMBL280	Matrix metalloproteinase 13	Homo sapiens	SINGLE PROTEIN	CHEMBL1201862	7	PubChem BioAssays			None
CHEMBL1720056		0	342.34	0	3.45	SID87350364	O=c1[nH]c(SCc2ccc(OC(F)(F)F)cc2)nc2c1CCC2	IC50	'>'	39840.0	nM			Active	UO_0000065					False	CHEMBL1738688	PUBCHEM_BIOASSAY: Late stage results from the probe development efforts to identify inhibitors of Matrix Metalloprotease-13 (MMP-13). (Class of assay: screening) [Related pubchem assays (depositor defined):AID1931, AID570, AID734, AID735, AID769] Panel member name: MMP-13 [IC50 Assay]	U	BAO_0000019	assay format	None	None	None	None	None	CHEMBL280	Matrix metalloproteinase 13	Homo sapiens	SINGLE PROTEIN	CHEMBL1201862	7	PubChem BioAssays			None
CHEMBL551655		0	456.57	0	2.81	(S)-5b	CC(C)[C@H](NS(=O)(=O)c1ccc2c(c1)sc1ccc(NS(C)(=O)=O)cc12)C(=O)O	IC50	'='	1135.0	nM	5.95			UO_0000065	13.02	0.28	3.14	4.59	False	CHEMBL1062302	Inhibition of human recombinant MMP13	B	BAO_0000357	single protein format	Homo sapiens	None	None	None	None	CHEMBL280	Matrix metalloproteinase 13	Homo sapiens	SINGLE PROTEIN	CHEMBL1152446	1	Scientific Literature	J. Med. Chem.	2009	None
CHEMBL550984		0	498.58	1	5.05	(S)-17	CC(C)[C@H](NS(=O)(=O)c1ccc2c(c1)sc1cc(NC(=O)Oc3ccccc3)ccc12)C(=O)O	IC50	'='	225.0	nM	6.65			UO_0000065	13.33	0.27	1.60	5.46	False	CHEMBL1062302	Inhibition of human recombinant MMP13	B	BAO_0000357	single protein format	Homo sapiens	None	None	None	None	CHEMBL280	Matrix metalloproteinase 13	Homo sapiens	SINGLE PROTEIN	CHEMBL1152446	1	Scientific Literature	J. Med. Chem.	2009	None
CHEMBL549756		0	512.61	2	5.36	(S)-18	Cc1ccc(OC(=O)Nc2ccc3c(c2)sc2cc(S(=O)(=O)N[C@H](C(=O)O)C(C)C)ccc23)cc1	IC50	'='	235.0	nM	6.63			UO_0000065	12.93	0.26	1.27	5.44	False	CHEMBL1062302	Inhibition of human recombinant MMP13	B	BAO_0000357	single protein format	Homo sapiens	None	None	None	None	CHEMBL280	Matrix metalloproteinase 13	Homo sapiens	SINGLE PROTEIN	CHEMBL1152446	1	Scientific Literature	J. Med. Chem.	2009	None
CHEMBL564897		0	489.62	0	4.51	(S)-21	CC(C)[C@H](NS(=O)(=O)c1ccc2c(c1)sc1cc(NC(=O)NC3CCCC3)ccc12)C(=O)O	IC50	'>'	1000.0	nM				UO_0000065					False	CHEMBL1062302	Inhibition of human recombinant MMP13	B	BAO_0000357	single protein format	Homo sapiens	None	None	None	None	CHEMBL280	Matrix metalloproteinase 13	Homo sapiens	SINGLE PROTEIN	CHEMBL1152446	1	Scientific Literature	J. Med. Chem.	2009	None
CHEMBL2337697		0	323.33	0	0.66	16	O=C(CNS(=O)(=O)c1ccc(Oc2ccccc2)nc1)NO	IC50	'='	0.65	nM	9.19			UO_0000065	28.41	0.57	8.53	7.81	False	CHEMBL2345602	Inhibition of human recombinant MMP13 using Mca-Lys-Pro- Leu-Gly-Leu-Dap(Dnp)-Ala-Arg-NH2 as substrate incubated for 2 hrs prior to substrate addition measured every 15 secs for 15 mins by fluorometric analysis	B	BAO_0000357	single protein format	Homo sapiens	None	None	None	None	CHEMBL280	Matrix metalloproteinase 13	Homo sapiens	SINGLE PROTEIN	CHEMBL2331231	1	Scientific Literature	Eur. J. Med. Chem.	2013	None
CHEMBL584365		0	397.45	0	3.24	11	COc1ccc(-c2ccc(S(=O)(=O)c3ccccc3CC(=O)NO)cc2)cc1	IC50	'='	25.0	nM	7.60			UO_0000065	19.13	0.37	4.36	8.20	False	CHEMBL1042357	Inhibition of para-aminophenylmercuric acetate-activated human pro-MMP13 after 4 hrs by fluorimetry	B	BAO_0000357	single protein format	Homo sapiens	None	None	None	None	CHEMBL280	Matrix metalloproteinase 13	Homo sapiens	SINGLE PROTEIN	CHEMBL1154164	1	Scientific Literature	J. Med. Chem.	2009	None
CHEMBL575881		0	391.49	0	3.79	1b	CC(C)ON([C@@H](C(=O)O)C(C)C)S(=O)(=O)c1ccc(-c2ccccc2)cc1	IC50	'='	7900.0	nM	5.10			UO_0000065	13.03	0.26	1.31	6.08	False	CHEMBL1042357	Inhibition of para-aminophenylmercuric acetate-activated human pro-MMP13 after 4 hrs by fluorimetry	B	BAO_0000357	single protein format	Homo sapiens	None	None	None	None	CHEMBL280	Matrix metalloproteinase 13	Homo sapiens	SINGLE PROTEIN	CHEMBL1154164	1	Scientific Literature	J. Med. Chem.	2009	None
CHEMBL1784360		0	502.66	1	1.77	13c	Cc1cc(S(C)(=O)=O)ccc1CCC1CCN(S(=O)(=O)CC2(N(O)C=O)CCOCC2)CC1	IC50	'='	1700.0	nM	5.77			UO_0000065	11.48	0.24	4.00	4.76	False	CHEMBL1787039	Inhibition of recombinant human MMP-13 assessed as substrate cleavage after 20 hrs by fluorescence assay	B	BAO_0000357	single protein format	Homo sapiens	None	None	None	None	CHEMBL280	Matrix metalloproteinase 13	Homo sapiens	SINGLE PROTEIN	CHEMBL1781898	1	Scientific Literature	Bioorg. Med. Chem. Lett.	2011	None
CHEMBL590343		0	422.93	0	2.15	27	O=C(NCCc1cccs1)[C@H](O)[C@@H](O)C(=O)N1CCCC1c1cccc(Cl)c1	Ki	'='	20000.0	nM	4.70			UO_0000065	11.11	0.23	2.55	5.23	False	CHEMBL1065140	Inhibition of MMP13	B	BAO_0000357	single protein format	None	None	None	None	None	CHEMBL280	Matrix metalloproteinase 13	Homo sapiens	SINGLE PROTEIN	CHEMBL1157740	1	Scientific Literature	Bioorg. Med. Chem. Lett.	2010	None
CHEMBL574589		0	353.40	0	3.31	6	O=C(NO)c1ccccc1S(=O)(=O)c1ccc(-c2ccccc2)cc1	IC50	'='	1400.0	nM	5.85			UO_0000065	16.56	0.32	2.54	7.01	False	CHEMBL1042357	Inhibition of para-aminophenylmercuric acetate-activated human pro-MMP13 after 4 hrs by fluorimetry	B	BAO_0000357	single protein format	Homo sapiens	None	None	None	None	CHEMBL280	Matrix metalloproteinase 13	Homo sapiens	SINGLE PROTEIN	CHEMBL1154164	1	Scientific Literature	J. Med. Chem.	2009	None
CHEMBL1940021		0	286.40	0	2.98	27	O=c1[nH]c(SCCCc2ccccc2)nc2c1CCC2	Inhibition	'='	7.2	%				UO_0000187					False	CHEMBL1941809	Inhibition of human full length recombinant MMP13 using triple-helical fTHP-15 as substrate at 40 uM after 4 hrs by FRET assay	B	BAO_0000357	single protein format	Homo sapiens	None	None	None	None	CHEMBL280	Matrix metalloproteinase 13	Homo sapiens	SINGLE PROTEIN	CHEMBL1938243	1	Scientific Literature	Bioorg. Med. Chem. Lett.	2011	None
CHEMBL75094	PRINOMASTAT	3	423.52	0	2.26	Prinomastat (AG-3340)	CC1(C)SCCN(S(=O)(=O)c2ccc(Oc3ccncc3)cc2)[C@H]1C(=O)NO	IC50	'='	1.5	nM	8.82			UO_0000065	20.83	0.43	6.56	8.11	True	CHEMBL716176	Inhibition of Matrix metalloprotease-13	B	BAO_0000357	single protein format	Homo sapiens	None	None	None	None	CHEMBL280	Matrix metalloproteinase 13	Homo sapiens	SINGLE PROTEIN	CHEMBL1134157	1	Scientific Literature	Bioorg. Med. Chem. Lett.	2001	None
CHEMBL76836		0	531.68	1	2.87	45	COc1ccc(S(=O)(=O)C2(C(=O)NO)CCN(Cc3ccc(OCCN4CCCCC4)cc3)CC2)cc1	IC50	'='	3.0	nM	8.52			UO_0000065	16.03	0.31	5.65	7.86	False	CHEMBL717016	In vitro inhibitory activity against matrix metalloprotease-13.	B	BAO_0000357	single protein format	None	None	None	None	None	CHEMBL280	Matrix metalloproteinase 13	Homo sapiens	SINGLE PROTEIN	CHEMBL1145787	1	Scientific Literature	J. Med. Chem.	2003	None
CHEMBL79433		0	501.00	1	4.45	55	O=C(NO)C1(S(=O)(=O)c2ccc(Oc3ccc(Cl)cc3)cc2)CCN(Cc2ccccc2)CC1	IC50	'='	1.0	nM	9.00			UO_0000065	17.96	0.36	4.55	9.38	False	CHEMBL717016	In vitro inhibitory activity against matrix metalloprotease-13.	B	BAO_0000357	single protein format	None	None	None	None	None	CHEMBL280	Matrix metalloproteinase 13	Homo sapiens	SINGLE PROTEIN	CHEMBL1145787	1	Scientific Literature	J. Med. Chem.	2003	None
CHEMBL151133		0	427.52	0	2.31	23	CCCCOc1ccc(S(=O)(=O)N2C/C(=N\OC(C)(C)C)C[C@@H]2C(=O)NO)cc1	IC50	'='	0.4	nM	9.40			UO_0000065	21.98	0.44	7.09	8.00	False	CHEMBL873935	In vitro inhibition of human recombinant collagenase-3 (Matrix metalloprotease-13)	B	BAO_0000357	single protein format	None	None	None	None	None	CHEMBL280	Matrix metalloproteinase 13	Homo sapiens	SINGLE PROTEIN	CHEMBL1132553	1	Scientific Literature	J. Med. Chem.	1999	None
CHEMBL358182		0	387.46	0	0.65	7	CCCCOc1ccc(S(=O)(=O)N2CC(NOC)C[C@@H]2C(=O)NO)cc1	IC50	'='	2.0	nM	8.70			UO_0000065	22.45	0.46	8.05	7.42	False	CHEMBL873935	In vitro inhibition of human recombinant collagenase-3 (Matrix metalloprotease-13)	B	BAO_0000357	single protein format	None	None	None	None	None	CHEMBL280	Matrix metalloproteinase 13	Homo sapiens	SINGLE PROTEIN	CHEMBL1132553	1	Scientific Literature	J. Med. Chem.	1999	None
CHEMBL247947		0	512.64	1	4.12	25	C#CCN1CC[C@H](c2n[nH]c(=S)[nH]2)[C@H](NC(=O)c2ccc(OCc3cc(C)nc4ccccc34)cc2)C1	Ki	'>'	5025.0	nM				UO_0000065					False	CHEMBL922945	Inhibition of MMP13	B	BAO_0000357	single protein format	None	None	None	None	None	CHEMBL280	Matrix metalloproteinase 13	Homo sapiens	SINGLE PROTEIN	CHEMBL1140660	1	Scientific Literature	Bioorg. Med. Chem. Lett.	2007	None
CHEMBL572982		0	270.33	0	3.12	Ent-1	O=C(O)CC(O)CCc1ccc(-c2ccccc2)cc1	IC50	'='	9990.0	nM	5.00			UO_0000065	18.50	0.34	1.88	8.69	False	CHEMBL1045859	Inhibition of human recombinant MMP13	B	BAO_0000357	single protein format	Homo sapiens	None	None	None	None	CHEMBL280	Matrix metalloproteinase 13	Homo sapiens	SINGLE PROTEIN	CHEMBL1155192	1	Scientific Literature	Bioorg. Med. Chem. Lett.	2009	None
CHEMBL179288		0	406.50	0	3.21	1a	CC(C)ON([C@@H](C(=O)NO)C(C)C)S(=O)(=O)c1ccc(-c2ccccc2)cc1	IC50	'='	4.1	nM	8.39			UO_0000065	20.63	0.41	5.18	8.74	False	CHEMBL1042357	Inhibition of para-aminophenylmercuric acetate-activated human pro-MMP13 after 4 hrs by fluorimetry	B	BAO_0000357	single protein format	Homo sapiens	None	None	None	None	CHEMBL280	Matrix metalloproteinase 13	Homo sapiens	SINGLE PROTEIN	CHEMBL1154164	1	Scientific Literature	J. Med. Chem.	2009	None
CHEMBL1940294		0	404.51	0	3.43	2s	CC(C)NC(=O)c1ccc(Oc2ccc(C#C[C@]3(O)CN4CCC3CC4)cc2)cc1	IC50	'='	100.0	nM	7.00			UO_0000065	17.30	0.32	3.57	11.33	False	CHEMBL1943704	Inhibition of recombinant human MMP13 using Mca-Pro-cyclohexyl-Ala-Gly-Nva-His-Ala- Dap(Dnp)-NH2 as substrate by fluorometric analysis	B	BAO_0000357	single protein format	Homo sapiens	None	None	None	None	CHEMBL280	Matrix metalloproteinase 13	Homo sapiens	SINGLE PROTEIN	CHEMBL1938343	1	Scientific Literature	Bioorg. Med. Chem. Lett.	2012	None
CHEMBL340455		0	520.05	2	6.06	2f	O=C(O)[C@@H]1[C@@H](SCCc2ccc(-c3ccc(Cl)cc3)cc2)CC[C@H]1CN1C(=O)c2ccccc2C1=O	IC50	'='	129.0	nM	6.89			UO_0000065	13.25	0.26	0.83	9.23	False	CHEMBL717443	Inhibitory activity against matrix metalloprotease-13 (MMP13)	B	BAO_0000357	single protein format	None	None	None	None	None	CHEMBL280	Matrix metalloproteinase 13	Homo sapiens	SINGLE PROTEIN	CHEMBL1145069	1	Scientific Literature	J. Med. Chem.	2003	None
CHEMBL1940308		0	459.59	0	3.11	14	CN1CCC(NC(=O)c2ccc(Oc3ccc(C#C[C@]4(O)CN5CCC4CC5)cc3)cc2)CC1	IC50	'='	74.0	nM	7.13			UO_0000065	15.52	0.29	4.02	10.96	False	CHEMBL1943704	Inhibition of recombinant human MMP13 using Mca-Pro-cyclohexyl-Ala-Gly-Nva-His-Ala- Dap(Dnp)-NH2 as substrate by fluorometric analysis	B	BAO_0000357	single protein format	Homo sapiens	None	None	None	None	CHEMBL280	Matrix metalloproteinase 13	Homo sapiens	SINGLE PROTEIN	CHEMBL1938343	1	Scientific Literature	Bioorg. Med. Chem. Lett.	2012	None
CHEMBL1940284		0	546.65	1	3.56	2i	CS(=O)(=O)Oc1cccc(CNC(=O)c2ccc(Oc3ccc(C#C[C@]4(O)CN5CCC4CC5)cc3)cc2)c1	IC50	'='	63.1	nM	7.20			UO_0000065	13.17	0.25	3.64	6.85	False	CHEMBL1943704	Inhibition of recombinant human MMP13 using Mca-Pro-cyclohexyl-Ala-Gly-Nva-His-Ala- Dap(Dnp)-NH2 as substrate by fluorometric analysis	B	BAO_0000357	single protein format	Homo sapiens	None	None	None	None	CHEMBL280	Matrix metalloproteinase 13	Homo sapiens	SINGLE PROTEIN	CHEMBL1938343	1	Scientific Literature	Bioorg. Med. Chem. Lett.	2012	None
CHEMBL1940293		0	444.58	0	4.35	2r	O=C(NC1CCCCC1)c1ccc(Oc2ccc(C#C[C@]3(O)CN4CCC3CC4)cc2)cc1	IC50	'='	25.12	nM	7.60			UO_0000065	17.09	0.31	3.25	12.30	False	CHEMBL1943704	Inhibition of recombinant human MMP13 using Mca-Pro-cyclohexyl-Ala-Gly-Nva-His-Ala- Dap(Dnp)-NH2 as substrate by fluorometric analysis	B	BAO_0000357	single protein format	Homo sapiens	None	None	None	None	CHEMBL280	Matrix metalloproteinase 13	Homo sapiens	SINGLE PROTEIN	CHEMBL1938343	1	Scientific Literature	Bioorg. Med. Chem. Lett.	2012	None
CHEMBL431057		0	297.34	0	0.27	12c	CN(CC(=O)NO)S(=O)(=O)c1ccc(CCC#N)cc1	IC50	'='	207.0	nM	6.68			UO_0000065	22.48	0.46	6.41	6.05	False	CHEMBL717018	In vitro inhibition of Matrix metalloprotein 13	B	BAO_0000357	single protein format	None	None	None	None	None	CHEMBL280	Matrix metalloproteinase 13	Homo sapiens	SINGLE PROTEIN	CHEMBL1136171	1	Scientific Literature	Bioorg. Med. Chem. Lett.	2003	None
CHEMBL341249		0	524.00	1	4.07	2w	O=C(O)[C@@H]1[C@@H](S(=O)(=O)c2ccc(-c3ccc(Cl)cc3)cc2)CC[C@H]1Cn1nnc2ccccc2c1=O	IC50	'='	1.8	nM	8.74			UO_0000065	16.69	0.33	4.67	7.33	False	CHEMBL717443	Inhibitory activity against matrix metalloprotease-13 (MMP13)	B	BAO_0000357	single protein format	None	None	None	None	None	CHEMBL280	Matrix metalloproteinase 13	Homo sapiens	SINGLE PROTEIN	CHEMBL1145069	1	Scientific Literature	J. Med. Chem.	2003	None
CHEMBL279482		0	330.32	0	2.10	1a	O=C1N[C@@H](C(=O)NO)C[C@H]1c1ccc(Oc2ccc(F)cc2)cc1	IC50	'='	7.0	nM	8.15			UO_0000065	24.69	0.46	6.05	9.30	False	CHEMBL717027	Inhibition of Matrix metalloprotease-13	B	BAO_0000357	single protein format	None	None	None	None	None	CHEMBL280	Matrix metalloproteinase 13	Homo sapiens	SINGLE PROTEIN	CHEMBL1134262	1	Scientific Literature	Bioorg. Med. Chem. Lett.	2001	None
CHEMBL19583		0	341.37	0	1.66	4e	O=C(NO)[C@H]1CN(Cc2ccc(OCc3ccccc3)cc2)C(=O)N1	IC50	'='	123.0	nM	6.91			UO_0000065	20.24	0.38	5.25	7.60	False	CHEMBL717027	Inhibition of Matrix metalloprotease-13	B	BAO_0000357	single protein format	None	None	None	None	None	CHEMBL280	Matrix metalloproteinase 13	Homo sapiens	SINGLE PROTEIN	CHEMBL1134262	1	Scientific Literature	Bioorg. Med. Chem. Lett.	2001	None
CHEMBL1927192		0	247.28	0	1.72	F1999-0008	O=C(O)CSc1nncc(-c2ccccc2)n1	Inhibition						Not Active						False	CHEMBL1930043	Inhibition of human MMP13 using Mca-Lys-Pro-Leu-Gly-Leu-Dap(Dnp)-Ala-Arg-NH2 as substrate at 100 uM pre-incubated for 4 hrs before substrate addition measured every 15 secs for 15 mins by fluorimetry	B	BAO_0000357	single protein format	Homo sapiens	None	None	None	None	CHEMBL280	Matrix metalloproteinase 13	Homo sapiens	SINGLE PROTEIN	CHEMBL1926635	1	Scientific Literature	Eur. J. Med. Chem.	2012	None
CHEMBL2114153		0	476.60	0	2.84	50(levo)	COc1ccc(S(=O)(=O)[C@](C)(Cc2ccc(OCCN3CCCCC3)cc2)C(=O)NO)cc1	IC50	'='	86.0	nM	7.07			UO_0000065	14.82	0.29	4.23	6.72	False	CHEMBL717011	In vitro inhibition of matrix metalloprotease-13	B	BAO_0000357	single protein format	None	None	None	None	None	CHEMBL280	Matrix metalloproteinase 13	Homo sapiens	SINGLE PROTEIN	CHEMBL1145786	1	Scientific Literature	J. Med. Chem.	2003	None
CHEMBL1771214		0	517.56	2	1.65	4a	COc1ccc(-c2nnn(CCCOc3ccc(S(=O)(=O)C4(C(=O)NO)CCOCC4)cc3)n2)cc1	IC50	'='	0.2	nM	9.70			UO_0000065	18.74	0.37	8.05	6.27	False	CHEMBL1771914	Inhibition of human MMP-13	B	BAO_0000357	single protein format	Homo sapiens	None	None	None	None	CHEMBL280	Matrix metalloproteinase 13	Homo sapiens	SINGLE PROTEIN	CHEMBL1770140	1	Scientific Literature	Bioorg. Med. Chem. Lett.	2011	None
CHEMBL1916642		0	336.41	0	1.99	10	CC(C)[C@H](C(=O)NO)N(C)S(=O)(=O)c1ccc2ccccc2c1	IC50	'='	2.9	nM	8.54			UO_0000065	25.38	0.51	6.55	9.85	False	CHEMBL1918196	Inhibition of MMP13	B	BAO_0000357	single protein format	None	None	None	None	None	CHEMBL280	Matrix metalloproteinase 13	Homo sapiens	SINGLE PROTEIN	CHEMBL1914429	1	Scientific Literature	Bioorg. Med. Chem. Lett.	2011	None
CHEMBL514138	CGS-27023A	0	429.93	0	1.81	CGS-27023A	COc1ccc(S(=O)(=O)N(Cc2cccnc2)[C@@H](C(=O)NO)C(C)C)cc1.Cl	IC50	'='	1.2	nM	8.92			UO_0000065	22.67	0.45	7.11	8.20	False	CHEMBL1918196	Inhibition of MMP13	B	BAO_0000357	single protein format	None	None	None	None	None	CHEMBL280	Matrix metalloproteinase 13	Homo sapiens	SINGLE PROTEIN	CHEMBL1914429	1	Scientific Literature	Bioorg. Med. Chem. Lett.	2011	None
CHEMBL1916649		0	413.50	0	2.96	17	CC(C)[C@H](C(=O)NO)N(Cc1cccnc1)S(=O)(=O)c1ccc2ccccc2c1	IC50	'='	15.0	nM	7.82			UO_0000065	18.92	0.37	4.86	7.86	False	CHEMBL1918196	Inhibition of MMP13	B	BAO_0000357	single protein format	None	None	None	None	None	CHEMBL280	Matrix metalloproteinase 13	Homo sapiens	SINGLE PROTEIN	CHEMBL1914429	1	Scientific Literature	Bioorg. Med. Chem. Lett.	2011	None
CHEMBL1916657		0	456.56	0	3.70	25	CC(C)CCN([C@H](Cc1ccc(O)cc1)C(=O)NO)S(=O)(=O)c1ccc2ccccc2c1	IC50	'='	28.0	nM	7.55			UO_0000065	16.54	0.32	3.85	7.06	False	CHEMBL1918196	Inhibition of MMP13	B	BAO_0000357	single protein format	None	None	None	None	None	CHEMBL280	Matrix metalloproteinase 13	Homo sapiens	SINGLE PROTEIN	CHEMBL1914429	1	Scientific Literature	Bioorg. Med. Chem. Lett.	2011	None
CHEMBL279785	MARIMASTAT	3	331.41	0	-0.21	Marimastat	CNC(=O)[C@@H](NC(=O)[C@H](CC(C)C)[C@H](O)C(=O)NO)C(C)(C)C	IC50	'='	2.0	nM	8.70			UO_0000065	26.25	0.52	8.91	6.81	True	CHEMBL717441	50 percent inhibition of human Matrix metalloprotease-13 by the cleavage of fluorogenic peptide MCA-Pro-Leu-Gly-Leu-Dpa-ala-Arg-NH2	B	BAO_0000357	single protein format	None	None	None	None	None	CHEMBL280	Matrix metalloproteinase 13	Homo sapiens	SINGLE PROTEIN	CHEMBL1133364	1	Scientific Literature	Bioorg. Med. Chem. Lett.	2000	None
CHEMBL3337460		0	322.36	0	3.06	23	COc1cccc(CCC(=O)c2nc3ccc(C)cc3c(=O)[nH]2)c1	IC50	'='	220.0	nM	6.66			UO_0000065	20.65	0.38	3.60	9.24	False	CHEMBL3373425	Inhibition of human recombinant MMP13 catalytic domain using fluorescence peptide Cy3-PLGLK(Cy5Q)AR-NH2 substrate by fluorescence assay	B	BAO_0000357	single protein format	Homo sapiens	None	None	None	None	CHEMBL280	Matrix metalloproteinase 13	Homo sapiens	SINGLE PROTEIN	CHEMBL3352418	1	Scientific Literature	Bioorg. Med. Chem.	2014	None
CHEMBL148169		0	433.51	0	3.51	IK682	Cc1cc(COc2ccc([C@]3(C)CCN([C@H](C)C(=O)NO)C3=O)cc2)c2ccccc2n1	Ki	'='	1417.0	nM	5.85			UO_0000065	13.49	0.25	2.34	6.37	True	CHEMBL717445	Affinity for Matrix metalloprotease-13 (MMP-13)	B	BAO_0000357	single protein format	Homo sapiens	None	None	None	None	CHEMBL280	Matrix metalloproteinase 13	Homo sapiens	SINGLE PROTEIN	CHEMBL1135609	1	Scientific Literature	J. Med. Chem.	2002	None
CHEMBL440355		0	399.47	0	1.53	21	CCCCOc1ccc(S(=O)(=O)N2C/C(=N\OCC)C[C@@H]2C(=O)NO)cc1	IC50	'='	0.5	nM	9.30			UO_0000065	23.28	0.47	7.77	7.91	False	CHEMBL873935	In vitro inhibition of human recombinant collagenase-3 (Matrix metalloprotease-13)	B	BAO_0000357	single protein format	None	None	None	None	None	CHEMBL280	Matrix metalloproteinase 13	Homo sapiens	SINGLE PROTEIN	CHEMBL1132553	1	Scientific Literature	J. Med. Chem.	1999	None
CHEMBL357934		0	427.52	0	2.16	26	CCCCOc1ccc(S(=O)(=O)N2C/C(=N\OCC(C)C)C[C@@H]2C(=O)NO)cc1	IC50	'<'	0.1	nM				UO_0000065					False	CHEMBL873935	In vitro inhibition of human recombinant collagenase-3 (Matrix metalloprotease-13)	B	BAO_0000357	single protein format	None	None	None	None	None	CHEMBL280	Matrix metalloproteinase 13	Homo sapiens	SINGLE PROTEIN	CHEMBL1132553	1	Scientific Literature	J. Med. Chem.	1999	None
CHEMBL109326		0	498.56	0	1.93	5j	CC(=O)N1CCN(S(=O)(=O)c2ccc(OCc3ccnc4ccccc34)cc2)[C@@H](C(=O)NO)[C@@H]1C	IC50	'='	17.0	nM	7.77			UO_0000065	15.58	0.30	5.84	6.02	False	CHEMBL717009	In vitro inhibition of matrix metalloprotease-13.	B	BAO_0000357	single protein format	None	None	None	None	None	CHEMBL280	Matrix metalloproteinase 13	Homo sapiens	SINGLE PROTEIN	CHEMBL1136235	1	Scientific Literature	Bioorg. Med. Chem. Lett.	2003	None
CHEMBL3417764		0	474.58	0	3.40	20a	COc1ccc(Oc2ccc(S(=O)(=O)C3(C(=O)NO)CCC4(CCN(C)CC4)C3)cc2)cc1	Inhibition	'>'	90.0	%				UO_0000187					False	CHEMBL3419059	Inhibition of MMP-13 (unknown origin)	B	BAO_0000357	single protein format	Homo sapiens	None	None	None	None	CHEMBL280	Matrix metalloproteinase 13	Homo sapiens	SINGLE PROTEIN	CHEMBL3414522	1	Scientific Literature	J. Med. Chem.	2015	None
CHEMBL1771215		0	571.53	2	2.54	4b	O=C(NO)C1(S(=O)(=O)c2ccc(OCCCn3nnc(-c4ccc(OC(F)(F)F)cc4)n3)cc2)CCOCC1	Ki	'='	0.66	nM	9.18			UO_0000065	16.06	0.32	6.64	5.93	False	CHEMBL1771914	Inhibition of human MMP-13	B	BAO_0000357	single protein format	Homo sapiens	None	None	None	None	CHEMBL280	Matrix metalloproteinase 13	Homo sapiens	SINGLE PROTEIN	CHEMBL1770140	1	Scientific Literature	Bioorg. Med. Chem. Lett.	2011	None
CHEMBL1771218		0	502.55	2	1.34	4e	Cc1ccc(-c2nnnn2CCCOc2ccc(S(=O)(=O)C3(C(=O)NO)CCOCC3)cc2)nc1	Ki	'='	0.6	nM	9.22			UO_0000065	18.35	0.36	7.88	5.82	False	CHEMBL1771914	Inhibition of human MMP-13	B	BAO_0000357	single protein format	Homo sapiens	None	None	None	None	CHEMBL280	Matrix metalloproteinase 13	Homo sapiens	SINGLE PROTEIN	CHEMBL1770140	1	Scientific Literature	Bioorg. Med. Chem. Lett.	2011	None
CHEMBL102459		0	429.48	0	3.65	4d	O=C(NO)C(CCn1ncc2ccccc2c1=O)COc1ccc(-c2ccccc2)cc1	IC50	'='	101.0	nM	7.00			UO_0000065	16.29	0.30	3.35	7.49	False	CHEMBL716176	Inhibition of Matrix metalloprotease-13	B	BAO_0000357	single protein format	Homo sapiens	None	None	None	None	CHEMBL280	Matrix metalloproteinase 13	Homo sapiens	SINGLE PROTEIN	CHEMBL1134157	1	Scientific Literature	Bioorg. Med. Chem. Lett.	2001	None
CHEMBL310608		0	350.40	0	1.37	43	COc1ccc(S(=O)(=O)C(C)(Cc2cccnc2)C(=O)NO)cc1	IC50	'='	22.0	nM	7.66			UO_0000065	21.85	0.44	6.29	7.25	False	CHEMBL717011	In vitro inhibition of matrix metalloprotease-13	B	BAO_0000357	single protein format	None	None	None	None	None	CHEMBL280	Matrix metalloproteinase 13	Homo sapiens	SINGLE PROTEIN	CHEMBL1145786	1	Scientific Literature	J. Med. Chem.	2003	None
CHEMBL1223420		0	509.99	1	3.74	26	CNC(=O)[C@H](NC(=O)c1ccc(-c2cccc(CNC(=O)c3ccnc(Cl)n3)c2)o1)C1CCCCC1	IC50	'='	3.0	nM	8.52			UO_0000065	16.71	0.32	4.78	6.75	False	CHEMBL1228231	Inhibition of MMP13	B	BAO_0000357	single protein format	None	None	None	None	None	CHEMBL280	Matrix metalloproteinase 13	Homo sapiens	SINGLE PROTEIN	CHEMBL1221301	1	Scientific Literature	Bioorg. Med. Chem. Lett.	2010	None
CHEMBL1222989		0	411.50	0	3.01	5	CNC(=O)[C@H](NC(=O)c1ccc(-c2cccc(CNC(C)=O)c2)o1)C1CCCCC1	IC50	'='	3300.0	nM	5.48			UO_0000065	13.32	0.25	2.47	5.46	False	CHEMBL1228231	Inhibition of MMP13	B	BAO_0000357	single protein format	None	None	None	None	None	CHEMBL280	Matrix metalloproteinase 13	Homo sapiens	SINGLE PROTEIN	CHEMBL1221301	1	Scientific Literature	Bioorg. Med. Chem. Lett.	2010	None
CHEMBL1083907		0	479.99	0	2.49	2d	O=C(NO)C1(S(=O)(=O)c2ccc(N3CCN(c4ccccc4Cl)CC3)cc2)CCOCC1	IC50	'='	9.0	nM	8.05			UO_0000065	16.76	0.34	5.56	8.11	False	CHEMBL1118891	Inhibition of MMP13	B	BAO_0000357	single protein format	None	None	None	None	None	CHEMBL280	Matrix metalloproteinase 13	Homo sapiens	SINGLE PROTEIN	CHEMBL1158637	1	Scientific Literature	Bioorg. Med. Chem. Lett.	2010	None
[truncated: 2,886 more rows]
