# Supplementary material for: PyRMD Studio: A Unified Suite for Next-Generation, AI-Powered Virtual Screening
Source: J Chem Inf Model. 2026 May 19;66(11):6197–203. doi: 10.1021/acs.jcim.6c00648 (PMC13250901; doi:10.1021/acs.jcim.6c00648)
Supplement: Supplementary file 1 [file ci6c00648_si_001.zip › DATA/mp2k1_chembl.csv]

Molecule ChEMBL ID	Molecule Name	Molecule Max Phase	Molecular Weight	#RO5 Violations	AlogP	Compound Key	Smiles	Standard Type	Standard Relation	Standard Value	Standard Units	pChEMBL Value	Data Validity Comment	Comment	Uo Units	Ligand Efficiency BEI	Ligand Efficiency LE	Ligand Efficiency LLE	Ligand Efficiency SEI	Potential Duplicate	Assay ChEMBL ID	Assay Description	Assay Type	BAO Format ID	BAO Label	Assay Organism	Assay Tissue ChEMBL ID	Assay Tissue Name	Assay Cell Type	Assay Subcellular Fraction	Target ChEMBL ID	Target Name	Target Organism	Target Type	Document ChEMBL ID	Source ID	Source Description	Document Journal	Document Year	Cell ChEMBL ID
CHEMBL244141		0	332.32	0	3.08	15	Cc1ccc2[nH]c3c4c(O)ccc(O)c4c4c(c3c2c1)C(=O)NC4=O	Inhibition	'='	96.0	%				UO_0000187					False	CHEMBL895136	Inhibition of MEK1 at 1 uM	B	BAO_0000357	single protein format	None	None	None	None	None	CHEMBL3587	Dual specificity mitogen-activated protein kinase kinase 1	Homo sapiens	SINGLE PROTEIN	CHEMBL1148789	1	Scientific Literature	J. Med. Chem.	2007	None
CHEMBL1928561		0	428.43	0	1.44	5	Cc1ccc([N+](=O)[O-])cc1S(=O)(=O)N(CCO)/N=C/c1cnn2ccc(C#N)cc12	Activity	'='	5.0	%				UO_0000187					False	CHEMBL1932620	Inhibition of MKK1 assessed as residual activity at 10 uM	B	BAO_0000357	single protein format	None	None	None	None	None	CHEMBL3587	Dual specificity mitogen-activated protein kinase kinase 1	Homo sapiens	SINGLE PROTEIN	CHEMBL1926530	1	Scientific Literature	Bioorg. Med. Chem.	2012	None
CHEMBL302449	GO-6976	0	378.44	0	4.60	Go-6976	Cn1c2ccccc2c2c3c(c4c5ccccc5n(CCC#N)c4c21)CNC3=O	Residual Activity	'='	34.0	%				UO_0000187					False	CHEMBL2219262	Millipore: Percentage of residual kinase activity of MAP2K1 at 10uM relative to control. Control inhibitor: Phosphoric acid* at 0.3uM. Buffer: 50 mM Tris pH 7.5, 0.2 mM EGTA, 0.1% ?-mercaptoethanol, 0.01% Brij-35	B	BAO_0000357	single protein format	Homo sapiens	None	None	None	None	CHEMBL3587	Dual specificity mitogen-activated protein kinase kinase 1	Homo sapiens	SINGLE PROTEIN	CHEMBL2218924	1	Scientific Literature	Biochem. J.	2013	None
CHEMBL261849	GW632580X	0	366.42	0	2.83	GW2580	COc1ccc(COc2ccc(Cc3cnc(N)nc3N)cc2OC)cc1	Residual Activity	'='	90.0	%				UO_0000187					False	CHEMBL2219262	Millipore: Percentage of residual kinase activity of MAP2K1 at 10uM relative to control. Control inhibitor: Phosphoric acid* at 0.3uM. Buffer: 50 mM Tris pH 7.5, 0.2 mM EGTA, 0.1% ?-mercaptoethanol, 0.01% Brij-35	B	BAO_0000357	single protein format	Homo sapiens	None	None	None	None	CHEMBL3587	Dual specificity mitogen-activated protein kinase kinase 1	Homo sapiens	SINGLE PROTEIN	CHEMBL2218924	1	Scientific Literature	Biochem. J.	2013	None
CHEMBL2218925		0	343.22	0	4.15	VEGF_Receptor_2_Kinase_Inhibitor_II	O=C1Nc2ccc(Br)cc2/C1=C\c1cc2c([nH]1)CCCC2	Residual Activity	'='	60.0	%				UO_0000187					False	CHEMBL2219262	Millipore: Percentage of residual kinase activity of MAP2K1 at 10uM relative to control. Control inhibitor: Phosphoric acid* at 0.3uM. Buffer: 50 mM Tris pH 7.5, 0.2 mM EGTA, 0.1% ?-mercaptoethanol, 0.01% Brij-35	B	BAO_0000357	single protein format	Homo sapiens	None	None	None	None	CHEMBL3587	Dual specificity mitogen-activated protein kinase kinase 1	Homo sapiens	SINGLE PROTEIN	CHEMBL2218924	1	Scientific Literature	Biochem. J.	2013	None
CHEMBL331237	TRICIRIBINE	0	320.31	0	-1.49	API_2	Cn1nc(N)c2cn([C@@H]3O[C@H](CO)[C@@H](O)[C@H]3O)c3ncnc1c23	Residual Activity	'='	121.0	%				UO_0000187					False	CHEMBL2219261	Millipore: Percentage of residual kinase activity of MAP2K1 at 1uM relative to control. Control inhibitor: Phosphoric acid* at 0.3uM. Buffer: 50 mM Tris pH 7.5, 0.2 mM EGTA, 0.1% ?-mercaptoethanol, 0.01% Brij-35	B	BAO_0000357	single protein format	Homo sapiens	None	None	None	None	CHEMBL3587	Dual specificity mitogen-activated protein kinase kinase 1	Homo sapiens	SINGLE PROTEIN	CHEMBL2218924	1	Scientific Literature	Biochem. J.	2013	None
CHEMBL64758		0	404.22	0	4.60	Cdk4_Inhibitor	O=C1NC(=O)c2c1c1c3ccccc3[nH]c1c1[nH]c3cc(Br)ccc3c21	Residual Activity	'='	98.0	%				UO_0000187					False	CHEMBL2219262	Millipore: Percentage of residual kinase activity of MAP2K1 at 10uM relative to control. Control inhibitor: Phosphoric acid* at 0.3uM. Buffer: 50 mM Tris pH 7.5, 0.2 mM EGTA, 0.1% ?-mercaptoethanol, 0.01% Brij-35	B	BAO_0000357	single protein format	Homo sapiens	None	None	None	None	CHEMBL3587	Dual specificity mitogen-activated protein kinase kinase 1	Homo sapiens	SINGLE PROTEIN	CHEMBL2218924	1	Scientific Literature	Biochem. J.	2013	None
CHEMBL2218938		0	328.34	0	3.04	ERK_Inhibitor_II_Negative_control	Oc1n[nH]c2nnc(-c3c(-c4ccccc4)nn4ccccc34)cc12	Residual Activity	'='	109.0	%				UO_0000187					False	CHEMBL2219262	Millipore: Percentage of residual kinase activity of MAP2K1 at 10uM relative to control. Control inhibitor: Phosphoric acid* at 0.3uM. Buffer: 50 mM Tris pH 7.5, 0.2 mM EGTA, 0.1% ?-mercaptoethanol, 0.01% Brij-35	B	BAO_0000357	single protein format	Homo sapiens	None	None	None	None	CHEMBL3587	Dual specificity mitogen-activated protein kinase kinase 1	Homo sapiens	SINGLE PROTEIN	CHEMBL2218924	1	Scientific Literature	Biochem. J.	2013	None
CHEMBL260138	ALSTERPAULLONE 2	0	346.35	0	3.69	Alsterpaullone_2	N#CCCc1ccc2c(c1)-c1[nH]c3ccc([N+](=O)[O-])cc3c1CC(=O)N2	Residual Activity	'='	106.0	%				UO_0000187					False	CHEMBL2219262	Millipore: Percentage of residual kinase activity of MAP2K1 at 10uM relative to control. Control inhibitor: Phosphoric acid* at 0.3uM. Buffer: 50 mM Tris pH 7.5, 0.2 mM EGTA, 0.1% ?-mercaptoethanol, 0.01% Brij-35	B	BAO_0000357	single protein format	Homo sapiens	None	None	None	None	CHEMBL3587	Dual specificity mitogen-activated protein kinase kinase 1	Homo sapiens	SINGLE PROTEIN	CHEMBL2218924	1	Scientific Literature	Biochem. J.	2013	None
CHEMBL410456		0	398.42	0	3.68	D4476	NC(=O)c1ccc(-c2nc(-c3ccc4c(c3)OCCO4)c(-c3ccccn3)[nH]2)cc1	Residual Activity	'='	100.0	%				UO_0000187					False	CHEMBL2219262	Millipore: Percentage of residual kinase activity of MAP2K1 at 10uM relative to control. Control inhibitor: Phosphoric acid* at 0.3uM. Buffer: 50 mM Tris pH 7.5, 0.2 mM EGTA, 0.1% ?-mercaptoethanol, 0.01% Brij-35	B	BAO_0000357	single protein format	Homo sapiens	None	None	None	None	CHEMBL3587	Dual specificity mitogen-activated protein kinase kinase 1	Homo sapiens	SINGLE PROTEIN	CHEMBL2218924	1	Scientific Literature	Biochem. J.	2013	None
CHEMBL278724	SB-202474	0	279.34	0	3.71	SB-202474	CCc1nc(-c2ccc(OC)cc2)[nH]c1-c1ccncc1	Residual Activity	'='	119.0	%				UO_0000187					False	CHEMBL2219262	Millipore: Percentage of residual kinase activity of MAP2K1 at 10uM relative to control. Control inhibitor: Phosphoric acid* at 0.3uM. Buffer: 50 mM Tris pH 7.5, 0.2 mM EGTA, 0.1% ?-mercaptoethanol, 0.01% Brij-35	B	BAO_0000357	single protein format	Homo sapiens	None	None	None	None	CHEMBL3587	Dual specificity mitogen-activated protein kinase kinase 1	Homo sapiens	SINGLE PROTEIN	CHEMBL2218924	1	Scientific Literature	Biochem. J.	2013	None
CHEMBL2218932		0	340.59	0	4.85	PKR_Inhibitor_Negative_Control	O=C1Nc2ccc(Cl)cc2/C1=C/c1cc(Cl)c(O)c(Cl)c1	Residual Activity	'='	99.0	%				UO_0000187					False	CHEMBL2219261	Millipore: Percentage of residual kinase activity of MAP2K1 at 1uM relative to control. Control inhibitor: Phosphoric acid* at 0.3uM. Buffer: 50 mM Tris pH 7.5, 0.2 mM EGTA, 0.1% ?-mercaptoethanol, 0.01% Brij-35	B	BAO_0000357	single protein format	Homo sapiens	None	None	None	None	CHEMBL3587	Dual specificity mitogen-activated protein kinase kinase 1	Homo sapiens	SINGLE PROTEIN	CHEMBL2218924	1	Scientific Literature	Biochem. J.	2013	None
CHEMBL1240885		0	244.23	0	1.82	CGP-57380	Nc1ncnc2[nH]nc(Nc3ccc(F)cc3)c12	Residual Activity	'='	23.0	%				UO_0000187					False	CHEMBL2219262	Millipore: Percentage of residual kinase activity of MAP2K1 at 10uM relative to control. Control inhibitor: Phosphoric acid* at 0.3uM. Buffer: 50 mM Tris pH 7.5, 0.2 mM EGTA, 0.1% ?-mercaptoethanol, 0.01% Brij-35	B	BAO_0000357	single protein format	Homo sapiens	None	None	None	None	CHEMBL3587	Dual specificity mitogen-activated protein kinase kinase 1	Homo sapiens	SINGLE PROTEIN	CHEMBL2218924	1	Scientific Literature	Biochem. J.	2013	None
CHEMBL270724		0	463.75	0	4.83	TBCA	O=C(O)/C=C/c1cc(Br)c(Br)c(Br)c1Br	Residual Activity	'='	65.0	%				UO_0000187					False	CHEMBL2219262	Millipore: Percentage of residual kinase activity of MAP2K1 at 10uM relative to control. Control inhibitor: Phosphoric acid* at 0.3uM. Buffer: 50 mM Tris pH 7.5, 0.2 mM EGTA, 0.1% ?-mercaptoethanol, 0.01% Brij-35	B	BAO_0000357	single protein format	Homo sapiens	None	None	None	None	CHEMBL3587	Dual specificity mitogen-activated protein kinase kinase 1	Homo sapiens	SINGLE PROTEIN	CHEMBL2218924	1	Scientific Literature	Biochem. J.	2013	None
CHEMBL202887		0	425.49	0	4.11	13d, GW-788388	O=C(NC1CCOCC1)c1ccc(-c2cc(-c3c[nH]nc3-c3ccccn3)ccn2)cc1	Inhibition	'='	-3.0	%				UO_0000187					False	CHEMBL860405	Inhibition of MKK1 at 10 uM in presence of 100 uM ATP	B	BAO_0000357	single protein format	Homo sapiens	None	None	None	None	CHEMBL3587	Dual specificity mitogen-activated protein kinase kinase 1	Homo sapiens	SINGLE PROTEIN	CHEMBL1146081	1	Scientific Literature	J. Med. Chem.	2006	None
CHEMBL382590	ANILINOQUINAZOLINE1	0	400.44	0	4.64	Aurora_Kinase_Inhibitor_II	COc1cc2ncnc(Nc3ccc(NC(=O)c4ccccc4)cc3)c2cc1OC	Residual Activity	'='	119.0	%				UO_0000187					False	CHEMBL2219261	Millipore: Percentage of residual kinase activity of MAP2K1 at 1uM relative to control. Control inhibitor: Phosphoric acid* at 0.3uM. Buffer: 50 mM Tris pH 7.5, 0.2 mM EGTA, 0.1% ?-mercaptoethanol, 0.01% Brij-35	B	BAO_0000357	single protein format	Homo sapiens	None	None	None	None	CHEMBL3587	Dual specificity mitogen-activated protein kinase kinase 1	Homo sapiens	SINGLE PROTEIN	CHEMBL2218924	1	Scientific Literature	Biochem. J.	2013	None
CHEMBL2333445		0	339.42	0	3.44	1	CCc1ccc(-c2ccc3c(c2)-c2[nH]ncc2S(=O)(=O)N3C)cc1	IC50	'='	8600.0	nM	5.07			UO_0000065	14.92	0.29	1.63	7.67	False	CHEMBL2345795	Inhibition of MEK1 (unknown origin)	B	BAO_0000357	single protein format	Homo sapiens	None	None	None	None	CHEMBL3587	Dual specificity mitogen-activated protein kinase kinase 1	Homo sapiens	SINGLE PROTEIN	CHEMBL2331389	1	Scientific Literature	Bioorg. Med. Chem. Lett.	2013	None
CHEMBL477989	SB590885	0	453.55	0	4.87	1, SB-590885	CN(C)CCOc1ccc(-c2nc(-c3ccncc3)c(-c3ccc4c(c3)CC/C4=N\O)[nH]2)cc1	Inhibition	'='	14.0	%				UO_0000187					False	CHEMBL984691	Inhibition of human MEK1 at 10 uM	B	BAO_0000357	single protein format	Homo sapiens	None	None	None	None	CHEMBL3587	Dual specificity mitogen-activated protein kinase kinase 1	Homo sapiens	SINGLE PROTEIN	CHEMBL1155855	1	Scientific Literature	Bioorg. Med. Chem. Lett.	2008	None
CHEMBL321749		0	225.25	0	2.11	5	Cn1cnc2c(Nc3ccccc3)ncnc21	Inhibition	'='	4.0	%				UO_0000187					False	CHEMBL830657	Inhibition of human Mitogen activated protein kinase kinase 1 (MEK1) at 30 uM	B	BAO_0000357	single protein format	Homo sapiens	None	None	None	None	CHEMBL3587	Dual specificity mitogen-activated protein kinase kinase 1	Homo sapiens	SINGLE PROTEIN	CHEMBL1141882	1	Scientific Literature	J. Med. Chem.	2005	None
CHEMBL175528		0	262.68	0	2.67	24	Fc1ccc(Cn2cnc3ncnc(Cl)c32)cc1	Inhibition	'='	4.0	%				UO_0000187					False	CHEMBL830657	Inhibition of human Mitogen activated protein kinase kinase 1 (MEK1) at 30 uM	B	BAO_0000357	single protein format	Homo sapiens	None	None	None	None	CHEMBL3587	Dual specificity mitogen-activated protein kinase kinase 1	Homo sapiens	SINGLE PROTEIN	CHEMBL1141882	1	Scientific Literature	J. Med. Chem.	2005	None
CHEMBL34184		0	463.48	0	4.11	31	N#C/C(=C(/N)Sc1ccccc1N)c1cccc(C(O)c2ccc([N+](=O)[O-])cc2[N+](=O)[O-])c1	IC50	'='	8.0	nM	8.10			UO_0000065	17.47	0.34	3.99	4.44	False	CHEMBL729500	Inhibitory potency against mitogen activated protein kinase kinase 1	B	BAO_0000357	single protein format	None	None	None	None	None	CHEMBL3587	Dual specificity mitogen-activated protein kinase kinase 1	Homo sapiens	SINGLE PROTEIN	CHEMBL1147629	1	Scientific Literature	Bioorg. Med. Chem. Lett.	2004	None
CHEMBL287959		0	423.54	1	5.45	12	N#C/C(=C(/N)Sc1ccccc1N)c1cccc(C(O)c2ccc3ccccc3c2)c1	IC50	'='	76.0	nM	7.12			UO_0000065	16.81	0.31	1.67	7.41	False	CHEMBL729500	Inhibitory potency against mitogen activated protein kinase kinase 1	B	BAO_0000357	single protein format	None	None	None	None	None	CHEMBL3587	Dual specificity mitogen-activated protein kinase kinase 1	Homo sapiens	SINGLE PROTEIN	CHEMBL1147629	1	Scientific Literature	Bioorg. Med. Chem. Lett.	2004	None
CHEMBL285661		0	387.51	0	4.47	27	CC(O)(c1ccccc1)c1cccc(/C(C#N)=C(\N)Sc2ccccc2N)c1	IC50	'='	682.0	nM	6.17			UO_0000065	15.91	0.30	1.70	6.42	False	CHEMBL729500	Inhibitory potency against mitogen activated protein kinase kinase 1	B	BAO_0000357	single protein format	None	None	None	None	None	CHEMBL3587	Dual specificity mitogen-activated protein kinase kinase 1	Homo sapiens	SINGLE PROTEIN	CHEMBL1147629	1	Scientific Literature	Bioorg. Med. Chem. Lett.	2004	None
CHEMBL31733		0	397.43	1	5.66	12	COc1cc2ncc(C#N)c(Nc3ccc(Oc4ccccc4)cc3)c2cc1OC	IC50	'='	9.0	nM	8.05			UO_0000065	20.24	0.37	2.39	10.53	False	CHEMBL675994	Inhibition of Dual specificity mitogen-activated protein kinase kinase (MEK-1)	B	BAO_0000357	single protein format	None	None	None	None	None	CHEMBL3587	Dual specificity mitogen-activated protein kinase kinase 1	Homo sapiens	SINGLE PROTEIN	CHEMBL1136058	1	Scientific Literature	Bioorg. Med. Chem. Lett.	2002	None
CHEMBL31149		0	516.64	2	5.67	15	COc1cc2c(Nc3ccc(OC4CCCCC4)cc3)c(C#N)cnc2cc1OCCCN1CCOCC1	IC50	'='	110.0	nM	6.96			UO_0000065	13.47	0.25	1.29	7.83	False	CHEMBL672143	Inhibitory activity against Dual specificity mitogen-activated protein kinase kinase using coupled MEK assay (which uses activated Raf to activate an inactivate GST-MEK)	B	BAO_0000357	single protein format	None	None	None	None	None	CHEMBL3587	Dual specificity mitogen-activated protein kinase kinase 1	Homo sapiens	SINGLE PROTEIN	CHEMBL1134081	1	Scientific Literature	Bioorg. Med. Chem. Lett.	2001	None
CHEMBL322395		0	519.43	2	6.66	15g	COc1cc(Nc2c(C#N)cnc3cc(-c4ccc(CN5CCOCC5)cc4)ccc23)c(Cl)cc1Cl	IC50	'='	280.0	nM	6.55			UO_0000065	12.62	0.25	-0.11	9.31	False	CHEMBL675995	Inhibition of Dual specificity mitogen-activated protein kinase kinase, MEK	B	BAO_0000357	single protein format	None	None	None	None	None	CHEMBL3587	Dual specificity mitogen-activated protein kinase kinase 1	Homo sapiens	SINGLE PROTEIN	CHEMBL1134917	1	Scientific Literature	Bioorg. Med. Chem. Lett.	2002	None
CHEMBL496073		0	467.53	1	6.14	21x	CC(C)(C)c1cccc(NC(=O)Nc2ccc(Oc3ccnc4[nH]c(=O)[nH]c34)c3ccccc23)c1	Residual_activity	'='	75.0	%				UO_0000187					False	CHEMBL1000632	Inhibition of MKK1 at 1 uM relative to control	B	BAO_0000357	single protein format	None	None	None	None	None	CHEMBL3587	Dual specificity mitogen-activated protein kinase kinase 1	Homo sapiens	SINGLE PROTEIN	CHEMBL1136991	1	Scientific Literature	J. Med. Chem.	2009	None
CHEMBL30763		0	397.43	1	5.66	9	COc1cc2ncc(C#N)c(Nc3cccc(Oc4ccccc4)c3)c2cc1OC	IC50	'='	160.0	nM	6.80			UO_0000065	17.10	0.31	1.14	8.90	False	CHEMBL675993	Inhibitory activity against Dual specificity mitogen-activated protein kinase kinase using direct MEK assay (which by-passes the need for activated Raf by using an activated GST-MEK)	B	BAO_0000357	single protein format	None	None	None	None	None	CHEMBL3587	Dual specificity mitogen-activated protein kinase kinase 1	Homo sapiens	SINGLE PROTEIN	CHEMBL1134081	1	Scientific Literature	Bioorg. Med. Chem. Lett.	2001	None
CHEMBL408564		0	347.17	0	3.33	34	O=C(Nc1n[nH]c2nc(-c3ccco3)c(Br)cc12)C1CC1	Inhibition	'='	19.0	%				UO_0000187					False	CHEMBL731421	Inhibition of Mitogen activated protein kinase kinase 1 at 10 uM	B	BAO_0000357	single protein format	Homo sapiens	None	None	None	None	CHEMBL3587	Dual specificity mitogen-activated protein kinase kinase 1	Homo sapiens	SINGLE PROTEIN	CHEMBL1136207	1	Scientific Literature	Bioorg. Med. Chem. Lett.	2003	None
CHEMBL405145		0	294.31	0	2.68	5	O=C(Nc1n[nH]c2nc(-c3ccc(O)cc3)ccc12)C1CC1	Inhibition	'='	12.0	%				UO_0000187					False	CHEMBL731421	Inhibition of Mitogen activated protein kinase kinase 1 at 10 uM	B	BAO_0000357	single protein format	Homo sapiens	None	None	None	None	CHEMBL3587	Dual specificity mitogen-activated protein kinase kinase 1	Homo sapiens	SINGLE PROTEIN	CHEMBL1136207	1	Scientific Literature	Bioorg. Med. Chem. Lett.	2003	None
CHEMBL318804		0	565.10	2	5.50	10a	COc1cc2c(Nc3ccc(Sc4nccn4C)c(Cl)c3)c(C#N)cnc2cc1OCCCN1CCOCC1	IC50	'='	8.0	nM	8.10			UO_0000065					False	CHEMBL709033	Inhibition of MEK1 phosphorylation in LoVo cells	F	BAO_0000219	cell-based format	Homo sapiens	None	None	LoVo	None	CHEMBL3587	Dual specificity mitogen-activated protein kinase kinase 1	Homo sapiens	SINGLE PROTEIN	CHEMBL1146624	1	Scientific Literature	Bioorg. Med. Chem. Lett.	2003	CHEMBL3307691
CHEMBL211546		0	245.31	0	2.37	16	N#Cc1c(O)nsc1NCCc1ccccc1	IC50	'>'	5000.0	nM				UO_0000065					False	CHEMBL867341	Inhibition of MEK1	B	BAO_0000357	single protein format	Homo sapiens	None	None	None	None	CHEMBL3587	Dual specificity mitogen-activated protein kinase kinase 1	Homo sapiens	SINGLE PROTEIN	CHEMBL1145349	1	Scientific Literature	Bioorg. Med. Chem. Lett.	2006	None
CHEMBL265478		0	452.46	0	4.49	16	CC(CO)/N=C(\N)c1c(O)nsc1Nc1ccc(Oc2cccc(C(F)(F)F)c2)cc1	IC50	'='	44.0	nM	7.36			UO_0000065	16.26	0.32	2.87	6.51	False	CHEMBL873739	Inhibition of MEK-1 activity	B	BAO_0000357	single protein format	Homo sapiens	None	None	None	None	CHEMBL3587	Dual specificity mitogen-activated protein kinase kinase 1	Homo sapiens	SINGLE PROTEIN	CHEMBL1137237	1	Scientific Literature	Bioorg. Med. Chem. Lett.	2006	None
CHEMBL425980		0	470.45	0	4.63	20	CC(CO)/N=C(\N)c1c(O)nsc1Nc1ccc(Oc2cc(F)cc(C(F)(F)F)c2)cc1	EC50	'='	30.0	nM	7.52			UO_0000065					False	CHEMBL873740	Inhibitory activity against MEK-1	F	BAO_0000019	assay format	Homo sapiens	None	None	None	None	CHEMBL3587	Dual specificity mitogen-activated protein kinase kinase 1	Homo sapiens	SINGLE PROTEIN	CHEMBL1137237	1	Scientific Literature	Bioorg. Med. Chem. Lett.	2006	None
CHEMBL214901		0	480.38	0	4.64	43	N/C(=N\N1CCOCC1)c1c(O)nsc1Nc1ccc(Oc2cc(Cl)ccc2Cl)cc1	EC50	'='	47.0	nM	7.33			UO_0000065					False	CHEMBL873740	Inhibitory activity against MEK-1	F	BAO_0000019	assay format	Homo sapiens	None	None	None	None	CHEMBL3587	Dual specificity mitogen-activated protein kinase kinase 1	Homo sapiens	SINGLE PROTEIN	CHEMBL1137237	1	Scientific Literature	Bioorg. Med. Chem. Lett.	2006	None
CHEMBL216500		0	436.71	0	3.96	64	CC(C)/N=C(\N)c1c(O)nsc1Nc1ccc(I)c(Cl)c1	IC50	'='	200.0	nM	6.70			UO_0000065	15.34	0.44	2.74	8.02	False	CHEMBL873739	Inhibition of MEK-1 activity	B	BAO_0000357	single protein format	Homo sapiens	None	None	None	None	CHEMBL3587	Dual specificity mitogen-activated protein kinase kinase 1	Homo sapiens	SINGLE PROTEIN	CHEMBL1137237	1	Scientific Literature	Bioorg. Med. Chem. Lett.	2006	None
CHEMBL367533		0	245.28	0	3.20	10	Fc1ccc(Sc2[nH]cnc3nccc2-3)cc1	Inhibition	'='	36.0	%				UO_0000187					False	CHEMBL830657	Inhibition of human Mitogen activated protein kinase kinase 1 (MEK1) at 30 uM	B	BAO_0000357	single protein format	Homo sapiens	None	None	None	None	CHEMBL3587	Dual specificity mitogen-activated protein kinase kinase 1	Homo sapiens	SINGLE PROTEIN	CHEMBL1141882	1	Scientific Literature	J. Med. Chem.	2005	None
CHEMBL216500		0	436.71	0	3.96	64	CC(C)/N=C(\N)c1c(O)nsc1Nc1ccc(I)c(Cl)c1	EC50	'='	6190.0	nM	5.21			UO_0000065					False	CHEMBL873740	Inhibitory activity against MEK-1	F	BAO_0000019	assay format	Homo sapiens	None	None	None	None	CHEMBL3587	Dual specificity mitogen-activated protein kinase kinase 1	Homo sapiens	SINGLE PROTEIN	CHEMBL1137237	1	Scientific Literature	Bioorg. Med. Chem. Lett.	2006	None
CHEMBL383172		0	403.45	0	4.00	3b	Cc1ccc(C(=O)Nc2ccon2)cc1Nc1ncnc(NC2CCCC2)c1C#N	IC50	'>'	25000.0	nM				UO_0000065					False	CHEMBL872210	Inhibitory concentration against MEK	B	BAO_0000357	single protein format	None	None	None	None	None	CHEMBL3587	Dual specificity mitogen-activated protein kinase kinase 1	Homo sapiens	SINGLE PROTEIN	CHEMBL1141103	1	Scientific Literature	J. Med. Chem.	2005	None
CHEMBL383108		0	412.45	0	4.80	14a	CNC(=O)Nc1cn2ncc(C#N)c(Nc3ccc(Oc4ccccc4)cc3)c2c1C	Activity	'='	9.78	uM				UO_0000064					False	CHEMBL862237	Antiproliferative activity against MEK2 cells (Rat1 cells transformed by human MEK1 cDNA)	F	BAO_0000219	cell-based format	Homo sapiens	None	None	Rat1	None	CHEMBL3587	Dual specificity mitogen-activated protein kinase kinase 1	Homo sapiens	SINGLE PROTEIN	CHEMBL1148629	1	Scientific Literature	Bioorg. Med. Chem. Lett.	2006	CHEMBL3307665
CHEMBL371969		0	456.50	1	5.46	11c	CCOCc1c(C(=O)OCC)cn2ncc(C#N)c(Nc3ccc(Oc4ccccc4)cc3)c12	IC50	'='	331.0	nM	6.48			UO_0000065	14.20	0.26	1.02	6.62	False	CHEMBL861916	Inhibitory activity against MEK	B	BAO_0000357	single protein format	None	None	None	None	None	CHEMBL3587	Dual specificity mitogen-activated protein kinase kinase 1	Homo sapiens	SINGLE PROTEIN	CHEMBL1148629	1	Scientific Literature	Bioorg. Med. Chem. Lett.	2006	None
CHEMBL201186		0	428.45	0	4.41	11a	CCOC(=O)c1cn2ncc(C#N)c(Nc3ccc(Oc4ccccc4)cc3)c2c1CO	IC50	'='	203.0	nM	6.69			UO_0000065	15.62	0.29	2.28	6.15	False	CHEMBL861916	Inhibitory activity against MEK	B	BAO_0000357	single protein format	None	None	None	None	None	CHEMBL3587	Dual specificity mitogen-activated protein kinase kinase 1	Homo sapiens	SINGLE PROTEIN	CHEMBL1148629	1	Scientific Literature	Bioorg. Med. Chem. Lett.	2006	None
CHEMBL383098		0	412.45	1	5.23	5c	CCOC(=O)c1cn2ncc(C#N)c(Nc3cccc(Oc4ccccc4)c3)c2c1C	IC50	'='	2650.0	nM	5.58			UO_0000065	13.52	0.25	0.35	6.29	False	CHEMBL861916	Inhibitory activity against MEK	B	BAO_0000357	single protein format	None	None	None	None	None	CHEMBL3587	Dual specificity mitogen-activated protein kinase kinase 1	Homo sapiens	SINGLE PROTEIN	CHEMBL1148629	1	Scientific Literature	Bioorg. Med. Chem. Lett.	2006	None
CHEMBL202228		0	466.52	0	3.93	8	Cc1c(C(=O)O)cn2ncc(CNS(C)(=O)=O)c(Nc3ccc(Oc4ccccc4)cc3)c12	IC50	'>'	25000.0	nM				UO_0000065					False	CHEMBL861916	Inhibitory activity against MEK	B	BAO_0000357	single protein format	None	None	None	None	None	CHEMBL3587	Dual specificity mitogen-activated protein kinase kinase 1	Homo sapiens	SINGLE PROTEIN	CHEMBL1148629	1	Scientific Literature	Bioorg. Med. Chem. Lett.	2006	None
CHEMBL210072		0	322.35	0	0.88	32	COc1cc(Nc2snc(O)c2C2=NNNN2)cc(OC)c1	IC50	'>'	2000.0	nM				UO_0000065					False	CHEMBL867341	Inhibition of MEK1	B	BAO_0000357	single protein format	Homo sapiens	None	None	None	None	CHEMBL3587	Dual specificity mitogen-activated protein kinase kinase 1	Homo sapiens	SINGLE PROTEIN	CHEMBL1145349	1	Scientific Literature	Bioorg. Med. Chem. Lett.	2006	None
CHEMBL209793		0	217.25	0	2.46	1	N#Cc1c(O)nsc1Nc1ccccc1	IC50	'='	7000.0	nM	5.16			UO_0000065	23.73	0.47	2.69	7.48	False	CHEMBL867341	Inhibition of MEK1	B	BAO_0000357	single protein format	Homo sapiens	None	None	None	None	CHEMBL3587	Dual specificity mitogen-activated protein kinase kinase 1	Homo sapiens	SINGLE PROTEIN	CHEMBL1145349	1	Scientific Literature	Bioorg. Med. Chem. Lett.	2006	None
CHEMBL317720		0	380.50	0	3.12	17	N#CC(=C(/N)Sc1ccc(N)cc1)/C(C#N)=C(\N)Sc1ccc(N)cc1	IC50	'='	500.0	nM	6.30			UO_0000065	16.56	0.33	3.18	4.15	False	CHEMBL711119	Non-competitive inhibition of the dual specificity kinase MEK	B	BAO_0000357	single protein format	None	None	None	None	None	CHEMBL3587	Dual specificity mitogen-activated protein kinase kinase 1	Homo sapiens	SINGLE PROTEIN	CHEMBL1130626	1	Scientific Literature	Bioorg. Med. Chem. Lett.	1998	None
CHEMBL362155	GW827102X	0	490.45	1	5.39	GW827102X	FC(F)(F)c1cccc(-c2nn3ncccc3c2-c2ccnc(Nc3ccc4c(c3)OCCO4)n2)c1	Inhibition	'='	4.08	%				UO_0000187					False	CHEMBL1962207	GSK_PKIS: MEK1 mean inhibition at 1 uM [Nanosyn]	B	BAO_0000357	single protein format	None	None	None	None	None	CHEMBL3587	Dual specificity mitogen-activated protein kinase kinase 1	Homo sapiens	SINGLE PROTEIN	CHEMBL1961873	16	GSK Published Kinase Inhibitor Set			None
CHEMBL265786		0	542.60	1	4.94	15c	COc1ccccc1Oc1ccc(Nc2c(C#N)cnn3cc(NC(=O)OCCN4CCOCC4)c(C)c23)cc1	IC50	'='	48.0	nM	7.32			UO_0000065	13.49	0.25	2.38	5.98	False	CHEMBL861916	Inhibitory activity against MEK	B	BAO_0000357	single protein format	None	None	None	None	None	CHEMBL3587	Dual specificity mitogen-activated protein kinase kinase 1	Homo sapiens	SINGLE PROTEIN	CHEMBL1148629	1	Scientific Literature	Bioorg. Med. Chem. Lett.	2006	None
CHEMBL414856		0	541.61	1	4.51	14e	COc1cccc(Oc2ccc(Nc3c(C#N)cnn4cc(NC(=O)NCCN5CCOCC5)c(C)c34)cc2)c1	IC50	'='	29.0	nM	7.54			UO_0000065	13.92	0.26	3.03	6.02	False	CHEMBL861916	Inhibitory activity against MEK	B	BAO_0000357	single protein format	None	None	None	None	None	CHEMBL3587	Dual specificity mitogen-activated protein kinase kinase 1	Homo sapiens	SINGLE PROTEIN	CHEMBL1148629	1	Scientific Literature	Bioorg. Med. Chem. Lett.	2006	None
CHEMBL204147		0	495.56	1	5.85	18	Cc1c(NS(=O)(=O)c2ccccc2)cn2ncc(C#N)c(Nc3ccc(Oc4ccccc4)cc3)c12	IC50	'='	14600.0	nM	4.84			UO_0000065	9.76	0.18	-1.01	4.46	False	CHEMBL861916	Inhibitory activity against MEK	B	BAO_0000357	single protein format	None	None	None	None	None	CHEMBL3587	Dual specificity mitogen-activated protein kinase kinase 1	Homo sapiens	SINGLE PROTEIN	CHEMBL1148629	1	Scientific Literature	Bioorg. Med. Chem. Lett.	2006	None
CHEMBL202286		0	516.56	2	6.26	17c	CC(=O)Nc1cccc(C(=O)Nc2cn3ncc(C#N)c(Nc4ccc(Oc5ccccc5)cc4)c3c2C)c1	IC50	'='	14.0	nM	7.85			UO_0000065	15.20	0.28	1.59	6.52	False	CHEMBL861916	Inhibitory activity against MEK	B	BAO_0000357	single protein format	None	None	None	None	None	CHEMBL3587	Dual specificity mitogen-activated protein kinase kinase 1	Homo sapiens	SINGLE PROTEIN	CHEMBL1148629	1	Scientific Literature	Bioorg. Med. Chem. Lett.	2006	None
CHEMBL201389		0	413.44	1	5.23	15a	COC(=O)Nc1cn2ncc(C#N)c(Nc3ccc(Oc4ccccc4)cc3)c2c1C	IC50	'='	23.0	nM	7.64			UO_0000065	18.47	0.34	2.41	7.59	False	CHEMBL861916	Inhibitory activity against MEK	B	BAO_0000357	single protein format	None	None	None	None	None	CHEMBL3587	Dual specificity mitogen-activated protein kinase kinase 1	Homo sapiens	SINGLE PROTEIN	CHEMBL1148629	1	Scientific Literature	Bioorg. Med. Chem. Lett.	2006	None
CHEMBL377497		0	320.35	0	3.43	5a	CCOC(=O)c1cn2ncc(C#N)c(Nc3ccccc3)c2c1C	IC50	'>'	25000.0	nM				UO_0000065					False	CHEMBL861916	Inhibitory activity against MEK	B	BAO_0000357	single protein format	None	None	None	None	None	CHEMBL3587	Dual specificity mitogen-activated protein kinase kinase 1	Homo sapiens	SINGLE PROTEIN	CHEMBL1148629	1	Scientific Literature	Bioorg. Med. Chem. Lett.	2006	None
CHEMBL506414	GW684626B	0	467.98	1	7.53	GW684626B	Fc1cccc(COc2ccc(Nc3ncnc4sc(-c5cccs5)cc34)cc2Cl)c1	Inhibition	'='	2.3	%				UO_0000187					False	CHEMBL1962206	GSK_PKIS: MEK1 mean inhibition at 0.1 uM [Nanosyn]	B	BAO_0000357	single protein format	None	None	None	None	None	CHEMBL3587	Dual specificity mitogen-activated protein kinase kinase 1	Homo sapiens	SINGLE PROTEIN	CHEMBL1961873	16	GSK Published Kinase Inhibitor Set			None
CHEMBL417835		0	276.24	0	1.62	50	Cn1sc(=O)n(-c2ccc(C(F)(F)F)cc2)c1=O	Inhibition	'<'	10.0	%				UO_0000187					False	CHEMBL920009	Inhibition of MEK1K at 10 uM	B	BAO_0000357	single protein format	Homo sapiens	None	None	None	None	CHEMBL3587	Dual specificity mitogen-activated protein kinase kinase 1	Homo sapiens	SINGLE PROTEIN	CHEMBL1139464	1	Scientific Literature	J. Med. Chem.	2005	None
CHEMBL391586		0	367.20	0	4.05	1	N#Cc1c(-c2ccccc2)cc(-c2cc(Br)ccc2O)[nH]c1=O	IC50	'>'	20000.0	nM				UO_0000065					False	CHEMBL903378	Inhibition of MEK1 kinase	B	BAO_0000357	single protein format	None	None	None	None	None	CHEMBL3587	Dual specificity mitogen-activated protein kinase kinase 1	Homo sapiens	SINGLE PROTEIN	CHEMBL1139114	1	Scientific Literature	Bioorg. Med. Chem. Lett.	2007	None
CHEMBL508307		0	602.07	2	5.24	9	CC(=O)N1CCN(C(=O)Cc2ccc(Nc3ncc(F)c(Nc4ccc(C(=O)Nc5ccccc5Cl)cc4)n3)cc2)CC1	Inhibition	'='	21.0	%				UO_0000187					False	CHEMBL970599	Inhibition of MEK1 at 1 uM	B	BAO_0000357	single protein format	None	None	None	None	None	CHEMBL3587	Dual specificity mitogen-activated protein kinase kinase 1	Homo sapiens	SINGLE PROTEIN	CHEMBL1138512	1	Scientific Literature	J. Med. Chem.	2009	None
CHEMBL97205		0	380.50	0	3.12	13	N#CC(=C(/N)Sc1cccc(N)c1)/C(C#N)=C(\N)Sc1cccc(N)c1	IC50	'='	4800.0	nM	5.32			UO_0000065	13.98	0.28	2.20	3.51	False	CHEMBL711119	Non-competitive inhibition of the dual specificity kinase MEK	B	BAO_0000357	single protein format	None	None	None	None	None	CHEMBL3587	Dual specificity mitogen-activated protein kinase kinase 1	Homo sapiens	SINGLE PROTEIN	CHEMBL1130626	1	Scientific Literature	Bioorg. Med. Chem. Lett.	1998	None
CHEMBL246089		0	426.46	0	0.94	79	CC1CNC(=O)c2[nH]c3ccc(C(=O)Nc4nc(C(=O)NCC(N)=O)cs4)cc3c21	IC50	'='	800.0	nM	6.10			UO_0000065	14.30	0.28	5.16	3.83	False	CHEMBL923958	Inhibition of MK1 after 30 mins by IMAP assay	B	BAO_0000357	single protein format	Homo sapiens	None	None	None	None	CHEMBL3587	Dual specificity mitogen-activated protein kinase kinase 1	Homo sapiens	SINGLE PROTEIN	CHEMBL1140661	1	Scientific Literature	Bioorg. Med. Chem. Lett.	2007	None
CHEMBL377734		0	401.44	0	4.06	14	O=C(NC1CC1)c1cc(NCc2cnc(Nc3ccccn3)s2)c(F)cc1F	IC50	'>'	5000.0	nM				UO_0000065					False	CHEMBL866826	Inhibition of MEK	B	BAO_0000357	single protein format	Homo sapiens	None	None	None	None	CHEMBL3587	Dual specificity mitogen-activated protein kinase kinase 1	Homo sapiens	SINGLE PROTEIN	CHEMBL1138058	1	Scientific Literature	J. Med. Chem.	2006	None
CHEMBL211359		0	416.29	0	3.62	53	Cc1cc(I)ccc1Nc1snc(O)c1/C(N)=N/C(C)C	IC50	'='	62.0	nM	7.21			UO_0000065	17.31	0.47	3.59	8.63	True	CHEMBL867341	Inhibition of MEK1	B	BAO_0000357	single protein format	Homo sapiens	None	None	None	None	CHEMBL3587	Dual specificity mitogen-activated protein kinase kinase 1	Homo sapiens	SINGLE PROTEIN	CHEMBL1145349	1	Scientific Literature	Bioorg. Med. Chem. Lett.	2006	None
CHEMBL279185		0	1330.54	None	None	5	N=C(N)NCCC[C@@H](NC(=O)[C@@H](CCCNC(=N)N)NC(=O)[C@@H](CCCNC(=N)N)NC(=O)[C@@H](CCCNC(=N)N)NC(=O)[C@@H](CCCNC(=N)N)NC(=O)[C@@H](CCCNC(=N)N)NC(=O)CCCCCNC(=O)[C@H]1O[C@@H](n2cnc3c(N)ncnc32)[C@H](O)[C@@H]1O)C(N)=O	Activity	'='	77.0	%				UO_0000187					False	CHEMBL856396	Percent residual activity, relative to control, of MKK1 at 1 uM concentration of inhibitor in presence of 5 uM ATP	B	BAO_0000357	single protein format	Homo sapiens	None	None	None	None	CHEMBL3587	Dual specificity mitogen-activated protein kinase kinase 1	Homo sapiens	SINGLE PROTEIN	CHEMBL1137240	1	Scientific Literature	J. Med. Chem.	2006	None
CHEMBL386230		0	400.53	0	3.83	13	CC(CO)/N=C(\N)c1c(O)nsc1Nc1ccc(Sc2ccccc2)cc1	IC50	'='	45.0	nM	7.35			UO_0000065	18.34	0.37	3.52	7.08	False	CHEMBL873739	Inhibition of MEK-1 activity	B	BAO_0000357	single protein format	Homo sapiens	None	None	None	None	CHEMBL3587	Dual specificity mitogen-activated protein kinase kinase 1	Homo sapiens	SINGLE PROTEIN	CHEMBL1137237	1	Scientific Literature	Bioorg. Med. Chem. Lett.	2006	None
CHEMBL217832		0	470.45	0	4.63	17	CC(CO)/N=C(\N)c1c(O)nsc1Nc1ccc(Oc2cccc(C(F)(F)F)c2F)cc1	EC50	'='	123.0	nM	6.91			UO_0000065					False	CHEMBL873740	Inhibitory activity against MEK-1	F	BAO_0000019	assay format	Homo sapiens	None	None	None	None	CHEMBL3587	Dual specificity mitogen-activated protein kinase kinase 1	Homo sapiens	SINGLE PROTEIN	CHEMBL1137237	1	Scientific Literature	Bioorg. Med. Chem. Lett.	2006	None
CHEMBL217126		0	521.35	2	5.80	22	CC(CO)/N=C(\N)c1c(O)nsc1Nc1ccc(Oc2cccc(C(F)(F)F)c2Cl)c(Cl)c1	EC50	'='	70.0	nM	7.16			UO_0000065					False	CHEMBL873740	Inhibitory activity against MEK-1	F	BAO_0000019	assay format	Homo sapiens	None	None	None	None	CHEMBL3587	Dual specificity mitogen-activated protein kinase kinase 1	Homo sapiens	SINGLE PROTEIN	CHEMBL1137237	1	Scientific Literature	Bioorg. Med. Chem. Lett.	2006	None
CHEMBL180020		0	318.41	0	4.03	57	c1ccc(Cn2cnc3c(Sc4ccccc4)ncnc32)cc1	Inhibition	'='	6.0	%				UO_0000187					False	CHEMBL830657	Inhibition of human Mitogen activated protein kinase kinase 1 (MEK1) at 30 uM	B	BAO_0000357	single protein format	Homo sapiens	None	None	None	None	CHEMBL3587	Dual specificity mitogen-activated protein kinase kinase 1	Homo sapiens	SINGLE PROTEIN	CHEMBL1141882	1	Scientific Literature	J. Med. Chem.	2005	None
CHEMBL414139		0	510.59	2	5.75	14	COc1cc2c(Nc3ccc(Oc4ccccc4)cc3)c(C#N)cnc2cc1OCCCN1CCOCC1	IC50	'='	7.0	nM	8.15			UO_0000065	15.97	0.29	2.40	9.18	True	CHEMBL710957	Inhibition of ERK-phosphorylation by MEK-ERK in direct ELISA	B	BAO_0000357	single protein format	Homo sapiens	None	None	None	None	CHEMBL3587	Dual specificity mitogen-activated protein kinase kinase 1	Homo sapiens	SINGLE PROTEIN	CHEMBL1133366	1	Scientific Literature	Bioorg. Med. Chem. Lett.	2000	None
CHEMBL34072		0	431.52	0	4.06	14	N#C/C(=C(/N)Sc1ccccc1N)c1cccc(C(O)c2ccc3c(c2)OCCO3)c1	IC50	'='	25.0	nM	7.60			UO_0000065	17.62	0.33	3.54	6.64	False	CHEMBL729500	Inhibitory potency against mitogen activated protein kinase kinase 1	B	BAO_0000357	single protein format	None	None	None	None	None	CHEMBL3587	Dual specificity mitogen-activated protein kinase kinase 1	Homo sapiens	SINGLE PROTEIN	CHEMBL1147629	1	Scientific Literature	Bioorg. Med. Chem. Lett.	2004	None
CHEMBL198740		0	358.40	0	3.84	31{37}	O=c1cc(N2CCOCC2)oc2cc(-c3ccc4ncccc4c3)ccc12	Activity						Not Determined						False	CHEMBL860390	Inhibitory activity against MEK1 at 10 uM	B	BAO_0000357	single protein format	Homo sapiens	None	None	None	None	CHEMBL3587	Dual specificity mitogen-activated protein kinase kinase 1	Homo sapiens	SINGLE PROTEIN	CHEMBL1141870	1	Scientific Literature	J. Med. Chem.	2005	None
CHEMBL80837		0	371.82	0	4.41	GC63	Cc1c(Cc2ccccc2)c(=O)oc2cc(OC(=O)N(C)C)c(Cl)cc12	Activity						Active						False	CHEMBL868750	Inhibition of ERK phosphorylation in THP1 cells	F	BAO_0000219	cell-based format	Homo sapiens	None	None	THP-1	None	CHEMBL3587	Dual specificity mitogen-activated protein kinase kinase 1	Homo sapiens	SINGLE PROTEIN	CHEMBL1141961	1	Scientific Literature	Bioorg. Med. Chem. Lett.	2005	CHEMBL3307574
CHEMBL200275		0	371.44	0	4.76	31{9}	Cc1ccc(-c2ccc3c(=O)cc(N4CCOCC4)oc3c2)c2ccccc12	Activity						Not Determined						False	CHEMBL860390	Inhibitory activity against MEK1 at 10 uM	B	BAO_0000357	single protein format	Homo sapiens	None	None	None	None	CHEMBL3587	Dual specificity mitogen-activated protein kinase kinase 1	Homo sapiens	SINGLE PROTEIN	CHEMBL1141870	1	Scientific Literature	J. Med. Chem.	2005	None
CHEMBL375609		0	361.25	0	2.99	1	CC(CO)/N=C(\N)c1c(O)nsc1Nc1cccc(Cl)c1Cl	EC50	'='	375.0	nM	6.43			UO_0000065					False	CHEMBL873740	Inhibitory activity against MEK-1	F	BAO_0000019	assay format	Homo sapiens	None	None	None	None	CHEMBL3587	Dual specificity mitogen-activated protein kinase kinase 1	Homo sapiens	SINGLE PROTEIN	CHEMBL1137237	1	Scientific Literature	Bioorg. Med. Chem. Lett.	2006	None
CHEMBL265478		0	452.46	0	4.49	16	CC(CO)/N=C(\N)c1c(O)nsc1Nc1ccc(Oc2cccc(C(F)(F)F)c2)cc1	EC50	'='	140.0	nM	6.85			UO_0000065					False	CHEMBL873740	Inhibitory activity against MEK-1	F	BAO_0000019	assay format	Homo sapiens	None	None	None	None	CHEMBL3587	Dual specificity mitogen-activated protein kinase kinase 1	Homo sapiens	SINGLE PROTEIN	CHEMBL1137237	1	Scientific Literature	Bioorg. Med. Chem. Lett.	2006	None
CHEMBL269696		0	471.34	0	4.92	29	CC(CO)/N=C(\N)c1c(O)nsc1Nc1ccc(Oc2cc(F)ccc2Cl)c(Cl)c1	EC50	'>'	10.0	nM				UO_0000065					False	CHEMBL873740	Inhibitory activity against MEK-1	F	BAO_0000019	assay format	Homo sapiens	None	None	None	None	CHEMBL3587	Dual specificity mitogen-activated protein kinase kinase 1	Homo sapiens	SINGLE PROTEIN	CHEMBL1137237	1	Scientific Literature	Bioorg. Med. Chem. Lett.	2006	None
CHEMBL321078		0	544.68	2	5.15	10c	COc1cc2c(Nc3ccc(Sc4nccn4C)c(C)c3)c(C#N)cnc2cc1OCCCN1CCOCC1	IC50	'='	28.0	nM	7.55			UO_0000065	13.87	0.26	2.40	7.75	False	CHEMBL734032	Inhibitory concentration against Mitogen activated protein kinase kinase kinase 1 was determined using Raf/MEK1 coupled assay	B	BAO_0000357	single protein format	None	None	None	None	None	CHEMBL3587	Dual specificity mitogen-activated protein kinase kinase 1	Homo sapiens	SINGLE PROTEIN	CHEMBL1146624	1	Scientific Literature	Bioorg. Med. Chem. Lett.	2003	None
CHEMBL201136		0	434.65	0	3.04	14	COc1ncc(C(=O)NOCCO)c(Nc2ccc(Br)cc2F)c1Cl	IC50	'='	6786.0	nM	5.17			UO_0000065	11.89	0.28	2.13	5.57	False	CHEMBL859549	Inhibitory activity against MEK1	B	BAO_0000357	single protein format	Homo sapiens	None	None	None	None	CHEMBL3587	Dual specificity mitogen-activated protein kinase kinase 1	Homo sapiens	SINGLE PROTEIN	CHEMBL1147738	1	Scientific Literature	J. Med. Chem.	2006	None
CHEMBL214816		0	453.35	0	4.78	38	CC(CO)/N=C(\N)c1c(O)nsc1Nc1ccc(Oc2ccc(Cl)cc2Cl)cc1	EC50	'='	140.0	nM	6.85			UO_0000065					False	CHEMBL873740	Inhibitory activity against MEK-1	F	BAO_0000019	assay format	Homo sapiens	None	None	None	None	CHEMBL3587	Dual specificity mitogen-activated protein kinase kinase 1	Homo sapiens	SINGLE PROTEIN	CHEMBL1137237	1	Scientific Literature	Bioorg. Med. Chem. Lett.	2006	None
CHEMBL215038		0	454.89	0	4.40	40	CC(CO)/N=C(\N)c1c(O)nsc1Nc1ccc(Oc2cc(F)cc(F)c2Cl)cc1	IC50	'='	37.0	nM	7.43			UO_0000065	16.34	0.34	3.03	6.58	False	CHEMBL873739	Inhibition of MEK-1 activity	B	BAO_0000357	single protein format	Homo sapiens	None	None	None	None	CHEMBL3587	Dual specificity mitogen-activated protein kinase kinase 1	Homo sapiens	SINGLE PROTEIN	CHEMBL1137237	1	Scientific Literature	Bioorg. Med. Chem. Lett.	2006	None
CHEMBL384012		0	469.35	0	3.75	52	N/C(=N\CC(O)CO)c1c(O)nsc1Nc1ccc(Oc2cc(Cl)ccc2Cl)cc1	IC50	'='	46.0	nM	7.34			UO_0000065	15.63	0.33	3.59	5.51	False	CHEMBL873739	Inhibition of MEK-1 activity	B	BAO_0000357	single protein format	Homo sapiens	None	None	None	None	CHEMBL3587	Dual specificity mitogen-activated protein kinase kinase 1	Homo sapiens	SINGLE PROTEIN	CHEMBL1137237	1	Scientific Literature	Bioorg. Med. Chem. Lett.	2006	None
CHEMBL3819302		0	982.75	3	5.28	14	O=C(NOCCOCCOCCOCCN1CCN(c2nc(N3CCOCC3)nc(-n3c(C(F)F)nc4ccccc43)n2)CC1)c1ccc(F)c(F)c1Nc1ccc(I)cc1F	IC50	'='	0.015	nM	10.82			UO_0000065	11.01	0.24	5.54	7.05	False	CHEMBL3820565	Inhibition of purified MEK1 (unknown origin) assessed as reduction in phosphorylation of inactive Erk2 incubated for 30 mins by Kinase-Glo luminescent kinase assay	B	BAO_0000357	single protein format	Homo sapiens	None	None	None	None	CHEMBL3587	Dual specificity mitogen-activated protein kinase kinase 1	Homo sapiens	SINGLE PROTEIN	CHEMBL3817736	1	Scientific Literature	J. Med. Chem.	2016	None
CHEMBL281662		0	509.61	1	4.95	20	COc1cc2c(Nc3ccc(Cc4ccccn4)cc3)c(C#N)cnc2cc1OCCCN1CCOCC1	IC50	'='	18.0	nM	7.75			UO_0000065	15.20	0.28	2.79	8.37	False	CHEMBL672143	Inhibitory activity against Dual specificity mitogen-activated protein kinase kinase using coupled MEK assay (which uses activated Raf to activate an inactivate GST-MEK)	B	BAO_0000357	single protein format	None	None	None	None	None	CHEMBL3587	Dual specificity mitogen-activated protein kinase kinase 1	Homo sapiens	SINGLE PROTEIN	CHEMBL1134081	1	Scientific Literature	Bioorg. Med. Chem. Lett.	2001	None
CHEMBL102374		0	593.15	2	6.11	10f	COc1cc2c(Nc3ccc(Sc4nc(C)c(C)n4C)c(Cl)c3)c(C#N)cnc2cc1OCCCN1CCOCC1	IC50	'='	2.0	nM	8.70			UO_0000065	14.67	0.29	2.59	8.93	False	CHEMBL734032	Inhibitory concentration against Mitogen activated protein kinase kinase kinase 1 was determined using Raf/MEK1 coupled assay	B	BAO_0000357	single protein format	None	None	None	None	None	CHEMBL3587	Dual specificity mitogen-activated protein kinase kinase 1	Homo sapiens	SINGLE PROTEIN	CHEMBL1146624	1	Scientific Literature	Bioorg. Med. Chem. Lett.	2003	None
CHEMBL414139		0	510.59	2	5.75	(p1), 2	COc1cc2c(Nc3ccc(Oc4ccccc4)cc3)c(C#N)cnc2cc1OCCCN1CCOCC1	IC50	'>'	1000.0	nM				UO_0000065					False	CHEMBL709033	Inhibition of MEK1 phosphorylation in LoVo cells	F	BAO_0000219	cell-based format	Homo sapiens	None	None	LoVo	None	CHEMBL3587	Dual specificity mitogen-activated protein kinase kinase 1	Homo sapiens	SINGLE PROTEIN	CHEMBL1146624	1	Scientific Literature	Bioorg. Med. Chem. Lett.	2003	CHEMBL3307691
CHEMBL1794051		0	522.96	1	4.81	GW-5074	Oc1c(Br)cc(C=C2c3cc(I)ccc3NC2O)cc1Br	Activity	'='	73.0	%				UO_0000187					False	CHEMBL1062820	Percentage MKK1 activity remaining in the presence of 1uM inhibitor	B	BAO_0000357	single protein format	Homo sapiens	None	None	None	None	CHEMBL3587	Dual specificity mitogen-activated protein kinase kinase 1	Homo sapiens	SINGLE PROTEIN	CHEMBL1150976	1	Scientific Literature	Biochem. J.	2007	None
CHEMBL559147	Y-27632	0	247.34	0	2.17	Y27632	C[C@@H](N)[C@H]1CC[C@H](C(=O)Nc2ccncc2)CC1	Activity	'='	96.0	%				UO_0000187					False	CHEMBL1060147	Percentage MKK1 activity remaining in the presence of 10uM inhibitor	B	BAO_0000357	single protein format	Homo sapiens	None	None	None	None	CHEMBL3587	Dual specificity mitogen-activated protein kinase kinase 1	Homo sapiens	SINGLE PROTEIN	CHEMBL1150976	1	Scientific Literature	Biochem. J.	2007	None
CHEMBL412142	CHIR-99021	0	465.35	0	4.94	CT 99021	Cc1c[nH]c(-c2cnc(NCCNc3ccc(C#N)cn3)nc2-c2ccc(Cl)cc2Cl)n1	Activity	'='	71.0	%				UO_0000187					False	CHEMBL1062820	Percentage MKK1 activity remaining in the presence of 1uM inhibitor	B	BAO_0000357	single protein format	Homo sapiens	None	None	None	None	CHEMBL3587	Dual specificity mitogen-activated protein kinase kinase 1	Homo sapiens	SINGLE PROTEIN	CHEMBL1150976	1	Scientific Literature	Biochem. J.	2007	None
CHEMBL269538	HARMINE	0	212.25	0	3.03	Harmine	COc1ccc2c(c1)[nH]c1c(C)nccc12	Activity	'='	73.0	%				UO_0000187					False	CHEMBL1062820	Percentage MKK1 activity remaining in the presence of 1uM inhibitor	B	BAO_0000357	single protein format	Homo sapiens	None	None	None	None	CHEMBL3587	Dual specificity mitogen-activated protein kinase kinase 1	Homo sapiens	SINGLE PROTEIN	CHEMBL1150976	1	Scientific Literature	Biochem. J.	2007	None
CHEMBL2000619		0	395.46	0	4.86	SID17432803	CN(C)c1ccc(/N=C2\C(=O)N(C)c3cccc4c(O)c5ccccc5c2c34)cc1	Potency	'='	1995.3	nM	5.70		Inconclusive	UO_0000065					False	CHEMBL1614327	PUBCHEM_BIOASSAY: Assay for Inhibitors of the ERK Signaling Pathway using a Homogeneous Screening Assay: MEK Inhibition. (Class of assay: confirmatory) [Related pubchem assays: 1454, 995 ]	F	BAO_0000019	assay format	Homo sapiens	None	None	None	None	CHEMBL3587	Dual specificity mitogen-activated protein kinase kinase 1	Homo sapiens	SINGLE PROTEIN	CHEMBL1201862	7	PubChem BioAssays			None
CHEMBL367470		0	240.24	0	2.61	31	Fc1ccc(/C=C/c2[nH]cnc3ncnc2-3)cc1	Inhibition	'='	7.0	%				UO_0000187					False	CHEMBL830657	Inhibition of human Mitogen activated protein kinase kinase 1 (MEK1) at 30 uM	B	BAO_0000357	single protein format	Homo sapiens	None	None	None	None	CHEMBL3587	Dual specificity mitogen-activated protein kinase kinase 1	Homo sapiens	SINGLE PROTEIN	CHEMBL1141882	1	Scientific Literature	J. Med. Chem.	2005	None
CHEMBL555689		0	289.32	0	0.59	SID850758	CCn1nc(-c2cccs2)nc2c(=O)n(C)c(=O)nc1-2	Potency	'='	891.3	nM	6.05		Active	UO_0000065					False	CHEMBL1614327	PUBCHEM_BIOASSAY: Assay for Inhibitors of the ERK Signaling Pathway using a Homogeneous Screening Assay: MEK Inhibition. (Class of assay: confirmatory) [Related pubchem assays: 1454, 995 ]	F	BAO_0000019	assay format	Homo sapiens	None	None	None	None	CHEMBL3587	Dual specificity mitogen-activated protein kinase kinase 1	Homo sapiens	SINGLE PROTEIN	CHEMBL1201862	7	PubChem BioAssays			None
CHEMBL2376666		0	560.32	1	3.82	1	NC(=O)c1c(Nc2ccc(I)cc2F)cc(F)cc1Oc1cccc(NS(N)(=O)=O)c1	IC50	'='	14.0	nM	7.85			UO_0000065	14.02	0.35	4.03	5.75	False	CHEMBL3750088	Inhibition of MEK1 (unknown origin) using biotinylated ERK1 as substrate incubated for 2 hrs by fluorescence analysis	B	BAO_0000357	single protein format	Homo sapiens	None	None	None	None	CHEMBL3587	Dual specificity mitogen-activated protein kinase kinase 1	Homo sapiens	SINGLE PROTEIN	CHEMBL3745607	1	Scientific Literature	Bioorg. Med. Chem. Lett.	2016	None
CHEMBL3746142		0	560.32	1	3.82	16	NC(=O)c1c(Nc2ccc(I)cc2F)cc(F)cc1Oc1ccccc1NS(N)(=O)=O	IC50	'='	81.0	nM	7.09			UO_0000065	12.66	0.31	3.27	5.19	False	CHEMBL3750088	Inhibition of MEK1 (unknown origin) using biotinylated ERK1 as substrate incubated for 2 hrs by fluorescence analysis	B	BAO_0000357	single protein format	Homo sapiens	None	None	None	None	CHEMBL3587	Dual specificity mitogen-activated protein kinase kinase 1	Homo sapiens	SINGLE PROTEIN	CHEMBL3745607	1	Scientific Literature	Bioorg. Med. Chem. Lett.	2016	None
CHEMBL199216		0	445.57	1	5.91	31{22}	O=c1cc(N2CCOCC2)oc2cc(-c3cccc4c3Sc3ccccc3S4)ccc12	Activity						Not Determined						False	CHEMBL860390	Inhibitory activity against MEK1 at 10 uM	B	BAO_0000357	single protein format	Homo sapiens	None	None	None	None	CHEMBL3587	Dual specificity mitogen-activated protein kinase kinase 1	Homo sapiens	SINGLE PROTEIN	CHEMBL1141870	1	Scientific Literature	J. Med. Chem.	2005	None
CHEMBL507361	PD-0325901	2	482.20	0	2.47	PD0325901	O=C(NOC[C@H](O)CO)c1ccc(F)c(F)c1Nc1ccc(I)cc1F	Inhibition						Active						False	CHEMBL3406108	Inhibition of MEK1 in human PANC1 cells assessed as reduction in pErk1/2 level at 10 uM after 1 hr by Western blotting analysis	B	BAO_0000219	cell-based format	Homo sapiens	None	None	PANC-1	None	CHEMBL3587	Dual specificity mitogen-activated protein kinase kinase 1	Homo sapiens	SINGLE PROTEIN	CHEMBL3399976	1	Scientific Literature	Bioorg. Med. Chem.	2015	CHEMBL3307545
CHEMBL1171012		0	491.26	0	1.73	17	CC(=O)c1cc(C(=O)NOC(CO)CO)c(Nc2ccc(I)cc2F)n1C	IC50	'='	19.0	nM	7.72			UO_0000065	15.72	0.39	5.99	6.84	False	CHEMBL1175386	Inhibition of MEK1 by cascade assay method	B	BAO_0000357	single protein format	None	None	None	None	None	CHEMBL3587	Dual specificity mitogen-activated protein kinase kinase 1	Homo sapiens	SINGLE PROTEIN	CHEMBL1177801	1	Scientific Literature	Bioorg. Med. Chem. Lett.	2010	None
CHEMBL1169996		0	475.26	0	2.76	14	CC(=O)c1cc(C(=O)NOCCCO)c(Nc2ccc(I)cc2F)n1C	IC50	'='	46.0	nM	7.34			UO_0000065	15.44	0.39	4.58	7.92	False	CHEMBL1175386	Inhibition of MEK1 by cascade assay method	B	BAO_0000357	single protein format	None	None	None	None	None	CHEMBL3587	Dual specificity mitogen-activated protein kinase kinase 1	Homo sapiens	SINGLE PROTEIN	CHEMBL1177801	1	Scientific Literature	Bioorg. Med. Chem. Lett.	2010	None
CHEMBL407373		0	298.32	0	3.50	18	CCCC(=O)Nc1n[nH]c2ncc(-c3ccccc3F)cc12	Inhibition	'='	7.0	%				UO_0000187					False	CHEMBL734035	Inhibition of MEK1 in presence of 10 uM ATP	B	BAO_0000357	single protein format	Homo sapiens	None	None	None	None	CHEMBL3587	Dual specificity mitogen-activated protein kinase kinase 1	Homo sapiens	SINGLE PROTEIN	CHEMBL1136433	1	Scientific Literature	Bioorg. Med. Chem. Lett.	2003	None
CHEMBL1084106		0	367.84	0	3.61	22	O=C(Nc1cc2cc[nH]c(=O)c2cc1Cl)C(NC1CC1)c1ccccc1	Inhibition	'='	70.0	%				UO_0000187					False	CHEMBL1117944	Inhibition of MKK1 at 3 uM	B	BAO_0000357	single protein format	None	None	None	None	None	CHEMBL3587	Dual specificity mitogen-activated protein kinase kinase 1	Homo sapiens	SINGLE PROTEIN	CHEMBL1155525	1	Scientific Literature	Bioorg. Med. Chem. Lett.	2010	None
CHEMBL410261		0	477.95	0	4.57	14	CN(C)CCCOc1cc2c(cc1O)c1c3c(c(-c4ccccc4Cl)cc1n2C)C(=O)NC3=O	Inhibition	'='	14.0	%				UO_0000187					False	CHEMBL949052	Inhibition of MKK1 at 10 uM	B	BAO_0000357	single protein format	None	None	None	None	None	CHEMBL3587	Dual specificity mitogen-activated protein kinase kinase 1	Homo sapiens	SINGLE PROTEIN	CHEMBL1143190	1	Scientific Literature	Bioorg. Med. Chem. Lett.	2008	None
CHEMBL385446		0	471.34	0	4.92	27	CC(CO)/N=C(\N)c1c(O)nsc1Nc1ccc(Oc2cc(Cl)ccc2Cl)c(F)c1	EC50	'='	220.0	nM	6.66			UO_0000065					False	CHEMBL873740	Inhibitory activity against MEK-1	F	BAO_0000019	assay format	Homo sapiens	None	None	None	None	CHEMBL3587	Dual specificity mitogen-activated protein kinase kinase 1	Homo sapiens	SINGLE PROTEIN	CHEMBL1137237	1	Scientific Literature	Bioorg. Med. Chem. Lett.	2006	None
CHEMBL383858		0	493.42	0	4.56	46	CN1CCN(/N=C(\N)c2c(O)nsc2Nc2ccc(Oc3cc(Cl)ccc3Cl)cc2)CC1	IC50	'='	34.0	nM	7.47			UO_0000065	15.14	0.32	2.91	7.53	False	CHEMBL873739	Inhibition of MEK-1 activity	B	BAO_0000357	single protein format	Homo sapiens	None	None	None	None	CHEMBL3587	Dual specificity mitogen-activated protein kinase kinase 1	Homo sapiens	SINGLE PROTEIN	CHEMBL1137237	1	Scientific Literature	Bioorg. Med. Chem. Lett.	2006	None
CHEMBL384012		0	469.35	0	3.75	52	N/C(=N\CC(O)CO)c1c(O)nsc1Nc1ccc(Oc2cc(Cl)ccc2Cl)cc1	EC50	'='	54.0	nM	7.27			UO_0000065					False	CHEMBL873740	Inhibitory activity against MEK-1	F	BAO_0000019	assay format	Homo sapiens	None	None	None	None	CHEMBL3587	Dual specificity mitogen-activated protein kinase kinase 1	Homo sapiens	SINGLE PROTEIN	CHEMBL1137237	1	Scientific Literature	Bioorg. Med. Chem. Lett.	2006	None
CHEMBL386469		0	485.35	0	3.68	56	N/C(=N\OCC(O)CO)c1c(O)nsc1Nc1ccc(Oc2cc(Cl)ccc2Cl)cc1	IC50	'='	56.0	nM	7.25			UO_0000065	14.94	0.32	3.57	5.09	False	CHEMBL873739	Inhibition of MEK-1 activity	B	BAO_0000357	single protein format	Homo sapiens	None	None	None	None	CHEMBL3587	Dual specificity mitogen-activated protein kinase kinase 1	Homo sapiens	SINGLE PROTEIN	CHEMBL1137237	1	Scientific Literature	Bioorg. Med. Chem. Lett.	2006	None
CHEMBL211359		0	416.29	0	3.62	62	Cc1cc(I)ccc1Nc1snc(O)c1/C(N)=N/C(C)C	EC50	'='	1480.0	nM	5.83			UO_0000065					False	CHEMBL873740	Inhibitory activity against MEK-1	F	BAO_0000019	assay format	Homo sapiens	None	None	None	None	CHEMBL3587	Dual specificity mitogen-activated protein kinase kinase 1	Homo sapiens	SINGLE PROTEIN	CHEMBL1137237	1	Scientific Literature	Bioorg. Med. Chem. Lett.	2006	None
CHEMBL1095040		0	313.79	0	4.62	37	CCCC(=O)Nc1n[nH]c2cc(Cl)c(-c3ccccc3)cc12	Inhibition	'='	13.0	%				UO_0000187					False	CHEMBL1113289	Inhibition of MEK1 ( at 20 uM	B	BAO_0000357	single protein format	None	None	None	None	None	CHEMBL3587	Dual specificity mitogen-activated protein kinase kinase 1	Homo sapiens	SINGLE PROTEIN	CHEMBL1155393	1	Scientific Literature	Bioorg. Med. Chem. Lett.	2010	None
CHEMBL397332		0	369.41	0	1.82	71	CC1CNC(=O)c2[nH]c3ccc(C(=O)Nc4nc(C(N)=O)cs4)cc3c21	IC50	'='	750.0	nM	6.12			UO_0000065	16.58	0.32	4.30	4.71	False	CHEMBL923958	Inhibition of MK1 after 30 mins by IMAP assay	B	BAO_0000357	single protein format	Homo sapiens	None	None	None	None	CHEMBL3587	Dual specificity mitogen-activated protein kinase kinase 1	Homo sapiens	SINGLE PROTEIN	CHEMBL1140661	1	Scientific Literature	Bioorg. Med. Chem. Lett.	2007	None
CHEMBL576620		0	331.35	0	2.92	14	C#Cn1c(C#CCCO)nc(-c2ccc(F)cc2)c1-c1ccncc1	Inhibition	'='	10.0	%				UO_0000187					False	CHEMBL1044522	Inhibition of human MEK1 at 20 uM by FRET assay	B	BAO_0000357	single protein format	Homo sapiens	None	None	None	None	CHEMBL3587	Dual specificity mitogen-activated protein kinase kinase 1	Homo sapiens	SINGLE PROTEIN	CHEMBL1156108	1	Scientific Literature	Bioorg. Med. Chem. Lett.	2009	None
CHEMBL106966		0	418.46	0	2.87	26	COc1cc2ncnc(N3CCN(C(=O)Nc4ccc(C#N)cc4)CC3)c2cc1OC	IC50	'>'	30000.0	nM				UO_0000065					False	CHEMBL731429	Inhibition of MEK, Mitogen activated protein kinase kinase 1	B	BAO_0000357	single protein format	None	None	None	None	None	CHEMBL3587	Dual specificity mitogen-activated protein kinase kinase 1	Homo sapiens	SINGLE PROTEIN	CHEMBL1135502	1	Scientific Literature	J. Med. Chem.	2002	None
CHEMBL323515		0	549.10	2	6.26	10l	COc1cc2c(Nc3ccc(Sc4nccn4C)c(Cl)c3)c(C#N)cnc2cc1OCCCN1CCCC1	IC50	'='	4.0	nM	8.40			UO_0000065	15.29	0.30	2.14	9.52	False	CHEMBL734032	Inhibitory concentration against Mitogen activated protein kinase kinase kinase 1 was determined using Raf/MEK1 coupled assay	B	BAO_0000357	single protein format	None	None	None	None	None	CHEMBL3587	Dual specificity mitogen-activated protein kinase kinase 1	Homo sapiens	SINGLE PROTEIN	CHEMBL1146624	1	Scientific Literature	Bioorg. Med. Chem. Lett.	2003	None
CHEMBL199416		0	363.44	0	4.51	31{12}	O=c1cc(N2CCOCC2)oc2cc(-c3csc4ccccc34)ccc12	Activity						Not Determined						False	CHEMBL860390	Inhibitory activity against MEK1 at 10 uM	B	BAO_0000357	single protein format	Homo sapiens	None	None	None	None	CHEMBL3587	Dual specificity mitogen-activated protein kinase kinase 1	Homo sapiens	SINGLE PROTEIN	CHEMBL1141870	1	Scientific Literature	J. Med. Chem.	2005	None
CHEMBL379156		0	305.29	0	3.12	26	O=C1NC(=O)/C(=C/c2ccc(-c3ccc(F)cc3O)o2)S1	Activity	'='	96.0	%				UO_0000187					False	CHEMBL862495	Residual activity at human MEK1 at 10 uM in presence of 10 uM ATP relative to control	B	BAO_0000357	single protein format	Homo sapiens	None	None	None	None	CHEMBL3587	Dual specificity mitogen-activated protein kinase kinase 1	Homo sapiens	SINGLE PROTEIN	CHEMBL1138050	1	Scientific Literature	J. Med. Chem.	2006	None
CHEMBL574236		0	401.43	0	2.65	54	COc1ccccc1-n1c(-c2ccccc2C)cn2c3c(=O)[nH]c(=O)n(C)c3nc12	Activity	'='	70.0	%				UO_0000187					False	CHEMBL1046780	Inhibition of MKK1 assessed as remaining enzyme activity at 3 uM relative to DMSO	B	BAO_0000357	single protein format	None	None	None	None	None	CHEMBL3587	Dual specificity mitogen-activated protein kinase kinase 1	Homo sapiens	SINGLE PROTEIN	CHEMBL1154183	1	Scientific Literature	J. Med. Chem.	2009	None
CHEMBL175541		0	336.40	0	4.32	45	Cn1c(-c2ccccc2)nc2c(Sc3ccc(F)cc3)ncnc21	Inhibition	'='	7.0	%				UO_0000187					False	CHEMBL830657	Inhibition of human Mitogen activated protein kinase kinase 1 (MEK1) at 30 uM	B	BAO_0000357	single protein format	Homo sapiens	None	None	None	None	CHEMBL3587	Dual specificity mitogen-activated protein kinase kinase 1	Homo sapiens	SINGLE PROTEIN	CHEMBL1141882	1	Scientific Literature	J. Med. Chem.	2005	None
CHEMBL179768		0	336.39	0	4.16	58	Fc1ccc(Sc2ncnc3c2ncn3Cc2ccccc2)cc1	Inhibition	'='	4.0	%				UO_0000187					False	CHEMBL830657	Inhibition of human Mitogen activated protein kinase kinase 1 (MEK1) at 30 uM	B	BAO_0000357	single protein format	Homo sapiens	None	None	None	None	CHEMBL3587	Dual specificity mitogen-activated protein kinase kinase 1	Homo sapiens	SINGLE PROTEIN	CHEMBL1141882	1	Scientific Literature	J. Med. Chem.	2005	None
CHEMBL175665		0	354.38	0	4.30	60	Fc1ccc(Cn2cnc3c(Sc4ccc(F)cc4)ncnc32)cc1	Inhibition	'='	3.0	%				UO_0000187					False	CHEMBL830657	Inhibition of human Mitogen activated protein kinase kinase 1 (MEK1) at 30 uM	B	BAO_0000357	single protein format	Homo sapiens	None	None	None	None	CHEMBL3587	Dual specificity mitogen-activated protein kinase kinase 1	Homo sapiens	SINGLE PROTEIN	CHEMBL1141882	1	Scientific Literature	J. Med. Chem.	2005	None
CHEMBL217833		0	486.90	1	5.14	18	CC(CO)/N=C(\N)c1c(O)nsc1Nc1ccc(Oc2cccc(C(F)(F)F)c2Cl)cc1	EC50	'='	95.0	nM	7.02			UO_0000065					False	CHEMBL873740	Inhibitory activity against MEK-1	F	BAO_0000019	assay format	Homo sapiens	None	None	None	None	CHEMBL3587	Dual specificity mitogen-activated protein kinase kinase 1	Homo sapiens	SINGLE PROTEIN	CHEMBL1137237	1	Scientific Literature	Bioorg. Med. Chem. Lett.	2006	None
CHEMBL217355		0	486.90	1	5.14	19	CC(CO)/N=C(\N)c1c(O)nsc1Nc1ccc(Oc2cc(C(F)(F)F)ccc2Cl)cc1	IC50	'='	540.0	nM	6.27			UO_0000065	12.87	0.27	1.13	5.55	False	CHEMBL873739	Inhibition of MEK-1 activity	B	BAO_0000357	single protein format	Homo sapiens	None	None	None	None	CHEMBL3587	Dual specificity mitogen-activated protein kinase kinase 1	Homo sapiens	SINGLE PROTEIN	CHEMBL1137237	1	Scientific Literature	Bioorg. Med. Chem. Lett.	2006	None
CHEMBL217355		0	486.90	1	5.14	19	CC(CO)/N=C(\N)c1c(O)nsc1Nc1ccc(Oc2cc(C(F)(F)F)ccc2Cl)cc1	EC50	'='	350.0	nM	6.46			UO_0000065					False	CHEMBL873740	Inhibitory activity against MEK-1	F	BAO_0000019	assay format	Homo sapiens	None	None	None	None	CHEMBL3587	Dual specificity mitogen-activated protein kinase kinase 1	Homo sapiens	SINGLE PROTEIN	CHEMBL1137237	1	Scientific Literature	Bioorg. Med. Chem. Lett.	2006	None
CHEMBL413636		0	427.53	0	3.54	21	CC(CO)/N=C(\N)c1c(O)nsc1Nc1ccc(Oc2cccc(N(C)C)c2)cc1	IC50	'='	160.0	nM	6.80			UO_0000065	15.90	0.31	3.26	5.85	False	CHEMBL873739	Inhibition of MEK-1 activity	B	BAO_0000357	single protein format	Homo sapiens	None	None	None	None	CHEMBL3587	Dual specificity mitogen-activated protein kinase kinase 1	Homo sapiens	SINGLE PROTEIN	CHEMBL1137237	1	Scientific Literature	Bioorg. Med. Chem. Lett.	2006	None
CHEMBL413636		0	427.53	0	3.54	21	CC(CO)/N=C(\N)c1c(O)nsc1Nc1ccc(Oc2cccc(N(C)C)c2)cc1	EC50	'='	130.0	nM	6.89			UO_0000065					False	CHEMBL873740	Inhibitory activity against MEK-1	F	BAO_0000019	assay format	Homo sapiens	None	None	None	None	CHEMBL3587	Dual specificity mitogen-activated protein kinase kinase 1	Homo sapiens	SINGLE PROTEIN	CHEMBL1137237	1	Scientific Literature	Bioorg. Med. Chem. Lett.	2006	None
CHEMBL214032		0	453.35	0	4.78	30	CC(CO)/N=C(\N)c1c(O)nsc1Nc1ccc(Oc2cccc(Cl)c2Cl)cc1	IC50	'='	75.0	nM	7.12			UO_0000065	15.72	0.34	2.34	6.31	False	CHEMBL873739	Inhibition of MEK-1 activity	B	BAO_0000357	single protein format	Homo sapiens	None	None	None	None	CHEMBL3587	Dual specificity mitogen-activated protein kinase kinase 1	Homo sapiens	SINGLE PROTEIN	CHEMBL1137237	1	Scientific Literature	Bioorg. Med. Chem. Lett.	2006	None
CHEMBL214613		0	420.44	0	3.75	31	CC(CO)/N=C(\N)c1c(O)nsc1Nc1ccc(Oc2cccc(F)c2F)cc1	EC50	'='	42.0	nM	7.38			UO_0000065					False	CHEMBL873740	Inhibitory activity against MEK-1	F	BAO_0000019	assay format	Homo sapiens	None	None	None	None	CHEMBL3587	Dual specificity mitogen-activated protein kinase kinase 1	Homo sapiens	SINGLE PROTEIN	CHEMBL1137237	1	Scientific Literature	Bioorg. Med. Chem. Lett.	2006	None
CHEMBL214734		0	453.35	0	4.78	34	CC(CO)/N=C(\N)c1c(O)nsc1Nc1ccc(Oc2cc(Cl)cc(Cl)c2)cc1	EC50	'='	1450.0	nM	5.84			UO_0000065					False	CHEMBL873740	Inhibitory activity against MEK-1	F	BAO_0000019	assay format	Homo sapiens	None	None	None	None	CHEMBL3587	Dual specificity mitogen-activated protein kinase kinase 1	Homo sapiens	SINGLE PROTEIN	CHEMBL1137237	1	Scientific Literature	Bioorg. Med. Chem. Lett.	2006	None
CHEMBL214752		0	420.44	0	3.75	39	CC(CO)/N=C(\N)c1c(O)nsc1Nc1ccc(Oc2ccc(F)cc2F)cc1	EC50	'='	150.0	nM	6.82			UO_0000065					False	CHEMBL873740	Inhibitory activity against MEK-1	F	BAO_0000019	assay format	Homo sapiens	None	None	None	None	CHEMBL3587	Dual specificity mitogen-activated protein kinase kinase 1	Homo sapiens	SINGLE PROTEIN	CHEMBL1137237	1	Scientific Literature	Bioorg. Med. Chem. Lett.	2006	None
CHEMBL424897		0	450.92	0	4.57	42	Cc1cc(Oc2ccc(F)cc2Cl)ccc1Nc1snc(O)c1/C(N)=N/C(C)CO	EC50	'='	250.0	nM	6.60			UO_0000065					False	CHEMBL873740	Inhibitory activity against MEK-1	F	BAO_0000019	assay format	Homo sapiens	None	None	None	None	CHEMBL3587	Dual specificity mitogen-activated protein kinase kinase 1	Homo sapiens	SINGLE PROTEIN	CHEMBL1137237	1	Scientific Literature	Bioorg. Med. Chem. Lett.	2006	None
CHEMBL214683		0	507.45	1	4.30	49	N/C(=N\CCN1CCNCC1)c1c(O)nsc1Nc1ccc(Oc2cc(Cl)ccc2Cl)cc1	IC50	'='	58.0	nM	7.24			UO_0000065	14.26	0.30	2.94	6.70	False	CHEMBL873739	Inhibition of MEK-1 activity	B	BAO_0000357	single protein format	Homo sapiens	None	None	None	None	CHEMBL3587	Dual specificity mitogen-activated protein kinase kinase 1	Homo sapiens	SINGLE PROTEIN	CHEMBL1137237	1	Scientific Literature	Bioorg. Med. Chem. Lett.	2006	None
CHEMBL216201		0	481.41	1	5.41	57	CC(C)C(CO)/N=C(\N)c1c(O)nsc1Nc1ccc(Oc2cc(Cl)ccc2Cl)cc1	EC50	'='	564.0	nM	6.25			UO_0000065					False	CHEMBL873740	Inhibitory activity against MEK-1	F	BAO_0000019	assay format	Homo sapiens	None	None	None	None	CHEMBL3587	Dual specificity mitogen-activated protein kinase kinase 1	Homo sapiens	SINGLE PROTEIN	CHEMBL1137237	1	Scientific Literature	Bioorg. Med. Chem. Lett.	2006	None
CHEMBL385059		0	467.38	1	5.17	58	CCC(CO)/N=C(\N)c1c(O)nsc1Nc1ccc(Oc2cc(Cl)ccc2Cl)cc1	IC50	'='	40.0	nM	7.40			UO_0000065	15.83	0.34	2.23	6.55	False	CHEMBL873739	Inhibition of MEK-1 activity	B	BAO_0000357	single protein format	Homo sapiens	None	None	None	None	CHEMBL3587	Dual specificity mitogen-activated protein kinase kinase 1	Homo sapiens	SINGLE PROTEIN	CHEMBL1137237	1	Scientific Literature	Bioorg. Med. Chem. Lett.	2006	None
CHEMBL209868		0	402.26	0	3.31	61	CC(C)/N=C(\N)c1c(O)nsc1Nc1ccc(I)cc1	IC50	'='	510.0	nM	6.29			UO_0000065	15.64	0.43	2.98	7.53	False	CHEMBL873739	Inhibition of MEK-1 activity	B	BAO_0000357	single protein format	Homo sapiens	None	None	None	None	CHEMBL3587	Dual specificity mitogen-activated protein kinase kinase 1	Homo sapiens	SINGLE PROTEIN	CHEMBL1137237	1	Scientific Literature	Bioorg. Med. Chem. Lett.	2006	None
CHEMBL213992		0	436.71	0	3.96	63	CC(C)/N=C(\N)c1c(O)nsc1Nc1ccc(I)cc1Cl	IC50	'='	42.0	nM	7.38			UO_0000065	16.89	0.48	3.42	8.83	False	CHEMBL873739	Inhibition of MEK-1 activity	B	BAO_0000357	single protein format	Homo sapiens	None	None	None	None	CHEMBL3587	Dual specificity mitogen-activated protein kinase kinase 1	Homo sapiens	SINGLE PROTEIN	CHEMBL1137237	1	Scientific Literature	Bioorg. Med. Chem. Lett.	2006	None
CHEMBL1684525		0	420.50	0	3.86	9k	Cc1ccc2cc(-c3n[nH]c4ccc(NS(=O)(=O)c5ncn(C)c5C)cc34)[nH]c2c1	Inhibition	'='	104.0	%				UO_0000187					False	CHEMBL1685698	Inhibition of MEK1 at 0.1 uM	B	BAO_0000357	single protein format	None	None	None	None	None	CHEMBL3587	Dual specificity mitogen-activated protein kinase kinase 1	Homo sapiens	SINGLE PROTEIN	CHEMBL1681705	1	Scientific Literature	Bioorg. Med. Chem. Lett.	2011	None
CHEMBL322970		0	359.73	0	2.43	6a	O=C1NC(=O)C(c2ccccc2[N+](=O)[O-])=C1Nc1ccc(O)c(Cl)c1	Inhibition	'='	12.0	%				UO_0000187					False	CHEMBL731424	Inhibition of Mitogen activated protein kinase kinase 1 at 10 uM	B	BAO_0000357	single protein format	Homo sapiens	None	None	None	None	CHEMBL3587	Dual specificity mitogen-activated protein kinase kinase 1	Homo sapiens	SINGLE PROTEIN	CHEMBL1134212	1	Scientific Literature	Bioorg. Med. Chem. Lett.	2001	None
CHEMBL175868		0	364.50	0	4.90	49	CSc1ccc(-c2nc3c(Sc4ccccc4)ncnc3n2C)cc1	Inhibition	'='	4.0	%				UO_0000187					False	CHEMBL830657	Inhibition of human Mitogen activated protein kinase kinase 1 (MEK1) at 30 uM	B	BAO_0000357	single protein format	Homo sapiens	None	None	None	None	CHEMBL3587	Dual specificity mitogen-activated protein kinase kinase 1	Homo sapiens	SINGLE PROTEIN	CHEMBL1141882	1	Scientific Literature	J. Med. Chem.	2005	None
CHEMBL366984		0	212.21	0	2.15	3	c1ccc(Oc2ncnc3[nH]cnc23)cc1	Inhibition	'='	1.0	%				UO_0000187					False	CHEMBL830657	Inhibition of human Mitogen activated protein kinase kinase 1 (MEK1) at 30 uM	B	BAO_0000357	single protein format	Homo sapiens	None	None	None	None	CHEMBL3587	Dual specificity mitogen-activated protein kinase kinase 1	Homo sapiens	SINGLE PROTEIN	CHEMBL1141882	1	Scientific Literature	J. Med. Chem.	2005	None
CHEMBL367018		0	414.49	0	3.72	54	Cn1c(-c2ccc(S(C)(=O)=O)cc2)nc2c(Sc3ccc(F)cc3)ncnc21	Inhibition	'='	0.0	%				UO_0000187					False	CHEMBL830657	Inhibition of human Mitogen activated protein kinase kinase 1 (MEK1) at 30 uM	B	BAO_0000357	single protein format	Homo sapiens	None	None	None	None	CHEMBL3587	Dual specificity mitogen-activated protein kinase kinase 1	Homo sapiens	SINGLE PROTEIN	CHEMBL1141882	1	Scientific Literature	J. Med. Chem.	2005	None
CHEMBL367389		0	318.41	0	4.18	44	Cn1c(-c2ccccc2)nc2c(Sc3ccccc3)ncnc21	Inhibition	'='	4.0	%				UO_0000187					False	CHEMBL830657	Inhibition of human Mitogen activated protein kinase kinase 1 (MEK1) at 30 uM	B	BAO_0000357	single protein format	Homo sapiens	None	None	None	None	CHEMBL3587	Dual specificity mitogen-activated protein kinase kinase 1	Homo sapiens	SINGLE PROTEIN	CHEMBL1141882	1	Scientific Literature	J. Med. Chem.	2005	None
CHEMBL38315		0	387.51	0	4.60	20	Cc1ccc(C(O)c2cccc(/C(C#N)=C(\N)Sc3ccccc3N)c2)cc1	IC50	'='	50.0	nM	7.30			UO_0000065	18.84	0.36	2.70	7.60	False	CHEMBL729500	Inhibitory potency against mitogen activated protein kinase kinase 1	B	BAO_0000357	single protein format	None	None	None	None	None	CHEMBL3587	Dual specificity mitogen-activated protein kinase kinase 1	Homo sapiens	SINGLE PROTEIN	CHEMBL1147629	1	Scientific Literature	Bioorg. Med. Chem. Lett.	2004	None
CHEMBL553824		0	435.94	0	3.06	4u	COc1cc2ncnc(N3CCN(C(=O)Nc4ccsc4)CC3)c2cc1OC.Cl	NT						Not Determined						False	CHEMBL731422	Inhibition of Mitogen activated protein kinase kinase 1 (not tested)	B	BAO_0000357	single protein format	None	None	None	None	None	CHEMBL3587	Dual specificity mitogen-activated protein kinase kinase 1	Homo sapiens	SINGLE PROTEIN	CHEMBL1136005	1	Scientific Literature	J. Med. Chem.	2002	None
CHEMBL30359		0	514.65	2	5.61	24	COc1cc2c(Nc3ccc(Cc4ccsc4)cc3)c(C#N)cnc2cc1OCCCN1CCOCC1	IC50	'='	23.0	nM	7.64			UO_0000065	14.84	0.28	2.03	9.59	False	CHEMBL675993	Inhibitory activity against Dual specificity mitogen-activated protein kinase kinase using direct MEK assay (which by-passes the need for activated Raf by using an activated GST-MEK)	B	BAO_0000357	single protein format	None	None	None	None	None	CHEMBL3587	Dual specificity mitogen-activated protein kinase kinase 1	Homo sapiens	SINGLE PROTEIN	CHEMBL1134081	1	Scientific Literature	Bioorg. Med. Chem. Lett.	2001	None
CHEMBL330388		0	367.41	1	5.65	2	COc1cccc2ncc(C#N)c(Nc3ccc(Oc4ccccc4)cc3)c12	IC50	'='	450.0	nM	6.35			UO_0000065	17.27	0.31	0.70	9.45	False	CHEMBL710957	Inhibition of ERK-phosphorylation by MEK-ERK in direct ELISA	B	BAO_0000357	single protein format	Homo sapiens	None	None	None	None	CHEMBL3587	Dual specificity mitogen-activated protein kinase kinase 1	Homo sapiens	SINGLE PROTEIN	CHEMBL1133366	1	Scientific Literature	Bioorg. Med. Chem. Lett.	2000	None
CHEMBL212480		0	344.48	0	4.40	36	Cc1ccc(Nc2snc(O)c2C(=N)NCC2CCCCC2)cc1	IC50	'='	740.0	nM	6.13			UO_0000065	17.80	0.35	1.73	7.57	False	CHEMBL867341	Inhibition of MEK1	B	BAO_0000357	single protein format	Homo sapiens	None	None	None	None	CHEMBL3587	Dual specificity mitogen-activated protein kinase kinase 1	Homo sapiens	SINGLE PROTEIN	CHEMBL1145349	1	Scientific Literature	Bioorg. Med. Chem. Lett.	2006	None
CHEMBL211796		0	183.24	0	1.54	12	CC(C)Nc1snc(O)c1C#N	IC50	'>'	5000.0	nM				UO_0000065					False	CHEMBL867341	Inhibition of MEK1	B	BAO_0000357	single protein format	Homo sapiens	None	None	None	None	CHEMBL3587	Dual specificity mitogen-activated protein kinase kinase 1	Homo sapiens	SINGLE PROTEIN	CHEMBL1145349	1	Scientific Literature	Bioorg. Med. Chem. Lett.	2006	None
CHEMBL480952		0	384.48	0	4.59	30c	CSc1nc(-c2ccc(F)cc2)c(-c2ccnc(NCC3CCCO3)c2)[nH]1	Inhibition	'='	20.0	%				UO_0000187					False	CHEMBL1013123	Inhibition of human MEK1 at 10 uM	B	BAO_0000357	single protein format	Homo sapiens	None	None	None	None	CHEMBL3587	Dual specificity mitogen-activated protein kinase kinase 1	Homo sapiens	SINGLE PROTEIN	CHEMBL1155084	1	Scientific Literature	J. Med. Chem.	2008	None
CHEMBL30551		0	522.65	2	5.74	26	COc1cc2c(Nc3ccc(CCc4ccccc4)cc3)c(C#N)cnc2cc1OCCCN1CCOCC1	IC50	'='	33.0	nM	7.48			UO_0000065	14.31	0.26	1.74	9.39	False	CHEMBL672141	Inhibition of Dual specificity mitogen-activated protein kinase kinase in coupled activated Raf/MEK assay	B	BAO_0000357	single protein format	Homo sapiens	None	None	None	None	CHEMBL3587	Dual specificity mitogen-activated protein kinase kinase 1	Homo sapiens	SINGLE PROTEIN	CHEMBL1134081	1	Scientific Literature	Bioorg. Med. Chem. Lett.	2001	None
CHEMBL489058		0	558.15	2	6.43	5m	CCN1CCN(CC/C=C/c2ccc3c(Nc4ccc(Sc5nccn5C)c(Cl)c4)c(C#N)cnc3c2)CC1	IC50	'='	225.0	nM	6.65			UO_0000065	11.91	0.23	0.22	9.11	False	CHEMBL991671	Inhibition of MEK1-mediated ERK phosphorylation in human WM266-4 cells after 2.5 hrs	B	BAO_0000219	cell-based format	Homo sapiens	None	None	WM266.4	None	CHEMBL3587	Dual specificity mitogen-activated protein kinase kinase 1	Homo sapiens	SINGLE PROTEIN	CHEMBL1142456	1	Scientific Literature	Bioorg. Med. Chem.	2008	None
CHEMBL489058		0	558.15	2	6.43	5m	CCN1CCN(CC/C=C/c2ccc3c(Nc4ccc(Sc5nccn5C)c(Cl)c4)c(C#N)cnc3c2)CC1	Inhibition	'='	18.0	%				UO_0000187					False	CHEMBL991673	Inhibition of MEK1-mediated ERK phosphorylation in human WM266-4 cells at 0.1 uM after 2.5 hrs	B	BAO_0000219	cell-based format	Homo sapiens	None	None	WM266.4	None	CHEMBL3587	Dual specificity mitogen-activated protein kinase kinase 1	Homo sapiens	SINGLE PROTEIN	CHEMBL1142456	1	Scientific Literature	Bioorg. Med. Chem.	2008	None
CHEMBL329492		0	362.53	0	4.08	44	N#CC(=C(/N)Sc1cccs1)/C(C#N)=C(\N)Sc1cccs1	IC50	'='	300.0	nM	6.52			UO_0000065	17.99	0.40	2.44	6.55	False	CHEMBL711119	Non-competitive inhibition of the dual specificity kinase MEK	B	BAO_0000357	single protein format	None	None	None	None	None	CHEMBL3587	Dual specificity mitogen-activated protein kinase kinase 1	Homo sapiens	SINGLE PROTEIN	CHEMBL1130626	1	Scientific Literature	Bioorg. Med. Chem. Lett.	1998	None
CHEMBL258081		0	443.49	0	4.33	12	Nc1ncnc2oc(-c3cccnc3)c(-c3ccc(NS(=O)(=O)c4ccccc4)cc3)c12	Inhibition	'='	0.0	%				UO_0000187					False	CHEMBL951018	Inhibition of MEK1 at 10 uM	B	BAO_0000357	single protein format	None	None	None	None	None	CHEMBL3587	Dual specificity mitogen-activated protein kinase kinase 1	Homo sapiens	SINGLE PROTEIN	CHEMBL1142374	1	Scientific Literature	Bioorg. Med. Chem. Lett.	2008	None
CHEMBL199006		0	334.37	0	4.01	G0328	Cc1c(Cc2ccccc2)c(=O)oc2cc(OC(=O)C3CC3)ccc12	IC50	'='	200.0	nM	6.70			UO_0000065	20.03	0.37	2.69	11.85	False	CHEMBL868754	Inhibition of human MEK1 activation by bRaf in RAF-MEK-ERK coupling assay	B	BAO_0000357	single protein format	Homo sapiens	None	None	None	None	CHEMBL3587	Dual specificity mitogen-activated protein kinase kinase 1	Homo sapiens	SINGLE PROTEIN	CHEMBL1141961	1	Scientific Literature	Bioorg. Med. Chem. Lett.	2005	None
CHEMBL37657		0	357.48	0	4.80	8	N#C/C(=C(/N)Sc1ccc(N)cc1)c1cccc(Cc2ccccc2)c1	IC50	'='	450.0	nM	6.35			UO_0000065	17.75	0.33	1.55	8.37	False	CHEMBL729500	Inhibitory potency against mitogen activated protein kinase kinase 1	B	BAO_0000357	single protein format	None	None	None	None	None	CHEMBL3587	Dual specificity mitogen-activated protein kinase kinase 1	Homo sapiens	SINGLE PROTEIN	CHEMBL1147629	1	Scientific Literature	Bioorg. Med. Chem. Lett.	2004	None
CHEMBL38195		0	379.51	0	4.36	47	N#C/C(=C(/N)Sc1ccccc1N)c1cccc(C(O)c2ccsc2)c1	IC50	'='	17.0	nM	7.77			UO_0000065	20.47	0.41	3.41	8.09	False	CHEMBL729500	Inhibitory potency against mitogen activated protein kinase kinase 1	B	BAO_0000357	single protein format	None	None	None	None	None	CHEMBL3587	Dual specificity mitogen-activated protein kinase kinase 1	Homo sapiens	SINGLE PROTEIN	CHEMBL1147629	1	Scientific Literature	Bioorg. Med. Chem. Lett.	2004	None
CHEMBL379300	A-443654	0	397.48	0	4.36	A-443654	Cc1n[nH]c2ccc(-c3cncc(OC[C@@H](N)Cc4c[nH]c5ccccc45)c3)cc12	Activity	'='	84.0	%				UO_0000187					False	CHEMBL1060205	Percentage MKK1 activity remaining in the presence of 0.01uM inhibitor	B	BAO_0000357	single protein format	Homo sapiens	None	None	None	None	CHEMBL3587	Dual specificity mitogen-activated protein kinase kinase 1	Homo sapiens	SINGLE PROTEIN	CHEMBL1150976	1	Scientific Literature	Biochem. J.	2007	None
CHEMBL148333		0	265.34	0	0.73	H-8	CNCCNS(=O)(=O)c1cccc2cnccc12	Activity	'='	66.0	%				UO_0000187					False	CHEMBL1060147	Percentage MKK1 activity remaining in the presence of 10uM inhibitor	B	BAO_0000357	single protein format	Homo sapiens	None	None	None	None	CHEMBL3587	Dual specificity mitogen-activated protein kinase kinase 1	Homo sapiens	SINGLE PROTEIN	CHEMBL1150976	1	Scientific Literature	Biochem. J.	2007	None
CHEMBL573339	PI-103	0	348.36	0	2.98	PI-103	Oc1cccc(-c2nc(N3CCOCC3)c3oc4ncccc4c3n2)c1	Activity	'='	68.0	%				UO_0000187					False	CHEMBL1062820	Percentage MKK1 activity remaining in the presence of 1uM inhibitor	B	BAO_0000357	single protein format	Homo sapiens	None	None	None	None	CHEMBL3587	Dual specificity mitogen-activated protein kinase kinase 1	Homo sapiens	SINGLE PROTEIN	CHEMBL1150976	1	Scientific Literature	Biochem. J.	2007	None
CHEMBL274654	ORANTINIB	3	310.35	0	3.14	SU-6668	Cc1[nH]c(/C=C2\C(=O)Nc3ccccc32)c(C)c1CCC(=O)O	Activity	'='	31.0	%			Antagonist	UO_0000187					False	CHEMBL1062820	Percentage MKK1 activity remaining in the presence of 1uM inhibitor	B	BAO_0000357	single protein format	Homo sapiens	None	None	None	None	CHEMBL3587	Dual specificity mitogen-activated protein kinase kinase 1	Homo sapiens	SINGLE PROTEIN	CHEMBL1150976	1	Scientific Literature	Biochem. J.	2007	None
CHEMBL12014	HARMAN	0	182.23	0	3.02	Harmane	Cc1nccc2c1[nH]c1ccccc12	Activity	'='	90.0	%				UO_0000187					False	CHEMBL1062820	Percentage MKK1 activity remaining in the presence of 1uM inhibitor	B	BAO_0000357	single protein format	Homo sapiens	None	None	None	None	CHEMBL3587	Dual specificity mitogen-activated protein kinase kinase 1	Homo sapiens	SINGLE PROTEIN	CHEMBL1150976	1	Scientific Literature	Biochem. J.	2007	None
CHEMBL478629	DORSOMORPHIN	0	399.50	0	4.32	C	c1cc(-c2cnn3cc(-c4ccc(OCCN5CCCCC5)cc4)cnc23)ccn1	Activity	'='	97.0	%				UO_0000187					False	CHEMBL1062820	Percentage MKK1 activity remaining in the presence of 1uM inhibitor	B	BAO_0000357	single protein format	Homo sapiens	None	None	None	None	CHEMBL3587	Dual specificity mitogen-activated protein kinase kinase 1	Homo sapiens	SINGLE PROTEIN	CHEMBL1150976	1	Scientific Literature	Biochem. J.	2007	None
CHEMBL288081		0	514.65	2	5.61	25	COc1cc2c(Nc3ccc(Cc4cccs4)cc3)c(C#N)cnc2cc1OCCCN1CCOCC1	IC50	'='	4.4	nM	8.36			UO_0000065	16.24	0.31	2.75	10.49	False	CHEMBL672143	Inhibitory activity against Dual specificity mitogen-activated protein kinase kinase using coupled MEK assay (which uses activated Raf to activate an inactivate GST-MEK)	B	BAO_0000357	single protein format	None	None	None	None	None	CHEMBL3587	Dual specificity mitogen-activated protein kinase kinase 1	Homo sapiens	SINGLE PROTEIN	CHEMBL1134081	1	Scientific Literature	Bioorg. Med. Chem. Lett.	2001	None
CHEMBL371095		0	466.55	0	4.78	2d	N#Cc1cnc2cnc(NCCN3CCOCC3)cc2c1Nc1ccc(Oc2ccccc2)cc1	IC50	'='	800.0	nM	6.10			UO_0000065	13.07	0.24	1.32	6.40	False	CHEMBL860398	Inhibitory activity against MEK	B	BAO_0000357	single protein format	None	None	None	None	None	CHEMBL3587	Dual specificity mitogen-activated protein kinase kinase 1	Homo sapiens	SINGLE PROTEIN	CHEMBL1141937	1	Scientific Literature	Bioorg. Med. Chem. Lett.	2005	None
CHEMBL422940		0	371.46	0	4.44	4	N#C/C(=C(/N)Sc1ccccc1N)c1cccc(C(=O)c2ccccc2)c1	IC50	'='	410.0	nM	6.39			UO_0000065	17.19	0.32	1.95	6.88	False	CHEMBL729500	Inhibitory potency against mitogen activated protein kinase kinase 1	B	BAO_0000357	single protein format	None	None	None	None	None	CHEMBL3587	Dual specificity mitogen-activated protein kinase kinase 1	Homo sapiens	SINGLE PROTEIN	CHEMBL1147629	1	Scientific Literature	Bioorg. Med. Chem. Lett.	2004	None
CHEMBL97071		0	440.47	0	3.78	19	N#CC(=C(/N)Sc1ccccc1[N+](=O)[O-])/C(C#N)=C(\N)Sc1ccccc1[N+](=O)[O-]	Inhibition	'='	41.0	%				UO_0000187					False	CHEMBL711123	Non-competitive inhibition of the dual specificity kinase MEK at the concentration 10 uM	B	BAO_0000357	single protein format	None	None	None	None	None	CHEMBL3587	Dual specificity mitogen-activated protein kinase kinase 1	Homo sapiens	SINGLE PROTEIN	CHEMBL1130626	1	Scientific Literature	Bioorg. Med. Chem. Lett.	1998	None
CHEMBL29714		0	526.66	2	6.11	14	COc1cc2c(Nc3ccc(Sc4ccccc4)cc3)c(C#N)cnc2cc1OCCCN1CCOCC1	IC50	'='	5.7	nM	8.24			UO_0000065	15.65	0.30	2.13	10.35	False	CHEMBL675993	Inhibitory activity against Dual specificity mitogen-activated protein kinase kinase using direct MEK assay (which by-passes the need for activated Raf by using an activated GST-MEK)	B	BAO_0000357	single protein format	None	None	None	None	None	CHEMBL3587	Dual specificity mitogen-activated protein kinase kinase 1	Homo sapiens	SINGLE PROTEIN	CHEMBL1134081	1	Scientific Literature	Bioorg. Med. Chem. Lett.	2001	None
CHEMBL191003	JNJ-7706621	0	394.36	0	1.22	JNJ-7706621	Nc1nc(Nc2ccc(S(N)(=O)=O)cc2)nn1C(=O)c1c(F)cccc1F	Residual Activity	'='	64.0	%				UO_0000187					False	CHEMBL2219262	Millipore: Percentage of residual kinase activity of MAP2K1 at 10uM relative to control. Control inhibitor: Phosphoric acid* at 0.3uM. Buffer: 50 mM Tris pH 7.5, 0.2 mM EGTA, 0.1% ?-mercaptoethanol, 0.01% Brij-35	B	BAO_0000357	single protein format	Homo sapiens	None	None	None	None	CHEMBL3587	Dual specificity mitogen-activated protein kinase kinase 1	Homo sapiens	SINGLE PROTEIN	CHEMBL2218924	1	Scientific Literature	Biochem. J.	2013	None
CHEMBL577784	BX-795	0	591.48	1	4.75	BX-795	O=C(NCCCNc1nc(Nc2cccc(NC(=O)N3CCCC3)c2)ncc1I)c1cccs1	Inhibition	'='	67.0	%				UO_0000187					False	CHEMBL1252470	Inhibition of MAP2K1 at 1 uM in presence of 100 uM ATP by Select Screen kinase assay relative to untreated control	B	BAO_0000357	single protein format	None	None	None	None	None	CHEMBL3587	Dual specificity mitogen-activated protein kinase kinase 1	Homo sapiens	SINGLE PROTEIN	CHEMBL1250448	1	Scientific Literature	Nat. Chem. Biol.	2009	None
CHEMBL120077		0	325.34	0	3.88	JNJ-10198409	COc1cc2c(cc1OC)-c1n[nH]c(Nc3cccc(F)c3)c1C2	Residual Activity	'='	108.0	%				UO_0000187					False	CHEMBL2219261	Millipore: Percentage of residual kinase activity of MAP2K1 at 1uM relative to control. Control inhibitor: Phosphoric acid* at 0.3uM. Buffer: 50 mM Tris pH 7.5, 0.2 mM EGTA, 0.1% ?-mercaptoethanol, 0.01% Brij-35	B	BAO_0000357	single protein format	Homo sapiens	None	None	None	None	CHEMBL3587	Dual specificity mitogen-activated protein kinase kinase 1	Homo sapiens	SINGLE PROTEIN	CHEMBL2218924	1	Scientific Literature	Biochem. J.	2013	None
CHEMBL158208		0	328.76	0	2.83	6b	COc1ccc(C2=C(Nc3cccc(Cl)c3)C(=O)NC2=O)cc1	Inhibition	'='	5.0	%				UO_0000187					False	CHEMBL731424	Inhibition of Mitogen activated protein kinase kinase 1 at 10 uM	B	BAO_0000357	single protein format	Homo sapiens	None	None	None	None	CHEMBL3587	Dual specificity mitogen-activated protein kinase kinase 1	Homo sapiens	SINGLE PROTEIN	CHEMBL1134212	1	Scientific Literature	Bioorg. Med. Chem. Lett.	2001	None
CHEMBL1317546		0	221.26	0	1.43	IC86621	CC(=O)c1ccc(N2CCOCC2)cc1O	Residual Activity	'='	102.0	%				UO_0000187					False	CHEMBL2219261	Millipore: Percentage of residual kinase activity of MAP2K1 at 1uM relative to control. Control inhibitor: Phosphoric acid* at 0.3uM. Buffer: 50 mM Tris pH 7.5, 0.2 mM EGTA, 0.1% ?-mercaptoethanol, 0.01% Brij-35	B	BAO_0000357	single protein format	Homo sapiens	None	None	None	None	CHEMBL3587	Dual specificity mitogen-activated protein kinase kinase 1	Homo sapiens	SINGLE PROTEIN	CHEMBL2218924	1	Scientific Literature	Biochem. J.	2013	None
CHEMBL36450		0	236.27	0	3.71	SC-68376	Cc1nc(-c2ccccc2)c(-c2ccncc2)o1	Residual Activity	'='	106.0	%				UO_0000187					False	CHEMBL2219262	Millipore: Percentage of residual kinase activity of MAP2K1 at 10uM relative to control. Control inhibitor: Phosphoric acid* at 0.3uM. Buffer: 50 mM Tris pH 7.5, 0.2 mM EGTA, 0.1% ?-mercaptoethanol, 0.01% Brij-35	B	BAO_0000357	single protein format	Homo sapiens	None	None	None	None	CHEMBL3587	Dual specificity mitogen-activated protein kinase kinase 1	Homo sapiens	SINGLE PROTEIN	CHEMBL2218924	1	Scientific Literature	Biochem. J.	2013	None
CHEMBL1233654		0	291.38	0	1.22	H-7	C[C@H]1CNCCN1S(=O)(=O)c1cccc2cnccc12	Activity	'='	88.0	%				UO_0000187					False	CHEMBL1060147	Percentage MKK1 activity remaining in the presence of 10uM inhibitor	B	BAO_0000357	single protein format	Homo sapiens	None	None	None	None	CHEMBL3587	Dual specificity mitogen-activated protein kinase kinase 1	Homo sapiens	SINGLE PROTEIN	CHEMBL1150976	1	Scientific Literature	Biochem. J.	2007	None
CHEMBL215185		0	231.28	0	2.77	5	COc1nsc(Nc2ccccc2)c1C#N	IC50	'>'	5000.0	nM				UO_0000065					False	CHEMBL867341	Inhibition of MEK1	B	BAO_0000357	single protein format	Homo sapiens	None	None	None	None	CHEMBL3587	Dual specificity mitogen-activated protein kinase kinase 1	Homo sapiens	SINGLE PROTEIN	CHEMBL1145349	1	Scientific Literature	Bioorg. Med. Chem. Lett.	2006	None
CHEMBL1909363	GSK-269962B	0	607.07	2	3.84	GSK269962B	CCn1c(-c2nonc2N)nc2cnc(Oc3cccc(NC(=O)c4ccc(OCCN5CCOCC5)cc4)c3)cc21.Cl	Inhibition	'='	3.8	%				UO_0000187					False	CHEMBL1962207	GSK_PKIS: MEK1 mean inhibition at 1 uM [Nanosyn]	B	BAO_0000357	single protein format	None	None	None	None	None	CHEMBL3587	Dual specificity mitogen-activated protein kinase kinase 1	Homo sapiens	SINGLE PROTEIN	CHEMBL1961873	16	GSK Published Kinase Inhibitor Set			None
CHEMBL1241462		0	228.30	0	1.94	29, ETP-45835	c1cc(-c2cc(C3CCNCC3)n[nH]2)ccn1	Inhibition	'='	5.0	%				UO_0000187					False	CHEMBL1246560	Inhibition of MEK1 at 5 uM	B	BAO_0000357	single protein format	None	None	None	None	None	CHEMBL3587	Dual specificity mitogen-activated protein kinase kinase 1	Homo sapiens	SINGLE PROTEIN	CHEMBL1240515	1	Scientific Literature	J. Med. Chem.	2010	None
CHEMBL1997335		0	334.38	0	4.41	SID103905362	COc1ccc(-c2n[nH]c3cccc4c(OC)ccc2c34)cc1OC	Ki	'>'	3162.28	nM			inactive	UO_0000065					False	CHEMBL1963692	PUBCHEM_BIOASSAY: Navigating the Kinome. (Class of assay: other) Panel member name: MAP2K1	F	BAO_0000019	assay format	None	None	None	None	None	CHEMBL3587	Dual specificity mitogen-activated protein kinase kinase 1	Homo sapiens	SINGLE PROTEIN	CHEMBL1201862	7	PubChem BioAssays			None
CHEMBL2333445		0	339.42	0	3.44	1	CCc1ccc(-c2ccc3c(c2)-c2[nH]ncc2S(=O)(=O)N3C)cc1	Activity	'='	93.0	%				UO_0000187					False	CHEMBL2349811	Inhibition of MEK1 (unknown origin) using [gamma-33P]ATP assessed as residual activity at 3 uM	B	BAO_0000357	single protein format	Homo sapiens	None	None	None	None	CHEMBL3587	Dual specificity mitogen-activated protein kinase kinase 1	Homo sapiens	SINGLE PROTEIN	CHEMBL2346629	1	Scientific Literature	Eur. J. Med. Chem.	2013	None
CHEMBL1879463	DACTOLISIB	2	469.55	1	5.89	SID103905146	Cn1c(=O)n(-c2ccc(C(C)(C)C#N)cc2)c2c3cc(-c4cnc5ccccc5c4)ccc3ncc21	Ki	'>'	1995.26	nM			inactive	UO_0000065					False	CHEMBL1963692	PUBCHEM_BIOASSAY: Navigating the Kinome. (Class of assay: other) Panel member name: MAP2K1	F	BAO_0000019	assay format	None	None	None	None	None	CHEMBL3587	Dual specificity mitogen-activated protein kinase kinase 1	Homo sapiens	SINGLE PROTEIN	CHEMBL1201862	7	PubChem BioAssays			None
CHEMBL1967998		0	448.96	0	4.64	SID103904599	CCN1CCN(c2ccc(Nc3ncc(Cl)c(Nc4ccc5[nH]ncc5c4)n3)cc2)CC1	Ki	'='	125.89	nM	6.90		active	UO_0000065					False	CHEMBL1963692	PUBCHEM_BIOASSAY: Navigating the Kinome. (Class of assay: other) Panel member name: MAP2K1	F	BAO_0000019	assay format	None	None	None	None	None	CHEMBL3587	Dual specificity mitogen-activated protein kinase kinase 1	Homo sapiens	SINGLE PROTEIN	CHEMBL1201862	7	PubChem BioAssays			None
CHEMBL31733		0	397.43	1	5.66	6	COc1cc2ncc(C#N)c(Nc3ccc(Oc4ccccc4)cc3)c2cc1OC	IC50	'='	30.0	nM	7.52			UO_0000065	18.93	0.34	1.86	9.85	False	CHEMBL710957	Inhibition of ERK-phosphorylation by MEK-ERK in direct ELISA	B	BAO_0000357	single protein format	Homo sapiens	None	None	None	None	CHEMBL3587	Dual specificity mitogen-activated protein kinase kinase 1	Homo sapiens	SINGLE PROTEIN	CHEMBL1133366	1	Scientific Literature	Bioorg. Med. Chem. Lett.	2000	None
CHEMBL97463		0	397.43	1	5.66	7	COc1cc(OC)c2c(Nc3ccc(Oc4ccccc4)cc3)c(C#N)cnc2c1	IC50	'='	185.0	nM	6.73			UO_0000065	16.94	0.31	1.07	8.81	False	CHEMBL710957	Inhibition of ERK-phosphorylation by MEK-ERK in direct ELISA	B	BAO_0000357	single protein format	Homo sapiens	None	None	None	None	CHEMBL3587	Dual specificity mitogen-activated protein kinase kinase 1	Homo sapiens	SINGLE PROTEIN	CHEMBL1133366	1	Scientific Literature	Bioorg. Med. Chem. Lett.	2000	None
CHEMBL103045		0	592.17	2	5.80	10j	CCN1CCN(CCCOc2cc3ncc(C#N)c(Nc4ccc(Sc5nccn5C)c(Cl)c4)c3cc2OC)CC1	IC50	'='	3.0	nM	8.52			UO_0000065	14.39	0.28	2.72	9.32	True	CHEMBL734032	Inhibitory concentration against Mitogen activated protein kinase kinase kinase 1 was determined using Raf/MEK1 coupled assay	B	BAO_0000357	single protein format	None	None	None	None	None	CHEMBL3587	Dual specificity mitogen-activated protein kinase kinase 1	Homo sapiens	SINGLE PROTEIN	CHEMBL1146624	1	Scientific Literature	Bioorg. Med. Chem. Lett.	2003	None
CHEMBL199006		0	334.37	0	4.01	G0328	Cc1c(Cc2ccccc2)c(=O)oc2cc(OC(=O)C3CC3)ccc12	Activity						Not Active						False	CHEMBL868758	Inhibition of activated human MEK1 in MEK-ERK coupling assay at 10 uM	B	BAO_0000357	single protein format	Homo sapiens	None	None	None	None	CHEMBL3587	Dual specificity mitogen-activated protein kinase kinase 1	Homo sapiens	SINGLE PROTEIN	CHEMBL1141961	1	Scientific Literature	Bioorg. Med. Chem. Lett.	2005	None
CHEMBL3814978		0	466.45	0	1.08	9k	CNS(=O)(=O)Nc1cccc(Cn2c(=O)oc3cc(OC(=O)N(C)C)ccc3c2=O)c1F	Inhibition						Active						False	CHEMBL3815522	Inhibition of MEK1 phosphorylation in human rhabdomyosarcoma cells infected with EV71 BC08 GU475127 assessed as inhibition of ERK1/2 phosphorylation at 6.25 to 25 uM pre-treated for 1 hr followed by viral infection measured after 24 hrs by western blotting analysis	B	BAO_0000019	assay format	Homo sapiens	None	None	None	None	CHEMBL3587	Dual specificity mitogen-activated protein kinase kinase 1	Homo sapiens	SINGLE PROTEIN	CHEMBL3813666	1	Scientific Literature	Bioorg. Med. Chem.	2016	None
CHEMBL366266		0	411.47	0	3.41	PKC_beta_inhibitor	O=C1NC(=O)C(c2cn(CCCn3ccnc3)c3ccccc23)=C1Nc1ccccc1	Residual Activity	'='	39.0	%				UO_0000187					False	CHEMBL2219262	Millipore: Percentage of residual kinase activity of MAP2K1 at 10uM relative to control. Control inhibitor: Phosphoric acid* at 0.3uM. Buffer: 50 mM Tris pH 7.5, 0.2 mM EGTA, 0.1% ?-mercaptoethanol, 0.01% Brij-35	B	BAO_0000357	single protein format	Homo sapiens	None	None	None	None	CHEMBL3587	Dual specificity mitogen-activated protein kinase kinase 1	Homo sapiens	SINGLE PROTEIN	CHEMBL2218924	1	Scientific Literature	Biochem. J.	2013	None
CHEMBL508541		0	433.90	0	4.31	37	CNCCCn1c2ccc(O)cc2c2c3c(c(-c4ccccc4Cl)cc21)C(=O)NC3=O	Inhibition	'='	20.0	%				UO_0000187					False	CHEMBL1000372	Inhibition of MKK1 at 10 uM	B	BAO_0000357	single protein format	None	None	None	None	None	CHEMBL3587	Dual specificity mitogen-activated protein kinase kinase 1	Homo sapiens	SINGLE PROTEIN	CHEMBL1156685	1	Scientific Literature	Eur. J. Med. Chem.	2008	None
CHEMBL30763		0	397.43	1	5.66	10	COc1cc2ncc(C#N)c(Nc3cccc(Oc4ccccc4)c3)c2cc1OC	IC50	'='	100.0	nM	7.00			UO_0000065	17.61	0.32	1.34	9.16	False	CHEMBL710957	Inhibition of ERK-phosphorylation by MEK-ERK in direct ELISA	B	BAO_0000357	single protein format	Homo sapiens	None	None	None	None	CHEMBL3587	Dual specificity mitogen-activated protein kinase kinase 1	Homo sapiens	SINGLE PROTEIN	CHEMBL1133366	1	Scientific Literature	Bioorg. Med. Chem. Lett.	2000	None
CHEMBL419333		0	427.46	1	5.67	8	COc1cc2c(Nc3ccc(Oc4ccccc4)cc3)c(C#N)cnc2c(OC)c1OC	IC50	'>'	10000.0	nM				UO_0000065					False	CHEMBL710957	Inhibition of ERK-phosphorylation by MEK-ERK in direct ELISA	B	BAO_0000357	single protein format	Homo sapiens	None	None	None	None	CHEMBL3587	Dual specificity mitogen-activated protein kinase kinase 1	Homo sapiens	SINGLE PROTEIN	CHEMBL1133366	1	Scientific Literature	Bioorg. Med. Chem. Lett.	2000	None
CHEMBL3798933		0	337.38	0	2.02	5	CCN1c2cc(-n3c(=O)[nH]c4ncccc43)ccc2C(=O)NC1(C)C	Inhibition	'='	-2.0	%				UO_0000187					False	CHEMBL3802869	Inhibition of N-terminal GST-tagged MEK1 (unknown origin) expressed in freestyle293 system preincubated for 5 mins using K71A as substrate at 1 uM measured after 60 mins in presence of [gamma-33P]ATP by scintillation counting method	B	BAO_0000019	assay format	Homo sapiens	None	None	None	None	CHEMBL3587	Dual specificity mitogen-activated protein kinase kinase 1	Homo sapiens	SINGLE PROTEIN	CHEMBL3797131	1	Scientific Literature	Bioorg. Med. Chem.	2016	None
CHEMBL939	GEFITINIB	4	446.91	0	4.28	SID103905344	COc1cc2ncnc(Nc3ccc(F)c(Cl)c3)c2cc1OCCCN1CCOCC1	Ki	'>'	3162.28	nM			inactive	UO_0000065					False	CHEMBL1963692	PUBCHEM_BIOASSAY: Navigating the Kinome. (Class of assay: other) Panel member name: MAP2K1	F	BAO_0000019	assay format	None	None	None	None	None	CHEMBL3587	Dual specificity mitogen-activated protein kinase kinase 1	Homo sapiens	SINGLE PROTEIN	CHEMBL1201862	7	PubChem BioAssays			None
CHEMBL1977634		0	470.53	0	4.01	SID103904832	CC(C)(C)c1cc(NC(=O)C(=O)c2cccc3ccccc23)n(-c2ccc(OCC(N)=O)cc2)n1	Ki	'>'	3162.28	nM			inactive	UO_0000065					False	CHEMBL1963692	PUBCHEM_BIOASSAY: Navigating the Kinome. (Class of assay: other) Panel member name: MAP2K1	F	BAO_0000019	assay format	None	None	None	None	None	CHEMBL3587	Dual specificity mitogen-activated protein kinase kinase 1	Homo sapiens	SINGLE PROTEIN	CHEMBL1201862	7	PubChem BioAssays			None
CHEMBL80713		0	400.48	0	1.82	Cdk2_Inhibitor_III	COc1ccc(CNc2nc(N(CCO)CCO)nc3c2ncn3C(C)C)cc1	Residual Activity	'='	103.0	%				UO_0000187					False	CHEMBL2219261	Millipore: Percentage of residual kinase activity of MAP2K1 at 1uM relative to control. Control inhibitor: Phosphoric acid* at 0.3uM. Buffer: 50 mM Tris pH 7.5, 0.2 mM EGTA, 0.1% ?-mercaptoethanol, 0.01% Brij-35	B	BAO_0000357	single protein format	Homo sapiens	None	None	None	None	CHEMBL3587	Dual specificity mitogen-activated protein kinase kinase 1	Homo sapiens	SINGLE PROTEIN	CHEMBL2218924	1	Scientific Literature	Biochem. J.	2013	None
CHEMBL188762		0	371.24	0	4.48	PD-174265	CCC(=O)Nc1ccc2ncnc(Nc3cccc(Br)c3)c2c1	Residual Activity	'='	92.0	%				UO_0000187					False	CHEMBL2219262	Millipore: Percentage of residual kinase activity of MAP2K1 at 10uM relative to control. Control inhibitor: Phosphoric acid* at 0.3uM. Buffer: 50 mM Tris pH 7.5, 0.2 mM EGTA, 0.1% ?-mercaptoethanol, 0.01% Brij-35	B	BAO_0000357	single protein format	Homo sapiens	None	None	None	None	CHEMBL3587	Dual specificity mitogen-activated protein kinase kinase 1	Homo sapiens	SINGLE PROTEIN	CHEMBL2218924	1	Scientific Literature	Biochem. J.	2013	None
CHEMBL266325		0	346.39	0	4.59	D65476	CCCC(=O)Oc1ccc2[nH]c(C(=O)c3cc4ccccc4[nH]3)cc2c1	Residual Activity	'='	100.0	%				UO_0000187					False	CHEMBL2219262	Millipore: Percentage of residual kinase activity of MAP2K1 at 10uM relative to control. Control inhibitor: Phosphoric acid* at 0.3uM. Buffer: 50 mM Tris pH 7.5, 0.2 mM EGTA, 0.1% ?-mercaptoethanol, 0.01% Brij-35	B	BAO_0000357	single protein format	Homo sapiens	None	None	None	None	CHEMBL3587	Dual specificity mitogen-activated protein kinase kinase 1	Homo sapiens	SINGLE PROTEIN	CHEMBL2218924	1	Scientific Literature	Biochem. J.	2013	None
CHEMBL2087078		0	489.22	0	3.50	4, G-573	C[C@H](O)CONC(=O)c1oc2c(F)cncc2c1Nc1ccc(I)cc1F	IC50	'='	35.0	nM	7.46			UO_0000065	15.24	0.38	3.96	7.72	False	CHEMBL2092007	Inhibition of MEK1-mediated ERK1 phosphorylation after 30 mins by HTRF assay	B	BAO_0000357	single protein format	None	None	None	None	None	CHEMBL3587	Dual specificity mitogen-activated protein kinase kinase 1	Homo sapiens	SINGLE PROTEIN	CHEMBL2086380	1	Scientific Literature	J. Med. Chem.	2012	None
CHEMBL2087077		0	487.23	0	2.33	3, G-925	O=C(NOC[C@H](O)CO)c1oc2ccncc2c1Nc1ccc(I)cc1F	EC50	'='	6.3	nM	8.20			UO_0000065	16.83	0.41	5.87	7.02	False	CHEMBL2091986	Inhibition of MEK1-mediated ERK1 phosphorylation in human HCT116 cells after 2 hrs by immunoblotting method	B	BAO_0000219	cell-based format	Homo sapiens	None	None	HCT-116	None	CHEMBL3587	Dual specificity mitogen-activated protein kinase kinase 1	Homo sapiens	SINGLE PROTEIN	CHEMBL2086380	1	Scientific Literature	J. Med. Chem.	2012	CHEMBL3308372
CHEMBL485285		0	496.61	1	5.36	19b	Cc1ccc(C(=O)Nc2cccc(N3CCOCC3)c2)cc1-c1ccc2c(C3CCNCC3)noc2c1	IC50	'='	40.0	nM	7.40			UO_0000065	14.90	0.27	2.04	9.29	False	CHEMBL998563	Inhibition of MEK1 by cRaf/mek/Erk cascade assay	B	BAO_0000357	single protein format	None	None	None	None	None	CHEMBL3587	Dual specificity mitogen-activated protein kinase kinase 1	Homo sapiens	SINGLE PROTEIN	CHEMBL1141712	1	Scientific Literature	Bioorg. Med. Chem. Lett.	2008	None
CHEMBL98131		0	367.41	1	5.65	4	COc1ccc2c(Nc3ccc(Oc4ccccc4)cc3)c(C#N)cnc2c1	IC50	'='	125.0	nM	6.90			UO_0000065	18.79	0.34	1.25	10.28	False	CHEMBL710957	Inhibition of ERK-phosphorylation by MEK-ERK in direct ELISA	B	BAO_0000357	single protein format	Homo sapiens	None	None	None	None	CHEMBL3587	Dual specificity mitogen-activated protein kinase kinase 1	Homo sapiens	SINGLE PROTEIN	CHEMBL1133366	1	Scientific Literature	Bioorg. Med. Chem. Lett.	2000	None
CHEMBL3086071		0	547.94	1	4.21	4e	Cc1c(Cc2cccc(NS(=O)(=O)NCC(F)(F)F)c2)c(=O)oc2cc(OC(=O)N(C)C)c(Cl)cc12	IC50	'='	65.0	nM	7.19			UO_0000065	13.12	0.27	2.98	6.09	False	CHEMBL3090923	Inhibition of MEK1 S218E/S222E mutant (unknown origin) using inactive MAP kinase 2/Erk2 and FAM-Erktide as substrate assessed as inhibition of FAM-Erktide phosphorylation preincubated with inactive MAP kinase 2/Erk2 for 30 mins followed by FAM-Erktide addition measured after 90 mins by IMAP fluorescence polarization assay	B	BAO_0000019	assay format	Homo sapiens	None	None	None	None	CHEMBL3587	Dual specificity mitogen-activated protein kinase kinase 1	Homo sapiens	SINGLE PROTEIN	CHEMBL3085763	1	Scientific Literature	Bioorg. Med. Chem. Lett.	2013	None
CHEMBL3086068		0	464.93	0	3.78	13a	Cc1c(Cc2cccc(NS(C)(=O)=O)c2)c(=O)oc2cc(OC(=O)N(C)C)c(Cl)cc12	IC50	'='	29.0	nM	7.54			UO_0000065	16.21	0.33	3.76	7.12	False	CHEMBL3090923	Inhibition of MEK1 S218E/S222E mutant (unknown origin) using inactive MAP kinase 2/Erk2 and FAM-Erktide as substrate assessed as inhibition of FAM-Erktide phosphorylation preincubated with inactive MAP kinase 2/Erk2 for 30 mins followed by FAM-Erktide addition measured after 90 mins by IMAP fluorescence polarization assay	B	BAO_0000019	assay format	Homo sapiens	None	None	None	None	CHEMBL3587	Dual specificity mitogen-activated protein kinase kinase 1	Homo sapiens	SINGLE PROTEIN	CHEMBL3085763	1	Scientific Literature	Bioorg. Med. Chem. Lett.	2013	None
CHEMBL3086064		0	465.92	0	3.02	4a	Cc1c(Cc2cccc(NS(N)(=O)=O)c2)c(=O)oc2cc(OC(=O)N(C)C)c(Cl)cc12	IC50	'='	28.0	nM	7.55			UO_0000065	16.21	0.33	4.53	5.72	False	CHEMBL3090923	Inhibition of MEK1 S218E/S222E mutant (unknown origin) using inactive MAP kinase 2/Erk2 and FAM-Erktide as substrate assessed as inhibition of FAM-Erktide phosphorylation preincubated with inactive MAP kinase 2/Erk2 for 30 mins followed by FAM-Erktide addition measured after 90 mins by IMAP fluorescence polarization assay	B	BAO_0000019	assay format	Homo sapiens	None	None	None	None	CHEMBL3587	Dual specificity mitogen-activated protein kinase kinase 1	Homo sapiens	SINGLE PROTEIN	CHEMBL3085763	1	Scientific Literature	Bioorg. Med. Chem. Lett.	2013	None
CHEMBL213992		0	436.71	0	3.96	63	CC(C)/N=C(\N)c1c(O)nsc1Nc1ccc(I)cc1Cl	EC50	'>'	10000.0	nM				UO_0000065					False	CHEMBL873740	Inhibitory activity against MEK-1	F	BAO_0000019	assay format	Homo sapiens	None	None	None	None	CHEMBL3587	Dual specificity mitogen-activated protein kinase kinase 1	Homo sapiens	SINGLE PROTEIN	CHEMBL1137237	1	Scientific Literature	Bioorg. Med. Chem. Lett.	2006	None
CHEMBL608533	MIDOSTAURIN	4	570.65	2	5.91	PKC_412	CO[C@@H]1[C@H](N(C)C(=O)c2ccccc2)C[C@H]2O[C@]1(C)n1c3ccccc3c3c4c(c5c6ccccc6n2c5c31)C(=O)NC4	Residual Activity	'='	56.0	%				UO_0000187					False	CHEMBL2219262	Millipore: Percentage of residual kinase activity of MAP2K1 at 10uM relative to control. Control inhibitor: Phosphoric acid* at 0.3uM. Buffer: 50 mM Tris pH 7.5, 0.2 mM EGTA, 0.1% ?-mercaptoethanol, 0.01% Brij-35	B	BAO_0000357	single protein format	Homo sapiens	None	None	None	None	CHEMBL3587	Dual specificity mitogen-activated protein kinase kinase 1	Homo sapiens	SINGLE PROTEIN	CHEMBL2218924	1	Scientific Literature	Biochem. J.	2013	None
CHEMBL1231533		0	285.23	0	2.33	AS-604850	O=C1NC(=O)/C(=C/c2ccc3c(c2)OC(F)(F)O3)S1	Residual Activity	'='	109.0	%				UO_0000187					False	CHEMBL2219262	Millipore: Percentage of residual kinase activity of MAP2K1 at 10uM relative to control. Control inhibitor: Phosphoric acid* at 0.3uM. Buffer: 50 mM Tris pH 7.5, 0.2 mM EGTA, 0.1% ?-mercaptoethanol, 0.01% Brij-35	B	BAO_0000357	single protein format	Homo sapiens	None	None	None	None	CHEMBL3587	Dual specificity mitogen-activated protein kinase kinase 1	Homo sapiens	SINGLE PROTEIN	CHEMBL2218924	1	Scientific Literature	Biochem. J.	2013	None
CHEMBL71191		0	266.30	0	3.31	Tyrphostin AG-1296	COc1cc2ncc(-c3ccccc3)nc2cc1OC	Residual Activity	'='	92.0	%				UO_0000187					False	CHEMBL2219262	Millipore: Percentage of residual kinase activity of MAP2K1 at 10uM relative to control. Control inhibitor: Phosphoric acid* at 0.3uM. Buffer: 50 mM Tris pH 7.5, 0.2 mM EGTA, 0.1% ?-mercaptoethanol, 0.01% Brij-35	B	BAO_0000357	single protein format	Homo sapiens	None	None	None	None	CHEMBL3587	Dual specificity mitogen-activated protein kinase kinase 1	Homo sapiens	SINGLE PROTEIN	CHEMBL2218924	1	Scientific Literature	Biochem. J.	2013	None
CHEMBL28324		0	721.86	2	5.13	KN_62	CN([C@@H](Cc1ccc(OS(=O)(=O)c2cccc3cnccc23)cc1)C(=O)N1CCN(c2ccccc2)CC1)S(=O)(=O)c1cccc2cnccc12	Residual Activity	'='	114.0	%				UO_0000187					False	CHEMBL2219262	Millipore: Percentage of residual kinase activity of MAP2K1 at 10uM relative to control. Control inhibitor: Phosphoric acid* at 0.3uM. Buffer: 50 mM Tris pH 7.5, 0.2 mM EGTA, 0.1% ?-mercaptoethanol, 0.01% Brij-35	B	BAO_0000357	single protein format	Homo sapiens	None	None	None	None	CHEMBL3587	Dual specificity mitogen-activated protein kinase kinase 1	Homo sapiens	SINGLE PROTEIN	CHEMBL2218924	1	Scientific Literature	Biochem. J.	2013	None
CHEMBL10	SB-203580	0	377.44	0	4.68	SB-203580	C[S+]([O-])c1ccc(-c2nc(-c3ccc(F)cc3)c(-c3ccncc3)[nH]2)cc1	Residual Activity	'='	110.0	%				UO_0000187					False	CHEMBL2219262	Millipore: Percentage of residual kinase activity of MAP2K1 at 10uM relative to control. Control inhibitor: Phosphoric acid* at 0.3uM. Buffer: 50 mM Tris pH 7.5, 0.2 mM EGTA, 0.1% ?-mercaptoethanol, 0.01% Brij-35	B	BAO_0000357	single protein format	Homo sapiens	None	None	None	None	CHEMBL3587	Dual specificity mitogen-activated protein kinase kinase 1	Homo sapiens	SINGLE PROTEIN	CHEMBL2218924	1	Scientific Literature	Biochem. J.	2013	None
CHEMBL359482		0	301.35	0	4.07	GSK_3_inhibitor_XIII	Cc1cc(Nc2nc(-c3ccccc3)nc3ccccc23)n[nH]1	Residual Activity	'='	67.0	%				UO_0000187					False	CHEMBL2219262	Millipore: Percentage of residual kinase activity of MAP2K1 at 10uM relative to control. Control inhibitor: Phosphoric acid* at 0.3uM. Buffer: 50 mM Tris pH 7.5, 0.2 mM EGTA, 0.1% ?-mercaptoethanol, 0.01% Brij-35	B	BAO_0000357	single protein format	Homo sapiens	None	None	None	None	CHEMBL3587	Dual specificity mitogen-activated protein kinase kinase 1	Homo sapiens	SINGLE PROTEIN	CHEMBL2218924	1	Scientific Literature	Biochem. J.	2013	None
CHEMBL35482		0	267.28	0	3.05	PD-98059	COc1cccc(-c2cc(=O)c3ccccc3o2)c1N	Residual Activity	'='	111.0	%				UO_0000187					False	CHEMBL2219262	Millipore: Percentage of residual kinase activity of MAP2K1 at 10uM relative to control. Control inhibitor: Phosphoric acid* at 0.3uM. Buffer: 50 mM Tris pH 7.5, 0.2 mM EGTA, 0.1% ?-mercaptoethanol, 0.01% Brij-35	B	BAO_0000357	single protein format	Homo sapiens	None	None	None	None	CHEMBL3587	Dual specificity mitogen-activated protein kinase kinase 1	Homo sapiens	SINGLE PROTEIN	CHEMBL2218924	1	Scientific Literature	Biochem. J.	2013	None
CHEMBL83980	BOHEMINE	0	340.43	0	2.81	Bohemine	CC(C)n1cnc2c(NCc3ccccc3)nc(NCCCO)nc21	Residual Activity	'='	110.0	%				UO_0000187					False	CHEMBL2219262	Millipore: Percentage of residual kinase activity of MAP2K1 at 10uM relative to control. Control inhibitor: Phosphoric acid* at 0.3uM. Buffer: 50 mM Tris pH 7.5, 0.2 mM EGTA, 0.1% ?-mercaptoethanol, 0.01% Brij-35	B	BAO_0000357	single protein format	Homo sapiens	None	None	None	None	CHEMBL3587	Dual specificity mitogen-activated protein kinase kinase 1	Homo sapiens	SINGLE PROTEIN	CHEMBL2218924	1	Scientific Literature	Biochem. J.	2013	None
CHEMBL17331	PD-169316	0	360.35	0	4.85	PD-169316	O=[N+]([O-])c1ccc(-c2nc(-c3ccc(F)cc3)c(-c3ccncc3)[nH]2)cc1	Residual Activity	'='	127.0	%				UO_0000187					False	CHEMBL2219262	Millipore: Percentage of residual kinase activity of MAP2K1 at 10uM relative to control. Control inhibitor: Phosphoric acid* at 0.3uM. Buffer: 50 mM Tris pH 7.5, 0.2 mM EGTA, 0.1% ?-mercaptoethanol, 0.01% Brij-35	B	BAO_0000357	single protein format	Homo sapiens	None	None	None	None	CHEMBL3587	Dual specificity mitogen-activated protein kinase kinase 1	Homo sapiens	SINGLE PROTEIN	CHEMBL2218924	1	Scientific Literature	Biochem. J.	2013	None
CHEMBL191384		0	372.46	0	3.94	AS-601245	N#C/C(=C1/Nc2ccccc2S1)c1ccnc(NCCc2cccnc2)n1	Residual Activity	'='	83.0	%				UO_0000187					False	CHEMBL2219262	Millipore: Percentage of residual kinase activity of MAP2K1 at 10uM relative to control. Control inhibitor: Phosphoric acid* at 0.3uM. Buffer: 50 mM Tris pH 7.5, 0.2 mM EGTA, 0.1% ?-mercaptoethanol, 0.01% Brij-35	B	BAO_0000357	single protein format	Homo sapiens	None	None	None	None	CHEMBL3587	Dual specificity mitogen-activated protein kinase kinase 1	Homo sapiens	SINGLE PROTEIN	CHEMBL2218924	1	Scientific Literature	Biochem. J.	2013	None
CHEMBL387187		0	413.40	1	5.33	EGFR_Inhibitor	O=C(Nc1cccc(Nc2cc(Nc3cccc(C(F)(F)F)c3)ncn2)c1)C1CC1	Residual Activity	'='	78.0	%				UO_0000187					False	CHEMBL2219261	Millipore: Percentage of residual kinase activity of MAP2K1 at 1uM relative to control. Control inhibitor: Phosphoric acid* at 0.3uM. Buffer: 50 mM Tris pH 7.5, 0.2 mM EGTA, 0.1% ?-mercaptoethanol, 0.01% Brij-35	B	BAO_0000357	single protein format	Homo sapiens	None	None	None	None	CHEMBL3587	Dual specificity mitogen-activated protein kinase kinase 1	Homo sapiens	SINGLE PROTEIN	CHEMBL2218924	1	Scientific Literature	Biochem. J.	2013	None
CHEMBL439259		0	341.80	0	4.85	IGF_1R_Inhibitor_II	COc1ccc(Cl)cc1NC(=O)Nc1cc(C)nc2ccccc12	Residual Activity	'='	75.0	%				UO_0000187					False	CHEMBL2219261	Millipore: Percentage of residual kinase activity of MAP2K1 at 1uM relative to control. Control inhibitor: Phosphoric acid* at 0.3uM. Buffer: 50 mM Tris pH 7.5, 0.2 mM EGTA, 0.1% ?-mercaptoethanol, 0.01% Brij-35	B	BAO_0000357	single protein format	Homo sapiens	None	None	None	None	CHEMBL3587	Dual specificity mitogen-activated protein kinase kinase 1	Homo sapiens	SINGLE PROTEIN	CHEMBL2218924	1	Scientific Literature	Biochem. J.	2013	None
CHEMBL203644		0	355.76	0	3.52	EGFR_ErbB_2_ErbB_4_Inhibitor	CC#CC(=O)Nc1cc2c(Nc3ccc(F)c(Cl)c3)ncnc2cn1	Residual Activity	'='	111.0	%				UO_0000187					False	CHEMBL2219261	Millipore: Percentage of residual kinase activity of MAP2K1 at 1uM relative to control. Control inhibitor: Phosphoric acid* at 0.3uM. Buffer: 50 mM Tris pH 7.5, 0.2 mM EGTA, 0.1% ?-mercaptoethanol, 0.01% Brij-35	B	BAO_0000357	single protein format	Homo sapiens	None	None	None	None	CHEMBL3587	Dual specificity mitogen-activated protein kinase kinase 1	Homo sapiens	SINGLE PROTEIN	CHEMBL2218924	1	Scientific Literature	Biochem. J.	2013	None
CHEMBL383899	ANILINOPYRIMIDINE1	0	413.40	1	5.33	Aurora_Kinase_Inhibitor_III	O=C(Nc1cccc(Nc2nccc(Nc3cccc(C(F)(F)F)c3)n2)c1)C1CC1	Residual Activity	'='	106.0	%				UO_0000187					False	CHEMBL2219261	Millipore: Percentage of residual kinase activity of MAP2K1 at 1uM relative to control. Control inhibitor: Phosphoric acid* at 0.3uM. Buffer: 50 mM Tris pH 7.5, 0.2 mM EGTA, 0.1% ?-mercaptoethanol, 0.01% Brij-35	B	BAO_0000357	single protein format	Homo sapiens	None	None	None	None	CHEMBL3587	Dual specificity mitogen-activated protein kinase kinase 1	Homo sapiens	SINGLE PROTEIN	CHEMBL2218924	1	Scientific Literature	Biochem. J.	2013	None
CHEMBL197227		0	466.49	0	4.09	31{42}	O=C1c2ccccc2C(=O)N1Cc1ccc(-c2ccc3c(=O)cc(N4CCOCC4)oc3c2)cc1	Activity						Not Determined						False	CHEMBL860390	Inhibitory activity against MEK1 at 10 uM	B	BAO_0000357	single protein format	Homo sapiens	None	None	None	None	CHEMBL3587	Dual specificity mitogen-activated protein kinase kinase 1	Homo sapiens	SINGLE PROTEIN	CHEMBL1141870	1	Scientific Literature	J. Med. Chem.	2005	None
CHEMBL98350	LY-294002	0	307.35	0	3.30	LY-294002	O=c1cc(N2CCOCC2)oc2c(-c3ccccc3)cccc12	Residual Activity	'='	81.0	%				UO_0000187					False	CHEMBL2219262	Millipore: Percentage of residual kinase activity of MAP2K1 at 10uM relative to control. Control inhibitor: Phosphoric acid* at 0.3uM. Buffer: 50 mM Tris pH 7.5, 0.2 mM EGTA, 0.1% ?-mercaptoethanol, 0.01% Brij-35	B	BAO_0000357	single protein format	Homo sapiens	None	None	None	None	CHEMBL3587	Dual specificity mitogen-activated protein kinase kinase 1	Homo sapiens	SINGLE PROTEIN	CHEMBL2218924	1	Scientific Literature	Biochem. J.	2013	None
CHEMBL261131	DIACYLGLYCEROL KINASE INHIBITOR II	0	489.59	1	5.94	R-59949	O=c1c2ccccc2[nH]c(=S)n1CCN1CCC(=C(c2ccc(F)cc2)c2ccc(F)cc2)CC1	Residual Activity	'='	92.0	%				UO_0000187					False	CHEMBL2219262	Millipore: Percentage of residual kinase activity of MAP2K1 at 10uM relative to control. Control inhibitor: Phosphoric acid* at 0.3uM. Buffer: 50 mM Tris pH 7.5, 0.2 mM EGTA, 0.1% ?-mercaptoethanol, 0.01% Brij-35	B	BAO_0000357	single protein format	Homo sapiens	None	None	None	None	CHEMBL3587	Dual specificity mitogen-activated protein kinase kinase 1	Homo sapiens	SINGLE PROTEIN	CHEMBL2218924	1	Scientific Literature	Biochem. J.	2013	None
CHEMBL31639		0	396.45	1	5.61	2	COc1cc2ncc(C#N)c(Nc3ccc(Nc4ccccc4)cc3)c2cc1OC	IC50	'='	1200.0	nM	5.92			UO_0000065	14.93	0.27	0.31	7.48	False	CHEMBL675993	Inhibitory activity against Dual specificity mitogen-activated protein kinase kinase using direct MEK assay (which by-passes the need for activated Raf by using an activated GST-MEK)	B	BAO_0000357	single protein format	None	None	None	None	None	CHEMBL3587	Dual specificity mitogen-activated protein kinase kinase 1	Homo sapiens	SINGLE PROTEIN	CHEMBL1134081	1	Scientific Literature	Bioorg. Med. Chem. Lett.	2001	None
CHEMBL197439		0	325.34	0	3.44	31{21}	O=c1cc(N2CCOCC2)oc2cc(-c3ccc(F)cc3)ccc12	Activity						Not Determined						False	CHEMBL860390	Inhibitory activity against MEK1 at 10 uM	B	BAO_0000357	single protein format	Homo sapiens	None	None	None	None	CHEMBL3587	Dual specificity mitogen-activated protein kinase kinase 1	Homo sapiens	SINGLE PROTEIN	CHEMBL1141870	1	Scientific Literature	J. Med. Chem.	2005	None
CHEMBL200299		0	357.41	0	4.45	31{19}	O=c1cc(N2CCOCC2)oc2cc(-c3ccc4ccccc4c3)ccc12	Activity						Not Determined						False	CHEMBL860390	Inhibitory activity against MEK1 at 10 uM	B	BAO_0000357	single protein format	Homo sapiens	None	None	None	None	CHEMBL3587	Dual specificity mitogen-activated protein kinase kinase 1	Homo sapiens	SINGLE PROTEIN	CHEMBL1141870	1	Scientific Literature	J. Med. Chem.	2005	None
CHEMBL179453	GW622055X	0	392.86	0	4.54	GW622055X	CCS(=O)(=O)c1ccc(OC)c(Nc2ncc(-c3ccccc3Cl)o2)c1	Inhibition	'='	-0.28	%				UO_0000187					False	CHEMBL1962206	GSK_PKIS: MEK1 mean inhibition at 0.1 uM [Nanosyn]	B	BAO_0000357	single protein format	None	None	None	None	None	CHEMBL3587	Dual specificity mitogen-activated protein kinase kinase 1	Homo sapiens	SINGLE PROTEIN	CHEMBL1961873	16	GSK Published Kinase Inhibitor Set			None
CHEMBL524901	GW683109X	0	339.40	0	1.32	GW683109X	c1cnn2ncc(-c3ccnc(NCCCN4CCOCC4)n3)c2c1	Inhibition	'='	4.91	%				UO_0000187					False	CHEMBL1962206	GSK_PKIS: MEK1 mean inhibition at 0.1 uM [Nanosyn]	B	BAO_0000357	single protein format	None	None	None	None	None	CHEMBL3587	Dual specificity mitogen-activated protein kinase kinase 1	Homo sapiens	SINGLE PROTEIN	CHEMBL1961873	16	GSK Published Kinase Inhibitor Set			None
CHEMBL212382		0	354.36	0	4.63	64	CC(C)(C)c1nnc2ccc(-c3ocnc3-c3ccc(F)cc3F)cn12	IC50	'>'	10000.0	nM				UO_0000065					False	CHEMBL867949	Inhibition of MKK1	B	BAO_0000357	single protein format	Homo sapiens	None	None	None	None	CHEMBL3587	Dual specificity mitogen-activated protein kinase kinase 1	Homo sapiens	SINGLE PROTEIN	CHEMBL1145312	1	Scientific Literature	Bioorg. Med. Chem. Lett.	2006	None
CHEMBL28	APIGENIN	0	270.24	0	2.58	Apigenin	O=c1cc(-c2ccc(O)cc2)oc2cc(O)cc(O)c12	Activity	'='	98.0	%				UO_0000187					False	CHEMBL1063679	Percent residual MKK1 activity in presence of 10uM inhibitor	B	BAO_0000357	single protein format	None	None	None	None	None	CHEMBL3587	Dual specificity mitogen-activated protein kinase kinase 1	Homo sapiens	SINGLE PROTEIN	CHEMBL1150975	1	Scientific Literature	Biochem. J.	2003	None
CHEMBL201384		0	431.50	1	6.79	20	Cc1c(Nc2ccccc2)cn2ncc(C#N)c(Nc3ccc(Oc4ccccc4)cc3)c12	IC50	'='	361.0	nM	6.44			UO_0000065	14.93	0.27	-0.35	8.66	False	CHEMBL861916	Inhibitory activity against MEK	B	BAO_0000357	single protein format	None	None	None	None	None	CHEMBL3587	Dual specificity mitogen-activated protein kinase kinase 1	Homo sapiens	SINGLE PROTEIN	CHEMBL1148629	1	Scientific Literature	Bioorg. Med. Chem. Lett.	2006	None
CHEMBL201833		0	496.57	0	4.11	13b	Cc1c(C(=O)NCCN2CCOCC2)cn2ncc(C#N)c(Nc3ccc(Oc4ccccc4)cc3)c12	IC50	'='	386.0	nM	6.41			UO_0000065	12.92	0.24	2.30	6.17	False	CHEMBL861916	Inhibitory activity against MEK	B	BAO_0000357	single protein format	None	None	None	None	None	CHEMBL3587	Dual specificity mitogen-activated protein kinase kinase 1	Homo sapiens	SINGLE PROTEIN	CHEMBL1148629	1	Scientific Literature	Bioorg. Med. Chem. Lett.	2006	None
CHEMBL202286		0	516.56	2	6.26	17c	CC(=O)Nc1cccc(C(=O)Nc2cn3ncc(C#N)c(Nc4ccc(Oc5ccccc5)cc4)c3c2C)c1	Activity	'='	2.5	uM				UO_0000064					False	CHEMBL862237	Antiproliferative activity against MEK2 cells (Rat1 cells transformed by human MEK1 cDNA)	F	BAO_0000219	cell-based format	Homo sapiens	None	None	Rat1	None	CHEMBL3587	Dual specificity mitogen-activated protein kinase kinase 1	Homo sapiens	SINGLE PROTEIN	CHEMBL1148629	1	Scientific Literature	Bioorg. Med. Chem. Lett.	2006	CHEMBL3307665
CHEMBL267228		0	371.40	0	4.03	SB-431533	OCc1ccc(-c2nc(-c3ccccn3)c(-c3ccc4c(c3)OCO4)[nH]2)cc1	Inhibition	'='	4.13	%				UO_0000187					False	CHEMBL1962207	GSK_PKIS: MEK1 mean inhibition at 1 uM [Nanosyn]	B	BAO_0000357	single protein format	None	None	None	None	None	CHEMBL3587	Dual specificity mitogen-activated protein kinase kinase 1	Homo sapiens	SINGLE PROTEIN	CHEMBL1961873	16	GSK Published Kinase Inhibitor Set			None
CHEMBL274863		0	382.44	0	2.45	SB-216385	Nc1nccc(-c2c(-c3ccc(F)cc3)ncn2CCCN2CCOCC2)n1	Inhibition	'='	4.45	%				UO_0000187					False	CHEMBL1962207	GSK_PKIS: MEK1 mean inhibition at 1 uM [Nanosyn]	B	BAO_0000357	single protein format	None	None	None	None	None	CHEMBL3587	Dual specificity mitogen-activated protein kinase kinase 1	Homo sapiens	SINGLE PROTEIN	CHEMBL1961873	16	GSK Published Kinase Inhibitor Set			None
CHEMBL3966536		0	542.09	1	4.64	16d	CNCCOc1ccc(-c2sc3nc(-c4cccs4)nc(NN4C(=O)C=C(C)C4=O)c3c2C)cc1.Cl	Activity	'='	103.0	%				UO_0000187					False	CHEMBL3856672	Inhibition of recombinant human MEK1 expressed in Escherichia coli assessed as remaining activity at 10 uM preincubated for 15 mins followed by myelin basic protein substrate addition for 30 mins in presence of [gamma-32P]ATP by TR-FRET assay	B	BAO_0000019	assay format	Homo sapiens	None	None	None	None	CHEMBL3587	Dual specificity mitogen-activated protein kinase kinase 1	Homo sapiens	SINGLE PROTEIN	CHEMBL3856191	1	Scientific Literature	Eur J Med Chem	2016	None
CHEMBL201203		0	340.39	1	5.05	21	Cc1ccn2ncc(C#N)c(Nc3ccc(Oc4ccccc4)cc3)c12	IC50	'='	241.0	nM	6.62			UO_0000065	19.44	0.35	1.57	10.61	False	CHEMBL861916	Inhibitory activity against MEK	B	BAO_0000357	single protein format	None	None	None	None	None	CHEMBL3587	Dual specificity mitogen-activated protein kinase kinase 1	Homo sapiens	SINGLE PROTEIN	CHEMBL1148629	1	Scientific Literature	Bioorg. Med. Chem. Lett.	2006	None
CHEMBL224236		0	267.27	0	0.99	55	CCn1sc(=O)n(-c2ccc([N+](=O)[O-])cc2)c1=O	Inhibition	'<'	10.0	%				UO_0000187					False	CHEMBL920009	Inhibition of MEK1K at 10 uM	B	BAO_0000357	single protein format	Homo sapiens	None	None	None	None	CHEMBL3587	Dual specificity mitogen-activated protein kinase kinase 1	Homo sapiens	SINGLE PROTEIN	CHEMBL1139464	1	Scientific Literature	J. Med. Chem.	2005	None
CHEMBL397570		0	300.36	0	3.89	SB-347804	N#Cc1c(NC(=O)c2ccc(F)cc2)sc2c1CCCC2	Inhibition	'='	1.68	%				UO_0000187					False	CHEMBL1962207	GSK_PKIS: MEK1 mean inhibition at 1 uM [Nanosyn]	B	BAO_0000357	single protein format	None	None	None	None	None	CHEMBL3587	Dual specificity mitogen-activated protein kinase kinase 1	Homo sapiens	SINGLE PROTEIN	CHEMBL1961873	16	GSK Published Kinase Inhibitor Set			None
CHEMBL1909405	GW618013A	0	554.57	0	4.98	GW618013A	CN(C)CCCNc1nccc(-c2c(-c3ccc(F)cc3)nn3cc(C(F)(F)F)ccc23)n1.CS(=O)(=O)O	Inhibition	'='	2.52	%				UO_0000187					False	CHEMBL1962207	GSK_PKIS: MEK1 mean inhibition at 1 uM [Nanosyn]	B	BAO_0000357	single protein format	None	None	None	None	None	CHEMBL3587	Dual specificity mitogen-activated protein kinase kinase 1	Homo sapiens	SINGLE PROTEIN	CHEMBL1961873	16	GSK Published Kinase Inhibitor Set			None
CHEMBL514261	GSK-1819799A	0	519.58	1	4.82	GSK1819799A	COc1cc(N2CCN(C(C)C)CC2)ccc1Nc1nc(Nc2cccc(F)c2C(=O)O)c2cc[nH]c2n1	Inhibition	'='	2.88	%				UO_0000187					False	CHEMBL1962207	GSK_PKIS: MEK1 mean inhibition at 1 uM [Nanosyn]	B	BAO_0000357	single protein format	None	None	None	None	None	CHEMBL3587	Dual specificity mitogen-activated protein kinase kinase 1	Homo sapiens	SINGLE PROTEIN	CHEMBL1961873	16	GSK Published Kinase Inhibitor Set			None
CHEMBL199050		0	357.41	0	4.45	31{23}	O=c1cc(N2CCOCC2)oc2cc(-c3cccc4ccccc34)ccc12	Activity						Not Determined						False	CHEMBL860390	Inhibitory activity against MEK1 at 10 uM	B	BAO_0000357	single protein format	Homo sapiens	None	None	None	None	CHEMBL3587	Dual specificity mitogen-activated protein kinase kinase 1	Homo sapiens	SINGLE PROTEIN	CHEMBL1141870	1	Scientific Literature	J. Med. Chem.	2005	None
CHEMBL441702	GSK-270822A	0	396.45	0	4.23	GSK270822A	CC1=C(C(=O)Nc2ccc3[nH]ncc3c2)C(c2ccc3ccccc3c2)CC(=O)N1	Inhibition	'='	8.09	%				UO_0000187					False	CHEMBL1962206	GSK_PKIS: MEK1 mean inhibition at 0.1 uM [Nanosyn]	B	BAO_0000357	single protein format	None	None	None	None	None	CHEMBL3587	Dual specificity mitogen-activated protein kinase kinase 1	Homo sapiens	SINGLE PROTEIN	CHEMBL1961873	16	GSK Published Kinase Inhibitor Set			None
CHEMBL1909396	GW768505A	0	573.93	2	6.95	GW768505A	COc1ccc(-c2oc3ncnc(N)c3c2-c2ccc(NC(=O)Nc3cc(C(F)(F)F)ccc3F)cc2)cc1.Cl	Inhibition	'='	6.74	%				UO_0000187					False	CHEMBL1962206	GSK_PKIS: MEK1 mean inhibition at 0.1 uM [Nanosyn]	B	BAO_0000357	single protein format	None	None	None	None	None	CHEMBL3587	Dual specificity mitogen-activated protein kinase kinase 1	Homo sapiens	SINGLE PROTEIN	CHEMBL1961873	16	GSK Published Kinase Inhibitor Set			None
CHEMBL1794070	GSK-579289A	0	511.05	2	5.45	GSK579289A	C[C@@H](Oc1cc(-n2cnc3ccc(OC4CCN(C)CC4)cc32)sc1C(N)=O)c1ccccc1Cl	Inhibition	'='	1.83	%				UO_0000187					False	CHEMBL1962206	GSK_PKIS: MEK1 mean inhibition at 0.1 uM [Nanosyn]	B	BAO_0000357	single protein format	None	None	None	None	None	CHEMBL3587	Dual specificity mitogen-activated protein kinase kinase 1	Homo sapiens	SINGLE PROTEIN	CHEMBL1961873	16	GSK Published Kinase Inhibitor Set			None
CHEMBL1794066	GSK-619487A	0	525.49	0	1.34	GSK619487A	CCn1c(-c2nonc2N)nc2c(C#CC(C)(C)O)ncc(OC3CCNCC3)c21.O=C(O)C(F)(F)F	Inhibition	'='	1.98	%				UO_0000187					False	CHEMBL1962206	GSK_PKIS: MEK1 mean inhibition at 0.1 uM [Nanosyn]	B	BAO_0000357	single protein format	None	None	None	None	None	CHEMBL3587	Dual specificity mitogen-activated protein kinase kinase 1	Homo sapiens	SINGLE PROTEIN	CHEMBL1961873	16	GSK Published Kinase Inhibitor Set			None
CHEMBL517666	GW796921X	0	336.44	0	4.15	GW796921X	CCC(=O)Nc1ccc(C)c(-c2ccc(C(=O)NCC3CC3)cc2)c1	Inhibition	'='	3.72	%				UO_0000187					False	CHEMBL1962206	GSK_PKIS: MEK1 mean inhibition at 0.1 uM [Nanosyn]	B	BAO_0000357	single protein format	None	None	None	None	None	CHEMBL3587	Dual specificity mitogen-activated protein kinase kinase 1	Homo sapiens	SINGLE PROTEIN	CHEMBL1961873	16	GSK Published Kinase Inhibitor Set			None
CHEMBL78779		0	355.37	0	3.89	G8935	Cc1c(Cc2ccc(F)cc2)c(=O)oc2cc(OC(=O)N(C)C)ccc12	IC50	'='	300.0	nM	6.52			UO_0000065	18.36	0.34	2.63	10.92	False	CHEMBL868754	Inhibition of human MEK1 activation by bRaf in RAF-MEK-ERK coupling assay	B	BAO_0000357	single protein format	Homo sapiens	None	None	None	None	CHEMBL3587	Dual specificity mitogen-activated protein kinase kinase 1	Homo sapiens	SINGLE PROTEIN	CHEMBL1141961	1	Scientific Literature	Bioorg. Med. Chem. Lett.	2005	None
CHEMBL1909391	GW576924A	0	579.10	2	5.92	GW576924A	Cl.[O-][S+]1CCN(Cc2ccc(-c3ccc4ncnc(Nc5ccc(OCc6ccccc6)c(F)c5)c4c3)o2)CC1	Inhibition	'='	2.4	%				UO_0000187					False	CHEMBL1962206	GSK_PKIS: MEK1 mean inhibition at 0.1 uM [Nanosyn]	B	BAO_0000357	single protein format	None	None	None	None	None	CHEMBL3587	Dual specificity mitogen-activated protein kinase kinase 1	Homo sapiens	SINGLE PROTEIN	CHEMBL1961873	16	GSK Published Kinase Inhibitor Set			None
CHEMBL1789962	GW643971X	0	374.40	0	3.03	GW643971X	COc1cc(C=NNc2ncnc3c2cnn3Cc2ccccc2)ccc1O	Inhibition	'='	-4.65	%				UO_0000187					False	CHEMBL1962207	GSK_PKIS: MEK1 mean inhibition at 1 uM [Nanosyn]	B	BAO_0000357	single protein format	None	None	None	None	None	CHEMBL3587	Dual specificity mitogen-activated protein kinase kinase 1	Homo sapiens	SINGLE PROTEIN	CHEMBL1961873	16	GSK Published Kinase Inhibitor Set			None
CHEMBL199749		0	400.20	0	1.68	10	Cn1cc(C(=O)NOCCO)c(Nc2ccc(Br)cc2F)cc1=O	IC50	'='	30.0	nM	7.52			UO_0000065	18.80	0.43	5.84	8.12	False	CHEMBL859549	Inhibitory activity against MEK1	B	BAO_0000357	single protein format	Homo sapiens	None	None	None	None	CHEMBL3587	Dual specificity mitogen-activated protein kinase kinase 1	Homo sapiens	SINGLE PROTEIN	CHEMBL1147738	1	Scientific Literature	J. Med. Chem.	2006	None
CHEMBL271843	GW275944X	0	330.37	0	1.41	GW275944X	Cc1ccc2c(c1)/C(=N/Nc1ccc(S(N)(=O)=O)cc1)C(=O)N2	Inhibition	'='	0.13	%				UO_0000187					False	CHEMBL1962206	GSK_PKIS: MEK1 mean inhibition at 0.1 uM [Nanosyn]	B	BAO_0000357	single protein format	None	None	None	None	None	CHEMBL3587	Dual specificity mitogen-activated protein kinase kinase 1	Homo sapiens	SINGLE PROTEIN	CHEMBL1961873	16	GSK Published Kinase Inhibitor Set			None
CHEMBL201417		0	410.24	0	3.10	6	Cn1cc(C(=O)NOCC2CC2)c(Nc2ccc(Br)cc2F)cc1=O	IC50	'='	39.0	nM	7.41			UO_0000065	18.06	0.40	4.31	10.24	False	CHEMBL859549	Inhibitory activity against MEK1	B	BAO_0000357	single protein format	Homo sapiens	None	None	None	None	CHEMBL3587	Dual specificity mitogen-activated protein kinase kinase 1	Homo sapiens	SINGLE PROTEIN	CHEMBL1147738	1	Scientific Literature	J. Med. Chem.	2006	None
CHEMBL201426		0	402.20	0	2.85	22	CCONC(=O)c1cn(C)c(=O)c(F)c1Nc1ccc(Br)cc1F	IC50	'='	33.0	nM	7.48			UO_0000065	18.60	0.43	4.63	10.34	False	CHEMBL859549	Inhibitory activity against MEK1	B	BAO_0000357	single protein format	Homo sapiens	None	None	None	None	CHEMBL3587	Dual specificity mitogen-activated protein kinase kinase 1	Homo sapiens	SINGLE PROTEIN	CHEMBL1147738	1	Scientific Literature	J. Med. Chem.	2006	None
CHEMBL203257		0	412.23	0	3.31	19	Cn1cc(C(=O)NCC2CC2)c(Nc2ccc(Br)cc2F)c(F)c1=O	IC50	'='	2200.0	nM	5.66			UO_0000065	13.72	0.31	2.35	8.96	False	CHEMBL859549	Inhibitory activity against MEK1	B	BAO_0000357	single protein format	Homo sapiens	None	None	None	None	CHEMBL3587	Dual specificity mitogen-activated protein kinase kinase 1	Homo sapiens	SINGLE PROTEIN	CHEMBL1147738	1	Scientific Literature	J. Med. Chem.	2006	None
CHEMBL408564		0	347.17	0	3.33	SB-739452	O=C(Nc1n[nH]c2nc(-c3ccco3)c(Br)cc12)C1CC1	Inhibition	'='	3.9	%				UO_0000187					False	CHEMBL1962206	GSK_PKIS: MEK1 mean inhibition at 0.1 uM [Nanosyn]	B	BAO_0000357	single protein format	None	None	None	None	None	CHEMBL3587	Dual specificity mitogen-activated protein kinase kinase 1	Homo sapiens	SINGLE PROTEIN	CHEMBL1961873	16	GSK Published Kinase Inhibitor Set			None
CHEMBL1933143		0	324.34	0	2.32	2	Cc1cc(NC(=O)c2ccc3cc4n(c3c2)CCCNC4=O)on1	Inhibition	'<'	80.0	%				UO_0000187					False	CHEMBL1936348	Inhibition of human MEK1 at 3 uM	B	BAO_0000357	single protein format	Homo sapiens	None	None	None	None	CHEMBL3587	Dual specificity mitogen-activated protein kinase kinase 1	Homo sapiens	SINGLE PROTEIN	CHEMBL1933005	1	Scientific Literature	Bioorg. Med. Chem. Lett.	2012	None
CHEMBL1940990		0	393.42	0	2.99	23	C[C@H]1COc2c(NCCCc3ccccn3)c(F)c(N)c3c(=O)c(C#N)cn1c23	Inhibition	'<'	35.0	%				UO_0000187					False	CHEMBL1942771	Inhibition of human MAP2K1 in HL-60 cells lysate assessed as reduction of labeling of acyl-phosphate ATP probe at 100 nM	B	BAO_0000219	cell-based format	Homo sapiens	None	None	HL-60	None	CHEMBL3587	Dual specificity mitogen-activated protein kinase kinase 1	Homo sapiens	SINGLE PROTEIN	CHEMBL1938230	1	Scientific Literature	Bioorg. Med. Chem. Lett.	2012	CHEMBL3307654
CHEMBL427159	GW827396X	0	430.42	0	4.88	GW827396X	COc1ccc(-c2nn3ncccc3c2-c2ccnc(Nc3ccc(F)c(F)c3)n2)cc1	Inhibition	'='	3.87	%				UO_0000187					False	CHEMBL1962207	GSK_PKIS: MEK1 mean inhibition at 1 uM [Nanosyn]	B	BAO_0000357	single protein format	None	None	None	None	None	CHEMBL3587	Dual specificity mitogen-activated protein kinase kinase 1	Homo sapiens	SINGLE PROTEIN	CHEMBL1961873	16	GSK Published Kinase Inhibitor Set			None
CHEMBL201691		0	372.17	0	2.53	18	CNC(=O)c1cn(C)c(=O)c(F)c1Nc1ccc(Br)cc1F	IC50	'='	118.0	nM	6.93			UO_0000065	18.62	0.43	4.40	10.97	False	CHEMBL859549	Inhibitory activity against MEK1	B	BAO_0000357	single protein format	Homo sapiens	None	None	None	None	CHEMBL3587	Dual specificity mitogen-activated protein kinase kinase 1	Homo sapiens	SINGLE PROTEIN	CHEMBL1147738	1	Scientific Literature	J. Med. Chem.	2006	None
CHEMBL233002		0	350.42	1	5.04	SB-814597	N#Cc1c(NC(=O)c2ccc(F)c3ccccc23)sc2c1CCCC2	Inhibition	'='	6.04	%				UO_0000187					False	CHEMBL1962206	GSK_PKIS: MEK1 mean inhibition at 0.1 uM [Nanosyn]	B	BAO_0000357	single protein format	None	None	None	None	None	CHEMBL3587	Dual specificity mitogen-activated protein kinase kinase 1	Homo sapiens	SINGLE PROTEIN	CHEMBL1961873	16	GSK Published Kinase Inhibitor Set			None
CHEMBL361708	HYMENIALDISINE	0	324.14	0	0.07	5	NC1=NC(=O)/C(=C2\CCNC(=O)c3[nH]c(Br)cc32)N1	IC50	'='	2500.0	nM	5.60			UO_0000065	17.28	0.40	5.53	4.99	False	CHEMBL731425	Inhibition of MEK1 phosphorylation by activated human recombinant Raf	B	BAO_0000357	single protein format	Homo sapiens	None	None	None	None	CHEMBL3587	Dual specificity mitogen-activated protein kinase kinase 1	Homo sapiens	SINGLE PROTEIN	CHEMBL1135814	1	Scientific Literature	J. Med. Chem.	2002	None
CHEMBL1909373	GW701427A	0	497.90	0	4.88	GW701427A	COC(=O)Nc1nc2cc(Oc3ccc(NC(=O)Nc4cccc(C(=O)O)c4)cc3)ccc2[nH]1.Cl	Inhibition	'='	0.97	%				UO_0000187					False	CHEMBL1962207	GSK_PKIS: MEK1 mean inhibition at 1 uM [Nanosyn]	B	BAO_0000357	single protein format	None	None	None	None	None	CHEMBL3587	Dual specificity mitogen-activated protein kinase kinase 1	Homo sapiens	SINGLE PROTEIN	CHEMBL1961873	16	GSK Published Kinase Inhibitor Set			None
CHEMBL37548		0	371.46	0	4.44	6	N#C/C(=C(/N)Sc1ccccc1N)c1ccc(C(=O)c2ccccc2)cc1	IC50	'='	540.0	nM	6.27			UO_0000065	16.87	0.32	1.83	6.75	False	CHEMBL729500	Inhibitory potency against mitogen activated protein kinase kinase 1	B	BAO_0000357	single protein format	None	None	None	None	None	CHEMBL3587	Dual specificity mitogen-activated protein kinase kinase 1	Homo sapiens	SINGLE PROTEIN	CHEMBL1147629	1	Scientific Literature	Bioorg. Med. Chem. Lett.	2004	None
CHEMBL95533		0	286.38	0	-0.17	43	N#CC(=C(/N)SCCO)/C(C#N)=C(\N)SCCO	Inhibition	'='	0.0	%				UO_0000187					False	CHEMBL711123	Non-competitive inhibition of the dual specificity kinase MEK at the concentration 10 uM	B	BAO_0000357	single protein format	None	None	None	None	None	CHEMBL3587	Dual specificity mitogen-activated protein kinase kinase 1	Homo sapiens	SINGLE PROTEIN	CHEMBL1130626	1	Scientific Literature	Bioorg. Med. Chem. Lett.	1998	None
CHEMBL3936269		0	401.46	0	2.41	76	C[C@@H]1OC(=O)c2c(O)cc(NC3CC3)cc2/C=C/C[C@H](O)[C@H](O)C(=O)/C=C\[C@H]1C	IC50	'='	657.0	nM	6.18			UO_0000065	15.40	0.29	3.77	5.33	False	CHEMBL3880853	Inhibition of MEK1 (unknown origin) using ERK2 as substrate after 40 mins by ELISA	B	BAO_0000357	single protein format	Homo sapiens	None	None	None	None	CHEMBL3587	Dual specificity mitogen-activated protein kinase kinase 1	Homo sapiens	SINGLE PROTEIN	CHEMBL3880411	38	Patent Bioactivity Data		2009	None
CHEMBL3900978		0	454.52	0	2.67	69	C[C@@H]1OC(=O)c2c(O)cc(CCCn3ccnc3)cc2/C=C/C[C@H](O)[C@H](O)C(=O)/C=C\[C@H]1C	IC50	'='	9.5	nM	8.02			UO_0000065	17.65	0.33	5.35	6.58	False	CHEMBL3880853	Inhibition of MEK1 (unknown origin) using ERK2 as substrate after 40 mins by ELISA	B	BAO_0000357	single protein format	Homo sapiens	None	None	None	None	CHEMBL3587	Dual specificity mitogen-activated protein kinase kinase 1	Homo sapiens	SINGLE PROTEIN	CHEMBL3880411	38	Patent Bioactivity Data		2009	None
CHEMBL471329		0	472.89	0	3.85	69	O=C1NC(=O)c2c1c(-c1ccccc1Cl)cc1c2c2cc(O)ccc2n1CCCc1nnn[nH]1	Inhibition	'='	12.0	%				UO_0000187					False	CHEMBL1000372	Inhibition of MKK1 at 10 uM	B	BAO_0000357	single protein format	None	None	None	None	None	CHEMBL3587	Dual specificity mitogen-activated protein kinase kinase 1	Homo sapiens	SINGLE PROTEIN	CHEMBL1156685	1	Scientific Literature	Eur. J. Med. Chem.	2008	None
CHEMBL460940		0	511.94	1	3.17	62	CS(=O)(=O)NC(=O)CCn1c2ccc(O)cc2c2c3c(c(-c4ccccc4Cl)cc21)C(=O)NC3=O	Inhibition	'='	21.0	%				UO_0000187					False	CHEMBL1000372	Inhibition of MKK1 at 10 uM	B	BAO_0000357	single protein format	None	None	None	None	None	CHEMBL3587	Dual specificity mitogen-activated protein kinase kinase 1	Homo sapiens	SINGLE PROTEIN	CHEMBL1156685	1	Scientific Literature	Eur. J. Med. Chem.	2008	None
CHEMBL379975		0	362.77	0	4.23	7	O=C1NC(=O)c2c1c(-c1ccccc1Cl)cc1[nH]c3ccc(O)cc3c21	Inhibition	'='	49.0	%				UO_0000187					False	CHEMBL1000372	Inhibition of MKK1 at 10 uM	B	BAO_0000357	single protein format	None	None	None	None	None	CHEMBL3587	Dual specificity mitogen-activated protein kinase kinase 1	Homo sapiens	SINGLE PROTEIN	CHEMBL1156685	1	Scientific Literature	Eur. J. Med. Chem.	2008	None
CHEMBL404939		0	289.67	0	1.67	K00025, Naphthoquinone1	O=C1C(Cl)=C(N2C(=O)CCC2=O)C(=O)c2ccccc21	IC50	'='	380.0	nM	6.42			UO_0000065	22.16	0.44	4.75	8.98	False	CHEMBL939218	Inhibition of MEK1	B	BAO_0000357	single protein format	None	None	None	None	None	CHEMBL3587	Dual specificity mitogen-activated protein kinase kinase 1	Homo sapiens	SINGLE PROTEIN	CHEMBL1145498	1	Scientific Literature	Proc. Natl. Acad. Sci. U.S.A.	2007	None
CHEMBL1169631		0	471.27	0	2.92	26	CC(=O)c1cc(C(=O)N2CC[C@@H](O)C2)c(Nc2ccc(I)cc2F)n1C	IC50	'='	13.0	nM	7.89			UO_0000065	16.73	0.41	4.97	10.58	False	CHEMBL1175386	Inhibition of MEK1 by cascade assay method	B	BAO_0000357	single protein format	None	None	None	None	None	CHEMBL3587	Dual specificity mitogen-activated protein kinase kinase 1	Homo sapiens	SINGLE PROTEIN	CHEMBL1177801	1	Scientific Literature	Bioorg. Med. Chem. Lett.	2010	None
CHEMBL1909380	GW282449A	0	447.93	0	4.79	GW282449A	COc1cc2ncnc(Nc3ccc4c(cnn4Cc4ccccc4)c3)c2cc1OC.Cl	Inhibition	'='	3.32	%				UO_0000187					False	CHEMBL1962206	GSK_PKIS: MEK1 mean inhibition at 0.1 uM [Nanosyn]	B	BAO_0000357	single protein format	None	None	None	None	None	CHEMBL3587	Dual specificity mitogen-activated protein kinase kinase 1	Homo sapiens	SINGLE PROTEIN	CHEMBL1961873	16	GSK Published Kinase Inhibitor Set			None
CHEMBL1885746	GW561436X	0	370.39	0	4.04	GW561436X	N#Cc1ccc2c(-c3ccnc(NC4CC4)n3)c(-c3ccc(F)cc3)nn2c1	Inhibition	'='	3.35	%				UO_0000187					False	CHEMBL1962207	GSK_PKIS: MEK1 mean inhibition at 1 uM [Nanosyn]	B	BAO_0000357	single protein format	None	None	None	None	None	CHEMBL3587	Dual specificity mitogen-activated protein kinase kinase 1	Homo sapiens	SINGLE PROTEIN	CHEMBL1961873	16	GSK Published Kinase Inhibitor Set			None
CHEMBL207410	GW772405X	0	486.93	1	5.35	GW772405X	CNC(=O)c1cccc(C#Cc2cncnc2Nc2ccc(OCc3cccc(F)c3)c(Cl)c2)c1	Inhibition	'='	0.1	%				UO_0000187					False	CHEMBL1962206	GSK_PKIS: MEK1 mean inhibition at 0.1 uM [Nanosyn]	B	BAO_0000357	single protein format	None	None	None	None	None	CHEMBL3587	Dual specificity mitogen-activated protein kinase kinase 1	Homo sapiens	SINGLE PROTEIN	CHEMBL1961873	16	GSK Published Kinase Inhibitor Set			None
CHEMBL188381	GW806742X	0	573.56	2	5.18	GW806742X	CN(c1ccc(NC(=O)Nc2ccc(OC(F)(F)F)cc2)cc1)c1ccnc(Nc2cccc(S(N)(=O)=O)c2)n1	Inhibition	'='	13.69	%				UO_0000187					False	CHEMBL1962207	GSK_PKIS: MEK1 mean inhibition at 1 uM [Nanosyn]	B	BAO_0000357	single protein format	None	None	None	None	None	CHEMBL3587	Dual specificity mitogen-activated protein kinase kinase 1	Homo sapiens	SINGLE PROTEIN	CHEMBL1961873	16	GSK Published Kinase Inhibitor Set			None
CHEMBL595546		0	778.87	1	2.38	1a	CO[C@@H]1[C@H](N(C)C(=O)CCC(=O)NCCC(=O)NCCC(=O)NCCC(N)=O)C[C@H]2O[C@]1(C)n1c3ccccc3c3c4c(c5c6ccccc6n2c5c31)C(=O)NC4	Activity	'='	100.0	%				UO_0000187					False	CHEMBL1074885	Binding affinity to human MEK1 at 500 nM by cell-based competition binding assay relative to control in presence of DTT	B	BAO_0000219	cell-based format	Homo sapiens	None	None	None	None	CHEMBL3587	Dual specificity mitogen-activated protein kinase kinase 1	Homo sapiens	SINGLE PROTEIN	CHEMBL1152541	1	Scientific Literature	Bioorg. Med. Chem.	2009	None
CHEMBL521949		0	449.87	1	5.71	13	O=C(Nc1ccccc1Cl)c1ccc(Nc2nc(Nc3ccc(O)cc3)ncc2F)cc1	Activity	'='	103.0	%				UO_0000187					False	CHEMBL969682	Inhibition of human MEK1 at 1 uM assessed as residual enzyme activity	B	BAO_0000357	single protein format	Homo sapiens	None	None	None	None	CHEMBL3587	Dual specificity mitogen-activated protein kinase kinase 1	Homo sapiens	SINGLE PROTEIN	CHEMBL1138512	1	Scientific Literature	J. Med. Chem.	2009	None
CHEMBL2425144		0	481.56	0	4.83	13	Cc1ccc(-n2nc(C(C)(C)C)cc2NC(=O)Nc2ccc(-n3cnc4c(N)ncnc43)cc2)cc1	Inhibition	'='	-43.0	%		Outside typical range		UO_0000187					False	CHEMBL2429594	Inhibition of MKK1 (unknown origin) at 1 uM by [33P]-ATP filter-binding assay	B	BAO_0000357	single protein format	Homo sapiens	None	None	None	None	CHEMBL3587	Dual specificity mitogen-activated protein kinase kinase 1	Homo sapiens	SINGLE PROTEIN	CHEMBL2424535	1	Scientific Literature	Bioorg. Med. Chem. Lett.	2013	None
CHEMBL36307		0	419.46	0	4.33	29	N#C/C(=C(/N)Sc1ccccc1O)c1cccc(C(O)c2cccc([N+](=O)[O-])c2)c1	IC50	'='	25.0	nM	7.60			UO_0000065	18.12	0.35	3.27	5.70	False	CHEMBL729500	Inhibitory potency against mitogen activated protein kinase kinase 1	B	BAO_0000357	single protein format	None	None	None	None	None	CHEMBL3587	Dual specificity mitogen-activated protein kinase kinase 1	Homo sapiens	SINGLE PROTEIN	CHEMBL1147629	1	Scientific Literature	Bioorg. Med. Chem. Lett.	2004	None
CHEMBL1909352	GW441806A	0	329.79	0	2.75	GW441806A	Cc1cc(O)cc(C)c1/C=C/c1cncc(-c2nn[nH]n2)c1.Cl	Inhibition	'='	5.24	%				UO_0000187					False	CHEMBL1962207	GSK_PKIS: MEK1 mean inhibition at 1 uM [Nanosyn]	B	BAO_0000357	single protein format	None	None	None	None	None	CHEMBL3587	Dual specificity mitogen-activated protein kinase kinase 1	Homo sapiens	SINGLE PROTEIN	CHEMBL1961873	16	GSK Published Kinase Inhibitor Set			None
CHEMBL384073	GSK-180736A	0	365.37	0	2.97	GSK180736A	CC1=C(C(=O)Nc2ccc3[nH]ncc3c2)C(c2ccc(F)cc2)NC(=O)N1	Inhibition	'='	5.95	%				UO_0000187					False	CHEMBL1962207	GSK_PKIS: MEK1 mean inhibition at 1 uM [Nanosyn]	B	BAO_0000357	single protein format	None	None	None	None	None	CHEMBL3587	Dual specificity mitogen-activated protein kinase kinase 1	Homo sapiens	SINGLE PROTEIN	CHEMBL1961873	16	GSK Published Kinase Inhibitor Set			None
CHEMBL270054	GW280670X	0	350.79	0	1.76	GW280670X	NS(=O)(=O)c1ccc(N/N=C2\C(=O)Nc3ccc(Cl)cc32)cc1	Inhibition	'='	5.27	%				UO_0000187					False	CHEMBL1962206	GSK_PKIS: MEK1 mean inhibition at 0.1 uM [Nanosyn]	B	BAO_0000357	single protein format	None	None	None	None	None	CHEMBL3587	Dual specificity mitogen-activated protein kinase kinase 1	Homo sapiens	SINGLE PROTEIN	CHEMBL1961873	16	GSK Published Kinase Inhibitor Set			None
CHEMBL288143		0	281.32	0	2.76	5	CCCC(=O)Nc1n[nH]c2nnc(-c3ccccc3)cc12	Inhibition	'='	5.0	%				UO_0000187					False	CHEMBL734034	Inhibition of MEK1 in presence of 10 uM ATP	B	BAO_0000357	single protein format	Homo sapiens	None	None	None	None	CHEMBL3587	Dual specificity mitogen-activated protein kinase kinase 1	Homo sapiens	SINGLE PROTEIN	CHEMBL1136434	1	Scientific Literature	Bioorg. Med. Chem. Lett.	2003	None
CHEMBL318728	GW549390X	0	236.27	0	4.09	GW549390X	c1ccc(Nc2ncc(-c3ccccc3)o2)cc1	Inhibition	'='	4.19	%				UO_0000187					False	CHEMBL1962207	GSK_PKIS: MEK1 mean inhibition at 1 uM [Nanosyn]	B	BAO_0000357	single protein format	None	None	None	None	None	CHEMBL3587	Dual specificity mitogen-activated protein kinase kinase 1	Homo sapiens	SINGLE PROTEIN	CHEMBL1961873	16	GSK Published Kinase Inhibitor Set			None
CHEMBL407113		0	356.41	0	2.23	SB-741905	NS(=O)(=O)c1cccc(-c2ccc3c(NC(=O)C4CC4)n[nH]c3c2)c1	Inhibition	'='	2.83	%				UO_0000187					False	CHEMBL1962207	GSK_PKIS: MEK1 mean inhibition at 1 uM [Nanosyn]	B	BAO_0000357	single protein format	None	None	None	None	None	CHEMBL3587	Dual specificity mitogen-activated protein kinase kinase 1	Homo sapiens	SINGLE PROTEIN	CHEMBL1961873	16	GSK Published Kinase Inhibitor Set			None
CHEMBL1909342		0	395.44	0	1.77	SB-657836-AAA	N#Cc1c(NC(=O)CN2CCOCC2)sc2c1CCCC2.O=C(O)C(=O)O	Inhibition	'='	6.12	%				UO_0000187					False	CHEMBL1962206	GSK_PKIS: MEK1 mean inhibition at 0.1 uM [Nanosyn]	B	BAO_0000357	single protein format	None	None	None	None	None	CHEMBL3587	Dual specificity mitogen-activated protein kinase kinase 1	Homo sapiens	SINGLE PROTEIN	CHEMBL1961873	16	GSK Published Kinase Inhibitor Set			None
CHEMBL1794055	GW589933X	0	372.43	0	2.35	GW589933X	NS(=O)(=O)c1ccc(NC=C2C(=O)Nc3ccc4ncsc4c32)cc1	Inhibition	'='	68.35	%				UO_0000187					False	CHEMBL1962207	GSK_PKIS: MEK1 mean inhibition at 1 uM [Nanosyn]	B	BAO_0000357	single protein format	None	None	None	None	None	CHEMBL3587	Dual specificity mitogen-activated protein kinase kinase 1	Homo sapiens	SINGLE PROTEIN	CHEMBL1961873	16	GSK Published Kinase Inhibitor Set			None
CHEMBL10	SB-203580	0	377.44	0	4.68	SB-203580	C[S+]([O-])c1ccc(-c2nc(-c3ccc(F)cc3)c(-c3ccncc3)[nH]2)cc1	Inhibition	'='	0.0	%				UO_0000187					False	CHEMBL1013123	Inhibition of human MEK1 at 10 uM	B	BAO_0000357	single protein format	Homo sapiens	None	None	None	None	CHEMBL3587	Dual specificity mitogen-activated protein kinase kinase 1	Homo sapiens	SINGLE PROTEIN	CHEMBL1155084	1	Scientific Literature	J. Med. Chem.	2008	None
CHEMBL524111		0	574.15	2	6.05	5q	COc1cc2c(Nc3ccc(Sc4nccn4C)c(Cl)c3)c(C#N)cnc2cc1/C=C/CCN1CCN(C)CC1	IC50	'='	4.0	nM	8.40			UO_0000065	14.63	0.29	2.35	10.21	False	CHEMBL995059	Inhibition of MEK1 by raf/MEK1/MAPK coupled assay	B	BAO_0000357	single protein format	None	None	None	None	None	CHEMBL3587	Dual specificity mitogen-activated protein kinase kinase 1	Homo sapiens	SINGLE PROTEIN	CHEMBL1142456	1	Scientific Literature	Bioorg. Med. Chem.	2008	None
CHEMBL1164847		0	596.92	2	6.85	30	CC(=O)Nc1cccc(-c2ccc(-c3ccnc(NC(=O)Nc4cc(C(F)(F)F)cc(C(F)(F)F)c4)n3)cn2)c1.Cl	Inhibition	'<'	50.0	%				UO_0000187					False	CHEMBL1168765	Inhibition of MEK1 at 10 uM by HotSpot assay	B	BAO_0000357	single protein format	None	None	None	None	None	CHEMBL3587	Dual specificity mitogen-activated protein kinase kinase 1	Homo sapiens	SINGLE PROTEIN	CHEMBL1165943	1	Scientific Literature	Bioorg. Med. Chem.	2010	None
CHEMBL445813	AT-7519	2	382.25	0	2.45	33	O=C(NC1CCNCC1)c1n[nH]cc1NC(=O)c1c(Cl)cccc1Cl	IC50	'>'	10000.0	nM				UO_0000065					False	CHEMBL971704	Inhibition of MEK1	B	BAO_0000357	single protein format	None	None	None	None	None	CHEMBL3587	Dual specificity mitogen-activated protein kinase kinase 1	Homo sapiens	SINGLE PROTEIN	CHEMBL1156543	1	Scientific Literature	J. Med. Chem.	2008	None
CHEMBL1241674		0	308.35	0	2.84	PP-242	CC(C)n1nc(-c2cc3cc(O)ccc3[nH]2)c2c(N)ncnc21	Inhibition	'='	21.0	%				UO_0000187					False	CHEMBL1244199	Inhibition of MEK1 at 1 uM after 60 mins by FRET assay in presence of 100 uM ATP	B	BAO_0000357	single protein format	None	None	None	None	None	CHEMBL3587	Dual specificity mitogen-activated protein kinase kinase 1	Homo sapiens	SINGLE PROTEIN	CHEMBL1240340	1	Scientific Literature	Nat. Chem. Biol.	2008	None
CHEMBL1164181		0	469.42	0	4.63	5g	CN1CCN(c2ccc(-c3cnc4c(c3)N(Cc3cc(Cl)ccc3Cl)CCN4)cn2)CC1	Inhibition	'<'	50.0	%				UO_0000187					False	CHEMBL1166071	Inhibition of MEK1 at 1 uM	B	BAO_0000357	single protein format	None	None	None	None	None	CHEMBL3587	Dual specificity mitogen-activated protein kinase kinase 1	Homo sapiens	SINGLE PROTEIN	CHEMBL1165965	1	Scientific Literature	Bioorg. Med. Chem.	2010	None
CHEMBL496862		0	494.64	1	5.70	5	CCN(C)C(=O)c1ccc2c(c1)NC(=O)/C2=C(\Nc1ccc(CN2CCCCC2)cc1)c1ccccc1	Inhibition	'='	48.0	%				UO_0000187					False	CHEMBL1274114	Inhibition of MKK1 at 1 uM	B	BAO_0000357	single protein format	None	None	None	None	None	CHEMBL3587	Dual specificity mitogen-activated protein kinase kinase 1	Homo sapiens	SINGLE PROTEIN	CHEMBL1268952	1	Scientific Literature	J. Med. Chem.	2010	None
CHEMBL1077739		0	444.88	0	3.71	32	O=C(Nc1ccccc1Cl)c1cnc2ccc(C3CCNCC3)cn12.O=C(O)C(=O)O	Inhibition	'='	4.0	%				UO_0000187					False	CHEMBL1114900	Inhibition of MAP2K1 at 5 uM	B	BAO_0000357	single protein format	None	None	None	None	None	CHEMBL3587	Dual specificity mitogen-activated protein kinase kinase 1	Homo sapiens	SINGLE PROTEIN	CHEMBL1154316	1	Scientific Literature	Bioorg. Med. Chem. Lett.	2009	None
CHEMBL1170596		0	402.16	0	3.64	7b	CC(=O)n1cc(C(=O)O)c(Nc2ccc(I)cc2F)c1C	IC50	'='	72.0	nM	7.14			UO_0000065	17.76	0.46	3.50	10.01	False	CHEMBL1175386	Inhibition of MEK1 by cascade assay method	B	BAO_0000357	single protein format	None	None	None	None	None	CHEMBL3587	Dual specificity mitogen-activated protein kinase kinase 1	Homo sapiens	SINGLE PROTEIN	CHEMBL1177801	1	Scientific Literature	Bioorg. Med. Chem. Lett.	2010	None
CHEMBL103045		0	592.17	2	5.80	II	CCN1CCN(CCCOc2cc3ncc(C#N)c(Nc4ccc(Sc5nccn5C)c(Cl)c4)c3cc2OC)CC1	IC50	'='	3.0	nM	8.52			UO_0000065	14.39	0.28	2.72	9.32	False	CHEMBL995059	Inhibition of MEK1 by raf/MEK1/MAPK coupled assay	B	BAO_0000357	single protein format	None	None	None	None	None	CHEMBL3587	Dual specificity mitogen-activated protein kinase kinase 1	Homo sapiens	SINGLE PROTEIN	CHEMBL1142456	1	Scientific Literature	Bioorg. Med. Chem.	2008	None
CHEMBL489661		0	558.16	2	6.43	5o	CN1CCN(CCC/C=C/c2ccc3c(Nc4ccc(Sc5nccn5C)c(Cl)c4)c(C#N)cnc3c2)CC1	IC50	'='	33.0	nM	7.48			UO_0000065	13.40	0.26	1.05	10.25	False	CHEMBL995059	Inhibition of MEK1 by raf/MEK1/MAPK coupled assay	B	BAO_0000357	single protein format	None	None	None	None	None	CHEMBL3587	Dual specificity mitogen-activated protein kinase kinase 1	Homo sapiens	SINGLE PROTEIN	CHEMBL1142456	1	Scientific Literature	Bioorg. Med. Chem.	2008	None
CHEMBL97406		0	419.36	1	5.27	23	N#CC(=C(/N)Sc1ccccc1Cl)/C(C#N)=C(\N)Sc1ccccc1Cl	IC50	'='	900.0	nM	6.05			UO_0000065	14.42	0.32	0.78	6.07	False	CHEMBL711119	Non-competitive inhibition of the dual specificity kinase MEK	B	BAO_0000357	single protein format	None	None	None	None	None	CHEMBL3587	Dual specificity mitogen-activated protein kinase kinase 1	Homo sapiens	SINGLE PROTEIN	CHEMBL1130626	1	Scientific Literature	Bioorg. Med. Chem. Lett.	1998	None
CHEMBL2146899		0	491.25	0	2.99	19	C[C@@H](N)C1(O)CN(C(=O)c2ccc(F)c(F)c2Nc2ccc(I)cc2F)C1	IC50	'='	16.0	nM	7.80			UO_0000065	15.87	0.39	4.81	9.92	False	CHEMBL2149502	Inhibition of MEK1-mediated ERK2 T202/Y204 phosphorylation using biotinylated MBP as substrate preincubated for 30 mins measured after 100 mins by cRAF-MEK-ERK enzyme coupled assay	B	BAO_0000357	single protein format	None	None	None	None	None	CHEMBL3587	Dual specificity mitogen-activated protein kinase kinase 1	Homo sapiens	SINGLE PROTEIN	CHEMBL2146470	1	Scientific Literature	ACS Med. Chem. Lett.	2012	None
CHEMBL35482		0	267.28	0	3.05	SID50104762	COc1cccc(-c2cc(=O)c3ccccc3o2)c1N	FC	'='	100.0										False	CHEMBL1216931	Binding affinity to MEK1 relative to U0126	B	BAO_0000357	single protein format	None	None	None	None	None	CHEMBL3587	Dual specificity mitogen-activated protein kinase kinase 1	Homo sapiens	SINGLE PROTEIN	CHEMBL1212807	1	Scientific Literature	Nat. Chem. Biol.	2010	None
CHEMBL1169746		0	388.14	0	3.33	7a	CC(=O)n1cc(Nc2ccc(I)cc2F)c(C(=O)O)c1	IC50	'='	220.0	nM	6.66			UO_0000065	17.15	0.45	3.33	9.33	False	CHEMBL1175386	Inhibition of MEK1 by cascade assay method	B	BAO_0000357	single protein format	None	None	None	None	None	CHEMBL3587	Dual specificity mitogen-activated protein kinase kinase 1	Homo sapiens	SINGLE PROTEIN	CHEMBL1177801	1	Scientific Literature	Bioorg. Med. Chem. Lett.	2010	None
CHEMBL103667	DORAMAPIMOD	2	527.67	2	5.99	BIRB-796	Cc1ccc(-n2nc(C(C)(C)C)cc2NC(=O)Nc2ccc(OCCN3CCOCC3)c3ccccc23)cc1	Activity	'='	55.0	%				UO_0000187					False	CHEMBL1062820	Percentage MKK1 activity remaining in the presence of 1uM inhibitor	B	BAO_0000357	single protein format	Homo sapiens	None	None	None	None	CHEMBL3587	Dual specificity mitogen-activated protein kinase kinase 1	Homo sapiens	SINGLE PROTEIN	CHEMBL1150976	1	Scientific Literature	Biochem. J.	2007	None
CHEMBL316635		0	430.51	0	4.86	60	N#Cc1c(NS(=O)(=O)c2ccccc2)[nH]c(Sc2ccc3ccccc3c2)c1C#N	IC50	'='	1900.0	nM	5.72			UO_0000065	13.29	0.26	0.86	5.22	False	CHEMBL711119	Non-competitive inhibition of the dual specificity kinase MEK	B	BAO_0000357	single protein format	None	None	None	None	None	CHEMBL3587	Dual specificity mitogen-activated protein kinase kinase 1	Homo sapiens	SINGLE PROTEIN	CHEMBL1130626	1	Scientific Literature	Bioorg. Med. Chem. Lett.	1998	None
CHEMBL296468	BMS-387032	1	380.54	0	3.66	BMS-387032/SNS-032	CC(C)(C)c1cnc(CSc2cnc(NC(=O)C3CCNCC3)s2)o1	Kd	'>'	10000.0	nM				UO_0000065					True	CHEMBL1061906	Binding constant for full-length MEK1	B	BAO_0000357	single protein format	Homo sapiens	None	None	None	None	CHEMBL3587	Dual specificity mitogen-activated protein kinase kinase 1	Homo sapiens	SINGLE PROTEIN	CHEMBL1150977	1	Scientific Literature	Nat. Biotechnol.	2008	None
CHEMBL483321	CP-724714	2	469.55	0	4.95	CP-724714	COCC(=O)NC/C=C/c1ccc2ncnc(Nc3ccc(Oc4ccc(C)nc4)c(C)c3)c2c1	Kd	'>'	10000.0	nM				UO_0000065					False	CHEMBL1061906	Binding constant for full-length MEK1	B	BAO_0000357	single protein format	Homo sapiens	None	None	None	None	CHEMBL3587	Dual specificity mitogen-activated protein kinase kinase 1	Homo sapiens	SINGLE PROTEIN	CHEMBL1150977	1	Scientific Literature	Nat. Biotechnol.	2008	None
CHEMBL428690	ALVOCIDIB	3	401.85	0	3.30	Flavopiridol	CN1CC[C@H](c2c(O)cc(O)c3c(=O)cc(-c4ccccc4Cl)oc23)[C@H](O)C1	Kd	'>'	10000.0	nM				UO_0000065					True	CHEMBL1061906	Binding constant for full-length MEK1	B	BAO_0000357	single protein format	Homo sapiens	None	None	None	None	CHEMBL3587	Dual specificity mitogen-activated protein kinase kinase 1	Homo sapiens	SINGLE PROTEIN	CHEMBL1150977	1	Scientific Literature	Nat. Biotechnol.	2008	None
CHEMBL278041	SB-202190	0	331.35	0	4.65	SB-202190	Oc1ccc(-c2nc(-c3ccc(F)cc3)c(-c3ccncc3)[nH]2)cc1	Kd	'>'	10000.0	nM				UO_0000065					False	CHEMBL1061906	Binding constant for full-length MEK1	B	BAO_0000357	single protein format	Homo sapiens	None	None	None	None	CHEMBL3587	Dual specificity mitogen-activated protein kinase kinase 1	Homo sapiens	SINGLE PROTEIN	CHEMBL1150977	1	Scientific Literature	Nat. Biotechnol.	2008	None
CHEMBL1721885	SU-014813	2	442.49	0	1.69	SU-14813	Cc1[nH]c(/C=C2\C(=O)Nc3ccc(F)cc32)c(C)c1C(=O)NC[C@H](O)CN1CCOCC1	Kd	'='	77.0	nM	7.11			UO_0000065	16.08	0.30	5.42	6.67	True	CHEMBL1061906	Binding constant for full-length MEK1	B	BAO_0000357	single protein format	Homo sapiens	None	None	None	None	CHEMBL3587	Dual specificity mitogen-activated protein kinase kinase 1	Homo sapiens	SINGLE PROTEIN	CHEMBL1150977	1	Scientific Literature	Nat. Biotechnol.	2008	None
CHEMBL575754		0	234.26	0	3.61	8	O=Cc1c[nH]c2ccc3c4ccccc4[nH]c3c12	Activity	'='	104.0	%				UO_0000187					False	CHEMBL1047326	Inhibition of MKK1 assessed as residual enzyme activity at 10 uM relative to untreated control	B	BAO_0000357	single protein format	None	None	None	None	None	CHEMBL3587	Dual specificity mitogen-activated protein kinase kinase 1	Homo sapiens	SINGLE PROTEIN	CHEMBL1154186	1	Scientific Literature	J. Med. Chem.	2009	None
CHEMBL287754		0	400.51	0	4.49	10	CN(C(=O)c1cccc(/C(C#N)=C(\N)Sc2ccccc2N)c1)c1ccccc1	IC50	'='	4010.0	nM	5.40			UO_0000065	13.47	0.25	0.91	5.61	False	CHEMBL729500	Inhibitory potency against mitogen activated protein kinase kinase 1	B	BAO_0000357	single protein format	None	None	None	None	None	CHEMBL3587	Dual specificity mitogen-activated protein kinase kinase 1	Homo sapiens	SINGLE PROTEIN	CHEMBL1147629	1	Scientific Literature	Bioorg. Med. Chem. Lett.	2004	None
CHEMBL36664		0	418.48	0	4.20	30	N#C/C(=C(/N)Sc1ccccc1N)c1cccc(C(O)c2ccc([N+](=O)[O-])cc2)c1	IC50	'='	8.0	nM	8.10			UO_0000065	19.35	0.37	3.90	5.82	False	CHEMBL729500	Inhibitory potency against mitogen activated protein kinase kinase 1	B	BAO_0000357	single protein format	None	None	None	None	None	CHEMBL3587	Dual specificity mitogen-activated protein kinase kinase 1	Homo sapiens	SINGLE PROTEIN	CHEMBL1147629	1	Scientific Literature	Bioorg. Med. Chem. Lett.	2004	None
CHEMBL97732		0	486.47	1	6.00	35	N#CC(=C(/N)Sc1cccc(C(F)(F)F)c1)/C(C#N)=C(\N)Sc1cccc(C(F)(F)F)c1	Inhibition	'='	32.0	%				UO_0000187					False	CHEMBL711123	Non-competitive inhibition of the dual specificity kinase MEK at the concentration 10 uM	B	BAO_0000357	single protein format	None	None	None	None	None	CHEMBL3587	Dual specificity mitogen-activated protein kinase kinase 1	Homo sapiens	SINGLE PROTEIN	CHEMBL1130626	1	Scientific Literature	Bioorg. Med. Chem. Lett.	1998	None
CHEMBL99619		0	502.67	2	7.29	28	N#CC(=C(/N)Sc1ccccc1-c1ccccc1)/C(C#N)=C(\N)Sc1ccccc1-c1ccccc1	Inhibition	'='	8.7	%				UO_0000187					False	CHEMBL711123	Non-competitive inhibition of the dual specificity kinase MEK at the concentration 10 uM	B	BAO_0000357	single protein format	None	None	None	None	None	CHEMBL3587	Dual specificity mitogen-activated protein kinase kinase 1	Homo sapiens	SINGLE PROTEIN	CHEMBL1130626	1	Scientific Literature	Bioorg. Med. Chem. Lett.	1998	None
CHEMBL418962		0	486.47	1	6.00	36	N#CC(=C(/N)Sc1ccc(C(F)(F)F)cc1)/C(C#N)=C(\N)Sc1ccc(C(F)(F)F)cc1	Inhibition	'='	33.0	%				UO_0000187					False	CHEMBL711123	Non-competitive inhibition of the dual specificity kinase MEK at the concentration 10 uM	B	BAO_0000357	single protein format	None	None	None	None	None	CHEMBL3587	Dual specificity mitogen-activated protein kinase kinase 1	Homo sapiens	SINGLE PROTEIN	CHEMBL1130626	1	Scientific Literature	Bioorg. Med. Chem. Lett.	1998	None
CHEMBL3220823		0	350.81	0	4.54	4g	COc1ccc(-c2n[nH]c3ncc(-c4ccc(Cl)cc4N)cc23)cc1	Activity	'='	102.4	%				UO_0000187					False	CHEMBL3225778	Inhibition of MEK1 (unknown origin) at 10 uM assessed as residual enzyme activity	B	BAO_0000357	single protein format	Homo sapiens	None	None	None	None	CHEMBL3587	Dual specificity mitogen-activated protein kinase kinase 1	Homo sapiens	SINGLE PROTEIN	CHEMBL3217737	1	Scientific Literature	MedChemComm	2013	None
CHEMBL471163		0	455.30	0	4.74	17	O=C1NC(=O)c2c1c(-c1c(Cl)cccc1Cl)cc1c2c2cc(O)ccc2n1CCCO	Inhibition	'='	72.0	%				UO_0000187					False	CHEMBL1000372	Inhibition of MKK1 at 10 uM	B	BAO_0000357	single protein format	None	None	None	None	None	CHEMBL3587	Dual specificity mitogen-activated protein kinase kinase 1	Homo sapiens	SINGLE PROTEIN	CHEMBL1156685	1	Scientific Literature	Eur. J. Med. Chem.	2008	None
CHEMBL34601		0	379.53	0	4.83	22	N#C/C(=C(/N)Sc1ccccc1N)c1cccc(C(O)C2CCCCC2)c1	IC50	'='	56.0	nM	7.25			UO_0000065	19.11	0.37	2.42	7.55	False	CHEMBL729500	Inhibitory potency against mitogen activated protein kinase kinase 1	B	BAO_0000357	single protein format	None	None	None	None	None	CHEMBL3587	Dual specificity mitogen-activated protein kinase kinase 1	Homo sapiens	SINGLE PROTEIN	CHEMBL1147629	1	Scientific Literature	Bioorg. Med. Chem. Lett.	2004	None
CHEMBL3261153		0	466.64	0	1.70	3a	O=C(NC[C@H](O)CO)c1nc(Cl)ncc1Nc1ccc(I)cc1F	IC50	'='	13.0	nM	7.89			UO_0000065	16.90	0.45	6.19	7.34	False	CHEMBL3266112	Inhibition of MEK1 (unknown origin)	B	BAO_0000357	single protein format	Homo sapiens	None	None	None	None	CHEMBL3587	Dual specificity mitogen-activated protein kinase kinase 1	Homo sapiens	SINGLE PROTEIN	CHEMBL3259516	1	Scientific Literature	Bioorg. Med. Chem. Lett.	2014	None
CHEMBL573339	PI-103	0	348.36	0	2.98	PI-103	Oc1cccc(-c2nc(N3CCOCC3)c3oc4ncccc4c3n2)c1	Kd	'>'	10000.0	nM				UO_0000065					True	CHEMBL1061906	Binding constant for full-length MEK1	B	BAO_0000357	single protein format	Homo sapiens	None	None	None	None	CHEMBL3587	Dual specificity mitogen-activated protein kinase kinase 1	Homo sapiens	SINGLE PROTEIN	CHEMBL1150977	1	Scientific Literature	Nat. Biotechnol.	2008	None
CHEMBL485211		0	530.10	2	5.65	5e	CN1CCN(C/C=C/c2ccc3c(Nc4ccc(Sc5nccn5C)c(Cl)c4)c(C#N)cnc3c2)CC1	IC50	'='	55.0	nM	7.26			UO_0000065	13.69	0.27	1.61	9.94	False	CHEMBL995059	Inhibition of MEK1 by raf/MEK1/MAPK coupled assay	B	BAO_0000357	single protein format	None	None	None	None	None	CHEMBL3587	Dual specificity mitogen-activated protein kinase kinase 1	Homo sapiens	SINGLE PROTEIN	CHEMBL1142456	1	Scientific Literature	Bioorg. Med. Chem.	2008	None
CHEMBL322970		0	359.73	0	2.43	SID50104914	O=C1NC(=O)C(c2ccccc2[N+](=O)[O-])=C1Nc1ccc(O)c(Cl)c1	Activity	'='	28.0	%			Antagonist	UO_0000187					False	CHEMBL1060147	Percentage MKK1 activity remaining in the presence of 10uM inhibitor	B	BAO_0000357	single protein format	Homo sapiens	None	None	None	None	CHEMBL3587	Dual specificity mitogen-activated protein kinase kinase 1	Homo sapiens	SINGLE PROTEIN	CHEMBL1150976	1	Scientific Literature	Biochem. J.	2007	None
CHEMBL576349	IC261	0	311.34	0	3.21	IC261	COc1cc(OC)c(C=C2C(=O)Nc3ccccc32)c(OC)c1	Activity	'='	86.0	%				UO_0000187					False	CHEMBL1062762	Percentage MKK1 activity remaining in the presence of 25uM inhibitor	B	BAO_0000357	single protein format	Homo sapiens	None	None	None	None	CHEMBL3587	Dual specificity mitogen-activated protein kinase kinase 1	Homo sapiens	SINGLE PROTEIN	CHEMBL1150976	1	Scientific Literature	Biochem. J.	2007	None
CHEMBL221959	TOFACITINIB	4	312.38	0	1.54	CP-690550	C[C@@H]1CCN(C(=O)CC#N)C[C@@H]1N(C)c1ncnc2[nH]ccc12	Kd	'>'	10000.0	nM				UO_0000065					True	CHEMBL1061906	Binding constant for full-length MEK1	B	BAO_0000357	single protein format	Homo sapiens	None	None	None	None	CHEMBL3587	Dual specificity mitogen-activated protein kinase kinase 1	Homo sapiens	SINGLE PROTEIN	CHEMBL1150977	1	Scientific Literature	Nat. Biotechnol.	2008	None
CHEMBL477772	PAZOPANIB	4	437.53	0	3.14	GW-786034	Cc1ccc(Nc2nccc(N(C)c3ccc4c(C)n(C)nc4c3)n2)cc1S(N)(=O)=O	Kd	'>'	10000.0	nM				UO_0000065					True	CHEMBL1061906	Binding constant for full-length MEK1	B	BAO_0000357	single protein format	Homo sapiens	None	None	None	None	CHEMBL3587	Dual specificity mitogen-activated protein kinase kinase 1	Homo sapiens	SINGLE PROTEIN	CHEMBL1150977	1	Scientific Literature	Nat. Biotechnol.	2008	None
CHEMBL941	IMATINIB	4	493.62	0	4.59	Imatinib	Cc1ccc(NC(=O)c2ccc(CN3CCN(C)CC3)cc2)cc1Nc1nccc(-c2cccnc2)n1	Kd	'>'	10000.0	nM				UO_0000065					True	CHEMBL1061906	Binding constant for full-length MEK1	B	BAO_0000357	single protein format	Homo sapiens	None	None	None	None	CHEMBL3587	Dual specificity mitogen-activated protein kinase kinase 1	Homo sapiens	SINGLE PROTEIN	CHEMBL1150977	1	Scientific Literature	Nat. Biotechnol.	2008	None
CHEMBL91829	RUBOXISTAURIN	3	468.56	0	3.51	LY-333531	CN(C)C[C@@H]1CCn2cc(c3ccccc32)C2=C(C(=O)NC2=O)c2cn(c3ccccc23)CCO1	Kd	'>'	10000.0	nM				UO_0000065					True	CHEMBL1061906	Binding constant for full-length MEK1	B	BAO_0000357	single protein format	Homo sapiens	None	None	None	None	CHEMBL3587	Dual specificity mitogen-activated protein kinase kinase 1	Homo sapiens	SINGLE PROTEIN	CHEMBL1150977	1	Scientific Literature	Nat. Biotechnol.	2008	None
CHEMBL608533	MIDOSTAURIN	4	570.65	2	5.91	PKC-412	CO[C@@H]1[C@H](N(C)C(=O)c2ccccc2)C[C@H]2O[C@]1(C)n1c3ccccc3c3c4c(c5c6ccccc6n2c5c31)C(=O)NC4	Kd	'>'	10000.0	nM				UO_0000065					True	CHEMBL1061906	Binding constant for full-length MEK1	B	BAO_0000357	single protein format	Homo sapiens	None	None	None	None	CHEMBL3587	Dual specificity mitogen-activated protein kinase kinase 1	Homo sapiens	SINGLE PROTEIN	CHEMBL1150977	1	Scientific Literature	Nat. Biotechnol.	2008	None
CHEMBL524057	GW683768X	0	280.34	0	2.32	GW683768X	CCc1nn2ncccc2c1-c1ccnc(NC2CC2)n1	Inhibition	'='	2.65	%				UO_0000187					False	CHEMBL1962206	GSK_PKIS: MEK1 mean inhibition at 0.1 uM [Nanosyn]	B	BAO_0000357	single protein format	None	None	None	None	None	CHEMBL3587	Dual specificity mitogen-activated protein kinase kinase 1	Homo sapiens	SINGLE PROTEIN	CHEMBL1961873	16	GSK Published Kinase Inhibitor Set			None
CHEMBL516248	GW804482X	0	379.44	0	3.77	GW804482X	COc1cccc(COc2cc(-n3cnc4ccccc43)sc2C(N)=O)c1	Inhibition	'='	0.58	%				UO_0000187					False	CHEMBL1962207	GSK_PKIS: MEK1 mean inhibition at 1 uM [Nanosyn]	B	BAO_0000357	single protein format	None	None	None	None	None	CHEMBL3587	Dual specificity mitogen-activated protein kinase kinase 1	Homo sapiens	SINGLE PROTEIN	CHEMBL1961873	16	GSK Published Kinase Inhibitor Set			None
CHEMBL607707	PELITINIB	2	467.93	1	5.10	EKB-569	CCOc1cc2ncc(C#N)c(Nc3ccc(F)c(Cl)c3)c2cc1NC(=O)/C=C/CN(C)C	Kd	'='	360.0	nM	6.44			UO_0000065	13.77	0.27	1.34	7.14	False	CHEMBL1061906	Binding constant for full-length MEK1	B	BAO_0000357	single protein format	Homo sapiens	None	None	None	None	CHEMBL3587	Dual specificity mitogen-activated protein kinase kinase 1	Homo sapiens	SINGLE PROTEIN	CHEMBL1150977	1	Scientific Literature	Nat. Biotechnol.	2008	None
CHEMBL124660	TANDUTINIB	2	562.72	2	5.03	MLN-518	COc1cc2c(N3CCN(C(=O)Nc4ccc(OC(C)C)cc4)CC3)ncnc2cc1OCCCN1CCCCC1	Kd	'>'	10000.0	nM				UO_0000065					True	CHEMBL1061906	Binding constant for full-length MEK1	B	BAO_0000357	single protein format	Homo sapiens	None	None	None	None	CHEMBL3587	Dual specificity mitogen-activated protein kinase kinase 1	Homo sapiens	SINGLE PROTEIN	CHEMBL1150977	1	Scientific Literature	Nat. Biotechnol.	2008	None
CHEMBL535	SUNITINIB	4	398.48	0	3.33	Sunitinib	CCN(CC)CCNC(=O)c1c(C)[nH]c(/C=C2\C(=O)Nc3ccc(F)cc32)c1C	Kd	'='	130.0	nM	6.89			UO_0000065	17.28	0.32	3.56	8.92	True	CHEMBL1061906	Binding constant for full-length MEK1	B	BAO_0000357	single protein format	Homo sapiens	None	None	None	None	CHEMBL3587	Dual specificity mitogen-activated protein kinase kinase 1	Homo sapiens	SINGLE PROTEIN	CHEMBL1150977	1	Scientific Literature	Nat. Biotechnol.	2008	None
CHEMBL493937		0	338.41	0	2.38	1	CN1CCCN(c2cncc(-c3cccc(/C=C/C(=O)O)c3)n2)CC1	Inhibition	'>'	50.0	%				UO_0000187					False	CHEMBL960134	Inhibition of MKK1 at 10 uM	B	BAO_0000357	single protein format	None	None	None	None	None	CHEMBL3587	Dual specificity mitogen-activated protein kinase kinase 1	Homo sapiens	SINGLE PROTEIN	CHEMBL1153342	1	Scientific Literature	J. Med. Chem.	2009	None
CHEMBL414139		0	510.59	2	5.75	(p1), 2	COc1cc2c(Nc3ccc(Oc4ccccc4)cc3)c(C#N)cnc2cc1OCCCN1CCOCC1	IC50	'='	4.0	nM	8.40			UO_0000065	16.45	0.30	2.65	9.45	False	CHEMBL734032	Inhibitory concentration against Mitogen activated protein kinase kinase kinase 1 was determined using Raf/MEK1 coupled assay	B	BAO_0000357	single protein format	None	None	None	None	None	CHEMBL3587	Dual specificity mitogen-activated protein kinase kinase 1	Homo sapiens	SINGLE PROTEIN	CHEMBL1146624	1	Scientific Literature	Bioorg. Med. Chem. Lett.	2003	None
CHEMBL496536		0	371.43	0	4.94	24	c1ccc(-c2ccc(Oc3cncc4sc(-c5nn[nH]n5)cc34)cc2)cc1	IC50	'='	9700.0	nM	5.01			UO_0000065	13.50	0.25	0.07	6.55	False	CHEMBL1005355	Inhibition of MEK1 by HTRF assay	B	BAO_0000357	single protein format	None	None	None	None	None	CHEMBL3587	Dual specificity mitogen-activated protein kinase kinase 1	Homo sapiens	SINGLE PROTEIN	CHEMBL1141695	1	Scientific Literature	Bioorg. Med. Chem. Lett.	2008	None
CHEMBL109944		0	377.40	0	2.35	9f	COCCCn1cc(C2=C(c3ccccc3O)C(=O)NC2=O)c2cccnc21	Activity	'='	94.0	%				UO_0000187					False	CHEMBL731419	Inhibition of mitogen activated protein kinase kinase 1	B	BAO_0000357	single protein format	Homo sapiens	None	None	None	None	CHEMBL3587	Dual specificity mitogen-activated protein kinase kinase 1	Homo sapiens	SINGLE PROTEIN	CHEMBL1146654	1	Scientific Literature	Bioorg. Med. Chem. Lett.	2004	None
CHEMBL103667	DORAMAPIMOD	2	527.67	2	5.99	BIRB-796	Cc1ccc(-n2nc(C(C)(C)C)cc2NC(=O)Nc2ccc(OCCN3CCOCC3)c3ccccc23)cc1	Kd	'>'	10000.0	nM				UO_0000065					True	CHEMBL1061906	Binding constant for full-length MEK1	B	BAO_0000357	single protein format	Homo sapiens	None	None	None	None	CHEMBL3587	Dual specificity mitogen-activated protein kinase kinase 1	Homo sapiens	SINGLE PROTEIN	CHEMBL1150977	1	Scientific Literature	Nat. Biotechnol.	2008	None
CHEMBL388978	STAUROSPORINE	0	466.54	0	4.35	Staurosporine	CN[C@@H]1C[C@H]2O[C@@](C)([C@@H]1OC)n1c3ccccc3c3c4c(c5c6ccccc6n2c5c31)C(=O)NC4	Kd	'='	21.0	nM	7.68			UO_0000065	16.46	0.30	3.33	11.06	True	CHEMBL1061906	Binding constant for full-length MEK1	B	BAO_0000357	single protein format	Homo sapiens	None	None	None	None	CHEMBL3587	Dual specificity mitogen-activated protein kinase kinase 1	Homo sapiens	SINGLE PROTEIN	CHEMBL1150977	1	Scientific Literature	Nat. Biotechnol.	2008	None
CHEMBL119385	NEFLAMAPIMOD	2	436.27	1	5.49	VX-745	O=c1ncn2nc(Sc3ccc(F)cc3F)ccc2c1-c1c(Cl)cccc1Cl	Kd	'>'	10000.0	nM				UO_0000065					True	CHEMBL1061906	Binding constant for full-length MEK1	B	BAO_0000357	single protein format	Homo sapiens	None	None	None	None	CHEMBL3587	Dual specificity mitogen-activated protein kinase kinase 1	Homo sapiens	SINGLE PROTEIN	CHEMBL1150977	1	Scientific Literature	Nat. Biotechnol.	2008	None
CHEMBL14762	SELICICLIB	2	354.46	0	3.20	Roscovitine/CYC-202	CC[C@H](CO)Nc1nc(NCc2ccccc2)c2ncn(C(C)C)c2n1	Kd	'>'	10000.0	nM				UO_0000065					False	CHEMBL1061906	Binding constant for full-length MEK1	B	BAO_0000357	single protein format	Homo sapiens	None	None	None	None	CHEMBL3587	Dual specificity mitogen-activated protein kinase kinase 1	Homo sapiens	SINGLE PROTEIN	CHEMBL1150977	1	Scientific Literature	Nat. Biotechnol.	2008	None
CHEMBL3261164		0	582.11	1	2.24	12a	O=c1c2c(Nc3ccc(I)cc3F)cncc2c(I)nn1C[C@H](O)CO	IC50						Not Determined						False	CHEMBL3266113	Inhibition of MEK1 in human COLO205 cells	B	BAO_0000219	cell-based format	Homo sapiens	None	None	COLO 205	None	CHEMBL3587	Dual specificity mitogen-activated protein kinase kinase 1	Homo sapiens	SINGLE PROTEIN	CHEMBL3259516	1	Scientific Literature	Bioorg. Med. Chem. Lett.	2014	CHEMBL3308348
CHEMBL458438	GSK-1511931A	0	508.63	2	5.53	GSK1511931A	COc1cc(N2CCN(C(C)C)CC2)ccc1Nc1nc(Nc2cccc3ncccc23)c2cc[nH]c2n1	Inhibition	'='	0.07	%				UO_0000187					False	CHEMBL1962207	GSK_PKIS: MEK1 mean inhibition at 1 uM [Nanosyn]	B	BAO_0000357	single protein format	None	None	None	None	None	CHEMBL3587	Dual specificity mitogen-activated protein kinase kinase 1	Homo sapiens	SINGLE PROTEIN	CHEMBL1961873	16	GSK Published Kinase Inhibitor Set			None
CHEMBL3261146		0	416.19	0	2.08	1d	O=C(NCCCO)c1ncncc1Nc1ccc(I)cc1F	IC50	'='	60.1	nM	7.22			UO_0000065	17.35	0.45	5.14	8.29	False	CHEMBL3266112	Inhibition of MEK1 (unknown origin)	B	BAO_0000357	single protein format	Homo sapiens	None	None	None	None	CHEMBL3587	Dual specificity mitogen-activated protein kinase kinase 1	Homo sapiens	SINGLE PROTEIN	CHEMBL3259516	1	Scientific Literature	Bioorg. Med. Chem. Lett.	2014	None
CHEMBL1684061		0	456.22	0	1.57	9	Cn1c(=O)cc(Nc2ccc(I)cc2F)c2c(=O)n(CCO)cnc21	IC50	'='	9.8	nM	8.01			UO_0000065	17.55	0.44	6.44	8.98	False	CHEMBL1686836	Inhibition of MEK1 by IMAP assay	B	BAO_0000357	single protein format	None	None	None	None	None	CHEMBL3587	Dual specificity mitogen-activated protein kinase kinase 1	Homo sapiens	SINGLE PROTEIN	CHEMBL1681690	1	Scientific Literature	Bioorg. Med. Chem. Lett.	2011	None
CHEMBL1684062		0	470.24	0	1.96	10	Cn1c(=O)cc(Nc2ccc(I)cc2F)c2c(=O)n(CCCO)cnc21	IC50	'='	4.9	nM	8.31			UO_0000065	17.67	0.44	6.35	9.32	False	CHEMBL1686836	Inhibition of MEK1 by IMAP assay	B	BAO_0000357	single protein format	None	None	None	None	None	CHEMBL3587	Dual specificity mitogen-activated protein kinase kinase 1	Homo sapiens	SINGLE PROTEIN	CHEMBL1681690	1	Scientific Literature	Bioorg. Med. Chem. Lett.	2011	None
CHEMBL217130		0	396.47	0	2.91	12	CC(CO)/N=C(\N)c1c(O)nsc1Nc1ccc(C(=O)c2ccccc2)cc1	IC50	'='	120.0	nM	6.92			UO_0000065	17.46	0.34	4.01	5.73	False	CHEMBL873739	Inhibition of MEK-1 activity	B	BAO_0000357	single protein format	Homo sapiens	None	None	None	None	CHEMBL3587	Dual specificity mitogen-activated protein kinase kinase 1	Homo sapiens	SINGLE PROTEIN	CHEMBL1137237	1	Scientific Literature	Bioorg. Med. Chem. Lett.	2006	None
CHEMBL385203		0	436.90	0	4.26	33	CC(CO)/N=C(\N)c1c(O)nsc1Nc1ccc(Oc2cccc(Cl)c2F)cc1	EC50	'='	200.0	nM	6.70			UO_0000065					False	CHEMBL873740	Inhibitory activity against MEK-1	F	BAO_0000019	assay format	Homo sapiens	None	None	None	None	CHEMBL3587	Dual specificity mitogen-activated protein kinase kinase 1	Homo sapiens	SINGLE PROTEIN	CHEMBL1137237	1	Scientific Literature	Bioorg. Med. Chem. Lett.	2006	None
CHEMBL215193		0	453.35	0	4.78	25	CC(CO)/N=C(\N)c1c(O)nsc1Nc1ccc(Oc2cc(Cl)ccc2Cl)cc1	IC50	'='	30.0	nM	7.52			UO_0000065	16.59	0.35	2.74	6.66	False	CHEMBL873739	Inhibition of MEK-1 activity	B	BAO_0000357	single protein format	Homo sapiens	None	None	None	None	CHEMBL3587	Dual specificity mitogen-activated protein kinase kinase 1	Homo sapiens	SINGLE PROTEIN	CHEMBL1137237	1	Scientific Literature	Bioorg. Med. Chem. Lett.	2006	None
CHEMBL214032		0	453.35	0	4.78	30	CC(CO)/N=C(\N)c1c(O)nsc1Nc1ccc(Oc2cccc(Cl)c2Cl)cc1	EC50	'='	100.0	nM	7.00			UO_0000065					False	CHEMBL873740	Inhibitory activity against MEK-1	F	BAO_0000019	assay format	Homo sapiens	None	None	None	None	CHEMBL3587	Dual specificity mitogen-activated protein kinase kinase 1	Homo sapiens	SINGLE PROTEIN	CHEMBL1137237	1	Scientific Literature	Bioorg. Med. Chem. Lett.	2006	None
CHEMBL216833		0	439.32	0	4.39	51	N/C(=N\CCO)c1c(O)nsc1Nc1ccc(Oc2cc(Cl)ccc2Cl)cc1	IC50	'='	46.0	nM	7.34			UO_0000065	16.70	0.36	2.95	6.49	False	CHEMBL873739	Inhibition of MEK-1 activity	B	BAO_0000357	single protein format	Homo sapiens	None	None	None	None	CHEMBL3587	Dual specificity mitogen-activated protein kinase kinase 1	Homo sapiens	SINGLE PROTEIN	CHEMBL1137237	1	Scientific Literature	Bioorg. Med. Chem. Lett.	2006	None
CHEMBL10	SB-203580	0	377.44	0	4.68	SB-203580	C[S+]([O-])c1ccc(-c2nc(-c3ccc(F)cc3)c(-c3ccncc3)[nH]2)cc1	Kd	'>'	10000.0	nM				UO_0000065					False	CHEMBL1908590	Binding constant for MEK1 kinase domain	B	BAO_0000357	single protein format	None	None	None	None	None	CHEMBL3587	Dual specificity mitogen-activated protein kinase kinase 1	Homo sapiens	SINGLE PROTEIN	CHEMBL1908390	1	Scientific Literature	Nat. Biotechnol.	2011	None
CHEMBL34436		0	387.51	0	4.49	25	N#C/C(=C(/N)Sc1ccccc1N)c1cccc(C(O)Cc2ccccc2)c1	IC50	'='	170.0	nM	6.77			UO_0000065	17.47	0.33	2.28	7.05	False	CHEMBL729500	Inhibitory potency against mitogen activated protein kinase kinase 1	B	BAO_0000357	single protein format	None	None	None	None	None	CHEMBL3587	Dual specificity mitogen-activated protein kinase kinase 1	Homo sapiens	SINGLE PROTEIN	CHEMBL1147629	1	Scientific Literature	Bioorg. Med. Chem. Lett.	2004	None
CHEMBL282976		0	514.67	2	6.08	16	COc1cc2c(Nc3ccc(CC4CCCCC4)cc3)c(C#N)cnc2cc1OCCCN1CCOCC1	IC50	'='	3300.0	nM	5.48			UO_0000065	10.65	0.20	-0.60	6.88	False	CHEMBL675993	Inhibitory activity against Dual specificity mitogen-activated protein kinase kinase using direct MEK assay (which by-passes the need for activated Raf by using an activated GST-MEK)	B	BAO_0000357	single protein format	None	None	None	None	None	CHEMBL3587	Dual specificity mitogen-activated protein kinase kinase 1	Homo sapiens	SINGLE PROTEIN	CHEMBL1134081	1	Scientific Literature	Bioorg. Med. Chem. Lett.	2001	None
CHEMBL102936		0	370.43	0	2.95	SB-742865	CS(=O)(=O)Nc1ccc(-c2ccc3c(NC(=O)C4CC4)n[nH]c3c2)cc1	Inhibition	'='	3.68	%				UO_0000187					False	CHEMBL1962206	GSK_PKIS: MEK1 mean inhibition at 0.1 uM [Nanosyn]	B	BAO_0000357	single protein format	None	None	None	None	None	CHEMBL3587	Dual specificity mitogen-activated protein kinase kinase 1	Homo sapiens	SINGLE PROTEIN	CHEMBL1961873	16	GSK Published Kinase Inhibitor Set			None
CHEMBL1895450	GSK-2220400A	0	529.61	1	3.05	GSK2220400A	CNC(=O)c1ncccc1Nc1nc(Nc2cc3c(cc2OC)CCCN3C(=O)CN(C)C)nc2[nH]ccc12	Inhibition	'='	3.53	%				UO_0000187					False	CHEMBL1962207	GSK_PKIS: MEK1 mean inhibition at 1 uM [Nanosyn]	B	BAO_0000357	single protein format	None	None	None	None	None	CHEMBL3587	Dual specificity mitogen-activated protein kinase kinase 1	Homo sapiens	SINGLE PROTEIN	CHEMBL1961873	16	GSK Published Kinase Inhibitor Set			None
CHEMBL1895450	GSK-2220400A	0	529.61	1	3.05	GSK2220400A	CNC(=O)c1ncccc1Nc1nc(Nc2cc3c(cc2OC)CCCN3C(=O)CN(C)C)nc2[nH]ccc12	Inhibition	'='	3.03	%				UO_0000187					False	CHEMBL1962206	GSK_PKIS: MEK1 mean inhibition at 0.1 uM [Nanosyn]	B	BAO_0000357	single protein format	None	None	None	None	None	CHEMBL3587	Dual specificity mitogen-activated protein kinase kinase 1	Homo sapiens	SINGLE PROTEIN	CHEMBL1961873	16	GSK Published Kinase Inhibitor Set			None
CHEMBL206010	GW814408X	0	344.38	0	3.47	GW814408X	COc1cccc(-c2c[nH]c3c(N/N=C/c4ccncc4)ncnc23)c1	Inhibition	'='	1.76	%				UO_0000187					False	CHEMBL1962206	GSK_PKIS: MEK1 mean inhibition at 0.1 uM [Nanosyn]	B	BAO_0000357	single protein format	None	None	None	None	None	CHEMBL3587	Dual specificity mitogen-activated protein kinase kinase 1	Homo sapiens	SINGLE PROTEIN	CHEMBL1961873	16	GSK Published Kinase Inhibitor Set			None
CHEMBL1789961	GW513184X	0	360.38	0	2.98	GW513184X	COc1cc(C=NNc2ncnc3c2cnn3-c2ccccc2)ccc1O	Inhibition	'='	1.06	%				UO_0000187					False	CHEMBL1962207	GSK_PKIS: MEK1 mean inhibition at 1 uM [Nanosyn]	B	BAO_0000357	single protein format	None	None	None	None	None	CHEMBL3587	Dual specificity mitogen-activated protein kinase kinase 1	Homo sapiens	SINGLE PROTEIN	CHEMBL1961873	16	GSK Published Kinase Inhibitor Set			None
CHEMBL1909407		0	374.85	0	2.65	SB-220025-R	Cl.Nc1nccc(-c2c(-c3ccc(F)cc3)ncn2C2CCNCC2)n1	Inhibition	'='	1.41	%				UO_0000187					False	CHEMBL1962207	GSK_PKIS: MEK1 mean inhibition at 1 uM [Nanosyn]	B	BAO_0000357	single protein format	None	None	None	None	None	CHEMBL3587	Dual specificity mitogen-activated protein kinase kinase 1	Homo sapiens	SINGLE PROTEIN	CHEMBL1961873	16	GSK Published Kinase Inhibitor Set			None
CHEMBL188048		0	216.20	0	0.60	SB-736290	Cn1c(-c2nonc2N)nc2cnccc21	Inhibition	'='	4.45	%				UO_0000187					False	CHEMBL1962207	GSK_PKIS: MEK1 mean inhibition at 1 uM [Nanosyn]	B	BAO_0000357	single protein format	None	None	None	None	None	CHEMBL3587	Dual specificity mitogen-activated protein kinase kinase 1	Homo sapiens	SINGLE PROTEIN	CHEMBL1961873	16	GSK Published Kinase Inhibitor Set			None
CHEMBL1909389	GW574782A	0	633.09	2	6.37	GW574782A	CS(=O)(=O)CCNCc1ccc(-c2ccc3ncnc(Nc4ccc(OCc5ccccc5)c(C(F)(F)F)c4)c3c2)o1.Cl	Inhibition	'='	3.81	%				UO_0000187					False	CHEMBL1962207	GSK_PKIS: MEK1 mean inhibition at 1 uM [Nanosyn]	B	BAO_0000357	single protein format	None	None	None	None	None	CHEMBL3587	Dual specificity mitogen-activated protein kinase kinase 1	Homo sapiens	SINGLE PROTEIN	CHEMBL1961873	16	GSK Published Kinase Inhibitor Set			None
CHEMBL1909407		0	374.85	0	2.65	SB-220025-R	Cl.Nc1nccc(-c2c(-c3ccc(F)cc3)ncn2C2CCNCC2)n1	Inhibition	'='	-1.59	%				UO_0000187					False	CHEMBL1962206	GSK_PKIS: MEK1 mean inhibition at 0.1 uM [Nanosyn]	B	BAO_0000357	single protein format	None	None	None	None	None	CHEMBL3587	Dual specificity mitogen-activated protein kinase kinase 1	Homo sapiens	SINGLE PROTEIN	CHEMBL1961873	16	GSK Published Kinase Inhibitor Set			None
CHEMBL1641992		0	493.41	0	4.19	11	CN1CCN(CCC(=O)Nc2ccc3c(C#N)cnc(Nc4cccc(Br)c4)c3c2)CC1	Activity	'='	79.0	%				UO_0000187					False	CHEMBL1648753	Inhibition of MKK1 assessed as residual activity at 10 uM	B	BAO_0000357	single protein format	None	None	None	None	None	CHEMBL3587	Dual specificity mitogen-activated protein kinase kinase 1	Homo sapiens	SINGLE PROTEIN	CHEMBL1641579	1	Scientific Literature	Bioorg. Med. Chem.	2011	None
CHEMBL485237		0	517.06	2	5.73	5i	Cn1ccnc1Sc1ccc(Nc2c(C#N)cnc3cc(/C=C/CN4CCOCC4)ccc23)cc1Cl	IC50	'='	11.0	nM	7.96			UO_0000065	15.39	0.30	2.23	10.07	False	CHEMBL995059	Inhibition of MEK1 by raf/MEK1/MAPK coupled assay	B	BAO_0000357	single protein format	None	None	None	None	None	CHEMBL3587	Dual specificity mitogen-activated protein kinase kinase 1	Homo sapiens	SINGLE PROTEIN	CHEMBL1142456	1	Scientific Literature	Bioorg. Med. Chem.	2008	None
CHEMBL10	SB-203580	0	377.44	0	4.68	SB-203580	C[S+]([O-])c1ccc(-c2nc(-c3ccc(F)cc3)c(-c3ccncc3)[nH]2)cc1	Ki	'>'	3162.28	nM			inactive	UO_0000065					False	CHEMBL1963692	PUBCHEM_BIOASSAY: Navigating the Kinome. (Class of assay: other) Panel member name: MAP2K1	F	BAO_0000019	assay format	None	None	None	None	None	CHEMBL3587	Dual specificity mitogen-activated protein kinase kinase 1	Homo sapiens	SINGLE PROTEIN	CHEMBL1201862	7	PubChem BioAssays			None
CHEMBL1957502		0	377.41	0	1.47	25b	CNC(=O)c1cn2cc(-c3cccc4[nH]ncc34)nc(N3CCOCC3)c2n1	Inhibition	'='	50.0	%				UO_0000187					False	CHEMBL1959615	Inhibition of MEK1 at 5 to 10 uM	B	BAO_0000357	single protein format	None	None	None	None	None	CHEMBL3587	Dual specificity mitogen-activated protein kinase kinase 1	Homo sapiens	SINGLE PROTEIN	CHEMBL1955823	1	Scientific Literature	Bioorg. Med. Chem. Lett.	2012	None
CHEMBL188794	GW829115X	0	496.88	1	6.28	GW829115X	COc1ccc(-c2nn3ncccc3c2-c2ccnc(Nc3ccc(Cl)c(C(F)(F)F)c3)n2)cc1	Inhibition	'='	1.56	%				UO_0000187					False	CHEMBL1962207	GSK_PKIS: MEK1 mean inhibition at 1 uM [Nanosyn]	B	BAO_0000357	single protein format	None	None	None	None	None	CHEMBL3587	Dual specificity mitogen-activated protein kinase kinase 1	Homo sapiens	SINGLE PROTEIN	CHEMBL1961873	16	GSK Published Kinase Inhibitor Set			None
CHEMBL462011		0	504.97	1	3.77	55	CN(C)CCNC(=O)CCn1c2ccc(O)cc2c2c3c(c(-c4ccccc4Cl)cc21)C(=O)NC3=O	Inhibition	'='	60.0	%				UO_0000187					False	CHEMBL1000372	Inhibition of MKK1 at 10 uM	B	BAO_0000357	single protein format	None	None	None	None	None	CHEMBL3587	Dual specificity mitogen-activated protein kinase kinase 1	Homo sapiens	SINGLE PROTEIN	CHEMBL1156685	1	Scientific Literature	Eur. J. Med. Chem.	2008	None
CHEMBL411662		0	420.85	0	4.09	16	O=C1NC(=O)c2c1c(-c1ccccc1Cl)cc1c2c2cc(O)ccc2n1CCCO	Inhibition	'='	13.0	%				UO_0000187					False	CHEMBL1000372	Inhibition of MKK1 at 10 uM	B	BAO_0000357	single protein format	None	None	None	None	None	CHEMBL3587	Dual specificity mitogen-activated protein kinase kinase 1	Homo sapiens	SINGLE PROTEIN	CHEMBL1156685	1	Scientific Literature	Eur. J. Med. Chem.	2008	None
CHEMBL2216825	LACTOQUINOMYCIN	0	457.48	0	1.31	1, lactoquinomycin	C[C@H]1O[C@@H]2CC(=O)O[C@@H]2C2=C1C(=O)c1c(ccc([C@H]3C[C@@H](N(C)C)[C@H](O)[C@@H](C)O3)c1O)C2=O	Inhibition	'='	0.0	%				UO_0000187					False	CHEMBL1019622	Inhibition of MAP2K1 at 1 uM	B	BAO_0000357	single protein format	None	None	None	None	None	CHEMBL3587	Dual specificity mitogen-activated protein kinase kinase 1	Homo sapiens	SINGLE PROTEIN	CHEMBL1153413	1	Scientific Literature	J. Med. Chem.	2009	None
CHEMBL1794067	GSK-978744A	0	487.97	0	3.71	GSK978744A	C[C@@H](Oc1cc(-n2cnc3ccc(OC[C@@H](O)CO)cc32)sc1C(N)=O)c1ccccc1Cl	Inhibition	'='	0.3	%				UO_0000187					False	CHEMBL1962207	GSK_PKIS: MEK1 mean inhibition at 1 uM [Nanosyn]	B	BAO_0000357	single protein format	None	None	None	None	None	CHEMBL3587	Dual specificity mitogen-activated protein kinase kinase 1	Homo sapiens	SINGLE PROTEIN	CHEMBL1961873	16	GSK Published Kinase Inhibitor Set			None
CHEMBL1909369	GW693917A	0	556.93	2	7.07	GW693917A	COC(=O)Nc1nc2ccc(Oc3ccc(NC(=O)Nc4cc(C(F)(F)F)ccc4F)cc3)cc2s1.Cl	Inhibition	'='	0.28	%				UO_0000187					False	CHEMBL1962206	GSK_PKIS: MEK1 mean inhibition at 0.1 uM [Nanosyn]	B	BAO_0000357	single protein format	None	None	None	None	None	CHEMBL3587	Dual specificity mitogen-activated protein kinase kinase 1	Homo sapiens	SINGLE PROTEIN	CHEMBL1961873	16	GSK Published Kinase Inhibitor Set			None
CHEMBL1336	SORAFENIB	4	464.83	1	5.55	Sorafenib	CNC(=O)c1cc(Oc2ccc(NC(=O)Nc3ccc(Cl)c(C(F)(F)F)c3)cc2)ccn1	Kd	'>'	10000.0	nM				UO_0000065					True	CHEMBL1244505	Binding affinity to MEK1	B	BAO_0000357	single protein format	None	None	None	None	None	CHEMBL3587	Dual specificity mitogen-activated protein kinase kinase 1	Homo sapiens	SINGLE PROTEIN	CHEMBL1240346	1	Scientific Literature	Blood	2009	None
CHEMBL500435		0	409.53	1	5.61	45	O=C1Nc2ccccc2/C1=C(/Nc1ccc(CN2CCCCC2)cc1)c1ccccc1	Inhibition	'='	0.0	%				UO_0000187					False	CHEMBL1274116	Inhibition of MKK1A at 1 uM	B	BAO_0000357	single protein format	None	None	None	None	None	CHEMBL3587	Dual specificity mitogen-activated protein kinase kinase 1	Homo sapiens	SINGLE PROTEIN	CHEMBL1268952	1	Scientific Literature	J. Med. Chem.	2010	None
CHEMBL1272289		0	440.55	0	4.43	47i	CCNC(=O)c1ccc2c(c1)NC(=O)/C2=C(\Nc1ccc(CN(C)C)cc1)c1ccccc1	Inhibition	'='	93.0	%				UO_0000187					False	CHEMBL1274116	Inhibition of MKK1A at 1 uM	B	BAO_0000357	single protein format	None	None	None	None	None	CHEMBL3587	Dual specificity mitogen-activated protein kinase kinase 1	Homo sapiens	SINGLE PROTEIN	CHEMBL1268952	1	Scientific Literature	J. Med. Chem.	2010	None
CHEMBL29898	QUINALIZARIN	0	272.21	0	1.28	SID26749241	O=C1c2ccc(O)c(O)c2C(=O)c2c(O)ccc(O)c21	Potency	'='	3548.1	nM	5.45		Inconclusive	UO_0000065					False	CHEMBL1614327	PUBCHEM_BIOASSAY: Assay for Inhibitors of the ERK Signaling Pathway using a Homogeneous Screening Assay: MEK Inhibition. (Class of assay: confirmatory) [Related pubchem assays: 1454, 995 ]	F	BAO_0000019	assay format	Homo sapiens	None	None	None	None	CHEMBL3587	Dual specificity mitogen-activated protein kinase kinase 1	Homo sapiens	SINGLE PROTEIN	CHEMBL1201862	7	PubChem BioAssays			None
CHEMBL3298678		0	449.91	0	2.66	38	O=C(N[C@H](CO)c1ccc(Cl)c(F)c1)N1CCc2cnc(NC3CCOCC3)nc2C1	Inhibition	'='	2.8	%				UO_0000187					False	CHEMBL3361527	Inhibition of MEK1 (unknown origin) at 100 nM	B	BAO_0000357	single protein format	Homo sapiens	None	None	None	None	CHEMBL3587	Dual specificity mitogen-activated protein kinase kinase 1	Homo sapiens	SINGLE PROTEIN	CHEMBL3297705	1	Scientific Literature	Bioorg. Med. Chem. Lett.	2014	None
CHEMBL269883	GW416981X	0	415.47	0	2.55	GW416981X	CC(C)COC(=O)c1ccc2c(c1)/C(=C/Nc1ccc(S(N)(=O)=O)cc1)C(=O)N2	Inhibition	'='	3.79	%				UO_0000187					False	CHEMBL1962206	GSK_PKIS: MEK1 mean inhibition at 0.1 uM [Nanosyn]	B	BAO_0000357	single protein format	None	None	None	None	None	CHEMBL3587	Dual specificity mitogen-activated protein kinase kinase 1	Homo sapiens	SINGLE PROTEIN	CHEMBL1961873	16	GSK Published Kinase Inhibitor Set			None
CHEMBL476259	GSK-1326255A	0	517.61	2	5.28	GSK1326255A	CCCN1CCC(c2ccc(Nc3nc(Nc4cc(F)ccc4C(N)=O)c4cc[nH]c4n3)c(OC)c2)CC1	Inhibition	'='	9.27	%				UO_0000187					False	CHEMBL1962206	GSK_PKIS: MEK1 mean inhibition at 0.1 uM [Nanosyn]	B	BAO_0000357	single protein format	None	None	None	None	None	CHEMBL3587	Dual specificity mitogen-activated protein kinase kinase 1	Homo sapiens	SINGLE PROTEIN	CHEMBL1961873	16	GSK Published Kinase Inhibitor Set			None
CHEMBL1488035		0	283.29	0	0.52	SID845167	CCn1nc(-c2ccccc2)nc2c(=O)n(C)c(=O)nc1-2	Potency	'='	631.0	nM	6.20		Active	UO_0000065					False	CHEMBL1614327	PUBCHEM_BIOASSAY: Assay for Inhibitors of the ERK Signaling Pathway using a Homogeneous Screening Assay: MEK Inhibition. (Class of assay: confirmatory) [Related pubchem assays: 1454, 995 ]	F	BAO_0000019	assay format	Homo sapiens	None	None	None	None	CHEMBL3587	Dual specificity mitogen-activated protein kinase kinase 1	Homo sapiens	SINGLE PROTEIN	CHEMBL1201862	7	PubChem BioAssays			None
CHEMBL209520		0	348.45	0	4.02	45	N/C(=N\CC1CCCCC1)c1c(O)nsc1Nc1ccccc1F	IC50	'='	1450.0	nM	5.84			UO_0000065	16.76	0.33	1.82	6.99	False	CHEMBL867341	Inhibition of MEK1	B	BAO_0000357	single protein format	Homo sapiens	None	None	None	None	CHEMBL3587	Dual specificity mitogen-activated protein kinase kinase 1	Homo sapiens	SINGLE PROTEIN	CHEMBL1145349	1	Scientific Literature	Bioorg. Med. Chem. Lett.	2006	None
CHEMBL377591		0	331.44	0	3.27	43	N/C(=N\CC1CCCCC1)c1c(O)nsc1Nc1cccnc1	IC50	'='	1230.0	nM	5.91			UO_0000065	17.83	0.35	2.64	6.13	False	CHEMBL867341	Inhibition of MEK1	B	BAO_0000357	single protein format	Homo sapiens	None	None	None	None	CHEMBL3587	Dual specificity mitogen-activated protein kinase kinase 1	Homo sapiens	SINGLE PROTEIN	CHEMBL1145349	1	Scientific Literature	Bioorg. Med. Chem. Lett.	2006	None
CHEMBL212474		0	286.14	0	3.77	28	N#Cc1c(O)nsc1Nc1cc(Cl)cc(Cl)c1	IC50	'='	800.0	nM	6.10			UO_0000065	21.31	0.49	2.33	8.84	False	CHEMBL867341	Inhibition of MEK1	B	BAO_0000357	single protein format	Homo sapiens	None	None	None	None	CHEMBL3587	Dual specificity mitogen-activated protein kinase kinase 1	Homo sapiens	SINGLE PROTEIN	CHEMBL1145349	1	Scientific Literature	Bioorg. Med. Chem. Lett.	2006	None
CHEMBL213797		0	331.45	0	3.22	35	Cc1ccc(Nc2snc(O)c2C(=N)NN2CCCCC2)cc1	IC50	'>'	2000.0	nM				UO_0000065					False	CHEMBL867341	Inhibition of MEK1	B	BAO_0000357	single protein format	Homo sapiens	None	None	None	None	CHEMBL3587	Dual specificity mitogen-activated protein kinase kinase 1	Homo sapiens	SINGLE PROTEIN	CHEMBL1145349	1	Scientific Literature	Bioorg. Med. Chem. Lett.	2006	None
CHEMBL214349		0	261.31	0	2.08	17	N#Cc1c(O)nsc1NCCc1ccc(O)cc1	IC50	'>'	5000.0	nM				UO_0000065					False	CHEMBL867341	Inhibition of MEK1	B	BAO_0000357	single protein format	Homo sapiens	None	None	None	None	CHEMBL3587	Dual specificity mitogen-activated protein kinase kinase 1	Homo sapiens	SINGLE PROTEIN	CHEMBL1145349	1	Scientific Literature	Bioorg. Med. Chem. Lett.	2006	None
CHEMBL214067		0	262.25	0	2.37	22(meta)	N#Cc1c(O)nsc1Nc1cccc([N+](=O)[O-])c1	IC50	'>'	5000.0	nM				UO_0000065					False	CHEMBL867341	Inhibition of MEK1	B	BAO_0000357	single protein format	Homo sapiens	None	None	None	None	CHEMBL3587	Dual specificity mitogen-activated protein kinase kinase 1	Homo sapiens	SINGLE PROTEIN	CHEMBL1145349	1	Scientific Literature	Bioorg. Med. Chem. Lett.	2006	None
CHEMBL211481		0	285.25	0	3.48	23	N#Cc1c(O)nsc1Nc1ccccc1C(F)(F)F	IC50	'>'	5000.0	nM				UO_0000065					False	CHEMBL867341	Inhibition of MEK1	B	BAO_0000357	single protein format	Homo sapiens	None	None	None	None	CHEMBL3587	Dual specificity mitogen-activated protein kinase kinase 1	Homo sapiens	SINGLE PROTEIN	CHEMBL1145349	1	Scientific Literature	Bioorg. Med. Chem. Lett.	2006	None
CHEMBL209845		0	286.14	0	3.77	30	N#Cc1c(O)nsc1Nc1cc(Cl)ccc1Cl	IC50	'='	620.0	nM	6.21			UO_0000065	21.69	0.50	2.44	9.00	False	CHEMBL867341	Inhibition of MEK1	B	BAO_0000357	single protein format	Homo sapiens	None	None	None	None	CHEMBL3587	Dual specificity mitogen-activated protein kinase kinase 1	Homo sapiens	SINGLE PROTEIN	CHEMBL1145349	1	Scientific Literature	Bioorg. Med. Chem. Lett.	2006	None
CHEMBL450271		0	588.18	2	6.44	5r	COc1cc2c(Nc3ccc(Sc4nccn4C)c(Cl)c3)c(C#N)cnc2cc1/C=C/CCCN1CCN(C)CC1	IC50	'='	6.0	nM	8.22			UO_0000065	13.98	0.27	1.78	10.00	False	CHEMBL995059	Inhibition of MEK1 by raf/MEK1/MAPK coupled assay	B	BAO_0000357	single protein format	None	None	None	None	None	CHEMBL3587	Dual specificity mitogen-activated protein kinase kinase 1	Homo sapiens	SINGLE PROTEIN	CHEMBL1142456	1	Scientific Literature	Bioorg. Med. Chem.	2008	None
CHEMBL497791		0	401.45	0	4.94	29	COc1ccccc1-c1ccc(Oc2cncc3sc(-c4nn[nH]n4)cc23)cc1	IC50	'='	21800.0	nM	4.66			UO_0000065	11.61	0.22	-0.28	5.43	False	CHEMBL1005355	Inhibition of MEK1 by HTRF assay	B	BAO_0000357	single protein format	None	None	None	None	None	CHEMBL3587	Dual specificity mitogen-activated protein kinase kinase 1	Homo sapiens	SINGLE PROTEIN	CHEMBL1141695	1	Scientific Literature	Bioorg. Med. Chem. Lett.	2008	None
CHEMBL213168		0	394.81	0	3.35	58	CC(CO)/N=C(\N)c1c(O)nsc1Nc1ccc(C(F)(F)F)cc1Cl	IC50	'='	86.0	nM	7.07			UO_0000065	17.90	0.39	3.72	6.81	False	CHEMBL867341	Inhibition of MEK1	B	BAO_0000357	single protein format	Homo sapiens	None	None	None	None	CHEMBL3587	Dual specificity mitogen-activated protein kinase kinase 1	Homo sapiens	SINGLE PROTEIN	CHEMBL1145349	1	Scientific Literature	Bioorg. Med. Chem. Lett.	2006	None
CHEMBL213651		0	345.25	0	4.01	59	CC(C)/N=C(\N)c1c(O)nsc1Nc1cccc(Cl)c1Cl	IC50	'='	220.0	nM	6.66			UO_0000065	19.28	0.43	2.65	7.97	False	CHEMBL867341	Inhibition of MEK1	B	BAO_0000357	single protein format	Homo sapiens	None	None	None	None	CHEMBL3587	Dual specificity mitogen-activated protein kinase kinase 1	Homo sapiens	SINGLE PROTEIN	CHEMBL1145349	1	Scientific Literature	Bioorg. Med. Chem. Lett.	2006	None
CHEMBL211201		0	432.29	0	2.59	54	Cc1cc(I)ccc1Nc1snc(O)c1/C(N)=N/C(C)CO	IC50	'='	73.0	nM	7.14			UO_0000065	16.51	0.44	4.55	6.88	False	CHEMBL867341	Inhibition of MEK1	B	BAO_0000357	single protein format	Homo sapiens	None	None	None	None	CHEMBL3587	Dual specificity mitogen-activated protein kinase kinase 1	Homo sapiens	SINGLE PROTEIN	CHEMBL1145349	1	Scientific Literature	Bioorg. Med. Chem. Lett.	2006	None
CHEMBL2012904		0	521.26	1	1.44	29	O=C(NOC[C@@H](O)CO)c1c(Nc2ccc(I)cc2F)c(F)c(=O)n2c1CCC2	IC50	'='	94.0	nM	7.03			UO_0000065	13.48	0.33	5.59	6.23	False	CHEMBL2016104	Inhibition of MEK1-mediated ERK1 phosphorylation using IPTTPITTYFFFK-5FAM-COOH as substrate by fluorescent polarization assay	B	BAO_0000357	single protein format	None	None	None	None	None	CHEMBL3587	Dual specificity mitogen-activated protein kinase kinase 1	Homo sapiens	SINGLE PROTEIN	CHEMBL2010712	1	Scientific Literature	Bioorg. Med. Chem. Lett.	2012	None
CHEMBL2012892		0	517.30	1	2.05	10	Cn1c(Nc2ccc(I)cc2F)c(C(=O)NOC[C@H](O)CO)c2c1C(=O)CCC2	IC50	'='	20.0	nM	7.70			UO_0000065	14.88	0.36	5.65	6.82	False	CHEMBL2016104	Inhibition of MEK1-mediated ERK1 phosphorylation using IPTTPITTYFFFK-5FAM-COOH as substrate by fluorescent polarization assay	B	BAO_0000357	single protein format	None	None	None	None	None	CHEMBL3587	Dual specificity mitogen-activated protein kinase kinase 1	Homo sapiens	SINGLE PROTEIN	CHEMBL2010712	1	Scientific Literature	Bioorg. Med. Chem. Lett.	2012	None
CHEMBL436767		0	443.34	1	5.33	31{28}	O=c1cc(N2CCOCC2)oc2cc(-c3cc(C(F)(F)F)cc(C(F)(F)F)c3)ccc12	Activity						Not Determined						False	CHEMBL860390	Inhibitory activity against MEK1 at 10 uM	B	BAO_0000357	single protein format	Homo sapiens	None	None	None	None	CHEMBL3587	Dual specificity mitogen-activated protein kinase kinase 1	Homo sapiens	SINGLE PROTEIN	CHEMBL1141870	1	Scientific Literature	J. Med. Chem.	2005	None
CHEMBL271715		0	550.01	1	3.80	19	O=C1NC(=O)c2c1c(-c1ccccc1Cl)cc1c2c2cc(O)c(OCCCN3CCOCC3)cc2n1CCO	Inhibition	'='	16.0	%				UO_0000187					False	CHEMBL949052	Inhibition of MKK1 at 10 uM	B	BAO_0000357	single protein format	None	None	None	None	None	CHEMBL3587	Dual specificity mitogen-activated protein kinase kinase 1	Homo sapiens	SINGLE PROTEIN	CHEMBL1143190	1	Scientific Literature	Bioorg. Med. Chem. Lett.	2008	None
CHEMBL270021		0	534.01	1	4.56	18	O=C1NC(=O)c2c1c(-c1ccccc1Cl)cc1c2c2cc(O)c(OCCCN3CCCC3)cc2n1CCO	Inhibition	'='	12.0	%				UO_0000187					False	CHEMBL949052	Inhibition of MKK1 at 10 uM	B	BAO_0000357	single protein format	None	None	None	None	None	CHEMBL3587	Dual specificity mitogen-activated protein kinase kinase 1	Homo sapiens	SINGLE PROTEIN	CHEMBL1143190	1	Scientific Literature	Bioorg. Med. Chem. Lett.	2008	None
CHEMBL397591	OROIDIN	0	389.05	0	2.29	7	Nc1ncc(/C=C/CNC(=O)c2cc(Br)c(Br)[nH]2)[nH]1	IC50	'='	2500.0	nM	5.60			UO_0000065	14.40	0.40	3.31	5.63	False	CHEMBL731425	Inhibition of MEK1 phosphorylation by activated human recombinant Raf	B	BAO_0000357	single protein format	Homo sapiens	None	None	None	None	CHEMBL3587	Dual specificity mitogen-activated protein kinase kinase 1	Homo sapiens	SINGLE PROTEIN	CHEMBL1135814	1	Scientific Literature	J. Med. Chem.	2002	None
CHEMBL1684800		0	572.98	2	6.40	7c	COc1ccc(Cn2ncc(NC(=O)c3cc(NC(=O)Nc4ccc(Cl)c(C(F)(F)F)c4)ccc3C)c2N)cc1	Inhibition	'='	0.0	%				UO_0000187					False	CHEMBL1687342	inhibition of MEK1 at 10 uM	B	BAO_0000357	single protein format	None	None	None	None	None	CHEMBL3587	Dual specificity mitogen-activated protein kinase kinase 1	Homo sapiens	SINGLE PROTEIN	CHEMBL1681781	1	Scientific Literature	Bioorg. Med. Chem.	2011	None
CHEMBL357047	ALDISIN	0	164.16	0	0.33	1	O=C1CCNC(=O)c2[nH]ccc21	IC50	'='	2500.0	nM	5.60			UO_0000065	34.13	0.64	5.27	9.04	False	CHEMBL731425	Inhibition of MEK1 phosphorylation by activated human recombinant Raf	B	BAO_0000357	single protein format	Homo sapiens	None	None	None	None	CHEMBL3587	Dual specificity mitogen-activated protein kinase kinase 1	Homo sapiens	SINGLE PROTEIN	CHEMBL1135814	1	Scientific Literature	J. Med. Chem.	2002	None
CHEMBL369181		0	262.68	0	2.67	23	Fc1ccc(Cn2cnc3c(Cl)ncnc32)cc1	Inhibition	'='	1.0	%				UO_0000187					False	CHEMBL830657	Inhibition of human Mitogen activated protein kinase kinase 1 (MEK1) at 30 uM	B	BAO_0000357	single protein format	Homo sapiens	None	None	None	None	CHEMBL3587	Dual specificity mitogen-activated protein kinase kinase 1	Homo sapiens	SINGLE PROTEIN	CHEMBL1141882	1	Scientific Literature	J. Med. Chem.	2005	None
CHEMBL230011	TG100-115	2	346.35	0	2.33	TG-100-115	Nc1nc(N)c2nc(-c3cccc(O)c3)c(-c3cccc(O)c3)nc2n1	Kd	'>'	10000.0	nM				UO_0000065					False	CHEMBL1908590	Binding constant for MEK1 kinase domain	B	BAO_0000357	single protein format	None	None	None	None	None	CHEMBL3587	Dual specificity mitogen-activated protein kinase kinase 1	Homo sapiens	SINGLE PROTEIN	CHEMBL1908390	1	Scientific Literature	Nat. Biotechnol.	2011	None
CHEMBL220244	GW427984X	0	296.37	0	3.28	GW427984X	Cc1cc(O)cc(C)c1/C=C/c1cncc(C(=O)N(C)C)c1	Inhibition	'='	2.6	%				UO_0000187					False	CHEMBL1962207	GSK_PKIS: MEK1 mean inhibition at 1 uM [Nanosyn]	B	BAO_0000357	single protein format	None	None	None	None	None	CHEMBL3587	Dual specificity mitogen-activated protein kinase kinase 1	Homo sapiens	SINGLE PROTEIN	CHEMBL1961873	16	GSK Published Kinase Inhibitor Set			None
CHEMBL1909401		0	465.41	0	4.56	SB-285234-W	O=C([O-])c1ccc(Oc2nccc(-c3c(-c4ccc(F)cc4)ncn3C3CCNCC3)n2)cc1.[Li+]	Inhibition	'='	4.58	%				UO_0000187					False	CHEMBL1962207	GSK_PKIS: MEK1 mean inhibition at 1 uM [Nanosyn]	B	BAO_0000357	single protein format	None	None	None	None	None	CHEMBL3587	Dual specificity mitogen-activated protein kinase kinase 1	Homo sapiens	SINGLE PROTEIN	CHEMBL1961873	16	GSK Published Kinase Inhibitor Set			None
CHEMBL576989		0	334.45	0	1.89	44	CCCc1cc(N2CCCC(O)C2)nc2sc(C(N)=O)c(N)c12	Activity						Not Active						False	CHEMBL1047291	Inhibition of MKK1 at 10 uM	B	BAO_0000357	single protein format	None	None	None	None	None	CHEMBL3587	Dual specificity mitogen-activated protein kinase kinase 1	Homo sapiens	SINGLE PROTEIN	CHEMBL1156029	1	Scientific Literature	Bioorg. Med. Chem. Lett.	2009	None
CHEMBL591924		0	585.58	2	7.01	8	COc1ccccc1NC(=O)CC(Nc1ccc(Oc2ccnc3cc(-c4cn(C)cn4)sc23)c(F)c1)C(F)(F)F	Inhibition	'<'	50.0	%				UO_0000187					False	CHEMBL1067031	Inhibition of human MEK1 at 0.1 uM	B	BAO_0000357	single protein format	Homo sapiens	None	None	None	None	CHEMBL3587	Dual specificity mitogen-activated protein kinase kinase 1	Homo sapiens	SINGLE PROTEIN	CHEMBL1156855	1	Scientific Literature	Bioorg. Med. Chem. Lett.	2010	None
CHEMBL511765	GSK-2213727A	0	506.54	1	3.50	GSK2213727A	COc1cc(C)c(NC(=O)CN(C)C)cc1Nc1nc(Nc2cccc(F)c2C(N)=O)c2cc[nH]c2n1	Inhibition	'='	3.12	%				UO_0000187					False	CHEMBL1962206	GSK_PKIS: MEK1 mean inhibition at 0.1 uM [Nanosyn]	B	BAO_0000357	single protein format	None	None	None	None	None	CHEMBL3587	Dual specificity mitogen-activated protein kinase kinase 1	Homo sapiens	SINGLE PROTEIN	CHEMBL1961873	16	GSK Published Kinase Inhibitor Set			None
CHEMBL234838	GW572738X	0	300.36	0	3.89	GW572738X	N#Cc1c(NC(=O)c2ccccc2F)sc2c1CCCC2	Inhibition	'='	-0.71	%				UO_0000187					False	CHEMBL1962207	GSK_PKIS: MEK1 mean inhibition at 1 uM [Nanosyn]	B	BAO_0000357	single protein format	None	None	None	None	None	CHEMBL3587	Dual specificity mitogen-activated protein kinase kinase 1	Homo sapiens	SINGLE PROTEIN	CHEMBL1961873	16	GSK Published Kinase Inhibitor Set			None
CHEMBL1909355	GW461104A	0	528.46	0	4.42	GW461104A	CS(=O)(=O)CCNCc1nc(-c2ccc3ncnc(Nc4ccc(F)c(Cl)c4)c3c2)cs1.Cl	Inhibition	'='	2.66	%				UO_0000187					False	CHEMBL1962207	GSK_PKIS: MEK1 mean inhibition at 1 uM [Nanosyn]	B	BAO_0000357	single protein format	None	None	None	None	None	CHEMBL3587	Dual specificity mitogen-activated protein kinase kinase 1	Homo sapiens	SINGLE PROTEIN	CHEMBL1961873	16	GSK Published Kinase Inhibitor Set			None
CHEMBL179465	GW621970X	0	376.41	0	4.03	GW621970X	CCS(=O)(=O)c1ccc(OC)c(Nc2ncc(-c3cccc(F)c3)o2)c1	Inhibition	'='	4.98	%				UO_0000187					False	CHEMBL1962206	GSK_PKIS: MEK1 mean inhibition at 0.1 uM [Nanosyn]	B	BAO_0000357	single protein format	None	None	None	None	None	CHEMBL3587	Dual specificity mitogen-activated protein kinase kinase 1	Homo sapiens	SINGLE PROTEIN	CHEMBL1961873	16	GSK Published Kinase Inhibitor Set			None
CHEMBL1933148		0	323.36	0	1.76	3	Cn1cc(NC(=O)c2ccc3cc4n(c3c2)CCCNC4=O)cn1	Inhibition	'<'	80.0	%				UO_0000187					False	CHEMBL1936348	Inhibition of human MEK1 at 3 uM	B	BAO_0000357	single protein format	Homo sapiens	None	None	None	None	CHEMBL3587	Dual specificity mitogen-activated protein kinase kinase 1	Homo sapiens	SINGLE PROTEIN	CHEMBL1933005	1	Scientific Literature	Bioorg. Med. Chem. Lett.	2012	None
CHEMBL288441	BOSUTINIB	4	530.46	2	5.19	SKI-606	COc1cc(Nc2c(C#N)cnc3cc(OCCCN4CCN(C)CC4)c(OC)cc23)c(Cl)cc1Cl	Kd	'='	19.0	nM	7.72			UO_0000065	14.56	0.29	2.53	9.32	False	CHEMBL1908590	Binding constant for MEK1 kinase domain	B	BAO_0000357	single protein format	None	None	None	None	None	CHEMBL3587	Dual specificity mitogen-activated protein kinase kinase 1	Homo sapiens	SINGLE PROTEIN	CHEMBL1908390	1	Scientific Literature	Nat. Biotechnol.	2011	None
CHEMBL377300	BRIVANIB	3	370.38	0	3.52	BMS-540215	Cc1cc2c(F)c(Oc3ncnn4cc(OC[C@@H](C)O)c(C)c34)ccc2[nH]1	Kd	'>'	10000.0	nM				UO_0000065					False	CHEMBL1908590	Binding constant for MEK1 kinase domain	B	BAO_0000357	single protein format	None	None	None	None	None	CHEMBL3587	Dual specificity mitogen-activated protein kinase kinase 1	Homo sapiens	SINGLE PROTEIN	CHEMBL1908390	1	Scientific Literature	Nat. Biotechnol.	2011	None
CHEMBL259084	MLN-8054	1	476.87	1	5.87	MLN-8054	O=C(O)c1ccc(Nc2ncc3c(n2)-c2ccc(Cl)cc2C(c2c(F)cccc2F)=NC3)cc1	Activity	'='	110.0	%				UO_0000187					False	CHEMBL921991	Activity of human MEK1 kinase at 1 uM	B	BAO_0000357	single protein format	Homo sapiens	None	None	None	None	CHEMBL3587	Dual specificity mitogen-activated protein kinase kinase 1	Homo sapiens	SINGLE PROTEIN	CHEMBL1147076	1	Scientific Literature	Proc. Natl. Acad. Sci. U.S.A.	2007	None
CHEMBL1684071		0	500.27	1	1.24	21	Cc1c(Nc2ccc(I)cc2F)c2c(=O)n(C[C@H](O)CO)cnc2n(C)c1=O	IC50	'='	5.0	nM	8.30			UO_0000065	16.59	0.40	7.06	7.59	False	CHEMBL1686836	Inhibition of MEK1 by IMAP assay	B	BAO_0000357	single protein format	None	None	None	None	None	CHEMBL3587	Dual specificity mitogen-activated protein kinase kinase 1	Homo sapiens	SINGLE PROTEIN	CHEMBL1681690	1	Scientific Literature	Bioorg. Med. Chem. Lett.	2011	None
CHEMBL1794060	GW575533A	0	332.79	0	4.10	GW575533A	COc1ccc(Nc2ncc(-c3ccccc3)o2)cc1OC.Cl	Inhibition	'='	0.51	%				UO_0000187					False	CHEMBL1962206	GSK_PKIS: MEK1 mean inhibition at 0.1 uM [Nanosyn]	B	BAO_0000357	single protein format	None	None	None	None	None	CHEMBL3587	Dual specificity mitogen-activated protein kinase kinase 1	Homo sapiens	SINGLE PROTEIN	CHEMBL1961873	16	GSK Published Kinase Inhibitor Set			None
CHEMBL456294	CALICOFEROL I	0	414.63	1	6.08	18	Cc1ccc(O)cc1CC[C@@H]1C(=O)CC[C@@]2(C)[C@H]1C[C@H](O)[C@@H]2[C@H](C)CCCC(C)C	IC50	'>'	100000.0	nM				UO_0000065					False	CHEMBL1926226	Inhibition of wild type human MEK1	B	BAO_0000357	single protein format	Homo sapiens	None	None	None	None	CHEMBL3587	Dual specificity mitogen-activated protein kinase kinase 1	Homo sapiens	SINGLE PROTEIN	CHEMBL1921742	1	Scientific Literature	Bioorg. Med. Chem.	2011	None
CHEMBL1927262		0	296.35	0	3.53	73	Cc1ccc(F)cc1-c1nc2[nH]nc(N)c2c2c1CCCC2	Activity	'='	29.0	%				UO_0000187					False	CHEMBL1931451	Inhibition of MKK1 assessed as residual activity at 10 uM using [33P-ATP] by radiometric filter binding assay	B	BAO_0000357	single protein format	None	None	None	None	None	CHEMBL3587	Dual specificity mitogen-activated protein kinase kinase 1	Homo sapiens	SINGLE PROTEIN	CHEMBL1926576	1	Scientific Literature	Eur. J. Med. Chem.	2012	None
CHEMBL359106		0	324.14	0	0.07	4	NC1=N/C(=C2\CCNC(=O)c3[nH]c(Br)cc32)C(=O)N1	IC50	'='	2500.0	nM	5.60			UO_0000065	17.28	0.40	5.53	4.99	False	CHEMBL731425	Inhibition of MEK1 phosphorylation by activated human recombinant Raf	B	BAO_0000357	single protein format	Homo sapiens	None	None	None	None	CHEMBL3587	Dual specificity mitogen-activated protein kinase kinase 1	Homo sapiens	SINGLE PROTEIN	CHEMBL1135814	1	Scientific Literature	J. Med. Chem.	2002	None
CHEMBL477772	PAZOPANIB	4	437.53	0	3.14	Pazopanib	Cc1ccc(Nc2nccc(N(C)c3ccc4c(C)n(C)nc4c3)n2)cc1S(N)(=O)=O	Kd	'>'	10000.0	nM				UO_0000065					False	CHEMBL1908590	Binding constant for MEK1 kinase domain	B	BAO_0000357	single protein format	None	None	None	None	None	CHEMBL3587	Dual specificity mitogen-activated protein kinase kinase 1	Homo sapiens	SINGLE PROTEIN	CHEMBL1908390	1	Scientific Literature	Nat. Biotechnol.	2011	None
CHEMBL3644822		0	457.69	0	2.78	BDBM97654	Cn1c(=O)c(Cl)c(Nc2ccc(Br)cc2F)c2c(=O)n(CCCO)cnc21	IC50	'='	10.0	nM	8.00		213429	UO_0000065	17.48	0.40	5.22	8.97	False	CHEMBL3705246	Enzyme Assay: The inhibitory properties of compounds relative to MEK1 or MEK2 may be determined using a black 384-well-plate format under the following reaction conditions: 50 mM HEPES pH 7.3, 10 mM NaCl, 10 mM MgCl2, 0.01% Brij35, 1 nM MEK1 or 4 nM MEK2, 25 nM ERK1, 400 μM ATP, 500 nM IPTTPITTYFFFK-5FAM-COOH (FI-Erktide), and 1% DMSO. Reaction product is determined quantitatively by fluorescent …	B	BAO_0000357	single protein format	Homo sapiens	None	None	None	None	CHEMBL3587	Dual specificity mitogen-activated protein kinase kinase 1	Homo sapiens	SINGLE PROTEIN	CHEMBL3639300	37	BindingDB Database		2013	None
CHEMBL1684060		0	426.19	0	2.12	BDBM50337935	Cn1cnc2c(c(Nc3ccc(I)cc3F)cc(=O)n2C)c1=O	IC50	'>'	16.0	nM			213397	UO_0000065					False	CHEMBL3705246	Enzyme Assay: The inhibitory properties of compounds relative to MEK1 or MEK2 may be determined using a black 384-well-plate format under the following reaction conditions: 50 mM HEPES pH 7.3, 10 mM NaCl, 10 mM MgCl2, 0.01% Brij35, 1 nM MEK1 or 4 nM MEK2, 25 nM ERK1, 400 μM ATP, 500 nM IPTTPITTYFFFK-5FAM-COOH (FI-Erktide), and 1% DMSO. Reaction product is determined quantitatively by fluorescent …	B	BAO_0000357	single protein format	Homo sapiens	None	None	None	None	CHEMBL3587	Dual specificity mitogen-activated protein kinase kinase 1	Homo sapiens	SINGLE PROTEIN	CHEMBL3639300	37	BindingDB Database		2013	None
CHEMBL3644825		0	470.24	0	1.96	BDBM97657	CC(O)Cn1cnc2c(c(Nc3ccc(I)cc3F)cc(=O)n2C)c1=O	IC50	'>'	16.0	nM			213433	UO_0000065					False	CHEMBL3705246	Enzyme Assay: The inhibitory properties of compounds relative to MEK1 or MEK2 may be determined using a black 384-well-plate format under the following reaction conditions: 50 mM HEPES pH 7.3, 10 mM NaCl, 10 mM MgCl2, 0.01% Brij35, 1 nM MEK1 or 4 nM MEK2, 25 nM ERK1, 400 μM ATP, 500 nM IPTTPITTYFFFK-5FAM-COOH (FI-Erktide), and 1% DMSO. Reaction product is determined quantitatively by fluorescent …	B	BAO_0000357	single protein format	Homo sapiens	None	None	None	None	CHEMBL3587	Dual specificity mitogen-activated protein kinase kinase 1	Homo sapiens	SINGLE PROTEIN	CHEMBL3639300	37	BindingDB Database		2013	None
CHEMBL3644810		0	453.27	0	1.40	BDBM97642	Cc1c(Nc2ccc(Br)cc2F)c2c(=O)n(C[C@@H](O)CO)cnc2n(C)c1=O	IC50	'>'	16.0	nM			213406	UO_0000065					False	CHEMBL3705246	Enzyme Assay: The inhibitory properties of compounds relative to MEK1 or MEK2 may be determined using a black 384-well-plate format under the following reaction conditions: 50 mM HEPES pH 7.3, 10 mM NaCl, 10 mM MgCl2, 0.01% Brij35, 1 nM MEK1 or 4 nM MEK2, 25 nM ERK1, 400 μM ATP, 500 nM IPTTPITTYFFFK-5FAM-COOH (FI-Erktide), and 1% DMSO. Reaction product is determined quantitatively by fluorescent …	B	BAO_0000357	single protein format	Homo sapiens	None	None	None	None	CHEMBL3587	Dual specificity mitogen-activated protein kinase kinase 1	Homo sapiens	SINGLE PROTEIN	CHEMBL3639300	37	BindingDB Database		2013	None
CHEMBL516908	GW796920X	0	362.47	0	4.54	GW796920X	Cc1ccc(NC(=O)CC2CC2)cc1-c1ccc(C(=O)NCC2CC2)cc1	Inhibition	'='	3.69	%				UO_0000187					False	CHEMBL1962206	GSK_PKIS: MEK1 mean inhibition at 0.1 uM [Nanosyn]	B	BAO_0000357	single protein format	None	None	None	None	None	CHEMBL3587	Dual specificity mitogen-activated protein kinase kinase 1	Homo sapiens	SINGLE PROTEIN	CHEMBL1961873	16	GSK Published Kinase Inhibitor Set			None
CHEMBL1909381	GW575808A	0	371.83	0	3.08	GW575808A	Cc1ccc(Nc2ccnc(Nc3cccc(C(N)=O)c3)n2)cc1O.Cl	Inhibition	'='	4.94	%				UO_0000187					False	CHEMBL1962207	GSK_PKIS: MEK1 mean inhibition at 1 uM [Nanosyn]	B	BAO_0000357	single protein format	None	None	None	None	None	CHEMBL3587	Dual specificity mitogen-activated protein kinase kinase 1	Homo sapiens	SINGLE PROTEIN	CHEMBL1961873	16	GSK Published Kinase Inhibitor Set			None
CHEMBL267228		0	371.40	0	4.03	SB-431533	OCc1ccc(-c2nc(-c3ccccn3)c(-c3ccc4c(c3)OCO4)[nH]2)cc1	Inhibition	'='	5.12	%				UO_0000187					False	CHEMBL1962206	GSK_PKIS: MEK1 mean inhibition at 0.1 uM [Nanosyn]	B	BAO_0000357	single protein format	None	None	None	None	None	CHEMBL3587	Dual specificity mitogen-activated protein kinase kinase 1	Homo sapiens	SINGLE PROTEIN	CHEMBL1961873	16	GSK Published Kinase Inhibitor Set			None
CHEMBL381948	GW680975X	0	316.34	0	4.34	GW680975X	Fc1ccc(-c2cc(-c3c[nH]nc3-c3ccccn3)ccn2)cc1	Inhibition	'='	3.85	%				UO_0000187					False	CHEMBL1962207	GSK_PKIS: MEK1 mean inhibition at 1 uM [Nanosyn]	B	BAO_0000357	single protein format	None	None	None	None	None	CHEMBL3587	Dual specificity mitogen-activated protein kinase kinase 1	Homo sapiens	SINGLE PROTEIN	CHEMBL1961873	16	GSK Published Kinase Inhibitor Set			None
CHEMBL180022	NERATINIB	4	557.05	2	5.93	HKI-272	CCOc1cc2ncc(C#N)c(Nc3ccc(OCc4ccccn4)c(Cl)c3)c2cc1NC(=O)/C=C/CN(C)C	Kd	'='	14.0	nM	7.85			UO_0000065	14.10	0.27	1.92	6.99	False	CHEMBL1908590	Binding constant for MEK1 kinase domain	B	BAO_0000357	single protein format	None	None	None	None	None	CHEMBL3587	Dual specificity mitogen-activated protein kinase kinase 1	Homo sapiens	SINGLE PROTEIN	CHEMBL1908390	1	Scientific Literature	Nat. Biotechnol.	2011	None
CHEMBL3427178		0	322.41	0	3.03	10	COc1ccc2nc(C3=N[C@H](C(=O)O)C(C)(C)S3)sc2c1	Activity	'='	82.0	%				UO_0000187					False	CHEMBL3428237	Inhibition of MKK1 (unknown origin) assessed as remaining activity at 100 uM by radioactive filter binding assay in presence of [33P]-ATP relative to control	B	BAO_0000357	single protein format	Homo sapiens	None	None	None	None	CHEMBL3587	Dual specificity mitogen-activated protein kinase kinase 1	Homo sapiens	SINGLE PROTEIN	CHEMBL3425453	1	Scientific Literature	Eur. J. Med. Chem.	2015	None
CHEMBL491473	CEDIRANIB	3	450.51	1	5.22	SID103905340	COc1cc2c(Oc3ccc4[nH]c(C)cc4c3F)ncnc2cc1OCCCN1CCCC1	Kd	'>'	10000.0	nM				UO_0000065					False	CHEMBL1908590	Binding constant for MEK1 kinase domain	B	BAO_0000357	single protein format	None	None	None	None	None	CHEMBL3587	Dual specificity mitogen-activated protein kinase kinase 1	Homo sapiens	SINGLE PROTEIN	CHEMBL1908390	1	Scientific Literature	Nat. Biotechnol.	2011	None
CHEMBL1684061		0	456.22	0	1.57	BDBM1665	Cn1c(=O)cc(Nc2ccc(I)cc2F)c2c(=O)n(CCO)cnc21	IC50	'='	10.0	nM	8.00		1901	UO_0000065	17.54	0.44	6.43	8.97	False	CHEMBL3705246	Enzyme Assay: The inhibitory properties of compounds relative to MEK1 or MEK2 may be determined using a black 384-well-plate format under the following reaction conditions: 50 mM HEPES pH 7.3, 10 mM NaCl, 10 mM MgCl2, 0.01% Brij35, 1 nM MEK1 or 4 nM MEK2, 25 nM ERK1, 400 μM ATP, 500 nM IPTTPITTYFFFK-5FAM-COOH (FI-Erktide), and 1% DMSO. Reaction product is determined quantitatively by fluorescent …	B	BAO_0000357	single protein format	Homo sapiens	None	None	None	None	CHEMBL3587	Dual specificity mitogen-activated protein kinase kinase 1	Homo sapiens	SINGLE PROTEIN	CHEMBL3639300	37	BindingDB Database		2013	None
CHEMBL3644804		0	453.27	0	1.40	BDBM1713	Cc1c(Nc2ccc(Br)cc2F)c2c(=O)n(C[C@H](O)CO)cnc2n(C)c1=O	IC50	'>'	16.0	nM			1904	UO_0000065					False	CHEMBL3705246	Enzyme Assay: The inhibitory properties of compounds relative to MEK1 or MEK2 may be determined using a black 384-well-plate format under the following reaction conditions: 50 mM HEPES pH 7.3, 10 mM NaCl, 10 mM MgCl2, 0.01% Brij35, 1 nM MEK1 or 4 nM MEK2, 25 nM ERK1, 400 μM ATP, 500 nM IPTTPITTYFFFK-5FAM-COOH (FI-Erktide), and 1% DMSO. Reaction product is determined quantitatively by fluorescent …	B	BAO_0000357	single protein format	Homo sapiens	None	None	None	None	CHEMBL3587	Dual specificity mitogen-activated protein kinase kinase 1	Homo sapiens	SINGLE PROTEIN	CHEMBL3639300	37	BindingDB Database		2013	None
CHEMBL1684068		0	457.23	0	1.23	BDBM50337927	Cn1c(=O)c(F)c(Nc2ccc(Br)cc2F)c2c(=O)n(C[C@@H](O)CO)cnc21	IC50	'>'	16.0	nM			213415	UO_0000065					False	CHEMBL3705246	Enzyme Assay: The inhibitory properties of compounds relative to MEK1 or MEK2 may be determined using a black 384-well-plate format under the following reaction conditions: 50 mM HEPES pH 7.3, 10 mM NaCl, 10 mM MgCl2, 0.01% Brij35, 1 nM MEK1 or 4 nM MEK2, 25 nM ERK1, 400 μM ATP, 500 nM IPTTPITTYFFFK-5FAM-COOH (FI-Erktide), and 1% DMSO. Reaction product is determined quantitatively by fluorescent …	B	BAO_0000357	single protein format	Homo sapiens	None	None	None	None	CHEMBL3587	Dual specificity mitogen-activated protein kinase kinase 1	Homo sapiens	SINGLE PROTEIN	CHEMBL3639300	37	BindingDB Database		2013	None
CHEMBL3644827		0	502.29	1	3.63	BDBM97659	Cn1c(=O)cc(Nc2ccc(I)cc2F)c2c(=O)n(Cc3ccccc3)cnc21	IC50	'>'	16.0	nM			213437	UO_0000065					False	CHEMBL3705246	Enzyme Assay: The inhibitory properties of compounds relative to MEK1 or MEK2 may be determined using a black 384-well-plate format under the following reaction conditions: 50 mM HEPES pH 7.3, 10 mM NaCl, 10 mM MgCl2, 0.01% Brij35, 1 nM MEK1 or 4 nM MEK2, 25 nM ERK1, 400 μM ATP, 500 nM IPTTPITTYFFFK-5FAM-COOH (FI-Erktide), and 1% DMSO. Reaction product is determined quantitatively by fluorescent …	B	BAO_0000357	single protein format	Homo sapiens	None	None	None	None	CHEMBL3587	Dual specificity mitogen-activated protein kinase kinase 1	Homo sapiens	SINGLE PROTEIN	CHEMBL3639300	37	BindingDB Database		2013	None
CHEMBL3261157		0	456.21	0	1.63	7a	O=c1c2c(Nc3ccc(I)cc3F)cncc2ncn1C[C@H](O)CO	IC50	'='	108.0	nM	6.97			UO_0000065	15.27	0.38	5.34	6.95	False	CHEMBL3266113	Inhibition of MEK1 in human COLO205 cells	B	BAO_0000219	cell-based format	Homo sapiens	None	None	COLO 205	None	CHEMBL3587	Dual specificity mitogen-activated protein kinase kinase 1	Homo sapiens	SINGLE PROTEIN	CHEMBL3259516	1	Scientific Literature	Bioorg. Med. Chem. Lett.	2014	CHEMBL3308348
CHEMBL3261151		0	446.22	0	1.36	2a	Cc1ncc(Nc2ccc(I)cc2F)c(C(=O)NC[C@H](O)CO)n1	IC50						Not Determined						False	CHEMBL3266113	Inhibition of MEK1 in human COLO205 cells	B	BAO_0000219	cell-based format	Homo sapiens	None	None	COLO 205	None	CHEMBL3587	Dual specificity mitogen-activated protein kinase kinase 1	Homo sapiens	SINGLE PROTEIN	CHEMBL3259516	1	Scientific Literature	Bioorg. Med. Chem. Lett.	2014	CHEMBL3308348
CHEMBL3261155		0	486.29	0	2.28	5	Cc1ncc(Nc2ccc(I)cc2F)c(C(=O)N[C@@H]2CCC[C@@H](O)[C@H]2O)n1	IC50						Not Determined						False	CHEMBL3266113	Inhibition of MEK1 in human COLO205 cells	B	BAO_0000219	cell-based format	Homo sapiens	None	None	COLO 205	None	CHEMBL3587	Dual specificity mitogen-activated protein kinase kinase 1	Homo sapiens	SINGLE PROTEIN	CHEMBL3259516	1	Scientific Literature	Bioorg. Med. Chem. Lett.	2014	CHEMBL3308348
CHEMBL3261163		0	470.24	0	1.94	11b	Cc1nn(C[C@@H](O)CO)c(=O)c2c(Nc3ccc(I)cc3F)cncc12	IC50						Not Determined						False	CHEMBL3266113	Inhibition of MEK1 in human COLO205 cells	B	BAO_0000219	cell-based format	Homo sapiens	None	None	COLO 205	None	CHEMBL3587	Dual specificity mitogen-activated protein kinase kinase 1	Homo sapiens	SINGLE PROTEIN	CHEMBL3259516	1	Scientific Literature	Bioorg. Med. Chem. Lett.	2014	CHEMBL3308348
CHEMBL221959	TOFACITINIB	4	312.38	0	1.54	CP-690550	C[C@@H]1CCN(C(=O)CC#N)C[C@@H]1N(C)c1ncnc2[nH]ccc12	Kd	'>'	10000.0	nM				UO_0000065					False	CHEMBL1908590	Binding constant for MEK1 kinase domain	B	BAO_0000357	single protein format	None	None	None	None	None	CHEMBL3587	Dual specificity mitogen-activated protein kinase kinase 1	Homo sapiens	SINGLE PROTEIN	CHEMBL1908390	1	Scientific Literature	Nat. Biotechnol.	2011	None
CHEMBL381604	GW799251X	0	446.87	0	4.36	GW799251X	Nc1nccc(C#Cc2cncnc2Nc2ccc(OCc3cccc(F)c3)c(Cl)c2)n1	Inhibition	'='	2.67	%				UO_0000187					False	CHEMBL1962206	GSK_PKIS: MEK1 mean inhibition at 0.1 uM [Nanosyn]	B	BAO_0000357	single protein format	None	None	None	None	None	CHEMBL3587	Dual specificity mitogen-activated protein kinase kinase 1	Homo sapiens	SINGLE PROTEIN	CHEMBL1961873	16	GSK Published Kinase Inhibitor Set			None
CHEMBL521806	GSK-237700A	0	457.94	0	5.00	GSK237700A	COc1cc2ncn(-c3cc(O[C@@H](C)c4ccccc4Cl)c(C(N)=O)s3)c2cc1OC	Inhibition	'='	4.3	%				UO_0000187					False	CHEMBL1962206	GSK_PKIS: MEK1 mean inhibition at 0.1 uM [Nanosyn]	B	BAO_0000357	single protein format	None	None	None	None	None	CHEMBL3587	Dual specificity mitogen-activated protein kinase kinase 1	Homo sapiens	SINGLE PROTEIN	CHEMBL1961873	16	GSK Published Kinase Inhibitor Set			None
CHEMBL365663	GW780159X	0	338.82	0	4.66	GW780159X	Nc1nc(-c2cccc(Cl)c2)c(-c2ccc3ncccc3n2)s1	Inhibition	'='	5.35	%				UO_0000187					False	CHEMBL1962207	GSK_PKIS: MEK1 mean inhibition at 1 uM [Nanosyn]	B	BAO_0000357	single protein format	None	None	None	None	None	CHEMBL3587	Dual specificity mitogen-activated protein kinase kinase 1	Homo sapiens	SINGLE PROTEIN	CHEMBL1961873	16	GSK Published Kinase Inhibitor Set			None
CHEMBL218932	GW432441X	0	339.40	0	2.95	GW432441X	CNC(=O)Oc1cc(C)c(/C=C/c2cncc(C(=O)NC)c2)c(C)c1	Inhibition	'='	4.15	%				UO_0000187					False	CHEMBL1962207	GSK_PKIS: MEK1 mean inhibition at 1 uM [Nanosyn]	B	BAO_0000357	single protein format	None	None	None	None	None	CHEMBL3587	Dual specificity mitogen-activated protein kinase kinase 1	Homo sapiens	SINGLE PROTEIN	CHEMBL1961873	16	GSK Published Kinase Inhibitor Set			None
CHEMBL458865	GSK-1220512A	0	518.60	1	4.22	GSK1220512A	COc1cc(N2CCN(C(C)C)CC2)ccc1Nc1nc(Nc2ccc(F)cc2C(N)=O)c2cc[nH]c2n1	Inhibition	'='	2.21	%				UO_0000187					False	CHEMBL1962206	GSK_PKIS: MEK1 mean inhibition at 0.1 uM [Nanosyn]	B	BAO_0000357	single protein format	None	None	None	None	None	CHEMBL3587	Dual specificity mitogen-activated protein kinase kinase 1	Homo sapiens	SINGLE PROTEIN	CHEMBL1961873	16	GSK Published Kinase Inhibitor Set			None
CHEMBL419903		0	295.32	0	3.72	SB-735467	O=C(Nc1n[nH]c2cc(-c3ccc(F)cc3)ccc12)C1CC1	Inhibition	'='	3.42	%				UO_0000187					False	CHEMBL1962207	GSK_PKIS: MEK1 mean inhibition at 1 uM [Nanosyn]	B	BAO_0000357	single protein format	None	None	None	None	None	CHEMBL3587	Dual specificity mitogen-activated protein kinase kinase 1	Homo sapiens	SINGLE PROTEIN	CHEMBL1961873	16	GSK Published Kinase Inhibitor Set			None
CHEMBL572881	MOTESANIB	3	373.46	0	4.04	AMG-706	CC1(C)CNc2cc(NC(=O)c3cccnc3NCc3ccncc3)ccc21	Kd	'>'	10000.0	nM				UO_0000065					False	CHEMBL1908590	Binding constant for MEK1 kinase domain	B	BAO_0000357	single protein format	None	None	None	None	None	CHEMBL3587	Dual specificity mitogen-activated protein kinase kinase 1	Homo sapiens	SINGLE PROTEIN	CHEMBL1908390	1	Scientific Literature	Nat. Biotechnol.	2011	None
CHEMBL105442	CI-1040	2	478.66	1	5.04	CI-1040	O=C(NOCC1CC1)c1ccc(F)c(F)c1Nc1ccc(I)cc1Cl	Kd	'='	120.0	nM	6.92			UO_0000065	14.46	0.38	1.88	13.74	False	CHEMBL1908590	Binding constant for MEK1 kinase domain	B	BAO_0000357	single protein format	None	None	None	None	None	CHEMBL3587	Dual specificity mitogen-activated protein kinase kinase 1	Homo sapiens	SINGLE PROTEIN	CHEMBL1908390	1	Scientific Literature	Nat. Biotechnol.	2011	None
CHEMBL381604	GW799251X	0	446.87	0	4.36	GW799251X	Nc1nccc(C#Cc2cncnc2Nc2ccc(OCc3cccc(F)c3)c(Cl)c2)n1	Inhibition	'='	4.4	%				UO_0000187					False	CHEMBL1962207	GSK_PKIS: MEK1 mean inhibition at 1 uM [Nanosyn]	B	BAO_0000357	single protein format	None	None	None	None	None	CHEMBL3587	Dual specificity mitogen-activated protein kinase kinase 1	Homo sapiens	SINGLE PROTEIN	CHEMBL1961873	16	GSK Published Kinase Inhibitor Set			None
CHEMBL194062	GW572399X	0	315.35	0	2.73	GW572399X	NS(=O)(=O)c1ccc(Nc2ncc(-c3ccccc3)o2)cc1	Inhibition	'='	2.12	%				UO_0000187					False	CHEMBL1962207	GSK_PKIS: MEK1 mean inhibition at 1 uM [Nanosyn]	B	BAO_0000357	single protein format	None	None	None	None	None	CHEMBL3587	Dual specificity mitogen-activated protein kinase kinase 1	Homo sapiens	SINGLE PROTEIN	CHEMBL1961873	16	GSK Published Kinase Inhibitor Set			None
CHEMBL275200		0	471.58	1	6.16	SB-278538	CC(C)(C)c1ccc(Oc2nccc(-c3c(-c4ccc(F)cc4)ncn3C3CCNCC3)n2)cc1	Inhibition	'='	12.56	%				UO_0000187					False	CHEMBL1962207	GSK_PKIS: MEK1 mean inhibition at 1 uM [Nanosyn]	B	BAO_0000357	single protein format	None	None	None	None	None	CHEMBL3587	Dual specificity mitogen-activated protein kinase kinase 1	Homo sapiens	SINGLE PROTEIN	CHEMBL1961873	16	GSK Published Kinase Inhibitor Set			None
CHEMBL208437	GW711782X	0	408.47	0	4.48	GW711782X	c1ccc(-c2n[nH]cc2-c2ccnc(-c3ccc(OCCn4ccnc4)cc3)c2)nc1	Inhibition	'='	5.95	%				UO_0000187					False	CHEMBL1962206	GSK_PKIS: MEK1 mean inhibition at 0.1 uM [Nanosyn]	B	BAO_0000357	single protein format	None	None	None	None	None	CHEMBL3587	Dual specificity mitogen-activated protein kinase kinase 1	Homo sapiens	SINGLE PROTEIN	CHEMBL1961873	16	GSK Published Kinase Inhibitor Set			None
CHEMBL3322590		0	440.43	0	4.25	31h	O=C1Nc2cc(NC(=O)c3c[nH]cc(-c4ccccc4F)c3=O)ccc2/C1=C/c1ccc[nH]1	Inhibition	'='	0.6	%				UO_0000187					False	CHEMBL3365916	Inhibition of Mek1 (unknown origin) at 1 uM by radioisotope-based P81 filter-binding assay	B	BAO_0000357	single protein format	Homo sapiens	None	None	None	None	CHEMBL3587	Dual specificity mitogen-activated protein kinase kinase 1	Homo sapiens	SINGLE PROTEIN	CHEMBL3351387	1	Scientific Literature	Eur. J. Med. Chem.	2014	None
CHEMBL361227		0	229.22	0	2.19	2	Fc1ccc(Nc2[nH]cnc3ncnc2-3)cc1	Inhibition	'='	34.0	%				UO_0000187					False	CHEMBL830657	Inhibition of human Mitogen activated protein kinase kinase 1 (MEK1) at 30 uM	B	BAO_0000357	single protein format	Homo sapiens	None	None	None	None	CHEMBL3587	Dual specificity mitogen-activated protein kinase kinase 1	Homo sapiens	SINGLE PROTEIN	CHEMBL1141882	1	Scientific Literature	J. Med. Chem.	2005	None
CHEMBL94586		0	397.43	1	5.66	9	COc1ccc(OC)c2c(Nc3ccc(Oc4ccccc4)cc3)c(C#N)cnc12	IC50	'>'	10000.0	nM				UO_0000065					False	CHEMBL710957	Inhibition of ERK-phosphorylation by MEK-ERK in direct ELISA	B	BAO_0000357	single protein format	Homo sapiens	None	None	None	None	CHEMBL3587	Dual specificity mitogen-activated protein kinase kinase 1	Homo sapiens	SINGLE PROTEIN	CHEMBL1133366	1	Scientific Literature	Bioorg. Med. Chem. Lett.	2000	None
CHEMBL3261157		0	456.21	0	1.63	7a	O=c1c2c(Nc3ccc(I)cc3F)cncc2ncn1C[C@H](O)CO	IC50	'='	12.3	nM	7.91			UO_0000065	17.34	0.43	6.28	7.89	False	CHEMBL3266112	Inhibition of MEK1 (unknown origin)	B	BAO_0000357	single protein format	Homo sapiens	None	None	None	None	CHEMBL3587	Dual specificity mitogen-activated protein kinase kinase 1	Homo sapiens	SINGLE PROTEIN	CHEMBL3259516	1	Scientific Literature	Bioorg. Med. Chem. Lett.	2014	None
CHEMBL3261160		0	470.24	0	1.94	9a	Cc1ncc2ncn(C[C@H](O)CO)c(=O)c2c1Nc1ccc(I)cc1F	IC50	'='	123.0	nM	6.91			UO_0000065	14.69	0.36	4.97	6.89	False	CHEMBL3266112	Inhibition of MEK1 (unknown origin)	B	BAO_0000357	single protein format	Homo sapiens	None	None	None	None	CHEMBL3587	Dual specificity mitogen-activated protein kinase kinase 1	Homo sapiens	SINGLE PROTEIN	CHEMBL3259516	1	Scientific Literature	Bioorg. Med. Chem. Lett.	2014	None
CHEMBL3261145		0	402.17	0	1.69	1c	O=C(NCCO)c1ncncc1Nc1ccc(I)cc1F	IC50	'='	49.6	nM	7.30			UO_0000065	18.16	0.48	5.61	8.38	False	CHEMBL3266112	Inhibition of MEK1 (unknown origin)	B	BAO_0000357	single protein format	Homo sapiens	None	None	None	None	CHEMBL3587	Dual specificity mitogen-activated protein kinase kinase 1	Homo sapiens	SINGLE PROTEIN	CHEMBL3259516	1	Scientific Literature	Bioorg. Med. Chem. Lett.	2014	None
CHEMBL3261147		0	418.17	0	1.62	1e	O=C(NOCCO)c1ncncc1Nc1ccc(I)cc1F	IC50	'='	513.2	nM	6.29			UO_0000065	15.04	0.39	4.67	6.53	False	CHEMBL3266112	Inhibition of MEK1 (unknown origin)	B	BAO_0000357	single protein format	Homo sapiens	None	None	None	None	CHEMBL3587	Dual specificity mitogen-activated protein kinase kinase 1	Homo sapiens	SINGLE PROTEIN	CHEMBL3259516	1	Scientific Literature	Bioorg. Med. Chem. Lett.	2014	None
CHEMBL3261161		0	456.21	0	1.63	10a	O=c1c2c(Nc3ccc(I)cc3F)cncc2cnn1C[C@H](O)CO	IC50	'='	1.95	nM	8.71			UO_0000065	19.09	0.48	7.08	8.69	False	CHEMBL3266113	Inhibition of MEK1 in human COLO205 cells	B	BAO_0000219	cell-based format	Homo sapiens	None	None	COLO 205	None	CHEMBL3587	Dual specificity mitogen-activated protein kinase kinase 1	Homo sapiens	SINGLE PROTEIN	CHEMBL3259516	1	Scientific Literature	Bioorg. Med. Chem. Lett.	2014	CHEMBL3308348
CHEMBL106489		0	579.13	2	5.81	10e	COc1cc2c(Nc3ccc(Sc4ncc(C)n4C)c(Cl)c3)c(C#N)cnc2cc1OCCCN1CCOCC1	IC50	'='	1.0	nM	9.00			UO_0000065	15.54	0.31	3.19	9.23	False	CHEMBL734032	Inhibitory concentration against Mitogen activated protein kinase kinase kinase 1 was determined using Raf/MEK1 coupled assay	B	BAO_0000357	single protein format	None	None	None	None	None	CHEMBL3587	Dual specificity mitogen-activated protein kinase kinase 1	Homo sapiens	SINGLE PROTEIN	CHEMBL1146624	1	Scientific Literature	Bioorg. Med. Chem. Lett.	2003	None
CHEMBL1214141		0	547.54	2	6.08	2, GNF-7	Cc1ccc(Nc2ncc3c(n2)N(C)C(=O)N(c2cc(NC(=O)c4cccc(C(F)(F)F)c4)ccc2C)C3)cn1	Inhibition	'='	58.0	%				UO_0000187					False	CHEMBL1217224	Inhibition of human MEK1 at 10 uM	B	BAO_0000357	single protein format	Homo sapiens	None	None	None	None	CHEMBL3587	Dual specificity mitogen-activated protein kinase kinase 1	Homo sapiens	SINGLE PROTEIN	CHEMBL1212824	1	Scientific Literature	J. Med. Chem.	2010	None
CHEMBL2087077		0	487.23	0	2.33	3, G-925	O=C(NOC[C@H](O)CO)c1oc2ccncc2c1Nc1ccc(I)cc1F	EC50	'='	34.0	nM	7.47			UO_0000065	15.33	0.38	5.14	6.39	False	CHEMBL2092012	Inhibition of MEK1-mediated ERK1 phosphorylation in human A375 cells after 2 hrs by immunoblotting method	B	BAO_0000219	cell-based format	Homo sapiens	None	None	A-375	None	CHEMBL3587	Dual specificity mitogen-activated protein kinase kinase 1	Homo sapiens	SINGLE PROTEIN	CHEMBL2086380	1	Scientific Literature	J. Med. Chem.	2012	CHEMBL3308077
CHEMBL258701		0	280.33	0	3.36	11	CCCC(=O)Nc1n[nH]c2ncc(-c3ccccc3)cc12	Inhibition	'='	10.0	%				UO_0000187					False	CHEMBL734033	Inhibition of MEK1 in presence of 10 uM ATP	B	BAO_0000357	single protein format	Homo sapiens	None	None	None	None	CHEMBL3587	Dual specificity mitogen-activated protein kinase kinase 1	Homo sapiens	SINGLE PROTEIN	CHEMBL1136433	1	Scientific Literature	Bioorg. Med. Chem. Lett.	2003	None
CHEMBL1172521		0	456.26	0	2.50	25	CC(=O)c1cc(C(=O)N2CC(N)C2)c(Nc2ccc(I)cc2F)n1C	IC50	'='	7.0	nM	8.15			UO_0000065	17.87	0.45	5.65	10.15	False	CHEMBL1175386	Inhibition of MEK1 by cascade assay method	B	BAO_0000357	single protein format	None	None	None	None	None	CHEMBL3587	Dual specificity mitogen-activated protein kinase kinase 1	Homo sapiens	SINGLE PROTEIN	CHEMBL1177801	1	Scientific Literature	Bioorg. Med. Chem. Lett.	2010	None
CHEMBL2376685		0	523.28	2	5.16	18	CC(=O)Nc1ccc(Oc2cc(F)cc(Nc3ccc(I)cc3F)c2C(N)=O)cc1	IC50	'='	539.0	nM	6.27			UO_0000065	11.98	0.29	1.11	6.71	False	CHEMBL2379959	Inhibition of MEK1 (unknown origin) after 2 hrs by fluorescence assay	B	BAO_0000357	single protein format	Homo sapiens	None	None	None	None	CHEMBL3587	Dual specificity mitogen-activated protein kinase kinase 1	Homo sapiens	SINGLE PROTEIN	CHEMBL2375237	1	Scientific Literature	Bioorg. Med. Chem. Lett.	2013	None
CHEMBL521320		0	544.13	2	6.04	5f	CCN1CCN(C/C=C/c2ccc3c(Nc4ccc(Sc5nccn5C)c(Cl)c4)c(C#N)cnc3c2)CC1	IC50	'='	52.0	nM	7.28			UO_0000065	13.39	0.26	1.24	9.98	False	CHEMBL995059	Inhibition of MEK1 by raf/MEK1/MAPK coupled assay	B	BAO_0000357	single protein format	None	None	None	None	None	CHEMBL3587	Dual specificity mitogen-activated protein kinase kinase 1	Homo sapiens	SINGLE PROTEIN	CHEMBL1142456	1	Scientific Literature	Bioorg. Med. Chem.	2008	None
CHEMBL35379		0	391.47	0	4.43	43	N#C/C(=C(/N)Sc1ccccc1N)c1cccc(C(O)c2cccc(F)c2)c1	IC50	'='	44.0	nM	7.36			UO_0000065	18.79	0.36	2.93	7.66	False	CHEMBL729500	Inhibitory potency against mitogen activated protein kinase kinase 1	B	BAO_0000357	single protein format	None	None	None	None	None	CHEMBL3587	Dual specificity mitogen-activated protein kinase kinase 1	Homo sapiens	SINGLE PROTEIN	CHEMBL1147629	1	Scientific Literature	Bioorg. Med. Chem. Lett.	2004	None
CHEMBL99743		0	438.44	0	2.91	KN1022	COc1cc2ncnc(N3CCN(C(=O)Nc4ccc([N+](=O)[O-])cc4)CC3)c2cc1OC	IC50	'>'	30000.0	nM				UO_0000065					False	CHEMBL731429	Inhibition of MEK, Mitogen activated protein kinase kinase 1	B	BAO_0000357	single protein format	None	None	None	None	None	CHEMBL3587	Dual specificity mitogen-activated protein kinase kinase 1	Homo sapiens	SINGLE PROTEIN	CHEMBL1135502	1	Scientific Literature	J. Med. Chem.	2002	None
CHEMBL104067		0	435.53	0	4.12	14	COc1cc2ncnc(N3CCN(C(=O)Nc4ccc(C(C)C)cc4)CC3)c2cc1OC	NT						Not Determined						False	CHEMBL731431	Inhibition of MEK, Mitogen activated protein kinase kinase 1 (Not tested)	F	BAO_0000019	assay format	None	None	None	None	None	CHEMBL3587	Dual specificity mitogen-activated protein kinase kinase 1	Homo sapiens	SINGLE PROTEIN	CHEMBL1135502	1	Scientific Literature	J. Med. Chem.	2002	None
CHEMBL3427176		0	308.38	0	2.34	8	COC(=O)[C@@H]1CSC(c2nc3ccc(OC)cc3s2)=N1	Activity	'='	88.0	%				UO_0000187					False	CHEMBL3428237	Inhibition of MKK1 (unknown origin) assessed as remaining activity at 100 uM by radioactive filter binding assay in presence of [33P]-ATP relative to control	B	BAO_0000357	single protein format	Homo sapiens	None	None	None	None	CHEMBL3587	Dual specificity mitogen-activated protein kinase kinase 1	Homo sapiens	SINGLE PROTEIN	CHEMBL3425453	1	Scientific Literature	Eur. J. Med. Chem.	2015	None
CHEMBL272028	GW300660X	0	453.48	0	0.80	GW300660X	NS(=O)(=O)c1ccc(N/N=C2\C(=O)Nc3ccc(C(=O)NCCc4c[nH]cn4)cc32)cc1	Inhibition	'='	16.33	%				UO_0000187					False	CHEMBL1962207	GSK_PKIS: MEK1 mean inhibition at 1 uM [Nanosyn]	B	BAO_0000357	single protein format	None	None	None	None	None	CHEMBL3587	Dual specificity mitogen-activated protein kinase kinase 1	Homo sapiens	SINGLE PROTEIN	CHEMBL1961873	16	GSK Published Kinase Inhibitor Set			None
CHEMBL3427180		0	308.38	0	2.73	12	CC1(C)SC(c2nc3ccc(O)cc3s2)=N[C@@H]1C(=O)O	Activity	'='	60.0	%				UO_0000187					False	CHEMBL3428237	Inhibition of MKK1 (unknown origin) assessed as remaining activity at 100 uM by radioactive filter binding assay in presence of [33P]-ATP relative to control	B	BAO_0000357	single protein format	Homo sapiens	None	None	None	None	CHEMBL3587	Dual specificity mitogen-activated protein kinase kinase 1	Homo sapiens	SINGLE PROTEIN	CHEMBL3425453	1	Scientific Literature	Eur. J. Med. Chem.	2015	None
CHEMBL1909352	GW441806A	0	329.79	0	2.75	GW441806A	Cc1cc(O)cc(C)c1/C=C/c1cncc(-c2nn[nH]n2)c1.Cl	Inhibition	'='	6.51	%				UO_0000187					False	CHEMBL1962206	GSK_PKIS: MEK1 mean inhibition at 0.1 uM [Nanosyn]	B	BAO_0000357	single protein format	None	None	None	None	None	CHEMBL3587	Dual specificity mitogen-activated protein kinase kinase 1	Homo sapiens	SINGLE PROTEIN	CHEMBL1961873	16	GSK Published Kinase Inhibitor Set			None
CHEMBL495902	GW820759X	0	291.35	0	3.43	GW820759X	Cc1ccc(C(=O)NC2CC2)cc1-c1ccc2[nH]ncc2c1	Inhibition	'='	-3.98	%				UO_0000187					False	CHEMBL1962207	GSK_PKIS: MEK1 mean inhibition at 1 uM [Nanosyn]	B	BAO_0000357	single protein format	None	None	None	None	None	CHEMBL3587	Dual specificity mitogen-activated protein kinase kinase 1	Homo sapiens	SINGLE PROTEIN	CHEMBL1961873	16	GSK Published Kinase Inhibitor Set			None
CHEMBL266707		0	297.36	0	3.86	SKF-86055	Fc1ccc(-c2c(-c3ccncc3)nc3n2CCS3)cc1	Inhibition	'='	3.75	%				UO_0000187					False	CHEMBL1962206	GSK_PKIS: MEK1 mean inhibition at 0.1 uM [Nanosyn]	B	BAO_0000357	single protein format	None	None	None	None	None	CHEMBL3587	Dual specificity mitogen-activated protein kinase kinase 1	Homo sapiens	SINGLE PROTEIN	CHEMBL1961873	16	GSK Published Kinase Inhibitor Set			None
CHEMBL306865	GW784752X	0	345.37	0	2.67	GW784752X	COc1cccc(-n2ncc3c(N/N=C/c4ccncc4)ncnc32)c1	Inhibition	'='	7.89	%				UO_0000187					False	CHEMBL1962206	GSK_PKIS: MEK1 mean inhibition at 0.1 uM [Nanosyn]	B	BAO_0000357	single protein format	None	None	None	None	None	CHEMBL3587	Dual specificity mitogen-activated protein kinase kinase 1	Homo sapiens	SINGLE PROTEIN	CHEMBL1961873	16	GSK Published Kinase Inhibitor Set			None
CHEMBL3400287		0	456.52	0	3.29	10	Cc1c(Cc2cccc(N3CCCS3(=O)=O)c2)c(=O)oc2cc(OC(=O)N(C)C)ccc12	IC50	'='	27.1	nM	7.57			UO_0000065	16.58	0.32	4.28	7.79	False	CHEMBL3406097	Inhibition of MEK1 (unknown origin)	B	BAO_0000357	single protein format	Homo sapiens	None	None	None	None	CHEMBL3587	Dual specificity mitogen-activated protein kinase kinase 1	Homo sapiens	SINGLE PROTEIN	CHEMBL3399976	1	Scientific Literature	Bioorg. Med. Chem.	2015	None
CHEMBL377592		0	388.49	0	3.87	44	COC(=O)c1ccc(Nc2snc(O)c2C(=N)NCC2CCCCC2)cc1	IC50	'='	350.0	nM	6.46			UO_0000065	16.62	0.33	2.59	6.02	False	CHEMBL867341	Inhibition of MEK1	B	BAO_0000357	single protein format	Homo sapiens	None	None	None	None	CHEMBL3587	Dual specificity mitogen-activated protein kinase kinase 1	Homo sapiens	SINGLE PROTEIN	CHEMBL1145349	1	Scientific Literature	Bioorg. Med. Chem. Lett.	2006	None
CHEMBL212305		0	319.69	0	4.14	29	N#Cc1c(O)nsc1Nc1ccc(Cl)c(C(F)(F)F)c1	IC50	'='	650.0	nM	6.19			UO_0000065	19.35	0.42	2.05	8.97	False	CHEMBL867341	Inhibition of MEK1	B	BAO_0000357	single protein format	Homo sapiens	None	None	None	None	CHEMBL3587	Dual specificity mitogen-activated protein kinase kinase 1	Homo sapiens	SINGLE PROTEIN	CHEMBL1145349	1	Scientific Literature	Bioorg. Med. Chem. Lett.	2006	None
CHEMBL378938		0	247.28	0	2.47	21(ortho)	COc1ccccc1Nc1snc(O)c1C#N	IC50	'>'	5000.0	nM				UO_0000065					False	CHEMBL867341	Inhibition of MEK1	B	BAO_0000357	single protein format	Homo sapiens	None	None	None	None	CHEMBL3587	Dual specificity mitogen-activated protein kinase kinase 1	Homo sapiens	SINGLE PROTEIN	CHEMBL1145349	1	Scientific Literature	Bioorg. Med. Chem. Lett.	2006	None
CHEMBL378296		0	262.25	0	2.37	22(ortho)	N#Cc1c(O)nsc1Nc1ccccc1[N+](=O)[O-]	IC50	'>'	5000.0	nM				UO_0000065					False	CHEMBL867341	Inhibition of MEK1	B	BAO_0000357	single protein format	Homo sapiens	None	None	None	None	CHEMBL3587	Dual specificity mitogen-activated protein kinase kinase 1	Homo sapiens	SINGLE PROTEIN	CHEMBL1145349	1	Scientific Literature	Bioorg. Med. Chem. Lett.	2006	None
CHEMBL210154		0	275.29	0	2.25	25	COC(=O)c1cccc(Nc2snc(O)c2C#N)c1	IC50	'>'	5000.0	nM				UO_0000065					False	CHEMBL867341	Inhibition of MEK1	B	BAO_0000357	single protein format	Homo sapiens	None	None	None	None	CHEMBL3587	Dual specificity mitogen-activated protein kinase kinase 1	Homo sapiens	SINGLE PROTEIN	CHEMBL1145349	1	Scientific Literature	Bioorg. Med. Chem. Lett.	2006	None
CHEMBL377547		0	197.26	0	1.93	10	CCCCNc1snc(O)c1C#N	IC50	'>'	5000.0	nM				UO_0000065					False	CHEMBL867341	Inhibition of MEK1	B	BAO_0000357	single protein format	Homo sapiens	None	None	None	None	CHEMBL3587	Dual specificity mitogen-activated protein kinase kinase 1	Homo sapiens	SINGLE PROTEIN	CHEMBL1145349	1	Scientific Literature	Bioorg. Med. Chem. Lett.	2006	None
CHEMBL3263999		0	469.49	0	3.89	13g	CNS(=O)(=O)Nc1nccc(Cc2c(C)c3ccc(Oc4ccccc4)cc3oc2=O)c1F	IC50	'='	76.0	nM	7.12			UO_0000065	15.16	0.29	3.23	6.44	False	CHEMBL3267831	Inhibition of constitutively active MEK1 S218E,S222E mutant (unknown origin) assessed as MAP kinase 2/Erk2-mediated FAM-Erktide phosphorylation using MAP kinase 2/Erk2 as substrate preincubated for 30 mins by IMAP fluorescence polarization assay	B	BAO_0000019	assay format	Homo sapiens	None	None	None	None	CHEMBL3587	Dual specificity mitogen-activated protein kinase kinase 1	Homo sapiens	SINGLE PROTEIN	CHEMBL3259729	1	Scientific Literature	ACS Med. Chem. Lett.	2014	None
CHEMBL1978271		0	515.61	1	4.71	SID103904839	CC(C)(C)c1cc(NC(=O)Nc2cccc3ccccc23)n(-c2cccc(C(=O)NCCOCCO)c2)n1	Ki	'>'	3162.28	nM			inactive	UO_0000065					False	CHEMBL1963692	PUBCHEM_BIOASSAY: Navigating the Kinome. (Class of assay: other) Panel member name: MAP2K1	F	BAO_0000019	assay format	None	None	None	None	None	CHEMBL3587	Dual specificity mitogen-activated protein kinase kinase 1	Homo sapiens	SINGLE PROTEIN	CHEMBL1201862	7	PubChem BioAssays			None
CHEMBL2007266		0	498.56	1	6.17	SID103905330	Cc1ccc(F)c(NC(=O)Nc2ccc(-c3ccc(OCCCn4cccc4)c4[nH]nc(N)c34)cc2)c1	Ki	'>'	3162.28	nM			inactive	UO_0000065					False	CHEMBL1963692	PUBCHEM_BIOASSAY: Navigating the Kinome. (Class of assay: other) Panel member name: MAP2K1	F	BAO_0000019	assay format	None	None	None	None	None	CHEMBL3587	Dual specificity mitogen-activated protein kinase kinase 1	Homo sapiens	SINGLE PROTEIN	CHEMBL1201862	7	PubChem BioAssays			None
CHEMBL1967211		0	214.20	0	1.93	SID103905232	Fc1ccc(-c2ccc3nccn3n2)cn1	Ki	'='	79432.82	nM	4.10		active	UO_0000065					False	CHEMBL1963692	PUBCHEM_BIOASSAY: Navigating the Kinome. (Class of assay: other) Panel member name: MAP2K1	F	BAO_0000019	assay format	None	None	None	None	None	CHEMBL3587	Dual specificity mitogen-activated protein kinase kinase 1	Homo sapiens	SINGLE PROTEIN	CHEMBL1201862	7	PubChem BioAssays			None
CHEMBL417687		0	418.48	0	4.20	28	N#C/C(=C(/N)Sc1ccccc1N)c1cccc(C(O)c2cccc([N+](=O)[O-])c2)c1	IC50	'='	17.0	nM	7.77			UO_0000065	18.57	0.35	3.57	5.58	False	CHEMBL729500	Inhibitory potency against mitogen activated protein kinase kinase 1	B	BAO_0000357	single protein format	None	None	None	None	None	CHEMBL3587	Dual specificity mitogen-activated protein kinase kinase 1	Homo sapiens	SINGLE PROTEIN	CHEMBL1147629	1	Scientific Literature	Bioorg. Med. Chem. Lett.	2004	None
CHEMBL253116		0	383.48	1	3.63	10	CC(CO)NC(=N)c1c(O)nsc1Nc1ccc(Nc2ccccc2)cc1	EC50	'='	45.0	nM	7.35			UO_0000065					False	CHEMBL873740	Inhibitory activity against MEK-1	F	BAO_0000019	assay format	Homo sapiens	None	None	None	None	CHEMBL3587	Dual specificity mitogen-activated protein kinase kinase 1	Homo sapiens	SINGLE PROTEIN	CHEMBL1137237	1	Scientific Literature	Bioorg. Med. Chem. Lett.	2006	None
CHEMBL199424		0	391.42	0	3.48	31{5}	COC(=O)/C=C/c1ccccc1-c1ccc2c(=O)cc(N3CCOCC3)oc2c1	Activity						Not Determined						False	CHEMBL860390	Inhibitory activity against MEK1 at 10 uM	B	BAO_0000357	single protein format	Homo sapiens	None	None	None	None	CHEMBL3587	Dual specificity mitogen-activated protein kinase kinase 1	Homo sapiens	SINGLE PROTEIN	CHEMBL1141870	1	Scientific Literature	J. Med. Chem.	2005	None
CHEMBL196759		0	397.43	1	5.20	31{26}	O=c1cc(N2CCOCC2)oc2cc(-c3cccc4c3oc3ccccc34)ccc12	Activity						Not Determined						False	CHEMBL860390	Inhibitory activity against MEK1 at 10 uM	B	BAO_0000357	single protein format	Homo sapiens	None	None	None	None	CHEMBL3587	Dual specificity mitogen-activated protein kinase kinase 1	Homo sapiens	SINGLE PROTEIN	CHEMBL1141870	1	Scientific Literature	J. Med. Chem.	2005	None
CHEMBL209675		0	251.34	0	2.44	15	N#Cc1c(O)nsc1NCCc1cccs1	IC50	'>'	5000.0	nM				UO_0000065					False	CHEMBL867341	Inhibition of MEK1	B	BAO_0000357	single protein format	Homo sapiens	None	None	None	None	CHEMBL3587	Dual specificity mitogen-activated protein kinase kinase 1	Homo sapiens	SINGLE PROTEIN	CHEMBL1145349	1	Scientific Literature	Bioorg. Med. Chem. Lett.	2006	None
CHEMBL30728		0	508.62	2	5.55	12	COc1cc2c(Nc3ccc(Cc4ccccc4)cc3)c(C#N)cnc2cc1OCCCN1CCOCC1	IC50	'='	2.7	nM	8.57			UO_0000065	16.85	0.31	3.02	10.76	False	CHEMBL672143	Inhibitory activity against Dual specificity mitogen-activated protein kinase kinase using coupled MEK assay (which uses activated Raf to activate an inactivate GST-MEK)	B	BAO_0000357	single protein format	None	None	None	None	None	CHEMBL3587	Dual specificity mitogen-activated protein kinase kinase 1	Homo sapiens	SINGLE PROTEIN	CHEMBL1134081	1	Scientific Literature	Bioorg. Med. Chem. Lett.	2001	None
CHEMBL376505		0	476.79	0	4.68	2c	CN(C)c1nc2c(Br)c(Br)c(Br)c(Br)c2[nH]1	IC50	'='	10500.0	nM	4.98			UO_0000065	10.44	0.42	0.30	15.60	False	CHEMBL920483	Inhibition of MKK1	B	BAO_0000357	single protein format	Homo sapiens	None	None	None	None	CHEMBL3587	Dual specificity mitogen-activated protein kinase kinase 1	Homo sapiens	SINGLE PROTEIN	CHEMBL1149250	1	Scientific Literature	J. Med. Chem.	2004	None
CHEMBL2338335		0	293.37	0	2.23	6S	CN1C/C(=C\c2ccccn2)C(=O)[C@@H](Cc2ccccn2)C1	IC50	'>'	100000.0	nM				UO_0000065					False	CHEMBL2344116	Inhibition of recombinant MEK1 (unknown origin) by cascade reaction assay	B	BAO_0000357	single protein format	Homo sapiens	None	None	None	None	CHEMBL3587	Dual specificity mitogen-activated protein kinase kinase 1	Homo sapiens	SINGLE PROTEIN	CHEMBL2331439	1	Scientific Literature	J. Med. Chem.	2013	None
CHEMBL270164	GW607117X	0	394.43	1	5.14	GW607117X	Cc1nnc(-c2ccc(C)c(-c3ccc(C(=O)Nc4cccc(C#N)c4)cc3)c2)o1	Inhibition	'='	2.51	%				UO_0000187					False	CHEMBL1962206	GSK_PKIS: MEK1 mean inhibition at 0.1 uM [Nanosyn]	B	BAO_0000357	single protein format	None	None	None	None	None	CHEMBL3587	Dual specificity mitogen-activated protein kinase kinase 1	Homo sapiens	SINGLE PROTEIN	CHEMBL1961873	16	GSK Published Kinase Inhibitor Set			None
CHEMBL215193		0	453.35	0	4.78	25	CC(CO)/N=C(\N)c1c(O)nsc1Nc1ccc(Oc2cc(Cl)ccc2Cl)cc1	EC50	'='	130.0	nM	6.89			UO_0000065					False	CHEMBL873740	Inhibitory activity against MEK-1	F	BAO_0000019	assay format	Homo sapiens	None	None	None	None	CHEMBL3587	Dual specificity mitogen-activated protein kinase kinase 1	Homo sapiens	SINGLE PROTEIN	CHEMBL1137237	1	Scientific Literature	Bioorg. Med. Chem. Lett.	2006	None
CHEMBL217416		0	450.92	0	4.57	28	Cc1cc(Nc2snc(O)c2/C(N)=N/C(C)CO)ccc1Oc1cc(F)ccc1Cl	IC50	'='	280.0	nM	6.55			UO_0000065	14.53	0.30	1.98	5.80	False	CHEMBL873739	Inhibition of MEK-1 activity	B	BAO_0000357	single protein format	Homo sapiens	None	None	None	None	CHEMBL3587	Dual specificity mitogen-activated protein kinase kinase 1	Homo sapiens	SINGLE PROTEIN	CHEMBL1137237	1	Scientific Literature	Bioorg. Med. Chem. Lett.	2006	None
CHEMBL215011		0	420.44	0	3.75	35	CC(CO)/N=C(\N)c1c(O)nsc1Nc1ccc(Oc2cc(F)cc(F)c2)cc1	IC50	'='	207.0	nM	6.68			UO_0000065	15.90	0.31	2.93	5.92	False	CHEMBL873739	Inhibition of MEK-1 activity	B	BAO_0000357	single protein format	Homo sapiens	None	None	None	None	CHEMBL3587	Dual specificity mitogen-activated protein kinase kinase 1	Homo sapiens	SINGLE PROTEIN	CHEMBL1137237	1	Scientific Literature	Bioorg. Med. Chem. Lett.	2006	None
CHEMBL386469		0	485.35	0	3.68	56	N/C(=N\OCC(O)CO)c1c(O)nsc1Nc1ccc(Oc2cc(Cl)ccc2Cl)cc1	EC50	'='	444.0	nM	6.35			UO_0000065					False	CHEMBL873740	Inhibitory activity against MEK-1	F	BAO_0000019	assay format	Homo sapiens	None	None	None	None	CHEMBL3587	Dual specificity mitogen-activated protein kinase kinase 1	Homo sapiens	SINGLE PROTEIN	CHEMBL1137237	1	Scientific Literature	Bioorg. Med. Chem. Lett.	2006	None
CHEMBL375609		0	361.25	0	2.99	60	CC(CO)/N=C(\N)c1c(O)nsc1Nc1cccc(Cl)c1Cl	IC50	'='	38.0	nM	7.42			UO_0000065	20.54	0.46	4.43	7.15	True	CHEMBL867341	Inhibition of MEK1	B	BAO_0000357	single protein format	Homo sapiens	None	None	None	None	CHEMBL3587	Dual specificity mitogen-activated protein kinase kinase 1	Homo sapiens	SINGLE PROTEIN	CHEMBL1145349	1	Scientific Literature	Bioorg. Med. Chem. Lett.	2006	None
CHEMBL253116		0	383.48	1	3.63	10	CC(CO)NC(=N)c1c(O)nsc1Nc1ccc(Nc2ccccc2)cc1	IC50	'='	266.0	nM	6.58			UO_0000065	17.15	0.33	2.95	5.80	False	CHEMBL873742	Inhibition of MEK-1	B	BAO_0000357	single protein format	Homo sapiens	None	None	None	None	CHEMBL3587	Dual specificity mitogen-activated protein kinase kinase 1	Homo sapiens	SINGLE PROTEIN	CHEMBL1137237	1	Scientific Literature	Bioorg. Med. Chem. Lett.	2006	None
CHEMBL214425		0	436.90	0	4.26	26	CC(CO)/N=C(\N)c1c(O)nsc1Nc1ccc(Oc2cc(F)ccc2Cl)cc1	IC50	'='	80.0	nM	7.10			UO_0000065	16.24	0.33	2.84	6.28	False	CHEMBL873739	Inhibition of MEK-1 activity	B	BAO_0000357	single protein format	Homo sapiens	None	None	None	None	CHEMBL3587	Dual specificity mitogen-activated protein kinase kinase 1	Homo sapiens	SINGLE PROTEIN	CHEMBL1137237	1	Scientific Literature	Bioorg. Med. Chem. Lett.	2006	None
CHEMBL263039		0	483.38	0	4.14	54	N/C(=N\CCC(O)CO)c1c(O)nsc1Nc1ccc(Oc2cc(Cl)ccc2Cl)cc1	EC50	'='	22.0	nM	7.66			UO_0000065					False	CHEMBL873740	Inhibitory activity against MEK-1	F	BAO_0000019	assay format	Homo sapiens	None	None	None	None	CHEMBL3587	Dual specificity mitogen-activated protein kinase kinase 1	Homo sapiens	SINGLE PROTEIN	CHEMBL1137237	1	Scientific Literature	Bioorg. Med. Chem. Lett.	2006	None
CHEMBL375410		0	418.26	0	2.28	52	CC(CO)/N=C(\N)c1c(O)nsc1Nc1ccc(I)cc1	IC50	'='	1440.0	nM	5.84			UO_0000065	13.97	0.38	3.56	5.63	False	CHEMBL867341	Inhibition of MEK1	B	BAO_0000357	single protein format	Homo sapiens	None	None	None	None	CHEMBL3587	Dual specificity mitogen-activated protein kinase kinase 1	Homo sapiens	SINGLE PROTEIN	CHEMBL1145349	1	Scientific Literature	Bioorg. Med. Chem. Lett.	2006	None
CHEMBL188678		0	413.50	1	5.66	NU-7441, 32{38}	O=c1cc(N2CCOCC2)oc2c(-c3cccc4c3sc3ccccc34)cccc12	Activity						Not Active						False	CHEMBL860390	Inhibitory activity against MEK1 at 10 uM	B	BAO_0000357	single protein format	Homo sapiens	None	None	None	None	CHEMBL3587	Dual specificity mitogen-activated protein kinase kinase 1	Homo sapiens	SINGLE PROTEIN	CHEMBL1141870	1	Scientific Literature	J. Med. Chem.	2005	None
CHEMBL377783		0	378.81	0	4.38	57	CC(C)/N=C(\N)c1c(O)nsc1Nc1ccc(C(F)(F)F)cc1Cl	IC50	'='	68.0	nM	7.17			UO_0000065	18.92	0.41	2.79	8.58	False	CHEMBL867341	Inhibition of MEK1	B	BAO_0000357	single protein format	Homo sapiens	None	None	None	None	CHEMBL3587	Dual specificity mitogen-activated protein kinase kinase 1	Homo sapiens	SINGLE PROTEIN	CHEMBL1145349	1	Scientific Literature	Bioorg. Med. Chem. Lett.	2006	None
CHEMBL209868		0	402.26	0	3.31	51	CC(C)/N=C(\N)c1c(O)nsc1Nc1ccc(I)cc1	IC50	'='	510.0	nM	6.29			UO_0000065	15.64	0.43	2.98	7.53	True	CHEMBL867341	Inhibition of MEK1	B	BAO_0000357	single protein format	Homo sapiens	None	None	None	None	CHEMBL3587	Dual specificity mitogen-activated protein kinase kinase 1	Homo sapiens	SINGLE PROTEIN	CHEMBL1145349	1	Scientific Literature	Bioorg. Med. Chem. Lett.	2006	None
CHEMBL105442	CI-1040	2	478.66	1	5.04	1	O=C(NOCC1CC1)c1ccc(F)c(F)c1Nc1ccc(I)cc1Cl	IC50	'='	2.0	nM	8.70			UO_0000065	18.17	0.48	3.66	17.27	False	CHEMBL734032	Inhibitory concentration against Mitogen activated protein kinase kinase kinase 1 was determined using Raf/MEK1 coupled assay	B	BAO_0000357	single protein format	None	None	None	None	None	CHEMBL3587	Dual specificity mitogen-activated protein kinase kinase 1	Homo sapiens	SINGLE PROTEIN	CHEMBL1146624	1	Scientific Literature	Bioorg. Med. Chem. Lett.	2003	None
CHEMBL376505		0	476.79	0	4.68	2c	CN(C)c1nc2c(Br)c(Br)c(Br)c(Br)c2[nH]1	Inhibition	'='	53.0	%				UO_0000187					False	CHEMBL920450	Inhibition of MKK1 at 10 uM relative to control	B	BAO_0000357	single protein format	Homo sapiens	None	None	None	None	CHEMBL3587	Dual specificity mitogen-activated protein kinase kinase 1	Homo sapiens	SINGLE PROTEIN	CHEMBL1149250	1	Scientific Literature	J. Med. Chem.	2004	None
CHEMBL202063		0	459.51	1	6.30	17b	Cc1c(NC(=O)c2ccccc2)cn2ncc(C#N)c(Nc3ccc(Oc4ccccc4)cc3)c12	Activity	'='	12.1	uM				UO_0000064					False	CHEMBL862237	Antiproliferative activity against MEK2 cells (Rat1 cells transformed by human MEK1 cDNA)	F	BAO_0000219	cell-based format	Homo sapiens	None	None	Rat1	None	CHEMBL3587	Dual specificity mitogen-activated protein kinase kinase 1	Homo sapiens	SINGLE PROTEIN	CHEMBL1148629	1	Scientific Literature	Bioorg. Med. Chem. Lett.	2006	CHEMBL3307665
CHEMBL288349		0	398.49	0	4.17	33	N#C/C(=C(/N)Sc1ccccc1N)c1cccc(C(O)c2ccc(C#N)cc2)c1	IC50	'='	7.0	nM	8.15			UO_0000065	20.46	0.38	3.98	6.80	False	CHEMBL729500	Inhibitory potency against mitogen activated protein kinase kinase 1	B	BAO_0000357	single protein format	None	None	None	None	None	CHEMBL3587	Dual specificity mitogen-activated protein kinase kinase 1	Homo sapiens	SINGLE PROTEIN	CHEMBL1147629	1	Scientific Literature	Bioorg. Med. Chem. Lett.	2004	None
CHEMBL426840		0	384.21	0	2.63	23	CONC(=O)c1cn(C)c(=O)c(C)c1Nc1ccc(Br)cc1F	IC50	'='	105.0	nM	6.98			UO_0000065	18.16	0.41	4.35	9.64	False	CHEMBL859549	Inhibitory activity against MEK1	B	BAO_0000357	single protein format	Homo sapiens	None	None	None	None	CHEMBL3587	Dual specificity mitogen-activated protein kinase kinase 1	Homo sapiens	SINGLE PROTEIN	CHEMBL1147738	1	Scientific Literature	J. Med. Chem.	2006	None
CHEMBL203258		0	374.14	0	2.29	20	Cn1cc(C(=O)NO)c(Nc2ccc(Br)cc2F)c(F)c1=O	IC50	'='	15.0	nM	7.82			UO_0000065	20.91	0.49	5.53	9.39	False	CHEMBL859549	Inhibitory activity against MEK1	B	BAO_0000357	single protein format	Homo sapiens	None	None	None	None	CHEMBL3587	Dual specificity mitogen-activated protein kinase kinase 1	Homo sapiens	SINGLE PROTEIN	CHEMBL1147738	1	Scientific Literature	J. Med. Chem.	2006	None
CHEMBL201630		0	424.27	0	3.41	9	Cc1c(Nc2ccc(Br)cc2F)c(C(=O)NOCC2CC2)cn(C)c1=O	IC50	'='	40.0	nM	7.40			UO_0000065	17.44	0.39	3.99	10.22	False	CHEMBL859549	Inhibitory activity against MEK1	B	BAO_0000357	single protein format	Homo sapiens	None	None	None	None	CHEMBL3587	Dual specificity mitogen-activated protein kinase kinase 1	Homo sapiens	SINGLE PROTEIN	CHEMBL1147738	1	Scientific Literature	J. Med. Chem.	2006	None
CHEMBL201629		0	428.23	0	3.24	8	Cn1cc(C(=O)NOCC2CC2)c(Nc2ccc(Br)cc2F)c(F)c1=O	IC50	'='	6.8	nM	8.17			UO_0000065	19.07	0.43	4.93	11.29	False	CHEMBL859549	Inhibitory activity against MEK1	B	BAO_0000357	single protein format	Homo sapiens	None	None	None	None	CHEMBL3587	Dual specificity mitogen-activated protein kinase kinase 1	Homo sapiens	SINGLE PROTEIN	CHEMBL1147738	1	Scientific Literature	J. Med. Chem.	2006	None
CHEMBL94347		0	470.58	0	3.99	38	COc1ccc(OC)c(S/C(N)=C(C#N)/C(C#N)=C(\N)Sc2cc(OC)ccc2OC)c1	Inhibition	'='	18.0	%				UO_0000187					False	CHEMBL711123	Non-competitive inhibition of the dual specificity kinase MEK at the concentration 10 uM	B	BAO_0000357	single protein format	None	None	None	None	None	CHEMBL3587	Dual specificity mitogen-activated protein kinase kinase 1	Homo sapiens	SINGLE PROTEIN	CHEMBL1130626	1	Scientific Literature	Bioorg. Med. Chem. Lett.	1998	None
CHEMBL31497		0	511.58	2	5.15	21	COc1cc2c(Nc3ccc(Oc4ccncc4)cc3)c(C#N)cnc2cc1OCCCN1CCOCC1	IC50	'='	81.0	nM	7.09			UO_0000065	13.86	0.25	1.94	6.97	False	CHEMBL675993	Inhibitory activity against Dual specificity mitogen-activated protein kinase kinase using direct MEK assay (which by-passes the need for activated Raf by using an activated GST-MEK)	B	BAO_0000357	single protein format	None	None	None	None	None	CHEMBL3587	Dual specificity mitogen-activated protein kinase kinase 1	Homo sapiens	SINGLE PROTEIN	CHEMBL1134081	1	Scientific Literature	Bioorg. Med. Chem. Lett.	2001	None
CHEMBL204535		0	512.57	1	4.93	15b	Cc1c(NC(=O)OCCN2CCOCC2)cn2ncc(C#N)c(Nc3ccc(Oc4ccccc4)cc3)c12	IC50	'='	58.0	nM	7.24			UO_0000065	14.12	0.26	2.31	6.40	False	CHEMBL861916	Inhibitory activity against MEK	B	BAO_0000357	single protein format	None	None	None	None	None	CHEMBL3587	Dual specificity mitogen-activated protein kinase kinase 1	Homo sapiens	SINGLE PROTEIN	CHEMBL1148629	1	Scientific Literature	Bioorg. Med. Chem. Lett.	2006	None
CHEMBL200969		0	384.40	0	4.75	12	Cc1c(C(=O)O)cn2ncc(C#N)c(Nc3ccc(Oc4ccccc4)cc3)c12	IC50	'='	147.0	nM	6.83			UO_0000065	17.77	0.32	2.08	6.86	False	CHEMBL861916	Inhibitory activity against MEK	B	BAO_0000357	single protein format	None	None	None	None	None	CHEMBL3587	Dual specificity mitogen-activated protein kinase kinase 1	Homo sapiens	SINGLE PROTEIN	CHEMBL1148629	1	Scientific Literature	Bioorg. Med. Chem. Lett.	2006	None
CHEMBL202142		0	426.48	1	5.10	5i	CCOC(=O)c1cn2ncc(C#N)c(NCc3ccc(Oc4ccccc4)cc3)c2c1C	IC50	'>'	25000.0	nM				UO_0000065					False	CHEMBL861916	Inhibitory activity against MEK	B	BAO_0000357	single protein format	None	None	None	None	None	CHEMBL3587	Dual specificity mitogen-activated protein kinase kinase 1	Homo sapiens	SINGLE PROTEIN	CHEMBL1148629	1	Scientific Literature	Bioorg. Med. Chem. Lett.	2006	None
CHEMBL201780		0	413.43	1	5.28	5h	CCOC(=O)c1cn2ncc(C#N)c(Oc3ccc(Oc4ccccc4)cc3)c2c1C	IC50	'='	5420.0	nM	5.27			UO_0000065	12.74	0.23	-0.01	6.13	False	CHEMBL861916	Inhibitory activity against MEK	B	BAO_0000357	single protein format	None	None	None	None	None	CHEMBL3587	Dual specificity mitogen-activated protein kinase kinase 1	Homo sapiens	SINGLE PROTEIN	CHEMBL1148629	1	Scientific Literature	Bioorg. Med. Chem. Lett.	2006	None
CHEMBL204535		0	512.57	1	4.93	15b	Cc1c(NC(=O)OCCN2CCOCC2)cn2ncc(C#N)c(Nc3ccc(Oc4ccccc4)cc3)c12	Activity	'='	0.5	uM				UO_0000064					False	CHEMBL862237	Antiproliferative activity against MEK2 cells (Rat1 cells transformed by human MEK1 cDNA)	F	BAO_0000219	cell-based format	Homo sapiens	None	None	Rat1	None	CHEMBL3587	Dual specificity mitogen-activated protein kinase kinase 1	Homo sapiens	SINGLE PROTEIN	CHEMBL1148629	1	Scientific Literature	Bioorg. Med. Chem. Lett.	2006	CHEMBL3307665
CHEMBL1940981		0	382.40	0	2.25	14	C[C@H]1COc2c(NCCCn3cccn3)c(F)c(N)c3c(=O)c(C#N)cn1c23	Inhibition	'<'	35.0	%				UO_0000187					False	CHEMBL1942771	Inhibition of human MAP2K1 in HL-60 cells lysate assessed as reduction of labeling of acyl-phosphate ATP probe at 100 nM	B	BAO_0000219	cell-based format	Homo sapiens	None	None	HL-60	None	CHEMBL3587	Dual specificity mitogen-activated protein kinase kinase 1	Homo sapiens	SINGLE PROTEIN	CHEMBL1938230	1	Scientific Literature	Bioorg. Med. Chem. Lett.	2012	CHEMBL3307654
CHEMBL573578		0	331.42	0	3.91	NM-PP1	CC(C)(C)n1nc(Cc2cccc3ccccc23)c2c(N)ncnc21	Activity	'='	113.0	%				UO_0000187					False	CHEMBL1062820	Percentage MKK1 activity remaining in the presence of 1uM inhibitor	B	BAO_0000357	single protein format	Homo sapiens	None	None	None	None	CHEMBL3587	Dual specificity mitogen-activated protein kinase kinase 1	Homo sapiens	SINGLE PROTEIN	CHEMBL1150976	1	Scientific Literature	Biochem. J.	2007	None
CHEMBL567173		0	206.25	0	3.80	5	c1ccc2c(c1)[nH]c1c3cc[nH]c3ccc21	Activity	'='	75.0	%				UO_0000187					False	CHEMBL1047326	Inhibition of MKK1 assessed as residual enzyme activity at 10 uM relative to untreated control	B	BAO_0000357	single protein format	None	None	None	None	None	CHEMBL3587	Dual specificity mitogen-activated protein kinase kinase 1	Homo sapiens	SINGLE PROTEIN	CHEMBL1154186	1	Scientific Literature	J. Med. Chem.	2009	None
CHEMBL1909366	GW659386A	0	539.87	2	6.34	GW659386A	COC(=O)Nc1nc2cc(Oc3cccc(NC(=O)Nc4cc(C(F)(F)F)ccc4F)c3)ccc2[nH]1.Cl	Inhibition	'='	0.59	%				UO_0000187					False	CHEMBL1962206	GSK_PKIS: MEK1 mean inhibition at 0.1 uM [Nanosyn]	B	BAO_0000357	single protein format	None	None	None	None	None	CHEMBL3587	Dual specificity mitogen-activated protein kinase kinase 1	Homo sapiens	SINGLE PROTEIN	CHEMBL1961873	16	GSK Published Kinase Inhibitor Set			None
CHEMBL319894		0	423.54	0	3.26	6a	COc1cc2ncnc(N3CCN(/C(S)=N\Cc4ccccc4)CC3)c2cc1OC	IC50	'>'	30000.0	nM				UO_0000065					False	CHEMBL731420	Inhibition of Mitogen activated protein kinase kinase 1	B	BAO_0000357	single protein format	None	None	None	None	None	CHEMBL3587	Dual specificity mitogen-activated protein kinase kinase 1	Homo sapiens	SINGLE PROTEIN	CHEMBL1136005	1	Scientific Literature	J. Med. Chem.	2002	None
CHEMBL271595	GW297361X	0	372.43	0	2.35	GW297361X	NS(=O)(=O)c1ccc(N/C=C2\C(=O)Nc3ccc4ncsc4c32)cc1	Inhibition	'='	42.86	%				UO_0000187					False	CHEMBL1962207	GSK_PKIS: MEK1 mean inhibition at 1 uM [Nanosyn]	B	BAO_0000357	single protein format	None	None	None	None	None	CHEMBL3587	Dual specificity mitogen-activated protein kinase kinase 1	Homo sapiens	SINGLE PROTEIN	CHEMBL1961873	16	GSK Published Kinase Inhibitor Set			None
CHEMBL271595	GW297361X	0	372.43	0	2.35	GW297361X	NS(=O)(=O)c1ccc(N/C=C2\C(=O)Nc3ccc4ncsc4c32)cc1	Inhibition	'='	8.75	%				UO_0000187					False	CHEMBL1962206	GSK_PKIS: MEK1 mean inhibition at 0.1 uM [Nanosyn]	B	BAO_0000357	single protein format	None	None	None	None	None	CHEMBL3587	Dual specificity mitogen-activated protein kinase kinase 1	Homo sapiens	SINGLE PROTEIN	CHEMBL1961873	16	GSK Published Kinase Inhibitor Set			None
CHEMBL273611		0	459.48	0	4.59	SB-250715	Fc1ccc(-c2ncn(C3CCNCC3)c2-c2ccnc(Oc3ccc4c(c3)OCO4)n2)cc1	Inhibition	'='	8.82	%				UO_0000187					False	CHEMBL1962207	GSK_PKIS: MEK1 mean inhibition at 1 uM [Nanosyn]	B	BAO_0000357	single protein format	None	None	None	None	None	CHEMBL3587	Dual specificity mitogen-activated protein kinase kinase 1	Homo sapiens	SINGLE PROTEIN	CHEMBL1961873	16	GSK Published Kinase Inhibitor Set			None
CHEMBL14014		0	433.46	1	5.00	SB-251505	Fc1ccc(-c2ncn(C3CCNCC3)c2-c2ccnc(Oc3cccc(F)c3)n2)cc1	Inhibition	'='	3.69	%				UO_0000187					False	CHEMBL1962206	GSK_PKIS: MEK1 mean inhibition at 0.1 uM [Nanosyn]	B	BAO_0000357	single protein format	None	None	None	None	None	CHEMBL3587	Dual specificity mitogen-activated protein kinase kinase 1	Homo sapiens	SINGLE PROTEIN	CHEMBL1961873	16	GSK Published Kinase Inhibitor Set			None
CHEMBL352222		0	394.17	0	3.09	SB-358518	O=C1NC(=O)C(c2cccc([N+](=O)[O-])c2)=C1Nc1cc(Cl)c(O)c(Cl)c1	Inhibition	'='	2.69	%				UO_0000187					False	CHEMBL1962207	GSK_PKIS: MEK1 mean inhibition at 1 uM [Nanosyn]	B	BAO_0000357	single protein format	None	None	None	None	None	CHEMBL3587	Dual specificity mitogen-activated protein kinase kinase 1	Homo sapiens	SINGLE PROTEIN	CHEMBL1961873	16	GSK Published Kinase Inhibitor Set			None
CHEMBL218970	GW445017X	0	272.74	0	3.27	GW445017X	CNC(=O)c1cncc(/C=C/c2ccccc2Cl)c1	Inhibition	'='	-0.39	%				UO_0000187					False	CHEMBL1962206	GSK_PKIS: MEK1 mean inhibition at 0.1 uM [Nanosyn]	B	BAO_0000357	single protein format	None	None	None	None	None	CHEMBL3587	Dual specificity mitogen-activated protein kinase kinase 1	Homo sapiens	SINGLE PROTEIN	CHEMBL1961873	16	GSK Published Kinase Inhibitor Set			None
CHEMBL234838	GW572738X	0	300.36	0	3.89	GW572738X	N#Cc1c(NC(=O)c2ccccc2F)sc2c1CCCC2	Inhibition	'='	0.34	%				UO_0000187					False	CHEMBL1962206	GSK_PKIS: MEK1 mean inhibition at 0.1 uM [Nanosyn]	B	BAO_0000357	single protein format	None	None	None	None	None	CHEMBL3587	Dual specificity mitogen-activated protein kinase kinase 1	Homo sapiens	SINGLE PROTEIN	CHEMBL1961873	16	GSK Published Kinase Inhibitor Set			None
CHEMBL191384		0	372.46	0	3.94	AS-601245	N#C/C(=C1/Nc2ccccc2S1)c1ccnc(NCCc2cccnc2)n1	Activity	'='	51.0	%				UO_0000187					False	CHEMBL1060147	Percentage MKK1 activity remaining in the presence of 10uM inhibitor	B	BAO_0000357	single protein format	Homo sapiens	None	None	None	None	CHEMBL3587	Dual specificity mitogen-activated protein kinase kinase 1	Homo sapiens	SINGLE PROTEIN	CHEMBL1150976	1	Scientific Literature	Biochem. J.	2007	None
CHEMBL489157		0	285.76	0	1.13	CK1-7	NCCNS(=O)(=O)c1ccc(Cl)c2ccncc12	Activity	'='	76.0	%				UO_0000187					False	CHEMBL1062762	Percentage MKK1 activity remaining in the presence of 25uM inhibitor	B	BAO_0000357	single protein format	Homo sapiens	None	None	None	None	CHEMBL3587	Dual specificity mitogen-activated protein kinase kinase 1	Homo sapiens	SINGLE PROTEIN	CHEMBL1150976	1	Scientific Literature	Biochem. J.	2007	None
CHEMBL1240885		0	244.23	0	1.82	CGP-57380	Nc1ncnc2[nH]nc(Nc3ccc(F)cc3)c12	Activity	'='	56.0	%				UO_0000187					False	CHEMBL1062820	Percentage MKK1 activity remaining in the presence of 1uM inhibitor	B	BAO_0000357	single protein format	Homo sapiens	None	None	None	None	CHEMBL3587	Dual specificity mitogen-activated protein kinase kinase 1	Homo sapiens	SINGLE PROTEIN	CHEMBL1150976	1	Scientific Literature	Biochem. J.	2007	None
CHEMBL6291	BISINDOLYLMALEIMIDE IX	0	457.56	0	3.72	Ro-318220	Cn1cc(C2=C(c3cn(CCCSC(=N)N)c4ccccc34)C(=O)NC2=O)c2ccccc21	Activity	'='	87.0	%				UO_0000187					False	CHEMBL1061219	Percentage MKK1 activity remaining in the presence of 0.1uM inhibitor	B	BAO_0000357	single protein format	Homo sapiens	None	None	None	None	CHEMBL3587	Dual specificity mitogen-activated protein kinase kinase 1	Homo sapiens	SINGLE PROTEIN	CHEMBL1150976	1	Scientific Literature	Biochem. J.	2007	None
CHEMBL175603		0	246.27	0	2.64	8	Fc1ccc(Sc2ncnc3[nH]cnc23)cc1	Inhibition	'='	2.0	%				UO_0000187					False	CHEMBL830657	Inhibition of human Mitogen activated protein kinase kinase 1 (MEK1) at 30 uM	B	BAO_0000357	single protein format	Homo sapiens	None	None	None	None	CHEMBL3587	Dual specificity mitogen-activated protein kinase kinase 1	Homo sapiens	SINGLE PROTEIN	CHEMBL1141882	1	Scientific Literature	J. Med. Chem.	2005	None
CHEMBL323336		0	472.34	0	3.76	9	COc1cc2ncnc(N3CCN(C(=O)Nc4ccc(Br)cc4)CC3)c2cc1OC	IC50	'>'	30000.0	nM				UO_0000065					False	CHEMBL731429	Inhibition of MEK, Mitogen activated protein kinase kinase 1	B	BAO_0000357	single protein format	None	None	None	None	None	CHEMBL3587	Dual specificity mitogen-activated protein kinase kinase 1	Homo sapiens	SINGLE PROTEIN	CHEMBL1135502	1	Scientific Literature	J. Med. Chem.	2002	None
CHEMBL362629		0	243.25	0	2.25	6	Cn1cnc2c(Nc3ccc(F)cc3)ncnc21	Inhibition	'='	8.0	%				UO_0000187					False	CHEMBL830657	Inhibition of human Mitogen activated protein kinase kinase 1 (MEK1) at 30 uM	B	BAO_0000357	single protein format	Homo sapiens	None	None	None	None	CHEMBL3587	Dual specificity mitogen-activated protein kinase kinase 1	Homo sapiens	SINGLE PROTEIN	CHEMBL1141882	1	Scientific Literature	J. Med. Chem.	2005	None
CHEMBL360302		0	227.29	0	3.06	9	c1ccc(Sc2[nH]cnc3nccc2-3)cc1	Inhibition	'='	41.0	%				UO_0000187					False	CHEMBL830657	Inhibition of human Mitogen activated protein kinase kinase 1 (MEK1) at 30 uM	B	BAO_0000357	single protein format	Homo sapiens	None	None	None	None	CHEMBL3587	Dual specificity mitogen-activated protein kinase kinase 1	Homo sapiens	SINGLE PROTEIN	CHEMBL1141882	1	Scientific Literature	J. Med. Chem.	2005	None
CHEMBL233001	GW620972X	0	332.43	0	4.90	GW620972X	N#Cc1c(NC(=O)c2cccc3ccccc23)sc2c1CCCC2	Inhibition	'='	3.46	%				UO_0000187					False	CHEMBL1962207	GSK_PKIS: MEK1 mean inhibition at 1 uM [Nanosyn]	B	BAO_0000357	single protein format	None	None	None	None	None	CHEMBL3587	Dual specificity mitogen-activated protein kinase kinase 1	Homo sapiens	SINGLE PROTEIN	CHEMBL1961873	16	GSK Published Kinase Inhibitor Set			None
CHEMBL600852		0	443.51	0	3.01	50	NC(=O)c1ccc(NC(=O)NCc2cccc(C(=O)Nc3ccc4c(c3)CNCC4)c2)cc1	Inhibition	'>'	50.0	%				UO_0000187					False	CHEMBL1065768	Inhibition of MKK1 at 3 uM relative to control	B	BAO_0000357	single protein format	None	None	None	None	None	CHEMBL3587	Dual specificity mitogen-activated protein kinase kinase 1	Homo sapiens	SINGLE PROTEIN	CHEMBL1157712	1	Scientific Literature	J. Med. Chem.	2010	None
CHEMBL175600		0	228.28	0	2.50	7	c1ccc(Sc2ncnc3[nH]cnc23)cc1	Inhibition	'='	0.0	%				UO_0000187					False	CHEMBL830657	Inhibition of human Mitogen activated protein kinase kinase 1 (MEK1) at 30 uM	B	BAO_0000357	single protein format	Homo sapiens	None	None	None	None	CHEMBL3587	Dual specificity mitogen-activated protein kinase kinase 1	Homo sapiens	SINGLE PROTEIN	CHEMBL1141882	1	Scientific Literature	J. Med. Chem.	2005	None
CHEMBL7944		0	244.69	0	2.53	21	Clc1ncnc2c1ncn2Cc1ccccc1	Inhibition	'='	3.0	%				UO_0000187					False	CHEMBL830657	Inhibition of human Mitogen activated protein kinase kinase 1 (MEK1) at 30 uM	B	BAO_0000357	single protein format	Homo sapiens	None	None	None	None	CHEMBL3587	Dual specificity mitogen-activated protein kinase kinase 1	Homo sapiens	SINGLE PROTEIN	CHEMBL1141882	1	Scientific Literature	J. Med. Chem.	2005	None
CHEMBL368715		0	244.69	0	2.53	22	Clc1ncnc2ncn(Cc3ccccc3)c12	Inhibition	'='	0.0	%				UO_0000187					False	CHEMBL830657	Inhibition of human Mitogen activated protein kinase kinase 1 (MEK1) at 30 uM	B	BAO_0000357	single protein format	Homo sapiens	None	None	None	None	CHEMBL3587	Dual specificity mitogen-activated protein kinase kinase 1	Homo sapiens	SINGLE PROTEIN	CHEMBL1141882	1	Scientific Literature	J. Med. Chem.	2005	None
CHEMBL607196		0	380.45	0	4.53	6	O=C1Nc2ccccc2/C1=C1\C(=O)N(CCCc2ccccc2)c2ccccc21	Inhibition	'='	0.0	%				UO_0000187					False	CHEMBL1066070	Inhibition of MEK1 at 10 uM	B	BAO_0000357	single protein format	None	None	None	None	None	CHEMBL3587	Dual specificity mitogen-activated protein kinase kinase 1	Homo sapiens	SINGLE PROTEIN	CHEMBL1152632	1	Scientific Literature	Bioorg. Med. Chem.	2009	None
CHEMBL284774		0	269.37	0	2.95	SH053	N#CC(c1ccccc1)C(N)Sc1ccccc1N	IC50	'='	140.0	nM	6.85			UO_0000065	25.44	0.49	3.90	9.04	False	CHEMBL729500	Inhibitory potency against mitogen activated protein kinase kinase 1	B	BAO_0000357	single protein format	None	None	None	None	None	CHEMBL3587	Dual specificity mitogen-activated protein kinase kinase 1	Homo sapiens	SINGLE PROTEIN	CHEMBL1147629	1	Scientific Literature	Bioorg. Med. Chem. Lett.	2004	None
CHEMBL213562		0	360.48	0	4.10	38	COc1ccccc1Nc1snc(O)c1C(=N)NCC1CCCCC1	IC50	'='	1440.0	nM	5.84			UO_0000065	16.21	0.32	1.74	6.47	False	CHEMBL867341	Inhibition of MEK1	B	BAO_0000357	single protein format	Homo sapiens	None	None	None	None	CHEMBL3587	Dual specificity mitogen-activated protein kinase kinase 1	Homo sapiens	SINGLE PROTEIN	CHEMBL1145349	1	Scientific Literature	Bioorg. Med. Chem. Lett.	2006	None
CHEMBL213563		0	364.90	0	4.53	39	N/C(=N\CC1CCCCC1)c1c(O)nsc1Nc1ccc(Cl)cc1	IC50	'='	420.0	nM	6.38			UO_0000065	17.48	0.36	1.85	7.63	False	CHEMBL867341	Inhibition of MEK1	B	BAO_0000357	single protein format	Homo sapiens	None	None	None	None	CHEMBL3587	Dual specificity mitogen-activated protein kinase kinase 1	Homo sapiens	SINGLE PROTEIN	CHEMBL1145349	1	Scientific Literature	Bioorg. Med. Chem. Lett.	2006	None
CHEMBL378688		0	405.48	0	4.00	47	COc1cc([N+](=O)[O-])ccc1Nc1snc(O)c1C(=N)NCC1CCCCC1	IC50	'='	670.0	nM	6.17			UO_0000065	15.23	0.30	2.17	4.63	False	CHEMBL867341	Inhibition of MEK1	B	BAO_0000357	single protein format	Homo sapiens	None	None	None	None	CHEMBL3587	Dual specificity mitogen-activated protein kinase kinase 1	Homo sapiens	SINGLE PROTEIN	CHEMBL1145349	1	Scientific Literature	Bioorg. Med. Chem. Lett.	2006	None
CHEMBL380328		0	399.35	1	5.18	50	N/C(=N\CC1CCCCC1)c1c(O)nsc1Nc1ccc(Cl)cc1Cl	IC50	'='	410.0	nM	6.39			UO_0000065	15.99	0.35	1.21	7.65	False	CHEMBL867341	Inhibition of MEK1	B	BAO_0000357	single protein format	Homo sapiens	None	None	None	None	CHEMBL3587	Dual specificity mitogen-activated protein kinase kinase 1	Homo sapiens	SINGLE PROTEIN	CHEMBL1145349	1	Scientific Literature	Bioorg. Med. Chem. Lett.	2006	None
CHEMBL269552		0	1630.88	None	None	20(meta)	CC[C@H](C)[C@H](NC(C)=O)C(=O)N[C@@H](CS)C(=O)N[C@H](C(=O)N[C@@H](Cc1c[nH]c2ccccc12)C(=O)N[C@@H](CCC(N)=O)C(=O)N[C@@H](CC(=O)O)C(=O)N[C@@H](Cc1cn(C)c2ccccc12)C(=O)NCC(=O)N[C@@H](C)C(=O)N[C@@H](Cc1c[nH]cn1)C(=O)N[C@@H](CCCN=C(N)N)C(=O)N[C@@H](CS)C(=O)N[C@H](C(=O)O)[C@@H](C)O)C(C)C	IC50	'>'	5000.0	nM				UO_0000065					False	CHEMBL867341	Inhibition of MEK1	B	BAO_0000357	single protein format	Homo sapiens	None	None	None	None	CHEMBL3587	Dual specificity mitogen-activated protein kinase kinase 1	Homo sapiens	SINGLE PROTEIN	CHEMBL1145349	1	Scientific Literature	Bioorg. Med. Chem. Lett.	2006	None
CHEMBL219860		0	1634.84	None	None	20(ortho)	CC[C@H](C)[C@H](NC(C)=O)C(=O)N[C@@H](CS)C(=O)N[C@H](C(=O)N[C@@H](Cc1c[nH]c2ccccc12)C(=O)N[C@@H](CCC(N)=O)C(=O)N[C@@H](CC(=O)O)C(=O)N[C@@H](Cc1c[nH]c2ccc(F)cc12)C(=O)NCC(=O)N[C@@H](C)C(=O)N[C@@H](Cc1c[nH]cn1)C(=O)N[C@@H](CCCN=C(N)N)C(=O)N[C@@H](CS)C(=O)N[C@H](C(=O)O)[C@@H](C)O)C(C)C	IC50	'>'	5000.0	nM				UO_0000065					False	CHEMBL867341	Inhibition of MEK1	B	BAO_0000357	single protein format	Homo sapiens	None	None	None	None	CHEMBL3587	Dual specificity mitogen-activated protein kinase kinase 1	Homo sapiens	SINGLE PROTEIN	CHEMBL1145349	1	Scientific Literature	Bioorg. Med. Chem. Lett.	2006	None
CHEMBL211382		0	242.26	0	2.34	24	N#Cc1ccc(Nc2snc(O)c2C#N)cc1	IC50	'>'	5000.0	nM				UO_0000065					False	CHEMBL867341	Inhibition of MEK1	B	BAO_0000357	single protein format	Homo sapiens	None	None	None	None	CHEMBL3587	Dual specificity mitogen-activated protein kinase kinase 1	Homo sapiens	SINGLE PROTEIN	CHEMBL1145349	1	Scientific Literature	Bioorg. Med. Chem. Lett.	2006	None
CHEMBL589630		0	433.41	0	4.66	22	NC(=O)c1c(-c2ccc(Oc3ccccc3)cc2)[nH]c(C(=O)c2c(F)cccc2F)c1N	IC50	'>'	10000.0	nM				UO_0000065					False	CHEMBL1049494	Inhibition of MEK1	B	BAO_0000357	single protein format	None	None	None	None	None	CHEMBL3587	Dual specificity mitogen-activated protein kinase kinase 1	Homo sapiens	SINGLE PROTEIN	CHEMBL1153156	1	Scientific Literature	Bioorg. Med. Chem. Lett.	2010	None
CHEMBL97724		0	290.35	0	3.64	59	N#Cc1c(N)[nH]c(Sc2ccc3ccccc3c2)c1C#N	IC50	'='	1400.0	nM	5.85			UO_0000065	20.16	0.38	2.21	6.55	False	CHEMBL711119	Non-competitive inhibition of the dual specificity kinase MEK	B	BAO_0000357	single protein format	None	None	None	None	None	CHEMBL3587	Dual specificity mitogen-activated protein kinase kinase 1	Homo sapiens	SINGLE PROTEIN	CHEMBL1130626	1	Scientific Literature	Bioorg. Med. Chem. Lett.	1998	None
CHEMBL374453	GSK-299115A	0	415.28	0	4.39	GSK299115A	CC1=C(C(=O)Nc2ccc3[nH]ncc3c2)C(c2ccc(Cl)c(Cl)c2)CC(=O)N1	Inhibition	'='	30.46	%				UO_0000187					False	CHEMBL1962207	GSK_PKIS: MEK1 mean inhibition at 1 uM [Nanosyn]	B	BAO_0000357	single protein format	None	None	None	None	None	CHEMBL3587	Dual specificity mitogen-activated protein kinase kinase 1	Homo sapiens	SINGLE PROTEIN	CHEMBL1961873	16	GSK Published Kinase Inhibitor Set			None
CHEMBL1794061	GW627834A	0	297.74	0	3.96	GW627834A	Cl.N#Cc1cccc(Nc2ncc(-c3ccccc3)o2)c1	Inhibition	'='	2.12	%				UO_0000187					False	CHEMBL1962207	GSK_PKIS: MEK1 mean inhibition at 1 uM [Nanosyn]	B	BAO_0000357	single protein format	None	None	None	None	None	CHEMBL3587	Dual specificity mitogen-activated protein kinase kinase 1	Homo sapiens	SINGLE PROTEIN	CHEMBL1961873	16	GSK Published Kinase Inhibitor Set			None
CHEMBL95758		0	380.50	0	3.12	3 (E,E-isomer)	N#CC(=C(\N)Sc1ccccc1N)/C(C#N)=C(/N)Sc1ccccc1N	IC50	'='	2600.0	nM	5.58			UO_0000065	14.68	0.29	2.47	3.68	False	CHEMBL711120	Inhibition of the dual specificity kinase MEK-1	B	BAO_0000357	single protein format	None	None	None	None	None	CHEMBL3587	Dual specificity mitogen-activated protein kinase kinase 1	Homo sapiens	SINGLE PROTEIN	CHEMBL1130626	1	Scientific Literature	Bioorg. Med. Chem. Lett.	1998	None
CHEMBL295316	PLUMBAGIN	0	188.18	0	1.72	SID26747815	CC1=CC(=O)c2c(O)cccc2C1=O	Potency	'='	12589.3	nM	4.90		Inconclusive	UO_0000065					False	CHEMBL1614327	PUBCHEM_BIOASSAY: Assay for Inhibitors of the ERK Signaling Pathway using a Homogeneous Screening Assay: MEK Inhibition. (Class of assay: confirmatory) [Related pubchem assays: 1454, 995 ]	F	BAO_0000019	assay format	Homo sapiens	None	None	None	None	CHEMBL3587	Dual specificity mitogen-activated protein kinase kinase 1	Homo sapiens	SINGLE PROTEIN	CHEMBL1201862	7	PubChem BioAssays			None
CHEMBL1082876		0	516.91	2	5.05	7a	C[C@H](O)CNc1nccc(-n2ccnc2-c2cccc(NC(=O)c3ccc(Cl)c(C(F)(F)F)c3)c2)n1	Inhibition	'<='	0.0	%				UO_0000187					False	CHEMBL1101929	Inhibition of MEK1 at 10 uM	B	BAO_0000357	single protein format	None	None	None	None	None	CHEMBL3587	Dual specificity mitogen-activated protein kinase kinase 1	Homo sapiens	SINGLE PROTEIN	CHEMBL1155370	1	Scientific Literature	Bioorg. Med. Chem. Lett.	2010	None
CHEMBL1794060	GW575533A	0	332.79	0	4.10	GW575533A	COc1ccc(Nc2ncc(-c3ccccc3)o2)cc1OC.Cl	Inhibition	'='	2.06	%				UO_0000187					False	CHEMBL1962207	GSK_PKIS: MEK1 mean inhibition at 1 uM [Nanosyn]	B	BAO_0000357	single protein format	None	None	None	None	None	CHEMBL3587	Dual specificity mitogen-activated protein kinase kinase 1	Homo sapiens	SINGLE PROTEIN	CHEMBL1961873	16	GSK Published Kinase Inhibitor Set			None
CHEMBL1909378		0	420.86	0	3.63	SB-431542-A	Cl.NC(=O)c1ccc(-c2nc(-c3ccccn3)c(-c3ccc4c(c3)OCO4)[nH]2)cc1	Inhibition	'='	3.95	%				UO_0000187					False	CHEMBL1962206	GSK_PKIS: MEK1 mean inhibition at 0.1 uM [Nanosyn]	B	BAO_0000357	single protein format	None	None	None	None	None	CHEMBL3587	Dual specificity mitogen-activated protein kinase kinase 1	Homo sapiens	SINGLE PROTEIN	CHEMBL1961873	16	GSK Published Kinase Inhibitor Set			None
CHEMBL1516890	GW441756X	0	275.31	0	3.07	GW441756X	Cn1cc(C=C2C(=O)Nc3cccnc32)c2ccccc21	Inhibition	'='	7.29	%				UO_0000187					False	CHEMBL1962207	GSK_PKIS: MEK1 mean inhibition at 1 uM [Nanosyn]	B	BAO_0000357	single protein format	None	None	None	None	None	CHEMBL3587	Dual specificity mitogen-activated protein kinase kinase 1	Homo sapiens	SINGLE PROTEIN	CHEMBL1961873	16	GSK Published Kinase Inhibitor Set			None
CHEMBL609010		0	1952.21	None	None	7	CO[C@@H]1[C@H](N(C)C(=O)CCC(=O)NCCC(=O)NCCC(=O)NCCC(=O)NCCC(=O)NCCC(=O)NCCC(=O)NCCC(=O)N[C@H]2CNC(=O)C[C@@H](C(N)=O)NC(=O)CNC(=O)[C@H](Cc3ccccc3)NC(=O)[C@H](C(C)C)NC(=O)[C@H](CCCNC(=N)N)NC(=O)[C@H](Cc3ccccc3)NC(=O)[C@H](C(C)C)NC2=O)C[C@H]2O[C@]1(C)n1c3ccccc3c3c4c(c5c6ccccc6n2c5c31)C(=O)NC4	Activity	'='	95.0	%				UO_0000187					False	CHEMBL1042471	Binding affinity to human MEK1 at 50 nM by cell-based competition binding assay relative to control in presence of DTT	B	BAO_0000219	cell-based format	Homo sapiens	None	None	None	None	CHEMBL3587	Dual specificity mitogen-activated protein kinase kinase 1	Homo sapiens	SINGLE PROTEIN	CHEMBL1152541	1	Scientific Literature	Bioorg. Med. Chem.	2009	None
CHEMBL3330255		0	406.47	0	3.06	32	NS(=O)(=O)c1cccc(-c2n[nH]c3ccc(NC(=O)Cc4ccccc4)cc23)c1	Inhibition	'='	54.0	%				UO_0000187					False	CHEMBL3369097	Inhibition of human MEK1 at 1 uM by radiometric Assay	B	BAO_0000357	single protein format	Homo sapiens	None	None	None	None	CHEMBL3587	Dual specificity mitogen-activated protein kinase kinase 1	Homo sapiens	SINGLE PROTEIN	CHEMBL3352261	1	Scientific Literature	Bioorg. Med. Chem.	2014	None
CHEMBL3330410		0	481.60	0	3.71	73	NS(=O)(=O)c1cccc(-c2n[nH]c3ccc(NC(=O)C(c4ccsc4)N4CCCC4)cc23)c1	Inhibition	'='	13.0	%				UO_0000187					False	CHEMBL3369097	Inhibition of human MEK1 at 1 uM by radiometric Assay	B	BAO_0000357	single protein format	Homo sapiens	None	None	None	None	CHEMBL3587	Dual specificity mitogen-activated protein kinase kinase 1	Homo sapiens	SINGLE PROTEIN	CHEMBL3352261	1	Scientific Literature	Bioorg. Med. Chem.	2014	None
CHEMBL595373		0	512.64	2	6.57	25	COc1cc2c(Oc3ccc(-c4nc5ccccc5s4)cc3)ncnc2cc1OCCCN1CCCC1	Residual activity	'='	59.0	%				UO_0000187					False	CHEMBL1041143	Residual activity of wild type MEK1 at 1 uM by microplate scintillation counting	B	BAO_0000357	single protein format	None	None	None	None	None	CHEMBL3587	Dual specificity mitogen-activated protein kinase kinase 1	Homo sapiens	SINGLE PROTEIN	CHEMBL1152560	1	Scientific Literature	Bioorg. Med. Chem.	2009	None
CHEMBL1909385	GW458787A	0	565.10	2	5.35	GW458787A	CS(=O)(=O)CCNCc1ccc(-c2ccc3ncnc(Nc4ccc(OCc5ccccc5)cc4)c3c2)o1.Cl	Inhibition	'='	2.75	%				UO_0000187					False	CHEMBL1962206	GSK_PKIS: MEK1 mean inhibition at 0.1 uM [Nanosyn]	B	BAO_0000357	single protein format	None	None	None	None	None	CHEMBL3587	Dual specificity mitogen-activated protein kinase kinase 1	Homo sapiens	SINGLE PROTEIN	CHEMBL1961873	16	GSK Published Kinase Inhibitor Set			None
CHEMBL378014		0	364.90	0	4.53	40	N/C(=N\CC1CCCCC1)c1c(O)nsc1Nc1cccc(Cl)c1	IC50	'='	500.0	nM	6.30			UO_0000065	17.27	0.36	1.77	7.54	False	CHEMBL867341	Inhibition of MEK1	B	BAO_0000357	single protein format	Homo sapiens	None	None	None	None	CHEMBL3587	Dual specificity mitogen-activated protein kinase kinase 1	Homo sapiens	SINGLE PROTEIN	CHEMBL1145349	1	Scientific Literature	Bioorg. Med. Chem. Lett.	2006	None
CHEMBL1909371	GW694590A	0	453.89	1	5.18	GW694590A	COC(=O)Nc1nc2cc(Oc3ccc(NC(=O)Nc4ccccc4)cc3)ccc2[nH]1.Cl	Inhibition	'='	2.45	%				UO_0000187					False	CHEMBL1962207	GSK_PKIS: MEK1 mean inhibition at 1 uM [Nanosyn]	B	BAO_0000357	single protein format	None	None	None	None	None	CHEMBL3587	Dual specificity mitogen-activated protein kinase kinase 1	Homo sapiens	SINGLE PROTEIN	CHEMBL1961873	16	GSK Published Kinase Inhibitor Set			None
CHEMBL385203		0	436.90	0	4.26	33	CC(CO)/N=C(\N)c1c(O)nsc1Nc1ccc(Oc2cccc(Cl)c2F)cc1	IC50	'='	145.0	nM	6.84			UO_0000065	15.65	0.32	2.58	6.05	False	CHEMBL873739	Inhibition of MEK-1 activity	B	BAO_0000357	single protein format	Homo sapiens	None	None	None	None	CHEMBL3587	Dual specificity mitogen-activated protein kinase kinase 1	Homo sapiens	SINGLE PROTEIN	CHEMBL1137237	1	Scientific Literature	Bioorg. Med. Chem. Lett.	2006	None
CHEMBL476732		0	389.46	0	3.97	17	O/N=C1\CCc2cc(-c3cc(CN4CCOCC4)oc3-c3ccncc3)ccc21	Inhibition	'='	12.0	%				UO_0000187					False	CHEMBL984691	Inhibition of human MEK1 at 10 uM	B	BAO_0000357	single protein format	Homo sapiens	None	None	None	None	CHEMBL3587	Dual specificity mitogen-activated protein kinase kinase 1	Homo sapiens	SINGLE PROTEIN	CHEMBL1155855	1	Scientific Literature	Bioorg. Med. Chem. Lett.	2008	None
CHEMBL37487		0	373.48	0	4.29	9	N#C/C(=C(/N)Sc1ccccc1N)c1cccc(C(O)c2ccccc2)c1	IC50	'='	30.0	nM	7.52			UO_0000065	20.14	0.38	3.23	7.83	False	CHEMBL729500	Inhibitory potency against mitogen activated protein kinase kinase 1	B	BAO_0000357	single protein format	None	None	None	None	None	CHEMBL3587	Dual specificity mitogen-activated protein kinase kinase 1	Homo sapiens	SINGLE PROTEIN	CHEMBL1147629	1	Scientific Literature	Bioorg. Med. Chem. Lett.	2004	None
CHEMBL24693		0	228.32	0	1.60	41	CCn1c(=O)sn(C2CCCCC2)c1=O	Inhibition	'<'	10.0	%				UO_0000187					False	CHEMBL920009	Inhibition of MEK1K at 10 uM	B	BAO_0000357	single protein format	Homo sapiens	None	None	None	None	CHEMBL3587	Dual specificity mitogen-activated protein kinase kinase 1	Homo sapiens	SINGLE PROTEIN	CHEMBL1139464	1	Scientific Literature	J. Med. Chem.	2005	None
CHEMBL367695		0	230.20	0	2.24	4	Fc1ccc(Oc2[nH]cnc3ncnc2-3)cc1	Inhibition	'='	0.0	%				UO_0000187					False	CHEMBL830657	Inhibition of human Mitogen activated protein kinase kinase 1 (MEK1) at 30 uM	B	BAO_0000357	single protein format	Homo sapiens	None	None	None	None	CHEMBL3587	Dual specificity mitogen-activated protein kinase kinase 1	Homo sapiens	SINGLE PROTEIN	CHEMBL1141882	1	Scientific Literature	J. Med. Chem.	2005	None
CHEMBL2012908		0	487.27	0	2.24	33	Cc1c(Nc2ccc(I)cc2F)c(C(=O)NOCCO)c2n(c1=O)CCC2	IC50	'='	38.0	nM	7.42			UO_0000065	15.23	0.38	5.18	8.01	False	CHEMBL2016104	Inhibition of MEK1-mediated ERK1 phosphorylation using IPTTPITTYFFFK-5FAM-COOH as substrate by fluorescent polarization assay	B	BAO_0000357	single protein format	None	None	None	None	None	CHEMBL3587	Dual specificity mitogen-activated protein kinase kinase 1	Homo sapiens	SINGLE PROTEIN	CHEMBL2010712	1	Scientific Literature	Bioorg. Med. Chem. Lett.	2012	None
CHEMBL2087076		0	456.22	0	2.70	1, G-894	O=C(NOCCO)c1ccc2[nH]ncc2c1Nc1ccc(I)cc1F	EC50	'='	0.2	nM	9.70			UO_0000065	21.26	0.53	7.00	9.77	False	CHEMBL2091986	Inhibition of MEK1-mediated ERK1 phosphorylation in human HCT116 cells after 2 hrs by immunoblotting method	B	BAO_0000219	cell-based format	Homo sapiens	None	None	HCT-116	None	CHEMBL3587	Dual specificity mitogen-activated protein kinase kinase 1	Homo sapiens	SINGLE PROTEIN	CHEMBL2086380	1	Scientific Literature	J. Med. Chem.	2012	CHEMBL3308372
CHEMBL284861		0	222.27	0	0.66	43	Cn1sc(=O)n(Cc2ccccc2)c1=O	Inhibition	'<'	10.0	%				UO_0000187					False	CHEMBL920009	Inhibition of MEK1K at 10 uM	B	BAO_0000357	single protein format	Homo sapiens	None	None	None	None	CHEMBL3587	Dual specificity mitogen-activated protein kinase kinase 1	Homo sapiens	SINGLE PROTEIN	CHEMBL1139464	1	Scientific Literature	J. Med. Chem.	2005	None
CHEMBL220227		0	282.32	0	4.67	1	CC(C)c1onc(-c2ccc(F)cc2)c1-c1ccncc1	Activity	'='	76.0	%				UO_0000187					False	CHEMBL1048068	Inhibition of MKK1 assessed as residual activity at 10 uM by Cherenkov counting relative to control in presence of 5 uM ATP	B	BAO_0000357	single protein format	None	None	None	None	None	CHEMBL3587	Dual specificity mitogen-activated protein kinase kinase 1	Homo sapiens	SINGLE PROTEIN	CHEMBL1155278	1	Scientific Literature	J. Med. Chem.	2009	None
CHEMBL3261158		0	456.21	0	1.63	7b	O=c1c2c(Nc3ccc(I)cc3F)cncc2ncn1C[C@@H](O)CO	IC50	'='	33.6	nM	7.47			UO_0000065	16.38	0.41	5.84	7.45	False	CHEMBL3266112	Inhibition of MEK1 (unknown origin)	B	BAO_0000357	single protein format	Homo sapiens	None	None	None	None	CHEMBL3587	Dual specificity mitogen-activated protein kinase kinase 1	Homo sapiens	SINGLE PROTEIN	CHEMBL3259516	1	Scientific Literature	Bioorg. Med. Chem. Lett.	2014	None
CHEMBL95905		0	363.47	0	4.01	6	N#CC(=C(/N)Sc1ccccc1N)/C(C#N)=C1\Nc2ccccc2S1	IC50	'='	3200.0	nM	5.50			UO_0000065	15.12	0.30	1.48	4.92	False	CHEMBL711119	Non-competitive inhibition of the dual specificity kinase MEK	B	BAO_0000357	single protein format	None	None	None	None	None	CHEMBL3587	Dual specificity mitogen-activated protein kinase kinase 1	Homo sapiens	SINGLE PROTEIN	CHEMBL1130626	1	Scientific Literature	Bioorg. Med. Chem. Lett.	1998	None
CHEMBL3261152		0	446.22	0	1.36	2b	Cc1ncc(Nc2ccc(I)cc2F)c(C(=O)NC[C@@H](O)CO)n1	IC50	'>'	1000.0	nM				UO_0000065					False	CHEMBL3266112	Inhibition of MEK1 (unknown origin)	B	BAO_0000357	single protein format	Homo sapiens	None	None	None	None	CHEMBL3587	Dual specificity mitogen-activated protein kinase kinase 1	Homo sapiens	SINGLE PROTEIN	CHEMBL3259516	1	Scientific Literature	Bioorg. Med. Chem. Lett.	2014	None
CHEMBL3261146		0	416.19	0	2.08	1d	O=C(NCCCO)c1ncncc1Nc1ccc(I)cc1F	IC50	'='	101.4	nM	6.99			UO_0000065	16.80	0.43	4.91	8.03	False	CHEMBL3266113	Inhibition of MEK1 in human COLO205 cells	B	BAO_0000219	cell-based format	Homo sapiens	None	None	COLO 205	None	CHEMBL3587	Dual specificity mitogen-activated protein kinase kinase 1	Homo sapiens	SINGLE PROTEIN	CHEMBL3259516	1	Scientific Literature	Bioorg. Med. Chem. Lett.	2014	CHEMBL3308348
CHEMBL30540		0	509.61	1	4.95	18	COc1cc2c(Nc3ccc(Cc4ccncc4)cc3)c(C#N)cnc2cc1OCCCN1CCOCC1	IC50	'='	650.0	nM	6.19			UO_0000065	12.14	0.22	1.24	6.69	False	CHEMBL675993	Inhibitory activity against Dual specificity mitogen-activated protein kinase kinase using direct MEK assay (which by-passes the need for activated Raf by using an activated GST-MEK)	B	BAO_0000357	single protein format	None	None	None	None	None	CHEMBL3587	Dual specificity mitogen-activated protein kinase kinase 1	Homo sapiens	SINGLE PROTEIN	CHEMBL1134081	1	Scientific Literature	Bioorg. Med. Chem. Lett.	2001	None
CHEMBL1788116		0	600.50	0	3.94	59	N#C/C(=C1/Nc2ccccc2S1)c1ccnc(NCCc2cccnc2)n1.O=C(O)C(F)(F)F.O=C(O)C(F)(F)F	IC50	'>'	10000.0	nM				UO_0000065					False	CHEMBL828560	Inhibition of mitogen activated protein kinase kinase 1 (MEK1)	B	BAO_0000357	single protein format	None	None	None	None	None	CHEMBL3587	Dual specificity mitogen-activated protein kinase kinase 1	Homo sapiens	SINGLE PROTEIN	CHEMBL1140315	1	Scientific Literature	J. Med. Chem.	2005	None
CHEMBL281662		0	509.61	1	4.95	20	COc1cc2c(Nc3ccc(Cc4ccccn4)cc3)c(C#N)cnc2cc1OCCCN1CCOCC1	IC50	'='	72.0	nM	7.14			UO_0000065	14.02	0.26	2.19	7.72	False	CHEMBL675993	Inhibitory activity against Dual specificity mitogen-activated protein kinase kinase using direct MEK assay (which by-passes the need for activated Raf by using an activated GST-MEK)	B	BAO_0000357	single protein format	None	None	None	None	None	CHEMBL3587	Dual specificity mitogen-activated protein kinase kinase 1	Homo sapiens	SINGLE PROTEIN	CHEMBL1134081	1	Scientific Literature	Bioorg. Med. Chem. Lett.	2001	None
CHEMBL213167		0	452.70	0	2.94	56	CC(CO)/N=C(\N)c1c(O)nsc1Nc1ccc(I)cc1Cl	IC50	'='	44.0	nM	7.36			UO_0000065	16.25	0.46	4.42	7.09	False	CHEMBL867341	Inhibition of MEK1	B	BAO_0000357	single protein format	Homo sapiens	None	None	None	None	CHEMBL3587	Dual specificity mitogen-activated protein kinase kinase 1	Homo sapiens	SINGLE PROTEIN	CHEMBL1145349	1	Scientific Literature	Bioorg. Med. Chem. Lett.	2006	None
CHEMBL604483		0	559.67	2	5.86	23	COc1cc2c(Oc3ccc(-c4nc5ccccc5s4)cc3F)ncnc2cc1OCCCN1CCN(C)CC1	Residual activity	'='	79.0	%				UO_0000187					False	CHEMBL1040685	Residual activity of wild type MEK1 at 0.1 uM by microplate scintillation counting	B	BAO_0000357	single protein format	None	None	None	None	None	CHEMBL3587	Dual specificity mitogen-activated protein kinase kinase 1	Homo sapiens	SINGLE PROTEIN	CHEMBL1152560	1	Scientific Literature	Bioorg. Med. Chem.	2009	None
CHEMBL371658		0	464.57	0	4.58	2b	N#Cc1cnc2cnc(NCCN3CCOCC3)cc2c1Nc1ccc(Cc2ccccc2)cc1	IC50	'='	630.0	nM	6.20			UO_0000065	13.35	0.24	1.62	7.20	False	CHEMBL860398	Inhibitory activity against MEK	B	BAO_0000357	single protein format	None	None	None	None	None	CHEMBL3587	Dual specificity mitogen-activated protein kinase kinase 1	Homo sapiens	SINGLE PROTEIN	CHEMBL1141937	1	Scientific Literature	Bioorg. Med. Chem. Lett.	2005	None
CHEMBL215803		0	403.44	0	2.91	14	C[C@@H]1C[C@H]2CN1CCn1nc3c(cccc3c1O)-c1nc3c(cccc3nc1O)O2	IC50	'>'	1000.0	nM				UO_0000065					False	CHEMBL910924	Inhibition of MEK1	B	BAO_0000357	single protein format	Homo sapiens	None	None	None	None	CHEMBL3587	Dual specificity mitogen-activated protein kinase kinase 1	Homo sapiens	SINGLE PROTEIN	CHEMBL1149510	1	Scientific Literature	Bioorg. Med. Chem. Lett.	2006	None
CHEMBL97586		0	410.52	0	3.98	37	COc1ccccc1S/C(N)=C(C#N)/C(C#N)=C(\N)Sc1ccccc1OC	IC50	'='	4500.0	nM	5.35			UO_0000065	13.02	0.26	1.37	4.53	False	CHEMBL711119	Non-competitive inhibition of the dual specificity kinase MEK	B	BAO_0000357	single protein format	None	None	None	None	None	CHEMBL3587	Dual specificity mitogen-activated protein kinase kinase 1	Homo sapiens	SINGLE PROTEIN	CHEMBL1130626	1	Scientific Literature	Bioorg. Med. Chem. Lett.	1998	None
CHEMBL380765		0	412.45	1	5.23	5b	CCOC(=O)c1cn2ncc(C#N)c(Nc3ccc(Oc4ccccc4)cc3)c2c1C	Activity	'>'	20.0	uM				UO_0000064					False	CHEMBL862237	Antiproliferative activity against MEK2 cells (Rat1 cells transformed by human MEK1 cDNA)	F	BAO_0000219	cell-based format	Homo sapiens	None	None	Rat1	None	CHEMBL3587	Dual specificity mitogen-activated protein kinase kinase 1	Homo sapiens	SINGLE PROTEIN	CHEMBL1148629	1	Scientific Literature	Bioorg. Med. Chem. Lett.	2006	CHEMBL3307665
CHEMBL382616		0	456.51	1	6.59	25	Cc1c(-c2nc3ccccc3[nH]2)cn2ncc(C#N)c(Nc3ccc(Oc4ccccc4)cc3)c12	IC50	'='	168.0	nM	6.78			UO_0000065	14.84	0.26	0.18	7.44	False	CHEMBL861916	Inhibitory activity against MEK	B	BAO_0000357	single protein format	None	None	None	None	None	CHEMBL3587	Dual specificity mitogen-activated protein kinase kinase 1	Homo sapiens	SINGLE PROTEIN	CHEMBL1148629	1	Scientific Literature	Bioorg. Med. Chem. Lett.	2006	None
CHEMBL203096		0	355.40	0	4.63	16	Cc1c(N)cn2ncc(C#N)c(Nc3ccc(Oc4ccccc4)cc3)c12	IC50	'='	190.0	nM	6.72			UO_0000065	18.91	0.34	2.09	7.61	False	CHEMBL861916	Inhibitory activity against MEK	B	BAO_0000357	single protein format	None	None	None	None	None	CHEMBL3587	Dual specificity mitogen-activated protein kinase kinase 1	Homo sapiens	SINGLE PROTEIN	CHEMBL1148629	1	Scientific Literature	Bioorg. Med. Chem. Lett.	2006	None
CHEMBL201269		0	430.46	0	4.51	7	CC(=O)NCc1cnn2cc(C(=O)O)c(C)c2c1Nc1ccc(Oc2ccccc2)cc1	IC50	'>'	25000.0	nM				UO_0000065					False	CHEMBL861916	Inhibitory activity against MEK	B	BAO_0000357	single protein format	None	None	None	None	None	CHEMBL3587	Dual specificity mitogen-activated protein kinase kinase 1	Homo sapiens	SINGLE PROTEIN	CHEMBL1148629	1	Scientific Literature	Bioorg. Med. Chem. Lett.	2006	None
CHEMBL410643		0	546.66	1	2.14	13	COC[C@H]1OC(=O)/C(=C/N(C)CCCN(C)C)C2=C(O)C(=O)C3=C([C@H](OC(C)=O)C[C@]4(C)[C@@H](O)CC[C@@H]34)[C@]21C	IC50	'>'	10000.0	nM				UO_0000065					False	CHEMBL950980	Inhibition of MEK1	B	BAO_0000357	single protein format	None	None	None	None	None	CHEMBL3587	Dual specificity mitogen-activated protein kinase kinase 1	Homo sapiens	SINGLE PROTEIN	CHEMBL1143164	1	Scientific Literature	J. Med. Chem.	2008	None
CHEMBL271190		0	547.65	1	2.35	8	COC[C@H]1OC(=O)/C(=C/N(CCO)C(C)(C)C)C2=C(O)C(=O)C3=C([C@H](OC(C)=O)C[C@]4(C)[C@@H](O)CC[C@@H]34)[C@]21C	IC50	'>'	10000.0	nM				UO_0000065					False	CHEMBL950980	Inhibition of MEK1	B	BAO_0000357	single protein format	None	None	None	None	None	CHEMBL3587	Dual specificity mitogen-activated protein kinase kinase 1	Homo sapiens	SINGLE PROTEIN	CHEMBL1143164	1	Scientific Literature	J. Med. Chem.	2008	None
CHEMBL35029		0	590.71	0	3.47	51	N#C/C(=C(/N)Sc1ccccc1N)c1cccc(C(O)c2ccc(-c3nn[nH]n3)cc2)c1.OCCN(CCO)CCO	IC50	'='	35.0	nM	7.46			UO_0000065	16.89	0.32	3.99	4.95	False	CHEMBL729500	Inhibitory potency against mitogen activated protein kinase kinase 1	B	BAO_0000357	single protein format	None	None	None	None	None	CHEMBL3587	Dual specificity mitogen-activated protein kinase kinase 1	Homo sapiens	SINGLE PROTEIN	CHEMBL1147629	1	Scientific Literature	Bioorg. Med. Chem. Lett.	2004	None
CHEMBL514554		0	491.50	0	4.14	PF-228	CS(=O)(=O)c1cccc(CNc2nc(Nc3ccc4c(c3)CCC(=O)N4)ncc2C(F)(F)F)c1	Inhibition	'='	20.0	%				UO_0000187					False	CHEMBL941333	Inhibition of human MEK1 at 1 uM	B	BAO_0000357	single protein format	Homo sapiens	None	None	None	None	CHEMBL3587	Dual specificity mitogen-activated protein kinase kinase 1	Homo sapiens	SINGLE PROTEIN	CHEMBL1156453	1	Scientific Literature	J. Biol. Chem.	2007	None
CHEMBL244488		0	452.17	0	3.11	9	O=C(NOCCO)c1ccc(F)c(F)c1Nc1ccc(I)cc1F	IC50	'='	2.0	nM	8.70			UO_0000065	19.24	0.50	5.59	12.32	False	CHEMBL2341896	Inhibition of MEK1 (unknown origin)	B	BAO_0000357	single protein format	Homo sapiens	None	None	None	None	CHEMBL3587	Dual specificity mitogen-activated protein kinase kinase 1	Homo sapiens	SINGLE PROTEIN	CHEMBL2331110	1	Scientific Literature	J. Med. Chem.	2013	None
CHEMBL34704		0	380.50	0	3.12	U-0126	N#CC(=C(/N)Sc1ccccc1N)/C(C#N)=C(\N)Sc1ccccc1N	IC50	'='	13000.0	nM	4.89			UO_0000065	12.84	0.26	1.77	3.22	False	CHEMBL731427	Inhibition of Mitogen activated protein kinase kinase 1 (MKK1)	B	BAO_0000357	single protein format	None	None	None	None	None	CHEMBL3587	Dual specificity mitogen-activated protein kinase kinase 1	Homo sapiens	SINGLE PROTEIN	CHEMBL1146605	1	Scientific Literature	J. Med. Chem.	2003	None
CHEMBL212968		0	372.35	0	4.77	75	CC(C)(C)c1nnc2ccc(-c3ocnc3-c3cc(F)c(F)cc3F)cn12	IC50	'>'	10000.0	nM				UO_0000065					False	CHEMBL867949	Inhibition of MKK1	B	BAO_0000357	single protein format	Homo sapiens	None	None	None	None	CHEMBL3587	Dual specificity mitogen-activated protein kinase kinase 1	Homo sapiens	SINGLE PROTEIN	CHEMBL1145312	1	Scientific Literature	Bioorg. Med. Chem. Lett.	2006	None
CHEMBL1909396	GW768505A	0	573.93	2	6.95	GW768505A	COc1ccc(-c2oc3ncnc(N)c3c2-c2ccc(NC(=O)Nc3cc(C(F)(F)F)ccc3F)cc2)cc1.Cl	Inhibition	'='	7.26	%				UO_0000187					False	CHEMBL1962207	GSK_PKIS: MEK1 mean inhibition at 1 uM [Nanosyn]	B	BAO_0000357	single protein format	None	None	None	None	None	CHEMBL3587	Dual specificity mitogen-activated protein kinase kinase 1	Homo sapiens	SINGLE PROTEIN	CHEMBL1961873	16	GSK Published Kinase Inhibitor Set			None
CHEMBL361237	GW785804X	0	322.37	0	4.14	GW785804X	Nc1nc(-c2ccc(F)cc2)c(-c2ccc3ncccc3n2)s1	Inhibition	'='	4.31	%				UO_0000187					False	CHEMBL1962207	GSK_PKIS: MEK1 mean inhibition at 1 uM [Nanosyn]	B	BAO_0000357	single protein format	None	None	None	None	None	CHEMBL3587	Dual specificity mitogen-activated protein kinase kinase 1	Homo sapiens	SINGLE PROTEIN	CHEMBL1961873	16	GSK Published Kinase Inhibitor Set			None
CHEMBL185939	GW828525X	0	490.45	1	5.39	GW828525X	FC(F)(F)c1ccc(-c2nn3ncccc3c2-c2ccnc(Nc3ccc4c(c3)OCCO4)n2)cc1	Inhibition	'='	-1.13	%				UO_0000187					False	CHEMBL1962207	GSK_PKIS: MEK1 mean inhibition at 1 uM [Nanosyn]	B	BAO_0000357	single protein format	None	None	None	None	None	CHEMBL3587	Dual specificity mitogen-activated protein kinase kinase 1	Homo sapiens	SINGLE PROTEIN	CHEMBL1961873	16	GSK Published Kinase Inhibitor Set			None
CHEMBL202891	GW679410X	0	328.38	0	4.21	GW679410X	COc1ccc(-c2cc(-c3c[nH]nc3-c3ccccn3)ccn2)cc1	Inhibition	'='	6.36	%				UO_0000187					False	CHEMBL1962206	GSK_PKIS: MEK1 mean inhibition at 0.1 uM [Nanosyn]	B	BAO_0000357	single protein format	None	None	None	None	None	CHEMBL3587	Dual specificity mitogen-activated protein kinase kinase 1	Homo sapiens	SINGLE PROTEIN	CHEMBL1961873	16	GSK Published Kinase Inhibitor Set			None
CHEMBL289134		0	387.51	0	4.60	19	Cc1cccc(C(O)c2cccc(/C(C#N)=C(\N)Sc3ccc(N)cc3)c2)c1	IC50	'='	503.0	nM	6.30			UO_0000065	16.25	0.31	1.70	6.56	False	CHEMBL729500	Inhibitory potency against mitogen activated protein kinase kinase 1	B	BAO_0000357	single protein format	None	None	None	None	None	CHEMBL3587	Dual specificity mitogen-activated protein kinase kinase 1	Homo sapiens	SINGLE PROTEIN	CHEMBL1147629	1	Scientific Literature	Bioorg. Med. Chem. Lett.	2004	None
CHEMBL417693		0	413.51	0	3.75	34	N#C/C(=C(/N)Sc1ccc(N)cc1N)c1cccc(C(O)c2ccc(C#N)cc2)c1	IC50	'='	53.0	nM	7.28			UO_0000065	17.60	0.33	3.53	4.99	False	CHEMBL729500	Inhibitory potency against mitogen activated protein kinase kinase 1	B	BAO_0000357	single protein format	None	None	None	None	None	CHEMBL3587	Dual specificity mitogen-activated protein kinase kinase 1	Homo sapiens	SINGLE PROTEIN	CHEMBL1147629	1	Scientific Literature	Bioorg. Med. Chem. Lett.	2004	None
CHEMBL346551		0	264.28	0	2.17	SKF-62604	O=C1NC(=O)C(c2ccccc2)=C1Nc1ccccc1	Inhibition	'='	6.95	%				UO_0000187					False	CHEMBL1962206	GSK_PKIS: MEK1 mean inhibition at 0.1 uM [Nanosyn]	B	BAO_0000357	single protein format	None	None	None	None	None	CHEMBL3587	Dual specificity mitogen-activated protein kinase kinase 1	Homo sapiens	SINGLE PROTEIN	CHEMBL1961873	16	GSK Published Kinase Inhibitor Set			None
CHEMBL282976		0	514.67	2	6.08	16	COc1cc2c(Nc3ccc(CC4CCCCC4)cc3)c(C#N)cnc2cc1OCCCN1CCOCC1	IC50	'='	200.0	nM	6.70			UO_0000065	13.02	0.24	0.62	8.41	False	CHEMBL672143	Inhibitory activity against Dual specificity mitogen-activated protein kinase kinase using coupled MEK assay (which uses activated Raf to activate an inactivate GST-MEK)	B	BAO_0000357	single protein format	None	None	None	None	None	CHEMBL3587	Dual specificity mitogen-activated protein kinase kinase 1	Homo sapiens	SINGLE PROTEIN	CHEMBL1134081	1	Scientific Literature	Bioorg. Med. Chem. Lett.	2001	None
CHEMBL1909341	GW641155A	0	364.83	1	5.88	GW641155A	Cl.c1ccc(Oc2ccc(Nc3ncc(-c4ccccc4)o3)cc2)cc1	Inhibition	'='	0.88	%				UO_0000187					False	CHEMBL1962206	GSK_PKIS: MEK1 mean inhibition at 0.1 uM [Nanosyn]	B	BAO_0000357	single protein format	None	None	None	None	None	CHEMBL3587	Dual specificity mitogen-activated protein kinase kinase 1	Homo sapiens	SINGLE PROTEIN	CHEMBL1961873	16	GSK Published Kinase Inhibitor Set			None
CHEMBL38335		0	387.51	0	4.60	21	Cc1ccc(C(O)c2cccc(/C(C#N)=C(\N)Sc3ccc(N)cc3)c2)cc1	IC50	'='	390.0	nM	6.41			UO_0000065	16.54	0.31	1.81	6.67	False	CHEMBL729500	Inhibitory potency against mitogen activated protein kinase kinase 1	B	BAO_0000357	single protein format	None	None	None	None	None	CHEMBL3587	Dual specificity mitogen-activated protein kinase kinase 1	Homo sapiens	SINGLE PROTEIN	CHEMBL1147629	1	Scientific Literature	Bioorg. Med. Chem. Lett.	2004	None
CHEMBL265786		0	542.60	1	4.94	15c	COc1ccccc1Oc1ccc(Nc2c(C#N)cnn3cc(NC(=O)OCCN4CCOCC4)c(C)c23)cc1	Activity	'='	3.67	uM				UO_0000064					False	CHEMBL862237	Antiproliferative activity against MEK2 cells (Rat1 cells transformed by human MEK1 cDNA)	F	BAO_0000219	cell-based format	Homo sapiens	None	None	Rat1	None	CHEMBL3587	Dual specificity mitogen-activated protein kinase kinase 1	Homo sapiens	SINGLE PROTEIN	CHEMBL1148629	1	Scientific Literature	Bioorg. Med. Chem. Lett.	2006	CHEMBL3307665
CHEMBL378385		0	511.59	1	4.50	14b	Cc1c(NC(=O)NCCN2CCOCC2)cn2ncc(C#N)c(Nc3ccc(Oc4ccccc4)cc3)c12	IC50	'='	36.0	nM	7.44			UO_0000065	14.55	0.27	2.94	6.42	False	CHEMBL861916	Inhibitory activity against MEK	B	BAO_0000357	single protein format	None	None	None	None	None	CHEMBL3587	Dual specificity mitogen-activated protein kinase kinase 1	Homo sapiens	SINGLE PROTEIN	CHEMBL1148629	1	Scientific Literature	Bioorg. Med. Chem. Lett.	2006	None
CHEMBL201251		0	356.39	0	4.76	23	Cc1c(O)cn2ncc(C#N)c(Nc3ccc(Oc4ccccc4)cc3)c12	IC50	'='	181.0	nM	6.74			UO_0000065	18.92	0.34	1.98	8.16	False	CHEMBL861916	Inhibitory activity against MEK	B	BAO_0000357	single protein format	None	None	None	None	None	CHEMBL3587	Dual specificity mitogen-activated protein kinase kinase 1	Homo sapiens	SINGLE PROTEIN	CHEMBL1148629	1	Scientific Literature	Bioorg. Med. Chem. Lett.	2006	None
CHEMBL1933279		0	373.42	0	2.91	4	Cn1c(NC(=O)c2ccc3cc4n(c3c2)CCCNC4=O)nc2ccccc21	Inhibition	'<'	80.0	%				UO_0000187					False	CHEMBL1936348	Inhibition of human MEK1 at 3 uM	B	BAO_0000357	single protein format	Homo sapiens	None	None	None	None	CHEMBL3587	Dual specificity mitogen-activated protein kinase kinase 1	Homo sapiens	SINGLE PROTEIN	CHEMBL1933005	1	Scientific Literature	Bioorg. Med. Chem. Lett.	2012	None
CHEMBL258844		0	551.65	2	6.32	Akt-I-1,2	O=c1[nH]c2ccccc2n1C1CCN(Cc2ccc(-c3nc4cc5[nH]cnc5cc4nc3-c3ccccc3)cc2)CC1	Activity	'='	76.0	%				UO_0000187					False	CHEMBL1060147	Percentage MKK1 activity remaining in the presence of 10uM inhibitor	B	BAO_0000357	single protein format	Homo sapiens	None	None	None	None	CHEMBL3587	Dual specificity mitogen-activated protein kinase kinase 1	Homo sapiens	SINGLE PROTEIN	CHEMBL1150976	1	Scientific Literature	Biochem. J.	2007	None
CHEMBL572878	TOZASERTIB	2	464.60	0	3.50	VX-680/MK-0457	Cc1cc(Nc2cc(N3CCN(C)CC3)nc(Sc3ccc(NC(=O)C4CC4)cc3)n2)n[nH]1	Activity	'='	48.0	%			Antagonist	UO_0000187					False	CHEMBL1062820	Percentage MKK1 activity remaining in the presence of 1uM inhibitor	B	BAO_0000357	single protein format	Homo sapiens	None	None	None	None	CHEMBL3587	Dual specificity mitogen-activated protein kinase kinase 1	Homo sapiens	SINGLE PROTEIN	CHEMBL1150976	1	Scientific Literature	Biochem. J.	2007	None
CHEMBL583042		0	500.36	2	5.43	11e	Cc1cnc(Nc2ccc(F)cc2Cl)nc1-c1c[nH]c(C(=O)N[C@H](CO)c2cccc(Cl)c2)c1	Ki	'>'	4000.0	nM				UO_0000065					False	CHEMBL1038682	Inhibition of MEK1	B	BAO_0000357	single protein format	None	None	None	None	None	CHEMBL3587	Dual specificity mitogen-activated protein kinase kinase 1	Homo sapiens	SINGLE PROTEIN	CHEMBL1154622	1	Scientific Literature	J. Med. Chem.	2009	None
CHEMBL576982	QUIZARTINIB	3	560.68	2	5.86	AC220	CC(C)(C)c1cc(NC(=O)Nc2ccc(-c3cn4c(n3)sc3cc(OCCN5CCOCC5)ccc34)cc2)no1	Kd	'>'	10000.0	nM				UO_0000065					False	CHEMBL1908590	Binding constant for MEK1 kinase domain	B	BAO_0000357	single protein format	None	None	None	None	None	CHEMBL3587	Dual specificity mitogen-activated protein kinase kinase 1	Homo sapiens	SINGLE PROTEIN	CHEMBL1908390	1	Scientific Literature	Nat. Biotechnol.	2011	None
CHEMBL316536		0	255.31	0	2.07	11	N#Cc1c(N)[nH]c(Sc2ccccc2N)c1C#N	IC50	'='	13500.0	nM	4.87			UO_0000065	19.07	0.37	2.80	4.22	False	CHEMBL711119	Non-competitive inhibition of the dual specificity kinase MEK	B	BAO_0000357	single protein format	None	None	None	None	None	CHEMBL3587	Dual specificity mitogen-activated protein kinase kinase 1	Homo sapiens	SINGLE PROTEIN	CHEMBL1130626	1	Scientific Literature	Bioorg. Med. Chem. Lett.	1998	None
CHEMBL485598	GSK-317354A	0	494.45	1	5.12	GSK317354A	CC1=C(C(=O)Nc2ccc3[nH]ncc3c2)C(c2ccc(F)cc2)N=C(c2ccc(C(F)(F)F)nc2)N1	Inhibition	'='	-0.07	%				UO_0000187					False	CHEMBL1962206	GSK_PKIS: MEK1 mean inhibition at 0.1 uM [Nanosyn]	B	BAO_0000357	single protein format	None	None	None	None	None	CHEMBL3587	Dual specificity mitogen-activated protein kinase kinase 1	Homo sapiens	SINGLE PROTEIN	CHEMBL1961873	16	GSK Published Kinase Inhibitor Set			None
CHEMBL31384		0	431.88	1	6.31	8	COc1cc2ncc(C#N)c(Nc3ccc(Oc4ccc(Cl)cc4)cc3)c2cc1OC	IC50	'='	43.0	nM	7.37			UO_0000065	17.06	0.32	1.06	9.64	False	CHEMBL672143	Inhibitory activity against Dual specificity mitogen-activated protein kinase kinase using coupled MEK assay (which uses activated Raf to activate an inactivate GST-MEK)	B	BAO_0000357	single protein format	None	None	None	None	None	CHEMBL3587	Dual specificity mitogen-activated protein kinase kinase 1	Homo sapiens	SINGLE PROTEIN	CHEMBL1134081	1	Scientific Literature	Bioorg. Med. Chem. Lett.	2001	None
CHEMBL100473	U-0126	0	380.50	0	3.12	2 (Z,E-isomer)	N#CC(=C(/N)Sc1ccccc1N)/C(C#N)=C(/N)Sc1ccccc1N	IC50	'='	500.0	nM	6.30			UO_0000065	16.56	0.33	3.18	4.15	False	CHEMBL711119	Non-competitive inhibition of the dual specificity kinase MEK	B	BAO_0000357	single protein format	None	None	None	None	None	CHEMBL3587	Dual specificity mitogen-activated protein kinase kinase 1	Homo sapiens	SINGLE PROTEIN	CHEMBL1130626	1	Scientific Literature	Bioorg. Med. Chem. Lett.	1998	None
CHEMBL33906		0	423.54	1	5.45	13	N#C/C(=C(/N)Sc1ccccc1N)c1cccc(C(O)c2cccc3ccccc23)c1	IC50	'='	47.0	nM	7.33			UO_0000065	17.30	0.32	1.88	7.63	False	CHEMBL729500	Inhibitory potency against mitogen activated protein kinase kinase 1	B	BAO_0000357	single protein format	None	None	None	None	None	CHEMBL3587	Dual specificity mitogen-activated protein kinase kinase 1	Homo sapiens	SINGLE PROTEIN	CHEMBL1147629	1	Scientific Literature	Bioorg. Med. Chem. Lett.	2004	None
CHEMBL2087081		0	466.25	0	4.12	14	O=C(NOCC1CC1)c1ccc2[nH]ncc2c1Nc1ccc(I)cc1F	EC50	'='	1.5	nM	8.82			UO_0000065	18.93	0.46	4.70	11.16	False	CHEMBL2091986	Inhibition of MEK1-mediated ERK1 phosphorylation in human HCT116 cells after 2 hrs by immunoblotting method	B	BAO_0000219	cell-based format	Homo sapiens	None	None	HCT-116	None	CHEMBL3587	Dual specificity mitogen-activated protein kinase kinase 1	Homo sapiens	SINGLE PROTEIN	CHEMBL2086380	1	Scientific Literature	J. Med. Chem.	2012	CHEMBL3308372
CHEMBL1081678		0	438.23	0	3.05	12r	Cc1cc(OCc2ccc(F)cc2F)c(Br)c(=O)n1-c1cnc(CO)cn1	Inhibition	'<'	50.0	%				UO_0000187					False	CHEMBL1100379	Inhibition of MEK1 at 10 uM	B	BAO_0000357	single protein format	None	None	None	None	None	CHEMBL3587	Dual specificity mitogen-activated protein kinase kinase 1	Homo sapiens	SINGLE PROTEIN	CHEMBL1154277	1	Scientific Literature	Bioorg. Med. Chem. Lett.	2009	None
CHEMBL608532		0	537.62	2	5.61	KT-5720	CCCCCCOC(=O)[C@@]1(O)C[C@H]2O[C@]1(C)n1c3ccccc3c3c4c(c5c6ccccc6n2c5c31)C(=O)NC4	Activity	'='	16.0	%			Antagonist	UO_0000187					False	CHEMBL1062820	Percentage MKK1 activity remaining in the presence of 1uM inhibitor	B	BAO_0000357	single protein format	Homo sapiens	None	None	None	None	CHEMBL3587	Dual specificity mitogen-activated protein kinase kinase 1	Homo sapiens	SINGLE PROTEIN	CHEMBL1150976	1	Scientific Literature	Biochem. J.	2007	None
CHEMBL408732		0	308.34	0	2.98	SB-711237	COc1ccc(-c2ccc3c(NC(=O)C4CC4)n[nH]c3n2)cc1	Inhibition	'='	2.82	%				UO_0000187					False	CHEMBL1962206	GSK_PKIS: MEK1 mean inhibition at 0.1 uM [Nanosyn]	B	BAO_0000357	single protein format	None	None	None	None	None	CHEMBL3587	Dual specificity mitogen-activated protein kinase kinase 1	Homo sapiens	SINGLE PROTEIN	CHEMBL1961873	16	GSK Published Kinase Inhibitor Set			None
CHEMBL95728		0	419.36	1	5.27	26	N#CC(=C(/N)Sc1ccc(Cl)cc1)/C(C#N)=C(\N)Sc1ccc(Cl)cc1	IC50	'='	2100.0	nM	5.68			UO_0000065	13.54	0.30	0.41	5.70	False	CHEMBL711119	Non-competitive inhibition of the dual specificity kinase MEK	B	BAO_0000357	single protein format	None	None	None	None	None	CHEMBL3587	Dual specificity mitogen-activated protein kinase kinase 1	Homo sapiens	SINGLE PROTEIN	CHEMBL1130626	1	Scientific Literature	Bioorg. Med. Chem. Lett.	1998	None
CHEMBL37871		0	357.48	0	4.80	7	N#C/C(=C(/N)Sc1ccccc1N)c1cccc(Cc2ccccc2)c1	IC50	'='	40.0	nM	7.40			UO_0000065	20.69	0.39	2.60	9.76	False	CHEMBL729500	Inhibitory potency against mitogen activated protein kinase kinase 1	B	BAO_0000357	single protein format	None	None	None	None	None	CHEMBL3587	Dual specificity mitogen-activated protein kinase kinase 1	Homo sapiens	SINGLE PROTEIN	CHEMBL1147629	1	Scientific Literature	Bioorg. Med. Chem. Lett.	2004	None
CHEMBL29714		0	526.66	2	6.11	14	COc1cc2c(Nc3ccc(Sc4ccccc4)cc3)c(C#N)cnc2cc1OCCCN1CCOCC1	IC50	'='	1.1	nM	8.96			UO_0000065	17.01	0.32	2.85	11.25	False	CHEMBL672143	Inhibitory activity against Dual specificity mitogen-activated protein kinase kinase using coupled MEK assay (which uses activated Raf to activate an inactivate GST-MEK)	B	BAO_0000357	single protein format	None	None	None	None	None	CHEMBL3587	Dual specificity mitogen-activated protein kinase kinase 1	Homo sapiens	SINGLE PROTEIN	CHEMBL1134081	1	Scientific Literature	Bioorg. Med. Chem. Lett.	2001	None
CHEMBL2087492		0	487.59	1	-0.01	32	Cc1c(CN2CCN(S(C)(=O)=O)CC2)nc2c(N3CCOCC3)nc(-c3cnc(N)nc3)cn12	Inhibition	'<'	30.0	%				UO_0000187					False	CHEMBL2092355	Inhibition of MEK1 at 1 uM	B	BAO_0000357	single protein format	None	None	None	None	None	CHEMBL3587	Dual specificity mitogen-activated protein kinase kinase 1	Homo sapiens	SINGLE PROTEIN	CHEMBL2086238	1	Scientific Literature	Bioorg. Med. Chem. Lett.	2012	None
CHEMBL189584	PD-173074	0	523.68	2	5.16	2, PD-173074	CCN(CC)CCCCNc1ncc2cc(-c3cc(OC)cc(OC)c3)c(NC(=O)NC(C)(C)C)nc2n1	IC50	'>'	50000.0	nM				UO_0000065					False	CHEMBL2090019	Inhibition of MEK1 fused with GST by autoradiography	B	BAO_0000357	single protein format	None	None	None	None	None	CHEMBL3587	Dual specificity mitogen-activated protein kinase kinase 1	Homo sapiens	SINGLE PROTEIN	CHEMBL2086247	1	Scientific Literature	J. Med. Chem.	2012	None
CHEMBL2376665		0	574.35	1	4.08	27	CNS(=O)(=O)Nc1cccc(Oc2cc(F)cc(Nc3ccc(I)cc3F)c2C(N)=O)c1	IC50	'='	22.0	nM	7.66			UO_0000065	13.33	0.33	3.58	6.25	False	CHEMBL2379959	Inhibition of MEK1 (unknown origin) after 2 hrs by fluorescence assay	B	BAO_0000357	single protein format	Homo sapiens	None	None	None	None	CHEMBL3587	Dual specificity mitogen-activated protein kinase kinase 1	Homo sapiens	SINGLE PROTEIN	CHEMBL2375237	1	Scientific Literature	Bioorg. Med. Chem. Lett.	2013	None
CHEMBL481943		0	440.59	1	5.86	35g	COCCn1c(SC)nc(-c2ccc(F)cc2)c1-c1ccnc(NC2CCCCC2)c1	Inhibition	'='	0.0	%				UO_0000187					False	CHEMBL1013123	Inhibition of human MEK1 at 10 uM	B	BAO_0000357	single protein format	Homo sapiens	None	None	None	None	CHEMBL3587	Dual specificity mitogen-activated protein kinase kinase 1	Homo sapiens	SINGLE PROTEIN	CHEMBL1155084	1	Scientific Literature	J. Med. Chem.	2008	None
CHEMBL71191		0	266.30	0	3.31	Tyrphostin AG-1296	COc1cc2ncc(-c3ccccc3)nc2cc1OC	Residual Activity	'='	114.0	%				UO_0000187					False	CHEMBL2219261	Millipore: Percentage of residual kinase activity of MAP2K1 at 1uM relative to control. Control inhibitor: Phosphoric acid* at 0.3uM. Buffer: 50 mM Tris pH 7.5, 0.2 mM EGTA, 0.1% ?-mercaptoethanol, 0.01% Brij-35	B	BAO_0000357	single protein format	Homo sapiens	None	None	None	None	CHEMBL3587	Dual specificity mitogen-activated protein kinase kinase 1	Homo sapiens	SINGLE PROTEIN	CHEMBL2218924	1	Scientific Literature	Biochem. J.	2013	None
CHEMBL28324		0	721.86	2	5.13	KN_62	CN([C@@H](Cc1ccc(OS(=O)(=O)c2cccc3cnccc23)cc1)C(=O)N1CCN(c2ccccc2)CC1)S(=O)(=O)c1cccc2cnccc12	Residual Activity	'='	107.0	%				UO_0000187					False	CHEMBL2219261	Millipore: Percentage of residual kinase activity of MAP2K1 at 1uM relative to control. Control inhibitor: Phosphoric acid* at 0.3uM. Buffer: 50 mM Tris pH 7.5, 0.2 mM EGTA, 0.1% ?-mercaptoethanol, 0.01% Brij-35	B	BAO_0000357	single protein format	Homo sapiens	None	None	None	None	CHEMBL3587	Dual specificity mitogen-activated protein kinase kinase 1	Homo sapiens	SINGLE PROTEIN	CHEMBL2218924	1	Scientific Literature	Biochem. J.	2013	None
CHEMBL126077	INDIRUBIN-3-MONOXIME	0	277.28	0	4.42	Indirubin_oxime	O=Nc1c(-c2c(O)[nH]c3ccccc23)[nH]c2ccccc12	Residual Activity	'='	64.0	%				UO_0000187					False	CHEMBL2219261	Millipore: Percentage of residual kinase activity of MAP2K1 at 1uM relative to control. Control inhibitor: Phosphoric acid* at 0.3uM. Buffer: 50 mM Tris pH 7.5, 0.2 mM EGTA, 0.1% ?-mercaptoethanol, 0.01% Brij-35	B	BAO_0000357	single protein format	Homo sapiens	None	None	None	None	CHEMBL3587	Dual specificity mitogen-activated protein kinase kinase 1	Homo sapiens	SINGLE PROTEIN	CHEMBL2218924	1	Scientific Literature	Biochem. J.	2013	None
CHEMBL258805	SU-9516	1	241.25	0	1.91	SU9516	COc1ccc2c(c1)/C(=C/c1cnc[nH]1)C(=O)N2	Residual Activity	'='	11.0	%				UO_0000187					False	CHEMBL2219262	Millipore: Percentage of residual kinase activity of MAP2K1 at 10uM relative to control. Control inhibitor: Phosphoric acid* at 0.3uM. Buffer: 50 mM Tris pH 7.5, 0.2 mM EGTA, 0.1% ?-mercaptoethanol, 0.01% Brij-35	B	BAO_0000357	single protein format	Homo sapiens	None	None	None	None	CHEMBL3587	Dual specificity mitogen-activated protein kinase kinase 1	Homo sapiens	SINGLE PROTEIN	CHEMBL2218924	1	Scientific Literature	Biochem. J.	2013	None
CHEMBL261491		0	442.52	0	3.65	Go-6983	COc1ccc2c(c1)c(C1=C(c3c[nH]c4ccccc34)C(=O)NC1=O)cn2CCCN(C)C	Residual Activity	'='	75.0	%				UO_0000187					False	CHEMBL2219262	Millipore: Percentage of residual kinase activity of MAP2K1 at 10uM relative to control. Control inhibitor: Phosphoric acid* at 0.3uM. Buffer: 50 mM Tris pH 7.5, 0.2 mM EGTA, 0.1% ?-mercaptoethanol, 0.01% Brij-35	B	BAO_0000357	single protein format	Homo sapiens	None	None	None	None	CHEMBL3587	Dual specificity mitogen-activated protein kinase kinase 1	Homo sapiens	SINGLE PROTEIN	CHEMBL2218924	1	Scientific Literature	Biochem. J.	2013	None
CHEMBL286721	AMINOPURVALANOL	0	403.92	0	3.82	Aminopurvalanol	CC(C)[C@H](CO)Nc1nc(Nc2cc(N)cc(Cl)c2)c2ncn(C(C)C)c2n1	Residual Activity	'='	99.0	%				UO_0000187					False	CHEMBL2219261	Millipore: Percentage of residual kinase activity of MAP2K1 at 1uM relative to control. Control inhibitor: Phosphoric acid* at 0.3uM. Buffer: 50 mM Tris pH 7.5, 0.2 mM EGTA, 0.1% ?-mercaptoethanol, 0.01% Brij-35	B	BAO_0000357	single protein format	Homo sapiens	None	None	None	None	CHEMBL3587	Dual specificity mitogen-activated protein kinase kinase 1	Homo sapiens	SINGLE PROTEIN	CHEMBL2218924	1	Scientific Literature	Biochem. J.	2013	None
CHEMBL191384		0	372.46	0	3.94	AS-601245	N#C/C(=C1/Nc2ccccc2S1)c1ccnc(NCCc2cccnc2)n1	Residual Activity	'='	91.0	%				UO_0000187					False	CHEMBL2219261	Millipore: Percentage of residual kinase activity of MAP2K1 at 1uM relative to control. Control inhibitor: Phosphoric acid* at 0.3uM. Buffer: 50 mM Tris pH 7.5, 0.2 mM EGTA, 0.1% ?-mercaptoethanol, 0.01% Brij-35	B	BAO_0000357	single protein format	Homo sapiens	None	None	None	None	CHEMBL3587	Dual specificity mitogen-activated protein kinase kinase 1	Homo sapiens	SINGLE PROTEIN	CHEMBL2218924	1	Scientific Literature	Biochem. J.	2013	None
CHEMBL3758682		0	407.50	0	4.00	3c	COc1cc(CO)ccc1-c1cc2c(N[C@H](CO)c3ccccc3)ncnc2s1	Inhibition	'='	18.0	%				UO_0000187					False	CHEMBL3761586	Inhibition of MAP2K1 (unknown origin) at 500 nM	B	BAO_0000357	single protein format	Homo sapiens	None	None	None	None	CHEMBL3587	Dual specificity mitogen-activated protein kinase kinase 1	Homo sapiens	SINGLE PROTEIN	CHEMBL3758163	1	Scientific Literature	Eur. J. Med. Chem.	2016	None
CHEMBL14762	SELICICLIB	2	354.46	0	3.20	roscovitine	CC[C@H](CO)Nc1nc(NCc2ccccc2)c2ncn(C(C)C)c2n1	Activity	'='	81.0	%				UO_0000187					False	CHEMBL1062820	Percentage MKK1 activity remaining in the presence of 1uM inhibitor	B	BAO_0000357	single protein format	Homo sapiens	None	None	None	None	CHEMBL3587	Dual specificity mitogen-activated protein kinase kinase 1	Homo sapiens	SINGLE PROTEIN	CHEMBL1150976	1	Scientific Literature	Biochem. J.	2007	None
CHEMBL2402081		0	432.46	0	3.10	37	CC[C@@H]1C(=O)N(C)c2cnc(-n3ccnc3-c3ccc(F)cc3)nc2N1c1ccn(C)n1	Inhibition	'='	-2.0	%				UO_0000187					False	CHEMBL2404327	Inhibition of MEK1 (unknown origin) at 10 uM relative to control	B	BAO_0000357	single protein format	Homo sapiens	None	None	None	None	CHEMBL3587	Dual specificity mitogen-activated protein kinase kinase 1	Homo sapiens	SINGLE PROTEIN	CHEMBL2401733	1	Scientific Literature	Bioorg. Med. Chem. Lett.	2013	None
CHEMBL1233528	VOLASERTIB	3	618.83	1	4.27	Volasertib	CC[C@@H]1C(=O)N(C)c2cnc(Nc3ccc(C(=O)N[C@H]4CC[C@H](N5CCN(CC6CC6)CC5)CC4)cc3OC)nc2N1C(C)C	Kd apparent	'>'	30000.0	nM			Inactive	UO_0000065					False	CHEMBL3991751	Kinobeads (epsilon), multiple immobilized ATP-competitive broad spectrum kinase inhibitors, used to assess residual binding of ~300 proteins simultaneously from cell lysate in the presence of a compound. Quantitative readout performed by mass spectrometry.	B	BAO_0000220	subcellular format	Homo sapiens	None	None	K-562, COLO 205, SK-N-BE(2) and MV-4-11	Cell lysate	CHEMBL3587	Dual specificity mitogen-activated protein kinase kinase 1	Homo sapiens	SINGLE PROTEIN	CHEMBL3991601	48	Kuster lab chemical proteomics drug profiling	Science	2017	None
CHEMBL3544932	TAK-901	1	504.66	1	4.62	TAK-901	CCS(=O)(=O)c1cccc(-c2cc(C(=O)NC3CCN(C)CC3)c(C)c3[nH]c4ncc(C)cc4c23)c1	Kd apparent	'>'	30000.0	nM			Inactive	UO_0000065					False	CHEMBL3991751	Kinobeads (epsilon), multiple immobilized ATP-competitive broad spectrum kinase inhibitors, used to assess residual binding of ~300 proteins simultaneously from cell lysate in the presence of a compound. Quantitative readout performed by mass spectrometry.	B	BAO_0000220	subcellular format	Homo sapiens	None	None	K-562, COLO 205, SK-N-BE(2) and MV-4-11	Cell lysate	CHEMBL3587	Dual specificity mitogen-activated protein kinase kinase 1	Homo sapiens	SINGLE PROTEIN	CHEMBL3991601	48	Kuster lab chemical proteomics drug profiling	Science	2017	None
CHEMBL1230165	SILMITASERTIB	2	349.78	0	4.88	Silmitasertib	O=C(O)c1ccc2c(c1)nc(Nc1cccc(Cl)c1)c1ccncc12	Kd apparent	'>'	30000.0	nM			Inactive	UO_0000065					False	CHEMBL3991751	Kinobeads (epsilon), multiple immobilized ATP-competitive broad spectrum kinase inhibitors, used to assess residual binding of ~300 proteins simultaneously from cell lysate in the presence of a compound. Quantitative readout performed by mass spectrometry.	B	BAO_0000220	subcellular format	Homo sapiens	None	None	K-562, COLO 205, SK-N-BE(2) and MV-4-11	Cell lysate	CHEMBL3587	Dual specificity mitogen-activated protein kinase kinase 1	Homo sapiens	SINGLE PROTEIN	CHEMBL3991601	48	Kuster lab chemical proteomics drug profiling	Science	2017	None
CHEMBL3091673		0	459.51	0	2.92	3	COc1cc2c(cc1OC)CN(CC(=O)Nc1ccc3c(c1)/C(=C/c1cnc[nH]1)C(=O)N3)CC2	Inhibition	'='	37.0	%				UO_0000187					False	CHEMBL3737365	Inhibition of MEK1 (unknown origin) at 1 uM by selectscreen kinase profiling assay in presence of ATP	B	BAO_0000357	single protein format	Homo sapiens	None	None	None	None	CHEMBL3587	Dual specificity mitogen-activated protein kinase kinase 1	Homo sapiens	SINGLE PROTEIN	CHEMBL3734692	1	Scientific Literature	Eur. J. Med. Chem.	2015	None
CHEMBL249697	BMS-345541	0	255.32	0	1.87	BMS-345541	Cc1ccc2nc(NCCN)c3ncc(C)n3c2c1	Kd	'>'	10000.0	nM				UO_0000065					False	CHEMBL1908590	Binding constant for MEK1 kinase domain	B	BAO_0000357	single protein format	None	None	None	None	None	CHEMBL3587	Dual specificity mitogen-activated protein kinase kinase 1	Homo sapiens	SINGLE PROTEIN	CHEMBL1908390	1	Scientific Literature	Nat. Biotechnol.	2011	None
CHEMBL101253	VATALANIB	3	346.82	1	5.01	PTK-787	Clc1ccc(Nc2nnc(Cc3ccncc3)c3ccccc23)cc1	Kd	'>'	10000.0	nM				UO_0000065					False	CHEMBL1908590	Binding constant for MEK1 kinase domain	B	BAO_0000357	single protein format	None	None	None	None	None	CHEMBL3587	Dual specificity mitogen-activated protein kinase kinase 1	Homo sapiens	SINGLE PROTEIN	CHEMBL1908390	1	Scientific Literature	Nat. Biotechnol.	2011	None
CHEMBL3590123		0	369.82	0	3.48	15	C=CC(=O)Nc1ccccc1Nc1nc(Nc2ccnn2C)ncc1Cl	IC50	'='	120.0	nM	6.92			UO_0000065	18.71	0.36	3.44	7.15	False	CHEMBL3593139	Inhibition of MEK1 (unknown origin) autophosphorylation incubated with enzyme for 20 mins prior to ATP addition by ADP Glo kinase assay in presence of ATP at Km concentration	B	BAO_0000357	single protein format	Homo sapiens	None	None	None	None	CHEMBL3587	Dual specificity mitogen-activated protein kinase kinase 1	Homo sapiens	SINGLE PROTEIN	CHEMBL3588785	1	Scientific Literature	J. Med. Chem.	2015	None
CHEMBL507361	PD-0325901	2	482.20	0	2.47	PD-325901	O=C(NOC[C@H](O)CO)c1ccc(F)c(F)c1Nc1ccc(I)cc1F	Kd apparent	'='	12.0	nM			Active	UO_0000065					False	CHEMBL3991751	Kinobeads (epsilon), multiple immobilized ATP-competitive broad spectrum kinase inhibitors, used to assess residual binding of ~300 proteins simultaneously from cell lysate in the presence of a compound. Quantitative readout performed by mass spectrometry.	B	BAO_0000220	subcellular format	Homo sapiens	None	None	K-562, COLO 205, SK-N-BE(2) and MV-4-11	Cell lysate	CHEMBL3587	Dual specificity mitogen-activated protein kinase kinase 1	Homo sapiens	SINGLE PROTEIN	CHEMBL3991601	48	Kuster lab chemical proteomics drug profiling	Science	2017	None
CHEMBL941	IMATINIB	4	493.62	0	4.59	Imatinib	Cc1ccc(NC(=O)c2ccc(CN3CCN(C)CC3)cc2)cc1Nc1nccc(-c2cccnc2)n1	Kd apparent	'>'	30000.0	nM			Inactive	UO_0000065					False	CHEMBL3991751	Kinobeads (epsilon), multiple immobilized ATP-competitive broad spectrum kinase inhibitors, used to assess residual binding of ~300 proteins simultaneously from cell lysate in the presence of a compound. Quantitative readout performed by mass spectrometry.	B	BAO_0000220	subcellular format	Homo sapiens	None	None	K-562, COLO 205, SK-N-BE(2) and MV-4-11	Cell lysate	CHEMBL3587	Dual specificity mitogen-activated protein kinase kinase 1	Homo sapiens	SINGLE PROTEIN	CHEMBL3991601	48	Kuster lab chemical proteomics drug profiling	Science	2017	None
CHEMBL572878	TOZASERTIB	2	464.60	0	3.50	Tozasertib	Cc1cc(Nc2cc(N3CCN(C)CC3)nc(Sc3ccc(NC(=O)C4CC4)cc3)n2)n[nH]1	Kd apparent	'>'	30000.0	nM			Inactive	UO_0000065					False	CHEMBL3991751	Kinobeads (epsilon), multiple immobilized ATP-competitive broad spectrum kinase inhibitors, used to assess residual binding of ~300 proteins simultaneously from cell lysate in the presence of a compound. Quantitative readout performed by mass spectrometry.	B	BAO_0000220	subcellular format	Homo sapiens	None	None	K-562, COLO 205, SK-N-BE(2) and MV-4-11	Cell lysate	CHEMBL3587	Dual specificity mitogen-activated protein kinase kinase 1	Homo sapiens	SINGLE PROTEIN	CHEMBL3991601	48	Kuster lab chemical proteomics drug profiling	Science	2017	None
CHEMBL65884	GW817396X	0	362.37	0	3.41	GW817396X	COc1cccc(-n2ncc3c(N/N=C/c4ccc(F)cc4)ncnc32)c1	Inhibition	'='	3.13	%				UO_0000187					False	CHEMBL1962207	GSK_PKIS: MEK1 mean inhibition at 1 uM [Nanosyn]	B	BAO_0000357	single protein format	None	None	None	None	None	CHEMBL3587	Dual specificity mitogen-activated protein kinase kinase 1	Homo sapiens	SINGLE PROTEIN	CHEMBL1961873	16	GSK Published Kinase Inhibitor Set			None
CHEMBL322857		0	530.65	1	4.84	10b	COc1cc2c(Nc3ccc(Sc4nccn4C)cc3)c(C#N)cnc2cc1OCCCN1CCOCC1	IC50	'='	5.0	nM	8.30			UO_0000065	15.64	0.30	3.46	8.52	False	CHEMBL734032	Inhibitory concentration against Mitogen activated protein kinase kinase kinase 1 was determined using Raf/MEK1 coupled assay	B	BAO_0000357	single protein format	None	None	None	None	None	CHEMBL3587	Dual specificity mitogen-activated protein kinase kinase 1	Homo sapiens	SINGLE PROTEIN	CHEMBL1146624	1	Scientific Literature	Bioorg. Med. Chem. Lett.	2003	None
CHEMBL388978	STAUROSPORINE	0	466.54	0	4.35	ST	CN[C@@H]1C[C@H]2O[C@@](C)([C@@H]1OC)n1c3ccccc3c3c4c(c5c6ccccc6n2c5c31)C(=O)NC4	IC50	'='	670.0	nM	6.17			UO_0000065	13.23	0.24	1.82	8.89	False	CHEMBL3102608	Inhibition of recombinant MEK1 (unknown origin) expressed in Escherichia coli	B	BAO_0000019	assay format	Homo sapiens	None	None	None	None	CHEMBL3587	Dual specificity mitogen-activated protein kinase kinase 1	Homo sapiens	SINGLE PROTEIN	CHEMBL3098097	1	Scientific Literature	Eur. J. Med. Chem.	2013	None
CHEMBL290017		0	387.51	0	4.60	16	Cc1ccccc1C(O)c1cccc(/C(C#N)=C(\N)Sc2ccccc2N)c1	IC50	'='	24.0	nM	7.62			UO_0000065	19.66	0.37	3.02	7.93	False	CHEMBL729500	Inhibitory potency against mitogen activated protein kinase kinase 1	B	BAO_0000357	single protein format	None	None	None	None	None	CHEMBL3587	Dual specificity mitogen-activated protein kinase kinase 1	Homo sapiens	SINGLE PROTEIN	CHEMBL1147629	1	Scientific Literature	Bioorg. Med. Chem. Lett.	2004	None
CHEMBL97858		0	226.33	0	1.10	42	CS/C(N)=C(C#N)/C(C#N)=C(\N)SC	Inhibition	'='	24.0	%				UO_0000187					False	CHEMBL711123	Non-competitive inhibition of the dual specificity kinase MEK at the concentration 10 uM	B	BAO_0000357	single protein format	None	None	None	None	None	CHEMBL3587	Dual specificity mitogen-activated protein kinase kinase 1	Homo sapiens	SINGLE PROTEIN	CHEMBL1130626	1	Scientific Literature	Bioorg. Med. Chem. Lett.	1998	None
CHEMBL94565		0	419.36	1	5.27	25	N#CC(=C(/N)Sc1cccc(Cl)c1)/C(C#N)=C(\N)Sc1cccc(Cl)c1	IC50	'='	1900.0	nM	5.72			UO_0000065	13.64	0.30	0.45	5.74	False	CHEMBL711119	Non-competitive inhibition of the dual specificity kinase MEK	B	BAO_0000357	single protein format	None	None	None	None	None	CHEMBL3587	Dual specificity mitogen-activated protein kinase kinase 1	Homo sapiens	SINGLE PROTEIN	CHEMBL1130626	1	Scientific Literature	Bioorg. Med. Chem. Lett.	1998	None
CHEMBL495729		0	453.55	1	5.58	6c	Cc1nnc(-c2ccc(-c3cc(NC(=O)c4ccnc(N5CCCC5)c4)ccc3C)c(C)c2)o1	IC50	'='	200.0	nM	6.70			UO_0000065	14.77	0.27	1.12	7.96	False	CHEMBL998563	Inhibition of MEK1 by cRaf/mek/Erk cascade assay	B	BAO_0000357	single protein format	None	None	None	None	None	CHEMBL3587	Dual specificity mitogen-activated protein kinase kinase 1	Homo sapiens	SINGLE PROTEIN	CHEMBL1141712	1	Scientific Literature	Bioorg. Med. Chem. Lett.	2008	None
CHEMBL337728		0	447.49	1	6.81	11	COc1cc2cc3ncc(C#N)c(Nc4ccc(Oc5ccccc5)cc4)c3cc2cc1OC	IC50	'='	10.0	nM	8.00			UO_0000065	17.88	0.32	1.19	10.47	False	CHEMBL675994	Inhibition of Dual specificity mitogen-activated protein kinase kinase (MEK-1)	B	BAO_0000357	single protein format	None	None	None	None	None	CHEMBL3587	Dual specificity mitogen-activated protein kinase kinase 1	Homo sapiens	SINGLE PROTEIN	CHEMBL1136058	1	Scientific Literature	Bioorg. Med. Chem. Lett.	2002	None
CHEMBL522129		0	405.87	1	5.59	33	Clc1cccc(-c2ccc(Oc3cncc4sc(-c5nn[nH]n5)cc34)cc2)c1	IC50	'='	1900.0	nM	5.72			UO_0000065	14.10	0.28	0.13	7.47	False	CHEMBL1005355	Inhibition of MEK1 by HTRF assay	B	BAO_0000357	single protein format	None	None	None	None	None	CHEMBL3587	Dual specificity mitogen-activated protein kinase kinase 1	Homo sapiens	SINGLE PROTEIN	CHEMBL1141695	1	Scientific Literature	Bioorg. Med. Chem. Lett.	2008	None
CHEMBL490423		0	439.42	1	5.95	38	FC(F)(F)c1ccc(-c2ccc(Oc3cncc4sc(-c5nn[nH]n5)cc34)cc2)cc1	IC50	'='	1800.0	nM	5.75			UO_0000065	13.07	0.25	-0.21	7.50	False	CHEMBL1005355	Inhibition of MEK1 by HTRF assay	B	BAO_0000357	single protein format	None	None	None	None	None	CHEMBL3587	Dual specificity mitogen-activated protein kinase kinase 1	Homo sapiens	SINGLE PROTEIN	CHEMBL1141695	1	Scientific Literature	Bioorg. Med. Chem. Lett.	2008	None
CHEMBL489812		0	442.50	0	4.64	39	CN(C)C(=O)c1ccc(-c2ccc(Oc3cncc4sc(-c5nn[nH]n5)cc34)cc2)cc1	IC50	'='	48000.0	nM	4.32			UO_0000065	9.76	0.18	-0.32	4.46	False	CHEMBL1005355	Inhibition of MEK1 by HTRF assay	B	BAO_0000357	single protein format	None	None	None	None	None	CHEMBL3587	Dual specificity mitogen-activated protein kinase kinase 1	Homo sapiens	SINGLE PROTEIN	CHEMBL1141695	1	Scientific Literature	Bioorg. Med. Chem. Lett.	2008	None
CHEMBL477989	SB590885	0	453.55	0	4.87	33, SB-590885	CN(C)CCOc1ccc(-c2nc(-c3ccncc3)c(-c3ccc4c(c3)CC/C4=N\O)[nH]2)cc1	Inhibition	'='	14.0	%				UO_0000187					True	CHEMBL865765	Inhibition of MEK1 activity at 10 uM	B	BAO_0000357	single protein format	Homo sapiens	None	None	None	None	CHEMBL3587	Dual specificity mitogen-activated protein kinase kinase 1	Homo sapiens	SINGLE PROTEIN	CHEMBL1147772	1	Scientific Literature	Bioorg. Med. Chem. Lett.	2006	None
CHEMBL2146883	COBIMETINIB	4	531.32	1	3.78	1, XL518, GDC-0973	O=C(c1ccc(F)c(F)c1Nc1ccc(I)cc1F)N1CC(O)([C@@H]2CCCCN2)C1	IC50	'='	0.9	nM	9.05			UO_0000065	17.03	0.41	5.27	14.00	False	CHEMBL2149502	Inhibition of MEK1-mediated ERK2 T202/Y204 phosphorylation using biotinylated MBP as substrate preincubated for 30 mins measured after 100 mins by cRAF-MEK-ERK enzyme coupled assay	B	BAO_0000357	single protein format	None	None	None	None	None	CHEMBL3587	Dual specificity mitogen-activated protein kinase kinase 1	Homo sapiens	SINGLE PROTEIN	CHEMBL2146470	1	Scientific Literature	ACS Med. Chem. Lett.	2012	None
CHEMBL290865		0	431.52	0	4.08	38	COC(=O)c1ccc(C(O)c2cccc(/C(C#N)=C(\N)Sc3ccccc3N)c2)cc1	IC50	'='	14.0	nM	7.85			UO_0000065	18.20	0.35	3.77	6.42	False	CHEMBL729500	Inhibitory potency against mitogen activated protein kinase kinase 1	B	BAO_0000357	single protein format	None	None	None	None	None	CHEMBL3587	Dual specificity mitogen-activated protein kinase kinase 1	Homo sapiens	SINGLE PROTEIN	CHEMBL1147629	1	Scientific Literature	Bioorg. Med. Chem. Lett.	2004	None
CHEMBL31143		0	498.58	1	5.14	23	COc1cc2c(Nc3ccc(Cc4ccco4)cc3)c(C#N)cnc2cc1OCCCN1CCOCC1	IC50	'='	20.0	nM	7.70			UO_0000065	15.44	0.28	2.56	8.30	False	CHEMBL672143	Inhibitory activity against Dual specificity mitogen-activated protein kinase kinase using coupled MEK assay (which uses activated Raf to activate an inactivate GST-MEK)	B	BAO_0000357	single protein format	None	None	None	None	None	CHEMBL3587	Dual specificity mitogen-activated protein kinase kinase 1	Homo sapiens	SINGLE PROTEIN	CHEMBL1134081	1	Scientific Literature	Bioorg. Med. Chem. Lett.	2001	None
CHEMBL35598		0	399.48	0	4.29	36	N#C/C(=C(/N)Sc1ccccc1O)c1cccc(C(O)c2ccc(C#N)cc2)c1	IC50	'='	8.0	nM	8.10			UO_0000065	20.27	0.38	3.81	7.10	False	CHEMBL729500	Inhibitory potency against mitogen activated protein kinase kinase 1	B	BAO_0000357	single protein format	None	None	None	None	None	CHEMBL3587	Dual specificity mitogen-activated protein kinase kinase 1	Homo sapiens	SINGLE PROTEIN	CHEMBL1147629	1	Scientific Literature	Bioorg. Med. Chem. Lett.	2004	None
CHEMBL330195		0	433.56	1	7.37	61	N#Cc1c(Sc2ccc3ccccc3c2)[nH]c(Sc2ccc3ccccc3c2)c1C#N	IC50	'='	2100.0	nM	5.68			UO_0000065	13.10	0.25	-1.69	8.96	False	CHEMBL711119	Non-competitive inhibition of the dual specificity kinase MEK	B	BAO_0000357	single protein format	None	None	None	None	None	CHEMBL3587	Dual specificity mitogen-activated protein kinase kinase 1	Homo sapiens	SINGLE PROTEIN	CHEMBL1130626	1	Scientific Literature	Bioorg. Med. Chem. Lett.	1998	None
CHEMBL2062289		0	550.52	0	3.36	SB-698596-AC	CCN1CCC(CC(=O)Nc2n[nH]c3nnc(-c4cccc(F)c4F)cc23)CC1.O=C(O)C(O)C(O)C(=O)O	Inhibition	'='	2.23	%				UO_0000187					False	CHEMBL1962206	GSK_PKIS: MEK1 mean inhibition at 0.1 uM [Nanosyn]	B	BAO_0000357	single protein format	None	None	None	None	None	CHEMBL3587	Dual specificity mitogen-activated protein kinase kinase 1	Homo sapiens	SINGLE PROTEIN	CHEMBL1961873	16	GSK Published Kinase Inhibitor Set			None
CHEMBL192417	GW632046X	0	250.30	0	4.39	GW632046X	Cc1cccc(Nc2ncc(-c3ccccc3)o2)c1	Inhibition	'='	2.53	%				UO_0000187					False	CHEMBL1962206	GSK_PKIS: MEK1 mean inhibition at 0.1 uM [Nanosyn]	B	BAO_0000357	single protein format	None	None	None	None	None	CHEMBL3587	Dual specificity mitogen-activated protein kinase kinase 1	Homo sapiens	SINGLE PROTEIN	CHEMBL1961873	16	GSK Published Kinase Inhibitor Set			None
CHEMBL1909405	GW618013A	0	554.57	0	4.98	GW618013A	CN(C)CCCNc1nccc(-c2c(-c3ccc(F)cc3)nn3cc(C(F)(F)F)ccc23)n1.CS(=O)(=O)O	Inhibition	'='	1.86	%				UO_0000187					False	CHEMBL1962206	GSK_PKIS: MEK1 mean inhibition at 0.1 uM [Nanosyn]	B	BAO_0000357	single protein format	None	None	None	None	None	CHEMBL3587	Dual specificity mitogen-activated protein kinase kinase 1	Homo sapiens	SINGLE PROTEIN	CHEMBL1961873	16	GSK Published Kinase Inhibitor Set			None
CHEMBL205798	GW703087X	0	486.93	1	5.95	GW703087X	CC(=O)Nc1cccc(C#Cc2cncnc2Nc2ccc(OCc3cccc(F)c3)c(Cl)c2)c1	Inhibition	'='	3.13	%				UO_0000187					False	CHEMBL1962207	GSK_PKIS: MEK1 mean inhibition at 1 uM [Nanosyn]	B	BAO_0000357	single protein format	None	None	None	None	None	CHEMBL3587	Dual specificity mitogen-activated protein kinase kinase 1	Homo sapiens	SINGLE PROTEIN	CHEMBL1961873	16	GSK Published Kinase Inhibitor Set			None
CHEMBL251549	GW782612X	0	345.37	0	2.94	GW782612X	NC(=O)c1cccc(Nc2nccc(Nc3cccc4[nH]ncc34)n2)c1	Inhibition	'='	-4.0	%				UO_0000187					False	CHEMBL1962206	GSK_PKIS: MEK1 mean inhibition at 0.1 uM [Nanosyn]	B	BAO_0000357	single protein format	None	None	None	None	None	CHEMBL3587	Dual specificity mitogen-activated protein kinase kinase 1	Homo sapiens	SINGLE PROTEIN	CHEMBL1961873	16	GSK Published Kinase Inhibitor Set			None
CHEMBL230592	GSK-635416A	0	453.54	0	3.89	GSK635416A	CNC(=O)c1cc(-c2ccc(F)cc2)cc(-c2ccc(S(=O)(=O)N3CCCC3)cc2)c1N	Inhibition	'='	2.79	%				UO_0000187					False	CHEMBL1962206	GSK_PKIS: MEK1 mean inhibition at 0.1 uM [Nanosyn]	B	BAO_0000357	single protein format	None	None	None	None	None	CHEMBL3587	Dual specificity mitogen-activated protein kinase kinase 1	Homo sapiens	SINGLE PROTEIN	CHEMBL1961873	16	GSK Published Kinase Inhibitor Set			None
CHEMBL427058	GSK-466317A	0	448.83	0	4.75	GSK466317A	CC1=C(C(=O)Nc2cc(Cl)c3[nH]ncc3c2)C(c2ccc(C(F)(F)F)cc2)CC(=O)N1	Inhibition	'='	35.54	%				UO_0000187					False	CHEMBL1962207	GSK_PKIS: MEK1 mean inhibition at 1 uM [Nanosyn]	B	BAO_0000357	single protein format	None	None	None	None	None	CHEMBL3587	Dual specificity mitogen-activated protein kinase kinase 1	Homo sapiens	SINGLE PROTEIN	CHEMBL1961873	16	GSK Published Kinase Inhibitor Set			None
CHEMBL237347	GW559768X	0	328.39	0	3.40	GW559768X	Cc1ccc(O)cc1Nc1ccnc2ccc(S(C)(=O)=O)cc12	Inhibition	'='	7.84	%				UO_0000187					False	CHEMBL1962206	GSK_PKIS: MEK1 mean inhibition at 0.1 uM [Nanosyn]	B	BAO_0000357	single protein format	None	None	None	None	None	CHEMBL3587	Dual specificity mitogen-activated protein kinase kinase 1	Homo sapiens	SINGLE PROTEIN	CHEMBL1961873	16	GSK Published Kinase Inhibitor Set			None
CHEMBL157258		0	383.62	0	3.83	SB-390523	O=C1NC(=O)C(c2ccccc2Cl)=C1Nc1cc(Cl)c(O)c(Cl)c1	Inhibition	'='	4.62	%				UO_0000187					False	CHEMBL1962207	GSK_PKIS: MEK1 mean inhibition at 1 uM [Nanosyn]	B	BAO_0000357	single protein format	None	None	None	None	None	CHEMBL3587	Dual specificity mitogen-activated protein kinase kinase 1	Homo sapiens	SINGLE PROTEIN	CHEMBL1961873	16	GSK Published Kinase Inhibitor Set			None
CHEMBL95401		0	406.58	1	5.08	34	CCc1ccccc1S/C(N)=C(C#N)/C(C#N)=C(\N)Sc1ccccc1CC	Inhibition	'='	18.0	%				UO_0000187					False	CHEMBL711123	Non-competitive inhibition of the dual specificity kinase MEK at the concentration 10 uM	B	BAO_0000357	single protein format	None	None	None	None	None	CHEMBL3587	Dual specificity mitogen-activated protein kinase kinase 1	Homo sapiens	SINGLE PROTEIN	CHEMBL1130626	1	Scientific Literature	Bioorg. Med. Chem. Lett.	1998	None
CHEMBL3400285		0	492.98	0	4.12	6	Cc1c(Cc2cccc(NS(=O)(=O)CCCCl)c2)c(=O)oc2cc(OC(=O)N(C)C)ccc12	IC50	'='	39.2	nM	7.41			UO_0000065	15.02	0.31	3.29	6.99	False	CHEMBL3406097	Inhibition of MEK1 (unknown origin)	B	BAO_0000357	single protein format	Homo sapiens	None	None	None	None	CHEMBL3587	Dual specificity mitogen-activated protein kinase kinase 1	Homo sapiens	SINGLE PROTEIN	CHEMBL3399976	1	Scientific Literature	Bioorg. Med. Chem.	2015	None
CHEMBL3402994		0	352.39	0	3.33	5	Cc1c(Cc2cccc(N)c2)c(=O)oc2cc(OC(=O)N(C)C)ccc12	IC50	'='	1190.0	nM	5.92			UO_0000065	16.81	0.31	2.59	6.91	False	CHEMBL3406097	Inhibition of MEK1 (unknown origin)	B	BAO_0000357	single protein format	Homo sapiens	None	None	None	None	CHEMBL3587	Dual specificity mitogen-activated protein kinase kinase 1	Homo sapiens	SINGLE PROTEIN	CHEMBL3399976	1	Scientific Literature	Bioorg. Med. Chem.	2015	None
CHEMBL586702		0	417.42	0	1.82	ZSTK474	FC(F)c1nc2ccccc2n1-c1nc(N2CCOCC2)nc(N2CCOCC2)n1	Inhibition						Not Active						False	CHEMBL3406293	Inhibition of MEK1 in human A549 cells assessed as reduction in pErk1/2 level at 10 uM after 1 hr by Western blotting analysis	B	BAO_0000219	cell-based format	Homo sapiens	None	None	A549	None	CHEMBL3587	Dual specificity mitogen-activated protein kinase kinase 1	Homo sapiens	SINGLE PROTEIN	CHEMBL3399976	1	Scientific Literature	Bioorg. Med. Chem.	2015	CHEMBL3307651
CHEMBL30432	GW282974X	0	395.47	0	4.23	SID11111220	CN(C)c1cc2c(Nc3ccc4c(cnn4Cc4ccccc4)c3)ncnc2cn1	Inhibition	'='	2.77	%				UO_0000187					False	CHEMBL1962207	GSK_PKIS: MEK1 mean inhibition at 1 uM [Nanosyn]	B	BAO_0000357	single protein format	None	None	None	None	None	CHEMBL3587	Dual specificity mitogen-activated protein kinase kinase 1	Homo sapiens	SINGLE PROTEIN	CHEMBL1961873	16	GSK Published Kinase Inhibitor Set			None
CHEMBL14112	SB-210313	0	366.44	0	3.47	SB-210313	Fc1ccc(-c2ncn(CCCN3CCOCC3)c2-c2ccncc2)cc1	Inhibition	'='	0.32	%				UO_0000187					False	CHEMBL1962207	GSK_PKIS: MEK1 mean inhibition at 1 uM [Nanosyn]	B	BAO_0000357	single protein format	None	None	None	None	None	CHEMBL3587	Dual specificity mitogen-activated protein kinase kinase 1	Homo sapiens	SINGLE PROTEIN	CHEMBL1961873	16	GSK Published Kinase Inhibitor Set			None
CHEMBL307152		0	494.60	0	4.68	14m	Cn1ccc2ccc3c4[nH]c5c(CCCN[C@H]6CC[C@H](O)CC6)cccc5c4c4c(c3c21)C(=O)NC4=O	Control	'='	95.0	%				UO_0000187					False	CHEMBL734037	Inhibition of Mitogen activated protein kinase kinase kinase 1 at 100 nM	B	BAO_0000357	single protein format	None	None	None	None	None	CHEMBL3587	Dual specificity mitogen-activated protein kinase kinase 1	Homo sapiens	SINGLE PROTEIN	CHEMBL1136094	1	Scientific Literature	Bioorg. Med. Chem. Lett.	2003	None
CHEMBL387385		0	459.31	0	4.98	6p	O=C(N[C@H](CO)c1ccc(F)c(Cl)c1)c1cc(-c2n[nH]cc2-c2cccc(Cl)c2)c[nH]1	Ki	'>'	4000.0	nM				UO_0000065					False	CHEMBL917090	Inhibition of MEK1	B	BAO_0000357	single protein format	Homo sapiens	None	None	None	None	CHEMBL3587	Dual specificity mitogen-activated protein kinase kinase 1	Homo sapiens	SINGLE PROTEIN	CHEMBL1142871	1	Scientific Literature	J. Med. Chem.	2007	None
CHEMBL404941		0	311.34	0	3.21	SU5607	COc1cc(OC)c(/C=C2\C(=O)Nc3ccccc32)c(OC)c1	Residual Activity	'='	104.0	%				UO_0000187					False	CHEMBL2219261	Millipore: Percentage of residual kinase activity of MAP2K1 at 1uM relative to control. Control inhibitor: Phosphoric acid* at 0.3uM. Buffer: 50 mM Tris pH 7.5, 0.2 mM EGTA, 0.1% ?-mercaptoethanol, 0.01% Brij-35	B	BAO_0000357	single protein format	Homo sapiens	None	None	None	None	CHEMBL3587	Dual specificity mitogen-activated protein kinase kinase 1	Homo sapiens	SINGLE PROTEIN	CHEMBL2218924	1	Scientific Literature	Biochem. J.	2013	None
CHEMBL439259		0	341.80	0	4.85	IGF_1R_Inhibitor_II	COc1ccc(Cl)cc1NC(=O)Nc1cc(C)nc2ccccc12	Residual Activity	'='	86.0	%				UO_0000187					False	CHEMBL2219262	Millipore: Percentage of residual kinase activity of MAP2K1 at 10uM relative to control. Control inhibitor: Phosphoric acid* at 0.3uM. Buffer: 50 mM Tris pH 7.5, 0.2 mM EGTA, 0.1% ?-mercaptoethanol, 0.01% Brij-35	B	BAO_0000357	single protein format	Homo sapiens	None	None	None	None	CHEMBL3587	Dual specificity mitogen-activated protein kinase kinase 1	Homo sapiens	SINGLE PROTEIN	CHEMBL2218924	1	Scientific Literature	Biochem. J.	2013	None
CHEMBL30268		0	321.34	0	3.57	6	COc1cc2ncc(C#N)c(Nc3ccc(O)cc3)c2cc1OC	IC50	'='	2200.0	nM	5.66			UO_0000065	17.61	0.32	2.09	6.47	False	CHEMBL675993	Inhibitory activity against Dual specificity mitogen-activated protein kinase kinase using direct MEK assay (which by-passes the need for activated Raf by using an activated GST-MEK)	B	BAO_0000357	single protein format	None	None	None	None	None	CHEMBL3587	Dual specificity mitogen-activated protein kinase kinase 1	Homo sapiens	SINGLE PROTEIN	CHEMBL1134081	1	Scientific Literature	Bioorg. Med. Chem. Lett.	2001	None
CHEMBL1997892		0	440.78	1	5.20	SID103905331	Cc1cc(=O)[nH]nc1-c1ccc(NC(=O)Nc2cc(C(F)(F)F)ccc2F)c(Cl)c1	Ki	'>'	3162.28	nM			inactive	UO_0000065					False	CHEMBL1963692	PUBCHEM_BIOASSAY: Navigating the Kinome. (Class of assay: other) Panel member name: MAP2K1	F	BAO_0000019	assay format	None	None	None	None	None	CHEMBL3587	Dual specificity mitogen-activated protein kinase kinase 1	Homo sapiens	SINGLE PROTEIN	CHEMBL1201862	7	PubChem BioAssays			None
CHEMBL2001641		0	243.27	0	1.37	SID103905295	CC(C)(O)c1cn(-c2ccc3[nH]ncc3c2)nn1	Ki	'='	19952.62	nM	4.70		active	UO_0000065					False	CHEMBL1963692	PUBCHEM_BIOASSAY: Navigating the Kinome. (Class of assay: other) Panel member name: MAP2K1	F	BAO_0000019	assay format	None	None	None	None	None	CHEMBL3587	Dual specificity mitogen-activated protein kinase kinase 1	Homo sapiens	SINGLE PROTEIN	CHEMBL1201862	7	PubChem BioAssays			None
CHEMBL1972462		0	271.36	0	2.74	SID103904681	CCCCC#Cc1ccc(CN2CC(C(=O)O)C2)cc1	Ki	'>'	3162.28	nM			inactive	UO_0000065					False	CHEMBL1963692	PUBCHEM_BIOASSAY: Navigating the Kinome. (Class of assay: other) Panel member name: MAP2K1	F	BAO_0000019	assay format	None	None	None	None	None	CHEMBL3587	Dual specificity mitogen-activated protein kinase kinase 1	Homo sapiens	SINGLE PROTEIN	CHEMBL1201862	7	PubChem BioAssays			None
CHEMBL1983715		0	437.57	0	3.75	SID103904404	CCNc1nc(C)c(-c2ccnc(Nc3ccc(N4CCN(C(C)=O)CC4)cc3)n2)s1	Ki	'='	398.11	nM	6.40		active	UO_0000065					False	CHEMBL1963692	PUBCHEM_BIOASSAY: Navigating the Kinome. (Class of assay: other) Panel member name: MAP2K1	F	BAO_0000019	assay format	None	None	None	None	None	CHEMBL3587	Dual specificity mitogen-activated protein kinase kinase 1	Homo sapiens	SINGLE PROTEIN	CHEMBL1201862	7	PubChem BioAssays			None
CHEMBL1982700		0	374.48	0	3.91	SID103905518	CCCCNC(=O)c1cn(C(CC)CC)c(=O)c2cc(OC)c(OC)cc12	Ki	'>'	3162.28	nM			inactive	UO_0000065					False	CHEMBL1963692	PUBCHEM_BIOASSAY: Navigating the Kinome. (Class of assay: other) Panel member name: MAP2K1	F	BAO_0000019	assay format	None	None	None	None	None	CHEMBL3587	Dual specificity mitogen-activated protein kinase kinase 1	Homo sapiens	SINGLE PROTEIN	CHEMBL1201862	7	PubChem BioAssays			None
CHEMBL1995211		0	266.35	0	3.84	SID103904207	CC(C)(C)Nc1ncnc2[nH]cc(-c3ccccc3)c12	Ki	'='	1000.0	nM	6.00		active	UO_0000065					False	CHEMBL1963692	PUBCHEM_BIOASSAY: Navigating the Kinome. (Class of assay: other) Panel member name: MAP2K1	F	BAO_0000019	assay format	None	None	None	None	None	CHEMBL3587	Dual specificity mitogen-activated protein kinase kinase 1	Homo sapiens	SINGLE PROTEIN	CHEMBL1201862	7	PubChem BioAssays			None
CHEMBL2000879		0	198.27	0	2.68	SID103905474	c1ccc(C2CCc3[nH]ncc3C2)cc1	Ki	'='	39810.72	nM	4.40		active	UO_0000065					False	CHEMBL1963692	PUBCHEM_BIOASSAY: Navigating the Kinome. (Class of assay: other) Panel member name: MAP2K1	F	BAO_0000019	assay format	None	None	None	None	None	CHEMBL3587	Dual specificity mitogen-activated protein kinase kinase 1	Homo sapiens	SINGLE PROTEIN	CHEMBL1201862	7	PubChem BioAssays			None
CHEMBL119385	NEFLAMAPIMOD	2	436.27	1	5.49	SID103905630	O=c1ncn2nc(Sc3ccc(F)cc3F)ccc2c1-c1c(Cl)cccc1Cl	Ki	'>'	3162.28	nM			inactive	UO_0000065					False	CHEMBL1963692	PUBCHEM_BIOASSAY: Navigating the Kinome. (Class of assay: other) Panel member name: MAP2K1	F	BAO_0000019	assay format	None	None	None	None	None	CHEMBL3587	Dual specificity mitogen-activated protein kinase kinase 1	Homo sapiens	SINGLE PROTEIN	CHEMBL1201862	7	PubChem BioAssays			None
CHEMBL98178		0	464.58	0	3.88	18	CC(=O)Nc1ccc(S/C(N)=C(C#N)/C(C#N)=C(\N)Sc2ccc(NC(C)=O)cc2)cc1	Inhibition	'='	0.0	%				UO_0000187					False	CHEMBL711123	Non-competitive inhibition of the dual specificity kinase MEK at the concentration 10 uM	B	BAO_0000357	single protein format	None	None	None	None	None	CHEMBL3587	Dual specificity mitogen-activated protein kinase kinase 1	Homo sapiens	SINGLE PROTEIN	CHEMBL1130626	1	Scientific Literature	Bioorg. Med. Chem. Lett.	1998	None
CHEMBL1233881		0	325.37	0	2.82	PP494	COc1ccc(-c2nn(C3CCC3)c3ncnc(N)c23)cc1OC	Inhibition	'='	6.0	%				UO_0000187					False	CHEMBL1244199	Inhibition of MEK1 at 1 uM after 60 mins by FRET assay in presence of 100 uM ATP	B	BAO_0000357	single protein format	None	None	None	None	None	CHEMBL3587	Dual specificity mitogen-activated protein kinase kinase 1	Homo sapiens	SINGLE PROTEIN	CHEMBL1240340	1	Scientific Literature	Nat. Chem. Biol.	2008	None
CHEMBL286371		0	387.51	0	4.60	17	Cc1ccccc1C(O)c1cccc(/C(C#N)=C(\N)Sc2ccc(N)cc2)c1	IC50	'='	659.0	nM	6.18			UO_0000065	15.95	0.30	1.58	6.43	False	CHEMBL729500	Inhibitory potency against mitogen activated protein kinase kinase 1	B	BAO_0000357	single protein format	None	None	None	None	None	CHEMBL3587	Dual specificity mitogen-activated protein kinase kinase 1	Homo sapiens	SINGLE PROTEIN	CHEMBL1147629	1	Scientific Literature	Bioorg. Med. Chem. Lett.	2004	None
CHEMBL290886		0	363.44	0	3.89	45	N#C/C(=C(/N)Sc1ccccc1N)c1cccc(C(O)c2ccoc2)c1	IC50	'='	55.0	nM	7.26			UO_0000065	19.97	0.38	3.37	6.65	False	CHEMBL729500	Inhibitory potency against mitogen activated protein kinase kinase 1	B	BAO_0000357	single protein format	None	None	None	None	None	CHEMBL3587	Dual specificity mitogen-activated protein kinase kinase 1	Homo sapiens	SINGLE PROTEIN	CHEMBL1147629	1	Scientific Literature	Bioorg. Med. Chem. Lett.	2004	None
CHEMBL30763		0	397.43	1	5.66	9	COc1cc2ncc(C#N)c(Nc3cccc(Oc4ccccc4)c3)c2cc1OC	IC50	'='	60.0	nM	7.22			UO_0000065	18.17	0.33	1.56	9.45	False	CHEMBL672143	Inhibitory activity against Dual specificity mitogen-activated protein kinase kinase using coupled MEK assay (which uses activated Raf to activate an inactivate GST-MEK)	B	BAO_0000357	single protein format	None	None	None	None	None	CHEMBL3587	Dual specificity mitogen-activated protein kinase kinase 1	Homo sapiens	SINGLE PROTEIN	CHEMBL1134081	1	Scientific Literature	Bioorg. Med. Chem. Lett.	2001	None
CHEMBL505915	GSK-1751853A	0	601.69	1	3.61	GSK1751853A	COc1cc2c(cc1Nc1nc(Nc3cccc(F)c3C(N)=O)c3cc[nH]c3n1)N(C(=O)CN1CCN(C(C)C)CC1)CC2	Inhibition	'='	4.11	%				UO_0000187					False	CHEMBL1962207	GSK_PKIS: MEK1 mean inhibition at 1 uM [Nanosyn]	B	BAO_0000357	single protein format	None	None	None	None	None	CHEMBL3587	Dual specificity mitogen-activated protein kinase kinase 1	Homo sapiens	SINGLE PROTEIN	CHEMBL1961873	16	GSK Published Kinase Inhibitor Set			None
CHEMBL473629	GSK-204925A	0	423.49	0	3.82	GSK204925A	COc1cc2ncn(-c3cc(OCCc4ccccc4)c(C(N)=O)s3)c2cc1OC	Inhibition	'='	2.39	%				UO_0000187					False	CHEMBL1962207	GSK_PKIS: MEK1 mean inhibition at 1 uM [Nanosyn]	B	BAO_0000357	single protein format	None	None	None	None	None	CHEMBL3587	Dual specificity mitogen-activated protein kinase kinase 1	Homo sapiens	SINGLE PROTEIN	CHEMBL1961873	16	GSK Published Kinase Inhibitor Set			None
CHEMBL2218938		0	328.34	0	3.04	ERK_Inhibitor_II_Negative_control	Oc1n[nH]c2nnc(-c3c(-c4ccccc4)nn4ccccc34)cc12	Residual Activity	'='	104.0	%				UO_0000187					False	CHEMBL2219261	Millipore: Percentage of residual kinase activity of MAP2K1 at 1uM relative to control. Control inhibitor: Phosphoric acid* at 0.3uM. Buffer: 50 mM Tris pH 7.5, 0.2 mM EGTA, 0.1% ?-mercaptoethanol, 0.01% Brij-35	B	BAO_0000357	single protein format	Homo sapiens	None	None	None	None	CHEMBL3587	Dual specificity mitogen-activated protein kinase kinase 1	Homo sapiens	SINGLE PROTEIN	CHEMBL2218924	1	Scientific Literature	Biochem. J.	2013	None
CHEMBL296586	KENPAULLONE	0	327.18	0	4.09	SID85231102	O=C1Cc2c([nH]c3ccc(Br)cc23)-c2ccccc2N1	Residual Activity	'='	107.0	%				UO_0000187					False	CHEMBL2219261	Millipore: Percentage of residual kinase activity of MAP2K1 at 1uM relative to control. Control inhibitor: Phosphoric acid* at 0.3uM. Buffer: 50 mM Tris pH 7.5, 0.2 mM EGTA, 0.1% ?-mercaptoethanol, 0.01% Brij-35	B	BAO_0000357	single protein format	Homo sapiens	None	None	None	None	CHEMBL3587	Dual specificity mitogen-activated protein kinase kinase 1	Homo sapiens	SINGLE PROTEIN	CHEMBL2218924	1	Scientific Literature	Biochem. J.	2013	None
CHEMBL257167		0	279.30	0	2.14	TPCA_1	NC(=O)Nc1sc(-c2ccc(F)cc2)cc1C(N)=O	Residual Activity	'='	44.0	%				UO_0000187					False	CHEMBL2219261	Millipore: Percentage of residual kinase activity of MAP2K1 at 1uM relative to control. Control inhibitor: Phosphoric acid* at 0.3uM. Buffer: 50 mM Tris pH 7.5, 0.2 mM EGTA, 0.1% ?-mercaptoethanol, 0.01% Brij-35	B	BAO_0000357	single protein format	Homo sapiens	None	None	None	None	CHEMBL3587	Dual specificity mitogen-activated protein kinase kinase 1	Homo sapiens	SINGLE PROTEIN	CHEMBL2218924	1	Scientific Literature	Biochem. J.	2013	None
CHEMBL1802727		0	365.39	0	1.94	Indirubin_E804	O=C1Nc2ccccc2/C1=C1/Nc2ccccc2/C1=N\OCCC(O)CO	Residual Activity	'='	26.0	%				UO_0000187					False	CHEMBL2219261	Millipore: Percentage of residual kinase activity of MAP2K1 at 1uM relative to control. Control inhibitor: Phosphoric acid* at 0.3uM. Buffer: 50 mM Tris pH 7.5, 0.2 mM EGTA, 0.1% ?-mercaptoethanol, 0.01% Brij-35	B	BAO_0000357	single protein format	Homo sapiens	None	None	None	None	CHEMBL3587	Dual specificity mitogen-activated protein kinase kinase 1	Homo sapiens	SINGLE PROTEIN	CHEMBL2218924	1	Scientific Literature	Biochem. J.	2013	None
CHEMBL306498	ALOISINE	0	281.36	0	3.98	Aloisine	CCCCc1c(-c2ccc(OC)cc2)[nH]c2nccnc12	Residual Activity	'='	140.0	%				UO_0000187					False	CHEMBL2219261	Millipore: Percentage of residual kinase activity of MAP2K1 at 1uM relative to control. Control inhibitor: Phosphoric acid* at 0.3uM. Buffer: 50 mM Tris pH 7.5, 0.2 mM EGTA, 0.1% ?-mercaptoethanol, 0.01% Brij-35	B	BAO_0000357	single protein format	Homo sapiens	None	None	None	None	CHEMBL3587	Dual specificity mitogen-activated protein kinase kinase 1	Homo sapiens	SINGLE PROTEIN	CHEMBL2218924	1	Scientific Literature	Biochem. J.	2013	None
CHEMBL270724		0	463.75	0	4.83	TBCA	O=C(O)/C=C/c1cc(Br)c(Br)c(Br)c1Br	Residual Activity	'='	106.0	%				UO_0000187					False	CHEMBL2219261	Millipore: Percentage of residual kinase activity of MAP2K1 at 1uM relative to control. Control inhibitor: Phosphoric acid* at 0.3uM. Buffer: 50 mM Tris pH 7.5, 0.2 mM EGTA, 0.1% ?-mercaptoethanol, 0.01% Brij-35	B	BAO_0000357	single protein format	Homo sapiens	None	None	None	None	CHEMBL3587	Dual specificity mitogen-activated protein kinase kinase 1	Homo sapiens	SINGLE PROTEIN	CHEMBL2218924	1	Scientific Literature	Biochem. J.	2013	None
CHEMBL2338334		0	293.37	0	2.23	6R	CN1C/C(=C\c2ccccn2)C(=O)[C@H](Cc2ccccn2)C1	IC50	'>'	100000.0	nM				UO_0000065					False	CHEMBL2344116	Inhibition of recombinant MEK1 (unknown origin) by cascade reaction assay	B	BAO_0000357	single protein format	Homo sapiens	None	None	None	None	CHEMBL3587	Dual specificity mitogen-activated protein kinase kinase 1	Homo sapiens	SINGLE PROTEIN	CHEMBL2331439	1	Scientific Literature	J. Med. Chem.	2013	None
CHEMBL413460		0	1677.98	None	None	26	N=C(N)NCCC[C@@H](NC(=O)CCCCCNC(=O)[C@H]1O[C@@H](n2cnc3c(N)ncnc32)[C@H](O)[C@@H]1O)C(=O)N[C@H](CCCNC(=N)N)C(=O)N[C@H](CCCNC(=N)N)C(=O)N[C@H](CCCNC(=N)N)C(=O)N[C@H](CCCNC(=N)N)C(=O)N[C@H](CCCNC(=N)N)C(=O)NC(=O)CCCCCNCCNS(=O)(=O)c1cccc2cnccc12	Activity	'='	84.0	%				UO_0000187					False	CHEMBL856396	Percent residual activity, relative to control, of MKK1 at 1 uM concentration of inhibitor in presence of 5 uM ATP	B	BAO_0000357	single protein format	Homo sapiens	None	None	None	None	CHEMBL3587	Dual specificity mitogen-activated protein kinase kinase 1	Homo sapiens	SINGLE PROTEIN	CHEMBL1137240	1	Scientific Literature	J. Med. Chem.	2006	None
CHEMBL1641990		0	450.34	0	4.67	9	CN(C)C/C=C/C(=O)Nc1ccc2c(C#N)cnc(Nc3cccc(Br)c3)c2c1	Activity	'='	47.0	%				UO_0000187					False	CHEMBL1648753	Inhibition of MKK1 assessed as residual activity at 10 uM	B	BAO_0000357	single protein format	None	None	None	None	None	CHEMBL3587	Dual specificity mitogen-activated protein kinase kinase 1	Homo sapiens	SINGLE PROTEIN	CHEMBL1641579	1	Scientific Literature	Bioorg. Med. Chem.	2011	None
CHEMBL264406		0	317.40	0	3.98	NA-PP1	CC(C)(C)n1nc(-c2cccc3ccccc23)c2c(N)ncnc21	Activity	'='	86.0	%				UO_0000187					False	CHEMBL1062820	Percentage MKK1 activity remaining in the presence of 1uM inhibitor	B	BAO_0000357	single protein format	Homo sapiens	None	None	None	None	CHEMBL3587	Dual specificity mitogen-activated protein kinase kinase 1	Homo sapiens	SINGLE PROTEIN	CHEMBL1150976	1	Scientific Literature	Biochem. J.	2007	None
CHEMBL605003		0	371.46	0	2.64	SU-6656	CN(C)S(=O)(=O)c1ccc2c(c1)/C(=C/c1cc3c([nH]1)CCCC3)C(=O)N2	Activity	'='	78.0	%				UO_0000187					False	CHEMBL1062820	Percentage MKK1 activity remaining in the presence of 1uM inhibitor	B	BAO_0000357	single protein format	Homo sapiens	None	None	None	None	CHEMBL3587	Dual specificity mitogen-activated protein kinase kinase 1	Homo sapiens	SINGLE PROTEIN	CHEMBL1150976	1	Scientific Literature	Biochem. J.	2007	None
CHEMBL97771		0	373.41	1	5.18	Src-I1	COc1cc2ncnc(Nc3ccc(Oc4ccccc4)cc3)c2cc1OC	Activity	'='	50.0	%			Antagonist	UO_0000187					False	CHEMBL1062820	Percentage MKK1 activity remaining in the presence of 1uM inhibitor	B	BAO_0000357	single protein format	Homo sapiens	None	None	None	None	CHEMBL3587	Dual specificity mitogen-activated protein kinase kinase 1	Homo sapiens	SINGLE PROTEIN	CHEMBL1150976	1	Scientific Literature	Biochem. J.	2007	None
CHEMBL31965	CANERTINIB	3	485.95	0	4.39	CI-1033	C=CC(=O)Nc1cc2c(Nc3ccc(F)c(Cl)c3)ncnc2cc1OCCCN1CCOCC1	Kd	'='	1800.0	nM	5.75			UO_0000065	11.82	0.23	1.35	6.48	True	CHEMBL1061906	Binding constant for full-length MEK1	B	BAO_0000357	single protein format	Homo sapiens	None	None	None	None	CHEMBL3587	Dual specificity mitogen-activated protein kinase kinase 1	Homo sapiens	SINGLE PROTEIN	CHEMBL1150977	1	Scientific Literature	Nat. Biotechnol.	2008	None
CHEMBL261849	GW632580X	0	366.42	0	2.83	GW-2580	COc1ccc(COc2ccc(Cc3cnc(N)nc3N)cc2OC)cc1	Kd	'>'	10000.0	nM				UO_0000065					True	CHEMBL1061906	Binding constant for full-length MEK1	B	BAO_0000357	single protein format	Homo sapiens	None	None	None	None	CHEMBL3587	Dual specificity mitogen-activated protein kinase kinase 1	Homo sapiens	SINGLE PROTEIN	CHEMBL1150977	1	Scientific Literature	Nat. Biotechnol.	2008	None
CHEMBL440084	SB-431542	0	384.40	0	3.63	SB-431542	NC(=O)c1ccc(-c2nc(-c3ccccn3)c(-c3ccc4c(c3)OCO4)[nH]2)cc1	Kd	'>'	10000.0	nM				UO_0000065					False	CHEMBL1061906	Binding constant for full-length MEK1	B	BAO_0000357	single protein format	Homo sapiens	None	None	None	None	CHEMBL3587	Dual specificity mitogen-activated protein kinase kinase 1	Homo sapiens	SINGLE PROTEIN	CHEMBL1150977	1	Scientific Literature	Nat. Biotechnol.	2008	None
CHEMBL91829	RUBOXISTAURIN	3	468.56	0	3.51	LY-333531	CN(C)C[C@@H]1CCn2cc(c3ccccc32)C2=C(C(=O)NC2=O)c2cn(c3ccccc23)CCO1	Activity	'='	42.0	%			Antagonist	UO_0000187					False	CHEMBL1061219	Percentage MKK1 activity remaining in the presence of 0.1uM inhibitor	B	BAO_0000357	single protein format	Homo sapiens	None	None	None	None	CHEMBL3587	Dual specificity mitogen-activated protein kinase kinase 1	Homo sapiens	SINGLE PROTEIN	CHEMBL1150976	1	Scientific Literature	Biochem. J.	2007	None
CHEMBL573578		0	331.42	0	3.91	NM-PP1	CC(C)(C)n1nc(Cc2cccc3ccccc23)c2c(N)ncnc21	Activity	'='	76.0	%				UO_0000187					False	CHEMBL1060147	Percentage MKK1 activity remaining in the presence of 10uM inhibitor	B	BAO_0000357	single protein format	Homo sapiens	None	None	None	None	CHEMBL3587	Dual specificity mitogen-activated protein kinase kinase 1	Homo sapiens	SINGLE PROTEIN	CHEMBL1150976	1	Scientific Literature	Biochem. J.	2007	None
CHEMBL129177	HARMALOL	0	200.24	0	2.24	Harmalol	CC1=NCCc2c1[nH]c1cc(O)ccc21	Activity	'='	86.0	%				UO_0000187					False	CHEMBL1062820	Percentage MKK1 activity remaining in the presence of 1uM inhibitor	B	BAO_0000357	single protein format	Homo sapiens	None	None	None	None	CHEMBL3587	Dual specificity mitogen-activated protein kinase kinase 1	Homo sapiens	SINGLE PROTEIN	CHEMBL1150976	1	Scientific Literature	Biochem. J.	2007	None
CHEMBL23327	PURVALANOLA	0	388.90	0	4.23	Purvalanol	CC(C)[C@H](CO)Nc1nc(Nc2cccc(Cl)c2)c2ncn(C(C)C)c2n1	Activity	'='	104.0	%				UO_0000187					False	CHEMBL1061219	Percentage MKK1 activity remaining in the presence of 0.1uM inhibitor	B	BAO_0000357	single protein format	Homo sapiens	None	None	None	None	CHEMBL3587	Dual specificity mitogen-activated protein kinase kinase 1	Homo sapiens	SINGLE PROTEIN	CHEMBL1150976	1	Scientific Literature	Biochem. J.	2007	None
CHEMBL34241	ROTTLERIN	0	516.55	2	5.40	SID50104906	CC(=O)c1c(O)c(C)c(O)c(Cc2c(O)c3c(c(C(=O)/C=C/c4ccccc4)c2O)OC(C)(C)C=C3)c1O	Activity	'='	83.0	%				UO_0000187					False	CHEMBL1060147	Percentage MKK1 activity remaining in the presence of 10uM inhibitor	B	BAO_0000357	single protein format	Homo sapiens	None	None	None	None	CHEMBL3587	Dual specificity mitogen-activated protein kinase kinase 1	Homo sapiens	SINGLE PROTEIN	CHEMBL1150976	1	Scientific Literature	Biochem. J.	2007	None
CHEMBL79004		0	322.75	0	4.02	PS 1145	O=C(Nc1cc(Cl)cc2c1[nH]c1cnccc12)c1cccnc1	Activity	'='	83.0	%				UO_0000187					False	CHEMBL1060147	Percentage MKK1 activity remaining in the presence of 10uM inhibitor	B	BAO_0000357	single protein format	Homo sapiens	None	None	None	None	CHEMBL3587	Dual specificity mitogen-activated protein kinase kinase 1	Homo sapiens	SINGLE PROTEIN	CHEMBL1150976	1	Scientific Literature	Biochem. J.	2007	None
CHEMBL428496	WORTMANNIN	0	428.44	0	2.54	Wortmannin	COC[C@H]1OC(=O)c2coc3c2[C@@]1(C)C1=C(C3=O)[C@@H]2CCC(=O)[C@@]2(C)C[C@H]1OC(C)=O	Activity	'='	63.0	%				UO_0000187					False	CHEMBL1062820	Percentage MKK1 activity remaining in the presence of 1uM inhibitor	B	BAO_0000357	single protein format	Homo sapiens	None	None	None	None	CHEMBL3587	Dual specificity mitogen-activated protein kinase kinase 1	Homo sapiens	SINGLE PROTEIN	CHEMBL1150976	1	Scientific Literature	Biochem. J.	2007	None
CHEMBL296586	KENPAULLONE	0	327.18	0	4.09	Kenpaullone	O=C1Cc2c([nH]c3ccc(Br)cc23)-c2ccccc2N1	Activity	'='	88.0	%				UO_0000187					False	CHEMBL1062820	Percentage MKK1 activity remaining in the presence of 1uM inhibitor	B	BAO_0000357	single protein format	Homo sapiens	None	None	None	None	CHEMBL3587	Dual specificity mitogen-activated protein kinase kinase 1	Homo sapiens	SINGLE PROTEIN	CHEMBL1150976	1	Scientific Literature	Biochem. J.	2007	None
CHEMBL507361	PD-0325901	2	482.20	0	2.47	PD0325901	O=C(NOC[C@H](O)CO)c1ccc(F)c(F)c1Nc1ccc(I)cc1F	IC50	'='	15.0	nM	7.82			UO_0000065	16.23	0.41	5.35	8.61	True	CHEMBL3820565	Inhibition of purified MEK1 (unknown origin) assessed as reduction in phosphorylation of inactive Erk2 incubated for 30 mins by Kinase-Glo luminescent kinase assay	B	BAO_0000357	single protein format	Homo sapiens	None	None	None	None	CHEMBL3587	Dual specificity mitogen-activated protein kinase kinase 1	Homo sapiens	SINGLE PROTEIN	CHEMBL3817736	1	Scientific Literature	J. Med. Chem.	2016	None
CHEMBL1684525		0	420.50	0	3.86	9k	Cc1ccc2cc(-c3n[nH]c4ccc(NS(=O)(=O)c5ncn(C)c5C)cc34)[nH]c2c1	Inhibition	'='	111.0	%				UO_0000187					False	CHEMBL1686055	Inhibition of MEK1 at 1 uM	B	BAO_0000357	single protein format	None	None	None	None	None	CHEMBL3587	Dual specificity mitogen-activated protein kinase kinase 1	Homo sapiens	SINGLE PROTEIN	CHEMBL1681705	1	Scientific Literature	Bioorg. Med. Chem. Lett.	2011	None
CHEMBL2441375		0	373.50	None	None	1q, AN4161	O=C(Nc1ccc2c(c1)B(O)OC2)c1c(C(F)(F)F)ccc(Cl)c1F	Inhibition						Not Active						False	CHEMBL2447619	Inhibition of MEK1 (unknown origin) at 30 uM	B	BAO_0000357	single protein format	Homo sapiens	None	None	None	None	CHEMBL3587	Dual specificity mitogen-activated protein kinase kinase 1	Homo sapiens	SINGLE PROTEIN	CHEMBL2440005	1	Scientific Literature	Bioorg. Med. Chem. Lett.	2013	None
CHEMBL199051		0	367.83	0	4.45	31{47}	O=c1cc(N2CCOCC2)oc2cc(/C=C/c3ccc(Cl)cc3)ccc12	Activity						Not Determined						False	CHEMBL860390	Inhibitory activity against MEK1 at 10 uM	B	BAO_0000357	single protein format	Homo sapiens	None	None	None	None	CHEMBL3587	Dual specificity mitogen-activated protein kinase kinase 1	Homo sapiens	SINGLE PROTEIN	CHEMBL1141870	1	Scientific Literature	J. Med. Chem.	2005	None
CHEMBL370108		0	366.37	0	2.58	31{50}	Nc1cc(C(=O)O)cc(-c2ccc3c(=O)cc(N4CCOCC4)oc3c2)c1	Activity						Not Determined						False	CHEMBL860390	Inhibitory activity against MEK1 at 10 uM	B	BAO_0000357	single protein format	Homo sapiens	None	None	None	None	CHEMBL3587	Dual specificity mitogen-activated protein kinase kinase 1	Homo sapiens	SINGLE PROTEIN	CHEMBL1141870	1	Scientific Literature	J. Med. Chem.	2005	None
CHEMBL405759		0	318.34	0	3.71	TWS119	Nc1cccc(-c2cc3c(Oc4cccc(O)c4)ncnc3[nH]2)c1	Residual Activity	'='	102.0	%				UO_0000187					False	CHEMBL2219262	Millipore: Percentage of residual kinase activity of MAP2K1 at 10uM relative to control. Control inhibitor: Phosphoric acid* at 0.3uM. Buffer: 50 mM Tris pH 7.5, 0.2 mM EGTA, 0.1% ?-mercaptoethanol, 0.01% Brij-35	B	BAO_0000357	single protein format	Homo sapiens	None	None	None	None	CHEMBL3587	Dual specificity mitogen-activated protein kinase kinase 1	Homo sapiens	SINGLE PROTEIN	CHEMBL2218924	1	Scientific Literature	Biochem. J.	2013	None
CHEMBL371968		0	313.38	0	3.36	31{17}	O=c1cc(N2CCOCC2)oc2cc(-c3cccs3)ccc12	Activity						Not Determined						False	CHEMBL860390	Inhibitory activity against MEK1 at 10 uM	B	BAO_0000357	single protein format	Homo sapiens	None	None	None	None	CHEMBL3587	Dual specificity mitogen-activated protein kinase kinase 1	Homo sapiens	SINGLE PROTEIN	CHEMBL1141870	1	Scientific Literature	J. Med. Chem.	2005	None
CHEMBL386042		0	310.33	0	4.30	7	N#Cc1c(O)nsc1Oc1ccc(Oc2ccccc2)cc1	IC50	'>'	5000.0	nM				UO_0000065					False	CHEMBL867341	Inhibition of MEK1	B	BAO_0000357	single protein format	Homo sapiens	None	None	None	None	CHEMBL3587	Dual specificity mitogen-activated protein kinase kinase 1	Homo sapiens	SINGLE PROTEIN	CHEMBL1145349	1	Scientific Literature	Bioorg. Med. Chem. Lett.	2006	None
CHEMBL1765781		0	473.58	0	3.19	7v	CNc1cncc(-c2c[nH]c(=O)c(NC(=O)c3ccc(N4CCC[C@H]4CN4CCCC4)cc3)c2)n1	Ki	'>'	1000.0	nM				UO_0000065					False	CHEMBL1769198	Inhibition of MEK1	B	BAO_0000357	single protein format	None	None	None	None	None	CHEMBL3587	Dual specificity mitogen-activated protein kinase kinase 1	Homo sapiens	SINGLE PROTEIN	CHEMBL1765075	1	Scientific Literature	J. Med. Chem.	2011	None
CHEMBL577784	BX-795	0	591.48	1	4.75	BX-795	O=C(NCCCNc1nc(Nc2cccc(NC(=O)N3CCCC3)c2)ncc1I)c1cccs1	Activity	'='	50.0	%				UO_0000187					False	CHEMBL1060205	Percentage MKK1 activity remaining in the presence of 0.01uM inhibitor	B	BAO_0000357	single protein format	Homo sapiens	None	None	None	None	CHEMBL3587	Dual specificity mitogen-activated protein kinase kinase 1	Homo sapiens	SINGLE PROTEIN	CHEMBL1150976	1	Scientific Literature	Biochem. J.	2007	None
CHEMBL10	SB-203580	0	377.44	0	4.68	SB-203580	C[S+]([O-])c1ccc(-c2nc(-c3ccc(F)cc3)c(-c3ccncc3)[nH]2)cc1	Activity	'='	85.0	%				UO_0000187					False	CHEMBL1062820	Percentage MKK1 activity remaining in the presence of 1uM inhibitor	B	BAO_0000357	single protein format	Homo sapiens	None	None	None	None	CHEMBL3587	Dual specificity mitogen-activated protein kinase kinase 1	Homo sapiens	SINGLE PROTEIN	CHEMBL1150976	1	Scientific Literature	Biochem. J.	2007	None
CHEMBL1725279	SP-600125	0	220.23	0	4.43	SP-600125	Oc1c2ccccc2c2c3c(cccc13)N=N2	Activity	'='	58.0	%				UO_0000187					False	CHEMBL1062820	Percentage MKK1 activity remaining in the presence of 1uM inhibitor	B	BAO_0000357	single protein format	Homo sapiens	None	None	None	None	CHEMBL3587	Dual specificity mitogen-activated protein kinase kinase 1	Homo sapiens	SINGLE PROTEIN	CHEMBL1150976	1	Scientific Literature	Biochem. J.	2007	None
CHEMBL406821		0	319.43	0	1.92	H-1152	Cc1cncc2cccc(S(=O)(=O)N3CCCNC[C@@H]3C)c12	Activity	'='	77.0	%				UO_0000187					False	CHEMBL1062820	Percentage MKK1 activity remaining in the presence of 1uM inhibitor	B	BAO_0000357	single protein format	Homo sapiens	None	None	None	None	CHEMBL3587	Dual specificity mitogen-activated protein kinase kinase 1	Homo sapiens	SINGLE PROTEIN	CHEMBL1150976	1	Scientific Literature	Biochem. J.	2007	None
CHEMBL1684067		0	500.27	1	1.24	BDBM1711	Cc1c(Nc2ccc(I)cc2F)c2c(=O)n(C[C@@H](O)CO)cnc2n(C)c1=O	IC50	'<'	5.0	nM			1903	UO_0000065					False	CHEMBL3705246	Enzyme Assay: The inhibitory properties of compounds relative to MEK1 or MEK2 may be determined using a black 384-well-plate format under the following reaction conditions: 50 mM HEPES pH 7.3, 10 mM NaCl, 10 mM MgCl2, 0.01% Brij35, 1 nM MEK1 or 4 nM MEK2, 25 nM ERK1, 400 μM ATP, 500 nM IPTTPITTYFFFK-5FAM-COOH (FI-Erktide), and 1% DMSO. Reaction product is determined quantitatively by fluorescent …	B	BAO_0000357	single protein format	Homo sapiens	None	None	None	None	CHEMBL3587	Dual specificity mitogen-activated protein kinase kinase 1	Homo sapiens	SINGLE PROTEIN	CHEMBL3639300	37	BindingDB Database		2013	None
CHEMBL1684072		0	474.21	0	1.71	BDBM1716	Cn1c(=O)c(F)c(Nc2ccc(I)cc2F)c2c(=O)n(CCO)cnc21	IC50	'='	10.0	nM	8.00		1906	UO_0000065	16.87	0.42	6.29	8.97	False	CHEMBL3705246	Enzyme Assay: The inhibitory properties of compounds relative to MEK1 or MEK2 may be determined using a black 384-well-plate format under the following reaction conditions: 50 mM HEPES pH 7.3, 10 mM NaCl, 10 mM MgCl2, 0.01% Brij35, 1 nM MEK1 or 4 nM MEK2, 25 nM ERK1, 400 μM ATP, 500 nM IPTTPITTYFFFK-5FAM-COOH (FI-Erktide), and 1% DMSO. Reaction product is determined quantitatively by fluorescent …	B	BAO_0000357	single protein format	Homo sapiens	None	None	None	None	CHEMBL3587	Dual specificity mitogen-activated protein kinase kinase 1	Homo sapiens	SINGLE PROTEIN	CHEMBL3639300	37	BindingDB Database		2013	None
CHEMBL496009		0	475.45	1	5.43	21n	CSc1cc(Oc2ccnc3[nH]c(=O)[nH]c23)ccc1NC(=O)Nc1cccc(C(F)(F)F)c1	Residual_activity	'='	100.0	%				UO_0000187					False	CHEMBL1000632	Inhibition of MKK1 at 1 uM relative to control	B	BAO_0000357	single protein format	None	None	None	None	None	CHEMBL3587	Dual specificity mitogen-activated protein kinase kinase 1	Homo sapiens	SINGLE PROTEIN	CHEMBL1136991	1	Scientific Literature	J. Med. Chem.	2009	None
CHEMBL498112		0	497.41	1	6.00	21u	O=C(Nc1cc(C(F)(F)F)ccc1F)Nc1ccc(Oc2ccnc3[nH]c(=O)[nH]c23)c2ccccc12	Residual_activity	'='	100.0	%				UO_0000187					False	CHEMBL1000632	Inhibition of MKK1 at 1 uM relative to control	B	BAO_0000357	single protein format	None	None	None	None	None	CHEMBL3587	Dual specificity mitogen-activated protein kinase kinase 1	Homo sapiens	SINGLE PROTEIN	CHEMBL1136991	1	Scientific Literature	J. Med. Chem.	2009	None
CHEMBL388978	STAUROSPORINE	0	466.54	0	4.35	staurosporine	CN[C@@H]1C[C@H]2O[C@@](C)([C@@H]1OC)n1c3ccccc3c3c4c(c5c6ccccc6n2c5c31)C(=O)NC4	IC50	'='	2.5	nM	8.60			UO_0000065	18.44	0.34	4.25	12.39	False	CHEMBL731425	Inhibition of MEK1 phosphorylation by activated human recombinant Raf	B	BAO_0000357	single protein format	Homo sapiens	None	None	None	None	CHEMBL3587	Dual specificity mitogen-activated protein kinase kinase 1	Homo sapiens	SINGLE PROTEIN	CHEMBL1135814	1	Scientific Literature	J. Med. Chem.	2002	None
CHEMBL2396995		0	645.47	1	4.84	17, RO5068760	C[C@@H](c1ccccc1)[C@@H](C(=O)Nc1ccc(I)cc1F)N1C(=O)N[C@H](c2ccc(OC[C@H](C)CO)cc2)C1=O	IC50	'='	25.0	nM	7.60			UO_0000065	11.78	0.27	2.76	7.04	False	CHEMBL2399311	Inhibition of MEK1 (unknown origin)	B	BAO_0000357	single protein format	Homo sapiens	None	None	None	None	CHEMBL3587	Dual specificity mitogen-activated protein kinase kinase 1	Homo sapiens	SINGLE PROTEIN	CHEMBL2396593	1	Scientific Literature	J. Med. Chem.	2013	None
CHEMBL30597		0	351.43	0	4.59	7	COc1cc2ncc(C#N)c(Nc3ccc(SC)cc3)c2cc1OC	IC50	'='	1300.0	nM	5.89			UO_0000065	16.75	0.32	1.30	8.76	False	CHEMBL675993	Inhibitory activity against Dual specificity mitogen-activated protein kinase kinase using direct MEK assay (which by-passes the need for activated Raf by using an activated GST-MEK)	B	BAO_0000357	single protein format	None	None	None	None	None	CHEMBL3587	Dual specificity mitogen-activated protein kinase kinase 1	Homo sapiens	SINGLE PROTEIN	CHEMBL1134081	1	Scientific Literature	Bioorg. Med. Chem. Lett.	2001	None
CHEMBL2138625		0	507.01	1	4.67	AV-412	C=CC(=O)Nc1cc2c(Nc3ccc(F)c(Cl)c3)ncnc2cc1C#CC(C)(C)N1CCN(C)CC1	Kd apparent	'>'	30000.0	nM			Inactive	UO_0000065					False	CHEMBL3991751	Kinobeads (epsilon), multiple immobilized ATP-competitive broad spectrum kinase inhibitors, used to assess residual binding of ~300 proteins simultaneously from cell lysate in the presence of a compound. Quantitative readout performed by mass spectrometry.	B	BAO_0000220	subcellular format	Homo sapiens	None	None	K-562, COLO 205, SK-N-BE(2) and MV-4-11	Cell lysate	CHEMBL3587	Dual specificity mitogen-activated protein kinase kinase 1	Homo sapiens	SINGLE PROTEIN	CHEMBL3991601	48	Kuster lab chemical proteomics drug profiling	Science	2017	None
CHEMBL1952329	SGI-1776	1	405.42	0	4.05	SGI-1776	CN1CCC(CNc2ccc3ncc(-c4cccc(OC(F)(F)F)c4)n3n2)CC1	Kd apparent	'>'	30000.0	nM			Inactive	UO_0000065					False	CHEMBL3991751	Kinobeads (epsilon), multiple immobilized ATP-competitive broad spectrum kinase inhibitors, used to assess residual binding of ~300 proteins simultaneously from cell lysate in the presence of a compound. Quantitative readout performed by mass spectrometry.	B	BAO_0000220	subcellular format	Homo sapiens	None	None	K-562, COLO 205, SK-N-BE(2) and MV-4-11	Cell lysate	CHEMBL3587	Dual specificity mitogen-activated protein kinase kinase 1	Homo sapiens	SINGLE PROTEIN	CHEMBL3991601	48	Kuster lab chemical proteomics drug profiling	Science	2017	None
CHEMBL2107832	PIMASERTIB	2	431.21	0	1.65	Pimasertib	O=C(NC[C@H](O)CO)c1ccncc1Nc1ccc(I)cc1F	Kd apparent	'='	29.0	nM			Active	UO_0000065					False	CHEMBL3991751	Kinobeads (epsilon), multiple immobilized ATP-competitive broad spectrum kinase inhibitors, used to assess residual binding of ~300 proteins simultaneously from cell lysate in the presence of a compound. Quantitative readout performed by mass spectrometry.	B	BAO_0000220	subcellular format	Homo sapiens	None	None	K-562, COLO 205, SK-N-BE(2) and MV-4-11	Cell lysate	CHEMBL3587	Dual specificity mitogen-activated protein kinase kinase 1	Homo sapiens	SINGLE PROTEIN	CHEMBL3991601	48	Kuster lab chemical proteomics drug profiling	Science	2017	None
CHEMBL3182621	AZD-8330	1	461.23	0	1.83	AZD-8330	Cc1cc(C(=O)NOCCO)c(Nc2ccc(I)cc2F)n(C)c1=O	Kd apparent	'='	24.0	nM			Active	UO_0000065					False	CHEMBL3991751	Kinobeads (epsilon), multiple immobilized ATP-competitive broad spectrum kinase inhibitors, used to assess residual binding of ~300 proteins simultaneously from cell lysate in the presence of a compound. Quantitative readout performed by mass spectrometry.	B	BAO_0000220	subcellular format	Homo sapiens	None	None	K-562, COLO 205, SK-N-BE(2) and MV-4-11	Cell lysate	CHEMBL3587	Dual specificity mitogen-activated protein kinase kinase 1	Homo sapiens	SINGLE PROTEIN	CHEMBL3991601	48	Kuster lab chemical proteomics drug profiling	Science	2017	None
CHEMBL3348923	MLN-2480	1	506.30	1	3.98	MLN-2480	C[C@@H](NC(=O)c1ncnc(N)c1Cl)c1ncc(C(=O)Nc2cc(C(F)(F)F)c(Cl)cn2)s1	Kd apparent	'>'	30000.0	nM			Inactive	UO_0000065					False	CHEMBL3991751	Kinobeads (epsilon), multiple immobilized ATP-competitive broad spectrum kinase inhibitors, used to assess residual binding of ~300 proteins simultaneously from cell lysate in the presence of a compound. Quantitative readout performed by mass spectrometry.	B	BAO_0000220	subcellular format	Homo sapiens	None	None	K-562, COLO 205, SK-N-BE(2) and MV-4-11	Cell lysate	CHEMBL3587	Dual specificity mitogen-activated protein kinase kinase 1	Homo sapiens	SINGLE PROTEIN	CHEMBL3991601	48	Kuster lab chemical proteomics drug profiling	Science	2017	None
CHEMBL1738757	REBASTINIB	2	553.60	2	6.05	Rebastinib	CNC(=O)c1cc(Oc2ccc(NC(=O)Nc3cc(C(C)(C)C)nn3-c3ccc4ncccc4c3)c(F)c2)ccn1	Kd apparent	'>'	30000.0	nM			Inactive	UO_0000065					False	CHEMBL3991751	Kinobeads (epsilon), multiple immobilized ATP-competitive broad spectrum kinase inhibitors, used to assess residual binding of ~300 proteins simultaneously from cell lysate in the presence of a compound. Quantitative readout performed by mass spectrometry.	B	BAO_0000220	subcellular format	Homo sapiens	None	None	K-562, COLO 205, SK-N-BE(2) and MV-4-11	Cell lysate	CHEMBL3587	Dual specificity mitogen-activated protein kinase kinase 1	Homo sapiens	SINGLE PROTEIN	CHEMBL3991601	48	Kuster lab chemical proteomics drug profiling	Science	2017	None
CHEMBL522892	DOVITINIB	3	392.44	0	2.54	Dovitinib	CN1CCN(c2ccc3nc(-c4c(N)c5c(F)cccc5[nH]c4=O)[nH]c3c2)CC1	Kd apparent	'='	2420.0	nM			Active	UO_0000065					False	CHEMBL3991751	Kinobeads (epsilon), multiple immobilized ATP-competitive broad spectrum kinase inhibitors, used to assess residual binding of ~300 proteins simultaneously from cell lysate in the presence of a compound. Quantitative readout performed by mass spectrometry.	B	BAO_0000220	subcellular format	Homo sapiens	None	None	K-562, COLO 205, SK-N-BE(2) and MV-4-11	Cell lysate	CHEMBL3587	Dual specificity mitogen-activated protein kinase kinase 1	Homo sapiens	SINGLE PROTEIN	CHEMBL3991601	48	Kuster lab chemical proteomics drug profiling	Science	2017	None
CHEMBL223360	LINIFANIB	3	375.41	0	4.90	Linifanib	Cc1ccc(F)c(NC(=O)Nc2ccc(-c3cccc4[nH]nc(N)c34)cc2)c1	Kd apparent	'>'	30000.0	nM			Inactive	UO_0000065					False	CHEMBL3991751	Kinobeads (epsilon), multiple immobilized ATP-competitive broad spectrum kinase inhibitors, used to assess residual binding of ~300 proteins simultaneously from cell lysate in the presence of a compound. Quantitative readout performed by mass spectrometry.	B	BAO_0000220	subcellular format	Homo sapiens	None	None	K-562, COLO 205, SK-N-BE(2) and MV-4-11	Cell lysate	CHEMBL3587	Dual specificity mitogen-activated protein kinase kinase 1	Homo sapiens	SINGLE PROTEIN	CHEMBL3991601	48	Kuster lab chemical proteomics drug profiling	Science	2017	None
CHEMBL575448	BMS-754807	2	461.51	0	3.61	BMS-754807	C[C@@]1(C(=O)Nc2ccc(F)nc2)CCCN1c1nc(Nc2cc(C3CC3)n[nH]2)c2cccn2n1	Kd apparent	'>'	30000.0	nM			Inactive	UO_0000065					False	CHEMBL3991751	Kinobeads (epsilon), multiple immobilized ATP-competitive broad spectrum kinase inhibitors, used to assess residual binding of ~300 proteins simultaneously from cell lysate in the presence of a compound. Quantitative readout performed by mass spectrometry.	B	BAO_0000220	subcellular format	Homo sapiens	None	None	K-562, COLO 205, SK-N-BE(2) and MV-4-11	Cell lysate	CHEMBL3587	Dual specificity mitogen-activated protein kinase kinase 1	Homo sapiens	SINGLE PROTEIN	CHEMBL3991601	48	Kuster lab chemical proteomics drug profiling	Science	2017	None
CHEMBL31733		0	397.43	1	5.66	1	COc1cc2ncc(C#N)c(Nc3ccc(Oc4ccccc4)cc3)c2cc1OC	IC50	'='	6.2	nM	8.21			UO_0000065	20.65	0.37	2.55	10.74	False	CHEMBL672143	Inhibitory activity against Dual specificity mitogen-activated protein kinase kinase using coupled MEK assay (which uses activated Raf to activate an inactivate GST-MEK)	B	BAO_0000357	single protein format	None	None	None	None	None	CHEMBL3587	Dual specificity mitogen-activated protein kinase kinase 1	Homo sapiens	SINGLE PROTEIN	CHEMBL1134081	1	Scientific Literature	Bioorg. Med. Chem. Lett.	2001	None
CHEMBL2338333		0	291.35	0	2.46	5, UBS109	CN1C/C(=C\c2ccccn2)C(=O)/C(=C/c2ccccn2)C1	IC50	'='	9000.0	nM	5.05			UO_0000065	17.32	0.31	2.59	10.95	False	CHEMBL2344116	Inhibition of recombinant MEK1 (unknown origin) by cascade reaction assay	B	BAO_0000357	single protein format	Homo sapiens	None	None	None	None	CHEMBL3587	Dual specificity mitogen-activated protein kinase kinase 1	Homo sapiens	SINGLE PROTEIN	CHEMBL2331439	1	Scientific Literature	J. Med. Chem.	2013	None
CHEMBL278724	SB-202474	0	279.34	0	3.71	SB-202474	CCc1nc(-c2ccc(OC)cc2)[nH]c1-c1ccncc1	Residual Activity	'='	92.0	%				UO_0000187					False	CHEMBL2219261	Millipore: Percentage of residual kinase activity of MAP2K1 at 1uM relative to control. Control inhibitor: Phosphoric acid* at 0.3uM. Buffer: 50 mM Tris pH 7.5, 0.2 mM EGTA, 0.1% ?-mercaptoethanol, 0.01% Brij-35	B	BAO_0000357	single protein format	Homo sapiens	None	None	None	None	CHEMBL3587	Dual specificity mitogen-activated protein kinase kinase 1	Homo sapiens	SINGLE PROTEIN	CHEMBL2218924	1	Scientific Literature	Biochem. J.	2013	None
CHEMBL3092195		0	470.48	0	3.29	14d	CNS(=O)(=O)Nc1cccc(Cc2c(C)c3ccc(Oc4ncccn4)cc3oc2=O)c1F	IC50	'='	97.0	nM	7.01			UO_0000065	14.91	0.29	3.72	5.68	True	CHEMBL3096357	Inhibition of MEK1 (unknown origin) assessed as phosphorylation of Erk2 preincubated for 30 mins followed by FAM-Erktide addition measured after 60 mins by IMAP fluorescence polarization assay	B	BAO_0000357	single protein format	Homo sapiens	None	None	None	None	CHEMBL3587	Dual specificity mitogen-activated protein kinase kinase 1	Homo sapiens	SINGLE PROTEIN	CHEMBL3091288	1	Scientific Literature	ACS Med. Chem. Lett.	2013	None
CHEMBL3092189		0	445.50	0	2.63	8a	CNS(=O)(=O)Nc1cccc(Cc2c(C)c3ccc(OC(=O)N(C)C)cc3oc2=O)c1	IC50	'='	110.0	nM	6.96			UO_0000065	15.62	0.31	4.33	5.90	True	CHEMBL3096357	Inhibition of MEK1 (unknown origin) assessed as phosphorylation of Erk2 preincubated for 30 mins followed by FAM-Erktide addition measured after 60 mins by IMAP fluorescence polarization assay	B	BAO_0000357	single protein format	Homo sapiens	None	None	None	None	CHEMBL3587	Dual specificity mitogen-activated protein kinase kinase 1	Homo sapiens	SINGLE PROTEIN	CHEMBL3091288	1	Scientific Literature	ACS Med. Chem. Lett.	2013	None
CHEMBL1614766	RO-4987655	1	565.29	1	3.16	24, CH4987655	O=C(NOCCO)c1cc(CN2OCCCC2=O)c(F)c(F)c1Nc1ccc(I)cc1F	Kd	'='	8.7	nM	8.06			UO_0000065	14.26	0.34	4.90	8.05	False	CHEMBL1685627	Binding affinity to MEK1 by surface plasmon resonance in absence of ATP	B	BAO_0000357	single protein format	None	None	None	None	None	CHEMBL3587	Dual specificity mitogen-activated protein kinase kinase 1	Homo sapiens	SINGLE PROTEIN	CHEMBL1681704	1	Scientific Literature	Bioorg. Med. Chem. Lett.	2011	None
CHEMBL1684543		0	435.58	1	6.10	11k	Cc1ccc2cc(-c3n[nH]c4ccc(NC5CCN(Cc6ccccc6)CC5)cc34)[nH]c2c1	Inhibition	'='	87.0	%				UO_0000187					False	CHEMBL1686055	Inhibition of MEK1 at 1 uM	B	BAO_0000357	single protein format	None	None	None	None	None	CHEMBL3587	Dual specificity mitogen-activated protein kinase kinase 1	Homo sapiens	SINGLE PROTEIN	CHEMBL1681705	1	Scientific Literature	Bioorg. Med. Chem. Lett.	2011	None
CHEMBL512076	GSK-192082A	0	566.06	2	5.63	GSK192082A	CCNC(=O)O[C@H]1CN[C@H](C#Cc2cc3ncnc(Nc4ccc(OCc5cccc(F)c5)c(Cl)c4)c3s2)C1	Inhibition	'='	2.35	%				UO_0000187					False	CHEMBL1962206	GSK_PKIS: MEK1 mean inhibition at 0.1 uM [Nanosyn]	B	BAO_0000357	single protein format	None	None	None	None	None	CHEMBL3587	Dual specificity mitogen-activated protein kinase kinase 1	Homo sapiens	SINGLE PROTEIN	CHEMBL1961873	16	GSK Published Kinase Inhibitor Set			None
CHEMBL1794065	GSK-554170A	0	539.52	0	1.58	GSK554170A	CCn1c(-c2nonc2N)nc2c(C#CC(C)(C)O)ncc(OCC3CCNCC3)c21.O=C(O)C(F)(F)F	Inhibition	'='	4.1	%				UO_0000187					False	CHEMBL1962207	GSK_PKIS: MEK1 mean inhibition at 1 uM [Nanosyn]	B	BAO_0000357	single protein format	None	None	None	None	None	CHEMBL3587	Dual specificity mitogen-activated protein kinase kinase 1	Homo sapiens	SINGLE PROTEIN	CHEMBL1961873	16	GSK Published Kinase Inhibitor Set			None
CHEMBL1794057	GW284408X	0	292.30	0	2.26	GW284408X	O=C1Nc2ccccc2/C1=C/Nc1ccc2[nH]c(=O)[nH]c2c1	Inhibition	'='	8.19	%				UO_0000187					False	CHEMBL1962206	GSK_PKIS: MEK1 mean inhibition at 0.1 uM [Nanosyn]	B	BAO_0000357	single protein format	None	None	None	None	None	CHEMBL3587	Dual specificity mitogen-activated protein kinase kinase 1	Homo sapiens	SINGLE PROTEIN	CHEMBL1961873	16	GSK Published Kinase Inhibitor Set			None
CHEMBL396107	GW795486X	0	481.36	1	6.15	GW795486X	Nc1ncnc2occ(-c3ccc(NC(=O)Nc4cc(C(F)(F)F)cc(C(F)(F)F)c4)cc3)c12	Inhibition	'='	3.12	%				UO_0000187					False	CHEMBL1962207	GSK_PKIS: MEK1 mean inhibition at 1 uM [Nanosyn]	B	BAO_0000357	single protein format	None	None	None	None	None	CHEMBL3587	Dual specificity mitogen-activated protein kinase kinase 1	Homo sapiens	SINGLE PROTEIN	CHEMBL1961873	16	GSK Published Kinase Inhibitor Set			None
CHEMBL1909391	GW576924A	0	579.10	2	5.92	GW576924A	Cl.[O-][S+]1CCN(Cc2ccc(-c3ccc4ncnc(Nc5ccc(OCc6ccccc6)c(F)c5)c4c3)o2)CC1	Inhibition	'='	3.03	%				UO_0000187					False	CHEMBL1962207	GSK_PKIS: MEK1 mean inhibition at 1 uM [Nanosyn]	B	BAO_0000357	single protein format	None	None	None	None	None	CHEMBL3587	Dual specificity mitogen-activated protein kinase kinase 1	Homo sapiens	SINGLE PROTEIN	CHEMBL1961873	16	GSK Published Kinase Inhibitor Set			None
CHEMBL517507	GW782912X	0	362.47	0	4.08	GW782912X	Cc1ccc(C(=O)NC2CCC2)cc1-c1ccc(C(=O)NCC2CC2)cc1	Inhibition	'='	2.81	%				UO_0000187					False	CHEMBL1962206	GSK_PKIS: MEK1 mean inhibition at 0.1 uM [Nanosyn]	B	BAO_0000357	single protein format	None	None	None	None	None	CHEMBL3587	Dual specificity mitogen-activated protein kinase kinase 1	Homo sapiens	SINGLE PROTEIN	CHEMBL1961873	16	GSK Published Kinase Inhibitor Set			None
CHEMBL155333		0	501.05	1	4.68	KN_93	COc1ccc(S(=O)(=O)N(CCO)c2ccccc2CN(C)C/C=C/c2ccc(Cl)cc2)cc1	Residual Activity	'='	79.0	%				UO_0000187					False	CHEMBL2219262	Millipore: Percentage of residual kinase activity of MAP2K1 at 10uM relative to control. Control inhibitor: Phosphoric acid* at 0.3uM. Buffer: 50 mM Tris pH 7.5, 0.2 mM EGTA, 0.1% ?-mercaptoethanol, 0.01% Brij-35	B	BAO_0000357	single protein format	Homo sapiens	None	None	None	None	CHEMBL3587	Dual specificity mitogen-activated protein kinase kinase 1	Homo sapiens	SINGLE PROTEIN	CHEMBL2218924	1	Scientific Literature	Biochem. J.	2013	None
CHEMBL35820		0	388.26	0	4.93	56	CCOc1cc2ncnc(Nc3cccc(Br)c3)c2cc1OCC	Residual Activity	'='	117.0	%				UO_0000187					False	CHEMBL2219261	Millipore: Percentage of residual kinase activity of MAP2K1 at 1uM relative to control. Control inhibitor: Phosphoric acid* at 0.3uM. Buffer: 50 mM Tris pH 7.5, 0.2 mM EGTA, 0.1% ?-mercaptoethanol, 0.01% Brij-35	B	BAO_0000357	single protein format	Homo sapiens	None	None	None	None	CHEMBL3587	Dual specificity mitogen-activated protein kinase kinase 1	Homo sapiens	SINGLE PROTEIN	CHEMBL2218924	1	Scientific Literature	Biochem. J.	2013	None
CHEMBL102346		0	485.54	0	4.79	PDGF_RTK_Inhibitor_III	COc1cc2ncnc(N3CCN(C(=O)Nc4ccc(Oc5ccccc5)cc4)CC3)c2cc1OC	Residual Activity	'='	115.0	%				UO_0000187					False	CHEMBL2219261	Millipore: Percentage of residual kinase activity of MAP2K1 at 1uM relative to control. Control inhibitor: Phosphoric acid* at 0.3uM. Buffer: 50 mM Tris pH 7.5, 0.2 mM EGTA, 0.1% ?-mercaptoethanol, 0.01% Brij-35	B	BAO_0000357	single protein format	Homo sapiens	None	None	None	None	CHEMBL3587	Dual specificity mitogen-activated protein kinase kinase 1	Homo sapiens	SINGLE PROTEIN	CHEMBL2218924	1	Scientific Literature	Biochem. J.	2013	None
CHEMBL588025	GW770249A	0	467.81	1	5.27	GW770249A	Cl.Nc1ncnc2occ(-c3ccc(NC(=O)Nc4cc(C(F)(F)F)ccc4F)cc3)c12	Inhibition	'='	1.15	%				UO_0000187					False	CHEMBL1962206	GSK_PKIS: MEK1 mean inhibition at 0.1 uM [Nanosyn]	B	BAO_0000357	single protein format	None	None	None	None	None	CHEMBL3587	Dual specificity mitogen-activated protein kinase kinase 1	Homo sapiens	SINGLE PROTEIN	CHEMBL1961873	16	GSK Published Kinase Inhibitor Set			None
CHEMBL203138		0	398.23	0	3.02	24	CCONC(=O)c1cn(C)c(=O)c(C)c1Nc1ccc(Br)cc1F	IC50	'='	82.0	nM	7.09			UO_0000065	17.79	0.40	4.07	9.79	False	CHEMBL859549	Inhibitory activity against MEK1	B	BAO_0000357	single protein format	Homo sapiens	None	None	None	None	CHEMBL3587	Dual specificity mitogen-activated protein kinase kinase 1	Homo sapiens	SINGLE PROTEIN	CHEMBL1147738	1	Scientific Literature	J. Med. Chem.	2006	None
CHEMBL201156		0	388.17	0	2.46	21	CONC(=O)c1cn(C)c(=O)c(F)c1Nc1ccc(Br)cc1F	IC50	'='	43.0	nM	7.37			UO_0000065	18.98	0.44	4.91	10.18	False	CHEMBL859549	Inhibitory activity against MEK1	B	BAO_0000357	single protein format	Homo sapiens	None	None	None	None	CHEMBL3587	Dual specificity mitogen-activated protein kinase kinase 1	Homo sapiens	SINGLE PROTEIN	CHEMBL1147738	1	Scientific Literature	J. Med. Chem.	2006	None
CHEMBL372600		0	418.19	0	1.82	12	Cn1cc(C(=O)NOCCO)c(Nc2ccc(Br)cc2F)c(F)c1=O	IC50	'='	9.3	nM	8.03			UO_0000065	19.21	0.44	6.21	8.67	False	CHEMBL859549	Inhibitory activity against MEK1	B	BAO_0000357	single protein format	Homo sapiens	None	None	None	None	CHEMBL3587	Dual specificity mitogen-activated protein kinase kinase 1	Homo sapiens	SINGLE PROTEIN	CHEMBL1147738	1	Scientific Literature	J. Med. Chem.	2006	None
CHEMBL1909350	GSK-949675A	0	421.89	0	0.80	GSK949675A	CCn1c(-c2nonc2N)nc2c(C#CC(C)(C)O)nc(OCCNC)cc21.Cl	Inhibition	'='	3.92	%				UO_0000187					False	CHEMBL1962207	GSK_PKIS: MEK1 mean inhibition at 1 uM [Nanosyn]	B	BAO_0000357	single protein format	None	None	None	None	None	CHEMBL3587	Dual specificity mitogen-activated protein kinase kinase 1	Homo sapiens	SINGLE PROTEIN	CHEMBL1961873	16	GSK Published Kinase Inhibitor Set			None
CHEMBL2386796		0	570.70	2	5.31	9p	Cc1cc(-c2cc(NC(=O)c3ccc(CN4CCN(C)CC4)cc3)[nH]n2)ccc1NC(=O)Nc1cc(C(C)(C)C)on1	Inhibition	'='	5.0	%				UO_0000187					False	CHEMBL2389823	Inhibition of MAP2K1 (unknown origin) at 1 uM	B	BAO_0000357	single protein format	Homo sapiens	None	None	None	None	CHEMBL3587	Dual specificity mitogen-activated protein kinase kinase 1	Homo sapiens	SINGLE PROTEIN	CHEMBL2384934	1	Scientific Literature	Bioorg. Med. Chem.	2013	None
CHEMBL30268		0	321.34	0	3.57	6	COc1cc2ncc(C#N)c(Nc3ccc(O)cc3)c2cc1OC	IC50	'='	550.0	nM	6.26			UO_0000065	19.48	0.36	2.69	7.16	False	CHEMBL672143	Inhibitory activity against Dual specificity mitogen-activated protein kinase kinase using coupled MEK assay (which uses activated Raf to activate an inactivate GST-MEK)	B	BAO_0000357	single protein format	None	None	None	None	None	CHEMBL3587	Dual specificity mitogen-activated protein kinase kinase 1	Homo sapiens	SINGLE PROTEIN	CHEMBL1134081	1	Scientific Literature	Bioorg. Med. Chem. Lett.	2001	None
CHEMBL3644824		0	474.14	0	3.29	BDBM97656	Cn1c(=O)c(Cl)c(Nc2ccc(Br)cc2Cl)c2c(=O)n(CCCO)cnc21	IC50	'>'	16.0	nM			213431	UO_0000065					False	CHEMBL3705246	Enzyme Assay: The inhibitory properties of compounds relative to MEK1 or MEK2 may be determined using a black 384-well-plate format under the following reaction conditions: 50 mM HEPES pH 7.3, 10 mM NaCl, 10 mM MgCl2, 0.01% Brij35, 1 nM MEK1 or 4 nM MEK2, 25 nM ERK1, 400 μM ATP, 500 nM IPTTPITTYFFFK-5FAM-COOH (FI-Erktide), and 1% DMSO. Reaction product is determined quantitatively by fluorescent …	B	BAO_0000357	single protein format	Homo sapiens	None	None	None	None	CHEMBL3587	Dual specificity mitogen-activated protein kinase kinase 1	Homo sapiens	SINGLE PROTEIN	CHEMBL3639300	37	BindingDB Database		2013	None
CHEMBL1684065		0	500.27	1	1.33	BDBM50337922	Cn1c(=O)cc(Nc2ccc(I)cc2F)c2c(=O)n(C[C@@H](O)CCO)cnc21	IC50	'>'	16.0	nM			213434	UO_0000065					False	CHEMBL3705246	Enzyme Assay: The inhibitory properties of compounds relative to MEK1 or MEK2 may be determined using a black 384-well-plate format under the following reaction conditions: 50 mM HEPES pH 7.3, 10 mM NaCl, 10 mM MgCl2, 0.01% Brij35, 1 nM MEK1 or 4 nM MEK2, 25 nM ERK1, 400 μM ATP, 500 nM IPTTPITTYFFFK-5FAM-COOH (FI-Erktide), and 1% DMSO. Reaction product is determined quantitatively by fluorescent …	B	BAO_0000357	single protein format	Homo sapiens	None	None	None	None	CHEMBL3587	Dual specificity mitogen-activated protein kinase kinase 1	Homo sapiens	SINGLE PROTEIN	CHEMBL3639300	37	BindingDB Database		2013	None
CHEMBL286239		0	516.41	0	3.12	42	C[n+]1ccc(C(O)c2cccc(/C(C#N)=C(\N)Sc3ccccc3N)c2)cc1.[I-]	IC50	'='	330.0	nM	6.48			UO_0000065	16.64	0.32	3.36	6.49	False	CHEMBL729500	Inhibitory potency against mitogen activated protein kinase kinase 1	B	BAO_0000357	single protein format	None	None	None	None	None	CHEMBL3587	Dual specificity mitogen-activated protein kinase kinase 1	Homo sapiens	SINGLE PROTEIN	CHEMBL1147629	1	Scientific Literature	Bioorg. Med. Chem. Lett.	2004	None
CHEMBL329951		0	388.48	1	5.01	10	CC(=O)Nc1ccccc1Sc1c(C#N)c(C#N)c2sc3ccccc3n12	IC50						Not Active						False	CHEMBL711122	Inhibition of the dual specificity kinase MEK-1 (Inactive)	B	BAO_0000357	single protein format	None	None	None	None	None	CHEMBL3587	Dual specificity mitogen-activated protein kinase kinase 1	Homo sapiens	SINGLE PROTEIN	CHEMBL1130626	1	Scientific Literature	Bioorg. Med. Chem. Lett.	1998	None
CHEMBL347580		0	320.35	0	2.13	SB-361058	COc1ccc(C2=C(N3CCc4ccccc43)C(=O)NC2=O)cc1	Inhibition	'='	4.03	%				UO_0000187					False	CHEMBL1962207	GSK_PKIS: MEK1 mean inhibition at 1 uM [Nanosyn]	B	BAO_0000357	single protein format	None	None	None	None	None	CHEMBL3587	Dual specificity mitogen-activated protein kinase kinase 1	Homo sapiens	SINGLE PROTEIN	CHEMBL1961873	16	GSK Published Kinase Inhibitor Set			None
CHEMBL359730		0	211.23	0	2.10	1	c1ccc(Nc2ncnc3[nH]cnc23)cc1	Inhibition	'='	19.0	%				UO_0000187					False	CHEMBL830657	Inhibition of human Mitogen activated protein kinase kinase 1 (MEK1) at 30 uM	B	BAO_0000357	single protein format	Homo sapiens	None	None	None	None	CHEMBL3587	Dual specificity mitogen-activated protein kinase kinase 1	Homo sapiens	SINGLE PROTEIN	CHEMBL1141882	1	Scientific Literature	J. Med. Chem.	2005	None
CHEMBL180373		0	398.49	0	4.06	52	Cn1c(-c2ccc([S+](C)[O-])cc2)nc2c(Sc3ccc(F)cc3)ncnc21	Inhibition	'='	1.0	%				UO_0000187					False	CHEMBL830657	Inhibition of human Mitogen activated protein kinase kinase 1 (MEK1) at 30 uM	B	BAO_0000357	single protein format	Homo sapiens	None	None	None	None	CHEMBL3587	Dual specificity mitogen-activated protein kinase kinase 1	Homo sapiens	SINGLE PROTEIN	CHEMBL1141882	1	Scientific Literature	J. Med. Chem.	2005	None
CHEMBL179515		0	229.24	0	1.43	20	Fc1ccc(C[n+]2c[nH]c3ncncc32)cc1	Inhibition	'='	0.0	%				UO_0000187					False	CHEMBL830657	Inhibition of human Mitogen activated protein kinase kinase 1 (MEK1) at 30 uM	B	BAO_0000357	single protein format	Homo sapiens	None	None	None	None	CHEMBL3587	Dual specificity mitogen-activated protein kinase kinase 1	Homo sapiens	SINGLE PROTEIN	CHEMBL1141882	1	Scientific Literature	J. Med. Chem.	2005	None
CHEMBL177784		0	310.38	0	2.25	56	Cn1c(C#CCCO)nc2c(Sc3ccccc3)ncnc21	Inhibition	'='	0.0	%				UO_0000187					False	CHEMBL830657	Inhibition of human Mitogen activated protein kinase kinase 1 (MEK1) at 30 uM	B	BAO_0000357	single protein format	Homo sapiens	None	None	None	None	CHEMBL3587	Dual specificity mitogen-activated protein kinase kinase 1	Homo sapiens	SINGLE PROTEIN	CHEMBL1141882	1	Scientific Literature	J. Med. Chem.	2005	None
CHEMBL259551		0	327.35	0	2.92	FR-180204	Nc1n[nH]c2nnc(-c3c(-c4ccccc4)nn4ccccc34)cc12	Residual Activity	'='	89.0	%				UO_0000187					False	CHEMBL2219261	Millipore: Percentage of residual kinase activity of MAP2K1 at 1uM relative to control. Control inhibitor: Phosphoric acid* at 0.3uM. Buffer: 50 mM Tris pH 7.5, 0.2 mM EGTA, 0.1% ?-mercaptoethanol, 0.01% Brij-35	B	BAO_0000357	single protein format	Homo sapiens	None	None	None	None	CHEMBL3587	Dual specificity mitogen-activated protein kinase kinase 1	Homo sapiens	SINGLE PROTEIN	CHEMBL2218924	1	Scientific Literature	Biochem. J.	2013	None
CHEMBL56543		0	294.31	0	2.32	Tyrphostin_B42	N#C/C(=C\c1ccc(O)c(O)c1)C(=O)NCc1ccccc1	Residual Activity	'='	117.0	%				UO_0000187					False	CHEMBL2219262	Millipore: Percentage of residual kinase activity of MAP2K1 at 10uM relative to control. Control inhibitor: Phosphoric acid* at 0.3uM. Buffer: 50 mM Tris pH 7.5, 0.2 mM EGTA, 0.1% ?-mercaptoethanol, 0.01% Brij-35	B	BAO_0000357	single protein format	Homo sapiens	None	None	None	None	CHEMBL3587	Dual specificity mitogen-activated protein kinase kinase 1	Homo sapiens	SINGLE PROTEIN	CHEMBL2218924	1	Scientific Literature	Biochem. J.	2013	None
CHEMBL281948	K-252A	0	467.48	0	3.66	K252a	COC(=O)[C@@]1(O)C[C@H]2O[C@]1(C)n1c3ccccc3c3c4c(c5c6ccccc6n2c5c31)C(=O)NC4	Residual Activity	'='	0.0	%				UO_0000187					False	CHEMBL2219262	Millipore: Percentage of residual kinase activity of MAP2K1 at 10uM relative to control. Control inhibitor: Phosphoric acid* at 0.3uM. Buffer: 50 mM Tris pH 7.5, 0.2 mM EGTA, 0.1% ?-mercaptoethanol, 0.01% Brij-35	B	BAO_0000357	single protein format	Homo sapiens	None	None	None	None	CHEMBL3587	Dual specificity mitogen-activated protein kinase kinase 1	Homo sapiens	SINGLE PROTEIN	CHEMBL2218924	1	Scientific Literature	Biochem. J.	2013	None
CHEMBL404939		0	289.67	0	1.67	MEK_Inhibitor_II	O=C1C(Cl)=C(N2C(=O)CCC2=O)C(=O)c2ccccc21	Residual Activity	'='	67.0	%				UO_0000187					False	CHEMBL2219262	Millipore: Percentage of residual kinase activity of MAP2K1 at 10uM relative to control. Control inhibitor: Phosphoric acid* at 0.3uM. Buffer: 50 mM Tris pH 7.5, 0.2 mM EGTA, 0.1% ?-mercaptoethanol, 0.01% Brij-35	B	BAO_0000357	single protein format	Homo sapiens	None	None	None	None	CHEMBL3587	Dual specificity mitogen-activated protein kinase kinase 1	Homo sapiens	SINGLE PROTEIN	CHEMBL2218924	1	Scientific Literature	Biochem. J.	2013	None
CHEMBL1089524		0	427.35	1	5.02	3e	CN(C)CCCC(=O)Nc1ccc2nccc(Nc3cccc(Br)c3)c2c1	Activity	'='	45.0	%				UO_0000187					False	CHEMBL1116001	Inhibition of MKK1 at 10 uM assessed as residual activity by [33P]ATP radioactive filter binding assay relative to control	B	BAO_0000357	single protein format	None	None	None	None	None	CHEMBL3587	Dual specificity mitogen-activated protein kinase kinase 1	Homo sapiens	SINGLE PROTEIN	CHEMBL1156950	1	Scientific Literature	J. Med. Chem.	2010	None
CHEMBL2391618		0	278.74	0	2.17	18	O=c1[nH]ccc2cc(OC[C@@H]3CCNC3)c(Cl)cc12	IC50	'='	157000.0	nM	3.80			UO_0000065	13.65	0.27	1.63	7.03	False	CHEMBL2395229	Inhibition of MEK1 (unknown origin) using ATP and ERK2 K54R as substrate after 60 to 80 mins by HTRF assay	B	BAO_0000357	single protein format	Homo sapiens	None	None	None	None	CHEMBL3587	Dual specificity mitogen-activated protein kinase kinase 1	Homo sapiens	SINGLE PROTEIN	CHEMBL2390900	1	Scientific Literature	Bioorg. Med. Chem. Lett.	2013	None
CHEMBL595143		0	541.68	2	5.72	24	COc1cc2c(Oc3ccc(-c4nc5ccccc5s4)cc3)ncnc2cc1OCCCN1CCN(C)CC1	Residual activity	'='	26.0	%				UO_0000187					False	CHEMBL1050296	Residual activity of wild type MEK1 at 10 uM by microplate scintillation counting	B	BAO_0000357	single protein format	None	None	None	None	None	CHEMBL3587	Dual specificity mitogen-activated protein kinase kinase 1	Homo sapiens	SINGLE PROTEIN	CHEMBL1152560	1	Scientific Literature	Bioorg. Med. Chem.	2009	None
CHEMBL124660	TANDUTINIB	2	562.72	2	5.03	MLN-518	COc1cc2c(N3CCN(C(=O)Nc4ccc(OC(C)C)cc4)CC3)ncnc2cc1OCCCN1CCCCC1	Kd	'>'	10000.0	nM				UO_0000065					False	CHEMBL1908590	Binding constant for MEK1 kinase domain	B	BAO_0000357	single protein format	None	None	None	None	None	CHEMBL3587	Dual specificity mitogen-activated protein kinase kinase 1	Homo sapiens	SINGLE PROTEIN	CHEMBL1908390	1	Scientific Literature	Nat. Biotechnol.	2011	None
CHEMBL1908397	KW-2449	1	332.41	0	2.78	KW-2449	O=C(c1ccc(/C=C/c2n[nH]c3ccccc23)cc1)N1CCNCC1	Kd	'='	530.0	nM	6.28			UO_0000065	18.88	0.34	3.50	10.28	False	CHEMBL1908590	Binding constant for MEK1 kinase domain	B	BAO_0000357	single protein format	None	None	None	None	None	CHEMBL3587	Dual specificity mitogen-activated protein kinase kinase 1	Homo sapiens	SINGLE PROTEIN	CHEMBL1908390	1	Scientific Literature	Nat. Biotechnol.	2011	None
CHEMBL418230		0	374.47	0	3.69	39	N#C/C(=C(/N)Sc1ccccc1N)c1cccc(C(O)c2ccccn2)c1	IC50	'='	99.0	nM	7.00			UO_0000065	18.70	0.35	3.31	6.43	False	CHEMBL729500	Inhibitory potency against mitogen activated protein kinase kinase 1	B	BAO_0000357	single protein format	None	None	None	None	None	CHEMBL3587	Dual specificity mitogen-activated protein kinase kinase 1	Homo sapiens	SINGLE PROTEIN	CHEMBL1147629	1	Scientific Literature	Bioorg. Med. Chem. Lett.	2004	None
CHEMBL105642		0	597.17	2	5.23	10k	COc1cc2c(Nc3ccc(Sc4nccn4C)c(Cl)c3)c(C#N)cnc2cc1OCCCN1CC[S+]([O-])CC1	IC50	'='	2.0	nM	8.70			UO_0000065	14.57	0.30	3.47	8.26	False	CHEMBL734032	Inhibitory concentration against Mitogen activated protein kinase kinase kinase 1 was determined using Raf/MEK1 coupled assay	B	BAO_0000357	single protein format	None	None	None	None	None	CHEMBL3587	Dual specificity mitogen-activated protein kinase kinase 1	Homo sapiens	SINGLE PROTEIN	CHEMBL1146624	1	Scientific Literature	Bioorg. Med. Chem. Lett.	2003	None
CHEMBL35409		0	371.46	0	4.44	5	N#C/C(=C(/N)Sc1ccc(N)cc1)c1cccc(C(=O)c2ccccc2)c1	IC50	'='	1810.0	nM	5.74			UO_0000065	15.46	0.29	1.30	6.18	False	CHEMBL729500	Inhibitory potency against mitogen activated protein kinase kinase 1	B	BAO_0000357	single protein format	None	None	None	None	None	CHEMBL3587	Dual specificity mitogen-activated protein kinase kinase 1	Homo sapiens	SINGLE PROTEIN	CHEMBL1147629	1	Scientific Literature	Bioorg. Med. Chem. Lett.	2004	None
CHEMBL2312140		0	448.96	0	4.37	1	COc1cc(Nc2ncc(Cl)c(-c3cccc(CC#N)c3)n2)ccc1N1CCN(C)CC1	Inhibition	'>='	80.0	%				UO_0000187					False	CHEMBL2316988	Inhibition of MEK1 (unknown origin) at 1 uM	B	BAO_0000357	single protein format	Homo sapiens	None	None	None	None	CHEMBL3587	Dual specificity mitogen-activated protein kinase kinase 1	Homo sapiens	SINGLE PROTEIN	CHEMBL2311352	1	Scientific Literature	Bioorg. Med. Chem. Lett.	2013	None
CHEMBL31639		0	396.45	1	5.61	2	COc1cc2ncc(C#N)c(Nc3ccc(Nc4ccccc4)cc3)c2cc1OC	IC50	'='	160.0	nM	6.80			UO_0000065	17.14	0.31	1.19	8.58	False	CHEMBL672143	Inhibitory activity against Dual specificity mitogen-activated protein kinase kinase using coupled MEK assay (which uses activated Raf to activate an inactivate GST-MEK)	B	BAO_0000357	single protein format	None	None	None	None	None	CHEMBL3587	Dual specificity mitogen-activated protein kinase kinase 1	Homo sapiens	SINGLE PROTEIN	CHEMBL1134081	1	Scientific Literature	Bioorg. Med. Chem. Lett.	2001	None
CHEMBL66292	PYRAZOLOPYRIMIDINE 2	0	422.47	0	2.67	GW811168X	COc1cccc(-n2ncc3c(N/N=C/c4ccc(S(C)(=O)=O)cc4)ncnc32)c1	Inhibition	'='	1.79	%				UO_0000187					False	CHEMBL1962206	GSK_PKIS: MEK1 mean inhibition at 0.1 uM [Nanosyn]	B	BAO_0000357	single protein format	None	None	None	None	None	CHEMBL3587	Dual specificity mitogen-activated protein kinase kinase 1	Homo sapiens	SINGLE PROTEIN	CHEMBL1961873	16	GSK Published Kinase Inhibitor Set			None
CHEMBL272414	GW416469X	0	358.42	0	1.81	GW416469X	CN(C)c1ccc2c(c1)/C(=C/Nc1ccc(S(N)(=O)=O)cc1)C(=O)N2	Inhibition	'='	6.25	%				UO_0000187					False	CHEMBL1962207	GSK_PKIS: MEK1 mean inhibition at 1 uM [Nanosyn]	B	BAO_0000357	single protein format	None	None	None	None	None	CHEMBL3587	Dual specificity mitogen-activated protein kinase kinase 1	Homo sapiens	SINGLE PROTEIN	CHEMBL1961873	16	GSK Published Kinase Inhibitor Set			None
CHEMBL1812030	MYROCIN D	0	344.41	0	1.53	5	C=C[C@]1(C)C=C2[C@@H](O)[C@@H]3OC(=O)[C@@]4(C)CC[C@H]5C[C@]5([C@@H]34)[C@@]2(O)C(=O)C1	Inhibition						Not Active						False	CHEMBL1816869	Inhibition of wild type MEK1 assessed as 33Pi incorporation after 60 mins by scintillation counting	B	BAO_0000357	single protein format	None	None	None	None	None	CHEMBL3587	Dual specificity mitogen-activated protein kinase kinase 1	Homo sapiens	SINGLE PROTEIN	CHEMBL1811781	1	Scientific Literature	Bioorg. Med. Chem.	2011	None
CHEMBL1738841		0	463.44	0	3.89	2	C[C@H]1C(=O)N(c2ccc(S(=O)(=O)C(F)(F)F)cc2)C(=O)N1Cc1ccnc2ccccc12	Inhibition						Not Active						False	CHEMBL1764801	Inhibition of MEK1	B	BAO_0000357	single protein format	None	None	None	None	None	CHEMBL3587	Dual specificity mitogen-activated protein kinase kinase 1	Homo sapiens	SINGLE PROTEIN	CHEMBL1759913	1	Scientific Literature	Bioorg. Med. Chem. Lett.	2011	None
CHEMBL502835	NINTEDANIB	4	539.64	1	3.62	BIBF-1120	COC(=O)c1ccc2c(c1)NC(=O)/C2=C(\Nc1ccc(N(C)C(=O)CN2CCN(C)CC2)cc1)c1ccccc1	Kd	'='	10.0	nM	8.00			UO_0000065	14.82	0.27	4.38	8.49	False	CHEMBL1908590	Binding constant for MEK1 kinase domain	B	BAO_0000357	single protein format	None	None	None	None	None	CHEMBL3587	Dual specificity mitogen-activated protein kinase kinase 1	Homo sapiens	SINGLE PROTEIN	CHEMBL1908390	1	Scientific Literature	Nat. Biotechnol.	2011	None
CHEMBL286244		0	397.43	1	5.66	11	COc1cc2ncc(C#N)c(Nc3ccccc3Oc3ccccc3)c2cc1OC	IC50	'>'	10000.0	nM				UO_0000065					True	CHEMBL710957	Inhibition of ERK-phosphorylation by MEK-ERK in direct ELISA	B	BAO_0000357	single protein format	Homo sapiens	None	None	None	None	CHEMBL3587	Dual specificity mitogen-activated protein kinase kinase 1	Homo sapiens	SINGLE PROTEIN	CHEMBL1133366	1	Scientific Literature	Bioorg. Med. Chem. Lett.	2000	None
CHEMBL185710		0	230.23	0	1.08	SB-738561	CCn1c(-c2nonc2N)nc2ccncc21	Inhibition	'='	2.48	%				UO_0000187					False	CHEMBL1962206	GSK_PKIS: MEK1 mean inhibition at 0.1 uM [Nanosyn]	B	BAO_0000357	single protein format	None	None	None	None	None	CHEMBL3587	Dual specificity mitogen-activated protein kinase kinase 1	Homo sapiens	SINGLE PROTEIN	CHEMBL1961873	16	GSK Published Kinase Inhibitor Set			None
CHEMBL3086075		0	524.00	1	3.30	4i	COCCNS(=O)(=O)Nc1cccc(Cc2c(C)c3cc(Cl)c(OC(=O)N(C)C)cc3oc2=O)c1	IC50	'='	47.0	nM	7.33			UO_0000065	13.98	0.29	4.03	5.76	False	CHEMBL3090923	Inhibition of MEK1 S218E/S222E mutant (unknown origin) using inactive MAP kinase 2/Erk2 and FAM-Erktide as substrate assessed as inhibition of FAM-Erktide phosphorylation preincubated with inactive MAP kinase 2/Erk2 for 30 mins followed by FAM-Erktide addition measured after 90 mins by IMAP fluorescence polarization assay	B	BAO_0000019	assay format	Homo sapiens	None	None	None	None	CHEMBL3587	Dual specificity mitogen-activated protein kinase kinase 1	Homo sapiens	SINGLE PROTEIN	CHEMBL3085763	1	Scientific Literature	Bioorg. Med. Chem. Lett.	2013	None
CHEMBL3086072		0	545.45	1	2.61	4f	Cc1c(Cc2cccc(NS(=O)(=O)NCCN)c2)c(=O)oc2cc(OC(=O)N(C)C)c(Cl)cc12.Cl	IC50	'='	5.0	nM	8.30			UO_0000065	16.31	0.33	5.69	5.77	False	CHEMBL3090923	Inhibition of MEK1 S218E/S222E mutant (unknown origin) using inactive MAP kinase 2/Erk2 and FAM-Erktide as substrate assessed as inhibition of FAM-Erktide phosphorylation preincubated with inactive MAP kinase 2/Erk2 for 30 mins followed by FAM-Erktide addition measured after 90 mins by IMAP fluorescence polarization assay	B	BAO_0000019	assay format	Homo sapiens	None	None	None	None	CHEMBL3587	Dual specificity mitogen-activated protein kinase kinase 1	Homo sapiens	SINGLE PROTEIN	CHEMBL3085763	1	Scientific Literature	Bioorg. Med. Chem. Lett.	2013	None
CHEMBL320688		0	547.06	1	4.94	10i	COc1cc2c(Nc3ccc(Cc4nccn4C)c(Cl)c3)c(C#N)cnc2cc1OCCCN1CCOCC1	IC50	'='	212.0	nM	6.67			UO_0000065	12.20	0.23	1.73	6.85	False	CHEMBL734032	Inhibitory concentration against Mitogen activated protein kinase kinase kinase 1 was determined using Raf/MEK1 coupled assay	B	BAO_0000357	single protein format	None	None	None	None	None	CHEMBL3587	Dual specificity mitogen-activated protein kinase kinase 1	Homo sapiens	SINGLE PROTEIN	CHEMBL1146624	1	Scientific Literature	Bioorg. Med. Chem. Lett.	2003	None
CHEMBL2103875	TRAMETINIB	4	615.40	1	3.94	trametinib	CC(=O)Nc1cccc(-n2c(=O)n(C3CC3)c(=O)c3c(Nc4ccc(I)cc4F)n(C)c(=O)c(C)c32)c1	IC50	'='	3.4	nM	8.47			UO_0000065	13.76	0.31	4.53	7.90	False	CHEMBL3136009	Inhibition of B-Raf activated MEK1 (unknown origin) assessed as ERK2-mediated MBP phosphorylation after 30 mins by ELISA	B	BAO_0000357	single protein format	Homo sapiens	None	None	None	None	CHEMBL3587	Dual specificity mitogen-activated protein kinase kinase 1	Homo sapiens	SINGLE PROTEIN	CHEMBL3132762	1	Scientific Literature	MedChemComm	2014	None
CHEMBL307152		0	494.60	0	4.68	14m	Cn1ccc2ccc3c4[nH]c5c(CCCN[C@H]6CC[C@H](O)CC6)cccc5c4c4c(c3c21)C(=O)NC4=O	Control	'='	87.0	%				UO_0000187					False	CHEMBL729498	Inhibition of Mitogen activated protein kinase kinase kinase 1 at 500 nM	B	BAO_0000357	single protein format	None	None	None	None	None	CHEMBL3587	Dual specificity mitogen-activated protein kinase kinase 1	Homo sapiens	SINGLE PROTEIN	CHEMBL1136094	1	Scientific Literature	Bioorg. Med. Chem. Lett.	2003	None
CHEMBL97035		0	530.37	2	5.35	41	N#CC(=C(/N)Sc1c(F)c(F)c(F)c(F)c1F)/C(C#N)=C(\N)Sc1c(F)c(F)c(F)c(F)c1F	Inhibition	'='	17.0	%				UO_0000187					False	CHEMBL711123	Non-competitive inhibition of the dual specificity kinase MEK at the concentration 10 uM	B	BAO_0000357	single protein format	None	None	None	None	None	CHEMBL3587	Dual specificity mitogen-activated protein kinase kinase 1	Homo sapiens	SINGLE PROTEIN	CHEMBL1130626	1	Scientific Literature	Bioorg. Med. Chem. Lett.	1998	None
CHEMBL95057		0	480.62	1	5.43	16	N#CC(=C(/N)Sc1ccc2ccccc2c1N)/C(C#N)=C(\N)Sc1ccc2ccccc2c1N	IC50	'='	2100.0	nM	5.68			UO_0000065	11.81	0.23	0.25	3.74	False	CHEMBL711119	Non-competitive inhibition of the dual specificity kinase MEK	B	BAO_0000357	single protein format	None	None	None	None	None	CHEMBL3587	Dual specificity mitogen-activated protein kinase kinase 1	Homo sapiens	SINGLE PROTEIN	CHEMBL1130626	1	Scientific Literature	Bioorg. Med. Chem. Lett.	1998	None
CHEMBL203417		0	359.13	0	2.87	17	Cn1cc(C(=O)O)c(Nc2ccc(Br)cc2F)c(F)c1=O	IC50	'='	30.0	nM	7.52			UO_0000065	20.95	0.49	4.65	10.55	False	CHEMBL859549	Inhibitory activity against MEK1	B	BAO_0000357	single protein format	Homo sapiens	None	None	None	None	CHEMBL3587	Dual specificity mitogen-activated protein kinase kinase 1	Homo sapiens	SINGLE PROTEIN	CHEMBL1147738	1	Scientific Literature	J. Med. Chem.	2006	None
CHEMBL199860		0	414.23	0	1.99	13	Cc1c(Nc2ccc(Br)cc2F)c(C(=O)NOCCO)cn(C)c1=O	IC50	'='	18.0	nM	7.75			UO_0000065	18.70	0.42	5.75	8.36	False	CHEMBL859549	Inhibitory activity against MEK1	B	BAO_0000357	single protein format	Homo sapiens	None	None	None	None	CHEMBL3587	Dual specificity mitogen-activated protein kinase kinase 1	Homo sapiens	SINGLE PROTEIN	CHEMBL1147738	1	Scientific Literature	J. Med. Chem.	2006	None
CHEMBL38321		0	374.47	0	3.69	40	N#C/C(=C(/N)Sc1ccccc1N)c1cccc(C(O)c2cccnc2)c1	IC50	'='	25.0	nM	7.60			UO_0000065	20.30	0.38	3.91	6.98	False	CHEMBL729500	Inhibitory potency against mitogen activated protein kinase kinase 1	B	BAO_0000357	single protein format	None	None	None	None	None	CHEMBL3587	Dual specificity mitogen-activated protein kinase kinase 1	Homo sapiens	SINGLE PROTEIN	CHEMBL1147629	1	Scientific Literature	Bioorg. Med. Chem. Lett.	2004	None
CHEMBL95069		0	382.47	0	3.37	20	N#CC(=C(/N)Sc1ccccc1O)/C(C#N)=C(\N)Sc1ccccc1O	IC50	'='	300.0	nM	6.52			UO_0000065	17.05	0.34	3.15	4.66	False	CHEMBL711119	Non-competitive inhibition of the dual specificity kinase MEK	B	BAO_0000357	single protein format	None	None	None	None	None	CHEMBL3587	Dual specificity mitogen-activated protein kinase kinase 1	Homo sapiens	SINGLE PROTEIN	CHEMBL1130626	1	Scientific Literature	Bioorg. Med. Chem. Lett.	1998	None
CHEMBL1794056	GW301789X	0	303.32	0	2.67	GW301789X	O=C1Nc2ccccc2/C1=C/Nc1ccc(-n2cncn2)cc1	Inhibition	'='	6.15	%				UO_0000187					False	CHEMBL1962207	GSK_PKIS: MEK1 mean inhibition at 1 uM [Nanosyn]	B	BAO_0000357	single protein format	None	None	None	None	None	CHEMBL3587	Dual specificity mitogen-activated protein kinase kinase 1	Homo sapiens	SINGLE PROTEIN	CHEMBL1961873	16	GSK Published Kinase Inhibitor Set			None
CHEMBL272165	GW300657X	0	450.48	0	1.43	GW300657X	NS(=O)(=O)c1ccc(N/N=C2\C(=O)Nc3ccc(C(=O)NCc4ccncc4)cc32)cc1	Inhibition	'='	15.56	%				UO_0000187					False	CHEMBL1962206	GSK_PKIS: MEK1 mean inhibition at 0.1 uM [Nanosyn]	B	BAO_0000357	single protein format	None	None	None	None	None	CHEMBL3587	Dual specificity mitogen-activated protein kinase kinase 1	Homo sapiens	SINGLE PROTEIN	CHEMBL1961873	16	GSK Published Kinase Inhibitor Set			None
CHEMBL1164180		0	502.97	1	5.00	5e	CN1CCN(c2ccc(-c3cnc4c(c3)N(Cc3cc(Cl)ccc3C(F)(F)F)CCN4)cn2)CC1	Inhibition	'<'	50.0	%				UO_0000187					False	CHEMBL1166071	Inhibition of MEK1 at 1 uM	B	BAO_0000357	single protein format	None	None	None	None	None	CHEMBL3587	Dual specificity mitogen-activated protein kinase kinase 1	Homo sapiens	SINGLE PROTEIN	CHEMBL1165965	1	Scientific Literature	Bioorg. Med. Chem.	2010	None
CHEMBL37634		0	373.48	0	4.29	15	N#C/C(=C(/N)Sc1ccc(N)cc1)c1cccc(C(O)c2ccccc2)c1	IC50	'='	57.0	nM	7.24			UO_0000065	19.40	0.37	2.95	7.54	False	CHEMBL729500	Inhibitory potency against mitogen activated protein kinase kinase 1	B	BAO_0000357	single protein format	None	None	None	None	None	CHEMBL3587	Dual specificity mitogen-activated protein kinase kinase 1	Homo sapiens	SINGLE PROTEIN	CHEMBL1147629	1	Scientific Literature	Bioorg. Med. Chem. Lett.	2004	None
CHEMBL353740		0	380.50	0	3.92	51	Cn1c(-c2ccc([S+](C)[O-])cc2)nc2c(Sc3ccccc3)ncnc21	Inhibition	'='	3.0	%				UO_0000187					False	CHEMBL830657	Inhibition of human Mitogen activated protein kinase kinase 1 (MEK1) at 30 uM	B	BAO_0000357	single protein format	Homo sapiens	None	None	None	None	CHEMBL3587	Dual specificity mitogen-activated protein kinase kinase 1	Homo sapiens	SINGLE PROTEIN	CHEMBL1141882	1	Scientific Literature	J. Med. Chem.	2005	None
CHEMBL179217		0	210.24	0	2.03	39	Cn1cnc2c(-c3ccccc3)ncnc21	Inhibition	'='	9.0	%				UO_0000187					False	CHEMBL830657	Inhibition of human Mitogen activated protein kinase kinase 1 (MEK1) at 30 uM	B	BAO_0000357	single protein format	Homo sapiens	None	None	None	None	CHEMBL3587	Dual specificity mitogen-activated protein kinase kinase 1	Homo sapiens	SINGLE PROTEIN	CHEMBL1141882	1	Scientific Literature	J. Med. Chem.	2005	None
CHEMBL102346		0	485.54	0	4.79	21	COc1cc2ncnc(N3CCN(C(=O)Nc4ccc(Oc5ccccc5)cc4)CC3)c2cc1OC	NT						Not Determined						False	CHEMBL731430	Inhibition of MEK, Mitogen activated protein kinase kinase 1 (Not tested)	B	BAO_0000357	single protein format	None	None	None	None	None	CHEMBL3587	Dual specificity mitogen-activated protein kinase kinase 1	Homo sapiens	SINGLE PROTEIN	CHEMBL1135502	1	Scientific Literature	J. Med. Chem.	2002	None
CHEMBL180422		0	243.25	0	1.60	27	Nc1ncnc2ncn(Cc3ccc(F)cc3)c12	Inhibition	'='	8.0	%				UO_0000187					False	CHEMBL830657	Inhibition of human Mitogen activated protein kinase kinase 1 (MEK1) at 30 uM	B	BAO_0000357	single protein format	Homo sapiens	None	None	None	None	CHEMBL3587	Dual specificity mitogen-activated protein kinase kinase 1	Homo sapiens	SINGLE PROTEIN	CHEMBL1141882	1	Scientific Literature	J. Med. Chem.	2005	None
CHEMBL95002		0	496.57	1	5.36	13	COc1cc2c(Nc3ccc(Oc4ccccc4)cc3)c(C#N)cnc2cc1OCCN1CCOCC1	IC50	'='	25.0	nM	7.60			UO_0000065	15.31	0.28	2.24	8.55	False	CHEMBL710957	Inhibition of ERK-phosphorylation by MEK-ERK in direct ELISA	B	BAO_0000357	single protein format	Homo sapiens	None	None	None	None	CHEMBL3587	Dual specificity mitogen-activated protein kinase kinase 1	Homo sapiens	SINGLE PROTEIN	CHEMBL1133366	1	Scientific Literature	Bioorg. Med. Chem. Lett.	2000	None
CHEMBL111620		0	450.80	0	3.05	17c	O=C1NC(=O)C(c2cn(CCCO)c3ncccc23)=C1c1ncc(C(F)(F)F)cc1Cl	Activity	'='	74.0	%				UO_0000187					False	CHEMBL731419	Inhibition of mitogen activated protein kinase kinase 1	B	BAO_0000357	single protein format	Homo sapiens	None	None	None	None	CHEMBL3587	Dual specificity mitogen-activated protein kinase kinase 1	Homo sapiens	SINGLE PROTEIN	CHEMBL1146654	1	Scientific Literature	Bioorg. Med. Chem. Lett.	2004	None
CHEMBL279758		0	335.36	0	3.88	5	COc1ccc(Nc2c(C#N)cnc3cc(OC)c(OC)cc23)cc1	IC50	'='	520.0	nM	6.28			UO_0000065	18.74	0.34	2.40	8.23	False	CHEMBL672143	Inhibitory activity against Dual specificity mitogen-activated protein kinase kinase using coupled MEK assay (which uses activated Raf to activate an inactivate GST-MEK)	B	BAO_0000357	single protein format	None	None	None	None	None	CHEMBL3587	Dual specificity mitogen-activated protein kinase kinase 1	Homo sapiens	SINGLE PROTEIN	CHEMBL1134081	1	Scientific Literature	Bioorg. Med. Chem. Lett.	2001	None
CHEMBL205966	GW659893X	0	444.90	1	5.57	GW659893X	Nc1ccc(C#Cc2cncnc2Nc2ccc(OCc3cccc(F)c3)c(Cl)c2)cc1	Inhibition	'='	2.6	%				UO_0000187					False	CHEMBL1962206	GSK_PKIS: MEK1 mean inhibition at 0.1 uM [Nanosyn]	B	BAO_0000357	single protein format	None	None	None	None	None	CHEMBL3587	Dual specificity mitogen-activated protein kinase kinase 1	Homo sapiens	SINGLE PROTEIN	CHEMBL1961873	16	GSK Published Kinase Inhibitor Set			None
CHEMBL196964		0	297.31	0	2.89	31{20}	O=c1cc(N2CCOCC2)oc2cc(-c3ccco3)ccc12	Activity						Not Determined						False	CHEMBL860390	Inhibitory activity against MEK1 at 10 uM	B	BAO_0000357	single protein format	Homo sapiens	None	None	None	None	CHEMBL3587	Dual specificity mitogen-activated protein kinase kinase 1	Homo sapiens	SINGLE PROTEIN	CHEMBL1141870	1	Scientific Literature	J. Med. Chem.	2005	None
CHEMBL304428		0	393.40	0	4.61	SB-218078	O=C1NC(=O)c2c1c1c3ccccc3n3c1c1c2c2ccccc2n1C1CCC3O1	Residual Activity	'='	40.0	%				UO_0000187					False	CHEMBL2219261	Millipore: Percentage of residual kinase activity of MAP2K1 at 1uM relative to control. Control inhibitor: Phosphoric acid* at 0.3uM. Buffer: 50 mM Tris pH 7.5, 0.2 mM EGTA, 0.1% ?-mercaptoethanol, 0.01% Brij-35	B	BAO_0000357	single protein format	Homo sapiens	None	None	None	None	CHEMBL3587	Dual specificity mitogen-activated protein kinase kinase 1	Homo sapiens	SINGLE PROTEIN	CHEMBL2218924	1	Scientific Literature	Biochem. J.	2013	None
CHEMBL17331	PD-169316	0	360.35	0	4.85	PD-169316	O=[N+]([O-])c1ccc(-c2nc(-c3ccc(F)cc3)c(-c3ccncc3)[nH]2)cc1	Residual Activity	'='	109.0	%				UO_0000187					False	CHEMBL2219261	Millipore: Percentage of residual kinase activity of MAP2K1 at 1uM relative to control. Control inhibitor: Phosphoric acid* at 0.3uM. Buffer: 50 mM Tris pH 7.5, 0.2 mM EGTA, 0.1% ?-mercaptoethanol, 0.01% Brij-35	B	BAO_0000357	single protein format	Homo sapiens	None	None	None	None	CHEMBL3587	Dual specificity mitogen-activated protein kinase kinase 1	Homo sapiens	SINGLE PROTEIN	CHEMBL2218924	1	Scientific Literature	Biochem. J.	2013	None
CHEMBL1182777		0	314.30	0	3.29	STO_609	O=C(O)c1ccc2c3c1cccc3c(=O)n1c3ccccc3nc21	Residual Activity	'='	94.0	%				UO_0000187					False	CHEMBL2219261	Millipore: Percentage of residual kinase activity of MAP2K1 at 1uM relative to control. Control inhibitor: Phosphoric acid* at 0.3uM. Buffer: 50 mM Tris pH 7.5, 0.2 mM EGTA, 0.1% ?-mercaptoethanol, 0.01% Brij-35	B	BAO_0000357	single protein format	Homo sapiens	None	None	None	None	CHEMBL3587	Dual specificity mitogen-activated protein kinase kinase 1	Homo sapiens	SINGLE PROTEIN	CHEMBL2218924	1	Scientific Literature	Biochem. J.	2013	None
CHEMBL2218941		0	398.22	0	3.51	Indirubin_6bromo_aceto	CC(=O)O/N=C1C(=C2\C(=O)Nc3cc(Br)ccc32)\Nc2ccccc2\1	Residual Activity	'='	98.0	%				UO_0000187					False	CHEMBL2219261	Millipore: Percentage of residual kinase activity of MAP2K1 at 1uM relative to control. Control inhibitor: Phosphoric acid* at 0.3uM. Buffer: 50 mM Tris pH 7.5, 0.2 mM EGTA, 0.1% ?-mercaptoethanol, 0.01% Brij-35	B	BAO_0000357	single protein format	Homo sapiens	None	None	None	None	CHEMBL3587	Dual specificity mitogen-activated protein kinase kinase 1	Homo sapiens	SINGLE PROTEIN	CHEMBL2218924	1	Scientific Literature	Biochem. J.	2013	None
CHEMBL2218927		0	280.36	0	3.55	Tyrphostin AGL-2043	Cc1nc2cc3nc(-c4cccs4)cnc3cc2n1C	Residual Activity	'='	91.0	%				UO_0000187					False	CHEMBL2219262	Millipore: Percentage of residual kinase activity of MAP2K1 at 10uM relative to control. Control inhibitor: Phosphoric acid* at 0.3uM. Buffer: 50 mM Tris pH 7.5, 0.2 mM EGTA, 0.1% ?-mercaptoethanol, 0.01% Brij-35	B	BAO_0000357	single protein format	Homo sapiens	None	None	None	None	CHEMBL3587	Dual specificity mitogen-activated protein kinase kinase 1	Homo sapiens	SINGLE PROTEIN	CHEMBL2218924	1	Scientific Literature	Biochem. J.	2013	None
CHEMBL174426		0	354.21	0	4.02	BPIQ_I	Cn1cnc2cc3c(Nc4cccc(Br)c4)ncnc3cc21	Residual Activity	'='	88.0	%				UO_0000187					False	CHEMBL2219262	Millipore: Percentage of residual kinase activity of MAP2K1 at 10uM relative to control. Control inhibitor: Phosphoric acid* at 0.3uM. Buffer: 50 mM Tris pH 7.5, 0.2 mM EGTA, 0.1% ?-mercaptoethanol, 0.01% Brij-35	B	BAO_0000357	single protein format	Homo sapiens	None	None	None	None	CHEMBL3587	Dual specificity mitogen-activated protein kinase kinase 1	Homo sapiens	SINGLE PROTEIN	CHEMBL2218924	1	Scientific Literature	Biochem. J.	2013	None
[truncated: 2,830 more rows]
