# Supplementary material for: PyRMD Studio: A Unified Suite for Next-Generation, AI-Powered Virtual Screening
Source: J Chem Inf Model. 2026 May 19;66(11):6197–203. doi: 10.1021/acs.jcim.6c00648 (PMC13250901; doi:10.1021/acs.jcim.6c00648)
Supplement: Supplementary file 1 [file ci6c00648_si_001.zip › DATA/nos1_chembl.csv]

Molecule ChEMBL ID	Molecule Name	Molecule Max Phase	Molecular Weight	#RO5 Violations	AlogP	Compound Key	Smiles	Standard Type	Standard Relation	Standard Value	Standard Units	pChEMBL Value	Data Validity Comment	Comment	Uo Units	Ligand Efficiency BEI	Ligand Efficiency LE	Ligand Efficiency LLE	Ligand Efficiency SEI	Potential Duplicate	Assay ChEMBL ID	Assay Description	Assay Type	BAO Format ID	BAO Label	Assay Organism	Assay Tissue ChEMBL ID	Assay Tissue Name	Assay Cell Type	Assay Subcellular Fraction	Target ChEMBL ID	Target Name	Target Organism	Target Type	Document ChEMBL ID	Source ID	Source Description	Document Journal	Document Year	Cell ChEMBL ID
CHEMBL293728		0	128.56	0	1.32	13	Nc1cc(Cl)ccn1	IC50						Not Determined						False	CHEMBL750654	Inhibitory activity against neuronal nitric oxide synthase	B	BAO_0000357	single protein format	None	None	None	None	None	CHEMBL3568	Nitric-oxide synthase, brain	Homo sapiens	SINGLE PROTEIN	CHEMBL1133138	1	Scientific Literature	Bioorg. Med. Chem. Lett.	2000	None
CHEMBL298404		0	222.25	0	-0.45	1	NC(N)=Nc1ccccc1CC(N)C(=O)O	Ki	'='	370.0	nM	6.43			UO_0000065	28.94	0.55	6.88	5.04	False	CHEMBL752277	Inhibitory constant for the inhibition of human Neuronal nitric oxide synthase	B	BAO_0000357	single protein format	None	None	None	None	None	CHEMBL3568	Nitric-oxide synthase, brain	Homo sapiens	SINGLE PROTEIN	CHEMBL1130474	1	Scientific Literature	Bioorg. Med. Chem. Lett.	1997	None
CHEMBL545059		0	258.71	0	2.87	13	CCCCCC1N=C(N)CC1C(F)(F)F.Cl	IC50	'='	9050.0	nM	5.04			UO_0000065	22.69	0.46	2.17	13.14	False	CHEMBL750653	Inhibition of cloned (from RNA) human Neuronal nitric oxide synthase	B	BAO_0000357	single protein format	None	None	None	None	None	CHEMBL3568	Nitric-oxide synthase, brain	Homo sapiens	SINGLE PROTEIN	CHEMBL1131100	1	Scientific Literature	J. Med. Chem.	1998	None
CHEMBL552935		0	162.66	0	1.16	6	CCC1N=C(N)CC1C.Cl	IC50	'='	170.0	nM	6.77			UO_0000065	53.64	1.03	5.61	17.64	False	CHEMBL750653	Inhibition of cloned (from RNA) human Neuronal nitric oxide synthase	B	BAO_0000357	single protein format	None	None	None	None	None	CHEMBL3568	Nitric-oxide synthase, brain	Homo sapiens	SINGLE PROTEIN	CHEMBL1131100	1	Scientific Literature	J. Med. Chem.	1998	None
CHEMBL360616		0	112.18	0	0.77	8e	CCC1CN=C(N)C1	IC50	'='	2600.0	nM	5.58			UO_0000065	49.79	0.95	4.82	14.55	False	CHEMBL831677	Inhibitory activity against Neuronal nitric oxide synthase	B	BAO_0000357	single protein format	Homo sapiens	None	None	None	None	CHEMBL3568	Nitric-oxide synthase, brain	Homo sapiens	SINGLE PROTEIN	CHEMBL1137191	1	Scientific Literature	Bioorg. Med. Chem. Lett.	2004	None
CHEMBL397745		0	252.37	0	2.98	5a	CCSC(=N)Nc1ccc2sc(N)nc2c1	IC50	'='	4600.0	nM	5.34			UO_0000065	21.15	0.46	2.36	7.14	False	CHEMBL892679	Inhibition of human neuronal NOS activity	B	BAO_0000357	single protein format	Homo sapiens	None	None	None	None	CHEMBL3568	Nitric-oxide synthase, brain	Homo sapiens	SINGLE PROTEIN	CHEMBL1147215	1	Scientific Literature	Bioorg. Med. Chem. Lett.	2007	None
CHEMBL321741		0	585.69	2	5.67	72	CC(C)C(=O)Nc1nc(O)c2c(n1)NC(c1ccccc1)C(c1ccccc1)N2C(=O)c1ccc[n+](Cc2ccccc2)c1	IC50	'='	16000.0	nM	4.80			UO_0000065	8.19	0.15	-0.87	4.31	False	CHEMBL751278	Inhibitory activity against human neuronal nitric oxide synthase (NOS-I)	B	BAO_0000357	single protein format	None	None	None	None	None	CHEMBL3568	Nitric-oxide synthase, brain	Homo sapiens	SINGLE PROTEIN	CHEMBL1135494	1	Scientific Literature	J. Med. Chem.	2002	None
CHEMBL555585		0	238.76	0	2.38	19	CC1(C)CC(N)=NC1Cc1ccccc1.Cl	Inhibition	'='	17.0	uM		Non standard unit for type		UO_0000064					False	CHEMBL752268	Inhibition of cloned (from RNA) human Neuronal nitric oxide synthase at 100 uM	B	BAO_0000357	single protein format	None	None	None	None	None	CHEMBL3568	Nitric-oxide synthase, brain	Homo sapiens	SINGLE PROTEIN	CHEMBL1131100	1	Scientific Literature	J. Med. Chem.	1998	None
CHEMBL48861		0	236.28	0	0.00	5	C/N=C(/N)Nc1cccc(CC(N)C(=O)O)c1	Ki	'='	8400.0	nM	5.08			UO_0000065	21.48	0.41	None	4.46	False	CHEMBL752277	Inhibitory constant for the inhibition of human Neuronal nitric oxide synthase	B	BAO_0000357	single protein format	None	None	None	None	None	CHEMBL3568	Nitric-oxide synthase, brain	Homo sapiens	SINGLE PROTEIN	CHEMBL1130474	1	Scientific Literature	Bioorg. Med. Chem. Lett.	1997	None
CHEMBL112139		0	136.20	0	1.74	8	CNc1cc(C)cc(C)n1	Inhibition	'<'	20.0	%				UO_0000187					False	CHEMBL752275	Percentage inhibition of human neuronal nitric oxide synthase (nNOS) at 100 uM	B	BAO_0000357	single protein format	None	None	None	None	None	CHEMBL3568	Nitric-oxide synthase, brain	Homo sapiens	SINGLE PROTEIN	CHEMBL1148283	1	Scientific Literature	J. Med. Chem.	2004	None
CHEMBL40833		0	108.14	0	0.97	2	Cc1ccnc(N)c1	IC50	'='	40.0	nM	7.40			UO_0000065	68.41	1.26	6.43	19.01	False	CHEMBL750652	In vitro inhibition of human neuronal nitric oxide synthase	B	BAO_0000357	single protein format	None	None	None	None	None	CHEMBL3568	Nitric-oxide synthase, brain	Homo sapiens	SINGLE PROTEIN	CHEMBL1149107	1	Scientific Literature	J. Med. Chem.	2004	None
CHEMBL555715		0	393.15	0	2.64	78	Br.Br.N=C(Nc1cccc(CN)c1)c1cccs1	Ki	'='	8.7	nM	8.06			UO_0000065	34.85	0.69	5.42	13.02	False	CHEMBL752276	Inhibitory activity against human neuronal nitric oxide synthase (nNOS) isoenzyme.	B	BAO_0000357	single protein format	None	None	None	None	None	CHEMBL3568	Nitric-oxide synthase, brain	Homo sapiens	SINGLE PROTEIN	CHEMBL1131040	1	Scientific Literature	J. Med. Chem.	1998	None
CHEMBL92493		0	275.31	0	-2.35	16	NCCCNC(=O)[C@@H](N)CCC/N=C(\N)N[N+](=O)[O-]	Ki	'='	460.0	nM	6.34			UO_0000065	23.02	0.46	8.69	3.63	False	CHEMBL843812	Binding affinity against bovine brain nNOS (neuronal).	B	BAO_0000221	tissue-based format	Bos taurus	CHEMBL3638188	Brain	None	None	CHEMBL3568	Nitric-oxide synthase, brain	Homo sapiens	SINGLE PROTEIN	CHEMBL1133106	1	Scientific Literature	J. Med. Chem.	2000	None
CHEMBL44833		0	318.34	1	-3.28	1	N=C(NCCC[C@H](N)C(=O)N[C@@H](CCN)C(N)=O)N[N+](=O)[O-]	Ki	'='	130.0	nM	6.89			UO_0000065	21.63	0.43	10.17	3.20	True	CHEMBL843812	Binding affinity against bovine brain nNOS (neuronal).	B	BAO_0000221	tissue-based format	Bos taurus	CHEMBL3638188	Brain	None	None	CHEMBL3568	Nitric-oxide synthase, brain	Homo sapiens	SINGLE PROTEIN	CHEMBL1133106	1	Scientific Literature	J. Med. Chem.	2000	None
CHEMBL100524		0	360.38	1	-3.31	4	CC(=O)N[C@@H](CCC/N=C(\N)N[N+](=O)[O-])C(=O)N[C@@H](CCN)C(N)=O	Ki	'='	30400.0	nM	4.52			UO_0000065	12.53	0.25	7.83	2.05	False	CHEMBL843812	Binding affinity against bovine brain nNOS (neuronal).	B	BAO_0000221	tissue-based format	Bos taurus	CHEMBL3638188	Brain	None	None	CHEMBL3568	Nitric-oxide synthase, brain	Homo sapiens	SINGLE PROTEIN	CHEMBL1133106	1	Scientific Literature	J. Med. Chem.	2000	None
CHEMBL272708		0	297.79	0	2.77	4	CN1CCC(N(C)Cc2cc(Cl)ccc2[N+](=O)[O-])CC1	IC50	'='	80.0	nM	7.10			UO_0000065	23.83	0.48	4.33	14.30	False	CHEMBL946890	Inhibition of human nNOS expressed in insect SF9 cells after 1 hr	B	BAO_0000219	cell-based format	Homo sapiens	None	None	Sf9	None	CHEMBL3568	Nitric-oxide synthase, brain	Homo sapiens	SINGLE PROTEIN	CHEMBL1142258	1	Scientific Literature	Bioorg. Med. Chem. Lett.	2008	CHEMBL3308860
CHEMBL544093		0	200.67	0	2.10	60	COc1ccc(NC(C)=N)cc1.Cl	Ki	'>'	50000.0	nM				UO_0000065					False	CHEMBL752276	Inhibitory activity against human neuronal nitric oxide synthase (nNOS) isoenzyme.	B	BAO_0000357	single protein format	None	None	None	None	None	CHEMBL3568	Nitric-oxide synthase, brain	Homo sapiens	SINGLE PROTEIN	CHEMBL1131040	1	Scientific Literature	J. Med. Chem.	1998	None
CHEMBL271248		0	263.77	0	2.40	29	CN(Cc1cc(Cl)ccc1C#N)C1CCCNC1	IC50	'='	190.0	nM	6.72			UO_0000065	25.48	0.51	4.32	17.21	False	CHEMBL946890	Inhibition of human nNOS expressed in insect SF9 cells after 1 hr	B	BAO_0000219	cell-based format	Homo sapiens	None	None	Sf9	None	CHEMBL3568	Nitric-oxide synthase, brain	Homo sapiens	SINGLE PROTEIN	CHEMBL1142258	1	Scientific Literature	Bioorg. Med. Chem. Lett.	2008	CHEMBL3308860
CHEMBL89309		0	216.31	0	0.80	25	CCOC(=O)[C@@H]1CCSCC/C(N)=N\1	Inhibition	'='	13.9	%				UO_0000187					False	CHEMBL752271	Inhibitory activity against Neuronal nitric oxide synthase at 100 uM concentration was determined	B	BAO_0000357	single protein format	None	None	None	None	None	CHEMBL3568	Nitric-oxide synthase, brain	Homo sapiens	SINGLE PROTEIN	CHEMBL1133982	1	Scientific Literature	Bioorg. Med. Chem. Lett.	2001	None
CHEMBL57164		0	221.28	0	-0.12	11	CS/C(=N/O)NCCC[C@H](N)C(=O)O	IC50	'='	6700.0	nM	5.17			UO_0000065	23.38	0.50	5.29	4.79	False	CHEMBL751655	Inhibitory concentration against mammalian Neuronal nitric oxide synthase (nNOS)	B	BAO_0000357	single protein format	None	None	None	None	None	CHEMBL3568	Nitric-oxide synthase, brain	Homo sapiens	SINGLE PROTEIN	CHEMBL1132646	1	Scientific Literature	J. Med. Chem.	1999	None
CHEMBL402217		0	305.85	0	3.42	25	CC(C)CN(Cc1cc(Cl)ccc1C#N)C1CCNCC1	IC50	'='	1900.0	nM	5.72			UO_0000065	18.71	0.37	2.30	14.65	False	CHEMBL946890	Inhibition of human nNOS expressed in insect SF9 cells after 1 hr	B	BAO_0000219	cell-based format	Homo sapiens	None	None	Sf9	None	CHEMBL3568	Nitric-oxide synthase, brain	Homo sapiens	SINGLE PROTEIN	CHEMBL1142258	1	Scientific Literature	Bioorg. Med. Chem. Lett.	2008	CHEMBL3308860
CHEMBL112747		0	311.38	0	2.81	16	COc1ccnc(NC2CCN(C(=O)c3ccccc3)CC2)c1	IC50	'='	28000.0	nM	4.55			UO_0000065	14.62	0.27	1.74	8.36	False	CHEMBL751656	In vitro inhibition of human neuronal nitric oxide synthase.	B	BAO_0000357	single protein format	None	None	None	None	None	CHEMBL3568	Nitric-oxide synthase, brain	Homo sapiens	SINGLE PROTEIN	CHEMBL1148283	1	Scientific Literature	J. Med. Chem.	2004	None
CHEMBL95204		0	266.73	0	2.69	2c	O=c1oc2ccc(Cl)cc2n1CN1CCCCC1	IC50	'='	4600.0	nM	5.34			UO_0000065	20.01	0.40	2.65	13.91	False	CHEMBL751929	Inhibitory activity against Neuronal nitric oxide synthase	B	BAO_0000357	single protein format	None	None	None	None	None	CHEMBL3568	Nitric-oxide synthase, brain	Homo sapiens	SINGLE PROTEIN	CHEMBL1129221	1	Scientific Literature	Bioorg. Med. Chem. Lett.	1997	None
CHEMBL6657		0	140.23	0	1.55	7	CCCC1CCN=C(N)C1	IC50	'>'	100000.0	nM				UO_0000065					False	CHEMBL751657	Inhibition of human Neuronal nitric oxide synthase	B	BAO_0000357	single protein format	None	None	None	None	None	CHEMBL3568	Nitric-oxide synthase, brain	Homo sapiens	SINGLE PROTEIN	CHEMBL1131208	1	Scientific Literature	J. Med. Chem.	1998	None
CHEMBL308745		0	131.18	0	0.08	3d	CCCCN/C(N)=N/O	Initial rates	'='	65.0										False	CHEMBL750789	Formation of Nitric Oxide by Nitric Oxide synthase I(% relative to NOHA)	F	BAO_0000019	assay format	None	None	None	None	None	CHEMBL3568	Nitric-oxide synthase, brain	Homo sapiens	SINGLE PROTEIN	CHEMBL1134763	1	Scientific Literature	J. Med. Chem.	2001	None
CHEMBL6643		0	126.20	0	1.16	17	CC1(C)CCN=C(N)C1	IC50	'='	5900.0	nM	5.23			UO_0000065	41.44	0.79	4.07	13.62	False	CHEMBL751657	Inhibition of human Neuronal nitric oxide synthase	B	BAO_0000357	single protein format	None	None	None	None	None	CHEMBL3568	Nitric-oxide synthase, brain	Homo sapiens	SINGLE PROTEIN	CHEMBL1131208	1	Scientific Literature	J. Med. Chem.	1998	None
CHEMBL233648		0	465.62	1	6.01	13a	N=C(Nc1ccc2sc(NC3CCN(Cc4ccc(F)cc4)CC3)nc2c1)c1cccs1	IC50	'='	800.0	nM	6.10			UO_0000065	13.09	0.26	0.09	9.52	False	CHEMBL892679	Inhibition of human neuronal NOS activity	B	BAO_0000357	single protein format	Homo sapiens	None	None	None	None	CHEMBL3568	Nitric-oxide synthase, brain	Homo sapiens	SINGLE PROTEIN	CHEMBL1147215	1	Scientific Literature	Bioorg. Med. Chem. Lett.	2007	None
CHEMBL101598		0	454.53	0	4.94	225	CC(C)C(=O)Nc1nc(NC(=O)C(C)C)c2nc(-c3ccccc3)c(-c3ccccc3)nc2n1	IC50	'='	94000.0	nM	4.03			UO_0000065	8.86	0.16	-0.91	3.67	False	CHEMBL751278	Inhibitory activity against human neuronal nitric oxide synthase (NOS-I)	B	BAO_0000357	single protein format	None	None	None	None	None	CHEMBL3568	Nitric-oxide synthase, brain	Homo sapiens	SINGLE PROTEIN	CHEMBL1135494	1	Scientific Literature	J. Med. Chem.	2002	None
CHEMBL101104		0	340.43	0	2.64	329	COc1ccc(C2CNc3nc(N)nc(N4CCCCC4)c3N2)cc1	IC50	'='	42000.0	nM	4.38			UO_0000065	12.86	0.24	1.74	4.95	False	CHEMBL751278	Inhibitory activity against human neuronal nitric oxide synthase (NOS-I)	B	BAO_0000357	single protein format	None	None	None	None	None	CHEMBL3568	Nitric-oxide synthase, brain	Homo sapiens	SINGLE PROTEIN	CHEMBL1135494	1	Scientific Literature	J. Med. Chem.	2002	None
CHEMBL87544		0	400.53	0	3.26	3b	Nc1cccc(-c2ccc(CCN3CCN(C(=O)Cc4ccccc4)CC3)cc2)n1	IC50	'='	137.0	nM	6.86			UO_0000065	17.14	0.31	3.60	10.99	False	CHEMBL751279	Inhibitory activity against human neuronal nitric oxide synthase (nNOS)	B	BAO_0000357	single protein format	None	None	None	None	None	CHEMBL3568	Nitric-oxide synthase, brain	Homo sapiens	SINGLE PROTEIN	CHEMBL1131962	1	Scientific Literature	Bioorg. Med. Chem. Lett.	1999	None
CHEMBL247378	7-NITROINDAZOLE	0	163.14	0	1.47	1	O=[N+]([O-])c1cccc2cn[nH]c12	IC50	'='	2870.0	nM	5.54			UO_0000065	33.97	0.63	4.07	7.72	False	CHEMBL751279	Inhibitory activity against human neuronal nitric oxide synthase (nNOS)	B	BAO_0000357	single protein format	None	None	None	None	None	CHEMBL3568	Nitric-oxide synthase, brain	Homo sapiens	SINGLE PROTEIN	CHEMBL1131962	1	Scientific Literature	Bioorg. Med. Chem. Lett.	1999	None
CHEMBL101037		0	350.34	0	3.33	163	CC(C)C(=O)Nc1nc(O)c2nc(-c3ccc(N=[N+]=[N-])cc3)cnc2n1	IC50	'='	42000.0	nM	4.38			UO_0000065	12.49	0.23	1.05	2.92	False	CHEMBL751278	Inhibitory activity against human neuronal nitric oxide synthase (NOS-I)	B	BAO_0000357	single protein format	None	None	None	None	None	CHEMBL3568	Nitric-oxide synthase, brain	Homo sapiens	SINGLE PROTEIN	CHEMBL1135494	1	Scientific Literature	J. Med. Chem.	2002	None
CHEMBL101527		0	409.33	0	2.01	179	Nc1nc(O)c2c(n1)NCC(COC(=O)c1ccc(C3(C(F)(F)F)N=N3)cc1)N2	IC50	'='	42000.0	nM	4.38			UO_0000065	10.69	0.21	2.37	2.98	False	CHEMBL751278	Inhibitory activity against human neuronal nitric oxide synthase (NOS-I)	B	BAO_0000357	single protein format	None	None	None	None	None	CHEMBL3568	Nitric-oxide synthase, brain	Homo sapiens	SINGLE PROTEIN	CHEMBL1135494	1	Scientific Literature	J. Med. Chem.	2002	None
CHEMBL258348		0	320.79	0	3.88	11	CN1CCC(N(C)Cc2cc(Cl)ccc2C(F)(F)F)CC1	IC50	'='	780.0	nM	6.11			UO_0000065	19.04	0.40	2.23	94.26	False	CHEMBL946890	Inhibition of human nNOS expressed in insect SF9 cells after 1 hr	B	BAO_0000219	cell-based format	Homo sapiens	None	None	Sf9	None	CHEMBL3568	Nitric-oxide synthase, brain	Homo sapiens	SINGLE PROTEIN	CHEMBL1142258	1	Scientific Literature	Bioorg. Med. Chem. Lett.	2008	CHEMBL3308860
CHEMBL87187		0	409.54	0	4.24	2	Nc1cccc(-c2ccc(CCN3CCN(c4cccc5cccnc45)CC3)cc2)n1	IC50	'='	212.0	nM	6.67			UO_0000065	16.30	0.29	2.43	11.45	False	CHEMBL751279	Inhibitory activity against human neuronal nitric oxide synthase (nNOS)	B	BAO_0000357	single protein format	None	None	None	None	None	CHEMBL3568	Nitric-oxide synthase, brain	Homo sapiens	SINGLE PROTEIN	CHEMBL1131962	1	Scientific Literature	Bioorg. Med. Chem. Lett.	1999	None
CHEMBL266980		0	112.18	0	1.08	14	CN1CCCCC1=N	IC50	'>'	100000.0	nM				UO_0000065					False	CHEMBL751657	Inhibition of human Neuronal nitric oxide synthase	B	BAO_0000357	single protein format	None	None	None	None	None	CHEMBL3568	Nitric-oxide synthase, brain	Homo sapiens	SINGLE PROTEIN	CHEMBL1131208	1	Scientific Literature	J. Med. Chem.	1998	None
CHEMBL100932		0	296.33	0	1.74	247	COc1ccc(-c2cnc3nc(N)nc(N(C)C)c3n2)cc1	IC50	'='	74000.0	nM	4.13			UO_0000065	13.94	0.26	2.39	4.59	False	CHEMBL751278	Inhibitory activity against human neuronal nitric oxide synthase (NOS-I)	B	BAO_0000357	single protein format	None	None	None	None	None	CHEMBL3568	Nitric-oxide synthase, brain	Homo sapiens	SINGLE PROTEIN	CHEMBL1135494	1	Scientific Literature	J. Med. Chem.	2002	None
CHEMBL362366		0	140.23	0	1.55	8p	CCCC1CC(N)=NC1C	IC50	'='	27000.0	nM	4.57			UO_0000065	32.58	0.62	3.02	11.90	False	CHEMBL831677	Inhibitory activity against Neuronal nitric oxide synthase	B	BAO_0000357	single protein format	Homo sapiens	None	None	None	None	CHEMBL3568	Nitric-oxide synthase, brain	Homo sapiens	SINGLE PROTEIN	CHEMBL1137191	1	Scientific Literature	Bioorg. Med. Chem. Lett.	2004	None
CHEMBL360009		0	154.26	0	1.94	8q	CCCC1CC(N)=NC1CC	IC50	'='	17300.0	nM	4.76			UO_0000065	30.87	0.59	2.82	12.41	False	CHEMBL831677	Inhibitory activity against Neuronal nitric oxide synthase	B	BAO_0000357	single protein format	Homo sapiens	None	None	None	None	CHEMBL3568	Nitric-oxide synthase, brain	Homo sapiens	SINGLE PROTEIN	CHEMBL1137191	1	Scientific Literature	Bioorg. Med. Chem. Lett.	2004	None
CHEMBL183268		0	178.26	0	1.79	19d	NC1=NC(c2ccccc2)CS1	IC50	'>'	50000.0	nM				UO_0000065					False	CHEMBL831677	Inhibitory activity against Neuronal nitric oxide synthase	B	BAO_0000357	single protein format	Homo sapiens	None	None	None	None	CHEMBL3568	Nitric-oxide synthase, brain	Homo sapiens	SINGLE PROTEIN	CHEMBL1137191	1	Scientific Literature	Bioorg. Med. Chem. Lett.	2004	None
CHEMBL185584		0	112.18	0	0.77	8l	CC1CC(N)=NC1C	IC50	'='	130.0	nM	6.89			UO_0000065	61.38	1.18	6.12	17.94	False	CHEMBL831677	Inhibitory activity against Neuronal nitric oxide synthase	B	BAO_0000357	single protein format	Homo sapiens	None	None	None	None	CHEMBL3568	Nitric-oxide synthase, brain	Homo sapiens	SINGLE PROTEIN	CHEMBL1137191	1	Scientific Literature	Bioorg. Med. Chem. Lett.	2004	None
CHEMBL187008		0	144.24	0	0.87	36	CC1CN=C(N)CCS1	IC50	'='	830.0	nM	6.08			UO_0000065	42.16	0.92	5.21	15.84	False	CHEMBL831638	Inhibitory concentration against Neuronal nitric oxide synthase	B	BAO_0000357	single protein format	Homo sapiens	None	None	None	None	CHEMBL3568	Nitric-oxide synthase, brain	Homo sapiens	SINGLE PROTEIN	CHEMBL1138708	1	Scientific Literature	Bioorg. Med. Chem. Lett.	2004	None
CHEMBL62077		0	122.17	0	1.23	9	CCc1ccnc(N)c1	IC50	'='	2200.0	nM	5.66			UO_0000065	46.31	0.86	4.43	14.54	False	CHEMBL751656	In vitro inhibition of human neuronal nitric oxide synthase.	B	BAO_0000357	single protein format	None	None	None	None	None	CHEMBL3568	Nitric-oxide synthase, brain	Homo sapiens	SINGLE PROTEIN	CHEMBL1148283	1	Scientific Literature	J. Med. Chem.	2004	None
CHEMBL112866		0	345.83	0	3.46	17	COc1ccnc(NC2CCN(C(=O)c3ccc(Cl)cc3)CC2)c1	IC50	'='	7800.0	nM	5.11			UO_0000065	14.77	0.29	1.65	9.38	False	CHEMBL751656	In vitro inhibition of human neuronal nitric oxide synthase.	B	BAO_0000357	single protein format	None	None	None	None	None	CHEMBL3568	Nitric-oxide synthase, brain	Homo sapiens	SINGLE PROTEIN	CHEMBL1148283	1	Scientific Literature	J. Med. Chem.	2004	None
CHEMBL306541		0	116.19	0	0.44	VI	NC1=NCCCS1	IC50	'='	3200.0	nM	5.50			UO_0000065	47.29	1.07	5.05	14.32	False	CHEMBL880846	Inhibitory activity against human Neuronal nitric oxide synthase	B	BAO_0000357	single protein format	Homo sapiens	None	None	None	None	CHEMBL3568	Nitric-oxide synthase, brain	Homo sapiens	SINGLE PROTEIN	CHEMBL1129751	1	Scientific Literature	J. Med. Chem.	1996	None
CHEMBL317806		0	316.79	0	3.38	2g	CN(CCc1ccccc1)Cn1c(=O)oc2ccc(Cl)cc21	IC50	'='	68000.0	nM	4.17			UO_0000065	13.16	0.26	0.79	10.86	False	CHEMBL751929	Inhibitory activity against Neuronal nitric oxide synthase	B	BAO_0000357	single protein format	None	None	None	None	None	CHEMBL3568	Nitric-oxide synthase, brain	Homo sapiens	SINGLE PROTEIN	CHEMBL1129221	1	Scientific Literature	Bioorg. Med. Chem. Lett.	1997	None
CHEMBL158626		0	99.14	0	-0.71	VIII	NC1=NCCCN1	IC50	'='	17000.0	nM	4.77			UO_0000065	48.11	0.93	5.48	9.46	False	CHEMBL880846	Inhibitory activity against human Neuronal nitric oxide synthase	B	BAO_0000357	single protein format	Homo sapiens	None	None	None	None	CHEMBL3568	Nitric-oxide synthase, brain	Homo sapiens	SINGLE PROTEIN	CHEMBL1129751	1	Scientific Literature	J. Med. Chem.	1996	None
CHEMBL7889	L-NIL	0	187.24	0	0.16	L-NIL	CC(=N)NCCCC[C@H](N)C(=O)O	IC50	'='	61000.0	nM	4.21			UO_0000065	22.51	0.44	4.05	4.25	True	CHEMBL880846	Inhibitory activity against human Neuronal nitric oxide synthase	B	BAO_0000357	single protein format	Homo sapiens	None	None	None	None	CHEMBL3568	Nitric-oxide synthase, brain	Homo sapiens	SINGLE PROTEIN	CHEMBL1129751	1	Scientific Literature	J. Med. Chem.	1996	None
CHEMBL545059		0	258.71	0	2.87	13	CCCCCC1N=C(N)CC1C(F)(F)F.Cl	IC50	'='	2530.0	nM	5.60			UO_0000065	25.18	0.51	2.73	14.58	False	CHEMBL750653	Inhibition of cloned (from RNA) human Neuronal nitric oxide synthase	B	BAO_0000357	single protein format	None	None	None	None	None	CHEMBL3568	Nitric-oxide synthase, brain	Homo sapiens	SINGLE PROTEIN	CHEMBL1131100	1	Scientific Literature	J. Med. Chem.	1998	None
CHEMBL87886		0	214.31	0	3.35	5	NC1=Nc2ccccc2[C@H]2CCCCC[C@@H]12	IC50	'='	100000.0	nM	4.00			UO_0000065	18.66	0.34	0.65	10.42	False	CHEMBL752385	Concentration required to inhibit neuronal nitric oxide synthase	B	BAO_0000357	single protein format	None	None	None	None	None	CHEMBL3568	Nitric-oxide synthase, brain	Homo sapiens	SINGLE PROTEIN	CHEMBL1135323	1	Scientific Literature	Bioorg. Med. Chem. Lett.	2002	None
CHEMBL99497		0	384.44	0	3.93	227	CC(C)C(=O)Nc1nc(N)nc2nc(-c3ccccc3)c(-c3ccccc3)nc12	IC50	'='	192000.0	nM		Outside typical range		UO_0000065					False	CHEMBL751278	Inhibitory activity against human neuronal nitric oxide synthase (NOS-I)	B	BAO_0000357	single protein format	None	None	None	None	None	CHEMBL3568	Nitric-oxide synthase, brain	Homo sapiens	SINGLE PROTEIN	CHEMBL1135494	1	Scientific Literature	J. Med. Chem.	2002	None
CHEMBL101541		0	193.17	0	-1.21	1	Nc1nc2ncc(CO)nc2c(=O)[nH]1	IC50	'='	180000.0	nM		Outside typical range		UO_0000065					False	CHEMBL751278	Inhibitory activity against human neuronal nitric oxide synthase (NOS-I)	B	BAO_0000357	single protein format	None	None	None	None	None	CHEMBL3568	Nitric-oxide synthase, brain	Homo sapiens	SINGLE PROTEIN	CHEMBL1135494	1	Scientific Literature	J. Med. Chem.	2002	None
CHEMBL7889	L-NIL	0	187.24	0	0.16	Nil	CC(=N)NCCCC[C@H](N)C(=O)O	Selectivity	'='	7.0										False	CHEMBL755901	Selectivity for Neuronal nitric oxide synthase over inducible nitric oxide synthase	B	BAO_0000357	single protein format	None	None	None	None	None	CHEMBL3568	Nitric-oxide synthase, brain	Homo sapiens	SINGLE PROTEIN	CHEMBL1148413	1	Scientific Literature	J. Med. Chem.	2004	None
CHEMBL564866		0	428.87	0	4.34	31c	CC1=CC2=NCC(C(=O)c3ccc(-c4ccccc4)cc3)CN2C=C1.[O-][Cl+3]([O-])([O-])O	Activity	'='	4.0	%				UO_0000187					False	CHEMBL1056356	Inhibition of human nNOS assessed as residual activity at 100 uM by Griess assay relative to control	B	BAO_0000357	single protein format	Homo sapiens	None	None	None	None	CHEMBL3568	Nitric-oxide synthase, brain	Homo sapiens	SINGLE PROTEIN	CHEMBL1152488	1	Scientific Literature	Eur. J. Med. Chem.	2009	None
CHEMBL561062		0	396.78	0	2.37	16c	CC1=CC2=NCC(C(=O)c3ccc(C(=O)O)cc3)CN2C=C1.[O-][Cl+3]([O-])([O-])O	Activity	'='	69.0	%				UO_0000187					False	CHEMBL1056356	Inhibition of human nNOS assessed as residual activity at 100 uM by Griess assay relative to control	B	BAO_0000357	single protein format	Homo sapiens	None	None	None	None	CHEMBL3568	Nitric-oxide synthase, brain	Homo sapiens	SINGLE PROTEIN	CHEMBL1152488	1	Scientific Literature	Eur. J. Med. Chem.	2009	None
CHEMBL1162882		0	408.89	0	4.04	36c	CC1=CC2=NCC(C(=O)c3ccc(-c4ccc(C(=O)O)cc4)cc3)CN2C=C1.Cl	Activity	'='	70.0	%				UO_0000187					False	CHEMBL1056356	Inhibition of human nNOS assessed as residual activity at 100 uM by Griess assay relative to control	B	BAO_0000357	single protein format	Homo sapiens	None	None	None	None	CHEMBL3568	Nitric-oxide synthase, brain	Homo sapiens	SINGLE PROTEIN	CHEMBL1152488	1	Scientific Literature	Eur. J. Med. Chem.	2009	None
CHEMBL562062		0	483.91	0	4.12	24c	CC1=CC2=NCC(C(=O)c3ccc(OCc4ccc(C#N)cc4)cc3)CN2C=C1.[O-][Cl+3]([O-])([O-])O	Activity	'='	85.0	%				UO_0000187					False	CHEMBL1056356	Inhibition of human nNOS assessed as residual activity at 100 uM by Griess assay relative to control	B	BAO_0000357	single protein format	Homo sapiens	None	None	None	None	CHEMBL3568	Nitric-oxide synthase, brain	Homo sapiens	SINGLE PROTEIN	CHEMBL1152488	1	Scientific Literature	Eur. J. Med. Chem.	2009	None
CHEMBL32450		0	405.61	1	5.84	1a	N=C(Nc1ccc(NC(=O)CCCCC2CCSS2)cc1)c1cccs1	IC50	'='	3500.0	nM	5.46			UO_0000065	13.45	0.29	-0.38	8.40	False	CHEMBL754814	In vitro inhibition concentration was evaluated on the effect of conversion by Nitric Oxide synthase of [3H]L-arginine into [3H]L-citrulline	B	BAO_0000357	single protein format	None	None	None	None	None	CHEMBL3568	Nitric-oxide synthase, brain	Homo sapiens	SINGLE PROTEIN	CHEMBL1135120	1	Scientific Literature	Bioorg. Med. Chem. Lett.	2002	None
CHEMBL317367		0	338.29	0	2.01	159	[N-]=[N+]=Nc1ccc(C(=O)OCc2cnc3nc(N)nc(O)c3n2)cc1	IC50	'='	125000.0	nM		Outside typical range		UO_0000065					False	CHEMBL751278	Inhibitory activity against human neuronal nitric oxide synthase (NOS-I)	B	BAO_0000357	single protein format	None	None	None	None	None	CHEMBL3568	Nitric-oxide synthase, brain	Homo sapiens	SINGLE PROTEIN	CHEMBL1135494	1	Scientific Literature	J. Med. Chem.	2002	None
CHEMBL101216		0	405.41	0	2.06	149	Nc1nc(O)c2c(n1)NCC(COC(=O)c1ccccc1)N2C(=O)c1ccccc1	IC50	'='	172000.0	nM		Outside typical range		UO_0000065					False	CHEMBL751278	Inhibitory activity against human neuronal nitric oxide synthase (NOS-I)	B	BAO_0000357	single protein format	None	None	None	None	None	CHEMBL3568	Nitric-oxide synthase, brain	Homo sapiens	SINGLE PROTEIN	CHEMBL1135494	1	Scientific Literature	J. Med. Chem.	2002	None
CHEMBL554651		0	300.73	0	3.68	25	CCSC(=N)Nc1ccc(OC(F)(F)F)cc1.Cl	Ki	'='	700.0	nM	6.16			UO_0000065	23.29	0.49	2.47	13.64	False	CHEMBL880847	Inhibitory activity against human neuronal nitric oxide synthase in brain (nNOS).	B	BAO_0000221	tissue-based format	None	CHEMBL3638188	Brain	None	None	CHEMBL3568	Nitric-oxide synthase, brain	Homo sapiens	SINGLE PROTEIN	CHEMBL1130064	1	Scientific Literature	J. Med. Chem.	1997	None
CHEMBL294084		0	136.20	0	1.53	19	CCc1cc(C)cc(N)n1	Inhibition	'='	42.0	%				UO_0000187					False	CHEMBL754511	Inhibitory activity against Neuronal nitric oxide synthase	B	BAO_0000357	single protein format	None	None	None	None	None	CHEMBL3568	Nitric-oxide synthase, brain	Homo sapiens	SINGLE PROTEIN	CHEMBL1133138	1	Scientific Literature	Bioorg. Med. Chem. Lett.	2000	None
CHEMBL7889	L-NIL	0	187.24	0	0.16	L-NIL	CC(=N)NCCCC[C@H](N)C(=O)O	IC50	'='	35000.0	nM	4.46			UO_0000065	23.80	0.47	4.30	4.49	False	CHEMBL755899	Inhibition concentration against Neuronal nitric oxide synthase (nNOS) at 10 uM concentration	B	BAO_0000357	single protein format	None	None	None	None	None	CHEMBL3568	Nitric-oxide synthase, brain	Homo sapiens	SINGLE PROTEIN	CHEMBL1148413	1	Scientific Literature	J. Med. Chem.	2004	None
CHEMBL172867		0	205.23	0	0.10	4	CC(=N)NCC(F)CCC(N)C(=O)O	Selectivity	'='	9.0										False	CHEMBL755901	Selectivity for Neuronal nitric oxide synthase over inducible nitric oxide synthase	B	BAO_0000357	single protein format	None	None	None	None	None	CHEMBL3568	Nitric-oxide synthase, brain	Homo sapiens	SINGLE PROTEIN	CHEMBL1148413	1	Scientific Literature	J. Med. Chem.	2004	None
CHEMBL322658		0	175.19	0	-0.47	3c	N/C(=N/CCCCC(=O)O)NO	Initial rates	'<'	0.5										False	CHEMBL750789	Formation of Nitric Oxide by Nitric Oxide synthase I(% relative to NOHA)	F	BAO_0000019	assay format	None	None	None	None	None	CHEMBL3568	Nitric-oxide synthase, brain	Homo sapiens	SINGLE PROTEIN	CHEMBL1134763	1	Scientific Literature	J. Med. Chem.	2001	None
CHEMBL1744034		0	260.17	0	0.16	L-NIL	CC(=N)NCCCC[C@H](N)C(=O)O.Cl.Cl	IC50	'='	35000.0	nM	4.46			UO_0000065	23.80	0.47	4.30	4.49	False	CHEMBL752266	The concentration required for inhibition of Human Neuronal nitric oxide synthase (nNOS)	B	BAO_0000357	single protein format	None	None	None	None	None	CHEMBL3568	Nitric-oxide synthase, brain	Homo sapiens	SINGLE PROTEIN	CHEMBL1135576	1	Scientific Literature	J. Med. Chem.	2002	None
CHEMBL32644		0	433.67	1	5.56	1c	N=C(Nc1ccc(CCNC(=O)CCCCC2CCSS2)cc1)c1cccs1	IC50	'='	1040.0	nM	5.98			UO_0000065	13.80	0.29	0.42	9.21	False	CHEMBL754814	In vitro inhibition concentration was evaluated on the effect of conversion by Nitric Oxide synthase of [3H]L-arginine into [3H]L-citrulline	B	BAO_0000357	single protein format	None	None	None	None	None	CHEMBL3568	Nitric-oxide synthase, brain	Homo sapiens	SINGLE PROTEIN	CHEMBL1135120	1	Scientific Literature	Bioorg. Med. Chem. Lett.	2002	None
CHEMBL101885		0	223.19	0	-0.48	PHS no 32	Nc1nc(O)c2c(n1)NCC1COC(=O)N21	IC50	'='	22350.0	nM	4.65			UO_0000065	20.84	0.40	5.13	4.09	False	CHEMBL833495	Inhibitory activity against human Nitric oxide synthase-I with 2 uM H4Bip for 30 min	B	BAO_0000357	single protein format	Homo sapiens	None	None	None	None	CHEMBL3568	Nitric-oxide synthase, brain	Homo sapiens	SINGLE PROTEIN	CHEMBL1140327	1	Scientific Literature	J. Med. Chem.	2005	None
CHEMBL539802		0	342.24	0	1.50	51	Br.CC(=N)Nc1ccc(CC(=O)N2CCOCC2)cc1	Ki	'>'	50000.0	nM				UO_0000065					False	CHEMBL752276	Inhibitory activity against human neuronal nitric oxide synthase (nNOS) isoenzyme.	B	BAO_0000357	single protein format	None	None	None	None	None	CHEMBL3568	Nitric-oxide synthase, brain	Homo sapiens	SINGLE PROTEIN	CHEMBL1131040	1	Scientific Literature	J. Med. Chem.	1998	None
CHEMBL96624		0	204.19	0	-1.23	omega nitro-arginine	N/C(=N\CCCC(N)C(=O)O)[N+](=O)[O-]	kinact	'='	0.132	uM				UO_0000064					False	CHEMBL752256	Compound was evaluated for the inhibition of Neuronal Nitric oxide synthase enzyme (nNOS).	B	BAO_0000357	single protein format	Bos taurus	None	None	None	None	CHEMBL3568	Nitric-oxide synthase, brain	Homo sapiens	SINGLE PROTEIN	CHEMBL1130132	1	Scientific Literature	J. Med. Chem.	1997	None
CHEMBL361049		0	113.16	0	-0.66	8	NC1=NCCNCC1	IC50	'>'	50000.0	nM				UO_0000065					False	CHEMBL831638	Inhibitory concentration against Neuronal nitric oxide synthase	B	BAO_0000357	single protein format	Homo sapiens	None	None	None	None	CHEMBL3568	Nitric-oxide synthase, brain	Homo sapiens	SINGLE PROTEIN	CHEMBL1138708	1	Scientific Literature	Bioorg. Med. Chem. Lett.	2004	None
CHEMBL433589		0	152.24	0	1.55	10b	C[C@H]1CC(N)=N[C@H]2CCC[C@@H]12	IC50	'='	36.0	nM	7.44			UO_0000065	48.89	0.92	5.89	19.39	False	CHEMBL833057	Inhibitory activity against human Neuronal nitric oxide synthase (nNOS)	B	BAO_0000357	single protein format	Homo sapiens	None	None	None	None	CHEMBL3568	Nitric-oxide synthase, brain	Homo sapiens	SINGLE PROTEIN	CHEMBL1143520	1	Scientific Literature	Bioorg. Med. Chem. Lett.	2005	None
CHEMBL193007		0	152.24	0	1.70	5	NC1=N[C@H]2CCCC[C@@H]2CC1	IC50	'='	530.0	nM	6.28			UO_0000065	41.22	0.78	4.58	16.35	False	CHEMBL833057	Inhibitory activity against human Neuronal nitric oxide synthase (nNOS)	B	BAO_0000357	single protein format	Homo sapiens	None	None	None	None	CHEMBL3568	Nitric-oxide synthase, brain	Homo sapiens	SINGLE PROTEIN	CHEMBL1143520	1	Scientific Literature	Bioorg. Med. Chem. Lett.	2005	None
CHEMBL61236		0	144.18	0	1.82	34	Nc1ccc2ccccc2n1	IC50						Not Determined						False	CHEMBL750654	Inhibitory activity against neuronal nitric oxide synthase	B	BAO_0000357	single protein format	None	None	None	None	None	CHEMBL3568	Nitric-oxide synthase, brain	Homo sapiens	SINGLE PROTEIN	CHEMBL1133138	1	Scientific Literature	Bioorg. Med. Chem. Lett.	2000	None
CHEMBL491127		0	393.44	0	4.28	10	Cc1ncsc1C(=O)N(Cc1cc(=O)[nH]c2c(F)cccc12)c1ccccc1	EC50	'>'	10000.0	nM				UO_0000065					True	CHEMBL1003680	Inhibition of human nNOS expressed in HEK293 cells assessed as NO production by transient transfection assay	B	BAO_0000219	cell-based format	Homo sapiens	None	None	HEK293	None	CHEMBL3568	Nitric-oxide synthase, brain	Homo sapiens	SINGLE PROTEIN	CHEMBL1138485	1	Scientific Literature	J. Med. Chem.	2009	CHEMBL3307715
CHEMBL1202106		0	446.39	1	-3.10	2	NCCC[C@H](NC(=O)[C@@H](N)CCC/N=C(/N)N[N+](=O)[O-])C(N)=O.O=C(O)C(F)(F)F	Ki	'='	330.0	nM	6.48			UO_0000065	19.50	0.38	9.58	2.98	False	CHEMBL843812	Binding affinity against bovine brain nNOS (neuronal).	B	BAO_0000221	tissue-based format	Bos taurus	CHEMBL3638188	Brain	None	None	CHEMBL3568	Nitric-oxide synthase, brain	Homo sapiens	SINGLE PROTEIN	CHEMBL1133106	1	Scientific Literature	J. Med. Chem.	2000	None
CHEMBL101766		0	332.37	0	-3.15	9	CN(C(=O)[C@@H](N)CCC/N=C(\N)N[N+](=O)[O-])[C@@H](CCN)C(N)=O	Ki	'='	2400.0	nM	5.62			UO_0000065	16.91	0.33	8.77	2.69	False	CHEMBL843812	Binding affinity against bovine brain nNOS (neuronal).	B	BAO_0000221	tissue-based format	Bos taurus	CHEMBL3638188	Brain	None	None	CHEMBL3568	Nitric-oxide synthase, brain	Homo sapiens	SINGLE PROTEIN	CHEMBL1133106	1	Scientific Literature	J. Med. Chem.	2000	None
CHEMBL61599		0	136.20	0	1.53	18	CCc1cnc(N)cc1C	IC50	'='	610.0	nM	6.21			UO_0000065	45.63	0.85	4.68	15.97	False	CHEMBL750654	Inhibitory activity against neuronal nitric oxide synthase	B	BAO_0000357	single protein format	None	None	None	None	None	CHEMBL3568	Nitric-oxide synthase, brain	Homo sapiens	SINGLE PROTEIN	CHEMBL1133138	1	Scientific Literature	Bioorg. Med. Chem. Lett.	2000	None
CHEMBL61743	ISOQUINOLIN-3-AMINE	0	144.18	0	1.82	33	Nc1cc2ccccc2cn1	IC50						Not Determined						False	CHEMBL750654	Inhibitory activity against neuronal nitric oxide synthase	B	BAO_0000357	single protein format	None	None	None	None	None	CHEMBL3568	Nitric-oxide synthase, brain	Homo sapiens	SINGLE PROTEIN	CHEMBL1133138	1	Scientific Literature	Bioorg. Med. Chem. Lett.	2000	None
CHEMBL88107		0	346.39	1	-2.71	3	NCCCC[C@H](NC(=O)[C@@H](N)CCC/N=C(\N)N[N+](=O)[O-])C(N)=O	Ki	'='	450.0	nM	6.35			UO_0000065	18.32	0.36	9.06	2.91	False	CHEMBL843812	Binding affinity against bovine brain nNOS (neuronal).	B	BAO_0000221	tissue-based format	Bos taurus	CHEMBL3638188	Brain	None	None	CHEMBL3568	Nitric-oxide synthase, brain	Homo sapiens	SINGLE PROTEIN	CHEMBL1133106	1	Scientific Literature	J. Med. Chem.	2000	None
CHEMBL556316		0	521.80	1	5.49	37e	CC1=CC2=NCC(C(=O)c3ccc(-c4ccc(Br)cc4)cc3)CN2C(C)=C1.[O-][Cl+3]([O-])([O-])O	Activity	'='	4.0	%				UO_0000187					False	CHEMBL1056356	Inhibition of human nNOS assessed as residual activity at 100 uM by Griess assay relative to control	B	BAO_0000357	single protein format	Homo sapiens	None	None	None	None	CHEMBL3568	Nitric-oxide synthase, brain	Homo sapiens	SINGLE PROTEIN	CHEMBL1152488	1	Scientific Literature	Eur. J. Med. Chem.	2009	None
CHEMBL540679		0	402.83	0	3.83	28d	CC1=CC=CC2=NCC(C(=O)c3ccc4ccccc4c3)CN12.[O-][Cl+3]([O-])([O-])O	Activity	'='	61.0	%				UO_0000187					False	CHEMBL1056356	Inhibition of human nNOS assessed as residual activity at 100 uM by Griess assay relative to control	B	BAO_0000357	single protein format	Homo sapiens	None	None	None	None	CHEMBL3568	Nitric-oxide synthase, brain	Homo sapiens	SINGLE PROTEIN	CHEMBL1152488	1	Scientific Literature	Eur. J. Med. Chem.	2009	None
CHEMBL562261		0	402.83	0	3.83	28c	CC1=CC2=NCC(C(=O)c3ccc4ccccc4c3)CN2C=C1.[O-][Cl+3]([O-])([O-])O	Activity	'='	34.0	%				UO_0000187					False	CHEMBL1056356	Inhibition of human nNOS assessed as residual activity at 100 uM by Griess assay relative to control	B	BAO_0000357	single protein format	Homo sapiens	None	None	None	None	CHEMBL3568	Nitric-oxide synthase, brain	Homo sapiens	SINGLE PROTEIN	CHEMBL1152488	1	Scientific Literature	Eur. J. Med. Chem.	2009	None
CHEMBL551721		0	493.34	0	4.91	26c	CC1=CC2=NCC(C(=O)c3ccc(OCc4ccc(Cl)cc4)cc3)CN2C=C1.[O-][Cl+3]([O-])([O-])O	Activity	'='	15.0	%				UO_0000187					False	CHEMBL1056356	Inhibition of human nNOS assessed as residual activity at 100 uM by Griess assay relative to control	B	BAO_0000357	single protein format	Homo sapiens	None	None	None	None	CHEMBL3568	Nitric-oxide synthase, brain	Homo sapiens	SINGLE PROTEIN	CHEMBL1152488	1	Scientific Literature	Eur. J. Med. Chem.	2009	None
CHEMBL564582		0	407.64	0	3.59	19a	O=C(c1ccc(Cl)c(Cl)c1)C1CN=C2C=CC=CN2C1.[O-][Cl+3]([O-])([O-])O	Activity	'='	49.0	%				UO_0000187					False	CHEMBL1056356	Inhibition of human nNOS assessed as residual activity at 100 uM by Griess assay relative to control	B	BAO_0000357	single protein format	Homo sapiens	None	None	None	None	CHEMBL3568	Nitric-oxide synthase, brain	Homo sapiens	SINGLE PROTEIN	CHEMBL1152488	1	Scientific Literature	Eur. J. Med. Chem.	2009	None
CHEMBL321891		0	159.23	0	0.86	5d	CCCCCC/N=C(/N)NO	Initial rates	'='	2.0										False	CHEMBL750789	Formation of Nitric Oxide by Nitric Oxide synthase I(% relative to NOHA)	F	BAO_0000019	assay format	None	None	None	None	None	CHEMBL3568	Nitric-oxide synthase, brain	Homo sapiens	SINGLE PROTEIN	CHEMBL1134763	1	Scientific Literature	J. Med. Chem.	2001	None
CHEMBL420637		0	319.32	1	-2.89	14	NCC[C@H](NC(=O)[C@@H](N)CCC/N=C(\N)N[N+](=O)[O-])C(=O)O	Ki	'='	28400.0	nM	4.55			UO_0000065	14.24	0.28	7.44	2.14	False	CHEMBL843812	Binding affinity against bovine brain nNOS (neuronal).	B	BAO_0000221	tissue-based format	Bos taurus	CHEMBL3638188	Brain	None	None	CHEMBL3568	Nitric-oxide synthase, brain	Homo sapiens	SINGLE PROTEIN	CHEMBL1133106	1	Scientific Literature	J. Med. Chem.	2000	None
CHEMBL545441		0	440.85	0	4.95	2d	Cl.Cl.NC1=Nc2cc(CCCNCc3cccc(Cl)c3)ccc2[C@H]2CCC[C@@H]12	IC50	'='	42.0	nM	7.38			UO_0000065	20.05	0.39	2.43	14.63	False	CHEMBL841529	Inhibitory concentration against recombinant human (neuronal nitric oxide synthase) n-NOS	B	BAO_0000357	single protein format	None	None	None	None	None	CHEMBL3568	Nitric-oxide synthase, brain	Homo sapiens	SINGLE PROTEIN	CHEMBL1136534	1	Scientific Literature	Bioorg. Med. Chem. Lett.	2003	None
CHEMBL227744	N (g)-NITRO-L-ARGININE	0	219.20	0	-1.52	L-NNA	N=C(NCCC[C@H](N)C(=O)O)N[N+](=O)[O-]	IC50	'='	80.0	nM	7.10			UO_0000065	32.38	0.65	8.62	4.60	False	CHEMBL841529	Inhibitory concentration against recombinant human (neuronal nitric oxide synthase) n-NOS	B	BAO_0000357	single protein format	None	None	None	None	None	CHEMBL3568	Nitric-oxide synthase, brain	Homo sapiens	SINGLE PROTEIN	CHEMBL1136534	1	Scientific Literature	Bioorg. Med. Chem. Lett.	2003	None
CHEMBL554201		0	353.10	0	2.16	37	Br.Br.CC(=N)Nc1ccc(CN(C)C)cc1	Ki	'='	170.0	nM	6.77			UO_0000065	35.39	0.66	4.61	17.30	False	CHEMBL752276	Inhibitory activity against human neuronal nitric oxide synthase (nNOS) isoenzyme.	B	BAO_0000357	single protein format	None	None	None	None	None	CHEMBL3568	Nitric-oxide synthase, brain	Homo sapiens	SINGLE PROTEIN	CHEMBL1131040	1	Scientific Literature	J. Med. Chem.	1998	None
CHEMBL91256		0	289.34	0	-1.95	17	NCCCCNC(=O)[C@@H](N)CCC/N=C(\N)N[N+](=O)[O-]	Ki	'='	350.0	nM	6.46			UO_0000065	22.31	0.44	8.41	3.70	False	CHEMBL843812	Binding affinity against bovine brain nNOS (neuronal).	B	BAO_0000221	tissue-based format	Bos taurus	CHEMBL3638188	Brain	None	None	CHEMBL3568	Nitric-oxide synthase, brain	Homo sapiens	SINGLE PROTEIN	CHEMBL1133106	1	Scientific Literature	J. Med. Chem.	2000	None
CHEMBL362691		0	191.14	None	None	4a (4R,5S)	CC[C@@H]1[Se]C(N)=N[C@@H]1C	IC50	'='	1300.0	nM	5.89			UO_0000065	30.79	None	None	None	False	CHEMBL876477	Inhibitory concentration against neuronal nitric acid synthase	B	BAO_0000357	single protein format	None	None	None	None	None	CHEMBL3568	Nitric-oxide synthase, brain	Homo sapiens	SINGLE PROTEIN	CHEMBL1142001	1	Scientific Literature	Bioorg. Med. Chem. Lett.	2005	None
CHEMBL40391		0	400.53	0	3.37	A	Nc1cccc(-c2ccc(CCN3CCN(CC(=O)c4ccccc4)CC3)cc2)n1	IC50	'='	140.0	nM	6.85			UO_0000065	17.11	0.31	3.48	10.97	True	CHEMBL833562	Inhibitory activity against neuronal nitric oxide synthase in human	B	BAO_0000357	single protein format	Homo sapiens	None	None	None	None	CHEMBL3568	Nitric-oxide synthase, brain	Homo sapiens	SINGLE PROTEIN	CHEMBL1137188	1	Scientific Literature	Bioorg. Med. Chem. Lett.	2004	None
CHEMBL363477		0	126.20	0	1.16	8o	CCC1CC(N)=NC1C	IC50	'='	140.0	nM	6.85			UO_0000065	54.31	1.04	5.69	17.86	False	CHEMBL831677	Inhibitory activity against Neuronal nitric oxide synthase	B	BAO_0000357	single protein format	Homo sapiens	None	None	None	None	CHEMBL3568	Nitric-oxide synthase, brain	Homo sapiens	SINGLE PROTEIN	CHEMBL1137191	1	Scientific Literature	Bioorg. Med. Chem. Lett.	2004	None
CHEMBL185441		0	138.21	0	1.16	18	NC1=NCC2CCCCC12	IC50	'='	660.0	nM	6.18			UO_0000065	44.72	0.84	5.02	16.10	False	CHEMBL831677	Inhibitory activity against Neuronal nitric oxide synthase	B	BAO_0000357	single protein format	Homo sapiens	None	None	None	None	CHEMBL3568	Nitric-oxide synthase, brain	Homo sapiens	SINGLE PROTEIN	CHEMBL1137191	1	Scientific Literature	Bioorg. Med. Chem. Lett.	2004	None
CHEMBL456540		0	245.28	1	-1.83	3h	N=C(NCCC[C@H](N)C(=O)O)NCCC(N)=O	Inhibition	'='	14.0	%				UO_0000187					False	CHEMBL1020500	Inhibition of human recombinant nNOS at 1 uM	B	BAO_0000357	single protein format	Homo sapiens	None	None	None	None	CHEMBL3568	Nitric-oxide synthase, brain	Homo sapiens	SINGLE PROTEIN	CHEMBL1139258	1	Scientific Literature	Bioorg. Med. Chem.	2008	None
CHEMBL94723		0	366.38	0	-1.00	13	N/C(=N\CCC[C@@H](NC(=O)[C@H](N)Cc1ccccc1)C(=O)O)N[N+](=O)[O-]	Ki	'='	17000.0	nM	4.77			UO_0000065	13.02	0.25	5.77	2.56	False	CHEMBL752260	Inhibition of Neuronal Nitric oxide synthase enzyme (nNOS)	B	BAO_0000357	single protein format	Bos taurus	None	None	None	None	CHEMBL3568	Nitric-oxide synthase, brain	Homo sapiens	SINGLE PROTEIN	CHEMBL1130132	1	Scientific Literature	J. Med. Chem.	1997	None
CHEMBL61969		0	186.26	0	2.57	1	NC1=Nc2ccccc2[C@H]2CCC[C@@H]12	IC50	'='	160.0	nM	6.80			UO_0000065	36.49	0.66	4.23	17.71	True	CHEMBL841529	Inhibitory concentration against recombinant human (neuronal nitric oxide synthase) n-NOS	B	BAO_0000357	single protein format	None	None	None	None	None	CHEMBL3568	Nitric-oxide synthase, brain	Homo sapiens	SINGLE PROTEIN	CHEMBL1136534	1	Scientific Literature	Bioorg. Med. Chem. Lett.	2003	None
CHEMBL402332		0	297.79	0	2.77	7	CN1CCC(N(C)Cc2cc([N+](=O)[O-])ccc2Cl)CC1	IC50						Not Determined						False	CHEMBL946890	Inhibition of human nNOS expressed in insect SF9 cells after 1 hr	B	BAO_0000219	cell-based format	Homo sapiens	None	None	Sf9	None	CHEMBL3568	Nitric-oxide synthase, brain	Homo sapiens	SINGLE PROTEIN	CHEMBL1142258	1	Scientific Literature	Bioorg. Med. Chem. Lett.	2008	CHEMBL3308860
CHEMBL463507		0	176.22	0	1.38	I-63	CC(=N)Nc1cccc(C(=N)N)c1	Ki	'='	570.0	nM	6.24			UO_0000065	35.43	0.66	4.86	7.28	False	CHEMBL1002712	Inhibition of nNOS assessed as conversion of L-[3H]arginine to L-[3H]citrulline	B	BAO_0000357	single protein format	None	None	None	None	None	CHEMBL3568	Nitric-oxide synthase, brain	Homo sapiens	SINGLE PROTEIN	CHEMBL1150384	1	Scientific Literature	Bioorg. Med. Chem.	2008	None
CHEMBL412797		0	387.53	0	3.54	11b	N=C(Nc1ccc2nc(NCCN3CCOCC3)sc2c1)c1cccs1	IC50	'='	200.0	nM	6.70			UO_0000065	17.29	0.35	3.16	9.14	False	CHEMBL892679	Inhibition of human neuronal NOS activity	B	BAO_0000357	single protein format	Homo sapiens	None	None	None	None	CHEMBL3568	Nitric-oxide synthase, brain	Homo sapiens	SINGLE PROTEIN	CHEMBL1147215	1	Scientific Literature	Bioorg. Med. Chem. Lett.	2007	None
CHEMBL397506		0	274.37	0	3.38	4b	N=C(Nc1ccc2nc(N)sc2c1)c1cccs1	IC50	'='	200.0	nM	6.70			UO_0000065	24.42	0.51	3.32	8.96	False	CHEMBL892679	Inhibition of human neuronal NOS activity	B	BAO_0000357	single protein format	Homo sapiens	None	None	None	None	CHEMBL3568	Nitric-oxide synthase, brain	Homo sapiens	SINGLE PROTEIN	CHEMBL1147215	1	Scientific Literature	Bioorg. Med. Chem. Lett.	2007	None
CHEMBL3645487		0	356.47	0	4.02	BDBM106729	CN1CC[C@@H](c2c[nH]c3ccc(/N=C(\N)c4cccs4)cc23)[C@H](F)C1	IC50	'='	4780.0	nM	5.32		225496	UO_0000065	14.93	0.29	1.30	9.27	False	CHEMBL3705149	Enzyme Assay: Enzyme assay using recombinant human inducible NOS (iNOS), human endothelial constitutive NOS (eNOS) or human neuronal constitutive NOS (nNOS).	B	BAO_0000357	single protein format	Homo sapiens	None	None	None	None	CHEMBL3568	Nitric-oxide synthase, brain	Homo sapiens	SINGLE PROTEIN	CHEMBL3638726	37	BindingDB Database		2013	None
CHEMBL3798114		0	239.34	0	0.79	4a	CNC(=S)NCCC(O)c1ccccc1N	IC50	'>'	1000000.0	nM		Outside typical range		UO_0000065					False	CHEMBL3801320	Inhibition of recombinant nNOS (unknown origin) assessed as L-[3H]-citrulline formation using L-[3H]-arginine as substrate after 30 mins by liquid scintillation spectroscopy	B	BAO_0000357	single protein format	Homo sapiens	None	None	None	None	CHEMBL3568	Nitric-oxide synthase, brain	Homo sapiens	SINGLE PROTEIN	CHEMBL3797128	1	Scientific Literature	MedChemComm	2016	None
CHEMBL436643		0	322.25	0	2.85	9	CN1CCC(N(C)Cc2cc(Br)ccc2C#N)CC1	IC50	'='	530.0	nM	6.28			UO_0000065	19.47	0.45	3.43	20.73	False	CHEMBL946890	Inhibition of human nNOS expressed in insect SF9 cells after 1 hr	B	BAO_0000219	cell-based format	Homo sapiens	None	None	Sf9	None	CHEMBL3568	Nitric-oxide synthase, brain	Homo sapiens	SINGLE PROTEIN	CHEMBL1142258	1	Scientific Literature	Bioorg. Med. Chem. Lett.	2008	CHEMBL3308860
CHEMBL256249		0	277.80	0	2.74	8	CN1CCC(N(C)Cc2cc(Cl)ccc2C#N)CC1	IC50	'='	540.0	nM	6.27			UO_0000065	22.56	0.45	3.53	20.71	False	CHEMBL946890	Inhibition of human nNOS expressed in insect SF9 cells after 1 hr	B	BAO_0000219	cell-based format	Homo sapiens	None	None	Sf9	None	CHEMBL3568	Nitric-oxide synthase, brain	Homo sapiens	SINGLE PROTEIN	CHEMBL1142258	1	Scientific Literature	Bioorg. Med. Chem. Lett.	2008	CHEMBL3308860
CHEMBL256414		0	319.88	0	3.76	35	CC(C)CN(Cc1cc(Cl)ccc1C#N)[C@H]1CCCN(C)C1	IC50	'='	6500.0	nM	5.19			UO_0000065	16.22	0.32	1.43	17.14	False	CHEMBL946890	Inhibition of human nNOS expressed in insect SF9 cells after 1 hr	B	BAO_0000219	cell-based format	Homo sapiens	None	None	Sf9	None	CHEMBL3568	Nitric-oxide synthase, brain	Homo sapiens	SINGLE PROTEIN	CHEMBL1142258	1	Scientific Literature	Bioorg. Med. Chem. Lett.	2008	CHEMBL3308860
CHEMBL256378		0	291.83	0	3.18	22	CCCN(Cc1cc(Cl)ccc1C#N)C1CCNCC1	IC50	'='	140.0	nM	6.85			UO_0000065	23.49	0.47	3.67	17.55	False	CHEMBL946890	Inhibition of human nNOS expressed in insect SF9 cells after 1 hr	B	BAO_0000219	cell-based format	Homo sapiens	None	None	Sf9	None	CHEMBL3568	Nitric-oxide synthase, brain	Homo sapiens	SINGLE PROTEIN	CHEMBL1142258	1	Scientific Literature	Bioorg. Med. Chem. Lett.	2008	CHEMBL3308860
CHEMBL401820		0	263.34	0	2.12	6	CN1CCC(N(C)Cc2ccccc2[N+](=O)[O-])CC1	IC50						Not Determined						False	CHEMBL946890	Inhibition of human nNOS expressed in insect SF9 cells after 1 hr	B	BAO_0000219	cell-based format	Homo sapiens	None	None	Sf9	None	CHEMBL3568	Nitric-oxide synthase, brain	Homo sapiens	SINGLE PROTEIN	CHEMBL1142258	1	Scientific Literature	Bioorg. Med. Chem. Lett.	2008	CHEMBL3308860
CHEMBL318427		0	240.27	1	-1.41	PHS no 203	CC(O)C(O)C1CNc2nc(N)nc(N)c2N1	IC50	'='	1260.0	nM	5.90			UO_0000065	24.55	0.47	7.31	4.14	False	CHEMBL833495	Inhibitory activity against human Nitric oxide synthase-I with 2 uM H4Bip for 30 min	B	BAO_0000357	single protein format	Homo sapiens	None	None	None	None	CHEMBL3568	Nitric-oxide synthase, brain	Homo sapiens	SINGLE PROTEIN	CHEMBL1140327	1	Scientific Literature	J. Med. Chem.	2005	None
CHEMBL359988		0	268.28	0	-1.14	PHS no 30	CC(N)C(=O)OCC1CNc2nc(N)nc(O)c2N1	IC50	'='	116900.0	nM		Outside typical range		UO_0000065					False	CHEMBL833495	Inhibitory activity against human Nitric oxide synthase-I with 2 uM H4Bip for 30 min	B	BAO_0000357	single protein format	Homo sapiens	None	None	None	None	CHEMBL3568	Nitric-oxide synthase, brain	Homo sapiens	SINGLE PROTEIN	CHEMBL1140327	1	Scientific Literature	J. Med. Chem.	2005	None
CHEMBL257007		0	353.90	0	4.31	19	CN(Cc1cc(Cl)ccc1C#N)C1CCN(Cc2ccccc2)CC1	IC50	'='	1800.0	nM	5.75			UO_0000065	16.23	0.31	1.43	18.98	False	CHEMBL946890	Inhibition of human nNOS expressed in insect SF9 cells after 1 hr	B	BAO_0000219	cell-based format	Homo sapiens	None	None	Sf9	None	CHEMBL3568	Nitric-oxide synthase, brain	Homo sapiens	SINGLE PROTEIN	CHEMBL1142258	1	Scientific Literature	Bioorg. Med. Chem. Lett.	2008	CHEMBL3308860
CHEMBL272697		0	263.77	0	2.40	13	CN(Cc1cc(Cl)ccc1C#N)C1CCNCC1	IC50	'='	350.0	nM	6.46			UO_0000065	24.48	0.49	4.06	16.53	False	CHEMBL946890	Inhibition of human nNOS expressed in insect SF9 cells after 1 hr	B	BAO_0000219	cell-based format	Homo sapiens	None	None	Sf9	None	CHEMBL3568	Nitric-oxide synthase, brain	Homo sapiens	SINGLE PROTEIN	CHEMBL1142258	1	Scientific Literature	Bioorg. Med. Chem. Lett.	2008	CHEMBL3308860
CHEMBL430411		0	218.34	0	2.21	5	CN1CCC(N(C)Cc2ccccc2)CC1	IC50						Not Determined						False	CHEMBL946890	Inhibition of human nNOS expressed in insect SF9 cells after 1 hr	B	BAO_0000219	cell-based format	Homo sapiens	None	None	Sf9	None	CHEMBL3568	Nitric-oxide synthase, brain	Homo sapiens	SINGLE PROTEIN	CHEMBL1142258	1	Scientific Literature	Bioorg. Med. Chem. Lett.	2008	CHEMBL3308860
CHEMBL420453		0	210.24	0	-0.81	PHS no 28	CNCC1CNc2nc(N)nc(O)c2N1	IC50	'='	3900.0	nM	5.41			UO_0000065	25.73	0.49	6.22	5.00	False	CHEMBL833495	Inhibitory activity against human Nitric oxide synthase-I with 2 uM H4Bip for 30 min	B	BAO_0000357	single protein format	Homo sapiens	None	None	None	None	CHEMBL3568	Nitric-oxide synthase, brain	Homo sapiens	SINGLE PROTEIN	CHEMBL1140327	1	Scientific Literature	J. Med. Chem.	2005	None
CHEMBL314186		0	238.69	0	3.37	8b	NC1=Nc2c(F)cc(Cl)cc2[C@H]2CCC[C@@H]12	IC50	'='	290.0	nM	6.54			UO_0000065	27.39	0.56	3.17	17.03	False	CHEMBL750244	Inhibition of human neuronal nitric oxide synthase	B	BAO_0000357	single protein format	Homo sapiens	None	None	None	None	CHEMBL3568	Nitric-oxide synthase, brain	Homo sapiens	SINGLE PROTEIN	CHEMBL1137842	1	Scientific Literature	Bioorg. Med. Chem. Lett.	2004	None
CHEMBL321446		0	184.28	0	1.30	14	CCCCC[C@H]1N=C(N)[C@H](O)[C@H]1C	IC50	'='	8900.0	nM	5.05			UO_0000065	27.41	0.53	3.75	8.62	False	CHEMBL751928	Inhibitory concentration against Neuronal nitric oxide synthase	B	BAO_0000357	single protein format	None	None	None	None	None	CHEMBL3568	Nitric-oxide synthase, brain	Homo sapiens	SINGLE PROTEIN	CHEMBL1134975	1	Scientific Literature	Bioorg. Med. Chem. Lett.	2002	None
CHEMBL397446		0	385.56	0	4.69	14	CN1CCCC1CCNc1nc2cc(NC(=N)c3cccs3)ccc2s1	IC50	'='	30.0	nM	7.52			UO_0000065	19.51	0.40	2.83	11.75	False	CHEMBL892679	Inhibition of human neuronal NOS activity	B	BAO_0000357	single protein format	Homo sapiens	None	None	None	None	CHEMBL3568	Nitric-oxide synthase, brain	Homo sapiens	SINGLE PROTEIN	CHEMBL1147215	1	Scientific Literature	Bioorg. Med. Chem. Lett.	2007	None
CHEMBL3736143		0	366.29	0	3.12	9	CNCc1cccc(OCc2ccc3ccc(N)nc3c2)c1.Cl.Cl	Ki	'='	911.0	nM	6.04			UO_0000065	20.59	0.37	2.92	10.04	False	CHEMBL3738624	Inhibition of recombinant human nNOS expressed in Escherichia coli assessed as nitric oxide production by hemoglobin capture assay	B	BAO_0000019	assay format	Homo sapiens	None	None	None	None	CHEMBL3568	Nitric-oxide synthase, brain	Homo sapiens	SINGLE PROTEIN	CHEMBL3734753	1	Scientific Literature	J. Med. Chem.	2015	None
CHEMBL7890	L-NAME	2	233.23	0	-1.43	L-NAME	COC(=O)[C@@H](N)CCCNC(=N)N[N+](=O)[O-]	IC50	'='	1600.0	nM	5.80			UO_0000065	24.85	0.49	7.23	4.04	False	CHEMBL841529	Inhibitory concentration against recombinant human (neuronal nitric oxide synthase) n-NOS	B	BAO_0000357	single protein format	None	None	None	None	None	CHEMBL3568	Nitric-oxide synthase, brain	Homo sapiens	SINGLE PROTEIN	CHEMBL1136534	1	Scientific Literature	Bioorg. Med. Chem. Lett.	2003	None
CHEMBL3800094		0	319.79	0	3.17	4q	Nc1ccc(Cl)cc1C(O)CCNC(=O)Nc1ccccc1	Inhibition	'='	38.62	%				UO_0000187					False	CHEMBL3801318	Inhibition of recombinant nNOS (unknown origin) assessed as L-[3H]-citrulline formation at 1 mM using L-[3H]-arginine as substrate after 30 mins by liquid scintillation spectroscopy	B	BAO_0000357	single protein format	Homo sapiens	None	None	None	None	CHEMBL3568	Nitric-oxide synthase, brain	Homo sapiens	SINGLE PROTEIN	CHEMBL3797128	1	Scientific Literature	MedChemComm	2016	None
CHEMBL3799105		0	301.84	0	2.22	4n	CCCNC(=S)NCCC(O)c1cc(Cl)ccc1N	Inhibition	'='	32.4	%				UO_0000187					False	CHEMBL3801318	Inhibition of recombinant nNOS (unknown origin) assessed as L-[3H]-citrulline formation at 1 mM using L-[3H]-arginine as substrate after 30 mins by liquid scintillation spectroscopy	B	BAO_0000357	single protein format	Homo sapiens	None	None	None	None	CHEMBL3568	Nitric-oxide synthase, brain	Homo sapiens	SINGLE PROTEIN	CHEMBL3797128	1	Scientific Literature	MedChemComm	2016	None
CHEMBL542126		0	309.18	0	2.18	47	CCSC(=N)Nc1ccccn1.I	Ki	'='	4800.0	nM	5.32			UO_0000065	29.34	0.61	3.14	10.91	False	CHEMBL880847	Inhibitory activity against human neuronal nitric oxide synthase in brain (nNOS).	B	BAO_0000221	tissue-based format	None	CHEMBL3638188	Brain	None	None	CHEMBL3568	Nitric-oxide synthase, brain	Homo sapiens	SINGLE PROTEIN	CHEMBL1130064	1	Scientific Literature	J. Med. Chem.	1997	None
CHEMBL543092		0	353.19	0	2.69	45	CCSC(=N)Nc1ccc([N+](=O)[O-])cc1.I	Ki	'='	660.0	nM	6.18			UO_0000065	27.44	0.56	3.49	7.82	False	CHEMBL880847	Inhibitory activity against human neuronal nitric oxide synthase in brain (nNOS).	B	BAO_0000221	tissue-based format	None	CHEMBL3638188	Brain	None	None	CHEMBL3568	Nitric-oxide synthase, brain	Homo sapiens	SINGLE PROTEIN	CHEMBL1130064	1	Scientific Literature	J. Med. Chem.	1997	None
CHEMBL543752		0	148.64	0	0.92	1	Cl.NC1=NCCCCC1	IC50	'='	3500.0	nM	5.46			UO_0000065	48.64	0.93	4.54	14.22	False	CHEMBL751281	Inhibitory activity evaluated from soluble cell extract of human Neuronal nitric oxide synthase and partially purified by DEAE-sepharose chromatography	B	BAO_0000357	single protein format	None	None	None	None	None	CHEMBL3568	Nitric-oxide synthase, brain	Homo sapiens	SINGLE PROTEIN	CHEMBL1131333	1	Scientific Literature	J. Med. Chem.	1998	None
CHEMBL502771		0	150.19	0	0.42	I-112	N=C(NC1CC1)n1cccn1	Ki	'='	50000.0	nM	4.30			UO_0000065	28.64	0.53	3.88	8.01	False	CHEMBL1002712	Inhibition of nNOS assessed as conversion of L-[3H]arginine to L-[3H]citrulline	B	BAO_0000357	single protein format	None	None	None	None	None	CHEMBL3568	Nitric-oxide synthase, brain	Homo sapiens	SINGLE PROTEIN	CHEMBL1150384	1	Scientific Literature	Bioorg. Med. Chem.	2008	None
CHEMBL3407812		0	373.86	0	2.74	11	Cl.Fc1cccc(C2CC2CNCCc2ccnc(-n3ccnc3)n2)c1	Ki	'='	359.0	nM	6.45			UO_0000065	19.10	0.35	3.70	11.59	False	CHEMBL3412926	Binding affinity to recombinant human neuronal NOS overexpressed in Escherichia coli assessed as production of nitric oxide from L-arginine measured for 5 mins by oxyhemoglobin NO capture assay	B	BAO_0000019	assay format	Homo sapiens	None	None	None	None	CHEMBL3568	Nitric-oxide synthase, brain	Homo sapiens	SINGLE PROTEIN	CHEMBL3407444	1	Scientific Literature	J. Med. Chem.	2015	None
CHEMBL454812		0	152.20	0	0.46	I-109	CCC/N=C(\N)n1cccn1	Ki	'='	3000.0	nM	5.52			UO_0000065	36.29	0.69	5.06	9.83	False	CHEMBL1002712	Inhibition of nNOS assessed as conversion of L-[3H]arginine to L-[3H]citrulline	B	BAO_0000357	single protein format	None	None	None	None	None	CHEMBL3568	Nitric-oxide synthase, brain	Homo sapiens	SINGLE PROTEIN	CHEMBL1150384	1	Scientific Literature	Bioorg. Med. Chem.	2008	None
CHEMBL482686		0	295.18	0	3.50	I-90	Brc1cccc(OCCCCn2ccnc2)c1	Ki	'='	60000.0	nM	4.22			UO_0000065	14.30	0.34	0.72	15.61	False	CHEMBL1002712	Inhibition of nNOS assessed as conversion of L-[3H]arginine to L-[3H]citrulline	B	BAO_0000357	single protein format	None	None	None	None	None	CHEMBL3568	Nitric-oxide synthase, brain	Homo sapiens	SINGLE PROTEIN	CHEMBL1150384	1	Scientific Literature	Bioorg. Med. Chem.	2008	None
CHEMBL315194		0	185.23	0	0.95	14	NC1=NC(CC[N+](=O)[O-])CCCC1	IC50	'='	339.0	nM	6.47			UO_0000065	34.93	0.68	5.52	7.94	False	CHEMBL857541	Inhibition of Neuronal nitric oxide synthase	B	BAO_0000357	single protein format	Homo sapiens	None	None	None	None	CHEMBL3568	Nitric-oxide synthase, brain	Homo sapiens	SINGLE PROTEIN	CHEMBL1133982	1	Scientific Literature	Bioorg. Med. Chem. Lett.	2001	None
CHEMBL39005		0	323.44	0	3.64	14di	CN(C)CCOc1ccc(-c2cccc(N)n2)c2c1C1CCC2C1	IC50	'='	120.0	nM	6.92			UO_0000065	21.40	0.39	3.28	13.47	False	CHEMBL750652	In vitro inhibition of human neuronal nitric oxide synthase	B	BAO_0000357	single protein format	None	None	None	None	None	CHEMBL3568	Nitric-oxide synthase, brain	Homo sapiens	SINGLE PROTEIN	CHEMBL1149107	1	Scientific Literature	J. Med. Chem.	2004	None
CHEMBL89431		0	168.24	0	1.10	13	C/C=C/CC1COCCC(N)=N1	IC50	'='	108000.0	nM		Outside typical range		UO_0000065					False	CHEMBL857541	Inhibition of Neuronal nitric oxide synthase	B	BAO_0000357	single protein format	Homo sapiens	None	None	None	None	CHEMBL3568	Nitric-oxide synthase, brain	Homo sapiens	SINGLE PROTEIN	CHEMBL1133982	1	Scientific Literature	Bioorg. Med. Chem. Lett.	2001	None
CHEMBL88308		0	130.22	0	0.48	4	NC1=NCCSCC1	IC50	'='	6800.0	nM	5.17			UO_0000065	39.68	0.88	4.69	13.46	False	CHEMBL857541	Inhibition of Neuronal nitric oxide synthase	B	BAO_0000357	single protein format	Homo sapiens	None	None	None	None	CHEMBL3568	Nitric-oxide synthase, brain	Homo sapiens	SINGLE PROTEIN	CHEMBL1133982	1	Scientific Literature	Bioorg. Med. Chem. Lett.	2001	None
CHEMBL246534		0	244.03	0	2.17	page 6181 scheme 1 R7C1	Ic1cccc2[nH]ncc12	IC50	'='	17000.0	nM	4.77			UO_0000065	19.54	0.65	2.60	16.63	False	CHEMBL1046067	Inhibition of NOS1	B	BAO_0000357	single protein format	None	None	None	None	None	CHEMBL3568	Nitric-oxide synthase, brain	Homo sapiens	SINGLE PROTEIN	CHEMBL1152545	1	Scientific Literature	Bioorg. Med. Chem.	2009	None
CHEMBL446971		0	372.49	0	2.09	(+/-)-1	Cc1cc(N)nc(CC2CNCC2OCCNCCc2cccc(F)c2)c1	IC50	'='	9000.0	nM	5.05			UO_0000065	13.55	0.26	2.96	6.99	False	CHEMBL1105082	Inhibition of nNOS in HEK293T cells assessed as nitrite formation	B	BAO_0000219	cell-based format	Homo sapiens	None	None	HEK-293T	None	CHEMBL3568	Nitric-oxide synthase, brain	Homo sapiens	SINGLE PROTEIN	CHEMBL1154816	1	Scientific Literature	Bioorg. Med. Chem. Lett.	2010	CHEMBL3706569
CHEMBL456882		0	213.28	0	0.71	2c, L-ENIPO	C/C=C/CC(=N)NCCC[C@H](N)C(=O)O	Inhibition	'='	70.0	%				UO_0000187					False	CHEMBL1020500	Inhibition of human recombinant nNOS at 1 uM	B	BAO_0000357	single protein format	Homo sapiens	None	None	None	None	CHEMBL3568	Nitric-oxide synthase, brain	Homo sapiens	SINGLE PROTEIN	CHEMBL1139258	1	Scientific Literature	Bioorg. Med. Chem.	2008	None
CHEMBL542913		0	394.14	0	2.80	66	Br.Br.CC(=N)Nc1ccc(-c2csc(N)n2)cc1	Ki	'='	7500.0	nM	5.12			UO_0000065	22.06	0.44	2.32	6.85	False	CHEMBL752276	Inhibitory activity against human neuronal nitric oxide synthase (nNOS) isoenzyme.	B	BAO_0000357	single protein format	None	None	None	None	None	CHEMBL3568	Nitric-oxide synthase, brain	Homo sapiens	SINGLE PROTEIN	CHEMBL1131040	1	Scientific Literature	J. Med. Chem.	1998	None
CHEMBL545439		0	338.21	0	2.79	24	CCSC(=N)Nc1ccc(OC)cc1.I	Ki	'='	290.0	nM	6.54			UO_0000065	31.09	0.64	3.75	14.49	False	CHEMBL880847	Inhibitory activity against human neuronal nitric oxide synthase in brain (nNOS).	B	BAO_0000221	tissue-based format	None	CHEMBL3638188	Brain	None	None	CHEMBL3568	Nitric-oxide synthase, brain	Homo sapiens	SINGLE PROTEIN	CHEMBL1130064	1	Scientific Literature	J. Med. Chem.	1997	None
CHEMBL542676		0	395.14	0	1.93	40	Br.Br.CC(=N)Nc1ccc(CN2CCOCC2)cc1	Ki	'='	2800.0	nM	5.55			UO_0000065	23.80	0.45	3.62	11.48	False	CHEMBL752276	Inhibitory activity against human neuronal nitric oxide synthase (nNOS) isoenzyme.	B	BAO_0000357	single protein format	None	None	None	None	None	CHEMBL3568	Nitric-oxide synthase, brain	Homo sapiens	SINGLE PROTEIN	CHEMBL1131040	1	Scientific Literature	J. Med. Chem.	1998	None
CHEMBL43245		0	307.40	0	3.42	14ai	CN(C)CCOc1ccc(-c2cccc(N)n2)c2ccccc12	IC50	'='	220.0	nM	6.66			UO_0000065	21.66	0.40	3.24	12.96	False	CHEMBL750652	In vitro inhibition of human neuronal nitric oxide synthase	B	BAO_0000357	single protein format	None	None	None	None	None	CHEMBL3568	Nitric-oxide synthase, brain	Homo sapiens	SINGLE PROTEIN	CHEMBL1149107	1	Scientific Literature	J. Med. Chem.	2004	None
CHEMBL544504		0	284.73	0	3.81	37	CCSC(=N)Nc1cccc(C(F)(F)F)c1.Cl	Ki	'='	1100.0	nM	5.96			UO_0000065	24.00	0.51	2.15	16.61	False	CHEMBL880847	Inhibitory activity against human neuronal nitric oxide synthase in brain (nNOS).	B	BAO_0000221	tissue-based format	None	CHEMBL3638188	Brain	None	None	CHEMBL3568	Nitric-oxide synthase, brain	Homo sapiens	SINGLE PROTEIN	CHEMBL1130064	1	Scientific Literature	J. Med. Chem.	1997	None
CHEMBL543806		0	251.18	0	3.44	21	CCSC(=N)Nc1ccc(Cl)cc1.Cl	Ki	'='	140.0	nM	6.85			UO_0000065	31.92	0.72	3.41	19.10	False	CHEMBL880847	Inhibitory activity against human neuronal nitric oxide synthase in brain (nNOS).	B	BAO_0000221	tissue-based format	None	CHEMBL3638188	Brain	None	None	CHEMBL3568	Nitric-oxide synthase, brain	Homo sapiens	SINGLE PROTEIN	CHEMBL1130064	1	Scientific Literature	J. Med. Chem.	1997	None
CHEMBL33240		0	202.28	0	3.19	3	N=C(Nc1ccccc1)c1cccs1	IC50	'='	4000.0	nM	5.40			UO_0000065	26.69	0.53	2.21	15.04	False	CHEMBL754815	In vitro inhibition concentration was evaluated on the effect of conversion by Nitric oxide synthase of [3H]L-arginine into [3H]L-citrulline	B	BAO_0000357	single protein format	None	None	None	None	None	CHEMBL3568	Nitric-oxide synthase, brain	Homo sapiens	SINGLE PROTEIN	CHEMBL1135120	1	Scientific Literature	Bioorg. Med. Chem. Lett.	2002	None
CHEMBL550100		0	432.86	0	3.84	30d	COc1ccc2cc(C(=O)C3CN=C4C=CC=C(C)N4C3)ccc2c1.[O-][Cl+3]([O-])([O-])O	Activity	'='	72.0	%				UO_0000187					False	CHEMBL1056356	Inhibition of human nNOS assessed as residual activity at 100 uM by Griess assay relative to control	B	BAO_0000357	single protein format	Homo sapiens	None	None	None	None	CHEMBL3568	Nitric-oxide synthase, brain	Homo sapiens	SINGLE PROTEIN	CHEMBL1152488	1	Scientific Literature	Eur. J. Med. Chem.	2009	None
CHEMBL551519		0	488.92	0	4.26	25c	COc1ccc(COc2ccc(C(=O)C3CN=C4C=C(C)C=CN4C3)cc2)cc1.[O-][Cl+3]([O-])([O-])O	Activity	'='	90.0	%				UO_0000187					False	CHEMBL1056356	Inhibition of human nNOS assessed as residual activity at 100 uM by Griess assay relative to control	B	BAO_0000357	single protein format	Homo sapiens	None	None	None	None	CHEMBL3568	Nitric-oxide synthase, brain	Homo sapiens	SINGLE PROTEIN	CHEMBL1152488	1	Scientific Literature	Eur. J. Med. Chem.	2009	None
CHEMBL556284		0	458.90	0	4.25	23c	CC1=CC2=NCC(C(=O)c3ccc(OCc4ccccc4)cc3)CN2C=C1.[O-][Cl+3]([O-])([O-])O	Activity	'='	81.0	%				UO_0000187					False	CHEMBL1056356	Inhibition of human nNOS assessed as residual activity at 100 uM by Griess assay relative to control	B	BAO_0000357	single protein format	Homo sapiens	None	None	None	None	CHEMBL3568	Nitric-oxide synthase, brain	Homo sapiens	SINGLE PROTEIN	CHEMBL1152488	1	Scientific Literature	Eur. J. Med. Chem.	2009	None
CHEMBL561060		0	370.76	0	2.81	11c	CC1=CC2=NCC(C(=O)c3ccc(F)cc3)CN2C=C1.[O-][Cl+3]([O-])([O-])O	Activity	'='	79.0	%				UO_0000187					False	CHEMBL1056356	Inhibition of human nNOS assessed as residual activity at 100 uM by Griess assay relative to control	B	BAO_0000357	single protein format	Homo sapiens	None	None	None	None	CHEMBL3568	Nitric-oxide synthase, brain	Homo sapiens	SINGLE PROTEIN	CHEMBL1152488	1	Scientific Literature	Eur. J. Med. Chem.	2009	None
CHEMBL98102		0	257.23	0	1.51	PHS no 339	Nc1nc(O)c2nc(-c3ccc(F)cc3)cnc2n1	IC50	'='	65510.0	nM	4.18			UO_0000065	16.26	0.30	2.67	4.28	False	CHEMBL833495	Inhibitory activity against human Nitric oxide synthase-I with 2 uM H4Bip for 30 min	B	BAO_0000357	single protein format	Homo sapiens	None	None	None	None	CHEMBL3568	Nitric-oxide synthase, brain	Homo sapiens	SINGLE PROTEIN	CHEMBL1140327	1	Scientific Literature	J. Med. Chem.	2005	None
CHEMBL106425	5-N-ALLYL-ARGININE	0	214.27	0	-0.73	3c	C=CC/N=C(/N)NCCC[C@H](N)C(=O)O	Inhibition	'='	68.0	%				UO_0000187					False	CHEMBL1020497	Inhibition of human recombinant nNOS at 100 uM	B	BAO_0000357	single protein format	Homo sapiens	None	None	None	None	CHEMBL3568	Nitric-oxide synthase, brain	Homo sapiens	SINGLE PROTEIN	CHEMBL1139258	1	Scientific Literature	Bioorg. Med. Chem.	2008	None
CHEMBL1202111		0	480.40	0	-1.00	1	N/C(=N\CCC[C@H](N)C(=O)N[C@@H](Cc1ccccc1)C(=O)O)N[N+](=O)[O-].O=C(O)C(F)(F)F	Ki	'='	18000.0	nM	4.75			UO_0000065	12.95	0.25	5.74	2.55	False	CHEMBL752260	Inhibition of Neuronal Nitric oxide synthase enzyme (nNOS)	B	BAO_0000357	single protein format	Bos taurus	None	None	None	None	CHEMBL3568	Nitric-oxide synthase, brain	Homo sapiens	SINGLE PROTEIN	CHEMBL1130132	1	Scientific Literature	J. Med. Chem.	1997	None
CHEMBL562458		0	416.86	0	4.13	29c	CC1=CC2=NCC(C(=O)c3ccc4cc(C)ccc4c3)CN2C=C1.[O-][Cl+3]([O-])([O-])O	Activity	'='	24.0	%				UO_0000187					False	CHEMBL1056356	Inhibition of human nNOS assessed as residual activity at 100 uM by Griess assay relative to control	B	BAO_0000357	single protein format	Homo sapiens	None	None	None	None	CHEMBL3568	Nitric-oxide synthase, brain	Homo sapiens	SINGLE PROTEIN	CHEMBL1152488	1	Scientific Literature	Eur. J. Med. Chem.	2009	None
CHEMBL554248		0	357.25	0	1.64	52	Br.CC(=N)Nc1ccc(CNC(=O)N2CCOCC2)cc1	Ki	'='	46000.0	nM	4.34			UO_0000065	15.70	0.30	2.70	5.60	False	CHEMBL752276	Inhibitory activity against human neuronal nitric oxide synthase (nNOS) isoenzyme.	B	BAO_0000357	single protein format	None	None	None	None	None	CHEMBL3568	Nitric-oxide synthase, brain	Homo sapiens	SINGLE PROTEIN	CHEMBL1131040	1	Scientific Literature	J. Med. Chem.	1998	None
CHEMBL545256		0	242.71	0	1.81	49	COC(=O)Cc1ccc(NC(C)=N)cc1.Cl	Ki	'>'	50000.0	nM				UO_0000065					False	CHEMBL752276	Inhibitory activity against human neuronal nitric oxide synthase (nNOS) isoenzyme.	B	BAO_0000357	single protein format	None	None	None	None	None	CHEMBL3568	Nitric-oxide synthase, brain	Homo sapiens	SINGLE PROTEIN	CHEMBL1131040	1	Scientific Literature	J. Med. Chem.	1998	None
CHEMBL45	MELATONIN	4	232.28	0	1.86	1	COc1ccc2[nH]cc(CCNC(C)=O)c2c1	Inhibition						Dose-dependent effect						False	CHEMBL1023688	Inhibition of nNOS	B	BAO_0000357	single protein format	None	None	None	None	None	CHEMBL3568	Nitric-oxide synthase, brain	Homo sapiens	SINGLE PROTEIN	CHEMBL1158377	1	Scientific Literature	Eur. J. Med. Chem.	2009	None
CHEMBL330466	KYNURENIN	0	280.28	0	0.44	2	COc1ccc(N)c(C(=O)CC(NC(C)=O)C(=O)O)c1	Inhibition						Dose-dependent effect						False	CHEMBL1023688	Inhibition of nNOS	B	BAO_0000357	single protein format	None	None	None	None	None	CHEMBL3568	Nitric-oxide synthase, brain	Homo sapiens	SINGLE PROTEIN	CHEMBL1158377	1	Scientific Literature	Eur. J. Med. Chem.	2009	None
CHEMBL178389		0	191.14	None	None	8b (4s,5R)	CC[C@@H]1N=C(N)[Se][C@@H]1C	IC50	'='	740.0	nM	6.13			UO_0000065	32.07	None	None	None	False	CHEMBL876477	Inhibitory concentration against neuronal nitric acid synthase	B	BAO_0000357	single protein format	None	None	None	None	None	CHEMBL3568	Nitric-oxide synthase, brain	Homo sapiens	SINGLE PROTEIN	CHEMBL1142001	1	Scientific Literature	Bioorg. Med. Chem. Lett.	2005	None
CHEMBL553287		0	162.66	0	1.16	4	CC1CCN=C(N)CC1.Cl	IC50	'='	11000.0	nM	4.96			UO_0000065	39.29	0.75	3.80	12.92	False	CHEMBL751280	Inhibitory activity evaluated from soluble cell extract of Neuronal nitric oxide synthase and partially purified by DEAE-sepharose chromatography	B	BAO_0000357	single protein format	None	None	None	None	None	CHEMBL3568	Nitric-oxide synthase, brain	Homo sapiens	SINGLE PROTEIN	CHEMBL1131333	1	Scientific Literature	J. Med. Chem.	1998	None
CHEMBL7890	L-NAME	2	233.23	0	-1.43	2'	COC(=O)[C@@H](N)CCCNC(=N)N[N+](=O)[O-]	IC50	'='	150.0	nM	6.82			UO_0000065	29.26	0.58	8.25	4.76	False	CHEMBL751653	Inhibitory activity against human neuronal nitric oxide synthase	B	BAO_0000357	single protein format	None	None	None	None	None	CHEMBL3568	Nitric-oxide synthase, brain	Homo sapiens	SINGLE PROTEIN	CHEMBL1136724	1	Scientific Literature	J. Med. Chem.	2003	None
CHEMBL107834		0	161.16	0	-0.86	2c	NC(=NCCCC(=O)O)NO	Initial rates	'<'	0.5										False	CHEMBL750789	Formation of Nitric Oxide by Nitric Oxide synthase I(% relative to NOHA)	F	BAO_0000019	assay format	None	None	None	None	None	CHEMBL3568	Nitric-oxide synthase, brain	Homo sapiens	SINGLE PROTEIN	CHEMBL1134763	1	Scientific Literature	J. Med. Chem.	2001	None
CHEMBL2092928		0	460.41	1	-2.71	29	NCCCC[C@H](N)C(=O)N[C@H](CCC/N=C(\N)N[N+](=O)[O-])C(N)=O.O=C(O)C(F)(F)F	Ki	'='	890.0	nM	6.05			UO_0000065	17.47	0.34	8.76	2.78	False	CHEMBL751927	Nitric Oxide Synthase Inhibitory activity tested against bovine brain nNOS (Neuronal nitric oxide synthase)	B	BAO_0000019	assay format	Bos taurus	None	None	None	None	CHEMBL3568	Nitric-oxide synthase, brain	Homo sapiens	SINGLE PROTEIN	CHEMBL1132345	1	Scientific Literature	J. Med. Chem.	1999	None
CHEMBL86040		0	204.25	0	2.71	11	NC1=Nc2ccc(F)cc2[C@H]2CCC[C@@H]12	IC50	'='	110.0	nM	6.96			UO_0000065	34.07	0.63	4.25	18.13	False	CHEMBL752385	Concentration required to inhibit neuronal nitric oxide synthase	B	BAO_0000357	single protein format	None	None	None	None	None	CHEMBL3568	Nitric-oxide synthase, brain	Homo sapiens	SINGLE PROTEIN	CHEMBL1135323	1	Scientific Literature	Bioorg. Med. Chem. Lett.	2002	None
CHEMBL107509		0	204.23	0	-1.14	4a	N/C(=N/CCCCC(N)C(=O)O)NO	Initial rates	'='	82.0										False	CHEMBL750789	Formation of Nitric Oxide by Nitric Oxide synthase I(% relative to NOHA)	F	BAO_0000019	assay format	None	None	None	None	None	CHEMBL3568	Nitric-oxide synthase, brain	Homo sapiens	SINGLE PROTEIN	CHEMBL1134763	1	Scientific Literature	J. Med. Chem.	2001	None
CHEMBL543745		0	188.70	0	1.72	3	C=CCC1CCCCN=C1N.Cl	IC50	'='	16000.0	nM	4.80			UO_0000065	31.50	0.60	3.08	12.50	False	CHEMBL751280	Inhibitory activity evaluated from soluble cell extract of Neuronal nitric oxide synthase and partially purified by DEAE-sepharose chromatography	B	BAO_0000357	single protein format	None	None	None	None	None	CHEMBL3568	Nitric-oxide synthase, brain	Homo sapiens	SINGLE PROTEIN	CHEMBL1131333	1	Scientific Literature	J. Med. Chem.	1998	None
CHEMBL7889	L-NIL	0	187.24	0	0.16	1	CC(=N)NCCCC[C@H](N)C(=O)O	IC50	'='	61000.0	nM	4.21			UO_0000065	22.51	0.44	4.05	4.25	True	CHEMBL751931	Compound was evaluated for the Inhibition of Neuronal nitric oxide synthase	B	BAO_0000357	single protein format	None	None	None	None	None	CHEMBL3568	Nitric-oxide synthase, brain	Homo sapiens	SINGLE PROTEIN	CHEMBL1131487	1	Scientific Literature	J. Med. Chem.	1998	None
CHEMBL477458		0	224.37	0	2.90	33	CSCCC(C)Cc1cc(C)cc(N)n1	IC50						Not Determined						False	CHEMBL964274	Inhibition of human recombinant nNOS using 1 mM NADH and 2 uM L-arginine after 30 mins	B	BAO_0000357	single protein format	Homo sapiens	None	None	None	None	CHEMBL3568	Nitric-oxide synthase, brain	Homo sapiens	SINGLE PROTEIN	CHEMBL1153433	1	Scientific Literature	J. Med. Chem.	2009	None
CHEMBL173228		0	205.23	0	0.10	17	CC(=N)NC[C@H](F)CC[C@@H](N)C(=O)O	Inhibition	'='	18.0	%				UO_0000187					False	CHEMBL755900	Inhibition concentration against Neuronal nitric oxide synthase (nNOS) at 10 uM concentration	B	BAO_0000357	single protein format	None	None	None	None	None	CHEMBL3568	Nitric-oxide synthase, brain	Homo sapiens	SINGLE PROTEIN	CHEMBL1148413	1	Scientific Literature	J. Med. Chem.	2004	None
CHEMBL114500		0	336.40	0	2.68	12	COc1ccnc(NC2CCN(C(=O)c3ccc(C#N)cc3)CC2)c1	IC50	'='	6000.0	nM	5.22			UO_0000065	15.52	0.29	2.54	6.67	False	CHEMBL1227494	Inhibition of human nNOS	B	BAO_0000357	single protein format	Homo sapiens	None	None	None	None	CHEMBL3568	Nitric-oxide synthase, brain	Homo sapiens	SINGLE PROTEIN	CHEMBL1221218	1	Scientific Literature	Nat. Chem. Biol.	2008	None
CHEMBL552825		0	377.08	0	2.18	77	Br.Br.N=C(Nc1cccc(CN)c1)c1ccco1	Ki	'='	6.3	nM	8.20			UO_0000065	38.10	0.70	6.02	10.93	False	CHEMBL752276	Inhibitory activity against human neuronal nitric oxide synthase (nNOS) isoenzyme.	B	BAO_0000357	single protein format	None	None	None	None	None	CHEMBL3568	Nitric-oxide synthase, brain	Homo sapiens	SINGLE PROTEIN	CHEMBL1131040	1	Scientific Literature	J. Med. Chem.	1998	None
CHEMBL542910		0	441.21	0	3.65	38	Br.Br.CC(=N)Nc1ccc(CN2CCc3ccccc3C2)cc1	Ki	'='	4600.0	nM	5.34			UO_0000065	19.10	0.35	1.69	13.64	False	CHEMBL752276	Inhibitory activity against human neuronal nitric oxide synthase (nNOS) isoenzyme.	B	BAO_0000357	single protein format	None	None	None	None	None	CHEMBL3568	Nitric-oxide synthase, brain	Homo sapiens	SINGLE PROTEIN	CHEMBL1131040	1	Scientific Literature	J. Med. Chem.	1998	None
CHEMBL555389		0	273.13	0	1.72	48	Br.CC(=N)Nc1ccc(CC(=O)O)cc1	Ki	'>'	50000.0	nM				UO_0000065					False	CHEMBL752276	Inhibitory activity against human neuronal nitric oxide synthase (nNOS) isoenzyme.	B	BAO_0000357	single protein format	None	None	None	None	None	CHEMBL3568	Nitric-oxide synthase, brain	Homo sapiens	SINGLE PROTEIN	CHEMBL1131040	1	Scientific Literature	J. Med. Chem.	1998	None
CHEMBL1202117		0	533.43	1	-3.96	20	NC(=O)[C@H](CCC/N=C(/N)N[N+](=O)[O-])NC(=O)[C@@H](N)CCC/N=C(/N)N[N+](=O)[O-].O=C(O)C(F)(F)F	Ki	'='	770.0	nM	6.11			UO_0000065	14.58	0.29	10.07	2.14	False	CHEMBL751927	Nitric Oxide Synthase Inhibitory activity tested against bovine brain nNOS (Neuronal nitric oxide synthase)	B	BAO_0000019	assay format	Bos taurus	None	None	None	None	CHEMBL3568	Nitric-oxide synthase, brain	Homo sapiens	SINGLE PROTEIN	CHEMBL1132345	1	Scientific Literature	J. Med. Chem.	1999	None
CHEMBL6656		0	146.19	0	1.62	18	NC1=Nc2ccccc2CC1	IC50	'='	28000.0	nM	4.55			UO_0000065	31.14	0.57	2.93	11.86	False	CHEMBL751657	Inhibition of human Neuronal nitric oxide synthase	B	BAO_0000357	single protein format	None	None	None	None	None	CHEMBL3568	Nitric-oxide synthase, brain	Homo sapiens	SINGLE PROTEIN	CHEMBL1131208	1	Scientific Literature	J. Med. Chem.	1998	None
CHEMBL540048		0	537.14	0	3.77	44	Br.Br.Br.CC(=N)Nc1ccc(CNCc2cccc(C(C)=N)c2)cc1	Ki	'='	42.0	nM	7.38			UO_0000065	25.06	0.46	3.61	10.28	False	CHEMBL752276	Inhibitory activity against human neuronal nitric oxide synthase (nNOS) isoenzyme.	B	BAO_0000357	single protein format	None	None	None	None	None	CHEMBL3568	Nitric-oxide synthase, brain	Homo sapiens	SINGLE PROTEIN	CHEMBL1131040	1	Scientific Literature	J. Med. Chem.	1998	None
CHEMBL1204424		0	494.43	0	-0.91	8	COC(=O)[C@H](Cc1ccccc1)NC(=O)[C@@H](N)CCC/N=C(\N)N[N+](=O)[O-].O=C(O)C(F)(F)F	Ki	'='	290000.0	nM		Outside typical range		UO_0000065					False	CHEMBL752260	Inhibition of Neuronal Nitric oxide synthase enzyme (nNOS)	B	BAO_0000357	single protein format	Bos taurus	None	None	None	None	CHEMBL3568	Nitric-oxide synthase, brain	Homo sapiens	SINGLE PROTEIN	CHEMBL1130132	1	Scientific Literature	J. Med. Chem.	1997	None
CHEMBL1086859		0	408.47	0	2.64	(+/-)-2c	Cc1cc(N)nc(CC2CNCC2OCCNCC(F)(F)c2cccc(F)c2)c1	IC50	'='	19000.0	nM	4.72			UO_0000065	11.56	0.22	2.08	6.54	False	CHEMBL1105082	Inhibition of nNOS in HEK293T cells assessed as nitrite formation	B	BAO_0000219	cell-based format	Homo sapiens	None	None	HEK-293T	None	CHEMBL3568	Nitric-oxide synthase, brain	Homo sapiens	SINGLE PROTEIN	CHEMBL1154816	1	Scientific Literature	Bioorg. Med. Chem. Lett.	2010	CHEMBL3706569
CHEMBL3142586		0	413.42	0	3.69	(+)-cis-47	CC1CC(N2CCc3cc(NC(=N)c4cccs4)ccc32)CCN1.Cl.Cl	IC50	'='	910.0	nM	6.04			UO_0000065	17.74	0.34	2.35	11.81	False	CHEMBL2209794	Inhibition of recombinant human nNOS expressed in baculovirus-infected Sf9 cells assessed as conversion of [3H]-larginine to [3H]-L-citrulline preincubated for 15 mins measured after 45 mins by liquid scintillation counting	B	BAO_0000219	cell-based format	Homo sapiens	None	None	Sf9	None	CHEMBL3568	Nitric-oxide synthase, brain	Homo sapiens	SINGLE PROTEIN	CHEMBL2203205	1	Scientific Literature	Eur. J. Med. Chem.	2012	CHEMBL3308860
CHEMBL3216566		0	385.36	0	2.91	(+/-)-40	Cl.Cl.N=C(Nc1ccc2c(c1)CCN2C1CCNC1)c1cccs1	IC50	'='	80.0	nM	7.10			UO_0000065	22.71	0.44	4.19	13.87	False	CHEMBL2209794	Inhibition of recombinant human nNOS expressed in baculovirus-infected Sf9 cells assessed as conversion of [3H]-larginine to [3H]-L-citrulline preincubated for 15 mins measured after 45 mins by liquid scintillation counting	B	BAO_0000219	cell-based format	Homo sapiens	None	None	Sf9	None	CHEMBL3568	Nitric-oxide synthase, brain	Homo sapiens	SINGLE PROTEIN	CHEMBL2203205	1	Scientific Literature	Eur. J. Med. Chem.	2012	CHEMBL3308860
CHEMBL1801478		0	388.38	0	4.27	16	O=c1cc(Cn2c(-c3ccccn3)nc3ccccc32)c2ccc(F)c(F)c2[nH]1	EC50	'>'	10000.0	nM				UO_0000065					False	CHEMBL1806043	Inhibition of human nNOS expressed in HEK293 cells assessed as inhibition ionomycin induced nitric oxide production incubated for 24 hrs measured after 18 hrs of ionomycin challenge using 2,3-diaminonaphthalene by fluorescence assay	B	BAO_0000219	cell-based format	Homo sapiens	None	None	HEK293	None	CHEMBL3568	Nitric-oxide synthase, brain	Homo sapiens	SINGLE PROTEIN	CHEMBL1800057	1	Scientific Literature	J. Med. Chem.	2010	CHEMBL3307715
CHEMBL552822		0	461.26	1	5.21	2c	Cl.Cl.NC1=Nc2cc(CCNCc3cccc(Cl)c3)c(Cl)cc2[C@H]2CCC[C@@H]12	IC50	'='	170.0	nM	6.77			UO_0000065	17.43	0.36	1.56	13.43	False	CHEMBL841529	Inhibitory concentration against recombinant human (neuronal nitric oxide synthase) n-NOS	B	BAO_0000357	single protein format	None	None	None	None	None	CHEMBL3568	Nitric-oxide synthase, brain	Homo sapiens	SINGLE PROTEIN	CHEMBL1136534	1	Scientific Literature	Bioorg. Med. Chem. Lett.	2003	None
CHEMBL3215891		0	401.41	0	3.55	48	CNCCCN1CCCc2cc(NC(=N)c3cccs3)ccc21.Cl.Cl	IC50	'='	235.0	nM	6.63			UO_0000065	20.18	0.39	3.08	12.96	False	CHEMBL2169574	Inhibition of human nNOS expressed in Sf9 cells assessed as reduction in conversion of [3H]L-arginine to [3H]L-citrulline preincubated for 15 mins by radiometric method	B	BAO_0000219	cell-based format	Homo sapiens	None	None	Sf9	None	CHEMBL3568	Nitric-oxide synthase, brain	Homo sapiens	SINGLE PROTEIN	CHEMBL2163286	1	Scientific Literature	J. Med. Chem.	2012	CHEMBL3308860
CHEMBL3216121		0	387.38	0	3.16	47.HCl	CNCCN1CCCc2cc(NC(=N)c3cccs3)ccc21.Cl.Cl	IC50	'='	176.0	nM	6.75			UO_0000065	21.48	0.42	3.59	13.21	False	CHEMBL2169574	Inhibition of human nNOS expressed in Sf9 cells assessed as reduction in conversion of [3H]L-arginine to [3H]L-citrulline preincubated for 15 mins by radiometric method	B	BAO_0000219	cell-based format	Homo sapiens	None	None	Sf9	None	CHEMBL3568	Nitric-oxide synthase, brain	Homo sapiens	SINGLE PROTEIN	CHEMBL2163286	1	Scientific Literature	J. Med. Chem.	2012	CHEMBL3308860
CHEMBL542675		0	420.97	0	0.49	72	Br.Br.Br.N=C(CN)Nc1cccc(CN)c1	Ki	'='	190.0	nM	6.72			UO_0000065	37.71	0.71	6.23	7.64	False	CHEMBL752276	Inhibitory activity against human neuronal nitric oxide synthase (nNOS) isoenzyme.	B	BAO_0000357	single protein format	None	None	None	None	None	CHEMBL3568	Nitric-oxide synthase, brain	Homo sapiens	SINGLE PROTEIN	CHEMBL1131040	1	Scientific Literature	J. Med. Chem.	1998	None
CHEMBL317303		0	375.43	0	-1.63	13	CC(C)(C)OC(=O)[C@H](CCN)NC(=O)[C@@H](N)CCC/N=C(\N)N[N+](=O)[O-]	Ki	'='	10200.0	nM	4.99			UO_0000065	13.30	0.26	6.62	2.48	False	CHEMBL843812	Binding affinity against bovine brain nNOS (neuronal).	B	BAO_0000221	tissue-based format	Bos taurus	CHEMBL3638188	Brain	None	None	CHEMBL3568	Nitric-oxide synthase, brain	Homo sapiens	SINGLE PROTEIN	CHEMBL1133106	1	Scientific Literature	J. Med. Chem.	2000	None
CHEMBL292099		0	220.70	0	3.23	1b	NC1=Nc2ccc(Cl)cc2[C@H]2CCC[C@@H]12	IC50	'='	140.0	nM	6.85			UO_0000065	31.06	0.62	3.62	17.86	False	CHEMBL750244	Inhibition of human neuronal nitric oxide synthase	B	BAO_0000357	single protein format	Homo sapiens	None	None	None	None	CHEMBL3568	Nitric-oxide synthase, brain	Homo sapiens	SINGLE PROTEIN	CHEMBL1137842	1	Scientific Literature	Bioorg. Med. Chem. Lett.	2004	None
CHEMBL95147		0	366.38	0	-1.00	2	N/C(=N\CCC[C@H](NC(=O)[C@@H](N)Cc1ccccc1)C(=O)O)N[N+](=O)[O-]	Ki	'='	140000.0	nM		Outside typical range		UO_0000065					False	CHEMBL752260	Inhibition of Neuronal Nitric oxide synthase enzyme (nNOS)	B	BAO_0000357	single protein format	Bos taurus	None	None	None	None	CHEMBL3568	Nitric-oxide synthase, brain	Homo sapiens	SINGLE PROTEIN	CHEMBL1130132	1	Scientific Literature	J. Med. Chem.	1997	None
CHEMBL554987		0	362.16	0	3.42	38	CSC(=N)Nc1ccc(C(F)(F)F)cc1.I	Ki	'='	4600.0	nM	5.34			UO_0000065	22.78	0.49	1.92	14.88	False	CHEMBL880847	Inhibitory activity against human neuronal nitric oxide synthase in brain (nNOS).	B	BAO_0000221	tissue-based format	None	CHEMBL3638188	Brain	None	None	CHEMBL3568	Nitric-oxide synthase, brain	Homo sapiens	SINGLE PROTEIN	CHEMBL1130064	1	Scientific Literature	J. Med. Chem.	1997	None
CHEMBL89459		0	166.27	0	2.25	12	C/C=C/CC1CCCCC(N)=N1	IC50	'='	3390.0	nM	5.47			UO_0000065	32.90	0.62	3.22	14.25	False	CHEMBL857541	Inhibition of Neuronal nitric oxide synthase	B	BAO_0000357	single protein format	Homo sapiens	None	None	None	None	CHEMBL3568	Nitric-oxide synthase, brain	Homo sapiens	SINGLE PROTEIN	CHEMBL1133982	1	Scientific Literature	Bioorg. Med. Chem. Lett.	2001	None
CHEMBL92427		0	202.28	0	0.41	23	CCOC(=O)[C@H]1CSCCC(N)=N1	Inhibition	'='	82.6	%				UO_0000187					False	CHEMBL752271	Inhibitory activity against Neuronal nitric oxide synthase at 100 uM concentration was determined	B	BAO_0000357	single protein format	None	None	None	None	None	CHEMBL3568	Nitric-oxide synthase, brain	Homo sapiens	SINGLE PROTEIN	CHEMBL1133982	1	Scientific Literature	Bioorg. Med. Chem. Lett.	2001	None
CHEMBL314727		0	187.20	0	-0.20	15	NC1=NC(CC[N+](=O)[O-])COCC1	IC50	'='	6240.0	nM	5.21			UO_0000065	27.80	0.55	5.40	5.74	False	CHEMBL857541	Inhibition of Neuronal nitric oxide synthase	B	BAO_0000357	single protein format	Homo sapiens	None	None	None	None	CHEMBL3568	Nitric-oxide synthase, brain	Homo sapiens	SINGLE PROTEIN	CHEMBL1133982	1	Scientific Literature	Bioorg. Med. Chem. Lett.	2001	None
CHEMBL3216328		0	399.39	0	3.30	43.HCl	Cl.Cl.N=C(Nc1ccc2c(c1)CCN2C1CCNCC1)c1cccs1	IC50	'='	110.0	nM	6.96			UO_0000065	21.31	0.41	3.66	13.60	False	CHEMBL2209794	Inhibition of recombinant human nNOS expressed in baculovirus-infected Sf9 cells assessed as conversion of [3H]-larginine to [3H]-L-citrulline preincubated for 15 mins measured after 45 mins by liquid scintillation counting	B	BAO_0000219	cell-based format	Homo sapiens	None	None	Sf9	None	CHEMBL3568	Nitric-oxide synthase, brain	Homo sapiens	SINGLE PROTEIN	CHEMBL2203205	1	Scientific Literature	Eur. J. Med. Chem.	2012	CHEMBL3308860
CHEMBL86961		0	222.24	0	2.85	8c	NC1=Nc2c(ccc(F)c2F)[C@H]2CCC[C@@H]12	IC50	'='	680.0	nM	6.17			UO_0000065	27.75	0.53	3.32	16.07	False	CHEMBL750244	Inhibition of human neuronal nitric oxide synthase	B	BAO_0000357	single protein format	Homo sapiens	None	None	None	None	CHEMBL3568	Nitric-oxide synthase, brain	Homo sapiens	SINGLE PROTEIN	CHEMBL1137842	1	Scientific Literature	Bioorg. Med. Chem. Lett.	2004	None
CHEMBL7890	L-NAME	2	233.23	0	-1.43	L-NAME	COC(=O)[C@@H](N)CCCNC(=N)N[N+](=O)[O-]	IC50	'='	1600.0	nM	5.80			UO_0000065	24.85	0.49	7.23	4.04	True	CHEMBL752385	Concentration required to inhibit neuronal nitric oxide synthase	B	BAO_0000357	single protein format	None	None	None	None	None	CHEMBL3568	Nitric-oxide synthase, brain	Homo sapiens	SINGLE PROTEIN	CHEMBL1135323	1	Scientific Literature	Bioorg. Med. Chem. Lett.	2002	None
CHEMBL43240		0	319.41	0	3.57	25ii	CN1CCC(Oc2ccc(-c3cccc(N)n3)c3ccccc23)C1	IC50	'='	70.3	nM	7.15			UO_0000065	22.39	0.41	3.58	13.92	False	CHEMBL750652	In vitro inhibition of human neuronal nitric oxide synthase	B	BAO_0000357	single protein format	None	None	None	None	None	CHEMBL3568	Nitric-oxide synthase, brain	Homo sapiens	SINGLE PROTEIN	CHEMBL1149107	1	Scientific Literature	J. Med. Chem.	2004	None
CHEMBL290875		0	352.48	0	2.45	14ciii	CN1CCN(CCOc2ccc(-c3cccc(N)n3)c3c2CCC3)CC1	IC50	'='	123.0	nM	6.91			UO_0000065	19.60	0.36	4.46	12.65	False	CHEMBL750652	In vitro inhibition of human neuronal nitric oxide synthase	B	BAO_0000357	single protein format	None	None	None	None	None	CHEMBL3568	Nitric-oxide synthase, brain	Homo sapiens	SINGLE PROTEIN	CHEMBL1149107	1	Scientific Literature	J. Med. Chem.	2004	None
CHEMBL42969		0	325.46	0	3.54	18ei	CN(C)CCOc1ccc(-c2cccc(N)n2)c2c1CCCCC2	IC50	'='	109.0	nM	6.96			UO_0000065	21.39	0.40	3.42	13.55	False	CHEMBL750652	In vitro inhibition of human neuronal nitric oxide synthase	B	BAO_0000357	single protein format	None	None	None	None	None	CHEMBL3568	Nitric-oxide synthase, brain	Homo sapiens	SINGLE PROTEIN	CHEMBL1149107	1	Scientific Literature	J. Med. Chem.	2004	None
CHEMBL89288		0	168.28	0	2.48	16	CCCCC1CCCCC(N)=N1	IC50	'='	850.0	nM	6.07			UO_0000065	36.07	0.69	3.59	15.82	False	CHEMBL857541	Inhibition of Neuronal nitric oxide synthase	B	BAO_0000357	single protein format	Homo sapiens	None	None	None	None	CHEMBL3568	Nitric-oxide synthase, brain	Homo sapiens	SINGLE PROTEIN	CHEMBL1133982	1	Scientific Literature	Bioorg. Med. Chem. Lett.	2001	None
CHEMBL554044		0	312.79	0	4.59	42	CCCCSC(=N)Nc1ccc(C(F)(F)F)cc1.Cl	Inhibition	'='	0.0	%				UO_0000187					False	CHEMBL752272	Percent inhibition of human Neuronal nitric oxide synthase at a concentration of 25 uM	B	BAO_0000357	single protein format	None	None	None	None	None	CHEMBL3568	Nitric-oxide synthase, brain	Homo sapiens	SINGLE PROTEIN	CHEMBL1130064	1	Scientific Literature	J. Med. Chem.	1997	None
CHEMBL543090		0	324.19	0	2.49	28	CCSC(=N)Nc1ccc(O)cc1.I	Ki	'='	340.0	nM	6.47			UO_0000065	32.96	0.68	3.98	11.53	False	CHEMBL880847	Inhibitory activity against human neuronal nitric oxide synthase in brain (nNOS).	B	BAO_0000221	tissue-based format	None	CHEMBL3638188	Brain	None	None	CHEMBL3568	Nitric-oxide synthase, brain	Homo sapiens	SINGLE PROTEIN	CHEMBL1130064	1	Scientific Literature	J. Med. Chem.	1997	None
CHEMBL38845		0	333.44	0	3.96	14aii	Nc1cccc(-c2ccc(OCCN3CCCC3)c3ccccc23)n1	IC50	'='	250.0	nM	6.60			UO_0000065	19.80	0.36	2.64	12.85	False	CHEMBL750652	In vitro inhibition of human neuronal nitric oxide synthase	B	BAO_0000357	single protein format	None	None	None	None	None	CHEMBL3568	Nitric-oxide synthase, brain	Homo sapiens	SINGLE PROTEIN	CHEMBL1149107	1	Scientific Literature	J. Med. Chem.	2004	None
CHEMBL542855		0	284.73	0	3.81	39	CCSC(=N)Nc1ccc(C(F)(F)F)cc1.Cl	Ki	'='	320.0	nM	6.50			UO_0000065	26.16	0.55	2.68	18.10	False	CHEMBL880847	Inhibitory activity against human neuronal nitric oxide synthase in brain (nNOS).	B	BAO_0000221	tissue-based format	None	CHEMBL3638188	Brain	None	None	CHEMBL3568	Nitric-oxide synthase, brain	Homo sapiens	SINGLE PROTEIN	CHEMBL1130064	1	Scientific Literature	J. Med. Chem.	1997	None
CHEMBL157958		0	221.28	0	-1.27	L-5	CC(=N)NCC[S+]([O-])C[C@@H](N)C(=O)O	IC50	'='	68000.0	nM	4.17			UO_0000065	18.83	0.41	5.44	3.58	False	CHEMBL750651	Inhibition of human neuronal Nitric Oxide Synthase	B	BAO_0000357	single protein format	None	None	None	None	None	CHEMBL3568	Nitric-oxide synthase, brain	Homo sapiens	SINGLE PROTEIN	CHEMBL1133154	1	Scientific Literature	Bioorg. Med. Chem. Lett.	2000	None
CHEMBL353794		0	219.20	0	-1.43	L-NNA	N=C(N)N(CCC[C@H](N)C(=O)O)[N+](=O)[O-]	IC50	'='	500.0	nM	6.30			UO_0000065	28.75	0.57	7.73	3.95	False	CHEMBL880846	Inhibitory activity against human Neuronal nitric oxide synthase	B	BAO_0000357	single protein format	Homo sapiens	None	None	None	None	CHEMBL3568	Nitric-oxide synthase, brain	Homo sapiens	SINGLE PROTEIN	CHEMBL1129751	1	Scientific Literature	J. Med. Chem.	1996	None
CHEMBL185833		0	158.27	0	1.26	42	CCC1CSCCC(N)=N1	IC50	'='	590.0	nM	6.23			UO_0000065	39.36	0.85	4.97	16.23	False	CHEMBL831638	Inhibitory concentration against Neuronal nitric oxide synthase	B	BAO_0000357	single protein format	Homo sapiens	None	None	None	None	CHEMBL3568	Nitric-oxide synthase, brain	Homo sapiens	SINGLE PROTEIN	CHEMBL1138708	1	Scientific Literature	Bioorg. Med. Chem. Lett.	2004	None
CHEMBL161318		0	84.12	0	0.14	8a	NC1=NCCC1	IC50	'='	9600.0	nM	5.02			UO_0000065	59.65	1.14	4.88	13.07	False	CHEMBL831677	Inhibitory activity against Neuronal nitric oxide synthase	B	BAO_0000357	single protein format	Homo sapiens	None	None	None	None	CHEMBL3568	Nitric-oxide synthase, brain	Homo sapiens	SINGLE PROTEIN	CHEMBL1137191	1	Scientific Literature	Bioorg. Med. Chem. Lett.	2004	None
CHEMBL360669		0	142.23	0	1.13	22	N=C1SCC2CCCN12	IC50	'='	14000.0	nM	4.85			UO_0000065	34.13	0.74	3.72	17.92	False	CHEMBL831677	Inhibitory activity against Neuronal nitric oxide synthase	B	BAO_0000357	single protein format	Homo sapiens	None	None	None	None	CHEMBL3568	Nitric-oxide synthase, brain	Homo sapiens	SINGLE PROTEIN	CHEMBL1137191	1	Scientific Literature	Bioorg. Med. Chem. Lett.	2004	None
CHEMBL361419		0	124.19	0	0.92	11	NC1=NC2CCCC2C1	IC50	'='	9900.0	nM	5.00			UO_0000065	40.30	0.76	4.08	13.04	False	CHEMBL831677	Inhibitory activity against Neuronal nitric oxide synthase	B	BAO_0000357	single protein format	Homo sapiens	None	None	None	None	CHEMBL3568	Nitric-oxide synthase, brain	Homo sapiens	SINGLE PROTEIN	CHEMBL1137191	1	Scientific Literature	Bioorg. Med. Chem. Lett.	2004	None
CHEMBL365637		0	126.20	0	1.02	8g	CC(C)C1CN=C(N)C1	IC50	'='	10600.0	nM	4.97			UO_0000065	39.42	0.75	3.95	12.96	False	CHEMBL831677	Inhibitory activity against Neuronal nitric oxide synthase	B	BAO_0000357	single protein format	Homo sapiens	None	None	None	None	CHEMBL3568	Nitric-oxide synthase, brain	Homo sapiens	SINGLE PROTEIN	CHEMBL1137191	1	Scientific Literature	Bioorg. Med. Chem. Lett.	2004	None
CHEMBL185535		0	124.19	0	1.22	15	N=C1CCC2CCCN12	IC50	'='	9600.0	nM	5.02			UO_0000065	40.40	0.76	3.80	18.52	False	CHEMBL831677	Inhibitory activity against Neuronal nitric oxide synthase	B	BAO_0000357	single protein format	Homo sapiens	None	None	None	None	CHEMBL3568	Nitric-oxide synthase, brain	Homo sapiens	SINGLE PROTEIN	CHEMBL1137191	1	Scientific Literature	Bioorg. Med. Chem. Lett.	2004	None
CHEMBL365849		0	124.19	0	0.77	17	NC1=NCC2CCCC12	IC50	'='	310.0	nM	6.51			UO_0000065	52.41	0.99	5.74	16.96	False	CHEMBL831677	Inhibitory activity against Neuronal nitric oxide synthase	B	BAO_0000357	single protein format	Homo sapiens	None	None	None	None	CHEMBL3568	Nitric-oxide synthase, brain	Homo sapiens	SINGLE PROTEIN	CHEMBL1137191	1	Scientific Literature	Bioorg. Med. Chem. Lett.	2004	None
CHEMBL100716		0	356.47	0	3.27	332	CCCN(CCC)c1nc(N)nc2c1NC(c1ccc(OC)cc1)CN2	IC50	'='	34000.0	nM	4.47			UO_0000065	12.54	0.23	1.20	5.06	False	CHEMBL751278	Inhibitory activity against human neuronal nitric oxide synthase (NOS-I)	B	BAO_0000357	single protein format	None	None	None	None	None	CHEMBL3568	Nitric-oxide synthase, brain	Homo sapiens	SINGLE PROTEIN	CHEMBL1135494	1	Scientific Literature	J. Med. Chem.	2002	None
CHEMBL234498		0	477.66	1	5.88	19	COc1ccc(CN2CCC(Nc3nc4ccc(NC(=N)c5cccs5)cc4s3)CC2)cc1	IC50	'='	200.0	nM	6.70			UO_0000065	14.02	0.28	0.82	9.14	False	CHEMBL892679	Inhibition of human neuronal NOS activity	B	BAO_0000357	single protein format	Homo sapiens	None	None	None	None	CHEMBL3568	Nitric-oxide synthase, brain	Homo sapiens	SINGLE PROTEIN	CHEMBL1147215	1	Scientific Literature	Bioorg. Med. Chem. Lett.	2007	None
CHEMBL102100		0	333.40	0	2.97	264	CCCCCOc1nc(N)nc2ncc(C#Cc3ccccc3)nc12	IC50	'='	8000.0	nM	5.10			UO_0000065	15.29	0.28	2.13	5.87	False	CHEMBL751278	Inhibitory activity against human neuronal nitric oxide synthase (NOS-I)	B	BAO_0000357	single protein format	None	None	None	None	None	CHEMBL3568	Nitric-oxide synthase, brain	Homo sapiens	SINGLE PROTEIN	CHEMBL1135494	1	Scientific Literature	J. Med. Chem.	2002	None
CHEMBL101495		0	271.28	0	0.84	56	Nc1nc(O)c2c(n1)NCCN2C(=O)c1ccccc1	IC50	'='	90000.0	nM	4.05			UO_0000065	14.91	0.28	3.21	3.88	False	CHEMBL751278	Inhibitory activity against human neuronal nitric oxide synthase (NOS-I)	B	BAO_0000357	single protein format	None	None	None	None	None	CHEMBL3568	Nitric-oxide synthase, brain	Homo sapiens	SINGLE PROTEIN	CHEMBL1135494	1	Scientific Literature	J. Med. Chem.	2002	None
CHEMBL59925		0	122.17	0	1.28	6	Cc1cc(C)nc(N)c1	IC50	'='	98.0	nM	7.01			UO_0000065	57.37	1.06	5.73	18.01	False	CHEMBL751656	In vitro inhibition of human neuronal nitric oxide synthase.	B	BAO_0000357	single protein format	None	None	None	None	None	CHEMBL3568	Nitric-oxide synthase, brain	Homo sapiens	SINGLE PROTEIN	CHEMBL1148283	1	Scientific Literature	J. Med. Chem.	2004	None
CHEMBL507472		0	187.24	0	0.16	2d, Me-L-NIO	CCC(=N)NCCC[C@H](N)C(=O)O	Inhibition	'='	77.0	%				UO_0000187					False	CHEMBL1020497	Inhibition of human recombinant nNOS at 100 uM	B	BAO_0000357	single protein format	Homo sapiens	None	None	None	None	CHEMBL3568	Nitric-oxide synthase, brain	Homo sapiens	SINGLE PROTEIN	CHEMBL1139258	1	Scientific Literature	Bioorg. Med. Chem.	2008	None
CHEMBL11471	L-NIO	0	173.22	0	-0.23	2e, L-NIO	CC(=N)NCCC[C@H](N)C(=O)O	Inhibition	'='	75.0	%				UO_0000187					False	CHEMBL1020497	Inhibition of human recombinant nNOS at 100 uM	B	BAO_0000357	single protein format	Homo sapiens	None	None	None	None	CHEMBL3568	Nitric-oxide synthase, brain	Homo sapiens	SINGLE PROTEIN	CHEMBL1139258	1	Scientific Literature	Bioorg. Med. Chem.	2008	None
CHEMBL158297		0	219.31	0	0.11	n=2, m=1, S	CC(=N)NCCCSC[C@H](N)C(=O)O	IC50	'>'	100000.0	nM				UO_0000065					False	CHEMBL750651	Inhibition of human neuronal Nitric Oxide Synthase	B	BAO_0000357	single protein format	None	None	None	None	None	CHEMBL3568	Nitric-oxide synthase, brain	Homo sapiens	SINGLE PROTEIN	CHEMBL1133154	1	Scientific Literature	Bioorg. Med. Chem. Lett.	2000	None
CHEMBL161318		0	84.12	0	0.14	I	NC1=NCCC1	IC50	'='	20000.0	nM	4.70			UO_0000065	55.86	1.07	4.56	12.24	False	CHEMBL880846	Inhibitory activity against human Neuronal nitric oxide synthase	B	BAO_0000357	single protein format	Homo sapiens	None	None	None	None	CHEMBL3568	Nitric-oxide synthase, brain	Homo sapiens	SINGLE PROTEIN	CHEMBL1129751	1	Scientific Literature	J. Med. Chem.	1996	None
CHEMBL101513		0	280.34	0	2.04	246	Cc1ccc(-c2cnc3nc(N)nc(N(C)C)c3n2)cc1	IC50	'='	75000.0	nM	4.12			UO_0000065	14.71	0.27	2.08	5.10	False	CHEMBL751278	Inhibitory activity against human neuronal nitric oxide synthase (NOS-I)	B	BAO_0000357	single protein format	None	None	None	None	None	CHEMBL3568	Nitric-oxide synthase, brain	Homo sapiens	SINGLE PROTEIN	CHEMBL1135494	1	Scientific Literature	J. Med. Chem.	2002	None
CHEMBL453265		0	256.23	0	-0.15	3f	N=C(NCCC[C@H](N)C(=O)O)NCC(F)(F)F	Inhibition	'='	17.0	%				UO_0000187					False	CHEMBL1020497	Inhibition of human recombinant nNOS at 100 uM	B	BAO_0000357	single protein format	Homo sapiens	None	None	None	None	CHEMBL3568	Nitric-oxide synthase, brain	Homo sapiens	SINGLE PROTEIN	CHEMBL1139258	1	Scientific Literature	Bioorg. Med. Chem.	2008	None
CHEMBL1800524		0	199.28	0	1.96	11	COc1cnc(CSC)cc1OC	IC50	'>'	100000.0	nM				UO_0000065					False	CHEMBL1803811	Inhibition of human nNOS assessed as inhibition of [3H]L-arginine to [3H]L-citrulline conversion by scintillation counting	B	BAO_0000357	single protein format	Homo sapiens	None	None	None	None	CHEMBL3568	Nitric-oxide synthase, brain	Homo sapiens	SINGLE PROTEIN	CHEMBL1799930	1	Scientific Literature	Bioorg. Med. Chem. Lett.	2011	None
CHEMBL1800530		0	284.32	0	2.16	22	COc1ccnc(CCc2nc3c(OC)ccnc3[nH]2)c1	IC50	'='	58884.37	nM	4.23			UO_0000065	14.88	0.28	2.07	5.80	False	CHEMBL1803811	Inhibition of human nNOS assessed as inhibition of [3H]L-arginine to [3H]L-citrulline conversion by scintillation counting	B	BAO_0000357	single protein format	Homo sapiens	None	None	None	None	CHEMBL3568	Nitric-oxide synthase, brain	Homo sapiens	SINGLE PROTEIN	CHEMBL1799930	1	Scientific Literature	Bioorg. Med. Chem. Lett.	2011	None
CHEMBL1800533		0	310.40	0	3.49	25	CCCCc1cnc2[nH]c(CCc3cc(OC)ccn3)nc2c1	IC50	'='	1905.46	nM	5.72			UO_0000065	18.43	0.34	2.23	8.98	False	CHEMBL1803811	Inhibition of human nNOS assessed as inhibition of [3H]L-arginine to [3H]L-citrulline conversion by scintillation counting	B	BAO_0000357	single protein format	Homo sapiens	None	None	None	None	CHEMBL3568	Nitric-oxide synthase, brain	Homo sapiens	SINGLE PROTEIN	CHEMBL1799930	1	Scientific Literature	Bioorg. Med. Chem. Lett.	2011	None
CHEMBL542433		0	344.02	0	1.14	75	Br.Br.N/C(CF)=N\c1cccc(CO)c1	Ki	'='	300.0	nM	6.52			UO_0000065	35.80	0.69	5.38	11.13	False	CHEMBL752276	Inhibitory activity against human neuronal nitric oxide synthase (nNOS) isoenzyme.	B	BAO_0000357	single protein format	None	None	None	None	None	CHEMBL3568	Nitric-oxide synthase, brain	Homo sapiens	SINGLE PROTEIN	CHEMBL1131040	1	Scientific Literature	J. Med. Chem.	1998	None
CHEMBL233655		0	477.66	1	5.88	18	COc1cccc(CN2CCC(Nc3nc4ccc(NC(=N)c5cccs5)cc4s3)CC2)c1	IC50	'='	100.0	nM	7.00			UO_0000065	14.65	0.29	1.12	9.55	False	CHEMBL892679	Inhibition of human neuronal NOS activity	B	BAO_0000357	single protein format	Homo sapiens	None	None	None	None	CHEMBL3568	Nitric-oxide synthase, brain	Homo sapiens	SINGLE PROTEIN	CHEMBL1147215	1	Scientific Literature	Bioorg. Med. Chem. Lett.	2007	None
CHEMBL234499		0	491.64	1	5.57	21	N=C(Nc1ccc2nc(NC3CCN(Cc4ccc(C(=O)O)cc4)CC3)sc2c1)c1cccs1	IC50	'='	5100.0	nM	5.29			UO_0000065	10.76	0.21	-0.28	5.22	False	CHEMBL892679	Inhibition of human neuronal NOS activity	B	BAO_0000357	single protein format	Homo sapiens	None	None	None	None	CHEMBL3568	Nitric-oxide synthase, brain	Homo sapiens	SINGLE PROTEIN	CHEMBL1147215	1	Scientific Literature	Bioorg. Med. Chem. Lett.	2007	None
CHEMBL3675238		0	316.43	0	2.20	BDBM111484	CNCCN1CCOc2ccc(/N=C(\N)c3cccs3)cc21	IC50	'='	80.0	nM	7.10		232219	UO_0000065	22.43	0.44	4.90	11.29	False	CHEMBL3705909	Enzyme Assay: Primary stock solutions of test compounds at a concentration of 6 mM were prepared from the 2 to 5 mg powder. The primary stock solutions of each test compound were prepared freshly in distilled water on the day of study to obtain a final concentration of 6 mM. For determination of IC50 values, 12 test compound concent rations were prepared as 3-fold serial dilutions. Concentration …	B	BAO_0000357	single protein format	Homo sapiens	None	None	None	None	CHEMBL3568	Nitric-oxide synthase, brain	Homo sapiens	SINGLE PROTEIN	CHEMBL3638788	37	BindingDB Database		2013	None
CHEMBL196721		0	275.42	0	1.57	Entry 3	CSC(=N)NCC[C@@H](C)[C@H](N)C(=O)OC(C)(C)C	IC50	'='	38000.0	nM	4.42			UO_0000065	16.05	0.34	2.85	5.01	False	CHEMBL829483	Inhibitory concentration against human neuronal nitric oxide synthase expressed in Sf-9 cells	B	BAO_0000219	cell-based format	Homo sapiens	None	None	Sf-9	None	CHEMBL3568	Nitric-oxide synthase, brain	Homo sapiens	SINGLE PROTEIN	CHEMBL1139597	1	Scientific Literature	Bioorg. Med. Chem. Lett.	2005	None
CHEMBL3645484		0	350.49	0	4.08	BDBM106726	N/C(=N\c1ccc2[nH]cc(C3CN4CCC3CC4)c2c1)c1cccs1	IC50	'='	1040.0	nM	5.98		225493	UO_0000065	17.07	0.33	1.90	10.42	False	CHEMBL3705149	Enzyme Assay: Enzyme assay using recombinant human inducible NOS (iNOS), human endothelial constitutive NOS (eNOS) or human neuronal constitutive NOS (nNOS).	B	BAO_0000357	single protein format	Homo sapiens	None	None	None	None	CHEMBL3568	Nitric-oxide synthase, brain	Homo sapiens	SINGLE PROTEIN	CHEMBL3638726	37	BindingDB Database		2013	None
CHEMBL543085		0	246.76	0	2.79	22	CCSC(=N)Nc1ccccc1OC.Cl	Ki	'='	170.0	nM	6.77			UO_0000065	32.19	0.66	3.98	15.01	False	CHEMBL880847	Inhibitory activity against human neuronal nitric oxide synthase in brain (nNOS).	B	BAO_0000221	tissue-based format	None	CHEMBL3638188	Brain	None	None	CHEMBL3568	Nitric-oxide synthase, brain	Homo sapiens	SINGLE PROTEIN	CHEMBL1130064	1	Scientific Literature	J. Med. Chem.	1997	None
CHEMBL555587		0	134.61	0	0.53	4	CC1CCC(N)=N1.Cl	IC50	'='	9800.0	nM	5.01			UO_0000065	51.03	0.98	4.48	13.05	False	CHEMBL750653	Inhibition of cloned (from RNA) human Neuronal nitric oxide synthase	B	BAO_0000357	single protein format	None	None	None	None	None	CHEMBL3568	Nitric-oxide synthase, brain	Homo sapiens	SINGLE PROTEIN	CHEMBL1131100	1	Scientific Literature	J. Med. Chem.	1998	None
CHEMBL112198		0	293.37	0	2.51	14	CCOC(=O)N1CCC(Nc2cc(OCC)ccn2)CC1	IC50	'='	96000.0	nM	4.02			UO_0000065	13.70	0.26	1.51	6.31	False	CHEMBL751656	In vitro inhibition of human neuronal nitric oxide synthase.	B	BAO_0000357	single protein format	None	None	None	None	None	CHEMBL3568	Nitric-oxide synthase, brain	Homo sapiens	SINGLE PROTEIN	CHEMBL1148283	1	Scientific Literature	J. Med. Chem.	2004	None
CHEMBL2448331		0	252.51	None	None	1b	CC(=O)N[C@@H](CCCN=C(N)N)B(O)O.Cl	IC50	'>'	500000.0	nM		Outside typical range		UO_0000065					False	CHEMBL754813	Compound was tested for inhibitory activity against neuronal nitric oxide synthase	B	BAO_0000357	single protein format	None	None	None	None	None	CHEMBL3568	Nitric-oxide synthase, brain	Homo sapiens	SINGLE PROTEIN	CHEMBL1130584	1	Scientific Literature	Bioorg. Med. Chem. Lett.	1998	None
CHEMBL1911890		0	329.43	0	1.73	26	CN(CCCNCc1ccncc1)c1nc(-n2ccnc2)ns1	EC50	'>'	100000.0	nM				UO_0000065					False	CHEMBL1912863	Inhibition of human nNOS expressed in HEK293 cells assessed as inhibition ionomycin-induced nitric oxide production incubated for 24 hrs measured after 18 hrs of ionomycin challenge by 2,3-diaminonaphthalene assay	B	BAO_0000219	cell-based format	Homo sapiens	None	None	HEK293	None	CHEMBL3568	Nitric-oxide synthase, brain	Homo sapiens	SINGLE PROTEIN	CHEMBL1909611	1	Scientific Literature	Bioorg. Med. Chem. Lett.	2011	CHEMBL3307715
CHEMBL1909664		0	386.44	0	1.71	28	CN(CCCNC(=O)c1ccc2c(c1)OCO2)c1nc(-n2ccnc2)ns1	EC50	'>'	100000.0	nM				UO_0000065					False	CHEMBL1912863	Inhibition of human nNOS expressed in HEK293 cells assessed as inhibition ionomycin-induced nitric oxide production incubated for 24 hrs measured after 18 hrs of ionomycin challenge by 2,3-diaminonaphthalene assay	B	BAO_0000219	cell-based format	Homo sapiens	None	None	HEK293	None	CHEMBL3568	Nitric-oxide synthase, brain	Homo sapiens	SINGLE PROTEIN	CHEMBL1909611	1	Scientific Literature	Bioorg. Med. Chem. Lett.	2011	CHEMBL3307715
CHEMBL256147	TILARGININE	3	188.23	0	-1.08	N-Methyl-L-arginine	CNC(=N)NCCC[C@H](N)C(=O)O	IC50	'='	2700.0	nM	5.57			UO_0000065	29.58	0.59	6.65	5.01	False	CHEMBL750654	Inhibitory activity against neuronal nitric oxide synthase	B	BAO_0000357	single protein format	None	None	None	None	None	CHEMBL3568	Nitric-oxide synthase, brain	Homo sapiens	SINGLE PROTEIN	CHEMBL1133138	1	Scientific Literature	Bioorg. Med. Chem. Lett.	2000	None
CHEMBL1911988		0	394.44	0	1.56	41	Cc1cc(C(=O)NCCN(C)Cc2ccc3c(c2)OCO3)nc(-n2ccnc2)n1	Inhibition	'<'	50.0	%				UO_0000187					False	CHEMBL1912685	Inhibition of human nNOS expressed in HEK293 cells assessed as inhibition ionomycin-induced nitric oxide production at 100 uM incubated for 24 hrs measured after 18 hrs of ionomycin challenge by 2,3-diaminonaphthalene assay	B	BAO_0000219	cell-based format	Homo sapiens	None	None	HEK293	None	CHEMBL3568	Nitric-oxide synthase, brain	Homo sapiens	SINGLE PROTEIN	CHEMBL1909611	1	Scientific Literature	Bioorg. Med. Chem. Lett.	2011	CHEMBL3307715
CHEMBL1911980		0	416.49	0	3.30	40	Cc1cc(-c2cccn2CCN(C)Cc2ccc3c(c2)OCO3)nc(-n2ccnc2)n1	Inhibition	'<'	50.0	%				UO_0000187					False	CHEMBL1912685	Inhibition of human nNOS expressed in HEK293 cells assessed as inhibition ionomycin-induced nitric oxide production at 100 uM incubated for 24 hrs measured after 18 hrs of ionomycin challenge by 2,3-diaminonaphthalene assay	B	BAO_0000219	cell-based format	Homo sapiens	None	None	HEK293	None	CHEMBL3568	Nitric-oxide synthase, brain	Homo sapiens	SINGLE PROTEIN	CHEMBL1909611	1	Scientific Literature	Bioorg. Med. Chem. Lett.	2011	CHEMBL3307715
CHEMBL1911982		0	380.41	0	1.74	33	Cc1cc(CNC(=O)NCCc2ccc3c(c2)OCO3)nc(-n2ccnc2)n1	Inhibition	'<'	50.0	%				UO_0000187					False	CHEMBL1912685	Inhibition of human nNOS expressed in HEK293 cells assessed as inhibition ionomycin-induced nitric oxide production at 100 uM incubated for 24 hrs measured after 18 hrs of ionomycin challenge by 2,3-diaminonaphthalene assay	B	BAO_0000219	cell-based format	Homo sapiens	None	None	HEK293	None	CHEMBL3568	Nitric-oxide synthase, brain	Homo sapiens	SINGLE PROTEIN	CHEMBL1909611	1	Scientific Literature	Bioorg. Med. Chem. Lett.	2011	CHEMBL3307715
CHEMBL1911981		0	365.44	0	2.81	32	Cc1cc(CCCCNCc2ccc3c(c2)OCO3)nc(-n2ccnc2)n1	EC50	'>'	100000.0	nM				UO_0000065					False	CHEMBL1912863	Inhibition of human nNOS expressed in HEK293 cells assessed as inhibition ionomycin-induced nitric oxide production incubated for 24 hrs measured after 18 hrs of ionomycin challenge by 2,3-diaminonaphthalene assay	B	BAO_0000219	cell-based format	Homo sapiens	None	None	HEK293	None	CHEMBL3568	Nitric-oxide synthase, brain	Homo sapiens	SINGLE PROTEIN	CHEMBL1909611	1	Scientific Literature	Bioorg. Med. Chem. Lett.	2011	CHEMBL3307715
CHEMBL255124		0	317.86	0	3.71	27	N#Cc1ccc(Cl)cc1CN(C1CCCC1)C1CCNCC1	Inhibition	'='	24.0	%				UO_0000187					False	CHEMBL946897	Inhibition of human nNOS expressed in insect SF9 cells at 10 uM after 1 hr	B	BAO_0000219	cell-based format	Homo sapiens	None	None	Sf9	None	CHEMBL3568	Nitric-oxide synthase, brain	Homo sapiens	SINGLE PROTEIN	CHEMBL1142258	1	Scientific Literature	Bioorg. Med. Chem. Lett.	2008	CHEMBL3308860
CHEMBL367556		0	363.40	0	2.46	23	N#Cc1ccc(C(=O)N2CCC3(CC2)N=C(N)c2c(F)cccc2N3)cc1	IC50	'='	12000.0	nM	4.92			UO_0000065	13.54	0.25	2.46	5.21	False	CHEMBL751653	Inhibitory activity against human neuronal nitric oxide synthase	B	BAO_0000357	single protein format	None	None	None	None	None	CHEMBL3568	Nitric-oxide synthase, brain	Homo sapiens	SINGLE PROTEIN	CHEMBL1136724	1	Scientific Literature	J. Med. Chem.	2003	None
CHEMBL542857		0	339.16	0	2.30	44	CSC(=N)Nc1ccc([N+](=O)[O-])cc1.I	Ki	'='	3300.0	nM	5.48			UO_0000065	25.95	0.53	3.18	6.94	False	CHEMBL880847	Inhibitory activity against human neuronal nitric oxide synthase in brain (nNOS).	B	BAO_0000221	tissue-based format	None	CHEMBL3638188	Brain	None	None	CHEMBL3568	Nitric-oxide synthase, brain	Homo sapiens	SINGLE PROTEIN	CHEMBL1130064	1	Scientific Literature	J. Med. Chem.	1997	None
CHEMBL408088		0	189.22	0	-0.81	MC	CN(CCC[C@H](N)C(=O)O)C(N)=O	IC50	'='	7900000.0	nM		Outside typical range		UO_0000065					False	CHEMBL938290	Inhibition of human recombinant nNOS by griess assay	B	BAO_0000357	single protein format	Homo sapiens	None	None	None	None	CHEMBL3568	Nitric-oxide synthase, brain	Homo sapiens	SINGLE PROTEIN	CHEMBL1144661	1	Scientific Literature	Bioorg. Med. Chem.	2008	None
CHEMBL7889	L-NIL	0	187.24	0	0.16	1	CC(=N)NCCCC[C@H](N)C(=O)O	IC50	'='	6000.0	nM	5.22			UO_0000065	27.89	0.55	5.06	5.26	False	CHEMBL946890	Inhibition of human nNOS expressed in insect SF9 cells after 1 hr	B	BAO_0000219	cell-based format	Homo sapiens	None	None	Sf9	None	CHEMBL3568	Nitric-oxide synthase, brain	Homo sapiens	SINGLE PROTEIN	CHEMBL1142258	1	Scientific Literature	Bioorg. Med. Chem. Lett.	2008	CHEMBL3308860
CHEMBL87219		0	256.68	0	3.50	26	NC1=Nc2c(cc(Cl)c(F)c2F)[C@H]2CCC[C@@H]12	IC50	'='	2100.0	nM	5.68			UO_0000065	22.12	0.46	2.18	14.79	False	CHEMBL752385	Concentration required to inhibit neuronal nitric oxide synthase	B	BAO_0000357	single protein format	None	None	None	None	None	CHEMBL3568	Nitric-oxide synthase, brain	Homo sapiens	SINGLE PROTEIN	CHEMBL1135323	1	Scientific Literature	Bioorg. Med. Chem. Lett.	2002	None
CHEMBL87969		0	231.25	0	2.48	15	NC1=Nc2ccc([N+](=O)[O-])cc2[C@H]2CCC[C@@H]12	IC50	'='	250.0	nM	6.60			UO_0000065	28.55	0.53	4.12	8.10	False	CHEMBL752385	Concentration required to inhibit neuronal nitric oxide synthase	B	BAO_0000357	single protein format	None	None	None	None	None	CHEMBL3568	Nitric-oxide synthase, brain	Homo sapiens	SINGLE PROTEIN	CHEMBL1135323	1	Scientific Literature	Bioorg. Med. Chem. Lett.	2002	None
CHEMBL7889	L-NIL	0	187.24	0	0.16	L-NIL	CC(=N)NCCCC[C@H](N)C(=O)O	IC50	'='	17500.0	nM	4.76			UO_0000065	25.41	0.50	4.60	4.80	True	CHEMBL831677	Inhibitory activity against Neuronal nitric oxide synthase	B	BAO_0000357	single protein format	Homo sapiens	None	None	None	None	CHEMBL3568	Nitric-oxide synthase, brain	Homo sapiens	SINGLE PROTEIN	CHEMBL1137191	1	Scientific Literature	Bioorg. Med. Chem. Lett.	2004	None
CHEMBL185505		0	116.19	0	0.44	19b	CC1CN=C(N)S1	IC50	'>'	50000.0	nM				UO_0000065					False	CHEMBL831677	Inhibitory activity against Neuronal nitric oxide synthase	B	BAO_0000357	single protein format	Homo sapiens	None	None	None	None	CHEMBL3568	Nitric-oxide synthase, brain	Homo sapiens	SINGLE PROTEIN	CHEMBL1137191	1	Scientific Literature	Bioorg. Med. Chem. Lett.	2004	None
CHEMBL182305		0	98.15	0	0.53	8d	CC1CCC(N)=N1	IC50	'='	3100.0	nM	5.51			UO_0000065	56.12	1.07	4.98	14.35	False	CHEMBL831677	Inhibitory activity against Neuronal nitric oxide synthase	B	BAO_0000357	single protein format	Homo sapiens	None	None	None	None	CHEMBL3568	Nitric-oxide synthase, brain	Homo sapiens	SINGLE PROTEIN	CHEMBL1137191	1	Scientific Literature	Bioorg. Med. Chem. Lett.	2004	None
CHEMBL397710		0	505.67	2	5.66	20	COC(=O)c1ccc(CN2CCC(Nc3nc4ccc(NC(=N)c5cccs5)cc4s3)CC2)cc1	IC50	'='	300.0	nM	6.52			UO_0000065	12.90	0.25	0.86	7.22	False	CHEMBL892679	Inhibition of human neuronal NOS activity	B	BAO_0000357	single protein format	Homo sapiens	None	None	None	None	CHEMBL3568	Nitric-oxide synthase, brain	Homo sapiens	SINGLE PROTEIN	CHEMBL1147215	1	Scientific Literature	Bioorg. Med. Chem. Lett.	2007	None
CHEMBL233857		0	447.63	1	5.87	12b	N=C(Nc1ccc2nc(NC3CCN(Cc4ccccc4)CC3)sc2c1)c1cccs1	IC50	'='	500.0	nM	6.30			UO_0000065	14.08	0.28	0.43	9.84	False	CHEMBL892679	Inhibition of human neuronal NOS activity	B	BAO_0000357	single protein format	Homo sapiens	None	None	None	None	CHEMBL3568	Nitric-oxide synthase, brain	Homo sapiens	SINGLE PROTEIN	CHEMBL1147215	1	Scientific Literature	Bioorg. Med. Chem. Lett.	2007	None
CHEMBL540555		0	214.65	0	1.79	63	CC(=N)Nc1ccc(C(=O)O)cc1.Cl	Ki	'>'	50000.0	nM				UO_0000065					False	CHEMBL752276	Inhibitory activity against human neuronal nitric oxide synthase (nNOS) isoenzyme.	B	BAO_0000357	single protein format	None	None	None	None	None	CHEMBL3568	Nitric-oxide synthase, brain	Homo sapiens	SINGLE PROTEIN	CHEMBL1131040	1	Scientific Literature	J. Med. Chem.	1998	None
CHEMBL522815		0	445.88	1	5.07	44	Cc1ncsc1C(=O)N(Cc1c(F)c(=O)[nH]c2c(F)cccc12)c1cccc(Cl)c1	EC50	'>'	10000.0	nM				UO_0000065					False	CHEMBL1003680	Inhibition of human nNOS expressed in HEK293 cells assessed as NO production by transient transfection assay	B	BAO_0000219	cell-based format	Homo sapiens	None	None	HEK293	None	CHEMBL3568	Nitric-oxide synthase, brain	Homo sapiens	SINGLE PROTEIN	CHEMBL1138485	1	Scientific Literature	J. Med. Chem.	2009	CHEMBL3307715
CHEMBL490919		0	423.47	0	4.29	17	COc1cccc(N(Cc2cc(=O)[nH]c3c(F)cccc23)C(=O)c2scnc2C)c1	Inhibition	'<'	50.0	%				UO_0000187					False	CHEMBL1003682	Inhibition of human nNOS expressed in HEK293 cells assessed as NO production at 10 uM by transient transfection assay relative to BBS-4	B	BAO_0000219	cell-based format	Homo sapiens	None	None	HEK293	None	CHEMBL3568	Nitric-oxide synthase, brain	Homo sapiens	SINGLE PROTEIN	CHEMBL1138485	1	Scientific Literature	J. Med. Chem.	2009	CHEMBL3307715
CHEMBL1230381		0	358.46	0	1.78	2b	Nc1cccc(C[C@H]2CNC[C@H]2OCCNCCc2cccc(F)c2)n1	Ki	'='	1800.0	nM	5.75			UO_0000065	16.03	0.30	3.96	7.96	False	CHEMBL1274961	Inhibition of human nNOS expressed in Escherichia coli assessed as inhibition of nitric oxide formation by hemoglobin capture assay	B	BAO_0000019	assay format	Homo sapiens	None	None	None	None	CHEMBL3568	Nitric-oxide synthase, brain	Homo sapiens	SINGLE PROTEIN	CHEMBL1268881	1	Scientific Literature	Bioorg. Med. Chem. Lett.	2010	None
CHEMBL1909665		0	397.46	0	1.96	44	N#CCN(CCCNCc1ccc2c(c1)OCO2)c1nc(-n2ccnc2)ns1	EC50	'='	7200.0	nM	5.14			UO_0000065	12.94	0.25	3.18	5.09	False	CHEMBL1912863	Inhibition of human nNOS expressed in HEK293 cells assessed as inhibition ionomycin-induced nitric oxide production incubated for 24 hrs measured after 18 hrs of ionomycin challenge by 2,3-diaminonaphthalene assay	B	BAO_0000219	cell-based format	Homo sapiens	None	None	HEK293	None	CHEMBL3568	Nitric-oxide synthase, brain	Homo sapiens	SINGLE PROTEIN	CHEMBL1909611	1	Scientific Literature	Bioorg. Med. Chem. Lett.	2011	CHEMBL3307715
CHEMBL1911991		0	398.49	0	2.60	45	c1cn(-c2nsc(N(CCCNCc3ccc4c(c3)OCO4)C3CC3)n2)cn1	EC50	'='	36000.0	nM	4.44			UO_0000065	11.15	0.22	1.84	5.75	False	CHEMBL1912863	Inhibition of human nNOS expressed in HEK293 cells assessed as inhibition ionomycin-induced nitric oxide production incubated for 24 hrs measured after 18 hrs of ionomycin challenge by 2,3-diaminonaphthalene assay	B	BAO_0000219	cell-based format	Homo sapiens	None	None	HEK293	None	CHEMBL3568	Nitric-oxide synthase, brain	Homo sapiens	SINGLE PROTEIN	CHEMBL1909611	1	Scientific Literature	Bioorg. Med. Chem. Lett.	2011	CHEMBL3307715
CHEMBL53060		0	220.30	0	-0.64	12	CS/C(=N/N)NCCC[C@H](N)C(=O)O	IC50	'='	327000.0	nM		Outside typical range		UO_0000065					False	CHEMBL751655	Inhibitory concentration against mammalian Neuronal nitric oxide synthase (nNOS)	B	BAO_0000357	single protein format	None	None	None	None	None	CHEMBL3568	Nitric-oxide synthase, brain	Homo sapiens	SINGLE PROTEIN	CHEMBL1132646	1	Scientific Literature	J. Med. Chem.	1999	None
CHEMBL1270460		0	362.49	0	2.07	3	N=C1CCCC(C[C@@H]2CNC[C@@H]2OCCNCCc2cccc(F)c2)N1	Ki	'='	490.0	nM	6.31			UO_0000065	17.41	0.33	4.24	9.12	False	CHEMBL1274961	Inhibition of human nNOS expressed in Escherichia coli assessed as inhibition of nitric oxide formation by hemoglobin capture assay	B	BAO_0000019	assay format	Homo sapiens	None	None	None	None	CHEMBL3568	Nitric-oxide synthase, brain	Homo sapiens	SINGLE PROTEIN	CHEMBL1268881	1	Scientific Literature	Bioorg. Med. Chem. Lett.	2010	None
CHEMBL265672		0	112.18	0	0.92	5	CC1CCCC(N)=N1	IC50	'='	400.0	nM	6.40			UO_0000065	57.03	1.09	5.48	16.67	False	CHEMBL751657	Inhibition of human Neuronal nitric oxide synthase	B	BAO_0000357	single protein format	None	None	None	None	None	CHEMBL3568	Nitric-oxide synthase, brain	Homo sapiens	SINGLE PROTEIN	CHEMBL1131208	1	Scientific Literature	J. Med. Chem.	1998	None
CHEMBL256415		0	305.85	0	3.42	33	CC(C)CN(Cc1cc(Cl)ccc1C#N)[C@H]1CCCNC1	IC50	'='	5300.0	nM	5.28			UO_0000065	17.25	0.34	1.86	13.51	False	CHEMBL946890	Inhibition of human nNOS expressed in insect SF9 cells after 1 hr	B	BAO_0000219	cell-based format	Homo sapiens	None	None	Sf9	None	CHEMBL3568	Nitric-oxide synthase, brain	Homo sapiens	SINGLE PROTEIN	CHEMBL1142258	1	Scientific Literature	Bioorg. Med. Chem. Lett.	2008	CHEMBL3308860
CHEMBL428069		0	367.92	0	4.35	20	CN(Cc1cc(Cl)ccc1C#N)C1CCN(CCc2ccccc2)CC1	IC50	'='	150.0	nM	6.82			UO_0000065	18.55	0.36	2.47	22.54	False	CHEMBL946890	Inhibition of human nNOS expressed in insect SF9 cells after 1 hr	B	BAO_0000219	cell-based format	Homo sapiens	None	None	Sf9	None	CHEMBL3568	Nitric-oxide synthase, brain	Homo sapiens	SINGLE PROTEIN	CHEMBL1142258	1	Scientific Literature	Bioorg. Med. Chem. Lett.	2008	CHEMBL3308860
CHEMBL114551	GW-274150	2	219.31	0	0.11	2, GW-274150	CC(=N)NCCSCC[C@H](N)C(=O)O	IC50	'='	8400.0	nM	5.08			UO_0000065	23.14	0.50	4.97	5.12	False	CHEMBL946890	Inhibition of human nNOS expressed in insect SF9 cells after 1 hr	B	BAO_0000219	cell-based format	Homo sapiens	None	None	Sf9	None	CHEMBL3568	Nitric-oxide synthase, brain	Homo sapiens	SINGLE PROTEIN	CHEMBL1142258	1	Scientific Literature	Bioorg. Med. Chem. Lett.	2008	CHEMBL3308860
CHEMBL256069		0	331.68	0	3.63	12	CN1CCC(N(C)Cc2cc(Cl)ccc2Br)CC1	IC50	'='	590.0	nM	6.23			UO_0000065	18.78	0.47	2.60	96.13	False	CHEMBL946890	Inhibition of human nNOS expressed in insect SF9 cells after 1 hr	B	BAO_0000219	cell-based format	Homo sapiens	None	None	Sf9	None	CHEMBL3568	Nitric-oxide synthase, brain	Homo sapiens	SINGLE PROTEIN	CHEMBL1142258	1	Scientific Literature	Bioorg. Med. Chem. Lett.	2008	CHEMBL3308860
CHEMBL490559		0	427.89	0	4.93	37	Cc1ncsc1C(=O)N(Cc1cc(=O)[nH]c2cc(F)ccc12)c1cccc(Cl)c1	EC50	'='	3400.0	nM	5.47			UO_0000065	12.78	0.26	0.54	8.28	False	CHEMBL1003680	Inhibition of human nNOS expressed in HEK293 cells assessed as NO production by transient transfection assay	B	BAO_0000219	cell-based format	Homo sapiens	None	None	HEK293	None	CHEMBL3568	Nitric-oxide synthase, brain	Homo sapiens	SINGLE PROTEIN	CHEMBL1138485	1	Scientific Literature	J. Med. Chem.	2009	CHEMBL3307715
CHEMBL490919		0	423.47	0	4.29	17	COc1cccc(N(Cc2cc(=O)[nH]c3c(F)cccc23)C(=O)c2scnc2C)c1	EC50	'>'	10000.0	nM				UO_0000065					False	CHEMBL1003680	Inhibition of human nNOS expressed in HEK293 cells assessed as NO production by transient transfection assay	B	BAO_0000219	cell-based format	Homo sapiens	None	None	HEK293	None	CHEMBL3568	Nitric-oxide synthase, brain	Homo sapiens	SINGLE PROTEIN	CHEMBL1138485	1	Scientific Literature	J. Med. Chem.	2009	CHEMBL3307715
CHEMBL505665	BENZYL CARBAMIMIDOTHIOATE	0	166.25	0	1.81	I-6	N=C(N)SCc1ccccc1	Ki	'='	14000.0	nM	4.85			UO_0000065	29.20	0.60	3.04	9.73	False	CHEMBL1002712	Inhibition of nNOS assessed as conversion of L-[3H]arginine to L-[3H]citrulline	B	BAO_0000357	single protein format	None	None	None	None	None	CHEMBL3568	Nitric-oxide synthase, brain	Homo sapiens	SINGLE PROTEIN	CHEMBL1150384	1	Scientific Literature	Bioorg. Med. Chem.	2008	None
CHEMBL1201774	SAPROPTERIN	4	241.25	1	-1.29	1	C[C@H](O)[C@H](O)[C@H]1CNc2nc(N)nc(O)c2N1	Kd	'='	1120.0	nM	5.95			UO_0000065	24.67	0.48	7.24	4.36	False	CHEMBL934143	Activity of tetrahydrobiopterin free nNOS	B	BAO_0000357	single protein format	None	None	None	None	None	CHEMBL3568	Nitric-oxide synthase, brain	Homo sapiens	SINGLE PROTEIN	CHEMBL1143118	1	Scientific Literature	Bioorg. Med. Chem. Lett.	2008	None
CHEMBL85613		0	216.28	0	2.58	17	COc1ccc2c(c1)[C@H]1CCC[C@H]1C(N)=N2	IC50	'='	640.0	nM	6.19			UO_0000065	28.64	0.53	3.61	13.01	False	CHEMBL752385	Concentration required to inhibit neuronal nitric oxide synthase	B	BAO_0000357	single protein format	None	None	None	None	None	CHEMBL3568	Nitric-oxide synthase, brain	Homo sapiens	SINGLE PROTEIN	CHEMBL1135323	1	Scientific Literature	Bioorg. Med. Chem. Lett.	2002	None
CHEMBL7133		0	180.29	0	2.48	11	NC1=NC(C2CCCCC2)CCC1	IC50	'='	5300.0	nM	5.28			UO_0000065	29.26	0.55	2.80	13.75	False	CHEMBL751657	Inhibition of human Neuronal nitric oxide synthase	B	BAO_0000357	single protein format	None	None	None	None	None	CHEMBL3568	Nitric-oxide synthase, brain	Homo sapiens	SINGLE PROTEIN	CHEMBL1131208	1	Scientific Literature	J. Med. Chem.	1998	None
CHEMBL102099		0	383.48	0	3.55	270	CCCCCOc1nc(N)nc2ncc(SCC(=O)c3ccccc3)nc12	IC50	'='	11000.0	nM	4.96			UO_0000065	12.93	0.25	1.41	4.77	False	CHEMBL751278	Inhibitory activity against human neuronal nitric oxide synthase (NOS-I)	B	BAO_0000357	single protein format	None	None	None	None	None	CHEMBL3568	Nitric-oxide synthase, brain	Homo sapiens	SINGLE PROTEIN	CHEMBL1135494	1	Scientific Literature	J. Med. Chem.	2002	None
CHEMBL99636		0	188.23	0	-1.00	L-NMA	CN(CCC[C@H](N)C(=O)O)C(=N)N	IC50	'='	10000.0	nM	5.00			UO_0000065	26.56	0.53	6.00	4.29	False	CHEMBL880846	Inhibitory activity against human Neuronal nitric oxide synthase	B	BAO_0000357	single protein format	Homo sapiens	None	None	None	None	CHEMBL3568	Nitric-oxide synthase, brain	Homo sapiens	SINGLE PROTEIN	CHEMBL1129751	1	Scientific Literature	J. Med. Chem.	1996	None
CHEMBL491723		0	409.90	0	4.79	35	Cc1ncsc1C(=O)N(Cc1cc(=O)[nH]c2ccccc12)c1cccc(Cl)c1	EC50	'>'	10000.0	nM				UO_0000065					False	CHEMBL1003680	Inhibition of human nNOS expressed in HEK293 cells assessed as NO production by transient transfection assay	B	BAO_0000219	cell-based format	Homo sapiens	None	None	HEK293	None	CHEMBL3568	Nitric-oxide synthase, brain	Homo sapiens	SINGLE PROTEIN	CHEMBL1138485	1	Scientific Literature	J. Med. Chem.	2009	CHEMBL3307715
CHEMBL535134		0	296.14	0	0.40	32	CC(=N)NCC(F)(F)CC[C@H](N)C(=O)O.Cl.Cl	IC50	'='	33800.0	nM	4.47			UO_0000065	20.03	0.41	4.07	4.51	False	CHEMBL755899	Inhibition concentration against Neuronal nitric oxide synthase (nNOS) at 10 uM concentration	B	BAO_0000357	single protein format	None	None	None	None	None	CHEMBL3568	Nitric-oxide synthase, brain	Homo sapiens	SINGLE PROTEIN	CHEMBL1148413	1	Scientific Literature	J. Med. Chem.	2004	None
CHEMBL522478		0	413.86	0	4.62	18	O=C(c1cncs1)N(Cc1cc(=O)[nH]c2c(F)cccc12)c1cccc(Cl)c1	EC50						Not Determined						False	CHEMBL1003680	Inhibition of human nNOS expressed in HEK293 cells assessed as NO production by transient transfection assay	B	BAO_0000219	cell-based format	Homo sapiens	None	None	HEK293	None	CHEMBL3568	Nitric-oxide synthase, brain	Homo sapiens	SINGLE PROTEIN	CHEMBL1138485	1	Scientific Literature	J. Med. Chem.	2009	CHEMBL3307715
CHEMBL501449		0	310.49	0	2.81	I-14	N=C(N)SCCCc1cccc(CCCSC(=N)N)c1	Ki	'='	4800.0	nM	5.32			UO_0000065	17.13	0.36	2.51	5.33	False	CHEMBL1002712	Inhibition of nNOS assessed as conversion of L-[3H]arginine to L-[3H]citrulline	B	BAO_0000357	single protein format	None	None	None	None	None	CHEMBL3568	Nitric-oxide synthase, brain	Homo sapiens	SINGLE PROTEIN	CHEMBL1150384	1	Scientific Literature	Bioorg. Med. Chem.	2008	None
CHEMBL524109		0	445.88	1	5.02	47	Cc1ncsc1C(=O)N(Cc1c[n+]([O-])cc2c(F)c(F)ccc12)c1cccc(Cl)c1	EC50	'='	3200.0	nM	5.50			UO_0000065	12.32	0.25	0.47	9.14	False	CHEMBL1003680	Inhibition of human nNOS expressed in HEK293 cells assessed as NO production by transient transfection assay	B	BAO_0000219	cell-based format	Homo sapiens	None	None	HEK293	None	CHEMBL3568	Nitric-oxide synthase, brain	Homo sapiens	SINGLE PROTEIN	CHEMBL1138485	1	Scientific Literature	J. Med. Chem.	2009	CHEMBL3307715
CHEMBL470705		0	362.36	0	4.11	8	O=C(c1ccco1)N(Cc1cc(=O)[nH]c2c(F)cccc12)c1ccccc1	EC50	'>'	10000.0	nM				UO_0000065					False	CHEMBL1003680	Inhibition of human nNOS expressed in HEK293 cells assessed as NO production by transient transfection assay	B	BAO_0000219	cell-based format	Homo sapiens	None	None	HEK293	None	CHEMBL3568	Nitric-oxide synthase, brain	Homo sapiens	SINGLE PROTEIN	CHEMBL1138485	1	Scientific Literature	J. Med. Chem.	2009	CHEMBL3307715
CHEMBL490763		0	407.47	0	4.59	16	Cc1cccc(N(Cc2cc(=O)[nH]c3c(F)cccc23)C(=O)c2scnc2C)c1	EC50	'>'	10000.0	nM				UO_0000065					False	CHEMBL1003680	Inhibition of human nNOS expressed in HEK293 cells assessed as NO production by transient transfection assay	B	BAO_0000219	cell-based format	Homo sapiens	None	None	HEK293	None	CHEMBL3568	Nitric-oxide synthase, brain	Homo sapiens	SINGLE PROTEIN	CHEMBL1138485	1	Scientific Literature	J. Med. Chem.	2009	CHEMBL3307715
CHEMBL470706		0	344.37	0	3.97	7	O=C(c1ccco1)N(Cc1cc(=O)[nH]c2ccccc12)c1ccccc1	Inhibition	'<'	50.0	%				UO_0000187					False	CHEMBL1003682	Inhibition of human nNOS expressed in HEK293 cells assessed as NO production at 10 uM by transient transfection assay relative to BBS-4	B	BAO_0000219	cell-based format	Homo sapiens	None	None	HEK293	None	CHEMBL3568	Nitric-oxide synthase, brain	Homo sapiens	SINGLE PROTEIN	CHEMBL1138485	1	Scientific Literature	J. Med. Chem.	2009	CHEMBL3307715
CHEMBL456882		0	213.28	0	0.71	2c, L-ENIPO	C/C=C/CC(=N)NCCC[C@H](N)C(=O)O	Inhibition	'='	12.0	%				UO_0000187					False	CHEMBL1020497	Inhibition of human recombinant nNOS at 100 uM	B	BAO_0000357	single protein format	Homo sapiens	None	None	None	None	CHEMBL3568	Nitric-oxide synthase, brain	Homo sapiens	SINGLE PROTEIN	CHEMBL1139258	1	Scientific Literature	Bioorg. Med. Chem.	2008	None
CHEMBL359703		0	98.15	0	0.38	8b	CC1CCN=C1N	IC50	'='	900.0	nM	6.05			UO_0000065	61.60	1.18	5.67	15.75	False	CHEMBL831677	Inhibitory activity against Neuronal nitric oxide synthase	B	BAO_0000357	single protein format	Homo sapiens	None	None	None	None	CHEMBL3568	Nitric-oxide synthase, brain	Homo sapiens	SINGLE PROTEIN	CHEMBL1137191	1	Scientific Literature	Bioorg. Med. Chem. Lett.	2004	None
CHEMBL41343		0	361.49	0	4.74	25i	CN(C)C1CCCCC1Oc1ccc(-c2cccc(N)n2)c2ccccc12	IC50	'='	161.0	nM	6.79			UO_0000065	18.79	0.34	2.05	13.22	False	CHEMBL750652	In vitro inhibition of human neuronal nitric oxide synthase	B	BAO_0000357	single protein format	None	None	None	None	None	CHEMBL3568	Nitric-oxide synthase, brain	Homo sapiens	SINGLE PROTEIN	CHEMBL1149107	1	Scientific Literature	J. Med. Chem.	2004	None
CHEMBL127739		0	201.27	0	0.55	hNIL	CC(=N)NCCCCCC(N)C(=O)O	IC50	'>'	100000.0	nM				UO_0000065					False	CHEMBL750651	Inhibition of human neuronal Nitric Oxide Synthase	B	BAO_0000357	single protein format	None	None	None	None	None	CHEMBL3568	Nitric-oxide synthase, brain	Homo sapiens	SINGLE PROTEIN	CHEMBL1133154	1	Scientific Literature	Bioorg. Med. Chem. Lett.	2000	None
CHEMBL155413		0	203.24	0	-0.61	(D/L) 12	CC(=N)NCCOCCC(N)C(=O)O	IC50	'='	6000.0	nM	5.22			UO_0000065	25.69	0.51	5.83	4.82	False	CHEMBL750651	Inhibition of human neuronal Nitric Oxide Synthase	B	BAO_0000357	single protein format	None	None	None	None	None	CHEMBL3568	Nitric-oxide synthase, brain	Homo sapiens	SINGLE PROTEIN	CHEMBL1133154	1	Scientific Literature	Bioorg. Med. Chem. Lett.	2000	None
CHEMBL101399		0	418.50	0	4.88	303	Nc1nc(N(Cc2ccccc2)Cc2ccccc2)c2nc(-c3ccccc3)cnc2n1	IC50	'='	3000.0	nM	5.52			UO_0000065	13.20	0.24	0.64	6.83	False	CHEMBL751278	Inhibitory activity against human neuronal nitric oxide synthase (NOS-I)	B	BAO_0000357	single protein format	None	None	None	None	None	CHEMBL3568	Nitric-oxide synthase, brain	Homo sapiens	SINGLE PROTEIN	CHEMBL1135494	1	Scientific Literature	J. Med. Chem.	2002	None
CHEMBL1485	ARGININE	4	174.20	0	-1.34	L-Arg	N=C(N)NCCC[C@H](N)C(=O)O	Activity	'='	14.5	uM				UO_0000064					False	CHEMBL755144	NO releasing ability of compound measured through formation of nitrite using neuronal nitric oxide synthase	F	BAO_0000019	assay format	None	None	None	None	None	CHEMBL3568	Nitric-oxide synthase, brain	Homo sapiens	SINGLE PROTEIN	CHEMBL1133943	1	Scientific Literature	Bioorg. Med. Chem. Lett.	2001	None
CHEMBL1801496		0	366.37	0	3.87	34	O=c1cc(Cn2c(C3CCC3)nc3cnccc32)c2ccc(F)c(F)c2[nH]1	EC50	'='	24000.0	nM	4.62			UO_0000065	12.61	0.23	0.75	7.27	False	CHEMBL1806043	Inhibition of human nNOS expressed in HEK293 cells assessed as inhibition ionomycin induced nitric oxide production incubated for 24 hrs measured after 18 hrs of ionomycin challenge using 2,3-diaminonaphthalene by fluorescence assay	B	BAO_0000219	cell-based format	Homo sapiens	None	None	HEK293	None	CHEMBL3568	Nitric-oxide synthase, brain	Homo sapiens	SINGLE PROTEIN	CHEMBL1800057	1	Scientific Literature	J. Med. Chem.	2010	CHEMBL3307715
CHEMBL554018		0	176.69	0	1.55	2	CCC1CCCCN=C1N.Cl	IC50	'='	2400.0	nM	5.62			UO_0000065	40.08	0.77	4.07	14.64	False	CHEMBL751280	Inhibitory activity evaluated from soluble cell extract of Neuronal nitric oxide synthase and partially purified by DEAE-sepharose chromatography	B	BAO_0000357	single protein format	None	None	None	None	None	CHEMBL3568	Nitric-oxide synthase, brain	Homo sapiens	SINGLE PROTEIN	CHEMBL1131333	1	Scientific Literature	J. Med. Chem.	1998	None
CHEMBL1801476		0	391.38	0	3.60	14	Cn1cncc1-c1nc2ccccc2n1Cc1cc(=O)[nH]c2c(F)c(F)ccc12	Inhibition	'<'	50.0	%				UO_0000187					False	CHEMBL1806049	Inhibition of human nNOS expressed in HEK293 cells assessed as inhibition ionomycin induced nitric oxide production at 10 uM incubated for 24 hrs measured after 18 hrs of ionomycin challenge using 2,3-diaminonaphthalene by fluorescence assay	B	BAO_0000219	cell-based format	Homo sapiens	None	None	HEK293	None	CHEMBL3568	Nitric-oxide synthase, brain	Homo sapiens	SINGLE PROTEIN	CHEMBL1800057	1	Scientific Literature	J. Med. Chem.	2010	CHEMBL3307715
CHEMBL483940		0	235.34	0	-0.66	(+/-)-3	NCCNC1CNCC1Cc1cccc(N)n1	IC50	'='	15300.0	nM	4.82			UO_0000065	20.46	0.39	5.48	5.41	False	CHEMBL1027672	Inhibition of human nNOS by hemoglobin capture assay	B	BAO_0000357	single protein format	Homo sapiens	None	None	None	None	CHEMBL3568	Nitric-oxide synthase, brain	Homo sapiens	SINGLE PROTEIN	CHEMBL1137784	1	Scientific Literature	J. Med. Chem.	2009	None
CHEMBL101214		0	332.37	0	-3.15	7	NCCCN(CC(N)=O)C(=O)[C@@H](N)CCC/N=C(\N)N[N+](=O)[O-]	Ki	'='	30600.0	nM	4.51			UO_0000065	13.58	0.27	7.66	2.16	False	CHEMBL843812	Binding affinity against bovine brain nNOS (neuronal).	B	BAO_0000221	tissue-based format	Bos taurus	CHEMBL3638188	Brain	None	None	CHEMBL3568	Nitric-oxide synthase, brain	Homo sapiens	SINGLE PROTEIN	CHEMBL1133106	1	Scientific Literature	J. Med. Chem.	2000	None
CHEMBL318654		0	346.39	0	-2.76	8	NCCCCN(CC(N)=O)C(=O)[C@@H](N)CCC/N=C(\N)N[N+](=O)[O-]	Ki	'='	47000.0	nM	4.33			UO_0000065	12.49	0.25	7.09	2.07	False	CHEMBL843812	Binding affinity against bovine brain nNOS (neuronal).	B	BAO_0000221	tissue-based format	Bos taurus	CHEMBL3638188	Brain	None	None	CHEMBL3568	Nitric-oxide synthase, brain	Homo sapiens	SINGLE PROTEIN	CHEMBL1133106	1	Scientific Literature	J. Med. Chem.	2000	None
CHEMBL164595		0	203.29	0	-0.58	11	CC(=N)NCCCC[C@H](N)[C@H](O)CO	Inhibition	'='	13.0	%				UO_0000187					False	CHEMBL752279	Compound was evaluated for the Inhibition of Neuronal nitric oxide synthase at 100 uM concentration	B	BAO_0000357	single protein format	None	None	None	None	None	CHEMBL3568	Nitric-oxide synthase, brain	Homo sapiens	SINGLE PROTEIN	CHEMBL1131487	1	Scientific Literature	J. Med. Chem.	1998	None
CHEMBL1801479		0	388.38	0	4.27	17	O=c1cc(Cn2c(-c3cccnc3)nc3ccccc32)c2ccc(F)c(F)c2[nH]1	EC50	'>'	10000.0	nM				UO_0000065					False	CHEMBL1806043	Inhibition of human nNOS expressed in HEK293 cells assessed as inhibition ionomycin induced nitric oxide production incubated for 24 hrs measured after 18 hrs of ionomycin challenge using 2,3-diaminonaphthalene by fluorescence assay	B	BAO_0000219	cell-based format	Homo sapiens	None	None	HEK293	None	CHEMBL3568	Nitric-oxide synthase, brain	Homo sapiens	SINGLE PROTEIN	CHEMBL1800057	1	Scientific Literature	J. Med. Chem.	2010	CHEMBL3307715
CHEMBL543381		0	281.16	0	2.49	67	Br.CC(=N)Nc1ccc(-c2cc[nH]n2)cc1	Ki	'='	4600.0	nM	5.34			UO_0000065	26.65	0.49	2.85	8.27	False	CHEMBL752276	Inhibitory activity against human neuronal nitric oxide synthase (nNOS) isoenzyme.	B	BAO_0000357	single protein format	None	None	None	None	None	CHEMBL3568	Nitric-oxide synthase, brain	Homo sapiens	SINGLE PROTEIN	CHEMBL1131040	1	Scientific Literature	J. Med. Chem.	1998	None
CHEMBL182782		0	304.14	0	3.42	6b	Nc1ccc2c(c1)c(=O)oc1ccc(CBr)cc12	Inhibition	'='	200.0	uM		Non standard unit for type		UO_0000064					False	CHEMBL832035	Inhibitory activity against Neuronal nitric oxide synthase	B	BAO_0000357	single protein format	None	None	None	None	None	CHEMBL3568	Nitric-oxide synthase, brain	Homo sapiens	SINGLE PROTEIN	CHEMBL1145141	1	Scientific Literature	Bioorg. Med. Chem. Lett.	2005	None
CHEMBL106516	THIOCITRULLINE	0	205.28	0	0.07	Entry 1	CSC(=N)NCCC[C@H](N)C(=O)O	IC50	'='	60.0	nM	7.22			UO_0000065	35.18	0.76	7.15	7.28	False	CHEMBL829483	Inhibitory concentration against human neuronal nitric oxide synthase expressed in Sf-9 cells	B	BAO_0000219	cell-based format	Homo sapiens	None	None	Sf-9	None	CHEMBL3568	Nitric-oxide synthase, brain	Homo sapiens	SINGLE PROTEIN	CHEMBL1139597	1	Scientific Literature	Bioorg. Med. Chem. Lett.	2005	None
CHEMBL6760		0	140.23	0	1.70	16	CCCC1CCCC(N)=N1	IC50	'='	500.0	nM	6.30			UO_0000065	44.93	0.86	4.60	16.42	False	CHEMBL751657	Inhibition of human Neuronal nitric oxide synthase	B	BAO_0000357	single protein format	None	None	None	None	None	CHEMBL3568	Nitric-oxide synthase, brain	Homo sapiens	SINGLE PROTEIN	CHEMBL1131208	1	Scientific Literature	J. Med. Chem.	1998	None
CHEMBL490936		0	427.89	0	4.93	11	Cc1ncsc1C(=O)N(Cc1cc(=O)[nH]c2c(F)cccc12)c1ccccc1Cl	Inhibition	'<'	50.0	%				UO_0000187					False	CHEMBL1003682	Inhibition of human nNOS expressed in HEK293 cells assessed as NO production at 10 uM by transient transfection assay relative to BBS-4	B	BAO_0000219	cell-based format	Homo sapiens	None	None	HEK293	None	CHEMBL3568	Nitric-oxide synthase, brain	Homo sapiens	SINGLE PROTEIN	CHEMBL1138485	1	Scientific Literature	J. Med. Chem.	2009	CHEMBL3307715
CHEMBL442896		0	201.27	0	0.55	2b, Ethyl-L-NIO	CCCC(=N)NCCC[C@H](N)C(=O)O	Inhibition	'='	34.0	%				UO_0000187					False	CHEMBL1020497	Inhibition of human recombinant nNOS at 100 uM	B	BAO_0000357	single protein format	Homo sapiens	None	None	None	None	CHEMBL3568	Nitric-oxide synthase, brain	Homo sapiens	SINGLE PROTEIN	CHEMBL1139258	1	Scientific Literature	Bioorg. Med. Chem.	2008	None
CHEMBL106425	5-N-ALLYL-ARGININE	0	214.27	0	-0.73	3c	C=CC/N=C(/N)NCCC[C@H](N)C(=O)O	Inhibition	'='	100.0	%				UO_0000187					False	CHEMBL1020500	Inhibition of human recombinant nNOS at 1 uM	B	BAO_0000357	single protein format	Homo sapiens	None	None	None	None	CHEMBL3568	Nitric-oxide synthase, brain	Homo sapiens	SINGLE PROTEIN	CHEMBL1139258	1	Scientific Literature	Bioorg. Med. Chem.	2008	None
CHEMBL482727		0	215.26	0	1.24	I-119	N=C(Nc1cccc(CN)c1)n1cccn1	Ki	'='	2000.0	nM	5.70			UO_0000065	26.47	0.49	4.46	7.15	False	CHEMBL1002712	Inhibition of nNOS assessed as conversion of L-[3H]arginine to L-[3H]citrulline	B	BAO_0000357	single protein format	None	None	None	None	None	CHEMBL3568	Nitric-oxide synthase, brain	Homo sapiens	SINGLE PROTEIN	CHEMBL1150384	1	Scientific Literature	Bioorg. Med. Chem.	2008	None
CHEMBL275066		0	144.18	0	1.87	I-107	c1ccc(-n2ccnc2)cc1	Ki	'='	430000.0	nM		Outside typical range		UO_0000065					False	CHEMBL1002712	Inhibition of nNOS assessed as conversion of L-[3H]arginine to L-[3H]citrulline	B	BAO_0000357	single protein format	None	None	None	None	None	CHEMBL3568	Nitric-oxide synthase, brain	Homo sapiens	SINGLE PROTEIN	CHEMBL1150384	1	Scientific Literature	Bioorg. Med. Chem.	2008	None
CHEMBL482492		0	231.21	0	1.67	I-103	O=C(Cn1ccnc1)c1ccccc1[N+](=O)[O-]	Ki	'='	375000.0	nM		Outside typical range		UO_0000065					False	CHEMBL1002712	Inhibition of nNOS assessed as conversion of L-[3H]arginine to L-[3H]citrulline	B	BAO_0000357	single protein format	None	None	None	None	None	CHEMBL3568	Nitric-oxide synthase, brain	Homo sapiens	SINGLE PROTEIN	CHEMBL1150384	1	Scientific Literature	Bioorg. Med. Chem.	2008	None
CHEMBL162549		0	231.21	0	1.67	I-102	O=C(Cn1ccnc1)c1ccc([N+](=O)[O-])cc1	Ki	'='	105000.0	nM		Outside typical range		UO_0000065					False	CHEMBL1002712	Inhibition of nNOS assessed as conversion of L-[3H]arginine to L-[3H]citrulline	B	BAO_0000357	single protein format	None	None	None	None	None	CHEMBL3568	Nitric-oxide synthase, brain	Homo sapiens	SINGLE PROTEIN	CHEMBL1150384	1	Scientific Literature	Bioorg. Med. Chem.	2008	None
CHEMBL447489		0	225.29	0	1.31	I-97	N[C@@H](CCCCCCc1cnc[nH]1)C(=O)O	Ki	'='	150000.0	nM		Outside typical range		UO_0000065					False	CHEMBL1002712	Inhibition of nNOS assessed as conversion of L-[3H]arginine to L-[3H]citrulline	B	BAO_0000357	single protein format	None	None	None	None	None	CHEMBL3568	Nitric-oxide synthase, brain	Homo sapiens	SINGLE PROTEIN	CHEMBL1150384	1	Scientific Literature	Bioorg. Med. Chem.	2008	None
CHEMBL469269		0	211.26	0	0.92	I-96	N[C@@H](CCCCCc1cnc[nH]1)C(=O)O	Ki	'='	2000.0	nM	5.70			UO_0000065	26.98	0.52	4.78	6.19	False	CHEMBL1002712	Inhibition of nNOS assessed as conversion of L-[3H]arginine to L-[3H]citrulline	B	BAO_0000357	single protein format	None	None	None	None	None	CHEMBL3568	Nitric-oxide synthase, brain	Homo sapiens	SINGLE PROTEIN	CHEMBL1150384	1	Scientific Literature	Bioorg. Med. Chem.	2008	None
CHEMBL505019		0	114.17	0	1.03	I-78	Cc1csc(N)n1	Ki	'='	10000.0	nM	5.00			UO_0000065	43.79	0.98	3.97	12.85	False	CHEMBL1002712	Inhibition of nNOS assessed as conversion of L-[3H]arginine to L-[3H]citrulline	B	BAO_0000357	single protein format	None	None	None	None	None	CHEMBL3568	Nitric-oxide synthase, brain	Homo sapiens	SINGLE PROTEIN	CHEMBL1150384	1	Scientific Literature	Bioorg. Med. Chem.	2008	None
CHEMBL500141		0	225.27	0	2.69	I-36	CCSC(=N)Nc1ccc([N+](=O)[O-])cc1	Ki	'='	660.0	nM	6.18			UO_0000065	27.44	0.56	3.49	7.82	False	CHEMBL1002712	Inhibition of nNOS assessed as conversion of L-[3H]arginine to L-[3H]citrulline	B	BAO_0000357	single protein format	None	None	None	None	None	CHEMBL3568	Nitric-oxide synthase, brain	Homo sapiens	SINGLE PROTEIN	CHEMBL1150384	1	Scientific Literature	Bioorg. Med. Chem.	2008	None
CHEMBL499879		0	222.36	0	3.91	I-31	CCSC(=N)Nc1ccc(C(C)C)cc1	Ki	'='	330.0	nM	6.48			UO_0000065	29.15	0.59	2.57	18.06	False	CHEMBL1002712	Inhibition of nNOS assessed as conversion of L-[3H]arginine to L-[3H]citrulline	B	BAO_0000357	single protein format	None	None	None	None	None	CHEMBL3568	Nitric-oxide synthase, brain	Homo sapiens	SINGLE PROTEIN	CHEMBL1150384	1	Scientific Literature	Bioorg. Med. Chem.	2008	None
CHEMBL1204422		0	494.43	0	-0.70	11	COC(=O)[C@@H](CCC/N=C(/N)N[N+](=O)[O-])NC(=O)[C@H](N)Cc1ccccc1.O=C(O)C(F)(F)F	Ki	'='	400000.0	nM		Outside typical range		UO_0000065					False	CHEMBL752260	Inhibition of Neuronal Nitric oxide synthase enzyme (nNOS)	B	BAO_0000357	single protein format	Bos taurus	None	None	None	None	CHEMBL3568	Nitric-oxide synthase, brain	Homo sapiens	SINGLE PROTEIN	CHEMBL1130132	1	Scientific Literature	J. Med. Chem.	1997	None
CHEMBL1485	ARGININE	4	174.20	0	-1.34	L-Arginine	N=C(N)NCCC[C@H](N)C(=O)O	Km	'='	1600.0	nM				UO_0000065					False	CHEMBL859444	Tested for the inhibition of human neuronal tissue Neuronal nitric oxide synthase	B	BAO_0000357	single protein format	None	None	None	None	None	CHEMBL3568	Nitric-oxide synthase, brain	Homo sapiens	SINGLE PROTEIN	CHEMBL1130474	1	Scientific Literature	Bioorg. Med. Chem. Lett.	1997	None
CHEMBL99163		0	432.48	0	2.25	214	Nc1nc(N)c2c(n1)NCC(COC(=O)CCc1ccc(C(=O)c3ccccc3)cc1)N2	IC50	'='	48000.0	nM	4.32			UO_0000065	9.99	0.18	2.07	2.97	False	CHEMBL751278	Inhibitory activity against human neuronal nitric oxide synthase (NOS-I)	B	BAO_0000357	single protein format	None	None	None	None	None	CHEMBL3568	Nitric-oxide synthase, brain	Homo sapiens	SINGLE PROTEIN	CHEMBL1135494	1	Scientific Literature	J. Med. Chem.	2002	None
CHEMBL197234		0	212.25	0	-1.07	3e	C#CCNC(=N)NCCC[C@H](N)C(=O)O	Inhibition	'='	100.0	%				UO_0000187					False	CHEMBL1020500	Inhibition of human recombinant nNOS at 1 uM	B	BAO_0000357	single protein format	Homo sapiens	None	None	None	None	CHEMBL3568	Nitric-oxide synthase, brain	Homo sapiens	SINGLE PROTEIN	CHEMBL1139258	1	Scientific Literature	Bioorg. Med. Chem.	2008	None
CHEMBL185024		0	126.20	0	1.16	8m	CCC1N=C(N)CC1C	IC50	'='	80.0	nM	7.10			UO_0000065	56.24	1.08	5.94	18.49	False	CHEMBL831677	Inhibitory activity against Neuronal nitric oxide synthase	B	BAO_0000357	single protein format	Homo sapiens	None	None	None	None	CHEMBL3568	Nitric-oxide synthase, brain	Homo sapiens	SINGLE PROTEIN	CHEMBL1137191	1	Scientific Literature	Bioorg. Med. Chem. Lett.	2004	None
CHEMBL594682		0	371.50	0	1.66	2	Cc1cc(N)nc(C[C@@H]2CNC[C@@H]2NCCNCCc2cccc(F)c2)c1	IC50	'>'	10000.0	nM				UO_0000065					False	CHEMBL1767579	Inhibition of nNOS expressed in human 293T cells assessed as nitrite formation after 8 hrs by Griess reaction	B	BAO_0000219	cell-based format	None	None	None	293T	None	CHEMBL3568	Nitric-oxide synthase, brain	Homo sapiens	SINGLE PROTEIN	CHEMBL1764947	1	Scientific Literature	J. Med. Chem.	2011	None
CHEMBL3216496		0	399.39	0	3.69	25	CN(C)CCCn1ccc2ccc(NC(=N)c3cccs3)cc21.Cl.Cl	IC50	'='	2730.0	nM	5.56			UO_0000065	17.04	0.33	1.87	11.95	False	CHEMBL1828302	Inhibition of recombinant human nNOS expressed in baculovirus infected insect Sf9 cells assessed as conversion of [3H]-L-arginine into [3H]-L-citrulline by radiometric method	B	BAO_0000219	cell-based format	Homo sapiens	None	None	Sf9	None	CHEMBL3568	Nitric-oxide synthase, brain	Homo sapiens	SINGLE PROTEIN	CHEMBL1821689	1	Scientific Literature	Bioorg. Med. Chem. Lett.	2011	CHEMBL3308860
CHEMBL3216283		0	441.43	0	3.46	24	Cl.Cl.N=C(Nc1ccc2ccn(CCCN3CCOCC3)c2c1)c1cccs1	IC50	'='	700.0	nM	6.16			UO_0000065	16.70	0.32	2.69	11.03	False	CHEMBL1828302	Inhibition of recombinant human nNOS expressed in baculovirus infected insect Sf9 cells assessed as conversion of [3H]-L-arginine into [3H]-L-citrulline by radiometric method	B	BAO_0000219	cell-based format	Homo sapiens	None	None	Sf9	None	CHEMBL3568	Nitric-oxide synthase, brain	Homo sapiens	SINGLE PROTEIN	CHEMBL1821689	1	Scientific Literature	Bioorg. Med. Chem. Lett.	2011	CHEMBL3308860
CHEMBL302657		0	150.22	0	1.92	20	CCCc1cc(C)cc(N)n1	IC50	'='	90.0	nM	7.05			UO_0000065	46.90	0.87	5.13	18.11	False	CHEMBL750654	Inhibitory activity against neuronal nitric oxide synthase	B	BAO_0000357	single protein format	None	None	None	None	None	CHEMBL3568	Nitric-oxide synthase, brain	Homo sapiens	SINGLE PROTEIN	CHEMBL1133138	1	Scientific Literature	Bioorg. Med. Chem. Lett.	2000	None
CHEMBL360626		0	287.36	0	2.41	1	COc1cc(-c2cccc(N)n2)c(OC)cc1CN(C)C	IC50	'='	810.0	nM	6.09			UO_0000065	21.20	0.40	3.68	10.05	False	CHEMBL833562	Inhibitory activity against neuronal nitric oxide synthase in human	B	BAO_0000357	single protein format	Homo sapiens	None	None	None	None	CHEMBL3568	Nitric-oxide synthase, brain	Homo sapiens	SINGLE PROTEIN	CHEMBL1137188	1	Scientific Literature	Bioorg. Med. Chem. Lett.	2004	None
CHEMBL185600		0	138.21	0	1.61	16	N=C1CCC2CCCCN12	IC50	'>'	50000.0	nM				UO_0000065					False	CHEMBL831677	Inhibitory activity against Neuronal nitric oxide synthase	B	BAO_0000357	single protein format	Homo sapiens	None	None	None	None	CHEMBL3568	Nitric-oxide synthase, brain	Homo sapiens	SINGLE PROTEIN	CHEMBL1137191	1	Scientific Literature	Bioorg. Med. Chem. Lett.	2004	None
CHEMBL1202113		0	494.43	0	-0.91	7	COC(=O)[C@@H](Cc1ccccc1)NC(=O)[C@@H](N)CCC/N=C(\N)N[N+](=O)[O-].O=C(O)C(F)(F)F	Ki	'='	92000.0	nM	4.04			UO_0000065	10.61	0.20	4.95	2.31	False	CHEMBL752260	Inhibition of Neuronal Nitric oxide synthase enzyme (nNOS)	B	BAO_0000357	single protein format	Bos taurus	None	None	None	None	CHEMBL3568	Nitric-oxide synthase, brain	Homo sapiens	SINGLE PROTEIN	CHEMBL1130132	1	Scientific Literature	J. Med. Chem.	1997	None
CHEMBL100761		0	360.42	0	-2.37	11	CN(C(=O)[C@@H](N)CCC/N=C(\N)N[N+](=O)[O-])[C@@H](CCCCN)C(N)=O	Ki	'='	7300.0	nM	5.14			UO_0000065	14.25	0.28	7.51	2.46	False	CHEMBL843812	Binding affinity against bovine brain nNOS (neuronal).	B	BAO_0000221	tissue-based format	Bos taurus	CHEMBL3638188	Brain	None	None	CHEMBL3568	Nitric-oxide synthase, brain	Homo sapiens	SINGLE PROTEIN	CHEMBL1133106	1	Scientific Literature	J. Med. Chem.	2000	None
CHEMBL112246		0	279.34	0	2.12	11	CCOC(=O)N1CCC(Nc2cc(OC)ccn2)CC1	IC50	'='	30000.0	nM	4.52			UO_0000065	16.19	0.31	2.40	7.10	False	CHEMBL1227494	Inhibition of human nNOS	B	BAO_0000357	single protein format	Homo sapiens	None	None	None	None	CHEMBL3568	Nitric-oxide synthase, brain	Homo sapiens	SINGLE PROTEIN	CHEMBL1221218	1	Scientific Literature	Nat. Chem. Biol.	2008	None
CHEMBL1221659		0	280.33	0	1.82	8	Cc1cc(N)nc(CCNC(=O)c2ccc(C#N)cc2)c1	IC50	'='	790.0	nM	6.10			UO_0000065	21.77	0.40	4.28	6.65	False	CHEMBL1227494	Inhibition of human nNOS	B	BAO_0000357	single protein format	Homo sapiens	None	None	None	None	CHEMBL3568	Nitric-oxide synthase, brain	Homo sapiens	SINGLE PROTEIN	CHEMBL1221218	1	Scientific Literature	Nat. Chem. Biol.	2008	None
CHEMBL111683		0	146.19	0	-0.98	3b	NCCCC/N=C(/N)NO	Initial rates	'='	2.0										False	CHEMBL750789	Formation of Nitric Oxide by Nitric Oxide synthase I(% relative to NOHA)	F	BAO_0000019	assay format	None	None	None	None	None	CHEMBL3568	Nitric-oxide synthase, brain	Homo sapiens	SINGLE PROTEIN	CHEMBL1134763	1	Scientific Literature	J. Med. Chem.	2001	None
CHEMBL107251	1400W	0	177.25	0	1.23	Table 1, 5	CC(=N)NCc1cccc(CN)c1	Ki	'='	7300.0	nM	5.14			UO_0000065	28.98	0.54	3.91	8.30	False	CHEMBL958729	Binding affinity nNOS	B	BAO_0000357	single protein format	None	None	None	None	None	CHEMBL3568	Nitric-oxide synthase, brain	Homo sapiens	SINGLE PROTEIN	CHEMBL1157388	1	Scientific Literature	J. Med. Chem.	2008	None
CHEMBL61969		0	186.26	0	2.57	1a	NC1=Nc2ccccc2[C@H]2CCC[C@@H]12	IC50	'='	160.0	nM	6.80			UO_0000065	36.49	0.66	4.23	17.71	False	CHEMBL750244	Inhibition of human neuronal nitric oxide synthase	B	BAO_0000357	single protein format	Homo sapiens	None	None	None	None	CHEMBL3568	Nitric-oxide synthase, brain	Homo sapiens	SINGLE PROTEIN	CHEMBL1137842	1	Scientific Literature	Bioorg. Med. Chem. Lett.	2004	None
CHEMBL1800527		0	284.32	0	2.16	19	COc1ccnc(CCc2nc3ccc(OC)nc3[nH]2)c1	IC50	'='	26302.68	nM	4.58			UO_0000065	16.11	0.30	2.42	6.28	False	CHEMBL1803811	Inhibition of human nNOS assessed as inhibition of [3H]L-arginine to [3H]L-citrulline conversion by scintillation counting	B	BAO_0000357	single protein format	Homo sapiens	None	None	None	None	CHEMBL3568	Nitric-oxide synthase, brain	Homo sapiens	SINGLE PROTEIN	CHEMBL1799930	1	Scientific Literature	Bioorg. Med. Chem. Lett.	2011	None
CHEMBL1800532		0	374.44	0	3.77	24	COc1ccnc(CCc2nc3c(OCCc4ccccc4)ccnc3[nH]2)c1	IC50	'='	13803.84	nM	4.86			UO_0000065	12.98	0.24	1.09	6.66	False	CHEMBL1803811	Inhibition of human nNOS assessed as inhibition of [3H]L-arginine to [3H]L-citrulline conversion by scintillation counting	B	BAO_0000357	single protein format	Homo sapiens	None	None	None	None	CHEMBL3568	Nitric-oxide synthase, brain	Homo sapiens	SINGLE PROTEIN	CHEMBL1799930	1	Scientific Literature	Bioorg. Med. Chem. Lett.	2011	None
CHEMBL1801494		0	393.44	0	4.94	32	O=c1cc(Cn2c(CC3CCCC3)nc3ccccc32)c2ccc(F)c(F)c2[nH]1	Inhibition	'<'	50.0	%				UO_0000187					False	CHEMBL1806049	Inhibition of human nNOS expressed in HEK293 cells assessed as inhibition ionomycin induced nitric oxide production at 10 uM incubated for 24 hrs measured after 18 hrs of ionomycin challenge using 2,3-diaminonaphthalene by fluorescence assay	B	BAO_0000219	cell-based format	Homo sapiens	None	None	HEK293	None	CHEMBL3568	Nitric-oxide synthase, brain	Homo sapiens	SINGLE PROTEIN	CHEMBL1800057	1	Scientific Literature	J. Med. Chem.	2010	CHEMBL3307715
CHEMBL2397629		0	293.37	0	2.84	3b	Nc1ccccc1C1=NN(C(=O)CCc2ccccc2)CC1	Inhibition	'='	7.36	%				UO_0000187					False	CHEMBL2401459	Inhibition of recombinant nNOS (unknown origin) assessed as conversion of L-[3H]-arginine to L-[3H]-citrulline at 1 mM after 30 mins	B	BAO_0000357	single protein format	Homo sapiens	None	None	None	None	CHEMBL3568	Nitric-oxide synthase, brain	Homo sapiens	SINGLE PROTEIN	CHEMBL2396629	1	Scientific Literature	Bioorg. Med. Chem.	2013	None
CHEMBL171327		0	205.23	0	0.10	14	CC(=N)NC[C@@H](F)CC[C@H](N)C(=O)O	IC50	'='	21700.0	nM	4.66			UO_0000065	22.72	0.45	4.56	4.70	False	CHEMBL755899	Inhibition concentration against Neuronal nitric oxide synthase (nNOS) at 10 uM concentration	B	BAO_0000357	single protein format	None	None	None	None	None	CHEMBL3568	Nitric-oxide synthase, brain	Homo sapiens	SINGLE PROTEIN	CHEMBL1148413	1	Scientific Literature	J. Med. Chem.	2004	None
CHEMBL329270		0	136.11	0	0.93	7	Oc1nc2ncccc2o1	IC50						Not Determined						False	CHEMBL751930	Compound was evaluated for in vitro inhibitory activity against Neuronal nitric oxide synthase; ND: Not determined	B	BAO_0000357	single protein format	None	None	None	None	None	CHEMBL3568	Nitric-oxide synthase, brain	Homo sapiens	SINGLE PROTEIN	CHEMBL1129221	1	Scientific Literature	Bioorg. Med. Chem. Lett.	1997	None
CHEMBL420453		0	210.24	0	-0.81	28	CNCC1CNc2nc(N)nc(O)c2N1	IC50	'='	20000.0	nM	4.70			UO_0000065	22.35	0.43	5.51	4.35	False	CHEMBL751278	Inhibitory activity against human neuronal nitric oxide synthase (NOS-I)	B	BAO_0000357	single protein format	None	None	None	None	None	CHEMBL3568	Nitric-oxide synthase, brain	Homo sapiens	SINGLE PROTEIN	CHEMBL1135494	1	Scientific Literature	J. Med. Chem.	2002	None
CHEMBL3216099		0	425.43	0	4.62	12	CN1CCCC1CCn1ccc2cc(NC(=N)c3cccs3)ccc21.Cl.Cl	IC50	'='	70.0	nM	7.16			UO_0000065	20.30	0.39	2.53	16.24	False	CHEMBL1825585	Inhibition of human recombinant nNOS expressed in Sf9 cells assessed as conversion of [3H]-L-arginine to [3H]-L-citrulline by radiometric method	B	BAO_0000219	cell-based format	Homo sapiens	None	None	Sf9	None	CHEMBL3568	Nitric-oxide synthase, brain	Homo sapiens	SINGLE PROTEIN	CHEMBL1821699	1	Scientific Literature	Bioorg. Med. Chem. Lett.	2011	CHEMBL3308860
CHEMBL1766633		0	346.48	0	3.83	3g	Cc1cc(N)nc(CCc2cccc(CCc3cc(C)cc(N)n3)c2)c1	Inhibition						Not Active						False	CHEMBL1767578	Inhibition of nNOS expressed in human 293T cells assessed as nitrite formation at up to 12 uM after 8 hrs by Griess reaction	B	BAO_0000219	cell-based format	None	None	None	293T	None	CHEMBL3568	Nitric-oxide synthase, brain	Homo sapiens	SINGLE PROTEIN	CHEMBL1764947	1	Scientific Literature	J. Med. Chem.	2011	None
CHEMBL553119		0	190.72	0	1.94	8	CCCCC1N=C(N)CC1C.Cl	IC50	'='	850.0	nM	6.07			UO_0000065	39.35	0.75	4.13	15.82	False	CHEMBL750653	Inhibition of cloned (from RNA) human Neuronal nitric oxide synthase	B	BAO_0000357	single protein format	None	None	None	None	None	CHEMBL3568	Nitric-oxide synthase, brain	Homo sapiens	SINGLE PROTEIN	CHEMBL1131100	1	Scientific Literature	J. Med. Chem.	1998	None
CHEMBL21619	2-AMINOPYRIDINE	0	94.12	0	0.66	1	Nc1ccccn1	IC50	'='	4800.0	nM	5.32			UO_0000065	56.51	1.04	4.66	13.67	False	CHEMBL750654	Inhibitory activity against neuronal nitric oxide synthase	B	BAO_0000357	single protein format	None	None	None	None	None	CHEMBL3568	Nitric-oxide synthase, brain	Homo sapiens	SINGLE PROTEIN	CHEMBL1133138	1	Scientific Literature	Bioorg. Med. Chem. Lett.	2000	None
CHEMBL2172192		0	357.44	0	1.59	11	CNc1nn2cc3c(nc2c1S(=O)(=O)c1ccccc1)CCN(C)C3	Activity						Not Active						False	CHEMBL2176478	Binding affinity to nNOS at 1 uM by radioligand displacement assay	B	BAO_0000357	single protein format	None	None	None	None	None	CHEMBL3568	Nitric-oxide synthase, brain	Homo sapiens	SINGLE PROTEIN	CHEMBL2169877	1	Scientific Literature	Bioorg. Med. Chem. Lett.	2012	None
CHEMBL113793		0	124.14	0	0.67	10	COc1ccnc(N)c1	IC50	'='	1000.0	nM	6.00			UO_0000065	48.33	0.91	5.33	12.46	False	CHEMBL751656	In vitro inhibition of human neuronal nitric oxide synthase.	B	BAO_0000357	single protein format	None	None	None	None	None	CHEMBL3568	Nitric-oxide synthase, brain	Homo sapiens	SINGLE PROTEIN	CHEMBL1148283	1	Scientific Literature	J. Med. Chem.	2004	None
CHEMBL1944715		0	398.80	0	4.59	20	O=c1cc(CN(c2cccc(Cl)c2)c2cccnn2)c2ccc(F)c(F)c2[nH]1	IC50	'='	360.0	nM	6.44			UO_0000065	16.16	0.31	1.85	10.41	False	CHEMBL1948399	Inhibition of human nNOS expressed in HEK293 cells assessed as NO production by 2,3-diaminonapthalene-based fluorescence assay	B	BAO_0000219	cell-based format	Homo sapiens	None	None	HEK293	None	CHEMBL3568	Nitric-oxide synthase, brain	Homo sapiens	SINGLE PROTEIN	CHEMBL1944593	1	Scientific Literature	Bioorg. Med. Chem. Lett.	2012	CHEMBL3307715
CHEMBL1944716		0	398.80	0	4.59	21	O=c1cc(CN(c2cccc(Cl)c2)c2ccncn2)c2ccc(F)c(F)c2[nH]1	IC50	'='	150.0	nM	6.82			UO_0000065	17.11	0.33	2.23	11.03	False	CHEMBL1948399	Inhibition of human nNOS expressed in HEK293 cells assessed as NO production by 2,3-diaminonapthalene-based fluorescence assay	B	BAO_0000219	cell-based format	Homo sapiens	None	None	HEK293	None	CHEMBL3568	Nitric-oxide synthase, brain	Homo sapiens	SINGLE PROTEIN	CHEMBL1944593	1	Scientific Literature	Bioorg. Med. Chem. Lett.	2012	CHEMBL3307715
CHEMBL100658		0	324.39	0	2.52	301	CCN(CC)c1nc(N)nc2ncc(-c3ccc(OC)cc3)nc12	IC50	'='	40000.0	nM	4.40			UO_0000065	13.56	0.25	1.88	4.88	False	CHEMBL751278	Inhibitory activity against human neuronal nitric oxide synthase (NOS-I)	B	BAO_0000357	single protein format	None	None	None	None	None	CHEMBL3568	Nitric-oxide synthase, brain	Homo sapiens	SINGLE PROTEIN	CHEMBL1135494	1	Scientific Literature	J. Med. Chem.	2002	None
CHEMBL101107		0	280.25	0	2.32	162	[N-]=[N+]=Nc1ccc(-c2cnc3nc(N)nc(O)c3n2)cc1	IC50	'='	46000.0	nM	4.34			UO_0000065	15.48	0.28	2.02	2.96	False	CHEMBL751278	Inhibitory activity against human neuronal nitric oxide synthase (NOS-I)	B	BAO_0000357	single protein format	None	None	None	None	None	CHEMBL3568	Nitric-oxide synthase, brain	Homo sapiens	SINGLE PROTEIN	CHEMBL1135494	1	Scientific Literature	J. Med. Chem.	2002	None
CHEMBL170864		0	205.23	0	0.10	16	CC(=N)NC[C@@H](F)CC[C@@H](N)C(=O)O	IC50	'='	311000.0	nM		Outside typical range		UO_0000065					False	CHEMBL755899	Inhibition concentration against Neuronal nitric oxide synthase (nNOS) at 10 uM concentration	B	BAO_0000357	single protein format	None	None	None	None	None	CHEMBL3568	Nitric-oxide synthase, brain	Homo sapiens	SINGLE PROTEIN	CHEMBL1148413	1	Scientific Literature	J. Med. Chem.	2004	None
CHEMBL170864		0	205.23	0	0.10	16	CC(=N)NC[C@@H](F)CC[C@@H](N)C(=O)O	Selectivity	'='	7.0										False	CHEMBL755901	Selectivity for Neuronal nitric oxide synthase over inducible nitric oxide synthase	B	BAO_0000357	single protein format	None	None	None	None	None	CHEMBL3568	Nitric-oxide synthase, brain	Homo sapiens	SINGLE PROTEIN	CHEMBL1148413	1	Scientific Literature	J. Med. Chem.	2004	None
CHEMBL58492		0	162.24	0	1.85	38	Cc1cc(N)nc2c1CCCC2	IC50	'='	2400.0	nM	5.62			UO_0000065	34.64	0.64	3.77	14.44	False	CHEMBL750654	Inhibitory activity against neuronal nitric oxide synthase	B	BAO_0000357	single protein format	None	None	None	None	None	CHEMBL3568	Nitric-oxide synthase, brain	Homo sapiens	SINGLE PROTEIN	CHEMBL1133138	1	Scientific Literature	Bioorg. Med. Chem. Lett.	2000	None
CHEMBL3139371		0	295.36	0	3.29	BDBM50449048	Nc1ccc2ccc(CNCCc3cccc(F)c3)cc2n1	Ki	'='	493.0	nM	6.31		349605	UO_0000065	21.35	0.39	3.02	12.38	False	CHEMBL3887712	Inhibition Assay: To test for enzyme inhibition, the hemoglobin capture assay was used to measure nitric oxide production. The assay was performed at 37° C. in HEPES buffer (100 mM, with 10% glycerol, pH 7.4) in the presence of 10 μM L-arginine. Also included were 100 μM NADPH, 0.83 mM CaCl2, approximately 320 units/mL of calmodulin, 10 μM tetrahydrobiopterin, and human oxyhemoglobin (3 μM). For …	B	BAO_0000357	single protein format	Homo sapiens	None	None	None	None	CHEMBL3568	Nitric-oxide synthase, brain	Homo sapiens	SINGLE PROTEIN	CHEMBL3886415	37	BindingDB Database		2015	None
CHEMBL3139679		0	309.39	0	3.33	BDBM50449046	Nc1ccc2ccc(CCNCCc3cccc(F)c3)cc2n1	Ki	'='	318.0	nM	6.50		349606	UO_0000065	21.00	0.39	3.17	12.76	True	CHEMBL3887712	Inhibition Assay: To test for enzyme inhibition, the hemoglobin capture assay was used to measure nitric oxide production. The assay was performed at 37° C. in HEPES buffer (100 mM, with 10% glycerol, pH 7.4) in the presence of 10 μM L-arginine. Also included were 100 μM NADPH, 0.83 mM CaCl2, approximately 320 units/mL of calmodulin, 10 μM tetrahydrobiopterin, and human oxyhemoglobin (3 μM). For …	B	BAO_0000357	single protein format	Homo sapiens	None	None	None	None	CHEMBL3568	Nitric-oxide synthase, brain	Homo sapiens	SINGLE PROTEIN	CHEMBL3886415	37	BindingDB Database		2015	None
CHEMBL1783097		0	113.16	0	-0.33	(R)-14	N=C(N)[C@H]1CCCN1	IC50	'='	14000.0	nM	4.85			UO_0000065	42.89	0.83	5.18	7.84	False	CHEMBL1786328	Inhibition of human recombinant nNOS by microtiter plate assay	B	BAO_0000357	single protein format	Homo sapiens	None	None	None	None	CHEMBL3568	Nitric-oxide synthase, brain	Homo sapiens	SINGLE PROTEIN	CHEMBL1781991	1	Scientific Literature	Bioorg. Med. Chem. Lett.	2011	None
CHEMBL1783098		0	113.16	0	-0.33	(S)-15	N=C(N)[C@@H]1CCCN1	IC50	'>'	100000.0	nM				UO_0000065					False	CHEMBL1786328	Inhibition of human recombinant nNOS by microtiter plate assay	B	BAO_0000357	single protein format	Homo sapiens	None	None	None	None	CHEMBL3568	Nitric-oxide synthase, brain	Homo sapiens	SINGLE PROTEIN	CHEMBL1781991	1	Scientific Literature	Bioorg. Med. Chem. Lett.	2011	None
CHEMBL112247		0	249.31	0	2.11	12	CCOC(=O)N1CCC(Nc2ccccn2)CC1	IC50	'>'	100000.0	nM				UO_0000065					False	CHEMBL751656	In vitro inhibition of human neuronal nitric oxide synthase.	B	BAO_0000357	single protein format	None	None	None	None	None	CHEMBL3568	Nitric-oxide synthase, brain	Homo sapiens	SINGLE PROTEIN	CHEMBL1148283	1	Scientific Literature	J. Med. Chem.	2004	None
CHEMBL1911990		0	400.51	0	2.85	43	CCCN(CCCNCc1ccc2c(c1)OCO2)c1nc(-n2ccnc2)ns1	EC50	'='	2300.0	nM	5.64			UO_0000065	14.08	0.28	2.79	7.29	False	CHEMBL1912863	Inhibition of human nNOS expressed in HEK293 cells assessed as inhibition ionomycin-induced nitric oxide production incubated for 24 hrs measured after 18 hrs of ionomycin challenge by 2,3-diaminonaphthalene assay	B	BAO_0000219	cell-based format	Homo sapiens	None	None	HEK293	None	CHEMBL3568	Nitric-oxide synthase, brain	Homo sapiens	SINGLE PROTEIN	CHEMBL1909611	1	Scientific Literature	Bioorg. Med. Chem. Lett.	2011	CHEMBL3307715
CHEMBL3216770		0	415.39	0	3.03	26	CN(C)CCN1C(=O)CCc2cc(NC(=N)c3cccs3)ccc21.Cl.Cl	IC50	'='	580.0	nM	6.24			UO_0000065	18.21	0.35	3.21	10.49	False	CHEMBL1920781	Inhibition of human recombinant nNOS expressed in baculovirus infected Sf9 cells assessed as conversion of [3H]L-arginine to [3H]L-citrulline preincubated for 15 mins measured after 45 mins by liquid scintillation counting	B	BAO_0000219	cell-based format	Homo sapiens	None	None	Sf9	None	CHEMBL3568	Nitric-oxide synthase, brain	Homo sapiens	SINGLE PROTEIN	CHEMBL1914402	1	Scientific Literature	J. Med. Chem.	2011	CHEMBL3308860
CHEMBL1911995		0	443.53	0	1.53	49	CN(C)C(=O)CN(CCCNCc1ccc2c(c1)OCO2)c1nc(-n2ccnc2)ns1	Inhibition	'<'	50.0	%				UO_0000187					False	CHEMBL1912685	Inhibition of human nNOS expressed in HEK293 cells assessed as inhibition ionomycin-induced nitric oxide production at 100 uM incubated for 24 hrs measured after 18 hrs of ionomycin challenge by 2,3-diaminonaphthalene assay	B	BAO_0000219	cell-based format	Homo sapiens	None	None	HEK293	None	CHEMBL3568	Nitric-oxide synthase, brain	Homo sapiens	SINGLE PROTEIN	CHEMBL1909611	1	Scientific Literature	Bioorg. Med. Chem. Lett.	2011	CHEMBL3307715
CHEMBL543143		0	212.68	0	2.30	62	CC(=N)Nc1ccc(C(C)=O)cc1.Cl	Ki	'='	5600.0	nM	5.25			UO_0000065	29.80	0.55	2.95	9.92	False	CHEMBL752276	Inhibitory activity against human neuronal nitric oxide synthase (nNOS) isoenzyme.	B	BAO_0000357	single protein format	None	None	None	None	None	CHEMBL3568	Nitric-oxide synthase, brain	Homo sapiens	SINGLE PROTEIN	CHEMBL1131040	1	Scientific Literature	J. Med. Chem.	1998	None
CHEMBL98655		0	181.20	0	0.06	189	CNc1nc(O)c2c(n1)NCCN2	IC50	'='	650000.0	nM		Outside typical range		UO_0000065					False	CHEMBL751278	Inhibitory activity against human neuronal nitric oxide synthase (NOS-I)	B	BAO_0000357	single protein format	None	None	None	None	None	CHEMBL3568	Nitric-oxide synthase, brain	Homo sapiens	SINGLE PROTEIN	CHEMBL1135494	1	Scientific Literature	J. Med. Chem.	2002	None
CHEMBL157190		0	251.31	0	-1.21	n=2, m=1, SO2	CC(=N)NCCCS(=O)(=O)C[C@H](N)C(=O)O	IC50	'>'	100000.0	nM				UO_0000065					False	CHEMBL750651	Inhibition of human neuronal Nitric Oxide Synthase	B	BAO_0000357	single protein format	None	None	None	None	None	CHEMBL3568	Nitric-oxide synthase, brain	Homo sapiens	SINGLE PROTEIN	CHEMBL1133154	1	Scientific Literature	Bioorg. Med. Chem. Lett.	2000	None
CHEMBL101062		0	478.56	0	4.89	306	COc1ccc(-c2cnc3nc(N)nc(N(Cc4ccccc4)Cc4ccccc4)c3n2)cc1OC	IC50	'='	2000.0	nM	5.70			UO_0000065	11.91	0.22	0.81	5.74	False	CHEMBL751278	Inhibitory activity against human neuronal nitric oxide synthase (NOS-I)	B	BAO_0000357	single protein format	None	None	None	None	None	CHEMBL3568	Nitric-oxide synthase, brain	Homo sapiens	SINGLE PROTEIN	CHEMBL1135494	1	Scientific Literature	J. Med. Chem.	2002	None
CHEMBL189091		0	233.27	0	1.23	3ad	COc1ccc(N)c(C2=NN(C(C)=O)CC2)c1	Inhibition	'='	38.04	%				UO_0000187					False	CHEMBL2401459	Inhibition of recombinant nNOS (unknown origin) assessed as conversion of L-[3H]-arginine to L-[3H]-citrulline at 1 mM after 30 mins	B	BAO_0000357	single protein format	Homo sapiens	None	None	None	None	CHEMBL3568	Nitric-oxide synthase, brain	Homo sapiens	SINGLE PROTEIN	CHEMBL2396629	1	Scientific Literature	Bioorg. Med. Chem.	2013	None
CHEMBL2397623		0	353.42	0	2.86	3n	COc1cc(N)c(C2=NN(C(=O)CCc3ccccc3)CC2)cc1OC	Inhibition	'='	55.33	%				UO_0000187					False	CHEMBL2401459	Inhibition of recombinant nNOS (unknown origin) assessed as conversion of L-[3H]-arginine to L-[3H]-citrulline at 1 mM after 30 mins	B	BAO_0000357	single protein format	Homo sapiens	None	None	None	None	CHEMBL3568	Nitric-oxide synthase, brain	Homo sapiens	SINGLE PROTEIN	CHEMBL2396629	1	Scientific Literature	Bioorg. Med. Chem.	2013	None
CHEMBL354788		0	249.22	0	2.39	17	NC1=NC(c2ccco2)Nc2c(F)ccc(F)c21	IC50	'='	60.0	nM	7.22			UO_0000065	28.98	0.55	4.83	11.36	False	CHEMBL751653	Inhibitory activity against human neuronal nitric oxide synthase	B	BAO_0000357	single protein format	None	None	None	None	None	CHEMBL3568	Nitric-oxide synthase, brain	Homo sapiens	SINGLE PROTEIN	CHEMBL1136724	1	Scientific Literature	J. Med. Chem.	2003	None
CHEMBL544793		0	388.11	0	1.98	76	Br.Br.N=C(Nc1cccc(CN)c1)c1ccccn1	Ki	'='	330.0	nM	6.48			UO_0000065	28.64	0.52	4.50	8.67	False	CHEMBL752276	Inhibitory activity against human neuronal nitric oxide synthase (nNOS) isoenzyme.	B	BAO_0000357	single protein format	None	None	None	None	None	CHEMBL3568	Nitric-oxide synthase, brain	Homo sapiens	SINGLE PROTEIN	CHEMBL1131040	1	Scientific Literature	J. Med. Chem.	1998	None
CHEMBL101495		0	271.28	0	0.84	PHS no 56	Nc1nc(O)c2c(n1)NCCN2C(=O)c1ccccc1	IC50	'>'	500000.0	nM		Outside typical range		UO_0000065					False	CHEMBL833495	Inhibitory activity against human Nitric oxide synthase-I with 2 uM H4Bip for 30 min	B	BAO_0000357	single protein format	Homo sapiens	None	None	None	None	CHEMBL3568	Nitric-oxide synthase, brain	Homo sapiens	SINGLE PROTEIN	CHEMBL1140327	1	Scientific Literature	J. Med. Chem.	2005	None
CHEMBL183892		0	315.42	0	2.84	8	CCc1cc(-c2cccc(N)n2)c(OC)cc1OCCN(C)C	IC50	'='	58.0	nM	7.24			UO_0000065	22.94	0.43	4.40	11.94	False	CHEMBL833562	Inhibitory activity against neuronal nitric oxide synthase in human	B	BAO_0000357	single protein format	Homo sapiens	None	None	None	None	CHEMBL3568	Nitric-oxide synthase, brain	Homo sapiens	SINGLE PROTEIN	CHEMBL1137188	1	Scientific Literature	Bioorg. Med. Chem. Lett.	2004	None
CHEMBL543886		0	148.64	0	0.77	5	CCC1CN=C(N)C1.Cl	IC50	'='	5460.0	nM	5.26			UO_0000065	46.91	0.90	4.49	13.71	False	CHEMBL750653	Inhibition of cloned (from RNA) human Neuronal nitric oxide synthase	B	BAO_0000357	single protein format	None	None	None	None	None	CHEMBL3568	Nitric-oxide synthase, brain	Homo sapiens	SINGLE PROTEIN	CHEMBL1131100	1	Scientific Literature	J. Med. Chem.	1998	None
CHEMBL542710		0	204.74	0	2.33	9	CCCCCC1N=C(N)CC1C.Cl	IC50	'='	1310.0	nM	5.88			UO_0000065	34.96	0.67	3.55	15.33	False	CHEMBL750653	Inhibition of cloned (from RNA) human Neuronal nitric oxide synthase	B	BAO_0000357	single protein format	None	None	None	None	None	CHEMBL3568	Nitric-oxide synthase, brain	Homo sapiens	SINGLE PROTEIN	CHEMBL1131100	1	Scientific Literature	J. Med. Chem.	1998	None
CHEMBL101885		0	223.19	0	-0.48	32	Nc1nc(O)c2c(n1)NCC1COC(=O)N21	IC50	'='	40000.0	nM	4.40			UO_0000065	19.70	0.38	4.88	3.87	False	CHEMBL751278	Inhibitory activity against human neuronal nitric oxide synthase (NOS-I)	B	BAO_0000357	single protein format	None	None	None	None	None	CHEMBL3568	Nitric-oxide synthase, brain	Homo sapiens	SINGLE PROTEIN	CHEMBL1135494	1	Scientific Literature	J. Med. Chem.	2002	None
CHEMBL340800		0	187.24	0	0.16	NIL	CC(=N)NCCCC[C@@H](N)C(=O)O	IC50	'='	37000.0	nM	4.43			UO_0000065	23.67	0.47	4.27	4.47	False	CHEMBL750651	Inhibition of human neuronal Nitric Oxide Synthase	B	BAO_0000357	single protein format	None	None	None	None	None	CHEMBL3568	Nitric-oxide synthase, brain	Homo sapiens	SINGLE PROTEIN	CHEMBL1133154	1	Scientific Literature	Bioorg. Med. Chem. Lett.	2000	None
CHEMBL185990		0	247.30	0	1.62	3ae	CCC(=O)N1CCC(c2cc(OC)ccc2N)=N1	Inhibition	'='	53.27	%				UO_0000187					False	CHEMBL2401459	Inhibition of recombinant nNOS (unknown origin) assessed as conversion of L-[3H]-arginine to L-[3H]-citrulline at 1 mM after 30 mins	B	BAO_0000357	single protein format	Homo sapiens	None	None	None	None	CHEMBL3568	Nitric-oxide synthase, brain	Homo sapiens	SINGLE PROTEIN	CHEMBL2396629	1	Scientific Literature	Bioorg. Med. Chem.	2013	None
CHEMBL2397626		0	369.42	0	2.47	3q	COc1cc(N)c(C2=NN(C(=O)Cc3ccccc3)CC2)c(OC)c1OC	Inhibition	'='	48.36	%				UO_0000187					False	CHEMBL2401459	Inhibition of recombinant nNOS (unknown origin) assessed as conversion of L-[3H]-arginine to L-[3H]-citrulline at 1 mM after 30 mins	B	BAO_0000357	single protein format	Homo sapiens	None	None	None	None	CHEMBL3568	Nitric-oxide synthase, brain	Homo sapiens	SINGLE PROTEIN	CHEMBL2396629	1	Scientific Literature	Bioorg. Med. Chem.	2013	None
CHEMBL2397625		0	355.39	0	2.54	3p	COc1cc(N)c(C2=NN(C(=O)c3ccccc3)CC2)c(OC)c1OC	Inhibition	'='	62.87	%				UO_0000187					False	CHEMBL2401459	Inhibition of recombinant nNOS (unknown origin) assessed as conversion of L-[3H]-arginine to L-[3H]-citrulline at 1 mM after 30 mins	B	BAO_0000357	single protein format	Homo sapiens	None	None	None	None	CHEMBL3568	Nitric-oxide synthase, brain	Homo sapiens	SINGLE PROTEIN	CHEMBL2396629	1	Scientific Literature	Bioorg. Med. Chem.	2013	None
CHEMBL1801479		0	388.38	0	4.27	17	O=c1cc(Cn2c(-c3cccnc3)nc3ccccc32)c2ccc(F)c(F)c2[nH]1	Inhibition	'<'	50.0	%				UO_0000187					False	CHEMBL1806049	Inhibition of human nNOS expressed in HEK293 cells assessed as inhibition ionomycin induced nitric oxide production at 10 uM incubated for 24 hrs measured after 18 hrs of ionomycin challenge using 2,3-diaminonaphthalene by fluorescence assay	B	BAO_0000219	cell-based format	Homo sapiens	None	None	HEK293	None	CHEMBL3568	Nitric-oxide synthase, brain	Homo sapiens	SINGLE PROTEIN	CHEMBL1800057	1	Scientific Literature	J. Med. Chem.	2010	CHEMBL3307715
CHEMBL553038		0	258.82	0	3.91	34	CCSC(=N)Nc1ccc(C(C)C)cc1.Cl	Ki	'='	330.0	nM	6.48			UO_0000065	29.15	0.59	2.57	18.06	False	CHEMBL880847	Inhibitory activity against human neuronal nitric oxide synthase in brain (nNOS).	B	BAO_0000221	tissue-based format	None	CHEMBL3638188	Brain	None	None	CHEMBL3568	Nitric-oxide synthase, brain	Homo sapiens	SINGLE PROTEIN	CHEMBL1130064	1	Scientific Literature	J. Med. Chem.	1997	None
CHEMBL191242		0	152.24	0	1.55	10a	C[C@@H]1CC(N)=N[C@@H]2CCC[C@H]12	IC50	'='	31.0	nM	7.51			UO_0000065	49.32	0.93	5.96	19.56	False	CHEMBL833057	Inhibitory activity against human Neuronal nitric oxide synthase (nNOS)	B	BAO_0000357	single protein format	Homo sapiens	None	None	None	None	CHEMBL3568	Nitric-oxide synthase, brain	Homo sapiens	SINGLE PROTEIN	CHEMBL1143520	1	Scientific Literature	Bioorg. Med. Chem. Lett.	2005	None
CHEMBL189130		0	273.34	0	2.01	3ai	COc1ccc(N)c(C2=NN(C(=O)C3CCC3)CC2)c1	Inhibition	'='	38.3	%				UO_0000187					False	CHEMBL2401459	Inhibition of recombinant nNOS (unknown origin) assessed as conversion of L-[3H]-arginine to L-[3H]-citrulline at 1 mM after 30 mins	B	BAO_0000357	single protein format	Homo sapiens	None	None	None	None	CHEMBL3568	Nitric-oxide synthase, brain	Homo sapiens	SINGLE PROTEIN	CHEMBL2396629	1	Scientific Literature	Bioorg. Med. Chem.	2013	None
CHEMBL11471	L-NIO	0	173.22	0	-0.23	Entry 6	CC(=N)NCCC[C@H](N)C(=O)O	IC50	'='	9000.0	nM	5.05			UO_0000065	29.13	0.57	5.28	5.09	False	CHEMBL829483	Inhibitory concentration against human neuronal nitric oxide synthase expressed in Sf-9 cells	B	BAO_0000219	cell-based format	Homo sapiens	None	None	Sf-9	None	CHEMBL3568	Nitric-oxide synthase, brain	Homo sapiens	SINGLE PROTEIN	CHEMBL1139597	1	Scientific Literature	Bioorg. Med. Chem. Lett.	2005	None
CHEMBL3951128		0	307.25	0	-0.61	Example 3	C[C@H](CNC(=N)N)SC[C@](C)(N)C(=O)O.Cl.Cl	IC50	'='	86000.0	nM	4.07			UO_0000065	17.35	0.37	4.68	3.25	False	CHEMBL3881544	Inhibition of human neuronal constitutive NOS expressed in Sf9 insect cells assessed as reduction in conversion of L-[2,3-3H]-arginine to L-[2,3-3H]-citrulline incubated for 15 mins by liquid scintillation counting method	B	BAO_0000219	cell-based format	Homo sapiens	None	None	Sf9	None	CHEMBL3568	Nitric-oxide synthase, brain	Homo sapiens	SINGLE PROTEIN	CHEMBL3881523	38	Patent Bioactivity Data		2002	CHEMBL3308860
CHEMBL3953808		0	307.25	0	-0.61	Example 4	C[C@@H](CNC(=N)N)SC[C@](C)(N)C(=O)O.Cl.Cl	IC50	'='	539000.0	nM		Outside typical range		UO_0000065					False	CHEMBL3881544	Inhibition of human neuronal constitutive NOS expressed in Sf9 insect cells assessed as reduction in conversion of L-[2,3-3H]-arginine to L-[2,3-3H]-citrulline incubated for 15 mins by liquid scintillation counting method	B	BAO_0000219	cell-based format	Homo sapiens	None	None	Sf9	None	CHEMBL3568	Nitric-oxide synthase, brain	Homo sapiens	SINGLE PROTEIN	CHEMBL3881523	38	Patent Bioactivity Data		2002	CHEMBL3308860
CHEMBL256147	TILARGININE	3	188.23	0	-1.08	L-NMA	CNC(=N)NCCC[C@H](N)C(=O)O	Ki	'='	840.0	nM	6.08			UO_0000065	32.28	0.64	7.16	5.46	True	CHEMBL752277	Inhibitory constant for the inhibition of human Neuronal nitric oxide synthase	B	BAO_0000357	single protein format	None	None	None	None	None	CHEMBL3568	Nitric-oxide synthase, brain	Homo sapiens	SINGLE PROTEIN	CHEMBL1130474	1	Scientific Literature	Bioorg. Med. Chem. Lett.	1997	None
CHEMBL1944719		0	398.80	0	4.59	24	O=c1cc(CN(c2cncnc2)c2cccc(Cl)c2)c2ccc(F)c(F)c2[nH]1	IC50	'='	1600.0	nM	5.80			UO_0000065	14.53	0.28	1.21	9.37	False	CHEMBL1948399	Inhibition of human nNOS expressed in HEK293 cells assessed as NO production by 2,3-diaminonapthalene-based fluorescence assay	B	BAO_0000219	cell-based format	Homo sapiens	None	None	HEK293	None	CHEMBL3568	Nitric-oxide synthase, brain	Homo sapiens	SINGLE PROTEIN	CHEMBL1944593	1	Scientific Literature	Bioorg. Med. Chem. Lett.	2012	CHEMBL3307715
CHEMBL1911985		0	420.47	0	2.15	36	Cc1cc(C2CCCN2C(=O)CNCc2ccc3c(c2)OCO3)nc(-n2ccnc2)n1	EC50	'='	6600.0	nM	5.18			UO_0000065	12.32	0.23	3.03	5.49	False	CHEMBL1912863	Inhibition of human nNOS expressed in HEK293 cells assessed as inhibition ionomycin-induced nitric oxide production incubated for 24 hrs measured after 18 hrs of ionomycin challenge by 2,3-diaminonaphthalene assay	B	BAO_0000219	cell-based format	Homo sapiens	None	None	HEK293	None	CHEMBL3568	Nitric-oxide synthase, brain	Homo sapiens	SINGLE PROTEIN	CHEMBL1909611	1	Scientific Literature	Bioorg. Med. Chem. Lett.	2011	CHEMBL3307715
CHEMBL1911997		0	416.46	0	1.52	51	O=C(O)CN(CCCNCc1ccc2c(c1)OCO2)c1nc(-n2ccnc2)ns1	EC50	'>'	100000.0	nM				UO_0000065					False	CHEMBL1912863	Inhibition of human nNOS expressed in HEK293 cells assessed as inhibition ionomycin-induced nitric oxide production incubated for 24 hrs measured after 18 hrs of ionomycin challenge by 2,3-diaminonaphthalene assay	B	BAO_0000219	cell-based format	Homo sapiens	None	None	HEK293	None	CHEMBL3568	Nitric-oxide synthase, brain	Homo sapiens	SINGLE PROTEIN	CHEMBL1909611	1	Scientific Literature	Bioorg. Med. Chem. Lett.	2011	CHEMBL3307715
CHEMBL86795	INDAZOLE	0	118.14	0	1.56	page 6181 scheme 1 R8C1	c1ccc2[nH]ncc2c1	IC50	'='	178000.0	nM		Outside typical range		UO_0000065					False	CHEMBL1046069	Inhibition of recombinant NOS1 assessed as citrulline formation	B	BAO_0000357	single protein format	None	None	None	None	None	CHEMBL3568	Nitric-oxide synthase, brain	Homo sapiens	SINGLE PROTEIN	CHEMBL1152545	1	Scientific Literature	Bioorg. Med. Chem.	2009	None
CHEMBL442916		0	244.29	0	-0.96	3i	N=C(NCCC[C@H](N)C(=O)O)N1CCOCC1	Inhibition	'='	0.0	%				UO_0000187					False	CHEMBL1020497	Inhibition of human recombinant nNOS at 100 uM	B	BAO_0000357	single protein format	Homo sapiens	None	None	None	None	CHEMBL3568	Nitric-oxide synthase, brain	Homo sapiens	SINGLE PROTEIN	CHEMBL1139258	1	Scientific Literature	Bioorg. Med. Chem.	2008	None
CHEMBL319722		0	332.84	0	3.14	PHS no 333	CCN(CC)c1nc(N)nc2c1NC(c1ccc(Cl)cc1)CN2	IC50	'='	13970.0	nM	4.86			UO_0000065	14.59	0.29	1.71	6.14	False	CHEMBL833495	Inhibitory activity against human Nitric oxide synthase-I with 2 uM H4Bip for 30 min	B	BAO_0000357	single protein format	Homo sapiens	None	None	None	None	CHEMBL3568	Nitric-oxide synthase, brain	Homo sapiens	SINGLE PROTEIN	CHEMBL1140327	1	Scientific Literature	J. Med. Chem.	2005	None
CHEMBL101879		0	344.85	0	3.28	PHS no 330	Nc1nc2c(c(N3CCCCC3)n1)NC(c1ccc(Cl)cc1)CN2	IC50	'='	10560.0	nM	4.98			UO_0000065	14.43	0.28	1.70	6.29	False	CHEMBL833495	Inhibitory activity against human Nitric oxide synthase-I with 2 uM H4Bip for 30 min	B	BAO_0000357	single protein format	Homo sapiens	None	None	None	None	CHEMBL3568	Nitric-oxide synthase, brain	Homo sapiens	SINGLE PROTEIN	CHEMBL1140327	1	Scientific Literature	J. Med. Chem.	2005	None
CHEMBL541552		0	298.76	0	4.20	40	CCCSC(=N)Nc1ccc(C(F)(F)F)cc1.Cl	Ki	'='	64000.0	nM	4.19			UO_0000065	15.99	0.34	-0.01	11.69	False	CHEMBL880847	Inhibitory activity against human neuronal nitric oxide synthase in brain (nNOS).	B	BAO_0000221	tissue-based format	None	CHEMBL3638188	Brain	None	None	CHEMBL3568	Nitric-oxide synthase, brain	Homo sapiens	SINGLE PROTEIN	CHEMBL1130064	1	Scientific Literature	J. Med. Chem.	1997	None
CHEMBL595903		0	146.19	0	2.13	page 6181 scheme 1 R8C2	CCc1n[nH]c2ccccc12	IC50	'='	310000.0	nM		Outside typical range		UO_0000065					False	CHEMBL1046069	Inhibition of recombinant NOS1 assessed as citrulline formation	B	BAO_0000357	single protein format	None	None	None	None	None	CHEMBL3568	Nitric-oxide synthase, brain	Homo sapiens	SINGLE PROTEIN	CHEMBL1152545	1	Scientific Literature	Bioorg. Med. Chem.	2009	None
CHEMBL40833		0	108.14	0	0.97	7c	Cc1ccnc(N)c1	Activity	'='	21.0	%				UO_0000187					False	CHEMBL1056356	Inhibition of human nNOS assessed as residual activity at 100 uM by Griess assay relative to control	B	BAO_0000357	single protein format	Homo sapiens	None	None	None	None	CHEMBL3568	Nitric-oxide synthase, brain	Homo sapiens	SINGLE PROTEIN	CHEMBL1152488	1	Scientific Literature	Eur. J. Med. Chem.	2009	None
CHEMBL1911996		0	440.49	1	1.15	50	c1cn(-c2nsc(N(CCCNCc3ccc4c(c3)OCO4)Cc3nnn[nH]3)n2)cn1	EC50	'>'	100000.0	nM				UO_0000065					False	CHEMBL1912863	Inhibition of human nNOS expressed in HEK293 cells assessed as inhibition ionomycin-induced nitric oxide production incubated for 24 hrs measured after 18 hrs of ionomycin challenge by 2,3-diaminonaphthalene assay	B	BAO_0000219	cell-based format	Homo sapiens	None	None	HEK293	None	CHEMBL3568	Nitric-oxide synthase, brain	Homo sapiens	SINGLE PROTEIN	CHEMBL1909611	1	Scientific Literature	Bioorg. Med. Chem. Lett.	2011	CHEMBL3307715
CHEMBL596341		0	287.03	0	1.75	page 6181 scheme 1 R9C4	O=[N+]([O-])c1ccc2c(c1)c(Br)nn2[N+](=O)[O-]	IC50	'='	275000.0	nM		Outside typical range		UO_0000065					False	CHEMBL1046069	Inhibition of recombinant NOS1 assessed as citrulline formation	B	BAO_0000357	single protein format	None	None	None	None	None	CHEMBL3568	Nitric-oxide synthase, brain	Homo sapiens	SINGLE PROTEIN	CHEMBL1152545	1	Scientific Literature	Bioorg. Med. Chem.	2009	None
CHEMBL191675		0	166.27	0	1.94	8a	C[C@@H]1CC(N)=N[C@@H]2CCCC[C@H]12	IC50	'='	53.0	nM	7.28			UO_0000065	43.76	0.83	5.34	18.96	False	CHEMBL833057	Inhibitory activity against human Neuronal nitric oxide synthase (nNOS)	B	BAO_0000357	single protein format	Homo sapiens	None	None	None	None	CHEMBL3568	Nitric-oxide synthase, brain	Homo sapiens	SINGLE PROTEIN	CHEMBL1143520	1	Scientific Literature	Bioorg. Med. Chem. Lett.	2005	None
CHEMBL269058		0	98.15	0	0.74	1	N=C1CCCCN1	IC50	'='	240.0	nM	6.62			UO_0000065	67.45	1.29	5.88	18.45	False	CHEMBL833057	Inhibitory activity against human Neuronal nitric oxide synthase (nNOS)	B	BAO_0000357	single protein format	Homo sapiens	None	None	None	None	CHEMBL3568	Nitric-oxide synthase, brain	Homo sapiens	SINGLE PROTEIN	CHEMBL1143520	1	Scientific Literature	Bioorg. Med. Chem. Lett.	2005	None
CHEMBL192033		0	160.22	0	2.18	4	CC1CC(N)=Nc2ccccc21	IC50	'='	240.0	nM	6.62			UO_0000065	41.32	0.75	4.44	17.25	False	CHEMBL833057	Inhibitory activity against human Neuronal nitric oxide synthase (nNOS)	B	BAO_0000357	single protein format	Homo sapiens	None	None	None	None	CHEMBL3568	Nitric-oxide synthase, brain	Homo sapiens	SINGLE PROTEIN	CHEMBL1143520	1	Scientific Literature	Bioorg. Med. Chem. Lett.	2005	None
CHEMBL193967		0	275.42	0	1.57	Entry 4	CSC(=N)NCC[C@H](C)[C@H](N)C(=O)OC(C)(C)C	IC50	'='	3500.0	nM	5.46			UO_0000065	19.81	0.41	3.89	6.19	False	CHEMBL829483	Inhibitory concentration against human neuronal nitric oxide synthase expressed in Sf-9 cells	B	BAO_0000219	cell-based format	Homo sapiens	None	None	Sf-9	None	CHEMBL3568	Nitric-oxide synthase, brain	Homo sapiens	SINGLE PROTEIN	CHEMBL1139597	1	Scientific Literature	Bioorg. Med. Chem. Lett.	2005	None
CHEMBL227937		0	247.30	1	-2.05	2	N=C(NCCC[C@H](N)CNCCN)N[N+](=O)[O-]	Ki	'='	0.15	nM	9.82			UO_0000065	39.72	0.79	11.87	6.33	False	CHEMBL1011817	Inhibition of nNOS	B	BAO_0000357	single protein format	None	None	None	None	None	CHEMBL3568	Nitric-oxide synthase, brain	Homo sapiens	SINGLE PROTEIN	CHEMBL1153394	1	Scientific Literature	J. Med. Chem.	2009	None
CHEMBL1909664		0	386.44	0	1.71	28	CN(CCCNC(=O)c1ccc2c(c1)OCO2)c1nc(-n2ccnc2)ns1	Inhibition	'<'	50.0	%				UO_0000187					False	CHEMBL1912685	Inhibition of human nNOS expressed in HEK293 cells assessed as inhibition ionomycin-induced nitric oxide production at 100 uM incubated for 24 hrs measured after 18 hrs of ionomycin challenge by 2,3-diaminonaphthalene assay	B	BAO_0000219	cell-based format	Homo sapiens	None	None	HEK293	None	CHEMBL3568	Nitric-oxide synthase, brain	Homo sapiens	SINGLE PROTEIN	CHEMBL1909611	1	Scientific Literature	Bioorg. Med. Chem. Lett.	2011	CHEMBL3307715
CHEMBL553952		0	346.81	0	4.99	43	Cl.N=C(Nc1ccc(C(F)(F)F)cc1)SCc1ccccc1	Inhibition	'='	11.0	%				UO_0000187					False	CHEMBL752273	Percent inhibition of human Neuronal nitric oxide synthase in brain (nNOS) at a concentration of 25 uM	B	BAO_0000221	tissue-based format	None	CHEMBL3638188	Brain	None	None	CHEMBL3568	Nitric-oxide synthase, brain	Homo sapiens	SINGLE PROTEIN	CHEMBL1130064	1	Scientific Literature	J. Med. Chem.	1997	None
CHEMBL503085		0	210.30	0	2.79	I-21	CCSC(=N)Nc1cccc(OC)c1	Ki	'='	560.0	nM	6.25			UO_0000065	29.73	0.61	3.46	13.86	False	CHEMBL1002712	Inhibition of nNOS assessed as conversion of L-[3H]arginine to L-[3H]citrulline	B	BAO_0000357	single protein format	None	None	None	None	None	CHEMBL3568	Nitric-oxide synthase, brain	Homo sapiens	SINGLE PROTEIN	CHEMBL1150384	1	Scientific Literature	Bioorg. Med. Chem.	2008	None
CHEMBL3216551		0	393.32	0	3.52	8.HCl	CN1CC=C(c2c[nH]c3ccc(NC(=N)c4ccco4)cc23)CC1.Cl.Cl	IC50	'='	550.0	nM	6.26			UO_0000065	19.54	0.36	2.74	8.87	False	CHEMBL1960196	Inhibition of human nNOS expressed in baculovirus infected insect Sf9 cells assessed as conversion of [3H]-L-arginine to [3H]-L-citrulline	B	BAO_0000219	cell-based format	Homo sapiens	None	None	Sf9	None	CHEMBL3568	Nitric-oxide synthase, brain	Homo sapiens	SINGLE PROTEIN	CHEMBL1955728	1	Scientific Literature	Bioorg. Med. Chem. Lett.	2012	CHEMBL3308860
CHEMBL492105		0	429.88	1	5.78	46	Cc1ncsc1C(=O)N(Cc1cncc2c(F)c(F)ccc12)c1cccc(Cl)c1	Inhibition	'<'	50.0	%				UO_0000187					False	CHEMBL1003682	Inhibition of human nNOS expressed in HEK293 cells assessed as NO production at 10 uM by transient transfection assay relative to BBS-4	B	BAO_0000219	cell-based format	Homo sapiens	None	None	HEK293	None	CHEMBL3568	Nitric-oxide synthase, brain	Homo sapiens	SINGLE PROTEIN	CHEMBL1138485	1	Scientific Literature	J. Med. Chem.	2009	CHEMBL3307715
CHEMBL3216544		0	429.42	0	3.42	41	CN(C)CCCN1C(=O)CCc2cc(NC(=N)c3cccs3)ccc21.Cl.Cl	IC50	'='	1140.0	nM	5.94			UO_0000065	16.67	0.32	2.52	10.00	False	CHEMBL1920781	Inhibition of human recombinant nNOS expressed in baculovirus infected Sf9 cells assessed as conversion of [3H]L-arginine to [3H]L-citrulline preincubated for 15 mins measured after 45 mins by liquid scintillation counting	B	BAO_0000219	cell-based format	Homo sapiens	None	None	Sf9	None	CHEMBL3568	Nitric-oxide synthase, brain	Homo sapiens	SINGLE PROTEIN	CHEMBL1914402	1	Scientific Literature	J. Med. Chem.	2011	CHEMBL3308860
CHEMBL293022		0	122.17	0	1.28	8	Cc1cnc(N)cc1C	IC50	'='	340.0	nM	6.47			UO_0000065	52.95	0.98	5.19	16.62	False	CHEMBL750654	Inhibitory activity against neuronal nitric oxide synthase	B	BAO_0000357	single protein format	None	None	None	None	None	CHEMBL3568	Nitric-oxide synthase, brain	Homo sapiens	SINGLE PROTEIN	CHEMBL1133138	1	Scientific Literature	Bioorg. Med. Chem. Lett.	2000	None
CHEMBL1944888		0	411.84	1	5.50	34	Cc1cccnc1N(Cc1cc(=O)[nH]c2c(F)c(F)ccc12)c1cccc(Cl)c1	IC50						Not Determined						False	CHEMBL1948399	Inhibition of human nNOS expressed in HEK293 cells assessed as NO production by 2,3-diaminonapthalene-based fluorescence assay	B	BAO_0000219	cell-based format	Homo sapiens	None	None	HEK293	None	CHEMBL3568	Nitric-oxide synthase, brain	Homo sapiens	SINGLE PROTEIN	CHEMBL1944593	1	Scientific Literature	Bioorg. Med. Chem. Lett.	2012	CHEMBL3307715
CHEMBL3216112		0	441.47	0	4.42	(R)-35	CN1CCC[C@@H]1CCN1CCCc2cc(NC(=N)c3cccs3)ccc21.Cl.Cl	IC50	'='	130.0	nM	6.89			UO_0000065	18.68	0.36	2.47	16.26	False	CHEMBL1920781	Inhibition of human recombinant nNOS expressed in baculovirus infected Sf9 cells assessed as conversion of [3H]L-arginine to [3H]L-citrulline preincubated for 15 mins measured after 45 mins by liquid scintillation counting	B	BAO_0000219	cell-based format	Homo sapiens	None	None	Sf9	None	CHEMBL3568	Nitric-oxide synthase, brain	Homo sapiens	SINGLE PROTEIN	CHEMBL1914402	1	Scientific Literature	J. Med. Chem.	2011	CHEMBL3308860
CHEMBL542912		0	231.09	0	1.80	61	Br.CC(=N)Nc1ccc(O)cc1	Ki	'>'	50000.0	nM				UO_0000065					False	CHEMBL752276	Inhibitory activity against human neuronal nitric oxide synthase (nNOS) isoenzyme.	B	BAO_0000357	single protein format	None	None	None	None	None	CHEMBL3568	Nitric-oxide synthase, brain	Homo sapiens	SINGLE PROTEIN	CHEMBL1131040	1	Scientific Literature	J. Med. Chem.	1998	None
CHEMBL99612		0	245.27	0	1.44	342	Nc1nc(O)c2nc(-c3cccs3)cnc2n1	IC50	'='	29000.0	nM	4.54			UO_0000065	18.50	0.36	3.10	4.64	False	CHEMBL751278	Inhibitory activity against human neuronal nitric oxide synthase (NOS-I)	B	BAO_0000357	single protein format	None	None	None	None	None	CHEMBL3568	Nitric-oxide synthase, brain	Homo sapiens	SINGLE PROTEIN	CHEMBL1135494	1	Scientific Literature	J. Med. Chem.	2002	None
CHEMBL319369		0	404.31	0	2.12	215	Nc1nc(N)c2nc(COC(=O)c3ccc(C4(C(F)(F)F)N=N4)cc3)cnc2n1	IC50	'='	140000.0	nM		Outside typical range		UO_0000065					False	CHEMBL751278	Inhibitory activity against human neuronal nitric oxide synthase (NOS-I)	B	BAO_0000357	single protein format	None	None	None	None	None	CHEMBL3568	Nitric-oxide synthase, brain	Homo sapiens	SINGLE PROTEIN	CHEMBL1135494	1	Scientific Literature	J. Med. Chem.	2002	None
CHEMBL86810		0	338.50	0	3.15	3d	CC(C)CN1CCN(CCc2ccc(-c3cccc(N)n3)cc2)CC1	IC50	'='	350.0	nM	6.46			UO_0000065	19.07	0.35	3.31	14.22	False	CHEMBL751279	Inhibitory activity against human neuronal nitric oxide synthase (nNOS)	B	BAO_0000357	single protein format	None	None	None	None	None	CHEMBL3568	Nitric-oxide synthase, brain	Homo sapiens	SINGLE PROTEIN	CHEMBL1131962	1	Scientific Literature	Bioorg. Med. Chem. Lett.	1999	None
CHEMBL541090		0	134.61	0	0.38	3	CC1CN=C(N)C1.Cl	IC50	'='	4700.0	nM	5.33			UO_0000065	54.28	1.04	4.95	13.88	False	CHEMBL750653	Inhibition of cloned (from RNA) human Neuronal nitric oxide synthase	B	BAO_0000357	single protein format	None	None	None	None	None	CHEMBL3568	Nitric-oxide synthase, brain	Homo sapiens	SINGLE PROTEIN	CHEMBL1131100	1	Scientific Literature	J. Med. Chem.	1998	None
CHEMBL1944712		0	397.81	1	5.19	17	O=c1cc(CN(c2cccc(Cl)c2)c2ccccn2)c2ccc(F)c(F)c2[nH]1	IC50	'='	170.0	nM	6.77			UO_0000065	17.02	0.33	1.58	13.82	False	CHEMBL1948399	Inhibition of human nNOS expressed in HEK293 cells assessed as NO production by 2,3-diaminonapthalene-based fluorescence assay	B	BAO_0000219	cell-based format	Homo sapiens	None	None	HEK293	None	CHEMBL3568	Nitric-oxide synthase, brain	Homo sapiens	SINGLE PROTEIN	CHEMBL1944593	1	Scientific Literature	Bioorg. Med. Chem. Lett.	2012	CHEMBL3307715
CHEMBL1944724		0	396.37	0	3.94	29	O=c1cc(CN(Cc2ccccc2F)c2cnccn2)c2ccc(F)c(F)c2[nH]1	IC50	'='	64.0	nM	7.19			UO_0000065	18.15	0.34	3.25	11.63	False	CHEMBL1948399	Inhibition of human nNOS expressed in HEK293 cells assessed as NO production by 2,3-diaminonapthalene-based fluorescence assay	B	BAO_0000219	cell-based format	Homo sapiens	None	None	HEK293	None	CHEMBL3568	Nitric-oxide synthase, brain	Homo sapiens	SINGLE PROTEIN	CHEMBL1944593	1	Scientific Literature	Bioorg. Med. Chem. Lett.	2012	CHEMBL3307715
CHEMBL2448330		0	246.94	None	None	1a	Cl.Cl.NC(N)=NCCC[C@H](N)B(O)O	IC50	'='	50000.0	nM	4.30			UO_0000065	24.72	None	None	None	False	CHEMBL754813	Compound was tested for inhibitory activity against neuronal nitric oxide synthase	B	BAO_0000357	single protein format	None	None	None	None	None	CHEMBL3568	Nitric-oxide synthase, brain	Homo sapiens	SINGLE PROTEIN	CHEMBL1130584	1	Scientific Literature	Bioorg. Med. Chem. Lett.	1998	None
CHEMBL593105		0	208.13	0	0.98	page 6181 scheme 1 R1C2	O=[N+]([O-])c1cccc2cn([N+](=O)[O-])nc12	IC50	'='	620.0	nM	6.21			UO_0000065	29.83	0.57	5.23	5.96	False	CHEMBL1046067	Inhibition of NOS1	B	BAO_0000357	single protein format	None	None	None	None	None	CHEMBL3568	Nitric-oxide synthase, brain	Homo sapiens	SINGLE PROTEIN	CHEMBL1152545	1	Scientific Literature	Bioorg. Med. Chem.	2009	None
CHEMBL247365		0	197.03	0	2.33	page 6181 scheme 1 R6C3	Brc1ccc2cn[nH]c2c1	IC50	'='	4300.0	nM	5.37			UO_0000065	27.24	0.73	3.04	18.71	False	CHEMBL1046067	Inhibition of NOS1	B	BAO_0000357	single protein format	None	None	None	None	None	CHEMBL3568	Nitric-oxide synthase, brain	Homo sapiens	SINGLE PROTEIN	CHEMBL1152545	1	Scientific Literature	Bioorg. Med. Chem.	2009	None
CHEMBL113438		0	168.28	0	2.48	3	CCCC1CCCCC/C(N)=N\1	IC50	'='	240.0	nM	6.62			UO_0000065	39.34	0.75	4.14	17.25	False	CHEMBL751656	In vitro inhibition of human neuronal nitric oxide synthase.	B	BAO_0000357	single protein format	None	None	None	None	None	CHEMBL3568	Nitric-oxide synthase, brain	Homo sapiens	SINGLE PROTEIN	CHEMBL1148283	1	Scientific Literature	J. Med. Chem.	2004	None
CHEMBL402134		0	235.25	0	0.22	3	CC(=O)C1=Nc2c(nc(N)[nH]c2=O)NC1(C)C	Activity						Not Active						False	CHEMBL934141	Activity of tetrahydrobiopterin free nNOS expressed in Escherichia coli at 1 to 100 uM	B	BAO_0000019	assay format	None	None	None	None	None	CHEMBL3568	Nitric-oxide synthase, brain	Homo sapiens	SINGLE PROTEIN	CHEMBL1143118	1	Scientific Literature	Bioorg. Med. Chem. Lett.	2008	None
CHEMBL319405		0	268.70	0	1.54	2a	O=c1oc2ccc(Cl)cc2n1CN1CCOCC1	IC50	'='	5600.0	nM	5.25			UO_0000065	19.55	0.40	3.71	11.03	False	CHEMBL751929	Inhibitory activity against Neuronal nitric oxide synthase	B	BAO_0000357	single protein format	None	None	None	None	None	CHEMBL3568	Nitric-oxide synthase, brain	Homo sapiens	SINGLE PROTEIN	CHEMBL1129221	1	Scientific Literature	Bioorg. Med. Chem. Lett.	1997	None
CHEMBL552936		0	224.74	0	1.99	16	CC1CC(N)=NC1Cc1ccccc1.Cl	IC50	'='	8290.0	nM	5.08			UO_0000065	26.99	0.50	3.09	13.24	False	CHEMBL750653	Inhibition of cloned (from RNA) human Neuronal nitric oxide synthase	B	BAO_0000357	single protein format	None	None	None	None	None	CHEMBL3568	Nitric-oxide synthase, brain	Homo sapiens	SINGLE PROTEIN	CHEMBL1131100	1	Scientific Literature	J. Med. Chem.	1998	None
CHEMBL243978		0	374.36	0	3.98	2c	c1cn(-c2ccc(Oc3nccc(Oc4ccc5c(c4)OCO5)n3)cc2)cn1	Activity						Not Active						False	CHEMBL887583	Inhibition of bNOS	B	BAO_0000357	single protein format	None	None	None	None	None	CHEMBL3568	Nitric-oxide synthase, brain	Homo sapiens	SINGLE PROTEIN	CHEMBL1144632	1	Scientific Literature	Bioorg. Med. Chem. Lett.	2007	None
CHEMBL320444		0	284.77	0	2.25	2b	O=c1oc2ccc(Cl)cc2n1CN1CCSCC1	IC50	'='	4400.0	nM	5.36			UO_0000065	18.81	0.41	3.11	13.96	False	CHEMBL751929	Inhibitory activity against Neuronal nitric oxide synthase	B	BAO_0000357	single protein format	None	None	None	None	None	CHEMBL3568	Nitric-oxide synthase, brain	Homo sapiens	SINGLE PROTEIN	CHEMBL1129221	1	Scientific Literature	Bioorg. Med. Chem. Lett.	1997	None
CHEMBL4084484		0	365.44	0	4.27	13	Cc1cc(N)nc(CCc2cc(CCCN(C)C)cc(C(F)(F)F)c2)c1	Ki						Not Determined						False	CHEMBL4032161	Inhibition of human neuronal NOS expressed in Escherichia coli using L-arginine as substrate assessed as reduction in NO production by measuring oxidation of oxyHb to metHb measured for 6 mins by hemoglobin- NO capture assay	B	BAO_0000019	assay format	Homo sapiens	None	None	None	None	CHEMBL3568	Nitric-oxide synthase, brain	Homo sapiens	SINGLE PROTEIN	CHEMBL4028887	1	Scientific Literature	J Med Chem	2017	None
CHEMBL157074		0	203.24	0	-0.61	n=2, m=1, O	CC(=N)NCCCOC[C@H](N)C(=O)O	IC50	'>'	100000.0	nM				UO_0000065					False	CHEMBL750651	Inhibition of human neuronal Nitric Oxide Synthase	B	BAO_0000357	single protein format	None	None	None	None	None	CHEMBL3568	Nitric-oxide synthase, brain	Homo sapiens	SINGLE PROTEIN	CHEMBL1133154	1	Scientific Literature	Bioorg. Med. Chem. Lett.	2000	None
CHEMBL463939		0	212.27	0	1.89	15	Cc1cc(N)nc(CC(C)OCCF)c1	IC50						Not Determined						False	CHEMBL964274	Inhibition of human recombinant nNOS using 1 mM NADH and 2 uM L-arginine after 30 mins	B	BAO_0000357	single protein format	Homo sapiens	None	None	None	None	CHEMBL3568	Nitric-oxide synthase, brain	Homo sapiens	SINGLE PROTEIN	CHEMBL1153433	1	Scientific Literature	J. Med. Chem.	2009	None
CHEMBL3216994		0	455.50	0	4.81	(+/-)-20	CN1CCCC1CCN1CCCCc2cc(NC(=N)c3cccs3)ccc21.Cl.Cl	IC50	'='	1860.0	nM	5.73			UO_0000065	14.98	0.29	0.92	13.53	False	CHEMBL2014225	Inhibition of human recombinant nNOS expressed in baculovirus infected insect sf9 cells assessed as conversion of [3H]-L-arginine into [3H]-L-citrulline by radiometric method	B	BAO_0000219	cell-based format	Homo sapiens	None	None	Sf9	None	CHEMBL3568	Nitric-oxide synthase, brain	Homo sapiens	SINGLE PROTEIN	CHEMBL2010665	1	Scientific Literature	Bioorg. Med. Chem. Lett.	2012	CHEMBL3308860
CHEMBL61430		0	122.17	0	1.28	7	Cc1cnc(N)c(C)c1	IC50	'='	2000.0	nM	5.70			UO_0000065	46.65	0.86	4.42	14.65	False	CHEMBL750654	Inhibitory activity against neuronal nitric oxide synthase	B	BAO_0000357	single protein format	None	None	None	None	None	CHEMBL3568	Nitric-oxide synthase, brain	Homo sapiens	SINGLE PROTEIN	CHEMBL1133138	1	Scientific Literature	Bioorg. Med. Chem. Lett.	2000	None
CHEMBL416103		0	327.22	0	-0.99	1	C/C(N)=N/CCCC[C@H](N)C(=O)Nc1nn[nH]n1.Cl.Cl	IC50	'>'	1850000.0	nM		Outside typical range		UO_0000065					False	CHEMBL752266	The concentration required for inhibition of Human Neuronal nitric oxide synthase (nNOS)	B	BAO_0000357	single protein format	None	None	None	None	None	CHEMBL3568	Nitric-oxide synthase, brain	Homo sapiens	SINGLE PROTEIN	CHEMBL1135576	1	Scientific Literature	J. Med. Chem.	2002	None
CHEMBL538001		0	328.61	0	3.05	20	CSC(=N)Nc1ccc(Cl)cc1.I	Ki	'='	570.0	nM	6.24			UO_0000065	31.11	0.71	3.19	17.40	False	CHEMBL880847	Inhibitory activity against human neuronal nitric oxide synthase in brain (nNOS).	B	BAO_0000221	tissue-based format	None	CHEMBL3638188	Brain	None	None	CHEMBL3568	Nitric-oxide synthase, brain	Homo sapiens	SINGLE PROTEIN	CHEMBL1130064	1	Scientific Literature	J. Med. Chem.	1997	None
CHEMBL392184		0	152.58	0	2.22	page 6181 scheme 1 R5C3	Clc1ccc2cn[nH]c2c1	IC50	'='	22000.0	nM	4.66			UO_0000065	30.53	0.64	2.44	16.24	False	CHEMBL1046067	Inhibition of NOS1	B	BAO_0000357	single protein format	None	None	None	None	None	CHEMBL3568	Nitric-oxide synthase, brain	Homo sapiens	SINGLE PROTEIN	CHEMBL1152545	1	Scientific Literature	Bioorg. Med. Chem.	2009	None
CHEMBL98001		0	196.21	0	-1.07	27	NCC1CNc2nc(N)nc(O)c2N1	IC50	'='	32000.0	nM	4.50			UO_0000065	22.91	0.44	5.56	3.68	False	CHEMBL751278	Inhibitory activity against human neuronal nitric oxide synthase (NOS-I)	B	BAO_0000357	single protein format	None	None	None	None	None	CHEMBL3568	Nitric-oxide synthase, brain	Homo sapiens	SINGLE PROTEIN	CHEMBL1135494	1	Scientific Literature	J. Med. Chem.	2002	None
CHEMBL1944713		0	397.81	1	5.19	18	O=c1cc(CN(c2cccnc2)c2cccc(Cl)c2)c2ccc(F)c(F)c2[nH]1	IC50	'='	370.0	nM	6.43			UO_0000065	16.17	0.31	1.24	13.13	False	CHEMBL1948399	Inhibition of human nNOS expressed in HEK293 cells assessed as NO production by 2,3-diaminonapthalene-based fluorescence assay	B	BAO_0000219	cell-based format	Homo sapiens	None	None	HEK293	None	CHEMBL3568	Nitric-oxide synthase, brain	Homo sapiens	SINGLE PROTEIN	CHEMBL1944593	1	Scientific Literature	Bioorg. Med. Chem. Lett.	2012	CHEMBL3307715
CHEMBL1944889		0	441.87	0	4.65	35	CN(C)c1nccc(N(Cc2cc(=O)[nH]c3c(F)c(F)ccc23)c2cccc(Cl)c2)n1	IC50						Not Determined						False	CHEMBL1948399	Inhibition of human nNOS expressed in HEK293 cells assessed as NO production by 2,3-diaminonapthalene-based fluorescence assay	B	BAO_0000219	cell-based format	Homo sapiens	None	None	HEK293	None	CHEMBL3568	Nitric-oxide synthase, brain	Homo sapiens	SINGLE PROTEIN	CHEMBL1944593	1	Scientific Literature	Bioorg. Med. Chem. Lett.	2012	CHEMBL3307715
CHEMBL184355		0	301.39	0	2.45	3	COc1cc(-c2cccc(N)n2)c(OC)cc1CCN(C)C	IC50	'='	235.0	nM	6.63			UO_0000065	21.99	0.41	4.18	10.94	False	CHEMBL833562	Inhibitory activity against neuronal nitric oxide synthase in human	B	BAO_0000357	single protein format	Homo sapiens	None	None	None	None	CHEMBL3568	Nitric-oxide synthase, brain	Homo sapiens	SINGLE PROTEIN	CHEMBL1137188	1	Scientific Literature	Bioorg. Med. Chem. Lett.	2004	None
CHEMBL364999		0	144.24	0	0.87	37	CC1CSCCC(N)=N1	IC50	'='	1800.0	nM	5.75			UO_0000065	39.83	0.87	4.87	14.97	False	CHEMBL831638	Inhibitory concentration against Neuronal nitric oxide synthase	B	BAO_0000357	single protein format	Homo sapiens	None	None	None	None	CHEMBL3568	Nitric-oxide synthase, brain	Homo sapiens	SINGLE PROTEIN	CHEMBL1138708	1	Scientific Literature	Bioorg. Med. Chem. Lett.	2004	None
CHEMBL188073		0	144.24	0	0.73	38	CC1CSCCN=C1N	IC50	'>'	50000.0	nM				UO_0000065					False	CHEMBL831638	Inhibitory concentration against Neuronal nitric oxide synthase	B	BAO_0000357	single protein format	Homo sapiens	None	None	None	None	CHEMBL3568	Nitric-oxide synthase, brain	Homo sapiens	SINGLE PROTEIN	CHEMBL1138708	1	Scientific Literature	Bioorg. Med. Chem. Lett.	2004	None
CHEMBL361722		0	160.24	0	-0.16	40	NC1=NC(CO)CSCC1	IC50	'='	2700.0	nM	5.57			UO_0000065	34.75	0.76	5.73	9.50	False	CHEMBL831638	Inhibitory concentration against Neuronal nitric oxide synthase	B	BAO_0000357	single protein format	Homo sapiens	None	None	None	None	CHEMBL3568	Nitric-oxide synthase, brain	Homo sapiens	SINGLE PROTEIN	CHEMBL1138708	1	Scientific Literature	Bioorg. Med. Chem. Lett.	2004	None
CHEMBL349071		0	204.25	0	2.66	13a	NC1=Nc2ccccc2[C@H]2CCC[C@@]12F	IC50	'='	100.0	nM	7.00			UO_0000065	34.27	0.64	4.34	18.24	False	CHEMBL750244	Inhibition of human neuronal nitric oxide synthase	B	BAO_0000357	single protein format	Homo sapiens	None	None	None	None	CHEMBL3568	Nitric-oxide synthase, brain	Homo sapiens	SINGLE PROTEIN	CHEMBL1137842	1	Scientific Literature	Bioorg. Med. Chem. Lett.	2004	None
CHEMBL1801485		0	353.37	0	4.16	23	CCCc1nc2ccccc2n1Cc1cc(=O)[nH]c2c(F)c(F)ccc12	EC50	'='	690.0	nM	6.16			UO_0000065	17.44	0.32	2.00	12.16	False	CHEMBL1806043	Inhibition of human nNOS expressed in HEK293 cells assessed as inhibition ionomycin induced nitric oxide production incubated for 24 hrs measured after 18 hrs of ionomycin challenge using 2,3-diaminonaphthalene by fluorescence assay	B	BAO_0000219	cell-based format	Homo sapiens	None	None	HEK293	None	CHEMBL3568	Nitric-oxide synthase, brain	Homo sapiens	SINGLE PROTEIN	CHEMBL1800057	1	Scientific Literature	J. Med. Chem.	2010	CHEMBL3307715
CHEMBL1801489		0	393.44	1	5.25	27	O=c1cc(Cn2c(C3CCCCC3)nc3ccccc32)c2ccc(F)c(F)c2[nH]1	EC50	'='	5000.0	nM	5.30			UO_0000065	13.47	0.25	0.05	10.46	False	CHEMBL1806043	Inhibition of human nNOS expressed in HEK293 cells assessed as inhibition ionomycin induced nitric oxide production incubated for 24 hrs measured after 18 hrs of ionomycin challenge using 2,3-diaminonaphthalene by fluorescence assay	B	BAO_0000219	cell-based format	Homo sapiens	None	None	HEK293	None	CHEMBL3568	Nitric-oxide synthase, brain	Homo sapiens	SINGLE PROTEIN	CHEMBL1800057	1	Scientific Literature	J. Med. Chem.	2010	CHEMBL3307715
CHEMBL101266		0	153.11	0	1.67	1a	Oc1nc2cc(F)ccc2o1	IC50	'>'	50000.0	nM				UO_0000065					False	CHEMBL751929	Inhibitory activity against Neuronal nitric oxide synthase	B	BAO_0000357	single protein format	None	None	None	None	None	CHEMBL3568	Nitric-oxide synthase, brain	Homo sapiens	SINGLE PROTEIN	CHEMBL1129221	1	Scientific Literature	Bioorg. Med. Chem. Lett.	1997	None
CHEMBL1801499		0	380.40	0	4.18	37	Cc1ccnc2c1nc(C1CCC1)n2Cc1cc(=O)[nH]c2c(F)c(F)ccc12	EC50	'='	1600.0	nM	5.80			UO_0000065	15.24	0.28	1.62	9.12	False	CHEMBL1806043	Inhibition of human nNOS expressed in HEK293 cells assessed as inhibition ionomycin induced nitric oxide production incubated for 24 hrs measured after 18 hrs of ionomycin challenge using 2,3-diaminonaphthalene by fluorescence assay	B	BAO_0000219	cell-based format	Homo sapiens	None	None	HEK293	None	CHEMBL3568	Nitric-oxide synthase, brain	Homo sapiens	SINGLE PROTEIN	CHEMBL1800057	1	Scientific Literature	J. Med. Chem.	2010	CHEMBL3307715
CHEMBL98051		0	398.38	0	1.07	7	CC(NC(=O)OCc1ccccc1)C(=O)OCc1cnc2nc(N)nc(O)c2n1	IC50	'='	130000.0	nM		Outside typical range		UO_0000065					False	CHEMBL751278	Inhibitory activity against human neuronal nitric oxide synthase (NOS-I)	B	BAO_0000357	single protein format	None	None	None	None	None	CHEMBL3568	Nitric-oxide synthase, brain	Homo sapiens	SINGLE PROTEIN	CHEMBL1135494	1	Scientific Literature	J. Med. Chem.	2002	None
CHEMBL540824		0	210.71	0	1.75	15	Cl.NC1=NC(Cc2ccccc2)CC1	Inhibition	'='	47.0	uM		Non standard unit for type		UO_0000064					False	CHEMBL752268	Inhibition of cloned (from RNA) human Neuronal nitric oxide synthase at 100 uM	B	BAO_0000357	single protein format	None	None	None	None	None	CHEMBL3568	Nitric-oxide synthase, brain	Homo sapiens	SINGLE PROTEIN	CHEMBL1131100	1	Scientific Literature	J. Med. Chem.	1998	None
CHEMBL2036270		0	403.00	1	5.30	cis-(28)	CCN[C@H]1CC[C@@H](c2c[nH]c3ccc(NC(=N)c4cccs4)cc32)CC1.Cl	IC50	'='	540.0	nM	6.27			UO_0000065	17.10	0.33	0.97	9.84	False	CHEMBL2037690	Inhibition of human nNOS expressed in baculovirus-infected insect sf9 cells assessed as conversion of [3H]-L-arginine to [3H]-L-citrulline preincubated for 15 mins with compound measured after 45 mins by scintillation counting	B	BAO_0000219	cell-based format	Homo sapiens	None	None	Sf9	None	CHEMBL3568	Nitric-oxide synthase, brain	Homo sapiens	SINGLE PROTEIN	CHEMBL2034871	1	Scientific Literature	J. Med. Chem.	2012	CHEMBL3308860
CHEMBL2036275		0	403.00	1	5.30	cis-(+/-)-39	CCN[C@H]1CCC[C@@H](c2c[nH]c3ccc(NC(=N)c4cccs4)cc23)C1.Cl	IC50	'='	730.0	nM	6.14			UO_0000065	16.74	0.32	0.84	9.63	False	CHEMBL2037690	Inhibition of human nNOS expressed in baculovirus-infected insect sf9 cells assessed as conversion of [3H]-L-arginine to [3H]-L-citrulline preincubated for 15 mins with compound measured after 45 mins by scintillation counting	B	BAO_0000219	cell-based format	Homo sapiens	None	None	Sf9	None	CHEMBL3568	Nitric-oxide synthase, brain	Homo sapiens	SINGLE PROTEIN	CHEMBL2034871	1	Scientific Literature	J. Med. Chem.	2012	CHEMBL3308860
CHEMBL89590		0	127.19	0	-0.32	2	CN1CCN=C(N)CC1	IC50	'='	25890.0	nM	4.59			UO_0000065	36.06	0.70	4.91	11.02	False	CHEMBL751654	Inhibitory activity against Neuronal nitric oxide synthase at 100 uM concentration was determined	B	BAO_0000357	single protein format	None	None	None	None	None	CHEMBL3568	Nitric-oxide synthase, brain	Homo sapiens	SINGLE PROTEIN	CHEMBL1133982	1	Scientific Literature	Bioorg. Med. Chem. Lett.	2001	None
CHEMBL57111		0	206.27	0	-1.07	10	N/N=C(/S)NCCC[C@H](N)C(=O)O	IC50	'='	1621000.0	nM		Outside typical range		UO_0000065					False	CHEMBL751655	Inhibitory concentration against mammalian Neuronal nitric oxide synthase (nNOS)	B	BAO_0000357	single protein format	None	None	None	None	None	CHEMBL3568	Nitric-oxide synthase, brain	Homo sapiens	SINGLE PROTEIN	CHEMBL1132646	1	Scientific Literature	J. Med. Chem.	1999	None
CHEMBL158641		0	140.23	0	1.70	V	N/C1=N/CCCCCCC1	IC50	'='	6800.0	nM	5.17			UO_0000065	36.85	0.71	3.47	13.46	False	CHEMBL880846	Inhibitory activity against human Neuronal nitric oxide synthase	B	BAO_0000357	single protein format	Homo sapiens	None	None	None	None	CHEMBL3568	Nitric-oxide synthase, brain	Homo sapiens	SINGLE PROTEIN	CHEMBL1129751	1	Scientific Literature	J. Med. Chem.	1996	None
CHEMBL315857		0	112.18	0	0.92	1	NC1=NCCCCC1	IC50	'='	3500.0	nM	5.46			UO_0000065	48.64	0.93	4.54	14.22	False	CHEMBL857541	Inhibition of Neuronal nitric oxide synthase	B	BAO_0000357	single protein format	Homo sapiens	None	None	None	None	CHEMBL3568	Nitric-oxide synthase, brain	Homo sapiens	SINGLE PROTEIN	CHEMBL1133982	1	Scientific Literature	Bioorg. Med. Chem. Lett.	2001	None
CHEMBL327287		0	242.29	0	1.22	185	Nc1nc(N)c2c(n1)NCC(c1ccccc1)N2	IC50	'='	6000.0	nM	5.22			UO_0000065	21.55	0.40	4.00	5.13	False	CHEMBL751278	Inhibitory activity against human neuronal nitric oxide synthase (NOS-I)	B	BAO_0000357	single protein format	None	None	None	None	None	CHEMBL3568	Nitric-oxide synthase, brain	Homo sapiens	SINGLE PROTEIN	CHEMBL1135494	1	Scientific Literature	J. Med. Chem.	2002	None
CHEMBL99703		0	185.63	0	2.77	9	Sc1nc2cc(Cl)ccc2o1	IC50	'>'	50000.0	nM				UO_0000065					False	CHEMBL751929	Inhibitory activity against Neuronal nitric oxide synthase	B	BAO_0000357	single protein format	None	None	None	None	None	CHEMBL3568	Nitric-oxide synthase, brain	Homo sapiens	SINGLE PROTEIN	CHEMBL1129221	1	Scientific Literature	Bioorg. Med. Chem. Lett.	1997	None
CHEMBL101267		0	269.26	0	1.29	167	Nc1nc(O)c2nc(COc3ccccc3)cnc2n1	IC50	'='	63000.0	nM	4.20			UO_0000065	15.60	0.29	2.91	3.92	False	CHEMBL751278	Inhibitory activity against human neuronal nitric oxide synthase (NOS-I)	B	BAO_0000357	single protein format	None	None	None	None	None	CHEMBL3568	Nitric-oxide synthase, brain	Homo sapiens	SINGLE PROTEIN	CHEMBL1135494	1	Scientific Literature	J. Med. Chem.	2002	None
CHEMBL541081		0	176.69	0	1.55	7	CCCC1N=C(N)CC1C.Cl	IC50	'='	390.0	nM	6.41			UO_0000065	45.70	0.88	4.86	16.70	False	CHEMBL750653	Inhibition of cloned (from RNA) human Neuronal nitric oxide synthase	B	BAO_0000357	single protein format	None	None	None	None	None	CHEMBL3568	Nitric-oxide synthase, brain	Homo sapiens	SINGLE PROTEIN	CHEMBL1131100	1	Scientific Literature	J. Med. Chem.	1998	None
CHEMBL2092929		0	446.39	1	-3.10	27	NCCC[C@@H](NC(=O)[C@@H](N)CCC/N=C(/N)N[N+](=O)[O-])C(N)=O.O=C(O)C(F)(F)F	Ki	'='	2000.0	nM	5.70			UO_0000065	17.15	0.34	8.80	2.62	False	CHEMBL751927	Nitric Oxide Synthase Inhibitory activity tested against bovine brain nNOS (Neuronal nitric oxide synthase)	B	BAO_0000019	assay format	Bos taurus	None	None	None	None	CHEMBL3568	Nitric-oxide synthase, brain	Homo sapiens	SINGLE PROTEIN	CHEMBL1132345	1	Scientific Literature	J. Med. Chem.	1999	None
CHEMBL402425		0	333.91	0	4.15	17	CC(C)CCN1CCC(N(C)Cc2cc(Cl)ccc2C#N)CC1	IC50	'='	600.0	nM	6.22			UO_0000065	18.63	0.37	2.07	20.55	False	CHEMBL946890	Inhibition of human nNOS expressed in insect SF9 cells after 1 hr	B	BAO_0000219	cell-based format	Homo sapiens	None	None	Sf9	None	CHEMBL3568	Nitric-oxide synthase, brain	Homo sapiens	SINGLE PROTEIN	CHEMBL1142258	1	Scientific Literature	Bioorg. Med. Chem. Lett.	2008	CHEMBL3308860
CHEMBL257008		0	319.88	0	3.91	16	CCCCN1CCC(N(C)Cc2cc(Cl)ccc2C#N)CC1	IC50	'='	420.0	nM	6.38			UO_0000065	19.93	0.40	2.47	21.07	False	CHEMBL946890	Inhibition of human nNOS expressed in insect SF9 cells after 1 hr	B	BAO_0000219	cell-based format	Homo sapiens	None	None	Sf9	None	CHEMBL3568	Nitric-oxide synthase, brain	Homo sapiens	SINGLE PROTEIN	CHEMBL1142258	1	Scientific Literature	Bioorg. Med. Chem. Lett.	2008	CHEMBL3308860
CHEMBL403871		0	237.26	0	-0.07	4	CC(=O)C1Nc2c(nc(N)[nH]c2=O)NC1(C)C	Kd	'='	151000.0	nM		Outside typical range		UO_0000065					False	CHEMBL934143	Activity of tetrahydrobiopterin free nNOS	B	BAO_0000357	single protein format	None	None	None	None	None	CHEMBL3568	Nitric-oxide synthase, brain	Homo sapiens	SINGLE PROTEIN	CHEMBL1143118	1	Scientific Literature	Bioorg. Med. Chem. Lett.	2008	None
CHEMBL364833		0	265.74	0	2.66	3aa	CCCC(=O)N1CCC(c2cc(Cl)ccc2N)=N1	Inhibition	'='	34.43	%				UO_0000187					False	CHEMBL2401459	Inhibition of recombinant nNOS (unknown origin) assessed as conversion of L-[3H]-arginine to L-[3H]-citrulline at 1 mM after 30 mins	B	BAO_0000357	single protein format	Homo sapiens	None	None	None	None	CHEMBL3568	Nitric-oxide synthase, brain	Homo sapiens	SINGLE PROTEIN	CHEMBL2396629	1	Scientific Literature	Bioorg. Med. Chem.	2013	None
CHEMBL2397623		0	353.42	0	2.86	3n	COc1cc(N)c(C2=NN(C(=O)CCc3ccccc3)CC2)cc1OC	IC50	'='	880000.0	nM		Outside typical range		UO_0000065					False	CHEMBL2401458	Inhibition of recombinant nNOS (unknown origin) assessed as conversion of L-[3H]-arginine to L-[3H]-citrulline after 30 mins	B	BAO_0000357	single protein format	Homo sapiens	None	None	None	None	CHEMBL3568	Nitric-oxide synthase, brain	Homo sapiens	SINGLE PROTEIN	CHEMBL2396629	1	Scientific Literature	Bioorg. Med. Chem.	2013	None
CHEMBL3645470		0	318.40	0	4.33	BDBM106709	N/C(=N\c1ccc2[nH]cc(-c3ccncc3)c2c1)c1cccs1	IC50	'='	2200.0	nM	5.66		225476	UO_0000065	17.77	0.34	1.33	8.44	False	CHEMBL3705149	Enzyme Assay: Enzyme assay using recombinant human inducible NOS (iNOS), human endothelial constitutive NOS (eNOS) or human neuronal constitutive NOS (nNOS).	B	BAO_0000357	single protein format	Homo sapiens	None	None	None	None	CHEMBL3568	Nitric-oxide synthase, brain	Homo sapiens	SINGLE PROTEIN	CHEMBL3638726	37	BindingDB Database		2013	None
CHEMBL1852404		0	352.44	0	2.99	BDBM106748	N/C(=N\c1ccc2ccn(CCCN3CCOCC3)c2c1)c1ccco1	IC50	'='	2400.0	nM	5.62		225513	UO_0000065	15.95	0.30	2.63	8.15	False	CHEMBL3705149	Enzyme Assay: Enzyme assay using recombinant human inducible NOS (iNOS), human endothelial constitutive NOS (eNOS) or human neuronal constitutive NOS (nNOS).	B	BAO_0000357	single protein format	Homo sapiens	None	None	None	None	CHEMBL3568	Nitric-oxide synthase, brain	Homo sapiens	SINGLE PROTEIN	CHEMBL3638726	37	BindingDB Database		2013	None
CHEMBL260628		0	220.23	0	-1.17	NHAM	CN(CCC[C@H](N)C(=O)O)/C(=N/O)NO	IC50	'='	3000000.0	nM		Outside typical range		UO_0000065					False	CHEMBL938290	Inhibition of human recombinant nNOS by griess assay	B	BAO_0000357	single protein format	Homo sapiens	None	None	None	None	CHEMBL3568	Nitric-oxide synthase, brain	Homo sapiens	SINGLE PROTEIN	CHEMBL1144661	1	Scientific Literature	Bioorg. Med. Chem.	2008	None
CHEMBL3675242		0	386.59	0	4.18	BDBM111488	N/C(=N\c1ccc2c(c1)SCCN2CCN1CCCCC1)c1cccs1	IC50	'='	140.0	nM	6.85		232223	UO_0000065	17.73	0.36	2.67	15.28	False	CHEMBL3705909	Enzyme Assay: Primary stock solutions of test compounds at a concentration of 6 mM were prepared from the 2 to 5 mg powder. The primary stock solutions of each test compound were prepared freshly in distilled water on the day of study to obtain a final concentration of 6 mM. For determination of IC50 values, 12 test compound concent rations were prepared as 3-fold serial dilutions. Concentration …	B	BAO_0000357	single protein format	Homo sapiens	None	None	None	None	CHEMBL3568	Nitric-oxide synthase, brain	Homo sapiens	SINGLE PROTEIN	CHEMBL3638788	37	BindingDB Database		2013	None
CHEMBL3586658		0	284.41	0	2.15	10c	Cc1cc(N)nc(CCc2cccc(N(C)CCN)c2)c1	Ki	'='	56.0	nM	7.25			UO_0000065	25.50	0.47	5.10	10.64	False	CHEMBL3587004	Inhibition of human recombinant nNOS expressed in Escherichia coli by oxyhemoglobin NO assay	B	BAO_0000019	assay format	Homo sapiens	None	None	None	None	CHEMBL3568	Nitric-oxide synthase, brain	Homo sapiens	SINGLE PROTEIN	CHEMBL3585280	1	Scientific Literature	J. Med. Chem.	2015	None
CHEMBL354516		0	259.26	0	2.79	18	NC1=NC(c2ccc(F)cc2)Nc2cccc(F)c21	IC50	'='	3500.0	nM	5.46			UO_0000065	21.04	0.39	2.67	10.82	False	CHEMBL751653	Inhibitory activity against human neuronal nitric oxide synthase	B	BAO_0000357	single protein format	None	None	None	None	None	CHEMBL3568	Nitric-oxide synthase, brain	Homo sapiens	SINGLE PROTEIN	CHEMBL1136724	1	Scientific Literature	J. Med. Chem.	2003	None
CHEMBL317521		0	333.35	0	-2.80	12	COC(=O)[C@H](CCN)NC(=O)[C@@H](N)CCC/N=C(\N)N[N+](=O)[O-]	Ki	'='	580.0	nM	6.24			UO_0000065	18.71	0.37	9.04	3.10	False	CHEMBL843812	Binding affinity against bovine brain nNOS (neuronal).	B	BAO_0000221	tissue-based format	Bos taurus	CHEMBL3638188	Brain	None	None	CHEMBL3568	Nitric-oxide synthase, brain	Homo sapiens	SINGLE PROTEIN	CHEMBL1133106	1	Scientific Literature	J. Med. Chem.	2000	None
CHEMBL3586662		0	366.43	0	3.43	19a	CNCCN(C)c1cc(CCc2cc(C)cc(N)n2)cc(C(F)(F)F)c1	Ki	'='	189.0	nM	6.72			UO_0000065	18.35	0.35	3.29	12.41	False	CHEMBL3587004	Inhibition of human recombinant nNOS expressed in Escherichia coli by oxyhemoglobin NO assay	B	BAO_0000019	assay format	Homo sapiens	None	None	None	None	CHEMBL3568	Nitric-oxide synthase, brain	Homo sapiens	SINGLE PROTEIN	CHEMBL3585280	1	Scientific Literature	J. Med. Chem.	2015	None
CHEMBL100659		0	448.53	0	4.88	PHS no 305	COc1ccc(-c2cnc3nc(N)nc(N(Cc4ccccc4)Cc4ccccc4)c3n2)cc1	IC50	'='	34720.0	nM	4.46			UO_0000065	9.94	0.18	-0.42	4.95	False	CHEMBL833495	Inhibitory activity against human Nitric oxide synthase-I with 2 uM H4Bip for 30 min	B	BAO_0000357	single protein format	Homo sapiens	None	None	None	None	CHEMBL3568	Nitric-oxide synthase, brain	Homo sapiens	SINGLE PROTEIN	CHEMBL1140327	1	Scientific Literature	J. Med. Chem.	2005	None
CHEMBL370170		0	187.24	0	-0.20	Entry 7	C/C(N)=N\CC[C@@H](C)[C@H](N)C(=O)O	IC50	'>'	1000000.0	nM		Outside typical range		UO_0000065					False	CHEMBL829483	Inhibitory concentration against human neuronal nitric oxide synthase expressed in Sf-9 cells	B	BAO_0000219	cell-based format	Homo sapiens	None	None	Sf-9	None	CHEMBL3568	Nitric-oxide synthase, brain	Homo sapiens	SINGLE PROTEIN	CHEMBL1139597	1	Scientific Literature	Bioorg. Med. Chem. Lett.	2005	None
CHEMBL40391		0	400.53	0	3.37	3	Nc1cccc(-c2ccc(CCN3CCN(CC(=O)c4ccccc4)CC3)cc2)n1	IC50	'='	140.0	nM	6.85			UO_0000065	17.11	0.31	3.48	10.97	False	CHEMBL750652	In vitro inhibition of human neuronal nitric oxide synthase	B	BAO_0000357	single protein format	None	None	None	None	None	CHEMBL3568	Nitric-oxide synthase, brain	Homo sapiens	SINGLE PROTEIN	CHEMBL1149107	1	Scientific Literature	J. Med. Chem.	2004	None
CHEMBL59925		0	122.17	0	1.28	2	Cc1cc(C)nc(N)c1	IC50	'='	100.0	nM	7.00			UO_0000065	57.30	1.06	5.72	17.99	False	CHEMBL1027672	Inhibition of human nNOS by hemoglobin capture assay	B	BAO_0000357	single protein format	Homo sapiens	None	None	None	None	CHEMBL3568	Nitric-oxide synthase, brain	Homo sapiens	SINGLE PROTEIN	CHEMBL1137784	1	Scientific Literature	J. Med. Chem.	2009	None
CHEMBL446971		0	372.49	0	2.09	(+/-)-8	Cc1cc(N)nc(CC2CNCC2OCCNCCc2cccc(F)c2)c1	IC50	'='	600.0	nM	6.22			UO_0000065	16.70	0.31	4.13	8.62	False	CHEMBL1027672	Inhibition of human nNOS by hemoglobin capture assay	B	BAO_0000357	single protein format	Homo sapiens	None	None	None	None	CHEMBL3568	Nitric-oxide synthase, brain	Homo sapiens	SINGLE PROTEIN	CHEMBL1137784	1	Scientific Literature	J. Med. Chem.	2009	None
CHEMBL484826		0	385.49	0	1.19	(+/-)-10	Cc1cc(N)nc(CC2CNCC2NC(=O)CNCCc2cccc(F)c2)c1	IC50	'='	3000.0	nM	5.52			UO_0000065	14.33	0.27	4.33	6.00	False	CHEMBL1027672	Inhibition of human nNOS by hemoglobin capture assay	B	BAO_0000357	single protein format	Homo sapiens	None	None	None	None	CHEMBL3568	Nitric-oxide synthase, brain	Homo sapiens	SINGLE PROTEIN	CHEMBL1137784	1	Scientific Literature	J. Med. Chem.	2009	None
CHEMBL87186		0	381.52	0	2.02	3e	CC(C)NC(=O)CN1CCN(CCc2ccc(-c3cccc(N)n3)cc2)CC1	IC50	'='	330.0	nM	6.48			UO_0000065	16.99	0.32	4.46	8.70	False	CHEMBL751279	Inhibitory activity against human neuronal nitric oxide synthase (nNOS)	B	BAO_0000357	single protein format	None	None	None	None	None	CHEMBL3568	Nitric-oxide synthase, brain	Homo sapiens	SINGLE PROTEIN	CHEMBL1131962	1	Scientific Literature	Bioorg. Med. Chem. Lett.	1999	None
CHEMBL3215677		0	399.39	0	3.25	(+/-)-41	CN1CCC(N2CCc3cc(NC(=N)c4cccs4)ccc32)C1.Cl.Cl	IC50	'='	430.0	nM	6.37			UO_0000065	19.50	0.38	3.12	15.03	False	CHEMBL2209794	Inhibition of recombinant human nNOS expressed in baculovirus-infected Sf9 cells assessed as conversion of [3H]-larginine to [3H]-L-citrulline preincubated for 15 mins measured after 45 mins by liquid scintillation counting	B	BAO_0000219	cell-based format	Homo sapiens	None	None	Sf9	None	CHEMBL3568	Nitric-oxide synthase, brain	Homo sapiens	SINGLE PROTEIN	CHEMBL2203205	1	Scientific Literature	Eur. J. Med. Chem.	2012	CHEMBL3308860
CHEMBL3215676		0	427.40	0	3.17	17	Cl.Cl.N=C(Nc1ccc2c(c1)CCN2C(=O)CN1CCCC1)c1cccs1	IC50	'='	620.0	nM	6.21			UO_0000065	17.51	0.34	3.04	10.45	False	CHEMBL2209794	Inhibition of recombinant human nNOS expressed in baculovirus-infected Sf9 cells assessed as conversion of [3H]-larginine to [3H]-L-citrulline preincubated for 15 mins measured after 45 mins by liquid scintillation counting	B	BAO_0000219	cell-based format	Homo sapiens	None	None	Sf9	None	CHEMBL3568	Nitric-oxide synthase, brain	Homo sapiens	SINGLE PROTEIN	CHEMBL2203205	1	Scientific Literature	Eur. J. Med. Chem.	2012	CHEMBL3308860
CHEMBL89735		0	157.22	0	-0.52	19	NCCC1COCCC(N)=N1	IC50	'='	8390.0	nM	5.08			UO_0000065	32.29	0.63	5.60	6.89	False	CHEMBL857541	Inhibition of Neuronal nitric oxide synthase	B	BAO_0000357	single protein format	Homo sapiens	None	None	None	None	CHEMBL3568	Nitric-oxide synthase, brain	Homo sapiens	SINGLE PROTEIN	CHEMBL1133982	1	Scientific Literature	Bioorg. Med. Chem. Lett.	2001	None
CHEMBL40391		0	400.53	0	3.37	3a	Nc1cccc(-c2ccc(CCN3CCN(CC(=O)c4ccccc4)CC3)cc2)n1	IC50	'='	140.0	nM	6.85			UO_0000065	17.11	0.31	3.48	10.97	True	CHEMBL751279	Inhibitory activity against human neuronal nitric oxide synthase (nNOS)	B	BAO_0000357	single protein format	None	None	None	None	None	CHEMBL3568	Nitric-oxide synthase, brain	Homo sapiens	SINGLE PROTEIN	CHEMBL1131962	1	Scientific Literature	Bioorg. Med. Chem. Lett.	1999	None
CHEMBL3216122		0	399.39	0	3.30	(+/-)-52	Cl.Cl.N=C(Nc1ccc2c(c1)CCCN2C1CCNC1)c1cccs1	IC50	'='	248.0	nM	6.61			UO_0000065	20.23	0.39	3.31	12.91	False	CHEMBL2169574	Inhibition of human nNOS expressed in Sf9 cells assessed as reduction in conversion of [3H]L-arginine to [3H]L-citrulline preincubated for 15 mins by radiometric method	B	BAO_0000219	cell-based format	Homo sapiens	None	None	Sf9	None	CHEMBL3568	Nitric-oxide synthase, brain	Homo sapiens	SINGLE PROTEIN	CHEMBL2163286	1	Scientific Literature	J. Med. Chem.	2012	CHEMBL3308860
CHEMBL594682		0	371.50	0	1.66	2	Cc1cc(N)nc(C[C@@H]2CNC[C@@H]2NCCNCCc2cccc(F)c2)c1	Ki	'='	5.3	nM	8.28			UO_0000065	22.28	0.42	6.62	11.03	False	CHEMBL1767570	Inhibition of nNOS	B	BAO_0000357	single protein format	None	None	None	None	None	CHEMBL3568	Nitric-oxide synthase, brain	Homo sapiens	SINGLE PROTEIN	CHEMBL1764947	1	Scientific Literature	J. Med. Chem.	2011	None
CHEMBL1615287		0	346.48	0	3.83	3h	Cc1cc(N)nc(CCc2cccc(CCc3cc(C)nc(N)c3)c2)c1	Inhibition						Not Active						False	CHEMBL1767578	Inhibition of nNOS expressed in human 293T cells assessed as nitrite formation at up to 12 uM after 8 hrs by Griess reaction	B	BAO_0000219	cell-based format	None	None	None	293T	None	CHEMBL3568	Nitric-oxide synthase, brain	Homo sapiens	SINGLE PROTEIN	CHEMBL1764947	1	Scientific Literature	J. Med. Chem.	2011	None
CHEMBL39186		0	359.47	0	4.35	23ii	Nc1cccc(-c2ccc(OCC3CC4CCN3CC4)c3ccccc23)n1	IC50	'='	96.3	nM	7.02			UO_0000065	19.52	0.35	2.67	13.66	False	CHEMBL750652	In vitro inhibition of human neuronal nitric oxide synthase	B	BAO_0000357	single protein format	None	None	None	None	None	CHEMBL3568	Nitric-oxide synthase, brain	Homo sapiens	SINGLE PROTEIN	CHEMBL1149107	1	Scientific Literature	J. Med. Chem.	2004	None
CHEMBL1912002		0	452.54	1	2.37	56	Cn1cnc(CN(CCCNCc2ccc3c(c2)OCO3)c2nc(-n3ccnc3)ns2)c1	EC50	'='	18000.0	nM	4.75			UO_0000065	10.48	0.20	2.37	4.99	False	CHEMBL1912863	Inhibition of human nNOS expressed in HEK293 cells assessed as inhibition ionomycin-induced nitric oxide production incubated for 24 hrs measured after 18 hrs of ionomycin challenge by 2,3-diaminonaphthalene assay	B	BAO_0000219	cell-based format	Homo sapiens	None	None	HEK293	None	CHEMBL3568	Nitric-oxide synthase, brain	Homo sapiens	SINGLE PROTEIN	CHEMBL1909611	1	Scientific Literature	Bioorg. Med. Chem. Lett.	2011	CHEMBL3307715
CHEMBL1911998		0	449.54	0	3.03	52	c1cncc(CN(CCCNCc2ccc3c(c2)OCO3)c2nc(-n3ccnc3)ns2)c1	EC50	'='	480.0	nM	6.32			UO_0000065	14.06	0.27	3.29	7.00	False	CHEMBL1912863	Inhibition of human nNOS expressed in HEK293 cells assessed as inhibition ionomycin-induced nitric oxide production incubated for 24 hrs measured after 18 hrs of ionomycin challenge by 2,3-diaminonaphthalene assay	B	BAO_0000219	cell-based format	Homo sapiens	None	None	HEK293	None	CHEMBL3568	Nitric-oxide synthase, brain	Homo sapiens	SINGLE PROTEIN	CHEMBL1909611	1	Scientific Literature	Bioorg. Med. Chem. Lett.	2011	CHEMBL3307715
CHEMBL61591		0	108.14	0	0.97	5	Cc1cccc(N)n1	IC50						Not Determined						False	CHEMBL750654	Inhibitory activity against neuronal nitric oxide synthase	B	BAO_0000357	single protein format	None	None	None	None	None	CHEMBL3568	Nitric-oxide synthase, brain	Homo sapiens	SINGLE PROTEIN	CHEMBL1133138	1	Scientific Literature	Bioorg. Med. Chem. Lett.	2000	None
CHEMBL535134		0	296.14	0	0.40	32	CC(=N)NCC(F)(F)CC[C@H](N)C(=O)O.Cl.Cl	Selectivity	'='	4.0										False	CHEMBL755901	Selectivity for Neuronal nitric oxide synthase over inducible nitric oxide synthase	B	BAO_0000357	single protein format	None	None	None	None	None	CHEMBL3568	Nitric-oxide synthase, brain	Homo sapiens	SINGLE PROTEIN	CHEMBL1148413	1	Scientific Literature	J. Med. Chem.	2004	None
CHEMBL536253		0	296.14	0	0.40	27	CC(=N)NCC(F)(F)CCC(N)C(=O)O.Cl.Cl	IC50	'='	140000.0	nM		Outside typical range		UO_0000065					False	CHEMBL755899	Inhibition concentration against Neuronal nitric oxide synthase (nNOS) at 10 uM concentration	B	BAO_0000357	single protein format	None	None	None	None	None	CHEMBL3568	Nitric-oxide synthase, brain	Homo sapiens	SINGLE PROTEIN	CHEMBL1148413	1	Scientific Literature	J. Med. Chem.	2004	None
CHEMBL1801487		0	365.38	0	4.47	25	O=c1cc(Cn2c(C3CCC3)nc3ccccc32)c2ccc(F)c(F)c2[nH]1	EC50	'='	320.0	nM	6.50			UO_0000065	17.78	0.33	2.02	12.82	False	CHEMBL1806043	Inhibition of human nNOS expressed in HEK293 cells assessed as inhibition ionomycin induced nitric oxide production incubated for 24 hrs measured after 18 hrs of ionomycin challenge using 2,3-diaminonaphthalene by fluorescence assay	B	BAO_0000219	cell-based format	Homo sapiens	None	None	HEK293	None	CHEMBL3568	Nitric-oxide synthase, brain	Homo sapiens	SINGLE PROTEIN	CHEMBL1800057	1	Scientific Literature	J. Med. Chem.	2010	CHEMBL3307715
CHEMBL1801488		0	379.41	0	4.86	26	O=c1cc(Cn2c(C3CCCC3)nc3ccccc32)c2ccc(F)c(F)c2[nH]1	EC50	'='	770.0	nM	6.11			UO_0000065	16.11	0.30	1.25	12.06	False	CHEMBL1806043	Inhibition of human nNOS expressed in HEK293 cells assessed as inhibition ionomycin induced nitric oxide production incubated for 24 hrs measured after 18 hrs of ionomycin challenge using 2,3-diaminonaphthalene by fluorescence assay	B	BAO_0000219	cell-based format	Homo sapiens	None	None	HEK293	None	CHEMBL3568	Nitric-oxide synthase, brain	Homo sapiens	SINGLE PROTEIN	CHEMBL1800057	1	Scientific Literature	J. Med. Chem.	2010	CHEMBL3307715
CHEMBL1801505		0	381.39	0	3.65	44	O=c1cc(Cn2c(C3CCCC3)nc3nccnc32)c2ccc(F)c(F)c2[nH]1	EC50	'='	1000.0	nM	6.00			UO_0000065	15.73	0.29	2.35	7.85	False	CHEMBL1806043	Inhibition of human nNOS expressed in HEK293 cells assessed as inhibition ionomycin induced nitric oxide production incubated for 24 hrs measured after 18 hrs of ionomycin challenge using 2,3-diaminonaphthalene by fluorescence assay	B	BAO_0000219	cell-based format	Homo sapiens	None	None	HEK293	None	CHEMBL3568	Nitric-oxide synthase, brain	Homo sapiens	SINGLE PROTEIN	CHEMBL1800057	1	Scientific Literature	J. Med. Chem.	2010	CHEMBL3307715
CHEMBL447183		0	382.37	0	1.99	3	N#Cc1ccc(C(=O)N2CCC3(CC2)N=C(N)c2c(F)ccc(F)c2N3)cn1	IC50	'='	840.0	nM	6.08			UO_0000065	15.89	0.30	4.09	5.66	False	CHEMBL946890	Inhibition of human nNOS expressed in insect SF9 cells after 1 hr	B	BAO_0000219	cell-based format	Homo sapiens	None	None	Sf9	None	CHEMBL3568	Nitric-oxide synthase, brain	Homo sapiens	SINGLE PROTEIN	CHEMBL1142258	1	Scientific Literature	Bioorg. Med. Chem. Lett.	2008	CHEMBL3308860
CHEMBL3216985		0	421.40	0	4.73	18	Cl.Cl.N=C(Nc1ccc2c(C3=CN4CCC3CC4)c[nH]c2c1)c1cccs1	IC50	'='	1500.0	nM	5.82			UO_0000065	16.71	0.32	1.09	10.61	False	CHEMBL1839729	Inhibition of human recombinant nNOS expressed in Sf9 cells assessed as inhibition of conversion of [3H]-L-arginine to [3H]-L-citrulline after 45 mins by liquid scintillation counting	B	BAO_0000219	cell-based format	Homo sapiens	None	None	Sf9	None	CHEMBL3568	Nitric-oxide synthase, brain	Homo sapiens	SINGLE PROTEIN	CHEMBL1833804	1	Scientific Literature	J. Med. Chem.	2011	CHEMBL3308860
CHEMBL369941	KINURENAMINE	0	236.27	0	0.99	3, AMK	COc1ccc(N)c(C(=O)CCNC(C)=O)c1	Inhibition						Dose-dependent effect						False	CHEMBL1023688	Inhibition of nNOS	B	BAO_0000357	single protein format	None	None	None	None	None	CHEMBL3568	Nitric-oxide synthase, brain	Homo sapiens	SINGLE PROTEIN	CHEMBL1158377	1	Scientific Literature	Eur. J. Med. Chem.	2009	None
CHEMBL558636		0	368.77	0	2.38	10c	CC1=CC2=NCC(C(=O)c3ccc(O)cc3)CN2C=C1.[O-][Cl+3]([O-])([O-])O	Activity	'='	39.0	%				UO_0000187					False	CHEMBL1056356	Inhibition of human nNOS assessed as residual activity at 100 uM by Griess assay relative to control	B	BAO_0000357	single protein format	Homo sapiens	None	None	None	None	CHEMBL3568	Nitric-oxide synthase, brain	Homo sapiens	SINGLE PROTEIN	CHEMBL1152488	1	Scientific Literature	Eur. J. Med. Chem.	2009	None
CHEMBL559299		0	507.77	1	5.10	37c	CC1=CC2=NCC(C(=O)c3ccc(-c4ccc(Br)cc4)cc3)CN2C=C1.[O-][Cl+3]([O-])([O-])O	Activity	'='	15.0	%				UO_0000187					False	CHEMBL1056356	Inhibition of human nNOS assessed as residual activity at 100 uM by Griess assay relative to control	B	BAO_0000357	single protein format	Homo sapiens	None	None	None	None	CHEMBL3568	Nitric-oxide synthase, brain	Homo sapiens	SINGLE PROTEIN	CHEMBL1152488	1	Scientific Literature	Eur. J. Med. Chem.	2009	None
CHEMBL1162879		0	380.88	0	4.05	32c	CC1=CC2=NCC(C(=O)c3ccc(-c4ccc(O)cc4)cc3)CN2C=C1.Cl	Activity	'='	79.0	%				UO_0000187					False	CHEMBL1056356	Inhibition of human nNOS assessed as residual activity at 100 uM by Griess assay relative to control	B	BAO_0000357	single protein format	Homo sapiens	None	None	None	None	CHEMBL3568	Nitric-oxide synthase, brain	Homo sapiens	SINGLE PROTEIN	CHEMBL1152488	1	Scientific Literature	Eur. J. Med. Chem.	2009	None
CHEMBL562517		0	431.67	0	3.44	20c	CC1=CC2=NCC(C(=O)c3ccc(Br)cc3)CN2C=C1.[O-][Cl+3]([O-])([O-])O	Activity	'='	65.0	%				UO_0000187					False	CHEMBL1056356	Inhibition of human nNOS assessed as residual activity at 100 uM by Griess assay relative to control	B	BAO_0000357	single protein format	Homo sapiens	None	None	None	None	CHEMBL3568	Nitric-oxide synthase, brain	Homo sapiens	SINGLE PROTEIN	CHEMBL1152488	1	Scientific Literature	Eur. J. Med. Chem.	2009	None
CHEMBL500901		0	252.34	0	2.96	I-27	CCOC(=O)c1ccc(NC(=N)SCC)cc1	Ki	'='	1600.0	nM	5.80			UO_0000065	22.97	0.47	2.84	9.32	False	CHEMBL1002712	Inhibition of nNOS assessed as conversion of L-[3H]arginine to L-[3H]citrulline	B	BAO_0000357	single protein format	None	None	None	None	None	CHEMBL3568	Nitric-oxide synthase, brain	Homo sapiens	SINGLE PROTEIN	CHEMBL1150384	1	Scientific Literature	Bioorg. Med. Chem.	2008	None
CHEMBL501450		0	259.17	0	3.55	I-16	CCSC(=N)Nc1ccccc1Br	Ki	'='	250.0	nM	6.60			UO_0000065	25.47	0.69	3.05	18.40	False	CHEMBL1002712	Inhibition of nNOS assessed as conversion of L-[3H]arginine to L-[3H]citrulline	B	BAO_0000357	single protein format	None	None	None	None	None	CHEMBL3568	Nitric-oxide synthase, brain	Homo sapiens	SINGLE PROTEIN	CHEMBL1150384	1	Scientific Literature	Bioorg. Med. Chem.	2008	None
CHEMBL510986		0	144.24	0	1.58	I-10	CC(C)=CCSC(=N)N	Ki	'='	2000.0	nM	5.70			UO_0000065	39.51	0.86	4.12	11.43	False	CHEMBL1002712	Inhibition of nNOS assessed as conversion of L-[3H]arginine to L-[3H]citrulline	B	BAO_0000357	single protein format	None	None	None	None	None	CHEMBL3568	Nitric-oxide synthase, brain	Homo sapiens	SINGLE PROTEIN	CHEMBL1150384	1	Scientific Literature	Bioorg. Med. Chem.	2008	None
CHEMBL483092		0	118.20	0	1.02	I-5	CCCSC(=N)N	Ki	'='	630.0	nM	6.20			UO_0000065	52.46	1.21	5.18	12.43	False	CHEMBL1002712	Inhibition of nNOS assessed as conversion of L-[3H]arginine to L-[3H]citrulline	B	BAO_0000357	single protein format	None	None	None	None	None	CHEMBL3568	Nitric-oxide synthase, brain	Homo sapiens	SINGLE PROTEIN	CHEMBL1150384	1	Scientific Literature	Bioorg. Med. Chem.	2008	None
CHEMBL316947		0	239.24	0	1.37	261	Nc1nc(O)c2nc(-c3ccccc3)cnc2n1	IC50	'='	26000.0	nM	4.58			UO_0000065	19.16	0.35	3.22	4.69	False	CHEMBL751278	Inhibitory activity against human neuronal nitric oxide synthase (NOS-I)	B	BAO_0000357	single protein format	None	None	None	None	None	CHEMBL3568	Nitric-oxide synthase, brain	Homo sapiens	SINGLE PROTEIN	CHEMBL1135494	1	Scientific Literature	J. Med. Chem.	2002	None
CHEMBL4092089		0	318.42	0	3.86	15	CNc1cccc(-c2cncc(CCc3cc(C)cc(N)n3)c2)c1	Ki						Not Determined						False	CHEMBL4032161	Inhibition of human neuronal NOS expressed in Escherichia coli using L-arginine as substrate assessed as reduction in NO production by measuring oxidation of oxyHb to metHb measured for 6 mins by hemoglobin- NO capture assay	B	BAO_0000019	assay format	Homo sapiens	None	None	None	None	CHEMBL3568	Nitric-oxide synthase, brain	Homo sapiens	SINGLE PROTEIN	CHEMBL4028887	1	Scientific Literature	J Med Chem	2017	None
CHEMBL430490		0	317.35	0	3.05	200	Nc1nc(O)c2c(n1)NC(c1ccccc1)C(c1ccccc1)=N2	IC50	'='	30000.0	nM	4.52			UO_0000065	14.25	0.26	1.47	4.69	False	CHEMBL751278	Inhibitory activity against human neuronal nitric oxide synthase (NOS-I)	B	BAO_0000357	single protein format	None	None	None	None	None	CHEMBL3568	Nitric-oxide synthase, brain	Homo sapiens	SINGLE PROTEIN	CHEMBL1135494	1	Scientific Literature	J. Med. Chem.	2002	None
CHEMBL98741		0	310.41	0	2.63	330	Nc1nc2c(c(N3CCCCC3)n1)NC(c1ccccc1)CN2	IC50	'='	6000.0	nM	5.22			UO_0000065	16.82	0.31	2.59	6.60	False	CHEMBL751278	Inhibitory activity against human neuronal nitric oxide synthase (NOS-I)	B	BAO_0000357	single protein format	None	None	None	None	None	CHEMBL3568	Nitric-oxide synthase, brain	Homo sapiens	SINGLE PROTEIN	CHEMBL1135494	1	Scientific Literature	J. Med. Chem.	2002	None
CHEMBL101738		0	382.47	0	3.31	310	CCCN(CCC)c1nc(N)nc2ncc(-c3ccc(OC)c(OC)c3)nc12	IC50	'='	39000.0	nM	4.41			UO_0000065	11.53	0.22	1.10	4.44	False	CHEMBL751278	Inhibitory activity against human neuronal nitric oxide synthase (NOS-I)	B	BAO_0000357	single protein format	None	None	None	None	None	CHEMBL3568	Nitric-oxide synthase, brain	Homo sapiens	SINGLE PROTEIN	CHEMBL1135494	1	Scientific Literature	J. Med. Chem.	2002	None
CHEMBL6808		0	112.18	0	0.77	2	CC1CCN=C(N)C1	IC50	'='	16.0	nM	7.80			UO_0000065	69.49	1.33	7.03	20.31	False	CHEMBL833057	Inhibitory activity against human Neuronal nitric oxide synthase (nNOS)	B	BAO_0000357	single protein format	Homo sapiens	None	None	None	None	CHEMBL3568	Nitric-oxide synthase, brain	Homo sapiens	SINGLE PROTEIN	CHEMBL1143520	1	Scientific Literature	Bioorg. Med. Chem. Lett.	2005	None
CHEMBL6656		0	146.19	0	1.62	3	NC1=Nc2ccccc2CC1	IC50	'='	4900.0	nM	5.31			UO_0000065	36.32	0.66	3.69	13.83	False	CHEMBL833057	Inhibitory activity against human Neuronal nitric oxide synthase (nNOS)	B	BAO_0000357	single protein format	Homo sapiens	None	None	None	None	CHEMBL3568	Nitric-oxide synthase, brain	Homo sapiens	SINGLE PROTEIN	CHEMBL1143520	1	Scientific Literature	Bioorg. Med. Chem. Lett.	2005	None
CHEMBL315857		0	112.18	0	0.92	III	NC1=NCCCCC1	IC50	'='	3500.0	nM	5.46			UO_0000065	48.64	0.93	4.54	14.22	True	CHEMBL880846	Inhibitory activity against human Neuronal nitric oxide synthase	B	BAO_0000357	single protein format	Homo sapiens	None	None	None	None	CHEMBL3568	Nitric-oxide synthase, brain	Homo sapiens	SINGLE PROTEIN	CHEMBL1129751	1	Scientific Literature	J. Med. Chem.	1996	None
CHEMBL98547		0	372.90	0	4.28	334	Nc1nc(NCC2CCCCC2)c2c(n1)NCC(c1ccc(Cl)cc1)N2	IC50	'='	5000.0	nM	5.30			UO_0000065	14.22	0.28	1.02	6.03	False	CHEMBL751278	Inhibitory activity against human neuronal nitric oxide synthase (NOS-I)	B	BAO_0000357	single protein format	None	None	None	None	None	CHEMBL3568	Nitric-oxide synthase, brain	Homo sapiens	SINGLE PROTEIN	CHEMBL1135494	1	Scientific Literature	J. Med. Chem.	2002	None
CHEMBL100766		0	487.44	0	3.95	150	[N-]=[N+]=Nc1ccc(C(=O)OCC2CNc3nc(N)nc(O)c3N2C(=O)c2ccc(N=[N+]=[N-])cc2)cc1	IC50	'='	28000.0	nM	4.55			UO_0000065	9.34	0.17	0.60	2.00	False	CHEMBL751278	Inhibitory activity against human neuronal nitric oxide synthase (NOS-I)	B	BAO_0000357	single protein format	None	None	None	None	None	CHEMBL3568	Nitric-oxide synthase, brain	Homo sapiens	SINGLE PROTEIN	CHEMBL1135494	1	Scientific Literature	J. Med. Chem.	2002	None
CHEMBL161118		0	100.12	0	-0.28	VII	NC1=NCCCO1	IC50	'='	3700.0	nM	5.43			UO_0000065	54.25	1.06	5.71	11.41	False	CHEMBL880846	Inhibitory activity against human Neuronal nitric oxide synthase	B	BAO_0000357	single protein format	Homo sapiens	None	None	None	None	CHEMBL3568	Nitric-oxide synthase, brain	Homo sapiens	SINGLE PROTEIN	CHEMBL1129751	1	Scientific Literature	J. Med. Chem.	1996	None
CHEMBL545059		0	258.71	0	2.87	14	CCCCCC1N=C(N)CC1C(F)(F)F.Cl	IC50	'='	5440.0	nM	5.26			UO_0000065	23.69	0.48	2.39	13.72	False	CHEMBL750653	Inhibition of cloned (from RNA) human Neuronal nitric oxide synthase	B	BAO_0000357	single protein format	None	None	None	None	None	CHEMBL3568	Nitric-oxide synthase, brain	Homo sapiens	SINGLE PROTEIN	CHEMBL1131100	1	Scientific Literature	J. Med. Chem.	1998	None
CHEMBL318427		0	240.27	1	-1.41	203	CC(O)C(O)C1CNc2nc(N)nc(N)c2N1	IC50	'='	9000.0	nM	5.05			UO_0000065	21.00	0.41	6.46	3.54	False	CHEMBL751278	Inhibitory activity against human neuronal nitric oxide synthase (NOS-I)	B	BAO_0000357	single protein format	None	None	None	None	None	CHEMBL3568	Nitric-oxide synthase, brain	Homo sapiens	SINGLE PROTEIN	CHEMBL1135494	1	Scientific Literature	J. Med. Chem.	2002	None
CHEMBL543888		0	120.58	0	0.14	1	Cl.NC1=NCCC1	IC50	'='	20000.0	nM	4.70			UO_0000065	55.86	1.07	4.56	12.24	False	CHEMBL750653	Inhibition of cloned (from RNA) human Neuronal nitric oxide synthase	B	BAO_0000357	single protein format	None	None	None	None	None	CHEMBL3568	Nitric-oxide synthase, brain	Homo sapiens	SINGLE PROTEIN	CHEMBL1131100	1	Scientific Literature	J. Med. Chem.	1998	None
CHEMBL100716		0	356.47	0	3.27	PHS no 332	CCCN(CCC)c1nc(N)nc2c1NC(c1ccc(OC)cc1)CN2	IC50	'='	9280.0	nM	5.03			UO_0000065	14.12	0.26	1.76	5.70	False	CHEMBL833495	Inhibitory activity against human Nitric oxide synthase-I with 2 uM H4Bip for 30 min	B	BAO_0000357	single protein format	Homo sapiens	None	None	None	None	CHEMBL3568	Nitric-oxide synthase, brain	Homo sapiens	SINGLE PROTEIN	CHEMBL1140327	1	Scientific Literature	J. Med. Chem.	2005	None
CHEMBL292690		0	134.18	0	1.15	37	Nc1ccc2c(n1)CCC2	IC50	'>'	50000.0	nM				UO_0000065					False	CHEMBL750654	Inhibitory activity against neuronal nitric oxide synthase	B	BAO_0000357	single protein format	None	None	None	None	None	CHEMBL3568	Nitric-oxide synthase, brain	Homo sapiens	SINGLE PROTEIN	CHEMBL1133138	1	Scientific Literature	Bioorg. Med. Chem. Lett.	2000	None
CHEMBL321741		0	585.69	2	5.67	PHS no 72	CC(C)C(=O)Nc1nc(O)c2c(n1)NC(c1ccccc1)C(c1ccccc1)N2C(=O)c1ccc[n+](Cc2ccccc2)c1	IC50	'='	111100.0	nM		Outside typical range		UO_0000065					False	CHEMBL833495	Inhibitory activity against human Nitric oxide synthase-I with 2 uM H4Bip for 30 min	B	BAO_0000357	single protein format	Homo sapiens	None	None	None	None	CHEMBL3568	Nitric-oxide synthase, brain	Homo sapiens	SINGLE PROTEIN	CHEMBL1140327	1	Scientific Literature	J. Med. Chem.	2005	None
CHEMBL59235		0	136.20	0	1.62	12	CCCc1ccnc(N)c1	IC50						Not Determined						False	CHEMBL750654	Inhibitory activity against neuronal nitric oxide synthase	B	BAO_0000357	single protein format	None	None	None	None	None	CHEMBL3568	Nitric-oxide synthase, brain	Homo sapiens	SINGLE PROTEIN	CHEMBL1133138	1	Scientific Literature	Bioorg. Med. Chem. Lett.	2000	None
CHEMBL233228		0	274.37	0	3.38	4a	N=C(Nc1ccc2sc(N)nc2c1)c1cccs1	IC50	'='	200.0	nM	6.70			UO_0000065	24.42	0.51	3.32	8.96	False	CHEMBL892679	Inhibition of human neuronal NOS activity	B	BAO_0000357	single protein format	Homo sapiens	None	None	None	None	CHEMBL3568	Nitric-oxide synthase, brain	Homo sapiens	SINGLE PROTEIN	CHEMBL1147215	1	Scientific Literature	Bioorg. Med. Chem. Lett.	2007	None
CHEMBL1852460		0	354.52	0	4.47	BDBM106740	CCN(CC)CCCn1ccc2ccc(/N=C(\N)c3cccs3)cc21	IC50	'='	590.0	nM	6.23		225505	UO_0000065	17.57	0.34	1.76	13.38	False	CHEMBL3705149	Enzyme Assay: Enzyme assay using recombinant human inducible NOS (iNOS), human endothelial constitutive NOS (eNOS) or human neuronal constitutive NOS (nNOS).	B	BAO_0000357	single protein format	Homo sapiens	None	None	None	None	CHEMBL3568	Nitric-oxide synthase, brain	Homo sapiens	SINGLE PROTEIN	CHEMBL3638726	37	BindingDB Database		2013	None
CHEMBL1788374		0	608.45	0	-0.70	12	COC(=O)[C@@H](CCC/N=C(/N)N[N+](=O)[O-])NC(=O)[C@H](N)Cc1ccccc1.O=C(O)C(F)(F)F.O=C(O)C(F)(F)F	Ki	'='	2000.0	nM	5.70			UO_0000065	14.98	0.29	6.40	3.30	False	CHEMBL752260	Inhibition of Neuronal Nitric oxide synthase enzyme (nNOS)	B	BAO_0000357	single protein format	Bos taurus	None	None	None	None	CHEMBL3568	Nitric-oxide synthase, brain	Homo sapiens	SINGLE PROTEIN	CHEMBL1130132	1	Scientific Literature	J. Med. Chem.	1997	None
CHEMBL184794		0	315.42	0	2.84	5	COc1cc(-c2cccc(N)n2)c(OC)cc1CCCN(C)C	IC50	'='	200.0	nM	6.70			UO_0000065	21.24	0.40	3.86	11.05	False	CHEMBL833562	Inhibitory activity against neuronal nitric oxide synthase in human	B	BAO_0000357	single protein format	Homo sapiens	None	None	None	None	CHEMBL3568	Nitric-oxide synthase, brain	Homo sapiens	SINGLE PROTEIN	CHEMBL1137188	1	Scientific Literature	Bioorg. Med. Chem. Lett.	2004	None
CHEMBL3215894		0	403.38	0	2.13	19	Cl.Cl.N=C(Nc1ccc2c(c1)CCN2CCNCCO)c1cccs1	IC50	'='	350.0	nM	6.46			UO_0000065	19.54	0.38	4.33	9.04	False	CHEMBL2209794	Inhibition of recombinant human nNOS expressed in baculovirus-infected Sf9 cells assessed as conversion of [3H]-larginine to [3H]-L-citrulline preincubated for 15 mins measured after 45 mins by liquid scintillation counting	B	BAO_0000219	cell-based format	Homo sapiens	None	None	Sf9	None	CHEMBL3568	Nitric-oxide synthase, brain	Homo sapiens	SINGLE PROTEIN	CHEMBL2203205	1	Scientific Literature	Eur. J. Med. Chem.	2012	CHEMBL3308860
CHEMBL3142586		0	413.42	0	3.69	cis-47	CC1CC(N2CCc3cc(NC(=N)c4cccs4)ccc32)CCN1.Cl.Cl	IC50	'='	690.0	nM	6.16			UO_0000065	18.09	0.35	2.47	12.05	False	CHEMBL2209794	Inhibition of recombinant human nNOS expressed in baculovirus-infected Sf9 cells assessed as conversion of [3H]-larginine to [3H]-L-citrulline preincubated for 15 mins measured after 45 mins by liquid scintillation counting	B	BAO_0000219	cell-based format	Homo sapiens	None	None	Sf9	None	CHEMBL3568	Nitric-oxide synthase, brain	Homo sapiens	SINGLE PROTEIN	CHEMBL2203205	1	Scientific Literature	Eur. J. Med. Chem.	2012	CHEMBL3308860
CHEMBL162416		0	367.92	0	4.95	2	NC1=Nc2cc(CCCNCc3cccc(Cl)c3)ccc2[C@H]2CCC[C@@H]12	IC50	'='	42.0	nM	7.38			UO_0000065	20.05	0.39	2.43	14.63	False	CHEMBL750244	Inhibition of human neuronal nitric oxide synthase	B	BAO_0000357	single protein format	Homo sapiens	None	None	None	None	CHEMBL3568	Nitric-oxide synthase, brain	Homo sapiens	SINGLE PROTEIN	CHEMBL1137842	1	Scientific Literature	Bioorg. Med. Chem. Lett.	2004	None
CHEMBL40833		0	108.14	0	0.97	5	Cc1ccnc(N)c1	IC50	'='	110.0	nM	6.96			UO_0000065	64.35	1.19	5.99	17.88	False	CHEMBL751656	In vitro inhibition of human neuronal nitric oxide synthase.	B	BAO_0000357	single protein format	None	None	None	None	None	CHEMBL3568	Nitric-oxide synthase, brain	Homo sapiens	SINGLE PROTEIN	CHEMBL1148283	1	Scientific Literature	J. Med. Chem.	2004	None
CHEMBL96624		0	204.19	0	-1.23	omega nitro-arginine	N/C(=N\CCCC(N)C(=O)O)[N+](=O)[O-]	Ki	'='	9300.0	nM	5.03			UO_0000065	24.64	0.49	6.26	3.47	False	CHEMBL752258	Compound was evaluated for the inhibition of Neuronal Nitric oxide synthase enzyme (nNOS).	B	BAO_0000357	single protein format	Bos taurus	None	None	None	None	CHEMBL3568	Nitric-oxide synthase, brain	Homo sapiens	SINGLE PROTEIN	CHEMBL1130132	1	Scientific Literature	J. Med. Chem.	1997	None
CHEMBL362772		0	114.15	0	-0.24	32	NC1=NCCCOC1	IC50	'='	160.0	nM	6.80			UO_0000065	59.53	1.16	7.04	14.27	False	CHEMBL831638	Inhibitory concentration against Neuronal nitric oxide synthase	B	BAO_0000357	single protein format	Homo sapiens	None	None	None	None	CHEMBL3568	Nitric-oxide synthase, brain	Homo sapiens	SINGLE PROTEIN	CHEMBL1138708	1	Scientific Literature	Bioorg. Med. Chem. Lett.	2004	None
CHEMBL182193		0	191.14	None	None	8c (4R,5R)	CC[C@H]1N=C(N)[Se][C@@H]1C	IC50	'='	92.0	nM	7.04			UO_0000065	36.81	None	None	None	False	CHEMBL876477	Inhibitory concentration against neuronal nitric acid synthase	B	BAO_0000357	single protein format	None	None	None	None	None	CHEMBL3568	Nitric-oxide synthase, brain	Homo sapiens	SINGLE PROTEIN	CHEMBL1142001	1	Scientific Literature	Bioorg. Med. Chem. Lett.	2005	None
CHEMBL88308		0	130.22	0	0.48	35	NC1=NCCSCC1	IC50	'='	4300.0	nM	5.37			UO_0000065	41.21	0.92	4.89	13.98	False	CHEMBL831638	Inhibitory concentration against Neuronal nitric oxide synthase	B	BAO_0000357	single protein format	Homo sapiens	None	None	None	None	CHEMBL3568	Nitric-oxide synthase, brain	Homo sapiens	SINGLE PROTEIN	CHEMBL1138708	1	Scientific Literature	Bioorg. Med. Chem. Lett.	2004	None
CHEMBL3215870		0	411.40	0	4.48	17	CN1CCC(c2c[nH]c3cc(NC(=N)c4cccs4)ccc23)CC1.Cl.Cl	IC50	'='	120.0	nM	6.92			UO_0000065	20.45	0.39	2.44	12.60	False	CHEMBL1839729	Inhibition of human recombinant nNOS expressed in Sf9 cells assessed as inhibition of conversion of [3H]-L-arginine to [3H]-L-citrulline after 45 mins by liquid scintillation counting	B	BAO_0000219	cell-based format	Homo sapiens	None	None	Sf9	None	CHEMBL3568	Nitric-oxide synthase, brain	Homo sapiens	SINGLE PROTEIN	CHEMBL1833804	1	Scientific Literature	J. Med. Chem.	2011	CHEMBL3308860
CHEMBL607146		0	372.49	0	2.09	1	Cc1cc(N)nc(C[C@@H]2CNC[C@@H]2OCCNCCc2cccc(F)c2)c1	Ki	'='	50.0	nM	7.30			UO_0000065	19.60	0.37	5.21	10.11	False	CHEMBL1274961	Inhibition of human nNOS expressed in Escherichia coli assessed as inhibition of nitric oxide formation by hemoglobin capture assay	B	BAO_0000019	assay format	Homo sapiens	None	None	None	None	CHEMBL3568	Nitric-oxide synthase, brain	Homo sapiens	SINGLE PROTEIN	CHEMBL1268881	1	Scientific Literature	Bioorg. Med. Chem. Lett.	2010	None
CHEMBL391348		0	244.03	0	2.17	page 6181 scheme 1 R7C2	Ic1ccc2[nH]ncc2c1	IC50	'='	37000.0	nM	4.43			UO_0000065	18.16	0.61	2.26	15.45	False	CHEMBL1046067	Inhibition of NOS1	B	BAO_0000357	single protein format	None	None	None	None	None	CHEMBL3568	Nitric-oxide synthase, brain	Homo sapiens	SINGLE PROTEIN	CHEMBL1152545	1	Scientific Literature	Bioorg. Med. Chem.	2009	None
CHEMBL17551		0	133.15	0	1.15	page 6181 scheme 1 R9C1	Nc1ccc2[nH]ncc2c1	IC50	'>'	1000000.0	nM		Outside typical range		UO_0000065					False	CHEMBL1046069	Inhibition of recombinant NOS1 assessed as citrulline formation	B	BAO_0000357	single protein format	None	None	None	None	None	CHEMBL3568	Nitric-oxide synthase, brain	Homo sapiens	SINGLE PROTEIN	CHEMBL1152545	1	Scientific Literature	Bioorg. Med. Chem.	2009	None
CHEMBL7889	L-NIL	0	187.24	0	0.16	1	CC(=N)NCCCC[C@H](N)C(=O)O	IC50	'='	1600.0	nM	5.80			UO_0000065	30.95	0.61	5.64	5.84	False	CHEMBL751656	In vitro inhibition of human neuronal nitric oxide synthase.	B	BAO_0000357	single protein format	None	None	None	None	None	CHEMBL3568	Nitric-oxide synthase, brain	Homo sapiens	SINGLE PROTEIN	CHEMBL1148283	1	Scientific Literature	J. Med. Chem.	2004	None
CHEMBL107833		0	162.15	0	-2.31	1a	N/C(=N/CC(N)C(=O)O)NO	Initial rates	'<'	0.5										False	CHEMBL750789	Formation of Nitric Oxide by Nitric Oxide synthase I(% relative to NOHA)	F	BAO_0000019	assay format	None	None	None	None	None	CHEMBL3568	Nitric-oxide synthase, brain	Homo sapiens	SINGLE PROTEIN	CHEMBL1134763	1	Scientific Literature	J. Med. Chem.	2001	None
CHEMBL1204422		0	494.43	0	-0.70	19	COC(=O)[C@@H](CCC/N=C(/N)N[N+](=O)[O-])NC(=O)[C@H](N)Cc1ccccc1.O=C(O)C(F)(F)F	Ki	'='	2000.0	nM	5.70			UO_0000065	14.98	0.29	6.40	3.30	False	CHEMBL751927	Nitric Oxide Synthase Inhibitory activity tested against bovine brain nNOS (Neuronal nitric oxide synthase)	B	BAO_0000019	assay format	Bos taurus	None	None	None	None	CHEMBL3568	Nitric-oxide synthase, brain	Homo sapiens	SINGLE PROTEIN	CHEMBL1132345	1	Scientific Literature	J. Med. Chem.	1999	None
CHEMBL99477		0	302.76	0	3.34	2e	CN(Cc1ccccc1)Cn1c(=O)oc2ccc(Cl)cc21	IC50	'='	11500.0	nM	4.94			UO_0000065	16.31	0.32	1.60	12.87	False	CHEMBL751929	Inhibitory activity against Neuronal nitric oxide synthase	B	BAO_0000357	single protein format	None	None	None	None	None	CHEMBL3568	Nitric-oxide synthase, brain	Homo sapiens	SINGLE PROTEIN	CHEMBL1129221	1	Scientific Literature	Bioorg. Med. Chem. Lett.	1997	None
CHEMBL98630		0	332.45	0	3.24	13	CCCCCCCCCCOCc1cnc2nc(N)nc(N)c2n1	IC50	'='	30000.0	nM	4.52			UO_0000065	13.60	0.26	1.28	4.01	False	CHEMBL751278	Inhibitory activity against human neuronal nitric oxide synthase (NOS-I)	B	BAO_0000357	single protein format	None	None	None	None	None	CHEMBL3568	Nitric-oxide synthase, brain	Homo sapiens	SINGLE PROTEIN	CHEMBL1135494	1	Scientific Literature	J. Med. Chem.	2002	None
CHEMBL451487		0	336.40	0	2.67	317	COc1ccc(-c2cnc3nc(N)nc(N4CCCCC4)c3n2)cc1	IC50	'='	60000.0	nM	4.22			UO_0000065	12.55	0.23	1.55	4.69	False	CHEMBL751278	Inhibitory activity against human neuronal nitric oxide synthase (NOS-I)	B	BAO_0000357	single protein format	None	None	None	None	None	CHEMBL3568	Nitric-oxide synthase, brain	Homo sapiens	SINGLE PROTEIN	CHEMBL1135494	1	Scientific Literature	J. Med. Chem.	2002	None
CHEMBL62083		0	144.18	0	1.82	32	Nc1nccc2ccccc12	IC50	'='	6600.0	nM	5.18			UO_0000065	35.93	0.64	3.36	13.31	False	CHEMBL750654	Inhibitory activity against neuronal nitric oxide synthase	B	BAO_0000357	single protein format	None	None	None	None	None	CHEMBL3568	Nitric-oxide synthase, brain	Homo sapiens	SINGLE PROTEIN	CHEMBL1133138	1	Scientific Literature	Bioorg. Med. Chem. Lett.	2000	None
CHEMBL61427		0	123.16	0	0.55	17	Cc1ccnc(N)c1N	IC50						Not Determined						False	CHEMBL750654	Inhibitory activity against neuronal nitric oxide synthase	B	BAO_0000357	single protein format	None	None	None	None	None	CHEMBL3568	Nitric-oxide synthase, brain	Homo sapiens	SINGLE PROTEIN	CHEMBL1133138	1	Scientific Literature	Bioorg. Med. Chem. Lett.	2000	None
CHEMBL1951505		0	283.78	0	2.92	9j	CC(=O)N1N=C(c2cc(Cl)ccc2N)SC1(C)C	Inhibition	'='	22.51	%				UO_0000187					False	CHEMBL1955554	Inhibition of nNOS assessed as conversion of L-[3H]arginine to L-[3H]-citrulline at 50 uM after 30 mins by scintillation counting	B	BAO_0000357	single protein format	None	None	None	None	None	CHEMBL3568	Nitric-oxide synthase, brain	Homo sapiens	SINGLE PROTEIN	CHEMBL1949563	1	Scientific Literature	Eur. J. Med. Chem.	2012	None
CHEMBL1951511		0	337.88	0	4.09	9p	CC1(C)SC(c2cc(Cl)ccc2N)=NN1C(=O)C1CCCC1	Inhibition	'='	8.37	%				UO_0000187					False	CHEMBL1955554	Inhibition of nNOS assessed as conversion of L-[3H]arginine to L-[3H]-citrulline at 50 uM after 30 mins by scintillation counting	B	BAO_0000357	single protein format	None	None	None	None	None	CHEMBL3568	Nitric-oxide synthase, brain	Homo sapiens	SINGLE PROTEIN	CHEMBL1949563	1	Scientific Literature	Eur. J. Med. Chem.	2012	None
CHEMBL188157		0	289.30	0	2.53	PHS no 341	Nc1nc(O)c2nc(-c3cccc4ccccc34)cnc2n1	IC50	'='	85100.0	nM	4.07			UO_0000065	14.07	0.25	1.54	4.16	False	CHEMBL833495	Inhibitory activity against human Nitric oxide synthase-I with 2 uM H4Bip for 30 min	B	BAO_0000357	single protein format	Homo sapiens	None	None	None	None	CHEMBL3568	Nitric-oxide synthase, brain	Homo sapiens	SINGLE PROTEIN	CHEMBL1140327	1	Scientific Literature	J. Med. Chem.	2005	None
CHEMBL299906		0	150.22	0	1.92	16	CCCc1c(C)ccnc1N	IC50						Not Determined						False	CHEMBL750654	Inhibitory activity against neuronal nitric oxide synthase	B	BAO_0000357	single protein format	None	None	None	None	None	CHEMBL3568	Nitric-oxide synthase, brain	Homo sapiens	SINGLE PROTEIN	CHEMBL1133138	1	Scientific Literature	Bioorg. Med. Chem. Lett.	2000	None
CHEMBL61939		0	122.17	0	1.28	6	Cc1ccnc(N)c1C	IC50						Not Determined						False	CHEMBL750654	Inhibitory activity against neuronal nitric oxide synthase	B	BAO_0000357	single protein format	None	None	None	None	None	CHEMBL3568	Nitric-oxide synthase, brain	Homo sapiens	SINGLE PROTEIN	CHEMBL1133138	1	Scientific Literature	Bioorg. Med. Chem. Lett.	2000	None
CHEMBL185585		0	126.20	0	1.16	8k	CCC1CC(C)C(N)=N1	IC50	'='	2400.0	nM	5.62			UO_0000065	44.53	0.85	4.46	14.64	False	CHEMBL831677	Inhibitory activity against Neuronal nitric oxide synthase	B	BAO_0000357	single protein format	Homo sapiens	None	None	None	None	CHEMBL3568	Nitric-oxide synthase, brain	Homo sapiens	SINGLE PROTEIN	CHEMBL1137191	1	Scientific Literature	Bioorg. Med. Chem. Lett.	2004	None
CHEMBL40833		0	108.14	0	0.97	3	Cc1ccnc(N)c1	IC50	'='	75.0	nM	7.12			UO_0000065	65.89	1.22	6.15	18.31	False	CHEMBL750654	Inhibitory activity against neuronal nitric oxide synthase	B	BAO_0000357	single protein format	None	None	None	None	None	CHEMBL3568	Nitric-oxide synthase, brain	Homo sapiens	SINGLE PROTEIN	CHEMBL1133138	1	Scientific Literature	Bioorg. Med. Chem. Lett.	2000	None
CHEMBL553271		0	190.72	0	2.09	7	CCCC1CCCCC(N)=N1.Cl	IC50	'='	460.0	nM	6.34			UO_0000065	41.08	0.79	4.25	16.51	False	CHEMBL751281	Inhibitory activity evaluated from soluble cell extract of human Neuronal nitric oxide synthase and partially purified by DEAE-sepharose chromatography	B	BAO_0000357	single protein format	None	None	None	None	None	CHEMBL3568	Nitric-oxide synthase, brain	Homo sapiens	SINGLE PROTEIN	CHEMBL1131333	1	Scientific Literature	J. Med. Chem.	1998	None
CHEMBL186360		0	198.33	0	2.18	41	CC1CC(N)=NC2CCCCC2S1	IC50	'>'	50000.0	nM				UO_0000065					False	CHEMBL831638	Inhibitory concentration against Neuronal nitric oxide synthase	B	BAO_0000357	single protein format	Homo sapiens	None	None	None	None	CHEMBL3568	Nitric-oxide synthase, brain	Homo sapiens	SINGLE PROTEIN	CHEMBL1138708	1	Scientific Literature	Bioorg. Med. Chem. Lett.	2004	None
CHEMBL6813		0	126.20	0	1.16	6	CCC1CCN=C(N)C1	IC50	'='	1600.0	nM	5.80			UO_0000065	45.93	0.88	4.64	15.10	False	CHEMBL751657	Inhibition of human Neuronal nitric oxide synthase	B	BAO_0000357	single protein format	None	None	None	None	None	CHEMBL3568	Nitric-oxide synthase, brain	Homo sapiens	SINGLE PROTEIN	CHEMBL1131208	1	Scientific Literature	J. Med. Chem.	1998	None
CHEMBL1204425		0	494.43	0	-0.91	10	COC(=O)[C@@H](CCC/N=C(\N)N[N+](=O)[O-])NC(=O)[C@@H](N)Cc1ccccc1.O=C(O)C(F)(F)F	Ki	'='	90000.0	nM	4.05			UO_0000065	10.64	0.20	4.96	2.31	False	CHEMBL752260	Inhibition of Neuronal Nitric oxide synthase enzyme (nNOS)	B	BAO_0000357	single protein format	Bos taurus	None	None	None	None	CHEMBL3568	Nitric-oxide synthase, brain	Homo sapiens	SINGLE PROTEIN	CHEMBL1130132	1	Scientific Literature	J. Med. Chem.	1997	None
CHEMBL83397		0	231.25	0	2.48	20	NC1=Nc2cc([N+](=O)[O-])ccc2[C@H]2CCC[C@@H]12	IC50	'='	310.0	nM	6.51			UO_0000065	28.15	0.52	4.03	7.98	False	CHEMBL752385	Concentration required to inhibit neuronal nitric oxide synthase	B	BAO_0000357	single protein format	None	None	None	None	None	CHEMBL3568	Nitric-oxide synthase, brain	Homo sapiens	SINGLE PROTEIN	CHEMBL1135323	1	Scientific Literature	Bioorg. Med. Chem. Lett.	2002	None
CHEMBL98547		0	372.90	0	4.28	PHS no 334	Nc1nc(NCC2CCCCC2)c2c(n1)NCC(c1ccc(Cl)cc1)N2	IC50	'='	3680.0	nM	5.43			UO_0000065	14.57	0.29	1.15	6.18	False	CHEMBL833495	Inhibitory activity against human Nitric oxide synthase-I with 2 uM H4Bip for 30 min	B	BAO_0000357	single protein format	Homo sapiens	None	None	None	None	CHEMBL3568	Nitric-oxide synthase, brain	Homo sapiens	SINGLE PROTEIN	CHEMBL1140327	1	Scientific Literature	J. Med. Chem.	2005	None
CHEMBL185766		0	326.45	0	3.26	PHS no 331	CCCN(CCC)c1nc(N)nc2c1NC(c1ccccc1)CN2	IC50	'='	15720.0	nM	4.80			UO_0000065	14.71	0.27	1.54	6.07	False	CHEMBL833495	Inhibitory activity against human Nitric oxide synthase-I with 2 uM H4Bip for 30 min	B	BAO_0000357	single protein format	Homo sapiens	None	None	None	None	CHEMBL3568	Nitric-oxide synthase, brain	Homo sapiens	SINGLE PROTEIN	CHEMBL1140327	1	Scientific Literature	J. Med. Chem.	2005	None
CHEMBL114534		0	220.74	0	1.51	1	CCCCC[C@H]1NC(=N)[C@@H](O)[C@H]1C.Cl	IC50	'='	27000.0	nM	4.57			UO_0000065	24.79	0.48	3.06	8.14	False	CHEMBL751928	Inhibitory concentration against Neuronal nitric oxide synthase	B	BAO_0000357	single protein format	None	None	None	None	None	CHEMBL3568	Nitric-oxide synthase, brain	Homo sapiens	SINGLE PROTEIN	CHEMBL1134975	1	Scientific Literature	Bioorg. Med. Chem. Lett.	2002	None
CHEMBL3216320		0	423.41	0	3.85	10.HCl	CN1CC=C(c2c[nH]c3ccc(CNC(=N)c4cccs4)cc23)CC1.Cl.Cl	IC50	'='	1290.0	nM	5.89			UO_0000065	16.80	0.32	2.04	10.26	False	CHEMBL1960196	Inhibition of human nNOS expressed in baculovirus infected insect Sf9 cells assessed as conversion of [3H]-L-arginine to [3H]-L-citrulline	B	BAO_0000219	cell-based format	Homo sapiens	None	None	Sf9	None	CHEMBL3568	Nitric-oxide synthase, brain	Homo sapiens	SINGLE PROTEIN	CHEMBL1955728	1	Scientific Literature	Bioorg. Med. Chem. Lett.	2012	CHEMBL3308860
CHEMBL164596		0	203.29	0	-0.58	2	CC(=N)NCCCC[C@H](N)[C@@H](O)CO	IC50	'='	150000.0	nM		Outside typical range		UO_0000065					False	CHEMBL751931	Compound was evaluated for the Inhibition of Neuronal nitric oxide synthase	B	BAO_0000357	single protein format	None	None	None	None	None	CHEMBL3568	Nitric-oxide synthase, brain	Homo sapiens	SINGLE PROTEIN	CHEMBL1131487	1	Scientific Literature	J. Med. Chem.	1998	None
CHEMBL552852		0	352.20	0	2.48	30	CCSC(=N)Nc1ccc(C(=O)O)cc1.I	Ki	'='	58000.0	nM	4.24			UO_0000065	18.89	0.39	1.76	5.79	False	CHEMBL880847	Inhibitory activity against human neuronal nitric oxide synthase in brain (nNOS).	B	BAO_0000221	tissue-based format	None	CHEMBL3638188	Brain	None	None	CHEMBL3568	Nitric-oxide synthase, brain	Homo sapiens	SINGLE PROTEIN	CHEMBL1130064	1	Scientific Literature	J. Med. Chem.	1997	None
CHEMBL2096770		0	144.24	0	1.22	3e (4R,5R)	CC[C@H]1SC(N)=N[C@@H]1C	IC50	'='	380.0	nM	6.42			UO_0000065	44.51	0.97	5.20	16.73	False	CHEMBL876477	Inhibitory concentration against neuronal nitric acid synthase	B	BAO_0000357	single protein format	None	None	None	None	None	CHEMBL3568	Nitric-oxide synthase, brain	Homo sapiens	SINGLE PROTEIN	CHEMBL1142001	1	Scientific Literature	Bioorg. Med. Chem. Lett.	2005	None
CHEMBL43815		0	311.43	0	3.15	14bi	CN(C)CCOc1ccc(-c2cccc(N)n2)c2c1CCCC2	IC50	'='	70.9	nM	7.15			UO_0000065	22.96	0.42	4.00	13.91	False	CHEMBL750652	In vitro inhibition of human neuronal nitric oxide synthase	B	BAO_0000357	single protein format	None	None	None	None	None	CHEMBL3568	Nitric-oxide synthase, brain	Homo sapiens	SINGLE PROTEIN	CHEMBL1149107	1	Scientific Literature	J. Med. Chem.	2004	None
CHEMBL323186		0	190.20	0	-1.53	3a (NOHA)	N/C(=N/CCCC(N)C(=O)O)NO	Initial rates	'='	100.0										False	CHEMBL750789	Formation of Nitric Oxide by Nitric Oxide synthase I(% relative to NOHA)	F	BAO_0000019	assay format	None	None	None	None	None	CHEMBL3568	Nitric-oxide synthase, brain	Homo sapiens	SINGLE PROTEIN	CHEMBL1134763	1	Scientific Literature	J. Med. Chem.	2001	None
CHEMBL49934		0	222.25	0	-0.05	4	N=C(N)Nc1cccc(CC(N)C(=O)O)c1	Ki	'='	44000.0	nM	4.36			UO_0000065	19.60	0.37	4.41	3.48	False	CHEMBL752277	Inhibitory constant for the inhibition of human Neuronal nitric oxide synthase	B	BAO_0000357	single protein format	None	None	None	None	None	CHEMBL3568	Nitric-oxide synthase, brain	Homo sapiens	SINGLE PROTEIN	CHEMBL1130474	1	Scientific Literature	Bioorg. Med. Chem. Lett.	1997	None
CHEMBL564669		0	377.78	0	2.54	12c	CC1=CC2=NCC(C(=O)c3ccc(C#N)cc3)CN2C=C1.[O-][Cl+3]([O-])([O-])O	Activity	'='	18.0	%				UO_0000187					False	CHEMBL1056356	Inhibition of human nNOS assessed as residual activity at 100 uM by Griess assay relative to control	B	BAO_0000357	single protein format	Homo sapiens	None	None	None	None	CHEMBL3568	Nitric-oxide synthase, brain	Homo sapiens	SINGLE PROTEIN	CHEMBL1152488	1	Scientific Literature	Eur. J. Med. Chem.	2009	None
CHEMBL197055		0	303.47	0	2.14	Entry 5	CCC[C@@H](CC/N=C(/N)SC)[C@H](N)C(=O)OC(C)(C)C	IC50	'='	500000.0	nM		Outside typical range		UO_0000065					False	CHEMBL829483	Inhibitory concentration against human neuronal nitric oxide synthase expressed in Sf-9 cells	B	BAO_0000219	cell-based format	Homo sapiens	None	None	Sf-9	None	CHEMBL3568	Nitric-oxide synthase, brain	Homo sapiens	SINGLE PROTEIN	CHEMBL1139597	1	Scientific Literature	Bioorg. Med. Chem. Lett.	2005	None
CHEMBL186091		0	186.32	0	2.04	45	CCCCC1CSCCC(N)=N1	IC50	'='	1200.0	nM	5.92			UO_0000065	31.78	0.67	3.88	15.43	False	CHEMBL831638	Inhibitory concentration against Neuronal nitric oxide synthase	B	BAO_0000357	single protein format	Homo sapiens	None	None	None	None	CHEMBL3568	Nitric-oxide synthase, brain	Homo sapiens	SINGLE PROTEIN	CHEMBL1138708	1	Scientific Literature	Bioorg. Med. Chem. Lett.	2004	None
CHEMBL196720		0	352.46	0	0.79	Entry 2	CSC(=N)NCCC[C@H](N)C(=O)N[C@@H](Cc1ccccc1)C(=O)O	IC50	'='	36000.0	nM	4.44			UO_0000065	12.61	0.25	3.65	3.46	False	CHEMBL829483	Inhibitory concentration against human neuronal nitric oxide synthase expressed in Sf-9 cells	B	BAO_0000219	cell-based format	Homo sapiens	None	None	Sf-9	None	CHEMBL3568	Nitric-oxide synthase, brain	Homo sapiens	SINGLE PROTEIN	CHEMBL1139597	1	Scientific Literature	Bioorg. Med. Chem. Lett.	2005	None
CHEMBL112139		0	136.20	0	1.74	8	CNc1cc(C)cc(C)n1	IC50	'>'	100000.0	nM				UO_0000065					False	CHEMBL751656	In vitro inhibition of human neuronal nitric oxide synthase.	B	BAO_0000357	single protein format	None	None	None	None	None	CHEMBL3568	Nitric-oxide synthase, brain	Homo sapiens	SINGLE PROTEIN	CHEMBL1148283	1	Scientific Literature	J. Med. Chem.	2004	None
CHEMBL542710		0	204.74	0	2.33	10	CCCCCC1N=C(N)CC1C.Cl	IC50	'='	5370.0	nM	5.27			UO_0000065	31.32	0.60	2.94	13.73	False	CHEMBL750653	Inhibition of cloned (from RNA) human Neuronal nitric oxide synthase	B	BAO_0000357	single protein format	None	None	None	None	None	CHEMBL3568	Nitric-oxide synthase, brain	Homo sapiens	SINGLE PROTEIN	CHEMBL1131100	1	Scientific Literature	J. Med. Chem.	1998	None
CHEMBL185161		0	112.18	0	0.63	8i	CC1CN=C(N)C1C	IC50	'='	610.0	nM	6.21			UO_0000065	55.40	1.06	5.58	16.19	False	CHEMBL831677	Inhibitory activity against Neuronal nitric oxide synthase	B	BAO_0000357	single protein format	Homo sapiens	None	None	None	None	CHEMBL3568	Nitric-oxide synthase, brain	Homo sapiens	SINGLE PROTEIN	CHEMBL1137191	1	Scientific Literature	Bioorg. Med. Chem. Lett.	2004	None
CHEMBL318704		0	223.26	0	0.57	5	CSCc1cnc2nc(N)nc(O)c2n1	IC50	'='	88000.0	nM	4.06			UO_0000065	18.16	0.37	3.49	4.15	False	CHEMBL751278	Inhibitory activity against human neuronal nitric oxide synthase (NOS-I)	B	BAO_0000357	single protein format	None	None	None	None	None	CHEMBL3568	Nitric-oxide synthase, brain	Homo sapiens	SINGLE PROTEIN	CHEMBL1135494	1	Scientific Literature	J. Med. Chem.	2002	None
CHEMBL365202		0	144.24	0	0.87	39	CC1CC(N)=NCCS1	IC50	'='	1000.0	nM	6.00			UO_0000065	41.60	0.91	5.13	15.63	False	CHEMBL831638	Inhibitory concentration against Neuronal nitric oxide synthase	B	BAO_0000357	single protein format	Homo sapiens	None	None	None	None	CHEMBL3568	Nitric-oxide synthase, brain	Homo sapiens	SINGLE PROTEIN	CHEMBL1138708	1	Scientific Literature	Bioorg. Med. Chem. Lett.	2004	None
CHEMBL435854		0	205.28	0	-0.28	L-4	CC(=N)NCCSC[C@@H](N)C(=O)O	IC50	'='	13200.0	nM	4.88			UO_0000065	23.77	0.51	5.16	4.92	False	CHEMBL750651	Inhibition of human neuronal Nitric Oxide Synthase	B	BAO_0000357	single protein format	None	None	None	None	None	CHEMBL3568	Nitric-oxide synthase, brain	Homo sapiens	SINGLE PROTEIN	CHEMBL1133154	1	Scientific Literature	Bioorg. Med. Chem. Lett.	2000	None
CHEMBL542710		0	204.74	0	2.33	21	CCCCCC1N=C(N)CC1C.Cl	IC50	'='	20600.0	nM	4.69			UO_0000065	27.85	0.53	2.36	12.21	False	CHEMBL750653	Inhibition of cloned (from RNA) human Neuronal nitric oxide synthase	B	BAO_0000357	single protein format	None	None	None	None	None	CHEMBL3568	Nitric-oxide synthase, brain	Homo sapiens	SINGLE PROTEIN	CHEMBL1131100	1	Scientific Literature	J. Med. Chem.	1998	None
CHEMBL185867		0	156.25	0	1.52	23	N=C1SCC2CCCCN12	IC50	'>'	50000.0	nM				UO_0000065					False	CHEMBL831677	Inhibitory activity against Neuronal nitric oxide synthase	B	BAO_0000357	single protein format	Homo sapiens	None	None	None	None	CHEMBL3568	Nitric-oxide synthase, brain	Homo sapiens	SINGLE PROTEIN	CHEMBL1137191	1	Scientific Literature	Bioorg. Med. Chem. Lett.	2004	None
CHEMBL59350		0	148.21	0	1.54	35	Nc1nccc2c1CCCC2	IC50	'='	11000.0	nM	4.96			UO_0000065	33.46	0.62	3.42	12.74	False	CHEMBL750654	Inhibitory activity against neuronal nitric oxide synthase	B	BAO_0000357	single protein format	None	None	None	None	None	CHEMBL3568	Nitric-oxide synthase, brain	Homo sapiens	SINGLE PROTEIN	CHEMBL1133138	1	Scientific Literature	Bioorg. Med. Chem. Lett.	2000	None
CHEMBL271038		0	277.80	0	2.79	31	CN(Cc1cc(Cl)ccc1C#N)C1CCCNCC1	IC50	'='	1200.0	nM	5.92			UO_0000065	21.31	0.43	3.13	15.16	False	CHEMBL946890	Inhibition of human nNOS expressed in insect SF9 cells after 1 hr	B	BAO_0000219	cell-based format	Homo sapiens	None	None	Sf9	None	CHEMBL3568	Nitric-oxide synthase, brain	Homo sapiens	SINGLE PROTEIN	CHEMBL1142258	1	Scientific Literature	Bioorg. Med. Chem. Lett.	2008	CHEMBL3308860
CHEMBL256618		0	303.84	0	3.18	26	N#Cc1ccc(Cl)cc1CN(CC1CC1)C1CCNCC1	IC50	'='	748.0	nM	6.13			UO_0000065	20.16	0.40	2.95	15.68	False	CHEMBL946890	Inhibition of human nNOS expressed in insect SF9 cells after 1 hr	B	BAO_0000219	cell-based format	Homo sapiens	None	None	Sf9	None	CHEMBL3568	Nitric-oxide synthase, brain	Homo sapiens	SINGLE PROTEIN	CHEMBL1142258	1	Scientific Literature	Bioorg. Med. Chem. Lett.	2008	CHEMBL3308860
CHEMBL403952		0	277.80	0	2.79	21	CCN(Cc1cc(Cl)ccc1C#N)C1CCNCC1	IC50	'='	360.0	nM	6.44			UO_0000065	23.20	0.46	3.65	16.50	False	CHEMBL946890	Inhibition of human nNOS expressed in insect SF9 cells after 1 hr	B	BAO_0000219	cell-based format	Homo sapiens	None	None	Sf9	None	CHEMBL3568	Nitric-oxide synthase, brain	Homo sapiens	SINGLE PROTEIN	CHEMBL1142258	1	Scientific Literature	Bioorg. Med. Chem. Lett.	2008	CHEMBL3308860
CHEMBL185444		0	313.45	0	3.40	6	CCc1cc(-c2cccc(N)n2)c(OC)cc1CCCN(C)C	IC50	'='	75.0	nM	7.12			UO_0000065	22.73	0.42	3.72	13.87	False	CHEMBL833562	Inhibitory activity against neuronal nitric oxide synthase in human	B	BAO_0000357	single protein format	Homo sapiens	None	None	None	None	CHEMBL3568	Nitric-oxide synthase, brain	Homo sapiens	SINGLE PROTEIN	CHEMBL1137188	1	Scientific Literature	Bioorg. Med. Chem. Lett.	2004	None
CHEMBL98102		0	257.23	0	1.51	339	Nc1nc(O)c2nc(-c3ccc(F)cc3)cnc2n1	IC50	'='	8000.0	nM	5.10			UO_0000065	19.81	0.37	3.59	5.21	False	CHEMBL751278	Inhibitory activity against human neuronal nitric oxide synthase (NOS-I)	B	BAO_0000357	single protein format	None	None	None	None	None	CHEMBL3568	Nitric-oxide synthase, brain	Homo sapiens	SINGLE PROTEIN	CHEMBL1135494	1	Scientific Literature	J. Med. Chem.	2002	None
CHEMBL544090		0	352.07	0	2.50	70	Br.Br.CC(=N)Nc1ccc(NC(C)=N)cc1	Ki	'='	1500.0	nM	5.82			UO_0000065	30.61	0.57	3.32	8.12	False	CHEMBL752276	Inhibitory activity against human neuronal nitric oxide synthase (nNOS) isoenzyme.	B	BAO_0000357	single protein format	None	None	None	None	None	CHEMBL3568	Nitric-oxide synthase, brain	Homo sapiens	SINGLE PROTEIN	CHEMBL1131040	1	Scientific Literature	J. Med. Chem.	1998	None
CHEMBL99500		0	332.41	0	3.42	194	CNc1nc(N)c2c(n1)NC(c1ccccc1)C(c1ccccc1)N2	IC50	'='	30000.0	nM	4.52			UO_0000065	13.61	0.25	1.10	5.15	False	CHEMBL751278	Inhibitory activity against human neuronal nitric oxide synthase (NOS-I)	B	BAO_0000357	single protein format	None	None	None	None	None	CHEMBL3568	Nitric-oxide synthase, brain	Homo sapiens	SINGLE PROTEIN	CHEMBL1135494	1	Scientific Literature	J. Med. Chem.	2002	None
CHEMBL100659		0	448.53	0	4.88	305	COc1ccc(-c2cnc3nc(N)nc(N(Cc4ccccc4)Cc4ccccc4)c3n2)cc1	IC50	'='	4000.0	nM	5.40			UO_0000065	12.03	0.22	0.52	5.99	False	CHEMBL751278	Inhibitory activity against human neuronal nitric oxide synthase (NOS-I)	B	BAO_0000357	single protein format	None	None	None	None	None	CHEMBL3568	Nitric-oxide synthase, brain	Homo sapiens	SINGLE PROTEIN	CHEMBL1135494	1	Scientific Literature	J. Med. Chem.	2002	None
CHEMBL233654		0	540.56	2	6.68	16	N=C(Nc1ccc2nc(NC3CCN(CCc4ccc(Br)cc4)CC3)sc2c1)c1cccs1	IC50	'='	4400.0	nM	5.36			UO_0000065	9.91	0.22	-1.32	8.36	False	CHEMBL892679	Inhibition of human neuronal NOS activity	B	BAO_0000357	single protein format	Homo sapiens	None	None	None	None	CHEMBL3568	Nitric-oxide synthase, brain	Homo sapiens	SINGLE PROTEIN	CHEMBL1147215	1	Scientific Literature	Bioorg. Med. Chem. Lett.	2007	None
CHEMBL233653		0	451.63	0	4.64	15	N=C(Nc1ccc2nc(NC3CCN(CCc4cnc[nH]4)CC3)sc2c1)c1cccs1	IC50	'='	300.0	nM	6.52			UO_0000065	14.44	0.29	1.88	7.04	False	CHEMBL892679	Inhibition of human neuronal NOS activity	B	BAO_0000357	single protein format	Homo sapiens	None	None	None	None	CHEMBL3568	Nitric-oxide synthase, brain	Homo sapiens	SINGLE PROTEIN	CHEMBL1147215	1	Scientific Literature	Bioorg. Med. Chem. Lett.	2007	None
CHEMBL395580		0	379.51	0	4.84	10a	N=C(Nc1ccc2sc(NCCc3ccccn3)nc2c1)c1cccs1	IC50	'='	1100.0	nM	5.96			UO_0000065	15.70	0.31	1.12	8.09	False	CHEMBL892679	Inhibition of human neuronal NOS activity	B	BAO_0000357	single protein format	Homo sapiens	None	None	None	None	CHEMBL3568	Nitric-oxide synthase, brain	Homo sapiens	SINGLE PROTEIN	CHEMBL1147215	1	Scientific Literature	Bioorg. Med. Chem. Lett.	2007	None
CHEMBL552682		0	352.20	0	2.48	31	CCSC(=N)Nc1cccc(C(=O)O)c1.I	Ki	'='	11000.0	nM	4.96			UO_0000065	22.11	0.45	2.48	6.78	False	CHEMBL880847	Inhibitory activity against human neuronal nitric oxide synthase in brain (nNOS).	B	BAO_0000221	tissue-based format	None	CHEMBL3638188	Brain	None	None	CHEMBL3568	Nitric-oxide synthase, brain	Homo sapiens	SINGLE PROTEIN	CHEMBL1130064	1	Scientific Literature	J. Med. Chem.	1997	None
CHEMBL315617		0	204.25	0	2.71	19	NC1=Nc2cc(F)ccc2[C@H]2CCC[C@@H]12	IC50	'='	130.0	nM	6.89			UO_0000065	33.71	0.63	4.18	17.94	False	CHEMBL752385	Concentration required to inhibit neuronal nitric oxide synthase	B	BAO_0000357	single protein format	None	None	None	None	None	CHEMBL3568	Nitric-oxide synthase, brain	Homo sapiens	SINGLE PROTEIN	CHEMBL1135323	1	Scientific Literature	Bioorg. Med. Chem. Lett.	2002	None
CHEMBL83455		0	211.27	0	2.44	16	N#Cc1ccc2c(c1)[C@H]1CCC[C@H]1C(N)=N2	IC50	'='	640.0	nM	6.19			UO_0000065	29.32	0.53	3.75	9.96	False	CHEMBL752385	Concentration required to inhibit neuronal nitric oxide synthase	B	BAO_0000357	single protein format	None	None	None	None	None	CHEMBL3568	Nitric-oxide synthase, brain	Homo sapiens	SINGLE PROTEIN	CHEMBL1135323	1	Scientific Literature	Bioorg. Med. Chem. Lett.	2002	None
CHEMBL33692		0	391.59	0	4.39	1e	N=C(Nc1ccc(CCNC(=O)CC2CCSS2)cc1)c1cccs1	IC50	'='	1150.0	nM	5.94			UO_0000065	15.17	0.32	1.55	9.14	False	CHEMBL754814	In vitro inhibition concentration was evaluated on the effect of conversion by Nitric Oxide synthase of [3H]L-arginine into [3H]L-citrulline	B	BAO_0000357	single protein format	None	None	None	None	None	CHEMBL3568	Nitric-oxide synthase, brain	Homo sapiens	SINGLE PROTEIN	CHEMBL1135120	1	Scientific Literature	Bioorg. Med. Chem. Lett.	2002	None
CHEMBL165372		0	163.14	0	1.47	page 6181 scheme 1 R2C2	O=[N+]([O-])c1ccc2[nH]ncc2c1	IC50	'='	47000.0	nM	4.33			UO_0000065	26.53	0.49	2.86	6.03	False	CHEMBL1046067	Inhibition of NOS1	B	BAO_0000357	single protein format	None	None	None	None	None	CHEMBL3568	Nitric-oxide synthase, brain	Homo sapiens	SINGLE PROTEIN	CHEMBL1152545	1	Scientific Literature	Bioorg. Med. Chem.	2009	None
CHEMBL596229		0	197.58	0	2.12	page 6181 scheme 1 R2C4	O=[N+]([O-])c1ccc2c(Cl)n[nH]c2c1	IC50	'='	158000.0	nM		Outside typical range		UO_0000065					False	CHEMBL1046067	Inhibition of NOS1	B	BAO_0000357	single protein format	None	None	None	None	None	CHEMBL3568	Nitric-oxide synthase, brain	Homo sapiens	SINGLE PROTEIN	CHEMBL1152545	1	Scientific Literature	Bioorg. Med. Chem.	2009	None
CHEMBL247367		0	152.58	0	2.22	page 6181 scheme 1 R5C4	Clc1cccc2cn[nH]c12	IC50	'='	4200.0	nM	5.38			UO_0000065	35.24	0.73	3.16	18.75	False	CHEMBL1046067	Inhibition of NOS1	B	BAO_0000357	single protein format	None	None	None	None	None	CHEMBL3568	Nitric-oxide synthase, brain	Homo sapiens	SINGLE PROTEIN	CHEMBL1152545	1	Scientific Literature	Bioorg. Med. Chem.	2009	None
CHEMBL11471	L-NIO	0	173.22	0	-0.23	L-NIO	CC(=N)NCCC[C@H](N)C(=O)O	Ki	'='	230.0	nM	6.64			UO_0000065	38.32	0.76	6.87	6.69	False	CHEMBL752277	Inhibitory constant for the inhibition of human Neuronal nitric oxide synthase	B	BAO_0000357	single protein format	None	None	None	None	None	CHEMBL3568	Nitric-oxide synthase, brain	Homo sapiens	SINGLE PROTEIN	CHEMBL1130474	1	Scientific Literature	Bioorg. Med. Chem. Lett.	1997	None
CHEMBL3216735		0	427.45	0	4.47	22	CCN(CC)CCCn1ccc2ccc(NC(=N)c3cccs3)cc21.Cl.Cl	IC50	'='	150.0	nM	6.82			UO_0000065	19.25	0.37	2.35	14.66	False	CHEMBL1828302	Inhibition of recombinant human nNOS expressed in baculovirus infected insect Sf9 cells assessed as conversion of [3H]-L-arginine into [3H]-L-citrulline by radiometric method	B	BAO_0000219	cell-based format	Homo sapiens	None	None	Sf9	None	CHEMBL3568	Nitric-oxide synthase, brain	Homo sapiens	SINGLE PROTEIN	CHEMBL1821689	1	Scientific Literature	Bioorg. Med. Chem. Lett.	2011	CHEMBL3308860
CHEMBL290476		0	323.44	0	3.29	14cii	Nc1cccc(-c2ccc(OCCN3CCCC3)c3c2CCC3)n1	IC50	'='	117.0	nM	6.93			UO_0000065	21.43	0.39	3.64	13.49	False	CHEMBL750652	In vitro inhibition of human neuronal nitric oxide synthase	B	BAO_0000357	single protein format	None	None	None	None	None	CHEMBL3568	Nitric-oxide synthase, brain	Homo sapiens	SINGLE PROTEIN	CHEMBL1149107	1	Scientific Literature	J. Med. Chem.	2004	None
CHEMBL315359		0	173.26	0	3.00	9	c1ccc2c(c1)NC[C@@H]1CCC[C@H]21	IC50	'>'	200000.0	nM		Outside typical range		UO_0000065					False	CHEMBL752385	Concentration required to inhibit neuronal nitric oxide synthase	B	BAO_0000357	single protein format	None	None	None	None	None	CHEMBL3568	Nitric-oxide synthase, brain	Homo sapiens	SINGLE PROTEIN	CHEMBL1135323	1	Scientific Literature	Bioorg. Med. Chem. Lett.	2002	None
CHEMBL314186		0	238.69	0	3.37	24	NC1=Nc2c(F)cc(Cl)cc2[C@H]2CCC[C@@H]12	IC50	'='	730.0	nM	6.14			UO_0000065	25.71	0.52	2.77	15.99	False	CHEMBL752385	Concentration required to inhibit neuronal nitric oxide synthase	B	BAO_0000357	single protein format	None	None	None	None	None	CHEMBL3568	Nitric-oxide synthase, brain	Homo sapiens	SINGLE PROTEIN	CHEMBL1135323	1	Scientific Literature	Bioorg. Med. Chem. Lett.	2002	None
CHEMBL87968		0	255.15	0	3.88	25	NC1=Nc2c(Cl)cc(Cl)cc2[C@H]2CCC[C@@H]12	IC50	'='	4100.0	nM	5.39			UO_0000065	21.11	0.46	1.51	14.04	False	CHEMBL752385	Concentration required to inhibit neuronal nitric oxide synthase	B	BAO_0000357	single protein format	None	None	None	None	None	CHEMBL3568	Nitric-oxide synthase, brain	Homo sapiens	SINGLE PROTEIN	CHEMBL1135323	1	Scientific Literature	Bioorg. Med. Chem. Lett.	2002	None
CHEMBL553678		0	278.70	0	2.54	18	Cl.NC1=NC(Cc2ccccc2)C(C(F)(F)F)C1	IC50	'='	38300.0	nM	4.42			UO_0000065	18.23	0.35	1.88	11.51	False	CHEMBL750653	Inhibition of cloned (from RNA) human Neuronal nitric oxide synthase	B	BAO_0000357	single protein format	None	None	None	None	None	CHEMBL3568	Nitric-oxide synthase, brain	Homo sapiens	SINGLE PROTEIN	CHEMBL1131100	1	Scientific Literature	J. Med. Chem.	1998	None
CHEMBL1221607		0	247.30	0	2.72	1	NC1=NC(c2cccs2)Nc2cccc(F)c21	IC50	'='	1000.0	nM	6.00			UO_0000065	24.26	0.48	3.28	11.90	False	CHEMBL1227494	Inhibition of human nNOS	B	BAO_0000357	single protein format	Homo sapiens	None	None	None	None	CHEMBL3568	Nitric-oxide synthase, brain	Homo sapiens	SINGLE PROTEIN	CHEMBL1221218	1	Scientific Literature	Nat. Chem. Biol.	2008	None
CHEMBL553216		0	338.21	0	2.79	23	CCSC(=N)Nc1cccc(OC)c1.I	Ki	'='	560.0	nM	6.25			UO_0000065	29.73	0.61	3.46	13.86	False	CHEMBL880847	Inhibitory activity against human neuronal nitric oxide synthase in brain (nNOS).	B	BAO_0000221	tissue-based format	None	CHEMBL3638188	Brain	None	None	CHEMBL3568	Nitric-oxide synthase, brain	Homo sapiens	SINGLE PROTEIN	CHEMBL1130064	1	Scientific Literature	J. Med. Chem.	1997	None
CHEMBL40833		0	108.14	0	0.97	6	Cc1ccnc(N)c1	IC50	'='	160.0	nM	6.80			UO_0000065	62.84	1.16	5.83	17.47	False	CHEMBL1227494	Inhibition of human nNOS	B	BAO_0000357	single protein format	Homo sapiens	None	None	None	None	CHEMBL3568	Nitric-oxide synthase, brain	Homo sapiens	SINGLE PROTEIN	CHEMBL1221218	1	Scientific Literature	Nat. Chem. Biol.	2008	None
CHEMBL1221658		0	391.45	0	2.88	5	CCN1c2cccc(F)c2C(N)=NC12CCN(C(=O)c1ccc(C#N)cc1)CC2	IC50	'='	100000.0	nM	4.00			UO_0000065	10.22	0.19	1.12	4.67	False	CHEMBL1227494	Inhibition of human nNOS	B	BAO_0000357	single protein format	Homo sapiens	None	None	None	None	CHEMBL3568	Nitric-oxide synthase, brain	Homo sapiens	SINGLE PROTEIN	CHEMBL1221218	1	Scientific Literature	Nat. Chem. Biol.	2008	None
CHEMBL101620		0	473.49	0	2.17	199	Nc1nc(N)c2nc(COC(=O)C(Cc3ccccc3)NC(=O)OCc3ccccc3)cnc2n1	IC50	'='	180000.0	nM		Outside typical range		UO_0000065					False	CHEMBL751278	Inhibitory activity against human neuronal nitric oxide synthase (NOS-I)	B	BAO_0000357	single protein format	None	None	None	None	None	CHEMBL3568	Nitric-oxide synthase, brain	Homo sapiens	SINGLE PROTEIN	CHEMBL1135494	1	Scientific Literature	J. Med. Chem.	2002	None
CHEMBL114551	GW-274150	2	219.31	0	0.11	2	CC(=N)NCCSCC[C@H](N)C(=O)O	IC50	'='	18000.0	nM	4.75			UO_0000065	21.63	0.46	4.63	4.78	False	CHEMBL751656	In vitro inhibition of human neuronal nitric oxide synthase.	B	BAO_0000357	single protein format	None	None	None	None	None	CHEMBL3568	Nitric-oxide synthase, brain	Homo sapiens	SINGLE PROTEIN	CHEMBL1148283	1	Scientific Literature	J. Med. Chem.	2004	None
CHEMBL552598		0	251.18	0	3.44	19	CCSC(=N)Nc1cccc(Cl)c1.Cl	Ki	'='	450.0	nM	6.35			UO_0000065	29.56	0.67	2.91	17.69	False	CHEMBL880847	Inhibitory activity against human neuronal nitric oxide synthase in brain (nNOS).	B	BAO_0000221	tissue-based format	None	CHEMBL3638188	Brain	None	None	CHEMBL3568	Nitric-oxide synthase, brain	Homo sapiens	SINGLE PROTEIN	CHEMBL1130064	1	Scientific Literature	J. Med. Chem.	1997	None
CHEMBL2036264		0	400.98	0	4.76	(+/-)-16	CN(C)C1CC=C(c2c[nH]c3ccc(NC(=N)c4cccs4)cc23)CC1.Cl	IC50	'='	3000.0	nM	5.52			UO_0000065	15.15	0.29	0.76	9.62	False	CHEMBL2037690	Inhibition of human nNOS expressed in baculovirus-infected insect sf9 cells assessed as conversion of [3H]-L-arginine to [3H]-L-citrulline preincubated for 15 mins with compound measured after 45 mins by scintillation counting	B	BAO_0000219	cell-based format	Homo sapiens	None	None	Sf9	None	CHEMBL3568	Nitric-oxide synthase, brain	Homo sapiens	SINGLE PROTEIN	CHEMBL2034871	1	Scientific Literature	J. Med. Chem.	2012	CHEMBL3308860
CHEMBL3586656		0	298.43	0	2.41	10a	CNCCN(C)c1cccc(CCc2cc(C)cc(N)n2)c1	Ki	'='	98.0	nM	7.01			UO_0000065	23.49	0.44	4.60	12.94	False	CHEMBL3587004	Inhibition of human recombinant nNOS expressed in Escherichia coli by oxyhemoglobin NO assay	B	BAO_0000019	assay format	Homo sapiens	None	None	None	None	CHEMBL3568	Nitric-oxide synthase, brain	Homo sapiens	SINGLE PROTEIN	CHEMBL3585280	1	Scientific Literature	J. Med. Chem.	2015	None
CHEMBL1801501		0	396.40	0	3.88	39	COc1ccnc2c1nc(C1CCC1)n2Cc1cc(=O)[nH]c2c(F)c(F)ccc12	EC50	'='	1300.0	nM	5.89			UO_0000065	14.85	0.28	2.01	8.09	False	CHEMBL1806043	Inhibition of human nNOS expressed in HEK293 cells assessed as inhibition ionomycin induced nitric oxide production incubated for 24 hrs measured after 18 hrs of ionomycin challenge using 2,3-diaminonaphthalene by fluorescence assay	B	BAO_0000219	cell-based format	Homo sapiens	None	None	HEK293	None	CHEMBL3568	Nitric-oxide synthase, brain	Homo sapiens	SINGLE PROTEIN	CHEMBL1800057	1	Scientific Literature	J. Med. Chem.	2010	CHEMBL3307715
CHEMBL1202116		0	460.41	1	-2.71	28	NCCCC[C@H](N)C(=O)N[C@@H](CCC/N=C(\N)N[N+](=O)[O-])C(N)=O.O=C(O)C(F)(F)F	Ki	'='	1700.0	nM	5.77			UO_0000065	16.66	0.33	8.48	2.65	False	CHEMBL751927	Nitric Oxide Synthase Inhibitory activity tested against bovine brain nNOS (Neuronal nitric oxide synthase)	B	BAO_0000019	assay format	Bos taurus	None	None	None	None	CHEMBL3568	Nitric-oxide synthase, brain	Homo sapiens	SINGLE PROTEIN	CHEMBL1132345	1	Scientific Literature	J. Med. Chem.	1999	None
CHEMBL1221704		0	329.43	0	1.94	16	NC1=N[C@H](COc2ccc3c(c2)CCNC3)COc2ccsc21	IC50	'='	1000.0	nM	6.00			UO_0000065	18.21	0.36	4.06	8.71	False	CHEMBL1227494	Inhibition of human nNOS	B	BAO_0000357	single protein format	Homo sapiens	None	None	None	None	CHEMBL3568	Nitric-oxide synthase, brain	Homo sapiens	SINGLE PROTEIN	CHEMBL1221218	1	Scientific Literature	Nat. Chem. Biol.	2008	None
CHEMBL491127		0	393.44	0	4.28	9	Cc1ncsc1C(=O)N(Cc1cc(=O)[nH]c2c(F)cccc12)c1ccccc1	EC50	'>'	10000.0	nM				UO_0000065					False	CHEMBL1806043	Inhibition of human nNOS expressed in HEK293 cells assessed as inhibition ionomycin induced nitric oxide production incubated for 24 hrs measured after 18 hrs of ionomycin challenge using 2,3-diaminonaphthalene by fluorescence assay	B	BAO_0000219	cell-based format	Homo sapiens	None	None	HEK293	None	CHEMBL3568	Nitric-oxide synthase, brain	Homo sapiens	SINGLE PROTEIN	CHEMBL1800057	1	Scientific Literature	J. Med. Chem.	2010	CHEMBL3307715
CHEMBL3216111		0	455.46	0	3.95	(+/-)-30	CN1CCCC1CCN1C(=O)CCc2cc(NC(=N)c3cccs3)ccc21.Cl.Cl	IC50	'='	1050.0	nM	5.98			UO_0000065	15.63	0.30	2.03	10.06	False	CHEMBL1920781	Inhibition of human recombinant nNOS expressed in baculovirus infected Sf9 cells assessed as conversion of [3H]L-arginine to [3H]L-citrulline preincubated for 15 mins measured after 45 mins by liquid scintillation counting	B	BAO_0000219	cell-based format	Homo sapiens	None	None	Sf9	None	CHEMBL3568	Nitric-oxide synthase, brain	Homo sapiens	SINGLE PROTEIN	CHEMBL1914402	1	Scientific Literature	J. Med. Chem.	2011	CHEMBL3308860
CHEMBL480419		0	371.50	0	1.66	1	Cc1cc(N)nc(C[C@H]2CNC[C@H]2NCCNCCc2cccc(F)c2)c1	Ki	'='	52.0	nM	7.28			UO_0000065	19.61	0.37	5.62	9.71	False	CHEMBL1767570	Inhibition of nNOS	B	BAO_0000357	single protein format	None	None	None	None	None	CHEMBL3568	Nitric-oxide synthase, brain	Homo sapiens	SINGLE PROTEIN	CHEMBL1764947	1	Scientific Literature	J. Med. Chem.	2011	None
CHEMBL1912003		0	464.55	0	3.34	57	Oc1ccc(CN(CCCNCc2ccc3c(c2)OCO3)c2nc(-n3ccnc3)ns2)cc1	EC50	'='	11000.0	nM	4.96			UO_0000065	10.67	0.21	1.62	5.08	False	CHEMBL1912863	Inhibition of human nNOS expressed in HEK293 cells assessed as inhibition ionomycin-induced nitric oxide production incubated for 24 hrs measured after 18 hrs of ionomycin challenge by 2,3-diaminonaphthalene assay	B	BAO_0000219	cell-based format	Homo sapiens	None	None	HEK293	None	CHEMBL3568	Nitric-oxide synthase, brain	Homo sapiens	SINGLE PROTEIN	CHEMBL1909611	1	Scientific Literature	Bioorg. Med. Chem. Lett.	2011	CHEMBL3307715
CHEMBL1944717		0	398.80	0	4.59	22	O=c1cc(CN(c2cccc(Cl)c2)c2cnccn2)c2ccc(F)c(F)c2[nH]1	IC50	'='	12.0	nM	7.92			UO_0000065	19.86	0.39	3.33	12.80	False	CHEMBL1948399	Inhibition of human nNOS expressed in HEK293 cells assessed as NO production by 2,3-diaminonapthalene-based fluorescence assay	B	BAO_0000219	cell-based format	Homo sapiens	None	None	HEK293	None	CHEMBL3568	Nitric-oxide synthase, brain	Homo sapiens	SINGLE PROTEIN	CHEMBL1944593	1	Scientific Literature	Bioorg. Med. Chem. Lett.	2012	CHEMBL3307715
CHEMBL1086858		0	390.48	0	2.56	(+/-)-2b	Cc1cc(N)nc(CC2CNCC2OCCNCC(F)c2cccc(F)c2)c1	IC50	'='	10000.0	nM	5.00			UO_0000065	12.80	0.24	2.44	6.93	False	CHEMBL1105082	Inhibition of nNOS in HEK293T cells assessed as nitrite formation	B	BAO_0000219	cell-based format	Homo sapiens	None	None	HEK-293T	None	CHEMBL3568	Nitric-oxide synthase, brain	Homo sapiens	SINGLE PROTEIN	CHEMBL1154816	1	Scientific Literature	Bioorg. Med. Chem. Lett.	2010	CHEMBL3706569
CHEMBL3215879		0	405.37	0	4.41	13.HCl	CN1CCC(c2c[nH]c3ccc(NC(=N)c4ccccc4)cc23)CC1.Cl.Cl	IC50	'='	18000.0	nM	4.75			UO_0000065	14.27	0.26	0.33	8.64	False	CHEMBL1960196	Inhibition of human nNOS expressed in baculovirus infected insect Sf9 cells assessed as conversion of [3H]-L-arginine to [3H]-L-citrulline	B	BAO_0000219	cell-based format	Homo sapiens	None	None	Sf9	None	CHEMBL3568	Nitric-oxide synthase, brain	Homo sapiens	SINGLE PROTEIN	CHEMBL1955728	1	Scientific Literature	Bioorg. Med. Chem. Lett.	2012	CHEMBL3308860
CHEMBL170176		0	294.38	0	1.83	26	CCOC(=O)N1CCC2(CC1)N=C(N)c1sccc1N2	IC50	'='	50000.0	nM	4.30			UO_0000065	14.61	0.29	2.47	5.38	False	CHEMBL751653	Inhibitory activity against human neuronal nitric oxide synthase	B	BAO_0000357	single protein format	None	None	None	None	None	CHEMBL3568	Nitric-oxide synthase, brain	Homo sapiens	SINGLE PROTEIN	CHEMBL1136724	1	Scientific Literature	J. Med. Chem.	2003	None
CHEMBL322480		0	204.74	0	2.54	19 (Enantiomer of 2)	CCCCC[C@H]1NC(=N)C[C@H]1C.Cl	IC50	'='	21000.0	nM	4.68			UO_0000065	27.80	0.53	2.14	13.04	False	CHEMBL751928	Inhibitory concentration against Neuronal nitric oxide synthase	B	BAO_0000357	single protein format	None	None	None	None	None	CHEMBL3568	Nitric-oxide synthase, brain	Homo sapiens	SINGLE PROTEIN	CHEMBL1134975	1	Scientific Literature	Bioorg. Med. Chem. Lett.	2002	None
CHEMBL328636		0	194.20	0	-0.97	195	Nc1nc(N)c2c(n1)NCCN2C=O	IC50	'='	300000.0	nM		Outside typical range		UO_0000065					False	CHEMBL751278	Inhibitory activity against human neuronal nitric oxide synthase (NOS-I)	B	BAO_0000357	single protein format	None	None	None	None	None	CHEMBL3568	Nitric-oxide synthase, brain	Homo sapiens	SINGLE PROTEIN	CHEMBL1135494	1	Scientific Literature	J. Med. Chem.	2002	None
CHEMBL101565		0	243.27	0	1.34	187	Nc1nc(O)c2c(n1)NCC(c1ccccc1)N2	IC50	'='	7300.0	nM	5.14			UO_0000065	21.12	0.39	3.80	5.35	False	CHEMBL751278	Inhibitory activity against human neuronal nitric oxide synthase (NOS-I)	B	BAO_0000357	single protein format	None	None	None	None	None	CHEMBL3568	Nitric-oxide synthase, brain	Homo sapiens	SINGLE PROTEIN	CHEMBL1135494	1	Scientific Literature	J. Med. Chem.	2002	None
CHEMBL544788		0	250.17	0	1.23	13	CC(=N)NCc1cccc(CN)c1.Cl.Cl	Ki	'='	2000.0	nM	5.70			UO_0000065	32.15	0.60	4.47	9.21	False	CHEMBL752276	Inhibitory activity against human neuronal nitric oxide synthase (nNOS) isoenzyme.	B	BAO_0000357	single protein format	None	None	None	None	None	CHEMBL3568	Nitric-oxide synthase, brain	Homo sapiens	SINGLE PROTEIN	CHEMBL1131040	1	Scientific Literature	J. Med. Chem.	1998	None
CHEMBL3215657		0	415.43	0	3.89	52	CN(C)CCCN1CCCc2cc(NC(=N)c3cccs3)ccc21.Cl.Cl	IC50	'='	270.0	nM	6.57			UO_0000065	19.18	0.37	2.68	15.51	False	CHEMBL1920781	Inhibition of human recombinant nNOS expressed in baculovirus infected Sf9 cells assessed as conversion of [3H]L-arginine to [3H]L-citrulline preincubated for 15 mins measured after 45 mins by liquid scintillation counting	B	BAO_0000219	cell-based format	Homo sapiens	None	None	Sf9	None	CHEMBL3568	Nitric-oxide synthase, brain	Homo sapiens	SINGLE PROTEIN	CHEMBL1914402	1	Scientific Literature	J. Med. Chem.	2011	CHEMBL3308860
CHEMBL3217197		0	427.45	0	4.03	68	CN1CCC(N2CCCc3cc(NC(=N)c4cccs4)ccc32)CC1.Cl.Cl	IC50	'='	820.0	nM	6.09			UO_0000065	17.17	0.33	2.06	14.37	False	CHEMBL1920781	Inhibition of human recombinant nNOS expressed in baculovirus infected Sf9 cells assessed as conversion of [3H]L-arginine to [3H]L-citrulline preincubated for 15 mins measured after 45 mins by liquid scintillation counting	B	BAO_0000219	cell-based format	Homo sapiens	None	None	Sf9	None	CHEMBL3568	Nitric-oxide synthase, brain	Homo sapiens	SINGLE PROTEIN	CHEMBL1914402	1	Scientific Literature	J. Med. Chem.	2011	CHEMBL3308860
CHEMBL3217198		0	413.42	0	3.69	70	Cl.Cl.N=C(Nc1ccc2c(c1)CCCN2C1CCNCC1)c1cccs1	IC50	'='	540.0	nM	6.27			UO_0000065	18.41	0.36	2.58	12.25	False	CHEMBL1920781	Inhibition of human recombinant nNOS expressed in baculovirus infected Sf9 cells assessed as conversion of [3H]L-arginine to [3H]L-citrulline preincubated for 15 mins measured after 45 mins by liquid scintillation counting	B	BAO_0000219	cell-based format	Homo sapiens	None	None	Sf9	None	CHEMBL3568	Nitric-oxide synthase, brain	Homo sapiens	SINGLE PROTEIN	CHEMBL1914402	1	Scientific Literature	J. Med. Chem.	2011	CHEMBL3308860
CHEMBL6875		0	188.27	0	2.14	12	NC1=NC(Cc2ccccc2)CCC1	IC50	'='	900.0	nM	6.05			UO_0000065	32.11	0.59	3.91	15.75	False	CHEMBL751657	Inhibition of human Neuronal nitric oxide synthase	B	BAO_0000357	single protein format	None	None	None	None	None	CHEMBL3568	Nitric-oxide synthase, brain	Homo sapiens	SINGLE PROTEIN	CHEMBL1131208	1	Scientific Literature	J. Med. Chem.	1998	None
CHEMBL85823		0	216.28	0	2.58	21	COc1ccc2c(c1)N=C(N)[C@@H]1CCC[C@H]21	IC50	'='	240.0	nM	6.62			UO_0000065	30.61	0.57	4.04	13.90	False	CHEMBL752385	Concentration required to inhibit neuronal nitric oxide synthase	B	BAO_0000357	single protein format	None	None	None	None	None	CHEMBL3568	Nitric-oxide synthase, brain	Homo sapiens	SINGLE PROTEIN	CHEMBL1135323	1	Scientific Literature	Bioorg. Med. Chem. Lett.	2002	None
CHEMBL233652		0	379.51	0	4.84	10b	N=C(Nc1ccc2nc(NCCc3ccccn3)sc2c1)c1cccs1	IC50	'='	1300.0	nM	5.89			UO_0000065	15.51	0.31	1.05	7.99	False	CHEMBL892679	Inhibition of human neuronal NOS activity	B	BAO_0000357	single protein format	Homo sapiens	None	None	None	None	CHEMBL3568	Nitric-oxide synthase, brain	Homo sapiens	SINGLE PROTEIN	CHEMBL1147215	1	Scientific Literature	Bioorg. Med. Chem. Lett.	2007	None
CHEMBL554444		0	162.66	0	1.16	5	C[C@@H]1CCCC(N)=NC1.Cl	IC50	'='	3800.0	nM	5.42			UO_0000065	42.95	0.82	4.26	14.12	False	CHEMBL751652	Inhibitory activity evaluated from soluble cell extract of human nNeuronal nitric oxide synthase and partially purified by DEAE-sepharose chromatography	B	BAO_0000357	single protein format	None	None	None	None	None	CHEMBL3568	Nitric-oxide synthase, brain	Homo sapiens	SINGLE PROTEIN	CHEMBL1131333	1	Scientific Literature	J. Med. Chem.	1998	None
CHEMBL545025		0	366.10	0	2.18	43	Br.Br.CC(=N)NCc1ccc(NC(C)=N)cc1	Ki	'='	370.0	nM	6.43			UO_0000065	31.49	0.59	4.25	8.96	False	CHEMBL752276	Inhibitory activity against human neuronal nitric oxide synthase (nNOS) isoenzyme.	B	BAO_0000357	single protein format	None	None	None	None	None	CHEMBL3568	Nitric-oxide synthase, brain	Homo sapiens	SINGLE PROTEIN	CHEMBL1131040	1	Scientific Literature	J. Med. Chem.	1998	None
CHEMBL3407823		0	373.86	0	2.56	(S,S)-12	Cl.Fc1cccc(C[C@H]2C[C@@H]2NCCc2ccnc(-n3ccnc3)n2)c1	Ki	'='	873.0	nM	6.06			UO_0000065	17.96	0.33	3.50	10.89	False	CHEMBL3412926	Binding affinity to recombinant human neuronal NOS overexpressed in Escherichia coli assessed as production of nitric oxide from L-arginine measured for 5 mins by oxyhemoglobin NO capture assay	B	BAO_0000019	assay format	Homo sapiens	None	None	None	None	CHEMBL3568	Nitric-oxide synthase, brain	Homo sapiens	SINGLE PROTEIN	CHEMBL3407444	1	Scientific Literature	J. Med. Chem.	2015	None
CHEMBL7889	L-NIL	0	187.24	0	0.16	NIL	CC(=N)NCCCC[C@H](N)C(=O)O	IC50	'='	17500.0	nM	4.76			UO_0000065	25.41	0.50	4.60	4.80	False	CHEMBL831638	Inhibitory concentration against Neuronal nitric oxide synthase	B	BAO_0000357	single protein format	Homo sapiens	None	None	None	None	CHEMBL3568	Nitric-oxide synthase, brain	Homo sapiens	SINGLE PROTEIN	CHEMBL1138708	1	Scientific Literature	Bioorg. Med. Chem. Lett.	2004	None
CHEMBL3645465		0	368.51	0	3.53	BDBM106702	N/C(=N\c1ccc2[nH]cc(CCCN3CCOCC3)c2c1)c1cccs1	IC50	'='	2000.0	nM	5.70		225469	UO_0000065	15.46	0.30	2.17	8.55	False	CHEMBL3705149	Enzyme Assay: Enzyme assay using recombinant human inducible NOS (iNOS), human endothelial constitutive NOS (eNOS) or human neuronal constitutive NOS (nNOS).	B	BAO_0000357	single protein format	Homo sapiens	None	None	None	None	CHEMBL3568	Nitric-oxide synthase, brain	Homo sapiens	SINGLE PROTEIN	CHEMBL3638726	37	BindingDB Database		2013	None
CHEMBL185247		0	317.39	0	2.29	7	COc1cc(-c2cccc(N)n2)c(OC)cc1OCCN(C)C	IC50	'='	112.0	nM	6.95			UO_0000065	21.90	0.41	4.66	9.95	False	CHEMBL833562	Inhibitory activity against neuronal nitric oxide synthase in human	B	BAO_0000357	single protein format	Homo sapiens	None	None	None	None	CHEMBL3568	Nitric-oxide synthase, brain	Homo sapiens	SINGLE PROTEIN	CHEMBL1137188	1	Scientific Literature	Bioorg. Med. Chem. Lett.	2004	None
CHEMBL539793		0	339.07	0	1.82	36	Br.Br.CNCc1ccc(NC(C)=N)cc1	Ki	'='	56.0	nM	7.25			UO_0000065	40.91	0.76	5.43	15.14	False	CHEMBL752276	Inhibitory activity against human neuronal nitric oxide synthase (nNOS) isoenzyme.	B	BAO_0000357	single protein format	None	None	None	None	None	CHEMBL3568	Nitric-oxide synthase, brain	Homo sapiens	SINGLE PROTEIN	CHEMBL1131040	1	Scientific Literature	J. Med. Chem.	1998	None
CHEMBL1800349		0	272.33	0	2.65	8	COc1ccnc(CSc2nc3ccncc3[nH]2)c1	IC50	'>'	100000.0	nM				UO_0000065					False	CHEMBL1803811	Inhibition of human nNOS assessed as inhibition of [3H]L-arginine to [3H]L-citrulline conversion by scintillation counting	B	BAO_0000357	single protein format	Homo sapiens	None	None	None	None	CHEMBL3568	Nitric-oxide synthase, brain	Homo sapiens	SINGLE PROTEIN	CHEMBL1799930	1	Scientific Literature	Bioorg. Med. Chem. Lett.	2011	None
CHEMBL1800531		0	328.37	0	2.17	23	COCCOc1ccnc2[nH]c(CCc3cc(OC)ccn3)nc12	IC50	'='	123026.88	nM		Outside typical range		UO_0000065					False	CHEMBL1803811	Inhibition of human nNOS assessed as inhibition of [3H]L-arginine to [3H]L-citrulline conversion by scintillation counting	B	BAO_0000357	single protein format	Homo sapiens	None	None	None	None	CHEMBL3568	Nitric-oxide synthase, brain	Homo sapiens	SINGLE PROTEIN	CHEMBL1799930	1	Scientific Literature	Bioorg. Med. Chem. Lett.	2011	None
CHEMBL1801504		0	367.36	0	3.26	42	O=c1cc(Cn2c(C3CCC3)nc3nccnc32)c2ccc(F)c(F)c2[nH]1	EC50	'='	300.0	nM	6.52			UO_0000065	17.76	0.33	3.26	8.53	False	CHEMBL1806043	Inhibition of human nNOS expressed in HEK293 cells assessed as inhibition ionomycin induced nitric oxide production incubated for 24 hrs measured after 18 hrs of ionomycin challenge using 2,3-diaminonaphthalene by fluorescence assay	B	BAO_0000219	cell-based format	Homo sapiens	None	None	HEK293	None	CHEMBL3568	Nitric-oxide synthase, brain	Homo sapiens	SINGLE PROTEIN	CHEMBL1800057	1	Scientific Literature	J. Med. Chem.	2010	CHEMBL3307715
CHEMBL1801061		0	351.39	0	3.05	49	CC(C)Cc1nc2nccnc2n1Cc1cc(=O)[nH]c2c(F)cccc12	EC50	'='	6800.0	nM	5.17			UO_0000065	14.71	0.27	2.12	6.76	False	CHEMBL1806043	Inhibition of human nNOS expressed in HEK293 cells assessed as inhibition ionomycin induced nitric oxide production incubated for 24 hrs measured after 18 hrs of ionomycin challenge using 2,3-diaminonaphthalene by fluorescence assay	B	BAO_0000219	cell-based format	Homo sapiens	None	None	HEK293	None	CHEMBL3568	Nitric-oxide synthase, brain	Homo sapiens	SINGLE PROTEIN	CHEMBL1800057	1	Scientific Literature	J. Med. Chem.	2010	CHEMBL3307715
CHEMBL1801492		0	365.38	0	4.16	30	O=c1cc(Cn2c(CC3CC3)nc3ccccc32)c2ccc(F)c(F)c2[nH]1	EC50	'='	950.0	nM	6.02			UO_0000065	16.48	0.30	1.86	11.88	False	CHEMBL1806043	Inhibition of human nNOS expressed in HEK293 cells assessed as inhibition ionomycin induced nitric oxide production incubated for 24 hrs measured after 18 hrs of ionomycin challenge using 2,3-diaminonaphthalene by fluorescence assay	B	BAO_0000219	cell-based format	Homo sapiens	None	None	HEK293	None	CHEMBL3568	Nitric-oxide synthase, brain	Homo sapiens	SINGLE PROTEIN	CHEMBL1800057	1	Scientific Literature	J. Med. Chem.	2010	CHEMBL3307715
CHEMBL1800347		0	337.38	0	2.07	6, AR-C133057XX	COc1ccnc(NC2CCN(C(=O)c3ccc(C#N)nc3)CC2)c1	IC50	'='	6606.93	nM	5.18			UO_0000065	15.35	0.28	3.11	5.68	False	CHEMBL1803811	Inhibition of human nNOS assessed as inhibition of [3H]L-arginine to [3H]L-citrulline conversion by scintillation counting	B	BAO_0000357	single protein format	Homo sapiens	None	None	None	None	CHEMBL3568	Nitric-oxide synthase, brain	Homo sapiens	SINGLE PROTEIN	CHEMBL1799930	1	Scientific Literature	Bioorg. Med. Chem. Lett.	2011	None
CHEMBL51478		0	271.35	0	3.26	9	COc1ccnc(CSc2nc3ccccc3[nH]2)c1	IC50	'='	26915.35	nM	4.57			UO_0000065	16.84	0.33	1.31	9.00	False	CHEMBL1803811	Inhibition of human nNOS assessed as inhibition of [3H]L-arginine to [3H]L-citrulline conversion by scintillation counting	B	BAO_0000357	single protein format	Homo sapiens	None	None	None	None	CHEMBL3568	Nitric-oxide synthase, brain	Homo sapiens	SINGLE PROTEIN	CHEMBL1799930	1	Scientific Literature	Bioorg. Med. Chem. Lett.	2011	None
CHEMBL314472		0	200.28	0	2.83	7	CNC1=Nc2ccccc2[C@H]2CCC[C@@H]12	IC50	'>'	100000.0	nM				UO_0000065					False	CHEMBL752385	Concentration required to inhibit neuronal nitric oxide synthase	B	BAO_0000357	single protein format	None	None	None	None	None	CHEMBL3568	Nitric-oxide synthase, brain	Homo sapiens	SINGLE PROTEIN	CHEMBL1135323	1	Scientific Literature	Bioorg. Med. Chem. Lett.	2002	None
CHEMBL3216545		0	419.40	0	3.64	51	CN(C)CCN1CCCc2cc(NC(=N)c3cccs3)cc(F)c21.Cl.Cl	IC50	'='	93.0	nM	7.03			UO_0000065	20.29	0.40	3.39	16.60	False	CHEMBL1920781	Inhibition of human recombinant nNOS expressed in baculovirus infected Sf9 cells assessed as conversion of [3H]L-arginine to [3H]L-citrulline preincubated for 15 mins measured after 45 mins by liquid scintillation counting	B	BAO_0000219	cell-based format	Homo sapiens	None	None	Sf9	None	CHEMBL3568	Nitric-oxide synthase, brain	Homo sapiens	SINGLE PROTEIN	CHEMBL1914402	1	Scientific Literature	J. Med. Chem.	2011	CHEMBL3308860
CHEMBL543142		0	326.04	0	1.38	68	Br.Br.CC(=N)Nc1ccc(NN)cc1	Ki	'='	1100.0	nM	5.96			UO_0000065	36.29	0.68	4.58	8.06	False	CHEMBL752276	Inhibitory activity against human neuronal nitric oxide synthase (nNOS) isoenzyme.	B	BAO_0000357	single protein format	None	None	None	None	None	CHEMBL3568	Nitric-oxide synthase, brain	Homo sapiens	SINGLE PROTEIN	CHEMBL1131040	1	Scientific Literature	J. Med. Chem.	1998	None
CHEMBL540536		0	298.76	0	4.19	41	CC(C)SC(=N)Nc1ccc(C(F)(F)F)cc1.Cl	Ki	'='	29000.0	nM	4.54			UO_0000065	17.30	0.36	0.35	12.65	False	CHEMBL880847	Inhibitory activity against human neuronal nitric oxide synthase in brain (nNOS).	B	BAO_0000221	tissue-based format	None	CHEMBL3638188	Brain	None	None	CHEMBL3568	Nitric-oxide synthase, brain	Homo sapiens	SINGLE PROTEIN	CHEMBL1130064	1	Scientific Literature	J. Med. Chem.	1997	None
CHEMBL61969		0	186.26	0	2.57	3	NC1=Nc2ccccc2[C@H]2CCC[C@@H]12	IC50	'='	160.0	nM	6.80			UO_0000065	36.49	0.66	4.23	17.71	True	CHEMBL752385	Concentration required to inhibit neuronal nitric oxide synthase	B	BAO_0000357	single protein format	None	None	None	None	None	CHEMBL3568	Nitric-oxide synthase, brain	Homo sapiens	SINGLE PROTEIN	CHEMBL1135323	1	Scientific Literature	Bioorg. Med. Chem. Lett.	2002	None
CHEMBL544557		0	216.74	0	2.82	59	CSc1ccc(NC(C)=N)cc1.Cl	Ki	'='	13000.0	nM	4.89			UO_0000065	27.10	0.56	2.07	13.62	False	CHEMBL752276	Inhibitory activity against human neuronal nitric oxide synthase (nNOS) isoenzyme.	B	BAO_0000357	single protein format	None	None	None	None	None	CHEMBL3568	Nitric-oxide synthase, brain	Homo sapiens	SINGLE PROTEIN	CHEMBL1131040	1	Scientific Literature	J. Med. Chem.	1998	None
CHEMBL538021		0	341.05	0	1.57	42	Br.Br.CC(=N)Nc1ccc(CNO)cc1	Ki	'='	2100.0	nM	5.68			UO_0000065	31.68	0.60	4.11	8.33	False	CHEMBL752276	Inhibitory activity against human neuronal nitric oxide synthase (nNOS) isoenzyme.	B	BAO_0000357	single protein format	None	None	None	None	None	CHEMBL3568	Nitric-oxide synthase, brain	Homo sapiens	SINGLE PROTEIN	CHEMBL1131040	1	Scientific Literature	J. Med. Chem.	1998	None
CHEMBL269058		0	98.15	0	0.74	1	N=C1CCCCN1	IC50	'='	1100.0	nM	5.96			UO_0000065	60.71	1.16	5.22	16.61	False	CHEMBL751657	Inhibition of human Neuronal nitric oxide synthase	B	BAO_0000357	single protein format	None	None	None	None	None	CHEMBL3568	Nitric-oxide synthase, brain	Homo sapiens	SINGLE PROTEIN	CHEMBL1131208	1	Scientific Literature	J. Med. Chem.	1998	None
CHEMBL3216281		0	409.36	0	4.33	12	CN1CCCC(n2ccc3ccc(NC(=N)c4ccco4)cc32)CC1.Cl.Cl	IC50	'='	520.0	nM	6.28			UO_0000065	18.68	0.34	1.95	10.99	False	CHEMBL1828302	Inhibition of recombinant human nNOS expressed in baculovirus infected insect Sf9 cells assessed as conversion of [3H]-L-arginine into [3H]-L-citrulline by radiometric method	B	BAO_0000219	cell-based format	Homo sapiens	None	None	Sf9	None	CHEMBL3568	Nitric-oxide synthase, brain	Homo sapiens	SINGLE PROTEIN	CHEMBL1821689	1	Scientific Literature	Bioorg. Med. Chem. Lett.	2011	CHEMBL3308860
CHEMBL512870		0	421.86	0	4.87	20	Cc1cnccc1C(=O)N(Cc1cc(=O)[nH]c2c(F)cccc12)c1cccc(Cl)c1	EC50	'='	2100.0	nM	5.68			UO_0000065	13.46	0.26	0.81	8.59	False	CHEMBL1003680	Inhibition of human nNOS expressed in HEK293 cells assessed as NO production by transient transfection assay	B	BAO_0000219	cell-based format	Homo sapiens	None	None	HEK293	None	CHEMBL3568	Nitric-oxide synthase, brain	Homo sapiens	SINGLE PROTEIN	CHEMBL1138485	1	Scientific Literature	J. Med. Chem.	2009	CHEMBL3307715
CHEMBL470908		0	372.83	0	4.51	26	CC(C)C(=O)N(Cc1cc(=O)[nH]c2c(F)cccc12)c1cccc(Cl)c1	EC50	'='	2900.0	nM	5.54			UO_0000065	14.85	0.29	1.03	10.41	False	CHEMBL1003680	Inhibition of human nNOS expressed in HEK293 cells assessed as NO production by transient transfection assay	B	BAO_0000219	cell-based format	Homo sapiens	None	None	HEK293	None	CHEMBL3568	Nitric-oxide synthase, brain	Homo sapiens	SINGLE PROTEIN	CHEMBL1138485	1	Scientific Literature	J. Med. Chem.	2009	CHEMBL3307715
CHEMBL491902		0	444.34	1	5.45	36	Cc1ncsc1C(=O)N(Cc1cc(=O)[nH]c2c(Cl)cccc12)c1cccc(Cl)c1	EC50	'>'	10000.0	nM				UO_0000065					False	CHEMBL1003680	Inhibition of human nNOS expressed in HEK293 cells assessed as NO production by transient transfection assay	B	BAO_0000219	cell-based format	Homo sapiens	None	None	HEK293	None	CHEMBL3568	Nitric-oxide synthase, brain	Homo sapiens	SINGLE PROTEIN	CHEMBL1138485	1	Scientific Literature	J. Med. Chem.	2009	CHEMBL3307715
CHEMBL490764		0	427.89	0	4.93	13	Cc1ncsc1C(=O)N(Cc1cc(=O)[nH]c2c(F)cccc12)c1ccc(Cl)cc1	Inhibition	'<'	50.0	%				UO_0000187					False	CHEMBL1003682	Inhibition of human nNOS expressed in HEK293 cells assessed as NO production at 10 uM by transient transfection assay relative to BBS-4	B	BAO_0000219	cell-based format	Homo sapiens	None	None	HEK293	None	CHEMBL3568	Nitric-oxide synthase, brain	Homo sapiens	SINGLE PROTEIN	CHEMBL1138485	1	Scientific Literature	J. Med. Chem.	2009	CHEMBL3307715
CHEMBL315967		0	200.28	0	2.88	18	Cc1ccc2c(c1)N=C(N)[C@@H]1CCC[C@H]21	IC50	'='	190.0	nM	6.72			UO_0000065	33.56	0.61	3.84	17.51	False	CHEMBL752385	Concentration required to inhibit neuronal nitric oxide synthase	B	BAO_0000357	single protein format	None	None	None	None	None	CHEMBL3568	Nitric-oxide synthase, brain	Homo sapiens	SINGLE PROTEIN	CHEMBL1135323	1	Scientific Literature	Bioorg. Med. Chem. Lett.	2002	None
CHEMBL3215639		0	437.44	0	4.94	16	CN1C2CCC1CC(n1ccc3cc(NC(=N)c4cccs4)ccc31)C2.Cl.Cl	IC50	'='	760.0	nM	6.12			UO_0000065	16.79	0.32	1.18	13.89	False	CHEMBL1825585	Inhibition of human recombinant nNOS expressed in Sf9 cells assessed as conversion of [3H]-L-arginine to [3H]-L-citrulline by radiometric method	B	BAO_0000219	cell-based format	Homo sapiens	None	None	Sf9	None	CHEMBL3568	Nitric-oxide synthase, brain	Homo sapiens	SINGLE PROTEIN	CHEMBL1821699	1	Scientific Literature	Bioorg. Med. Chem. Lett.	2011	CHEMBL3308860
CHEMBL267038		0	166.15	0	1.46	10	NC1=NC(C(F)(F)F)CCC1	IC50	'='	500.0	nM	6.30			UO_0000065	37.92	0.78	4.84	16.42	False	CHEMBL751657	Inhibition of human Neuronal nitric oxide synthase	B	BAO_0000357	single protein format	None	None	None	None	None	CHEMBL3568	Nitric-oxide synthase, brain	Homo sapiens	SINGLE PROTEIN	CHEMBL1131208	1	Scientific Literature	J. Med. Chem.	1998	None
CHEMBL327133		0	184.28	0	1.30	13	CCCCC[C@@H]1N=C(N)[C@@H](O)[C@@H]1C	IC50	'='	20000.0	nM	4.70			UO_0000065	25.50	0.49	3.40	8.02	False	CHEMBL751928	Inhibitory concentration against Neuronal nitric oxide synthase	B	BAO_0000357	single protein format	None	None	None	None	None	CHEMBL3568	Nitric-oxide synthase, brain	Homo sapiens	SINGLE PROTEIN	CHEMBL1134975	1	Scientific Literature	Bioorg. Med. Chem. Lett.	2002	None
CHEMBL314943		0	204.25	0	2.71	8a	NC1=Nc2c(F)cccc2[C@H]2CCC[C@@H]12	IC50	'='	170.0	nM	6.77			UO_0000065	33.14	0.62	4.06	17.64	False	CHEMBL750244	Inhibition of human neuronal nitric oxide synthase	B	BAO_0000357	single protein format	Homo sapiens	None	None	None	None	CHEMBL3568	Nitric-oxide synthase, brain	Homo sapiens	SINGLE PROTEIN	CHEMBL1137842	1	Scientific Literature	Bioorg. Med. Chem. Lett.	2004	None
CHEMBL1202112		0	570.53	0	0.66	5	N/C(=N\CCC[C@H](N)C(=O)N[C@@H](Cc1ccccc1)C(=O)OCc1ccccc1)N[N+](=O)[O-].O=C(O)C(F)(F)F	Ki	'='	55000.0	nM	4.26			UO_0000065	9.33	0.18	3.60	2.43	False	CHEMBL752260	Inhibition of Neuronal Nitric oxide synthase enzyme (nNOS)	B	BAO_0000357	single protein format	Bos taurus	None	None	None	None	CHEMBL3568	Nitric-oxide synthase, brain	Homo sapiens	SINGLE PROTEIN	CHEMBL1130132	1	Scientific Literature	J. Med. Chem.	1997	None
CHEMBL522954		0	427.89	0	4.93	38	Cc1ncsc1C(=O)N(Cc1cc(=O)[nH]c2ccc(F)cc12)c1cccc(Cl)c1	EC50	'>'	10000.0	nM				UO_0000065					False	CHEMBL1003680	Inhibition of human nNOS expressed in HEK293 cells assessed as NO production by transient transfection assay	B	BAO_0000219	cell-based format	Homo sapiens	None	None	HEK293	None	CHEMBL3568	Nitric-oxide synthase, brain	Homo sapiens	SINGLE PROTEIN	CHEMBL1138485	1	Scientific Literature	J. Med. Chem.	2009	CHEMBL3307715
CHEMBL99636		0	188.23	0	-1.00	MA	CN(CCC[C@H](N)C(=O)O)C(=N)N	IC50	'>'	10000000.0	nM		Outside typical range		UO_0000065					False	CHEMBL938290	Inhibition of human recombinant nNOS by griess assay	B	BAO_0000357	single protein format	Homo sapiens	None	None	None	None	CHEMBL3568	Nitric-oxide synthase, brain	Homo sapiens	SINGLE PROTEIN	CHEMBL1144661	1	Scientific Literature	Bioorg. Med. Chem.	2008	None
CHEMBL491923		0	428.83	0	4.04	42	Cn1cncc1C(=O)N(Cc1cc(=O)[nH]c2c(F)c(F)ccc12)c1cccc(Cl)c1	EC50	'='	70.0	nM	7.16			UO_0000065	16.68	0.33	3.11	10.08	False	CHEMBL1003680	Inhibition of human nNOS expressed in HEK293 cells assessed as NO production by transient transfection assay	B	BAO_0000219	cell-based format	Homo sapiens	None	None	HEK293	None	CHEMBL3568	Nitric-oxide synthase, brain	Homo sapiens	SINGLE PROTEIN	CHEMBL1138485	1	Scientific Literature	J. Med. Chem.	2009	CHEMBL3307715
CHEMBL491570		0	421.86	0	4.87	21	Cc1ccncc1C(=O)N(Cc1cc(=O)[nH]c2c(F)cccc12)c1cccc(Cl)c1	EC50	'='	2200.0	nM	5.66			UO_0000065	13.41	0.26	0.79	8.56	False	CHEMBL1003680	Inhibition of human nNOS expressed in HEK293 cells assessed as NO production by transient transfection assay	B	BAO_0000219	cell-based format	Homo sapiens	None	None	HEK293	None	CHEMBL3568	Nitric-oxide synthase, brain	Homo sapiens	SINGLE PROTEIN	CHEMBL1138485	1	Scientific Literature	J. Med. Chem.	2009	CHEMBL3307715
CHEMBL1911983		0	380.41	0	1.11	34	Cc1cc(CNC(=O)CNCc2ccc3c(c2)OCO3)nc(-n2ccnc2)n1	EC50	'>'	100000.0	nM				UO_0000065					False	CHEMBL1912863	Inhibition of human nNOS expressed in HEK293 cells assessed as inhibition ionomycin-induced nitric oxide production incubated for 24 hrs measured after 18 hrs of ionomycin challenge by 2,3-diaminonaphthalene assay	B	BAO_0000219	cell-based format	Homo sapiens	None	None	HEK293	None	CHEMBL3568	Nitric-oxide synthase, brain	Homo sapiens	SINGLE PROTEIN	CHEMBL1909611	1	Scientific Literature	Bioorg. Med. Chem. Lett.	2011	CHEMBL3307715
CHEMBL3142301		0	409.36	0	4.33	15	CN1CCCC(n2ccc3cc(NC(=N)c4ccco4)ccc32)CC1.Cl.Cl	IC50	'='	430.0	nM	6.37			UO_0000065	18.92	0.35	2.04	11.13	False	CHEMBL1825585	Inhibition of human recombinant nNOS expressed in Sf9 cells assessed as conversion of [3H]-L-arginine to [3H]-L-citrulline by radiometric method	B	BAO_0000219	cell-based format	Homo sapiens	None	None	Sf9	None	CHEMBL3568	Nitric-oxide synthase, brain	Homo sapiens	SINGLE PROTEIN	CHEMBL1821699	1	Scientific Literature	Bioorg. Med. Chem. Lett.	2011	CHEMBL3308860
CHEMBL1911891		0	367.48	0	2.82	27	CN(CCCNCc1ccc2[nH]ccc2c1)c1nc(-n2ccnc2)ns1	Inhibition	'<'	50.0	%				UO_0000187					False	CHEMBL1912685	Inhibition of human nNOS expressed in HEK293 cells assessed as inhibition ionomycin-induced nitric oxide production at 100 uM incubated for 24 hrs measured after 18 hrs of ionomycin challenge by 2,3-diaminonaphthalene assay	B	BAO_0000219	cell-based format	Homo sapiens	None	None	HEK293	None	CHEMBL3568	Nitric-oxide synthase, brain	Homo sapiens	SINGLE PROTEIN	CHEMBL1909611	1	Scientific Literature	Bioorg. Med. Chem. Lett.	2011	CHEMBL3307715
CHEMBL1911888		0	388.50	0	2.36	24	COc1ccc(CNCCCN(C)c2nc(-n3ccnc3)ns2)cc1OC	Inhibition	'<'	50.0	%				UO_0000187					False	CHEMBL1912685	Inhibition of human nNOS expressed in HEK293 cells assessed as inhibition ionomycin-induced nitric oxide production at 100 uM incubated for 24 hrs measured after 18 hrs of ionomycin challenge by 2,3-diaminonaphthalene assay	B	BAO_0000219	cell-based format	Homo sapiens	None	None	HEK293	None	CHEMBL3568	Nitric-oxide synthase, brain	Homo sapiens	SINGLE PROTEIN	CHEMBL1909611	1	Scientific Literature	Bioorg. Med. Chem. Lett.	2011	CHEMBL3307715
CHEMBL1911887		0	358.47	0	2.35	23	COc1ccc(CNCCCN(C)c2nc(-n3ccnc3)ns2)cc1	Inhibition	'<'	50.0	%				UO_0000187					False	CHEMBL1912685	Inhibition of human nNOS expressed in HEK293 cells assessed as inhibition ionomycin-induced nitric oxide production at 100 uM incubated for 24 hrs measured after 18 hrs of ionomycin challenge by 2,3-diaminonaphthalene assay	B	BAO_0000219	cell-based format	Homo sapiens	None	None	HEK293	None	CHEMBL3568	Nitric-oxide synthase, brain	Homo sapiens	SINGLE PROTEIN	CHEMBL1909611	1	Scientific Literature	Bioorg. Med. Chem. Lett.	2011	CHEMBL3307715
CHEMBL1911984		0	420.52	0	2.97	35	Cc1cc(C2CCCN2CCN(C)Cc2ccc3c(c2)OCO3)nc(-n2ccnc2)n1	EC50	'='	3900.0	nM	5.41			UO_0000065	12.86	0.24	2.44	7.89	False	CHEMBL1912863	Inhibition of human nNOS expressed in HEK293 cells assessed as inhibition ionomycin-induced nitric oxide production incubated for 24 hrs measured after 18 hrs of ionomycin challenge by 2,3-diaminonaphthalene assay	B	BAO_0000219	cell-based format	Homo sapiens	None	None	HEK293	None	CHEMBL3568	Nitric-oxide synthase, brain	Homo sapiens	SINGLE PROTEIN	CHEMBL1909611	1	Scientific Literature	Bioorg. Med. Chem. Lett.	2011	CHEMBL3307715
CHEMBL1911992		0	415.48	0	0.92	46	NC(=O)CN(CCCNCc1ccc2c(c1)OCO2)c1nc(-n2ccnc2)ns1	EC50	'='	11000.0	nM	4.96			UO_0000065	11.93	0.23	4.04	4.12	False	CHEMBL1912863	Inhibition of human nNOS expressed in HEK293 cells assessed as inhibition ionomycin-induced nitric oxide production incubated for 24 hrs measured after 18 hrs of ionomycin challenge by 2,3-diaminonaphthalene assay	B	BAO_0000219	cell-based format	Homo sapiens	None	None	HEK293	None	CHEMBL3568	Nitric-oxide synthase, brain	Homo sapiens	SINGLE PROTEIN	CHEMBL1909611	1	Scientific Literature	Bioorg. Med. Chem. Lett.	2011	CHEMBL3307715
CHEMBL1911982		0	380.41	0	1.74	33	Cc1cc(CNC(=O)NCCc2ccc3c(c2)OCO3)nc(-n2ccnc2)n1	EC50	'>'	100000.0	nM				UO_0000065					False	CHEMBL1912863	Inhibition of human nNOS expressed in HEK293 cells assessed as inhibition ionomycin-induced nitric oxide production incubated for 24 hrs measured after 18 hrs of ionomycin challenge by 2,3-diaminonaphthalene assay	B	BAO_0000219	cell-based format	Homo sapiens	None	None	HEK293	None	CHEMBL3568	Nitric-oxide synthase, brain	Homo sapiens	SINGLE PROTEIN	CHEMBL1909611	1	Scientific Literature	Bioorg. Med. Chem. Lett.	2011	CHEMBL3307715
CHEMBL188636		0	259.31	0	1.62	3ah	COc1ccc(N)c(C2=NN(C(=O)C3CC3)CC2)c1	Inhibition	'='	62.24	%				UO_0000187					False	CHEMBL2401459	Inhibition of recombinant nNOS (unknown origin) assessed as conversion of L-[3H]-arginine to L-[3H]-citrulline at 1 mM after 30 mins	B	BAO_0000357	single protein format	Homo sapiens	None	None	None	None	CHEMBL3568	Nitric-oxide synthase, brain	Homo sapiens	SINGLE PROTEIN	CHEMBL2396629	1	Scientific Literature	Bioorg. Med. Chem.	2013	None
CHEMBL1911988		0	394.44	0	1.56	41	Cc1cc(C(=O)NCCN(C)Cc2ccc3c(c2)OCO3)nc(-n2ccnc2)n1	EC50	'>'	100000.0	nM				UO_0000065					False	CHEMBL1912863	Inhibition of human nNOS expressed in HEK293 cells assessed as inhibition ionomycin-induced nitric oxide production incubated for 24 hrs measured after 18 hrs of ionomycin challenge by 2,3-diaminonaphthalene assay	B	BAO_0000219	cell-based format	Homo sapiens	None	None	HEK293	None	CHEMBL3568	Nitric-oxide synthase, brain	Homo sapiens	SINGLE PROTEIN	CHEMBL1909611	1	Scientific Literature	Bioorg. Med. Chem. Lett.	2011	CHEMBL3307715
CHEMBL3142316		0	409.39	0	4.39	16	CN1CC=C(c2c[nH]c3cc(NC(=N)c4cccs4)ccc23)CC1.Cl.Cl	IC50	'='	800.0	nM	6.10			UO_0000065	18.12	0.35	1.71	11.10	True	CHEMBL1839729	Inhibition of human recombinant nNOS expressed in Sf9 cells assessed as inhibition of conversion of [3H]-L-arginine to [3H]-L-citrulline after 45 mins by liquid scintillation counting	B	BAO_0000219	cell-based format	Homo sapiens	None	None	Sf9	None	CHEMBL3568	Nitric-oxide synthase, brain	Homo sapiens	SINGLE PROTEIN	CHEMBL1833804	1	Scientific Literature	J. Med. Chem.	2011	CHEMBL3308860
CHEMBL447472		0	196.27	0	2.51	30	Cc1cc(N)nc(CC(C)CCF)c1	IC50						Not Determined						False	CHEMBL964274	Inhibition of human recombinant nNOS using 1 mM NADH and 2 uM L-arginine after 30 mins	B	BAO_0000357	single protein format	Homo sapiens	None	None	None	None	CHEMBL3568	Nitric-oxide synthase, brain	Homo sapiens	SINGLE PROTEIN	CHEMBL1153433	1	Scientific Literature	J. Med. Chem.	2009	None
CHEMBL415760		0	205.23	0	0.10	15	CC(=N)NC[C@H](F)CC[C@H](N)C(=O)O	Inhibition	'='	0.0	%				UO_0000187					False	CHEMBL755900	Inhibition concentration against Neuronal nitric oxide synthase (nNOS) at 10 uM concentration	B	BAO_0000357	single protein format	None	None	None	None	None	CHEMBL3568	Nitric-oxide synthase, brain	Homo sapiens	SINGLE PROTEIN	CHEMBL1148413	1	Scientific Literature	J. Med. Chem.	2004	None
CHEMBL484913		0	197.24	0	0.53	I-95	N[C@@H](CCCCc1cnc[nH]1)C(=O)O	Ki	'='	65000.0	nM	4.19			UO_0000065	21.23	0.41	3.66	4.55	False	CHEMBL1002712	Inhibition of nNOS assessed as conversion of L-[3H]arginine to L-[3H]citrulline	B	BAO_0000357	single protein format	None	None	None	None	None	CHEMBL3568	Nitric-oxide synthase, brain	Homo sapiens	SINGLE PROTEIN	CHEMBL1150384	1	Scientific Literature	Bioorg. Med. Chem.	2008	None
CHEMBL503013		0	284.28	0	3.76	I-87	FC(F)(F)c1ccc(OCCCCn2ccnc2)cc1	Ki	'='	94000.0	nM	4.03			UO_0000065	14.17	0.27	0.27	14.89	False	CHEMBL1002712	Inhibition of nNOS assessed as conversion of L-[3H]arginine to L-[3H]citrulline	B	BAO_0000357	single protein format	None	None	None	None	None	CHEMBL3568	Nitric-oxide synthase, brain	Homo sapiens	SINGLE PROTEIN	CHEMBL1150384	1	Scientific Literature	Bioorg. Med. Chem.	2008	None
CHEMBL507472		0	187.24	0	0.16	I-75	CCC(=N)NCCC[C@H](N)C(=O)O	Ki	'='	3000.0	nM	5.52			UO_0000065	29.50	0.58	5.36	5.57	False	CHEMBL1002712	Inhibition of nNOS assessed as conversion of L-[3H]arginine to L-[3H]citrulline	B	BAO_0000357	single protein format	None	None	None	None	None	CHEMBL3568	Nitric-oxide synthase, brain	Homo sapiens	SINGLE PROTEIN	CHEMBL1150384	1	Scientific Literature	Bioorg. Med. Chem.	2008	None
CHEMBL96680		0	215.26	0	2.18	I-71	N=C(Nc1cccc(CN)c1)c1ccco1	Ki	'='	6.3	nM	8.20			UO_0000065	38.10	0.70	6.02	10.93	False	CHEMBL1002712	Inhibition of nNOS assessed as conversion of L-[3H]arginine to L-[3H]citrulline	B	BAO_0000357	single protein format	None	None	None	None	None	CHEMBL3568	Nitric-oxide synthase, brain	Homo sapiens	SINGLE PROTEIN	CHEMBL1150384	1	Scientific Literature	Bioorg. Med. Chem.	2008	None
CHEMBL447555		0	88.11	0	-1.40	I-42	CNC(=N)NN	Ki	'='	14000.0	nM	4.85			UO_0000065	55.09	1.10	6.25	6.57	False	CHEMBL1002712	Inhibition of nNOS assessed as conversion of L-[3H]arginine to L-[3H]citrulline	B	BAO_0000357	single protein format	None	None	None	None	None	CHEMBL3568	Nitric-oxide synthase, brain	Homo sapiens	SINGLE PROTEIN	CHEMBL1150384	1	Scientific Literature	Bioorg. Med. Chem.	2008	None
CHEMBL59925		0	122.17	0	1.28	5	Cc1cc(C)nc(N)c1	pIC50						Not Determined						False	CHEMBL1803811	Inhibition of human nNOS assessed as inhibition of [3H]L-arginine to [3H]L-citrulline conversion by scintillation counting	B	BAO_0000357	single protein format	Homo sapiens	None	None	None	None	CHEMBL3568	Nitric-oxide synthase, brain	Homo sapiens	SINGLE PROTEIN	CHEMBL1799930	1	Scientific Literature	Bioorg. Med. Chem. Lett.	2011	None
CHEMBL1800348		0	272.33	0	2.65	7	COc1ccnc(CSc2nc3cccnc3[nH]2)c1	IC50	'='	3388.44	nM	5.47			UO_0000065	20.09	0.39	2.82	8.59	False	CHEMBL1803811	Inhibition of human nNOS assessed as inhibition of [3H]L-arginine to [3H]L-citrulline conversion by scintillation counting	B	BAO_0000357	single protein format	Homo sapiens	None	None	None	None	CHEMBL3568	Nitric-oxide synthase, brain	Homo sapiens	SINGLE PROTEIN	CHEMBL1799930	1	Scientific Literature	Bioorg. Med. Chem. Lett.	2011	None
CHEMBL1800525		0	199.28	0	1.96	12	COc1ccnc(CSC)c1OC	IC50	'>'	100000.0	nM				UO_0000065					False	CHEMBL1803811	Inhibition of human nNOS assessed as inhibition of [3H]L-arginine to [3H]L-citrulline conversion by scintillation counting	B	BAO_0000357	single protein format	Homo sapiens	None	None	None	None	CHEMBL3568	Nitric-oxide synthase, brain	Homo sapiens	SINGLE PROTEIN	CHEMBL1799930	1	Scientific Literature	Bioorg. Med. Chem. Lett.	2011	None
CHEMBL1800526		0	333.19	0	2.91	18	COc1ccnc(CCc2nc3cc(Br)cnc3[nH]2)c1	IC50	'='	8317.64	nM	5.08			UO_0000065	15.25	0.35	2.17	7.98	False	CHEMBL1803811	Inhibition of human nNOS assessed as inhibition of [3H]L-arginine to [3H]L-citrulline conversion by scintillation counting	B	BAO_0000357	single protein format	Homo sapiens	None	None	None	None	CHEMBL3568	Nitric-oxide synthase, brain	Homo sapiens	SINGLE PROTEIN	CHEMBL1799930	1	Scientific Literature	Bioorg. Med. Chem. Lett.	2011	None
CHEMBL482912		0	166.23	0	0.85	I-110	CCCC/N=C(\N)n1cccn1	Ki	'='	14000.0	nM	4.85			UO_0000065	29.20	0.55	4.00	8.64	False	CHEMBL1002712	Inhibition of nNOS assessed as conversion of L-[3H]arginine to L-[3H]citrulline	B	BAO_0000357	single protein format	None	None	None	None	None	CHEMBL3568	Nitric-oxide synthase, brain	Homo sapiens	SINGLE PROTEIN	CHEMBL1150384	1	Scientific Literature	Bioorg. Med. Chem.	2008	None
CHEMBL468039		0	182.20	0	1.14	I-69	N/C(CF)=N\c1cccc(CO)c1	Ki	'='	300.0	nM	6.52			UO_0000065	35.80	0.69	5.38	11.13	False	CHEMBL1002712	Inhibition of nNOS assessed as conversion of L-[3H]arginine to L-[3H]citrulline	B	BAO_0000357	single protein format	None	None	None	None	None	CHEMBL3568	Nitric-oxide synthase, brain	Homo sapiens	SINGLE PROTEIN	CHEMBL1150384	1	Scientific Literature	Bioorg. Med. Chem.	2008	None
CHEMBL466888		0	204.28	0	2.18	I-58	CC(=N)NCc1cccc(NC(C)=N)c1	Ki	'='	370.0	nM	6.43			UO_0000065	31.49	0.59	4.25	8.96	False	CHEMBL1002712	Inhibition of nNOS assessed as conversion of L-[3H]arginine to L-[3H]citrulline	B	BAO_0000357	single protein format	None	None	None	None	None	CHEMBL3568	Nitric-oxide synthase, brain	Homo sapiens	SINGLE PROTEIN	CHEMBL1150384	1	Scientific Literature	Bioorg. Med. Chem.	2008	None
CHEMBL453220		0	177.25	0	1.60	I-53	CC(=N)Nc1cccc(CCN)c1	Ki	'='	1000.0	nM	6.00			UO_0000065	33.85	0.63	4.40	9.69	False	CHEMBL1002712	Inhibition of nNOS assessed as conversion of L-[3H]arginine to L-[3H]citrulline	B	BAO_0000357	single protein format	None	None	None	None	None	CHEMBL3568	Nitric-oxide synthase, brain	Homo sapiens	SINGLE PROTEIN	CHEMBL1150384	1	Scientific Literature	Bioorg. Med. Chem.	2008	None
CHEMBL542132		0	426.82	0	4.56	2b	Cl.Cl.NC1=Nc2cc(CCNCc3cccc(Cl)c3)ccc2[C@H]2CCC[C@@H]12	IC50	'='	48.0	nM	7.32			UO_0000065	20.68	0.40	2.76	14.52	False	CHEMBL841529	Inhibitory concentration against recombinant human (neuronal nitric oxide synthase) n-NOS	B	BAO_0000357	single protein format	None	None	None	None	None	CHEMBL3568	Nitric-oxide synthase, brain	Homo sapiens	SINGLE PROTEIN	CHEMBL1136534	1	Scientific Literature	Bioorg. Med. Chem. Lett.	2003	None
CHEMBL594707		0	133.15	0	1.15	page 6181 scheme 1 R9C2	Nc1ccc2cn[nH]c2c1	IC50	'>'	1000000.0	nM		Outside typical range		UO_0000065					False	CHEMBL1046069	Inhibition of recombinant NOS1 assessed as citrulline formation	B	BAO_0000357	single protein format	None	None	None	None	None	CHEMBL3568	Nitric-oxide synthase, brain	Homo sapiens	SINGLE PROTEIN	CHEMBL1152545	1	Scientific Literature	Bioorg. Med. Chem.	2009	None
CHEMBL225304	PIMAGEDINE	1	74.09	0	-1.87	4	NN=C(N)N	IC50	'='	5900.0	nM	5.23			UO_0000065	70.58	1.43	7.10	5.78	False	CHEMBL751653	Inhibitory activity against human neuronal nitric oxide synthase	B	BAO_0000357	single protein format	None	None	None	None	None	CHEMBL3568	Nitric-oxide synthase, brain	Homo sapiens	SINGLE PROTEIN	CHEMBL1136724	1	Scientific Literature	J. Med. Chem.	2003	None
CHEMBL1801060		0	349.37	0	3.12	48	O=c1cc(Cn2c(C3CCC3)nc3nccnc32)c2cccc(F)c2[nH]1	EC50	'='	4600.0	nM	5.34			UO_0000065	15.28	0.28	2.22	6.98	False	CHEMBL1806043	Inhibition of human nNOS expressed in HEK293 cells assessed as inhibition ionomycin induced nitric oxide production incubated for 24 hrs measured after 18 hrs of ionomycin challenge using 2,3-diaminonaphthalene by fluorescence assay	B	BAO_0000219	cell-based format	Homo sapiens	None	None	HEK293	None	CHEMBL3568	Nitric-oxide synthase, brain	Homo sapiens	SINGLE PROTEIN	CHEMBL1800057	1	Scientific Literature	J. Med. Chem.	2010	CHEMBL3307715
CHEMBL419723		0	429.44	0	2.61	176	Nc1nc(O)c2nc(COC(=O)CCc3ccc(C(=O)c4ccccc4)cc3)cnc2n1	IC50	'='	60000.0	nM	4.22			UO_0000065	9.83	0.18	1.61	2.99	False	CHEMBL751278	Inhibitory activity against human neuronal nitric oxide synthase (NOS-I)	B	BAO_0000357	single protein format	None	None	None	None	None	CHEMBL3568	Nitric-oxide synthase, brain	Homo sapiens	SINGLE PROTEIN	CHEMBL1135494	1	Scientific Literature	J. Med. Chem.	2002	None
CHEMBL364436		0	229.28	0	1.62	3v	Nc1ccccc1C1=NN(C(=O)C2CC2)CC1	Inhibition	'='	38.79	%				UO_0000187					False	CHEMBL2401459	Inhibition of recombinant nNOS (unknown origin) assessed as conversion of L-[3H]-arginine to L-[3H]-citrulline at 1 mM after 30 mins	B	BAO_0000357	single protein format	Homo sapiens	None	None	None	None	CHEMBL3568	Nitric-oxide synthase, brain	Homo sapiens	SINGLE PROTEIN	CHEMBL2396629	1	Scientific Literature	Bioorg. Med. Chem.	2013	None
CHEMBL3407814		0	344.85	0	1.82	13	Cl.c1cncc(CCCNCCc2ccnc(-n3ccnc3)n2)c1	Ki	'='	125.0	nM	6.90			UO_0000065	22.38	0.41	5.08	10.07	False	CHEMBL3412926	Binding affinity to recombinant human neuronal NOS overexpressed in Escherichia coli assessed as production of nitric oxide from L-arginine measured for 5 mins by oxyhemoglobin NO capture assay	B	BAO_0000019	assay format	Homo sapiens	None	None	None	None	CHEMBL3568	Nitric-oxide synthase, brain	Homo sapiens	SINGLE PROTEIN	CHEMBL3407444	1	Scientific Literature	J. Med. Chem.	2015	None
CHEMBL3216307		0	425.43	0	4.62	(S)-12	CN1CCC[C@H]1CCn1ccc2cc(NC(=N)c3cccs3)ccc21.Cl.Cl	IC50	'='	20.0	nM	7.70			UO_0000065	21.84	0.42	3.08	17.48	False	CHEMBL1825585	Inhibition of human recombinant nNOS expressed in Sf9 cells assessed as conversion of [3H]-L-arginine to [3H]-L-citrulline by radiometric method	B	BAO_0000219	cell-based format	Homo sapiens	None	None	Sf9	None	CHEMBL3568	Nitric-oxide synthase, brain	Homo sapiens	SINGLE PROTEIN	CHEMBL1821699	1	Scientific Literature	Bioorg. Med. Chem. Lett.	2011	CHEMBL3308860
CHEMBL3142301		0	409.36	0	4.33	(-)-15	CN1CCCC(n2ccc3cc(NC(=N)c4ccco4)ccc32)CC1.Cl.Cl	IC50	'='	400.0	nM	6.40			UO_0000065	19.02	0.35	2.07	11.19	False	CHEMBL1825585	Inhibition of human recombinant nNOS expressed in Sf9 cells assessed as conversion of [3H]-L-arginine to [3H]-L-citrulline by radiometric method	B	BAO_0000219	cell-based format	Homo sapiens	None	None	Sf9	None	CHEMBL3568	Nitric-oxide synthase, brain	Homo sapiens	SINGLE PROTEIN	CHEMBL1821699	1	Scientific Literature	Bioorg. Med. Chem. Lett.	2011	CHEMBL3308860
CHEMBL1783094		0	99.14	0	-0.72	(R)-11	N=C(N)[C@H]1CCN1	IC50	'='	260.0	nM	6.58			UO_0000065	66.42	1.28	7.31	10.64	False	CHEMBL1786328	Inhibition of human recombinant nNOS by microtiter plate assay	B	BAO_0000357	single protein format	Homo sapiens	None	None	None	None	CHEMBL3568	Nitric-oxide synthase, brain	Homo sapiens	SINGLE PROTEIN	CHEMBL1781991	1	Scientific Literature	Bioorg. Med. Chem. Lett.	2011	None
CHEMBL87529		0	386.54	0	3.73	3c	Nc1cccc(-c2ccc(CCN3CCN(CCc4ccccc4)CC3)cc2)n1	IC50	'='	264.0	nM	6.58			UO_0000065	17.02	0.31	2.85	14.49	False	CHEMBL751279	Inhibitory activity against human neuronal nitric oxide synthase (nNOS)	B	BAO_0000357	single protein format	None	None	None	None	None	CHEMBL3568	Nitric-oxide synthase, brain	Homo sapiens	SINGLE PROTEIN	CHEMBL1131962	1	Scientific Literature	Bioorg. Med. Chem. Lett.	1999	None
CHEMBL479014		0	242.03	0	2.23	2, NIBr	O=[N+]([O-])c1cccc2c(Br)n[nH]c12	IC50	'='	170.0	nM	6.77			UO_0000065	27.97	0.71	4.54	9.43	False	CHEMBL1046067	Inhibition of NOS1	B	BAO_0000357	single protein format	None	None	None	None	None	CHEMBL3568	Nitric-oxide synthase, brain	Homo sapiens	SINGLE PROTEIN	CHEMBL1152545	1	Scientific Literature	Bioorg. Med. Chem.	2009	None
CHEMBL228077		0	330.35	1	-3.48	3	NC(=O)[C@@H]1C[C@@H](NC(=O)[C@@H](N)CCC/N=C(\N)N[N+](=O)[O-])CN1	Ki	'='	0.1	nM	10.00			UO_0000065	30.27	0.59	13.48	4.91	False	CHEMBL1011817	Inhibition of nNOS	B	BAO_0000357	single protein format	None	None	None	None	None	CHEMBL3568	Nitric-oxide synthase, brain	Homo sapiens	SINGLE PROTEIN	CHEMBL1153394	1	Scientific Literature	J. Med. Chem.	2009	None
CHEMBL59925		0	122.17	0	1.28	7e	Cc1cc(C)nc(N)c1	Activity	'='	10.0	%				UO_0000187					False	CHEMBL1056356	Inhibition of human nNOS assessed as residual activity at 100 uM by Griess assay relative to control	B	BAO_0000357	single protein format	Homo sapiens	None	None	None	None	CHEMBL3568	Nitric-oxide synthase, brain	Homo sapiens	SINGLE PROTEIN	CHEMBL1152488	1	Scientific Literature	Eur. J. Med. Chem.	2009	None
CHEMBL61591		0	108.14	0	0.97	7d	Cc1cccc(N)n1	Activity	'='	48.0	%				UO_0000187					False	CHEMBL1056356	Inhibition of human nNOS assessed as residual activity at 100 uM by Griess assay relative to control	B	BAO_0000357	single protein format	Homo sapiens	None	None	None	None	CHEMBL3568	Nitric-oxide synthase, brain	Homo sapiens	SINGLE PROTEIN	CHEMBL1152488	1	Scientific Literature	Eur. J. Med. Chem.	2009	None
CHEMBL61990		0	108.14	0	0.97	4	Cc1ccc(N)nc1	IC50						Not Determined						False	CHEMBL750654	Inhibitory activity against neuronal nitric oxide synthase	B	BAO_0000357	single protein format	None	None	None	None	None	CHEMBL3568	Nitric-oxide synthase, brain	Homo sapiens	SINGLE PROTEIN	CHEMBL1133138	1	Scientific Literature	Bioorg. Med. Chem. Lett.	2000	None
CHEMBL492090		0	443.84	0	4.91	43	Cc1noc(C)c1C(=O)N(Cc1cc(=O)[nH]c2c(F)c(F)ccc12)c1cccc(Cl)c1	EC50	'='	97.0	nM	7.01			UO_0000065	15.80	0.31	2.10	8.86	False	CHEMBL1003680	Inhibition of human nNOS expressed in HEK293 cells assessed as NO production by transient transfection assay	B	BAO_0000219	cell-based format	Homo sapiens	None	None	HEK293	None	CHEMBL3568	Nitric-oxide synthase, brain	Homo sapiens	SINGLE PROTEIN	CHEMBL1138485	1	Scientific Literature	J. Med. Chem.	2009	CHEMBL3307715
CHEMBL491727		0	425.85	0	4.77	24	Cc1noc(C)c1C(=O)N(Cc1cc(=O)[nH]c2c(F)cccc12)c1cccc(Cl)c1	EC50	'='	500.0	nM	6.30			UO_0000065	14.80	0.29	1.53	7.96	False	CHEMBL1003680	Inhibition of human nNOS expressed in HEK293 cells assessed as NO production by transient transfection assay	B	BAO_0000219	cell-based format	Homo sapiens	None	None	HEK293	None	CHEMBL3568	Nitric-oxide synthase, brain	Homo sapiens	SINGLE PROTEIN	CHEMBL1138485	1	Scientific Literature	J. Med. Chem.	2009	CHEMBL3307715
CHEMBL491126		0	375.45	0	4.14	9	Cc1ncsc1C(=O)N(Cc1cc(=O)[nH]c2ccccc12)c1ccccc1	EC50	'>'	10000.0	nM				UO_0000065					False	CHEMBL1003680	Inhibition of human nNOS expressed in HEK293 cells assessed as NO production by transient transfection assay	B	BAO_0000219	cell-based format	Homo sapiens	None	None	HEK293	None	CHEMBL3568	Nitric-oxide synthase, brain	Homo sapiens	SINGLE PROTEIN	CHEMBL1138485	1	Scientific Literature	J. Med. Chem.	2009	CHEMBL3307715
CHEMBL452135		0	124.15	0	-0.07	I-116	Cc1cnn(C(=N)N)c1	Ki	'='	12000.0	nM	4.92			UO_0000065	39.64	0.75	4.99	7.27	False	CHEMBL1002712	Inhibition of nNOS assessed as conversion of L-[3H]arginine to L-[3H]citrulline	B	BAO_0000357	single protein format	None	None	None	None	None	CHEMBL3568	Nitric-oxide synthase, brain	Homo sapiens	SINGLE PROTEIN	CHEMBL1150384	1	Scientific Literature	Bioorg. Med. Chem.	2008	None
CHEMBL540	IMIDAZOLE	0	68.08	0	0.41	I-106	c1c[nH]cn1	Ki	'='	175000.0	nM		Outside typical range		UO_0000065					False	CHEMBL1002712	Inhibition of nNOS assessed as conversion of L-[3H]arginine to L-[3H]citrulline	B	BAO_0000357	single protein format	None	None	None	None	None	CHEMBL3568	Nitric-oxide synthase, brain	Homo sapiens	SINGLE PROTEIN	CHEMBL1150384	1	Scientific Literature	Bioorg. Med. Chem.	2008	None
CHEMBL447128		0	181.24	0	-0.22	I-118	NCCCC/N=C(\N)n1cccn1	Ki	'='	6000.0	nM	5.22			UO_0000065	28.81	0.55	5.44	6.35	False	CHEMBL1002712	Inhibition of nNOS assessed as conversion of L-[3H]arginine to L-[3H]citrulline	B	BAO_0000357	single protein format	None	None	None	None	None	CHEMBL3568	Nitric-oxide synthase, brain	Homo sapiens	SINGLE PROTEIN	CHEMBL1150384	1	Scientific Literature	Bioorg. Med. Chem.	2008	None
CHEMBL3216306		0	385.36	0	3.70	9	CN(C)CCn1ccc2cc(NC(=N)c3cccs3)ccc21.Cl.Cl	IC50	'='	170.0	nM	6.77			UO_0000065	21.67	0.42	3.07	15.37	False	CHEMBL1825585	Inhibition of human recombinant nNOS expressed in Sf9 cells assessed as conversion of [3H]-L-arginine to [3H]-L-citrulline by radiometric method	B	BAO_0000219	cell-based format	Homo sapiens	None	None	Sf9	None	CHEMBL3568	Nitric-oxide synthase, brain	Homo sapiens	SINGLE PROTEIN	CHEMBL1821699	1	Scientific Literature	Bioorg. Med. Chem. Lett.	2011	CHEMBL3308860
CHEMBL3216322		0	415.43	0	3.89	17	CN(C)CCN1CCCCc2cc(NC(=N)c3cccs3)ccc21.Cl.Cl	IC50	'='	440.0	nM	6.36			UO_0000065	18.56	0.36	2.47	15.01	False	CHEMBL2014225	Inhibition of human recombinant nNOS expressed in baculovirus infected insect sf9 cells assessed as conversion of [3H]-L-arginine into [3H]-L-citrulline by radiometric method	B	BAO_0000219	cell-based format	Homo sapiens	None	None	Sf9	None	CHEMBL3568	Nitric-oxide synthase, brain	Homo sapiens	SINGLE PROTEIN	CHEMBL2010665	1	Scientific Literature	Bioorg. Med. Chem. Lett.	2012	CHEMBL3308860
CHEMBL302657		0	150.22	0	1.92	7	CCCc1cc(C)cc(N)n1	IC50	'='	23.0	nM	7.64			UO_0000065	50.85	0.95	5.72	19.63	False	CHEMBL1227494	Inhibition of human nNOS	B	BAO_0000357	single protein format	Homo sapiens	None	None	None	None	CHEMBL3568	Nitric-oxide synthase, brain	Homo sapiens	SINGLE PROTEIN	CHEMBL1221218	1	Scientific Literature	Nat. Chem. Biol.	2008	None
CHEMBL11471	L-NIO	0	173.22	0	-0.23	2e, L-NIO	CC(=N)NCCC[C@H](N)C(=O)O	Inhibition	'='	100.0	%				UO_0000187					False	CHEMBL1020500	Inhibition of human recombinant nNOS at 1 uM	B	BAO_0000357	single protein format	Homo sapiens	None	None	None	None	CHEMBL3568	Nitric-oxide synthase, brain	Homo sapiens	SINGLE PROTEIN	CHEMBL1139258	1	Scientific Literature	Bioorg. Med. Chem.	2008	None
CHEMBL1159994		0	97.12	0	-0.90	3	C#CCNC(=N)N	Ki	'='	12000000.0	nM		Outside typical range		UO_0000065					False	CHEMBL752257	Inhibition against neuronal nitric oxide synthase (nNOS) from bovine brain was determined	B	BAO_0000019	assay format	Bos taurus	None	None	None	None	CHEMBL3568	Nitric-oxide synthase, brain	Homo sapiens	SINGLE PROTEIN	CHEMBL1130299	1	Scientific Literature	Bioorg. Med. Chem. Lett.	1997	None
CHEMBL3216993		0	411.40	0	4.08	11.HCl	CN1CCC(c2c[nH]c3ccc(NC(=N)c4cccs4)cc23)CC1.Cl.Cl	IC50	'='	1020.0	nM	5.99			UO_0000065	17.70	0.34	1.91	10.44	False	CHEMBL1960196	Inhibition of human nNOS expressed in baculovirus infected insect Sf9 cells assessed as conversion of [3H]-L-arginine to [3H]-L-citrulline	B	BAO_0000219	cell-based format	Homo sapiens	None	None	Sf9	None	CHEMBL3568	Nitric-oxide synthase, brain	Homo sapiens	SINGLE PROTEIN	CHEMBL1955728	1	Scientific Literature	Bioorg. Med. Chem. Lett.	2012	CHEMBL3308860
CHEMBL3215881		0	373.35	0	3.20	16.HCl	CSC(=N)Nc1ccc2[nH]cc(C3=CCN(C)CC3)c2c1.Cl.Cl	IC50	'='	2250.0	nM	5.65			UO_0000065	18.80	0.37	2.45	9.84	False	CHEMBL1960196	Inhibition of human nNOS expressed in baculovirus infected insect Sf9 cells assessed as conversion of [3H]-L-arginine to [3H]-L-citrulline	B	BAO_0000219	cell-based format	Homo sapiens	None	None	Sf9	None	CHEMBL3568	Nitric-oxide synthase, brain	Homo sapiens	SINGLE PROTEIN	CHEMBL1955728	1	Scientific Literature	Bioorg. Med. Chem. Lett.	2012	CHEMBL3308860
CHEMBL1955938		0	312.44	0	2.91	(+/-)-36	N=C(Nc1ccc2c(c1)N(C1CCNC1)CC2)c1cccs1	IC50	'='	180.0	nM	6.75			UO_0000065	21.59	0.42	3.83	13.19	False	CHEMBL1959528	Inhibition of human recombinant nNOS expressed in baculovirus infected insect Sf9 cells assessed as conversion of [3H]L-arginine to [3H]L-citrulline incubated for 15 mins prior to substrate addition measured after 45 mins by liquid scintillation counting	B	BAO_0000219	cell-based format	Homo sapiens	None	None	Sf9	None	CHEMBL3568	Nitric-oxide synthase, brain	Homo sapiens	SINGLE PROTEIN	CHEMBL1955837	1	Scientific Literature	J. Med. Chem.	2012	CHEMBL3308860
CHEMBL3216543		0	455.46	0	3.95	28	Cl.Cl.N=C(Nc1ccc2c(c1)CCC(=O)N2CCN1CCCCC1)c1cccs1	IC50	'='	780.0	nM	6.11			UO_0000065	15.97	0.31	2.16	10.28	False	CHEMBL1920781	Inhibition of human recombinant nNOS expressed in baculovirus infected Sf9 cells assessed as conversion of [3H]L-arginine to [3H]L-citrulline preincubated for 15 mins measured after 45 mins by liquid scintillation counting	B	BAO_0000219	cell-based format	Homo sapiens	None	None	Sf9	None	CHEMBL3568	Nitric-oxide synthase, brain	Homo sapiens	SINGLE PROTEIN	CHEMBL1914402	1	Scientific Literature	J. Med. Chem.	2011	CHEMBL3308860
CHEMBL450726		0	168.22	0	1.87	9	Cc1cc(N)nc(CC(C)F)c1	IC50	'='	490.0	nM	6.31			UO_0000065	37.51	0.72	4.44	16.22	False	CHEMBL964274	Inhibition of human recombinant nNOS using 1 mM NADH and 2 uM L-arginine after 30 mins	B	BAO_0000357	single protein format	Homo sapiens	None	None	None	None	CHEMBL3568	Nitric-oxide synthase, brain	Homo sapiens	SINGLE PROTEIN	CHEMBL1153433	1	Scientific Literature	J. Med. Chem.	2009	None
CHEMBL1825167		0	446.06	0	4.60	7	CCN1CCCC1CNCCCn1ccc2cc(NC(=N)c3cccs3)ccc21.Cl	IC50	'='	130.0	nM	6.89			UO_0000065	16.81	0.32	2.29	12.28	False	CHEMBL1825585	Inhibition of human recombinant nNOS expressed in Sf9 cells assessed as conversion of [3H]-L-arginine to [3H]-L-citrulline by radiometric method	B	BAO_0000219	cell-based format	Homo sapiens	None	None	Sf9	None	CHEMBL3568	Nitric-oxide synthase, brain	Homo sapiens	SINGLE PROTEIN	CHEMBL1821699	1	Scientific Literature	Bioorg. Med. Chem. Lett.	2011	CHEMBL3308860
CHEMBL3215642		0	505.56	1	6.09	8	Cl.Cl.N=C(Nc1ccc2c(ccn2CCCNC23CC4CC(CC(C4)C2)C3)c1)c1cccs1	IC50	'='	360.0	nM	6.44			UO_0000065	14.89	0.28	0.35	12.19	False	CHEMBL1825585	Inhibition of human recombinant nNOS expressed in Sf9 cells assessed as conversion of [3H]-L-arginine to [3H]-L-citrulline by radiometric method	B	BAO_0000219	cell-based format	Homo sapiens	None	None	Sf9	None	CHEMBL3568	Nitric-oxide synthase, brain	Homo sapiens	SINGLE PROTEIN	CHEMBL1821699	1	Scientific Literature	Bioorg. Med. Chem. Lett.	2011	CHEMBL3308860
CHEMBL314943		0	204.25	0	2.71	22	NC1=Nc2c(F)cccc2[C@H]2CCC[C@@H]12	IC50	'='	170.0	nM	6.77			UO_0000065	33.14	0.62	4.06	17.64	True	CHEMBL752385	Concentration required to inhibit neuronal nitric oxide synthase	B	BAO_0000357	single protein format	None	None	None	None	None	CHEMBL3568	Nitric-oxide synthase, brain	Homo sapiens	SINGLE PROTEIN	CHEMBL1135323	1	Scientific Literature	Bioorg. Med. Chem. Lett.	2002	None
CHEMBL107528		0	216.28	0	-0.30	L-NPA	CCCNC(=N)NCCC[C@H](N)C(=O)O	Activity	'='	53.0	%				UO_0000187					False	CHEMBL1056356	Inhibition of human nNOS assessed as residual activity at 100 uM by Griess assay relative to control	B	BAO_0000357	single protein format	Homo sapiens	None	None	None	None	CHEMBL3568	Nitric-oxide synthase, brain	Homo sapiens	SINGLE PROTEIN	CHEMBL1152488	1	Scientific Literature	Eur. J. Med. Chem.	2009	None
CHEMBL491897		0	396.81	0	3.89	23	O=C(c1c[nH]cn1)N(Cc1cc(=O)[nH]c2c(F)cccc12)c1cccc(Cl)c1	EC50	'='	360.0	nM	6.44			UO_0000065	16.24	0.31	2.55	7.87	False	CHEMBL1003680	Inhibition of human nNOS expressed in HEK293 cells assessed as NO production by transient transfection assay	B	BAO_0000219	cell-based format	Homo sapiens	None	None	HEK293	None	CHEMBL3568	Nitric-oxide synthase, brain	Homo sapiens	SINGLE PROTEIN	CHEMBL1138485	1	Scientific Literature	J. Med. Chem.	2009	CHEMBL3307715
CHEMBL522290		0	418.45	0	4.15	15	Cc1ncsc1C(=O)N(Cc1cc(=O)[nH]c2c(F)cccc12)c1cccc(C#N)c1	EC50	'='	2700.0	nM	5.57			UO_0000065	13.31	0.25	1.42	6.20	False	CHEMBL1003680	Inhibition of human nNOS expressed in HEK293 cells assessed as NO production by transient transfection assay	B	BAO_0000219	cell-based format	Homo sapiens	None	None	HEK293	None	CHEMBL3568	Nitric-oxide synthase, brain	Homo sapiens	SINGLE PROTEIN	CHEMBL1138485	1	Scientific Literature	J. Med. Chem.	2009	CHEMBL3307715
CHEMBL2333952		0	338.46	0	2.08	45	CC(=O)CN1CCN(CCc2ccc(-c3cccc(N)n3)cc2)CC1	IC50	'='	140.0	nM	6.85			UO_0000065	20.25	0.37	4.77	10.97	False	CHEMBL2343335	Inhibition of human nNOS	B	BAO_0000357	single protein format	Homo sapiens	None	None	None	None	CHEMBL3568	Nitric-oxide synthase, brain	Homo sapiens	SINGLE PROTEIN	CHEMBL2331315	1	Scientific Literature	J. Med. Chem.	2013	None
CHEMBL1911996		0	440.49	1	1.15	50	c1cn(-c2nsc(N(CCCNCc3ccc4c(c3)OCO4)Cc3nnn[nH]3)n2)cn1	Inhibition	'<'	50.0	%				UO_0000187					False	CHEMBL1912685	Inhibition of human nNOS expressed in HEK293 cells assessed as inhibition ionomycin-induced nitric oxide production at 100 uM incubated for 24 hrs measured after 18 hrs of ionomycin challenge by 2,3-diaminonaphthalene assay	B	BAO_0000219	cell-based format	Homo sapiens	None	None	HEK293	None	CHEMBL3568	Nitric-oxide synthase, brain	Homo sapiens	SINGLE PROTEIN	CHEMBL1909611	1	Scientific Literature	Bioorg. Med. Chem. Lett.	2011	CHEMBL3307715
CHEMBL1911980		0	416.49	0	3.30	40	Cc1cc(-c2cccn2CCN(C)Cc2ccc3c(c2)OCO3)nc(-n2ccnc2)n1	EC50	'>'	100000.0	nM				UO_0000065					False	CHEMBL1912863	Inhibition of human nNOS expressed in HEK293 cells assessed as inhibition ionomycin-induced nitric oxide production incubated for 24 hrs measured after 18 hrs of ionomycin challenge by 2,3-diaminonaphthalene assay	B	BAO_0000219	cell-based format	Homo sapiens	None	None	HEK293	None	CHEMBL3568	Nitric-oxide synthase, brain	Homo sapiens	SINGLE PROTEIN	CHEMBL1909611	1	Scientific Literature	Bioorg. Med. Chem. Lett.	2011	CHEMBL3307715
CHEMBL1801498		0	366.37	0	3.87	36	O=c1cc(Cn2c(C3CCC3)nc3cccnc32)c2ccc(F)c(F)c2[nH]1	EC50	'='	1300.0	nM	5.89			UO_0000065	16.07	0.30	2.02	9.26	False	CHEMBL1806043	Inhibition of human nNOS expressed in HEK293 cells assessed as inhibition ionomycin induced nitric oxide production incubated for 24 hrs measured after 18 hrs of ionomycin challenge using 2,3-diaminonaphthalene by fluorescence assay	B	BAO_0000219	cell-based format	Homo sapiens	None	None	HEK293	None	CHEMBL3568	Nitric-oxide synthase, brain	Homo sapiens	SINGLE PROTEIN	CHEMBL1800057	1	Scientific Literature	J. Med. Chem.	2010	CHEMBL3307715
CHEMBL1801502		0	409.44	0	3.93	40	CN(C)c1ccnc2c1nc(C1CCC1)n2Cc1cc(=O)[nH]c2c(F)c(F)ccc12	EC50	'='	1000.0	nM	6.00			UO_0000065	14.65	0.27	2.07	8.98	False	CHEMBL1806043	Inhibition of human nNOS expressed in HEK293 cells assessed as inhibition ionomycin induced nitric oxide production incubated for 24 hrs measured after 18 hrs of ionomycin challenge using 2,3-diaminonaphthalene by fluorescence assay	B	BAO_0000219	cell-based format	Homo sapiens	None	None	HEK293	None	CHEMBL3568	Nitric-oxide synthase, brain	Homo sapiens	SINGLE PROTEIN	CHEMBL1800057	1	Scientific Literature	J. Med. Chem.	2010	CHEMBL3307715
CHEMBL3407816		0	346.84	0	2.78	15	Cl.Fc1cccc(CCNCCc2cncc(-n3ccnc3)c2)c1	Ki						Not Determined						False	CHEMBL3412926	Binding affinity to recombinant human neuronal NOS overexpressed in Escherichia coli assessed as production of nitric oxide from L-arginine measured for 5 mins by oxyhemoglobin NO capture assay	B	BAO_0000019	assay format	Homo sapiens	None	None	None	None	CHEMBL3568	Nitric-oxide synthase, brain	Homo sapiens	SINGLE PROTEIN	CHEMBL3407444	1	Scientific Literature	J. Med. Chem.	2015	None
CHEMBL483973		0	249.36	0	-0.35	(+/-)-4	Cc1cc(N)nc(CC2CNCC2NCCN)c1	IC50	'='	4000.0	nM	5.40			UO_0000065	21.65	0.41	5.75	6.07	False	CHEMBL1027672	Inhibition of human nNOS by hemoglobin capture assay	B	BAO_0000357	single protein format	Homo sapiens	None	None	None	None	CHEMBL3568	Nitric-oxide synthase, brain	Homo sapiens	SINGLE PROTEIN	CHEMBL1137784	1	Scientific Literature	J. Med. Chem.	2009	None
CHEMBL1911887		0	358.47	0	2.35	23	COc1ccc(CNCCCN(C)c2nc(-n3ccnc3)ns2)cc1	EC50	'>'	100000.0	nM				UO_0000065					False	CHEMBL1912863	Inhibition of human nNOS expressed in HEK293 cells assessed as inhibition ionomycin-induced nitric oxide production incubated for 24 hrs measured after 18 hrs of ionomycin challenge by 2,3-diaminonaphthalene assay	B	BAO_0000219	cell-based format	Homo sapiens	None	None	HEK293	None	CHEMBL3568	Nitric-oxide synthase, brain	Homo sapiens	SINGLE PROTEIN	CHEMBL1909611	1	Scientific Literature	Bioorg. Med. Chem. Lett.	2011	CHEMBL3307715
CHEMBL1911888		0	388.50	0	2.36	24	COc1ccc(CNCCCN(C)c2nc(-n3ccnc3)ns2)cc1OC	EC50	'>'	100000.0	nM				UO_0000065					False	CHEMBL1912863	Inhibition of human nNOS expressed in HEK293 cells assessed as inhibition ionomycin-induced nitric oxide production incubated for 24 hrs measured after 18 hrs of ionomycin challenge by 2,3-diaminonaphthalene assay	B	BAO_0000219	cell-based format	Homo sapiens	None	None	HEK293	None	CHEMBL3568	Nitric-oxide synthase, brain	Homo sapiens	SINGLE PROTEIN	CHEMBL1909611	1	Scientific Literature	Bioorg. Med. Chem. Lett.	2011	CHEMBL3307715
CHEMBL3215617		0	425.36	0	2.99	27	Cl.Cl.N=C(Nc1ccc2ccn(CCCN3CCOCC3)c2c1)c1ccco1	IC50	'='	2400.0	nM	5.62			UO_0000065	15.95	0.30	2.63	8.15	False	CHEMBL1828302	Inhibition of recombinant human nNOS expressed in baculovirus infected insect Sf9 cells assessed as conversion of [3H]-L-arginine into [3H]-L-citrulline by radiometric method	B	BAO_0000219	cell-based format	Homo sapiens	None	None	Sf9	None	CHEMBL3568	Nitric-oxide synthase, brain	Homo sapiens	SINGLE PROTEIN	CHEMBL1821689	1	Scientific Literature	Bioorg. Med. Chem. Lett.	2011	CHEMBL3308860
CHEMBL3407805		0	352.42	0	2.17	4	Fc1cccc(CCN2CCN(c3ccnc(-n4ccnc4)n3)CC2)c1	Ki						Not Determined						False	CHEMBL3412926	Binding affinity to recombinant human neuronal NOS overexpressed in Escherichia coli assessed as production of nitric oxide from L-arginine measured for 5 mins by oxyhemoglobin NO capture assay	B	BAO_0000019	assay format	Homo sapiens	None	None	None	None	CHEMBL3568	Nitric-oxide synthase, brain	Homo sapiens	SINGLE PROTEIN	CHEMBL3407444	1	Scientific Literature	J. Med. Chem.	2015	None
CHEMBL366222		0	232.28	0	-1.06	3a	COCCNC(=N)NCCC[C@H](N)C(=O)O	Inhibition	'='	4.0	%				UO_0000187					False	CHEMBL1020497	Inhibition of human recombinant nNOS at 100 uM	B	BAO_0000357	single protein format	Homo sapiens	None	None	None	None	CHEMBL3568	Nitric-oxide synthase, brain	Homo sapiens	SINGLE PROTEIN	CHEMBL1139258	1	Scientific Literature	Bioorg. Med. Chem.	2008	None
CHEMBL107528		0	216.28	0	-0.30	3b	CCCNC(=N)NCCC[C@H](N)C(=O)O	Inhibition	'='	68.0	%				UO_0000187					False	CHEMBL1020497	Inhibition of human recombinant nNOS at 100 uM	B	BAO_0000357	single protein format	Homo sapiens	None	None	None	None	CHEMBL3568	Nitric-oxide synthase, brain	Homo sapiens	SINGLE PROTEIN	CHEMBL1139258	1	Scientific Literature	Bioorg. Med. Chem.	2008	None
CHEMBL85525		0	202.26	0	2.59	8	ONC1=Nc2ccccc2[C@H]2CCC[C@@H]12	IC50	'>'	100000.0	nM				UO_0000065					False	CHEMBL752385	Concentration required to inhibit neuronal nitric oxide synthase	B	BAO_0000357	single protein format	None	None	None	None	None	CHEMBL3568	Nitric-oxide synthase, brain	Homo sapiens	SINGLE PROTEIN	CHEMBL1135323	1	Scientific Literature	Bioorg. Med. Chem. Lett.	2002	None
CHEMBL315767		0	200.28	0	2.96	4	NC1=Nc2ccccc2[C@H]2CCCC[C@@H]12	IC50	'='	6800.0	nM	5.17			UO_0000065	25.80	0.47	2.21	13.46	False	CHEMBL752385	Concentration required to inhibit neuronal nitric oxide synthase	B	BAO_0000357	single protein format	None	None	None	None	None	CHEMBL3568	Nitric-oxide synthase, brain	Homo sapiens	SINGLE PROTEIN	CHEMBL1135323	1	Scientific Literature	Bioorg. Med. Chem. Lett.	2002	None
CHEMBL543098		0	230.76	0	3.09	32	CCSC(=N)Nc1ccc(C)cc1.Cl	Ki	'='	180.0	nM	6.75			UO_0000065	34.71	0.71	3.65	18.80	False	CHEMBL880847	Inhibitory activity against human neuronal nitric oxide synthase in brain (nNOS).	B	BAO_0000221	tissue-based format	None	CHEMBL3638188	Brain	None	None	CHEMBL3568	Nitric-oxide synthase, brain	Homo sapiens	SINGLE PROTEIN	CHEMBL1130064	1	Scientific Literature	J. Med. Chem.	1997	None
CHEMBL197234		0	212.25	0	-1.07	3e	C#CCNC(=N)NCCC[C@H](N)C(=O)O	Inhibition	'='	71.0	%				UO_0000187					False	CHEMBL1020497	Inhibition of human recombinant nNOS at 100 uM	B	BAO_0000357	single protein format	Homo sapiens	None	None	None	None	CHEMBL3568	Nitric-oxide synthase, brain	Homo sapiens	SINGLE PROTEIN	CHEMBL1139258	1	Scientific Literature	Bioorg. Med. Chem.	2008	None
CHEMBL227744	N (g)-NITRO-L-ARGININE	0	219.20	0	-1.52	3g	N=C(NCCC[C@H](N)C(=O)O)N[N+](=O)[O-]	Inhibition	'='	100.0	%				UO_0000187					False	CHEMBL1020500	Inhibition of human recombinant nNOS at 1 uM	B	BAO_0000357	single protein format	Homo sapiens	None	None	None	None	CHEMBL3568	Nitric-oxide synthase, brain	Homo sapiens	SINGLE PROTEIN	CHEMBL1139258	1	Scientific Literature	Bioorg. Med. Chem.	2008	None
CHEMBL332148		0	188.23	0	-1.08	NG-monomethyl-L-arginine (L-NMMA)	CN[C@@H](CCCNC(=N)N)C(=O)O	IC50	'='	4300.0	nM	5.37			UO_0000065	28.51	0.56	6.45	4.82	False	CHEMBL876477	Inhibitory concentration against neuronal nitric acid synthase	B	BAO_0000357	single protein format	None	None	None	None	None	CHEMBL3568	Nitric-oxide synthase, brain	Homo sapiens	SINGLE PROTEIN	CHEMBL1142001	1	Scientific Literature	Bioorg. Med. Chem. Lett.	2005	None
CHEMBL102198		0	473.53	0	3.40	177	CC(C)C(=O)Nc1nc(O)c2c(n1)NCCN2C(=O)CCc1ccc(C(=O)c2ccccc2)cc1	IC50	'='	190000.0	nM		Outside typical range		UO_0000065					False	CHEMBL751278	Inhibitory activity against human neuronal nitric oxide synthase (NOS-I)	B	BAO_0000357	single protein format	None	None	None	None	None	CHEMBL3568	Nitric-oxide synthase, brain	Homo sapiens	SINGLE PROTEIN	CHEMBL1135494	1	Scientific Literature	J. Med. Chem.	2002	None
CHEMBL256147	TILARGININE	3	188.23	0	-1.08	L-NMMA	CNC(=N)NCCC[C@H](N)C(=O)O	IC50	'='	4900.0	nM	5.31			UO_0000065	28.21	0.56	6.39	4.77	False	CHEMBL750651	Inhibition of human neuronal Nitric Oxide Synthase	B	BAO_0000357	single protein format	None	None	None	None	None	CHEMBL3568	Nitric-oxide synthase, brain	Homo sapiens	SINGLE PROTEIN	CHEMBL1133154	1	Scientific Literature	Bioorg. Med. Chem. Lett.	2000	None
CHEMBL316837		0	366.43	0	2.68	318	COc1ccc(-c2cnc3nc(N)nc(N4CCCCC4)c3n2)cc1OC	IC50	'='	44000.0	nM	4.36			UO_0000065	11.89	0.22	1.68	4.39	False	CHEMBL751278	Inhibitory activity against human neuronal nitric oxide synthase (NOS-I)	B	BAO_0000357	single protein format	None	None	None	None	None	CHEMBL3568	Nitric-oxide synthase, brain	Homo sapiens	SINGLE PROTEIN	CHEMBL1135494	1	Scientific Literature	J. Med. Chem.	2002	None
CHEMBL101494		0	337.47	0	3.13	213	CCCCCCCCCCOCC1CNc2nc(N)nc(O)c2N1	IC50	'='	81000.0	nM	4.09			UO_0000065	12.12	0.23	0.96	3.88	False	CHEMBL751278	Inhibitory activity against human neuronal nitric oxide synthase (NOS-I)	B	BAO_0000357	single protein format	None	None	None	None	None	CHEMBL3568	Nitric-oxide synthase, brain	Homo sapiens	SINGLE PROTEIN	CHEMBL1135494	1	Scientific Literature	J. Med. Chem.	2002	None
CHEMBL545059		0	258.71	0	2.87	23	CCCCCC1N=C(N)CC1C(F)(F)F.Cl	IC50	'='	45700.0	nM	4.34			UO_0000065	19.53	0.40	1.47	11.31	False	CHEMBL750653	Inhibition of cloned (from RNA) human Neuronal nitric oxide synthase	B	BAO_0000357	single protein format	None	None	None	None	None	CHEMBL3568	Nitric-oxide synthase, brain	Homo sapiens	SINGLE PROTEIN	CHEMBL1131100	1	Scientific Literature	J. Med. Chem.	1998	None
CHEMBL6808		0	112.18	0	0.77	3	CC1CCN=C(N)C1	IC50	'='	200.0	nM	6.70			UO_0000065	59.72	1.14	5.93	17.45	False	CHEMBL751657	Inhibition of human Neuronal nitric oxide synthase	B	BAO_0000357	single protein format	None	None	None	None	None	CHEMBL3568	Nitric-oxide synthase, brain	Homo sapiens	SINGLE PROTEIN	CHEMBL1131208	1	Scientific Literature	J. Med. Chem.	1998	None
CHEMBL134342	THIOCTIC ACID	4	206.33	0	2.79	2	O=C(O)CCCC[C@@H]1CCSS1	IC50						Not Active						False	CHEMBL750241	In vitro inhibition concentration was evaluated on the effect of conversion by Nitric Oxide synthase of [3H]L-arginine into [3H]L-citrulline; Not active up to 100 uM	B	BAO_0000357	single protein format	None	None	None	None	None	CHEMBL3568	Nitric-oxide synthase, brain	Homo sapiens	SINGLE PROTEIN	CHEMBL1135120	1	Scientific Literature	Bioorg. Med. Chem. Lett.	2002	None
CHEMBL540783		0	400.29	0	4.58	26	CCSC(=N)Nc1ccc(Oc2ccccc2)cc1.I	Ki	'='	190.0	nM	6.72			UO_0000065	24.68	0.48	2.14	14.90	False	CHEMBL880847	Inhibitory activity against human neuronal nitric oxide synthase in brain (nNOS).	B	BAO_0000221	tissue-based format	None	CHEMBL3638188	Brain	None	None	CHEMBL3568	Nitric-oxide synthase, brain	Homo sapiens	SINGLE PROTEIN	CHEMBL1130064	1	Scientific Literature	J. Med. Chem.	1997	None
CHEMBL268312		0	166.15	0	1.32	9	NC1=NCCC(C(F)(F)F)C1	IC50	'='	3300.0	nM	5.48			UO_0000065	32.99	0.68	4.16	14.28	False	CHEMBL751657	Inhibition of human Neuronal nitric oxide synthase	B	BAO_0000357	single protein format	None	None	None	None	None	CHEMBL3568	Nitric-oxide synthase, brain	Homo sapiens	SINGLE PROTEIN	CHEMBL1131208	1	Scientific Literature	J. Med. Chem.	1998	None
CHEMBL258347		0	273.38	0	2.09	10	COc1ccc(C#N)c(CN(C)C2CCN(C)CC2)c1	IC50						Not Determined						False	CHEMBL946890	Inhibition of human nNOS expressed in insect SF9 cells after 1 hr	B	BAO_0000219	cell-based format	Homo sapiens	None	None	Sf9	None	CHEMBL3568	Nitric-oxide synthase, brain	Homo sapiens	SINGLE PROTEIN	CHEMBL1142258	1	Scientific Literature	Bioorg. Med. Chem. Lett.	2008	CHEMBL3308860
CHEMBL271247		0	325.84	0	3.97	28	N#Cc1ccc(Cl)cc1CN(c1ccccc1)C1CCNCC1	Inhibition	'='	33.0	%				UO_0000187					False	CHEMBL946897	Inhibition of human nNOS expressed in insect SF9 cells at 10 uM after 1 hr	B	BAO_0000219	cell-based format	Homo sapiens	None	None	Sf9	None	CHEMBL3568	Nitric-oxide synthase, brain	Homo sapiens	SINGLE PROTEIN	CHEMBL1142258	1	Scientific Literature	Bioorg. Med. Chem. Lett.	2008	CHEMBL3308860
CHEMBL256402		0	319.88	0	3.76	36	CC(C)CN(Cc1cc(Cl)ccc1C#N)[C@@H]1CCCN(C)C1	IC50	'='	4900.0	nM	5.31			UO_0000065	16.60	0.33	1.55	17.54	False	CHEMBL946890	Inhibition of human nNOS expressed in insect SF9 cells after 1 hr	B	BAO_0000219	cell-based format	Homo sapiens	None	None	Sf9	None	CHEMBL3568	Nitric-oxide synthase, brain	Homo sapiens	SINGLE PROTEIN	CHEMBL1142258	1	Scientific Literature	Bioorg. Med. Chem. Lett.	2008	CHEMBL3308860
CHEMBL255599		0	305.85	0	3.42	34	CC(C)CN(Cc1cc(Cl)ccc1C#N)[C@@H]1CCCNC1	IC50	'='	1200.0	nM	5.92			UO_0000065	19.36	0.39	2.50	15.16	False	CHEMBL946890	Inhibition of human nNOS expressed in insect SF9 cells after 1 hr	B	BAO_0000219	cell-based format	Homo sapiens	None	None	Sf9	None	CHEMBL3568	Nitric-oxide synthase, brain	Homo sapiens	SINGLE PROTEIN	CHEMBL1142258	1	Scientific Literature	Bioorg. Med. Chem. Lett.	2008	CHEMBL3308860
CHEMBL271246		0	305.85	0	3.42	32	CC(C)CN(Cc1cc(Cl)ccc1C#N)C1CCCNC1	IC50	'='	2500.0	nM	5.60			UO_0000065	18.32	0.36	2.18	14.34	False	CHEMBL946890	Inhibition of human nNOS expressed in insect SF9 cells after 1 hr	B	BAO_0000219	cell-based format	Homo sapiens	None	None	Sf9	None	CHEMBL3568	Nitric-oxide synthase, brain	Homo sapiens	SINGLE PROTEIN	CHEMBL1142258	1	Scientific Literature	Bioorg. Med. Chem. Lett.	2008	CHEMBL3308860
CHEMBL402731		0	249.75	0	2.01	30	CN(Cc1cc(Cl)ccc1C#N)C1CCNC1	IC50	'='	1200.0	nM	5.92			UO_0000065	23.71	0.48	3.91	15.16	False	CHEMBL946890	Inhibition of human nNOS expressed in insect SF9 cells after 1 hr	B	BAO_0000219	cell-based format	Homo sapiens	None	None	Sf9	None	CHEMBL3568	Nitric-oxide synthase, brain	Homo sapiens	SINGLE PROTEIN	CHEMBL1142258	1	Scientific Literature	Bioorg. Med. Chem. Lett.	2008	CHEMBL3308860
CHEMBL233022		0	252.37	0	2.98	5b	CCSC(=N)Nc1ccc2nc(N)sc2c1	IC50	'='	1400.0	nM	5.85			UO_0000065	23.20	0.50	2.87	7.83	False	CHEMBL892679	Inhibition of human neuronal NOS activity	B	BAO_0000357	single protein format	Homo sapiens	None	None	None	None	CHEMBL3568	Nitric-oxide synthase, brain	Homo sapiens	SINGLE PROTEIN	CHEMBL1147215	1	Scientific Literature	Bioorg. Med. Chem. Lett.	2007	None
CHEMBL3216780		0	560.60	1	6.01	26	CCOc1ccc(Cc2nc3cc(NC(=N)c4cccs4)ccc3n2CCC2CCCN2C)cc1.Cl.Cl	IC50	'='	1770.0	nM	5.75			UO_0000065	11.79	0.22	-0.26	8.69	False	CHEMBL2051425	Inhibition of human recombinant nNOS assessed as conversion of [3H]L-arginine to [3H]L-citrulline preincubated for 15 mins measured after 45 mins by liquid scintillation counting	B	BAO_0000357	single protein format	Homo sapiens	None	None	None	None	CHEMBL3568	Nitric-oxide synthase, brain	Homo sapiens	SINGLE PROTEIN	CHEMBL2046316	1	Scientific Literature	ACS Med. Chem. Lett.	2012	None
CHEMBL3215667		0	532.52	1	5.40	28	CCOc1ccc(Cc2nc3cc(NC(=N)c4ccco4)ccc3n2CCN(CC)CC)cc1.Cl.Cl	IC50	'='	5050.0	nM	5.30			UO_0000065	11.52	0.21	-0.10	6.68	False	CHEMBL2051425	Inhibition of human recombinant nNOS assessed as conversion of [3H]L-arginine to [3H]L-citrulline preincubated for 15 mins measured after 45 mins by liquid scintillation counting	B	BAO_0000357	single protein format	Homo sapiens	None	None	None	None	CHEMBL3568	Nitric-oxide synthase, brain	Homo sapiens	SINGLE PROTEIN	CHEMBL2046316	1	Scientific Literature	ACS Med. Chem. Lett.	2012	None
CHEMBL3216560		0	532.52	1	5.40	30	CCOc1ccc(Cc2nc3cc(NC(=N)c4ccoc4)ccc3n2CCN(CC)CC)cc1.Cl.Cl	IC50	'='	14400.0	nM	4.84			UO_0000065	10.53	0.19	-0.56	6.10	False	CHEMBL2051425	Inhibition of human recombinant nNOS assessed as conversion of [3H]L-arginine to [3H]L-citrulline preincubated for 15 mins measured after 45 mins by liquid scintillation counting	B	BAO_0000357	single protein format	Homo sapiens	None	None	None	None	CHEMBL3568	Nitric-oxide synthase, brain	Homo sapiens	SINGLE PROTEIN	CHEMBL2046316	1	Scientific Literature	ACS Med. Chem. Lett.	2012	None
CHEMBL3217001		0	548.58	1	5.87	34	CCOc1ccc(Cc2nc3ccc(NC(=N)c4cccs4)cc3n2CCN(CC)CC)cc1.Cl.Cl	IC50	'='	37200.0	nM	4.43			UO_0000065	9.31	0.18	-1.44	6.69	False	CHEMBL2051425	Inhibition of human recombinant nNOS assessed as conversion of [3H]L-arginine to [3H]L-citrulline preincubated for 15 mins measured after 45 mins by liquid scintillation counting	B	BAO_0000357	single protein format	Homo sapiens	None	None	None	None	CHEMBL3568	Nitric-oxide synthase, brain	Homo sapiens	SINGLE PROTEIN	CHEMBL2046316	1	Scientific Literature	ACS Med. Chem. Lett.	2012	None
CHEMBL552936		0	224.74	0	1.99	16	CC1CC(N)=NC1Cc1ccccc1.Cl	IC50	'='	11200.0	nM	4.95			UO_0000065	26.30	0.48	2.96	12.90	False	CHEMBL750653	Inhibition of cloned (from RNA) human Neuronal nitric oxide synthase	B	BAO_0000357	single protein format	None	None	None	None	None	CHEMBL3568	Nitric-oxide synthase, brain	Homo sapiens	SINGLE PROTEIN	CHEMBL1131100	1	Scientific Literature	J. Med. Chem.	1998	None
CHEMBL491922		0	443.88	0	4.30	41	CC1=C(C(=O)N(Cc2cc(=O)[nH]c3c(F)c(F)ccc23)c2cccc(Cl)c2)CNCC1	EC50	'='	290.0	nM	6.54			UO_0000065	14.73	0.29	2.24	10.03	False	CHEMBL1003680	Inhibition of human nNOS expressed in HEK293 cells assessed as NO production by transient transfection assay	B	BAO_0000219	cell-based format	Homo sapiens	None	None	HEK293	None	CHEMBL3568	Nitric-oxide synthase, brain	Homo sapiens	SINGLE PROTEIN	CHEMBL1138485	1	Scientific Literature	J. Med. Chem.	2009	CHEMBL3307715
CHEMBL490764		0	427.89	0	4.93	13	Cc1ncsc1C(=O)N(Cc1cc(=O)[nH]c2c(F)cccc12)c1ccc(Cl)cc1	EC50	'>'	10000.0	nM				UO_0000065					False	CHEMBL1003680	Inhibition of human nNOS expressed in HEK293 cells assessed as NO production by transient transfection assay	B	BAO_0000219	cell-based format	Homo sapiens	None	None	HEK293	None	CHEMBL3568	Nitric-oxide synthase, brain	Homo sapiens	SINGLE PROTEIN	CHEMBL1138485	1	Scientific Literature	J. Med. Chem.	2009	CHEMBL3307715
CHEMBL522290		0	418.45	0	4.15	15	Cc1ncsc1C(=O)N(Cc1cc(=O)[nH]c2c(F)cccc12)c1cccc(C#N)c1	Inhibition	'='	2.7	%				UO_0000187					False	CHEMBL1003682	Inhibition of human nNOS expressed in HEK293 cells assessed as NO production at 10 uM by transient transfection assay relative to BBS-4	B	BAO_0000219	cell-based format	Homo sapiens	None	None	HEK293	None	CHEMBL3568	Nitric-oxide synthase, brain	Homo sapiens	SINGLE PROTEIN	CHEMBL1138485	1	Scientific Literature	J. Med. Chem.	2009	CHEMBL3307715
CHEMBL491126		0	375.45	0	4.14	9	Cc1ncsc1C(=O)N(Cc1cc(=O)[nH]c2ccccc12)c1ccccc1	Inhibition	'<'	50.0	%				UO_0000187					False	CHEMBL1003682	Inhibition of human nNOS expressed in HEK293 cells assessed as NO production at 10 uM by transient transfection assay relative to BBS-4	B	BAO_0000219	cell-based format	Homo sapiens	None	None	HEK293	None	CHEMBL3568	Nitric-oxide synthase, brain	Homo sapiens	SINGLE PROTEIN	CHEMBL1138485	1	Scientific Literature	J. Med. Chem.	2009	CHEMBL3307715
CHEMBL522954		0	427.89	0	4.93	38	Cc1ncsc1C(=O)N(Cc1cc(=O)[nH]c2ccc(F)cc12)c1cccc(Cl)c1	Inhibition	'<'	50.0	%				UO_0000187					False	CHEMBL1003682	Inhibition of human nNOS expressed in HEK293 cells assessed as NO production at 10 uM by transient transfection assay relative to BBS-4	B	BAO_0000219	cell-based format	Homo sapiens	None	None	HEK293	None	CHEMBL3568	Nitric-oxide synthase, brain	Homo sapiens	SINGLE PROTEIN	CHEMBL1138485	1	Scientific Literature	J. Med. Chem.	2009	CHEMBL3307715
CHEMBL484914		0	169.18	0	-0.25	I-93	N[C@@H](CCc1cnc[nH]1)C(=O)O	Ki	'='	170000.0	nM		Outside typical range		UO_0000065					False	CHEMBL1002712	Inhibition of nNOS assessed as conversion of L-[3H]arginine to L-[3H]citrulline	B	BAO_0000357	single protein format	None	None	None	None	None	CHEMBL3568	Nitric-oxide synthase, brain	Homo sapiens	SINGLE PROTEIN	CHEMBL1150384	1	Scientific Literature	Bioorg. Med. Chem.	2008	None
CHEMBL322480		0	204.74	0	2.54	2	CCCCC[C@H]1NC(=N)C[C@H]1C.Cl	IC50	'='	3200.0	nM	5.50			UO_0000065	32.65	0.63	2.95	15.31	False	CHEMBL751928	Inhibitory concentration against Neuronal nitric oxide synthase	B	BAO_0000357	single protein format	None	None	None	None	None	CHEMBL3568	Nitric-oxide synthase, brain	Homo sapiens	SINGLE PROTEIN	CHEMBL1134975	1	Scientific Literature	Bioorg. Med. Chem. Lett.	2002	None
CHEMBL456540		0	245.28	1	-1.83	3h	N=C(NCCC[C@H](N)C(=O)O)NCCC(N)=O	Inhibition	'='	11.0	%				UO_0000187					False	CHEMBL1020497	Inhibition of human recombinant nNOS at 100 uM	B	BAO_0000357	single protein format	Homo sapiens	None	None	None	None	CHEMBL3568	Nitric-oxide synthase, brain	Homo sapiens	SINGLE PROTEIN	CHEMBL1139258	1	Scientific Literature	Bioorg. Med. Chem.	2008	None
CHEMBL106820		0	199.25	0	0.32	2a, L-VNIO	C=CCC(=N)NCCC[C@H](N)C(=O)O	Inhibition	'='	100.0	%				UO_0000187					False	CHEMBL1020500	Inhibition of human recombinant nNOS at 1 uM	B	BAO_0000357	single protein format	Homo sapiens	None	None	None	None	CHEMBL3568	Nitric-oxide synthase, brain	Homo sapiens	SINGLE PROTEIN	CHEMBL1139258	1	Scientific Literature	Bioorg. Med. Chem.	2008	None
CHEMBL107528		0	216.28	0	-0.30	3b	CCCNC(=N)NCCC[C@H](N)C(=O)O	Inhibition	'='	100.0	%				UO_0000187					False	CHEMBL1020500	Inhibition of human recombinant nNOS at 1 uM	B	BAO_0000357	single protein format	Homo sapiens	None	None	None	None	CHEMBL3568	Nitric-oxide synthase, brain	Homo sapiens	SINGLE PROTEIN	CHEMBL1139258	1	Scientific Literature	Bioorg. Med. Chem.	2008	None
CHEMBL1202106		0	446.39	1	-3.10	22	NCCC[C@H](NC(=O)[C@@H](N)CCC/N=C(/N)N[N+](=O)[O-])C(N)=O.O=C(O)C(F)(F)F	Ki	'='	330.0	nM	6.48			UO_0000065	19.50	0.38	9.58	2.98	True	CHEMBL751927	Nitric Oxide Synthase Inhibitory activity tested against bovine brain nNOS (Neuronal nitric oxide synthase)	B	BAO_0000019	assay format	Bos taurus	None	None	None	None	CHEMBL3568	Nitric-oxide synthase, brain	Homo sapiens	SINGLE PROTEIN	CHEMBL1132345	1	Scientific Literature	J. Med. Chem.	1999	None
CHEMBL100285		0	405.30	0	2.25	183	Nc1nc(O)c2nc(COC(=O)c3ccc(C4(C(F)(F)F)N=N4)cc3)cnc2n1	IC50	'='	44000.0	nM	4.36			UO_0000065	10.75	0.21	2.11	2.93	False	CHEMBL751278	Inhibitory activity against human neuronal nitric oxide synthase (NOS-I)	B	BAO_0000357	single protein format	None	None	None	None	None	CHEMBL3568	Nitric-oxide synthase, brain	Homo sapiens	SINGLE PROTEIN	CHEMBL1135494	1	Scientific Literature	J. Med. Chem.	2002	None
CHEMBL100785		0	259.29	0	-0.99	33	CS(=O)(=O)CC1CNc2nc(N)nc(O)c2N1	IC50	'='	40000.0	nM	4.40			UO_0000065	16.96	0.35	5.39	3.38	False	CHEMBL751278	Inhibitory activity against human neuronal nitric oxide synthase (NOS-I)	B	BAO_0000357	single protein format	None	None	None	None	None	CHEMBL3568	Nitric-oxide synthase, brain	Homo sapiens	SINGLE PROTEIN	CHEMBL1135494	1	Scientific Literature	J. Med. Chem.	2002	None
CHEMBL447183		0	382.37	0	1.99	4	N#Cc1ccc(C(=O)N2CCC3(CC2)N=C(N)c2c(F)ccc(F)c2N3)cn1	IC50	'='	740.0	nM	6.13			UO_0000065	16.03	0.30	4.14	5.71	True	CHEMBL751656	In vitro inhibition of human neuronal nitric oxide synthase.	B	BAO_0000357	single protein format	None	None	None	None	None	CHEMBL3568	Nitric-oxide synthase, brain	Homo sapiens	SINGLE PROTEIN	CHEMBL1148283	1	Scientific Literature	J. Med. Chem.	2004	None
CHEMBL101405		0	224.27	0	-0.12	35	CCOCC1CNc2nc(N)nc(N)c2N1	IC50	'='	30000.0	nM	4.52			UO_0000065	20.17	0.39	4.64	4.07	False	CHEMBL751278	Inhibitory activity against human neuronal nitric oxide synthase (NOS-I)	B	BAO_0000357	single protein format	None	None	None	None	None	CHEMBL3568	Nitric-oxide synthase, brain	Homo sapiens	SINGLE PROTEIN	CHEMBL1135494	1	Scientific Literature	J. Med. Chem.	2002	None
CHEMBL256147	TILARGININE	3	188.23	0	-1.08	L-NMMA	CNC(=N)NCCC[C@H](N)C(=O)O	IC50	'='	950.0	nM	6.02			UO_0000065	31.99	0.63	7.10	5.41	False	CHEMBL2169574	Inhibition of human nNOS expressed in Sf9 cells assessed as reduction in conversion of [3H]L-arginine to [3H]L-citrulline preincubated for 15 mins by radiometric method	B	BAO_0000219	cell-based format	Homo sapiens	None	None	Sf9	None	CHEMBL3568	Nitric-oxide synthase, brain	Homo sapiens	SINGLE PROTEIN	CHEMBL2163286	1	Scientific Literature	J. Med. Chem.	2012	CHEMBL3308860
CHEMBL293212		0	369.92	1	5.17	ARR-17477	N=C(Nc1ccc(CCNCc2cccc(Cl)c2)cc1)c1cccs1	IC50	'='	35.0	nM	7.46			UO_0000065	20.16	0.41	2.29	15.56	False	CHEMBL841529	Inhibitory concentration against recombinant human (neuronal nitric oxide synthase) n-NOS	B	BAO_0000357	single protein format	None	None	None	None	None	CHEMBL3568	Nitric-oxide synthase, brain	Homo sapiens	SINGLE PROTEIN	CHEMBL1136534	1	Scientific Literature	Bioorg. Med. Chem. Lett.	2003	None
CHEMBL278421		0	117.15	0	-0.31	2d	CCC/N=C(/N)NO	Initial rates	'='	36.0										False	CHEMBL750789	Formation of Nitric Oxide by Nitric Oxide synthase I(% relative to NOHA)	F	BAO_0000019	assay format	None	None	None	None	None	CHEMBL3568	Nitric-oxide synthase, brain	Homo sapiens	SINGLE PROTEIN	CHEMBL1134763	1	Scientific Literature	J. Med. Chem.	2001	None
CHEMBL41551		0	362.48	0	3.11	14aiii	CN1CCN(CCOc2ccc(-c3cccc(N)n3)c3ccccc23)CC1	IC50	'='	390.0	nM	6.41			UO_0000065	17.68	0.32	3.30	11.73	False	CHEMBL750652	In vitro inhibition of human neuronal nitric oxide synthase	B	BAO_0000357	single protein format	None	None	None	None	None	CHEMBL3568	Nitric-oxide synthase, brain	Homo sapiens	SINGLE PROTEIN	CHEMBL1149107	1	Scientific Literature	J. Med. Chem.	2004	None
CHEMBL500364		0	166.22	0	0.90	16	Cc1cc(N)nc(CC(C)O)c1	IC50						Not Determined						False	CHEMBL964274	Inhibition of human recombinant nNOS using 1 mM NADH and 2 uM L-arginine after 30 mins	B	BAO_0000357	single protein format	Homo sapiens	None	None	None	None	CHEMBL3568	Nitric-oxide synthase, brain	Homo sapiens	SINGLE PROTEIN	CHEMBL1153433	1	Scientific Literature	J. Med. Chem.	2009	None
CHEMBL182348		0	225.25	0	2.84	6a	Cc1ccc2oc(=O)c3cc(N)ccc3c2c1	Inhibition	'='	900.0	uM		Non standard unit for type		UO_0000064					False	CHEMBL832035	Inhibitory activity against Neuronal nitric oxide synthase	B	BAO_0000357	single protein format	None	None	None	None	None	CHEMBL3568	Nitric-oxide synthase, brain	Homo sapiens	SINGLE PROTEIN	CHEMBL1145141	1	Scientific Literature	Bioorg. Med. Chem. Lett.	2005	None
CHEMBL1951496		0	279.37	0	2.27	9a	COc1ccc(N)c(C2=NN(C(C)=O)C(C)(C)S2)c1	Inhibition	'='	43.3	%				UO_0000187					False	CHEMBL1955554	Inhibition of nNOS assessed as conversion of L-[3H]arginine to L-[3H]-citrulline at 50 uM after 30 mins by scintillation counting	B	BAO_0000357	single protein format	None	None	None	None	None	CHEMBL3568	Nitric-oxide synthase, brain	Homo sapiens	SINGLE PROTEIN	CHEMBL1949563	1	Scientific Literature	Eur. J. Med. Chem.	2012	None
CHEMBL1951518		0	289.40	0	3.04	9x	CC1(C)SC(c2ccccc2N)=NN1C(=O)C1CCC1	Inhibition	'='	2.98	%				UO_0000187					False	CHEMBL1955554	Inhibition of nNOS assessed as conversion of L-[3H]arginine to L-[3H]-citrulline at 50 uM after 30 mins by scintillation counting	B	BAO_0000357	single protein format	None	None	None	None	None	CHEMBL3568	Nitric-oxide synthase, brain	Homo sapiens	SINGLE PROTEIN	CHEMBL1949563	1	Scientific Literature	Eur. J. Med. Chem.	2012	None
CHEMBL3216851		0	435.23	0	3.85	15	Cl.Cl.Cl.Nc1ccc2ccc(CCNCCc3cccc(Cl)c3)cc2n1	Ki	'='	440.0	nM	6.36			UO_0000065	19.51	0.38	2.51	12.48	False	CHEMBL3130550	Inhibition of human recombinant nNOS expressed in Escherichia coli using L-arginine as substrate assessed as NO production by hemoglobin capture assay	B	BAO_0000019	assay format	Homo sapiens	None	None	None	None	CHEMBL3568	Nitric-oxide synthase, brain	Homo sapiens	SINGLE PROTEIN	CHEMBL3124831	1	Scientific Literature	J. Med. Chem.	2014	None
CHEMBL3216616		0	368.28	0	3.29	5	Cl.Cl.Nc1ccc2ccc(CNCCc3cccc(F)c3)cc2n1	Ki	'='	493.0	nM	6.31			UO_0000065	21.35	0.39	3.02	12.38	False	CHEMBL3130550	Inhibition of human recombinant nNOS expressed in Escherichia coli using L-arginine as substrate assessed as NO production by hemoglobin capture assay	B	BAO_0000019	assay format	Homo sapiens	None	None	None	None	CHEMBL3568	Nitric-oxide synthase, brain	Homo sapiens	SINGLE PROTEIN	CHEMBL3124831	1	Scientific Literature	J. Med. Chem.	2014	None
CHEMBL1951521		0	311.41	0	3.56	9aa	CC1(C)SC(c2ccccc2N)=NN1C(=O)c1ccccc1	Inhibition	'='	42.38	%				UO_0000187					False	CHEMBL1955554	Inhibition of nNOS assessed as conversion of L-[3H]arginine to L-[3H]-citrulline at 50 uM after 30 mins by scintillation counting	B	BAO_0000357	single protein format	None	None	None	None	None	CHEMBL3568	Nitric-oxide synthase, brain	Homo sapiens	SINGLE PROTEIN	CHEMBL1949563	1	Scientific Literature	Eur. J. Med. Chem.	2012	None
CHEMBL1951513		0	249.34	0	2.26	9s	CC(=O)N1N=C(c2ccccc2N)SC1(C)C	Inhibition	'='	13.27	%				UO_0000187					False	CHEMBL1955554	Inhibition of nNOS assessed as conversion of L-[3H]arginine to L-[3H]-citrulline at 50 uM after 30 mins by scintillation counting	B	BAO_0000357	single protein format	None	None	None	None	None	CHEMBL3568	Nitric-oxide synthase, brain	Homo sapiens	SINGLE PROTEIN	CHEMBL1949563	1	Scientific Literature	Eur. J. Med. Chem.	2012	None
CHEMBL450234		0	373.93	0	2.14	(+/-)-5	Cc1cc(N)nc(CC2CNCC2NCCNCc2cccc(Cl)c2)c1	IC50	'='	12200.0	nM	4.91			UO_0000065	13.14	0.26	2.77	6.55	False	CHEMBL1027672	Inhibition of human nNOS by hemoglobin capture assay	B	BAO_0000357	single protein format	Homo sapiens	None	None	None	None	CHEMBL3568	Nitric-oxide synthase, brain	Homo sapiens	SINGLE PROTEIN	CHEMBL1137784	1	Scientific Literature	J. Med. Chem.	2009	None
CHEMBL7889	L-NIL	0	187.24	0	0.16	1a, L-NIL	CC(=N)NCCCC[C@H](N)C(=O)O	IC50	'='	61659.5	nM	4.21			UO_0000065	22.48	0.44	4.05	4.24	False	CHEMBL1803811	Inhibition of human nNOS assessed as inhibition of [3H]L-arginine to [3H]L-citrulline conversion by scintillation counting	B	BAO_0000357	single protein format	Homo sapiens	None	None	None	None	CHEMBL3568	Nitric-oxide synthase, brain	Homo sapiens	SINGLE PROTEIN	CHEMBL1799930	1	Scientific Literature	Bioorg. Med. Chem. Lett.	2011	None
CHEMBL491127		0	393.44	0	4.28	9	Cc1ncsc1C(=O)N(Cc1cc(=O)[nH]c2c(F)cccc12)c1ccccc1	Inhibition	'<'	50.0	%				UO_0000187					False	CHEMBL1806049	Inhibition of human nNOS expressed in HEK293 cells assessed as inhibition ionomycin induced nitric oxide production at 10 uM incubated for 24 hrs measured after 18 hrs of ionomycin challenge using 2,3-diaminonaphthalene by fluorescence assay	B	BAO_0000219	cell-based format	Homo sapiens	None	None	HEK293	None	CHEMBL3568	Nitric-oxide synthase, brain	Homo sapiens	SINGLE PROTEIN	CHEMBL1800057	1	Scientific Literature	J. Med. Chem.	2010	CHEMBL3307715
CHEMBL1801475		0	394.41	0	4.33	13	O=c1cc(Cn2c(-c3cncs3)nc3ccccc32)c2ccc(F)c(F)c2[nH]1	Inhibition	'<'	50.0	%				UO_0000187					False	CHEMBL1806049	Inhibition of human nNOS expressed in HEK293 cells assessed as inhibition ionomycin induced nitric oxide production at 10 uM incubated for 24 hrs measured after 18 hrs of ionomycin challenge using 2,3-diaminonaphthalene by fluorescence assay	B	BAO_0000219	cell-based format	Homo sapiens	None	None	HEK293	None	CHEMBL3568	Nitric-oxide synthase, brain	Homo sapiens	SINGLE PROTEIN	CHEMBL1800057	1	Scientific Literature	J. Med. Chem.	2010	CHEMBL3307715
CHEMBL1944711		0	396.82	1	5.80	16	O=c1cc(CN(c2ccccc2)c2cccc(Cl)c2)c2ccc(F)c(F)c2[nH]1	IC50						Not Determined						False	CHEMBL1948399	Inhibition of human nNOS expressed in HEK293 cells assessed as NO production by 2,3-diaminonapthalene-based fluorescence assay	B	BAO_0000219	cell-based format	Homo sapiens	None	None	HEK293	None	CHEMBL3568	Nitric-oxide synthase, brain	Homo sapiens	SINGLE PROTEIN	CHEMBL1944593	1	Scientific Literature	Bioorg. Med. Chem. Lett.	2012	CHEMBL3307715
CHEMBL1944714		0	397.81	1	5.19	19	O=c1cc(CN(c2ccncc2)c2cccc(Cl)c2)c2ccc(F)c(F)c2[nH]1	IC50	'='	240.0	nM	6.62			UO_0000065	16.64	0.32	1.43	13.51	False	CHEMBL1948399	Inhibition of human nNOS expressed in HEK293 cells assessed as NO production by 2,3-diaminonapthalene-based fluorescence assay	B	BAO_0000219	cell-based format	Homo sapiens	None	None	HEK293	None	CHEMBL3568	Nitric-oxide synthase, brain	Homo sapiens	SINGLE PROTEIN	CHEMBL1944593	1	Scientific Literature	Bioorg. Med. Chem. Lett.	2012	CHEMBL3307715
CHEMBL1944721		0	412.83	0	4.46	26	O=c1cc(CN(Cc2ccccc2Cl)c2cnccn2)c2ccc(F)c(F)c2[nH]1	IC50	'='	60.0	nM	7.22			UO_0000065	17.49	0.34	2.76	11.67	False	CHEMBL1948399	Inhibition of human nNOS expressed in HEK293 cells assessed as NO production by 2,3-diaminonapthalene-based fluorescence assay	B	BAO_0000219	cell-based format	Homo sapiens	None	None	HEK293	None	CHEMBL3568	Nitric-oxide synthase, brain	Homo sapiens	SINGLE PROTEIN	CHEMBL1944593	1	Scientific Literature	Bioorg. Med. Chem. Lett.	2012	CHEMBL3307715
CHEMBL1944884		0	392.41	0	4.11	30	Cc1ccccc1CN(Cc1cc(=O)[nH]c2c(F)c(F)ccc12)c1cnccn1	IC50	'='	46.0	nM	7.34			UO_0000065	18.70	0.35	3.23	11.86	False	CHEMBL1948399	Inhibition of human nNOS expressed in HEK293 cells assessed as NO production by 2,3-diaminonapthalene-based fluorescence assay	B	BAO_0000219	cell-based format	Homo sapiens	None	None	HEK293	None	CHEMBL3568	Nitric-oxide synthase, brain	Homo sapiens	SINGLE PROTEIN	CHEMBL1944593	1	Scientific Literature	Bioorg. Med. Chem. Lett.	2012	CHEMBL3307715
CHEMBL1944886		0	412.83	0	4.90	32	Cc1nccc(N(Cc2cc(=O)[nH]c3c(F)c(F)ccc23)c2cccc(Cl)c2)n1	IC50	'='	213.0	nM	6.67			UO_0000065	16.16	0.31	1.77	10.78	False	CHEMBL1948399	Inhibition of human nNOS expressed in HEK293 cells assessed as NO production by 2,3-diaminonapthalene-based fluorescence assay	B	BAO_0000219	cell-based format	Homo sapiens	None	None	HEK293	None	CHEMBL3568	Nitric-oxide synthase, brain	Homo sapiens	SINGLE PROTEIN	CHEMBL1944593	1	Scientific Literature	Bioorg. Med. Chem. Lett.	2012	CHEMBL3307715
CHEMBL2036266		0	400.98	1	5.21	(+/-)-20	CCNC1CC=C(c2c[nH]c3ccc(NC(=N)c4cccs4)cc23)CC1.Cl	IC50	'='	1420.0	nM	5.85			UO_0000065	16.04	0.31	0.64	9.18	False	CHEMBL2037690	Inhibition of human nNOS expressed in baculovirus-infected insect sf9 cells assessed as conversion of [3H]-L-arginine to [3H]-L-citrulline preincubated for 15 mins with compound measured after 45 mins by scintillation counting	B	BAO_0000219	cell-based format	Homo sapiens	None	None	Sf9	None	CHEMBL3568	Nitric-oxide synthase, brain	Homo sapiens	SINGLE PROTEIN	CHEMBL2034871	1	Scientific Literature	J. Med. Chem.	2012	CHEMBL3308860
CHEMBL2036267		0	403.00	1	5.25	cis-(24)	CN(C)[C@H]1CC[C@@H](c2c[nH]c3ccc(NC(=N)c4cccs4)cc32)CC1.Cl	IC50	'='	350.0	nM	6.46			UO_0000065	17.61	0.34	1.21	11.76	False	CHEMBL2037690	Inhibition of human nNOS expressed in baculovirus-infected insect sf9 cells assessed as conversion of [3H]-L-arginine to [3H]-L-citrulline preincubated for 15 mins with compound measured after 45 mins by scintillation counting	B	BAO_0000219	cell-based format	Homo sapiens	None	None	Sf9	None	CHEMBL3568	Nitric-oxide synthase, brain	Homo sapiens	SINGLE PROTEIN	CHEMBL2034871	1	Scientific Literature	J. Med. Chem.	2012	CHEMBL3308860
CHEMBL332148		0	188.23	0	-1.08	L-NMMA	CN[C@@H](CCCNC(=N)N)C(=O)O	IC50	'='	950.0	nM	6.02			UO_0000065	31.99	0.63	7.10	5.41	False	CHEMBL2037690	Inhibition of human nNOS expressed in baculovirus-infected insect sf9 cells assessed as conversion of [3H]-L-arginine to [3H]-L-citrulline preincubated for 15 mins with compound measured after 45 mins by scintillation counting	B	BAO_0000219	cell-based format	Homo sapiens	None	None	Sf9	None	CHEMBL3568	Nitric-oxide synthase, brain	Homo sapiens	SINGLE PROTEIN	CHEMBL2034871	1	Scientific Literature	J. Med. Chem.	2012	CHEMBL3308860
CHEMBL544790		0	249.54	0	2.86	55	CC(=N)Nc1ccc(Br)cc1.Cl	Ki	'='	13000.0	nM	4.89			UO_0000065	22.93	0.61	2.03	13.62	False	CHEMBL752276	Inhibitory activity against human neuronal nitric oxide synthase (nNOS) isoenzyme.	B	BAO_0000357	single protein format	None	None	None	None	None	CHEMBL3568	Nitric-oxide synthase, brain	Homo sapiens	SINGLE PROTEIN	CHEMBL1131040	1	Scientific Literature	J. Med. Chem.	1998	None
CHEMBL3675253		0	362.52	0	2.28	BDBM111500	N/C(=N\c1ccc2c(c1)N(CCNCCO)CCS2)c1cccs1	IC50	'='	150.0	nM	6.82		232235	UO_0000065	18.82	0.39	4.54	9.24	False	CHEMBL3705909	Enzyme Assay: Primary stock solutions of test compounds at a concentration of 6 mM were prepared from the 2 to 5 mg powder. The primary stock solutions of each test compound were prepared freshly in distilled water on the day of study to obtain a final concentration of 6 mM. For determination of IC50 values, 12 test compound concent rations were prepared as 3-fold serial dilutions. Concentration …	B	BAO_0000357	single protein format	Homo sapiens	None	None	None	None	CHEMBL3568	Nitric-oxide synthase, brain	Homo sapiens	SINGLE PROTEIN	CHEMBL3638788	37	BindingDB Database		2013	None
CHEMBL276725		0	134.14	0	1.27	page 6181 scheme 1 R8C4	Oc1n[nH]c2ccccc12	IC50	'>'	1000000.0	nM		Outside typical range		UO_0000065					False	CHEMBL1046069	Inhibition of recombinant NOS1 assessed as citrulline formation	B	BAO_0000357	single protein format	None	None	None	None	None	CHEMBL3568	Nitric-oxide synthase, brain	Homo sapiens	SINGLE PROTEIN	CHEMBL1152545	1	Scientific Literature	Bioorg. Med. Chem.	2009	None
CHEMBL330548		0	114.15	0	-0.24	34	NC1=NCCOCC1	IC50	'='	8700.0	nM	5.06			UO_0000065	44.33	0.86	5.30	10.63	False	CHEMBL831638	Inhibitory concentration against Neuronal nitric oxide synthase	B	BAO_0000357	single protein format	Homo sapiens	None	None	None	None	CHEMBL3568	Nitric-oxide synthase, brain	Homo sapiens	SINGLE PROTEIN	CHEMBL1138708	1	Scientific Literature	Bioorg. Med. Chem. Lett.	2004	None
CHEMBL188475		0	221.22	0	0.24	PHS no 2	CCOCc1cnc2nc(N)nc(O)c2n1	IC50	'>'	500000.0	nM		Outside typical range		UO_0000065					False	CHEMBL833495	Inhibitory activity against human Nitric oxide synthase-I with 2 uM H4Bip for 30 min	B	BAO_0000357	single protein format	Homo sapiens	None	None	None	None	CHEMBL3568	Nitric-oxide synthase, brain	Homo sapiens	SINGLE PROTEIN	CHEMBL1140327	1	Scientific Literature	J. Med. Chem.	2005	None
CHEMBL106820		0	199.25	0	0.32	2a, L-VNIO	C=CCC(=N)NCCC[C@H](N)C(=O)O	Inhibition	'='	94.0	%				UO_0000187					False	CHEMBL1020497	Inhibition of human recombinant nNOS at 100 uM	B	BAO_0000357	single protein format	Homo sapiens	None	None	None	None	CHEMBL3568	Nitric-oxide synthase, brain	Homo sapiens	SINGLE PROTEIN	CHEMBL1139258	1	Scientific Literature	Bioorg. Med. Chem.	2008	None
CHEMBL3216787		0	431.43	0	2.91	53	Cl.Cl.N=C(Nc1ccc2c(c1)CCCN2CCCNCCO)c1cccs1	IC50	'='	169.0	nM	6.77			UO_0000065	18.89	0.37	3.86	9.49	False	CHEMBL2169574	Inhibition of human nNOS expressed in Sf9 cells assessed as reduction in conversion of [3H]L-arginine to [3H]L-citrulline preincubated for 15 mins by radiometric method	B	BAO_0000219	cell-based format	Homo sapiens	None	None	Sf9	None	CHEMBL3568	Nitric-oxide synthase, brain	Homo sapiens	SINGLE PROTEIN	CHEMBL2163286	1	Scientific Literature	J. Med. Chem.	2012	CHEMBL3308860
CHEMBL1801482		0	353.37	0	4.33	20	CC(C)c1nc2ccccc2n1Cc1cc(=O)[nH]c2c(F)c(F)ccc12	EC50	'='	650.0	nM	6.19			UO_0000065	17.51	0.32	1.86	12.21	False	CHEMBL1806043	Inhibition of human nNOS expressed in HEK293 cells assessed as inhibition ionomycin induced nitric oxide production incubated for 24 hrs measured after 18 hrs of ionomycin challenge using 2,3-diaminonaphthalene by fluorescence assay	B	BAO_0000219	cell-based format	Homo sapiens	None	None	HEK293	None	CHEMBL3568	Nitric-oxide synthase, brain	Homo sapiens	SINGLE PROTEIN	CHEMBL1800057	1	Scientific Literature	J. Med. Chem.	2010	CHEMBL3307715
CHEMBL1801491		0	381.43	0	4.79	29	CC(C)CCc1nc2ccccc2n1Cc1cc(=O)[nH]c2c(F)c(F)ccc12	EC50	'='	650.0	nM	6.19			UO_0000065	16.22	0.30	1.40	12.21	False	CHEMBL1806043	Inhibition of human nNOS expressed in HEK293 cells assessed as inhibition ionomycin induced nitric oxide production incubated for 24 hrs measured after 18 hrs of ionomycin challenge using 2,3-diaminonaphthalene by fluorescence assay	B	BAO_0000219	cell-based format	Homo sapiens	None	None	HEK293	None	CHEMBL3568	Nitric-oxide synthase, brain	Homo sapiens	SINGLE PROTEIN	CHEMBL1800057	1	Scientific Literature	J. Med. Chem.	2010	CHEMBL3307715
CHEMBL1801493		0	379.41	0	4.55	31	O=c1cc(Cn2c(CC3CCC3)nc3ccccc32)c2ccc(F)c(F)c2[nH]1	EC50	'='	650.0	nM	6.19			UO_0000065	16.31	0.30	1.64	12.21	False	CHEMBL1806043	Inhibition of human nNOS expressed in HEK293 cells assessed as inhibition ionomycin induced nitric oxide production incubated for 24 hrs measured after 18 hrs of ionomycin challenge using 2,3-diaminonaphthalene by fluorescence assay	B	BAO_0000219	cell-based format	Homo sapiens	None	None	HEK293	None	CHEMBL3568	Nitric-oxide synthase, brain	Homo sapiens	SINGLE PROTEIN	CHEMBL1800057	1	Scientific Literature	J. Med. Chem.	2010	CHEMBL3307715
CHEMBL474637		0	373.93	0	2.14	(+/-)-6	Cc1cc(N)nc(C[C@H]2CNC[C@H]2NCCNCc2ccc(Cl)cc2)c1	Ki	'='	0.085	nM	10.07	Potential transcription error		UO_0000065					True	CHEMBL1011817	Inhibition of nNOS	B	BAO_0000357	single protein format	None	None	None	None	None	CHEMBL3568	Nitric-oxide synthase, brain	Homo sapiens	SINGLE PROTEIN	CHEMBL1153394	1	Scientific Literature	J. Med. Chem.	2009	None
CHEMBL526688		0	373.93	0	2.14	(+/-)-7	Cc1cc(N)nc(C[C@H]2CNC[C@@H]2NCCNCc2cccc(Cl)c2)c1	Ki	'='	0.25	nM	9.60			UO_0000065	25.68	0.50	7.46	12.80	False	CHEMBL1011817	Inhibition of nNOS	B	BAO_0000357	single protein format	None	None	None	None	None	CHEMBL3568	Nitric-oxide synthase, brain	Homo sapiens	SINGLE PROTEIN	CHEMBL1153394	1	Scientific Literature	J. Med. Chem.	2009	None
CHEMBL312870	TILARGININE	0	188.23	0	-1.08	1	CNC(=N)NCCCC(N)C(=O)O	IC50	'='	90.0	nM	7.05			UO_0000065	37.43	0.74	8.13	6.33	False	CHEMBL751653	Inhibitory activity against human neuronal nitric oxide synthase	B	BAO_0000357	single protein format	None	None	None	None	None	CHEMBL3568	Nitric-oxide synthase, brain	Homo sapiens	SINGLE PROTEIN	CHEMBL1136724	1	Scientific Literature	J. Med. Chem.	2003	None
CHEMBL352659		0	219.26	0	2.08	16	NC1=NC(C2CCC2)Nc2cccc(F)c21	IC50	'='	1000.0	nM	6.00			UO_0000065	27.36	0.51	3.92	11.90	False	CHEMBL751653	Inhibitory activity against human neuronal nitric oxide synthase	B	BAO_0000357	single protein format	None	None	None	None	None	CHEMBL3568	Nitric-oxide synthase, brain	Homo sapiens	SINGLE PROTEIN	CHEMBL1136724	1	Scientific Literature	J. Med. Chem.	2003	None
CHEMBL92475		0	155.24	0	0.63	18	NCCC1CCCCC(N)=N1	IC50	'='	932.0	nM	6.03			UO_0000065	38.85	0.75	5.40	9.36	False	CHEMBL857541	Inhibition of Neuronal nitric oxide synthase	B	BAO_0000357	single protein format	Homo sapiens	None	None	None	None	CHEMBL3568	Nitric-oxide synthase, brain	Homo sapiens	SINGLE PROTEIN	CHEMBL1133982	1	Scientific Literature	Bioorg. Med. Chem. Lett.	2001	None
CHEMBL3142316		0	409.39	0	4.39	2.HCl	CN1CC=C(c2c[nH]c3cc(NC(=N)c4cccs4)ccc23)CC1.Cl.Cl	IC50	'='	800.0	nM	6.10			UO_0000065	18.12	0.35	1.71	11.10	False	CHEMBL1960196	Inhibition of human nNOS expressed in baculovirus infected insect Sf9 cells assessed as conversion of [3H]-L-arginine to [3H]-L-citrulline	B	BAO_0000219	cell-based format	Homo sapiens	None	None	Sf9	None	CHEMBL3568	Nitric-oxide synthase, brain	Homo sapiens	SINGLE PROTEIN	CHEMBL1955728	1	Scientific Literature	Bioorg. Med. Chem. Lett.	2012	CHEMBL3308860
CHEMBL317940		0	179.18	0	0.28	201	CC1=Nc2c(O)nc(N)nc2NC1	IC50	'='	145000.0	nM		Outside typical range		UO_0000065					False	CHEMBL751278	Inhibitory activity against human neuronal nitric oxide synthase (NOS-I)	B	BAO_0000357	single protein format	None	None	None	None	None	CHEMBL3568	Nitric-oxide synthase, brain	Homo sapiens	SINGLE PROTEIN	CHEMBL1135494	1	Scientific Literature	J. Med. Chem.	2002	None
CHEMBL101439		0	149.15	0	1.84	1c	Cc1ccc2oc(O)nc2c1	IC50	'='	50000.0	nM	4.30			UO_0000065	28.84	0.53	2.46	9.30	False	CHEMBL751929	Inhibitory activity against Neuronal nitric oxide synthase	B	BAO_0000357	single protein format	None	None	None	None	None	CHEMBL3568	Nitric-oxide synthase, brain	Homo sapiens	SINGLE PROTEIN	CHEMBL1129221	1	Scientific Literature	Bioorg. Med. Chem. Lett.	1997	None
CHEMBL173505		0	352.44	0	2.25	21	CSCCOC(=O)N1CCC2(CC1)N=C(N)c1c(F)cccc1N2	Inhibition	'='	50.0	%				UO_0000187					False	CHEMBL752269	Inhibitory activity of 100 uM compound against human neuronal nitric oxide synthase; Range is 25%-50%	B	BAO_0000357	single protein format	None	None	None	None	None	CHEMBL3568	Nitric-oxide synthase, brain	Homo sapiens	SINGLE PROTEIN	CHEMBL1136724	1	Scientific Literature	J. Med. Chem.	2003	None
CHEMBL43678		0	297.40	0	2.76	14ci	CN(C)CCOc1ccc(-c2cccc(N)n2)c2c1CCC2	IC50	'='	50.6	nM	7.30			UO_0000065	24.53	0.45	4.54	14.20	False	CHEMBL750652	In vitro inhibition of human neuronal nitric oxide synthase	B	BAO_0000357	single protein format	None	None	None	None	None	CHEMBL3568	Nitric-oxide synthase, brain	Homo sapiens	SINGLE PROTEIN	CHEMBL1149107	1	Scientific Literature	J. Med. Chem.	2004	None
CHEMBL188820		0	203.25	0	1.23	3s	CC(=O)N1CCC(c2ccccc2N)=N1	Inhibition	'='	33.69	%				UO_0000187					False	CHEMBL2401459	Inhibition of recombinant nNOS (unknown origin) assessed as conversion of L-[3H]-arginine to L-[3H]-citrulline at 1 mM after 30 mins	B	BAO_0000357	single protein format	Homo sapiens	None	None	None	None	CHEMBL3568	Nitric-oxide synthase, brain	Homo sapiens	SINGLE PROTEIN	CHEMBL2396629	1	Scientific Literature	Bioorg. Med. Chem.	2013	None
CHEMBL2397616		0	348.23	0	3.75	3g	Nc1cc(Cl)c(Cl)cc1C1=NN(C(=O)Cc2ccccc2)CC1	Inhibition	'='	21.59	%				UO_0000187					False	CHEMBL2401459	Inhibition of recombinant nNOS (unknown origin) assessed as conversion of L-[3H]-arginine to L-[3H]-citrulline at 1 mM after 30 mins	B	BAO_0000357	single protein format	Homo sapiens	None	None	None	None	CHEMBL3568	Nitric-oxide synthase, brain	Homo sapiens	SINGLE PROTEIN	CHEMBL2396629	1	Scientific Literature	Bioorg. Med. Chem.	2013	None
CHEMBL2397628		0	279.34	0	2.45	3a	Nc1ccccc1C1=NN(C(=O)Cc2ccccc2)CC1	Inhibition	'='	2.68	%				UO_0000187					False	CHEMBL2401459	Inhibition of recombinant nNOS (unknown origin) assessed as conversion of L-[3H]-arginine to L-[3H]-citrulline at 1 mM after 30 mins	B	BAO_0000357	single protein format	Homo sapiens	None	None	None	None	CHEMBL3568	Nitric-oxide synthase, brain	Homo sapiens	SINGLE PROTEIN	CHEMBL2396629	1	Scientific Literature	Bioorg. Med. Chem.	2013	None
CHEMBL98632		0	474.48	0	2.29	6	Nc1nc(O)c2nc(COC(=O)C(Cc3ccccc3)NC(=O)OCc3ccccc3)cnc2n1	IC50	'='	38000.0	nM	4.42			UO_0000065	9.32	0.17	2.13	2.72	False	CHEMBL751278	Inhibitory activity against human neuronal nitric oxide synthase (NOS-I)	B	BAO_0000357	single protein format	None	None	None	None	None	CHEMBL3568	Nitric-oxide synthase, brain	Homo sapiens	SINGLE PROTEIN	CHEMBL1135494	1	Scientific Literature	J. Med. Chem.	2002	None
CHEMBL320850		0	149.15	0	1.84	1d	Cc1cccc2oc(O)nc12	IC50	'>'	50000.0	nM				UO_0000065					False	CHEMBL751929	Inhibitory activity against Neuronal nitric oxide synthase	B	BAO_0000357	single protein format	None	None	None	None	None	CHEMBL3568	Nitric-oxide synthase, brain	Homo sapiens	SINGLE PROTEIN	CHEMBL1129221	1	Scientific Literature	Bioorg. Med. Chem. Lett.	1997	None
CHEMBL155318		0	235.31	0	-0.88	DL	CC(=N)NCC[S+]([O-])CCC(N)C(=O)O	IC50	'>'	100000.0	nM				UO_0000065					False	CHEMBL750651	Inhibition of human neuronal Nitric Oxide Synthase	B	BAO_0000357	single protein format	None	None	None	None	None	CHEMBL3568	Nitric-oxide synthase, brain	Homo sapiens	SINGLE PROTEIN	CHEMBL1133154	1	Scientific Literature	Bioorg. Med. Chem. Lett.	2000	None
CHEMBL97163		0	150.14	0	1.24	8	Cc1ccc2nc(O)oc2n1	IC50	'='	50000.0	nM	4.30			UO_0000065	28.65	0.53	3.06	7.27	False	CHEMBL751929	Inhibitory activity against Neuronal nitric oxide synthase	B	BAO_0000357	single protein format	None	None	None	None	None	CHEMBL3568	Nitric-oxide synthase, brain	Homo sapiens	SINGLE PROTEIN	CHEMBL1129221	1	Scientific Literature	Bioorg. Med. Chem. Lett.	1997	None
CHEMBL319485		0	160.13	0	1.41	1b	N#Cc1ccc2oc(O)nc2c1	IC50	'='	50000.0	nM	4.30			UO_0000065	26.86	0.49	2.89	6.14	False	CHEMBL751929	Inhibitory activity against Neuronal nitric oxide synthase	B	BAO_0000357	single protein format	None	None	None	None	None	CHEMBL3568	Nitric-oxide synthase, brain	Homo sapiens	SINGLE PROTEIN	CHEMBL1129221	1	Scientific Literature	Bioorg. Med. Chem. Lett.	1997	None
CHEMBL1911983		0	380.41	0	1.11	34	Cc1cc(CNC(=O)CNCc2ccc3c(c2)OCO3)nc(-n2ccnc2)n1	Inhibition	'<'	50.0	%				UO_0000187					False	CHEMBL1912685	Inhibition of human nNOS expressed in HEK293 cells assessed as inhibition ionomycin-induced nitric oxide production at 100 uM incubated for 24 hrs measured after 18 hrs of ionomycin challenge by 2,3-diaminonaphthalene assay	B	BAO_0000219	cell-based format	Homo sapiens	None	None	HEK293	None	CHEMBL3568	Nitric-oxide synthase, brain	Homo sapiens	SINGLE PROTEIN	CHEMBL1909611	1	Scientific Literature	Bioorg. Med. Chem. Lett.	2011	CHEMBL3307715
CHEMBL1801497		0	366.37	0	3.87	35	O=c1cc(Cn2c(C3CCC3)nc3ccncc32)c2ccc(F)c(F)c2[nH]1	EC50	'='	730.0	nM	6.14			UO_0000065	16.75	0.31	2.27	9.65	False	CHEMBL1806043	Inhibition of human nNOS expressed in HEK293 cells assessed as inhibition ionomycin induced nitric oxide production incubated for 24 hrs measured after 18 hrs of ionomycin challenge using 2,3-diaminonaphthalene by fluorescence assay	B	BAO_0000219	cell-based format	Homo sapiens	None	None	HEK293	None	CHEMBL3568	Nitric-oxide synthase, brain	Homo sapiens	SINGLE PROTEIN	CHEMBL1800057	1	Scientific Literature	J. Med. Chem.	2010	CHEMBL3307715
CHEMBL1801059		0	403.34	0	3.51	47	O=c1cc(Cn2c(C3CC(F)(F)C3)nc3nccnc32)c2ccc(F)c(F)c2[nH]1	EC50	'='	1100.0	nM	5.96			UO_0000065	14.77	0.28	2.45	7.79	False	CHEMBL1806043	Inhibition of human nNOS expressed in HEK293 cells assessed as inhibition ionomycin induced nitric oxide production incubated for 24 hrs measured after 18 hrs of ionomycin challenge using 2,3-diaminonaphthalene by fluorescence assay	B	BAO_0000219	cell-based format	Homo sapiens	None	None	HEK293	None	CHEMBL3568	Nitric-oxide synthase, brain	Homo sapiens	SINGLE PROTEIN	CHEMBL1800057	1	Scientific Literature	J. Med. Chem.	2010	CHEMBL3307715
CHEMBL302657		0	150.22	0	1.92	7	CCCc1cc(C)cc(N)n1	IC50	'='	10.0	nM	8.00			UO_0000065	53.26	0.99	6.08	20.56	False	CHEMBL751656	In vitro inhibition of human neuronal nitric oxide synthase.	B	BAO_0000357	single protein format	None	None	None	None	None	CHEMBL3568	Nitric-oxide synthase, brain	Homo sapiens	SINGLE PROTEIN	CHEMBL1148283	1	Scientific Literature	J. Med. Chem.	2004	None
CHEMBL112246		0	279.34	0	2.12	13	CCOC(=O)N1CCC(Nc2cc(OC)ccn2)CC1	IC50	'='	32000.0	nM	4.50			UO_0000065	16.09	0.31	2.37	7.06	False	CHEMBL751656	In vitro inhibition of human neuronal nitric oxide synthase.	B	BAO_0000357	single protein format	None	None	None	None	None	CHEMBL3568	Nitric-oxide synthase, brain	Homo sapiens	SINGLE PROTEIN	CHEMBL1148283	1	Scientific Literature	J. Med. Chem.	2004	None
CHEMBL98437		0	493.20	1	5.19	265	CCCCCOc1nc(N)nc2ncc(/C(Br)=C(\Br)c3ccccc3)nc12	IC50	'='	13000.0	nM	4.89			UO_0000065	9.91	0.25	-0.30	5.63	False	CHEMBL751278	Inhibitory activity against human neuronal nitric oxide synthase (NOS-I)	B	BAO_0000357	single protein format	None	None	None	None	None	CHEMBL3568	Nitric-oxide synthase, brain	Homo sapiens	SINGLE PROTEIN	CHEMBL1135494	1	Scientific Literature	J. Med. Chem.	2002	None
CHEMBL522771		0	427.89	0	4.93	12	Cc1ncsc1C(=O)N(Cc1cc(=O)[nH]c2c(F)cccc12)c1cccc(Cl)c1	EC50	'='	2300.0	nM	5.64			UO_0000065	13.18	0.27	0.71	8.54	False	CHEMBL1003680	Inhibition of human nNOS expressed in HEK293 cells assessed as NO production by transient transfection assay	B	BAO_0000219	cell-based format	Homo sapiens	None	None	HEK293	None	CHEMBL3568	Nitric-oxide synthase, brain	Homo sapiens	SINGLE PROTEIN	CHEMBL1138485	1	Scientific Literature	J. Med. Chem.	2009	CHEMBL3307715
CHEMBL522467		0	421.86	0	4.87	22	Cc1cccnc1C(=O)N(Cc1cc(=O)[nH]c2c(F)cccc12)c1cccc(Cl)c1	EC50	'='	4100.0	nM	5.39			UO_0000065	12.77	0.25	0.52	8.16	False	CHEMBL1003680	Inhibition of human nNOS expressed in HEK293 cells assessed as NO production by transient transfection assay	B	BAO_0000219	cell-based format	Homo sapiens	None	None	HEK293	None	CHEMBL3568	Nitric-oxide synthase, brain	Homo sapiens	SINGLE PROTEIN	CHEMBL1138485	1	Scientific Literature	J. Med. Chem.	2009	CHEMBL3307715
CHEMBL470705		0	362.36	0	4.11	8	O=C(c1ccco1)N(Cc1cc(=O)[nH]c2c(F)cccc12)c1ccccc1	Inhibition	'<'	50.0	%				UO_0000187					False	CHEMBL1003682	Inhibition of human nNOS expressed in HEK293 cells assessed as NO production at 10 uM by transient transfection assay relative to BBS-4	B	BAO_0000219	cell-based format	Homo sapiens	None	None	HEK293	None	CHEMBL3568	Nitric-oxide synthase, brain	Homo sapiens	SINGLE PROTEIN	CHEMBL1138485	1	Scientific Literature	J. Med. Chem.	2009	CHEMBL3307715
CHEMBL116162		0	184.28	0	1.30	15	CCCCC[C@@H]1N=C(N)[C@H](O)[C@@H]1C	IC50	'='	49000.0	nM	4.31			UO_0000065	23.39	0.45	3.01	7.35	False	CHEMBL751928	Inhibitory concentration against Neuronal nitric oxide synthase	B	BAO_0000357	single protein format	None	None	None	None	None	CHEMBL3568	Nitric-oxide synthase, brain	Homo sapiens	SINGLE PROTEIN	CHEMBL1134975	1	Scientific Literature	Bioorg. Med. Chem. Lett.	2002	None
CHEMBL3407815		0	340.82	0	1.87	14	Cl.N#Cc1cccc(CNCCc2ccnc(-n3ccnc3)n2)c1	Ki	'='	138.0	nM	6.86			UO_0000065	22.54	0.41	4.99	8.64	False	CHEMBL3412926	Binding affinity to recombinant human neuronal NOS overexpressed in Escherichia coli assessed as production of nitric oxide from L-arginine measured for 5 mins by oxyhemoglobin NO capture assay	B	BAO_0000019	assay format	Homo sapiens	None	None	None	None	CHEMBL3568	Nitric-oxide synthase, brain	Homo sapiens	SINGLE PROTEIN	CHEMBL3407444	1	Scientific Literature	J. Med. Chem.	2015	None
CHEMBL492105		0	429.88	1	5.78	46	Cc1ncsc1C(=O)N(Cc1cncc2c(F)c(F)ccc12)c1cccc(Cl)c1	EC50	'>'	10000.0	nM				UO_0000065					False	CHEMBL1003680	Inhibition of human nNOS expressed in HEK293 cells assessed as NO production by transient transfection assay	B	BAO_0000219	cell-based format	Homo sapiens	None	None	HEK293	None	CHEMBL3568	Nitric-oxide synthase, brain	Homo sapiens	SINGLE PROTEIN	CHEMBL1138485	1	Scientific Literature	J. Med. Chem.	2009	CHEMBL3307715
CHEMBL1221608		0	320.30	0	1.83	2	NC1=NC(CCNC(=O)c2ccoc2)Nc2c(F)ccc(F)c21	IC50	'='	3100.0	nM	5.51			UO_0000065	17.20	0.33	3.68	5.95	False	CHEMBL1227494	Inhibition of human nNOS	B	BAO_0000357	single protein format	Homo sapiens	None	None	None	None	CHEMBL3568	Nitric-oxide synthase, brain	Homo sapiens	SINGLE PROTEIN	CHEMBL1221218	1	Scientific Literature	Nat. Chem. Biol.	2008	None
CHEMBL366044		0	299.76	0	3.17	3ac	Nc1ccc(Cl)cc1C1=NN(C(=O)c2ccccc2)CC1	Inhibition	'='	61.12	%				UO_0000187					False	CHEMBL2401459	Inhibition of recombinant nNOS (unknown origin) assessed as conversion of L-[3H]-arginine to L-[3H]-citrulline at 1 mM after 30 mins	B	BAO_0000357	single protein format	Homo sapiens	None	None	None	None	CHEMBL3568	Nitric-oxide synthase, brain	Homo sapiens	SINGLE PROTEIN	CHEMBL2396629	1	Scientific Literature	Bioorg. Med. Chem.	2013	None
CHEMBL2036269		0	388.97	0	4.91	trans-(26)	CN[C@H]1CC[C@H](c2c[nH]c3ccc(NC(=N)c4cccs4)cc32)CC1.Cl	IC50	'='	1800.0	nM	5.75			UO_0000065	16.30	0.31	0.83	9.02	False	CHEMBL2037690	Inhibition of human nNOS expressed in baculovirus-infected insect sf9 cells assessed as conversion of [3H]-L-arginine to [3H]-L-citrulline preincubated for 15 mins with compound measured after 45 mins by scintillation counting	B	BAO_0000219	cell-based format	Homo sapiens	None	None	Sf9	None	CHEMBL3568	Nitric-oxide synthase, brain	Homo sapiens	SINGLE PROTEIN	CHEMBL2034871	1	Scientific Literature	J. Med. Chem.	2012	CHEMBL3308860
CHEMBL366978		0	322.80	0	2.42	20	CCOC(=O)N1CCC2(CC1)N=C(N)c1c(Cl)cccc1N2	Inhibition	'='	50.0	%				UO_0000187					False	CHEMBL752270	Inhibitory activity of 100 uM compound against human neuronal nitric oxide synthase; range is 25%-50%	B	BAO_0000357	single protein format	None	None	None	None	None	CHEMBL3568	Nitric-oxide synthase, brain	Homo sapiens	SINGLE PROTEIN	CHEMBL1136724	1	Scientific Literature	J. Med. Chem.	2003	None
CHEMBL447183		0	382.37	0	1.99	25	N#Cc1ccc(C(=O)N2CCC3(CC2)N=C(N)c2c(F)ccc(F)c2N3)cn1	IC50	'='	1000.0	nM	6.00			UO_0000065	15.69	0.29	4.01	5.59	False	CHEMBL751653	Inhibitory activity against human neuronal nitric oxide synthase	B	BAO_0000357	single protein format	None	None	None	None	None	CHEMBL3568	Nitric-oxide synthase, brain	Homo sapiens	SINGLE PROTEIN	CHEMBL1136724	1	Scientific Literature	J. Med. Chem.	2003	None
CHEMBL101879		0	344.85	0	3.28	328	Nc1nc2c(c(N3CCCCC3)n1)NC(c1ccc(Cl)cc1)CN2	IC50	'='	13000.0	nM	4.89			UO_0000065	14.17	0.28	1.61	6.18	False	CHEMBL751278	Inhibitory activity against human neuronal nitric oxide synthase (NOS-I)	B	BAO_0000357	single protein format	None	None	None	None	None	CHEMBL3568	Nitric-oxide synthase, brain	Homo sapiens	SINGLE PROTEIN	CHEMBL1135494	1	Scientific Literature	J. Med. Chem.	2002	None
CHEMBL351787		0	205.28	0	-0.28	ent-4	CC(=N)NCCSC[C@H](N)C(=O)O	IC50	'='	53000.0	nM	4.28			UO_0000065	20.83	0.45	4.56	4.31	False	CHEMBL750651	Inhibition of human neuronal Nitric Oxide Synthase	B	BAO_0000357	single protein format	None	None	None	None	None	CHEMBL3568	Nitric-oxide synthase, brain	Homo sapiens	SINGLE PROTEIN	CHEMBL1133154	1	Scientific Literature	Bioorg. Med. Chem. Lett.	2000	None
CHEMBL108555		0	132.17	0	-1.37	2b	NCCCN/C(N)=N/O	Initial rates	'<'	0.5										False	CHEMBL750789	Formation of Nitric Oxide by Nitric Oxide synthase I(% relative to NOHA)	F	BAO_0000019	assay format	None	None	None	None	None	CHEMBL3568	Nitric-oxide synthase, brain	Homo sapiens	SINGLE PROTEIN	CHEMBL1134763	1	Scientific Literature	J. Med. Chem.	2001	None
CHEMBL1951517		0	275.38	0	2.65	9w	CC1(C)SC(c2ccccc2N)=NN1C(=O)C1CC1	Inhibition	'='	7.32	%				UO_0000187					False	CHEMBL1955554	Inhibition of nNOS assessed as conversion of L-[3H]arginine to L-[3H]-citrulline at 50 uM after 30 mins by scintillation counting	B	BAO_0000357	single protein format	None	None	None	None	None	CHEMBL3568	Nitric-oxide synthase, brain	Homo sapiens	SINGLE PROTEIN	CHEMBL1949563	1	Scientific Literature	Eur. J. Med. Chem.	2012	None
CHEMBL536253		0	296.14	0	0.40	27	CC(=N)NCC(F)(F)CCC(N)C(=O)O.Cl.Cl	Selectivity	'='	7.0										False	CHEMBL755901	Selectivity for Neuronal nitric oxide synthase over inducible nitric oxide synthase	B	BAO_0000357	single protein format	None	None	None	None	None	CHEMBL3568	Nitric-oxide synthase, brain	Homo sapiens	SINGLE PROTEIN	CHEMBL1148413	1	Scientific Literature	J. Med. Chem.	2004	None
CHEMBL3216761		0	441.43	0	3.86	6	Cl.Cl.N=C(Nc1ccc2c(ccn2CCCN2CCOCC2)c1)c1cccs1	IC50	'='	660.0	nM	6.18			UO_0000065	16.77	0.32	2.32	11.60	False	CHEMBL1825585	Inhibition of human recombinant nNOS expressed in Sf9 cells assessed as conversion of [3H]-L-arginine to [3H]-L-citrulline by radiometric method	B	BAO_0000219	cell-based format	Homo sapiens	None	None	Sf9	None	CHEMBL3568	Nitric-oxide synthase, brain	Homo sapiens	SINGLE PROTEIN	CHEMBL1821699	1	Scientific Literature	Bioorg. Med. Chem. Lett.	2011	CHEMBL3308860
CHEMBL60372		0	178.28	0	2.56	24	Cc1cc(N)nc(CCC(C)C)c1	IC50	'='	510.0	nM	6.29			UO_0000065	35.30	0.66	3.73	16.17	False	CHEMBL750654	Inhibitory activity against neuronal nitric oxide synthase	B	BAO_0000357	single protein format	None	None	None	None	None	CHEMBL3568	Nitric-oxide synthase, brain	Homo sapiens	SINGLE PROTEIN	CHEMBL1133138	1	Scientific Literature	Bioorg. Med. Chem. Lett.	2000	None
CHEMBL1201774	SAPROPTERIN	4	241.25	1	-1.29	1	C[C@H](O)[C@H](O)[C@H]1CNc2nc(N)nc(O)c2N1	Kcat	'='	8.19	/min									False	CHEMBL934143	Activity of tetrahydrobiopterin free nNOS	B	BAO_0000357	single protein format	None	None	None	None	None	CHEMBL3568	Nitric-oxide synthase, brain	Homo sapiens	SINGLE PROTEIN	CHEMBL1143118	1	Scientific Literature	Bioorg. Med. Chem. Lett.	2008	None
CHEMBL291544		0	108.14	0	0.97	2	Cc1cccnc1N	IC50	'='	1300.0	nM	5.89			UO_0000065	54.43	1.00	4.92	15.13	False	CHEMBL750654	Inhibitory activity against neuronal nitric oxide synthase	B	BAO_0000357	single protein format	None	None	None	None	None	CHEMBL3568	Nitric-oxide synthase, brain	Homo sapiens	SINGLE PROTEIN	CHEMBL1133138	1	Scientific Literature	Bioorg. Med. Chem. Lett.	2000	None
CHEMBL62077		0	122.17	0	1.23	11	CCc1ccnc(N)c1	IC50						Not Determined						False	CHEMBL750654	Inhibitory activity against neuronal nitric oxide synthase	B	BAO_0000357	single protein format	None	None	None	None	None	CHEMBL3568	Nitric-oxide synthase, brain	Homo sapiens	SINGLE PROTEIN	CHEMBL1133138	1	Scientific Literature	Bioorg. Med. Chem. Lett.	2000	None
CHEMBL184798		0	126.20	0	1.02	8j	CCC1CN=C(N)C1C	IC50	'='	610.0	nM	6.21			UO_0000065	49.24	0.94	5.19	16.19	False	CHEMBL831677	Inhibitory activity against Neuronal nitric oxide synthase	B	BAO_0000357	single protein format	Homo sapiens	None	None	None	None	CHEMBL3568	Nitric-oxide synthase, brain	Homo sapiens	SINGLE PROTEIN	CHEMBL1137191	1	Scientific Literature	Bioorg. Med. Chem. Lett.	2004	None
CHEMBL1955934		0	327.45	0	3.73	15	N=C(Nc1ccc2c(c1)N(C1CCOCC1)CC2)c1cccs1	IC50	'='	3260.0	nM	5.49			UO_0000065	16.76	0.33	1.76	11.35	False	CHEMBL1959528	Inhibition of human recombinant nNOS expressed in baculovirus infected insect Sf9 cells assessed as conversion of [3H]L-arginine to [3H]L-citrulline incubated for 15 mins prior to substrate addition measured after 45 mins by liquid scintillation counting	B	BAO_0000219	cell-based format	Homo sapiens	None	None	Sf9	None	CHEMBL3568	Nitric-oxide synthase, brain	Homo sapiens	SINGLE PROTEIN	CHEMBL1955837	1	Scientific Literature	J. Med. Chem.	2012	CHEMBL3308860
CHEMBL1956108		0	354.52	0	4.08	trans-45	CN[C@H]1CC[C@H](N2CCc3ccc(NC(=N)c4cccs4)cc32)CC1	IC50	'='	2120.0	nM	5.67			UO_0000065	16.00	0.31	1.59	11.09	False	CHEMBL1959528	Inhibition of human recombinant nNOS expressed in baculovirus infected insect Sf9 cells assessed as conversion of [3H]L-arginine to [3H]L-citrulline incubated for 15 mins prior to substrate addition measured after 45 mins by liquid scintillation counting	B	BAO_0000219	cell-based format	Homo sapiens	None	None	Sf9	None	CHEMBL3568	Nitric-oxide synthase, brain	Homo sapiens	SINGLE PROTEIN	CHEMBL1955837	1	Scientific Literature	J. Med. Chem.	2012	CHEMBL3308860
CHEMBL364781		0	160.22	0	1.53	8h	NC1=NCC(c2ccccc2)C1	IC50	'>'	50000.0	nM				UO_0000065					False	CHEMBL831677	Inhibitory activity against Neuronal nitric oxide synthase	B	BAO_0000357	single protein format	Homo sapiens	None	None	None	None	CHEMBL3568	Nitric-oxide synthase, brain	Homo sapiens	SINGLE PROTEIN	CHEMBL1137191	1	Scientific Literature	Bioorg. Med. Chem. Lett.	2004	None
CHEMBL225304	PIMAGEDINE	1	74.09	0	-1.87	Aminoguanidine	NN=C(N)N	IC50	'='	118000.0	nM		Outside typical range		UO_0000065					False	CHEMBL750654	Inhibitory activity against neuronal nitric oxide synthase	B	BAO_0000357	single protein format	None	None	None	None	None	CHEMBL3568	Nitric-oxide synthase, brain	Homo sapiens	SINGLE PROTEIN	CHEMBL1133138	1	Scientific Literature	Bioorg. Med. Chem. Lett.	2000	None
CHEMBL3217174		0	425.43	0	4.80	14	CN1CCCC(n2ccc3cc(NC(=N)c4cccs4)ccc32)CC1.Cl.Cl	IC50	'='	120.0	nM	6.92			UO_0000065	19.63	0.38	2.12	15.71	False	CHEMBL1825585	Inhibition of human recombinant nNOS expressed in Sf9 cells assessed as conversion of [3H]-L-arginine to [3H]-L-citrulline by radiometric method	B	BAO_0000219	cell-based format	Homo sapiens	None	None	Sf9	None	CHEMBL3568	Nitric-oxide synthase, brain	Homo sapiens	SINGLE PROTEIN	CHEMBL1821699	1	Scientific Literature	Bioorg. Med. Chem. Lett.	2011	CHEMBL3308860
CHEMBL3217000		0	520.53	1	5.09	25	CCOc1ccc(Cc2nc3cc(NC(=N)c4cccs4)ccc3n2CCN(C)C)cc1.Cl.Cl	IC50	'='	740.0	nM	6.13			UO_0000065	13.70	0.26	1.04	9.27	False	CHEMBL2051425	Inhibition of human recombinant nNOS assessed as conversion of [3H]L-arginine to [3H]L-citrulline preincubated for 15 mins measured after 45 mins by liquid scintillation counting	B	BAO_0000357	single protein format	Homo sapiens	None	None	None	None	CHEMBL3568	Nitric-oxide synthase, brain	Homo sapiens	SINGLE PROTEIN	CHEMBL2046316	1	Scientific Literature	ACS Med. Chem. Lett.	2012	None
CHEMBL3217210		0	548.58	1	5.87	29	CCOc1ccc(Cc2nc3cc(NC(=N)c4ccsc4)ccc3n2CCN(CC)CC)cc1.Cl.Cl	IC50	'='	2760.0	nM	5.56			UO_0000065	11.69	0.22	-0.31	8.40	False	CHEMBL2051425	Inhibition of human recombinant nNOS assessed as conversion of [3H]L-arginine to [3H]L-citrulline preincubated for 15 mins measured after 45 mins by liquid scintillation counting	B	BAO_0000357	single protein format	Homo sapiens	None	None	None	None	CHEMBL3568	Nitric-oxide synthase, brain	Homo sapiens	SINGLE PROTEIN	CHEMBL2046316	1	Scientific Literature	ACS Med. Chem. Lett.	2012	None
CHEMBL1956106		0	344.46	0	3.44	38	N=C(Nc1cc2c(cc1F)CCN2C1CCNCC1)c1cccs1	IC50	'='	18800.0	nM	4.73			UO_0000065	13.72	0.27	1.29	9.24	False	CHEMBL1959528	Inhibition of human recombinant nNOS expressed in baculovirus infected insect Sf9 cells assessed as conversion of [3H]L-arginine to [3H]L-citrulline incubated for 15 mins prior to substrate addition measured after 45 mins by liquid scintillation counting	B	BAO_0000219	cell-based format	Homo sapiens	None	None	Sf9	None	CHEMBL3568	Nitric-oxide synthase, brain	Homo sapiens	SINGLE PROTEIN	CHEMBL1955837	1	Scientific Literature	J. Med. Chem.	2012	CHEMBL3308860
CHEMBL59592		0	122.17	0	1.28	10	Cc1ccc(N)nc1C	IC50	'='	2200.0	nM	5.66			UO_0000065	46.31	0.86	4.38	14.54	False	CHEMBL750654	Inhibitory activity against neuronal nitric oxide synthase	B	BAO_0000357	single protein format	None	None	None	None	None	CHEMBL3568	Nitric-oxide synthase, brain	Homo sapiens	SINGLE PROTEIN	CHEMBL1133138	1	Scientific Literature	Bioorg. Med. Chem. Lett.	2000	None
CHEMBL1955936		0	356.50	0	2.61	23	N=C(Nc1ccc2c(c1)N(CCN1CC[C@@H](O)C1)CC2)c1cccs1	IC50	'='	110.0	nM	6.96			UO_0000065	19.52	0.38	4.35	11.12	False	CHEMBL1959528	Inhibition of human recombinant nNOS expressed in baculovirus infected insect Sf9 cells assessed as conversion of [3H]L-arginine to [3H]L-citrulline incubated for 15 mins prior to substrate addition measured after 45 mins by liquid scintillation counting	B	BAO_0000219	cell-based format	Homo sapiens	None	None	Sf9	None	CHEMBL3568	Nitric-oxide synthase, brain	Homo sapiens	SINGLE PROTEIN	CHEMBL1955837	1	Scientific Literature	J. Med. Chem.	2012	CHEMBL3308860
CHEMBL1956109		0	372.51	0	4.22	Cis-49	CN[C@H]1CC[C@@H](N2CCc3cc(F)c(NC(=N)c4cccs4)cc32)CC1	IC50	'='	5820.0	nM	5.24			UO_0000065	14.05	0.27	1.02	10.23	False	CHEMBL1959528	Inhibition of human recombinant nNOS expressed in baculovirus infected insect Sf9 cells assessed as conversion of [3H]L-arginine to [3H]L-citrulline incubated for 15 mins prior to substrate addition measured after 45 mins by liquid scintillation counting	B	BAO_0000219	cell-based format	Homo sapiens	None	None	Sf9	None	CHEMBL3568	Nitric-oxide synthase, brain	Homo sapiens	SINGLE PROTEIN	CHEMBL1955837	1	Scientific Literature	J. Med. Chem.	2012	CHEMBL3308860
CHEMBL480419		0	371.50	0	1.66	1	Cc1cc(N)nc(C[C@H]2CNC[C@H]2NCCNCCc2cccc(F)c2)c1	IC50	'>'	10000.0	nM				UO_0000065					False	CHEMBL1767579	Inhibition of nNOS expressed in human 293T cells assessed as nitrite formation after 8 hrs by Griess reaction	B	BAO_0000219	cell-based format	None	None	None	293T	None	CHEMBL3568	Nitric-oxide synthase, brain	Homo sapiens	SINGLE PROTEIN	CHEMBL1764947	1	Scientific Literature	J. Med. Chem.	2011	None
CHEMBL3216771		0	433.38	0	3.17	31	CN(C)CCN1C(=O)CCc2cc(NC(=N)c3cccs3)cc(F)c21.Cl.Cl	IC50	'='	3360.0	nM	5.47			UO_0000065	15.19	0.30	2.30	9.21	False	CHEMBL1920781	Inhibition of human recombinant nNOS expressed in baculovirus infected Sf9 cells assessed as conversion of [3H]L-arginine to [3H]L-citrulline preincubated for 15 mins measured after 45 mins by liquid scintillation counting	B	BAO_0000219	cell-based format	Homo sapiens	None	None	Sf9	None	CHEMBL3568	Nitric-oxide synthase, brain	Homo sapiens	SINGLE PROTEIN	CHEMBL1914402	1	Scientific Literature	J. Med. Chem.	2011	CHEMBL3308860
CHEMBL3217207		0	409.39	0	3.99	7.HCl	CN1CC=C(c2c[nH]c3ccc(NC(=N)c4cccs4)cc23)CC1.Cl.Cl	IC50	'='	190.0	nM	6.72			UO_0000065	19.98	0.38	2.73	11.71	False	CHEMBL1960196	Inhibition of human nNOS expressed in baculovirus infected insect Sf9 cells assessed as conversion of [3H]-L-arginine to [3H]-L-citrulline	B	BAO_0000219	cell-based format	Homo sapiens	None	None	Sf9	None	CHEMBL3568	Nitric-oxide synthase, brain	Homo sapiens	SINGLE PROTEIN	CHEMBL1955728	1	Scientific Literature	Bioorg. Med. Chem. Lett.	2012	CHEMBL3308860
CHEMBL538997		0	332.28	0	2.17	2e	CNCCOc1ccc2c(c1)N=C(N)[C@@H]1CCC[C@H]21.Cl.Cl	IC50	'='	170.0	nM	6.77			UO_0000065	26.10	0.49	4.60	11.35	False	CHEMBL841529	Inhibitory concentration against recombinant human (neuronal nitric oxide synthase) n-NOS	B	BAO_0000357	single protein format	None	None	None	None	None	CHEMBL3568	Nitric-oxide synthase, brain	Homo sapiens	SINGLE PROTEIN	CHEMBL1136534	1	Scientific Literature	Bioorg. Med. Chem. Lett.	2003	None
CHEMBL256147	TILARGININE	3	188.23	0	-1.08	L-NMMA	CNC(=N)NCCC[C@H](N)C(=O)O	IC50	'='	890.0	nM	6.05			UO_0000065	32.14	0.64	7.13	5.44	False	CHEMBL841529	Inhibitory concentration against recombinant human (neuronal nitric oxide synthase) n-NOS	B	BAO_0000357	single protein format	None	None	None	None	None	CHEMBL3568	Nitric-oxide synthase, brain	Homo sapiens	SINGLE PROTEIN	CHEMBL1136534	1	Scientific Literature	Bioorg. Med. Chem. Lett.	2003	None
CHEMBL179441		0	191.14	None	None	8 (4s,5s)	CC[C@@H]1N=C(N)[Se][C@H]1C	IC50	'='	280.0	nM	6.55			UO_0000065	34.28	None	None	None	False	CHEMBL876477	Inhibitory concentration against neuronal nitric acid synthase	B	BAO_0000357	single protein format	None	None	None	None	None	CHEMBL3568	Nitric-oxide synthase, brain	Homo sapiens	SINGLE PROTEIN	CHEMBL1142001	1	Scientific Literature	Bioorg. Med. Chem. Lett.	2005	None
CHEMBL178622		0	191.14	None	None	8a (4R,5s)	CC[C@H]1N=C(N)[Se][C@H]1C	IC50	'='	280.0	nM	6.55			UO_0000065	34.28	None	None	None	False	CHEMBL876477	Inhibitory concentration against neuronal nitric acid synthase	B	BAO_0000357	single protein format	None	None	None	None	None	CHEMBL3568	Nitric-oxide synthase, brain	Homo sapiens	SINGLE PROTEIN	CHEMBL1142001	1	Scientific Literature	Bioorg. Med. Chem. Lett.	2005	None
[truncated: 743 more rows]
