# Supplementary material for: PyRMD Studio: A Unified Suite for Next-Generation, AI-Powered Virtual Screening
Source: J Chem Inf Model. 2026 May 19;66(11):6197–203. doi: 10.1021/acs.jcim.6c00648 (PMC13250901; doi:10.1021/acs.jcim.6c00648)
Supplement: Supplementary file 1 [file ci6c00648_si_001.zip › DATA/nram_chembl.csv]

Molecule ChEMBL ID	Molecule Name	Molecule Max Phase	Molecular Weight	#RO5 Violations	AlogP	Compound Key	Smiles	Standard Type	Standard Relation	Standard Value	Standard Units	pChEMBL Value	Data Validity Comment	Comment	Uo Units	Ligand Efficiency BEI	Ligand Efficiency LE	Ligand Efficiency LLE	Ligand Efficiency SEI	Potential Duplicate	Assay ChEMBL ID	Assay Description	Assay Type	BAO Format ID	BAO Label	Assay Organism	Assay Tissue ChEMBL ID	Assay Tissue Name	Assay Cell Type	Assay Subcellular Fraction	Target ChEMBL ID	Target Name	Target Organism	Target Type	Document ChEMBL ID	Source ID	Source Description	Document Journal	Document Year	Cell ChEMBL ID
CHEMBL353758		0	453.58	0	1.49	5r	CCCCCCCCCN(CCC)C(=O)[C@@H]1OC(C(=O)O)=C[C@H](N=C(N)N)[C@H]1NC(C)=O	IC50	'='	0.002	ug.mL-1				UO_0000274					False	CHEMBL807036	Inhibitory activity against sialidase of influenza A virus by plaque reduction assay	B	BAO_0000357	single protein format	Influenza A virus	None	None	None	None	CHEMBL2051	Neuraminidase	Influenza A virus (A/Puerto Rico/8/1934(H1N1))	SINGLE PROTEIN	CHEMBL1131488	1	Scientific Literature	J. Med. Chem.	1998	None
CHEMBL81286		0	360.45	0	2.03	53	CC[C@@H](CCc1ccccc1)O[C@@H]1C=C(C(=O)O)C[C@H](N)[C@H]1NC(C)=O	IC50	'='	0.3	nM	9.52			UO_0000065	26.42	0.50	7.49	9.37	False	CHEMBL749504	Inhibitory activity against influenza A neuraminidase from influenza A/PR/8/34 (H1N1).	B	BAO_0000357	single protein format	Influenza A virus (strain: A/PR/8/34)	None	None	None	None	CHEMBL2051	Neuraminidase	Influenza A virus (A/Puerto Rico/8/1934(H1N1))	SINGLE PROTEIN	CHEMBL1131009	1	Scientific Literature	J. Med. Chem.	1998	None
CHEMBL295490		0	327.38	0	-0.17	4g	CCCN(CCC)C(=O)[C@@H]1OC(C(=O)O)=C[C@H](N)[C@H]1NC(C)=O	IC50	'='	30.0	nM	7.52			UO_0000065	22.98	0.45	7.69	6.17	False	CHEMBL873255	Compound was tested for its inhibitory activity against A/USSR/90/77 (N1) sialidases.	B	BAO_0000357	single protein format	Influenza A virus	None	None	None	None	CHEMBL2051	Neuraminidase	Influenza A virus (A/Puerto Rico/8/1934(H1N1))	SINGLE PROTEIN	CHEMBL1131488	1	Scientific Literature	J. Med. Chem.	1998	None
CHEMBL432329		0	426.39	0	-0.40	19	CCCO[C@@H]1C=C(C(=O)O)C[C@H](/N=C(\N)NC)[C@H]1NC(C)=O.O=C(O)C(F)(F)F	IC50	'='	4.6	nM	8.34			UO_0000065	26.69	0.52	8.74	6.61	False	CHEMBL751101	Inhibition of neuraminidase of influenza A/PR/8/34(H1N1)	B	BAO_0000357	single protein format	Influenza A virus	None	None	None	None	CHEMBL2051	Neuraminidase	Influenza A virus (A/Puerto Rico/8/1934(H1N1))	SINGLE PROTEIN	CHEMBL1130481	1	Scientific Literature	Bioorg. Med. Chem. Lett.	1997	None
CHEMBL54479		0	282.34	0	0.56	7	CC(=O)N[C@@H]1[C@@H](N)CC(C(=O)O)=C[C@H]1OC1CCCC1	IC50	'='	22.0	nM	7.66			UO_0000065	27.12	0.52	7.10	7.53	False	CHEMBL751101	Inhibition of neuraminidase of influenza A/PR/8/34(H1N1)	B	BAO_0000357	single protein format	Influenza A virus	None	None	None	None	CHEMBL2051	Neuraminidase	Influenza A virus (A/Puerto Rico/8/1934(H1N1))	SINGLE PROTEIN	CHEMBL1130481	1	Scientific Literature	Bioorg. Med. Chem. Lett.	1997	None
CHEMBL57520		0	355.44	0	-0.50	15h	CCCN(CC)C(=O)C(NC(C)=O)[C@H]1CC(C(=O)O)C[C@@H]1N=C(N)N	IC50	'='	130.0	nM	6.89			UO_0000065	19.37	0.38	7.39	4.56	False	CHEMBL752577	In vitro inhibitory activity of compound against influenza neuraminidase A	B	BAO_0000357	single protein format	None	None	None	None	None	CHEMBL2051	Neuraminidase	Influenza A virus (A/Puerto Rico/8/1934(H1N1))	SINGLE PROTEIN	CHEMBL1149138	1	Scientific Literature	J. Med. Chem.	2004	None
CHEMBL28	APIGENIN	0	270.24	0	2.58	21	O=c1cc(-c2ccc(O)cc2)oc2cc(O)cc(O)c12	logIC50	'='	0.932										False	CHEMBL1114806	Inhibition of Influenza A PR/8/34 H1N1 virus neuraminidase activity by MUN-ANA substrate based fluorimetric assay	B	BAO_0000357	single protein format	Influenza A virus (A/Puerto Rico/8/1934(H1N1))	None	None	None	None	CHEMBL2051	Neuraminidase	Influenza A virus (A/Puerto Rico/8/1934(H1N1))	SINGLE PROTEIN	CHEMBL1157844	1	Scientific Literature	Eur. J. Med. Chem.	2010	None
CHEMBL57348		0	301.43	0	2.46	14fA'(diastereomers)	CC(=O)NC(C(=O)O)[C@@H]1CCC(=C2SCCCS2)C1	IC50	'='	7.0	nM	8.15			UO_0000065	27.05	0.59	5.69	12.28	False	CHEMBL752577	In vitro inhibitory activity of compound against influenza neuraminidase A	B	BAO_0000357	single protein format	None	None	None	None	None	CHEMBL2051	Neuraminidase	Influenza A virus (A/Puerto Rico/8/1934(H1N1))	SINGLE PROTEIN	CHEMBL1149138	1	Scientific Literature	J. Med. Chem.	2004	None
CHEMBL293938		0	448.33	1	-2.60	9a	CC(=O)N[C@@H]1[C@@H](NC(=N)N)C=C(C(=O)O)O[C@H]1[C@H](F)[C@H](O)CO.O=C(O)C(F)(F)F	IC50	'='	0.0008	ug.mL-1				UO_0000274					False	CHEMBL802980	Inhibition of sialidase activity	F	BAO_0000019	assay format	Influenza A virus (strain: A/PR/8/34)	None	None	None	None	CHEMBL2051	Neuraminidase	Influenza A virus (A/Puerto Rico/8/1934(H1N1))	SINGLE PROTEIN	CHEMBL1135180	1	Scientific Literature	Bioorg. Med. Chem. Lett.	2002	None
CHEMBL293938		0	448.33	1	-2.60	9a	CC(=O)N[C@@H]1[C@@H](NC(=N)N)C=C(C(=O)O)O[C@H]1[C@H](F)[C@H](O)CO.O=C(O)C(F)(F)F	Relative potency	'='	0.43										False	CHEMBL852406	Relative potency against plaque formation and sialidase activity	F	BAO_0000019	assay format	Influenza A virus (strain: A/PR/8/34)	None	None	None	None	CHEMBL2051	Neuraminidase	Influenza A virus (A/Puerto Rico/8/1934(H1N1))	SINGLE PROTEIN	CHEMBL1135180	1	Scientific Literature	Bioorg. Med. Chem. Lett.	2002	None
CHEMBL320788		0	309.41	0	0.87	3e	CC(=O)N[C@@H]1[C@@H](N)CC(C(=O)O)=C[C@H]1N(C)C1CCCCC1	IC50	'='	200.0	nM	6.70			UO_0000065	21.65	0.42	5.83	7.00	False	CHEMBL748874	Inhibition of neuraminidase of influenza A	B	BAO_0000357	single protein format	Influenza A virus	None	None	None	None	CHEMBL2051	Neuraminidase	Influenza A virus (A/Puerto Rico/8/1934(H1N1))	SINGLE PROTEIN	CHEMBL1130686	1	Scientific Literature	Bioorg. Med. Chem. Lett.	1998	None
CHEMBL424387		0	375.43	0	0.62	4o	CCCN(Cc1ccccc1)C(=O)[C@@H]1OC(C(=O)O)=C[C@H](N)[C@H]1NC(C)=O	IC50	'='	4200.0	nM	5.38			UO_0000065	14.32	0.27	4.76	4.41	False	CHEMBL807035	Inhibition of influenza A virus sialidase activity	B	BAO_0000357	single protein format	Influenza A virus	None	None	None	None	CHEMBL2051	Neuraminidase	Influenza A virus (A/Puerto Rico/8/1934(H1N1))	SINGLE PROTEIN	CHEMBL1131488	1	Scientific Literature	J. Med. Chem.	1998	None
CHEMBL51955		0	296.37	0	0.95	48	CC(=O)N[C@@H]1[C@@H](N)CC(C(=O)O)=C[C@H]1OC1CCCCC1	IC50	'='	60.0	nM	7.22			UO_0000065	24.37	0.47	6.27	7.10	False	CHEMBL749504	Inhibitory activity against influenza A neuraminidase from influenza A/PR/8/34 (H1N1).	B	BAO_0000357	single protein format	Influenza A virus (strain: A/PR/8/34)	None	None	None	None	CHEMBL2051	Neuraminidase	Influenza A virus (A/Puerto Rico/8/1934(H1N1))	SINGLE PROTEIN	CHEMBL1131009	1	Scientific Literature	J. Med. Chem.	1998	None
CHEMBL61018		0	515.40	1	-2.24	3k	CC(=O)N[C@@H]1[C@@H](NC(=N)N)C=C(C(=O)O)O[C@H]1[C@H](OCCN=[N+]=[N-])[C@H](O)CO.O=C(O)C(F)(F)F	Relative potency	'='	2.0										False	CHEMBL881270	Relative potency was determined	F	BAO_0000019	assay format	Influenza A virus	None	None	None	None	CHEMBL2051	Neuraminidase	Influenza A virus (A/Puerto Rico/8/1934(H1N1))	SINGLE PROTEIN	CHEMBL1135181	1	Scientific Literature	Bioorg. Med. Chem. Lett.	2002	None
CHEMBL1095053		0	258.23	0	2.33	16	O=C1/C(=C2\C=CC(O)=CC2)Oc2cc(O)cc(O)c21	IC50	'='	6.92	ug.mL-1				UO_0000274					False	CHEMBL1114806	Inhibition of Influenza A PR/8/34 H1N1 virus neuraminidase activity by MUN-ANA substrate based fluorimetric assay	B	BAO_0000357	single protein format	Influenza A virus (A/Puerto Rico/8/1934(H1N1))	None	None	None	None	CHEMBL2051	Neuraminidase	Influenza A virus (A/Puerto Rico/8/1934(H1N1))	SINGLE PROTEIN	CHEMBL1157844	1	Scientific Literature	Eur. J. Med. Chem.	2010	None
CHEMBL442289	RHAMNOCITRIN	0	300.27	0	2.59	24, Rhamnocitrin	COc1cc(O)c2c(=O)c(O)c(-c3ccc(O)cc3)oc2c1	IC50	'='	15.46	ug.mL-1				UO_0000274					False	CHEMBL1114806	Inhibition of Influenza A PR/8/34 H1N1 virus neuraminidase activity by MUN-ANA substrate based fluorimetric assay	B	BAO_0000357	single protein format	Influenza A virus (A/Puerto Rico/8/1934(H1N1))	None	None	None	None	CHEMBL2051	Neuraminidase	Influenza A virus (A/Puerto Rico/8/1934(H1N1))	SINGLE PROTEIN	CHEMBL1157844	1	Scientific Literature	Eur. J. Med. Chem.	2010	None
CHEMBL150	KAEMPFEROL	0	286.24	0	2.28	7	O=c1c(O)c(-c2ccc(O)cc2)oc2cc(O)cc(O)c12	logIC50	'='	1.225										False	CHEMBL1114806	Inhibition of Influenza A PR/8/34 H1N1 virus neuraminidase activity by MUN-ANA substrate based fluorimetric assay	B	BAO_0000357	single protein format	Influenza A virus (A/Puerto Rico/8/1934(H1N1))	None	None	None	None	CHEMBL2051	Neuraminidase	Influenza A virus (A/Puerto Rico/8/1934(H1N1))	SINGLE PROTEIN	CHEMBL1157844	1	Scientific Literature	Eur. J. Med. Chem.	2010	None
CHEMBL98262		0	341.37	0	-1.42	5j	CCN(CC)C(=O)[C@@H]1OC(C(=O)O)=C[C@H](NC(=N)N)[C@H]1NC(C)=O	IC50	'='	0.0001	ug.mL-1				UO_0000274					False	CHEMBL807032	Inhibitory activity against sialidase of influenza A virus by plaque reduction assay	B	BAO_0000357	single protein format	Influenza A virus	None	None	None	None	CHEMBL2051	Neuraminidase	Influenza A virus (A/Puerto Rico/8/1934(H1N1))	SINGLE PROTEIN	CHEMBL1131488	1	Scientific Literature	J. Med. Chem.	1998	None
CHEMBL423292		0	323.44	0	1.26	4f	CC(=O)N[C@@H]1[C@@H](N)CC(C(=O)O)=C[C@H]1N1CCCCCCCC1	IC50	'='	75.0	nM	7.12			UO_0000065					False	CHEMBL748876	Inhibition of neuraminidase in Influenza A	F	BAO_0000019	assay format	None	None	None	None	None	CHEMBL2051	Neuraminidase	Influenza A virus (A/Puerto Rico/8/1934(H1N1))	SINGLE PROTEIN	CHEMBL1132909	1	Scientific Literature	Bioorg. Med. Chem. Lett.	2000	None
CHEMBL317645		0	299.33	0	-0.95	4j	CCN(CC)C(=O)[C@@H]1OC(C(=O)O)=C[C@H](N)[C@H]1NC(C)=O	IC50	'='	40.0	nM	7.40			UO_0000065	24.71	0.48	8.35	6.07	False	CHEMBL809162	Compound was tested for its inhibitory activity against A/PR/8/34 (N1) sialidases.	B	BAO_0000357	single protein format	Influenza A virus	None	None	None	None	CHEMBL2051	Neuraminidase	Influenza A virus (A/Puerto Rico/8/1934(H1N1))	SINGLE PROTEIN	CHEMBL1131488	1	Scientific Literature	J. Med. Chem.	1998	None
CHEMBL317645		0	299.33	0	-0.95	4j	CCN(CC)C(=O)[C@@H]1OC(C(=O)O)=C[C@H](N)[C@H]1NC(C)=O	IC50	'='	85.0	nM	7.07			UO_0000065	23.62	0.46	8.02	5.80	False	CHEMBL873255	Compound was tested for its inhibitory activity against A/USSR/90/77 (N1) sialidases.	B	BAO_0000357	single protein format	Influenza A virus	None	None	None	None	CHEMBL2051	Neuraminidase	Influenza A virus (A/Puerto Rico/8/1934(H1N1))	SINGLE PROTEIN	CHEMBL1131488	1	Scientific Literature	J. Med. Chem.	1998	None
CHEMBL490355	SULFURETIN	0	270.24	0	2.42	13, Sulfuretin	O=C1/C(=C/c2ccc(O)c(O)c2)Oc2cc(O)ccc21	IC50	'='	8.0	ug.mL-1				UO_0000274					False	CHEMBL1114806	Inhibition of Influenza A PR/8/34 H1N1 virus neuraminidase activity by MUN-ANA substrate based fluorimetric assay	B	BAO_0000357	single protein format	Influenza A virus (A/Puerto Rico/8/1934(H1N1))	None	None	None	None	CHEMBL2051	Neuraminidase	Influenza A virus (A/Puerto Rico/8/1934(H1N1))	SINGLE PROTEIN	CHEMBL1157844	1	Scientific Literature	Eur. J. Med. Chem.	2010	None
CHEMBL2114179		0	270.33	0	0.42	43	CC[C@@H](C)O[C@@H]1C=C(C(=O)O)C[C@H](N)[C@H]1NC(C)=O	IC50	'='	10.0	nM	8.00			UO_0000065	29.59	0.58	7.58	7.87	False	CHEMBL749504	Inhibitory activity against influenza A neuraminidase from influenza A/PR/8/34 (H1N1).	B	BAO_0000357	single protein format	Influenza A virus (strain: A/PR/8/34)	None	None	None	None	CHEMBL2051	Neuraminidase	Influenza A virus (A/Puerto Rico/8/1934(H1N1))	SINGLE PROTEIN	CHEMBL1131009	1	Scientific Literature	J. Med. Chem.	1998	None
CHEMBL81953		0	312.41	0	1.59	38	CCCCCCCO[C@@H]1C=C(C(=O)O)C[C@H](N)[C@H]1NC(C)=O	IC50	'='	270.0	nM	6.57			UO_0000065	21.03	0.41	4.98	6.46	False	CHEMBL749504	Inhibitory activity against influenza A neuraminidase from influenza A/PR/8/34 (H1N1).	B	BAO_0000357	single protein format	Influenza A virus (strain: A/PR/8/34)	None	None	None	None	CHEMBL2051	Neuraminidase	Influenza A virus (A/Puerto Rico/8/1934(H1N1))	SINGLE PROTEIN	CHEMBL1131009	1	Scientific Literature	J. Med. Chem.	1998	None
CHEMBL300145		0	614.66	2	1.16	3f	CCCCCCCCCCCCO[C@H]([C@H](O)CO)[C@@H]1OC(C(=O)O)=C[C@H](N=C(N)N)[C@H]1NC(C)=O.O=C(O)C(F)(F)F	Relative potency	'='	4.9										False	CHEMBL881270	Relative potency was determined	F	BAO_0000019	assay format	Influenza A virus	None	None	None	None	CHEMBL2051	Neuraminidase	Influenza A virus (A/Puerto Rico/8/1934(H1N1))	SINGLE PROTEIN	CHEMBL1135181	1	Scientific Literature	Bioorg. Med. Chem. Lett.	2002	None
CHEMBL57652		0	556.54	1	-0.58	3i	CC(=O)N[C@@H]1[C@@H](NC(=N)N)C=C(C(=O)O)O[C@H]1[C@H](OCCC1CCCCC1)[C@H](O)CO.O=C(O)C(F)(F)F	Relative potency	'='	1.0										False	CHEMBL881270	Relative potency was determined	F	BAO_0000019	assay format	Influenza A virus	None	None	None	None	CHEMBL2051	Neuraminidase	Influenza A virus (A/Puerto Rico/8/1934(H1N1))	SINGLE PROTEIN	CHEMBL1135181	1	Scientific Literature	Bioorg. Med. Chem. Lett.	2002	None
CHEMBL70627		0	665.79	2	5.96	4g	CCCn1nc([C@@H]2OC(C(=O)OC(c3ccccc3)c3ccccc3)=C[C@H](NC(=O)OC(C)(C)C)[C@H]2NC(C)=O)nc1Cc1ccccc1	IC50	'='	12000.0	nM	4.92			UO_0000065	7.39	0.14	-1.04	3.68	False	CHEMBL808314	Inhibitory activity against influenza A virus sialidase	B	BAO_0000357	single protein format	Influenza A virus	None	None	None	None	CHEMBL2051	Neuraminidase	Influenza A virus (A/Puerto Rico/8/1934(H1N1))	SINGLE PROTEIN	CHEMBL1152059	1	Scientific Literature	Bioorg. Med. Chem. Lett.	1997	None
CHEMBL57705	ZANAMIVIR TFA	0	446.34	1	-3.58	Zanamivir	CC(=O)N[C@@H]1[C@@H](NC(=N)N)C=C(C(=O)O)O[C@H]1[C@H](O)[C@H](O)CO.O=C(O)C(F)(F)F	Relative potency	'='	1.0										False	CHEMBL881270	Relative potency was determined	F	BAO_0000019	assay format	Influenza A virus	None	None	None	None	CHEMBL2051	Neuraminidase	Influenza A virus (A/Puerto Rico/8/1934(H1N1))	SINGLE PROTEIN	CHEMBL1135181	1	Scientific Literature	Bioorg. Med. Chem. Lett.	2002	None
CHEMBL22943		0	323.44	0	1.11	4l	CCCC1CCN([C@@H]2C=C(C(=O)O)C[C@H](N)[C@H]2NC(C)=O)CC1	IC50	'='	40.0	nM	7.40			UO_0000065					False	CHEMBL748876	Inhibition of neuraminidase in Influenza A	F	BAO_0000019	assay format	None	None	None	None	None	CHEMBL2051	Neuraminidase	Influenza A virus (A/Puerto Rico/8/1934(H1N1))	SINGLE PROTEIN	CHEMBL1132909	1	Scientific Literature	Bioorg. Med. Chem. Lett.	2000	None
CHEMBL22349		0	309.41	0	0.72	4g	CCC1(CC)CN([C@@H]2C=C(C(=O)O)C[C@H](N)[C@H]2NC(C)=O)C1	IC50	'='	265.0	nM	6.58			UO_0000065					False	CHEMBL748876	Inhibition of neuraminidase in Influenza A	F	BAO_0000019	assay format	None	None	None	None	None	CHEMBL2051	Neuraminidase	Influenza A virus (A/Puerto Rico/8/1934(H1N1))	SINGLE PROTEIN	CHEMBL1132909	1	Scientific Literature	Bioorg. Med. Chem. Lett.	2000	None
CHEMBL300461		0	341.37	0	-1.42	5f	CCCN(C)C(=O)[C@@H]1OC(C(=O)O)=C[C@H](NC(=N)N)[C@H]1NC(C)=O	IC50	'='	28.0	nM	7.55			UO_0000065	22.13	0.43	8.97	4.79	False	CHEMBL809165	Compound was tested for its inhibitory activity against A/Victoria/3/75 (N2) sialidases.	B	BAO_0000357	single protein format	Influenza A virus	None	None	None	None	CHEMBL2051	Neuraminidase	Influenza A virus (A/Puerto Rico/8/1934(H1N1))	SINGLE PROTEIN	CHEMBL1131488	1	Scientific Literature	J. Med. Chem.	1998	None
CHEMBL320978		0	283.37	0	0.38	3j	CCC(CC)N[C@@H]1C=C(C(=O)O)C[C@H](N)[C@H]1NC(C)=O	IC50	'='	11.0	nM	7.96			UO_0000065	28.09	0.54	7.58	7.62	False	CHEMBL748874	Inhibition of neuraminidase of influenza A	B	BAO_0000357	single protein format	Influenza A virus	None	None	None	None	CHEMBL2051	Neuraminidase	Influenza A virus (A/Puerto Rico/8/1934(H1N1))	SINGLE PROTEIN	CHEMBL1130686	1	Scientific Literature	Bioorg. Med. Chem. Lett.	1998	None
CHEMBL674	OSELTAMIVIR CARBOXYLIC ACID	0	284.36	0	0.81	4 (GS-4071)	CCC(CC)O[C@@H]1C=C(C(=O)O)C[C@H](N)[C@H]1NC(C)=O	IC50	'='	2.2	nM	8.66			UO_0000065	30.45	0.59	7.85	8.52	False	CHEMBL882330	inhibitory concentration required to inhibit neuraminidase enzyme from different strains of influenza A virus	B	BAO_0000357	single protein format	Influenza A virus	None	None	None	None	CHEMBL2051	Neuraminidase	Influenza A virus (A/Puerto Rico/8/1934(H1N1))	SINGLE PROTEIN	CHEMBL1133646	1	Scientific Literature	J. Med. Chem.	2000	None
CHEMBL159225		0	358.35	1	-2.78	11a	CC(=O)N[C@@H]1[C@@H](NC(=N)N)C=C(C(=O)O)O[C@H]1[C@@H]1OCC[C@@H](O)[C@H]1O	IC50	'='	0.0103	ug.mL-1				UO_0000274					False	CHEMBL808320	Inhibitory concentration against influenza A virus sialidase A/PR/8/34	B	BAO_0000357	single protein format	Influenza A virus	None	None	None	None	CHEMBL2051	Neuraminidase	Influenza A virus (A/Puerto Rico/8/1934(H1N1))	SINGLE PROTEIN	CHEMBL1145737	1	Scientific Literature	Bioorg. Med. Chem. Lett.	2003	None
CHEMBL299915		0	471.35	1	-2.26	9d	CC(=O)N[C@@H]1[C@@H](NC(=N)N)C=C(C(=O)O)O[C@H]1[C@H](N=[N+]=[N-])[C@H](O)CO.O=C(O)C(F)(F)F	Relative potency	'='	0.1										False	CHEMBL852406	Relative potency against plaque formation and sialidase activity	F	BAO_0000019	assay format	Influenza A virus (strain: A/PR/8/34)	None	None	None	None	CHEMBL2051	Neuraminidase	Influenza A virus (A/Puerto Rico/8/1934(H1N1))	SINGLE PROTEIN	CHEMBL1135180	1	Scientific Literature	Bioorg. Med. Chem. Lett.	2002	None
CHEMBL54806		0	258.27	0	-0.78	4	COCO[C@@H]1C=C(C(=O)O)C[C@H](N)[C@H]1NC(C)=O	IC50	'='	2000.0	nM	5.70			UO_0000065	22.07	0.43	6.48	5.14	False	CHEMBL751101	Inhibition of neuraminidase of influenza A/PR/8/34(H1N1)	B	BAO_0000357	single protein format	Influenza A virus	None	None	None	None	CHEMBL2051	Neuraminidase	Influenza A virus (A/Puerto Rico/8/1934(H1N1))	SINGLE PROTEIN	CHEMBL1130481	1	Scientific Literature	Bioorg. Med. Chem. Lett.	1997	None
CHEMBL56541		0	531.44	1	-3.63	3m	CC(=O)NCCO[C@H]([C@H](O)CO)[C@@H]1OC(C(=O)O)=C[C@H](N=C(N)N)[C@H]1NC(C)=O.O=C(O)C(F)(F)F	Relative potency	'='	0.2										False	CHEMBL881270	Relative potency was determined	F	BAO_0000019	assay format	Influenza A virus	None	None	None	None	CHEMBL2051	Neuraminidase	Influenza A virus (A/Puerto Rico/8/1934(H1N1))	SINGLE PROTEIN	CHEMBL1135181	1	Scientific Literature	Bioorg. Med. Chem. Lett.	2002	None
CHEMBL300461		0	341.37	0	-1.42	5f	CCCN(C)C(=O)[C@@H]1OC(C(=O)O)=C[C@H](NC(=N)N)[C@H]1NC(C)=O	IC50	'='	4.0	nM	8.40			UO_0000065	24.60	0.48	9.82	5.32	False	CHEMBL807033	Inhibition of sialidase (Flu A, 5 nM)	B	BAO_0000357	single protein format	Influenza A virus	None	None	None	None	CHEMBL2051	Neuraminidase	Influenza A virus (A/Puerto Rico/8/1934(H1N1))	SINGLE PROTEIN	CHEMBL1131488	1	Scientific Literature	J. Med. Chem.	1998	None
CHEMBL56658		0	571.55	1	-1.30	10c	CCCCCCCC(=O)N[C@H]([C@H](O)CO)[C@@H]1OC(C(=O)O)=C[C@H](N=C(N)N)[C@H]1NC(C)=O.O=C(O)C(F)(F)F	Relative potency	'='	20.0										False	CHEMBL852406	Relative potency against plaque formation and sialidase activity	F	BAO_0000019	assay format	Influenza A virus (strain: A/PR/8/34)	None	None	None	None	CHEMBL2051	Neuraminidase	Influenza A virus (A/Puerto Rico/8/1934(H1N1))	SINGLE PROTEIN	CHEMBL1135180	1	Scientific Literature	Bioorg. Med. Chem. Lett.	2002	None
CHEMBL351043		0	358.35	1	-2.78	19d	CC(=O)N[C@@H]1[C@@H](NC(=N)N)C=C(C(=O)O)O[C@H]1[C@@H]1C[C@@H](O)[C@@H](O)CO1	IC50	'='	3.6	ug.mL-1				UO_0000274					False	CHEMBL808320	Inhibitory concentration against influenza A virus sialidase A/PR/8/34	B	BAO_0000357	single protein format	Influenza A virus	None	None	None	None	CHEMBL2051	Neuraminidase	Influenza A virus (A/Puerto Rico/8/1934(H1N1))	SINGLE PROTEIN	CHEMBL1145737	1	Scientific Literature	Bioorg. Med. Chem. Lett.	2003	None
CHEMBL346983		0	358.35	1	-2.78	19c	CC(=O)N[C@@H]1[C@@H](NC(=N)N)C=C(C(=O)O)O[C@H]1[C@@H]1C[C@H](O)[C@H](O)CO1	Relative potency	'='	30.8										False	CHEMBL808322	Relative potency against influenza A sialidase (A/PR/8/34) was determined using sialidase inhibitory assay (relative to Zanamivir)	B	BAO_0000357	single protein format	Influenza A virus	None	None	None	None	CHEMBL2051	Neuraminidase	Influenza A virus (A/Puerto Rico/8/1934(H1N1))	SINGLE PROTEIN	CHEMBL1145737	1	Scientific Literature	Bioorg. Med. Chem. Lett.	2003	None
CHEMBL19386		0	272.35	0	-0.49	10m	CC(C)N(CCCN)C(=O)N1C[C@H](N)[C@H](C(=O)O)C1	IC50	'='	46000.0	nM	4.34			UO_0000065	15.93	0.31	4.83	3.84	False	CHEMBL752730	Inhibitory activity was determined against Neuraminidase A from influenza virus A/Tokyo/3/67	B	BAO_0000357	single protein format	None	None	None	None	None	CHEMBL2051	Neuraminidase	Influenza A virus (A/Puerto Rico/8/1934(H1N1))	SINGLE PROTEIN	CHEMBL1134391	1	Scientific Literature	J. Med. Chem.	2001	None
CHEMBL99224		0	313.35	0	-0.56	4m	CCCN(CC)C(=O)[C@@H]1OC(C(=O)O)=C[C@H](N)[C@H]1NC(C)=O	IC50	'='	3.0	nM	8.52			UO_0000065	27.20	0.53	9.08	6.99	False	CHEMBL807035	Inhibition of influenza A virus sialidase activity	B	BAO_0000357	single protein format	Influenza A virus	None	None	None	None	CHEMBL2051	Neuraminidase	Influenza A virus (A/Puerto Rico/8/1934(H1N1))	SINGLE PROTEIN	CHEMBL1131488	1	Scientific Literature	J. Med. Chem.	1998	None
CHEMBL25495		0	295.38	0	0.33	4j	CC(=O)N[C@@H]1[C@@H](N)CC(C(=O)O)=C[C@H]1N1CCC(C)CC1	IC50	'='	51.0	nM	7.29			UO_0000065					False	CHEMBL748876	Inhibition of neuraminidase in Influenza A	F	BAO_0000019	assay format	None	None	None	None	None	CHEMBL2051	Neuraminidase	Influenza A virus (A/Puerto Rico/8/1934(H1N1))	SINGLE PROTEIN	CHEMBL1132909	1	Scientific Literature	Bioorg. Med. Chem. Lett.	2000	None
CHEMBL56664		0	526.55	0	1.66	4d	CCCCCCCCO[C@H](CC)[C@@H]1OC(C(=O)O)=C[C@H](N=C(N)N)[C@H]1NC(C)=O.O=C(O)C(F)(F)F	IC50	'='	0.0166	ug.mL-1				UO_0000274					False	CHEMBL802974	Inhibition of influenza A sialidase in vitro.	B	BAO_0000357	single protein format	None	None	None	None	None	CHEMBL2051	Neuraminidase	Influenza A virus (A/Puerto Rico/8/1934(H1N1))	SINGLE PROTEIN	CHEMBL1135181	1	Scientific Literature	Bioorg. Med. Chem. Lett.	2002	None
CHEMBL163966		0	325.37	0	-0.41	4h	CC(=O)N[C@@H]1[C@@H](N)C=C(C(=O)O)O[C@H]1C(=O)N1C(C)CCC1C	IC50	'='	120.0	nM	6.92			UO_0000065	21.27	0.41	7.33	5.67	False	CHEMBL873255	Compound was tested for its inhibitory activity against A/USSR/90/77 (N1) sialidases.	B	BAO_0000357	single protein format	Influenza A virus	None	None	None	None	CHEMBL2051	Neuraminidase	Influenza A virus (A/Puerto Rico/8/1934(H1N1))	SINGLE PROTEIN	CHEMBL1131488	1	Scientific Literature	J. Med. Chem.	1998	None
CHEMBL159225		0	358.35	1	-2.78	11a	CC(=O)N[C@@H]1[C@@H](NC(=N)N)C=C(C(=O)O)O[C@H]1[C@@H]1OCC[C@@H](O)[C@H]1O	Relative potency	'='	0.94										False	CHEMBL808322	Relative potency against influenza A sialidase (A/PR/8/34) was determined using sialidase inhibitory assay (relative to Zanamivir)	B	BAO_0000357	single protein format	Influenza A virus	None	None	None	None	CHEMBL2051	Neuraminidase	Influenza A virus (A/Puerto Rico/8/1934(H1N1))	SINGLE PROTEIN	CHEMBL1145737	1	Scientific Literature	Bioorg. Med. Chem. Lett.	2003	None
CHEMBL299934		0	341.41	0	-0.89	15gA'A	CCN(CC)C(=O)C(NC(C)=O)[C@H]1C[C@@H](C(=O)O)C[C@@H]1N=C(N)N	IC50	'='	7.0	nM	8.15			UO_0000065	23.89	0.46	9.04	5.40	False	CHEMBL752577	In vitro inhibitory activity of compound against influenza neuraminidase A	B	BAO_0000357	single protein format	None	None	None	None	None	CHEMBL2051	Neuraminidase	Influenza A virus (A/Puerto Rico/8/1934(H1N1))	SINGLE PROTEIN	CHEMBL1149138	1	Scientific Literature	J. Med. Chem.	2004	None
CHEMBL222813	ZANAMIVIR	4	332.31	1	-3.58	1	CC(=O)N[C@@H]1[C@@H](NC(=N)N)C=C(C(=O)O)O[C@H]1[C@H](O)[C@H](O)CO	IC50	'='	2.0	nM	8.70			UO_0000065	26.18	0.52	12.28	4.39	True	CHEMBL808314	Inhibitory activity against influenza A virus sialidase	B	BAO_0000357	single protein format	Influenza A virus	None	None	None	None	CHEMBL2051	Neuraminidase	Influenza A virus (A/Puerto Rico/8/1934(H1N1))	SINGLE PROTEIN	CHEMBL1152059	1	Scientific Literature	Bioorg. Med. Chem. Lett.	1997	None
CHEMBL305240		0	623.71	2	5.08	4e	CC(=O)N[C@@H]1[C@@H](NC(=O)OC(C)(C)C)C=C(C(=O)OC(c2ccccc2)c2ccccc2)O[C@H]1c1n[nH]c(Cc2ccccc2)n1	IC50	'='	87000.0	nM	4.06			UO_0000065	6.51	0.12	-1.02	2.81	False	CHEMBL808314	Inhibitory activity against influenza A virus sialidase	B	BAO_0000357	single protein format	Influenza A virus	None	None	None	None	CHEMBL2051	Neuraminidase	Influenza A virus (A/Puerto Rico/8/1934(H1N1))	SINGLE PROTEIN	CHEMBL1152059	1	Scientific Literature	Bioorg. Med. Chem. Lett.	1997	None
CHEMBL25549		0	325.41	0	-0.16	4n	CC(=O)N[C@@H]1[C@@H](N)CC(C(=O)O)=C[C@H]1N1CCCCC[C@@H]1CO	IC50	'='	8.0	nM	8.10			UO_0000065					False	CHEMBL748876	Inhibition of neuraminidase in Influenza A	F	BAO_0000019	assay format	None	None	None	None	None	CHEMBL2051	Neuraminidase	Influenza A virus (A/Puerto Rico/8/1934(H1N1))	SINGLE PROTEIN	CHEMBL1132909	1	Scientific Literature	Bioorg. Med. Chem. Lett.	2000	None
CHEMBL81717		0	326.40	0	0.33	63	CCC(CC)O[C@@H]1C=C(C(=O)O)C[C@H](NC(=N)N)[C@H]1NC(C)=O	IC50	'='	0.5	nM	9.30			UO_0000065	28.50	0.55	8.97	6.76	False	CHEMBL749504	Inhibitory activity against influenza A neuraminidase from influenza A/PR/8/34 (H1N1).	B	BAO_0000357	single protein format	Influenza A virus (strain: A/PR/8/34)	None	None	None	None	CHEMBL2051	Neuraminidase	Influenza A virus (A/Puerto Rico/8/1934(H1N1))	SINGLE PROTEIN	CHEMBL1131009	1	Scientific Literature	J. Med. Chem.	1998	None
CHEMBL310004		0	354.49	0	2.76	47	CCCCCCC[C@H](CC)O[C@@H]1C=C(C(=O)O)C[C@H](N)[C@H]1NC(C)=O	IC50	'='	1.0	nM	9.00			UO_0000065	25.39	0.49	6.24	8.85	False	CHEMBL749504	Inhibitory activity against influenza A neuraminidase from influenza A/PR/8/34 (H1N1).	B	BAO_0000357	single protein format	Influenza A virus (strain: A/PR/8/34)	None	None	None	None	CHEMBL2051	Neuraminidase	Influenza A virus (A/Puerto Rico/8/1934(H1N1))	SINGLE PROTEIN	CHEMBL1131009	1	Scientific Literature	J. Med. Chem.	1998	None
CHEMBL1836303		0	381.43	0	3.81	33	CC1CCN(Cc2c(O)cc(O)c3c(=O)cc(-c4ccc(O)cc4)oc23)CC1	Activity	'='	-0.12	%				UO_0000187					False	CHEMBL1839501	Inhibition of influenza A virus A/PR/8/34(H1N1) neuraminidase assessed as residual activity using MUNANA as substrate after 60 mins by fluorescence analysis	B	BAO_0000357	single protein format	Influenza A virus (A/Puerto Rico/8/1934(H1N1))	None	None	None	None	CHEMBL2051	Neuraminidase	Influenza A virus (A/Puerto Rico/8/1934(H1N1))	SINGLE PROTEIN	CHEMBL1833871	1	Scientific Literature	Bioorg. Med. Chem. Lett.	2011	None
CHEMBL57348		0	301.43	0	2.46	14fB'(diastereomers)	CC(=O)NC(C(=O)O)[C@@H]1CCC(=C2SCCCS2)C1	IC50	'='	25000.0	nM	4.60			UO_0000065	15.27	0.33	2.14	6.93	False	CHEMBL752577	In vitro inhibitory activity of compound against influenza neuraminidase A	B	BAO_0000357	single protein format	None	None	None	None	None	CHEMBL2051	Neuraminidase	Influenza A virus (A/Puerto Rico/8/1934(H1N1))	SINGLE PROTEIN	CHEMBL1149138	1	Scientific Literature	J. Med. Chem.	2004	None
CHEMBL325456		0	331.42	0	0.82	91	CC(=O)N[C@@H]1[C@@H](N)CC(C(=O)O)=C[C@H]1NCCCc1ccccc1	IC50	'='	1640.0	nM	5.79			UO_0000065	17.46	0.33	4.97	5.54	False	CHEMBL748875	Inhibition of influenza A viral enzyme neuraminidase	B	BAO_0000357	single protein format	Influenza A virus	None	None	None	None	CHEMBL2051	Neuraminidase	Influenza A virus (A/Puerto Rico/8/1934(H1N1))	SINGLE PROTEIN	CHEMBL1148343	1	Scientific Literature	J. Med. Chem.	2004	None
CHEMBL136111		0	312.41	0	0.68	50	CCC(CC)[C@H](NC(C)=O)[C@@H]1C[C@@H](C(=O)O)C[C@H]1N=C(N)N	IC50	'<'	1.0	nM				UO_0000065					False	CHEMBL752575	Inhibitory activity against influenza A neuraminidase	B	BAO_0000357	single protein format	Influenza A virus	None	None	None	None	CHEMBL2051	Neuraminidase	Influenza A virus (A/Puerto Rico/8/1934(H1N1))	SINGLE PROTEIN	CHEMBL1134303	1	Scientific Literature	J. Med. Chem.	2001	None
CHEMBL55440		0	236.23	0	0.65	5	CC(=O)Nc1ccc(C(=O)O)cc1NC(=N)N	IC50	'='	10000.0	nM	5.00			UO_0000065	21.17	0.40	4.35	3.90	False	CHEMBL748889	In vitro inhibitory effect on N9 Influenza A neuraminidase	B	BAO_0000357	single protein format	Influenza A virus	None	None	None	None	CHEMBL2051	Neuraminidase	Influenza A virus (A/Puerto Rico/8/1934(H1N1))	SINGLE PROTEIN	CHEMBL1132662	1	Scientific Literature	Bioorg. Med. Chem. Lett.	1999	None
CHEMBL112581		0	269.30	0	-0.87	3k	CCC(=O)N[C@@H]1C=C(C(=O)O)C[C@H](N)[C@H]1NC(C)=O	IC50	'='	2700.0	nM	5.57			UO_0000065	20.68	0.40	6.44	4.58	False	CHEMBL748874	Inhibition of neuraminidase of influenza A	B	BAO_0000357	single protein format	Influenza A virus	None	None	None	None	CHEMBL2051	Neuraminidase	Influenza A virus (A/Puerto Rico/8/1934(H1N1))	SINGLE PROTEIN	CHEMBL1130686	1	Scientific Literature	Bioorg. Med. Chem. Lett.	1998	None
CHEMBL386285		0	1967.17	None	None	10c	CCCCCNC(=O)CC[C@H](N)C(=O)N[C@@H](CCC(=O)NCCCCC)C(=O)N[C@@H](CCC(=O)NCCCCCO[C@H]([C@H](O)CO)[C@@H]1OC(C(=O)O)=C[C@H](N=C(N)N)[C@H]1NC(C)=O)C(=O)N[C@@H](CCC(N)=O)C(=O)N[C@@H](CCC(N)=O)C(=O)N[C@@H](CCC(N)=O)C(=O)N[C@@H](CCC(N)=O)C(=O)N[C@@H](CCC(N)=O)C(=O)N[C@@H](CCC(N)=O)C(=O)N[C@@H](CCC(N)=O)C(=O)N[C@@H](CCC(N)=O)C(N)=O	Relative potency	'='	10.3										False	CHEMBL852407	Relative potency in sialidase inhibitory assay and plaque reduction assay	F	BAO_0000019	assay format	Influenza A virus	None	None	None	None	CHEMBL2051	Neuraminidase	Influenza A virus (A/Puerto Rico/8/1934(H1N1))	SINGLE PROTEIN	CHEMBL1135182	1	Scientific Literature	Bioorg. Med. Chem. Lett.	2002	None
CHEMBL57426		0	292.30	0	0.18	8	N=C(N)Nc1cc(C(=O)O)ccc1N1C(=O)CCC1CO	IC50	'='	20000.0	nM	4.70			UO_0000065	16.08	0.31	4.52	3.36	False	CHEMBL748889	In vitro inhibitory effect on N9 Influenza A neuraminidase	B	BAO_0000357	single protein format	Influenza A virus	None	None	None	None	CHEMBL2051	Neuraminidase	Influenza A virus (A/Puerto Rico/8/1934(H1N1))	SINGLE PROTEIN	CHEMBL1132662	1	Scientific Literature	Bioorg. Med. Chem. Lett.	1999	None
CHEMBL346983		0	358.35	1	-2.78	19c	CC(=O)N[C@@H]1[C@@H](NC(=N)N)C=C(C(=O)O)O[C@H]1[C@@H]1C[C@H](O)[C@H](O)CO1	IC50	'='	0.37	ug.mL-1				UO_0000274					False	CHEMBL808320	Inhibitory concentration against influenza A virus sialidase A/PR/8/34	B	BAO_0000357	single protein format	Influenza A virus	None	None	None	None	CHEMBL2051	Neuraminidase	Influenza A virus (A/Puerto Rico/8/1934(H1N1))	SINGLE PROTEIN	CHEMBL1145737	1	Scientific Literature	Bioorg. Med. Chem. Lett.	2003	None
CHEMBL56664		0	526.55	0	1.66	4d	CCCCCCCCO[C@H](CC)[C@@H]1OC(C(=O)O)=C[C@H](N=C(N)N)[C@H]1NC(C)=O.O=C(O)C(F)(F)F	Relative potency	'='	3.3										False	CHEMBL881270	Relative potency was determined	F	BAO_0000019	assay format	Influenza A virus	None	None	None	None	CHEMBL2051	Neuraminidase	Influenza A virus (A/Puerto Rico/8/1934(H1N1))	SINGLE PROTEIN	CHEMBL1135181	1	Scientific Literature	Bioorg. Med. Chem. Lett.	2002	None
CHEMBL167805		0	405.45	0	0.37	4ag	CCCN(CCc1ccc(O)cc1)C(=O)[C@@H]1OC(C(=O)O)=C[C@H](N)[C@H]1NC(C)=O	IC50	'='	0.0001	ug.mL-1				UO_0000274					False	CHEMBL807032	Inhibitory activity against sialidase of influenza A virus by plaque reduction assay	B	BAO_0000357	single protein format	Influenza A virus	None	None	None	None	CHEMBL2051	Neuraminidase	Influenza A virus (A/Puerto Rico/8/1934(H1N1))	SINGLE PROTEIN	CHEMBL1131488	1	Scientific Literature	J. Med. Chem.	1998	None
CHEMBL318452		0	431.49	0	-0.02	5p	CCCN(CCc1ccccc1)C(=O)[C@@H]1OC(C(=O)O)=C[C@H](N=C(N)N)[C@H]1NC(C)=O	IC50	'='	0.006	ug.mL-1				UO_0000274					False	CHEMBL807036	Inhibitory activity against sialidase of influenza A virus by plaque reduction assay	B	BAO_0000357	single protein format	Influenza A virus	None	None	None	None	CHEMBL2051	Neuraminidase	Influenza A virus (A/Puerto Rico/8/1934(H1N1))	SINGLE PROTEIN	CHEMBL1131488	1	Scientific Literature	J. Med. Chem.	1998	None
CHEMBL292162		0	417.42	1	-3.63	8a'	CC(=O)NCCO[C@H]([C@H](O)CO)[C@@H]1OC(C(=O)O)=C[C@H](N=C(N)N)[C@H]1NC(C)=O	Relative potency	'='	1.47										False	CHEMBL852407	Relative potency in sialidase inhibitory assay and plaque reduction assay	F	BAO_0000019	assay format	Influenza A virus	None	None	None	None	CHEMBL2051	Neuraminidase	Influenza A virus (A/Puerto Rico/8/1934(H1N1))	SINGLE PROTEIN	CHEMBL1135182	1	Scientific Literature	Bioorg. Med. Chem. Lett.	2002	None
CHEMBL442774		0	387.44	0	0.42	4ad	CC(=O)N[C@@H]1[C@@H](N)C=C(C(=O)O)O[C@H]1C(=O)N(CCc1ccccc1)C1CC1	IC50	'='	46.0	nM	7.34			UO_0000065	18.94	0.36	6.92	6.02	False	CHEMBL809166	Inhibition of influenza A virus sialidase activity	B	BAO_0000357	single protein format	Influenza A virus	None	None	None	None	CHEMBL2051	Neuraminidase	Influenza A virus (A/Puerto Rico/8/1934(H1N1))	SINGLE PROTEIN	CHEMBL1131488	1	Scientific Literature	J. Med. Chem.	1998	None
CHEMBL349658		0	419.48	0	0.68	4af	CCCN(CCc1ccc(OC)cc1)C(=O)[C@@H]1OC(C(=O)O)=C[C@H](N)[C@H]1NC(C)=O	IC50	'='	8.0	nM	8.10			UO_0000065	19.30	0.37	7.42	6.17	False	CHEMBL809166	Inhibition of influenza A virus sialidase activity	B	BAO_0000357	single protein format	Influenza A virus	None	None	None	None	CHEMBL2051	Neuraminidase	Influenza A virus (A/Puerto Rico/8/1934(H1N1))	SINGLE PROTEIN	CHEMBL1131488	1	Scientific Literature	J. Med. Chem.	1998	None
CHEMBL300461		0	341.37	0	-1.42	5f	CCCN(C)C(=O)[C@@H]1OC(C(=O)O)=C[C@H](NC(=N)N)[C@H]1NC(C)=O	IC50	'='	5.6	nM	8.25			UO_0000065	24.17	0.47	9.67	5.23	False	CHEMBL809162	Compound was tested for its inhibitory activity against A/PR/8/34 (N1) sialidases.	B	BAO_0000357	single protein format	Influenza A virus	None	None	None	None	CHEMBL2051	Neuraminidase	Influenza A virus (A/Puerto Rico/8/1934(H1N1))	SINGLE PROTEIN	CHEMBL1131488	1	Scientific Literature	J. Med. Chem.	1998	None
CHEMBL18910		0	301.34	0	0.03	10k	CC(C)N(CCCC(=O)O)C(=O)N1C[C@H](N)[C@H](C(=O)O)C1	IC50	'='	19000.0	nM	4.72			UO_0000065	15.67	0.31	4.69	3.80	False	CHEMBL752730	Inhibitory activity was determined against Neuraminidase A from influenza virus A/Tokyo/3/67	B	BAO_0000357	single protein format	None	None	None	None	None	CHEMBL2051	Neuraminidase	Influenza A virus (A/Puerto Rico/8/1934(H1N1))	SINGLE PROTEIN	CHEMBL1134391	1	Scientific Literature	J. Med. Chem.	2001	None
CHEMBL280143		0	229.28	0	-0.21	10b	CCN(CC)C(=O)N1C[C@H](N)[C@H](C(=O)O)C1	IC50	'='	25000.0	nM	4.60			UO_0000065	20.07	0.39	4.81	5.30	False	CHEMBL752730	Inhibitory activity was determined against Neuraminidase A from influenza virus A/Tokyo/3/67	B	BAO_0000357	single protein format	None	None	None	None	None	CHEMBL2051	Neuraminidase	Influenza A virus (A/Puerto Rico/8/1934(H1N1))	SINGLE PROTEIN	CHEMBL1134391	1	Scientific Literature	J. Med. Chem.	2001	None
CHEMBL52270		0	290.27	1	-3.10	2	CC(=O)N[C@@H]1[C@@H](N)C=C(C(=O)O)O[C@H]1[C@H](O)[C@H](O)CO	IC50	'='	300.0	nM	6.52			UO_0000065	22.47	0.45	9.62	4.02	False	CHEMBL802970	Inhibition of influenza A sialidase (neuraminidase)	B	BAO_0000357	single protein format	Influenza A virus (strain: A/PR/8/34)	None	None	None	None	CHEMBL2051	Neuraminidase	Influenza A virus (A/Puerto Rico/8/1934(H1N1))	SINGLE PROTEIN	CHEMBL1128946	1	Scientific Literature	Bioorg. Med. Chem. Lett.	1996	None
CHEMBL300461		0	341.37	0	-1.42	5f	CCCN(C)C(=O)[C@@H]1OC(C(=O)O)=C[C@H](NC(=N)N)[C@H]1NC(C)=O	IC50	'='	26.0	nM	7.58			UO_0000065	22.22	0.43	9.01	4.81	False	CHEMBL873255	Compound was tested for its inhibitory activity against A/USSR/90/77 (N1) sialidases.	B	BAO_0000357	single protein format	Influenza A virus	None	None	None	None	CHEMBL2051	Neuraminidase	Influenza A virus (A/Puerto Rico/8/1934(H1N1))	SINGLE PROTEIN	CHEMBL1131488	1	Scientific Literature	J. Med. Chem.	1998	None
CHEMBL163966		0	325.37	0	-0.41	4at	CC(=O)N[C@@H]1[C@@H](N)C=C(C(=O)O)O[C@H]1C(=O)N1C(C)CCC1C	IC50	'='	0.017	ug.mL-1				UO_0000274					False	CHEMBL808319	Compound was tested for its inhibitory activity against sialidase (influenza A virus by plaque reduction assay).	B	BAO_0000357	single protein format	Influenza A virus	None	None	None	None	CHEMBL2051	Neuraminidase	Influenza A virus (A/Puerto Rico/8/1934(H1N1))	SINGLE PROTEIN	CHEMBL1131488	1	Scientific Literature	J. Med. Chem.	1998	None
CHEMBL18424		0	271.36	0	0.83	13b	CN[C@@H]1CN(C(=O)N(C(C)C)C(C)C)C[C@@H]1C(=O)O	Inhibition	'<'	10.0	%				UO_0000187					False	CHEMBL882032	Inhibitory activity was determined against Neuraminidase A from influenza virus A/Tokyo/3/67 at 50 uM	B	BAO_0000357	single protein format	None	None	None	None	None	CHEMBL2051	Neuraminidase	Influenza A virus (A/Puerto Rico/8/1934(H1N1))	SINGLE PROTEIN	CHEMBL1134391	1	Scientific Literature	J. Med. Chem.	2001	None
CHEMBL18985		0	320.39	0	0.80	10n	CC(C)N(CCc1ccccn1)C(=O)N1C[C@H](N)[C@H](C(=O)O)C1	IC50	'='	1300.0	nM	5.89			UO_0000065	18.37	0.35	5.09	5.90	False	CHEMBL752730	Inhibitory activity was determined against Neuraminidase A from influenza virus A/Tokyo/3/67	B	BAO_0000357	single protein format	None	None	None	None	None	CHEMBL2051	Neuraminidase	Influenza A virus (A/Puerto Rico/8/1934(H1N1))	SINGLE PROTEIN	CHEMBL1134391	1	Scientific Literature	J. Med. Chem.	2001	None
CHEMBL280352		0	257.33	0	0.57	10c	CCCN(CCC)C(=O)N1C[C@H](N)[C@H](C(=O)O)C1	IC50	'='	32000.0	nM	4.50			UO_0000065	17.47	0.34	3.92	5.17	False	CHEMBL752730	Inhibitory activity was determined against Neuraminidase A from influenza virus A/Tokyo/3/67	B	BAO_0000357	single protein format	None	None	None	None	None	CHEMBL2051	Neuraminidase	Influenza A virus (A/Puerto Rico/8/1934(H1N1))	SINGLE PROTEIN	CHEMBL1134391	1	Scientific Literature	J. Med. Chem.	2001	None
CHEMBL19309	A-192558	0	368.36	0	0.23	20e, A-192558	CCN(C(=O)N1C[C@@H](C(=O)O)[C@@H](N)[C@@H]1CNC(=O)C(F)(F)F)C(C)C	IC50	'='	280.0	nM	6.55			UO_0000065	17.79	0.36	6.32	5.65	False	CHEMBL752578	Inhibitory activity was determined against Neuraminidase A from influenza virus A/Tokyo/3/67	B	BAO_0000357	single protein format	None	None	None	None	None	CHEMBL2051	Neuraminidase	Influenza A virus (A/Puerto Rico/8/1934(H1N1))	SINGLE PROTEIN	CHEMBL1134391	1	Scientific Literature	J. Med. Chem.	2001	None
CHEMBL295490		0	327.38	0	-0.17	4k	CCCN(CCC)C(=O)[C@@H]1OC(C(=O)O)=C[C@H](N)[C@H]1NC(C)=O	IC50	'='	3.0	nM	8.52			UO_0000065	26.03	0.51	8.69	6.99	True	CHEMBL802970	Inhibition of influenza A sialidase (neuraminidase)	B	BAO_0000357	single protein format	Influenza A virus (strain: A/PR/8/34)	None	None	None	None	CHEMBL2051	Neuraminidase	Influenza A virus (A/Puerto Rico/8/1934(H1N1))	SINGLE PROTEIN	CHEMBL1128946	1	Scientific Literature	Bioorg. Med. Chem. Lett.	1996	None
CHEMBL57348		0	301.43	0	2.46	14fA'(diastereomers)	CC(=O)NC(C(=O)O)[C@@H]1CCC(=C2SCCCS2)C1	IC50	'='	60.0	nM	7.22			UO_0000065	23.96	0.52	4.76	10.88	False	CHEMBL752577	In vitro inhibitory activity of compound against influenza neuraminidase A	B	BAO_0000357	single protein format	None	None	None	None	None	CHEMBL2051	Neuraminidase	Influenza A virus (A/Puerto Rico/8/1934(H1N1))	SINGLE PROTEIN	CHEMBL1149138	1	Scientific Literature	J. Med. Chem.	2004	None
CHEMBL51451		0	285.30	0	-1.29	4d	CCCNC(=O)[C@@H]1OC(C(=O)O)=C[C@H](N)[C@H]1NC(C)=O	IC50	'='	19000.0	nM	4.72			UO_0000065	16.55	0.32	6.01	3.61	False	CHEMBL807033	Inhibition of sialidase (Flu A, 5 nM)	B	BAO_0000357	single protein format	Influenza A virus	None	None	None	None	CHEMBL2051	Neuraminidase	Influenza A virus (A/Puerto Rico/8/1934(H1N1))	SINGLE PROTEIN	CHEMBL1131488	1	Scientific Literature	J. Med. Chem.	1998	None
CHEMBL164976		0	311.34	0	-0.80	4aq	CC(=O)N[C@@H]1[C@@H](N)C=C(C(=O)O)O[C@H]1C(=O)N1CCCC1C	IC50	'>'	10.0	ug.mL-1				UO_0000274					False	CHEMBL807032	Inhibitory activity against sialidase of influenza A virus by plaque reduction assay	B	BAO_0000357	single protein format	Influenza A virus	None	None	None	None	CHEMBL2051	Neuraminidase	Influenza A virus (A/Puerto Rico/8/1934(H1N1))	SINGLE PROTEIN	CHEMBL1131488	1	Scientific Literature	J. Med. Chem.	1998	None
CHEMBL349042		0	403.48	0	1.06	5e	CCCN(CCc1ccccc1)C(=O)[C@@H]1OC(C(=O)O)=C[C@H](N)[C@H]1NC(=O)CC	IC50	'='	0.7	nM	9.15			UO_0000065	22.69	0.43	8.09	7.51	False	CHEMBL802973	Inhibitory activity against influenza A sialidase (Aichi)	B	BAO_0000357	single protein format	Influenza A virus (strain: A/PR/8/34)	None	None	None	None	CHEMBL2051	Neuraminidase	Influenza A virus (A/Puerto Rico/8/1934(H1N1))	SINGLE PROTEIN	CHEMBL1134218	1	Scientific Literature	Bioorg. Med. Chem. Lett.	2001	None
CHEMBL433269		0	369.42	0	-0.64	5g	CCCN(CCC)C(=O)[C@@H]1OC(C(=O)O)=C[C@H](NC(=N)N)[C@H]1NC(C)=O	IC50	'='	2.0	nM	8.70			UO_0000065	23.55	0.46	9.34	5.51	False	CHEMBL807035	Inhibition of influenza A virus sialidase activity	B	BAO_0000357	single protein format	Influenza A virus	None	None	None	None	CHEMBL2051	Neuraminidase	Influenza A virus (A/Puerto Rico/8/1934(H1N1))	SINGLE PROTEIN	CHEMBL1131488	1	Scientific Literature	J. Med. Chem.	1998	None
CHEMBL422026		0	327.38	0	-0.17	4c	CCCN(CCC)C(=O)[C@@H]1OC(C(=O)O)=C[C@@H](N)[C@H]1NC(C)=O	IC50	'='	140.0	nM	6.85			UO_0000065	20.94	0.41	7.02	5.62	False	CHEMBL802973	Inhibitory activity against influenza A sialidase (Aichi)	B	BAO_0000357	single protein format	Influenza A virus (strain: A/PR/8/34)	None	None	None	None	CHEMBL2051	Neuraminidase	Influenza A virus (A/Puerto Rico/8/1934(H1N1))	SINGLE PROTEIN	CHEMBL1134218	1	Scientific Literature	Bioorg. Med. Chem. Lett.	2001	None
CHEMBL167747		0	301.25	0	-2.61	4c	CC(=O)N[C@@H]1[C@@H](N)C=C(C(=O)O)O[C@H]1C(=O)NCC(=O)O	IC50	'>'	480000.0	nM		Outside typical range		UO_0000065					False	CHEMBL807033	Inhibition of sialidase (Flu A, 5 nM)	B	BAO_0000357	single protein format	Influenza A virus	None	None	None	None	CHEMBL2051	Neuraminidase	Influenza A virus (A/Puerto Rico/8/1934(H1N1))	SINGLE PROTEIN	CHEMBL1131488	1	Scientific Literature	J. Med. Chem.	1998	None
CHEMBL57426		0	292.30	0	0.18	9	N=C(N)Nc1cc(C(=O)O)ccc1N1C(=O)CCC1CO	IC50	'='	20000.0	nM	4.70			UO_0000065	16.08	0.31	4.52	3.36	True	CHEMBL750941	In vitro inhibitory activity against H1N9 Influenza A Neuraminidase.	B	BAO_0000357	single protein format	Influenza A virus	None	None	None	None	CHEMBL2051	Neuraminidase	Influenza A virus (A/Puerto Rico/8/1934(H1N1))	SINGLE PROTEIN	CHEMBL1132253	1	Scientific Literature	J. Med. Chem.	1999	None
CHEMBL416320		0	430.34	1	-2.76	9g	CC(=O)N[C@@H]1[C@@H](N=C(N)N)C=C(C(=O)O)O[C@H]1C[C@H](O)CO.O=C(O)C(F)(F)F	IC50	'='	0.04	ug.mL-1				UO_0000274					False	CHEMBL802980	Inhibition of sialidase activity	F	BAO_0000019	assay format	Influenza A virus (strain: A/PR/8/34)	None	None	None	None	CHEMBL2051	Neuraminidase	Influenza A virus (A/Puerto Rico/8/1934(H1N1))	SINGLE PROTEIN	CHEMBL1135180	1	Scientific Literature	Bioorg. Med. Chem. Lett.	2002	None
CHEMBL416320		0	430.34	1	-2.76	9g	CC(=O)N[C@@H]1[C@@H](N=C(N)N)C=C(C(=O)O)O[C@H]1C[C@H](O)CO.O=C(O)C(F)(F)F	Relative potency	'='	10.0										False	CHEMBL852406	Relative potency against plaque formation and sialidase activity	F	BAO_0000019	assay format	Influenza A virus (strain: A/PR/8/34)	None	None	None	None	CHEMBL2051	Neuraminidase	Influenza A virus (A/Puerto Rico/8/1934(H1N1))	SINGLE PROTEIN	CHEMBL1135180	1	Scientific Literature	Bioorg. Med. Chem. Lett.	2002	None
CHEMBL353758		0	453.58	0	1.49	5r	CCCCCCCCCN(CCC)C(=O)[C@@H]1OC(C(=O)O)=C[C@H](N=C(N)N)[C@H]1NC(C)=O	IC50	'='	7.0	nM	8.15			UO_0000065	17.98	0.35	6.66	5.09	False	CHEMBL807035	Inhibition of influenza A virus sialidase activity	B	BAO_0000357	single protein format	Influenza A virus	None	None	None	None	CHEMBL2051	Neuraminidase	Influenza A virus (A/Puerto Rico/8/1934(H1N1))	SINGLE PROTEIN	CHEMBL1131488	1	Scientific Literature	J. Med. Chem.	1998	None
CHEMBL350474		0	415.49	0	1.06	5g	CCCN(CCc1ccccc1)C(=O)[C@@H]1OC(C(=O)O)=C[C@H](N)[C@H]1NC(=O)C1CC1	IC50	'='	50.0	nM	7.30			UO_0000065	17.57	0.33	6.24	5.99	False	CHEMBL802973	Inhibitory activity against influenza A sialidase (Aichi)	B	BAO_0000357	single protein format	Influenza A virus (strain: A/PR/8/34)	None	None	None	None	CHEMBL2051	Neuraminidase	Influenza A virus (A/Puerto Rico/8/1934(H1N1))	SINGLE PROTEIN	CHEMBL1134218	1	Scientific Literature	Bioorg. Med. Chem. Lett.	2001	None
CHEMBL50254		0	299.33	0	-0.95	4f	CCCN(C)C(=O)[C@@H]1OC(C(=O)O)=C[C@H](N)[C@H]1NC(C)=O	IC50	'='	3700.0	nM	5.43			UO_0000065	18.15	0.35	6.38	4.45	False	CHEMBL809162	Compound was tested for its inhibitory activity against A/PR/8/34 (N1) sialidases.	B	BAO_0000357	single protein format	Influenza A virus	None	None	None	None	CHEMBL2051	Neuraminidase	Influenza A virus (A/Puerto Rico/8/1934(H1N1))	SINGLE PROTEIN	CHEMBL1131488	1	Scientific Literature	J. Med. Chem.	1998	None
CHEMBL354666		0	458.34	0	1.97	4ak	CCCN(CCc1ccc(Cl)cc1Cl)C(=O)[C@@H]1OC(C(=O)O)=C[C@H](N)[C@H]1NC(C)=O	IC50	'='	6.0	nM	8.22			UO_0000065	17.94	0.37	6.25	6.74	False	CHEMBL807035	Inhibition of influenza A virus sialidase activity	B	BAO_0000357	single protein format	Influenza A virus	None	None	None	None	CHEMBL2051	Neuraminidase	Influenza A virus (A/Puerto Rico/8/1934(H1N1))	SINGLE PROTEIN	CHEMBL1131488	1	Scientific Literature	J. Med. Chem.	1998	None
CHEMBL318452		0	431.49	0	-0.02	5p	CCCN(CCc1ccccc1)C(=O)[C@@H]1OC(C(=O)O)=C[C@H](N=C(N)N)[C@H]1NC(C)=O	IC50	'='	5.0	nM	8.30			UO_0000065	19.24	0.37	8.32	5.18	False	CHEMBL807035	Inhibition of influenza A virus sialidase activity	B	BAO_0000357	single protein format	Influenza A virus	None	None	None	None	CHEMBL2051	Neuraminidase	Influenza A virus (A/Puerto Rico/8/1934(H1N1))	SINGLE PROTEIN	CHEMBL1131488	1	Scientific Literature	J. Med. Chem.	1998	None
CHEMBL168147		0	353.42	0	0.37	4au	CCC1CCC(CC)N1C(=O)[C@@H]1OC(C(=O)O)=C[C@H](N)[C@H]1NC(C)=O	IC50	'='	0.075	ug.mL-1				UO_0000274					False	CHEMBL807036	Inhibitory activity against sialidase of influenza A virus by plaque reduction assay	B	BAO_0000357	single protein format	Influenza A virus	None	None	None	None	CHEMBL2051	Neuraminidase	Influenza A virus (A/Puerto Rico/8/1934(H1N1))	SINGLE PROTEIN	CHEMBL1131488	1	Scientific Literature	J. Med. Chem.	1998	None
CHEMBL97199		0	300.36	0	-0.22	20	CC[C@H](CCO)O[C@@H]1C=C(C(=O)O)C[C@H](N)[C@H]1NC(C)=O	IC50	'='	40.0	nM	7.40			UO_0000065	24.63	0.48	7.62	6.07	False	CHEMBL748873	In vitro inhibitory activity against influenza A neuraminidase using enzymatic assay	B	BAO_0000357	single protein format	Influenza A virus	None	None	None	None	CHEMBL2051	Neuraminidase	Influenza A virus (A/Puerto Rico/8/1934(H1N1))	SINGLE PROTEIN	CHEMBL1132511	1	Scientific Literature	Bioorg. Med. Chem. Lett.	1999	None
CHEMBL308497		0	322.32	1	-0.46	12	N=C(N)Nc1cc(C(=O)O)ccc1N1C(=O)CCC1(CO)CO	IC50	'='	5000.0	nM	5.30			UO_0000065	16.45	0.31	5.76	3.31	False	CHEMBL750941	In vitro inhibitory activity against H1N9 Influenza A Neuraminidase.	B	BAO_0000357	single protein format	Influenza A virus	None	None	None	None	CHEMBL2051	Neuraminidase	Influenza A virus (A/Puerto Rico/8/1934(H1N1))	SINGLE PROTEIN	CHEMBL1132253	1	Scientific Literature	J. Med. Chem.	1999	None
CHEMBL74433		0	265.26	0	0.23	11	O=C(O)c1ccc(N2C(=O)CCC2(CO)CO)cc1	IC50	'='	760000.0	nM		Outside typical range		UO_0000065					False	CHEMBL750941	In vitro inhibitory activity against H1N9 Influenza A Neuraminidase.	B	BAO_0000357	single protein format	Influenza A virus	None	None	None	None	CHEMBL2051	Neuraminidase	Influenza A virus (A/Puerto Rico/8/1934(H1N1))	SINGLE PROTEIN	CHEMBL1132253	1	Scientific Literature	J. Med. Chem.	1999	None
CHEMBL320496		0	283.33	0	-0.63	3l	CC(=O)N[C@@H]1[C@@H](N)CC(C(=O)O)=C[C@H]1NC(=O)C(C)C	IC50	'='	6400.0	nM	5.19			UO_0000065	18.33	0.35	5.82	4.27	False	CHEMBL748874	Inhibition of neuraminidase of influenza A	B	BAO_0000357	single protein format	Influenza A virus	None	None	None	None	CHEMBL2051	Neuraminidase	Influenza A virus (A/Puerto Rico/8/1934(H1N1))	SINGLE PROTEIN	CHEMBL1130686	1	Scientific Literature	Bioorg. Med. Chem. Lett.	1998	None
CHEMBL273341		0	342.44	0	0.32	20d	CCN(C(=O)N1C[C@@H](C(=O)O)[C@@H](N)[C@@H]1CNC(=O)C(C)C)C(C)C	Inhibition	'='	39.0	%				UO_0000187					False	CHEMBL752579	Inhibitory activity was determined against Neuraminidase A from influenza virus A/Tokyo/3/67 at 50 uM	B	BAO_0000357	single protein format	None	None	None	None	None	CHEMBL2051	Neuraminidase	Influenza A virus (A/Puerto Rico/8/1934(H1N1))	SINGLE PROTEIN	CHEMBL1134391	1	Scientific Literature	J. Med. Chem.	2001	None
CHEMBL73669		0	389.45	0	0.67	4p	CCCN(CCc1ccccc1)C(=O)[C@@H]1OC(C(=O)O)=C[C@H](N)[C@H]1NC(C)=O	IC50	'='	22.0	nM	7.66			UO_0000065	19.66	0.37	6.99	6.28	False	CHEMBL809165	Compound was tested for its inhibitory activity against A/Victoria/3/75 (N2) sialidases.	B	BAO_0000357	single protein format	Influenza A virus	None	None	None	None	CHEMBL2051	Neuraminidase	Influenza A virus (A/Puerto Rico/8/1934(H1N1))	SINGLE PROTEIN	CHEMBL1131488	1	Scientific Literature	J. Med. Chem.	1998	None
CHEMBL100991		0	313.31	0	-2.20	5e	CC(=O)N[C@@H]1[C@@H](NC(=N)N)C=C(C(=O)O)O[C@H]1C(=O)N(C)C	IC50	'='	25.0	nM	7.60			UO_0000065	24.26	0.47	9.80	4.82	False	CHEMBL807033	Inhibition of sialidase (Flu A, 5 nM)	B	BAO_0000357	single protein format	Influenza A virus	None	None	None	None	CHEMBL2051	Neuraminidase	Influenza A virus (A/Puerto Rico/8/1934(H1N1))	SINGLE PROTEIN	CHEMBL1131488	1	Scientific Literature	J. Med. Chem.	1998	None
CHEMBL101842		0	341.41	0	0.22	4n	CCCCN(CCC)C(=O)[C@@H]1OC(C(=O)O)=C[C@H](N)[C@H]1NC(C)=O	IC50	'='	0.005	ug.mL-1				UO_0000274					False	CHEMBL807036	Inhibitory activity against sialidase of influenza A virus by plaque reduction assay	B	BAO_0000357	single protein format	Influenza A virus	None	None	None	None	CHEMBL2051	Neuraminidase	Influenza A virus (A/Puerto Rico/8/1934(H1N1))	SINGLE PROTEIN	CHEMBL1131488	1	Scientific Literature	J. Med. Chem.	1998	None
CHEMBL222813	ZANAMIVIR	4	332.31	1	-3.58	1	CC(=O)N[C@@H]1[C@@H](NC(=N)N)C=C(C(=O)O)O[C@H]1[C@H](O)[C@H](O)CO	IC50	'='	1.0	nM	9.00			UO_0000065	27.08	0.53	12.58	4.54	False	CHEMBL809162	Compound was tested for its inhibitory activity against A/PR/8/34 (N1) sialidases.	B	BAO_0000357	single protein format	Influenza A virus	None	None	None	None	CHEMBL2051	Neuraminidase	Influenza A virus (A/Puerto Rico/8/1934(H1N1))	SINGLE PROTEIN	CHEMBL1131488	1	Scientific Literature	J. Med. Chem.	1998	None
CHEMBL101842		0	341.41	0	0.22	4o	CCCCN(CCC)C(=O)[C@@H]1OC(C(=O)O)=C[C@H](N)[C@H]1NC(C)=O	IC50	'='	4.0	nM	8.40			UO_0000065	24.60	0.48	8.18	6.89	True	CHEMBL802970	Inhibition of influenza A sialidase (neuraminidase)	B	BAO_0000357	single protein format	Influenza A virus (strain: A/PR/8/34)	None	None	None	None	CHEMBL2051	Neuraminidase	Influenza A virus (A/Puerto Rico/8/1934(H1N1))	SINGLE PROTEIN	CHEMBL1128946	1	Scientific Literature	Bioorg. Med. Chem. Lett.	1996	None
CHEMBL222813	ZANAMIVIR	4	332.31	1	-3.58	Zanamivir	CC(=O)N[C@@H]1[C@@H](NC(=N)N)C=C(C(=O)O)O[C@H]1[C@H](O)[C@H](O)CO	IC50	'='	0.012	ug.mL-1				UO_0000274					False	CHEMBL808320	Inhibitory concentration against influenza A virus sialidase A/PR/8/34	B	BAO_0000357	single protein format	Influenza A virus	None	None	None	None	CHEMBL2051	Neuraminidase	Influenza A virus (A/Puerto Rico/8/1934(H1N1))	SINGLE PROTEIN	CHEMBL1145737	1	Scientific Literature	Bioorg. Med. Chem. Lett.	2003	None
CHEMBL430869		0	411.54	0	2.17	4r	CCCCCCCCCN(CCC)C(=O)[C@@H]1OC(C(=O)O)=C[C@H](N)[C@H]1NC(C)=O	IC50	'='	23.0	nM	7.64			UO_0000065	18.56	0.36	5.47	6.26	False	CHEMBL808318	Compound was tested for its inhibitory activity against sialidase (influenza A virus by enzyme inhibition assay.).	B	BAO_0000357	single protein format	Influenza A virus	None	None	None	None	CHEMBL2051	Neuraminidase	Influenza A virus (A/Puerto Rico/8/1934(H1N1))	SINGLE PROTEIN	CHEMBL1131488	1	Scientific Literature	J. Med. Chem.	1998	None
CHEMBL307189		0	350.42	0	1.84	14	CCC(CC)Nc1cc(C(=O)O)ccc1N1C(=O)CCC1(CO)CO	IC50	'='	48.0	nM	7.32			UO_0000065	20.89	0.40	5.48	6.65	False	CHEMBL750941	In vitro inhibitory activity against H1N9 Influenza A Neuraminidase.	B	BAO_0000357	single protein format	Influenza A virus	None	None	None	None	CHEMBL2051	Neuraminidase	Influenza A virus (A/Puerto Rico/8/1934(H1N1))	SINGLE PROTEIN	CHEMBL1132253	1	Scientific Literature	J. Med. Chem.	1999	None
CHEMBL61018		0	515.40	1	-2.24	3k	CC(=O)N[C@@H]1[C@@H](NC(=N)N)C=C(C(=O)O)O[C@H]1[C@H](OCCN=[N+]=[N-])[C@H](O)CO.O=C(O)C(F)(F)F	Relative potency	'='	0.13										False	CHEMBL881270	Relative potency was determined	F	BAO_0000019	assay format	Influenza A virus	None	None	None	None	CHEMBL2051	Neuraminidase	Influenza A virus (A/Puerto Rico/8/1934(H1N1))	SINGLE PROTEIN	CHEMBL1135181	1	Scientific Literature	Bioorg. Med. Chem. Lett.	2002	None
CHEMBL295490		0	327.38	0	-0.17	4g	CCCN(CCC)C(=O)[C@@H]1OC(C(=O)O)=C[C@H](N)[C@H]1NC(C)=O	IC50	'='	20.0	nM	7.70			UO_0000065	23.52	0.46	7.87	6.31	False	CHEMBL809165	Compound was tested for its inhibitory activity against A/Victoria/3/75 (N2) sialidases.	B	BAO_0000357	single protein format	Influenza A virus	None	None	None	None	CHEMBL2051	Neuraminidase	Influenza A virus (A/Puerto Rico/8/1934(H1N1))	SINGLE PROTEIN	CHEMBL1131488	1	Scientific Literature	J. Med. Chem.	1998	None
CHEMBL98906		0	465.55	0	2.33	4aj	CCCN(CCc1ccc(-c2ccccc2)cc1)C(=O)[C@@H]1OC(C(=O)O)=C[C@H](N)[C@H]1NC(C)=O	IC50	'='	2.0	nM	8.70			UO_0000065	18.69	0.35	6.37	7.13	False	CHEMBL807035	Inhibition of influenza A virus sialidase activity	B	BAO_0000357	single protein format	Influenza A virus	None	None	None	None	CHEMBL2051	Neuraminidase	Influenza A virus (A/Puerto Rico/8/1934(H1N1))	SINGLE PROTEIN	CHEMBL1131488	1	Scientific Literature	J. Med. Chem.	1998	None
CHEMBL56658		0	571.55	1	-1.30	10c	CCCCCCCC(=O)N[C@H]([C@H](O)CO)[C@@H]1OC(C(=O)O)=C[C@H](N=C(N)N)[C@H]1NC(C)=O.O=C(O)C(F)(F)F	IC50	'='	0.048	ug.mL-1				UO_0000274					False	CHEMBL802980	Inhibition of sialidase activity	F	BAO_0000019	assay format	Influenza A virus (strain: A/PR/8/34)	None	None	None	None	CHEMBL2051	Neuraminidase	Influenza A virus (A/Puerto Rico/8/1934(H1N1))	SINGLE PROTEIN	CHEMBL1135180	1	Scientific Literature	Bioorg. Med. Chem. Lett.	2002	None
CHEMBL58538		0	385.47	0	-0.99	37A'(diastereomers)	CCCN(CCC)C(=O)C(NC(C)=O)[C@H]1C[C@](O)(C(=O)O)C[C@@H]1N=C(N)N	IC50	'='	4900.0	nM	5.31			UO_0000065	13.77	0.27	6.30	3.10	False	CHEMBL752577	In vitro inhibitory activity of compound against influenza neuraminidase A	B	BAO_0000357	single protein format	None	None	None	None	None	CHEMBL2051	Neuraminidase	Influenza A virus (A/Puerto Rico/8/1934(H1N1))	SINGLE PROTEIN	CHEMBL1149138	1	Scientific Literature	J. Med. Chem.	2004	None
CHEMBL354279		0	418.49	0	-0.18	4x	CC(=O)N[C@@H]1[C@@H](N)C=C(C(=O)O)O[C@H]1C(=O)N(CCc1ccccc1)CCN(C)C	IC50	'>'	300000.0	nM		Outside typical range		UO_0000065					False	CHEMBL807035	Inhibition of influenza A virus sialidase activity	B	BAO_0000357	single protein format	Influenza A virus	None	None	None	None	CHEMBL2051	Neuraminidase	Influenza A virus (A/Puerto Rico/8/1934(H1N1))	SINGLE PROTEIN	CHEMBL1131488	1	Scientific Literature	J. Med. Chem.	1998	None
CHEMBL331151		0	311.38	0	0.15	3m	CCC(CC)C(=O)N[C@@H]1C=C(C(=O)O)C[C@H](N)[C@H]1NC(C)=O	IC50	'='	4000.0	nM	5.40			UO_0000065	17.34	0.34	5.25	4.44	False	CHEMBL748874	Inhibition of neuraminidase of influenza A	B	BAO_0000357	single protein format	Influenza A virus	None	None	None	None	CHEMBL2051	Neuraminidase	Influenza A virus (A/Puerto Rico/8/1934(H1N1))	SINGLE PROTEIN	CHEMBL1130686	1	Scientific Literature	Bioorg. Med. Chem. Lett.	1998	None
CHEMBL317645		0	299.33	0	-0.95	4h	CCN(CC)C(=O)[C@@H]1OC(C(=O)O)=C[C@H](N)[C@H]1NC(C)=O	IC50	'='	3.0	nM	8.52			UO_0000065	28.47	0.55	9.47	6.99	True	CHEMBL802970	Inhibition of influenza A sialidase (neuraminidase)	B	BAO_0000357	single protein format	Influenza A virus (strain: A/PR/8/34)	None	None	None	None	CHEMBL2051	Neuraminidase	Influenza A virus (A/Puerto Rico/8/1934(H1N1))	SINGLE PROTEIN	CHEMBL1128946	1	Scientific Literature	Bioorg. Med. Chem. Lett.	1996	None
CHEMBL165651		0	403.48	0	0.91	4aa	CC(=O)N[C@@H]1[C@@H](N)C=C(C(=O)O)O[C@H]1C(=O)N(CCc1ccccc1)CC(C)C	IC50	'='	14.0	nM	7.85			UO_0000065	19.47	0.37	6.94	6.44	True	CHEMBL809166	Inhibition of influenza A virus sialidase activity	B	BAO_0000357	single protein format	Influenza A virus	None	None	None	None	CHEMBL2051	Neuraminidase	Influenza A virus (A/Puerto Rico/8/1934(H1N1))	SINGLE PROTEIN	CHEMBL1131488	1	Scientific Literature	J. Med. Chem.	1998	None
CHEMBL317645		0	299.33	0	-0.95	4j	CCN(CC)C(=O)[C@@H]1OC(C(=O)O)=C[C@H](N)[C@H]1NC(C)=O	IC50	'='	20.0	nM	7.70			UO_0000065	25.72	0.50	8.65	6.31	False	CHEMBL809165	Compound was tested for its inhibitory activity against A/Victoria/3/75 (N2) sialidases.	B	BAO_0000357	single protein format	Influenza A virus	None	None	None	None	CHEMBL2051	Neuraminidase	Influenza A virus (A/Puerto Rico/8/1934(H1N1))	SINGLE PROTEIN	CHEMBL1131488	1	Scientific Literature	J. Med. Chem.	1998	None
CHEMBL111857		0	255.32	0	-0.40	3i	CCCN[C@@H]1C=C(C(=O)O)C[C@H](N)[C@H]1NC(C)=O	IC50	'='	200.0	nM	6.70			UO_0000065	26.24	0.51	7.10	6.41	False	CHEMBL748874	Inhibition of neuraminidase of influenza A	B	BAO_0000357	single protein format	Influenza A virus	None	None	None	None	CHEMBL2051	Neuraminidase	Influenza A virus (A/Puerto Rico/8/1934(H1N1))	SINGLE PROTEIN	CHEMBL1130686	1	Scientific Literature	Bioorg. Med. Chem. Lett.	1998	None
CHEMBL163966		0	325.37	0	-0.41	4ar	CC(=O)N[C@@H]1[C@@H](N)C=C(C(=O)O)O[C@H]1C(=O)N1C(C)CCC1C	IC50	'='	0.05	ug.mL-1				UO_0000274					False	CHEMBL808317	Compound was tested for its inhibitory activity against sialidase (influenza A virus by plaque reduction assay).	B	BAO_0000357	single protein format	Influenza A virus	None	None	None	None	CHEMBL2051	Neuraminidase	Influenza A virus (A/Puerto Rico/8/1934(H1N1))	SINGLE PROTEIN	CHEMBL1131488	1	Scientific Literature	J. Med. Chem.	1998	None
CHEMBL56541		0	531.44	1	-3.63	3m	CC(=O)NCCO[C@H]([C@H](O)CO)[C@@H]1OC(C(=O)O)=C[C@H](N=C(N)N)[C@H]1NC(C)=O.O=C(O)C(F)(F)F	IC50	'='	0.0098	ug.mL-1				UO_0000274					False	CHEMBL802974	Inhibition of influenza A sialidase in vitro.	B	BAO_0000357	single protein format	None	None	None	None	None	CHEMBL2051	Neuraminidase	Influenza A virus (A/Puerto Rico/8/1934(H1N1))	SINGLE PROTEIN	CHEMBL1135181	1	Scientific Literature	Bioorg. Med. Chem. Lett.	2002	None
CHEMBL100677		0	271.27	0	-1.73	4e	CC(=O)N[C@@H]1[C@@H](N)C=C(C(=O)O)O[C@H]1C(=O)N(C)C	IC50	'='	2400.0	nM	5.62			UO_0000065	20.72	0.40	7.35	4.61	False	CHEMBL807033	Inhibition of sialidase (Flu A, 5 nM)	B	BAO_0000357	single protein format	Influenza A virus	None	None	None	None	CHEMBL2051	Neuraminidase	Influenza A virus (A/Puerto Rico/8/1934(H1N1))	SINGLE PROTEIN	CHEMBL1131488	1	Scientific Literature	J. Med. Chem.	1998	None
CHEMBL57832		0	466.32	1	-2.30	9e	CC(=O)N[C@@H]1[C@@H](NC(=N)N)C=C(C(=O)O)O[C@H]1C(F)(F)[C@H](O)CO.O=C(O)C(F)(F)F	IC50	'='	0.479	ug.mL-1				UO_0000274					False	CHEMBL802980	Inhibition of sialidase activity	F	BAO_0000019	assay format	Influenza A virus (strain: A/PR/8/34)	None	None	None	None	CHEMBL2051	Neuraminidase	Influenza A virus (A/Puerto Rico/8/1934(H1N1))	SINGLE PROTEIN	CHEMBL1135180	1	Scientific Literature	Bioorg. Med. Chem. Lett.	2002	None
CHEMBL167076		0	297.31	0	-1.19	4ap	CC(=O)N[C@@H]1[C@@H](N)C=C(C(=O)O)O[C@H]1C(=O)N1CCCC1	IC50	'='	2900.0	nM	5.54			UO_0000065	18.63	0.36	6.73	4.54	False	CHEMBL809166	Inhibition of influenza A virus sialidase activity	B	BAO_0000357	single protein format	Influenza A virus	None	None	None	None	CHEMBL2051	Neuraminidase	Influenza A virus (A/Puerto Rico/8/1934(H1N1))	SINGLE PROTEIN	CHEMBL1131488	1	Scientific Literature	J. Med. Chem.	1998	None
CHEMBL79524		0	270.33	0	0.27	42	CC(=O)N[C@@H]1[C@@H](N)CC(C(=O)O)=C[C@H]1OCC(C)C	IC50	'='	200.0	nM	6.70			UO_0000065	24.78	0.48	6.43	6.59	False	CHEMBL749504	Inhibitory activity against influenza A neuraminidase from influenza A/PR/8/34 (H1N1).	B	BAO_0000357	single protein format	Influenza A virus (strain: A/PR/8/34)	None	None	None	None	CHEMBL2051	Neuraminidase	Influenza A virus (A/Puerto Rico/8/1934(H1N1))	SINGLE PROTEIN	CHEMBL1131009	1	Scientific Literature	J. Med. Chem.	1998	None
CHEMBL57350		0	369.47	0	-0.21	14h	CC(=O)NC(C(=O)NC(C)CC(C)C)[C@H]1CC(C(=O)O)C[C@@H]1N=C(N)N	IC50	'='	8400.0	nM	5.08			UO_0000065	13.74	0.27	5.29	3.17	False	CHEMBL752577	In vitro inhibitory activity of compound against influenza neuraminidase A	B	BAO_0000357	single protein format	None	None	None	None	None	CHEMBL2051	Neuraminidase	Influenza A virus (A/Puerto Rico/8/1934(H1N1))	SINGLE PROTEIN	CHEMBL1149138	1	Scientific Literature	J. Med. Chem.	2004	None
CHEMBL51451		0	285.30	0	-1.29	4c	CCCNC(=O)[C@@H]1OC(C(=O)O)=C[C@H](N)[C@H]1NC(C)=O	IC50	'='	19000.0	nM	4.72			UO_0000065	16.55	0.32	6.01	3.61	True	CHEMBL802970	Inhibition of influenza A sialidase (neuraminidase)	B	BAO_0000357	single protein format	Influenza A virus (strain: A/PR/8/34)	None	None	None	None	CHEMBL2051	Neuraminidase	Influenza A virus (A/Puerto Rico/8/1934(H1N1))	SINGLE PROTEIN	CHEMBL1128946	1	Scientific Literature	Bioorg. Med. Chem. Lett.	1996	None
CHEMBL364315		0	916.98	3	-2.98	3	CC(=O)NC1[C@@H](N=C(N)N)C=C(C(=O)O)O[C@H]1[C@H](OC(=O)NCCCCCCCCCCCCNC(=O)O[C@H](C(O)CO)[C@@H]1OC(C(=O)O)=C[C@H](NC(=N)N)C1NC(C)=O)C(O)CO	IC50	'='	7.86	nM	8.11			UO_0000065	8.84	0.17	11.08	1.86	False	CHEMBL829471	Inhibitory concentration against neuraminidase of influenza A/Mem/Bel/71 (H3N1) virus starin; (n=5)	B	BAO_0000357	single protein format	Influenza A virus	None	None	None	None	CHEMBL2051	Neuraminidase	Influenza A virus (A/Puerto Rico/8/1934(H1N1))	SINGLE PROTEIN	CHEMBL1143586	1	Scientific Literature	J. Med. Chem.	2005	None
CHEMBL410671		0	1911.07	None	None	9d	CC(=O)N[C@@H]1[C@@H](NC(=N)N)C=C(C(=O)O)O[C@H]1[C@H](OCCCCCCCCCCNC(=O)CCC(N)C(=O)N[C@@H](CCC(N)=O)C(=O)N[C@@H](CCC(N)=O)C(=O)N[C@@H](CCC(N)=O)C(=O)CN[C@@H](CCC(N)=O)C(=O)N[C@@H](CCC(N)=O)C(=O)N[C@@H](CCC(N)=O)C(=O)N[C@@H](CCC(N)=O)C(=O)N[C@@H](CCC(N)=O)C(=O)N[C@@H](CCC(N)=O)C(=O)N[C@@H](CCC(N)=O)C(N)=O)[C@H](O)CO	Relative potency	'='	0.023										False	CHEMBL852407	Relative potency in sialidase inhibitory assay and plaque reduction assay	F	BAO_0000019	assay format	Influenza A virus	None	None	None	None	CHEMBL2051	Neuraminidase	Influenza A virus (A/Puerto Rico/8/1934(H1N1))	SINGLE PROTEIN	CHEMBL1135182	1	Scientific Literature	Bioorg. Med. Chem. Lett.	2002	None
CHEMBL436160		0	460.36	1	-2.92	3a	CO[C@H]([C@H](O)CO)[C@@H]1OC(C(=O)O)=C[C@H](N=C(N)N)[C@H]1NC(C)=O.O=C(O)C(F)(F)F	IC50	'='	0.0061	ug.mL-1				UO_0000274					False	CHEMBL802974	Inhibition of influenza A sialidase in vitro.	B	BAO_0000357	single protein format	None	None	None	None	None	CHEMBL2051	Neuraminidase	Influenza A virus (A/Puerto Rico/8/1934(H1N1))	SINGLE PROTEIN	CHEMBL1135181	1	Scientific Literature	Bioorg. Med. Chem. Lett.	2002	None
CHEMBL417455		0	326.40	0	-0.15	20c	C=CC(=O)NC[C@H]1[C@H](N)[C@H](C(=O)O)CN1C(=O)N(CC)C(C)C	IC50	'='	96000.0	nM	4.02			UO_0000065	12.31	0.24	4.17	3.46	False	CHEMBL752578	Inhibitory activity was determined against Neuraminidase A from influenza virus A/Tokyo/3/67	B	BAO_0000357	single protein format	None	None	None	None	None	CHEMBL2051	Neuraminidase	Influenza A virus (A/Puerto Rico/8/1934(H1N1))	SINGLE PROTEIN	CHEMBL1134391	1	Scientific Literature	J. Med. Chem.	2001	None
CHEMBL487417	VITEXIN	0	432.38	1	0.09	22	O=c1cc(-c2ccc(O)cc2)oc2c([C@@H]3O[C@H](CO)[C@@H](O)[C@H](O)[C@H]3O)c(O)cc(O)c12	IC50	'='	20.85	ug.mL-1				UO_0000274					False	CHEMBL1114806	Inhibition of Influenza A PR/8/34 H1N1 virus neuraminidase activity by MUN-ANA substrate based fluorimetric assay	B	BAO_0000357	single protein format	Influenza A virus (A/Puerto Rico/8/1934(H1N1))	None	None	None	None	CHEMBL2051	Neuraminidase	Influenza A virus (A/Puerto Rico/8/1934(H1N1))	SINGLE PROTEIN	CHEMBL1157844	1	Scientific Literature	Eur. J. Med. Chem.	2010	None
CHEMBL1095053		0	258.23	0	2.33	16	O=C1/C(=C2\C=CC(O)=CC2)Oc2cc(O)cc(O)c21	logIC50	'='	0.84										False	CHEMBL1114806	Inhibition of Influenza A PR/8/34 H1N1 virus neuraminidase activity by MUN-ANA substrate based fluorimetric assay	B	BAO_0000357	single protein format	Influenza A virus (A/Puerto Rico/8/1934(H1N1))	None	None	None	None	CHEMBL2051	Neuraminidase	Influenza A virus (A/Puerto Rico/8/1934(H1N1))	SINGLE PROTEIN	CHEMBL1157844	1	Scientific Literature	Eur. J. Med. Chem.	2010	None
CHEMBL291426	HINOKIFLAVONE	0	538.46	2	5.55	25	O=c1cc(-c2ccc(Oc3c(O)cc4oc(-c5ccc(O)cc5)cc(=O)c4c3O)cc2)oc2cc(O)cc(O)c12	logIC50	'='	1.621										False	CHEMBL1114806	Inhibition of Influenza A PR/8/34 H1N1 virus neuraminidase activity by MUN-ANA substrate based fluorimetric assay	B	BAO_0000357	single protein format	Influenza A virus (A/Puerto Rico/8/1934(H1N1))	None	None	None	None	CHEMBL2051	Neuraminidase	Influenza A virus (A/Puerto Rico/8/1934(H1N1))	SINGLE PROTEIN	CHEMBL1157844	1	Scientific Literature	Eur. J. Med. Chem.	2010	None
CHEMBL222813	ZANAMIVIR	4	332.31	1	-3.58	Zanamivir	CC(=O)N[C@@H]1[C@@H](NC(=N)N)C=C(C(=O)O)O[C@H]1[C@H](O)[C@H](O)CO	IC50	'='	0.000389	ug.mL-1				UO_0000274					False	CHEMBL1114806	Inhibition of Influenza A PR/8/34 H1N1 virus neuraminidase activity by MUN-ANA substrate based fluorimetric assay	B	BAO_0000357	single protein format	Influenza A virus (A/Puerto Rico/8/1934(H1N1))	None	None	None	None	CHEMBL2051	Neuraminidase	Influenza A virus (A/Puerto Rico/8/1934(H1N1))	SINGLE PROTEIN	CHEMBL1157844	1	Scientific Literature	Eur. J. Med. Chem.	2010	None
CHEMBL279344		0	259.31	0	-0.85	10h	CC(C)N(CCO)C(=O)N1C[C@H](N)[C@H](C(=O)O)C1	IC50	'='	21000.0	nM	4.68			UO_0000065	18.04	0.35	5.53	4.37	False	CHEMBL752730	Inhibitory activity was determined against Neuraminidase A from influenza virus A/Tokyo/3/67	B	BAO_0000357	single protein format	None	None	None	None	None	CHEMBL2051	Neuraminidase	Influenza A virus (A/Puerto Rico/8/1934(H1N1))	SINGLE PROTEIN	CHEMBL1134391	1	Scientific Literature	J. Med. Chem.	2001	None
CHEMBL57057		0	484.47	0	0.49	4c	CCCCCO[C@H](CC)[C@@H]1OC(C(=O)O)=C[C@H](N=C(N)N)[C@H]1NC(C)=O.O=C(O)C(F)(F)F	Relative potency	'='	1.3										False	CHEMBL881270	Relative potency was determined	F	BAO_0000019	assay format	Influenza A virus	None	None	None	None	CHEMBL2051	Neuraminidase	Influenza A virus (A/Puerto Rico/8/1934(H1N1))	SINGLE PROTEIN	CHEMBL1135181	1	Scientific Literature	Bioorg. Med. Chem. Lett.	2002	None
CHEMBL311273		0	298.38	0	1.05	22	CCC(CC)O[C@@H]1C=C(C(=O)O)[C@@H](C)[C@H](N)[C@H]1NC(C)=O	IC50	'='	1500.0	nM	5.82			UO_0000065	19.52	0.38	4.77	5.73	False	CHEMBL749504	Inhibitory activity against influenza A neuraminidase from influenza A/PR/8/34 (H1N1).	B	BAO_0000357	single protein format	Influenza A virus (strain: A/PR/8/34)	None	None	None	None	CHEMBL2051	Neuraminidase	Influenza A virus (A/Puerto Rico/8/1934(H1N1))	SINGLE PROTEIN	CHEMBL1131009	1	Scientific Literature	J. Med. Chem.	1998	None
CHEMBL310217		0	304.35	0	0.82	52	CC(=O)N[C@@H]1[C@@H](N)CC(C(=O)O)=C[C@H]1OCc1ccccc1	IC50	'='	620.0	nM	6.21			UO_0000065	20.40	0.39	5.39	6.11	False	CHEMBL749504	Inhibitory activity against influenza A neuraminidase from influenza A/PR/8/34 (H1N1).	B	BAO_0000357	single protein format	Influenza A virus (strain: A/PR/8/34)	None	None	None	None	CHEMBL2051	Neuraminidase	Influenza A virus (A/Puerto Rico/8/1934(H1N1))	SINGLE PROTEIN	CHEMBL1131009	1	Scientific Literature	J. Med. Chem.	1998	None
CHEMBL53049		0	310.27	0	0.57	5	CC(=O)N[C@@H]1[C@@H](N)CC(C(=O)O)=C[C@H]1OCCC(F)(F)F	IC50	'='	225.0	nM	6.65			UO_0000065	21.43	0.43	6.08	6.54	False	CHEMBL751101	Inhibition of neuraminidase of influenza A/PR/8/34(H1N1)	B	BAO_0000357	single protein format	Influenza A virus	None	None	None	None	CHEMBL2051	Neuraminidase	Influenza A virus (A/Puerto Rico/8/1934(H1N1))	SINGLE PROTEIN	CHEMBL1130481	1	Scientific Literature	Bioorg. Med. Chem. Lett.	1997	None
CHEMBL52862		0	292.36	0	-0.56	14	CCCO[C@@H]1C=C(C(=O)O)C[C@H](N)[C@H]1NS(C)(=O)=O	IC50	'='	25000.0	nM	4.60			UO_0000065	15.74	0.33	5.16	3.88	False	CHEMBL751101	Inhibition of neuraminidase of influenza A/PR/8/34(H1N1)	B	BAO_0000357	single protein format	Influenza A virus	None	None	None	None	CHEMBL2051	Neuraminidase	Influenza A virus (A/Puerto Rico/8/1934(H1N1))	SINGLE PROTEIN	CHEMBL1130481	1	Scientific Literature	Bioorg. Med. Chem. Lett.	1997	None
CHEMBL161713		0	326.35	0	-0.72	21	CC(=O)N[C@@H]1[C@@H](NC(=N)N)C=C(C(=O)O)O[C@H]1[C@H]1CCCCO1	IC50	'='	0.24	ug.mL-1				UO_0000274					False	CHEMBL808320	Inhibitory concentration against influenza A virus sialidase A/PR/8/34	B	BAO_0000357	single protein format	Influenza A virus	None	None	None	None	CHEMBL2051	Neuraminidase	Influenza A virus (A/Puerto Rico/8/1934(H1N1))	SINGLE PROTEIN	CHEMBL1145737	1	Scientific Literature	Bioorg. Med. Chem. Lett.	2003	None
CHEMBL57020		0	489.40	1	-3.59	3l	CC(=O)N[C@@H]1[C@@H](NC(=N)N)C=C(C(=O)O)O[C@H]1[C@H](OCCN)[C@H](O)CO.O=C(O)C(F)(F)F	Relative potency	'='	0.63										False	CHEMBL881270	Relative potency was determined	F	BAO_0000019	assay format	Influenza A virus	None	None	None	None	CHEMBL2051	Neuraminidase	Influenza A virus (A/Puerto Rico/8/1934(H1N1))	SINGLE PROTEIN	CHEMBL1135181	1	Scientific Literature	Bioorg. Med. Chem. Lett.	2002	None
CHEMBL222813	ZANAMIVIR	4	332.31	1	-3.58	1	CC(=O)N[C@@H]1[C@@H](NC(=N)N)C=C(C(=O)O)O[C@H]1[C@H](O)[C@H](O)CO	IC50	'='	10.0	nM	8.00			UO_0000065	24.07	0.48	11.58	4.04	False	CHEMBL809165	Compound was tested for its inhibitory activity against A/Victoria/3/75 (N2) sialidases.	B	BAO_0000357	single protein format	Influenza A virus	None	None	None	None	CHEMBL2051	Neuraminidase	Influenza A virus (A/Puerto Rico/8/1934(H1N1))	SINGLE PROTEIN	CHEMBL1131488	1	Scientific Literature	J. Med. Chem.	1998	None
CHEMBL23009		0	281.36	0	0.09	4c	CC(=O)N[C@@H]1[C@@H](N)CC(C(=O)O)=C[C@H]1N1CCCCC1	IC50	'='	25.0	nM	7.60			UO_0000065					False	CHEMBL748876	Inhibition of neuraminidase in Influenza A	F	BAO_0000019	assay format	None	None	None	None	None	CHEMBL2051	Neuraminidase	Influenza A virus (A/Puerto Rico/8/1934(H1N1))	SINGLE PROTEIN	CHEMBL1132909	1	Scientific Literature	Bioorg. Med. Chem. Lett.	2000	None
CHEMBL233929	GALUTEOLIN	0	448.38	2	-0.24	4, Galuteolin	O=c1cc(-c2ccc(O)c(O)c2)oc2cc(O[C@@H]3O[C@H](CO)[C@@H](O)[C@H](O)[C@H]3O)cc(O)c12	logIC50	'='	1.328										False	CHEMBL1114806	Inhibition of Influenza A PR/8/34 H1N1 virus neuraminidase activity by MUN-ANA substrate based fluorimetric assay	B	BAO_0000357	single protein format	Influenza A virus (A/Puerto Rico/8/1934(H1N1))	None	None	None	None	CHEMBL2051	Neuraminidase	Influenza A virus (A/Puerto Rico/8/1934(H1N1))	SINGLE PROTEIN	CHEMBL1157844	1	Scientific Literature	Eur. J. Med. Chem.	2010	None
CHEMBL117	CHRYSIN	0	254.24	0	2.87	23	O=c1cc(-c2ccccc2)oc2cc(O)cc(O)c12	logIC50	'='	1.065										False	CHEMBL1114806	Inhibition of Influenza A PR/8/34 H1N1 virus neuraminidase activity by MUN-ANA substrate based fluorimetric assay	B	BAO_0000357	single protein format	Influenza A virus (A/Puerto Rico/8/1934(H1N1))	None	None	None	None	CHEMBL2051	Neuraminidase	Influenza A virus (A/Puerto Rico/8/1934(H1N1))	SINGLE PROTEIN	CHEMBL1157844	1	Scientific Literature	Eur. J. Med. Chem.	2010	None
CHEMBL233929	GALUTEOLIN	0	448.38	2	-0.24	4, Galuteolin	O=c1cc(-c2ccc(O)c(O)c2)oc2cc(O[C@@H]3O[C@H](CO)[C@@H](O)[C@H](O)[C@H]3O)cc(O)c12	IC50	'='	21.25	ug.mL-1				UO_0000274					False	CHEMBL1114806	Inhibition of Influenza A PR/8/34 H1N1 virus neuraminidase activity by MUN-ANA substrate based fluorimetric assay	B	BAO_0000357	single protein format	Influenza A virus (A/Puerto Rico/8/1934(H1N1))	None	None	None	None	CHEMBL2051	Neuraminidase	Influenza A virus (A/Puerto Rico/8/1934(H1N1))	SINGLE PROTEIN	CHEMBL1157844	1	Scientific Literature	Eur. J. Med. Chem.	2010	None
CHEMBL291426	HINOKIFLAVONE	0	538.46	2	5.55	25	O=c1cc(-c2ccc(Oc3c(O)cc4oc(-c5ccc(O)cc5)cc(=O)c4c3O)cc2)oc2cc(O)cc(O)c12	IC50	'='	41.8	ug.mL-1				UO_0000274					False	CHEMBL1114806	Inhibition of Influenza A PR/8/34 H1N1 virus neuraminidase activity by MUN-ANA substrate based fluorimetric assay	B	BAO_0000357	single protein format	Influenza A virus (A/Puerto Rico/8/1934(H1N1))	None	None	None	None	CHEMBL2051	Neuraminidase	Influenza A virus (A/Puerto Rico/8/1934(H1N1))	SINGLE PROTEIN	CHEMBL1157844	1	Scientific Literature	Eur. J. Med. Chem.	2010	None
CHEMBL8145	DAIDZEIN	2	254.24	0	2.87	SID11114077	O=c1c(-c2ccc(O)cc2)coc2cc(O)ccc12	logIC50	'='	0.975										False	CHEMBL1114806	Inhibition of Influenza A PR/8/34 H1N1 virus neuraminidase activity by MUN-ANA substrate based fluorimetric assay	B	BAO_0000357	single protein format	Influenza A virus (A/Puerto Rico/8/1934(H1N1))	None	None	None	None	CHEMBL2051	Neuraminidase	Influenza A virus (A/Puerto Rico/8/1934(H1N1))	SINGLE PROTEIN	CHEMBL1157844	1	Scientific Literature	Eur. J. Med. Chem.	2010	None
CHEMBL298834		0	445.35	1	-3.61	9h	CC(=O)N[C@@H]1[C@@H](NC(=N)N)C=C(C(=O)O)O[C@H]1[C@H](N)[C@H](O)CO.O=C(O)C(F)(F)F	Relative potency	'='	5.7										False	CHEMBL852406	Relative potency against plaque formation and sialidase activity	F	BAO_0000019	assay format	Influenza A virus (strain: A/PR/8/34)	None	None	None	None	CHEMBL2051	Neuraminidase	Influenza A virus (A/Puerto Rico/8/1934(H1N1))	SINGLE PROTEIN	CHEMBL1135180	1	Scientific Literature	Bioorg. Med. Chem. Lett.	2002	None
CHEMBL57127		0	501.42	1	-3.25	10b	CCC(=O)N[C@H]([C@H](O)CO)[C@@H]1OC(C(=O)O)=C[C@H](N=C(N)N)[C@H]1NC(C)=O.O=C(O)C(F)(F)F	IC50	'='	0.01	ug.mL-1				UO_0000274					False	CHEMBL802980	Inhibition of sialidase activity	F	BAO_0000019	assay format	Influenza A virus (strain: A/PR/8/34)	None	None	None	None	CHEMBL2051	Neuraminidase	Influenza A virus (A/Puerto Rico/8/1934(H1N1))	SINGLE PROTEIN	CHEMBL1135180	1	Scientific Literature	Bioorg. Med. Chem. Lett.	2002	None
CHEMBL294169		0	381.48	0	0.04	16f	CCC1CCCCN1C(=O)C(NC(C)=O)[C@H]1CC(C(=O)O)C[C@@H]1N=C(N)N	IC50	'='	180.0	nM	6.75			UO_0000065	17.68	0.34	6.70	4.46	False	CHEMBL752577	In vitro inhibitory activity of compound against influenza neuraminidase A	B	BAO_0000357	single protein format	None	None	None	None	None	CHEMBL2051	Neuraminidase	Influenza A virus (A/Puerto Rico/8/1934(H1N1))	SINGLE PROTEIN	CHEMBL1149138	1	Scientific Literature	J. Med. Chem.	2004	None
CHEMBL348207		0	334.33	1	-4.35	15	CC(=O)N[C@@H]1[C@@H](NC(=N)N)C=C(C(O)O)O[C@H]1C(O)[C@H](O)CO	Ki	'='	1.0	nM	9.00			UO_0000065	26.92	0.53	13.35	4.47	False	CHEMBL749506	Neuraminidase binding affinity in Influenza A	B	BAO_0000357	single protein format	Influenza A virus	None	None	None	None	CHEMBL2051	Neuraminidase	Influenza A virus (A/Puerto Rico/8/1934(H1N1))	SINGLE PROTEIN	CHEMBL1132693	1	Scientific Literature	J. Med. Chem.	1999	None
CHEMBL73669		0	389.45	0	0.67	4p	CCCN(CCc1ccccc1)C(=O)[C@@H]1OC(C(=O)O)=C[C@H](N)[C@H]1NC(C)=O	IC50	'='	2.0	nM	8.70			UO_0000065	22.34	0.42	8.03	7.13	False	CHEMBL807035	Inhibition of influenza A virus sialidase activity	B	BAO_0000357	single protein format	Influenza A virus	None	None	None	None	CHEMBL2051	Neuraminidase	Influenza A virus (A/Puerto Rico/8/1934(H1N1))	SINGLE PROTEIN	CHEMBL1131488	1	Scientific Literature	J. Med. Chem.	1998	None
CHEMBL301233		0	395.50	0	0.43	16g	CCCC1CCCCN1C(=O)C(NC(C)=O)[C@H]1CC(C(=O)O)C[C@@H]1N=C(N)N	IC50	'='	150.0	nM	6.82			UO_0000065	17.25	0.33	6.39	4.52	False	CHEMBL752577	In vitro inhibitory activity of compound against influenza neuraminidase A	B	BAO_0000357	single protein format	None	None	None	None	None	CHEMBL2051	Neuraminidase	Influenza A virus (A/Puerto Rico/8/1934(H1N1))	SINGLE PROTEIN	CHEMBL1149138	1	Scientific Literature	J. Med. Chem.	2004	None
CHEMBL167805		0	405.45	0	0.37	4ag	CCCN(CCc1ccc(O)cc1)C(=O)[C@@H]1OC(C(=O)O)=C[C@H](N)[C@H]1NC(C)=O	IC50	'='	9.0	nM	8.05			UO_0000065	19.84	0.38	7.68	5.66	False	CHEMBL807035	Inhibition of influenza A virus sialidase activity	B	BAO_0000357	single protein format	Influenza A virus	None	None	None	None	CHEMBL2051	Neuraminidase	Influenza A virus (A/Puerto Rico/8/1934(H1N1))	SINGLE PROTEIN	CHEMBL1131488	1	Scientific Literature	J. Med. Chem.	1998	None
CHEMBL50254		0	299.33	0	-0.95	4f	CCCN(C)C(=O)[C@@H]1OC(C(=O)O)=C[C@H](N)[C@H]1NC(C)=O	IC50	'='	180.0	nM	6.75			UO_0000065	22.53	0.44	7.69	5.53	False	CHEMBL809161	Compound was tested for its inhibitory activity against A/Aichi/2/68 (N2) sialidases.	B	BAO_0000357	single protein format	Influenza A virus	None	None	None	None	CHEMBL2051	Neuraminidase	Influenza A virus (A/Puerto Rico/8/1934(H1N1))	SINGLE PROTEIN	CHEMBL1131488	1	Scientific Literature	J. Med. Chem.	1998	None
CHEMBL352318		0	465.55	0	2.33	4ao	CCCN(CCc1cccc(-c2ccccc2)c1)C(=O)[C@@H]1OC(C(=O)O)=C[C@H](N)[C@H]1NC(C)=O	IC50	'='	2.0	nM	8.70			UO_0000065	18.69	0.35	6.37	7.13	False	CHEMBL809166	Inhibition of influenza A virus sialidase activity	B	BAO_0000357	single protein format	Influenza A virus	None	None	None	None	CHEMBL2051	Neuraminidase	Influenza A virus (A/Puerto Rico/8/1934(H1N1))	SINGLE PROTEIN	CHEMBL1131488	1	Scientific Literature	J. Med. Chem.	1998	None
CHEMBL222813	ZANAMIVIR	4	332.31	1	-3.58	zanamivir	CC(=O)N[C@@H]1[C@@H](NC(=N)N)C=C(C(=O)O)O[C@H]1[C@H](O)[C@H](O)CO	IC50	'='	2.0	nM	8.70			UO_0000065	26.18	0.52	12.28	4.39	True	CHEMBL752575	Inhibitory activity against influenza A neuraminidase	B	BAO_0000357	single protein format	Influenza A virus	None	None	None	None	CHEMBL2051	Neuraminidase	Influenza A virus (A/Puerto Rico/8/1934(H1N1))	SINGLE PROTEIN	CHEMBL1134303	1	Scientific Literature	J. Med. Chem.	2001	None
CHEMBL433269		0	369.42	0	-0.64	3a	CCCN(CCC)C(=O)[C@@H]1OC(C(=O)O)=C[C@H](NC(=N)N)[C@H]1NC(C)=O	IC50	'='	2.0	nM	8.70			UO_0000065	23.55	0.46	9.34	5.51	True	CHEMBL802972	Inhibition of influenza sialidase was determined by measuring the ability to inhibit the hydrolysis of MUN by A/Aichi virus grown in hen eggs	B	BAO_0000357	single protein format	Influenza A virus	None	None	None	None	CHEMBL2051	Neuraminidase	Influenza A virus (A/Puerto Rico/8/1934(H1N1))	SINGLE PROTEIN	CHEMBL1159157	1	Scientific Literature	Bioorg. Med. Chem. Lett.	1996	None
CHEMBL57348		0	301.43	0	2.46	15mA'(diastereomers)	CC(=O)NC(C(=O)O)[C@@H]1CCC(=C2SCCCS2)C1	IC50	'='	43.0	nM	7.37			UO_0000065	24.44	0.53	4.91	11.09	False	CHEMBL752577	In vitro inhibitory activity of compound against influenza neuraminidase A	B	BAO_0000357	single protein format	None	None	None	None	None	CHEMBL2051	Neuraminidase	Influenza A virus (A/Puerto Rico/8/1934(H1N1))	SINGLE PROTEIN	CHEMBL1149138	1	Scientific Literature	J. Med. Chem.	2004	None
CHEMBL301478		0	355.44	0	-0.50	15d	CCCCN(C)C(=O)C(NC(C)=O)[C@H]1CC(C(=O)O)C[C@@H]1N=C(N)N	IC50	'='	2400.0	nM	5.62			UO_0000065	15.81	0.31	6.12	3.72	False	CHEMBL752577	In vitro inhibitory activity of compound against influenza neuraminidase A	B	BAO_0000357	single protein format	None	None	None	None	None	CHEMBL2051	Neuraminidase	Influenza A virus (A/Puerto Rico/8/1934(H1N1))	SINGLE PROTEIN	CHEMBL1149138	1	Scientific Literature	J. Med. Chem.	2004	None
CHEMBL60856		0	313.36	0	-1.62	14a	CCNC(=O)C(NC(C)=O)[C@H]1CC(C(=O)O)C[C@@H]1N=C(N)N	IC50	'='	330.0	nM	6.48			UO_0000065	20.68	0.40	8.10	4.05	False	CHEMBL752577	In vitro inhibitory activity of compound against influenza neuraminidase A	B	BAO_0000357	single protein format	None	None	None	None	None	CHEMBL2051	Neuraminidase	Influenza A virus (A/Puerto Rico/8/1934(H1N1))	SINGLE PROTEIN	CHEMBL1149138	1	Scientific Literature	J. Med. Chem.	2004	None
CHEMBL167936		0	479.58	0	2.26	4am	CCCN(CCc1ccc(Cc2ccccc2)cc1)C(=O)[C@@H]1OC(C(=O)O)=C[C@H](N)[C@H]1NC(C)=O	IC50	'='	270.0	nM	6.57			UO_0000065	13.70	0.26	4.31	5.39	False	CHEMBL809166	Inhibition of influenza A virus sialidase activity	B	BAO_0000357	single protein format	Influenza A virus	None	None	None	None	CHEMBL2051	Neuraminidase	Influenza A virus (A/Puerto Rico/8/1934(H1N1))	SINGLE PROTEIN	CHEMBL1131488	1	Scientific Literature	J. Med. Chem.	1998	None
CHEMBL295490		0	327.38	0	-0.17	3a	CCCN(CCC)C(=O)[C@@H]1OC(C(=O)O)=C[C@H](N)[C@H]1NC(C)=O	IC50	'='	12.0	nM	7.92			UO_0000065	24.19	0.47	8.09	6.49	False	CHEMBL802973	Inhibitory activity against influenza A sialidase (Aichi)	B	BAO_0000357	single protein format	Influenza A virus (strain: A/PR/8/34)	None	None	None	None	CHEMBL2051	Neuraminidase	Influenza A virus (A/Puerto Rico/8/1934(H1N1))	SINGLE PROTEIN	CHEMBL1134218	1	Scientific Literature	Bioorg. Med. Chem. Lett.	2001	None
CHEMBL2114178		0	312.37	0	-0.06	62	CC[C@@H](C)O[C@@H]1C=C(C(=O)O)C[C@H](NC(=N)N)[C@H]1NC(C)=O	IC50	'='	0.5	nM	9.30			UO_0000065	29.78	0.58	9.36	6.76	False	CHEMBL749504	Inhibitory activity against influenza A neuraminidase from influenza A/PR/8/34 (H1N1).	B	BAO_0000357	single protein format	Influenza A virus (strain: A/PR/8/34)	None	None	None	None	CHEMBL2051	Neuraminidase	Influenza A virus (A/Puerto Rico/8/1934(H1N1))	SINGLE PROTEIN	CHEMBL1131009	1	Scientific Literature	J. Med. Chem.	1998	None
CHEMBL312047		0	228.25	0	-0.75	32	CO[C@@H]1C=C(C(=O)O)C[C@H](N)[C@H]1NC(C)=O	IC50	'='	3700.0	nM	5.43			UO_0000065	23.80	0.46	6.18	5.34	False	CHEMBL749504	Inhibitory activity against influenza A neuraminidase from influenza A/PR/8/34 (H1N1).	B	BAO_0000357	single protein format	Influenza A virus (strain: A/PR/8/34)	None	None	None	None	CHEMBL2051	Neuraminidase	Influenza A virus (A/Puerto Rico/8/1934(H1N1))	SINGLE PROTEIN	CHEMBL1131009	1	Scientific Literature	J. Med. Chem.	1998	None
CHEMBL79908		0	270.33	0	0.42	35	CCCCO[C@@H]1C=C(C(=O)O)C[C@H](N)[C@H]1NC(C)=O	IC50	'='	300.0	nM	6.52			UO_0000065	24.13	0.47	6.10	6.42	False	CHEMBL749504	Inhibitory activity against influenza A neuraminidase from influenza A/PR/8/34 (H1N1).	B	BAO_0000357	single protein format	Influenza A virus (strain: A/PR/8/34)	None	None	None	None	CHEMBL2051	Neuraminidase	Influenza A virus (A/Puerto Rico/8/1934(H1N1))	SINGLE PROTEIN	CHEMBL1131009	1	Scientific Literature	J. Med. Chem.	1998	None
CHEMBL164	MYRICETIN	0	318.24	1	1.69	9	O=c1c(O)c(-c2cc(O)c(O)c(O)c2)oc2cc(O)cc(O)c12	logIC50	'='	1.42										False	CHEMBL1114806	Inhibition of Influenza A PR/8/34 H1N1 virus neuraminidase activity by MUN-ANA substrate based fluorimetric assay	B	BAO_0000357	single protein format	Influenza A virus (A/Puerto Rico/8/1934(H1N1))	None	None	None	None	CHEMBL2051	Neuraminidase	Influenza A virus (A/Puerto Rico/8/1934(H1N1))	SINGLE PROTEIN	CHEMBL1157844	1	Scientific Literature	Eur. J. Med. Chem.	2010	None
CHEMBL57651		0	490.39	1	-3.56	3j	CC(=O)N[C@@H]1[C@@H](NC(=N)N)C=C(C(=O)O)O[C@H]1[C@H](OCCO)[C@H](O)CO.O=C(O)C(F)(F)F	Relative potency	'='	1.4										False	CHEMBL881270	Relative potency was determined	F	BAO_0000019	assay format	Influenza A virus	None	None	None	None	CHEMBL2051	Neuraminidase	Influenza A virus (A/Puerto Rico/8/1934(H1N1))	SINGLE PROTEIN	CHEMBL1135181	1	Scientific Literature	Bioorg. Med. Chem. Lett.	2002	None
CHEMBL56700		0	403.48	0	0.29	15j	CCN(Cc1ccccc1)C(=O)C(NC(C)=O)[C@H]1CC(C(=O)O)C[C@@H]1N=C(N)N	IC50	'='	670.0	nM	6.17			UO_0000065	15.30	0.29	5.88	4.09	False	CHEMBL752577	In vitro inhibitory activity of compound against influenza neuraminidase A	B	BAO_0000357	single protein format	None	None	None	None	None	CHEMBL2051	Neuraminidase	Influenza A virus (A/Puerto Rico/8/1934(H1N1))	SINGLE PROTEIN	CHEMBL1149138	1	Scientific Literature	J. Med. Chem.	2004	None
CHEMBL52270		0	290.27	1	-3.10	4	CC(=O)N[C@@H]1[C@@H](N)C=C(C(=O)O)O[C@H]1[C@H](O)[C@H](O)CO	IC50	'='	320.0	nM	6.50			UO_0000065	22.38	0.44	9.59	4.00	False	CHEMBL809160	Compound was tested for inhibitory concentration against Influenza sialidase type A	B	BAO_0000357	single protein format	Influenza A virus	None	None	None	None	CHEMBL2051	Neuraminidase	Influenza A virus (A/Puerto Rico/8/1934(H1N1))	SINGLE PROTEIN	CHEMBL1131489	1	Scientific Literature	J. Med. Chem.	1998	None
CHEMBL165651		0	403.48	0	0.91	5e	CC(=O)N[C@@H]1[C@@H](N)C=C(C(=O)O)O[C@H]1C(=O)N(CCc1ccccc1)CC(C)C	IC50	'='	14.0	nM	7.85			UO_0000065	19.47	0.37	6.94	6.44	False	CHEMBL802971	Compound was tested for inhibitory concentration against Influenza sialidase type A	B	BAO_0000357	single protein format	Influenza A virus	None	None	None	None	CHEMBL2051	Neuraminidase	Influenza A virus (A/Puerto Rico/8/1934(H1N1))	SINGLE PROTEIN	CHEMBL1131489	1	Scientific Literature	J. Med. Chem.	1998	None
CHEMBL436250		0	325.37	0	-0.41	4as	CC(=O)N[C@@H]1[C@@H](N)C=C(C(=O)O)O[C@@H]1C(=O)N1C(C)CCC1C	IC50	'='	110.0	nM	6.96			UO_0000065	21.39	0.41	7.37	5.71	False	CHEMBL809166	Inhibition of influenza A virus sialidase activity	B	BAO_0000357	single protein format	Influenza A virus	None	None	None	None	CHEMBL2051	Neuraminidase	Influenza A virus (A/Puerto Rico/8/1934(H1N1))	SINGLE PROTEIN	CHEMBL1131488	1	Scientific Literature	J. Med. Chem.	1998	None
CHEMBL164003		0	416.44	0	0.57	4y	CC(=O)N[C@@H]1[C@@H](N)C=C(C(=O)O)O[C@H]1C(=O)N(CCN=[N+]=[N-])CCc1ccccc1	IC50	'='	9.0	nM	8.05			UO_0000065	19.32	0.37	7.48	4.71	False	CHEMBL808318	Compound was tested for its inhibitory activity against sialidase (influenza A virus by enzyme inhibition assay.).	B	BAO_0000357	single protein format	Influenza A virus	None	None	None	None	CHEMBL2051	Neuraminidase	Influenza A virus (A/Puerto Rico/8/1934(H1N1))	SINGLE PROTEIN	CHEMBL1131488	1	Scientific Literature	J. Med. Chem.	1998	None
CHEMBL428172		0	273.33	0	-0.46	10i	CC(C)N(CCCO)C(=O)N1C[C@H](N)[C@H](C(=O)O)C1	IC50	'='	2100.0	nM	5.68			UO_0000065	20.77	0.41	6.14	5.30	False	CHEMBL752730	Inhibitory activity was determined against Neuraminidase A from influenza virus A/Tokyo/3/67	B	BAO_0000357	single protein format	None	None	None	None	None	CHEMBL2051	Neuraminidase	Influenza A virus (A/Puerto Rico/8/1934(H1N1))	SINGLE PROTEIN	CHEMBL1134391	1	Scientific Literature	J. Med. Chem.	2001	None
CHEMBL264282		0	683.77	2	1.82	10d	CCCCCCCCCCCCCCCC(=O)N[C@H]([C@H](O)CO)[C@@H]1OC(C(=O)O)=C[C@H](N=C(N)N)[C@H]1NC(C)=O.O=C(O)C(F)(F)F	Relative potency	'='	5.1										False	CHEMBL852406	Relative potency against plaque formation and sialidase activity	F	BAO_0000019	assay format	Influenza A virus (strain: A/PR/8/34)	None	None	None	None	CHEMBL2051	Neuraminidase	Influenza A virus (A/Puerto Rico/8/1934(H1N1))	SINGLE PROTEIN	CHEMBL1135180	1	Scientific Literature	Bioorg. Med. Chem. Lett.	2002	None
CHEMBL264282		0	683.77	2	1.82	10d	CCCCCCCCCCCCCCCC(=O)N[C@H]([C@H](O)CO)[C@@H]1OC(C(=O)O)=C[C@H](N=C(N)N)[C@H]1NC(C)=O.O=C(O)C(F)(F)F	Relative potency	'='	16.0										False	CHEMBL852406	Relative potency against plaque formation and sialidase activity	F	BAO_0000019	assay format	Influenza A virus (strain: A/PR/8/34)	None	None	None	None	CHEMBL2051	Neuraminidase	Influenza A virus (A/Puerto Rico/8/1934(H1N1))	SINGLE PROTEIN	CHEMBL1135180	1	Scientific Literature	Bioorg. Med. Chem. Lett.	2002	None
CHEMBL164003		0	416.44	0	0.57	4y	CC(=O)N[C@@H]1[C@@H](N)C=C(C(=O)O)O[C@H]1C(=O)N(CCN=[N+]=[N-])CCc1ccccc1	IC50	'='	0.001	ug.mL-1				UO_0000274					False	CHEMBL808319	Compound was tested for its inhibitory activity against sialidase (influenza A virus by plaque reduction assay).	B	BAO_0000357	single protein format	Influenza A virus	None	None	None	None	CHEMBL2051	Neuraminidase	Influenza A virus (A/Puerto Rico/8/1934(H1N1))	SINGLE PROTEIN	CHEMBL1131488	1	Scientific Literature	J. Med. Chem.	1998	None
CHEMBL293938		0	448.33	1	-2.60	9a	CC(=O)N[C@@H]1[C@@H](NC(=N)N)C=C(C(=O)O)O[C@H]1[C@H](F)[C@H](O)CO.O=C(O)C(F)(F)F	Relative potency	'='	0.44										False	CHEMBL852406	Relative potency against plaque formation and sialidase activity	F	BAO_0000019	assay format	Influenza A virus (strain: A/PR/8/34)	None	None	None	None	CHEMBL2051	Neuraminidase	Influenza A virus (A/Puerto Rico/8/1934(H1N1))	SINGLE PROTEIN	CHEMBL1135180	1	Scientific Literature	Bioorg. Med. Chem. Lett.	2002	None
CHEMBL317571		0	375.43	0	0.28	4j	CCN(CCc1ccccc1)C(=O)[C@@H]1OC(C(=O)O)=C[C@H](N)[C@H]1NC(C)=O	IC50	'='	5.0	nM	8.30			UO_0000065	22.11	0.42	8.02	6.81	True	CHEMBL802970	Inhibition of influenza A sialidase (neuraminidase)	B	BAO_0000357	single protein format	Influenza A virus (strain: A/PR/8/34)	None	None	None	None	CHEMBL2051	Neuraminidase	Influenza A virus (A/Puerto Rico/8/1934(H1N1))	SINGLE PROTEIN	CHEMBL1128946	1	Scientific Literature	Bioorg. Med. Chem. Lett.	1996	None
CHEMBL56314		0	293.29	1	-0.85	6	CC(=O)Nc1c(N=C(N)N)cc(C(=O)O)cc1N=C(N)N	IC50	'='	250000.0	nM		Outside typical range		UO_0000065					False	CHEMBL748889	In vitro inhibitory effect on N9 Influenza A neuraminidase	B	BAO_0000357	single protein format	Influenza A virus	None	None	None	None	CHEMBL2051	Neuraminidase	Influenza A virus (A/Puerto Rico/8/1934(H1N1))	SINGLE PROTEIN	CHEMBL1132662	1	Scientific Literature	Bioorg. Med. Chem. Lett.	1999	None
CHEMBL112184		0	283.37	0	0.33	3f	CCCN(CC)[C@@H]1C=C(C(=O)O)C[C@H](N)[C@H]1NC(C)=O	IC50	'='	90.0	nM	7.05			UO_0000065	24.86	0.48	6.72	7.37	False	CHEMBL748874	Inhibition of neuraminidase of influenza A	B	BAO_0000357	single protein format	Influenza A virus	None	None	None	None	CHEMBL2051	Neuraminidase	Influenza A virus (A/Puerto Rico/8/1934(H1N1))	SINGLE PROTEIN	CHEMBL1130686	1	Scientific Literature	Bioorg. Med. Chem. Lett.	1998	None
CHEMBL56107		0	487.39	1	-3.64	10a	CC(=O)N[C@H]([C@H](O)CO)[C@@H]1OC(C(=O)O)=C[C@H](N=C(N)N)[C@H]1NC(C)=O.O=C(O)C(F)(F)F	IC50	'='	0.0181	ug.mL-1				UO_0000274					False	CHEMBL802980	Inhibition of sialidase activity	F	BAO_0000019	assay format	Influenza A virus (strain: A/PR/8/34)	None	None	None	None	CHEMBL2051	Neuraminidase	Influenza A virus (A/Puerto Rico/8/1934(H1N1))	SINGLE PROTEIN	CHEMBL1135180	1	Scientific Literature	Bioorg. Med. Chem. Lett.	2002	None
CHEMBL353683		0	419.48	0	0.68	4an	CCCN(CCc1ccccc1OC)C(=O)[C@@H]1OC(C(=O)O)=C[C@H](N)[C@H]1NC(C)=O	IC50	'='	9.0	nM	8.05			UO_0000065	19.18	0.37	7.37	6.13	False	CHEMBL809166	Inhibition of influenza A virus sialidase activity	B	BAO_0000357	single protein format	Influenza A virus	None	None	None	None	CHEMBL2051	Neuraminidase	Influenza A virus (A/Puerto Rico/8/1934(H1N1))	SINGLE PROTEIN	CHEMBL1131488	1	Scientific Literature	J. Med. Chem.	1998	None
CHEMBL346548		0	355.44	0	0.47	5b	CCCN(CCC)C(=O)[C@@H]1OC(C(=O)O)=C[C@H](N)[C@H]1NC(=O)C(C)C	IC50	'='	17000.0	nM	4.77			UO_0000065	13.42	0.26	4.30	3.91	False	CHEMBL802973	Inhibitory activity against influenza A sialidase (Aichi)	B	BAO_0000357	single protein format	Influenza A virus (strain: A/PR/8/34)	None	None	None	None	CHEMBL2051	Neuraminidase	Influenza A virus (A/Puerto Rico/8/1934(H1N1))	SINGLE PROTEIN	CHEMBL1134218	1	Scientific Literature	Bioorg. Med. Chem. Lett.	2001	None
CHEMBL50254		0	299.33	0	-0.95	2b	CCCN(C)C(=O)[C@@H]1OC(C(=O)O)=C[C@H](N)[C@H]1NC(C)=O	IC50	'='	180.0	nM	6.75			UO_0000065	22.53	0.44	7.69	5.53	True	CHEMBL802972	Inhibition of influenza sialidase was determined by measuring the ability to inhibit the hydrolysis of MUN by A/Aichi virus grown in hen eggs	B	BAO_0000357	single protein format	Influenza A virus	None	None	None	None	CHEMBL2051	Neuraminidase	Influenza A virus (A/Puerto Rico/8/1934(H1N1))	SINGLE PROTEIN	CHEMBL1159157	1	Scientific Literature	Bioorg. Med. Chem. Lett.	1996	None
CHEMBL299915		0	471.35	1	-2.26	9d	CC(=O)N[C@@H]1[C@@H](NC(=N)N)C=C(C(=O)O)O[C@H]1[C@H](N=[N+]=[N-])[C@H](O)CO.O=C(O)C(F)(F)F	Relative potency	'='	0.5										False	CHEMBL852406	Relative potency against plaque formation and sialidase activity	F	BAO_0000019	assay format	Influenza A virus (strain: A/PR/8/34)	None	None	None	None	CHEMBL2051	Neuraminidase	Influenza A virus (A/Puerto Rico/8/1934(H1N1))	SINGLE PROTEIN	CHEMBL1135180	1	Scientific Literature	Bioorg. Med. Chem. Lett.	2002	None
CHEMBL295490		0	327.38	0	-0.17	4g	CCCN(CCC)C(=O)[C@@H]1OC(C(=O)O)=C[C@H](N)[C@H]1NC(C)=O	IC50	'='	3.0	nM	8.52			UO_0000065	26.03	0.51	8.69	6.99	False	CHEMBL809161	Compound was tested for its inhibitory activity against A/Aichi/2/68 (N2) sialidases.	B	BAO_0000357	single protein format	Influenza A virus	None	None	None	None	CHEMBL2051	Neuraminidase	Influenza A virus (A/Puerto Rico/8/1934(H1N1))	SINGLE PROTEIN	CHEMBL1131488	1	Scientific Literature	J. Med. Chem.	1998	None
CHEMBL430869		0	411.54	0	2.17	4r	CCCCCCCCCN(CCC)C(=O)[C@@H]1OC(C(=O)O)=C[C@H](N)[C@H]1NC(C)=O	IC50	'='	0.005	ug.mL-1				UO_0000274					False	CHEMBL808319	Compound was tested for its inhibitory activity against sialidase (influenza A virus by plaque reduction assay).	B	BAO_0000357	single protein format	Influenza A virus	None	None	None	None	CHEMBL2051	Neuraminidase	Influenza A virus (A/Puerto Rico/8/1934(H1N1))	SINGLE PROTEIN	CHEMBL1131488	1	Scientific Literature	J. Med. Chem.	1998	None
CHEMBL419710		0	355.44	0	0.61	4i	CCCCN(CCCC)C(=O)[C@@H]1OC(C(=O)O)=C[C@H](N)[C@H]1NC(C)=O	IC50	'='	450.0	nM	6.35			UO_0000065	17.86	0.35	5.74	5.20	False	CHEMBL809161	Compound was tested for its inhibitory activity against A/Aichi/2/68 (N2) sialidases.	B	BAO_0000357	single protein format	Influenza A virus	None	None	None	None	CHEMBL2051	Neuraminidase	Influenza A virus (A/Puerto Rico/8/1934(H1N1))	SINGLE PROTEIN	CHEMBL1131488	1	Scientific Literature	J. Med. Chem.	1998	None
CHEMBL419710		0	355.44	0	0.61	4i	CCCCN(CCCC)C(=O)[C@@H]1OC(C(=O)O)=C[C@H](N)[C@H]1NC(C)=O	IC50	'='	5900.0	nM	5.23			UO_0000065	14.71	0.29	4.62	4.29	False	CHEMBL873255	Compound was tested for its inhibitory activity against A/USSR/90/77 (N1) sialidases.	B	BAO_0000357	single protein format	Influenza A virus	None	None	None	None	CHEMBL2051	Neuraminidase	Influenza A virus (A/Puerto Rico/8/1934(H1N1))	SINGLE PROTEIN	CHEMBL1131488	1	Scientific Literature	J. Med. Chem.	1998	None
CHEMBL373336		0	325.43	0	1.59	25	CC(=O)N[C@@H](CC(C)C)[C@@H]1N[C@@H](C(=O)O)C[C@H]1c1nccs1	EC50	'='	3700.0	nM	5.43			UO_0000065	16.69	0.34	3.84	5.95	False	CHEMBL829993	Effective concentration against neuraminidase Influenza A virus A/N2/Tokyo strain	B	BAO_0000357	single protein format	Influenza A virus	None	None	None	None	CHEMBL2051	Neuraminidase	Influenza A virus (A/Puerto Rico/8/1934(H1N1))	SINGLE PROTEIN	CHEMBL1139539	1	Scientific Literature	J. Med. Chem.	2005	None
CHEMBL190819		0	309.37	0	1.12	29b	CC(=O)N[C@@H](CC(C)C)[C@@H]1N[C@@H](C(=O)O)C[C@H]1c1ccno1	EC50	'='	9260.0	nM	5.03			UO_0000065	16.27	0.31	3.91	4.82	False	CHEMBL829993	Effective concentration against neuraminidase Influenza A virus A/N2/Tokyo strain	B	BAO_0000357	single protein format	Influenza A virus	None	None	None	None	CHEMBL2051	Neuraminidase	Influenza A virus (A/Puerto Rico/8/1934(H1N1))	SINGLE PROTEIN	CHEMBL1139539	1	Scientific Literature	J. Med. Chem.	2005	None
CHEMBL300502		0	332.31	1	-3.79	2	CC(=O)N[C@@H]1[C@@H]([C@@H](O)[C@@H](O)CO)OC(C(=O)O)=C[C@H]1N=C(N)N	IC50	'='	4.0	nM	8.40			UO_0000065	25.27	0.50	12.19	4.18	False	CHEMBL748888	In vitro inhibitory effect on Influenza B neuraminidase	B	BAO_0000357	single protein format	Influenza A virus	None	None	None	None	CHEMBL2051	Neuraminidase	Influenza A virus (A/Puerto Rico/8/1934(H1N1))	SINGLE PROTEIN	CHEMBL1132662	1	Scientific Literature	Bioorg. Med. Chem. Lett.	1999	None
CHEMBL56859		0	474.39	1	-2.74	3b	CCO[C@H]([C@H](O)CO)[C@@H]1OC(C(=O)O)=C[C@H](N=C(N)N)[C@H]1NC(C)=O.O=C(O)C(F)(F)F	Relative potency	'='	0.14										True	CHEMBL881270	Relative potency was determined	F	BAO_0000019	assay format	Influenza A virus	None	None	None	None	CHEMBL2051	Neuraminidase	Influenza A virus (A/Puerto Rico/8/1934(H1N1))	SINGLE PROTEIN	CHEMBL1135181	1	Scientific Literature	Bioorg. Med. Chem. Lett.	2002	None
CHEMBL58264		0	558.55	1	-0.40	3e	CCCCCCCCO[C@H]([C@H](O)CO)[C@@H]1OC(C(=O)O)=C[C@H](N=C(N)N)[C@H]1NC(C)=O.O=C(O)C(F)(F)F	Relative potency	'='	2.0										False	CHEMBL881270	Relative potency was determined	F	BAO_0000019	assay format	Influenza A virus	None	None	None	None	CHEMBL2051	Neuraminidase	Influenza A virus (A/Puerto Rico/8/1934(H1N1))	SINGLE PROTEIN	CHEMBL1135181	1	Scientific Literature	Bioorg. Med. Chem. Lett.	2002	None
CHEMBL113191		0	331.42	0	0.78	3d	CC(=O)N[C@@H]1[C@@H](N)CC(C(=O)O)=C[C@H]1N(C)CCc1ccccc1	IC50	'='	100.0	nM	7.00			UO_0000065	21.12	0.40	6.22	7.32	False	CHEMBL748874	Inhibition of neuraminidase of influenza A	B	BAO_0000357	single protein format	Influenza A virus	None	None	None	None	CHEMBL2051	Neuraminidase	Influenza A virus (A/Puerto Rico/8/1934(H1N1))	SINGLE PROTEIN	CHEMBL1130686	1	Scientific Literature	Bioorg. Med. Chem. Lett.	1998	None
CHEMBL98906		0	465.55	0	2.33	4m	CCCN(CCc1ccc(-c2ccccc2)cc1)C(=O)[C@@H]1OC(C(=O)O)=C[C@H](N)[C@H]1NC(C)=O	IC50	'='	3.0	nM	8.52			UO_0000065	18.31	0.34	6.19	6.99	False	CHEMBL802970	Inhibition of influenza A sialidase (neuraminidase)	B	BAO_0000357	single protein format	Influenza A virus (strain: A/PR/8/34)	None	None	None	None	CHEMBL2051	Neuraminidase	Influenza A virus (A/Puerto Rico/8/1934(H1N1))	SINGLE PROTEIN	CHEMBL1128946	1	Scientific Literature	Bioorg. Med. Chem. Lett.	1996	None
CHEMBL56664		0	526.55	0	1.66	4d	CCCCCCCCO[C@H](CC)[C@@H]1OC(C(=O)O)=C[C@H](N=C(N)N)[C@H]1NC(C)=O.O=C(O)C(F)(F)F	Relative potency	'='	2.3										False	CHEMBL881270	Relative potency was determined	F	BAO_0000019	assay format	Influenza A virus	None	None	None	None	CHEMBL2051	Neuraminidase	Influenza A virus (A/Puerto Rico/8/1934(H1N1))	SINGLE PROTEIN	CHEMBL1135181	1	Scientific Literature	Bioorg. Med. Chem. Lett.	2002	None
CHEMBL167076		0	297.31	0	-1.19	4ap	CC(=O)N[C@@H]1[C@@H](N)C=C(C(=O)O)O[C@H]1C(=O)N1CCCC1	IC50	'='	15.0	ug.mL-1				UO_0000274					False	CHEMBL807032	Inhibitory activity against sialidase of influenza A virus by plaque reduction assay	B	BAO_0000357	single protein format	Influenza A virus	None	None	None	None	CHEMBL2051	Neuraminidase	Influenza A virus (A/Puerto Rico/8/1934(H1N1))	SINGLE PROTEIN	CHEMBL1131488	1	Scientific Literature	J. Med. Chem.	1998	None
CHEMBL317571		0	375.43	0	0.28	4u	CCN(CCc1ccccc1)C(=O)[C@@H]1OC(C(=O)O)=C[C@H](N)[C@H]1NC(C)=O	IC50	'='	5.0	nM	8.30			UO_0000065	22.11	0.42	8.02	6.81	True	CHEMBL807035	Inhibition of influenza A virus sialidase activity	B	BAO_0000357	single protein format	Influenza A virus	None	None	None	None	CHEMBL2051	Neuraminidase	Influenza A virus (A/Puerto Rico/8/1934(H1N1))	SINGLE PROTEIN	CHEMBL1131488	1	Scientific Literature	J. Med. Chem.	1998	None
CHEMBL423972		0	344.32	1	-3.17	11b	CC(=O)N[C@@H]1[C@@H](NC(=N)N)C=C(C(=O)O)O[C@H]1[C@@H]1OC[C@@H](O)[C@H]1O	IC50	'='	0.0061	ug.mL-1				UO_0000274					False	CHEMBL808320	Inhibitory concentration against influenza A virus sialidase A/PR/8/34	B	BAO_0000357	single protein format	Influenza A virus	None	None	None	None	CHEMBL2051	Neuraminidase	Influenza A virus (A/Puerto Rico/8/1934(H1N1))	SINGLE PROTEIN	CHEMBL1145737	1	Scientific Literature	Bioorg. Med. Chem. Lett.	2003	None
CHEMBL96603		0	314.34	0	-0.13	17	CC[C@@H](CC(=O)O)O[C@@H]1C=C(C(=O)O)C[C@H](N)[C@H]1NC(C)=O	IC50	'='	450.0	nM	6.35			UO_0000065	20.19	0.39	6.48	4.57	False	CHEMBL748873	In vitro inhibitory activity against influenza A neuraminidase using enzymatic assay	B	BAO_0000357	single protein format	Influenza A virus	None	None	None	None	CHEMBL2051	Neuraminidase	Influenza A virus (A/Puerto Rico/8/1934(H1N1))	SINGLE PROTEIN	CHEMBL1132511	1	Scientific Literature	Bioorg. Med. Chem. Lett.	1999	None
CHEMBL222813	ZANAMIVIR	4	332.31	1	-3.58	GG167	CC(=O)N[C@@H]1[C@@H](NC(=N)N)C=C(C(=O)O)O[C@H]1[C@H](O)[C@H](O)CO	IC50	'='	5.0	nM	8.30			UO_0000065	24.98	0.49	11.88	4.19	True	CHEMBL802972	Inhibition of influenza sialidase was determined by measuring the ability to inhibit the hydrolysis of MUN by A/Aichi virus grown in hen eggs	B	BAO_0000357	single protein format	Influenza A virus	None	None	None	None	CHEMBL2051	Neuraminidase	Influenza A virus (A/Puerto Rico/8/1934(H1N1))	SINGLE PROTEIN	CHEMBL1159157	1	Scientific Literature	Bioorg. Med. Chem. Lett.	1996	None
CHEMBL311288		0	296.37	0	0.97	45	C=CC[C@H](CC)O[C@@H]1C=C(C(=O)O)C[C@H](N)[C@H]1NC(C)=O	IC50	'='	1.0	nM	9.00			UO_0000065	30.37	0.59	8.03	8.85	False	CHEMBL749504	Inhibitory activity against influenza A neuraminidase from influenza A/PR/8/34 (H1N1).	B	BAO_0000357	single protein format	Influenza A virus (strain: A/PR/8/34)	None	None	None	None	CHEMBL2051	Neuraminidase	Influenza A virus (A/Puerto Rico/8/1934(H1N1))	SINGLE PROTEIN	CHEMBL1131009	1	Scientific Literature	J. Med. Chem.	1998	None
CHEMBL431743		0	582.66	0	3.22	4e	CCCCCCCCCCCCO[C@H](CC)[C@@H]1OC(C(=O)O)=C[C@H](N=C(N)N)[C@H]1NC(C)=O.O=C(O)C(F)(F)F	Relative potency	'='	5.3										False	CHEMBL881270	Relative potency was determined	F	BAO_0000019	assay format	Influenza A virus	None	None	None	None	CHEMBL2051	Neuraminidase	Influenza A virus (A/Puerto Rico/8/1934(H1N1))	SINGLE PROTEIN	CHEMBL1135181	1	Scientific Literature	Bioorg. Med. Chem. Lett.	2002	None
CHEMBL353063		0	405.41	0	-0.66	4v	CC(=O)N[C@@H]1[C@@H](N)C=C(C(=O)O)O[C@H]1C(=O)N(CCc1ccccc1)CC(=O)O	IC50	'='	130000.0	nM		Outside typical range		UO_0000065					False	CHEMBL807035	Inhibition of influenza A virus sialidase activity	B	BAO_0000357	single protein format	Influenza A virus	None	None	None	None	CHEMBL2051	Neuraminidase	Influenza A virus (A/Puerto Rico/8/1934(H1N1))	SINGLE PROTEIN	CHEMBL1131488	1	Scientific Literature	J. Med. Chem.	1998	None
CHEMBL50254		0	299.33	0	-0.95	4f	CCCN(C)C(=O)[C@@H]1OC(C(=O)O)=C[C@H](N)[C@H]1NC(C)=O	IC50	'='	110.0	nM	6.96			UO_0000065	23.25	0.45	7.91	5.71	False	CHEMBL809165	Compound was tested for its inhibitory activity against A/Victoria/3/75 (N2) sialidases.	B	BAO_0000357	single protein format	Influenza A virus	None	None	None	None	CHEMBL2051	Neuraminidase	Influenza A virus (A/Puerto Rico/8/1934(H1N1))	SINGLE PROTEIN	CHEMBL1131488	1	Scientific Literature	J. Med. Chem.	1998	None
CHEMBL50254		0	299.33	0	-0.95	4f	CCCN(C)C(=O)[C@@H]1OC(C(=O)O)=C[C@H](N)[C@H]1NC(C)=O	IC50	'='	4700.0	nM	5.33			UO_0000065	17.80	0.35	6.28	4.37	False	CHEMBL873255	Compound was tested for its inhibitory activity against A/USSR/90/77 (N1) sialidases.	B	BAO_0000357	single protein format	Influenza A virus	None	None	None	None	CHEMBL2051	Neuraminidase	Influenza A virus (A/Puerto Rico/8/1934(H1N1))	SINGLE PROTEIN	CHEMBL1131488	1	Scientific Literature	J. Med. Chem.	1998	None
CHEMBL167253		0	405.45	0	0.37	4ai	CCCN(CCc1cccc(O)c1)C(=O)[C@@H]1OC(C(=O)O)=C[C@H](N)[C@H]1NC(C)=O	IC50	'='	0.0002	ug.mL-1				UO_0000274					False	CHEMBL807032	Inhibitory activity against sialidase of influenza A virus by plaque reduction assay	B	BAO_0000357	single protein format	Influenza A virus	None	None	None	None	CHEMBL2051	Neuraminidase	Influenza A virus (A/Puerto Rico/8/1934(H1N1))	SINGLE PROTEIN	CHEMBL1131488	1	Scientific Literature	J. Med. Chem.	1998	None
CHEMBL56859		0	474.39	1	-2.74	9c	CCO[C@H]([C@H](O)CO)[C@@H]1OC(C(=O)O)=C[C@H](N=C(N)N)[C@H]1NC(C)=O.O=C(O)C(F)(F)F	IC50	'='	0.0146	ug.mL-1				UO_0000274					False	CHEMBL802980	Inhibition of sialidase activity	F	BAO_0000019	assay format	Influenza A virus (strain: A/PR/8/34)	None	None	None	None	CHEMBL2051	Neuraminidase	Influenza A virus (A/Puerto Rico/8/1934(H1N1))	SINGLE PROTEIN	CHEMBL1135180	1	Scientific Literature	Bioorg. Med. Chem. Lett.	2002	None
CHEMBL147080		0	335.38	1	-3.13	13	CC(=O)N[C@@H]1[C@@H]([N+](C)(C)C)C=C(C(O)O)O[C@H]1C(O)[C@H](O)CO	Ki	'='	10000.0	nM	5.00			UO_0000065	14.91	0.30	8.13	3.58	False	CHEMBL749506	Neuraminidase binding affinity in Influenza A	B	BAO_0000357	single protein format	Influenza A virus	None	None	None	None	CHEMBL2051	Neuraminidase	Influenza A virus (A/Puerto Rico/8/1934(H1N1))	SINGLE PROTEIN	CHEMBL1132693	1	Scientific Literature	J. Med. Chem.	1999	None
CHEMBL18693		0	243.31	0	0.18	10e	CCN(C(=O)N1C[C@H](N)[C@H](C(=O)O)C1)C(C)C	IC50	'='	1600.0	nM	5.80			UO_0000065	23.82	0.47	5.62	6.67	False	CHEMBL752730	Inhibitory activity was determined against Neuraminidase A from influenza virus A/Tokyo/3/67	B	BAO_0000357	single protein format	None	None	None	None	None	CHEMBL2051	Neuraminidase	Influenza A virus (A/Puerto Rico/8/1934(H1N1))	SINGLE PROTEIN	CHEMBL1134391	1	Scientific Literature	J. Med. Chem.	2001	None
CHEMBL1161285		0	273.29	0	-2.50	3	CC(=O)N[C@@H]1[C@@H](N)C=C(C(O)O)O[C@H]1C(=O)N(C)C	Ki	'='	310.0	nM	6.51			UO_0000065	23.82	0.47	9.01	5.20	False	CHEMBL749506	Neuraminidase binding affinity in Influenza A	B	BAO_0000357	single protein format	Influenza A virus	None	None	None	None	CHEMBL2051	Neuraminidase	Influenza A virus (A/Puerto Rico/8/1934(H1N1))	SINGLE PROTEIN	CHEMBL1132693	1	Scientific Literature	J. Med. Chem.	1999	None
CHEMBL56859		0	474.39	1	-2.74	9c	CCO[C@H]([C@H](O)CO)[C@@H]1OC(C(=O)O)=C[C@H](N=C(N)N)[C@H]1NC(C)=O.O=C(O)C(F)(F)F	Relative potency	'='	0.73										False	CHEMBL852406	Relative potency against plaque formation and sialidase activity	F	BAO_0000019	assay format	Influenza A virus (strain: A/PR/8/34)	None	None	None	None	CHEMBL2051	Neuraminidase	Influenza A virus (A/Puerto Rico/8/1934(H1N1))	SINGLE PROTEIN	CHEMBL1135180	1	Scientific Literature	Bioorg. Med. Chem. Lett.	2002	None
CHEMBL419710		0	355.44	0	0.61	4i	CCCCN(CCCC)C(=O)[C@@H]1OC(C(=O)O)=C[C@H](N)[C@H]1NC(C)=O	IC50	'='	11000.0	nM	4.96			UO_0000065	13.95	0.27	4.35	4.07	False	CHEMBL809162	Compound was tested for its inhibitory activity against A/PR/8/34 (N1) sialidases.	B	BAO_0000357	single protein format	Influenza A virus	None	None	None	None	CHEMBL2051	Neuraminidase	Influenza A virus (A/Puerto Rico/8/1934(H1N1))	SINGLE PROTEIN	CHEMBL1131488	1	Scientific Literature	J. Med. Chem.	1998	None
CHEMBL222813	ZANAMIVIR	4	332.31	1	-3.58	Zanamivir	CC(=O)N[C@@H]1[C@@H](NC(=N)N)C=C(C(=O)O)O[C@H]1[C@H](O)[C@H](O)CO	Relative potency	'='	1.0										True	CHEMBL852406	Relative potency against plaque formation and sialidase activity	F	BAO_0000019	assay format	Influenza A virus (strain: A/PR/8/34)	None	None	None	None	CHEMBL2051	Neuraminidase	Influenza A virus (A/Puerto Rico/8/1934(H1N1))	SINGLE PROTEIN	CHEMBL1135180	1	Scientific Literature	Bioorg. Med. Chem. Lett.	2002	None
CHEMBL58264		0	558.55	1	-0.40	3e	CCCCCCCCO[C@H]([C@H](O)CO)[C@@H]1OC(C(=O)O)=C[C@H](N=C(N)N)[C@H]1NC(C)=O.O=C(O)C(F)(F)F	IC50	'='	0.0202	ug.mL-1				UO_0000274					False	CHEMBL802974	Inhibition of influenza A sialidase in vitro.	B	BAO_0000357	single protein format	None	None	None	None	None	CHEMBL2051	Neuraminidase	Influenza A virus (A/Puerto Rico/8/1934(H1N1))	SINGLE PROTEIN	CHEMBL1135181	1	Scientific Literature	Bioorg. Med. Chem. Lett.	2002	None
CHEMBL411217		0	2007.15	None	None	10d	CC(=O)N[C@@H]1[C@@H](NC(=N)N)C=C(C(=O)O)O[C@H]1[C@H](OCCCCCNC(=O)CC[C@H](NC(=O)[C@H](CCC(=O)NCc1ccccc1)NC(=O)[C@@H](N)CCC(=O)NCc1ccccc1)C(=O)N[C@@H](CCC(N)=O)C(=O)N[C@@H](CCC(N)=O)C(=O)N[C@@H](CCC(N)=O)C(=O)N[C@@H](CCC(N)=O)C(=O)N[C@@H](CCC(N)=O)C(=O)N[C@@H](CCC(N)=O)C(=O)N[C@@H](CCC(N)=O)C(=O)N[C@@H](CCC(N)=O)C(N)=O)[C@H](O)CO	Relative potency	'='	0.018										False	CHEMBL852407	Relative potency in sialidase inhibitory assay and plaque reduction assay	F	BAO_0000019	assay format	Influenza A virus	None	None	None	None	CHEMBL2051	Neuraminidase	Influenza A virus (A/Puerto Rico/8/1934(H1N1))	SINGLE PROTEIN	CHEMBL1135182	1	Scientific Literature	Bioorg. Med. Chem. Lett.	2002	None
CHEMBL73669		0	389.45	0	0.67	3b	CCCN(CCc1ccccc1)C(=O)[C@@H]1OC(C(=O)O)=C[C@H](N)[C@H]1NC(C)=O	IC50	'='	2.0	nM	8.70			UO_0000065	22.34	0.42	8.03	7.13	True	CHEMBL808314	Inhibitory activity against influenza A virus sialidase	B	BAO_0000357	single protein format	Influenza A virus	None	None	None	None	CHEMBL2051	Neuraminidase	Influenza A virus (A/Puerto Rico/8/1934(H1N1))	SINGLE PROTEIN	CHEMBL1152059	1	Scientific Literature	Bioorg. Med. Chem. Lett.	1997	None
CHEMBL300145		0	614.66	2	1.16	3f	CCCCCCCCCCCCO[C@H]([C@H](O)CO)[C@@H]1OC(C(=O)O)=C[C@H](N=C(N)N)[C@H]1NC(C)=O.O=C(O)C(F)(F)F	IC50	'='	0.0496	ug.mL-1				UO_0000274					False	CHEMBL802974	Inhibition of influenza A sialidase in vitro.	B	BAO_0000357	single protein format	None	None	None	None	None	CHEMBL2051	Neuraminidase	Influenza A virus (A/Puerto Rico/8/1934(H1N1))	SINGLE PROTEIN	CHEMBL1135181	1	Scientific Literature	Bioorg. Med. Chem. Lett.	2002	None
CHEMBL352318		0	465.55	0	2.33	4ao	CCCN(CCc1cccc(-c2ccccc2)c1)C(=O)[C@@H]1OC(C(=O)O)=C[C@H](N)[C@H]1NC(C)=O	IC50	'='	0.0003	ug.mL-1				UO_0000274					False	CHEMBL807032	Inhibitory activity against sialidase of influenza A virus by plaque reduction assay	B	BAO_0000357	single protein format	Influenza A virus	None	None	None	None	CHEMBL2051	Neuraminidase	Influenza A virus (A/Puerto Rico/8/1934(H1N1))	SINGLE PROTEIN	CHEMBL1131488	1	Scientific Literature	J. Med. Chem.	1998	None
CHEMBL416320		0	430.34	1	-2.76	9g	CC(=O)N[C@@H]1[C@@H](N=C(N)N)C=C(C(=O)O)O[C@H]1C[C@H](O)CO.O=C(O)C(F)(F)F	Relative potency	'='	10.0										False	CHEMBL852406	Relative potency against plaque formation and sialidase activity	F	BAO_0000019	assay format	Influenza A virus (strain: A/PR/8/34)	None	None	None	None	CHEMBL2051	Neuraminidase	Influenza A virus (A/Puerto Rico/8/1934(H1N1))	SINGLE PROTEIN	CHEMBL1135180	1	Scientific Literature	Bioorg. Med. Chem. Lett.	2002	None
CHEMBL19554		0	315.37	0	0.42	10l	CC(C)N(CCCCC(=O)O)C(=O)N1C[C@H](N)[C@H](C(=O)O)C1	IC50	'='	1300.0	nM	5.89			UO_0000065	18.66	0.37	5.47	4.74	False	CHEMBL752730	Inhibitory activity was determined against Neuraminidase A from influenza virus A/Tokyo/3/67	B	BAO_0000357	single protein format	None	None	None	None	None	CHEMBL2051	Neuraminidase	Influenza A virus (A/Puerto Rico/8/1934(H1N1))	SINGLE PROTEIN	CHEMBL1134391	1	Scientific Literature	J. Med. Chem.	2001	None
CHEMBL411217		0	2007.15	None	None	10d	CC(=O)N[C@@H]1[C@@H](NC(=N)N)C=C(C(=O)O)O[C@H]1[C@H](OCCCCCNC(=O)CC[C@H](NC(=O)[C@H](CCC(=O)NCc1ccccc1)NC(=O)[C@@H](N)CCC(=O)NCc1ccccc1)C(=O)N[C@@H](CCC(N)=O)C(=O)N[C@@H](CCC(N)=O)C(=O)N[C@@H](CCC(N)=O)C(=O)N[C@@H](CCC(N)=O)C(=O)N[C@@H](CCC(N)=O)C(=O)N[C@@H](CCC(N)=O)C(=O)N[C@@H](CCC(N)=O)C(=O)N[C@@H](CCC(N)=O)C(N)=O)[C@H](O)CO	Relative potency	'='	5.73										False	CHEMBL852407	Relative potency in sialidase inhibitory assay and plaque reduction assay	F	BAO_0000019	assay format	Influenza A virus	None	None	None	None	CHEMBL2051	Neuraminidase	Influenza A virus (A/Puerto Rico/8/1934(H1N1))	SINGLE PROTEIN	CHEMBL1135182	1	Scientific Literature	Bioorg. Med. Chem. Lett.	2002	None
CHEMBL113102		0	297.40	0	0.72	3g	CCCCN(CC)[C@@H]1C=C(C(=O)O)C[C@H](N)[C@H]1NC(C)=O	IC50	'='	85.0	nM	7.07			UO_0000065	23.77	0.46	6.35	7.39	False	CHEMBL748874	Inhibition of neuraminidase of influenza A	B	BAO_0000357	single protein format	Influenza A virus	None	None	None	None	CHEMBL2051	Neuraminidase	Influenza A virus (A/Puerto Rico/8/1934(H1N1))	SINGLE PROTEIN	CHEMBL1130686	1	Scientific Literature	Bioorg. Med. Chem. Lett.	1998	None
CHEMBL57800		0	353.42	0	-0.74	16c	CC(=O)NC(C(=O)N1CCCCC1)[C@H]1CC(C(=O)O)C[C@@H]1N=C(N)N	IC50	'='	150.0	nM	6.82			UO_0000065	19.31	0.37	7.56	4.52	False	CHEMBL752577	In vitro inhibitory activity of compound against influenza neuraminidase A	B	BAO_0000357	single protein format	None	None	None	None	None	CHEMBL2051	Neuraminidase	Influenza A virus (A/Puerto Rico/8/1934(H1N1))	SINGLE PROTEIN	CHEMBL1149138	1	Scientific Literature	J. Med. Chem.	2004	None
CHEMBL22803		0	283.33	0	-1.07	4h	CC(=O)N[C@@H]1[C@@H](N)CC(C(=O)O)=C[C@H]1N1CCOCC1	IC50	'='	260.0	nM	6.58			UO_0000065					False	CHEMBL748876	Inhibition of neuraminidase in Influenza A	F	BAO_0000019	assay format	None	None	None	None	None	CHEMBL2051	Neuraminidase	Influenza A virus (A/Puerto Rico/8/1934(H1N1))	SINGLE PROTEIN	CHEMBL1132909	1	Scientific Literature	Bioorg. Med. Chem. Lett.	2000	None
CHEMBL54758		0	256.30	0	0.03	3	CCCO[C@@H]1C=C(C(=O)O)C[C@H](N)[C@H]1NC(C)=O	IC50	'='	130.0	nM	6.89			UO_0000065	26.87	0.52	6.86	6.77	False	CHEMBL751101	Inhibition of neuraminidase of influenza A/PR/8/34(H1N1)	B	BAO_0000357	single protein format	Influenza A virus	None	None	None	None	CHEMBL2051	Neuraminidase	Influenza A virus (A/Puerto Rico/8/1934(H1N1))	SINGLE PROTEIN	CHEMBL1130481	1	Scientific Literature	Bioorg. Med. Chem. Lett.	1997	None
CHEMBL55921		0	412.37	0	-0.66	18	CCCO[C@@H]1C=C(C(=O)O)C[C@H](N=C(N)N)[C@H]1NC(C)=O.O=C(O)C(F)(F)F	IC50	'='	1.8	nM	8.74			UO_0000065	29.31	0.57	9.40	6.24	False	CHEMBL751101	Inhibition of neuraminidase of influenza A/PR/8/34(H1N1)	B	BAO_0000357	single protein format	Influenza A virus	None	None	None	None	CHEMBL2051	Neuraminidase	Influenza A virus (A/Puerto Rico/8/1934(H1N1))	SINGLE PROTEIN	CHEMBL1130481	1	Scientific Literature	Bioorg. Med. Chem. Lett.	1997	None
CHEMBL182628		0	309.37	0	1.29	14	CC(=O)N[C@@H](CC(C)C)[C@@H]1O[C@@H](C(=O)O)C[C@H]1c1c[nH]cn1	IC50	'='	580.0	nM	6.24			UO_0000065	20.16	0.39	4.95	5.98	False	CHEMBL832339	Inhibitory concentration against neuraminidase A (A/Tokyo/3/67) of Influenza virus	B	BAO_0000357	single protein format	Influenza A virus	None	None	None	None	CHEMBL2051	Neuraminidase	Influenza A virus (A/Puerto Rico/8/1934(H1N1))	SINGLE PROTEIN	CHEMBL1144460	1	Scientific Literature	Bioorg. Med. Chem. Lett.	2005	None
CHEMBL1836303		0	381.43	0	3.81	33	CC1CCN(Cc2c(O)cc(O)c3c(=O)cc(-c4ccc(O)cc4)oc23)CC1	IC50	'='	164490.0	nM		Outside typical range		UO_0000065					False	CHEMBL1839500	Inhibition of influenza A virus A/PR/8/34(H1N1) neuraminidase assessed as fluorescent product using MUNANA as substrate after 60 mins by fluorescence analysis	B	BAO_0000357	single protein format	Influenza A virus (A/Puerto Rico/8/1934(H1N1))	None	None	None	None	CHEMBL2051	Neuraminidase	Influenza A virus (A/Puerto Rico/8/1934(H1N1))	SINGLE PROTEIN	CHEMBL1833871	1	Scientific Literature	Bioorg. Med. Chem. Lett.	2011	None
CHEMBL348066		0	443.42	0	1.21	5h	CCCN(CCc1ccccc1)C(=O)[C@@H]1OC(C(=O)O)=C[C@H](N)[C@H]1NC(=O)C(F)(F)F	IC50	'='	3.0	nM	8.52			UO_0000065	19.22	0.38	7.31	6.99	False	CHEMBL802973	Inhibitory activity against influenza A sialidase (Aichi)	B	BAO_0000357	single protein format	Influenza A virus (strain: A/PR/8/34)	None	None	None	None	CHEMBL2051	Neuraminidase	Influenza A virus (A/Puerto Rico/8/1934(H1N1))	SINGLE PROTEIN	CHEMBL1134218	1	Scientific Literature	Bioorg. Med. Chem. Lett.	2001	None
CHEMBL163966		0	325.37	0	-0.41	4h	CC(=O)N[C@@H]1[C@@H](N)C=C(C(=O)O)O[C@H]1C(=O)N1C(C)CCC1C	IC50	'='	6.0	nM	8.22			UO_0000065	25.27	0.49	8.63	6.74	False	CHEMBL807033	Inhibition of sialidase (Flu A, 5 nM)	B	BAO_0000357	single protein format	Influenza A virus	None	None	None	None	CHEMBL2051	Neuraminidase	Influenza A virus (A/Puerto Rico/8/1934(H1N1))	SINGLE PROTEIN	CHEMBL1131488	1	Scientific Literature	J. Med. Chem.	1998	None
CHEMBL163966		0	325.37	0	-0.41	4h	CC(=O)N[C@@H]1[C@@H](N)C=C(C(=O)O)O[C@H]1C(=O)N1C(C)CCC1C	IC50	'='	35.0	nM	7.46			UO_0000065	22.92	0.44	7.87	6.11	False	CHEMBL809165	Compound was tested for its inhibitory activity against A/Victoria/3/75 (N2) sialidases.	B	BAO_0000357	single protein format	Influenza A virus	None	None	None	None	CHEMBL2051	Neuraminidase	Influenza A virus (A/Puerto Rico/8/1934(H1N1))	SINGLE PROTEIN	CHEMBL1131488	1	Scientific Literature	J. Med. Chem.	1998	None
CHEMBL1836275		0	383.40	0	2.53	4	O=c1cc(-c2ccccc2)oc2c(CN3CCC(O)CC3)c(O)c(O)c(O)c12	IC50	'='	91201.08	nM	4.04			UO_0000065	10.54	0.20	1.51	3.53	False	CHEMBL1839500	Inhibition of influenza A virus A/PR/8/34(H1N1) neuraminidase assessed as fluorescent product using MUNANA as substrate after 60 mins by fluorescence analysis	B	BAO_0000357	single protein format	Influenza A virus (A/Puerto Rico/8/1934(H1N1))	None	None	None	None	CHEMBL2051	Neuraminidase	Influenza A virus (A/Puerto Rico/8/1934(H1N1))	SINGLE PROTEIN	CHEMBL1833871	1	Scientific Literature	Bioorg. Med. Chem. Lett.	2011	None
CHEMBL1836281		0	366.42	0	2.62	11	CN1CCN(Cc2c(O)cc(O)c3c(=O)cc(-c4ccccc4)oc23)CC1	IC50	'='	431120.0	nM		Outside typical range		UO_0000065					False	CHEMBL1839500	Inhibition of influenza A virus A/PR/8/34(H1N1) neuraminidase assessed as fluorescent product using MUNANA as substrate after 60 mins by fluorescence analysis	B	BAO_0000357	single protein format	Influenza A virus (A/Puerto Rico/8/1934(H1N1))	None	None	None	None	CHEMBL2051	Neuraminidase	Influenza A virus (A/Puerto Rico/8/1934(H1N1))	SINGLE PROTEIN	CHEMBL1833871	1	Scientific Literature	Bioorg. Med. Chem. Lett.	2011	None
CHEMBL1836297		0	458.51	0	3.89	27	O=c1cc(-c2ccc(O)cc2)oc2c(CN3CCN(Cc4ccccc4)CC3)c(O)cc(O)c12	Activity	'='	0.11	%				UO_0000187					False	CHEMBL1839501	Inhibition of influenza A virus A/PR/8/34(H1N1) neuraminidase assessed as residual activity using MUNANA as substrate after 60 mins by fluorescence analysis	B	BAO_0000357	single protein format	Influenza A virus (A/Puerto Rico/8/1934(H1N1))	None	None	None	None	CHEMBL2051	Neuraminidase	Influenza A virus (A/Puerto Rico/8/1934(H1N1))	SINGLE PROTEIN	CHEMBL1833871	1	Scientific Literature	Bioorg. Med. Chem. Lett.	2011	None
CHEMBL1836293		0	397.43	0	3.66	23	CC1CCCCN1Cc1c(O)cc(O)c2c(=O)cc(-c3ccc(O)c(O)c3)oc12	IC50	'='	161180.0	nM		Outside typical range		UO_0000065					False	CHEMBL1839500	Inhibition of influenza A virus A/PR/8/34(H1N1) neuraminidase assessed as fluorescent product using MUNANA as substrate after 60 mins by fluorescence analysis	B	BAO_0000357	single protein format	Influenza A virus (A/Puerto Rico/8/1934(H1N1))	None	None	None	None	CHEMBL2051	Neuraminidase	Influenza A virus (A/Puerto Rico/8/1934(H1N1))	SINGLE PROTEIN	CHEMBL1833871	1	Scientific Literature	Bioorg. Med. Chem. Lett.	2011	None
CHEMBL1836280		0	337.38	0	3.47	10	O=c1cc(-c2ccccc2)oc2c(CN3CCCC3)c(O)cc(O)c12	Activity	'='	-0.17	%				UO_0000187					False	CHEMBL1839501	Inhibition of influenza A virus A/PR/8/34(H1N1) neuraminidase assessed as residual activity using MUNANA as substrate after 60 mins by fluorescence analysis	B	BAO_0000357	single protein format	Influenza A virus (A/Puerto Rico/8/1934(H1N1))	None	None	None	None	CHEMBL2051	Neuraminidase	Influenza A virus (A/Puerto Rico/8/1934(H1N1))	SINGLE PROTEIN	CHEMBL1833871	1	Scientific Literature	Bioorg. Med. Chem. Lett.	2011	None
CHEMBL1836283		0	367.40	0	2.83	13	O=c1cc(-c2ccccc2)oc2c(CN3CCCC(O)C3)c(O)cc(O)c12	Activity	'='	-0.18	%				UO_0000187					False	CHEMBL1839501	Inhibition of influenza A virus A/PR/8/34(H1N1) neuraminidase assessed as residual activity using MUNANA as substrate after 60 mins by fluorescence analysis	B	BAO_0000357	single protein format	Influenza A virus (A/Puerto Rico/8/1934(H1N1))	None	None	None	None	CHEMBL2051	Neuraminidase	Influenza A virus (A/Puerto Rico/8/1934(H1N1))	SINGLE PROTEIN	CHEMBL1833871	1	Scientific Literature	Bioorg. Med. Chem. Lett.	2011	None
CHEMBL1836304		0	383.40	0	2.53	35	O=c1cc(-c2ccc(O)cc2)oc2c(CN3CCC[C@H]3CO)c(O)cc(O)c12	Activity	'='	0.05	%				UO_0000187					False	CHEMBL1839501	Inhibition of influenza A virus A/PR/8/34(H1N1) neuraminidase assessed as residual activity using MUNANA as substrate after 60 mins by fluorescence analysis	B	BAO_0000357	single protein format	Influenza A virus (A/Puerto Rico/8/1934(H1N1))	None	None	None	None	CHEMBL2051	Neuraminidase	Influenza A virus (A/Puerto Rico/8/1934(H1N1))	SINGLE PROTEIN	CHEMBL1833871	1	Scientific Literature	Bioorg. Med. Chem. Lett.	2011	None
CHEMBL1934618		0	505.67	2	1.96	4alpha	C=CC(=O)N[C@@H]1[C@@H](O)C[C@](SCCCCCCCCCCCC)(C(=O)O)O[C@H]1[C@H](O)[C@H](O)CO	EC50	'='	1347060.0	nM		Outside typical range		UO_0000065					False	CHEMBL1937380	Inhibition of Human influenza virus A/PR/8/34 (H1N1) neuraminidase using 4-MU-Neu5Ac as substrate after 30 mins by fluorimetry	B	BAO_0000357	single protein format	Influenza A virus (A/Puerto Rico/8/1934(H1N1))	None	None	None	None	CHEMBL2051	Neuraminidase	Influenza A virus (A/Puerto Rico/8/1934(H1N1))	SINGLE PROTEIN	CHEMBL1932915	1	Scientific Literature	Bioorg. Med. Chem.	2012	None
CHEMBL115466		0	213.24	0	-1.44	90	CC(=O)N[C@@H]1[C@@H](N)CC(C(=O)O)=C[C@H]1N	IC50	'='	31000.0	nM	4.51			UO_0000065	21.14	0.41	5.95	3.81	False	CHEMBL748875	Inhibition of influenza A viral enzyme neuraminidase	B	BAO_0000357	single protein format	Influenza A virus	None	None	None	None	CHEMBL2051	Neuraminidase	Influenza A virus (A/Puerto Rico/8/1934(H1N1))	SINGLE PROTEIN	CHEMBL1148343	1	Scientific Literature	J. Med. Chem.	2004	None
CHEMBL222813	ZANAMIVIR	4	332.31	1	-3.58	Zanamivir	CC(=O)N[C@@H]1[C@@H](NC(=N)N)C=C(C(=O)O)O[C@H]1[C@H](O)[C@H](O)CO	Relative potency	'='	1.0										True	CHEMBL852407	Relative potency in sialidase inhibitory assay and plaque reduction assay	F	BAO_0000019	assay format	Influenza A virus	None	None	None	None	CHEMBL2051	Neuraminidase	Influenza A virus (A/Puerto Rico/8/1934(H1N1))	SINGLE PROTEIN	CHEMBL1135182	1	Scientific Literature	Bioorg. Med. Chem. Lett.	2002	None
CHEMBL411966		0	2273.45	None	None	10b	CC(=O)N[C@@H]1[C@@H](NC(=N)N)C=C(C(=O)O)O[C@H]1[C@H](OCCNC(=O)CC[C@H](NC(=O)[C@H](CCC(=O)NCc1ccccc1)NC(=O)[C@H](CCC(=O)NCc1ccccc1)NC(=O)[C@H](CCC(=O)NCc1ccccc1)NC(=O)[C@@H](N)CCC(=O)NCc1ccccc1)C(=O)N[C@@H](CCC(N)=O)C(=O)N[C@@H](CCC(N)=O)C(=O)N[C@@H](CCC(N)=O)C(=O)N[C@@H](CCC(N)=O)C(=O)N[C@@H](CCC(N)=O)C(=O)N[C@@H](CCC(N)=O)C(=O)N[C@@H](CCC(N)=O)C(N)=O)[C@H](O)CO	Relative potency	'='	0.042										False	CHEMBL852407	Relative potency in sialidase inhibitory assay and plaque reduction assay	F	BAO_0000019	assay format	Influenza A virus	None	None	None	None	CHEMBL2051	Neuraminidase	Influenza A virus (A/Puerto Rico/8/1934(H1N1))	SINGLE PROTEIN	CHEMBL1135182	1	Scientific Literature	Bioorg. Med. Chem. Lett.	2002	None
CHEMBL1229	OSELTAMIVIR	4	312.41	0	1.29	oseltamivir carboxylate	CCOC(=O)C1=C[C@@H](OC(CC)CC)[C@H](NC(C)=O)[C@@H](N)C1	IC50	'='	7.09	nM	8.15			UO_0000065	26.09	0.51	6.86	8.99	False	CHEMBL1280943	Inhibition of human Influenza A virus A/PR/8/34(H1N1) neuraminidase by fluorometric method using 4MU-NeuAc substrate	B	BAO_0000357	single protein format	Influenza A virus (A/Puerto Rico/8/1934(H1N1))	None	None	None	None	CHEMBL2051	Neuraminidase	Influenza A virus (A/Puerto Rico/8/1934(H1N1))	SINGLE PROTEIN	CHEMBL1275523	1	Scientific Literature	Antimicrob. Agents Chemother.	2008	None
CHEMBL60586		0	887.91	3	-8.59	9b	CC(=O)N[C@@H]1[C@@H](NC(=N)N)C=C(C(=O)O)O[C@H]1[C@H](OCCNC(=O)CCC(N)C(=O)N[C@@H](CCC(N)=O)C(=O)N[C@@H](CCC(N)=O)C(=O)N[C@@H](CCC(N)=O)C(N)=O)[C@H](O)CO	Relative potency	'='	22.8										False	CHEMBL852407	Relative potency in sialidase inhibitory assay and plaque reduction assay	F	BAO_0000019	assay format	Influenza A virus	None	None	None	None	CHEMBL2051	Neuraminidase	Influenza A virus (A/Puerto Rico/8/1934(H1N1))	SINGLE PROTEIN	CHEMBL1135182	1	Scientific Literature	Bioorg. Med. Chem. Lett.	2002	None
CHEMBL25333		0	309.41	0	0.72	4k	CCC1CCN([C@@H]2C=C(C(=O)O)C[C@H](N)[C@H]2NC(C)=O)CC1	IC50	'='	52.0	nM	7.28			UO_0000065					False	CHEMBL748876	Inhibition of neuraminidase in Influenza A	F	BAO_0000019	assay format	None	None	None	None	None	CHEMBL2051	Neuraminidase	Influenza A virus (A/Puerto Rico/8/1934(H1N1))	SINGLE PROTEIN	CHEMBL1132909	1	Scientific Literature	Bioorg. Med. Chem. Lett.	2000	None
CHEMBL73669		0	389.45	0	0.67	4p	CCCN(CCc1ccccc1)C(=O)[C@@H]1OC(C(=O)O)=C[C@H](N)[C@H]1NC(C)=O	IC50						Not Determined						False	CHEMBL809163	Compound was tested for its inhibitory activity against A/PR/8/34 (N1) sialidases; ND = Not determine	B	BAO_0000357	single protein format	Influenza A virus	None	None	None	None	CHEMBL2051	Neuraminidase	Influenza A virus (A/Puerto Rico/8/1934(H1N1))	SINGLE PROTEIN	CHEMBL1131488	1	Scientific Literature	J. Med. Chem.	1998	None
CHEMBL57705	ZANAMIVIR TFA	0	446.34	1	-3.58	Zanamivir	CC(=O)N[C@@H]1[C@@H](NC(=N)N)C=C(C(=O)O)O[C@H]1[C@H](O)[C@H](O)CO.O=C(O)C(F)(F)F	Relative potency	'='	1.0										False	CHEMBL881270	Relative potency was determined	F	BAO_0000019	assay format	Influenza A virus	None	None	None	None	CHEMBL2051	Neuraminidase	Influenza A virus (A/Puerto Rico/8/1934(H1N1))	SINGLE PROTEIN	CHEMBL1135181	1	Scientific Literature	Bioorg. Med. Chem. Lett.	2002	None
CHEMBL349349		0	394.33	1	-2.53	11c	CC(=O)N[C@@H]1[C@@H](NC(=N)N)C=C(C(=O)O)O[C@H]1[C@@H]1OCC(F)(F)[C@@H](O)[C@H]1O	IC50	'='	0.0107	ug.mL-1				UO_0000274					False	CHEMBL808320	Inhibitory concentration against influenza A virus sialidase A/PR/8/34	B	BAO_0000357	single protein format	Influenza A virus	None	None	None	None	CHEMBL2051	Neuraminidase	Influenza A virus (A/Puerto Rico/8/1934(H1N1))	SINGLE PROTEIN	CHEMBL1145737	1	Scientific Literature	Bioorg. Med. Chem. Lett.	2003	None
CHEMBL57683		0	369.47	0	-0.11	15i	CCCCN(CC)C(=O)C(NC(C)=O)[C@H]1CC(C(=O)O)C[C@@H]1N=C(N)N	IC50	'='	430.0	nM	6.37			UO_0000065	17.23	0.33	6.48	4.21	False	CHEMBL752577	In vitro inhibitory activity of compound against influenza neuraminidase A	B	BAO_0000357	single protein format	None	None	None	None	None	CHEMBL2051	Neuraminidase	Influenza A virus (A/Puerto Rico/8/1934(H1N1))	SINGLE PROTEIN	CHEMBL1149138	1	Scientific Literature	J. Med. Chem.	2004	None
CHEMBL279099		0	228.29	0	0.29	10a	CCC(CC)C(=O)N1C[C@H](N)[C@H](C(=O)O)C1	IC50	'='	22000.0	nM	4.66			UO_0000065	20.40	0.40	4.37	5.57	False	CHEMBL752730	Inhibitory activity was determined against Neuraminidase A from influenza virus A/Tokyo/3/67	B	BAO_0000357	single protein format	None	None	None	None	None	CHEMBL2051	Neuraminidase	Influenza A virus (A/Puerto Rico/8/1934(H1N1))	SINGLE PROTEIN	CHEMBL1134391	1	Scientific Literature	J. Med. Chem.	2001	None
CHEMBL56859		0	474.39	1	-2.74	3b	CCO[C@H]([C@H](O)CO)[C@@H]1OC(C(=O)O)=C[C@H](N=C(N)N)[C@H]1NC(C)=O.O=C(O)C(F)(F)F	Relative potency	'='	2.6										False	CHEMBL881270	Relative potency was determined	F	BAO_0000019	assay format	Influenza A virus	None	None	None	None	CHEMBL2051	Neuraminidase	Influenza A virus (A/Puerto Rico/8/1934(H1N1))	SINGLE PROTEIN	CHEMBL1135181	1	Scientific Literature	Bioorg. Med. Chem. Lett.	2002	None
CHEMBL57057		0	484.47	0	0.49	4c	CCCCCO[C@H](CC)[C@@H]1OC(C(=O)O)=C[C@H](N=C(N)N)[C@H]1NC(C)=O.O=C(O)C(F)(F)F	IC50	'='	0.0091	ug.mL-1				UO_0000274					False	CHEMBL802974	Inhibition of influenza A sialidase in vitro.	B	BAO_0000357	single protein format	None	None	None	None	None	CHEMBL2051	Neuraminidase	Influenza A virus (A/Puerto Rico/8/1934(H1N1))	SINGLE PROTEIN	CHEMBL1135181	1	Scientific Literature	Bioorg. Med. Chem. Lett.	2002	None
CHEMBL56541		0	531.44	1	-3.63	3m	CC(=O)NCCO[C@H]([C@H](O)CO)[C@@H]1OC(C(=O)O)=C[C@H](N=C(N)N)[C@H]1NC(C)=O.O=C(O)C(F)(F)F	Relative potency	'='	1.4										False	CHEMBL881270	Relative potency was determined	F	BAO_0000019	assay format	Influenza A virus	None	None	None	None	CHEMBL2051	Neuraminidase	Influenza A virus (A/Puerto Rico/8/1934(H1N1))	SINGLE PROTEIN	CHEMBL1135181	1	Scientific Literature	Bioorg. Med. Chem. Lett.	2002	None
CHEMBL431743		0	582.66	0	3.22	4e	CCCCCCCCCCCCO[C@H](CC)[C@@H]1OC(C(=O)O)=C[C@H](N=C(N)N)[C@H]1NC(C)=O.O=C(O)C(F)(F)F	Relative potency	'>'	5.9										False	CHEMBL881270	Relative potency was determined	F	BAO_0000019	assay format	Influenza A virus	None	None	None	None	CHEMBL2051	Neuraminidase	Influenza A virus (A/Puerto Rico/8/1934(H1N1))	SINGLE PROTEIN	CHEMBL1135181	1	Scientific Literature	Bioorg. Med. Chem. Lett.	2002	None
CHEMBL157939		0	332.31	1	-3.58	2c	CC(=O)NC1C(NC(=N)N)C=C(C(=O)O)OC1C(O)[C@H](O)CO	Ki	'='	1.0	nM	9.00			UO_0000065	27.08	0.53	12.58	4.54	False	CHEMBL808321	inhibition of Influenza A Sialidase	B	BAO_0000357	single protein format	Influenza A virus	None	None	None	None	CHEMBL2051	Neuraminidase	Influenza A virus (A/Puerto Rico/8/1934(H1N1))	SINGLE PROTEIN	CHEMBL1127812	1	Scientific Literature	J. Med. Chem.	1994	None
CHEMBL73669		0	389.45	0	0.67	5d	CCCN(CCc1ccccc1)C(=O)[C@@H]1OC(C(=O)O)=C[C@H](N)[C@H]1NC(C)=O	IC50	'='	2.0	nM	8.70			UO_0000065	22.34	0.42	8.03	7.13	True	CHEMBL802971	Compound was tested for inhibitory concentration against Influenza sialidase type A	B	BAO_0000357	single protein format	Influenza A virus	None	None	None	None	CHEMBL2051	Neuraminidase	Influenza A virus (A/Puerto Rico/8/1934(H1N1))	SINGLE PROTEIN	CHEMBL1131489	1	Scientific Literature	J. Med. Chem.	1998	None
CHEMBL350298		0	381.35	0	0.38	5c	CCCN(CCC)C(=O)[C@@H]1OC(C(=O)O)=C[C@H](N)[C@H]1NC(=O)C(F)(F)F	IC50	'='	0.3	nM	9.52			UO_0000065	24.97	0.50	9.14	7.81	False	CHEMBL802973	Inhibitory activity against influenza A sialidase (Aichi)	B	BAO_0000357	single protein format	Influenza A virus (strain: A/PR/8/34)	None	None	None	None	CHEMBL2051	Neuraminidase	Influenza A virus (A/Puerto Rico/8/1934(H1N1))	SINGLE PROTEIN	CHEMBL1134218	1	Scientific Literature	Bioorg. Med. Chem. Lett.	2001	None
CHEMBL420038		0	464.61	0	4.03	56	CC(=O)N[C@@H]1[C@@H](N)CC(C(=O)O)=C[C@H]1OC(CCCc1ccccc1)CCCc1ccccc1	IC50	'>'	1000.0	nM				UO_0000065					False	CHEMBL749504	Inhibitory activity against influenza A neuraminidase from influenza A/PR/8/34 (H1N1).	B	BAO_0000357	single protein format	Influenza A virus (strain: A/PR/8/34)	None	None	None	None	CHEMBL2051	Neuraminidase	Influenza A virus (A/Puerto Rico/8/1934(H1N1))	SINGLE PROTEIN	CHEMBL1131009	1	Scientific Literature	J. Med. Chem.	1998	None
CHEMBL163966		0	325.37	0	-0.41	4h	CC(=O)N[C@@H]1[C@@H](N)C=C(C(=O)O)O[C@H]1C(=O)N1C(C)CCC1C	IC50	'='	6.0	nM	8.22			UO_0000065	25.27	0.49	8.63	6.74	False	CHEMBL809161	Compound was tested for its inhibitory activity against A/Aichi/2/68 (N2) sialidases.	B	BAO_0000357	single protein format	Influenza A virus	None	None	None	None	CHEMBL2051	Neuraminidase	Influenza A virus (A/Puerto Rico/8/1934(H1N1))	SINGLE PROTEIN	CHEMBL1131488	1	Scientific Literature	J. Med. Chem.	1998	None
CHEMBL56859		0	474.39	1	-2.74	9c	CCO[C@H]([C@H](O)CO)[C@@H]1OC(C(=O)O)=C[C@H](N=C(N)N)[C@H]1NC(C)=O.O=C(O)C(F)(F)F	Relative potency	'='	0.14										False	CHEMBL852406	Relative potency against plaque formation and sialidase activity	F	BAO_0000019	assay format	Influenza A virus (strain: A/PR/8/34)	None	None	None	None	CHEMBL2051	Neuraminidase	Influenza A virus (A/Puerto Rico/8/1934(H1N1))	SINGLE PROTEIN	CHEMBL1135180	1	Scientific Literature	Bioorg. Med. Chem. Lett.	2002	None
CHEMBL73669		0	389.45	0	0.67	4p	CCCN(CCc1ccccc1)C(=O)[C@@H]1OC(C(=O)O)=C[C@H](N)[C@H]1NC(C)=O	IC50						Not Determined						False	CHEMBL809164	Compound was tested for its inhibitory activity against A/USSR/90/77 (N1) sialidases; ND = Not determine	B	BAO_0000357	single protein format	Influenza A virus	None	None	None	None	CHEMBL2051	Neuraminidase	Influenza A virus (A/Puerto Rico/8/1934(H1N1))	SINGLE PROTEIN	CHEMBL1131488	1	Scientific Literature	J. Med. Chem.	1998	None
CHEMBL1161290		0	391.47	0	-0.11	10	CCCN(CCc1ccccc1)C(=O)[C@@H]1OC(C(O)O)=C[C@H](N)[C@H]1NC(C)=O	Ki	'='	0.65	nM	9.19			UO_0000065	23.47	0.45	9.30	7.34	False	CHEMBL749506	Neuraminidase binding affinity in Influenza A	B	BAO_0000357	single protein format	Influenza A virus	None	None	None	None	CHEMBL2051	Neuraminidase	Influenza A virus (A/Puerto Rico/8/1934(H1N1))	SINGLE PROTEIN	CHEMBL1132693	1	Scientific Literature	J. Med. Chem.	1999	None
CHEMBL309419		0	242.28	0	-0.36	33	CCO[C@@H]1C=C(C(=O)O)C[C@H](N)[C@H]1NC(C)=O	IC50	'='	2000.0	nM	5.70			UO_0000065	23.52	0.46	6.06	5.61	False	CHEMBL749504	Inhibitory activity against influenza A neuraminidase from influenza A/PR/8/34 (H1N1).	B	BAO_0000357	single protein format	Influenza A virus (strain: A/PR/8/34)	None	None	None	None	CHEMBL2051	Neuraminidase	Influenza A virus (A/Puerto Rico/8/1934(H1N1))	SINGLE PROTEIN	CHEMBL1131009	1	Scientific Literature	J. Med. Chem.	1998	None
CHEMBL298659		0	290.32	0	0.68	51	CC(=O)N[C@@H]1[C@@H](N)CC(C(=O)O)=C[C@H]1Oc1ccccc1	IC50	'='	530.0	nM	6.28			UO_0000065	21.62	0.41	5.60	6.17	False	CHEMBL749504	Inhibitory activity against influenza A neuraminidase from influenza A/PR/8/34 (H1N1).	B	BAO_0000357	single protein format	Influenza A virus (strain: A/PR/8/34)	None	None	None	None	CHEMBL2051	Neuraminidase	Influenza A virus (A/Puerto Rico/8/1934(H1N1))	SINGLE PROTEIN	CHEMBL1131009	1	Scientific Literature	J. Med. Chem.	1998	None
CHEMBL222813	ZANAMIVIR	4	332.31	1	-3.58	Zanamivir	CC(=O)N[C@@H]1[C@@H](NC(=N)N)C=C(C(=O)O)O[C@H]1[C@H](O)[C@H](O)CO	IC50	'='	0.0081	ug.mL-1				UO_0000274					False	CHEMBL2342850	Inhibition of inactivated Influenza A virus (A/Puerto Rico/8/1934(H1N1)) neuraminidase using MUNANA as substrate incubated for 60 mins prior to substrate addition measured after 45 mins by fluorescence assay	B	BAO_0000357	single protein format	Influenza A virus (A/Puerto Rico/8/1934(H1N1))	None	None	None	None	CHEMBL2051	Neuraminidase	Influenza A virus (A/Puerto Rico/8/1934(H1N1))	SINGLE PROTEIN	CHEMBL2331164	1	Scientific Literature	Bioorg. Med. Chem. Lett.	2013	None
CHEMBL280061		0	301.39	0	0.32	10j	CC(C)N(CCCCCO)C(=O)N1C[C@H](N)[C@H](C(=O)O)C1	IC50	'='	2000.0	nM	5.70			UO_0000065	18.91	0.37	5.38	5.32	False	CHEMBL752730	Inhibitory activity was determined against Neuraminidase A from influenza virus A/Tokyo/3/67	B	BAO_0000357	single protein format	None	None	None	None	None	CHEMBL2051	Neuraminidase	Influenza A virus (A/Puerto Rico/8/1934(H1N1))	SINGLE PROTEIN	CHEMBL1134391	1	Scientific Literature	J. Med. Chem.	2001	None
CHEMBL25308	FARNESOL	0	222.37	0	4.40	6	CC(C)=CCC/C(C)=C/CC/C(C)=C/CO	IC50	'='	81400.0	nM	4.09			UO_0000065	18.39	0.35	-0.31	20.21	False	CHEMBL1041519	Inhibition of Influenza Virus A/PR/8/34 neuraminidase chemiluminescence-based enzyme inhibition assay	B	BAO_0000357	single protein format	Influenza A virus (A/Puerto Rico/8/1934(H1N1))	None	None	None	None	CHEMBL2051	Neuraminidase	Influenza A virus (A/Puerto Rico/8/1934(H1N1))	SINGLE PROTEIN	CHEMBL1154750	1	Scientific Literature	J. Med. Chem.	2010	None
CHEMBL53336		0	298.38	0	1.20	64	CCC(CC)O[C@@H]1C(C)=C(C(=O)O)C[C@H](N)[C@H]1NC(C)=O	IC50	'='	2300.0	nM	5.64			UO_0000065	18.90	0.37	4.44	5.55	False	CHEMBL749504	Inhibitory activity against influenza A neuraminidase from influenza A/PR/8/34 (H1N1).	B	BAO_0000357	single protein format	Influenza A virus (strain: A/PR/8/34)	None	None	None	None	CHEMBL2051	Neuraminidase	Influenza A virus (A/Puerto Rico/8/1934(H1N1))	SINGLE PROTEIN	CHEMBL1131009	1	Scientific Literature	J. Med. Chem.	1998	None
CHEMBL437454		0	1798.85	None	None	9a	CC(=O)N[C@@H]1[C@@H](NC(=N)N)C=C(C(=O)O)O[C@H]1[C@H](OCCNC(=O)CCC(N)C(=O)N[C@@H](CCC(N)=O)C(=O)N[C@@H](CCC(N)=O)C(=O)N[C@@H](CCC(N)=O)C(=O)CN[C@@H](CCC(N)=O)C(=O)N[C@@H](CCC(N)=O)C(=O)N[C@@H](CCC(N)=O)C(=O)N[C@@H](CCC(N)=O)C(=O)N[C@@H](CCC(N)=O)C(=O)N[C@@H](CCC(N)=O)C(=O)N[C@@H](CCC(N)=O)C(N)=O)[C@H](O)CO	Relative potency	'='	5.2										False	CHEMBL852407	Relative potency in sialidase inhibitory assay and plaque reduction assay	F	BAO_0000019	assay format	Influenza A virus	None	None	None	None	CHEMBL2051	Neuraminidase	Influenza A virus (A/Puerto Rico/8/1934(H1N1))	SINGLE PROTEIN	CHEMBL1135182	1	Scientific Literature	Bioorg. Med. Chem. Lett.	2002	None
CHEMBL293776	HISPIDULIN	0	300.27	0	2.59	2, Dinatin	COc1c(O)cc2oc(-c3ccc(O)cc3)cc(=O)c2c1O	IC50	'='	13.9	ug.mL-1				UO_0000274					False	CHEMBL1114806	Inhibition of Influenza A PR/8/34 H1N1 virus neuraminidase activity by MUN-ANA substrate based fluorimetric assay	B	BAO_0000357	single protein format	Influenza A virus (A/Puerto Rico/8/1934(H1N1))	None	None	None	None	CHEMBL2051	Neuraminidase	Influenza A virus (A/Puerto Rico/8/1934(H1N1))	SINGLE PROTEIN	CHEMBL1157844	1	Scientific Literature	Eur. J. Med. Chem.	2010	None
CHEMBL245712	4'-HYDROXYWOGONIN	0	300.27	0	2.59	6	COc1c(O)cc(O)c2c(=O)cc(-c3ccc(O)cc3)oc12	IC50	'='	13.15	ug.mL-1				UO_0000274					False	CHEMBL1114806	Inhibition of Influenza A PR/8/34 H1N1 virus neuraminidase activity by MUN-ANA substrate based fluorimetric assay	B	BAO_0000357	single protein format	Influenza A virus (A/Puerto Rico/8/1934(H1N1))	None	None	None	None	CHEMBL2051	Neuraminidase	Influenza A virus (A/Puerto Rico/8/1934(H1N1))	SINGLE PROTEIN	CHEMBL1157844	1	Scientific Literature	Eur. J. Med. Chem.	2010	None
CHEMBL386285		0	1967.17	None	None	10c	CCCCCNC(=O)CC[C@H](N)C(=O)N[C@@H](CCC(=O)NCCCCC)C(=O)N[C@@H](CCC(=O)NCCCCCO[C@H]([C@H](O)CO)[C@@H]1OC(C(=O)O)=C[C@H](N=C(N)N)[C@H]1NC(C)=O)C(=O)N[C@@H](CCC(N)=O)C(=O)N[C@@H](CCC(N)=O)C(=O)N[C@@H](CCC(N)=O)C(=O)N[C@@H](CCC(N)=O)C(=O)N[C@@H](CCC(N)=O)C(=O)N[C@@H](CCC(N)=O)C(=O)N[C@@H](CCC(N)=O)C(=O)N[C@@H](CCC(N)=O)C(N)=O	Relative potency	'='	0.25										False	CHEMBL852407	Relative potency in sialidase inhibitory assay and plaque reduction assay	F	BAO_0000019	assay format	Influenza A virus	None	None	None	None	CHEMBL2051	Neuraminidase	Influenza A virus (A/Puerto Rico/8/1934(H1N1))	SINGLE PROTEIN	CHEMBL1135182	1	Scientific Literature	Bioorg. Med. Chem. Lett.	2002	None
CHEMBL138908		0	298.39	0	0.43	36b	CCCC[C@@H](NC(C)=O)[C@@H]1C[C@@H](C(=O)O)C[C@H]1N=C(N)N	IC50	'='	14600.0	nM	4.84			UO_0000065	16.21	0.31	4.41	3.70	False	CHEMBL752575	Inhibitory activity against influenza A neuraminidase	B	BAO_0000357	single protein format	Influenza A virus	None	None	None	None	CHEMBL2051	Neuraminidase	Influenza A virus (A/Puerto Rico/8/1934(H1N1))	SINGLE PROTEIN	CHEMBL1134303	1	Scientific Literature	J. Med. Chem.	2001	None
CHEMBL195288		0	308.38	0	0.86	26	CC(=O)N[C@@H](CC(C)C)[C@@H]1N[C@@H](C(=O)O)C[C@H]1c1ncc[nH]1	EC50	'='	26400.0	nM	4.58			UO_0000065	14.85	0.28	3.72	4.27	False	CHEMBL829993	Effective concentration against neuraminidase Influenza A virus A/N2/Tokyo strain	B	BAO_0000357	single protein format	Influenza A virus	None	None	None	None	CHEMBL2051	Neuraminidase	Influenza A virus (A/Puerto Rico/8/1934(H1N1))	SINGLE PROTEIN	CHEMBL1139539	1	Scientific Literature	J. Med. Chem.	2005	None
CHEMBL191512		0	296.41	0	1.93	33	CC(=O)N[C@@H](CC(C)C)[C@@H]1N[C@@H](C(=O)O)C[C@H]1C=C(C)C	EC50	'='	1900.0	nM	5.72			UO_0000065	19.30	0.37	3.79	7.29	False	CHEMBL829993	Effective concentration against neuraminidase Influenza A virus A/N2/Tokyo strain	B	BAO_0000357	single protein format	Influenza A virus	None	None	None	None	CHEMBL2051	Neuraminidase	Influenza A virus (A/Puerto Rico/8/1934(H1N1))	SINGLE PROTEIN	CHEMBL1139539	1	Scientific Literature	J. Med. Chem.	2005	None
CHEMBL8145	DAIDZEIN	2	254.24	0	2.87	11	O=c1c(-c2ccc(O)cc2)coc2cc(O)ccc12	IC50	'='	9.43	ug.mL-1				UO_0000274					False	CHEMBL1114806	Inhibition of Influenza A PR/8/34 H1N1 virus neuraminidase activity by MUN-ANA substrate based fluorimetric assay	B	BAO_0000357	single protein format	Influenza A virus (A/Puerto Rico/8/1934(H1N1))	None	None	None	None	CHEMBL2051	Neuraminidase	Influenza A virus (A/Puerto Rico/8/1934(H1N1))	SINGLE PROTEIN	CHEMBL1157844	1	Scientific Literature	Eur. J. Med. Chem.	2010	None
CHEMBL502446		0	254.24	0	2.71	14	O=C1/C(=C\c2ccc(O)cc2)Oc2cc(O)ccc21	logIC50	'='	0.748										False	CHEMBL1114806	Inhibition of Influenza A PR/8/34 H1N1 virus neuraminidase activity by MUN-ANA substrate based fluorimetric assay	B	BAO_0000357	single protein format	Influenza A virus (A/Puerto Rico/8/1934(H1N1))	None	None	None	None	CHEMBL2051	Neuraminidase	Influenza A virus (A/Puerto Rico/8/1934(H1N1))	SINGLE PROTEIN	CHEMBL1157844	1	Scientific Literature	Eur. J. Med. Chem.	2010	None
CHEMBL466980		0	238.24	0	3.01	15	O=C1/C(=C\c2ccccc2)Oc2cc(O)ccc21	logIC50	'='	1.234										False	CHEMBL1114806	Inhibition of Influenza A PR/8/34 H1N1 virus neuraminidase activity by MUN-ANA substrate based fluorimetric assay	B	BAO_0000357	single protein format	Influenza A virus (A/Puerto Rico/8/1934(H1N1))	None	None	None	None	CHEMBL2051	Neuraminidase	Influenza A virus (A/Puerto Rico/8/1934(H1N1))	SINGLE PROTEIN	CHEMBL1157844	1	Scientific Literature	Eur. J. Med. Chem.	2010	None
CHEMBL498441		0	442.38	1	2.91	17	O=C(Oc1cc(O)c2c(c1)OC(c1cc(O)c(O)c(O)c1)CC2)c1cc(O)c(O)c(O)c1	logIC50	'='	1.196										False	CHEMBL1114806	Inhibition of Influenza A PR/8/34 H1N1 virus neuraminidase activity by MUN-ANA substrate based fluorimetric assay	B	BAO_0000357	single protein format	Influenza A virus (A/Puerto Rico/8/1934(H1N1))	None	None	None	None	CHEMBL2051	Neuraminidase	Influenza A virus (A/Puerto Rico/8/1934(H1N1))	SINGLE PROTEIN	CHEMBL1157844	1	Scientific Literature	Eur. J. Med. Chem.	2010	None
CHEMBL480470	KATSUMADAIN A	0	476.57	1	6.69	4	O=C(CCc1ccccc1)C[C@@H]1C[C@@H](c2ccccc2)c2c(cc(/C=C/c3ccccc3)oc2=O)O1	IC50	'='	1050.0	nM	5.98			UO_0000065	12.55	0.23	-0.71	10.58	False	CHEMBL1041519	Inhibition of Influenza Virus A/PR/8/34 neuraminidase chemiluminescence-based enzyme inhibition assay	B	BAO_0000357	single protein format	Influenza A virus (A/Puerto Rico/8/1934(H1N1))	None	None	None	None	CHEMBL2051	Neuraminidase	Influenza A virus (A/Puerto Rico/8/1934(H1N1))	SINGLE PROTEIN	CHEMBL1154750	1	Scientific Literature	J. Med. Chem.	2010	None
CHEMBL579181		0	282.38	0	3.44	3	O[C@H](/C=C/c1ccccc1)C[C@@H](O)CCc1ccccc1	IC50	'='	29750.0	nM	4.53			UO_0000065	16.03	0.29	1.09	11.19	False	CHEMBL1041519	Inhibition of Influenza Virus A/PR/8/34 neuraminidase chemiluminescence-based enzyme inhibition assay	B	BAO_0000357	single protein format	Influenza A virus (A/Puerto Rico/8/1934(H1N1))	None	None	None	None	CHEMBL2051	Neuraminidase	Influenza A virus (A/Puerto Rico/8/1934(H1N1))	SINGLE PROTEIN	CHEMBL1154750	1	Scientific Literature	J. Med. Chem.	2010	None
CHEMBL71078		0	347.37	0	-0.46	3a	CC(=O)N[C@@H]1[C@@H](N)C=C(C(=O)O)O[C@H]1C(=O)NCCc1ccccc1	IC50	'='	12000.0	nM	4.92			UO_0000065	14.17	0.27	5.38	3.76	True	CHEMBL808314	Inhibitory activity against influenza A virus sialidase	B	BAO_0000357	single protein format	Influenza A virus	None	None	None	None	CHEMBL2051	Neuraminidase	Influenza A virus (A/Puerto Rico/8/1934(H1N1))	SINGLE PROTEIN	CHEMBL1152059	1	Scientific Literature	Bioorg. Med. Chem. Lett.	1997	None
CHEMBL57832		0	466.32	1	-2.30	9e	CC(=O)N[C@@H]1[C@@H](NC(=N)N)C=C(C(=O)O)O[C@H]1C(F)(F)[C@H](O)CO.O=C(O)C(F)(F)F	Relative potency	'='	80.0										False	CHEMBL852406	Relative potency against plaque formation and sialidase activity	F	BAO_0000019	assay format	Influenza A virus (strain: A/PR/8/34)	None	None	None	None	CHEMBL2051	Neuraminidase	Influenza A virus (A/Puerto Rico/8/1934(H1N1))	SINGLE PROTEIN	CHEMBL1135180	1	Scientific Literature	Bioorg. Med. Chem. Lett.	2002	None
CHEMBL167253		0	405.45	0	0.37	4ai	CCCN(CCc1cccc(O)c1)C(=O)[C@@H]1OC(C(=O)O)=C[C@H](N)[C@H]1NC(C)=O	IC50	'='	3.0	nM	8.52			UO_0000065	21.02	0.40	8.15	5.99	False	CHEMBL809166	Inhibition of influenza A virus sialidase activity	B	BAO_0000357	single protein format	Influenza A virus	None	None	None	None	CHEMBL2051	Neuraminidase	Influenza A virus (A/Puerto Rico/8/1934(H1N1))	SINGLE PROTEIN	CHEMBL1131488	1	Scientific Literature	J. Med. Chem.	1998	None
CHEMBL354666		0	458.34	0	1.97	4ak	CCCN(CCc1ccc(Cl)cc1Cl)C(=O)[C@@H]1OC(C(=O)O)=C[C@H](N)[C@H]1NC(C)=O	IC50	'='	0.00001	ug.mL-1				UO_0000274					False	CHEMBL807032	Inhibitory activity against sialidase of influenza A virus by plaque reduction assay	B	BAO_0000357	single protein format	Influenza A virus	None	None	None	None	CHEMBL2051	Neuraminidase	Influenza A virus (A/Puerto Rico/8/1934(H1N1))	SINGLE PROTEIN	CHEMBL1131488	1	Scientific Literature	J. Med. Chem.	1998	None
CHEMBL165651		0	403.48	0	0.91	4aa	CC(=O)N[C@@H]1[C@@H](N)C=C(C(=O)O)O[C@H]1C(=O)N(CCc1ccccc1)CC(C)C	IC50	'='	0.007	ug.mL-1				UO_0000274					False	CHEMBL807032	Inhibitory activity against sialidase of influenza A virus by plaque reduction assay	B	BAO_0000357	single protein format	Influenza A virus	None	None	None	None	CHEMBL2051	Neuraminidase	Influenza A virus (A/Puerto Rico/8/1934(H1N1))	SINGLE PROTEIN	CHEMBL1131488	1	Scientific Literature	J. Med. Chem.	1998	None
CHEMBL119140		0	298.39	0	0.43	7	CCCCC(NC(C)=O)[C@@H]1CC(C(=O)O)C[C@H]1N=C(N)N	IC50	'='	100.0	nM	7.00			UO_0000065	23.46	0.46	6.57	5.35	False	CHEMBL882330	inhibitory concentration required to inhibit neuraminidase enzyme from different strains of influenza A virus	B	BAO_0000357	single protein format	Influenza A virus	None	None	None	None	CHEMBL2051	Neuraminidase	Influenza A virus (A/Puerto Rico/8/1934(H1N1))	SINGLE PROTEIN	CHEMBL1133646	1	Scientific Literature	J. Med. Chem.	2000	None
CHEMBL118070		0	242.28	0	-0.92	6	CC(=O)NC[C@H]1C[C@@H](C(=O)O)C[C@@H]1NC(=N)N	IC50	'='	115000.0	nM		Outside typical range		UO_0000065					False	CHEMBL882330	inhibitory concentration required to inhibit neuraminidase enzyme from different strains of influenza A virus	B	BAO_0000357	single protein format	Influenza A virus	None	None	None	None	CHEMBL2051	Neuraminidase	Influenza A virus (A/Puerto Rico/8/1934(H1N1))	SINGLE PROTEIN	CHEMBL1133646	1	Scientific Literature	J. Med. Chem.	2000	None
CHEMBL222813	ZANAMIVIR	4	332.31	1	-3.58	1	CC(=O)N[C@@H]1[C@@H](NC(=N)N)C=C(C(=O)O)O[C@H]1[C@H](O)[C@H](O)CO	IC50	'='	2.3	nM	8.64			UO_0000065	25.99	0.51	12.22	4.36	True	CHEMBL882330	inhibitory concentration required to inhibit neuraminidase enzyme from different strains of influenza A virus	B	BAO_0000357	single protein format	Influenza A virus	None	None	None	None	CHEMBL2051	Neuraminidase	Influenza A virus (A/Puerto Rico/8/1934(H1N1))	SINGLE PROTEIN	CHEMBL1133646	1	Scientific Literature	J. Med. Chem.	2000	None
CHEMBL222813	ZANAMIVIR	4	332.31	1	-3.58	Zanamivir	CC(=O)N[C@@H]1[C@@H](NC(=N)N)C=C(C(=O)O)O[C@H]1[C@H](O)[C@H](O)CO	Relative potency	'='	1.0										False	CHEMBL808322	Relative potency against influenza A sialidase (A/PR/8/34) was determined using sialidase inhibitory assay (relative to Zanamivir)	B	BAO_0000357	single protein format	Influenza A virus	None	None	None	None	CHEMBL2051	Neuraminidase	Influenza A virus (A/Puerto Rico/8/1934(H1N1))	SINGLE PROTEIN	CHEMBL1145737	1	Scientific Literature	Bioorg. Med. Chem. Lett.	2003	None
CHEMBL292620		0	341.41	0	-0.84	14d	CCCCNC(=O)C(NC(C)=O)[C@H]1CC(C(=O)O)C[C@@H]1N=C(N)N	IC50	'='	9900.0	nM	5.00			UO_0000065	14.66	0.28	5.84	3.13	False	CHEMBL752577	In vitro inhibitory activity of compound against influenza neuraminidase A	B	BAO_0000357	single protein format	None	None	None	None	None	CHEMBL2051	Neuraminidase	Influenza A virus (A/Puerto Rico/8/1934(H1N1))	SINGLE PROTEIN	CHEMBL1149138	1	Scientific Literature	J. Med. Chem.	2004	None
CHEMBL112356		0	297.40	0	0.72	3c	CCC(CC)N(C)[C@@H]1C=C(C(=O)O)C[C@H](N)[C@H]1NC(C)=O	IC50	'='	6.0	nM	8.22			UO_0000065	27.65	0.53	7.50	8.59	False	CHEMBL748874	Inhibition of neuraminidase of influenza A	B	BAO_0000357	single protein format	Influenza A virus	None	None	None	None	CHEMBL2051	Neuraminidase	Influenza A virus (A/Puerto Rico/8/1934(H1N1))	SINGLE PROTEIN	CHEMBL1130686	1	Scientific Literature	Bioorg. Med. Chem. Lett.	1998	None
CHEMBL377324	GINKGETIN	0	566.52	2	5.74	19	COc1cc(O)c2c(=O)cc(-c3ccc(OC)c(-c4c(O)cc(O)c5c(=O)cc(-c6ccc(O)cc6)oc45)c3)oc2c1	logIC50	'='	1.74										False	CHEMBL1114806	Inhibition of Influenza A PR/8/34 H1N1 virus neuraminidase activity by MUN-ANA substrate based fluorimetric assay	B	BAO_0000357	single protein format	Influenza A virus (A/Puerto Rico/8/1934(H1N1))	None	None	None	None	CHEMBL2051	Neuraminidase	Influenza A virus (A/Puerto Rico/8/1934(H1N1))	SINGLE PROTEIN	CHEMBL1157844	1	Scientific Literature	Eur. J. Med. Chem.	2010	None
CHEMBL53768		0	270.33	0	0.42	13	CCCO[C@@H]1C=C(C(=O)O)C[C@H](N)[C@H]1NC(=O)CC	IC50	'='	1500.0	nM	5.82			UO_0000065	21.54	0.42	5.40	5.73	False	CHEMBL751101	Inhibition of neuraminidase of influenza A/PR/8/34(H1N1)	B	BAO_0000357	single protein format	Influenza A virus	None	None	None	None	CHEMBL2051	Neuraminidase	Influenza A virus (A/Puerto Rico/8/1934(H1N1))	SINGLE PROTEIN	CHEMBL1130481	1	Scientific Literature	Bioorg. Med. Chem. Lett.	1997	None
CHEMBL461017		0	266.38	0	4.47	5	O[C@@H](CC/C=C/c1ccccc1)CCc1ccccc1	IC50	'='	4130.0	nM	5.38			UO_0000065	20.21	0.37	0.91	26.61	False	CHEMBL1041519	Inhibition of Influenza Virus A/PR/8/34 neuraminidase chemiluminescence-based enzyme inhibition assay	B	BAO_0000357	single protein format	Influenza A virus (A/Puerto Rico/8/1934(H1N1))	None	None	None	None	CHEMBL2051	Neuraminidase	Influenza A virus (A/Puerto Rico/8/1934(H1N1))	SINGLE PROTEIN	CHEMBL1154750	1	Scientific Literature	J. Med. Chem.	2010	None
CHEMBL98906		0	465.55	0	2.33	4aj	CCCN(CCc1ccc(-c2ccccc2)cc1)C(=O)[C@@H]1OC(C(=O)O)=C[C@H](N)[C@H]1NC(C)=O	IC50	'='	0.00001	ug.mL-1				UO_0000274					False	CHEMBL807032	Inhibitory activity against sialidase of influenza A virus by plaque reduction assay	B	BAO_0000357	single protein format	Influenza A virus	None	None	None	None	CHEMBL2051	Neuraminidase	Influenza A virus (A/Puerto Rico/8/1934(H1N1))	SINGLE PROTEIN	CHEMBL1131488	1	Scientific Literature	J. Med. Chem.	1998	None
CHEMBL316915		0	300.36	0	-0.22	19	CC[C@@H](CCO)O[C@@H]1C=C(C(=O)O)C[C@H](N)[C@H]1NC(C)=O	IC50	'='	30.0	nM	7.52			UO_0000065	25.05	0.49	7.74	6.17	False	CHEMBL748873	In vitro inhibitory activity against influenza A neuraminidase using enzymatic assay	B	BAO_0000357	single protein format	Influenza A virus	None	None	None	None	CHEMBL2051	Neuraminidase	Influenza A virus (A/Puerto Rico/8/1934(H1N1))	SINGLE PROTEIN	CHEMBL1132511	1	Scientific Literature	Bioorg. Med. Chem. Lett.	1999	None
CHEMBL348821		0	328.33	1	-3.22	5a	CC(=O)N[C@@H]1[C@@H](NC(=N)N)C=C(C(=O)O)O[C@H]1C(=O)NCCN	IC50	'='	20000.0	nM	4.70			UO_0000065	14.31	0.28	7.92	2.44	False	CHEMBL807033	Inhibition of sialidase (Flu A, 5 nM)	B	BAO_0000357	single protein format	Influenza A virus	None	None	None	None	CHEMBL2051	Neuraminidase	Influenza A virus (A/Puerto Rico/8/1934(H1N1))	SINGLE PROTEIN	CHEMBL1131488	1	Scientific Literature	J. Med. Chem.	1998	None
CHEMBL352694		0	403.48	0	1.06	4q	CCCN(CCCc1ccccc1)C(=O)[C@@H]1OC(C(=O)O)=C[C@H](N)[C@H]1NC(C)=O	IC50	'='	18.0	nM	7.75			UO_0000065	19.19	0.36	6.68	6.35	False	CHEMBL807035	Inhibition of influenza A virus sialidase activity	B	BAO_0000357	single protein format	Influenza A virus	None	None	None	None	CHEMBL2051	Neuraminidase	Influenza A virus (A/Puerto Rico/8/1934(H1N1))	SINGLE PROTEIN	CHEMBL1131488	1	Scientific Literature	J. Med. Chem.	1998	None
CHEMBL1161288		0	273.29	0	-2.45	2	CCNC(=O)[C@@H]1OC(C(O)O)=C[C@H](N)[C@H]1NC(C)=O	Ki	'='	1690.0	nM	5.77			UO_0000065	21.12	0.41	8.22	4.31	False	CHEMBL749506	Neuraminidase binding affinity in Influenza A	B	BAO_0000357	single protein format	Influenza A virus	None	None	None	None	CHEMBL2051	Neuraminidase	Influenza A virus (A/Puerto Rico/8/1934(H1N1))	SINGLE PROTEIN	CHEMBL1132693	1	Scientific Literature	J. Med. Chem.	1999	None
CHEMBL301211		0	488.42	1	-2.35	3c	CCCO[C@H]([C@H](O)CO)[C@@H]1OC(C(=O)O)=C[C@H](N=C(N)N)[C@H]1NC(C)=O.O=C(O)C(F)(F)F	Relative potency	'='	0.35										False	CHEMBL881270	Relative potency was determined	F	BAO_0000019	assay format	Influenza A virus	None	None	None	None	CHEMBL2051	Neuraminidase	Influenza A virus (A/Puerto Rico/8/1934(H1N1))	SINGLE PROTEIN	CHEMBL1135181	1	Scientific Literature	Bioorg. Med. Chem. Lett.	2002	None
CHEMBL58650		0	516.47	1	-1.57	3d	CCCCCO[C@H]([C@H](O)CO)[C@@H]1OC(C(=O)O)=C[C@H](N=C(N)N)[C@H]1NC(C)=O.O=C(O)C(F)(F)F	Relative potency	'='	2.6										False	CHEMBL881270	Relative potency was determined	F	BAO_0000019	assay format	Influenza A virus	None	None	None	None	CHEMBL2051	Neuraminidase	Influenza A virus (A/Puerto Rico/8/1934(H1N1))	SINGLE PROTEIN	CHEMBL1135181	1	Scientific Literature	Bioorg. Med. Chem. Lett.	2002	None
CHEMBL431323		0	456.42	0	-0.29	4b	CCCO[C@H](CC)[C@@H]1OC(C(=O)O)=C[C@H](N=C(N)N)[C@H]1NC(C)=O.O=C(O)C(F)(F)F	IC50	'='	0.0141	ug.mL-1				UO_0000274					False	CHEMBL802974	Inhibition of influenza A sialidase in vitro.	B	BAO_0000357	single protein format	None	None	None	None	None	CHEMBL2051	Neuraminidase	Influenza A virus (A/Puerto Rico/8/1934(H1N1))	SINGLE PROTEIN	CHEMBL1135181	1	Scientific Literature	Bioorg. Med. Chem. Lett.	2002	None
CHEMBL71078		0	347.37	0	-0.46	4s	CC(=O)N[C@@H]1[C@@H](N)C=C(C(=O)O)O[C@H]1C(=O)NCCc1ccccc1	IC50	'='	36.0	ug.mL-1				UO_0000274					False	CHEMBL807036	Inhibitory activity against sialidase of influenza A virus by plaque reduction assay	B	BAO_0000357	single protein format	Influenza A virus	None	None	None	None	CHEMBL2051	Neuraminidase	Influenza A virus (A/Puerto Rico/8/1934(H1N1))	SINGLE PROTEIN	CHEMBL1131488	1	Scientific Literature	J. Med. Chem.	1998	None
CHEMBL167390		0	323.35	0	-0.61	4k	C=CCN(CC=C)C(=O)[C@@H]1OC(C(=O)O)=C[C@H](N)[C@H]1NC(C)=O	IC50	'='	40.0	nM	7.40			UO_0000065	22.88	0.44	8.01	6.07	False	CHEMBL807033	Inhibition of sialidase (Flu A, 5 nM)	B	BAO_0000357	single protein format	Influenza A virus	None	None	None	None	CHEMBL2051	Neuraminidase	Influenza A virus (A/Puerto Rico/8/1934(H1N1))	SINGLE PROTEIN	CHEMBL1131488	1	Scientific Literature	J. Med. Chem.	1998	None
CHEMBL71078		0	347.37	0	-0.46	5a	CC(=O)N[C@@H]1[C@@H](N)C=C(C(=O)O)O[C@H]1C(=O)NCCc1ccccc1	IC50	'='	12000.0	nM	4.92			UO_0000065	14.17	0.27	5.38	3.76	True	CHEMBL802971	Compound was tested for inhibitory concentration against Influenza sialidase type A	B	BAO_0000357	single protein format	Influenza A virus	None	None	None	None	CHEMBL2051	Neuraminidase	Influenza A virus (A/Puerto Rico/8/1934(H1N1))	SINGLE PROTEIN	CHEMBL1131489	1	Scientific Literature	J. Med. Chem.	1998	None
CHEMBL566790		0	278.35	0	4.34	1	O=C(/C=C(O)\C=C\c1ccccc1)CCc1ccccc1	IC50	'='	4670.0	nM	5.33			UO_0000065	19.15	0.35	0.99	14.29	False	CHEMBL1041519	Inhibition of Influenza Virus A/PR/8/34 neuraminidase chemiluminescence-based enzyme inhibition assay	B	BAO_0000357	single protein format	Influenza A virus (A/Puerto Rico/8/1934(H1N1))	None	None	None	None	CHEMBL2051	Neuraminidase	Influenza A virus (A/Puerto Rico/8/1934(H1N1))	SINGLE PROTEIN	CHEMBL1154750	1	Scientific Literature	J. Med. Chem.	2010	None
CHEMBL119140		0	298.39	0	0.43	25	CCCCC(NC(C)=O)[C@@H]1CC(C(=O)O)C[C@H]1N=C(N)N	IC50	'='	50.0	nM	7.30			UO_0000065	24.47	0.47	6.87	5.58	False	CHEMBL752575	Inhibitory activity against influenza A neuraminidase	B	BAO_0000357	single protein format	Influenza A virus	None	None	None	None	CHEMBL2051	Neuraminidase	Influenza A virus (A/Puerto Rico/8/1934(H1N1))	SINGLE PROTEIN	CHEMBL1134303	1	Scientific Literature	J. Med. Chem.	2001	None
CHEMBL461082		0	262.35	0	4.46	2	O=C(/C=C/C=C/c1ccccc1)CCc1ccccc1	IC50	'='	6100.0	nM	5.21			UO_0000065	19.88	0.36	0.75	30.55	False	CHEMBL1041519	Inhibition of Influenza Virus A/PR/8/34 neuraminidase chemiluminescence-based enzyme inhibition assay	B	BAO_0000357	single protein format	Influenza A virus (A/Puerto Rico/8/1934(H1N1))	None	None	None	None	CHEMBL2051	Neuraminidase	Influenza A virus (A/Puerto Rico/8/1934(H1N1))	SINGLE PROTEIN	CHEMBL1154750	1	Scientific Literature	J. Med. Chem.	2010	None
CHEMBL1095054		0	610.48	3	3.90	18	O=C(Oc1cc(O)c(O)c(O)c1)Oc1c(O)cc(C2CCc3c(O)cc(OC(=O)c4cc(O)c(O)c(O)c4)cc3O2)cc1O	IC50	'='	30.0	ug.mL-1				UO_0000274					False	CHEMBL1114806	Inhibition of Influenza A PR/8/34 H1N1 virus neuraminidase activity by MUN-ANA substrate based fluorimetric assay	B	BAO_0000357	single protein format	Influenza A virus (A/Puerto Rico/8/1934(H1N1))	None	None	None	None	CHEMBL2051	Neuraminidase	Influenza A virus (A/Puerto Rico/8/1934(H1N1))	SINGLE PROTEIN	CHEMBL1157844	1	Scientific Literature	Eur. J. Med. Chem.	2010	None
CHEMBL354491		0	389.45	0	0.67	4ab	CC(=O)N[C@@H]1[C@@H](N)C=C(C(=O)O)O[C@H]1C(=O)N(CCc1ccccc1)C(C)C	IC50	'='	8.0	nM	8.10			UO_0000065	20.79	0.39	7.43	6.64	False	CHEMBL809166	Inhibition of influenza A virus sialidase activity	B	BAO_0000357	single protein format	Influenza A virus	None	None	None	None	CHEMBL2051	Neuraminidase	Influenza A virus (A/Puerto Rico/8/1934(H1N1))	SINGLE PROTEIN	CHEMBL1131488	1	Scientific Literature	J. Med. Chem.	1998	None
CHEMBL350985		0	358.35	1	-2.78	19a	CC(=O)N[C@@H]1[C@@H](NC(=N)N)C=C(C(=O)O)O[C@H]1[C@H]1C[C@H](O)[C@H](O)CO1	IC50	'='	0.00245	ug.mL-1				UO_0000274					False	CHEMBL808320	Inhibitory concentration against influenza A virus sialidase A/PR/8/34	B	BAO_0000357	single protein format	Influenza A virus	None	None	None	None	CHEMBL2051	Neuraminidase	Influenza A virus (A/Puerto Rico/8/1934(H1N1))	SINGLE PROTEIN	CHEMBL1145737	1	Scientific Literature	Bioorg. Med. Chem. Lett.	2003	None
CHEMBL419710		0	355.44	0	0.61	4i	CCCCN(CCCC)C(=O)[C@@H]1OC(C(=O)O)=C[C@H](N)[C@H]1NC(C)=O	IC50	'='	100.0	nM	7.00			UO_0000065	19.69	0.38	6.39	5.74	False	CHEMBL809165	Compound was tested for its inhibitory activity against A/Victoria/3/75 (N2) sialidases.	B	BAO_0000357	single protein format	Influenza A virus	None	None	None	None	CHEMBL2051	Neuraminidase	Influenza A virus (A/Puerto Rico/8/1934(H1N1))	SINGLE PROTEIN	CHEMBL1131488	1	Scientific Literature	J. Med. Chem.	1998	None
CHEMBL57257		0	371.44	0	-1.21	14n	CCC(COC)NC(=O)C(NC(C)=O)[C@H]1CC(C(=O)O)C[C@@H]1N=C(N)N	IC50	'='	2200.0	nM	5.66			UO_0000065	15.23	0.30	6.87	3.35	False	CHEMBL752577	In vitro inhibitory activity of compound against influenza neuraminidase A	B	BAO_0000357	single protein format	None	None	None	None	None	CHEMBL2051	Neuraminidase	Influenza A virus (A/Puerto Rico/8/1934(H1N1))	SINGLE PROTEIN	CHEMBL1149138	1	Scientific Literature	J. Med. Chem.	2004	None
CHEMBL19358		0	328.41	0	0.08	20b	CCC(=O)NC[C@H]1[C@H](N)[C@H](C(=O)O)CN1C(=O)N(CC)C(C)C	IC50	'='	16000.0	nM	4.80			UO_0000065	14.60	0.28	4.72	4.14	False	CHEMBL752578	Inhibitory activity was determined against Neuraminidase A from influenza virus A/Tokyo/3/67	B	BAO_0000357	single protein format	None	None	None	None	None	CHEMBL2051	Neuraminidase	Influenza A virus (A/Puerto Rico/8/1934(H1N1))	SINGLE PROTEIN	CHEMBL1134391	1	Scientific Literature	J. Med. Chem.	2001	None
CHEMBL193303		0	332.31	1	-3.58	1	CC(=O)NC1[C@@H](NC(=N)N)C=C(C(=O)O)O[C@H]1[C@H](O)C(O)CO	IC50	'='	0.77	nM	9.11			UO_0000065	27.42	0.54	12.69	4.60	False	CHEMBL829471	Inhibitory concentration against neuraminidase of influenza A/Mem/Bel/71 (H3N1) virus starin; (n=5)	B	BAO_0000357	single protein format	Influenza A virus	None	None	None	None	CHEMBL2051	Neuraminidase	Influenza A virus (A/Puerto Rico/8/1934(H1N1))	SINGLE PROTEIN	CHEMBL1143586	1	Scientific Literature	J. Med. Chem.	2005	None
CHEMBL195871		0	308.38	0	0.86	23	CC(=O)N[C@@H](CC(C)C)[C@@H]1N[C@@H](C(=O)O)C[C@H]1c1c[nH]cn1	EC50	'='	5300.0	nM	5.28			UO_0000065	17.11	0.33	4.42	4.93	False	CHEMBL829993	Effective concentration against neuraminidase Influenza A virus A/N2/Tokyo strain	B	BAO_0000357	single protein format	Influenza A virus	None	None	None	None	CHEMBL2051	Neuraminidase	Influenza A virus (A/Puerto Rico/8/1934(H1N1))	SINGLE PROTEIN	CHEMBL1139539	1	Scientific Literature	J. Med. Chem.	2005	None
CHEMBL292232		0	262.27	0	0.82	8	N=C(N)Nc1cc(C(=O)O)ccc1N1CCCC1=O	IC50	'='	250000.0	nM		Outside typical range		UO_0000065					True	CHEMBL750941	In vitro inhibitory activity against H1N9 Influenza A Neuraminidase.	B	BAO_0000357	single protein format	Influenza A virus	None	None	None	None	CHEMBL2051	Neuraminidase	Influenza A virus (A/Puerto Rico/8/1934(H1N1))	SINGLE PROTEIN	CHEMBL1132253	1	Scientific Literature	J. Med. Chem.	1999	None
CHEMBL431323		0	456.42	0	-0.29	4b	CCCO[C@H](CC)[C@@H]1OC(C(=O)O)=C[C@H](N=C(N)N)[C@H]1NC(C)=O.O=C(O)C(F)(F)F	Relative potency	'='	0.75										False	CHEMBL881270	Relative potency was determined	F	BAO_0000019	assay format	Influenza A virus	None	None	None	None	CHEMBL2051	Neuraminidase	Influenza A virus (A/Puerto Rico/8/1934(H1N1))	SINGLE PROTEIN	CHEMBL1135181	1	Scientific Literature	Bioorg. Med. Chem. Lett.	2002	None
CHEMBL195871		0	308.38	0	0.86	23	CC(=O)N[C@@H](CC(C)C)[C@@H]1N[C@@H](C(=O)O)C[C@H]1c1c[nH]cn1	Ki	'='	610.0	nM	6.21			UO_0000065	20.15	0.39	5.35	5.80	False	CHEMBL839949	Inhibitory constant against neuraminidase Influenza A virus A/N2/Tokyo strain	B	BAO_0000357	single protein format	Influenza A virus	None	None	None	None	CHEMBL2051	Neuraminidase	Influenza A virus (A/Puerto Rico/8/1934(H1N1))	SINGLE PROTEIN	CHEMBL1139539	1	Scientific Literature	J. Med. Chem.	2005	None
CHEMBL308831		0	344.33	0	0.61	4c	CC(=O)N[C@@H]1[C@@H](N)C=C(C(=O)O)O[C@H]1c1nc(-c2ccccc2)no1	IC50	'='	14000.0	nM	4.85			UO_0000065	14.10	0.27	4.24	3.45	False	CHEMBL808314	Inhibitory activity against influenza A virus sialidase	B	BAO_0000357	single protein format	Influenza A virus	None	None	None	None	CHEMBL2051	Neuraminidase	Influenza A virus (A/Puerto Rico/8/1934(H1N1))	SINGLE PROTEIN	CHEMBL1152059	1	Scientific Literature	Bioorg. Med. Chem. Lett.	1997	None
CHEMBL81159		0	214.22	0	-1.41	31	CC(=O)N[C@@H]1[C@@H](N)CC(C(=O)O)=C[C@H]1O	IC50	'='	6300.0	nM	5.20			UO_0000065	24.28	0.47	6.61	4.62	False	CHEMBL749504	Inhibitory activity against influenza A neuraminidase from influenza A/PR/8/34 (H1N1).	B	BAO_0000357	single protein format	Influenza A virus (strain: A/PR/8/34)	None	None	None	None	CHEMBL2051	Neuraminidase	Influenza A virus (A/Puerto Rico/8/1934(H1N1))	SINGLE PROTEIN	CHEMBL1131009	1	Scientific Literature	J. Med. Chem.	1998	None
CHEMBL437454		0	1798.85	None	None	9a	CC(=O)N[C@@H]1[C@@H](NC(=N)N)C=C(C(=O)O)O[C@H]1[C@H](OCCNC(=O)CCC(N)C(=O)N[C@@H](CCC(N)=O)C(=O)N[C@@H](CCC(N)=O)C(=O)N[C@@H](CCC(N)=O)C(=O)CN[C@@H](CCC(N)=O)C(=O)N[C@@H](CCC(N)=O)C(=O)N[C@@H](CCC(N)=O)C(=O)N[C@@H](CCC(N)=O)C(=O)N[C@@H](CCC(N)=O)C(=O)N[C@@H](CCC(N)=O)C(=O)N[C@@H](CCC(N)=O)C(N)=O)[C@H](O)CO	Relative potency	'='	0.0077										False	CHEMBL852407	Relative potency in sialidase inhibitory assay and plaque reduction assay	F	BAO_0000019	assay format	Influenza A virus	None	None	None	None	CHEMBL2051	Neuraminidase	Influenza A virus (A/Puerto Rico/8/1934(H1N1))	SINGLE PROTEIN	CHEMBL1135182	1	Scientific Literature	Bioorg. Med. Chem. Lett.	2002	None
CHEMBL282465		0	296.37	0	-1.15	4i	CC(=O)N[C@@H]1[C@@H](N)CC(C(=O)O)=C[C@H]1N1CCN(C)CC1	IC50	'='	1900.0	nM	5.72			UO_0000065					False	CHEMBL748876	Inhibition of neuraminidase in Influenza A	F	BAO_0000019	assay format	None	None	None	None	None	CHEMBL2051	Neuraminidase	Influenza A virus (A/Puerto Rico/8/1934(H1N1))	SINGLE PROTEIN	CHEMBL1132909	1	Scientific Literature	Bioorg. Med. Chem. Lett.	2000	None
CHEMBL2337338	ISOASPULVINONE E	0	296.28	0	2.96	1, E-isomer	O=C1O/C(=C/c2ccc(O)cc2)C(O)=C1c1ccc(O)cc1	Inhibition						Dose-dependent effect						False	CHEMBL2342850	Inhibition of inactivated Influenza A virus (A/Puerto Rico/8/1934(H1N1)) neuraminidase using MUNANA as substrate incubated for 60 mins prior to substrate addition measured after 45 mins by fluorescence assay	B	BAO_0000357	single protein format	Influenza A virus (A/Puerto Rico/8/1934(H1N1))	None	None	None	None	CHEMBL2051	Neuraminidase	Influenza A virus (A/Puerto Rico/8/1934(H1N1))	SINGLE PROTEIN	CHEMBL2331164	1	Scientific Literature	Bioorg. Med. Chem. Lett.	2013	None
CHEMBL411966		0	2273.45	None	None	10b	CC(=O)N[C@@H]1[C@@H](NC(=N)N)C=C(C(=O)O)O[C@H]1[C@H](OCCNC(=O)CC[C@H](NC(=O)[C@H](CCC(=O)NCc1ccccc1)NC(=O)[C@H](CCC(=O)NCc1ccccc1)NC(=O)[C@H](CCC(=O)NCc1ccccc1)NC(=O)[C@@H](N)CCC(=O)NCc1ccccc1)C(=O)N[C@@H](CCC(N)=O)C(=O)N[C@@H](CCC(N)=O)C(=O)N[C@@H](CCC(N)=O)C(=O)N[C@@H](CCC(N)=O)C(=O)N[C@@H](CCC(N)=O)C(=O)N[C@@H](CCC(N)=O)C(=O)N[C@@H](CCC(N)=O)C(N)=O)[C@H](O)CO	Relative potency	'='	20.0										False	CHEMBL852407	Relative potency in sialidase inhibitory assay and plaque reduction assay	F	BAO_0000019	assay format	Influenza A virus	None	None	None	None	CHEMBL2051	Neuraminidase	Influenza A virus (A/Puerto Rico/8/1934(H1N1))	SINGLE PROTEIN	CHEMBL1135182	1	Scientific Literature	Bioorg. Med. Chem. Lett.	2002	None
CHEMBL411967		0	2193.49	None	None	10a	CCCCCNC(=O)CC[C@H](N)C(=O)N[C@@H](CCC(=O)NCCCCC)C(=O)N[C@@H](CCC(=O)NCCCCC)C(=O)N[C@@H](CCC(=O)NCCCCC)C(=O)N[C@@H](CCC(=O)NCCO[C@H]([C@H](O)CO)[C@@H]1OC(C(=O)O)=C[C@H](N=C(N)N)[C@H]1NC(C)=O)C(=O)N[C@@H](CCC(N)=O)C(=O)N[C@@H](CCC(N)=O)C(=O)N[C@@H](CCC(N)=O)C(=O)N[C@@H](CCC(N)=O)C(=O)N[C@@H](CCC(N)=O)C(=O)N[C@@H](CCC(N)=O)C(=O)N[C@@H](CCC(N)=O)C(N)=O	Relative potency	'='	0.029										False	CHEMBL852407	Relative potency in sialidase inhibitory assay and plaque reduction assay	F	BAO_0000019	assay format	Influenza A virus	None	None	None	None	CHEMBL2051	Neuraminidase	Influenza A virus (A/Puerto Rico/8/1934(H1N1))	SINGLE PROTEIN	CHEMBL1135182	1	Scientific Literature	Bioorg. Med. Chem. Lett.	2002	None
CHEMBL418091		0	459.50	1	-2.45	8b'	CC(=O)NCCCCCO[C@H]([C@H](O)CO)[C@@H]1OC(C(=O)O)=C[C@H](N=C(N)N)[C@H]1NC(C)=O	Relative potency	'='	1.3										False	CHEMBL852407	Relative potency in sialidase inhibitory assay and plaque reduction assay	F	BAO_0000019	assay format	Influenza A virus	None	None	None	None	CHEMBL2051	Neuraminidase	Influenza A virus (A/Puerto Rico/8/1934(H1N1))	SINGLE PROTEIN	CHEMBL1135182	1	Scientific Literature	Bioorg. Med. Chem. Lett.	2002	None
CHEMBL406252		0	253.30	0	-0.69	4a	CC(=O)N[C@@H]1[C@@H](N)CC(C(=O)O)=C[C@H]1N1CCC1	IC50	'='	1000.0	nM	6.00			UO_0000065					False	CHEMBL748876	Inhibition of neuraminidase in Influenza A	F	BAO_0000019	assay format	None	None	None	None	None	CHEMBL2051	Neuraminidase	Influenza A virus (A/Puerto Rico/8/1934(H1N1))	SINGLE PROTEIN	CHEMBL1132909	1	Scientific Literature	Bioorg. Med. Chem. Lett.	2000	None
CHEMBL1161283		0	349.39	0	-1.23	9	CC(=O)N[C@@H]1[C@@H](N)C=C(C(O)O)O[C@H]1C(=O)NCCc1ccccc1	Ki	'='	1570.0	nM	5.80			UO_0000065	16.61	0.32	7.03	4.33	False	CHEMBL749506	Neuraminidase binding affinity in Influenza A	B	BAO_0000357	single protein format	Influenza A virus	None	None	None	None	CHEMBL2051	Neuraminidase	Influenza A virus (A/Puerto Rico/8/1934(H1N1))	SINGLE PROTEIN	CHEMBL1132693	1	Scientific Literature	J. Med. Chem.	1999	None
CHEMBL292232		0	262.27	0	0.82	7	N=C(N)Nc1cc(C(=O)O)ccc1N1CCCC1=O	IC50	'='	250000.0	nM		Outside typical range		UO_0000065					False	CHEMBL748889	In vitro inhibitory effect on N9 Influenza A neuraminidase	B	BAO_0000357	single protein format	Influenza A virus	None	None	None	None	CHEMBL2051	Neuraminidase	Influenza A virus (A/Puerto Rico/8/1934(H1N1))	SINGLE PROTEIN	CHEMBL1132662	1	Scientific Literature	Bioorg. Med. Chem. Lett.	1999	None
CHEMBL311205		0	298.34	0	-0.66	59	CCCO[C@@H]1C=C(C(=O)O)C[C@H](N=C(N)N)[C@H]1NC(C)=O	IC50	'='	2.0	nM	8.70			UO_0000065	29.16	0.57	9.36	6.21	False	CHEMBL749504	Inhibitory activity against influenza A neuraminidase from influenza A/PR/8/34 (H1N1).	B	BAO_0000357	single protein format	Influenza A virus (strain: A/PR/8/34)	None	None	None	None	CHEMBL2051	Neuraminidase	Influenza A virus (A/Puerto Rico/8/1934(H1N1))	SINGLE PROTEIN	CHEMBL1131009	1	Scientific Literature	J. Med. Chem.	1998	None
CHEMBL278852		0	295.38	0	0.48	4d	CC(=O)N[C@@H]1[C@@H](N)CC(C(=O)O)=C[C@H]1N1CCCCCC1	IC50	'='	35.0	nM	7.46			UO_0000065					False	CHEMBL748876	Inhibition of neuraminidase in Influenza A	F	BAO_0000019	assay format	None	None	None	None	None	CHEMBL2051	Neuraminidase	Influenza A virus (A/Puerto Rico/8/1934(H1N1))	SINGLE PROTEIN	CHEMBL1132909	1	Scientific Literature	Bioorg. Med. Chem. Lett.	2000	None
CHEMBL300145		0	614.66	2	1.16	3f	CCCCCCCCCCCCO[C@H]([C@H](O)CO)[C@@H]1OC(C(=O)O)=C[C@H](N=C(N)N)[C@H]1NC(C)=O.O=C(O)C(F)(F)F	Relative potency	'='	0.51										False	CHEMBL881270	Relative potency was determined	F	BAO_0000019	assay format	Influenza A virus	None	None	None	None	CHEMBL2051	Neuraminidase	Influenza A virus (A/Puerto Rico/8/1934(H1N1))	SINGLE PROTEIN	CHEMBL1135181	1	Scientific Literature	Bioorg. Med. Chem. Lett.	2002	None
CHEMBL351043		0	358.35	1	-2.78	19d	CC(=O)N[C@@H]1[C@@H](NC(=N)N)C=C(C(=O)O)O[C@H]1[C@@H]1C[C@@H](O)[C@@H](O)CO1	Relative potency	'='	3600.0										False	CHEMBL808322	Relative potency against influenza A sialidase (A/PR/8/34) was determined using sialidase inhibitory assay (relative to Zanamivir)	B	BAO_0000357	single protein format	Influenza A virus	None	None	None	None	CHEMBL2051	Neuraminidase	Influenza A virus (A/Puerto Rico/8/1934(H1N1))	SINGLE PROTEIN	CHEMBL1145737	1	Scientific Literature	Bioorg. Med. Chem. Lett.	2003	None
CHEMBL139978		0	298.39	0	0.43	28b	CCCC[C@H](NC(C)=O)[C@@H]1C[C@H](C(=O)O)C[C@H]1N=C(N)N	IC50	'='	359.0	nM	6.45			UO_0000065	21.60	0.42	6.01	4.93	False	CHEMBL752575	Inhibitory activity against influenza A neuraminidase	B	BAO_0000357	single protein format	Influenza A virus	None	None	None	None	CHEMBL2051	Neuraminidase	Influenza A virus (A/Puerto Rico/8/1934(H1N1))	SINGLE PROTEIN	CHEMBL1134303	1	Scientific Literature	J. Med. Chem.	2001	None
CHEMBL674	OSELTAMIVIR CARBOXYLIC ACID	0	284.36	0	0.81	1 (GS-4071)	CCC(CC)O[C@@H]1C=C(C(=O)O)C[C@H](N)[C@H]1NC(C)=O	IC50	'='	1.0	nM	9.00			UO_0000065					False	CHEMBL748876	Inhibition of neuraminidase in Influenza A	F	BAO_0000019	assay format	None	None	None	None	None	CHEMBL2051	Neuraminidase	Influenza A virus (A/Puerto Rico/8/1934(H1N1))	SINGLE PROTEIN	CHEMBL1132909	1	Scientific Literature	Bioorg. Med. Chem. Lett.	2000	None
CHEMBL266691		0	1840.93	None	None	9c	CC(=O)N[C@@H]1[C@@H](NC(=N)N)C=C(C(=O)O)O[C@H]1[C@H](OCCCCCNC(=O)CCC(N)C(=O)N[C@@H](CCC(N)=O)C(=O)N[C@@H](CCC(N)=O)C(=O)N[C@@H](CCC(N)=O)C(=O)CN[C@@H](CCC(N)=O)C(=O)N[C@@H](CCC(N)=O)C(=O)N[C@@H](CCC(N)=O)C(=O)N[C@@H](CCC(N)=O)C(=O)N[C@@H](CCC(N)=O)C(=O)N[C@@H](CCC(N)=O)C(=O)N[C@@H](CCC(N)=O)C(N)=O)[C@H](O)CO	Relative potency	'='	0.0085										False	CHEMBL852407	Relative potency in sialidase inhibitory assay and plaque reduction assay	F	BAO_0000019	assay format	Influenza A virus	None	None	None	None	CHEMBL2051	Neuraminidase	Influenza A virus (A/Puerto Rico/8/1934(H1N1))	SINGLE PROTEIN	CHEMBL1135182	1	Scientific Literature	Bioorg. Med. Chem. Lett.	2002	None
CHEMBL420495		0	283.37	0	0.33	3b	CCCCN(C)[C@@H]1C=C(C(=O)O)C[C@H](N)[C@H]1NC(C)=O	IC50	'='	180.0	nM	6.75			UO_0000065	23.80	0.46	6.41	7.05	False	CHEMBL748874	Inhibition of neuraminidase of influenza A	B	BAO_0000357	single protein format	Influenza A virus	None	None	None	None	CHEMBL2051	Neuraminidase	Influenza A virus (A/Puerto Rico/8/1934(H1N1))	SINGLE PROTEIN	CHEMBL1130686	1	Scientific Literature	Bioorg. Med. Chem. Lett.	1998	None
CHEMBL222813	ZANAMIVIR	4	332.31	1	-3.58	2 ; GG167	CC(=O)N[C@@H]1[C@@H](NC(=N)N)C=C(C(=O)O)O[C@H]1[C@H](O)[C@H](O)CO	IC50	'='	0.5	nM	9.30			UO_0000065	27.99	0.55	12.88	4.69	False	CHEMBL752730	Inhibitory activity was determined against Neuraminidase A from influenza virus A/Tokyo/3/67	B	BAO_0000357	single protein format	None	None	None	None	None	CHEMBL2051	Neuraminidase	Influenza A virus (A/Puerto Rico/8/1934(H1N1))	SINGLE PROTEIN	CHEMBL1134391	1	Scientific Literature	J. Med. Chem.	2001	None
CHEMBL137054		0	298.39	0	0.43	29b	CCCC[C@H](NC(C)=O)[C@@H]1C[C@@H](C(=O)O)C[C@H]1N=C(N)N	IC50	'='	13.0	nM	7.89			UO_0000065	26.43	0.51	7.46	6.03	False	CHEMBL752575	Inhibitory activity against influenza A neuraminidase	B	BAO_0000357	single protein format	Influenza A virus	None	None	None	None	CHEMBL2051	Neuraminidase	Influenza A virus (A/Puerto Rico/8/1934(H1N1))	SINGLE PROTEIN	CHEMBL1134303	1	Scientific Literature	J. Med. Chem.	2001	None
CHEMBL54149		0	327.34	1	-1.76	1a	CCCNC(=O)[C@@H]1OC(C(=O)O)=C[C@H](NC(=N)N)[C@H]1NC(C)=O	IC50	'='	500.0	nM	6.30			UO_0000065	19.25	0.37	8.06	3.78	True	CHEMBL802972	Inhibition of influenza sialidase was determined by measuring the ability to inhibit the hydrolysis of MUN by A/Aichi virus grown in hen eggs	B	BAO_0000357	single protein format	Influenza A virus	None	None	None	None	CHEMBL2051	Neuraminidase	Influenza A virus (A/Puerto Rico/8/1934(H1N1))	SINGLE PROTEIN	CHEMBL1159157	1	Scientific Literature	Bioorg. Med. Chem. Lett.	1996	None
CHEMBL292393		0	381.48	0	-0.11	15l	CCCN(CC1CC1)C(=O)C(NC(C)=O)[C@H]1CC(C(=O)O)C[C@@H]1N=C(N)N	IC50	'='	200.0	nM	6.70			UO_0000065	17.56	0.34	6.81	4.43	False	CHEMBL752577	In vitro inhibitory activity of compound against influenza neuraminidase A	B	BAO_0000357	single protein format	None	None	None	None	None	CHEMBL2051	Neuraminidase	Influenza A virus (A/Puerto Rico/8/1934(H1N1))	SINGLE PROTEIN	CHEMBL1149138	1	Scientific Literature	J. Med. Chem.	2004	None
CHEMBL1836286		0	381.43	0	3.08	16	O=c1cc(-c2ccccc2)oc2c(CN3CCC(CO)CC3)c(O)cc(O)c12	IC50	'='	83700.0	nM	4.08			UO_0000065	10.69	0.20	1.00	4.33	False	CHEMBL1839500	Inhibition of influenza A virus A/PR/8/34(H1N1) neuraminidase assessed as fluorescent product using MUNANA as substrate after 60 mins by fluorescence analysis	B	BAO_0000357	single protein format	Influenza A virus (A/Puerto Rico/8/1934(H1N1))	None	None	None	None	CHEMBL2051	Neuraminidase	Influenza A virus (A/Puerto Rico/8/1934(H1N1))	SINGLE PROTEIN	CHEMBL1833871	1	Scientific Literature	Bioorg. Med. Chem. Lett.	2011	None
CHEMBL1836295		0	369.37	0	2.41	25	O=c1cc(-c2ccc(O)cc2)oc2c(CN3CCOCC3)c(O)cc(O)c12	IC50	'='	50490.0	nM	4.30			UO_0000065	11.63	0.22	1.89	4.16	False	CHEMBL1839500	Inhibition of influenza A virus A/PR/8/34(H1N1) neuraminidase assessed as fluorescent product using MUNANA as substrate after 60 mins by fluorescence analysis	B	BAO_0000357	single protein format	Influenza A virus (A/Puerto Rico/8/1934(H1N1))	None	None	None	None	CHEMBL2051	Neuraminidase	Influenza A virus (A/Puerto Rico/8/1934(H1N1))	SINGLE PROTEIN	CHEMBL1833871	1	Scientific Literature	Bioorg. Med. Chem. Lett.	2011	None
CHEMBL1836302		0	353.37	0	3.17	32	O=c1cc(-c2ccc(O)cc2)oc2c(CN3CCCC3)c(O)cc(O)c12	IC50	'='	44470.0	nM	4.35			UO_0000065	12.32	0.23	1.18	4.62	False	CHEMBL1839500	Inhibition of influenza A virus A/PR/8/34(H1N1) neuraminidase assessed as fluorescent product using MUNANA as substrate after 60 mins by fluorescence analysis	B	BAO_0000357	single protein format	Influenza A virus (A/Puerto Rico/8/1934(H1N1))	None	None	None	None	CHEMBL2051	Neuraminidase	Influenza A virus (A/Puerto Rico/8/1934(H1N1))	SINGLE PROTEIN	CHEMBL1833871	1	Scientific Literature	Bioorg. Med. Chem. Lett.	2011	None
CHEMBL1836279		0	383.40	0	2.53	9	O=c1cc(-c2ccccc2)oc2c(CN3CCCC(O)C3)c(O)c(O)c(O)c12	Activity	'='	0.42	%				UO_0000187					False	CHEMBL1839501	Inhibition of influenza A virus A/PR/8/34(H1N1) neuraminidase assessed as residual activity using MUNANA as substrate after 60 mins by fluorescence analysis	B	BAO_0000357	single protein format	Influenza A virus (A/Puerto Rico/8/1934(H1N1))	None	None	None	None	CHEMBL2051	Neuraminidase	Influenza A virus (A/Puerto Rico/8/1934(H1N1))	SINGLE PROTEIN	CHEMBL1833871	1	Scientific Literature	Bioorg. Med. Chem. Lett.	2011	None
CHEMBL57726		0	389.46	0	-0.40	14k	CC(=O)NC(C(=O)NCCc1ccccc1)[C@H]1CC(C(=O)O)C[C@@H]1N=C(N)N	IC50	'='	6400.0	nM	5.19			UO_0000065	13.34	0.25	5.59	3.25	False	CHEMBL752577	In vitro inhibitory activity of compound against influenza neuraminidase A	B	BAO_0000357	single protein format	None	None	None	None	None	CHEMBL2051	Neuraminidase	Influenza A virus (A/Puerto Rico/8/1934(H1N1))	SINGLE PROTEIN	CHEMBL1149138	1	Scientific Literature	J. Med. Chem.	2004	None
CHEMBL441790		0	339.40	0	-1.13	16b	CC(=O)NC(C(=O)N1CCCC1)[C@H]1CC(C(=O)O)C[C@@H]1N=C(N)N	IC50	'='	470.0	nM	6.33			UO_0000065	18.64	0.36	7.46	4.19	False	CHEMBL752577	In vitro inhibitory activity of compound against influenza neuraminidase A	B	BAO_0000357	single protein format	None	None	None	None	None	CHEMBL2051	Neuraminidase	Influenza A virus (A/Puerto Rico/8/1934(H1N1))	SINGLE PROTEIN	CHEMBL1149138	1	Scientific Literature	J. Med. Chem.	2004	None
CHEMBL83932		0	284.36	0	0.81	36	CCCCCO[C@@H]1C=C(C(=O)O)C[C@H](N)[C@H]1NC(C)=O	IC50	'='	200.0	nM	6.70			UO_0000065	23.56	0.46	5.89	6.59	False	CHEMBL749504	Inhibitory activity against influenza A neuraminidase from influenza A/PR/8/34 (H1N1).	B	BAO_0000357	single protein format	Influenza A virus (strain: A/PR/8/34)	None	None	None	None	CHEMBL2051	Neuraminidase	Influenza A virus (A/Puerto Rico/8/1934(H1N1))	SINGLE PROTEIN	CHEMBL1131009	1	Scientific Literature	J. Med. Chem.	1998	None
CHEMBL292229		0	325.37	0	-1.45	14c	C=CCNC(=O)C(NC(C)=O)[C@H]1CC(C(=O)O)C[C@@H]1N=C(N)N	IC50	'='	720.0	nM	6.14			UO_0000065	18.88	0.36	7.59	3.84	False	CHEMBL752577	In vitro inhibitory activity of compound against influenza neuraminidase A	B	BAO_0000357	single protein format	None	None	None	None	None	CHEMBL2051	Neuraminidase	Influenza A virus (A/Puerto Rico/8/1934(H1N1))	SINGLE PROTEIN	CHEMBL1149138	1	Scientific Literature	J. Med. Chem.	2004	None
CHEMBL183817		0	301.34	0	0.57	9	COC(=O)[C@@H]1C[C@H](C(=O)O)O[C@H]1[C@H](CC(C)C)NC(C)=O	IC50	'='	410.0	nM	6.39			UO_0000065	21.20	0.42	5.82	6.27	False	CHEMBL833072	Inhibitory concentration against neuraminidase A(A/Tokyo/3/67) of Influenza virus	B	BAO_0000357	single protein format	Influenza A virus	None	None	None	None	CHEMBL2051	Neuraminidase	Influenza A virus (A/Puerto Rico/8/1934(H1N1))	SINGLE PROTEIN	CHEMBL1144460	1	Scientific Literature	Bioorg. Med. Chem. Lett.	2005	None
CHEMBL81790		0	312.37	0	-0.27	60	CCCCO[C@@H]1C=C(C(=O)O)C[C@H](N=C(N)N)[C@H]1NC(C)=O	IC50	'='	3.0	nM	8.52			UO_0000065	27.28	0.53	8.79	6.09	False	CHEMBL749504	Inhibitory activity against influenza A neuraminidase from influenza A/PR/8/34 (H1N1).	B	BAO_0000357	single protein format	Influenza A virus (strain: A/PR/8/34)	None	None	None	None	CHEMBL2051	Neuraminidase	Influenza A virus (A/Puerto Rico/8/1934(H1N1))	SINGLE PROTEIN	CHEMBL1131009	1	Scientific Literature	J. Med. Chem.	1998	None
CHEMBL54758		0	256.30	0	0.03	34	CCCO[C@@H]1C=C(C(=O)O)C[C@H](N)[C@H]1NC(C)=O	IC50	'='	180.0	nM	6.75			UO_0000065	26.32	0.51	6.71	6.64	False	CHEMBL749504	Inhibitory activity against influenza A neuraminidase from influenza A/PR/8/34 (H1N1).	B	BAO_0000357	single protein format	Influenza A virus (strain: A/PR/8/34)	None	None	None	None	CHEMBL2051	Neuraminidase	Influenza A virus (A/Puerto Rico/8/1934(H1N1))	SINGLE PROTEIN	CHEMBL1131009	1	Scientific Literature	J. Med. Chem.	1998	None
CHEMBL312637		0	256.26	0	-2.09	58	CC(=O)N[C@@H]1[C@@H](N=C(N)N)CC(C(=O)O)=C[C@H]1O	IC50	'='	100.0	nM	7.00			UO_0000065	27.32	0.53	9.09	4.63	False	CHEMBL749504	Inhibitory activity against influenza A neuraminidase from influenza A/PR/8/34 (H1N1).	B	BAO_0000357	single protein format	Influenza A virus (strain: A/PR/8/34)	None	None	None	None	CHEMBL2051	Neuraminidase	Influenza A virus (A/Puerto Rico/8/1934(H1N1))	SINGLE PROTEIN	CHEMBL1131009	1	Scientific Literature	J. Med. Chem.	1998	None
CHEMBL192279		0	302.80	0	1.72	36	CC(=O)N[C@@H](CC(C)C)[C@@H]1N[C@@H](C(=O)O)C[C@H]1/C=C/Cl	Ki	'='	3000.0	nM	5.52			UO_0000065	18.24	0.38	3.80	7.04	False	CHEMBL839949	Inhibitory constant against neuraminidase Influenza A virus A/N2/Tokyo strain	B	BAO_0000357	single protein format	Influenza A virus	None	None	None	None	CHEMBL2051	Neuraminidase	Influenza A virus (A/Puerto Rico/8/1934(H1N1))	SINGLE PROTEIN	CHEMBL1139539	1	Scientific Literature	J. Med. Chem.	2005	None
CHEMBL366026		0	268.36	0	1.15	31	C=C[C@@H]1C[C@H](C(=O)O)N[C@H]1[C@H](CC(C)C)NC(C)=O	EC50	'='	8500.0	nM	5.07			UO_0000065	18.89	0.36	3.92	6.47	False	CHEMBL829993	Effective concentration against neuraminidase Influenza A virus A/N2/Tokyo strain	B	BAO_0000357	single protein format	Influenza A virus	None	None	None	None	CHEMBL2051	Neuraminidase	Influenza A virus (A/Puerto Rico/8/1934(H1N1))	SINGLE PROTEIN	CHEMBL1139539	1	Scientific Literature	J. Med. Chem.	2005	None
CHEMBL369125		0	300.36	0	0.14	6	COC(=O)[C@@H]1C[C@H](C(=O)O)N[C@H]1[C@H](CC(C)C)NC(C)=O	EC50	'='	5000.0	nM	5.30			UO_0000065	17.65	0.34	5.16	5.06	False	CHEMBL829993	Effective concentration against neuraminidase Influenza A virus A/N2/Tokyo strain	B	BAO_0000357	single protein format	Influenza A virus	None	None	None	None	CHEMBL2051	Neuraminidase	Influenza A virus (A/Puerto Rico/8/1934(H1N1))	SINGLE PROTEIN	CHEMBL1139539	1	Scientific Literature	J. Med. Chem.	2005	None
CHEMBL195288		0	308.38	0	0.86	26	CC(=O)N[C@@H](CC(C)C)[C@@H]1N[C@@H](C(=O)O)C[C@H]1c1ncc[nH]1	Ki	'='	350.0	nM	6.46			UO_0000065	20.93	0.40	5.60	6.03	False	CHEMBL839949	Inhibitory constant against neuraminidase Influenza A virus A/N2/Tokyo strain	B	BAO_0000357	single protein format	Influenza A virus	None	None	None	None	CHEMBL2051	Neuraminidase	Influenza A virus (A/Puerto Rico/8/1934(H1N1))	SINGLE PROTEIN	CHEMBL1139539	1	Scientific Literature	J. Med. Chem.	2005	None
CHEMBL57469		0	642.71	2	1.94	3g	CCCCCCCCCCCCCCO[C@H]([C@H](O)CO)[C@@H]1OC(C(=O)O)=C[C@H](N=C(N)N)[C@H]1NC(C)=O.O=C(O)C(F)(F)F	Relative potency	'='	5.8										False	CHEMBL881270	Relative potency was determined	F	BAO_0000019	assay format	Influenza A virus	None	None	None	None	CHEMBL2051	Neuraminidase	Influenza A virus (A/Puerto Rico/8/1934(H1N1))	SINGLE PROTEIN	CHEMBL1135181	1	Scientific Literature	Bioorg. Med. Chem. Lett.	2002	None
CHEMBL300461		0	341.37	0	-1.42	2a	CCCN(C)C(=O)[C@@H]1OC(C(=O)O)=C[C@H](NC(=N)N)[C@H]1NC(C)=O	IC50	'='	4.0	nM	8.40			UO_0000065	24.60	0.48	9.82	5.32	True	CHEMBL802972	Inhibition of influenza sialidase was determined by measuring the ability to inhibit the hydrolysis of MUN by A/Aichi virus grown in hen eggs	B	BAO_0000357	single protein format	Influenza A virus	None	None	None	None	CHEMBL2051	Neuraminidase	Influenza A virus (A/Puerto Rico/8/1934(H1N1))	SINGLE PROTEIN	CHEMBL1159157	1	Scientific Literature	Bioorg. Med. Chem. Lett.	1996	None
CHEMBL57020		0	489.40	1	-3.59	3l	CC(=O)N[C@@H]1[C@@H](NC(=N)N)C=C(C(=O)O)O[C@H]1[C@H](OCCN)[C@H](O)CO.O=C(O)C(F)(F)F	Relative potency	'='	6.5										False	CHEMBL881270	Relative potency was determined	F	BAO_0000019	assay format	Influenza A virus	None	None	None	None	CHEMBL2051	Neuraminidase	Influenza A virus (A/Puerto Rico/8/1934(H1N1))	SINGLE PROTEIN	CHEMBL1135181	1	Scientific Literature	Bioorg. Med. Chem. Lett.	2002	None
CHEMBL299239		0	442.39	0	-0.68	4a	CCO[C@H](CC)[C@@H]1OC(C(=O)O)=C[C@H](N=C(N)N)[C@H]1NC(C)=O.O=C(O)C(F)(F)F	Relative potency	'='	8.4										False	CHEMBL881270	Relative potency was determined	F	BAO_0000019	assay format	Influenza A virus	None	None	None	None	CHEMBL2051	Neuraminidase	Influenza A virus (A/Puerto Rico/8/1934(H1N1))	SINGLE PROTEIN	CHEMBL1135181	1	Scientific Literature	Bioorg. Med. Chem. Lett.	2002	None
CHEMBL81777		0	296.37	0	0.97	46	C=CC[C@@H](CC)O[C@@H]1C=C(C(=O)O)C[C@H](N)[C@H]1NC(C)=O	IC50	'='	3.0	nM	8.52			UO_0000065	28.76	0.55	7.55	8.38	False	CHEMBL749504	Inhibitory activity against influenza A neuraminidase from influenza A/PR/8/34 (H1N1).	B	BAO_0000357	single protein format	Influenza A virus (strain: A/PR/8/34)	None	None	None	None	CHEMBL2051	Neuraminidase	Influenza A virus (A/Puerto Rico/8/1934(H1N1))	SINGLE PROTEIN	CHEMBL1131009	1	Scientific Literature	J. Med. Chem.	1998	None
CHEMBL195156		0	302.80	0	1.72	35	CC(=O)N[C@@H](CC(C)C)[C@@H]1N[C@@H](C(=O)O)C[C@H]1/C=C\Cl	Ki	'='	76.0	nM	7.12			UO_0000065	23.51	0.49	5.40	9.08	False	CHEMBL839949	Inhibitory constant against neuraminidase Influenza A virus A/N2/Tokyo strain	B	BAO_0000357	single protein format	Influenza A virus	None	None	None	None	CHEMBL2051	Neuraminidase	Influenza A virus (A/Puerto Rico/8/1934(H1N1))	SINGLE PROTEIN	CHEMBL1139539	1	Scientific Literature	J. Med. Chem.	2005	None
CHEMBL320978		0	283.37	0	0.38	93	CCC(CC)N[C@@H]1C=C(C(=O)O)C[C@H](N)[C@H]1NC(C)=O	IC50	'='	85.0	nM	7.07			UO_0000065	24.95	0.48	6.69	6.77	False	CHEMBL748875	Inhibition of influenza A viral enzyme neuraminidase	B	BAO_0000357	single protein format	Influenza A virus	None	None	None	None	CHEMBL2051	Neuraminidase	Influenza A virus (A/Puerto Rico/8/1934(H1N1))	SINGLE PROTEIN	CHEMBL1148343	1	Scientific Literature	J. Med. Chem.	2004	None
CHEMBL168147		0	353.42	0	0.37	4au	CCC1CCC(CC)N1C(=O)[C@@H]1OC(C(=O)O)=C[C@H](N)[C@H]1NC(C)=O	IC50	'='	290.0	nM	6.54			UO_0000065	18.50	0.36	6.17	5.36	False	CHEMBL807035	Inhibition of influenza A virus sialidase activity	B	BAO_0000357	single protein format	Influenza A virus	None	None	None	None	CHEMBL2051	Neuraminidase	Influenza A virus (A/Puerto Rico/8/1934(H1N1))	SINGLE PROTEIN	CHEMBL1131488	1	Scientific Literature	J. Med. Chem.	1998	None
CHEMBL163966		0	325.37	0	-0.41	4at	CC(=O)N[C@@H]1[C@@H](N)C=C(C(=O)O)O[C@H]1C(=O)N1C(C)CCC1C	IC50	'='	110.0	nM	6.96			UO_0000065	21.39	0.41	7.37	5.71	False	CHEMBL808318	Compound was tested for its inhibitory activity against sialidase (influenza A virus by enzyme inhibition assay.).	B	BAO_0000357	single protein format	Influenza A virus	None	None	None	None	CHEMBL2051	Neuraminidase	Influenza A virus (A/Puerto Rico/8/1934(H1N1))	SINGLE PROTEIN	CHEMBL1131488	1	Scientific Literature	J. Med. Chem.	1998	None
CHEMBL319143		0	299.29	0	-2.75	3a	CNC(=O)[C@@H]1OC(C(=O)O)=C[C@H](N=C(N)N)[C@H]1NC(C)=O	IC50	'='	7000.0	nM	5.16			UO_0000065	17.22	0.34	7.90	3.05	False	CHEMBL802970	Inhibition of influenza A sialidase (neuraminidase)	B	BAO_0000357	single protein format	Influenza A virus (strain: A/PR/8/34)	None	None	None	None	CHEMBL2051	Neuraminidase	Influenza A virus (A/Puerto Rico/8/1934(H1N1))	SINGLE PROTEIN	CHEMBL1128946	1	Scientific Literature	Bioorg. Med. Chem. Lett.	1996	None
CHEMBL292853		0	355.40	0	-1.90	16k	CC(=O)NC(C(=O)N1CCOCC1)[C@H]1CC(C(=O)O)C[C@@H]1N=C(N)N	IC50	'='	40.0	nM	7.40			UO_0000065	20.82	0.40	9.30	4.61	False	CHEMBL752577	In vitro inhibitory activity of compound against influenza neuraminidase A	B	BAO_0000357	single protein format	None	None	None	None	None	CHEMBL2051	Neuraminidase	Influenza A virus (A/Puerto Rico/8/1934(H1N1))	SINGLE PROTEIN	CHEMBL1149138	1	Scientific Literature	J. Med. Chem.	2004	None
CHEMBL1836304		0	383.40	0	2.53	35	O=c1cc(-c2ccc(O)cc2)oc2c(CN3CCC[C@H]3CO)c(O)cc(O)c12	IC50	'='	49710.0	nM	4.30			UO_0000065	11.22	0.21	1.77	3.76	False	CHEMBL1839500	Inhibition of influenza A virus A/PR/8/34(H1N1) neuraminidase assessed as fluorescent product using MUNANA as substrate after 60 mins by fluorescence analysis	B	BAO_0000357	single protein format	Influenza A virus (A/Puerto Rico/8/1934(H1N1))	None	None	None	None	CHEMBL2051	Neuraminidase	Influenza A virus (A/Puerto Rico/8/1934(H1N1))	SINGLE PROTEIN	CHEMBL1833871	1	Scientific Literature	Bioorg. Med. Chem. Lett.	2011	None
CHEMBL1836301		0	397.43	0	2.78	31	O=c1cc(-c2ccc(O)cc2)oc2c(CN3CCC(CO)CC3)c(O)cc(O)c12	Activity	'='	0.16	%				UO_0000187					False	CHEMBL1839501	Inhibition of influenza A virus A/PR/8/34(H1N1) neuraminidase assessed as residual activity using MUNANA as substrate after 60 mins by fluorescence analysis	B	BAO_0000357	single protein format	Influenza A virus (A/Puerto Rico/8/1934(H1N1))	None	None	None	None	CHEMBL2051	Neuraminidase	Influenza A virus (A/Puerto Rico/8/1934(H1N1))	SINGLE PROTEIN	CHEMBL1833871	1	Scientific Literature	Bioorg. Med. Chem. Lett.	2011	None
CHEMBL74370		0	290.36	0	3.11	13	CCC(CC)Nc1cc(C(=O)O)ccc1N1CCCC1=O	IC50	'='	222000.0	nM		Outside typical range		UO_0000065					False	CHEMBL750941	In vitro inhibitory activity against H1N9 Influenza A Neuraminidase.	B	BAO_0000357	single protein format	Influenza A virus	None	None	None	None	CHEMBL2051	Neuraminidase	Influenza A virus (A/Puerto Rico/8/1934(H1N1))	SINGLE PROTEIN	CHEMBL1132253	1	Scientific Literature	J. Med. Chem.	1999	None
CHEMBL58538		0	385.47	0	-0.99	37B'(diastereomers)	CCCN(CCC)C(=O)C(NC(C)=O)[C@H]1C[C@](O)(C(=O)O)C[C@@H]1N=C(N)N	IC50	'='	2300000.0	nM		Outside typical range		UO_0000065					False	CHEMBL752577	In vitro inhibitory activity of compound against influenza neuraminidase A	B	BAO_0000357	single protein format	None	None	None	None	None	CHEMBL2051	Neuraminidase	Influenza A virus (A/Puerto Rico/8/1934(H1N1))	SINGLE PROTEIN	CHEMBL1149138	1	Scientific Literature	J. Med. Chem.	2004	None
CHEMBL345693		0	290.27	1	-3.10	2b	CC(=O)NC1C(N)C=C(C(=O)O)OC1[C@H](O)[C@H](O)CO	Ki	'='	40.0	nM	7.40			UO_0000065	25.49	0.51	10.50	4.56	False	CHEMBL808321	inhibition of Influenza A Sialidase	B	BAO_0000357	single protein format	Influenza A virus	None	None	None	None	CHEMBL2051	Neuraminidase	Influenza A virus (A/Puerto Rico/8/1934(H1N1))	SINGLE PROTEIN	CHEMBL1127812	1	Scientific Literature	J. Med. Chem.	1994	None
CHEMBL280383		0	267.33	0	-0.30	4b	CC(=O)N[C@@H]1[C@@H](N)CC(C(=O)O)=C[C@H]1N1CCCC1	IC50	'='	310.0	nM	6.51			UO_0000065					False	CHEMBL748876	Inhibition of neuraminidase in Influenza A	F	BAO_0000019	assay format	None	None	None	None	None	CHEMBL2051	Neuraminidase	Influenza A virus (A/Puerto Rico/8/1934(H1N1))	SINGLE PROTEIN	CHEMBL1132909	1	Scientific Literature	Bioorg. Med. Chem. Lett.	2000	None
CHEMBL54149		0	327.34	1	-1.76	3c	CCCNC(=O)[C@@H]1OC(C(=O)O)=C[C@H](NC(=N)N)[C@H]1NC(C)=O	IC50	'='	500.0	nM	6.30			UO_0000065	19.25	0.37	8.06	3.78	True	CHEMBL802970	Inhibition of influenza A sialidase (neuraminidase)	B	BAO_0000357	single protein format	Influenza A virus (strain: A/PR/8/34)	None	None	None	None	CHEMBL2051	Neuraminidase	Influenza A virus (A/Puerto Rico/8/1934(H1N1))	SINGLE PROTEIN	CHEMBL1128946	1	Scientific Literature	Bioorg. Med. Chem. Lett.	1996	None
CHEMBL382322		0	304.34	0	1.75	34	CC(=O)N[C@@H](CC(C)C)[C@@H]1N[C@@H](C(=O)O)C[C@H]1C=C(F)F	Ki	'='	420.0	nM	6.38			UO_0000065	20.95	0.41	4.63	8.13	False	CHEMBL839949	Inhibitory constant against neuraminidase Influenza A virus A/N2/Tokyo strain	B	BAO_0000357	single protein format	Influenza A virus	None	None	None	None	CHEMBL2051	Neuraminidase	Influenza A virus (A/Puerto Rico/8/1934(H1N1))	SINGLE PROTEIN	CHEMBL1139539	1	Scientific Literature	J. Med. Chem.	2005	None
CHEMBL490355	SULFURETIN	0	270.24	0	2.42	5	O=C1/C(=C/c2ccc(O)c(O)c2)Oc2cc(O)ccc21	logIC50	'='	0.903										False	CHEMBL1114806	Inhibition of Influenza A PR/8/34 H1N1 virus neuraminidase activity by MUN-ANA substrate based fluorimetric assay	B	BAO_0000357	single protein format	Influenza A virus (A/Puerto Rico/8/1934(H1N1))	None	None	None	None	CHEMBL2051	Neuraminidase	Influenza A virus (A/Puerto Rico/8/1934(H1N1))	SINGLE PROTEIN	CHEMBL1157844	1	Scientific Literature	Eur. J. Med. Chem.	2010	None
CHEMBL1096690		0	580.50	3	-1.78	5	O=c1c(O[C@H]2O[C@@H](CO)[C@H](O)[C@@H](O)[C@@H]2O[C@@H]2OC[C@@H](O)[C@H](O)[C@H]2O)c(-c2ccc(O)cc2)oc2cc(O)cc(O)c12	IC50	'='	24.5	ug.mL-1				UO_0000274					False	CHEMBL1114806	Inhibition of Influenza A PR/8/34 H1N1 virus neuraminidase activity by MUN-ANA substrate based fluorimetric assay	B	BAO_0000357	single protein format	Influenza A virus (A/Puerto Rico/8/1934(H1N1))	None	None	None	None	CHEMBL2051	Neuraminidase	Influenza A virus (A/Puerto Rico/8/1934(H1N1))	SINGLE PROTEIN	CHEMBL1157844	1	Scientific Literature	Eur. J. Med. Chem.	2010	None
CHEMBL1096690		0	580.50	3	-1.78	5	O=c1c(O[C@H]2O[C@@H](CO)[C@H](O)[C@@H](O)[C@@H]2O[C@@H]2OC[C@@H](O)[C@H](O)[C@H]2O)c(-c2ccc(O)cc2)oc2cc(O)cc(O)c12	logIC50	'='	1.389										False	CHEMBL1114806	Inhibition of Influenza A PR/8/34 H1N1 virus neuraminidase activity by MUN-ANA substrate based fluorimetric assay	B	BAO_0000357	single protein format	Influenza A virus (A/Puerto Rico/8/1934(H1N1))	None	None	None	None	CHEMBL2051	Neuraminidase	Influenza A virus (A/Puerto Rico/8/1934(H1N1))	SINGLE PROTEIN	CHEMBL1157844	1	Scientific Literature	Eur. J. Med. Chem.	2010	None
CHEMBL1836280		0	337.38	0	3.47	10	O=c1cc(-c2ccccc2)oc2c(CN3CCCC3)c(O)cc(O)c12	IC50	'='	181750.0	nM		Outside typical range		UO_0000065					False	CHEMBL1839500	Inhibition of influenza A virus A/PR/8/34(H1N1) neuraminidase assessed as fluorescent product using MUNANA as substrate after 60 mins by fluorescence analysis	B	BAO_0000357	single protein format	Influenza A virus (A/Puerto Rico/8/1934(H1N1))	None	None	None	None	CHEMBL2051	Neuraminidase	Influenza A virus (A/Puerto Rico/8/1934(H1N1))	SINGLE PROTEIN	CHEMBL1833871	1	Scientific Literature	Bioorg. Med. Chem. Lett.	2011	None
CHEMBL1836287		0	383.40	0	3.27	17	O=c1cc(-c2ccc(O)c(O)c2)oc2c(CN3CCCCC3)c(O)cc(O)c12	IC50	'='	62870.0	nM	4.20			UO_0000065	10.96	0.20	0.93	3.67	False	CHEMBL1839500	Inhibition of influenza A virus A/PR/8/34(H1N1) neuraminidase assessed as fluorescent product using MUNANA as substrate after 60 mins by fluorescence analysis	B	BAO_0000357	single protein format	Influenza A virus (A/Puerto Rico/8/1934(H1N1))	None	None	None	None	CHEMBL2051	Neuraminidase	Influenza A virus (A/Puerto Rico/8/1934(H1N1))	SINGLE PROTEIN	CHEMBL1833871	1	Scientific Literature	Bioorg. Med. Chem. Lett.	2011	None
CHEMBL1836300		0	383.40	0	2.53	30	O=c1cc(-c2ccc(O)cc2)oc2c(CN3CCCC(O)C3)c(O)cc(O)c12	IC50	'='	45350.0	nM	4.34			UO_0000065	11.33	0.21	1.81	3.80	False	CHEMBL1839500	Inhibition of influenza A virus A/PR/8/34(H1N1) neuraminidase assessed as fluorescent product using MUNANA as substrate after 60 mins by fluorescence analysis	B	BAO_0000357	single protein format	Influenza A virus (A/Puerto Rico/8/1934(H1N1))	None	None	None	None	CHEMBL2051	Neuraminidase	Influenza A virus (A/Puerto Rico/8/1934(H1N1))	SINGLE PROTEIN	CHEMBL1833871	1	Scientific Literature	Bioorg. Med. Chem. Lett.	2011	None
CHEMBL1836282		0	353.37	0	2.70	12	O=c1cc(-c2ccccc2)oc2c(CN3CCOCC3)c(O)cc(O)c12	Activity	'='	-0.21	%				UO_0000187					False	CHEMBL1839501	Inhibition of influenza A virus A/PR/8/34(H1N1) neuraminidase assessed as residual activity using MUNANA as substrate after 60 mins by fluorescence analysis	B	BAO_0000357	single protein format	Influenza A virus (A/Puerto Rico/8/1934(H1N1))	None	None	None	None	CHEMBL2051	Neuraminidase	Influenza A virus (A/Puerto Rico/8/1934(H1N1))	SINGLE PROTEIN	CHEMBL1833871	1	Scientific Literature	Bioorg. Med. Chem. Lett.	2011	None
CHEMBL346767		0	341.41	0	0.22	5a	CCCN(CCC)C(=O)[C@@H]1OC(C(=O)O)=C[C@H](N)[C@H]1NC(=O)CC	IC50	'='	5.0	nM	8.30			UO_0000065	24.31	0.47	8.08	6.81	False	CHEMBL802973	Inhibitory activity against influenza A sialidase (Aichi)	B	BAO_0000357	single protein format	Influenza A virus (strain: A/PR/8/34)	None	None	None	None	CHEMBL2051	Neuraminidase	Influenza A virus (A/Puerto Rico/8/1934(H1N1))	SINGLE PROTEIN	CHEMBL1134218	1	Scientific Literature	Bioorg. Med. Chem. Lett.	2001	None
CHEMBL79499		0	360.45	0	2.03	54	CC[C@H](CCc1ccccc1)O[C@@H]1C=C(C(=O)O)C[C@H](N)[C@H]1NC(C)=O	IC50	'='	12.0	nM	7.92			UO_0000065	21.97	0.42	5.89	7.79	False	CHEMBL749504	Inhibitory activity against influenza A neuraminidase from influenza A/PR/8/34 (H1N1).	B	BAO_0000357	single protein format	Influenza A virus (strain: A/PR/8/34)	None	None	None	None	CHEMBL2051	Neuraminidase	Influenza A virus (A/Puerto Rico/8/1934(H1N1))	SINGLE PROTEIN	CHEMBL1131009	1	Scientific Literature	J. Med. Chem.	1998	None
CHEMBL354583		0	419.48	0	0.68	4ah	CCCN(CCc1cccc(OC)c1)C(=O)[C@@H]1OC(C(=O)O)=C[C@H](N)[C@H]1NC(C)=O	IC50	'='	5.0	nM	8.30			UO_0000065	19.79	0.38	7.62	6.33	False	CHEMBL809166	Inhibition of influenza A virus sialidase activity	B	BAO_0000357	single protein format	Influenza A virus	None	None	None	None	CHEMBL2051	Neuraminidase	Influenza A virus (A/Puerto Rico/8/1934(H1N1))	SINGLE PROTEIN	CHEMBL1131488	1	Scientific Literature	J. Med. Chem.	1998	None
CHEMBL1836297		0	458.51	0	3.89	27	O=c1cc(-c2ccc(O)cc2)oc2c(CN3CCN(Cc4ccccc4)CC3)c(O)cc(O)c12	IC50	'='	48977.88	nM	4.31			UO_0000065	9.40	0.17	0.42	4.43	False	CHEMBL1839500	Inhibition of influenza A virus A/PR/8/34(H1N1) neuraminidase assessed as fluorescent product using MUNANA as substrate after 60 mins by fluorescence analysis	B	BAO_0000357	single protein format	Influenza A virus (A/Puerto Rico/8/1934(H1N1))	None	None	None	None	CHEMBL2051	Neuraminidase	Influenza A virus (A/Puerto Rico/8/1934(H1N1))	SINGLE PROTEIN	CHEMBL1833871	1	Scientific Literature	Bioorg. Med. Chem. Lett.	2011	None
CHEMBL1836298		0	401.37	0	1.05	28	O=c1cc(-c2ccc(O)cc2)oc2c(CN3[C@@H](O)COC[C@H]3O)c(O)cc(O)c12	Activity	'='	0.13	%				UO_0000187					False	CHEMBL1839501	Inhibition of influenza A virus A/PR/8/34(H1N1) neuraminidase assessed as residual activity using MUNANA as substrate after 60 mins by fluorescence analysis	B	BAO_0000357	single protein format	Influenza A virus (A/Puerto Rico/8/1934(H1N1))	None	None	None	None	CHEMBL2051	Neuraminidase	Influenza A virus (A/Puerto Rico/8/1934(H1N1))	SINGLE PROTEIN	CHEMBL1833871	1	Scientific Literature	Bioorg. Med. Chem. Lett.	2011	None
CHEMBL98262		0	341.37	0	-1.42	3h	CCN(CC)C(=O)[C@@H]1OC(C(=O)O)=C[C@H](NC(=N)N)[C@H]1NC(C)=O	IC50	'='	1.0	nM	9.00			UO_0000065	26.36	0.51	10.42	5.70	True	CHEMBL802970	Inhibition of influenza A sialidase (neuraminidase)	B	BAO_0000357	single protein format	Influenza A virus (strain: A/PR/8/34)	None	None	None	None	CHEMBL2051	Neuraminidase	Influenza A virus (A/Puerto Rico/8/1934(H1N1))	SINGLE PROTEIN	CHEMBL1128946	1	Scientific Literature	Bioorg. Med. Chem. Lett.	1996	None
CHEMBL164112		0	325.37	0	-0.37	4l	CC(=O)N[C@@H]1[C@@H](N)C=C(C(=O)O)O[C@H]1C(=O)NC1CCCCC1	IC50	'='	19000.0	nM	4.72			UO_0000065	14.51	0.28	5.09	3.61	False	CHEMBL807033	Inhibition of sialidase (Flu A, 5 nM)	B	BAO_0000357	single protein format	Influenza A virus	None	None	None	None	CHEMBL2051	Neuraminidase	Influenza A virus (A/Puerto Rico/8/1934(H1N1))	SINGLE PROTEIN	CHEMBL1131488	1	Scientific Literature	J. Med. Chem.	1998	None
CHEMBL318452		0	431.49	0	-0.02	3l	CCCN(CCc1ccccc1)C(=O)[C@@H]1OC(C(=O)O)=C[C@H](N=C(N)N)[C@H]1NC(C)=O	IC50	'='	5.0	nM	8.30			UO_0000065	19.24	0.37	8.32	5.18	True	CHEMBL802970	Inhibition of influenza A sialidase (neuraminidase)	B	BAO_0000357	single protein format	Influenza A virus (strain: A/PR/8/34)	None	None	None	None	CHEMBL2051	Neuraminidase	Influenza A virus (A/Puerto Rico/8/1934(H1N1))	SINGLE PROTEIN	CHEMBL1128946	1	Scientific Literature	Bioorg. Med. Chem. Lett.	1996	None
CHEMBL58028		0	341.41	0	-0.89	15b	CC(=O)NC(C(=O)N(C)C(C)C)[C@H]1CC(C(=O)O)C[C@@H]1N=C(N)N	IC50	'='	3210.0	nM	5.49			UO_0000065	16.09	0.31	6.38	3.64	False	CHEMBL752577	In vitro inhibitory activity of compound against influenza neuraminidase A	B	BAO_0000357	single protein format	None	None	None	None	None	CHEMBL2051	Neuraminidase	Influenza A virus (A/Puerto Rico/8/1934(H1N1))	SINGLE PROTEIN	CHEMBL1149138	1	Scientific Literature	J. Med. Chem.	2004	None
CHEMBL164493		0	405.45	0	-0.36	4ae	CC(=O)N[C@@H]1[C@@H](N)C=C(C(=O)O)O[C@H]1C(=O)N(CCCO)CCc1ccccc1	IC50	'='	3000.0	nM	5.52			UO_0000065	13.62	0.26	5.88	3.88	False	CHEMBL809166	Inhibition of influenza A virus sialidase activity	B	BAO_0000357	single protein format	Influenza A virus	None	None	None	None	CHEMBL2051	Neuraminidase	Influenza A virus (A/Puerto Rico/8/1934(H1N1))	SINGLE PROTEIN	CHEMBL1131488	1	Scientific Literature	J. Med. Chem.	1998	None
CHEMBL295490		0	327.38	0	-0.17	3b	CCCN(CCC)C(=O)[C@@H]1OC(C(=O)O)=C[C@H](N)[C@H]1NC(C)=O	IC50	'='	12.0	nM	7.92			UO_0000065	24.19	0.47	8.09	6.49	True	CHEMBL802972	Inhibition of influenza sialidase was determined by measuring the ability to inhibit the hydrolysis of MUN by A/Aichi virus grown in hen eggs	B	BAO_0000357	single protein format	Influenza A virus	None	None	None	None	CHEMBL2051	Neuraminidase	Influenza A virus (A/Puerto Rico/8/1934(H1N1))	SINGLE PROTEIN	CHEMBL1159157	1	Scientific Literature	Bioorg. Med. Chem. Lett.	1996	None
CHEMBL442289	RHAMNOCITRIN	0	300.27	0	2.59	24, Rhamnocitrin	COc1cc(O)c2c(=O)c(O)c(-c3ccc(O)cc3)oc2c1	logIC50	'='	1.189										False	CHEMBL1114806	Inhibition of Influenza A PR/8/34 H1N1 virus neuraminidase activity by MUN-ANA substrate based fluorimetric assay	B	BAO_0000357	single protein format	Influenza A virus (A/Puerto Rico/8/1934(H1N1))	None	None	None	None	CHEMBL2051	Neuraminidase	Influenza A virus (A/Puerto Rico/8/1934(H1N1))	SINGLE PROTEIN	CHEMBL1157844	1	Scientific Literature	Eur. J. Med. Chem.	2010	None
CHEMBL51451		0	285.30	0	-1.29	1b	CCCNC(=O)[C@@H]1OC(C(=O)O)=C[C@H](N)[C@H]1NC(C)=O	IC50	'='	19000.0	nM	4.72			UO_0000065	16.55	0.32	6.01	3.61	True	CHEMBL802972	Inhibition of influenza sialidase was determined by measuring the ability to inhibit the hydrolysis of MUN by A/Aichi virus grown in hen eggs	B	BAO_0000357	single protein format	Influenza A virus	None	None	None	None	CHEMBL2051	Neuraminidase	Influenza A virus (A/Puerto Rico/8/1934(H1N1))	SINGLE PROTEIN	CHEMBL1159157	1	Scientific Literature	Bioorg. Med. Chem. Lett.	1996	None
CHEMBL150	KAEMPFEROL	0	286.24	0	2.28	7	O=c1c(O)c(-c2ccc(O)cc2)oc2cc(O)cc(O)c12	IC50	'='	16.77	ug.mL-1				UO_0000274					False	CHEMBL1114806	Inhibition of Influenza A PR/8/34 H1N1 virus neuraminidase activity by MUN-ANA substrate based fluorimetric assay	B	BAO_0000357	single protein format	Influenza A virus (A/Puerto Rico/8/1934(H1N1))	None	None	None	None	CHEMBL2051	Neuraminidase	Influenza A virus (A/Puerto Rico/8/1934(H1N1))	SINGLE PROTEIN	CHEMBL1157844	1	Scientific Literature	Eur. J. Med. Chem.	2010	None
CHEMBL498441		0	442.38	1	2.91	17	O=C(Oc1cc(O)c2c(c1)OC(c1cc(O)c(O)c(O)c1)CC2)c1cc(O)c(O)c(O)c1	IC50	'='	15.7	ug.mL-1				UO_0000274					False	CHEMBL1114806	Inhibition of Influenza A PR/8/34 H1N1 virus neuraminidase activity by MUN-ANA substrate based fluorimetric assay	B	BAO_0000357	single protein format	Influenza A virus (A/Puerto Rico/8/1934(H1N1))	None	None	None	None	CHEMBL2051	Neuraminidase	Influenza A virus (A/Puerto Rico/8/1934(H1N1))	SINGLE PROTEIN	CHEMBL1157844	1	Scientific Literature	Eur. J. Med. Chem.	2010	None
CHEMBL1095055		0	857.77	3	2.98	20	COc1ccc(-c2cc(=O)c3c(O)c(Oc4ccc(-c5cc(=O)c6c(O)cc(OC)cc6o5)cc4)c(O[C@]4(C(=O)O)C[C@H](O)[C@@H](NC(C)=O)[C@H]([C@@H](O)[C@@H](O)CO)O4)cc3o2)cc1	logIC50	'='	1.281										False	CHEMBL1114806	Inhibition of Influenza A PR/8/34 H1N1 virus neuraminidase activity by MUN-ANA substrate based fluorimetric assay	B	BAO_0000357	single protein format	Influenza A virus (A/Puerto Rico/8/1934(H1N1))	None	None	None	None	CHEMBL2051	Neuraminidase	Influenza A virus (A/Puerto Rico/8/1934(H1N1))	SINGLE PROTEIN	CHEMBL1157844	1	Scientific Literature	Eur. J. Med. Chem.	2010	None
CHEMBL57705	ZANAMIVIR TFA	0	446.34	1	-3.58	Zanamivir	CC(=O)N[C@@H]1[C@@H](NC(=N)N)C=C(C(=O)O)O[C@H]1[C@H](O)[C@H](O)CO.O=C(O)C(F)(F)F	IC50	'='	0.0051	ug.mL-1				UO_0000274					False	CHEMBL802975	Inhibitory concentration by Sialidase inhibitory assay; range-5.1-10.2	B	BAO_0000357	single protein format	Influenza A virus	None	None	None	None	CHEMBL2051	Neuraminidase	Influenza A virus (A/Puerto Rico/8/1934(H1N1))	SINGLE PROTEIN	CHEMBL1135181	1	Scientific Literature	Bioorg. Med. Chem. Lett.	2002	None
CHEMBL426810		0	325.43	0	1.59	24	CC(=O)N[C@@H](CC(C)C)[C@@H]1N[C@@H](C(=O)O)C[C@H]1c1cscn1	Ki	'='	350.0	nM	6.46			UO_0000065	19.84	0.40	4.87	7.07	False	CHEMBL839949	Inhibitory constant against neuraminidase Influenza A virus A/N2/Tokyo strain	B	BAO_0000357	single protein format	Influenza A virus	None	None	None	None	CHEMBL2051	Neuraminidase	Influenza A virus (A/Puerto Rico/8/1934(H1N1))	SINGLE PROTEIN	CHEMBL1139539	1	Scientific Literature	J. Med. Chem.	2005	None
CHEMBL295490		0	327.38	0	-0.17	4g	CCCN(CCC)C(=O)[C@@H]1OC(C(=O)O)=C[C@H](N)[C@H]1NC(C)=O	IC50	'='	12.0	nM	7.92			UO_0000065	24.19	0.47	8.09	6.49	True	CHEMBL807035	Inhibition of influenza A virus sialidase activity	B	BAO_0000357	single protein format	Influenza A virus	None	None	None	None	CHEMBL2051	Neuraminidase	Influenza A virus (A/Puerto Rico/8/1934(H1N1))	SINGLE PROTEIN	CHEMBL1131488	1	Scientific Literature	J. Med. Chem.	1998	None
CHEMBL348995		0	363.44	0	-0.75	5d	CCCN(CCC)C(=O)[C@@H]1OC(C(=O)O)=C[C@H](N)[C@H]1NS(C)(=O)=O	IC50	'='	3000.0	nM	5.52			UO_0000065	15.20	0.31	6.27	3.97	False	CHEMBL802973	Inhibitory activity against influenza A sialidase (Aichi)	B	BAO_0000357	single protein format	Influenza A virus (strain: A/PR/8/34)	None	None	None	None	CHEMBL2051	Neuraminidase	Influenza A virus (A/Puerto Rico/8/1934(H1N1))	SINGLE PROTEIN	CHEMBL1134218	1	Scientific Literature	Bioorg. Med. Chem. Lett.	2001	None
CHEMBL353573		0	417.51	0	1.45	5f	CCCC(=O)N[C@@H]1[C@@H](N)C=C(C(=O)O)O[C@H]1C(=O)N(CCC)CCc1ccccc1	IC50	'='	43000.0	nM	4.37			UO_0000065	10.46	0.20	2.92	3.58	False	CHEMBL802973	Inhibitory activity against influenza A sialidase (Aichi)	B	BAO_0000357	single protein format	Influenza A virus (strain: A/PR/8/34)	None	None	None	None	CHEMBL2051	Neuraminidase	Influenza A virus (A/Puerto Rico/8/1934(H1N1))	SINGLE PROTEIN	CHEMBL1134218	1	Scientific Literature	Bioorg. Med. Chem. Lett.	2001	None
CHEMBL292198		0	381.48	0	-0.25	16j	CC(=O)NC(C(=O)N1CC(C)CC(C)C1)[C@H]1CC(C(=O)O)C[C@@H]1N=C(N)N	IC50	'='	3500.0	nM	5.46			UO_0000065	14.30	0.28	5.71	3.61	False	CHEMBL752577	In vitro inhibitory activity of compound against influenza neuraminidase A	B	BAO_0000357	single protein format	None	None	None	None	None	CHEMBL2051	Neuraminidase	Influenza A virus (A/Puerto Rico/8/1934(H1N1))	SINGLE PROTEIN	CHEMBL1149138	1	Scientific Literature	J. Med. Chem.	2004	None
CHEMBL436160		0	460.36	1	-2.92	9b	CO[C@H]([C@H](O)CO)[C@@H]1OC(C(=O)O)=C[C@H](N=C(N)N)[C@H]1NC(C)=O.O=C(O)C(F)(F)F	Relative potency	'='	0.15										True	CHEMBL852406	Relative potency against plaque formation and sialidase activity	F	BAO_0000019	assay format	Influenza A virus (strain: A/PR/8/34)	None	None	None	None	CHEMBL2051	Neuraminidase	Influenza A virus (A/Puerto Rico/8/1934(H1N1))	SINGLE PROTEIN	CHEMBL1135180	1	Scientific Literature	Bioorg. Med. Chem. Lett.	2002	None
CHEMBL222813	ZANAMIVIR	4	332.31	1	-3.58	1	CC(=O)N[C@@H]1[C@@H](NC(=N)N)C=C(C(=O)O)O[C@H]1[C@H](O)[C@H](O)CO	IC50	'='	2.0	nM	8.70			UO_0000065	26.18	0.52	12.28	4.39	True	CHEMBL809161	Compound was tested for its inhibitory activity against A/Aichi/2/68 (N2) sialidases.	B	BAO_0000357	single protein format	Influenza A virus	None	None	None	None	CHEMBL2051	Neuraminidase	Influenza A virus (A/Puerto Rico/8/1934(H1N1))	SINGLE PROTEIN	CHEMBL1131488	1	Scientific Literature	J. Med. Chem.	1998	None
CHEMBL411601		0	371.46	0	-1.18	16l	CC(=O)NC(C(=O)N1CCSCC1)[C@H]1CC(C(=O)O)C[C@@H]1N=C(N)N	IC50	'='	230.0	nM	6.64			UO_0000065	17.87	0.36	7.82	4.39	False	CHEMBL752577	In vitro inhibitory activity of compound against influenza neuraminidase A	B	BAO_0000357	single protein format	None	None	None	None	None	CHEMBL2051	Neuraminidase	Influenza A virus (A/Puerto Rico/8/1934(H1N1))	SINGLE PROTEIN	CHEMBL1149138	1	Scientific Literature	J. Med. Chem.	2004	None
CHEMBL1836283		0	367.40	0	2.83	13	O=c1cc(-c2ccccc2)oc2c(CN3CCCC(O)C3)c(O)cc(O)c12	IC50	'='	257039.58	nM		Outside typical range		UO_0000065					False	CHEMBL1839500	Inhibition of influenza A virus A/PR/8/34(H1N1) neuraminidase assessed as fluorescent product using MUNANA as substrate after 60 mins by fluorescence analysis	B	BAO_0000357	single protein format	Influenza A virus (A/Puerto Rico/8/1934(H1N1))	None	None	None	None	CHEMBL2051	Neuraminidase	Influenza A virus (A/Puerto Rico/8/1934(H1N1))	SINGLE PROTEIN	CHEMBL1833871	1	Scientific Literature	Bioorg. Med. Chem. Lett.	2011	None
CHEMBL1836273		0	382.42	0	2.32	34	CN1CCN(Cc2c(O)cc(O)c3c(=O)cc(-c4ccc(O)cc4)oc23)CC1	Activity	'='	-0.23	%				UO_0000187					False	CHEMBL1839501	Inhibition of influenza A virus A/PR/8/34(H1N1) neuraminidase assessed as residual activity using MUNANA as substrate after 60 mins by fluorescence analysis	B	BAO_0000357	single protein format	Influenza A virus (A/Puerto Rico/8/1934(H1N1))	None	None	None	None	CHEMBL2051	Neuraminidase	Influenza A virus (A/Puerto Rico/8/1934(H1N1))	SINGLE PROTEIN	CHEMBL1833871	1	Scientific Literature	Bioorg. Med. Chem. Lett.	2011	None
CHEMBL366026		0	268.36	0	1.15	31	C=C[C@@H]1C[C@H](C(=O)O)N[C@H]1[C@H](CC(C)C)NC(C)=O	Ki	'='	300.0	nM	6.52			UO_0000065	24.31	0.47	5.37	8.32	False	CHEMBL839949	Inhibitory constant against neuraminidase Influenza A virus A/N2/Tokyo strain	B	BAO_0000357	single protein format	Influenza A virus	None	None	None	None	CHEMBL2051	Neuraminidase	Influenza A virus (A/Puerto Rico/8/1934(H1N1))	SINGLE PROTEIN	CHEMBL1139539	1	Scientific Literature	J. Med. Chem.	2005	None
CHEMBL1836290		0	385.37	0	2.11	20	O=c1cc(-c2ccc(O)c(O)c2)oc2c(CN3CCOCC3)c(O)cc(O)c12	IC50	'='	81283.05	nM	4.09			UO_0000065	10.61	0.20	1.98	3.31	False	CHEMBL1839500	Inhibition of influenza A virus A/PR/8/34(H1N1) neuraminidase assessed as fluorescent product using MUNANA as substrate after 60 mins by fluorescence analysis	B	BAO_0000357	single protein format	Influenza A virus (A/Puerto Rico/8/1934(H1N1))	None	None	None	None	CHEMBL2051	Neuraminidase	Influenza A virus (A/Puerto Rico/8/1934(H1N1))	SINGLE PROTEIN	CHEMBL1833871	1	Scientific Literature	Bioorg. Med. Chem. Lett.	2011	None
CHEMBL1836300		0	383.40	0	2.53	30	O=c1cc(-c2ccc(O)cc2)oc2c(CN3CCCC(O)C3)c(O)cc(O)c12	IC50	'='	45708.82	nM	4.34			UO_0000065	11.32	0.21	1.81	3.79	False	CHEMBL1839500	Inhibition of influenza A virus A/PR/8/34(H1N1) neuraminidase assessed as fluorescent product using MUNANA as substrate after 60 mins by fluorescence analysis	B	BAO_0000357	single protein format	Influenza A virus (A/Puerto Rico/8/1934(H1N1))	None	None	None	None	CHEMBL2051	Neuraminidase	Influenza A virus (A/Puerto Rico/8/1934(H1N1))	SINGLE PROTEIN	CHEMBL1833871	1	Scientific Literature	Bioorg. Med. Chem. Lett.	2011	None
CHEMBL1836278		0	397.43	0	2.78	8	O=c1cc(-c2ccccc2)oc2c(CN3CCC(CO)CC3)c(O)c(O)c(O)c12	IC50	'='	470100.0	nM		Outside typical range		UO_0000065					False	CHEMBL1839500	Inhibition of influenza A virus A/PR/8/34(H1N1) neuraminidase assessed as fluorescent product using MUNANA as substrate after 60 mins by fluorescence analysis	B	BAO_0000357	single protein format	Influenza A virus (A/Puerto Rico/8/1934(H1N1))	None	None	None	None	CHEMBL2051	Neuraminidase	Influenza A virus (A/Puerto Rico/8/1934(H1N1))	SINGLE PROTEIN	CHEMBL1833871	1	Scientific Literature	Bioorg. Med. Chem. Lett.	2011	None
CHEMBL1836289		0	413.43	0	2.49	19	O=c1cc(-c2ccc(O)c(O)c2)oc2c(CN3CCC(CO)CC3)c(O)cc(O)c12	Activity	'='	-0.08	%				UO_0000187					False	CHEMBL1839501	Inhibition of influenza A virus A/PR/8/34(H1N1) neuraminidase assessed as residual activity using MUNANA as substrate after 60 mins by fluorescence analysis	B	BAO_0000357	single protein format	Influenza A virus (A/Puerto Rico/8/1934(H1N1))	None	None	None	None	CHEMBL2051	Neuraminidase	Influenza A virus (A/Puerto Rico/8/1934(H1N1))	SINGLE PROTEIN	CHEMBL1833871	1	Scientific Literature	Bioorg. Med. Chem. Lett.	2011	None
CHEMBL1836287		0	383.40	0	3.27	17	O=c1cc(-c2ccc(O)c(O)c2)oc2c(CN3CCCCC3)c(O)cc(O)c12	Activity	'='	-0.02	%				UO_0000187					False	CHEMBL1839501	Inhibition of influenza A virus A/PR/8/34(H1N1) neuraminidase assessed as residual activity using MUNANA as substrate after 60 mins by fluorescence analysis	B	BAO_0000357	single protein format	Influenza A virus (A/Puerto Rico/8/1934(H1N1))	None	None	None	None	CHEMBL2051	Neuraminidase	Influenza A virus (A/Puerto Rico/8/1934(H1N1))	SINGLE PROTEIN	CHEMBL1833871	1	Scientific Literature	Bioorg. Med. Chem. Lett.	2011	None
CHEMBL1836302		0	353.37	0	3.17	32	O=c1cc(-c2ccc(O)cc2)oc2c(CN3CCCC3)c(O)cc(O)c12	Activity	'='	0.12	%				UO_0000187					False	CHEMBL1839501	Inhibition of influenza A virus A/PR/8/34(H1N1) neuraminidase assessed as residual activity using MUNANA as substrate after 60 mins by fluorescence analysis	B	BAO_0000357	single protein format	Influenza A virus (A/Puerto Rico/8/1934(H1N1))	None	None	None	None	CHEMBL2051	Neuraminidase	Influenza A virus (A/Puerto Rico/8/1934(H1N1))	SINGLE PROTEIN	CHEMBL1833871	1	Scientific Literature	Bioorg. Med. Chem. Lett.	2011	None
CHEMBL1836273		0	382.42	0	2.32	34	CN1CCN(Cc2c(O)cc(O)c3c(=O)cc(-c4ccc(O)cc4)oc23)CC1	IC50	'='	147910.84	nM		Outside typical range		UO_0000065					False	CHEMBL1839500	Inhibition of influenza A virus A/PR/8/34(H1N1) neuraminidase assessed as fluorescent product using MUNANA as substrate after 60 mins by fluorescence analysis	B	BAO_0000357	single protein format	Influenza A virus (A/Puerto Rico/8/1934(H1N1))	None	None	None	None	CHEMBL2051	Neuraminidase	Influenza A virus (A/Puerto Rico/8/1934(H1N1))	SINGLE PROTEIN	CHEMBL1833871	1	Scientific Literature	Bioorg. Med. Chem. Lett.	2011	None
CHEMBL1836291		0	398.42	0	2.03	21	CN1CCN(Cc2c(O)cc(O)c3c(=O)cc(-c4ccc(O)c(O)c4)oc23)CC1	IC50	'='	53820.0	nM	4.27			UO_0000065	10.71	0.20	2.24	3.63	False	CHEMBL1839500	Inhibition of influenza A virus A/PR/8/34(H1N1) neuraminidase assessed as fluorescent product using MUNANA as substrate after 60 mins by fluorescence analysis	B	BAO_0000357	single protein format	Influenza A virus (A/Puerto Rico/8/1934(H1N1))	None	None	None	None	CHEMBL2051	Neuraminidase	Influenza A virus (A/Puerto Rico/8/1934(H1N1))	SINGLE PROTEIN	CHEMBL1833871	1	Scientific Literature	Bioorg. Med. Chem. Lett.	2011	None
CHEMBL1836296		0	381.43	0	3.81	26	CC1CCCN(Cc2c(O)cc(O)c3c(=O)cc(-c4ccc(O)cc4)oc23)C1	Activity	'='	0.04	%				UO_0000187					False	CHEMBL1839501	Inhibition of influenza A virus A/PR/8/34(H1N1) neuraminidase assessed as residual activity using MUNANA as substrate after 60 mins by fluorescence analysis	B	BAO_0000357	single protein format	Influenza A virus (A/Puerto Rico/8/1934(H1N1))	None	None	None	None	CHEMBL2051	Neuraminidase	Influenza A virus (A/Puerto Rico/8/1934(H1N1))	SINGLE PROTEIN	CHEMBL1833871	1	Scientific Literature	Bioorg. Med. Chem. Lett.	2011	None
CHEMBL19296		0	229.28	0	-0.21	10d	CC(C)N(C)C(=O)N1C[C@H](N)[C@H](C(=O)O)C1	Inhibition	'='	26.0	%				UO_0000187					False	CHEMBL752731	Inhibitory activity was determined against Neuraminidase A from influenza virus A/Tokyo/3/67 at 50 uM	B	BAO_0000357	single protein format	None	None	None	None	None	CHEMBL2051	Neuraminidase	Influenza A virus (A/Puerto Rico/8/1934(H1N1))	SINGLE PROTEIN	CHEMBL1134391	1	Scientific Literature	J. Med. Chem.	2001	None
CHEMBL1836277		0	397.43	0	3.19	7	C[C@H]1COC[C@@H](C)N1Cc1c(O)c(O)c(O)c2c(=O)cc(-c3ccccc3)oc12	IC50	'='	591030.0	nM		Outside typical range		UO_0000065					False	CHEMBL1839500	Inhibition of influenza A virus A/PR/8/34(H1N1) neuraminidase assessed as fluorescent product using MUNANA as substrate after 60 mins by fluorescence analysis	B	BAO_0000357	single protein format	Influenza A virus (A/Puerto Rico/8/1934(H1N1))	None	None	None	None	CHEMBL2051	Neuraminidase	Influenza A virus (A/Puerto Rico/8/1934(H1N1))	SINGLE PROTEIN	CHEMBL1833871	1	Scientific Literature	Bioorg. Med. Chem. Lett.	2011	None
CHEMBL1836283		0	367.40	0	2.83	13	O=c1cc(-c2ccccc2)oc2c(CN3CCCC(O)C3)c(O)cc(O)c12	IC50	'='	258830.0	nM		Outside typical range		UO_0000065					False	CHEMBL1839500	Inhibition of influenza A virus A/PR/8/34(H1N1) neuraminidase assessed as fluorescent product using MUNANA as substrate after 60 mins by fluorescence analysis	B	BAO_0000357	single protein format	Influenza A virus (A/Puerto Rico/8/1934(H1N1))	None	None	None	None	CHEMBL2051	Neuraminidase	Influenza A virus (A/Puerto Rico/8/1934(H1N1))	SINGLE PROTEIN	CHEMBL1833871	1	Scientific Literature	Bioorg. Med. Chem. Lett.	2011	None
CHEMBL1836292		0	413.43	0	2.89	22	C[C@H]1COC[C@@H](C)N1Cc1c(O)cc(O)c2c(=O)cc(-c3ccc(O)c(O)c3)oc12	IC50	'='	43460.0	nM	4.36			UO_0000065	10.55	0.20	1.47	3.53	False	CHEMBL1839500	Inhibition of influenza A virus A/PR/8/34(H1N1) neuraminidase assessed as fluorescent product using MUNANA as substrate after 60 mins by fluorescence analysis	B	BAO_0000357	single protein format	Influenza A virus (A/Puerto Rico/8/1934(H1N1))	None	None	None	None	CHEMBL2051	Neuraminidase	Influenza A virus (A/Puerto Rico/8/1934(H1N1))	SINGLE PROTEIN	CHEMBL1833871	1	Scientific Literature	Bioorg. Med. Chem. Lett.	2011	None
CHEMBL1836298		0	401.37	0	1.05	28	O=c1cc(-c2ccc(O)cc2)oc2c(CN3[C@@H](O)COC[C@H]3O)c(O)cc(O)c12	IC50	'='	63950.0	nM	4.19			UO_0000065	10.45	0.20	3.14	2.92	False	CHEMBL1839500	Inhibition of influenza A virus A/PR/8/34(H1N1) neuraminidase assessed as fluorescent product using MUNANA as substrate after 60 mins by fluorescence analysis	B	BAO_0000357	single protein format	Influenza A virus (A/Puerto Rico/8/1934(H1N1))	None	None	None	None	CHEMBL2051	Neuraminidase	Influenza A virus (A/Puerto Rico/8/1934(H1N1))	SINGLE PROTEIN	CHEMBL1833871	1	Scientific Literature	Bioorg. Med. Chem. Lett.	2011	None
CHEMBL1836278		0	397.43	0	2.78	8	O=c1cc(-c2ccccc2)oc2c(CN3CCC(CO)CC3)c(O)c(O)c(O)c12	Activity	'='	-0.41	%				UO_0000187					False	CHEMBL1839501	Inhibition of influenza A virus A/PR/8/34(H1N1) neuraminidase assessed as residual activity using MUNANA as substrate after 60 mins by fluorescence analysis	B	BAO_0000357	single protein format	Influenza A virus (A/Puerto Rico/8/1934(H1N1))	None	None	None	None	CHEMBL2051	Neuraminidase	Influenza A virus (A/Puerto Rico/8/1934(H1N1))	SINGLE PROTEIN	CHEMBL1833871	1	Scientific Literature	Bioorg. Med. Chem. Lett.	2011	None
CHEMBL1836288		0	399.40	0	2.24	18	O=c1cc(-c2ccc(O)c(O)c2)oc2c(CN3CCCC(O)C3)c(O)cc(O)c12	Activity	'='	-0.11	%				UO_0000187					False	CHEMBL1839501	Inhibition of influenza A virus A/PR/8/34(H1N1) neuraminidase assessed as residual activity using MUNANA as substrate after 60 mins by fluorescence analysis	B	BAO_0000357	single protein format	Influenza A virus (A/Puerto Rico/8/1934(H1N1))	None	None	None	None	CHEMBL2051	Neuraminidase	Influenza A virus (A/Puerto Rico/8/1934(H1N1))	SINGLE PROTEIN	CHEMBL1833871	1	Scientific Literature	Bioorg. Med. Chem. Lett.	2011	None
CHEMBL466980		0	238.24	0	3.01	15	O=C1/C(=C\c2ccccc2)Oc2cc(O)ccc21	IC50	'='	17.15	ug.mL-1				UO_0000274					False	CHEMBL1114806	Inhibition of Influenza A PR/8/34 H1N1 virus neuraminidase activity by MUN-ANA substrate based fluorimetric assay	B	BAO_0000357	single protein format	Influenza A virus (A/Puerto Rico/8/1934(H1N1))	None	None	None	None	CHEMBL2051	Neuraminidase	Influenza A virus (A/Puerto Rico/8/1934(H1N1))	SINGLE PROTEIN	CHEMBL1157844	1	Scientific Literature	Eur. J. Med. Chem.	2010	None
CHEMBL293776	HISPIDULIN	0	300.27	0	2.59	2, Dinatin	COc1c(O)cc2oc(-c3ccc(O)cc3)cc(=O)c2c1O	logIC50	'='	1.143										False	CHEMBL1114806	Inhibition of Influenza A PR/8/34 H1N1 virus neuraminidase activity by MUN-ANA substrate based fluorimetric assay	B	BAO_0000357	single protein format	Influenza A virus (A/Puerto Rico/8/1934(H1N1))	None	None	None	None	CHEMBL2051	Neuraminidase	Influenza A virus (A/Puerto Rico/8/1934(H1N1))	SINGLE PROTEIN	CHEMBL1157844	1	Scientific Literature	Eur. J. Med. Chem.	2010	None
CHEMBL1095054		0	610.48	3	3.90	18	O=C(Oc1cc(O)c(O)c(O)c1)Oc1c(O)cc(C2CCc3c(O)cc(OC(=O)c4cc(O)c(O)c(O)c4)cc3O2)cc1O	logIC50	'='	1.477										False	CHEMBL1114806	Inhibition of Influenza A PR/8/34 H1N1 virus neuraminidase activity by MUN-ANA substrate based fluorimetric assay	B	BAO_0000357	single protein format	Influenza A virus (A/Puerto Rico/8/1934(H1N1))	None	None	None	None	CHEMBL2051	Neuraminidase	Influenza A virus (A/Puerto Rico/8/1934(H1N1))	SINGLE PROTEIN	CHEMBL1157844	1	Scientific Literature	Eur. J. Med. Chem.	2010	None
CHEMBL1229	OSELTAMIVIR	4	312.41	0	1.29	Oseltamivir	CCOC(=O)C1=C[C@@H](OC(CC)CC)[C@H](NC(C)=O)[C@@H](N)C1	IC50	'='	0.000681	ug.mL-1				UO_0000274					False	CHEMBL1114806	Inhibition of Influenza A PR/8/34 H1N1 virus neuraminidase activity by MUN-ANA substrate based fluorimetric assay	B	BAO_0000357	single protein format	Influenza A virus (A/Puerto Rico/8/1934(H1N1))	None	None	None	None	CHEMBL2051	Neuraminidase	Influenza A virus (A/Puerto Rico/8/1934(H1N1))	SINGLE PROTEIN	CHEMBL1157844	1	Scientific Literature	Eur. J. Med. Chem.	2010	None
CHEMBL2337338	ISOASPULVINONE E	0	296.28	0	2.96	1, E-isomer	O=C1O/C(=C/c2ccc(O)cc2)C(O)=C1c1ccc(O)cc1	Inhibition	'='	60.0	%				UO_0000187					False	CHEMBL2342405	Inhibition of inactivated Influenza A virus (A/Puerto Rico/8/1934(H1N1)) neuraminidase using MUNANA as substrate at 100 ug/mL incubated for 60 mins prior to substrate addition measured after 45 mins by fluorescence assay relative to control	B	BAO_0000357	single protein format	Influenza A virus (A/Puerto Rico/8/1934(H1N1))	None	None	None	None	CHEMBL2051	Neuraminidase	Influenza A virus (A/Puerto Rico/8/1934(H1N1))	SINGLE PROTEIN	CHEMBL2331164	1	Scientific Literature	Bioorg. Med. Chem. Lett.	2013	None
CHEMBL73669		0	389.45	0	0.67	4p	CCCN(CCc1ccccc1)C(=O)[C@@H]1OC(C(=O)O)=C[C@H](N)[C@H]1NC(C)=O	IC50	'='	0.03	ug.mL-1				UO_0000274					False	CHEMBL807036	Inhibitory activity against sialidase of influenza A virus by plaque reduction assay	B	BAO_0000357	single protein format	Influenza A virus	None	None	None	None	CHEMBL2051	Neuraminidase	Influenza A virus (A/Puerto Rico/8/1934(H1N1))	SINGLE PROTEIN	CHEMBL1131488	1	Scientific Literature	J. Med. Chem.	1998	None
CHEMBL73669		0	389.45	0	0.67	4p	CCCN(CCc1ccccc1)C(=O)[C@@H]1OC(C(=O)O)=C[C@H](N)[C@H]1NC(C)=O	IC50	'='	2.0	nM	8.70			UO_0000065	22.34	0.42	8.03	7.13	False	CHEMBL809161	Compound was tested for its inhibitory activity against A/Aichi/2/68 (N2) sialidases.	B	BAO_0000357	single protein format	Influenza A virus	None	None	None	None	CHEMBL2051	Neuraminidase	Influenza A virus (A/Puerto Rico/8/1934(H1N1))	SINGLE PROTEIN	CHEMBL1131488	1	Scientific Literature	J. Med. Chem.	1998	None
CHEMBL430814		0	352.48	0	2.37	49	CC[C@@H](CC1CCCCC1)O[C@@H]1C=C(C(=O)O)C[C@H](N)[C@H]1NC(C)=O	IC50	'='	16.0	nM	7.80			UO_0000065	22.12	0.43	5.43	7.67	False	CHEMBL749504	Inhibitory activity against influenza A neuraminidase from influenza A/PR/8/34 (H1N1).	B	BAO_0000357	single protein format	Influenza A virus (strain: A/PR/8/34)	None	None	None	None	CHEMBL2051	Neuraminidase	Influenza A virus (A/Puerto Rico/8/1934(H1N1))	SINGLE PROTEIN	CHEMBL1131009	1	Scientific Literature	J. Med. Chem.	1998	None
CHEMBL291345		0	291.26	1	-3.07	2a	CC(=O)NC1C(O)C=C(C(=O)O)OC1[C@H](O)[C@H](O)CO	Ki	'='	4000.0	nM	5.40			UO_0000065	18.53	0.37	8.47	3.45	False	CHEMBL808321	inhibition of Influenza A Sialidase	B	BAO_0000357	single protein format	Influenza A virus	None	None	None	None	CHEMBL2051	Neuraminidase	Influenza A virus (A/Puerto Rico/8/1934(H1N1))	SINGLE PROTEIN	CHEMBL1127812	1	Scientific Literature	J. Med. Chem.	1994	None
CHEMBL98838		0	361.40	0	-0.11	4t	CC(=O)N[C@@H]1[C@@H](N)C=C(C(=O)O)O[C@H]1C(=O)N(C)CCc1ccccc1	IC50	'='	0.4	ug.mL-1				UO_0000274					False	CHEMBL807036	Inhibitory activity against sialidase of influenza A virus by plaque reduction assay	B	BAO_0000357	single protein format	Influenza A virus	None	None	None	None	CHEMBL2051	Neuraminidase	Influenza A virus (A/Puerto Rico/8/1934(H1N1))	SINGLE PROTEIN	CHEMBL1131488	1	Scientific Literature	J. Med. Chem.	1998	None
CHEMBL1836291		0	398.42	0	2.03	21	CN1CCN(Cc2c(O)cc(O)c3c(=O)cc(-c4ccc(O)c(O)c4)oc23)CC1	IC50	'='	53703.18	nM	4.27			UO_0000065	10.72	0.20	2.24	3.63	False	CHEMBL1839500	Inhibition of influenza A virus A/PR/8/34(H1N1) neuraminidase assessed as fluorescent product using MUNANA as substrate after 60 mins by fluorescence analysis	B	BAO_0000357	single protein format	Influenza A virus (A/Puerto Rico/8/1934(H1N1))	None	None	None	None	CHEMBL2051	Neuraminidase	Influenza A virus (A/Puerto Rico/8/1934(H1N1))	SINGLE PROTEIN	CHEMBL1833871	1	Scientific Literature	Bioorg. Med. Chem. Lett.	2011	None
CHEMBL1836304		0	383.40	0	2.53	35	O=c1cc(-c2ccc(O)cc2)oc2c(CN3CCC[C@H]3CO)c(O)cc(O)c12	IC50	'='	50118.72	nM	4.30			UO_0000065	11.22	0.21	1.77	3.76	False	CHEMBL1839500	Inhibition of influenza A virus A/PR/8/34(H1N1) neuraminidase assessed as fluorescent product using MUNANA as substrate after 60 mins by fluorescence analysis	B	BAO_0000357	single protein format	Influenza A virus (A/Puerto Rico/8/1934(H1N1))	None	None	None	None	CHEMBL2051	Neuraminidase	Influenza A virus (A/Puerto Rico/8/1934(H1N1))	SINGLE PROTEIN	CHEMBL1833871	1	Scientific Literature	Bioorg. Med. Chem. Lett.	2011	None
CHEMBL1836285		0	396.44	0	1.98	15	O=c1cc(-c2ccccc2)oc2c(CN3CCN(CCO)CC3)c(O)cc(O)c12	IC50	'='	135330.0	nM		Outside typical range		UO_0000065					False	CHEMBL1839500	Inhibition of influenza A virus A/PR/8/34(H1N1) neuraminidase assessed as fluorescent product using MUNANA as substrate after 60 mins by fluorescence analysis	B	BAO_0000357	single protein format	Influenza A virus (A/Puerto Rico/8/1934(H1N1))	None	None	None	None	CHEMBL2051	Neuraminidase	Influenza A virus (A/Puerto Rico/8/1934(H1N1))	SINGLE PROTEIN	CHEMBL1833871	1	Scientific Literature	Bioorg. Med. Chem. Lett.	2011	None
CHEMBL1836290		0	385.37	0	2.11	20	O=c1cc(-c2ccc(O)c(O)c2)oc2c(CN3CCOCC3)c(O)cc(O)c12	IC50	'='	81870.0	nM	4.09			UO_0000065	10.61	0.20	1.98	3.31	False	CHEMBL1839500	Inhibition of influenza A virus A/PR/8/34(H1N1) neuraminidase assessed as fluorescent product using MUNANA as substrate after 60 mins by fluorescence analysis	B	BAO_0000357	single protein format	Influenza A virus (A/Puerto Rico/8/1934(H1N1))	None	None	None	None	CHEMBL2051	Neuraminidase	Influenza A virus (A/Puerto Rico/8/1934(H1N1))	SINGLE PROTEIN	CHEMBL1833871	1	Scientific Literature	Bioorg. Med. Chem. Lett.	2011	None
CHEMBL353683		0	419.48	0	0.68	4an	CCCN(CCc1ccccc1OC)C(=O)[C@@H]1OC(C(=O)O)=C[C@H](N)[C@H]1NC(C)=O	IC50	'='	0.00004	ug.mL-1				UO_0000274					False	CHEMBL807032	Inhibitory activity against sialidase of influenza A virus by plaque reduction assay	B	BAO_0000357	single protein format	Influenza A virus	None	None	None	None	CHEMBL2051	Neuraminidase	Influenza A virus (A/Puerto Rico/8/1934(H1N1))	SINGLE PROTEIN	CHEMBL1131488	1	Scientific Literature	J. Med. Chem.	1998	None
CHEMBL98838		0	361.40	0	-0.11	4t	CC(=O)N[C@@H]1[C@@H](N)C=C(C(=O)O)O[C@H]1C(=O)N(C)CCc1ccccc1	IC50	'='	320.0	nM	6.50			UO_0000065	17.97	0.34	6.60	5.33	False	CHEMBL807035	Inhibition of influenza A virus sialidase activity	B	BAO_0000357	single protein format	Influenza A virus	None	None	None	None	CHEMBL2051	Neuraminidase	Influenza A virus (A/Puerto Rico/8/1934(H1N1))	SINGLE PROTEIN	CHEMBL1131488	1	Scientific Literature	J. Med. Chem.	1998	None
CHEMBL71078		0	347.37	0	-0.46	4s	CC(=O)N[C@@H]1[C@@H](N)C=C(C(=O)O)O[C@H]1C(=O)NCCc1ccccc1	IC50	'='	12000.0	nM	4.92			UO_0000065	14.17	0.27	5.38	3.76	False	CHEMBL807035	Inhibition of influenza A virus sialidase activity	B	BAO_0000357	single protein format	Influenza A virus	None	None	None	None	CHEMBL2051	Neuraminidase	Influenza A virus (A/Puerto Rico/8/1934(H1N1))	SINGLE PROTEIN	CHEMBL1131488	1	Scientific Literature	J. Med. Chem.	1998	None
CHEMBL70936		0	365.43	0	0.90	4h	CCCCc1nnc([C@@H]2OC(C(=O)O)=C[C@H](N)[C@H]2NC(C)=O)n1CCC	IC50	'='	330.0	nM	6.48			UO_0000065	17.74	0.34	5.58	4.90	False	CHEMBL808314	Inhibitory activity against influenza A virus sialidase	B	BAO_0000357	single protein format	Influenza A virus	None	None	None	None	CHEMBL2051	Neuraminidase	Influenza A virus (A/Puerto Rico/8/1934(H1N1))	SINGLE PROTEIN	CHEMBL1152059	1	Scientific Literature	Bioorg. Med. Chem. Lett.	1997	None
CHEMBL1836279		0	383.40	0	2.53	9	O=c1cc(-c2ccccc2)oc2c(CN3CCCC(O)C3)c(O)c(O)c(O)c12	IC50	'='	67608.3	nM	4.17			UO_0000065	10.88	0.20	1.64	3.65	False	CHEMBL1839500	Inhibition of influenza A virus A/PR/8/34(H1N1) neuraminidase assessed as fluorescent product using MUNANA as substrate after 60 mins by fluorescence analysis	B	BAO_0000357	single protein format	Influenza A virus (A/Puerto Rico/8/1934(H1N1))	None	None	None	None	CHEMBL2051	Neuraminidase	Influenza A virus (A/Puerto Rico/8/1934(H1N1))	SINGLE PROTEIN	CHEMBL1833871	1	Scientific Literature	Bioorg. Med. Chem. Lett.	2011	None
CHEMBL476726		0	353.37	0	3.17	5	O=c1cc(-c2ccccc2)oc2c(CN3CCCC3)c(O)c(O)c(O)c12	IC50	'='	107110.0	nM		Outside typical range		UO_0000065					False	CHEMBL1839500	Inhibition of influenza A virus A/PR/8/34(H1N1) neuraminidase assessed as fluorescent product using MUNANA as substrate after 60 mins by fluorescence analysis	B	BAO_0000357	single protein format	Influenza A virus (A/Puerto Rico/8/1934(H1N1))	None	None	None	None	CHEMBL2051	Neuraminidase	Influenza A virus (A/Puerto Rico/8/1934(H1N1))	SINGLE PROTEIN	CHEMBL1833871	1	Scientific Literature	Bioorg. Med. Chem. Lett.	2011	None
CHEMBL1836297		0	458.51	0	3.89	27	O=c1cc(-c2ccc(O)cc2)oc2c(CN3CCN(Cc4ccccc4)CC3)c(O)cc(O)c12	IC50	'='	48540.0	nM	4.31			UO_0000065	9.41	0.17	0.42	4.43	False	CHEMBL1839500	Inhibition of influenza A virus A/PR/8/34(H1N1) neuraminidase assessed as fluorescent product using MUNANA as substrate after 60 mins by fluorescence analysis	B	BAO_0000357	single protein format	Influenza A virus (A/Puerto Rico/8/1934(H1N1))	None	None	None	None	CHEMBL2051	Neuraminidase	Influenza A virus (A/Puerto Rico/8/1934(H1N1))	SINGLE PROTEIN	CHEMBL1833871	1	Scientific Literature	Bioorg. Med. Chem. Lett.	2011	None
CHEMBL1836277		0	397.43	0	3.19	7	C[C@H]1COC[C@@H](C)N1Cc1c(O)c(O)c(O)c2c(=O)cc(-c3ccccc3)oc12	Activity	'='	-0.47	%				UO_0000187					False	CHEMBL1839501	Inhibition of influenza A virus A/PR/8/34(H1N1) neuraminidase assessed as residual activity using MUNANA as substrate after 60 mins by fluorescence analysis	B	BAO_0000357	single protein format	Influenza A virus (A/Puerto Rico/8/1934(H1N1))	None	None	None	None	CHEMBL2051	Neuraminidase	Influenza A virus (A/Puerto Rico/8/1934(H1N1))	SINGLE PROTEIN	CHEMBL1833871	1	Scientific Literature	Bioorg. Med. Chem. Lett.	2011	None
CHEMBL1836293		0	397.43	0	3.66	23	CC1CCCCN1Cc1c(O)cc(O)c2c(=O)cc(-c3ccc(O)c(O)c3)oc12	Activity	'='	-0.01	%				UO_0000187					False	CHEMBL1839501	Inhibition of influenza A virus A/PR/8/34(H1N1) neuraminidase assessed as residual activity using MUNANA as substrate after 60 mins by fluorescence analysis	B	BAO_0000357	single protein format	Influenza A virus (A/Puerto Rico/8/1934(H1N1))	None	None	None	None	CHEMBL2051	Neuraminidase	Influenza A virus (A/Puerto Rico/8/1934(H1N1))	SINGLE PROTEIN	CHEMBL1833871	1	Scientific Literature	Bioorg. Med. Chem. Lett.	2011	None
CHEMBL2114178		0	312.37	0	-0.06	61	CC[C@@H](C)O[C@@H]1C=C(C(=O)O)C[C@H](NC(=N)N)[C@H]1NC(C)=O	IC50	'='	0.5	nM	9.30			UO_0000065	29.78	0.58	9.36	6.76	False	CHEMBL749504	Inhibitory activity against influenza A neuraminidase from influenza A/PR/8/34 (H1N1).	B	BAO_0000357	single protein format	Influenza A virus (strain: A/PR/8/34)	None	None	None	None	CHEMBL2051	Neuraminidase	Influenza A virus (A/Puerto Rico/8/1934(H1N1))	SINGLE PROTEIN	CHEMBL1131009	1	Scientific Literature	J. Med. Chem.	1998	None
CHEMBL57127		0	501.42	1	-3.25	10b	CCC(=O)N[C@H]([C@H](O)CO)[C@@H]1OC(C(=O)O)=C[C@H](N=C(N)N)[C@H]1NC(C)=O.O=C(O)C(F)(F)F	Relative potency	'='	2.5										False	CHEMBL852406	Relative potency against plaque formation and sialidase activity	F	BAO_0000019	assay format	Influenza A virus (strain: A/PR/8/34)	None	None	None	None	CHEMBL2051	Neuraminidase	Influenza A virus (A/Puerto Rico/8/1934(H1N1))	SINGLE PROTEIN	CHEMBL1135180	1	Scientific Literature	Bioorg. Med. Chem. Lett.	2002	None
CHEMBL294390		0	357.41	0	-1.92	15k	CCN(CCO)C(=O)C(NC(C)=O)[C@H]1CC(C(=O)O)C[C@@H]1N=C(N)N	IC50	'='	720.0	nM	6.14			UO_0000065	17.19	0.34	8.06	3.59	False	CHEMBL752577	In vitro inhibitory activity of compound against influenza neuraminidase A	B	BAO_0000357	single protein format	None	None	None	None	None	CHEMBL2051	Neuraminidase	Influenza A virus (A/Puerto Rico/8/1934(H1N1))	SINGLE PROTEIN	CHEMBL1149138	1	Scientific Literature	J. Med. Chem.	2004	None
CHEMBL96712	NEU5AC2EN	0	291.26	1	-3.07	2 (DANA)	CC(=O)N[C@@H]1[C@@H](O)C=C(C(=O)O)O[C@H]1[C@H](O)[C@H](O)CO	IC50	'='	10000.0	nM	5.00			UO_0000065	17.17	0.34	8.07	3.19	False	CHEMBL882330	inhibitory concentration required to inhibit neuraminidase enzyme from different strains of influenza A virus	B	BAO_0000357	single protein format	Influenza A virus	None	None	None	None	CHEMBL2051	Neuraminidase	Influenza A virus (A/Puerto Rico/8/1934(H1N1))	SINGLE PROTEIN	CHEMBL1133646	1	Scientific Literature	J. Med. Chem.	2000	None
CHEMBL77627		0	291.26	1	-3.07	2a	CC(=O)N[C@@H]1[C@@H]([C@H](O)[C@H](O)CO)OC(C(=O)O)=C[C@H]1O	IC50	'='	10000.0	nM	5.00			UO_0000065	17.17	0.34	8.07	3.19	False	CHEMBL750941	In vitro inhibitory activity against H1N9 Influenza A Neuraminidase.	B	BAO_0000357	single protein format	Influenza A virus	None	None	None	None	CHEMBL2051	Neuraminidase	Influenza A virus (A/Puerto Rico/8/1934(H1N1))	SINGLE PROTEIN	CHEMBL1132253	1	Scientific Literature	J. Med. Chem.	1999	None
CHEMBL350207		0	404.42	0	-1.26	4w	CC(=O)N[C@@H]1[C@@H](N)C=C(C(=O)O)O[C@H]1C(=O)N(CCc1ccccc1)CC(N)=O	IC50	'='	19000.0	nM	4.72			UO_0000065	11.67	0.22	5.98	2.86	False	CHEMBL807035	Inhibition of influenza A virus sialidase activity	B	BAO_0000357	single protein format	Influenza A virus	None	None	None	None	CHEMBL2051	Neuraminidase	Influenza A virus (A/Puerto Rico/8/1934(H1N1))	SINGLE PROTEIN	CHEMBL1131488	1	Scientific Literature	J. Med. Chem.	1998	None
CHEMBL163966		0	325.37	0	-0.41	4h	CC(=O)N[C@@H]1[C@@H](N)C=C(C(=O)O)O[C@H]1C(=O)N1C(C)CCC1C	IC50	'='	1600.0	nM	5.80			UO_0000065	17.81	0.34	6.21	4.75	False	CHEMBL809162	Compound was tested for its inhibitory activity against A/PR/8/34 (N1) sialidases.	B	BAO_0000357	single protein format	Influenza A virus	None	None	None	None	CHEMBL2051	Neuraminidase	Influenza A virus (A/Puerto Rico/8/1934(H1N1))	SINGLE PROTEIN	CHEMBL1131488	1	Scientific Literature	J. Med. Chem.	1998	None
CHEMBL1161504		0	326.35	0	-1.35	4aw	CC(=O)N[C@@H]1[C@@H](N)C=C(C(=O)O)O[C@H]1C(=O)N1C(C)CCN1C	IC50	'='	52.0	nM	7.28			UO_0000065	22.32	0.43	8.63	5.82	False	CHEMBL808318	Compound was tested for its inhibitory activity against sialidase (influenza A virus by enzyme inhibition assay.).	B	BAO_0000357	single protein format	Influenza A virus	None	None	None	None	CHEMBL2051	Neuraminidase	Influenza A virus (A/Puerto Rico/8/1934(H1N1))	SINGLE PROTEIN	CHEMBL1131488	1	Scientific Literature	J. Med. Chem.	1998	None
CHEMBL1934619		0	321.28	1	-3.71	5	C=CC(=O)N[C@@H]1[C@@H](O)CC(O)(C(=O)O)O[C@H]1[C@H](O)[C@H](O)CO	EC50	'='	2481000.0	nM		Outside typical range		UO_0000065					False	CHEMBL1937380	Inhibition of Human influenza virus A/PR/8/34 (H1N1) neuraminidase using 4-MU-Neu5Ac as substrate after 30 mins by fluorimetry	B	BAO_0000357	single protein format	Influenza A virus (A/Puerto Rico/8/1934(H1N1))	None	None	None	None	CHEMBL2051	Neuraminidase	Influenza A virus (A/Puerto Rico/8/1934(H1N1))	SINGLE PROTEIN	CHEMBL1932915	1	Scientific Literature	Bioorg. Med. Chem.	2012	None
CHEMBL1836280		0	337.38	0	3.47	10	O=c1cc(-c2ccccc2)oc2c(CN3CCCC3)c(O)cc(O)c12	IC50	'='	181970.09	nM		Outside typical range		UO_0000065					False	CHEMBL1839500	Inhibition of influenza A virus A/PR/8/34(H1N1) neuraminidase assessed as fluorescent product using MUNANA as substrate after 60 mins by fluorescence analysis	B	BAO_0000357	single protein format	Influenza A virus (A/Puerto Rico/8/1934(H1N1))	None	None	None	None	CHEMBL2051	Neuraminidase	Influenza A virus (A/Puerto Rico/8/1934(H1N1))	SINGLE PROTEIN	CHEMBL1833871	1	Scientific Literature	Bioorg. Med. Chem. Lett.	2011	None
CHEMBL1836284		0	367.40	0	2.83	14	O=c1cc(-c2ccccc2)oc2c(CN3CCC(O)CC3)c(O)cc(O)c12	IC50	'='	295120.92	nM		Outside typical range		UO_0000065					False	CHEMBL1839500	Inhibition of influenza A virus A/PR/8/34(H1N1) neuraminidase assessed as fluorescent product using MUNANA as substrate after 60 mins by fluorescence analysis	B	BAO_0000357	single protein format	Influenza A virus (A/Puerto Rico/8/1934(H1N1))	None	None	None	None	CHEMBL2051	Neuraminidase	Influenza A virus (A/Puerto Rico/8/1934(H1N1))	SINGLE PROTEIN	CHEMBL1833871	1	Scientific Literature	Bioorg. Med. Chem. Lett.	2011	None
CHEMBL1836286		0	381.43	0	3.08	16	O=c1cc(-c2ccccc2)oc2c(CN3CCC(CO)CC3)c(O)cc(O)c12	IC50	'='	83176.38	nM	4.08			UO_0000065	10.70	0.20	1.00	4.33	False	CHEMBL1839500	Inhibition of influenza A virus A/PR/8/34(H1N1) neuraminidase assessed as fluorescent product using MUNANA as substrate after 60 mins by fluorescence analysis	B	BAO_0000357	single protein format	Influenza A virus (A/Puerto Rico/8/1934(H1N1))	None	None	None	None	CHEMBL2051	Neuraminidase	Influenza A virus (A/Puerto Rico/8/1934(H1N1))	SINGLE PROTEIN	CHEMBL1833871	1	Scientific Literature	Bioorg. Med. Chem. Lett.	2011	None
CHEMBL1836289		0	413.43	0	2.49	19	O=c1cc(-c2ccc(O)c(O)c2)oc2c(CN3CCC(CO)CC3)c(O)cc(O)c12	IC50	'='	64210.0	nM	4.19			UO_0000065	10.14	0.19	1.70	3.11	False	CHEMBL1839500	Inhibition of influenza A virus A/PR/8/34(H1N1) neuraminidase assessed as fluorescent product using MUNANA as substrate after 60 mins by fluorescence analysis	B	BAO_0000357	single protein format	Influenza A virus (A/Puerto Rico/8/1934(H1N1))	None	None	None	None	CHEMBL2051	Neuraminidase	Influenza A virus (A/Puerto Rico/8/1934(H1N1))	SINGLE PROTEIN	CHEMBL1833871	1	Scientific Literature	Bioorg. Med. Chem. Lett.	2011	None
CHEMBL1836291		0	398.42	0	2.03	21	CN1CCN(Cc2c(O)cc(O)c3c(=O)cc(-c4ccc(O)c(O)c4)oc23)CC1	Activity	'='	-0.02	%				UO_0000187					False	CHEMBL1839501	Inhibition of influenza A virus A/PR/8/34(H1N1) neuraminidase assessed as residual activity using MUNANA as substrate after 60 mins by fluorescence analysis	B	BAO_0000357	single protein format	Influenza A virus (A/Puerto Rico/8/1934(H1N1))	None	None	None	None	CHEMBL2051	Neuraminidase	Influenza A virus (A/Puerto Rico/8/1934(H1N1))	SINGLE PROTEIN	CHEMBL1833871	1	Scientific Literature	Bioorg. Med. Chem. Lett.	2011	None
CHEMBL441506		0	350.44	0	-0.90	20f	CCN(C(=O)N1C[C@@H](C(=O)O)[C@@H](N)[C@@H]1CNS(C)(=O)=O)C(C)C	IC50	'='	130000.0	nM		Outside typical range		UO_0000065					False	CHEMBL752578	Inhibitory activity was determined against Neuraminidase A from influenza virus A/Tokyo/3/67	B	BAO_0000357	single protein format	None	None	None	None	None	CHEMBL2051	Neuraminidase	Influenza A virus (A/Puerto Rico/8/1934(H1N1))	SINGLE PROTEIN	CHEMBL1134391	1	Scientific Literature	J. Med. Chem.	2001	None
CHEMBL161355		0	358.35	1	-2.78	19b	CC(=O)N[C@@H]1[C@@H](NC(=N)N)C=C(C(=O)O)O[C@H]1[C@H]1C[C@@H](O)[C@@H](O)CO1	IC50	'='	0.998	ug.mL-1				UO_0000274					False	CHEMBL808320	Inhibitory concentration against influenza A virus sialidase A/PR/8/34	B	BAO_0000357	single protein format	Influenza A virus	None	None	None	None	CHEMBL2051	Neuraminidase	Influenza A virus (A/Puerto Rico/8/1934(H1N1))	SINGLE PROTEIN	CHEMBL1145737	1	Scientific Literature	Bioorg. Med. Chem. Lett.	2003	None
CHEMBL18902	A-87380	0	230.26	0	0.27	1, A-87380	CC(C)(C)OC(=O)N1C[C@@H](N)[C@@H](C(=O)O)C1	IC50	'='	50000.0	nM	4.30			UO_0000065	18.68	0.37	4.03	4.63	False	CHEMBL752730	Inhibitory activity was determined against Neuraminidase A from influenza virus A/Tokyo/3/67	B	BAO_0000357	single protein format	None	None	None	None	None	CHEMBL2051	Neuraminidase	Influenza A virus (A/Puerto Rico/8/1934(H1N1))	SINGLE PROTEIN	CHEMBL1134391	1	Scientific Literature	J. Med. Chem.	2001	None
CHEMBL60685		0	341.41	0	-0.89	15a	CCCN(C)C(=O)C(NC(C)=O)[C@H]1CC(C(=O)O)C[C@@H]1N=C(N)N	IC50	'='	940.0	nM	6.03			UO_0000065	17.65	0.34	6.92	3.99	False	CHEMBL752577	In vitro inhibitory activity of compound against influenza neuraminidase A	B	BAO_0000357	single protein format	None	None	None	None	None	CHEMBL2051	Neuraminidase	Influenza A virus (A/Puerto Rico/8/1934(H1N1))	SINGLE PROTEIN	CHEMBL1149138	1	Scientific Literature	J. Med. Chem.	2004	None
CHEMBL294700		0	367.45	0	-0.36	16e	CC(=O)NC(C(=O)N1CCCCC1C)[C@H]1CC(C(=O)O)C[C@@H]1N=C(N)N	IC50	'='	240.0	nM	6.62			UO_0000065	18.02	0.35	6.98	4.38	False	CHEMBL752577	In vitro inhibitory activity of compound against influenza neuraminidase A	B	BAO_0000357	single protein format	None	None	None	None	None	CHEMBL2051	Neuraminidase	Influenza A virus (A/Puerto Rico/8/1934(H1N1))	SINGLE PROTEIN	CHEMBL1149138	1	Scientific Literature	J. Med. Chem.	2004	None
CHEMBL303919		0	358.35	0	0.53	4d	CC(=O)N[C@@H]1[C@@H](N)C=C(C(=O)O)O[C@H]1c1nc(Cc2ccccc2)no1	IC50	'='	99000.0	nM	4.00			UO_0000065	11.17	0.21	3.47	2.85	False	CHEMBL808314	Inhibitory activity against influenza A virus sialidase	B	BAO_0000357	single protein format	Influenza A virus	None	None	None	None	CHEMBL2051	Neuraminidase	Influenza A virus (A/Puerto Rico/8/1934(H1N1))	SINGLE PROTEIN	CHEMBL1152059	1	Scientific Literature	Bioorg. Med. Chem. Lett.	1997	None
CHEMBL317571		0	375.43	0	0.28	5c	CCN(CCc1ccccc1)C(=O)[C@@H]1OC(C(=O)O)=C[C@H](N)[C@H]1NC(C)=O	IC50	'='	5.0	nM	8.30			UO_0000065	22.11	0.42	8.02	6.81	False	CHEMBL802971	Compound was tested for inhibitory concentration against Influenza sialidase type A	B	BAO_0000357	single protein format	Influenza A virus	None	None	None	None	CHEMBL2051	Neuraminidase	Influenza A virus (A/Puerto Rico/8/1934(H1N1))	SINGLE PROTEIN	CHEMBL1131489	1	Scientific Literature	J. Med. Chem.	1998	None
CHEMBL369125		0	300.36	0	0.14	6	COC(=O)[C@@H]1C[C@H](C(=O)O)N[C@H]1[C@H](CC(C)C)NC(C)=O	Ki	'='	260.0	nM	6.58			UO_0000065	21.92	0.43	6.45	6.29	False	CHEMBL839949	Inhibitory constant against neuraminidase Influenza A virus A/N2/Tokyo strain	B	BAO_0000357	single protein format	Influenza A virus	None	None	None	None	CHEMBL2051	Neuraminidase	Influenza A virus (A/Puerto Rico/8/1934(H1N1))	SINGLE PROTEIN	CHEMBL1139539	1	Scientific Literature	J. Med. Chem.	2005	None
CHEMBL57469		0	642.71	2	1.94	3g	CCCCCCCCCCCCCCO[C@H]([C@H](O)CO)[C@@H]1OC(C(=O)O)=C[C@H](N=C(N)N)[C@H]1NC(C)=O.O=C(O)C(F)(F)F	Relative potency	'='	26.0										False	CHEMBL881270	Relative potency was determined	F	BAO_0000019	assay format	Influenza A virus	None	None	None	None	CHEMBL2051	Neuraminidase	Influenza A virus (A/Puerto Rico/8/1934(H1N1))	SINGLE PROTEIN	CHEMBL1135181	1	Scientific Literature	Bioorg. Med. Chem. Lett.	2002	None
CHEMBL1161286		0	292.29	1	-3.87	12	CC(=O)N[C@@H]1[C@H](N)C=C(C(O)O)O[C@H]1C(O)[C@H](O)CO	Ki	'='	100.0	nM	7.00			UO_0000065	23.95	0.48	10.87	4.23	False	CHEMBL749506	Neuraminidase binding affinity in Influenza A	B	BAO_0000357	single protein format	Influenza A virus	None	None	None	None	CHEMBL2051	Neuraminidase	Influenza A virus (A/Puerto Rico/8/1934(H1N1))	SINGLE PROTEIN	CHEMBL1132693	1	Scientific Literature	J. Med. Chem.	1999	None
CHEMBL436160		0	460.36	1	-2.92	9b	CO[C@H]([C@H](O)CO)[C@@H]1OC(C(=O)O)=C[C@H](N=C(N)N)[C@H]1NC(C)=O.O=C(O)C(F)(F)F	Relative potency	'='	1.2										True	CHEMBL852406	Relative potency against plaque formation and sialidase activity	F	BAO_0000019	assay format	Influenza A virus (strain: A/PR/8/34)	None	None	None	None	CHEMBL2051	Neuraminidase	Influenza A virus (A/Puerto Rico/8/1934(H1N1))	SINGLE PROTEIN	CHEMBL1135180	1	Scientific Literature	Bioorg. Med. Chem. Lett.	2002	None
CHEMBL674	OSELTAMIVIR CARBOXYLIC ACID	0	284.36	0	0.81	1a	CCC(CC)O[C@@H]1C=C(C(=O)O)C[C@H](N)[C@H]1NC(C)=O	IC50	'='	1.0	nM	9.00			UO_0000065	31.65	0.61	8.19	8.85	True	CHEMBL751101	Inhibition of neuraminidase of influenza A/PR/8/34(H1N1)	B	BAO_0000357	single protein format	Influenza A virus	None	None	None	None	CHEMBL2051	Neuraminidase	Influenza A virus (A/Puerto Rico/8/1934(H1N1))	SINGLE PROTEIN	CHEMBL1130481	1	Scientific Literature	Bioorg. Med. Chem. Lett.	1997	None
CHEMBL100991		0	313.31	0	-2.20	3e	CC(=O)N[C@@H]1[C@@H](NC(=N)N)C=C(C(=O)O)O[C@H]1C(=O)N(C)C	IC50	'='	25.0	nM	7.60			UO_0000065	24.26	0.47	9.80	4.82	True	CHEMBL802970	Inhibition of influenza A sialidase (neuraminidase)	B	BAO_0000357	single protein format	Influenza A virus (strain: A/PR/8/34)	None	None	None	None	CHEMBL2051	Neuraminidase	Influenza A virus (A/Puerto Rico/8/1934(H1N1))	SINGLE PROTEIN	CHEMBL1128946	1	Scientific Literature	Bioorg. Med. Chem. Lett.	1996	None
CHEMBL300461		0	341.37	0	-1.42	3f	CCCN(C)C(=O)[C@@H]1OC(C(=O)O)=C[C@H](NC(=N)N)[C@H]1NC(C)=O	IC50	'='	4.0	nM	8.40			UO_0000065	24.60	0.48	9.82	5.32	True	CHEMBL802970	Inhibition of influenza A sialidase (neuraminidase)	B	BAO_0000357	single protein format	Influenza A virus (strain: A/PR/8/34)	None	None	None	None	CHEMBL2051	Neuraminidase	Influenza A virus (A/Puerto Rico/8/1934(H1N1))	SINGLE PROTEIN	CHEMBL1128946	1	Scientific Literature	Bioorg. Med. Chem. Lett.	1996	None
CHEMBL115522		0	309.27	1	-3.87	5	CC(=O)N[C@@H]([C@H](O)[C@H](O)CO)[C@H]1OC(O)(C(=O)O)C[C@@H]1O	IC50	'='	40000.0	nM	4.40			UO_0000065	14.22	0.29	8.27	2.49	False	CHEMBL882330	inhibitory concentration required to inhibit neuraminidase enzyme from different strains of influenza A virus	B	BAO_0000357	single protein format	Influenza A virus	None	None	None	None	CHEMBL2051	Neuraminidase	Influenza A virus (A/Puerto Rico/8/1934(H1N1))	SINGLE PROTEIN	CHEMBL1133646	1	Scientific Literature	J. Med. Chem.	2000	None
CHEMBL164976		0	311.34	0	-0.80	4aq	CC(=O)N[C@@H]1[C@@H](N)C=C(C(=O)O)O[C@H]1C(=O)N1CCCC1C	IC50	'='	310.0	nM	6.51			UO_0000065	20.91	0.40	7.31	5.34	False	CHEMBL809166	Inhibition of influenza A virus sialidase activity	B	BAO_0000357	single protein format	Influenza A virus	None	None	None	None	CHEMBL2051	Neuraminidase	Influenza A virus (A/Puerto Rico/8/1934(H1N1))	SINGLE PROTEIN	CHEMBL1131488	1	Scientific Literature	J. Med. Chem.	1998	None
CHEMBL58650		0	516.47	1	-1.57	3d	CCCCCO[C@H]([C@H](O)CO)[C@@H]1OC(C(=O)O)=C[C@H](N=C(N)N)[C@H]1NC(C)=O.O=C(O)C(F)(F)F	IC50	'='	0.0143	ug.mL-1				UO_0000274					False	CHEMBL802974	Inhibition of influenza A sialidase in vitro.	B	BAO_0000357	single protein format	None	None	None	None	None	CHEMBL2051	Neuraminidase	Influenza A virus (A/Puerto Rico/8/1934(H1N1))	SINGLE PROTEIN	CHEMBL1135181	1	Scientific Literature	Bioorg. Med. Chem. Lett.	2002	None
CHEMBL58264		0	558.55	1	-0.40	3e	CCCCCCCCO[C@H]([C@H](O)CO)[C@@H]1OC(C(=O)O)=C[C@H](N=C(N)N)[C@H]1NC(C)=O.O=C(O)C(F)(F)F	Relative potency	'='	0.42										False	CHEMBL881270	Relative potency was determined	F	BAO_0000019	assay format	Influenza A virus	None	None	None	None	CHEMBL2051	Neuraminidase	Influenza A virus (A/Puerto Rico/8/1934(H1N1))	SINGLE PROTEIN	CHEMBL1135181	1	Scientific Literature	Bioorg. Med. Chem. Lett.	2002	None
CHEMBL364315		0	916.98	3	-2.98	3	CC(=O)NC1[C@@H](N=C(N)N)C=C(C(=O)O)O[C@H]1[C@H](OC(=O)NCCCCCCCCCCCCNC(=O)O[C@H](C(O)CO)[C@@H]1OC(C(=O)O)=C[C@H](NC(=N)N)C1NC(C)=O)C(O)CO	IC50	'='	21.7	nM	7.66			UO_0000065	8.36	0.16	10.64	1.76	False	CHEMBL829392	Inhibitory concentration against neuraminidase of influenza A/PR/8/34 (H1N1) virus starin; (n=5)	B	BAO_0000357	single protein format	Influenza A virus	None	None	None	None	CHEMBL2051	Neuraminidase	Influenza A virus (A/Puerto Rico/8/1934(H1N1))	SINGLE PROTEIN	CHEMBL1143586	1	Scientific Literature	J. Med. Chem.	2005	None
CHEMBL364315		0	916.98	3	-2.98	3	CC(=O)NC1[C@@H](N=C(N)N)C=C(C(=O)O)O[C@H]1[C@H](OC(=O)NCCCCCCCCCCCCNC(=O)O[C@H](C(O)CO)[C@@H]1OC(C(=O)O)=C[C@H](NC(=N)N)C1NC(C)=O)C(O)CO	IC50	'='	61.0	nM	7.21			UO_0000065	7.87	0.15	10.19	1.66	False	CHEMBL830073	Inhibitory concentration against neuraminidase of influenza A/Chicken/Vietnam/8/2004(H5N1) virus starin; (n=5)	B	BAO_0000357	single protein format	Influenza A virus	None	None	None	None	CHEMBL2051	Neuraminidase	Influenza A virus (A/Puerto Rico/8/1934(H1N1))	SINGLE PROTEIN	CHEMBL1143586	1	Scientific Literature	J. Med. Chem.	2005	None
CHEMBL44	GENISTEIN	2	270.24	0	2.58	SID85231066	O=c1c(-c2ccc(O)cc2)coc2cc(O)cc(O)c12	logIC50	'='	1.319										False	CHEMBL1114806	Inhibition of Influenza A PR/8/34 H1N1 virus neuraminidase activity by MUN-ANA substrate based fluorimetric assay	B	BAO_0000357	single protein format	Influenza A virus (A/Puerto Rico/8/1934(H1N1))	None	None	None	None	CHEMBL2051	Neuraminidase	Influenza A virus (A/Puerto Rico/8/1934(H1N1))	SINGLE PROTEIN	CHEMBL1157844	1	Scientific Literature	Eur. J. Med. Chem.	2010	None
CHEMBL222813	ZANAMIVIR	4	332.31	1	-3.58	Zanamivir	CC(=O)N[C@@H]1[C@@H](NC(=N)N)C=C(C(=O)O)O[C@H]1[C@H](O)[C@H](O)CO	Relative potency	'='	1.0										True	CHEMBL852406	Relative potency against plaque formation and sialidase activity	F	BAO_0000019	assay format	Influenza A virus (strain: A/PR/8/34)	None	None	None	None	CHEMBL2051	Neuraminidase	Influenza A virus (A/Puerto Rico/8/1934(H1N1))	SINGLE PROTEIN	CHEMBL1135180	1	Scientific Literature	Bioorg. Med. Chem. Lett.	2002	None
CHEMBL58569		0	367.45	0	-0.50	16h	CC(=O)NC(C(=O)N1CCCC(C)C1)[C@H]1CC(C(=O)O)C[C@@H]1N=C(N)N	IC50	'='	2550.0	nM	5.59			UO_0000065	15.22	0.29	6.09	3.70	False	CHEMBL752577	In vitro inhibitory activity of compound against influenza neuraminidase A	B	BAO_0000357	single protein format	None	None	None	None	None	CHEMBL2051	Neuraminidase	Influenza A virus (A/Puerto Rico/8/1934(H1N1))	SINGLE PROTEIN	CHEMBL1149138	1	Scientific Literature	J. Med. Chem.	2004	None
CHEMBL1934620		0	618.83	2	2.63	11-alpha	C=CC(=O)NCCCCCC(=O)N[C@@H]1[C@@H](O)C[C@](SCCCCCCCCCCCC)(C(=O)O)O[C@H]1[C@H](O)[C@H](O)CO	EC50	'='	742960.0	nM		Outside typical range		UO_0000065					False	CHEMBL1937380	Inhibition of Human influenza virus A/PR/8/34 (H1N1) neuraminidase using 4-MU-Neu5Ac as substrate after 30 mins by fluorimetry	B	BAO_0000357	single protein format	Influenza A virus (A/Puerto Rico/8/1934(H1N1))	None	None	None	None	CHEMBL2051	Neuraminidase	Influenza A virus (A/Puerto Rico/8/1934(H1N1))	SINGLE PROTEIN	CHEMBL1932915	1	Scientific Literature	Bioorg. Med. Chem.	2012	None
CHEMBL303175		0	282.26	0	-0.75	4a	CC(=O)N[C@@H]1[C@@H](N)C=C(C(=O)O)O[C@H]1c1nc(C)no1	IC50	'='	23000.0	nM	4.64			UO_0000065	16.43	0.32	5.39	3.30	False	CHEMBL808314	Inhibitory activity against influenza A virus sialidase	B	BAO_0000357	single protein format	Influenza A virus	None	None	None	None	CHEMBL2051	Neuraminidase	Influenza A virus (A/Puerto Rico/8/1934(H1N1))	SINGLE PROTEIN	CHEMBL1152059	1	Scientific Literature	Bioorg. Med. Chem. Lett.	1997	None
CHEMBL1095055		0	857.77	3	2.98	20	COc1ccc(-c2cc(=O)c3c(O)c(Oc4ccc(-c5cc(=O)c6c(O)cc(OC)cc6o5)cc4)c(O[C@]4(C(=O)O)C[C@H](O)[C@@H](NC(C)=O)[C@H]([C@@H](O)[C@@H](O)CO)O4)cc3o2)cc1	IC50	'='	19.1	ug.mL-1				UO_0000274					False	CHEMBL1114806	Inhibition of Influenza A PR/8/34 H1N1 virus neuraminidase activity by MUN-ANA substrate based fluorimetric assay	B	BAO_0000357	single protein format	Influenza A virus (A/Puerto Rico/8/1934(H1N1))	None	None	None	None	CHEMBL2051	Neuraminidase	Influenza A virus (A/Puerto Rico/8/1934(H1N1))	SINGLE PROTEIN	CHEMBL1157844	1	Scientific Literature	Eur. J. Med. Chem.	2010	None
CHEMBL1161504		0	326.35	0	-1.35	4av	CC(=O)N[C@@H]1[C@@H](N)C=C(C(=O)O)O[C@H]1C(=O)N1C(C)CCN1C	IC50	'='	210.0	nM	6.68			UO_0000065	20.46	0.40	8.03	5.33	False	CHEMBL807035	Inhibition of influenza A virus sialidase activity	B	BAO_0000357	single protein format	Influenza A virus	None	None	None	None	CHEMBL2051	Neuraminidase	Influenza A virus (A/Puerto Rico/8/1934(H1N1))	SINGLE PROTEIN	CHEMBL1131488	1	Scientific Literature	J. Med. Chem.	1998	None
CHEMBL1161287		0	292.29	1	-3.87	11	CC(=O)N[C@@H]1[C@@H](N)C=C(C(O)O)O[C@H]1C(O)[C@H](O)CO	Ki	'='	40.0	nM	7.40			UO_0000065	25.31	0.51	11.27	4.47	False	CHEMBL749506	Neuraminidase binding affinity in Influenza A	B	BAO_0000357	single protein format	Influenza A virus	None	None	None	None	CHEMBL2051	Neuraminidase	Influenza A virus (A/Puerto Rico/8/1934(H1N1))	SINGLE PROTEIN	CHEMBL1132693	1	Scientific Literature	J. Med. Chem.	1999	None
CHEMBL57832		0	466.32	1	-2.30	9e	CC(=O)N[C@@H]1[C@@H](NC(=N)N)C=C(C(=O)O)O[C@H]1C(F)(F)[C@H](O)CO.O=C(O)C(F)(F)F	Relative potency	'='	52.0										False	CHEMBL852406	Relative potency against plaque formation and sialidase activity	F	BAO_0000019	assay format	Influenza A virus (strain: A/PR/8/34)	None	None	None	None	CHEMBL2051	Neuraminidase	Influenza A virus (A/Puerto Rico/8/1934(H1N1))	SINGLE PROTEIN	CHEMBL1135180	1	Scientific Literature	Bioorg. Med. Chem. Lett.	2002	None
CHEMBL302133		0	665.79	2	5.96	4f	CCCn1nc(Cc2ccccc2)nc1[C@@H]1OC(C(=O)OC(c2ccccc2)c2ccccc2)=C[C@H](NC(=O)OC(C)(C)C)[C@H]1NC(C)=O	IC50	'='	70.0	nM	7.16			UO_0000065	10.75	0.20	1.19	5.35	False	CHEMBL808314	Inhibitory activity against influenza A virus sialidase	B	BAO_0000357	single protein format	Influenza A virus	None	None	None	None	CHEMBL2051	Neuraminidase	Influenza A virus (A/Puerto Rico/8/1934(H1N1))	SINGLE PROTEIN	CHEMBL1152059	1	Scientific Literature	Bioorg. Med. Chem. Lett.	1997	None
CHEMBL674	OSELTAMIVIR CARBOXYLIC ACID	0	284.36	0	0.81	1	CCC(CC)O[C@@H]1C=C(C(=O)O)C[C@H](N)[C@H]1NC(C)=O	IC50	'='	1.0	nM	9.00			UO_0000065	31.65	0.61	8.19	8.85	True	CHEMBL748874	Inhibition of neuraminidase of influenza A	B	BAO_0000357	single protein format	Influenza A virus	None	None	None	None	CHEMBL2051	Neuraminidase	Influenza A virus (A/Puerto Rico/8/1934(H1N1))	SINGLE PROTEIN	CHEMBL1130686	1	Scientific Literature	Bioorg. Med. Chem. Lett.	1998	None
CHEMBL410671		0	1911.07	None	None	9d	CC(=O)N[C@@H]1[C@@H](NC(=N)N)C=C(C(=O)O)O[C@H]1[C@H](OCCCCCCCCCCNC(=O)CCC(N)C(=O)N[C@@H](CCC(N)=O)C(=O)N[C@@H](CCC(N)=O)C(=O)N[C@@H](CCC(N)=O)C(=O)CN[C@@H](CCC(N)=O)C(=O)N[C@@H](CCC(N)=O)C(=O)N[C@@H](CCC(N)=O)C(=O)N[C@@H](CCC(N)=O)C(=O)N[C@@H](CCC(N)=O)C(=O)N[C@@H](CCC(N)=O)C(=O)N[C@@H](CCC(N)=O)C(N)=O)[C@H](O)CO	Relative potency	'='	2.1										False	CHEMBL852407	Relative potency in sialidase inhibitory assay and plaque reduction assay	F	BAO_0000019	assay format	Influenza A virus	None	None	None	None	CHEMBL2051	Neuraminidase	Influenza A virus (A/Puerto Rico/8/1934(H1N1))	SINGLE PROTEIN	CHEMBL1135182	1	Scientific Literature	Bioorg. Med. Chem. Lett.	2002	None
CHEMBL18423		0	313.44	0	2.00	13c	CCCCN[C@@H]1CN(C(=O)N(C(C)C)C(C)C)C[C@@H]1C(=O)O	Inhibition	'<'	10.0	%				UO_0000187					False	CHEMBL882032	Inhibitory activity was determined against Neuraminidase A from influenza virus A/Tokyo/3/67 at 50 uM	B	BAO_0000357	single protein format	None	None	None	None	None	CHEMBL2051	Neuraminidase	Influenza A virus (A/Puerto Rico/8/1934(H1N1))	SINGLE PROTEIN	CHEMBL1134391	1	Scientific Literature	J. Med. Chem.	2001	None
CHEMBL18987		0	347.46	0	2.40	13d	CC(C)N(C(=O)N1C[C@@H](NCc2ccccc2)[C@@H](C(=O)O)C1)C(C)C	Inhibition	'<'	10.0	%				UO_0000187					False	CHEMBL882032	Inhibitory activity was determined against Neuraminidase A from influenza virus A/Tokyo/3/67 at 50 uM	B	BAO_0000357	single protein format	None	None	None	None	None	CHEMBL2051	Neuraminidase	Influenza A virus (A/Puerto Rico/8/1934(H1N1))	SINGLE PROTEIN	CHEMBL1134391	1	Scientific Literature	J. Med. Chem.	2001	None
CHEMBL161713		0	326.35	0	-0.72	21	CC(=O)N[C@@H]1[C@@H](NC(=N)N)C=C(C(=O)O)O[C@H]1[C@H]1CCCCO1	Relative potency	'='	4.0										False	CHEMBL808322	Relative potency against influenza A sialidase (A/PR/8/34) was determined using sialidase inhibitory assay (relative to Zanamivir)	B	BAO_0000357	single protein format	Influenza A virus	None	None	None	None	CHEMBL2051	Neuraminidase	Influenza A virus (A/Puerto Rico/8/1934(H1N1))	SINGLE PROTEIN	CHEMBL1145737	1	Scientific Literature	Bioorg. Med. Chem. Lett.	2003	None
CHEMBL422016		0	355.44	0	0.49	4b	CCCN(CCC)C(=O)[C@@H]1OC(C(=O)O)=C[C@H](NCC)[C@H]1NC(C)=O	IC50	'='	420.0	nM	6.38			UO_0000065	17.94	0.35	5.89	5.91	False	CHEMBL802973	Inhibitory activity against influenza A sialidase (Aichi)	B	BAO_0000357	single protein format	Influenza A virus (strain: A/PR/8/34)	None	None	None	None	CHEMBL2051	Neuraminidase	Influenza A virus (A/Puerto Rico/8/1934(H1N1))	SINGLE PROTEIN	CHEMBL1134218	1	Scientific Literature	Bioorg. Med. Chem. Lett.	2001	None
CHEMBL147283		0	433.51	0	-0.79	8	CCCN(CCc1ccccc1)C(=O)[C@@H]1OC(C(O)O)=C[C@H](N=C(N)N)[C@H]1NC(C)=O	Ki	'='	0.65	nM	9.19			UO_0000065	21.19	0.40	9.98	5.62	False	CHEMBL749506	Neuraminidase binding affinity in Influenza A	B	BAO_0000357	single protein format	Influenza A virus	None	None	None	None	CHEMBL2051	Neuraminidase	Influenza A virus (A/Puerto Rico/8/1934(H1N1))	SINGLE PROTEIN	CHEMBL1132693	1	Scientific Literature	J. Med. Chem.	1999	None
CHEMBL1161284		0	301.34	0	-1.72	4	CCN(CC)C(=O)[C@@H]1OC(C(O)O)=C[C@H](N)[C@H]1NC(C)=O	Ki	'='	0.39	nM	9.41			UO_0000065	31.22	0.61	11.13	7.52	False	CHEMBL749506	Neuraminidase binding affinity in Influenza A	B	BAO_0000357	single protein format	Influenza A virus	None	None	None	None	CHEMBL2051	Neuraminidase	Influenza A virus (A/Puerto Rico/8/1934(H1N1))	SINGLE PROTEIN	CHEMBL1132693	1	Scientific Literature	J. Med. Chem.	1999	None
CHEMBL418913		0	340.46	0	2.37	40	CCCCCCCCCO[C@@H]1C=C(C(=O)O)C[C@H](N)[C@H]1NC(C)=O	IC50	'='	210.0	nM	6.68			UO_0000065	19.61	0.38	4.31	6.57	False	CHEMBL749504	Inhibitory activity against influenza A neuraminidase from influenza A/PR/8/34 (H1N1).	B	BAO_0000357	single protein format	Influenza A virus (strain: A/PR/8/34)	None	None	None	None	CHEMBL2051	Neuraminidase	Influenza A virus (A/Puerto Rico/8/1934(H1N1))	SINGLE PROTEIN	CHEMBL1131009	1	Scientific Literature	J. Med. Chem.	1998	None
CHEMBL353063		0	405.41	0	-0.66	4v	CC(=O)N[C@@H]1[C@@H](N)C=C(C(=O)O)O[C@H]1C(=O)N(CCc1ccccc1)CC(=O)O	IC50	'='	0.95	ug.mL-1				UO_0000274					False	CHEMBL807036	Inhibitory activity against sialidase of influenza A virus by plaque reduction assay	B	BAO_0000357	single protein format	Influenza A virus	None	None	None	None	CHEMBL2051	Neuraminidase	Influenza A virus (A/Puerto Rico/8/1934(H1N1))	SINGLE PROTEIN	CHEMBL1131488	1	Scientific Literature	J. Med. Chem.	1998	None
CHEMBL50254		0	299.33	0	-0.95	4f	CCCN(C)C(=O)[C@@H]1OC(C(=O)O)=C[C@H](N)[C@H]1NC(C)=O	IC50	'='	180.0	nM	6.75			UO_0000065	22.53	0.44	7.69	5.53	True	CHEMBL802970	Inhibition of influenza A sialidase (neuraminidase)	B	BAO_0000357	single protein format	Influenza A virus (strain: A/PR/8/34)	None	None	None	None	CHEMBL2051	Neuraminidase	Influenza A virus (A/Puerto Rico/8/1934(H1N1))	SINGLE PROTEIN	CHEMBL1128946	1	Scientific Literature	Bioorg. Med. Chem. Lett.	1996	None
CHEMBL53507		0	283.33	0	0.06	16	CCCO[C@@H]1C=C(C(=O)O)C[C@H](/N=C/N)[C@H]1NC(C)=O	IC50	'='	140.0	nM	6.85			UO_0000065	24.19	0.47	6.79	6.01	False	CHEMBL751101	Inhibition of neuraminidase of influenza A/PR/8/34(H1N1)	B	BAO_0000357	single protein format	Influenza A virus	None	None	None	None	CHEMBL2051	Neuraminidase	Influenza A virus (A/Puerto Rico/8/1934(H1N1))	SINGLE PROTEIN	CHEMBL1130481	1	Scientific Literature	Bioorg. Med. Chem. Lett.	1997	None
CHEMBL57651		0	490.39	1	-3.56	3j	CC(=O)N[C@@H]1[C@@H](NC(=N)N)C=C(C(=O)O)O[C@H]1[C@H](OCCO)[C@H](O)CO.O=C(O)C(F)(F)F	IC50	'='	0.0103	ug.mL-1				UO_0000274					False	CHEMBL802974	Inhibition of influenza A sialidase in vitro.	B	BAO_0000357	single protein format	None	None	None	None	None	CHEMBL2051	Neuraminidase	Influenza A virus (A/Puerto Rico/8/1934(H1N1))	SINGLE PROTEIN	CHEMBL1135181	1	Scientific Literature	Bioorg. Med. Chem. Lett.	2002	None
CHEMBL674	OSELTAMIVIR CARBOXYLIC ACID	0	284.36	0	0.81	7	CCC(CC)O[C@@H]1C=C(C(=O)O)C[C@H](N)[C@H]1NC(C)=O	IC50	'='	1.0	nM	9.00			UO_0000065	31.65	0.61	8.19	8.85	True	CHEMBL749504	Inhibitory activity against influenza A neuraminidase from influenza A/PR/8/34 (H1N1).	B	BAO_0000357	single protein format	Influenza A virus (strain: A/PR/8/34)	None	None	None	None	CHEMBL2051	Neuraminidase	Influenza A virus (A/Puerto Rico/8/1934(H1N1))	SINGLE PROTEIN	CHEMBL1131009	1	Scientific Literature	J. Med. Chem.	1998	None
CHEMBL81637		0	326.44	0	1.98	39	CCCCCCCCO[C@@H]1C=C(C(=O)O)C[C@H](N)[C@H]1NC(C)=O	IC50	'='	180.0	nM	6.75			UO_0000065	20.66	0.40	4.76	6.64	False	CHEMBL749504	Inhibitory activity against influenza A neuraminidase from influenza A/PR/8/34 (H1N1).	B	BAO_0000357	single protein format	Influenza A virus (strain: A/PR/8/34)	None	None	None	None	CHEMBL2051	Neuraminidase	Influenza A virus (A/Puerto Rico/8/1934(H1N1))	SINGLE PROTEIN	CHEMBL1131009	1	Scientific Literature	J. Med. Chem.	1998	None
CHEMBL162413		0	390.44	0	0.70	4d (alpha-isomer)	CCCN(CCc1ccccc1)C(=O)[C@@H]1OC(C(=O)O)=C[C@H](O)[C@H]1NC(C)=O	IC50	'='	7.0	nM	8.15			UO_0000065	20.89	0.40	7.45	7.02	False	CHEMBL802973	Inhibitory activity against influenza A sialidase (Aichi)	B	BAO_0000357	single protein format	Influenza A virus (strain: A/PR/8/34)	None	None	None	None	CHEMBL2051	Neuraminidase	Influenza A virus (A/Puerto Rico/8/1934(H1N1))	SINGLE PROTEIN	CHEMBL1134218	1	Scientific Literature	Bioorg. Med. Chem. Lett.	2001	None
CHEMBL56107		0	487.39	1	-3.64	10a	CC(=O)N[C@H]([C@H](O)CO)[C@@H]1OC(C(=O)O)=C[C@H](N=C(N)N)[C@H]1NC(C)=O.O=C(O)C(F)(F)F	Relative potency	'='	2.0										False	CHEMBL852406	Relative potency against plaque formation and sialidase activity	F	BAO_0000019	assay format	Influenza A virus (strain: A/PR/8/34)	None	None	None	None	CHEMBL2051	Neuraminidase	Influenza A virus (A/Puerto Rico/8/1934(H1N1))	SINGLE PROTEIN	CHEMBL1135180	1	Scientific Literature	Bioorg. Med. Chem. Lett.	2002	None
CHEMBL298834		0	445.35	1	-3.61	9h	CC(=O)N[C@@H]1[C@@H](NC(=N)N)C=C(C(=O)O)O[C@H]1[C@H](N)[C@H](O)CO.O=C(O)C(F)(F)F	Relative potency	'='	4.0										False	CHEMBL852406	Relative potency against plaque formation and sialidase activity	F	BAO_0000019	assay format	Influenza A virus (strain: A/PR/8/34)	None	None	None	None	CHEMBL2051	Neuraminidase	Influenza A virus (A/Puerto Rico/8/1934(H1N1))	SINGLE PROTEIN	CHEMBL1135180	1	Scientific Literature	Bioorg. Med. Chem. Lett.	2002	None
CHEMBL19159		0	299.38	0	-0.12	13a	CC(C)N(C(=O)N1C[C@@H](N=C(N)N)[C@@H](C(=O)O)C1)C(C)C	IC50	'='	13000.0	nM	4.89			UO_0000065	16.32	0.32	5.01	3.90	False	CHEMBL752730	Inhibitory activity was determined against Neuraminidase A from influenza virus A/Tokyo/3/67	B	BAO_0000357	single protein format	None	None	None	None	None	CHEMBL2051	Neuraminidase	Influenza A virus (A/Puerto Rico/8/1934(H1N1))	SINGLE PROTEIN	CHEMBL1134391	1	Scientific Literature	J. Med. Chem.	2001	None
CHEMBL423972		0	344.32	1	-3.17	11b	CC(=O)N[C@@H]1[C@@H](NC(=N)N)C=C(C(=O)O)O[C@H]1[C@@H]1OC[C@@H](O)[C@H]1O	Relative potency	'='	1.22										False	CHEMBL808322	Relative potency against influenza A sialidase (A/PR/8/34) was determined using sialidase inhibitory assay (relative to Zanamivir)	B	BAO_0000357	single protein format	Influenza A virus	None	None	None	None	CHEMBL2051	Neuraminidase	Influenza A virus (A/Puerto Rico/8/1934(H1N1))	SINGLE PROTEIN	CHEMBL1145737	1	Scientific Literature	Bioorg. Med. Chem. Lett.	2003	None
CHEMBL350985		0	358.35	1	-2.78	19a	CC(=O)N[C@@H]1[C@@H](NC(=N)N)C=C(C(=O)O)O[C@H]1[C@H]1C[C@H](O)[C@H](O)CO1	Relative potency	'='	22.2										False	CHEMBL808322	Relative potency against influenza A sialidase (A/PR/8/34) was determined using sialidase inhibitory assay (relative to Zanamivir)	B	BAO_0000357	single protein format	Influenza A virus	None	None	None	None	CHEMBL2051	Neuraminidase	Influenza A virus (A/Puerto Rico/8/1934(H1N1))	SINGLE PROTEIN	CHEMBL1145737	1	Scientific Literature	Bioorg. Med. Chem. Lett.	2003	None
CHEMBL148966		0	293.27	1	-3.84	14	CC(=O)N[C@@H]1[C@@H](O)C=C(C(O)O)O[C@H]1C(O)[C@H](O)CO	Ki	'='	4000.0	nM	5.40			UO_0000065	18.41	0.37	9.24	3.38	False	CHEMBL749506	Neuraminidase binding affinity in Influenza A	B	BAO_0000357	single protein format	Influenza A virus	None	None	None	None	CHEMBL2051	Neuraminidase	Influenza A virus (A/Puerto Rico/8/1934(H1N1))	SINGLE PROTEIN	CHEMBL1132693	1	Scientific Literature	J. Med. Chem.	1999	None
CHEMBL280234		0	328.41	0	0.88	13e	CC(C)N(C(=O)N1C[C@@H](NC(=O)N(C)C)[C@@H](C(=O)O)C1)C(C)C	Inhibition	'<'	10.0	%				UO_0000187					False	CHEMBL882032	Inhibitory activity was determined against Neuraminidase A from influenza virus A/Tokyo/3/67 at 50 uM	B	BAO_0000357	single protein format	None	None	None	None	None	CHEMBL2051	Neuraminidase	Influenza A virus (A/Puerto Rico/8/1934(H1N1))	SINGLE PROTEIN	CHEMBL1134391	1	Scientific Literature	J. Med. Chem.	2001	None
CHEMBL349658		0	419.48	0	0.68	4af	CCCN(CCc1ccc(OC)cc1)C(=O)[C@@H]1OC(C(=O)O)=C[C@H](N)[C@H]1NC(C)=O	IC50	'='	0.003	ug.mL-1				UO_0000274					False	CHEMBL807032	Inhibitory activity against sialidase of influenza A virus by plaque reduction assay	B	BAO_0000357	single protein format	Influenza A virus	None	None	None	None	CHEMBL2051	Neuraminidase	Influenza A virus (A/Puerto Rico/8/1934(H1N1))	SINGLE PROTEIN	CHEMBL1131488	1	Scientific Literature	J. Med. Chem.	1998	None
CHEMBL76650		0	291.31	0	-0.26	10	NCC1CCC(=O)N1c1ccc(C(=O)O)cc1N=C(N)N	IC50	'='	2600000.0	nM		Outside typical range		UO_0000065					False	CHEMBL750941	In vitro inhibitory activity against H1N9 Influenza A Neuraminidase.	B	BAO_0000357	single protein format	Influenza A virus	None	None	None	None	CHEMBL2051	Neuraminidase	Influenza A virus (A/Puerto Rico/8/1934(H1N1))	SINGLE PROTEIN	CHEMBL1132253	1	Scientific Literature	J. Med. Chem.	1999	None
CHEMBL164582		0	391.42	0	-0.75	4z	CC(=O)N[C@@H]1[C@@H](N)C=C(C(=O)O)O[C@H]1C(=O)N(CCO)CCc1ccccc1	IC50	'='	12.0	nM	7.92			UO_0000065	20.24	0.39	8.67	5.57	False	CHEMBL809166	Inhibition of influenza A virus sialidase activity	B	BAO_0000357	single protein format	Influenza A virus	None	None	None	None	CHEMBL2051	Neuraminidase	Influenza A virus (A/Puerto Rico/8/1934(H1N1))	SINGLE PROTEIN	CHEMBL1131488	1	Scientific Literature	J. Med. Chem.	1998	None
CHEMBL419710		0	355.44	0	0.61	4p	CCCCN(CCCC)C(=O)[C@@H]1OC(C(=O)O)=C[C@H](N)[C@H]1NC(C)=O	IC50	'='	450.0	nM	6.35			UO_0000065	17.86	0.35	5.74	5.20	True	CHEMBL802970	Inhibition of influenza A sialidase (neuraminidase)	B	BAO_0000357	single protein format	Influenza A virus (strain: A/PR/8/34)	None	None	None	None	CHEMBL2051	Neuraminidase	Influenza A virus (A/Puerto Rico/8/1934(H1N1))	SINGLE PROTEIN	CHEMBL1128946	1	Scientific Literature	Bioorg. Med. Chem. Lett.	1996	None
CHEMBL430869		0	411.54	0	2.17	4n	CCCCCCCCCN(CCC)C(=O)[C@@H]1OC(C(=O)O)=C[C@H](N)[C@H]1NC(C)=O	IC50	'='	23.0	nM	7.64			UO_0000065	18.56	0.36	5.47	6.26	True	CHEMBL802970	Inhibition of influenza A sialidase (neuraminidase)	B	BAO_0000357	single protein format	Influenza A virus (strain: A/PR/8/34)	None	None	None	None	CHEMBL2051	Neuraminidase	Influenza A virus (A/Puerto Rico/8/1934(H1N1))	SINGLE PROTEIN	CHEMBL1128946	1	Scientific Literature	Bioorg. Med. Chem. Lett.	1996	None
CHEMBL301211		0	488.42	1	-2.35	3c	CCCO[C@H]([C@H](O)CO)[C@@H]1OC(C(=O)O)=C[C@H](N=C(N)N)[C@H]1NC(C)=O.O=C(O)C(F)(F)F	IC50	'='	0.0306	ug.mL-1				UO_0000274					False	CHEMBL802974	Inhibition of influenza A sialidase in vitro.	B	BAO_0000357	single protein format	None	None	None	None	None	CHEMBL2051	Neuraminidase	Influenza A virus (A/Puerto Rico/8/1934(H1N1))	SINGLE PROTEIN	CHEMBL1135181	1	Scientific Literature	Bioorg. Med. Chem. Lett.	2002	None
CHEMBL436160		0	460.36	1	-2.92	3a	CO[C@H]([C@H](O)CO)[C@@H]1OC(C(=O)O)=C[C@H](N=C(N)N)[C@H]1NC(C)=O.O=C(O)C(F)(F)F	Relative potency	'='	1.2										False	CHEMBL881270	Relative potency was determined	F	BAO_0000019	assay format	Influenza A virus	None	None	None	None	CHEMBL2051	Neuraminidase	Influenza A virus (A/Puerto Rico/8/1934(H1N1))	SINGLE PROTEIN	CHEMBL1135181	1	Scientific Literature	Bioorg. Med. Chem. Lett.	2002	None
CHEMBL317571		0	375.43	0	0.28	4u	CCN(CCc1ccccc1)C(=O)[C@@H]1OC(C(=O)O)=C[C@H](N)[C@H]1NC(C)=O	IC50	'='	0.002	ug.mL-1				UO_0000274					False	CHEMBL807036	Inhibitory activity against sialidase of influenza A virus by plaque reduction assay	B	BAO_0000357	single protein format	Influenza A virus	None	None	None	None	CHEMBL2051	Neuraminidase	Influenza A virus (A/Puerto Rico/8/1934(H1N1))	SINGLE PROTEIN	CHEMBL1131488	1	Scientific Literature	J. Med. Chem.	1998	None
CHEMBL61018		0	515.40	1	-2.24	3k	CC(=O)N[C@@H]1[C@@H](NC(=N)N)C=C(C(=O)O)O[C@H]1[C@H](OCCN=[N+]=[N-])[C@H](O)CO.O=C(O)C(F)(F)F	IC50	'='	0.0148	ug.mL-1				UO_0000274					False	CHEMBL802974	Inhibition of influenza A sialidase in vitro.	B	BAO_0000357	single protein format	None	None	None	None	None	CHEMBL2051	Neuraminidase	Influenza A virus (A/Puerto Rico/8/1934(H1N1))	SINGLE PROTEIN	CHEMBL1135181	1	Scientific Literature	Bioorg. Med. Chem. Lett.	2002	None
CHEMBL309834		0	302.35	0	1.10	30	CCC(CC)O[C@@H]1C(F)=C(C(=O)O)C[C@H](N)[C@H]1NC(C)=O	IC50	'='	3.0	nM	8.52			UO_0000065	28.19	0.55	7.42	8.38	False	CHEMBL749504	Inhibitory activity against influenza A neuraminidase from influenza A/PR/8/34 (H1N1).	B	BAO_0000357	single protein format	Influenza A virus (strain: A/PR/8/34)	None	None	None	None	CHEMBL2051	Neuraminidase	Influenza A virus (A/Puerto Rico/8/1934(H1N1))	SINGLE PROTEIN	CHEMBL1131009	1	Scientific Literature	J. Med. Chem.	1998	None
CHEMBL101842		0	341.41	0	0.22	4n	CCCCN(CCC)C(=O)[C@@H]1OC(C(=O)O)=C[C@H](N)[C@H]1NC(C)=O	IC50	'='	4.0	nM	8.40			UO_0000065	24.60	0.48	8.18	6.89	False	CHEMBL807035	Inhibition of influenza A virus sialidase activity	B	BAO_0000357	single protein format	Influenza A virus	None	None	None	None	CHEMBL2051	Neuraminidase	Influenza A virus (A/Puerto Rico/8/1934(H1N1))	SINGLE PROTEIN	CHEMBL1131488	1	Scientific Literature	J. Med. Chem.	1998	None
CHEMBL298834		0	445.35	1	-3.61	9h	CC(=O)N[C@@H]1[C@@H](NC(=N)N)C=C(C(=O)O)O[C@H]1[C@H](N)[C@H](O)CO.O=C(O)C(F)(F)F	IC50	'='	0.0374	ug.mL-1				UO_0000274					False	CHEMBL802980	Inhibition of sialidase activity	F	BAO_0000019	assay format	Influenza A virus (strain: A/PR/8/34)	None	None	None	None	CHEMBL2051	Neuraminidase	Influenza A virus (A/Puerto Rico/8/1934(H1N1))	SINGLE PROTEIN	CHEMBL1135180	1	Scientific Literature	Bioorg. Med. Chem. Lett.	2002	None
CHEMBL57127		0	501.42	1	-3.25	10b	CCC(=O)N[C@H]([C@H](O)CO)[C@@H]1OC(C(=O)O)=C[C@H](N=C(N)N)[C@H]1NC(C)=O.O=C(O)C(F)(F)F	Relative potency	'='	4.0										False	CHEMBL852406	Relative potency against plaque formation and sialidase activity	F	BAO_0000019	assay format	Influenza A virus (strain: A/PR/8/34)	None	None	None	None	CHEMBL2051	Neuraminidase	Influenza A virus (A/Puerto Rico/8/1934(H1N1))	SINGLE PROTEIN	CHEMBL1135180	1	Scientific Literature	Bioorg. Med. Chem. Lett.	2002	None
CHEMBL349349		0	394.33	1	-2.53	11c	CC(=O)N[C@@H]1[C@@H](NC(=N)N)C=C(C(=O)O)O[C@H]1[C@@H]1OCC(F)(F)[C@@H](O)[C@H]1O	Relative potency	'='	0.88										False	CHEMBL808322	Relative potency against influenza A sialidase (A/PR/8/34) was determined using sialidase inhibitory assay (relative to Zanamivir)	B	BAO_0000357	single protein format	Influenza A virus	None	None	None	None	CHEMBL2051	Neuraminidase	Influenza A virus (A/Puerto Rico/8/1934(H1N1))	SINGLE PROTEIN	CHEMBL1145737	1	Scientific Literature	Bioorg. Med. Chem. Lett.	2003	None
CHEMBL318671		0	271.27	0	-1.68	4b	CCNC(=O)[C@@H]1OC(C(=O)O)=C[C@H](N)[C@H]1NC(C)=O	IC50	'='	13000.0	nM	4.89			UO_0000065	18.01	0.35	6.57	3.74	False	CHEMBL802970	Inhibition of influenza A sialidase (neuraminidase)	B	BAO_0000357	single protein format	Influenza A virus (strain: A/PR/8/34)	None	None	None	None	CHEMBL2051	Neuraminidase	Influenza A virus (A/Puerto Rico/8/1934(H1N1))	SINGLE PROTEIN	CHEMBL1128946	1	Scientific Literature	Bioorg. Med. Chem. Lett.	1996	None
CHEMBL222813	ZANAMIVIR	4	332.31	1	-3.58	zanamivir	CC(=O)N[C@@H]1[C@@H](NC(=N)N)C=C(C(=O)O)O[C@H]1[C@H](O)[C@H](O)CO	IC50	'='	5.0	nM	8.30			UO_0000065	24.98	0.49	11.88	4.19	True	CHEMBL802970	Inhibition of influenza A sialidase (neuraminidase)	B	BAO_0000357	single protein format	Influenza A virus (strain: A/PR/8/34)	None	None	None	None	CHEMBL2051	Neuraminidase	Influenza A virus (A/Puerto Rico/8/1934(H1N1))	SINGLE PROTEIN	CHEMBL1128946	1	Scientific Literature	Bioorg. Med. Chem. Lett.	1996	None
CHEMBL418091		0	459.50	1	-2.45	8b'	CC(=O)NCCCCCO[C@H]([C@H](O)CO)[C@@H]1OC(C(=O)O)=C[C@H](N=C(N)N)[C@H]1NC(C)=O	Relative potency	'='	6.0										False	CHEMBL852407	Relative potency in sialidase inhibitory assay and plaque reduction assay	F	BAO_0000019	assay format	Influenza A virus	None	None	None	None	CHEMBL2051	Neuraminidase	Influenza A virus (A/Puerto Rico/8/1934(H1N1))	SINGLE PROTEIN	CHEMBL1135182	1	Scientific Literature	Bioorg. Med. Chem. Lett.	2002	None
CHEMBL292162		0	417.42	1	-3.63	8a'	CC(=O)NCCO[C@H]([C@H](O)CO)[C@@H]1OC(C(=O)O)=C[C@H](N=C(N)N)[C@H]1NC(C)=O	Relative potency	'='	0.2										False	CHEMBL852407	Relative potency in sialidase inhibitory assay and plaque reduction assay	F	BAO_0000019	assay format	Influenza A virus	None	None	None	None	CHEMBL2051	Neuraminidase	Influenza A virus (A/Puerto Rico/8/1934(H1N1))	SINGLE PROTEIN	CHEMBL1135182	1	Scientific Literature	Bioorg. Med. Chem. Lett.	2002	None
CHEMBL266691		0	1840.93	None	None	9c	CC(=O)N[C@@H]1[C@@H](NC(=N)N)C=C(C(=O)O)O[C@H]1[C@H](OCCCCCNC(=O)CCC(N)C(=O)N[C@@H](CCC(N)=O)C(=O)N[C@@H](CCC(N)=O)C(=O)N[C@@H](CCC(N)=O)C(=O)CN[C@@H](CCC(N)=O)C(=O)N[C@@H](CCC(N)=O)C(=O)N[C@@H](CCC(N)=O)C(=O)N[C@@H](CCC(N)=O)C(=O)N[C@@H](CCC(N)=O)C(=O)N[C@@H](CCC(N)=O)C(=O)N[C@@H](CCC(N)=O)C(N)=O)[C@H](O)CO	Relative potency	'='	7.3										False	CHEMBL852407	Relative potency in sialidase inhibitory assay and plaque reduction assay	F	BAO_0000019	assay format	Influenza A virus	None	None	None	None	CHEMBL2051	Neuraminidase	Influenza A virus (A/Puerto Rico/8/1934(H1N1))	SINGLE PROTEIN	CHEMBL1135182	1	Scientific Literature	Bioorg. Med. Chem. Lett.	2002	None
CHEMBL674	OSELTAMIVIR CARBOXYLIC ACID	0	284.36	0	0.81	88	CCC(CC)O[C@@H]1C=C(C(=O)O)C[C@H](N)[C@H]1NC(C)=O	IC50	'='	1.3	nM	8.89			UO_0000065	31.25	0.61	8.08	8.74	False	CHEMBL748875	Inhibition of influenza A viral enzyme neuraminidase	B	BAO_0000357	single protein format	Influenza A virus	None	None	None	None	CHEMBL2051	Neuraminidase	Influenza A virus (A/Puerto Rico/8/1934(H1N1))	SINGLE PROTEIN	CHEMBL1148343	1	Scientific Literature	J. Med. Chem.	2004	None
CHEMBL60631		0	357.41	0	-1.77	30A	CCN(CC)C(=O)C(NC(C)=O)[C@H]1C[C@@](O)(C(=O)O)C[C@@H]1N=C(N)N	IC50	'='	1600.0	nM	5.80			UO_0000065	16.22	0.32	7.57	3.38	False	CHEMBL752577	In vitro inhibitory activity of compound against influenza neuraminidase A	B	BAO_0000357	single protein format	None	None	None	None	None	CHEMBL2051	Neuraminidase	Influenza A virus (A/Puerto Rico/8/1934(H1N1))	SINGLE PROTEIN	CHEMBL1149138	1	Scientific Literature	J. Med. Chem.	2004	None
CHEMBL292845		0	385.47	0	-0.99	31A	CCCN(CCC)C(=O)C(NC(C)=O)[C@H]1C[C@@](O)(C(=O)O)C[C@@H]1N=C(N)N	IC50	'='	470.0	nM	6.33			UO_0000065	16.42	0.32	7.32	3.69	False	CHEMBL752577	In vitro inhibitory activity of compound against influenza neuraminidase A	B	BAO_0000357	single protein format	None	None	None	None	None	CHEMBL2051	Neuraminidase	Influenza A virus (A/Puerto Rico/8/1934(H1N1))	SINGLE PROTEIN	CHEMBL1149138	1	Scientific Literature	J. Med. Chem.	2004	None
CHEMBL245712	4'-HYDROXYWOGONIN	0	300.27	0	2.59	6	COc1c(O)cc(O)c2c(=O)cc(-c3ccc(O)cc3)oc12	logIC50	'='	1.119										False	CHEMBL1114806	Inhibition of Influenza A PR/8/34 H1N1 virus neuraminidase activity by MUN-ANA substrate based fluorimetric assay	B	BAO_0000357	single protein format	Influenza A virus (A/Puerto Rico/8/1934(H1N1))	None	None	None	None	CHEMBL2051	Neuraminidase	Influenza A virus (A/Puerto Rico/8/1934(H1N1))	SINGLE PROTEIN	CHEMBL1157844	1	Scientific Literature	Eur. J. Med. Chem.	2010	None
CHEMBL351695		0	372.38	1	-2.39	11d	CC(=O)N[C@@H]1[C@@H](NC(=N)N)C=C(C(=O)O)O[C@H]1[C@@H]1OCCC[C@@H](O)[C@H]1O	Relative potency	'='	1.12										False	CHEMBL808322	Relative potency against influenza A sialidase (A/PR/8/34) was determined using sialidase inhibitory assay (relative to Zanamivir)	B	BAO_0000357	single protein format	Influenza A virus	None	None	None	None	CHEMBL2051	Neuraminidase	Influenza A virus (A/Puerto Rico/8/1934(H1N1))	SINGLE PROTEIN	CHEMBL1145737	1	Scientific Literature	Bioorg. Med. Chem. Lett.	2003	None
CHEMBL291455		0	542.51	1	-0.97	3h	CC(=O)N[C@@H]1[C@@H](NC(=N)N)C=C(C(=O)O)O[C@H]1[C@H](OCC1CCCCC1)[C@H](O)CO.O=C(O)C(F)(F)F	IC50	'='	0.0366	ug.mL-1				UO_0000274					False	CHEMBL802974	Inhibition of influenza A sialidase in vitro.	B	BAO_0000357	single protein format	None	None	None	None	None	CHEMBL2051	Neuraminidase	Influenza A virus (A/Puerto Rico/8/1934(H1N1))	SINGLE PROTEIN	CHEMBL1135181	1	Scientific Literature	Bioorg. Med. Chem. Lett.	2002	None
CHEMBL317645		0	299.33	0	-0.95	4j	CCN(CC)C(=O)[C@@H]1OC(C(=O)O)=C[C@H](N)[C@H]1NC(C)=O	IC50	'='	5.0	nM	8.30			UO_0000065	27.73	0.54	9.25	6.81	False	CHEMBL809161	Compound was tested for its inhibitory activity against A/Aichi/2/68 (N2) sialidases.	B	BAO_0000357	single protein format	Influenza A virus	None	None	None	None	CHEMBL2051	Neuraminidase	Influenza A virus (A/Puerto Rico/8/1934(H1N1))	SINGLE PROTEIN	CHEMBL1131488	1	Scientific Literature	J. Med. Chem.	1998	None
CHEMBL163885		0	287.27	0	-2.71	4b	CC(=O)N[C@@H]1[C@@H](N)C=C(C(=O)O)O[C@H]1C(=O)NCCO	IC50	'='	420000.0	nM		Outside typical range		UO_0000065					False	CHEMBL807033	Inhibition of sialidase (Flu A, 5 nM)	B	BAO_0000357	single protein format	Influenza A virus	None	None	None	None	CHEMBL2051	Neuraminidase	Influenza A virus (A/Puerto Rico/8/1934(H1N1))	SINGLE PROTEIN	CHEMBL1131488	1	Scientific Literature	J. Med. Chem.	1998	None
CHEMBL354583		0	419.48	0	0.68	4ah	CCCN(CCc1cccc(OC)c1)C(=O)[C@@H]1OC(C(=O)O)=C[C@H](N)[C@H]1NC(C)=O	IC50	'='	0.0004	ug.mL-1				UO_0000274					False	CHEMBL807032	Inhibitory activity against sialidase of influenza A virus by plaque reduction assay	B	BAO_0000357	single protein format	Influenza A virus	None	None	None	None	CHEMBL2051	Neuraminidase	Influenza A virus (A/Puerto Rico/8/1934(H1N1))	SINGLE PROTEIN	CHEMBL1131488	1	Scientific Literature	J. Med. Chem.	1998	None
CHEMBL139367	PERAMIVIR	4	328.41	1	-0.14	8 (BCX-1812)	CCC(CC)[C@H](NC(C)=O)[C@@H]1[C@H](O)[C@@H](C(=O)O)C[C@H]1NC(=N)N	IC50	'='	1.4	nM	8.85			UO_0000065	26.96	0.53	8.99	5.96	False	CHEMBL882330	inhibitory concentration required to inhibit neuraminidase enzyme from different strains of influenza A virus	B	BAO_0000357	single protein format	Influenza A virus	None	None	None	None	CHEMBL2051	Neuraminidase	Influenza A virus (A/Puerto Rico/8/1934(H1N1))	SINGLE PROTEIN	CHEMBL1133646	1	Scientific Literature	J. Med. Chem.	2000	None
CHEMBL55415	SCUTELLAREIN	0	286.24	0	2.28	3	O=c1cc(-c2ccc(O)cc2)oc2cc(O)c(O)c(O)c12	logIC50	'='	1.161										False	CHEMBL1114806	Inhibition of Influenza A PR/8/34 H1N1 virus neuraminidase activity by MUN-ANA substrate based fluorimetric assay	B	BAO_0000357	single protein format	Influenza A virus (A/Puerto Rico/8/1934(H1N1))	None	None	None	None	CHEMBL2051	Neuraminidase	Influenza A virus (A/Puerto Rico/8/1934(H1N1))	SINGLE PROTEIN	CHEMBL1157844	1	Scientific Literature	Eur. J. Med. Chem.	2010	None
CHEMBL151	LUTEOLIN	2	286.24	0	2.28	1	O=c1cc(-c2ccc(O)c(O)c2)oc2cc(O)cc(O)c12	logIC50	'='	0.984										False	CHEMBL1114806	Inhibition of Influenza A PR/8/34 H1N1 virus neuraminidase activity by MUN-ANA substrate based fluorimetric assay	B	BAO_0000357	single protein format	Influenza A virus (A/Puerto Rico/8/1934(H1N1))	None	None	None	None	CHEMBL2051	Neuraminidase	Influenza A virus (A/Puerto Rico/8/1934(H1N1))	SINGLE PROTEIN	CHEMBL1157844	1	Scientific Literature	Eur. J. Med. Chem.	2010	None
CHEMBL422357		0	374.44	0	1.73	4f	CCCN(CCc1ccccc1)C(=O)[C@@H]1OC(C(=O)O)=CC[C@H]1NC(C)=O	IC50	'='	7.0	nM	8.15			UO_0000065	21.78	0.41	6.42	8.50	False	CHEMBL802973	Inhibitory activity against influenza A sialidase (Aichi)	B	BAO_0000357	single protein format	Influenza A virus (strain: A/PR/8/34)	None	None	None	None	CHEMBL2051	Neuraminidase	Influenza A virus (A/Puerto Rico/8/1934(H1N1))	SINGLE PROTEIN	CHEMBL1134218	1	Scientific Literature	Bioorg. Med. Chem. Lett.	2001	None
CHEMBL99224		0	313.35	0	-0.56	4i	CCCN(CC)C(=O)[C@@H]1OC(C(=O)O)=C[C@H](N)[C@H]1NC(C)=O	IC50	'='	3.0	nM	8.52			UO_0000065	27.20	0.53	9.08	6.99	True	CHEMBL802970	Inhibition of influenza A sialidase (neuraminidase)	B	BAO_0000357	single protein format	Influenza A virus (strain: A/PR/8/34)	None	None	None	None	CHEMBL2051	Neuraminidase	Influenza A virus (A/Puerto Rico/8/1934(H1N1))	SINGLE PROTEIN	CHEMBL1128946	1	Scientific Literature	Bioorg. Med. Chem. Lett.	1996	None
CHEMBL222813	ZANAMIVIR	4	332.31	1	-3.58	zanamivir	CC(=O)N[C@@H]1[C@@H](NC(=N)N)C=C(C(=O)O)O[C@H]1[C@H](O)[C@H](O)CO	IC50	'='	1.56	nM	8.81			UO_0000065	26.50	0.52	12.39	4.44	False	CHEMBL1280943	Inhibition of human Influenza A virus A/PR/8/34(H1N1) neuraminidase by fluorometric method using 4MU-NeuAc substrate	B	BAO_0000357	single protein format	Influenza A virus (A/Puerto Rico/8/1934(H1N1))	None	None	None	None	CHEMBL2051	Neuraminidase	Influenza A virus (A/Puerto Rico/8/1934(H1N1))	SINGLE PROTEIN	CHEMBL1275523	1	Scientific Literature	Antimicrob. Agents Chemother.	2008	None
CHEMBL311274		0	354.49	0	2.76	41	CCCCCCCCCCO[C@@H]1C=C(C(=O)O)C[C@H](N)[C@H]1NC(C)=O	IC50	'='	600.0	nM	6.22			UO_0000065	17.55	0.34	3.46	6.12	False	CHEMBL749504	Inhibitory activity against influenza A neuraminidase from influenza A/PR/8/34 (H1N1).	B	BAO_0000357	single protein format	Influenza A virus (strain: A/PR/8/34)	None	None	None	None	CHEMBL2051	Neuraminidase	Influenza A virus (A/Puerto Rico/8/1934(H1N1))	SINGLE PROTEIN	CHEMBL1131009	1	Scientific Literature	J. Med. Chem.	1998	None
CHEMBL226335	RUTIN	2	610.52	3	-1.69	10	C[C@@H]1O[C@@H](OC[C@H]2O[C@@H](Oc3c(-c4ccc(O)c(O)c4)oc4cc(O)cc(O)c4c3=O)[C@H](O)[C@@H](O)[C@@H]2O)[C@H](O)[C@H](O)[C@H]1O	IC50	'='	31.14	ug.mL-1				UO_0000274					False	CHEMBL1114806	Inhibition of Influenza A PR/8/34 H1N1 virus neuraminidase activity by MUN-ANA substrate based fluorimetric assay	B	BAO_0000357	single protein format	Influenza A virus (A/Puerto Rico/8/1934(H1N1))	None	None	None	None	CHEMBL2051	Neuraminidase	Influenza A virus (A/Puerto Rico/8/1934(H1N1))	SINGLE PROTEIN	CHEMBL1157844	1	Scientific Literature	Eur. J. Med. Chem.	2010	None
CHEMBL28	APIGENIN	0	270.24	0	2.58	21	O=c1cc(-c2ccc(O)cc2)oc2cc(O)cc(O)c12	IC50	'='	8.54	ug.mL-1				UO_0000274					False	CHEMBL1114806	Inhibition of Influenza A PR/8/34 H1N1 virus neuraminidase activity by MUN-ANA substrate based fluorimetric assay	B	BAO_0000357	single protein format	Influenza A virus (A/Puerto Rico/8/1934(H1N1))	None	None	None	None	CHEMBL2051	Neuraminidase	Influenza A virus (A/Puerto Rico/8/1934(H1N1))	SINGLE PROTEIN	CHEMBL1157844	1	Scientific Literature	Eur. J. Med. Chem.	2010	None
CHEMBL57057		0	484.47	0	0.49	4c	CCCCCO[C@H](CC)[C@@H]1OC(C(=O)O)=C[C@H](N=C(N)N)[C@H]1NC(C)=O.O=C(O)C(F)(F)F	Relative potency	'='	1.7										False	CHEMBL881270	Relative potency was determined	F	BAO_0000019	assay format	Influenza A virus	None	None	None	None	CHEMBL2051	Neuraminidase	Influenza A virus (A/Puerto Rico/8/1934(H1N1))	SINGLE PROTEIN	CHEMBL1135181	1	Scientific Literature	Bioorg. Med. Chem. Lett.	2002	None
CHEMBL419710		0	355.44	0	0.61	4i	CCCCN(CCCC)C(=O)[C@@H]1OC(C(=O)O)=C[C@H](N)[C@H]1NC(C)=O	IC50	'>'	430000.0	nM		Outside typical range		UO_0000065					False	CHEMBL807034	Compound was tested for its inhibitory activity against sialidase (Flu B, 4 nM).	B	BAO_0000357	single protein format	Influenza A virus	None	None	None	None	CHEMBL2051	Neuraminidase	Influenza A virus (A/Puerto Rico/8/1934(H1N1))	SINGLE PROTEIN	CHEMBL1131488	1	Scientific Literature	J. Med. Chem.	1998	None
CHEMBL351695		0	372.38	1	-2.39	11d	CC(=O)N[C@@H]1[C@@H](NC(=N)N)C=C(C(=O)O)O[C@H]1[C@@H]1OCCC[C@@H](O)[C@H]1O	IC50	'='	0.0124	ug.mL-1				UO_0000274					False	CHEMBL808320	Inhibitory concentration against influenza A virus sialidase A/PR/8/34	B	BAO_0000357	single protein format	Influenza A virus	None	None	None	None	CHEMBL2051	Neuraminidase	Influenza A virus (A/Puerto Rico/8/1934(H1N1))	SINGLE PROTEIN	CHEMBL1145737	1	Scientific Literature	Bioorg. Med. Chem. Lett.	2003	None
CHEMBL98262		0	341.37	0	-1.42	5j	CCN(CC)C(=O)[C@@H]1OC(C(=O)O)=C[C@H](NC(=N)N)[C@H]1NC(C)=O	IC50	'='	1.0	nM	9.00			UO_0000065	26.36	0.51	10.42	5.70	False	CHEMBL807037	Compound was tested for its inhibitory activity against sialidase (influenza A virus by enzyme inhibition assay.).	B	BAO_0000357	single protein format	Influenza A virus	None	None	None	None	CHEMBL2051	Neuraminidase	Influenza A virus (A/Puerto Rico/8/1934(H1N1))	SINGLE PROTEIN	CHEMBL1131488	1	Scientific Literature	J. Med. Chem.	1998	None
CHEMBL317645		0	299.33	0	-0.95	4j	CCN(CC)C(=O)[C@@H]1OC(C(=O)O)=C[C@H](N)[C@H]1NC(C)=O	IC50	'='	3.0	nM	8.52			UO_0000065	28.47	0.55	9.47	6.99	False	CHEMBL807035	Inhibition of influenza A virus sialidase activity	B	BAO_0000357	single protein format	Influenza A virus	None	None	None	None	CHEMBL2051	Neuraminidase	Influenza A virus (A/Puerto Rico/8/1934(H1N1))	SINGLE PROTEIN	CHEMBL1131488	1	Scientific Literature	J. Med. Chem.	1998	None
CHEMBL317645		0	299.33	0	-0.95	4j	CCN(CC)C(=O)[C@@H]1OC(C(=O)O)=C[C@H](N)[C@H]1NC(C)=O	IC50	'='	0.16	ug.mL-1				UO_0000274					False	CHEMBL807036	Inhibitory activity against sialidase of influenza A virus by plaque reduction assay	B	BAO_0000357	single protein format	Influenza A virus	None	None	None	None	CHEMBL2051	Neuraminidase	Influenza A virus (A/Puerto Rico/8/1934(H1N1))	SINGLE PROTEIN	CHEMBL1131488	1	Scientific Literature	J. Med. Chem.	1998	None
CHEMBL193303		0	332.31	1	-3.58	1	CC(=O)NC1[C@@H](NC(=N)N)C=C(C(=O)O)O[C@H]1[C@H](O)C(O)CO	IC50	'='	3.25	nM	8.49			UO_0000065	25.54	0.50	12.07	4.28	False	CHEMBL830073	Inhibitory concentration against neuraminidase of influenza A/Chicken/Vietnam/8/2004(H5N1) virus starin; (n=5)	B	BAO_0000357	single protein format	Influenza A virus	None	None	None	None	CHEMBL2051	Neuraminidase	Influenza A virus (A/Puerto Rico/8/1934(H1N1))	SINGLE PROTEIN	CHEMBL1143586	1	Scientific Literature	J. Med. Chem.	2005	None
CHEMBL60586		0	887.91	3	-8.59	9b	CC(=O)N[C@@H]1[C@@H](NC(=N)N)C=C(C(=O)O)O[C@H]1[C@H](OCCNC(=O)CCC(N)C(=O)N[C@@H](CCC(N)=O)C(=O)N[C@@H](CCC(N)=O)C(=O)N[C@@H](CCC(N)=O)C(N)=O)[C@H](O)CO	Relative potency	'='	0.02										False	CHEMBL852407	Relative potency in sialidase inhibitory assay and plaque reduction assay	F	BAO_0000019	assay format	Influenza A virus	None	None	None	None	CHEMBL2051	Neuraminidase	Influenza A virus (A/Puerto Rico/8/1934(H1N1))	SINGLE PROTEIN	CHEMBL1135182	1	Scientific Literature	Bioorg. Med. Chem. Lett.	2002	None
CHEMBL161629		0	341.41	0	0.10	4a	CCCN(CCC)C(=O)[C@@H]1OC(C(=O)O)=C[C@H](NC)[C@H]1NC(C)=O	IC50	'='	240.0	nM	6.62			UO_0000065	19.39	0.38	6.52	6.13	False	CHEMBL802973	Inhibitory activity against influenza A sialidase (Aichi)	B	BAO_0000357	single protein format	Influenza A virus (strain: A/PR/8/34)	None	None	None	None	CHEMBL2051	Neuraminidase	Influenza A virus (A/Puerto Rico/8/1934(H1N1))	SINGLE PROTEIN	CHEMBL1134218	1	Scientific Literature	Bioorg. Med. Chem. Lett.	2001	None
CHEMBL57705	ZANAMIVIR TFA	0	446.34	1	-3.58	Zanamivir	CC(=O)N[C@@H]1[C@@H](NC(=N)N)C=C(C(=O)O)O[C@H]1[C@H](O)[C@H](O)CO.O=C(O)C(F)(F)F	IC50	'='	0.0054	ug.mL-1				UO_0000274					False	CHEMBL802976	Inhibitory concentration by Sialidase inhibitory assay; range-5.4-10.2	B	BAO_0000357	single protein format	Influenza A virus	None	None	None	None	CHEMBL2051	Neuraminidase	Influenza A virus (A/Puerto Rico/8/1934(H1N1))	SINGLE PROTEIN	CHEMBL1135181	1	Scientific Literature	Bioorg. Med. Chem. Lett.	2002	None
CHEMBL163966		0	325.37	0	-0.41	4ar	CC(=O)N[C@@H]1[C@@H](N)C=C(C(=O)O)O[C@H]1C(=O)N1C(C)CCC1C	IC50	'='	5.0	nM	8.30			UO_0000065	25.51	0.49	8.71	6.81	False	CHEMBL808316	Compound was tested for its inhibitory activity against sialidase (influenza A virus by enzyme inhibition assay.).	B	BAO_0000357	single protein format	Influenza A virus	None	None	None	None	CHEMBL2051	Neuraminidase	Influenza A virus (A/Puerto Rico/8/1934(H1N1))	SINGLE PROTEIN	CHEMBL1131488	1	Scientific Literature	J. Med. Chem.	1998	None
CHEMBL309616		0	408.50	0	2.47	55	CC(=O)N[C@@H]1[C@@H](N)CC(C(=O)O)=C[C@H]1OC(Cc1ccccc1)Cc1ccccc1	IC50	'>'	1000.0	nM				UO_0000065					False	CHEMBL749504	Inhibitory activity against influenza A neuraminidase from influenza A/PR/8/34 (H1N1).	B	BAO_0000357	single protein format	Influenza A virus (strain: A/PR/8/34)	None	None	None	None	CHEMBL2051	Neuraminidase	Influenza A virus (A/Puerto Rico/8/1934(H1N1))	SINGLE PROTEIN	CHEMBL1131009	1	Scientific Literature	J. Med. Chem.	1998	None
CHEMBL300461		0	341.37	0	-1.42	5f	CCCN(C)C(=O)[C@@H]1OC(C(=O)O)=C[C@H](NC(=N)N)[C@H]1NC(C)=O	IC50	'='	3.0	nM	8.52			UO_0000065	24.97	0.48	9.94	5.40	False	CHEMBL809161	Compound was tested for its inhibitory activity against A/Aichi/2/68 (N2) sialidases.	B	BAO_0000357	single protein format	Influenza A virus	None	None	None	None	CHEMBL2051	Neuraminidase	Influenza A virus (A/Puerto Rico/8/1934(H1N1))	SINGLE PROTEIN	CHEMBL1131488	1	Scientific Literature	J. Med. Chem.	1998	None
CHEMBL163966		0	325.37	0	-0.41	4h	CC(=O)N[C@@H]1[C@@H](N)C=C(C(=O)O)O[C@H]1C(=O)N1C(C)CCC1C	IC50	'='	2800.0	nM	5.55			UO_0000065	17.07	0.33	5.96	4.55	False	CHEMBL807034	Compound was tested for its inhibitory activity against sialidase (Flu B, 4 nM).	B	BAO_0000357	single protein format	Influenza A virus	None	None	None	None	CHEMBL2051	Neuraminidase	Influenza A virus (A/Puerto Rico/8/1934(H1N1))	SINGLE PROTEIN	CHEMBL1131488	1	Scientific Literature	J. Med. Chem.	1998	None
CHEMBL1836292		0	413.43	0	2.89	22	C[C@H]1COC[C@@H](C)N1Cc1c(O)cc(O)c2c(=O)cc(-c3ccc(O)c(O)c3)oc12	Activity	'='	0.25	%				UO_0000187					False	CHEMBL1839501	Inhibition of influenza A virus A/PR/8/34(H1N1) neuraminidase assessed as residual activity using MUNANA as substrate after 60 mins by fluorescence analysis	B	BAO_0000357	single protein format	Influenza A virus (A/Puerto Rico/8/1934(H1N1))	None	None	None	None	CHEMBL2051	Neuraminidase	Influenza A virus (A/Puerto Rico/8/1934(H1N1))	SINGLE PROTEIN	CHEMBL1833871	1	Scientific Literature	Bioorg. Med. Chem. Lett.	2011	None
CHEMBL1836274		0	412.44	0	1.69	3	O=c1cc(-c2ccccc2)oc2c(CN3CCN(CCO)CC3)c(O)c(O)c(O)c12	IC50	'='	275422.87	nM		Outside typical range		UO_0000065					False	CHEMBL1839500	Inhibition of influenza A virus A/PR/8/34(H1N1) neuraminidase assessed as fluorescent product using MUNANA as substrate after 60 mins by fluorescence analysis	B	BAO_0000357	single protein format	Influenza A virus (A/Puerto Rico/8/1934(H1N1))	None	None	None	None	CHEMBL2051	Neuraminidase	Influenza A virus (A/Puerto Rico/8/1934(H1N1))	SINGLE PROTEIN	CHEMBL1833871	1	Scientific Literature	Bioorg. Med. Chem. Lett.	2011	None
CHEMBL479040		0	382.42	0	2.32	2	CN1CCN(Cc2c(O)c(O)c(O)c3c(=O)cc(-c4ccccc4)oc23)CC1	Activity	'='	-0.03	%				UO_0000187					False	CHEMBL1839501	Inhibition of influenza A virus A/PR/8/34(H1N1) neuraminidase assessed as residual activity using MUNANA as substrate after 60 mins by fluorescence analysis	B	BAO_0000357	single protein format	Influenza A virus (A/Puerto Rico/8/1934(H1N1))	None	None	None	None	CHEMBL2051	Neuraminidase	Influenza A virus (A/Puerto Rico/8/1934(H1N1))	SINGLE PROTEIN	CHEMBL1833871	1	Scientific Literature	Bioorg. Med. Chem. Lett.	2011	None
CHEMBL1836275		0	383.40	0	2.53	4	O=c1cc(-c2ccccc2)oc2c(CN3CCC(O)CC3)c(O)c(O)c(O)c12	Activity	'='	0.41	%				UO_0000187					False	CHEMBL1839501	Inhibition of influenza A virus A/PR/8/34(H1N1) neuraminidase assessed as residual activity using MUNANA as substrate after 60 mins by fluorescence analysis	B	BAO_0000357	single protein format	Influenza A virus (A/Puerto Rico/8/1934(H1N1))	None	None	None	None	CHEMBL2051	Neuraminidase	Influenza A virus (A/Puerto Rico/8/1934(H1N1))	SINGLE PROTEIN	CHEMBL1833871	1	Scientific Literature	Bioorg. Med. Chem. Lett.	2011	None
CHEMBL1836276		0	381.43	0	3.95	6	CC1CCCCN1Cc1c(O)c(O)c(O)c2c(=O)cc(-c3ccccc3)oc12	Activity	'='	0.04	%				UO_0000187					False	CHEMBL1839501	Inhibition of influenza A virus A/PR/8/34(H1N1) neuraminidase assessed as residual activity using MUNANA as substrate after 60 mins by fluorescence analysis	B	BAO_0000357	single protein format	Influenza A virus (A/Puerto Rico/8/1934(H1N1))	None	None	None	None	CHEMBL2051	Neuraminidase	Influenza A virus (A/Puerto Rico/8/1934(H1N1))	SINGLE PROTEIN	CHEMBL1833871	1	Scientific Literature	Bioorg. Med. Chem. Lett.	2011	None
CHEMBL1836294		0	383.40	0	2.53	24	O=c1cc(-c2ccc(O)cc2)oc2c(CN3CCC(O)CC3)c(O)cc(O)c12	Activity	'='	-0.36	%				UO_0000187					False	CHEMBL1839501	Inhibition of influenza A virus A/PR/8/34(H1N1) neuraminidase assessed as residual activity using MUNANA as substrate after 60 mins by fluorescence analysis	B	BAO_0000357	single protein format	Influenza A virus (A/Puerto Rico/8/1934(H1N1))	None	None	None	None	CHEMBL2051	Neuraminidase	Influenza A virus (A/Puerto Rico/8/1934(H1N1))	SINGLE PROTEIN	CHEMBL1833871	1	Scientific Literature	Bioorg. Med. Chem. Lett.	2011	None
CHEMBL96712	NEU5AC2EN	0	291.26	1	-3.07	3	CC(=O)N[C@@H]1[C@@H](O)C=C(C(=O)O)O[C@H]1[C@H](O)[C@H](O)CO	IC50	'='	8600.0	nM	5.07			UO_0000065	17.39	0.35	8.14	3.24	False	CHEMBL882258	Compound was tested for inhibitory concentration against Influenza sialidase type A	B	BAO_0000357	single protein format	Influenza A virus	None	None	None	None	CHEMBL2051	Neuraminidase	Influenza A virus (A/Puerto Rico/8/1934(H1N1))	SINGLE PROTEIN	CHEMBL1131489	1	Scientific Literature	J. Med. Chem.	1998	None
CHEMBL369125		0	300.36	0	0.14	6	COC(=O)[C@@H]1C[C@H](C(=O)O)N[C@H]1[C@H](CC(C)C)NC(C)=O	Ki	'='	37.0	nM	7.43			UO_0000065	24.74	0.48	7.29	7.10	False	CHEMBL839949	Inhibitory constant against neuraminidase Influenza A virus A/N2/Tokyo strain	B	BAO_0000357	single protein format	Influenza A virus	None	None	None	None	CHEMBL2051	Neuraminidase	Influenza A virus (A/Puerto Rico/8/1934(H1N1))	SINGLE PROTEIN	CHEMBL1139539	1	Scientific Literature	J. Med. Chem.	2005	None
CHEMBL362993		0	308.38	0	0.86	28	CC(=O)N[C@@H](CC(C)C)[C@@H]1N[C@@H](C(=O)O)C[C@H]1c1cc[nH]n1	EC50	'='	500.0	nM	6.30			UO_0000065	20.43	0.39	5.44	5.88	False	CHEMBL829993	Effective concentration against neuraminidase Influenza A virus A/N2/Tokyo strain	B	BAO_0000357	single protein format	Influenza A virus	None	None	None	None	CHEMBL2051	Neuraminidase	Influenza A virus (A/Puerto Rico/8/1934(H1N1))	SINGLE PROTEIN	CHEMBL1139539	1	Scientific Literature	J. Med. Chem.	2005	None
CHEMBL365976		0	309.37	0	1.12	29a	CC(=O)N[C@@H](CC(C)C)[C@@H]1N[C@@H](C(=O)O)C[C@H]1c1ccon1	EC50	'='	9260.0	nM	5.03			UO_0000065	16.27	0.31	3.91	4.82	False	CHEMBL829993	Effective concentration against neuraminidase Influenza A virus A/N2/Tokyo strain	B	BAO_0000357	single protein format	Influenza A virus	None	None	None	None	CHEMBL2051	Neuraminidase	Influenza A virus (A/Puerto Rico/8/1934(H1N1))	SINGLE PROTEIN	CHEMBL1139539	1	Scientific Literature	J. Med. Chem.	2005	None
CHEMBL420120		0	297.40	0	0.72	3h	CCCN(CCC)[C@@H]1C=C(C(=O)O)C[C@H](N)[C@H]1NC(C)=O	IC50	'='	12.0	nM	7.92			UO_0000065	26.63	0.52	7.20	8.28	False	CHEMBL748874	Inhibition of neuraminidase of influenza A	B	BAO_0000357	single protein format	Influenza A virus	None	None	None	None	CHEMBL2051	Neuraminidase	Influenza A virus (A/Puerto Rico/8/1934(H1N1))	SINGLE PROTEIN	CHEMBL1130686	1	Scientific Literature	Bioorg. Med. Chem. Lett.	1998	None
CHEMBL291455		0	542.51	1	-0.97	3h	CC(=O)N[C@@H]1[C@@H](NC(=N)N)C=C(C(=O)O)O[C@H]1[C@H](OCC1CCCCC1)[C@H](O)CO.O=C(O)C(F)(F)F	Relative potency	'='	3.6										False	CHEMBL881270	Relative potency was determined	F	BAO_0000019	assay format	Influenza A virus	None	None	None	None	CHEMBL2051	Neuraminidase	Influenza A virus (A/Puerto Rico/8/1934(H1N1))	SINGLE PROTEIN	CHEMBL1135181	1	Scientific Literature	Bioorg. Med. Chem. Lett.	2002	None
CHEMBL315261		0	366.50	0	2.76	50	CC[C@@H](CCC1CCCCC1)O[C@@H]1C=C(C(=O)O)C[C@H](N)[C@H]1NC(C)=O	IC50	'='	1.0	nM	9.00			UO_0000065	24.56	0.47	6.24	8.85	False	CHEMBL749504	Inhibitory activity against influenza A neuraminidase from influenza A/PR/8/34 (H1N1).	B	BAO_0000357	single protein format	Influenza A virus (strain: A/PR/8/34)	None	None	None	None	CHEMBL2051	Neuraminidase	Influenza A virus (A/Puerto Rico/8/1934(H1N1))	SINGLE PROTEIN	CHEMBL1131009	1	Scientific Literature	J. Med. Chem.	1998	None
CHEMBL58650		0	516.47	1	-1.57	3d	CCCCCO[C@H]([C@H](O)CO)[C@@H]1OC(C(=O)O)=C[C@H](N=C(N)N)[C@H]1NC(C)=O.O=C(O)C(F)(F)F	Relative potency	'='	0.23										False	CHEMBL881270	Relative potency was determined	F	BAO_0000019	assay format	Influenza A virus	None	None	None	None	CHEMBL2051	Neuraminidase	Influenza A virus (A/Puerto Rico/8/1934(H1N1))	SINGLE PROTEIN	CHEMBL1135181	1	Scientific Literature	Bioorg. Med. Chem. Lett.	2002	None
CHEMBL299915		0	471.35	1	-2.26	9d	CC(=O)N[C@@H]1[C@@H](NC(=N)N)C=C(C(=O)O)O[C@H]1[C@H](N=[N+]=[N-])[C@H](O)CO.O=C(O)C(F)(F)F	IC50	'='	0.0016	ug.mL-1				UO_0000274					False	CHEMBL802980	Inhibition of sialidase activity	F	BAO_0000019	assay format	Influenza A virus (strain: A/PR/8/34)	None	None	None	None	CHEMBL2051	Neuraminidase	Influenza A virus (A/Puerto Rico/8/1934(H1N1))	SINGLE PROTEIN	CHEMBL1135180	1	Scientific Literature	Bioorg. Med. Chem. Lett.	2002	None
CHEMBL57651		0	490.39	1	-3.56	3j	CC(=O)N[C@@H]1[C@@H](NC(=N)N)C=C(C(=O)O)O[C@H]1[C@H](OCCO)[C@H](O)CO.O=C(O)C(F)(F)F	Relative potency	'='	0.21										False	CHEMBL881270	Relative potency was determined	F	BAO_0000019	assay format	Influenza A virus	None	None	None	None	CHEMBL2051	Neuraminidase	Influenza A virus (A/Puerto Rico/8/1934(H1N1))	SINGLE PROTEIN	CHEMBL1135181	1	Scientific Literature	Bioorg. Med. Chem. Lett.	2002	None
CHEMBL440151		0	269.35	0	-0.06	3a	CCCN(C)[C@@H]1C=C(C(=O)O)C[C@H](N)[C@H]1NC(C)=O	IC50	'='	65.0	nM	7.19			UO_0000065	26.68	0.52	7.25	7.51	False	CHEMBL748874	Inhibition of neuraminidase of influenza A	B	BAO_0000357	single protein format	Influenza A virus	None	None	None	None	CHEMBL2051	Neuraminidase	Influenza A virus (A/Puerto Rico/8/1934(H1N1))	SINGLE PROTEIN	CHEMBL1130686	1	Scientific Literature	Bioorg. Med. Chem. Lett.	1998	None
CHEMBL222813	ZANAMIVIR	4	332.31	1	-3.58	1	CC(=O)N[C@@H]1[C@@H](NC(=N)N)C=C(C(=O)O)O[C@H]1[C@H](O)[C@H](O)CO	IC50	'='	5.0	nM	8.30			UO_0000065	24.98	0.49	11.88	4.19	False	CHEMBL802971	Compound was tested for inhibitory concentration against Influenza sialidase type A	B	BAO_0000357	single protein format	Influenza A virus	None	None	None	None	CHEMBL2051	Neuraminidase	Influenza A virus (A/Puerto Rico/8/1934(H1N1))	SINGLE PROTEIN	CHEMBL1131489	1	Scientific Literature	J. Med. Chem.	1998	None
CHEMBL362993		0	308.38	0	0.86	28	CC(=O)N[C@@H](CC(C)C)[C@@H]1N[C@@H](C(=O)O)C[C@H]1c1cc[nH]n1	Ki	'='	45.0	nM	7.35			UO_0000065	23.82	0.46	6.49	6.86	False	CHEMBL839949	Inhibitory constant against neuraminidase Influenza A virus A/N2/Tokyo strain	B	BAO_0000357	single protein format	Influenza A virus	None	None	None	None	CHEMBL2051	Neuraminidase	Influenza A virus (A/Puerto Rico/8/1934(H1N1))	SINGLE PROTEIN	CHEMBL1139539	1	Scientific Literature	J. Med. Chem.	2005	None
CHEMBL191512		0	296.41	0	1.93	33	CC(=O)N[C@@H](CC(C)C)[C@@H]1N[C@@H](C(=O)O)C[C@H]1C=C(C)C	Ki	'='	390.0	nM	6.41			UO_0000065	21.62	0.42	4.48	8.17	False	CHEMBL839949	Inhibitory constant against neuraminidase Influenza A virus A/N2/Tokyo strain	B	BAO_0000357	single protein format	Influenza A virus	None	None	None	None	CHEMBL2051	Neuraminidase	Influenza A virus (A/Puerto Rico/8/1934(H1N1))	SINGLE PROTEIN	CHEMBL1139539	1	Scientific Literature	J. Med. Chem.	2005	None
CHEMBL195156		0	302.80	0	1.72	35	CC(=O)N[C@@H](CC(C)C)[C@@H]1N[C@@H](C(=O)O)C[C@H]1/C=C\Cl	EC50	'='	800.0	nM	6.10			UO_0000065	20.14	0.42	4.38	7.77	False	CHEMBL829993	Effective concentration against neuraminidase Influenza A virus A/N2/Tokyo strain	B	BAO_0000357	single protein format	Influenza A virus	None	None	None	None	CHEMBL2051	Neuraminidase	Influenza A virus (A/Puerto Rico/8/1934(H1N1))	SINGLE PROTEIN	CHEMBL1139539	1	Scientific Literature	J. Med. Chem.	2005	None
CHEMBL301664		0	357.41	0	-1.60	14m	COCC(C)NC(=O)C(NC(C)=O)[C@H]1CC(C(=O)O)C[C@@H]1N=C(N)N	IC50	'='	4400.0	nM	5.36			UO_0000065	14.99	0.29	6.96	3.17	False	CHEMBL752577	In vitro inhibitory activity of compound against influenza neuraminidase A	B	BAO_0000357	single protein format	None	None	None	None	None	CHEMBL2051	Neuraminidase	Influenza A virus (A/Puerto Rico/8/1934(H1N1))	SINGLE PROTEIN	CHEMBL1149138	1	Scientific Literature	J. Med. Chem.	2004	None
CHEMBL307262		0	309.27	1	-3.87	1	CC(=O)N[C@@H]1[C@@H]([C@H](O)[C@H](O)CO)O[C@](O)(C(=O)O)C[C@H]1O	IC50	'='	10000.0	nM	5.00			UO_0000065	16.17	0.33	8.87	2.83	False	CHEMBL750941	In vitro inhibitory activity against H1N9 Influenza A Neuraminidase.	B	BAO_0000357	single protein format	Influenza A virus	None	None	None	None	CHEMBL2051	Neuraminidase	Influenza A virus (A/Puerto Rico/8/1934(H1N1))	SINGLE PROTEIN	CHEMBL1132253	1	Scientific Literature	J. Med. Chem.	1999	None
CHEMBL73669		0	389.45	0	0.67	3b	CCCN(CCc1ccccc1)C(=O)[C@@H]1OC(C(=O)O)=C[C@H](N)[C@H]1NC(C)=O	IC50	'='	3.0	nM	8.52			UO_0000065	21.88	0.42	7.85	6.99	False	CHEMBL802973	Inhibitory activity against influenza A sialidase (Aichi)	B	BAO_0000357	single protein format	Influenza A virus (strain: A/PR/8/34)	None	None	None	None	CHEMBL2051	Neuraminidase	Influenza A virus (A/Puerto Rico/8/1934(H1N1))	SINGLE PROTEIN	CHEMBL1134218	1	Scientific Literature	Bioorg. Med. Chem. Lett.	2001	None
CHEMBL301211		0	488.42	1	-2.35	3c	CCCO[C@H]([C@H](O)CO)[C@@H]1OC(C(=O)O)=C[C@H](N=C(N)N)[C@H]1NC(C)=O.O=C(O)C(F)(F)F	Relative potency	'='	3.0										False	CHEMBL881270	Relative potency was determined	F	BAO_0000019	assay format	Influenza A virus	None	None	None	None	CHEMBL2051	Neuraminidase	Influenza A virus (A/Puerto Rico/8/1934(H1N1))	SINGLE PROTEIN	CHEMBL1135181	1	Scientific Literature	Bioorg. Med. Chem. Lett.	2002	None
CHEMBL190819		0	309.37	0	1.12	29b	CC(=O)N[C@@H](CC(C)C)[C@@H]1N[C@@H](C(=O)O)C[C@H]1c1ccno1	Ki	'='	270.0	nM	6.57			UO_0000065	21.23	0.41	5.45	6.29	False	CHEMBL839949	Inhibitory constant against neuraminidase Influenza A virus A/N2/Tokyo strain	B	BAO_0000357	single protein format	Influenza A virus	None	None	None	None	CHEMBL2051	Neuraminidase	Influenza A virus (A/Puerto Rico/8/1934(H1N1))	SINGLE PROTEIN	CHEMBL1139539	1	Scientific Literature	J. Med. Chem.	2005	None
CHEMBL57469		0	642.71	2	1.94	3g	CCCCCCCCCCCCCCO[C@H]([C@H](O)CO)[C@@H]1OC(C(=O)O)=C[C@H](N=C(N)N)[C@H]1NC(C)=O.O=C(O)C(F)(F)F	IC50	'='	0.262	ug.mL-1				UO_0000274					False	CHEMBL802974	Inhibition of influenza A sialidase in vitro.	B	BAO_0000357	single protein format	None	None	None	None	None	CHEMBL2051	Neuraminidase	Influenza A virus (A/Puerto Rico/8/1934(H1N1))	SINGLE PROTEIN	CHEMBL1135181	1	Scientific Literature	Bioorg. Med. Chem. Lett.	2002	None
CHEMBL98838		0	361.40	0	-0.11	5b	CC(=O)N[C@@H]1[C@@H](N)C=C(C(=O)O)O[C@H]1C(=O)N(C)CCc1ccccc1	IC50	'='	320.0	nM	6.50			UO_0000065	17.97	0.34	6.60	5.33	True	CHEMBL802971	Compound was tested for inhibitory concentration against Influenza sialidase type A	B	BAO_0000357	single protein format	Influenza A virus	None	None	None	None	CHEMBL2051	Neuraminidase	Influenza A virus (A/Puerto Rico/8/1934(H1N1))	SINGLE PROTEIN	CHEMBL1131489	1	Scientific Literature	J. Med. Chem.	1998	None
CHEMBL57705	ZANAMIVIR TFA	0	446.34	1	-3.58	Zanamivir	CC(=O)N[C@@H]1[C@@H](NC(=N)N)C=C(C(=O)O)O[C@H]1[C@H](O)[C@H](O)CO.O=C(O)C(F)(F)F	Relative potency	'='	1.0										False	CHEMBL881270	Relative potency was determined	F	BAO_0000019	assay format	Influenza A virus	None	None	None	None	CHEMBL2051	Neuraminidase	Influenza A virus (A/Puerto Rico/8/1934(H1N1))	SINGLE PROTEIN	CHEMBL1135181	1	Scientific Literature	Bioorg. Med. Chem. Lett.	2002	None
CHEMBL57705	ZANAMIVIR TFA	0	446.34	1	-3.58	Zanamivir	CC(=O)N[C@@H]1[C@@H](NC(=N)N)C=C(C(=O)O)O[C@H]1[C@H](O)[C@H](O)CO.O=C(O)C(F)(F)F	Relative potency	'='	1.0										False	CHEMBL881270	Relative potency was determined	F	BAO_0000019	assay format	Influenza A virus	None	None	None	None	CHEMBL2051	Neuraminidase	Influenza A virus (A/Puerto Rico/8/1934(H1N1))	SINGLE PROTEIN	CHEMBL1135181	1	Scientific Literature	Bioorg. Med. Chem. Lett.	2002	None
CHEMBL57020		0	489.40	1	-3.59	3l	CC(=O)N[C@@H]1[C@@H](NC(=N)N)C=C(C(=O)O)O[C@H]1[C@H](OCCN)[C@H](O)CO.O=C(O)C(F)(F)F	IC50	'='	0.0477	ug.mL-1				UO_0000274					False	CHEMBL802974	Inhibition of influenza A sialidase in vitro.	B	BAO_0000357	single protein format	None	None	None	None	None	CHEMBL2051	Neuraminidase	Influenza A virus (A/Puerto Rico/8/1934(H1N1))	SINGLE PROTEIN	CHEMBL1135181	1	Scientific Literature	Bioorg. Med. Chem. Lett.	2002	None
CHEMBL344548		0	343.38	0	-2.41	7	CCN(CC)C(=O)[C@@H]1OC(C(O)O)=C[C@H](N=C(N)N)[C@H]1NC(C)=O	Ki	'='	0.13	nM	9.89			UO_0000065	28.79	0.56	12.30	6.05	False	CHEMBL749506	Neuraminidase binding affinity in Influenza A	B	BAO_0000357	single protein format	Influenza A virus	None	None	None	None	CHEMBL2051	Neuraminidase	Influenza A virus (A/Puerto Rico/8/1934(H1N1))	SINGLE PROTEIN	CHEMBL1132693	1	Scientific Literature	J. Med. Chem.	1999	None
CHEMBL81083		0	408.50	0	2.92	57	CC(=O)N[C@@H]1[C@@H](N)CC(C(=O)O)=C[C@H]1OCCCc1ccc(-c2ccccc2)cc1	IC50	'='	90.0	nM	7.05			UO_0000065	17.25	0.32	4.13	6.93	False	CHEMBL749504	Inhibitory activity against influenza A neuraminidase from influenza A/PR/8/34 (H1N1).	B	BAO_0000357	single protein format	Influenza A virus (strain: A/PR/8/34)	None	None	None	None	CHEMBL2051	Neuraminidase	Influenza A virus (A/Puerto Rico/8/1934(H1N1))	SINGLE PROTEIN	CHEMBL1131009	1	Scientific Literature	J. Med. Chem.	1998	None
CHEMBL295490		0	327.38	0	-0.17	4g	CCCN(CCC)C(=O)[C@@H]1OC(C(=O)O)=C[C@H](N)[C@H]1NC(C)=O	IC50	'='	8.0	nM	8.10			UO_0000065	24.73	0.48	8.27	6.64	False	CHEMBL809162	Compound was tested for its inhibitory activity against A/PR/8/34 (N1) sialidases.	B	BAO_0000357	single protein format	Influenza A virus	None	None	None	None	CHEMBL2051	Neuraminidase	Influenza A virus (A/Puerto Rico/8/1934(H1N1))	SINGLE PROTEIN	CHEMBL1131488	1	Scientific Literature	J. Med. Chem.	1998	None
CHEMBL166561		0	390.44	0	-0.78	4ac	CC(=O)N[C@@H]1[C@@H](N)C=C(C(=O)O)O[C@H]1C(=O)N(CCN)CCc1ccccc1	IC50	'='	47000.0	nM	4.33			UO_0000065	11.08	0.21	5.11	2.92	False	CHEMBL809166	Inhibition of influenza A virus sialidase activity	B	BAO_0000357	single protein format	Influenza A virus	None	None	None	None	CHEMBL2051	Neuraminidase	Influenza A virus (A/Puerto Rico/8/1934(H1N1))	SINGLE PROTEIN	CHEMBL1131488	1	Scientific Literature	J. Med. Chem.	1998	None
CHEMBL57142		0	355.44	0	-0.45	14f	CCC(CC)NC(=O)C(NC(C)=O)[C@H]1CC(C(=O)O)C[C@@H]1N=C(N)N	IC50	'='	80.0	nM	7.10			UO_0000065	19.97	0.39	7.55	4.44	False	CHEMBL752577	In vitro inhibitory activity of compound against influenza neuraminidase A	B	BAO_0000357	single protein format	None	None	None	None	None	CHEMBL2051	Neuraminidase	Influenza A virus (A/Puerto Rico/8/1934(H1N1))	SINGLE PROTEIN	CHEMBL1149138	1	Scientific Literature	J. Med. Chem.	2004	None
CHEMBL350948		0	286.29	0	-2.74	4a	CC(=O)N[C@@H]1[C@@H](N)C=C(C(=O)O)O[C@H]1C(=O)NCCN	IC50	'>'	390000.0	nM		Outside typical range		UO_0000065					False	CHEMBL807033	Inhibition of sialidase (Flu A, 5 nM)	B	BAO_0000357	single protein format	Influenza A virus	None	None	None	None	CHEMBL2051	Neuraminidase	Influenza A virus (A/Puerto Rico/8/1934(H1N1))	SINGLE PROTEIN	CHEMBL1131488	1	Scientific Literature	J. Med. Chem.	1998	None
CHEMBL419710		0	355.44	0	0.61	4i	CCCCN(CCCC)C(=O)[C@@H]1OC(C(=O)O)=C[C@H](N)[C@H]1NC(C)=O	IC50	'='	450.0	nM	6.35			UO_0000065	17.86	0.35	5.74	5.20	False	CHEMBL807033	Inhibition of sialidase (Flu A, 5 nM)	B	BAO_0000357	single protein format	Influenza A virus	None	None	None	None	CHEMBL2051	Neuraminidase	Influenza A virus (A/Puerto Rico/8/1934(H1N1))	SINGLE PROTEIN	CHEMBL1131488	1	Scientific Literature	J. Med. Chem.	1998	None
CHEMBL167936		0	479.58	0	2.26	4am	CCCN(CCc1ccc(Cc2ccccc2)cc1)C(=O)[C@@H]1OC(C(=O)O)=C[C@H](N)[C@H]1NC(C)=O	IC50	'<'	0.0001	ug.mL-1				UO_0000274					False	CHEMBL807032	Inhibitory activity against sialidase of influenza A virus by plaque reduction assay	B	BAO_0000357	single protein format	Influenza A virus	None	None	None	None	CHEMBL2051	Neuraminidase	Influenza A virus (A/Puerto Rico/8/1934(H1N1))	SINGLE PROTEIN	CHEMBL1131488	1	Scientific Literature	J. Med. Chem.	1998	None
CHEMBL294188		0	367.45	0	-0.50	16i	CC(=O)NC(C(=O)N1CCC(C)CC1)[C@H]1CC(C(=O)O)C[C@@H]1N=C(N)N	IC50	'='	8200.0	nM	5.09			UO_0000065	13.84	0.27	5.59	3.37	False	CHEMBL752577	In vitro inhibitory activity of compound against influenza neuraminidase A	B	BAO_0000357	single protein format	None	None	None	None	None	CHEMBL2051	Neuraminidase	Influenza A virus (A/Puerto Rico/8/1934(H1N1))	SINGLE PROTEIN	CHEMBL1149138	1	Scientific Literature	J. Med. Chem.	2004	None
CHEMBL100677		0	271.27	0	-1.73	4e	CC(=O)N[C@@H]1[C@@H](N)C=C(C(=O)O)O[C@H]1C(=O)N(C)C	IC50	'='	2400.0	nM	5.62			UO_0000065	20.72	0.40	7.35	4.61	True	CHEMBL802970	Inhibition of influenza A sialidase (neuraminidase)	B	BAO_0000357	single protein format	Influenza A virus (strain: A/PR/8/34)	None	None	None	None	CHEMBL2051	Neuraminidase	Influenza A virus (A/Puerto Rico/8/1934(H1N1))	SINGLE PROTEIN	CHEMBL1128946	1	Scientific Literature	Bioorg. Med. Chem. Lett.	1996	None
CHEMBL98838		0	361.40	0	-0.11	4g	CC(=O)N[C@@H]1[C@@H](N)C=C(C(=O)O)O[C@H]1C(=O)N(C)CCc1ccccc1	IC50	'='	320.0	nM	6.50			UO_0000065	17.97	0.34	6.60	5.33	True	CHEMBL802970	Inhibition of influenza A sialidase (neuraminidase)	B	BAO_0000357	single protein format	Influenza A virus (strain: A/PR/8/34)	None	None	None	None	CHEMBL2051	Neuraminidase	Influenza A virus (A/Puerto Rico/8/1934(H1N1))	SINGLE PROTEIN	CHEMBL1128946	1	Scientific Literature	Bioorg. Med. Chem. Lett.	1996	None
CHEMBL139367	PERAMIVIR	4	328.41	1	-0.14	54	CCC(CC)[C@H](NC(C)=O)[C@@H]1[C@H](O)[C@@H](C(=O)O)C[C@H]1NC(=N)N	IC50	'<'	1.0	nM				UO_0000065					False	CHEMBL752575	Inhibitory activity against influenza A neuraminidase	B	BAO_0000357	single protein format	Influenza A virus	None	None	None	None	CHEMBL2051	Neuraminidase	Influenza A virus (A/Puerto Rico/8/1934(H1N1))	SINGLE PROTEIN	CHEMBL1134303	1	Scientific Literature	J. Med. Chem.	2001	None
CHEMBL54149		0	327.34	1	-1.76	5d	CCCNC(=O)[C@@H]1OC(C(=O)O)=C[C@H](NC(=N)N)[C@H]1NC(C)=O	IC50	'='	500.0	nM	6.30			UO_0000065	19.25	0.37	8.06	3.78	False	CHEMBL807033	Inhibition of sialidase (Flu A, 5 nM)	B	BAO_0000357	single protein format	Influenza A virus	None	None	None	None	CHEMBL2051	Neuraminidase	Influenza A virus (A/Puerto Rico/8/1934(H1N1))	SINGLE PROTEIN	CHEMBL1131488	1	Scientific Literature	J. Med. Chem.	1998	None
CHEMBL192279		0	302.80	0	1.72	36	CC(=O)N[C@@H](CC(C)C)[C@@H]1N[C@@H](C(=O)O)C[C@H]1/C=C/Cl	EC50	'>'	100000.0	nM				UO_0000065					False	CHEMBL829993	Effective concentration against neuraminidase Influenza A virus A/N2/Tokyo strain	B	BAO_0000357	single protein format	Influenza A virus	None	None	None	None	CHEMBL2051	Neuraminidase	Influenza A virus (A/Puerto Rico/8/1934(H1N1))	SINGLE PROTEIN	CHEMBL1139539	1	Scientific Literature	J. Med. Chem.	2005	None
CHEMBL424821		0	282.38	0	1.54	30	C/C=C/[C@@H]1C[C@H](C(=O)O)N[C@H]1[C@H](CC(C)C)NC(C)=O	Ki	'='	150.0	nM	6.82			UO_0000065	24.17	0.47	5.28	8.70	False	CHEMBL839949	Inhibitory constant against neuraminidase Influenza A virus A/N2/Tokyo strain	B	BAO_0000357	single protein format	Influenza A virus	None	None	None	None	CHEMBL2051	Neuraminidase	Influenza A virus (A/Puerto Rico/8/1934(H1N1))	SINGLE PROTEIN	CHEMBL1139539	1	Scientific Literature	J. Med. Chem.	2005	None
CHEMBL424821		0	282.38	0	1.54	30	C/C=C/[C@@H]1C[C@H](C(=O)O)N[C@H]1[C@H](CC(C)C)NC(C)=O	EC50	'='	1500.0	nM	5.82			UO_0000065	20.62	0.40	4.28	7.43	False	CHEMBL829993	Effective concentration against neuraminidase Influenza A virus A/N2/Tokyo strain	B	BAO_0000357	single protein format	Influenza A virus	None	None	None	None	CHEMBL2051	Neuraminidase	Influenza A virus (A/Puerto Rico/8/1934(H1N1))	SINGLE PROTEIN	CHEMBL1139539	1	Scientific Literature	J. Med. Chem.	2005	None
CHEMBL370047		0	282.38	0	1.54	32	C/C=C\[C@@H]1C[C@H](C(=O)O)N[C@H]1[C@H](CC(C)C)NC(C)=O	Ki	'='	20.0	nM	7.70			UO_0000065	27.26	0.53	6.16	9.82	False	CHEMBL839949	Inhibitory constant against neuraminidase Influenza A virus A/N2/Tokyo strain	B	BAO_0000357	single protein format	Influenza A virus	None	None	None	None	CHEMBL2051	Neuraminidase	Influenza A virus (A/Puerto Rico/8/1934(H1N1))	SINGLE PROTEIN	CHEMBL1139539	1	Scientific Literature	J. Med. Chem.	2005	None
CHEMBL382322		0	304.34	0	1.75	34	CC(=O)N[C@@H](CC(C)C)[C@@H]1N[C@@H](C(=O)O)C[C@H]1C=C(F)F	EC50	'='	2400.0	nM	5.62			UO_0000065	18.47	0.37	3.87	7.17	False	CHEMBL829993	Effective concentration against neuraminidase Influenza A virus A/N2/Tokyo strain	B	BAO_0000357	single protein format	Influenza A virus	None	None	None	None	CHEMBL2051	Neuraminidase	Influenza A virus (A/Puerto Rico/8/1934(H1N1))	SINGLE PROTEIN	CHEMBL1139539	1	Scientific Literature	J. Med. Chem.	2005	None
CHEMBL1229	OSELTAMIVIR	4	312.41	0	1.29	oseltamivir	CCOC(=O)C1=C[C@@H](OC(CC)CC)[C@H](NC(C)=O)[C@@H](N)C1	IC50	'<'	1.0	nM				UO_0000065					False	CHEMBL752575	Inhibitory activity against influenza A neuraminidase	B	BAO_0000357	single protein format	Influenza A virus	None	None	None	None	CHEMBL2051	Neuraminidase	Influenza A virus (A/Puerto Rico/8/1934(H1N1))	SINGLE PROTEIN	CHEMBL1134303	1	Scientific Literature	J. Med. Chem.	2001	None
CHEMBL57021		0	403.48	0	-0.05	15f	CC(=O)NC(C(=O)N(C)CCc1ccccc1)[C@H]1CC(C(=O)O)C[C@@H]1N=C(N)N	IC50	'='	8000.0	nM	5.10			UO_0000065	12.63	0.24	5.15	3.37	False	CHEMBL752577	In vitro inhibitory activity of compound against influenza neuraminidase A	B	BAO_0000357	single protein format	None	None	None	None	None	CHEMBL2051	Neuraminidase	Influenza A virus (A/Puerto Rico/8/1934(H1N1))	SINGLE PROTEIN	CHEMBL1149138	1	Scientific Literature	J. Med. Chem.	2004	None
CHEMBL165084		0	309.27	1	-3.87	2	CC(=O)N[C@@H]1[C@@H](O)C[C@@](O)(C(=O)O)O[C@H]1[C@H](O)[C@H](O)CO	IC50	'='	1000000.0	nM		Outside typical range		UO_0000065					False	CHEMBL802971	Compound was tested for inhibitory concentration against Influenza sialidase type A	B	BAO_0000357	single protein format	Influenza A virus	None	None	None	None	CHEMBL2051	Neuraminidase	Influenza A virus (A/Puerto Rico/8/1934(H1N1))	SINGLE PROTEIN	CHEMBL1131489	1	Scientific Literature	J. Med. Chem.	1998	None
CHEMBL299899		0	383.49	0	0.28	15e	CCCCCCN(C)C(=O)C(NC(C)=O)[C@H]1CC(C(=O)O)C[C@@H]1N=C(N)N	IC50	'='	12400.0	nM	4.91			UO_0000065	12.79	0.25	4.63	3.25	False	CHEMBL752577	In vitro inhibitory activity of compound against influenza neuraminidase A	B	BAO_0000357	single protein format	None	None	None	None	None	CHEMBL2051	Neuraminidase	Influenza A virus (A/Puerto Rico/8/1934(H1N1))	SINGLE PROTEIN	CHEMBL1149138	1	Scientific Literature	J. Med. Chem.	2004	None
CHEMBL418456		0	417.51	0	0.38	14l	CC(=O)NC(C(=O)NC(C)CCc1ccccc1)[C@H]1CC(C(=O)O)C[C@@H]1N=C(N)N	IC50	'='	230.0	nM	6.64			UO_0000065	15.90	0.30	6.26	4.15	False	CHEMBL752577	In vitro inhibitory activity of compound against influenza neuraminidase A	B	BAO_0000357	single protein format	None	None	None	None	None	CHEMBL2051	Neuraminidase	Influenza A virus (A/Puerto Rico/8/1934(H1N1))	SINGLE PROTEIN	CHEMBL1149138	1	Scientific Literature	J. Med. Chem.	2004	None
CHEMBL433269		0	369.42	0	-0.64	5g	CCCN(CCC)C(=O)[C@@H]1OC(C(=O)O)=C[C@H](NC(=N)N)[C@H]1NC(C)=O	IC50	'='	0.0001	ug.mL-1				UO_0000274					False	CHEMBL807036	Inhibitory activity against sialidase of influenza A virus by plaque reduction assay	B	BAO_0000357	single protein format	Influenza A virus	None	None	None	None	CHEMBL2051	Neuraminidase	Influenza A virus (A/Puerto Rico/8/1934(H1N1))	SINGLE PROTEIN	CHEMBL1131488	1	Scientific Literature	J. Med. Chem.	1998	None
CHEMBL222813	ZANAMIVIR	4	332.31	1	-3.58	1	CC(=O)N[C@@H]1[C@@H](NC(=N)N)C=C(C(=O)O)O[C@H]1[C@H](O)[C@H](O)CO	IC50	'='	2.0	nM	8.70			UO_0000065	26.18	0.52	12.28	4.39	True	CHEMBL873255	Compound was tested for its inhibitory activity against A/USSR/90/77 (N1) sialidases.	B	BAO_0000357	single protein format	Influenza A virus	None	None	None	None	CHEMBL2051	Neuraminidase	Influenza A virus (A/Puerto Rico/8/1934(H1N1))	SINGLE PROTEIN	CHEMBL1131488	1	Scientific Literature	J. Med. Chem.	1998	None
CHEMBL299239		0	442.39	0	-0.68	4a	CCO[C@H](CC)[C@@H]1OC(C(=O)O)=C[C@H](N=C(N)N)[C@H]1NC(C)=O.O=C(O)C(F)(F)F	Relative potency	'='	1.9										False	CHEMBL881270	Relative potency was determined	F	BAO_0000019	assay format	Influenza A virus	None	None	None	None	CHEMBL2051	Neuraminidase	Influenza A virus (A/Puerto Rico/8/1934(H1N1))	SINGLE PROTEIN	CHEMBL1135181	1	Scientific Literature	Bioorg. Med. Chem. Lett.	2002	None
CHEMBL52270		0	290.27	1	-3.10	4	CC(=O)N[C@@H]1[C@@H](N)C=C(C(=O)O)O[C@H]1[C@H](O)[C@H](O)CO	IC50	'='	320.0	nM	6.50			UO_0000065	22.38	0.44	9.59	4.00	True	CHEMBL802972	Inhibition of influenza sialidase was determined by measuring the ability to inhibit the hydrolysis of MUN by A/Aichi virus grown in hen eggs	B	BAO_0000357	single protein format	Influenza A virus	None	None	None	None	CHEMBL2051	Neuraminidase	Influenza A virus (A/Puerto Rico/8/1934(H1N1))	SINGLE PROTEIN	CHEMBL1159157	1	Scientific Literature	Bioorg. Med. Chem. Lett.	1996	None
CHEMBL56859		0	474.39	1	-2.74	3b	CCO[C@H]([C@H](O)CO)[C@@H]1OC(C(=O)O)=C[C@H](N=C(N)N)[C@H]1NC(C)=O.O=C(O)C(F)(F)F	IC50	'='	0.0264	ug.mL-1				UO_0000274					False	CHEMBL802974	Inhibition of influenza A sialidase in vitro.	B	BAO_0000357	single protein format	None	None	None	None	None	CHEMBL2051	Neuraminidase	Influenza A virus (A/Puerto Rico/8/1934(H1N1))	SINGLE PROTEIN	CHEMBL1135181	1	Scientific Literature	Bioorg. Med. Chem. Lett.	2002	None
CHEMBL57865		0	327.39	0	-1.23	14b	CC(=O)NC(C(=O)NC(C)C)[C@H]1CC(C(=O)O)C[C@@H]1N=C(N)N	IC50	'='	1340.0	nM	5.87			UO_0000065	17.94	0.35	7.10	3.67	False	CHEMBL752577	In vitro inhibitory activity of compound against influenza neuraminidase A	B	BAO_0000357	single protein format	None	None	None	None	None	CHEMBL2051	Neuraminidase	Influenza A virus (A/Puerto Rico/8/1934(H1N1))	SINGLE PROTEIN	CHEMBL1149138	1	Scientific Literature	J. Med. Chem.	2004	None
CHEMBL373336		0	325.43	0	1.59	25	CC(=O)N[C@@H](CC(C)C)[C@@H]1N[C@@H](C(=O)O)C[C@H]1c1nccs1	Ki	'='	310.0	nM	6.51			UO_0000065	20.00	0.40	4.92	7.13	False	CHEMBL839949	Inhibitory constant against neuraminidase Influenza A virus A/N2/Tokyo strain	B	BAO_0000357	single protein format	Influenza A virus	None	None	None	None	CHEMBL2051	Neuraminidase	Influenza A virus (A/Puerto Rico/8/1934(H1N1))	SINGLE PROTEIN	CHEMBL1139539	1	Scientific Literature	J. Med. Chem.	2005	None
CHEMBL365976		0	309.37	0	1.12	29a	CC(=O)N[C@@H](CC(C)C)[C@@H]1N[C@@H](C(=O)O)C[C@H]1c1ccon1	Ki	'='	270.0	nM	6.57			UO_0000065	21.23	0.41	5.45	6.29	False	CHEMBL839949	Inhibitory constant against neuraminidase Influenza A virus A/N2/Tokyo strain	B	BAO_0000357	single protein format	Influenza A virus	None	None	None	None	CHEMBL2051	Neuraminidase	Influenza A virus (A/Puerto Rico/8/1934(H1N1))	SINGLE PROTEIN	CHEMBL1139539	1	Scientific Literature	J. Med. Chem.	2005	None
CHEMBL59528		0	383.49	0	0.33	14j	CCCCC(CC)NC(=O)C(NC(C)=O)[C@H]1CC(C(=O)O)C[C@@H]1N=C(N)N	IC50	'='	1800.0	nM	5.75			UO_0000065	14.98	0.29	5.41	3.59	False	CHEMBL752577	In vitro inhibitory activity of compound against influenza neuraminidase A	B	BAO_0000357	single protein format	None	None	None	None	None	CHEMBL2051	Neuraminidase	Influenza A virus (A/Puerto Rico/8/1934(H1N1))	SINGLE PROTEIN	CHEMBL1149138	1	Scientific Literature	J. Med. Chem.	2004	None
CHEMBL301435		0	341.41	0	-0.89	15g	CCN(CC)C(=O)C(NC(C)=O)[C@H]1CC(C(=O)O)C[C@@H]1N=C(N)N	IC50	'='	15.0	nM	7.82			UO_0000065	22.92	0.45	8.71	5.18	False	CHEMBL752577	In vitro inhibitory activity of compound against influenza neuraminidase A	B	BAO_0000357	single protein format	None	None	None	None	None	CHEMBL2051	Neuraminidase	Influenza A virus (A/Puerto Rico/8/1934(H1N1))	SINGLE PROTEIN	CHEMBL1149138	1	Scientific Literature	J. Med. Chem.	2004	None
CHEMBL357722		0	301.30	1	-3.53	5	CNC(=O)[C@@H]1OC(C(O)O)=C[C@H](N=C(N)N)[C@H]1NC(C)=O	Ki	'='	910.0	nM	6.04			UO_0000065	20.05	0.39	9.57	3.51	False	CHEMBL749506	Neuraminidase binding affinity in Influenza A	B	BAO_0000357	single protein format	Influenza A virus	None	None	None	None	CHEMBL2051	Neuraminidase	Influenza A virus (A/Puerto Rico/8/1934(H1N1))	SINGLE PROTEIN	CHEMBL1132693	1	Scientific Literature	J. Med. Chem.	1999	None
CHEMBL431323		0	456.42	0	-0.29	4b	CCCO[C@H](CC)[C@@H]1OC(C(=O)O)=C[C@H](N=C(N)N)[C@H]1NC(C)=O.O=C(O)C(F)(F)F	Relative potency	'='	1.9										False	CHEMBL881270	Relative potency was determined	F	BAO_0000019	assay format	Influenza A virus	None	None	None	None	CHEMBL2051	Neuraminidase	Influenza A virus (A/Puerto Rico/8/1934(H1N1))	SINGLE PROTEIN	CHEMBL1135181	1	Scientific Literature	Bioorg. Med. Chem. Lett.	2002	None
CHEMBL18814		0	285.39	0	1.06	10g	CC(C)CN(CC(C)C)C(=O)N1C[C@H](N)[C@H](C(=O)O)C1	Inhibition	'='	25.0	%				UO_0000187					False	CHEMBL752731	Inhibitory activity was determined against Neuraminidase A from influenza virus A/Tokyo/3/67 at 50 uM	B	BAO_0000357	single protein format	None	None	None	None	None	CHEMBL2051	Neuraminidase	Influenza A virus (A/Puerto Rico/8/1934(H1N1))	SINGLE PROTEIN	CHEMBL1134391	1	Scientific Literature	J. Med. Chem.	2001	None
CHEMBL71078		0	347.37	0	-0.46	4d	CC(=O)N[C@@H]1[C@@H](N)C=C(C(=O)O)O[C@H]1C(=O)NCCc1ccccc1	IC50	'='	12000.0	nM	4.92			UO_0000065	14.17	0.27	5.38	3.76	True	CHEMBL802970	Inhibition of influenza A sialidase (neuraminidase)	B	BAO_0000357	single protein format	Influenza A virus (strain: A/PR/8/34)	None	None	None	None	CHEMBL2051	Neuraminidase	Influenza A virus (A/Puerto Rico/8/1934(H1N1))	SINGLE PROTEIN	CHEMBL1128946	1	Scientific Literature	Bioorg. Med. Chem. Lett.	1996	None
CHEMBL433269		0	369.42	0	-0.64	3k	CCCN(CCC)C(=O)[C@@H]1OC(C(=O)O)=C[C@H](NC(=N)N)[C@H]1NC(C)=O	IC50	'='	2.0	nM	8.70			UO_0000065	23.55	0.46	9.34	5.51	True	CHEMBL802970	Inhibition of influenza A sialidase (neuraminidase)	B	BAO_0000357	single protein format	Influenza A virus (strain: A/PR/8/34)	None	None	None	None	CHEMBL2051	Neuraminidase	Influenza A virus (A/Puerto Rico/8/1934(H1N1))	SINGLE PROTEIN	CHEMBL1128946	1	Scientific Literature	Bioorg. Med. Chem. Lett.	1996	None
CHEMBL99224		0	313.35	0	-0.56	4m	CCCN(CC)C(=O)[C@@H]1OC(C(=O)O)=C[C@H](N)[C@H]1NC(C)=O	IC50	'='	0.004	ug.mL-1				UO_0000274					False	CHEMBL807036	Inhibitory activity against sialidase of influenza A virus by plaque reduction assay	B	BAO_0000357	single protein format	Influenza A virus	None	None	None	None	CHEMBL2051	Neuraminidase	Influenza A virus (A/Puerto Rico/8/1934(H1N1))	SINGLE PROTEIN	CHEMBL1131488	1	Scientific Literature	J. Med. Chem.	1998	None
CHEMBL57652		0	556.54	1	-0.58	3i	CC(=O)N[C@@H]1[C@@H](NC(=N)N)C=C(C(=O)O)O[C@H]1[C@H](OCCC1CCCCC1)[C@H](O)CO.O=C(O)C(F)(F)F	IC50	'='	0.0263	ug.mL-1				UO_0000274					False	CHEMBL802974	Inhibition of influenza A sialidase in vitro.	B	BAO_0000357	single protein format	None	None	None	None	None	CHEMBL2051	Neuraminidase	Influenza A virus (A/Puerto Rico/8/1934(H1N1))	SINGLE PROTEIN	CHEMBL1135181	1	Scientific Literature	Bioorg. Med. Chem. Lett.	2002	None
CHEMBL56485		0	369.47	0	-0.06	14i	CCCCC(C)NC(=O)C(NC(C)=O)[C@H]1CC(C(=O)O)C[C@@H]1N=C(N)N	IC50	'='	8700.0	nM	5.06			UO_0000065	13.70	0.27	5.12	3.16	False	CHEMBL752577	In vitro inhibitory activity of compound against influenza neuraminidase A	B	BAO_0000357	single protein format	None	None	None	None	None	CHEMBL2051	Neuraminidase	Influenza A virus (A/Puerto Rico/8/1934(H1N1))	SINGLE PROTEIN	CHEMBL1149138	1	Scientific Literature	J. Med. Chem.	2004	None
CHEMBL293591		0	367.45	0	-0.35	16d	CC(=O)NC(C(=O)N1CCCCCC1)[C@H]1CC(C(=O)O)C[C@@H]1N=C(N)N	IC50	'='	990.0	nM	6.00			UO_0000065	16.34	0.32	6.35	3.97	False	CHEMBL752577	In vitro inhibitory activity of compound against influenza neuraminidase A	B	BAO_0000357	single protein format	None	None	None	None	None	CHEMBL2051	Neuraminidase	Influenza A virus (A/Puerto Rico/8/1934(H1N1))	SINGLE PROTEIN	CHEMBL1149138	1	Scientific Literature	J. Med. Chem.	2004	None
CHEMBL60863		0	339.40	0	-1.11	15c	C=CCN(C)C(=O)C(NC(C)=O)[C@H]1CC(C(=O)O)C[C@@H]1N=C(N)N	IC50	'='	650.0	nM	6.19			UO_0000065	18.23	0.35	7.30	4.09	False	CHEMBL752577	In vitro inhibitory activity of compound against influenza neuraminidase A	B	BAO_0000357	single protein format	None	None	None	None	None	CHEMBL2051	Neuraminidase	Influenza A virus (A/Puerto Rico/8/1934(H1N1))	SINGLE PROTEIN	CHEMBL1149138	1	Scientific Literature	J. Med. Chem.	2004	None
CHEMBL73669		0	389.45	0	0.67	3b	CCCN(CCc1ccccc1)C(=O)[C@@H]1OC(C(=O)O)=C[C@H](N)[C@H]1NC(C)=O	IC50	'='	3.0	nM	8.52			UO_0000065	21.88	0.42	7.85	6.99	False	CHEMBL802973	Inhibitory activity against influenza A sialidase (Aichi)	B	BAO_0000357	single protein format	Influenza A virus (strain: A/PR/8/34)	None	None	None	None	CHEMBL2051	Neuraminidase	Influenza A virus (A/Puerto Rico/8/1934(H1N1))	SINGLE PROTEIN	CHEMBL1134218	1	Scientific Literature	Bioorg. Med. Chem. Lett.	2001	None
CHEMBL411967		0	2193.49	None	None	10a	CCCCCNC(=O)CC[C@H](N)C(=O)N[C@@H](CCC(=O)NCCCCC)C(=O)N[C@@H](CCC(=O)NCCCCC)C(=O)N[C@@H](CCC(=O)NCCCCC)C(=O)N[C@@H](CCC(=O)NCCO[C@H]([C@H](O)CO)[C@@H]1OC(C(=O)O)=C[C@H](N=C(N)N)[C@H]1NC(C)=O)C(=O)N[C@@H](CCC(N)=O)C(=O)N[C@@H](CCC(N)=O)C(=O)N[C@@H](CCC(N)=O)C(=O)N[C@@H](CCC(N)=O)C(=O)N[C@@H](CCC(N)=O)C(=O)N[C@@H](CCC(N)=O)C(=O)N[C@@H](CCC(N)=O)C(N)=O	Relative potency	'='	36.6										False	CHEMBL852407	Relative potency in sialidase inhibitory assay and plaque reduction assay	F	BAO_0000019	assay format	Influenza A virus	None	None	None	None	CHEMBL2051	Neuraminidase	Influenza A virus (A/Puerto Rico/8/1934(H1N1))	SINGLE PROTEIN	CHEMBL1135182	1	Scientific Literature	Bioorg. Med. Chem. Lett.	2002	None
CHEMBL19197		0	257.33	0	0.57	10f	CC(C)N(C(=O)N1C[C@H](N)[C@H](C(=O)O)C1)C(C)C	IC50	'='	4000.0	nM	5.40			UO_0000065	20.98	0.41	4.83	6.21	False	CHEMBL752730	Inhibitory activity was determined against Neuraminidase A from influenza virus A/Tokyo/3/67	B	BAO_0000357	single protein format	None	None	None	None	None	CHEMBL2051	Neuraminidase	Influenza A virus (A/Puerto Rico/8/1934(H1N1))	SINGLE PROTEIN	CHEMBL1134391	1	Scientific Literature	J. Med. Chem.	2001	None
CHEMBL56658		0	571.55	1	-1.30	10c	CCCCCCCC(=O)N[C@H]([C@H](O)CO)[C@@H]1OC(C(=O)O)=C[C@H](N=C(N)N)[C@H]1NC(C)=O.O=C(O)C(F)(F)F	Relative potency	'='	5.2										False	CHEMBL852406	Relative potency against plaque formation and sialidase activity	F	BAO_0000019	assay format	Influenza A virus (strain: A/PR/8/34)	None	None	None	None	CHEMBL2051	Neuraminidase	Influenza A virus (A/Puerto Rico/8/1934(H1N1))	SINGLE PROTEIN	CHEMBL1135180	1	Scientific Literature	Bioorg. Med. Chem. Lett.	2002	None
CHEMBL56273		0	355.44	0	-0.45	14g	CCCC(C)NC(=O)C(NC(C)=O)[C@H]1CC(C(=O)O)C[C@@H]1N=C(N)N	IC50	'='	3200.0	nM	5.50			UO_0000065	15.46	0.30	5.94	3.44	False	CHEMBL752577	In vitro inhibitory activity of compound against influenza neuraminidase A	B	BAO_0000357	single protein format	None	None	None	None	None	CHEMBL2051	Neuraminidase	Influenza A virus (A/Puerto Rico/8/1934(H1N1))	SINGLE PROTEIN	CHEMBL1149138	1	Scientific Literature	J. Med. Chem.	2004	None
CHEMBL321962		0	397.48	0	-0.07	3p	CCCCN(CCCC)C(=O)[C@@H]1OC(C(=O)O)=C[C@H](N=C(N)N)[C@H]1NC(C)=O	IC50	'='	16.0	nM	7.80			UO_0000065	19.61	0.38	7.87	4.86	False	CHEMBL802970	Inhibition of influenza A sialidase (neuraminidase)	B	BAO_0000357	single protein format	Influenza A virus (strain: A/PR/8/34)	None	None	None	None	CHEMBL2051	Neuraminidase	Influenza A virus (A/Puerto Rico/8/1934(H1N1))	SINGLE PROTEIN	CHEMBL1128946	1	Scientific Literature	Bioorg. Med. Chem. Lett.	1996	None
CHEMBL436160		0	460.36	1	-2.92	3a	CO[C@H]([C@H](O)CO)[C@@H]1OC(C(=O)O)=C[C@H](N=C(N)N)[C@H]1NC(C)=O.O=C(O)C(F)(F)F	Relative potency	'='	0.15										False	CHEMBL881270	Relative potency was determined	F	BAO_0000019	assay format	Influenza A virus	None	None	None	None	CHEMBL2051	Neuraminidase	Influenza A virus (A/Puerto Rico/8/1934(H1N1))	SINGLE PROTEIN	CHEMBL1135181	1	Scientific Literature	Bioorg. Med. Chem. Lett.	2002	None
CHEMBL292233		0	369.47	0	-0.11	15m	CCCN(CCC)C(=O)C(NC(C)=O)[C@H]1CC(C(=O)O)C[C@@H]1N=C(N)N	IC50	'='	60.0	nM	7.22			UO_0000065	19.55	0.38	7.33	4.78	False	CHEMBL752577	In vitro inhibitory activity of compound against influenza neuraminidase A	B	BAO_0000357	single protein format	None	None	None	None	None	CHEMBL2051	Neuraminidase	Influenza A virus (A/Puerto Rico/8/1934(H1N1))	SINGLE PROTEIN	CHEMBL1149138	1	Scientific Literature	J. Med. Chem.	2004	None
CHEMBL370047		0	282.38	0	1.54	32	C/C=C\[C@@H]1C[C@H](C(=O)O)N[C@H]1[C@H](CC(C)C)NC(C)=O	EC50	'='	800.0	nM	6.10			UO_0000065	21.59	0.42	4.56	7.77	False	CHEMBL829993	Effective concentration against neuraminidase Influenza A virus A/N2/Tokyo strain	B	BAO_0000357	single protein format	Influenza A virus	None	None	None	None	CHEMBL2051	Neuraminidase	Influenza A virus (A/Puerto Rico/8/1934(H1N1))	SINGLE PROTEIN	CHEMBL1139539	1	Scientific Literature	J. Med. Chem.	2005	None
CHEMBL193303		0	332.31	1	-3.58	1	CC(=O)NC1[C@@H](NC(=N)N)C=C(C(=O)O)O[C@H]1[C@H](O)C(O)CO	IC50	'='	2.48	nM	8.61			UO_0000065	25.90	0.51	12.19	4.34	False	CHEMBL829392	Inhibitory concentration against neuraminidase of influenza A/PR/8/34 (H1N1) virus starin; (n=5)	B	BAO_0000357	single protein format	Influenza A virus	None	None	None	None	CHEMBL2051	Neuraminidase	Influenza A virus (A/Puerto Rico/8/1934(H1N1))	SINGLE PROTEIN	CHEMBL1143586	1	Scientific Literature	J. Med. Chem.	2005	None
CHEMBL426810		0	325.43	0	1.59	24	CC(=O)N[C@@H](CC(C)C)[C@@H]1N[C@@H](C(=O)O)C[C@H]1c1cscn1	EC50	'='	3200.0	nM	5.50			UO_0000065	16.88	0.34	3.90	6.02	False	CHEMBL829993	Effective concentration against neuraminidase Influenza A virus A/N2/Tokyo strain	B	BAO_0000357	single protein format	Influenza A virus	None	None	None	None	CHEMBL2051	Neuraminidase	Influenza A virus (A/Puerto Rico/8/1934(H1N1))	SINGLE PROTEIN	CHEMBL1139539	1	Scientific Literature	J. Med. Chem.	2005	None
CHEMBL146862		0	315.33	0	-3.19	6	CC(=O)N[C@@H]1[C@@H](N=C(N)N)C=C(C(O)O)O[C@H]1C(=O)N(C)C	Ki	'='	3.3	nM	8.48			UO_0000065	26.90	0.53	11.67	5.19	False	CHEMBL749506	Neuraminidase binding affinity in Influenza A	B	BAO_0000357	single protein format	Influenza A virus	None	None	None	None	CHEMBL2051	Neuraminidase	Influenza A virus (A/Puerto Rico/8/1934(H1N1))	SINGLE PROTEIN	CHEMBL1132693	1	Scientific Literature	J. Med. Chem.	1999	None
CHEMBL429031		0	341.41	0	-0.84	14e	CCC(C)NC(=O)C(NC(C)=O)[C@H]1CC(C(=O)O)C[C@@H]1N=C(N)N	IC50	'='	410.0	nM	6.39			UO_0000065	18.71	0.36	7.23	3.99	False	CHEMBL752577	In vitro inhibitory activity of compound against influenza neuraminidase A	B	BAO_0000357	single protein format	None	None	None	None	None	CHEMBL2051	Neuraminidase	Influenza A virus (A/Puerto Rico/8/1934(H1N1))	SINGLE PROTEIN	CHEMBL1149138	1	Scientific Literature	J. Med. Chem.	2004	None
CHEMBL117	CHRYSIN	0	254.24	0	2.87	23	O=c1cc(-c2ccccc2)oc2cc(O)cc(O)c12	IC50	'='	11.62	ug.mL-1				UO_0000274					False	CHEMBL1114806	Inhibition of Influenza A PR/8/34 H1N1 virus neuraminidase activity by MUN-ANA substrate based fluorimetric assay	B	BAO_0000357	single protein format	Influenza A virus (A/Puerto Rico/8/1934(H1N1))	None	None	None	None	CHEMBL2051	Neuraminidase	Influenza A virus (A/Puerto Rico/8/1934(H1N1))	SINGLE PROTEIN	CHEMBL1157844	1	Scientific Literature	Eur. J. Med. Chem.	2010	None
CHEMBL50254		0	299.33	0	-0.95	4f	CCCN(C)C(=O)[C@@H]1OC(C(=O)O)=C[C@H](N)[C@H]1NC(C)=O	IC50	'='	180.0	nM	6.75			UO_0000065	22.53	0.44	7.69	5.53	False	CHEMBL807033	Inhibition of sialidase (Flu A, 5 nM)	B	BAO_0000357	single protein format	Influenza A virus	None	None	None	None	CHEMBL2051	Neuraminidase	Influenza A virus (A/Puerto Rico/8/1934(H1N1))	SINGLE PROTEIN	CHEMBL1131488	1	Scientific Literature	J. Med. Chem.	1998	None
CHEMBL19311		0	328.41	0	0.07	13f	CC(N)C(=O)N[C@@H]1CN(C(=O)N(C(C)C)C(C)C)C[C@@H]1C(=O)O	Inhibition	'='	21.0	%				UO_0000187					False	CHEMBL882032	Inhibitory activity was determined against Neuraminidase A from influenza virus A/Tokyo/3/67 at 50 uM	B	BAO_0000357	single protein format	None	None	None	None	None	CHEMBL2051	Neuraminidase	Influenza A virus (A/Puerto Rico/8/1934(H1N1))	SINGLE PROTEIN	CHEMBL1134391	1	Scientific Literature	J. Med. Chem.	2001	None
CHEMBL281344		0	314.39	0	-0.31	20a	CCN(C(=O)N1C[C@@H](C(=O)O)[C@@H](N)[C@@H]1CNC(C)=O)C(C)C	IC50	'='	7500.0	nM	5.12			UO_0000065	16.30	0.32	5.43	4.42	False	CHEMBL752730	Inhibitory activity was determined against Neuraminidase A from influenza virus A/Tokyo/3/67	B	BAO_0000357	single protein format	None	None	None	None	None	CHEMBL2051	Neuraminidase	Influenza A virus (A/Puerto Rico/8/1934(H1N1))	SINGLE PROTEIN	CHEMBL1134391	1	Scientific Literature	J. Med. Chem.	2001	None
CHEMBL350837		0	390.44	0	0.70	4e (beta-isomer)	CCCN(CCc1ccccc1)C(=O)[C@@H]1OC(C(=O)O)=C[C@@H](O)[C@H]1NC(C)=O	IC50	'='	17.0	nM	7.77			UO_0000065	19.90	0.38	7.07	6.69	False	CHEMBL802973	Inhibitory activity against influenza A sialidase (Aichi)	B	BAO_0000357	single protein format	Influenza A virus (strain: A/PR/8/34)	None	None	None	None	CHEMBL2051	Neuraminidase	Influenza A virus (A/Puerto Rico/8/1934(H1N1))	SINGLE PROTEIN	CHEMBL1134218	1	Scientific Literature	Bioorg. Med. Chem. Lett.	2001	None
CHEMBL291455		0	542.51	1	-0.97	3h	CC(=O)N[C@@H]1[C@@H](NC(=N)N)C=C(C(=O)O)O[C@H]1[C@H](OCC1CCCCC1)[C@H](O)CO.O=C(O)C(F)(F)F	Relative potency	'='	1.6										False	CHEMBL881270	Relative potency was determined	F	BAO_0000019	assay format	Influenza A virus	None	None	None	None	CHEMBL2051	Neuraminidase	Influenza A virus (A/Puerto Rico/8/1934(H1N1))	SINGLE PROTEIN	CHEMBL1135181	1	Scientific Literature	Bioorg. Med. Chem. Lett.	2002	None
CHEMBL82771		0	298.38	0	1.20	37	CCCCCCO[C@@H]1C=C(C(=O)O)C[C@H](N)[C@H]1NC(C)=O	IC50	'='	150.0	nM	6.82			UO_0000065	22.87	0.44	5.62	6.71	False	CHEMBL749504	Inhibitory activity against influenza A neuraminidase from influenza A/PR/8/34 (H1N1).	B	BAO_0000357	single protein format	Influenza A virus (strain: A/PR/8/34)	None	None	None	None	CHEMBL2051	Neuraminidase	Influenza A virus (A/Puerto Rico/8/1934(H1N1))	SINGLE PROTEIN	CHEMBL1131009	1	Scientific Literature	J. Med. Chem.	1998	None
CHEMBL1161289		0	259.26	0	-2.84	1	CNC(=O)[C@@H]1OC(C(O)O)=C[C@H](N)[C@H]1NC(C)=O	Ki	'='	24000.0	nM	4.62			UO_0000065	17.82	0.35	7.46	3.45	False	CHEMBL749506	Neuraminidase binding affinity in Influenza A	B	BAO_0000357	single protein format	Influenza A virus	None	None	None	None	CHEMBL2051	Neuraminidase	Influenza A virus (A/Puerto Rico/8/1934(H1N1))	SINGLE PROTEIN	CHEMBL1132693	1	Scientific Literature	J. Med. Chem.	1999	None
CHEMBL161355		0	358.35	1	-2.78	19b	CC(=O)N[C@@H]1[C@@H](NC(=N)N)C=C(C(=O)O)O[C@H]1[C@H]1C[C@@H](O)[C@@H](O)CO1	Relative potency	'='	90.7										False	CHEMBL808322	Relative potency against influenza A sialidase (A/PR/8/34) was determined using sialidase inhibitory assay (relative to Zanamivir)	B	BAO_0000357	single protein format	Influenza A virus	None	None	None	None	CHEMBL2051	Neuraminidase	Influenza A virus (A/Puerto Rico/8/1934(H1N1))	SINGLE PROTEIN	CHEMBL1145737	1	Scientific Literature	Bioorg. Med. Chem. Lett.	2003	None
CHEMBL674	OSELTAMIVIR CARBOXYLIC ACID	0	284.36	0	0.81	1	CCC(CC)O[C@@H]1C=C(C(=O)O)C[C@H](N)[C@H]1NC(C)=O	IC50	'='	1.0	nM	9.00			UO_0000065	31.65	0.61	8.19	8.85	True	CHEMBL748873	In vitro inhibitory activity against influenza A neuraminidase using enzymatic assay	B	BAO_0000357	single protein format	Influenza A virus	None	None	None	None	CHEMBL2051	Neuraminidase	Influenza A virus (A/Puerto Rico/8/1934(H1N1))	SINGLE PROTEIN	CHEMBL1132511	1	Scientific Literature	Bioorg. Med. Chem. Lett.	1999	None
CHEMBL369125		0	300.36	0	0.14	2	COC(=O)[C@@H]1C[C@H](C(=O)O)N[C@H]1[C@H](CC(C)C)NC(C)=O	IC50	'='	41.0	nM	7.39			UO_0000065	24.59	0.48	7.25	7.05	False	CHEMBL833072	Inhibitory concentration against neuraminidase A(A/Tokyo/3/67) of Influenza virus	B	BAO_0000357	single protein format	Influenza A virus	None	None	None	None	CHEMBL2051	Neuraminidase	Influenza A virus (A/Puerto Rico/8/1934(H1N1))	SINGLE PROTEIN	CHEMBL1144460	1	Scientific Literature	Bioorg. Med. Chem. Lett.	2005	None
CHEMBL335808		0	298.39	0	0.43	27b	CCCC[C@H](NC(C)=O)[C@@H]1CC(C(=O)O)C[C@H]1N=C(N)N	IC50	'='	25.0	nM	7.60			UO_0000065	25.48	0.49	7.17	5.81	False	CHEMBL752575	Inhibitory activity against influenza A neuraminidase	B	BAO_0000357	single protein format	Influenza A virus	None	None	None	None	CHEMBL2051	Neuraminidase	Influenza A virus (A/Puerto Rico/8/1934(H1N1))	SINGLE PROTEIN	CHEMBL1134303	1	Scientific Literature	J. Med. Chem.	2001	None
CHEMBL294427		0	325.37	0	-1.52	16a	CC(=O)NC(C(=O)N1CCC1)[C@H]1CC(C(=O)O)C[C@@H]1N=C(N)N	IC50	'='	920.0	nM	6.04			UO_0000065	18.55	0.36	7.56	3.99	False	CHEMBL752577	In vitro inhibitory activity of compound against influenza neuraminidase A	B	BAO_0000357	single protein format	None	None	None	None	None	CHEMBL2051	Neuraminidase	Influenza A virus (A/Puerto Rico/8/1934(H1N1))	SINGLE PROTEIN	CHEMBL1149138	1	Scientific Literature	J. Med. Chem.	2004	None
CHEMBL299239		0	442.39	0	-0.68	4a	CCO[C@H](CC)[C@@H]1OC(C(=O)O)=C[C@H](N=C(N)N)[C@H]1NC(C)=O.O=C(O)C(F)(F)F	IC50	'='	0.0351	ug.mL-1				UO_0000274					False	CHEMBL802974	Inhibition of influenza A sialidase in vitro.	B	BAO_0000357	single protein format	None	None	None	None	None	CHEMBL2051	Neuraminidase	Influenza A virus (A/Puerto Rico/8/1934(H1N1))	SINGLE PROTEIN	CHEMBL1135181	1	Scientific Literature	Bioorg. Med. Chem. Lett.	2002	None
CHEMBL431743		0	582.66	0	3.22	4e	CCCCCCCCCCCCO[C@H](CC)[C@@H]1OC(C(=O)O)=C[C@H](N=C(N)N)[C@H]1NC(C)=O.O=C(O)C(F)(F)F	IC50	'='	0.0284	ug.mL-1				UO_0000274					False	CHEMBL802974	Inhibition of influenza A sialidase in vitro.	B	BAO_0000357	single protein format	None	None	None	None	None	CHEMBL2051	Neuraminidase	Influenza A virus (A/Puerto Rico/8/1934(H1N1))	SINGLE PROTEIN	CHEMBL1135181	1	Scientific Literature	Bioorg. Med. Chem. Lett.	2002	None
CHEMBL57652		0	556.54	1	-0.58	3i	CC(=O)N[C@@H]1[C@@H](NC(=N)N)C=C(C(=O)O)O[C@H]1[C@H](OCCC1CCCCC1)[C@H](O)CO.O=C(O)C(F)(F)F	Relative potency	'='	2.6										False	CHEMBL881270	Relative potency was determined	F	BAO_0000019	assay format	Influenza A virus	None	None	None	None	CHEMBL2051	Neuraminidase	Influenza A virus (A/Puerto Rico/8/1934(H1N1))	SINGLE PROTEIN	CHEMBL1135181	1	Scientific Literature	Bioorg. Med. Chem. Lett.	2002	None
CHEMBL315650		0	314.34	0	-0.13	18	CC[C@H](CC(=O)O)O[C@@H]1C=C(C(=O)O)C[C@H](N)[C@H]1NC(C)=O	IC50	'='	1150.0	nM	5.94			UO_0000065	18.89	0.37	6.07	4.27	False	CHEMBL748873	In vitro inhibitory activity against influenza A neuraminidase using enzymatic assay	B	BAO_0000357	single protein format	Influenza A virus	None	None	None	None	CHEMBL2051	Neuraminidase	Influenza A virus (A/Puerto Rico/8/1934(H1N1))	SINGLE PROTEIN	CHEMBL1132511	1	Scientific Literature	Bioorg. Med. Chem. Lett.	1999	None
CHEMBL222813	ZANAMIVIR	4	332.31	1	-3.58	Zanamivir	CC(=O)N[C@@H]1[C@@H](NC(=N)N)C=C(C(=O)O)O[C@H]1[C@H](O)[C@H](O)CO	IC50	'='	0.0018	ug.mL-1				UO_0000274					False	CHEMBL802981	Inhibition of sialidase activity	F	BAO_0000019	assay format	Influenza A virus (strain: A/PR/8/34)	None	None	None	None	CHEMBL2051	Neuraminidase	Influenza A virus (A/Puerto Rico/8/1934(H1N1))	SINGLE PROTEIN	CHEMBL1135180	1	Scientific Literature	Bioorg. Med. Chem. Lett.	2002	None
CHEMBL222813	ZANAMIVIR	4	332.31	1	-3.58	1	CC(=O)N[C@@H]1[C@@H](NC(=N)N)C=C(C(=O)O)O[C@H]1[C@H](O)[C@H](O)CO	IC50	'='	2.0	nM	8.70			UO_0000065	26.18	0.52	12.28	4.39	False	CHEMBL802973	Inhibitory activity against influenza A sialidase (Aichi)	B	BAO_0000357	single protein format	Influenza A virus (strain: A/PR/8/34)	None	None	None	None	CHEMBL2051	Neuraminidase	Influenza A virus (A/Puerto Rico/8/1934(H1N1))	SINGLE PROTEIN	CHEMBL1134218	1	Scientific Literature	Bioorg. Med. Chem. Lett.	2001	None
CHEMBL73669		0	389.45	0	0.67	4l	CCCN(CCc1ccccc1)C(=O)[C@@H]1OC(C(=O)O)=C[C@H](N)[C@H]1NC(C)=O	IC50	'='	5.0	nM	8.30			UO_0000065	21.31	0.40	7.63	6.81	False	CHEMBL802970	Inhibition of influenza A sialidase (neuraminidase)	B	BAO_0000357	single protein format	Influenza A virus (strain: A/PR/8/34)	None	None	None	None	CHEMBL2051	Neuraminidase	Influenza A virus (A/Puerto Rico/8/1934(H1N1))	SINGLE PROTEIN	CHEMBL1128946	1	Scientific Literature	Bioorg. Med. Chem. Lett.	1996	None
CHEMBL352694		0	403.48	0	1.06	4q	CCCN(CCCc1ccccc1)C(=O)[C@@H]1OC(C(=O)O)=C[C@H](N)[C@H]1NC(C)=O	IC50	'='	0.001	ug.mL-1				UO_0000274					False	CHEMBL807036	Inhibitory activity against sialidase of influenza A virus by plaque reduction assay	B	BAO_0000357	single protein format	Influenza A virus	None	None	None	None	CHEMBL2051	Neuraminidase	Influenza A virus (A/Puerto Rico/8/1934(H1N1))	SINGLE PROTEIN	CHEMBL1131488	1	Scientific Literature	J. Med. Chem.	1998	None
CHEMBL50	QUERCETIN	3	302.24	0	1.99	8	O=c1c(O)c(-c2ccc(O)c(O)c2)oc2cc(O)cc(O)c12	IC50	'='	17.65	ug.mL-1				UO_0000274					False	CHEMBL1114806	Inhibition of Influenza A PR/8/34 H1N1 virus neuraminidase activity by MUN-ANA substrate based fluorimetric assay	B	BAO_0000357	single protein format	Influenza A virus (A/Puerto Rico/8/1934(H1N1))	None	None	None	None	CHEMBL2051	Neuraminidase	Influenza A virus (A/Puerto Rico/8/1934(H1N1))	SINGLE PROTEIN	CHEMBL1157844	1	Scientific Literature	Eur. J. Med. Chem.	2010	None
CHEMBL377324	GINKGETIN	0	566.52	2	5.74	19	COc1cc(O)c2c(=O)cc(-c3ccc(OC)c(-c4c(O)cc(O)c5c(=O)cc(-c6ccc(O)cc6)oc45)c3)oc2c1	IC50	'='	55.0	ug.mL-1		Outside typical range		UO_0000274					False	CHEMBL1114806	Inhibition of Influenza A PR/8/34 H1N1 virus neuraminidase activity by MUN-ANA substrate based fluorimetric assay	B	BAO_0000357	single protein format	Influenza A virus (A/Puerto Rico/8/1934(H1N1))	None	None	None	None	CHEMBL2051	Neuraminidase	Influenza A virus (A/Puerto Rico/8/1934(H1N1))	SINGLE PROTEIN	CHEMBL1157844	1	Scientific Literature	Eur. J. Med. Chem.	2010	None
CHEMBL164	MYRICETIN	0	318.24	1	1.69	9	O=c1c(O)c(-c2cc(O)c(O)c(O)c2)oc2cc(O)cc(O)c12	IC50	'='	26.29	ug.mL-1				UO_0000274					False	CHEMBL1114806	Inhibition of Influenza A PR/8/34 H1N1 virus neuraminidase activity by MUN-ANA substrate based fluorimetric assay	B	BAO_0000357	single protein format	Influenza A virus (A/Puerto Rico/8/1934(H1N1))	None	None	None	None	CHEMBL2051	Neuraminidase	Influenza A virus (A/Puerto Rico/8/1934(H1N1))	SINGLE PROTEIN	CHEMBL1157844	1	Scientific Literature	Eur. J. Med. Chem.	2010	None
CHEMBL502446		0	254.24	0	2.71	14	O=C1/C(=C\c2ccc(O)cc2)Oc2cc(O)ccc21	IC50	'='	5.59	ug.mL-1				UO_0000274					False	CHEMBL1114806	Inhibition of Influenza A PR/8/34 H1N1 virus neuraminidase activity by MUN-ANA substrate based fluorimetric assay	B	BAO_0000357	single protein format	Influenza A virus (A/Puerto Rico/8/1934(H1N1))	None	None	None	None	CHEMBL2051	Neuraminidase	Influenza A virus (A/Puerto Rico/8/1934(H1N1))	SINGLE PROTEIN	CHEMBL1157844	1	Scientific Literature	Eur. J. Med. Chem.	2010	None
CHEMBL1836292		0	413.43	0	2.89	22	C[C@H]1COC[C@@H](C)N1Cc1c(O)cc(O)c2c(=O)cc(-c3ccc(O)c(O)c3)oc12	IC50	'='	43651.58	nM	4.36			UO_0000065	10.55	0.20	1.47	3.53	False	CHEMBL1839500	Inhibition of influenza A virus A/PR/8/34(H1N1) neuraminidase assessed as fluorescent product using MUNANA as substrate after 60 mins by fluorescence analysis	B	BAO_0000357	single protein format	Influenza A virus (A/Puerto Rico/8/1934(H1N1))	None	None	None	None	CHEMBL2051	Neuraminidase	Influenza A virus (A/Puerto Rico/8/1934(H1N1))	SINGLE PROTEIN	CHEMBL1833871	1	Scientific Literature	Bioorg. Med. Chem. Lett.	2011	None
CHEMBL1836281		0	366.42	0	2.62	11	CN1CCN(Cc2c(O)cc(O)c3c(=O)cc(-c4ccccc4)oc23)CC1	Activity	'='	-0.2	%				UO_0000187					False	CHEMBL1839501	Inhibition of influenza A virus A/PR/8/34(H1N1) neuraminidase assessed as residual activity using MUNANA as substrate after 60 mins by fluorescence analysis	B	BAO_0000357	single protein format	Influenza A virus (A/Puerto Rico/8/1934(H1N1))	None	None	None	None	CHEMBL2051	Neuraminidase	Influenza A virus (A/Puerto Rico/8/1934(H1N1))	SINGLE PROTEIN	CHEMBL1833871	1	Scientific Literature	Bioorg. Med. Chem. Lett.	2011	None
CHEMBL1836284		0	367.40	0	2.83	14	O=c1cc(-c2ccccc2)oc2c(CN3CCC(O)CC3)c(O)cc(O)c12	Activity	'='	-0.12	%				UO_0000187					False	CHEMBL1839501	Inhibition of influenza A virus A/PR/8/34(H1N1) neuraminidase assessed as residual activity using MUNANA as substrate after 60 mins by fluorescence analysis	B	BAO_0000357	single protein format	Influenza A virus (A/Puerto Rico/8/1934(H1N1))	None	None	None	None	CHEMBL2051	Neuraminidase	Influenza A virus (A/Puerto Rico/8/1934(H1N1))	SINGLE PROTEIN	CHEMBL1833871	1	Scientific Literature	Bioorg. Med. Chem. Lett.	2011	None
CHEMBL1836290		0	385.37	0	2.11	20	O=c1cc(-c2ccc(O)c(O)c2)oc2c(CN3CCOCC3)c(O)cc(O)c12	Activity	'='	-0.17	%				UO_0000187					False	CHEMBL1839501	Inhibition of influenza A virus A/PR/8/34(H1N1) neuraminidase assessed as residual activity using MUNANA as substrate after 60 mins by fluorescence analysis	B	BAO_0000357	single protein format	Influenza A virus (A/Puerto Rico/8/1934(H1N1))	None	None	None	None	CHEMBL2051	Neuraminidase	Influenza A virus (A/Puerto Rico/8/1934(H1N1))	SINGLE PROTEIN	CHEMBL1833871	1	Scientific Literature	Bioorg. Med. Chem. Lett.	2011	None
CHEMBL1836295		0	369.37	0	2.41	25	O=c1cc(-c2ccc(O)cc2)oc2c(CN3CCOCC3)c(O)cc(O)c12	Activity	'='	0.24	%				UO_0000187					False	CHEMBL1839501	Inhibition of influenza A virus A/PR/8/34(H1N1) neuraminidase assessed as residual activity using MUNANA as substrate after 60 mins by fluorescence analysis	B	BAO_0000357	single protein format	Influenza A virus (A/Puerto Rico/8/1934(H1N1))	None	None	None	None	CHEMBL2051	Neuraminidase	Influenza A virus (A/Puerto Rico/8/1934(H1N1))	SINGLE PROTEIN	CHEMBL1833871	1	Scientific Literature	Bioorg. Med. Chem. Lett.	2011	None
CHEMBL476727		0	367.40	0	3.56	1	O=c1cc(-c2ccccc2)oc2c(CN3CCCCC3)c(O)c(O)c(O)c12	IC50	'='	104712.85	nM		Outside typical range		UO_0000065					False	CHEMBL1839500	Inhibition of influenza A virus A/PR/8/34(H1N1) neuraminidase assessed as fluorescent product using MUNANA as substrate after 60 mins by fluorescence analysis	B	BAO_0000357	single protein format	Influenza A virus (A/Puerto Rico/8/1934(H1N1))	None	None	None	None	CHEMBL2051	Neuraminidase	Influenza A virus (A/Puerto Rico/8/1934(H1N1))	SINGLE PROTEIN	CHEMBL1833871	1	Scientific Literature	Bioorg. Med. Chem. Lett.	2011	None
CHEMBL476726		0	353.37	0	3.17	5	O=c1cc(-c2ccccc2)oc2c(CN3CCCC3)c(O)c(O)c(O)c12	IC50	'='	107151.93	nM		Outside typical range		UO_0000065					False	CHEMBL1839500	Inhibition of influenza A virus A/PR/8/34(H1N1) neuraminidase assessed as fluorescent product using MUNANA as substrate after 60 mins by fluorescence analysis	B	BAO_0000357	single protein format	Influenza A virus (A/Puerto Rico/8/1934(H1N1))	None	None	None	None	CHEMBL2051	Neuraminidase	Influenza A virus (A/Puerto Rico/8/1934(H1N1))	SINGLE PROTEIN	CHEMBL1833871	1	Scientific Literature	Bioorg. Med. Chem. Lett.	2011	None
CHEMBL1836276		0	381.43	0	3.95	6	CC1CCCCN1Cc1c(O)c(O)c(O)c2c(=O)cc(-c3ccccc3)oc12	IC50	'='	100000.0	nM	4.00			UO_0000065	10.49	0.20	0.05	4.25	False	CHEMBL1839500	Inhibition of influenza A virus A/PR/8/34(H1N1) neuraminidase assessed as fluorescent product using MUNANA as substrate after 60 mins by fluorescence analysis	B	BAO_0000357	single protein format	Influenza A virus (A/Puerto Rico/8/1934(H1N1))	None	None	None	None	CHEMBL2051	Neuraminidase	Influenza A virus (A/Puerto Rico/8/1934(H1N1))	SINGLE PROTEIN	CHEMBL1833871	1	Scientific Literature	Bioorg. Med. Chem. Lett.	2011	None
CHEMBL1836277		0	397.43	0	3.19	7	C[C@H]1COC[C@@H](C)N1Cc1c(O)c(O)c(O)c2c(=O)cc(-c3ccccc3)oc12	IC50	'='	588843.66	nM		Outside typical range		UO_0000065					False	CHEMBL1839500	Inhibition of influenza A virus A/PR/8/34(H1N1) neuraminidase assessed as fluorescent product using MUNANA as substrate after 60 mins by fluorescence analysis	B	BAO_0000357	single protein format	Influenza A virus (A/Puerto Rico/8/1934(H1N1))	None	None	None	None	CHEMBL2051	Neuraminidase	Influenza A virus (A/Puerto Rico/8/1934(H1N1))	SINGLE PROTEIN	CHEMBL1833871	1	Scientific Literature	Bioorg. Med. Chem. Lett.	2011	None
CHEMBL1836285		0	396.44	0	1.98	15	O=c1cc(-c2ccccc2)oc2c(CN3CCN(CCO)CC3)c(O)cc(O)c12	IC50	'='	134896.29	nM		Outside typical range		UO_0000065					False	CHEMBL1839500	Inhibition of influenza A virus A/PR/8/34(H1N1) neuraminidase assessed as fluorescent product using MUNANA as substrate after 60 mins by fluorescence analysis	B	BAO_0000357	single protein format	Influenza A virus (A/Puerto Rico/8/1934(H1N1))	None	None	None	None	CHEMBL2051	Neuraminidase	Influenza A virus (A/Puerto Rico/8/1934(H1N1))	SINGLE PROTEIN	CHEMBL1833871	1	Scientific Literature	Bioorg. Med. Chem. Lett.	2011	None
CHEMBL1836289		0	413.43	0	2.49	19	O=c1cc(-c2ccc(O)c(O)c2)oc2c(CN3CCC(CO)CC3)c(O)cc(O)c12	IC50	'='	64565.42	nM	4.19			UO_0000065	10.13	0.19	1.70	3.11	False	CHEMBL1839500	Inhibition of influenza A virus A/PR/8/34(H1N1) neuraminidase assessed as fluorescent product using MUNANA as substrate after 60 mins by fluorescence analysis	B	BAO_0000357	single protein format	Influenza A virus (A/Puerto Rico/8/1934(H1N1))	None	None	None	None	CHEMBL2051	Neuraminidase	Influenza A virus (A/Puerto Rico/8/1934(H1N1))	SINGLE PROTEIN	CHEMBL1833871	1	Scientific Literature	Bioorg. Med. Chem. Lett.	2011	None
CHEMBL1836295		0	369.37	0	2.41	25	O=c1cc(-c2ccc(O)cc2)oc2c(CN3CCOCC3)c(O)cc(O)c12	IC50	'='	50118.72	nM	4.30			UO_0000065	11.64	0.22	1.89	4.16	False	CHEMBL1839500	Inhibition of influenza A virus A/PR/8/34(H1N1) neuraminidase assessed as fluorescent product using MUNANA as substrate after 60 mins by fluorescence analysis	B	BAO_0000357	single protein format	Influenza A virus (A/Puerto Rico/8/1934(H1N1))	None	None	None	None	CHEMBL2051	Neuraminidase	Influenza A virus (A/Puerto Rico/8/1934(H1N1))	SINGLE PROTEIN	CHEMBL1833871	1	Scientific Literature	Bioorg. Med. Chem. Lett.	2011	None
CHEMBL1836299		0	457.53	1	5.03	29	O=c1cc(-c2ccc(O)cc2)oc2c(CN3CCC(Cc4ccccc4)CC3)c(O)cc(O)c12	IC50	'='	45708.82	nM	4.34			UO_0000065	9.49	0.17	-0.69	4.61	False	CHEMBL1839500	Inhibition of influenza A virus A/PR/8/34(H1N1) neuraminidase assessed as fluorescent product using MUNANA as substrate after 60 mins by fluorescence analysis	B	BAO_0000357	single protein format	Influenza A virus (A/Puerto Rico/8/1934(H1N1))	None	None	None	None	CHEMBL2051	Neuraminidase	Influenza A virus (A/Puerto Rico/8/1934(H1N1))	SINGLE PROTEIN	CHEMBL1833871	1	Scientific Literature	Bioorg. Med. Chem. Lett.	2011	None
CHEMBL1836301		0	397.43	0	2.78	31	O=c1cc(-c2ccc(O)cc2)oc2c(CN3CCC(CO)CC3)c(O)cc(O)c12	IC50	'='	40910.0	nM	4.39			UO_0000065	11.04	0.21	1.61	3.84	False	CHEMBL1839500	Inhibition of influenza A virus A/PR/8/34(H1N1) neuraminidase assessed as fluorescent product using MUNANA as substrate after 60 mins by fluorescence analysis	B	BAO_0000357	single protein format	Influenza A virus (A/Puerto Rico/8/1934(H1N1))	None	None	None	None	CHEMBL2051	Neuraminidase	Influenza A virus (A/Puerto Rico/8/1934(H1N1))	SINGLE PROTEIN	CHEMBL1833871	1	Scientific Literature	Bioorg. Med. Chem. Lett.	2011	None
CHEMBL1836285		0	396.44	0	1.98	15	O=c1cc(-c2ccccc2)oc2c(CN3CCN(CCO)CC3)c(O)cc(O)c12	Activity	'='	-0.02	%				UO_0000187					False	CHEMBL1839501	Inhibition of influenza A virus A/PR/8/34(H1N1) neuraminidase assessed as residual activity using MUNANA as substrate after 60 mins by fluorescence analysis	B	BAO_0000357	single protein format	Influenza A virus (A/Puerto Rico/8/1934(H1N1))	None	None	None	None	CHEMBL2051	Neuraminidase	Influenza A virus (A/Puerto Rico/8/1934(H1N1))	SINGLE PROTEIN	CHEMBL1833871	1	Scientific Literature	Bioorg. Med. Chem. Lett.	2011	None
CHEMBL72024		0	324.34	0	0.28	4b	CCCCc1noc([C@@H]2OC(C(=O)O)=C[C@H](N)[C@H]2NC(C)=O)n1	IC50	'='	56000.0	nM	4.25			UO_0000065	13.11	0.25	3.97	3.02	False	CHEMBL808314	Inhibitory activity against influenza A virus sialidase	B	BAO_0000357	single protein format	Influenza A virus	None	None	None	None	CHEMBL2051	Neuraminidase	Influenza A virus (A/Puerto Rico/8/1934(H1N1))	SINGLE PROTEIN	CHEMBL1152059	1	Scientific Literature	Bioorg. Med. Chem. Lett.	1997	None
CHEMBL1836300		0	383.40	0	2.53	30	O=c1cc(-c2ccc(O)cc2)oc2c(CN3CCCC(O)C3)c(O)cc(O)c12	Activity	'='	0.08	%				UO_0000187					False	CHEMBL1839501	Inhibition of influenza A virus A/PR/8/34(H1N1) neuraminidase assessed as residual activity using MUNANA as substrate after 60 mins by fluorescence analysis	B	BAO_0000357	single protein format	Influenza A virus (A/Puerto Rico/8/1934(H1N1))	None	None	None	None	CHEMBL2051	Neuraminidase	Influenza A virus (A/Puerto Rico/8/1934(H1N1))	SINGLE PROTEIN	CHEMBL1833871	1	Scientific Literature	Bioorg. Med. Chem. Lett.	2011	None
CHEMBL1836302		0	353.37	0	3.17	32	O=c1cc(-c2ccc(O)cc2)oc2c(CN3CCCC3)c(O)cc(O)c12	IC50	'='	44668.36	nM	4.35			UO_0000065	12.31	0.23	1.18	4.62	False	CHEMBL1839500	Inhibition of influenza A virus A/PR/8/34(H1N1) neuraminidase assessed as fluorescent product using MUNANA as substrate after 60 mins by fluorescence analysis	B	BAO_0000357	single protein format	Influenza A virus (A/Puerto Rico/8/1934(H1N1))	None	None	None	None	CHEMBL2051	Neuraminidase	Influenza A virus (A/Puerto Rico/8/1934(H1N1))	SINGLE PROTEIN	CHEMBL1833871	1	Scientific Literature	Bioorg. Med. Chem. Lett.	2011	None
CHEMBL1836282		0	353.37	0	2.70	12	O=c1cc(-c2ccccc2)oc2c(CN3CCOCC3)c(O)cc(O)c12	IC50	'='	447900.0	nM		Outside typical range		UO_0000065					False	CHEMBL1839500	Inhibition of influenza A virus A/PR/8/34(H1N1) neuraminidase assessed as fluorescent product using MUNANA as substrate after 60 mins by fluorescence analysis	B	BAO_0000357	single protein format	Influenza A virus (A/Puerto Rico/8/1934(H1N1))	None	None	None	None	CHEMBL2051	Neuraminidase	Influenza A virus (A/Puerto Rico/8/1934(H1N1))	SINGLE PROTEIN	CHEMBL1833871	1	Scientific Literature	Bioorg. Med. Chem. Lett.	2011	None
CHEMBL1836284		0	367.40	0	2.83	14	O=c1cc(-c2ccccc2)oc2c(CN3CCC(O)CC3)c(O)cc(O)c12	IC50	'='	295260.0	nM		Outside typical range		UO_0000065					False	CHEMBL1839500	Inhibition of influenza A virus A/PR/8/34(H1N1) neuraminidase assessed as fluorescent product using MUNANA as substrate after 60 mins by fluorescence analysis	B	BAO_0000357	single protein format	Influenza A virus (A/Puerto Rico/8/1934(H1N1))	None	None	None	None	CHEMBL2051	Neuraminidase	Influenza A virus (A/Puerto Rico/8/1934(H1N1))	SINGLE PROTEIN	CHEMBL1833871	1	Scientific Literature	Bioorg. Med. Chem. Lett.	2011	None
CHEMBL1836288		0	399.40	0	2.24	18	O=c1cc(-c2ccc(O)c(O)c2)oc2c(CN3CCCC(O)C3)c(O)cc(O)c12	IC50	'='	63630.0	nM	4.20			UO_0000065	10.51	0.20	1.96	3.12	False	CHEMBL1839500	Inhibition of influenza A virus A/PR/8/34(H1N1) neuraminidase assessed as fluorescent product using MUNANA as substrate after 60 mins by fluorescence analysis	B	BAO_0000357	single protein format	Influenza A virus (A/Puerto Rico/8/1934(H1N1))	None	None	None	None	CHEMBL2051	Neuraminidase	Influenza A virus (A/Puerto Rico/8/1934(H1N1))	SINGLE PROTEIN	CHEMBL1833871	1	Scientific Literature	Bioorg. Med. Chem. Lett.	2011	None
CHEMBL53050		0	254.29	0	-0.20	6	C=CCO[C@@H]1C=C(C(=O)O)C[C@H](N)[C@H]1NC(C)=O	IC50	'='	2200.0	nM	5.66			UO_0000065	22.25	0.43	5.86	5.57	False	CHEMBL751101	Inhibition of neuraminidase of influenza A/PR/8/34(H1N1)	B	BAO_0000357	single protein format	Influenza A virus	None	None	None	None	CHEMBL2051	Neuraminidase	Influenza A virus (A/Puerto Rico/8/1934(H1N1))	SINGLE PROTEIN	CHEMBL1130481	1	Scientific Literature	Bioorg. Med. Chem. Lett.	1997	None
CHEMBL3220444		0	270.33	0	0.42	44	CC[C@H](C)O[C@@H]1C=C(C(=O)O)C[C@H](N)[C@H]1NC(C)=O	IC50	'='	9.0	nM	8.05			UO_0000065	29.76	0.58	7.63	7.92	False	CHEMBL749504	Inhibitory activity against influenza A neuraminidase from influenza A/PR/8/34 (H1N1).	B	BAO_0000357	single protein format	Influenza A virus (strain: A/PR/8/34)	None	None	None	None	CHEMBL2051	Neuraminidase	Influenza A virus (A/Puerto Rico/8/1934(H1N1))	SINGLE PROTEIN	CHEMBL1131009	1	Scientific Literature	J. Med. Chem.	1998	None
CHEMBL118070		0	242.28	0	-0.92	12	CC(=O)NC[C@H]1C[C@@H](C(=O)O)C[C@@H]1NC(=N)N	IC50	'='	27400.0	nM	4.56			UO_0000065	18.83	0.37	5.48	3.56	False	CHEMBL752575	Inhibitory activity against influenza A neuraminidase	B	BAO_0000357	single protein format	Influenza A virus	None	None	None	None	CHEMBL2051	Neuraminidase	Influenza A virus (A/Puerto Rico/8/1934(H1N1))	SINGLE PROTEIN	CHEMBL1134303	1	Scientific Literature	J. Med. Chem.	2001	None
CHEMBL424528		0	431.53	0	1.79	4al	CCCN(CCc1ccc(C(C)C)cc1)C(=O)[C@@H]1OC(C(=O)O)=C[C@H](N)[C@H]1NC(C)=O	IC50	'='	12.0	nM	7.92			UO_0000065	18.36	0.35	6.13	6.49	False	CHEMBL809166	Inhibition of influenza A virus sialidase activity	B	BAO_0000357	single protein format	Influenza A virus	None	None	None	None	CHEMBL2051	Neuraminidase	Influenza A virus (A/Puerto Rico/8/1934(H1N1))	SINGLE PROTEIN	CHEMBL1131488	1	Scientific Literature	J. Med. Chem.	1998	None
CHEMBL264282		0	683.77	2	1.82	10d	CCCCCCCCCCCCCCCC(=O)N[C@H]([C@H](O)CO)[C@@H]1OC(C(=O)O)=C[C@H](N=C(N)N)[C@H]1NC(C)=O.O=C(O)C(F)(F)F	IC50	'='	0.047	ug.mL-1				UO_0000274					False	CHEMBL802980	Inhibition of sialidase activity	F	BAO_0000019	assay format	Influenza A virus (strain: A/PR/8/34)	None	None	None	None	CHEMBL2051	Neuraminidase	Influenza A virus (A/Puerto Rico/8/1934(H1N1))	SINGLE PROTEIN	CHEMBL1135180	1	Scientific Literature	Bioorg. Med. Chem. Lett.	2002	None
CHEMBL436160		0	460.36	1	-2.92	9b	CO[C@H]([C@H](O)CO)[C@@H]1OC(C(=O)O)=C[C@H](N=C(N)N)[C@H]1NC(C)=O.O=C(O)C(F)(F)F	IC50	'='	0.0061	ug.mL-1				UO_0000274					True	CHEMBL802980	Inhibition of sialidase activity	F	BAO_0000019	assay format	Influenza A virus (strain: A/PR/8/34)	None	None	None	None	CHEMBL2051	Neuraminidase	Influenza A virus (A/Puerto Rico/8/1934(H1N1))	SINGLE PROTEIN	CHEMBL1135180	1	Scientific Literature	Bioorg. Med. Chem. Lett.	2002	None
CHEMBL52195		0	310.27	0	0.57	12	CCCO[C@@H]1C=C(C(=O)O)C[C@H](N)[C@H]1NC(=O)C(F)(F)F	IC50	'='	1400.0	nM	5.85			UO_0000065	18.87	0.38	5.28	5.76	False	CHEMBL751101	Inhibition of neuraminidase of influenza A/PR/8/34(H1N1)	B	BAO_0000357	single protein format	Influenza A virus	None	None	None	None	CHEMBL2051	Neuraminidase	Influenza A virus (A/Puerto Rico/8/1934(H1N1))	SINGLE PROTEIN	CHEMBL1130481	1	Scientific Literature	Bioorg. Med. Chem. Lett.	1997	None
CHEMBL298659		0	290.32	0	0.68	9	CC(=O)N[C@@H]1[C@@H](N)CC(C(=O)O)=C[C@H]1Oc1ccccc1	IC50	'='	530.0	nM	6.28			UO_0000065	21.62	0.41	5.60	6.17	True	CHEMBL751101	Inhibition of neuraminidase of influenza A/PR/8/34(H1N1)	B	BAO_0000357	single protein format	Influenza A virus	None	None	None	None	CHEMBL2051	Neuraminidase	Influenza A virus (A/Puerto Rico/8/1934(H1N1))	SINGLE PROTEIN	CHEMBL1130481	1	Scientific Literature	Bioorg. Med. Chem. Lett.	1997	None
CHEMBL100637		0	257.25	0	-2.07	4a	CNC(=O)[C@@H]1OC(C(=O)O)=C[C@H](N)[C@H]1NC(C)=O	IC50	'='	190000.0	nM		Outside typical range		UO_0000065					False	CHEMBL802970	Inhibition of influenza A sialidase (neuraminidase)	B	BAO_0000357	single protein format	Influenza A virus (strain: A/PR/8/34)	None	None	None	None	CHEMBL2051	Neuraminidase	Influenza A virus (A/Puerto Rico/8/1934(H1N1))	SINGLE PROTEIN	CHEMBL1128946	1	Scientific Literature	Bioorg. Med. Chem. Lett.	1996	None
CHEMBL22808		0	307.39	0	0.62	4m	CC(=O)N[C@@H]1[C@@H](N)CC(C(=O)O)=C[C@H]1N1C2CCCC1CC2	IC50	'='	32.0	nM	7.50			UO_0000065					False	CHEMBL748876	Inhibition of neuraminidase in Influenza A	F	BAO_0000019	assay format	None	None	None	None	None	CHEMBL2051	Neuraminidase	Influenza A virus (A/Puerto Rico/8/1934(H1N1))	SINGLE PROTEIN	CHEMBL1132909	1	Scientific Literature	Bioorg. Med. Chem. Lett.	2000	None
CHEMBL222813	ZANAMIVIR	4	332.31	1	-3.58	Zanamivir	CC(=O)N[C@@H]1[C@@H](NC(=N)N)C=C(C(=O)O)O[C@H]1[C@H](O)[C@H](O)CO	Relative potency	'='	1.0										True	CHEMBL852407	Relative potency in sialidase inhibitory assay and plaque reduction assay	F	BAO_0000019	assay format	Influenza A virus	None	None	None	None	CHEMBL2051	Neuraminidase	Influenza A virus (A/Puerto Rico/8/1934(H1N1))	SINGLE PROTEIN	CHEMBL1135182	1	Scientific Literature	Bioorg. Med. Chem. Lett.	2002	None
CHEMBL22350		0	309.41	0	0.87	4e	CC(=O)N[C@@H]1[C@@H](N)CC(C(=O)O)=C[C@H]1N1CCCCCCC1	IC50	'='	26.0	nM	7.58			UO_0000065					False	CHEMBL748876	Inhibition of neuraminidase in Influenza A	F	BAO_0000019	assay format	None	None	None	None	None	CHEMBL2051	Neuraminidase	Influenza A virus (A/Puerto Rico/8/1934(H1N1))	SINGLE PROTEIN	CHEMBL1132909	1	Scientific Literature	Bioorg. Med. Chem. Lett.	2000	None
CHEMBL55415	SCUTELLAREIN	0	286.24	0	2.28	3	O=c1cc(-c2ccc(O)cc2)oc2cc(O)c(O)c(O)c12	IC50	'='	14.48	ug.mL-1				UO_0000274					False	CHEMBL1114806	Inhibition of Influenza A PR/8/34 H1N1 virus neuraminidase activity by MUN-ANA substrate based fluorimetric assay	B	BAO_0000357	single protein format	Influenza A virus (A/Puerto Rico/8/1934(H1N1))	None	None	None	None	CHEMBL2051	Neuraminidase	Influenza A virus (A/Puerto Rico/8/1934(H1N1))	SINGLE PROTEIN	CHEMBL1157844	1	Scientific Literature	Eur. J. Med. Chem.	2010	None
CHEMBL226335	RUTIN	2	610.52	3	-1.69	10	C[C@@H]1O[C@@H](OC[C@H]2O[C@@H](Oc3c(-c4ccc(O)c(O)c4)oc4cc(O)cc(O)c4c3=O)[C@H](O)[C@@H](O)[C@@H]2O)[C@H](O)[C@H](O)[C@H]1O	logIC50	'='	1.493										False	CHEMBL1114806	Inhibition of Influenza A PR/8/34 H1N1 virus neuraminidase activity by MUN-ANA substrate based fluorimetric assay	B	BAO_0000357	single protein format	Influenza A virus (A/Puerto Rico/8/1934(H1N1))	None	None	None	None	CHEMBL2051	Neuraminidase	Influenza A virus (A/Puerto Rico/8/1934(H1N1))	SINGLE PROTEIN	CHEMBL1157844	1	Scientific Literature	Eur. J. Med. Chem.	2010	None
CHEMBL44	GENISTEIN	2	270.24	0	2.58	12	O=c1c(-c2ccc(O)cc2)coc2cc(O)cc(O)c12	IC50	'='	20.84	ug.mL-1				UO_0000274					False	CHEMBL1114806	Inhibition of Influenza A PR/8/34 H1N1 virus neuraminidase activity by MUN-ANA substrate based fluorimetric assay	B	BAO_0000357	single protein format	Influenza A virus (A/Puerto Rico/8/1934(H1N1))	None	None	None	None	CHEMBL2051	Neuraminidase	Influenza A virus (A/Puerto Rico/8/1934(H1N1))	SINGLE PROTEIN	CHEMBL1157844	1	Scientific Literature	Eur. J. Med. Chem.	2010	None
CHEMBL151	LUTEOLIN	2	286.24	0	2.28	1	O=c1cc(-c2ccc(O)c(O)c2)oc2cc(O)cc(O)c12	IC50	'='	9.65	ug.mL-1				UO_0000274					False	CHEMBL1114806	Inhibition of Influenza A PR/8/34 H1N1 virus neuraminidase activity by MUN-ANA substrate based fluorimetric assay	B	BAO_0000357	single protein format	Influenza A virus (A/Puerto Rico/8/1934(H1N1))	None	None	None	None	CHEMBL2051	Neuraminidase	Influenza A virus (A/Puerto Rico/8/1934(H1N1))	SINGLE PROTEIN	CHEMBL1157844	1	Scientific Literature	Eur. J. Med. Chem.	2010	None
CHEMBL479040		0	382.42	0	2.32	2	CN1CCN(Cc2c(O)c(O)c(O)c3c(=O)cc(-c4ccccc4)oc23)CC1	IC50	'='	301995.17	nM		Outside typical range		UO_0000065					False	CHEMBL1839500	Inhibition of influenza A virus A/PR/8/34(H1N1) neuraminidase assessed as fluorescent product using MUNANA as substrate after 60 mins by fluorescence analysis	B	BAO_0000357	single protein format	Influenza A virus (A/Puerto Rico/8/1934(H1N1))	None	None	None	None	CHEMBL2051	Neuraminidase	Influenza A virus (A/Puerto Rico/8/1934(H1N1))	SINGLE PROTEIN	CHEMBL1833871	1	Scientific Literature	Bioorg. Med. Chem. Lett.	2011	None
CHEMBL1836294		0	383.40	0	2.53	24	O=c1cc(-c2ccc(O)cc2)oc2c(CN3CCC(O)CC3)c(O)cc(O)c12	IC50	'='	167520.0	nM		Outside typical range		UO_0000065					False	CHEMBL1839500	Inhibition of influenza A virus A/PR/8/34(H1N1) neuraminidase assessed as fluorescent product using MUNANA as substrate after 60 mins by fluorescence analysis	B	BAO_0000357	single protein format	Influenza A virus (A/Puerto Rico/8/1934(H1N1))	None	None	None	None	CHEMBL2051	Neuraminidase	Influenza A virus (A/Puerto Rico/8/1934(H1N1))	SINGLE PROTEIN	CHEMBL1833871	1	Scientific Literature	Bioorg. Med. Chem. Lett.	2011	None
CHEMBL1836274		0	412.44	0	1.69	3	O=c1cc(-c2ccccc2)oc2c(CN3CCN(CCO)CC3)c(O)c(O)c(O)c12	Activity	'='	-0.19	%				UO_0000187					False	CHEMBL1839501	Inhibition of influenza A virus A/PR/8/34(H1N1) neuraminidase assessed as residual activity using MUNANA as substrate after 60 mins by fluorescence analysis	B	BAO_0000357	single protein format	Influenza A virus (A/Puerto Rico/8/1934(H1N1))	None	None	None	None	CHEMBL2051	Neuraminidase	Influenza A virus (A/Puerto Rico/8/1934(H1N1))	SINGLE PROTEIN	CHEMBL1833871	1	Scientific Literature	Bioorg. Med. Chem. Lett.	2011	None
CHEMBL1836299		0	457.53	1	5.03	29	O=c1cc(-c2ccc(O)cc2)oc2c(CN3CCC(Cc4ccccc4)CC3)c(O)cc(O)c12	IC50	'='	46110.0	nM	4.34			UO_0000065	9.48	0.17	-0.69	4.61	False	CHEMBL1839500	Inhibition of influenza A virus A/PR/8/34(H1N1) neuraminidase assessed as fluorescent product using MUNANA as substrate after 60 mins by fluorescence analysis	B	BAO_0000357	single protein format	Influenza A virus (A/Puerto Rico/8/1934(H1N1))	None	None	None	None	CHEMBL2051	Neuraminidase	Influenza A virus (A/Puerto Rico/8/1934(H1N1))	SINGLE PROTEIN	CHEMBL1833871	1	Scientific Literature	Bioorg. Med. Chem. Lett.	2011	None
CHEMBL476726		0	353.37	0	3.17	5	O=c1cc(-c2ccccc2)oc2c(CN3CCCC3)c(O)c(O)c(O)c12	Activity	'='	0.02	%				UO_0000187					False	CHEMBL1839501	Inhibition of influenza A virus A/PR/8/34(H1N1) neuraminidase assessed as residual activity using MUNANA as substrate after 60 mins by fluorescence analysis	B	BAO_0000357	single protein format	Influenza A virus (A/Puerto Rico/8/1934(H1N1))	None	None	None	None	CHEMBL2051	Neuraminidase	Influenza A virus (A/Puerto Rico/8/1934(H1N1))	SINGLE PROTEIN	CHEMBL1833871	1	Scientific Literature	Bioorg. Med. Chem. Lett.	2011	None
CHEMBL4212214		0	566.49	1	4.77	BD-3	COc1cc(CN2CCN(c3cccc(Cl)c3)CC2)c2cc3[n+](cc2c1O)CCc1cc2c(cc1-3)OCO2.[Cl-]	Ki	'='	250.0	nM	6.60			UO_0000065	12.43	0.24	1.83	11.33	False	CHEMBL4179267	Inhibition of neuraminidase in influenza A virus (A/Puerto Rico/8/1934(H1N1)) pre-incubated for 30 mins before NA-Star substrate addition for 30 mins by luminescence based assay	B	BAO_0000357	single protein format	Influenza A virus (A/Puerto Rico/8/1934(H1N1))	None	None	None	None	CHEMBL2051	Neuraminidase	Influenza A virus (A/Puerto Rico/8/1934(H1N1))	SINGLE PROTEIN	CHEMBL4177585	1	Scientific Literature	Bioorg Med Chem	2017	None
CHEMBL1836286		0	381.43	0	3.08	16	O=c1cc(-c2ccccc2)oc2c(CN3CCC(CO)CC3)c(O)cc(O)c12	Activity	'='	0.31	%				UO_0000187					False	CHEMBL1839501	Inhibition of influenza A virus A/PR/8/34(H1N1) neuraminidase assessed as residual activity using MUNANA as substrate after 60 mins by fluorescence analysis	B	BAO_0000357	single protein format	Influenza A virus (A/Puerto Rico/8/1934(H1N1))	None	None	None	None	CHEMBL2051	Neuraminidase	Influenza A virus (A/Puerto Rico/8/1934(H1N1))	SINGLE PROTEIN	CHEMBL1833871	1	Scientific Literature	Bioorg. Med. Chem. Lett.	2011	None
CHEMBL1836287		0	383.40	0	3.27	17	O=c1cc(-c2ccc(O)c(O)c2)oc2c(CN3CCCCC3)c(O)cc(O)c12	IC50	'='	63095.73	nM	4.20			UO_0000065	10.95	0.20	0.93	3.67	False	CHEMBL1839500	Inhibition of influenza A virus A/PR/8/34(H1N1) neuraminidase assessed as fluorescent product using MUNANA as substrate after 60 mins by fluorescence analysis	B	BAO_0000357	single protein format	Influenza A virus (A/Puerto Rico/8/1934(H1N1))	None	None	None	None	CHEMBL2051	Neuraminidase	Influenza A virus (A/Puerto Rico/8/1934(H1N1))	SINGLE PROTEIN	CHEMBL1833871	1	Scientific Literature	Bioorg. Med. Chem. Lett.	2011	None
CHEMBL1836288		0	399.40	0	2.24	18	O=c1cc(-c2ccc(O)c(O)c2)oc2c(CN3CCCC(O)C3)c(O)cc(O)c12	IC50	'='	63095.73	nM	4.20			UO_0000065	10.52	0.20	1.96	3.12	False	CHEMBL1839500	Inhibition of influenza A virus A/PR/8/34(H1N1) neuraminidase assessed as fluorescent product using MUNANA as substrate after 60 mins by fluorescence analysis	B	BAO_0000357	single protein format	Influenza A virus (A/Puerto Rico/8/1934(H1N1))	None	None	None	None	CHEMBL2051	Neuraminidase	Influenza A virus (A/Puerto Rico/8/1934(H1N1))	SINGLE PROTEIN	CHEMBL1833871	1	Scientific Literature	Bioorg. Med. Chem. Lett.	2011	None
CHEMBL1836298		0	401.37	0	1.05	28	O=c1cc(-c2ccc(O)cc2)oc2c(CN3[C@@H](O)COC[C@H]3O)c(O)cc(O)c12	IC50	'='	64565.42	nM	4.19			UO_0000065	10.44	0.20	3.14	2.91	False	CHEMBL1839500	Inhibition of influenza A virus A/PR/8/34(H1N1) neuraminidase assessed as fluorescent product using MUNANA as substrate after 60 mins by fluorescence analysis	B	BAO_0000357	single protein format	Influenza A virus (A/Puerto Rico/8/1934(H1N1))	None	None	None	None	CHEMBL2051	Neuraminidase	Influenza A virus (A/Puerto Rico/8/1934(H1N1))	SINGLE PROTEIN	CHEMBL1833871	1	Scientific Literature	Bioorg. Med. Chem. Lett.	2011	None
CHEMBL1836275		0	383.40	0	2.53	4	O=c1cc(-c2ccccc2)oc2c(CN3CCC(O)CC3)c(O)c(O)c(O)c12	IC50	'='	91540.0	nM	4.04			UO_0000065	10.53	0.20	1.51	3.53	False	CHEMBL1839500	Inhibition of influenza A virus A/PR/8/34(H1N1) neuraminidase assessed as fluorescent product using MUNANA as substrate after 60 mins by fluorescence analysis	B	BAO_0000357	single protein format	Influenza A virus (A/Puerto Rico/8/1934(H1N1))	None	None	None	None	CHEMBL2051	Neuraminidase	Influenza A virus (A/Puerto Rico/8/1934(H1N1))	SINGLE PROTEIN	CHEMBL1833871	1	Scientific Literature	Bioorg. Med. Chem. Lett.	2011	None
CHEMBL476727		0	367.40	0	3.56	1	O=c1cc(-c2ccccc2)oc2c(CN3CCCCC3)c(O)c(O)c(O)c12	Activity	'='	0.28	%				UO_0000187					False	CHEMBL1839501	Inhibition of influenza A virus A/PR/8/34(H1N1) neuraminidase assessed as residual activity using MUNANA as substrate after 60 mins by fluorescence analysis	B	BAO_0000357	single protein format	Influenza A virus (A/Puerto Rico/8/1934(H1N1))	None	None	None	None	CHEMBL2051	Neuraminidase	Influenza A virus (A/Puerto Rico/8/1934(H1N1))	SINGLE PROTEIN	CHEMBL1833871	1	Scientific Literature	Bioorg. Med. Chem. Lett.	2011	None
CHEMBL1836278		0	397.43	0	2.78	8	O=c1cc(-c2ccccc2)oc2c(CN3CCC(CO)CC3)c(O)c(O)c(O)c12	IC50	'='	467735.14	nM		Outside typical range		UO_0000065					False	CHEMBL1839500	Inhibition of influenza A virus A/PR/8/34(H1N1) neuraminidase assessed as fluorescent product using MUNANA as substrate after 60 mins by fluorescence analysis	B	BAO_0000357	single protein format	Influenza A virus (A/Puerto Rico/8/1934(H1N1))	None	None	None	None	CHEMBL2051	Neuraminidase	Influenza A virus (A/Puerto Rico/8/1934(H1N1))	SINGLE PROTEIN	CHEMBL1833871	1	Scientific Literature	Bioorg. Med. Chem. Lett.	2011	None
CHEMBL479040		0	382.42	0	2.32	2	CN1CCN(Cc2c(O)c(O)c(O)c3c(=O)cc(-c4ccccc4)oc23)CC1	IC50	'='	301710.0	nM		Outside typical range		UO_0000065					False	CHEMBL1839500	Inhibition of influenza A virus A/PR/8/34(H1N1) neuraminidase assessed as fluorescent product using MUNANA as substrate after 60 mins by fluorescence analysis	B	BAO_0000357	single protein format	Influenza A virus (A/Puerto Rico/8/1934(H1N1))	None	None	None	None	CHEMBL2051	Neuraminidase	Influenza A virus (A/Puerto Rico/8/1934(H1N1))	SINGLE PROTEIN	CHEMBL1833871	1	Scientific Literature	Bioorg. Med. Chem. Lett.	2011	None
CHEMBL1836273		0	382.42	0	2.32	34	CN1CCN(Cc2c(O)cc(O)c3c(=O)cc(-c4ccc(O)cc4)oc23)CC1	IC50	'='	148400.0	nM		Outside typical range		UO_0000065					False	CHEMBL1839500	Inhibition of influenza A virus A/PR/8/34(H1N1) neuraminidase assessed as fluorescent product using MUNANA as substrate after 60 mins by fluorescence analysis	B	BAO_0000357	single protein format	Influenza A virus (A/Puerto Rico/8/1934(H1N1))	None	None	None	None	CHEMBL2051	Neuraminidase	Influenza A virus (A/Puerto Rico/8/1934(H1N1))	SINGLE PROTEIN	CHEMBL1833871	1	Scientific Literature	Bioorg. Med. Chem. Lett.	2011	None
CHEMBL222813	ZANAMIVIR	4	332.31	1	-3.58	Zanamivir	CC(=O)N[C@@H]1[C@@H](NC(=N)N)C=C(C(=O)O)O[C@H]1[C@H](O)[C@H](O)CO	IC50	'='	1.87	10'-4umol/L		Non standard unit for type							False	CHEMBL1839500	Inhibition of influenza A virus A/PR/8/34(H1N1) neuraminidase assessed as fluorescent product using MUNANA as substrate after 60 mins by fluorescence analysis	B	BAO_0000357	single protein format	Influenza A virus (A/Puerto Rico/8/1934(H1N1))	None	None	None	None	CHEMBL2051	Neuraminidase	Influenza A virus (A/Puerto Rico/8/1934(H1N1))	SINGLE PROTEIN	CHEMBL1833871	1	Scientific Literature	Bioorg. Med. Chem. Lett.	2011	None
CHEMBL4217558		0	600.93	2	5.42	BD-11	COc1cc(CN2CCN(c3cccc(Cl)c3Cl)CC2)c2cc3[n+](cc2c1O)CCc1cc2c(cc1-3)OCO2.[Cl-]	Ki	'='	350.0	nM	6.46			UO_0000065	11.42	0.23	1.04	11.08	False	CHEMBL4179267	Inhibition of neuraminidase in influenza A virus (A/Puerto Rico/8/1934(H1N1)) pre-incubated for 30 mins before NA-Star substrate addition for 30 mins by luminescence based assay	B	BAO_0000357	single protein format	Influenza A virus (A/Puerto Rico/8/1934(H1N1))	None	None	None	None	CHEMBL2051	Neuraminidase	Influenza A virus (A/Puerto Rico/8/1934(H1N1))	SINGLE PROTEIN	CHEMBL4177585	1	Scientific Literature	Bioorg Med Chem	2017	None
CHEMBL4218038		0	733.98	2	4.32	6e	CC(=O)N[C@@H]1[C@@H](O)C[C@@](O[C@H]2CC[C@@]3(C)[C@@H](CC[C@]4(C)[C@@H]3CC=C3[C@@H]5C[C@@](C)(CO)CC[C@]5(C)CC[C@]34C)C2(C)C)(C(=O)O)O[C@H]1[C@H](O)[C@H](O)CO	Inhibition	'='	55.7	%				UO_0000187					False	CHEMBL4182637	Inhibition of Influenza A virus A/Duck/313/4/78(H5N3) sialidase at 3.33 x 10'-4M preincubated for 15 mins followed by MUNA substrate addition measured after 15 mins by fluorescence assay relative to control	B	BAO_0000357	single protein format	influenza A virus	None	None	None	None	CHEMBL2051	Neuraminidase	Influenza A virus (A/Puerto Rico/8/1934(H1N1))	SINGLE PROTEIN	CHEMBL4177726	1	Scientific Literature	Bioorg Med Chem	2018	None
CHEMBL51955		0	296.37	0	0.95	8	CC(=O)N[C@@H]1[C@@H](N)CC(C(=O)O)=C[C@H]1OC1CCCCC1	IC50	'='	60.0	nM	7.22			UO_0000065	24.37	0.47	6.27	7.10	True	CHEMBL751101	Inhibition of neuraminidase of influenza A/PR/8/34(H1N1)	B	BAO_0000357	single protein format	Influenza A virus	None	None	None	None	CHEMBL2051	Neuraminidase	Influenza A virus (A/Puerto Rico/8/1934(H1N1))	SINGLE PROTEIN	CHEMBL1130481	1	Scientific Literature	Bioorg. Med. Chem. Lett.	1997	None
CHEMBL50	QUERCETIN	3	302.24	0	1.99	8	O=c1c(O)c(-c2ccc(O)c(O)c2)oc2cc(O)cc(O)c12	logIC50	'='	1.247										False	CHEMBL1114806	Inhibition of Influenza A PR/8/34 H1N1 virus neuraminidase activity by MUN-ANA substrate based fluorimetric assay	B	BAO_0000357	single protein format	Influenza A virus (A/Puerto Rico/8/1934(H1N1))	None	None	None	None	CHEMBL2051	Neuraminidase	Influenza A virus (A/Puerto Rico/8/1934(H1N1))	SINGLE PROTEIN	CHEMBL1157844	1	Scientific Literature	Eur. J. Med. Chem.	2010	None
CHEMBL4210720		0	761.95	2	3.59	4g	CC(=O)N[C@@H]1[C@@H](O)C[C@@](O[C@H]2CC[C@@]3(C)[C@@H](CC[C@]4(C)[C@@H]3C(=O)C=C3[C@@H]5C[C@@](C)(C(=O)O)CC[C@]5(C)CC[C@]34C)C2(C)C)(C(=O)O)O[C@H]1[C@H](O)[C@H](O)CO	Inhibition	'='	21.1	%				UO_0000187					False	CHEMBL4182635	Inhibition of Influenza A virus A/PR/8/34(H1N1) sialidase at 3.33 x 10'-4M preincubated for 15 mins followed by MUNA substrate addition measured after 15 mins by fluorescence assay relative to control	B	BAO_0000357	single protein format	Influenza A virus (A/Puerto Rico/8/1934(H1N1))	None	None	None	None	CHEMBL2051	Neuraminidase	Influenza A virus (A/Puerto Rico/8/1934(H1N1))	SINGLE PROTEIN	CHEMBL4177726	1	Scientific Literature	Bioorg Med Chem	2018	None
CHEMBL487417	VITEXIN	0	432.38	1	0.09	22	O=c1cc(-c2ccc(O)cc2)oc2c([C@@H]3O[C@H](CO)[C@@H](O)[C@H](O)[C@H]3O)c(O)cc(O)c12	logIC50	'='	1.319										False	CHEMBL1114806	Inhibition of Influenza A PR/8/34 H1N1 virus neuraminidase activity by MUN-ANA substrate based fluorimetric assay	B	BAO_0000357	single protein format	Influenza A virus (A/Puerto Rico/8/1934(H1N1))	None	None	None	None	CHEMBL2051	Neuraminidase	Influenza A virus (A/Puerto Rico/8/1934(H1N1))	SINGLE PROTEIN	CHEMBL1157844	1	Scientific Literature	Eur. J. Med. Chem.	2010	None
CHEMBL222813	ZANAMIVIR	4	332.31	1	-3.58	zanamivir	CC(=O)N[C@@H]1[C@@H](NC(=N)N)C=C(C(=O)O)O[C@H]1[C@H](O)[C@H](O)CO	IC50						Not Determined						False	CHEMBL1280946	Inhibition of human Influenza A virus A/PR/8/34(H1N1) neuraminidase by fluorometric method using ganglioside GM3 substrate	B	BAO_0000357	single protein format	Influenza A virus (A/Puerto Rico/8/1934(H1N1))	None	None	None	None	CHEMBL2051	Neuraminidase	Influenza A virus (A/Puerto Rico/8/1934(H1N1))	SINGLE PROTEIN	CHEMBL1275523	1	Scientific Literature	Antimicrob. Agents Chemother.	2008	None
CHEMBL1836293		0	397.43	0	3.66	23	CC1CCCCN1Cc1c(O)cc(O)c2c(=O)cc(-c3ccc(O)c(O)c3)oc12	IC50	'='	162181.01	nM		Outside typical range		UO_0000065					False	CHEMBL1839500	Inhibition of influenza A virus A/PR/8/34(H1N1) neuraminidase assessed as fluorescent product using MUNANA as substrate after 60 mins by fluorescence analysis	B	BAO_0000357	single protein format	Influenza A virus (A/Puerto Rico/8/1934(H1N1))	None	None	None	None	CHEMBL2051	Neuraminidase	Influenza A virus (A/Puerto Rico/8/1934(H1N1))	SINGLE PROTEIN	CHEMBL1833871	1	Scientific Literature	Bioorg. Med. Chem. Lett.	2011	None
CHEMBL1836296		0	381.43	0	3.81	26	CC1CCCN(Cc2c(O)cc(O)c3c(=O)cc(-c4ccc(O)cc4)oc23)C1	IC50	'='	52480.75	nM	4.28			UO_0000065	11.22	0.21	0.47	4.55	False	CHEMBL1839500	Inhibition of influenza A virus A/PR/8/34(H1N1) neuraminidase assessed as fluorescent product using MUNANA as substrate after 60 mins by fluorescence analysis	B	BAO_0000357	single protein format	Influenza A virus (A/Puerto Rico/8/1934(H1N1))	None	None	None	None	CHEMBL2051	Neuraminidase	Influenza A virus (A/Puerto Rico/8/1934(H1N1))	SINGLE PROTEIN	CHEMBL1833871	1	Scientific Literature	Bioorg. Med. Chem. Lett.	2011	None
CHEMBL1836303		0	381.43	0	3.81	33	CC1CCN(Cc2c(O)cc(O)c3c(=O)cc(-c4ccc(O)cc4)oc23)CC1	IC50	'='	165958.69	nM		Outside typical range		UO_0000065					False	CHEMBL1839500	Inhibition of influenza A virus A/PR/8/34(H1N1) neuraminidase assessed as fluorescent product using MUNANA as substrate after 60 mins by fluorescence analysis	B	BAO_0000357	single protein format	Influenza A virus (A/Puerto Rico/8/1934(H1N1))	None	None	None	None	CHEMBL2051	Neuraminidase	Influenza A virus (A/Puerto Rico/8/1934(H1N1))	SINGLE PROTEIN	CHEMBL1833871	1	Scientific Literature	Bioorg. Med. Chem. Lett.	2011	None
CHEMBL1836279		0	383.40	0	2.53	9	O=c1cc(-c2ccccc2)oc2c(CN3CCCC(O)C3)c(O)c(O)c(O)c12	IC50	'='	68220.0	nM	4.17			UO_0000065	10.87	0.20	1.64	3.64	False	CHEMBL1839500	Inhibition of influenza A virus A/PR/8/34(H1N1) neuraminidase assessed as fluorescent product using MUNANA as substrate after 60 mins by fluorescence analysis	B	BAO_0000357	single protein format	Influenza A virus (A/Puerto Rico/8/1934(H1N1))	None	None	None	None	CHEMBL2051	Neuraminidase	Influenza A virus (A/Puerto Rico/8/1934(H1N1))	SINGLE PROTEIN	CHEMBL1833871	1	Scientific Literature	Bioorg. Med. Chem. Lett.	2011	None
CHEMBL1836296		0	381.43	0	3.81	26	CC1CCCN(Cc2c(O)cc(O)c3c(=O)cc(-c4ccc(O)cc4)oc23)C1	IC50	'='	52470.0	nM	4.28			UO_0000065	11.22	0.21	0.47	4.55	False	CHEMBL1839500	Inhibition of influenza A virus A/PR/8/34(H1N1) neuraminidase assessed as fluorescent product using MUNANA as substrate after 60 mins by fluorescence analysis	B	BAO_0000357	single protein format	Influenza A virus (A/Puerto Rico/8/1934(H1N1))	None	None	None	None	CHEMBL2051	Neuraminidase	Influenza A virus (A/Puerto Rico/8/1934(H1N1))	SINGLE PROTEIN	CHEMBL1833871	1	Scientific Literature	Bioorg. Med. Chem. Lett.	2011	None
CHEMBL1836299		0	457.53	1	5.03	29	O=c1cc(-c2ccc(O)cc2)oc2c(CN3CCC(Cc4ccccc4)CC3)c(O)cc(O)c12	Activity	'='	-0.05	%				UO_0000187					False	CHEMBL1839501	Inhibition of influenza A virus A/PR/8/34(H1N1) neuraminidase assessed as residual activity using MUNANA as substrate after 60 mins by fluorescence analysis	B	BAO_0000357	single protein format	Influenza A virus (A/Puerto Rico/8/1934(H1N1))	None	None	None	None	CHEMBL2051	Neuraminidase	Influenza A virus (A/Puerto Rico/8/1934(H1N1))	SINGLE PROTEIN	CHEMBL1833871	1	Scientific Literature	Bioorg. Med. Chem. Lett.	2011	None
CHEMBL4203463		0	560.09	1	4.73	BD-13	COc1cc(CN2CCN(c3ccc(C)cc3C)CC2)c2cc3[n+](cc2c1O)CCc1cc2c(cc1-3)OCO2.[Cl-]	Ki	'='	420.0	nM	6.38			UO_0000065	12.15	0.22	1.65	10.94	False	CHEMBL4179267	Inhibition of neuraminidase in influenza A virus (A/Puerto Rico/8/1934(H1N1)) pre-incubated for 30 mins before NA-Star substrate addition for 30 mins by luminescence based assay	B	BAO_0000357	single protein format	Influenza A virus (A/Puerto Rico/8/1934(H1N1))	None	None	None	None	CHEMBL2051	Neuraminidase	Influenza A virus (A/Puerto Rico/8/1934(H1N1))	SINGLE PROTEIN	CHEMBL4177585	1	Scientific Literature	Bioorg Med Chem	2017	None
CHEMBL4217098		0	775.98	3	3.67	4d	COC(=O)[C@@]1(C)CC[C@]2(C)CC[C@]3(C)C(=CC(=O)[C@@H]4[C@@]5(C)CC[C@H](O[C@]6(C(=O)O)C[C@H](O)[C@@H](NC(C)=O)[C@H]([C@H](O)[C@H](O)CO)O6)C(C)(C)[C@@H]5CC[C@]43C)[C@@H]2C1	Inhibition	'='	52.2	%				UO_0000187					False	CHEMBL4182635	Inhibition of Influenza A virus A/PR/8/34(H1N1) sialidase at 3.33 x 10'-4M preincubated for 15 mins followed by MUNA substrate addition measured after 15 mins by fluorescence assay relative to control	B	BAO_0000357	single protein format	Influenza A virus (A/Puerto Rico/8/1934(H1N1))	None	None	None	None	CHEMBL2051	Neuraminidase	Influenza A virus (A/Puerto Rico/8/1934(H1N1))	SINGLE PROTEIN	CHEMBL4177726	1	Scientific Literature	Bioorg Med Chem	2018	None
CHEMBL4168794		0	431.53	0	2.60	22	CCC(CC)O[C@@H]1C=C(C(=O)O)C[C@H](NCc2ccc(NC(C)=O)cc2)[C@H]1NC(C)=O	IC50	'='	17.49	nM	7.76			UO_0000065	17.98	0.34	5.16	6.64	False	CHEMBL4150657	Inhibition of Influenza A virus (A/PuertoRico/8/1934(H1N1)) neuraminidase activity using 4-MUNANA as substrate preincubated for 10 mins followed by substrate addition and measured after 40 to 60 mins by chemiluminescence assay	B	BAO_0000357	single protein format	Influenza A virus (A/Puerto Rico/8/1934(H1N1))	None	None	None	None	CHEMBL2051	Neuraminidase	Influenza A virus (A/Puerto Rico/8/1934(H1N1))	SINGLE PROTEIN	CHEMBL4145638	1	Scientific Literature	J Med Chem	2018	None
CHEMBL4205600		0	622.17	2	5.70	BD-20	COc1cc(CN2CCN(C(c3ccccc3)c3ccccc3)CC2)c2cc3[n+](cc2c1O)CCc1cc2c(cc1-3)OCO2.[Cl-]	Ki	'='	490.0	nM	6.31			UO_0000065	10.75	0.20	0.61	10.83	False	CHEMBL4179267	Inhibition of neuraminidase in influenza A virus (A/Puerto Rico/8/1934(H1N1)) pre-incubated for 30 mins before NA-Star substrate addition for 30 mins by luminescence based assay	B	BAO_0000357	single protein format	Influenza A virus (A/Puerto Rico/8/1934(H1N1))	None	None	None	None	CHEMBL2051	Neuraminidase	Influenza A virus (A/Puerto Rico/8/1934(H1N1))	SINGLE PROTEIN	CHEMBL4177585	1	Scientific Literature	Bioorg Med Chem	2017	None
CHEMBL222813	ZANAMIVIR	4	332.31	1	-3.58	2	CC(=O)N[C@@H]1[C@@H](NC(=N)N)C=C(C(=O)O)O[C@H]1[C@H](O)[C@H](O)CO	IC50	'='	5.31	nM	8.28			UO_0000065	24.90	0.49	11.85	4.17	False	CHEMBL4150657	Inhibition of Influenza A virus (A/PuertoRico/8/1934(H1N1)) neuraminidase activity using 4-MUNANA as substrate preincubated for 10 mins followed by substrate addition and measured after 40 to 60 mins by chemiluminescence assay	B	BAO_0000357	single protein format	Influenza A virus (A/Puerto Rico/8/1934(H1N1))	None	None	None	None	CHEMBL2051	Neuraminidase	Influenza A virus (A/Puerto Rico/8/1934(H1N1))	SINGLE PROTEIN	CHEMBL4145638	1	Scientific Literature	J Med Chem	2018	None
CHEMBL4214358		0	533.03	0	3.51	BD-16	COc1cc(CN2CCN(c3ccccn3)CC2)c2cc3[n+](cc2c1O)CCc1cc2c(cc1-3)OCO2.[Cl-]	Ki	'='	170.0	nM	6.77			UO_0000065	13.60	0.25	3.26	9.51	False	CHEMBL4179267	Inhibition of neuraminidase in influenza A virus (A/Puerto Rico/8/1934(H1N1)) pre-incubated for 30 mins before NA-Star substrate addition for 30 mins by luminescence based assay	B	BAO_0000357	single protein format	Influenza A virus (A/Puerto Rico/8/1934(H1N1))	None	None	None	None	CHEMBL2051	Neuraminidase	Influenza A virus (A/Puerto Rico/8/1934(H1N1))	SINGLE PROTEIN	CHEMBL4177585	1	Scientific Literature	Bioorg Med Chem	2017	None
CHEMBL1836281		0	366.42	0	2.62	11	CN1CCN(Cc2c(O)cc(O)c3c(=O)cc(-c4ccccc4)oc23)CC1	IC50	'='	426579.52	nM		Outside typical range		UO_0000065					False	CHEMBL1839500	Inhibition of influenza A virus A/PR/8/34(H1N1) neuraminidase assessed as fluorescent product using MUNANA as substrate after 60 mins by fluorescence analysis	B	BAO_0000357	single protein format	Influenza A virus (A/Puerto Rico/8/1934(H1N1))	None	None	None	None	CHEMBL2051	Neuraminidase	Influenza A virus (A/Puerto Rico/8/1934(H1N1))	SINGLE PROTEIN	CHEMBL1833871	1	Scientific Literature	Bioorg. Med. Chem. Lett.	2011	None
CHEMBL1836282		0	353.37	0	2.70	12	O=c1cc(-c2ccccc2)oc2c(CN3CCOCC3)c(O)cc(O)c12	IC50	'='	446683.59	nM		Outside typical range		UO_0000065					False	CHEMBL1839500	Inhibition of influenza A virus A/PR/8/34(H1N1) neuraminidase assessed as fluorescent product using MUNANA as substrate after 60 mins by fluorescence analysis	B	BAO_0000357	single protein format	Influenza A virus (A/Puerto Rico/8/1934(H1N1))	None	None	None	None	CHEMBL2051	Neuraminidase	Influenza A virus (A/Puerto Rico/8/1934(H1N1))	SINGLE PROTEIN	CHEMBL1833871	1	Scientific Literature	Bioorg. Med. Chem. Lett.	2011	None
CHEMBL1836294		0	383.40	0	2.53	24	O=c1cc(-c2ccc(O)cc2)oc2c(CN3CCC(O)CC3)c(O)cc(O)c12	IC50	'='	165958.69	nM		Outside typical range		UO_0000065					False	CHEMBL1839500	Inhibition of influenza A virus A/PR/8/34(H1N1) neuraminidase assessed as fluorescent product using MUNANA as substrate after 60 mins by fluorescence analysis	B	BAO_0000357	single protein format	Influenza A virus (A/Puerto Rico/8/1934(H1N1))	None	None	None	None	CHEMBL2051	Neuraminidase	Influenza A virus (A/Puerto Rico/8/1934(H1N1))	SINGLE PROTEIN	CHEMBL1833871	1	Scientific Literature	Bioorg. Med. Chem. Lett.	2011	None
CHEMBL1836301		0	397.43	0	2.78	31	O=c1cc(-c2ccc(O)cc2)oc2c(CN3CCC(CO)CC3)c(O)cc(O)c12	IC50	'='	40738.03	nM	4.39			UO_0000065	11.05	0.21	1.61	3.84	False	CHEMBL1839500	Inhibition of influenza A virus A/PR/8/34(H1N1) neuraminidase assessed as fluorescent product using MUNANA as substrate after 60 mins by fluorescence analysis	B	BAO_0000357	single protein format	Influenza A virus (A/Puerto Rico/8/1934(H1N1))	None	None	None	None	CHEMBL2051	Neuraminidase	Influenza A virus (A/Puerto Rico/8/1934(H1N1))	SINGLE PROTEIN	CHEMBL1833871	1	Scientific Literature	Bioorg. Med. Chem. Lett.	2011	None
CHEMBL476727		0	367.40	0	3.56	1	O=c1cc(-c2ccccc2)oc2c(CN3CCCCC3)c(O)c(O)c(O)c12	IC50	'='	103870.0	nM		Outside typical range		UO_0000065					False	CHEMBL1839500	Inhibition of influenza A virus A/PR/8/34(H1N1) neuraminidase assessed as fluorescent product using MUNANA as substrate after 60 mins by fluorescence analysis	B	BAO_0000357	single protein format	Influenza A virus (A/Puerto Rico/8/1934(H1N1))	None	None	None	None	CHEMBL2051	Neuraminidase	Influenza A virus (A/Puerto Rico/8/1934(H1N1))	SINGLE PROTEIN	CHEMBL1833871	1	Scientific Literature	Bioorg. Med. Chem. Lett.	2011	None
CHEMBL1836274		0	412.44	0	1.69	3	O=c1cc(-c2ccccc2)oc2c(CN3CCN(CCO)CC3)c(O)c(O)c(O)c12	IC50	'='	276430.0	nM		Outside typical range		UO_0000065					False	CHEMBL1839500	Inhibition of influenza A virus A/PR/8/34(H1N1) neuraminidase assessed as fluorescent product using MUNANA as substrate after 60 mins by fluorescence analysis	B	BAO_0000357	single protein format	Influenza A virus (A/Puerto Rico/8/1934(H1N1))	None	None	None	None	CHEMBL2051	Neuraminidase	Influenza A virus (A/Puerto Rico/8/1934(H1N1))	SINGLE PROTEIN	CHEMBL1833871	1	Scientific Literature	Bioorg. Med. Chem. Lett.	2011	None
CHEMBL1836276		0	381.43	0	3.95	6	CC1CCCCN1Cc1c(O)c(O)c(O)c2c(=O)cc(-c3ccccc3)oc12	IC50	'='	99660.0	nM	4.00			UO_0000065	10.49	0.20	0.05	4.25	False	CHEMBL1839500	Inhibition of influenza A virus A/PR/8/34(H1N1) neuraminidase assessed as fluorescent product using MUNANA as substrate after 60 mins by fluorescence analysis	B	BAO_0000357	single protein format	Influenza A virus (A/Puerto Rico/8/1934(H1N1))	None	None	None	None	CHEMBL2051	Neuraminidase	Influenza A virus (A/Puerto Rico/8/1934(H1N1))	SINGLE PROTEIN	CHEMBL1833871	1	Scientific Literature	Bioorg. Med. Chem. Lett.	2011	None
CHEMBL4213151		0	577.04	1	4.02	BD-9	COc1cc(CN2CCN(c3ccccc3[N+](=O)[O-])CC2)c2cc3[n+](cc2c1O)CCc1cc2c(cc1-3)OCO2.[Cl-]	Ki	'='	1340.0	nM	5.87			UO_0000065	10.84	0.20	1.85	5.79	False	CHEMBL4179267	Inhibition of neuraminidase in influenza A virus (A/Puerto Rico/8/1934(H1N1)) pre-incubated for 30 mins before NA-Star substrate addition for 30 mins by luminescence based assay	B	BAO_0000357	single protein format	Influenza A virus (A/Puerto Rico/8/1934(H1N1))	None	None	None	None	CHEMBL2051	Neuraminidase	Influenza A virus (A/Puerto Rico/8/1934(H1N1))	SINGLE PROTEIN	CHEMBL4177585	1	Scientific Literature	Bioorg Med Chem	2017	None
CHEMBL4214276		0	550.03	1	4.25	BD-5	COc1cc(CN2CCN(c3ccc(F)cc3)CC2)c2cc3[n+](cc2c1O)CCc1cc2c(cc1-3)OCO2.[Cl-]	Activity	'='	16.6	%				UO_0000187					False	CHEMBL4179284	Inhibition of neuraminidase in influenza A virus (A/Puerto Rico/8/1934(H1N1)) assessed as remaining enzyme activity at 10 ug/ml pre-incubated for 30 mins before NA-Star substrate addition for 30 mins by luminescence based assay	B	BAO_0000357	single protein format	Influenza A virus (A/Puerto Rico/8/1934(H1N1))	None	None	None	None	CHEMBL2051	Neuraminidase	Influenza A virus (A/Puerto Rico/8/1934(H1N1))	SINGLE PROTEIN	CHEMBL4177585	1	Scientific Literature	Bioorg Med Chem	2017	None
CHEMBL1802147		0	300.31	0	3.13	23	Cc1c(O)c(C)c2c(c1O)C(=O)C[C@@H](c1ccccc1O)O2	IC50	'='	23900.0	nM	4.62			UO_0000065	15.39	0.29	1.49	5.31	False	CHEMBL4134642	Inhibition of neuraminidase activity in Influenza A virus (A/PR/8/34 (H1N1)) infected in MDCK cells using 4-MU-NANA as substrate pretreated for 30 mins followed by substrate addition measured after 2 hrs by fluorescence assay	B	BAO_0000219	cell-based format	Influenza A virus (A/Puerto Rico/8/1934(H1N1))	None	None	MDCK	None	CHEMBL2051	Neuraminidase	Influenza A virus (A/Puerto Rico/8/1934(H1N1))	SINGLE PROTEIN	CHEMBL4130469	1	Scientific Literature	J Nat Prod	2017	None
CHEMBL4205381		0	761.95	2	3.59	4e	CC(=O)N[C@@H]1[C@@H](O)C[C@](O[C@H]2CC[C@@]3(C)[C@@H](CC[C@]4(C)[C@@H]3C(=O)C=C3[C@@H]5C[C@@](C)(C(=O)O)CC[C@]5(C)CC[C@]34C)C2(C)C)(C(=O)O)O[C@H]1[C@H](O)[C@H](O)CO	Inhibition	'='	16.4	%				UO_0000187					False	CHEMBL4182637	Inhibition of Influenza A virus A/Duck/313/4/78(H5N3) sialidase at 3.33 x 10'-4M preincubated for 15 mins followed by MUNA substrate addition measured after 15 mins by fluorescence assay relative to control	B	BAO_0000357	single protein format	influenza A virus	None	None	None	None	CHEMBL2051	Neuraminidase	Influenza A virus (A/Puerto Rico/8/1934(H1N1))	SINGLE PROTEIN	CHEMBL4177726	1	Scientific Literature	Bioorg Med Chem	2018	None
CHEMBL1229	OSELTAMIVIR	4	312.41	0	1.29	Oseltamivir	CCOC(=O)C1=C[C@@H](OC(CC)CC)[C@H](NC(C)=O)[C@@H](N)C1	IC50	'='	77.6	nM	7.11			UO_0000065	22.76	0.44	5.82	7.84	False	CHEMBL4134642	Inhibition of neuraminidase activity in Influenza A virus (A/PR/8/34 (H1N1)) infected in MDCK cells using 4-MU-NANA as substrate pretreated for 30 mins followed by substrate addition measured after 2 hrs by fluorescence assay	B	BAO_0000219	cell-based format	Influenza A virus (A/Puerto Rico/8/1934(H1N1))	None	None	MDCK	None	CHEMBL2051	Neuraminidase	Influenza A virus (A/Puerto Rico/8/1934(H1N1))	SINGLE PROTEIN	CHEMBL4130469	1	Scientific Literature	J Nat Prod	2017	None
CHEMBL4214276		0	550.03	1	4.25	BD-5	COc1cc(CN2CCN(c3ccc(F)cc3)CC2)c2cc3[n+](cc2c1O)CCc1cc2c(cc1-3)OCO2.[Cl-]	Ki	'='	480.0	nM	6.32			UO_0000065	12.28	0.23	2.07	10.84	False	CHEMBL4179267	Inhibition of neuraminidase in influenza A virus (A/Puerto Rico/8/1934(H1N1)) pre-incubated for 30 mins before NA-Star substrate addition for 30 mins by luminescence based assay	B	BAO_0000357	single protein format	Influenza A virus (A/Puerto Rico/8/1934(H1N1))	None	None	None	None	CHEMBL2051	Neuraminidase	Influenza A virus (A/Puerto Rico/8/1934(H1N1))	SINGLE PROTEIN	CHEMBL4177585	1	Scientific Literature	Bioorg Med Chem	2017	None
CHEMBL4218612		0	747.97	2	4.41	7h	CC(=O)N[C@@H]1[C@@H](O)C[C@@](O[C@H]2CC[C@@]3(C)[C@@H](CC[C@]4(C)[C@@H]3CC=C3[C@@H]5CC(C)(C)CC[C@]5(C(=O)O)CC[C@]34C)C2(C)C)(C(=O)O)O[C@H]1[C@H](O)[C@H](O)CO	Inhibition	'='	34.6	%				UO_0000187					False	CHEMBL4182637	Inhibition of Influenza A virus A/Duck/313/4/78(H5N3) sialidase at 3.33 x 10'-4M preincubated for 15 mins followed by MUNA substrate addition measured after 15 mins by fluorescence assay relative to control	B	BAO_0000357	single protein format	influenza A virus	None	None	None	None	CHEMBL2051	Neuraminidase	Influenza A virus (A/Puerto Rico/8/1934(H1N1))	SINGLE PROTEIN	CHEMBL4177726	1	Scientific Literature	Bioorg Med Chem	2018	None
CHEMBL4218612		0	747.97	2	4.41	7h	CC(=O)N[C@@H]1[C@@H](O)C[C@@](O[C@H]2CC[C@@]3(C)[C@@H](CC[C@]4(C)[C@@H]3CC=C3[C@@H]5CC(C)(C)CC[C@]5(C(=O)O)CC[C@]34C)C2(C)C)(C(=O)O)O[C@H]1[C@H](O)[C@H](O)CO	Inhibition	'='	33.2	%				UO_0000187					False	CHEMBL4182635	Inhibition of Influenza A virus A/PR/8/34(H1N1) sialidase at 3.33 x 10'-4M preincubated for 15 mins followed by MUNA substrate addition measured after 15 mins by fluorescence assay relative to control	B	BAO_0000357	single protein format	Influenza A virus (A/Puerto Rico/8/1934(H1N1))	None	None	None	None	CHEMBL2051	Neuraminidase	Influenza A virus (A/Puerto Rico/8/1934(H1N1))	SINGLE PROTEIN	CHEMBL4177726	1	Scientific Literature	Bioorg Med Chem	2018	None
CHEMBL4212228		0	775.98	3	3.67	4f	COC(=O)[C@@]1(C)CC[C@]2(C)CC[C@]3(C)C(=CC(=O)[C@@H]4[C@@]5(C)CC[C@H](O[C@@]6(C(=O)O)C[C@H](O)[C@@H](NC(C)=O)[C@H]([C@H](O)[C@H](O)CO)O6)C(C)(C)[C@@H]5CC[C@]43C)[C@@H]2C1	Inhibition	'='	46.2	%				UO_0000187					False	CHEMBL4182637	Inhibition of Influenza A virus A/Duck/313/4/78(H5N3) sialidase at 3.33 x 10'-4M preincubated for 15 mins followed by MUNA substrate addition measured after 15 mins by fluorescence assay relative to control	B	BAO_0000357	single protein format	influenza A virus	None	None	None	None	CHEMBL2051	Neuraminidase	Influenza A virus (A/Puerto Rico/8/1934(H1N1))	SINGLE PROTEIN	CHEMBL4177726	1	Scientific Literature	Bioorg Med Chem	2018	None
CHEMBL4207342		0	761.99	2	4.50	7d	COC(=O)[C@]12CCC(C)(C)C[C@H]1C1=CC[C@@H]3[C@@]4(C)CC[C@H](O[C@]5(C(=O)O)C[C@H](O)[C@@H](NC(C)=O)[C@H]([C@H](O)[C@H](O)CO)O5)C(C)(C)[C@@H]4CC[C@@]3(C)[C@]1(C)CC2	Inhibition	'='	65.7	%				UO_0000187					False	CHEMBL4182637	Inhibition of Influenza A virus A/Duck/313/4/78(H5N3) sialidase at 3.33 x 10'-4M preincubated for 15 mins followed by MUNA substrate addition measured after 15 mins by fluorescence assay relative to control	B	BAO_0000357	single protein format	influenza A virus	None	None	None	None	CHEMBL2051	Neuraminidase	Influenza A virus (A/Puerto Rico/8/1934(H1N1))	SINGLE PROTEIN	CHEMBL4177726	1	Scientific Literature	Bioorg Med Chem	2018	None
CHEMBL4206473		0	568.02	1	4.39	BD-12	COc1cc(CN2CCN(c3ccc(F)cc3F)CC2)c2cc3[n+](cc2c1O)CCc1cc2c(cc1-3)OCO2.[Cl-]	Ki	'='	410.0	nM	6.39			UO_0000065	11.99	0.22	2.00	10.96	False	CHEMBL4179267	Inhibition of neuraminidase in influenza A virus (A/Puerto Rico/8/1934(H1N1)) pre-incubated for 30 mins before NA-Star substrate addition for 30 mins by luminescence based assay	B	BAO_0000357	single protein format	Influenza A virus (A/Puerto Rico/8/1934(H1N1))	None	None	None	None	CHEMBL2051	Neuraminidase	Influenza A virus (A/Puerto Rico/8/1934(H1N1))	SINGLE PROTEIN	CHEMBL4177585	1	Scientific Literature	Bioorg Med Chem	2017	None
CHEMBL1229	OSELTAMIVIR	4	312.41	0	1.29	OS	CCOC(=O)C1=C[C@@H](OC(CC)CC)[C@H](NC(C)=O)[C@@H](N)C1	Activity	'='	32.9	%				UO_0000187					False	CHEMBL4179283	Inhibition of neuraminidase in influenza A virus (A/Puerto Rico/8/1934(H1N1)) assessed as remaining enzyme activity at 1 ug/ml pre-incubated for 30 mins before NA-Star substrate addition for 30 mins by luminescence based assay	B	BAO_0000357	single protein format	Influenza A virus (A/Puerto Rico/8/1934(H1N1))	None	None	None	None	CHEMBL2051	Neuraminidase	Influenza A virus (A/Puerto Rico/8/1934(H1N1))	SINGLE PROTEIN	CHEMBL4177585	1	Scientific Literature	Bioorg Med Chem	2017	None
CHEMBL4174094		0	465.59	0	4.38	26a	CCC(CC)O[C@@H]1C=C(C(=O)O)C[C@H](NCc2ccc(Nc3ccccc3)cc2)[C@H]1NC(C)=O	IC50	'='	73.48	nM	7.13			UO_0000065	15.32	0.29	2.75	7.16	False	CHEMBL4150657	Inhibition of Influenza A virus (A/PuertoRico/8/1934(H1N1)) neuraminidase activity using 4-MUNANA as substrate preincubated for 10 mins followed by substrate addition and measured after 40 to 60 mins by chemiluminescence assay	B	BAO_0000357	single protein format	Influenza A virus (A/Puerto Rico/8/1934(H1N1))	None	None	None	None	CHEMBL2051	Neuraminidase	Influenza A virus (A/Puerto Rico/8/1934(H1N1))	SINGLE PROTEIN	CHEMBL4145638	1	Scientific Literature	J Med Chem	2018	None
CHEMBL4172581		0	417.55	0	2.70	15a	CCC(CC)O[C@@H]1C=C(C(=O)O)C[C@H](NCc2ccc(N(C)C)cc2)[C@H]1NC(C)=O	IC50	'='	5.06	nM	8.30			UO_0000065	19.87	0.38	5.60	9.13	False	CHEMBL4150657	Inhibition of Influenza A virus (A/PuertoRico/8/1934(H1N1)) neuraminidase activity using 4-MUNANA as substrate preincubated for 10 mins followed by substrate addition and measured after 40 to 60 mins by chemiluminescence assay	B	BAO_0000357	single protein format	Influenza A virus (A/Puerto Rico/8/1934(H1N1))	None	None	None	None	CHEMBL2051	Neuraminidase	Influenza A virus (A/Puerto Rico/8/1934(H1N1))	SINGLE PROTEIN	CHEMBL4145638	1	Scientific Literature	J Med Chem	2018	None
CHEMBL4161935		0	445.60	0	3.48	15b	CCC(CC)O[C@@H]1C=C(C(=O)O)C[C@H](NCc2ccc(N(CC)CC)cc2)[C@H]1NC(C)=O	IC50	'='	1.16	nM	8.94			UO_0000065	20.05	0.38	5.46	9.83	False	CHEMBL4150657	Inhibition of Influenza A virus (A/PuertoRico/8/1934(H1N1)) neuraminidase activity using 4-MUNANA as substrate preincubated for 10 mins followed by substrate addition and measured after 40 to 60 mins by chemiluminescence assay	B	BAO_0000357	single protein format	Influenza A virus (A/Puerto Rico/8/1934(H1N1))	None	None	None	None	CHEMBL2051	Neuraminidase	Influenza A virus (A/Puerto Rico/8/1934(H1N1))	SINGLE PROTEIN	CHEMBL4145638	1	Scientific Literature	J Med Chem	2018	None
CHEMBL1229	OSELTAMIVIR	4	312.41	0	1.29	Oseltamivir	CCOC(=O)C1=C[C@@H](OC(CC)CC)[C@H](NC(C)=O)[C@@H](N)C1	IC50	'='	4071.0	nM	5.39			UO_0000065	17.25	0.33	4.10	5.95	False	CHEMBL4252159	Inhibition of Influenza A virus A/California/04/2009(H1N1) neuraminidase H274Y mutant using MUNANA as substrate preincubated for 5 to 15 mins followed by substrate addition measured after 30 mins by fluorescence assay	B	BAO_0000357	single protein format	Influenza A virus (A/California/04/2009(H1N1))	None	None	None	None	CHEMBL2051	Neuraminidase	Influenza A virus (A/Puerto Rico/8/1934(H1N1))	SINGLE PROTEIN	CHEMBL4251557	1	Scientific Literature	Eur J Med Chem	2017	None
CHEMBL4168939		0	330.34	0	3.14	26	COc1cc(O)cc([C@@H]2CC(=O)c3c(O)c(C)c(O)c(C)c3O2)c1	IC50	'='	24400.0	nM	4.61			UO_0000065	13.96	0.26	1.47	4.79	False	CHEMBL4134642	Inhibition of neuraminidase activity in Influenza A virus (A/PR/8/34 (H1N1)) infected in MDCK cells using 4-MU-NANA as substrate pretreated for 30 mins followed by substrate addition measured after 2 hrs by fluorescence assay	B	BAO_0000219	cell-based format	Influenza A virus (A/Puerto Rico/8/1934(H1N1))	None	None	MDCK	None	CHEMBL2051	Neuraminidase	Influenza A virus (A/Puerto Rico/8/1934(H1N1))	SINGLE PROTEIN	CHEMBL4130469	1	Scientific Literature	J Nat Prod	2017	None
CHEMBL4161011		0	330.34	0	3.14	25	COc1ccc(O)c([C@@H]2CC(=O)c3c(O)c(C)c(O)c(C)c3O2)c1	IC50	'='	24500.0	nM	4.61			UO_0000065	13.96	0.26	1.47	4.79	False	CHEMBL4134642	Inhibition of neuraminidase activity in Influenza A virus (A/PR/8/34 (H1N1)) infected in MDCK cells using 4-MU-NANA as substrate pretreated for 30 mins followed by substrate addition measured after 2 hrs by fluorescence assay	B	BAO_0000219	cell-based format	Influenza A virus (A/Puerto Rico/8/1934(H1N1))	None	None	MDCK	None	CHEMBL2051	Neuraminidase	Influenza A virus (A/Puerto Rico/8/1934(H1N1))	SINGLE PROTEIN	CHEMBL4130469	1	Scientific Literature	J Nat Prod	2017	None
CHEMBL674	OSELTAMIVIR CARBOXYLIC ACID	0	284.36	0	0.81	1; OSC	CCC(CC)O[C@@H]1C=C(C(=O)O)C[C@H](N)[C@H]1NC(C)=O	IC50	'='	5.39	nM	8.27			UO_0000065	29.08	0.56	7.46	8.13	False	CHEMBL4150657	Inhibition of Influenza A virus (A/PuertoRico/8/1934(H1N1)) neuraminidase activity using 4-MUNANA as substrate preincubated for 10 mins followed by substrate addition and measured after 40 to 60 mins by chemiluminescence assay	B	BAO_0000357	single protein format	Influenza A virus (A/Puerto Rico/8/1934(H1N1))	None	None	None	None	CHEMBL2051	Neuraminidase	Influenza A virus (A/Puerto Rico/8/1934(H1N1))	SINGLE PROTEIN	CHEMBL4145638	1	Scientific Literature	J Med Chem	2018	None
CHEMBL2337338	ISOASPULVINONE E	0	296.28	0	2.96	1, E-isomer	O=C1O/C(=C/c2ccc(O)cc2)C(O)=C1c1ccc(O)cc1	IC50	'='	62.14	ug.mL-1		Outside typical range		UO_0000274					False	CHEMBL2342850	Inhibition of inactivated Influenza A virus (A/Puerto Rico/8/1934(H1N1)) neuraminidase using MUNANA as substrate incubated for 60 mins prior to substrate addition measured after 45 mins by fluorescence assay	B	BAO_0000357	single protein format	Influenza A virus (A/Puerto Rico/8/1934(H1N1))	None	None	None	None	CHEMBL2051	Neuraminidase	Influenza A virus (A/Puerto Rico/8/1934(H1N1))	SINGLE PROTEIN	CHEMBL2331164	1	Scientific Literature	Bioorg. Med. Chem. Lett.	2013	None
CHEMBL4213528		0	560.05	1	3.75	BD-18	COc1cc(CN2CCN(C(=O)c3ccccc3)CC2)c2cc3[n+](cc2c1O)CCc1cc2c(cc1-3)OCO2.[Cl-]	Ki	'='	580.0	nM	6.24			UO_0000065	11.89	0.22	2.49	8.28	False	CHEMBL4179267	Inhibition of neuraminidase in influenza A virus (A/Puerto Rico/8/1934(H1N1)) pre-incubated for 30 mins before NA-Star substrate addition for 30 mins by luminescence based assay	B	BAO_0000357	single protein format	Influenza A virus (A/Puerto Rico/8/1934(H1N1))	None	None	None	None	CHEMBL2051	Neuraminidase	Influenza A virus (A/Puerto Rico/8/1934(H1N1))	SINGLE PROTEIN	CHEMBL4177585	1	Scientific Literature	Bioorg Med Chem	2017	None
CHEMBL4214276		0	550.03	1	4.25	BD-5	COc1cc(CN2CCN(c3ccc(F)cc3)CC2)c2cc3[n+](cc2c1O)CCc1cc2c(cc1-3)OCO2.[Cl-]	Activity	'='	43.1	%				UO_0000187					False	CHEMBL4179282	Inhibition of neuraminidase in influenza A virus (A/Puerto Rico/8/1934(H1N1)) assessed as remaining enzyme activity at 0.1 ug/ml pre-incubated for 30 mins before NA-Star substrate addition for 30 mins by luminescence based assay	B	BAO_0000357	single protein format	Influenza A virus (A/Puerto Rico/8/1934(H1N1))	None	None	None	None	CHEMBL2051	Neuraminidase	Influenza A virus (A/Puerto Rico/8/1934(H1N1))	SINGLE PROTEIN	CHEMBL4177585	1	Scientific Literature	Bioorg Med Chem	2017	None
CHEMBL4212505		0	537.02	2	5.95	BD-23	COc1cc(Cn2c3ccccc3c3ccccc32)c2cc3[n+](cc2c1O)CCc1cc2c(cc1-3)OCO2.[Cl-]	Ki	'='	490.0	nM	6.31			UO_0000065	12.58	0.23	0.36	11.12	False	CHEMBL4179267	Inhibition of neuraminidase in influenza A virus (A/Puerto Rico/8/1934(H1N1)) pre-incubated for 30 mins before NA-Star substrate addition for 30 mins by luminescence based assay	B	BAO_0000357	single protein format	Influenza A virus (A/Puerto Rico/8/1934(H1N1))	None	None	None	None	CHEMBL2051	Neuraminidase	Influenza A virus (A/Puerto Rico/8/1934(H1N1))	SINGLE PROTEIN	CHEMBL4177585	1	Scientific Literature	Bioorg Med Chem	2017	None
CHEMBL4204709		0	566.49	1	4.77	BD-4	COc1cc(CN2CCN(c3ccc(Cl)cc3)CC2)c2cc3[n+](cc2c1O)CCc1cc2c(cc1-3)OCO2.[Cl-]	Ki	'='	960.0	nM	6.02			UO_0000065	11.33	0.22	1.25	10.33	False	CHEMBL4179267	Inhibition of neuraminidase in influenza A virus (A/Puerto Rico/8/1934(H1N1)) pre-incubated for 30 mins before NA-Star substrate addition for 30 mins by luminescence based assay	B	BAO_0000357	single protein format	Influenza A virus (A/Puerto Rico/8/1934(H1N1))	None	None	None	None	CHEMBL2051	Neuraminidase	Influenza A virus (A/Puerto Rico/8/1934(H1N1))	SINGLE PROTEIN	CHEMBL4177585	1	Scientific Literature	Bioorg Med Chem	2017	None
CHEMBL3233166		0	454.95	0	3.78	BD-22	COc1cc(CN2CCCCC2)c2cc3[n+](cc2c1O)CCc1cc2c(cc1-3)OCO2.[Cl-]	Ki	'='	680.0	nM	6.17			UO_0000065	14.70	0.27	2.39	11.21	False	CHEMBL4179267	Inhibition of neuraminidase in influenza A virus (A/Puerto Rico/8/1934(H1N1)) pre-incubated for 30 mins before NA-Star substrate addition for 30 mins by luminescence based assay	B	BAO_0000357	single protein format	Influenza A virus (A/Puerto Rico/8/1934(H1N1))	None	None	None	None	CHEMBL2051	Neuraminidase	Influenza A virus (A/Puerto Rico/8/1934(H1N1))	SINGLE PROTEIN	CHEMBL4177585	1	Scientific Literature	Bioorg Med Chem	2017	None
CHEMBL307189		0	350.42	0	1.84	3	CCC(CC)Nc1cc(C(=O)O)ccc1N1C(=O)CCC1(CO)CO	IC50	'='	79000.0	nM	4.10			UO_0000065	11.71	0.22	2.26	3.73	False	CHEMBL2051577	Inhibition of Influenza A virus (A/Puerto Rico/8/1934(H1N1)) neuraminidase using fluorogenic substrate 2'-(4-methylumbelliferyl)-alpha-D-N-acetylneuraminic acid preincubated with inhibitor for 30 mins measured after 15 mins by fluorescence analysis	B	BAO_0000357	single protein format	Influenza A virus (A/Puerto Rico/8/1934(H1N1))	None	None	None	None	CHEMBL2051	Neuraminidase	Influenza A virus (A/Puerto Rico/8/1934(H1N1))	SINGLE PROTEIN	CHEMBL2046418	1	Scientific Literature	Bioorg. Med. Chem.	2012	None
CHEMBL4212028		0	546.07	1	4.42	BD-1	COc1cc(CN2CCN(c3ccc(C)cc3)CC2)c2cc3[n+](cc2c1O)CCc1cc2c(cc1-3)OCO2.[Cl-]	Ki	'='	290.0	nM	6.54			UO_0000065	12.80	0.23	2.12	11.22	False	CHEMBL4179267	Inhibition of neuraminidase in influenza A virus (A/Puerto Rico/8/1934(H1N1)) pre-incubated for 30 mins before NA-Star substrate addition for 30 mins by luminescence based assay	B	BAO_0000357	single protein format	Influenza A virus (A/Puerto Rico/8/1934(H1N1))	None	None	None	None	CHEMBL2051	Neuraminidase	Influenza A virus (A/Puerto Rico/8/1934(H1N1))	SINGLE PROTEIN	CHEMBL4177585	1	Scientific Literature	Bioorg Med Chem	2017	None
[truncated: 41 more rows]
