# Supplementary material for: PyRMD Studio: A Unified Suite for Next-Generation, AI-Powered Virtual Screening
Source: J Chem Inf Model. 2026 May 19;66(11):6197–203. doi: 10.1021/acs.jcim.6c00648 (PMC13250901; doi:10.1021/acs.jcim.6c00648)
Supplement: Supplementary file 1 [file ci6c00648_si_001.zip › DATA/pa2ga_chembl.csv]

Molecule ChEMBL ID	Molecule Name	Molecule Max Phase	Molecular Weight	#RO5 Violations	AlogP	Compound Key	Smiles	Standard Type	Standard Relation	Standard Value	Standard Units	pChEMBL Value	Data Validity Comment	Comment	Uo Units	Ligand Efficiency BEI	Ligand Efficiency LE	Ligand Efficiency LLE	Ligand Efficiency SEI	Potential Duplicate	Assay ChEMBL ID	Assay Description	Assay Type	BAO Format ID	BAO Label	Assay Organism	Assay Tissue ChEMBL ID	Assay Tissue Name	Assay Cell Type	Assay Subcellular Fraction	Target ChEMBL ID	Target Name	Target Organism	Target Type	Document ChEMBL ID	Source ID	Source Description	Document Journal	Document Year	Cell ChEMBL ID
CHEMBL277098	LM-1240	0	532.62	2	5.74	LM-1240	CCCCCCCCOCC(COP(=O)(O)OCC[N+](C)(C)C)OP(=O)(O)CCCCCCC	Inhibition	'='	9.0	%				UO_0000187					False	CHEMBL767143	Inhibitory activity against human synovial fluid phospholipase A2 (HSF-PLA2).	B	BAO_0000357	single protein format	None	None	None	None	None	CHEMBL3474	Phospholipase A2 group IIA	Homo sapiens	SINGLE PROTEIN	CHEMBL1129986	1	Scientific Literature	J. Med. Chem.	1997	None
CHEMBL345275		0	380.40	0	2.52	(S)-6y	Cc1c(C(=O)C(N)=O)c2c(O[C@@H](C)C(=O)O)cccc2n1Cc1ccccc1	IC50	'='	136.0	nM	6.87			UO_0000065	18.05	0.33	4.35	6.15	False	CHEMBL761439	Inhibition of human nonpancreatic secretory Phospholipase A2 through DOC/PC assay	B	BAO_0000357	single protein format	None	None	None	None	None	CHEMBL3474	Phospholipase A2 group IIA	Homo sapiens	SINGLE PROTEIN	CHEMBL1129458	1	Scientific Literature	J. Med. Chem.	1996	None
CHEMBL146186		0	430.44	0	3.23	LY-311727	CCc1c(CC(N)=O)c2cc(OCCCP(=O)(O)O)ccc2n1Cc1ccccc1	IC50	'='	470.0	nM	6.33			UO_0000065	14.70	0.29	3.10	5.51	False	CHEMBL1108228	Inhibition of human recombinant group 2A phospholipase A2 by fluorimetric assay	B	BAO_0000357	single protein format	Homo sapiens	None	None	None	None	CHEMBL3474	Phospholipase A2 group IIA	Homo sapiens	SINGLE PROTEIN	CHEMBL1157788	1	Scientific Literature	Bioorg. Med. Chem.	2010	None
CHEMBL1098129		0	554.78	2	6.50	66a	CCCCCCCCCCCCCCCCCCN1CCN(C(=O)c2ccc(Cc3noc(=O)[nH]3)cc2)CC1=O	IC50	'='	1700.0	nM	5.77			UO_0000065	10.40	0.20	-0.73	5.80	False	CHEMBL1108228	Inhibition of human recombinant group 2A phospholipase A2 by fluorimetric assay	B	BAO_0000357	single protein format	Homo sapiens	None	None	None	None	CHEMBL3474	Phospholipase A2 group IIA	Homo sapiens	SINGLE PROTEIN	CHEMBL1157788	1	Scientific Literature	Bioorg. Med. Chem.	2010	None
CHEMBL187504	OCHNAFLAVONE	0	538.46	2	5.55	Ochnaflavone	O=c1cc(-c2ccc(Oc3cc(-c4cc(=O)c5c(O)cc(O)cc5o4)ccc3O)cc2)oc2cc(O)cc(O)c12	IC50	'='	3500.0	nM	5.46			UO_0000065	10.13	0.19	-0.09	3.19	False	CHEMBL866283	Inhibition of sPLA2-2A in HEK293 cell	B	BAO_0000219	cell-based format	Homo sapiens	None	None	HEK293	None	CHEMBL3474	Phospholipase A2 group IIA	Homo sapiens	SINGLE PROTEIN	CHEMBL1146997	1	Scientific Literature	Bioorg. Med. Chem. Lett.	2006	CHEMBL3307715
CHEMBL148567		0	366.42	0	2.58	3c	COC(=O)COc1cccc2c1c(CC(N)=O)c(C)n2Cc1ccccc1	Mole fraction	'='	1.1										False	CHEMBL848493	Mole fraction is the IC50 concentration divided by total lipid concentration	F	BAO_0000019	assay format	None	None	None	None	None	CHEMBL3474	Phospholipase A2 group IIA	Homo sapiens	SINGLE PROTEIN	CHEMBL1129058	1	Scientific Literature	J. Med. Chem.	1996	None
CHEMBL146214		0	428.49	0	4.30	7j	Cc1c(CC(N)=O)c2cc(OCc3cccc(C(=O)O)c3)ccc2n1Cc1ccccc1	Mole fraction	'='	1.5										False	CHEMBL848493	Mole fraction is the IC50 concentration divided by total lipid concentration	F	BAO_0000019	assay format	None	None	None	None	None	CHEMBL3474	Phospholipase A2 group IIA	Homo sapiens	SINGLE PROTEIN	CHEMBL1129058	1	Scientific Literature	J. Med. Chem.	1996	None
CHEMBL149396		0	381.43	0	3.87	76	Cc1c(CC(=O)O)c2cc(OCCCC(=O)O)ccc2n1Cc1ccccc1	IC50	'='	25900.0	nM	4.59			UO_0000065	12.03	0.22	0.72	5.17	False	CHEMBL761443	Inhibition of human non-pancreatic secretory phospholipase A2 (PLA2) in a chromogenic assay	B	BAO_0000357	single protein format	None	None	None	None	None	CHEMBL3474	Phospholipase A2 group IIA	Homo sapiens	SINGLE PROTEIN	CHEMBL1129058	1	Scientific Literature	J. Med. Chem.	1996	None
CHEMBL150373		0	406.49	0	2.11	18	Cc1c(CC(N)=O)c2cc(OCCCC3=NNNN3)ccc2n1Cc1ccccc1	IC50	'='	2450.0	nM	5.61			UO_0000065	13.80	0.26	3.50	5.31	False	CHEMBL761443	Inhibition of human non-pancreatic secretory phospholipase A2 (PLA2) in a chromogenic assay	B	BAO_0000357	single protein format	None	None	None	None	None	CHEMBL3474	Phospholipase A2 group IIA	Homo sapiens	SINGLE PROTEIN	CHEMBL1129058	1	Scientific Literature	J. Med. Chem.	1996	None
CHEMBL149453		0	452.62	1	5.36	44d	CCc1c(CC(N)=O)c2cc(SCCCC(=O)O)c(C(C)C)cc2n1Cc1ccccc1	IC50	'='	33.0	nM	7.48			UO_0000065	16.53	0.32	2.12	8.77	False	CHEMBL761443	Inhibition of human non-pancreatic secretory phospholipase A2 (PLA2) in a chromogenic assay	B	BAO_0000357	single protein format	None	None	None	None	None	CHEMBL3474	Phospholipase A2 group IIA	Homo sapiens	SINGLE PROTEIN	CHEMBL1129058	1	Scientific Literature	J. Med. Chem.	1996	None
CHEMBL88942		0	400.43	0	4.21	8	O=C(O)c1ccccc1-c1ccccc1C(=O)NCCc1c[nH]c2ccc(O)cc12	Inhibition	'='	0.0	%				UO_0000187					False	CHEMBL846291	Compound was evaluated for inhibition of phospholipase A2 (PLA2) isolated from human platelets at a concentration of 10 uM	B	BAO_0000019	assay format	None	None	None	None	None	CHEMBL3474	Phospholipase A2 group IIA	Homo sapiens	SINGLE PROTEIN	CHEMBL1128923	1	Scientific Literature	Bioorg. Med. Chem. Lett.	1996	None
CHEMBL347313		0	371.82	0	2.88	10aj	Cc1c(CC(=O)NN)c2cc(C(=O)O)ccc2n1Cc1cccc(Cl)c1	Mole fraction	'='	2.9										False	CHEMBL848494	Mole fraction as PLA2 IC50 concentration divided by total lipid concentration (1230 uM)	F	BAO_0000019	assay format	Homo sapiens	None	None	None	None	CHEMBL3474	Phospholipase A2 group IIA	Homo sapiens	SINGLE PROTEIN	CHEMBL1129457	1	Scientific Literature	J. Med. Chem.	1996	None
CHEMBL272209		0	470.66	1	5.49	25a	CCCCCCCCCCCCCCN1CCN(C(=O)c2ccc(-c3noc(=O)[nH]3)cc2)CC1	IC50	'>'	100000.0	nM				UO_0000065					False	CHEMBL930688	Inhibition of human recombinant PLA2 by fluorometric assay	B	BAO_0000357	single protein format	Homo sapiens	None	None	None	None	CHEMBL3474	Phospholipase A2 group IIA	Homo sapiens	SINGLE PROTEIN	CHEMBL1141576	1	Scientific Literature	Bioorg. Med. Chem.	2008	None
CHEMBL256848		0	498.71	1	5.61	28a	CCCCCCCCCCCCCCN1CCN(C(=O)c2ccc(CCc3noc(=O)[nH]3)cc2)CC1	IC50	'='	18700.0	nM	4.73			UO_0000065	9.48	0.18	-0.88	5.74	False	CHEMBL930688	Inhibition of human recombinant PLA2 by fluorometric assay	B	BAO_0000357	single protein format	Homo sapiens	None	None	None	None	CHEMBL3474	Phospholipase A2 group IIA	Homo sapiens	SINGLE PROTEIN	CHEMBL1141576	1	Scientific Literature	Bioorg. Med. Chem.	2008	None
CHEMBL149271		0	362.38	0	2.76	39	Cc1c(C(=O)C(N)=O)c2c(/C=C/C(=O)O)cccc2n1Cc1ccccc1	IC50	'='	46000.0	nM	4.34			UO_0000065	11.97	0.22	1.58	4.24	False	CHEMBL761440	Inhibition of human nonpancreatic secretory Phospholipase A2 through chromogenic assay	B	BAO_0000357	single protein format	None	None	None	None	None	CHEMBL3474	Phospholipase A2 group IIA	Homo sapiens	SINGLE PROTEIN	CHEMBL1129458	1	Scientific Literature	J. Med. Chem.	1996	None
CHEMBL96684		0	312.37	0	3.92	3a	COc1ccc(/C=C/C(=O)c2ccc(C)c(C)c2O)cc1OC	Inhibition	'='	27.5	%				UO_0000187					False	CHEMBL767145	Inhibitory activity against synovial human recombinant phospholipase (hr-PLA2) at 100 uM concentration	B	BAO_0000357	single protein format	None	None	None	None	None	CHEMBL3474	Phospholipase A2 group IIA	Homo sapiens	SINGLE PROTEIN	CHEMBL1128476	1	Scientific Literature	J. Med. Chem.	1995	None
CHEMBL150166		0	328.80	0	3.38	17m	COc1ccc2c(c1)c(CC(N)=O)c(Cl)n2Cc1ccccc1	IC50	'='	250.0	nM	6.60			UO_0000065					False	CHEMBL761438	Inhibition of Human Nonpancreatic Secretory Phospholipase A2 through Chromogenic assay	F	BAO_0000019	assay format	None	None	None	None	None	CHEMBL3474	Phospholipase A2 group IIA	Homo sapiens	SINGLE PROTEIN	CHEMBL1129457	1	Scientific Literature	J. Med. Chem.	1996	None
CHEMBL150166		0	328.80	0	3.38	17m	COc1ccc2c(c1)c(CC(N)=O)c(Cl)n2Cc1ccccc1	Mole fraction	'='	2.0										False	CHEMBL848494	Mole fraction as PLA2 IC50 concentration divided by total lipid concentration (1230 uM)	F	BAO_0000019	assay format	Homo sapiens	None	None	None	None	CHEMBL3474	Phospholipase A2 group IIA	Homo sapiens	SINGLE PROTEIN	CHEMBL1129457	1	Scientific Literature	J. Med. Chem.	1996	None
CHEMBL117122		0	464.63	0	4.79	(R)-3	CCCCCCCCCCCC(=O)N[C@H](CCCC)COP(=O)([O-])OCC[N+](C)(C)C	IC50	'='	5300.0	nM	5.28			UO_0000065	11.35	0.23	0.49	6.02	False	CHEMBL761704	Compound was tested for inhibitory activity against type II Phospholipase A2 (PLA2) isolated from japanese mamushi (Agkistrodon halys blomhoffii) venom	B	BAO_0000357	single protein format	Gloydius blomhoffi	None	None	None	None	CHEMBL3474	Phospholipase A2 group IIA	Homo sapiens	SINGLE PROTEIN	CHEMBL1130704	1	Scientific Literature	Bioorg. Med. Chem. Lett.	1998	None
CHEMBL491015		0	387.27	0	4.68	18b	CCCCc1ccc(-c2ccc(C3=C(Br)C(=O)OC3O)cc2)cc1	Inhibition	'='	0.0	%				UO_0000187					False	CHEMBL994988	Inhibition of human synovial recombinant group 2A sPLA2 at 10 uM	B	BAO_0000357	single protein format	Homo sapiens	None	None	None	None	CHEMBL3474	Phospholipase A2 group IIA	Homo sapiens	SINGLE PROTEIN	CHEMBL1144230	1	Scientific Literature	Bioorg. Med. Chem.	2008	None
CHEMBL463914	MANOALIDE	0	416.56	0	4.86	manoalide	CC1=C(CC/C(C)=C/CCC2=CC[C@H](C3=CC(=O)O[C@H]3O)O[C@H]2O)C(C)(C)CCC1	IC50	'='	1500000.0	nM		Outside typical range		UO_0000065					False	CHEMBL767139	In vitro inhibition of human recombinant secretory Phospholipase A2 (group II).	B	BAO_0000357	single protein format	None	None	None	None	None	CHEMBL3474	Phospholipase A2 group IIA	Homo sapiens	SINGLE PROTEIN	CHEMBL1129032	1	Scientific Literature	J. Med. Chem.	1996	None
CHEMBL111710		0	252.27	0	0.79	11b	C/C=C/CC1=CCC(C2=CC(=O)OC2O)OC1O	IC50						Not Determined						False	CHEMBL767150	Inhibitory activity against human synovial recombinant Phospholipase enzyme; Not determined	B	BAO_0000357	single protein format	None	None	None	None	None	CHEMBL3474	Phospholipase A2 group IIA	Homo sapiens	SINGLE PROTEIN	CHEMBL1131063	1	Scientific Literature	J. Med. Chem.	1998	None
CHEMBL111227		0	236.27	0	1.47	12b	C/C=C/CC1=CCC(C2=CC(=O)OC2O)OC1	IC50						Not Determined						False	CHEMBL767150	Inhibitory activity against human synovial recombinant Phospholipase enzyme; Not determined	B	BAO_0000357	single protein format	None	None	None	None	None	CHEMBL3474	Phospholipase A2 group IIA	Homo sapiens	SINGLE PROTEIN	CHEMBL1131063	1	Scientific Literature	J. Med. Chem.	1998	None
CHEMBL407218		0	596.90	2	8.53	26e	CCCCCCCCCCCCCCCCCCCCCCN1CCN(C(=O)c2ccc(Cc3noc(=O)[nH]3)cc2)CC1	IC50	'='	100.0	nM	7.00			UO_0000065	11.73	0.22	-1.53	8.49	False	CHEMBL930688	Inhibition of human recombinant PLA2 by fluorometric assay	B	BAO_0000357	single protein format	Homo sapiens	None	None	None	None	CHEMBL3474	Phospholipase A2 group IIA	Homo sapiens	SINGLE PROTEIN	CHEMBL1141576	1	Scientific Literature	Bioorg. Med. Chem.	2008	None
CHEMBL411915		0	526.81	2	7.33	24c	CCCCCCCCCCCCCCCCCCN1CCN(Cc2ccc(Cc3noc(=O)[nH]3)cc2)CC1	IC50	'='	2200.0	nM	5.66			UO_0000065	10.74	0.20	-1.67	8.65	True	CHEMBL930688	Inhibition of human recombinant PLA2 by fluorometric assay	B	BAO_0000357	single protein format	Homo sapiens	None	None	None	None	CHEMBL3474	Phospholipase A2 group IIA	Homo sapiens	SINGLE PROTEIN	CHEMBL1141576	1	Scientific Literature	Bioorg. Med. Chem.	2008	None
CHEMBL272432		0	470.70	1	5.77	24a	CCCCCCCCCCCCCCN1CCN(Cc2ccc(Cc3noc(=O)[nH]3)cc2)CC1	IC50	'>'	10000.0	nM				UO_0000065					False	CHEMBL930688	Inhibition of human recombinant PLA2 by fluorometric assay	B	BAO_0000357	single protein format	Homo sapiens	None	None	None	None	CHEMBL3474	Phospholipase A2 group IIA	Homo sapiens	SINGLE PROTEIN	CHEMBL1141576	1	Scientific Literature	Bioorg. Med. Chem.	2008	None
CHEMBL149265		0	351.45	0	3.18	10j	CCCc1c(CC(=O)NN)c2cc(OC)ccc2n1Cc1ccccc1	KB app	'='	27.13	uM				UO_0000064					False	CHEMBL683317	Inhibition of PLA2 induced contraction of GP lung tissue (Guinea pig) (n=4)	F	BAO_0000221	tissue-based format	Cavia porcellus	CHEMBL3638235	Lung	None	None	CHEMBL3474	Phospholipase A2 group IIA	Homo sapiens	SINGLE PROTEIN	CHEMBL1129457	1	Scientific Literature	J. Med. Chem.	1996	None
CHEMBL348681		0	339.40	0	2.24	10al	COc1ccc2c(c1)c(CC(=O)NN)c(C)n2Cc1cccc(O)c1	Mole fraction	'='	2.4										False	CHEMBL848494	Mole fraction as PLA2 IC50 concentration divided by total lipid concentration (1230 uM)	F	BAO_0000019	assay format	Homo sapiens	None	None	None	None	CHEMBL3474	Phospholipase A2 group IIA	Homo sapiens	SINGLE PROTEIN	CHEMBL1129457	1	Scientific Literature	J. Med. Chem.	1996	None
CHEMBL3085276		0	671.74	3	6.96	37	Cc1c(O)c(CNC(C)c2ccccc2)c(C)c(C(=O)Oc2c(C)c(C)c(C(=O)Oc3c(C)c(C)c(C(=O)O)c(O)c3C)c(O)c2C)c1O	IC50	'='	1800000.0	nM		Outside typical range		UO_0000065					False	CHEMBL767139	In vitro inhibition of human recombinant secretory Phospholipase A2 (group II).	B	BAO_0000357	single protein format	None	None	None	None	None	CHEMBL3474	Phospholipase A2 group IIA	Homo sapiens	SINGLE PROTEIN	CHEMBL1129032	1	Scientific Literature	J. Med. Chem.	1996	None
CHEMBL148813		0	366.42	0	2.96	7b	NC(=O)Cc1cn(Cc2ccccc2)c2ccc(OCCCC(=O)O)cc12	IC50	'='	180.0	nM	6.75			UO_0000065	18.41	0.34	3.78	7.13	False	CHEMBL761443	Inhibition of human non-pancreatic secretory phospholipase A2 (PLA2) in a chromogenic assay	B	BAO_0000357	single protein format	None	None	None	None	None	CHEMBL3474	Phospholipase A2 group IIA	Homo sapiens	SINGLE PROTEIN	CHEMBL1129058	1	Scientific Literature	J. Med. Chem.	1996	None
CHEMBL145978		0	406.48	0	3.84	7p	NC(=O)Cc1c(C2CC2)n(Cc2ccccc2)c2ccc(OCCCC(=O)O)cc12	IC50	'='	44.0	nM	7.36			UO_0000065	18.10	0.33	3.52	7.78	False	CHEMBL761443	Inhibition of human non-pancreatic secretory phospholipase A2 (PLA2) in a chromogenic assay	B	BAO_0000357	single protein format	None	None	None	None	None	CHEMBL3474	Phospholipase A2 group IIA	Homo sapiens	SINGLE PROTEIN	CHEMBL1129058	1	Scientific Literature	J. Med. Chem.	1996	None
CHEMBL151159		0	324.38	0	2.53	21b	COc1ccc2c(c1)c(C(O)C(N)=O)c(C)n2Cc1ccccc1	IC50	'='	20060.0	nM	4.70			UO_0000065					False	CHEMBL761438	Inhibition of Human Nonpancreatic Secretory Phospholipase A2 through Chromogenic assay	F	BAO_0000019	assay format	None	None	None	None	None	CHEMBL3474	Phospholipase A2 group IIA	Homo sapiens	SINGLE PROTEIN	CHEMBL1129457	1	Scientific Literature	J. Med. Chem.	1996	None
CHEMBL1159768		0	489.53	0	5.00	LM-1220	CCCCCCCCOCC(COP(=O)(O)OCCN)OP(=O)(O)CCCCCCC	Inhibition	'='	33.0	%				UO_0000187					False	CHEMBL767143	Inhibitory activity against human synovial fluid phospholipase A2 (HSF-PLA2).	B	BAO_0000357	single protein format	None	None	None	None	None	CHEMBL3474	Phospholipase A2 group IIA	Homo sapiens	SINGLE PROTEIN	CHEMBL1129986	1	Scientific Literature	J. Med. Chem.	1997	None
CHEMBL149319		0	351.45	0	3.12	10ag	COc1ccc2c(c1)c(CC(=O)NN)c(C)n2CCCc1ccccc1	Mole fraction	'='	1.4										False	CHEMBL848494	Mole fraction as PLA2 IC50 concentration divided by total lipid concentration (1230 uM)	F	BAO_0000019	assay format	Homo sapiens	None	None	None	None	CHEMBL3474	Phospholipase A2 group IIA	Homo sapiens	SINGLE PROTEIN	CHEMBL1129457	1	Scientific Literature	J. Med. Chem.	1996	None
CHEMBL101849		0	521.74	2	7.70	1	CCCCCCCCCCOc1cc(OCCCCCCCCCC)cc(N(CC(=O)O)CC(=O)O)c1	IC50	'='	230.0	nM	6.64			UO_0000065					False	CHEMBL695227	Tested for inhibitory activity against human synovial fluid PLA2 (HSF-PLA2)	F	BAO_0000019	assay format	None	None	None	None	None	CHEMBL3474	Phospholipase A2 group IIA	Homo sapiens	SINGLE PROTEIN	CHEMBL1126845	1	Scientific Literature	J. Med. Chem.	1993	None
CHEMBL148452		0	384.36	0	2.27	6g	Cc1c(C(=O)C(N)=O)c2c(OCC(=O)O)cccc2n1Cc1ccc(F)cc1	IC50	'='	30.0	nM	7.52			UO_0000065	19.57	0.37	5.25	6.74	False	CHEMBL761440	Inhibition of human nonpancreatic secretory Phospholipase A2 through chromogenic assay	B	BAO_0000357	single protein format	None	None	None	None	None	CHEMBL3474	Phospholipase A2 group IIA	Homo sapiens	SINGLE PROTEIN	CHEMBL1129458	1	Scientific Literature	J. Med. Chem.	1996	None
CHEMBL357984		0	413.52	0	4.46	10ab	CCc1c(CC(=O)NN)c2cc(OC)ccc2n1Cc1ccccc1-c1ccccc1	Mole fraction	'='	1.9										False	CHEMBL848494	Mole fraction as PLA2 IC50 concentration divided by total lipid concentration (1230 uM)	F	BAO_0000019	assay format	Homo sapiens	None	None	None	None	CHEMBL3474	Phospholipase A2 group IIA	Homo sapiens	SINGLE PROTEIN	CHEMBL1129457	1	Scientific Literature	J. Med. Chem.	1996	None
CHEMBL357984		0	413.52	0	4.46	10ab	CCc1c(CC(=O)NN)c2cc(OC)ccc2n1Cc1ccccc1-c1ccccc1	KB app	'='	30.1	uM				UO_0000064					False	CHEMBL683317	Inhibition of PLA2 induced contraction of GP lung tissue (Guinea pig) (n=4)	F	BAO_0000221	tissue-based format	Cavia porcellus	CHEMBL3638235	Lung	None	None	CHEMBL3474	Phospholipase A2 group IIA	Homo sapiens	SINGLE PROTEIN	CHEMBL1129457	1	Scientific Literature	J. Med. Chem.	1996	None
CHEMBL149265		0	351.45	0	3.18	10j	CCCc1c(CC(=O)NN)c2cc(OC)ccc2n1Cc1ccccc1	Mole fraction	'='	5.7										False	CHEMBL848494	Mole fraction as PLA2 IC50 concentration divided by total lipid concentration (1230 uM)	F	BAO_0000019	assay format	Homo sapiens	None	None	None	None	CHEMBL3474	Phospholipase A2 group IIA	Homo sapiens	SINGLE PROTEIN	CHEMBL1129457	1	Scientific Literature	J. Med. Chem.	1996	None
CHEMBL15258		0	473.61	0	4.51	LM-1230	CCCCCCCCCCS(=O)(=O)NC(CCCCCC)COP(=O)(O)OCCO	Inhibition	'='	49.0	%				UO_0000187					False	CHEMBL767143	Inhibitory activity against human synovial fluid phospholipase A2 (HSF-PLA2).	B	BAO_0000357	single protein format	None	None	None	None	None	CHEMBL3474	Phospholipase A2 group IIA	Homo sapiens	SINGLE PROTEIN	CHEMBL1129986	1	Scientific Literature	J. Med. Chem.	1997	None
CHEMBL219894		0	462.63	1	5.68	A11	CCCCCCCOCC(COc1ccc(Cc2noc(=O)[nH]2)cc1)OCCCCCCC	IC50	'='	11600.0	nM	4.94			UO_0000065	10.67	0.20	-0.74	5.70	False	CHEMBL917127	Inhibition of human group IIA PLA2 by fluorimetric assay	B	BAO_0000357	single protein format	Homo sapiens	None	None	None	None	CHEMBL3474	Phospholipase A2 group IIA	Homo sapiens	SINGLE PROTEIN	CHEMBL1142970	1	Scientific Literature	J. Med. Chem.	2007	None
CHEMBL223880		0	633.87	2	9.07	A15	CCCCCCCCCCCCCCCCCCOC(COCc1ccc(C#N)cc1)COc1ccc(Cc2noc(=O)[nH]2)cc1	IC50	'='	1150.0	nM	5.94			UO_0000065	9.37	0.18	-3.13	5.38	False	CHEMBL917130	Inhibition of human group IIA PLA2 in [3H]oleate-labeled Escherichia coli membrane by radiometric assay	B	BAO_0000019	assay format	Homo sapiens	None	None	None	None	CHEMBL3474	Phospholipase A2 group IIA	Homo sapiens	SINGLE PROTEIN	CHEMBL1142970	1	Scientific Literature	J. Med. Chem.	2007	None
CHEMBL356752		0	380.44	0	3.27	7g	Cc1c(CC(N)=O)c2cc(OCCCC(=O)O)ccc2n1Cc1ccccc1	KB app	'='	2.38	uM				UO_0000064					False	CHEMBL683319	Inhibitory activity against contraction of Guinea pig lung tissue induced by PLA2.	F	BAO_0000221	tissue-based format	Cavia porcellus	CHEMBL3638235	Lung	None	None	CHEMBL3474	Phospholipase A2 group IIA	Homo sapiens	SINGLE PROTEIN	CHEMBL1129058	1	Scientific Literature	J. Med. Chem.	1996	None
CHEMBL150005		0	445.31	0	3.72	7r	NC(=O)Cc1c(Br)n(Cc2ccccc2)c2ccc(OCCCC(=O)O)cc12	Mole fraction	'='	5.9										False	CHEMBL848493	Mole fraction is the IC50 concentration divided by total lipid concentration	F	BAO_0000019	assay format	None	None	None	None	None	CHEMBL3474	Phospholipase A2 group IIA	Homo sapiens	SINGLE PROTEIN	CHEMBL1129058	1	Scientific Literature	J. Med. Chem.	1996	None
CHEMBL15258		0	473.61	0	4.51	2	CCCCCCCCCCS(=O)(=O)NC(CCCCCC)COP(=O)(O)OCCO	Inhibition	'='	66.0	%				UO_0000187					False	CHEMBL767148	Tested for the inhibition of human synovial fluid enzyme phospholipase A2 (PLA2)	B	BAO_0000357	single protein format	None	None	None	None	None	CHEMBL3474	Phospholipase A2 group IIA	Homo sapiens	SINGLE PROTEIN	CHEMBL1127695	1	Scientific Literature	J. Med. Chem.	1994	None
CHEMBL149502		0	416.41	0	2.97	13d	Cc1c(CC(N)=O)c2cc(OCCCP(=O)(O)O)ccc2n1Cc1ccccc1	KB app	'='	0.85	uM				UO_0000064					False	CHEMBL683319	Inhibitory activity against contraction of Guinea pig lung tissue induced by PLA2.	F	BAO_0000221	tissue-based format	Cavia porcellus	CHEMBL3638235	Lung	None	None	CHEMBL3474	Phospholipase A2 group IIA	Homo sapiens	SINGLE PROTEIN	CHEMBL1129058	1	Scientific Literature	J. Med. Chem.	1996	None
CHEMBL358163		0	392.41	0	2.70	6s	NC(=O)C(=O)c1c(C2CC2)n(Cc2ccccc2)c2cccc(OCC(=O)O)c12	IC50	'='	28.0	nM	7.55			UO_0000065	19.25	0.36	4.85	6.77	False	CHEMBL761440	Inhibition of human nonpancreatic secretory Phospholipase A2 through chromogenic assay	B	BAO_0000357	single protein format	None	None	None	None	None	CHEMBL3474	Phospholipase A2 group IIA	Homo sapiens	SINGLE PROTEIN	CHEMBL1129458	1	Scientific Literature	J. Med. Chem.	1996	None
CHEMBL358155		0	484.55	0	4.38	(dl)-6x	CCc1c(C(=O)C(N)=O)c2c(OC(CCc3ccccc3)C(=O)O)cccc2n1Cc1ccccc1	IC50	'='	46.0	nM	7.34			UO_0000065	15.14	0.28	2.96	6.57	False	CHEMBL761440	Inhibition of human nonpancreatic secretory Phospholipase A2 through chromogenic assay	B	BAO_0000357	single protein format	None	None	None	None	None	CHEMBL3474	Phospholipase A2 group IIA	Homo sapiens	SINGLE PROTEIN	CHEMBL1129458	1	Scientific Literature	J. Med. Chem.	1996	None
CHEMBL2079617		0	473.61	0	4.51	LM-1292	CCCCCCCCCCS(=O)(=O)N[C@H](CCCCCC)COP(=O)(O)OCCO	Inhibition	'='	44.0	%				UO_0000187					False	CHEMBL767143	Inhibitory activity against human synovial fluid phospholipase A2 (HSF-PLA2).	B	BAO_0000357	single protein format	None	None	None	None	None	CHEMBL3474	Phospholipase A2 group IIA	Homo sapiens	SINGLE PROTEIN	CHEMBL1129986	1	Scientific Literature	J. Med. Chem.	1997	None
CHEMBL277809	LM-1216	0	494.61	0	4.91	LM-1216	CCCCCCCCCCCC(=O)NC(CCCCCC)COP(=O)(O)OCC(N)C(=O)O	Inhibition	'='	31.0	%				UO_0000187					False	CHEMBL767143	Inhibitory activity against human synovial fluid phospholipase A2 (HSF-PLA2).	B	BAO_0000357	single protein format	None	None	None	None	None	CHEMBL3474	Phospholipase A2 group IIA	Homo sapiens	SINGLE PROTEIN	CHEMBL1129986	1	Scientific Literature	J. Med. Chem.	1997	None
CHEMBL15460		0	563.74	2	6.74	Im1284	CCCCCCCCCCS(=O)(=O)NC(CCCCCC)COP(=O)(O)OCCOCc1ccccc1	Inhibition	'='	12.0	%				UO_0000187					False	CHEMBL767143	Inhibitory activity against human synovial fluid phospholipase A2 (HSF-PLA2).	B	BAO_0000357	single protein format	None	None	None	None	None	CHEMBL3474	Phospholipase A2 group IIA	Homo sapiens	SINGLE PROTEIN	CHEMBL1129986	1	Scientific Literature	J. Med. Chem.	1997	None
CHEMBL442205		0	506.62	1	4.63	(4R,5S)-4	CCCCCCCCCCCC(=O)N1C(=O)O[C@H](COP(=O)([O-])OCC[N+](C)(C)C)[C@H]1CCC	IC50	'='	19800.0	nM	4.70			UO_0000065	9.28	0.19	0.07	4.47	False	CHEMBL761704	Compound was tested for inhibitory activity against type II Phospholipase A2 (PLA2) isolated from japanese mamushi (Agkistrodon halys blomhoffii) venom	B	BAO_0000357	single protein format	Gloydius blomhoffi	None	None	None	None	CHEMBL3474	Phospholipase A2 group IIA	Homo sapiens	SINGLE PROTEIN	CHEMBL1130704	1	Scientific Literature	Bioorg. Med. Chem. Lett.	1998	None
CHEMBL343906		0	418.30	0	2.23	15a	NC(=O)Cc1cn(Cc2ccccc2)c2ccc(OCP(=O)([O-])[O-])cc12.[Na+].[Na+]	Mole fraction	'='	53.0										False	CHEMBL848493	Mole fraction is the IC50 concentration divided by total lipid concentration	F	BAO_0000019	assay format	None	None	None	None	None	CHEMBL3474	Phospholipase A2 group IIA	Homo sapiens	SINGLE PROTEIN	CHEMBL1129058	1	Scientific Literature	J. Med. Chem.	1996	None
CHEMBL148479		0	408.82	0	3.14	6t	Cc1c(CC(N)=O)c2c(OCC(=O)[O-])cccc2n1Cc1cccc(Cl)c1.[Na+]	IC50	'='	1200.0	nM	5.92			UO_0000065	15.31	0.30	2.78	6.26	False	CHEMBL767819	Inhibitory activity against human pancreatic Phospholipase A2	B	BAO_0000357	single protein format	None	None	None	None	None	CHEMBL3474	Phospholipase A2 group IIA	Homo sapiens	SINGLE PROTEIN	CHEMBL1129058	1	Scientific Literature	J. Med. Chem.	1996	None
CHEMBL146189		0	352.39	0	2.49	7e	Cc1c(CC(N)=O)c2cc(OCC(=O)O)ccc2n1Cc1ccccc1	KB app	'='	8.22	uM				UO_0000064					False	CHEMBL683319	Inhibitory activity against contraction of Guinea pig lung tissue induced by PLA2.	F	BAO_0000221	tissue-based format	Cavia porcellus	CHEMBL3638235	Lung	None	None	CHEMBL3474	Phospholipase A2 group IIA	Homo sapiens	SINGLE PROTEIN	CHEMBL1129058	1	Scientific Literature	J. Med. Chem.	1996	None
CHEMBL355966		0	490.47	0	3.94	44e	CCc1c(CC(N)=O)c2cc(SCCCP(=O)([O-])[O-])ccc2n1Cc1ccccc1.[Na+].[Na+]	Mole fraction	'='	4.7										False	CHEMBL848493	Mole fraction is the IC50 concentration divided by total lipid concentration	F	BAO_0000019	assay format	None	None	None	None	None	CHEMBL3474	Phospholipase A2 group IIA	Homo sapiens	SINGLE PROTEIN	CHEMBL1129058	1	Scientific Literature	J. Med. Chem.	1996	None
CHEMBL148924		0	402.39	0	2.66	13b	NC(=O)Cc1cn(Cc2ccccc2)c2ccc(OCCCP(=O)(O)O)cc12	Mole fraction	'='	1.7										False	CHEMBL848493	Mole fraction is the IC50 concentration divided by total lipid concentration	F	BAO_0000019	assay format	None	None	None	None	None	CHEMBL3474	Phospholipase A2 group IIA	Homo sapiens	SINGLE PROTEIN	CHEMBL1129058	1	Scientific Literature	J. Med. Chem.	1996	None
CHEMBL146568		0	416.50	0	2.68	16a	Cc1c(CC(N)=O)c2cc(OCCCS(=O)(=O)O)ccc2n1Cc1ccccc1	IC50	'='	195.0	nM	6.71			UO_0000065	16.11	0.32	4.03	6.01	False	CHEMBL761443	Inhibition of human non-pancreatic secretory phospholipase A2 (PLA2) in a chromogenic assay	B	BAO_0000357	single protein format	None	None	None	None	None	CHEMBL3474	Phospholipase A2 group IIA	Homo sapiens	SINGLE PROTEIN	CHEMBL1129058	1	Scientific Literature	J. Med. Chem.	1996	None
CHEMBL440174		0	428.49	0	4.30	7i	Cc1c(CC(N)=O)c2cc(OCc3ccccc3C(=O)O)ccc2n1Cc1ccccc1	Mole fraction	'='	1.2										False	CHEMBL848493	Mole fraction is the IC50 concentration divided by total lipid concentration	F	BAO_0000019	assay format	None	None	None	None	None	CHEMBL3474	Phospholipase A2 group IIA	Homo sapiens	SINGLE PROTEIN	CHEMBL1129058	1	Scientific Literature	J. Med. Chem.	1996	None
CHEMBL150005		0	445.31	0	3.72	7r	NC(=O)Cc1c(Br)n(Cc2ccccc2)c2ccc(OCCCC(=O)O)cc12	IC50	'='	15900.0	nM	4.80			UO_0000065	10.78	0.23	1.08	5.08	False	CHEMBL767819	Inhibitory activity against human pancreatic Phospholipase A2	B	BAO_0000357	single protein format	None	None	None	None	None	CHEMBL3474	Phospholipase A2 group IIA	Homo sapiens	SINGLE PROTEIN	CHEMBL1129058	1	Scientific Literature	J. Med. Chem.	1996	None
CHEMBL359294		0	338.36	0	2.18	7a	NC(=O)Cc1cn(Cc2ccccc2)c2cccc(OCC(=O)O)c12	IC50	'='	321.0	nM	6.49			UO_0000065	19.19	0.35	4.31	6.87	False	CHEMBL761443	Inhibition of human non-pancreatic secretory phospholipase A2 (PLA2) in a chromogenic assay	B	BAO_0000357	single protein format	None	None	None	None	None	CHEMBL3474	Phospholipase A2 group IIA	Homo sapiens	SINGLE PROTEIN	CHEMBL1129058	1	Scientific Literature	J. Med. Chem.	1996	None
CHEMBL359304		0	444.47	0	3.53	62e	CCc1c(CC(N)=O)c2cc(OCCCP(=O)(O)O)c(C)cc2n1Cc1ccccc1	KB app	'='	0.202	uM				UO_0000064					False	CHEMBL683319	Inhibitory activity against contraction of Guinea pig lung tissue induced by PLA2.	F	BAO_0000221	tissue-based format	Cavia porcellus	CHEMBL3638235	Lung	None	None	CHEMBL3474	Phospholipase A2 group IIA	Homo sapiens	SINGLE PROTEIN	CHEMBL1129058	1	Scientific Literature	J. Med. Chem.	1996	None
CHEMBL151886		0	379.46	0	2.67	20c	Cc1c(CC(N)=O)c2ccc(OCCCC(N)=O)cc2n1Cc1ccccc1	IC50	'='	5830.0	nM	5.23			UO_0000065	13.79	0.26	2.56	5.22	False	CHEMBL761443	Inhibition of human non-pancreatic secretory phospholipase A2 (PLA2) in a chromogenic assay	B	BAO_0000357	single protein format	None	None	None	None	None	CHEMBL3474	Phospholipase A2 group IIA	Homo sapiens	SINGLE PROTEIN	CHEMBL1129058	1	Scientific Literature	J. Med. Chem.	1996	None
CHEMBL357394		0	328.80	0	3.38	2p	Cc1c(CC(N)=O)c2c(O)cccc2n1Cc1cccc(Cl)c1	Mole fraction	'='	4.8										False	CHEMBL848493	Mole fraction is the IC50 concentration divided by total lipid concentration	F	BAO_0000019	assay format	None	None	None	None	None	CHEMBL3474	Phospholipase A2 group IIA	Homo sapiens	SINGLE PROTEIN	CHEMBL1129058	1	Scientific Literature	J. Med. Chem.	1996	None
CHEMBL374284		0	448.60	1	5.75	A10	CCCCCCCOCC(COc1ccc(-c2noc(=O)[nH]2)cc1)OCCCCCCC	IC50	'='	50900.0	nM	4.29			UO_0000065	9.57	0.18	-1.46	4.96	False	CHEMBL917127	Inhibition of human group IIA PLA2 by fluorimetric assay	B	BAO_0000357	single protein format	Homo sapiens	None	None	None	None	CHEMBL3474	Phospholipase A2 group IIA	Homo sapiens	SINGLE PROTEIN	CHEMBL1142970	1	Scientific Literature	J. Med. Chem.	2007	None
CHEMBL220842		0	588.87	2	9.65	A3	CCCCCCCCCCCCCCOC(COCCCCCCCCCC)COc1ccc(-c2noc(=O)[nH]2)cc1	IC50	'='	1000.0	nM	6.00			UO_0000065	10.19	0.20	-3.65	6.93	False	CHEMBL917130	Inhibition of human group IIA PLA2 in [3H]oleate-labeled Escherichia coli membrane by radiometric assay	B	BAO_0000019	assay format	Homo sapiens	None	None	None	None	CHEMBL3474	Phospholipase A2 group IIA	Homo sapiens	SINGLE PROTEIN	CHEMBL1142970	1	Scientific Literature	J. Med. Chem.	2007	None
CHEMBL89003		0	547.65	2	7.29	7	CCCCCCCCCCOc1ccc(NC(=O)c2ccccc2-c2ccccc2C(=O)O)cc1OCC(=O)O	Inhibition	'='	2.0	%				UO_0000187					False	CHEMBL846291	Compound was evaluated for inhibition of phospholipase A2 (PLA2) isolated from human platelets at a concentration of 10 uM	B	BAO_0000019	assay format	None	None	None	None	None	CHEMBL3474	Phospholipase A2 group IIA	Homo sapiens	SINGLE PROTEIN	CHEMBL1128923	1	Scientific Literature	Bioorg. Med. Chem. Lett.	1996	None
CHEMBL7660	PHENIDONE	0	162.19	0	0.93	Phenidone (6)	O=C1CCN(c2ccccc2)N1	IC50	'>'	1000000.0	nM		Outside typical range		UO_0000065					False	CHEMBL769595	Compound was evaluated for inhibition against Phospholipase A2 of Croatalus adamanteus	B	BAO_0000357	single protein format	Crotalus adamanteus	None	None	None	None	CHEMBL3474	Phospholipase A2 group IIA	Homo sapiens	SINGLE PROTEIN	CHEMBL1126456	1	Scientific Literature	Bioorg. Med. Chem. Lett.	1992	None
CHEMBL15258		0	473.61	0	4.51	LM-1230	CCCCCCCCCCS(=O)(=O)NC(CCCCCC)COP(=O)(O)OCCO	Inhibition	'='	49.0	%				UO_0000187					True	CHEMBL767144	Inhibitory activity against human synovial fluid phospholipase A2 (HSF-PLA2)	B	BAO_0000357	single protein format	None	None	None	None	None	CHEMBL3474	Phospholipase A2 group IIA	Homo sapiens	SINGLE PROTEIN	CHEMBL1128584	1	Scientific Literature	J. Med. Chem.	1995	None
CHEMBL149779		0	364.40	0	2.68	40	Cc1c(C(=O)C(N)=O)c2c(CCC(=O)O)cccc2n1Cc1ccccc1	IC50	'='	145.0	nM	6.84			UO_0000065	18.77	0.35	4.16	6.68	False	CHEMBL761440	Inhibition of human nonpancreatic secretory Phospholipase A2 through chromogenic assay	B	BAO_0000357	single protein format	None	None	None	None	None	CHEMBL3474	Phospholipase A2 group IIA	Homo sapiens	SINGLE PROTEIN	CHEMBL1129458	1	Scientific Literature	J. Med. Chem.	1996	None
CHEMBL275142		0	541.71	2	7.71	LM-1192	CCCCCCCCCCCC(=O)NC(CCCCCC)COP(=O)(O)OCCOCc1ccccc1	Inhibition	'='	6.0	%				UO_0000187					True	CHEMBL767144	Inhibitory activity against human synovial fluid phospholipase A2 (HSF-PLA2)	B	BAO_0000357	single protein format	None	None	None	None	None	CHEMBL3474	Phospholipase A2 group IIA	Homo sapiens	SINGLE PROTEIN	CHEMBL1128584	1	Scientific Literature	J. Med. Chem.	1995	None
CHEMBL274373		0	263.31	0	3.55	2b	O=C(/C=C\N(O)C1CCCCC1)c1ccc(F)cc1	IC50	'>'	1000000.0	nM		Outside typical range		UO_0000065					False	CHEMBL769595	Compound was evaluated for inhibition against Phospholipase A2 of Croatalus adamanteus	B	BAO_0000357	single protein format	Crotalus adamanteus	None	None	None	None	CHEMBL3474	Phospholipase A2 group IIA	Homo sapiens	SINGLE PROTEIN	CHEMBL1126456	1	Scientific Literature	Bioorg. Med. Chem. Lett.	1992	None
CHEMBL358049		0	481.28	0	3.43	13h	NC(=O)Cc1c(Br)n(Cc2ccccc2)c2ccc(OCCCP(=O)(O)O)cc12	Mole fraction	'='	2.7										False	CHEMBL848493	Mole fraction is the IC50 concentration divided by total lipid concentration	F	BAO_0000019	assay format	None	None	None	None	None	CHEMBL3474	Phospholipase A2 group IIA	Homo sapiens	SINGLE PROTEIN	CHEMBL1129058	1	Scientific Literature	J. Med. Chem.	1996	None
CHEMBL2079616		0	563.74	2	6.74	LM-1228	CCCCCCCCCCS(=O)(=O)N[C@H](CCCCCC)COP(=O)(O)OCCOCc1ccccc1	Inhibition	'='	74.0	%				UO_0000187					False	CHEMBL767144	Inhibitory activity against human synovial fluid phospholipase A2 (HSF-PLA2)	B	BAO_0000357	single protein format	None	None	None	None	None	CHEMBL3474	Phospholipase A2 group IIA	Homo sapiens	SINGLE PROTEIN	CHEMBL1128584	1	Scientific Literature	J. Med. Chem.	1995	None
CHEMBL148887		0	408.50	0	3.75	4k	CCOC(=O)CCCOc1ccc2c(CC(N)=O)c(C)n(Cc3ccccc3)c2c1	Mole fraction	'='	3.7										False	CHEMBL848493	Mole fraction is the IC50 concentration divided by total lipid concentration	F	BAO_0000019	assay format	None	None	None	None	None	CHEMBL3474	Phospholipase A2 group IIA	Homo sapiens	SINGLE PROTEIN	CHEMBL1129058	1	Scientific Literature	J. Med. Chem.	1996	None
CHEMBL150373		0	406.49	0	2.11	18	Cc1c(CC(N)=O)c2cc(OCCCC3=NNNN3)ccc2n1Cc1ccccc1	Mole fraction	'='	2.0										False	CHEMBL848493	Mole fraction is the IC50 concentration divided by total lipid concentration	F	BAO_0000019	assay format	None	None	None	None	None	CHEMBL3474	Phospholipase A2 group IIA	Homo sapiens	SINGLE PROTEIN	CHEMBL1129058	1	Scientific Literature	J. Med. Chem.	1996	None
CHEMBL111710		0	252.27	0	0.79	11b	C/C=C/CC1=CCC(C2=CC(=O)OC2O)OC1O	Inhibition	'='	21.2	%				UO_0000187					False	CHEMBL877989	Inhibitory activity against human synovial Phospholipase at 10 uM	B	BAO_0000357	single protein format	Homo sapiens	None	None	None	None	CHEMBL3474	Phospholipase A2 group IIA	Homo sapiens	SINGLE PROTEIN	CHEMBL1131063	1	Scientific Literature	J. Med. Chem.	1998	None
CHEMBL359148		0	470.53	0	4.58	6v	Cc1c(C(=O)C(N)=O)c2c(OCCCC(=O)O)cccc2n1Cc1ccccc1-c1ccccc1	IC50	'='	243.0	nM	6.61			UO_0000065	14.06	0.26	2.03	5.93	False	CHEMBL761440	Inhibition of human nonpancreatic secretory Phospholipase A2 through chromogenic assay	B	BAO_0000357	single protein format	None	None	None	None	None	CHEMBL3474	Phospholipase A2 group IIA	Homo sapiens	SINGLE PROTEIN	CHEMBL1129458	1	Scientific Literature	J. Med. Chem.	1996	None
CHEMBL148510		0	422.53	0	4.00	4n	CCOC(=O)CCCOc1ccc2c(c1)c(CC(N)=O)c(CC)n2Cc1ccccc1	IC50	'='	1270.0	nM	5.90			UO_0000065	13.95	0.26	1.90	7.06	False	CHEMBL761443	Inhibition of human non-pancreatic secretory phospholipase A2 (PLA2) in a chromogenic assay	B	BAO_0000357	single protein format	None	None	None	None	None	CHEMBL3474	Phospholipase A2 group IIA	Homo sapiens	SINGLE PROTEIN	CHEMBL1129058	1	Scientific Literature	J. Med. Chem.	1996	None
CHEMBL2079616		0	563.74	2	6.74	LM-1338	CCCCCCCCCCS(=O)(=O)N[C@H](CCCCCC)COP(=O)(O)OCCOCc1ccccc1	Inhibition	'='	46.0	%				UO_0000187					True	CHEMBL767144	Inhibitory activity against human synovial fluid phospholipase A2 (HSF-PLA2)	B	BAO_0000357	single protein format	None	None	None	None	None	CHEMBL3474	Phospholipase A2 group IIA	Homo sapiens	SINGLE PROTEIN	CHEMBL1128584	1	Scientific Literature	J. Med. Chem.	1995	None
CHEMBL15512		0	463.64	1	7.30	LM-1261	CCCCCCCCCCCC(=O)NC(CCCCCC)COP(=O)(O)OCCCC	Inhibition	'='	80.0	%				UO_0000187					True	CHEMBL767144	Inhibitory activity against human synovial fluid phospholipase A2 (HSF-PLA2)	B	BAO_0000357	single protein format	None	None	None	None	None	CHEMBL3474	Phospholipase A2 group IIA	Homo sapiens	SINGLE PROTEIN	CHEMBL1128584	1	Scientific Literature	J. Med. Chem.	1995	None
CHEMBL111737		0	198.17	0	-0.55	11	O=C1C=C(C2CC=CC(O)O2)C(O)O1	IC50						Not Determined						False	CHEMBL767150	Inhibitory activity against human synovial recombinant Phospholipase enzyme; Not determined	B	BAO_0000357	single protein format	None	None	None	None	None	CHEMBL3474	Phospholipase A2 group IIA	Homo sapiens	SINGLE PROTEIN	CHEMBL1131063	1	Scientific Literature	J. Med. Chem.	1998	None
CHEMBL275877		0	447.64	1	7.36	LM-1246	CCCCCCCCCCCC(=O)NC(CCCCCC)COP(=O)(O)CCCC	Inhibition	'='	45.0	%				UO_0000187					True	CHEMBL767144	Inhibitory activity against human synovial fluid phospholipase A2 (HSF-PLA2)	B	BAO_0000357	single protein format	None	None	None	None	None	CHEMBL3474	Phospholipase A2 group IIA	Homo sapiens	SINGLE PROTEIN	CHEMBL1128584	1	Scientific Literature	J. Med. Chem.	1995	None
CHEMBL109301		0	386.53	1	5.31	12d	CC(C)=CCC/C(C)=C/CC/C(C)=C/CC1=CCC(C2=CC(=O)OC2O)OC1	IC50	'='	4200.0	nM	5.38			UO_0000065	13.91	0.26	0.07	9.64	False	CHEMBL767149	Inhibitory activity against human synovial recombinant Phospholipase enzyme	B	BAO_0000357	single protein format	None	None	None	None	None	CHEMBL3474	Phospholipase A2 group IIA	Homo sapiens	SINGLE PROTEIN	CHEMBL1131063	1	Scientific Literature	J. Med. Chem.	1998	None
CHEMBL446349		0	569.64	1	3.96	11g	CCc1c(C(=O)C(N)=O)c2c(OCC(=O)NS(=O)(=O)c3ccccc3)cc3ccccc3c2n1Cc1ccccc1	IC50	'='	100.0	nM	7.00			UO_0000065	12.29	0.23	3.04	5.09	False	CHEMBL990826	Inhibition of human group2A phospholipase A2 fluorimetric assay	B	BAO_0000357	single protein format	Homo sapiens	None	None	None	None	CHEMBL3474	Phospholipase A2 group IIA	Homo sapiens	SINGLE PROTEIN	CHEMBL1155819	1	Scientific Literature	J. Med. Chem.	2008	None
CHEMBL517821		0	454.53	0	4.40	16b	CCc1c(C(=O)C(N)=O)c2c(OCC(C)=O)cccn2c1Cc1ccccc1-c1ccccc1	IC50	'='	30.0	nM	7.52			UO_0000065	16.55	0.30	3.12	8.28	False	CHEMBL990826	Inhibition of human group2A phospholipase A2 fluorimetric assay	B	BAO_0000357	single protein format	Homo sapiens	None	None	None	None	CHEMBL3474	Phospholipase A2 group IIA	Homo sapiens	SINGLE PROTEIN	CHEMBL1155819	1	Scientific Literature	J. Med. Chem.	2008	None
CHEMBL258206		0	404.59	1	5.58	14	CC/C=C/C/C=C/C/C=C/C/C=C\C/C=C/CCCCCC(=O)OCC(O)CO	Inhibition	'='	37.4	%				UO_0000187					False	CHEMBL932558	Inhibition of sPLA2-2A at 10 uM by coupled enzyme assay	B	BAO_0000357	single protein format	None	None	None	None	None	CHEMBL3474	Phospholipase A2 group IIA	Homo sapiens	SINGLE PROTEIN	CHEMBL1145563	1	Scientific Literature	Bioorg. Med. Chem. Lett.	2008	None
CHEMBL255922		0	352.52	0	4.47	8	CC/C=C\C/C=C\C/C=C\CCCCCCCC(=O)OCC(O)CO	Inhibition	'='	32.0	%				UO_0000187					False	CHEMBL932558	Inhibition of sPLA2-2A at 10 uM by coupled enzyme assay	B	BAO_0000357	single protein format	None	None	None	None	None	CHEMBL3474	Phospholipase A2 group IIA	Homo sapiens	SINGLE PROTEIN	CHEMBL1145563	1	Scientific Literature	Bioorg. Med. Chem. Lett.	2008	None
CHEMBL148795		0	400.82	0	2.78	6j	Cc1c(C(=O)C(N)=O)c2c(OCC(=O)O)cccc2n1Cc1ccccc1Cl	IC50	'='	25.0	nM	7.60			UO_0000065	18.97	0.37	4.82	6.81	False	CHEMBL761439	Inhibition of human nonpancreatic secretory Phospholipase A2 through DOC/PC assay	B	BAO_0000357	single protein format	None	None	None	None	None	CHEMBL3474	Phospholipase A2 group IIA	Homo sapiens	SINGLE PROTEIN	CHEMBL1129458	1	Scientific Literature	J. Med. Chem.	1996	None
CHEMBL3706742		0	1201.32	None	None	33	COc1c(C)c(OC)c(C(=O)Oc2c(C)c(C)c(C(=O)Oc3c(C)c(C)c(C(=O)O)c(OC)c3C)c(OC)c2C)c(C)c1Cc1c(C)c(C(=O)Oc2c(C)c(C)c(C(=O)Oc3c(C)c(C)c(C(=O)O)c(OC)c3C)c(OC)c2C)c(OC)c(C)c1OC	IC50	'='	190000.0	nM		Outside typical range		UO_0000065					False	CHEMBL767139	In vitro inhibition of human recombinant secretory Phospholipase A2 (group II).	B	BAO_0000357	single protein format	None	None	None	None	None	CHEMBL3474	Phospholipase A2 group IIA	Homo sapiens	SINGLE PROTEIN	CHEMBL1129032	1	Scientific Literature	J. Med. Chem.	1996	None
CHEMBL146739		0	475.39	0	2.48	68	Cc1c(CC(=O)NN)c2cc(OCCCP(=O)([O-])[O-])ccc2n1Cc1ccccc1.[Na+].[Na+]	IC50	'='	462.0	nM	6.33			UO_0000065	14.68	0.29	3.86	5.00	False	CHEMBL761443	Inhibition of human non-pancreatic secretory phospholipase A2 (PLA2) in a chromogenic assay	B	BAO_0000357	single protein format	None	None	None	None	None	CHEMBL3474	Phospholipase A2 group IIA	Homo sapiens	SINGLE PROTEIN	CHEMBL1129058	1	Scientific Literature	J. Med. Chem.	1996	None
CHEMBL487005	SCALARADIAL	0	428.61	1	5.54	1 (Scalaradial)	CC(=O)O[C@H]1C[C@@H]2[C@@]3(C)CCCC(C)(C)[C@@H]3CC[C@@]2(C)[C@@H]2CC=C(C=O)[C@H](C=O)[C@@]12C	IC50	'='	15.0	nM	7.82			UO_0000065	18.25	0.34	2.28	12.94	False	CHEMBL767138	In vitro inhibitory activity against human synovial fluid phospholipase A2 (HSF-PLA2) by monitoring hydrolysis of [3H]arachidonic acid labeled Escherichia coli	B	BAO_0000357	single protein format	None	None	None	None	None	CHEMBL3474	Phospholipase A2 group IIA	Homo sapiens	SINGLE PROTEIN	CHEMBL1127940	1	Scientific Literature	Bioorg. Med. Chem. Lett.	1994	None
CHEMBL148649		0	394.43	0	2.77	(dl)-6z	CCc1c(C(=O)C(N)=O)c2c(OC(C)C(=O)O)cccc2n1Cc1ccccc1	IC50	'='	13.0	nM	7.89			UO_0000065	19.99	0.37	5.12	7.07	False	CHEMBL761439	Inhibition of human nonpancreatic secretory Phospholipase A2 through DOC/PC assay	B	BAO_0000357	single protein format	None	None	None	None	None	CHEMBL3474	Phospholipase A2 group IIA	Homo sapiens	SINGLE PROTEIN	CHEMBL1129458	1	Scientific Literature	J. Med. Chem.	1996	None
CHEMBL346679		0	430.59	1	5.36	7x	CCCCCCCCCCn1c(C)c(CC(N)=O)c2cc(OCCCC(=O)O)ccc21	Mole fraction	'='	5.6										False	CHEMBL848493	Mole fraction is the IC50 concentration divided by total lipid concentration	F	BAO_0000019	assay format	None	None	None	None	None	CHEMBL3474	Phospholipase A2 group IIA	Homo sapiens	SINGLE PROTEIN	CHEMBL1129058	1	Scientific Literature	J. Med. Chem.	1996	None
CHEMBL262564		0	424.57	0	4.55	44c	CCc1c(CC(N)=O)c2cc(SCCCC(=O)O)c(C)cc2n1Cc1ccccc1	IC50	'='	22.0	nM	7.66			UO_0000065	18.04	0.35	3.11	8.98	False	CHEMBL761443	Inhibition of human non-pancreatic secretory phospholipase A2 (PLA2) in a chromogenic assay	B	BAO_0000357	single protein format	None	None	None	None	None	CHEMBL3474	Phospholipase A2 group IIA	Homo sapiens	SINGLE PROTEIN	CHEMBL1129058	1	Scientific Literature	J. Med. Chem.	1996	None
CHEMBL262564		0	424.57	0	4.55	44c	CCc1c(CC(N)=O)c2cc(SCCCC(=O)O)c(C)cc2n1Cc1ccccc1	Mole fraction	'='	1.8										False	CHEMBL848493	Mole fraction is the IC50 concentration divided by total lipid concentration	F	BAO_0000019	assay format	None	None	None	None	None	CHEMBL3474	Phospholipase A2 group IIA	Homo sapiens	SINGLE PROTEIN	CHEMBL1129058	1	Scientific Literature	J. Med. Chem.	1996	None
CHEMBL423762		0	450.47	0	4.16	6v	Cc1c(CC(N)=O)c2c(OCC(=O)[O-])cccc2n1Cc1ccccc1-c1ccccc1.[Na+]	Mole fraction	'='	8.1										False	CHEMBL848493	Mole fraction is the IC50 concentration divided by total lipid concentration	F	BAO_0000019	assay format	None	None	None	None	None	CHEMBL3474	Phospholipase A2 group IIA	Homo sapiens	SINGLE PROTEIN	CHEMBL1129058	1	Scientific Literature	J. Med. Chem.	1996	None
CHEMBL359099		0	380.44	0	3.27	7k	Cc1c(CC(N)=O)c2ccc(OCCCC(=O)O)cc2n1Cc1ccccc1	IC50	'='	12210.0	nM	4.91			UO_0000065	12.91	0.24	1.64	5.20	False	CHEMBL761443	Inhibition of human non-pancreatic secretory phospholipase A2 (PLA2) in a chromogenic assay	B	BAO_0000357	single protein format	None	None	None	None	None	CHEMBL3474	Phospholipase A2 group IIA	Homo sapiens	SINGLE PROTEIN	CHEMBL1129058	1	Scientific Literature	J. Med. Chem.	1996	None
CHEMBL357620		0	412.51	0	3.68	7s	CSc1c(CC(N)=O)c2cc(OCCCC(=O)O)ccc2n1Cc1ccccc1	IC50	'='	162.0	nM	6.79			UO_0000065	16.46	0.32	3.11	7.18	False	CHEMBL761443	Inhibition of human non-pancreatic secretory phospholipase A2 (PLA2) in a chromogenic assay	B	BAO_0000357	single protein format	None	None	None	None	None	CHEMBL3474	Phospholipase A2 group IIA	Homo sapiens	SINGLE PROTEIN	CHEMBL1129058	1	Scientific Literature	J. Med. Chem.	1996	None
CHEMBL146739		0	475.39	0	2.48	68	Cc1c(CC(=O)NN)c2cc(OCCCP(=O)([O-])[O-])ccc2n1Cc1ccccc1.[Na+].[Na+]	Mole fraction	'='	3.8										False	CHEMBL848493	Mole fraction is the IC50 concentration divided by total lipid concentration	F	BAO_0000019	assay format	None	None	None	None	None	CHEMBL3474	Phospholipase A2 group IIA	Homo sapiens	SINGLE PROTEIN	CHEMBL1129058	1	Scientific Literature	J. Med. Chem.	1996	None
CHEMBL356607		0	348.45	0	3.71	2i	C=CCc1c(O)ccc2c1c(CC(N)=O)c(CC)n2Cc1ccccc1	IC50	'='	143.0	nM	6.84			UO_0000065	19.64	0.36	3.13	10.03	False	CHEMBL761443	Inhibition of human non-pancreatic secretory phospholipase A2 (PLA2) in a chromogenic assay	B	BAO_0000357	single protein format	None	None	None	None	None	CHEMBL3474	Phospholipase A2 group IIA	Homo sapiens	SINGLE PROTEIN	CHEMBL1129058	1	Scientific Literature	J. Med. Chem.	1996	None
CHEMBL270511		0	484.73	1	6.63	23b	CCCCCCCCCCCCCCCCN1CCN(Cc2ccc(-c3noc(=O)[nH]3)cc2)CC1	IC50	'>'	100000.0	nM				UO_0000065					False	CHEMBL930688	Inhibition of human recombinant PLA2 by fluorometric assay	B	BAO_0000357	single protein format	Homo sapiens	None	None	None	None	CHEMBL3474	Phospholipase A2 group IIA	Homo sapiens	SINGLE PROTEIN	CHEMBL1141576	1	Scientific Literature	Bioorg. Med. Chem.	2008	None
CHEMBL355944		0	442.47	0	3.80	6e	Cc1c(C(=O)C(N)=O)c2c(OCC(=O)O)cccc2n1Cc1cccc(-c2ccccc2)c1	IC50	'='	8.0	nM	8.10			UO_0000065	18.30	0.34	4.30	7.25	False	CHEMBL761439	Inhibition of human nonpancreatic secretory Phospholipase A2 through DOC/PC assay	B	BAO_0000357	single protein format	None	None	None	None	None	CHEMBL3474	Phospholipase A2 group IIA	Homo sapiens	SINGLE PROTEIN	CHEMBL1129458	1	Scientific Literature	J. Med. Chem.	1996	None
CHEMBL356691		0	420.47	0	3.11	6u	C=CCc1ccc2c(c1OCC(=O)O)c(C(=O)C(N)=O)c(CC)n2Cc1ccccc1	IC50	'='	1620.0	nM	5.79			UO_0000065	13.77	0.26	2.68	5.19	False	CHEMBL761440	Inhibition of human nonpancreatic secretory Phospholipase A2 through chromogenic assay	B	BAO_0000357	single protein format	None	None	None	None	None	CHEMBL3474	Phospholipase A2 group IIA	Homo sapiens	SINGLE PROTEIN	CHEMBL1129458	1	Scientific Literature	J. Med. Chem.	1996	None
CHEMBL359308		0	322.36	0	2.67	From figure 1	COc1cccc2c1c(C(=O)C(N)=O)c(C)n2Cc1ccccc1	IC50	'='	551.0	nM	6.26			UO_0000065	19.42	0.36	3.59	8.42	False	CHEMBL761440	Inhibition of human nonpancreatic secretory Phospholipase A2 through chromogenic assay	B	BAO_0000357	single protein format	None	None	None	None	None	CHEMBL3474	Phospholipase A2 group IIA	Homo sapiens	SINGLE PROTEIN	CHEMBL1129458	1	Scientific Literature	J. Med. Chem.	1996	None
CHEMBL88385		0	437.51	0	4.50	11f	CCCCCCCC(=O)OCCCCCCC[C@H](COP(=O)(O)OC)NC(C)=O	Xi50	'='	0.00052										False	CHEMBL878093	Compound was evaluated for the Phospholipase A2 inhibition and expressed as Xi = [inhibitor] / ([substrate] + [inhibitor])	B	BAO_0000357	single protein format	Naja mossambica mossambica	None	None	None	None	CHEMBL3474	Phospholipase A2 group IIA	Homo sapiens	SINGLE PROTEIN	CHEMBL1132026	1	Scientific Literature	Bioorg. Med. Chem. Lett.	1999	None
CHEMBL508033		0	242.27	0	3.16	7,4'-Dihydroxyflavan	Oc1ccc(C2CCc3ccc(O)cc3O2)cc1	IC50	'>'	3300.0	nM				UO_0000065					False	CHEMBL989797	Inhibition of human sPLA2 group 2A	B	BAO_0000357	single protein format	Homo sapiens	None	None	None	None	CHEMBL3474	Phospholipase A2 group IIA	Homo sapiens	SINGLE PROTEIN	CHEMBL1142463	1	Scientific Literature	Bioorg. Med. Chem. Lett.	2008	None
CHEMBL485443		0	364.48	1	5.42	17f	CCCCCCCCCCCC(=O)c1c(O)c(C)c(O)c(C(C)=O)c1O	IC50	'>'	1600.0	nM				UO_0000065					False	CHEMBL989797	Inhibition of human sPLA2 group 2A	B	BAO_0000357	single protein format	Homo sapiens	None	None	None	None	CHEMBL3474	Phospholipase A2 group IIA	Homo sapiens	SINGLE PROTEIN	CHEMBL1142463	1	Scientific Literature	Bioorg. Med. Chem. Lett.	2008	None
CHEMBL1159771		0	472.63	0	4.48	1298	CCCCCCCCCCS(=O)(=O)NC(CCCCCC)COP(=O)(O)OCCN	Inhibition	'='	4.0	%				UO_0000187					False	CHEMBL767143	Inhibitory activity against human synovial fluid phospholipase A2 (HSF-PLA2).	B	BAO_0000357	single protein format	None	None	None	None	None	CHEMBL3474	Phospholipase A2 group IIA	Homo sapiens	SINGLE PROTEIN	CHEMBL1129986	1	Scientific Literature	J. Med. Chem.	1997	None
CHEMBL356397		0	392.29	0	3.85	10y	COc1ccc2c(c1)c(CC(=O)NN)c(C)n2Cc1c(Cl)cccc1Cl	IC50	'='	640.0	nM	6.19			UO_0000065					False	CHEMBL761438	Inhibition of Human Nonpancreatic Secretory Phospholipase A2 through Chromogenic assay	F	BAO_0000019	assay format	None	None	None	None	None	CHEMBL3474	Phospholipase A2 group IIA	Homo sapiens	SINGLE PROTEIN	CHEMBL1129457	1	Scientific Literature	J. Med. Chem.	1996	None
CHEMBL148940		0	322.36	0	2.67	17t	COc1ccc2c(c1)c(CC(N)=O)c(C)n2C(=O)c1ccccc1	KB app						Not Determined						False	CHEMBL683318	Compound was evaluated for the inhibition of PLA2 induced contraction of GP lung tissue (Guinea pig) (n=4); No data	F	BAO_0000221	tissue-based format	Cavia porcellus	CHEMBL3638235	Lung	None	None	CHEMBL3474	Phospholipase A2 group IIA	Homo sapiens	SINGLE PROTEIN	CHEMBL1129457	1	Scientific Literature	J. Med. Chem.	1996	None
CHEMBL504748		0	758.96	2	8.18	8	COc1ccc2c(c1)c(CC(N)=O)c(C)n2Cc1ccccc1OCCCCCCCCOc1ccccc1Cn1c(C)c(CC(N)=O)c2cc(OC)ccc21	IC50	'='	58.0	nM	7.24			UO_0000065	9.53	0.18	-0.94	5.44	False	CHEMBL961427	Inhibition of human nonpancreatic secretory phospholipase A2	B	BAO_0000357	single protein format	Homo sapiens	None	None	None	None	CHEMBL3474	Phospholipase A2 group IIA	Homo sapiens	SINGLE PROTEIN	CHEMBL1150777	1	Scientific Literature	J. Med. Chem.	2008	None
CHEMBL152402		0	427.61	1	6.20	6b	CCCCCC/C=C/CC(=O)N[C@@H](CCC(=O)O)CSc1ccc2ccccc2c1	IC50	'='	1850.0	nM	5.73			UO_0000065	13.41	0.26	-0.47	8.63	False	CHEMBL761442	Compound was tested for in vitro activity against S-phospholipase A2 (s-PLA2) isolated from human platelets	B	BAO_0000019	assay format	None	None	None	None	None	CHEMBL3474	Phospholipase A2 group IIA	Homo sapiens	SINGLE PROTEIN	CHEMBL1127334	1	Scientific Literature	J. Med. Chem.	1994	None
CHEMBL275142		0	541.71	2	7.71	LM-1192	CCCCCCCCCCCC(=O)NC(CCCCCC)COP(=O)(O)OCCOCc1ccccc1	Inhibition	'='	6.0	%				UO_0000187					False	CHEMBL767143	Inhibitory activity against human synovial fluid phospholipase A2 (HSF-PLA2).	B	BAO_0000357	single protein format	None	None	None	None	None	CHEMBL3474	Phospholipase A2 group IIA	Homo sapiens	SINGLE PROTEIN	CHEMBL1129986	1	Scientific Literature	J. Med. Chem.	1997	None
CHEMBL92007		0	367.40	1	5.46	1	O=C(O)c1ccccc1-c1ccccc1C(=O)Nc1ccc2ccccc2c1	Inhibition	'='	2.0	%				UO_0000187					False	CHEMBL846291	Compound was evaluated for inhibition of phospholipase A2 (PLA2) isolated from human platelets at a concentration of 10 uM	B	BAO_0000019	assay format	None	None	None	None	None	CHEMBL3474	Phospholipase A2 group IIA	Homo sapiens	SINGLE PROTEIN	CHEMBL1128923	1	Scientific Literature	Bioorg. Med. Chem. Lett.	1996	None
CHEMBL315070		0	542.07	2	7.87	22	CCCCCCCCCCCC(=O)c1c(C(=O)O)n(CCOc2ccc(C(=O)O)c(Cl)c2)c2ccccc12	IC50	'='	2900.0	nM	5.54			UO_0000065					False	CHEMBL693980	Inhibition of cytosolic phospholipase A2 by measuring the calcium ionophore A-23,187-induced arachidonic acid release from human platelets.	F	BAO_0000019	assay format	None	None	None	None	None	CHEMBL3474	Phospholipase A2 group IIA	Homo sapiens	SINGLE PROTEIN	CHEMBL1133970	1	Scientific Literature	Bioorg. Med. Chem. Lett.	2001	None
CHEMBL151669		0	336.39	0	2.93	20i	CCc1c(C(=O)C(N)=O)c2cc(OC)ccc2n1Cc1ccccc1	Mole fraction	'='	2.1										False	CHEMBL848494	Mole fraction as PLA2 IC50 concentration divided by total lipid concentration (1230 uM)	F	BAO_0000019	assay format	Homo sapiens	None	None	None	None	CHEMBL3474	Phospholipase A2 group IIA	Homo sapiens	SINGLE PROTEIN	CHEMBL1129457	1	Scientific Literature	J. Med. Chem.	1996	None
CHEMBL409657		0	1087.14	None	None	29	COc1ccc(Oc2ccc(OC)c(C(=O)Oc3c(C)c(C)c(C(=O)Oc4c(C)c(C)c(C(=O)O)c(OC)c4C)c(OC)c3C)c2)cc1C(=O)Oc1c(C)c(C)c(C(=O)Oc2c(C)c(C)c(C(=O)O)c(OC)c2C)c(OC)c1C	IC50	'='	100000.0	nM	4.00			UO_0000065	3.68	None	None	None	False	CHEMBL767139	In vitro inhibition of human recombinant secretory Phospholipase A2 (group II).	B	BAO_0000357	single protein format	None	None	None	None	None	CHEMBL3474	Phospholipase A2 group IIA	Homo sapiens	SINGLE PROTEIN	CHEMBL1129032	1	Scientific Literature	J. Med. Chem.	1996	None
CHEMBL358457		0	337.42	0	3.10	10n	COc1ccc2c(c1)c(CC(=O)NN)c(C)n2C(C)c1ccccc1	Mole fraction	'='	4.3										False	CHEMBL848494	Mole fraction as PLA2 IC50 concentration divided by total lipid concentration (1230 uM)	F	BAO_0000019	assay format	Homo sapiens	None	None	None	None	CHEMBL3474	Phospholipase A2 group IIA	Homo sapiens	SINGLE PROTEIN	CHEMBL1129457	1	Scientific Literature	J. Med. Chem.	1996	None
CHEMBL150101		0	399.49	0	4.21	10ac	COc1ccc2c(c1)c(CC(=O)NN)c(C)n2Cc1cccc(-c2ccccc2)c1	Mole fraction	'='	7.6										False	CHEMBL848494	Mole fraction as PLA2 IC50 concentration divided by total lipid concentration (1230 uM)	F	BAO_0000019	assay format	Homo sapiens	None	None	None	None	CHEMBL3474	Phospholipase A2 group IIA	Homo sapiens	SINGLE PROTEIN	CHEMBL1129457	1	Scientific Literature	J. Med. Chem.	1996	None
CHEMBL313494		0	537.65	2	7.23	23	CCCCCCCCCCCC(=O)c1c(C(=O)O)n(CCOc2ccc(C(=O)O)cc2OC)c2ccccc12	IC50	'='	4900.0	nM	5.31			UO_0000065					False	CHEMBL693980	Inhibition of cytosolic phospholipase A2 by measuring the calcium ionophore A-23,187-induced arachidonic acid release from human platelets.	F	BAO_0000019	assay format	None	None	None	None	None	CHEMBL3474	Phospholipase A2 group IIA	Homo sapiens	SINGLE PROTEIN	CHEMBL1133970	1	Scientific Literature	Bioorg. Med. Chem. Lett.	2001	None
CHEMBL356397		0	392.29	0	3.85	10y	COc1ccc2c(c1)c(CC(=O)NN)c(C)n2Cc1c(Cl)cccc1Cl	KB app						Not Determined						False	CHEMBL683318	Compound was evaluated for the inhibition of PLA2 induced contraction of GP lung tissue (Guinea pig) (n=4); No data	F	BAO_0000221	tissue-based format	Cavia porcellus	CHEMBL3638235	Lung	None	None	CHEMBL3474	Phospholipase A2 group IIA	Homo sapiens	SINGLE PROTEIN	CHEMBL1129457	1	Scientific Literature	J. Med. Chem.	1996	None
CHEMBL148455		0	373.54	0	4.63	10af	CCCCCCCCCCn1c(C)c(CC(=O)NN)c2cc(OC)ccc21	IC50	'='	9430.0	nM	5.03			UO_0000065					False	CHEMBL761438	Inhibition of Human Nonpancreatic Secretory Phospholipase A2 through Chromogenic assay	F	BAO_0000019	assay format	None	None	None	None	None	CHEMBL3474	Phospholipase A2 group IIA	Homo sapiens	SINGLE PROTEIN	CHEMBL1129457	1	Scientific Literature	J. Med. Chem.	1996	None
CHEMBL358908		0	342.83	0	3.69	17h	COc1ccc2c(c1)c(CC(N)=O)c(C)n2Cc1cccc(Cl)c1	IC50	'='	910.0	nM	6.04			UO_0000065					False	CHEMBL761438	Inhibition of Human Nonpancreatic Secretory Phospholipase A2 through Chromogenic assay	F	BAO_0000019	assay format	None	None	None	None	None	CHEMBL3474	Phospholipase A2 group IIA	Homo sapiens	SINGLE PROTEIN	CHEMBL1129457	1	Scientific Literature	J. Med. Chem.	1996	None
CHEMBL276342		0	469.67	1	6.39	LM-1265	CCCCCCCCCCS(=O)(=O)NC(CCCCCC)COP(=O)(O)CCCC	Inhibition	'='	30.0	%				UO_0000187					False	CHEMBL767143	Inhibitory activity against human synovial fluid phospholipase A2 (HSF-PLA2).	B	BAO_0000357	single protein format	None	None	None	None	None	CHEMBL3474	Phospholipase A2 group IIA	Homo sapiens	SINGLE PROTEIN	CHEMBL1129986	1	Scientific Literature	J. Med. Chem.	1997	None
CHEMBL149602		0	369.47	0	4.20	10h	Cc1c(CC(=O)NN)c2cc(-c3ccccc3)ccc2n1Cc1ccccc1	Mole fraction	'='	7.0										False	CHEMBL848494	Mole fraction as PLA2 IC50 concentration divided by total lipid concentration (1230 uM)	F	BAO_0000019	assay format	Homo sapiens	None	None	None	None	CHEMBL3474	Phospholipase A2 group IIA	Homo sapiens	SINGLE PROTEIN	CHEMBL1129457	1	Scientific Literature	J. Med. Chem.	1996	None
CHEMBL111318		0	182.17	0	0.13	12	O=C1C=C(C2CC=CCO2)C(O)O1	IC50						Not Determined						False	CHEMBL767150	Inhibitory activity against human synovial recombinant Phospholipase enzyme; Not determined	B	BAO_0000357	single protein format	None	None	None	None	None	CHEMBL3474	Phospholipase A2 group IIA	Homo sapiens	SINGLE PROTEIN	CHEMBL1131063	1	Scientific Literature	J. Med. Chem.	1998	None
CHEMBL436423		0	323.39	0	3.72	9an	COC(=O)Cc1c(C)n(Cc2ccccc2)c2ccc(OC)cc12	IC50	'='	115800.0	nM		Outside typical range		UO_0000065					False	CHEMBL761438	Inhibition of Human Nonpancreatic Secretory Phospholipase A2 through Chromogenic assay	F	BAO_0000019	assay format	None	None	None	None	None	CHEMBL3474	Phospholipase A2 group IIA	Homo sapiens	SINGLE PROTEIN	CHEMBL1129457	1	Scientific Literature	J. Med. Chem.	1996	None
CHEMBL356083		0	357.84	0	3.19	10s	COc1ccc2c(c1)c(CC(=O)NN)c(C)n2Cc1ccccc1Cl	IC50	'='	1710.0	nM	5.77			UO_0000065					False	CHEMBL761438	Inhibition of Human Nonpancreatic Secretory Phospholipase A2 through Chromogenic assay	F	BAO_0000019	assay format	None	None	None	None	None	CHEMBL3474	Phospholipase A2 group IIA	Homo sapiens	SINGLE PROTEIN	CHEMBL1129457	1	Scientific Literature	J. Med. Chem.	1996	None
CHEMBL1096554		0	484.64	0	4.90	70c	CCCCCCCCCCCCCCN1CCN(Cc2ccc(-c3noc(=O)[nH]3)cc2)C(=O)C1=O	IC50	'='	40700.0	nM	4.39			UO_0000065	9.06	0.17	-0.51	4.41	False	CHEMBL1108228	Inhibition of human recombinant group 2A phospholipase A2 by fluorimetric assay	B	BAO_0000357	single protein format	Homo sapiens	None	None	None	None	CHEMBL3474	Phospholipase A2 group IIA	Homo sapiens	SINGLE PROTEIN	CHEMBL1157788	1	Scientific Literature	Bioorg. Med. Chem.	2010	None
CHEMBL356133		0	274.28	0	1.03	6ae	CCc1[nH]c2cccc(CC(=O)O)c2c1C(=O)C(N)=O	IC50	'='	1600.0	nM	5.80			UO_0000065	21.13	0.40	4.77	5.12	False	CHEMBL761440	Inhibition of human nonpancreatic secretory Phospholipase A2 through chromogenic assay	B	BAO_0000357	single protein format	None	None	None	None	None	CHEMBL3474	Phospholipase A2 group IIA	Homo sapiens	SINGLE PROTEIN	CHEMBL1129458	1	Scientific Literature	J. Med. Chem.	1996	None
CHEMBL15258		0	473.61	0	4.51	LM-1292	CCCCCCCCCCS(=O)(=O)NC(CCCCCC)COP(=O)(O)OCCO	Inhibition	'='	44.0	%				UO_0000187					False	CHEMBL767144	Inhibitory activity against human synovial fluid phospholipase A2 (HSF-PLA2)	B	BAO_0000357	single protein format	None	None	None	None	None	CHEMBL3474	Phospholipase A2 group IIA	Homo sapiens	SINGLE PROTEIN	CHEMBL1128584	1	Scientific Literature	J. Med. Chem.	1995	None
CHEMBL280656		0	583.73	2	6.40	LM-1300	CCCCCCCCCCS(=O)(=O)NC(CCc1ccccc1)COP(=O)(O)OCCOCc1ccccc1	Inhibition	'='	24.0	%				UO_0000187					True	CHEMBL767144	Inhibitory activity against human synovial fluid phospholipase A2 (HSF-PLA2)	B	BAO_0000357	single protein format	None	None	None	None	None	CHEMBL3474	Phospholipase A2 group IIA	Homo sapiens	SINGLE PROTEIN	CHEMBL1128584	1	Scientific Literature	J. Med. Chem.	1995	None
CHEMBL445382		0	324.38	0	2.53	21c	COc1ccc2c(C(O)C(N)=O)c(C)n(Cc3ccccc3)c2c1	KB app						Not Determined						False	CHEMBL683318	Compound was evaluated for the inhibition of PLA2 induced contraction of GP lung tissue (Guinea pig) (n=4); No data	F	BAO_0000221	tissue-based format	Cavia porcellus	CHEMBL3638235	Lung	None	None	CHEMBL3474	Phospholipase A2 group IIA	Homo sapiens	SINGLE PROTEIN	CHEMBL1129457	1	Scientific Literature	J. Med. Chem.	1996	None
CHEMBL356616		0	293.37	0	2.53	10d	Cc1c(CC(=O)NN)c2ccccc2n1Cc1ccccc1	IC50	'='	2360.0	nM	5.63			UO_0000065					False	CHEMBL761438	Inhibition of Human Nonpancreatic Secretory Phospholipase A2 through Chromogenic assay	F	BAO_0000019	assay format	None	None	None	None	None	CHEMBL3474	Phospholipase A2 group IIA	Homo sapiens	SINGLE PROTEIN	CHEMBL1129457	1	Scientific Literature	J. Med. Chem.	1996	None
CHEMBL433701		0	388.46	0	3.44	6l	CCCCCCCCn1c(C)c(C(=O)C(N)=O)c2c(OCC(=O)O)cccc21	IC50	'='	8.0	nM	8.10			UO_0000065	20.84	0.39	4.66	7.25	False	CHEMBL761440	Inhibition of human nonpancreatic secretory Phospholipase A2 through chromogenic assay	B	BAO_0000357	single protein format	None	None	None	None	None	CHEMBL3474	Phospholipase A2 group IIA	Homo sapiens	SINGLE PROTEIN	CHEMBL1129458	1	Scientific Literature	J. Med. Chem.	1996	None
CHEMBL322044		0	196.20	0	0.52	12a	CC1=CCC(C2=CC(=O)OC2O)OC1	IC50						Not Determined						False	CHEMBL767150	Inhibitory activity against human synovial recombinant Phospholipase enzyme; Not determined	B	BAO_0000357	single protein format	None	None	None	None	None	CHEMBL3474	Phospholipase A2 group IIA	Homo sapiens	SINGLE PROTEIN	CHEMBL1131063	1	Scientific Literature	J. Med. Chem.	1998	None
CHEMBL347957		0	468.51	0	4.37	6t	NC(=O)C(=O)c1c(C2CC2)n(Cc2ccccc2-c2ccccc2)c2cccc(OCC(=O)O)c12	IC50	'='	6.0	nM	8.22			UO_0000065	17.55	0.32	3.85	7.37	False	CHEMBL761440	Inhibition of human nonpancreatic secretory Phospholipase A2 through chromogenic assay	B	BAO_0000357	single protein format	None	None	None	None	None	CHEMBL3474	Phospholipase A2 group IIA	Homo sapiens	SINGLE PROTEIN	CHEMBL1129458	1	Scientific Literature	J. Med. Chem.	1996	None
CHEMBL148861		0	442.47	0	3.80	6f	Cc1c(C(=O)C(N)=O)c2c(OCC(=O)O)cccc2n1Cc1ccc(-c2ccccc2)cc1	IC50	'='	43.0	nM	7.37			UO_0000065	16.65	0.30	3.57	6.60	False	CHEMBL761440	Inhibition of human nonpancreatic secretory Phospholipase A2 through chromogenic assay	B	BAO_0000357	single protein format	None	None	None	None	None	CHEMBL3474	Phospholipase A2 group IIA	Homo sapiens	SINGLE PROTEIN	CHEMBL1129458	1	Scientific Literature	J. Med. Chem.	1996	None
CHEMBL148861		0	442.47	0	3.80	6f	Cc1c(C(=O)C(N)=O)c2c(OCC(=O)O)cccc2n1Cc1ccc(-c2ccccc2)cc1	IC50	'='	150.0	nM	6.82			UO_0000065	15.42	0.28	3.02	6.11	False	CHEMBL761439	Inhibition of human nonpancreatic secretory Phospholipase A2 through DOC/PC assay	B	BAO_0000357	single protein format	None	None	None	None	None	CHEMBL3474	Phospholipase A2 group IIA	Homo sapiens	SINGLE PROTEIN	CHEMBL1129458	1	Scientific Literature	J. Med. Chem.	1996	None
CHEMBL1096816		0	484.64	0	4.90	68d	CCCCCCCCCCCCCC(=O)N1CCN(Cc2ccc(-c3noc(=O)[nH]3)cc2)C(=O)C1	IC50	'>'	75000.0	nM				UO_0000065					False	CHEMBL1108228	Inhibition of human recombinant group 2A phospholipase A2 by fluorimetric assay	B	BAO_0000357	single protein format	Homo sapiens	None	None	None	None	CHEMBL3474	Phospholipase A2 group IIA	Homo sapiens	SINGLE PROTEIN	CHEMBL1157788	1	Scientific Literature	Bioorg. Med. Chem.	2010	None
CHEMBL343225		0	336.44	0	3.68	17e	CCCc1c(CC(N)=O)c2cc(OC)ccc2n1Cc1ccccc1	KB app						Not Determined						False	CHEMBL683318	Compound was evaluated for the inhibition of PLA2 induced contraction of GP lung tissue (Guinea pig) (n=4); No data	F	BAO_0000221	tissue-based format	Cavia porcellus	CHEMBL3638235	Lung	None	None	CHEMBL3474	Phospholipase A2 group IIA	Homo sapiens	SINGLE PROTEIN	CHEMBL1129457	1	Scientific Literature	J. Med. Chem.	1996	None
CHEMBL436456		0	470.53	0	3.97	6o	CCc1c(C(=O)C(N)=O)c2c(OCC(=O)O)cccc2n1Cc1ccccc1Cc1ccccc1	IC50	'='	4.0	nM	8.40			UO_0000065	17.85	0.33	4.43	7.52	False	CHEMBL761439	Inhibition of human nonpancreatic secretory Phospholipase A2 through DOC/PC assay	B	BAO_0000357	single protein format	None	None	None	None	None	CHEMBL3474	Phospholipase A2 group IIA	Homo sapiens	SINGLE PROTEIN	CHEMBL1129458	1	Scientific Literature	J. Med. Chem.	1996	None
CHEMBL436456		0	470.53	0	3.97	6o	CCc1c(C(=O)C(N)=O)c2c(OCC(=O)O)cccc2n1Cc1ccccc1Cc1ccccc1	IC50	'='	4.0	nM	8.40			UO_0000065	17.85	0.33	4.43	7.52	False	CHEMBL761440	Inhibition of human nonpancreatic secretory Phospholipase A2 through chromogenic assay	B	BAO_0000357	single protein format	None	None	None	None	None	CHEMBL3474	Phospholipase A2 group IIA	Homo sapiens	SINGLE PROTEIN	CHEMBL1129458	1	Scientific Literature	J. Med. Chem.	1996	None
CHEMBL1644547		0	341.49	0	4.24	GK112	CCCCCCCCCCCCCCC(=O)C(=O)NCCC(=O)O	IC50	'='	5600.0	nM	5.25			UO_0000065	15.38	0.30	1.01	6.29	False	CHEMBL1648028	Inhibition of human group 2A sPLA2 by fluorescence assay	B	BAO_0000357	single protein format	Homo sapiens	None	None	None	None	CHEMBL3474	Phospholipase A2 group IIA	Homo sapiens	SINGLE PROTEIN	CHEMBL1641515	1	Scientific Literature	Bioorg. Med. Chem.	2011	None
CHEMBL356606		0	456.50	0	4.05	6n	CCc1c(C(=O)C(N)=O)c2c(OCC(=O)O)cccc2n1Cc1ccccc1-c1ccccc1	IC50	'='	6.0	nM	8.22			UO_0000065	18.01	0.33	4.17	7.37	False	CHEMBL761440	Inhibition of human nonpancreatic secretory Phospholipase A2 through chromogenic assay	B	BAO_0000357	single protein format	None	None	None	None	None	CHEMBL3474	Phospholipase A2 group IIA	Homo sapiens	SINGLE PROTEIN	CHEMBL1129458	1	Scientific Literature	J. Med. Chem.	1996	None
CHEMBL345972		0	674.77	2	7.86	16	COc1ccc(Sc2ccc(OC)c(C(=O)Oc3c(C)c(C)c(C(=O)Oc4c(C)c(C)c(C(=O)O)c(OC)c4C)c(OC)c3C)c2)cc1	IC50	'='	4100000.0	nM		Outside typical range		UO_0000065					False	CHEMBL767139	In vitro inhibition of human recombinant secretory Phospholipase A2 (group II).	B	BAO_0000357	single protein format	None	None	None	None	None	CHEMBL3474	Phospholipase A2 group IIA	Homo sapiens	SINGLE PROTEIN	CHEMBL1129032	1	Scientific Literature	J. Med. Chem.	1996	None
CHEMBL109854		0	288.30	0	1.06	11c	O=C1C=C(C2CC=C(Cc3ccccc3)C(O)O2)C(O)O1	Inhibition	'='	11.9	%				UO_0000187					False	CHEMBL877989	Inhibitory activity against human synovial Phospholipase at 10 uM	B	BAO_0000357	single protein format	Homo sapiens	None	None	None	None	CHEMBL3474	Phospholipase A2 group IIA	Homo sapiens	SINGLE PROTEIN	CHEMBL1131063	1	Scientific Literature	J. Med. Chem.	1998	None
CHEMBL315794		0	576.52	2	8.53	29	CCCCCCCCCCCC(=O)c1c(C(=O)O)n(CCOc2c(Cl)cc(C(=O)O)cc2Cl)c2ccccc12	IC50	'='	1800.0	nM	5.75			UO_0000065					False	CHEMBL693980	Inhibition of cytosolic phospholipase A2 by measuring the calcium ionophore A-23,187-induced arachidonic acid release from human platelets.	F	BAO_0000019	assay format	None	None	None	None	None	CHEMBL3474	Phospholipase A2 group IIA	Homo sapiens	SINGLE PROTEIN	CHEMBL1133970	1	Scientific Literature	Bioorg. Med. Chem. Lett.	2001	None
CHEMBL148674	VARESPLADIB	2	380.40	0	2.38	1	CCc1c(C(=O)C(N)=O)c2c(OCC(=O)O)cccc2n1Cc1ccccc1	IC50	'='	13.0	nM	7.89			UO_0000065	20.73	0.38	5.51	7.07	False	CHEMBL829138	Inhibitory concentration against human nonpancreatic secretory phospholipase A2	B	BAO_0000357	single protein format	Homo sapiens	None	None	None	None	CHEMBL3474	Phospholipase A2 group IIA	Homo sapiens	SINGLE PROTEIN	CHEMBL1142658	1	Scientific Literature	J. Med. Chem.	2005	None
CHEMBL361552		0	406.44	0	2.62	11	Cc1c(C(=O)C(N)=O)c2c(OCC(=O)O)cc3c(c2n1Cc1ccccc1)CCC3	IC50	'='	10.0	nM	8.00			UO_0000065	19.68	0.36	5.38	7.17	False	CHEMBL829138	Inhibitory concentration against human nonpancreatic secretory phospholipase A2	B	BAO_0000357	single protein format	Homo sapiens	None	None	None	None	CHEMBL3474	Phospholipase A2 group IIA	Homo sapiens	SINGLE PROTEIN	CHEMBL1142658	1	Scientific Literature	J. Med. Chem.	2005	None
CHEMBL178405		0	448.52	0	3.35	23	CCc1c(C(=O)C(N)=O)c2c(OCC(=O)OC)cc3c(c2n1Cc1ccccc1)CCCC3	IC50	'='	100.0	nM	7.00			UO_0000065	15.61	0.29	3.65	6.96	False	CHEMBL829138	Inhibitory concentration against human nonpancreatic secretory phospholipase A2	B	BAO_0000357	single protein format	Homo sapiens	None	None	None	None	CHEMBL3474	Phospholipase A2 group IIA	Homo sapiens	SINGLE PROTEIN	CHEMBL1142658	1	Scientific Literature	J. Med. Chem.	2005	None
CHEMBL85768		0	450.56	1	5.53	AR-C73346XX	O=C(COc1ccc(SCCCCc2ccccc2)cc1)COc1ccc(C(=O)O)cc1	IC50	'='	240.0	nM	6.62			UO_0000065					False	CHEMBL693980	Inhibition of cytosolic phospholipase A2 by measuring the calcium ionophore A-23,187-induced arachidonic acid release from human platelets.	F	BAO_0000019	assay format	None	None	None	None	None	CHEMBL3474	Phospholipase A2 group IIA	Homo sapiens	SINGLE PROTEIN	CHEMBL1133970	1	Scientific Literature	Bioorg. Med. Chem. Lett.	2001	None
CHEMBL342329		0	357.84	0	3.19	10t	COc1cccc2c1c(CC(=O)NN)c(C)n2Cc1cccc(Cl)c1	IC50	'='	230.0	nM	6.64			UO_0000065					False	CHEMBL761438	Inhibition of Human Nonpancreatic Secretory Phospholipase A2 through Chromogenic assay	F	BAO_0000019	assay format	None	None	None	None	None	CHEMBL3474	Phospholipase A2 group IIA	Homo sapiens	SINGLE PROTEIN	CHEMBL1129457	1	Scientific Literature	J. Med. Chem.	1996	None
CHEMBL3706745		0	671.74	3	6.96	38	Cc1c(O)c(CN[C@@H](C)c2ccccc2)c(C)c(C(=O)Oc2c(C)c(C)c(C(=O)Oc3c(C)c(C)c(C(=O)O)c(O)c3C)c(O)c2C)c1O	IC50	'='	840000.0	nM		Outside typical range		UO_0000065					False	CHEMBL767139	In vitro inhibition of human recombinant secretory Phospholipase A2 (group II).	B	BAO_0000357	single protein format	None	None	None	None	None	CHEMBL3474	Phospholipase A2 group IIA	Homo sapiens	SINGLE PROTEIN	CHEMBL1129032	1	Scientific Literature	J. Med. Chem.	1996	None
CHEMBL356607		0	348.45	0	3.71	2i	C=CCc1c(O)ccc2c1c(CC(N)=O)c(CC)n2Cc1ccccc1	Mole fraction	'='	1.2										False	CHEMBL848493	Mole fraction is the IC50 concentration divided by total lipid concentration	F	BAO_0000019	assay format	None	None	None	None	None	CHEMBL3474	Phospholipase A2 group IIA	Homo sapiens	SINGLE PROTEIN	CHEMBL1129058	1	Scientific Literature	J. Med. Chem.	1996	None
CHEMBL85786		0	521.65	2	7.61	18	CCCCCCCCCCCC(=O)c1c(C(=O)O)n(CCCOc2ccc(C(=O)O)cc2)c2ccccc12	IC50	'='	3300.0	nM	5.48			UO_0000065					False	CHEMBL693980	Inhibition of cytosolic phospholipase A2 by measuring the calcium ionophore A-23,187-induced arachidonic acid release from human platelets.	F	BAO_0000019	assay format	None	None	None	None	None	CHEMBL3474	Phospholipase A2 group IIA	Homo sapiens	SINGLE PROTEIN	CHEMBL1133970	1	Scientific Literature	Bioorg. Med. Chem. Lett.	2001	None
CHEMBL148567		0	366.42	0	2.58	3c	COC(=O)COc1cccc2c1c(CC(N)=O)c(C)n2Cc1ccccc1	IC50	'='	1380.0	nM	5.86			UO_0000065	15.99	0.30	3.28	7.01	False	CHEMBL761443	Inhibition of human non-pancreatic secretory phospholipase A2 (PLA2) in a chromogenic assay	B	BAO_0000357	single protein format	None	None	None	None	None	CHEMBL3474	Phospholipase A2 group IIA	Homo sapiens	SINGLE PROTEIN	CHEMBL1129058	1	Scientific Literature	J. Med. Chem.	1996	None
CHEMBL149310		0	323.35	0	2.93	17w	Cc1c(CC(N)=O)c2cc([N+](=O)[O-])ccc2n1Cc1ccccc1	IC50	'='	1510.0	nM	5.82			UO_0000065					False	CHEMBL761438	Inhibition of Human Nonpancreatic Secretory Phospholipase A2 through Chromogenic assay	F	BAO_0000019	assay format	None	None	None	None	None	CHEMBL3474	Phospholipase A2 group IIA	Homo sapiens	SINGLE PROTEIN	CHEMBL1129457	1	Scientific Literature	J. Med. Chem.	1996	None
CHEMBL152921		0	453.65	1	6.25	8	CCCCCC/C=C/CC(=O)N[C@H](CSc1ccc(Cc2ccccc2)cc1)CC(=O)O	IC50	'='	3800.0	nM	5.42			UO_0000065	11.95	0.23	-0.83	8.16	False	CHEMBL761442	Compound was tested for in vitro activity against S-phospholipase A2 (s-PLA2) isolated from human platelets	B	BAO_0000019	assay format	None	None	None	None	None	CHEMBL3474	Phospholipase A2 group IIA	Homo sapiens	SINGLE PROTEIN	CHEMBL1127334	1	Scientific Literature	J. Med. Chem.	1994	None
CHEMBL89546		0	509.69	2	7.62	4	CC(C)c1ccc2c(c1)CC[C@H]1C[C@](C)(CNC(=O)c3ccccc3-c3ccccc3C(=O)O)CC[C@]21C	Inhibition	'='	63.0	%				UO_0000187					False	CHEMBL846292	Compound was evaluated for inhibition of phospholipase A2 (PLA2) isolated from human platelets at a concentration of 100 uM	B	BAO_0000019	assay format	None	None	None	None	None	CHEMBL3474	Phospholipase A2 group IIA	Homo sapiens	SINGLE PROTEIN	CHEMBL1128923	1	Scientific Literature	Bioorg. Med. Chem. Lett.	1996	None
CHEMBL111227		0	236.27	0	1.47	12b	C/C=C/CC1=CCC(C2=CC(=O)OC2O)OC1	Inhibition	'='	24.8	%				UO_0000187					False	CHEMBL877989	Inhibitory activity against human synovial Phospholipase at 10 uM	B	BAO_0000357	single protein format	Homo sapiens	None	None	None	None	CHEMBL3474	Phospholipase A2 group IIA	Homo sapiens	SINGLE PROTEIN	CHEMBL1131063	1	Scientific Literature	J. Med. Chem.	1998	None
CHEMBL116362		0	464.54	0	3.46	(R)-2	CCCCCCCCCCCC(=O)N1C(=O)OC[C@@H]1COP(=O)([O-])OCC[N+](C)(C)C	IC50	'='	31300.0	nM	4.50			UO_0000065	9.70	0.20	1.04	4.28	False	CHEMBL761704	Compound was tested for inhibitory activity against type II Phospholipase A2 (PLA2) isolated from japanese mamushi (Agkistrodon halys blomhoffii) venom	B	BAO_0000357	single protein format	Gloydius blomhoffi	None	None	None	None	CHEMBL3474	Phospholipase A2 group IIA	Homo sapiens	SINGLE PROTEIN	CHEMBL1130704	1	Scientific Literature	Bioorg. Med. Chem. Lett.	1998	None
CHEMBL14840		0	562.75	2	7.48	LM-1340	CCCCCCCCCCS(=O)(=O)CC(CCCCCC)COP(=O)(O)OCCOCc1ccccc1	Inhibition	'='	29.0	%				UO_0000187					False	CHEMBL767144	Inhibitory activity against human synovial fluid phospholipase A2 (HSF-PLA2)	B	BAO_0000357	single protein format	None	None	None	None	None	CHEMBL3474	Phospholipase A2 group IIA	Homo sapiens	SINGLE PROTEIN	CHEMBL1128584	1	Scientific Literature	J. Med. Chem.	1995	None
CHEMBL463914	MANOALIDE	0	416.56	0	4.86	Manoalide	CC1=C(CC/C(C)=C/CCC2=CC[C@H](C3=CC(=O)O[C@H]3O)O[C@H]2O)C(C)(C)CCC1	Inhibition	'='	93.2	%				UO_0000187					True	CHEMBL877989	Inhibitory activity against human synovial Phospholipase at 10 uM	B	BAO_0000357	single protein format	Homo sapiens	None	None	None	None	CHEMBL3474	Phospholipase A2 group IIA	Homo sapiens	SINGLE PROTEIN	CHEMBL1131063	1	Scientific Literature	J. Med. Chem.	1998	None
CHEMBL463914	MANOALIDE	0	416.56	0	4.86	Manoalide	CC1=C(CC/C(C)=C/CCC2=CC[C@H](C3=CC(=O)O[C@H]3O)O[C@H]2O)C(C)(C)CCC1	IC50	'='	3900.0	nM	5.41			UO_0000065	12.98	0.25	0.55	7.12	True	CHEMBL767149	Inhibitory activity against human synovial recombinant Phospholipase enzyme	B	BAO_0000357	single protein format	None	None	None	None	None	CHEMBL3474	Phospholipase A2 group IIA	Homo sapiens	SINGLE PROTEIN	CHEMBL1131063	1	Scientific Literature	J. Med. Chem.	1998	None
CHEMBL341607		0	816.90	3	8.25	32	COc1c(C)c(OC)c(C(=O)Oc2c(C)c(C)c(C(=O)O)c(OC)c2C)c(C)c1Cc1c(C)c(C(=O)Oc2c(C)c(C)c(C(=O)O)c(OC)c2C)c(OC)c(C)c1OC	IC50	'='	2800000.0	nM		Outside typical range		UO_0000065					False	CHEMBL767139	In vitro inhibition of human recombinant secretory Phospholipase A2 (group II).	B	BAO_0000357	single protein format	None	None	None	None	None	CHEMBL3474	Phospholipase A2 group IIA	Homo sapiens	SINGLE PROTEIN	CHEMBL1129032	1	Scientific Literature	J. Med. Chem.	1996	None
CHEMBL149146		0	314.43	0	3.57	17q	COc1ccc2c(c1)c(CC(N)=O)c(C)n2CC1CCCCC1	KB app	'='	22.54	uM				UO_0000064					False	CHEMBL683317	Inhibition of PLA2 induced contraction of GP lung tissue (Guinea pig) (n=4)	F	BAO_0000221	tissue-based format	Cavia porcellus	CHEMBL3638235	Lung	None	None	CHEMBL3474	Phospholipase A2 group IIA	Homo sapiens	SINGLE PROTEIN	CHEMBL1129457	1	Scientific Literature	J. Med. Chem.	1996	None
CHEMBL322044		0	196.20	0	0.52	12a	CC1=CCC(C2=CC(=O)OC2O)OC1	Inhibition	'='	0.1	%				UO_0000187					False	CHEMBL877989	Inhibitory activity against human synovial Phospholipase at 10 uM	B	BAO_0000357	single protein format	Homo sapiens	None	None	None	None	CHEMBL3474	Phospholipase A2 group IIA	Homo sapiens	SINGLE PROTEIN	CHEMBL1131063	1	Scientific Literature	J. Med. Chem.	1998	None
CHEMBL444849		0	272.30	0	1.75	12c	O=C1C=C(C2CC=C(Cc3ccccc3)CO2)C(O)O1	IC50						Not Determined						False	CHEMBL767150	Inhibitory activity against human synovial recombinant Phospholipase enzyme; Not determined	B	BAO_0000357	single protein format	None	None	None	None	None	CHEMBL3474	Phospholipase A2 group IIA	Homo sapiens	SINGLE PROTEIN	CHEMBL1131063	1	Scientific Literature	J. Med. Chem.	1998	None
CHEMBL358457		0	337.42	0	3.10	10n	COc1ccc2c(c1)c(CC(=O)NN)c(C)n2C(C)c1ccccc1	KB app						Not Determined						False	CHEMBL683318	Compound was evaluated for the inhibition of PLA2 induced contraction of GP lung tissue (Guinea pig) (n=4); No data	F	BAO_0000221	tissue-based format	Cavia porcellus	CHEMBL3638235	Lung	None	None	CHEMBL3474	Phospholipase A2 group IIA	Homo sapiens	SINGLE PROTEIN	CHEMBL1129457	1	Scientific Literature	J. Med. Chem.	1996	None
CHEMBL150101		0	399.49	0	4.21	10ac	COc1ccc2c(c1)c(CC(=O)NN)c(C)n2Cc1cccc(-c2ccccc2)c1	IC50	'='	940.0	nM	6.03			UO_0000065					False	CHEMBL761438	Inhibition of Human Nonpancreatic Secretory Phospholipase A2 through Chromogenic assay	F	BAO_0000019	assay format	None	None	None	None	None	CHEMBL3474	Phospholipase A2 group IIA	Homo sapiens	SINGLE PROTEIN	CHEMBL1129457	1	Scientific Literature	J. Med. Chem.	1996	None
CHEMBL434129		0	349.43	0	3.11	10k	COc1ccc2c(c1)c(CC(=O)NN)c(C1CC1)n2Cc1ccccc1	KB app						Not Determined						False	CHEMBL683318	Compound was evaluated for the inhibition of PLA2 induced contraction of GP lung tissue (Guinea pig) (n=4); No data	F	BAO_0000221	tissue-based format	Cavia porcellus	CHEMBL3638235	Lung	None	None	CHEMBL3474	Phospholipase A2 group IIA	Homo sapiens	SINGLE PROTEIN	CHEMBL1129457	1	Scientific Literature	J. Med. Chem.	1996	None
CHEMBL148613		0	308.38	0	3.03	17v	COc1ccc2c(CC(N)=O)c(C)n(Cc3ccccc3)c2c1	KB app						Not Determined						False	CHEMBL683318	Compound was evaluated for the inhibition of PLA2 induced contraction of GP lung tissue (Guinea pig) (n=4); No data	F	BAO_0000221	tissue-based format	Cavia porcellus	CHEMBL3638235	Lung	None	None	CHEMBL3474	Phospholipase A2 group IIA	Homo sapiens	SINGLE PROTEIN	CHEMBL1129457	1	Scientific Literature	J. Med. Chem.	1996	None
CHEMBL148674	VARESPLADIB	2	380.40	0	2.38	6m	CCc1c(C(=O)C(N)=O)c2c(OCC(=O)O)cccc2n1Cc1ccccc1	IC50	'='	9.0	nM	8.05			UO_0000065	21.15	0.39	5.67	7.21	False	CHEMBL761440	Inhibition of human nonpancreatic secretory Phospholipase A2 through chromogenic assay	B	BAO_0000357	single protein format	None	None	None	None	None	CHEMBL3474	Phospholipase A2 group IIA	Homo sapiens	SINGLE PROTEIN	CHEMBL1129458	1	Scientific Literature	J. Med. Chem.	1996	None
CHEMBL358155		0	484.55	0	4.38	(dl)-6x	CCc1c(C(=O)C(N)=O)c2c(OC(CCc3ccccc3)C(=O)O)cccc2n1Cc1ccccc1	IC50	'='	26.0	nM	7.58			UO_0000065	15.65	0.29	3.21	6.80	False	CHEMBL761439	Inhibition of human nonpancreatic secretory Phospholipase A2 through DOC/PC assay	B	BAO_0000357	single protein format	None	None	None	None	None	CHEMBL3474	Phospholipase A2 group IIA	Homo sapiens	SINGLE PROTEIN	CHEMBL1129458	1	Scientific Literature	J. Med. Chem.	1996	None
CHEMBL359005		0	380.40	0	2.52	(R)-6y	Cc1c(C(=O)C(N)=O)c2c(O[C@H](C)C(=O)O)cccc2n1Cc1ccccc1	IC50	'='	11.0	nM	7.96			UO_0000065	20.92	0.39	5.44	7.13	False	CHEMBL761440	Inhibition of human nonpancreatic secretory Phospholipase A2 through chromogenic assay	B	BAO_0000357	single protein format	None	None	None	None	None	CHEMBL3474	Phospholipase A2 group IIA	Homo sapiens	SINGLE PROTEIN	CHEMBL1129458	1	Scientific Literature	J. Med. Chem.	1996	None
CHEMBL15159		0	461.67	1	8.02	LM-1245	CCCCCCCCCCCC(=O)NC(CCCCCC)COP(=O)(CCCC)OC	Inhibition	'='	24.0	%				UO_0000187					True	CHEMBL767144	Inhibitory activity against human synovial fluid phospholipase A2 (HSF-PLA2)	B	BAO_0000357	single protein format	None	None	None	None	None	CHEMBL3474	Phospholipase A2 group IIA	Homo sapiens	SINGLE PROTEIN	CHEMBL1128584	1	Scientific Literature	J. Med. Chem.	1995	None
CHEMBL343213		0	293.37	0	2.61	17aa	Cc1c(CC(N)=O)c2cc(N)ccc2n1Cc1ccccc1	IC50	'='	1610.0	nM	5.79			UO_0000065					False	CHEMBL761438	Inhibition of Human Nonpancreatic Secretory Phospholipase A2 through Chromogenic assay	F	BAO_0000019	assay format	None	None	None	None	None	CHEMBL3474	Phospholipase A2 group IIA	Homo sapiens	SINGLE PROTEIN	CHEMBL1129457	1	Scientific Literature	J. Med. Chem.	1996	None
CHEMBL359337		0	323.40	0	2.54	10f	COc1ccc2c(c1)c(CC(=O)NN)c(C)n2Cc1ccccc1	Mole fraction	'='	7.0										False	CHEMBL848494	Mole fraction as PLA2 IC50 concentration divided by total lipid concentration (1230 uM)	F	BAO_0000019	assay format	Homo sapiens	None	None	None	None	CHEMBL3474	Phospholipase A2 group IIA	Homo sapiens	SINGLE PROTEIN	CHEMBL1129457	1	Scientific Literature	J. Med. Chem.	1996	None
CHEMBL358417		0	338.41	0	3.23	29b	CONC(=O)Cc1c(C)n(Cc2ccccc2)c2ccc(OC)cc12	IC50	'='	40000.0	nM	4.40			UO_0000065					False	CHEMBL761438	Inhibition of Human Nonpancreatic Secretory Phospholipase A2 through Chromogenic assay	F	BAO_0000019	assay format	None	None	None	None	None	CHEMBL3474	Phospholipase A2 group IIA	Homo sapiens	SINGLE PROTEIN	CHEMBL1129457	1	Scientific Literature	J. Med. Chem.	1996	None
CHEMBL316182		0	542.07	2	7.87	25	CCCCCCCCCCCC(=O)c1c(C(=O)O)n(CCOc2ccc(C(=O)O)cc2Cl)c2ccccc12	IC50	'='	520.0	nM	6.28			UO_0000065					False	CHEMBL693980	Inhibition of cytosolic phospholipase A2 by measuring the calcium ionophore A-23,187-induced arachidonic acid release from human platelets.	F	BAO_0000019	assay format	None	None	None	None	None	CHEMBL3474	Phospholipase A2 group IIA	Homo sapiens	SINGLE PROTEIN	CHEMBL1133970	1	Scientific Literature	Bioorg. Med. Chem. Lett.	2001	None
CHEMBL85217		0	537.65	2	7.23	20	CCCCCCCCCCCC(=O)c1c(C(=O)O)n(CCOc2ccc(C(=O)O)c(OC)c2)c2ccccc12	IC50	'='	2800.0	nM	5.55			UO_0000065					False	CHEMBL693980	Inhibition of cytosolic phospholipase A2 by measuring the calcium ionophore A-23,187-induced arachidonic acid release from human platelets.	F	BAO_0000019	assay format	None	None	None	None	None	CHEMBL3474	Phospholipase A2 group IIA	Homo sapiens	SINGLE PROTEIN	CHEMBL1133970	1	Scientific Literature	Bioorg. Med. Chem. Lett.	2001	None
CHEMBL356397		0	392.29	0	3.85	10y	COc1ccc2c(c1)c(CC(=O)NN)c(C)n2Cc1c(Cl)cccc1Cl	Mole fraction	'='	5.2										False	CHEMBL848494	Mole fraction as PLA2 IC50 concentration divided by total lipid concentration (1230 uM)	F	BAO_0000019	assay format	Homo sapiens	None	None	None	None	CHEMBL3474	Phospholipase A2 group IIA	Homo sapiens	SINGLE PROTEIN	CHEMBL1129457	1	Scientific Literature	J. Med. Chem.	1996	None
CHEMBL356032		0	355.46	0	2.95	10ar	COc1ccc2c(c1)c(CC(=O)NN)c(SC)n2Cc1ccccc1	KB app						Not Determined						False	CHEMBL683318	Compound was evaluated for the inhibition of PLA2 induced contraction of GP lung tissue (Guinea pig) (n=4); No data	F	BAO_0000221	tissue-based format	Cavia porcellus	CHEMBL3638235	Lung	None	None	CHEMBL3474	Phospholipase A2 group IIA	Homo sapiens	SINGLE PROTEIN	CHEMBL1129457	1	Scientific Literature	J. Med. Chem.	1996	None
CHEMBL2316064		0	446.50	1	5.32	5f	COC(=O)NCCc1c[nH]c2ccc(OCCOc3ccc(Oc4ccccc4)cc3)cc12	IC50	'='	9200.0	nM	5.04			UO_0000065	11.28	0.21	-0.28	6.16	False	CHEMBL2320180	Inhibition of human nonpancreatic secretory phospholipase A2 using 1,2-dimyristoyl-sn-glycero-3-phosphocholine as substrate after 10 mins by spectrophotometric analysis	B	BAO_0000357	single protein format	Homo sapiens	None	None	None	None	CHEMBL3474	Phospholipase A2 group IIA	Homo sapiens	SINGLE PROTEIN	CHEMBL2311505	1	Scientific Literature	Eur. J. Med. Chem.	2013	None
CHEMBL422667		0	380.40	0	2.52	(dl)-6y	Cc1c(C(=O)C(N)=O)c2c(OC(C)C(=O)O)cccc2n1Cc1ccccc1	IC50	'='	10.0	nM	8.00			UO_0000065	21.03	0.39	5.48	7.17	False	CHEMBL761440	Inhibition of human nonpancreatic secretory Phospholipase A2 through chromogenic assay	B	BAO_0000357	single protein format	None	None	None	None	None	CHEMBL3474	Phospholipase A2 group IIA	Homo sapiens	SINGLE PROTEIN	CHEMBL1129458	1	Scientific Literature	J. Med. Chem.	1996	None
CHEMBL148452		0	384.36	0	2.27	6g	Cc1c(C(=O)C(N)=O)c2c(OCC(=O)O)cccc2n1Cc1ccc(F)cc1	IC50	'='	74.0	nM	7.13			UO_0000065	18.55	0.35	4.86	6.39	False	CHEMBL761439	Inhibition of human nonpancreatic secretory Phospholipase A2 through DOC/PC assay	B	BAO_0000357	single protein format	None	None	None	None	None	CHEMBL3474	Phospholipase A2 group IIA	Homo sapiens	SINGLE PROTEIN	CHEMBL1129458	1	Scientific Literature	J. Med. Chem.	1996	None
CHEMBL321680		0	212.20	0	-0.16	11a	CC1=CCC(C2=CC(=O)OC2O)OC1O	Inhibition	'='	3.2	%				UO_0000187					False	CHEMBL877989	Inhibitory activity against human synovial Phospholipase at 10 uM	B	BAO_0000357	single protein format	Homo sapiens	None	None	None	None	CHEMBL3474	Phospholipase A2 group IIA	Homo sapiens	SINGLE PROTEIN	CHEMBL1131063	1	Scientific Literature	J. Med. Chem.	1998	None
CHEMBL148510		0	422.53	0	4.00	4n	CCOC(=O)CCCOc1ccc2c(c1)c(CC(N)=O)c(CC)n2Cc1ccccc1	Mole fraction	'='	1.0										False	CHEMBL848493	Mole fraction is the IC50 concentration divided by total lipid concentration	F	BAO_0000019	assay format	None	None	None	None	None	CHEMBL3474	Phospholipase A2 group IIA	Homo sapiens	SINGLE PROTEIN	CHEMBL1129058	1	Scientific Literature	J. Med. Chem.	1996	None
CHEMBL348463		0	366.42	0	2.74	7m	CCc1c(CC(N)=O)c2c(OCC(=O)O)cccc2n1Cc1ccccc1	IC50	'='	130.0	nM	6.89			UO_0000065	18.79	0.35	4.15	7.28	False	CHEMBL761684	Inhibitory activity against porcine pancreatic Phospholipase A2	B	BAO_0000357	single protein format	Cavia porcellus	None	None	None	None	CHEMBL3474	Phospholipase A2 group IIA	Homo sapiens	SINGLE PROTEIN	CHEMBL1129058	1	Scientific Literature	J. Med. Chem.	1996	None
CHEMBL2316056		0	352.87	0	4.40	4c	Cl.NCCc1c[nH]c2ccc(OCc3cccc4ccccc34)cc12	IC50	'='	27000.0	nM	4.57			UO_0000065	14.44	0.26	0.17	8.95	False	CHEMBL2320180	Inhibition of human nonpancreatic secretory phospholipase A2 using 1,2-dimyristoyl-sn-glycero-3-phosphocholine as substrate after 10 mins by spectrophotometric analysis	B	BAO_0000357	single protein format	Homo sapiens	None	None	None	None	CHEMBL3474	Phospholipase A2 group IIA	Homo sapiens	SINGLE PROTEIN	CHEMBL2311505	1	Scientific Literature	Eur. J. Med. Chem.	2013	None
CHEMBL149150		0	351.36	0	2.83	20f	CCc1c(C(=O)C(N)=O)c2c([N+](=O)[O-])cccc2n1Cc1ccccc1	KB app						Not Determined						False	CHEMBL683318	Compound was evaluated for the inhibition of PLA2 induced contraction of GP lung tissue (Guinea pig) (n=4); No data	F	BAO_0000221	tissue-based format	Cavia porcellus	CHEMBL3638235	Lung	None	None	CHEMBL3474	Phospholipase A2 group IIA	Homo sapiens	SINGLE PROTEIN	CHEMBL1129457	1	Scientific Literature	J. Med. Chem.	1996	None
CHEMBL15159		0	461.67	1	8.02	LM-1245	CCCCCCCCCCCC(=O)NC(CCCCCC)COP(=O)(CCCC)OC	Inhibition	'='	24.0	%				UO_0000187					False	CHEMBL767143	Inhibitory activity against human synovial fluid phospholipase A2 (HSF-PLA2).	B	BAO_0000357	single protein format	None	None	None	None	None	CHEMBL3474	Phospholipase A2 group IIA	Homo sapiens	SINGLE PROTEIN	CHEMBL1129986	1	Scientific Literature	J. Med. Chem.	1997	None
CHEMBL373870		0	577.77	2	7.51	A14	CCCCCCCCCCCCCCOC(COCc1ccc(C#N)cc1)COc1ccc(Cc2noc(=O)[nH]2)cc1	IC50	'='	7600.0	nM	5.12			UO_0000065	8.86	0.17	-2.39	4.64	False	CHEMBL917130	Inhibition of human group IIA PLA2 in [3H]oleate-labeled Escherichia coli membrane by radiometric assay	B	BAO_0000019	assay format	Homo sapiens	None	None	None	None	CHEMBL3474	Phospholipase A2 group IIA	Homo sapiens	SINGLE PROTEIN	CHEMBL1142970	1	Scientific Literature	J. Med. Chem.	2007	None
CHEMBL375189		0	608.74	2	6.92	B1	CCCCCCCCCCCCCCOCC(COc1ccc(-c2noc(=O)[nH]2)cc1)Oc1ccc(-c2noc(=O)[nH]2)cc1	IC50	'='	21000.0	nM	4.68			UO_0000065	7.68	0.15	-2.24	3.22	False	CHEMBL917127	Inhibition of human group IIA PLA2 by fluorimetric assay	B	BAO_0000357	single protein format	Homo sapiens	None	None	None	None	CHEMBL3474	Phospholipase A2 group IIA	Homo sapiens	SINGLE PROTEIN	CHEMBL1142970	1	Scientific Literature	J. Med. Chem.	2007	None
CHEMBL219947		0	388.55	1	6.03	III	CCCCCCCCCCCCCCOc1ccc(Cc2noc(=O)[nH]2)cc1	IC50	'='	4000.0	nM	5.40			UO_0000065	13.89	0.26	-0.63	7.92	True	CHEMBL917127	Inhibition of human group IIA PLA2 by fluorimetric assay	B	BAO_0000357	single protein format	Homo sapiens	None	None	None	None	CHEMBL3474	Phospholipase A2 group IIA	Homo sapiens	SINGLE PROTEIN	CHEMBL1142970	1	Scientific Literature	J. Med. Chem.	2007	None
CHEMBL220842		0	588.87	2	9.65	A3	CCCCCCCCCCCCCCOC(COCCCCCCCCCC)COc1ccc(-c2noc(=O)[nH]2)cc1	IC50	'='	280.0	nM	6.55			UO_0000065	11.13	0.21	-3.10	7.57	False	CHEMBL917127	Inhibition of human group IIA PLA2 by fluorimetric assay	B	BAO_0000357	single protein format	Homo sapiens	None	None	None	None	CHEMBL3474	Phospholipase A2 group IIA	Homo sapiens	SINGLE PROTEIN	CHEMBL1142970	1	Scientific Literature	J. Med. Chem.	2007	None
CHEMBL1098452		0	498.67	0	4.94	57d	CCCCCCCCCCCCCC(=O)N1CCN(C(=O)c2ccc(Cc3noc(=O)[nH]3)cc2)CC1	IC50	'='	2700.0	nM	5.57			UO_0000065	11.17	0.21	0.63	5.60	False	CHEMBL1108228	Inhibition of human recombinant group 2A phospholipase A2 by fluorimetric assay	B	BAO_0000357	single protein format	Homo sapiens	None	None	None	None	CHEMBL3474	Phospholipase A2 group IIA	Homo sapiens	SINGLE PROTEIN	CHEMBL1157788	1	Scientific Literature	Bioorg. Med. Chem.	2010	None
CHEMBL149146		0	314.43	0	3.57	17q	COc1ccc2c(c1)c(CC(N)=O)c(C)n2CC1CCCCC1	IC50	'='	2050.0	nM	5.69			UO_0000065					False	CHEMBL761438	Inhibition of Human Nonpancreatic Secretory Phospholipase A2 through Chromogenic assay	F	BAO_0000019	assay format	None	None	None	None	None	CHEMBL3474	Phospholipase A2 group IIA	Homo sapiens	SINGLE PROTEIN	CHEMBL1129457	1	Scientific Literature	J. Med. Chem.	1996	None
CHEMBL272207		0	498.71	1	6.27	25b	CCCCCCCCCCCCCCCCN1CCN(C(=O)c2ccc(-c3noc(=O)[nH]3)cc2)CC1	IC50	'>'	100000.0	nM				UO_0000065					False	CHEMBL930688	Inhibition of human recombinant PLA2 by fluorometric assay	B	BAO_0000357	single protein format	Homo sapiens	None	None	None	None	CHEMBL3474	Phospholipase A2 group IIA	Homo sapiens	SINGLE PROTEIN	CHEMBL1141576	1	Scientific Literature	Bioorg. Med. Chem.	2008	None
CHEMBL347543		0	322.36	0	2.67	20b	COc1ccc2c(c1)c(C(=O)C(N)=O)c(C)n2Cc1ccccc1	IC50	'='	1230.0	nM	5.91			UO_0000065					False	CHEMBL761438	Inhibition of Human Nonpancreatic Secretory Phospholipase A2 through Chromogenic assay	F	BAO_0000019	assay format	None	None	None	None	None	CHEMBL3474	Phospholipase A2 group IIA	Homo sapiens	SINGLE PROTEIN	CHEMBL1129457	1	Scientific Literature	J. Med. Chem.	1996	None
CHEMBL359258		0	371.46	0	1.97	10as	COc1ccc2c(c1)c(CC(=O)NN)c([S+](C)[O-])n2Cc1ccccc1	KB app						Not Determined						False	CHEMBL683318	Compound was evaluated for the inhibition of PLA2 induced contraction of GP lung tissue (Guinea pig) (n=4); No data	F	BAO_0000221	tissue-based format	Cavia porcellus	CHEMBL3638235	Lung	None	None	CHEMBL3474	Phospholipase A2 group IIA	Homo sapiens	SINGLE PROTEIN	CHEMBL1129457	1	Scientific Literature	J. Med. Chem.	1996	None
CHEMBL277098	LM-1240	0	532.62	2	5.74	LM-1240	CCCCCCCCOCC(COP(=O)(O)OCC[N+](C)(C)C)OP(=O)(O)CCCCCCC	Inhibition	'='	9.0	%				UO_0000187					True	CHEMBL767144	Inhibitory activity against human synovial fluid phospholipase A2 (HSF-PLA2)	B	BAO_0000357	single protein format	None	None	None	None	None	CHEMBL3474	Phospholipase A2 group IIA	Homo sapiens	SINGLE PROTEIN	CHEMBL1128584	1	Scientific Literature	J. Med. Chem.	1995	None
CHEMBL147402		0	358.53	1	5.13	17s	CCCCCCCCCCn1c(C)c(CC(N)=O)c2cc(OC)ccc21	KB app						Not Determined						False	CHEMBL683318	Compound was evaluated for the inhibition of PLA2 induced contraction of GP lung tissue (Guinea pig) (n=4); No data	F	BAO_0000221	tissue-based format	Cavia porcellus	CHEMBL3638235	Lung	None	None	CHEMBL3474	Phospholipase A2 group IIA	Homo sapiens	SINGLE PROTEIN	CHEMBL1129457	1	Scientific Literature	J. Med. Chem.	1996	None
CHEMBL149265		0	351.45	0	3.18	10j	CCCc1c(CC(=O)NN)c2cc(OC)ccc2n1Cc1ccccc1	IC50	'='	70500.0	nM	4.15			UO_0000065					False	CHEMBL761438	Inhibition of Human Nonpancreatic Secretory Phospholipase A2 through Chromogenic assay	F	BAO_0000019	assay format	None	None	None	None	None	CHEMBL3474	Phospholipase A2 group IIA	Homo sapiens	SINGLE PROTEIN	CHEMBL1129457	1	Scientific Literature	J. Med. Chem.	1996	None
CHEMBL148670		0	307.40	0	3.49	28b	COc1ccc2c(c1)c(CC(=N)N)c(C)n2Cc1ccccc1	IC50	'='	64700.0	nM	4.19			UO_0000065					False	CHEMBL761438	Inhibition of Human Nonpancreatic Secretory Phospholipase A2 through Chromogenic assay	F	BAO_0000019	assay format	None	None	None	None	None	CHEMBL3474	Phospholipase A2 group IIA	Homo sapiens	SINGLE PROTEIN	CHEMBL1129457	1	Scientific Literature	J. Med. Chem.	1996	None
CHEMBL346893		0	340.45	0	3.45	17p	COc1ccc2c(c1)c(CC(N)=O)c(SC)n2Cc1ccccc1	Mole fraction	'='	3.7										False	CHEMBL848494	Mole fraction as PLA2 IC50 concentration divided by total lipid concentration (1230 uM)	F	BAO_0000019	assay format	Homo sapiens	None	None	None	None	CHEMBL3474	Phospholipase A2 group IIA	Homo sapiens	SINGLE PROTEIN	CHEMBL1129457	1	Scientific Literature	J. Med. Chem.	1996	None
CHEMBL348681		0	339.40	0	2.24	10al	COc1ccc2c(c1)c(CC(=O)NN)c(C)n2Cc1cccc(O)c1	KB app	'='	5.96	uM				UO_0000064					False	CHEMBL683317	Inhibition of PLA2 induced contraction of GP lung tissue (Guinea pig) (n=4)	F	BAO_0000221	tissue-based format	Cavia porcellus	CHEMBL3638235	Lung	None	None	CHEMBL3474	Phospholipase A2 group IIA	Homo sapiens	SINGLE PROTEIN	CHEMBL1129457	1	Scientific Literature	J. Med. Chem.	1996	None
CHEMBL149880		0	364.45	0	3.43	35	Cc1c(CC(N)=O)c2cc(CCCC(=O)O)ccc2n1Cc1ccccc1	IC50	'='	155.0	nM	6.81			UO_0000065	18.68	0.34	3.38	7.98	False	CHEMBL761443	Inhibition of human non-pancreatic secretory phospholipase A2 (PLA2) in a chromogenic assay	B	BAO_0000357	single protein format	None	None	None	None	None	CHEMBL3474	Phospholipase A2 group IIA	Homo sapiens	SINGLE PROTEIN	CHEMBL1129058	1	Scientific Literature	J. Med. Chem.	1996	None
CHEMBL149889		0	380.45	0	1.65	19b	CCc1c(CC(N)=O)c2c(OCC(=O)NN)cccc2n1Cc1ccccc1	IC50	'='	121.0	nM	6.92			UO_0000065	18.18	0.34	5.27	6.16	False	CHEMBL761443	Inhibition of human non-pancreatic secretory phospholipase A2 (PLA2) in a chromogenic assay	B	BAO_0000357	single protein format	None	None	None	None	None	CHEMBL3474	Phospholipase A2 group IIA	Homo sapiens	SINGLE PROTEIN	CHEMBL1129058	1	Scientific Literature	J. Med. Chem.	1996	None
CHEMBL356606		0	456.50	0	4.05	6n	CCc1c(C(=O)C(N)=O)c2c(OCC(=O)O)cccc2n1Cc1ccccc1-c1ccccc1	IC50	'='	6.0	nM	8.22			UO_0000065	18.01	0.33	4.17	7.37	False	CHEMBL761439	Inhibition of human nonpancreatic secretory Phospholipase A2 through DOC/PC assay	B	BAO_0000357	single protein format	None	None	None	None	None	CHEMBL3474	Phospholipase A2 group IIA	Homo sapiens	SINGLE PROTEIN	CHEMBL1129458	1	Scientific Literature	J. Med. Chem.	1996	None
CHEMBL345275		0	380.40	0	2.52	(S)-6y	Cc1c(C(=O)C(N)=O)c2c(O[C@@H](C)C(=O)O)cccc2n1Cc1ccccc1	IC50	'='	188.0	nM	6.73			UO_0000065	17.68	0.33	4.21	6.03	False	CHEMBL761440	Inhibition of human nonpancreatic secretory Phospholipase A2 through chromogenic assay	B	BAO_0000357	single protein format	None	None	None	None	None	CHEMBL3474	Phospholipase A2 group IIA	Homo sapiens	SINGLE PROTEIN	CHEMBL1129458	1	Scientific Literature	J. Med. Chem.	1996	None
CHEMBL150058		0	368.39	0	2.45	10r	COc1ccc2c(c1)c(CC(=O)NN)c(C)n2Cc1cccc([N+](=O)[O-])c1	IC50	'='	15220.0	nM	4.82			UO_0000065					False	CHEMBL761438	Inhibition of Human Nonpancreatic Secretory Phospholipase A2 through Chromogenic assay	F	BAO_0000019	assay format	None	None	None	None	None	CHEMBL3474	Phospholipase A2 group IIA	Homo sapiens	SINGLE PROTEIN	CHEMBL1129457	1	Scientific Literature	J. Med. Chem.	1996	None
CHEMBL346893		0	340.45	0	3.45	17p	COc1ccc2c(c1)c(CC(N)=O)c(SC)n2Cc1ccccc1	KB app	'='	7.93	uM				UO_0000064					False	CHEMBL683317	Inhibition of PLA2 induced contraction of GP lung tissue (Guinea pig) (n=4)	F	BAO_0000221	tissue-based format	Cavia porcellus	CHEMBL3638235	Lung	None	None	CHEMBL3474	Phospholipase A2 group IIA	Homo sapiens	SINGLE PROTEIN	CHEMBL1129457	1	Scientific Literature	J. Med. Chem.	1996	None
CHEMBL356438		0	322.41	0	3.29	17x	CCc1c(CC(N)=O)c2c(OC)cccc2n1Cc1ccccc1	KB app						Not Determined						False	CHEMBL683318	Compound was evaluated for the inhibition of PLA2 induced contraction of GP lung tissue (Guinea pig) (n=4); No data	F	BAO_0000221	tissue-based format	Cavia porcellus	CHEMBL3638235	Lung	None	None	CHEMBL3474	Phospholipase A2 group IIA	Homo sapiens	SINGLE PROTEIN	CHEMBL1129457	1	Scientific Literature	J. Med. Chem.	1996	None
CHEMBL150005		0	445.31	0	3.72	7r	NC(=O)Cc1c(Br)n(Cc2ccccc2)c2ccc(OCCCC(=O)O)cc12	KB app	'='	0.53	uM				UO_0000064					False	CHEMBL683319	Inhibitory activity against contraction of Guinea pig lung tissue induced by PLA2.	F	BAO_0000221	tissue-based format	Cavia porcellus	CHEMBL3638235	Lung	None	None	CHEMBL3474	Phospholipase A2 group IIA	Homo sapiens	SINGLE PROTEIN	CHEMBL1129058	1	Scientific Literature	J. Med. Chem.	1996	None
CHEMBL148500		0	374.37	0	2.49	6c	Cc1c(CC(N)=O)c2c(OCC(=O)[O-])cccc2n1Cc1ccccc1.[Na+]	KB app	'='	0.42	uM				UO_0000064					False	CHEMBL683319	Inhibitory activity against contraction of Guinea pig lung tissue induced by PLA2.	F	BAO_0000221	tissue-based format	Cavia porcellus	CHEMBL3638235	Lung	None	None	CHEMBL3474	Phospholipase A2 group IIA	Homo sapiens	SINGLE PROTEIN	CHEMBL1129058	1	Scientific Literature	J. Med. Chem.	1996	None
CHEMBL149654		0	365.43	0	2.91	29a	Cc1c(CC(N)=O)c2cc(NCCC(=O)O)ccc2n1Cc1ccccc1	IC50	'='	3370.0	nM	5.47			UO_0000065	14.98	0.28	2.56	5.62	False	CHEMBL761443	Inhibition of human non-pancreatic secretory phospholipase A2 (PLA2) in a chromogenic assay	B	BAO_0000357	single protein format	None	None	None	None	None	CHEMBL3474	Phospholipase A2 group IIA	Homo sapiens	SINGLE PROTEIN	CHEMBL1129058	1	Scientific Literature	J. Med. Chem.	1996	None
CHEMBL3706744		0	1089.11	None	None	34	Cc1c(O)c(Cc2c(C)c(C(=O)Oc3c(C)c(C)c(C(=O)Oc4c(C)c(C)c(C(=O)O)c(O)c4C)c(O)c3C)c(O)c(C)c2O)c(C)c(C(=O)Oc2c(C)c(C)c(C(=O)Oc3c(C)c(C)c(C(=O)O)c(O)c3C)c(O)c2C)c1O	IC50	'='	2400000.0	nM		Outside typical range		UO_0000065					False	CHEMBL767139	In vitro inhibition of human recombinant secretory Phospholipase A2 (group II).	B	BAO_0000357	single protein format	None	None	None	None	None	CHEMBL3474	Phospholipase A2 group IIA	Homo sapiens	SINGLE PROTEIN	CHEMBL1129032	1	Scientific Literature	J. Med. Chem.	1996	None
CHEMBL146849		0	886.94	3	8.55	14	COc1c(C)c(OC(=O)c2c(C)c(C)c(OC(=O)CCC(=O)Oc3c(C)c(C)c(C(=O)Oc4c(C)c(C)c(C(=O)O)c(OC)c4C)c(OC)c3C)c(C)c2OC)c(C)c(C)c1C(=O)O	IC50	'='	940000.0	nM		Outside typical range		UO_0000065					False	CHEMBL767139	In vitro inhibition of human recombinant secretory Phospholipase A2 (group II).	B	BAO_0000357	single protein format	None	None	None	None	None	CHEMBL3474	Phospholipase A2 group IIA	Homo sapiens	SINGLE PROTEIN	CHEMBL1129032	1	Scientific Literature	J. Med. Chem.	1996	None
CHEMBL1234914		0	503.71	2	6.91	9b	O=C(O)CC[C@@H](CSc1ccc(Cc2ccccc2)cc1)NC(=O)CCCCCCc1ccccc1	IC50	'='	21.0	nM	7.68			UO_0000065	15.24	0.29	0.77	11.56	False	CHEMBL761442	Compound was tested for in vitro activity against S-phospholipase A2 (s-PLA2) isolated from human platelets	B	BAO_0000019	assay format	None	None	None	None	None	CHEMBL3474	Phospholipase A2 group IIA	Homo sapiens	SINGLE PROTEIN	CHEMBL1127334	1	Scientific Literature	J. Med. Chem.	1994	None
CHEMBL444450		0	730.98	2	12.08	1, YM-26734	CCCCCCCCCCCC(=O)c1c(O)c(C(=O)CCCCCCCCCCC)c(O)c(C2CC(c3ccc(O)cc3)Oc3cc(O)ccc32)c1O	IC50	'='	1000.0	nM	6.00			UO_0000065	8.21	0.15	-6.08	4.15	False	CHEMBL989801	Inhibition of sPLA2 group 2A	B	BAO_0000357	single protein format	None	None	None	None	None	CHEMBL3474	Phospholipase A2 group IIA	Homo sapiens	SINGLE PROTEIN	CHEMBL1142463	1	Scientific Literature	Bioorg. Med. Chem. Lett.	2008	None
CHEMBL421780		0	414.44	0	1.74	6ad	CCc1c(C(=O)C(N)=O)c2c(CC(=O)O)cccc2n1S(=O)(=O)c1ccccc1	IC50	'='	28.0	nM	7.55			UO_0000065					False	CHEMBL761441	Compound was evaluated to inhibit human nonpancreatic secretory Phospholipase A2 through chromogenic assay	F	BAO_0000019	assay format	None	None	None	None	None	CHEMBL3474	Phospholipase A2 group IIA	Homo sapiens	SINGLE PROTEIN	CHEMBL1129458	1	Scientific Literature	J. Med. Chem.	1996	None
CHEMBL275215		0	431.61	1	5.96	LM-1258	CCCCCCCCCCS(=O)(=O)NC(CCCCCC)COCC(F)(F)F	Inhibition	'='	0.0	%				UO_0000187					False	CHEMBL767143	Inhibitory activity against human synovial fluid phospholipase A2 (HSF-PLA2).	B	BAO_0000357	single protein format	None	None	None	None	None	CHEMBL3474	Phospholipase A2 group IIA	Homo sapiens	SINGLE PROTEIN	CHEMBL1129986	1	Scientific Literature	J. Med. Chem.	1997	None
CHEMBL146186		0	430.44	0	3.23	LY-311727	CCc1c(CC(N)=O)c2cc(OCCCP(=O)(O)O)ccc2n1Cc1ccccc1	IC50	'='	470.0	nM	6.33			UO_0000065	14.70	0.29	3.10	5.51	True	CHEMBL930688	Inhibition of human recombinant PLA2 by fluorometric assay	B	BAO_0000357	single protein format	Homo sapiens	None	None	None	None	CHEMBL3474	Phospholipase A2 group IIA	Homo sapiens	SINGLE PROTEIN	CHEMBL1141576	1	Scientific Literature	Bioorg. Med. Chem.	2008	None
CHEMBL257875		0	512.78	2	7.34	27c	CCCCCCCCCCCCCCCCCCN1CCN(c2ccc(Cc3noc(=O)[nH]3)cc2)CC1	IC50	'='	2710.0	nM	5.57			UO_0000065	10.86	0.21	-1.77	8.52	False	CHEMBL930688	Inhibition of human recombinant PLA2 by fluorometric assay	B	BAO_0000357	single protein format	Homo sapiens	None	None	None	None	CHEMBL3474	Phospholipase A2 group IIA	Homo sapiens	SINGLE PROTEIN	CHEMBL1141576	1	Scientific Literature	Bioorg. Med. Chem.	2008	None
CHEMBL257294		0	484.73	1	6.56	27b	CCCCCCCCCCCCCCCCN1CCN(c2ccc(Cc3noc(=O)[nH]3)cc2)CC1	IC50	'='	3500.0	nM	5.46			UO_0000065	11.26	0.21	-1.10	8.35	False	CHEMBL930688	Inhibition of human recombinant PLA2 by fluorometric assay	B	BAO_0000357	single protein format	Homo sapiens	None	None	None	None	CHEMBL3474	Phospholipase A2 group IIA	Homo sapiens	SINGLE PROTEIN	CHEMBL1141576	1	Scientific Literature	Bioorg. Med. Chem.	2008	None
CHEMBL270350		0	540.79	2	6.97	26c	CCCCCCCCCCCCCCCCCCN1CCN(C(=O)c2ccc(Cc3noc(=O)[nH]3)cc2)CC1	IC50	'='	800.0	nM	6.10			UO_0000065	11.27	0.21	-0.87	7.40	True	CHEMBL930688	Inhibition of human recombinant PLA2 by fluorometric assay	B	BAO_0000357	single protein format	Homo sapiens	None	None	None	None	CHEMBL3474	Phospholipase A2 group IIA	Homo sapiens	SINGLE PROTEIN	CHEMBL1141576	1	Scientific Literature	Bioorg. Med. Chem.	2008	None
CHEMBL272604		0	498.76	1	6.55	24b	CCCCCCCCCCCCCCCCN1CCN(Cc2ccc(Cc3noc(=O)[nH]3)cc2)CC1	IC50	'='	10000.0	nM	5.00			UO_0000065	10.02	0.19	-1.55	7.65	False	CHEMBL930688	Inhibition of human recombinant PLA2 by fluorometric assay	B	BAO_0000357	single protein format	Homo sapiens	None	None	None	None	CHEMBL3474	Phospholipase A2 group IIA	Homo sapiens	SINGLE PROTEIN	CHEMBL1141576	1	Scientific Literature	Bioorg. Med. Chem.	2008	None
CHEMBL56332		0	390.61	0	4.55	2	CC1(C)CCC[C@@]2(C)C1CC[C@]1(C)C2C[C@H](O)[C@@]2(C)C1CC=C(CO)[C@@H]2CO	Inhibition	'='	21.0	%				UO_0000187					False	CHEMBL767142	In vitro percent inhibition against Phospholipase A2 (HSF-PLA2) by monitoring hydrolysis of [3H]- arachidonic acid labeled Escherichia coli at 50 uM	B	BAO_0000357	single protein format	None	None	None	None	None	CHEMBL3474	Phospholipase A2 group IIA	Homo sapiens	SINGLE PROTEIN	CHEMBL1127940	1	Scientific Literature	Bioorg. Med. Chem. Lett.	1994	None
CHEMBL357772		0	884.93	3	8.32	13	COc1c(C)c(OC(=O)c2c(C)c(C)c(OC(=O)/C=C/C(=O)Oc3c(C)c(C)c(C(=O)Oc4c(C)c(C)c(C(=O)O)c(OC)c4C)c(OC)c3C)c(C)c2OC)c(C)c(C)c1C(=O)O	IC50	'='	2200000.0	nM		Outside typical range		UO_0000065					False	CHEMBL767139	In vitro inhibition of human recombinant secretory Phospholipase A2 (group II).	B	BAO_0000357	single protein format	None	None	None	None	None	CHEMBL3474	Phospholipase A2 group IIA	Homo sapiens	SINGLE PROTEIN	CHEMBL1129032	1	Scientific Literature	J. Med. Chem.	1996	None
CHEMBL358582		0	934.99	3	9.70	11	COc1c(C)c(OC(=O)c2c(C)c(C)c(OC(=O)c3cccc(C(=O)Oc4c(C)c(C)c(C(=O)Oc5c(C)c(C)c(C(=O)O)c(OC)c5C)c(OC)c4C)c3)c(C)c2OC)c(C)c(C)c1C(=O)O	IC50	'='	230000.0	nM		Outside typical range		UO_0000065					False	CHEMBL767139	In vitro inhibition of human recombinant secretory Phospholipase A2 (group II).	B	BAO_0000357	single protein format	None	None	None	None	None	CHEMBL3474	Phospholipase A2 group IIA	Homo sapiens	SINGLE PROTEIN	CHEMBL1129032	1	Scientific Literature	J. Med. Chem.	1996	None
CHEMBL423502		0	457.61	1	7.99	5	CCCCCCCCCCc1ccc(NC(=O)c2ccccc2-c2ccccc2C(=O)O)cc1	Inhibition	'='	92.0	%				UO_0000187					False	CHEMBL846292	Compound was evaluated for inhibition of phospholipase A2 (PLA2) isolated from human platelets at a concentration of 100 uM	B	BAO_0000019	assay format	None	None	None	None	None	CHEMBL3474	Phospholipase A2 group IIA	Homo sapiens	SINGLE PROTEIN	CHEMBL1128923	1	Scientific Literature	Bioorg. Med. Chem. Lett.	1996	None
CHEMBL313389		0	629.88	2	11.34	6	CCCCCCCCCCOc1ccc(NC(=O)c2ccccc2-c2ccccc2C(=O)O)cc1OCCCCCCCCCC	Inhibition	'='	85.0	%				UO_0000187					False	CHEMBL846291	Compound was evaluated for inhibition of phospholipase A2 (PLA2) isolated from human platelets at a concentration of 10 uM	B	BAO_0000019	assay format	None	None	None	None	None	CHEMBL3474	Phospholipase A2 group IIA	Homo sapiens	SINGLE PROTEIN	CHEMBL1128923	1	Scientific Literature	Bioorg. Med. Chem. Lett.	1996	None
CHEMBL401803		0	350.50	0	4.25	1	CC/C=C/C/C=C/C/C=C\C/C=C/CCCCC(=O)OC[C@@H](O)CO	Inhibition	'='	26.1	%				UO_0000187					False	CHEMBL932558	Inhibition of sPLA2-2A at 10 uM by coupled enzyme assay	B	BAO_0000357	single protein format	None	None	None	None	None	CHEMBL3474	Phospholipase A2 group IIA	Homo sapiens	SINGLE PROTEIN	CHEMBL1145563	1	Scientific Literature	Bioorg. Med. Chem. Lett.	2008	None
CHEMBL257201		0	402.58	1	5.36	15	CC/C=C/C/C=C/C/C=C/C/C=C\C/C=C/C/C=C/CCC(=O)OCC(O)CO	Inhibition	'='	41.7	%				UO_0000187					False	CHEMBL932558	Inhibition of sPLA2-2A at 10 uM by coupled enzyme assay	B	BAO_0000357	single protein format	None	None	None	None	None	CHEMBL3474	Phospholipase A2 group IIA	Homo sapiens	SINGLE PROTEIN	CHEMBL1145563	1	Scientific Literature	Bioorg. Med. Chem. Lett.	2008	None
CHEMBL280656		0	583.73	2	6.40	LM-1300	CCCCCCCCCCS(=O)(=O)NC(CCc1ccccc1)COP(=O)(O)OCCOCc1ccccc1	Inhibition	'='	24.0	%				UO_0000187					False	CHEMBL767143	Inhibitory activity against human synovial fluid phospholipase A2 (HSF-PLA2).	B	BAO_0000357	single protein format	None	None	None	None	None	CHEMBL3474	Phospholipase A2 group IIA	Homo sapiens	SINGLE PROTEIN	CHEMBL1129986	1	Scientific Literature	J. Med. Chem.	1997	None
CHEMBL270350		0	540.79	2	6.97	III	CCCCCCCCCCCCCCCCCCN1CCN(C(=O)c2ccc(Cc3noc(=O)[nH]3)cc2)CC1	IC50	'='	800.0	nM	6.10			UO_0000065	11.27	0.21	-0.87	7.40	False	CHEMBL1108228	Inhibition of human recombinant group 2A phospholipase A2 by fluorimetric assay	B	BAO_0000357	single protein format	Homo sapiens	None	None	None	None	CHEMBL3474	Phospholipase A2 group IIA	Homo sapiens	SINGLE PROTEIN	CHEMBL1157788	1	Scientific Literature	Bioorg. Med. Chem.	2010	None
CHEMBL1098453		0	528.69	2	5.55	58c	CCCCCCCCCCCCCCOC(=O)N1CCN(C(=O)c2ccc(Cc3noc(=O)[nH]3)cc2)CC1	IC50	'='	2700.0	nM	5.57			UO_0000065	10.53	0.20	0.02	5.12	False	CHEMBL1108228	Inhibition of human recombinant group 2A phospholipase A2 by fluorimetric assay	B	BAO_0000357	single protein format	Homo sapiens	None	None	None	None	CHEMBL3474	Phospholipase A2 group IIA	Homo sapiens	SINGLE PROTEIN	CHEMBL1157788	1	Scientific Literature	Bioorg. Med. Chem.	2010	None
CHEMBL1094359		0	598.83	2	7.07	72a	CCCCCCCCCCCCCCCCCCNC(=O)N1CCN(C(=O)Nc2ccc(Cc3noc(=O)[nH]3)cc2)CC1	IC50	'='	290.0	nM	6.54			UO_0000065	10.92	0.21	-0.53	5.29	False	CHEMBL1108228	Inhibition of human recombinant group 2A phospholipase A2 by fluorimetric assay	B	BAO_0000357	single protein format	Homo sapiens	None	None	None	None	CHEMBL3474	Phospholipase A2 group IIA	Homo sapiens	SINGLE PROTEIN	CHEMBL1157788	1	Scientific Literature	Bioorg. Med. Chem.	2010	None
CHEMBL146739		0	475.39	0	2.48	68	Cc1c(CC(=O)NN)c2cc(OCCCP(=O)([O-])[O-])ccc2n1Cc1ccccc1.[Na+].[Na+]	KB app	'='	1.07	uM				UO_0000064					False	CHEMBL683319	Inhibitory activity against contraction of Guinea pig lung tissue induced by PLA2.	F	BAO_0000221	tissue-based format	Cavia porcellus	CHEMBL3638235	Lung	None	None	CHEMBL3474	Phospholipase A2 group IIA	Homo sapiens	SINGLE PROTEIN	CHEMBL1129058	1	Scientific Literature	J. Med. Chem.	1996	None
CHEMBL149502		0	416.41	0	2.97	13d	Cc1c(CC(N)=O)c2cc(OCCCP(=O)(O)O)ccc2n1Cc1ccccc1	IC50	'='	67000.0	nM	4.17			UO_0000065	10.02	0.20	1.20	3.64	False	CHEMBL767819	Inhibitory activity against human pancreatic Phospholipase A2	B	BAO_0000357	single protein format	None	None	None	None	None	CHEMBL3474	Phospholipase A2 group IIA	Homo sapiens	SINGLE PROTEIN	CHEMBL1129058	1	Scientific Literature	J. Med. Chem.	1996	None
CHEMBL1160940		0	549.71	2	6.60	3	CCCCCCCCCCS(=O)(=O)NC(CCCCCC)COP(=O)(O)OCCOc1ccccc1	Inhibition	'='	96.0	%				UO_0000187					False	CHEMBL767148	Tested for the inhibition of human synovial fluid enzyme phospholipase A2 (PLA2)	B	BAO_0000357	single protein format	None	None	None	None	None	CHEMBL3474	Phospholipase A2 group IIA	Homo sapiens	SINGLE PROTEIN	CHEMBL1127695	1	Scientific Literature	J. Med. Chem.	1994	None
CHEMBL1644550		0	383.57	1	5.26	GK145	CCCCCCCCCCCCCCC(=O)C(=O)N[C@H](CC(C)C)C(=O)O	IC50	'='	1750.0	nM	5.76			UO_0000065	15.01	0.29	0.50	6.90	False	CHEMBL1648028	Inhibition of human group 2A sPLA2 by fluorescence assay	B	BAO_0000357	single protein format	Homo sapiens	None	None	None	None	CHEMBL3474	Phospholipase A2 group IIA	Homo sapiens	SINGLE PROTEIN	CHEMBL1641515	1	Scientific Literature	Bioorg. Med. Chem.	2011	None
CHEMBL433767		0	438.46	0	2.85	12	COC(=O)COc1cc2c(c3c1c(C(=O)C(N)=O)c(C)n3Cc1ccccc1F)CCC2	IC50	'='	73.0	nM	7.14			UO_0000065	16.28	0.30	4.29	7.09	False	CHEMBL829138	Inhibitory concentration against human nonpancreatic secretory phospholipase A2	B	BAO_0000357	single protein format	Homo sapiens	None	None	None	None	CHEMBL3474	Phospholipase A2 group IIA	Homo sapiens	SINGLE PROTEIN	CHEMBL1142658	1	Scientific Literature	J. Med. Chem.	2005	None
CHEMBL178140		0	438.46	0	2.85	16	COC(=O)COc1cc2c(c3c1c(C(=O)C(N)=O)c(C)n3Cc1ccc(F)cc1)CCC2	IC50	'='	806.0	nM	6.09			UO_0000065	13.90	0.26	3.24	6.06	False	CHEMBL829138	Inhibitory concentration against human nonpancreatic secretory phospholipase A2	B	BAO_0000357	single protein format	Homo sapiens	None	None	None	None	CHEMBL3474	Phospholipase A2 group IIA	Homo sapiens	SINGLE PROTEIN	CHEMBL1142658	1	Scientific Literature	J. Med. Chem.	2005	None
CHEMBL179658		0	420.47	0	2.87	19	CCc1c(C(=O)C(N)=O)c2c(OCC(=O)O)cc3c(c2n1Cc1ccccc1)CCC3	IC50	'='	13.0	nM	7.89			UO_0000065	18.76	0.35	5.02	7.07	False	CHEMBL829138	Inhibitory concentration against human nonpancreatic secretory phospholipase A2	B	BAO_0000357	single protein format	Homo sapiens	None	None	None	None	CHEMBL3474	Phospholipase A2 group IIA	Homo sapiens	SINGLE PROTEIN	CHEMBL1142658	1	Scientific Literature	J. Med. Chem.	2005	None
CHEMBL435488		0	434.49	0	3.26	24	CCc1c(C(=O)C(N)=O)c2c(OCC(=O)O)cc3c(c2n1Cc1ccccc1)CCCC3	IC50	'='	17.0	nM	7.77			UO_0000065	17.88	0.33	4.51	6.96	False	CHEMBL828100	Inhibitory concentration against human nonpancreatic secretory phospholipase A2	B	BAO_0000357	single protein format	Homo sapiens	None	None	None	None	CHEMBL3474	Phospholipase A2 group IIA	Homo sapiens	SINGLE PROTEIN	CHEMBL1142658	1	Scientific Literature	J. Med. Chem.	2005	None
CHEMBL277809	LM-1216	0	494.61	0	4.91	LM-1216	CCCCCCCCCCCC(=O)NC(CCCCCC)COP(=O)(O)OCC(N)C(=O)O	Inhibition	'='	31.0	%				UO_0000187					True	CHEMBL767144	Inhibitory activity against human synovial fluid phospholipase A2 (HSF-PLA2)	B	BAO_0000357	single protein format	None	None	None	None	None	CHEMBL3474	Phospholipase A2 group IIA	Homo sapiens	SINGLE PROTEIN	CHEMBL1128584	1	Scientific Literature	J. Med. Chem.	1995	None
CHEMBL148674	VARESPLADIB	2	380.40	0	2.38	B	CCc1c(C(=O)C(N)=O)c2c(OCC(=O)O)cccc2n1Cc1ccccc1	IC50	'='	125.0	nM	6.90			UO_0000065	18.15	0.34	4.52	6.18	True	CHEMBL862125	Inhibition of human recombinant sPLA2 G2A	B	BAO_0000357	single protein format	Homo sapiens	None	None	None	None	CHEMBL3474	Phospholipase A2 group IIA	Homo sapiens	SINGLE PROTEIN	CHEMBL1147661	1	Scientific Literature	J. Med. Chem.	2006	None
CHEMBL150004		0	337.42	0	3.10	16a	COc1ccc2c(c1)c(C(C)C(=O)NN)c(C)n2Cc1ccccc1	KB app						Not Determined						False	CHEMBL683318	Compound was evaluated for the inhibition of PLA2 induced contraction of GP lung tissue (Guinea pig) (n=4); No data	F	BAO_0000221	tissue-based format	Cavia porcellus	CHEMBL3638235	Lung	None	None	CHEMBL3474	Phospholipase A2 group IIA	Homo sapiens	SINGLE PROTEIN	CHEMBL1129457	1	Scientific Literature	J. Med. Chem.	1996	None
CHEMBL345539		0	357.84	0	3.19	10w	COc1ccc2c(c1)c(CC(=O)NN)c(C)n2Cc1ccc(Cl)cc1	IC50	'='	9280.0	nM	5.03			UO_0000065					False	CHEMBL761438	Inhibition of Human Nonpancreatic Secretory Phospholipase A2 through Chromogenic assay	F	BAO_0000019	assay format	None	None	None	None	None	CHEMBL3474	Phospholipase A2 group IIA	Homo sapiens	SINGLE PROTEIN	CHEMBL1129457	1	Scientific Literature	J. Med. Chem.	1996	None
CHEMBL359258		0	371.46	0	1.97	10as	COc1ccc2c(c1)c(CC(=O)NN)c([S+](C)[O-])n2Cc1ccccc1	Mole fraction	'='	3.7										False	CHEMBL848494	Mole fraction as PLA2 IC50 concentration divided by total lipid concentration (1230 uM)	F	BAO_0000019	assay format	Homo sapiens	None	None	None	None	CHEMBL3474	Phospholipase A2 group IIA	Homo sapiens	SINGLE PROTEIN	CHEMBL1129457	1	Scientific Literature	J. Med. Chem.	1996	None
CHEMBL321555		0	342.35	0	3.49	4b	COc1ccc(-c2cc(=O)c3ccc(OC)c(OC)c3o2)cc1OC	Inhibition	'='	46.2	%				UO_0000187					False	CHEMBL767145	Inhibitory activity against synovial human recombinant phospholipase (hr-PLA2) at 100 uM concentration	B	BAO_0000357	single protein format	None	None	None	None	None	CHEMBL3474	Phospholipase A2 group IIA	Homo sapiens	SINGLE PROTEIN	CHEMBL1128476	1	Scientific Literature	J. Med. Chem.	1995	None
CHEMBL14840		0	562.75	2	7.48	Im1339	CCCCCCCCCCS(=O)(=O)CC(CCCCCC)COP(=O)(O)OCCOCc1ccccc1	Inhibition	'='	79.0	%				UO_0000187					False	CHEMBL767143	Inhibitory activity against human synovial fluid phospholipase A2 (HSF-PLA2).	B	BAO_0000357	single protein format	None	None	None	None	None	CHEMBL3474	Phospholipase A2 group IIA	Homo sapiens	SINGLE PROTEIN	CHEMBL1129986	1	Scientific Literature	J. Med. Chem.	1997	None
CHEMBL356724		0	410.54	0	4.29	60b	Cc1cc(SCCCC(=O)O)cc2c(CC(N)=O)c(C)n(Cc3ccccc3)c12	Mole fraction	'='	4.1										False	CHEMBL848493	Mole fraction is the IC50 concentration divided by total lipid concentration	F	BAO_0000019	assay format	None	None	None	None	None	CHEMBL3474	Phospholipase A2 group IIA	Homo sapiens	SINGLE PROTEIN	CHEMBL1129058	1	Scientific Literature	J. Med. Chem.	1996	None
CHEMBL148479		0	408.82	0	3.14	6t	Cc1c(CC(N)=O)c2c(OCC(=O)[O-])cccc2n1Cc1cccc(Cl)c1.[Na+]	IC50	'='	52.0	nM	7.28			UO_0000065	18.83	0.37	4.14	7.70	False	CHEMBL761443	Inhibition of human non-pancreatic secretory phospholipase A2 (PLA2) in a chromogenic assay	B	BAO_0000357	single protein format	None	None	None	None	None	CHEMBL3474	Phospholipase A2 group IIA	Homo sapiens	SINGLE PROTEIN	CHEMBL1129058	1	Scientific Literature	J. Med. Chem.	1996	None
CHEMBL2112028		0	386.84	0	3.47	82	CCc1c(C(N)=O)c2c(OCC(=O)O)cccc2n1Cc1cccc(Cl)c1	Mole fraction	'='	1.4										False	CHEMBL848493	Mole fraction is the IC50 concentration divided by total lipid concentration	F	BAO_0000019	assay format	None	None	None	None	None	CHEMBL3474	Phospholipase A2 group IIA	Homo sapiens	SINGLE PROTEIN	CHEMBL1129058	1	Scientific Literature	J. Med. Chem.	1996	None
CHEMBL146901		0	280.33	0	2.42	2b	NC(=O)Cc1cn(Cc2ccccc2)c2ccc(O)cc12	Mole fraction	'='	3.0										False	CHEMBL848493	Mole fraction is the IC50 concentration divided by total lipid concentration	F	BAO_0000019	assay format	None	None	None	None	None	CHEMBL3474	Phospholipase A2 group IIA	Homo sapiens	SINGLE PROTEIN	CHEMBL1129058	1	Scientific Literature	J. Med. Chem.	1996	None
CHEMBL149880		0	364.45	0	3.43	35	Cc1c(CC(N)=O)c2cc(CCCC(=O)O)ccc2n1Cc1ccccc1	KB app	'='	0.332	uM				UO_0000064					False	CHEMBL683319	Inhibitory activity against contraction of Guinea pig lung tissue induced by PLA2.	F	BAO_0000221	tissue-based format	Cavia porcellus	CHEMBL3638235	Lung	None	None	CHEMBL3474	Phospholipase A2 group IIA	Homo sapiens	SINGLE PROTEIN	CHEMBL1129058	1	Scientific Literature	J. Med. Chem.	1996	None
CHEMBL442868		0	744.93	2	7.79	7	COc1ccc2c(c1)c(CC(N)=O)c(C)n2Cc1ccccc1OCCCCCCCOc1ccccc1Cn1c(C)c(CC(N)=O)c2cc(OC)ccc21	IC50	'='	52.0	nM	7.28			UO_0000065	9.78	0.18	-0.51	5.48	False	CHEMBL961427	Inhibition of human nonpancreatic secretory phospholipase A2	B	BAO_0000357	single protein format	Homo sapiens	None	None	None	None	CHEMBL3474	Phospholipase A2 group IIA	Homo sapiens	SINGLE PROTEIN	CHEMBL1150777	1	Scientific Literature	J. Med. Chem.	2008	None
CHEMBL329535		0	579.80	2	8.11	11b	CCCCCCCCCCCCCCCCOCCOCCCCCCC[C@H](COP(=O)(O)OC)NC(C)=O	Xi50	'='	0.00029										False	CHEMBL878093	Compound was evaluated for the Phospholipase A2 inhibition and expressed as Xi = [inhibitor] / ([substrate] + [inhibitor])	B	BAO_0000357	single protein format	Naja mossambica mossambica	None	None	None	None	CHEMBL3474	Phospholipase A2 group IIA	Homo sapiens	SINGLE PROTEIN	CHEMBL1132026	1	Scientific Literature	Bioorg. Med. Chem. Lett.	1999	None
CHEMBL356083		0	357.84	0	3.19	10s	COc1ccc2c(c1)c(CC(=O)NN)c(C)n2Cc1ccccc1Cl	Mole fraction	'='	1.4										False	CHEMBL848494	Mole fraction as PLA2 IC50 concentration divided by total lipid concentration (1230 uM)	F	BAO_0000019	assay format	Homo sapiens	None	None	None	None	CHEMBL3474	Phospholipase A2 group IIA	Homo sapiens	SINGLE PROTEIN	CHEMBL1129457	1	Scientific Literature	J. Med. Chem.	1996	None
CHEMBL356859		0	399.49	0	4.21	10aa	COc1ccc2c(c1)c(CC(=O)NN)c(C)n2Cc1ccccc1-c1ccccc1	KB app	'>'	10.0	uM				UO_0000064					False	CHEMBL683317	Inhibition of PLA2 induced contraction of GP lung tissue (Guinea pig) (n=4)	F	BAO_0000221	tissue-based format	Cavia porcellus	CHEMBL3638235	Lung	None	None	CHEMBL3474	Phospholipase A2 group IIA	Homo sapiens	SINGLE PROTEIN	CHEMBL1129457	1	Scientific Literature	J. Med. Chem.	1996	None
CHEMBL463914	MANOALIDE	0	416.56	0	4.86	Manoalide	CC1=C(CC/C(C)=C/CCC2=CC[C@H](C3=CC(=O)O[C@H]3O)O[C@H]2O)C(C)(C)CCC1	IC50	'='	3900.0	nM	5.41			UO_0000065	12.98	0.25	0.55	7.12	False	CHEMBL1005697	Inhibition of human synovial recombinant group 2 secretory phospholipase A2 by liquid scintillation counting	B	BAO_0000357	single protein format	Homo sapiens	None	None	None	None	CHEMBL3474	Phospholipase A2 group IIA	Homo sapiens	SINGLE PROTEIN	CHEMBL1150837	1	Scientific Literature	J. Nat. Prod.	2001	None
CHEMBL485601		0	504.75	2	9.32	17b	CCCCCCCCCCCC(=O)c1c(O)c(C)c(O)c(C(=O)CCCCCCCCCCC)c1O	IC50	'='	690.0	nM	6.16			UO_0000065	12.21	0.23	-3.16	6.50	False	CHEMBL989797	Inhibition of human sPLA2 group 2A	B	BAO_0000357	single protein format	Homo sapiens	None	None	None	None	CHEMBL3474	Phospholipase A2 group IIA	Homo sapiens	SINGLE PROTEIN	CHEMBL1142463	1	Scientific Literature	Bioorg. Med. Chem. Lett.	2008	None
CHEMBL504813		0	408.45	0	3.02	12b	CC(C)Cc1c(C(=O)C(N)=O)c2c(OCC(=O)O)cccc2n1Cc1ccccc1	IC50	'>'	1600.0	nM				UO_0000065					False	CHEMBL990826	Inhibition of human group2A phospholipase A2 fluorimetric assay	B	BAO_0000357	single protein format	Homo sapiens	None	None	None	None	CHEMBL3474	Phospholipase A2 group IIA	Homo sapiens	SINGLE PROTEIN	CHEMBL1155819	1	Scientific Literature	J. Med. Chem.	2008	None
CHEMBL479251		0	547.63	1	3.44	11d	CC(C)Cc1c(C(=O)C(N)=O)c2c(OCC(=O)NS(=O)(=O)c3ccccc3)cccc2n1Cc1ccccc1	IC50	'>'	1600.0	nM				UO_0000065					False	CHEMBL990826	Inhibition of human group2A phospholipase A2 fluorimetric assay	B	BAO_0000357	single protein format	Homo sapiens	None	None	None	None	CHEMBL3474	Phospholipase A2 group IIA	Homo sapiens	SINGLE PROTEIN	CHEMBL1155819	1	Scientific Literature	J. Med. Chem.	2008	None
CHEMBL514841		0	386.45	0	4.08	14a	CCc1c(C(=O)C(N)=O)c2c(OC)cc3ccccc3c2n1Cc1ccccc1	IC50	'='	14.0	nM	7.85			UO_0000065	20.32	0.37	3.77	10.57	False	CHEMBL990826	Inhibition of human group2A phospholipase A2 fluorimetric assay	B	BAO_0000357	single protein format	Homo sapiens	None	None	None	None	CHEMBL3474	Phospholipase A2 group IIA	Homo sapiens	SINGLE PROTEIN	CHEMBL1155819	1	Scientific Literature	J. Med. Chem.	2008	None
CHEMBL315186		0	427.54	1	6.65	3	CC1(C)CCC(C)(C)c2cc(NC(=O)c3ccccc3-c3ccccc3C(=O)O)ccc21	Inhibition	'='	35.0	%				UO_0000187					False	CHEMBL846292	Compound was evaluated for inhibition of phospholipase A2 (PLA2) isolated from human platelets at a concentration of 100 uM	B	BAO_0000019	assay format	None	None	None	None	None	CHEMBL3474	Phospholipase A2 group IIA	Homo sapiens	SINGLE PROTEIN	CHEMBL1128923	1	Scientific Literature	Bioorg. Med. Chem. Lett.	1996	None
CHEMBL149030		0	430.53	0	2.94	16b	CCc1c(CC(N)=O)c2cc(OCCCS(=O)(=O)O)ccc2n1Cc1ccccc1	IC50	'='	50.0	nM	7.30			UO_0000065	16.96	0.33	4.36	6.54	False	CHEMBL761443	Inhibition of human non-pancreatic secretory phospholipase A2 (PLA2) in a chromogenic assay	B	BAO_0000357	single protein format	None	None	None	None	None	CHEMBL3474	Phospholipase A2 group IIA	Homo sapiens	SINGLE PROTEIN	CHEMBL1129058	1	Scientific Literature	J. Med. Chem.	1996	None
CHEMBL453984		0	716.88	2	7.01	11	COc1ccc2c(c1)c(CC(N)=O)c(C)n2Cc1ccc(OCCCCCOc2ccc(Cn3c(C)c(CC(N)=O)c4cc(OC)ccc43)cc2)cc1	IC50	'='	86.0	nM	7.07			UO_0000065	9.86	0.18	0.06	5.31	False	CHEMBL961427	Inhibition of human nonpancreatic secretory phospholipase A2	B	BAO_0000357	single protein format	Homo sapiens	None	None	None	None	CHEMBL3474	Phospholipase A2 group IIA	Homo sapiens	SINGLE PROTEIN	CHEMBL1150777	1	Scientific Literature	J. Med. Chem.	2008	None
CHEMBL510819		0	730.91	2	7.40	6	COc1ccc2c(c1)c(CC(N)=O)c(C)n2Cc1ccccc1OCCCCCCOc1ccccc1Cn1c(C)c(CC(N)=O)c2cc(OC)ccc21	IC50	'='	39.0	nM	7.41			UO_0000065	10.14	0.19	0.01	5.57	False	CHEMBL961427	Inhibition of human nonpancreatic secretory phospholipase A2	B	BAO_0000357	single protein format	Homo sapiens	None	None	None	None	CHEMBL3474	Phospholipase A2 group IIA	Homo sapiens	SINGLE PROTEIN	CHEMBL1150777	1	Scientific Literature	J. Med. Chem.	2008	None
CHEMBL359067		0	388.36	0	2.54	13c	Cc1c(CC(N)=O)c2c(OCP(=O)(O)O)cccc2n1Cc1ccccc1	IC50	'='	1290.0	nM	5.89			UO_0000065	15.16	0.30	3.35	5.13	False	CHEMBL761443	Inhibition of human non-pancreatic secretory phospholipase A2 (PLA2) in a chromogenic assay	B	BAO_0000357	single protein format	None	None	None	None	None	CHEMBL3474	Phospholipase A2 group IIA	Homo sapiens	SINGLE PROTEIN	CHEMBL1129058	1	Scientific Literature	J. Med. Chem.	1996	None
CHEMBL424319		0	394.47	0	3.66	7l	Cc1c(CC(N)=O)c2ccc(OCCCCC(=O)O)cc2n1Cc1ccccc1	Mole fraction	'='	6.5										False	CHEMBL848493	Mole fraction is the IC50 concentration divided by total lipid concentration	F	BAO_0000019	assay format	None	None	None	None	None	CHEMBL3474	Phospholipase A2 group IIA	Homo sapiens	SINGLE PROTEIN	CHEMBL1129058	1	Scientific Literature	J. Med. Chem.	1996	None
CHEMBL358567		0	525.25	0	3.43	15h	NC(=O)Cc1c(Br)n(Cc2ccccc2)c2ccc(OCCCP(=O)([O-])[O-])cc12.[Na+].[Na+]	KB app	'='	1.55	uM				UO_0000064					False	CHEMBL683319	Inhibitory activity against contraction of Guinea pig lung tissue induced by PLA2.	F	BAO_0000221	tissue-based format	Cavia porcellus	CHEMBL3638235	Lung	None	None	CHEMBL3474	Phospholipase A2 group IIA	Homo sapiens	SINGLE PROTEIN	CHEMBL1129058	1	Scientific Literature	J. Med. Chem.	1996	None
CHEMBL150166		0	328.80	0	3.38	17m	COc1ccc2c(c1)c(CC(N)=O)c(Cl)n2Cc1ccccc1	KB app						Not Determined						False	CHEMBL683318	Compound was evaluated for the inhibition of PLA2 induced contraction of GP lung tissue (Guinea pig) (n=4); No data	F	BAO_0000221	tissue-based format	Cavia porcellus	CHEMBL3638235	Lung	None	None	CHEMBL3474	Phospholipase A2 group IIA	Homo sapiens	SINGLE PROTEIN	CHEMBL1129457	1	Scientific Literature	J. Med. Chem.	1996	None
CHEMBL150058		0	368.39	0	2.45	10r	COc1ccc2c(c1)c(CC(=O)NN)c(C)n2Cc1cccc([N+](=O)[O-])c1	Mole fraction	'='	1.2										False	CHEMBL848494	Mole fraction as PLA2 IC50 concentration divided by total lipid concentration (1230 uM)	F	BAO_0000019	assay format	Homo sapiens	None	None	None	None	CHEMBL3474	Phospholipase A2 group IIA	Homo sapiens	SINGLE PROTEIN	CHEMBL1129457	1	Scientific Literature	J. Med. Chem.	1996	None
CHEMBL485614		0	474.73	1	9.30	12b	CCCCCCCCCCCC(=O)c1cc(C(=O)CCCCCCCCCCC)c(O)cc1O	IC50	'>'	1600.0	nM				UO_0000065					False	CHEMBL989797	Inhibition of human sPLA2 group 2A	B	BAO_0000357	single protein format	Homo sapiens	None	None	None	None	CHEMBL3474	Phospholipase A2 group IIA	Homo sapiens	SINGLE PROTEIN	CHEMBL1142463	1	Scientific Literature	Bioorg. Med. Chem. Lett.	2008	None
CHEMBL503576		0	588.66	2	9.39	23b	O=C1OC(O)C(c2cccc(-c3ccc(Oc4ccccc4)cc3)c2)=C1c1cccc(-c2ccc(Oc3ccccc3)cc2)c1	Inhibition	'='	10.6	%				UO_0000187					False	CHEMBL994988	Inhibition of human synovial recombinant group 2A sPLA2 at 10 uM	B	BAO_0000357	single protein format	Homo sapiens	None	None	None	None	CHEMBL3474	Phospholipase A2 group IIA	Homo sapiens	SINGLE PROTEIN	CHEMBL1144230	1	Scientific Literature	Bioorg. Med. Chem.	2008	None
CHEMBL523942		0	440.58	1	6.82	22b	CCCCc1ccc(C2=C(c3ccc(-c4ccc(CCCC)cc4)cc3)C(O)OC2=O)cc1	Inhibition	'='	4.4	%				UO_0000187					False	CHEMBL994988	Inhibition of human synovial recombinant group 2A sPLA2 at 10 uM	B	BAO_0000357	single protein format	Homo sapiens	None	None	None	None	CHEMBL3474	Phospholipase A2 group IIA	Homo sapiens	SINGLE PROTEIN	CHEMBL1144230	1	Scientific Literature	Bioorg. Med. Chem.	2008	None
CHEMBL384003		0	1131.19	None	None	30	COc1cc(OC)c(C(=O)Oc2c(C)c(C)c(C(=O)Oc3c(C)c(C)c(C(=O)O)c(OC)c3C)c(OC)c2C)cc1Oc1cc(C)c(OC)c(C(=O)Oc2c(C)c(C)c(C(=O)Oc3c(C)c(C)c(C(=O)O)c(OC)c3C)c(OC)c2C)c1	IC50	'='	240000.0	nM		Outside typical range		UO_0000065					False	CHEMBL767139	In vitro inhibition of human recombinant secretory Phospholipase A2 (group II).	B	BAO_0000357	single protein format	None	None	None	None	None	CHEMBL3474	Phospholipase A2 group IIA	Homo sapiens	SINGLE PROTEIN	CHEMBL1129032	1	Scientific Literature	J. Med. Chem.	1996	None
CHEMBL1644549		0	383.57	1	5.26	GK126	CCCCCCCCCCCCCCC(=O)C(=O)N[C@@H](CC(C)C)C(=O)O	IC50	'='	300.0	nM	6.52			UO_0000065	17.01	0.33	1.26	7.81	False	CHEMBL1648028	Inhibition of human group 2A sPLA2 by fluorescence assay	B	BAO_0000357	single protein format	Homo sapiens	None	None	None	None	CHEMBL3474	Phospholipase A2 group IIA	Homo sapiens	SINGLE PROTEIN	CHEMBL1641515	1	Scientific Literature	Bioorg. Med. Chem.	2011	None
CHEMBL223233		0	538.73	2	7.71	A4	CCCCCCCCCCCCCCOC(COCc1ccccc1)COc1ccc(-c2noc(=O)[nH]2)cc1	IC50	'>'	100000.0	nM				UO_0000065					False	CHEMBL917130	Inhibition of human group IIA PLA2 in [3H]oleate-labeled Escherichia coli membrane by radiometric assay	B	BAO_0000019	assay format	Homo sapiens	None	None	None	None	CHEMBL3474	Phospholipase A2 group IIA	Homo sapiens	SINGLE PROTEIN	CHEMBL1142970	1	Scientific Literature	J. Med. Chem.	2007	None
CHEMBL348463		0	366.42	0	2.74	7m	CCc1c(CC(N)=O)c2c(OCC(=O)O)cccc2n1Cc1ccccc1	IC50	'='	1800.0	nM	5.75			UO_0000065	15.68	0.29	3.00	6.08	False	CHEMBL767819	Inhibitory activity against human pancreatic Phospholipase A2	B	BAO_0000357	single protein format	None	None	None	None	None	CHEMBL3474	Phospholipase A2 group IIA	Homo sapiens	SINGLE PROTEIN	CHEMBL1129058	1	Scientific Literature	J. Med. Chem.	1996	None
CHEMBL146571		0	394.47	0	3.52	7n	CCc1c(CC(N)=O)c2cc(OCCCC(=O)O)ccc2n1Cc1ccccc1	Mole fraction	'='	1.5										False	CHEMBL848493	Mole fraction is the IC50 concentration divided by total lipid concentration	F	BAO_0000019	assay format	None	None	None	None	None	CHEMBL3474	Phospholipase A2 group IIA	Homo sapiens	SINGLE PROTEIN	CHEMBL1129058	1	Scientific Literature	J. Med. Chem.	1996	None
CHEMBL149654		0	365.43	0	2.91	29a	Cc1c(CC(N)=O)c2cc(NCCC(=O)O)ccc2n1Cc1ccccc1	Mole fraction	'='	2.7										False	CHEMBL848493	Mole fraction is the IC50 concentration divided by total lipid concentration	F	BAO_0000019	assay format	None	None	None	None	None	CHEMBL3474	Phospholipase A2 group IIA	Homo sapiens	SINGLE PROTEIN	CHEMBL1129058	1	Scientific Literature	J. Med. Chem.	1996	None
CHEMBL380864		0	442.47	1	6.90	b	O=c1cc(-c2ccc(-c3cccc(-c4cc(=O)c5ccccc5o4)c3)cc2)oc2ccccc12	IC50	'='	15500.0	nM	4.81			UO_0000065	10.87	0.19	-2.09	7.96	False	CHEMBL866283	Inhibition of sPLA2-2A in HEK293 cell	B	BAO_0000219	cell-based format	Homo sapiens	None	None	HEK293	None	CHEMBL3474	Phospholipase A2 group IIA	Homo sapiens	SINGLE PROTEIN	CHEMBL1146997	1	Scientific Literature	Bioorg. Med. Chem. Lett.	2006	CHEMBL3307715
CHEMBL373918		0	636.79	2	6.76	C2	CCCCCCCCCCCCCCOC(COc1ccc(Cc2noc(=O)[nH]2)cc1)COc1ccc(Cc2noc(=O)[nH]2)cc1	IC50	'='	2100.0	nM	5.68			UO_0000065	8.92	0.17	-1.08	3.90	False	CHEMBL917127	Inhibition of human group IIA PLA2 by fluorimetric assay	B	BAO_0000357	single protein format	Homo sapiens	None	None	None	None	CHEMBL3474	Phospholipase A2 group IIA	Homo sapiens	SINGLE PROTEIN	CHEMBL1142970	1	Scientific Literature	J. Med. Chem.	2007	None
CHEMBL223573		0	476.66	1	6.53	A1	CCCCCCCCCCCCCCOC(COCC)COc1ccc(-c2noc(=O)[nH]2)cc1	IC50	'='	29800.0	nM	4.53			UO_0000065	9.49	0.18	-2.00	5.23	False	CHEMBL917127	Inhibition of human group IIA PLA2 by fluorimetric assay	B	BAO_0000357	single protein format	Homo sapiens	None	None	None	None	CHEMBL3474	Phospholipase A2 group IIA	Homo sapiens	SINGLE PROTEIN	CHEMBL1142970	1	Scientific Literature	J. Med. Chem.	2007	None
CHEMBL219946		0	448.60	1	5.49	A13	CCCCCCCCCCCCCCOC(CO)COc1ccc(-c2noc(=O)[nH]2)cc1	IC50	'='	56000.0	nM	4.25			UO_0000065	9.48	0.18	-1.24	4.36	False	CHEMBL917127	Inhibition of human group IIA PLA2 by fluorimetric assay	B	BAO_0000357	single protein format	Homo sapiens	None	None	None	None	CHEMBL3474	Phospholipase A2 group IIA	Homo sapiens	SINGLE PROTEIN	CHEMBL1142970	1	Scientific Literature	J. Med. Chem.	2007	None
CHEMBL219892		0	516.64	2	5.86	A9	O=c1[nH]c(-c2ccc(OCC(COCCCCc3ccccc3)OCCCCc3ccccc3)cc2)no1	IC50	'='	76700.0	nM	4.12			UO_0000065	7.97	0.15	-1.74	4.75	False	CHEMBL917127	Inhibition of human group IIA PLA2 by fluorimetric assay	B	BAO_0000357	single protein format	Homo sapiens	None	None	None	None	CHEMBL3474	Phospholipase A2 group IIA	Homo sapiens	SINGLE PROTEIN	CHEMBL1142970	1	Scientific Literature	J. Med. Chem.	2007	None
CHEMBL222738		0	568.76	2	7.72	A8	CCCCCCCCCCCCCCOC(COCc1cccc(OC)c1)COc1ccc(-c2noc(=O)[nH]2)cc1	IC50	'='	2200.0	nM	5.66			UO_0000065	9.95	0.19	-2.06	5.90	False	CHEMBL917127	Inhibition of human group IIA PLA2 by fluorimetric assay	B	BAO_0000357	single protein format	Homo sapiens	None	None	None	None	CHEMBL3474	Phospholipase A2 group IIA	Homo sapiens	SINGLE PROTEIN	CHEMBL1142970	1	Scientific Literature	J. Med. Chem.	2007	None
CHEMBL149502		0	416.41	0	2.97	13d	Cc1c(CC(N)=O)c2cc(OCCCP(=O)(O)O)ccc2n1Cc1ccccc1	IC50	'='	57.0	nM	7.24			UO_0000065	17.40	0.34	4.27	6.31	False	CHEMBL761443	Inhibition of human non-pancreatic secretory phospholipase A2 (PLA2) in a chromogenic assay	B	BAO_0000357	single protein format	None	None	None	None	None	CHEMBL3474	Phospholipase A2 group IIA	Homo sapiens	SINGLE PROTEIN	CHEMBL1129058	1	Scientific Literature	J. Med. Chem.	1996	None
CHEMBL148887		0	408.50	0	3.75	4k	CCOC(=O)CCCOc1ccc2c(CC(N)=O)c(C)n(Cc3ccccc3)c2c1	IC50	'='	450.0	nM	6.35			UO_0000065	15.54	0.29	2.60	7.60	False	CHEMBL761443	Inhibition of human non-pancreatic secretory phospholipase A2 (PLA2) in a chromogenic assay	B	BAO_0000357	single protein format	None	None	None	None	None	CHEMBL3474	Phospholipase A2 group IIA	Homo sapiens	SINGLE PROTEIN	CHEMBL1129058	1	Scientific Literature	J. Med. Chem.	1996	None
CHEMBL345720		0	414.46	0	4.52	7y	Cc1c(CC(N)=O)c2cc(Oc3cccc(C(=O)O)c3)ccc2n1Cc1ccccc1	IC50	'>'	110000.0	nM		Outside typical range		UO_0000065					False	CHEMBL761443	Inhibition of human non-pancreatic secretory phospholipase A2 (PLA2) in a chromogenic assay	B	BAO_0000357	single protein format	None	None	None	None	None	CHEMBL3474	Phospholipase A2 group IIA	Homo sapiens	SINGLE PROTEIN	CHEMBL1129058	1	Scientific Literature	J. Med. Chem.	1996	None
CHEMBL517216	DYSIDINE	0	451.59	0	3.50	4	CC1=CCC[C@H]2[C@@H](C)[C@@](C)(CC3=C(O)C(=O)C=C(NCCS(=O)(=O)O)C3=O)CC[C@]12C	Inhibition	'='	73.8	%				UO_0000187					False	CHEMBL1005696	Inhibition of human synovial recombinant group 2 secretory phospholipase A2 at 10 uM by liquid scintillation counting	B	BAO_0000357	single protein format	Homo sapiens	None	None	None	None	CHEMBL3474	Phospholipase A2 group IIA	Homo sapiens	SINGLE PROTEIN	CHEMBL1150837	1	Scientific Literature	J. Nat. Prod.	2001	None
CHEMBL359294		0	338.36	0	2.18	7a	NC(=O)Cc1cn(Cc2ccccc2)c2cccc(OCC(=O)O)c12	Mole fraction	'='	2.6										False	CHEMBL848493	Mole fraction is the IC50 concentration divided by total lipid concentration	F	BAO_0000019	assay format	None	None	None	None	None	CHEMBL3474	Phospholipase A2 group IIA	Homo sapiens	SINGLE PROTEIN	CHEMBL1129058	1	Scientific Literature	J. Med. Chem.	1996	None
CHEMBL151886		0	379.46	0	2.67	20c	Cc1c(CC(N)=O)c2ccc(OCCCC(N)=O)cc2n1Cc1ccccc1	Mole fraction	'='	4.7										False	CHEMBL848493	Mole fraction is the IC50 concentration divided by total lipid concentration	F	BAO_0000019	assay format	None	None	None	None	None	CHEMBL3474	Phospholipase A2 group IIA	Homo sapiens	SINGLE PROTEIN	CHEMBL1129058	1	Scientific Literature	J. Med. Chem.	1996	None
CHEMBL146571		0	394.47	0	3.52	7n	CCc1c(CC(N)=O)c2cc(OCCCC(=O)O)ccc2n1Cc1ccccc1	KB app	'='	0.52	uM				UO_0000064					False	CHEMBL683319	Inhibitory activity against contraction of Guinea pig lung tissue induced by PLA2.	F	BAO_0000221	tissue-based format	Cavia porcellus	CHEMBL3638235	Lung	None	None	CHEMBL3474	Phospholipase A2 group IIA	Homo sapiens	SINGLE PROTEIN	CHEMBL1129058	1	Scientific Literature	J. Med. Chem.	1996	None
CHEMBL423947		0	365.43	0	2.14	20b	CCc1c(CC(N)=O)c2c(OCC(N)=O)cccc2n1Cc1ccccc1	Mole fraction	'='	1.3										False	CHEMBL848493	Mole fraction is the IC50 concentration divided by total lipid concentration	F	BAO_0000019	assay format	None	None	None	None	None	CHEMBL3474	Phospholipase A2 group IIA	Homo sapiens	SINGLE PROTEIN	CHEMBL1129058	1	Scientific Literature	J. Med. Chem.	1996	None
CHEMBL1814404		0	325.80	0	4.57	3d	COC(=O)c1c(Cc2ccccc2)c(C)nc2ccc(Cl)cc12	IC50	'='	2800.0	nM	5.55			UO_0000065	17.04	0.33	0.98	14.17	False	CHEMBL1815898	Inhibition of human non-pancreatic sPLA2 using 1,2-dimyristoyl-sn-glycero-3-phosphocholine substrate after 5 mins by continuous fluorescence assay	B	BAO_0000357	single protein format	Homo sapiens	None	None	None	None	CHEMBL3474	Phospholipase A2 group IIA	Homo sapiens	SINGLE PROTEIN	CHEMBL1811889	1	Scientific Literature	Bioorg. Med. Chem.	2011	None
CHEMBL255662		0	354.53	0	4.70	7	CCCCC/C=C/C/C=C\CCCCCCCC(=O)OCC(O)CO	Inhibition	'='	38.1	%				UO_0000187					False	CHEMBL932558	Inhibition of sPLA2-2A at 10 uM by coupled enzyme assay	B	BAO_0000357	single protein format	None	None	None	None	None	CHEMBL3474	Phospholipase A2 group IIA	Homo sapiens	SINGLE PROTEIN	CHEMBL1145563	1	Scientific Literature	Bioorg. Med. Chem. Lett.	2008	None
CHEMBL146186		0	430.44	0	3.23	13e	CCc1c(CC(N)=O)c2cc(OCCCP(=O)(O)O)ccc2n1Cc1ccccc1	IC50	'='	91100.0	nM	4.04			UO_0000065	9.39	0.18	0.81	3.52	False	CHEMBL767819	Inhibitory activity against human pancreatic Phospholipase A2	B	BAO_0000357	single protein format	None	None	None	None	None	CHEMBL3474	Phospholipase A2 group IIA	Homo sapiens	SINGLE PROTEIN	CHEMBL1129058	1	Scientific Literature	J. Med. Chem.	1996	None
CHEMBL357979		0	442.47	0	3.80	ME-IDX	Cc1c(C(=O)C(N)=O)c2c(OCC(=O)O)cccc2n1Cc1ccccc1-c1ccccc1	IC50	'='	180.0	nM	6.75			UO_0000065	15.24	0.28	2.94	6.04	False	CHEMBL917130	Inhibition of human group IIA PLA2 in [3H]oleate-labeled Escherichia coli membrane by radiometric assay	B	BAO_0000019	assay format	Homo sapiens	None	None	None	None	CHEMBL3474	Phospholipase A2 group IIA	Homo sapiens	SINGLE PROTEIN	CHEMBL1142970	1	Scientific Literature	J. Med. Chem.	2007	None
CHEMBL220573		0	690.93	2	10.50	(S)-A6	CCCCCCCCCCCCCCO[C@@H](COc1ccc(-c2noc(=O)[nH]2)cc1)COC(c1ccccc1)(c1ccccc1)c1ccccc1	IC50	'='	330.0	nM	6.48			UO_0000065	9.38	0.17	-4.02	7.49	False	CHEMBL917127	Inhibition of human group IIA PLA2 by fluorimetric assay	B	BAO_0000357	single protein format	Homo sapiens	None	None	None	None	CHEMBL3474	Phospholipase A2 group IIA	Homo sapiens	SINGLE PROTEIN	CHEMBL1142970	1	Scientific Literature	J. Med. Chem.	2007	None
CHEMBL146572		0	380.44	0	3.27	7d	Cc1c(CC(N)=O)c2c(OCCCC(=O)O)cccc2n1Cc1ccccc1	IC50	'='	399.0	nM	6.40			UO_0000065	16.82	0.31	3.13	6.77	False	CHEMBL761443	Inhibition of human non-pancreatic secretory phospholipase A2 (PLA2) in a chromogenic assay	B	BAO_0000357	single protein format	None	None	None	None	None	CHEMBL3474	Phospholipase A2 group IIA	Homo sapiens	SINGLE PROTEIN	CHEMBL1129058	1	Scientific Literature	J. Med. Chem.	1996	None
CHEMBL148500		0	374.37	0	2.49	6c	Cc1c(CC(N)=O)c2c(OCC(=O)[O-])cccc2n1Cc1ccccc1.[Na+]	IC50	'='	44.0	nM	7.36			UO_0000065	20.88	0.39	4.87	7.78	False	CHEMBL761443	Inhibition of human non-pancreatic secretory phospholipase A2 (PLA2) in a chromogenic assay	B	BAO_0000357	single protein format	None	None	None	None	None	CHEMBL3474	Phospholipase A2 group IIA	Homo sapiens	SINGLE PROTEIN	CHEMBL1129058	1	Scientific Literature	J. Med. Chem.	1996	None
CHEMBL423762		0	450.47	0	4.16	6v	Cc1c(CC(N)=O)c2c(OCC(=O)[O-])cccc2n1Cc1ccccc1-c1ccccc1.[Na+]	IC50	'='	14.0	nM	7.85			UO_0000065	18.33	0.34	3.69	8.31	False	CHEMBL761684	Inhibitory activity against porcine pancreatic Phospholipase A2	B	BAO_0000357	single protein format	Cavia porcellus	None	None	None	None	CHEMBL3474	Phospholipase A2 group IIA	Homo sapiens	SINGLE PROTEIN	CHEMBL1129058	1	Scientific Literature	J. Med. Chem.	1996	None
CHEMBL345756		0	410.54	0	4.24	44b	CCc1c(CC(N)=O)c2cc(SCCCC(=O)O)ccc2n1Cc1ccccc1	IC50	'='	23.0	nM	7.64			UO_0000065	18.61	0.36	3.40	8.95	False	CHEMBL761443	Inhibition of human non-pancreatic secretory phospholipase A2 (PLA2) in a chromogenic assay	B	BAO_0000357	single protein format	None	None	None	None	None	CHEMBL3474	Phospholipase A2 group IIA	Homo sapiens	SINGLE PROTEIN	CHEMBL1129058	1	Scientific Literature	J. Med. Chem.	1996	None
CHEMBL2335204		0	813.89	2	3.00	Cmpd8	CC[C@H](C)[C@H](NC(=O)[C@@H](CC(=O)O)NC(=O)[C@H](Cc1c[nH]c2ccccc12)NC(=O)[C@H](C)NC(=O)c1cc(-c2sc(NC(=O)c3ccccc3)nc2C)n[nH]1)C(=O)O	Imax	'='	85.0	%				UO_0000187					False	CHEMBL2342414	Inhibition of sPLA2-IIA (unknown origin)-integrin alphaVbeta3 interaction in human K562 cells pretreated for 30 mins to immobilized sPLA2 before adding cells by phosphatase assay relative to BSA	B	BAO_0000219	cell-based format	Homo sapiens	None	None	K562	None	CHEMBL3474	Phospholipase A2 group IIA	Homo sapiens	SINGLE PROTEIN	CHEMBL2331538	1	Scientific Literature	Bioorg. Med. Chem. Lett.	2013	CHEMBL3308378
CHEMBL2335204		0	813.89	2	3.00	Cmpd8	CC[C@H](C)[C@H](NC(=O)[C@@H](CC(=O)O)NC(=O)[C@H](Cc1c[nH]c2ccccc12)NC(=O)[C@H](C)NC(=O)c1cc(-c2sc(NC(=O)c3ccccc3)nc2C)n[nH]1)C(=O)O	Inhibition						Active						False	CHEMBL2342413	Inhibition of sPLA2-IIA (unknown origin)-integrin alphaVbeta3 interaction in human K562 cells pretreated at 200 uM for 30 mins to immobilized sPLA2 before adding cells by phosphatase assay	B	BAO_0000219	cell-based format	Homo sapiens	None	None	K562	None	CHEMBL3474	Phospholipase A2 group IIA	Homo sapiens	SINGLE PROTEIN	CHEMBL2331538	1	Scientific Literature	Bioorg. Med. Chem. Lett.	2013	CHEMBL3308378
CHEMBL148784		0	308.38	0	2.99	2g	CCc1c(CC(N)=O)c2cc(O)ccc2n1Cc1ccccc1	Mole fraction	'='	2.8										False	CHEMBL848493	Mole fraction is the IC50 concentration divided by total lipid concentration	F	BAO_0000019	assay format	None	None	None	None	None	CHEMBL3474	Phospholipase A2 group IIA	Homo sapiens	SINGLE PROTEIN	CHEMBL1129058	1	Scientific Literature	J. Med. Chem.	1996	None
CHEMBL359388		0	366.42	0	2.88	7f	Cc1c(CC(N)=O)c2cc(OCCC(=O)O)ccc2n1Cc1ccccc1	IC50	'='	527.0	nM	6.28			UO_0000065	17.13	0.32	3.40	6.64	False	CHEMBL761443	Inhibition of human non-pancreatic secretory phospholipase A2 (PLA2) in a chromogenic assay	B	BAO_0000357	single protein format	None	None	None	None	None	CHEMBL3474	Phospholipase A2 group IIA	Homo sapiens	SINGLE PROTEIN	CHEMBL1129058	1	Scientific Literature	J. Med. Chem.	1996	None
CHEMBL356306		0	442.45	0	3.54	13g	NC(=O)Cc1c(C2CC2)n(Cc2ccccc2)c2ccc(OCCCP(=O)(O)O)cc12	Mole fraction	'='	6.0										False	CHEMBL848493	Mole fraction is the IC50 concentration divided by total lipid concentration	F	BAO_0000019	assay format	None	None	None	None	None	CHEMBL3474	Phospholipase A2 group IIA	Homo sapiens	SINGLE PROTEIN	CHEMBL1129058	1	Scientific Literature	J. Med. Chem.	1996	None
CHEMBL356032		0	355.46	0	2.95	10ar	COc1ccc2c(c1)c(CC(=O)NN)c(SC)n2Cc1ccccc1	IC50	'='	620.0	nM	6.21			UO_0000065					False	CHEMBL761438	Inhibition of Human Nonpancreatic Secretory Phospholipase A2 through Chromogenic assay	F	BAO_0000019	assay format	None	None	None	None	None	CHEMBL3474	Phospholipase A2 group IIA	Homo sapiens	SINGLE PROTEIN	CHEMBL1129457	1	Scientific Literature	J. Med. Chem.	1996	None
CHEMBL345962		0	380.40	0	2.60	6a	NC(=O)C(=O)c1cn(Cc2ccccc2)c2ccc(OCCCC(=O)O)cc12	IC50	'='	62000.0	nM	4.21			UO_0000065	11.06	0.21	1.61	3.77	False	CHEMBL761440	Inhibition of human nonpancreatic secretory Phospholipase A2 through chromogenic assay	B	BAO_0000357	single protein format	None	None	None	None	None	CHEMBL3474	Phospholipase A2 group IIA	Homo sapiens	SINGLE PROTEIN	CHEMBL1129458	1	Scientific Literature	J. Med. Chem.	1996	None
CHEMBL343225		0	336.44	0	3.68	17e	CCCc1c(CC(N)=O)c2cc(OC)ccc2n1Cc1ccccc1	Mole fraction	'='	3.1										False	CHEMBL848494	Mole fraction as PLA2 IC50 concentration divided by total lipid concentration (1230 uM)	F	BAO_0000019	assay format	Homo sapiens	None	None	None	None	CHEMBL3474	Phospholipase A2 group IIA	Homo sapiens	SINGLE PROTEIN	CHEMBL1129457	1	Scientific Literature	J. Med. Chem.	1996	None
CHEMBL356032		0	355.46	0	2.95	10ar	COc1ccc2c(c1)c(CC(=O)NN)c(SC)n2Cc1ccccc1	Mole fraction	'='	5.0										False	CHEMBL848494	Mole fraction as PLA2 IC50 concentration divided by total lipid concentration (1230 uM)	F	BAO_0000019	assay format	Homo sapiens	None	None	None	None	CHEMBL3474	Phospholipase A2 group IIA	Homo sapiens	SINGLE PROTEIN	CHEMBL1129457	1	Scientific Literature	J. Med. Chem.	1996	None
CHEMBL3706743		0	715.75	4	5.95	36	Cc1c(O)c(CNCC(=O)OCc2ccccc2)c(C)c(C(=O)Oc2c(C)c(C)c(C(=O)Oc3c(C)c(C)c(C(=O)O)c(O)c3C)c(O)c2C)c1O	IC50	'='	140000.0	nM		Outside typical range		UO_0000065					False	CHEMBL767139	In vitro inhibition of human recombinant secretory Phospholipase A2 (group II).	B	BAO_0000357	single protein format	None	None	None	None	None	CHEMBL3474	Phospholipase A2 group IIA	Homo sapiens	SINGLE PROTEIN	CHEMBL1129032	1	Scientific Literature	J. Med. Chem.	1996	None
CHEMBL1644552		0	417.59	1	5.46	GK141	CCCCCCCCCCCCCCC(=O)C(=O)N[C@@H](Cc1ccccc1)C(=O)O	IC50	'>'	1660.0	nM				UO_0000065					False	CHEMBL1648028	Inhibition of human group 2A sPLA2 by fluorescence assay	B	BAO_0000357	single protein format	Homo sapiens	None	None	None	None	CHEMBL3474	Phospholipase A2 group IIA	Homo sapiens	SINGLE PROTEIN	CHEMBL1641515	1	Scientific Literature	Bioorg. Med. Chem.	2011	None
CHEMBL439993		0	324.38	0	1.93	10ad	COc1ccc2c(c1)c(CC(=O)NN)c(C)n2Cc1ccccn1	Mole fraction	'='	2.2										False	CHEMBL848494	Mole fraction as PLA2 IC50 concentration divided by total lipid concentration (1230 uM)	F	BAO_0000019	assay format	Homo sapiens	None	None	None	None	CHEMBL3474	Phospholipase A2 group IIA	Homo sapiens	SINGLE PROTEIN	CHEMBL1129457	1	Scientific Literature	J. Med. Chem.	1996	None
CHEMBL148659		0	343.81	0	2.88	10ap	COc1ccc2c(c1)c(CC(=O)NN)c(Cl)n2Cc1ccccc1	KB app	'='	0.85	uM				UO_0000064					False	CHEMBL683317	Inhibition of PLA2 induced contraction of GP lung tissue (Guinea pig) (n=4)	F	BAO_0000221	tissue-based format	Cavia porcellus	CHEMBL3638235	Lung	None	None	CHEMBL3474	Phospholipase A2 group IIA	Homo sapiens	SINGLE PROTEIN	CHEMBL1129457	1	Scientific Literature	J. Med. Chem.	1996	None
CHEMBL358906		0	279.34	0	2.47	10am	Cc1c(CC(=O)NN)c2ccccc2n1-c1ccccc1	IC50	'='	38200.0	nM	4.42			UO_0000065					False	CHEMBL761438	Inhibition of Human Nonpancreatic Secretory Phospholipase A2 through Chromogenic assay	F	BAO_0000019	assay format	None	None	None	None	None	CHEMBL3474	Phospholipase A2 group IIA	Homo sapiens	SINGLE PROTEIN	CHEMBL1129457	1	Scientific Literature	J. Med. Chem.	1996	None
CHEMBL2316066		0	402.45	1	5.35	6e	O=C(O)NCCc1c[nH]c2ccc(OCc3cccc(Oc4ccccc4)c3)cc12	IC50	'='	58000.0	nM	4.24			UO_0000065	10.53	0.19	-1.11	5.07	False	CHEMBL2320180	Inhibition of human nonpancreatic secretory phospholipase A2 using 1,2-dimyristoyl-sn-glycero-3-phosphocholine as substrate after 10 mins by spectrophotometric analysis	B	BAO_0000357	single protein format	Homo sapiens	None	None	None	None	CHEMBL3474	Phospholipase A2 group IIA	Homo sapiens	SINGLE PROTEIN	CHEMBL2311505	1	Scientific Literature	Eur. J. Med. Chem.	2013	None
CHEMBL204948		0	442.47	1	6.90	f	O=c1cc(-c2ccc(-c3c(-c4ccccc4)oc4ccccc4c3=O)cc2)oc2ccccc12	IC50	'='	23200.0	nM	4.63			UO_0000065	10.47	0.19	-2.27	7.67	False	CHEMBL866283	Inhibition of sPLA2-2A in HEK293 cell	B	BAO_0000219	cell-based format	Homo sapiens	None	None	HEK293	None	CHEMBL3474	Phospholipase A2 group IIA	Homo sapiens	SINGLE PROTEIN	CHEMBL1146997	1	Scientific Literature	Bioorg. Med. Chem. Lett.	2006	CHEMBL3307715
CHEMBL148940		0	322.36	0	2.67	17t	COc1ccc2c(c1)c(CC(N)=O)c(C)n2C(=O)c1ccccc1	Mole fraction	'='	5.9										False	CHEMBL848494	Mole fraction as PLA2 IC50 concentration divided by total lipid concentration (1230 uM)	F	BAO_0000019	assay format	Homo sapiens	None	None	None	None	CHEMBL3474	Phospholipase A2 group IIA	Homo sapiens	SINGLE PROTEIN	CHEMBL1129457	1	Scientific Literature	J. Med. Chem.	1996	None
CHEMBL275877		0	447.64	1	7.36	LM-1246	CCCCCCCCCCCC(=O)NC(CCCCCC)COP(=O)(O)CCCC	Inhibition	'='	45.0	%				UO_0000187					False	CHEMBL767143	Inhibitory activity against human synovial fluid phospholipase A2 (HSF-PLA2).	B	BAO_0000357	single protein format	None	None	None	None	None	CHEMBL3474	Phospholipase A2 group IIA	Homo sapiens	SINGLE PROTEIN	CHEMBL1129986	1	Scientific Literature	J. Med. Chem.	1997	None
CHEMBL357804		0	416.43	0	3.28	6i	Cc1c(C(=O)C(N)=O)c2c(OCC(=O)O)cccc2n1Cc1cccc2ccccc12	IC50	'='	17.0	nM	7.77			UO_0000065	18.66	0.34	4.49	6.96	False	CHEMBL761439	Inhibition of human nonpancreatic secretory Phospholipase A2 through DOC/PC assay	B	BAO_0000357	single protein format	None	None	None	None	None	CHEMBL3474	Phospholipase A2 group IIA	Homo sapiens	SINGLE PROTEIN	CHEMBL1129458	1	Scientific Literature	J. Med. Chem.	1996	None
CHEMBL148674	VARESPLADIB	2	380.40	0	2.38	1	CCc1c(C(=O)C(N)=O)c2c(OCC(=O)O)cccc2n1Cc1ccccc1	IC50	'='	7.0	nM	8.15			UO_0000065	21.44	0.40	5.77	7.31	False	CHEMBL828100	Inhibitory concentration against human nonpancreatic secretory phospholipase A2	B	BAO_0000357	single protein format	Homo sapiens	None	None	None	None	CHEMBL3474	Phospholipase A2 group IIA	Homo sapiens	SINGLE PROTEIN	CHEMBL1142658	1	Scientific Literature	J. Med. Chem.	2005	None
CHEMBL356708		0	309.37	0	2.43	17r	COc1ccc2c(c1)c(CC(N)=O)c(C)n2Cc1ccccn1	KB app						Not Determined						False	CHEMBL683318	Compound was evaluated for the inhibition of PLA2 induced contraction of GP lung tissue (Guinea pig) (n=4); No data	F	BAO_0000221	tissue-based format	Cavia porcellus	CHEMBL3638235	Lung	None	None	CHEMBL3474	Phospholipase A2 group IIA	Homo sapiens	SINGLE PROTEIN	CHEMBL1129457	1	Scientific Literature	J. Med. Chem.	1996	None
CHEMBL179966		0	424.43	0	2.76	15	Cc1c(C(=O)C(N)=O)c2c(OCC(=O)O)cc3c(c2n1Cc1cccc(F)c1)CCC3	IC50	'='	10.0	nM	8.00			UO_0000065	18.85	0.35	5.24	7.17	False	CHEMBL829138	Inhibitory concentration against human nonpancreatic secretory phospholipase A2	B	BAO_0000357	single protein format	Homo sapiens	None	None	None	None	CHEMBL3474	Phospholipase A2 group IIA	Homo sapiens	SINGLE PROTEIN	CHEMBL1142658	1	Scientific Literature	J. Med. Chem.	2005	None
CHEMBL435488		0	434.49	0	3.26	24	CCc1c(C(=O)C(N)=O)c2c(OCC(=O)O)cc3c(c2n1Cc1ccccc1)CCCC3	IC50	'='	11.0	nM	7.96			UO_0000065	18.32	0.34	4.70	7.13	False	CHEMBL829138	Inhibitory concentration against human nonpancreatic secretory phospholipase A2	B	BAO_0000357	single protein format	Homo sapiens	None	None	None	None	CHEMBL3474	Phospholipase A2 group IIA	Homo sapiens	SINGLE PROTEIN	CHEMBL1142658	1	Scientific Literature	J. Med. Chem.	2005	None
CHEMBL425696		0	422.48	0	3.81	26	Cc1c(C(=O)C(N)=O)c2c(OCC(=O)O)cc3ccccc3c2n1CC1CCCCC1	IC50	'='	4.0	nM	8.40			UO_0000065	19.88	0.37	4.59	7.52	False	CHEMBL828100	Inhibitory concentration against human nonpancreatic secretory phospholipase A2	B	BAO_0000357	single protein format	Homo sapiens	None	None	None	None	CHEMBL3474	Phospholipase A2 group IIA	Homo sapiens	SINGLE PROTEIN	CHEMBL1142658	1	Scientific Literature	J. Med. Chem.	2005	None
CHEMBL149731		0	337.42	0	2.79	10i	CCc1c(CC(=O)NN)c2cc(OC)ccc2n1Cc1ccccc1	KB app	'='	2.04	uM				UO_0000064					False	CHEMBL683317	Inhibition of PLA2 induced contraction of GP lung tissue (Guinea pig) (n=4)	F	BAO_0000221	tissue-based format	Cavia porcellus	CHEMBL3638235	Lung	None	None	CHEMBL3474	Phospholipase A2 group IIA	Homo sapiens	SINGLE PROTEIN	CHEMBL1129457	1	Scientific Literature	J. Med. Chem.	1996	None
CHEMBL149075		0	472.52	0	4.35	62a	CCc1c(CC(N)=O)c2cc(OCCCP(=O)(O)O)c(C(C)C)cc2n1Cc1ccccc1	KB app	'='	0.698	uM				UO_0000064					False	CHEMBL683319	Inhibitory activity against contraction of Guinea pig lung tissue induced by PLA2.	F	BAO_0000221	tissue-based format	Cavia porcellus	CHEMBL3638235	Lung	None	None	CHEMBL3474	Phospholipase A2 group IIA	Homo sapiens	SINGLE PROTEIN	CHEMBL1129058	1	Scientific Literature	J. Med. Chem.	1996	None
CHEMBL146962		0	322.41	0	3.38	2j	CCCc1c(CC(N)=O)c2cc(O)ccc2n1Cc1ccccc1	Mole fraction	'='	2.8										False	CHEMBL848493	Mole fraction is the IC50 concentration divided by total lipid concentration	F	BAO_0000019	assay format	None	None	None	None	None	CHEMBL3474	Phospholipase A2 group IIA	Homo sapiens	SINGLE PROTEIN	CHEMBL1129058	1	Scientific Literature	J. Med. Chem.	1996	None
CHEMBL148773		0	394.47	0	3.66	7h	Cc1c(CC(N)=O)c2cc(OCCCCC(=O)O)ccc2n1Cc1ccccc1	IC50	'='	1150.0	nM	5.94			UO_0000065	15.06	0.28	2.28	6.28	False	CHEMBL761443	Inhibition of human non-pancreatic secretory phospholipase A2 (PLA2) in a chromogenic assay	B	BAO_0000357	single protein format	None	None	None	None	None	CHEMBL3474	Phospholipase A2 group IIA	Homo sapiens	SINGLE PROTEIN	CHEMBL1129058	1	Scientific Literature	J. Med. Chem.	1996	None
CHEMBL358567		0	525.25	0	3.43	15h	NC(=O)Cc1c(Br)n(Cc2ccccc2)c2ccc(OCCCP(=O)([O-])[O-])cc12.[Na+].[Na+]	Mole fraction	'='	1.3										False	CHEMBL848493	Mole fraction is the IC50 concentration divided by total lipid concentration	F	BAO_0000019	assay format	None	None	None	None	None	CHEMBL3474	Phospholipase A2 group IIA	Homo sapiens	SINGLE PROTEIN	CHEMBL1129058	1	Scientific Literature	J. Med. Chem.	1996	None
CHEMBL348695		0	294.35	0	2.73	2d	Cc1c(CC(N)=O)c2cc(O)ccc2n1Cc1ccccc1	IC50	'='	1020.0	nM	5.99			UO_0000065	20.35	0.37	3.26	8.78	False	CHEMBL761443	Inhibition of human non-pancreatic secretory phospholipase A2 (PLA2) in a chromogenic assay	B	BAO_0000357	single protein format	None	None	None	None	None	CHEMBL3474	Phospholipase A2 group IIA	Homo sapiens	SINGLE PROTEIN	CHEMBL1129058	1	Scientific Literature	J. Med. Chem.	1996	None
CHEMBL11807		0	313.33	0	3.50	2h	CC(=O)ON(/C=C\C(=O)c1ccc(F)cc1)Cc1ccccc1	IC50	'>'	1000000.0	nM		Outside typical range		UO_0000065					False	CHEMBL769595	Compound was evaluated for inhibition against Phospholipase A2 of Croatalus adamanteus	B	BAO_0000357	single protein format	Crotalus adamanteus	None	None	None	None	CHEMBL3474	Phospholipase A2 group IIA	Homo sapiens	SINGLE PROTEIN	CHEMBL1126456	1	Scientific Literature	Bioorg. Med. Chem. Lett.	1992	None
CHEMBL149502		0	416.41	0	2.97	13d	Cc1c(CC(N)=O)c2cc(OCCCP(=O)(O)O)ccc2n1Cc1ccccc1	Mole fraction	'='	0.057										False	CHEMBL848493	Mole fraction is the IC50 concentration divided by total lipid concentration	F	BAO_0000019	assay format	None	None	None	None	None	CHEMBL3474	Phospholipase A2 group IIA	Homo sapiens	SINGLE PROTEIN	CHEMBL1129058	1	Scientific Literature	J. Med. Chem.	1996	None
CHEMBL346679		0	430.59	1	5.36	7x	CCCCCCCCCCn1c(C)c(CC(N)=O)c2cc(OCCCC(=O)O)ccc21	IC50	'='	683.0	nM	6.17			UO_0000065	14.32	0.27	0.81	6.52	False	CHEMBL761443	Inhibition of human non-pancreatic secretory phospholipase A2 (PLA2) in a chromogenic assay	B	BAO_0000357	single protein format	None	None	None	None	None	CHEMBL3474	Phospholipase A2 group IIA	Homo sapiens	SINGLE PROTEIN	CHEMBL1129058	1	Scientific Literature	J. Med. Chem.	1996	None
CHEMBL342549		0	442.52	0	4.56	7o	CCc1c(CC(N)=O)c2cc(OCc3ccccc3C(=O)O)ccc2n1Cc1ccccc1	Mole fraction	'='	4.4										False	CHEMBL848493	Mole fraction is the IC50 concentration divided by total lipid concentration	F	BAO_0000019	assay format	None	None	None	None	None	CHEMBL3474	Phospholipase A2 group IIA	Homo sapiens	SINGLE PROTEIN	CHEMBL1129058	1	Scientific Literature	J. Med. Chem.	1996	None
CHEMBL359067		0	388.36	0	2.54	13c	Cc1c(CC(N)=O)c2c(OCP(=O)(O)O)cccc2n1Cc1ccccc1	IC50	'='	73500.0	nM	4.13			UO_0000065	10.64	0.21	1.59	3.60	False	CHEMBL767819	Inhibitory activity against human pancreatic Phospholipase A2	B	BAO_0000357	single protein format	None	None	None	None	None	CHEMBL3474	Phospholipase A2 group IIA	Homo sapiens	SINGLE PROTEIN	CHEMBL1129058	1	Scientific Literature	J. Med. Chem.	1996	None
CHEMBL359067		0	388.36	0	2.54	13c	Cc1c(CC(N)=O)c2c(OCP(=O)(O)O)cccc2n1Cc1ccccc1	IC50	'='	5550.0	nM	5.26			UO_0000065	13.53	0.27	2.72	4.58	False	CHEMBL761684	Inhibitory activity against porcine pancreatic Phospholipase A2	B	BAO_0000357	single protein format	Cavia porcellus	None	None	None	None	CHEMBL3474	Phospholipase A2 group IIA	Homo sapiens	SINGLE PROTEIN	CHEMBL1129058	1	Scientific Literature	J. Med. Chem.	1996	None
CHEMBL11308		0	271.29	0	3.41	2d	O=C(/C=C\N(O)Cc1ccccc1)c1ccc(F)cc1	IC50	'>'	1000000.0	nM		Outside typical range		UO_0000065					False	CHEMBL769595	Compound was evaluated for inhibition against Phospholipase A2 of Croatalus adamanteus	B	BAO_0000357	single protein format	Crotalus adamanteus	None	None	None	None	CHEMBL3474	Phospholipase A2 group IIA	Homo sapiens	SINGLE PROTEIN	CHEMBL1126456	1	Scientific Literature	Bioorg. Med. Chem. Lett.	1992	None
CHEMBL356160		0	379.46	0	3.30	29b	Cc1c(CC(N)=O)c2cc(NCCCC(=O)O)ccc2n1Cc1ccccc1	IC50	'='	1830.0	nM	5.74			UO_0000065	15.12	0.28	2.44	5.89	False	CHEMBL761443	Inhibition of human non-pancreatic secretory phospholipase A2 (PLA2) in a chromogenic assay	B	BAO_0000357	single protein format	None	None	None	None	None	CHEMBL3474	Phospholipase A2 group IIA	Homo sapiens	SINGLE PROTEIN	CHEMBL1129058	1	Scientific Literature	J. Med. Chem.	1996	None
CHEMBL423762		0	450.47	0	4.16	6v	Cc1c(CC(N)=O)c2c(OCC(=O)[O-])cccc2n1Cc1ccccc1-c1ccccc1.[Na+]	IC50	'='	10.0	nM	8.00			UO_0000065	18.67	0.34	3.84	8.46	False	CHEMBL761443	Inhibition of human non-pancreatic secretory phospholipase A2 (PLA2) in a chromogenic assay	B	BAO_0000357	single protein format	None	None	None	None	None	CHEMBL3474	Phospholipase A2 group IIA	Homo sapiens	SINGLE PROTEIN	CHEMBL1129058	1	Scientific Literature	J. Med. Chem.	1996	None
CHEMBL1099009		0	583.82	2	6.68	59a	CCCCCCCCCCCCCCCCCCNC(=O)N1CCN(C(=O)c2ccc(Cc3noc(=O)[nH]3)cc2)CC1	IC50	'='	330.0	nM	6.48			UO_0000065	11.10	0.21	-0.20	5.81	False	CHEMBL1108228	Inhibition of human recombinant group 2A phospholipase A2 by fluorimetric assay	B	BAO_0000357	single protein format	Homo sapiens	None	None	None	None	CHEMBL3474	Phospholipase A2 group IIA	Homo sapiens	SINGLE PROTEIN	CHEMBL1157788	1	Scientific Literature	Bioorg. Med. Chem.	2010	None
CHEMBL1095155		0	555.81	2	7.36	71a	CCCCCCCCCCCCCCCCCCN1CCN(C(=O)Nc2ccc(Cc3noc(=O)[nH]3)cc2)CC1	IC50	'='	50.0	nM	7.30			UO_0000065	13.14	0.25	-0.06	7.73	False	CHEMBL1108228	Inhibition of human recombinant group 2A phospholipase A2 by fluorimetric assay	B	BAO_0000357	single protein format	Homo sapiens	None	None	None	None	CHEMBL3474	Phospholipase A2 group IIA	Homo sapiens	SINGLE PROTEIN	CHEMBL1157788	1	Scientific Literature	Bioorg. Med. Chem.	2010	None
CHEMBL1095474		0	542.73	2	5.51	72c	CCCCCCCCCCCCCCNC(=O)N1CCN(C(=O)Nc2ccc(Cc3noc(=O)[nH]3)cc2)CC1	IC50	'='	3040.0	nM	5.52			UO_0000065	10.17	0.19	0.01	4.46	False	CHEMBL1108228	Inhibition of human recombinant group 2A phospholipase A2 by fluorimetric assay	B	BAO_0000357	single protein format	Homo sapiens	None	None	None	None	CHEMBL3474	Phospholipase A2 group IIA	Homo sapiens	SINGLE PROTEIN	CHEMBL1157788	1	Scientific Literature	Bioorg. Med. Chem.	2010	None
CHEMBL455220		0	702.85	2	6.62	4	COc1ccc2c(c1)c(CC(N)=O)c(C)n2Cc1ccccc1OCCCCOc1ccccc1Cn1c(C)c(CC(N)=O)c2cc(OC)ccc21	IC50	'='	60.0	nM	7.22			UO_0000065	10.28	0.19	0.60	5.43	False	CHEMBL961427	Inhibition of human nonpancreatic secretory phospholipase A2	B	BAO_0000357	single protein format	Homo sapiens	None	None	None	None	CHEMBL3474	Phospholipase A2 group IIA	Homo sapiens	SINGLE PROTEIN	CHEMBL1150777	1	Scientific Literature	J. Med. Chem.	2008	None
CHEMBL356752		0	380.44	0	3.27	7g	Cc1c(CC(N)=O)c2cc(OCCCC(=O)O)ccc2n1Cc1ccccc1	IC50	'='	69000.0	nM	4.16			UO_0000065	10.94	0.20	0.89	4.40	False	CHEMBL767819	Inhibitory activity against human pancreatic Phospholipase A2	B	BAO_0000357	single protein format	None	None	None	None	None	CHEMBL3474	Phospholipase A2 group IIA	Homo sapiens	SINGLE PROTEIN	CHEMBL1129058	1	Scientific Literature	J. Med. Chem.	1996	None
CHEMBL148613		0	308.38	0	3.03	17v	COc1ccc2c(CC(N)=O)c(C)n(Cc3ccccc3)c2c1	Mole fraction	'='	1.0										False	CHEMBL848494	Mole fraction as PLA2 IC50 concentration divided by total lipid concentration (1230 uM)	F	BAO_0000019	assay format	Homo sapiens	None	None	None	None	CHEMBL3474	Phospholipase A2 group IIA	Homo sapiens	SINGLE PROTEIN	CHEMBL1129457	1	Scientific Literature	J. Med. Chem.	1996	None
CHEMBL515637		0	430.46	0	3.54	12e	CCc1c(C(=O)C(N)=O)c2c(OCC(=O)O)cc3ccccc3c2n1Cc1ccccc1	IC50	'='	40.0	nM	7.40			UO_0000065	17.19	0.32	3.86	6.63	False	CHEMBL990826	Inhibition of human group2A phospholipase A2 fluorimetric assay	B	BAO_0000357	single protein format	Homo sapiens	None	None	None	None	CHEMBL3474	Phospholipase A2 group IIA	Homo sapiens	SINGLE PROTEIN	CHEMBL1155819	1	Scientific Literature	J. Med. Chem.	2008	None
CHEMBL146186		0	430.44	0	3.23	13e	CCc1c(CC(N)=O)c2cc(OCCCP(=O)(O)O)ccc2n1Cc1ccccc1	KB app	'='	0.27	uM				UO_0000064					False	CHEMBL683319	Inhibitory activity against contraction of Guinea pig lung tissue induced by PLA2.	F	BAO_0000221	tissue-based format	Cavia porcellus	CHEMBL3638235	Lung	None	None	CHEMBL3474	Phospholipase A2 group IIA	Homo sapiens	SINGLE PROTEIN	CHEMBL1129058	1	Scientific Literature	J. Med. Chem.	1996	None
CHEMBL151023		0	388.27	0	2.99	10aq	COc1ccc2c(c1)c(CC(=O)NN)c(Br)n2Cc1ccccc1	KB app	'='	0.76	uM				UO_0000064					False	CHEMBL683317	Inhibition of PLA2 induced contraction of GP lung tissue (Guinea pig) (n=4)	F	BAO_0000221	tissue-based format	Cavia porcellus	CHEMBL3638235	Lung	None	None	CHEMBL3474	Phospholipase A2 group IIA	Homo sapiens	SINGLE PROTEIN	CHEMBL1129457	1	Scientific Literature	J. Med. Chem.	1996	None
CHEMBL343225		0	336.44	0	3.68	17e	CCCc1c(CC(N)=O)c2cc(OC)ccc2n1Cc1ccccc1	IC50	'='	38100.0	nM	4.42			UO_0000065					False	CHEMBL761438	Inhibition of Human Nonpancreatic Secretory Phospholipase A2 through Chromogenic assay	F	BAO_0000019	assay format	None	None	None	None	None	CHEMBL3474	Phospholipase A2 group IIA	Homo sapiens	SINGLE PROTEIN	CHEMBL1129457	1	Scientific Literature	J. Med. Chem.	1996	None
CHEMBL223574		0	518.74	2	7.70	A2	CCCCCCCCCCCCCCOC(COCCCCC)COc1ccc(-c2noc(=O)[nH]2)cc1	IC50	'='	8300.0	nM	5.08			UO_0000065	9.79	0.19	-2.62	5.87	False	CHEMBL917127	Inhibition of human group IIA PLA2 by fluorimetric assay	B	BAO_0000357	single protein format	Homo sapiens	None	None	None	None	CHEMBL3474	Phospholipase A2 group IIA	Homo sapiens	SINGLE PROTEIN	CHEMBL1142970	1	Scientific Literature	J. Med. Chem.	2007	None
CHEMBL148741		0	351.41	0	1.89	20a	Cc1c(CC(N)=O)c2c(OCC(N)=O)cccc2n1Cc1ccccc1	Mole fraction	'='	2.9										False	CHEMBL848493	Mole fraction is the IC50 concentration divided by total lipid concentration	F	BAO_0000019	assay format	None	None	None	None	None	CHEMBL3474	Phospholipase A2 group IIA	Homo sapiens	SINGLE PROTEIN	CHEMBL1129058	1	Scientific Literature	J. Med. Chem.	1996	None
CHEMBL147402		0	358.53	1	5.13	17s	CCCCCCCCCCn1c(C)c(CC(N)=O)c2cc(OC)ccc21	Mole fraction	'='	7.7										False	CHEMBL848494	Mole fraction as PLA2 IC50 concentration divided by total lipid concentration (1230 uM)	F	BAO_0000019	assay format	Homo sapiens	None	None	None	None	CHEMBL3474	Phospholipase A2 group IIA	Homo sapiens	SINGLE PROTEIN	CHEMBL1129457	1	Scientific Literature	J. Med. Chem.	1996	None
CHEMBL149709		0	353.42	0	2.55	10p	COc1cccc(Cn2c(C)c(CC(=O)NN)c3cc(OC)ccc32)c1	KB app						Not Determined						False	CHEMBL683318	Compound was evaluated for the inhibition of PLA2 induced contraction of GP lung tissue (Guinea pig) (n=4); No data	F	BAO_0000221	tissue-based format	Cavia porcellus	CHEMBL3638235	Lung	None	None	CHEMBL3474	Phospholipase A2 group IIA	Homo sapiens	SINGLE PROTEIN	CHEMBL1129457	1	Scientific Literature	J. Med. Chem.	1996	None
CHEMBL2335198		0	713.73	3	-1.27	Cmpd21-4	Cc1nc(NC(=O)c2ccccc2)sc1-c1cc(C(=O)NCC(=O)N[C@H](CCCNC(=N)N)C(=O)NCC(=O)N[C@H](CC(=O)O)C(=O)O)[nH]n1	Imax	'='	87.0	%				UO_0000187					False	CHEMBL2342414	Inhibition of sPLA2-IIA (unknown origin)-integrin alphaVbeta3 interaction in human K562 cells pretreated for 30 mins to immobilized sPLA2 before adding cells by phosphatase assay relative to BSA	B	BAO_0000219	cell-based format	Homo sapiens	None	None	K562	None	CHEMBL3474	Phospholipase A2 group IIA	Homo sapiens	SINGLE PROTEIN	CHEMBL2331538	1	Scientific Literature	Bioorg. Med. Chem. Lett.	2013	CHEMBL3308378
CHEMBL150004		0	337.42	0	3.10	16a	COc1ccc2c(c1)c(C(C)C(=O)NN)c(C)n2Cc1ccccc1	IC50	'='	32640.0	nM	4.49			UO_0000065					False	CHEMBL761438	Inhibition of Human Nonpancreatic Secretory Phospholipase A2 through Chromogenic assay	F	BAO_0000019	assay format	None	None	None	None	None	CHEMBL3474	Phospholipase A2 group IIA	Homo sapiens	SINGLE PROTEIN	CHEMBL1129457	1	Scientific Literature	J. Med. Chem.	1996	None
CHEMBL150154		0	444.47	0	3.88	14e	CCc1c(CC(N)=O)c2cc(OCCCP(=O)(O)OC)ccc2n1Cc1ccccc1	IC50	'='	40.0	nM	7.40			UO_0000065	16.64	0.33	3.52	7.13	False	CHEMBL761443	Inhibition of human non-pancreatic secretory phospholipase A2 (PLA2) in a chromogenic assay	B	BAO_0000357	single protein format	None	None	None	None	None	CHEMBL3474	Phospholipase A2 group IIA	Homo sapiens	SINGLE PROTEIN	CHEMBL1129058	1	Scientific Literature	J. Med. Chem.	1996	None
CHEMBL149128		0	334.42	0	3.60	17f	COc1ccc2c(c1)c(CC(N)=O)c(C1CC1)n2Cc1ccccc1	KB app						Not Determined						False	CHEMBL683318	Compound was evaluated for the inhibition of PLA2 induced contraction of GP lung tissue (Guinea pig) (n=4); No data	F	BAO_0000221	tissue-based format	Cavia porcellus	CHEMBL3638235	Lung	None	None	CHEMBL3474	Phospholipase A2 group IIA	Homo sapiens	SINGLE PROTEIN	CHEMBL1129457	1	Scientific Literature	J. Med. Chem.	1996	None
CHEMBL147247		0	326.42	0	3.14	2o	CSc1c(CC(N)=O)c2cc(O)ccc2n1Cc1ccccc1	IC50	'='	379.0	nM	6.42			UO_0000065	19.67	0.38	3.28	9.41	False	CHEMBL761443	Inhibition of human non-pancreatic secretory phospholipase A2 (PLA2) in a chromogenic assay	B	BAO_0000357	single protein format	None	None	None	None	None	CHEMBL3474	Phospholipase A2 group IIA	Homo sapiens	SINGLE PROTEIN	CHEMBL1129058	1	Scientific Literature	J. Med. Chem.	1996	None
CHEMBL149330		0	514.47	0	3.95	62c	C=CCc1c(OCCCP(=O)([O-])[O-])ccc2c1c(CC(N)=O)c(CC)n2Cc1ccccc1.[Na+].[Na+]	IC50	'='	612.0	nM	6.21			UO_0000065	13.21	0.26	2.26	5.41	False	CHEMBL761443	Inhibition of human non-pancreatic secretory phospholipase A2 (PLA2) in a chromogenic assay	B	BAO_0000357	single protein format	None	None	None	None	None	CHEMBL3474	Phospholipase A2 group IIA	Homo sapiens	SINGLE PROTEIN	CHEMBL1129058	1	Scientific Literature	J. Med. Chem.	1996	None
CHEMBL480874	CACOSPONGIONOLIDE E	0	400.56	1	5.08	4a	CC1=CCC[C@@H]2[C@@](C)(CCC3=CC[C@H](C4=CC(=O)O[C@H]4O)OC3)[C@@H](C)CC[C@@]12C	IC50	'='	1400.0	nM	5.85			UO_0000065	14.61	0.28	0.77	10.50	False	CHEMBL997270	Inhibition of human synovial group2 sPLA2 by liquid scintillation counting	B	BAO_0000357	single protein format	Homo sapiens	None	None	None	None	CHEMBL3474	Phospholipase A2 group IIA	Homo sapiens	SINGLE PROTEIN	CHEMBL1150923	1	Scientific Literature	J. Nat. Prod.	1998	None
CHEMBL423947		0	365.43	0	2.14	20b	CCc1c(CC(N)=O)c2c(OCC(N)=O)cccc2n1Cc1ccccc1	KB app	'='	4.44	uM				UO_0000064					False	CHEMBL683319	Inhibitory activity against contraction of Guinea pig lung tissue induced by PLA2.	F	BAO_0000221	tissue-based format	Cavia porcellus	CHEMBL3638235	Lung	None	None	CHEMBL3474	Phospholipase A2 group IIA	Homo sapiens	SINGLE PROTEIN	CHEMBL1129058	1	Scientific Literature	J. Med. Chem.	1996	None
CHEMBL356699		0	479.76	0	4.38	62b	NC(=O)Cc1c(Br)n(Cc2ccccc2)c2cc(Cl)c(OCCCC(=O)O)cc12	IC50	'='	1300.0	nM	5.89			UO_0000065	12.27	0.28	1.51	6.23	False	CHEMBL761684	Inhibitory activity against porcine pancreatic Phospholipase A2	B	BAO_0000357	single protein format	Cavia porcellus	None	None	None	None	CHEMBL3474	Phospholipase A2 group IIA	Homo sapiens	SINGLE PROTEIN	CHEMBL1129058	1	Scientific Literature	J. Med. Chem.	1996	None
CHEMBL341672		0	393.67	0	3.84	2n	NC(=O)Cc1c(Br)n(Cc2ccccc2)c2cc(Cl)c(O)cc12	Mole fraction	'='	6.9										False	CHEMBL848493	Mole fraction is the IC50 concentration divided by total lipid concentration	F	BAO_0000019	assay format	None	None	None	None	None	CHEMBL3474	Phospholipase A2 group IIA	Homo sapiens	SINGLE PROTEIN	CHEMBL1129058	1	Scientific Literature	J. Med. Chem.	1996	None
CHEMBL149889		0	380.45	0	1.65	19b	CCc1c(CC(N)=O)c2c(OCC(=O)NN)cccc2n1Cc1ccccc1	Mole fraction	'='	9.8										False	CHEMBL848493	Mole fraction is the IC50 concentration divided by total lipid concentration	F	BAO_0000019	assay format	None	None	None	None	None	CHEMBL3474	Phospholipase A2 group IIA	Homo sapiens	SINGLE PROTEIN	CHEMBL1129058	1	Scientific Literature	J. Med. Chem.	1996	None
CHEMBL148773		0	394.47	0	3.66	7h	Cc1c(CC(N)=O)c2cc(OCCCCC(=O)O)ccc2n1Cc1ccccc1	KB app	'='	8.8	uM				UO_0000064					False	CHEMBL683319	Inhibitory activity against contraction of Guinea pig lung tissue induced by PLA2.	F	BAO_0000221	tissue-based format	Cavia porcellus	CHEMBL3638235	Lung	None	None	CHEMBL3474	Phospholipase A2 group IIA	Homo sapiens	SINGLE PROTEIN	CHEMBL1129058	1	Scientific Literature	J. Med. Chem.	1996	None
CHEMBL356752		0	380.44	0	3.27	7g	Cc1c(CC(N)=O)c2cc(OCCCC(=O)O)ccc2n1Cc1ccccc1	IC50	'='	25000.0	nM	4.60			UO_0000065	12.10	0.22	1.33	4.87	False	CHEMBL761684	Inhibitory activity against porcine pancreatic Phospholipase A2	B	BAO_0000357	single protein format	Cavia porcellus	None	None	None	None	CHEMBL3474	Phospholipase A2 group IIA	Homo sapiens	SINGLE PROTEIN	CHEMBL1129058	1	Scientific Literature	J. Med. Chem.	1996	None
CHEMBL146901		0	280.33	0	2.42	2b	NC(=O)Cc1cn(Cc2ccccc2)c2ccc(O)cc12	IC50	'='	3680.0	nM	5.43			UO_0000065	19.38	0.35	3.01	7.96	False	CHEMBL761443	Inhibition of human non-pancreatic secretory phospholipase A2 (PLA2) in a chromogenic assay	B	BAO_0000357	single protein format	None	None	None	None	None	CHEMBL3474	Phospholipase A2 group IIA	Homo sapiens	SINGLE PROTEIN	CHEMBL1129058	1	Scientific Literature	J. Med. Chem.	1996	None
CHEMBL359067		0	388.36	0	2.54	13c	Cc1c(CC(N)=O)c2c(OCP(=O)(O)O)cccc2n1Cc1ccccc1	Mole fraction	'='	1.29										False	CHEMBL848493	Mole fraction is the IC50 concentration divided by total lipid concentration	F	BAO_0000019	assay format	None	None	None	None	None	CHEMBL3474	Phospholipase A2 group IIA	Homo sapiens	SINGLE PROTEIN	CHEMBL1129058	1	Scientific Literature	J. Med. Chem.	1996	None
CHEMBL149030		0	430.53	0	2.94	16b	CCc1c(CC(N)=O)c2cc(OCCCS(=O)(=O)O)ccc2n1Cc1ccccc1	KB app	'='	0.26	uM				UO_0000064					False	CHEMBL683319	Inhibitory activity against contraction of Guinea pig lung tissue induced by PLA2.	F	BAO_0000221	tissue-based format	Cavia porcellus	CHEMBL3638235	Lung	None	None	CHEMBL3474	Phospholipase A2 group IIA	Homo sapiens	SINGLE PROTEIN	CHEMBL1129058	1	Scientific Literature	J. Med. Chem.	1996	None
CHEMBL149030		0	430.53	0	2.94	16b	CCc1c(CC(N)=O)c2cc(OCCCS(=O)(=O)O)ccc2n1Cc1ccccc1	IC50	'='	135000.0	nM		Outside typical range		UO_0000065					False	CHEMBL767819	Inhibitory activity against human pancreatic Phospholipase A2	B	BAO_0000357	single protein format	None	None	None	None	None	CHEMBL3474	Phospholipase A2 group IIA	Homo sapiens	SINGLE PROTEIN	CHEMBL1129058	1	Scientific Literature	J. Med. Chem.	1996	None
CHEMBL356729		0	366.42	0	1.39	19a	Cc1c(CC(N)=O)c2c(OCC(=O)NN)cccc2n1Cc1ccccc1	IC50	'='	422.0	nM	6.38			UO_0000065	17.40	0.32	4.98	5.67	False	CHEMBL761443	Inhibition of human non-pancreatic secretory phospholipase A2 (PLA2) in a chromogenic assay	B	BAO_0000357	single protein format	None	None	None	None	None	CHEMBL3474	Phospholipase A2 group IIA	Homo sapiens	SINGLE PROTEIN	CHEMBL1129058	1	Scientific Literature	J. Med. Chem.	1996	None
CHEMBL146198		0	394.47	0	3.58	60a	Cc1cc(OCCCC(=O)O)cc2c(CC(N)=O)c(C)n(Cc3ccccc3)c12	Mole fraction	'='	6.1										False	CHEMBL848493	Mole fraction is the IC50 concentration divided by total lipid concentration	F	BAO_0000019	assay format	None	None	None	None	None	CHEMBL3474	Phospholipase A2 group IIA	Homo sapiens	SINGLE PROTEIN	CHEMBL1129058	1	Scientific Literature	J. Med. Chem.	1996	None
CHEMBL361552		0	406.44	0	2.62	11	Cc1c(C(=O)C(N)=O)c2c(OCC(=O)O)cc3c(c2n1Cc1ccccc1)CCC3	IC50	'='	6.0	nM	8.22			UO_0000065	20.23	0.37	5.60	7.37	False	CHEMBL828100	Inhibitory concentration against human nonpancreatic secretory phospholipase A2	B	BAO_0000357	single protein format	Homo sapiens	None	None	None	None	CHEMBL3474	Phospholipase A2 group IIA	Homo sapiens	SINGLE PROTEIN	CHEMBL1142658	1	Scientific Literature	J. Med. Chem.	2005	None
CHEMBL179658		0	420.47	0	2.87	19	CCc1c(C(=O)C(N)=O)c2c(OCC(=O)O)cc3c(c2n1Cc1ccccc1)CCC3	IC50	'='	7.0	nM	8.15			UO_0000065	19.39	0.36	5.28	7.31	False	CHEMBL828100	Inhibitory concentration against human nonpancreatic secretory phospholipase A2	B	BAO_0000357	single protein format	Homo sapiens	None	None	None	None	CHEMBL3474	Phospholipase A2 group IIA	Homo sapiens	SINGLE PROTEIN	CHEMBL1142658	1	Scientific Literature	J. Med. Chem.	2005	None
CHEMBL180576		0	559.64	1	3.43	20	Cc1c(C(=O)C(N)=O)c2c(OCC(=O)NS(=O)(=O)c3ccccc3)cc3c(c2n1Cc1ccccc1)CCCC3	IC50	'='	7.0	nM	8.15			UO_0000065	14.57	0.28	4.72	5.93	False	CHEMBL829138	Inhibitory concentration against human nonpancreatic secretory phospholipase A2	B	BAO_0000357	single protein format	Homo sapiens	None	None	None	None	CHEMBL3474	Phospholipase A2 group IIA	Homo sapiens	SINGLE PROTEIN	CHEMBL1142658	1	Scientific Literature	J. Med. Chem.	2005	None
CHEMBL357620		0	412.51	0	3.68	7s	CSc1c(CC(N)=O)c2cc(OCCCC(=O)O)ccc2n1Cc1ccccc1	KB app	'='	0.63	uM				UO_0000064					False	CHEMBL683319	Inhibitory activity against contraction of Guinea pig lung tissue induced by PLA2.	F	BAO_0000221	tissue-based format	Cavia porcellus	CHEMBL3638235	Lung	None	None	CHEMBL3474	Phospholipase A2 group IIA	Homo sapiens	SINGLE PROTEIN	CHEMBL1129058	1	Scientific Literature	J. Med. Chem.	1996	None
CHEMBL424500		0	352.39	0	2.49	7c	Cc1c(CC(N)=O)c2c(OCC(=O)O)cccc2n1Cc1ccccc1	IC50	'='	1400.0	nM	5.85			UO_0000065	16.61	0.31	3.36	6.19	False	CHEMBL767819	Inhibitory activity against human pancreatic Phospholipase A2	B	BAO_0000357	single protein format	None	None	None	None	None	CHEMBL3474	Phospholipase A2 group IIA	Homo sapiens	SINGLE PROTEIN	CHEMBL1129058	1	Scientific Literature	J. Med. Chem.	1996	None
CHEMBL332993		0	456.50	0	3.89	indoxam	CCc1c(C(=O)C(N)=O)c2c(OCC(=O)O)cccn2c1Cc1ccccc1-c1ccccc1	IC50	'='	60.0	nM	7.22			UO_0000065	15.82	0.29	3.33	6.50	False	CHEMBL990826	Inhibition of human group2A phospholipase A2 fluorimetric assay	B	BAO_0000357	single protein format	Homo sapiens	None	None	None	None	CHEMBL3474	Phospholipase A2 group IIA	Homo sapiens	SINGLE PROTEIN	CHEMBL1155819	1	Scientific Literature	J. Med. Chem.	2008	None
CHEMBL423219		0	380.40	0	2.44	6k	Cc1ccccc1Cn1c(C)c(C(=O)C(N)=O)c2c(OCC(=O)O)cccc21	IC50	'='	15.0	nM	7.82			UO_0000065	20.57	0.38	5.38	7.01	False	CHEMBL761440	Inhibition of human nonpancreatic secretory Phospholipase A2 through chromogenic assay	B	BAO_0000357	single protein format	None	None	None	None	None	CHEMBL3474	Phospholipase A2 group IIA	Homo sapiens	SINGLE PROTEIN	CHEMBL1129458	1	Scientific Literature	J. Med. Chem.	1996	None
CHEMBL480681	CACOSPONGIONOLIDE	0	400.56	0	4.92	3a	C[C@H]1CC[C@@]23C[C@]2(C)CCC[C@@H]3[C@@]1(C)CCC1=CC[C@H](C2=CC(=O)O[C@H]2O)OC1	IC50	'='	90700.0	nM	4.04			UO_0000065	10.09	0.19	-0.88	7.25	False	CHEMBL997269	Inhibition of human synovial group2 sPLA2 at 10 uM by liquid scintillation counting	B	BAO_0000357	single protein format	Homo sapiens	None	None	None	None	CHEMBL3474	Phospholipase A2 group IIA	Homo sapiens	SINGLE PROTEIN	CHEMBL1150923	1	Scientific Literature	J. Nat. Prod.	1998	None
CHEMBL480681	CACOSPONGIONOLIDE	0	400.56	0	4.92	3a	C[C@H]1CC[C@@]23C[C@]2(C)CCC[C@@H]3[C@@]1(C)CCC1=CC[C@H](C2=CC(=O)O[C@H]2O)OC1	IC50	'='	3000.0	nM	5.52			UO_0000065	13.79	0.26	0.60	9.90	False	CHEMBL997270	Inhibition of human synovial group2 sPLA2 by liquid scintillation counting	B	BAO_0000357	single protein format	Homo sapiens	None	None	None	None	CHEMBL3474	Phospholipase A2 group IIA	Homo sapiens	SINGLE PROTEIN	CHEMBL1150923	1	Scientific Literature	J. Nat. Prod.	1998	None
CHEMBL348681		0	339.40	0	2.24	10al	COc1ccc2c(c1)c(CC(=O)NN)c(C)n2Cc1cccc(O)c1	IC50	'='	3000.0	nM	5.52			UO_0000065					False	CHEMBL761438	Inhibition of Human Nonpancreatic Secretory Phospholipase A2 through Chromogenic assay	F	BAO_0000019	assay format	None	None	None	None	None	CHEMBL3474	Phospholipase A2 group IIA	Homo sapiens	SINGLE PROTEIN	CHEMBL1129457	1	Scientific Literature	J. Med. Chem.	1996	None
CHEMBL345756		0	410.54	0	4.24	44b	CCc1c(CC(N)=O)c2cc(SCCCC(=O)O)ccc2n1Cc1ccccc1	KB app	'='	0.124	uM				UO_0000064					False	CHEMBL683319	Inhibitory activity against contraction of Guinea pig lung tissue induced by PLA2.	F	BAO_0000221	tissue-based format	Cavia porcellus	CHEMBL3638235	Lung	None	None	CHEMBL3474	Phospholipase A2 group IIA	Homo sapiens	SINGLE PROTEIN	CHEMBL1129058	1	Scientific Literature	J. Med. Chem.	1996	None
CHEMBL423205		0	492.51	0	4.64	13j	Cc1c(CC(N)=O)c2cc(OCCCP(=O)(O)O)ccc2n1Cc1ccccc1-c1ccccc1	KB app	'='	0.26	uM				UO_0000064					False	CHEMBL683319	Inhibitory activity against contraction of Guinea pig lung tissue induced by PLA2.	F	BAO_0000221	tissue-based format	Cavia porcellus	CHEMBL3638235	Lung	None	None	CHEMBL3474	Phospholipase A2 group IIA	Homo sapiens	SINGLE PROTEIN	CHEMBL1129058	1	Scientific Literature	J. Med. Chem.	1996	None
CHEMBL109073		0	402.53	0	4.63	11d	CC(C)=CCC/C(C)=C/CC/C(C)=C/CC1=CCC(C2=CC(=O)OC2O)OC1O	Inhibition	'='	74.6	%				UO_0000187					False	CHEMBL877989	Inhibitory activity against human synovial Phospholipase at 10 uM	B	BAO_0000357	single protein format	Homo sapiens	None	None	None	None	CHEMBL3474	Phospholipase A2 group IIA	Homo sapiens	SINGLE PROTEIN	CHEMBL1131063	1	Scientific Literature	J. Med. Chem.	1998	None
CHEMBL148940		0	322.36	0	2.67	17t	COc1ccc2c(c1)c(CC(N)=O)c(C)n2C(=O)c1ccccc1	IC50	'='	7210.0	nM	5.14			UO_0000065					False	CHEMBL761438	Inhibition of Human Nonpancreatic Secretory Phospholipase A2 through Chromogenic assay	F	BAO_0000019	assay format	None	None	None	None	None	CHEMBL3474	Phospholipase A2 group IIA	Homo sapiens	SINGLE PROTEIN	CHEMBL1129457	1	Scientific Literature	J. Med. Chem.	1996	None
CHEMBL149952		0	470.53	0	4.44	6r	CCCc1c(C(=O)C(N)=O)c2c(OCC(=O)O)cccc2n1Cc1ccccc1-c1ccccc1	IC50	'='	82.0	nM	7.09			UO_0000065	15.06	0.28	2.65	6.35	False	CHEMBL761440	Inhibition of human nonpancreatic secretory Phospholipase A2 through chromogenic assay	B	BAO_0000357	single protein format	None	None	None	None	None	CHEMBL3474	Phospholipase A2 group IIA	Homo sapiens	SINGLE PROTEIN	CHEMBL1129458	1	Scientific Literature	J. Med. Chem.	1996	None
CHEMBL373999		0	690.93	2	10.50	A6	CCCCCCCCCCCCCCOC(COc1ccc(-c2noc(=O)[nH]2)cc1)COC(c1ccccc1)(c1ccccc1)c1ccccc1	IC50	'='	900.0	nM	6.05			UO_0000065	8.75	0.16	-4.45	6.98	False	CHEMBL917127	Inhibition of human group IIA PLA2 by fluorimetric assay	B	BAO_0000357	single protein format	Homo sapiens	None	None	None	None	CHEMBL3474	Phospholipase A2 group IIA	Homo sapiens	SINGLE PROTEIN	CHEMBL1142970	1	Scientific Literature	J. Med. Chem.	2007	None
CHEMBL223233		0	538.73	2	7.71	A4	CCCCCCCCCCCCCCOC(COCc1ccccc1)COc1ccc(-c2noc(=O)[nH]2)cc1	IC50	'='	14800.0	nM	4.83			UO_0000065	8.97	0.17	-2.88	5.58	False	CHEMBL917127	Inhibition of human group IIA PLA2 by fluorimetric assay	B	BAO_0000357	single protein format	Homo sapiens	None	None	None	None	CHEMBL3474	Phospholipase A2 group IIA	Homo sapiens	SINGLE PROTEIN	CHEMBL1142970	1	Scientific Literature	J. Med. Chem.	2007	None
CHEMBL345987		0	394.43	0	2.77	(S)-6z	CCc1c(C(=O)C(N)=O)c2c(O[C@@H](C)C(=O)O)cccc2n1Cc1ccccc1	IC50	'='	141.0	nM	6.85			UO_0000065	17.37	0.32	4.08	6.14	False	CHEMBL761440	Inhibition of human nonpancreatic secretory Phospholipase A2 through chromogenic assay	B	BAO_0000357	single protein format	None	None	None	None	None	CHEMBL3474	Phospholipase A2 group IIA	Homo sapiens	SINGLE PROTEIN	CHEMBL1129458	1	Scientific Literature	J. Med. Chem.	1996	None
CHEMBL93	ZILEUTON	4	236.30	0	2.73	1, (A-64077)	CC(c1cc2ccccc2s1)N(O)C(N)=O	IC50	'>'	1000000.0	nM		Outside typical range		UO_0000065					False	CHEMBL769595	Compound was evaluated for inhibition against Phospholipase A2 of Croatalus adamanteus	B	BAO_0000357	single protein format	Crotalus adamanteus	None	None	None	None	CHEMBL3474	Phospholipase A2 group IIA	Homo sapiens	SINGLE PROTEIN	CHEMBL1126456	1	Scientific Literature	Bioorg. Med. Chem. Lett.	1992	None
CHEMBL1159771		0	472.63	0	4.48	LM-1298	CCCCCCCCCCS(=O)(=O)NC(CCCCCC)COP(=O)(O)OCCN	Inhibition	'='	4.0	%				UO_0000187					True	CHEMBL767144	Inhibitory activity against human synovial fluid phospholipase A2 (HSF-PLA2)	B	BAO_0000357	single protein format	None	None	None	None	None	CHEMBL3474	Phospholipase A2 group IIA	Homo sapiens	SINGLE PROTEIN	CHEMBL1128584	1	Scientific Literature	J. Med. Chem.	1995	None
CHEMBL149206		0	396.47	0	3.10	15	CCc1c(C(=O)C(N)=O)c2c(SCC(=O)O)cccc2n1Cc1ccccc1	IC50	'='	145.0	nM	6.84			UO_0000065	17.25	0.33	3.74	6.68	False	CHEMBL761440	Inhibition of human nonpancreatic secretory Phospholipase A2 through chromogenic assay	B	BAO_0000357	single protein format	None	None	None	None	None	CHEMBL3474	Phospholipase A2 group IIA	Homo sapiens	SINGLE PROTEIN	CHEMBL1129458	1	Scientific Literature	J. Med. Chem.	1996	None
CHEMBL356699		0	479.76	0	4.38	62b	NC(=O)Cc1c(Br)n(Cc2ccccc2)c2cc(Cl)c(OCCCC(=O)O)cc12	KB app	'='	2.74	uM				UO_0000064					False	CHEMBL683319	Inhibitory activity against contraction of Guinea pig lung tissue induced by PLA2.	F	BAO_0000221	tissue-based format	Cavia porcellus	CHEMBL3638235	Lung	None	None	CHEMBL3474	Phospholipase A2 group IIA	Homo sapiens	SINGLE PROTEIN	CHEMBL1129058	1	Scientific Literature	J. Med. Chem.	1996	None
CHEMBL356160		0	379.46	0	3.30	29b	Cc1c(CC(N)=O)c2cc(NCCCC(=O)O)ccc2n1Cc1ccccc1	Mole fraction	'='	1.5										False	CHEMBL848493	Mole fraction is the IC50 concentration divided by total lipid concentration	F	BAO_0000019	assay format	None	None	None	None	None	CHEMBL3474	Phospholipase A2 group IIA	Homo sapiens	SINGLE PROTEIN	CHEMBL1129058	1	Scientific Literature	J. Med. Chem.	1996	None
CHEMBL146962		0	322.41	0	3.38	2j	CCCc1c(CC(N)=O)c2cc(O)ccc2n1Cc1ccccc1	IC50	'='	34000.0	nM	4.47			UO_0000065	13.86	0.25	1.09	6.55	False	CHEMBL761443	Inhibition of human non-pancreatic secretory phospholipase A2 (PLA2) in a chromogenic assay	B	BAO_0000357	single protein format	None	None	None	None	None	CHEMBL3474	Phospholipase A2 group IIA	Homo sapiens	SINGLE PROTEIN	CHEMBL1129058	1	Scientific Literature	J. Med. Chem.	1996	None
CHEMBL346641		0	435.48	0	2.75	31b	CCc1c(C(=O)C(N)=O)c2c(N(CCC(=O)O)C(C)=O)cccc2n1Cc1ccccc1	IC50	'>'	100000.0	nM				UO_0000065					False	CHEMBL761440	Inhibition of human nonpancreatic secretory Phospholipase A2 through chromogenic assay	B	BAO_0000357	single protein format	None	None	None	None	None	CHEMBL3474	Phospholipase A2 group IIA	Homo sapiens	SINGLE PROTEIN	CHEMBL1129458	1	Scientific Literature	J. Med. Chem.	1996	None
CHEMBL152562		0	427.61	1	6.20	7	CCCCCC/C=C/CC(=O)N[C@H](CCC(=O)O)CSc1ccc2ccccc2c1	IC50	'='	12000.0	nM	4.92			UO_0000065	11.51	0.22	-1.28	7.41	False	CHEMBL761442	Compound was tested for in vitro activity against S-phospholipase A2 (s-PLA2) isolated from human platelets	B	BAO_0000019	assay format	None	None	None	None	None	CHEMBL3474	Phospholipase A2 group IIA	Homo sapiens	SINGLE PROTEIN	CHEMBL1127334	1	Scientific Literature	J. Med. Chem.	1994	None
CHEMBL348303		0	952.96	3	8.65	12	COc1c(C)c(OC(=O)c2c(C)c(C)c(OC(=O)c3cc(=O)cc(C(=O)Oc4c(C)c(C)c(C(=O)Oc5c(C)c(C)c(C(=O)O)c(OC)c5C)c(OC)c4C)o3)c(C)c2OC)c(C)c(C)c1C(=O)O	IC50	'='	5800000.0	nM		Outside typical range		UO_0000065					False	CHEMBL767139	In vitro inhibition of human recombinant secretory Phospholipase A2 (group II).	B	BAO_0000357	single protein format	None	None	None	None	None	CHEMBL3474	Phospholipase A2 group IIA	Homo sapiens	SINGLE PROTEIN	CHEMBL1129032	1	Scientific Literature	J. Med. Chem.	1996	None
CHEMBL111737		0	198.17	0	-0.55	11	O=C1C=C(C2CC=CC(O)O2)C(O)O1	Inhibition	'='	18.9	%				UO_0000187					False	CHEMBL877989	Inhibitory activity against human synovial Phospholipase at 10 uM	B	BAO_0000357	single protein format	Homo sapiens	None	None	None	None	CHEMBL3474	Phospholipase A2 group IIA	Homo sapiens	SINGLE PROTEIN	CHEMBL1131063	1	Scientific Literature	J. Med. Chem.	1998	None
CHEMBL357979		0	442.47	0	3.80	6d	Cc1c(C(=O)C(N)=O)c2c(OCC(=O)O)cccc2n1Cc1ccccc1-c1ccccc1	IC50	'='	3.0	nM	8.52			UO_0000065	19.26	0.35	4.72	7.64	False	CHEMBL761439	Inhibition of human nonpancreatic secretory Phospholipase A2 through DOC/PC assay	B	BAO_0000357	single protein format	None	None	None	None	None	CHEMBL3474	Phospholipase A2 group IIA	Homo sapiens	SINGLE PROTEIN	CHEMBL1129458	1	Scientific Literature	J. Med. Chem.	1996	None
CHEMBL1814419		0	351.40	0	4.49	3s	CCCOc1ccc(-c2cc(C(=O)OC)c3cc(OC)ccc3n2)cc1	IC50	'='	27000.0	nM	4.57			UO_0000065	13.00	0.24	0.08	7.92	False	CHEMBL1815898	Inhibition of human non-pancreatic sPLA2 using 1,2-dimyristoyl-sn-glycero-3-phosphocholine substrate after 5 mins by continuous fluorescence assay	B	BAO_0000357	single protein format	Homo sapiens	None	None	None	None	CHEMBL3474	Phospholipase A2 group IIA	Homo sapiens	SINGLE PROTEIN	CHEMBL1811889	1	Scientific Literature	Bioorg. Med. Chem.	2011	None
CHEMBL1814420		0	365.43	0	4.88	3t	CCCCOc1ccc(-c2cc(C(=O)OC)c3cc(OC)ccc3n2)cc1	IC50	'='	57000.0	nM	4.24			UO_0000065	11.61	0.21	-0.64	7.36	False	CHEMBL1815898	Inhibition of human non-pancreatic sPLA2 using 1,2-dimyristoyl-sn-glycero-3-phosphocholine substrate after 5 mins by continuous fluorescence assay	B	BAO_0000357	single protein format	Homo sapiens	None	None	None	None	CHEMBL3474	Phospholipase A2 group IIA	Homo sapiens	SINGLE PROTEIN	CHEMBL1811889	1	Scientific Literature	Bioorg. Med. Chem.	2011	None
CHEMBL1814405		0	341.79	0	4.27	3e	COC(=O)c1cc(Cc2ccccc2OC)nc2ccc(Cl)cc12	Inhibition	'='	87.0	%				UO_0000187					False	CHEMBL1815899	Inhibition of human non-pancreatic sPLA2 using 1,2-dimyristoyl-sn-glycero-3-phosphocholine substrate at 10 uM after 5 mins by continuous fluorescence assay	B	BAO_0000357	single protein format	Homo sapiens	None	None	None	None	CHEMBL3474	Phospholipase A2 group IIA	Homo sapiens	SINGLE PROTEIN	CHEMBL1811889	1	Scientific Literature	Bioorg. Med. Chem.	2011	None
CHEMBL347543		0	322.36	0	2.67	From figure 1	COc1ccc2c(c1)c(C(=O)C(N)=O)c(C)n2Cc1ccccc1	IC50	'='	2560.0	nM	5.59			UO_0000065	17.35	0.32	2.92	7.52	False	CHEMBL761440	Inhibition of human nonpancreatic secretory Phospholipase A2 through chromogenic assay	B	BAO_0000357	single protein format	None	None	None	None	None	CHEMBL3474	Phospholipase A2 group IIA	Homo sapiens	SINGLE PROTEIN	CHEMBL1129458	1	Scientific Literature	J. Med. Chem.	1996	None
CHEMBL15258		0	473.61	0	4.51	LM-1313	CCCCCCCCCCS(=O)(=O)NC(CCCCCC)COP(=O)(O)OCCO	Inhibition	'='	36.0	%				UO_0000187					False	CHEMBL767143	Inhibitory activity against human synovial fluid phospholipase A2 (HSF-PLA2).	B	BAO_0000357	single protein format	None	None	None	None	None	CHEMBL3474	Phospholipase A2 group IIA	Homo sapiens	SINGLE PROTEIN	CHEMBL1129986	1	Scientific Literature	J. Med. Chem.	1997	None
CHEMBL315696		0	421.56	1	6.13	11c	CCCCCCCCCCCCCCCC[C@H](COP(=O)(O)OC)NC(C)=O	IC50	'='	3400.0	nM	5.47			UO_0000065	12.97	0.27	-0.66	6.44	False	CHEMBL769601	Phospholipase A2 inhibition using mixed micelles pH-stat assay and 14 kDa-Phospholipase A2 from Naja mossambica mossambica	B	BAO_0000357	single protein format	Naja mossambica mossambica	None	None	None	None	CHEMBL3474	Phospholipase A2 group IIA	Homo sapiens	SINGLE PROTEIN	CHEMBL1132026	1	Scientific Literature	Bioorg. Med. Chem. Lett.	1999	None
CHEMBL329535		0	579.80	2	8.11	11b	CCCCCCCCCCCCCCCCOCCOCCCCCCC[C@H](COP(=O)(O)OC)NC(C)=O	IC50	'='	1700.0	nM	5.77			UO_0000065	9.95	0.20	-2.34	5.58	False	CHEMBL769601	Phospholipase A2 inhibition using mixed micelles pH-stat assay and 14 kDa-Phospholipase A2 from Naja mossambica mossambica	B	BAO_0000357	single protein format	Naja mossambica mossambica	None	None	None	None	CHEMBL3474	Phospholipase A2 group IIA	Homo sapiens	SINGLE PROTEIN	CHEMBL1132026	1	Scientific Literature	Bioorg. Med. Chem. Lett.	1999	None
CHEMBL146186		0	430.44	0	3.23	13e	CCc1c(CC(N)=O)c2cc(OCCCP(=O)(O)O)ccc2n1Cc1ccccc1	Mole fraction	'='	1.9										False	CHEMBL848493	Mole fraction is the IC50 concentration divided by total lipid concentration	F	BAO_0000019	assay format	None	None	None	None	None	CHEMBL3474	Phospholipase A2 group IIA	Homo sapiens	SINGLE PROTEIN	CHEMBL1129058	1	Scientific Literature	J. Med. Chem.	1996	None
CHEMBL11858		0	285.32	0	3.59	2i	CON(/C=C\C(=O)c1ccc(F)cc1)Cc1ccccc1	IC50	'>'	1000000.0	nM		Outside typical range		UO_0000065					False	CHEMBL769595	Compound was evaluated for inhibition against Phospholipase A2 of Croatalus adamanteus	B	BAO_0000357	single protein format	Crotalus adamanteus	None	None	None	None	CHEMBL3474	Phospholipase A2 group IIA	Homo sapiens	SINGLE PROTEIN	CHEMBL1126456	1	Scientific Literature	Bioorg. Med. Chem. Lett.	1992	None
CHEMBL1159766		0	526.70	2	6.90	Im1309	CCCCCCCCCCC(=O)NC(CCCCCC)COP(=O)(O)OCCNCc1ccccc1	Inhibition	'='	28.0	%				UO_0000187					False	CHEMBL767143	Inhibitory activity against human synovial fluid phospholipase A2 (HSF-PLA2).	B	BAO_0000357	single protein format	None	None	None	None	None	CHEMBL3474	Phospholipase A2 group IIA	Homo sapiens	SINGLE PROTEIN	CHEMBL1129986	1	Scientific Literature	J. Med. Chem.	1997	None
CHEMBL359388		0	366.42	0	2.88	7f	Cc1c(CC(N)=O)c2cc(OCCC(=O)O)ccc2n1Cc1ccccc1	Mole fraction	'='	4.3										False	CHEMBL848493	Mole fraction is the IC50 concentration divided by total lipid concentration	F	BAO_0000019	assay format	None	None	None	None	None	CHEMBL3474	Phospholipase A2 group IIA	Homo sapiens	SINGLE PROTEIN	CHEMBL1129058	1	Scientific Literature	J. Med. Chem.	1996	None
CHEMBL262428		0	422.53	0	4.14	4l	CCOC(=O)CCCCOc1ccc2c(CC(N)=O)c(C)n(Cc3ccccc3)c2c1	Mole fraction	'='	2.5										False	CHEMBL848493	Mole fraction is the IC50 concentration divided by total lipid concentration	F	BAO_0000019	assay format	None	None	None	None	None	CHEMBL3474	Phospholipase A2 group IIA	Homo sapiens	SINGLE PROTEIN	CHEMBL1129058	1	Scientific Literature	J. Med. Chem.	1996	None
CHEMBL2112027		0	394.47	0	3.66	72	Cc1c(CCC(N)=O)c2cc(OCCCC(=O)O)ccc2n1Cc1ccccc1	IC50	'='	6930.0	nM	5.16			UO_0000065	13.08	0.24	1.50	5.46	False	CHEMBL761443	Inhibition of human non-pancreatic secretory phospholipase A2 (PLA2) in a chromogenic assay	B	BAO_0000357	single protein format	None	None	None	None	None	CHEMBL3474	Phospholipase A2 group IIA	Homo sapiens	SINGLE PROTEIN	CHEMBL1129058	1	Scientific Literature	J. Med. Chem.	1996	None
CHEMBL146055		0	386.49	0	3.80	7w	Cc1c(CC(N)=O)c2cc(OCCCC(=O)O)ccc2n1CC1CCCCC1	Mole fraction	'='	5.3										False	CHEMBL848493	Mole fraction is the IC50 concentration divided by total lipid concentration	F	BAO_0000019	assay format	None	None	None	None	None	CHEMBL3474	Phospholipase A2 group IIA	Homo sapiens	SINGLE PROTEIN	CHEMBL1129058	1	Scientific Literature	J. Med. Chem.	1996	None
CHEMBL149030		0	430.53	0	2.94	16b	CCc1c(CC(N)=O)c2cc(OCCCS(=O)(=O)O)ccc2n1Cc1ccccc1	IC50	'='	5800.0	nM	5.24			UO_0000065	12.16	0.24	2.30	4.69	False	CHEMBL761684	Inhibitory activity against porcine pancreatic Phospholipase A2	B	BAO_0000357	single protein format	Cavia porcellus	None	None	None	None	CHEMBL3474	Phospholipase A2 group IIA	Homo sapiens	SINGLE PROTEIN	CHEMBL1129058	1	Scientific Literature	J. Med. Chem.	1996	None
CHEMBL491017		0	381.23	0	4.49	20b	O=C1OC(O)C(c2cccc(-c3ccc4ccccc4c3)c2)=C1Br	Inhibition	'='	0.0	%				UO_0000187					False	CHEMBL994988	Inhibition of human synovial recombinant group 2A sPLA2 at 10 uM	B	BAO_0000357	single protein format	Homo sapiens	None	None	None	None	CHEMBL3474	Phospholipase A2 group IIA	Homo sapiens	SINGLE PROTEIN	CHEMBL1144230	1	Scientific Literature	Bioorg. Med. Chem.	2008	None
CHEMBL356814		0	294.35	0	2.73	2c	Cc1c(CC(N)=O)c2c(O)cccc2n1Cc1ccccc1	IC50	'='	8280.0	nM	5.08			UO_0000065	17.27	0.32	2.35	7.45	False	CHEMBL761443	Inhibition of human non-pancreatic secretory phospholipase A2 (PLA2) in a chromogenic assay	B	BAO_0000357	single protein format	None	None	None	None	None	CHEMBL3474	Phospholipase A2 group IIA	Homo sapiens	SINGLE PROTEIN	CHEMBL1129058	1	Scientific Literature	J. Med. Chem.	1996	None
CHEMBL205326		0	442.47	1	6.90	c	O=c1cc(-c2ccc(-c3ccc4oc(-c5ccccc5)cc(=O)c4c3)cc2)oc2ccccc12	IC50	'='	63900.0	nM	4.19			UO_0000065	9.48	0.17	-2.71	6.94	False	CHEMBL866283	Inhibition of sPLA2-2A in HEK293 cell	B	BAO_0000219	cell-based format	Homo sapiens	None	None	HEK293	None	CHEMBL3474	Phospholipase A2 group IIA	Homo sapiens	SINGLE PROTEIN	CHEMBL1146997	1	Scientific Literature	Bioorg. Med. Chem. Lett.	2006	CHEMBL3307715
CHEMBL14840		0	562.75	2	7.48	LM-1339	CCCCCCCCCCS(=O)(=O)CC(CCCCCC)COP(=O)(O)OCCOCc1ccccc1	Inhibition	'='	79.0	%				UO_0000187					True	CHEMBL767144	Inhibitory activity against human synovial fluid phospholipase A2 (HSF-PLA2)	B	BAO_0000357	single protein format	None	None	None	None	None	CHEMBL3474	Phospholipase A2 group IIA	Homo sapiens	SINGLE PROTEIN	CHEMBL1128584	1	Scientific Literature	J. Med. Chem.	1995	None
CHEMBL313389		0	629.88	2	11.34	6	CCCCCCCCCCOc1ccc(NC(=O)c2ccccc2-c2ccccc2C(=O)O)cc1OCCCCCCCCCC	Inhibition	'='	98.0	%				UO_0000187					False	CHEMBL846292	Compound was evaluated for inhibition of phospholipase A2 (PLA2) isolated from human platelets at a concentration of 100 uM	B	BAO_0000019	assay format	None	None	None	None	None	CHEMBL3474	Phospholipase A2 group IIA	Homo sapiens	SINGLE PROTEIN	CHEMBL1128923	1	Scientific Literature	Bioorg. Med. Chem. Lett.	1996	None
CHEMBL2335196		0	541.59	2	0.66	Cmpd21-2	Cc1nc(NC(=O)c2ccccc2)sc1-c1cc(C(=O)NCC(=O)N[C@H](CCCNC(=N)N)C(=O)O)[nH]n1	IC50	'='	262000.0	nM		Outside typical range		UO_0000065					False	CHEMBL2342415	Inhibition of sPLA2-IIA (unknown origin)-integrin alphaVbeta3 interaction in human K562 cells pretreated for 30 mins to immobilized sPLA2 before adding cells by phosphatase assay	B	BAO_0000219	cell-based format	Homo sapiens	None	None	K562	None	CHEMBL3474	Phospholipase A2 group IIA	Homo sapiens	SINGLE PROTEIN	CHEMBL2331538	1	Scientific Literature	Bioorg. Med. Chem. Lett.	2013	CHEMBL3308378
CHEMBL1644551		0	369.59	1	6.08	GK144	CCCCCCCCCCCCCCCC(=O)N[C@@H](CC(C)C)C(=O)O	IC50	'>'	1660.0	nM				UO_0000065					False	CHEMBL1648028	Inhibition of human group 2A sPLA2 by fluorescence assay	B	BAO_0000357	single protein format	Homo sapiens	None	None	None	None	CHEMBL3474	Phospholipase A2 group IIA	Homo sapiens	SINGLE PROTEIN	CHEMBL1641515	1	Scientific Literature	Bioorg. Med. Chem.	2011	None
CHEMBL2079617		0	473.61	0	4.51	LM-1283	CCCCCCCCCCS(=O)(=O)N[C@H](CCCCCC)COP(=O)(O)OCCO	Inhibition	'='	45.0	%				UO_0000187					False	CHEMBL767143	Inhibitory activity against human synovial fluid phospholipase A2 (HSF-PLA2).	B	BAO_0000357	single protein format	None	None	None	None	None	CHEMBL3474	Phospholipase A2 group IIA	Homo sapiens	SINGLE PROTEIN	CHEMBL1129986	1	Scientific Literature	J. Med. Chem.	1997	None
CHEMBL430348		0	308.38	0	3.03	From figure 1	COc1cccc2c1c(CC(N)=O)c(C)n2Cc1ccccc1	IC50	'='	1180.0	nM	5.93			UO_0000065	19.22	0.35	2.90	10.35	False	CHEMBL761440	Inhibition of human nonpancreatic secretory Phospholipase A2 through chromogenic assay	B	BAO_0000357	single protein format	None	None	None	None	None	CHEMBL3474	Phospholipase A2 group IIA	Homo sapiens	SINGLE PROTEIN	CHEMBL1129458	1	Scientific Literature	J. Med. Chem.	1996	None
CHEMBL346855		0	308.38	0	3.03	17c	COc1ccc2c(c1)c(CC(N)=O)c(C)n2Cc1ccccc1	IC50	'='	840.0	nM	6.08			UO_0000065					False	CHEMBL761438	Inhibition of Human Nonpancreatic Secretory Phospholipase A2 through Chromogenic assay	F	BAO_0000019	assay format	None	None	None	None	None	CHEMBL3474	Phospholipase A2 group IIA	Homo sapiens	SINGLE PROTEIN	CHEMBL1129457	1	Scientific Literature	J. Med. Chem.	1996	None
CHEMBL422127		0	429.52	0	4.12	10q	COc1ccc2c(c1)c(CC(=O)NN)c(C)n2Cc1cccc(OCc2ccccc2)c1	IC50	'='	610.0	nM	6.21			UO_0000065					False	CHEMBL761438	Inhibition of Human Nonpancreatic Secretory Phospholipase A2 through Chromogenic assay	F	BAO_0000019	assay format	None	None	None	None	None	CHEMBL3474	Phospholipase A2 group IIA	Homo sapiens	SINGLE PROTEIN	CHEMBL1129457	1	Scientific Literature	J. Med. Chem.	1996	None
CHEMBL422127		0	429.52	0	4.12	10q	COc1ccc2c(c1)c(CC(=O)NN)c(C)n2Cc1cccc(OCc2ccccc2)c1	Mole fraction	'='	5.0										False	CHEMBL848494	Mole fraction as PLA2 IC50 concentration divided by total lipid concentration (1230 uM)	F	BAO_0000019	assay format	Homo sapiens	None	None	None	None	CHEMBL3474	Phospholipase A2 group IIA	Homo sapiens	SINGLE PROTEIN	CHEMBL1129457	1	Scientific Literature	J. Med. Chem.	1996	None
CHEMBL422127		0	429.52	0	4.12	10q	COc1ccc2c(c1)c(CC(=O)NN)c(C)n2Cc1cccc(OCc2ccccc2)c1	KB app	'='	3.86	uM				UO_0000064					False	CHEMBL683317	Inhibition of PLA2 induced contraction of GP lung tissue (Guinea pig) (n=4)	F	BAO_0000221	tissue-based format	Cavia porcellus	CHEMBL3638235	Lung	None	None	CHEMBL3474	Phospholipase A2 group IIA	Homo sapiens	SINGLE PROTEIN	CHEMBL1129457	1	Scientific Literature	J. Med. Chem.	1996	None
CHEMBL357984		0	413.52	0	4.46	10ab	CCc1c(CC(=O)NN)c2cc(OC)ccc2n1Cc1ccccc1-c1ccccc1	IC50	'='	2350.0	nM	5.63			UO_0000065					False	CHEMBL761438	Inhibition of Human Nonpancreatic Secretory Phospholipase A2 through Chromogenic assay	F	BAO_0000019	assay format	None	None	None	None	None	CHEMBL3474	Phospholipase A2 group IIA	Homo sapiens	SINGLE PROTEIN	CHEMBL1129457	1	Scientific Literature	J. Med. Chem.	1996	None
CHEMBL149613		0	322.41	0	3.42	24	COc1ccc2c(c1)c(CCC(N)=O)c(C)n2Cc1ccccc1	Mole fraction	'='	2.3										False	CHEMBL848494	Mole fraction as PLA2 IC50 concentration divided by total lipid concentration (1230 uM)	F	BAO_0000019	assay format	Homo sapiens	None	None	None	None	CHEMBL3474	Phospholipase A2 group IIA	Homo sapiens	SINGLE PROTEIN	CHEMBL1129457	1	Scientific Literature	J. Med. Chem.	1996	None
CHEMBL149658		0	399.49	0	4.13	10o	COc1ccc2c(c1)c(CC(=O)NN)c(C)n2C(c1ccccc1)c1ccccc1	KB app						Not Determined						False	CHEMBL683318	Compound was evaluated for the inhibition of PLA2 induced contraction of GP lung tissue (Guinea pig) (n=4); No data	F	BAO_0000221	tissue-based format	Cavia porcellus	CHEMBL3638235	Lung	None	None	CHEMBL3474	Phospholipase A2 group IIA	Homo sapiens	SINGLE PROTEIN	CHEMBL1129457	1	Scientific Literature	J. Med. Chem.	1996	None
CHEMBL149709		0	353.42	0	2.55	10p	COc1cccc(Cn2c(C)c(CC(=O)NN)c3cc(OC)ccc32)c1	IC50	'='	2120.0	nM	5.67			UO_0000065					False	CHEMBL761438	Inhibition of Human Nonpancreatic Secretory Phospholipase A2 through Chromogenic assay	F	BAO_0000019	assay format	None	None	None	None	None	CHEMBL3474	Phospholipase A2 group IIA	Homo sapiens	SINGLE PROTEIN	CHEMBL1129457	1	Scientific Literature	J. Med. Chem.	1996	None
CHEMBL2079616		0	563.74	2	6.74	Im1228	CCCCCCCCCCS(=O)(=O)N[C@H](CCCCCC)COP(=O)(O)OCCOCc1ccccc1	Inhibition	'='	78.0	%				UO_0000187					False	CHEMBL767143	Inhibitory activity against human synovial fluid phospholipase A2 (HSF-PLA2).	B	BAO_0000357	single protein format	None	None	None	None	None	CHEMBL3474	Phospholipase A2 group IIA	Homo sapiens	SINGLE PROTEIN	CHEMBL1129986	1	Scientific Literature	J. Med. Chem.	1997	None
CHEMBL2335207		0	943.91	3	-3.35	Cmpd21	Cc1nc(NC(=O)c2ccccc2)sc1-c1cc(C(=O)NCC(=O)N[C@H](CCCNC(=N)N)C(=O)NCC(=O)N[C@H](CC(=O)O)C(=O)N[C@H](CC(=O)O)C(=O)N[C@H](CC(=O)O)C(=O)O)[nH]n1	Inhibition						Active						False	CHEMBL2342413	Inhibition of sPLA2-IIA (unknown origin)-integrin alphaVbeta3 interaction in human K562 cells pretreated at 200 uM for 30 mins to immobilized sPLA2 before adding cells by phosphatase assay	B	BAO_0000219	cell-based format	Homo sapiens	None	None	K562	None	CHEMBL3474	Phospholipase A2 group IIA	Homo sapiens	SINGLE PROTEIN	CHEMBL2331538	1	Scientific Literature	Bioorg. Med. Chem. Lett.	2013	CHEMBL3308378
CHEMBL89546		0	509.69	2	7.62	4	CC(C)c1ccc2c(c1)CC[C@H]1C[C@](C)(CNC(=O)c3ccccc3-c3ccccc3C(=O)O)CC[C@]21C	Inhibition	'='	6.0	%				UO_0000187					False	CHEMBL846291	Compound was evaluated for inhibition of phospholipase A2 (PLA2) isolated from human platelets at a concentration of 10 uM	B	BAO_0000019	assay format	None	None	None	None	None	CHEMBL3474	Phospholipase A2 group IIA	Homo sapiens	SINGLE PROTEIN	CHEMBL1128923	1	Scientific Literature	Bioorg. Med. Chem. Lett.	1996	None
CHEMBL117235		0	506.62	1	4.63	(4R,5R)-4	CCCCCCCCCCCC(=O)N1C(=O)O[C@@H](COP(=O)([O-])OCC[N+](C)(C)C)[C@H]1CCC	IC50	'='	45800.0	nM	4.34			UO_0000065	8.56	0.17	-0.29	4.12	False	CHEMBL761704	Compound was tested for inhibitory activity against type II Phospholipase A2 (PLA2) isolated from japanese mamushi (Agkistrodon halys blomhoffii) venom	B	BAO_0000357	single protein format	Gloydius blomhoffi	None	None	None	None	CHEMBL3474	Phospholipase A2 group IIA	Homo sapiens	SINGLE PROTEIN	CHEMBL1130704	1	Scientific Literature	Bioorg. Med. Chem. Lett.	1998	None
CHEMBL430348		0	308.38	0	3.03	17b	COc1cccc2c1c(CC(N)=O)c(C)n2Cc1ccccc1	IC50	'='	2360.0	nM	5.63			UO_0000065					False	CHEMBL761438	Inhibition of Human Nonpancreatic Secretory Phospholipase A2 through Chromogenic assay	F	BAO_0000019	assay format	None	None	None	None	None	CHEMBL3474	Phospholipase A2 group IIA	Homo sapiens	SINGLE PROTEIN	CHEMBL1129457	1	Scientific Literature	J. Med. Chem.	1996	None
CHEMBL214182		0	291.31	0	0.12	5	CN1CN(CC(=O)O)C(=O)N[C@@H](Cc2ccccc2)C1=O	Inhibition	'='	25.0	%				UO_0000187					False	CHEMBL909441	Inhibition of human group 2A sPLA2 at 30 uM	B	BAO_0000357	single protein format	Homo sapiens	None	None	None	None	CHEMBL3474	Phospholipase A2 group IIA	Homo sapiens	SINGLE PROTEIN	CHEMBL1137329	1	Scientific Literature	J. Med. Chem.	2006	None
CHEMBL444849		0	272.30	0	1.75	12c	O=C1C=C(C2CC=C(Cc3ccccc3)CO2)C(O)O1	Inhibition	'='	15.5	%				UO_0000187					False	CHEMBL877989	Inhibitory activity against human synovial Phospholipase at 10 uM	B	BAO_0000357	single protein format	Homo sapiens	None	None	None	None	CHEMBL3474	Phospholipase A2 group IIA	Homo sapiens	SINGLE PROTEIN	CHEMBL1131063	1	Scientific Literature	J. Med. Chem.	1998	None
CHEMBL348463		0	366.42	0	2.74	7m	CCc1c(CC(N)=O)c2c(OCC(=O)O)cccc2n1Cc1ccccc1	IC50	'='	24.0	nM	7.62			UO_0000065	20.80	0.39	4.88	8.06	False	CHEMBL761443	Inhibition of human non-pancreatic secretory phospholipase A2 (PLA2) in a chromogenic assay	B	BAO_0000357	single protein format	None	None	None	None	None	CHEMBL3474	Phospholipase A2 group IIA	Homo sapiens	SINGLE PROTEIN	CHEMBL1129058	1	Scientific Literature	J. Med. Chem.	1996	None
CHEMBL358049		0	481.28	0	3.43	13h	NC(=O)Cc1c(Br)n(Cc2ccccc2)c2ccc(OCCCP(=O)(O)O)cc12	KB app	'='	0.44	uM				UO_0000064					False	CHEMBL683319	Inhibitory activity against contraction of Guinea pig lung tissue induced by PLA2.	F	BAO_0000221	tissue-based format	Cavia porcellus	CHEMBL3638235	Lung	None	None	CHEMBL3474	Phospholipase A2 group IIA	Homo sapiens	SINGLE PROTEIN	CHEMBL1129058	1	Scientific Literature	J. Med. Chem.	1996	None
CHEMBL2316065		0	386.45	1	5.22	6d	O=C(O)NCCc1c[nH]c2ccc(OCc3ccc(-c4ccccc4)cc3)cc12	IC50	'='	53000.0	nM	4.28			UO_0000065	11.06	0.20	-0.94	5.75	False	CHEMBL2320180	Inhibition of human nonpancreatic secretory phospholipase A2 using 1,2-dimyristoyl-sn-glycero-3-phosphocholine as substrate after 10 mins by spectrophotometric analysis	B	BAO_0000357	single protein format	Homo sapiens	None	None	None	None	CHEMBL3474	Phospholipase A2 group IIA	Homo sapiens	SINGLE PROTEIN	CHEMBL2311505	1	Scientific Literature	Eur. J. Med. Chem.	2013	None
CHEMBL430348		0	308.38	0	3.03	17b	COc1cccc2c1c(CC(N)=O)c(C)n2Cc1ccccc1	Mole fraction	'='	1.9										False	CHEMBL848494	Mole fraction as PLA2 IC50 concentration divided by total lipid concentration (1230 uM)	F	BAO_0000019	assay format	Homo sapiens	None	None	None	None	CHEMBL3474	Phospholipase A2 group IIA	Homo sapiens	SINGLE PROTEIN	CHEMBL1129457	1	Scientific Literature	J. Med. Chem.	1996	None
CHEMBL436024		0	336.39	0	2.93	20e	CCc1c(C(=O)C(N)=O)c2c(OC)cccc2n1Cc1ccccc1	Mole fraction	'='	4.5										False	CHEMBL848494	Mole fraction as PLA2 IC50 concentration divided by total lipid concentration (1230 uM)	F	BAO_0000019	assay format	Homo sapiens	None	None	None	None	CHEMBL3474	Phospholipase A2 group IIA	Homo sapiens	SINGLE PROTEIN	CHEMBL1129457	1	Scientific Literature	J. Med. Chem.	1996	None
CHEMBL345539		0	357.84	0	3.19	10w	COc1ccc2c(c1)c(CC(=O)NN)c(C)n2Cc1ccc(Cl)cc1	KB app						Not Determined						False	CHEMBL683318	Compound was evaluated for the inhibition of PLA2 induced contraction of GP lung tissue (Guinea pig) (n=4); No data	F	BAO_0000221	tissue-based format	Cavia porcellus	CHEMBL3638235	Lung	None	None	CHEMBL3474	Phospholipase A2 group IIA	Homo sapiens	SINGLE PROTEIN	CHEMBL1129457	1	Scientific Literature	J. Med. Chem.	1996	None
CHEMBL358458		0	322.41	0	3.29	17d	CCc1c(CC(N)=O)c2cc(OC)ccc2n1Cc1ccccc1	IC50	'='	260.0	nM	6.58			UO_0000065					False	CHEMBL761438	Inhibition of Human Nonpancreatic Secretory Phospholipase A2 through Chromogenic assay	F	BAO_0000019	assay format	None	None	None	None	None	CHEMBL3474	Phospholipase A2 group IIA	Homo sapiens	SINGLE PROTEIN	CHEMBL1129457	1	Scientific Literature	J. Med. Chem.	1996	None
CHEMBL356616		0	293.37	0	2.53	10d	Cc1c(CC(=O)NN)c2ccccc2n1Cc1ccccc1	KB app						Not Determined						False	CHEMBL683318	Compound was evaluated for the inhibition of PLA2 induced contraction of GP lung tissue (Guinea pig) (n=4); No data	F	BAO_0000221	tissue-based format	Cavia porcellus	CHEMBL3638235	Lung	None	None	CHEMBL3474	Phospholipase A2 group IIA	Homo sapiens	SINGLE PROTEIN	CHEMBL1129457	1	Scientific Literature	J. Med. Chem.	1996	None
CHEMBL2316061		0	469.93	0	4.83	4h	Cl.NCCc1c[nH]c2ccc(OCCOc3ccc(Oc4ccccc4[N+](=O)[O-])cc3)cc12	IC50	'='	8600.0	nM	5.07			UO_0000065	11.69	0.22	0.24	4.50	False	CHEMBL2320180	Inhibition of human nonpancreatic secretory phospholipase A2 using 1,2-dimyristoyl-sn-glycero-3-phosphocholine as substrate after 10 mins by spectrophotometric analysis	B	BAO_0000357	single protein format	Homo sapiens	None	None	None	None	CHEMBL3474	Phospholipase A2 group IIA	Homo sapiens	SINGLE PROTEIN	CHEMBL2311505	1	Scientific Literature	Eur. J. Med. Chem.	2013	None
CHEMBL346855		0	308.38	0	3.03	NI101	COc1ccc2c(c1)c(CC(N)=O)c(C)n2Cc1ccccc1	IC50	'='	880.0	nM	6.06			UO_0000065	19.64	0.36	3.03	10.58	False	CHEMBL2320180	Inhibition of human nonpancreatic secretory phospholipase A2 using 1,2-dimyristoyl-sn-glycero-3-phosphocholine as substrate after 10 mins by spectrophotometric analysis	B	BAO_0000357	single protein format	Homo sapiens	None	None	None	None	CHEMBL3474	Phospholipase A2 group IIA	Homo sapiens	SINGLE PROTEIN	CHEMBL2311505	1	Scientific Literature	Eur. J. Med. Chem.	2013	None
CHEMBL356752		0	380.44	0	3.27	7g	Cc1c(CC(N)=O)c2cc(OCCCC(=O)O)ccc2n1Cc1ccccc1	Mole fraction	'='	1.2										False	CHEMBL848493	Mole fraction is the IC50 concentration divided by total lipid concentration	F	BAO_0000019	assay format	None	None	None	None	None	CHEMBL3474	Phospholipase A2 group IIA	Homo sapiens	SINGLE PROTEIN	CHEMBL1129058	1	Scientific Literature	J. Med. Chem.	1996	None
CHEMBL1814412		0	309.34	0	3.95	3l	COC(=O)c1cc(CCc2ccccc2)nc2ccc(F)cc12	IC50	'='	12000.0	nM	4.92			UO_0000065	15.91	0.29	0.97	12.56	False	CHEMBL1815898	Inhibition of human non-pancreatic sPLA2 using 1,2-dimyristoyl-sn-glycero-3-phosphocholine substrate after 5 mins by continuous fluorescence assay	B	BAO_0000357	single protein format	Homo sapiens	None	None	None	None	CHEMBL3474	Phospholipase A2 group IIA	Homo sapiens	SINGLE PROTEIN	CHEMBL1811889	1	Scientific Literature	Bioorg. Med. Chem.	2011	None
CHEMBL1814414		0	321.38	0	3.93	3n	COC(=O)c1c(Cc2ccccc2)c(C)nc2ccc(OC)cc12	IC50	'='	34000.0	nM	4.47			UO_0000065	13.90	0.25	0.54	9.23	False	CHEMBL1815898	Inhibition of human non-pancreatic sPLA2 using 1,2-dimyristoyl-sn-glycero-3-phosphocholine substrate after 5 mins by continuous fluorescence assay	B	BAO_0000357	single protein format	Homo sapiens	None	None	None	None	CHEMBL3474	Phospholipase A2 group IIA	Homo sapiens	SINGLE PROTEIN	CHEMBL1811889	1	Scientific Literature	Bioorg. Med. Chem.	2011	None
CHEMBL356724		0	410.54	0	4.29	60b	Cc1cc(SCCCC(=O)O)cc2c(CC(N)=O)c(C)n(Cc3ccccc3)c12	IC50	'='	51.0	nM	7.29			UO_0000065	17.76	0.34	3.00	8.55	False	CHEMBL761443	Inhibition of human non-pancreatic secretory phospholipase A2 (PLA2) in a chromogenic assay	B	BAO_0000357	single protein format	None	None	None	None	None	CHEMBL3474	Phospholipase A2 group IIA	Homo sapiens	SINGLE PROTEIN	CHEMBL1129058	1	Scientific Literature	J. Med. Chem.	1996	None
CHEMBL146572		0	380.44	0	3.27	7d	Cc1c(CC(N)=O)c2c(OCCCC(=O)O)cccc2n1Cc1ccccc1	Mole fraction	'='	3.2										False	CHEMBL848493	Mole fraction is the IC50 concentration divided by total lipid concentration	F	BAO_0000019	assay format	None	None	None	None	None	CHEMBL3474	Phospholipase A2 group IIA	Homo sapiens	SINGLE PROTEIN	CHEMBL1129058	1	Scientific Literature	J. Med. Chem.	1996	None
CHEMBL146572		0	380.44	0	3.27	7d	Cc1c(CC(N)=O)c2c(OCCCC(=O)O)cccc2n1Cc1ccccc1	IC50	'='	3660.0	nM	5.44			UO_0000065	14.29	0.27	2.17	5.75	False	CHEMBL767819	Inhibitory activity against human pancreatic Phospholipase A2	B	BAO_0000357	single protein format	None	None	None	None	None	CHEMBL3474	Phospholipase A2 group IIA	Homo sapiens	SINGLE PROTEIN	CHEMBL1129058	1	Scientific Literature	J. Med. Chem.	1996	None
CHEMBL148601		0	464.89	0	3.88	13i	CCc1c(CC(N)=O)c2cc(OCCCP(=O)(O)O)ccc2n1Cc1cccc(Cl)c1	IC50	'='	16.0	nM	7.80			UO_0000065	16.77	0.34	3.92	6.79	False	CHEMBL761443	Inhibition of human non-pancreatic secretory phospholipase A2 (PLA2) in a chromogenic assay	B	BAO_0000357	single protein format	None	None	None	None	None	CHEMBL3474	Phospholipase A2 group IIA	Homo sapiens	SINGLE PROTEIN	CHEMBL1129058	1	Scientific Literature	J. Med. Chem.	1996	None
CHEMBL146229		0	400.86	0	3.40	7u	CCc1c(CC(N)=O)c2c(OCC(=O)O)cccc2n1Cc1cccc(Cl)c1	Mole fraction	'='	3.2										False	CHEMBL848493	Mole fraction is the IC50 concentration divided by total lipid concentration	F	BAO_0000019	assay format	None	None	None	None	None	CHEMBL3474	Phospholipase A2 group IIA	Homo sapiens	SINGLE PROTEIN	CHEMBL1129058	1	Scientific Literature	J. Med. Chem.	1996	None
CHEMBL424500		0	352.39	0	2.49	7c	Cc1c(CC(N)=O)c2c(OCC(=O)O)cccc2n1Cc1ccccc1	IC50	'='	150.0	nM	6.82			UO_0000065	19.36	0.36	4.33	7.22	False	CHEMBL761684	Inhibitory activity against porcine pancreatic Phospholipase A2	B	BAO_0000357	single protein format	Cavia porcellus	None	None	None	None	CHEMBL3474	Phospholipase A2 group IIA	Homo sapiens	SINGLE PROTEIN	CHEMBL1129058	1	Scientific Literature	J. Med. Chem.	1996	None
CHEMBL111318		0	182.17	0	0.13	12	O=C1C=C(C2CC=CCO2)C(O)O1	Inhibition	'='	42.3	%				UO_0000187					False	CHEMBL877989	Inhibitory activity against human synovial Phospholipase at 10 uM	B	BAO_0000357	single protein format	Homo sapiens	None	None	None	None	CHEMBL3474	Phospholipase A2 group IIA	Homo sapiens	SINGLE PROTEIN	CHEMBL1131063	1	Scientific Literature	J. Med. Chem.	1998	None
CHEMBL109073		0	402.53	0	4.63	11d	CC(C)=CCC/C(C)=C/CC/C(C)=C/CC1=CCC(C2=CC(=O)OC2O)OC1O	IC50	'='	900.0	nM	6.05			UO_0000065	15.02	0.28	1.42	7.96	False	CHEMBL767149	Inhibitory activity against human synovial recombinant Phospholipase enzyme	B	BAO_0000357	single protein format	None	None	None	None	None	CHEMBL3474	Phospholipase A2 group IIA	Homo sapiens	SINGLE PROTEIN	CHEMBL1131063	1	Scientific Literature	J. Med. Chem.	1998	None
CHEMBL356859		0	399.49	0	4.21	10aa	COc1ccc2c(c1)c(CC(=O)NN)c(C)n2Cc1ccccc1-c1ccccc1	Mole fraction	'='	2.1										False	CHEMBL848494	Mole fraction as PLA2 IC50 concentration divided by total lipid concentration (1230 uM)	F	BAO_0000019	assay format	Homo sapiens	None	None	None	None	CHEMBL3474	Phospholipase A2 group IIA	Homo sapiens	SINGLE PROTEIN	CHEMBL1129457	1	Scientific Literature	J. Med. Chem.	1996	None
CHEMBL357808		0	394.48	0	2.17	19c	Cc1c(CC(N)=O)c2ccc(OCCCC(=O)NN)cc2n1Cc1ccccc1	Mole fraction	'='	1.0										False	CHEMBL848493	Mole fraction is the IC50 concentration divided by total lipid concentration	F	BAO_0000019	assay format	None	None	None	None	None	CHEMBL3474	Phospholipase A2 group IIA	Homo sapiens	SINGLE PROTEIN	CHEMBL1129058	1	Scientific Literature	J. Med. Chem.	1996	None
CHEMBL357808		0	394.48	0	2.17	19c	Cc1c(CC(N)=O)c2ccc(OCCCC(=O)NN)cc2n1Cc1ccccc1	IC50	'='	1270.0	nM	5.90			UO_0000065	14.95	0.28	3.73	5.25	False	CHEMBL761443	Inhibition of human non-pancreatic secretory phospholipase A2 (PLA2) in a chromogenic assay	B	BAO_0000357	single protein format	None	None	None	None	None	CHEMBL3474	Phospholipase A2 group IIA	Homo sapiens	SINGLE PROTEIN	CHEMBL1129058	1	Scientific Literature	J. Med. Chem.	1996	None
CHEMBL2112027		0	394.47	0	3.66	72	Cc1c(CCC(N)=O)c2cc(OCCCC(=O)O)ccc2n1Cc1ccccc1	Mole fraction	'='	5.6										False	CHEMBL848493	Mole fraction is the IC50 concentration divided by total lipid concentration	F	BAO_0000019	assay format	None	None	None	None	None	CHEMBL3474	Phospholipase A2 group IIA	Homo sapiens	SINGLE PROTEIN	CHEMBL1129058	1	Scientific Literature	J. Med. Chem.	1996	None
CHEMBL146186		0	430.44	0	3.23	13e	CCc1c(CC(N)=O)c2cc(OCCCP(=O)(O)O)ccc2n1Cc1ccccc1	IC50	'='	35500.0	nM	4.45			UO_0000065	10.34	0.20	1.22	3.88	False	CHEMBL761684	Inhibitory activity against porcine pancreatic Phospholipase A2	B	BAO_0000357	single protein format	Cavia porcellus	None	None	None	None	CHEMBL3474	Phospholipase A2 group IIA	Homo sapiens	SINGLE PROTEIN	CHEMBL1129058	1	Scientific Literature	J. Med. Chem.	1996	None
CHEMBL356752		0	380.44	0	3.27	7g	Cc1c(CC(N)=O)c2cc(OCCCC(=O)O)ccc2n1Cc1ccccc1	IC50	'='	152.0	nM	6.82			UO_0000065	17.92	0.33	3.55	7.21	False	CHEMBL761443	Inhibition of human non-pancreatic secretory phospholipase A2 (PLA2) in a chromogenic assay	B	BAO_0000357	single protein format	None	None	None	None	None	CHEMBL3474	Phospholipase A2 group IIA	Homo sapiens	SINGLE PROTEIN	CHEMBL1129058	1	Scientific Literature	J. Med. Chem.	1996	None
CHEMBL358049		0	481.28	0	3.43	13h	NC(=O)Cc1c(Br)n(Cc2ccccc2)c2ccc(OCCCP(=O)(O)O)cc12	IC50	'='	33.0	nM	7.48			UO_0000065	15.54	0.35	4.05	6.52	False	CHEMBL761443	Inhibition of human non-pancreatic secretory phospholipase A2 (PLA2) in a chromogenic assay	B	BAO_0000357	single protein format	None	None	None	None	None	CHEMBL3474	Phospholipase A2 group IIA	Homo sapiens	SINGLE PROTEIN	CHEMBL1129058	1	Scientific Literature	J. Med. Chem.	1996	None
CHEMBL150005		0	445.31	0	3.72	7r	NC(=O)Cc1c(Br)n(Cc2ccccc2)c2ccc(OCCCC(=O)O)cc12	IC50	'='	2860.0	nM	5.54			UO_0000065	12.45	0.27	1.82	5.86	False	CHEMBL761684	Inhibitory activity against porcine pancreatic Phospholipase A2	B	BAO_0000357	single protein format	Cavia porcellus	None	None	None	None	CHEMBL3474	Phospholipase A2 group IIA	Homo sapiens	SINGLE PROTEIN	CHEMBL1129058	1	Scientific Literature	J. Med. Chem.	1996	None
CHEMBL356699		0	479.76	0	4.38	62b	NC(=O)Cc1c(Br)n(Cc2ccccc2)c2cc(Cl)c(OCCCC(=O)O)cc12	IC50	'='	3200.0	nM	5.50			UO_0000065	11.45	0.26	1.11	5.81	False	CHEMBL767819	Inhibitory activity against human pancreatic Phospholipase A2	B	BAO_0000357	single protein format	None	None	None	None	None	CHEMBL3474	Phospholipase A2 group IIA	Homo sapiens	SINGLE PROTEIN	CHEMBL1129058	1	Scientific Literature	J. Med. Chem.	1996	None
CHEMBL384002	THIELOCIN B3	0	1131.19	None	None	Thielocin B3	COc1c(C)c(OC(=O)c2c(C)c(C)c(OC(=O)c3c(C)cc(O)c(Cc4c(C)c(C(=O)Oc5c(C)c(C)c(C(=O)Oc6c(C)c(C)c(C(=O)O)c(OC)c6C)c(OC)c5C)c(O)c(C)c4O)c3O)c(C)c2OC)c(C)c(C)c1C(=O)O	IC50	'='	76000.0	nM	4.12			UO_0000065	3.64	None	None	None	False	CHEMBL767139	In vitro inhibition of human recombinant secretory Phospholipase A2 (group II).	B	BAO_0000357	single protein format	None	None	None	None	None	CHEMBL3474	Phospholipase A2 group IIA	Homo sapiens	SINGLE PROTEIN	CHEMBL1129032	1	Scientific Literature	J. Med. Chem.	1996	None
CHEMBL223880		0	633.87	2	9.07	A15	CCCCCCCCCCCCCCCCCCOC(COCc1ccc(C#N)cc1)COc1ccc(Cc2noc(=O)[nH]2)cc1	IC50	'='	150.0	nM	6.82			UO_0000065	10.77	0.20	-2.25	6.18	False	CHEMBL917127	Inhibition of human group IIA PLA2 by fluorimetric assay	B	BAO_0000357	single protein format	Homo sapiens	None	None	None	None	CHEMBL3474	Phospholipase A2 group IIA	Homo sapiens	SINGLE PROTEIN	CHEMBL1142970	1	Scientific Literature	J. Med. Chem.	2007	None
CHEMBL219945		0	518.74	2	7.24	A12	CCCCCCCCCOCC(COc1ccc(Cc2noc(=O)[nH]2)cc1)OCCCCCCCCC	IC50	'='	2700.0	nM	5.57			UO_0000065	10.73	0.21	-1.67	6.43	False	CHEMBL917127	Inhibition of human group IIA PLA2 by fluorimetric assay	B	BAO_0000357	single protein format	Homo sapiens	None	None	None	None	CHEMBL3474	Phospholipase A2 group IIA	Homo sapiens	SINGLE PROTEIN	CHEMBL1142970	1	Scientific Literature	J. Med. Chem.	2007	None
CHEMBL109854		0	288.30	0	1.06	11c	O=C1C=C(C2CC=C(Cc3ccccc3)C(O)O2)C(O)O1	IC50						Not Determined						False	CHEMBL767150	Inhibitory activity against human synovial recombinant Phospholipase enzyme; Not determined	B	BAO_0000357	single protein format	None	None	None	None	None	CHEMBL3474	Phospholipase A2 group IIA	Homo sapiens	SINGLE PROTEIN	CHEMBL1131063	1	Scientific Literature	J. Med. Chem.	1998	None
CHEMBL150059		0	411.53	0	3.08	20d	CSc1c(CC(N)=O)c2cc(OCCCC(N)=O)ccc2n1Cc1ccccc1	Mole fraction	'='	7.6										False	CHEMBL848493	Mole fraction is the IC50 concentration divided by total lipid concentration	F	BAO_0000019	assay format	None	None	None	None	None	CHEMBL3474	Phospholipase A2 group IIA	Homo sapiens	SINGLE PROTEIN	CHEMBL1129058	1	Scientific Literature	J. Med. Chem.	1996	None
CHEMBL356306		0	442.45	0	3.54	13g	NC(=O)Cc1c(C2CC2)n(Cc2ccccc2)c2ccc(OCCCP(=O)(O)O)cc12	IC50	'='	74.0	nM	7.13			UO_0000065	16.12	0.31	3.59	6.21	False	CHEMBL761443	Inhibition of human non-pancreatic secretory phospholipase A2 (PLA2) in a chromogenic assay	B	BAO_0000357	single protein format	None	None	None	None	None	CHEMBL3474	Phospholipase A2 group IIA	Homo sapiens	SINGLE PROTEIN	CHEMBL1129058	1	Scientific Literature	J. Med. Chem.	1996	None
CHEMBL423502		0	457.61	1	7.99	5	CCCCCCCCCCc1ccc(NC(=O)c2ccccc2-c2ccccc2C(=O)O)cc1	Inhibition	'='	26.0	%				UO_0000187					False	CHEMBL846291	Compound was evaluated for inhibition of phospholipase A2 (PLA2) isolated from human platelets at a concentration of 10 uM	B	BAO_0000019	assay format	None	None	None	None	None	CHEMBL3474	Phospholipase A2 group IIA	Homo sapiens	SINGLE PROTEIN	CHEMBL1128923	1	Scientific Literature	Bioorg. Med. Chem. Lett.	1996	None
CHEMBL344787		0	351.45	0	3.49	16b	CCC(C(=O)NN)c1c(C)n(Cc2ccccc2)c2ccc(OC)cc12	IC50	'='	24200.0	nM	4.62			UO_0000065					False	CHEMBL761438	Inhibition of Human Nonpancreatic Secretory Phospholipase A2 through Chromogenic assay	F	BAO_0000019	assay format	None	None	None	None	None	CHEMBL3474	Phospholipase A2 group IIA	Homo sapiens	SINGLE PROTEIN	CHEMBL1129457	1	Scientific Literature	J. Med. Chem.	1996	None
CHEMBL445382		0	324.38	0	2.53	21c	COc1ccc2c(C(O)C(N)=O)c(C)n(Cc3ccccc3)c2c1	IC50	'='	120900.0	nM		Outside typical range		UO_0000065					False	CHEMBL761438	Inhibition of Human Nonpancreatic Secretory Phospholipase A2 through Chromogenic assay	F	BAO_0000019	assay format	None	None	None	None	None	CHEMBL3474	Phospholipase A2 group IIA	Homo sapiens	SINGLE PROTEIN	CHEMBL1129457	1	Scientific Literature	J. Med. Chem.	1996	None
CHEMBL148614		0	336.44	0	3.62	17l	COc1ccc2c(c1)c(CC(N)=O)c(C)n2CCCc1ccccc1	IC50	'='	11130.0	nM	4.95			UO_0000065					False	CHEMBL761438	Inhibition of Human Nonpancreatic Secretory Phospholipase A2 through Chromogenic assay	F	BAO_0000019	assay format	None	None	None	None	None	CHEMBL3474	Phospholipase A2 group IIA	Homo sapiens	SINGLE PROTEIN	CHEMBL1129457	1	Scientific Literature	J. Med. Chem.	1996	None
CHEMBL149547		0	294.35	0	2.73	17a	COc1ccc2c(c1)c(CC(N)=O)cn2Cc1ccccc1	IC50	'='	3700.0	nM	5.43			UO_0000065					False	CHEMBL761438	Inhibition of Human Nonpancreatic Secretory Phospholipase A2 through Chromogenic assay	F	BAO_0000019	assay format	None	None	None	None	None	CHEMBL3474	Phospholipase A2 group IIA	Homo sapiens	SINGLE PROTEIN	CHEMBL1129457	1	Scientific Literature	J. Med. Chem.	1996	None
CHEMBL358872		0	408.45	0	3.16	6w	CCc1c(C(=O)C(N)=O)c2c(OC(C)(C)C(=O)O)cccc2n1Cc1ccccc1	IC50	'='	29.0	nM	7.54			UO_0000065	18.45	0.34	4.38	6.75	False	CHEMBL761439	Inhibition of human nonpancreatic secretory Phospholipase A2 through DOC/PC assay	B	BAO_0000357	single protein format	None	None	None	None	None	CHEMBL3474	Phospholipase A2 group IIA	Homo sapiens	SINGLE PROTEIN	CHEMBL1129458	1	Scientific Literature	J. Med. Chem.	1996	None
CHEMBL87093		0	520.67	2	7.28	15	CCCCCCCCCCCC(=O)c1c(C(=O)O)n(CCN(C)c2ccc(C(=O)O)cc2)c2ccccc12	IC50	'='	2900.0	nM	5.54			UO_0000065					False	CHEMBL693980	Inhibition of cytosolic phospholipase A2 by measuring the calcium ionophore A-23,187-induced arachidonic acid release from human platelets.	F	BAO_0000019	assay format	None	None	None	None	None	CHEMBL3474	Phospholipase A2 group IIA	Homo sapiens	SINGLE PROTEIN	CHEMBL1133970	1	Scientific Literature	Bioorg. Med. Chem. Lett.	2001	None
CHEMBL148443		0	324.45	0	4.46	25	COc1ccc2c(c1)c(CC(=N)S)c(C)n2Cc1ccccc1	IC50	'='	74100.0	nM	4.13			UO_0000065					False	CHEMBL761438	Inhibition of Human Nonpancreatic Secretory Phospholipase A2 through Chromogenic assay	F	BAO_0000019	assay format	None	None	None	None	None	CHEMBL3474	Phospholipase A2 group IIA	Homo sapiens	SINGLE PROTEIN	CHEMBL1129457	1	Scientific Literature	J. Med. Chem.	1996	None
CHEMBL149613		0	322.41	0	3.42	24	COc1ccc2c(c1)c(CCC(N)=O)c(C)n2Cc1ccccc1	IC50	'='	28100.0	nM	4.55			UO_0000065					False	CHEMBL761438	Inhibition of Human Nonpancreatic Secretory Phospholipase A2 through Chromogenic assay	F	BAO_0000019	assay format	None	None	None	None	None	CHEMBL3474	Phospholipase A2 group IIA	Homo sapiens	SINGLE PROTEIN	CHEMBL1129457	1	Scientific Literature	J. Med. Chem.	1996	None
CHEMBL147402		0	358.53	1	5.13	17s	CCCCCCCCCCn1c(C)c(CC(N)=O)c2cc(OC)ccc21	IC50	'='	9470.0	nM	5.02			UO_0000065					False	CHEMBL761438	Inhibition of Human Nonpancreatic Secretory Phospholipase A2 through Chromogenic assay	F	BAO_0000019	assay format	None	None	None	None	None	CHEMBL3474	Phospholipase A2 group IIA	Homo sapiens	SINGLE PROTEIN	CHEMBL1129457	1	Scientific Literature	J. Med. Chem.	1996	None
CHEMBL346893		0	340.45	0	3.45	17p	COc1ccc2c(c1)c(CC(N)=O)c(SC)n2Cc1ccccc1	IC50	'='	450.0	nM	6.35			UO_0000065					False	CHEMBL761438	Inhibition of Human Nonpancreatic Secretory Phospholipase A2 through Chromogenic assay	F	BAO_0000019	assay format	None	None	None	None	None	CHEMBL3474	Phospholipase A2 group IIA	Homo sapiens	SINGLE PROTEIN	CHEMBL1129457	1	Scientific Literature	J. Med. Chem.	1996	None
CHEMBL148670		0	307.40	0	3.49	28b	COc1ccc2c(c1)c(CC(=N)N)c(C)n2Cc1ccccc1	Mole fraction	'='	5.3										False	CHEMBL848494	Mole fraction as PLA2 IC50 concentration divided by total lipid concentration (1230 uM)	F	BAO_0000019	assay format	Homo sapiens	None	None	None	None	CHEMBL3474	Phospholipase A2 group IIA	Homo sapiens	SINGLE PROTEIN	CHEMBL1129457	1	Scientific Literature	J. Med. Chem.	1996	None
CHEMBL347313		0	371.82	0	2.88	10aj	Cc1c(CC(=O)NN)c2cc(C(=O)O)ccc2n1Cc1cccc(Cl)c1	KB app	'='	1.39	uM				UO_0000064					False	CHEMBL683317	Inhibition of PLA2 induced contraction of GP lung tissue (Guinea pig) (n=4)	F	BAO_0000221	tissue-based format	Cavia porcellus	CHEMBL3638235	Lung	None	None	CHEMBL3474	Phospholipase A2 group IIA	Homo sapiens	SINGLE PROTEIN	CHEMBL1129457	1	Scientific Literature	J. Med. Chem.	1996	None
CHEMBL15445		0	485.67	1	6.32	LM-1299	CCCCCCCCCCS(=O)(=O)NC(CCCCCC)COP(=O)(O)OCCCC	Inhibition	'='	0.0	%				UO_0000187					False	CHEMBL767144	Inhibitory activity against human synovial fluid phospholipase A2 (HSF-PLA2)	B	BAO_0000357	single protein format	None	None	None	None	None	CHEMBL3474	Phospholipase A2 group IIA	Homo sapiens	SINGLE PROTEIN	CHEMBL1128584	1	Scientific Literature	J. Med. Chem.	1995	None
CHEMBL147652		0	357.84	0	3.19	10u	COc1ccc2c(c1)c(CC(=O)NN)c(C)n2Cc1cccc(Cl)c1	IC50	'='	1360.0	nM	5.87			UO_0000065					False	CHEMBL761438	Inhibition of Human Nonpancreatic Secretory Phospholipase A2 through Chromogenic assay	F	BAO_0000019	assay format	None	None	None	None	None	CHEMBL3474	Phospholipase A2 group IIA	Homo sapiens	SINGLE PROTEIN	CHEMBL1129457	1	Scientific Literature	J. Med. Chem.	1996	None
CHEMBL2316059		0	424.93	0	4.92	4f	Cl.NCCc1c[nH]c2ccc(OCCOc3ccc(Oc4ccccc4)cc3)cc12	IC50	'='	11500.0	nM	4.94			UO_0000065	12.71	0.23	0.02	7.11	False	CHEMBL2320180	Inhibition of human nonpancreatic secretory phospholipase A2 using 1,2-dimyristoyl-sn-glycero-3-phosphocholine as substrate after 10 mins by spectrophotometric analysis	B	BAO_0000357	single protein format	Homo sapiens	None	None	None	None	CHEMBL3474	Phospholipase A2 group IIA	Homo sapiens	SINGLE PROTEIN	CHEMBL2311505	1	Scientific Literature	Eur. J. Med. Chem.	2013	None
CHEMBL345488		0	435.26	0	3.44	6h	Cc1c(C(=O)C(N)=O)c2c(OCC(=O)O)cccc2n1Cc1c(Cl)cccc1Cl	IC50	'='	6.0	nM	8.22			UO_0000065	18.89	0.39	4.78	7.37	False	CHEMBL761440	Inhibition of human nonpancreatic secretory Phospholipase A2 through chromogenic assay	B	BAO_0000357	single protein format	None	None	None	None	None	CHEMBL3474	Phospholipase A2 group IIA	Homo sapiens	SINGLE PROTEIN	CHEMBL1129458	1	Scientific Literature	J. Med. Chem.	1996	None
CHEMBL430348		0	308.38	0	3.03	17b	COc1cccc2c1c(CC(N)=O)c(C)n2Cc1ccccc1	KB app						Not Determined						False	CHEMBL683318	Compound was evaluated for the inhibition of PLA2 induced contraction of GP lung tissue (Guinea pig) (n=4); No data	F	BAO_0000221	tissue-based format	Cavia porcellus	CHEMBL3638235	Lung	None	None	CHEMBL3474	Phospholipase A2 group IIA	Homo sapiens	SINGLE PROTEIN	CHEMBL1129457	1	Scientific Literature	J. Med. Chem.	1996	None
CHEMBL149562		0	396.51	0	3.85	44a	CCc1c(CC(N)=O)c2cc(SCCC(=O)O)ccc2n1Cc1ccccc1	Mole fraction	'='	4.8										False	CHEMBL848493	Mole fraction is the IC50 concentration divided by total lipid concentration	F	BAO_0000019	assay format	None	None	None	None	None	CHEMBL3474	Phospholipase A2 group IIA	Homo sapiens	SINGLE PROTEIN	CHEMBL1129058	1	Scientific Literature	J. Med. Chem.	1996	None
CHEMBL357931		0	444.47	0	3.62	13f	CCCc1c(CC(N)=O)c2cc(OCCCP(=O)(O)O)ccc2n1Cc1ccccc1	IC50	'='	6130.0	nM	5.21			UO_0000065	11.73	0.23	1.59	4.54	False	CHEMBL761443	Inhibition of human non-pancreatic secretory phospholipase A2 (PLA2) in a chromogenic assay	B	BAO_0000357	single protein format	None	None	None	None	None	CHEMBL3474	Phospholipase A2 group IIA	Homo sapiens	SINGLE PROTEIN	CHEMBL1129058	1	Scientific Literature	J. Med. Chem.	1996	None
CHEMBL357620		0	412.51	0	3.68	7s	CSc1c(CC(N)=O)c2cc(OCCCC(=O)O)ccc2n1Cc1ccccc1	Mole fraction	'='	1.3										False	CHEMBL848493	Mole fraction is the IC50 concentration divided by total lipid concentration	F	BAO_0000019	assay format	None	None	None	None	None	CHEMBL3474	Phospholipase A2 group IIA	Homo sapiens	SINGLE PROTEIN	CHEMBL1129058	1	Scientific Literature	J. Med. Chem.	1996	None
CHEMBL148682		0	395.46	0	2.77	67	Cc1c(CC(=O)NN)c2cc(OCCCC(=O)O)ccc2n1Cc1ccccc1	KB app	'='	2.17	uM				UO_0000064					False	CHEMBL683319	Inhibitory activity against contraction of Guinea pig lung tissue induced by PLA2.	F	BAO_0000221	tissue-based format	Cavia porcellus	CHEMBL3638235	Lung	None	None	CHEMBL3474	Phospholipase A2 group IIA	Homo sapiens	SINGLE PROTEIN	CHEMBL1129058	1	Scientific Literature	J. Med. Chem.	1996	None
CHEMBL423947		0	365.43	0	2.14	20b	CCc1c(CC(N)=O)c2c(OCC(N)=O)cccc2n1Cc1ccccc1	IC50	'='	154.0	nM	6.81			UO_0000065	18.64	0.34	4.67	6.79	False	CHEMBL761443	Inhibition of human non-pancreatic secretory phospholipase A2 (PLA2) in a chromogenic assay	B	BAO_0000357	single protein format	None	None	None	None	None	CHEMBL3474	Phospholipase A2 group IIA	Homo sapiens	SINGLE PROTEIN	CHEMBL1129058	1	Scientific Literature	J. Med. Chem.	1996	None
CHEMBL312891		0	505.66	2	7.77	17	CCCCCCCCCCCC(=O)c1c(C(=O)O)n(CCCc2ccc(C(=O)O)cc2)c2ccccc12	IC50	'='	2100.0	nM	5.68			UO_0000065					False	CHEMBL693980	Inhibition of cytosolic phospholipase A2 by measuring the calcium ionophore A-23,187-induced arachidonic acid release from human platelets.	F	BAO_0000019	assay format	None	None	None	None	None	CHEMBL3474	Phospholipase A2 group IIA	Homo sapiens	SINGLE PROTEIN	CHEMBL1133970	1	Scientific Literature	Bioorg. Med. Chem. Lett.	2001	None
CHEMBL343906		0	418.30	0	2.23	15a	NC(=O)Cc1cn(Cc2ccccc2)c2ccc(OCP(=O)([O-])[O-])cc12.[Na+].[Na+]	IC50	'='	3680.0	nM	5.43			UO_0000065	14.52	0.29	3.20	4.73	False	CHEMBL761443	Inhibition of human non-pancreatic secretory phospholipase A2 (PLA2) in a chromogenic assay	B	BAO_0000357	single protein format	None	None	None	None	None	CHEMBL3474	Phospholipase A2 group IIA	Homo sapiens	SINGLE PROTEIN	CHEMBL1129058	1	Scientific Literature	J. Med. Chem.	1996	None
CHEMBL440174		0	428.49	0	4.30	7i	Cc1c(CC(N)=O)c2cc(OCc3ccccc3C(=O)O)ccc2n1Cc1ccccc1	IC50	'='	22500.0	nM	4.65			UO_0000065	10.85	0.20	0.35	4.92	False	CHEMBL767819	Inhibitory activity against human pancreatic Phospholipase A2	B	BAO_0000357	single protein format	None	None	None	None	None	CHEMBL3474	Phospholipase A2 group IIA	Homo sapiens	SINGLE PROTEIN	CHEMBL1129058	1	Scientific Literature	J. Med. Chem.	1996	None
CHEMBL477692	BOLINAQUINONE	0	358.48	0	4.67	1	COC1=CC(=O)C(O)=C(C[C@@]2(C)CC[C@]3(C)C(C)=CCC[C@H]3[C@H]2C)C1=O	IC50	'='	200.0	nM	6.70			UO_0000065	18.69	0.35	2.03	10.53	False	CHEMBL1005697	Inhibition of human synovial recombinant group 2 secretory phospholipase A2 by liquid scintillation counting	B	BAO_0000357	single protein format	Homo sapiens	None	None	None	None	CHEMBL3474	Phospholipase A2 group IIA	Homo sapiens	SINGLE PROTEIN	CHEMBL1150837	1	Scientific Literature	J. Nat. Prod.	2001	None
CHEMBL109301		0	386.53	1	5.31	12d	CC(C)=CCC/C(C)=C/CC/C(C)=C/CC1=CCC(C2=CC(=O)OC2O)OC1	Inhibition	'='	63.1	%				UO_0000187					False	CHEMBL877989	Inhibitory activity against human synovial Phospholipase at 10 uM	B	BAO_0000357	single protein format	Homo sapiens	None	None	None	None	CHEMBL3474	Phospholipase A2 group IIA	Homo sapiens	SINGLE PROTEIN	CHEMBL1131063	1	Scientific Literature	J. Med. Chem.	1998	None
CHEMBL358163		0	392.41	0	2.70	6s	NC(=O)C(=O)c1c(C2CC2)n(Cc2ccccc2)c2cccc(OCC(=O)O)c12	IC50	'='	41.0	nM	7.39			UO_0000065	18.83	0.35	4.69	6.62	False	CHEMBL761439	Inhibition of human nonpancreatic secretory Phospholipase A2 through DOC/PC assay	B	BAO_0000357	single protein format	None	None	None	None	None	CHEMBL3474	Phospholipase A2 group IIA	Homo sapiens	SINGLE PROTEIN	CHEMBL1129458	1	Scientific Literature	J. Med. Chem.	1996	None
CHEMBL439687		0	442.47	1	6.90	e	O=c1cc(-c2ccccc2)oc2ccc(-c3ccc4oc(-c5ccccc5)cc(=O)c4c3)cc12	IC50	'='	69300.0	nM	4.16			UO_0000065	9.40	0.17	-2.74	6.88	False	CHEMBL866283	Inhibition of sPLA2-2A in HEK293 cell	B	BAO_0000219	cell-based format	Homo sapiens	None	None	HEK293	None	CHEMBL3474	Phospholipase A2 group IIA	Homo sapiens	SINGLE PROTEIN	CHEMBL1146997	1	Scientific Literature	Bioorg. Med. Chem. Lett.	2006	CHEMBL3307715
CHEMBL92007		0	367.40	1	5.46	1	O=C(O)c1ccccc1-c1ccccc1C(=O)Nc1ccc2ccccc2c1	Inhibition	'='	8.0	%				UO_0000187					False	CHEMBL846292	Compound was evaluated for inhibition of phospholipase A2 (PLA2) isolated from human platelets at a concentration of 100 uM	B	BAO_0000019	assay format	None	None	None	None	None	CHEMBL3474	Phospholipase A2 group IIA	Homo sapiens	SINGLE PROTEIN	CHEMBL1128923	1	Scientific Literature	Bioorg. Med. Chem. Lett.	1996	None
CHEMBL315186		0	427.54	1	6.65	3	CC1(C)CCC(C)(C)c2cc(NC(=O)c3ccccc3-c3ccccc3C(=O)O)ccc21	Inhibition	'='	14.0	%				UO_0000187					False	CHEMBL846291	Compound was evaluated for inhibition of phospholipase A2 (PLA2) isolated from human platelets at a concentration of 10 uM	B	BAO_0000019	assay format	None	None	None	None	None	CHEMBL3474	Phospholipase A2 group IIA	Homo sapiens	SINGLE PROTEIN	CHEMBL1128923	1	Scientific Literature	Bioorg. Med. Chem. Lett.	1996	None
CHEMBL149075		0	472.52	0	4.35	62a	CCc1c(CC(N)=O)c2cc(OCCCP(=O)(O)O)c(C(C)C)cc2n1Cc1ccccc1	IC50	'='	40.0	nM	7.40			UO_0000065	15.66	0.31	3.05	6.45	False	CHEMBL761443	Inhibition of human non-pancreatic secretory phospholipase A2 (PLA2) in a chromogenic assay	B	BAO_0000357	single protein format	None	None	None	None	None	CHEMBL3474	Phospholipase A2 group IIA	Homo sapiens	SINGLE PROTEIN	CHEMBL1129058	1	Scientific Literature	J. Med. Chem.	1996	None
CHEMBL148500		0	374.37	0	2.49	6c	Cc1c(CC(N)=O)c2c(OCC(=O)[O-])cccc2n1Cc1ccccc1.[Na+]	Mole fraction	'='	3.6										False	CHEMBL848493	Mole fraction is the IC50 concentration divided by total lipid concentration	F	BAO_0000019	assay format	None	None	None	None	None	CHEMBL3474	Phospholipase A2 group IIA	Homo sapiens	SINGLE PROTEIN	CHEMBL1129058	1	Scientific Literature	J. Med. Chem.	1996	None
CHEMBL452380		0	716.88	2	7.01	5	COc1ccc2c(c1)c(CC(N)=O)c(C)n2Cc1ccccc1OCCCCCOc1ccccc1Cn1c(C)c(CC(N)=O)c2cc(OC)ccc21	K	'='	5.5	10'7/M		Non standard unit for type							False	CHEMBL961428	Binding affinity to human nonpancreatic secretory phospholipase A2 assessed as association constant	B	BAO_0000357	single protein format	Homo sapiens	None	None	None	None	CHEMBL3474	Phospholipase A2 group IIA	Homo sapiens	SINGLE PROTEIN	CHEMBL1150777	1	Scientific Literature	J. Med. Chem.	2008	None
CHEMBL2079616		0	563.74	2	6.74	LM-1283	CCCCCCCCCCS(=O)(=O)N[C@H](CCCCCC)COP(=O)(O)OCCOCc1ccccc1	Inhibition	'='	45.0	%				UO_0000187					False	CHEMBL767144	Inhibitory activity against human synovial fluid phospholipase A2 (HSF-PLA2)	B	BAO_0000357	single protein format	None	None	None	None	None	CHEMBL3474	Phospholipase A2 group IIA	Homo sapiens	SINGLE PROTEIN	CHEMBL1128584	1	Scientific Literature	J. Med. Chem.	1995	None
CHEMBL89162		0	312.59	1	5.75	4	CCCCCCCCCCCCCCC(N)CN(CC)CC	IC50	'='	5600.0	nM	5.25			UO_0000065	16.80	0.33	-0.50	17.95	False	CHEMBL871978	Inhibition of secretory PLA2 activity in human recombinant synovial enzyme using [3H]oleate labelled membranes at a concentration of 10 uM	B	BAO_0000019	assay format	None	None	None	None	None	CHEMBL3474	Phospholipase A2 group IIA	Homo sapiens	SINGLE PROTEIN	CHEMBL1133383	1	Scientific Literature	Bioorg. Med. Chem. Lett.	2000	None
CHEMBL357003		0	400.86	0	3.61	7q	NC(=O)Cc1c(Cl)n(Cc2ccccc2)c2ccc(OCCCC(=O)O)cc12	Mole fraction	'='	6.3										False	CHEMBL848493	Mole fraction is the IC50 concentration divided by total lipid concentration	F	BAO_0000019	assay format	None	None	None	None	None	CHEMBL3474	Phospholipase A2 group IIA	Homo sapiens	SINGLE PROTEIN	CHEMBL1129058	1	Scientific Literature	J. Med. Chem.	1996	None
CHEMBL358380		0	408.50	0	3.83	62d	CCc1c(CC(N)=O)c2cc(OCCCC(=O)O)c(C)cc2n1Cc1ccccc1	IC50	'='	33.0	nM	7.48			UO_0000065	18.31	0.34	3.65	7.91	False	CHEMBL761443	Inhibition of human non-pancreatic secretory phospholipase A2 (PLA2) in a chromogenic assay	B	BAO_0000357	single protein format	None	None	None	None	None	CHEMBL3474	Phospholipase A2 group IIA	Homo sapiens	SINGLE PROTEIN	CHEMBL1129058	1	Scientific Literature	J. Med. Chem.	1996	None
CHEMBL358380		0	408.50	0	3.83	62d	CCc1c(CC(N)=O)c2cc(OCCCC(=O)O)c(C)cc2n1Cc1ccccc1	KB app	'='	0.206	uM				UO_0000064					False	CHEMBL683319	Inhibitory activity against contraction of Guinea pig lung tissue induced by PLA2.	F	BAO_0000221	tissue-based format	Cavia porcellus	CHEMBL3638235	Lung	None	None	CHEMBL3474	Phospholipase A2 group IIA	Homo sapiens	SINGLE PROTEIN	CHEMBL1129058	1	Scientific Literature	J. Med. Chem.	1996	None
CHEMBL1094896		0	498.67	0	4.94	66c	CCCCCCCCCCCCCCN1CCN(C(=O)c2ccc(Cc3noc(=O)[nH]3)cc2)CC1=O	IC50	'='	10000.0	nM	5.00			UO_0000065	10.03	0.19	0.06	5.02	False	CHEMBL1108228	Inhibition of human recombinant group 2A phospholipase A2 by fluorimetric assay	B	BAO_0000357	single protein format	Homo sapiens	None	None	None	None	CHEMBL3474	Phospholipase A2 group IIA	Homo sapiens	SINGLE PROTEIN	CHEMBL1157788	1	Scientific Literature	Bioorg. Med. Chem.	2010	None
CHEMBL1159768		0	489.53	0	5.00	LM-1220	CCCCCCCCOCC(COP(=O)(O)OCCN)OP(=O)(O)CCCCCCC	Inhibition	'='	33.0	%				UO_0000187					True	CHEMBL767144	Inhibitory activity against human synovial fluid phospholipase A2 (HSF-PLA2)	B	BAO_0000357	single protein format	None	None	None	None	None	CHEMBL3474	Phospholipase A2 group IIA	Homo sapiens	SINGLE PROTEIN	CHEMBL1128584	1	Scientific Literature	J. Med. Chem.	1995	None
CHEMBL356887		0	458.50	0	4.53	12e	CCc1c(CC(N)=O)c2cc(OCCCP(=O)(OC)OC)ccc2n1Cc1ccccc1	Mole fraction	'='	2.2										False	CHEMBL848493	Mole fraction is the IC50 concentration divided by total lipid concentration	F	BAO_0000019	assay format	None	None	None	None	None	CHEMBL3474	Phospholipase A2 group IIA	Homo sapiens	SINGLE PROTEIN	CHEMBL1129058	1	Scientific Literature	J. Med. Chem.	1996	None
CHEMBL84720		0	535.68	2	7.84	31	CCCCCCCCCCCC(=O)c1c(C(=O)O)n(CCOc2c(C)cc(C(=O)O)cc2C)c2ccccc12	IC50	'='	3600.0	nM	5.44			UO_0000065					False	CHEMBL693980	Inhibition of cytosolic phospholipase A2 by measuring the calcium ionophore A-23,187-induced arachidonic acid release from human platelets.	F	BAO_0000019	assay format	None	None	None	None	None	CHEMBL3474	Phospholipase A2 group IIA	Homo sapiens	SINGLE PROTEIN	CHEMBL1133970	1	Scientific Literature	Bioorg. Med. Chem. Lett.	2001	None
CHEMBL89551		0	549.73	2	7.62	11g	CCCCCCCCCCCCCCCC(=O)OCCCCCCC[C@H](COP(=O)(O)OC)NC(C)=O	IC50	'='	5000.0	nM	5.30			UO_0000065	9.64	0.20	-2.32	4.77	False	CHEMBL769601	Phospholipase A2 inhibition using mixed micelles pH-stat assay and 14 kDa-Phospholipase A2 from Naja mossambica mossambica	B	BAO_0000357	single protein format	Naja mossambica mossambica	None	None	None	None	CHEMBL3474	Phospholipase A2 group IIA	Homo sapiens	SINGLE PROTEIN	CHEMBL1132026	1	Scientific Literature	Bioorg. Med. Chem. Lett.	1999	None
CHEMBL1096553		0	484.64	0	4.90	69c	CCCCCCCCCCCCCCN1CC(=O)N(Cc2ccc(-c3noc(=O)[nH]3)cc2)CC1=O	IC50	'='	57000.0	nM	4.24			UO_0000065	8.76	0.17	-0.66	4.27	False	CHEMBL1108228	Inhibition of human recombinant group 2A phospholipase A2 by fluorimetric assay	B	BAO_0000357	single protein format	Homo sapiens	None	None	None	None	CHEMBL3474	Phospholipase A2 group IIA	Homo sapiens	SINGLE PROTEIN	CHEMBL1157788	1	Scientific Literature	Bioorg. Med. Chem.	2010	None
CHEMBL323508		0	434.66	1	8.42	3	CCCCCCCCCCOc1cc(OCCCCCCCCCC)cc(C(=O)O)c1	IC50	'='	3000.0	nM	5.52			UO_0000065					False	CHEMBL695227	Tested for inhibitory activity against human synovial fluid PLA2 (HSF-PLA2)	F	BAO_0000019	assay format	None	None	None	None	None	CHEMBL3474	Phospholipase A2 group IIA	Homo sapiens	SINGLE PROTEIN	CHEMBL1126845	1	Scientific Literature	J. Med. Chem.	1993	None
CHEMBL179118		0	424.43	0	2.76	13	Cc1c(C(=O)C(N)=O)c2c(OCC(=O)O)cc3c(c2n1Cc1ccccc1F)CCC3	IC50	'='	9.0	nM	8.05			UO_0000065	18.96	0.35	5.29	7.21	False	CHEMBL829138	Inhibitory concentration against human nonpancreatic secretory phospholipase A2	B	BAO_0000357	single protein format	Homo sapiens	None	None	None	None	CHEMBL3474	Phospholipase A2 group IIA	Homo sapiens	SINGLE PROTEIN	CHEMBL1142658	1	Scientific Literature	J. Med. Chem.	2005	None
CHEMBL425869		0	420.47	0	3.01	22	Cc1c(C(=O)C(N)=O)c2c(OCC(=O)O)cc3c(c2n1Cc1ccccc1)CCCC3	IC50	'='	10.0	nM	8.00			UO_0000065	19.03	0.35	4.99	7.17	False	CHEMBL829138	Inhibitory concentration against human nonpancreatic secretory phospholipase A2	B	BAO_0000357	single protein format	Homo sapiens	None	None	None	None	CHEMBL3474	Phospholipase A2 group IIA	Homo sapiens	SINGLE PROTEIN	CHEMBL1142658	1	Scientific Literature	J. Med. Chem.	2005	None
CHEMBL425869		0	420.47	0	3.01	22	Cc1c(C(=O)C(N)=O)c2c(OCC(=O)O)cc3c(c2n1Cc1ccccc1)CCCC3	IC50	'='	16.0	nM	7.80			UO_0000065	18.54	0.34	4.79	6.98	False	CHEMBL828100	Inhibitory concentration against human nonpancreatic secretory phospholipase A2	B	BAO_0000357	single protein format	Homo sapiens	None	None	None	None	CHEMBL3474	Phospholipase A2 group IIA	Homo sapiens	SINGLE PROTEIN	CHEMBL1142658	1	Scientific Literature	J. Med. Chem.	2005	None
CHEMBL2335209		0	399.43	0	2.30	Cmpd8-2	Cc1nc(NC(=O)c2ccccc2)sc1-c1cc(C(=O)N[C@@H](C)C(=O)O)[nH]n1	Imax						Not Active						False	CHEMBL2342414	Inhibition of sPLA2-IIA (unknown origin)-integrin alphaVbeta3 interaction in human K562 cells pretreated for 30 mins to immobilized sPLA2 before adding cells by phosphatase assay relative to BSA	B	BAO_0000219	cell-based format	Homo sapiens	None	None	K562	None	CHEMBL3474	Phospholipase A2 group IIA	Homo sapiens	SINGLE PROTEIN	CHEMBL2331538	1	Scientific Literature	Bioorg. Med. Chem. Lett.	2013	CHEMBL3308378
CHEMBL148881		0	309.37	0	2.23	10a	COc1ccc2c(c1)c(CC(=O)NN)cn2Cc1ccccc1	IC50	'='	4900.0	nM	5.31			UO_0000065					False	CHEMBL761438	Inhibition of Human Nonpancreatic Secretory Phospholipase A2 through Chromogenic assay	F	BAO_0000019	assay format	None	None	None	None	None	CHEMBL3474	Phospholipase A2 group IIA	Homo sapiens	SINGLE PROTEIN	CHEMBL1129457	1	Scientific Literature	J. Med. Chem.	1996	None
CHEMBL356616		0	293.37	0	2.53	10d	Cc1c(CC(=O)NN)c2ccccc2n1Cc1ccccc1	Mole fraction	'='	1.9										False	CHEMBL848494	Mole fraction as PLA2 IC50 concentration divided by total lipid concentration (1230 uM)	F	BAO_0000019	assay format	Homo sapiens	None	None	None	None	CHEMBL3474	Phospholipase A2 group IIA	Homo sapiens	SINGLE PROTEIN	CHEMBL1129457	1	Scientific Literature	J. Med. Chem.	1996	None
CHEMBL148881		0	309.37	0	2.23	10a	COc1ccc2c(c1)c(CC(=O)NN)cn2Cc1ccccc1	KB app	'='	5.64	uM				UO_0000064					False	CHEMBL683317	Inhibition of PLA2 induced contraction of GP lung tissue (Guinea pig) (n=4)	F	BAO_0000221	tissue-based format	Cavia porcellus	CHEMBL3638235	Lung	None	None	CHEMBL3474	Phospholipase A2 group IIA	Homo sapiens	SINGLE PROTEIN	CHEMBL1129457	1	Scientific Literature	J. Med. Chem.	1996	None
CHEMBL356083		0	357.84	0	3.19	10s	COc1ccc2c(c1)c(CC(=O)NN)c(C)n2Cc1ccccc1Cl	KB app						Not Determined						False	CHEMBL683318	Compound was evaluated for the inhibition of PLA2 induced contraction of GP lung tissue (Guinea pig) (n=4); No data	F	BAO_0000221	tissue-based format	Cavia porcellus	CHEMBL3638235	Lung	None	None	CHEMBL3474	Phospholipase A2 group IIA	Homo sapiens	SINGLE PROTEIN	CHEMBL1129457	1	Scientific Literature	J. Med. Chem.	1996	None
CHEMBL356708		0	309.37	0	2.43	17r	COc1ccc2c(c1)c(CC(N)=O)c(C)n2Cc1ccccn1	Mole fraction	'='	1.7										False	CHEMBL848494	Mole fraction as PLA2 IC50 concentration divided by total lipid concentration (1230 uM)	F	BAO_0000019	assay format	Homo sapiens	None	None	None	None	CHEMBL3474	Phospholipase A2 group IIA	Homo sapiens	SINGLE PROTEIN	CHEMBL1129457	1	Scientific Literature	J. Med. Chem.	1996	None
CHEMBL345986		0	414.85	0	3.04	6p	CCc1c(C(=O)C(N)=O)c2c(OCC(=O)O)cccc2n1Cc1cccc(Cl)c1	IC50	'='	7.0	nM	8.15			UO_0000065	19.66	0.38	5.11	7.31	False	CHEMBL761440	Inhibition of human nonpancreatic secretory Phospholipase A2 through chromogenic assay	B	BAO_0000357	single protein format	None	None	None	None	None	CHEMBL3474	Phospholipase A2 group IIA	Homo sapiens	SINGLE PROTEIN	CHEMBL1129458	1	Scientific Literature	J. Med. Chem.	1996	None
CHEMBL359258		0	371.46	0	1.97	10as	COc1ccc2c(c1)c(CC(=O)NN)c([S+](C)[O-])n2Cc1ccccc1	IC50	'='	46000.0	nM	4.34			UO_0000065					False	CHEMBL761438	Inhibition of Human Nonpancreatic Secretory Phospholipase A2 through Chromogenic assay	F	BAO_0000019	assay format	None	None	None	None	None	CHEMBL3474	Phospholipase A2 group IIA	Homo sapiens	SINGLE PROTEIN	CHEMBL1129457	1	Scientific Literature	J. Med. Chem.	1996	None
CHEMBL433939		0	718.78	3	7.56	17	COc1ccc(Sc2ccc(OC)c(C(=O)Oc3c(C)c(C)c(C(=O)O)c(OC)c3C)c2)cc1C(=O)Oc1c(C)c(C)c(C(=O)O)c(OC)c1C	IC50	'='	4800000.0	nM		Outside typical range		UO_0000065					False	CHEMBL767139	In vitro inhibition of human recombinant secretory Phospholipase A2 (group II).	B	BAO_0000357	single protein format	None	None	None	None	None	CHEMBL3474	Phospholipase A2 group IIA	Homo sapiens	SINGLE PROTEIN	CHEMBL1129032	1	Scientific Literature	J. Med. Chem.	1996	None
CHEMBL506485		0	597.69	1	4.59	11h	CC(C)Cc1c(C(=O)C(N)=O)c2c(OCC(=O)NS(=O)(=O)c3ccccc3)cc3ccccc3c2n1Cc1ccccc1	IC50	'>'	1600.0	nM				UO_0000065					False	CHEMBL990826	Inhibition of human group2A phospholipase A2 fluorimetric assay	B	BAO_0000357	single protein format	Homo sapiens	None	None	None	None	CHEMBL3474	Phospholipase A2 group IIA	Homo sapiens	SINGLE PROTEIN	CHEMBL1155819	1	Scientific Literature	J. Med. Chem.	2008	None
CHEMBL148649		0	394.43	0	2.77	12a	CCc1c(C(=O)C(N)=O)c2c(OC(C)C(=O)O)cccc2n1Cc1ccccc1	IC50	'='	170.0	nM	6.77			UO_0000065	17.16	0.32	4.00	6.06	False	CHEMBL990826	Inhibition of human group2A phospholipase A2 fluorimetric assay	B	BAO_0000357	single protein format	Homo sapiens	None	None	None	None	CHEMBL3474	Phospholipase A2 group IIA	Homo sapiens	SINGLE PROTEIN	CHEMBL1155819	1	Scientific Literature	J. Med. Chem.	2008	None
CHEMBL373870		0	577.77	2	7.51	A14	CCCCCCCCCCCCCCOC(COCc1ccc(C#N)cc1)COc1ccc(Cc2noc(=O)[nH]2)cc1	IC50	'='	1100.0	nM	5.96			UO_0000065	10.31	0.19	-1.55	5.40	False	CHEMBL917127	Inhibition of human group IIA PLA2 by fluorimetric assay	B	BAO_0000357	single protein format	Homo sapiens	None	None	None	None	CHEMBL3474	Phospholipase A2 group IIA	Homo sapiens	SINGLE PROTEIN	CHEMBL1142970	1	Scientific Literature	J. Med. Chem.	2007	None
CHEMBL445382		0	324.38	0	2.53	21c	COc1ccc2c(C(O)C(N)=O)c(C)n(Cc3ccccc3)c2c1	Mole fraction	'='	9.8										False	CHEMBL848494	Mole fraction as PLA2 IC50 concentration divided by total lipid concentration (1230 uM)	F	BAO_0000019	assay format	Homo sapiens	None	None	None	None	CHEMBL3474	Phospholipase A2 group IIA	Homo sapiens	SINGLE PROTEIN	CHEMBL1129457	1	Scientific Literature	J. Med. Chem.	1996	None
CHEMBL343213		0	293.37	0	2.61	17aa	Cc1c(CC(N)=O)c2cc(N)ccc2n1Cc1ccccc1	Mole fraction	'='	1.3										False	CHEMBL848494	Mole fraction as PLA2 IC50 concentration divided by total lipid concentration (1230 uM)	F	BAO_0000019	assay format	Homo sapiens	None	None	None	None	CHEMBL3474	Phospholipase A2 group IIA	Homo sapiens	SINGLE PROTEIN	CHEMBL1129457	1	Scientific Literature	J. Med. Chem.	1996	None
CHEMBL2335198		0	713.73	3	-1.27	Cmpd21-4	Cc1nc(NC(=O)c2ccccc2)sc1-c1cc(C(=O)NCC(=O)N[C@H](CCCNC(=N)N)C(=O)NCC(=O)N[C@H](CC(=O)O)C(=O)O)[nH]n1	IC50	'='	155000.0	nM		Outside typical range		UO_0000065					False	CHEMBL2342415	Inhibition of sPLA2-IIA (unknown origin)-integrin alphaVbeta3 interaction in human K562 cells pretreated for 30 mins to immobilized sPLA2 before adding cells by phosphatase assay	B	BAO_0000219	cell-based format	Homo sapiens	None	None	K562	None	CHEMBL3474	Phospholipase A2 group IIA	Homo sapiens	SINGLE PROTEIN	CHEMBL2331538	1	Scientific Literature	Bioorg. Med. Chem. Lett.	2013	CHEMBL3308378
CHEMBL439993		0	324.38	0	1.93	10ad	COc1ccc2c(c1)c(CC(=O)NN)c(C)n2Cc1ccccn1	IC50	'='	27180.0	nM	4.57			UO_0000065					False	CHEMBL761438	Inhibition of Human Nonpancreatic Secretory Phospholipase A2 through Chromogenic assay	F	BAO_0000019	assay format	None	None	None	None	None	CHEMBL3474	Phospholipase A2 group IIA	Homo sapiens	SINGLE PROTEIN	CHEMBL1129457	1	Scientific Literature	J. Med. Chem.	1996	None
CHEMBL439993		0	324.38	0	1.93	10ad	COc1ccc2c(c1)c(CC(=O)NN)c(C)n2Cc1ccccn1	KB app						Not Determined						False	CHEMBL683318	Compound was evaluated for the inhibition of PLA2 induced contraction of GP lung tissue (Guinea pig) (n=4); No data	F	BAO_0000221	tissue-based format	Cavia porcellus	CHEMBL3638235	Lung	None	None	CHEMBL3474	Phospholipase A2 group IIA	Homo sapiens	SINGLE PROTEIN	CHEMBL1129457	1	Scientific Literature	J. Med. Chem.	1996	None
CHEMBL148659		0	343.81	0	2.88	10ap	COc1ccc2c(c1)c(CC(=O)NN)c(Cl)n2Cc1ccccc1	IC50	'='	390.0	nM	6.41			UO_0000065					False	CHEMBL761438	Inhibition of Human Nonpancreatic Secretory Phospholipase A2 through Chromogenic assay	F	BAO_0000019	assay format	None	None	None	None	None	CHEMBL3474	Phospholipase A2 group IIA	Homo sapiens	SINGLE PROTEIN	CHEMBL1129457	1	Scientific Literature	J. Med. Chem.	1996	None
CHEMBL149128		0	334.42	0	3.60	17f	COc1ccc2c(c1)c(CC(N)=O)c(C1CC1)n2Cc1ccccc1	Mole fraction	'='	2.7										False	CHEMBL848494	Mole fraction as PLA2 IC50 concentration divided by total lipid concentration (1230 uM)	F	BAO_0000019	assay format	Homo sapiens	None	None	None	None	CHEMBL3474	Phospholipase A2 group IIA	Homo sapiens	SINGLE PROTEIN	CHEMBL1129457	1	Scientific Literature	J. Med. Chem.	1996	None
CHEMBL148041		0	322.36	0	2.67	20c	COc1ccc2c(C(=O)C(N)=O)c(C)n(Cc3ccccc3)c2c1	IC50	'='	1770.0	nM	5.75			UO_0000065					False	CHEMBL761438	Inhibition of Human Nonpancreatic Secretory Phospholipase A2 through Chromogenic assay	F	BAO_0000019	assay format	None	None	None	None	None	CHEMBL3474	Phospholipase A2 group IIA	Homo sapiens	SINGLE PROTEIN	CHEMBL1129457	1	Scientific Literature	J. Med. Chem.	1996	None
CHEMBL356180		0	392.29	0	3.85	10x	COc1ccc2c(c1)c(CC(=O)NN)c(C)n2Cc1cc(Cl)ccc1Cl	IC50	'='	9390.0	nM	5.03			UO_0000065					False	CHEMBL761438	Inhibition of Human Nonpancreatic Secretory Phospholipase A2 through Chromogenic assay	F	BAO_0000019	assay format	None	None	None	None	None	CHEMBL3474	Phospholipase A2 group IIA	Homo sapiens	SINGLE PROTEIN	CHEMBL1129457	1	Scientific Literature	J. Med. Chem.	1996	None
CHEMBL150058		0	368.39	0	2.45	10r	COc1ccc2c(c1)c(CC(=O)NN)c(C)n2Cc1cccc([N+](=O)[O-])c1	KB app						Not Determined						False	CHEMBL683318	Compound was evaluated for the inhibition of PLA2 induced contraction of GP lung tissue (Guinea pig) (n=4); No data	F	BAO_0000221	tissue-based format	Cavia porcellus	CHEMBL3638235	Lung	None	None	CHEMBL3474	Phospholipase A2 group IIA	Homo sapiens	SINGLE PROTEIN	CHEMBL1129457	1	Scientific Literature	J. Med. Chem.	1996	None
CHEMBL347313		0	371.82	0	2.88	10aj	Cc1c(CC(=O)NN)c2cc(C(=O)O)ccc2n1Cc1cccc(Cl)c1	IC50	'='	360.0	nM	6.44			UO_0000065					False	CHEMBL761438	Inhibition of Human Nonpancreatic Secretory Phospholipase A2 through Chromogenic assay	F	BAO_0000019	assay format	None	None	None	None	None	CHEMBL3474	Phospholipase A2 group IIA	Homo sapiens	SINGLE PROTEIN	CHEMBL1129457	1	Scientific Literature	J. Med. Chem.	1996	None
CHEMBL257404		0	376.54	0	4.80	12	CC/C=C/C/C=C/C/C=C\C/C=C/C/C=C/CCCC(=O)OCC(O)CO	Inhibition	'='	37.4	%				UO_0000187					False	CHEMBL932558	Inhibition of sPLA2-2A at 10 uM by coupled enzyme assay	B	BAO_0000357	single protein format	None	None	None	None	None	CHEMBL3474	Phospholipase A2 group IIA	Homo sapiens	SINGLE PROTEIN	CHEMBL1145563	1	Scientific Literature	Bioorg. Med. Chem. Lett.	2008	None
CHEMBL146186		0	430.44	0	3.23	LY-311727	CCc1c(CC(N)=O)c2cc(OCCCP(=O)(O)O)ccc2n1Cc1ccccc1	IC50	'='	470.0	nM	6.33			UO_0000065	14.70	0.29	3.10	5.51	True	CHEMBL917127	Inhibition of human group IIA PLA2 by fluorimetric assay	B	BAO_0000357	single protein format	Homo sapiens	None	None	None	None	CHEMBL3474	Phospholipase A2 group IIA	Homo sapiens	SINGLE PROTEIN	CHEMBL1142970	1	Scientific Literature	J. Med. Chem.	2007	None
CHEMBL149206		0	396.47	0	3.10	15	CCc1c(C(=O)C(N)=O)c2c(SCC(=O)O)cccc2n1Cc1ccccc1	IC50	'='	210.0	nM	6.68			UO_0000065	16.84	0.33	3.58	6.52	False	CHEMBL761439	Inhibition of human nonpancreatic secretory Phospholipase A2 through DOC/PC assay	B	BAO_0000357	single protein format	None	None	None	None	None	CHEMBL3474	Phospholipase A2 group IIA	Homo sapiens	SINGLE PROTEIN	CHEMBL1129458	1	Scientific Literature	J. Med. Chem.	1996	None
CHEMBL7568	QUINACRINE	2	399.97	1	5.97	mepacrine	CCN(CC)CCCC(C)Nc1c2ccc(Cl)cc2nc2ccc(OC)cc12	Inhibition	'='	48.9	%				UO_0000187					False	CHEMBL767146	Inhibitory activity against synovial human recombinant phospholipase (hr-PLA2) at 1 mM concentration	B	BAO_0000357	single protein format	None	None	None	None	None	CHEMBL3474	Phospholipase A2 group IIA	Homo sapiens	SINGLE PROTEIN	CHEMBL1128476	1	Scientific Literature	J. Med. Chem.	1995	None
CHEMBL347052		0	394.38	0	2.02	6q	CCc1c(C(=O)C(N)=O)c2c(OCC(=O)O)cccc2n1C(=O)c1ccccc1	IC50	'='	39.0	nM	7.41			UO_0000065	18.79	0.35	5.39	5.76	False	CHEMBL761439	Inhibition of human nonpancreatic secretory Phospholipase A2 through DOC/PC assay	B	BAO_0000357	single protein format	None	None	None	None	None	CHEMBL3474	Phospholipase A2 group IIA	Homo sapiens	SINGLE PROTEIN	CHEMBL1129458	1	Scientific Literature	J. Med. Chem.	1996	None
CHEMBL151141		0	489.68	1	6.52	9a	O=C(O)C[C@@H](CSc1ccc(Cc2ccccc2)cc1)NC(=O)CCCCCCc1ccccc1	IC50	'='	65.0	nM	7.19			UO_0000065	14.68	0.28	0.67	10.82	False	CHEMBL761442	Compound was tested for in vitro activity against S-phospholipase A2 (s-PLA2) isolated from human platelets	B	BAO_0000019	assay format	None	None	None	None	None	CHEMBL3474	Phospholipase A2 group IIA	Homo sapiens	SINGLE PROTEIN	CHEMBL1127334	1	Scientific Literature	J. Med. Chem.	1994	None
CHEMBL149430		0	323.40	0	2.54	10e	COc1cccc2c1c(CC(=O)NN)c(C)n2Cc1ccccc1	Mole fraction	'='	4.5										False	CHEMBL848494	Mole fraction as PLA2 IC50 concentration divided by total lipid concentration (1230 uM)	F	BAO_0000019	assay format	Homo sapiens	None	None	None	None	CHEMBL3474	Phospholipase A2 group IIA	Homo sapiens	SINGLE PROTEIN	CHEMBL1129457	1	Scientific Literature	J. Med. Chem.	1996	None
CHEMBL149430		0	323.40	0	2.54	10e	COc1cccc2c1c(CC(=O)NN)c(C)n2Cc1ccccc1	KB app						Not Determined						False	CHEMBL683318	Compound was evaluated for the inhibition of PLA2 induced contraction of GP lung tissue (Guinea pig) (n=4); No data	F	BAO_0000221	tissue-based format	Cavia porcellus	CHEMBL3638235	Lung	None	None	CHEMBL3474	Phospholipase A2 group IIA	Homo sapiens	SINGLE PROTEIN	CHEMBL1129457	1	Scientific Literature	J. Med. Chem.	1996	None
CHEMBL149602		0	369.47	0	4.20	10h	Cc1c(CC(=O)NN)c2cc(-c3ccccc3)ccc2n1Cc1ccccc1	IC50	'='	860.0	nM	6.07			UO_0000065					False	CHEMBL761438	Inhibition of Human Nonpancreatic Secretory Phospholipase A2 through Chromogenic assay	F	BAO_0000019	assay format	None	None	None	None	None	CHEMBL3474	Phospholipase A2 group IIA	Homo sapiens	SINGLE PROTEIN	CHEMBL1129457	1	Scientific Literature	J. Med. Chem.	1996	None
CHEMBL1160940		0	549.71	2	6.60	3	CCCCCCCCCCS(=O)(=O)NC(CCCCCC)COP(=O)(O)OCCOc1ccccc1	Inhibition	'='	0.0036	%				UO_0000187					False	CHEMBL767147	Tested for the inhibition of human synovial fluid phospholipase A2	B	BAO_0000357	single protein format	None	None	None	None	None	CHEMBL3474	Phospholipase A2 group IIA	Homo sapiens	SINGLE PROTEIN	CHEMBL1127695	1	Scientific Literature	J. Med. Chem.	1994	None
CHEMBL463914	MANOALIDE	0	416.56	0	4.86	1	CC1=C(CC/C(C)=C/CCC2=CC[C@H](C3=CC(=O)O[C@H]3O)O[C@H]2O)C(C)(C)CCC1	IC50	'='	93200.0	nM	4.03			UO_0000065	9.68	0.18	-0.83	5.30	False	CHEMBL997269	Inhibition of human synovial group2 sPLA2 at 10 uM by liquid scintillation counting	B	BAO_0000357	single protein format	Homo sapiens	None	None	None	None	CHEMBL3474	Phospholipase A2 group IIA	Homo sapiens	SINGLE PROTEIN	CHEMBL1150923	1	Scientific Literature	J. Nat. Prod.	1998	None
CHEMBL219947		0	388.55	1	6.03	II	CCCCCCCCCCCCCCOc1ccc(Cc2noc(=O)[nH]2)cc1	IC50	'='	4000.0	nM	5.40			UO_0000065	13.89	0.26	-0.63	7.92	False	CHEMBL930688	Inhibition of human recombinant PLA2 by fluorometric assay	B	BAO_0000357	single protein format	Homo sapiens	None	None	None	None	CHEMBL3474	Phospholipase A2 group IIA	Homo sapiens	SINGLE PROTEIN	CHEMBL1141576	1	Scientific Literature	Bioorg. Med. Chem.	2008	None
CHEMBL344787		0	351.45	0	3.49	16b	CCC(C(=O)NN)c1c(C)n(Cc2ccccc2)c2ccc(OC)cc12	Mole fraction	'='	2.0										False	CHEMBL848494	Mole fraction as PLA2 IC50 concentration divided by total lipid concentration (1230 uM)	F	BAO_0000019	assay format	Homo sapiens	None	None	None	None	CHEMBL3474	Phospholipase A2 group IIA	Homo sapiens	SINGLE PROTEIN	CHEMBL1129457	1	Scientific Literature	J. Med. Chem.	1996	None
CHEMBL148649		0	394.43	0	2.77	(dl)-6z	CCc1c(C(=O)C(N)=O)c2c(OC(C)C(=O)O)cccc2n1Cc1ccccc1	IC50	'='	11.0	nM	7.96			UO_0000065	20.18	0.37	5.19	7.13	False	CHEMBL761440	Inhibition of human nonpancreatic secretory Phospholipase A2 through chromogenic assay	B	BAO_0000357	single protein format	None	None	None	None	None	CHEMBL3474	Phospholipase A2 group IIA	Homo sapiens	SINGLE PROTEIN	CHEMBL1129458	1	Scientific Literature	J. Med. Chem.	1996	None
CHEMBL149430		0	323.40	0	2.54	10e	COc1cccc2c1c(CC(=O)NN)c(C)n2Cc1ccccc1	IC50	'='	550.0	nM	6.26			UO_0000065					False	CHEMBL761438	Inhibition of Human Nonpancreatic Secretory Phospholipase A2 through Chromogenic assay	F	BAO_0000019	assay format	None	None	None	None	None	CHEMBL3474	Phospholipase A2 group IIA	Homo sapiens	SINGLE PROTEIN	CHEMBL1129457	1	Scientific Literature	J. Med. Chem.	1996	None
CHEMBL146318		0	372.27	0	3.29	10g	Cc1c(CC(=O)NN)c2cc(Br)ccc2n1Cc1ccccc1	IC50	'='	1020.0	nM	5.99			UO_0000065					False	CHEMBL761438	Inhibition of Human Nonpancreatic Secretory Phospholipase A2 through Chromogenic assay	F	BAO_0000019	assay format	None	None	None	None	None	CHEMBL3474	Phospholipase A2 group IIA	Homo sapiens	SINGLE PROTEIN	CHEMBL1129457	1	Scientific Literature	J. Med. Chem.	1996	None
CHEMBL356180		0	392.29	0	3.85	10x	COc1ccc2c(c1)c(CC(=O)NN)c(C)n2Cc1cc(Cl)ccc1Cl	Mole fraction	'='	7.6										False	CHEMBL848494	Mole fraction as PLA2 IC50 concentration divided by total lipid concentration (1230 uM)	F	BAO_0000019	assay format	Homo sapiens	None	None	None	None	CHEMBL3474	Phospholipase A2 group IIA	Homo sapiens	SINGLE PROTEIN	CHEMBL1129457	1	Scientific Literature	J. Med. Chem.	1996	None
CHEMBL356180		0	392.29	0	3.85	10x	COc1ccc2c(c1)c(CC(=O)NN)c(C)n2Cc1cc(Cl)ccc1Cl	KB app						Not Determined						False	CHEMBL683318	Compound was evaluated for the inhibition of PLA2 induced contraction of GP lung tissue (Guinea pig) (n=4); No data	F	BAO_0000221	tissue-based format	Cavia porcellus	CHEMBL3638235	Lung	None	None	CHEMBL3474	Phospholipase A2 group IIA	Homo sapiens	SINGLE PROTEIN	CHEMBL1129457	1	Scientific Literature	J. Med. Chem.	1996	None
CHEMBL149538		0	342.83	0	3.69	17g	COc1cccc2c1c(CC(N)=O)c(C)n2Cc1cccc(Cl)c1	Mole fraction	'='	1.1										False	CHEMBL848494	Mole fraction as PLA2 IC50 concentration divided by total lipid concentration (1230 uM)	F	BAO_0000019	assay format	Homo sapiens	None	None	None	None	CHEMBL3474	Phospholipase A2 group IIA	Homo sapiens	SINGLE PROTEIN	CHEMBL1129457	1	Scientific Literature	J. Med. Chem.	1996	None
CHEMBL15471		0	441.62	1	5.61	LM-1277	CCCCCCCCCCS(=O)(=O)NC(CCCCCC)COP(=O)(O)CC	Inhibition	'='	33.0	%				UO_0000187					False	CHEMBL767143	Inhibitory activity against human synovial fluid phospholipase A2 (HSF-PLA2).	B	BAO_0000357	single protein format	None	None	None	None	None	CHEMBL3474	Phospholipase A2 group IIA	Homo sapiens	SINGLE PROTEIN	CHEMBL1129986	1	Scientific Literature	J. Med. Chem.	1997	None
CHEMBL220633		0	614.83	2	9.30	A7	CCCCCCCCCCCCCCOC(COc1ccc(-c2noc(=O)[nH]2)cc1)COC(c1ccccc1)c1ccccc1	IC50	'='	280.0	nM	6.55			UO_0000065	10.66	0.20	-2.75	7.57	False	CHEMBL917127	Inhibition of human group IIA PLA2 by fluorimetric assay	B	BAO_0000357	single protein format	Homo sapiens	None	None	None	None	CHEMBL3474	Phospholipase A2 group IIA	Homo sapiens	SINGLE PROTEIN	CHEMBL1142970	1	Scientific Literature	J. Med. Chem.	2007	None
CHEMBL220633		0	614.83	2	9.30	A7	CCCCCCCCCCCCCCOC(COc1ccc(-c2noc(=O)[nH]2)cc1)COC(c1ccccc1)c1ccccc1	IC50	'='	5000.0	nM	5.30			UO_0000065	8.62	0.16	-4.00	6.12	False	CHEMBL917130	Inhibition of human group IIA PLA2 in [3H]oleate-labeled Escherichia coli membrane by radiometric assay	B	BAO_0000019	assay format	Homo sapiens	None	None	None	None	CHEMBL3474	Phospholipase A2 group IIA	Homo sapiens	SINGLE PROTEIN	CHEMBL1142970	1	Scientific Literature	J. Med. Chem.	2007	None
CHEMBL402785		0	456.68	1	5.78	27a	CCCCCCCCCCCCCCN1CCN(c2ccc(Cc3noc(=O)[nH]3)cc2)CC1	IC50	'='	4500.0	nM	5.35			UO_0000065	11.71	0.22	-0.43	8.18	False	CHEMBL930688	Inhibition of human recombinant PLA2 by fluorometric assay	B	BAO_0000357	single protein format	Homo sapiens	None	None	None	None	CHEMBL3474	Phospholipase A2 group IIA	Homo sapiens	SINGLE PROTEIN	CHEMBL1141576	1	Scientific Literature	Bioorg. Med. Chem.	2008	None
CHEMBL409273		0	512.74	2	6.19	26b	CCCCCCCCCCCCCCCCN1CCN(C(=O)c2ccc(Cc3noc(=O)[nH]3)cc2)CC1	IC50	'='	4000.0	nM	5.40			UO_0000065	10.53	0.20	-0.79	6.55	False	CHEMBL930688	Inhibition of human recombinant PLA2 by fluorometric assay	B	BAO_0000357	single protein format	Homo sapiens	None	None	None	None	CHEMBL3474	Phospholipase A2 group IIA	Homo sapiens	SINGLE PROTEIN	CHEMBL1141576	1	Scientific Literature	Bioorg. Med. Chem.	2008	None
CHEMBL428448		0	1119.20	None	None	19	COc1ccc([S+]([O-])c2ccc(OC)c(C(=O)Oc3c(C)c(C)c(C(=O)Oc4c(C)c(C)c(C(=O)O)c(OC)c4C)c(OC)c3C)c2)cc1C(=O)Oc1c(C)c(C)c(C(=O)Oc2c(C)c(C)c(C(=O)O)c(OC)c2C)c(OC)c1C	IC50	'='	260000.0	nM		Outside typical range		UO_0000065					False	CHEMBL767139	In vitro inhibition of human recombinant secretory Phospholipase A2 (group II).	B	BAO_0000357	single protein format	None	None	None	None	None	CHEMBL3474	Phospholipase A2 group IIA	Homo sapiens	SINGLE PROTEIN	CHEMBL1129032	1	Scientific Literature	J. Med. Chem.	1996	None
CHEMBL406947		0	1217.35	None	None	21	COc1ccc(Sc2ccc(OC)c(C(=O)Oc3c(C)c(C)c(C(=O)Oc4c(C)c(C)c(C(=O)OCOC(=O)C(C)(C)C)c(OC)c4C)c(OC)c3C)c2)cc1C(=O)Oc1c(C)c(C)c(C(=O)Oc2c(C)c(C)c(C(=O)O)c(OC)c2C)c(OC)c1C	IC50						Not Active						False	CHEMBL767140	In vitro inhibition of human recombinant secretory Phospholipase A2 (group II); No inhibition.	B	BAO_0000357	single protein format	None	None	None	None	None	CHEMBL3474	Phospholipase A2 group IIA	Homo sapiens	SINGLE PROTEIN	CHEMBL1129032	1	Scientific Literature	J. Med. Chem.	1996	None
CHEMBL402078		0	380.57	1	5.25	10	CCCCC/C=C/C/C=C\C/C=C/CCCCCCC(=O)OCC(O)CO	Inhibition	'='	53.9	%				UO_0000187					False	CHEMBL932558	Inhibition of sPLA2-2A at 10 uM by coupled enzyme assay	B	BAO_0000357	single protein format	None	None	None	None	None	CHEMBL3474	Phospholipase A2 group IIA	Homo sapiens	SINGLE PROTEIN	CHEMBL1145563	1	Scientific Literature	Bioorg. Med. Chem. Lett.	2008	None
CHEMBL256562		0	352.52	0	4.47	9	CCCCC/C=C\C/C=C\C/C=C\CCCCC(=O)OCC(O)CO	Inhibition	'='	38.8	%				UO_0000187					False	CHEMBL932558	Inhibition of sPLA2-2A at 10 uM by coupled enzyme assay	B	BAO_0000357	single protein format	None	None	None	None	None	CHEMBL3474	Phospholipase A2 group IIA	Homo sapiens	SINGLE PROTEIN	CHEMBL1145563	1	Scientific Literature	Bioorg. Med. Chem. Lett.	2008	None
CHEMBL255696	GLYCERYL MONOSTEARATE	0	358.56	1	5.14	5	CCCCCCCCCCCCCCCCCC(=O)OCC(O)CO	Inhibition	'='	32.8	%				UO_0000187					False	CHEMBL932558	Inhibition of sPLA2-2A at 10 uM by coupled enzyme assay	B	BAO_0000357	single protein format	None	None	None	None	None	CHEMBL3474	Phospholipase A2 group IIA	Homo sapiens	SINGLE PROTEIN	CHEMBL1145563	1	Scientific Literature	Bioorg. Med. Chem. Lett.	2008	None
CHEMBL258422		0	406.61	1	5.81	13	CCCCC/C=C/C/C=C/C/C=C\C/C=C/CCCCCC(=O)OCC(O)CO	Inhibition	'='	37.9	%				UO_0000187					False	CHEMBL932558	Inhibition of sPLA2-2A at 10 uM by coupled enzyme assay	B	BAO_0000357	single protein format	None	None	None	None	None	CHEMBL3474	Phospholipase A2 group IIA	Homo sapiens	SINGLE PROTEIN	CHEMBL1145563	1	Scientific Literature	Bioorg. Med. Chem. Lett.	2008	None
CHEMBL146186		0	430.44	0	3.23	LY-311727	CCc1c(CC(N)=O)c2cc(OCCCP(=O)(O)O)ccc2n1Cc1ccccc1	Inhibition	'='	96.3	%				UO_0000187					False	CHEMBL994988	Inhibition of human synovial recombinant group 2A sPLA2 at 10 uM	B	BAO_0000357	single protein format	Homo sapiens	None	None	None	None	CHEMBL3474	Phospholipase A2 group IIA	Homo sapiens	SINGLE PROTEIN	CHEMBL1144230	1	Scientific Literature	Bioorg. Med. Chem.	2008	None
CHEMBL257406		0	378.55	1	5.03	11	CCCCC/C=C/C/C=C\C/C=C/C/C=C/CCCC(=O)OCC(O)CO	Inhibition	'='	33.6	%				UO_0000187					False	CHEMBL932558	Inhibition of sPLA2-2A at 10 uM by coupled enzyme assay	B	BAO_0000357	single protein format	None	None	None	None	None	CHEMBL3474	Phospholipase A2 group IIA	Homo sapiens	SINGLE PROTEIN	CHEMBL1145563	1	Scientific Literature	Bioorg. Med. Chem. Lett.	2008	None
CHEMBL480874	CACOSPONGIONOLIDE E	0	400.56	1	5.08	4a	CC1=CCC[C@@H]2[C@@](C)(CCC3=CC[C@H](C4=CC(=O)O[C@H]4O)OC3)[C@@H](C)CC[C@@]12C	IC50	'='	96700.0	nM	4.01			UO_0000065	10.02	0.19	-1.07	7.20	False	CHEMBL997269	Inhibition of human synovial group2 sPLA2 at 10 uM by liquid scintillation counting	B	BAO_0000357	single protein format	Homo sapiens	None	None	None	None	CHEMBL3474	Phospholipase A2 group IIA	Homo sapiens	SINGLE PROTEIN	CHEMBL1150923	1	Scientific Literature	J. Nat. Prod.	1998	None
CHEMBL463914	MANOALIDE	0	416.56	0	4.86	1	CC1=C(CC/C(C)=C/CCC2=CC[C@H](C3=CC(=O)O[C@H]3O)O[C@H]2O)C(C)(C)CCC1	IC50	'='	3900.0	nM	5.41			UO_0000065	12.98	0.25	0.55	7.12	True	CHEMBL997270	Inhibition of human synovial group2 sPLA2 by liquid scintillation counting	B	BAO_0000357	single protein format	Homo sapiens	None	None	None	None	CHEMBL3474	Phospholipase A2 group IIA	Homo sapiens	SINGLE PROTEIN	CHEMBL1150923	1	Scientific Literature	J. Nat. Prod.	1998	None
CHEMBL1094902		0	470.66	1	5.38	67c	CCCCCCCCCCCCCCN1CCN(Cc2ccc(-c3noc(=O)[nH]3)cc2)C(=O)C1	IC50	'>'	25000.0	nM				UO_0000065					False	CHEMBL1108228	Inhibition of human recombinant group 2A phospholipase A2 by fluorimetric assay	B	BAO_0000357	single protein format	Homo sapiens	None	None	None	None	CHEMBL3474	Phospholipase A2 group IIA	Homo sapiens	SINGLE PROTEIN	CHEMBL1157788	1	Scientific Literature	Bioorg. Med. Chem.	2010	None
CHEMBL356814		0	294.35	0	2.73	2c	Cc1c(CC(N)=O)c2c(O)cccc2n1Cc1ccccc1	Mole fraction	'='	6.7										False	CHEMBL848493	Mole fraction is the IC50 concentration divided by total lipid concentration	F	BAO_0000019	assay format	None	None	None	None	None	CHEMBL3474	Phospholipase A2 group IIA	Homo sapiens	SINGLE PROTEIN	CHEMBL1129058	1	Scientific Literature	J. Med. Chem.	1996	None
CHEMBL355966		0	490.47	0	3.94	44e	CCc1c(CC(N)=O)c2cc(SCCCP(=O)([O-])[O-])ccc2n1Cc1ccccc1.[Na+].[Na+]	IC50	'='	58.0	nM	7.24			UO_0000065	16.21	0.33	3.30	6.86	False	CHEMBL761443	Inhibition of human non-pancreatic secretory phospholipase A2 (PLA2) in a chromogenic assay	B	BAO_0000357	single protein format	None	None	None	None	None	CHEMBL3474	Phospholipase A2 group IIA	Homo sapiens	SINGLE PROTEIN	CHEMBL1129058	1	Scientific Literature	J. Med. Chem.	1996	None
CHEMBL407586	THIELOCIN A1	0	997.06	3	7.83	Thielocin A1	COc1c(C)c(OC(=O)c2c(C)c(C)c(OC(=O)C3=C(C)[C@@](C)(O)C4(O)Oc5c(C)c(OC)c(C(=O)Oc6c(C)c(C)c(C(=O)O)c(OC)c6C)c(C)c5C[C@@]4(C)C3=O)c(C)c2OC)c(C)c(C)c1C(=O)O	IC50	'='	12000000.0	nM		Outside typical range		UO_0000065					False	CHEMBL767139	In vitro inhibition of human recombinant secretory Phospholipase A2 (group II).	B	BAO_0000357	single protein format	None	None	None	None	None	CHEMBL3474	Phospholipase A2 group IIA	Homo sapiens	SINGLE PROTEIN	CHEMBL1129032	1	Scientific Literature	J. Med. Chem.	1996	None
CHEMBL517216	DYSIDINE	0	451.59	0	3.50	4	CC1=CCC[C@H]2[C@@H](C)[C@@](C)(CC3=C(O)C(=O)C=C(NCCS(=O)(=O)O)C3=O)CC[C@]12C	IC50	'='	2000.0	nM	5.70			UO_0000065	12.62	0.25	2.20	4.72	False	CHEMBL1005697	Inhibition of human synovial recombinant group 2 secretory phospholipase A2 by liquid scintillation counting	B	BAO_0000357	single protein format	Homo sapiens	None	None	None	None	CHEMBL3474	Phospholipase A2 group IIA	Homo sapiens	SINGLE PROTEIN	CHEMBL1150837	1	Scientific Literature	J. Nat. Prod.	2001	None
CHEMBL508562		0	688.83	2	6.23	3	COc1ccc2c(c1)c(CC(N)=O)c(C)n2Cc1ccccc1OCCCOc1ccccc1Cn1c(C)c(CC(N)=O)c2cc(OC)ccc21	IC50	'='	48.0	nM	7.32			UO_0000065	10.62	0.20	1.09	5.50	False	CHEMBL961427	Inhibition of human nonpancreatic secretory phospholipase A2	B	BAO_0000357	single protein format	Homo sapiens	None	None	None	None	CHEMBL3474	Phospholipase A2 group IIA	Homo sapiens	SINGLE PROTEIN	CHEMBL1150777	1	Scientific Literature	J. Med. Chem.	2008	None
CHEMBL15460		0	563.74	2	6.74	LM-1284	CCCCCCCCCCS(=O)(=O)NC(CCCCCC)COP(=O)(O)OCCOCc1ccccc1	Inhibition	'='	12.0	%				UO_0000187					True	CHEMBL767144	Inhibitory activity against human synovial fluid phospholipase A2 (HSF-PLA2)	B	BAO_0000357	single protein format	None	None	None	None	None	CHEMBL3474	Phospholipase A2 group IIA	Homo sapiens	SINGLE PROTEIN	CHEMBL1128584	1	Scientific Literature	J. Med. Chem.	1995	None
CHEMBL346855		0	308.38	0	3.03	1	COc1ccc2c(c1)c(CC(N)=O)c(C)n2Cc1ccccc1	IC50	'='	540.0	nM	6.27			UO_0000065	20.32	0.37	3.24	10.95	False	CHEMBL961427	Inhibition of human nonpancreatic secretory phospholipase A2	B	BAO_0000357	single protein format	Homo sapiens	None	None	None	None	CHEMBL3474	Phospholipase A2 group IIA	Homo sapiens	SINGLE PROTEIN	CHEMBL1150777	1	Scientific Literature	J. Med. Chem.	2008	None
CHEMBL452380		0	716.88	2	7.01	5	COc1ccc2c(c1)c(CC(N)=O)c(C)n2Cc1ccccc1OCCCCCOc1ccccc1Cn1c(C)c(CC(N)=O)c2cc(OC)ccc21	IC50	'='	24.0	nM	7.62			UO_0000065	10.63	0.20	0.61	5.73	False	CHEMBL961427	Inhibition of human nonpancreatic secretory phospholipase A2	B	BAO_0000357	single protein format	Homo sapiens	None	None	None	None	CHEMBL3474	Phospholipase A2 group IIA	Homo sapiens	SINGLE PROTEIN	CHEMBL1150777	1	Scientific Literature	J. Med. Chem.	2008	None
CHEMBL519834		0	394.52	0	4.60	2	CCCCCOc1ccccc1Cn1c(C)c(CC(N)=O)c2cc(OC)ccc21	IC50	'='	120.0	nM	6.92			UO_0000065	17.54	0.33	2.32	10.41	False	CHEMBL961427	Inhibition of human nonpancreatic secretory phospholipase A2	B	BAO_0000357	single protein format	Homo sapiens	None	None	None	None	CHEMBL3474	Phospholipase A2 group IIA	Homo sapiens	SINGLE PROTEIN	CHEMBL1150777	1	Scientific Literature	J. Med. Chem.	2008	None
CHEMBL2335200		0	633.57	3	-6.23	Cmpd21-6	N=C(N)NCCC[C@@H](NC(=O)CN)C(=O)NCC(=O)N[C@H](CC(=O)O)C(=O)N[C@H](CC(=O)O)C(=O)N[C@H](CC(=O)O)C(=O)O	Imax						Not Active						False	CHEMBL2342414	Inhibition of sPLA2-IIA (unknown origin)-integrin alphaVbeta3 interaction in human K562 cells pretreated for 30 mins to immobilized sPLA2 before adding cells by phosphatase assay relative to BSA	B	BAO_0000219	cell-based format	Homo sapiens	None	None	K562	None	CHEMBL3474	Phospholipase A2 group IIA	Homo sapiens	SINGLE PROTEIN	CHEMBL2331538	1	Scientific Literature	Bioorg. Med. Chem. Lett.	2013	CHEMBL3308378
CHEMBL346196		0	366.37	0	2.13	6c	Cc1c(C(=O)C(N)=O)c2c(OCC(=O)O)cccc2n1Cc1ccccc1	IC50	'='	19.0	nM	7.72			UO_0000065	21.07	0.39	5.59	6.92	False	CHEMBL761439	Inhibition of human nonpancreatic secretory Phospholipase A2 through DOC/PC assay	B	BAO_0000357	single protein format	None	None	None	None	None	CHEMBL3474	Phospholipase A2 group IIA	Homo sapiens	SINGLE PROTEIN	CHEMBL1129458	1	Scientific Literature	J. Med. Chem.	1996	None
CHEMBL2335196		0	541.59	2	0.66	Cmpd21-2	Cc1nc(NC(=O)c2ccccc2)sc1-c1cc(C(=O)NCC(=O)N[C@H](CCCNC(=N)N)C(=O)O)[nH]n1	Imax	'='	77.0	%				UO_0000187					False	CHEMBL2342414	Inhibition of sPLA2-IIA (unknown origin)-integrin alphaVbeta3 interaction in human K562 cells pretreated for 30 mins to immobilized sPLA2 before adding cells by phosphatase assay relative to BSA	B	BAO_0000219	cell-based format	Homo sapiens	None	None	K562	None	CHEMBL3474	Phospholipase A2 group IIA	Homo sapiens	SINGLE PROTEIN	CHEMBL2331538	1	Scientific Literature	Bioorg. Med. Chem. Lett.	2013	CHEMBL3308378
CHEMBL148807		0	408.45	0	3.16	6ac	CCc1c(C(=O)C(N)=O)c2cc(OCCCC(=O)O)ccc2n1Cc1ccccc1	IC50	'='	210.0	nM	6.68			UO_0000065	16.35	0.30	3.52	5.98	False	CHEMBL761440	Inhibition of human nonpancreatic secretory Phospholipase A2 through chromogenic assay	B	BAO_0000357	single protein format	None	None	None	None	None	CHEMBL3474	Phospholipase A2 group IIA	Homo sapiens	SINGLE PROTEIN	CHEMBL1129458	1	Scientific Literature	J. Med. Chem.	1996	None
CHEMBL151669		0	336.39	0	2.93	20i	CCc1c(C(=O)C(N)=O)c2cc(OC)ccc2n1Cc1ccccc1	IC50	'='	2560.0	nM	5.59			UO_0000065					False	CHEMBL761438	Inhibition of Human Nonpancreatic Secretory Phospholipase A2 through Chromogenic assay	F	BAO_0000019	assay format	None	None	None	None	None	CHEMBL3474	Phospholipase A2 group IIA	Homo sapiens	SINGLE PROTEIN	CHEMBL1129457	1	Scientific Literature	J. Med. Chem.	1996	None
CHEMBL148041		0	322.36	0	2.67	20c	COc1ccc2c(C(=O)C(N)=O)c(C)n(Cc3ccccc3)c2c1	Mole fraction	'='	1.4										False	CHEMBL848494	Mole fraction as PLA2 IC50 concentration divided by total lipid concentration (1230 uM)	F	BAO_0000019	assay format	Homo sapiens	None	None	None	None	CHEMBL3474	Phospholipase A2 group IIA	Homo sapiens	SINGLE PROTEIN	CHEMBL1129457	1	Scientific Literature	J. Med. Chem.	1996	None
CHEMBL151023		0	388.27	0	2.99	10aq	COc1ccc2c(c1)c(CC(=O)NN)c(Br)n2Cc1ccccc1	Mole fraction	'='	3.5										False	CHEMBL848494	Mole fraction as PLA2 IC50 concentration divided by total lipid concentration (1230 uM)	F	BAO_0000019	assay format	Homo sapiens	None	None	None	None	CHEMBL3474	Phospholipase A2 group IIA	Homo sapiens	SINGLE PROTEIN	CHEMBL1129457	1	Scientific Literature	J. Med. Chem.	1996	None
CHEMBL148613		0	308.38	0	3.03	17v	COc1ccc2c(CC(N)=O)c(C)n(Cc3ccccc3)c2c1	IC50	'='	1230.0	nM	5.91			UO_0000065					False	CHEMBL761438	Inhibition of Human Nonpancreatic Secretory Phospholipase A2 through Chromogenic assay	F	BAO_0000019	assay format	None	None	None	None	None	CHEMBL3474	Phospholipase A2 group IIA	Homo sapiens	SINGLE PROTEIN	CHEMBL1129457	1	Scientific Literature	J. Med. Chem.	1996	None
CHEMBL356708		0	309.37	0	2.43	17r	COc1ccc2c(c1)c(CC(N)=O)c(C)n2Cc1ccccn1	IC50	'='	21360.0	nM	4.67			UO_0000065					False	CHEMBL761438	Inhibition of Human Nonpancreatic Secretory Phospholipase A2 through Chromogenic assay	F	BAO_0000019	assay format	None	None	None	None	None	CHEMBL3474	Phospholipase A2 group IIA	Homo sapiens	SINGLE PROTEIN	CHEMBL1129457	1	Scientific Literature	J. Med. Chem.	1996	None
CHEMBL357774		0	294.35	0	2.73	2e	Cc1c(CC(N)=O)c2ccc(O)cc2n1Cc1ccccc1	IC50	'='	3610.0	nM	5.44			UO_0000065	18.49	0.34	2.71	7.97	False	CHEMBL761443	Inhibition of human non-pancreatic secretory phospholipase A2 (PLA2) in a chromogenic assay	B	BAO_0000357	single protein format	None	None	None	None	None	CHEMBL3474	Phospholipase A2 group IIA	Homo sapiens	SINGLE PROTEIN	CHEMBL1129058	1	Scientific Literature	J. Med. Chem.	1996	None
CHEMBL148479		0	408.82	0	3.14	6t	Cc1c(CC(N)=O)c2c(OCC(=O)[O-])cccc2n1Cc1cccc(Cl)c1.[Na+]	Mole fraction	'='	4.2										False	CHEMBL848493	Mole fraction is the IC50 concentration divided by total lipid concentration	F	BAO_0000019	assay format	None	None	None	None	None	CHEMBL3474	Phospholipase A2 group IIA	Homo sapiens	SINGLE PROTEIN	CHEMBL1129058	1	Scientific Literature	J. Med. Chem.	1996	None
CHEMBL146189		0	352.39	0	2.49	7e	Cc1c(CC(N)=O)c2cc(OCC(=O)O)ccc2n1Cc1ccccc1	IC50	'='	1790.0	nM	5.75			UO_0000065	16.31	0.30	3.26	6.08	False	CHEMBL761443	Inhibition of human non-pancreatic secretory phospholipase A2 (PLA2) in a chromogenic assay	B	BAO_0000357	single protein format	None	None	None	None	None	CHEMBL3474	Phospholipase A2 group IIA	Homo sapiens	SINGLE PROTEIN	CHEMBL1129058	1	Scientific Literature	J. Med. Chem.	1996	None
CHEMBL423762		0	450.47	0	4.16	6v	Cc1c(CC(N)=O)c2c(OCC(=O)[O-])cccc2n1Cc1ccccc1-c1ccccc1.[Na+]	IC50	'='	4090.0	nM	5.39			UO_0000065	12.58	0.23	1.23	5.70	False	CHEMBL767819	Inhibitory activity against human pancreatic Phospholipase A2	B	BAO_0000357	single protein format	None	None	None	None	None	CHEMBL3474	Phospholipase A2 group IIA	Homo sapiens	SINGLE PROTEIN	CHEMBL1129058	1	Scientific Literature	J. Med. Chem.	1996	None
CHEMBL346196		0	366.37	0	2.13	6c	Cc1c(C(=O)C(N)=O)c2c(OCC(=O)O)cccc2n1Cc1ccccc1	IC50	'='	11.0	nM	7.96			UO_0000065	21.72	0.40	5.83	7.13	False	CHEMBL761440	Inhibition of human nonpancreatic secretory Phospholipase A2 through chromogenic assay	B	BAO_0000357	single protein format	None	None	None	None	None	CHEMBL3474	Phospholipase A2 group IIA	Homo sapiens	SINGLE PROTEIN	CHEMBL1129458	1	Scientific Literature	J. Med. Chem.	1996	None
CHEMBL419955		0	506.62	1	4.63	(4S,5S)-4	CCCCCCCCCCCC(=O)N1C(=O)O[C@H](COP(=O)([O-])OCC[N+](C)(C)C)[C@@H]1CCC	IC50	'='	52900.0	nM	4.28			UO_0000065	8.44	0.17	-0.35	4.07	False	CHEMBL761704	Compound was tested for inhibitory activity against type II Phospholipase A2 (PLA2) isolated from japanese mamushi (Agkistrodon halys blomhoffii) venom	B	BAO_0000357	single protein format	Gloydius blomhoffi	None	None	None	None	CHEMBL3474	Phospholipase A2 group IIA	Homo sapiens	SINGLE PROTEIN	CHEMBL1130704	1	Scientific Literature	Bioorg. Med. Chem. Lett.	1998	None
CHEMBL328330		0	311.32	0	1.59	11d	COP(=O)(O)OC[C@@H](CCCCCCCO)NC(C)=O	IC50	'='	350000.0	nM		Outside typical range		UO_0000065					False	CHEMBL769601	Phospholipase A2 inhibition using mixed micelles pH-stat assay and 14 kDa-Phospholipase A2 from Naja mossambica mossambica	B	BAO_0000357	single protein format	Naja mossambica mossambica	None	None	None	None	CHEMBL3474	Phospholipase A2 group IIA	Homo sapiens	SINGLE PROTEIN	CHEMBL1132026	1	Scientific Literature	Bioorg. Med. Chem. Lett.	1999	None
CHEMBL146198		0	394.47	0	3.58	60a	Cc1cc(OCCCC(=O)O)cc2c(CC(N)=O)c(C)n(Cc3ccccc3)c12	IC50	'='	75.0	nM	7.12			UO_0000065	18.06	0.34	3.54	7.54	False	CHEMBL761443	Inhibition of human non-pancreatic secretory phospholipase A2 (PLA2) in a chromogenic assay	B	BAO_0000357	single protein format	None	None	None	None	None	CHEMBL3474	Phospholipase A2 group IIA	Homo sapiens	SINGLE PROTEIN	CHEMBL1129058	1	Scientific Literature	J. Med. Chem.	1996	None
CHEMBL150154		0	444.47	0	3.88	14e	CCc1c(CC(N)=O)c2cc(OCCCP(=O)(O)OC)ccc2n1Cc1ccccc1	KB app	'='	0.34	uM				UO_0000064					False	CHEMBL683319	Inhibitory activity against contraction of Guinea pig lung tissue induced by PLA2.	F	BAO_0000221	tissue-based format	Cavia porcellus	CHEMBL3638235	Lung	None	None	CHEMBL3474	Phospholipase A2 group IIA	Homo sapiens	SINGLE PROTEIN	CHEMBL1129058	1	Scientific Literature	J. Med. Chem.	1996	None
CHEMBL424500		0	352.39	0	2.49	7c	Cc1c(CC(N)=O)c2c(OCC(=O)O)cccc2n1Cc1ccccc1	IC50	'='	52.0	nM	7.28			UO_0000065	20.67	0.38	4.79	7.70	False	CHEMBL761443	Inhibition of human non-pancreatic secretory phospholipase A2 (PLA2) in a chromogenic assay	B	BAO_0000357	single protein format	None	None	None	None	None	CHEMBL3474	Phospholipase A2 group IIA	Homo sapiens	SINGLE PROTEIN	CHEMBL1129058	1	Scientific Literature	J. Med. Chem.	1996	None
CHEMBL423762		0	450.47	0	4.16	6v	Cc1c(CC(N)=O)c2c(OCC(=O)[O-])cccc2n1Cc1ccccc1-c1ccccc1.[Na+]	KB app	'='	0.14	uM				UO_0000064					False	CHEMBL683319	Inhibitory activity against contraction of Guinea pig lung tissue induced by PLA2.	F	BAO_0000221	tissue-based format	Cavia porcellus	CHEMBL3638235	Lung	None	None	CHEMBL3474	Phospholipase A2 group IIA	Homo sapiens	SINGLE PROTEIN	CHEMBL1129058	1	Scientific Literature	J. Med. Chem.	1996	None
CHEMBL523971		0	407.26	1	5.00	17b	O=C1OC(O)C(c2ccc(-c3ccc(-c4ccccc4)cc3)cc2)=C1Br	Inhibition	'='	12.1	%				UO_0000187					False	CHEMBL994988	Inhibition of human synovial recombinant group 2A sPLA2 at 10 uM	B	BAO_0000357	single protein format	Homo sapiens	None	None	None	None	CHEMBL3474	Phospholipase A2 group IIA	Homo sapiens	SINGLE PROTEIN	CHEMBL1144230	1	Scientific Literature	Bioorg. Med. Chem.	2008	None
CHEMBL315812		0	521.65	2	7.53	27	CCCCCCCCCCCC(=O)c1c(C(=O)O)n(CCOc2ccc(C(=O)O)cc2C)c2ccccc12	IC50	'='	570.0	nM	6.24			UO_0000065					False	CHEMBL693980	Inhibition of cytosolic phospholipase A2 by measuring the calcium ionophore A-23,187-induced arachidonic acid release from human platelets.	F	BAO_0000019	assay format	None	None	None	None	None	CHEMBL3474	Phospholipase A2 group IIA	Homo sapiens	SINGLE PROTEIN	CHEMBL1133970	1	Scientific Literature	Bioorg. Med. Chem. Lett.	2001	None
CHEMBL149310		0	323.35	0	2.93	17w	Cc1c(CC(N)=O)c2cc([N+](=O)[O-])ccc2n1Cc1ccccc1	KB app						Not Determined						False	CHEMBL683318	Compound was evaluated for the inhibition of PLA2 induced contraction of GP lung tissue (Guinea pig) (n=4); No data	F	BAO_0000221	tissue-based format	Cavia porcellus	CHEMBL3638235	Lung	None	None	CHEMBL3474	Phospholipase A2 group IIA	Homo sapiens	SINGLE PROTEIN	CHEMBL1129457	1	Scientific Literature	J. Med. Chem.	1996	None
CHEMBL1095473		0	499.70	1	5.80	71c	CCCCCCCCCCCCCCN1CCN(C(=O)Nc2ccc(Cc3noc(=O)[nH]3)cc2)CC1	IC50	'='	2040.0	nM	5.69			UO_0000065	11.39	0.22	-0.11	6.02	False	CHEMBL1108228	Inhibition of human recombinant group 2A phospholipase A2 by fluorimetric assay	B	BAO_0000357	single protein format	Homo sapiens	None	None	None	None	CHEMBL3474	Phospholipase A2 group IIA	Homo sapiens	SINGLE PROTEIN	CHEMBL1157788	1	Scientific Literature	Bioorg. Med. Chem.	2010	None
CHEMBL428091		0	780.04	2	9.87	11e	COP(=O)(O)OC[C@@H](CCCCCCCOC(=O)CCC(=O)OC1CCC2(C)C(=CCC3C2CCC2(C)C(C(C)CCCC(C)C)CCC32)C1)NC(C)=O	IC50	'='	2300.0	nM	5.64			UO_0000065	7.23	0.14	-4.23	4.10	False	CHEMBL769601	Phospholipase A2 inhibition using mixed micelles pH-stat assay and 14 kDa-Phospholipase A2 from Naja mossambica mossambica	B	BAO_0000357	single protein format	Naja mossambica mossambica	None	None	None	None	CHEMBL3474	Phospholipase A2 group IIA	Homo sapiens	SINGLE PROTEIN	CHEMBL1132026	1	Scientific Literature	Bioorg. Med. Chem. Lett.	1999	None
CHEMBL1094836		0	562.80	2	7.36	60c	CCCCCCCCCCCCCCOc1ccc(N2CCN(Cc3ccc(Cc4noc(=O)[nH]4)cc3)CC2)cc1	IC50	'>'	10000.0	nM				UO_0000065					False	CHEMBL1108228	Inhibition of human recombinant group 2A phospholipase A2 by fluorimetric assay	B	BAO_0000357	single protein format	Homo sapiens	None	None	None	None	CHEMBL3474	Phospholipase A2 group IIA	Homo sapiens	SINGLE PROTEIN	CHEMBL1157788	1	Scientific Literature	Bioorg. Med. Chem.	2010	None
CHEMBL1099340		0	618.91	2	8.92	60a	CCCCCCCCCCCCCCCCCCOc1ccc(N2CCN(Cc3ccc(Cc4noc(=O)[nH]4)cc3)CC2)cc1	IC50	'='	30.0	nM	7.52			UO_0000065	12.16	0.23	-1.40	10.08	False	CHEMBL1108228	Inhibition of human recombinant group 2A phospholipase A2 by fluorimetric assay	B	BAO_0000357	single protein format	Homo sapiens	None	None	None	None	CHEMBL3474	Phospholipase A2 group IIA	Homo sapiens	SINGLE PROTEIN	CHEMBL1157788	1	Scientific Literature	Bioorg. Med. Chem.	2010	None
CHEMBL1098128		0	484.69	1	5.30	65c	CCCCCCCCCCCCCCN1CCN(Cc2ccc(Cc3noc(=O)[nH]3)cc2)CC1=O	IC50	'='	30000.0	nM	4.52			UO_0000065	9.33	0.18	-0.78	5.49	False	CHEMBL1108228	Inhibition of human recombinant group 2A phospholipase A2 by fluorimetric assay	B	BAO_0000357	single protein format	Homo sapiens	None	None	None	None	CHEMBL3474	Phospholipase A2 group IIA	Homo sapiens	SINGLE PROTEIN	CHEMBL1157788	1	Scientific Literature	Bioorg. Med. Chem.	2010	None
CHEMBL84635		0	506.64	2	7.25	14	CCCCCCCCCCCC(=O)c1c(C(=O)O)n(CCNc2ccc(C(=O)O)cc2)c2ccccc12	IC50	'='	5400.0	nM	5.27			UO_0000065					False	CHEMBL693980	Inhibition of cytosolic phospholipase A2 by measuring the calcium ionophore A-23,187-induced arachidonic acid release from human platelets.	F	BAO_0000019	assay format	None	None	None	None	None	CHEMBL3474	Phospholipase A2 group IIA	Homo sapiens	SINGLE PROTEIN	CHEMBL1133970	1	Scientific Literature	Bioorg. Med. Chem. Lett.	2001	None
CHEMBL313540		0	523.63	2	6.93	21	CCCCCCCCCCCC(=O)c1c(C(=O)O)n(CCOc2ccc(C(=O)O)c(O)c2)c2ccccc12	IC50	'='	2300.0	nM	5.64			UO_0000065					False	CHEMBL693980	Inhibition of cytosolic phospholipase A2 by measuring the calcium ionophore A-23,187-induced arachidonic acid release from human platelets.	F	BAO_0000019	assay format	None	None	None	None	None	CHEMBL3474	Phospholipase A2 group IIA	Homo sapiens	SINGLE PROTEIN	CHEMBL1133970	1	Scientific Literature	Bioorg. Med. Chem. Lett.	2001	None
CHEMBL149319		0	351.45	0	3.12	10ag	COc1ccc2c(c1)c(CC(=O)NN)c(C)n2CCCc1ccccc1	KB app						Not Determined						False	CHEMBL683318	Compound was evaluated for the inhibition of PLA2 induced contraction of GP lung tissue (Guinea pig) (n=4); No data	F	BAO_0000221	tissue-based format	Cavia porcellus	CHEMBL3638235	Lung	None	None	CHEMBL3474	Phospholipase A2 group IIA	Homo sapiens	SINGLE PROTEIN	CHEMBL1129457	1	Scientific Literature	J. Med. Chem.	1996	None
CHEMBL483770		0	378.51	1	5.67	16	CCCCCCCCCCCCc1c(O)c(C(C)=O)c(O)c(C(C)=O)c1O	IC50	'>'	1600.0	nM				UO_0000065					False	CHEMBL989797	Inhibition of human sPLA2 group 2A	B	BAO_0000357	single protein format	Homo sapiens	None	None	None	None	CHEMBL3474	Phospholipase A2 group IIA	Homo sapiens	SINGLE PROTEIN	CHEMBL1142463	1	Scientific Literature	Bioorg. Med. Chem. Lett.	2008	None
CHEMBL520514		0	376.41	0	3.96	17d	Cc1c(O)c(C(=O)Cc2ccccc2)c(O)c(C(=O)Cc2ccccc2)c1O	IC50	'>'	1600.0	nM				UO_0000065					False	CHEMBL989797	Inhibition of human sPLA2 group 2A	B	BAO_0000357	single protein format	Homo sapiens	None	None	None	None	CHEMBL3474	Phospholipase A2 group IIA	Homo sapiens	SINGLE PROTEIN	CHEMBL1142463	1	Scientific Literature	Bioorg. Med. Chem. Lett.	2008	None
CHEMBL455273		0	224.21	0	1.52	17c	CC(=O)c1c(O)c(C)c(O)c(C(C)=O)c1O	IC50	'>'	1600.0	nM				UO_0000065					False	CHEMBL989797	Inhibition of human sPLA2 group 2A	B	BAO_0000357	single protein format	Homo sapiens	None	None	None	None	CHEMBL3474	Phospholipase A2 group IIA	Homo sapiens	SINGLE PROTEIN	CHEMBL1142463	1	Scientific Literature	Bioorg. Med. Chem. Lett.	2008	None
CHEMBL2335204		0	813.89	2	3.00	Cmpd8	CC[C@H](C)[C@H](NC(=O)[C@@H](CC(=O)O)NC(=O)[C@H](Cc1c[nH]c2ccccc12)NC(=O)[C@H](C)NC(=O)c1cc(-c2sc(NC(=O)c3ccccc3)nc2C)n[nH]1)C(=O)O	IC50	'='	20000.0	nM	4.70			UO_0000065	5.77	0.11	1.70	1.69	False	CHEMBL2342415	Inhibition of sPLA2-IIA (unknown origin)-integrin alphaVbeta3 interaction in human K562 cells pretreated for 30 mins to immobilized sPLA2 before adding cells by phosphatase assay	B	BAO_0000219	cell-based format	Homo sapiens	None	None	K562	None	CHEMBL3474	Phospholipase A2 group IIA	Homo sapiens	SINGLE PROTEIN	CHEMBL2331538	1	Scientific Literature	Bioorg. Med. Chem. Lett.	2013	CHEMBL3308378
CHEMBL1814402		0	325.80	0	4.46	3b	COC(=O)c1cc(CCc2ccccc2)nc2ccc(Cl)cc12	IC50	'='	1800.0	nM	5.75			UO_0000065	17.63	0.34	1.28	14.66	False	CHEMBL1815898	Inhibition of human non-pancreatic sPLA2 using 1,2-dimyristoyl-sn-glycero-3-phosphocholine substrate after 5 mins by continuous fluorescence assay	B	BAO_0000357	single protein format	Homo sapiens	None	None	None	None	CHEMBL3474	Phospholipase A2 group IIA	Homo sapiens	SINGLE PROTEIN	CHEMBL1811889	1	Scientific Literature	Bioorg. Med. Chem.	2011	None
CHEMBL1814411		0	309.34	0	4.06	3k	COC(=O)c1c(Cc2ccccc2)c(C)nc2ccc(F)cc12	IC50	'='	16000.0	nM	4.80			UO_0000065	15.50	0.28	0.74	12.24	False	CHEMBL1815898	Inhibition of human non-pancreatic sPLA2 using 1,2-dimyristoyl-sn-glycero-3-phosphocholine substrate after 5 mins by continuous fluorescence assay	B	BAO_0000357	single protein format	Homo sapiens	None	None	None	None	CHEMBL3474	Phospholipase A2 group IIA	Homo sapiens	SINGLE PROTEIN	CHEMBL1811889	1	Scientific Literature	Bioorg. Med. Chem.	2011	None
CHEMBL1814422		0	393.48	1	5.66	3v	CCCCCCOc1ccc(-c2cc(C(=O)OC)c3cc(OC)ccc3n2)cc1	IC50						Not Active						False	CHEMBL1815898	Inhibition of human non-pancreatic sPLA2 using 1,2-dimyristoyl-sn-glycero-3-phosphocholine substrate after 5 mins by continuous fluorescence assay	B	BAO_0000357	single protein format	Homo sapiens	None	None	None	None	CHEMBL3474	Phospholipase A2 group IIA	Homo sapiens	SINGLE PROTEIN	CHEMBL1811889	1	Scientific Literature	Bioorg. Med. Chem.	2011	None
CHEMBL111739	CACOSPONGIONOLIDE B	0	400.56	1	5.08	2a	C=C1CCC[C@@H]2[C@]1(C)CC[C@@H](C)[C@@]2(C)CCC1=CCC(C2=CC(=O)OC2O)OC1	IC50	'='	86700.0	nM	4.06			UO_0000065	10.14	0.19	-1.02	7.28	False	CHEMBL997269	Inhibition of human synovial group2 sPLA2 at 10 uM by liquid scintillation counting	B	BAO_0000357	single protein format	Homo sapiens	None	None	None	None	CHEMBL3474	Phospholipase A2 group IIA	Homo sapiens	SINGLE PROTEIN	CHEMBL1150923	1	Scientific Literature	J. Nat. Prod.	1998	None
CHEMBL149709		0	353.42	0	2.55	10p	COc1cccc(Cn2c(C)c(CC(=O)NN)c3cc(OC)ccc32)c1	Mole fraction	'='	1.7										False	CHEMBL848494	Mole fraction as PLA2 IC50 concentration divided by total lipid concentration (1230 uM)	F	BAO_0000019	assay format	Homo sapiens	None	None	None	None	CHEMBL3474	Phospholipase A2 group IIA	Homo sapiens	SINGLE PROTEIN	CHEMBL1129457	1	Scientific Literature	J. Med. Chem.	1996	None
CHEMBL348462		0	421.45	0	2.36	31a	CCc1c(C(=O)C(N)=O)c2c(N(CC(=O)O)C(C)=O)cccc2n1Cc1ccccc1	IC50	'>'	100000.0	nM				UO_0000065					False	CHEMBL761440	Inhibition of human nonpancreatic secretory Phospholipase A2 through chromogenic assay	B	BAO_0000357	single protein format	None	None	None	None	None	CHEMBL3474	Phospholipase A2 group IIA	Homo sapiens	SINGLE PROTEIN	CHEMBL1129458	1	Scientific Literature	J. Med. Chem.	1996	None
CHEMBL150154		0	444.47	0	3.88	14e	CCc1c(CC(N)=O)c2cc(OCCCP(=O)(O)OC)ccc2n1Cc1ccccc1	Mole fraction	'='	3.2										False	CHEMBL848493	Mole fraction is the IC50 concentration divided by total lipid concentration	F	BAO_0000019	assay format	None	None	None	None	None	CHEMBL3474	Phospholipase A2 group IIA	Homo sapiens	SINGLE PROTEIN	CHEMBL1129058	1	Scientific Literature	J. Med. Chem.	1996	None
CHEMBL422667		0	380.40	0	2.52	(dl)-6y	Cc1c(C(=O)C(N)=O)c2c(OC(C)C(=O)O)cccc2n1Cc1ccccc1	IC50	'='	9.0	nM	8.05			UO_0000065	21.15	0.39	5.53	7.21	False	CHEMBL761439	Inhibition of human nonpancreatic secretory Phospholipase A2 through DOC/PC assay	B	BAO_0000357	single protein format	None	None	None	None	None	CHEMBL3474	Phospholipase A2 group IIA	Homo sapiens	SINGLE PROTEIN	CHEMBL1129458	1	Scientific Literature	J. Med. Chem.	1996	None
CHEMBL358872		0	408.45	0	3.16	6w	CCc1c(C(=O)C(N)=O)c2c(OC(C)(C)C(=O)O)cccc2n1Cc1ccccc1	IC50	'='	25.0	nM	7.60			UO_0000065	18.61	0.35	4.44	6.81	False	CHEMBL761440	Inhibition of human nonpancreatic secretory Phospholipase A2 through chromogenic assay	B	BAO_0000357	single protein format	None	None	None	None	None	CHEMBL3474	Phospholipase A2 group IIA	Homo sapiens	SINGLE PROTEIN	CHEMBL1129458	1	Scientific Literature	J. Med. Chem.	1996	None
CHEMBL342307		0	338.41	0	2.12	10ak	COc1ccc2c(c1)c(CC(=O)NN)c(C)n2Cc1cccc(N)c1	IC50	'='	4320.0	nM	5.37			UO_0000065					False	CHEMBL761438	Inhibition of Human Nonpancreatic Secretory Phospholipase A2 through Chromogenic assay	F	BAO_0000019	assay format	None	None	None	None	None	CHEMBL3474	Phospholipase A2 group IIA	Homo sapiens	SINGLE PROTEIN	CHEMBL1129457	1	Scientific Literature	J. Med. Chem.	1996	None
CHEMBL423205		0	492.51	0	4.64	13j	Cc1c(CC(N)=O)c2cc(OCCCP(=O)(O)O)ccc2n1Cc1ccccc1-c1ccccc1	IC50	'='	22.0	nM	7.66			UO_0000065	15.55	0.30	3.02	6.67	False	CHEMBL761443	Inhibition of human non-pancreatic secretory phospholipase A2 (PLA2) in a chromogenic assay	B	BAO_0000357	single protein format	None	None	None	None	None	CHEMBL3474	Phospholipase A2 group IIA	Homo sapiens	SINGLE PROTEIN	CHEMBL1129058	1	Scientific Literature	J. Med. Chem.	1996	None
CHEMBL374129		0	608.74	2	6.92	C1	CCCCCCCCCCCCCCOC(COc1ccc(-c2noc(=O)[nH]2)cc1)COc1ccc(-c2noc(=O)[nH]2)cc1	IC50	'='	47700.0	nM	4.32			UO_0000065	7.10	0.13	-2.60	2.97	False	CHEMBL917127	Inhibition of human group IIA PLA2 by fluorimetric assay	B	BAO_0000357	single protein format	Homo sapiens	None	None	None	None	CHEMBL3474	Phospholipase A2 group IIA	Homo sapiens	SINGLE PROTEIN	CHEMBL1142970	1	Scientific Literature	J. Med. Chem.	2007	None
CHEMBL89551		0	549.73	2	7.62	11g	CCCCCCCCCCCCCCCC(=O)OCCCCCCC[C@H](COP(=O)(O)OC)NC(C)=O	Xi50	'='	0.00084										False	CHEMBL878093	Compound was evaluated for the Phospholipase A2 inhibition and expressed as Xi = [inhibitor] / ([substrate] + [inhibitor])	B	BAO_0000357	single protein format	Naja mossambica mossambica	None	None	None	None	CHEMBL3474	Phospholipase A2 group IIA	Homo sapiens	SINGLE PROTEIN	CHEMBL1132026	1	Scientific Literature	Bioorg. Med. Chem. Lett.	1999	None
CHEMBL356438		0	322.41	0	3.29	17x	CCc1c(CC(N)=O)c2c(OC)cccc2n1Cc1ccccc1	IC50	'='	1180.0	nM	5.93			UO_0000065					False	CHEMBL761438	Inhibition of Human Nonpancreatic Secretory Phospholipase A2 through Chromogenic assay	F	BAO_0000019	assay format	None	None	None	None	None	CHEMBL3474	Phospholipase A2 group IIA	Homo sapiens	SINGLE PROTEIN	CHEMBL1129457	1	Scientific Literature	J. Med. Chem.	1996	None
CHEMBL359388		0	366.42	0	2.88	7f	Cc1c(CC(N)=O)c2cc(OCCC(=O)O)ccc2n1Cc1ccccc1	KB app	'='	3.76	uM				UO_0000064					False	CHEMBL683319	Inhibitory activity against contraction of Guinea pig lung tissue induced by PLA2.	F	BAO_0000221	tissue-based format	Cavia porcellus	CHEMBL3638235	Lung	None	None	CHEMBL3474	Phospholipase A2 group IIA	Homo sapiens	SINGLE PROTEIN	CHEMBL1129058	1	Scientific Literature	J. Med. Chem.	1996	None
CHEMBL315696		0	421.56	1	6.13	11c	CCCCCCCCCCCCCCCC[C@H](COP(=O)(O)OC)NC(C)=O	Xi50	'='	0.00057										False	CHEMBL878093	Compound was evaluated for the Phospholipase A2 inhibition and expressed as Xi = [inhibitor] / ([substrate] + [inhibitor])	B	BAO_0000357	single protein format	Naja mossambica mossambica	None	None	None	None	CHEMBL3474	Phospholipase A2 group IIA	Homo sapiens	SINGLE PROTEIN	CHEMBL1132026	1	Scientific Literature	Bioorg. Med. Chem. Lett.	1999	None
CHEMBL262428		0	422.53	0	4.14	4l	CCOC(=O)CCCCOc1ccc2c(CC(N)=O)c(C)n(Cc3ccccc3)c2c1	IC50	'='	306.0	nM	6.51			UO_0000065	15.42	0.29	2.37	7.80	False	CHEMBL761443	Inhibition of human non-pancreatic secretory phospholipase A2 (PLA2) in a chromogenic assay	B	BAO_0000357	single protein format	None	None	None	None	None	CHEMBL3474	Phospholipase A2 group IIA	Homo sapiens	SINGLE PROTEIN	CHEMBL1129058	1	Scientific Literature	J. Med. Chem.	1996	None
CHEMBL356887		0	458.50	0	4.53	12e	CCc1c(CC(N)=O)c2cc(OCCCP(=O)(OC)OC)ccc2n1Cc1ccccc1	IC50	'='	266.0	nM	6.58			UO_0000065	14.34	0.28	2.05	7.09	False	CHEMBL761443	Inhibition of human non-pancreatic secretory phospholipase A2 (PLA2) in a chromogenic assay	B	BAO_0000357	single protein format	None	None	None	None	None	CHEMBL3474	Phospholipase A2 group IIA	Homo sapiens	SINGLE PROTEIN	CHEMBL1129058	1	Scientific Literature	J. Med. Chem.	1996	None
CHEMBL424500		0	352.39	0	2.49	7c	Cc1c(CC(N)=O)c2c(OCC(=O)O)cccc2n1Cc1ccccc1	KB app	'='	0.37	uM				UO_0000064					False	CHEMBL683319	Inhibitory activity against contraction of Guinea pig lung tissue induced by PLA2.	F	BAO_0000221	tissue-based format	Cavia porcellus	CHEMBL3638235	Lung	None	None	CHEMBL3474	Phospholipase A2 group IIA	Homo sapiens	SINGLE PROTEIN	CHEMBL1129058	1	Scientific Literature	J. Med. Chem.	1996	None
CHEMBL353623		0	580.81	2	8.53	A5	CCCCCCCCCCCCCCOC(COCCCCc1ccccc1)COc1ccc(-c2noc(=O)[nH]2)cc1	IC50	'='	26000.0	nM	4.58			UO_0000065	7.89	0.15	-3.94	5.30	False	CHEMBL917130	Inhibition of human group IIA PLA2 in [3H]oleate-labeled Escherichia coli membrane by radiometric assay	B	BAO_0000019	assay format	Homo sapiens	None	None	None	None	CHEMBL3474	Phospholipase A2 group IIA	Homo sapiens	SINGLE PROTEIN	CHEMBL1142970	1	Scientific Literature	J. Med. Chem.	2007	None
CHEMBL419691		0	351.45	0	4.89	2	O=C(O)c1ccccc1-c1ccccc1C(=O)NC1CCCCCCC1	Inhibition	'='	15.0	%				UO_0000187					False	CHEMBL846292	Compound was evaluated for inhibition of phospholipase A2 (PLA2) isolated from human platelets at a concentration of 100 uM	B	BAO_0000019	assay format	None	None	None	None	None	CHEMBL3474	Phospholipase A2 group IIA	Homo sapiens	SINGLE PROTEIN	CHEMBL1128923	1	Scientific Literature	Bioorg. Med. Chem. Lett.	1996	None
CHEMBL440174		0	428.49	0	4.30	7i	Cc1c(CC(N)=O)c2cc(OCc3ccccc3C(=O)O)ccc2n1Cc1ccccc1	KB app	'='	0.72	uM				UO_0000064					False	CHEMBL683319	Inhibitory activity against contraction of Guinea pig lung tissue induced by PLA2.	F	BAO_0000221	tissue-based format	Cavia porcellus	CHEMBL3638235	Lung	None	None	CHEMBL3474	Phospholipase A2 group IIA	Homo sapiens	SINGLE PROTEIN	CHEMBL1129058	1	Scientific Literature	J. Med. Chem.	1996	None
CHEMBL89206		0	285.52	1	5.05	15	CCCCCCCCCCCCCCC(CO)NCC	I	'='	80.0	%				UO_0000187					False	CHEMBL761437	Inhibition of secretory PLA2 activity in human recombinant synovial enzyme using [3H]oleate labelled membranes at a concentration of 10 uM	B	BAO_0000019	assay format	None	None	None	None	None	CHEMBL3474	Phospholipase A2 group IIA	Homo sapiens	SINGLE PROTEIN	CHEMBL1133383	1	Scientific Literature	Bioorg. Med. Chem. Lett.	2000	None
CHEMBL148784		0	308.38	0	2.99	2g	CCc1c(CC(N)=O)c2cc(O)ccc2n1Cc1ccccc1	IC50	'='	342.0	nM	6.47			UO_0000065	20.97	0.38	3.48	9.47	False	CHEMBL761443	Inhibition of human non-pancreatic secretory phospholipase A2 (PLA2) in a chromogenic assay	B	BAO_0000357	single protein format	None	None	None	None	None	CHEMBL3474	Phospholipase A2 group IIA	Homo sapiens	SINGLE PROTEIN	CHEMBL1129058	1	Scientific Literature	J. Med. Chem.	1996	None
CHEMBL148682		0	395.46	0	2.77	67	Cc1c(CC(=O)NN)c2cc(OCCCC(=O)O)ccc2n1Cc1ccccc1	IC50	'='											False	CHEMBL761684	Inhibitory activity against porcine pancreatic Phospholipase A2	B	BAO_0000357	single protein format	Cavia porcellus	None	None	None	None	CHEMBL3474	Phospholipase A2 group IIA	Homo sapiens	SINGLE PROTEIN	CHEMBL1129058	1	Scientific Literature	J. Med. Chem.	1996	None
CHEMBL148479		0	408.82	0	3.14	6t	Cc1c(CC(N)=O)c2c(OCC(=O)[O-])cccc2n1Cc1cccc(Cl)c1.[Na+]	KB app	'='	0.19	uM				UO_0000064					False	CHEMBL683319	Inhibitory activity against contraction of Guinea pig lung tissue induced by PLA2.	F	BAO_0000221	tissue-based format	Cavia porcellus	CHEMBL3638235	Lung	None	None	CHEMBL3474	Phospholipase A2 group IIA	Homo sapiens	SINGLE PROTEIN	CHEMBL1129058	1	Scientific Literature	J. Med. Chem.	1996	None
CHEMBL87657		0	535.68	2	8.00	19	CCCCCCCCCCCC(=O)c1c(C(=O)O)n(CCCCOc2ccc(C(=O)O)cc2)c2ccccc12	IC50	'='	1500.0	nM	5.82			UO_0000065					False	CHEMBL693980	Inhibition of cytosolic phospholipase A2 by measuring the calcium ionophore A-23,187-induced arachidonic acid release from human platelets.	F	BAO_0000019	assay format	None	None	None	None	None	CHEMBL3474	Phospholipase A2 group IIA	Homo sapiens	SINGLE PROTEIN	CHEMBL1133970	1	Scientific Literature	Bioorg. Med. Chem. Lett.	2001	None
CHEMBL275215		0	431.61	1	5.96	LM-1258	CCCCCCCCCCS(=O)(=O)NC(CCCCCC)COCC(F)(F)F	Inhibition	'='	0.0	%				UO_0000187					False	CHEMBL767144	Inhibitory activity against human synovial fluid phospholipase A2 (HSF-PLA2)	B	BAO_0000357	single protein format	None	None	None	None	None	CHEMBL3474	Phospholipase A2 group IIA	Homo sapiens	SINGLE PROTEIN	CHEMBL1128584	1	Scientific Literature	J. Med. Chem.	1995	None
CHEMBL146571		0	394.47	0	3.52	7n	CCc1c(CC(N)=O)c2cc(OCCCC(=O)O)ccc2n1Cc1ccccc1	IC50	'='	189.0	nM	6.72			UO_0000065	17.04	0.32	3.20	7.11	False	CHEMBL761443	Inhibition of human non-pancreatic secretory phospholipase A2 (PLA2) in a chromogenic assay	B	BAO_0000357	single protein format	None	None	None	None	None	CHEMBL3474	Phospholipase A2 group IIA	Homo sapiens	SINGLE PROTEIN	CHEMBL1129058	1	Scientific Literature	J. Med. Chem.	1996	None
CHEMBL345756		0	410.54	0	4.24	44b	CCc1c(CC(N)=O)c2cc(SCCCC(=O)O)ccc2n1Cc1ccccc1	Mole fraction	'='	1.9										False	CHEMBL848493	Mole fraction is the IC50 concentration divided by total lipid concentration	F	BAO_0000019	assay format	None	None	None	None	None	CHEMBL3474	Phospholipase A2 group IIA	Homo sapiens	SINGLE PROTEIN	CHEMBL1129058	1	Scientific Literature	J. Med. Chem.	1996	None
CHEMBL148773		0	394.47	0	3.66	7h	Cc1c(CC(N)=O)c2cc(OCCCCC(=O)O)ccc2n1Cc1ccccc1	Mole fraction	'='	9.3										False	CHEMBL848493	Mole fraction is the IC50 concentration divided by total lipid concentration	F	BAO_0000019	assay format	None	None	None	None	None	CHEMBL3474	Phospholipase A2 group IIA	Homo sapiens	SINGLE PROTEIN	CHEMBL1129058	1	Scientific Literature	J. Med. Chem.	1996	None
CHEMBL148601		0	464.89	0	3.88	13i	CCc1c(CC(N)=O)c2cc(OCCCP(=O)(O)O)ccc2n1Cc1cccc(Cl)c1	KB app	'='	0.24	uM				UO_0000064					False	CHEMBL683319	Inhibitory activity against contraction of Guinea pig lung tissue induced by PLA2.	F	BAO_0000221	tissue-based format	Cavia porcellus	CHEMBL3638235	Lung	None	None	CHEMBL3474	Phospholipase A2 group IIA	Homo sapiens	SINGLE PROTEIN	CHEMBL1129058	1	Scientific Literature	J. Med. Chem.	1996	None
CHEMBL359067		0	388.36	0	2.54	13c	Cc1c(CC(N)=O)c2c(OCP(=O)(O)O)cccc2n1Cc1ccccc1	KB app	'='	6.94	uM				UO_0000064					False	CHEMBL683319	Inhibitory activity against contraction of Guinea pig lung tissue induced by PLA2.	F	BAO_0000221	tissue-based format	Cavia porcellus	CHEMBL3638235	Lung	None	None	CHEMBL3474	Phospholipase A2 group IIA	Homo sapiens	SINGLE PROTEIN	CHEMBL1129058	1	Scientific Literature	J. Med. Chem.	1996	None
CHEMBL357003		0	400.86	0	3.61	7q	NC(=O)Cc1c(Cl)n(Cc2ccccc2)c2ccc(OCCCC(=O)O)cc12	KB app	'='	0.61	uM				UO_0000064					False	CHEMBL683319	Inhibitory activity against contraction of Guinea pig lung tissue induced by PLA2.	F	BAO_0000221	tissue-based format	Cavia porcellus	CHEMBL3638235	Lung	None	None	CHEMBL3474	Phospholipase A2 group IIA	Homo sapiens	SINGLE PROTEIN	CHEMBL1129058	1	Scientific Literature	J. Med. Chem.	1996	None
CHEMBL146571		0	394.47	0	3.52	7n	CCc1c(CC(N)=O)c2cc(OCCCC(=O)O)ccc2n1Cc1ccccc1	IC50	'='	13500.0	nM	4.87			UO_0000065	12.34	0.23	1.35	5.15	False	CHEMBL761684	Inhibitory activity against porcine pancreatic Phospholipase A2	B	BAO_0000357	single protein format	Cavia porcellus	None	None	None	None	CHEMBL3474	Phospholipase A2 group IIA	Homo sapiens	SINGLE PROTEIN	CHEMBL1129058	1	Scientific Literature	J. Med. Chem.	1996	None
CHEMBL423205		0	492.51	0	4.64	13j	Cc1c(CC(N)=O)c2cc(OCCCP(=O)(O)O)ccc2n1Cc1ccccc1-c1ccccc1	IC50	'='	7600.0	nM	5.12			UO_0000065	10.39	0.20	0.48	4.46	False	CHEMBL761684	Inhibitory activity against porcine pancreatic Phospholipase A2	B	BAO_0000357	single protein format	Cavia porcellus	None	None	None	None	CHEMBL3474	Phospholipase A2 group IIA	Homo sapiens	SINGLE PROTEIN	CHEMBL1129058	1	Scientific Literature	J. Med. Chem.	1996	None
CHEMBL149396		0	381.43	0	3.87	76	Cc1c(CC(=O)O)c2cc(OCCCC(=O)O)ccc2n1Cc1ccccc1	Mole fraction	'='	2.1										False	CHEMBL848493	Mole fraction is the IC50 concentration divided by total lipid concentration	F	BAO_0000019	assay format	None	None	None	None	None	CHEMBL3474	Phospholipase A2 group IIA	Homo sapiens	SINGLE PROTEIN	CHEMBL1129058	1	Scientific Literature	J. Med. Chem.	1996	None
CHEMBL148682		0	395.46	0	2.77	67	Cc1c(CC(=O)NN)c2cc(OCCCC(=O)O)ccc2n1Cc1ccccc1	IC50	'='	1020.0	nM	5.99			UO_0000065	15.15	0.28	3.22	5.62	False	CHEMBL761443	Inhibition of human non-pancreatic secretory phospholipase A2 (PLA2) in a chromogenic assay	B	BAO_0000357	single protein format	None	None	None	None	None	CHEMBL3474	Phospholipase A2 group IIA	Homo sapiens	SINGLE PROTEIN	CHEMBL1129058	1	Scientific Literature	J. Med. Chem.	1996	None
CHEMBL148601		0	464.89	0	3.88	13i	CCc1c(CC(N)=O)c2cc(OCCCP(=O)(O)O)ccc2n1Cc1cccc(Cl)c1	Mole fraction	'='	1.3										False	CHEMBL848493	Mole fraction is the IC50 concentration divided by total lipid concentration	F	BAO_0000019	assay format	None	None	None	None	None	CHEMBL3474	Phospholipase A2 group IIA	Homo sapiens	SINGLE PROTEIN	CHEMBL1129058	1	Scientific Literature	J. Med. Chem.	1996	None
CHEMBL146568		0	416.50	0	2.68	16a	Cc1c(CC(N)=O)c2cc(OCCCS(=O)(=O)O)ccc2n1Cc1ccccc1	Mole fraction	'='	1.6										False	CHEMBL848493	Mole fraction is the IC50 concentration divided by total lipid concentration	F	BAO_0000019	assay format	None	None	None	None	None	CHEMBL3474	Phospholipase A2 group IIA	Homo sapiens	SINGLE PROTEIN	CHEMBL1129058	1	Scientific Literature	J. Med. Chem.	1996	None
CHEMBL146189		0	352.39	0	2.49	7e	Cc1c(CC(N)=O)c2cc(OCC(=O)O)ccc2n1Cc1ccccc1	Mole fraction	'='	1.5										False	CHEMBL848493	Mole fraction is the IC50 concentration divided by total lipid concentration	F	BAO_0000019	assay format	None	None	None	None	None	CHEMBL3474	Phospholipase A2 group IIA	Homo sapiens	SINGLE PROTEIN	CHEMBL1129058	1	Scientific Literature	J. Med. Chem.	1996	None
CHEMBL440174		0	428.49	0	4.30	7i	Cc1c(CC(N)=O)c2cc(OCc3ccccc3C(=O)O)ccc2n1Cc1ccccc1	IC50	'='	147.0	nM	6.83			UO_0000065	15.95	0.29	2.53	7.23	False	CHEMBL761443	Inhibition of human non-pancreatic secretory phospholipase A2 (PLA2) in a chromogenic assay	B	BAO_0000357	single protein format	None	None	None	None	None	CHEMBL3474	Phospholipase A2 group IIA	Homo sapiens	SINGLE PROTEIN	CHEMBL1129058	1	Scientific Literature	J. Med. Chem.	1996	None
CHEMBL4213094		0	393.32	0	3.04	3	NC(=O)c1cc2ccc(OC(F)(F)F)cc2n1-c1cc(CCC(=O)O)ccn1	IC50	'='	290.0	nM	6.54			UO_0000065	16.62	0.32	3.50	6.08	False	CHEMBL4199510	Inhibition of sPLA2-2A (unknown origin) using 1-palmitoyl-2-oleoyl-sn-glycero-3-phosphocholine as substrate pretreated for 20 mins followed by substrate addition and measured after 60 mins by NEFA based assay	B	BAO_0000357	single protein format	Homo sapiens	None	None	None	None	CHEMBL3474	Phospholipase A2 group IIA	Homo sapiens	SINGLE PROTEIN	CHEMBL4196112	1	Scientific Literature	ACS Med Chem Lett	2018	None
CHEMBL4214052		0	406.36	0	3.89	(ent)-10	CC(Cc1cccc(-n2c(C(N)=O)cc3ccc(OC(F)(F)F)cc32)c1)C(=O)O	IC50	'='	810.0	nM	6.09			UO_0000065	14.99	0.29	2.20	6.44	False	CHEMBL4199510	Inhibition of sPLA2-2A (unknown origin) using 1-palmitoyl-2-oleoyl-sn-glycero-3-phosphocholine as substrate pretreated for 20 mins followed by substrate addition and measured after 60 mins by NEFA based assay	B	BAO_0000357	single protein format	Homo sapiens	None	None	None	None	CHEMBL3474	Phospholipase A2 group IIA	Homo sapiens	SINGLE PROTEIN	CHEMBL4196112	1	Scientific Literature	ACS Med Chem Lett	2018	None
CHEMBL89003		0	547.65	2	7.29	7	CCCCCCCCCCOc1ccc(NC(=O)c2ccccc2-c2ccccc2C(=O)O)cc1OCC(=O)O	Inhibition	'='	23.0	%				UO_0000187					False	CHEMBL846292	Compound was evaluated for inhibition of phospholipase A2 (PLA2) isolated from human platelets at a concentration of 100 uM	B	BAO_0000019	assay format	None	None	None	None	None	CHEMBL3474	Phospholipase A2 group IIA	Homo sapiens	SINGLE PROTEIN	CHEMBL1128923	1	Scientific Literature	Bioorg. Med. Chem. Lett.	1996	None
CHEMBL208429		0	380.40	0	2.44	C	Cc1cc(OCC(=O)O)c2c(C(=O)C(N)=O)c(C)n(Cc3ccccc3)c2c1	IC50	'='	300.0	nM	6.52			UO_0000065	17.15	0.32	4.08	5.84	False	CHEMBL862125	Inhibition of human recombinant sPLA2 G2A	B	BAO_0000357	single protein format	Homo sapiens	None	None	None	None	CHEMBL3474	Phospholipase A2 group IIA	Homo sapiens	SINGLE PROTEIN	CHEMBL1147661	1	Scientific Literature	J. Med. Chem.	2006	None
CHEMBL149311		0	290.37	0	4.07	27	COc1ccc2c(c1)c(CC#N)c(C)n2Cc1ccccc1	Mole fraction						Mole fraction as PLA2 IC50 concentration divided by total lipid concentration (1230 uM)						False	CHEMBL848494	Mole fraction as PLA2 IC50 concentration divided by total lipid concentration (1230 uM)	F	BAO_0000019	assay format	Homo sapiens	None	None	None	None	CHEMBL3474	Phospholipase A2 group IIA	Homo sapiens	SINGLE PROTEIN	CHEMBL1129457	1	Scientific Literature	J. Med. Chem.	1996	None
CHEMBL344787		0	351.45	0	3.49	16b	CCC(C(=O)NN)c1c(C)n(Cc2ccccc2)c2ccc(OC)cc12	KB app						Not Determined						False	CHEMBL683318	Compound was evaluated for the inhibition of PLA2 induced contraction of GP lung tissue (Guinea pig) (n=4); No data	F	BAO_0000221	tissue-based format	Cavia porcellus	CHEMBL3638235	Lung	None	None	CHEMBL3474	Phospholipase A2 group IIA	Homo sapiens	SINGLE PROTEIN	CHEMBL1129457	1	Scientific Literature	J. Med. Chem.	1996	None
CHEMBL358458		0	322.41	0	3.29	17d	CCc1c(CC(N)=O)c2cc(OC)ccc2n1Cc1ccccc1	Mole fraction	'='	2.1										False	CHEMBL848494	Mole fraction as PLA2 IC50 concentration divided by total lipid concentration (1230 uM)	F	BAO_0000019	assay format	Homo sapiens	None	None	None	None	CHEMBL3474	Phospholipase A2 group IIA	Homo sapiens	SINGLE PROTEIN	CHEMBL1129457	1	Scientific Literature	J. Med. Chem.	1996	None
CHEMBL146924		0	424.52	0	3.88	17	CCc1c(C(=O)C(N)=O)c2c(SCCCC(=O)O)cccc2n1Cc1ccccc1	IC50	'='	49.0	nM	7.31			UO_0000065	17.22	0.33	3.43	7.14	False	CHEMBL761440	Inhibition of human nonpancreatic secretory Phospholipase A2 through chromogenic assay	B	BAO_0000357	single protein format	None	None	None	None	None	CHEMBL3474	Phospholipase A2 group IIA	Homo sapiens	SINGLE PROTEIN	CHEMBL1129458	1	Scientific Literature	J. Med. Chem.	1996	None
CHEMBL149128		0	334.42	0	3.60	17f	COc1ccc2c(c1)c(CC(N)=O)c(C1CC1)n2Cc1ccccc1	IC50	'='	336.0	nM	6.47			UO_0000065					False	CHEMBL761438	Inhibition of Human Nonpancreatic Secretory Phospholipase A2 through Chromogenic assay	F	BAO_0000019	assay format	None	None	None	None	None	CHEMBL3474	Phospholipase A2 group IIA	Homo sapiens	SINGLE PROTEIN	CHEMBL1129457	1	Scientific Literature	J. Med. Chem.	1996	None
CHEMBL150531		0	333.39	0	3.11	28a	COc1ccc2c(c1)c(Cc1nnn[nH]1)c(C)n2Cc1ccccc1	Mole fraction	'='	6.9										False	CHEMBL848494	Mole fraction as PLA2 IC50 concentration divided by total lipid concentration (1230 uM)	F	BAO_0000019	assay format	Homo sapiens	None	None	None	None	CHEMBL3474	Phospholipase A2 group IIA	Homo sapiens	SINGLE PROTEIN	CHEMBL1129457	1	Scientific Literature	J. Med. Chem.	1996	None
CHEMBL2079617		0	473.61	0	4.51	LM-1292	CCCCCCCCCCS(=O)(=O)N[C@H](CCCCCC)COP(=O)(O)OCCO	Inhibition	'='	40.0	%				UO_0000187					False	CHEMBL767144	Inhibitory activity against human synovial fluid phospholipase A2 (HSF-PLA2)	B	BAO_0000357	single protein format	None	None	None	None	None	CHEMBL3474	Phospholipase A2 group IIA	Homo sapiens	SINGLE PROTEIN	CHEMBL1128584	1	Scientific Literature	J. Med. Chem.	1995	None
CHEMBL313583		0	420.55	1	6.83	BMS-181162	CC1=C(/C=C/C(C)=C/C=C(C(/C)=C/C(=O)O)\c2cccc(C(=O)O)c2)C(C)(C)CCC1	IC50	'='	40000.0	nM	4.40			UO_0000065	10.46	0.19	-2.43	5.90	False	CHEMBL846290	Compound was evaluated for inhibition of human platelet phospholipase A2 (HP-PLA2).	B	BAO_0000019	assay format	None	None	None	None	None	CHEMBL3474	Phospholipase A2 group IIA	Homo sapiens	SINGLE PROTEIN	CHEMBL1128923	1	Scientific Literature	Bioorg. Med. Chem. Lett.	1996	None
CHEMBL271571		0	456.68	1	5.85	23a	CCCCCCCCCCCCCCN1CCN(Cc2ccc(-c3noc(=O)[nH]3)cc2)CC1	IC50	'>'	100000.0	nM				UO_0000065					False	CHEMBL930688	Inhibition of human recombinant PLA2 by fluorometric assay	B	BAO_0000357	single protein format	Homo sapiens	None	None	None	None	CHEMBL3474	Phospholipase A2 group IIA	Homo sapiens	SINGLE PROTEIN	CHEMBL1141576	1	Scientific Literature	Bioorg. Med. Chem.	2008	None
CHEMBL271550		0	484.69	1	5.41	26a	CCCCCCCCCCCCCCN1CCN(C(=O)c2ccc(Cc3noc(=O)[nH]3)cc2)CC1	IC50	'='	9000.0	nM	5.05			UO_0000065	10.41	0.20	-0.36	6.12	False	CHEMBL930688	Inhibition of human recombinant PLA2 by fluorometric assay	B	BAO_0000357	single protein format	Homo sapiens	None	None	None	None	CHEMBL3474	Phospholipase A2 group IIA	Homo sapiens	SINGLE PROTEIN	CHEMBL1141576	1	Scientific Literature	Bioorg. Med. Chem.	2008	None
CHEMBL406814		0	1135.20	None	None	20	COc1ccc(S(=O)(=O)c2ccc(OC)c(C(=O)Oc3c(C)c(C)c(C(=O)Oc4c(C)c(C)c(C(=O)O)c(OC)c4C)c(OC)c3C)c2)cc1C(=O)Oc1c(C)c(C)c(C(=O)Oc2c(C)c(C)c(C(=O)O)c(OC)c2C)c(OC)c1C	IC50	'='	69000.0	nM	4.16			UO_0000065	3.67	None	None	None	False	CHEMBL767139	In vitro inhibition of human recombinant secretory Phospholipase A2 (group II).	B	BAO_0000357	single protein format	None	None	None	None	None	CHEMBL3474	Phospholipase A2 group IIA	Homo sapiens	SINGLE PROTEIN	CHEMBL1129032	1	Scientific Literature	J. Med. Chem.	1996	None
CHEMBL264973		0	1103.20	None	None	18	COc1ccc(Sc2ccc(OC)c(C(=O)Oc3c(C)c(C)c(C(=O)Oc4c(C)c(C)c(C(=O)O)c(OC)c4C)c(OC)c3C)c2)cc1C(=O)Oc1c(C)c(C)c(C(=O)Oc2c(C)c(C)c(C(=O)O)c(OC)c2C)c(OC)c1C	IC50	'='	130000.0	nM		Outside typical range		UO_0000065					False	CHEMBL767139	In vitro inhibition of human recombinant secretory Phospholipase A2 (group II).	B	BAO_0000357	single protein format	None	None	None	None	None	CHEMBL3474	Phospholipase A2 group IIA	Homo sapiens	SINGLE PROTEIN	CHEMBL1129032	1	Scientific Literature	J. Med. Chem.	1996	None
CHEMBL219947		0	388.55	1	6.03	I	CCCCCCCCCCCCCCOc1ccc(Cc2noc(=O)[nH]2)cc1	IC50	'='	3400.0	nM	5.47			UO_0000065	14.07	0.27	-0.56	8.03	False	CHEMBL1108228	Inhibition of human recombinant group 2A phospholipase A2 by fluorimetric assay	B	BAO_0000357	single protein format	Homo sapiens	None	None	None	None	CHEMBL3474	Phospholipase A2 group IIA	Homo sapiens	SINGLE PROTEIN	CHEMBL1157788	1	Scientific Literature	Bioorg. Med. Chem.	2010	None
CHEMBL15492		0	561.85	2	6.34	LM-1304	CCCCCCCCCCS(=O)(=O)NC(CCCCCC)COS(=O)(=O)CCCOCc1ccccc1	Inhibition	'='	28.0	%				UO_0000187					False	CHEMBL767143	Inhibitory activity against human synovial fluid phospholipase A2 (HSF-PLA2).	B	BAO_0000357	single protein format	None	None	None	None	None	CHEMBL3474	Phospholipase A2 group IIA	Homo sapiens	SINGLE PROTEIN	CHEMBL1129986	1	Scientific Literature	J. Med. Chem.	1997	None
CHEMBL148674	VARESPLADIB	2	380.40	0	2.38	6m	CCc1c(C(=O)C(N)=O)c2c(OCC(=O)O)cccc2n1Cc1ccccc1	IC50	'='	7.0	nM	8.15			UO_0000065	21.44	0.40	5.77	7.31	True	CHEMBL761439	Inhibition of human nonpancreatic secretory Phospholipase A2 through DOC/PC assay	B	BAO_0000357	single protein format	None	None	None	None	None	CHEMBL3474	Phospholipase A2 group IIA	Homo sapiens	SINGLE PROTEIN	CHEMBL1129458	1	Scientific Literature	J. Med. Chem.	1996	None
CHEMBL148665		0	352.35	0	1.82	6b	NC(=O)C(=O)c1cn(Cc2ccccc2)c2cccc(OCC(=O)O)c12	IC50	'='	96.0	nM	7.02			UO_0000065	19.92	0.37	5.20	6.29	False	CHEMBL761440	Inhibition of human nonpancreatic secretory Phospholipase A2 through chromogenic assay	B	BAO_0000357	single protein format	None	None	None	None	None	CHEMBL3474	Phospholipase A2 group IIA	Homo sapiens	SINGLE PROTEIN	CHEMBL1129458	1	Scientific Literature	J. Med. Chem.	1996	None
CHEMBL425696		0	422.48	0	3.81	26	Cc1c(C(=O)C(N)=O)c2c(OCC(=O)O)cc3ccccc3c2n1CC1CCCCC1	IC50	'='	11.0	nM	7.96			UO_0000065	18.84	0.35	4.15	7.13	False	CHEMBL829138	Inhibitory concentration against human nonpancreatic secretory phospholipase A2	B	BAO_0000357	single protein format	Homo sapiens	None	None	None	None	CHEMBL3474	Phospholipase A2 group IIA	Homo sapiens	SINGLE PROTEIN	CHEMBL1142658	1	Scientific Literature	J. Med. Chem.	2005	None
CHEMBL146318		0	372.27	0	3.29	10g	Cc1c(CC(=O)NN)c2cc(Br)ccc2n1Cc1ccccc1	Mole fraction	'='	8.3										False	CHEMBL848494	Mole fraction as PLA2 IC50 concentration divided by total lipid concentration (1230 uM)	F	BAO_0000019	assay format	Homo sapiens	None	None	None	None	CHEMBL3474	Phospholipase A2 group IIA	Homo sapiens	SINGLE PROTEIN	CHEMBL1129457	1	Scientific Literature	J. Med. Chem.	1996	None
CHEMBL180576		0	559.64	1	3.43	20	Cc1c(C(=O)C(N)=O)c2c(OCC(=O)NS(=O)(=O)c3ccccc3)cc3c(c2n1Cc1ccccc1)CCCC3	IC50	'='	3.0	nM	8.52			UO_0000065	15.23	0.29	5.09	6.20	False	CHEMBL828100	Inhibitory concentration against human nonpancreatic secretory phospholipase A2	B	BAO_0000357	single protein format	Homo sapiens	None	None	None	None	CHEMBL3474	Phospholipase A2 group IIA	Homo sapiens	SINGLE PROTEIN	CHEMBL1142658	1	Scientific Literature	J. Med. Chem.	2005	None
CHEMBL178260		0	436.51	0	3.90	25	COC(=O)COc1cc2ccccc2c2c1c(C(=O)C(N)=O)c(C)n2CC1CCCCC1	IC50	'='	148.0	nM	6.83			UO_0000065	15.65	0.29	2.93	6.79	False	CHEMBL829138	Inhibitory concentration against human nonpancreatic secretory phospholipase A2	B	BAO_0000357	single protein format	Homo sapiens	None	None	None	None	CHEMBL3474	Phospholipase A2 group IIA	Homo sapiens	SINGLE PROTEIN	CHEMBL1142658	1	Scientific Literature	J. Med. Chem.	2005	None
CHEMBL178675		0	424.43	0	2.76	17	Cc1c(C(=O)C(N)=O)c2c(OCC(=O)O)cc3c(c2n1Cc1ccc(F)cc1)CCC3	IC50	'='	82.0	nM	7.09			UO_0000065	16.70	0.31	4.33	6.35	False	CHEMBL829138	Inhibitory concentration against human nonpancreatic secretory phospholipase A2	B	BAO_0000357	single protein format	Homo sapiens	None	None	None	None	CHEMBL3474	Phospholipase A2 group IIA	Homo sapiens	SINGLE PROTEIN	CHEMBL1142658	1	Scientific Literature	J. Med. Chem.	2005	None
CHEMBL180063		0	434.49	0	3.10	21	COC(=O)COc1cc2c(c3c1c(C(=O)C(N)=O)c(C)n3Cc1ccccc1)CCCC2	IC50	'='	109.0	nM	6.96			UO_0000065	16.02	0.30	3.86	6.92	False	CHEMBL829138	Inhibitory concentration against human nonpancreatic secretory phospholipase A2	B	BAO_0000357	single protein format	Homo sapiens	None	None	None	None	CHEMBL3474	Phospholipase A2 group IIA	Homo sapiens	SINGLE PROTEIN	CHEMBL1142658	1	Scientific Literature	J. Med. Chem.	2005	None
CHEMBL89162		0	312.59	1	5.75	4	CCCCCCCCCCCCCCC(N)CN(CC)CC	I	'='	82.7	%				UO_0000187					False	CHEMBL761437	Inhibition of secretory PLA2 activity in human recombinant synovial enzyme using [3H]oleate labelled membranes at a concentration of 10 uM	B	BAO_0000019	assay format	None	None	None	None	None	CHEMBL3474	Phospholipase A2 group IIA	Homo sapiens	SINGLE PROTEIN	CHEMBL1133383	1	Scientific Literature	Bioorg. Med. Chem. Lett.	2000	None
CHEMBL291715		0	460.61	1	5.31	3	CC(=O)O[C@H]1CC2[C@@]3(C)CCCC(C)(C)C3CC[C@@]2(C)C2CC=C(C(=O)O)[C@H](C(=O)O)[C@]21C	IC50	'='	4800.0	nM	5.32			UO_0000065	11.55	0.22	0.01	5.27	False	CHEMBL767138	In vitro inhibitory activity against human synovial fluid phospholipase A2 (HSF-PLA2) by monitoring hydrolysis of [3H]arachidonic acid labeled Escherichia coli	B	BAO_0000357	single protein format	None	None	None	None	None	CHEMBL3474	Phospholipase A2 group IIA	Homo sapiens	SINGLE PROTEIN	CHEMBL1127940	1	Scientific Literature	Bioorg. Med. Chem. Lett.	1994	None
CHEMBL434131		0	422.48	0	3.34	6ab	CCCc1ccc2c(c1OCC(=O)O)c(C(=O)C(N)=O)c(CC)n2Cc1ccccc1	IC50	'='	2070.0	nM	5.68			UO_0000065	13.45	0.25	2.34	5.09	False	CHEMBL761440	Inhibition of human nonpancreatic secretory Phospholipase A2 through chromogenic assay	B	BAO_0000357	single protein format	None	None	None	None	None	CHEMBL3474	Phospholipase A2 group IIA	Homo sapiens	SINGLE PROTEIN	CHEMBL1129458	1	Scientific Literature	J. Med. Chem.	1996	None
CHEMBL376244		0	510.55	1	3.25	C3	CCCCCOC(COc1ccc(Cc2noc(=O)[nH]2)cc1)COc1ccc(Cc2noc(=O)[nH]2)cc1	IC50	'='	30500.0	nM	4.52			UO_0000065	8.84	0.17	1.27	3.10	False	CHEMBL917127	Inhibition of human group IIA PLA2 by fluorimetric assay	B	BAO_0000357	single protein format	Homo sapiens	None	None	None	None	CHEMBL3474	Phospholipase A2 group IIA	Homo sapiens	SINGLE PROTEIN	CHEMBL1142970	1	Scientific Literature	J. Med. Chem.	2007	None
CHEMBL222723		0	636.79	2	6.76	B2	CCCCCCCCCCCCCCOCC(COc1ccc(Cc2noc(=O)[nH]2)cc1)Oc1ccc(Cc2noc(=O)[nH]2)cc1	IC50	'='	3100.0	nM	5.51			UO_0000065	8.65	0.16	-1.25	3.79	False	CHEMBL917127	Inhibition of human group IIA PLA2 by fluorimetric assay	B	BAO_0000357	single protein format	Homo sapiens	None	None	None	None	CHEMBL3474	Phospholipase A2 group IIA	Homo sapiens	SINGLE PROTEIN	CHEMBL1142970	1	Scientific Literature	J. Med. Chem.	2007	None
CHEMBL149547		0	294.35	0	2.73	17a	COc1ccc2c(c1)c(CC(N)=O)cn2Cc1ccccc1	Mole fraction	'='	3.0										False	CHEMBL848494	Mole fraction as PLA2 IC50 concentration divided by total lipid concentration (1230 uM)	F	BAO_0000019	assay format	Homo sapiens	None	None	None	None	CHEMBL3474	Phospholipase A2 group IIA	Homo sapiens	SINGLE PROTEIN	CHEMBL1129457	1	Scientific Literature	J. Med. Chem.	1996	None
CHEMBL147652		0	357.84	0	3.19	10u	COc1ccc2c(c1)c(CC(=O)NN)c(C)n2Cc1cccc(Cl)c1	Mole fraction	'='	1.1										False	CHEMBL848494	Mole fraction as PLA2 IC50 concentration divided by total lipid concentration (1230 uM)	F	BAO_0000019	assay format	Homo sapiens	None	None	None	None	CHEMBL3474	Phospholipase A2 group IIA	Homo sapiens	SINGLE PROTEIN	CHEMBL1129457	1	Scientific Literature	J. Med. Chem.	1996	None
CHEMBL316850		0	344.36	0	3.32	3b	COc1ccc(/C=C/C(=O)c2ccc(OC)c(OC)c2O)cc1OC	Inhibition	'='	55.0	%				UO_0000187					False	CHEMBL767145	Inhibitory activity against synovial human recombinant phospholipase (hr-PLA2) at 100 uM concentration	B	BAO_0000357	single protein format	None	None	None	None	None	CHEMBL3474	Phospholipase A2 group IIA	Homo sapiens	SINGLE PROTEIN	CHEMBL1128476	1	Scientific Literature	J. Med. Chem.	1995	None
CHEMBL15492		0	561.85	2	6.34	LM-1304	CCCCCCCCCCS(=O)(=O)NC(CCCCCC)COS(=O)(=O)CCCOCc1ccccc1	Inhibition	'='	28.0	%				UO_0000187					True	CHEMBL767144	Inhibitory activity against human synovial fluid phospholipase A2 (HSF-PLA2)	B	BAO_0000357	single protein format	None	None	None	None	None	CHEMBL3474	Phospholipase A2 group IIA	Homo sapiens	SINGLE PROTEIN	CHEMBL1128584	1	Scientific Literature	J. Med. Chem.	1995	None
CHEMBL15406		0	472.63	1	5.25	Im1340	CCCCCCCCCCS(=O)(=O)CC(CCCCCC)COP(=O)(O)OCCO	Inhibition	'='	29.0	%				UO_0000187					False	CHEMBL767143	Inhibitory activity against human synovial fluid phospholipase A2 (HSF-PLA2).	B	BAO_0000357	single protein format	None	None	None	None	None	CHEMBL3474	Phospholipase A2 group IIA	Homo sapiens	SINGLE PROTEIN	CHEMBL1129986	1	Scientific Literature	J. Med. Chem.	1997	None
CHEMBL2335204		0	813.89	2	3.00	Cmpd8	CC[C@H](C)[C@H](NC(=O)[C@@H](CC(=O)O)NC(=O)[C@H](Cc1c[nH]c2ccccc12)NC(=O)[C@H](C)NC(=O)c1cc(-c2sc(NC(=O)c3ccccc3)nc2C)n[nH]1)C(=O)O	Inhibition						Dose-dependent effect						False	CHEMBL2342411	Inhibition of sPLA2-IIA (unknown origin)-induced migration of human U937 cells after 20 hrs by chemotaxis assay	B	BAO_0000219	cell-based format	Homo sapiens	None	None	U-937	None	CHEMBL3474	Phospholipase A2 group IIA	Homo sapiens	SINGLE PROTEIN	CHEMBL2331538	1	Scientific Literature	Bioorg. Med. Chem. Lett.	2013	CHEMBL3308006
CHEMBL2335195		0	385.41	0	1.91	Cmpd21-1	Cc1nc(NC(=O)c2ccccc2)sc1-c1cc(C(=O)NCC(=O)O)[nH]n1	Imax	'='	98.0	%				UO_0000187					False	CHEMBL2342414	Inhibition of sPLA2-IIA (unknown origin)-integrin alphaVbeta3 interaction in human K562 cells pretreated for 30 mins to immobilized sPLA2 before adding cells by phosphatase assay relative to BSA	B	BAO_0000219	cell-based format	Homo sapiens	None	None	K562	None	CHEMBL3474	Phospholipase A2 group IIA	Homo sapiens	SINGLE PROTEIN	CHEMBL2331538	1	Scientific Literature	Bioorg. Med. Chem. Lett.	2013	CHEMBL3308378
CHEMBL2335202		0	987.16	3	-0.03	Cmpd3	CC(C)[C@H](NC(=O)[C@@H]1CCCN1C(=O)[C@@H](CC(N)=O)NC(=O)[C@@H](CCCNC(=N)N)NC(=O)[C@H](CCCCN)NC(=O)[C@H](Cc1c[nH]c2ccccc12)NC(=O)c1csc(-c2ccccn2)n1)C(=O)O	Imax	'<'	30.0	%				UO_0000187					False	CHEMBL2342414	Inhibition of sPLA2-IIA (unknown origin)-integrin alphaVbeta3 interaction in human K562 cells pretreated for 30 mins to immobilized sPLA2 before adding cells by phosphatase assay relative to BSA	B	BAO_0000219	cell-based format	Homo sapiens	None	None	K562	None	CHEMBL3474	Phospholipase A2 group IIA	Homo sapiens	SINGLE PROTEIN	CHEMBL2331538	1	Scientific Literature	Bioorg. Med. Chem. Lett.	2013	CHEMBL3308378
CHEMBL2335199		0	828.82	3	-2.31	Cmpd21-5	Cc1nc(NC(=O)c2ccccc2)sc1-c1cc(C(=O)NCC(=O)N[C@H](CCCNC(=N)N)C(=O)NCC(=O)N[C@H](CC(=O)O)C(=O)N[C@H](CC(=O)O)C(=O)O)[nH]n1	Imax						Not Active						False	CHEMBL2342414	Inhibition of sPLA2-IIA (unknown origin)-integrin alphaVbeta3 interaction in human K562 cells pretreated for 30 mins to immobilized sPLA2 before adding cells by phosphatase assay relative to BSA	B	BAO_0000219	cell-based format	Homo sapiens	None	None	K562	None	CHEMBL3474	Phospholipase A2 group IIA	Homo sapiens	SINGLE PROTEIN	CHEMBL2331538	1	Scientific Literature	Bioorg. Med. Chem. Lett.	2013	CHEMBL3308378
CHEMBL2335208		0	328.35	0	2.79	Cmpd8-1	Cc1nc(NC(=O)c2ccccc2)sc1-c1cc(C(=O)O)[nH]n1	Imax						Not Active						False	CHEMBL2342414	Inhibition of sPLA2-IIA (unknown origin)-integrin alphaVbeta3 interaction in human K562 cells pretreated for 30 mins to immobilized sPLA2 before adding cells by phosphatase assay relative to BSA	B	BAO_0000219	cell-based format	Homo sapiens	None	None	K562	None	CHEMBL3474	Phospholipase A2 group IIA	Homo sapiens	SINGLE PROTEIN	CHEMBL2331538	1	Scientific Literature	Bioorg. Med. Chem. Lett.	2013	CHEMBL3308378
CHEMBL355944		0	442.47	0	3.80	6e	Cc1c(C(=O)C(N)=O)c2c(OCC(=O)O)cccc2n1Cc1cccc(-c2ccccc2)c1	IC50	'='	9.0	nM	8.05			UO_0000065	18.18	0.33	4.25	7.21	False	CHEMBL761440	Inhibition of human nonpancreatic secretory Phospholipase A2 through chromogenic assay	B	BAO_0000357	single protein format	None	None	None	None	None	CHEMBL3474	Phospholipase A2 group IIA	Homo sapiens	SINGLE PROTEIN	CHEMBL1129458	1	Scientific Literature	J. Med. Chem.	1996	None
CHEMBL15460		0	563.74	2	6.74	LM-1313	CCCCCCCCCCS(=O)(=O)NC(CCCCCC)COP(=O)(O)OCCOCc1ccccc1	Inhibition	'='	36.0	%				UO_0000187					False	CHEMBL767144	Inhibitory activity against human synovial fluid phospholipase A2 (HSF-PLA2)	B	BAO_0000357	single protein format	None	None	None	None	None	CHEMBL3474	Phospholipase A2 group IIA	Homo sapiens	SINGLE PROTEIN	CHEMBL1128584	1	Scientific Literature	J. Med. Chem.	1995	None
CHEMBL2316063		0	416.48	1	5.44	5e	COC(=O)NCCc1c[nH]c2ccc(OCc3cccc(Oc4ccccc4)c3)cc12	IC50	'='	25000.0	nM	4.60			UO_0000065	11.05	0.20	-0.84	6.34	False	CHEMBL2320180	Inhibition of human nonpancreatic secretory phospholipase A2 using 1,2-dimyristoyl-sn-glycero-3-phosphocholine as substrate after 10 mins by spectrophotometric analysis	B	BAO_0000357	single protein format	Homo sapiens	None	None	None	None	CHEMBL3474	Phospholipase A2 group IIA	Homo sapiens	SINGLE PROTEIN	CHEMBL2311505	1	Scientific Literature	Eur. J. Med. Chem.	2013	None
CHEMBL470757	DIDODECANOYLPHLOROGLUCINOL	0	490.73	1	9.01	9	CCCCCCCCCCCC(=O)c1c(O)cc(O)c(C(=O)CCCCCCCCCCC)c1O	IC50	'='	1600.0	nM	5.80			UO_0000065	11.81	0.23	-3.21	6.11	False	CHEMBL989797	Inhibition of human sPLA2 group 2A	B	BAO_0000357	single protein format	Homo sapiens	None	None	None	None	CHEMBL3474	Phospholipase A2 group IIA	Homo sapiens	SINGLE PROTEIN	CHEMBL1142463	1	Scientific Literature	Bioorg. Med. Chem. Lett.	2008	None
CHEMBL149319		0	351.45	0	3.12	10ag	COc1ccc2c(c1)c(CC(=O)NN)c(C)n2CCCc1ccccc1	IC50	'='	16700.0	nM	4.78			UO_0000065					False	CHEMBL761438	Inhibition of Human Nonpancreatic Secretory Phospholipase A2 through Chromogenic assay	F	BAO_0000019	assay format	None	None	None	None	None	CHEMBL3474	Phospholipase A2 group IIA	Homo sapiens	SINGLE PROTEIN	CHEMBL1129457	1	Scientific Literature	J. Med. Chem.	1996	None
CHEMBL148756		0	309.36	0	3.63	13a	COc1ccc2c(c1)c(CC(=O)O)c(C)n2Cc1ccccc1	IC50	'='	13600.0	nM	4.87			UO_0000065					False	CHEMBL761438	Inhibition of Human Nonpancreatic Secretory Phospholipase A2 through Chromogenic assay	F	BAO_0000019	assay format	None	None	None	None	None	CHEMBL3474	Phospholipase A2 group IIA	Homo sapiens	SINGLE PROTEIN	CHEMBL1129457	1	Scientific Literature	J. Med. Chem.	1996	None
CHEMBL1094897		0	526.77	2	6.94	67a	CCCCCCCCCCCCCCCCCCN1CCN(Cc2ccc(-c3noc(=O)[nH]3)cc2)C(=O)C1	IC50	'='	970.0	nM	6.01			UO_0000065	11.42	0.22	-0.93	7.29	False	CHEMBL1108228	Inhibition of human recombinant group 2A phospholipase A2 by fluorimetric assay	B	BAO_0000357	single protein format	Homo sapiens	None	None	None	None	CHEMBL3474	Phospholipase A2 group IIA	Homo sapiens	SINGLE PROTEIN	CHEMBL1157788	1	Scientific Literature	Bioorg. Med. Chem.	2010	None
CHEMBL358417		0	338.41	0	3.23	29b	CONC(=O)Cc1c(C)n(Cc2ccccc2)c2ccc(OC)cc12	Mole fraction	'='	3.3										False	CHEMBL848494	Mole fraction as PLA2 IC50 concentration divided by total lipid concentration (1230 uM)	F	BAO_0000019	assay format	Homo sapiens	None	None	None	None	CHEMBL3474	Phospholipase A2 group IIA	Homo sapiens	SINGLE PROTEIN	CHEMBL1129457	1	Scientific Literature	J. Med. Chem.	1996	None
CHEMBL1098451		0	554.78	2	6.50	57b	CCCCCCCCCCCCCCCCCC(=O)N1CCN(C(=O)c2ccc(Cc3noc(=O)[nH]3)cc2)CC1	IC50	'='	1600.0	nM	5.80			UO_0000065	10.45	0.20	-0.70	5.82	False	CHEMBL1108228	Inhibition of human recombinant group 2A phospholipase A2 by fluorimetric assay	B	BAO_0000357	single protein format	Homo sapiens	None	None	None	None	CHEMBL3474	Phospholipase A2 group IIA	Homo sapiens	SINGLE PROTEIN	CHEMBL1157788	1	Scientific Literature	Bioorg. Med. Chem.	2010	None
CHEMBL148443		0	324.45	0	4.46	25	COc1ccc2c(c1)c(CC(=N)S)c(C)n2Cc1ccccc1	Mole fraction	'='	6.0										False	CHEMBL848494	Mole fraction as PLA2 IC50 concentration divided by total lipid concentration (1230 uM)	F	BAO_0000019	assay format	Homo sapiens	None	None	None	None	CHEMBL3474	Phospholipase A2 group IIA	Homo sapiens	SINGLE PROTEIN	CHEMBL1129457	1	Scientific Literature	J. Med. Chem.	1996	None
CHEMBL1160618		0	436.57	1	5.06	LM-1309	CCCCCCCCCCC(=O)NC(CCCCCC)COP(=O)(O)OCCN	Inhibition	'='	28.0	%				UO_0000187					False	CHEMBL767144	Inhibitory activity against human synovial fluid phospholipase A2 (HSF-PLA2)	B	BAO_0000357	single protein format	None	None	None	None	None	CHEMBL3474	Phospholipase A2 group IIA	Homo sapiens	SINGLE PROTEIN	CHEMBL1128584	1	Scientific Literature	J. Med. Chem.	1995	None
CHEMBL414625		0	351.41	0	3.37	26	CCc1c(CC(N)=O)c2c(NC(=O)O)cccc2n1Cc1ccccc1	IC50	'='	619.0	nM	6.21			UO_0000065	17.67	0.33	2.84	6.38	False	CHEMBL761443	Inhibition of human non-pancreatic secretory phospholipase A2 (PLA2) in a chromogenic assay	B	BAO_0000357	single protein format	None	None	None	None	None	CHEMBL3474	Phospholipase A2 group IIA	Homo sapiens	SINGLE PROTEIN	CHEMBL1129058	1	Scientific Literature	J. Med. Chem.	1996	None
CHEMBL146214		0	428.49	0	4.30	7j	Cc1c(CC(N)=O)c2cc(OCc3cccc(C(=O)O)c3)ccc2n1Cc1ccccc1	IC50	'='	1900.0	nM	5.72			UO_0000065	13.35	0.24	1.42	6.05	False	CHEMBL761443	Inhibition of human non-pancreatic secretory phospholipase A2 (PLA2) in a chromogenic assay	B	BAO_0000357	single protein format	None	None	None	None	None	CHEMBL3474	Phospholipase A2 group IIA	Homo sapiens	SINGLE PROTEIN	CHEMBL1129058	1	Scientific Literature	J. Med. Chem.	1996	None
CHEMBL145978		0	406.48	0	3.84	7p	NC(=O)Cc1c(C2CC2)n(Cc2ccccc2)c2ccc(OCCCC(=O)O)cc12	Mole fraction	'='	3.6										False	CHEMBL848493	Mole fraction is the IC50 concentration divided by total lipid concentration	F	BAO_0000019	assay format	None	None	None	None	None	CHEMBL3474	Phospholipase A2 group IIA	Homo sapiens	SINGLE PROTEIN	CHEMBL1129058	1	Scientific Literature	J. Med. Chem.	1996	None
CHEMBL146267		0	320.39	0	3.30	2k	NC(=O)Cc1c(C2CC2)n(Cc2ccccc2)c2ccc(O)cc12	Mole fraction	'='	9.6										False	CHEMBL848493	Mole fraction is the IC50 concentration divided by total lipid concentration	F	BAO_0000019	assay format	None	None	None	None	None	CHEMBL3474	Phospholipase A2 group IIA	Homo sapiens	SINGLE PROTEIN	CHEMBL1129058	1	Scientific Literature	J. Med. Chem.	1996	None
CHEMBL2112028		0	386.84	0	3.47	82	CCc1c(C(N)=O)c2c(OCC(=O)O)cccc2n1Cc1cccc(Cl)c1	IC50	'='	16800.0	nM	4.78			UO_0000065	12.34	0.24	1.30	5.05	False	CHEMBL761443	Inhibition of human non-pancreatic secretory phospholipase A2 (PLA2) in a chromogenic assay	B	BAO_0000357	single protein format	None	None	None	None	None	CHEMBL3474	Phospholipase A2 group IIA	Homo sapiens	SINGLE PROTEIN	CHEMBL1129058	1	Scientific Literature	J. Med. Chem.	1996	None
CHEMBL149562		0	396.51	0	3.85	44a	CCc1c(CC(N)=O)c2cc(SCCC(=O)O)ccc2n1Cc1ccccc1	IC50	'='	59.0	nM	7.23			UO_0000065	18.23	0.35	3.38	8.47	False	CHEMBL761443	Inhibition of human non-pancreatic secretory phospholipase A2 (PLA2) in a chromogenic assay	B	BAO_0000357	single protein format	None	None	None	None	None	CHEMBL3474	Phospholipase A2 group IIA	Homo sapiens	SINGLE PROTEIN	CHEMBL1129058	1	Scientific Literature	J. Med. Chem.	1996	None
CHEMBL146267		0	320.39	0	3.30	2k	NC(=O)Cc1c(C2CC2)n(Cc2ccccc2)c2ccc(O)cc12	IC50	'='	118.0	nM	6.93			UO_0000065	21.62	0.39	3.63	10.15	False	CHEMBL761443	Inhibition of human non-pancreatic secretory phospholipase A2 (PLA2) in a chromogenic assay	B	BAO_0000357	single protein format	None	None	None	None	None	CHEMBL3474	Phospholipase A2 group IIA	Homo sapiens	SINGLE PROTEIN	CHEMBL1129058	1	Scientific Literature	J. Med. Chem.	1996	None
CHEMBL89206		0	285.52	1	5.05	15	CCCCCCCCCCCCCCC(CO)NCC	IC50	'='	3700.0	nM	5.43			UO_0000065	19.02	0.37	0.38	16.84	False	CHEMBL871978	Inhibition of secretory PLA2 activity in human recombinant synovial enzyme using [3H]oleate labelled membranes at a concentration of 10 uM	B	BAO_0000019	assay format	None	None	None	None	None	CHEMBL3474	Phospholipase A2 group IIA	Homo sapiens	SINGLE PROTEIN	CHEMBL1133383	1	Scientific Literature	Bioorg. Med. Chem. Lett.	2000	None
CHEMBL356699		0	479.76	0	4.38	62b	NC(=O)Cc1c(Br)n(Cc2ccccc2)c2cc(Cl)c(OCCCC(=O)O)cc12	Mole fraction	'='	1.6										False	CHEMBL848493	Mole fraction is the IC50 concentration divided by total lipid concentration	F	BAO_0000019	assay format	None	None	None	None	None	CHEMBL3474	Phospholipase A2 group IIA	Homo sapiens	SINGLE PROTEIN	CHEMBL1129058	1	Scientific Literature	J. Med. Chem.	1996	None
CHEMBL358380		0	408.50	0	3.83	62d	CCc1c(CC(N)=O)c2cc(OCCCC(=O)O)c(C)cc2n1Cc1ccccc1	Mole fraction	'='	2.7										False	CHEMBL848493	Mole fraction is the IC50 concentration divided by total lipid concentration	F	BAO_0000019	assay format	None	None	None	None	None	CHEMBL3474	Phospholipase A2 group IIA	Homo sapiens	SINGLE PROTEIN	CHEMBL1129058	1	Scientific Literature	J. Med. Chem.	1996	None
CHEMBL359304		0	444.47	0	3.53	62e	CCc1c(CC(N)=O)c2cc(OCCCP(=O)(O)O)c(C)cc2n1Cc1ccccc1	Mole fraction	'='	1.2										False	CHEMBL848493	Mole fraction is the IC50 concentration divided by total lipid concentration	F	BAO_0000019	assay format	None	None	None	None	None	CHEMBL3474	Phospholipase A2 group IIA	Homo sapiens	SINGLE PROTEIN	CHEMBL1129058	1	Scientific Literature	J. Med. Chem.	1996	None
CHEMBL356729		0	366.42	0	1.39	19a	Cc1c(CC(N)=O)c2c(OCC(=O)NN)cccc2n1Cc1ccccc1	Mole fraction	'='	3.4										False	CHEMBL848493	Mole fraction is the IC50 concentration divided by total lipid concentration	F	BAO_0000019	assay format	None	None	None	None	None	CHEMBL3474	Phospholipase A2 group IIA	Homo sapiens	SINGLE PROTEIN	CHEMBL1129058	1	Scientific Literature	J. Med. Chem.	1996	None
CHEMBL424500		0	352.39	0	2.49	7c	Cc1c(CC(N)=O)c2c(OCC(=O)O)cccc2n1Cc1ccccc1	Mole fraction	'='	4.2										False	CHEMBL848493	Mole fraction is the IC50 concentration divided by total lipid concentration	F	BAO_0000019	assay format	None	None	None	None	None	CHEMBL3474	Phospholipase A2 group IIA	Homo sapiens	SINGLE PROTEIN	CHEMBL1129058	1	Scientific Literature	J. Med. Chem.	1996	None
CHEMBL342549		0	442.52	0	4.56	7o	CCc1c(CC(N)=O)c2cc(OCc3ccccc3C(=O)O)ccc2n1Cc1ccccc1	IC50	'='	555.0	nM	6.26			UO_0000065	14.14	0.26	1.70	6.62	False	CHEMBL761443	Inhibition of human non-pancreatic secretory phospholipase A2 (PLA2) in a chromogenic assay	B	BAO_0000357	single protein format	None	None	None	None	None	CHEMBL3474	Phospholipase A2 group IIA	Homo sapiens	SINGLE PROTEIN	CHEMBL1129058	1	Scientific Literature	J. Med. Chem.	1996	None
CHEMBL346196		0	366.37	0	2.13	D	Cc1c(C(=O)C(N)=O)c2c(OCC(=O)O)cccc2n1Cc1ccccc1	IC50	'='	275.0	nM	6.56			UO_0000065	17.91	0.33	4.43	5.88	False	CHEMBL862125	Inhibition of human recombinant sPLA2 G2A	B	BAO_0000357	single protein format	Homo sapiens	None	None	None	None	CHEMBL3474	Phospholipase A2 group IIA	Homo sapiens	SINGLE PROTEIN	CHEMBL1147661	1	Scientific Literature	J. Med. Chem.	2006	None
CHEMBL149595		0	338.41	0	2.78	21e	CCc1c(C(O)C(N)=O)c2c(OC)cccc2n1Cc1ccccc1	IC50	'='	53000.0	nM	4.28			UO_0000065					False	CHEMBL761438	Inhibition of Human Nonpancreatic Secretory Phospholipase A2 through Chromogenic assay	F	BAO_0000019	assay format	None	None	None	None	None	CHEMBL3474	Phospholipase A2 group IIA	Homo sapiens	SINGLE PROTEIN	CHEMBL1129457	1	Scientific Literature	J. Med. Chem.	1996	None
CHEMBL149595		0	338.41	0	2.78	21e	CCc1c(C(O)C(N)=O)c2c(OC)cccc2n1Cc1ccccc1	Mole fraction	'='	4.3										False	CHEMBL848494	Mole fraction as PLA2 IC50 concentration divided by total lipid concentration (1230 uM)	F	BAO_0000019	assay format	Homo sapiens	None	None	None	None	CHEMBL3474	Phospholipase A2 group IIA	Homo sapiens	SINGLE PROTEIN	CHEMBL1129457	1	Scientific Literature	J. Med. Chem.	1996	None
CHEMBL342329		0	357.84	0	3.19	10t	COc1cccc2c1c(CC(=O)NN)c(C)n2Cc1cccc(Cl)c1	KB app						Not Determined						False	CHEMBL683318	Compound was evaluated for the inhibition of PLA2 induced contraction of GP lung tissue (Guinea pig) (n=4); No data	F	BAO_0000221	tissue-based format	Cavia porcellus	CHEMBL3638235	Lung	None	None	CHEMBL3474	Phospholipase A2 group IIA	Homo sapiens	SINGLE PROTEIN	CHEMBL1129457	1	Scientific Literature	J. Med. Chem.	1996	None
CHEMBL478821		0	412.49	0	4.44	16c	CCc1c(C(=O)C(N)=O)c2c(OC)cccn2c1Cc1ccccc1-c1ccccc1	IC50	'='	35.0	nM	7.46			UO_0000065	18.08	0.33	3.02	10.10	False	CHEMBL990826	Inhibition of human group2A phospholipase A2 fluorimetric assay	B	BAO_0000357	single protein format	Homo sapiens	None	None	None	None	CHEMBL3474	Phospholipase A2 group IIA	Homo sapiens	SINGLE PROTEIN	CHEMBL1155819	1	Scientific Literature	J. Med. Chem.	2008	None
CHEMBL15439		0	451.59	1	5.49	LM-1166	CCCCCCCCCCCC(=O)NC(CCCCCC)COP(=O)(O)OCCO	Inhibition	'='	61.0	%				UO_0000187					False	CHEMBL767144	Inhibitory activity against human synovial fluid phospholipase A2 (HSF-PLA2)	B	BAO_0000357	single protein format	None	None	None	None	None	CHEMBL3474	Phospholipase A2 group IIA	Homo sapiens	SINGLE PROTEIN	CHEMBL1128584	1	Scientific Literature	J. Med. Chem.	1995	None
CHEMBL1094837		0	520.67	2	5.44	61e	CCCCCCCCCCOc1ccc(N2CCN(C(=O)c3ccc(Cc4noc(=O)[nH]4)cc3)CC2)cc1	IC50	'='	3250.0	nM	5.49			UO_0000065	10.54	0.20	0.05	5.99	False	CHEMBL1108228	Inhibition of human recombinant group 2A phospholipase A2 by fluorimetric assay	B	BAO_0000357	single protein format	Homo sapiens	None	None	None	None	CHEMBL3474	Phospholipase A2 group IIA	Homo sapiens	SINGLE PROTEIN	CHEMBL1157788	1	Scientific Literature	Bioorg. Med. Chem.	2010	None
CHEMBL1094827		0	554.82	2	7.36	62a	CCCCCCCCCCCCCCCCCCN1CCN(C(=O)c2ccc(Cc3noc(=O)[nH]3)cc2)C(C)C1	IC50	'='	580.0	nM	6.24			UO_0000065	11.24	0.21	-1.12	7.56	False	CHEMBL1108228	Inhibition of human recombinant group 2A phospholipase A2 by fluorimetric assay	B	BAO_0000357	single protein format	Homo sapiens	None	None	None	None	CHEMBL3474	Phospholipase A2 group IIA	Homo sapiens	SINGLE PROTEIN	CHEMBL1157788	1	Scientific Literature	Bioorg. Med. Chem.	2010	None
CHEMBL111739	CACOSPONGIONOLIDE B	0	400.56	1	5.08	2a	C=C1CCC[C@@H]2[C@]1(C)CC[C@@H](C)[C@@]2(C)CCC1=CCC(C2=CC(=O)OC2O)OC1	IC50	'='	4300.0	nM	5.37			UO_0000065	13.40	0.25	0.29	9.62	False	CHEMBL997270	Inhibition of human synovial group2 sPLA2 by liquid scintillation counting	B	BAO_0000357	single protein format	Homo sapiens	None	None	None	None	CHEMBL3474	Phospholipase A2 group IIA	Homo sapiens	SINGLE PROTEIN	CHEMBL1150923	1	Scientific Literature	J. Nat. Prod.	1998	None
CHEMBL444450		0	730.98	2	12.08	1, YM-26734	CCCCCCCCCCCC(=O)c1c(O)c(C(=O)CCCCCCCCCCC)c(O)c(C2CC(c3ccc(O)cc3)Oc3cc(O)ccc32)c1O	IC50	'='	80.0	nM	7.10			UO_0000065	9.71	0.18	-4.98	4.91	False	CHEMBL989797	Inhibition of human sPLA2 group 2A	B	BAO_0000357	single protein format	Homo sapiens	None	None	None	None	CHEMBL3474	Phospholipase A2 group IIA	Homo sapiens	SINGLE PROTEIN	CHEMBL1142463	1	Scientific Literature	Bioorg. Med. Chem. Lett.	2008	None
CHEMBL484180		0	472.75	1	9.91	18b	CCCCCCCCCCCC(=O)c1cc(C)cc(C(=O)CCCCCCCCCCC)c1O	IC50	'>'	1600.0	nM				UO_0000065					False	CHEMBL989797	Inhibition of human sPLA2 group 2A	B	BAO_0000357	single protein format	Homo sapiens	None	None	None	None	CHEMBL3474	Phospholipase A2 group IIA	Homo sapiens	SINGLE PROTEIN	CHEMBL1142463	1	Scientific Literature	Bioorg. Med. Chem. Lett.	2008	None
CHEMBL460302		0	266.34	0	3.25	7	NCCc1c[nH]c2c(OCc3ccccc3)cccc12	IC50	'='	52500.0	nM	4.28			UO_0000065	16.07	0.29	1.03	8.39	False	CHEMBL955001	Inhibition of human nonpancreatic secretory phospholipase A2	B	BAO_0000357	single protein format	Homo sapiens	None	None	None	None	CHEMBL3474	Phospholipase A2 group IIA	Homo sapiens	SINGLE PROTEIN	CHEMBL1151772	1	Scientific Literature	J. Med. Chem.	2008	None
CHEMBL148756		0	309.36	0	3.63	13a	COc1ccc2c(c1)c(CC(=O)O)c(C)n2Cc1ccccc1	Mole fraction	'='	1.1										False	CHEMBL848494	Mole fraction as PLA2 IC50 concentration divided by total lipid concentration (1230 uM)	F	BAO_0000019	assay format	Homo sapiens	None	None	None	None	CHEMBL3474	Phospholipase A2 group IIA	Homo sapiens	SINGLE PROTEIN	CHEMBL1129457	1	Scientific Literature	J. Med. Chem.	1996	None
CHEMBL359416		0	407.70	0	4.14	17o	COc1cc2c(CC(N)=O)c(Br)n(Cc3ccccc3)c2cc1Cl	IC50	'='	120.0	nM	6.92			UO_0000065					False	CHEMBL761438	Inhibition of Human Nonpancreatic Secretory Phospholipase A2 through Chromogenic assay	F	BAO_0000019	assay format	None	None	None	None	None	CHEMBL3474	Phospholipase A2 group IIA	Homo sapiens	SINGLE PROTEIN	CHEMBL1129457	1	Scientific Literature	J. Med. Chem.	1996	None
CHEMBL148795		0	400.82	0	2.78	6j	Cc1c(C(=O)C(N)=O)c2c(OCC(=O)O)cccc2n1Cc1ccccc1Cl	IC50	'='	9.0	nM	8.05			UO_0000065	20.07	0.39	5.27	7.21	False	CHEMBL761440	Inhibition of human nonpancreatic secretory Phospholipase A2 through chromogenic assay	B	BAO_0000357	single protein format	None	None	None	None	None	CHEMBL3474	Phospholipase A2 group IIA	Homo sapiens	SINGLE PROTEIN	CHEMBL1129458	1	Scientific Literature	J. Med. Chem.	1996	None
CHEMBL151023		0	388.27	0	2.99	10aq	COc1ccc2c(c1)c(CC(=O)NN)c(Br)n2Cc1ccccc1	IC50	'='	430.0	nM	6.37			UO_0000065					False	CHEMBL761438	Inhibition of Human Nonpancreatic Secretory Phospholipase A2 through Chromogenic assay	F	BAO_0000019	assay format	None	None	None	None	None	CHEMBL3474	Phospholipase A2 group IIA	Homo sapiens	SINGLE PROTEIN	CHEMBL1129457	1	Scientific Literature	J. Med. Chem.	1996	None
CHEMBL148929		0	373.25	0	3.49	17n	COc1ccc2c(c1)c(CC(N)=O)c(Br)n2Cc1ccccc1	Mole fraction	'='	1.9										False	CHEMBL848494	Mole fraction as PLA2 IC50 concentration divided by total lipid concentration (1230 uM)	F	BAO_0000019	assay format	Homo sapiens	None	None	None	None	CHEMBL3474	Phospholipase A2 group IIA	Homo sapiens	SINGLE PROTEIN	CHEMBL1129457	1	Scientific Literature	J. Med. Chem.	1996	None
CHEMBL149731		0	337.42	0	2.79	10i	CCc1c(CC(=O)NN)c2cc(OC)ccc2n1Cc1ccccc1	Mole fraction	'='	3.4										False	CHEMBL848494	Mole fraction as PLA2 IC50 concentration divided by total lipid concentration (1230 uM)	F	BAO_0000019	assay format	Homo sapiens	None	None	None	None	CHEMBL3474	Phospholipase A2 group IIA	Homo sapiens	SINGLE PROTEIN	CHEMBL1129457	1	Scientific Literature	J. Med. Chem.	1996	None
CHEMBL147652		0	357.84	0	3.19	10u	COc1ccc2c(c1)c(CC(=O)NN)c(C)n2Cc1cccc(Cl)c1	KB app	'='	1.13	uM				UO_0000064					False	CHEMBL683317	Inhibition of PLA2 induced contraction of GP lung tissue (Guinea pig) (n=4)	F	BAO_0000221	tissue-based format	Cavia porcellus	CHEMBL3638235	Lung	None	None	CHEMBL3474	Phospholipase A2 group IIA	Homo sapiens	SINGLE PROTEIN	CHEMBL1129457	1	Scientific Literature	J. Med. Chem.	1996	None
CHEMBL7568	QUINACRINE	2	399.97	1	5.97	quinacrine	CCN(CC)CCCC(C)Nc1c2ccc(Cl)cc2nc2ccc(OC)cc12	IC50	'='	76000000.0	nM		Outside typical range		UO_0000065					False	CHEMBL767139	In vitro inhibition of human recombinant secretory Phospholipase A2 (group II).	B	BAO_0000357	single protein format	None	None	None	None	None	CHEMBL3474	Phospholipase A2 group IIA	Homo sapiens	SINGLE PROTEIN	CHEMBL1129032	1	Scientific Literature	J. Med. Chem.	1996	None
CHEMBL15471		0	441.62	1	5.61	LM-1277	CCCCCCCCCCS(=O)(=O)NC(CCCCCC)COP(=O)(O)CC	Inhibition	'='	33.0	%				UO_0000187					True	CHEMBL767144	Inhibitory activity against human synovial fluid phospholipase A2 (HSF-PLA2)	B	BAO_0000357	single protein format	None	None	None	None	None	CHEMBL3474	Phospholipase A2 group IIA	Homo sapiens	SINGLE PROTEIN	CHEMBL1128584	1	Scientific Literature	J. Med. Chem.	1995	None
CHEMBL85763		0	552.62	2	7.13	28	CCCCCCCCCCCC(=O)c1c(C(=O)O)n(CCOc2ccc(C(=O)O)cc2[N+](=O)[O-])c2ccccc12	IC50	'='	3000.0	nM	5.52			UO_0000065					False	CHEMBL693980	Inhibition of cytosolic phospholipase A2 by measuring the calcium ionophore A-23,187-induced arachidonic acid release from human platelets.	F	BAO_0000019	assay format	None	None	None	None	None	CHEMBL3474	Phospholipase A2 group IIA	Homo sapiens	SINGLE PROTEIN	CHEMBL1133970	1	Scientific Literature	Bioorg. Med. Chem. Lett.	2001	None
CHEMBL15445		0	485.67	1	6.32	LM-1299	CCCCCCCCCCS(=O)(=O)NC(CCCCCC)COP(=O)(O)OCCCC	Inhibition	'='	0.0	%				UO_0000187					False	CHEMBL767143	Inhibitory activity against human synovial fluid phospholipase A2 (HSF-PLA2).	B	BAO_0000357	single protein format	None	None	None	None	None	CHEMBL3474	Phospholipase A2 group IIA	Homo sapiens	SINGLE PROTEIN	CHEMBL1129986	1	Scientific Literature	J. Med. Chem.	1997	None
CHEMBL347748		0	378.43	0	2.86	6af	CCc1c(C(=O)C(N)=O)c2c(CC(=O)O)cc(C)cc2n1Cc1ccccc1	IC50	'='	8.0	nM	8.10			UO_0000065	21.40	0.39	5.24	7.91	False	CHEMBL761440	Inhibition of human nonpancreatic secretory Phospholipase A2 through chromogenic assay	B	BAO_0000357	single protein format	None	None	None	None	None	CHEMBL3474	Phospholipase A2 group IIA	Homo sapiens	SINGLE PROTEIN	CHEMBL1129458	1	Scientific Literature	J. Med. Chem.	1996	None
CHEMBL357979		0	442.47	0	3.80	6d	Cc1c(C(=O)C(N)=O)c2c(OCC(=O)O)cccc2n1Cc1ccccc1-c1ccccc1	IC50	'='	6.0	nM	8.22			UO_0000065	18.58	0.34	4.42	7.37	False	CHEMBL761440	Inhibition of human nonpancreatic secretory Phospholipase A2 through chromogenic assay	B	BAO_0000357	single protein format	None	None	None	None	None	CHEMBL3474	Phospholipase A2 group IIA	Homo sapiens	SINGLE PROTEIN	CHEMBL1129458	1	Scientific Literature	J. Med. Chem.	1996	None
CHEMBL514705		0	458.51	0	4.17	12f	CC(C)Cc1c(C(=O)C(N)=O)c2c(OCC(=O)O)cc3ccccc3c2n1Cc1ccccc1	IC50	'>'	1600.0	nM				UO_0000065					False	CHEMBL990826	Inhibition of human group2A phospholipase A2 fluorimetric assay	B	BAO_0000357	single protein format	Homo sapiens	None	None	None	None	CHEMBL3474	Phospholipase A2 group IIA	Homo sapiens	SINGLE PROTEIN	CHEMBL1155819	1	Scientific Literature	J. Med. Chem.	2008	None
CHEMBL478820		0	484.55	0	4.53	16a	CC(C)Cc1c(C(=O)C(N)=O)c2c(OCC(=O)O)cccn2c1Cc1ccccc1-c1ccccc1	IC50	'>'	1600.0	nM				UO_0000065					False	CHEMBL990826	Inhibition of human group2A phospholipase A2 fluorimetric assay	B	BAO_0000357	single protein format	Homo sapiens	None	None	None	None	CHEMBL3474	Phospholipase A2 group IIA	Homo sapiens	SINGLE PROTEIN	CHEMBL1155819	1	Scientific Literature	J. Med. Chem.	2008	None
CHEMBL1094504		0	527.71	2	5.12	59c	CCCCCCCCCCCCCCNC(=O)N1CCN(C(=O)c2ccc(Cc3noc(=O)[nH]3)cc2)CC1	IC50	'='	4880.0	nM	5.31			UO_0000065	10.07	0.19	0.19	4.76	False	CHEMBL1108228	Inhibition of human recombinant group 2A phospholipase A2 by fluorimetric assay	B	BAO_0000357	single protein format	Homo sapiens	None	None	None	None	CHEMBL3474	Phospholipase A2 group IIA	Homo sapiens	SINGLE PROTEIN	CHEMBL1157788	1	Scientific Literature	Bioorg. Med. Chem.	2010	None
CHEMBL1099342		0	576.78	2	7.00	61c	CCCCCCCCCCCCCCOc1ccc(N2CCN(C(=O)c3ccc(Cc4noc(=O)[nH]4)cc3)CC2)cc1	IC50	'='	220.0	nM	6.66			UO_0000065	11.54	0.22	-0.34	7.26	False	CHEMBL1108228	Inhibition of human recombinant group 2A phospholipase A2 by fluorimetric assay	B	BAO_0000357	single protein format	Homo sapiens	None	None	None	None	CHEMBL3474	Phospholipase A2 group IIA	Homo sapiens	SINGLE PROTEIN	CHEMBL1157788	1	Scientific Literature	Bioorg. Med. Chem.	2010	None
CHEMBL151159		0	324.38	0	2.53	21b	COc1ccc2c(c1)c(C(O)C(N)=O)c(C)n2Cc1ccccc1	Mole fraction	'='	1.6										False	CHEMBL848494	Mole fraction as PLA2 IC50 concentration divided by total lipid concentration (1230 uM)	F	BAO_0000019	assay format	Homo sapiens	None	None	None	None	CHEMBL3474	Phospholipase A2 group IIA	Homo sapiens	SINGLE PROTEIN	CHEMBL1129457	1	Scientific Literature	J. Med. Chem.	1996	None
CHEMBL148455		0	373.54	0	4.63	10af	CCCCCCCCCCn1c(C)c(CC(=O)NN)c2cc(OC)ccc21	Mole fraction	'='	7.7										False	CHEMBL848494	Mole fraction as PLA2 IC50 concentration divided by total lipid concentration (1230 uM)	F	BAO_0000019	assay format	Homo sapiens	None	None	None	None	CHEMBL3474	Phospholipase A2 group IIA	Homo sapiens	SINGLE PROTEIN	CHEMBL1129457	1	Scientific Literature	J. Med. Chem.	1996	None
CHEMBL345539		0	357.84	0	3.19	10w	COc1ccc2c(c1)c(CC(=O)NN)c(C)n2Cc1ccc(Cl)cc1	Mole fraction	'='	7.5										False	CHEMBL848494	Mole fraction as PLA2 IC50 concentration divided by total lipid concentration (1230 uM)	F	BAO_0000019	assay format	Homo sapiens	None	None	None	None	CHEMBL3474	Phospholipase A2 group IIA	Homo sapiens	SINGLE PROTEIN	CHEMBL1129457	1	Scientific Literature	J. Med. Chem.	1996	None
CHEMBL418936		0	543.61	2	7.50	30	CCCCCCCCCCCC(=O)c1c(C(=O)O)n(CCOc2c(F)cc(C(=O)O)cc2F)c2ccccc12	IC50	'='	640.0	nM	6.19			UO_0000065					False	CHEMBL693980	Inhibition of cytosolic phospholipase A2 by measuring the calcium ionophore A-23,187-induced arachidonic acid release from human platelets.	F	BAO_0000019	assay format	None	None	None	None	None	CHEMBL3474	Phospholipase A2 group IIA	Homo sapiens	SINGLE PROTEIN	CHEMBL1133970	1	Scientific Literature	Bioorg. Med. Chem. Lett.	2001	None
CHEMBL358908		0	342.83	0	3.69	17h	COc1ccc2c(c1)c(CC(N)=O)c(C)n2Cc1cccc(Cl)c1	KB app						Not Determined						False	CHEMBL683318	Compound was evaluated for the inhibition of PLA2 induced contraction of GP lung tissue (Guinea pig) (n=4); No data	F	BAO_0000221	tissue-based format	Cavia porcellus	CHEMBL3638235	Lung	None	None	CHEMBL3474	Phospholipase A2 group IIA	Homo sapiens	SINGLE PROTEIN	CHEMBL1129457	1	Scientific Literature	J. Med. Chem.	1996	None
CHEMBL525579		0	387.25	0	4.55	16b	O=C1OC(O)C(c2cccc(-c3csc4ccccc34)c2)=C1Br	Inhibition	'='	30.0	%				UO_0000187					False	CHEMBL994988	Inhibition of human synovial recombinant group 2A sPLA2 at 10 uM	B	BAO_0000357	single protein format	Homo sapiens	None	None	None	None	CHEMBL3474	Phospholipase A2 group IIA	Homo sapiens	SINGLE PROTEIN	CHEMBL1144230	1	Scientific Literature	Bioorg. Med. Chem.	2008	None
CHEMBL148881		0	309.37	0	2.23	10a	COc1ccc2c(c1)c(CC(=O)NN)cn2Cc1ccccc1	Mole fraction	'='	4.0										False	CHEMBL848494	Mole fraction as PLA2 IC50 concentration divided by total lipid concentration (1230 uM)	F	BAO_0000019	assay format	Homo sapiens	None	None	None	None	CHEMBL3474	Phospholipase A2 group IIA	Homo sapiens	SINGLE PROTEIN	CHEMBL1129457	1	Scientific Literature	J. Med. Chem.	1996	None
CHEMBL346855		0	308.38	0	3.03	17c	COc1ccc2c(c1)c(CC(N)=O)c(C)n2Cc1ccccc1	Mole fraction	'='	6.8										False	CHEMBL848494	Mole fraction as PLA2 IC50 concentration divided by total lipid concentration (1230 uM)	F	BAO_0000019	assay format	Homo sapiens	None	None	None	None	CHEMBL3474	Phospholipase A2 group IIA	Homo sapiens	SINGLE PROTEIN	CHEMBL1129457	1	Scientific Literature	J. Med. Chem.	1996	None
CHEMBL150531		0	333.39	0	3.11	28a	COc1ccc2c(c1)c(Cc1nnn[nH]1)c(C)n2Cc1ccccc1	IC50	'='	84700.0	nM	4.07			UO_0000065					False	CHEMBL761438	Inhibition of Human Nonpancreatic Secretory Phospholipase A2 through Chromogenic assay	F	BAO_0000019	assay format	None	None	None	None	None	CHEMBL3474	Phospholipase A2 group IIA	Homo sapiens	SINGLE PROTEIN	CHEMBL1129457	1	Scientific Literature	J. Med. Chem.	1996	None
CHEMBL358457		0	337.42	0	3.10	10n	COc1ccc2c(c1)c(CC(=O)NN)c(C)n2C(C)c1ccccc1	IC50	'='	5320.0	nM	5.27			UO_0000065					False	CHEMBL761438	Inhibition of Human Nonpancreatic Secretory Phospholipase A2 through Chromogenic assay	F	BAO_0000019	assay format	None	None	None	None	None	CHEMBL3474	Phospholipase A2 group IIA	Homo sapiens	SINGLE PROTEIN	CHEMBL1129457	1	Scientific Literature	J. Med. Chem.	1996	None
CHEMBL150101		0	399.49	0	4.21	10ac	COc1ccc2c(c1)c(CC(=O)NN)c(C)n2Cc1cccc(-c2ccccc2)c1	KB app	'='	22.62	uM				UO_0000064					False	CHEMBL683317	Inhibition of PLA2 induced contraction of GP lung tissue (Guinea pig) (n=4)	F	BAO_0000221	tissue-based format	Cavia porcellus	CHEMBL3638235	Lung	None	None	CHEMBL3474	Phospholipase A2 group IIA	Homo sapiens	SINGLE PROTEIN	CHEMBL1129457	1	Scientific Literature	J. Med. Chem.	1996	None
CHEMBL342307		0	338.41	0	2.12	10ak	COc1ccc2c(c1)c(CC(=O)NN)c(C)n2Cc1cccc(N)c1	Mole fraction	'='	3.5										False	CHEMBL848494	Mole fraction as PLA2 IC50 concentration divided by total lipid concentration (1230 uM)	F	BAO_0000019	assay format	Homo sapiens	None	None	None	None	CHEMBL3474	Phospholipase A2 group IIA	Homo sapiens	SINGLE PROTEIN	CHEMBL1129457	1	Scientific Literature	J. Med. Chem.	1996	None
CHEMBL489583		0	428.49	1	6.45	24b	O=C1OC(O)C(c2cccc(-c3ccc4ccccc4c3)c2)=C1c1ccc2ccccc2c1	Inhibition	'='	14.8	%				UO_0000187					False	CHEMBL994988	Inhibition of human synovial recombinant group 2A sPLA2 at 10 uM	B	BAO_0000357	single protein format	Homo sapiens	None	None	None	None	CHEMBL3474	Phospholipase A2 group IIA	Homo sapiens	SINGLE PROTEIN	CHEMBL1144230	1	Scientific Literature	Bioorg. Med. Chem.	2008	None
CHEMBL490196		0	516.64	2	8.24	21b	O=C1OC(O)C(c2cccc(-c3csc4ccccc34)c2)=C1c1cccc(-c2csc3ccccc23)c1	Inhibition	'='	2.4	%				UO_0000187					False	CHEMBL994988	Inhibition of human synovial recombinant group 2A sPLA2 at 10 uM	B	BAO_0000357	single protein format	Homo sapiens	None	None	None	None	CHEMBL3474	Phospholipase A2 group IIA	Homo sapiens	SINGLE PROTEIN	CHEMBL1144230	1	Scientific Literature	Bioorg. Med. Chem.	2008	None
CHEMBL491016		0	423.26	1	5.13	19b	O=C1OC(O)C(c2cccc(-c3ccc(Oc4ccccc4)cc3)c2)=C1Br	Inhibition	'='	24.0	%				UO_0000187					False	CHEMBL994988	Inhibition of human synovial recombinant group 2A sPLA2 at 10 uM	B	BAO_0000357	single protein format	Homo sapiens	None	None	None	None	CHEMBL3474	Phospholipase A2 group IIA	Homo sapiens	SINGLE PROTEIN	CHEMBL1144230	1	Scientific Literature	Bioorg. Med. Chem.	2008	None
CHEMBL149595		0	338.41	0	2.78	21e	CCc1c(C(O)C(N)=O)c2c(OC)cccc2n1Cc1ccccc1	KB app						Not Determined						False	CHEMBL683318	Compound was evaluated for the inhibition of PLA2 induced contraction of GP lung tissue (Guinea pig) (n=4); No data	F	BAO_0000221	tissue-based format	Cavia porcellus	CHEMBL3638235	Lung	None	None	CHEMBL3474	Phospholipase A2 group IIA	Homo sapiens	SINGLE PROTEIN	CHEMBL1129457	1	Scientific Literature	J. Med. Chem.	1996	None
CHEMBL149330		0	514.47	0	3.95	62c	C=CCc1c(OCCCP(=O)([O-])[O-])ccc2c1c(CC(N)=O)c(CC)n2Cc1ccccc1.[Na+].[Na+]	Mole fraction	'='	5.0										False	CHEMBL848493	Mole fraction is the IC50 concentration divided by total lipid concentration	F	BAO_0000019	assay format	None	None	None	None	None	CHEMBL3474	Phospholipase A2 group IIA	Homo sapiens	SINGLE PROTEIN	CHEMBL1129058	1	Scientific Literature	J. Med. Chem.	1996	None
CHEMBL356438		0	322.41	0	3.29	17x	CCc1c(CC(N)=O)c2c(OC)cccc2n1Cc1ccccc1	Mole fraction	'='	9.6										False	CHEMBL848494	Mole fraction as PLA2 IC50 concentration divided by total lipid concentration (1230 uM)	F	BAO_0000019	assay format	Homo sapiens	None	None	None	None	CHEMBL3474	Phospholipase A2 group IIA	Homo sapiens	SINGLE PROTEIN	CHEMBL1129457	1	Scientific Literature	J. Med. Chem.	1996	None
CHEMBL149538		0	342.83	0	3.69	17g	COc1cccc2c1c(CC(N)=O)c(C)n2Cc1cccc(Cl)c1	IC50	'='	1380.0	nM	5.86			UO_0000065					False	CHEMBL761438	Inhibition of Human Nonpancreatic Secretory Phospholipase A2 through Chromogenic assay	F	BAO_0000019	assay format	None	None	None	None	None	CHEMBL3474	Phospholipase A2 group IIA	Homo sapiens	SINGLE PROTEIN	CHEMBL1129457	1	Scientific Literature	J. Med. Chem.	1996	None
CHEMBL146814		0	407.56	1	5.05	16c	CCCCCCC(C(=O)NN)c1c(C)n(Cc2ccccc2)c2ccc(OC)cc12	KB app						Not Determined						False	CHEMBL683318	Compound was evaluated for the inhibition of PLA2 induced contraction of GP lung tissue (Guinea pig) (n=4); No data	F	BAO_0000221	tissue-based format	Cavia porcellus	CHEMBL3638235	Lung	None	None	CHEMBL3474	Phospholipase A2 group IIA	Homo sapiens	SINGLE PROTEIN	CHEMBL1129457	1	Scientific Literature	J. Med. Chem.	1996	None
CHEMBL87837		0	525.62	2	7.36	26	CCCCCCCCCCCC(=O)c1c(C(=O)O)n(CCOc2ccc(C(=O)O)cc2F)c2ccccc12	IC50	'='	440.0	nM	6.36			UO_0000065					False	CHEMBL693980	Inhibition of cytosolic phospholipase A2 by measuring the calcium ionophore A-23,187-induced arachidonic acid release from human platelets.	F	BAO_0000019	assay format	None	None	None	None	None	CHEMBL3474	Phospholipase A2 group IIA	Homo sapiens	SINGLE PROTEIN	CHEMBL1133970	1	Scientific Literature	Bioorg. Med. Chem. Lett.	2001	None
CHEMBL347543		0	322.36	0	2.67	20b	COc1ccc2c(c1)c(C(=O)C(N)=O)c(C)n2Cc1ccccc1	Mole fraction	'='	1.0										False	CHEMBL848494	Mole fraction as PLA2 IC50 concentration divided by total lipid concentration (1230 uM)	F	BAO_0000019	assay format	Homo sapiens	None	None	None	None	CHEMBL3474	Phospholipase A2 group IIA	Homo sapiens	SINGLE PROTEIN	CHEMBL1129457	1	Scientific Literature	J. Med. Chem.	1996	None
CHEMBL436024		0	336.39	0	2.93	20e	CCc1c(C(=O)C(N)=O)c2c(OC)cccc2n1Cc1ccccc1	KB app						Not Determined						False	CHEMBL683318	Compound was evaluated for the inhibition of PLA2 induced contraction of GP lung tissue (Guinea pig) (n=4); No data	F	BAO_0000221	tissue-based format	Cavia porcellus	CHEMBL3638235	Lung	None	None	CHEMBL3474	Phospholipase A2 group IIA	Homo sapiens	SINGLE PROTEIN	CHEMBL1129457	1	Scientific Literature	J. Med. Chem.	1996	None
CHEMBL149150		0	351.36	0	2.83	20f	CCc1c(C(=O)C(N)=O)c2c([N+](=O)[O-])cccc2n1Cc1ccccc1	IC50	'='	37800.0	nM	4.42			UO_0000065					False	CHEMBL761438	Inhibition of Human Nonpancreatic Secretory Phospholipase A2 through Chromogenic assay	F	BAO_0000019	assay format	None	None	None	None	None	CHEMBL3474	Phospholipase A2 group IIA	Homo sapiens	SINGLE PROTEIN	CHEMBL1129457	1	Scientific Literature	J. Med. Chem.	1996	None
CHEMBL149150		0	351.36	0	2.83	20f	CCc1c(C(=O)C(N)=O)c2c([N+](=O)[O-])cccc2n1Cc1ccccc1	Mole fraction	'='	3.1										False	CHEMBL848494	Mole fraction as PLA2 IC50 concentration divided by total lipid concentration (1230 uM)	F	BAO_0000019	assay format	Homo sapiens	None	None	None	None	CHEMBL3474	Phospholipase A2 group IIA	Homo sapiens	SINGLE PROTEIN	CHEMBL1129457	1	Scientific Literature	J. Med. Chem.	1996	None
CHEMBL149311		0	290.37	0	4.07	27	COc1ccc2c(c1)c(CC#N)c(C)n2Cc1ccccc1	Inhibition	'='	45.0	%				UO_0000187					False	CHEMBL767141	Inhibition of Human Nonpancreatic Secretory PLA2 through Chromogenic assay at 47ug/mL	F	BAO_0000019	assay format	Homo sapiens	None	None	None	None	CHEMBL3474	Phospholipase A2 group IIA	Homo sapiens	SINGLE PROTEIN	CHEMBL1129457	1	Scientific Literature	J. Med. Chem.	1996	None
CHEMBL342307		0	338.41	0	2.12	10ak	COc1ccc2c(c1)c(CC(=O)NN)c(C)n2Cc1cccc(N)c1	KB app						Not Determined						False	CHEMBL683318	Compound was evaluated for the inhibition of PLA2 induced contraction of GP lung tissue (Guinea pig) (n=4); No data	F	BAO_0000221	tissue-based format	Cavia porcellus	CHEMBL3638235	Lung	None	None	CHEMBL3474	Phospholipase A2 group IIA	Homo sapiens	SINGLE PROTEIN	CHEMBL1129457	1	Scientific Literature	J. Med. Chem.	1996	None
CHEMBL149658		0	399.49	0	4.13	10o	COc1ccc2c(c1)c(CC(=O)NN)c(C)n2C(c1ccccc1)c1ccccc1	IC50	'='	40200.0	nM	4.40			UO_0000065					False	CHEMBL761438	Inhibition of Human Nonpancreatic Secretory Phospholipase A2 through Chromogenic assay	F	BAO_0000019	assay format	None	None	None	None	None	CHEMBL3474	Phospholipase A2 group IIA	Homo sapiens	SINGLE PROTEIN	CHEMBL1129457	1	Scientific Literature	J. Med. Chem.	1996	None
CHEMBL343213		0	293.37	0	2.61	17aa	Cc1c(CC(N)=O)c2cc(N)ccc2n1Cc1ccccc1	KB app	'='	1.98	uM				UO_0000064					False	CHEMBL683317	Inhibition of PLA2 induced contraction of GP lung tissue (Guinea pig) (n=4)	F	BAO_0000221	tissue-based format	Cavia porcellus	CHEMBL3638235	Lung	None	None	CHEMBL3474	Phospholipase A2 group IIA	Homo sapiens	SINGLE PROTEIN	CHEMBL1129457	1	Scientific Literature	J. Med. Chem.	1996	None
CHEMBL423219		0	380.40	0	2.44	6k	Cc1ccccc1Cn1c(C)c(C(=O)C(N)=O)c2c(OCC(=O)O)cccc21	IC50	'='	45.0	nM	7.35			UO_0000065	19.31	0.36	4.91	6.58	False	CHEMBL761439	Inhibition of human nonpancreatic secretory Phospholipase A2 through DOC/PC assay	B	BAO_0000357	single protein format	None	None	None	None	None	CHEMBL3474	Phospholipase A2 group IIA	Homo sapiens	SINGLE PROTEIN	CHEMBL1129458	1	Scientific Literature	J. Med. Chem.	1996	None
CHEMBL445135		0	379.42	0	2.42	27	CCc1c(C(=O)C(N)=O)c2c(NCC(=O)O)cccc2n1Cc1ccccc1	IC50	'='	1000.0	nM	6.00			UO_0000065	15.81	0.29	3.58	5.24	False	CHEMBL761440	Inhibition of human nonpancreatic secretory Phospholipase A2 through chromogenic assay	B	BAO_0000357	single protein format	None	None	None	None	None	CHEMBL3474	Phospholipase A2 group IIA	Homo sapiens	SINGLE PROTEIN	CHEMBL1129458	1	Scientific Literature	J. Med. Chem.	1996	None
CHEMBL357804		0	416.43	0	3.28	6i	Cc1c(C(=O)C(N)=O)c2c(OCC(=O)O)cccc2n1Cc1cccc2ccccc12	IC50	'='	9.0	nM	8.05			UO_0000065	19.32	0.35	4.77	7.21	False	CHEMBL761440	Inhibition of human nonpancreatic secretory Phospholipase A2 through chromogenic assay	B	BAO_0000357	single protein format	None	None	None	None	None	CHEMBL3474	Phospholipase A2 group IIA	Homo sapiens	SINGLE PROTEIN	CHEMBL1129458	1	Scientific Literature	J. Med. Chem.	1996	None
CHEMBL148614		0	336.44	0	3.62	17l	COc1ccc2c(c1)c(CC(N)=O)c(C)n2CCCc1ccccc1	KB app						Not Determined						False	CHEMBL683318	Compound was evaluated for the inhibition of PLA2 induced contraction of GP lung tissue (Guinea pig) (n=4); No data	F	BAO_0000221	tissue-based format	Cavia porcellus	CHEMBL3638235	Lung	None	None	CHEMBL3474	Phospholipase A2 group IIA	Homo sapiens	SINGLE PROTEIN	CHEMBL1129457	1	Scientific Literature	J. Med. Chem.	1996	None
CHEMBL149658		0	399.49	0	4.13	10o	COc1ccc2c(c1)c(CC(=O)NN)c(C)n2C(c1ccccc1)c1ccccc1	Mole fraction	'='	3.3										False	CHEMBL848494	Mole fraction as PLA2 IC50 concentration divided by total lipid concentration (1230 uM)	F	BAO_0000019	assay format	Homo sapiens	None	None	None	None	CHEMBL3474	Phospholipase A2 group IIA	Homo sapiens	SINGLE PROTEIN	CHEMBL1129457	1	Scientific Literature	J. Med. Chem.	1996	None
CHEMBL342329		0	357.84	0	3.19	10t	COc1cccc2c1c(CC(=O)NN)c(C)n2Cc1cccc(Cl)c1	Mole fraction	'='	1.9										False	CHEMBL848494	Mole fraction as PLA2 IC50 concentration divided by total lipid concentration (1230 uM)	F	BAO_0000019	assay format	Homo sapiens	None	None	None	None	CHEMBL3474	Phospholipase A2 group IIA	Homo sapiens	SINGLE PROTEIN	CHEMBL1129457	1	Scientific Literature	J. Med. Chem.	1996	None
CHEMBL472386		0	229.28	0	2.82	11	NCCOc1ccc(Oc2ccccc2)cc1	IC50	'='	7300.0	nM	5.14			UO_0000065	22.40	0.41	2.32	11.55	False	CHEMBL955001	Inhibition of human nonpancreatic secretory phospholipase A2	B	BAO_0000357	single protein format	Homo sapiens	None	None	None	None	CHEMBL3474	Phospholipase A2 group IIA	Homo sapiens	SINGLE PROTEIN	CHEMBL1151772	1	Scientific Literature	J. Med. Chem.	2008	None
CHEMBL3706746		0	772.89	3	8.55	31	COc1cc(C)c(Cc2c(C)c(C(=O)Oc3c(C)c(C)c(C(=O)Oc4c(C)c(C)c(C(=O)O)c(OC)c4C)c(OC)c3C)c(OC)c(C)c2OC)c(OC)c1C	IC50	'='	3000000.0	nM		Outside typical range		UO_0000065					False	CHEMBL767139	In vitro inhibition of human recombinant secretory Phospholipase A2 (group II).	B	BAO_0000357	single protein format	None	None	None	None	None	CHEMBL3474	Phospholipase A2 group IIA	Homo sapiens	SINGLE PROTEIN	CHEMBL1129032	1	Scientific Literature	J. Med. Chem.	1996	None
CHEMBL483761		0	476.74	1	9.37	15	CCCCCCCCCCCCc1c(O)cc(O)c(C(=O)CCCCCCCCCCC)c1O	IC50	'>'	1600.0	nM				UO_0000065					False	CHEMBL989797	Inhibition of human sPLA2 group 2A	B	BAO_0000357	single protein format	Homo sapiens	None	None	None	None	CHEMBL3474	Phospholipase A2 group IIA	Homo sapiens	SINGLE PROTEIN	CHEMBL1142463	1	Scientific Literature	Bioorg. Med. Chem. Lett.	2008	None
CHEMBL2079616		0	563.74	2	6.74	Im1338	CCCCCCCCCCS(=O)(=O)N[C@H](CCCCCC)COP(=O)(O)OCCOCc1ccccc1	Inhibition	'='	46.0	%				UO_0000187					False	CHEMBL767143	Inhibitory activity against human synovial fluid phospholipase A2 (HSF-PLA2).	B	BAO_0000357	single protein format	None	None	None	None	None	CHEMBL3474	Phospholipase A2 group IIA	Homo sapiens	SINGLE PROTEIN	CHEMBL1129986	1	Scientific Literature	J. Med. Chem.	1997	None
CHEMBL321680		0	212.20	0	-0.16	11a	CC1=CCC(C2=CC(=O)OC2O)OC1O	IC50						Not Determined						False	CHEMBL767150	Inhibitory activity against human synovial recombinant Phospholipase enzyme; Not determined	B	BAO_0000357	single protein format	None	None	None	None	None	CHEMBL3474	Phospholipase A2 group IIA	Homo sapiens	SINGLE PROTEIN	CHEMBL1131063	1	Scientific Literature	J. Med. Chem.	1998	None
CHEMBL433701		0	388.46	0	3.44	6l	CCCCCCCCn1c(C)c(C(=O)C(N)=O)c2c(OCC(=O)O)cccc21	IC50	'='	18.0	nM	7.75			UO_0000065	19.94	0.38	4.30	6.94	False	CHEMBL761439	Inhibition of human nonpancreatic secretory Phospholipase A2 through DOC/PC assay	B	BAO_0000357	single protein format	None	None	None	None	None	CHEMBL3474	Phospholipase A2 group IIA	Homo sapiens	SINGLE PROTEIN	CHEMBL1129458	1	Scientific Literature	J. Med. Chem.	1996	None
CHEMBL345986		0	414.85	0	3.04	6p	CCc1c(C(=O)C(N)=O)c2c(OCC(=O)O)cccc2n1Cc1cccc(Cl)c1	IC50	'='	25.0	nM	7.60			UO_0000065	18.32	0.36	4.56	6.81	False	CHEMBL761439	Inhibition of human nonpancreatic secretory Phospholipase A2 through DOC/PC assay	B	BAO_0000357	single protein format	None	None	None	None	None	CHEMBL3474	Phospholipase A2 group IIA	Homo sapiens	SINGLE PROTEIN	CHEMBL1129458	1	Scientific Literature	J. Med. Chem.	1996	None
CHEMBL359005		0	380.40	0	2.52	(R)-6y	Cc1c(C(=O)C(N)=O)c2c(O[C@H](C)C(=O)O)cccc2n1Cc1ccccc1	IC50	'='	6.0	nM	8.22			UO_0000065	21.61	0.40	5.70	7.37	False	CHEMBL761439	Inhibition of human nonpancreatic secretory Phospholipase A2 through DOC/PC assay	B	BAO_0000357	single protein format	None	None	None	None	None	CHEMBL3474	Phospholipase A2 group IIA	Homo sapiens	SINGLE PROTEIN	CHEMBL1129458	1	Scientific Literature	J. Med. Chem.	1996	None
CHEMBL148674	VARESPLADIB	2	380.40	0	2.38	1, LY-315920	CCc1c(C(=O)C(N)=O)c2c(OCC(=O)O)cccc2n1Cc1ccccc1	IC50	'='	125.0	nM	6.90			UO_0000065	18.15	0.34	4.52	6.18	False	CHEMBL990826	Inhibition of human group2A phospholipase A2 fluorimetric assay	B	BAO_0000357	single protein format	Homo sapiens	None	None	None	None	CHEMBL3474	Phospholipase A2 group IIA	Homo sapiens	SINGLE PROTEIN	CHEMBL1155819	1	Scientific Literature	J. Med. Chem.	2008	None
CHEMBL149434		0	379.42	0	1.78	5aa	CCc1c(C(=O)C(N)=O)c2c(OCC(N)=O)cccc2n1Cc1ccccc1	IC50	'='	124.0	nM	6.91			UO_0000065	18.20	0.34	5.13	5.88	False	CHEMBL761440	Inhibition of human nonpancreatic secretory Phospholipase A2 through chromogenic assay	B	BAO_0000357	single protein format	None	None	None	None	None	CHEMBL3474	Phospholipase A2 group IIA	Homo sapiens	SINGLE PROTEIN	CHEMBL1129458	1	Scientific Literature	J. Med. Chem.	1996	None
CHEMBL15512		0	463.64	1	7.30	LM-1261	CCCCCCCCCCCC(=O)NC(CCCCCC)COP(=O)(O)OCCCC	Inhibition	'='	80.0	%				UO_0000187					False	CHEMBL767143	Inhibitory activity against human synovial fluid phospholipase A2 (HSF-PLA2).	B	BAO_0000357	single protein format	None	None	None	None	None	CHEMBL3474	Phospholipase A2 group IIA	Homo sapiens	SINGLE PROTEIN	CHEMBL1129986	1	Scientific Literature	J. Med. Chem.	1997	None
CHEMBL347052		0	394.38	0	2.02	6q	CCc1c(C(=O)C(N)=O)c2c(OCC(=O)O)cccc2n1C(=O)c1ccccc1	IC50	'='	81.0	nM	7.09			UO_0000065	17.98	0.33	5.07	5.51	False	CHEMBL761440	Inhibition of human nonpancreatic secretory Phospholipase A2 through chromogenic assay	B	BAO_0000357	single protein format	None	None	None	None	None	CHEMBL3474	Phospholipase A2 group IIA	Homo sapiens	SINGLE PROTEIN	CHEMBL1129458	1	Scientific Literature	J. Med. Chem.	1996	None
CHEMBL419691		0	351.45	0	4.89	2	O=C(O)c1ccccc1-c1ccccc1C(=O)NC1CCCCCCC1	Inhibition	'='	2.0	%				UO_0000187					False	CHEMBL846291	Compound was evaluated for inhibition of phospholipase A2 (PLA2) isolated from human platelets at a concentration of 10 uM	B	BAO_0000019	assay format	None	None	None	None	None	CHEMBL3474	Phospholipase A2 group IIA	Homo sapiens	SINGLE PROTEIN	CHEMBL1128923	1	Scientific Literature	Bioorg. Med. Chem. Lett.	1996	None
CHEMBL208315		0	394.43	0	2.69	A	CCc1c(C(=O)C(N)=O)c2c(OCC(=O)O)cc(C)cc2n1Cc1ccccc1	IC50	'='	125.0	nM	6.90			UO_0000065	17.50	0.33	4.21	6.18	False	CHEMBL862125	Inhibition of human recombinant sPLA2 G2A	B	BAO_0000357	single protein format	Homo sapiens	None	None	None	None	CHEMBL3474	Phospholipase A2 group IIA	Homo sapiens	SINGLE PROTEIN	CHEMBL1147661	1	Scientific Literature	J. Med. Chem.	2006	None
CHEMBL146814		0	407.56	1	5.05	16c	CCCCCCC(C(=O)NN)c1c(C)n(Cc2ccccc2)c2ccc(OC)cc12	Mole fraction	'='	8.2										False	CHEMBL848494	Mole fraction as PLA2 IC50 concentration divided by total lipid concentration (1230 uM)	F	BAO_0000019	assay format	Homo sapiens	None	None	None	None	CHEMBL3474	Phospholipase A2 group IIA	Homo sapiens	SINGLE PROTEIN	CHEMBL1129457	1	Scientific Literature	J. Med. Chem.	1996	None
CHEMBL359337		0	323.40	0	2.54	10f	COc1ccc2c(c1)c(CC(=O)NN)c(C)n2Cc1ccccc1	IC50	'='	860.0	nM	6.07			UO_0000065					False	CHEMBL761438	Inhibition of Human Nonpancreatic Secretory Phospholipase A2 through Chromogenic assay	F	BAO_0000019	assay format	None	None	None	None	None	CHEMBL3474	Phospholipase A2 group IIA	Homo sapiens	SINGLE PROTEIN	CHEMBL1129457	1	Scientific Literature	J. Med. Chem.	1996	None
CHEMBL353623		0	580.81	2	8.53	A5	CCCCCCCCCCCCCCOC(COCCCCc1ccccc1)COc1ccc(-c2noc(=O)[nH]2)cc1	IC50	'='	290.0	nM	6.54			UO_0000065	11.26	0.21	-1.99	7.55	False	CHEMBL917127	Inhibition of human group IIA PLA2 by fluorimetric assay	B	BAO_0000357	single protein format	Homo sapiens	None	None	None	None	CHEMBL3474	Phospholipase A2 group IIA	Homo sapiens	SINGLE PROTEIN	CHEMBL1142970	1	Scientific Literature	J. Med. Chem.	2007	None
CHEMBL373999		0	690.93	2	10.50	A6	CCCCCCCCCCCCCCOC(COc1ccc(-c2noc(=O)[nH]2)cc1)COC(c1ccccc1)(c1ccccc1)c1ccccc1	IC50	'='	2000.0	nM	5.70			UO_0000065	8.25	0.15	-4.80	6.58	False	CHEMBL917130	Inhibition of human group IIA PLA2 in [3H]oleate-labeled Escherichia coli membrane by radiometric assay	B	BAO_0000019	assay format	Homo sapiens	None	None	None	None	CHEMBL3474	Phospholipase A2 group IIA	Homo sapiens	SINGLE PROTEIN	CHEMBL1142970	1	Scientific Literature	J. Med. Chem.	2007	None
CHEMBL88060		0	523.63	2	6.93	24	CCCCCCCCCCCC(=O)c1c(C(=O)O)n(CCOc2ccc(C(=O)O)cc2O)c2ccccc12	IC50	'='	5200.0	nM	5.28			UO_0000065					False	CHEMBL693980	Inhibition of cytosolic phospholipase A2 by measuring the calcium ionophore A-23,187-induced arachidonic acid release from human platelets.	F	BAO_0000019	assay format	None	None	None	None	None	CHEMBL3474	Phospholipase A2 group IIA	Homo sapiens	SINGLE PROTEIN	CHEMBL1133970	1	Scientific Literature	Bioorg. Med. Chem. Lett.	2001	None
CHEMBL15439		0	451.59	1	5.49	LM-1166	CCCCCCCCCCCC(=O)NC(CCCCCC)COP(=O)(O)OCCO	Inhibition	'='	65.0	%				UO_0000187					False	CHEMBL767143	Inhibitory activity against human synovial fluid phospholipase A2 (HSF-PLA2).	B	BAO_0000357	single protein format	None	None	None	None	None	CHEMBL3474	Phospholipase A2 group IIA	Homo sapiens	SINGLE PROTEIN	CHEMBL1129986	1	Scientific Literature	J. Med. Chem.	1997	None
CHEMBL149538		0	342.83	0	3.69	17g	COc1cccc2c1c(CC(N)=O)c(C)n2Cc1cccc(Cl)c1	KB app						Not Determined						False	CHEMBL683318	Compound was evaluated for the inhibition of PLA2 induced contraction of GP lung tissue (Guinea pig) (n=4); No data	F	BAO_0000221	tissue-based format	Cavia porcellus	CHEMBL3638235	Lung	None	None	CHEMBL3474	Phospholipase A2 group IIA	Homo sapiens	SINGLE PROTEIN	CHEMBL1129457	1	Scientific Literature	J. Med. Chem.	1996	None
CHEMBL2335197		0	598.65	2	-0.23	Cmpd21-3	Cc1nc(NC(=O)c2ccccc2)sc1-c1cc(C(=O)NCC(=O)N[C@H](CCCNC(=N)N)C(=O)NCC(=O)O)[nH]n1	IC50	'='	217000.0	nM		Outside typical range		UO_0000065					False	CHEMBL2342415	Inhibition of sPLA2-IIA (unknown origin)-integrin alphaVbeta3 interaction in human K562 cells pretreated for 30 mins to immobilized sPLA2 before adding cells by phosphatase assay	B	BAO_0000219	cell-based format	Homo sapiens	None	None	K562	None	CHEMBL3474	Phospholipase A2 group IIA	Homo sapiens	SINGLE PROTEIN	CHEMBL2331538	1	Scientific Literature	Bioorg. Med. Chem. Lett.	2013	CHEMBL3308378
CHEMBL514692		0	519.58	1	2.80	11c	CCc1c(C(=O)C(N)=O)c2c(OCC(=O)NS(=O)(=O)c3ccccc3)cccc2n1Cc1ccccc1	IC50	'='	250.0	nM	6.60			UO_0000065	12.71	0.24	3.80	4.80	False	CHEMBL990826	Inhibition of human group2A phospholipase A2 fluorimetric assay	B	BAO_0000357	single protein format	Homo sapiens	None	None	None	None	CHEMBL3474	Phospholipase A2 group IIA	Homo sapiens	SINGLE PROTEIN	CHEMBL1155819	1	Scientific Literature	J. Med. Chem.	2008	None
CHEMBL356859		0	399.49	0	4.21	10aa	COc1ccc2c(c1)c(CC(=O)NN)c(C)n2Cc1ccccc1-c1ccccc1	IC50	'='	260.0	nM	6.58			UO_0000065					False	CHEMBL761438	Inhibition of Human Nonpancreatic Secretory Phospholipase A2 through Chromogenic assay	F	BAO_0000019	assay format	None	None	None	None	None	CHEMBL3474	Phospholipase A2 group IIA	Homo sapiens	SINGLE PROTEIN	CHEMBL1129457	1	Scientific Literature	J. Med. Chem.	1996	None
CHEMBL383336		0	442.47	1	6.90	d	O=c1cc(-c2cccc(-c3ccc4oc(-c5ccccc5)cc(=O)c4c3)c2)oc2ccccc12	IC50	'='	19900.0	nM	4.70			UO_0000065	10.62	0.19	-2.20	7.78	False	CHEMBL866283	Inhibition of sPLA2-2A in HEK293 cell	B	BAO_0000219	cell-based format	Homo sapiens	None	None	HEK293	None	CHEMBL3474	Phospholipase A2 group IIA	Homo sapiens	SINGLE PROTEIN	CHEMBL1146997	1	Scientific Literature	Bioorg. Med. Chem. Lett.	2006	CHEMBL3307715
CHEMBL359416		0	407.70	0	4.14	17o	COc1cc2c(CC(N)=O)c(Br)n(Cc3ccccc3)c2cc1Cl	Mole fraction	'='	9.8										False	CHEMBL848494	Mole fraction as PLA2 IC50 concentration divided by total lipid concentration (1230 uM)	F	BAO_0000019	assay format	Homo sapiens	None	None	None	None	CHEMBL3474	Phospholipase A2 group IIA	Homo sapiens	SINGLE PROTEIN	CHEMBL1129457	1	Scientific Literature	J. Med. Chem.	1996	None
CHEMBL436024		0	336.39	0	2.93	20e	CCc1c(C(=O)C(N)=O)c2c(OC)cccc2n1Cc1ccccc1	IC50	'='	550.0	nM	6.26			UO_0000065					False	CHEMBL761438	Inhibition of Human Nonpancreatic Secretory Phospholipase A2 through Chromogenic assay	F	BAO_0000019	assay format	None	None	None	None	None	CHEMBL3474	Phospholipase A2 group IIA	Homo sapiens	SINGLE PROTEIN	CHEMBL1129457	1	Scientific Literature	J. Med. Chem.	1996	None
CHEMBL411915		0	526.81	2	7.33	II	CCCCCCCCCCCCCCCCCCN1CCN(Cc2ccc(Cc3noc(=O)[nH]3)cc2)CC1	IC50	'='	2200.0	nM	5.66			UO_0000065	10.74	0.20	-1.67	8.65	False	CHEMBL1108228	Inhibition of human recombinant group 2A phospholipase A2 by fluorimetric assay	B	BAO_0000357	single protein format	Homo sapiens	None	None	None	None	CHEMBL3474	Phospholipase A2 group IIA	Homo sapiens	SINGLE PROTEIN	CHEMBL1157788	1	Scientific Literature	Bioorg. Med. Chem.	2010	None
CHEMBL1097810		0	568.85	2	7.75	63a	CCCCCCCCCCCCCCCCCCN1CC(C)N(C(=O)c2ccc(Cc3noc(=O)[nH]3)cc2)CC1C	IC50	'='	230.0	nM	6.64			UO_0000065	11.67	0.22	-1.11	8.05	False	CHEMBL1108228	Inhibition of human recombinant group 2A phospholipase A2 by fluorimetric assay	B	BAO_0000357	single protein format	Homo sapiens	None	None	None	None	CHEMBL3474	Phospholipase A2 group IIA	Homo sapiens	SINGLE PROTEIN	CHEMBL1157788	1	Scientific Literature	Bioorg. Med. Chem.	2010	None
CHEMBL148614		0	336.44	0	3.62	17l	COc1ccc2c(c1)c(CC(N)=O)c(C)n2CCCc1ccccc1	Mole fraction	'='	9.1										False	CHEMBL848494	Mole fraction as PLA2 IC50 concentration divided by total lipid concentration (1230 uM)	F	BAO_0000019	assay format	Homo sapiens	None	None	None	None	CHEMBL3474	Phospholipase A2 group IIA	Homo sapiens	SINGLE PROTEIN	CHEMBL1129457	1	Scientific Literature	J. Med. Chem.	1996	None
CHEMBL436265		0	322.41	0	3.30	29a	CNC(=O)Cc1c(C)n(Cc2ccccc2)c2ccc(OC)cc12	Mole fraction	'='	1.2										False	CHEMBL848494	Mole fraction as PLA2 IC50 concentration divided by total lipid concentration (1230 uM)	F	BAO_0000019	assay format	Homo sapiens	None	None	None	None	CHEMBL3474	Phospholipase A2 group IIA	Homo sapiens	SINGLE PROTEIN	CHEMBL1129457	1	Scientific Literature	J. Med. Chem.	1996	None
CHEMBL463914	MANOALIDE	0	416.56	0	4.86	Manoalide	CC1=C(CC/C(C)=C/CCC2=CC[C@H](C3=CC(=O)O[C@H]3O)O[C@H]2O)C(C)(C)CCC1	Inhibition	'='	93.2	%				UO_0000187					False	CHEMBL1005696	Inhibition of human synovial recombinant group 2 secretory phospholipase A2 at 10 uM by liquid scintillation counting	B	BAO_0000357	single protein format	Homo sapiens	None	None	None	None	CHEMBL3474	Phospholipase A2 group IIA	Homo sapiens	SINGLE PROTEIN	CHEMBL1150837	1	Scientific Literature	J. Nat. Prod.	2001	None
CHEMBL149602		0	369.47	0	4.20	10h	Cc1c(CC(=O)NN)c2cc(-c3ccccc3)ccc2n1Cc1ccccc1	KB app						Not Determined						False	CHEMBL683318	Compound was evaluated for the inhibition of PLA2 induced contraction of GP lung tissue (Guinea pig) (n=4); No data	F	BAO_0000221	tissue-based format	Cavia porcellus	CHEMBL3638235	Lung	None	None	CHEMBL3474	Phospholipase A2 group IIA	Homo sapiens	SINGLE PROTEIN	CHEMBL1129457	1	Scientific Literature	J. Med. Chem.	1996	None
CHEMBL148929		0	373.25	0	3.49	17n	COc1ccc2c(c1)c(CC(N)=O)c(Br)n2Cc1ccccc1	KB app						Not Determined						False	CHEMBL683318	Compound was evaluated for the inhibition of PLA2 induced contraction of GP lung tissue (Guinea pig) (n=4); No data	F	BAO_0000221	tissue-based format	Cavia porcellus	CHEMBL3638235	Lung	None	None	CHEMBL3474	Phospholipase A2 group IIA	Homo sapiens	SINGLE PROTEIN	CHEMBL1129457	1	Scientific Literature	J. Med. Chem.	1996	None
CHEMBL358906		0	279.34	0	2.47	10am	Cc1c(CC(=O)NN)c2ccccc2n1-c1ccccc1	Mole fraction	'='	3.1										False	CHEMBL848494	Mole fraction as PLA2 IC50 concentration divided by total lipid concentration (1230 uM)	F	BAO_0000019	assay format	Homo sapiens	None	None	None	None	CHEMBL3474	Phospholipase A2 group IIA	Homo sapiens	SINGLE PROTEIN	CHEMBL1129457	1	Scientific Literature	J. Med. Chem.	1996	None
CHEMBL358906		0	279.34	0	2.47	10am	Cc1c(CC(=O)NN)c2ccccc2n1-c1ccccc1	KB app						Not Determined						False	CHEMBL683318	Compound was evaluated for the inhibition of PLA2 induced contraction of GP lung tissue (Guinea pig) (n=4); No data	F	BAO_0000221	tissue-based format	Cavia porcellus	CHEMBL3638235	Lung	None	None	CHEMBL3474	Phospholipase A2 group IIA	Homo sapiens	SINGLE PROTEIN	CHEMBL1129457	1	Scientific Literature	J. Med. Chem.	1996	None
CHEMBL150004		0	337.42	0	3.10	16a	COc1ccc2c(c1)c(C(C)C(=O)NN)c(C)n2Cc1ccccc1	Mole fraction	'='	2.7										False	CHEMBL848494	Mole fraction as PLA2 IC50 concentration divided by total lipid concentration (1230 uM)	F	BAO_0000019	assay format	Homo sapiens	None	None	None	None	CHEMBL3474	Phospholipase A2 group IIA	Homo sapiens	SINGLE PROTEIN	CHEMBL1129457	1	Scientific Literature	J. Med. Chem.	1996	None
CHEMBL358458		0	322.41	0	3.29	17d	CCc1c(CC(N)=O)c2cc(OC)ccc2n1Cc1ccccc1	KB app	'='	5.91	uM				UO_0000064					False	CHEMBL683317	Inhibition of PLA2 induced contraction of GP lung tissue (Guinea pig) (n=4)	F	BAO_0000221	tissue-based format	Cavia porcellus	CHEMBL3638235	Lung	None	None	CHEMBL3474	Phospholipase A2 group IIA	Homo sapiens	SINGLE PROTEIN	CHEMBL1129457	1	Scientific Literature	J. Med. Chem.	1996	None
CHEMBL436265		0	322.41	0	3.30	29a	CNC(=O)Cc1c(C)n(Cc2ccccc2)c2ccc(OC)cc12	IC50	'='	141800.0	nM		Outside typical range		UO_0000065					False	CHEMBL761438	Inhibition of Human Nonpancreatic Secretory Phospholipase A2 through Chromogenic assay	F	BAO_0000019	assay format	None	None	None	None	None	CHEMBL3474	Phospholipase A2 group IIA	Homo sapiens	SINGLE PROTEIN	CHEMBL1129457	1	Scientific Literature	J. Med. Chem.	1996	None
CHEMBL359416		0	407.70	0	4.14	17o	COc1cc2c(CC(N)=O)c(Br)n(Cc3ccccc3)c2cc1Cl	KB app						Not Determined						False	CHEMBL683318	Compound was evaluated for the inhibition of PLA2 induced contraction of GP lung tissue (Guinea pig) (n=4); No data	F	BAO_0000221	tissue-based format	Cavia porcellus	CHEMBL3638235	Lung	None	None	CHEMBL3474	Phospholipase A2 group IIA	Homo sapiens	SINGLE PROTEIN	CHEMBL1129457	1	Scientific Literature	J. Med. Chem.	1996	None
CHEMBL205219		0	442.47	1	6.90	a	O=c1cc(-c2ccc(-c3ccc(-c4cc(=O)c5ccccc5o4)cc3)cc2)oc2ccccc12	IC50	'='	3000.0	nM	5.52			UO_0000065	12.48	0.22	-1.38	9.14	False	CHEMBL866283	Inhibition of sPLA2-2A in HEK293 cell	B	BAO_0000219	cell-based format	Homo sapiens	None	None	HEK293	None	CHEMBL3474	Phospholipase A2 group IIA	Homo sapiens	SINGLE PROTEIN	CHEMBL1146997	1	Scientific Literature	Bioorg. Med. Chem. Lett.	2006	CHEMBL3307715
CHEMBL63354	AMENTOFLAVONE	0	538.46	3	5.13	Amentoflavone	O=c1cc(-c2ccc(O)c(-c3c(O)cc(O)c4c(=O)cc(-c5ccc(O)cc5)oc34)c2)oc2cc(O)cc(O)c12	IC50	'='	23800.0	nM	4.62			UO_0000065	8.59	0.16	-0.51	2.54	False	CHEMBL866283	Inhibition of sPLA2-2A in HEK293 cell	B	BAO_0000219	cell-based format	Homo sapiens	None	None	HEK293	None	CHEMBL3474	Phospholipase A2 group IIA	Homo sapiens	SINGLE PROTEIN	CHEMBL1146997	1	Scientific Literature	Bioorg. Med. Chem. Lett.	2006	CHEMBL3307715
CHEMBL1814403		0	311.77	0	4.65	3c	COC(=O)c1c(-c2ccccc2)c(C)nc2ccc(Cl)cc12	IC50	'='	2900.0	nM	5.54			UO_0000065	17.76	0.34	0.89	14.13	False	CHEMBL1815898	Inhibition of human non-pancreatic sPLA2 using 1,2-dimyristoyl-sn-glycero-3-phosphocholine substrate after 5 mins by continuous fluorescence assay	B	BAO_0000357	single protein format	Homo sapiens	None	None	None	None	CHEMBL3474	Phospholipase A2 group IIA	Homo sapiens	SINGLE PROTEIN	CHEMBL1811889	1	Scientific Literature	Bioorg. Med. Chem.	2011	None
CHEMBL56332		0	390.61	0	4.55	2	CC1(C)CCC[C@@]2(C)C1CC[C@]1(C)C2C[C@H](O)[C@@]2(C)C1CC=C(CO)[C@@H]2CO	IC50	'='	50000.0	nM	4.30			UO_0000065	11.01	0.21	-0.25	7.09	False	CHEMBL767137	In vitro inhibition tested against Phospholipase A2 (HSF-PLA2) by monitoring hydrolysis of [3H]- arachidonic acid labeled Escherichia coli at 50 uM	B	BAO_0000357	single protein format	None	None	None	None	None	CHEMBL3474	Phospholipase A2 group IIA	Homo sapiens	SINGLE PROTEIN	CHEMBL1127940	1	Scientific Literature	Bioorg. Med. Chem. Lett.	1994	None
CHEMBL1159973		0	489.53	0	5.00	1	CCCCCCCCOC[C@H](COP(=O)(O)OCCN)OP(=O)(O)CCCCCCC	Inhibition	'='	0.025	%				UO_0000187					False	CHEMBL767147	Tested for the inhibition of human synovial fluid phospholipase A2	B	BAO_0000357	single protein format	None	None	None	None	None	CHEMBL3474	Phospholipase A2 group IIA	Homo sapiens	SINGLE PROTEIN	CHEMBL1127695	1	Scientific Literature	J. Med. Chem.	1994	None
CHEMBL149547		0	294.35	0	2.73	17a	COc1ccc2c(c1)c(CC(N)=O)cn2Cc1ccccc1	KB app						Not Determined						False	CHEMBL683318	Compound was evaluated for the inhibition of PLA2 induced contraction of GP lung tissue (Guinea pig) (n=4); No data	F	BAO_0000221	tissue-based format	Cavia porcellus	CHEMBL3638235	Lung	None	None	CHEMBL3474	Phospholipase A2 group IIA	Homo sapiens	SINGLE PROTEIN	CHEMBL1129457	1	Scientific Literature	J. Med. Chem.	1996	None
CHEMBL436423		0	323.39	0	3.72	9an	COC(=O)Cc1c(C)n(Cc2ccccc2)c2ccc(OC)cc12	Mole fraction	'='	9.4										False	CHEMBL848494	Mole fraction as PLA2 IC50 concentration divided by total lipid concentration (1230 uM)	F	BAO_0000019	assay format	Homo sapiens	None	None	None	None	CHEMBL3474	Phospholipase A2 group IIA	Homo sapiens	SINGLE PROTEIN	CHEMBL1129457	1	Scientific Literature	J. Med. Chem.	1996	None
CHEMBL434129		0	349.43	0	3.11	10k	COc1ccc2c(c1)c(CC(=O)NN)c(C1CC1)n2Cc1ccccc1	IC50	'='	390.0	nM	6.41			UO_0000065					False	CHEMBL761438	Inhibition of Human Nonpancreatic Secretory Phospholipase A2 through Chromogenic assay	F	BAO_0000019	assay format	None	None	None	None	None	CHEMBL3474	Phospholipase A2 group IIA	Homo sapiens	SINGLE PROTEIN	CHEMBL1129457	1	Scientific Literature	J. Med. Chem.	1996	None
CHEMBL434129		0	349.43	0	3.11	10k	COc1ccc2c(c1)c(CC(=O)NN)c(C1CC1)n2Cc1ccccc1	Mole fraction	'='	3.2										False	CHEMBL848494	Mole fraction as PLA2 IC50 concentration divided by total lipid concentration (1230 uM)	F	BAO_0000019	assay format	Homo sapiens	None	None	None	None	CHEMBL3474	Phospholipase A2 group IIA	Homo sapiens	SINGLE PROTEIN	CHEMBL1129457	1	Scientific Literature	J. Med. Chem.	1996	None
CHEMBL276342		0	469.67	1	6.39	LM-1265	CCCCCCCCCCS(=O)(=O)NC(CCCCCC)COP(=O)(O)CCCC	Inhibition	'='	30.0	%				UO_0000187					True	CHEMBL767144	Inhibitory activity against human synovial fluid phospholipase A2 (HSF-PLA2)	B	BAO_0000357	single protein format	None	None	None	None	None	CHEMBL3474	Phospholipase A2 group IIA	Homo sapiens	SINGLE PROTEIN	CHEMBL1128584	1	Scientific Literature	J. Med. Chem.	1995	None
CHEMBL88942		0	400.43	0	4.21	8	O=C(O)c1ccccc1-c1ccccc1C(=O)NCCc1c[nH]c2ccc(O)cc12	Inhibition	'='	0.0	%				UO_0000187					False	CHEMBL846292	Compound was evaluated for inhibition of phospholipase A2 (PLA2) isolated from human platelets at a concentration of 100 uM	B	BAO_0000019	assay format	None	None	None	None	None	CHEMBL3474	Phospholipase A2 group IIA	Homo sapiens	SINGLE PROTEIN	CHEMBL1128923	1	Scientific Literature	Bioorg. Med. Chem. Lett.	1996	None
CHEMBL119325		0	506.62	1	4.63	(4S,5R)-4	CCCCCCCCCCCC(=O)N1C(=O)O[C@@H](COP(=O)([O-])OCC[N+](C)(C)C)[C@@H]1CCC	IC50	'='	40100.0	nM	4.40			UO_0000065	8.68	0.18	-0.23	4.18	False	CHEMBL761704	Compound was tested for inhibitory activity against type II Phospholipase A2 (PLA2) isolated from japanese mamushi (Agkistrodon halys blomhoffii) venom	B	BAO_0000357	single protein format	Gloydius blomhoffi	None	None	None	None	CHEMBL3474	Phospholipase A2 group IIA	Homo sapiens	SINGLE PROTEIN	CHEMBL1130704	1	Scientific Literature	Bioorg. Med. Chem. Lett.	1998	None
CHEMBL3770579		0	355.43	0	3.35	31a	CC(C)[C@H](NC(=O)C(=O)CCCCc1ccc2ccccc2c1)C(=O)O	Inhibition	'='	27.0	%				UO_0000187					False	CHEMBL3773534	Inhibition of human group 2A secreted phospholipase A2 at 10 uM by fluorescence assay	B	BAO_0000357	single protein format	Homo sapiens	None	None	None	None	CHEMBL3474	Phospholipase A2 group IIA	Homo sapiens	SINGLE PROTEIN	CHEMBL3769389	1	Scientific Literature	Bioorg. Med. Chem.	2016	None
CHEMBL3770559		0	299.33	0	2.25	37	CC(C)[C@H](NC(=O)C(=O)c1ccc2ccccc2c1)C(=O)O	Inhibition	'='	50.0	%				UO_0000187					False	CHEMBL3773534	Inhibition of human group 2A secreted phospholipase A2 at 10 uM by fluorescence assay	B	BAO_0000357	single protein format	Homo sapiens	None	None	None	None	CHEMBL3474	Phospholipase A2 group IIA	Homo sapiens	SINGLE PROTEIN	CHEMBL3769389	1	Scientific Literature	Bioorg. Med. Chem.	2016	None
CHEMBL3770953		0	367.53	0	4.72	12b	CCCCCCCCCCCCCCC(=O)C(=O)N1CCC[C@H]1C(=O)O	Inhibition	'>'	25.0	%				UO_0000187					False	CHEMBL3773523	Inhibition of human group 2A secreted phospholipase A2 at 1 uM by fluorescence assay	B	BAO_0000357	single protein format	Homo sapiens	None	None	None	None	CHEMBL3474	Phospholipase A2 group IIA	Homo sapiens	SINGLE PROTEIN	CHEMBL3769389	1	Scientific Literature	Bioorg. Med. Chem.	2016	None
CHEMBL3769794		0	369.55	0	4.87	16a; GK241	CCCCCCCCCCCCCCC(=O)C(=O)N[C@H](C(=O)O)C(C)C	Ratio IC50	'='	2.0										False	CHEMBL3773693	Potency index, ratio of GK126 IC50 to compound IC50 for human group 2A secreted phospholipase A2	B	BAO_0000357	single protein format	Homo sapiens	None	None	None	None	CHEMBL3474	Phospholipase A2 group IIA	Homo sapiens	SINGLE PROTEIN	CHEMBL3769389	1	Scientific Literature	Bioorg. Med. Chem.	2016	None
CHEMBL2316057		0	378.90	0	4.92	4d	Cl.NCCc1c[nH]c2ccc(OCc3ccc(-c4ccccc4)cc3)cc12	IC50	'='	4400.0	nM	5.36			UO_0000065	15.64	0.28	0.44	10.49	False	CHEMBL2320180	Inhibition of human nonpancreatic secretory phospholipase A2 using 1,2-dimyristoyl-sn-glycero-3-phosphocholine as substrate after 10 mins by spectrophotometric analysis	B	BAO_0000357	single protein format	Homo sapiens	None	None	None	None	CHEMBL3474	Phospholipase A2 group IIA	Homo sapiens	SINGLE PROTEIN	CHEMBL2311505	1	Scientific Literature	Eur. J. Med. Chem.	2013	None
CHEMBL29292	UBENIMEX	2	308.38	0	0.53	Bestatin	CC(C)C[C@H](NC(=O)[C@@H](O)[C@H](N)Cc1ccccc1)C(=O)O	IC50	'>'	100000.0	nM				UO_0000065					False	CHEMBL2320180	Inhibition of human nonpancreatic secretory phospholipase A2 using 1,2-dimyristoyl-sn-glycero-3-phosphocholine as substrate after 10 mins by spectrophotometric analysis	B	BAO_0000357	single protein format	Homo sapiens	None	None	None	None	CHEMBL3474	Phospholipase A2 group IIA	Homo sapiens	SINGLE PROTEIN	CHEMBL2311505	1	Scientific Literature	Eur. J. Med. Chem.	2013	None
CHEMBL2311080		0	473.61	0	4.51	LM-1293	CCCCCCCCCCS(=O)(=O)N[C@@H](CCCCCC)COP(=O)(O)OCCO	Inhibition	'='	40.0	%				UO_0000187					False	CHEMBL767143	Inhibitory activity against human synovial fluid phospholipase A2 (HSF-PLA2).	B	BAO_0000357	single protein format	None	None	None	None	None	CHEMBL3474	Phospholipase A2 group IIA	Homo sapiens	SINGLE PROTEIN	CHEMBL1129986	1	Scientific Literature	J. Med. Chem.	1997	None
CHEMBL148041		0	322.36	0	2.67	20c	COc1ccc2c(C(=O)C(N)=O)c(C)n(Cc3ccccc3)c2c1	KB app						Not Determined						False	CHEMBL683318	Compound was evaluated for the inhibition of PLA2 induced contraction of GP lung tissue (Guinea pig) (n=4); No data	F	BAO_0000221	tissue-based format	Cavia porcellus	CHEMBL3638235	Lung	None	None	CHEMBL3474	Phospholipase A2 group IIA	Homo sapiens	SINGLE PROTEIN	CHEMBL1129457	1	Scientific Literature	J. Med. Chem.	1996	None
CHEMBL149731		0	337.42	0	2.79	10i	CCc1c(CC(=O)NN)c2cc(OC)ccc2n1Cc1ccccc1	IC50	'='	420.0	nM	6.38			UO_0000065					False	CHEMBL761438	Inhibition of Human Nonpancreatic Secretory Phospholipase A2 through Chromogenic assay	F	BAO_0000019	assay format	None	None	None	None	None	CHEMBL3474	Phospholipase A2 group IIA	Homo sapiens	SINGLE PROTEIN	CHEMBL1129457	1	Scientific Literature	J. Med. Chem.	1996	None
CHEMBL2316062		0	400.48	1	5.31	5d	COC(=O)NCCc1c[nH]c2ccc(OCc3ccc(-c4ccccc4)cc3)cc12	IC50	'='	38000.0	nM	4.42			UO_0000065	11.04	0.20	-0.89	6.98	False	CHEMBL2320180	Inhibition of human nonpancreatic secretory phospholipase A2 using 1,2-dimyristoyl-sn-glycero-3-phosphocholine as substrate after 10 mins by spectrophotometric analysis	B	BAO_0000357	single protein format	Homo sapiens	None	None	None	None	CHEMBL3474	Phospholipase A2 group IIA	Homo sapiens	SINGLE PROTEIN	CHEMBL2311505	1	Scientific Literature	Eur. J. Med. Chem.	2013	None
CHEMBL94527		0	310.35	0	4.09	4a	COc1ccc(-c2cc(=O)c3ccc(C)c(C)c3o2)cc1OC	Inhibition	'='	25.7	%				UO_0000187					False	CHEMBL767145	Inhibitory activity against synovial human recombinant phospholipase (hr-PLA2) at 100 uM concentration	B	BAO_0000357	single protein format	None	None	None	None	None	CHEMBL3474	Phospholipase A2 group IIA	Homo sapiens	SINGLE PROTEIN	CHEMBL1128476	1	Scientific Literature	J. Med. Chem.	1995	None
CHEMBL436619		0	702.71	3	7.20	28	COc1ccc(Oc2ccc(OC)c(C(=O)Oc3c(C)c(C)c(C(=O)O)c(OC)c3C)c2)cc1C(=O)Oc1c(C)c(C)c(C(=O)O)c(OC)c1C	IC50	'='	75000000.0	nM		Outside typical range		UO_0000065					False	CHEMBL767139	In vitro inhibition of human recombinant secretory Phospholipase A2 (group II).	B	BAO_0000357	single protein format	None	None	None	None	None	CHEMBL3474	Phospholipase A2 group IIA	Homo sapiens	SINGLE PROTEIN	CHEMBL1129032	1	Scientific Literature	J. Med. Chem.	1996	None
CHEMBL1096817		0	540.75	2	6.46	69a	CCCCCCCCCCCCCCCCCCN1CC(=O)N(Cc2ccc(-c3noc(=O)[nH]3)cc2)CC1=O	IC50	'='	1300.0	nM	5.89			UO_0000065	10.88	0.21	-0.57	5.92	False	CHEMBL1108228	Inhibition of human recombinant group 2A phospholipase A2 by fluorimetric assay	B	BAO_0000357	single protein format	Homo sapiens	None	None	None	None	CHEMBL3474	Phospholipase A2 group IIA	Homo sapiens	SINGLE PROTEIN	CHEMBL1157788	1	Scientific Literature	Bioorg. Med. Chem.	2010	None
CHEMBL148682		0	395.46	0	2.77	67	Cc1c(CC(=O)NN)c2cc(OCCCC(=O)O)ccc2n1Cc1ccccc1	Mole fraction	'='	8.3										False	CHEMBL848493	Mole fraction is the IC50 concentration divided by total lipid concentration	F	BAO_0000019	assay format	None	None	None	None	None	CHEMBL3474	Phospholipase A2 group IIA	Homo sapiens	SINGLE PROTEIN	CHEMBL1129058	1	Scientific Literature	J. Med. Chem.	1996	None
CHEMBL148682		0	395.46	0	2.77	67	Cc1c(CC(=O)NN)c2cc(OCCCC(=O)O)ccc2n1Cc1ccccc1	IC50	'='											False	CHEMBL767819	Inhibitory activity against human pancreatic Phospholipase A2	B	BAO_0000357	single protein format	None	None	None	None	None	CHEMBL3474	Phospholipase A2 group IIA	Homo sapiens	SINGLE PROTEIN	CHEMBL1129058	1	Scientific Literature	J. Med. Chem.	1996	None
CHEMBL262428		0	422.53	0	4.14	4l	CCOC(=O)CCCCOc1ccc2c(CC(N)=O)c(C)n(Cc3ccccc3)c2c1	KB app	'='	22.46	uM				UO_0000064					False	CHEMBL683319	Inhibitory activity against contraction of Guinea pig lung tissue induced by PLA2.	F	BAO_0000221	tissue-based format	Cavia porcellus	CHEMBL3638235	Lung	None	None	CHEMBL3474	Phospholipase A2 group IIA	Homo sapiens	SINGLE PROTEIN	CHEMBL1129058	1	Scientific Literature	J. Med. Chem.	1996	None
CHEMBL423205		0	492.51	0	4.64	13j	Cc1c(CC(N)=O)c2cc(OCCCP(=O)(O)O)ccc2n1Cc1ccccc1-c1ccccc1	Mole fraction	'='	1.8										False	CHEMBL848493	Mole fraction is the IC50 concentration divided by total lipid concentration	F	BAO_0000019	assay format	None	None	None	None	None	CHEMBL3474	Phospholipase A2 group IIA	Homo sapiens	SINGLE PROTEIN	CHEMBL1129058	1	Scientific Literature	J. Med. Chem.	1996	None
CHEMBL423205		0	492.51	0	4.64	13j	Cc1c(CC(N)=O)c2cc(OCCCP(=O)(O)O)ccc2n1Cc1ccccc1-c1ccccc1	IC50	'='	39000.0	nM	4.41			UO_0000065	8.95	0.17	-0.23	3.84	False	CHEMBL767819	Inhibitory activity against human pancreatic Phospholipase A2	B	BAO_0000357	single protein format	None	None	None	None	None	CHEMBL3474	Phospholipase A2 group IIA	Homo sapiens	SINGLE PROTEIN	CHEMBL1129058	1	Scientific Literature	J. Med. Chem.	1996	None
CHEMBL428593	GLYCERYL MONOOLEATE	0	356.55	0	4.92	6	CCCCCCCC/C=C\CCCCCCCC(=O)OCC(O)CO	Inhibition	'='	60.6	%				UO_0000187					False	CHEMBL932558	Inhibition of sPLA2-2A at 10 uM by coupled enzyme assay	B	BAO_0000357	single protein format	None	None	None	None	None	CHEMBL3474	Phospholipase A2 group IIA	Homo sapiens	SINGLE PROTEIN	CHEMBL1145563	1	Scientific Literature	Bioorg. Med. Chem. Lett.	2008	None
CHEMBL440174		0	428.49	0	4.30	7i	Cc1c(CC(N)=O)c2cc(OCc3ccccc3C(=O)O)ccc2n1Cc1ccccc1	IC50	'='	7500.0	nM	5.12			UO_0000065	11.96	0.22	0.82	5.42	False	CHEMBL761684	Inhibitory activity against porcine pancreatic Phospholipase A2	B	BAO_0000357	single protein format	Cavia porcellus	None	None	None	None	CHEMBL3474	Phospholipase A2 group IIA	Homo sapiens	SINGLE PROTEIN	CHEMBL1129058	1	Scientific Literature	J. Med. Chem.	1996	None
CHEMBL356306		0	442.45	0	3.54	13g	NC(=O)Cc1c(C2CC2)n(Cc2ccccc2)c2ccc(OCCCP(=O)(O)O)cc12	KB app	'='	0.9	uM				UO_0000064					False	CHEMBL683319	Inhibitory activity against contraction of Guinea pig lung tissue induced by PLA2.	F	BAO_0000221	tissue-based format	Cavia porcellus	CHEMBL3638235	Lung	None	None	CHEMBL3474	Phospholipase A2 group IIA	Homo sapiens	SINGLE PROTEIN	CHEMBL1129058	1	Scientific Literature	J. Med. Chem.	1996	None
CHEMBL149502		0	416.41	0	2.97	13d	Cc1c(CC(N)=O)c2cc(OCCCP(=O)(O)O)ccc2n1Cc1ccccc1	IC50	'='	27000.0	nM	4.57			UO_0000065	10.97	0.22	1.60	3.98	False	CHEMBL761684	Inhibitory activity against porcine pancreatic Phospholipase A2	B	BAO_0000357	single protein format	Cavia porcellus	None	None	None	None	CHEMBL3474	Phospholipase A2 group IIA	Homo sapiens	SINGLE PROTEIN	CHEMBL1129058	1	Scientific Literature	J. Med. Chem.	1996	None
CHEMBL148479		0	408.82	0	3.14	6t	Cc1c(CC(N)=O)c2c(OCC(=O)[O-])cccc2n1Cc1cccc(Cl)c1.[Na+]	IC50	'='	20.0	nM	7.70			UO_0000065	19.90	0.39	4.56	8.14	False	CHEMBL761684	Inhibitory activity against porcine pancreatic Phospholipase A2	B	BAO_0000357	single protein format	Cavia porcellus	None	None	None	None	CHEMBL3474	Phospholipase A2 group IIA	Homo sapiens	SINGLE PROTEIN	CHEMBL1129058	1	Scientific Literature	J. Med. Chem.	1996	None
CHEMBL150005		0	445.31	0	3.72	7r	NC(=O)Cc1c(Br)n(Cc2ccccc2)c2ccc(OCCCC(=O)O)cc12	IC50	'='	73.0	nM	7.14			UO_0000065	16.03	0.35	3.42	7.55	False	CHEMBL761443	Inhibition of human non-pancreatic secretory phospholipase A2 (PLA2) in a chromogenic assay	B	BAO_0000357	single protein format	None	None	None	None	None	CHEMBL3474	Phospholipase A2 group IIA	Homo sapiens	SINGLE PROTEIN	CHEMBL1129058	1	Scientific Literature	J. Med. Chem.	1996	None
CHEMBL1814406		0	275.74	0	3.55	3f	COC(=O)c1c2c(nc3ccc(Cl)cc13)CCCC2	IC50						Not Active						False	CHEMBL1815898	Inhibition of human non-pancreatic sPLA2 using 1,2-dimyristoyl-sn-glycero-3-phosphocholine substrate after 5 mins by continuous fluorescence assay	B	BAO_0000357	single protein format	Homo sapiens	None	None	None	None	CHEMBL3474	Phospholipase A2 group IIA	Homo sapiens	SINGLE PROTEIN	CHEMBL1811889	1	Scientific Literature	Bioorg. Med. Chem.	2011	None
CHEMBL348695		0	294.35	0	2.73	2d	Cc1c(CC(N)=O)c2cc(O)ccc2n1Cc1ccccc1	Mole fraction	'='	8.3										False	CHEMBL848493	Mole fraction is the IC50 concentration divided by total lipid concentration	F	BAO_0000019	assay format	None	None	None	None	None	CHEMBL3474	Phospholipase A2 group IIA	Homo sapiens	SINGLE PROTEIN	CHEMBL1129058	1	Scientific Literature	J. Med. Chem.	1996	None
CHEMBL357394		0	328.80	0	3.38	2p	Cc1c(CC(N)=O)c2c(O)cccc2n1Cc1cccc(Cl)c1	IC50	'='	5880.0	nM	5.23			UO_0000065	15.91	0.31	1.85	7.66	False	CHEMBL761443	Inhibition of human non-pancreatic secretory phospholipase A2 (PLA2) in a chromogenic assay	B	BAO_0000357	single protein format	None	None	None	None	None	CHEMBL3474	Phospholipase A2 group IIA	Homo sapiens	SINGLE PROTEIN	CHEMBL1129058	1	Scientific Literature	J. Med. Chem.	1996	None
CHEMBL148813		0	366.42	0	2.96	7b	NC(=O)Cc1cn(Cc2ccccc2)c2ccc(OCCCC(=O)O)cc12	Mole fraction	'='	1.5										False	CHEMBL848493	Mole fraction is the IC50 concentration divided by total lipid concentration	F	BAO_0000019	assay format	None	None	None	None	None	CHEMBL3474	Phospholipase A2 group IIA	Homo sapiens	SINGLE PROTEIN	CHEMBL1129058	1	Scientific Literature	J. Med. Chem.	1996	None
CHEMBL358567		0	525.25	0	3.43	15h	NC(=O)Cc1c(Br)n(Cc2ccccc2)c2ccc(OCCCP(=O)([O-])[O-])cc12.[Na+].[Na+]	IC50	'='	165.0	nM	6.78			UO_0000065	14.09	0.32	3.35	5.91	False	CHEMBL761443	Inhibition of human non-pancreatic secretory phospholipase A2 (PLA2) in a chromogenic assay	B	BAO_0000357	single protein format	None	None	None	None	None	CHEMBL3474	Phospholipase A2 group IIA	Homo sapiens	SINGLE PROTEIN	CHEMBL1129058	1	Scientific Literature	J. Med. Chem.	1996	None
CHEMBL149030		0	430.53	0	2.94	16b	CCc1c(CC(N)=O)c2cc(OCCCS(=O)(=O)O)ccc2n1Cc1ccccc1	Mole fraction	'='	4.1										False	CHEMBL848493	Mole fraction is the IC50 concentration divided by total lipid concentration	F	BAO_0000019	assay format	None	None	None	None	None	CHEMBL3474	Phospholipase A2 group IIA	Homo sapiens	SINGLE PROTEIN	CHEMBL1129058	1	Scientific Literature	J. Med. Chem.	1996	None
CHEMBL414625		0	351.41	0	3.37	26	CCc1c(CC(N)=O)c2c(NC(=O)O)cccc2n1Cc1ccccc1	Mole fraction	'='	5.0										False	CHEMBL848493	Mole fraction is the IC50 concentration divided by total lipid concentration	F	BAO_0000019	assay format	None	None	None	None	None	CHEMBL3474	Phospholipase A2 group IIA	Homo sapiens	SINGLE PROTEIN	CHEMBL1129058	1	Scientific Literature	J. Med. Chem.	1996	None
CHEMBL149453		0	452.62	1	5.36	44d	CCc1c(CC(N)=O)c2cc(SCCCC(=O)O)c(C(C)C)cc2n1Cc1ccccc1	Mole fraction	'='	2.7										False	CHEMBL848493	Mole fraction is the IC50 concentration divided by total lipid concentration	F	BAO_0000019	assay format	None	None	None	None	None	CHEMBL3474	Phospholipase A2 group IIA	Homo sapiens	SINGLE PROTEIN	CHEMBL1129058	1	Scientific Literature	J. Med. Chem.	1996	None
CHEMBL146229		0	400.86	0	3.40	7u	CCc1c(CC(N)=O)c2c(OCC(=O)O)cccc2n1Cc1cccc(Cl)c1	IC50	'='	39.0	nM	7.41			UO_0000065	18.48	0.36	4.01	7.84	False	CHEMBL761443	Inhibition of human non-pancreatic secretory phospholipase A2 (PLA2) in a chromogenic assay	B	BAO_0000357	single protein format	None	None	None	None	None	CHEMBL3474	Phospholipase A2 group IIA	Homo sapiens	SINGLE PROTEIN	CHEMBL1129058	1	Scientific Literature	J. Med. Chem.	1996	None
CHEMBL147247		0	326.42	0	3.14	2o	CSc1c(CC(N)=O)c2cc(O)ccc2n1Cc1ccccc1	Mole fraction	'='	3.1										False	CHEMBL848493	Mole fraction is the IC50 concentration divided by total lipid concentration	F	BAO_0000019	assay format	None	None	None	None	None	CHEMBL3474	Phospholipase A2 group IIA	Homo sapiens	SINGLE PROTEIN	CHEMBL1129058	1	Scientific Literature	J. Med. Chem.	1996	None
CHEMBL356729		0	366.42	0	1.39	19a	Cc1c(CC(N)=O)c2c(OCC(=O)NN)cccc2n1Cc1ccccc1	KB app	'='	1.95	uM				UO_0000064					False	CHEMBL683319	Inhibitory activity against contraction of Guinea pig lung tissue induced by PLA2.	F	BAO_0000221	tissue-based format	Cavia porcellus	CHEMBL3638235	Lung	None	None	CHEMBL3474	Phospholipase A2 group IIA	Homo sapiens	SINGLE PROTEIN	CHEMBL1129058	1	Scientific Literature	J. Med. Chem.	1996	None
CHEMBL149880		0	364.45	0	3.43	35	Cc1c(CC(N)=O)c2cc(CCCC(=O)O)ccc2n1Cc1ccccc1	Mole fraction	'='	1.3										False	CHEMBL848493	Mole fraction is the IC50 concentration divided by total lipid concentration	F	BAO_0000019	assay format	None	None	None	None	None	CHEMBL3474	Phospholipase A2 group IIA	Homo sapiens	SINGLE PROTEIN	CHEMBL1129058	1	Scientific Literature	J. Med. Chem.	1996	None
CHEMBL357774		0	294.35	0	2.73	2e	Cc1c(CC(N)=O)c2ccc(O)cc2n1Cc1ccccc1	Mole fraction	'='	2.9										False	CHEMBL848493	Mole fraction is the IC50 concentration divided by total lipid concentration	F	BAO_0000019	assay format	None	None	None	None	None	CHEMBL3474	Phospholipase A2 group IIA	Homo sapiens	SINGLE PROTEIN	CHEMBL1129058	1	Scientific Literature	J. Med. Chem.	1996	None
CHEMBL359099		0	380.44	0	3.27	7k	Cc1c(CC(N)=O)c2ccc(OCCCC(=O)O)cc2n1Cc1ccccc1	Mole fraction	'='	9.9										False	CHEMBL848493	Mole fraction is the IC50 concentration divided by total lipid concentration	F	BAO_0000019	assay format	None	None	None	None	None	CHEMBL3474	Phospholipase A2 group IIA	Homo sapiens	SINGLE PROTEIN	CHEMBL1129058	1	Scientific Literature	J. Med. Chem.	1996	None
CHEMBL328330		0	311.32	0	1.59	11d	COP(=O)(O)OC[C@@H](CCCCCCCO)NC(C)=O	Xi50	'='	0.058										False	CHEMBL878093	Compound was evaluated for the Phospholipase A2 inhibition and expressed as Xi = [inhibitor] / ([substrate] + [inhibitor])	B	BAO_0000357	single protein format	Naja mossambica mossambica	None	None	None	None	CHEMBL3474	Phospholipase A2 group IIA	Homo sapiens	SINGLE PROTEIN	CHEMBL1132026	1	Scientific Literature	Bioorg. Med. Chem. Lett.	1999	None
CHEMBL428091		0	780.04	2	9.87	11e	COP(=O)(O)OC[C@@H](CCCCCCCOC(=O)CCC(=O)OC1CCC2(C)C(=CCC3C2CCC2(C)C(C(C)CCCC(C)C)CCC32)C1)NC(C)=O	Xi50	'='	0.00039										False	CHEMBL878093	Compound was evaluated for the Phospholipase A2 inhibition and expressed as Xi = [inhibitor] / ([substrate] + [inhibitor])	B	BAO_0000357	single protein format	Naja mossambica mossambica	None	None	None	None	CHEMBL3474	Phospholipase A2 group IIA	Homo sapiens	SINGLE PROTEIN	CHEMBL1132026	1	Scientific Literature	Bioorg. Med. Chem. Lett.	1999	None
CHEMBL88385		0	437.51	0	4.50	11f	CCCCCCCC(=O)OCCCCCCC[C@H](COP(=O)(O)OC)NC(C)=O	IC50	'='	3100.0	nM	5.51			UO_0000065	12.59	0.26	1.01	4.96	False	CHEMBL769601	Phospholipase A2 inhibition using mixed micelles pH-stat assay and 14 kDa-Phospholipase A2 from Naja mossambica mossambica	B	BAO_0000357	single protein format	Naja mossambica mossambica	None	None	None	None	CHEMBL3474	Phospholipase A2 group IIA	Homo sapiens	SINGLE PROTEIN	CHEMBL1132026	1	Scientific Literature	Bioorg. Med. Chem. Lett.	1999	None
CHEMBL2335206		0	910.94	3	-4.13	Cmpd16	CC(C)[C@H](NC(=O)CC1NC(=O)NC1=O)C(=O)N[C@H](CC(N)=O)C(=O)N[C@@H](Cc1c[nH]c2ccccc12)C(=O)N1CCC[C@H]1C(=O)N[C@@H](CCC(N)=O)C(=O)N[C@@H](CCC(N)=O)C(=O)O	Imax	'<'	30.0	%				UO_0000187					False	CHEMBL2342414	Inhibition of sPLA2-IIA (unknown origin)-integrin alphaVbeta3 interaction in human K562 cells pretreated for 30 mins to immobilized sPLA2 before adding cells by phosphatase assay relative to BSA	B	BAO_0000219	cell-based format	Homo sapiens	None	None	K562	None	CHEMBL3474	Phospholipase A2 group IIA	Homo sapiens	SINGLE PROTEIN	CHEMBL2331538	1	Scientific Literature	Bioorg. Med. Chem. Lett.	2013	CHEMBL3308378
CHEMBL2335207		0	943.91	3	-3.35	Cmpd21	Cc1nc(NC(=O)c2ccccc2)sc1-c1cc(C(=O)NCC(=O)N[C@H](CCCNC(=N)N)C(=O)NCC(=O)N[C@H](CC(=O)O)C(=O)N[C@H](CC(=O)O)C(=O)N[C@H](CC(=O)O)C(=O)O)[nH]n1	Imax	'='	93.0	%				UO_0000187					False	CHEMBL2342414	Inhibition of sPLA2-IIA (unknown origin)-integrin alphaVbeta3 interaction in human K562 cells pretreated for 30 mins to immobilized sPLA2 before adding cells by phosphatase assay relative to BSA	B	BAO_0000219	cell-based format	Homo sapiens	None	None	K562	None	CHEMBL3474	Phospholipase A2 group IIA	Homo sapiens	SINGLE PROTEIN	CHEMBL2331538	1	Scientific Literature	Bioorg. Med. Chem. Lett.	2013	CHEMBL3308378
CHEMBL2335201		0	838.88	3	-3.60	Cmpd2	C[C@H](NC(=O)[C@H](CCCCN)NC(=O)[C@H](Cc1ccc(O)cc1)NC(=O)[C@H](Cc1cnc[nH]1)NC(=O)c1cnccn1)C(=O)N[C@H](CC(N)=O)C(=O)N[C@H](C(=O)O)[C@@H](C)O	Imax	'<'	30.0	%				UO_0000187					False	CHEMBL2342414	Inhibition of sPLA2-IIA (unknown origin)-integrin alphaVbeta3 interaction in human K562 cells pretreated for 30 mins to immobilized sPLA2 before adding cells by phosphatase assay relative to BSA	B	BAO_0000219	cell-based format	Homo sapiens	None	None	K562	None	CHEMBL3474	Phospholipase A2 group IIA	Homo sapiens	SINGLE PROTEIN	CHEMBL2331538	1	Scientific Literature	Bioorg. Med. Chem. Lett.	2013	CHEMBL3308378
CHEMBL2316067		0	432.48	1	5.23	6f	O=C(O)NCCc1c[nH]c2ccc(OCCOc3ccc(Oc4ccccc4)cc3)cc12	IC50	'='	71000.0	nM	4.15			UO_0000065	9.59	0.18	-1.08	4.47	False	CHEMBL2320180	Inhibition of human nonpancreatic secretory phospholipase A2 using 1,2-dimyristoyl-sn-glycero-3-phosphocholine as substrate after 10 mins by spectrophotometric analysis	B	BAO_0000357	single protein format	Homo sapiens	None	None	None	None	CHEMBL3474	Phospholipase A2 group IIA	Homo sapiens	SINGLE PROTEIN	CHEMBL2311505	1	Scientific Literature	Eur. J. Med. Chem.	2013	None
CHEMBL2316068		0	302.80	0	3.25	4a	Cl.NCCc1c[nH]c2ccc(OCc3ccccc3)cc12	IC50	'='	52000.0	nM	4.28			UO_0000065	16.08	0.29	1.03	8.39	False	CHEMBL2320180	Inhibition of human nonpancreatic secretory phospholipase A2 using 1,2-dimyristoyl-sn-glycero-3-phosphocholine as substrate after 10 mins by spectrophotometric analysis	B	BAO_0000357	single protein format	Homo sapiens	None	None	None	None	CHEMBL3474	Phospholipase A2 group IIA	Homo sapiens	SINGLE PROTEIN	CHEMBL2311505	1	Scientific Literature	Eur. J. Med. Chem.	2013	None
CHEMBL1814416		0	335.40	0	4.87	3p	CCCCOc1ccc(-c2cc(C(=O)OC)c3ccccc3n2)cc1	IC50	'='	44000.0	nM	4.36			UO_0000065	12.99	0.24	-0.51	9.00	False	CHEMBL1815898	Inhibition of human non-pancreatic sPLA2 using 1,2-dimyristoyl-sn-glycero-3-phosphocholine substrate after 5 mins by continuous fluorescence assay	B	BAO_0000357	single protein format	Homo sapiens	None	None	None	None	CHEMBL3474	Phospholipase A2 group IIA	Homo sapiens	SINGLE PROTEIN	CHEMBL1811889	1	Scientific Literature	Bioorg. Med. Chem.	2011	None
[truncated: 122 more rows]
