# Supplementary material for: PyRMD Studio: A Unified Suite for Next-Generation, AI-Powered Virtual Screening
Source: J Chem Inf Model. 2026 May 19;66(11):6197–203. doi: 10.1021/acs.jcim.6c00648 (PMC13250901; doi:10.1021/acs.jcim.6c00648)
Supplement: Supplementary file 1 [file ci6c00648_si_001.zip › DATA/parp1_chembl.csv]

Molecule ChEMBL ID	Molecule Name	Molecule Max Phase	Molecular Weight	#RO5 Violations	AlogP	Compound Key	Smiles	Standard Type	Standard Relation	Standard Value	Standard Units	pChEMBL Value	Data Validity Comment	Comment	Uo Units	Ligand Efficiency BEI	Ligand Efficiency LE	Ligand Efficiency LLE	Ligand Efficiency SEI	Potential Duplicate	Assay ChEMBL ID	Assay Description	Assay Type	BAO Format ID	BAO Label	Assay Organism	Assay Tissue ChEMBL ID	Assay Tissue Name	Assay Cell Type	Assay Subcellular Fraction	Target ChEMBL ID	Target Name	Target Organism	Target Type	Document ChEMBL ID	Source ID	Source Description	Document Journal	Document Year	Cell ChEMBL ID
CHEMBL47840		0	225.25	0	2.26	1d	Nc1ccc2c(c1)nc(O)c1cc(N)ccc12	IC50	'='	3260.0	nM	5.49			UO_0000065	24.36	0.44	3.23	6.44	False	CHEMBL761611	Inhibitory concentration against purified recombinant human Poly (ADP-ribose) polymerase 1	B	BAO_0000357	single protein format	None	None	None	None	None	CHEMBL3105	Poly [ADP-ribose] polymerase-1	Homo sapiens	SINGLE PROTEIN	CHEMBL1134117	1	Scientific Literature	Bioorg. Med. Chem. Lett.	2001	None
CHEMBL493306		0	470.50	0	3.25	36	O=C(c1ccccc1)N1CCN(C(=O)c2cc(Cc3n[nH]c(=O)c4ccccc34)ccc2F)CC1	IC50	'='	6.0	nM	8.22			UO_0000065	17.47	0.32	4.97	9.52	False	CHEMBL982809	Inhibition of PARP1 by flashplate scintillation proximity assay	B	BAO_0000357	single protein format	None	None	None	None	None	CHEMBL3105	Poly [ADP-ribose] polymerase-1	Homo sapiens	SINGLE PROTEIN	CHEMBL1140140	1	Scientific Literature	J. Med. Chem.	2008	None
CHEMBL108316		0	460.52	0	-1.63	34	O=C(CCn1c2c(c(=O)[nH]c1=O)CSCC2)NCC(=O)N1CCN(c2ncncn2)CC1	IC50	'='	50.0	nM	7.30			UO_0000065	15.85	0.31	8.93	4.99	False	CHEMBL762476	Inhibitory activity against human recombinant PARP-1	B	BAO_0000357	single protein format	None	None	None	None	None	CHEMBL3105	Poly [ADP-ribose] polymerase-1	Homo sapiens	SINGLE PROTEIN	CHEMBL1134951	1	Scientific Literature	Bioorg. Med. Chem. Lett.	2002	None
CHEMBL364752		0	333.39	0	3.01	6a	CN(C)CC(=O)Nc1ccc2c(c1)Cc1c-2nc(O)c2ccccc12	EC50	'='	28.0	nM	7.55			UO_0000065	22.65	0.41	4.54	11.54	False	CHEMBL829884	Effective concentration against poly ADP-ribose polymerase-1 determined using the cell protection assay	B	BAO_0000357	single protein format	Homo sapiens	None	None	None	None	CHEMBL3105	Poly [ADP-ribose] polymerase-1	Homo sapiens	SINGLE PROTEIN	CHEMBL1141136	1	Scientific Literature	J. Med. Chem.	2005	None
CHEMBL131778		0	315.29	0	2.22	26	COC(=O)c1cccc(NC(=O)c2ccc([N+](=O)[O-])cc2)c1N	Inhibition						No data						False	CHEMBL763793	In vitro inhibition against human full length PARP protein; NT means not tested	B	BAO_0000357	single protein format	None	None	None	None	None	CHEMBL3105	Poly [ADP-ribose] polymerase-1	Homo sapiens	SINGLE PROTEIN	CHEMBL1132951	1	Scientific Literature	J. Med. Chem.	2000	None
CHEMBL549597		0	281.36	0	2.77	10b	O=c1[nH]c2ccc(CN3CCCCC3)cc2n2cccc12	EC50	'='	31.0	nM	7.51			UO_0000065	26.69	0.49	4.74	18.54	False	CHEMBL1060926	Inhibition of PARP1 in human C41 cells by DAPI staining-based FITC analysis	B	BAO_0000219	cell-based format	Homo sapiens	None	None	C41	None	CHEMBL3105	Poly [ADP-ribose] polymerase-1	Homo sapiens	SINGLE PROTEIN	CHEMBL1154012	1	Scientific Literature	Bioorg. Med. Chem. Lett.	2009	None
CHEMBL550053		0	354.45	0	1.45	11	CN1CCC(C(=O)NCCc2c[nH]c3ccc4c(c23)CCNC4=O)CC1	IC50	'='	60.0	nM	7.22			UO_0000065	20.37	0.38	5.77	9.35	False	CHEMBL1060805	Inhibition of PARP1 in human HeLa cells by microplate scintillation counting	B	BAO_0000219	cell-based format	Homo sapiens	None	None	HeLa	None	CHEMBL3105	Poly [ADP-ribose] polymerase-1	Homo sapiens	SINGLE PROTEIN	CHEMBL1153049	1	Scientific Literature	Bioorg. Med. Chem. Lett.	2009	CHEMBL3308376
CHEMBL249026		0	421.90	1	5.05	6e	O=c1[nH]c(C2=CC(N3CC=C(c4ccc(F)cc4)CC3)CC2)nc2c(Cl)cccc12	IC50	'='	36.0	nM	7.44			UO_0000065	17.64	0.34	2.39	15.19	False	CHEMBL941003	Inhibition of human PARP1	B	BAO_0000357	single protein format	Homo sapiens	None	None	None	None	CHEMBL3105	Poly [ADP-ribose] polymerase-1	Homo sapiens	SINGLE PROTEIN	CHEMBL1139823	1	Scientific Literature	Bioorg. Med. Chem. Lett.	2007	None
CHEMBL558845		0	341.42	0	0.61	21	O=C1NCCc2c1ccc1[nH]cc(CCNC(=O)N3CCNCC3)c21	IC50	'='	25.0	nM	7.60			UO_0000065	22.27	0.42	6.99	8.52	False	CHEMBL1060805	Inhibition of PARP1 in human HeLa cells by microplate scintillation counting	B	BAO_0000219	cell-based format	Homo sapiens	None	None	HeLa	None	CHEMBL3105	Poly [ADP-ribose] polymerase-1	Homo sapiens	SINGLE PROTEIN	CHEMBL1153049	1	Scientific Literature	Bioorg. Med. Chem. Lett.	2009	CHEMBL3308376
CHEMBL248827		0	403.91	0	4.91	(S)-6d	O=c1[nH]c(C2=C[C@@H](N3CC=C(c4ccccc4)CC3)CC2)nc2c(Cl)cccc12	IC50	'='	15.0	nM	7.82			UO_0000065	19.37	0.37	2.91	15.97	False	CHEMBL941003	Inhibition of human PARP1	B	BAO_0000357	single protein format	Homo sapiens	None	None	None	None	CHEMBL3105	Poly [ADP-ribose] polymerase-1	Homo sapiens	SINGLE PROTEIN	CHEMBL1139823	1	Scientific Literature	Bioorg. Med. Chem. Lett.	2007	None
CHEMBL381475		0	400.44	0	2.07	17g	O=C(NCCn1ccnn1)c1ccc2[nH]c3c4c(c5c(c3c2c1)CNC5=O)CCC4	IC50	'='	105.0	nM	6.98			UO_0000065	17.43	0.32	4.91	6.67	False	CHEMBL860595	Inhibition of recombinant human PARP1	B	BAO_0000357	single protein format	Homo sapiens	None	None	None	None	CHEMBL3105	Poly [ADP-ribose] polymerase-1	Homo sapiens	SINGLE PROTEIN	CHEMBL1138164	1	Scientific Literature	Bioorg. Med. Chem. Lett.	2006	None
CHEMBL204533		0	416.53	0	3.48	27	O=C(c1cccc(Cc2nnc(O)c3ccccc23)c1)N1CCCN(CC2CC2)CC1	IC50	'='	14.0	nM	7.85			UO_0000065	18.86	0.35	4.37	11.29	False	CHEMBL862536	Inhibitory activity against PARP1	B	BAO_0000357	single protein format	Homo sapiens	None	None	None	None	CHEMBL3105	Poly [ADP-ribose] polymerase-1	Homo sapiens	SINGLE PROTEIN	CHEMBL1138134	1	Scientific Literature	Bioorg. Med. Chem. Lett.	2006	None
CHEMBL381543		0	521.60	1	3.07	19	Cc1noc(C)c1S(=O)(=O)N1CCCN(C(=O)c2cccc(Cc3nnc(O)c4ccccc34)c2)CC1	PF50	'='	2.1										False	CHEMBL854107	Ratio of inhibition of HeLa cell proliferation by MMS alone against MMS with PARP inhibitors	F	BAO_0000219	cell-based format	Homo sapiens	None	None	HeLa	None	CHEMBL3105	Poly [ADP-ribose] polymerase-1	Homo sapiens	SINGLE PROTEIN	CHEMBL1138134	1	Scientific Literature	Bioorg. Med. Chem. Lett.	2006	CHEMBL3308376
CHEMBL133976		0	283.29	0	2.04	62	COc1cc(-c2nc3c(C(N)=O)cccc3[nH]2)ccc1O	Ki	'='	13.0	nM	7.89			UO_0000065	27.84	0.51	5.85	7.79	False	CHEMBL759581	In vitro inhibition against human full length PARP protein	B	BAO_0000357	single protein format	None	None	None	None	None	CHEMBL3105	Poly [ADP-ribose] polymerase-1	Homo sapiens	SINGLE PROTEIN	CHEMBL1132951	1	Scientific Literature	J. Med. Chem.	2000	None
CHEMBL455549		0	357.39	0	1.55	6	NC(=O)c1ccccc1OCc1ccc(F)c(C(=O)N2CCNCC2)c1	IC50	'='	61.0	nM	7.21			UO_0000065	20.19	0.38	5.66	8.52	False	CHEMBL983041	Inhibition of PARP1	B	BAO_0000357	single protein format	None	None	None	None	None	CHEMBL3105	Poly [ADP-ribose] polymerase-1	Homo sapiens	SINGLE PROTEIN	CHEMBL1155090	1	Scientific Literature	Bioorg. Med. Chem. Lett.	2008	None
CHEMBL204825		0	349.39	0	2.40	4	O=C(c1cccc(Cc2nnc(O)c3ccccc23)c1)N1CCOCC1	PF50	'='	1.2										False	CHEMBL854107	Ratio of inhibition of HeLa cell proliferation by MMS alone against MMS with PARP inhibitors	F	BAO_0000219	cell-based format	Homo sapiens	None	None	HeLa	None	CHEMBL3105	Poly [ADP-ribose] polymerase-1	Homo sapiens	SINGLE PROTEIN	CHEMBL1138134	1	Scientific Literature	Bioorg. Med. Chem. Lett.	2006	CHEMBL3308376
CHEMBL521428		0	317.27	0	3.41	12	NC(=O)c1cccc2ncc(-c3ccc(C(F)(F)F)cc3)nc12	IC50	'='	118.0	nM	6.93			UO_0000065	21.84	0.41	3.52	10.06	False	CHEMBL993111	Inhibition of human recombinant PARP1	B	BAO_0000357	single protein format	Homo sapiens	None	None	None	None	CHEMBL3105	Poly [ADP-ribose] polymerase-1	Homo sapiens	SINGLE PROTEIN	CHEMBL1143348	1	Scientific Literature	J. Med. Chem.	2009	None
CHEMBL1098296		0	292.34	0	1.77	14	NC(=O)c1cccc2cn(-c3ccc4c(c3)CCNC4)nc12	IC50	'='	1.4	nM	8.85			UO_0000065	30.29	0.55	7.08	12.14	True	CHEMBL1115415	Inhibition of human PARP1 by SPA	B	BAO_0000357	single protein format	Homo sapiens	None	None	None	None	CHEMBL3105	Poly [ADP-ribose] polymerase-1	Homo sapiens	SINGLE PROTEIN	CHEMBL1157008	1	Scientific Literature	J. Med. Chem.	2009	None
CHEMBL1169488		0	237.26	0	2.10	27	NC(=O)c1cccc2cc(-c3ccccc3)nn12	IC50	'='	55.0	nM	7.26			UO_0000065	30.60	0.55	5.16	12.02	True	CHEMBL1115415	Inhibition of human PARP1 by SPA	B	BAO_0000357	single protein format	Homo sapiens	None	None	None	None	CHEMBL3105	Poly [ADP-ribose] polymerase-1	Homo sapiens	SINGLE PROTEIN	CHEMBL1157008	1	Scientific Literature	J. Med. Chem.	2009	None
CHEMBL480039		0	451.51	0	1.17	15	O=C(CCn1c2c(c(=O)[nH]c1=O)CSCC2)NCC(=O)c1ccc(-c2ccnnc2)cc1	IC50	'='	25.0	nM	7.60			UO_0000065	16.84	0.32	6.43	5.99	False	CHEMBL993111	Inhibition of human recombinant PARP1	B	BAO_0000357	single protein format	Homo sapiens	None	None	None	None	CHEMBL3105	Poly [ADP-ribose] polymerase-1	Homo sapiens	SINGLE PROTEIN	CHEMBL1143348	1	Scientific Literature	J. Med. Chem.	2009	None
CHEMBL1094959		0	308.38	0	2.62	47	CC(C)NCc1ccc(-n2cc3cccc(C(N)=O)c3n2)cc1	IC50	'='	6.7	nM	8.17			UO_0000065	26.51	0.49	5.55	11.21	False	CHEMBL1115415	Inhibition of human PARP1 by SPA	B	BAO_0000357	single protein format	Homo sapiens	None	None	None	None	CHEMBL3105	Poly [ADP-ribose] polymerase-1	Homo sapiens	SINGLE PROTEIN	CHEMBL1157008	1	Scientific Literature	J. Med. Chem.	2009	None
CHEMBL1094951		0	251.29	0	2.18	9	NC(=O)c1cccc2cn(Cc3ccccc3)nc12	IC50	'='	130.0	nM	6.89			UO_0000065	27.40	0.49	4.71	11.31	False	CHEMBL1115415	Inhibition of human PARP1 by SPA	B	BAO_0000357	single protein format	Homo sapiens	None	None	None	None	CHEMBL3105	Poly [ADP-ribose] polymerase-1	Homo sapiens	SINGLE PROTEIN	CHEMBL1157008	1	Scientific Literature	J. Med. Chem.	2009	None
CHEMBL418813		0	418.52	0	3.02	4e	CN(C)C1CCN(c2ccc3nc(O)c4ccccc4c3n2)CC1.CS(=O)(=O)O	IC50	'='	112.0	nM	6.95			UO_0000065	21.56	0.40	3.93	13.24	False	CHEMBL761610	Inhibitory activity against Poly (ADP-ribose) polymerase 1	B	BAO_0000357	single protein format	None	None	None	None	None	CHEMBL3105	Poly [ADP-ribose] polymerase-1	Homo sapiens	SINGLE PROTEIN	CHEMBL1145841	1	Scientific Literature	J. Med. Chem.	2003	None
CHEMBL2322618		0	468.49	0	3.14	26	O=C1NCC2c3c(cccc31)CCN2C(=O)c1cc(Cc2n[nH]c(=O)c3ccccc23)ccc1F	Ratio IC50	'='	13.0										False	CHEMBL2330728	Ratio of AZD2281 IC50 to compound IC50 for human recombinant PARP1	B	BAO_0000357	single protein format	Homo sapiens	None	None	None	None	CHEMBL3105	Poly [ADP-ribose] polymerase-1	Homo sapiens	SINGLE PROTEIN	CHEMBL2321760	1	Scientific Literature	J. Med. Chem.	2013	None
CHEMBL2322614		0	442.45	0	2.87	55	O=C(NC1CNC(=O)c2ccccc21)c1cc(Cc2n[nH]c(=O)c3ccccc23)ccc1F	IC50	'='	86340.0	nM	4.06			UO_0000065	9.18	0.17	1.19	3.91	False	CHEMBL2330729	Inhibition of human recombinant PARP1 after 1 hr by ELISA	B	BAO_0000357	single protein format	Homo sapiens	None	None	None	None	CHEMBL3105	Poly [ADP-ribose] polymerase-1	Homo sapiens	SINGLE PROTEIN	CHEMBL2321760	1	Scientific Literature	J. Med. Chem.	2013	None
CHEMBL2323218		0	472.52	0	2.86	27	O=C1NCC2c3c(cccc31)CCN2C(=O)c1cc(Cc2n[nH]c(=O)c3c2CCCC3)ccc1F	IC50	'='	1.8	nM	8.74			UO_0000065	18.51	0.34	5.88	9.19	False	CHEMBL2330729	Inhibition of human recombinant PARP1 after 1 hr by ELISA	B	BAO_0000357	single protein format	Homo sapiens	None	None	None	None	CHEMBL3105	Poly [ADP-ribose] polymerase-1	Homo sapiens	SINGLE PROTEIN	CHEMBL2321760	1	Scientific Literature	J. Med. Chem.	2013	None
CHEMBL2322616		0	552.65	1	3.51	R-24	O=C(CN1CCc2cccc3c2C1CNC3=O)N[C@H](Cc1ccccc1)C(=O)N1CC=C(c2ccc(F)cc2)CC1	IC50	'>'	10000.0	nM				UO_0000065					False	CHEMBL2330729	Inhibition of human recombinant PARP1 after 1 hr by ELISA	B	BAO_0000357	single protein format	Homo sapiens	None	None	None	None	CHEMBL3105	Poly [ADP-ribose] polymerase-1	Homo sapiens	SINGLE PROTEIN	CHEMBL2321760	1	Scientific Literature	J. Med. Chem.	2013	None
CHEMBL2323542		0	462.55	0	0.58	19	O=C(CCN1CCc2cccc3c2C1CNC3=O)NCC(=O)N1CCN(c2ccccn2)CC1	IC50	'='	8520.0	nM	5.07			UO_0000065	10.96	0.20	4.49	5.18	False	CHEMBL2330729	Inhibition of human recombinant PARP1 after 1 hr by ELISA	B	BAO_0000357	single protein format	Homo sapiens	None	None	None	None	CHEMBL3105	Poly [ADP-ribose] polymerase-1	Homo sapiens	SINGLE PROTEIN	CHEMBL2321760	1	Scientific Literature	J. Med. Chem.	2013	None
CHEMBL399725		0	345.45	0	3.65	4a	O=c1[nH]c(CCCN2CC=C(c3ccccc3)CC2)nc2ccccc12	IC50	'='	16.0	nM	7.80			UO_0000065	22.57	0.41	4.15	15.91	False	CHEMBL941003	Inhibition of human PARP1	B	BAO_0000357	single protein format	Homo sapiens	None	None	None	None	CHEMBL3105	Poly [ADP-ribose] polymerase-1	Homo sapiens	SINGLE PROTEIN	CHEMBL1139823	1	Scientific Literature	Bioorg. Med. Chem. Lett.	2007	None
CHEMBL250211		0	385.51	0	4.74	(cis)-11a	O=c1[nH]c([C@H]2CC[C@@H](N3CC=C(c4ccccc4)CC3)CC2)nc2ccccc12	IC50	'='	1600.0	nM	5.80			UO_0000065	15.03	0.27	1.06	11.83	False	CHEMBL941003	Inhibition of human PARP1	B	BAO_0000357	single protein format	Homo sapiens	None	None	None	None	CHEMBL3105	Poly [ADP-ribose] polymerase-1	Homo sapiens	SINGLE PROTEIN	CHEMBL1139823	1	Scientific Literature	Bioorg. Med. Chem. Lett.	2007	None
CHEMBL249813		0	347.46	0	3.74	5a	O=c1[nH]c(CCCN2CCC(c3ccccc3)CC2)nc2ccccc12	IC50	'='	46.0	nM	7.34			UO_0000065	21.12	0.39	3.60	14.98	False	CHEMBL941003	Inhibition of human PARP1	B	BAO_0000357	single protein format	Homo sapiens	None	None	None	None	CHEMBL3105	Poly [ADP-ribose] polymerase-1	Homo sapiens	SINGLE PROTEIN	CHEMBL1139823	1	Scientific Literature	Bioorg. Med. Chem. Lett.	2007	None
CHEMBL372778		0	578.69	2	5.13	18	O=C(c1cccc(Cc2nnc(O)c3ccccc23)c1)N1CCCN(S(=O)(=O)c2ccc(-c3ccccc3)cc2)CC1	IC50	'='	6.0	nM	8.22			UO_0000065	14.21	0.27	3.09	7.93	False	CHEMBL862536	Inhibitory activity against PARP1	B	BAO_0000357	single protein format	Homo sapiens	None	None	None	None	CHEMBL3105	Poly [ADP-ribose] polymerase-1	Homo sapiens	SINGLE PROTEIN	CHEMBL1138134	1	Scientific Literature	Bioorg. Med. Chem. Lett.	2006	None
CHEMBL202833		0	500.62	1	4.20	12	O=C(NCCc1cccs1)C1CCN(C(=O)c2cccc(Cc3nnc(O)c4ccccc34)c2)CC1	PF50	'='	2.8										False	CHEMBL854107	Ratio of inhibition of HeLa cell proliferation by MMS alone against MMS with PARP inhibitors	F	BAO_0000219	cell-based format	Homo sapiens	None	None	HeLa	None	CHEMBL3105	Poly [ADP-ribose] polymerase-1	Homo sapiens	SINGLE PROTEIN	CHEMBL1138134	1	Scientific Literature	Bioorg. Med. Chem. Lett.	2006	CHEMBL3308376
CHEMBL339079		0	295.30	0	2.18	27	COC(=O)c1cccc(NC(=O)c2ccc(C#N)cc2)c1N	Inhibition						No data						False	CHEMBL763793	In vitro inhibition against human full length PARP protein; NT means not tested	B	BAO_0000357	single protein format	None	None	None	None	None	CHEMBL3105	Poly [ADP-ribose] polymerase-1	Homo sapiens	SINGLE PROTEIN	CHEMBL1132951	1	Scientific Literature	J. Med. Chem.	2000	None
CHEMBL589575		0	494.35	0	3.10	25	CN(C)C(=O)N1CCN(C(=O)c2cc(Cc3c[nH]c(=O)c4cc(Cl)c(Cl)n34)ccc2F)CC1	IC50	'='	7.2	nM	8.14			UO_0000065	16.47	0.34	5.04	10.04	False	CHEMBL1069748	Inhibition of PARP1 by topcount microplate scintillation counter	B	BAO_0000357	single protein format	None	None	None	None	None	CHEMBL3105	Poly [ADP-ribose] polymerase-1	Homo sapiens	SINGLE PROTEIN	CHEMBL1158513	1	Scientific Literature	Bioorg. Med. Chem. Lett.	2010	None
CHEMBL609617		0	232.28	0	1.40	1b	CC(C)CN1Cc2cccc(C(N)=O)c2C1=O	EC50	'>'	1000.0	nM				UO_0000065					False	CHEMBL1073570	Inhibition of PARP1 in human C41 cells	B	BAO_0000219	cell-based format	Homo sapiens	None	None	C41	None	CHEMBL3105	Poly [ADP-ribose] polymerase-1	Homo sapiens	SINGLE PROTEIN	CHEMBL1159077	1	Scientific Literature	Bioorg. Med. Chem. Lett.	2010	None
CHEMBL133241		0	267.29	0	1.82	78	NC(=O)c1cccc2[nH]c(-c3ccc(CO)cc3)nc12	Ki	'='	1.6	nM	8.80			UO_0000065	32.91	0.60	6.98	9.56	False	CHEMBL759581	In vitro inhibition against human full length PARP protein	B	BAO_0000357	single protein format	None	None	None	None	None	CHEMBL3105	Poly [ADP-ribose] polymerase-1	Homo sapiens	SINGLE PROTEIN	CHEMBL1132951	1	Scientific Literature	J. Med. Chem.	2000	None
CHEMBL1093845		0	306.37	0	2.41	6	NC(=O)c1cccc2[nH]c(-c3ccc(C4CCNC4)cc3)nc12	Ki	'='	3.0	nM	8.52			UO_0000065	27.82	0.51	6.11	10.17	False	CHEMBL1106194	Inhibition of PARP1 using [3H]NAD+ by top count scintillation counting	B	BAO_0000357	single protein format	None	None	None	None	None	CHEMBL3105	Poly [ADP-ribose] polymerase-1	Homo sapiens	SINGLE PROTEIN	CHEMBL1156198	1	Scientific Literature	J. Med. Chem.	2010	None
CHEMBL576423		0	314.35	0	3.39	4a	NC(=O)c1cccc2[nH]c(-c3ccc(-c4ccccn4)cc3)nc12	Ki	'='	2.0	nM	8.70			UO_0000065	27.67	0.50	5.31	10.28	False	CHEMBL1106194	Inhibition of PARP1 using [3H]NAD+ by top count scintillation counting	B	BAO_0000357	single protein format	None	None	None	None	None	CHEMBL3105	Poly [ADP-ribose] polymerase-1	Homo sapiens	SINGLE PROTEIN	CHEMBL1156198	1	Scientific Literature	J. Med. Chem.	2010	None
CHEMBL1089124		0	338.39	0	3.28	25a	NC(=O)c1cccc2[nH]c(-c3ccc([C@H]4CCCCN4)cc3F)nc12	Ki	'='	9.0	nM	8.05			UO_0000065	23.78	0.44	4.77	9.60	False	CHEMBL1106194	Inhibition of PARP1 using [3H]NAD+ by top count scintillation counting	B	BAO_0000357	single protein format	None	None	None	None	None	CHEMBL3105	Poly [ADP-ribose] polymerase-1	Homo sapiens	SINGLE PROTEIN	CHEMBL1156198	1	Scientific Literature	J. Med. Chem.	2010	None
CHEMBL1093899		0	348.45	0	3.53	10	CC(C)N1CCC(c2ccc(-c3nc4c(C(N)=O)cccc4[nH]3)cc2)C1	EC50	'='	7.0	nM	8.15			UO_0000065	23.40	0.43	4.62	10.87	False	CHEMBL1106195	Inhibition of PARP1 in human C41 cells by FITC-conjugated DAPI staining	B	BAO_0000219	cell-based format	Homo sapiens	None	None	C41	None	CHEMBL3105	Poly [ADP-ribose] polymerase-1	Homo sapiens	SINGLE PROTEIN	CHEMBL1156198	1	Scientific Literature	J. Med. Chem.	2010	None
CHEMBL571285		0	314.35	0	3.39	4b	NC(=O)c1cccc2[nH]c(-c3ccc(-c4cccnc4)cc3)nc12	EC50	'='	9.0	nM	8.05			UO_0000065	25.59	0.46	4.66	9.50	False	CHEMBL1106195	Inhibition of PARP1 in human C41 cells by FITC-conjugated DAPI staining	B	BAO_0000219	cell-based format	Homo sapiens	None	None	C41	None	CHEMBL3105	Poly [ADP-ribose] polymerase-1	Homo sapiens	SINGLE PROTEIN	CHEMBL1156198	1	Scientific Literature	J. Med. Chem.	2010	None
CHEMBL577549		0	314.35	0	3.39	4c	NC(=O)c1cccc2[nH]c(-c3ccc(-c4ccncc4)cc3)nc12	EC50	'='	12.0	nM	7.92			UO_0000065	25.20	0.45	4.53	9.36	False	CHEMBL1106195	Inhibition of PARP1 in human C41 cells by FITC-conjugated DAPI staining	B	BAO_0000219	cell-based format	Homo sapiens	None	None	C41	None	CHEMBL3105	Poly [ADP-ribose] polymerase-1	Homo sapiens	SINGLE PROTEIN	CHEMBL1156198	1	Scientific Literature	J. Med. Chem.	2010	None
CHEMBL1140	NIACINAMIDE	4	122.13	0	0.18	1	NC(=O)c1cccnc1	IC50	'='	210000.0	nM		Outside typical range		UO_0000065					True	CHEMBL1176193	Inhibition of PARP1	B	BAO_0000357	single protein format	None	None	None	None	None	CHEMBL3105	Poly [ADP-ribose] polymerase-1	Homo sapiens	SINGLE PROTEIN	CHEMBL1177697	1	Scientific Literature	J. Med. Chem.	2010	None
CHEMBL363307		0	194.62	0	2.30	87	Cc1nc(O)c2c(Cl)cccc2n1	IC50	'='	1200.0	nM	5.92			UO_0000065	30.42	0.62	3.62	12.87	False	CHEMBL1176193	Inhibition of PARP1	B	BAO_0000357	single protein format	None	None	None	None	None	CHEMBL3105	Poly [ADP-ribose] polymerase-1	Homo sapiens	SINGLE PROTEIN	CHEMBL1177697	1	Scientific Literature	J. Med. Chem.	2010	None
CHEMBL338923		0	283.29	0	2.04	86	COc1ccc(-c2nc3c(C(N)=O)cccc3[nH]2)cc1O	Ki	'='	2.0	nM	8.70			UO_0000065	30.71	0.57	6.66	8.59	False	CHEMBL759581	In vitro inhibition against human full length PARP protein	B	BAO_0000357	single protein format	None	None	None	None	None	CHEMBL3105	Poly [ADP-ribose] polymerase-1	Homo sapiens	SINGLE PROTEIN	CHEMBL1132951	1	Scientific Literature	J. Med. Chem.	2000	None
CHEMBL1090019		0	406.55	0	4.36	12h	O=c1[nH]c2ccc(OC3CCN(Cc4ccccc4)CC3)cc2c2c1CSCC2	IC50	'='	53.0	nM	7.28			UO_0000065	17.90	0.34	2.92	16.05	False	CHEMBL1111552	Inhibition of PARP1	B	BAO_0000357	single protein format	None	None	None	None	None	CHEMBL3105	Poly [ADP-ribose] polymerase-1	Homo sapiens	SINGLE PROTEIN	CHEMBL1156288	1	Scientific Literature	Bioorg. Med. Chem. Lett.	2010	None
CHEMBL1098299		0	320.40	0	2.59	17	NC(=O)c1cccc2cn(-c3ccc(C4CCNCC4)cc3)nc12	IC50	'='	9.0	nM	8.05			UO_0000065	25.11	0.46	5.46	11.03	True	CHEMBL1115415	Inhibition of human PARP1 by SPA	B	BAO_0000357	single protein format	Homo sapiens	None	None	None	None	CHEMBL3105	Poly [ADP-ribose] polymerase-1	Homo sapiens	SINGLE PROTEIN	CHEMBL1157008	1	Scientific Literature	J. Med. Chem.	2009	None
CHEMBL1094953		0	271.71	0	2.78	11	NC(=O)c1cccc2cn(-c3cccc(Cl)c3)nc12	IC50	'='	14.0	nM	7.85			UO_0000065	28.91	0.56	5.07	12.89	False	CHEMBL1115415	Inhibition of human PARP1 by SPA	B	BAO_0000357	single protein format	Homo sapiens	None	None	None	None	CHEMBL3105	Poly [ADP-ribose] polymerase-1	Homo sapiens	SINGLE PROTEIN	CHEMBL1157008	1	Scientific Literature	J. Med. Chem.	2009	None
CHEMBL1094952		0	271.71	0	2.78	10	NC(=O)c1cccc2cn(-c3ccccc3Cl)nc12	IC50	'='	100.0	nM	7.00			UO_0000065	25.76	0.50	4.22	11.49	False	CHEMBL1115415	Inhibition of human PARP1 by SPA	B	BAO_0000357	single protein format	Homo sapiens	None	None	None	None	CHEMBL3105	Poly [ADP-ribose] polymerase-1	Homo sapiens	SINGLE PROTEIN	CHEMBL1157008	1	Scientific Literature	J. Med. Chem.	2009	None
CHEMBL336382		0	373.41	0	3.44	48	COc1ccc(-c2nc3c(C(N)=O)cccc3n2OCc2ccccc2)cc1	Inhibition						No data						False	CHEMBL763793	In vitro inhibition against human full length PARP protein; NT means not tested	B	BAO_0000357	single protein format	None	None	None	None	None	CHEMBL3105	Poly [ADP-ribose] polymerase-1	Homo sapiens	SINGLE PROTEIN	CHEMBL1132951	1	Scientific Literature	J. Med. Chem.	2000	None
CHEMBL195402		0	333.35	0	2.17	32	O=C1CCC(=O)N1c1cccc(Cc2n[nH]c(=O)c3ccccc23)c1	IC50	'='	12.0	nM	7.92			UO_0000065	23.76	0.43	5.75	9.53	False	CHEMBL993111	Inhibition of human recombinant PARP1	B	BAO_0000357	single protein format	Homo sapiens	None	None	None	None	CHEMBL3105	Poly [ADP-ribose] polymerase-1	Homo sapiens	SINGLE PROTEIN	CHEMBL1143348	1	Scientific Literature	J. Med. Chem.	2009	None
CHEMBL381543		0	521.60	1	3.07	19	Cc1noc(C)c1S(=O)(=O)N1CCCN(C(=O)c2cccc(Cc3nnc(O)c4ccccc34)c2)CC1	IC50	'='	12.0	nM	7.92			UO_0000065	15.19	0.29	4.85	6.11	False	CHEMBL862536	Inhibitory activity against PARP1	B	BAO_0000357	single protein format	Homo sapiens	None	None	None	None	CHEMBL3105	Poly [ADP-ribose] polymerase-1	Homo sapiens	SINGLE PROTEIN	CHEMBL1138134	1	Scientific Literature	Bioorg. Med. Chem. Lett.	2006	None
CHEMBL202262		0	458.56	0	3.79	14	O=C(c1cccc(Cc2nnc(O)c3ccccc23)c1)N1CCC(C(=O)N2CCCCC2)CC1	PF50	'='	3.9										False	CHEMBL854107	Ratio of inhibition of HeLa cell proliferation by MMS alone against MMS with PARP inhibitors	F	BAO_0000219	cell-based format	Homo sapiens	None	None	HeLa	None	CHEMBL3105	Poly [ADP-ribose] polymerase-1	Homo sapiens	SINGLE PROTEIN	CHEMBL1138134	1	Scientific Literature	Bioorg. Med. Chem. Lett.	2006	CHEMBL3308376
CHEMBL133353		0	255.25	0	2.47	84	NC(=O)c1cccc2[nH]c(-c3ccccc3F)nc12	Ki	'='	9.0	nM	8.05			UO_0000065	31.52	0.58	5.58	11.21	False	CHEMBL759581	In vitro inhibition against human full length PARP protein	B	BAO_0000357	single protein format	None	None	None	None	None	CHEMBL3105	Poly [ADP-ribose] polymerase-1	Homo sapiens	SINGLE PROTEIN	CHEMBL1132951	1	Scientific Literature	J. Med. Chem.	2000	None
CHEMBL383070		0	524.62	1	4.24	20	COc1cccc(CCC(=O)N2CCCN(C(=O)c3cccc(Cc4nnc(O)c5ccccc45)c3)CC2)c1	IC50	'='	8.0	nM	8.10			UO_0000065	15.43	0.28	3.86	8.45	False	CHEMBL862536	Inhibitory activity against PARP1	B	BAO_0000357	single protein format	Homo sapiens	None	None	None	None	CHEMBL3105	Poly [ADP-ribose] polymerase-1	Homo sapiens	SINGLE PROTEIN	CHEMBL1138134	1	Scientific Literature	Bioorg. Med. Chem. Lett.	2006	None
CHEMBL204348		0	462.57	0	4.55	32	O=C(c1cc(Cc2nnc(O)c3ccccc23)ccc1F)N1CCCN(C2CCCCC2)CC1	PF50	'='	6.3										False	CHEMBL854107	Ratio of inhibition of HeLa cell proliferation by MMS alone against MMS with PARP inhibitors	F	BAO_0000219	cell-based format	Homo sapiens	None	None	HeLa	None	CHEMBL3105	Poly [ADP-ribose] polymerase-1	Homo sapiens	SINGLE PROTEIN	CHEMBL1138134	1	Scientific Literature	Bioorg. Med. Chem. Lett.	2006	CHEMBL3308376
CHEMBL48138		0	261.21	0	2.38	5b1	O=C([O-])c1ccc2c(c1)nc(O)c1ccccc12.[Na+]	IC50	'='	57.0	nM	7.24			UO_0000065	30.28	0.55	4.86	10.33	False	CHEMBL761611	Inhibitory concentration against purified recombinant human Poly (ADP-ribose) polymerase 1	B	BAO_0000357	single protein format	None	None	None	None	None	CHEMBL3105	Poly [ADP-ribose] polymerase-1	Homo sapiens	SINGLE PROTEIN	CHEMBL1134117	1	Scientific Literature	Bioorg. Med. Chem. Lett.	2001	None
CHEMBL186555		0	375.47	0	4.07	26	COc1cccc(C2=CCN(CCCc3nc(O)c4ccccc4n3)CC2)c1	IC50	'='	1000.0	nM	6.00			UO_0000065	15.98	0.29	1.93	10.26	False	CHEMBL833529	In vitro inhibitory concentration against human recombinant Poly (ADP-ribose) polymerase 1	B	BAO_0000357	single protein format	Homo sapiens	None	None	None	None	CHEMBL3105	Poly [ADP-ribose] polymerase-1	Homo sapiens	SINGLE PROTEIN	CHEMBL1137205	1	Scientific Literature	J. Med. Chem.	2004	None
CHEMBL108840		0	451.51	0	1.17	20	O=C(CCn1c2c(c(=O)[nH]c1=O)CSCC2)NCC(=O)c1ccc(-c2cccnn2)cc1	EC50	'='	70.0	nM	7.16			UO_0000065	15.85	0.31	5.98	5.64	False	CHEMBL762474	Concentration required to inhibit human recombinant PARP-1 was determined using cell protection assay	B	BAO_0000357	single protein format	None	None	None	None	None	CHEMBL3105	Poly [ADP-ribose] polymerase-1	Homo sapiens	SINGLE PROTEIN	CHEMBL1134951	1	Scientific Literature	Bioorg. Med. Chem. Lett.	2002	None
CHEMBL110115		0	439.44	0	1.32	6	O=C(CCn1c2c(c(=O)[nH]c1=O)CSCC2)NCC(=O)c1ccc(OC(F)F)cc1	IC50	'='	30.0	nM	7.52			UO_0000065	17.12	0.34	6.20	6.82	False	CHEMBL762476	Inhibitory activity against human recombinant PARP-1	B	BAO_0000357	single protein format	None	None	None	None	None	CHEMBL3105	Poly [ADP-ribose] polymerase-1	Homo sapiens	SINGLE PROTEIN	CHEMBL1134951	1	Scientific Literature	Bioorg. Med. Chem. Lett.	2002	None
CHEMBL108623		0	526.54	1	0.59	29	O=C(CCn1c2c(c(=O)[nH]c1=O)CSCC2)NCC(=O)N1CCN(c2cc(C(F)(F)F)ccn2)CC1	IC50	'='	20.0	nM	7.70			UO_0000065	14.62	0.29	7.11	6.39	False	CHEMBL762476	Inhibitory activity against human recombinant PARP-1	B	BAO_0000357	single protein format	None	None	None	None	None	CHEMBL3105	Poly [ADP-ribose] polymerase-1	Homo sapiens	SINGLE PROTEIN	CHEMBL1134951	1	Scientific Literature	Bioorg. Med. Chem. Lett.	2002	None
CHEMBL563751		0	295.73	0	3.50	16	O=c1[nH]c2cc(-c3ccc(Cl)cc3)nn2c2ccccc12	IC50	'='	500.0	nM	6.30			UO_0000065	21.31	0.41	2.80	12.56	False	CHEMBL1056264	Inhibition of PARP1 by scintillation proximity assay	B	BAO_0000357	single protein format	None	None	None	None	None	CHEMBL3105	Poly [ADP-ribose] polymerase-1	Homo sapiens	SINGLE PROTEIN	CHEMBL1152388	1	Scientific Literature	Bioorg. Med. Chem. Lett.	2009	None
CHEMBL563236		0	337.38	0	1.10	35	O=C(c1cc2[nH]c(=O)c3ccccc3n2n1)N1CCN2CCC[C@H]2C1	IC50	'='	600.0	nM	6.22			UO_0000065	18.44	0.34	5.12	8.44	False	CHEMBL1056264	Inhibition of PARP1 by scintillation proximity assay	B	BAO_0000357	single protein format	None	None	None	None	None	CHEMBL3105	Poly [ADP-ribose] polymerase-1	Homo sapiens	SINGLE PROTEIN	CHEMBL1152388	1	Scientific Literature	Bioorg. Med. Chem. Lett.	2009	None
CHEMBL421646	BENZOYLENUREA	0	162.15	0	0.22	Benzoylenurea	O=c1[nH]c(=O)c2ccccc2[nH]1	IC50	'='	8100.0	nM	5.09			UO_0000065	31.40	0.58	4.87	7.75	False	CHEMBL763795	The compound was tested for poly(ADP-ribose)-polymerase (PARP) inhibition	B	BAO_0000357	single protein format	None	None	None	None	None	CHEMBL3105	Poly [ADP-ribose] polymerase-1	Homo sapiens	SINGLE PROTEIN	CHEMBL1134673	1	Scientific Literature	J. Med. Chem.	2001	None
CHEMBL289198		0	345.83	0	2.74	10c1	C[N+](C)(C)CC(=O)Nc1ccc2nc(O)c3ccccc3c2c1.[Cl-]	IC50	'='	30.0	nM	7.52			UO_0000065	24.24	0.45	4.78	12.09	False	CHEMBL762473	Inhibitory concentration against purified recombinant human poly (ADP-ribose) polymerase-1 (PARP1)	B	BAO_0000357	single protein format	None	None	None	None	None	CHEMBL3105	Poly [ADP-ribose] polymerase-1	Homo sapiens	SINGLE PROTEIN	CHEMBL1134117	1	Scientific Literature	Bioorg. Med. Chem. Lett.	2001	None
CHEMBL47283		0	368.74	0	4.60	10c3	Cc1cccc2c(O)nc3cc(C(F)(F)F)c(NC(=O)CCl)cc3c12	IC50	'='	33.0	nM	7.48			UO_0000065	20.29	0.41	2.88	12.02	False	CHEMBL761611	Inhibitory concentration against purified recombinant human Poly (ADP-ribose) polymerase 1	B	BAO_0000357	single protein format	None	None	None	None	None	CHEMBL3105	Poly [ADP-ribose] polymerase-1	Homo sapiens	SINGLE PROTEIN	CHEMBL1134117	1	Scientific Literature	Bioorg. Med. Chem. Lett.	2001	None
CHEMBL343022		0	202.21	0	1.16	34	O=C1NCCc2c(O)[nH]c3cccc1c23	Ki	'='	370.0	nM	6.43			UO_0000065	31.81	0.59	5.27	9.88	False	CHEMBL761787	In vitro inhibitory activity towards human poly(ADP-ribose) polymerase 1 (PARP-1).	B	BAO_0000357	single protein format	None	None	None	None	None	CHEMBL3105	Poly [ADP-ribose] polymerase-1	Homo sapiens	SINGLE PROTEIN	CHEMBL1136008	1	Scientific Literature	J. Med. Chem.	2002	None
CHEMBL130685		0	282.30	0	3.03	37	COC(=O)c1cccc2[nH]c(-c3cccc(OC)c3)nc12	Inhibition						No data						False	CHEMBL763793	In vitro inhibition against human full length PARP protein; NT means not tested	B	BAO_0000357	single protein format	None	None	None	None	None	CHEMBL3105	Poly [ADP-ribose] polymerase-1	Homo sapiens	SINGLE PROTEIN	CHEMBL1132951	1	Scientific Literature	J. Med. Chem.	2000	None
CHEMBL313782		0	375.49	0	2.11	28a	O=S(=O)(CCN1CCCCC1)N1CCc2c(nc(O)c3ccccc23)C1	IC50	'='	376.0	nM	6.42			UO_0000065	17.11	0.34	4.31	8.71	False	CHEMBL761609	Inhibition of human recombinant Poly (ADP-ribose) polymerase 1	B	BAO_0000357	single protein format	None	None	None	None	None	CHEMBL3105	Poly [ADP-ribose] polymerase-1	Homo sapiens	SINGLE PROTEIN	CHEMBL1136129	1	Scientific Literature	Bioorg. Med. Chem. Lett.	2003	None
CHEMBL123205		0	164.21	0	0.85	15	CN(C)c1cccc(C(N)=O)c1	IC50	'='	120000.0	nM		Outside typical range		UO_0000065					False	CHEMBL763795	The compound was tested for poly(ADP-ribose)-polymerase (PARP) inhibition	B	BAO_0000357	single protein format	None	None	None	None	None	CHEMBL3105	Poly [ADP-ribose] polymerase-1	Homo sapiens	SINGLE PROTEIN	CHEMBL1134673	1	Scientific Literature	J. Med. Chem.	2001	None
CHEMBL266540	QUINAZOLINONE	0	146.15	0	0.92	21	O=c1[nH]cnc2ccccc12	IC50	'='	9500.0	nM	5.02			UO_0000065	34.36	0.62	4.10	10.98	False	CHEMBL763795	The compound was tested for poly(ADP-ribose)-polymerase (PARP) inhibition	B	BAO_0000357	single protein format	None	None	None	None	None	CHEMBL3105	Poly [ADP-ribose] polymerase-1	Homo sapiens	SINGLE PROTEIN	CHEMBL1134673	1	Scientific Literature	J. Med. Chem.	2001	None
CHEMBL248834		0	403.91	0	4.91	(R)-6d	O=c1[nH]c(C2=C[C@H](N3CC=C(c4ccccc4)CC3)CC2)nc2c(Cl)cccc12	IC50	'='	286.0	nM	6.54			UO_0000065	16.20	0.31	1.63	13.36	False	CHEMBL941003	Inhibition of human PARP1	B	BAO_0000357	single protein format	Homo sapiens	None	None	None	None	CHEMBL3105	Poly [ADP-ribose] polymerase-1	Homo sapiens	SINGLE PROTEIN	CHEMBL1139823	1	Scientific Literature	Bioorg. Med. Chem. Lett.	2007	None
CHEMBL246193		0	630.77	2	6.37	24	CC(C)(C)OC(=O)NC(CCCc1nc(-c2ccc3[nH]c4c5c(c6c(c4c3c2)C(=O)NC6=O)CCC5)cs1)C(=O)OC(C)(C)C	IC50	'='	46.0	nM	7.34			UO_0000065	11.63	0.22	0.97	5.26	False	CHEMBL901413	Inhibition of human recombinant PARP1 in U251MG cells by CometAssay	B	BAO_0000219	cell-based format	Homo sapiens	None	None	U-251	None	CHEMBL3105	Poly [ADP-ribose] polymerase-1	Homo sapiens	SINGLE PROTEIN	CHEMBL1138399	1	Scientific Literature	Bioorg. Med. Chem. Lett.	2007	CHEMBL3307756
CHEMBL130825		0	267.29	0	2.30	88	CNC(=O)c1cccc2[nH]c(-c3ccc(O)cc3)nc12	Ki						Not Active						False	CHEMBL763792	In vitro inhibition against human full length PARP protein; IA means inactive	B	BAO_0000357	single protein format	None	None	None	None	None	CHEMBL3105	Poly [ADP-ribose] polymerase-1	Homo sapiens	SINGLE PROTEIN	CHEMBL1132951	1	Scientific Literature	J. Med. Chem.	2000	None
CHEMBL187062		0	373.50	0	4.62	11	CCc1cccc2c(O)nc(CCCN3CC=C(c4ccccc4)CC3)nc12	IC50	'='	66.0	nM	7.18			UO_0000065	19.22	0.35	2.56	14.58	False	CHEMBL833529	In vitro inhibitory concentration against human recombinant Poly (ADP-ribose) polymerase 1	B	BAO_0000357	single protein format	Homo sapiens	None	None	None	None	CHEMBL3105	Poly [ADP-ribose] polymerase-1	Homo sapiens	SINGLE PROTEIN	CHEMBL1137205	1	Scientific Literature	J. Med. Chem.	2004	None
CHEMBL364763		0	358.44	0	3.81	17	Oc1nc(CCCN2CCc3c([nH]c4ccccc34)C2)nc2ccccc12	IC50	'='	74.0	nM	7.13			UO_0000065	19.89	0.36	3.32	10.96	False	CHEMBL833529	In vitro inhibitory concentration against human recombinant Poly (ADP-ribose) polymerase 1	B	BAO_0000357	single protein format	Homo sapiens	None	None	None	None	CHEMBL3105	Poly [ADP-ribose] polymerase-1	Homo sapiens	SINGLE PROTEIN	CHEMBL1137205	1	Scientific Literature	J. Med. Chem.	2004	None
CHEMBL185634		0	290.32	0	2.86	55	O=Cc1cccc(-c2cc3cccc4c3n2CCNC4=O)c1	Ki						Not Determined						False	CHEMBL826331	Inhibition of human Poly (ADP-ribose) polymerase 1 enzyme	B	BAO_0000357	single protein format	Homo sapiens	None	None	None	None	CHEMBL3105	Poly [ADP-ribose] polymerase-1	Homo sapiens	SINGLE PROTEIN	CHEMBL1137224	1	Scientific Literature	J. Med. Chem.	2004	None
CHEMBL362516		0	322.34	0	3.39	48	CC(=O)c1c(-c2ccc(F)cc2)n2c3c(cccc13)C(=O)NCC2	Ki	'='	306.0	nM	6.51			UO_0000065	20.21	0.37	3.12	12.75	False	CHEMBL826331	Inhibition of human Poly (ADP-ribose) polymerase 1 enzyme	B	BAO_0000357	single protein format	Homo sapiens	None	None	None	None	CHEMBL3105	Poly [ADP-ribose] polymerase-1	Homo sapiens	SINGLE PROTEIN	CHEMBL1137224	1	Scientific Literature	J. Med. Chem.	2004	None
CHEMBL360820		0	346.37	0	3.58	51	O=C1NCCn2c(-c3ccc(F)cc3)c(-c3cc[nH]n3)c3cccc1c32	Ki	'='	249.0	nM	6.60			UO_0000065	19.07	0.35	3.02	10.53	False	CHEMBL826331	Inhibition of human Poly (ADP-ribose) polymerase 1 enzyme	B	BAO_0000357	single protein format	Homo sapiens	None	None	None	None	CHEMBL3105	Poly [ADP-ribose] polymerase-1	Homo sapiens	SINGLE PROTEIN	CHEMBL1137224	1	Scientific Literature	J. Med. Chem.	2004	None
CHEMBL123904		0	176.18	0	0.94	NU-1025	Cc1nc2c(O)cccc2c(=O)[nH]1	Ki	'='	52.0	nM	7.28			UO_0000065	41.34	0.77	6.34	11.04	False	CHEMBL826331	Inhibition of human Poly (ADP-ribose) polymerase 1 enzyme	B	BAO_0000357	single protein format	Homo sapiens	None	None	None	None	CHEMBL3105	Poly [ADP-ribose] polymerase-1	Homo sapiens	SINGLE PROTEIN	CHEMBL1137224	1	Scientific Literature	J. Med. Chem.	2004	None
CHEMBL362875		0	243.27	0	1.36	29 (E)	CO/N=C/c1cn2c3c(cccc13)C(=O)NCC2	Ki	'='	809.0	nM	6.09			UO_0000065	25.04	0.46	4.73	10.95	True	CHEMBL826331	Inhibition of human Poly (ADP-ribose) polymerase 1 enzyme	B	BAO_0000357	single protein format	Homo sapiens	None	None	None	None	CHEMBL3105	Poly [ADP-ribose] polymerase-1	Homo sapiens	SINGLE PROTEIN	CHEMBL1137224	1	Scientific Literature	J. Med. Chem.	2004	None
CHEMBL361489		0	319.41	0	3.11	23	CN(C)Cc1ccc(-c2cc3cccc4c3n2CCNC4=O)cc1	Ki	'='	6.4	nM	8.19			UO_0000065	25.65	0.47	5.08	21.99	True	CHEMBL826331	Inhibition of human Poly (ADP-ribose) polymerase 1 enzyme	B	BAO_0000357	single protein format	Homo sapiens	None	None	None	None	CHEMBL3105	Poly [ADP-ribose] polymerase-1	Homo sapiens	SINGLE PROTEIN	CHEMBL1137224	1	Scientific Literature	J. Med. Chem.	2004	None
CHEMBL203597		0	410.48	0	3.72	17d	CN(Cc1ccncc1)C(=O)c1ccc2[nH]c3c4c(c5c(c3c2c1)CNC5=O)CCC4	IC50	'='	65.0	nM	7.19			UO_0000065	17.51	0.32	3.47	9.20	False	CHEMBL860595	Inhibition of recombinant human PARP1	B	BAO_0000357	single protein format	Homo sapiens	None	None	None	None	CHEMBL3105	Poly [ADP-ribose] polymerase-1	Homo sapiens	SINGLE PROTEIN	CHEMBL1138164	1	Scientific Literature	Bioorg. Med. Chem. Lett.	2006	None
CHEMBL204440		0	376.46	0	2.34	17a	CN(C)CCNC(=O)c1ccc2[nH]c3c4c(c5c(c3c2c1)CNC5=O)CCC4	IC50	'='	165.0	nM	6.78			UO_0000065	18.02	0.33	4.44	8.78	False	CHEMBL860595	Inhibition of recombinant human PARP1	B	BAO_0000357	single protein format	Homo sapiens	None	None	None	None	CHEMBL3105	Poly [ADP-ribose] polymerase-1	Homo sapiens	SINGLE PROTEIN	CHEMBL1138164	1	Scientific Literature	Bioorg. Med. Chem. Lett.	2006	None
CHEMBL193917		0	343.41	0	2.69	19	CCS(=O)(=O)Nc1cccc(Cc2nnc(O)c3ccccc23)c1	IC50	'='	290.0	nM	6.54			UO_0000065	19.04	0.37	3.85	7.09	False	CHEMBL829484	Inhibitory concentration against human poly (ADP-ribose) polymerase 1 (PARP-1)	B	BAO_0000357	single protein format	Homo sapiens	None	None	None	None	CHEMBL3105	Poly [ADP-ribose] polymerase-1	Homo sapiens	SINGLE PROTEIN	CHEMBL1141921	1	Scientific Literature	Bioorg. Med. Chem. Lett.	2005	None
CHEMBL186383		0	379.89	0	4.71	7	Oc1nc(CCCN2CC=C(c3ccccc3)CC2)nc2cc(Cl)ccc12	IC50	'='	250.0	nM	6.60			UO_0000065	17.38	0.33	1.89	13.41	False	CHEMBL833529	In vitro inhibitory concentration against human recombinant Poly (ADP-ribose) polymerase 1	B	BAO_0000357	single protein format	Homo sapiens	None	None	None	None	CHEMBL3105	Poly [ADP-ribose] polymerase-1	Homo sapiens	SINGLE PROTEIN	CHEMBL1137205	1	Scientific Literature	J. Med. Chem.	2004	None
CHEMBL188985		0	423.54	0	4.33	31	Oc1nc(CCCN2CC=C(c3ccc(-[n+]4ccccc4)cc3)CC2)nc2ccccc12	IC50	'='	12.0	nM	7.92			UO_0000065	18.70	0.34	3.59	14.91	False	CHEMBL833529	In vitro inhibitory concentration against human recombinant Poly (ADP-ribose) polymerase 1	B	BAO_0000357	single protein format	Homo sapiens	None	None	None	None	CHEMBL3105	Poly [ADP-ribose] polymerase-1	Homo sapiens	SINGLE PROTEIN	CHEMBL1137205	1	Scientific Literature	J. Med. Chem.	2004	None
CHEMBL187689		0	375.47	0	4.07	27	COc1ccccc1C1=CCN(CCCc2nc(O)c3ccccc3n2)CC1	IC50	'='	170.0	nM	6.77			UO_0000065	18.03	0.33	2.70	11.58	False	CHEMBL833529	In vitro inhibitory concentration against human recombinant Poly (ADP-ribose) polymerase 1	B	BAO_0000357	single protein format	Homo sapiens	None	None	None	None	CHEMBL3105	Poly [ADP-ribose] polymerase-1	Homo sapiens	SINGLE PROTEIN	CHEMBL1137205	1	Scientific Literature	J. Med. Chem.	2004	None
CHEMBL248648		0	405.93	1	5.00	90	O=c1[nH]c(C2=C[C@@H](N3CCC(c4ccccc4)CC3)CC2)nc2c(Cl)cccc12	IC50	'='	8.7	nM	8.06			UO_0000065	19.86	0.38	3.06	16.45	False	CHEMBL1176193	Inhibition of PARP1	B	BAO_0000357	single protein format	None	None	None	None	None	CHEMBL3105	Poly [ADP-ribose] polymerase-1	Homo sapiens	SINGLE PROTEIN	CHEMBL1177697	1	Scientific Literature	J. Med. Chem.	2010	None
CHEMBL1171806		0	294.35	0	2.96	93, KCL-440	CN(C)Cc1ccc(-c2c[nH]c(=O)c3cccc(O)c23)cc1	IC50	'='	68.0	nM	7.17			UO_0000065	24.35	0.44	4.21	12.72	False	CHEMBL1176193	Inhibition of PARP1	B	BAO_0000357	single protein format	None	None	None	None	None	CHEMBL3105	Poly [ADP-ribose] polymerase-1	Homo sapiens	SINGLE PROTEIN	CHEMBL1177697	1	Scientific Literature	J. Med. Chem.	2010	None
CHEMBL190434		0	439.54	0	2.51	67	O=S(=O)(NCCCN1CCOCC1)c1ccc2c(c1)Cc1c-2nc(O)c2ccccc12	IC50	'='	1.0	nM	9.00			UO_0000065	20.48	0.40	6.49	9.81	False	CHEMBL1176193	Inhibition of PARP1	B	BAO_0000357	single protein format	None	None	None	None	None	CHEMBL3105	Poly [ADP-ribose] polymerase-1	Homo sapiens	SINGLE PROTEIN	CHEMBL1177697	1	Scientific Literature	J. Med. Chem.	2010	None
CHEMBL1092776		0	330.45	0	2.79	12l	CN1CCCC(Oc2ccc3[nH]c(=O)c4c(c3c2)CCSC4)C1	IC50	'='	39.0	nM	7.41			UO_0000065	22.42	0.44	4.62	16.34	False	CHEMBL1111552	Inhibition of PARP1	B	BAO_0000357	single protein format	None	None	None	None	None	CHEMBL3105	Poly [ADP-ribose] polymerase-1	Homo sapiens	SINGLE PROTEIN	CHEMBL1156288	1	Scientific Literature	Bioorg. Med. Chem. Lett.	2010	None
CHEMBL189695		0	472.54	0	2.16	12b	O=S(=O)(NCCCNN1CCOCC1)c1cc2c(cc1F)-c1nc(O)c3ccccc3c1C2	EC50	'='	300.0	nM	6.52			UO_0000065	13.80	0.27	4.36	6.28	False	CHEMBL829884	Effective concentration against poly ADP-ribose polymerase-1 determined using the cell protection assay	B	BAO_0000357	single protein format	Homo sapiens	None	None	None	None	CHEMBL3105	Poly [ADP-ribose] polymerase-1	Homo sapiens	SINGLE PROTEIN	CHEMBL1141136	1	Scientific Literature	J. Med. Chem.	2005	None
CHEMBL192951		0	375.43	0	2.78	5d	O=C(CN1CCOCC1)Nc1ccc2c(c1)-c1nc(O)c3ccccc3c1C2	EC50	'='	400.0	nM	6.40			UO_0000065	17.04	0.31	3.62	8.57	False	CHEMBL829884	Effective concentration against poly ADP-ribose polymerase-1 determined using the cell protection assay	B	BAO_0000357	single protein format	Homo sapiens	None	None	None	None	CHEMBL3105	Poly [ADP-ribose] polymerase-1	Homo sapiens	SINGLE PROTEIN	CHEMBL1141136	1	Scientific Literature	J. Med. Chem.	2005	None
CHEMBL190434		0	439.54	0	2.51	11a	O=S(=O)(NCCCN1CCOCC1)c1ccc2c(c1)Cc1c-2nc(O)c2ccccc12	EC50	'='	10.0	nM	8.00			UO_0000065	18.20	0.35	5.49	8.72	False	CHEMBL829884	Effective concentration against poly ADP-ribose polymerase-1 determined using the cell protection assay	B	BAO_0000357	single protein format	Homo sapiens	None	None	None	None	CHEMBL3105	Poly [ADP-ribose] polymerase-1	Homo sapiens	SINGLE PROTEIN	CHEMBL1141136	1	Scientific Literature	J. Med. Chem.	2005	None
CHEMBL45245		0	195.22	0	2.68	C	O=c1[nH]c2ccccc2c2ccccc12	IC50	'='	350.0	nM	6.46			UO_0000065	33.07	0.59	3.78	19.65	True	CHEMBL761610	Inhibitory activity against Poly (ADP-ribose) polymerase 1	B	BAO_0000357	single protein format	None	None	None	None	None	CHEMBL3105	Poly [ADP-ribose] polymerase-1	Homo sapiens	SINGLE PROTEIN	CHEMBL1145841	1	Scientific Literature	J. Med. Chem.	2003	None
CHEMBL144690		0	278.38	0	4.07	31	SC1=NCCc2c(-c3ccccc3)[nH]c3cccc1c23	Ki	'='	57.0	nM	7.24			UO_0000065	26.02	0.49	3.17	25.73	False	CHEMBL761787	In vitro inhibitory activity towards human poly(ADP-ribose) polymerase 1 (PARP-1).	B	BAO_0000357	single protein format	None	None	None	None	None	CHEMBL3105	Poly [ADP-ribose] polymerase-1	Homo sapiens	SINGLE PROTEIN	CHEMBL1136008	1	Scientific Literature	J. Med. Chem.	2002	None
CHEMBL191185		0	403.48	0	3.56	6c	O=C(CCCN1CCOCC1)Nc1ccc2c(c1)Cc1c-2nc(O)c2ccccc12	IC50	'='	105.0	nM	6.98			UO_0000065	17.30	0.32	3.42	9.34	False	CHEMBL828154	Inhibitory concentration against purified poly ADP-ribose polymerase-1 done in PARP inhibition assay kit	B	BAO_0000357	single protein format	Homo sapiens	None	None	None	None	CHEMBL3105	Poly [ADP-ribose] polymerase-1	Homo sapiens	SINGLE PROTEIN	CHEMBL1141136	1	Scientific Literature	J. Med. Chem.	2005	None
CHEMBL148367		0	312.37	0	4.27	40	O=C1NCCc2c(-c3cccc4ccccc34)[nH]c3cccc1c23	Ki	'='	5.0	nM	8.30			UO_0000065	26.57	0.47	4.03	18.49	False	CHEMBL761787	In vitro inhibitory activity towards human poly(ADP-ribose) polymerase 1 (PARP-1).	B	BAO_0000357	single protein format	None	None	None	None	None	CHEMBL3105	Poly [ADP-ribose] polymerase-1	Homo sapiens	SINGLE PROTEIN	CHEMBL1136008	1	Scientific Literature	J. Med. Chem.	2002	None
CHEMBL133169		0	238.25	0	2.93	22	O=C(O)c1cccc2[nH]c(-c3ccccc3)nc12	Inhibition						No data						False	CHEMBL763793	In vitro inhibition against human full length PARP protein; NT means not tested	B	BAO_0000357	single protein format	None	None	None	None	None	CHEMBL3105	Poly [ADP-ribose] polymerase-1	Homo sapiens	SINGLE PROTEIN	CHEMBL1132951	1	Scientific Literature	J. Med. Chem.	2000	None
CHEMBL106734		0	211.22	0	2.07	4d	Nc1ccc2nc(O)c3ccccc3c2n1	IC50	'='	209.0	nM	6.68			UO_0000065	31.63	0.57	4.61	9.27	False	CHEMBL761610	Inhibitory activity against Poly (ADP-ribose) polymerase 1	B	BAO_0000357	single protein format	None	None	None	None	None	CHEMBL3105	Poly [ADP-ribose] polymerase-1	Homo sapiens	SINGLE PROTEIN	CHEMBL1145841	1	Scientific Literature	J. Med. Chem.	2003	None
CHEMBL107659		0	402.48	0	2.38	4k	CN1C[C@H]2C[C@@H]1CN2c1ccc2nc(O)c3ccccc3c2n1.CS(=O)(=O)O	IC50	'='	51.0	nM	7.29			UO_0000065	23.80	0.43	4.91	13.89	False	CHEMBL761610	Inhibitory activity against Poly (ADP-ribose) polymerase 1	B	BAO_0000357	single protein format	None	None	None	None	None	CHEMBL3105	Poly [ADP-ribose] polymerase-1	Homo sapiens	SINGLE PROTEIN	CHEMBL1145841	1	Scientific Literature	J. Med. Chem.	2003	None
CHEMBL395864		0	318.33	0	2.90	3	CC(=O)c1ccc2[nH]c3c4c(c5c(c3c2c1)C(=O)NC5=O)CCC4	IC50	'='	17.0	nM	7.77			UO_0000065	24.41	0.44	4.87	9.83	False	CHEMBL901413	Inhibition of human recombinant PARP1 in U251MG cells by CometAssay	B	BAO_0000219	cell-based format	Homo sapiens	None	None	U-251	None	CHEMBL3105	Poly [ADP-ribose] polymerase-1	Homo sapiens	SINGLE PROTEIN	CHEMBL1138399	1	Scientific Literature	Bioorg. Med. Chem. Lett.	2007	CHEMBL3307756
CHEMBL188308		0	292.34	0	2.47	34	O=C1NCCn2cc(C(O)c3ccccc3)c3cccc1c32	Ki	'='	380.0	nM	6.42			UO_0000065	21.96	0.40	3.95	11.83	False	CHEMBL826331	Inhibition of human Poly (ADP-ribose) polymerase 1 enzyme	B	BAO_0000357	single protein format	Homo sapiens	None	None	None	None	CHEMBL3105	Poly [ADP-ribose] polymerase-1	Homo sapiens	SINGLE PROTEIN	CHEMBL1137224	1	Scientific Literature	J. Med. Chem.	2004	None
CHEMBL365630		0	296.76	0	3.71	15	O=C1NCCn2c(-c3ccc(Cl)cc3)cc3cccc1c32	Ki	'='	11.0	nM	7.96			UO_0000065	26.82	0.52	4.25	23.39	False	CHEMBL826331	Inhibition of human Poly (ADP-ribose) polymerase 1 enzyme	B	BAO_0000357	single protein format	Homo sapiens	None	None	None	None	CHEMBL3105	Poly [ADP-ribose] polymerase-1	Homo sapiens	SINGLE PROTEIN	CHEMBL1137224	1	Scientific Literature	J. Med. Chem.	2004	None
CHEMBL362111		0	305.38	0	2.77	21	CNCc1cccc(-c2cc3cccc4c3n2CCNC4=O)c1	Ki	'='	6.9	nM	8.16			UO_0000065	26.72	0.48	5.39	17.72	False	CHEMBL826331	Inhibition of human Poly (ADP-ribose) polymerase 1 enzyme	B	BAO_0000357	single protein format	Homo sapiens	None	None	None	None	CHEMBL3105	Poly [ADP-ribose] polymerase-1	Homo sapiens	SINGLE PROTEIN	CHEMBL1137224	1	Scientific Literature	J. Med. Chem.	2004	None
CHEMBL426977		0	406.20	0	3.80	47	O=C1NCCn2c(-c3ccc(F)cc3)c(I)c3cccc1c32	Ki						Not Determined						False	CHEMBL826331	Inhibition of human Poly (ADP-ribose) polymerase 1 enzyme	B	BAO_0000357	single protein format	Homo sapiens	None	None	None	None	CHEMBL3105	Poly [ADP-ribose] polymerase-1	Homo sapiens	SINGLE PROTEIN	CHEMBL1137224	1	Scientific Literature	J. Med. Chem.	2004	None
CHEMBL362568		0	230.27	0	1.44	31	CC(O)c1cn2c3c(cccc13)C(=O)NCC2	Ki	'='	692.0	nM	6.16			UO_0000065	26.75	0.49	4.72	11.35	False	CHEMBL826331	Inhibition of human Poly (ADP-ribose) polymerase 1 enzyme	B	BAO_0000357	single protein format	Homo sapiens	None	None	None	None	CHEMBL3105	Poly [ADP-ribose] polymerase-1	Homo sapiens	SINGLE PROTEIN	CHEMBL1137224	1	Scientific Literature	J. Med. Chem.	2004	None
CHEMBL551001		0	229.28	0	0.95	1	NCCc1c[nH]c2ccc3c(c12)CCNC3=O	IC50	'='	40.0	nM	7.40			UO_0000065	32.27	0.59	6.45	10.43	False	CHEMBL1060805	Inhibition of PARP1 in human HeLa cells by microplate scintillation counting	B	BAO_0000219	cell-based format	Homo sapiens	None	None	HeLa	None	CHEMBL3105	Poly [ADP-ribose] polymerase-1	Homo sapiens	SINGLE PROTEIN	CHEMBL1153049	1	Scientific Literature	Bioorg. Med. Chem. Lett.	2009	CHEMBL3308376
CHEMBL372450		0	443.55	1	5.56	15	O=C(Nc1cccc(Cc2n[nH]c(=O)c3ccccc23)c1)c1ccc(-c2ccsc2)s1	IC50	'='	56.0	nM	7.25			UO_0000065	16.35	0.32	1.69	9.69	True	CHEMBL829484	Inhibitory concentration against human poly (ADP-ribose) polymerase 1 (PARP-1)	B	BAO_0000357	single protein format	Homo sapiens	None	None	None	None	CHEMBL3105	Poly [ADP-ribose] polymerase-1	Homo sapiens	SINGLE PROTEIN	CHEMBL1141921	1	Scientific Literature	Bioorg. Med. Chem. Lett.	2005	None
CHEMBL372717		0	335.32	0	2.76	13	O=S(=O)([O-])c1ccc2c(c1)Cc1c-2nc(O)c2ccccc12.[Na+]	IC50	'='	700.0	nM	6.16			UO_0000065	19.64	0.38	3.39	7.03	False	CHEMBL828154	Inhibitory concentration against purified poly ADP-ribose polymerase-1 done in PARP inhibition assay kit	B	BAO_0000357	single protein format	Homo sapiens	None	None	None	None	CHEMBL3105	Poly [ADP-ribose] polymerase-1	Homo sapiens	SINGLE PROTEIN	CHEMBL1141136	1	Scientific Literature	J. Med. Chem.	2005	None
CHEMBL129836		0	320.27	0	4.04	36	COC(=O)c1cccc2[nH]c(-c3cccc(C(F)(F)F)c3)nc12	Inhibition						No data						False	CHEMBL763793	In vitro inhibition against human full length PARP protein; NT means not tested	B	BAO_0000357	single protein format	None	None	None	None	None	CHEMBL3105	Poly [ADP-ribose] polymerase-1	Homo sapiens	SINGLE PROTEIN	CHEMBL1132951	1	Scientific Literature	J. Med. Chem.	2000	None
CHEMBL3317908		0	492.99	0	3.83	18l	O=C(c1ccc(Cl)cc1)N1CCN(C(=O)c2csc(Cc3n[nH]c(=O)c4ccccc34)c2)CC1	Inhibition	'='	81.02	%				UO_0000187					False	CHEMBL3371142	Inhibition of human PARP1 at 1 umol	B	BAO_0000357	single protein format	Homo sapiens	None	None	None	None	CHEMBL3105	Poly [ADP-ribose] polymerase-1	Homo sapiens	SINGLE PROTEIN	CHEMBL3351610	1	Scientific Literature	Bioorg. Med. Chem. Lett.	2014	None
CHEMBL339059		0	200.03	0	1.55	9	NC(=O)c1ccc(Br)cc1	IC50	'='	2200000.0	nM		Outside typical range		UO_0000065					False	CHEMBL763795	The compound was tested for poly(ADP-ribose)-polymerase (PARP) inhibition	B	BAO_0000357	single protein format	None	None	None	None	None	CHEMBL3105	Poly [ADP-ribose] polymerase-1	Homo sapiens	SINGLE PROTEIN	CHEMBL1134673	1	Scientific Literature	J. Med. Chem.	2001	None
CHEMBL132076		0	281.32	0	2.60	90	CNC(=O)c1cccc2[nH]c(-c3ccc(OC)cc3)nc12	Ki						Not Active						False	CHEMBL763792	In vitro inhibition against human full length PARP protein; IA means inactive	B	BAO_0000357	single protein format	None	None	None	None	None	CHEMBL3105	Poly [ADP-ribose] polymerase-1	Homo sapiens	SINGLE PROTEIN	CHEMBL1132951	1	Scientific Literature	J. Med. Chem.	2000	None
CHEMBL334357		0	280.33	0	2.39	65	CN(C)c1ccc(-c2nc3c(C(N)=O)cccc3[nH]2)cc1	Ki	'='	5.8	nM	8.24			UO_0000065	29.38	0.54	5.85	10.98	False	CHEMBL759581	In vitro inhibition against human full length PARP protein	B	BAO_0000357	single protein format	None	None	None	None	None	CHEMBL3105	Poly [ADP-ribose] polymerase-1	Homo sapiens	SINGLE PROTEIN	CHEMBL1132951	1	Scientific Literature	J. Med. Chem.	2000	None
CHEMBL423343		0	267.29	0	2.34	61	COc1ccccc1-c1nc2c(C(N)=O)cccc2[nH]1	Ki	'='	126.0	nM	6.90			UO_0000065	25.81	0.47	4.56	8.52	False	CHEMBL759581	In vitro inhibition against human full length PARP protein	B	BAO_0000357	single protein format	None	None	None	None	None	CHEMBL3105	Poly [ADP-ribose] polymerase-1	Homo sapiens	SINGLE PROTEIN	CHEMBL1132951	1	Scientific Literature	J. Med. Chem.	2000	None
CHEMBL134116		0	323.35	0	2.90	87	C=CCOc1cc(-c2nc3c(C(N)=O)cccc3[nH]2)ccc1OC	Ki	'='	9.4	nM	8.03			UO_0000065	24.82	0.46	5.13	8.90	False	CHEMBL759581	In vitro inhibition against human full length PARP protein	B	BAO_0000357	single protein format	None	None	None	None	None	CHEMBL3105	Poly [ADP-ribose] polymerase-1	Homo sapiens	SINGLE PROTEIN	CHEMBL1132951	1	Scientific Literature	J. Med. Chem.	2000	None
CHEMBL134197		0	252.28	0	1.91	42	NC(=O)c1cccc2[nH]c(-c3ccc(N)cc3)nc12	Ki	'='	11.0	nM	7.96			UO_0000065	31.55	0.57	6.05	8.14	False	CHEMBL759581	In vitro inhibition against human full length PARP protein	B	BAO_0000357	single protein format	None	None	None	None	None	CHEMBL3105	Poly [ADP-ribose] polymerase-1	Homo sapiens	SINGLE PROTEIN	CHEMBL1132951	1	Scientific Literature	J. Med. Chem.	2000	None
CHEMBL417002		0	481.60	0	2.86	11a2	CS(=O)(=O)O.O=S(=O)(NCCN1CCCCC1)c1ccc2nc(O)c3ccccc3c2c1	IC50	'='	36.0	nM	7.44			UO_0000065	19.31	0.38	4.58	9.02	False	CHEMBL761611	Inhibitory concentration against purified recombinant human Poly (ADP-ribose) polymerase 1	B	BAO_0000357	single protein format	None	None	None	None	None	CHEMBL3105	Poly [ADP-ribose] polymerase-1	Homo sapiens	SINGLE PROTEIN	CHEMBL1134117	1	Scientific Literature	Bioorg. Med. Chem. Lett.	2001	None
CHEMBL146943		0	319.41	0	3.18	24	CN(C)Cc1cccc(-c2[nH]c3cccc4c3c2CCNC4=O)c1	Ki	'='	8.0	nM	8.10			UO_0000065	25.35	0.46	4.92	16.82	False	CHEMBL761787	In vitro inhibitory activity towards human poly(ADP-ribose) polymerase 1 (PARP-1).	B	BAO_0000357	single protein format	None	None	None	None	None	CHEMBL3105	Poly [ADP-ribose] polymerase-1	Homo sapiens	SINGLE PROTEIN	CHEMBL1136008	1	Scientific Literature	J. Med. Chem.	2002	None
CHEMBL337254		0	267.29	0	1.82	79	NC(=O)c1cccc2[nH]c(-c3cccc(CO)c3)nc12	Ki	'='	6.8	nM	8.17			UO_0000065	30.56	0.56	6.35	8.88	False	CHEMBL759581	In vitro inhibition against human full length PARP protein	B	BAO_0000357	single protein format	None	None	None	None	None	CHEMBL3105	Poly [ADP-ribose] polymerase-1	Homo sapiens	SINGLE PROTEIN	CHEMBL1132951	1	Scientific Literature	J. Med. Chem.	2000	None
CHEMBL481083		0	286.38	0	2.38	9i	CN(C1CCC1)C(C)(C)c1nc2c(C(N)=O)cccc2[nH]1	Ki	'='	19.0	nM	7.72			UO_0000065	26.96	0.50	5.34	10.29	False	CHEMBL986586	Inhibition of PARP1	B	BAO_0000357	single protein format	None	None	None	None	None	CHEMBL3105	Poly [ADP-ribose] polymerase-1	Homo sapiens	SINGLE PROTEIN	CHEMBL1155103	1	Scientific Literature	Bioorg. Med. Chem. Lett.	2008	None
CHEMBL481082		0	246.31	0	1.46	9h	CN(C)C(C)(C)c1nc2c(C(N)=O)cccc2[nH]1	Ki	'='	9.0	nM	8.05			UO_0000065	32.67	0.61	6.59	10.73	False	CHEMBL986586	Inhibition of PARP1	B	BAO_0000357	single protein format	None	None	None	None	None	CHEMBL3105	Poly [ADP-ribose] polymerase-1	Homo sapiens	SINGLE PROTEIN	CHEMBL1155103	1	Scientific Literature	Bioorg. Med. Chem. Lett.	2008	None
CHEMBL189174		0	244.25	0	1.17	27	COC(=O)c1cn2c3c(cccc13)C(=O)NCC2	Ki	'='	900.0	nM	6.05			UO_0000065	24.75	0.46	4.88	10.02	False	CHEMBL826331	Inhibition of human Poly (ADP-ribose) polymerase 1 enzyme	B	BAO_0000357	single protein format	Homo sapiens	None	None	None	None	CHEMBL3105	Poly [ADP-ribose] polymerase-1	Homo sapiens	SINGLE PROTEIN	CHEMBL1137224	1	Scientific Literature	J. Med. Chem.	2004	None
CHEMBL189304		0	305.31	0	3.06	41	N#Cc1c(-c2ccc(F)cc2)n2c3c(cccc13)C(=O)NCC2	Ki	'='	54.0	nM	7.27			UO_0000065	23.80	0.43	4.21	12.57	False	CHEMBL826331	Inhibition of human Poly (ADP-ribose) polymerase 1 enzyme	B	BAO_0000357	single protein format	Homo sapiens	None	None	None	None	CHEMBL3105	Poly [ADP-ribose] polymerase-1	Homo sapiens	SINGLE PROTEIN	CHEMBL1137224	1	Scientific Literature	J. Med. Chem.	2004	None
CHEMBL187156		0	323.33	0	2.29	42	NC(=O)c1c(-c2ccc(F)cc2)n2c3c(cccc13)C(=O)NCC2	Ki	'='	200.0	nM	6.70			UO_0000065	20.72	0.38	4.41	8.69	False	CHEMBL826331	Inhibition of human Poly (ADP-ribose) polymerase 1 enzyme	B	BAO_0000357	single protein format	Homo sapiens	None	None	None	None	CHEMBL3105	Poly [ADP-ribose] polymerase-1	Homo sapiens	SINGLE PROTEIN	CHEMBL1137224	1	Scientific Literature	J. Med. Chem.	2004	None
CHEMBL332444		0	136.15	0	0.37	7	NC(=O)c1ccc(N)cc1	IC50	'='	1800000.0	nM		Outside typical range		UO_0000065					False	CHEMBL763795	The compound was tested for poly(ADP-ribose)-polymerase (PARP) inhibition	B	BAO_0000357	single protein format	None	None	None	None	None	CHEMBL3105	Poly [ADP-ribose] polymerase-1	Homo sapiens	SINGLE PROTEIN	CHEMBL1134673	1	Scientific Literature	J. Med. Chem.	2001	None
CHEMBL481084		0	272.35	0	1.99	9k	CC(C)(c1nc2c(C(N)=O)cccc2[nH]1)N1CCCC1	EC50	'='	0.9	nM	9.05			UO_0000065	33.21	0.62	7.06	12.06	False	CHEMBL986587	Inhibition of PARP1 in cell based assay	B	BAO_0000219	cell-based format	None	None	None	None	None	CHEMBL3105	Poly [ADP-ribose] polymerase-1	Homo sapiens	SINGLE PROTEIN	CHEMBL1155103	1	Scientific Literature	Bioorg. Med. Chem. Lett.	2008	None
CHEMBL517843		0	272.35	0	1.90	9c	CC(C)(NCC1CC1)c1nc2c(C(N)=O)cccc2[nH]1	EC50	'='	2.0	nM	8.70			UO_0000065	31.94	0.59	6.80	10.38	False	CHEMBL986587	Inhibition of PARP1 in cell based assay	B	BAO_0000219	cell-based format	None	None	None	None	None	CHEMBL3105	Poly [ADP-ribose] polymerase-1	Homo sapiens	SINGLE PROTEIN	CHEMBL1155103	1	Scientific Literature	Bioorg. Med. Chem. Lett.	2008	None
CHEMBL432211		0	405.45	0	1.96	11	O=C(CCn1c2c(c(=O)[nH]c1=O)CCCC2)NCC(=O)c1ccc2ccccc2c1	IC50	'='	25.0	nM	7.60			UO_0000065	18.75	0.35	5.64	7.52	False	CHEMBL762476	Inhibitory activity against human recombinant PARP-1	B	BAO_0000357	single protein format	None	None	None	None	None	CHEMBL3105	Poly [ADP-ribose] polymerase-1	Homo sapiens	SINGLE PROTEIN	CHEMBL1134951	1	Scientific Literature	Bioorg. Med. Chem. Lett.	2002	None
CHEMBL381208		0	307.35	0	2.26	2	CCNC(=O)c1cccc(Cc2n[nH]c(=O)c3ccccc23)c1	IC50	'='	50.0	nM	7.30			UO_0000065	23.75	0.43	5.04	9.75	True	CHEMBL862536	Inhibitory activity against PARP1	B	BAO_0000357	single protein format	Homo sapiens	None	None	None	None	CHEMBL3105	Poly [ADP-ribose] polymerase-1	Homo sapiens	SINGLE PROTEIN	CHEMBL1138134	1	Scientific Literature	Bioorg. Med. Chem. Lett.	2006	None
CHEMBL596391		0	307.35	0	2.56	11	O=C1NCC2c3c(cccc31)CCN2C(=O)Nc1ccccc1	EC50	'='	1100.0	nM	5.96			UO_0000065	19.39	0.35	3.40	9.70	False	CHEMBL1074648	Inhibition of PARP1 in human HeLa cells assessed as inhibition of hydrogen peroxide-induced poly(ADP-ribosyl)ation	B	BAO_0000219	cell-based format	Homo sapiens	None	None	HeLa	None	CHEMBL3105	Poly [ADP-ribose] polymerase-1	Homo sapiens	SINGLE PROTEIN	CHEMBL1153250	1	Scientific Literature	Bioorg. Med. Chem. Lett.	2010	CHEMBL3308376
CHEMBL144009		0	276.34	0	3.13	29	Cn1c(-c2ccccc2)c2c3c(cccc31)C(=O)NCC2	Ki	'='	7.0	nM	8.15			UO_0000065	29.51	0.53	5.02	23.96	False	CHEMBL761787	In vitro inhibitory activity towards human poly(ADP-ribose) polymerase 1 (PARP-1).	B	BAO_0000357	single protein format	None	None	None	None	None	CHEMBL3105	Poly [ADP-ribose] polymerase-1	Homo sapiens	SINGLE PROTEIN	CHEMBL1136008	1	Scientific Literature	J. Med. Chem.	2002	None
CHEMBL311091		0	196.21	0	2.49	3C	Oc1nc2cnccc2c2ccccc12	IC50	'='	169.0	nM	6.77			UO_0000065	34.51	0.62	4.28	14.72	False	CHEMBL761609	Inhibition of human recombinant Poly (ADP-ribose) polymerase 1	B	BAO_0000357	single protein format	None	None	None	None	None	CHEMBL3105	Poly [ADP-ribose] polymerase-1	Homo sapiens	SINGLE PROTEIN	CHEMBL1136129	1	Scientific Literature	Bioorg. Med. Chem. Lett.	2003	None
CHEMBL131820		0	267.29	0	2.34	38	COc1ccc(-c2nc3c(C(N)=O)cccc3[nH]2)cc1	Ki	'='	6.8	nM	8.17			UO_0000065	30.56	0.56	5.83	10.08	False	CHEMBL759581	In vitro inhibition against human full length PARP protein	B	BAO_0000357	single protein format	None	None	None	None	None	CHEMBL3105	Poly [ADP-ribose] polymerase-1	Homo sapiens	SINGLE PROTEIN	CHEMBL1132951	1	Scientific Literature	J. Med. Chem.	2000	None
CHEMBL133855		0	309.33	0	2.51	66	CCOC(=O)c1ccc(-c2nc3c(C(N)=O)cccc3[nH]2)cc1	Ki	'='	8.1	nM	8.09			UO_0000065	26.16	0.48	5.58	8.25	False	CHEMBL759581	In vitro inhibition against human full length PARP protein	B	BAO_0000357	single protein format	None	None	None	None	None	CHEMBL3105	Poly [ADP-ribose] polymerase-1	Homo sapiens	SINGLE PROTEIN	CHEMBL1132951	1	Scientific Literature	J. Med. Chem.	2000	None
CHEMBL334603		0	305.26	0	3.35	81	NC(=O)c1cccc2[nH]c(-c3ccccc3C(F)(F)F)nc12	Ki	'='	190.0	nM	6.72			UO_0000065	22.02	0.42	3.37	9.36	False	CHEMBL759581	In vitro inhibition against human full length PARP protein	B	BAO_0000357	single protein format	None	None	None	None	None	CHEMBL3105	Poly [ADP-ribose] polymerase-1	Homo sapiens	SINGLE PROTEIN	CHEMBL1132951	1	Scientific Literature	J. Med. Chem.	2000	None
CHEMBL3414774		0	289.34	0	1.15	22, ME0479	CCN(CC)C(=O)/C=C\C(=O)Nc1cccc(C(N)=O)c1	IC50	'='	851.14	nM	6.07			UO_0000065	20.98	0.39	4.92	6.56	False	CHEMBL3420116	Inhibition of hexahistidine-tagged full length human recombinant ARTD1 expressed in Escherichia coli BL21(DE3) assessed as Inhibition of ADP-ribosyltransferase activity incubated for 15 mins using biotin-NAD+ by chemiluminescence detection based assay	B	BAO_0000019	assay format	Homo sapiens	None	None	None	None	CHEMBL3105	Poly [ADP-ribose] polymerase-1	Homo sapiens	SINGLE PROTEIN	CHEMBL3414457	1	Scientific Literature	Eur. J. Med. Chem.	2015	None
CHEMBL560654		0	387.44	0	2.23	27	CN1CCN(C(=O)c2cccc(-c3cc4[nH]c(=O)c5ccccc5n4n3)c2)CC1	IC50	'='	1000.0	nM	6.00			UO_0000065	15.49	0.28	3.77	8.14	False	CHEMBL1056264	Inhibition of PARP1 by scintillation proximity assay	B	BAO_0000357	single protein format	None	None	None	None	None	CHEMBL3105	Poly [ADP-ribose] polymerase-1	Homo sapiens	SINGLE PROTEIN	CHEMBL1152388	1	Scientific Literature	Bioorg. Med. Chem. Lett.	2009	None
CHEMBL107260		0	441.49	0	-0.94	31	O=C(CCn1c2c(c(=O)[nH]c1=O)CCCC2)NCC(=O)N1CCN(c2ncccn2)CC1	IC50	'='	90.0	nM	7.05			UO_0000065	15.96	0.30	7.99	5.29	False	CHEMBL762476	Inhibitory activity against human recombinant PARP-1	B	BAO_0000357	single protein format	None	None	None	None	None	CHEMBL3105	Poly [ADP-ribose] polymerase-1	Homo sapiens	SINGLE PROTEIN	CHEMBL1134951	1	Scientific Literature	Bioorg. Med. Chem. Lett.	2002	None
CHEMBL361489		0	319.41	0	3.11	61, AG-014376	CN(C)Cc1ccc(-c2cc3cccc4c3n2CCNC4=O)cc1	Ki	'='	6.4	nM	8.19			UO_0000065	25.65	0.47	5.08	21.99	False	CHEMBL1176193	Inhibition of PARP1	B	BAO_0000357	single protein format	None	None	None	None	None	CHEMBL3105	Poly [ADP-ribose] polymerase-1	Homo sapiens	SINGLE PROTEIN	CHEMBL1177697	1	Scientific Literature	J. Med. Chem.	2010	None
CHEMBL400344		0	424.91	0	4.08	17e	O=c1[nH]c(C2=CC(N3CCN(c4ccc(F)cc4)CC3)CC2)nc2c(Cl)cccc12	IC50	'='	25.0	nM	7.60			UO_0000065	17.89	0.35	3.52	14.55	False	CHEMBL941003	Inhibition of human PARP1	B	BAO_0000357	single protein format	Homo sapiens	None	None	None	None	CHEMBL3105	Poly [ADP-ribose] polymerase-1	Homo sapiens	SINGLE PROTEIN	CHEMBL1139823	1	Scientific Literature	Bioorg. Med. Chem. Lett.	2007	None
CHEMBL248649		0	423.92	1	5.14	(S)-16e	O=c1[nH]c(C2=C[C@@H](N3CCC(c4ccc(F)cc4)CC3)CC2)nc2c(Cl)cccc12	IC50	'='	35.0	nM	7.46			UO_0000065	17.59	0.34	2.32	15.22	False	CHEMBL941003	Inhibition of human PARP1	B	BAO_0000357	single protein format	Homo sapiens	None	None	None	None	CHEMBL3105	Poly [ADP-ribose] polymerase-1	Homo sapiens	SINGLE PROTEIN	CHEMBL1139823	1	Scientific Literature	Bioorg. Med. Chem. Lett.	2007	None
CHEMBL249220		0	386.50	0	3.68	15a	O=c1[nH]c(N2CCC(N3CC=C(c4ccccc4)CC3)CC2)nc2ccccc12	IC50	'='	131.0	nM	6.88			UO_0000065	17.81	0.32	3.20	13.18	False	CHEMBL941003	Inhibition of human PARP1	B	BAO_0000357	single protein format	Homo sapiens	None	None	None	None	CHEMBL3105	Poly [ADP-ribose] polymerase-1	Homo sapiens	SINGLE PROTEIN	CHEMBL1139823	1	Scientific Literature	Bioorg. Med. Chem. Lett.	2007	None
CHEMBL250210		0	383.50	0	4.65	9a, racemic	O=c1[nH]c(C2=CC(N3CC=C(c4ccccc4)CC3)CCC2)nc2ccccc12	IC50	'='	160.0	nM	6.80			UO_0000065	17.72	0.32	2.15	13.87	False	CHEMBL941003	Inhibition of human PARP1	B	BAO_0000357	single protein format	Homo sapiens	None	None	None	None	CHEMBL3105	Poly [ADP-ribose] polymerase-1	Homo sapiens	SINGLE PROTEIN	CHEMBL1139823	1	Scientific Literature	Bioorg. Med. Chem. Lett.	2007	None
CHEMBL433356		0	403.46	0	0.72	14	COc1ccc(C(=O)CNC(=O)CCn2c3c(c(=O)[nH]c2=O)CSCC3)cc1	IC50	'='	25.0	nM	7.60			UO_0000065	18.84	0.37	6.88	6.89	False	CHEMBL993111	Inhibition of human recombinant PARP1	B	BAO_0000357	single protein format	Homo sapiens	None	None	None	None	CHEMBL3105	Poly [ADP-ribose] polymerase-1	Homo sapiens	SINGLE PROTEIN	CHEMBL1143348	1	Scientific Literature	J. Med. Chem.	2009	None
CHEMBL81125		0	294.36	0	2.39	14b	CN(C)Cc1ccc(-c2nc3c(C(N)=O)cccc3[nH]2)cc1	Ki	'='	4.5	nM	8.35			UO_0000065	28.36	0.52	5.96	11.13	False	CHEMBL763195	Binding affinity towards human poly(ADP-ribose) polymerase-1 (PARP-1)	B	BAO_0000357	single protein format	None	None	None	None	None	CHEMBL3105	Poly [ADP-ribose] polymerase-1	Homo sapiens	SINGLE PROTEIN	CHEMBL1148248	1	Scientific Literature	Bioorg. Med. Chem. Lett.	2004	None
CHEMBL310120		0	329.36	0	1.02	21a	N[C@@H](CCC(=O)N1CCc2nc(O)c3ccccc3c2C1)C(=O)O	IC50	'='	89.0	nM	7.05			UO_0000065	21.41	0.40	6.03	6.04	False	CHEMBL761609	Inhibition of human recombinant Poly (ADP-ribose) polymerase 1	B	BAO_0000357	single protein format	None	None	None	None	None	CHEMBL3105	Poly [ADP-ribose] polymerase-1	Homo sapiens	SINGLE PROTEIN	CHEMBL1136129	1	Scientific Literature	Bioorg. Med. Chem. Lett.	2003	None
CHEMBL598138		0	456.52	0	1.97	28	Cc1c(Cc2ccc(F)c(C(=O)N3CCN(C(=O)C4(C)CCCO4)CC3)c2)n[nH]c(=O)c1C	IC50	'='	2.8	nM	8.55			UO_0000065	18.73	0.35	6.58	8.95	False	CHEMBL1069057	Inhibition of PARP1	B	BAO_0000357	single protein format	None	None	None	None	None	CHEMBL3105	Poly [ADP-ribose] polymerase-1	Homo sapiens	SINGLE PROTEIN	CHEMBL1158507	1	Scientific Literature	Bioorg. Med. Chem. Lett.	2010	None
CHEMBL481285		0	258.32	0	1.78	8q	NC(=O)c1cccc2[nH]c(C3(N)CCCCC3)nc12	Ki	'='	50.0	nM	7.30			UO_0000065	28.26	0.52	5.52	7.47	False	CHEMBL986586	Inhibition of PARP1	B	BAO_0000357	single protein format	None	None	None	None	None	CHEMBL3105	Poly [ADP-ribose] polymerase-1	Homo sapiens	SINGLE PROTEIN	CHEMBL1155103	1	Scientific Literature	Bioorg. Med. Chem. Lett.	2008	None
CHEMBL452800		0	286.38	0	2.25	3, A-620223	CCCN1CCC(c2nc3cccc(C(N)=O)c3[nH]2)CC1	EC50	'='	3.0	nM	8.52			UO_0000065	29.76	0.55	6.27	11.36	False	CHEMBL1042277	Inhibition of PARP1 in human C41 cells after 30 mins by cell-based assay	B	BAO_0000219	cell-based format	Homo sapiens	None	None	C41	None	CHEMBL3105	Poly [ADP-ribose] polymerase-1	Homo sapiens	SINGLE PROTEIN	CHEMBL1154691	1	Scientific Literature	J. Med. Chem.	2009	None
CHEMBL578804		0	317.35	0	2.73	39	Cn1ccc(-c2ccc(-c3nc4c(C(N)=O)cccc4[nH]3)cc2)n1	EC50	'='	20.0	nM	7.70			UO_0000065	24.26	0.44	4.97	8.59	False	CHEMBL1042277	Inhibition of PARP1 in human C41 cells after 30 mins by cell-based assay	B	BAO_0000219	cell-based format	Homo sapiens	None	None	C41	None	CHEMBL3105	Poly [ADP-ribose] polymerase-1	Homo sapiens	SINGLE PROTEIN	CHEMBL1154691	1	Scientific Literature	J. Med. Chem.	2009	None
CHEMBL83224		0	314.26	0	1.59	4d	O=C(O)C(F)(F)F.Oc1nc2c(c3ccccc13)CCNC2	IC50	'='	30.0	nM	7.52			UO_0000065	37.57	0.68	5.93	16.66	False	CHEMBL761609	Inhibition of human recombinant Poly (ADP-ribose) polymerase 1	B	BAO_0000357	single protein format	None	None	None	None	None	CHEMBL3105	Poly [ADP-ribose] polymerase-1	Homo sapiens	SINGLE PROTEIN	CHEMBL1136129	1	Scientific Literature	Bioorg. Med. Chem. Lett.	2003	None
CHEMBL294995		0	253.26	0	2.88	5a1	COC(=O)c1ccc2c(c1)nc(O)c1ccccc12	IC50	'='	184.0	nM	6.74			UO_0000065	26.59	0.48	3.86	11.33	False	CHEMBL761611	Inhibitory concentration against purified recombinant human Poly (ADP-ribose) polymerase 1	B	BAO_0000357	single protein format	None	None	None	None	None	CHEMBL3105	Poly [ADP-ribose] polymerase-1	Homo sapiens	SINGLE PROTEIN	CHEMBL1134117	1	Scientific Literature	Bioorg. Med. Chem. Lett.	2001	None
CHEMBL357149		0	301.35	0	3.60	44	O=C1NCCc2c(-c3ccc4[nH]ccc4c3)[nH]c3cccc1c23	Ki	'='	9.0	nM	8.05			UO_0000065	26.70	0.48	4.45	13.26	False	CHEMBL761787	In vitro inhibitory activity towards human poly(ADP-ribose) polymerase 1 (PARP-1).	B	BAO_0000357	single protein format	None	None	None	None	None	CHEMBL3105	Poly [ADP-ribose] polymerase-1	Homo sapiens	SINGLE PROTEIN	CHEMBL1136008	1	Scientific Literature	J. Med. Chem.	2002	None
CHEMBL592909		0	377.49	0	3.01	19	CCN(CC)Cc1ccc(C(=O)N2CCc3cccc4c3C2CNC4=O)cc1	IC50	'='	13.0	nM	7.89			UO_0000065	20.89	0.38	4.88	14.98	False	CHEMBL1074647	Inhibition of human PARP1 by scintillation proximity assay	B	BAO_0000357	single protein format	Homo sapiens	None	None	None	None	CHEMBL3105	Poly [ADP-ribose] polymerase-1	Homo sapiens	SINGLE PROTEIN	CHEMBL1153250	1	Scientific Literature	Bioorg. Med. Chem. Lett.	2010	None
CHEMBL595928		0	336.39	0	2.11	25	COc1ccc(CC(=O)N2CCc3cccc4c3C2CNC4=O)cc1	IC50	'='	6.0	nM	8.22			UO_0000065	24.44	0.45	6.11	14.02	False	CHEMBL1074647	Inhibition of human PARP1 by scintillation proximity assay	B	BAO_0000357	single protein format	Homo sapiens	None	None	None	None	CHEMBL3105	Poly [ADP-ribose] polymerase-1	Homo sapiens	SINGLE PROTEIN	CHEMBL1153250	1	Scientific Literature	Bioorg. Med. Chem. Lett.	2010	None
CHEMBL593201		0	376.48	0	3.62	35	Cc1c(CC(=O)N2CCc3cccc4c3C2CNC4=O)sc2ccccc12	IC50	'='	13.0	nM	7.89			UO_0000065	20.95	0.40	4.27	15.96	False	CHEMBL1074647	Inhibition of human PARP1 by scintillation proximity assay	B	BAO_0000357	single protein format	Homo sapiens	None	None	None	None	CHEMBL3105	Poly [ADP-ribose] polymerase-1	Homo sapiens	SINGLE PROTEIN	CHEMBL1153250	1	Scientific Literature	Bioorg. Med. Chem. Lett.	2010	None
CHEMBL593133		0	327.38	0	0.87	41	CC(=O)N1CCC[C@H]1C(=O)N1CCc2cccc3c2C1CNC3=O	IC50	'='	14.0	nM	7.85			UO_0000065	23.99	0.45	6.98	11.26	False	CHEMBL1074647	Inhibition of human PARP1 by scintillation proximity assay	B	BAO_0000357	single protein format	Homo sapiens	None	None	None	None	CHEMBL3105	Poly [ADP-ribose] polymerase-1	Homo sapiens	SINGLE PROTEIN	CHEMBL1153250	1	Scientific Literature	Bioorg. Med. Chem. Lett.	2010	None
CHEMBL297175		0	359.86	0	3.05	10c2	Cc1cc2nc(O)c3ccccc3c2cc1NC(=O)C[N+](C)(C)C.[Cl-]	IC50	'='	195.0	nM	6.71			UO_0000065	20.68	0.38	3.66	10.78	False	CHEMBL761611	Inhibitory concentration against purified recombinant human Poly (ADP-ribose) polymerase 1	B	BAO_0000357	single protein format	None	None	None	None	None	CHEMBL3105	Poly [ADP-ribose] polymerase-1	Homo sapiens	SINGLE PROTEIN	CHEMBL1134117	1	Scientific Literature	Bioorg. Med. Chem. Lett.	2001	None
CHEMBL397532		0	458.54	0	4.23	10	CCCC(=O)NCc1nc(-c2ccc3[nH]c4c5c(c6c(c4c3c2)C(=O)NC6=O)CCC5)cs1	IC50	'='	42.0	nM	7.38			UO_0000065	16.09	0.31	3.15	7.10	False	CHEMBL901413	Inhibition of human recombinant PARP1 in U251MG cells by CometAssay	B	BAO_0000219	cell-based format	Homo sapiens	None	None	U-251	None	CHEMBL3105	Poly [ADP-ribose] polymerase-1	Homo sapiens	SINGLE PROTEIN	CHEMBL1138399	1	Scientific Literature	Bioorg. Med. Chem. Lett.	2007	CHEMBL3307756
CHEMBL245559		0	550.59	2	0.71	31	O=C1NC(=O)c2c1c1c(c3[nH]c4ccc(-c5csc(CNC6O[C@H](CO)[C@@H](O)[C@H](O)[C@H]6O)n5)cc4c23)CCC1	IC50	'='	17.0	nM	7.77			UO_0000065	14.11	0.27	7.06	4.39	False	CHEMBL901413	Inhibition of human recombinant PARP1 in U251MG cells by CometAssay	B	BAO_0000219	cell-based format	Homo sapiens	None	None	U-251	None	CHEMBL3105	Poly [ADP-ribose] polymerase-1	Homo sapiens	SINGLE PROTEIN	CHEMBL1138399	1	Scientific Literature	Bioorg. Med. Chem. Lett.	2007	CHEMBL3307756
CHEMBL251030		0	397.88	0	4.44	4e	O=c1[nH]c(CCCN2CC=C(c3ccc(F)cc3)CC2)nc2c(Cl)cccc12	IC50	'='	13.0	nM	7.89			UO_0000065	19.82	0.38	3.45	16.10	True	CHEMBL941003	Inhibition of human PARP1	B	BAO_0000357	single protein format	Homo sapiens	None	None	None	None	CHEMBL3105	Poly [ADP-ribose] polymerase-1	Homo sapiens	SINGLE PROTEIN	CHEMBL1139823	1	Scientific Literature	Bioorg. Med. Chem. Lett.	2007	None
CHEMBL251028		0	379.89	0	4.30	4c	O=c1[nH]c(CCCN2CC=C(c3ccc(Cl)cc3)CC2)nc2ccccc12	IC50	'='	8.9	nM	8.05			UO_0000065	21.19	0.41	3.75	16.43	False	CHEMBL941003	Inhibition of human PARP1	B	BAO_0000357	single protein format	Homo sapiens	None	None	None	None	CHEMBL3105	Poly [ADP-ribose] polymerase-1	Homo sapiens	SINGLE PROTEIN	CHEMBL1139823	1	Scientific Literature	Bioorg. Med. Chem. Lett.	2007	None
CHEMBL597888		0	258.32	0	2.07	1c	NC(=O)c1cccc2c1C(=O)N(C1CCCCC1)C2	Ki	'='	172.0	nM	6.76			UO_0000065	26.19	0.49	4.69	10.67	False	CHEMBL1070823	Inhibition of PARP1 by microplate scintillation counting	B	BAO_0000357	single protein format	None	None	None	None	None	CHEMBL3105	Poly [ADP-ribose] polymerase-1	Homo sapiens	SINGLE PROTEIN	CHEMBL1159077	1	Scientific Literature	Bioorg. Med. Chem. Lett.	2010	None
CHEMBL597889		0	245.28	0	0.10	1d	NC(=O)c1cccc2c1C(=O)N(C1CCNC1)C2	EC50	'='	160.0	nM	6.80			UO_0000065	27.71	0.52	6.70	9.01	False	CHEMBL1073570	Inhibition of PARP1 in human C41 cells	B	BAO_0000219	cell-based format	Homo sapiens	None	None	C41	None	CHEMBL3105	Poly [ADP-ribose] polymerase-1	Homo sapiens	SINGLE PROTEIN	CHEMBL1159077	1	Scientific Literature	Bioorg. Med. Chem. Lett.	2010	None
CHEMBL611980		0	295.34	0	2.01	1k	CN(C)c1ccc(N2Cc3cccc(C(N)=O)c3C2=O)cc1	EC50	'='	372.0	nM	6.43			UO_0000065	21.77	0.40	4.42	9.65	False	CHEMBL1073570	Inhibition of PARP1 in human C41 cells	B	BAO_0000219	cell-based format	Homo sapiens	None	None	C41	None	CHEMBL3105	Poly [ADP-ribose] polymerase-1	Homo sapiens	SINGLE PROTEIN	CHEMBL1159077	1	Scientific Literature	Bioorg. Med. Chem. Lett.	2010	None
CHEMBL605575		0	457.55	0	1.74	13	Cc1c(Cc2ccc(F)c(C(=O)N3CCN(C(=O)C(C)(C)N(C)C)CC3)c2)n[nH]c(=O)c1C	IC50	'='	1.8	nM	8.74			UO_0000065	19.11	0.36	7.00	9.76	False	CHEMBL1069057	Inhibition of PARP1	B	BAO_0000357	single protein format	None	None	None	None	None	CHEMBL3105	Poly [ADP-ribose] polymerase-1	Homo sapiens	SINGLE PROTEIN	CHEMBL1158507	1	Scientific Literature	Bioorg. Med. Chem. Lett.	2010	None
CHEMBL598957		0	495.60	0	2.32	22	Cc1c(Cc2ccc(F)c(C(=O)N3CCN(C(=O)C4(NCC5CC5)CCC4)CC3)c2)n[nH]c(=O)c1C	IC50	'='	3.2	nM	8.49			UO_0000065	17.14	0.32	6.17	8.63	False	CHEMBL1069057	Inhibition of PARP1	B	BAO_0000357	single protein format	None	None	None	None	None	CHEMBL3105	Poly [ADP-ribose] polymerase-1	Homo sapiens	SINGLE PROTEIN	CHEMBL1158507	1	Scientific Literature	Bioorg. Med. Chem. Lett.	2010	None
CHEMBL371205		0	363.37	0	2.18	48	COc1ccc(Cc2n[nH]c(=O)c3ccccc23)cc1N1C(=O)CCC1=O	IC50	'='	33.0	nM	7.48			UO_0000065	20.59	0.38	5.30	8.10	False	CHEMBL993111	Inhibition of human recombinant PARP1	B	BAO_0000357	single protein format	Homo sapiens	None	None	None	None	CHEMBL3105	Poly [ADP-ribose] polymerase-1	Homo sapiens	SINGLE PROTEIN	CHEMBL1143348	1	Scientific Literature	J. Med. Chem.	2009	None
CHEMBL480714		0	505.55	1	3.26	10	CC(Oc1ccccc1)C(=O)N1CCN(C(=O)c2cc(COc3ccccc3C(N)=O)ccc2F)CC1	IC50	'='	50.0	nM	7.30			UO_0000065	14.44	0.27	4.04	7.15	False	CHEMBL983041	Inhibition of PARP1	B	BAO_0000357	single protein format	None	None	None	None	None	CHEMBL3105	Poly [ADP-ribose] polymerase-1	Homo sapiens	SINGLE PROTEIN	CHEMBL1155090	1	Scientific Literature	Bioorg. Med. Chem. Lett.	2008	None
CHEMBL480704		0	496.57	0	3.27	4	CC(Oc1ccccc1)C(=O)N1CCN(C(=O)c2cccc(Cc3n[nH]c(=O)c4ccccc34)c2)CC1	IC50	'='	5.0	nM	8.30			UO_0000065	16.72	0.31	5.03	8.68	False	CHEMBL983041	Inhibition of PARP1	B	BAO_0000357	single protein format	None	None	None	None	None	CHEMBL3105	Poly [ADP-ribose] polymerase-1	Homo sapiens	SINGLE PROTEIN	CHEMBL1155090	1	Scientific Literature	Bioorg. Med. Chem. Lett.	2008	None
CHEMBL84192		0	325.41	0	2.31	17a	O=C(CN1CCCCC1)N1CCc2nc(O)c3ccccc3c2C1	IC50	'='	59.0	nM	7.23			UO_0000065	22.22	0.41	4.92	12.76	False	CHEMBL761609	Inhibition of human recombinant Poly (ADP-ribose) polymerase 1	B	BAO_0000357	single protein format	None	None	None	None	None	CHEMBL3105	Poly [ADP-ribose] polymerase-1	Homo sapiens	SINGLE PROTEIN	CHEMBL1136129	1	Scientific Literature	Bioorg. Med. Chem. Lett.	2003	None
CHEMBL569636		0	337.36	0	3.04	31	NC(=O)c1cccc2[nH]c(-c3ccc(-c4noc(=S)[nH]4)cc3)nc12	EC50	'='	328.0	nM	6.48			UO_0000065	19.22	0.37	3.44	5.71	False	CHEMBL1042277	Inhibition of PARP1 in human C41 cells after 30 mins by cell-based assay	B	BAO_0000219	cell-based format	Homo sapiens	None	None	C41	None	CHEMBL3105	Poly [ADP-ribose] polymerase-1	Homo sapiens	SINGLE PROTEIN	CHEMBL1154691	1	Scientific Literature	J. Med. Chem.	2009	None
CHEMBL84979		0	200.24	0	1.59	4b	Oc1nc2c(c3ccccc13)CNCC2	IC50	'='	35.0	nM	7.46			UO_0000065	37.23	0.68	5.87	16.51	False	CHEMBL761609	Inhibition of human recombinant Poly (ADP-ribose) polymerase 1	B	BAO_0000357	single protein format	None	None	None	None	None	CHEMBL3105	Poly [ADP-ribose] polymerase-1	Homo sapiens	SINGLE PROTEIN	CHEMBL1136129	1	Scientific Literature	Bioorg. Med. Chem. Lett.	2003	None
CHEMBL84044		0	201.27	0	2.46	4a	O=C1NC2CCCCC2c2ccccc21	IC50	'='	7500.0	nM	5.12			UO_0000065	25.46	0.47	2.66	17.61	True	CHEMBL761609	Inhibition of human recombinant Poly (ADP-ribose) polymerase 1	B	BAO_0000357	single protein format	None	None	None	None	None	CHEMBL3105	Poly [ADP-ribose] polymerase-1	Homo sapiens	SINGLE PROTEIN	CHEMBL1136129	1	Scientific Literature	Bioorg. Med. Chem. Lett.	2003	None
CHEMBL124815	CHLORTHENOXAZINE	0	211.65	0	1.76	45 (Chlorthenoxazin)	O=C1NC(CCCl)Oc2ccccc21	IC50	'='	8500.0	nM	5.07			UO_0000065	23.96	0.49	3.31	13.23	False	CHEMBL763795	The compound was tested for poly(ADP-ribose)-polymerase (PARP) inhibition	B	BAO_0000357	single protein format	None	None	None	None	None	CHEMBL3105	Poly [ADP-ribose] polymerase-1	Homo sapiens	SINGLE PROTEIN	CHEMBL1134673	1	Scientific Literature	J. Med. Chem.	2001	None
CHEMBL321638		0	479.56	0	2.39	17	COc1ccc(-c2ccc(C(=O)CNC(=O)CCn3c4c(c(=O)[nH]c3=O)CSCC4)cc2)cc1	IC50	'='	15.0	nM	7.82			UO_0000065	16.31	0.31	5.43	7.10	False	CHEMBL762476	Inhibitory activity against human recombinant PARP-1	B	BAO_0000357	single protein format	None	None	None	None	None	CHEMBL3105	Poly [ADP-ribose] polymerase-1	Homo sapiens	SINGLE PROTEIN	CHEMBL1134951	1	Scientific Literature	Bioorg. Med. Chem. Lett.	2002	None
CHEMBL133694		0	161.16	0	0.66	8a	NC(=O)c1cccc2[nH]cnc12	Ki	'='	240.0	nM	6.62			UO_0000065	41.08	0.75	5.96	9.22	True	CHEMBL986586	Inhibition of PARP1	B	BAO_0000357	single protein format	None	None	None	None	None	CHEMBL3105	Poly [ADP-ribose] polymerase-1	Homo sapiens	SINGLE PROTEIN	CHEMBL1155103	1	Scientific Literature	Bioorg. Med. Chem. Lett.	2008	None
CHEMBL479777		0	292.34	0	1.61	8s	NC(=O)c1cccc2[nH]c(C3(N)Cc4ccccc4C3)nc12	Ki	'='	58.0	nM	7.24			UO_0000065	24.75	0.45	5.63	7.40	False	CHEMBL986586	Inhibition of PARP1	B	BAO_0000357	single protein format	None	None	None	None	None	CHEMBL3105	Poly [ADP-ribose] polymerase-1	Homo sapiens	SINGLE PROTEIN	CHEMBL1155103	1	Scientific Literature	Bioorg. Med. Chem. Lett.	2008	None
CHEMBL321703		0	450.52	0	1.78	19	O=C(CCn1c2c(c(=O)[nH]c1=O)CSCC2)NCC(=O)c1ccc(-c2ccncc2)cc1	EC50	'='	100.0	nM	7.00			UO_0000065	15.54	0.30	5.22	6.14	False	CHEMBL762474	Concentration required to inhibit human recombinant PARP-1 was determined using cell protection assay	B	BAO_0000357	single protein format	None	None	None	None	None	CHEMBL3105	Poly [ADP-ribose] polymerase-1	Homo sapiens	SINGLE PROTEIN	CHEMBL1134951	1	Scientific Literature	Bioorg. Med. Chem. Lett.	2002	None
CHEMBL322133		0	452.33	0	1.48	8	O=C(CCn1c2c(c(=O)[nH]c1=O)CSCC2)NCC(=O)c1ccc(Br)cc1	IC50	'='	15.0	nM	7.82			UO_0000065	17.30	0.40	6.34	7.74	False	CHEMBL762476	Inhibitory activity against human recombinant PARP-1	B	BAO_0000357	single protein format	None	None	None	None	None	CHEMBL3105	Poly [ADP-ribose] polymerase-1	Homo sapiens	SINGLE PROTEIN	CHEMBL1134951	1	Scientific Literature	Bioorg. Med. Chem. Lett.	2002	None
CHEMBL520943		0	501.58	1	3.16	15	CC(Oc1ccccc1)C(=O)N1CCN(C(=O)c2cccc(CCOc3ccccc3C(N)=O)c2)CC1	IC50	'='	200.0	nM	6.70			UO_0000065	13.36	0.25	3.54	6.56	False	CHEMBL983041	Inhibition of PARP1	B	BAO_0000357	single protein format	None	None	None	None	None	CHEMBL3105	Poly [ADP-ribose] polymerase-1	Homo sapiens	SINGLE PROTEIN	CHEMBL1155090	1	Scientific Literature	Bioorg. Med. Chem. Lett.	2008	None
CHEMBL202537		0	278.27	0	2.14	4	O=C1NC(=O)c2c1c1c(c3[nH]c4ccccc4c23)CCO1	IC50	'='	10000.0	nM	5.00			UO_0000065	17.97	0.33	2.86	7.02	False	CHEMBL859247	Inhibitory activity against human PARP1 expressed in PC12 cells	B	BAO_0000219	cell-based format	Homo sapiens	None	None	PC-12	None	CHEMBL3105	Poly [ADP-ribose] polymerase-1	Homo sapiens	SINGLE PROTEIN	CHEMBL1148616	1	Scientific Literature	Bioorg. Med. Chem. Lett.	2006	CHEMBL3307976
CHEMBL381153		0	290.32	0	2.92	20	O=CN1Cc2c(c3c(c4[nH]c5ccccc5c24)CCC3)C1=O	IC50	'='	3000.0	nM	5.52			UO_0000065	19.02	0.34	2.60	10.39	False	CHEMBL860595	Inhibition of recombinant human PARP1	B	BAO_0000357	single protein format	Homo sapiens	None	None	None	None	CHEMBL3105	Poly [ADP-ribose] polymerase-1	Homo sapiens	SINGLE PROTEIN	CHEMBL1138164	1	Scientific Literature	Bioorg. Med. Chem. Lett.	2006	None
CHEMBL378794		0	419.53	0	2.13	17i	NCCCCC(N)C(=O)NCc1ccc2[nH]c3c4c(c5c(c3c2c1)CNC5=O)CCC4	IC50	'='	80.0	nM	7.10			UO_0000065	16.92	0.31	4.97	5.63	False	CHEMBL860595	Inhibition of recombinant human PARP1	B	BAO_0000357	single protein format	Homo sapiens	None	None	None	None	CHEMBL3105	Poly [ADP-ribose] polymerase-1	Homo sapiens	SINGLE PROTEIN	CHEMBL1138164	1	Scientific Literature	Bioorg. Med. Chem. Lett.	2006	None
CHEMBL105925		0	355.39	0	0.80	2	O=C(CCn1c2c(c(=O)[nH]c1=O)CCCC2)NCC(=O)c1ccccc1	IC50	'='	450.0	nM	6.35			UO_0000065	17.86	0.33	5.55	6.28	False	CHEMBL762476	Inhibitory activity against human recombinant PARP-1	B	BAO_0000357	single protein format	None	None	None	None	None	CHEMBL3105	Poly [ADP-ribose] polymerase-1	Homo sapiens	SINGLE PROTEIN	CHEMBL1134951	1	Scientific Literature	Bioorg. Med. Chem. Lett.	2002	None
CHEMBL107935		0	465.53	0	2.51	15	O=C(CCn1c2c(c(=O)[nH]c1=O)CSCC2)NCC(=O)c1ccc(Oc2ccccc2)cc1	IC50	'='	30.0	nM	7.52			UO_0000065	16.16	0.31	5.01	6.82	False	CHEMBL762476	Inhibitory activity against human recombinant PARP-1	B	BAO_0000357	single protein format	None	None	None	None	None	CHEMBL3105	Poly [ADP-ribose] polymerase-1	Homo sapiens	SINGLE PROTEIN	CHEMBL1134951	1	Scientific Literature	Bioorg. Med. Chem. Lett.	2002	None
CHEMBL452539		0	286.38	0	2.25	9b	CC(C)N1CCCC(c2nc3c(C(N)=O)cccc3[nH]2)C1	Ki	'='	22.0	nM	7.66			UO_0000065	26.74	0.50	5.41	10.21	False	CHEMBL992765	Inhibition of PARP1	B	BAO_0000357	single protein format	None	None	None	None	None	CHEMBL3105	Poly [ADP-ribose] polymerase-1	Homo sapiens	SINGLE PROTEIN	CHEMBL1157504	1	Scientific Literature	Bioorg. Med. Chem.	2008	None
CHEMBL452539		0	286.38	0	2.25	9b	CC(C)N1CCCC(c2nc3c(C(N)=O)cccc3[nH]2)C1	EC50	'='	12.0	nM	7.92			UO_0000065	27.66	0.52	5.67	10.56	False	CHEMBL992766	Inhibition of PARP1 in human C41 cells	B	BAO_0000219	cell-based format	Homo sapiens	None	None	C41	None	CHEMBL3105	Poly [ADP-ribose] polymerase-1	Homo sapiens	SINGLE PROTEIN	CHEMBL1157504	1	Scientific Literature	Bioorg. Med. Chem.	2008	None
CHEMBL445724		0	258.32	0	1.82	8c	CN1CCCCC1c1nc2c(C(N)=O)cccc2[nH]1	EC50	'='	30.0	nM	7.52			UO_0000065	29.12	0.54	5.70	10.03	False	CHEMBL992766	Inhibition of PARP1 in human C41 cells	B	BAO_0000219	cell-based format	Homo sapiens	None	None	C41	None	CHEMBL3105	Poly [ADP-ribose] polymerase-1	Homo sapiens	SINGLE PROTEIN	CHEMBL1157504	1	Scientific Literature	Bioorg. Med. Chem.	2008	None
CHEMBL453060		0	334.42	0	2.69	7d	NC(=O)c1cccc2[nH]c(C3CCN(CCc4ccccc4)C3)nc12	EC50	'='	6.0	nM	8.22			UO_0000065	24.59	0.45	5.53	10.96	False	CHEMBL992766	Inhibition of PARP1 in human C41 cells	B	BAO_0000219	cell-based format	Homo sapiens	None	None	C41	None	CHEMBL3105	Poly [ADP-ribose] polymerase-1	Homo sapiens	SINGLE PROTEIN	CHEMBL1157504	1	Scientific Literature	Bioorg. Med. Chem.	2008	None
CHEMBL452800		0	286.38	0	2.25	10b, A-620223	CCCN1CCC(c2nc3cccc(C(N)=O)c3[nH]2)CC1	EC50	'='	3.0	nM	8.52			UO_0000065	29.76	0.55	6.27	11.36	True	CHEMBL992766	Inhibition of PARP1 in human C41 cells	B	BAO_0000219	cell-based format	Homo sapiens	None	None	C41	None	CHEMBL3105	Poly [ADP-ribose] polymerase-1	Homo sapiens	SINGLE PROTEIN	CHEMBL1157504	1	Scientific Literature	Bioorg. Med. Chem.	2008	None
CHEMBL336369		0	282.30	0	3.03	31	COC(=O)c1cccc2[nH]c(-c3ccc(OC)cc3)nc12	Inhibition						No data						False	CHEMBL763793	In vitro inhibition against human full length PARP protein; NT means not tested	B	BAO_0000357	single protein format	None	None	None	None	None	CHEMBL3105	Poly [ADP-ribose] polymerase-1	Homo sapiens	SINGLE PROTEIN	CHEMBL1132951	1	Scientific Literature	J. Med. Chem.	2000	None
CHEMBL481511		0	404.90	0	4.17	49	N#Cc1ccc(C2=CCN(CCCc3nc4c(Cl)cccc4c(=O)[nH]3)CC2)cc1	IC50	'='	3.0	nM	8.52			UO_0000065	21.05	0.40	4.35	11.71	False	CHEMBL993111	Inhibition of human recombinant PARP1	B	BAO_0000357	single protein format	Homo sapiens	None	None	None	None	CHEMBL3105	Poly [ADP-ribose] polymerase-1	Homo sapiens	SINGLE PROTEIN	CHEMBL1143348	1	Scientific Literature	J. Med. Chem.	2009	None
CHEMBL108339		0	487.58	0	0.19	25	COc1ccc(N2CCN(C(=O)CNC(=O)CCn3c4c(c(=O)[nH]c3=O)CSCC4)CC2)cc1	IC50	'='	20.0	nM	7.70			UO_0000065	15.79	0.31	7.51	6.59	False	CHEMBL762476	Inhibitory activity against human recombinant PARP-1	B	BAO_0000357	single protein format	None	None	None	None	None	CHEMBL3105	Poly [ADP-ribose] polymerase-1	Homo sapiens	SINGLE PROTEIN	CHEMBL1134951	1	Scientific Literature	Bioorg. Med. Chem. Lett.	2002	None
CHEMBL108339		0	487.58	0	0.19	25	COc1ccc(N2CCN(C(=O)CNC(=O)CCn3c4c(c(=O)[nH]c3=O)CSCC4)CC2)cc1	EC50	'='	70.0	nM	7.16			UO_0000065	14.67	0.29	6.96	6.13	False	CHEMBL762474	Concentration required to inhibit human recombinant PARP-1 was determined using cell protection assay	B	BAO_0000357	single protein format	None	None	None	None	None	CHEMBL3105	Poly [ADP-ribose] polymerase-1	Homo sapiens	SINGLE PROTEIN	CHEMBL1134951	1	Scientific Literature	Bioorg. Med. Chem. Lett.	2002	None
CHEMBL1171298		0	446.59	1	5.06	106	CCc1cc2cc(C(CCN3CCCCC3)Cc3ccc4c(c3)OCCO4)ccc2[nH]c1=O	IC50	'='	9.204	nM	8.04			UO_0000065	17.99	0.33	2.98	14.73	False	CHEMBL1176193	Inhibition of PARP1	B	BAO_0000357	single protein format	None	None	None	None	None	CHEMBL3105	Poly [ADP-ribose] polymerase-1	Homo sapiens	SINGLE PROTEIN	CHEMBL1177697	1	Scientific Literature	J. Med. Chem.	2010	None
CHEMBL108623		0	526.54	1	0.59	29	O=C(CCn1c2c(c(=O)[nH]c1=O)CSCC2)NCC(=O)N1CCN(c2cc(C(F)(F)F)ccn2)CC1	EC50	'='	100.0	nM	7.00			UO_0000065	13.29	0.27	6.41	5.81	False	CHEMBL762474	Concentration required to inhibit human recombinant PARP-1 was determined using cell protection assay	B	BAO_0000357	single protein format	None	None	None	None	None	CHEMBL3105	Poly [ADP-ribose] polymerase-1	Homo sapiens	SINGLE PROTEIN	CHEMBL1134951	1	Scientific Literature	Bioorg. Med. Chem. Lett.	2002	None
CHEMBL522056		0	245.33	0	2.28	24	Cc1nn(C(C)(C)C)c2[nH]c(=O)c3c(c12)CCC3	IC50	'='	519.2	nM	6.29			UO_0000065	25.62	0.48	4.00	12.40	False	CHEMBL952237	Inhibition of PARP1 in human HeLa cells by fluid scintillation counting using [adenylated-32P]NAD as substrate	B	BAO_0000219	cell-based format	Homo sapiens	None	None	HeLa	None	CHEMBL3105	Poly [ADP-ribose] polymerase-1	Homo sapiens	SINGLE PROTEIN	CHEMBL1141680	1	Scientific Literature	Bioorg. Med. Chem. Lett.	2008	CHEMBL3308376
CHEMBL497571		0	285.37	0	2.87	29	Cn1nc(-c2cccs2)c2c3c(c(=O)[nH]c21)CCCC3	Activity	'='	0.38	uM				UO_0000064					False	CHEMBL952238	Inhibition of PARP1 in human HCT116 cells assessed as assessed as chemosensitization measured by drug concentration that reduced half the amount of streptozotocin required to inhibit 90% cell growth after 24 hrs	B	BAO_0000219	cell-based format	Homo sapiens	None	None	HCT-116	None	CHEMBL3105	Poly [ADP-ribose] polymerase-1	Homo sapiens	SINGLE PROTEIN	CHEMBL1141680	1	Scientific Literature	Bioorg. Med. Chem. Lett.	2008	CHEMBL3308372
CHEMBL148173		0	319.41	0	3.18	4	CN(C)Cc1ccc(-c2[nH]c3cccc4c3c2CCNC4=O)cc1	IC50	'='	5.0	nM	8.30			UO_0000065	25.99	0.47	5.12	17.25	False	CHEMBL952237	Inhibition of PARP1 in human HeLa cells by fluid scintillation counting using [adenylated-32P]NAD as substrate	B	BAO_0000219	cell-based format	Homo sapiens	None	None	HeLa	None	CHEMBL3105	Poly [ADP-ribose] polymerase-1	Homo sapiens	SINGLE PROTEIN	CHEMBL1141680	1	Scientific Literature	Bioorg. Med. Chem. Lett.	2008	CHEMBL3308376
CHEMBL202294		0	446.55	0	3.55	16	CC(C)CNC(=O)C1CCN(C(=O)c2cccc(Cc3nnc(O)c4ccccc34)c2)CC1	IC50	'='	16.0	nM	7.80			UO_0000065	17.46	0.32	4.25	8.17	False	CHEMBL862536	Inhibitory activity against PARP1	B	BAO_0000357	single protein format	Homo sapiens	None	None	None	None	CHEMBL3105	Poly [ADP-ribose] polymerase-1	Homo sapiens	SINGLE PROTEIN	CHEMBL1138134	1	Scientific Literature	Bioorg. Med. Chem. Lett.	2006	None
CHEMBL203967		0	434.52	0	3.62	33	O=C(c1cc(Cc2nnc(O)c3ccccc23)ccc1F)N1CCCN(CC2CC2)CC1	PF50	'='	6.7										False	CHEMBL854107	Ratio of inhibition of HeLa cell proliferation by MMS alone against MMS with PARP inhibitors	F	BAO_0000219	cell-based format	Homo sapiens	None	None	HeLa	None	CHEMBL3105	Poly [ADP-ribose] polymerase-1	Homo sapiens	SINGLE PROTEIN	CHEMBL1138134	1	Scientific Literature	Bioorg. Med. Chem. Lett.	2006	CHEMBL3308376
CHEMBL372989		0	566.66	1	4.38	13	COc1cc2c(cc1OC)CN(C(=O)C1CCN(C(=O)c3cccc(Cc4nnc(O)c5ccccc45)c3)CC1)CC2	PF50	'='	4.1										False	CHEMBL854107	Ratio of inhibition of HeLa cell proliferation by MMS alone against MMS with PARP inhibitors	F	BAO_0000219	cell-based format	Homo sapiens	None	None	HeLa	None	CHEMBL3105	Poly [ADP-ribose] polymerase-1	Homo sapiens	SINGLE PROTEIN	CHEMBL1138134	1	Scientific Literature	Bioorg. Med. Chem. Lett.	2006	CHEMBL3308376
CHEMBL508796		0	203.25	0	1.06	21	Cc1nn(C)c2[nH]c(=O)c3c(c12)CCC3	Activity	'='	19.3	uM				UO_0000064					False	CHEMBL952238	Inhibition of PARP1 in human HCT116 cells assessed as assessed as chemosensitization measured by drug concentration that reduced half the amount of streptozotocin required to inhibit 90% cell growth after 24 hrs	B	BAO_0000219	cell-based format	Homo sapiens	None	None	HCT-116	None	CHEMBL3105	Poly [ADP-ribose] polymerase-1	Homo sapiens	SINGLE PROTEIN	CHEMBL1141680	1	Scientific Literature	Bioorg. Med. Chem. Lett.	2008	CHEMBL3308372
CHEMBL338790		0	212.21	0	1.31	41	Nc1ccc2c3c(cccc13)C(=O)NC2=O	IC50	'='	180.0	nM	6.75			UO_0000065	31.78	0.58	5.43	9.34	False	CHEMBL763795	The compound was tested for poly(ADP-ribose)-polymerase (PARP) inhibition	B	BAO_0000357	single protein format	None	None	None	None	None	CHEMBL3105	Poly [ADP-ribose] polymerase-1	Homo sapiens	SINGLE PROTEIN	CHEMBL1134673	1	Scientific Literature	J. Med. Chem.	2001	None
CHEMBL365086		0	457.53	0	2.65	12a	O=S(=O)(NCCCN1CCOCC1)c1cc2c(cc1F)-c1nc(O)c3ccccc3c1C2	IC50	'='	10.0	nM	8.00			UO_0000065	17.49	0.34	5.35	8.72	False	CHEMBL828154	Inhibitory concentration against purified poly ADP-ribose polymerase-1 done in PARP inhibition assay kit	B	BAO_0000357	single protein format	Homo sapiens	None	None	None	None	CHEMBL3105	Poly [ADP-ribose] polymerase-1	Homo sapiens	SINGLE PROTEIN	CHEMBL1141136	1	Scientific Literature	J. Med. Chem.	2005	None
CHEMBL516766		0	344.44	0	3.69	9	COc1cc(/C=C/C(=O)Nc2nc3c(s2)CCCC3)cc(OC)c1	IC50	'='	9332.0	nM	5.03			UO_0000065	14.60	0.29	1.34	8.32	False	CHEMBL993111	Inhibition of human recombinant PARP1	B	BAO_0000357	single protein format	Homo sapiens	None	None	None	None	CHEMBL3105	Poly [ADP-ribose] polymerase-1	Homo sapiens	SINGLE PROTEIN	CHEMBL1143348	1	Scientific Literature	J. Med. Chem.	2009	None
CHEMBL452100		0	306.39	0	4.46	6	O=C(/C=C/c1ccccc1)Nc1nc(-c2ccccc2)cs1	IC50	'='	224.0	nM	6.65			UO_0000065	21.70	0.41	2.19	15.84	False	CHEMBL993111	Inhibition of human recombinant PARP1	B	BAO_0000357	single protein format	Homo sapiens	None	None	None	None	CHEMBL3105	Poly [ADP-ribose] polymerase-1	Homo sapiens	SINGLE PROTEIN	CHEMBL1143348	1	Scientific Literature	J. Med. Chem.	2009	None
CHEMBL399725		0	345.45	0	3.65	6, SI-2	O=c1[nH]c(CCCN2CC=C(c3ccccc3)CC2)nc2ccccc12	IC50	'='	21.0	nM	7.68			UO_0000065	22.23	0.40	4.03	15.67	False	CHEMBL993111	Inhibition of human recombinant PARP1	B	BAO_0000357	single protein format	Homo sapiens	None	None	None	None	CHEMBL3105	Poly [ADP-ribose] polymerase-1	Homo sapiens	SINGLE PROTEIN	CHEMBL1143348	1	Scientific Literature	J. Med. Chem.	2009	None
CHEMBL1091710		0	233.29	0	2.02	7	O=c1[nH]c2ccc(O)cc2c2c1CSCC2	ED50						Not Determined						False	CHEMBL1111553	Inhibition of PARP1 expressed in CHO-K1 cells	B	BAO_0000219	cell-based format	None	None	None	CHO-K1	None	CHEMBL3105	Poly [ADP-ribose] polymerase-1	Homo sapiens	SINGLE PROTEIN	CHEMBL1156288	1	Scientific Literature	Bioorg. Med. Chem. Lett.	2010	CHEMBL3307512
CHEMBL1092143		0	386.56	0	4.21	12c	CC(C)CCN1CCC(Oc2ccc3[nH]c(=O)c4c(c3c2)CCSC4)CC1	ED50	'='	0.74	uM		Non standard unit for type		UO_0000064					False	CHEMBL1111553	Inhibition of PARP1 expressed in CHO-K1 cells	B	BAO_0000219	cell-based format	None	None	None	CHO-K1	None	CHEMBL3105	Poly [ADP-ribose] polymerase-1	Homo sapiens	SINGLE PROTEIN	CHEMBL1156288	1	Scientific Literature	Bioorg. Med. Chem. Lett.	2010	CHEMBL3307512
CHEMBL322133		0	452.33	0	1.48	8	O=C(CCn1c2c(c(=O)[nH]c1=O)CSCC2)NCC(=O)c1ccc(Br)cc1	EC50	'='	70.0	nM	7.16			UO_0000065	15.82	0.36	5.67	7.08	False	CHEMBL762474	Concentration required to inhibit human recombinant PARP-1 was determined using cell protection assay	B	BAO_0000357	single protein format	None	None	None	None	None	CHEMBL3105	Poly [ADP-ribose] polymerase-1	Homo sapiens	SINGLE PROTEIN	CHEMBL1134951	1	Scientific Literature	Bioorg. Med. Chem. Lett.	2002	None
CHEMBL131737		0	281.31	0	2.35	47	COc1ccc(-c2nc3c(C(N)=O)cccc3n2C)cc1	Ki	'='	32.0	nM	7.50			UO_0000065	26.64	0.49	5.14	10.69	False	CHEMBL759581	In vitro inhibition against human full length PARP protein	B	BAO_0000357	single protein format	None	None	None	None	None	CHEMBL3105	Poly [ADP-ribose] polymerase-1	Homo sapiens	SINGLE PROTEIN	CHEMBL1132951	1	Scientific Literature	J. Med. Chem.	2000	None
CHEMBL323384		0	392.46	0	3.69	4h	CC(C)(C)OC(=O)N1C[C@H]2C[C@@H]1CN2c1ccc2nc(O)c3ccccc3c2n1	IC50	'='	774.0	nM	6.11			UO_0000065	15.57	0.29	2.42	7.76	False	CHEMBL761610	Inhibitory activity against Poly (ADP-ribose) polymerase 1	B	BAO_0000357	single protein format	None	None	None	None	None	CHEMBL3105	Poly [ADP-ribose] polymerase-1	Homo sapiens	SINGLE PROTEIN	CHEMBL1145841	1	Scientific Literature	J. Med. Chem.	2003	None
CHEMBL357240		0	266.32	0	3.62	32	Fc1ccc(-c2[nH]c3cccc4c3c2CCNC4)cc1	Ki	'>'	10000.0	nM				UO_0000065					False	CHEMBL761787	In vitro inhibitory activity towards human poly(ADP-ribose) polymerase 1 (PARP-1).	B	BAO_0000357	single protein format	None	None	None	None	None	CHEMBL3105	Poly [ADP-ribose] polymerase-1	Homo sapiens	SINGLE PROTEIN	CHEMBL1136008	1	Scientific Literature	J. Med. Chem.	2002	None
CHEMBL298450		0	264.11	0	4.40	1c	Oc1nc2cc(Cl)ccc2c2ccc(Cl)cc12	IC50	'='	240.0	nM	6.62			UO_0000065	25.06	0.53	2.22	19.99	False	CHEMBL761611	Inhibitory concentration against purified recombinant human Poly (ADP-ribose) polymerase 1	B	BAO_0000357	single protein format	None	None	None	None	None	CHEMBL3105	Poly [ADP-ribose] polymerase-1	Homo sapiens	SINGLE PROTEIN	CHEMBL1134117	1	Scientific Literature	Bioorg. Med. Chem. Lett.	2001	None
CHEMBL593592		0	307.35	0	1.49	31	O=C1NCC2c3c(cccc31)CCN2C(=O)Cc1ccccn1	IC50	'='	13.0	nM	7.89			UO_0000065	25.66	0.47	6.40	12.66	False	CHEMBL1074647	Inhibition of human PARP1 by scintillation proximity assay	B	BAO_0000357	single protein format	Homo sapiens	None	None	None	None	CHEMBL3105	Poly [ADP-ribose] polymerase-1	Homo sapiens	SINGLE PROTEIN	CHEMBL1153250	1	Scientific Literature	Bioorg. Med. Chem. Lett.	2010	None
CHEMBL304195		0	297.75	0	3.10	15	O=C1NCCn2c(-c3ccccc3Cl)nc3cccc1c32	Ki	'='	7.7	nM	8.11			UO_0000065	27.25	0.53	5.01	17.29	False	CHEMBL761788	Inhibitory activity against human full length Poly (ADP-ribose) polymerase 1	B	BAO_0000357	single protein format	None	None	None	None	None	CHEMBL3105	Poly [ADP-ribose] polymerase-1	Homo sapiens	SINGLE PROTEIN	CHEMBL1145995	1	Scientific Literature	J. Med. Chem.	2003	None
CHEMBL595394		0	249.27	0	2.64	8	Cc1cccc2nc3c4ccccc4c(=O)[nH]c3n12	IC50	'>'	100000.0	nM				UO_0000065					False	CHEMBL1073928	Inhibition of PARP1	B	BAO_0000357	single protein format	None	None	None	None	None	CHEMBL3105	Poly [ADP-ribose] polymerase-1	Homo sapiens	SINGLE PROTEIN	CHEMBL1152644	1	Scientific Literature	Bioorg. Med. Chem.	2009	None
CHEMBL81977	3-AMINOBENZAMIDE	0	136.15	0	0.37	1	NC(=O)c1cccc(N)c1	IC50	'='	3300.0	nM	5.48			UO_0000065	40.26	0.75	5.11	7.93	False	CHEMBL1074647	Inhibition of human PARP1 by scintillation proximity assay	B	BAO_0000357	single protein format	Homo sapiens	None	None	None	None	CHEMBL3105	Poly [ADP-ribose] polymerase-1	Homo sapiens	SINGLE PROTEIN	CHEMBL1153250	1	Scientific Literature	Bioorg. Med. Chem. Lett.	2010	None
CHEMBL595019		0	327.41	0	1.86	34	Cc1csc(CC(=O)N2CCc3cccc4c3C2CNC4=O)n1	IC50	'='	6.0	nM	8.22			UO_0000065	25.11	0.49	6.36	13.20	False	CHEMBL1074647	Inhibition of human PARP1 by scintillation proximity assay	B	BAO_0000357	single protein format	Homo sapiens	None	None	None	None	CHEMBL3105	Poly [ADP-ribose] polymerase-1	Homo sapiens	SINGLE PROTEIN	CHEMBL1153250	1	Scientific Literature	Bioorg. Med. Chem. Lett.	2010	None
CHEMBL611322		0	313.40	0	1.34	44	O=C1NCC2c3c(cccc31)CCN2C(=O)CN1CCCCC1	IC50	'='	6.0	nM	8.22			UO_0000065	26.23	0.49	6.88	15.62	False	CHEMBL1074647	Inhibition of human PARP1 by scintillation proximity assay	B	BAO_0000357	single protein format	Homo sapiens	None	None	None	None	CHEMBL3105	Poly [ADP-ribose] polymerase-1	Homo sapiens	SINGLE PROTEIN	CHEMBL1153250	1	Scientific Literature	Bioorg. Med. Chem. Lett.	2010	None
CHEMBL595679		0	389.50	0	2.74	47	O=C1NCC2c3c(cccc31)CCN2C(=O)CN1CCC(c2ccccc2)CC1	IC50	'='	0.5	nM	9.30			UO_0000065	23.88	0.44	6.56	17.67	False	CHEMBL1074647	Inhibition of human PARP1 by scintillation proximity assay	B	BAO_0000357	single protein format	Homo sapiens	None	None	None	None	CHEMBL3105	Poly [ADP-ribose] polymerase-1	Homo sapiens	SINGLE PROTEIN	CHEMBL1153250	1	Scientific Literature	Bioorg. Med. Chem. Lett.	2010	None
CHEMBL433356		0	403.46	0	0.72	4	COc1ccc(C(=O)CNC(=O)CCn2c3c(c(=O)[nH]c2=O)CSCC3)cc1	IC50	'='	25.0	nM	7.60			UO_0000065	18.84	0.37	6.88	6.89	True	CHEMBL762476	Inhibitory activity against human recombinant PARP-1	B	BAO_0000357	single protein format	None	None	None	None	None	CHEMBL3105	Poly [ADP-ribose] polymerase-1	Homo sapiens	SINGLE PROTEIN	CHEMBL1134951	1	Scientific Literature	Bioorg. Med. Chem. Lett.	2002	None
CHEMBL322268		0	439.52	0	0.27	23	O=C(CCn1c2c(c(=O)[nH]c1=O)CCCC2)NCC(=O)N1CCN(c2ccccc2)CC1	IC50	'='	200.0	nM	6.70			UO_0000065	15.24	0.29	6.43	6.23	True	CHEMBL762476	Inhibitory activity against human recombinant PARP-1	B	BAO_0000357	single protein format	None	None	None	None	None	CHEMBL3105	Poly [ADP-ribose] polymerase-1	Homo sapiens	SINGLE PROTEIN	CHEMBL1134951	1	Scientific Literature	Bioorg. Med. Chem. Lett.	2002	None
CHEMBL248648		0	405.93	1	5.00	(S)16d	O=c1[nH]c(C2=C[C@@H](N3CCC(c4ccccc4)CC3)CC2)nc2c(Cl)cccc12	IC50	'='	8.7	nM	8.06			UO_0000065	19.86	0.38	3.06	16.45	True	CHEMBL941003	Inhibition of human PARP1	B	BAO_0000357	single protein format	Homo sapiens	None	None	None	None	CHEMBL3105	Poly [ADP-ribose] polymerase-1	Homo sapiens	SINGLE PROTEIN	CHEMBL1139823	1	Scientific Literature	Bioorg. Med. Chem. Lett.	2007	None
CHEMBL184513		0	363.44	0	4.20	20	Oc1nc(CCCN2CC=C(c3cccc(F)c3)CC2)nc2ccccc12	IC50	'='	23.0	nM	7.64			UO_0000065	21.02	0.39	3.44	15.51	False	CHEMBL833529	In vitro inhibitory concentration against human recombinant Poly (ADP-ribose) polymerase 1	B	BAO_0000357	single protein format	Homo sapiens	None	None	None	None	CHEMBL3105	Poly [ADP-ribose] polymerase-1	Homo sapiens	SINGLE PROTEIN	CHEMBL1137205	1	Scientific Literature	J. Med. Chem.	2004	None
CHEMBL524190		0	462.53	0	3.13	48	O=C(c1cc(Cc2n[nH]c(=O)c3ccccc23)ccc1F)N1CCN(C(=O)C2CCCC2)CC1	IC50	'='	2.0	nM	8.70			UO_0000065	18.81	0.35	5.57	10.07	False	CHEMBL982809	Inhibition of PARP1 by flashplate scintillation proximity assay	B	BAO_0000357	single protein format	None	None	None	None	None	CHEMBL3105	Poly [ADP-ribose] polymerase-1	Homo sapiens	SINGLE PROTEIN	CHEMBL1140140	1	Scientific Literature	J. Med. Chem.	2008	None
CHEMBL578185		0	313.36	0	4.00	9a	NC(=O)c1cccc2[nH]c(-c3ccc(-c4ccccc4)cc3)nc12	IC50	'='	710.0	nM	6.15			UO_0000065	19.62	0.35	2.15	8.57	False	CHEMBL3594611	Inhibition of PARP-1 (unknown origin) assessed as incorporation of biotinylated poly (ADP-ribose) onto histone protein after 60 mins by TACS-Sapphire substarte-based colorimetric analysis	B	BAO_0000357	single protein format	Homo sapiens	None	None	None	None	CHEMBL3105	Poly [ADP-ribose] polymerase-1	Homo sapiens	SINGLE PROTEIN	CHEMBL3593177	1	Scientific Literature	Bioorg. Med. Chem.	2015	None
CHEMBL81977	3-AMINOBENZAMIDE	0	136.15	0	0.37	3-AB	NC(=O)c1cccc(N)c1	IC50	'='	11200.0	nM	4.95			UO_0000065	36.36	0.68	4.58	7.16	False	CHEMBL833529	In vitro inhibitory concentration against human recombinant Poly (ADP-ribose) polymerase 1	B	BAO_0000357	single protein format	Homo sapiens	None	None	None	None	CHEMBL3105	Poly [ADP-ribose] polymerase-1	Homo sapiens	SINGLE PROTEIN	CHEMBL1137205	1	Scientific Literature	J. Med. Chem.	2004	None
CHEMBL334734		0	305.26	0	3.35	39	NC(=O)c1cccc2[nH]c(-c3ccc(C(F)(F)F)cc3)nc12	Ki	'='	1.2	nM	8.92			UO_0000065	29.22	0.55	5.57	12.43	False	CHEMBL759581	In vitro inhibition against human full length PARP protein	B	BAO_0000357	single protein format	None	None	None	None	None	CHEMBL3105	Poly [ADP-ribose] polymerase-1	Homo sapiens	SINGLE PROTEIN	CHEMBL1132951	1	Scientific Literature	J. Med. Chem.	2000	None
CHEMBL107738		0	196.21	0	2.49	13	Oc1nc2ccccc2c2cccnc12	IC50	'='	14000.0	nM	4.85			UO_0000065	24.74	0.44	2.36	10.55	False	CHEMBL761610	Inhibitory activity against Poly (ADP-ribose) polymerase 1	B	BAO_0000357	single protein format	None	None	None	None	None	CHEMBL3105	Poly [ADP-ribose] polymerase-1	Homo sapiens	SINGLE PROTEIN	CHEMBL1145841	1	Scientific Literature	J. Med. Chem.	2003	None
CHEMBL267373	BENZAMIDE	0	121.14	0	0.79	28	NC(=O)c1ccccc1	IC50	'='	20000.0	nM	4.70			UO_0000065	38.79	0.71	3.91	10.91	False	CHEMBL761610	Inhibitory activity against Poly (ADP-ribose) polymerase 1	B	BAO_0000357	single protein format	None	None	None	None	None	CHEMBL3105	Poly [ADP-ribose] polymerase-1	Homo sapiens	SINGLE PROTEIN	CHEMBL1145841	1	Scientific Literature	J. Med. Chem.	2003	None
CHEMBL2237215		0	397.54	0	3.02	9x	O=C(c1ccc2[nH]c(=O)c3c(c2c1)CCSC3)N1CCN(C2CCCC2)CC1	IC50	'='	47.0	nM	7.33			UO_0000065	18.43	0.36	4.31	12.99	False	CHEMBL3062171	Inhibition of PARP-1 (unknown origin) assessed as inhibition of biotinylated poly(ADP-ribose) onto histone proteins after 30 min by colorimetry	B	BAO_0000357	single protein format	Homo sapiens	None	None	None	None	CHEMBL3105	Poly [ADP-ribose] polymerase-1	Homo sapiens	SINGLE PROTEIN	CHEMBL3046242	1	Scientific Literature	Med Chem Res	2012	None
CHEMBL339695		0	145.16	0	1.94	3	Oc1nccc2ccccc12	IC50	'='	9.0	nM	8.05			UO_0000065	55.43	1.00	6.11	24.29	False	CHEMBL1176193	Inhibition of PARP1	B	BAO_0000357	single protein format	None	None	None	None	None	CHEMBL3105	Poly [ADP-ribose] polymerase-1	Homo sapiens	SINGLE PROTEIN	CHEMBL1177697	1	Scientific Literature	J. Med. Chem.	2010	None
CHEMBL1170695		0	286.37	0	1.84	94	Cc1cccc2c(=O)[nH]c(CCN3CCC[C@@H]3CO)cc12	IC50	'='	29.0	nM	7.54			UO_0000065	26.32	0.49	5.70	13.38	False	CHEMBL1176193	Inhibition of PARP1	B	BAO_0000357	single protein format	None	None	None	None	None	CHEMBL3105	Poly [ADP-ribose] polymerase-1	Homo sapiens	SINGLE PROTEIN	CHEMBL1177697	1	Scientific Literature	J. Med. Chem.	2010	None
CHEMBL107601		0	459.53	0	-1.03	107	O=C(CCn1c2c(c(=O)[nH]c1=O)CSCC2)NCC(=O)N1CCN(c2ncccn2)CC1	IC50	'='	20.0	nM	7.70			UO_0000065	16.75	0.33	8.73	5.78	False	CHEMBL1176193	Inhibition of PARP1	B	BAO_0000357	single protein format	None	None	None	None	None	CHEMBL3105	Poly [ADP-ribose] polymerase-1	Homo sapiens	SINGLE PROTEIN	CHEMBL1177697	1	Scientific Literature	J. Med. Chem.	2010	None
CHEMBL506871	VELIPARIB	3	244.30	0	1.26	ABT-888, veliparib	C[C@]1(c2nc3cccc(C(N)=O)c3[nH]2)CCCN1	IC50	'='	19.0	nM	7.72			UO_0000065	31.61	0.59	6.46	9.21	False	CHEMBL2351527	Inhibition of PARP1 (unknown origin)	B	BAO_0000357	single protein format	Homo sapiens	None	None	None	None	CHEMBL3105	Poly [ADP-ribose] polymerase-1	Homo sapiens	SINGLE PROTEIN	CHEMBL2346520	1	Scientific Literature	Bioorg. Med. Chem. Lett.	2013	None
CHEMBL2347909		0	287.37	0	1.64	8g	CC(C)N1CCCC(c2nc3c(C(N)=O)cncc3[nH]2)C1	IC50	'='	651.0	nM	6.19			UO_0000065	21.53	0.40	4.55	7.04	False	CHEMBL2351527	Inhibition of PARP1 (unknown origin)	B	BAO_0000357	single protein format	Homo sapiens	None	None	None	None	CHEMBL3105	Poly [ADP-ribose] polymerase-1	Homo sapiens	SINGLE PROTEIN	CHEMBL2346520	1	Scientific Literature	Bioorg. Med. Chem. Lett.	2013	None
CHEMBL3589284		0	274.75	0	3.08	17e	CN1CCCc2c1cc(-c1ccc(Cl)cc1)[nH]c2=O	IC50	'='	2000.0	nM	5.70			UO_0000065	20.74	0.41	2.62	15.79	False	CHEMBL3591900	Inhibition of human PARP1	B	BAO_0000357	single protein format	Homo sapiens	None	None	None	None	CHEMBL3105	Poly [ADP-ribose] polymerase-1	Homo sapiens	SINGLE PROTEIN	CHEMBL3588759	1	Scientific Literature	Bioorg. Med. Chem.	2015	None
CHEMBL191185		0	403.48	0	3.56	6c	O=C(CCCN1CCOCC1)Nc1ccc2c(c1)Cc1c-2nc(O)c2ccccc12	EC50	'='	9.0	nM	8.05			UO_0000065	19.94	0.37	4.49	10.77	False	CHEMBL829884	Effective concentration against poly ADP-ribose polymerase-1 determined using the cell protection assay	B	BAO_0000357	single protein format	Homo sapiens	None	None	None	None	CHEMBL3105	Poly [ADP-ribose] polymerase-1	Homo sapiens	SINGLE PROTEIN	CHEMBL1141136	1	Scientific Literature	J. Med. Chem.	2005	None
CHEMBL556241		0	281.36	0	2.77	9b	O=c1[nH]c2cc(CN3CCCCC3)ccc2n2cccc12	Ki	'='	9.0	nM	8.05			UO_0000065	28.60	0.52	5.28	19.86	False	CHEMBL1060925	Inhibition of PARP1 by microplate scintillation counting	B	BAO_0000357	single protein format	None	None	None	None	None	CHEMBL3105	Poly [ADP-ribose] polymerase-1	Homo sapiens	SINGLE PROTEIN	CHEMBL1154012	1	Scientific Literature	Bioorg. Med. Chem. Lett.	2009	None
CHEMBL549388		0	255.32	0	2.28	9d	CC(C)NCc1ccc2c(c1)[nH]c(=O)c1cccn12	Ki	'='	26.0	nM	7.58			UO_0000065	29.71	0.55	5.31	15.39	False	CHEMBL1060925	Inhibition of PARP1 by microplate scintillation counting	B	BAO_0000357	single protein format	None	None	None	None	None	CHEMBL3105	Poly [ADP-ribose] polymerase-1	Homo sapiens	SINGLE PROTEIN	CHEMBL1154012	1	Scientific Literature	Bioorg. Med. Chem. Lett.	2009	None
CHEMBL549596		0	253.30	0	2.03	10a	O=c1[nH]c2ccc(CNC3CC3)cc2n2cccc12	Ki	'='	31.0	nM	7.51			UO_0000065	29.64	0.54	5.48	15.23	False	CHEMBL1060925	Inhibition of PARP1 by microplate scintillation counting	B	BAO_0000357	single protein format	None	None	None	None	None	CHEMBL3105	Poly [ADP-ribose] polymerase-1	Homo sapiens	SINGLE PROTEIN	CHEMBL1154012	1	Scientific Literature	Bioorg. Med. Chem. Lett.	2009	None
CHEMBL549388		0	255.32	0	2.28	9d	CC(C)NCc1ccc2c(c1)[nH]c(=O)c1cccn12	EC50	'='	14.0	nM	7.85			UO_0000065	30.76	0.56	5.57	15.93	False	CHEMBL1060926	Inhibition of PARP1 in human C41 cells by DAPI staining-based FITC analysis	B	BAO_0000219	cell-based format	Homo sapiens	None	None	C41	None	CHEMBL3105	Poly [ADP-ribose] polymerase-1	Homo sapiens	SINGLE PROTEIN	CHEMBL1154012	1	Scientific Literature	Bioorg. Med. Chem. Lett.	2009	None
CHEMBL597339		0	368.41	0	1.79	1	O=C(c1cc(Cc2c[nH]c(=O)c3cccn23)ccc1F)N1CCCNCC1	IC50	'='	1.8	nM	8.74			UO_0000065	23.74	0.44	6.95	12.56	False	CHEMBL1069748	Inhibition of PARP1 by topcount microplate scintillation counter	B	BAO_0000357	single protein format	None	None	None	None	None	CHEMBL3105	Poly [ADP-ribose] polymerase-1	Homo sapiens	SINGLE PROTEIN	CHEMBL1158513	1	Scientific Literature	Bioorg. Med. Chem. Lett.	2010	None
CHEMBL1091710		0	233.29	0	2.02	7	O=c1[nH]c2ccc(O)cc2c2c1CSCC2	IC50	'='	99.0	nM	7.00			UO_0000065	30.02	0.60	4.98	13.19	False	CHEMBL1111552	Inhibition of PARP1	B	BAO_0000357	single protein format	None	None	None	None	None	CHEMBL3105	Poly [ADP-ribose] polymerase-1	Homo sapiens	SINGLE PROTEIN	CHEMBL1156288	1	Scientific Literature	Bioorg. Med. Chem. Lett.	2010	None
CHEMBL1094039		0	358.51	0	3.57	12a	CCCN1CCC(Oc2ccc3[nH]c(=O)c4c(c3c2)CCSC4)CC1	ED50	'='	0.22	uM		Non standard unit for type		UO_0000064					False	CHEMBL1111553	Inhibition of PARP1 expressed in CHO-K1 cells	B	BAO_0000219	cell-based format	None	None	None	CHO-K1	None	CHEMBL3105	Poly [ADP-ribose] polymerase-1	Homo sapiens	SINGLE PROTEIN	CHEMBL1156288	1	Scientific Literature	Bioorg. Med. Chem. Lett.	2010	CHEMBL3307512
CHEMBL1089332		0	427.61	0	3.65	12g	O=c1[nH]c2ccc(OC3CCN(CCN4CCCCC4)CC3)cc2c2c1CSCC2	ED50	'>'	30.0	uM		Non standard unit for type		UO_0000064					False	CHEMBL1111553	Inhibition of PARP1 expressed in CHO-K1 cells	B	BAO_0000219	cell-based format	None	None	None	CHO-K1	None	CHEMBL3105	Poly [ADP-ribose] polymerase-1	Homo sapiens	SINGLE PROTEIN	CHEMBL1156288	1	Scientific Literature	Bioorg. Med. Chem. Lett.	2010	CHEMBL3307512
CHEMBL312135		0	320.40	0	2.92	14d	NC(=O)c1cccc2[nH]c(-c3ccc(CN4CCCC4)cc3)nc12	Ki	'='	5.9	nM	8.23			UO_0000065	25.68	0.47	5.31	10.97	False	CHEMBL763195	Binding affinity towards human poly(ADP-ribose) polymerase-1 (PARP-1)	B	BAO_0000357	single protein format	None	None	None	None	None	CHEMBL3105	Poly [ADP-ribose] polymerase-1	Homo sapiens	SINGLE PROTEIN	CHEMBL1148248	1	Scientific Literature	Bioorg. Med. Chem. Lett.	2004	None
CHEMBL1094969		0	294.36	0	2.23	44	CCNCc1ccc(-n2cc3cccc(C(N)=O)c3n2)cc1	IC50	'='	4.3	nM	8.37			UO_0000065	28.42	0.52	6.14	11.47	False	CHEMBL1115415	Inhibition of human PARP1 by SPA	B	BAO_0000357	single protein format	Homo sapiens	None	None	None	None	CHEMBL3105	Poly [ADP-ribose] polymerase-1	Homo sapiens	SINGLE PROTEIN	CHEMBL1157008	1	Scientific Literature	J. Med. Chem.	2009	None
CHEMBL65791		0	293.33	0	1.94	20	O=C1NCCn2c(-c3ccc(CO)cc3)nc3cccc1c32	Ki	'='	4.2	nM	8.38			UO_0000065	28.56	0.52	6.44	12.47	False	CHEMBL761788	Inhibitory activity against human full length Poly (ADP-ribose) polymerase 1	B	BAO_0000357	single protein format	None	None	None	None	None	CHEMBL3105	Poly [ADP-ribose] polymerase-1	Homo sapiens	SINGLE PROTEIN	CHEMBL1145995	1	Scientific Literature	J. Med. Chem.	2003	None
CHEMBL131820		0	267.29	0	2.34	2	COc1ccc(-c2nc3c(C(N)=O)cccc3[nH]2)cc1	IC50	'='	60.0	nM	7.22			UO_0000065	27.02	0.49	4.88	8.92	False	CHEMBL952237	Inhibition of PARP1 in human HeLa cells by fluid scintillation counting using [adenylated-32P]NAD as substrate	B	BAO_0000219	cell-based format	Homo sapiens	None	None	HeLa	None	CHEMBL3105	Poly [ADP-ribose] polymerase-1	Homo sapiens	SINGLE PROTEIN	CHEMBL1141680	1	Scientific Literature	Bioorg. Med. Chem. Lett.	2008	CHEMBL3308376
CHEMBL446861		0	221.28	0	1.32	6	Cc1nn(C)c2[nH]c(=O)c3c(c12)CSC3	IC50	'='	92.7	nM	7.03			UO_0000065	31.78	0.64	5.71	13.88	False	CHEMBL952237	Inhibition of PARP1 in human HeLa cells by fluid scintillation counting using [adenylated-32P]NAD as substrate	B	BAO_0000219	cell-based format	Homo sapiens	None	None	HeLa	None	CHEMBL3105	Poly [ADP-ribose] polymerase-1	Homo sapiens	SINGLE PROTEIN	CHEMBL1141680	1	Scientific Literature	Bioorg. Med. Chem. Lett.	2008	CHEMBL3308376
CHEMBL430707		0	458.54	0	-0.42	26	O=C(CCn1c2c(c(=O)[nH]c1=O)CSCC2)NCC(=O)N1CCN(c2ccccn2)CC1	IC50	'='	35.0	nM	7.46			UO_0000065	16.26	0.32	7.88	6.19	False	CHEMBL762476	Inhibitory activity against human recombinant PARP-1	B	BAO_0000357	single protein format	None	None	None	None	None	CHEMBL3105	Poly [ADP-ribose] polymerase-1	Homo sapiens	SINGLE PROTEIN	CHEMBL1134951	1	Scientific Literature	Bioorg. Med. Chem. Lett.	2002	None
CHEMBL2323539		0	477.57	0	0.80	15	COc1ccc(N2CCN(C(=O)CNC(=O)CN3CCc4cccc5c4C3CNC5=O)CC2)cc1	IC50	'='	300.0	nM	6.52			UO_0000065	13.66	0.25	5.72	6.92	False	CHEMBL2330729	Inhibition of human recombinant PARP1 after 1 hr by ELISA	B	BAO_0000357	single protein format	Homo sapiens	None	None	None	None	CHEMBL3105	Poly [ADP-ribose] polymerase-1	Homo sapiens	SINGLE PROTEIN	CHEMBL2321760	1	Scientific Literature	J. Med. Chem.	2013	None
CHEMBL2237239		0	261.30	0	2.02	7	O=C(O)c1ccc2[nH]c(=O)c3c(c2c1)CCSC3	IC50	'='	78.0	nM	7.11			UO_0000065	27.20	0.54	5.09	10.13	False	CHEMBL3062171	Inhibition of PARP-1 (unknown origin) assessed as inhibition of biotinylated poly(ADP-ribose) onto histone proteins after 30 min by colorimetry	B	BAO_0000357	single protein format	Homo sapiens	None	None	None	None	CHEMBL3105	Poly [ADP-ribose] polymerase-1	Homo sapiens	SINGLE PROTEIN	CHEMBL3046242	1	Scientific Literature	Med Chem Res	2012	None
CHEMBL497592		0	289.38	0	2.74	18	Cn1nc(-c2cccs2)c2c3c(c(=O)[nH]c21)CSC3	IC50	'='	428.1	nM	6.37			UO_0000065	22.01	0.46	3.63	12.57	False	CHEMBL952237	Inhibition of PARP1 in human HeLa cells by fluid scintillation counting using [adenylated-32P]NAD as substrate	B	BAO_0000219	cell-based format	Homo sapiens	None	None	HeLa	None	CHEMBL3105	Poly [ADP-ribose] polymerase-1	Homo sapiens	SINGLE PROTEIN	CHEMBL1141680	1	Scientific Literature	Bioorg. Med. Chem. Lett.	2008	CHEMBL3308376
CHEMBL525167		0	281.36	0	3.31	28	Cn1nc(-c2ccccc2)c2c1NC(=O)C1CCCCC21	IC50	'='	7.3	nM	8.14			UO_0000065	28.92	0.53	4.83	17.34	False	CHEMBL952237	Inhibition of PARP1 in human HeLa cells by fluid scintillation counting using [adenylated-32P]NAD as substrate	B	BAO_0000219	cell-based format	Homo sapiens	None	None	HeLa	None	CHEMBL3105	Poly [ADP-ribose] polymerase-1	Homo sapiens	SINGLE PROTEIN	CHEMBL1141680	1	Scientific Literature	Bioorg. Med. Chem. Lett.	2008	CHEMBL3308376
CHEMBL247374		0	305.34	0	2.15	B, CEP-6800	NCc1ccc2[nH]c3c4c(c5c(c3c2c1)C(=O)NC5=O)CCC4	Activity						Not Active						False	CHEMBL988049	Inhibition of PARP1 in human HeLa cells assessed as increase in sensitization of cisplatin-induced cytotoxicity	B	BAO_0000219	cell-based format	Homo sapiens	None	None	HeLa	None	CHEMBL3105	Poly [ADP-ribose] polymerase-1	Homo sapiens	SINGLE PROTEIN	CHEMBL1151700	1	Scientific Literature	Bioorg. Med. Chem.	2008	CHEMBL3308376
CHEMBL204250		0	276.30	0	2.69	A, CEP-A	O=C1NC(=O)c2c1c1c(c3[nH]c4ccccc4c23)CCC1	FC	'='	1.6										False	CHEMBL985370	Inhibition of PARP1 in human BxPC3 cells assessed as increase in sensitization of cisplatin-induced cytotoxicity	B	BAO_0000219	cell-based format	Homo sapiens	None	None	BXPC-3	None	CHEMBL3105	Poly [ADP-ribose] polymerase-1	Homo sapiens	SINGLE PROTEIN	CHEMBL1151700	1	Scientific Literature	Bioorg. Med. Chem.	2008	CHEMBL3307637
CHEMBL481083		0	286.38	0	2.38	9i	CN(C1CCC1)C(C)(C)c1nc2c(C(N)=O)cccc2[nH]1	EC50						Not Determined						False	CHEMBL986587	Inhibition of PARP1 in cell based assay	B	BAO_0000219	cell-based format	None	None	None	None	None	CHEMBL3105	Poly [ADP-ribose] polymerase-1	Homo sapiens	SINGLE PROTEIN	CHEMBL1155103	1	Scientific Literature	Bioorg. Med. Chem. Lett.	2008	None
CHEMBL147054		0	211.22	0	1.33	35	N#Cc1[nH]c2cccc3c2c1CCNC3=O	Ki	'='	11.0	nM	7.96			UO_0000065	37.68	0.68	6.63	11.59	False	CHEMBL761787	In vitro inhibitory activity towards human poly(ADP-ribose) polymerase 1 (PARP-1).	B	BAO_0000357	single protein format	None	None	None	None	None	CHEMBL3105	Poly [ADP-ribose] polymerase-1	Homo sapiens	SINGLE PROTEIN	CHEMBL1136008	1	Scientific Literature	J. Med. Chem.	2002	None
CHEMBL225725		0	210.24	0	2.26	10b1	Nc1ccc2[nH]c(=O)c3ccccc3c2c1	IC50	'='	180.0	nM	6.75			UO_0000065	32.08	0.58	4.48	11.46	False	CHEMBL761611	Inhibitory concentration against purified recombinant human Poly (ADP-ribose) polymerase 1	B	BAO_0000357	single protein format	None	None	None	None	None	CHEMBL3105	Poly [ADP-ribose] polymerase-1	Homo sapiens	SINGLE PROTEIN	CHEMBL1134117	1	Scientific Literature	Bioorg. Med. Chem. Lett.	2001	None
CHEMBL2347905		0	273.34	0	1.60	8c	CC(C)N1CCCC1c1nc2c(C(N)=O)cncc2[nH]1	Inhibition	'='	17.4	%				UO_0000187					False	CHEMBL2351528	Inhibition of PARP1 (unknown origin) at 1 uM	B	BAO_0000357	single protein format	Homo sapiens	None	None	None	None	CHEMBL3105	Poly [ADP-ribose] polymerase-1	Homo sapiens	SINGLE PROTEIN	CHEMBL2346520	1	Scientific Literature	Bioorg. Med. Chem. Lett.	2013	None
CHEMBL108702		0	464.55	0	1.96	22	Nc1cccc(-c2ccc(C(=O)CNC(=O)CCn3c4c(c(=O)[nH]c3=O)CSCC4)cc2)c1	IC50	'='	20.0	nM	7.70			UO_0000065	16.57	0.32	5.74	6.06	False	CHEMBL762476	Inhibitory activity against human recombinant PARP-1	B	BAO_0000357	single protein format	None	None	None	None	None	CHEMBL3105	Poly [ADP-ribose] polymerase-1	Homo sapiens	SINGLE PROTEIN	CHEMBL1134951	1	Scientific Literature	Bioorg. Med. Chem. Lett.	2002	None
CHEMBL418816		0	427.47	0	-1.33	42	O=C(CCn1c2c(c(=O)[nH]c1=O)CCC2)NCC(=O)N1CCN(c2ncccn2)CC1	IC50	'='	3000.0	nM	5.52			UO_0000065	12.92	0.24	6.85	4.14	False	CHEMBL761608	Concentration required to inhibit human recombinant Poly (ADP-ribose) polymerase 1 was determined using dose-response inhibition	B	BAO_0000357	single protein format	None	None	None	None	None	CHEMBL3105	Poly [ADP-ribose] polymerase-1	Homo sapiens	SINGLE PROTEIN	CHEMBL1134951	1	Scientific Literature	Bioorg. Med. Chem. Lett.	2002	None
CHEMBL523829		0	362.43	0	1.90	39	CN1CCN(C(=O)c2cccc(Cc3n[nH]c(=O)c4ccccc34)c2)CC1	IC50	'='	88.0	nM	7.06			UO_0000065	19.47	0.36	5.16	10.18	False	CHEMBL982809	Inhibition of PARP1 by flashplate scintillation proximity assay	B	BAO_0000357	single protein format	None	None	None	None	None	CHEMBL3105	Poly [ADP-ribose] polymerase-1	Homo sapiens	SINGLE PROTEIN	CHEMBL1140140	1	Scientific Literature	J. Med. Chem.	2008	None
CHEMBL81977	3-AMINOBENZAMIDE	0	136.15	0	0.37	3-AB	NC(=O)c1cccc(N)c1	Inhibition	'='	100.0	%				UO_0000187					False	CHEMBL2351529	Inhibition of PARP1 (unknown origin) at 100 uM	B	BAO_0000357	single protein format	Homo sapiens	None	None	None	None	CHEMBL3105	Poly [ADP-ribose] polymerase-1	Homo sapiens	SINGLE PROTEIN	CHEMBL2346520	1	Scientific Literature	Bioorg. Med. Chem. Lett.	2013	None
CHEMBL381652		0	293.33	0	2.47	7	CC(=O)Nc1cccc(Cc2n[nH]c(=O)c3ccccc23)c1	IC50	'='	90.0	nM	7.05			UO_0000065	24.02	0.44	4.58	9.41	True	CHEMBL829484	Inhibitory concentration against human poly (ADP-ribose) polymerase 1 (PARP-1)	B	BAO_0000357	single protein format	Homo sapiens	None	None	None	None	CHEMBL3105	Poly [ADP-ribose] polymerase-1	Homo sapiens	SINGLE PROTEIN	CHEMBL1141921	1	Scientific Literature	Bioorg. Med. Chem. Lett.	2005	None
CHEMBL196507		0	319.36	0	2.86	11	O=C(Nc1cccc(Cc2n[nH]c(=O)c3ccccc23)c1)C1CC1	IC50	'='	55.0	nM	7.26			UO_0000065	22.73	0.41	4.40	9.70	True	CHEMBL829484	Inhibitory concentration against human poly (ADP-ribose) polymerase 1 (PARP-1)	B	BAO_0000357	single protein format	Homo sapiens	None	None	None	None	CHEMBL3105	Poly [ADP-ribose] polymerase-1	Homo sapiens	SINGLE PROTEIN	CHEMBL1141921	1	Scientific Literature	Bioorg. Med. Chem. Lett.	2005	None
CHEMBL521712		0	258.32	0	1.65	8a	CC1(c2nc3c(C(N)=O)cccc3[nH]2)CCCCN1	EC50	'='	2.0	nM	8.70			UO_0000065	33.68	0.63	7.05	10.38	False	CHEMBL1010817	Inhibition of PARP1 in human C41 cells	B	BAO_0000219	cell-based format	Homo sapiens	None	None	C41	None	CHEMBL3105	Poly [ADP-ribose] polymerase-1	Homo sapiens	SINGLE PROTEIN	CHEMBL1139389	1	Scientific Literature	J. Med. Chem.	2009	None
CHEMBL488053		0	258.32	0	1.52	10b	NC(=O)c1cccc2[nH]c(C3CCCNCC3)nc12	EC50	'='	31.0	nM	7.51			UO_0000065	29.07	0.54	5.99	8.96	False	CHEMBL1010817	Inhibition of PARP1 in human C41 cells	B	BAO_0000219	cell-based format	Homo sapiens	None	None	C41	None	CHEMBL3105	Poly [ADP-ribose] polymerase-1	Homo sapiens	SINGLE PROTEIN	CHEMBL1139389	1	Scientific Literature	J. Med. Chem.	2009	None
CHEMBL506516		0	272.35	0	1.64	13	CC(C)N1CC(C)(c2nc3c(C(N)=O)cccc3[nH]2)C1	EC50	'='	3.0	nM	8.52			UO_0000065	31.29	0.58	6.88	11.36	False	CHEMBL1010817	Inhibition of PARP1 in human C41 cells	B	BAO_0000219	cell-based format	Homo sapiens	None	None	C41	None	CHEMBL3105	Poly [ADP-ribose] polymerase-1	Homo sapiens	SINGLE PROTEIN	CHEMBL1139389	1	Scientific Literature	J. Med. Chem.	2009	None
CHEMBL2440671		0	250.30	0	2.32	2	O=C1N[C@H]2Cc3ccccc3CN2c2ccccc21	Inhibition	'='	40.0	%				UO_0000187					False	CHEMBL2446785	Inhibition of PARP-1 (unknown origin) at 1 uM after 60 mins by colorimetric assay relative to control	B	BAO_0000357	single protein format	Homo sapiens	None	None	None	None	CHEMBL3105	Poly [ADP-ribose] polymerase-1	Homo sapiens	SINGLE PROTEIN	CHEMBL2440085	1	Scientific Literature	Bioorg. Med. Chem. Lett.	2013	None
CHEMBL2440672		0	320.39	0	2.82	4	O=C1N[C@@H]2N(Cc3ccccc3C23CCOCC3)c2ccccc21	IC50	'='	1960.0	nM	5.71			UO_0000065	17.81	0.32	2.89	13.73	False	CHEMBL2446786	Inhibition of PARP-1 (unknown origin) after 60 mins by colorimetric assay	B	BAO_0000357	single protein format	Homo sapiens	None	None	None	None	CHEMBL3105	Poly [ADP-ribose] polymerase-1	Homo sapiens	SINGLE PROTEIN	CHEMBL2440085	1	Scientific Literature	Bioorg. Med. Chem. Lett.	2013	None
CHEMBL479780		0	286.38	0	2.43	9d	CC(C)(NC1CCCC1)c1nc2c(C(N)=O)cccc2[nH]1	EC50	'='	4.0	nM	8.40			UO_0000065	29.32	0.55	5.97	10.02	False	CHEMBL986587	Inhibition of PARP1 in cell based assay	B	BAO_0000219	cell-based format	None	None	None	None	None	CHEMBL3105	Poly [ADP-ribose] polymerase-1	Homo sapiens	SINGLE PROTEIN	CHEMBL1155103	1	Scientific Literature	Bioorg. Med. Chem. Lett.	2008	None
CHEMBL322268		0	439.52	0	0.27	16	O=C(CCn1c2c(c(=O)[nH]c1=O)CCCC2)NCC(=O)N1CCN(c2ccccc2)CC1	IC50	'='	200.0	nM	6.70			UO_0000065	15.24	0.29	6.43	6.23	False	CHEMBL993111	Inhibition of human recombinant PARP1	B	BAO_0000357	single protein format	Homo sapiens	None	None	None	None	CHEMBL3105	Poly [ADP-ribose] polymerase-1	Homo sapiens	SINGLE PROTEIN	CHEMBL1143348	1	Scientific Literature	J. Med. Chem.	2009	None
CHEMBL473036		0	526.51	3	-1.22	21	Nc1ncnc2c1ncn2[C@@H]1O[C@H](COCNC(=O)CCC(=O)Nc2cccc3c2CNC3=O)[C@@H](O)[C@H]1O	IC50	'='	100.0	nM	7.00			UO_0000065	13.30	0.25	8.22	3.24	False	CHEMBL993111	Inhibition of human recombinant PARP1	B	BAO_0000357	single protein format	Homo sapiens	None	None	None	None	CHEMBL3105	Poly [ADP-ribose] polymerase-1	Homo sapiens	SINGLE PROTEIN	CHEMBL1143348	1	Scientific Literature	J. Med. Chem.	2009	None
CHEMBL420964		0	408.55	0	2.78	25b	O=C(CCN1CCC(N2CCCC2)CC1)N1CCc2c(nc(O)c3ccccc23)C1	IC50	'='	243.0	nM	6.61			UO_0000065	16.19	0.30	3.83	11.04	False	CHEMBL761609	Inhibition of human recombinant Poly (ADP-ribose) polymerase 1	B	BAO_0000357	single protein format	None	None	None	None	None	CHEMBL3105	Poly [ADP-ribose] polymerase-1	Homo sapiens	SINGLE PROTEIN	CHEMBL1136129	1	Scientific Literature	Bioorg. Med. Chem. Lett.	2003	None
CHEMBL311091		0	196.21	0	2.49	9	Oc1nc2cnccc2c2ccccc12	IC50	'='	169.0	nM	6.77			UO_0000065	34.51	0.62	4.28	14.72	True	CHEMBL761610	Inhibitory activity against Poly (ADP-ribose) polymerase 1	B	BAO_0000357	single protein format	None	None	None	None	None	CHEMBL3105	Poly [ADP-ribose] polymerase-1	Homo sapiens	SINGLE PROTEIN	CHEMBL1145841	1	Scientific Literature	J. Med. Chem.	2003	None
CHEMBL363363		0	248.28	0	3.09	2a	Nc1ccc2c(c1)-c1nc(O)c3ccccc3c1C2	EC50						Not Determined						False	CHEMBL829884	Effective concentration against poly ADP-ribose polymerase-1 determined using the cell protection assay	B	BAO_0000357	single protein format	Homo sapiens	None	None	None	None	CHEMBL3105	Poly [ADP-ribose] polymerase-1	Homo sapiens	SINGLE PROTEIN	CHEMBL1141136	1	Scientific Literature	J. Med. Chem.	2005	None
CHEMBL3098146		0	365.48	0	4.66	7	CC1(C)OC(=O)N([C@H]2CC[C@H](c3ccc(N)nc3)CC2)[C@H]1c1ccccc1	IC50						Not Determined						False	CHEMBL3102006	Inhibition of PARP1 (unknown origin)	B	BAO_0000357	single protein format	Homo sapiens	None	None	None	None	CHEMBL3105	Poly [ADP-ribose] polymerase-1	Homo sapiens	SINGLE PROTEIN	CHEMBL3098003	1	Scientific Literature	ACS Med. Chem. Lett.	2013	None
CHEMBL3099718		0	390.49	0	4.53	6	CC1(C)OC(=O)N([C@H]2CC[C@H](c3cnc(N)c(C#N)c3)CC2)[C@H]1c1ccccc1	IC50	'>'	85000.0	nM				UO_0000065					False	CHEMBL3102006	Inhibition of PARP1 (unknown origin)	B	BAO_0000357	single protein format	Homo sapiens	None	None	None	None	CHEMBL3105	Poly [ADP-ribose] polymerase-1	Homo sapiens	SINGLE PROTEIN	CHEMBL3098003	1	Scientific Literature	ACS Med. Chem. Lett.	2013	None
CHEMBL597888		0	258.32	0	2.07	1c	NC(=O)c1cccc2c1C(=O)N(C1CCCCC1)C2	EC50	'>'	1000.0	nM				UO_0000065					False	CHEMBL1073570	Inhibition of PARP1 in human C41 cells	B	BAO_0000219	cell-based format	Homo sapiens	None	None	C41	None	CHEMBL3105	Poly [ADP-ribose] polymerase-1	Homo sapiens	SINGLE PROTEIN	CHEMBL1159077	1	Scientific Literature	Bioorg. Med. Chem. Lett.	2010	None
CHEMBL344741		0	251.29	0	2.45	43	O=C1NCCc2c(-c3ccc[nH]3)[nH]c3cccc1c23	Ki	'='	8.0	nM	8.10			UO_0000065	32.22	0.58	5.65	13.34	False	CHEMBL761787	In vitro inhibitory activity towards human poly(ADP-ribose) polymerase 1 (PARP-1).	B	BAO_0000357	single protein format	None	None	None	None	None	CHEMBL3105	Poly [ADP-ribose] polymerase-1	Homo sapiens	SINGLE PROTEIN	CHEMBL1136008	1	Scientific Literature	J. Med. Chem.	2002	None
CHEMBL204250		0	276.30	0	2.69	1	O=C1NC(=O)c2c1c1c(c3[nH]c4ccccc4c23)CCC1	IC50	'='	36.0	nM	7.44			UO_0000065	26.94	0.48	4.75	12.01	True	CHEMBL901413	Inhibition of human recombinant PARP1 in U251MG cells by CometAssay	B	BAO_0000219	cell-based format	Homo sapiens	None	None	U-251	None	CHEMBL3105	Poly [ADP-ribose] polymerase-1	Homo sapiens	SINGLE PROTEIN	CHEMBL1138399	1	Scientific Literature	Bioorg. Med. Chem. Lett.	2007	CHEMBL3307756
CHEMBL397773		0	416.47	0	3.12	22	N=C(N)Nc1nc(-c2ccc3[nH]c4c5c(c6c(c4c3c2)C(=O)NC6=O)CCC5)cs1	IC50	'='	19.0	nM	7.72			UO_0000065	18.54	0.35	4.60	5.65	False	CHEMBL901413	Inhibition of human recombinant PARP1 in U251MG cells by CometAssay	B	BAO_0000219	cell-based format	Homo sapiens	None	None	U-251	None	CHEMBL3105	Poly [ADP-ribose] polymerase-1	Homo sapiens	SINGLE PROTEIN	CHEMBL1138399	1	Scientific Literature	Bioorg. Med. Chem. Lett.	2007	CHEMBL3307756
CHEMBL245538		0	388.45	0	3.86	21	CNc1nc(-c2ccc3[nH]c4c5c(c6c(c4c3c2)C(=O)NC6=O)CCC5)cs1	IC50	'='	54.0	nM	7.27			UO_0000065	18.71	0.35	3.41	8.37	False	CHEMBL901413	Inhibition of human recombinant PARP1 in U251MG cells by CometAssay	B	BAO_0000219	cell-based format	Homo sapiens	None	None	U-251	None	CHEMBL3105	Poly [ADP-ribose] polymerase-1	Homo sapiens	SINGLE PROTEIN	CHEMBL1138399	1	Scientific Literature	Bioorg. Med. Chem. Lett.	2007	CHEMBL3307756
CHEMBL246548		0	456.53	0	3.84	14	O=C1NC(=O)c2c1c1c(c3[nH]c4ccc(-c5csc(CNC(=O)C6CC6)n5)cc4c23)CCC1	IC50	'='	49.0	nM	7.31			UO_0000065	16.01	0.30	3.47	7.03	False	CHEMBL901413	Inhibition of human recombinant PARP1 in U251MG cells by CometAssay	B	BAO_0000219	cell-based format	Homo sapiens	None	None	U-251	None	CHEMBL3105	Poly [ADP-ribose] polymerase-1	Homo sapiens	SINGLE PROTEIN	CHEMBL1138399	1	Scientific Literature	Bioorg. Med. Chem. Lett.	2007	CHEMBL3307756
CHEMBL246547		0	472.57	0	4.48	13	CC(C)CC(=O)NCc1nc(-c2ccc3[nH]c4c5c(c6c(c4c3c2)C(=O)NC6=O)CCC5)cs1	IC50	'='	56.0	nM	7.25			UO_0000065	15.35	0.29	2.77	6.98	False	CHEMBL901413	Inhibition of human recombinant PARP1 in U251MG cells by CometAssay	B	BAO_0000219	cell-based format	Homo sapiens	None	None	U-251	None	CHEMBL3105	Poly [ADP-ribose] polymerase-1	Homo sapiens	SINGLE PROTEIN	CHEMBL1138399	1	Scientific Literature	Bioorg. Med. Chem. Lett.	2007	CHEMBL3307756
CHEMBL246592		0	444.52	0	3.84	9	CCC(=O)NCc1nc(-c2ccc3[nH]c4c5c(c6c(c4c3c2)C(=O)NC6=O)CCC5)cs1	IC50	'='	56.0	nM	7.25			UO_0000065	16.31	0.31	3.41	6.98	False	CHEMBL901413	Inhibition of human recombinant PARP1 in U251MG cells by CometAssay	B	BAO_0000219	cell-based format	Homo sapiens	None	None	U-251	None	CHEMBL3105	Poly [ADP-ribose] polymerase-1	Homo sapiens	SINGLE PROTEIN	CHEMBL1138399	1	Scientific Literature	Bioorg. Med. Chem. Lett.	2007	CHEMBL3307756
CHEMBL249813		0	347.46	0	3.74	13	O=c1[nH]c(CCCN2CCC(c3ccccc3)CC2)nc2ccccc12	IC50	'='	46.0	nM	7.34			UO_0000065	21.12	0.39	3.60	14.98	True	CHEMBL833529	In vitro inhibitory concentration against human recombinant Poly (ADP-ribose) polymerase 1	B	BAO_0000357	single protein format	Homo sapiens	None	None	None	None	CHEMBL3105	Poly [ADP-ribose] polymerase-1	Homo sapiens	SINGLE PROTEIN	CHEMBL1137205	1	Scientific Literature	J. Med. Chem.	2004	None
CHEMBL188949		0	271.36	0	2.75	18	Oc1nc(CCCN2CCCCC2)nc2ccccc12	IC50	'='	1100.0	nM	5.96			UO_0000065	21.96	0.41	3.21	12.10	False	CHEMBL833529	In vitro inhibitory concentration against human recombinant Poly (ADP-ribose) polymerase 1	B	BAO_0000357	single protein format	Homo sapiens	None	None	None	None	CHEMBL3105	Poly [ADP-ribose] polymerase-1	Homo sapiens	SINGLE PROTEIN	CHEMBL1137205	1	Scientific Literature	J. Med. Chem.	2004	None
CHEMBL1093900		0	320.40	0	3.14	11	NC(=O)c1cccc2[nH]c(-c3ccc(C4CCCCN4)cc3)nc12	EC50	'='	4.0	nM	8.40			UO_0000065	26.21	0.48	5.26	10.02	False	CHEMBL1106195	Inhibition of PARP1 in human C41 cells by FITC-conjugated DAPI staining	B	BAO_0000219	cell-based format	Homo sapiens	None	None	C41	None	CHEMBL3105	Poly [ADP-ribose] polymerase-1	Homo sapiens	SINGLE PROTEIN	CHEMBL1156198	1	Scientific Literature	J. Med. Chem.	2010	None
CHEMBL1092226		0	340.81	0	3.41	21	NC(=O)c1cc(Cl)cc2[nH]c(-c3ccc(C4CCCN4)cc3)nc12	EC50	'='	26.0	nM	7.58			UO_0000065	22.26	0.43	4.18	9.05	False	CHEMBL1106195	Inhibition of PARP1 in human C41 cells by FITC-conjugated DAPI staining	B	BAO_0000219	cell-based format	Homo sapiens	None	None	C41	None	CHEMBL3105	Poly [ADP-ribose] polymerase-1	Homo sapiens	SINGLE PROTEIN	CHEMBL1156198	1	Scientific Literature	J. Med. Chem.	2010	None
CHEMBL362875		0	243.27	0	1.36	418	CO/N=C/c1cn2c3c(cccc13)C(=O)NCC2	Ki	'='	809.0	nM	6.09			UO_0000065	25.04	0.46	4.73	10.95	False	CHEMBL2208631	Inhibition of human PARP-1	B	BAO_0000357	single protein format	Homo sapiens	None	None	None	None	CHEMBL3105	Poly [ADP-ribose] polymerase-1	Homo sapiens	SINGLE PROTEIN	CHEMBL2203023	1	Scientific Literature	J. Med. Chem.	2011	None
CHEMBL189466		0	243.27	0	1.58	417	C/C(=N\O)c1cn2c3c(cccc13)C(=O)NCC2	Ki	'='	39.0	nM	7.41			UO_0000065	30.46	0.56	5.83	11.12	False	CHEMBL2208631	Inhibition of human PARP-1	B	BAO_0000357	single protein format	Homo sapiens	None	None	None	None	CHEMBL3105	Poly [ADP-ribose] polymerase-1	Homo sapiens	SINGLE PROTEIN	CHEMBL2203023	1	Scientific Literature	J. Med. Chem.	2011	None
CHEMBL339586		0	197.19	0	1.72	40	O=C1NC(=O)c2cccc3cccc1c23	IC50	'='	1400.0	nM	5.85			UO_0000065	29.69	0.53	4.13	12.68	False	CHEMBL763795	The compound was tested for poly(ADP-ribose)-polymerase (PARP) inhibition	B	BAO_0000357	single protein format	None	None	None	None	None	CHEMBL3105	Poly [ADP-ribose] polymerase-1	Homo sapiens	SINGLE PROTEIN	CHEMBL1134673	1	Scientific Literature	J. Med. Chem.	2001	None
CHEMBL2204335		0	337.35	0	3.39	422	C/C(=N\O)c1c(-c2ccc(F)cc2)n2c3c(cccc13)C(=O)NCC2	Ki	'='	9.1	nM	8.04			UO_0000065	23.84	0.44	4.65	12.07	False	CHEMBL2208631	Inhibition of human PARP-1	B	BAO_0000357	single protein format	Homo sapiens	None	None	None	None	CHEMBL3105	Poly [ADP-ribose] polymerase-1	Homo sapiens	SINGLE PROTEIN	CHEMBL2203023	1	Scientific Literature	J. Med. Chem.	2011	None
CHEMBL363978		0	243.27	0	1.36	419	CO/N=C\c1cn2c3c(cccc13)C(=O)NCC2	Ki	'='	121.0	nM	6.92			UO_0000065	28.43	0.52	5.56	12.44	False	CHEMBL2208631	Inhibition of human PARP-1	B	BAO_0000357	single protein format	Homo sapiens	None	None	None	None	CHEMBL3105	Poly [ADP-ribose] polymerase-1	Homo sapiens	SINGLE PROTEIN	CHEMBL2203023	1	Scientific Literature	J. Med. Chem.	2011	None
CHEMBL335711		0	300.31	0	2.32	24	COC(=O)c1cccc(NC(=O)c2ccc(OC)cc2)c1N	Inhibition						No data						False	CHEMBL763793	In vitro inhibition against human full length PARP protein; NT means not tested	B	BAO_0000357	single protein format	None	None	None	None	None	CHEMBL3105	Poly [ADP-ribose] polymerase-1	Homo sapiens	SINGLE PROTEIN	CHEMBL1132951	1	Scientific Literature	J. Med. Chem.	2000	None
CHEMBL108339		0	487.58	0	0.19	25	COc1ccc(N2CCN(C(=O)CNC(=O)CCn3c4c(c(=O)[nH]c3=O)CSCC4)CC2)cc1	EC50	'='	800.0	nM	6.10			UO_0000065	12.50	0.24	5.91	5.22	False	CHEMBL762474	Concentration required to inhibit human recombinant PARP-1 was determined using cell protection assay	B	BAO_0000357	single protein format	None	None	None	None	None	CHEMBL3105	Poly [ADP-ribose] polymerase-1	Homo sapiens	SINGLE PROTEIN	CHEMBL1134951	1	Scientific Literature	Bioorg. Med. Chem. Lett.	2002	None
CHEMBL480710		0	339.40	0	1.41	5	NC(=O)c1ccccc1OCc1cccc(C(=O)N2CCNCC2)c1	IC50	'='	18.0	nM	7.75			UO_0000065	22.82	0.42	6.33	9.15	False	CHEMBL983041	Inhibition of PARP1	B	BAO_0000357	single protein format	None	None	None	None	None	CHEMBL3105	Poly [ADP-ribose] polymerase-1	Homo sapiens	SINGLE PROTEIN	CHEMBL1155090	1	Scientific Literature	Bioorg. Med. Chem. Lett.	2008	None
CHEMBL1173055	RUCAPARIB	4	323.37	0	2.98	AG014699	CNCc1ccc(-c2[nH]c3cc(F)cc4c3c2CCNC4=O)cc1	IC50	'='	0.8044	nM	9.10			UO_0000065	28.12	0.52	6.11	15.98	False	CHEMBL3619957	Inhibition of PARP1 (unknown origin)	B	BAO_0000357	single protein format	Homo sapiens	None	None	None	None	CHEMBL3105	Poly [ADP-ribose] polymerase-1	Homo sapiens	SINGLE PROTEIN	CHEMBL3616447	1	Scientific Literature	Bioorg. Med. Chem. Lett.	2015	None
CHEMBL81723		0	237.26	0	2.33	23	NC(=O)c1cccc2[nH]c(-c3ccccc3)nc12	Ki	'='	15.0	nM	7.82			UO_0000065	32.98	0.59	5.49	10.90	True	CHEMBL759581	In vitro inhibition against human full length PARP protein	B	BAO_0000357	single protein format	None	None	None	None	None	CHEMBL3105	Poly [ADP-ribose] polymerase-1	Homo sapiens	SINGLE PROTEIN	CHEMBL1132951	1	Scientific Literature	J. Med. Chem.	2000	None
CHEMBL134276		0	285.30	0	1.89	28	COC(=O)c1cccc(NC(=O)c2ccc(N)cc2)c1N	Inhibition						No data						False	CHEMBL763793	In vitro inhibition against human full length PARP protein; NT means not tested	B	BAO_0000357	single protein format	None	None	None	None	None	CHEMBL3105	Poly [ADP-ribose] polymerase-1	Homo sapiens	SINGLE PROTEIN	CHEMBL1132951	1	Scientific Literature	J. Med. Chem.	2000	None
CHEMBL549596		0	253.30	0	2.03	10a	O=c1[nH]c2ccc(CNC3CC3)cc2n2cccc12	EC50	'='	25.0	nM	7.60			UO_0000065	30.01	0.55	5.57	15.42	False	CHEMBL1060926	Inhibition of PARP1 in human C41 cells by DAPI staining-based FITC analysis	B	BAO_0000219	cell-based format	Homo sapiens	None	None	C41	None	CHEMBL3105	Poly [ADP-ribose] polymerase-1	Homo sapiens	SINGLE PROTEIN	CHEMBL1154012	1	Scientific Literature	Bioorg. Med. Chem. Lett.	2009	None
CHEMBL555752		0	267.33	0	2.38	10c	O=c1[nH]c2ccc(CN3CCCC3)cc2n2cccc12	EC50	'='	29.0	nM	7.54			UO_0000065	28.20	0.51	5.16	18.61	False	CHEMBL1060926	Inhibition of PARP1 in human C41 cells by DAPI staining-based FITC analysis	B	BAO_0000219	cell-based format	Homo sapiens	None	None	C41	None	CHEMBL3105	Poly [ADP-ribose] polymerase-1	Homo sapiens	SINGLE PROTEIN	CHEMBL1154012	1	Scientific Literature	Bioorg. Med. Chem. Lett.	2009	None
CHEMBL557411		0	281.31	0	2.02	15b	O=C(c1ccc2c(c1)[nH]c(=O)c1cccn12)N1CCCC1	EC50	'='	280.0	nM	6.55			UO_0000065	23.29	0.43	4.53	11.38	False	CHEMBL1060926	Inhibition of PARP1 in human C41 cells by DAPI staining-based FITC analysis	B	BAO_0000219	cell-based format	Homo sapiens	None	None	C41	None	CHEMBL3105	Poly [ADP-ribose] polymerase-1	Homo sapiens	SINGLE PROTEIN	CHEMBL1154012	1	Scientific Literature	Bioorg. Med. Chem. Lett.	2009	None
CHEMBL365235		0	363.44	0	4.20	5	Oc1nc(CCCN2CC=C(c3ccccc3)CC2)nc2cccc(F)c12	IC50	'='	16.0	nM	7.80			UO_0000065	21.45	0.39	3.60	15.83	False	CHEMBL833529	In vitro inhibitory concentration against human recombinant Poly (ADP-ribose) polymerase 1	B	BAO_0000357	single protein format	Homo sapiens	None	None	None	None	CHEMBL3105	Poly [ADP-ribose] polymerase-1	Homo sapiens	SINGLE PROTEIN	CHEMBL1137205	1	Scientific Literature	J. Med. Chem.	2004	None
CHEMBL3617774		0	380.42	0	3.39	7	CCCCNCc1ccc(-c2[nH]c3cc(F)cc4c(=O)[nH][nH]c(=O)c2c34)cc1	IC50	'='	2.416	nM	8.62			UO_0000065	22.65	0.42	5.23	9.21	False	CHEMBL3619957	Inhibition of PARP1 (unknown origin)	B	BAO_0000357	single protein format	Homo sapiens	None	None	None	None	CHEMBL3105	Poly [ADP-ribose] polymerase-1	Homo sapiens	SINGLE PROTEIN	CHEMBL3616447	1	Scientific Literature	Bioorg. Med. Chem. Lett.	2015	None
CHEMBL3617771		0	362.43	0	3.25	4	CCCCNCc1ccc(-c2[nH]c3cccc4c(=O)[nH][nH]c(=O)c2c34)cc1	IC50	'='	249.7	nM	6.60			UO_0000065	18.22	0.33	3.35	7.06	False	CHEMBL3619957	Inhibition of PARP1 (unknown origin)	B	BAO_0000357	single protein format	Homo sapiens	None	None	None	None	CHEMBL3105	Poly [ADP-ribose] polymerase-1	Homo sapiens	SINGLE PROTEIN	CHEMBL3616447	1	Scientific Literature	Bioorg. Med. Chem. Lett.	2015	None
CHEMBL45245		0	195.22	0	2.68	2	O=c1[nH]c2ccccc2c2ccccc12	IC50	'='	350.0	nM	6.46			UO_0000065	33.07	0.59	3.78	19.65	False	CHEMBL761609	Inhibition of human recombinant Poly (ADP-ribose) polymerase 1	B	BAO_0000357	single protein format	None	None	None	None	None	CHEMBL3105	Poly [ADP-ribose] polymerase-1	Homo sapiens	SINGLE PROTEIN	CHEMBL1136129	1	Scientific Literature	Bioorg. Med. Chem. Lett.	2003	None
CHEMBL3416132		0	181.62	0	1.63	3	O=C1NCCc2ccc(Cl)cc21	IC50	'='	100000.0	nM	4.00			UO_0000065	22.02	0.46	2.37	13.75	False	CHEMBL3631406	Inhibition of PARP1 (unknown origin) by fluorescence analysis	B	BAO_0000357	single protein format	Homo sapiens	None	None	None	None	CHEMBL3105	Poly [ADP-ribose] polymerase-1	Homo sapiens	SINGLE PROTEIN	CHEMBL3627698	1	Scientific Literature	Bioorg. Med. Chem. Lett.	2015	None
CHEMBL186186		0	379.89	0	4.71	6	Oc1nc(CCCN2CC=C(c3ccccc3)CC2)nc2ccc(Cl)cc12	IC50	'='	27.0	nM	7.57			UO_0000065	19.92	0.38	2.86	15.37	False	CHEMBL833529	In vitro inhibitory concentration against human recombinant Poly (ADP-ribose) polymerase 1	B	BAO_0000357	single protein format	Homo sapiens	None	None	None	None	CHEMBL3105	Poly [ADP-ribose] polymerase-1	Homo sapiens	SINGLE PROTEIN	CHEMBL1137205	1	Scientific Literature	J. Med. Chem.	2004	None
CHEMBL84096		0	357.43	0	2.43	19a	O=C(CCN1CCCCC1)N1CCc2[nH]c(=O)c3cc(F)ccc3c2C1	IC50	'='	25.0	nM	7.60			UO_0000065	21.27	0.40	5.17	13.48	True	CHEMBL761609	Inhibition of human recombinant Poly (ADP-ribose) polymerase 1	B	BAO_0000357	single protein format	None	None	None	None	None	CHEMBL3105	Poly [ADP-ribose] polymerase-1	Homo sapiens	SINGLE PROTEIN	CHEMBL1136129	1	Scientific Literature	Bioorg. Med. Chem. Lett.	2003	None
CHEMBL1094631		0	336.40	0	1.96	40	NC(=O)c1cccc2cn(-c3ccc(CN4CCOCC4)cc3)nc12	IC50	'='	17.0	nM	7.77			UO_0000065	23.10	0.42	5.81	10.59	False	CHEMBL1115415	Inhibition of human PARP1 by SPA	B	BAO_0000357	single protein format	Homo sapiens	None	None	None	None	CHEMBL3105	Poly [ADP-ribose] polymerase-1	Homo sapiens	SINGLE PROTEIN	CHEMBL1157008	1	Scientific Literature	J. Med. Chem.	2009	None
CHEMBL1935260		0	487.56	0	3.68	13	CC(C)(C)OC(=O)[C@@H]1CCCN1CC(=O)c1ccc2[nH]c3c4c(c5c(c3c2c1)C(=O)NC5=O)CCC4	IC50	'='	12.0	nM	7.92			UO_0000065	16.25	0.30	4.24	7.30	False	CHEMBL1938153	Inhibition of recombinant human PARP1 by in vitro assay	B	BAO_0000357	single protein format	Homo sapiens	None	None	None	None	CHEMBL3105	Poly [ADP-ribose] polymerase-1	Homo sapiens	SINGLE PROTEIN	CHEMBL1933047	1	Scientific Literature	Bioorg. Med. Chem. Lett.	2012	None
CHEMBL204132		0	376.46	0	2.70	23	CN1CCCN(C(=O)c2cccc(Cc3nnc(O)c4ccccc34)c2)CC1	PF50	'='	1.8										False	CHEMBL854107	Ratio of inhibition of HeLa cell proliferation by MMS alone against MMS with PARP inhibitors	F	BAO_0000219	cell-based format	Homo sapiens	None	None	HeLa	None	CHEMBL3105	Poly [ADP-ribose] polymerase-1	Homo sapiens	SINGLE PROTEIN	CHEMBL1138134	1	Scientific Literature	Bioorg. Med. Chem. Lett.	2006	CHEMBL3308376
CHEMBL204862		0	511.58	1	4.31	22	COc1ccc(NC(=O)N2CCCN(C(=O)c3cccc(Cc4nnc(O)c5ccccc45)c3)CC2)cc1	PF50	'='	2.2										False	CHEMBL854107	Ratio of inhibition of HeLa cell proliferation by MMS alone against MMS with PARP inhibitors	F	BAO_0000219	cell-based format	Homo sapiens	None	None	HeLa	None	CHEMBL3105	Poly [ADP-ribose] polymerase-1	Homo sapiens	SINGLE PROTEIN	CHEMBL1138134	1	Scientific Literature	Bioorg. Med. Chem. Lett.	2006	CHEMBL3308376
CHEMBL266540	QUINAZOLINONE	0	146.15	0	0.92	7	O=c1[nH]cnc2ccccc12	IC50	'='	15800.0	nM	4.80			UO_0000065	32.85	0.60	3.88	10.49	False	CHEMBL1176193	Inhibition of PARP1	B	BAO_0000357	single protein format	None	None	None	None	None	CHEMBL3105	Poly [ADP-ribose] polymerase-1	Homo sapiens	SINGLE PROTEIN	CHEMBL1177697	1	Scientific Literature	J. Med. Chem.	2010	None
CHEMBL204809		0	422.50	0	3.62	31	CCCN1CCCN(C(=O)c2cc(Cc3nnc(O)c4ccccc34)ccc2F)CC1	IC50	'='	5.0	nM	8.30			UO_0000065	19.65	0.37	4.68	11.93	False	CHEMBL862536	Inhibitory activity against PARP1	B	BAO_0000357	single protein format	Homo sapiens	None	None	None	None	CHEMBL3105	Poly [ADP-ribose] polymerase-1	Homo sapiens	SINGLE PROTEIN	CHEMBL1138134	1	Scientific Literature	Bioorg. Med. Chem. Lett.	2006	None
CHEMBL203548		0	444.58	0	4.41	26	O=C(c1cccc(Cc2nnc(O)c3ccccc23)c1)N1CCCN(C2CCCCC2)CC1	IC50	'='	6.0	nM	8.22			UO_0000065	18.49	0.34	3.81	11.82	False	CHEMBL862536	Inhibitory activity against PARP1	B	BAO_0000357	single protein format	Homo sapiens	None	None	None	None	CHEMBL3105	Poly [ADP-ribose] polymerase-1	Homo sapiens	SINGLE PROTEIN	CHEMBL1138134	1	Scientific Literature	Bioorg. Med. Chem. Lett.	2006	None
CHEMBL381821		0	390.49	0	3.09	24	CCN1CCCN(C(=O)c2cccc(Cc3nnc(O)c4ccccc34)c2)CC1	IC50	'='	15.0	nM	7.82			UO_0000065	20.04	0.37	4.73	11.25	False	CHEMBL862536	Inhibitory activity against PARP1	B	BAO_0000357	single protein format	Homo sapiens	None	None	None	None	CHEMBL3105	Poly [ADP-ribose] polymerase-1	Homo sapiens	SINGLE PROTEIN	CHEMBL1138134	1	Scientific Literature	Bioorg. Med. Chem. Lett.	2006	None
CHEMBL204097		0	472.59	0	4.04	10	CC1CCN(C(=O)C2CCN(C(=O)c3cccc(Cc4nnc(O)c5ccccc45)c3)CC2)CC1	IC50	'='	8.0	nM	8.10			UO_0000065	17.13	0.32	4.06	9.35	False	CHEMBL862536	Inhibitory activity against PARP1	B	BAO_0000357	single protein format	Homo sapiens	None	None	None	None	CHEMBL3105	Poly [ADP-ribose] polymerase-1	Homo sapiens	SINGLE PROTEIN	CHEMBL1138134	1	Scientific Literature	Bioorg. Med. Chem. Lett.	2006	None
CHEMBL202833		0	500.62	1	4.20	12	O=C(NCCc1cccs1)C1CCN(C(=O)c2cccc(Cc3nnc(O)c4ccccc34)c2)CC1	IC50	'='	8.0	nM	8.10			UO_0000065	16.17	0.31	3.90	8.49	False	CHEMBL862536	Inhibitory activity against PARP1	B	BAO_0000357	single protein format	Homo sapiens	None	None	None	None	CHEMBL3105	Poly [ADP-ribose] polymerase-1	Homo sapiens	SINGLE PROTEIN	CHEMBL1138134	1	Scientific Literature	Bioorg. Med. Chem. Lett.	2006	None
CHEMBL426116		0	408.48	0	3.23	30	CCN1CCCN(C(=O)c2cc(Cc3nnc(O)c4ccccc34)ccc2F)CC1	PF50	'='	6.7										False	CHEMBL854107	Ratio of inhibition of HeLa cell proliferation by MMS alone against MMS with PARP inhibitors	F	BAO_0000219	cell-based format	Homo sapiens	None	None	HeLa	None	CHEMBL3105	Poly [ADP-ribose] polymerase-1	Homo sapiens	SINGLE PROTEIN	CHEMBL1138134	1	Scientific Literature	Bioorg. Med. Chem. Lett.	2006	CHEMBL3308376
CHEMBL380648		0	380.42	0	2.09	28	O=C(c1cc(Cc2n[nH]c(=O)c3ccccc23)ccc1F)N1CCCNCC1	PF50	'='	12.6										False	CHEMBL854107	Ratio of inhibition of HeLa cell proliferation by MMS alone against MMS with PARP inhibitors	F	BAO_0000219	cell-based format	Homo sapiens	None	None	HeLa	None	CHEMBL3105	Poly [ADP-ribose] polymerase-1	Homo sapiens	SINGLE PROTEIN	CHEMBL1138134	1	Scientific Literature	Bioorg. Med. Chem. Lett.	2006	CHEMBL3308376
CHEMBL203884		0	413.48	0	3.09	17f	CN(CCc1c[nH]cn1)C(=O)c1ccc2[nH]c3c4c(c5c(c3c2c1)CNC5=O)CCC4	IC50	'='	161.0	nM	6.79			UO_0000065	16.43	0.30	3.70	7.24	False	CHEMBL860595	Inhibition of recombinant human PARP1	B	BAO_0000357	single protein format	Homo sapiens	None	None	None	None	CHEMBL3105	Poly [ADP-ribose] polymerase-1	Homo sapiens	SINGLE PROTEIN	CHEMBL1138164	1	Scientific Literature	Bioorg. Med. Chem. Lett.	2006	None
CHEMBL202848		0	410.48	0	3.72	17e	CN(Cc1ccccn1)C(=O)c1ccc2[nH]c3c4c(c5c(c3c2c1)CNC5=O)CCC4	IC50	'='	237.0	nM	6.62			UO_0000065	16.14	0.29	2.91	8.48	False	CHEMBL860595	Inhibition of recombinant human PARP1	B	BAO_0000357	single protein format	Homo sapiens	None	None	None	None	CHEMBL3105	Poly [ADP-ribose] polymerase-1	Homo sapiens	SINGLE PROTEIN	CHEMBL1138164	1	Scientific Literature	Bioorg. Med. Chem. Lett.	2006	None
CHEMBL204898		0	418.50	0	2.12	17b	O=C(NCCN1CCOCC1)c1ccc2[nH]c3c4c(c5c(c3c2c1)CNC5=O)CCC4	IC50	'='	162.0	nM	6.79			UO_0000065	16.23	0.30	4.67	7.85	False	CHEMBL860595	Inhibition of recombinant human PARP1	B	BAO_0000357	single protein format	Homo sapiens	None	None	None	None	CHEMBL3105	Poly [ADP-ribose] polymerase-1	Homo sapiens	SINGLE PROTEIN	CHEMBL1138164	1	Scientific Literature	Bioorg. Med. Chem. Lett.	2006	None
CHEMBL3805896		0	435.52	0	3.39	C1	COc1ccc(C(=O)C2CCN(C(=O)CCCc3cn4c(C)ccc4c(=O)[nH]3)CC2)cc1	IC50	'='	730.0	nM	6.14			UO_0000065	14.09	0.26	2.75	7.32	False	CHEMBL3807232	Inhibition of human recombinant His-tagged PARP1 autoparsylation expressed in sf21 cells using NAD and biotinylated NAD incubated for 150 mins by HTRF assay	B	BAO_0000219	cell-based format	Homo sapiens	None	None	Sf21	None	CHEMBL3105	Poly [ADP-ribose] polymerase-1	Homo sapiens	SINGLE PROTEIN	CHEMBL3804795	1	Scientific Literature	ACS Med. Chem. Lett.	2016	CHEMBL4106362
CHEMBL3804939		0	467.59	0	4.05	C120	COc1ccc(C(=O)C2CCN(C(=O)CCCc3nc4c(C)scc4c(=O)[nH]3)CC2)cc1C	IC50	'='	1900.0	nM	5.72			UO_0000065	12.24	0.24	1.67	6.19	False	CHEMBL3807232	Inhibition of human recombinant His-tagged PARP1 autoparsylation expressed in sf21 cells using NAD and biotinylated NAD incubated for 150 mins by HTRF assay	B	BAO_0000219	cell-based format	Homo sapiens	None	None	Sf21	None	CHEMBL3105	Poly [ADP-ribose] polymerase-1	Homo sapiens	SINGLE PROTEIN	CHEMBL3804795	1	Scientific Literature	ACS Med. Chem. Lett.	2016	CHEMBL4106362
CHEMBL419424		0	137.14	0	0.49	11	NC(=O)c1cccc(O)c1	IC50	'='	9100.0	nM	5.04			UO_0000065	36.76	0.69	4.55	7.96	False	CHEMBL763795	The compound was tested for poly(ADP-ribose)-polymerase (PARP) inhibition	B	BAO_0000357	single protein format	None	None	None	None	None	CHEMBL3105	Poly [ADP-ribose] polymerase-1	Homo sapiens	SINGLE PROTEIN	CHEMBL1134673	1	Scientific Literature	J. Med. Chem.	2001	None
CHEMBL144024		0	292.34	0	3.13	11	COc1ccc(-c2[nH]c3cccc4c3c2CCNC4=O)cc1	Ki	'='	6.0	nM	8.22			UO_0000065	28.12	0.51	5.09	15.19	False	CHEMBL761787	In vitro inhibitory activity towards human poly(ADP-ribose) polymerase 1 (PARP-1).	B	BAO_0000357	single protein format	None	None	None	None	None	CHEMBL3105	Poly [ADP-ribose] polymerase-1	Homo sapiens	SINGLE PROTEIN	CHEMBL1136008	1	Scientific Literature	J. Med. Chem.	2002	None
CHEMBL2419892		0	290.24	0	3.61	13c	O=c1[nH]c(-c2ccc(C(F)(F)F)cc2)nc2ccccc12	IC50	'>'	100000.0	nM				UO_0000065					False	CHEMBL3830931	Inhibition of PARP-1 (unknown origin) using histone as substrate incubated for 1 hr by chemiluminescence assay	B	BAO_0000357	single protein format	Homo sapiens	None	None	None	None	CHEMBL3105	Poly [ADP-ribose] polymerase-1	Homo sapiens	SINGLE PROTEIN	CHEMBL3826913	1	Scientific Literature	Eur. J. Med. Chem.	2016	None
CHEMBL399635		0	372.47	0	3.29	14a, racemic	O=c1[nH]c(N2CCC(N3CC=C(c4ccccc4)CC3)C2)nc2ccccc12	IC50	'='	300.0	nM	6.52			UO_0000065	17.51	0.32	3.23	12.49	False	CHEMBL941003	Inhibition of human PARP1	B	BAO_0000357	single protein format	Homo sapiens	None	None	None	None	CHEMBL3105	Poly [ADP-ribose] polymerase-1	Homo sapiens	SINGLE PROTEIN	CHEMBL1139823	1	Scientific Literature	Bioorg. Med. Chem. Lett.	2007	None
CHEMBL400581		0	358.45	0	2.90	13a	O=c1[nH]c(N2CC(N3CC=C(c4ccccc4)CC3)C2)nc2ccccc12	IC50	'='	504.0	nM	6.30			UO_0000065	17.57	0.32	3.40	12.06	False	CHEMBL941003	Inhibition of human PARP1	B	BAO_0000357	single protein format	Homo sapiens	None	None	None	None	CHEMBL3105	Poly [ADP-ribose] polymerase-1	Homo sapiens	SINGLE PROTEIN	CHEMBL1139823	1	Scientific Literature	Bioorg. Med. Chem. Lett.	2007	None
CHEMBL426270		0	567.45	0	2.51	14	I.O=S(=O)(NCCCN1CCOCC1)c1ccc2c(c1)Cc1c-2nc(O)c2ccccc12	IC50	'='	800.0	nM	6.10			UO_0000065	13.87	0.27	3.59	6.64	False	CHEMBL828154	Inhibitory concentration against purified poly ADP-ribose polymerase-1 done in PARP inhibition assay kit	B	BAO_0000357	single protein format	Homo sapiens	None	None	None	None	CHEMBL3105	Poly [ADP-ribose] polymerase-1	Homo sapiens	SINGLE PROTEIN	CHEMBL1141136	1	Scientific Literature	J. Med. Chem.	2005	None
CHEMBL81977	3-AMINOBENZAMIDE	0	136.15	0	0.37	3-AB	NC(=O)c1cccc(N)c1	IC50	'='	30000.0	nM	4.52			UO_0000065	33.22	0.62	4.15	6.54	True	CHEMBL828154	Inhibitory concentration against purified poly ADP-ribose polymerase-1 done in PARP inhibition assay kit	B	BAO_0000357	single protein format	Homo sapiens	None	None	None	None	CHEMBL3105	Poly [ADP-ribose] polymerase-1	Homo sapiens	SINGLE PROTEIN	CHEMBL1141136	1	Scientific Literature	J. Med. Chem.	2005	None
CHEMBL187834		0	278.27	0	3.42	1c	O=[N+]([O-])c1ccc2c(c1)Cc1c-2nc(O)c2ccccc12	EC50						Not Determined						False	CHEMBL829884	Effective concentration against poly ADP-ribose polymerase-1 determined using the cell protection assay	B	BAO_0000357	single protein format	Homo sapiens	None	None	None	None	CHEMBL3105	Poly [ADP-ribose] polymerase-1	Homo sapiens	SINGLE PROTEIN	CHEMBL1141136	1	Scientific Literature	J. Med. Chem.	2005	None
CHEMBL194155		0	248.28	0	3.09	2b	Nc1ccc2c(c1)Cc1c-2nc(O)c2ccccc12	IC50	'='	98.0	nM	7.01			UO_0000065	28.23	0.50	3.92	11.85	False	CHEMBL828154	Inhibitory concentration against purified poly ADP-ribose polymerase-1 done in PARP inhibition assay kit	B	BAO_0000357	single protein format	Homo sapiens	None	None	None	None	CHEMBL3105	Poly [ADP-ribose] polymerase-1	Homo sapiens	SINGLE PROTEIN	CHEMBL1141136	1	Scientific Literature	J. Med. Chem.	2005	None
CHEMBL109064		0	196.21	0	2.49	15b	Oc1nc2ccccc2c2ncccc12	IC50	'='	2900.0	nM	5.54			UO_0000065	28.22	0.50	3.05	12.04	False	CHEMBL761610	Inhibitory activity against Poly (ADP-ribose) polymerase 1	B	BAO_0000357	single protein format	None	None	None	None	None	CHEMBL3105	Poly [ADP-ribose] polymerase-1	Homo sapiens	SINGLE PROTEIN	CHEMBL1145841	1	Scientific Literature	J. Med. Chem.	2003	None
CHEMBL110115		0	439.44	0	1.32	6	O=C(CCn1c2c(c(=O)[nH]c1=O)CSCC2)NCC(=O)c1ccc(OC(F)F)cc1	EC50	'='	200.0	nM	6.70			UO_0000065	15.24	0.30	5.38	6.08	False	CHEMBL762474	Concentration required to inhibit human recombinant PARP-1 was determined using cell protection assay	B	BAO_0000357	single protein format	None	None	None	None	None	CHEMBL3105	Poly [ADP-ribose] polymerase-1	Homo sapiens	SINGLE PROTEIN	CHEMBL1134951	1	Scientific Literature	Bioorg. Med. Chem. Lett.	2002	None
CHEMBL110332		0	443.46	0	-1.75	41	O=C(CCn1c2c(c(=O)[nH]c1=O)COCC2)NCC(=O)N1CCN(c2ncccn2)CC1	IC50	'='	800.0	nM	6.10			UO_0000065	13.75	0.26	7.85	4.28	False	CHEMBL762476	Inhibitory activity against human recombinant PARP-1	B	BAO_0000357	single protein format	None	None	None	None	None	CHEMBL3105	Poly [ADP-ribose] polymerase-1	Homo sapiens	SINGLE PROTEIN	CHEMBL1134951	1	Scientific Literature	Bioorg. Med. Chem. Lett.	2002	None
CHEMBL435196		0	267.29	0	2.60	35	COC(=O)c1cccc2[nH]c(-c3ccc(N)cc3)nc12	Inhibition						No data						False	CHEMBL763793	In vitro inhibition against human full length PARP protein; NT means not tested	B	BAO_0000357	single protein format	None	None	None	None	None	CHEMBL3105	Poly [ADP-ribose] polymerase-1	Homo sapiens	SINGLE PROTEIN	CHEMBL1132951	1	Scientific Literature	J. Med. Chem.	2000	None
CHEMBL336070		0	253.26	0	2.03	60	NC(=O)c1cccc2[nH]c(-c3cccc(O)c3)nc12	Ki	'='	6.3	nM	8.20			UO_0000065	32.38	0.59	6.17	8.91	False	CHEMBL759581	In vitro inhibition against human full length PARP protein	B	BAO_0000357	single protein format	None	None	None	None	None	CHEMBL3105	Poly [ADP-ribose] polymerase-1	Homo sapiens	SINGLE PROTEIN	CHEMBL1132951	1	Scientific Literature	J. Med. Chem.	2000	None
CHEMBL480108		0	187.20	0	0.78	1	O=C1NCCn2cnc3cccc1c32	IC50	'='	299.0	nM	6.52			UO_0000065	34.85	0.64	5.74	13.91	False	CHEMBL993111	Inhibition of human recombinant PARP1	B	BAO_0000357	single protein format	Homo sapiens	None	None	None	None	CHEMBL3105	Poly [ADP-ribose] polymerase-1	Homo sapiens	SINGLE PROTEIN	CHEMBL1143348	1	Scientific Literature	J. Med. Chem.	2009	None
CHEMBL510733		0	567.56	2	-1.34	20	Nc1ncnc2c1ncn2[C@@H]1O[C@H](COC(=O)N2CCN(CC(=O)Nc3cccc4c3CNC4=O)CC2)[C@@H](O)[C@H]1O	IC50	'='	45.0	nM	7.35			UO_0000065	12.94	0.24	8.69	3.49	False	CHEMBL993111	Inhibition of human recombinant PARP1	B	BAO_0000357	single protein format	Homo sapiens	None	None	None	None	CHEMBL3105	Poly [ADP-ribose] polymerase-1	Homo sapiens	SINGLE PROTEIN	CHEMBL1143348	1	Scientific Literature	J. Med. Chem.	2009	None
CHEMBL294060		0	201.23	0	1.09	39	Cc1nc2cccc3c2n1CCNC3=O	IC50	'='	141.0	nM	6.85			UO_0000065	34.04	0.62	5.76	14.60	False	CHEMBL993111	Inhibition of human recombinant PARP1	B	BAO_0000357	single protein format	Homo sapiens	None	None	None	None	CHEMBL3105	Poly [ADP-ribose] polymerase-1	Homo sapiens	SINGLE PROTEIN	CHEMBL1143348	1	Scientific Literature	J. Med. Chem.	2009	None
CHEMBL3764202		0	379.37	0	3.23	(8S,9R)-42	Cn1ccnc1[C@H]1c2n[nH]c(=O)c3cc(F)cc(c23)N[C@@H]1c1ccc(F)cc1	IC50	'='	1.6	nM	8.80			UO_0000065	23.19	0.43	5.57	11.63	False	CHEMBL3767923	Inhibition of human PARP1 using [3H]NAD as substrate after 1 min by microplate scintillation counting analysis	B	BAO_0000357	single protein format	Homo sapiens	None	None	None	None	CHEMBL3105	Poly [ADP-ribose] polymerase-1	Homo sapiens	SINGLE PROTEIN	CHEMBL3763037	1	Scientific Literature	J. Med. Chem.	2016	None
CHEMBL3764624		0	362.37	0	2.49	(8R,9S)-46	Cn1ncnc1[C@@H]1c2n[nH]c(=O)c3cccc(c23)N[C@H]1c1ccc(F)cc1	IC50	'='	68.9	nM	7.16			UO_0000065	19.76	0.36	4.67	8.09	False	CHEMBL3767923	Inhibition of human PARP1 using [3H]NAD as substrate after 1 min by microplate scintillation counting analysis	B	BAO_0000357	single protein format	Homo sapiens	None	None	None	None	CHEMBL3105	Poly [ADP-ribose] polymerase-1	Homo sapiens	SINGLE PROTEIN	CHEMBL3763037	1	Scientific Literature	J. Med. Chem.	2016	None
CHEMBL107601		0	459.53	0	-1.03	32	O=C(CCn1c2c(c(=O)[nH]c1=O)CSCC2)NCC(=O)N1CCN(c2ncccn2)CC1	EC50	'='	100.0	nM	7.00			UO_0000065	15.23	0.30	8.03	5.25	False	CHEMBL762474	Concentration required to inhibit human recombinant PARP-1 was determined using cell protection assay	B	BAO_0000357	single protein format	None	None	None	None	None	CHEMBL3105	Poly [ADP-ribose] polymerase-1	Homo sapiens	SINGLE PROTEIN	CHEMBL1134951	1	Scientific Literature	Bioorg. Med. Chem. Lett.	2002	None
CHEMBL321638		0	479.56	0	2.39	17	COc1ccc(-c2ccc(C(=O)CNC(=O)CCn3c4c(c(=O)[nH]c3=O)CSCC4)cc2)cc1	EC50	'='	200.0	nM	6.70			UO_0000065	13.97	0.27	4.31	6.08	False	CHEMBL762474	Concentration required to inhibit human recombinant PARP-1 was determined using cell protection assay	B	BAO_0000357	single protein format	None	None	None	None	None	CHEMBL3105	Poly [ADP-ribose] polymerase-1	Homo sapiens	SINGLE PROTEIN	CHEMBL1134951	1	Scientific Literature	Bioorg. Med. Chem. Lett.	2002	None
CHEMBL108316		0	460.52	0	-1.63	34	O=C(CCn1c2c(c(=O)[nH]c1=O)CSCC2)NCC(=O)N1CCN(c2ncncn2)CC1	EC50	'='	600.0	nM	6.22			UO_0000065	13.51	0.27	7.85	4.26	False	CHEMBL762474	Concentration required to inhibit human recombinant PARP-1 was determined using cell protection assay	B	BAO_0000357	single protein format	None	None	None	None	None	CHEMBL3105	Poly [ADP-ribose] polymerase-1	Homo sapiens	SINGLE PROTEIN	CHEMBL1134951	1	Scientific Literature	Bioorg. Med. Chem. Lett.	2002	None
CHEMBL110682		0	384.48	0	0.81	38	O=c1[nH]c(=O)n(CCCCN2CCN(c3ncccn3)CC2)c2c1CCCC2	IC50	'='	3000.0	nM	5.52			UO_0000065	14.36	0.27	4.71	6.34	False	CHEMBL762476	Inhibitory activity against human recombinant PARP-1	B	BAO_0000357	single protein format	None	None	None	None	None	CHEMBL3105	Poly [ADP-ribose] polymerase-1	Homo sapiens	SINGLE PROTEIN	CHEMBL1134951	1	Scientific Literature	Bioorg. Med. Chem. Lett.	2002	None
CHEMBL110681		0	419.48	0	2.30	39	CN(CC(=O)c1ccc2ccccc2c1)C(=O)CCn1c2c(c(=O)[nH]c1=O)CCCC2	IC50	'='	400.0	nM	6.40			UO_0000065	15.25	0.28	4.10	6.94	False	CHEMBL762476	Inhibitory activity against human recombinant PARP-1	B	BAO_0000357	single protein format	None	None	None	None	None	CHEMBL3105	Poly [ADP-ribose] polymerase-1	Homo sapiens	SINGLE PROTEIN	CHEMBL1134951	1	Scientific Literature	Bioorg. Med. Chem. Lett.	2002	None
CHEMBL251030		0	397.88	0	4.44	32	O=c1[nH]c(CCCN2CC=C(c3ccc(F)cc3)CC2)nc2c(Cl)cccc12	IC50	'='	13.0	nM	7.89			UO_0000065	19.82	0.38	3.45	16.10	True	CHEMBL833529	In vitro inhibitory concentration against human recombinant Poly (ADP-ribose) polymerase 1	B	BAO_0000357	single protein format	Homo sapiens	None	None	None	None	CHEMBL3105	Poly [ADP-ribose] polymerase-1	Homo sapiens	SINGLE PROTEIN	CHEMBL1137205	1	Scientific Literature	J. Med. Chem.	2004	None
CHEMBL144084		0	268.34	0	3.18	42	O=C1NCCc2c(-c3cccs3)[nH]c3cccc1c23	Ki	'='	5.0	nM	8.30			UO_0000065	30.93	0.60	5.12	18.49	False	CHEMBL761787	In vitro inhibitory activity towards human poly(ADP-ribose) polymerase 1 (PARP-1).	B	BAO_0000357	single protein format	None	None	None	None	None	CHEMBL3105	Poly [ADP-ribose] polymerase-1	Homo sapiens	SINGLE PROTEIN	CHEMBL1136008	1	Scientific Literature	J. Med. Chem.	2002	None
CHEMBL372303	PJ34	0	295.34	0	2.18	3, PJ34	CN(C)CC(=O)Nc1ccc2[nH]c(=O)c3ccccc3c2c1	Kd	'='	110.0	nM	6.96			UO_0000065	23.56	0.43	4.78	10.67	False	CHEMBL984127	Binding affinity to human PARP1 by isothermal titration colorimetry	B	BAO_0000357	single protein format	Homo sapiens	None	None	None	None	CHEMBL3105	Poly [ADP-ribose] polymerase-1	Homo sapiens	SINGLE PROTEIN	CHEMBL1138469	1	Scientific Literature	J. Med. Chem.	2009	None
CHEMBL84741		0	339.44	0	2.70	18a	O=C(CCN1CCCCC1)N1CCc2nc(O)c3ccccc3c2C1	IC50	'='	42.0	nM	7.38			UO_0000065	21.73	0.40	4.68	13.02	False	CHEMBL761609	Inhibition of human recombinant Poly (ADP-ribose) polymerase 1	B	BAO_0000357	single protein format	None	None	None	None	None	CHEMBL3105	Poly [ADP-ribose] polymerase-1	Homo sapiens	SINGLE PROTEIN	CHEMBL1136129	1	Scientific Literature	Bioorg. Med. Chem. Lett.	2003	None
CHEMBL338790		0	212.21	0	1.31	4-amino-1,8-naphthalimide	Nc1ccc2c3c(cccc13)C(=O)NC2=O	IC50	'='	26.0	nM	7.58			UO_0000065	35.74	0.65	6.28	10.51	False	CHEMBL859247	Inhibitory activity against human PARP1 expressed in PC12 cells	B	BAO_0000219	cell-based format	Homo sapiens	None	None	PC-12	None	CHEMBL3105	Poly [ADP-ribose] polymerase-1	Homo sapiens	SINGLE PROTEIN	CHEMBL1148616	1	Scientific Literature	Bioorg. Med. Chem. Lett.	2006	CHEMBL3307976
CHEMBL372303	PJ34	0	295.34	0	2.18	66, PJ-34	CN(C)CC(=O)Nc1ccc2[nH]c(=O)c3ccccc3c2c1	IC50	'='	20.0	nM	7.70			UO_0000065	26.07	0.48	5.52	11.81	False	CHEMBL1176193	Inhibition of PARP1	B	BAO_0000357	single protein format	None	None	None	None	None	CHEMBL3105	Poly [ADP-ribose] polymerase-1	Homo sapiens	SINGLE PROTEIN	CHEMBL1177697	1	Scientific Literature	J. Med. Chem.	2010	None
CHEMBL449084		0	385.42	0	0.81	3	COc1ccc(C(=O)CNC(=O)CCn2c3c(c(=O)[nH]c2=O)CCCC3)cc1	EC50						Not Determined						False	CHEMBL762475	Concentration required to inhibit human recombinant PARP-1 was determined using cell protection assay; ND means not determined	B	BAO_0000357	single protein format	None	None	None	None	None	CHEMBL3105	Poly [ADP-ribose] polymerase-1	Homo sapiens	SINGLE PROTEIN	CHEMBL1134951	1	Scientific Literature	Bioorg. Med. Chem. Lett.	2002	None
CHEMBL493045		0	366.40	0	1.70	24	O=C(c1cc(Cc2n[nH]c(=O)c3ccccc23)ccc1F)N1CCNCC1	IC50	'='	5.0	nM	8.30			UO_0000065	22.66	0.42	6.60	10.63	False	CHEMBL982809	Inhibition of PARP1 by flashplate scintillation proximity assay	B	BAO_0000357	single protein format	None	None	None	None	None	CHEMBL3105	Poly [ADP-ribose] polymerase-1	Homo sapiens	SINGLE PROTEIN	CHEMBL1140140	1	Scientific Literature	J. Med. Chem.	2008	None
CHEMBL596390		0	320.39	0	2.49	10	O=C1NCC2c3c(cccc31)CCN2C(=O)CCc1ccccc1	IC50	'='	4.0	nM	8.40			UO_0000065	26.21	0.48	5.91	17.00	False	CHEMBL1074647	Inhibition of human PARP1 by scintillation proximity assay	B	BAO_0000357	single protein format	Homo sapiens	None	None	None	None	CHEMBL3105	Poly [ADP-ribose] polymerase-1	Homo sapiens	SINGLE PROTEIN	CHEMBL1153250	1	Scientific Literature	Bioorg. Med. Chem. Lett.	2010	None
CHEMBL595237		0	336.39	0	2.11	27	COc1ccccc1CC(=O)N1CCc2cccc3c2C1CNC3=O	IC50	'='	27.0	nM	7.57			UO_0000065	22.50	0.41	5.46	12.91	False	CHEMBL1074647	Inhibition of human PARP1 by scintillation proximity assay	B	BAO_0000357	single protein format	Homo sapiens	None	None	None	None	CHEMBL3105	Poly [ADP-ribose] polymerase-1	Homo sapiens	SINGLE PROTEIN	CHEMBL1153250	1	Scientific Literature	Bioorg. Med. Chem. Lett.	2010	None
CHEMBL593363		0	285.35	0	0.47	42	O=C1NCC2c3c(cccc31)CCN2C(=O)C1CCNC1	IC50	'='	1.0	nM	9.00			UO_0000065	31.54	0.59	8.53	14.65	False	CHEMBL1074647	Inhibition of human PARP1 by scintillation proximity assay	B	BAO_0000357	single protein format	Homo sapiens	None	None	None	None	CHEMBL3105	Poly [ADP-ribose] polymerase-1	Homo sapiens	SINGLE PROTEIN	CHEMBL1153250	1	Scientific Literature	Bioorg. Med. Chem. Lett.	2010	None
CHEMBL611958		0	390.49	0	1.68	46	O=C1NCC2c3c(cccc31)CCN2C(=O)CN1CCN(c2ccccc2)CC1	IC50	'='	11.0	nM	7.96			UO_0000065	20.38	0.37	6.28	14.24	False	CHEMBL1074647	Inhibition of human PARP1 by scintillation proximity assay	B	BAO_0000357	single protein format	Homo sapiens	None	None	None	None	CHEMBL3105	Poly [ADP-ribose] polymerase-1	Homo sapiens	SINGLE PROTEIN	CHEMBL1153250	1	Scientific Literature	Bioorg. Med. Chem. Lett.	2010	None
CHEMBL110347		0	419.48	0	2.52	40	CC(CC(=O)NCC(=O)c1ccc2ccccc2c1)n1c2c(c(=O)[nH]c1=O)CCCC2	IC50	'>'	5000.0	nM				UO_0000065					False	CHEMBL762476	Inhibitory activity against human recombinant PARP-1	B	BAO_0000357	single protein format	None	None	None	None	None	CHEMBL3105	Poly [ADP-ribose] polymerase-1	Homo sapiens	SINGLE PROTEIN	CHEMBL1134951	1	Scientific Literature	Bioorg. Med. Chem. Lett.	2002	None
CHEMBL108919		0	442.54	0	1.32	10	O=C(CCn1c2c(c(=O)[nH]c1=O)CSCC2)NCC(=O)c1ccc(N2CCCC2)cc1	IC50	'='	12.0	nM	7.92			UO_0000065	17.90	0.35	6.60	7.60	False	CHEMBL762476	Inhibitory activity against human recombinant PARP-1	B	BAO_0000357	single protein format	None	None	None	None	None	CHEMBL3105	Poly [ADP-ribose] polymerase-1	Homo sapiens	SINGLE PROTEIN	CHEMBL1134951	1	Scientific Literature	Bioorg. Med. Chem. Lett.	2002	None
CHEMBL297200		0	454.55	1	5.20	11a3	O=S(=O)(NCC(c1ccccc1)c1ccccc1)c1ccc2nc(O)c3ccccc3c2c1	IC50	'='	14000.0	nM	4.85			UO_0000065	10.68	0.20	-0.35	6.12	False	CHEMBL761611	Inhibitory concentration against purified recombinant human Poly (ADP-ribose) polymerase 1	B	BAO_0000357	single protein format	None	None	None	None	None	CHEMBL3105	Poly [ADP-ribose] polymerase-1	Homo sapiens	SINGLE PROTEIN	CHEMBL1134117	1	Scientific Literature	Bioorg. Med. Chem. Lett.	2001	None
CHEMBL521686	OLAPARIB	4	434.47	0	2.35	47, KU0059436, AZD-2281	O=C(c1cc(Cc2n[nH]c(=O)c3ccccc23)ccc1F)N1CCN(C(=O)C2CC2)CC1	IC50	'='	5.0	nM	8.30			UO_0000065	19.11	0.35	5.95	9.61	True	CHEMBL982809	Inhibition of PARP1 by flashplate scintillation proximity assay	B	BAO_0000357	single protein format	None	None	None	None	None	CHEMBL3105	Poly [ADP-ribose] polymerase-1	Homo sapiens	SINGLE PROTEIN	CHEMBL1140140	1	Scientific Literature	J. Med. Chem.	2008	None
CHEMBL204250		0	276.30	0	2.69	1	O=C1NC(=O)c2c1c1c(c3[nH]c4ccccc4c23)CCC1	IC50	'='	36.0	nM	7.44			UO_0000065	26.94	0.48	4.75	12.01	True	CHEMBL859247	Inhibitory activity against human PARP1 expressed in PC12 cells	B	BAO_0000219	cell-based format	Homo sapiens	None	None	PC-12	None	CHEMBL3105	Poly [ADP-ribose] polymerase-1	Homo sapiens	SINGLE PROTEIN	CHEMBL1148616	1	Scientific Literature	Bioorg. Med. Chem. Lett.	2006	CHEMBL3307976
CHEMBL480715		0	353.42	0	1.45	11	NC(=O)c1ccccc1OCCc1cccc(C(=O)N2CCNCC2)c1	IC50	'='	970.0	nM	6.01			UO_0000065	17.01	0.32	4.56	7.10	False	CHEMBL983041	Inhibition of PARP1	B	BAO_0000357	single protein format	None	None	None	None	None	CHEMBL3105	Poly [ADP-ribose] polymerase-1	Homo sapiens	SINGLE PROTEIN	CHEMBL1155090	1	Scientific Literature	Bioorg. Med. Chem. Lett.	2008	None
CHEMBL480528		0	453.51	0	2.98	8	NC(=O)c1ccccc1OCc1ccc(F)c(C(=O)N2CCN(C(=O)C3CCCC3)CC2)c1	IC50	'='	24.0	nM	7.62			UO_0000065	16.80	0.32	4.64	8.20	False	CHEMBL983041	Inhibition of PARP1	B	BAO_0000357	single protein format	None	None	None	None	None	CHEMBL3105	Poly [ADP-ribose] polymerase-1	Homo sapiens	SINGLE PROTEIN	CHEMBL1155090	1	Scientific Literature	Bioorg. Med. Chem. Lett.	2008	None
CHEMBL372303	PJ34	0	295.34	0	2.18	3, PJ34	CN(C)CC(=O)Nc1ccc2[nH]c(=O)c3ccccc3c2c1	IC50	'='	110.0	nM	6.96			UO_0000065	23.56	0.43	4.78	10.67	True	CHEMBL984131	Inhibition of human PARP1	B	BAO_0000357	single protein format	Homo sapiens	None	None	None	None	CHEMBL3105	Poly [ADP-ribose] polymerase-1	Homo sapiens	SINGLE PROTEIN	CHEMBL1138469	1	Scientific Literature	J. Med. Chem.	2009	None
CHEMBL513446		0	273.34	0	0.58	12a	CN1CCN(C)C(c2nc3c(C(N)=O)cccc3[nH]2)C1	EC50	'='	97.0	nM	7.01			UO_0000065	25.66	0.48	6.43	8.96	False	CHEMBL992766	Inhibition of PARP1 in human C41 cells	B	BAO_0000219	cell-based format	Homo sapiens	None	None	C41	None	CHEMBL3105	Poly [ADP-ribose] polymerase-1	Homo sapiens	SINGLE PROTEIN	CHEMBL1157504	1	Scientific Literature	Bioorg. Med. Chem.	2008	None
CHEMBL460267		0	244.25	0	0.61	6c	NC(=O)c1cccc2[nH]c([C@@H]3CCC(=O)N3)nc12	EC50	'='	180.0	nM	6.75			UO_0000065	27.61	0.51	6.13	6.69	False	CHEMBL992766	Inhibition of PARP1 in human C41 cells	B	BAO_0000219	cell-based format	Homo sapiens	None	None	C41	None	CHEMBL3105	Poly [ADP-ribose] polymerase-1	Homo sapiens	SINGLE PROTEIN	CHEMBL1157504	1	Scientific Literature	Bioorg. Med. Chem.	2008	None
CHEMBL516456		0	371.41	0	1.59	12	NC(=O)c1ccccc1OCCc1ccc(F)c(C(=O)N2CCNCC2)c1	IC50	'>'	10000.0	nM				UO_0000065					False	CHEMBL983041	Inhibition of PARP1	B	BAO_0000357	single protein format	None	None	None	None	None	CHEMBL3105	Poly [ADP-ribose] polymerase-1	Homo sapiens	SINGLE PROTEIN	CHEMBL1155090	1	Scientific Literature	Bioorg. Med. Chem. Lett.	2008	None
CHEMBL134022		0	267.29	0	2.34	44	COc1cccc(-c2nc3c(C(N)=O)cccc3[nH]2)c1	Ki	'='	6.0	nM	8.22			UO_0000065	30.76	0.56	5.88	10.15	False	CHEMBL759581	In vitro inhibition against human full length PARP protein	B	BAO_0000357	single protein format	None	None	None	None	None	CHEMBL3105	Poly [ADP-ribose] polymerase-1	Homo sapiens	SINGLE PROTEIN	CHEMBL1132951	1	Scientific Literature	J. Med. Chem.	2000	None
CHEMBL596722		0	335.41	0	2.54	1l	NC(=O)c1cccc2c1C(=O)N(c1ccc(CN3CCCC3)cc1)C2	Ki	'='	53.0	nM	7.28			UO_0000065	21.69	0.40	4.74	10.92	False	CHEMBL1070823	Inhibition of PARP1 by microplate scintillation counting	B	BAO_0000357	single protein format	None	None	None	None	None	CHEMBL3105	Poly [ADP-ribose] polymerase-1	Homo sapiens	SINGLE PROTEIN	CHEMBL1159077	1	Scientific Literature	Bioorg. Med. Chem. Lett.	2010	None
CHEMBL590579		0	492.34	0	2.32	51	O=C(c1cc(Cc2c[nH]c(=O)c3cc(Cl)c(Cl)n23)ccc1F)N1CCC2(CC1)NCNC2=O	IC50	'='	9.0	nM	8.05			UO_0000065	16.34	0.33	5.73	8.15	False	CHEMBL1069748	Inhibition of PARP1 by topcount microplate scintillation counter	B	BAO_0000357	single protein format	None	None	None	None	None	CHEMBL3105	Poly [ADP-ribose] polymerase-1	Homo sapiens	SINGLE PROTEIN	CHEMBL1158513	1	Scientific Literature	Bioorg. Med. Chem. Lett.	2010	None
CHEMBL488830		0	230.27	0	1.09	3b	NC(=O)c1cccc2[nH]c([C@H]3CCCN3)nc12	Ki	'='	7.0	nM	8.15			UO_0000065	35.41	0.66	7.06	9.73	False	CHEMBL1010815	Inhibition of human recombinant PARP1	B	BAO_0000357	single protein format	Homo sapiens	None	None	None	None	CHEMBL3105	Poly [ADP-ribose] polymerase-1	Homo sapiens	SINGLE PROTEIN	CHEMBL1139389	1	Scientific Literature	J. Med. Chem.	2009	None
CHEMBL521714		0	272.35	0	1.69	10a	CC1(c2nc3c(C(N)=O)cccc3[nH]2)CCCNCC1	Ki	'='	3.0	nM	8.52			UO_0000065	31.29	0.58	6.83	10.17	False	CHEMBL1010815	Inhibition of human recombinant PARP1	B	BAO_0000357	single protein format	Homo sapiens	None	None	None	None	CHEMBL3105	Poly [ADP-ribose] polymerase-1	Homo sapiens	SINGLE PROTEIN	CHEMBL1139389	1	Scientific Literature	J. Med. Chem.	2009	None
CHEMBL495950		0	312.29	0	2.28	25	CC1(c2nc3c(C(N)=O)cc(C(F)(F)F)cc3[nH]2)CCCN1	Ki	'='	3300.0	nM	5.48			UO_0000065	17.55	0.34	3.20	6.54	False	CHEMBL1010815	Inhibition of human recombinant PARP1	B	BAO_0000357	single protein format	Homo sapiens	None	None	None	None	CHEMBL3105	Poly [ADP-ribose] polymerase-1	Homo sapiens	SINGLE PROTEIN	CHEMBL1139389	1	Scientific Literature	J. Med. Chem.	2009	None
CHEMBL497608		0	244.30	0	1.26	4a	C[C@@]1(c2nc3cccc(C(N)=O)c3[nH]2)CCCN1	EC50	'='	3.0	nM	8.52			UO_0000065	34.89	0.65	7.26	10.17	False	CHEMBL1010817	Inhibition of PARP1 in human C41 cells	B	BAO_0000219	cell-based format	Homo sapiens	None	None	C41	None	CHEMBL3105	Poly [ADP-ribose] polymerase-1	Homo sapiens	SINGLE PROTEIN	CHEMBL1139389	1	Scientific Literature	J. Med. Chem.	2009	None
CHEMBL497597		0	298.39	0	2.53	16	CC1(c2nc3c(C(N)=O)cccc3[nH]2)CCCN1C1CCC1	EC50	'='	6.0	nM	8.22			UO_0000065	27.55	0.51	5.69	10.96	False	CHEMBL1010817	Inhibition of PARP1 in human C41 cells	B	BAO_0000219	cell-based format	Homo sapiens	None	None	C41	None	CHEMBL3105	Poly [ADP-ribose] polymerase-1	Homo sapiens	SINGLE PROTEIN	CHEMBL1139389	1	Scientific Literature	J. Med. Chem.	2009	None
CHEMBL598145		0	398.48	0	2.47	7	Cc1c(Cc2ccc(F)c(C(=O)N3CCC4(CCCN4)CC3)c2)n[nH]c(=O)c1C	IC50	'='	2.6	nM	8.59			UO_0000065	21.54	0.40	6.12	10.99	False	CHEMBL1069057	Inhibition of PARP1	B	BAO_0000357	single protein format	None	None	None	None	None	CHEMBL3105	Poly [ADP-ribose] polymerase-1	Homo sapiens	SINGLE PROTEIN	CHEMBL1158507	1	Scientific Literature	Bioorg. Med. Chem. Lett.	2010	None
CHEMBL598356		0	412.51	0	2.82	8	Cc1c(Cc2ccc(F)c(C(=O)N3CCC4(CCCN4C)CC3)c2)n[nH]c(=O)c1C	IC50	'='	4.5	nM	8.35			UO_0000065	20.23	0.38	5.53	12.04	False	CHEMBL1069057	Inhibition of PARP1	B	BAO_0000357	single protein format	None	None	None	None	None	CHEMBL3105	Poly [ADP-ribose] polymerase-1	Homo sapiens	SINGLE PROTEIN	CHEMBL1158507	1	Scientific Literature	Bioorg. Med. Chem. Lett.	2010	None
CHEMBL603235		0	483.59	0	2.32	17	CCNC1(C(=O)N2CCN(C(=O)c3cc(Cc4n[nH]c(=O)c(C)c4C)ccc3F)CC2)CCCC1	IC50	'='	3.1	nM	8.51			UO_0000065	17.59	0.33	6.19	8.65	False	CHEMBL1069057	Inhibition of PARP1	B	BAO_0000357	single protein format	None	None	None	None	None	CHEMBL3105	Poly [ADP-ribose] polymerase-1	Homo sapiens	SINGLE PROTEIN	CHEMBL1158507	1	Scientific Literature	Bioorg. Med. Chem. Lett.	2010	None
CHEMBL605844		0	523.65	1	3.10	21	Cc1c(Cc2ccc(F)c(C(=O)N3CCN(C(=O)C4(NCC5CC5)CCCCC4)CC3)c2)n[nH]c(=O)c1C	IC50	'='	3.5	nM	8.46			UO_0000065	16.15	0.30	5.36	8.59	False	CHEMBL1069057	Inhibition of PARP1	B	BAO_0000357	single protein format	None	None	None	None	None	CHEMBL3105	Poly [ADP-ribose] polymerase-1	Homo sapiens	SINGLE PROTEIN	CHEMBL1158507	1	Scientific Literature	Bioorg. Med. Chem. Lett.	2010	None
CHEMBL605760		0	441.51	0	1.15	27	Cc1c(Cc2ccc(F)c(C(=O)N3CCN(C(=O)[C@H]4CCCN4)CC3)c2)n[nH]c(=O)c1C	IC50	'='	2.7	nM	8.57			UO_0000065	19.41	0.37	7.42	8.71	False	CHEMBL1069057	Inhibition of PARP1	B	BAO_0000357	single protein format	None	None	None	None	None	CHEMBL3105	Poly [ADP-ribose] polymerase-1	Homo sapiens	SINGLE PROTEIN	CHEMBL1158507	1	Scientific Literature	Bioorg. Med. Chem. Lett.	2010	None
CHEMBL590791		0	522.41	1	2.95	A2	CNC(C)(C)C(=O)N1CCN(C(=O)c2cc(Cc3c[nH]c(=O)c4cc(Cl)c(Cl)n34)ccc2F)CC1	IC50	'='	2.0	nM	8.70			UO_0000065	16.65	0.34	5.75	9.67	False	CHEMBL1069057	Inhibition of PARP1	B	BAO_0000357	single protein format	None	None	None	None	None	CHEMBL3105	Poly [ADP-ribose] polymerase-1	Homo sapiens	SINGLE PROTEIN	CHEMBL1158507	1	Scientific Literature	Bioorg. Med. Chem. Lett.	2010	None
CHEMBL201616		0	348.41	0	1.56	23	O=C(c1cccc(Cc2n[nH]c(=O)c3ccccc23)c1)N1CCNCC1	IC50	'='	2.0	nM	8.70			UO_0000065	24.97	0.46	7.14	11.14	False	CHEMBL982809	Inhibition of PARP1 by flashplate scintillation proximity assay	B	BAO_0000357	single protein format	None	None	None	None	None	CHEMBL3105	Poly [ADP-ribose] polymerase-1	Homo sapiens	SINGLE PROTEIN	CHEMBL1140140	1	Scientific Literature	J. Med. Chem.	2008	None
CHEMBL480427		0	262.31	0	3.31	17o	Cc1ccc(-c2cnc3c(C(N)=O)cccc3c2)cc1	IC50	'='	43000.0	nM	4.37			UO_0000065	16.65	0.30	1.06	7.80	False	CHEMBL1028889	Inhibition of human recombinant PARP1 by Trevigen colorimetric assay	B	BAO_0000357	single protein format	Homo sapiens	None	None	None	None	CHEMBL3105	Poly [ADP-ribose] polymerase-1	Homo sapiens	SINGLE PROTEIN	CHEMBL1143312	1	Scientific Literature	J. Med. Chem.	2009	None
CHEMBL504903		0	210.24	0	1.71	17l	CC#Cc1cnc2c(C(N)=O)cccc2c1	IC50	'='	2200.0	nM	5.66			UO_0000065	26.91	0.48	3.95	10.11	False	CHEMBL1028889	Inhibition of human recombinant PARP1 by Trevigen colorimetric assay	B	BAO_0000357	single protein format	Homo sapiens	None	None	None	None	CHEMBL3105	Poly [ADP-ribose] polymerase-1	Homo sapiens	SINGLE PROTEIN	CHEMBL1143312	1	Scientific Literature	J. Med. Chem.	2009	None
CHEMBL453989		0	200.24	0	1.90	17j	CCc1cnc2c(C(N)=O)cccc2c1	IC50	'='	3700.0	nM	5.43			UO_0000065	27.13	0.49	3.53	9.70	False	CHEMBL1028889	Inhibition of human recombinant PARP1 by Trevigen colorimetric assay	B	BAO_0000357	single protein format	Homo sapiens	None	None	None	None	CHEMBL3105	Poly [ADP-ribose] polymerase-1	Homo sapiens	SINGLE PROTEIN	CHEMBL1143312	1	Scientific Literature	J. Med. Chem.	2009	None
CHEMBL480452		0	391.50	1	5.84	10	CCOc1ccc(-c2csc(/N=C/c3c[nH]c4ccccc34)n2)c(OCC)c1	IC50	'='	240.0	nM	6.62			UO_0000065	16.91	0.32	0.78	11.13	False	CHEMBL993111	Inhibition of human recombinant PARP1	B	BAO_0000357	single protein format	Homo sapiens	None	None	None	None	CHEMBL3105	Poly [ADP-ribose] polymerase-1	Homo sapiens	SINGLE PROTEIN	CHEMBL1143348	1	Scientific Literature	J. Med. Chem.	2009	None
CHEMBL482012		0	281.34	0	3.46	5	O=C(Nc1nc(-c2ccccc2)cs1)c1ccncc1	IC50	'='	753.0	nM	6.12			UO_0000065	21.76	0.42	2.66	11.16	False	CHEMBL993111	Inhibition of human recombinant PARP1	B	BAO_0000357	single protein format	Homo sapiens	None	None	None	None	CHEMBL3105	Poly [ADP-ribose] polymerase-1	Homo sapiens	SINGLE PROTEIN	CHEMBL1143348	1	Scientific Literature	J. Med. Chem.	2009	None
CHEMBL495322		0	408.43	0	1.96	45	CC(=O)N1CCN(C(=O)c2cc(Cc3n[nH]c(=O)c4ccccc34)ccc2F)CC1	IC50	'='	6.0	nM	8.22			UO_0000065	20.13	0.37	6.26	9.52	False	CHEMBL982809	Inhibition of PARP1 by flashplate scintillation proximity assay	B	BAO_0000357	single protein format	None	None	None	None	None	CHEMBL3105	Poly [ADP-ribose] polymerase-1	Homo sapiens	SINGLE PROTEIN	CHEMBL1140140	1	Scientific Literature	J. Med. Chem.	2008	None
CHEMBL335993		0	262.27	0	2.20	41	N#Cc1ccc(-c2nc3c(C(N)=O)cccc3[nH]2)cc1	Ki	'='	4.0	nM	8.40			UO_0000065	32.02	0.57	6.20	8.79	False	CHEMBL759581	In vitro inhibition against human full length PARP protein	B	BAO_0000357	single protein format	None	None	None	None	None	CHEMBL3105	Poly [ADP-ribose] polymerase-1	Homo sapiens	SINGLE PROTEIN	CHEMBL1132951	1	Scientific Literature	J. Med. Chem.	2000	None
CHEMBL81977	3-AMINOBENZAMIDE	0	136.15	0	0.37	2, 3-AB	NC(=O)c1cccc(N)c1	IC50	'='	30000.0	nM	4.52			UO_0000065	33.22	0.62	4.15	6.54	True	CHEMBL1176193	Inhibition of PARP1	B	BAO_0000357	single protein format	None	None	None	None	None	CHEMBL3105	Poly [ADP-ribose] polymerase-1	Homo sapiens	SINGLE PROTEIN	CHEMBL1177697	1	Scientific Literature	J. Med. Chem.	2010	None
CHEMBL81977	3-AMINOBENZAMIDE	0	136.15	0	0.37	6	NC(=O)c1cccc(N)c1	IC50	'='	33000.0	nM	4.48			UO_0000065	32.92	0.61	4.11	6.48	False	CHEMBL763795	The compound was tested for poly(ADP-ribose)-polymerase (PARP) inhibition	B	BAO_0000357	single protein format	None	None	None	None	None	CHEMBL3105	Poly [ADP-ribose] polymerase-1	Homo sapiens	SINGLE PROTEIN	CHEMBL1134673	1	Scientific Literature	J. Med. Chem.	2001	None
CHEMBL480429		0	248.28	0	3.00	29d	NC(=O)c1cccc2ccc(-c3ccccc3)nc12	IC50	'='	900.0	nM	6.05			UO_0000065	24.35	0.43	3.05	10.80	False	CHEMBL1028889	Inhibition of human recombinant PARP1 by Trevigen colorimetric assay	B	BAO_0000357	single protein format	Homo sapiens	None	None	None	None	CHEMBL3105	Poly [ADP-ribose] polymerase-1	Homo sapiens	SINGLE PROTEIN	CHEMBL1143312	1	Scientific Literature	J. Med. Chem.	2009	None
CHEMBL481803		0	264.28	0	2.24	31 (N-oxide)	NC(=O)c1cccc2cc(-c3ccccc3)c[n+]([O-])c12	IC50	'='	23000.0	nM	4.64			UO_0000065	17.55	0.32	2.40	6.62	False	CHEMBL1028889	Inhibition of human recombinant PARP1 by Trevigen colorimetric assay	B	BAO_0000357	single protein format	Homo sapiens	None	None	None	None	CHEMBL3105	Poly [ADP-ribose] polymerase-1	Homo sapiens	SINGLE PROTEIN	CHEMBL1143312	1	Scientific Literature	J. Med. Chem.	2009	None
CHEMBL504096		0	244.30	0	1.43	5b	CN1CCCC1c1nc2c(C(N)=O)cccc2[nH]1	Ki	'='	15.0	nM	7.82			UO_0000065	32.03	0.59	6.39	10.43	False	CHEMBL1010815	Inhibition of human recombinant PARP1	B	BAO_0000357	single protein format	Homo sapiens	None	None	None	None	CHEMBL3105	Poly [ADP-ribose] polymerase-1	Homo sapiens	SINGLE PROTEIN	CHEMBL1139389	1	Scientific Literature	J. Med. Chem.	2009	None
CHEMBL505909		0	272.35	0	1.99	12	CC(C)N1CCC1(C)c1nc2c(C(N)=O)cccc2[nH]1	Ki	'='	42.0	nM	7.38			UO_0000065	27.09	0.50	5.39	9.83	False	CHEMBL1010815	Inhibition of human recombinant PARP1	B	BAO_0000357	single protein format	Homo sapiens	None	None	None	None	CHEMBL3105	Poly [ADP-ribose] polymerase-1	Homo sapiens	SINGLE PROTEIN	CHEMBL1139389	1	Scientific Literature	J. Med. Chem.	2009	None
CHEMBL496937		0	265.32	0	2.42	22	Cn1nc(-c2ccccc2)c2c3c(c(=O)[nH]c21)CCC3	Activity	'='	26.8	uM				UO_0000064					False	CHEMBL952238	Inhibition of PARP1 in human HCT116 cells assessed as assessed as chemosensitization measured by drug concentration that reduced half the amount of streptozotocin required to inhibit 90% cell growth after 24 hrs	B	BAO_0000219	cell-based format	Homo sapiens	None	None	HCT-116	None	CHEMBL3105	Poly [ADP-ribose] polymerase-1	Homo sapiens	SINGLE PROTEIN	CHEMBL1141680	1	Scientific Literature	Bioorg. Med. Chem. Lett.	2008	CHEMBL3308372
CHEMBL506109		0	271.35	0	2.48	23	Cn1nc(-c2cccs2)c2c3c(c(=O)[nH]c21)CCC3	Activity	'='	3.1	uM				UO_0000064					False	CHEMBL952238	Inhibition of PARP1 in human HCT116 cells assessed as assessed as chemosensitization measured by drug concentration that reduced half the amount of streptozotocin required to inhibit 90% cell growth after 24 hrs	B	BAO_0000219	cell-based format	Homo sapiens	None	None	HCT-116	None	CHEMBL3105	Poly [ADP-ribose] polymerase-1	Homo sapiens	SINGLE PROTEIN	CHEMBL1141680	1	Scientific Literature	Bioorg. Med. Chem. Lett.	2008	CHEMBL3308372
CHEMBL492470		0	461.52	0	1.72	31	O=C(c1cccc(Cc2n[nH]c(=O)c3ccccc23)c1)N1CCN(C(=O)N2CCOCC2)CC1	IC50	'='	8.0	nM	8.10			UO_0000065	17.54	0.33	6.38	8.19	False	CHEMBL982809	Inhibition of PARP1 by flashplate scintillation proximity assay	B	BAO_0000357	single protein format	None	None	None	None	None	CHEMBL3105	Poly [ADP-ribose] polymerase-1	Homo sapiens	SINGLE PROTEIN	CHEMBL1140140	1	Scientific Literature	J. Med. Chem.	2008	None
CHEMBL493499		0	458.52	0	1.76	30	CCS(=O)(=O)N1CCN(C(=O)c2cc(Cc3n[nH]c(=O)c4ccccc34)ccc2F)CC1	IC50	'='	8.0	nM	8.10			UO_0000065	17.66	0.35	6.34	7.83	False	CHEMBL982809	Inhibition of PARP1 by flashplate scintillation proximity assay	B	BAO_0000357	single protein format	None	None	None	None	None	CHEMBL3105	Poly [ADP-ribose] polymerase-1	Homo sapiens	SINGLE PROTEIN	CHEMBL1140140	1	Scientific Literature	J. Med. Chem.	2008	None
CHEMBL196450		0	427.44	0	3.70	36	O=C1CC(c2ccccc2)C(=O)N1c1cc(Cc2n[nH]c(=O)c3ccccc23)ccc1F	IC50	'='	6.8	nM	8.17			UO_0000065	19.11	0.35	4.47	9.82	False	CHEMBL993111	Inhibition of human recombinant PARP1	B	BAO_0000357	single protein format	Homo sapiens	None	None	None	None	CHEMBL3105	Poly [ADP-ribose] polymerase-1	Homo sapiens	SINGLE PROTEIN	CHEMBL1143348	1	Scientific Literature	J. Med. Chem.	2009	None
CHEMBL471966		0	186.21	0	1.64	29b	Cc1ccc2cccc(C(N)=O)c2n1	IC50	'='	500.0	nM	6.30			UO_0000065	33.84	0.61	4.66	11.26	False	CHEMBL1028889	Inhibition of human recombinant PARP1 by Trevigen colorimetric assay	B	BAO_0000357	single protein format	Homo sapiens	None	None	None	None	CHEMBL3105	Poly [ADP-ribose] polymerase-1	Homo sapiens	SINGLE PROTEIN	CHEMBL1143312	1	Scientific Literature	J. Med. Chem.	2009	None
CHEMBL521686	OLAPARIB	4	434.47	0	2.35	1, AZD2281, KU0059436	O=C(c1cc(Cc2n[nH]c(=O)c3ccccc23)ccc1F)N1CCN(C(=O)C2CC2)CC1	IC50	'='	15.5	nM	7.81			UO_0000065	17.98	0.33	5.46	9.04	False	CHEMBL3241058	Inhibition of PARP-1 (unknown origin) assessed as incorporation of biotinylated poly ADP-ribose onto histone proteins by colorimetric analysis in presence of GSH and GSTP1	B	BAO_0000357	single protein format	Homo sapiens	None	None	None	None	CHEMBL3105	Poly [ADP-ribose] polymerase-1	Homo sapiens	SINGLE PROTEIN	CHEMBL3232734	1	Scientific Literature	J. Med. Chem.	2014	None
CHEMBL3237592		0	695.58	2	2.83	13	CN(C)/[N+]([O-])=N\Oc1cc(O/N=[N+](\[O-])N2CCN(C(=O)c3cc(Cc4n[nH]c(=O)c5ccccc45)ccc3F)CC2)c([N+](=O)[O-])cc1[N+](=O)[O-]	Inhibition						Active						False	CHEMBL3242910	Inhibition of PARP-1 (unknown origin) assessed as incorporation of biotinylated poly ADP-ribose onto histone proteins at 0.1 to 1000 nM by colorimetric analysis in presence of GSH and GSTP1	B	BAO_0000357	single protein format	Homo sapiens	None	None	None	None	CHEMBL3105	Poly [ADP-ribose] polymerase-1	Homo sapiens	SINGLE PROTEIN	CHEMBL3232734	1	Scientific Literature	J. Med. Chem.	2014	None
CHEMBL523686		0	444.47	0	2.41	28	O=C(c1cc(Cc2n[nH]c(=O)c3ccccc23)ccc1F)N1CCN(c2ncccn2)CC1	IC50	'='	3.0	nM	8.52			UO_0000065	19.18	0.35	6.11	8.96	False	CHEMBL982809	Inhibition of PARP1 by flashplate scintillation proximity assay	B	BAO_0000357	single protein format	None	None	None	None	None	CHEMBL3105	Poly [ADP-ribose] polymerase-1	Homo sapiens	SINGLE PROTEIN	CHEMBL1140140	1	Scientific Literature	J. Med. Chem.	2008	None
CHEMBL110178		0	458.54	0	-0.42	27	O=C(CCn1c2c(c(=O)[nH]c1=O)CSCC2)NCC(=O)N1CCN(c2ccncc2)CC1	EC50	'>'	1000.0	nM				UO_0000065					False	CHEMBL762474	Concentration required to inhibit human recombinant PARP-1 was determined using cell protection assay	B	BAO_0000357	single protein format	None	None	None	None	None	CHEMBL3105	Poly [ADP-ribose] polymerase-1	Homo sapiens	SINGLE PROTEIN	CHEMBL1134951	1	Scientific Literature	Bioorg. Med. Chem. Lett.	2002	None
CHEMBL479778		0	260.34	0	1.90	9a	CCCNC(C)(C)c1nc2c(C(N)=O)cccc2[nH]1	EC50	'='	3.0	nM	8.52			UO_0000065	32.74	0.61	6.62	10.17	False	CHEMBL986587	Inhibition of PARP1 in cell based assay	B	BAO_0000219	cell-based format	None	None	None	None	None	CHEMBL3105	Poly [ADP-ribose] polymerase-1	Homo sapiens	SINGLE PROTEIN	CHEMBL1155103	1	Scientific Literature	Bioorg. Med. Chem. Lett.	2008	None
CHEMBL1171304		0	389.46	0	2.03	108	O=c1[nH]c(NCCN2CCN(c3n[nH]c4ccccc34)CC2)nc2ccccc12	IC50	'='	9.931	nM	8.00			UO_0000065	20.55	0.38	5.97	8.61	False	CHEMBL1176193	Inhibition of PARP1	B	BAO_0000357	single protein format	None	None	None	None	None	CHEMBL3105	Poly [ADP-ribose] polymerase-1	Homo sapiens	SINGLE PROTEIN	CHEMBL1177697	1	Scientific Literature	J. Med. Chem.	2010	None
CHEMBL47508		0	369.40	0	2.29	70	O=C(NCCN1CCOCC1)c1ccc2c(c1)nc(O)c1cc(F)ccc12	IC50	'='	14.0	nM	7.85			UO_0000065	21.26	0.40	5.56	10.52	False	CHEMBL1176193	Inhibition of PARP1	B	BAO_0000357	single protein format	None	None	None	None	None	CHEMBL3105	Poly [ADP-ribose] polymerase-1	Homo sapiens	SINGLE PROTEIN	CHEMBL1177697	1	Scientific Literature	J. Med. Chem.	2010	None
CHEMBL578397		0	353.39	0	3.64	18	NC(=O)c1cccc2[nH]c(-c3ccc(-c4cn5ccccc5n4)cc3)nc12	Ki	'='	2.9	nM	8.54			UO_0000065	24.16	0.43	4.90	9.59	False	CHEMBL1042276	Inhibition of PARP1 by scintillation counting	B	BAO_0000357	single protein format	None	None	None	None	None	CHEMBL3105	Poly [ADP-ribose] polymerase-1	Homo sapiens	SINGLE PROTEIN	CHEMBL1154691	1	Scientific Literature	J. Med. Chem.	2009	None
CHEMBL569636		0	337.36	0	3.04	31	NC(=O)c1cccc2[nH]c(-c3ccc(-c4noc(=S)[nH]4)cc3)nc12	Ki	'='	3.8	nM	8.42			UO_0000065	24.96	0.48	5.38	7.41	False	CHEMBL1042276	Inhibition of PARP1 by scintillation counting	B	BAO_0000357	single protein format	None	None	None	None	None	CHEMBL3105	Poly [ADP-ribose] polymerase-1	Homo sapiens	SINGLE PROTEIN	CHEMBL1154691	1	Scientific Literature	J. Med. Chem.	2009	None
CHEMBL565882		0	304.31	0	2.98	8	NC(=O)c1cccc2[nH]c(-c3ccc(-c4cnco4)cc3)nc12	EC50	'='	0.99	nM	9.00			UO_0000065	29.59	0.53	6.02	9.21	False	CHEMBL1042277	Inhibition of PARP1 in human C41 cells after 30 mins by cell-based assay	B	BAO_0000219	cell-based format	Homo sapiens	None	None	C41	None	CHEMBL3105	Poly [ADP-ribose] polymerase-1	Homo sapiens	SINGLE PROTEIN	CHEMBL1154691	1	Scientific Literature	J. Med. Chem.	2009	None
CHEMBL603135		0	551.41	1	4.57	40	O=C(c1cc(Cc2c[nH]c(=O)c3cc(Cl)c(Cl)n23)ccc1F)N1CCN(c2ncc3ccccc3n2)CC1	IC50	'='	1.0	nM	9.00			UO_0000065	16.32	0.32	4.43	10.39	False	CHEMBL1069748	Inhibition of PARP1 by topcount microplate scintillation counter	B	BAO_0000357	single protein format	None	None	None	None	None	CHEMBL3105	Poly [ADP-ribose] polymerase-1	Homo sapiens	SINGLE PROTEIN	CHEMBL1158513	1	Scientific Literature	Bioorg. Med. Chem. Lett.	2010	None
CHEMBL525192		0	230.27	0	0.52	2a	CC1(c2nc3c(C(N)=O)cccc3[nH]2)CNC1	Ki	'='	4.0	nM	8.40			UO_0000065	36.47	0.67	7.88	10.02	False	CHEMBL1010815	Inhibition of human recombinant PARP1	B	BAO_0000357	single protein format	Homo sapiens	None	None	None	None	CHEMBL3105	Poly [ADP-ribose] polymerase-1	Homo sapiens	SINGLE PROTEIN	CHEMBL1139389	1	Scientific Literature	J. Med. Chem.	2009	None
CHEMBL509153		0	286.38	0	2.60	9b	CCCN1CCCCC1c1nc2c(C(N)=O)cccc2[nH]1	Ki	'='	130.0	nM	6.89			UO_0000065	24.05	0.45	4.29	9.18	False	CHEMBL1010815	Inhibition of human recombinant PARP1	B	BAO_0000357	single protein format	Homo sapiens	None	None	None	None	CHEMBL3105	Poly [ADP-ribose] polymerase-1	Homo sapiens	SINGLE PROTEIN	CHEMBL1139389	1	Scientific Literature	J. Med. Chem.	2009	None
CHEMBL525535		0	286.38	0	2.38	15	CC(C)N1CCCC1(C)c1nc2c(C(N)=O)cccc2[nH]1	EC50	'='	4.0	nM	8.40			UO_0000065	29.32	0.55	6.02	11.20	False	CHEMBL1010817	Inhibition of PARP1 in human C41 cells	B	BAO_0000219	cell-based format	Homo sapiens	None	None	C41	None	CHEMBL3105	Poly [ADP-ribose] polymerase-1	Homo sapiens	SINGLE PROTEIN	CHEMBL1139389	1	Scientific Literature	J. Med. Chem.	2009	None
CHEMBL506871	VELIPARIB	3	244.30	0	1.26	4, ABT-888	C[C@]1(c2nc3cccc(C(N)=O)c3[nH]2)CCCN1	Ki	'='	5.0	nM	8.30			UO_0000065	33.98	0.63	7.04	9.91	False	CHEMBL1042276	Inhibition of PARP1 by scintillation counting	B	BAO_0000357	single protein format	None	None	None	None	None	CHEMBL3105	Poly [ADP-ribose] polymerase-1	Homo sapiens	SINGLE PROTEIN	CHEMBL1154691	1	Scientific Literature	J. Med. Chem.	2009	None
CHEMBL186418		0	379.89	0	4.30	10, SI-2	O=c1[nH]c(CCCN2CC=C(c3ccccc3)CC2)nc2cccc(Cl)c12	IC50	'='	682.0	nM	6.17			UO_0000065	16.23	0.31	1.87	12.59	False	CHEMBL993111	Inhibition of human recombinant PARP1	B	BAO_0000357	single protein format	Homo sapiens	None	None	None	None	CHEMBL3105	Poly [ADP-ribose] polymerase-1	Homo sapiens	SINGLE PROTEIN	CHEMBL1143348	1	Scientific Literature	J. Med. Chem.	2009	None
CHEMBL480614		0	335.45	0	2.98	4, SI-2	O=c1[nH]c(CCCN2CC=C(c3ccccc3)CC2)nc2c1CCC2	IC50	'='	249.0	nM	6.60			UO_0000065	19.69	0.36	3.62	13.48	False	CHEMBL993111	Inhibition of human recombinant PARP1	B	BAO_0000357	single protein format	Homo sapiens	None	None	None	None	CHEMBL3105	Poly [ADP-ribose] polymerase-1	Homo sapiens	SINGLE PROTEIN	CHEMBL1143348	1	Scientific Literature	J. Med. Chem.	2009	None
CHEMBL455590		0	217.27	0	1.45	27	Cc1nn(C)c2[nH]c(=O)c3c(c12)CCCC3	Activity	'='	1.9	uM				UO_0000064					False	CHEMBL952238	Inhibition of PARP1 in human HCT116 cells assessed as assessed as chemosensitization measured by drug concentration that reduced half the amount of streptozotocin required to inhibit 90% cell growth after 24 hrs	B	BAO_0000219	cell-based format	Homo sapiens	None	None	HCT-116	None	CHEMBL3105	Poly [ADP-ribose] polymerase-1	Homo sapiens	SINGLE PROTEIN	CHEMBL1141680	1	Scientific Literature	Bioorg. Med. Chem. Lett.	2008	CHEMBL3308372
CHEMBL322957		0	452.33	0	1.48	9	O=C(CCn1c2c(c(=O)[nH]c1=O)CSCC2)NCC(=O)c1cccc(Br)c1	IC50	'='	70.0	nM	7.16			UO_0000065	15.82	0.36	5.67	7.08	False	CHEMBL762476	Inhibitory activity against human recombinant PARP-1	B	BAO_0000357	single protein format	None	None	None	None	None	CHEMBL3105	Poly [ADP-ribose] polymerase-1	Homo sapiens	SINGLE PROTEIN	CHEMBL1134951	1	Scientific Literature	Bioorg. Med. Chem. Lett.	2002	None
CHEMBL322957		0	452.33	0	1.48	9	O=C(CCn1c2c(c(=O)[nH]c1=O)CSCC2)NCC(=O)c1cccc(Br)c1	EC50	'='	3500.0	nM	5.46			UO_0000065	12.06	0.28	3.98	5.40	False	CHEMBL762474	Concentration required to inhibit human recombinant PARP-1 was determined using cell protection assay	B	BAO_0000357	single protein format	None	None	None	None	None	CHEMBL3105	Poly [ADP-ribose] polymerase-1	Homo sapiens	SINGLE PROTEIN	CHEMBL1134951	1	Scientific Literature	Bioorg. Med. Chem. Lett.	2002	None
CHEMBL108137		0	451.51	0	1.17	21	O=C(CCn1c2c(c(=O)[nH]c1=O)CSCC2)NCC(=O)c1ccc(-c2cncnc2)cc1	EC50	'='	400.0	nM	6.40			UO_0000065	14.17	0.27	5.23	5.05	False	CHEMBL762474	Concentration required to inhibit human recombinant PARP-1 was determined using cell protection assay	B	BAO_0000357	single protein format	None	None	None	None	None	CHEMBL3105	Poly [ADP-ribose] polymerase-1	Homo sapiens	SINGLE PROTEIN	CHEMBL1134951	1	Scientific Literature	Bioorg. Med. Chem. Lett.	2002	None
CHEMBL132834		0	327.34	0	2.35	64	COc1cc(-c2nc3c(C(N)=O)cccc3[nH]2)cc(OC)c1OC	Ki	'='	136.0	nM	6.87			UO_0000065	20.98	0.39	4.52	6.90	False	CHEMBL759581	In vitro inhibition against human full length PARP protein	B	BAO_0000357	single protein format	None	None	None	None	None	CHEMBL3105	Poly [ADP-ribose] polymerase-1	Homo sapiens	SINGLE PROTEIN	CHEMBL1132951	1	Scientific Literature	J. Med. Chem.	2000	None
CHEMBL488052		0	244.30	0	1.13	10	NC(=O)c1cccc2[nH]c(C3CCNCC3)nc12	EC50	'>'	1000.0	nM				UO_0000065					False	CHEMBL992766	Inhibition of PARP1 in human C41 cells	B	BAO_0000219	cell-based format	Homo sapiens	None	None	C41	None	CHEMBL3105	Poly [ADP-ribose] polymerase-1	Homo sapiens	SINGLE PROTEIN	CHEMBL1157504	1	Scientific Literature	Bioorg. Med. Chem.	2008	None
CHEMBL445724		0	258.32	0	1.82	8c	CN1CCCCC1c1nc2c(C(N)=O)cccc2[nH]1	Ki	'='	29.0	nM	7.54			UO_0000065	29.18	0.54	5.72	10.05	False	CHEMBL992765	Inhibition of PARP1	B	BAO_0000357	single protein format	None	None	None	None	None	CHEMBL3105	Poly [ADP-ribose] polymerase-1	Homo sapiens	SINGLE PROTEIN	CHEMBL1157504	1	Scientific Literature	Bioorg. Med. Chem.	2008	None
CHEMBL511050		0	244.30	0	1.43	5a	CN1CCC[C@@H]1c1nc2c(C(N)=O)cccc2[nH]1	Ki	'='	8.0	nM	8.10			UO_0000065	33.14	0.61	6.67	10.79	False	CHEMBL992765	Inhibition of PARP1	B	BAO_0000357	single protein format	None	None	None	None	None	CHEMBL3105	Poly [ADP-ribose] polymerase-1	Homo sapiens	SINGLE PROTEIN	CHEMBL1157504	1	Scientific Literature	Bioorg. Med. Chem.	2008	None
CHEMBL488237		0	258.32	0	1.82	3a	CC(C)N1CCC1c1nc2c(C(N)=O)cccc2[nH]1	Ki	'='	110.0	nM	6.96			UO_0000065	26.94	0.50	5.14	9.28	False	CHEMBL992765	Inhibition of PARP1	B	BAO_0000357	single protein format	None	None	None	None	None	CHEMBL3105	Poly [ADP-ribose] polymerase-1	Homo sapiens	SINGLE PROTEIN	CHEMBL1157504	1	Scientific Literature	Bioorg. Med. Chem.	2008	None
CHEMBL194535		0	294.35	0	2.93	24b	Oc1nc2cc(CN3CCOCC3)ccc2c2ccccc12	IC50	'='	23.0	nM	7.64			UO_0000065	25.95	0.47	4.71	16.75	False	CHEMBL881278	In vitro inhibitory concentration against Poly(ADP-ribose) polymerase 1	B	BAO_0000357	single protein format	Homo sapiens	None	None	None	None	CHEMBL3105	Poly [ADP-ribose] polymerase-1	Homo sapiens	SINGLE PROTEIN	CHEMBL1141047	1	Scientific Literature	Bioorg. Med. Chem. Lett.	2005	None
CHEMBL3577624		0	406.40	0	1.55	X066/Y469	O=C1CCN(c2ccccc2C(=O)NCCc2nc(-c3ccccn3)no2)C(=O)N1	IC50	'='	257.04	nM	6.59			UO_0000065	16.22	0.30	5.04	5.06	False	CHEMBL3579452	Inhibition of full length PARP1 (unknown origin) expressed in Escherichia coli BL21 (DE3) assessed as reduction in ADP-ribosyl transferase activity using NAD+ by chemiluminescence detection based assay	B	BAO_0000019	assay format	Homo sapiens	None	None	None	None	CHEMBL3105	Poly [ADP-ribose] polymerase-1	Homo sapiens	SINGLE PROTEIN	CHEMBL3576815	1	Scientific Literature	J. Med. Chem.	2015	None
CHEMBL3577625		0	389.42	0	2.25	X064/Y469	O=C1CCN(c2ccccc2C(=O)NCc2ccc(-n3cccn3)cc2)C(=O)N1	IC50	'='	220.0	nM	6.66			UO_0000065	17.10	0.31	4.41	6.91	False	CHEMBL3579452	Inhibition of full length PARP1 (unknown origin) expressed in Escherichia coli BL21 (DE3) assessed as reduction in ADP-ribosyl transferase activity using NAD+ by chemiluminescence detection based assay	B	BAO_0000019	assay format	Homo sapiens	None	None	None	None	CHEMBL3105	Poly [ADP-ribose] polymerase-1	Homo sapiens	SINGLE PROTEIN	CHEMBL3576815	1	Scientific Literature	J. Med. Chem.	2015	None
CHEMBL603407		0	451.33	0	3.49	43	CNC1CCN(C(=O)c2cc(Cc3c[nH]c(=O)c4cc(Cl)c(Cl)n34)ccc2F)CC1	IC50	'='	2.3	nM	8.64			UO_0000065	19.14	0.39	5.15	12.41	False	CHEMBL1069748	Inhibition of PARP1 by topcount microplate scintillation counter	B	BAO_0000357	single protein format	None	None	None	None	None	CHEMBL3105	Poly [ADP-ribose] polymerase-1	Homo sapiens	SINGLE PROTEIN	CHEMBL1158513	1	Scientific Literature	Bioorg. Med. Chem. Lett.	2010	None
CHEMBL597324		0	536.44	1	3.29	30	CN(C)C(C)(C)C(=O)N1CCN(C(=O)c2cc(Cc3c[nH]c(=O)c4cc(Cl)c(Cl)n34)ccc2F)CC1	IC50	'='	5.1	nM	8.29			UO_0000065	15.46	0.31	5.00	10.22	False	CHEMBL1069748	Inhibition of PARP1 by topcount microplate scintillation counter	B	BAO_0000357	single protein format	None	None	None	None	None	CHEMBL3105	Poly [ADP-ribose] polymerase-1	Homo sapiens	SINGLE PROTEIN	CHEMBL1158513	1	Scientific Literature	Bioorg. Med. Chem. Lett.	2010	None
CHEMBL245558		0	426.46	0	4.47	30	O=C1NC(=O)c2c1c1c(c3[nH]c4ccc(-c5csc(-c6ccno6)n5)cc4c23)CCC1	IC50	'='	66.0	nM	7.18			UO_0000065	16.84	0.32	2.71	7.12	False	CHEMBL901413	Inhibition of human recombinant PARP1 in U251MG cells by CometAssay	B	BAO_0000219	cell-based format	Homo sapiens	None	None	U-251	None	CHEMBL3105	Poly [ADP-ribose] polymerase-1	Homo sapiens	SINGLE PROTEIN	CHEMBL1138399	1	Scientific Literature	Bioorg. Med. Chem. Lett.	2007	CHEMBL3307756
CHEMBL596367		0	314.78	0	2.50	34	CNCc1ccc(-n2cc3c(Cl)ccc(C(N)=O)c3n2)cc1	IC50	'='	180.0	nM	6.75			UO_0000065	21.43	0.42	4.24	9.25	False	CHEMBL1065327	Inhibition of human PARP1 after 3 hrs using [3H]NAD+ by scintillation proximity assay	B	BAO_0000357	single protein format	Homo sapiens	None	None	None	None	CHEMBL3105	Poly [ADP-ribose] polymerase-1	Homo sapiens	SINGLE PROTEIN	CHEMBL1153247	1	Scientific Literature	Bioorg. Med. Chem. Lett.	2010	None
CHEMBL595924		0	371.40	0	2.45	11	NC(=O)c1cccc2cn(-c3ccc(C(=O)NCc4ccncc4)cc3)nc12	IC50	'='	10.0	nM	8.00			UO_0000065	21.54	0.39	5.55	7.77	False	CHEMBL1065327	Inhibition of human PARP1 after 3 hrs using [3H]NAD+ by scintillation proximity assay	B	BAO_0000357	single protein format	Homo sapiens	None	None	None	None	CHEMBL3105	Poly [ADP-ribose] polymerase-1	Homo sapiens	SINGLE PROTEIN	CHEMBL1153247	1	Scientific Literature	Bioorg. Med. Chem. Lett.	2010	None
CHEMBL608994		0	188.23	0	0.62	4	O=C1NCC2NCCc3cccc1c32	EC50						Not Determined						False	CHEMBL1074648	Inhibition of PARP1 in human HeLa cells assessed as inhibition of hydrogen peroxide-induced poly(ADP-ribosyl)ation	B	BAO_0000219	cell-based format	Homo sapiens	None	None	HeLa	None	CHEMBL3105	Poly [ADP-ribose] polymerase-1	Homo sapiens	SINGLE PROTEIN	CHEMBL1153250	1	Scientific Literature	Bioorg. Med. Chem. Lett.	2010	CHEMBL3308376
CHEMBL108106		0	310.40	0	3.24	4c	CCN(CC)CCNc1ccc2nc(O)c3ccccc3c2n1	IC50	'='	173.0	nM	6.76			UO_0000065	21.78	0.40	3.52	11.03	False	CHEMBL761610	Inhibitory activity against Poly (ADP-ribose) polymerase 1	B	BAO_0000357	single protein format	None	None	None	None	None	CHEMBL3105	Poly [ADP-ribose] polymerase-1	Homo sapiens	SINGLE PROTEIN	CHEMBL1145841	1	Scientific Literature	J. Med. Chem.	2003	None
CHEMBL1171468		0	163.18	0	0.86	54	NC(=O)c1cccc(C2CO2)c1	IC50	'='	1000.0	nM	6.00			UO_0000065	36.77	0.68	5.14	10.79	False	CHEMBL1176193	Inhibition of PARP1	B	BAO_0000357	single protein format	None	None	None	None	None	CHEMBL3105	Poly [ADP-ribose] polymerase-1	Homo sapiens	SINGLE PROTEIN	CHEMBL1177697	1	Scientific Literature	J. Med. Chem.	2010	None
CHEMBL1949842		0	160.18	0	1.23	3	Cc1cccc2nc[nH]c(=O)c12	Inhibition	'='	40.0	%				UO_0000187					False	CHEMBL1953239	Inhibition of PARP1 at 25 uM using TACS-Sapphire substrate for 30 mins by colorimetry	B	BAO_0000357	single protein format	None	None	None	None	None	CHEMBL3105	Poly [ADP-ribose] polymerase-1	Homo sapiens	SINGLE PROTEIN	CHEMBL1949644	1	Scientific Literature	Eur. J. Med. Chem.	2012	None
CHEMBL363363		0	248.28	0	3.09	2a	Nc1ccc2c(c1)-c1nc(O)c3ccccc3c1C2	IC50	'='	300.0	nM	6.52			UO_0000065	26.27	0.47	3.43	11.03	False	CHEMBL828154	Inhibitory concentration against purified poly ADP-ribose polymerase-1 done in PARP inhibition assay kit	B	BAO_0000357	single protein format	Homo sapiens	None	None	None	None	CHEMBL3105	Poly [ADP-ribose] polymerase-1	Homo sapiens	SINGLE PROTEIN	CHEMBL1141136	1	Scientific Literature	J. Med. Chem.	2005	None
CHEMBL192951		0	375.43	0	2.78	5b	O=C(CN1CCOCC1)Nc1ccc2c(c1)-c1nc(O)c3ccccc3c1C2	EC50						Not Determined						False	CHEMBL829884	Effective concentration against poly ADP-ribose polymerase-1 determined using the cell protection assay	B	BAO_0000357	single protein format	Homo sapiens	None	None	None	None	CHEMBL3105	Poly [ADP-ribose] polymerase-1	Homo sapiens	SINGLE PROTEIN	CHEMBL1141136	1	Scientific Literature	J. Med. Chem.	2005	None
CHEMBL1817880		0	519.54	1	2.65	5e	O=C(c1ccc(-c2nc3ccccc3c(=O)[nH]2)cc1)N1CCN(S(=O)(=O)c2ccc([N+](=O)[O-])cc2)CC1	Inhibition						Not Active						False	CHEMBL1820109	Inhibition of PARP1	B	BAO_0000357	single protein format	None	None	None	None	None	CHEMBL3105	Poly [ADP-ribose] polymerase-1	Homo sapiens	SINGLE PROTEIN	CHEMBL1817620	1	Scientific Literature	Eur. J. Med. Chem.	2011	None
CHEMBL361500		0	233.27	0	3.51	1a	Oc1nc2c(c3ccccc13)Cc1ccccc1-2	EC50	'>'	3000.0	nM				UO_0000065					False	CHEMBL829884	Effective concentration against poly ADP-ribose polymerase-1 determined using the cell protection assay	B	BAO_0000357	single protein format	Homo sapiens	None	None	None	None	CHEMBL3105	Poly [ADP-ribose] polymerase-1	Homo sapiens	SINGLE PROTEIN	CHEMBL1141136	1	Scientific Literature	J. Med. Chem.	2005	None
CHEMBL589257		0	501.35	1	3.42	35	O=C(c1cc(Cc2c[nH]c(=O)c3cc(Cl)c(Cl)n23)ccc1F)N1CCN(c2ncccn2)CC1	IC50	'='	3.1	nM	8.51			UO_0000065	16.97	0.34	5.09	9.83	False	CHEMBL1069748	Inhibition of PARP1 by topcount microplate scintillation counter	B	BAO_0000357	single protein format	None	None	None	None	None	CHEMBL3105	Poly [ADP-ribose] polymerase-1	Homo sapiens	SINGLE PROTEIN	CHEMBL1158513	1	Scientific Literature	Bioorg. Med. Chem. Lett.	2010	None
CHEMBL370673		0	278.27	0	3.42	1b	O=[N+]([O-])c1ccc2c(c1)-c1nc(O)c3ccccc3c1C2	EC50						Not Determined						False	CHEMBL829884	Effective concentration against poly ADP-ribose polymerase-1 determined using the cell protection assay	B	BAO_0000357	single protein format	Homo sapiens	None	None	None	None	CHEMBL3105	Poly [ADP-ribose] polymerase-1	Homo sapiens	SINGLE PROTEIN	CHEMBL1141136	1	Scientific Literature	J. Med. Chem.	2005	None
CHEMBL603457		0	517.35	1	2.99	24	O=C(c1ncc[nH]1)N1CCN(C(=O)c2cc(Cc3c[nH]c(=O)c4cc(Cl)c(Cl)n34)ccc2F)CC1	IC50	'='	3.1	nM	8.51			UO_0000065	16.45	0.33	5.52	7.98	False	CHEMBL1069748	Inhibition of PARP1 by topcount microplate scintillation counter	B	BAO_0000357	single protein format	None	None	None	None	None	CHEMBL3105	Poly [ADP-ribose] polymerase-1	Homo sapiens	SINGLE PROTEIN	CHEMBL1158513	1	Scientific Literature	Bioorg. Med. Chem. Lett.	2010	None
CHEMBL370045		0	251.26	0	3.65	1d	Oc1nc2c(c3ccccc13)Cc1ccc(F)cc1-2	EC50	'='	225.0	nM	6.65			UO_0000065	26.46	0.48	3.00	20.07	False	CHEMBL829884	Effective concentration against poly ADP-ribose polymerase-1 determined using the cell protection assay	B	BAO_0000357	single protein format	Homo sapiens	None	None	None	None	CHEMBL3105	Poly [ADP-ribose] polymerase-1	Homo sapiens	SINGLE PROTEIN	CHEMBL1141136	1	Scientific Literature	J. Med. Chem.	2005	None
CHEMBL364752		0	333.39	0	3.01	6a	CN(C)CC(=O)Nc1ccc2c(c1)Cc1c-2nc(O)c2ccccc12	IC50	'='	107.0	nM	6.97			UO_0000065	20.91	0.38	3.96	10.65	False	CHEMBL828154	Inhibitory concentration against purified poly ADP-ribose polymerase-1 done in PARP inhibition assay kit	B	BAO_0000357	single protein format	Homo sapiens	None	None	None	None	CHEMBL3105	Poly [ADP-ribose] polymerase-1	Homo sapiens	SINGLE PROTEIN	CHEMBL1141136	1	Scientific Literature	J. Med. Chem.	2005	None
CHEMBL522549		0	278.74	0	1.91	24	C[C@]1(c2nc3c(C(N)=O)cc(Cl)cc3[nH]2)CCCN1	Ki	'='	10.0	nM	8.00			UO_0000065	28.70	0.58	6.09	9.55	False	CHEMBL1010815	Inhibition of human recombinant PARP1	B	BAO_0000357	single protein format	Homo sapiens	None	None	None	None	CHEMBL3105	Poly [ADP-ribose] polymerase-1	Homo sapiens	SINGLE PROTEIN	CHEMBL1139389	1	Scientific Literature	J. Med. Chem.	2009	None
CHEMBL505909		0	272.35	0	1.99	12	CC(C)N1CCC1(C)c1nc2c(C(N)=O)cccc2[nH]1	EC50	'='	18.0	nM	7.75			UO_0000065	28.44	0.53	5.75	10.32	False	CHEMBL1010817	Inhibition of PARP1 in human C41 cells	B	BAO_0000219	cell-based format	Homo sapiens	None	None	C41	None	CHEMBL3105	Poly [ADP-ribose] polymerase-1	Homo sapiens	SINGLE PROTEIN	CHEMBL1139389	1	Scientific Literature	J. Med. Chem.	2009	None
CHEMBL495743		0	262.29	0	1.40	23	C[C@]1(c2nc3c(C(N)=O)cc(F)cc3[nH]2)CCCN1	EC50	'='	2.0	nM	8.70			UO_0000065	33.17	0.63	7.30	10.38	False	CHEMBL1010817	Inhibition of PARP1 in human C41 cells	B	BAO_0000219	cell-based format	Homo sapiens	None	None	C41	None	CHEMBL3105	Poly [ADP-ribose] polymerase-1	Homo sapiens	SINGLE PROTEIN	CHEMBL1139389	1	Scientific Literature	J. Med. Chem.	2009	None
CHEMBL425201		0	359.47	0	4.04	38	O=c1[nH]nc(CCCCN2CC=C(c3ccccc3)CC2)c2ccccc12	IC50	'='	64.0	nM	7.19			UO_0000065	20.01	0.36	3.15	14.68	False	CHEMBL993111	Inhibition of human recombinant PARP1	B	BAO_0000357	single protein format	Homo sapiens	None	None	None	None	CHEMBL3105	Poly [ADP-ribose] polymerase-1	Homo sapiens	SINGLE PROTEIN	CHEMBL1143348	1	Scientific Literature	J. Med. Chem.	2009	None
CHEMBL594975		0	418.50	0	1.61	21	O=C1NCC2c3c(cccc31)CCN2C(=O)c1cccc(C(=O)N2CCCNCC2)c1	EC50						Not Determined						False	CHEMBL1074648	Inhibition of PARP1 in human HeLa cells assessed as inhibition of hydrogen peroxide-induced poly(ADP-ribosyl)ation	B	BAO_0000219	cell-based format	Homo sapiens	None	None	HeLa	None	CHEMBL3105	Poly [ADP-ribose] polymerase-1	Homo sapiens	SINGLE PROTEIN	CHEMBL1153250	1	Scientific Literature	Bioorg. Med. Chem. Lett.	2010	CHEMBL3308376
CHEMBL79218		0	354.41	0	1.12	14c	NC(=O)c1cccc2[nH]c(-c3ccc(CN(CCO)CCO)cc3)nc12	Ki	'='	4.5	nM	8.35			UO_0000065	23.55	0.44	7.23	7.23	False	CHEMBL763195	Binding affinity towards human poly(ADP-ribose) polymerase-1 (PARP-1)	B	BAO_0000357	single protein format	None	None	None	None	None	CHEMBL3105	Poly [ADP-ribose] polymerase-1	Homo sapiens	SINGLE PROTEIN	CHEMBL1148248	1	Scientific Literature	Bioorg. Med. Chem. Lett.	2004	None
CHEMBL446240		0	160.18	0	1.11	1	Nc1cccc2c(=O)[nH]ccc12	IC50	'='	940.0	nM	6.03			UO_0000065	37.63	0.69	4.92	10.24	False	CHEMBL1767525	Inhibition of full length human PARP-1 after 10 mins by FlashPlate scintillation proximity assay	B	BAO_0000357	single protein format	Homo sapiens	None	None	None	None	CHEMBL3105	Poly [ADP-ribose] polymerase-1	Homo sapiens	SINGLE PROTEIN	CHEMBL1765088	1	Scientific Literature	J. Med. Chem.	2011	None
CHEMBL1767057		0	390.18	0	3.39	15j	O=C(Nc1cccc2c(=O)[nH]ccc12)c1ccccc1I	IC50	'='	4500.0	nM	5.35			UO_0000065	13.70	0.35	1.96	8.63	False	CHEMBL1767525	Inhibition of full length human PARP-1 after 10 mins by FlashPlate scintillation proximity assay	B	BAO_0000357	single protein format	Homo sapiens	None	None	None	None	CHEMBL3105	Poly [ADP-ribose] polymerase-1	Homo sapiens	SINGLE PROTEIN	CHEMBL1765088	1	Scientific Literature	J. Med. Chem.	2011	None
CHEMBL1767058		0	270.31	0	2.84	15k	O=C(Nc1cccc2c(=O)[nH]ccc12)c1cccs1	IC50	'='	22400.0	nM	4.65			UO_0000065	17.20	0.33	1.81	7.50	False	CHEMBL1767525	Inhibition of full length human PARP-1 after 10 mins by FlashPlate scintillation proximity assay	B	BAO_0000357	single protein format	Homo sapiens	None	None	None	None	CHEMBL3105	Poly [ADP-ribose] polymerase-1	Homo sapiens	SINGLE PROTEIN	CHEMBL1765088	1	Scientific Literature	J. Med. Chem.	2011	None
CHEMBL1767062		0	189.17	0	1.23	24	O=C(O)c1cccc2c(=O)[nH]ccc12	IC50	'<'	13000.0	nM				UO_0000065					False	CHEMBL1767528	Inhibition of full length human PARP-1 by broken nuclei assay	B	BAO_0000357	single protein format	Homo sapiens	None	None	None	None	CHEMBL3105	Poly [ADP-ribose] polymerase-1	Homo sapiens	SINGLE PROTEIN	CHEMBL1765088	1	Scientific Literature	J. Med. Chem.	2011	None
CHEMBL513446		0	273.34	0	0.58	12a	CN1CCN(C)C(c2nc3c(C(N)=O)cccc3[nH]2)C1	Ki	'='	35.0	nM	7.46			UO_0000065	27.28	0.51	6.88	9.53	False	CHEMBL992765	Inhibition of PARP1	B	BAO_0000357	single protein format	None	None	None	None	None	CHEMBL3105	Poly [ADP-ribose] polymerase-1	Homo sapiens	SINGLE PROTEIN	CHEMBL1157504	1	Scientific Literature	Bioorg. Med. Chem.	2008	None
CHEMBL517843		0	272.35	0	1.90	9c	CC(C)(NCC1CC1)c1nc2c(C(N)=O)cccc2[nH]1	Ki	'='	7.0	nM	8.15			UO_0000065	29.94	0.56	6.25	9.73	False	CHEMBL986586	Inhibition of PARP1	B	BAO_0000357	single protein format	None	None	None	None	None	CHEMBL3105	Poly [ADP-ribose] polymerase-1	Homo sapiens	SINGLE PROTEIN	CHEMBL1155103	1	Scientific Literature	Bioorg. Med. Chem. Lett.	2008	None
CHEMBL520745		0	306.37	0	2.00	8r	NC(=O)c1cccc2[nH]c(C3(N)CCc4ccccc4C3)nc12	Ki	'='	18.0	nM	7.75			UO_0000065	25.28	0.46	5.74	7.92	False	CHEMBL986586	Inhibition of PARP1	B	BAO_0000357	single protein format	None	None	None	None	None	CHEMBL3105	Poly [ADP-ribose] polymerase-1	Homo sapiens	SINGLE PROTEIN	CHEMBL1155103	1	Scientific Literature	Bioorg. Med. Chem. Lett.	2008	None
CHEMBL1230692	ADENOSINE DIPHOSPHATE (HYDROXYMETHYL)PYRROLIDINEDIOL	0	542.34	3	-3.03	ADP-HPD, ADP-(hydroxymethyl)pyrrolidinediol	Nc1ncnc2c1ncn2[C@@H]1O[C@H](COP(=O)(O)OP(=O)(O)OC[C@H]2NC[C@H](O)[C@@H]2O)[C@@H](O)[C@H]1O	IC50	'>'	1000000.0	nM		Outside typical range		UO_0000065					False	CHEMBL1814965	Inhibition of PARP-1 using [32P]-NAD+ after 15 mins	B	BAO_0000357	single protein format	None	None	None	None	None	CHEMBL3105	Poly [ADP-ribose] polymerase-1	Homo sapiens	SINGLE PROTEIN	CHEMBL1811898	1	Scientific Literature	J. Med. Chem.	2011	None
CHEMBL541744		0	259.35	0	2.06	38b	CN(C)Cc1ccc2c(c1)NC(=O)C1CCCCN21	Ki	'='	63.0	nM	7.20			UO_0000065	27.76	0.52	5.14	20.24	False	CHEMBL1060925	Inhibition of PARP1 by microplate scintillation counting	B	BAO_0000357	single protein format	None	None	None	None	None	CHEMBL3105	Poly [ADP-ribose] polymerase-1	Homo sapiens	SINGLE PROTEIN	CHEMBL1154012	1	Scientific Literature	Bioorg. Med. Chem. Lett.	2009	None
CHEMBL1829335	IRDABISANT	1	313.40	0	2.69	8a, CEP-26401, irdabisant	C[C@@H]1CCCN1CCCOc1ccc(-c2ccc(=O)[nH]n2)cc1	IC50	'>'	30000.0	nM				UO_0000065					False	CHEMBL1816545	Inhibition of human PARP1	B	BAO_0000357	single protein format	Homo sapiens	None	None	None	None	CHEMBL3105	Poly [ADP-ribose] polymerase-1	Homo sapiens	SINGLE PROTEIN	CHEMBL1811886	1	Scientific Literature	J. Med. Chem.	2011	None
CHEMBL3577700		0	521.53	1	0.60	A102-Dap-B104	COc1ccc2c(c1)C(CC(=O)N[C@@H](CNC(=O)c1ccccc1N1CCC(=O)NC1=O)C(N)=O)CC2=O	IC50	'='	28.0	nM	7.55			UO_0000065	14.48	0.27	6.95	4.27	False	CHEMBL3579452	Inhibition of full length PARP1 (unknown origin) expressed in Escherichia coli BL21 (DE3) assessed as reduction in ADP-ribosyl transferase activity using NAD+ by chemiluminescence detection based assay	B	BAO_0000019	assay format	Homo sapiens	None	None	None	None	CHEMBL3105	Poly [ADP-ribose] polymerase-1	Homo sapiens	SINGLE PROTEIN	CHEMBL3576815	1	Scientific Literature	J. Med. Chem.	2015	None
CHEMBL551657		0	199.21	0	1.48	5	Cc1cc2[nH]c(=O)c3ccccc3n2n1	IC50	'='	300.0	nM	6.52			UO_0000065	32.74	0.59	5.04	13.00	False	CHEMBL1056264	Inhibition of PARP1 by scintillation proximity assay	B	BAO_0000357	single protein format	None	None	None	None	None	CHEMBL3105	Poly [ADP-ribose] polymerase-1	Homo sapiens	SINGLE PROTEIN	CHEMBL1152388	1	Scientific Literature	Bioorg. Med. Chem. Lett.	2009	None
CHEMBL550041		0	413.48	0	2.76	29	O=C(c1cccc(-c2cc3[nH]c(=O)c4ccccc4n3n2)c1)N1CCN2CCC[C@H]2C1	IC50	'='	500.0	nM	6.30			UO_0000065	15.24	0.28	3.54	8.55	False	CHEMBL1056264	Inhibition of PARP1 by scintillation proximity assay	B	BAO_0000357	single protein format	None	None	None	None	None	CHEMBL3105	Poly [ADP-ribose] polymerase-1	Homo sapiens	SINGLE PROTEIN	CHEMBL1152388	1	Scientific Literature	Bioorg. Med. Chem. Lett.	2009	None
CHEMBL553004		0	289.34	0	3.41	10	CCc1ccc(-c2cc3[nH]c(=O)c4ccccc4n3n2)cc1	IC50	'='	500.0	nM	6.30			UO_0000065	21.78	0.39	2.89	12.56	False	CHEMBL1056264	Inhibition of PARP1 by scintillation proximity assay	B	BAO_0000357	single protein format	None	None	None	None	None	CHEMBL3105	Poly [ADP-ribose] polymerase-1	Homo sapiens	SINGLE PROTEIN	CHEMBL1152388	1	Scientific Literature	Bioorg. Med. Chem. Lett.	2009	None
CHEMBL550787		0	267.31	0	2.90	25	O=c1[nH]c2cc(-c3cccs3)nn2c2ccccc12	IC50	'='	150.0	nM	6.82			UO_0000065	25.53	0.49	3.92	13.60	False	CHEMBL1056264	Inhibition of PARP1 by scintillation proximity assay	B	BAO_0000357	single protein format	None	None	None	None	None	CHEMBL3105	Poly [ADP-ribose] polymerase-1	Homo sapiens	SINGLE PROTEIN	CHEMBL1152388	1	Scientific Literature	Bioorg. Med. Chem. Lett.	2009	None
CHEMBL571223		0	261.28	0	2.84	8	O=c1[nH]c2cc(-c3ccccc3)nn2c2ccccc12	IC50	'='	100.0	nM	7.00			UO_0000065	26.79	0.48	4.16	13.96	False	CHEMBL1056264	Inhibition of PARP1 by scintillation proximity assay	B	BAO_0000357	single protein format	None	None	None	None	None	CHEMBL3105	Poly [ADP-ribose] polymerase-1	Homo sapiens	SINGLE PROTEIN	CHEMBL1152388	1	Scientific Literature	Bioorg. Med. Chem. Lett.	2009	None
CHEMBL551916		0	321.34	0	2.86	22	COc1cccc(-c2cc3[nH]c(=O)c4ccccc4n3n2)c1OC	IC50	'='	100.0	nM	7.00			UO_0000065	21.78	0.40	4.14	10.20	False	CHEMBL1056264	Inhibition of PARP1 by scintillation proximity assay	B	BAO_0000357	single protein format	None	None	None	None	None	CHEMBL3105	Poly [ADP-ribose] polymerase-1	Homo sapiens	SINGLE PROTEIN	CHEMBL1152388	1	Scientific Literature	Bioorg. Med. Chem. Lett.	2009	None
CHEMBL443077		0	264.29	0	1.98	50	NC(=O)c1cccc2ncc(-c3ccc(N)cc3)nc12	IC50	'='	87.0	nM	7.06			UO_0000065	26.71	0.48	5.08	7.44	False	CHEMBL993111	Inhibition of human recombinant PARP1	B	BAO_0000357	single protein format	Homo sapiens	None	None	None	None	CHEMBL3105	Poly [ADP-ribose] polymerase-1	Homo sapiens	SINGLE PROTEIN	CHEMBL1143348	1	Scientific Literature	J. Med. Chem.	2009	None
CHEMBL520924		0	389.46	0	1.83	41	CN1CCN(C(=O)c2cccc(-c3nc4cccc5c4n3CCNC5=O)c2)CC1	IC50	'='	161.0	nM	6.79			UO_0000065	17.44	0.32	4.96	9.64	False	CHEMBL993111	Inhibition of human recombinant PARP1	B	BAO_0000357	single protein format	Homo sapiens	None	None	None	None	CHEMBL3105	Poly [ADP-ribose] polymerase-1	Homo sapiens	SINGLE PROTEIN	CHEMBL1143348	1	Scientific Literature	J. Med. Chem.	2009	None
CHEMBL590561		0	493.41	0	4.61	45	CCN(CC)C1CCN(C(=O)c2cc(Cc3c[nH]c(=O)c4cc(Cl)c(Cl)n34)ccc2F)CC1	IC50	'='	22.0	nM	7.66			UO_0000065	15.52	0.32	3.05	12.59	False	CHEMBL1069748	Inhibition of PARP1 by topcount microplate scintillation counter	B	BAO_0000357	single protein format	None	None	None	None	None	CHEMBL3105	Poly [ADP-ribose] polymerase-1	Homo sapiens	SINGLE PROTEIN	CHEMBL1158513	1	Scientific Literature	Bioorg. Med. Chem. Lett.	2010	None
CHEMBL600840		0	494.40	0	2.98	17	CN(C)CCN1CCN(C(=O)c2cc(Cc3c[nH]c(=O)c4cc(Cl)c(Cl)n34)ccc2F)CC1	IC50	'='	18.0	nM	7.75			UO_0000065	15.66	0.32	4.76	12.09	False	CHEMBL1069748	Inhibition of PARP1 by topcount microplate scintillation counter	B	BAO_0000357	single protein format	None	None	None	None	None	CHEMBL3105	Poly [ADP-ribose] polymerase-1	Homo sapiens	SINGLE PROTEIN	CHEMBL1158513	1	Scientific Literature	Bioorg. Med. Chem. Lett.	2010	None
CHEMBL599793		0	437.30	0	3.10	5	O=C(c1cc(Cc2c[nH]c(=O)c3c(Cl)c(Cl)cn23)ccc1F)N1CCCNCC1	IC50	'='	1.6	nM	8.80			UO_0000065	20.11	0.41	5.70	12.64	False	CHEMBL1069748	Inhibition of PARP1 by topcount microplate scintillation counter	B	BAO_0000357	single protein format	None	None	None	None	None	CHEMBL3105	Poly [ADP-ribose] polymerase-1	Homo sapiens	SINGLE PROTEIN	CHEMBL1158513	1	Scientific Literature	Bioorg. Med. Chem. Lett.	2010	None
CHEMBL391402		0	522.59	2	5.24	16	O=C(NCc1nc(-c2ccc3[nH]c4c5c(c6c(c4c3c2)C(=O)NC6=O)CCC5)cs1)OCc1ccccc1	IC50	'='	20.0	nM	7.70			UO_0000065	14.73	0.28	2.46	6.80	False	CHEMBL901413	Inhibition of human recombinant PARP1 in U251MG cells by CometAssay	B	BAO_0000219	cell-based format	Homo sapiens	None	None	U-251	None	CHEMBL3105	Poly [ADP-ribose] polymerase-1	Homo sapiens	SINGLE PROTEIN	CHEMBL1138399	1	Scientific Literature	Bioorg. Med. Chem. Lett.	2007	CHEMBL3307756
CHEMBL246396		0	430.49	0	3.45	8	CC(=O)NCc1nc(-c2ccc3[nH]c4c5c(c6c(c4c3c2)C(=O)NC6=O)CCC5)cs1	IC50	'='	20.0	nM	7.70			UO_0000065	17.88	0.34	4.25	7.41	False	CHEMBL901413	Inhibition of human recombinant PARP1 in U251MG cells by CometAssay	B	BAO_0000219	cell-based format	Homo sapiens	None	None	U-251	None	CHEMBL3105	Poly [ADP-ribose] polymerase-1	Homo sapiens	SINGLE PROTEIN	CHEMBL1138399	1	Scientific Literature	Bioorg. Med. Chem. Lett.	2007	CHEMBL3307756
CHEMBL2419697		0	428.46	0	1.19	BDBM50439800	O=C(CN1CCC(C(=O)c2ccc(F)cc2)CC1)NCc1nc2c(c(=O)[nH]1)COCC2	IC50	'='	10400.0	nM	4.98		342011	UO_0000065	11.63	0.22	3.79	4.77	False	CHEMBL3887524	Biochemical Assay: The autoparsylation activity of the TNKS 1/2 or PARP1/2 enzymes was measured by the liquid chromatography-mass spectrometry (LC/MS) detection of nicotinamide as readout. Compound activity in inhibiting the TNKS and PARP autoparsylation was evaluated by IC50 measurements. In the compound screening assays, the reaction is composed of 5 μL of compound in 8-point serial dilutions w…	B	BAO_0000357	single protein format	None	None	None	None	None	CHEMBL3105	Poly [ADP-ribose] polymerase-1	Homo sapiens	SINGLE PROTEIN	CHEMBL3886352	37	BindingDB Database		2015	None
CHEMBL2419701		0	484.57	0	2.56	BDBM50439796	CC(C)CN(Cc1nc2c(c(=O)[nH]1)COCC2)C(=O)CN1CCC(C(=O)c2ccc(F)cc2)CC1	IC50	'>'	19000.0	nM			342032	UO_0000065					False	CHEMBL3887524	Biochemical Assay: The autoparsylation activity of the TNKS 1/2 or PARP1/2 enzymes was measured by the liquid chromatography-mass spectrometry (LC/MS) detection of nicotinamide as readout. Compound activity in inhibiting the TNKS and PARP autoparsylation was evaluated by IC50 measurements. In the compound screening assays, the reaction is composed of 5 μL of compound in 8-point serial dilutions w…	B	BAO_0000357	single protein format	None	None	None	None	None	CHEMBL3105	Poly [ADP-ribose] polymerase-1	Homo sapiens	SINGLE PROTEIN	CHEMBL3886352	37	BindingDB Database		2015	None
CHEMBL3980638		0	467.55	0	2.33	BDBM214526	O=C(c1cc(Cc2n[nH]c(=O)c3c2NCCC3)ccc1F)N1CCN(C(=O)C2CCCC2)CC1	Ki	'='	0.7	nM	9.15		376762	UO_0000065	19.58	0.37	6.82	9.30	False	CHEMBL3888158	PARP Enzyme Inhibition Assay: PARP1 assay was conducted in PARP assay buffer containing 50 mM Tris pH 8.0, 1 mM DTT, 4 mM MgCl2. PARP reactions contained 1.5 uM [3H]-NAD+ (1.6 uCi/mmol), 200 nM biotinylated histone H1, 200 nM sIDNA, and 1 nM PARP enzyme. Auto reactions utilizing SPA bead-based detection were carried out in 100 uL volumes in white 96 well plates. Reactions were initiated by adding…	B	BAO_0000357	single protein format	None	None	None	None	None	CHEMBL3105	Poly [ADP-ribose] polymerase-1	Homo sapiens	SINGLE PROTEIN	CHEMBL3886604	37	BindingDB Database		2016	None
CHEMBL3958439		0	477.50	0	1.25	BDBM214544	O=C(c1cncnc1)N1CCN(C(=O)c2cc(Cc3n[nH]c(=O)c4c3NCCC4)ccc2F)CC1	Ki	'='	1.3	nM	8.89		376780	UO_0000065	18.61	0.35	7.64	7.16	False	CHEMBL3888158	PARP Enzyme Inhibition Assay: PARP1 assay was conducted in PARP assay buffer containing 50 mM Tris pH 8.0, 1 mM DTT, 4 mM MgCl2. PARP reactions contained 1.5 uM [3H]-NAD+ (1.6 uCi/mmol), 200 nM biotinylated histone H1, 200 nM sIDNA, and 1 nM PARP enzyme. Auto reactions utilizing SPA bead-based detection were carried out in 100 uL volumes in white 96 well plates. Reactions were initiated by adding…	B	BAO_0000357	single protein format	None	None	None	None	None	CHEMBL3105	Poly [ADP-ribose] polymerase-1	Homo sapiens	SINGLE PROTEIN	CHEMBL3886604	37	BindingDB Database		2016	None
CHEMBL3975795		0	490.54	0	2.29	BDBM214611	O=C(NC1CCN(C(=O)c2ccncc2)CC1)c1cc(Cc2n[nH]c(=O)c3c2NCCC3)ccc1F	Ki	'='	14.0	nM	7.85		376849	UO_0000065	16.01	0.30	5.56	6.54	False	CHEMBL3888158	PARP Enzyme Inhibition Assay: PARP1 assay was conducted in PARP assay buffer containing 50 mM Tris pH 8.0, 1 mM DTT, 4 mM MgCl2. PARP reactions contained 1.5 uM [3H]-NAD+ (1.6 uCi/mmol), 200 nM biotinylated histone H1, 200 nM sIDNA, and 1 nM PARP enzyme. Auto reactions utilizing SPA bead-based detection were carried out in 100 uL volumes in white 96 well plates. Reactions were initiated by adding…	B	BAO_0000357	single protein format	None	None	None	None	None	CHEMBL3105	Poly [ADP-ribose] polymerase-1	Homo sapiens	SINGLE PROTEIN	CHEMBL3886604	37	BindingDB Database		2016	None
CHEMBL3644768		0	392.46	0	2.59	BDBM97556	COCCN1CCN(Cc2ccc3oc4cccc5c(=O)[nH]nc(c3c2)c45)CC1	IC50	'='	20.0	nM	7.70		213278	UO_0000065	19.62	0.36	5.11	10.32	False	CHEMBL3887040	PARP Enzyme Assay: The PARP enzyme assay is set up on ice in a volume of 100 microliters consisting of 100 mM Tris-HCl (pH 8.0), 1 mM MgCl2, 28 mM KCl, 28 mM NaCl, 0.1 mg/ml of DNase I activated herring sperm DNA (Sigma, Mo.), 3.0 micromolar [3H]nicotinamide adenine dinucleotide (470 mci/mmole), 7 micrograms/ml PARP enzyme, and various concentrations of the compounds to be tested. The reaction is…	B	BAO_0000357	single protein format	None	None	None	None	None	CHEMBL3105	Poly [ADP-ribose] polymerase-1	Homo sapiens	SINGLE PROTEIN	CHEMBL3639262	37	BindingDB Database		2013	None
CHEMBL3644775		0	335.36	0	2.39	BDBM97566	O=c1[nH]nc2c3cc(CN4CCC(O)C4)ccc3oc3cccc1c32	IC50	'='	100.0	nM	7.00		213286	UO_0000065	20.87	0.38	4.61	8.50	False	CHEMBL3887040	PARP Enzyme Assay: The PARP enzyme assay is set up on ice in a volume of 100 microliters consisting of 100 mM Tris-HCl (pH 8.0), 1 mM MgCl2, 28 mM KCl, 28 mM NaCl, 0.1 mg/ml of DNase I activated herring sperm DNA (Sigma, Mo.), 3.0 micromolar [3H]nicotinamide adenine dinucleotide (470 mci/mmole), 7 micrograms/ml PARP enzyme, and various concentrations of the compounds to be tested. The reaction is…	B	BAO_0000357	single protein format	None	None	None	None	None	CHEMBL3105	Poly [ADP-ribose] polymerase-1	Homo sapiens	SINGLE PROTEIN	CHEMBL3639262	37	BindingDB Database		2013	None
CHEMBL3943016		0	452.53	0	2.46	BDBM214521	O=C(c1cc(Cc2n[nH]c(=O)c3c2CCCC3)ccc1F)N1CCCN(C(=O)C2CC2)CC1	Ki	'='	1.9	nM	8.72		376756	UO_0000065	19.27	0.36	6.26	10.10	False	CHEMBL3888158	PARP Enzyme Inhibition Assay: PARP1 assay was conducted in PARP assay buffer containing 50 mM Tris pH 8.0, 1 mM DTT, 4 mM MgCl2. PARP reactions contained 1.5 uM [3H]-NAD+ (1.6 uCi/mmol), 200 nM biotinylated histone H1, 200 nM sIDNA, and 1 nM PARP enzyme. Auto reactions utilizing SPA bead-based detection were carried out in 100 uL volumes in white 96 well plates. Reactions were initiated by adding…	B	BAO_0000357	single protein format	None	None	None	None	None	CHEMBL3105	Poly [ADP-ribose] polymerase-1	Homo sapiens	SINGLE PROTEIN	CHEMBL3886604	37	BindingDB Database		2016	None
CHEMBL3982178		0	287.34	0	2.42	BDBM214558	CNc1cc(Cc2n[nH]c(=O)c3c2CCCC3)ccc1F	Ki	'='	40.0	nM	7.40		376794	UO_0000065	25.75	0.48	4.98	12.80	False	CHEMBL3888158	PARP Enzyme Inhibition Assay: PARP1 assay was conducted in PARP assay buffer containing 50 mM Tris pH 8.0, 1 mM DTT, 4 mM MgCl2. PARP reactions contained 1.5 uM [3H]-NAD+ (1.6 uCi/mmol), 200 nM biotinylated histone H1, 200 nM sIDNA, and 1 nM PARP enzyme. Auto reactions utilizing SPA bead-based detection were carried out in 100 uL volumes in white 96 well plates. Reactions were initiated by adding…	B	BAO_0000357	single protein format	None	None	None	None	None	CHEMBL3105	Poly [ADP-ribose] polymerase-1	Homo sapiens	SINGLE PROTEIN	CHEMBL3886604	37	BindingDB Database		2016	None
CHEMBL3925437		0	500.60	1	1.19	BDBM214577	O=C(c1cc(Cc2n[nH]c(=O)c3c2NCCC3)ccc1F)N1CCCN(C(=O)[C@@H]2CSCN2)CC1	Ki	'='	2.3	nM	8.64		376814	UO_0000065	17.26	0.34	7.45	7.82	False	CHEMBL3888158	PARP Enzyme Inhibition Assay: PARP1 assay was conducted in PARP assay buffer containing 50 mM Tris pH 8.0, 1 mM DTT, 4 mM MgCl2. PARP reactions contained 1.5 uM [3H]-NAD+ (1.6 uCi/mmol), 200 nM biotinylated histone H1, 200 nM sIDNA, and 1 nM PARP enzyme. Auto reactions utilizing SPA bead-based detection were carried out in 100 uL volumes in white 96 well plates. Reactions were initiated by adding…	B	BAO_0000357	single protein format	None	None	None	None	None	CHEMBL3105	Poly [ADP-ribose] polymerase-1	Homo sapiens	SINGLE PROTEIN	CHEMBL3886604	37	BindingDB Database		2016	None
CHEMBL3649756		0	333.43	0	3.52	BDBM130133	CN(Cc1ccccc1)Cc1ccc2c3c(c(=O)[nH]c2c1)CCCN3	IC50	'='	930.0	nM	6.03		261904	UO_0000065	18.09	0.33	2.51	12.53	False	CHEMBL3887071	Enzyme Inhibitory Assay: The activity of the compounds according to the present invention to inhibit the PARP-1 enzyme was examined using a PARP Assay kit (4671-096-K) purchased from Trevigen. The assay was performed following a modified previously reported method by Lee et al [Methods Find, Exp. Clin. Pharmacol., 27, 617-622, 2005].Histone was coated on 384-well plate, which is a small volume PS…	B	BAO_0000357	single protein format	None	None	None	None	None	CHEMBL3105	Poly [ADP-ribose] polymerase-1	Homo sapiens	SINGLE PROTEIN	CHEMBL3638589	37	BindingDB Database		2014	None
CHEMBL3649762		0	343.43	0	2.27	BDBM130139	CCOC(=O)CCN(C)Cc1ccc2c3c(c(=O)[nH]c2c1)CCCN3	IC50	'='	540.0	nM	6.27		261914	UO_0000065	18.25	0.34	4.00	8.42	False	CHEMBL3887071	Enzyme Inhibitory Assay: The activity of the compounds according to the present invention to inhibit the PARP-1 enzyme was examined using a PARP Assay kit (4671-096-K) purchased from Trevigen. The assay was performed following a modified previously reported method by Lee et al [Methods Find, Exp. Clin. Pharmacol., 27, 617-622, 2005].Histone was coated on 384-well plate, which is a small volume PS…	B	BAO_0000357	single protein format	None	None	None	None	None	CHEMBL3105	Poly [ADP-ribose] polymerase-1	Homo sapiens	SINGLE PROTEIN	CHEMBL3638589	37	BindingDB Database		2014	None
CHEMBL3649773		0	313.40	0	1.74	BDBM130152	CN1CCCc2c1c1ccc(CN3CCOCC3)cc1[nH]c2=O	IC50	'='	1090.0	nM	5.96		261923	UO_0000065	19.03	0.35	4.22	12.28	False	CHEMBL3887071	Enzyme Inhibitory Assay: The activity of the compounds according to the present invention to inhibit the PARP-1 enzyme was examined using a PARP Assay kit (4671-096-K) purchased from Trevigen. The assay was performed following a modified previously reported method by Lee et al [Methods Find, Exp. Clin. Pharmacol., 27, 617-622, 2005].Histone was coated on 384-well plate, which is a small volume PS…	B	BAO_0000357	single protein format	None	None	None	None	None	CHEMBL3105	Poly [ADP-ribose] polymerase-1	Homo sapiens	SINGLE PROTEIN	CHEMBL3638589	37	BindingDB Database		2014	None
CHEMBL3959267		0	413.45	0	1.21	BDBM214547	CC1(C)C(=O)NCCN1C(=O)c1cc(Cc2n[nH]c(=O)c3c2NCCC3)ccc1F	Ki	'='	20.0	nM	7.70		376783	UO_0000065	18.62	0.35	6.49	7.18	False	CHEMBL3888158	PARP Enzyme Inhibition Assay: PARP1 assay was conducted in PARP assay buffer containing 50 mM Tris pH 8.0, 1 mM DTT, 4 mM MgCl2. PARP reactions contained 1.5 uM [3H]-NAD+ (1.6 uCi/mmol), 200 nM biotinylated histone H1, 200 nM sIDNA, and 1 nM PARP enzyme. Auto reactions utilizing SPA bead-based detection were carried out in 100 uL volumes in white 96 well plates. Reactions were initiated by adding…	B	BAO_0000357	single protein format	None	None	None	None	None	CHEMBL3105	Poly [ADP-ribose] polymerase-1	Homo sapiens	SINGLE PROTEIN	CHEMBL3886604	37	BindingDB Database		2016	None
CHEMBL3982603		0	412.47	0	1.73	BDBM214589	O=C(NCCN1CCCC1=O)c1cc(Cc2n[nH]c(=O)c3c2CCCC3)ccc1F	Ki	'='	0.8	nM	9.10		376827	UO_0000065	22.05	0.41	7.37	9.56	False	CHEMBL3888158	PARP Enzyme Inhibition Assay: PARP1 assay was conducted in PARP assay buffer containing 50 mM Tris pH 8.0, 1 mM DTT, 4 mM MgCl2. PARP reactions contained 1.5 uM [3H]-NAD+ (1.6 uCi/mmol), 200 nM biotinylated histone H1, 200 nM sIDNA, and 1 nM PARP enzyme. Auto reactions utilizing SPA bead-based detection were carried out in 100 uL volumes in white 96 well plates. Reactions were initiated by adding…	B	BAO_0000357	single protein format	None	None	None	None	None	CHEMBL3105	Poly [ADP-ribose] polymerase-1	Homo sapiens	SINGLE PROTEIN	CHEMBL3886604	37	BindingDB Database		2016	None
CHEMBL589751		0	267.29	0	1.34	1q	NC(=O)c1cccc2c1C(=O)N(Cc1cccnc1)C2	EC50						Not Determined						False	CHEMBL1073570	Inhibition of PARP1 in human C41 cells	B	BAO_0000219	cell-based format	Homo sapiens	None	None	C41	None	CHEMBL3105	Poly [ADP-ribose] polymerase-1	Homo sapiens	SINGLE PROTEIN	CHEMBL1159077	1	Scientific Literature	Bioorg. Med. Chem. Lett.	2010	None
CHEMBL599167		0	441.51	0	1.15	26	Cc1c(Cc2ccc(F)c(C(=O)N3CCN(C(=O)[C@@H]4CCCN4)CC3)c2)n[nH]c(=O)c1C	IC50	'='	3.1	nM	8.51			UO_0000065	19.27	0.36	7.36	8.65	False	CHEMBL1069057	Inhibition of PARP1	B	BAO_0000357	single protein format	None	None	None	None	None	CHEMBL3105	Poly [ADP-ribose] polymerase-1	Homo sapiens	SINGLE PROTEIN	CHEMBL1158507	1	Scientific Literature	Bioorg. Med. Chem. Lett.	2010	None
CHEMBL599803		0	441.51	0	1.15	14	CNC1(C(=O)N2CCN(C(=O)c3cc(Cc4n[nH]c(=O)c(C)c4C)ccc3F)CC2)CC1	IC50	'='	3.6	nM	8.44			UO_0000065	19.12	0.36	7.29	8.58	False	CHEMBL1069057	Inhibition of PARP1	B	BAO_0000357	single protein format	None	None	None	None	None	CHEMBL3105	Poly [ADP-ribose] polymerase-1	Homo sapiens	SINGLE PROTEIN	CHEMBL1158507	1	Scientific Literature	Bioorg. Med. Chem. Lett.	2010	None
CHEMBL3137320	TALAZOPARIB	4	380.36	0	2.63	9, BMN 673	Cn1ncnc1[C@H]1c2n[nH]c(=O)c3cc(F)cc(c23)N[C@@H]1c1ccc(F)cc1	IC50	'='	0.6	nM	9.22			UO_0000065	24.25	0.45	6.59	10.42	False	CHEMBL3428885	Inhibition of PARP1 (unknown origin)	B	BAO_0000357	single protein format	Homo sapiens	None	None	None	None	CHEMBL3105	Poly [ADP-ribose] polymerase-1	Homo sapiens	SINGLE PROTEIN	CHEMBL3425485	1	Scientific Literature	J. Med. Chem.	2015	None
CHEMBL1767060		0	244.29	0	2.51	15m	CC(C)(C)C(=O)Nc1cccc2c(=O)[nH]ccc12	IC50	'>'	100000.0	nM				UO_0000065					False	CHEMBL1767525	Inhibition of full length human PARP-1 after 10 mins by FlashPlate scintillation proximity assay	B	BAO_0000357	single protein format	Homo sapiens	None	None	None	None	CHEMBL3105	Poly [ADP-ribose] polymerase-1	Homo sapiens	SINGLE PROTEIN	CHEMBL1765088	1	Scientific Literature	J. Med. Chem.	2011	None
CHEMBL1767067		0	283.72	0	3.05	9b	NC(=O)c1cccc2nc(-c3ccc(Cl)cc3)cnc12	IC50	'='	30.0	nM	7.52			UO_0000065	26.52	0.51	4.47	10.92	False	CHEMBL1767525	Inhibition of full length human PARP-1 after 10 mins by FlashPlate scintillation proximity assay	B	BAO_0000357	single protein format	Homo sapiens	None	None	None	None	CHEMBL3105	Poly [ADP-ribose] polymerase-1	Homo sapiens	SINGLE PROTEIN	CHEMBL1765088	1	Scientific Literature	J. Med. Chem.	2011	None
CHEMBL1096560		0	238.25	0	1.52	11	NC(=O)c1cccc2nn(-c3ccccc3)nc12	IC50	'='	71.0	nM	7.15			UO_0000065	30.01	0.54	5.63	9.69	False	CHEMBL3428885	Inhibition of PARP1 (unknown origin)	B	BAO_0000357	single protein format	Homo sapiens	None	None	None	None	CHEMBL3105	Poly [ADP-ribose] polymerase-1	Homo sapiens	SINGLE PROTEIN	CHEMBL3425485	1	Scientific Literature	J. Med. Chem.	2015	None
CHEMBL3927618		0	435.53	1	5.16	BDBM214274	O=C(Nc1ccc(-c2ccccc2)cc1)c1cccc(Cc2n[nH]c(=O)c3c2CCCC3)c1	Ki	'='	124.0	nM	6.91		376481	UO_0000065	15.86	0.29	1.75	9.23	False	CHEMBL3888158	PARP Enzyme Inhibition Assay: PARP1 assay was conducted in PARP assay buffer containing 50 mM Tris pH 8.0, 1 mM DTT, 4 mM MgCl2. PARP reactions contained 1.5 uM [3H]-NAD+ (1.6 uCi/mmol), 200 nM biotinylated histone H1, 200 nM sIDNA, and 1 nM PARP enzyme. Auto reactions utilizing SPA bead-based detection were carried out in 100 uL volumes in white 96 well plates. Reactions were initiated by adding…	B	BAO_0000357	single protein format	None	None	None	None	None	CHEMBL3105	Poly [ADP-ribose] polymerase-1	Homo sapiens	SINGLE PROTEIN	CHEMBL3886604	37	BindingDB Database		2016	None
CHEMBL3972338		0	447.54	0	3.23	BDBM214341	COc1ccc(OC)c(CCNC(=O)c2cccc(Cc3n[nH]c(=O)c4c3CCCC4)c2)c1	Ki	'='	55.0	nM	7.26		376548	UO_0000065	16.22	0.30	4.03	7.78	False	CHEMBL3888158	PARP Enzyme Inhibition Assay: PARP1 assay was conducted in PARP assay buffer containing 50 mM Tris pH 8.0, 1 mM DTT, 4 mM MgCl2. PARP reactions contained 1.5 uM [3H]-NAD+ (1.6 uCi/mmol), 200 nM biotinylated histone H1, 200 nM sIDNA, and 1 nM PARP enzyme. Auto reactions utilizing SPA bead-based detection were carried out in 100 uL volumes in white 96 well plates. Reactions were initiated by adding…	B	BAO_0000357	single protein format	None	None	None	None	None	CHEMBL3105	Poly [ADP-ribose] polymerase-1	Homo sapiens	SINGLE PROTEIN	CHEMBL3886604	37	BindingDB Database		2016	None
CHEMBL3907837		0	446.53	0	3.34	BDBM213919	O=C(c1cc(Cc2n[nH]c(=O)c3c2CCCC3)ccc1F)N1CCN(c2ccccc2)CC1	Ki	'='	3.0	nM	8.52		376646	UO_0000065	19.09	0.35	5.18	12.30	False	CHEMBL3888158	PARP Enzyme Inhibition Assay: PARP1 assay was conducted in PARP assay buffer containing 50 mM Tris pH 8.0, 1 mM DTT, 4 mM MgCl2. PARP reactions contained 1.5 uM [3H]-NAD+ (1.6 uCi/mmol), 200 nM biotinylated histone H1, 200 nM sIDNA, and 1 nM PARP enzyme. Auto reactions utilizing SPA bead-based detection were carried out in 100 uL volumes in white 96 well plates. Reactions were initiated by adding…	B	BAO_0000357	single protein format	None	None	None	None	None	CHEMBL3105	Poly [ADP-ribose] polymerase-1	Homo sapiens	SINGLE PROTEIN	CHEMBL3886604	37	BindingDB Database		2016	None
CHEMBL3907369		0	323.40	0	2.37	BDBM213900	O=C1CCCN1c1cccc(Cc2n[nH]c(=O)c3c2CCCC3)c1	Ki	'='	39.0	nM	7.41		376246	UO_0000065	22.91	0.42	5.04	11.22	False	CHEMBL3888158	PARP Enzyme Inhibition Assay: PARP1 assay was conducted in PARP assay buffer containing 50 mM Tris pH 8.0, 1 mM DTT, 4 mM MgCl2. PARP reactions contained 1.5 uM [3H]-NAD+ (1.6 uCi/mmol), 200 nM biotinylated histone H1, 200 nM sIDNA, and 1 nM PARP enzyme. Auto reactions utilizing SPA bead-based detection were carried out in 100 uL volumes in white 96 well plates. Reactions were initiated by adding…	B	BAO_0000357	single protein format	None	None	None	None	None	CHEMBL3105	Poly [ADP-ribose] polymerase-1	Homo sapiens	SINGLE PROTEIN	CHEMBL3886604	37	BindingDB Database		2016	None
CHEMBL3912175		0	333.41	0	1.61	BDBM214053	CS(=O)(=O)Nc1cccc(Cc2n[nH]c(=O)c3c2CCCC3)c1	Ki	'='	65.0	nM	7.19		376260	UO_0000065	21.56	0.43	5.58	7.82	False	CHEMBL3888158	PARP Enzyme Inhibition Assay: PARP1 assay was conducted in PARP assay buffer containing 50 mM Tris pH 8.0, 1 mM DTT, 4 mM MgCl2. PARP reactions contained 1.5 uM [3H]-NAD+ (1.6 uCi/mmol), 200 nM biotinylated histone H1, 200 nM sIDNA, and 1 nM PARP enzyme. Auto reactions utilizing SPA bead-based detection were carried out in 100 uL volumes in white 96 well plates. Reactions were initiated by adding…	B	BAO_0000357	single protein format	None	None	None	None	None	CHEMBL3105	Poly [ADP-ribose] polymerase-1	Homo sapiens	SINGLE PROTEIN	CHEMBL3886604	37	BindingDB Database		2016	None
CHEMBL3920833		0	421.93	0	4.46	BDBM214106	O=C(CCc1ccccc1Cl)Nc1cccc(Cc2n[nH]c(=O)c3c2CCCC3)c1	Ki	'='	127.0	nM	6.90		376313	UO_0000065	16.34	0.31	2.44	9.21	False	CHEMBL3888158	PARP Enzyme Inhibition Assay: PARP1 assay was conducted in PARP assay buffer containing 50 mM Tris pH 8.0, 1 mM DTT, 4 mM MgCl2. PARP reactions contained 1.5 uM [3H]-NAD+ (1.6 uCi/mmol), 200 nM biotinylated histone H1, 200 nM sIDNA, and 1 nM PARP enzyme. Auto reactions utilizing SPA bead-based detection were carried out in 100 uL volumes in white 96 well plates. Reactions were initiated by adding…	B	BAO_0000357	single protein format	None	None	None	None	None	CHEMBL3105	Poly [ADP-ribose] polymerase-1	Homo sapiens	SINGLE PROTEIN	CHEMBL3886604	37	BindingDB Database		2016	None
CHEMBL3955369		0	376.46	0	3.44	BDBM214140	Cc1cc(C(=O)Nc2cccc(Cc3n[nH]c(=O)c4c3CCCC4)c2)c(C)[nH]1	Ki	'='	93.0	nM	7.03		376347	UO_0000065	18.68	0.34	3.59	7.76	False	CHEMBL3888158	PARP Enzyme Inhibition Assay: PARP1 assay was conducted in PARP assay buffer containing 50 mM Tris pH 8.0, 1 mM DTT, 4 mM MgCl2. PARP reactions contained 1.5 uM [3H]-NAD+ (1.6 uCi/mmol), 200 nM biotinylated histone H1, 200 nM sIDNA, and 1 nM PARP enzyme. Auto reactions utilizing SPA bead-based detection were carried out in 100 uL volumes in white 96 well plates. Reactions were initiated by adding…	B	BAO_0000357	single protein format	None	None	None	None	None	CHEMBL3105	Poly [ADP-ribose] polymerase-1	Homo sapiens	SINGLE PROTEIN	CHEMBL3886604	37	BindingDB Database		2016	None
CHEMBL3933200		0	366.45	0	2.95	BDBM214143	O=C(Nc1cccc(Cc2n[nH]c(=O)c3c2CCCC3)c1)c1cscn1	Ki	'='	176.0	nM	6.75		376350	UO_0000065	18.43	0.35	3.80	7.70	False	CHEMBL3888158	PARP Enzyme Inhibition Assay: PARP1 assay was conducted in PARP assay buffer containing 50 mM Tris pH 8.0, 1 mM DTT, 4 mM MgCl2. PARP reactions contained 1.5 uM [3H]-NAD+ (1.6 uCi/mmol), 200 nM biotinylated histone H1, 200 nM sIDNA, and 1 nM PARP enzyme. Auto reactions utilizing SPA bead-based detection were carried out in 100 uL volumes in white 96 well plates. Reactions were initiated by adding…	B	BAO_0000357	single protein format	None	None	None	None	None	CHEMBL3105	Poly [ADP-ribose] polymerase-1	Homo sapiens	SINGLE PROTEIN	CHEMBL3886604	37	BindingDB Database		2016	None
CHEMBL3956979		0	412.49	0	3.45	BDBM214186	CS(=O)(=O)c1cccc(-c2cc(Cc3n[nH]c(=O)c4c3CCCC4)ccc2F)c1	Ki	'='	85.0	nM	7.07		376393	UO_0000065	17.14	0.33	3.62	8.85	False	CHEMBL3888158	PARP Enzyme Inhibition Assay: PARP1 assay was conducted in PARP assay buffer containing 50 mM Tris pH 8.0, 1 mM DTT, 4 mM MgCl2. PARP reactions contained 1.5 uM [3H]-NAD+ (1.6 uCi/mmol), 200 nM biotinylated histone H1, 200 nM sIDNA, and 1 nM PARP enzyme. Auto reactions utilizing SPA bead-based detection were carried out in 100 uL volumes in white 96 well plates. Reactions were initiated by adding…	B	BAO_0000357	single protein format	None	None	None	None	None	CHEMBL3105	Poly [ADP-ribose] polymerase-1	Homo sapiens	SINGLE PROTEIN	CHEMBL3886604	37	BindingDB Database		2016	None
CHEMBL3644774		0	349.43	0	4.44	BDBM97565	CC(C)N(Cc1ccc2oc3cccc4c(=O)[nH]nc(c2c1)c34)C(C)C	IC50	'='	300.0	nM	6.52		213285	UO_0000065	18.67	0.34	2.08	10.50	False	CHEMBL3887040	PARP Enzyme Assay: The PARP enzyme assay is set up on ice in a volume of 100 microliters consisting of 100 mM Tris-HCl (pH 8.0), 1 mM MgCl2, 28 mM KCl, 28 mM NaCl, 0.1 mg/ml of DNase I activated herring sperm DNA (Sigma, Mo.), 3.0 micromolar [3H]nicotinamide adenine dinucleotide (470 mci/mmole), 7 micrograms/ml PARP enzyme, and various concentrations of the compounds to be tested. The reaction is…	B	BAO_0000357	single protein format	None	None	None	None	None	CHEMBL3105	Poly [ADP-ribose] polymerase-1	Homo sapiens	SINGLE PROTEIN	CHEMBL3639262	37	BindingDB Database		2013	None
CHEMBL3965278		0	466.51	0	1.54	BDBM191161	C#CCN(Cc1nc2c(c(=O)[nH]1)COCC2)C(=O)CN1CCC(C(=O)c2ccc(F)cc2)CC1	IC50	'>'	19000.0	nM			342033	UO_0000065					False	CHEMBL3887524	Biochemical Assay: The autoparsylation activity of the TNKS 1/2 or PARP1/2 enzymes was measured by the liquid chromatography-mass spectrometry (LC/MS) detection of nicotinamide as readout. Compound activity in inhibiting the TNKS and PARP autoparsylation was evaluated by IC50 measurements. In the compound screening assays, the reaction is composed of 5 μL of compound in 8-point serial dilutions w…	B	BAO_0000357	single protein format	None	None	None	None	None	CHEMBL3105	Poly [ADP-ribose] polymerase-1	Homo sapiens	SINGLE PROTEIN	CHEMBL3886352	37	BindingDB Database		2015	None
CHEMBL3935111		0	504.53	1	2.04	BDBM191181	COc1ccc(C(=O)C2CCN(CC(=O)N(Cc3nc4c(c(=O)[nH]3)COCC4)CC(F)F)CC2)cc1	IC50	'>'	19000.0	nM			342054	UO_0000065					False	CHEMBL3887524	Biochemical Assay: The autoparsylation activity of the TNKS 1/2 or PARP1/2 enzymes was measured by the liquid chromatography-mass spectrometry (LC/MS) detection of nicotinamide as readout. Compound activity in inhibiting the TNKS and PARP autoparsylation was evaluated by IC50 measurements. In the compound screening assays, the reaction is composed of 5 μL of compound in 8-point serial dilutions w…	B	BAO_0000357	single protein format	None	None	None	None	None	CHEMBL3105	Poly [ADP-ribose] polymerase-1	Homo sapiens	SINGLE PROTEIN	CHEMBL3886352	37	BindingDB Database		2015	None
CHEMBL3986246		0	440.50	0	1.06	BDBM191198	COc1ccc(C(=O)C2CCN(CC(=O)NCc3nc4c(c(=O)[nH]3)COCC4)CC2)cc1	IC50	'='	10000.0	nM	5.00		342059	UO_0000065	11.35	0.21	3.94	4.40	False	CHEMBL3887524	Biochemical Assay: The autoparsylation activity of the TNKS 1/2 or PARP1/2 enzymes was measured by the liquid chromatography-mass spectrometry (LC/MS) detection of nicotinamide as readout. Compound activity in inhibiting the TNKS and PARP autoparsylation was evaluated by IC50 measurements. In the compound screening assays, the reaction is composed of 5 μL of compound in 8-point serial dilutions w…	B	BAO_0000357	single protein format	None	None	None	None	None	CHEMBL3105	Poly [ADP-ribose] polymerase-1	Homo sapiens	SINGLE PROTEIN	CHEMBL3886352	37	BindingDB Database		2015	None
CHEMBL3290470		0	299.71	0	3.06	52	NC(=O)c1cccc2c1O/C(=C\c1ccc(Cl)cc1)C2=O	IC50	'='	6090.0	nM	5.21			UO_0000065	17.40	0.34	2.16	7.52	False	CHEMBL3293313	Inhibition of PARP-1 (unknown origin) using biotinylated NAD+ as substrate after 60 mins by spectrophotometry	B	BAO_0000357	single protein format	Homo sapiens	None	None	None	None	CHEMBL3105	Poly [ADP-ribose] polymerase-1	Homo sapiens	SINGLE PROTEIN	CHEMBL3286176	1	Scientific Literature	J. Med. Chem.	2014	None
CHEMBL3291322		0	368.44	0	1.47	17l	Cn1c(C(=O)NCCCN2CCOCC2)cc2[nH]c(=O)c3ccccc3c21	IC50	'='	100.0	nM	7.00			UO_0000065	19.00	0.35	5.53	8.82	False	CHEMBL3295803	Inhibition of human recombinant PARP-1 after 1 hr by ELISA	B	BAO_0000357	single protein format	Homo sapiens	None	None	None	None	CHEMBL3105	Poly [ADP-ribose] polymerase-1	Homo sapiens	SINGLE PROTEIN	CHEMBL3286212	1	Scientific Literature	Bioorg. Med. Chem. Lett.	2014	None
CHEMBL3344058		0	267.31	0	3.60	8	O=c1[nH]c2ccccc2c2c1sc1ccc(O)cc12	Inhibition	'='	95.0	%				UO_0000187					False	CHEMBL3381964	Inhibition of human recombinant PARP1 incubated for 1 hr using histone substrate at 1 uM by luminescence based assay	B	BAO_0000357	single protein format	Homo sapiens	None	None	None	None	CHEMBL3105	Poly [ADP-ribose] polymerase-1	Homo sapiens	SINGLE PROTEIN	CHEMBL3351316	1	Scientific Literature	Eur. J. Med. Chem.	2014	None
CHEMBL3317905		0	503.54	1	3.08	18i	O=C(c1ccc([N+](=O)[O-])cc1)N1CCN(C(=O)c2csc(Cc3n[nH]c(=O)c4ccccc34)c2)CC1	IC50						Not Determined						False	CHEMBL3371141	Inhibition of human PARP1	B	BAO_0000357	single protein format	Homo sapiens	None	None	None	None	CHEMBL3105	Poly [ADP-ribose] polymerase-1	Homo sapiens	SINGLE PROTEIN	CHEMBL3351610	1	Scientific Literature	Bioorg. Med. Chem. Lett.	2014	None
CHEMBL3317906		0	483.55	0	3.05	18j	N#Cc1ccc(C(=O)N2CCN(C(=O)c3csc(Cc4n[nH]c(=O)c5ccccc45)c3)CC2)cc1	IC50	'='	85.53	nM	7.07			UO_0000065	14.62	0.28	4.02	6.42	False	CHEMBL3371141	Inhibition of human PARP1	B	BAO_0000357	single protein format	Homo sapiens	None	None	None	None	CHEMBL3105	Poly [ADP-ribose] polymerase-1	Homo sapiens	SINGLE PROTEIN	CHEMBL3351610	1	Scientific Literature	Bioorg. Med. Chem. Lett.	2014	None
CHEMBL3317914		0	464.57	0	3.24	18r	O=C(c1ccsc1)N1CCN(C(=O)c2csc(Cc3n[nH]c(=O)c4ccccc34)c2)CC1	Inhibition	'='	82.01	%				UO_0000187					False	CHEMBL3371142	Inhibition of human PARP1 at 1 umol	B	BAO_0000357	single protein format	Homo sapiens	None	None	None	None	CHEMBL3105	Poly [ADP-ribose] polymerase-1	Homo sapiens	SINGLE PROTEIN	CHEMBL3351610	1	Scientific Literature	Bioorg. Med. Chem. Lett.	2014	None
CHEMBL3317917		0	459.53	0	2.57	18u	O=C(c1csc(Cc2n[nH]c(=O)c3ccccc23)c1)N1CCN(C(=O)c2ccccn2)CC1	Inhibition	'='	75.6	%				UO_0000187					False	CHEMBL3371142	Inhibition of human PARP1 at 1 umol	B	BAO_0000357	single protein format	Homo sapiens	None	None	None	None	CHEMBL3105	Poly [ADP-ribose] polymerase-1	Homo sapiens	SINGLE PROTEIN	CHEMBL3351610	1	Scientific Literature	Bioorg. Med. Chem. Lett.	2014	None
CHEMBL1173054		0	345.45	0	3.72	62, AG-014344	O=C1NCCc2c(-c3ccc(CN4CCCC4)cc3)[nH]c3cccc1c23	IC50	'='	5.6	nM	8.25			UO_0000065	23.89	0.43	4.53	17.14	False	CHEMBL1176193	Inhibition of PARP1	B	BAO_0000357	single protein format	None	None	None	None	None	CHEMBL3105	Poly [ADP-ribose] polymerase-1	Homo sapiens	SINGLE PROTEIN	CHEMBL1177697	1	Scientific Literature	J. Med. Chem.	2010	None
CHEMBL84096		0	357.43	0	2.43	71	O=C(CCN1CCCCC1)N1CCc2[nH]c(=O)c3cc(F)ccc3c2C1	IC50	'='	25.0	nM	7.60			UO_0000065	21.27	0.40	5.17	13.48	False	CHEMBL1176193	Inhibition of PARP1	B	BAO_0000357	single protein format	None	None	None	None	None	CHEMBL3105	Poly [ADP-ribose] polymerase-1	Homo sapiens	SINGLE PROTEIN	CHEMBL1177697	1	Scientific Literature	J. Med. Chem.	2010	None
CHEMBL3414757		0	264.24	0	0.37	9, ME0488	COc1cc(NC(=O)/C=C\C(=O)O)cc(C(N)=O)c1	IC50	'>'	20000.0	nM				UO_0000065					False	CHEMBL3420116	Inhibition of hexahistidine-tagged full length human recombinant ARTD1 expressed in Escherichia coli BL21(DE3) assessed as Inhibition of ADP-ribosyltransferase activity incubated for 15 mins using biotin-NAD+ by chemiluminescence detection based assay	B	BAO_0000019	assay format	Homo sapiens	None	None	None	None	CHEMBL3105	Poly [ADP-ribose] polymerase-1	Homo sapiens	SINGLE PROTEIN	CHEMBL3414457	1	Scientific Literature	Eur. J. Med. Chem.	2015	None
CHEMBL3414766		0	264.28	0	1.22	14, ME0376	CC(C)(CC(=O)Nc1cccc(C(N)=O)c1)C(=O)O	IC50	'='	9400.0	nM	5.03			UO_0000065	19.02	0.36	3.81	4.59	False	CHEMBL3420116	Inhibition of hexahistidine-tagged full length human recombinant ARTD1 expressed in Escherichia coli BL21(DE3) assessed as Inhibition of ADP-ribosyltransferase activity incubated for 15 mins using biotin-NAD+ by chemiluminescence detection based assay	B	BAO_0000019	assay format	Homo sapiens	None	None	None	None	CHEMBL3105	Poly [ADP-ribose] polymerase-1	Homo sapiens	SINGLE PROTEIN	CHEMBL3414457	1	Scientific Literature	Eur. J. Med. Chem.	2015	None
CHEMBL3414766		0	264.28	0	1.22	14, ME0376	CC(C)(CC(=O)Nc1cccc(C(N)=O)c1)C(=O)O	IC50	'='	9549.93	nM	5.02			UO_0000065	19.00	0.36	3.80	4.58	False	CHEMBL3420116	Inhibition of hexahistidine-tagged full length human recombinant ARTD1 expressed in Escherichia coli BL21(DE3) assessed as Inhibition of ADP-ribosyltransferase activity incubated for 15 mins using biotin-NAD+ by chemiluminescence detection based assay	B	BAO_0000019	assay format	Homo sapiens	None	None	None	None	CHEMBL3105	Poly [ADP-ribose] polymerase-1	Homo sapiens	SINGLE PROTEIN	CHEMBL3414457	1	Scientific Literature	Eur. J. Med. Chem.	2015	None
CHEMBL3414756		0	236.23	0	0.59	10, ME0379	NC(=O)c1cccc(NC(=O)CCC(=O)O)c1	IC50	'='	724.44	nM	6.14			UO_0000065	25.99	0.49	5.55	5.61	False	CHEMBL3420116	Inhibition of hexahistidine-tagged full length human recombinant ARTD1 expressed in Escherichia coli BL21(DE3) assessed as Inhibition of ADP-ribosyltransferase activity incubated for 15 mins using biotin-NAD+ by chemiluminescence detection based assay	B	BAO_0000019	assay format	Homo sapiens	None	None	None	None	CHEMBL3105	Poly [ADP-ribose] polymerase-1	Homo sapiens	SINGLE PROTEIN	CHEMBL3414457	1	Scientific Literature	Eur. J. Med. Chem.	2015	None
CHEMBL303909		0	331.30	0	3.47	16	O=C1NCCn2c(-c3cccc(C(F)(F)F)c3)nc3cccc1c32	Ki	'='	11.2	nM	7.95			UO_0000065	24.00	0.45	4.48	16.95	False	CHEMBL761788	Inhibitory activity against human full length Poly (ADP-ribose) polymerase 1	B	BAO_0000357	single protein format	None	None	None	None	None	CHEMBL3105	Poly [ADP-ribose] polymerase-1	Homo sapiens	SINGLE PROTEIN	CHEMBL1145995	1	Scientific Literature	J. Med. Chem.	2003	None
CHEMBL3963547		0	467.50	0	1.43	BDBM191174	N#CCN(Cc1nc2c(c(=O)[nH]1)COCC2)C(=O)CN1CCC(C(=O)c2ccc(F)cc2)CC1	IC50	'>'	19000.0	nM			342047	UO_0000065					False	CHEMBL3887524	Biochemical Assay: The autoparsylation activity of the TNKS 1/2 or PARP1/2 enzymes was measured by the liquid chromatography-mass spectrometry (LC/MS) detection of nicotinamide as readout. Compound activity in inhibiting the TNKS and PARP autoparsylation was evaluated by IC50 measurements. In the compound screening assays, the reaction is composed of 5 μL of compound in 8-point serial dilutions w…	B	BAO_0000357	single protein format	None	None	None	None	None	CHEMBL3105	Poly [ADP-ribose] polymerase-1	Homo sapiens	SINGLE PROTEIN	CHEMBL3886352	37	BindingDB Database		2015	None
CHEMBL3986804		0	538.65	1	3.73	BDBM191180	CC(c1cccs1)N(Cc1nc2c(c(=O)[nH]1)COCC2)C(=O)CN1CCC(C(=O)c2ccc(F)cc2)CC1	IC50	'>'	19000.0	nM			342053	UO_0000065					False	CHEMBL3887524	Biochemical Assay: The autoparsylation activity of the TNKS 1/2 or PARP1/2 enzymes was measured by the liquid chromatography-mass spectrometry (LC/MS) detection of nicotinamide as readout. Compound activity in inhibiting the TNKS and PARP autoparsylation was evaluated by IC50 measurements. In the compound screening assays, the reaction is composed of 5 μL of compound in 8-point serial dilutions w…	B	BAO_0000357	single protein format	None	None	None	None	None	CHEMBL3105	Poly [ADP-ribose] polymerase-1	Homo sapiens	SINGLE PROTEIN	CHEMBL3886352	37	BindingDB Database		2015	None
CHEMBL3956527		0	484.55	0	1.08	BDBM191219	COCCOc1ccc(C(=O)C2CCN(CC(=O)NCc3nc4c(c(=O)[nH]3)COCC4)CC2)cc1	IC50	'='	6800.0	nM	5.17		342070	UO_0000065	10.66	0.20	4.09	4.21	False	CHEMBL3887524	Biochemical Assay: The autoparsylation activity of the TNKS 1/2 or PARP1/2 enzymes was measured by the liquid chromatography-mass spectrometry (LC/MS) detection of nicotinamide as readout. Compound activity in inhibiting the TNKS and PARP autoparsylation was evaluated by IC50 measurements. In the compound screening assays, the reaction is composed of 5 μL of compound in 8-point serial dilutions w…	B	BAO_0000357	single protein format	None	None	None	None	None	CHEMBL3105	Poly [ADP-ribose] polymerase-1	Homo sapiens	SINGLE PROTEIN	CHEMBL3886352	37	BindingDB Database		2015	None
CHEMBL3927023		0	450.54	0	1.96	BDBM185809	COc1ccc(C(=O)C2CCN(C3CCN(Cc4nc5c(c(=O)[nH]4)CCC5)C3=O)CC2)cc1	IC50	'='	29600.0	nM	4.53		335235	UO_0000065	10.05	0.19	2.57	4.74	False	CHEMBL3887381	Biochemical Assay: The autoparsylation activity of the TNKS 1/2 or PARP1/2 enzymes was measured by the liquid chromatography-mass spectrometry (LC/MS) detection of nicotinamide as readout. Compound activity in inhibiting the TNKS and PARP autoparsylation was evaluated by IC50 measurements. In the compound screening assays, the reaction is composed of 5 uL of compound in 8-point serial dilutions w…	B	BAO_0000357	single protein format	None	None	None	None	None	CHEMBL3105	Poly [ADP-ribose] polymerase-1	Homo sapiens	SINGLE PROTEIN	CHEMBL3886167	37	BindingDB Database		2015	None
CHEMBL481477		0	232.29	0	1.11	8k	CC(CCN)c1nc2c(C(N)=O)cccc2[nH]1	Ki	'='	32.0	nM	7.50			UO_0000065	32.27	0.60	6.38	7.66	False	CHEMBL986586	Inhibition of PARP1	B	BAO_0000357	single protein format	None	None	None	None	None	CHEMBL3105	Poly [ADP-ribose] polymerase-1	Homo sapiens	SINGLE PROTEIN	CHEMBL1155103	1	Scientific Literature	Bioorg. Med. Chem. Lett.	2008	None
CHEMBL445012		0	289.34	0	1.22	9f	CCNC(=O)NC(C)(C)c1nc2c(C(N)=O)cccc2[nH]1	EC50						Not Determined						False	CHEMBL986587	Inhibition of PARP1 in cell based assay	B	BAO_0000219	cell-based format	None	None	None	None	None	CHEMBL3105	Poly [ADP-ribose] polymerase-1	Homo sapiens	SINGLE PROTEIN	CHEMBL1155103	1	Scientific Literature	Bioorg. Med. Chem. Lett.	2008	None
CHEMBL3291318		0	324.38	0	1.46	17h	Cn1c(C(=O)N2CCCNCC2)cc2[nH]c(=O)c3ccccc3c21	IC50	'='	100.0	nM	7.00			UO_0000065	21.58	0.40	5.54	9.98	False	CHEMBL3295803	Inhibition of human recombinant PARP-1 after 1 hr by ELISA	B	BAO_0000357	single protein format	Homo sapiens	None	None	None	None	CHEMBL3105	Poly [ADP-ribose] polymerase-1	Homo sapiens	SINGLE PROTEIN	CHEMBL3286212	1	Scientific Literature	Bioorg. Med. Chem. Lett.	2014	None
CHEMBL3344066		0	227.29	0	3.26	17	O=c1[nH]c(-c2ccccc2)cc2ccsc12	Inhibition	'='	12.0	%				UO_0000187					False	CHEMBL3381964	Inhibition of human recombinant PARP1 incubated for 1 hr using histone substrate at 1 uM by luminescence based assay	B	BAO_0000357	single protein format	Homo sapiens	None	None	None	None	CHEMBL3105	Poly [ADP-ribose] polymerase-1	Homo sapiens	SINGLE PROTEIN	CHEMBL3351316	1	Scientific Literature	Eur. J. Med. Chem.	2014	None
CHEMBL247374		0	305.34	0	2.15	B, CEP-6800	NCc1ccc2[nH]c3c4c(c5c(c3c2c1)C(=O)NC5=O)CCC4	FC	'='	1.6										False	CHEMBL985370	Inhibition of PARP1 in human BxPC3 cells assessed as increase in sensitization of cisplatin-induced cytotoxicity	B	BAO_0000219	cell-based format	Homo sapiens	None	None	BXPC-3	None	CHEMBL3105	Poly [ADP-ribose] polymerase-1	Homo sapiens	SINGLE PROTEIN	CHEMBL1151700	1	Scientific Literature	Bioorg. Med. Chem.	2008	CHEMBL3307637
CHEMBL563402		0	321.34	0	2.86	21	COc1ccc(-c2cc3[nH]c(=O)c4ccccc4n3n2)cc1OC	IC50	'='	200.0	nM	6.70			UO_0000065	20.85	0.38	3.84	9.76	False	CHEMBL1056264	Inhibition of PARP1 by scintillation proximity assay	B	BAO_0000357	single protein format	None	None	None	None	None	CHEMBL3105	Poly [ADP-ribose] polymerase-1	Homo sapiens	SINGLE PROTEIN	CHEMBL1152388	1	Scientific Literature	Bioorg. Med. Chem. Lett.	2009	None
CHEMBL539986		0	241.29	0	2.37	6	CC(C)Cc1cc2[nH]c(=O)c3ccccc3n2n1	IC50	'='	400.0	nM	6.40			UO_0000065	26.52	0.49	4.03	12.76	False	CHEMBL1056264	Inhibition of PARP1 by scintillation proximity assay	B	BAO_0000357	single protein format	None	None	None	None	None	CHEMBL3105	Poly [ADP-ribose] polymerase-1	Homo sapiens	SINGLE PROTEIN	CHEMBL1152388	1	Scientific Literature	Bioorg. Med. Chem. Lett.	2009	None
CHEMBL4110045		0	512.58	1	2.08	BDBM191163	O=C(c1ccc(F)cc1)C1CCN(CC(=O)N(Cc2nc3c(c(=O)[nH]2)COCC3)C[C@H]2CCCO2)CC1	IC50	'>'	19000.0	nM			342035	UO_0000065					False	CHEMBL3887524	Biochemical Assay: The autoparsylation activity of the TNKS 1/2 or PARP1/2 enzymes was measured by the liquid chromatography-mass spectrometry (LC/MS) detection of nicotinamide as readout. Compound activity in inhibiting the TNKS and PARP autoparsylation was evaluated by IC50 measurements. In the compound screening assays, the reaction is composed of 5 μL of compound in 8-point serial dilutions w…	B	BAO_0000357	single protein format	None	None	None	None	None	CHEMBL3105	Poly [ADP-ribose] polymerase-1	Homo sapiens	SINGLE PROTEIN	CHEMBL3886352	37	BindingDB Database		2015	None
CHEMBL3937804		0	377.21	0	3.43	BDBM240708	NCCOc1c(-c2cccc(Br)c2)[nH]c(=O)c2cc(F)ccc12	Kd	'='	10.0	nM	8.00		419968	UO_0000065	21.21	0.48	4.57	11.75	False	CHEMBL3888854	Biochemical Assay: The identification of compounds capable of binding several PARP proteins is carried out through a screening method including the steps of a) providing a reaction mixture containing: b) comparing the polarization signal generated in the absence of the test compound with the one generated in the presence of different concentrations of the test compound, and c) evaluating the abil…	B	BAO_0000357	single protein format	None	None	None	None	None	CHEMBL3105	Poly [ADP-ribose] polymerase-1	Homo sapiens	SINGLE PROTEIN	CHEMBL3886863	37	BindingDB Database		2016	None
CHEMBL2058683		0	371.37	0	1.30	BDBM214491	CC1NC(=O)N(c2cc(Cc3n[nH]c(=O)c4c3NCCC4)ccc2F)C1=O	Ki	'='	9.0	nM	8.05		376723	UO_0000065	21.67	0.41	6.75	7.51	False	CHEMBL3888158	PARP Enzyme Inhibition Assay: PARP1 assay was conducted in PARP assay buffer containing 50 mM Tris pH 8.0, 1 mM DTT, 4 mM MgCl2. PARP reactions contained 1.5 uM [3H]-NAD+ (1.6 uCi/mmol), 200 nM biotinylated histone H1, 200 nM sIDNA, and 1 nM PARP enzyme. Auto reactions utilizing SPA bead-based detection were carried out in 100 uL volumes in white 96 well plates. Reactions were initiated by adding…	B	BAO_0000357	single protein format	None	None	None	None	None	CHEMBL3105	Poly [ADP-ribose] polymerase-1	Homo sapiens	SINGLE PROTEIN	CHEMBL3886604	37	BindingDB Database		2016	None
CHEMBL2058916		0	385.40	0	0.43	BDBM50387935	O=C1CN(C(=O)c2cc(Cc3n[nH]c(=O)c4c3NCCC4)ccc2F)CCN1	Ki	'='	0.9	nM	9.05		376732	UO_0000065	23.47	0.44	8.62	8.44	False	CHEMBL3888158	PARP Enzyme Inhibition Assay: PARP1 assay was conducted in PARP assay buffer containing 50 mM Tris pH 8.0, 1 mM DTT, 4 mM MgCl2. PARP reactions contained 1.5 uM [3H]-NAD+ (1.6 uCi/mmol), 200 nM biotinylated histone H1, 200 nM sIDNA, and 1 nM PARP enzyme. Auto reactions utilizing SPA bead-based detection were carried out in 100 uL volumes in white 96 well plates. Reactions were initiated by adding…	B	BAO_0000357	single protein format	None	None	None	None	None	CHEMBL3105	Poly [ADP-ribose] polymerase-1	Homo sapiens	SINGLE PROTEIN	CHEMBL3886604	37	BindingDB Database		2016	None
CHEMBL3954051		0	382.51	0	2.26	BDBM214352	CCN(CCN(C)C)C(=O)c1cccc(Cc2n[nH]c(=O)c3c2CCCC3)c1	Ki	'='	34.0	nM	7.47		376560	UO_0000065	19.53	0.36	5.21	10.78	False	CHEMBL3888158	PARP Enzyme Inhibition Assay: PARP1 assay was conducted in PARP assay buffer containing 50 mM Tris pH 8.0, 1 mM DTT, 4 mM MgCl2. PARP reactions contained 1.5 uM [3H]-NAD+ (1.6 uCi/mmol), 200 nM biotinylated histone H1, 200 nM sIDNA, and 1 nM PARP enzyme. Auto reactions utilizing SPA bead-based detection were carried out in 100 uL volumes in white 96 well plates. Reactions were initiated by adding…	B	BAO_0000357	single protein format	None	None	None	None	None	CHEMBL3105	Poly [ADP-ribose] polymerase-1	Homo sapiens	SINGLE PROTEIN	CHEMBL3886604	37	BindingDB Database		2016	None
CHEMBL3962134		0	464.52	0	3.48	BDBM213925	O=C(c1cc(Cc2n[nH]c(=O)c3c2CCCC3)ccc1F)N1CCN(c2ccc(F)cc2)CC1	Ki	'='	4.0	nM	8.40		376658	UO_0000065	18.08	0.34	4.92	12.12	False	CHEMBL3888158	PARP Enzyme Inhibition Assay: PARP1 assay was conducted in PARP assay buffer containing 50 mM Tris pH 8.0, 1 mM DTT, 4 mM MgCl2. PARP reactions contained 1.5 uM [3H]-NAD+ (1.6 uCi/mmol), 200 nM biotinylated histone H1, 200 nM sIDNA, and 1 nM PARP enzyme. Auto reactions utilizing SPA bead-based detection were carried out in 100 uL volumes in white 96 well plates. Reactions were initiated by adding…	B	BAO_0000357	single protein format	None	None	None	None	None	CHEMBL3105	Poly [ADP-ribose] polymerase-1	Homo sapiens	SINGLE PROTEIN	CHEMBL3886604	37	BindingDB Database		2016	None
CHEMBL3979663		0	338.41	0	1.40	BDBM213896	O=C(Nc1cccc(Cc2n[nH]c(=O)c3c2CCCC3)c1)C1CNC1	Ki	'='	6.0	nM	8.22		376259	UO_0000065	24.30	0.45	6.82	9.46	False	CHEMBL3888158	PARP Enzyme Inhibition Assay: PARP1 assay was conducted in PARP assay buffer containing 50 mM Tris pH 8.0, 1 mM DTT, 4 mM MgCl2. PARP reactions contained 1.5 uM [3H]-NAD+ (1.6 uCi/mmol), 200 nM biotinylated histone H1, 200 nM sIDNA, and 1 nM PARP enzyme. Auto reactions utilizing SPA bead-based detection were carried out in 100 uL volumes in white 96 well plates. Reactions were initiated by adding…	B	BAO_0000357	single protein format	None	None	None	None	None	CHEMBL3105	Poly [ADP-ribose] polymerase-1	Homo sapiens	SINGLE PROTEIN	CHEMBL3886604	37	BindingDB Database		2016	None
CHEMBL3972963		0	385.51	0	4.16	BDBM214068	O=c1[nH]nc(Cc2cccc(-c3cccc(CNC4CC4)c3)c2)c2c1CCCC2	Ki	'='	24.0	nM	7.62		376275	UO_0000065	19.77	0.36	3.46	13.19	False	CHEMBL3888158	PARP Enzyme Inhibition Assay: PARP1 assay was conducted in PARP assay buffer containing 50 mM Tris pH 8.0, 1 mM DTT, 4 mM MgCl2. PARP reactions contained 1.5 uM [3H]-NAD+ (1.6 uCi/mmol), 200 nM biotinylated histone H1, 200 nM sIDNA, and 1 nM PARP enzyme. Auto reactions utilizing SPA bead-based detection were carried out in 100 uL volumes in white 96 well plates. Reactions were initiated by adding…	B	BAO_0000357	single protein format	None	None	None	None	None	CHEMBL3105	Poly [ADP-ribose] polymerase-1	Homo sapiens	SINGLE PROTEIN	CHEMBL3886604	37	BindingDB Database		2016	None
CHEMBL3911622		0	403.48	0	3.57	BDBM214086	Cc1cccc(OCC(=O)Nc2cccc(Cc3n[nH]c(=O)c4c3CCCC4)c2)c1	Ki	'='	74.0	nM	7.13		376293	UO_0000065	17.67	0.32	3.56	8.48	False	CHEMBL3888158	PARP Enzyme Inhibition Assay: PARP1 assay was conducted in PARP assay buffer containing 50 mM Tris pH 8.0, 1 mM DTT, 4 mM MgCl2. PARP reactions contained 1.5 uM [3H]-NAD+ (1.6 uCi/mmol), 200 nM biotinylated histone H1, 200 nM sIDNA, and 1 nM PARP enzyme. Auto reactions utilizing SPA bead-based detection were carried out in 100 uL volumes in white 96 well plates. Reactions were initiated by adding…	B	BAO_0000357	single protein format	None	None	None	None	None	CHEMBL3105	Poly [ADP-ribose] polymerase-1	Homo sapiens	SINGLE PROTEIN	CHEMBL3886604	37	BindingDB Database		2016	None
CHEMBL3981743		0	421.52	0	3.90	BDBM214104	O=C(CCC(=O)c1cccs1)Nc1cccc(Cc2n[nH]c(=O)c3c2CCCC3)c1	Ki	'='	5.0	nM	8.30		376311	UO_0000065	19.69	0.38	4.40	9.03	False	CHEMBL3888158	PARP Enzyme Inhibition Assay: PARP1 assay was conducted in PARP assay buffer containing 50 mM Tris pH 8.0, 1 mM DTT, 4 mM MgCl2. PARP reactions contained 1.5 uM [3H]-NAD+ (1.6 uCi/mmol), 200 nM biotinylated histone H1, 200 nM sIDNA, and 1 nM PARP enzyme. Auto reactions utilizing SPA bead-based detection were carried out in 100 uL volumes in white 96 well plates. Reactions were initiated by adding…	B	BAO_0000357	single protein format	None	None	None	None	None	CHEMBL3105	Poly [ADP-ribose] polymerase-1	Homo sapiens	SINGLE PROTEIN	CHEMBL3886604	37	BindingDB Database		2016	None
CHEMBL3913258		0	427.48	0	1.55	BDBM214490	CCC(=O)N1CCN(C(=O)c2cc(Cc3n[nH]c(=O)c4c3NCCC4)ccc2F)CC1	Ki	'='	0.8	nM	9.10		376722	UO_0000065	21.28	0.40	7.55	9.24	False	CHEMBL3888158	PARP Enzyme Inhibition Assay: PARP1 assay was conducted in PARP assay buffer containing 50 mM Tris pH 8.0, 1 mM DTT, 4 mM MgCl2. PARP reactions contained 1.5 uM [3H]-NAD+ (1.6 uCi/mmol), 200 nM biotinylated histone H1, 200 nM sIDNA, and 1 nM PARP enzyme. Auto reactions utilizing SPA bead-based detection were carried out in 100 uL volumes in white 96 well plates. Reactions were initiated by adding…	B	BAO_0000357	single protein format	None	None	None	None	None	CHEMBL3105	Poly [ADP-ribose] polymerase-1	Homo sapiens	SINGLE PROTEIN	CHEMBL3886604	37	BindingDB Database		2016	None
CHEMBL3950202		0	474.54	0	3.59	BDBM214499	O=C(c1ccccc1)C1CCN(C(=O)c2cc(Cc3n[nH]c(=O)c4c3NCCC4)ccc2F)CC1	Ki	'='	1.8	nM	8.74		376733	UO_0000065	18.43	0.34	5.15	9.19	False	CHEMBL3888158	PARP Enzyme Inhibition Assay: PARP1 assay was conducted in PARP assay buffer containing 50 mM Tris pH 8.0, 1 mM DTT, 4 mM MgCl2. PARP reactions contained 1.5 uM [3H]-NAD+ (1.6 uCi/mmol), 200 nM biotinylated histone H1, 200 nM sIDNA, and 1 nM PARP enzyme. Auto reactions utilizing SPA bead-based detection were carried out in 100 uL volumes in white 96 well plates. Reactions were initiated by adding…	B	BAO_0000357	single protein format	None	None	None	None	None	CHEMBL3105	Poly [ADP-ribose] polymerase-1	Homo sapiens	SINGLE PROTEIN	CHEMBL3886604	37	BindingDB Database		2016	None
CHEMBL3972264		0	490.54	0	2.24	BDBM214561	O=C(c1ccccn1)N1CCCN(C(=O)c2cc(Cc3n[nH]c(=O)c4c3NCCC4)ccc2F)CC1	Ki	'='	2.8	nM	8.55		376797	UO_0000065	17.44	0.32	6.31	7.69	False	CHEMBL3888158	PARP Enzyme Inhibition Assay: PARP1 assay was conducted in PARP assay buffer containing 50 mM Tris pH 8.0, 1 mM DTT, 4 mM MgCl2. PARP reactions contained 1.5 uM [3H]-NAD+ (1.6 uCi/mmol), 200 nM biotinylated histone H1, 200 nM sIDNA, and 1 nM PARP enzyme. Auto reactions utilizing SPA bead-based detection were carried out in 100 uL volumes in white 96 well plates. Reactions were initiated by adding…	B	BAO_0000357	single protein format	None	None	None	None	None	CHEMBL3105	Poly [ADP-ribose] polymerase-1	Homo sapiens	SINGLE PROTEIN	CHEMBL3886604	37	BindingDB Database		2016	None
CHEMBL3900920		0	485.56	0	2.99	BDBM214576	CC(C)(C)OC(=O)NC1CCN(C(=O)c2cc(Cc3n[nH]c(=O)c4c3NCCC4)ccc2F)CC1	Ki	'='	2.8	nM	8.55		376813	UO_0000065	17.61	0.33	5.56	7.35	False	CHEMBL3888158	PARP Enzyme Inhibition Assay: PARP1 assay was conducted in PARP assay buffer containing 50 mM Tris pH 8.0, 1 mM DTT, 4 mM MgCl2. PARP reactions contained 1.5 uM [3H]-NAD+ (1.6 uCi/mmol), 200 nM biotinylated histone H1, 200 nM sIDNA, and 1 nM PARP enzyme. Auto reactions utilizing SPA bead-based detection were carried out in 100 uL volumes in white 96 well plates. Reactions were initiated by adding…	B	BAO_0000357	single protein format	None	None	None	None	None	CHEMBL3105	Poly [ADP-ribose] polymerase-1	Homo sapiens	SINGLE PROTEIN	CHEMBL3886604	37	BindingDB Database		2016	None
CHEMBL3904319		0	415.54	0	4.79	BDBM214273	CC(C)(C)c1ccc(NC(=O)c2cccc(Cc3n[nH]c(=O)c4c3CCCC4)c2)cc1	Ki	'='	363.0	nM	6.44		376480	UO_0000065	15.50	0.28	1.65	8.60	False	CHEMBL3888158	PARP Enzyme Inhibition Assay: PARP1 assay was conducted in PARP assay buffer containing 50 mM Tris pH 8.0, 1 mM DTT, 4 mM MgCl2. PARP reactions contained 1.5 uM [3H]-NAD+ (1.6 uCi/mmol), 200 nM biotinylated histone H1, 200 nM sIDNA, and 1 nM PARP enzyme. Auto reactions utilizing SPA bead-based detection were carried out in 100 uL volumes in white 96 well plates. Reactions were initiated by adding…	B	BAO_0000357	single protein format	None	None	None	None	None	CHEMBL3105	Poly [ADP-ribose] polymerase-1	Homo sapiens	SINGLE PROTEIN	CHEMBL3886604	37	BindingDB Database		2016	None
CHEMBL3978804		0	389.46	0	3.51	BDBM214285	Cc1cccc(O)c1NC(=O)c1cccc(Cc2n[nH]c(=O)c3c2CCCC3)c1	Ki	'='	259.0	nM	6.59		376492	UO_0000065	16.91	0.31	3.08	6.93	False	CHEMBL3888158	PARP Enzyme Inhibition Assay: PARP1 assay was conducted in PARP assay buffer containing 50 mM Tris pH 8.0, 1 mM DTT, 4 mM MgCl2. PARP reactions contained 1.5 uM [3H]-NAD+ (1.6 uCi/mmol), 200 nM biotinylated histone H1, 200 nM sIDNA, and 1 nM PARP enzyme. Auto reactions utilizing SPA bead-based detection were carried out in 100 uL volumes in white 96 well plates. Reactions were initiated by adding…	B	BAO_0000357	single protein format	None	None	None	None	None	CHEMBL3105	Poly [ADP-ribose] polymerase-1	Homo sapiens	SINGLE PROTEIN	CHEMBL3886604	37	BindingDB Database		2016	None
CHEMBL3949339		0	429.56	0	4.68	BDBM214356	CCCCN(Cc1ccccc1)C(=O)c1cccc(Cc2n[nH]c(=O)c3c2CCCC3)c1	Ki	'='	105.0	nM	6.98		376564	UO_0000065	16.25	0.30	2.30	10.56	False	CHEMBL3888158	PARP Enzyme Inhibition Assay: PARP1 assay was conducted in PARP assay buffer containing 50 mM Tris pH 8.0, 1 mM DTT, 4 mM MgCl2. PARP reactions contained 1.5 uM [3H]-NAD+ (1.6 uCi/mmol), 200 nM biotinylated histone H1, 200 nM sIDNA, and 1 nM PARP enzyme. Auto reactions utilizing SPA bead-based detection were carried out in 100 uL volumes in white 96 well plates. Reactions were initiated by adding…	B	BAO_0000357	single protein format	None	None	None	None	None	CHEMBL3105	Poly [ADP-ribose] polymerase-1	Homo sapiens	SINGLE PROTEIN	CHEMBL3886604	37	BindingDB Database		2016	None
CHEMBL3898338		0	399.54	0	4.55	BDBM214069	O=c1[nH]nc(Cc2cccc(-c3cccc(CNC4CCC4)c3)c2)c2c1CCCC2	Ki	'='	32.0	nM	7.50		376276	UO_0000065	18.76	0.34	2.94	12.97	False	CHEMBL3888158	PARP Enzyme Inhibition Assay: PARP1 assay was conducted in PARP assay buffer containing 50 mM Tris pH 8.0, 1 mM DTT, 4 mM MgCl2. PARP reactions contained 1.5 uM [3H]-NAD+ (1.6 uCi/mmol), 200 nM biotinylated histone H1, 200 nM sIDNA, and 1 nM PARP enzyme. Auto reactions utilizing SPA bead-based detection were carried out in 100 uL volumes in white 96 well plates. Reactions were initiated by adding…	B	BAO_0000357	single protein format	None	None	None	None	None	CHEMBL3105	Poly [ADP-ribose] polymerase-1	Homo sapiens	SINGLE PROTEIN	CHEMBL3886604	37	BindingDB Database		2016	None
CHEMBL3920556		0	403.48	0	3.39	BDBM214080	O=C(COCc1ccccc1)Nc1cccc(Cc2n[nH]c(=O)c3c2CCCC3)c1	Ki	'='	11.0	nM	7.96		376287	UO_0000065	19.72	0.36	4.57	9.47	False	CHEMBL3888158	PARP Enzyme Inhibition Assay: PARP1 assay was conducted in PARP assay buffer containing 50 mM Tris pH 8.0, 1 mM DTT, 4 mM MgCl2. PARP reactions contained 1.5 uM [3H]-NAD+ (1.6 uCi/mmol), 200 nM biotinylated histone H1, 200 nM sIDNA, and 1 nM PARP enzyme. Auto reactions utilizing SPA bead-based detection were carried out in 100 uL volumes in white 96 well plates. Reactions were initiated by adding…	B	BAO_0000357	single protein format	None	None	None	None	None	CHEMBL3105	Poly [ADP-ribose] polymerase-1	Homo sapiens	SINGLE PROTEIN	CHEMBL3886604	37	BindingDB Database		2016	None
CHEMBL195758		0	369.53	0	3.21	10d	O=C1NC(CCCN2CC=C(c3ccccc3)CC2)=NC2CCSCC12	IC50	'='	8.9	nM	8.05			UO_0000065	21.79	0.42	4.84	18.01	False	CHEMBL881278	In vitro inhibitory concentration against Poly(ADP-ribose) polymerase 1	B	BAO_0000357	single protein format	Homo sapiens	None	None	None	None	CHEMBL3105	Poly [ADP-ribose] polymerase-1	Homo sapiens	SINGLE PROTEIN	CHEMBL1141047	1	Scientific Literature	Bioorg. Med. Chem. Lett.	2005	None
CHEMBL370171		0	352.48	0	2.06	10e	O=C1NC(CCCN2CC=C(c3ccccc3)CC2)=NC2CCNCC12	IC50	'='	8600.0	nM	5.07			UO_0000065	14.37	0.27	3.01	8.93	False	CHEMBL881278	In vitro inhibitory concentration against Poly(ADP-ribose) polymerase 1	B	BAO_0000357	single protein format	Homo sapiens	None	None	None	None	CHEMBL3105	Poly [ADP-ribose] polymerase-1	Homo sapiens	SINGLE PROTEIN	CHEMBL1141047	1	Scientific Literature	Bioorg. Med. Chem. Lett.	2005	None
CHEMBL194482		0	394.52	1	5.40	21a	O=c1[nH]c2ccc(CCCN3CC=C(c4ccccc4)CC3)cc2c2ccccc12	IC50	'='	46.0	nM	7.34			UO_0000065	18.60	0.33	1.94	20.32	False	CHEMBL881278	In vitro inhibitory concentration against Poly(ADP-ribose) polymerase 1	B	BAO_0000357	single protein format	Homo sapiens	None	None	None	None	CHEMBL3105	Poly [ADP-ribose] polymerase-1	Homo sapiens	SINGLE PROTEIN	CHEMBL1141047	1	Scientific Literature	Bioorg. Med. Chem. Lett.	2005	None
CHEMBL3960133		0	400.45	0	1.89	BDBM214584	O=C(NC1CCC(O)CC1)c1cc(Cc2n[nH]c(=O)c3c2NCCC3)ccc1F	Ki	'='	53.0	nM	7.28		376822	UO_0000065	18.17	0.34	5.39	6.79	False	CHEMBL3888158	PARP Enzyme Inhibition Assay: PARP1 assay was conducted in PARP assay buffer containing 50 mM Tris pH 8.0, 1 mM DTT, 4 mM MgCl2. PARP reactions contained 1.5 uM [3H]-NAD+ (1.6 uCi/mmol), 200 nM biotinylated histone H1, 200 nM sIDNA, and 1 nM PARP enzyme. Auto reactions utilizing SPA bead-based detection were carried out in 100 uL volumes in white 96 well plates. Reactions were initiated by adding…	B	BAO_0000357	single protein format	None	None	None	None	None	CHEMBL3105	Poly [ADP-ribose] polymerase-1	Homo sapiens	SINGLE PROTEIN	CHEMBL3886604	37	BindingDB Database		2016	None
CHEMBL3904816		0	493.54	0	2.83	BDBM214590	CN(C(=O)c1cc(Cc2n[nH]c(=O)c3c2NCCC3)ccc1F)C1CCN(C(=O)c2ccco2)CC1	Ki	'='	4.0	nM	8.40		376828	UO_0000065	17.02	0.32	5.57	7.53	False	CHEMBL3888158	PARP Enzyme Inhibition Assay: PARP1 assay was conducted in PARP assay buffer containing 50 mM Tris pH 8.0, 1 mM DTT, 4 mM MgCl2. PARP reactions contained 1.5 uM [3H]-NAD+ (1.6 uCi/mmol), 200 nM biotinylated histone H1, 200 nM sIDNA, and 1 nM PARP enzyme. Auto reactions utilizing SPA bead-based detection were carried out in 100 uL volumes in white 96 well plates. Reactions were initiated by adding…	B	BAO_0000357	single protein format	None	None	None	None	None	CHEMBL3105	Poly [ADP-ribose] polymerase-1	Homo sapiens	SINGLE PROTEIN	CHEMBL3886604	37	BindingDB Database		2016	None
CHEMBL3913570		0	476.55	0	3.27	BDBM214614	CCN(CCNC(=O)c1ccccc1)C(=O)c1cc(Cc2n[nH]c(=O)c3c2CCCC3)ccc1F	Ki	'='	1.8	nM	8.74		376852	UO_0000065	18.35	0.34	5.47	9.19	False	CHEMBL3888158	PARP Enzyme Inhibition Assay: PARP1 assay was conducted in PARP assay buffer containing 50 mM Tris pH 8.0, 1 mM DTT, 4 mM MgCl2. PARP reactions contained 1.5 uM [3H]-NAD+ (1.6 uCi/mmol), 200 nM biotinylated histone H1, 200 nM sIDNA, and 1 nM PARP enzyme. Auto reactions utilizing SPA bead-based detection were carried out in 100 uL volumes in white 96 well plates. Reactions were initiated by adding…	B	BAO_0000357	single protein format	None	None	None	None	None	CHEMBL3105	Poly [ADP-ribose] polymerase-1	Homo sapiens	SINGLE PROTEIN	CHEMBL3886604	37	BindingDB Database		2016	None
CHEMBL3958202		0	398.44	0	1.29	BDBM214629	CN1CCN(C(=O)c2cc(Cc3n[nH]c(=O)c4c3CCCC4)ccc2F)CC1=O	Ki	'='	0.3	nM	9.52		376867	UO_0000065	23.90	0.45	8.23	11.03	False	CHEMBL3888158	PARP Enzyme Inhibition Assay: PARP1 assay was conducted in PARP assay buffer containing 50 mM Tris pH 8.0, 1 mM DTT, 4 mM MgCl2. PARP reactions contained 1.5 uM [3H]-NAD+ (1.6 uCi/mmol), 200 nM biotinylated histone H1, 200 nM sIDNA, and 1 nM PARP enzyme. Auto reactions utilizing SPA bead-based detection were carried out in 100 uL volumes in white 96 well plates. Reactions were initiated by adding…	B	BAO_0000357	single protein format	None	None	None	None	None	CHEMBL3105	Poly [ADP-ribose] polymerase-1	Homo sapiens	SINGLE PROTEIN	CHEMBL3886604	37	BindingDB Database		2016	None
CHEMBL3932776		0	313.33	0	2.19	BDBM213891	O=C1CCN1c1cc(-c2n[nH]c(=O)c3c2CCCC3)ccc1F	Ki	'='	291.0	nM	6.54		376872	UO_0000065	20.86	0.39	4.35	9.89	False	CHEMBL3888158	PARP Enzyme Inhibition Assay: PARP1 assay was conducted in PARP assay buffer containing 50 mM Tris pH 8.0, 1 mM DTT, 4 mM MgCl2. PARP reactions contained 1.5 uM [3H]-NAD+ (1.6 uCi/mmol), 200 nM biotinylated histone H1, 200 nM sIDNA, and 1 nM PARP enzyme. Auto reactions utilizing SPA bead-based detection were carried out in 100 uL volumes in white 96 well plates. Reactions were initiated by adding…	B	BAO_0000357	single protein format	None	None	None	None	None	CHEMBL3105	Poly [ADP-ribose] polymerase-1	Homo sapiens	SINGLE PROTEIN	CHEMBL3886604	37	BindingDB Database		2016	None
CHEMBL3984604		0	312.37	0	1.14	BDBM213894	NCC(=O)Nc1cccc(Cc2n[nH]c(=O)c3c2CCCC3)c1	Ki	'='	12.0	nM	7.92		376875	UO_0000065	25.36	0.47	6.78	7.85	False	CHEMBL3888158	PARP Enzyme Inhibition Assay: PARP1 assay was conducted in PARP assay buffer containing 50 mM Tris pH 8.0, 1 mM DTT, 4 mM MgCl2. PARP reactions contained 1.5 uM [3H]-NAD+ (1.6 uCi/mmol), 200 nM biotinylated histone H1, 200 nM sIDNA, and 1 nM PARP enzyme. Auto reactions utilizing SPA bead-based detection were carried out in 100 uL volumes in white 96 well plates. Reactions were initiated by adding…	B	BAO_0000357	single protein format	None	None	None	None	None	CHEMBL3105	Poly [ADP-ribose] polymerase-1	Homo sapiens	SINGLE PROTEIN	CHEMBL3886604	37	BindingDB Database		2016	None
CHEMBL3909881		0	401.51	0	4.62	BDBM214271	CC(C)c1ccc(NC(=O)c2cccc(Cc3n[nH]c(=O)c4c3CCCC4)c2)cc1	Ki	'='	191.0	nM	6.72		376478	UO_0000065	16.73	0.31	2.10	8.98	False	CHEMBL3888158	PARP Enzyme Inhibition Assay: PARP1 assay was conducted in PARP assay buffer containing 50 mM Tris pH 8.0, 1 mM DTT, 4 mM MgCl2. PARP reactions contained 1.5 uM [3H]-NAD+ (1.6 uCi/mmol), 200 nM biotinylated histone H1, 200 nM sIDNA, and 1 nM PARP enzyme. Auto reactions utilizing SPA bead-based detection were carried out in 100 uL volumes in white 96 well plates. Reactions were initiated by adding…	B	BAO_0000357	single protein format	None	None	None	None	None	CHEMBL3105	Poly [ADP-ribose] polymerase-1	Homo sapiens	SINGLE PROTEIN	CHEMBL3886604	37	BindingDB Database		2016	None
CHEMBL3902713		0	341.39	0	2.68	BDBM214381	CC(c1ccc(F)c(N2CCC2=O)c1)c1n[nH]c(=O)c2c1CCCC2	Ki	'='	56.0	nM	7.25		376589	UO_0000065	21.24	0.40	4.57	10.98	False	CHEMBL3888158	PARP Enzyme Inhibition Assay: PARP1 assay was conducted in PARP assay buffer containing 50 mM Tris pH 8.0, 1 mM DTT, 4 mM MgCl2. PARP reactions contained 1.5 uM [3H]-NAD+ (1.6 uCi/mmol), 200 nM biotinylated histone H1, 200 nM sIDNA, and 1 nM PARP enzyme. Auto reactions utilizing SPA bead-based detection were carried out in 100 uL volumes in white 96 well plates. Reactions were initiated by adding…	B	BAO_0000357	single protein format	None	None	None	None	None	CHEMBL3105	Poly [ADP-ribose] polymerase-1	Homo sapiens	SINGLE PROTEIN	CHEMBL3886604	37	BindingDB Database		2016	None
CHEMBL3977581		0	413.45	0	1.20	BDBM214440	NC(=O)C1CCN(C(=O)c2cc(Cc3n[nH]c(=O)c4c3NCCC4)ccc2F)CC1	Ki	'='	2.0	nM	8.70		376664	UO_0000065	21.04	0.40	7.50	7.18	False	CHEMBL3888158	PARP Enzyme Inhibition Assay: PARP1 assay was conducted in PARP assay buffer containing 50 mM Tris pH 8.0, 1 mM DTT, 4 mM MgCl2. PARP reactions contained 1.5 uM [3H]-NAD+ (1.6 uCi/mmol), 200 nM biotinylated histone H1, 200 nM sIDNA, and 1 nM PARP enzyme. Auto reactions utilizing SPA bead-based detection were carried out in 100 uL volumes in white 96 well plates. Reactions were initiated by adding…	B	BAO_0000357	single protein format	None	None	None	None	None	CHEMBL3105	Poly [ADP-ribose] polymerase-1	Homo sapiens	SINGLE PROTEIN	CHEMBL3886604	37	BindingDB Database		2016	None
CHEMBL3919621		0	481.57	0	1.76	BDBM214442	O=C(CN1CCN(C(=O)c2cc(Cc3n[nH]c(=O)c4c3CCCC4)ccc2F)CC1)N1CCCC1	Ki	'='	2.5	nM	8.60		376667	UO_0000065	17.86	0.34	6.84	9.60	False	CHEMBL3888158	PARP Enzyme Inhibition Assay: PARP1 assay was conducted in PARP assay buffer containing 50 mM Tris pH 8.0, 1 mM DTT, 4 mM MgCl2. PARP reactions contained 1.5 uM [3H]-NAD+ (1.6 uCi/mmol), 200 nM biotinylated histone H1, 200 nM sIDNA, and 1 nM PARP enzyme. Auto reactions utilizing SPA bead-based detection were carried out in 100 uL volumes in white 96 well plates. Reactions were initiated by adding…	B	BAO_0000357	single protein format	None	None	None	None	None	CHEMBL3105	Poly [ADP-ribose] polymerase-1	Homo sapiens	SINGLE PROTEIN	CHEMBL3886604	37	BindingDB Database		2016	None
CHEMBL3902883		0	465.50	0	2.96	BDBM214452	O=C(c1cc(Cc2n[nH]c(=O)c3c2NCCC3)ccc1F)N1CCN(c2ccccc2F)CC1	Ki	'='	1.0	nM	9.00		376679	UO_0000065	19.33	0.36	6.04	11.07	False	CHEMBL3888158	PARP Enzyme Inhibition Assay: PARP1 assay was conducted in PARP assay buffer containing 50 mM Tris pH 8.0, 1 mM DTT, 4 mM MgCl2. PARP reactions contained 1.5 uM [3H]-NAD+ (1.6 uCi/mmol), 200 nM biotinylated histone H1, 200 nM sIDNA, and 1 nM PARP enzyme. Auto reactions utilizing SPA bead-based detection were carried out in 100 uL volumes in white 96 well plates. Reactions were initiated by adding…	B	BAO_0000357	single protein format	None	None	None	None	None	CHEMBL3105	Poly [ADP-ribose] polymerase-1	Homo sapiens	SINGLE PROTEIN	CHEMBL3886604	37	BindingDB Database		2016	None
CHEMBL3926924		0	470.55	0	2.08	BDBM214457	CCN(CC)C(=O)N1CCN(C(=O)c2cc(Cc3n[nH]c(=O)c4c3NCCC4)ccc2F)CC1	Ki	'='	1.1	nM	8.96		376686	UO_0000065	19.04	0.36	6.88	8.81	False	CHEMBL3888158	PARP Enzyme Inhibition Assay: PARP1 assay was conducted in PARP assay buffer containing 50 mM Tris pH 8.0, 1 mM DTT, 4 mM MgCl2. PARP reactions contained 1.5 uM [3H]-NAD+ (1.6 uCi/mmol), 200 nM biotinylated histone H1, 200 nM sIDNA, and 1 nM PARP enzyme. Auto reactions utilizing SPA bead-based detection were carried out in 100 uL volumes in white 96 well plates. Reactions were initiated by adding…	B	BAO_0000357	single protein format	None	None	None	None	None	CHEMBL3105	Poly [ADP-ribose] polymerase-1	Homo sapiens	SINGLE PROTEIN	CHEMBL3886604	37	BindingDB Database		2016	None
CHEMBL3902882		0	481.57	0	2.72	BDBM214464	O=C(c1cc(Cc2n[nH]c(=O)c3c2NCCC3)ccc1F)N1CCN(C(=O)C2CCCCC2)CC1	Ki	'='	1.1	nM	8.96		376696	UO_0000065	18.60	0.35	6.24	9.10	False	CHEMBL3888158	PARP Enzyme Inhibition Assay: PARP1 assay was conducted in PARP assay buffer containing 50 mM Tris pH 8.0, 1 mM DTT, 4 mM MgCl2. PARP reactions contained 1.5 uM [3H]-NAD+ (1.6 uCi/mmol), 200 nM biotinylated histone H1, 200 nM sIDNA, and 1 nM PARP enzyme. Auto reactions utilizing SPA bead-based detection were carried out in 100 uL volumes in white 96 well plates. Reactions were initiated by adding…	B	BAO_0000357	single protein format	None	None	None	None	None	CHEMBL3105	Poly [ADP-ribose] polymerase-1	Homo sapiens	SINGLE PROTEIN	CHEMBL3886604	37	BindingDB Database		2016	None
CHEMBL3891180		0	504.56	1	2.74	BDBM214484	O=C(COc1ccccc1)N1CCN(C(=O)c2cc(Cc3n[nH]c(=O)c4c3CCCC4)ccc2F)CC1	Ki	'='	1.9	nM	8.72		376716	UO_0000065	17.28	0.32	5.98	9.12	False	CHEMBL3888158	PARP Enzyme Inhibition Assay: PARP1 assay was conducted in PARP assay buffer containing 50 mM Tris pH 8.0, 1 mM DTT, 4 mM MgCl2. PARP reactions contained 1.5 uM [3H]-NAD+ (1.6 uCi/mmol), 200 nM biotinylated histone H1, 200 nM sIDNA, and 1 nM PARP enzyme. Auto reactions utilizing SPA bead-based detection were carried out in 100 uL volumes in white 96 well plates. Reactions were initiated by adding…	B	BAO_0000357	single protein format	None	None	None	None	None	CHEMBL3105	Poly [ADP-ribose] polymerase-1	Homo sapiens	SINGLE PROTEIN	CHEMBL3886604	37	BindingDB Database		2016	None
CHEMBL3974120		0	246.33	0	2.30	BDBM214030	O=c1[nH]nc(Cc2cccs2)c2c1CCCC2	Ki	'='	70.0	nM	7.16		376237	UO_0000065	29.05	0.57	4.85	15.64	False	CHEMBL3888158	PARP Enzyme Inhibition Assay: PARP1 assay was conducted in PARP assay buffer containing 50 mM Tris pH 8.0, 1 mM DTT, 4 mM MgCl2. PARP reactions contained 1.5 uM [3H]-NAD+ (1.6 uCi/mmol), 200 nM biotinylated histone H1, 200 nM sIDNA, and 1 nM PARP enzyme. Auto reactions utilizing SPA bead-based detection were carried out in 100 uL volumes in white 96 well plates. Reactions were initiated by adding…	B	BAO_0000357	single protein format	None	None	None	None	None	CHEMBL3105	Poly [ADP-ribose] polymerase-1	Homo sapiens	SINGLE PROTEIN	CHEMBL3886604	37	BindingDB Database		2016	None
CHEMBL3948324		0	485.33	0	4.10	BDBM214184	O=C(Nc1cccc(Cc2n[nH]c(=O)c3c2CCCC3)c1)c1ccc(I)cc1	Ki	'='	48.0	nM	7.32		376391	UO_0000065	15.08	0.36	3.22	9.78	False	CHEMBL3888158	PARP Enzyme Inhibition Assay: PARP1 assay was conducted in PARP assay buffer containing 50 mM Tris pH 8.0, 1 mM DTT, 4 mM MgCl2. PARP reactions contained 1.5 uM [3H]-NAD+ (1.6 uCi/mmol), 200 nM biotinylated histone H1, 200 nM sIDNA, and 1 nM PARP enzyme. Auto reactions utilizing SPA bead-based detection were carried out in 100 uL volumes in white 96 well plates. Reactions were initiated by adding…	B	BAO_0000357	single protein format	None	None	None	None	None	CHEMBL3105	Poly [ADP-ribose] polymerase-1	Homo sapiens	SINGLE PROTEIN	CHEMBL3886604	37	BindingDB Database		2016	None
CHEMBL3944818		0	440.52	0	2.32	BDBM214475	CC(C)C(=O)N1CCN(C(=O)c2cc(Cc3n[nH]c(=O)c4c3CCCC4)ccc2F)CC1	Ki	'='	1.0	nM	9.00		376707	UO_0000065	20.43	0.38	6.68	10.42	False	CHEMBL3888158	PARP Enzyme Inhibition Assay: PARP1 assay was conducted in PARP assay buffer containing 50 mM Tris pH 8.0, 1 mM DTT, 4 mM MgCl2. PARP reactions contained 1.5 uM [3H]-NAD+ (1.6 uCi/mmol), 200 nM biotinylated histone H1, 200 nM sIDNA, and 1 nM PARP enzyme. Auto reactions utilizing SPA bead-based detection were carried out in 100 uL volumes in white 96 well plates. Reactions were initiated by adding…	B	BAO_0000357	single protein format	None	None	None	None	None	CHEMBL3105	Poly [ADP-ribose] polymerase-1	Homo sapiens	SINGLE PROTEIN	CHEMBL3886604	37	BindingDB Database		2016	None
CHEMBL3985672		0	504.52	1	2.94	BDBM214477	O=C(N[C@H]1CC(=O)N(c2cc(Cc3n[nH]c(=O)c4c3CCCC4)ccc2F)C1=O)OCc1ccccc1	Ki	'='	0.5	nM	9.30		376709	UO_0000065	18.44	0.34	6.36	7.66	False	CHEMBL3888158	PARP Enzyme Inhibition Assay: PARP1 assay was conducted in PARP assay buffer containing 50 mM Tris pH 8.0, 1 mM DTT, 4 mM MgCl2. PARP reactions contained 1.5 uM [3H]-NAD+ (1.6 uCi/mmol), 200 nM biotinylated histone H1, 200 nM sIDNA, and 1 nM PARP enzyme. Auto reactions utilizing SPA bead-based detection were carried out in 100 uL volumes in white 96 well plates. Reactions were initiated by adding…	B	BAO_0000357	single protein format	None	None	None	None	None	CHEMBL3105	Poly [ADP-ribose] polymerase-1	Homo sapiens	SINGLE PROTEIN	CHEMBL3886604	37	BindingDB Database		2016	None
CHEMBL3924915		0	399.43	0	1.94	BDBM214478	CC(C)C1NC(=O)N(c2cc(Cc3n[nH]c(=O)c4c3NCCC4)ccc2F)C1=O	Ki	'='	65.0	nM	7.19		376710	UO_0000065	17.99	0.34	5.25	6.70	False	CHEMBL3888158	PARP Enzyme Inhibition Assay: PARP1 assay was conducted in PARP assay buffer containing 50 mM Tris pH 8.0, 1 mM DTT, 4 mM MgCl2. PARP reactions contained 1.5 uM [3H]-NAD+ (1.6 uCi/mmol), 200 nM biotinylated histone H1, 200 nM sIDNA, and 1 nM PARP enzyme. Auto reactions utilizing SPA bead-based detection were carried out in 100 uL volumes in white 96 well plates. Reactions were initiated by adding…	B	BAO_0000357	single protein format	None	None	None	None	None	CHEMBL3105	Poly [ADP-ribose] polymerase-1	Homo sapiens	SINGLE PROTEIN	CHEMBL3886604	37	BindingDB Database		2016	None
CHEMBL45245		0	195.22	0	2.68	8	O=c1[nH]c2ccccc2c2ccccc12	IC50	'='	300.0	nM	6.52			UO_0000065	33.41	0.59	3.84	19.85	False	CHEMBL1176193	Inhibition of PARP1	B	BAO_0000357	single protein format	None	None	None	None	None	CHEMBL3105	Poly [ADP-ribose] polymerase-1	Homo sapiens	SINGLE PROTEIN	CHEMBL1177697	1	Scientific Literature	J. Med. Chem.	2010	None
CHEMBL2058688		0	434.47	0	3.46	8l	O=C(CCC(=O)c1ccccc1)Nc1cc(Cc2n[nH]c(=O)c3c2NCCC3)ccc1F	Ki	'='	1.3	nM	8.89			UO_0000065	20.45	0.38	5.43	8.55	True	CHEMBL2061718	Inhibition of PARP1 using [3H]NAD+ after 1 hr by scintillation counting	B	BAO_0000357	single protein format	Homo sapiens	None	None	None	None	CHEMBL3105	Poly [ADP-ribose] polymerase-1	Homo sapiens	SINGLE PROTEIN	CHEMBL2057095	1	Scientific Literature	Bioorg. Med. Chem.	2012	None
CHEMBL2058914		0	385.44	0	1.25	20i	CN1CCN(C(=O)c2cc(Cc3n[nH]c(=O)c4c3NCCC4)ccc2F)CC1	Ki	'='	6.0	nM	8.22			UO_0000065	21.33	0.40	6.97	10.11	True	CHEMBL2061718	Inhibition of PARP1 using [3H]NAD+ after 1 hr by scintillation counting	B	BAO_0000357	single protein format	Homo sapiens	None	None	None	None	CHEMBL3105	Poly [ADP-ribose] polymerase-1	Homo sapiens	SINGLE PROTEIN	CHEMBL2057095	1	Scientific Literature	Bioorg. Med. Chem.	2012	None
CHEMBL2058926		0	448.50	0	2.22	20u	O=C(c1cc(Cc2n[nH]c(=O)c3c2NCCC3)ccc1F)N1CCN(c2ccccn2)CC1	EC50	'='	1.4	nM	8.85			UO_0000065	19.74	0.37	6.63	9.40	False	CHEMBL2061719	Inhibition of PARP1 in H202-stimulated human C41 cells incubated for 30 mins prior to H2O2-treatment measured after 10 mins by FITC-based immunostaining	B	BAO_0000219	cell-based format	Homo sapiens	None	None	C41	None	CHEMBL3105	Poly [ADP-ribose] polymerase-1	Homo sapiens	SINGLE PROTEIN	CHEMBL2057095	1	Scientific Literature	Bioorg. Med. Chem.	2012	None
CHEMBL123617		0	137.14	0	0.49	12	NC(=O)c1ccc(O)cc1	IC50	'='	280000.0	nM		Outside typical range		UO_0000065					False	CHEMBL763795	The compound was tested for poly(ADP-ribose)-polymerase (PARP) inhibition	B	BAO_0000357	single protein format	None	None	None	None	None	CHEMBL3105	Poly [ADP-ribose] polymerase-1	Homo sapiens	SINGLE PROTEIN	CHEMBL1134673	1	Scientific Literature	J. Med. Chem.	2001	None
CHEMBL3394703		0	439.51	0	3.77	14	COc1cc2c(cc1OC)C1(O)C3C4c5ccccc5C(c5ccccc54)C3C(=O)N1CC2	IC50	'='	1634.7	nM	5.79			UO_0000065	13.17	0.24	2.02	9.81	False	CHEMBL3396925	Inhibition of PARP1 (unknown origin) in presence of NAD+ by homogenous fluorescence plate assay	B	BAO_0000357	single protein format	Homo sapiens	None	None	None	None	CHEMBL3105	Poly [ADP-ribose] polymerase-1	Homo sapiens	SINGLE PROTEIN	CHEMBL3393053	1	Scientific Literature	Bioorg. Med. Chem.	2015	None
CHEMBL123572		0	135.17	0	1.09	13	Cc1cccc(C(N)=O)c1	IC50	'='	19000.0	nM	4.72			UO_0000065	34.93	0.64	3.63	10.96	False	CHEMBL763795	The compound was tested for poly(ADP-ribose)-polymerase (PARP) inhibition	B	BAO_0000357	single protein format	None	None	None	None	None	CHEMBL3105	Poly [ADP-ribose] polymerase-1	Homo sapiens	SINGLE PROTEIN	CHEMBL1134673	1	Scientific Literature	J. Med. Chem.	2001	None
CHEMBL3394711		0	247.29	0	1.92	CRR-213	COc1cc2c(c(OC)c1)C1CCC(=O)N1CC2	IC50	'='	1371.4	nM	5.86			UO_0000065	23.71	0.44	3.94	15.12	False	CHEMBL3396925	Inhibition of PARP1 (unknown origin) in presence of NAD+ by homogenous fluorescence plate assay	B	BAO_0000357	single protein format	Homo sapiens	None	None	None	None	CHEMBL3105	Poly [ADP-ribose] polymerase-1	Homo sapiens	SINGLE PROTEIN	CHEMBL3393053	1	Scientific Literature	Bioorg. Med. Chem.	2015	None
CHEMBL3344072		0	334.44	1	5.10	23	CC(C)(C)c1ccc(-c2nc3c(sc4ccccc43)c(=O)[nH]2)cc1	Inhibition	'='	0.0	%				UO_0000187					False	CHEMBL3382567	Inhibition of human recombinant PARP1 incubated for 1 hr using histone substrate at 10 uM by luminescence based assay	B	BAO_0000357	single protein format	Homo sapiens	None	None	None	None	CHEMBL3105	Poly [ADP-ribose] polymerase-1	Homo sapiens	SINGLE PROTEIN	CHEMBL3351316	1	Scientific Literature	Eur. J. Med. Chem.	2014	None
CHEMBL289834		0	360.39	0	4.21	5c3	O=C(NCCc1ccccc1)c1ccc2c(c1)nc(O)c1cc(F)ccc12	IC50	'='	150.0	nM	6.82			UO_0000065	18.93	0.35	2.61	10.97	False	CHEMBL761611	Inhibitory concentration against purified recombinant human Poly (ADP-ribose) polymerase 1	B	BAO_0000357	single protein format	None	None	None	None	None	CHEMBL3105	Poly [ADP-ribose] polymerase-1	Homo sapiens	SINGLE PROTEIN	CHEMBL1134117	1	Scientific Literature	Bioorg. Med. Chem. Lett.	2001	None
CHEMBL245735		0	416.46	0	3.78	23	CC(=O)Nc1nc(-c2ccc3[nH]c4c5c(c6c(c4c3c2)C(=O)NC6=O)CCC5)cs1	IC50	'='	54.0	nM	7.27			UO_0000065	17.45	0.33	3.49	6.99	False	CHEMBL901413	Inhibition of human recombinant PARP1 in U251MG cells by CometAssay	B	BAO_0000219	cell-based format	Homo sapiens	None	None	U-251	None	CHEMBL3105	Poly [ADP-ribose] polymerase-1	Homo sapiens	SINGLE PROTEIN	CHEMBL1138399	1	Scientific Literature	Bioorg. Med. Chem. Lett.	2007	CHEMBL3307756
CHEMBL543159		0	372.86	0	2.91	28b	Cl.O=C(CN1CCCCC1)Nc1cnc2c(c1)nc(O)c1ccccc12	IC50	'='	111.0	nM	6.96			UO_0000065	20.67	0.38	4.04	8.88	False	CHEMBL761610	Inhibitory activity against Poly (ADP-ribose) polymerase 1	B	BAO_0000357	single protein format	None	None	None	None	None	CHEMBL3105	Poly [ADP-ribose] polymerase-1	Homo sapiens	SINGLE PROTEIN	CHEMBL1145841	1	Scientific Literature	J. Med. Chem.	2003	None
CHEMBL344113		0	305.34	0	2.71	38	O=C(Nc1ccccc1)c1[nH]c2cccc3c2c1CCNC3=O	Ki	'='	10.0	nM	8.00			UO_0000065	26.20	0.48	5.29	10.81	False	CHEMBL761787	In vitro inhibitory activity towards human poly(ADP-ribose) polymerase 1 (PARP-1).	B	BAO_0000357	single protein format	None	None	None	None	None	CHEMBL3105	Poly [ADP-ribose] polymerase-1	Homo sapiens	SINGLE PROTEIN	CHEMBL1136008	1	Scientific Literature	J. Med. Chem.	2002	None
CHEMBL95769		0	178.19	0	1.79	24, AZD2281	COc1cccc(/C=C/C(=O)O)c1	Inhibition	'='	99.0	%				UO_0000187					False	CHEMBL3382580	Inhibition of human recombinant PARP1 incubated for 1 hr using histone substrate at 50 nM by luminescence based assay	B	BAO_0000357	single protein format	Homo sapiens	None	None	None	None	CHEMBL3105	Poly [ADP-ribose] polymerase-1	Homo sapiens	SINGLE PROTEIN	CHEMBL3351316	1	Scientific Literature	Eur. J. Med. Chem.	2014	None
CHEMBL1140	NIACINAMIDE	4	122.13	0	0.18	NICOTINAMIDE	NC(=O)c1cccnc1	IC50	'='	210000.0	nM		Outside typical range		UO_0000065					True	CHEMBL3424649	Inhibition of PARP1 (unknown origin)	B	BAO_0000357	single protein format	Homo sapiens	None	None	None	None	CHEMBL3105	Poly [ADP-ribose] polymerase-1	Homo sapiens	SINGLE PROTEIN	CHEMBL3421544	1	Scientific Literature	Bioorg. Med. Chem. Lett.	2015	None
CHEMBL3422689		0	305.34	0	2.53	1k	CN(C)c1ccc(-c2nc3cccc4c(=O)[nH]nc([nH]2)c34)cc1	Inhibition	'='	18.95	%				UO_0000187					False	CHEMBL3424650	Inhibition of PARP1 (unknown origin) at 1 uM	B	BAO_0000357	single protein format	Homo sapiens	None	None	None	None	CHEMBL3105	Poly [ADP-ribose] polymerase-1	Homo sapiens	SINGLE PROTEIN	CHEMBL3421544	1	Scientific Literature	Bioorg. Med. Chem. Lett.	2015	None
CHEMBL107284		0	376.44	0	1.90	4j	CS(=O)(=O)O.Oc1nc2ccc(N3CCNCC3)nc2c2ccccc12	IC50	'='	58.0	nM	7.24			UO_0000065	25.81	0.47	5.34	11.81	False	CHEMBL761610	Inhibitory activity against Poly (ADP-ribose) polymerase 1	B	BAO_0000357	single protein format	None	None	None	None	None	CHEMBL3105	Poly [ADP-ribose] polymerase-1	Homo sapiens	SINGLE PROTEIN	CHEMBL1145841	1	Scientific Literature	J. Med. Chem.	2003	None
CHEMBL356104		0	172.19	0	1.41	2	O=C1NCc2c[nH]c3cccc1c23	Ki	'='	47.0	nM	7.33			UO_0000065	42.56	0.77	5.92	16.32	False	CHEMBL761787	In vitro inhibitory activity towards human poly(ADP-ribose) polymerase 1 (PARP-1).	B	BAO_0000357	single protein format	None	None	None	None	None	CHEMBL3105	Poly [ADP-ribose] polymerase-1	Homo sapiens	SINGLE PROTEIN	CHEMBL1136008	1	Scientific Literature	J. Med. Chem.	2002	None
CHEMBL543393		0	415.93	0	2.45	24d	CC(C)N1CCN(CC(=O)Nc2ccc3nc(O)c4ccccc4c3n2)CC1.Cl	IC50	'='	277.0	nM	6.56			UO_0000065	17.28	0.32	4.11	8.04	False	CHEMBL761610	Inhibitory activity against Poly (ADP-ribose) polymerase 1	B	BAO_0000357	single protein format	None	None	None	None	None	CHEMBL3105	Poly [ADP-ribose] polymerase-1	Homo sapiens	SINGLE PROTEIN	CHEMBL1145841	1	Scientific Literature	J. Med. Chem.	2003	None
CHEMBL3291334		0	384.51	0	2.03	33f	Cc1c(C(=O)NCCN2CCN(C)CC2)sc2c1[nH]c(=O)c1ccccc12	IC50	'='	284.0	nM	6.55			UO_0000065	17.03	0.33	4.52	9.57	False	CHEMBL3295803	Inhibition of human recombinant PARP-1 after 1 hr by ELISA	B	BAO_0000357	single protein format	Homo sapiens	None	None	None	None	CHEMBL3105	Poly [ADP-ribose] polymerase-1	Homo sapiens	SINGLE PROTEIN	CHEMBL3286212	1	Scientific Literature	Bioorg. Med. Chem. Lett.	2014	None
CHEMBL45245		0	195.22	0	2.68	6	O=c1[nH]c2ccccc2c2ccccc12	IC50	'='	520.0	nM	6.28			UO_0000065	32.19	0.57	3.60	19.12	False	CHEMBL3295804	Inhibition of PARP-1 (unknown origin)	B	BAO_0000357	single protein format	Homo sapiens	None	None	None	None	CHEMBL3105	Poly [ADP-ribose] polymerase-1	Homo sapiens	SINGLE PROTEIN	CHEMBL3286212	1	Scientific Literature	Bioorg. Med. Chem. Lett.	2014	None
CHEMBL340481		0	282.30	0	3.02	20i	COc1ccc(-c2nc(O)c3cccc(OC)c3n2)cc1	IC50	'='	1244.0	nM	5.91			UO_0000065	20.92	0.38	2.89	9.16	False	CHEMBL3830931	Inhibition of PARP-1 (unknown origin) using histone as substrate incubated for 1 hr by chemiluminescence assay	B	BAO_0000357	single protein format	Homo sapiens	None	None	None	None	CHEMBL3105	Poly [ADP-ribose] polymerase-1	Homo sapiens	SINGLE PROTEIN	CHEMBL3826913	1	Scientific Literature	Eur. J. Med. Chem.	2016	None
CHEMBL201869		0	395.46	0	4.12	5	O=C(c1cccc(Cc2nnc(O)c3ccccc23)c1)N1CCc2ccccc2C1	IC50	'='	8.0	nM	8.10			UO_0000065	20.47	0.37	3.98	12.21	False	CHEMBL862536	Inhibitory activity against PARP1	B	BAO_0000357	single protein format	Homo sapiens	None	None	None	None	CHEMBL3105	Poly [ADP-ribose] polymerase-1	Homo sapiens	SINGLE PROTEIN	CHEMBL1138134	1	Scientific Literature	Bioorg. Med. Chem. Lett.	2006	None
CHEMBL202262		0	458.56	0	3.79	14	O=C(c1cccc(Cc2nnc(O)c3ccccc23)c1)N1CCC(C(=O)N2CCCCC2)CC1	IC50	'='	15.0	nM	7.82			UO_0000065	17.06	0.31	4.03	9.03	False	CHEMBL862536	Inhibitory activity against PARP1	B	BAO_0000357	single protein format	Homo sapiens	None	None	None	None	CHEMBL3105	Poly [ADP-ribose] polymerase-1	Homo sapiens	SINGLE PROTEIN	CHEMBL1138134	1	Scientific Literature	Bioorg. Med. Chem. Lett.	2006	None
CHEMBL205135		0	619.76	2	5.26	17h	CC(C)(C)OC(=O)NCCCCC(NC(=O)OC(C)(C)C)C(=O)NCc1ccc2[nH]c3c4c(c5c(c3c2c1)CNC5=O)CCC4	IC50	'='	670.0	nM	6.17			UO_0000065	9.96	0.19	0.91	4.10	False	CHEMBL860595	Inhibition of recombinant human PARP1	B	BAO_0000357	single protein format	Homo sapiens	None	None	None	None	CHEMBL3105	Poly [ADP-ribose] polymerase-1	Homo sapiens	SINGLE PROTEIN	CHEMBL1138164	1	Scientific Literature	Bioorg. Med. Chem. Lett.	2006	None
CHEMBL3606005		0	392.50	0	2.47	13p	CN(C)c1ccc(CN2CCC(N3Cc4cccc(C(N)=O)c4C3=O)CC2)cc1	Kd	'='	39.0	nM	7.41			UO_0000065	18.88	0.35	4.94	10.60	False	CHEMBL3607346	Binding affinity to full length recombinant human PARP-1 by fluorescence polarization displacement assay	B	BAO_0000357	single protein format	Homo sapiens	None	None	None	None	CHEMBL3105	Poly [ADP-ribose] polymerase-1	Homo sapiens	SINGLE PROTEIN	CHEMBL3603755	1	Scientific Literature	J. Med. Chem.	2015	None
CHEMBL3605995		0	317.39	0	0.85	13f	COCCN1CCC(N2Cc3cccc(C(N)=O)c3C2=O)CC1	Kd	'='	113.0	nM	6.95			UO_0000065	21.89	0.41	6.10	9.16	False	CHEMBL3607346	Binding affinity to full length recombinant human PARP-1 by fluorescence polarization displacement assay	B	BAO_0000357	single protein format	Homo sapiens	None	None	None	None	CHEMBL3105	Poly [ADP-ribose] polymerase-1	Homo sapiens	SINGLE PROTEIN	CHEMBL3603755	1	Scientific Literature	J. Med. Chem.	2015	None
CHEMBL3593251		0	385.42	0	4.86	7a	CC(=O)Nc1ccc(-c2ccc(-c3nc4c(C(=O)O)cc(C)cc4[nH]3)cc2)cc1	Inhibition	'<'	15.0	%				UO_0000187					False	CHEMBL3594610	Inhibition of PARP-1 (unknown origin) assessed as incorporation of biotinylated poly (ADP-ribose) onto histone protein at 10 uM after 60 mins by TACS-Sapphire substarte-based colorimetric analysis relative to control	B	BAO_0000357	single protein format	Homo sapiens	None	None	None	None	CHEMBL3105	Poly [ADP-ribose] polymerase-1	Homo sapiens	SINGLE PROTEIN	CHEMBL3593177	1	Scientific Literature	Bioorg. Med. Chem.	2015	None
CHEMBL334734		0	305.26	0	3.35	9e	NC(=O)c1cccc2[nH]c(-c3ccc(C(F)(F)F)cc3)nc12	Inhibition	'<'	15.0	%				UO_0000187					False	CHEMBL3594610	Inhibition of PARP-1 (unknown origin) assessed as incorporation of biotinylated poly (ADP-ribose) onto histone protein at 10 uM after 60 mins by TACS-Sapphire substarte-based colorimetric analysis relative to control	B	BAO_0000357	single protein format	Homo sapiens	None	None	None	None	CHEMBL3105	Poly [ADP-ribose] polymerase-1	Homo sapiens	SINGLE PROTEIN	CHEMBL3593177	1	Scientific Literature	Bioorg. Med. Chem.	2015	None
CHEMBL204250		0	276.30	0	2.69	21	O=C1NC(=O)c2c1c1c(c3[nH]c4ccccc4c23)CCC1	IC50	'='	36.0	nM	7.44			UO_0000065	26.94	0.48	4.75	12.01	True	CHEMBL860595	Inhibition of recombinant human PARP1	B	BAO_0000357	single protein format	Homo sapiens	None	None	None	None	CHEMBL3105	Poly [ADP-ribose] polymerase-1	Homo sapiens	SINGLE PROTEIN	CHEMBL1138164	1	Scientific Literature	Bioorg. Med. Chem. Lett.	2006	None
CHEMBL380488		0	296.76	0	3.71	10	O=C1NCc2c1c1c(c3[nH]c4ccc(Cl)cc4c23)CCC1	IC50	'='	120.0	nM	6.92			UO_0000065	23.32	0.45	3.21	15.42	False	CHEMBL860595	Inhibition of recombinant human PARP1	B	BAO_0000357	single protein format	Homo sapiens	None	None	None	None	CHEMBL3105	Poly [ADP-ribose] polymerase-1	Homo sapiens	SINGLE PROTEIN	CHEMBL1138164	1	Scientific Literature	Bioorg. Med. Chem. Lett.	2006	None
CHEMBL3606017		0	343.43	0	1.38	13ae	NC(=O)c1cccc2c1C(=O)N(C1CCN(C3CCOCC3)CC1)C2	Kd	'<'	30.0	nM				UO_0000065					False	CHEMBL3607346	Binding affinity to full length recombinant human PARP-1 by fluorescence polarization displacement assay	B	BAO_0000357	single protein format	Homo sapiens	None	None	None	None	CHEMBL3105	Poly [ADP-ribose] polymerase-1	Homo sapiens	SINGLE PROTEIN	CHEMBL3603755	1	Scientific Literature	J. Med. Chem.	2015	None
CHEMBL1097260		0	320.40	0	2.59	22	NC(=O)c1cccc2cn(-c3ccc([C@H]4CCCNC4)cc3)nc12	IC50	'='	2.4	nM	8.62			UO_0000065	26.90	0.49	6.03	11.82	False	CHEMBL3428885	Inhibition of PARP1 (unknown origin)	B	BAO_0000357	single protein format	Homo sapiens	None	None	None	None	CHEMBL3105	Poly [ADP-ribose] polymerase-1	Homo sapiens	SINGLE PROTEIN	CHEMBL3425485	1	Scientific Literature	J. Med. Chem.	2015	None
CHEMBL3291333		0	369.49	0	3.22	33d	Cc1c(C(=O)N2CCC(N(C)C)CC2)sc2c1[nH]c(=O)c1ccccc12	IC50	'='	29.0	nM	7.54			UO_0000065	20.40	0.40	4.32	13.36	False	CHEMBL3295803	Inhibition of human recombinant PARP-1 after 1 hr by ELISA	B	BAO_0000357	single protein format	Homo sapiens	None	None	None	None	CHEMBL3105	Poly [ADP-ribose] polymerase-1	Homo sapiens	SINGLE PROTEIN	CHEMBL3286212	1	Scientific Literature	Bioorg. Med. Chem. Lett.	2014	None
CHEMBL419020		0	526.54	1	0.59	28	O=C(CCn1c2c(c(=O)[nH]c1=O)CSCC2)NCC(=O)N1CCN(c2ncccc2C(F)(F)F)CC1	EC50	'='	100.0	nM	7.00			UO_0000065	13.29	0.27	6.41	5.81	False	CHEMBL762474	Concentration required to inhibit human recombinant PARP-1 was determined using cell protection assay	B	BAO_0000357	single protein format	None	None	None	None	None	CHEMBL3105	Poly [ADP-ribose] polymerase-1	Homo sapiens	SINGLE PROTEIN	CHEMBL1134951	1	Scientific Literature	Bioorg. Med. Chem. Lett.	2002	None
CHEMBL3291328		0	352.44	0	1.71	27d	CN1CCCN(C(=O)c2cc3c(n2C)-c2ccccc2C(=O)NC3)CC1	IC50	'='	10000.0	nM	5.00			UO_0000065	14.19	0.26	3.29	8.68	False	CHEMBL3295803	Inhibition of human recombinant PARP-1 after 1 hr by ELISA	B	BAO_0000357	single protein format	Homo sapiens	None	None	None	None	CHEMBL3105	Poly [ADP-ribose] polymerase-1	Homo sapiens	SINGLE PROTEIN	CHEMBL3286212	1	Scientific Literature	Bioorg. Med. Chem. Lett.	2014	None
CHEMBL3291331		0	355.46	0	2.83	33b	CCN1CCN(C(=O)c2sc3c([nH]c(=O)c4ccccc43)c2C)CC1	IC50	'='	79.0	nM	7.10			UO_0000065	19.98	0.39	4.27	12.59	False	CHEMBL3295803	Inhibition of human recombinant PARP-1 after 1 hr by ELISA	B	BAO_0000357	single protein format	Homo sapiens	None	None	None	None	CHEMBL3105	Poly [ADP-ribose] polymerase-1	Homo sapiens	SINGLE PROTEIN	CHEMBL3286212	1	Scientific Literature	Bioorg. Med. Chem. Lett.	2014	None
CHEMBL3291335		0	371.46	0	2.11	33g	Cc1c(C(=O)NCCN2CCOCC2)sc2c1[nH]c(=O)c1ccccc12	IC50	'='	83.0	nM	7.08			UO_0000065	19.06	0.37	4.97	9.51	False	CHEMBL3295803	Inhibition of human recombinant PARP-1 after 1 hr by ELISA	B	BAO_0000357	single protein format	Homo sapiens	None	None	None	None	CHEMBL3105	Poly [ADP-ribose] polymerase-1	Homo sapiens	SINGLE PROTEIN	CHEMBL3286212	1	Scientific Literature	Bioorg. Med. Chem. Lett.	2014	None
CHEMBL107260		0	441.49	0	-0.94	31	O=C(CCn1c2c(c(=O)[nH]c1=O)CCCC2)NCC(=O)N1CCN(c2ncccn2)CC1	EC50	'='	300.0	nM	6.52			UO_0000065	14.77	0.28	7.46	4.89	False	CHEMBL762474	Concentration required to inhibit human recombinant PARP-1 was determined using cell protection assay	B	BAO_0000357	single protein format	None	None	None	None	None	CHEMBL3105	Poly [ADP-ribose] polymerase-1	Homo sapiens	SINGLE PROTEIN	CHEMBL1134951	1	Scientific Literature	Bioorg. Med. Chem. Lett.	2002	None
CHEMBL131891		0	271.71	0	2.98	59	NC(=O)c1cccc2[nH]c(-c3ccc(Cl)cc3)nc12	Ki	'='	3.0	nM	8.52			UO_0000065	31.37	0.61	5.54	11.88	False	CHEMBL759581	In vitro inhibition against human full length PARP protein	B	BAO_0000357	single protein format	None	None	None	None	None	CHEMBL3105	Poly [ADP-ribose] polymerase-1	Homo sapiens	SINGLE PROTEIN	CHEMBL1132951	1	Scientific Literature	J. Med. Chem.	2000	None
CHEMBL432166		0	336.40	0	2.16	14f	NC(=O)c1cccc2[nH]c(-c3ccc(CN4CCOCC4)cc3)nc12	Ki	'='	12.0	nM	7.92			UO_0000065	23.55	0.43	5.76	9.40	False	CHEMBL763195	Binding affinity towards human poly(ADP-ribose) polymerase-1 (PARP-1)	B	BAO_0000357	single protein format	None	None	None	None	None	CHEMBL3105	Poly [ADP-ribose] polymerase-1	Homo sapiens	SINGLE PROTEIN	CHEMBL1148248	1	Scientific Literature	Bioorg. Med. Chem. Lett.	2004	None
CHEMBL81143		0	354.41	0	1.12	13b	NC(=O)c1cccc2[nH]c(-c3cccc(CN(CCO)CCO)c3)nc12	Ki	'='	272.0	nM	6.57			UO_0000065	18.52	0.34	5.45	5.69	False	CHEMBL763195	Binding affinity towards human poly(ADP-ribose) polymerase-1 (PARP-1)	B	BAO_0000357	single protein format	None	None	None	None	None	CHEMBL3105	Poly [ADP-ribose] polymerase-1	Homo sapiens	SINGLE PROTEIN	CHEMBL1148248	1	Scientific Literature	Bioorg. Med. Chem. Lett.	2004	None
CHEMBL202313		0	419.48	0	3.34	6	CCOC(=O)C1CCN(C(=O)c2cccc(Cc3nnc(O)c4ccccc34)c2)CC1	IC50	'='	15.0	nM	7.82			UO_0000065	18.65	0.34	4.48	8.45	False	CHEMBL862536	Inhibitory activity against PARP1	B	BAO_0000357	single protein format	Homo sapiens	None	None	None	None	CHEMBL3105	Poly [ADP-ribose] polymerase-1	Homo sapiens	SINGLE PROTEIN	CHEMBL1138134	1	Scientific Literature	Bioorg. Med. Chem. Lett.	2006	None
CHEMBL203548		0	444.58	0	4.41	26	O=C(c1cccc(Cc2nnc(O)c3ccccc23)c1)N1CCCN(C2CCCCC2)CC1	PF50	'='	6.6										False	CHEMBL854107	Ratio of inhibition of HeLa cell proliferation by MMS alone against MMS with PARP inhibitors	F	BAO_0000219	cell-based format	Homo sapiens	None	None	HeLa	None	CHEMBL3105	Poly [ADP-ribose] polymerase-1	Homo sapiens	SINGLE PROTEIN	CHEMBL1138134	1	Scientific Literature	Bioorg. Med. Chem. Lett.	2006	CHEMBL3308376
CHEMBL201723		0	250.26	0	2.51	7	Cc1cc2c(c3c1[nH]c1ccccc13)C(=O)NC2=O	IC50	'='	5000.0	nM	5.30			UO_0000065	21.18	0.38	2.79	8.56	False	CHEMBL859247	Inhibitory activity against human PARP1 expressed in PC12 cells	B	BAO_0000219	cell-based format	Homo sapiens	None	None	PC-12	None	CHEMBL3105	Poly [ADP-ribose] polymerase-1	Homo sapiens	SINGLE PROTEIN	CHEMBL1148616	1	Scientific Literature	Bioorg. Med. Chem. Lett.	2006	CHEMBL3307976
CHEMBL595693		0	308.34	0	2.53	13	O=C1NCC2c3c(cccc31)CCN2C(=O)Oc1ccccc1	IC50	'='	9.0	nM	8.05			UO_0000065	26.09	0.48	5.52	13.72	False	CHEMBL1074647	Inhibition of human PARP1 by scintillation proximity assay	B	BAO_0000357	single protein format	Homo sapiens	None	None	None	None	CHEMBL3105	Poly [ADP-ribose] polymerase-1	Homo sapiens	SINGLE PROTEIN	CHEMBL1153250	1	Scientific Literature	Bioorg. Med. Chem. Lett.	2010	None
CHEMBL3290463		0	192.22	0	0.69	15	CC1Cc2cc(N)cc(C(N)=O)c2O1	IC50	'>'	25000.0	nM				UO_0000065					False	CHEMBL3293313	Inhibition of PARP-1 (unknown origin) using biotinylated NAD+ as substrate after 60 mins by spectrophotometry	B	BAO_0000357	single protein format	Homo sapiens	None	None	None	None	CHEMBL3105	Poly [ADP-ribose] polymerase-1	Homo sapiens	SINGLE PROTEIN	CHEMBL3286176	1	Scientific Literature	J. Med. Chem.	2014	None
CHEMBL3290476		0	297.27	0	1.81	58	NC(=O)c1cccc2c1O/C(=C\c1ccc(O)c(O)c1)C2=O	IC50	'='	531.0	nM	6.28			UO_0000065	21.11	0.39	4.46	5.71	False	CHEMBL3293313	Inhibition of PARP-1 (unknown origin) using biotinylated NAD+ as substrate after 60 mins by spectrophotometry	B	BAO_0000357	single protein format	Homo sapiens	None	None	None	None	CHEMBL3105	Poly [ADP-ribose] polymerase-1	Homo sapiens	SINGLE PROTEIN	CHEMBL3286176	1	Scientific Literature	J. Med. Chem.	2014	None
CHEMBL247374		0	305.34	0	2.15	B, CEP-6800	NCc1ccc2[nH]c3c4c(c5c(c3c2c1)C(=O)NC5=O)CCC4	Activity						Not Active						False	CHEMBL988048	Inhibition of PARP1 in human NTera2 cells assessed as increase in sensitization of cisplatin-induced cytotoxicity	B	BAO_0000219	cell-based format	Homo sapiens	None	None	NTera2	None	CHEMBL3105	Poly [ADP-ribose] polymerase-1	Homo sapiens	SINGLE PROTEIN	CHEMBL1151700	1	Scientific Literature	Bioorg. Med. Chem.	2008	None
CHEMBL110178		0	458.54	0	-0.42	27	O=C(CCn1c2c(c(=O)[nH]c1=O)CSCC2)NCC(=O)N1CCN(c2ccncc2)CC1	IC50	'='	40.0	nM	7.40			UO_0000065	16.13	0.32	7.82	6.14	False	CHEMBL762476	Inhibitory activity against human recombinant PARP-1	B	BAO_0000357	single protein format	None	None	None	None	None	CHEMBL3105	Poly [ADP-ribose] polymerase-1	Homo sapiens	SINGLE PROTEIN	CHEMBL1134951	1	Scientific Literature	Bioorg. Med. Chem. Lett.	2002	None
CHEMBL541420		0	325.37	0	0.95	47	CN1CCCN(C(=O)c2cnn3c2[nH]c(=O)c2ccccc23)CC1	IC50	'>'	1000.0	nM				UO_0000065					False	CHEMBL1056264	Inhibition of PARP1 by scintillation proximity assay	B	BAO_0000357	single protein format	None	None	None	None	None	CHEMBL3105	Poly [ADP-ribose] polymerase-1	Homo sapiens	SINGLE PROTEIN	CHEMBL1152388	1	Scientific Literature	Bioorg. Med. Chem. Lett.	2009	None
CHEMBL550370		0	275.31	0	3.15	9	Cc1ccc(-c2cc3[nH]c(=O)c4ccccc4n3n2)cc1	IC50	'='	500.0	nM	6.30			UO_0000065	22.89	0.41	3.15	12.56	False	CHEMBL1056264	Inhibition of PARP1 by scintillation proximity assay	B	BAO_0000357	single protein format	None	None	None	None	None	CHEMBL3105	Poly [ADP-ribose] polymerase-1	Homo sapiens	SINGLE PROTEIN	CHEMBL1152388	1	Scientific Literature	Bioorg. Med. Chem. Lett.	2009	None
CHEMBL433965		0	381.39	0	3.08	12c	O=S(=O)(c1cc2c(cc1F)-c1nc(O)c3ccccc3c1C2)n1ccnc1	EC50	'='	400.0	nM	6.40			UO_0000065	16.78	0.32	3.32	7.52	False	CHEMBL829884	Effective concentration against poly ADP-ribose polymerase-1 determined using the cell protection assay	B	BAO_0000357	single protein format	Homo sapiens	None	None	None	None	CHEMBL3105	Poly [ADP-ribose] polymerase-1	Homo sapiens	SINGLE PROTEIN	CHEMBL1141136	1	Scientific Literature	J. Med. Chem.	2005	None
CHEMBL3394706		0	311.34	0	1.91	CRR-211	COc1ccc2c(c1OC)CCN1C(=O)c3ccccc3C21O	IC50	'='	983.4	nM	6.01			UO_0000065	19.29	0.36	4.10	10.18	False	CHEMBL3396925	Inhibition of PARP1 (unknown origin) in presence of NAD+ by homogenous fluorescence plate assay	B	BAO_0000357	single protein format	Homo sapiens	None	None	None	None	CHEMBL3105	Poly [ADP-ribose] polymerase-1	Homo sapiens	SINGLE PROTEIN	CHEMBL3393053	1	Scientific Literature	Bioorg. Med. Chem.	2015	None
CHEMBL577549		0	314.35	0	3.39	41	NC(=O)c1cccc2[nH]c(-c3ccc(-c4ccncc4)cc3)nc12	Ki	'='	3.1	nM	8.51			UO_0000065	27.07	0.48	5.12	10.05	False	CHEMBL1042276	Inhibition of PARP1 by scintillation counting	B	BAO_0000357	single protein format	None	None	None	None	None	CHEMBL3105	Poly [ADP-ribose] polymerase-1	Homo sapiens	SINGLE PROTEIN	CHEMBL1154691	1	Scientific Literature	J. Med. Chem.	2009	None
CHEMBL571928		0	335.39	0	3.03	17	NC(=O)c1cccc2[nH]c(-c3ccc(-c4csc(N)n4)cc3)nc12	EC50	'='	26.0	nM	7.58			UO_0000065	22.62	0.43	4.56	6.85	False	CHEMBL1042277	Inhibition of PARP1 in human C41 cells after 30 mins by cell-based assay	B	BAO_0000219	cell-based format	Homo sapiens	None	None	C41	None	CHEMBL3105	Poly [ADP-ribose] polymerase-1	Homo sapiens	SINGLE PROTEIN	CHEMBL1154691	1	Scientific Literature	J. Med. Chem.	2009	None
CHEMBL598752		0	531.63	1	3.83	20	Cc1c(Cc2ccc(F)c(C(=O)N3CCN(C(=O)C4(Nc5ccccc5)CCCC4)CC3)c2)n[nH]c(=O)c1C	IC50	'='	3.9	nM	8.41			UO_0000065	15.82	0.29	4.58	8.55	False	CHEMBL1069057	Inhibition of PARP1	B	BAO_0000357	single protein format	None	None	None	None	None	CHEMBL3105	Poly [ADP-ribose] polymerase-1	Homo sapiens	SINGLE PROTEIN	CHEMBL1158507	1	Scientific Literature	Bioorg. Med. Chem. Lett.	2010	None
CHEMBL597890		0	259.31	0	0.49	1e	NC(=O)c1cccc2c1C(=O)N(C1CCNCC1)C2	EC50	'='	51.0	nM	7.29			UO_0000065	28.12	0.52	6.80	9.67	False	CHEMBL1073570	Inhibition of PARP1 in human C41 cells	B	BAO_0000219	cell-based format	Homo sapiens	None	None	C41	None	CHEMBL3105	Poly [ADP-ribose] polymerase-1	Homo sapiens	SINGLE PROTEIN	CHEMBL1159077	1	Scientific Literature	Bioorg. Med. Chem. Lett.	2010	None
CHEMBL598093		0	273.34	0	0.74	1i	NC(=O)c1cccc2c1C(=O)N(CC1CCCNC1)C2	Ki	'='	164.0	nM	6.79			UO_0000065	24.82	0.46	6.05	9.00	False	CHEMBL1070823	Inhibition of PARP1 by microplate scintillation counting	B	BAO_0000357	single protein format	None	None	None	None	None	CHEMBL3105	Poly [ADP-ribose] polymerase-1	Homo sapiens	SINGLE PROTEIN	CHEMBL1159077	1	Scientific Literature	Bioorg. Med. Chem. Lett.	2010	None
CHEMBL583526		0	337.36	0	2.14	30	NC(=O)c1cccc2[nH]c(-c3ccc(-c4nsc(=O)[nH]4)cc3)nc12	Ki	'='	5.2	nM	8.28			UO_0000065	24.56	0.47	6.14	7.05	False	CHEMBL1042276	Inhibition of PARP1 by scintillation counting	B	BAO_0000357	single protein format	None	None	None	None	None	CHEMBL3105	Poly [ADP-ribose] polymerase-1	Homo sapiens	SINGLE PROTEIN	CHEMBL1154691	1	Scientific Literature	J. Med. Chem.	2009	None
CHEMBL576423		0	314.35	0	3.39	44	NC(=O)c1cccc2[nH]c(-c3ccc(-c4ccccn4)cc3)nc12	EC50	'='	7.8	nM	8.11			UO_0000065	25.79	0.46	4.72	9.58	False	CHEMBL1042277	Inhibition of PARP1 in human C41 cells after 30 mins by cell-based assay	B	BAO_0000219	cell-based format	Homo sapiens	None	None	C41	None	CHEMBL3105	Poly [ADP-ribose] polymerase-1	Homo sapiens	SINGLE PROTEIN	CHEMBL1154691	1	Scientific Literature	J. Med. Chem.	2009	None
CHEMBL193918		0	318.34	0	3.28	20	Cc1noc(-c2cccc(Cc3nnc(O)c4ccccc34)c2)n1	IC50	'='	189.0	nM	6.72			UO_0000065	21.12	0.38	3.44	7.92	False	CHEMBL829484	Inhibitory concentration against human poly (ADP-ribose) polymerase 1 (PARP-1)	B	BAO_0000357	single protein format	Homo sapiens	None	None	None	None	CHEMBL3105	Poly [ADP-ribose] polymerase-1	Homo sapiens	SINGLE PROTEIN	CHEMBL1141921	1	Scientific Literature	Bioorg. Med. Chem. Lett.	2005	None
CHEMBL195402		0	333.35	0	2.17	23	O=C1CCC(=O)N1c1cccc(Cc2n[nH]c(=O)c3ccccc23)c1	IC50	'='	12.0	nM	7.92			UO_0000065	23.76	0.43	5.75	9.53	True	CHEMBL829484	Inhibitory concentration against human poly (ADP-ribose) polymerase 1 (PARP-1)	B	BAO_0000357	single protein format	Homo sapiens	None	None	None	None	CHEMBL3105	Poly [ADP-ribose] polymerase-1	Homo sapiens	SINGLE PROTEIN	CHEMBL1141921	1	Scientific Literature	Bioorg. Med. Chem. Lett.	2005	None
CHEMBL363617		0	331.33	0	2.36	24	O=C1C=CC(=O)N1c1cccc(Cc2nnc(O)c3ccccc23)c1	IC50	'='	13.0	nM	7.89			UO_0000065	23.80	0.43	5.53	9.46	False	CHEMBL829484	Inhibitory concentration against human poly (ADP-ribose) polymerase 1 (PARP-1)	B	BAO_0000357	single protein format	Homo sapiens	None	None	None	None	CHEMBL3105	Poly [ADP-ribose] polymerase-1	Homo sapiens	SINGLE PROTEIN	CHEMBL1141921	1	Scientific Literature	Bioorg. Med. Chem. Lett.	2005	None
CHEMBL488665		0	244.30	0	1.13	9	NC(=O)c1cccc2[nH]c(C3CCCNC3)nc12	EC50	'='	24.0	nM	7.62			UO_0000065	31.19	0.58	6.49	9.09	False	CHEMBL992766	Inhibition of PARP1 in human C41 cells	B	BAO_0000219	cell-based format	Homo sapiens	None	None	C41	None	CHEMBL3105	Poly [ADP-ribose] polymerase-1	Homo sapiens	SINGLE PROTEIN	CHEMBL1157504	1	Scientific Literature	Bioorg. Med. Chem.	2008	None
CHEMBL488496		0	230.27	0	0.74	7	NC(=O)c1cccc2[nH]c(C3CCNC3)nc12	EC50	'='	160.0	nM	6.80			UO_0000065	29.51	0.55	6.06	8.11	True	CHEMBL992766	Inhibition of PARP1 in human C41 cells	B	BAO_0000219	cell-based format	Homo sapiens	None	None	C41	None	CHEMBL3105	Poly [ADP-ribose] polymerase-1	Homo sapiens	SINGLE PROTEIN	CHEMBL1157504	1	Scientific Literature	Bioorg. Med. Chem.	2008	None
CHEMBL460474		0	326.44	0	3.17	11b	NC(=O)c1cccc2[nH]c(C3CCCN(C4CCCC4)CC3)nc12	Ki	'='	4.0	nM	8.40			UO_0000065	25.73	0.48	5.23	11.20	False	CHEMBL992765	Inhibition of PARP1	B	BAO_0000357	single protein format	None	None	None	None	None	CHEMBL3105	Poly [ADP-ribose] polymerase-1	Homo sapiens	SINGLE PROTEIN	CHEMBL1157504	1	Scientific Literature	Bioorg. Med. Chem.	2008	None
CHEMBL190434		0	439.54	0	2.51	15	O=S(=O)(NCCCN1CCOCC1)c1ccc2c(c1)Cc1c-2nc(O)c2ccccc12	IC50	'='	40.0	nM	7.40			UO_0000065	16.83	0.33	4.89	8.06	False	CHEMBL1111552	Inhibition of PARP1	B	BAO_0000357	single protein format	None	None	None	None	None	CHEMBL3105	Poly [ADP-ribose] polymerase-1	Homo sapiens	SINGLE PROTEIN	CHEMBL1156288	1	Scientific Literature	Bioorg. Med. Chem. Lett.	2010	None
CHEMBL1089713		0	330.45	0	2.79	12q	CCN1CCC(Oc2ccc3[nH]c(=O)c4c(c3c2)CCSC4)C1	IC50	'='	13.0	nM	7.89			UO_0000065	23.86	0.47	5.10	17.40	False	CHEMBL1111552	Inhibition of PARP1	B	BAO_0000357	single protein format	None	None	None	None	None	CHEMBL3105	Poly [ADP-ribose] polymerase-1	Homo sapiens	SINGLE PROTEIN	CHEMBL1156288	1	Scientific Literature	Bioorg. Med. Chem. Lett.	2010	None
CHEMBL1091454		0	386.56	0	4.35	12b	CCCCCN1CCC(Oc2ccc3[nH]c(=O)c4c(c3c2)CCSC4)CC1	ED50	'='	0.58	uM		Non standard unit for type		UO_0000064					False	CHEMBL1111553	Inhibition of PARP1 expressed in CHO-K1 cells	B	BAO_0000219	cell-based format	None	None	None	CHO-K1	None	CHEMBL3105	Poly [ADP-ribose] polymerase-1	Homo sapiens	SINGLE PROTEIN	CHEMBL1156288	1	Scientific Literature	Bioorg. Med. Chem. Lett.	2010	CHEMBL3307512
CHEMBL479384		0	308.38	0	2.56	8j	CC(NCCc1ccccc1)c1nc2c(C(N)=O)cccc2[nH]1	Ki	'='	35.0	nM	7.46			UO_0000065	24.18	0.44	4.90	8.90	False	CHEMBL986586	Inhibition of PARP1	B	BAO_0000357	single protein format	None	None	None	None	None	CHEMBL3105	Poly [ADP-ribose] polymerase-1	Homo sapiens	SINGLE PROTEIN	CHEMBL1155103	1	Scientific Literature	Bioorg. Med. Chem. Lett.	2008	None
CHEMBL607848		0	335.41	0	2.41	1n	NC(=O)c1cccc2c1C(=O)N(c1ccc(C3CCNCC3)cc1)C2	Ki	'='	32.0	nM	7.50			UO_0000065	22.35	0.41	5.08	9.94	False	CHEMBL1070823	Inhibition of PARP1 by microplate scintillation counting	B	BAO_0000357	single protein format	None	None	None	None	None	CHEMBL3105	Poly [ADP-ribose] polymerase-1	Homo sapiens	SINGLE PROTEIN	CHEMBL1159077	1	Scientific Literature	Bioorg. Med. Chem. Lett.	2010	None
CHEMBL598357		0	426.54	0	3.21	9	CCN1CCCC12CCN(C(=O)c1cc(Cc3n[nH]c(=O)c(C)c3C)ccc1F)CC2	IC50	'='	9.7	nM	8.01			UO_0000065	18.79	0.35	4.80	11.56	False	CHEMBL1069057	Inhibition of PARP1	B	BAO_0000357	single protein format	None	None	None	None	None	CHEMBL3105	Poly [ADP-ribose] polymerase-1	Homo sapiens	SINGLE PROTEIN	CHEMBL1158507	1	Scientific Literature	Bioorg. Med. Chem. Lett.	2010	None
CHEMBL591589		0	441.51	0	1.15	31	Cc1c(Cc2ccc(F)c(C(=O)N3CCN(C(=O)[C@@]4(C)CCN4)CC3)c2)n[nH]c(=O)c1C	IC50	'='	3.1	nM	8.51			UO_0000065	19.27	0.36	7.36	8.65	False	CHEMBL1069057	Inhibition of PARP1	B	BAO_0000357	single protein format	None	None	None	None	None	CHEMBL3105	Poly [ADP-ribose] polymerase-1	Homo sapiens	SINGLE PROTEIN	CHEMBL1158507	1	Scientific Literature	Bioorg. Med. Chem. Lett.	2010	None
CHEMBL591750		0	530.39	1	4.03	38	COc1cccnc1N1CCN(C(=O)c2cc(Cc3c[nH]c(=O)c4cc(Cl)c(Cl)n34)ccc2F)CC1	IC50	'='	15.0	nM	7.82			UO_0000065	14.75	0.30	3.79	9.43	False	CHEMBL1069748	Inhibition of PARP1 by topcount microplate scintillation counter	B	BAO_0000357	single protein format	None	None	None	None	None	CHEMBL3105	Poly [ADP-ribose] polymerase-1	Homo sapiens	SINGLE PROTEIN	CHEMBL1158513	1	Scientific Literature	Bioorg. Med. Chem. Lett.	2010	None
CHEMBL591515		0	525.37	1	3.89	36	N#Cc1cccnc1N1CCN(C(=O)c2cc(Cc3c[nH]c(=O)c4cc(Cl)c(Cl)n34)ccc2F)CC1	IC50	'='	0.7	nM	9.15			UO_0000065	17.43	0.35	5.26	9.39	False	CHEMBL1069748	Inhibition of PARP1 by topcount microplate scintillation counter	B	BAO_0000357	single protein format	None	None	None	None	None	CHEMBL3105	Poly [ADP-ribose] polymerase-1	Homo sapiens	SINGLE PROTEIN	CHEMBL1158513	1	Scientific Literature	Bioorg. Med. Chem. Lett.	2010	None
CHEMBL1094632		0	349.44	0	1.87	41	CN1CCN(Cc2ccc(-n3cc4cccc(C(N)=O)c4n3)cc2)CC1	IC50	'='	31.0	nM	7.51			UO_0000065	21.49	0.39	5.64	11.14	False	CHEMBL1115415	Inhibition of human PARP1 by SPA	B	BAO_0000357	single protein format	Homo sapiens	None	None	None	None	CHEMBL3105	Poly [ADP-ribose] polymerase-1	Homo sapiens	SINGLE PROTEIN	CHEMBL1157008	1	Scientific Literature	J. Med. Chem.	2009	None
CHEMBL593611		0	278.36	0	2.53	7	O=C1NCC2c3c(cccc31)CCN2Cc1ccccc1	IC50	'='	190.0	nM	6.72			UO_0000065	24.15	0.44	4.19	20.78	False	CHEMBL1074647	Inhibition of human PARP1 by scintillation proximity assay	B	BAO_0000357	single protein format	Homo sapiens	None	None	None	None	CHEMBL3105	Poly [ADP-ribose] polymerase-1	Homo sapiens	SINGLE PROTEIN	CHEMBL1153250	1	Scientific Literature	Bioorg. Med. Chem. Lett.	2010	None
CHEMBL603318		0	326.78	0	2.82	18	O=C1NCC2c3c(cccc31)CCN2C(=O)c1ccccc1Cl	IC50	'='	35.0	nM	7.46			UO_0000065	22.82	0.44	4.64	15.09	False	CHEMBL1074647	Inhibition of human PARP1 by scintillation proximity assay	B	BAO_0000357	single protein format	Homo sapiens	None	None	None	None	CHEMBL3105	Poly [ADP-ribose] polymerase-1	Homo sapiens	SINGLE PROTEIN	CHEMBL1153250	1	Scientific Literature	Bioorg. Med. Chem. Lett.	2010	None
CHEMBL595236		0	336.39	0	2.11	26	COc1cccc(CC(=O)N2CCc3cccc4c3C2CNC4=O)c1	IC50	'='	5.0	nM	8.30			UO_0000065	24.68	0.45	6.19	14.16	False	CHEMBL1074647	Inhibition of human PARP1 by scintillation proximity assay	B	BAO_0000357	single protein format	Homo sapiens	None	None	None	None	CHEMBL3105	Poly [ADP-ribose] polymerase-1	Homo sapiens	SINGLE PROTEIN	CHEMBL1153250	1	Scientific Literature	Bioorg. Med. Chem. Lett.	2010	None
CHEMBL593202		0	324.38	0	1.22	38	Cn1cc(CCC(=O)N2CCc3cccc4c3C2CNC4=O)cn1	IC50	'='	14.0	nM	7.85			UO_0000065	24.21	0.45	6.63	11.68	False	CHEMBL1074647	Inhibition of human PARP1 by scintillation proximity assay	B	BAO_0000357	single protein format	Homo sapiens	None	None	None	None	CHEMBL3105	Poly [ADP-ribose] polymerase-1	Homo sapiens	SINGLE PROTEIN	CHEMBL1153250	1	Scientific Literature	Bioorg. Med. Chem. Lett.	2010	None
CHEMBL593837		0	284.36	0	2.05	39	O=C1NCC2c3c(cccc31)CCN2C(=O)C1CCCC1	IC50	'='	11.0	nM	7.96			UO_0000065	27.99	0.52	5.91	16.11	False	CHEMBL1074647	Inhibition of human PARP1 by scintillation proximity assay	B	BAO_0000357	single protein format	Homo sapiens	None	None	None	None	CHEMBL3105	Poly [ADP-ribose] polymerase-1	Homo sapiens	SINGLE PROTEIN	CHEMBL1153250	1	Scientific Literature	Bioorg. Med. Chem. Lett.	2010	None
CHEMBL595693		0	308.34	0	2.53	13	O=C1NCC2c3c(cccc31)CCN2C(=O)Oc1ccccc1	EC50	'='	1400.0	nM	5.85			UO_0000065	18.99	0.35	3.32	9.98	False	CHEMBL1074648	Inhibition of PARP1 in human HeLa cells assessed as inhibition of hydrogen peroxide-induced poly(ADP-ribosyl)ation	B	BAO_0000219	cell-based format	Homo sapiens	None	None	HeLa	None	CHEMBL3105	Poly [ADP-ribose] polymerase-1	Homo sapiens	SINGLE PROTEIN	CHEMBL1153250	1	Scientific Literature	Bioorg. Med. Chem. Lett.	2010	CHEMBL3308376
CHEMBL594599		0	342.42	0	1.86	15	O=C1NCC2c3c(cccc31)CCN2S(=O)(=O)Cc1ccccc1	EC50	'='	2700.0	nM	5.57			UO_0000065	16.26	0.32	3.71	8.38	False	CHEMBL1074648	Inhibition of PARP1 in human HeLa cells assessed as inhibition of hydrogen peroxide-induced poly(ADP-ribosyl)ation	B	BAO_0000219	cell-based format	Homo sapiens	None	None	HeLa	None	CHEMBL3105	Poly [ADP-ribose] polymerase-1	Homo sapiens	SINGLE PROTEIN	CHEMBL1153250	1	Scientific Literature	Bioorg. Med. Chem. Lett.	2010	CHEMBL3308376
CHEMBL594999		0	326.78	0	2.82	17	O=C1NCC2c3c(cccc31)CCN2C(=O)c1cccc(Cl)c1	EC50						Not Determined						False	CHEMBL1074648	Inhibition of PARP1 in human HeLa cells assessed as inhibition of hydrogen peroxide-induced poly(ADP-ribosyl)ation	B	BAO_0000219	cell-based format	Homo sapiens	None	None	HeLa	None	CHEMBL3105	Poly [ADP-ribose] polymerase-1	Homo sapiens	SINGLE PROTEIN	CHEMBL1153250	1	Scientific Literature	Bioorg. Med. Chem. Lett.	2010	CHEMBL3308376
CHEMBL592910		0	418.50	0	1.61	20	O=C1NCC2c3c(cccc31)CCN2C(=O)c1ccc(C(=O)N2CCCNCC2)cc1	EC50						Not Determined						False	CHEMBL1074648	Inhibition of PARP1 in human HeLa cells assessed as inhibition of hydrogen peroxide-induced poly(ADP-ribosyl)ation	B	BAO_0000219	cell-based format	Homo sapiens	None	None	HeLa	None	CHEMBL3105	Poly [ADP-ribose] polymerase-1	Homo sapiens	SINGLE PROTEIN	CHEMBL1153250	1	Scientific Literature	Bioorg. Med. Chem. Lett.	2010	CHEMBL3308376
CHEMBL594976		0	340.81	0	2.75	22	O=C1NCC2c3c(cccc31)CCN2C(=O)Cc1ccc(Cl)cc1	EC50	'='	650.0	nM	6.19			UO_0000065	18.15	0.35	3.44	12.52	False	CHEMBL1074648	Inhibition of PARP1 in human HeLa cells assessed as inhibition of hydrogen peroxide-induced poly(ADP-ribosyl)ation	B	BAO_0000219	cell-based format	Homo sapiens	None	None	HeLa	None	CHEMBL3105	Poly [ADP-ribose] polymerase-1	Homo sapiens	SINGLE PROTEIN	CHEMBL1153250	1	Scientific Literature	Bioorg. Med. Chem. Lett.	2010	CHEMBL3308376
CHEMBL594521		0	385.26	0	2.86	28	O=C1NCC2c3c(cccc31)CCN2C(=O)Cc1ccc(Br)cc1	EC50	'='	200.0	nM	6.70			UO_0000065	17.39	0.38	3.84	13.56	False	CHEMBL1074648	Inhibition of PARP1 in human HeLa cells assessed as inhibition of hydrogen peroxide-induced poly(ADP-ribosyl)ation	B	BAO_0000219	cell-based format	Homo sapiens	None	None	HeLa	None	CHEMBL3105	Poly [ADP-ribose] polymerase-1	Homo sapiens	SINGLE PROTEIN	CHEMBL1153250	1	Scientific Literature	Bioorg. Med. Chem. Lett.	2010	CHEMBL3308376
CHEMBL596392		0	296.33	0	1.55	41	CNCc1ccc(-n2cc3c(O)ccc(C(N)=O)c3n2)cc1	IC50	'='	540.0	nM	6.27			UO_0000065	21.15	0.39	4.72	6.73	False	CHEMBL1065327	Inhibition of human PARP1 after 3 hrs using [3H]NAD+ by scintillation proximity assay	B	BAO_0000357	single protein format	Homo sapiens	None	None	None	None	CHEMBL3105	Poly [ADP-ribose] polymerase-1	Homo sapiens	SINGLE PROTEIN	CHEMBL1153247	1	Scientific Literature	Bioorg. Med. Chem. Lett.	2010	None
CHEMBL595019		0	327.41	0	1.86	34	Cc1csc(CC(=O)N2CCc3cccc4c3C2CNC4=O)n1	EC50	'='	2900.0	nM	5.54			UO_0000065	16.91	0.33	3.68	8.89	False	CHEMBL1074648	Inhibition of PARP1 in human HeLa cells assessed as inhibition of hydrogen peroxide-induced poly(ADP-ribosyl)ation	B	BAO_0000219	cell-based format	Homo sapiens	None	None	HeLa	None	CHEMBL3105	Poly [ADP-ribose] polymerase-1	Homo sapiens	SINGLE PROTEIN	CHEMBL1153250	1	Scientific Literature	Bioorg. Med. Chem. Lett.	2010	CHEMBL3308376
CHEMBL596582		0	296.33	0	1.55	31	CNCc1ccc(-n2cc3cccc(C(N)=O)c3n2)cc1O	IC50	'='	12.0	nM	7.92			UO_0000065	26.73	0.49	6.37	8.50	False	CHEMBL1065327	Inhibition of human PARP1 after 3 hrs using [3H]NAD+ by scintillation proximity assay	B	BAO_0000357	single protein format	Homo sapiens	None	None	None	None	CHEMBL3105	Poly [ADP-ribose] polymerase-1	Homo sapiens	SINGLE PROTEIN	CHEMBL1153247	1	Scientific Literature	Bioorg. Med. Chem. Lett.	2010	None
CHEMBL593837		0	284.36	0	2.05	39	O=C1NCC2c3c(cccc31)CCN2C(=O)C1CCCC1	EC50	'='	550.0	nM	6.26			UO_0000065	22.01	0.41	4.21	12.67	False	CHEMBL1074648	Inhibition of PARP1 in human HeLa cells assessed as inhibition of hydrogen peroxide-induced poly(ADP-ribosyl)ation	B	BAO_0000219	cell-based format	Homo sapiens	None	None	HeLa	None	CHEMBL3105	Poly [ADP-ribose] polymerase-1	Homo sapiens	SINGLE PROTEIN	CHEMBL1153250	1	Scientific Literature	Bioorg. Med. Chem. Lett.	2010	CHEMBL3308376
CHEMBL479780		0	286.38	0	2.43	9d	CC(C)(NC1CCCC1)c1nc2c(C(N)=O)cccc2[nH]1	Ki	'='	9.0	nM	8.05			UO_0000065	28.09	0.52	5.62	9.60	False	CHEMBL986586	Inhibition of PARP1	B	BAO_0000357	single protein format	None	None	None	None	None	CHEMBL3105	Poly [ADP-ribose] polymerase-1	Homo sapiens	SINGLE PROTEIN	CHEMBL1155103	1	Scientific Literature	Bioorg. Med. Chem. Lett.	2008	None
CHEMBL204866		0	532.00	1	3.97	21	COc1cc(C(=O)N2CCCN(C(=O)c3cccc(Cc4nnc(O)c5ccccc45)c3)CC2)cc(Cl)n1	IC50	'='	9.0	nM	8.05			UO_0000065	15.12	0.29	4.08	7.40	False	CHEMBL862536	Inhibitory activity against PARP1	B	BAO_0000357	single protein format	Homo sapiens	None	None	None	None	CHEMBL3105	Poly [ADP-ribose] polymerase-1	Homo sapiens	SINGLE PROTEIN	CHEMBL1138134	1	Scientific Literature	Bioorg. Med. Chem. Lett.	2006	None
CHEMBL3893072		0	366.42	0	1.44	BDBM214079	NC(=O)C1(C(=O)Nc2cccc(Cc3n[nH]c(=O)c4c3CCCC4)c2)CC1	Ki	'='	77.0	nM	7.11		376286	UO_0000065	19.41	0.36	5.67	6.03	False	CHEMBL3888158	PARP Enzyme Inhibition Assay: PARP1 assay was conducted in PARP assay buffer containing 50 mM Tris pH 8.0, 1 mM DTT, 4 mM MgCl2. PARP reactions contained 1.5 uM [3H]-NAD+ (1.6 uCi/mmol), 200 nM biotinylated histone H1, 200 nM sIDNA, and 1 nM PARP enzyme. Auto reactions utilizing SPA bead-based detection were carried out in 100 uL volumes in white 96 well plates. Reactions were initiated by adding…	B	BAO_0000357	single protein format	None	None	None	None	None	CHEMBL3105	Poly [ADP-ribose] polymerase-1	Homo sapiens	SINGLE PROTEIN	CHEMBL3886604	37	BindingDB Database		2016	None
CHEMBL3944277		0	355.37	0	2.03	BDBM213903	O=C1CCC(=O)N1c1cc(Cc2n[nH]c(=O)c3c2CCCC3)ccc1F	Ki	'='	1.5	nM	8.82		376150	UO_0000065	24.83	0.46	6.79	10.61	False	CHEMBL3888158	PARP Enzyme Inhibition Assay: PARP1 assay was conducted in PARP assay buffer containing 50 mM Tris pH 8.0, 1 mM DTT, 4 mM MgCl2. PARP reactions contained 1.5 uM [3H]-NAD+ (1.6 uCi/mmol), 200 nM biotinylated histone H1, 200 nM sIDNA, and 1 nM PARP enzyme. Auto reactions utilizing SPA bead-based detection were carried out in 100 uL volumes in white 96 well plates. Reactions were initiated by adding…	B	BAO_0000357	single protein format	None	None	None	None	None	CHEMBL3105	Poly [ADP-ribose] polymerase-1	Homo sapiens	SINGLE PROTEIN	CHEMBL3886604	37	BindingDB Database		2016	None
CHEMBL3933847		0	387.48	0	4.05	BDBM214266	CCc1ccccc1NC(=O)c1cccc(Cc2n[nH]c(=O)c3c2CCCC3)c1	Ki	'='	789.0	nM	6.10		376473	UO_0000065	15.75	0.29	2.05	8.15	False	CHEMBL3888158	PARP Enzyme Inhibition Assay: PARP1 assay was conducted in PARP assay buffer containing 50 mM Tris pH 8.0, 1 mM DTT, 4 mM MgCl2. PARP reactions contained 1.5 uM [3H]-NAD+ (1.6 uCi/mmol), 200 nM biotinylated histone H1, 200 nM sIDNA, and 1 nM PARP enzyme. Auto reactions utilizing SPA bead-based detection were carried out in 100 uL volumes in white 96 well plates. Reactions were initiated by adding…	B	BAO_0000357	single protein format	None	None	None	None	None	CHEMBL3105	Poly [ADP-ribose] polymerase-1	Homo sapiens	SINGLE PROTEIN	CHEMBL3886604	37	BindingDB Database		2016	None
CHEMBL250490		0	399.90	0	4.53	5e	O=c1[nH]c(CCCN2CCC(c3ccc(F)cc3)CC2)nc2c(Cl)cccc12	IC50	'='	47.0	nM	7.33			UO_0000065	18.32	0.36	2.80	14.96	False	CHEMBL941003	Inhibition of human PARP1	B	BAO_0000357	single protein format	Homo sapiens	None	None	None	None	CHEMBL3105	Poly [ADP-ribose] polymerase-1	Homo sapiens	SINGLE PROTEIN	CHEMBL1139823	1	Scientific Literature	Bioorg. Med. Chem. Lett.	2007	None
CHEMBL251027		0	363.44	0	3.78	4b	O=c1[nH]c(CCCN2CC=C(c3ccc(F)cc3)CC2)nc2ccccc12	IC50	'='	16.0	nM	7.80			UO_0000065	21.45	0.39	4.02	15.91	False	CHEMBL941003	Inhibition of human PARP1	B	BAO_0000357	single protein format	Homo sapiens	None	None	None	None	CHEMBL3105	Poly [ADP-ribose] polymerase-1	Homo sapiens	SINGLE PROTEIN	CHEMBL1139823	1	Scientific Literature	Bioorg. Med. Chem. Lett.	2007	None
CHEMBL400343		0	406.92	0	3.94	17c	O=c1[nH]c(C2=CC(N3CCN(c4ccc(Cl)cc4)CC3)CC2)nc2ccccc12	IC50	'='	25.0	nM	7.60			UO_0000065	18.68	0.36	3.66	14.55	False	CHEMBL941003	Inhibition of human PARP1	B	BAO_0000357	single protein format	Homo sapiens	None	None	None	None	CHEMBL3105	Poly [ADP-ribose] polymerase-1	Homo sapiens	SINGLE PROTEIN	CHEMBL1139823	1	Scientific Literature	Bioorg. Med. Chem. Lett.	2007	None
CHEMBL250850		0	419.96	1	5.31	16g	Cc1cccc2c(=O)[nH]c(C3=CC(N4CCC(c5ccc(Cl)cc5)CC4)CC3)nc12	IC50	'='	46.0	nM	7.34			UO_0000065	17.47	0.33	2.03	14.98	False	CHEMBL941003	Inhibition of human PARP1	B	BAO_0000357	single protein format	Homo sapiens	None	None	None	None	CHEMBL3105	Poly [ADP-ribose] polymerase-1	Homo sapiens	SINGLE PROTEIN	CHEMBL1139823	1	Scientific Literature	Bioorg. Med. Chem. Lett.	2007	None
CHEMBL250023		0	385.51	0	4.74	(trans)-12a	O=c1[nH]c([C@H]2CC[C@H](N3CC=C(c4ccccc4)CC3)CC2)nc2ccccc12	IC50	'='	8400.0	nM	5.08			UO_0000065	13.17	0.24	0.34	10.36	False	CHEMBL941003	Inhibition of human PARP1	B	BAO_0000357	single protein format	Homo sapiens	None	None	None	None	CHEMBL3105	Poly [ADP-ribose] polymerase-1	Homo sapiens	SINGLE PROTEIN	CHEMBL1139823	1	Scientific Literature	Bioorg. Med. Chem. Lett.	2007	None
CHEMBL246185		0	373.50	0	4.44	(cis or trans racemic)-7a	O=c1[nH]c(C2CCC(N3CCC(c4ccccc4)CC3)C2)nc2ccccc12	IC50	'='	435.0	nM	6.36			UO_0000065	17.03	0.31	1.92	12.99	False	CHEMBL941003	Inhibition of human PARP1	B	BAO_0000357	single protein format	Homo sapiens	None	None	None	None	CHEMBL3105	Poly [ADP-ribose] polymerase-1	Homo sapiens	SINGLE PROTEIN	CHEMBL1139823	1	Scientific Literature	Bioorg. Med. Chem. Lett.	2007	None
CHEMBL3982623		0	379.49	0	3.23	BDBM214247	O=C(NCc1ccsc1)c1cccc(Cc2n[nH]c(=O)c3c2CCCC3)c1	Ki	'='	26.0	nM	7.58		376454	UO_0000065	19.99	0.38	4.36	10.13	False	CHEMBL3888158	PARP Enzyme Inhibition Assay: PARP1 assay was conducted in PARP assay buffer containing 50 mM Tris pH 8.0, 1 mM DTT, 4 mM MgCl2. PARP reactions contained 1.5 uM [3H]-NAD+ (1.6 uCi/mmol), 200 nM biotinylated histone H1, 200 nM sIDNA, and 1 nM PARP enzyme. Auto reactions utilizing SPA bead-based detection were carried out in 100 uL volumes in white 96 well plates. Reactions were initiated by adding…	B	BAO_0000357	single protein format	None	None	None	None	None	CHEMBL3105	Poly [ADP-ribose] polymerase-1	Homo sapiens	SINGLE PROTEIN	CHEMBL3886604	37	BindingDB Database		2016	None
CHEMBL48391		0	240.22	0	3.00	10a2	O=[N+]([O-])c1ccc2nc(O)c3ccccc3c2c1	IC50	'='	156.0	nM	6.81			UO_0000065	28.34	0.52	3.81	8.93	False	CHEMBL761611	Inhibitory concentration against purified recombinant human Poly (ADP-ribose) polymerase 1	B	BAO_0000357	single protein format	None	None	None	None	None	CHEMBL3105	Poly [ADP-ribose] polymerase-1	Homo sapiens	SINGLE PROTEIN	CHEMBL1134117	1	Scientific Literature	Bioorg. Med. Chem. Lett.	2001	None
CHEMBL1935258		0	519.43	0	1.89	11	CN(CC(=O)O)CC(=O)c1ccc2[nH]c3c4c(c5c(c3c2c1)C(=O)NC5=O)CCC4.O=C(O)C(F)(F)F	IC50	'='	8.0	nM	8.10			UO_0000065	19.97	0.37	6.21	6.77	False	CHEMBL1938153	Inhibition of recombinant human PARP1 by in vitro assay	B	BAO_0000357	single protein format	Homo sapiens	None	None	None	None	CHEMBL3105	Poly [ADP-ribose] polymerase-1	Homo sapiens	SINGLE PROTEIN	CHEMBL1933047	1	Scientific Literature	Bioorg. Med. Chem. Lett.	2012	None
CHEMBL201883		0	276.34	0	3.36	14	Cc1ccc2[nH]c3c4c(c5c(c3c2c1)CNC5=O)CCC4	IC50	'='	200.0	nM	6.70			UO_0000065	24.24	0.44	3.34	14.92	False	CHEMBL860595	Inhibition of recombinant human PARP1	B	BAO_0000357	single protein format	Homo sapiens	None	None	None	None	CHEMBL3105	Poly [ADP-ribose] polymerase-1	Homo sapiens	SINGLE PROTEIN	CHEMBL1138164	1	Scientific Literature	Bioorg. Med. Chem. Lett.	2006	None
CHEMBL381280		0	187.20	0	1.06	16	O=C1NC(=O)c2c1ccc1c2CCC1	IC50	'='	2220.0	nM	5.65			UO_0000065	30.20	0.55	4.59	12.25	False	CHEMBL859247	Inhibitory activity against human PARP1 expressed in PC12 cells	B	BAO_0000219	cell-based format	Homo sapiens	None	None	PC-12	None	CHEMBL3105	Poly [ADP-ribose] polymerase-1	Homo sapiens	SINGLE PROTEIN	CHEMBL1148616	1	Scientific Literature	Bioorg. Med. Chem. Lett.	2006	CHEMBL3307976
CHEMBL373066		0	186.17	0	1.05	15	O=C1NC(=O)c2c1ccc1[nH]ccc21	IC50	'='	750.0	nM	6.12			UO_0000065	32.90	0.60	5.07	9.89	False	CHEMBL859247	Inhibitory activity against human PARP1 expressed in PC12 cells	B	BAO_0000219	cell-based format	Homo sapiens	None	None	PC-12	None	CHEMBL3105	Poly [ADP-ribose] polymerase-1	Homo sapiens	SINGLE PROTEIN	CHEMBL1148616	1	Scientific Literature	Bioorg. Med. Chem. Lett.	2006	CHEMBL3307976
CHEMBL383070		0	524.62	1	4.24	20	COc1cccc(CCC(=O)N2CCCN(C(=O)c3cccc(Cc4nnc(O)c5ccccc45)c3)CC2)c1	PF50	'='	2.5										False	CHEMBL854107	Ratio of inhibition of HeLa cell proliferation by MMS alone against MMS with PARP inhibitors	F	BAO_0000219	cell-based format	Homo sapiens	None	None	HeLa	None	CHEMBL3105	Poly [ADP-ribose] polymerase-1	Homo sapiens	SINGLE PROTEIN	CHEMBL1138134	1	Scientific Literature	Bioorg. Med. Chem. Lett.	2006	CHEMBL3308376
CHEMBL381303		0	290.32	0	3.08	2	O=C1NC(=O)c2c1c1c(c3[nH]c4ccccc4c23)CCCC1	IC50	'='	10000.0	nM	5.00			UO_0000065	17.22	0.31	1.92	8.07	False	CHEMBL859247	Inhibitory activity against human PARP1 expressed in PC12 cells	B	BAO_0000219	cell-based format	Homo sapiens	None	None	PC-12	None	CHEMBL3105	Poly [ADP-ribose] polymerase-1	Homo sapiens	SINGLE PROTEIN	CHEMBL1148616	1	Scientific Literature	Bioorg. Med. Chem. Lett.	2006	CHEMBL3307976
CHEMBL1090136		0	320.40	0	2.80	13	NC(=O)c1cccc2[nH]c(-c3ccc(C4CCNCC4)cc3)nc12	Ki	'='	2.0	nM	8.70			UO_0000065	27.15	0.50	5.90	10.38	False	CHEMBL1106194	Inhibition of PARP1 using [3H]NAD+ by top count scintillation counting	B	BAO_0000357	single protein format	None	None	None	None	None	CHEMBL3105	Poly [ADP-ribose] polymerase-1	Homo sapiens	SINGLE PROTEIN	CHEMBL1156198	1	Scientific Literature	J. Med. Chem.	2010	None
CHEMBL381382		0	458.56	0	3.84	11	O=C(NC1CCCC1)C1CCN(C(=O)c2cccc(Cc3nnc(O)c4ccccc34)c2)CC1	PF50	'='	2.5										False	CHEMBL854107	Ratio of inhibition of HeLa cell proliferation by MMS alone against MMS with PARP inhibitors	F	BAO_0000219	cell-based format	Homo sapiens	None	None	HeLa	None	CHEMBL3105	Poly [ADP-ribose] polymerase-1	Homo sapiens	SINGLE PROTEIN	CHEMBL1138134	1	Scientific Literature	Bioorg. Med. Chem. Lett.	2006	CHEMBL3308376
CHEMBL204097		0	472.59	0	4.04	10	CC1CCN(C(=O)C2CCN(C(=O)c3cccc(Cc4nnc(O)c5ccccc45)c3)CC2)CC1	PF50	'='	4.4										False	CHEMBL854107	Ratio of inhibition of HeLa cell proliferation by MMS alone against MMS with PARP inhibitors	F	BAO_0000219	cell-based format	Homo sapiens	None	None	HeLa	None	CHEMBL3105	Poly [ADP-ribose] polymerase-1	Homo sapiens	SINGLE PROTEIN	CHEMBL1138134	1	Scientific Literature	Bioorg. Med. Chem. Lett.	2006	CHEMBL3308376
CHEMBL245359		0	473.55	0	4.91	29	CC(C)(C)C(=O)OCc1nc(-c2ccc3[nH]c4c5c(c6c(c4c3c2)C(=O)NC6=O)CCC5)cs1	IC50	'='	60.0	nM	7.22			UO_0000065	15.25	0.29	2.31	7.14	False	CHEMBL901413	Inhibition of human recombinant PARP1 in U251MG cells by CometAssay	B	BAO_0000219	cell-based format	Homo sapiens	None	None	U-251	None	CHEMBL3105	Poly [ADP-ribose] polymerase-1	Homo sapiens	SINGLE PROTEIN	CHEMBL1138399	1	Scientific Literature	Bioorg. Med. Chem. Lett.	2007	CHEMBL3307756
CHEMBL246128		0	458.54	0	4.09	11	CC(C)C(=O)NCc1nc(-c2ccc3[nH]c4c5c(c6c(c4c3c2)C(=O)NC6=O)CCC5)cs1	IC50	'='	32.0	nM	7.50			UO_0000065	16.35	0.31	3.40	7.21	False	CHEMBL901413	Inhibition of human recombinant PARP1 in U251MG cells by CometAssay	B	BAO_0000219	cell-based format	Homo sapiens	None	None	U-251	None	CHEMBL3105	Poly [ADP-ribose] polymerase-1	Homo sapiens	SINGLE PROTEIN	CHEMBL1138399	1	Scientific Literature	Bioorg. Med. Chem. Lett.	2007	CHEMBL3307756
CHEMBL3914483		0	337.42	0	2.83	BDBM214075	CC1CC1C(=O)Nc1cccc(Cc2n[nH]c(=O)c3c2CCCC3)c1	Ki	'='	69.0	nM	7.16		376282	UO_0000065	21.22	0.39	4.33	9.57	False	CHEMBL3888158	PARP Enzyme Inhibition Assay: PARP1 assay was conducted in PARP assay buffer containing 50 mM Tris pH 8.0, 1 mM DTT, 4 mM MgCl2. PARP reactions contained 1.5 uM [3H]-NAD+ (1.6 uCi/mmol), 200 nM biotinylated histone H1, 200 nM sIDNA, and 1 nM PARP enzyme. Auto reactions utilizing SPA bead-based detection were carried out in 100 uL volumes in white 96 well plates. Reactions were initiated by adding…	B	BAO_0000357	single protein format	None	None	None	None	None	CHEMBL3105	Poly [ADP-ribose] polymerase-1	Homo sapiens	SINGLE PROTEIN	CHEMBL3886604	37	BindingDB Database		2016	None
CHEMBL579023		0	319.32	0	2.69	22	Cc1noc(-c2ccc(-c3nc4c(C(N)=O)cccc4[nH]3)cc2)n1	EC50	'='	9.1	nM	8.04			UO_0000065	25.18	0.46	5.35	7.26	False	CHEMBL1042277	Inhibition of PARP1 in human C41 cells after 30 mins by cell-based assay	B	BAO_0000219	cell-based format	Homo sapiens	None	None	C41	None	CHEMBL3105	Poly [ADP-ribose] polymerase-1	Homo sapiens	SINGLE PROTEIN	CHEMBL1154691	1	Scientific Literature	J. Med. Chem.	2009	None
CHEMBL583526		0	337.36	0	2.14	30	NC(=O)c1cccc2[nH]c(-c3ccc(-c4nsc(=O)[nH]4)cc3)nc12	EC50	'='	461.0	nM	6.34			UO_0000065	18.78	0.36	4.20	5.39	False	CHEMBL1042277	Inhibition of PARP1 in human C41 cells after 30 mins by cell-based assay	B	BAO_0000219	cell-based format	Homo sapiens	None	None	C41	None	CHEMBL3105	Poly [ADP-ribose] polymerase-1	Homo sapiens	SINGLE PROTEIN	CHEMBL1154691	1	Scientific Literature	J. Med. Chem.	2009	None
CHEMBL3903871		0	339.44	0	2.07	BDBM213954	O=c1[nH]nc(Cc2cccc(CN3CCOCC3)c2)c2c1CCCC2	Ki	'='	390.0	nM	6.41		376161	UO_0000065	18.88	0.35	4.34	11.01	False	CHEMBL3888158	PARP Enzyme Inhibition Assay: PARP1 assay was conducted in PARP assay buffer containing 50 mM Tris pH 8.0, 1 mM DTT, 4 mM MgCl2. PARP reactions contained 1.5 uM [3H]-NAD+ (1.6 uCi/mmol), 200 nM biotinylated histone H1, 200 nM sIDNA, and 1 nM PARP enzyme. Auto reactions utilizing SPA bead-based detection were carried out in 100 uL volumes in white 96 well plates. Reactions were initiated by adding…	B	BAO_0000357	single protein format	None	None	None	None	None	CHEMBL3105	Poly [ADP-ribose] polymerase-1	Homo sapiens	SINGLE PROTEIN	CHEMBL3886604	37	BindingDB Database		2016	None
CHEMBL3898163		0	298.35	0	0.99	BDBM214006	CNC(=O)c1cc(Cc2n[nH]c(=O)c3c2CCCC3)ccn1	Ki	'='	50.0	nM	7.30		376213	UO_0000065	24.47	0.45	6.31	8.32	False	CHEMBL3888158	PARP Enzyme Inhibition Assay: PARP1 assay was conducted in PARP assay buffer containing 50 mM Tris pH 8.0, 1 mM DTT, 4 mM MgCl2. PARP reactions contained 1.5 uM [3H]-NAD+ (1.6 uCi/mmol), 200 nM biotinylated histone H1, 200 nM sIDNA, and 1 nM PARP enzyme. Auto reactions utilizing SPA bead-based detection were carried out in 100 uL volumes in white 96 well plates. Reactions were initiated by adding…	B	BAO_0000357	single protein format	None	None	None	None	None	CHEMBL3105	Poly [ADP-ribose] polymerase-1	Homo sapiens	SINGLE PROTEIN	CHEMBL3886604	37	BindingDB Database		2016	None
CHEMBL3927932		0	298.35	0	0.99	BDBM214032	CNC(=O)c1ccc(Cc2n[nH]c(=O)c3c2CCCC3)cn1	Ki	'='	840.0	nM	6.08		376239	UO_0000065	20.36	0.38	5.09	6.92	False	CHEMBL3888158	PARP Enzyme Inhibition Assay: PARP1 assay was conducted in PARP assay buffer containing 50 mM Tris pH 8.0, 1 mM DTT, 4 mM MgCl2. PARP reactions contained 1.5 uM [3H]-NAD+ (1.6 uCi/mmol), 200 nM biotinylated histone H1, 200 nM sIDNA, and 1 nM PARP enzyme. Auto reactions utilizing SPA bead-based detection were carried out in 100 uL volumes in white 96 well plates. Reactions were initiated by adding…	B	BAO_0000357	single protein format	None	None	None	None	None	CHEMBL3105	Poly [ADP-ribose] polymerase-1	Homo sapiens	SINGLE PROTEIN	CHEMBL3886604	37	BindingDB Database		2016	None
CHEMBL479541		0	393.37	0	1.83	20	NC(=O)c1cc(F)cc(F)c1OCc1ccc(F)c(C(=O)N2CCNCC2)c1	IC50	'='	1500.0	nM	5.82			UO_0000065	14.81	0.28	3.99	6.88	False	CHEMBL983041	Inhibition of PARP1	B	BAO_0000357	single protein format	None	None	None	None	None	CHEMBL3105	Poly [ADP-ribose] polymerase-1	Homo sapiens	SINGLE PROTEIN	CHEMBL1155090	1	Scientific Literature	Bioorg. Med. Chem. Lett.	2008	None
CHEMBL379251		0	404.51	0	3.48	25	CCCN1CCCN(C(=O)c2cccc(Cc3nnc(O)c4ccccc34)c2)CC1	IC50	'='	10.0	nM	8.00			UO_0000065	19.78	0.36	4.52	11.50	False	CHEMBL862536	Inhibitory activity against PARP1	B	BAO_0000357	single protein format	Homo sapiens	None	None	None	None	CHEMBL3105	Poly [ADP-ribose] polymerase-1	Homo sapiens	SINGLE PROTEIN	CHEMBL1138134	1	Scientific Literature	Bioorg. Med. Chem. Lett.	2006	None
CHEMBL201981		0	474.61	0	4.28	15	CCC(C)CN(C)C(=O)C1CCN(C(=O)c2cccc(Cc3nnc(O)c4ccccc34)c2)CC1	PF50	'='	2.6										False	CHEMBL854107	Ratio of inhibition of HeLa cell proliferation by MMS alone against MMS with PARP inhibitors	F	BAO_0000219	cell-based format	Homo sapiens	None	None	HeLa	None	CHEMBL3105	Poly [ADP-ribose] polymerase-1	Homo sapiens	SINGLE PROTEIN	CHEMBL1138134	1	Scientific Literature	Bioorg. Med. Chem. Lett.	2006	CHEMBL3308376
CHEMBL196444		0	351.34	0	2.31	28	O=C1CCC(=O)N1c1cc(Cc2n[nH]c(=O)c3ccccc23)ccc1F	IC50	'='	5.0	nM	8.30			UO_0000065	23.63	0.44	5.99	9.99	True	CHEMBL829484	Inhibitory concentration against human poly (ADP-ribose) polymerase 1 (PARP-1)	B	BAO_0000357	single protein format	Homo sapiens	None	None	None	None	CHEMBL3105	Poly [ADP-ribose] polymerase-1	Homo sapiens	SINGLE PROTEIN	CHEMBL1141921	1	Scientific Literature	Bioorg. Med. Chem. Lett.	2005	None
CHEMBL370838		0	365.36	0	2.55	29	CC1CC(=O)N(c2cc(Cc3n[nH]c(=O)c4ccccc34)ccc2F)C1=O	IC50	'='	3.8	nM	8.42			UO_0000065	23.05	0.43	5.87	10.13	True	CHEMBL829484	Inhibitory concentration against human poly (ADP-ribose) polymerase 1 (PARP-1)	B	BAO_0000357	single protein format	Homo sapiens	None	None	None	None	CHEMBL3105	Poly [ADP-ribose] polymerase-1	Homo sapiens	SINGLE PROTEIN	CHEMBL1141921	1	Scientific Literature	Bioorg. Med. Chem. Lett.	2005	None
CHEMBL201931		0	262.31	0	3.05	10	O=C1NCc2c1c1c(c3[nH]c4ccccc4c23)CCC1	IC50	'='	90.0	nM	7.05			UO_0000065	26.86	0.48	4.00	15.70	False	CHEMBL859247	Inhibitory activity against human PARP1 expressed in PC12 cells	B	BAO_0000219	cell-based format	Homo sapiens	None	None	PC-12	None	CHEMBL3105	Poly [ADP-ribose] polymerase-1	Homo sapiens	SINGLE PROTEIN	CHEMBL1148616	1	Scientific Literature	Bioorg. Med. Chem. Lett.	2006	CHEMBL3307976
CHEMBL599801		0	479.38	0	4.08	14	CC(C)CN1CCN(C(=O)c2cc(Cc3c[nH]c(=O)c4cc(Cl)c(Cl)n34)ccc2F)CC1	IC50	'='	14.0	nM	7.85			UO_0000065	16.38	0.34	3.77	12.91	False	CHEMBL1069748	Inhibition of PARP1 by topcount microplate scintillation counter	B	BAO_0000357	single protein format	None	None	None	None	None	CHEMBL3105	Poly [ADP-ribose] polymerase-1	Homo sapiens	SINGLE PROTEIN	CHEMBL1158513	1	Scientific Literature	Bioorg. Med. Chem. Lett.	2010	None
CHEMBL380940		0	250.26	0	2.51	8	Cc1cc2[nH]c3ccccc3c2c2c1C(=O)NC2=O	IC50	'='	2000.0	nM	5.70			UO_0000065	22.77	0.41	3.19	9.20	False	CHEMBL859247	Inhibitory activity against human PARP1 expressed in PC12 cells	B	BAO_0000219	cell-based format	Homo sapiens	None	None	PC-12	None	CHEMBL3105	Poly [ADP-ribose] polymerase-1	Homo sapiens	SINGLE PROTEIN	CHEMBL1148616	1	Scientific Literature	Bioorg. Med. Chem. Lett.	2006	CHEMBL3307976
CHEMBL202426		0	262.31	0	3.05	8	O=C1NCc2c3c(c4[nH]c5ccccc5c4c21)CCC3	IC50	'>'	10000.0	nM				UO_0000065					False	CHEMBL860595	Inhibition of recombinant human PARP1	B	BAO_0000357	single protein format	Homo sapiens	None	None	None	None	CHEMBL3105	Poly [ADP-ribose] polymerase-1	Homo sapiens	SINGLE PROTEIN	CHEMBL1138164	1	Scientific Literature	Bioorg. Med. Chem. Lett.	2006	None
CHEMBL201931		0	262.31	0	3.05	9	O=C1NCc2c1c1c(c3[nH]c4ccccc4c23)CCC1	IC50	'='	56.0	nM	7.25			UO_0000065	27.65	0.50	4.20	16.15	False	CHEMBL860595	Inhibition of recombinant human PARP1	B	BAO_0000357	single protein format	Homo sapiens	None	None	None	None	CHEMBL3105	Poly [ADP-ribose] polymerase-1	Homo sapiens	SINGLE PROTEIN	CHEMBL1138164	1	Scientific Literature	Bioorg. Med. Chem. Lett.	2006	None
CHEMBL204849		0	306.32	0	2.75	15	O=C(O)c1ccc2[nH]c3c4c(c5c(c3c2c1)CNC5=O)CCC4	IC50	'='	80.0	nM	7.10			UO_0000065	23.17	0.42	4.35	8.63	False	CHEMBL860595	Inhibition of recombinant human PARP1	B	BAO_0000357	single protein format	Homo sapiens	None	None	None	None	CHEMBL3105	Poly [ADP-ribose] polymerase-1	Homo sapiens	SINGLE PROTEIN	CHEMBL1138164	1	Scientific Literature	Bioorg. Med. Chem. Lett.	2006	None
CHEMBL201728		0	293.35	0	3.43	13	O=C1NC(=O)c2c1c1c(c3sc4ccccc4c23)CCC1	IC50	'>'	10000.0	nM				UO_0000065					False	CHEMBL859247	Inhibitory activity against human PARP1 expressed in PC12 cells	B	BAO_0000219	cell-based format	Homo sapiens	None	None	PC-12	None	CHEMBL3105	Poly [ADP-ribose] polymerase-1	Homo sapiens	SINGLE PROTEIN	CHEMBL1148616	1	Scientific Literature	Bioorg. Med. Chem. Lett.	2006	CHEMBL3307976
CHEMBL383830		0	306.37	0	3.72	9	CCCc1c2c(c3c([nH]c4ccccc43)c1CC)C(=O)NC2=O	IC50	'>'	10000.0	nM				UO_0000065					False	CHEMBL859247	Inhibitory activity against human PARP1 expressed in PC12 cells	B	BAO_0000219	cell-based format	Homo sapiens	None	None	PC-12	None	CHEMBL3105	Poly [ADP-ribose] polymerase-1	Homo sapiens	SINGLE PROTEIN	CHEMBL1148616	1	Scientific Literature	Bioorg. Med. Chem. Lett.	2006	CHEMBL3307976
CHEMBL3644572		0	387.37	0	3.15	BDBM139641	O=c1[nH]nc2[nH]c(CNCCc3cccc(C(F)(F)F)c3)nc3cccc1c32	IC50	'='	18.0	nM	7.75		274024	UO_0000065	19.99	0.38	4.59	8.96	False	CHEMBL3887103	Enzyme Assay: A convenient method to determine IC50 of a PARP inhibitor compound is a PARP assay using purified recombinant human PARP from Trevigan (Gaithersburg, Md.), as follows: The PARP enzyme assay is set up on ice in a volume of 100 microliters consisting of 100 mM Tris-HCl (pH 8.0), 1 mM MgCl2, 28 mM KCl, 28 mM NaCl, 3.0 μg/ml of DNase I-activated herring sperm DNA (Sigma, Mo.), 30 microm…	B	BAO_0000357	single protein format	None	None	None	None	None	CHEMBL3105	Poly [ADP-ribose] polymerase-1	Homo sapiens	SINGLE PROTEIN	CHEMBL3638595	37	BindingDB Database		2014	None
CHEMBL3644583		0	378.41	0	2.26	BDBM139653	O=c1[nH]nc2[nH]c(CN3CCN(c4ccc(F)cc4)CC3)nc3cccc1c32	IC50	'='	31.0	nM	7.51		274035	UO_0000065	19.84	0.37	5.25	9.28	False	CHEMBL3887103	Enzyme Assay: A convenient method to determine IC50 of a PARP inhibitor compound is a PARP assay using purified recombinant human PARP from Trevigan (Gaithersburg, Md.), as follows: The PARP enzyme assay is set up on ice in a volume of 100 microliters consisting of 100 mM Tris-HCl (pH 8.0), 1 mM MgCl2, 28 mM KCl, 28 mM NaCl, 3.0 μg/ml of DNase I-activated herring sperm DNA (Sigma, Mo.), 30 microm…	B	BAO_0000357	single protein format	None	None	None	None	None	CHEMBL3105	Poly [ADP-ribose] polymerase-1	Homo sapiens	SINGLE PROTEIN	CHEMBL3638595	37	BindingDB Database		2014	None
CHEMBL3644586		0	359.43	0	3.18	BDBM139657	O=c1[nH]nc2[nH]c(CN3CCC(c4ccccc4)CC3)nc3cccc1c32	IC50	'='	19.0	nM	7.72		274038	UO_0000065	21.48	0.39	4.54	9.94	False	CHEMBL3887103	Enzyme Assay: A convenient method to determine IC50 of a PARP inhibitor compound is a PARP assay using purified recombinant human PARP from Trevigan (Gaithersburg, Md.), as follows: The PARP enzyme assay is set up on ice in a volume of 100 microliters consisting of 100 mM Tris-HCl (pH 8.0), 1 mM MgCl2, 28 mM KCl, 28 mM NaCl, 3.0 μg/ml of DNase I-activated herring sperm DNA (Sigma, Mo.), 30 microm…	B	BAO_0000357	single protein format	None	None	None	None	None	CHEMBL3105	Poly [ADP-ribose] polymerase-1	Homo sapiens	SINGLE PROTEIN	CHEMBL3638595	37	BindingDB Database		2014	None
CHEMBL3644611		0	514.61	1	3.36	BDBM139683	O=c1[nH]nc2[nH]c(CN3CCCN(S(=O)(=O)c4ccc(-c5ccccc5)cc4)CC3)nc3cccc1c32	IC50	'='	22.0	nM	7.66		274064	UO_0000065	14.88	0.28	4.30	6.66	False	CHEMBL3887103	Enzyme Assay: A convenient method to determine IC50 of a PARP inhibitor compound is a PARP assay using purified recombinant human PARP from Trevigan (Gaithersburg, Md.), as follows: The PARP enzyme assay is set up on ice in a volume of 100 microliters consisting of 100 mM Tris-HCl (pH 8.0), 1 mM MgCl2, 28 mM KCl, 28 mM NaCl, 3.0 μg/ml of DNase I-activated herring sperm DNA (Sigma, Mo.), 30 microm…	B	BAO_0000357	single protein format	None	None	None	None	None	CHEMBL3105	Poly [ADP-ribose] polymerase-1	Homo sapiens	SINGLE PROTEIN	CHEMBL3638595	37	BindingDB Database		2014	None
CHEMBL3649790		0	315.42	0	2.78	BDBM130169	COc1cc(CNC(C)(C)C)cc2[nH]c(=O)c3c(c12)NCCC3	IC50	'='	610.0	nM	6.21		261940	UO_0000065	19.70	0.37	3.43	9.39	False	CHEMBL3887071	Enzyme Inhibitory Assay: The activity of the compounds according to the present invention to inhibit the PARP-1 enzyme was examined using a PARP Assay kit (4671-096-K) purchased from Trevigen. The assay was performed following a modified previously reported method by Lee et al [Methods Find, Exp. Clin. Pharmacol., 27, 617-622, 2005].Histone was coated on 384-well plate, which is a small volume PS…	B	BAO_0000357	single protein format	None	None	None	None	None	CHEMBL3105	Poly [ADP-ribose] polymerase-1	Homo sapiens	SINGLE PROTEIN	CHEMBL3638589	37	BindingDB Database		2014	None
CHEMBL3649795		0	341.46	0	3.27	BDBM130174	COc1cc(CN(C)C2CCCC2)cc2[nH]c(=O)c3c(c12)NCCC3	IC50	'='	190.0	nM	6.72		261945	UO_0000065	19.68	0.37	3.45	11.72	False	CHEMBL3887071	Enzyme Inhibitory Assay: The activity of the compounds according to the present invention to inhibit the PARP-1 enzyme was examined using a PARP Assay kit (4671-096-K) purchased from Trevigen. The assay was performed following a modified previously reported method by Lee et al [Methods Find, Exp. Clin. Pharmacol., 27, 617-622, 2005].Histone was coated on 384-well plate, which is a small volume PS…	B	BAO_0000357	single protein format	None	None	None	None	None	CHEMBL3105	Poly [ADP-ribose] polymerase-1	Homo sapiens	SINGLE PROTEIN	CHEMBL3638589	37	BindingDB Database		2014	None
CHEMBL364364		0	361.45	0	3.76	24	Oc1ccc(C2=CCN(CCCc3nc(O)c4ccccc4n3)CC2)cc1	IC50	'='	12.0	nM	7.92			UO_0000065	21.91	0.40	4.16	11.40	False	CHEMBL833529	In vitro inhibitory concentration against human recombinant Poly (ADP-ribose) polymerase 1	B	BAO_0000357	single protein format	Homo sapiens	None	None	None	None	CHEMBL3105	Poly [ADP-ribose] polymerase-1	Homo sapiens	SINGLE PROTEIN	CHEMBL1137205	1	Scientific Literature	J. Med. Chem.	2004	None
CHEMBL3933450		0	378.36	0	3.20	BDBM207576	O=C(OCc1ccccc1)N1Cc2n[nH]c(=O)c3cc(F)cc4[nH]c(c2c43)C1	IC50	'='	7.0	nM	8.15		366669	UO_0000065	21.55	0.40	4.95	8.95	False	CHEMBL3887989	PARP-1 Enzymatic Assay: PARP-1 enzymatic assay was conducted using a method modified from HT F Homogeneous PARP Inhibition Assay Kit (Trevigen). 8.8 nM PARP-1 was pre-incubated with different concentrations of compounds in a buffer containing 100 mM Tris-HCl pH 8.0, 100 mM NaCl, 20 mM MgCl2, and 1% DMSO for 30 min at RT. The auto-PARylation reaction was initiated by addition of 500 nM NAD and 20 …	B	BAO_0000357	single protein format	None	None	None	None	None	CHEMBL3105	Poly [ADP-ribose] polymerase-1	Homo sapiens	SINGLE PROTEIN	CHEMBL3886532	37	BindingDB Database		2016	None
CHEMBL3962698		0	441.50	0	4.59	BDBM213972	O=c1[nH]nc(Cc2ccc(CNCCc3cccc(C(F)(F)F)c3)cc2)c2c1CCCC2	Ki	'='	347.0	nM	6.46		376179	UO_0000065	14.63	0.28	1.87	11.18	False	CHEMBL3888158	PARP Enzyme Inhibition Assay: PARP1 assay was conducted in PARP assay buffer containing 50 mM Tris pH 8.0, 1 mM DTT, 4 mM MgCl2. PARP reactions contained 1.5 uM [3H]-NAD+ (1.6 uCi/mmol), 200 nM biotinylated histone H1, 200 nM sIDNA, and 1 nM PARP enzyme. Auto reactions utilizing SPA bead-based detection were carried out in 100 uL volumes in white 96 well plates. Reactions were initiated by adding…	B	BAO_0000357	single protein format	None	None	None	None	None	CHEMBL3105	Poly [ADP-ribose] polymerase-1	Homo sapiens	SINGLE PROTEIN	CHEMBL3886604	37	BindingDB Database		2016	None
CHEMBL2058929		0	341.39	0	2.51	BDBM213892	O=C1CCCN1c1cc(Cc2n[nH]c(=O)c3c2CCCC3)ccc1F	Ki	'='	1.2	nM	8.92		376193	UO_0000065	26.13	0.49	6.41	13.50	False	CHEMBL3888158	PARP Enzyme Inhibition Assay: PARP1 assay was conducted in PARP assay buffer containing 50 mM Tris pH 8.0, 1 mM DTT, 4 mM MgCl2. PARP reactions contained 1.5 uM [3H]-NAD+ (1.6 uCi/mmol), 200 nM biotinylated histone H1, 200 nM sIDNA, and 1 nM PARP enzyme. Auto reactions utilizing SPA bead-based detection were carried out in 100 uL volumes in white 96 well plates. Reactions were initiated by adding…	B	BAO_0000357	single protein format	None	None	None	None	None	CHEMBL3105	Poly [ADP-ribose] polymerase-1	Homo sapiens	SINGLE PROTEIN	CHEMBL3886604	37	BindingDB Database		2016	None
CHEMBL361054		0	393.46	0	3.40	1	O=c1[nH]c(=O)n(CCCCN2CC=C(c3ccccc3)CC2)c2cccc(F)c12	IC50	'='	60.0	nM	7.22			UO_0000065	18.35	0.34	3.82	12.43	False	CHEMBL833529	In vitro inhibitory concentration against human recombinant Poly (ADP-ribose) polymerase 1	B	BAO_0000357	single protein format	Homo sapiens	None	None	None	None	CHEMBL3105	Poly [ADP-ribose] polymerase-1	Homo sapiens	SINGLE PROTEIN	CHEMBL1137205	1	Scientific Literature	J. Med. Chem.	2004	None
CHEMBL1097260		0	320.40	0	2.59	57	NC(=O)c1cccc2cn(-c3ccc([C@H]4CCCNC4)cc3)nc12	IC50	'='	2.4	nM	8.62			UO_0000065	26.90	0.49	6.03	11.82	True	CHEMBL1115415	Inhibition of human PARP1 by SPA	B	BAO_0000357	single protein format	Homo sapiens	None	None	None	None	CHEMBL3105	Poly [ADP-ribose] polymerase-1	Homo sapiens	SINGLE PROTEIN	CHEMBL1157008	1	Scientific Literature	J. Med. Chem.	2009	None
CHEMBL605552		0	455.53	0	1.54	23	Cc1c(Cc2ccc(F)c(C(=O)N3CCN(C(=O)C4(C)CCCN4)CC3)c2)n[nH]c(=O)c1C	IC50	'='	2.8	nM	8.55			UO_0000065	18.78	0.35	7.01	8.69	False	CHEMBL1069057	Inhibition of PARP1	B	BAO_0000357	single protein format	None	None	None	None	None	CHEMBL3105	Poly [ADP-ribose] polymerase-1	Homo sapiens	SINGLE PROTEIN	CHEMBL1158507	1	Scientific Literature	Bioorg. Med. Chem. Lett.	2010	None
CHEMBL203967		0	434.52	0	3.62	33	O=C(c1cc(Cc2nnc(O)c3ccccc23)ccc1F)N1CCCN(CC2CC2)CC1	IC50	'='	5.0	nM	8.30			UO_0000065	19.10	0.35	4.68	11.93	False	CHEMBL862536	Inhibitory activity against PARP1	B	BAO_0000357	single protein format	Homo sapiens	None	None	None	None	CHEMBL3105	Poly [ADP-ribose] polymerase-1	Homo sapiens	SINGLE PROTEIN	CHEMBL1138134	1	Scientific Literature	Bioorg. Med. Chem. Lett.	2006	None
CHEMBL201981		0	474.61	0	4.28	15	CCC(C)CN(C)C(=O)C1CCN(C(=O)c2cccc(Cc3nnc(O)c4ccccc34)c2)CC1	IC50	'='	9.0	nM	8.05			UO_0000065	16.95	0.31	3.77	9.29	False	CHEMBL862536	Inhibitory activity against PARP1	B	BAO_0000357	single protein format	Homo sapiens	None	None	None	None	CHEMBL3105	Poly [ADP-ribose] polymerase-1	Homo sapiens	SINGLE PROTEIN	CHEMBL1138134	1	Scientific Literature	Bioorg. Med. Chem. Lett.	2006	None
CHEMBL201913		0	362.43	0	2.36	7	O=C(c1cccc(Cc2nnc(O)c3ccccc23)c1)N1CCCNCC1	PF50	'='	2.4										False	CHEMBL854107	Ratio of inhibition of HeLa cell proliferation by MMS alone against MMS with PARP inhibitors	F	BAO_0000219	cell-based format	Homo sapiens	None	None	HeLa	None	CHEMBL3105	Poly [ADP-ribose] polymerase-1	Homo sapiens	SINGLE PROTEIN	CHEMBL1138134	1	Scientific Literature	Bioorg. Med. Chem. Lett.	2006	CHEMBL3308376
CHEMBL201869		0	395.46	0	4.12	5	O=C(c1cccc(Cc2nnc(O)c3ccccc23)c1)N1CCc2ccccc2C1	PF50	'='	3.4										False	CHEMBL854107	Ratio of inhibition of HeLa cell proliferation by MMS alone against MMS with PARP inhibitors	F	BAO_0000219	cell-based format	Homo sapiens	None	None	HeLa	None	CHEMBL3105	Poly [ADP-ribose] polymerase-1	Homo sapiens	SINGLE PROTEIN	CHEMBL1138134	1	Scientific Literature	Bioorg. Med. Chem. Lett.	2006	CHEMBL3308376
CHEMBL247578		0	451.53	0	3.36	26	CS(=O)(=O)Cc1nc(-c2ccc3[nH]c4c5c(c6c(c4c3c2)C(=O)NC6=O)CCC5)cs1	IC50	'='	38.0	nM	7.42			UO_0000065	16.43	0.33	4.06	6.81	False	CHEMBL901413	Inhibition of human recombinant PARP1 in U251MG cells by CometAssay	B	BAO_0000219	cell-based format	Homo sapiens	None	None	U-251	None	CHEMBL3105	Poly [ADP-ribose] polymerase-1	Homo sapiens	SINGLE PROTEIN	CHEMBL1138399	1	Scientific Literature	Bioorg. Med. Chem. Lett.	2007	CHEMBL3307756
CHEMBL245537		0	388.45	0	3.71	20	Cc1sc(N)nc1-c1ccc2[nH]c3c4c(c5c(c3c2c1)C(=O)NC5=O)CCC4	IC50	'='	50.0	nM	7.30			UO_0000065	18.80	0.36	3.59	7.24	False	CHEMBL901413	Inhibition of human recombinant PARP1 in U251MG cells by CometAssay	B	BAO_0000219	cell-based format	Homo sapiens	None	None	U-251	None	CHEMBL3105	Poly [ADP-ribose] polymerase-1	Homo sapiens	SINGLE PROTEIN	CHEMBL1138399	1	Scientific Literature	Bioorg. Med. Chem. Lett.	2007	CHEMBL3307756
CHEMBL134176		0	423.63	None	None	77	CC(C)[Si](OCc1ccccc1-c1nc2c(C(N)=O)cccc2[nH]1)(C(C)C)C(C)C	Inhibition						No data						False	CHEMBL763793	In vitro inhibition against human full length PARP protein; NT means not tested	B	BAO_0000357	single protein format	None	None	None	None	None	CHEMBL3105	Poly [ADP-ribose] polymerase-1	Homo sapiens	SINGLE PROTEIN	CHEMBL1132951	1	Scientific Literature	J. Med. Chem.	2000	None
CHEMBL2112006		0	290.37	0	3.47	30	CN1CCc2c(-c3ccccc3)n(C)c3cccc(c23)C1=O	Ki	'>'	10000.0	nM				UO_0000065					False	CHEMBL761787	In vitro inhibitory activity towards human poly(ADP-ribose) polymerase 1 (PARP-1).	B	BAO_0000357	single protein format	None	None	None	None	None	CHEMBL3105	Poly [ADP-ribose] polymerase-1	Homo sapiens	SINGLE PROTEIN	CHEMBL1136008	1	Scientific Literature	J. Med. Chem.	2002	None
CHEMBL521686	OLAPARIB	4	434.47	0	2.35	18	O=C(c1cc(Cc2n[nH]c(=O)c3ccccc23)ccc1F)N1CCN(C(=O)C2CC2)CC1	Inhibition	'='	97.0	%				UO_0000187					False	CHEMBL2382494	Inhibition of PARP1 (unknown origin) at 10 uM relative to control	B	BAO_0000357	single protein format	Homo sapiens	None	None	None	None	CHEMBL3105	Poly [ADP-ribose] polymerase-1	Homo sapiens	SINGLE PROTEIN	CHEMBL2380224	1	Scientific Literature	J. Med. Chem.	2013	None
CHEMBL1089332		0	427.61	0	3.65	12g	O=c1[nH]c2ccc(OC3CCN(CCN4CCCCC4)CC3)cc2c2c1CSCC2	IC50	'='	173.0	nM	6.76			UO_0000065	15.81	0.31	3.11	13.92	False	CHEMBL1111552	Inhibition of PARP1	B	BAO_0000357	single protein format	None	None	None	None	None	CHEMBL3105	Poly [ADP-ribose] polymerase-1	Homo sapiens	SINGLE PROTEIN	CHEMBL1156288	1	Scientific Literature	Bioorg. Med. Chem. Lett.	2010	None
CHEMBL1089020		0	463.65	0	4.47	12j	CN(C)c1ccc(CCN2CCC(Oc3ccc4[nH]c(=O)c5c(c4c3)CCSC5)CC2)cc1	ED50	'='	9.44	uM		Non standard unit for type		UO_0000064					False	CHEMBL1111553	Inhibition of PARP1 expressed in CHO-K1 cells	B	BAO_0000219	cell-based format	None	None	None	CHO-K1	None	CHEMBL3105	Poly [ADP-ribose] polymerase-1	Homo sapiens	SINGLE PROTEIN	CHEMBL1156288	1	Scientific Literature	Bioorg. Med. Chem. Lett.	2010	CHEMBL3307512
CHEMBL1092777		0	344.48	0	3.18	12m	CCN1CCCC(Oc2ccc3[nH]c(=O)c4c(c3c2)CCSC4)C1	ED50	'='	0.28	uM		Non standard unit for type		UO_0000064					False	CHEMBL1111553	Inhibition of PARP1 expressed in CHO-K1 cells	B	BAO_0000219	cell-based format	None	None	None	CHO-K1	None	CHEMBL3105	Poly [ADP-ribose] polymerase-1	Homo sapiens	SINGLE PROTEIN	CHEMBL1156288	1	Scientific Literature	Bioorg. Med. Chem. Lett.	2010	CHEMBL3307512
CHEMBL1089713		0	330.45	0	2.79	12q	CCN1CCC(Oc2ccc3[nH]c(=O)c4c(c3c2)CCSC4)C1	ED50	'='	0.35	uM		Non standard unit for type		UO_0000064					False	CHEMBL1111553	Inhibition of PARP1 expressed in CHO-K1 cells	B	BAO_0000219	cell-based format	None	None	None	CHO-K1	None	CHEMBL3105	Poly [ADP-ribose] polymerase-1	Homo sapiens	SINGLE PROTEIN	CHEMBL1156288	1	Scientific Literature	Bioorg. Med. Chem. Lett.	2010	CHEMBL3307512
CHEMBL344349		0	352.44	0	4.63	41	O=C1NCCc2c(C(c3ccccc3)c3ccccc3)[nH]c3cccc1c23	Ki	'='	23.0	nM	7.64			UO_0000065	21.67	0.39	3.01	17.02	False	CHEMBL761787	In vitro inhibitory activity towards human poly(ADP-ribose) polymerase 1 (PARP-1).	B	BAO_0000357	single protein format	None	None	None	None	None	CHEMBL3105	Poly [ADP-ribose] polymerase-1	Homo sapiens	SINGLE PROTEIN	CHEMBL1136008	1	Scientific Literature	J. Med. Chem.	2002	None
CHEMBL508796		0	203.25	0	1.06	21	Cc1nn(C)c2[nH]c(=O)c3c(c12)CCC3	IC50	'='	29.8	nM	7.53			UO_0000065	37.03	0.69	6.47	14.85	False	CHEMBL952237	Inhibition of PARP1 in human HeLa cells by fluid scintillation counting using [adenylated-32P]NAD as substrate	B	BAO_0000219	cell-based format	Homo sapiens	None	None	HeLa	None	CHEMBL3105	Poly [ADP-ribose] polymerase-1	Homo sapiens	SINGLE PROTEIN	CHEMBL1141680	1	Scientific Literature	Bioorg. Med. Chem. Lett.	2008	CHEMBL3308376
CHEMBL506109		0	271.35	0	2.48	23	Cn1nc(-c2cccs2)c2c3c(c(=O)[nH]c21)CCC3	IC50	'='	148.6	nM	6.83			UO_0000065	25.16	0.49	4.35	13.47	False	CHEMBL952237	Inhibition of PARP1 in human HeLa cells by fluid scintillation counting using [adenylated-32P]NAD as substrate	B	BAO_0000219	cell-based format	Homo sapiens	None	None	HeLa	None	CHEMBL3105	Poly [ADP-ribose] polymerase-1	Homo sapiens	SINGLE PROTEIN	CHEMBL1141680	1	Scientific Literature	Bioorg. Med. Chem. Lett.	2008	CHEMBL3308376
CHEMBL496112		0	265.32	0	2.51	25	Cc1nn(-c2ccccc2)c2[nH]c(=O)c3c(c12)CCC3	IC50	'>'	10000.0	nM				UO_0000065					False	CHEMBL952237	Inhibition of PARP1 in human HeLa cells by fluid scintillation counting using [adenylated-32P]NAD as substrate	B	BAO_0000219	cell-based format	Homo sapiens	None	None	HeLa	None	CHEMBL3105	Poly [ADP-ribose] polymerase-1	Homo sapiens	SINGLE PROTEIN	CHEMBL1141680	1	Scientific Literature	Bioorg. Med. Chem. Lett.	2008	CHEMBL3308376
CHEMBL497571		0	285.37	0	2.87	29	Cn1nc(-c2cccs2)c2c3c(c(=O)[nH]c21)CCCC3	IC50	'='	6.9	nM	8.16			UO_0000065	28.60	0.56	5.29	16.10	False	CHEMBL952237	Inhibition of PARP1 in human HeLa cells by fluid scintillation counting using [adenylated-32P]NAD as substrate	B	BAO_0000219	cell-based format	Homo sapiens	None	None	HeLa	None	CHEMBL3105	Poly [ADP-ribose] polymerase-1	Homo sapiens	SINGLE PROTEIN	CHEMBL1141680	1	Scientific Literature	Bioorg. Med. Chem. Lett.	2008	CHEMBL3308376
CHEMBL497774		0	279.34	0	2.90	30	Cc1nn(-c2ccccc2)c2[nH]c(=O)c3c(c12)CCCC3	IC50	'='	9720.0	nM	5.01			UO_0000065	17.94	0.33	2.11	9.89	False	CHEMBL952237	Inhibition of PARP1 in human HeLa cells by fluid scintillation counting using [adenylated-32P]NAD as substrate	B	BAO_0000219	cell-based format	Homo sapiens	None	None	HeLa	None	CHEMBL3105	Poly [ADP-ribose] polymerase-1	Homo sapiens	SINGLE PROTEIN	CHEMBL1141680	1	Scientific Literature	Bioorg. Med. Chem. Lett.	2008	CHEMBL3308376
CHEMBL482055		0	322.41	0	2.73	9e	CC(C)(NCCc1ccccc1)c1nc2c(C(N)=O)cccc2[nH]1	Ki	'='	37.0	nM	7.43			UO_0000065	23.05	0.42	4.70	8.87	False	CHEMBL986586	Inhibition of PARP1	B	BAO_0000357	single protein format	None	None	None	None	None	CHEMBL3105	Poly [ADP-ribose] polymerase-1	Homo sapiens	SINGLE PROTEIN	CHEMBL1155103	1	Scientific Literature	Bioorg. Med. Chem. Lett.	2008	None
CHEMBL479778		0	260.34	0	1.90	9a	CCCNC(C)(C)c1nc2c(C(N)=O)cccc2[nH]1	Ki	'='	10.0	nM	8.00			UO_0000065	30.73	0.58	6.10	9.55	False	CHEMBL986586	Inhibition of PARP1	B	BAO_0000357	single protein format	None	None	None	None	None	CHEMBL3105	Poly [ADP-ribose] polymerase-1	Homo sapiens	SINGLE PROTEIN	CHEMBL1155103	1	Scientific Literature	Bioorg. Med. Chem. Lett.	2008	None
CHEMBL471102		0	393.37	0	1.83	18	NC(=O)c1cc(F)c(F)cc1OCc1ccc(F)c(C(=O)N2CCNCC2)c1	IC50	'='	240.0	nM	6.62			UO_0000065	16.83	0.32	4.79	7.82	False	CHEMBL983041	Inhibition of PARP1	B	BAO_0000357	single protein format	None	None	None	None	None	CHEMBL3105	Poly [ADP-ribose] polymerase-1	Homo sapiens	SINGLE PROTEIN	CHEMBL1155090	1	Scientific Literature	Bioorg. Med. Chem. Lett.	2008	None
CHEMBL165324		0	187.16	0	0.38	18, 969961	Oc1nc2ccccc2n2nnnc12	Inhibition						Not Active						False	CHEMBL2446785	Inhibition of PARP-1 (unknown origin) at 1 uM after 60 mins by colorimetric assay relative to control	B	BAO_0000357	single protein format	Homo sapiens	None	None	None	None	CHEMBL3105	Poly [ADP-ribose] polymerase-1	Homo sapiens	SINGLE PROTEIN	CHEMBL2440085	1	Scientific Literature	Bioorg. Med. Chem. Lett.	2013	None
CHEMBL2440886		0	382.51	0	0.83	1, 7110300023	Cc1sc2nc(SCC(=O)N3CCN(CCO)CC3)[nH]c(=O)c2c1C	IC50	'='	720.0	nM	6.14			UO_0000065	16.06	0.34	5.31	6.86	False	CHEMBL2446786	Inhibition of PARP-1 (unknown origin) after 60 mins by colorimetric assay	B	BAO_0000357	single protein format	Homo sapiens	None	None	None	None	CHEMBL3105	Poly [ADP-ribose] polymerase-1	Homo sapiens	SINGLE PROTEIN	CHEMBL2440085	1	Scientific Literature	Bioorg. Med. Chem. Lett.	2013	None
CHEMBL1867804		0	439.50	0	3.94	25	COc1ccc(-n2c(C)nnc2SCc2nc(-c3ccc(OC)c(OC)c3)no2)cc1	IC50	'>'	19000.0	nM				UO_0000065					False	CHEMBL2020829	Inhibition of PARP1 autoPARsylation measuring nicotinamide concentration after 2 hrs by LC-MS analysis	B	BAO_0000357	single protein format	None	None	None	None	None	CHEMBL3105	Poly [ADP-ribose] polymerase-1	Homo sapiens	SINGLE PROTEIN	CHEMBL2016557	1	Scientific Literature	J. Med. Chem.	2012	None
CHEMBL481867		0	449.55	0	2.88	13	NC(=O)c1ccccc1OCCc1cccc(C(=O)N2CCN(C(=O)C3CCCC3)CC2)c1	IC50	'='	200.0	nM	6.70			UO_0000065	14.90	0.28	3.82	7.21	False	CHEMBL983041	Inhibition of PARP1	B	BAO_0000357	single protein format	None	None	None	None	None	CHEMBL3105	Poly [ADP-ribose] polymerase-1	Homo sapiens	SINGLE PROTEIN	CHEMBL1155090	1	Scientific Literature	Bioorg. Med. Chem. Lett.	2008	None
CHEMBL2407971		0	394.48	0	2.09	10a	CNC(=O)c1ccc(N2CCN(Cc3ccc4c(c3)NC(=O)C(C)O4)CC2)cc1	EC50	'='	14000.0	nM	4.85			UO_0000065	12.30	0.23	2.76	6.57	False	CHEMBL2412861	Inhibition of PARP1 in human Jurkat cells assessed as reduction of cell viability after 96 hrs by MTS assay	B	BAO_0000219	cell-based format	Homo sapiens	None	None	Jurkat	None	CHEMBL3105	Poly [ADP-ribose] polymerase-1	Homo sapiens	SINGLE PROTEIN	CHEMBL2407000	1	Scientific Literature	Bioorg. Med. Chem. Lett.	2013	CHEMBL3307526
CHEMBL2407977		0	424.50	0	2.10	10g	CNC(=O)c1ccc(N2CCN(Cc3cc4c(c(OC)c3)OC(C)C(=O)N4)CC2)cc1	IC50	'='	29.0	nM	7.54			UO_0000065	17.76	0.33	5.44	9.07	False	CHEMBL2412862	Inhibition of human PARP1 catalytic activity after 10 mins by ELISA	B	BAO_0000357	single protein format	Homo sapiens	None	None	None	None	CHEMBL3105	Poly [ADP-ribose] polymerase-1	Homo sapiens	SINGLE PROTEIN	CHEMBL2407000	1	Scientific Literature	Bioorg. Med. Chem. Lett.	2013	None
CHEMBL2407973		0	442.95	0	3.13	10c	CCNC(=O)c1ccc(N2CCN(Cc3ccc4c(c3)NC(=O)C(C)O4)CC2)c(Cl)c1	IC50	'='	18.0	nM	7.75			UO_0000065	17.48	0.34	4.61	10.48	False	CHEMBL2412862	Inhibition of human PARP1 catalytic activity after 10 mins by ELISA	B	BAO_0000357	single protein format	Homo sapiens	None	None	None	None	CHEMBL3105	Poly [ADP-ribose] polymerase-1	Homo sapiens	SINGLE PROTEIN	CHEMBL2407000	1	Scientific Literature	Bioorg. Med. Chem. Lett.	2013	None
CHEMBL2407996		0	289.38	0	1.54	3d	CN(C)C1CCN(Cc2ccc3c(c2)NC(=O)CO3)CC1	Kd	'='	15000.0	nM	4.82			UO_0000065	16.67	0.31	3.28	10.77	False	CHEMBL2412863	Binding affinity to catalytic domain of human PARP1 after 5 mins by surface plasmon resonance assay	B	BAO_0000357	single protein format	Homo sapiens	None	None	None	None	CHEMBL3105	Poly [ADP-ribose] polymerase-1	Homo sapiens	SINGLE PROTEIN	CHEMBL2407000	1	Scientific Literature	Bioorg. Med. Chem. Lett.	2013	None
CHEMBL2407995		0	282.34	0	2.70	3c	CC1Oc2ccc(CNCc3ccccc3)cc2NC1=O	Kd	'='	5200.0	nM	5.28			UO_0000065	18.72	0.34	2.58	10.49	False	CHEMBL2412863	Binding affinity to catalytic domain of human PARP1 after 5 mins by surface plasmon resonance assay	B	BAO_0000357	single protein format	Homo sapiens	None	None	None	None	CHEMBL3105	Poly [ADP-ribose] polymerase-1	Homo sapiens	SINGLE PROTEIN	CHEMBL2407000	1	Scientific Literature	Bioorg. Med. Chem. Lett.	2013	None
CHEMBL2407992		0	177.20	0	1.58	2f	CCc1ccc2c(c1)NC(=O)CO2	Kd	'='	100000.0	nM	4.00			UO_0000065	22.57	0.42	2.42	10.44	False	CHEMBL2412863	Binding affinity to catalytic domain of human PARP1 after 5 mins by surface plasmon resonance assay	B	BAO_0000357	single protein format	Homo sapiens	None	None	None	None	CHEMBL3105	Poly [ADP-ribose] polymerase-1	Homo sapiens	SINGLE PROTEIN	CHEMBL2407000	1	Scientific Literature	Bioorg. Med. Chem. Lett.	2013	None
CHEMBL541744		0	259.35	0	2.06	38b	CN(C)Cc1ccc2c(c1)NC(=O)C1CCCCN21	EC50	'='	39.0	nM	7.41			UO_0000065	28.57	0.53	5.35	20.82	False	CHEMBL1060926	Inhibition of PARP1 in human C41 cells by DAPI staining-based FITC analysis	B	BAO_0000219	cell-based format	Homo sapiens	None	None	C41	None	CHEMBL3105	Poly [ADP-ribose] polymerase-1	Homo sapiens	SINGLE PROTEIN	CHEMBL1154012	1	Scientific Literature	Bioorg. Med. Chem. Lett.	2009	None
CHEMBL3763641		0	292.38	0	3.57	17	Cc1cccc2c(=O)[nH]c(-c3ccc(CN(C)C)cc3)cc12	IC50	'='	267.0	nM	6.57			UO_0000065	22.48	0.41	3.00	18.21	False	CHEMBL3766282	Inhibition of full length human recombinant PARP1 assessed as incorporation of biotinylated-NAD+ onto immobilised pseudo substrate histone preincubated for 10 mins followed by biotinylated-NAD+ addition measured after 1 hr by plate reader assay	B	BAO_0000357	single protein format	Homo sapiens	None	None	None	None	CHEMBL3105	Poly [ADP-ribose] polymerase-1	Homo sapiens	SINGLE PROTEIN	CHEMBL3763048	1	Scientific Literature	MedChemComm	2015	None
CHEMBL2237219		0	413.59	0	3.66	9s	CCCCCCN1CCN(C(=O)c2ccc3[nH]c(=O)c4c(c3c2)CCSC4)CC1	IC50	'='	94.0	nM	7.03			UO_0000065	16.99	0.33	3.37	12.46	False	CHEMBL3062171	Inhibition of PARP-1 (unknown origin) assessed as inhibition of biotinylated poly(ADP-ribose) onto histone proteins after 30 min by colorimetry	B	BAO_0000357	single protein format	Homo sapiens	None	None	None	None	CHEMBL3105	Poly [ADP-ribose] polymerase-1	Homo sapiens	SINGLE PROTEIN	CHEMBL3046242	1	Scientific Literature	Med Chem Res	2012	None
CHEMBL196559		0	319.36	0	2.64	31	O=C1CCCN1c1cccc(Cc2n[nH]c(=O)c3ccccc23)c1	IC50	'='	120.0	nM	6.92			UO_0000065	21.67	0.39	4.28	10.48	False	CHEMBL993111	Inhibition of human recombinant PARP1	B	BAO_0000357	single protein format	Homo sapiens	None	None	None	None	CHEMBL3105	Poly [ADP-ribose] polymerase-1	Homo sapiens	SINGLE PROTEIN	CHEMBL1143348	1	Scientific Literature	J. Med. Chem.	2009	None
CHEMBL503239		0	420.49	0	2.82	44	O=C(c1cc(Cc2n[nH]c(=O)c3ccccc23)ccc1F)N1CCN(CC2CC2)CC1	IC50	'='	4.0	nM	8.40			UO_0000065	19.97	0.37	5.58	12.12	False	CHEMBL982809	Inhibition of PARP1 by flashplate scintillation proximity assay	B	BAO_0000357	single protein format	None	None	None	None	None	CHEMBL3105	Poly [ADP-ribose] polymerase-1	Homo sapiens	SINGLE PROTEIN	CHEMBL1140140	1	Scientific Literature	J. Med. Chem.	2008	None
CHEMBL481881		0	444.54	0	2.99	3	O=C(c1cccc(Cc2n[nH]c(=O)c3ccccc23)c1)N1CCN(C(=O)C2CCCC2)CC1	IC50	'='	8.0	nM	8.10			UO_0000065	18.21	0.34	5.11	9.37	False	CHEMBL983041	Inhibition of PARP1	B	BAO_0000357	single protein format	None	None	None	None	None	CHEMBL3105	Poly [ADP-ribose] polymerase-1	Homo sapiens	SINGLE PROTEIN	CHEMBL1155090	1	Scientific Literature	Bioorg. Med. Chem. Lett.	2008	None
CHEMBL3649796		0	315.42	0	2.74	BDBM130175	COc1cc(CN(C)C(C)C)cc2[nH]c(=O)c3c(c12)NCCC3	IC50	'='	140.0	nM	6.85		261946	UO_0000065	21.73	0.41	4.11	11.95	False	CHEMBL3887071	Enzyme Inhibitory Assay: The activity of the compounds according to the present invention to inhibit the PARP-1 enzyme was examined using a PARP Assay kit (4671-096-K) purchased from Trevigen. The assay was performed following a modified previously reported method by Lee et al [Methods Find, Exp. Clin. Pharmacol., 27, 617-622, 2005].Histone was coated on 384-well plate, which is a small volume PS…	B	BAO_0000357	single protein format	None	None	None	None	None	CHEMBL3105	Poly [ADP-ribose] polymerase-1	Homo sapiens	SINGLE PROTEIN	CHEMBL3638589	37	BindingDB Database		2014	None
CHEMBL482059		0	467.54	0	3.02	14	NC(=O)c1ccccc1OCCc1ccc(F)c(C(=O)N2CCN(C(=O)C3CCCC3)CC2)c1	IC50	'='	103.0	nM	6.99			UO_0000065	14.94	0.28	3.97	7.52	False	CHEMBL983041	Inhibition of PARP1	B	BAO_0000357	single protein format	None	None	None	None	None	CHEMBL3105	Poly [ADP-ribose] polymerase-1	Homo sapiens	SINGLE PROTEIN	CHEMBL1155090	1	Scientific Literature	Bioorg. Med. Chem. Lett.	2008	None
CHEMBL4074448		0	395.43	0	2.83	4l	NC(=O)c1cccc(NC(=O)/C=C\C(=O)N2CCC(c3ccc(F)cc3)CC2)c1	IC50	'='	270.0	nM	6.57			UO_0000065	16.61	0.31	3.74	7.10	False	CHEMBL4022063	Inhibition of recombinant human full length His6-tagged PARP1 expressed in Escherichia coli BL21(DE3) preincubated for 15 mins followed by biotinylated NAD+ addition by chemiluminescence assay	B	BAO_0000019	assay format	Homo sapiens	None	None	None	None	CHEMBL3105	Poly [ADP-ribose] polymerase-1	Homo sapiens	SINGLE PROTEIN	CHEMBL4020766	1	Scientific Literature	Bioorg Med Chem Lett	2017	None
CHEMBL4097232		0	454.53	0	3.30	4q	NC(=O)c1cccc(NC(=O)/C=C\C(=O)N2CCN(c3ccc(-c4ccccc4)cc3)CC2)c1	IC50	'='	812.83	nM	6.09			UO_0000065	13.40	0.24	2.79	6.36	False	CHEMBL4022063	Inhibition of recombinant human full length His6-tagged PARP1 expressed in Escherichia coli BL21(DE3) preincubated for 15 mins followed by biotinylated NAD+ addition by chemiluminescence assay	B	BAO_0000019	assay format	Homo sapiens	None	None	None	None	CHEMBL3105	Poly [ADP-ribose] polymerase-1	Homo sapiens	SINGLE PROTEIN	CHEMBL4020766	1	Scientific Literature	Bioorg Med Chem Lett	2017	None
CHEMBL4079213		0	396.42	0	1.77	4r	NC(=O)c1cccc(NC(=O)/C=C\C(=O)N2CCN(c3ccccc3F)CC2)c1	IC50	'='	501.19	nM	6.30			UO_0000065	15.89	0.30	4.53	6.58	False	CHEMBL4022063	Inhibition of recombinant human full length His6-tagged PARP1 expressed in Escherichia coli BL21(DE3) preincubated for 15 mins followed by biotinylated NAD+ addition by chemiluminescence assay	B	BAO_0000019	assay format	Homo sapiens	None	None	None	None	CHEMBL3105	Poly [ADP-ribose] polymerase-1	Homo sapiens	SINGLE PROTEIN	CHEMBL4020766	1	Scientific Literature	Bioorg Med Chem Lett	2017	None
CHEMBL4068366		0	412.88	0	2.28	4t	NC(=O)c1cccc(NC(=O)/C=C\C(=O)N2CCN(c3ccc(Cl)cc3)CC2)c1	IC50	'='	223.87	nM	6.65			UO_0000065	16.11	0.31	4.37	6.95	False	CHEMBL4022063	Inhibition of recombinant human full length His6-tagged PARP1 expressed in Escherichia coli BL21(DE3) preincubated for 15 mins followed by biotinylated NAD+ addition by chemiluminescence assay	B	BAO_0000019	assay format	Homo sapiens	None	None	None	None	CHEMBL3105	Poly [ADP-ribose] polymerase-1	Homo sapiens	SINGLE PROTEIN	CHEMBL4020766	1	Scientific Literature	Bioorg Med Chem Lett	2017	None
CHEMBL592486		0	549.62	1	2.91	35	Cc1c(Cc2ccc(F)c(C(=O)N3CCN(C(=O)C4(Cc5ccc(F)cc5)CCCN4)CC3)c2)n[nH]c(=O)c1C	IC50	'='	3.6	nM	8.44			UO_0000065	15.36	0.29	5.53	8.58	False	CHEMBL1069057	Inhibition of PARP1	B	BAO_0000357	single protein format	None	None	None	None	None	CHEMBL3105	Poly [ADP-ribose] polymerase-1	Homo sapiens	SINGLE PROTEIN	CHEMBL1158507	1	Scientific Literature	Bioorg. Med. Chem. Lett.	2010	None
CHEMBL3979551		0	374.44	0	2.56	BDBM214248	O=C(NCc1cccnc1)c1cccc(Cc2n[nH]c(=O)c3c2CCCC3)c1	Ki	'='	58.0	nM	7.24		376455	UO_0000065	19.33	0.35	4.68	8.25	False	CHEMBL3888158	PARP Enzyme Inhibition Assay: PARP1 assay was conducted in PARP assay buffer containing 50 mM Tris pH 8.0, 1 mM DTT, 4 mM MgCl2. PARP reactions contained 1.5 uM [3H]-NAD+ (1.6 uCi/mmol), 200 nM biotinylated histone H1, 200 nM sIDNA, and 1 nM PARP enzyme. Auto reactions utilizing SPA bead-based detection were carried out in 100 uL volumes in white 96 well plates. Reactions were initiated by adding…	B	BAO_0000357	single protein format	None	None	None	None	None	CHEMBL3105	Poly [ADP-ribose] polymerase-1	Homo sapiens	SINGLE PROTEIN	CHEMBL3886604	37	BindingDB Database		2016	None
CHEMBL3977299		0	460.53	0	3.30	BDBM214257	O=C(CNC(=O)OCc1ccccc1)Nc1cccc(CCc2n[nH]c(=O)c3c2CCCC3)c1	Ki	'='	165.0	nM	6.78		376464	UO_0000065	14.73	0.27	3.48	5.99	False	CHEMBL3888158	PARP Enzyme Inhibition Assay: PARP1 assay was conducted in PARP assay buffer containing 50 mM Tris pH 8.0, 1 mM DTT, 4 mM MgCl2. PARP reactions contained 1.5 uM [3H]-NAD+ (1.6 uCi/mmol), 200 nM biotinylated histone H1, 200 nM sIDNA, and 1 nM PARP enzyme. Auto reactions utilizing SPA bead-based detection were carried out in 100 uL volumes in white 96 well plates. Reactions were initiated by adding…	B	BAO_0000357	single protein format	None	None	None	None	None	CHEMBL3105	Poly [ADP-ribose] polymerase-1	Homo sapiens	SINGLE PROTEIN	CHEMBL3886604	37	BindingDB Database		2016	None
CHEMBL3939380		0	428.54	0	3.20	BDBM213918	O=C(c1cccc(Cc2n[nH]c(=O)c3c2CCCC3)c1)N1CCN(c2ccccc2)CC1	Ki	'='	3.0	nM	8.52		376578	UO_0000065	19.89	0.36	5.32	12.30	False	CHEMBL3888158	PARP Enzyme Inhibition Assay: PARP1 assay was conducted in PARP assay buffer containing 50 mM Tris pH 8.0, 1 mM DTT, 4 mM MgCl2. PARP reactions contained 1.5 uM [3H]-NAD+ (1.6 uCi/mmol), 200 nM biotinylated histone H1, 200 nM sIDNA, and 1 nM PARP enzyme. Auto reactions utilizing SPA bead-based detection were carried out in 100 uL volumes in white 96 well plates. Reactions were initiated by adding…	B	BAO_0000357	single protein format	None	None	None	None	None	CHEMBL3105	Poly [ADP-ribose] polymerase-1	Homo sapiens	SINGLE PROTEIN	CHEMBL3886604	37	BindingDB Database		2016	None
CHEMBL3929705		0	243.24	0	2.03	BDBM207562	O=c1[nH]nc2c3c([nH]c4cc(F)cc1c43)CCC2	IC50	'='	6.0	nM	8.22		366655	UO_0000065	33.80	0.62	6.19	13.36	False	CHEMBL3887989	PARP-1 Enzymatic Assay: PARP-1 enzymatic assay was conducted using a method modified from HT F Homogeneous PARP Inhibition Assay Kit (Trevigen). 8.8 nM PARP-1 was pre-incubated with different concentrations of compounds in a buffer containing 100 mM Tris-HCl pH 8.0, 100 mM NaCl, 20 mM MgCl2, and 1% DMSO for 30 min at RT. The auto-PARylation reaction was initiated by addition of 500 nM NAD and 20 …	B	BAO_0000357	single protein format	None	None	None	None	None	CHEMBL3105	Poly [ADP-ribose] polymerase-1	Homo sapiens	SINGLE PROTEIN	CHEMBL3886532	37	BindingDB Database		2016	None
CHEMBL3961684		0	285.28	0	2.31	BDBM207581	CC1(C)Cc2n[nH]c(=O)c3cc(F)cc4[nH]c(c2c43)C1=O	IC50	'='	11.4	nM	7.94		366674	UO_0000065	27.84	0.52	5.63	10.10	False	CHEMBL3887989	PARP-1 Enzymatic Assay: PARP-1 enzymatic assay was conducted using a method modified from HT F Homogeneous PARP Inhibition Assay Kit (Trevigen). 8.8 nM PARP-1 was pre-incubated with different concentrations of compounds in a buffer containing 100 mM Tris-HCl pH 8.0, 100 mM NaCl, 20 mM MgCl2, and 1% DMSO for 30 min at RT. The auto-PARylation reaction was initiated by addition of 500 nM NAD and 20 …	B	BAO_0000357	single protein format	None	None	None	None	None	CHEMBL3105	Poly [ADP-ribose] polymerase-1	Homo sapiens	SINGLE PROTEIN	CHEMBL3886532	37	BindingDB Database		2016	None
CHEMBL3952984		0	366.47	0	2.33	BDBM207587	CC1(C)Cc2n[nH]c(=O)c3cccc4c3c2c(n4CCN2CCOCC2)C1	IC50	'='	190.0	nM	6.72		366680	UO_0000065	18.34	0.34	4.39	10.64	False	CHEMBL3887989	PARP-1 Enzymatic Assay: PARP-1 enzymatic assay was conducted using a method modified from HT F Homogeneous PARP Inhibition Assay Kit (Trevigen). 8.8 nM PARP-1 was pre-incubated with different concentrations of compounds in a buffer containing 100 mM Tris-HCl pH 8.0, 100 mM NaCl, 20 mM MgCl2, and 1% DMSO for 30 min at RT. The auto-PARylation reaction was initiated by addition of 500 nM NAD and 20 …	B	BAO_0000357	single protein format	None	None	None	None	None	CHEMBL3105	Poly [ADP-ribose] polymerase-1	Homo sapiens	SINGLE PROTEIN	CHEMBL3886532	37	BindingDB Database		2016	None
CHEMBL2407969		0	466.58	0	3.19	10t	CCNC(=O)c1ccc(N2CCN(Cc3cc4c(c(OCC)c3)OC(C)C(=O)N4)CC2)c(C)c1	PF50	'='	5000.0										False	CHEMBL2412859	Chemopotentiation factor, ratio of EC50 for PARP1 in human Jurkat cells to EC50 for PARP1 in human Jurkat cells in presence of 100 uM of temozolomide	B	BAO_0000219	cell-based format	Homo sapiens	None	None	Jurkat	None	CHEMBL3105	Poly [ADP-ribose] polymerase-1	Homo sapiens	SINGLE PROTEIN	CHEMBL2407000	1	Scientific Literature	Bioorg. Med. Chem. Lett.	2013	CHEMBL3307526
CHEMBL2407981		0	456.97	0	3.44	10k	CCNC(=O)c1ccc(N2CCN(Cc3cc(C)c4c(c3)NC(=O)C(C)O4)CC2)c(Cl)c1	EC50	'='	14000.0	nM	4.85			UO_0000065	10.62	0.21	1.41	6.57	False	CHEMBL2412860	Inhibition of PARP1 in human Jurkat cells assessed as reduction of cell viability after 96 hrs by MTS assay in presence of 100 uM of temozolomide	B	BAO_0000219	cell-based format	Homo sapiens	None	None	Jurkat	None	CHEMBL3105	Poly [ADP-ribose] polymerase-1	Homo sapiens	SINGLE PROTEIN	CHEMBL2407000	1	Scientific Literature	Bioorg. Med. Chem. Lett.	2013	CHEMBL3307526
CHEMBL3970120		0	226.24	0	1.01	BDBM207597	O=c1[nH]nc2c3c([nH]c4cccc1c43)CNC2	IC50	'='	16.0	nM	7.80		366690	UO_0000065	34.46	0.63	6.79	10.60	False	CHEMBL3887989	PARP-1 Enzymatic Assay: PARP-1 enzymatic assay was conducted using a method modified from HT F Homogeneous PARP Inhibition Assay Kit (Trevigen). 8.8 nM PARP-1 was pre-incubated with different concentrations of compounds in a buffer containing 100 mM Tris-HCl pH 8.0, 100 mM NaCl, 20 mM MgCl2, and 1% DMSO for 30 min at RT. The auto-PARylation reaction was initiated by addition of 500 nM NAD and 20 …	B	BAO_0000357	single protein format	None	None	None	None	None	CHEMBL3105	Poly [ADP-ribose] polymerase-1	Homo sapiens	SINGLE PROTEIN	CHEMBL3886532	37	BindingDB Database		2016	None
CHEMBL3930740		0	268.32	0	2.13	BDBM207611	CCCN1Cc2n[nH]c(=O)c3cccc4[nH]c(c2c43)C1	IC50	'='	8.3	nM	8.08		366704	UO_0000065	30.12	0.55	5.95	12.47	False	CHEMBL3887989	PARP-1 Enzymatic Assay: PARP-1 enzymatic assay was conducted using a method modified from HT F Homogeneous PARP Inhibition Assay Kit (Trevigen). 8.8 nM PARP-1 was pre-incubated with different concentrations of compounds in a buffer containing 100 mM Tris-HCl pH 8.0, 100 mM NaCl, 20 mM MgCl2, and 1% DMSO for 30 min at RT. The auto-PARylation reaction was initiated by addition of 500 nM NAD and 20 …	B	BAO_0000357	single protein format	None	None	None	None	None	CHEMBL3105	Poly [ADP-ribose] polymerase-1	Homo sapiens	SINGLE PROTEIN	CHEMBL3886532	37	BindingDB Database		2016	None
CHEMBL1092224		0	362.48	0	3.92	19	CC(C)N1CCC(c2ccc(-c3nc4c(C(N)=O)cccc4[nH]3)cc2)CC1	EC50	'='	12.0	nM	7.92			UO_0000065	21.85	0.40	4.00	10.56	False	CHEMBL1106195	Inhibition of PARP1 in human C41 cells by FITC-conjugated DAPI staining	B	BAO_0000219	cell-based format	Homo sapiens	None	None	C41	None	CHEMBL3105	Poly [ADP-ribose] polymerase-1	Homo sapiens	SINGLE PROTEIN	CHEMBL1156198	1	Scientific Literature	J. Med. Chem.	2010	None
CHEMBL3893711		0	363.42	0	2.76	BDBM214245	O=C(NCc1ccoc1)c1cccc(Cc2n[nH]c(=O)c3c2CCCC3)c1	Ki	'='	30.0	nM	7.52		376452	UO_0000065	20.70	0.38	4.76	8.55	False	CHEMBL3888158	PARP Enzyme Inhibition Assay: PARP1 assay was conducted in PARP assay buffer containing 50 mM Tris pH 8.0, 1 mM DTT, 4 mM MgCl2. PARP reactions contained 1.5 uM [3H]-NAD+ (1.6 uCi/mmol), 200 nM biotinylated histone H1, 200 nM sIDNA, and 1 nM PARP enzyme. Auto reactions utilizing SPA bead-based detection were carried out in 100 uL volumes in white 96 well plates. Reactions were initiated by adding…	B	BAO_0000357	single protein format	None	None	None	None	None	CHEMBL3105	Poly [ADP-ribose] polymerase-1	Homo sapiens	SINGLE PROTEIN	CHEMBL3886604	37	BindingDB Database		2016	None
CHEMBL3911333		0	429.52	0	2.60	BDBM213916	O=C(c1cccc(Cc2n[nH]c(=O)c3c2CCCC3)c1)N1CCN(c2ccccn2)CC1	Ki	'='	3.0	nM	8.52		376579	UO_0000065	19.84	0.36	5.92	10.37	False	CHEMBL3888158	PARP Enzyme Inhibition Assay: PARP1 assay was conducted in PARP assay buffer containing 50 mM Tris pH 8.0, 1 mM DTT, 4 mM MgCl2. PARP reactions contained 1.5 uM [3H]-NAD+ (1.6 uCi/mmol), 200 nM biotinylated histone H1, 200 nM sIDNA, and 1 nM PARP enzyme. Auto reactions utilizing SPA bead-based detection were carried out in 100 uL volumes in white 96 well plates. Reactions were initiated by adding…	B	BAO_0000357	single protein format	None	None	None	None	None	CHEMBL3105	Poly [ADP-ribose] polymerase-1	Homo sapiens	SINGLE PROTEIN	CHEMBL3886604	37	BindingDB Database		2016	None
CHEMBL3914932		0	271.30	0	2.77	BDBM207569	CC1(C)CCc2[nH]c3cc(F)cc4c(=O)[nH]nc1c2c34	IC50	'='	5.2	nM	8.28		366662	UO_0000065	30.53	0.57	5.51	13.46	False	CHEMBL3887989	PARP-1 Enzymatic Assay: PARP-1 enzymatic assay was conducted using a method modified from HT F Homogeneous PARP Inhibition Assay Kit (Trevigen). 8.8 nM PARP-1 was pre-incubated with different concentrations of compounds in a buffer containing 100 mM Tris-HCl pH 8.0, 100 mM NaCl, 20 mM MgCl2, and 1% DMSO for 30 min at RT. The auto-PARylation reaction was initiated by addition of 500 nM NAD and 20 …	B	BAO_0000357	single protein format	None	None	None	None	None	CHEMBL3105	Poly [ADP-ribose] polymerase-1	Homo sapiens	SINGLE PROTEIN	CHEMBL3886532	37	BindingDB Database		2016	None
CHEMBL3898162		0	322.41	0	2.46	BDBM207589	O=c1[nH]nc2c3c(n(CCN4CCCC4)c4cccc1c34)CCC2	IC50	'='	11.0	nM	7.96		366682	UO_0000065	24.68	0.45	5.50	14.76	False	CHEMBL3887989	PARP-1 Enzymatic Assay: PARP-1 enzymatic assay was conducted using a method modified from HT F Homogeneous PARP Inhibition Assay Kit (Trevigen). 8.8 nM PARP-1 was pre-incubated with different concentrations of compounds in a buffer containing 100 mM Tris-HCl pH 8.0, 100 mM NaCl, 20 mM MgCl2, and 1% DMSO for 30 min at RT. The auto-PARylation reaction was initiated by addition of 500 nM NAD and 20 …	B	BAO_0000357	single protein format	None	None	None	None	None	CHEMBL3105	Poly [ADP-ribose] polymerase-1	Homo sapiens	SINGLE PROTEIN	CHEMBL3886532	37	BindingDB Database		2016	None
CHEMBL506871	VELIPARIB	3	244.30	0	1.26	4, ABT-888	C[C@]1(c2nc3cccc(C(N)=O)c3[nH]2)CCCN1	EC50	'='	2.0	nM	8.70			UO_0000065	35.61	0.66	7.44	10.38	False	CHEMBL1042277	Inhibition of PARP1 in human C41 cells after 30 mins by cell-based assay	B	BAO_0000219	cell-based format	Homo sapiens	None	None	C41	None	CHEMBL3105	Poly [ADP-ribose] polymerase-1	Homo sapiens	SINGLE PROTEIN	CHEMBL1154691	1	Scientific Literature	J. Med. Chem.	2009	None
CHEMBL565881		0	303.32	0	2.72	10	NC(=O)c1cccc2[nH]c(-c3ccc(-c4ncc[nH]4)cc3)nc12	EC50	'='	2.2	nM	8.66			UO_0000065	28.54	0.51	5.94	8.62	False	CHEMBL1042277	Inhibition of PARP1 in human C41 cells after 30 mins by cell-based assay	B	BAO_0000219	cell-based format	Homo sapiens	None	None	C41	None	CHEMBL3105	Poly [ADP-ribose] polymerase-1	Homo sapiens	SINGLE PROTEIN	CHEMBL1154691	1	Scientific Literature	J. Med. Chem.	2009	None
CHEMBL1094636	NIRAPARIB	4	320.40	0	2.59	MK-4827	NC(=O)c1cccc2cn(-c3ccc([C@@H]4CCCNC4)cc3)nc12	EC50	'='	31000.0	nM	4.51			UO_0000065	14.07	0.26	1.92	6.18	False	CHEMBL2412861	Inhibition of PARP1 in human Jurkat cells assessed as reduction of cell viability after 96 hrs by MTS assay	B	BAO_0000219	cell-based format	Homo sapiens	None	None	Jurkat	None	CHEMBL3105	Poly [ADP-ribose] polymerase-1	Homo sapiens	SINGLE PROTEIN	CHEMBL2407000	1	Scientific Literature	Bioorg. Med. Chem. Lett.	2013	CHEMBL3307526
CHEMBL521686	OLAPARIB	4	434.47	0	2.35	AZD-2281	O=C(c1cc(Cc2n[nH]c(=O)c3ccccc23)ccc1F)N1CCN(C(=O)C2CC2)CC1	IC50	'='	6.0	nM	8.22			UO_0000065	18.92	0.35	5.87	9.52	True	CHEMBL2412862	Inhibition of human PARP1 catalytic activity after 10 mins by ELISA	B	BAO_0000357	single protein format	Homo sapiens	None	None	None	None	CHEMBL3105	Poly [ADP-ribose] polymerase-1	Homo sapiens	SINGLE PROTEIN	CHEMBL2407000	1	Scientific Literature	Bioorg. Med. Chem. Lett.	2013	None
CHEMBL576319		0	303.32	0	2.72	9	NC(=O)c1cccc2[nH]c(-c3ccc(-c4cnc[nH]4)cc3)nc12	Ki	'='	1.2	nM	8.92			UO_0000065	29.41	0.53	6.20	8.88	False	CHEMBL1042276	Inhibition of PARP1 by scintillation counting	B	BAO_0000357	single protein format	None	None	None	None	None	CHEMBL3105	Poly [ADP-ribose] polymerase-1	Homo sapiens	SINGLE PROTEIN	CHEMBL1154691	1	Scientific Literature	J. Med. Chem.	2009	None
CHEMBL577549		0	314.35	0	3.39	41	NC(=O)c1cccc2[nH]c(-c3ccc(-c4ccncc4)cc3)nc12	EC50	'='	12.0	nM	7.92			UO_0000065	25.20	0.45	4.53	9.36	True	CHEMBL1042277	Inhibition of PARP1 in human C41 cells after 30 mins by cell-based assay	B	BAO_0000219	cell-based format	Homo sapiens	None	None	C41	None	CHEMBL3105	Poly [ADP-ribose] polymerase-1	Homo sapiens	SINGLE PROTEIN	CHEMBL1154691	1	Scientific Literature	J. Med. Chem.	2009	None
CHEMBL144060		0	308.41	0	3.84	10	CSc1ccccc1-c1[nH]c2cccc3c2c1CCNC3=O	Ki	'='	32.0	nM	7.50			UO_0000065	24.30	0.47	3.65	16.70	False	CHEMBL761787	In vitro inhibitory activity towards human poly(ADP-ribose) polymerase 1 (PARP-1).	B	BAO_0000357	single protein format	None	None	None	None	None	CHEMBL3105	Poly [ADP-ribose] polymerase-1	Homo sapiens	SINGLE PROTEIN	CHEMBL1136008	1	Scientific Literature	J. Med. Chem.	2002	None
CHEMBL343641		0	186.21	0	1.45	3	O=C1NCCc2c[nH]c3cccc1c23	Ki	'='	38.0	nM	7.42			UO_0000065	39.85	0.72	5.97	16.53	False	CHEMBL761787	In vitro inhibitory activity towards human poly(ADP-ribose) polymerase 1 (PARP-1).	B	BAO_0000357	single protein format	None	None	None	None	None	CHEMBL3105	Poly [ADP-ribose] polymerase-1	Homo sapiens	SINGLE PROTEIN	CHEMBL1136008	1	Scientific Literature	J. Med. Chem.	2002	None
CHEMBL596702		0	509.63	1	2.81	19	Cc1c(Cc2ccc(F)c(C(=O)N3CCN(C(=O)C4(N5CCCC5)CCCC4)CC3)c2)n[nH]c(=O)c1C	IC50	'='	2.7	nM	8.57			UO_0000065	16.81	0.32	5.76	9.56	False	CHEMBL1069057	Inhibition of PARP1	B	BAO_0000357	single protein format	None	None	None	None	None	CHEMBL3105	Poly [ADP-ribose] polymerase-1	Homo sapiens	SINGLE PROTEIN	CHEMBL1158507	1	Scientific Literature	Bioorg. Med. Chem. Lett.	2010	None
CHEMBL4170665		0	461.47	0	3.15	45	O=C(c1cc(Cc2n[nH]c(=O)c3ccccc23)cc(F)c1F)N1CCN(c2ccccn2)CC1	IC50	'='	0.1	nM	10.00			UO_0000065	21.67	0.40	6.85	12.17	False	CHEMBL4131013	Inhibition of PARP1 (unknown origin) by ELISA	B	BAO_0000357	single protein format	Homo sapiens	None	None	None	None	CHEMBL3105	Poly [ADP-ribose] polymerase-1	Homo sapiens	SINGLE PROTEIN	CHEMBL4130350	1	Scientific Literature	Eur J Med Chem	2017	None
CHEMBL488664		0	244.30	0	1.48	8b	NC(=O)c1cccc2[nH]c([C@@H]3CCCCN3)nc12	Ki	'='	41.0	nM	7.39			UO_0000065	30.24	0.56	5.91	8.82	False	CHEMBL992765	Inhibition of PARP1	B	BAO_0000357	single protein format	None	None	None	None	None	CHEMBL3105	Poly [ADP-ribose] polymerase-1	Homo sapiens	SINGLE PROTEIN	CHEMBL1157504	1	Scientific Literature	Bioorg. Med. Chem.	2008	None
CHEMBL488497		0	244.30	0	1.48	8a	NC(=O)c1cccc2[nH]c([C@H]3CCCCN3)nc12	Ki	'='	37.0	nM	7.43			UO_0000065	30.42	0.56	5.95	8.87	False	CHEMBL992765	Inhibition of PARP1	B	BAO_0000357	single protein format	None	None	None	None	None	CHEMBL3105	Poly [ADP-ribose] polymerase-1	Homo sapiens	SINGLE PROTEIN	CHEMBL1157504	1	Scientific Literature	Bioorg. Med. Chem.	2008	None
CHEMBL444135		0	273.34	0	2.33	2a	COC1CCC(c2nc3c(C(N)=O)cccc3[nH]2)CC1	EC50	'='	210.0	nM	6.68			UO_0000065	24.43	0.46	4.35	8.24	False	CHEMBL992766	Inhibition of PARP1 in human C41 cells	B	BAO_0000219	cell-based format	Homo sapiens	None	None	C41	None	CHEMBL3105	Poly [ADP-ribose] polymerase-1	Homo sapiens	SINGLE PROTEIN	CHEMBL1157504	1	Scientific Literature	Bioorg. Med. Chem.	2008	None
CHEMBL500298		0	272.35	0	1.86	7a	CCCN1CCC(c2nc3c(C(N)=O)cccc3[nH]2)C1	Ki	'='	8.0	nM	8.10			UO_0000065	29.73	0.55	6.24	10.79	False	CHEMBL992765	Inhibition of PARP1	B	BAO_0000357	single protein format	None	None	None	None	None	CHEMBL3105	Poly [ADP-ribose] polymerase-1	Homo sapiens	SINGLE PROTEIN	CHEMBL1157504	1	Scientific Literature	Bioorg. Med. Chem.	2008	None
CHEMBL504878		0	284.36	0	2.00	4b	NC(=O)c1cccc2[nH]c(C3CN(C4CCCC4)C3)nc12	Ki	'='	15.0	nM	7.82			UO_0000065	27.51	0.51	5.82	10.43	False	CHEMBL992765	Inhibition of PARP1	B	BAO_0000357	single protein format	None	None	None	None	None	CHEMBL3105	Poly [ADP-ribose] polymerase-1	Homo sapiens	SINGLE PROTEIN	CHEMBL1157504	1	Scientific Literature	Bioorg. Med. Chem.	2008	None
CHEMBL453059		0	298.39	0	2.39	7c	NC(=O)c1cccc2[nH]c(C3CCN(C4CCCC4)C3)nc12	EC50	'='	2.0	nM	8.70			UO_0000065	29.15	0.54	6.31	11.60	False	CHEMBL992766	Inhibition of PARP1 in human C41 cells	B	BAO_0000219	cell-based format	Homo sapiens	None	None	C41	None	CHEMBL3105	Poly [ADP-ribose] polymerase-1	Homo sapiens	SINGLE PROTEIN	CHEMBL1157504	1	Scientific Literature	Bioorg. Med. Chem.	2008	None
CHEMBL512213		0	300.41	0	2.64	11a	CC(C)N1CCCC(c2nc3c(C(N)=O)cccc3[nH]2)CC1	EC50	'='	6.0	nM	8.22			UO_0000065	27.37	0.51	5.58	10.96	False	CHEMBL992766	Inhibition of PARP1 in human C41 cells	B	BAO_0000219	cell-based format	Homo sapiens	None	None	C41	None	CHEMBL3105	Poly [ADP-ribose] polymerase-1	Homo sapiens	SINGLE PROTEIN	CHEMBL1157504	1	Scientific Literature	Bioorg. Med. Chem.	2008	None
CHEMBL2408001		0	354.84	0	3.96	3i	O=C1COc2ccc(CN3CC=C(c4ccc(Cl)cc4)CC3)cc2N1	Kd	'='	15.0	nM	7.82			UO_0000065	22.05	0.43	3.86	18.82	False	CHEMBL2412863	Binding affinity to catalytic domain of human PARP1 after 5 mins by surface plasmon resonance assay	B	BAO_0000357	single protein format	Homo sapiens	None	None	None	None	CHEMBL3105	Poly [ADP-ribose] polymerase-1	Homo sapiens	SINGLE PROTEIN	CHEMBL2407000	1	Scientific Literature	Bioorg. Med. Chem. Lett.	2013	None
CHEMBL2407997		0	303.41	0	1.93	3e	CC1Oc2ccc(CN3CCC(N(C)C)CC3)cc2NC1=O	Kd	'='	96.0	nM	7.02			UO_0000065	23.13	0.44	5.09	15.66	False	CHEMBL2412863	Binding affinity to catalytic domain of human PARP1 after 5 mins by surface plasmon resonance assay	B	BAO_0000357	single protein format	Homo sapiens	None	None	None	None	CHEMBL3105	Poly [ADP-ribose] polymerase-1	Homo sapiens	SINGLE PROTEIN	CHEMBL2407000	1	Scientific Literature	Bioorg. Med. Chem. Lett.	2013	None
CHEMBL2407100		0	177.16	0	0.83	2b	O=Cc1ccc2c(c1)NC(=O)CO2	Kd	'='	170000.0	nM		Outside typical range		UO_0000065					False	CHEMBL2412863	Binding affinity to catalytic domain of human PARP1 after 5 mins by surface plasmon resonance assay	B	BAO_0000357	single protein format	Homo sapiens	None	None	None	None	CHEMBL3105	Poly [ADP-ribose] polymerase-1	Homo sapiens	SINGLE PROTEIN	CHEMBL2407000	1	Scientific Literature	Bioorg. Med. Chem. Lett.	2013	None
CHEMBL3663642		0	342.44	0	2.02	BDBM167414	Cn1c2cccc(C(N)=O)c2c(=O)n1C1CCN(C2CCCC2)CC1	Kd	'<'	10.0	nM			311070	UO_0000065					False	CHEMBL3887114	Displacement Assay: Affinity evaluation of the tested compounds and their selectivity with respect to the different PARP isoforms of interest was assessed in a displacement assay.The identification of compounds capable of binding several PARP proteins is carried out through a screening method including the steps of a) providing a reaction mixture containing: the PARP protein isoform under investi…	B	BAO_0000357	single protein format	None	None	None	None	None	CHEMBL3105	Poly [ADP-ribose] polymerase-1	Homo sapiens	SINGLE PROTEIN	CHEMBL3638556	37	BindingDB Database		2015	None
CHEMBL3663654		0	356.45	0	2.33	BDBM167426	NC(=O)c1cccc2[nH]n(C3CCN(Cc4cccs4)CC3)c(=O)c12	Kd	'='	22.0	nM	7.66		311082	UO_0000065	21.48	0.42	5.33	9.10	False	CHEMBL3887114	Displacement Assay: Affinity evaluation of the tested compounds and their selectivity with respect to the different PARP isoforms of interest was assessed in a displacement assay.The identification of compounds capable of binding several PARP proteins is carried out through a screening method including the steps of a) providing a reaction mixture containing: the PARP protein isoform under investi…	B	BAO_0000357	single protein format	None	None	None	None	None	CHEMBL3105	Poly [ADP-ribose] polymerase-1	Homo sapiens	SINGLE PROTEIN	CHEMBL3638556	37	BindingDB Database		2015	None
CHEMBL3663643		0	274.32	0	0.70	BDBM167415	CN1CCC(n2[nH]c3cccc(C(N)=O)c3c2=O)CC1	IC50	'='	600.0	nM	6.22		311109	UO_0000065	22.68	0.42	5.52	7.40	False	CHEMBL3887115	PAR Assay: Cellular activity of PARP-1 inhibitors was assessed by measuring the inhibition of the hydrogen peroxide induced PAR formation in HeLa cells (ECACC). Cellular PAR levels were measured by immunocytochemistry, and quantified using an ArrayScan vTi instrument (Cellomics Thermo Scientific). Studies were performed as follows: 6000 cells/well were seeded in 96 well plates (Perkin Elmer) in M…	B	BAO_0000219	cell-based format	None	None	None	HeLa	None	CHEMBL3105	Poly [ADP-ribose] polymerase-1	Homo sapiens	SINGLE PROTEIN	CHEMBL3638556	37	BindingDB Database		2015	CHEMBL3308376
CHEMBL3663644		0	274.32	0	0.36	BDBM167416	Cn1c2cccc(C(N)=O)c2c(=O)n1C1CCNCC1	IC50	'='	50.0	nM	7.30		311110	UO_0000065	26.62	0.50	6.94	8.90	False	CHEMBL3887115	PAR Assay: Cellular activity of PARP-1 inhibitors was assessed by measuring the inhibition of the hydrogen peroxide induced PAR formation in HeLa cells (ECACC). Cellular PAR levels were measured by immunocytochemistry, and quantified using an ArrayScan vTi instrument (Cellomics Thermo Scientific). Studies were performed as follows: 6000 cells/well were seeded in 96 well plates (Perkin Elmer) in M…	B	BAO_0000219	cell-based format	None	None	None	HeLa	None	CHEMBL3105	Poly [ADP-ribose] polymerase-1	Homo sapiens	SINGLE PROTEIN	CHEMBL3638556	37	BindingDB Database		2015	CHEMBL3308376
CHEMBL3663651		0	360.43	0	2.54	BDBM167423	NC(=O)c1cc(F)cc2[nH]n(C3CCN(C4CCCCC4)CC3)c(=O)c12	IC50	'='	340.0	nM	6.47		311115	UO_0000065	17.95	0.34	3.93	7.69	False	CHEMBL3887115	PAR Assay: Cellular activity of PARP-1 inhibitors was assessed by measuring the inhibition of the hydrogen peroxide induced PAR formation in HeLa cells (ECACC). Cellular PAR levels were measured by immunocytochemistry, and quantified using an ArrayScan vTi instrument (Cellomics Thermo Scientific). Studies were performed as follows: 6000 cells/well were seeded in 96 well plates (Perkin Elmer) in M…	B	BAO_0000219	cell-based format	None	None	None	HeLa	None	CHEMBL3105	Poly [ADP-ribose] polymerase-1	Homo sapiens	SINGLE PROTEIN	CHEMBL3638556	37	BindingDB Database		2015	CHEMBL3308376
CHEMBL3663652		0	356.47	0	2.65	BDBM167424	NC(=O)c1cccc2[nH]n(C3CCN(CC4CCCCC4)CC3)c(=O)c12	IC50	'='	95.0	nM	7.02		311116	UO_0000065	19.70	0.37	4.37	8.35	False	CHEMBL3887115	PAR Assay: Cellular activity of PARP-1 inhibitors was assessed by measuring the inhibition of the hydrogen peroxide induced PAR formation in HeLa cells (ECACC). Cellular PAR levels were measured by immunocytochemistry, and quantified using an ArrayScan vTi instrument (Cellomics Thermo Scientific). Studies were performed as follows: 6000 cells/well were seeded in 96 well plates (Perkin Elmer) in M…	B	BAO_0000219	cell-based format	None	None	None	HeLa	None	CHEMBL3105	Poly [ADP-ribose] polymerase-1	Homo sapiens	SINGLE PROTEIN	CHEMBL3638556	37	BindingDB Database		2015	CHEMBL3308376
CHEMBL3663653		0	370.50	0	2.66	BDBM167425	Cn1c2cccc(C(N)=O)c2c(=O)n1C1CCN(CC2CCCCC2)CC1	IC50	'='	190.0	nM	6.72		311117	UO_0000065	18.14	0.34	4.06	9.17	False	CHEMBL3887115	PAR Assay: Cellular activity of PARP-1 inhibitors was assessed by measuring the inhibition of the hydrogen peroxide induced PAR formation in HeLa cells (ECACC). Cellular PAR levels were measured by immunocytochemistry, and quantified using an ArrayScan vTi instrument (Cellomics Thermo Scientific). Studies were performed as follows: 6000 cells/well were seeded in 96 well plates (Perkin Elmer) in M…	B	BAO_0000219	cell-based format	None	None	None	HeLa	None	CHEMBL3105	Poly [ADP-ribose] polymerase-1	Homo sapiens	SINGLE PROTEIN	CHEMBL3638556	37	BindingDB Database		2015	CHEMBL3308376
CHEMBL3663655		0	368.48	0	2.43	BDBM167427	Cn1c2cccc(C(N)=O)c2c(=O)n1C1CCN(CC2CC=CCC2)CC1	IC50	'='	44.0	nM	7.36		311121	UO_0000065	19.96	0.37	4.93	10.04	False	CHEMBL3887115	PAR Assay: Cellular activity of PARP-1 inhibitors was assessed by measuring the inhibition of the hydrogen peroxide induced PAR formation in HeLa cells (ECACC). Cellular PAR levels were measured by immunocytochemistry, and quantified using an ArrayScan vTi instrument (Cellomics Thermo Scientific). Studies were performed as follows: 6000 cells/well were seeded in 96 well plates (Perkin Elmer) in M…	B	BAO_0000219	cell-based format	None	None	None	HeLa	None	CHEMBL3105	Poly [ADP-ribose] polymerase-1	Homo sapiens	SINGLE PROTEIN	CHEMBL3638556	37	BindingDB Database		2015	CHEMBL3308376
CHEMBL3644562		0	373.46	0	3.25	BDBM139631	O=c1[nH]nc2[nH]c(CN3CCC(Cc4ccccc4)CC3)nc3cccc1c32	IC50	'='	35.0	nM	7.46		274014	UO_0000065	19.96	0.36	4.21	9.60	False	CHEMBL3887103	Enzyme Assay: A convenient method to determine IC50 of a PARP inhibitor compound is a PARP assay using purified recombinant human PARP from Trevigan (Gaithersburg, Md.), as follows: The PARP enzyme assay is set up on ice in a volume of 100 microliters consisting of 100 mM Tris-HCl (pH 8.0), 1 mM MgCl2, 28 mM KCl, 28 mM NaCl, 3.0 μg/ml of DNase I-activated herring sperm DNA (Sigma, Mo.), 30 microm…	B	BAO_0000357	single protein format	None	None	None	None	None	CHEMBL3105	Poly [ADP-ribose] polymerase-1	Homo sapiens	SINGLE PROTEIN	CHEMBL3638595	37	BindingDB Database		2014	None
CHEMBL2425958		0	349.39	0	2.47	3f	Cc1nc2cc(/C=C/C(=O)NO)ccc2c(=O)n1CCc1ccccc1	Inhibition						Not Active						False	CHEMBL2429414	Inhibition of PARP1 (unknown origin) up to 25 uM	B	BAO_0000357	single protein format	Homo sapiens	None	None	None	None	CHEMBL3105	Poly [ADP-ribose] polymerase-1	Homo sapiens	SINGLE PROTEIN	CHEMBL2424579	1	Scientific Literature	J. Med. Chem.	2013	None
CHEMBL111606		0	407.88	0	1.37	5	O=C(CCn1c2c(c(=O)[nH]c1=O)CSCC2)NCC(=O)c1ccc(Cl)cc1	IC50	'='	60.0	nM	7.22			UO_0000065	17.71	0.37	5.85	7.15	False	CHEMBL762476	Inhibitory activity against human recombinant PARP-1	B	BAO_0000357	single protein format	None	None	None	None	None	CHEMBL3105	Poly [ADP-ribose] polymerase-1	Homo sapiens	SINGLE PROTEIN	CHEMBL1134951	1	Scientific Literature	Bioorg. Med. Chem. Lett.	2002	None
CHEMBL3644609		0	468.54	0	1.70	BDBM139680	COc1ccc(S(=O)(=O)N2CCCN(Cc3nc4cccc5c(=O)[nH]nc([nH]3)c45)CC2)cc1	IC50	'='	22.0	nM	7.66		274061	UO_0000065	16.34	0.32	5.96	6.16	False	CHEMBL3887103	Enzyme Assay: A convenient method to determine IC50 of a PARP inhibitor compound is a PARP assay using purified recombinant human PARP from Trevigan (Gaithersburg, Md.), as follows: The PARP enzyme assay is set up on ice in a volume of 100 microliters consisting of 100 mM Tris-HCl (pH 8.0), 1 mM MgCl2, 28 mM KCl, 28 mM NaCl, 3.0 μg/ml of DNase I-activated herring sperm DNA (Sigma, Mo.), 30 microm…	B	BAO_0000357	single protein format	None	None	None	None	None	CHEMBL3105	Poly [ADP-ribose] polymerase-1	Homo sapiens	SINGLE PROTEIN	CHEMBL3638595	37	BindingDB Database		2014	None
CHEMBL3959368		0	517.47	1	3.36	BDBM191986	O=C(c1cc(Oc2n[nH]c(=O)c3ccccc23)ccc1F)N1CCN(C(=O)c2ccccc2[N+](=O)[O-])CC1	IC50	'='	15.0	nM	7.82		343735	UO_0000065	15.12	0.28	4.46	5.64	False	CHEMBL3887586	In Vitro Screening Assay: PARP-1 can catalyze the NAD-dependent addition of poly (ADP-ribose) to adjacent nuclear proteins such as histone. The activity of PARP was determined by detecting biotin coupled ADP-ribose that attaches to histone using chemiluminescence method with HT Universal Chemiluminescent PARP Assay Kit With Histone-coated Strip Wells purchased from TREVIGEN. The positive control …	B	BAO_0000357	single protein format	None	None	None	None	None	CHEMBL3105	Poly [ADP-ribose] polymerase-1	Homo sapiens	SINGLE PROTEIN	CHEMBL3886364	37	BindingDB Database		2015	None
CHEMBL2419716		0	409.51	0	3.07	BDBM50439810	O=C(CCc1ccccc1)N(Cc1ccsc1)Cc1nc2c(c(=O)[nH]1)COCC2	IC50	'='	71000.0	nM	4.15		355773	UO_0000065	10.13	0.20	1.08	5.51	False	CHEMBL3887810	Biochemical Assay: The autoparsylation activity of the TNKS 1/2 or PARP1/2 enzymes was measured by the liquid chromatography-mass spectrometry (LC/MS) detection of nicotinamide as readout. Compound activity in inhibiting the TNKS and PARP autoparsylation was evaluated by IC50 measurements. In the compound screening assays, the reaction is composed of 5 uL of compound in beta-point serial dilution…	B	BAO_0000357	single protein format	None	None	None	None	None	CHEMBL3105	Poly [ADP-ribose] polymerase-1	Homo sapiens	SINGLE PROTEIN	CHEMBL3886458	37	BindingDB Database		2016	None
CHEMBL3605996		0	363.46	0	2.71	13g	Cc1ccccc1CN1CCC(N2Cc3cccc(C(N)=O)c3C2=O)CC1	IC50	'='	1100.0	nM	5.96			UO_0000065	16.39	0.30	3.25	8.94	False	CHEMBL3607349	Inhibition of PARP1 in human HeLa cells assessed as reduction of H2O2-induced PAR formation preincubated for 30 mins followed by H2O2 addition measured after 15 mins by immunocytochemical analysis	B	BAO_0000219	cell-based format	Homo sapiens	None	None	HeLa	None	CHEMBL3105	Poly [ADP-ribose] polymerase-1	Homo sapiens	SINGLE PROTEIN	CHEMBL3603755	1	Scientific Literature	J. Med. Chem.	2015	CHEMBL3308376
CHEMBL3916191		0	362.41	0	3.49	BDBM207567	CN(C)c1ccc(C2Cc3n[nH]c(=O)c4cc(F)cc5[nH]c(c3c54)C2)cc1	IC50	'='	25.6	nM	7.59		366660	UO_0000065	20.95	0.38	4.10	11.72	False	CHEMBL3887989	PARP-1 Enzymatic Assay: PARP-1 enzymatic assay was conducted using a method modified from HT F Homogeneous PARP Inhibition Assay Kit (Trevigen). 8.8 nM PARP-1 was pre-incubated with different concentrations of compounds in a buffer containing 100 mM Tris-HCl pH 8.0, 100 mM NaCl, 20 mM MgCl2, and 1% DMSO for 30 min at RT. The auto-PARylation reaction was initiated by addition of 500 nM NAD and 20 …	B	BAO_0000357	single protein format	None	None	None	None	None	CHEMBL3105	Poly [ADP-ribose] polymerase-1	Homo sapiens	SINGLE PROTEIN	CHEMBL3886532	37	BindingDB Database		2016	None
CHEMBL3984330		0	380.49	0	2.07	BDBM213991	O=C(NCCN1CCCC1)c1cccc(Cc2n[nH]c(=O)c3c2CCCC3)c1	Ki	'='	13.0	nM	7.89		376198	UO_0000065	20.73	0.38	5.82	10.10	False	CHEMBL3888158	PARP Enzyme Inhibition Assay: PARP1 assay was conducted in PARP assay buffer containing 50 mM Tris pH 8.0, 1 mM DTT, 4 mM MgCl2. PARP reactions contained 1.5 uM [3H]-NAD+ (1.6 uCi/mmol), 200 nM biotinylated histone H1, 200 nM sIDNA, and 1 nM PARP enzyme. Auto reactions utilizing SPA bead-based detection were carried out in 100 uL volumes in white 96 well plates. Reactions were initiated by adding…	B	BAO_0000357	single protein format	None	None	None	None	None	CHEMBL3105	Poly [ADP-ribose] polymerase-1	Homo sapiens	SINGLE PROTEIN	CHEMBL3886604	37	BindingDB Database		2016	None
CHEMBL3920013		0	366.42	0	1.46	BDBM214077	O=C1CC[C@@H](C(=O)Nc2cccc(Cc3n[nH]c(=O)c4c3CCCC4)c2)N1	Ki	'='	206.0	nM	6.69		376284	UO_0000065	18.25	0.34	5.23	6.43	False	CHEMBL3888158	PARP Enzyme Inhibition Assay: PARP1 assay was conducted in PARP assay buffer containing 50 mM Tris pH 8.0, 1 mM DTT, 4 mM MgCl2. PARP reactions contained 1.5 uM [3H]-NAD+ (1.6 uCi/mmol), 200 nM biotinylated histone H1, 200 nM sIDNA, and 1 nM PARP enzyme. Auto reactions utilizing SPA bead-based detection were carried out in 100 uL volumes in white 96 well plates. Reactions were initiated by adding…	B	BAO_0000357	single protein format	None	None	None	None	None	CHEMBL3105	Poly [ADP-ribose] polymerase-1	Homo sapiens	SINGLE PROTEIN	CHEMBL3886604	37	BindingDB Database		2016	None
CHEMBL337386		0	281.27	0	2.06	67	NC(=O)c1cccc2[nH]c(-c3ccc4c(c3)OCO4)nc12	Ki	'='	5.9	nM	8.23			UO_0000065	29.26	0.54	6.17	9.12	False	CHEMBL759581	In vitro inhibition against human full length PARP protein	B	BAO_0000357	single protein format	None	None	None	None	None	CHEMBL3105	Poly [ADP-ribose] polymerase-1	Homo sapiens	SINGLE PROTEIN	CHEMBL1132951	1	Scientific Literature	J. Med. Chem.	2000	None
[truncated: 3,788 more rows]
