# Supplementary material for: PyRMD Studio: A Unified Suite for Next-Generation, AI-Powered Virtual Screening
Source: J Chem Inf Model. 2026 May 19;66(11):6197–203. doi: 10.1021/acs.jcim.6c00648 (PMC13250901; doi:10.1021/acs.jcim.6c00648)
Supplement: Supplementary file 1 [file ci6c00648_si_001.zip › DATA/pde5a_chembl.csv]

Molecule ChEMBL ID	Molecule Name	Molecule Max Phase	Molecular Weight	#RO5 Violations	AlogP	Compound Key	Smiles	Standard Type	Standard Relation	Standard Value	Standard Units	pChEMBL Value	Data Validity Comment	Comment	Uo Units	Ligand Efficiency BEI	Ligand Efficiency LE	Ligand Efficiency LLE	Ligand Efficiency SEI	Potential Duplicate	Assay ChEMBL ID	Assay Description	Assay Type	BAO Format ID	BAO Label	Assay Organism	Assay Tissue ChEMBL ID	Assay Tissue Name	Assay Cell Type	Assay Subcellular Fraction	Target ChEMBL ID	Target Name	Target Organism	Target Type	Document ChEMBL ID	Source ID	Source Description	Document Journal	Document Year	Cell ChEMBL ID
CHEMBL295796		0	286.36	0	3.85	6	CCCOc1ccccc1-c1nc(O)c2ccsc2n1	IC50	'='	100.0	nM	7.00			UO_0000065	24.44	0.48	3.15	12.67	False	CHEMBL763673	Inhibition of Phosphodiesterase 5 from human	B	BAO_0000357	single protein format	None	None	None	None	None	CHEMBL1827	Phosphodiesterase 5A	Homo sapiens	SINGLE PROTEIN	CHEMBL1129550	1	Scientific Literature	J. Med. Chem.	1996	None
CHEMBL540539		0	603.07	2	5.63	26e	COC(=O)c1c(-c2cc(OC)c(OC)c(OC)c2)c2ccc(OCc3ccccc3)cc2c(=O)n1-c1ccc(N)cc1.Cl	EC50	'='	130.0	nM	6.89			UO_0000065					False	CHEMBL774072	Relaxant effect on isolated rabbit corpus cavernosum	F	BAO_0000221	tissue-based format	Oryctolagus cuniculus	CHEMBL3987695	Corpus cavernosum	None	None	CHEMBL1827	Phosphodiesterase 5A	Homo sapiens	SINGLE PROTEIN	CHEMBL1134770	1	Scientific Literature	J. Med. Chem.	2001	None
CHEMBL334903		0	602.65	2	5.06	(+/-)-20q	CN1CCN(C(=O)c2ccc(-c3ccc(C(=O)N4Cc5c(nc6ccccc6c5O)C4c4ccc5c(c4)OCO5)o3)cc2)CC1	Ki	'='	1.82	nM	8.74			UO_0000065	14.50	0.27	3.68	8.05	False	CHEMBL760828	Inhibitory activity against Phosphodiesterase 5 (PDE5) was evaluated	B	BAO_0000357	single protein format	None	None	None	None	None	CHEMBL1827	Phosphodiesterase 5A	Homo sapiens	SINGLE PROTEIN	CHEMBL1145958	1	Scientific Literature	J. Med. Chem.	2003	None
CHEMBL192	SILDENAFIL	4	474.59	0	1.61	UK-92480, Sildenafil	CCCc1nn(C)c2c(=O)[nH]c(-c3cc(S(=O)(=O)N4CCN(C)CC4)ccc3OCC)nc12	IC50	'='	1.6	nM	8.80			UO_0000065	18.53	0.36	7.19	7.76	True	CHEMBL762818	In vitro inhibitory concentration against human platelet Phosphodiesterase 5 was determined	B	BAO_0000019	assay format	None	None	None	None	None	CHEMBL1827	Phosphodiesterase 5A	Homo sapiens	SINGLE PROTEIN	CHEMBL1133451	1	Scientific Literature	J. Med. Chem.	2000	None
CHEMBL1094098		0	451.46	0	2.05	20	Cc1nn(CCOCC(F)(F)F)c2c(Nc3ccncn3)nc(N3CCCNCC3)nc12	IC50	'='	9.79	nM	8.01			UO_0000065	17.74	0.34	5.96	7.56	False	CHEMBL1106508	Inhibition of PDE5	B	BAO_0000357	single protein format	None	None	None	None	None	CHEMBL1827	Phosphodiesterase 5A	Homo sapiens	SINGLE PROTEIN	CHEMBL1157119	1	Scientific Literature	Bioorg. Med. Chem. Lett.	2010	None
CHEMBL1095440		0	465.48	0	2.30	21	CCc1nn(CCOCC(F)(F)F)c2c(Nc3ccncn3)nc(N3CCCNCC3)nc12	IC50	'='	3.15	nM	8.50			UO_0000065	18.26	0.35	6.20	8.03	False	CHEMBL1106508	Inhibition of PDE5	B	BAO_0000357	single protein format	None	None	None	None	None	CHEMBL1827	Phosphodiesterase 5A	Homo sapiens	SINGLE PROTEIN	CHEMBL1157119	1	Scientific Literature	Bioorg. Med. Chem. Lett.	2010	None
CHEMBL119328		0	320.40	0	3.08	66	c1ccc(CNc2nc(N3CCOCC3)nc3ccccc23)cc1	IC50	'='	4300.0	nM	5.37			UO_0000065	16.75	0.31	2.29	10.67	False	CHEMBL762819	Inhibitory activity against phosphodiesterase 5 from human platelets	B	BAO_0000019	assay format	None	None	None	None	None	CHEMBL1827	Phosphodiesterase 5A	Homo sapiens	SINGLE PROTEIN	CHEMBL1128541	1	Scientific Literature	J. Med. Chem.	1995	None
CHEMBL41950		0	438.83	1	5.70	6a	CCOC(=O)c1cnc2cc(C(F)(F)F)ccc2c1NCc1ccc(OC)c(Cl)c1	IC50	'='	160.0	nM	6.80			UO_0000065	15.49	0.31	1.10	11.24	False	CHEMBL762822	Inhibition of phosphodiesterase 5 from human platelets	B	BAO_0000019	assay format	Homo sapiens	None	None	None	None	CHEMBL1827	Phosphodiesterase 5A	Homo sapiens	SINGLE PROTEIN	CHEMBL1147639	1	Scientific Literature	Bioorg. Med. Chem. Lett.	2004	None
CHEMBL373437		0	191.27	0	1.65	6	OCc1ccccc1C1CCCNC1	Activity						Not Active						False	CHEMBL914329	Inhibition of PDE5 in human platelet cells at 10 uM	B	BAO_0000219	cell-based format	Homo sapiens	None	None	None	None	CHEMBL1827	Phosphodiesterase 5A	Homo sapiens	SINGLE PROTEIN	CHEMBL1143001	1	Scientific Literature	J. Med. Chem.	2007	None
CHEMBL223197		0	218.30	0	1.21	5	NCc1cccc(CC2CCCNC2=O)c1	Activity						Not Active						False	CHEMBL914329	Inhibition of PDE5 in human platelet cells at 10 uM	B	BAO_0000219	cell-based format	Homo sapiens	None	None	None	None	CHEMBL1827	Phosphodiesterase 5A	Homo sapiens	SINGLE PROTEIN	CHEMBL1143001	1	Scientific Literature	J. Med. Chem.	2007	None
CHEMBL555308		0	332.84	0	2.91	10	CN(C)CCCOc1ccccc1-c1nc2ccc[nH]c-2n1.Cl	Inhibition	'='	14.0	%				UO_0000187					False	CHEMBL758016	In vitro inhibition of PDE-V isolated from porcine pulmonary artery at 100 uM.	B	BAO_0000357	single protein format	Sus scrofa	None	None	None	None	CHEMBL1827	Phosphodiesterase 5A	Homo sapiens	SINGLE PROTEIN	CHEMBL1126686	1	Scientific Literature	J. Med. Chem.	1993	None
CHEMBL28240		0	253.26	0	2.50	16	CC(=O)Oc1ccccc1-c1nc2ccc[nH]c-2n1	IC50	'='	40000.0	nM	4.40			UO_0000065	17.37	0.32	1.90	6.48	False	CHEMBL758014	In vitro inhibition of PDE-V isolated from porcine pulmonary artery.	B	BAO_0000357	single protein format	Sus scrofa	None	None	None	None	CHEMBL1827	Phosphodiesterase 5A	Homo sapiens	SINGLE PROTEIN	CHEMBL1126686	1	Scientific Literature	J. Med. Chem.	1993	None
CHEMBL629	AMITRIPTYLINE	4	277.41	0	4.17	AMITRIPTYLINE	CN(C)CCC=C1c2ccccc2CCc2ccccc21	IC50						Not Active (inhibition < 50% @ 10 uM and thus dose-reponse curve not measured)						False	CHEMBL1909186	DRUGMATRIX: Phosphodiesterase PDE5 enzyme inhibition (substrate: [3H]cGMP + cGMP)	B	BAO_0000221	tissue-based format	Homo sapiens	None	None	Platelet	None	CHEMBL1827	Phosphodiesterase 5A	Homo sapiens	SINGLE PROTEIN	CHEMBL1909046	15	DrugMatrix			CHEMBL3833781
CHEMBL497293	ICARISIDE II	0	514.53	1	2.59	2	COc1ccc(-c2oc3c(CC=C(C)C)c(O)cc(O)c3c(=O)c2O[C@@H]2O[C@H](C)[C@@H](O)[C@H](O)[C@@H]2O)cc1	IC50	'='	160.0	nM	6.80			UO_0000065	13.21	0.25	4.21	4.27	False	CHEMBL998833	Inhibition of human recombinant PDE5A1 expressed in COS7 cells	B	BAO_0000219	cell-based format	Homo sapiens	None	None	COS-7	None	CHEMBL1827	Phosphodiesterase 5A	Homo sapiens	SINGLE PROTEIN	CHEMBL1156665	1	Scientific Literature	J. Nat. Prod.	2008	CHEMBL3307648
CHEMBL1046	AMINOCAPROIC ACID	4	131.18	0	0.59	AMINOCAPROIC ACID	NCCCCCC(=O)O	IC50						Not Active (inhibition < 50% @ 10 uM and thus dose-reponse curve not measured)						False	CHEMBL1909186	DRUGMATRIX: Phosphodiesterase PDE5 enzyme inhibition (substrate: [3H]cGMP + cGMP)	B	BAO_0000221	tissue-based format	Homo sapiens	None	None	Platelet	None	CHEMBL1827	Phosphodiesterase 5A	Homo sapiens	SINGLE PROTEIN	CHEMBL1909046	15	DrugMatrix			CHEMBL3833781
CHEMBL361469		0	327.82	0	4.70	27	O=C1Nc2c(Cl)cc(-c3ccccn3)cc2C2(CCCCC2)N1	IC50	'='	68400.0	nM	4.17			UO_0000065	12.70	0.25	-0.54	7.71	False	CHEMBL827094	In vitro inhibition of human Phosphodiesterase 5	B	BAO_0000357	single protein format	Homo sapiens	None	None	None	None	CHEMBL1827	Phosphodiesterase 5A	Homo sapiens	SINGLE PROTEIN	CHEMBL1137827	1	Scientific Literature	Bioorg. Med. Chem. Lett.	2004	None
CHEMBL185304		0	370.84	0	5.00	30	O=C1Nc2c(Cl)cc(-c3ccc(C(=O)O)cc3)cc2C2(CCCCC2)N1	IC50	'='	8500.0	nM	5.07			UO_0000065	13.67	0.27	0.07	6.47	False	CHEMBL827094	In vitro inhibition of human Phosphodiesterase 5	B	BAO_0000357	single protein format	Homo sapiens	None	None	None	None	CHEMBL1827	Phosphodiesterase 5A	Homo sapiens	SINGLE PROTEIN	CHEMBL1137827	1	Scientific Literature	Bioorg. Med. Chem. Lett.	2004	None
CHEMBL679	EPINEPHRINE	4	183.21	0	0.35	EPINEPHRINE	CNC[C@H](O)c1ccc(O)c(O)c1	IC50						Not Active (inhibition < 50% @ 10 uM and thus dose-reponse curve not measured)						False	CHEMBL1909186	DRUGMATRIX: Phosphodiesterase PDE5 enzyme inhibition (substrate: [3H]cGMP + cGMP)	B	BAO_0000221	tissue-based format	Homo sapiens	None	None	Platelet	None	CHEMBL1827	Phosphodiesterase 5A	Homo sapiens	SINGLE PROTEIN	CHEMBL1909046	15	DrugMatrix			CHEMBL3833781
CHEMBL941	IMATINIB	4	493.62	0	4.59	IMATINIB	Cc1ccc(NC(=O)c2ccc(CN3CCN(C)CC3)cc2)cc1Nc1nccc(-c2cccnc2)n1	IC50						Not Active (inhibition < 50% @ 10 uM and thus dose-reponse curve not measured)						False	CHEMBL1909186	DRUGMATRIX: Phosphodiesterase PDE5 enzyme inhibition (substrate: [3H]cGMP + cGMP)	B	BAO_0000221	tissue-based format	Homo sapiens	None	None	Platelet	None	CHEMBL1827	Phosphodiesterase 5A	Homo sapiens	SINGLE PROTEIN	CHEMBL1909046	15	DrugMatrix			CHEMBL3833781
CHEMBL86	METOCLOPRAMIDE	4	299.80	0	2.00	METOCLOPRAMIDE	CCN(CC)CCNC(=O)c1cc(Cl)c(N)cc1OC	Ki						Not Active (inhibition < 50% @ 10 uM and thus dose-reponse curve not measured)						False	CHEMBL1909186	DRUGMATRIX: Phosphodiesterase PDE5 enzyme inhibition (substrate: [3H]cGMP + cGMP)	B	BAO_0000221	tissue-based format	Homo sapiens	None	None	Platelet	None	CHEMBL1827	Phosphodiesterase 5A	Homo sapiens	SINGLE PROTEIN	CHEMBL1909046	15	DrugMatrix			CHEMBL3833781
CHEMBL27577	SALICYLAMIDE	0	137.14	0	0.49	SALICYLAMIDE	NC(=O)c1ccccc1O	IC50						Not Active (inhibition < 50% @ 10 uM and thus dose-reponse curve not measured)						False	CHEMBL1909186	DRUGMATRIX: Phosphodiesterase PDE5 enzyme inhibition (substrate: [3H]cGMP + cGMP)	B	BAO_0000221	tissue-based format	Homo sapiens	None	None	Platelet	None	CHEMBL1827	Phosphodiesterase 5A	Homo sapiens	SINGLE PROTEIN	CHEMBL1909046	15	DrugMatrix			CHEMBL3833781
CHEMBL553515		0	261.71	0	2.59	19	COc1ccccc1-c1nc2cc[nH]cc-2n1.Cl	IC50	'='	42000.0	nM	4.38			UO_0000065	19.43	0.35	1.79	8.62	False	CHEMBL758014	In vitro inhibition of PDE-V isolated from porcine pulmonary artery.	B	BAO_0000357	single protein format	Sus scrofa	None	None	None	None	CHEMBL1827	Phosphodiesterase 5A	Homo sapiens	SINGLE PROTEIN	CHEMBL1126686	1	Scientific Literature	J. Med. Chem.	1993	None
CHEMBL112699		0	373.24	0	4.82	15d	CCOc1ccc(CNc2nnc(Cl)c3ccc(C#N)cc23)cc1Cl	IC50	'='	49.0	nM	7.31			UO_0000065	19.58	0.40	2.49	10.32	False	CHEMBL762507	Inhibition of Phosphodiesterase 5 from porcine platelets	B	BAO_0000019	assay format	Sus scrofa	None	None	None	None	CHEMBL1827	Phosphodiesterase 5A	Homo sapiens	SINGLE PROTEIN	CHEMBL1131629	1	Scientific Literature	J. Med. Chem.	1998	None
CHEMBL285573		0	423.47	0	2.30	27	CCN1C(=O)c2c(nc(C(=O)OC)n2Cc2ccc(OC)cc2)N2C1=N[C@@H]1CCC[C@@H]12	IC50	'='	6.8	nM	8.17			UO_0000065	19.29	0.36	5.87	9.15	True	CHEMBL762825	Inhibitory concentration against human phosphodiesterase 5 (PDE5) enzyme	B	BAO_0000357	single protein format	None	None	None	None	None	CHEMBL1827	Phosphodiesterase 5A	Homo sapiens	SINGLE PROTEIN	CHEMBL1147608	1	Scientific Literature	Bioorg. Med. Chem. Lett.	2004	None
CHEMBL1079947	LORNEIC ACID A	0	258.36	0	4.69	1	CCCC/C=C/c1cc(C)ccc1/C=C/CC(=O)O	IC50	'='	12600.0	nM	4.90			UO_0000065	18.96	0.35	0.21	13.14	False	CHEMBL1105065	Inhibition of human platelet PDE5 assessed as [3H]cGMP to [3H]GMP conversion pretreated 15 mins before substrate addition measured after 20 mins	B	BAO_0000019	assay format	Homo sapiens	None	None	None	None	CHEMBL1827	Phosphodiesterase 5A	Homo sapiens	SINGLE PROTEIN	CHEMBL1154790	1	Scientific Literature	J. Nat. Prod.	2009	None
CHEMBL1096598		0	466.38	0	4.42	9a	CCCCN1CC(=O)N2[C@H](Cc3c([nH]c4ccccc34)[C@H]2c2ccccc2Br)C1=O	GI	'='	99.73	%				UO_0000187					False	CHEMBL1107381	Inhibition of human recombinant PDE5 at 100 uM after 1.5 hrs by fluorescent polarization assay	B	BAO_0000357	single protein format	Homo sapiens	None	None	None	None	CHEMBL1827	Phosphodiesterase 5A	Homo sapiens	SINGLE PROTEIN	CHEMBL1157080	1	Scientific Literature	Eur. J. Med. Chem.	2010	None
CHEMBL1097218		0	461.74	0	4.18	6c	COC(=O)[C@@H]1Cc2c([nH]c3ccccc23)[C@H](c2ccccc2Br)N1C(=O)CCl	GI	'='	35.75	%				UO_0000187					False	CHEMBL1107381	Inhibition of human recombinant PDE5 at 100 uM after 1.5 hrs by fluorescent polarization assay	B	BAO_0000357	single protein format	Homo sapiens	None	None	None	None	CHEMBL1827	Phosphodiesterase 5A	Homo sapiens	SINGLE PROTEIN	CHEMBL1157080	1	Scientific Literature	Eur. J. Med. Chem.	2010	None
CHEMBL1095632		0	385.26	0	3.71	3d	COC(=O)[C@@H]1Cc2c([nH]c3ccccc23)[C@@H](c2ccccc2Br)N1	GI	'='	91.13	%				UO_0000187					False	CHEMBL1107381	Inhibition of human recombinant PDE5 at 100 uM after 1.5 hrs by fluorescent polarization assay	B	BAO_0000357	single protein format	Homo sapiens	None	None	None	None	CHEMBL1827	Phosphodiesterase 5A	Homo sapiens	SINGLE PROTEIN	CHEMBL1157080	1	Scientific Literature	Eur. J. Med. Chem.	2010	None
CHEMBL1095632		0	385.26	0	3.71	3d	COC(=O)[C@@H]1Cc2c([nH]c3ccccc23)[C@@H](c2ccccc2Br)N1	IC50	'='	3100.0	nM	5.51			UO_0000065	14.30	0.31	1.80	10.18	False	CHEMBL1107382	Inhibition of human recombinant PDE5 after 1.5 hrs by fluorescent polarization assay	B	BAO_0000357	single protein format	Homo sapiens	None	None	None	None	CHEMBL1827	Phosphodiesterase 5A	Homo sapiens	SINGLE PROTEIN	CHEMBL1157080	1	Scientific Literature	Eur. J. Med. Chem.	2010	None
CHEMBL1097586		0	424.30	0	3.25	7c	CN1CC(=O)N2[C@@H](Cc3c([nH]c4ccccc34)[C@@H]2c2ccccc2Br)C1=O	IC50	'='	2800.0	nM	5.55			UO_0000065	13.09	0.28	2.30	9.84	False	CHEMBL1107382	Inhibition of human recombinant PDE5 after 1.5 hrs by fluorescent polarization assay	B	BAO_0000357	single protein format	Homo sapiens	None	None	None	None	CHEMBL1827	Phosphodiesterase 5A	Homo sapiens	SINGLE PROTEIN	CHEMBL1157080	1	Scientific Literature	Eur. J. Med. Chem.	2010	None
CHEMBL458298		0	314.33	0	3.68	5v	CC(C)CC(=O)c1ccc(OC(F)F)c(OC2CCOC2)c1	IC50	'>'	50000.0	nM				UO_0000065					False	CHEMBL989827	Inhibition of human cloned PDE5A1 expressed in Escherichia coli BL21 by liquid scintillation counting	B	BAO_0000019	assay format	Homo sapiens	None	None	None	None	CHEMBL1827	Phosphodiesterase 5A	Homo sapiens	SINGLE PROTEIN	CHEMBL1151716	1	Scientific Literature	J. Med. Chem.	2008	None
CHEMBL63686		0	624.70	2	4.01	13a	CCCOc1ccc(S(=O)(=O)N2CCN(CP(=O)(OCC)OCC)CC2)cc1-c1nc(O)c2c(n1)c(CCC)nn2C	IC50	'='	0.58	nM	9.24			UO_0000065	14.79	0.30	5.23	6.19	False	CHEMBL762508	Inhibition of phosphodiesterase 5 of rabbit platelets	B	BAO_0000019	assay format	Oryctolagus cuniculus	None	None	None	None	CHEMBL1827	Phosphodiesterase 5A	Homo sapiens	SINGLE PROTEIN	CHEMBL1147542	1	Scientific Literature	Bioorg. Med. Chem. Lett.	2004	None
CHEMBL46714		0	312.37	0	2.90	18	CCCOc1ccccc1-c1nc2c(c(C)nn2CC)c(=O)[nH]1	IC50	'='	2.0	nM	8.70			UO_0000065	27.85	0.52	5.80	11.95	False	CHEMBL763673	Inhibition of Phosphodiesterase 5 from human	B	BAO_0000357	single protein format	None	None	None	None	None	CHEMBL1827	Phosphodiesterase 5A	Homo sapiens	SINGLE PROTEIN	CHEMBL1129550	1	Scientific Literature	J. Med. Chem.	1996	None
CHEMBL294731		0	357.39	0	2.37	7	CS(=O)(=O)c1ccc2ncnc(NCc3ccc4c(c3)OCO4)c2c1	IC50	'='	810.0	nM	6.09			UO_0000065	17.04	0.33	3.72	6.74	False	CHEMBL768661	Inhibitory activity against cGMP-phosphodiesterase from porcine aorta	B	BAO_0000357	single protein format	Sus scrofa	None	None	None	None	CHEMBL1827	Phosphodiesterase 5A	Homo sapiens	SINGLE PROTEIN	CHEMBL1127847	1	Scientific Literature	J. Med. Chem.	1994	None
CHEMBL138511		0	506.51	2	5.68	20m	COc1ccc(-c2ccc(C(=O)N3Cc4c(nc5ccccc5c4O)C3c3ccc4c(c3)OCO4)o2)cc1	Ki	'='	1.71	nM	8.77			UO_0000065	17.31	0.32	3.09	9.30	False	CHEMBL760828	Inhibitory activity against Phosphodiesterase 5 (PDE5) was evaluated	B	BAO_0000357	single protein format	None	None	None	None	None	CHEMBL1827	Phosphodiesterase 5A	Homo sapiens	SINGLE PROTEIN	CHEMBL1145958	1	Scientific Literature	J. Med. Chem.	2003	None
CHEMBL63	ROLIPRAM	2	275.35	0	2.62	rolipram	COc1ccc(C2CNC(=O)C2)cc1OC1CCCC1	IC50	'='	720.0	nM	6.14			UO_0000065	22.31	0.42	3.52	12.92	False	CHEMBL768661	Inhibitory activity against cGMP-phosphodiesterase from porcine aorta	B	BAO_0000357	single protein format	Sus scrofa	None	None	None	None	CHEMBL1827	Phosphodiesterase 5A	Homo sapiens	SINGLE PROTEIN	CHEMBL1127847	1	Scientific Literature	J. Med. Chem.	1994	None
CHEMBL86785		0	518.64	1	1.47	9f	CC(C)Cn1c(=O)n(C)c(=O)c2[nH]c(-c3cc(S(=O)(=O)N4CCN(C)CC4)ccc3OC(C)C)nc21	IC50	'='	16.0	nM	7.80			UO_0000065	15.03	0.30	6.33	6.36	False	CHEMBL762829	Inhibitory activity against human platelet Phosphodiesterase 5 (PDE5)	B	BAO_0000019	assay format	None	None	None	None	None	CHEMBL1827	Phosphodiesterase 5A	Homo sapiens	SINGLE PROTEIN	CHEMBL1136031	1	Scientific Literature	Bioorg. Med. Chem. Lett.	2002	None
CHEMBL1097585		0	424.30	0	3.25	7b	CN1CC(=O)N2[C@@H](c3ccccc3Br)c3[nH]c4ccccc4c3C[C@@H]2C1=O	GI	'='	75.54	%				UO_0000187					False	CHEMBL1107381	Inhibition of human recombinant PDE5 at 100 uM after 1.5 hrs by fluorescent polarization assay	B	BAO_0000357	single protein format	Homo sapiens	None	None	None	None	CHEMBL1827	Phosphodiesterase 5A	Homo sapiens	SINGLE PROTEIN	CHEMBL1157080	1	Scientific Literature	Eur. J. Med. Chem.	2010	None
CHEMBL1099243		0	424.30	0	4.23	4b	CCN1C(=O)[C@H]2Cc3c([nH]c4ccccc34)[C@H](c3ccccc3Br)N2C1=O	GI	'='	93.01	%				UO_0000187					False	CHEMBL1107381	Inhibition of human recombinant PDE5 at 100 uM after 1.5 hrs by fluorescent polarization assay	B	BAO_0000357	single protein format	Homo sapiens	None	None	None	None	CHEMBL1827	Phosphodiesterase 5A	Homo sapiens	SINGLE PROTEIN	CHEMBL1157080	1	Scientific Literature	Eur. J. Med. Chem.	2010	None
CHEMBL281663		0	269.30	0	2.34	5b	OCCCOc1ccccc1-c1nc2ccc[nH]c-2n1	IC50	'='	24000.0	nM	4.62			UO_0000065	17.15	0.32	2.28	6.50	False	CHEMBL758014	In vitro inhibition of PDE-V isolated from porcine pulmonary artery.	B	BAO_0000357	single protein format	Sus scrofa	None	None	None	None	CHEMBL1827	Phosphodiesterase 5A	Homo sapiens	SINGLE PROTEIN	CHEMBL1126686	1	Scientific Literature	J. Med. Chem.	1993	None
CHEMBL2414309		0	575.53	1	4.62	6c	CCCOc1ccc(S(=O)(=O)N2CCN(c3ccccc3)CC2)cc1-c1nc(C(C)C)c(Br)c(=O)[nH]1	IC50	'='	29.3	nM	7.53			UO_0000065	13.09	0.29	2.91	7.88	False	CHEMBL2415776	Inhibition of PDE5 (unknown origin)	B	BAO_0000357	single protein format	Homo sapiens	None	None	None	None	CHEMBL1827	Phosphodiesterase 5A	Homo sapiens	SINGLE PROTEIN	CHEMBL2413027	1	Scientific Literature	Bioorg. Med. Chem. Lett.	2013	None
CHEMBL2414303		0	513.46	1	2.88	2d	CCCOc1ccc(S(=O)(=O)N2CCN(C)CC2)cc1-c1nc(CCC)c(Br)c(=O)[nH]1	IC50	'='	10.2	nM	7.99			UO_0000065	15.56	0.35	5.11	8.36	False	CHEMBL2415776	Inhibition of PDE5 (unknown origin)	B	BAO_0000357	single protein format	Homo sapiens	None	None	None	None	CHEMBL1827	Phosphodiesterase 5A	Homo sapiens	SINGLE PROTEIN	CHEMBL2413027	1	Scientific Literature	Bioorg. Med. Chem. Lett.	2013	None
CHEMBL910		0	460.56	0	1.27	XIII	CCCc1nn(C)c2c(=O)[nH]c(-c3cc(S(=O)(=O)N4CCNCC4)ccc3OCC)nc12	IC50	'='	5.7	nM	8.24			UO_0000065	17.90	0.35	6.97	6.75	True	CHEMBL762509	Inhibition of Phosphodiesterase 5 from rabbit platelets	B	BAO_0000019	assay format	Oryctolagus cuniculus	None	None	None	None	CHEMBL1827	Phosphodiesterase 5A	Homo sapiens	SINGLE PROTEIN	CHEMBL1129133	1	Scientific Literature	Bioorg. Med. Chem. Lett.	1996	None
CHEMBL42172		0	340.43	0	3.68	20	CCCCn1nc(C)c2c(=O)[nH]c(-c3ccccc3OCCC)nc21	IC50	'='	6.0	nM	8.22			UO_0000065	24.15	0.45	4.54	11.29	False	CHEMBL763673	Inhibition of Phosphodiesterase 5 from human	B	BAO_0000357	single protein format	None	None	None	None	None	CHEMBL1827	Phosphodiesterase 5A	Homo sapiens	SINGLE PROTEIN	CHEMBL1129550	1	Scientific Literature	J. Med. Chem.	1996	None
CHEMBL46771		0	435.46	0	3.81	42	CCCOc1ccc(NC(=O)c2ccc(F)cc2)cc1-c1nc2c(c(C)nn2C)c(=O)[nH]1	IC50	'='	2.0	nM	8.70			UO_0000065	19.98	0.37	4.89	8.54	False	CHEMBL763673	Inhibition of Phosphodiesterase 5 from human	B	BAO_0000357	single protein format	None	None	None	None	None	CHEMBL1827	Phosphodiesterase 5A	Homo sapiens	SINGLE PROTEIN	CHEMBL1129550	1	Scientific Literature	J. Med. Chem.	1996	None
CHEMBL2112876		0	604.71	1	4.24	13j	CCCOc1ccc(S(=O)(=O)N2CC[C@@H](N(C)C)C2)cc1-c1nc2cc3ncn(Cc4ccc(F)cc4)c3cc2c(=O)[nH]1	Control relaxation	'='	120.0	%				UO_0000187					False	CHEMBL842804	Rabbit Corpus Cavernosum functional assay at 30 nM to determine the efficacy of PDE5 inhibition activity.	F	BAO_0000019	assay format	Canis lupus familiaris	None	None	None	None	CHEMBL1827	Phosphodiesterase 5A	Homo sapiens	SINGLE PROTEIN	CHEMBL1133451	1	Scientific Literature	J. Med. Chem.	2000	None
CHEMBL298478		0	423.50	0	3.73	43	CCCOc1ccc(NC(=O)c2cccs2)cc1-c1nc2c(c(C)nn2C)c(=O)[nH]1	IC50	'='	1.5	nM	8.82			UO_0000065	20.84	0.40	5.09	8.66	False	CHEMBL763673	Inhibition of Phosphodiesterase 5 from human	B	BAO_0000357	single protein format	None	None	None	None	None	CHEMBL1827	Phosphodiesterase 5A	Homo sapiens	SINGLE PROTEIN	CHEMBL1129550	1	Scientific Literature	J. Med. Chem.	1996	None
CHEMBL333093		0	345.83	1	5.56	40	Clc1ccccc1CNc1nc(-c2ccccc2)nc2ccccc12	IC50	'='	800.0	nM	6.10			UO_0000065	17.63	0.33	0.54	16.13	False	CHEMBL762819	Inhibitory activity against phosphodiesterase 5 from human platelets	B	BAO_0000019	assay format	None	None	None	None	None	CHEMBL1827	Phosphodiesterase 5A	Homo sapiens	SINGLE PROTEIN	CHEMBL1128541	1	Scientific Literature	J. Med. Chem.	1995	None
CHEMBL561548		0	455.53	0	2.77	23	CCCOCCn1c(=O)c(NCCN2CCOCC2)nc2ccc(-c3ccc(F)cc3)nc21	IC50	'='	33.3	nM	7.48			UO_0000065	16.42	0.31	4.71	9.17	True	CHEMBL1058319	Inhibition of PDE5	B	BAO_0000357	single protein format	None	None	None	None	None	CHEMBL1827	Phosphodiesterase 5A	Homo sapiens	SINGLE PROTEIN	CHEMBL1154009	1	Scientific Literature	Bioorg. Med. Chem. Lett.	2009	None
CHEMBL555171		0	388.30	0	3.47	78	Cl.Cl.c1ccc(CCNc2nc(-n3ccnc3)nc3ccccc23)cc1	IC50	'='	860.0	nM	6.07			UO_0000065	19.23	0.35	2.60	10.90	False	CHEMBL762819	Inhibitory activity against phosphodiesterase 5 from human platelets	B	BAO_0000019	assay format	None	None	None	None	None	CHEMBL1827	Phosphodiesterase 5A	Homo sapiens	SINGLE PROTEIN	CHEMBL1128541	1	Scientific Literature	J. Med. Chem.	1995	None
CHEMBL314981		0	490.59	0	1.07	3b	CCOc1ccc(S(=O)(=O)N2CCN(C)CC2)cc1-c1nc2c(=O)[nH]c(=O)n(CC(C)C)c2[nH]1	IC50	'='	315.0	nM	6.50			UO_0000065	13.25	0.26	5.43	4.87	False	CHEMBL762829	Inhibitory activity against human platelet Phosphodiesterase 5 (PDE5)	B	BAO_0000019	assay format	None	None	None	None	None	CHEMBL1827	Phosphodiesterase 5A	Homo sapiens	SINGLE PROTEIN	CHEMBL1136031	1	Scientific Literature	Bioorg. Med. Chem. Lett.	2002	None
CHEMBL566598		0	466.54	0	2.32	32	CCCOCCn1c(=O)c(NCC(=O)N2CCCC2)nc2cnc(-c3ccc(OC)nc3)cc21	IC50	'='	0.08	nM	10.10			UO_0000065	21.64	0.41	7.78	9.06	False	CHEMBL1042744	Inhibition of PDE5	B	BAO_0000357	single protein format	None	None	None	None	None	CHEMBL1827	Phosphodiesterase 5A	Homo sapiens	SINGLE PROTEIN	CHEMBL1155301	1	Scientific Literature	Bioorg. Med. Chem. Lett.	2009	None
CHEMBL565306		0	482.54	0	1.56	35	CCCOCCn1c(=O)c(NCC(=O)N2CCOCC2)nc2cnc(-c3ccc(OC)nc3)cc21	IC50	'='	0.15	nM	9.82			UO_0000065	20.36	0.38	8.26	8.14	False	CHEMBL1042744	Inhibition of PDE5	B	BAO_0000357	single protein format	None	None	None	None	None	CHEMBL1827	Phosphodiesterase 5A	Homo sapiens	SINGLE PROTEIN	CHEMBL1155301	1	Scientific Literature	Bioorg. Med. Chem. Lett.	2009	None
CHEMBL584056		0	413.48	0	2.08	43	CCCOCCn1c(=O)c(NC[C@H](C)O)nc2ncc(-c3ccc(OC)nc3)cc21	IC50	'='	0.34	nM	9.47			UO_0000065	22.90	0.43	7.39	8.50	False	CHEMBL1042744	Inhibition of PDE5	B	BAO_0000357	single protein format	None	None	None	None	None	CHEMBL1827	Phosphodiesterase 5A	Homo sapiens	SINGLE PROTEIN	CHEMBL1155301	1	Scientific Literature	Bioorg. Med. Chem. Lett.	2009	None
CHEMBL566367		0	413.48	0	2.08	44	CCCOCCn1c(=O)c(NC[C@H](C)O)nc2cnc(-c3ccc(OC)nc3)cc21	IC50	'='	0.09	nM	10.05			UO_0000065	24.30	0.46	7.97	9.02	False	CHEMBL1042744	Inhibition of PDE5	B	BAO_0000357	single protein format	None	None	None	None	None	CHEMBL1827	Phosphodiesterase 5A	Homo sapiens	SINGLE PROTEIN	CHEMBL1155301	1	Scientific Literature	Bioorg. Med. Chem. Lett.	2009	None
CHEMBL583854		0	427.51	0	2.47	51	CCCOCCn1c(=O)c(N[C@H](CC)CO)nc2cnc(-c3ccc(OC)nc3)cc21	IC50	'='	0.25	nM	9.60			UO_0000065	22.46	0.42	7.13	8.62	False	CHEMBL1042744	Inhibition of PDE5	B	BAO_0000357	single protein format	None	None	None	None	None	CHEMBL1827	Phosphodiesterase 5A	Homo sapiens	SINGLE PROTEIN	CHEMBL1155301	1	Scientific Literature	Bioorg. Med. Chem. Lett.	2009	None
CHEMBL192	SILDENAFIL	4	474.59	0	1.61	X UK-92480, Sildenafil VIAGRA	CCCc1nn(C)c2c(=O)[nH]c(-c3cc(S(=O)(=O)N4CCN(C)CC4)ccc3OCC)nc12	IC50	'='	6.6	nM	8.18			UO_0000065	17.24	0.34	6.57	7.21	True	CHEMBL762828	Inhibition of Phosphodiesterase 5	B	BAO_0000357	single protein format	Homo sapiens	None	None	None	None	CHEMBL1827	Phosphodiesterase 5A	Homo sapiens	SINGLE PROTEIN	CHEMBL1135239	1	Scientific Literature	Bioorg. Med. Chem. Lett.	2002	None
CHEMBL8198		0	484.99	0	3.47	9	CCn1ncc2c(NCc3ccc(OC)c(Cl)c3)c(C(=O)NCCCN3CCCC3=O)cnc21	IC50	'='	1.6	nM	8.80			UO_0000065	18.14	0.35	5.33	8.68	False	CHEMBL757897	Inhibition of PDE5 of human platelets	B	BAO_0000019	assay format	Homo sapiens	None	None	None	None	CHEMBL1827	Phosphodiesterase 5A	Homo sapiens	SINGLE PROTEIN	CHEMBL1134846	1	Scientific Literature	J. Med. Chem.	2001	None
CHEMBL421268		0	288.35	0	4.65	50	Cc1ccc(-c2nn(Cc3ccccc3)c3ccccc23)o1	IC50	'='	22300.0	nM	4.65			UO_0000065	16.13	0.29	0.00	15.02	False	CHEMBL757899	Inhibition of PDE5 from platelets	B	BAO_0000019	assay format	None	None	None	None	None	CHEMBL1827	Phosphodiesterase 5A	Homo sapiens	SINGLE PROTEIN	CHEMBL1134782	1	Scientific Literature	J. Med. Chem.	2001	None
CHEMBL300416		0	270.29	0	2.38	VI	CCCc1n[nH]c2c(O)nc(-c3ccccc3O)nc12	IC50	'='	1000.0	nM	6.00			UO_0000065	22.20	0.41	3.62	6.32	False	CHEMBL762509	Inhibition of Phosphodiesterase 5 from rabbit platelets	B	BAO_0000019	assay format	Oryctolagus cuniculus	None	None	None	None	CHEMBL1827	Phosphodiesterase 5A	Homo sapiens	SINGLE PROTEIN	CHEMBL1129133	1	Scientific Literature	Bioorg. Med. Chem. Lett.	1996	None
CHEMBL47108		0	284.32	0	2.03	14	CCOc1ccccc1-c1nc2c(c(C)nn2C)c(=O)[nH]1	IC50	'='	30.0	nM	7.52			UO_0000065	26.46	0.49	5.49	10.33	False	CHEMBL763673	Inhibition of Phosphodiesterase 5 from human	B	BAO_0000357	single protein format	None	None	None	None	None	CHEMBL1827	Phosphodiesterase 5A	Homo sapiens	SINGLE PROTEIN	CHEMBL1129550	1	Scientific Literature	J. Med. Chem.	1996	None
CHEMBL100779		0	513.58	2	3.86	1a	CCOC(=O)c1sc(Nc2nc(NCc3ccc(OC)c(OC)c3)c3c(ncn3CC)n2)nc1OC	IC50	'='	270.0	nM	6.57			UO_0000065	12.79	0.25	2.71	4.88	False	CHEMBL762827	Inhibitory concentration against phosphodiesterase 5 (PDE5) from human platelet	B	BAO_0000019	assay format	None	None	None	None	None	CHEMBL1827	Phosphodiesterase 5A	Homo sapiens	SINGLE PROTEIN	CHEMBL1146771	1	Scientific Literature	Bioorg. Med. Chem. Lett.	2004	None
CHEMBL1098466		0	424.55	0	2.79	34	CCOCCn1nc(C)c2nc(N3CCC(CN)CC3)nc(Nc3cc(C)ccn3)c21	IC50	'='	0.07	nM	10.15			UO_0000065	23.92	0.45	7.36	9.49	False	CHEMBL1106526	Inhibition of PDE5 in human platelet by assessed as hydrolysis of [3H]cGMP scintillation proximity assay	B	BAO_0000019	assay format	Homo sapiens	None	None	None	None	CHEMBL1827	Phosphodiesterase 5A	Homo sapiens	SINGLE PROTEIN	CHEMBL1157825	1	Scientific Literature	Bioorg. Med. Chem. Lett.	2010	None
CHEMBL251785		0	382.45	0	3.33	5A	COc1ccc(C2=Nn3c(nnc3-c3ccccc3OC)SC2)cc1OC	IC50	'>'	50000.0	nM				UO_0000065					False	CHEMBL928331	Inhibition of PDE5A	B	BAO_0000357	single protein format	None	None	None	None	None	CHEMBL1827	Phosphodiesterase 5A	Homo sapiens	SINGLE PROTEIN	CHEMBL1141501	1	Scientific Literature	Bioorg. Med. Chem. Lett.	2008	None
CHEMBL200906		0	314.33	0	1.98	2	CN1C(=O)C(C(=O)Nc2nncs2)c2cc3occc3cc21	IC50	'>'	16000.0	nM				UO_0000065					False	CHEMBL854357	Inhibitory activity against PDE5 by scintillation proximity assay	B	BAO_0000357	single protein format	Homo sapiens	None	None	None	None	CHEMBL1827	Phosphodiesterase 5A	Homo sapiens	SINGLE PROTEIN	CHEMBL1147762	1	Scientific Literature	Bioorg. Med. Chem. Lett.	2006	None
CHEMBL26445		0	425.56	0	3.62	26	CCSc1nc2c(n1Cc1ccc(OC)cc1)C(=O)N(CC)C1=N[C@@H]3CCC[C@@H]3N12	IC50	'='	13.0	nM	7.89			UO_0000065	18.53	0.36	4.27	12.53	True	CHEMBL762825	Inhibitory concentration against human phosphodiesterase 5 (PDE5) enzyme	B	BAO_0000357	single protein format	None	None	None	None	None	CHEMBL1827	Phosphodiesterase 5A	Homo sapiens	SINGLE PROTEIN	CHEMBL1147608	1	Scientific Literature	Bioorg. Med. Chem. Lett.	2004	None
CHEMBL3144706		0	459.53	0	3.36	43	COc1ccc(-c2csc(-n3[nH]c(C)c(C(c4ccccc4)C(C#N)C(N)=O)c3=O)n2)cc1	Activity	'='	42.0	%				UO_0000187					False	CHEMBL862166	Inhibition of PDE5 at 10 uM	B	BAO_0000357	single protein format	Homo sapiens	None	None	None	None	CHEMBL1827	Phosphodiesterase 5A	Homo sapiens	SINGLE PROTEIN	CHEMBL1138984	1	Scientific Literature	Bioorg. Med. Chem. Lett.	2006	None
CHEMBL42272		0	409.52	0	4.34	61	CCCOc1ccc(-c2csc(C)n2)cc1-c1nc2c(c(C)nn2CC)c(=O)[nH]1	IC50	'='	3.0	nM	8.52			UO_0000065	20.81	0.40	4.18	9.95	False	CHEMBL763673	Inhibition of Phosphodiesterase 5 from human	B	BAO_0000357	single protein format	None	None	None	None	None	CHEMBL1827	Phosphodiesterase 5A	Homo sapiens	SINGLE PROTEIN	CHEMBL1129550	1	Scientific Literature	J. Med. Chem.	1996	None
CHEMBL28079	ZAPRINAST	0	271.28	0	1.50	M&B-22948	CCCOc1ccccc1-c1nc2nn[nH]c2c(=O)[nH]1	IC50	'='	900.0	nM	6.05			UO_0000065	22.29	0.41	4.55	6.26	False	CHEMBL760830	Concentration required to inhibit 50% activity of phosphodiesterase VA isoenzyme at 100 uM	B	BAO_0000357	single protein format	Sus scrofa	None	None	None	None	CHEMBL1827	Phosphodiesterase 5A	Homo sapiens	SINGLE PROTEIN	CHEMBL1127705	1	Scientific Literature	J. Med. Chem.	1994	None
CHEMBL432659		0	253.31	0	3.19	17	CCCOc1ccccc1-c1cn2cccnc2n1	IC50	'='	33000.0	nM	4.48			UO_0000065	17.69	0.32	1.29	11.37	False	CHEMBL758014	In vitro inhibition of PDE-V isolated from porcine pulmonary artery.	B	BAO_0000357	single protein format	Sus scrofa	None	None	None	None	CHEMBL1827	Phosphodiesterase 5A	Homo sapiens	SINGLE PROTEIN	CHEMBL1126686	1	Scientific Literature	J. Med. Chem.	1993	None
CHEMBL263311		0	385.84	0	3.79	17	Cn1nc(-c2ccc(Cl)cc2)s/c1=N\c1cccc(-c2noc(O)n2)c1	IC50	'='	7560.0	nM	5.12			UO_0000065	13.27	0.27	1.33	5.73	False	CHEMBL828235	Inhibition of human Phosphodiesterase 5 purified from MCF-7 cells	B	BAO_0000219	cell-based format	Homo sapiens	None	None	MCF7	None	CHEMBL1827	Phosphodiesterase 5A	Homo sapiens	SINGLE PROTEIN	CHEMBL1137197	1	Scientific Literature	Bioorg. Med. Chem. Lett.	2004	CHEMBL3308403
CHEMBL185203		0	369.84	0	3.21	18	Cn1nc(-c2ccc(Cl)cc2)s/c1=N\c1cccc(-c2nn[nH]n2)c1	IC50	'='	7000.0	nM	5.16			UO_0000065	13.94	0.28	1.94	6.09	False	CHEMBL828235	Inhibition of human Phosphodiesterase 5 purified from MCF-7 cells	B	BAO_0000219	cell-based format	Homo sapiens	None	None	MCF7	None	CHEMBL1827	Phosphodiesterase 5A	Homo sapiens	SINGLE PROTEIN	CHEMBL1137197	1	Scientific Literature	Bioorg. Med. Chem. Lett.	2004	CHEMBL3308403
CHEMBL363709		0	326.81	0	3.91	20	Cn1nc(-c2ccc(Cl)cc2)s/c1=N\c1cccc(C#N)c1	IC50	'>'	101000.0	nM		Outside typical range		UO_0000065					False	CHEMBL828235	Inhibition of human Phosphodiesterase 5 purified from MCF-7 cells	B	BAO_0000219	cell-based format	Homo sapiens	None	None	MCF7	None	CHEMBL1827	Phosphodiesterase 5A	Homo sapiens	SINGLE PROTEIN	CHEMBL1137197	1	Scientific Literature	Bioorg. Med. Chem. Lett.	2004	CHEMBL3308403
CHEMBL185697		0	478.50	0	3.26	72	CCc1cc(C(C)=O)c(O)cc1OCc1cccc(C(=O)NC(Cc2ccc(O)cc2)C(=O)O)n1	IC50	'='	3680.0	nM	5.43			UO_0000065	11.36	0.21	2.17	3.72	False	CHEMBL828602	Inhibitory concentration against Phosphodiesterase type 5	B	BAO_0000357	single protein format	None	None	None	None	None	CHEMBL1827	Phosphodiesterase 5A	Homo sapiens	SINGLE PROTEIN	CHEMBL1140357	1	Scientific Literature	Bioorg. Med. Chem. Lett.	2005	None
CHEMBL304275		0	323.31	0	2.67	9	O=C(O)c1ccc2ncnc(NCc3ccc4c(c3)OCO4)c2c1	IC50	'='	7500.0	nM	5.12			UO_0000065	15.85	0.29	2.45	5.48	False	CHEMBL768661	Inhibitory activity against cGMP-phosphodiesterase from porcine aorta	B	BAO_0000357	single protein format	Sus scrofa	None	None	None	None	CHEMBL1827	Phosphodiesterase 5A	Homo sapiens	SINGLE PROTEIN	CHEMBL1127847	1	Scientific Literature	J. Med. Chem.	1994	None
CHEMBL33147		0	515.57	1	1.53	28 (table 2)	NC(=O)CCN1CC[C@@H](N2CC(=O)N3[C@H](Cc4c([nH]c5ccccc45)[C@H]3c3ccc4c(c3)OCO4)C2=O)C1	IC50	'='	8.4	nM	8.08			UO_0000065	15.66	0.29	6.55	6.66	False	CHEMBL762824	Inhibitory activity against phosphodiesterase 5 (PDE5) obtained from human corpus cavernosum tissue	B	BAO_0000357	single protein format	None	None	None	None	None	CHEMBL1827	Phosphodiesterase 5A	Homo sapiens	SINGLE PROTEIN	CHEMBL1136701	1	Scientific Literature	Bioorg. Med. Chem. Lett.	2003	None
CHEMBL188397		0	453.56	1	5.51	18	CCCCCCC(C(=O)O)c1csc(NC(=O)c2cccc(COc3ccccc3)n2)n1	IC50	'='	4580.0	nM	5.34			UO_0000065	11.77	0.23	-0.17	5.26	False	CHEMBL828602	Inhibitory concentration against Phosphodiesterase type 5	B	BAO_0000357	single protein format	None	None	None	None	None	CHEMBL1827	Phosphodiesterase 5A	Homo sapiens	SINGLE PROTEIN	CHEMBL1140357	1	Scientific Literature	Bioorg. Med. Chem. Lett.	2005	None
CHEMBL274528		0	468.51	0	4.21	3ad	COc1cc2cc(CO)c(CO)c(-c3ccnc(-n4ccc(=O)c5ccccc54)c3)c2cc1OC	IC50	'='	20000.0	nM	4.70			UO_0000065	10.03	0.18	0.49	5.01	False	CHEMBL763668	Inhibition of Phosphodiesterase 5 of guinea pig lung	B	BAO_0000357	single protein format	Cavia porcellus	None	None	None	None	CHEMBL1827	Phosphodiesterase 5A	Homo sapiens	SINGLE PROTEIN	CHEMBL1132611	1	Scientific Literature	J. Med. Chem.	1999	None
CHEMBL165168		0	569.60	1	4.82	8c	CS(=O)(=O)c1ccc(-c2cnc(N3CCc4c([nH]c5ccccc45)C3c3ccc4c(c3)OCO4)nc2)c([N+](=O)[O-])c1	Ki	'='	132.0	nM	6.88			UO_0000065	12.08	0.23	2.06	4.89	False	CHEMBL762497	Inhibitory activity against PDE5 from human corpus cavernosum	B	BAO_0000357	single protein format	None	None	None	None	None	CHEMBL1827	Phosphodiesterase 5A	Homo sapiens	SINGLE PROTEIN	CHEMBL1136605	1	Scientific Literature	Bioorg. Med. Chem. Lett.	2003	None
CHEMBL284560		0	520.63	1	4.14	33 (table 3)	COc1cccc([C@@H]2c3[nH]c4ccccc4c3C[C@@H]3C(=O)N([C@@H]4CCN(Cc5ccccc5)C4)CC(=O)N32)c1	IC50	'='	15.6	nM	7.81			UO_0000065	15.00	0.27	3.67	11.33	False	CHEMBL762824	Inhibitory activity against phosphodiesterase 5 (PDE5) obtained from human corpus cavernosum tissue	B	BAO_0000357	single protein format	None	None	None	None	None	CHEMBL1827	Phosphodiesterase 5A	Homo sapiens	SINGLE PROTEIN	CHEMBL1136701	1	Scientific Literature	Bioorg. Med. Chem. Lett.	2003	None
CHEMBL33121		0	550.62	1	2.69	22 (table 2)	O=C1[C@H]2Cc3c([nH]c4ccccc34)[C@@H](c3ccc4c(c3)OCO4)N2C(=O)CN1[C@@H]1CCN(CCc2cnccn2)C1	IC50	'='	2.0	nM	8.70			UO_0000065	15.80	0.29	6.01	8.37	False	CHEMBL762824	Inhibitory activity against phosphodiesterase 5 (PDE5) obtained from human corpus cavernosum tissue	B	BAO_0000357	single protein format	None	None	None	None	None	CHEMBL1827	Phosphodiesterase 5A	Homo sapiens	SINGLE PROTEIN	CHEMBL1136701	1	Scientific Literature	Bioorg. Med. Chem. Lett.	2003	None
CHEMBL544305		0	487.39	0	3.48	12	COc1ccc(CNc2nnc(N3CCC(C(N)=O)CC3)c3ccc(C#N)cc23)cc1Cl.Cl	IC50	'='	0.5	nM	9.30			UO_0000065	20.63	0.40	5.82	7.94	False	CHEMBL762502	50% inhibitory concentration against phosphodiesterase 5 (PDE5) from porcine platelets	B	BAO_0000019	assay format	Sus scrofa	None	None	None	None	CHEMBL1827	Phosphodiesterase 5A	Homo sapiens	SINGLE PROTEIN	CHEMBL1133760	1	Scientific Literature	J. Med. Chem.	2000	None
CHEMBL350400		0	516.52	2	7.32	14	FC(F)(F)c1cccc(-c2ccc(CN3CCc4c([nH]c5ccccc45)C3c3ccc4c(c3)OCO4)o2)c1	Ki	'='	850.0	nM	6.07			UO_0000065	11.75	0.22	-1.25	11.99	False	CHEMBL762497	Inhibitory activity against PDE5 from human corpus cavernosum	B	BAO_0000357	single protein format	None	None	None	None	None	CHEMBL1827	Phosphodiesterase 5A	Homo sapiens	SINGLE PROTEIN	CHEMBL1136605	1	Scientific Literature	Bioorg. Med. Chem. Lett.	2003	None
CHEMBL118944		0	301.35	0	3.43	73	c1ccc(CNc2nc(-n3ccnc3)nc3ccccc23)cc1	IC50	'='	260.0	nM	6.58			UO_0000065	21.85	0.39	3.16	11.84	False	CHEMBL762819	Inhibitory activity against phosphodiesterase 5 from human platelets	B	BAO_0000019	assay format	None	None	None	None	None	CHEMBL1827	Phosphodiesterase 5A	Homo sapiens	SINGLE PROTEIN	CHEMBL1128541	1	Scientific Literature	J. Med. Chem.	1995	None
CHEMBL779	TADALAFIL	4	389.41	0	2.21	2	CN1CC(=O)N2[C@H](Cc3c([nH]c4ccccc34)[C@H]2c2ccc3c(c2)OCO3)C1=O	IC50	'='	6.7	nM	8.17			UO_0000065	20.99	0.38	5.96	10.92	False	CHEMBL762824	Inhibitory activity against phosphodiesterase 5 (PDE5) obtained from human corpus cavernosum tissue	B	BAO_0000357	single protein format	None	None	None	None	None	CHEMBL1827	Phosphodiesterase 5A	Homo sapiens	SINGLE PROTEIN	CHEMBL1136701	1	Scientific Literature	Bioorg. Med. Chem. Lett.	2003	None
CHEMBL325777		0	411.51	0	2.81	36	CCn1c(=O)c2c(nc(NC3CCCC3)n2Cc2ccc(OC)cc2)n(CC)c1=O	IC50	'='	2.1	nM	8.68			UO_0000065	21.09	0.40	5.87	10.45	False	CHEMBL760590	Concentration required to inhibit phosphodiesterase type 5 (PDE5) isolated from corpus cavernosum by 50% was determined	B	BAO_0000357	single protein format	None	None	None	None	None	CHEMBL1827	Phosphodiesterase 5A	Homo sapiens	SINGLE PROTEIN	CHEMBL1134944	1	Scientific Literature	Bioorg. Med. Chem. Lett.	2002	None
CHEMBL188598		0	466.49	0	2.37	74	CCc1cc(C(C)=O)c(O)cc1OCc1cccc(C(=O)NC(Cc2c[nH]cn2)C(=O)OC)n1	IC50	'='	9070.0	nM	5.04			UO_0000065	10.81	0.20	2.67	3.51	False	CHEMBL828602	Inhibitory concentration against Phosphodiesterase type 5	B	BAO_0000357	single protein format	None	None	None	None	None	CHEMBL1827	Phosphodiesterase 5A	Homo sapiens	SINGLE PROTEIN	CHEMBL1140357	1	Scientific Literature	Bioorg. Med. Chem. Lett.	2005	None
CHEMBL189008		0	425.51	0	4.73	14	CCCCC(C(=O)O)c1csc(NC(=O)c2cccc(COc3ccccc3)n2)n1	IC50	'='	6490.0	nM	5.19			UO_0000065	12.19	0.24	0.46	5.12	False	CHEMBL828602	Inhibitory concentration against Phosphodiesterase type 5	B	BAO_0000357	single protein format	None	None	None	None	None	CHEMBL1827	Phosphodiesterase 5A	Homo sapiens	SINGLE PROTEIN	CHEMBL1140357	1	Scientific Literature	Bioorg. Med. Chem. Lett.	2005	None
CHEMBL191335		0	355.50	0	4.05	39	CCCCCCCCCCCC(=O)Nc1nc(CC(=O)NO)cs1	IC50	'='	1800.0	nM	5.75			UO_0000065	16.16	0.33	1.69	6.29	False	CHEMBL828602	Inhibitory concentration against Phosphodiesterase type 5	B	BAO_0000357	single protein format	None	None	None	None	None	CHEMBL1827	Phosphodiesterase 5A	Homo sapiens	SINGLE PROTEIN	CHEMBL1140357	1	Scientific Literature	Bioorg. Med. Chem. Lett.	2005	None
CHEMBL185650		0	416.43	0	1.70	76	CCc1cc(C(C)=O)c(O)cc1OCc1cccc(C(=O)NC(CO)CC(=O)O)n1	IC50	'='	9460.0	nM	5.02			UO_0000065	12.06	0.23	3.32	3.44	False	CHEMBL828602	Inhibitory concentration against Phosphodiesterase type 5	B	BAO_0000357	single protein format	None	None	None	None	None	CHEMBL1827	Phosphodiesterase 5A	Homo sapiens	SINGLE PROTEIN	CHEMBL1140357	1	Scientific Literature	Bioorg. Med. Chem. Lett.	2005	None
CHEMBL431256		0	419.49	0	1.50	9	Cn1c(=O)c2c(nc(N[C@@H](CO)Cc3ccccc3)n2Cc2ccccc2)n(C)c1=O	Inhibition	'='	4.0	%				UO_0000187					False	CHEMBL760591	Percentage inhibition against human phosphodiesterase type 5 isolated from corpus cavernosum at 100 nM.	B	BAO_0000357	single protein format	None	None	None	None	None	CHEMBL1827	Phosphodiesterase 5A	Homo sapiens	SINGLE PROTEIN	CHEMBL1134944	1	Scientific Literature	Bioorg. Med. Chem. Lett.	2002	None
CHEMBL79579		0	497.58	0	2.34	14	CCCOc1ccc(S(=O)(=O)N2CC[C@@H](N(C)C)C2)cc1-c1nc(O)c2c[nH]c3nncc-3c2n1	IC50	'='	2.1	nM	8.68			UO_0000065	17.44	0.34	6.34	6.31	False	CHEMBL762820	Inhibition of PDE5 from human platelets	B	BAO_0000019	assay format	Homo sapiens	None	None	None	None	CHEMBL1827	Phosphodiesterase 5A	Homo sapiens	SINGLE PROTEIN	CHEMBL1133954	1	Scientific Literature	Bioorg. Med. Chem. Lett.	2001	None
CHEMBL192	SILDENAFIL	4	474.59	0	1.61	UK-92480, Sildenafil Viagra	CCCc1nn(C)c2c(=O)[nH]c(-c3cc(S(=O)(=O)N4CCN(C)CC4)ccc3OCC)nc12	Ki	'='	1.91	nM	8.72			UO_0000065	18.37	0.36	7.11	7.69	False	CHEMBL762498	Inhibitory activity against human Phosphodiesterase 5	B	BAO_0000357	single protein format	None	None	None	None	None	CHEMBL1827	Phosphodiesterase 5A	Homo sapiens	SINGLE PROTEIN	CHEMBL1148396	1	Scientific Literature	J. Med. Chem.	2004	None
CHEMBL324363		0	324.77	0	3.78	15c	COc1ccc(CNc2nnc(Cl)c3ccc(C#N)cc23)cc1	IC50	'='	140.0	nM	6.85			UO_0000065	21.10	0.41	3.07	9.68	False	CHEMBL762507	Inhibition of Phosphodiesterase 5 from porcine platelets	B	BAO_0000019	assay format	Sus scrofa	None	None	None	None	CHEMBL1827	Phosphodiesterase 5A	Homo sapiens	SINGLE PROTEIN	CHEMBL1131629	1	Scientific Literature	J. Med. Chem.	1998	None
CHEMBL60094		0	521.29	0	1.85	22	CC(C)Cn1c(=O)n(CO)c(=O)c2[nH]c(Cc3ccc(Br)cc3)nc21.O=C(O)C(F)(F)F	Inhibition	'='	88.0	%				UO_0000187					False	CHEMBL760826	Percentage inhibition against phosphodiesterase 5 (PDE5) was determined using [3H]cGMP scintillation proximity assay at concentration of 1 uM	B	BAO_0000357	single protein format	None	None	None	None	None	CHEMBL1827	Phosphodiesterase 5A	Homo sapiens	SINGLE PROTEIN	CHEMBL1135948	1	Scientific Literature	Bioorg. Med. Chem. Lett.	2002	None
CHEMBL368198		0	240.27	0	2.11	2b	Cc1nc2c(-c3ccccc3)nnc(O)n2c1C	IC50	'='	22700.0	nM	4.64			UO_0000065	19.33	0.35	2.53	7.34	False	CHEMBL760585	In vitro inhibition of phosphodiesterase (PDE V).	B	BAO_0000357	single protein format	None	None	None	None	None	CHEMBL1827	Phosphodiesterase 5A	Homo sapiens	SINGLE PROTEIN	CHEMBL1129867	1	Scientific Literature	Bioorg. Med. Chem. Lett.	1997	None
CHEMBL86501		0	314.35	0	1.45	7b	CC(C)Cn1c(=O)n(C)c(=O)c2[nH]c(-c3ccccc3O)nc21	IC50	'>'	10000.0	nM				UO_0000065					False	CHEMBL762829	Inhibitory activity against human platelet Phosphodiesterase 5 (PDE5)	B	BAO_0000019	assay format	None	None	None	None	None	CHEMBL1827	Phosphodiesterase 5A	Homo sapiens	SINGLE PROTEIN	CHEMBL1136031	1	Scientific Literature	Bioorg. Med. Chem. Lett.	2002	None
CHEMBL932	DIPYRIDAMOLE	4	504.64	2	-0.02	SID855977	OCCN(CCO)c1nc(N2CCCCC2)c2nc(N(CCO)CCO)nc(N3CCCCC3)c2n1	IC50	'='	574.0	nM	6.24			UO_0000065	12.37	0.24	6.26	4.29	False	CHEMBL762503	Inhibition of phosphodiesterase 5 (PDE5) from porcine platelets, range 0.244-1.35	B	BAO_0000019	assay format	Sus scrofa	None	None	None	None	CHEMBL1827	Phosphodiesterase 5A	Homo sapiens	SINGLE PROTEIN	CHEMBL1133760	1	Scientific Literature	J. Med. Chem.	2000	None
CHEMBL350993		0	462.51	1	5.94	12e	O=C(c1ccc(-c2ccccc2)o1)N1CCc2c([nH]c3ccccc23)C1c1ccc2c(c1)OCO2	IC50	'='	750.0	nM	6.12			UO_0000065	13.24	0.24	0.18	9.05	False	CHEMBL762821	Inhibition of PDE5 (Phosphodiesterase) from human corpus cavernosum	B	BAO_0000357	single protein format	Homo sapiens	None	None	None	None	CHEMBL1827	Phosphodiesterase 5A	Homo sapiens	SINGLE PROTEIN	CHEMBL1136605	1	Scientific Literature	Bioorg. Med. Chem. Lett.	2003	None
CHEMBL63	ROLIPRAM	2	275.35	0	2.62	Rolipram	COc1ccc(C2CNC(=O)C2)cc1OC1CCCC1	IC50	'>'	10000.0	nM				UO_0000065					False	CHEMBL762827	Inhibitory concentration against phosphodiesterase 5 (PDE5) from human platelet	B	BAO_0000019	assay format	None	None	None	None	None	CHEMBL1827	Phosphodiesterase 5A	Homo sapiens	SINGLE PROTEIN	CHEMBL1146771	1	Scientific Literature	Bioorg. Med. Chem. Lett.	2004	None
CHEMBL164173		0	541.95	2	6.51	12n	O=C(c1ccc(-c2ccc(Cl)cc2[N+](=O)[O-])o1)N1CCc2c([nH]c3ccccc23)[C@H]1c1ccc2c(c1)OCO2	IC50	'='	67.0	nM	7.17			UO_0000065	13.24	0.25	0.66	6.47	False	CHEMBL762821	Inhibition of PDE5 (Phosphodiesterase) from human corpus cavernosum	B	BAO_0000357	single protein format	Homo sapiens	None	None	None	None	CHEMBL1827	Phosphodiesterase 5A	Homo sapiens	SINGLE PROTEIN	CHEMBL1136605	1	Scientific Literature	Bioorg. Med. Chem. Lett.	2003	None
CHEMBL42680		0	298.35	0	2.42	11	CCCOc1ccccc1-c1nc2c(c(C)nn2C)c(=O)[nH]1	IC50	'='	8.0	nM	8.10			UO_0000065	27.14	0.50	5.68	11.12	False	CHEMBL763673	Inhibition of Phosphodiesterase 5 from human	B	BAO_0000357	single protein format	None	None	None	None	None	CHEMBL1827	Phosphodiesterase 5A	Homo sapiens	SINGLE PROTEIN	CHEMBL1129550	1	Scientific Literature	J. Med. Chem.	1996	None
CHEMBL119506		0	289.38	0	4.65	27	c1ccc(-c2nc(NC3CCCC3)c3ccccc3n2)cc1	IC50	'='	2400.0	nM	5.62			UO_0000065	19.42	0.35	0.97	14.86	False	CHEMBL762819	Inhibitory activity against phosphodiesterase 5 from human platelets	B	BAO_0000019	assay format	None	None	None	None	None	CHEMBL1827	Phosphodiesterase 5A	Homo sapiens	SINGLE PROTEIN	CHEMBL1128541	1	Scientific Literature	J. Med. Chem.	1995	None
CHEMBL158829		0	441.44	0	4.31	S-19	O=C(OCc1ccncc1)N1Cc2c(nc3ccccc3c2O)[C@@H]1c1ccc2c(c1)OCO2	Ki	'='	3.48	nM	8.46			UO_0000065	19.16	0.35	4.15	9.00	False	CHEMBL762498	Inhibitory activity against human Phosphodiesterase 5	B	BAO_0000357	single protein format	None	None	None	None	None	CHEMBL1827	Phosphodiesterase 5A	Homo sapiens	SINGLE PROTEIN	CHEMBL1148396	1	Scientific Literature	J. Med. Chem.	2004	None
CHEMBL114693		0	358.74	0	3.53	16g	O=[N+]([O-])c1ccc2c(NCc3ccc4c(c3)OCO4)nnc(Cl)c2c1	IC50	'='	9200.0	nM	5.04			UO_0000065	14.04	0.28	1.51	5.07	False	CHEMBL762507	Inhibition of Phosphodiesterase 5 from porcine platelets	B	BAO_0000019	assay format	Sus scrofa	None	None	None	None	CHEMBL1827	Phosphodiesterase 5A	Homo sapiens	SINGLE PROTEIN	CHEMBL1131629	1	Scientific Literature	J. Med. Chem.	1998	None
CHEMBL323746		0	425.53	0	3.20	26	CCn1c(=O)c2c(nc(NC3CCCCC3)n2Cc2cccc(OC)c2)n(CC)c1=O	IC50	'='	100.0	nM	7.00			UO_0000065	16.45	0.31	3.80	8.43	False	CHEMBL760590	Concentration required to inhibit phosphodiesterase type 5 (PDE5) isolated from corpus cavernosum by 50% was determined	B	BAO_0000357	single protein format	None	None	None	None	None	CHEMBL1827	Phosphodiesterase 5A	Homo sapiens	SINGLE PROTEIN	CHEMBL1134944	1	Scientific Literature	Bioorg. Med. Chem. Lett.	2002	None
CHEMBL322272		0	411.51	0	2.90	27	CCn1c(=O)c2c(nc(NC3CCCCC3)n2Cc2cccc(O)c2)n(CC)c1=O	IC50	'='	1.2	nM	8.92			UO_0000065	21.68	0.41	6.02	9.48	False	CHEMBL760590	Concentration required to inhibit phosphodiesterase type 5 (PDE5) isolated from corpus cavernosum by 50% was determined	B	BAO_0000357	single protein format	None	None	None	None	None	CHEMBL1827	Phosphodiesterase 5A	Homo sapiens	SINGLE PROTEIN	CHEMBL1134944	1	Scientific Literature	Bioorg. Med. Chem. Lett.	2002	None
CHEMBL553075		0	458.35	0	3.94	19	COc1ccc(CNc2nnc(N3CCC(=O)CC3)c3ccc(C#N)cc23)cc1Cl.Cl	IC50	'='	0.53	nM	9.28			UO_0000065	21.99	0.42	5.34	10.18	False	CHEMBL762502	50% inhibitory concentration against phosphodiesterase 5 (PDE5) from porcine platelets	B	BAO_0000019	assay format	Sus scrofa	None	None	None	None	CHEMBL1827	Phosphodiesterase 5A	Homo sapiens	SINGLE PROTEIN	CHEMBL1133760	1	Scientific Literature	J. Med. Chem.	2000	None
CHEMBL423180		0	475.50	1	5.28	20w	O=C(c1ccc(-c2cccnc2)o1)N1Cc2c(nc3ccccc3c2O)C1c1ccc2c(c1)CCO2	Ki	'='	0.53	nM	9.28			UO_0000065	19.51	0.35	4.00	10.46	False	CHEMBL760828	Inhibitory activity against Phosphodiesterase 5 (PDE5) was evaluated	B	BAO_0000357	single protein format	None	None	None	None	None	CHEMBL1827	Phosphodiesterase 5A	Homo sapiens	SINGLE PROTEIN	CHEMBL1145958	1	Scientific Literature	J. Med. Chem.	2003	None
CHEMBL146501		0	568.65	2	5.10	18b	CCCOc1ccc(C(=O)N2CC[C@@H](N(C)C)C2)cc1-c1nc(O)c2cc3c(cc2n1)ncn3Cc1ccc(F)cc1	IC50	'='	40.0	nM	7.40			UO_0000065	13.01	0.24	2.30	7.66	False	CHEMBL762818	In vitro inhibitory concentration against human platelet Phosphodiesterase 5 was determined	B	BAO_0000019	assay format	None	None	None	None	None	CHEMBL1827	Phosphodiesterase 5A	Homo sapiens	SINGLE PROTEIN	CHEMBL1133451	1	Scientific Literature	J. Med. Chem.	2000	None
CHEMBL386514		0	402.50	0	3.11	5h	Cc1nn(CCC2CCNCC2)c(=O)c2nc(C)n3nc(-c4ccccc4)cc3c12	Inhibition	'='	67.7	%				UO_0000187					False	CHEMBL871524	Inhibition of PDE5 at 2 uM	B	BAO_0000357	single protein format	Homo sapiens	None	None	None	None	CHEMBL1827	Phosphodiesterase 5A	Homo sapiens	SINGLE PROTEIN	CHEMBL1146047	1	Scientific Literature	J. Med. Chem.	2006	None
CHEMBL192	SILDENAFIL	4	474.59	0	1.61	sildenafil	CCCc1nn(C)c2c(=O)[nH]c(-c3cc(S(=O)(=O)N4CCN(C)CC4)ccc3OCC)nc12	IC50	'='	20.0	nM	7.70			UO_0000065	16.22	0.32	6.09	6.79	False	CHEMBL871523	Inhibition of PDE5	B	BAO_0000357	single protein format	Homo sapiens	None	None	None	None	CHEMBL1827	Phosphodiesterase 5A	Homo sapiens	SINGLE PROTEIN	CHEMBL1146047	1	Scientific Literature	J. Med. Chem.	2006	None
CHEMBL213113		0	387.47	0	3.83	5l	Cc1nn(Cc2ccccc2)c(=O)c2nc(C)n3nc(-c4ccsc4)cc3c12	IC50	'='	140.0	nM	6.85			UO_0000065	17.69	0.33	3.02	10.53	False	CHEMBL871523	Inhibition of PDE5	B	BAO_0000357	single protein format	Homo sapiens	None	None	None	None	CHEMBL1827	Phosphodiesterase 5A	Homo sapiens	SINGLE PROTEIN	CHEMBL1146047	1	Scientific Literature	J. Med. Chem.	2006	None
CHEMBL378542		0	437.50	0	3.98	5r	CC(=O)CCc1nc2c(=O)n(Cc3ccccc3)nc(C)c2c2cc(-c3ccccc3)nn12	IC50	'='	8.3	nM	8.08			UO_0000065	18.47	0.33	4.10	9.84	False	CHEMBL871523	Inhibition of PDE5	B	BAO_0000357	single protein format	Homo sapiens	None	None	None	None	CHEMBL1827	Phosphodiesterase 5A	Homo sapiens	SINGLE PROTEIN	CHEMBL1146047	1	Scientific Literature	J. Med. Chem.	2006	None
CHEMBL215699		0	453.50	0	3.57	5s	COC(=O)CCc1nc2c(=O)n(Cc3ccccc3)nc(C)c2c2cc(-c3ccccc3)nn12	IC50	'='	79.0	nM	7.10			UO_0000065	15.66	0.29	3.53	7.77	False	CHEMBL871523	Inhibition of PDE5	B	BAO_0000357	single protein format	Homo sapiens	None	None	None	None	CHEMBL1827	Phosphodiesterase 5A	Homo sapiens	SINGLE PROTEIN	CHEMBL1146047	1	Scientific Literature	J. Med. Chem.	2006	None
CHEMBL215503		0	380.46	0	4.57	9a	Cc1nnc(NCc2ccccc2)c2nc(C)n3nc(-c4ccccc4)cc3c12	Inhibition	'='	52.4	%				UO_0000187					False	CHEMBL871524	Inhibition of PDE5 at 2 uM	B	BAO_0000357	single protein format	Homo sapiens	None	None	None	None	CHEMBL1827	Phosphodiesterase 5A	Homo sapiens	SINGLE PROTEIN	CHEMBL1146047	1	Scientific Literature	J. Med. Chem.	2006	None
CHEMBL378255		0	425.49	0	4.00	20a	CCOCc1nn(Cc2ccccc2)c(=O)c2nc(C)n3nc(-c4ccccc4)cc3c12	IC50	'='	71.0	nM	7.15			UO_0000065	16.80	0.31	3.15	9.62	False	CHEMBL871523	Inhibition of PDE5	B	BAO_0000357	single protein format	Homo sapiens	None	None	None	None	CHEMBL1827	Phosphodiesterase 5A	Homo sapiens	SINGLE PROTEIN	CHEMBL1146047	1	Scientific Literature	J. Med. Chem.	2006	None
CHEMBL86578		0	532.67	1	1.72	9h	CC(C)COc1ccc(S(=O)(=O)N2CCN(C)CC2)cc1-c1nc2c(=O)n(C)c(=O)n(CC(C)C)c2[nH]1	IC50	'='	93.0	nM	7.03			UO_0000065	13.20	0.26	5.31	5.74	False	CHEMBL762829	Inhibitory activity against human platelet Phosphodiesterase 5 (PDE5)	B	BAO_0000019	assay format	None	None	None	None	None	CHEMBL1827	Phosphodiesterase 5A	Homo sapiens	SINGLE PROTEIN	CHEMBL1136031	1	Scientific Literature	Bioorg. Med. Chem. Lett.	2002	None
CHEMBL379596		0	347.42	0	3.52	5c	CCCCn1nc(C)c2c(nc(C)n3nc(-c4ccccc4)cc23)c1=O	Inhibition	'='	54.6	%				UO_0000187					False	CHEMBL871524	Inhibition of PDE5 at 2 uM	B	BAO_0000357	single protein format	Homo sapiens	None	None	None	None	CHEMBL1827	Phosphodiesterase 5A	Homo sapiens	SINGLE PROTEIN	CHEMBL1146047	1	Scientific Literature	J. Med. Chem.	2006	None
CHEMBL87202		0	518.64	1	1.47	11d	CCCOc1ccc(S(=O)(=O)N2CCN(C)CC2)cc1-c1nc2c(=O)n(C)c(=O)n(CC(C)C)c2[nH]1	IC50	'='	10.0	nM	8.00			UO_0000065	15.42	0.30	6.53	6.53	False	CHEMBL762829	Inhibitory activity against human platelet Phosphodiesterase 5 (PDE5)	B	BAO_0000019	assay format	None	None	None	None	None	CHEMBL1827	Phosphodiesterase 5A	Homo sapiens	SINGLE PROTEIN	CHEMBL1136031	1	Scientific Literature	Bioorg. Med. Chem. Lett.	2002	None
CHEMBL170228		0	484.15	0	3.94	7c	CCCCNC(=O)Nc1ccccc1-c1nnc(O)n2c(Br)c(Br)nc12	IC50	'>'	10000.0	nM				UO_0000065					False	CHEMBL760585	In vitro inhibition of phosphodiesterase (PDE V).	B	BAO_0000357	single protein format	None	None	None	None	None	CHEMBL1827	Phosphodiesterase 5A	Homo sapiens	SINGLE PROTEIN	CHEMBL1129867	1	Scientific Literature	Bioorg. Med. Chem. Lett.	1997	None
CHEMBL42869		0	438.83	1	5.70	6b	CCOC(=O)c1cnc2ccc(C(F)(F)F)cc2c1NCc1ccc(OC)c(Cl)c1	IC50	'='	73.0	nM	7.14			UO_0000065	16.26	0.32	1.44	11.81	False	CHEMBL762822	Inhibition of phosphodiesterase 5 from human platelets	B	BAO_0000019	assay format	Homo sapiens	None	None	None	None	CHEMBL1827	Phosphodiesterase 5A	Homo sapiens	SINGLE PROTEIN	CHEMBL1147639	1	Scientific Literature	Bioorg. Med. Chem. Lett.	2004	None
CHEMBL158633		0	460.51	0	4.10	15	O=S(=O)(Cc1ccccc1)N1Cc2c(nc3ccccc3c2O)C1c1ccc2c(c1)OCO2	Ki	'='	113.0	nM	6.95			UO_0000065	15.09	0.29	2.85	7.81	False	CHEMBL762498	Inhibitory activity against human Phosphodiesterase 5	B	BAO_0000357	single protein format	None	None	None	None	None	CHEMBL1827	Phosphodiesterase 5A	Homo sapiens	SINGLE PROTEIN	CHEMBL1148396	1	Scientific Literature	J. Med. Chem.	2004	None
CHEMBL1794860		0	482.45	0	2.45	KT-1	COc1cc2c(NCCCCCO[N+](=O)[O-])ncnc2c(OC)c1OC.O=C(O)/C=C\C(=O)O	IC50	'='	1470.0	nM	5.83			UO_0000065	15.92	0.31	3.38	4.95	False	CHEMBL822071	Inhibitory activity against cyclic GMP-phosphodiesterase (PDE V) isolated from porcine aorta.	B	BAO_0000357	single protein format	Sus scrofa	None	None	None	None	CHEMBL1827	Phosphodiesterase 5A	Homo sapiens	SINGLE PROTEIN	CHEMBL1126916	1	Scientific Literature	J. Med. Chem.	1993	None
CHEMBL1601669	ALFACALCIDOL	4	400.65	1	6.59	ALFACALCIDOL	C=C1/C(=C\C=C2/CCC[C@@]3(C)[C@H]2CC[C@@H]3[C@H](C)CCCC(C)C)C[C@@H](O)C[C@@H]1O	Ki						Not Active (inhibition < 50% @ 10 uM and thus dose-reponse curve not measured)						False	CHEMBL1909186	DRUGMATRIX: Phosphodiesterase PDE5 enzyme inhibition (substrate: [3H]cGMP + cGMP)	B	BAO_0000221	tissue-based format	Homo sapiens	None	None	Platelet	None	CHEMBL1827	Phosphodiesterase 5A	Homo sapiens	SINGLE PROTEIN	CHEMBL1909046	15	DrugMatrix			CHEMBL3833781
CHEMBL552689		0	467.36	0	4.78	32	COc1ccc(CNc2nnc(NCc3ccncc3)c3ccc(C#N)cc23)cc1Cl.Cl	IC50	'='	6.7	nM	8.17			UO_0000065	18.97	0.36	3.39	8.54	False	CHEMBL762502	50% inhibitory concentration against phosphodiesterase 5 (PDE5) from porcine platelets	B	BAO_0000019	assay format	Sus scrofa	None	None	None	None	CHEMBL1827	Phosphodiesterase 5A	Homo sapiens	SINGLE PROTEIN	CHEMBL1133760	1	Scientific Literature	J. Med. Chem.	2000	None
CHEMBL1255834		0	286.40	0	3.70	BW-723C86	CC(N)Cc1c[nH]c2ccc(OCc3cccs3)cc12	IC50						Not Active (inhibition < 50% @ 10 uM and thus dose-reponse curve not measured)						False	CHEMBL1909186	DRUGMATRIX: Phosphodiesterase PDE5 enzyme inhibition (substrate: [3H]cGMP + cGMP)	B	BAO_0000221	tissue-based format	Homo sapiens	None	None	Platelet	None	CHEMBL1827	Phosphodiesterase 5A	Homo sapiens	SINGLE PROTEIN	CHEMBL1909046	15	DrugMatrix			CHEMBL3833781
CHEMBL165117		0	477.52	1	5.53	12g	Nc1ccc(-c2ccc(C(=O)N3CCc4c([nH]c5ccccc45)C3c3ccc4c(c3)OCO4)o2)cc1	Ki	'='	123.0	nM	6.91			UO_0000065	14.47	0.26	1.38	7.37	False	CHEMBL762497	Inhibitory activity against PDE5 from human corpus cavernosum	B	BAO_0000357	single protein format	None	None	None	None	None	CHEMBL1827	Phosphodiesterase 5A	Homo sapiens	SINGLE PROTEIN	CHEMBL1136605	1	Scientific Literature	Bioorg. Med. Chem. Lett.	2003	None
CHEMBL1542	AZATHIOPRINE	4	277.27	0	1.15	AZATHIOPRINE	Cn1cnc([N+](=O)[O-])c1Sc1ncnc2nc[nH]c12	Ki						Not Active (inhibition < 50% @ 10 uM and thus dose-reponse curve not measured)						False	CHEMBL1909186	DRUGMATRIX: Phosphodiesterase PDE5 enzyme inhibition (substrate: [3H]cGMP + cGMP)	B	BAO_0000221	tissue-based format	Homo sapiens	None	None	Platelet	None	CHEMBL1827	Phosphodiesterase 5A	Homo sapiens	SINGLE PROTEIN	CHEMBL1909046	15	DrugMatrix			CHEMBL3833781
CHEMBL295669		0	339.44	0	4.89	8n	COc1ccc(C(=O)Nc2c(C)cccc2C)cc1OC1CCCC1	IC50	'>'	200000.0	nM		Outside typical range		UO_0000065					False	CHEMBL762506	Inhibitory potency against pig aortic PDE V.	B	BAO_0000357	single protein format	Sus scrofa	None	None	None	None	CHEMBL1827	Phosphodiesterase 5A	Homo sapiens	SINGLE PROTEIN	CHEMBL1127531	1	Scientific Literature	J. Med. Chem.	1994	None
CHEMBL131541		0	474.52	1	5.15	2d	Oc1ccc(-c2cnc(N3Cc4c(nc5ccccc5c4O)C3c3ccc4c(c3)CCO4)nc2)cc1	Ki	'='	1.75	nM	8.76			UO_0000065	18.45	0.33	3.61	9.56	False	CHEMBL762496	Phosphodiesterase 5 activity of human corpus cavernosum	B	BAO_0000357	single protein format	Homo sapiens	None	None	None	None	CHEMBL1827	Phosphodiesterase 5A	Homo sapiens	SINGLE PROTEIN	CHEMBL1135774	1	Scientific Literature	J. Med. Chem.	2002	None
CHEMBL280439		0	573.70	2	6.16	2f	CCN(CC)CCOc1ccc(-c2cnc(N3Cc4c(nc5ccccc5c4O)C3c3ccc4c(c3)CCO4)nc2)cc1	Ki	'='	0.53	nM	9.28			UO_0000065	16.17	0.29	3.12	11.06	False	CHEMBL762496	Phosphodiesterase 5 activity of human corpus cavernosum	B	BAO_0000357	single protein format	Homo sapiens	None	None	None	None	CHEMBL1827	Phosphodiesterase 5A	Homo sapiens	SINGLE PROTEIN	CHEMBL1135774	1	Scientific Literature	J. Med. Chem.	2002	None
CHEMBL113	CAFFEINE	4	194.19	0	-1.03	CAFFEINE	Cn1c(=O)c2c(ncn2C)n(C)c1=O	IC50						Not Active (inhibition < 50% @ 10 uM and thus dose-reponse curve not measured)						False	CHEMBL1909186	DRUGMATRIX: Phosphodiesterase PDE5 enzyme inhibition (substrate: [3H]cGMP + cGMP)	B	BAO_0000221	tissue-based format	Homo sapiens	None	None	Platelet	None	CHEMBL1827	Phosphodiesterase 5A	Homo sapiens	SINGLE PROTEIN	CHEMBL1909046	15	DrugMatrix			CHEMBL3833781
CHEMBL1256017	ARCAINE SULFATE	0	270.31	1	-1.27	ARCAINE SULFATE	N=C(N)NCCCCNC(=N)N.O=S(=O)(O)O	IC50						Not Active (inhibition < 50% @ 10 uM and thus dose-reponse curve not measured)						False	CHEMBL1909186	DRUGMATRIX: Phosphodiesterase PDE5 enzyme inhibition (substrate: [3H]cGMP + cGMP)	B	BAO_0000221	tissue-based format	Homo sapiens	None	None	Platelet	None	CHEMBL1827	Phosphodiesterase 5A	Homo sapiens	SINGLE PROTEIN	CHEMBL1909046	15	DrugMatrix			CHEMBL3833781
CHEMBL164906		0	476.54	1	5.51	8a	COc1ccc(-c2cnc(N3CCc4c([nH]c5ccccc45)C3c3ccc4c(c3)OCO4)nc2)cc1	Ki	'='	246.0	nM	6.61			UO_0000065	13.87	0.25	1.10	9.12	False	CHEMBL762497	Inhibitory activity against PDE5 from human corpus cavernosum	B	BAO_0000357	single protein format	None	None	None	None	None	CHEMBL1827	Phosphodiesterase 5A	Homo sapiens	SINGLE PROTEIN	CHEMBL1136605	1	Scientific Literature	Bioorg. Med. Chem. Lett.	2003	None
CHEMBL130612		0	536.59	2	5.54	2k	COc1ccc(-c2cnc(N3Cc4c(nc5ccccc5c4O)C3c3ccc(OC)c(OC)c3)nc2)cc1OC	Ki	'='	24.7	nM	7.61			UO_0000065	14.18	0.26	2.07	7.68	False	CHEMBL762496	Phosphodiesterase 5 activity of human corpus cavernosum	B	BAO_0000357	single protein format	Homo sapiens	None	None	None	None	CHEMBL1827	Phosphodiesterase 5A	Homo sapiens	SINGLE PROTEIN	CHEMBL1135774	1	Scientific Literature	J. Med. Chem.	2002	None
CHEMBL283242		0	430.31	0	2.97	38	CCN1C(=O)c2c(ncn2Cc2ccc(O)c(Br)c2)N2C1=N[C@@H]1CCC[C@@H]12	IC50	'='	6.3	nM	8.20			UO_0000065	19.06	0.41	5.23	11.09	False	CHEMBL762825	Inhibitory concentration against human phosphodiesterase 5 (PDE5) enzyme	B	BAO_0000357	single protein format	None	None	None	None	None	CHEMBL1827	Phosphodiesterase 5A	Homo sapiens	SINGLE PROTEIN	CHEMBL1147608	1	Scientific Literature	Bioorg. Med. Chem. Lett.	2004	None
CHEMBL279903		0	524.42	1	3.97	55	CCN1C(=O)c2c(nc(OC)n2Cc2ccc(OC)c(Br)c2)N2C[C@@H](Cc3ccccc3)N=C12	IC50	'='	2.2	nM	8.66			UO_0000065	16.51	0.35	4.69	11.99	True	CHEMBL762825	Inhibitory concentration against human phosphodiesterase 5 (PDE5) enzyme	B	BAO_0000357	single protein format	None	None	None	None	None	CHEMBL1827	Phosphodiesterase 5A	Homo sapiens	SINGLE PROTEIN	CHEMBL1147608	1	Scientific Literature	Bioorg. Med. Chem. Lett.	2004	None
CHEMBL189622		0	386.40	0	2.33	65	CCc1cc(C(C)=O)c(O)cc1OCc1cccc(C(=O)N[C@@H](C)C(=O)O)n1	IC50	'='	460.0	nM	6.34			UO_0000065	16.40	0.31	4.01	5.04	False	CHEMBL828602	Inhibitory concentration against Phosphodiesterase type 5	B	BAO_0000357	single protein format	None	None	None	None	None	CHEMBL1827	Phosphodiesterase 5A	Homo sapiens	SINGLE PROTEIN	CHEMBL1140357	1	Scientific Literature	Bioorg. Med. Chem. Lett.	2005	None
CHEMBL189182		0	278.29	0	0.84	49	O=C(Cc1csc(NC(=O)c2ccccn2)n1)NO	IC50	'='	3200.0	nM	5.50			UO_0000065	19.75	0.39	4.65	5.27	False	CHEMBL828602	Inhibitory concentration against Phosphodiesterase type 5	B	BAO_0000357	single protein format	None	None	None	None	None	CHEMBL1827	Phosphodiesterase 5A	Homo sapiens	SINGLE PROTEIN	CHEMBL1140357	1	Scientific Literature	Bioorg. Med. Chem. Lett.	2005	None
CHEMBL189	MILRINONE	4	211.22	0	1.62	Milrinone	Cc1[nH]c(=O)c(C#N)cc1-c1ccncc1	IC50	'>'	100000.0	nM				UO_0000065					False	CHEMBL762502	50% inhibitory concentration against phosphodiesterase 5 (PDE5) from porcine platelets	B	BAO_0000019	assay format	Sus scrofa	None	None	None	None	CHEMBL1827	Phosphodiesterase 5A	Homo sapiens	SINGLE PROTEIN	CHEMBL1133760	1	Scientific Literature	J. Med. Chem.	2000	None
CHEMBL289047		0	353.81	0	3.87	6f	COc1ccc(CNc2c(CO)cnc3ccc(C#N)cc23)cc1Cl	IC50	'='	0.48	nM	9.32			UO_0000065	26.34	0.51	5.45	11.92	False	CHEMBL762822	Inhibition of phosphodiesterase 5 from human platelets	B	BAO_0000019	assay format	Homo sapiens	None	None	None	None	CHEMBL1827	Phosphodiesterase 5A	Homo sapiens	SINGLE PROTEIN	CHEMBL1147639	1	Scientific Literature	Bioorg. Med. Chem. Lett.	2004	None
CHEMBL564201	6-AZAURIDINE	0	245.19	0	-3.46	AZAURIDINE	O=c1cnn([C@@H]2O[C@H](CO)[C@@H](O)[C@H]2O)c(=O)[nH]1	IC50						Not Active (inhibition < 50% @ 10 uM and thus dose-reponse curve not measured)						False	CHEMBL1909186	DRUGMATRIX: Phosphodiesterase PDE5 enzyme inhibition (substrate: [3H]cGMP + cGMP)	B	BAO_0000221	tissue-based format	Homo sapiens	None	None	Platelet	None	CHEMBL1827	Phosphodiesterase 5A	Homo sapiens	SINGLE PROTEIN	CHEMBL1909046	15	DrugMatrix			CHEMBL3833781
CHEMBL26260	BETA-NAPHTHOFLAVONE	0	272.30	0	4.61	BETA-NAPHTHOFLAVONE	O=c1cc(-c2ccccc2)oc2ccc3ccccc3c12	IC50						Not Active (inhibition < 50% @ 10 uM and thus dose-reponse curve not measured)						False	CHEMBL1909186	DRUGMATRIX: Phosphodiesterase PDE5 enzyme inhibition (substrate: [3H]cGMP + cGMP)	B	BAO_0000221	tissue-based format	Homo sapiens	None	None	Platelet	None	CHEMBL1827	Phosphodiesterase 5A	Homo sapiens	SINGLE PROTEIN	CHEMBL1909046	15	DrugMatrix			CHEMBL3833781
CHEMBL188628		0	410.46	0	2.91	24	O=C(Nc1nc(C2(C(=O)NO)CC2)cs1)c1cccc(COc2ccccc2)n1	IC50	'='	890.0	nM	6.05			UO_0000065	14.74	0.28	3.14	5.33	False	CHEMBL828602	Inhibitory concentration against Phosphodiesterase type 5	B	BAO_0000357	single protein format	None	None	None	None	None	CHEMBL1827	Phosphodiesterase 5A	Homo sapiens	SINGLE PROTEIN	CHEMBL1140357	1	Scientific Literature	Bioorg. Med. Chem. Lett.	2005	None
CHEMBL516604		0	252.27	0	0.09	8-Methoxy IBMX	COc1nc2c([nH]1)c(=O)n(C)c(=O)n2CC(C)C	IC50	'='	3020.0	nM	5.52			UO_0000065	21.88	0.42	5.43	6.74	False	CHEMBL762827	Inhibitory concentration against phosphodiesterase 5 (PDE5) from human platelet	B	BAO_0000019	assay format	None	None	None	None	None	CHEMBL1827	Phosphodiesterase 5A	Homo sapiens	SINGLE PROTEIN	CHEMBL1146771	1	Scientific Literature	Bioorg. Med. Chem. Lett.	2004	None
CHEMBL856	PRIMIDONE	4	218.26	0	0.54	PRIMIDONE	CCC1(c2ccccc2)C(=O)NCNC1=O	Ki						Not Active (inhibition < 50% @ 10 uM and thus dose-reponse curve not measured)						False	CHEMBL1909186	DRUGMATRIX: Phosphodiesterase PDE5 enzyme inhibition (substrate: [3H]cGMP + cGMP)	B	BAO_0000221	tissue-based format	Homo sapiens	None	None	Platelet	None	CHEMBL1827	Phosphodiesterase 5A	Homo sapiens	SINGLE PROTEIN	CHEMBL1909046	15	DrugMatrix			CHEMBL3833781
CHEMBL192	SILDENAFIL	4	474.59	0	1.61	1a, UK-92480, Sildenafil	CCCc1nn(C)c2c(=O)[nH]c(-c3cc(S(=O)(=O)N4CCN(C)CC4)ccc3OCC)nc12	IC50	'='	3.0	nM	8.52			UO_0000065	17.96	0.35	6.91	7.51	False	CHEMBL832838	Inhibition of phosphodiesterase 5 isolated from human platelets	B	BAO_0000019	assay format	Homo sapiens	None	None	None	None	CHEMBL1827	Phosphodiesterase 5A	Homo sapiens	SINGLE PROTEIN	CHEMBL1139564	1	Scientific Literature	Bioorg. Med. Chem. Lett.	2005	None
CHEMBL382494		0	381.44	0	3.77	10	Cc1nn(Cc2ccccc2)c(=O)c2nc(C)n3nc(-c4ccccc4)cc3c12	IC50	'='	160.0	nM	6.80			UO_0000065	17.82	0.32	3.03	10.44	True	CHEMBL827930	Inhibition of human Phosphodiesterase 5 (n=2-3)	B	BAO_0000357	single protein format	Homo sapiens	None	None	None	None	CHEMBL1827	Phosphodiesterase 5A	Homo sapiens	SINGLE PROTEIN	CHEMBL1144391	1	Scientific Literature	Bioorg. Med. Chem. Lett.	2005	None
CHEMBL192	SILDENAFIL	4	474.59	0	1.61	UK-92480, Sildenafil	CCCc1nn(C)c2c(=O)[nH]c(-c3cc(S(=O)(=O)N4CCN(C)CC4)ccc3OCC)nc12	EC50	'='	8.7	nM	8.06			UO_0000065					False	CHEMBL774072	Relaxant effect on isolated rabbit corpus cavernosum	F	BAO_0000221	tissue-based format	Oryctolagus cuniculus	CHEMBL3987695	Corpus cavernosum	None	None	CHEMBL1827	Phosphodiesterase 5A	Homo sapiens	SINGLE PROTEIN	CHEMBL1134770	1	Scientific Literature	J. Med. Chem.	2001	None
CHEMBL193363		0	382.43	0	3.17	18	Cc1nn(Cc2ccccc2)c(=O)c2nc(C)n3nc(-c4ccccn4)cc3c12	IC50	'='	270.0	nM	6.57			UO_0000065	17.18	0.31	3.40	8.42	False	CHEMBL827930	Inhibition of human Phosphodiesterase 5 (n=2-3)	B	BAO_0000357	single protein format	Homo sapiens	None	None	None	None	CHEMBL1827	Phosphodiesterase 5A	Homo sapiens	SINGLE PROTEIN	CHEMBL1144391	1	Scientific Literature	Bioorg. Med. Chem. Lett.	2005	None
CHEMBL193746		0	519.50	1	4.45	41	CCC(C)c1nc2c(=O)n(Cc3cccc(OP(=O)(O)O)c3)nc(C)c2c2cc(-c3ccccc3)nn12	IC50	'='	59.0	nM	7.23			UO_0000065	13.92	0.27	2.78	5.48	False	CHEMBL827930	Inhibition of human Phosphodiesterase 5 (n=2-3)	B	BAO_0000357	single protein format	Homo sapiens	None	None	None	None	CHEMBL1827	Phosphodiesterase 5A	Homo sapiens	SINGLE PROTEIN	CHEMBL1144391	1	Scientific Literature	Bioorg. Med. Chem. Lett.	2005	None
CHEMBL196289		0	424.51	0	4.37	42	CCC(C)c1nc2c(=O)n(Cc3ccccc3)nc(C)c2c2cc(-c3ccccn3)nn12	IC50	'='	39.0	nM	7.41			UO_0000065	17.45	0.32	3.04	9.50	False	CHEMBL827930	Inhibition of human Phosphodiesterase 5 (n=2-3)	B	BAO_0000357	single protein format	Homo sapiens	None	None	None	None	CHEMBL1827	Phosphodiesterase 5A	Homo sapiens	SINGLE PROTEIN	CHEMBL1144391	1	Scientific Literature	Bioorg. Med. Chem. Lett.	2005	None
CHEMBL338276		0	415.45	0	3.29	23	COc1cc(CNc2ncnc3c(OC)c(OC)c(OC)cc23)cc(OC)c1OC	IC50	'='	8900.0	nM	5.05			UO_0000065	12.16	0.23	1.76	5.42	False	CHEMBL822071	Inhibitory activity against cyclic GMP-phosphodiesterase (PDE V) isolated from porcine aorta.	B	BAO_0000357	single protein format	Sus scrofa	None	None	None	None	CHEMBL1827	Phosphodiesterase 5A	Homo sapiens	SINGLE PROTEIN	CHEMBL1126916	1	Scientific Literature	J. Med. Chem.	1993	None
CHEMBL1399	ANASTROZOLE	4	293.37	0	2.93	ANASTROZOLE	CC(C)(C#N)c1cc(Cn2cncn2)cc(C(C)(C)C#N)c1	Ki						Not Active (inhibition < 50% @ 10 uM and thus dose-reponse curve not measured)						False	CHEMBL1909186	DRUGMATRIX: Phosphodiesterase PDE5 enzyme inhibition (substrate: [3H]cGMP + cGMP)	B	BAO_0000221	tissue-based format	Homo sapiens	None	None	Platelet	None	CHEMBL1827	Phosphodiesterase 5A	Homo sapiens	SINGLE PROTEIN	CHEMBL1909046	15	DrugMatrix			CHEMBL3833781
CHEMBL116	AMPRENAVIR	4	505.64	1	2.40	Amprenavir	CC(C)CN(C[C@@H](O)[C@H](Cc1ccccc1)NC(=O)O[C@H]1CCOC1)S(=O)(=O)c1ccc(N)cc1	IC50						Not Active (inhibition < 50% @ 10 uM and thus dose-reponse curve not measured)						False	CHEMBL1909186	DRUGMATRIX: Phosphodiesterase PDE5 enzyme inhibition (substrate: [3H]cGMP + cGMP)	B	BAO_0000221	tissue-based format	Homo sapiens	None	None	Platelet	None	CHEMBL1827	Phosphodiesterase 5A	Homo sapiens	SINGLE PROTEIN	CHEMBL1909046	15	DrugMatrix			CHEMBL3833781
CHEMBL423088		0	474.56	1	5.72	8f	COc1ccc(-c2cnc(N3CCc4c([nH]c5ccccc45)C3c3ccc4c(c3)CCO4)nc2)cc1	Ki	'='	189.0	nM	6.72			UO_0000065	14.17	0.26	1.00	10.63	False	CHEMBL762497	Inhibitory activity against PDE5 from human corpus cavernosum	B	BAO_0000357	single protein format	None	None	None	None	None	CHEMBL1827	Phosphodiesterase 5A	Homo sapiens	SINGLE PROTEIN	CHEMBL1136605	1	Scientific Literature	Bioorg. Med. Chem. Lett.	2003	None
CHEMBL193487		0	482.57	0	2.29	3b	CCOc1ccc(S(=O)(=O)N2CCN(C)CC2)cc1-c1nc(O)c2nc3c(C)cccn3c2n1	IC50	'='	80.0	nM	7.10			UO_0000065	14.71	0.29	4.81	6.27	False	CHEMBL832838	Inhibition of phosphodiesterase 5 isolated from human platelets	B	BAO_0000019	assay format	Homo sapiens	None	None	None	None	CHEMBL1827	Phosphodiesterase 5A	Homo sapiens	SINGLE PROTEIN	CHEMBL1139564	1	Scientific Literature	Bioorg. Med. Chem. Lett.	2005	None
CHEMBL363301		0	454.51	0	2.92	26	O=C(Nc1nc(C2(C(=O)NO)CCOCC2)cs1)c1cccc(COc2ccccc2)n1	IC50	'='	2490.0	nM	5.60			UO_0000065	12.33	0.24	2.68	4.57	False	CHEMBL828602	Inhibitory concentration against Phosphodiesterase type 5	B	BAO_0000357	single protein format	None	None	None	None	None	CHEMBL1827	Phosphodiesterase 5A	Homo sapiens	SINGLE PROTEIN	CHEMBL1140357	1	Scientific Literature	Bioorg. Med. Chem. Lett.	2005	None
CHEMBL24552		0	365.44	0	2.51	23	CCN1C(=O)c2c(ncn2Cc2ccc(OC)cc2)N2C1=N[C@@H]1CCC[C@@H]12	IC50	'='	55.0	nM	7.26			UO_0000065	19.87	0.37	4.75	11.53	True	CHEMBL762825	Inhibitory concentration against human phosphodiesterase 5 (PDE5) enzyme	B	BAO_0000357	single protein format	None	None	None	None	None	CHEMBL1827	Phosphodiesterase 5A	Homo sapiens	SINGLE PROTEIN	CHEMBL1147608	1	Scientific Literature	Bioorg. Med. Chem. Lett.	2004	None
CHEMBL284719		0	520.59	1	3.47	10	O=C1[C@H]2Cc3c([nH]c4ccccc34)[C@@H](c3ccc4c(c3)OCO4)N2C(=O)CN1C1CN(Cc2ccccc2)C1	IC50	'='	164.0	nM	6.79			UO_0000065	13.03	0.24	3.32	8.69	False	CHEMBL762824	Inhibitory activity against phosphodiesterase 5 (PDE5) obtained from human corpus cavernosum tissue	B	BAO_0000357	single protein format	None	None	None	None	None	CHEMBL1827	Phosphodiesterase 5A	Homo sapiens	SINGLE PROTEIN	CHEMBL1136701	1	Scientific Literature	Bioorg. Med. Chem. Lett.	2003	None
CHEMBL163890		0	460.54	1	5.42	8h	Oc1ccc(-c2cnc(N3CCc4c([nH]c5ccccc45)C3c3ccc4c(c3)CCO4)nc2)cc1	Ki	'='	154.0	nM	6.81			UO_0000065	14.79	0.27	1.39	9.17	False	CHEMBL762497	Inhibitory activity against PDE5 from human corpus cavernosum	B	BAO_0000357	single protein format	None	None	None	None	None	CHEMBL1827	Phosphodiesterase 5A	Homo sapiens	SINGLE PROTEIN	CHEMBL1136605	1	Scientific Literature	Bioorg. Med. Chem. Lett.	2003	None
CHEMBL284258		0	486.57	0	3.07	15 (table 2)	CCCN1CC[C@@H](N2CC(=O)N3[C@H](Cc4c([nH]c5ccccc45)[C@H]3c3ccc4c(c3)OCO4)C2=O)C1	IC50	'='	57.0	nM	7.24			UO_0000065	14.89	0.27	4.17	9.27	False	CHEMBL762824	Inhibitory activity against phosphodiesterase 5 (PDE5) obtained from human corpus cavernosum tissue	B	BAO_0000357	single protein format	None	None	None	None	None	CHEMBL1827	Phosphodiesterase 5A	Homo sapiens	SINGLE PROTEIN	CHEMBL1136701	1	Scientific Literature	Bioorg. Med. Chem. Lett.	2003	None
CHEMBL284627		0	543.62	1	1.79	26 (table 2)	CN(C)CC(=O)CN1CC[C@@H](N2CC(=O)N3[C@H](Cc4c([nH]c5ccccc45)[C@H]3c3ccc4c(c3)OCO4)C2=O)C1	IC50	'='	19.8	nM	7.70			UO_0000065	14.17	0.26	5.91	7.83	False	CHEMBL762824	Inhibitory activity against phosphodiesterase 5 (PDE5) obtained from human corpus cavernosum tissue	B	BAO_0000357	single protein format	None	None	None	None	None	CHEMBL1827	Phosphodiesterase 5A	Homo sapiens	SINGLE PROTEIN	CHEMBL1136701	1	Scientific Literature	Bioorg. Med. Chem. Lett.	2003	None
CHEMBL363511		0	399.44	0	3.03	58	CCc1cc(C(C)=O)c(O)cc1OCc1cccc(C(=O)NC(C)C(=O)OC)c1	IC50	'='	2130.0	nM	5.67			UO_0000065	14.20	0.27	2.64	5.56	False	CHEMBL828602	Inhibitory concentration against Phosphodiesterase type 5	B	BAO_0000357	single protein format	None	None	None	None	None	CHEMBL1827	Phosphodiesterase 5A	Homo sapiens	SINGLE PROTEIN	CHEMBL1140357	1	Scientific Literature	Bioorg. Med. Chem. Lett.	2005	None
CHEMBL28079	ZAPRINAST	0	271.28	0	1.50	table 2 Zaprinast (8)	CCCOc1ccccc1-c1nc2nn[nH]c2c(=O)[nH]1	Ki	'='	130.0	nM	6.89			UO_0000065	25.38	0.47	5.39	7.13	False	CHEMBL827173	Inhibition of human phosphodiesterase 5	B	BAO_0000357	single protein format	Homo sapiens	None	None	None	None	CHEMBL1827	Phosphodiesterase 5A	Homo sapiens	SINGLE PROTEIN	CHEMBL1139500	1	Scientific Literature	J. Med. Chem.	2005	None
CHEMBL187497		0	444.48	0	2.18	81	CCc1cc(C(C)=O)c(O)cc1OCc1cccc(C(=O)NC(CO)CCC(=O)OC)n1	IC50	'='	2640.0	nM	5.58			UO_0000065	12.55	0.24	3.40	4.13	False	CHEMBL828602	Inhibitory concentration against Phosphodiesterase type 5	B	BAO_0000357	single protein format	None	None	None	None	None	CHEMBL1827	Phosphodiesterase 5A	Homo sapiens	SINGLE PROTEIN	CHEMBL1140357	1	Scientific Literature	Bioorg. Med. Chem. Lett.	2005	None
CHEMBL191119		0	418.45	0	0.58	82	CCc1cc(C(C)=O)c(O)cc1OCc1cccc(C(=O)NC(CO)(CO)CO)n1	IC50	'='	8910.0	nM	5.05			UO_0000065	12.07	0.23	4.47	3.38	False	CHEMBL828602	Inhibitory concentration against Phosphodiesterase type 5	B	BAO_0000357	single protein format	None	None	None	None	None	CHEMBL1827	Phosphodiesterase 5A	Homo sapiens	SINGLE PROTEIN	CHEMBL1140357	1	Scientific Literature	Bioorg. Med. Chem. Lett.	2005	None
CHEMBL188971		0	429.43	0	2.39	60	CCc1cc(C(C)=O)c(O)cc1OCc1cccc(C(=O)NC(CC(=O)O)C(=O)O)c1	IC50	'='	8760.0	nM	5.06			UO_0000065	11.78	0.22	2.67	3.37	False	CHEMBL828602	Inhibitory concentration against Phosphodiesterase type 5	B	BAO_0000357	single protein format	None	None	None	None	None	CHEMBL1827	Phosphodiesterase 5A	Homo sapiens	SINGLE PROTEIN	CHEMBL1140357	1	Scientific Literature	Bioorg. Med. Chem. Lett.	2005	None
CHEMBL363903		0	450.49	0	3.30	83	CCc1cc(C(C)=O)c(O)cc1OCc1cccc(C(=O)NCC(O)c2ccc(O)cc2)n1	IC50	'='	3190.0	nM	5.50			UO_0000065	12.20	0.23	2.20	4.26	False	CHEMBL828602	Inhibitory concentration against Phosphodiesterase type 5	B	BAO_0000357	single protein format	None	None	None	None	None	CHEMBL1827	Phosphodiesterase 5A	Homo sapiens	SINGLE PROTEIN	CHEMBL1140357	1	Scientific Literature	Bioorg. Med. Chem. Lett.	2005	None
CHEMBL367927		0	505.19	1	3.56	8d	CCCCS(=O)(=O)Nc1cccc(-c2nnc(O)n3c(Br)c(Br)nc23)c1	IC50	'='	3100.0	nM	5.51			UO_0000065	10.90	0.29	1.95	5.03	False	CHEMBL760585	In vitro inhibition of phosphodiesterase (PDE V).	B	BAO_0000357	single protein format	None	None	None	None	None	CHEMBL1827	Phosphodiesterase 5A	Homo sapiens	SINGLE PROTEIN	CHEMBL1129867	1	Scientific Literature	Bioorg. Med. Chem. Lett.	1997	None
CHEMBL245648		0	578.65	1	2.78	15	COc1cc2cncc(Cc3nc4c([nH]3)c(=O)n(C)c(=O)n4Cc3ccc(NS(=O)(=O)C(C)C)cc3)c2cc1OC	IC50	'='	5.0	nM	8.30			UO_0000065	14.35	0.28	5.52	5.53	False	CHEMBL886847	Inhibition of human platelet PDE5 by [3H]cGMP scintillation proximity assay	B	BAO_0000019	assay format	Homo sapiens	None	None	None	None	CHEMBL1827	Phosphodiesterase 5A	Homo sapiens	SINGLE PROTEIN	CHEMBL1139183	1	Scientific Literature	Bioorg. Med. Chem. Lett.	2007	None
CHEMBL121831		0	359.47	1	5.19	30	CCN(CC)Cc1ccc(-c2nn(Cc3ccccc3)c3ccccc23)o1	IC50	'='	63000.0	nM	4.20			UO_0000065	11.69	0.21	-0.99	12.28	False	CHEMBL757899	Inhibition of PDE5 from platelets	B	BAO_0000019	assay format	None	None	None	None	None	CHEMBL1827	Phosphodiesterase 5A	Homo sapiens	SINGLE PROTEIN	CHEMBL1134782	1	Scientific Literature	J. Med. Chem.	2001	None
CHEMBL436460		0	604.71	1	4.65	13g	CCCOc1ccc(S(=O)(=O)N2CCN(CC)CC2)cc1-c1nc(O)c2cc3c(cc2n1)ncn3Cc1ccc(F)cc1	IC50	'='	1.7	nM	8.77			UO_0000065	14.50	0.28	4.12	7.71	False	CHEMBL762818	In vitro inhibitory concentration against human platelet Phosphodiesterase 5 was determined	B	BAO_0000019	assay format	None	None	None	None	None	CHEMBL1827	Phosphodiesterase 5A	Homo sapiens	SINGLE PROTEIN	CHEMBL1133451	1	Scientific Literature	J. Med. Chem.	2000	None
CHEMBL24116		0	457.56	0	2.31	21	CCN1C(=O)c2c(nc(S(=O)(=O)CC)n2Cc2ccc(OC)cc2)N2C1=N[C@@H]1CCC[C@@H]12	Inhibition	'='	31.0	%				UO_0000187					False	CHEMBL762495	Inhibition of human phosphodiesterase 5 at 100 nM	B	BAO_0000357	single protein format	Homo sapiens	None	None	None	None	CHEMBL1827	Phosphodiesterase 5A	Homo sapiens	SINGLE PROTEIN	CHEMBL1147608	1	Scientific Literature	Bioorg. Med. Chem. Lett.	2004	None
CHEMBL26775		0	474.36	0	3.28	47	CCN1C(=O)c2c(nc(OC)n2Cc2ccc(OC)c(Br)c2)N2C1=N[C@@H]1CCC[C@@H]12	IC50	'='	2.8	nM	8.55			UO_0000065	18.03	0.39	5.27	11.85	True	CHEMBL762825	Inhibitory concentration against human phosphodiesterase 5 (PDE5) enzyme	B	BAO_0000357	single protein format	None	None	None	None	None	CHEMBL1827	Phosphodiesterase 5A	Homo sapiens	SINGLE PROTEIN	CHEMBL1147608	1	Scientific Literature	Bioorg. Med. Chem. Lett.	2004	None
CHEMBL124393		0	235.24	0	1.24	4	COc1cc2c(N)ncnc2c(OC)c1OC	IC50	'='	9600.0	nM	5.02			UO_0000065	21.33	0.40	3.78	6.31	False	CHEMBL822071	Inhibitory activity against cyclic GMP-phosphodiesterase (PDE V) isolated from porcine aorta.	B	BAO_0000357	single protein format	Sus scrofa	None	None	None	None	CHEMBL1827	Phosphodiesterase 5A	Homo sapiens	SINGLE PROTEIN	CHEMBL1126916	1	Scientific Literature	J. Med. Chem.	1993	None
CHEMBL1098654		0	450.47	0	2.57	16	Cc1ccnc(Nc2nc(N3CCNCC3)nc3c(C)nn(CCOCC(F)(F)F)c23)c1	IC50	'='	1.84	nM	8.73			UO_0000065	19.39	0.37	6.17	9.39	False	CHEMBL1106508	Inhibition of PDE5	B	BAO_0000357	single protein format	None	None	None	None	None	CHEMBL1827	Phosphodiesterase 5A	Homo sapiens	SINGLE PROTEIN	CHEMBL1157119	1	Scientific Literature	Bioorg. Med. Chem. Lett.	2010	None
CHEMBL1095455		0	465.44	0	1.44	29	CCc1nn(CCOCC(F)(F)F)c2c(Nc3ccncn3)nc(N3CCNC(=O)C3)nc12	IC50	'='	2.96	nM	8.53			UO_0000065	18.32	0.35	7.09	6.94	False	CHEMBL1106508	Inhibition of PDE5	B	BAO_0000357	single protein format	None	None	None	None	None	CHEMBL1827	Phosphodiesterase 5A	Homo sapiens	SINGLE PROTEIN	CHEMBL1157119	1	Scientific Literature	Bioorg. Med. Chem. Lett.	2010	None
CHEMBL487704		0	419.41	0	3.23	31	CCN1C(=O)c2c(nc(C(F)(F)F)n2Cc2ccc(O)cc2)N2C1=N[C@@H]1CCC[C@@H]12	IC50	'='	7.0	nM	8.15			UO_0000065	19.44	0.37	4.92	11.03	True	CHEMBL762825	Inhibitory concentration against human phosphodiesterase 5 (PDE5) enzyme	B	BAO_0000357	single protein format	None	None	None	None	None	CHEMBL1827	Phosphodiesterase 5A	Homo sapiens	SINGLE PROTEIN	CHEMBL1147608	1	Scientific Literature	Bioorg. Med. Chem. Lett.	2004	None
CHEMBL464131		0	571.10	1	3.84	6h	CCCc1nn(C)c2c(=O)[nH]c(-c3cc(S(=O)(=O)N4CCN(c5cccc(Cl)c5)CC4)ccc3OCC)nc12	IC50	'='	100.0	nM	7.00			UO_0000065	12.26	0.25	3.16	6.17	False	CHEMBL989632	Inhibition of PDE5 in human platelets after 5 mins by LC-MS/MS analysis	B	BAO_0000019	assay format	Homo sapiens	None	None	None	None	CHEMBL1827	Phosphodiesterase 5A	Homo sapiens	SINGLE PROTEIN	CHEMBL1150234	1	Scientific Literature	J. Med. Chem.	2008	None
CHEMBL511065		0	594.69	1	2.91	6n	CCCc1nn(C)c2c(=O)[nH]c(-c3cc(S(=O)(=O)N4CCN(Cc5ccc6c(c5)OCO6)CC4)ccc3OCC)nc12	IC50	'='	320.0	nM	6.50			UO_0000065	10.92	0.21	3.58	4.92	False	CHEMBL989632	Inhibition of PDE5 in human platelets after 5 mins by LC-MS/MS analysis	B	BAO_0000019	assay format	Homo sapiens	None	None	None	None	CHEMBL1827	Phosphodiesterase 5A	Homo sapiens	SINGLE PROTEIN	CHEMBL1150234	1	Scientific Literature	J. Med. Chem.	2008	None
CHEMBL187548		0	378.39	0	2.36	8	O=C(Cc1cccc(NC(=O)c2cccc(COc3ccccc3)n2)n1)NO	IC50	'='	40.0	nM	7.40			UO_0000065	19.55	0.36	5.04	6.52	False	CHEMBL828602	Inhibitory concentration against Phosphodiesterase type 5	B	BAO_0000357	single protein format	None	None	None	None	None	CHEMBL1827	Phosphodiesterase 5A	Homo sapiens	SINGLE PROTEIN	CHEMBL1140357	1	Scientific Literature	Bioorg. Med. Chem. Lett.	2005	None
CHEMBL47957		0	357.48	0	4.99	8u	COc1ccc(C(=O)Nc2ccccc2SC)cc1OC1CCCC1	IC50	'>'	200000.0	nM		Outside typical range		UO_0000065					False	CHEMBL762506	Inhibitory potency against pig aortic PDE V.	B	BAO_0000357	single protein format	Sus scrofa	None	None	None	None	CHEMBL1827	Phosphodiesterase 5A	Homo sapiens	SINGLE PROTEIN	CHEMBL1127531	1	Scientific Literature	J. Med. Chem.	1994	None
CHEMBL551050		0	469.55	1	1.43	4	CCCOCCn1c(=O)c(NCCN2CCOCC2)nc2ncc(-c3ccc(OC)nc3)nc21	IC50	'='	1.21	nM	8.92			UO_0000065	18.99	0.36	7.49	7.65	False	CHEMBL1059718	Inhibition of PDE5	B	BAO_0000357	single protein format	None	None	None	None	None	CHEMBL1827	Phosphodiesterase 5A	Homo sapiens	SINGLE PROTEIN	CHEMBL1152381	1	Scientific Literature	Bioorg. Med. Chem. Lett.	2009	None
CHEMBL364888		0	305.36	0	2.06	45	Cc1cc(C)cc(C(=O)Nc2nc(CC(=O)NO)cs2)c1	IC50	'='	1830.0	nM	5.74			UO_0000065	18.79	0.37	3.68	6.28	False	CHEMBL828602	Inhibitory concentration against Phosphodiesterase type 5	B	BAO_0000357	single protein format	None	None	None	None	None	CHEMBL1827	Phosphodiesterase 5A	Homo sapiens	SINGLE PROTEIN	CHEMBL1140357	1	Scientific Literature	Bioorg. Med. Chem. Lett.	2005	None
CHEMBL363889		0	371.39	0	2.55	56	CCc1cc(C(C)=O)c(O)cc1OCc1cccc(C(=O)NCC(=O)O)c1	IC50	'='	920.0	nM	6.04			UO_0000065	16.25	0.31	3.49	5.35	False	CHEMBL828602	Inhibitory concentration against Phosphodiesterase type 5	B	BAO_0000357	single protein format	None	None	None	None	None	CHEMBL1827	Phosphodiesterase 5A	Homo sapiens	SINGLE PROTEIN	CHEMBL1140357	1	Scientific Literature	Bioorg. Med. Chem. Lett.	2005	None
CHEMBL183370		0	474.59	0	1.84	32	CCCn1nc(C)c2c(=O)[nH]c(-c3cc(S(=O)(=O)N4CCN(C)CC4)ccc3OCC)nc21	IC50	'='	8.0	nM	8.10			UO_0000065	17.06	0.34	6.26	7.14	False	CHEMBL828414	Inhibition of phosphodiesterase 5	B	BAO_0000357	single protein format	None	None	None	None	None	CHEMBL1827	Phosphodiesterase 5A	Homo sapiens	SINGLE PROTEIN	CHEMBL1142799	1	Scientific Literature	Bioorg. Med. Chem. Lett.	2005	None
CHEMBL366118		0	470.51	0	2.89	51	CCc1cc(C(C)=O)c(O)cc1OCc1cccc(C(=O)Nc2nc(CC(=O)NO)cs2)n1	IC50	'='	26.0	nM	7.58			UO_0000065	16.12	0.31	4.70	5.03	False	CHEMBL828602	Inhibitory concentration against Phosphodiesterase type 5	B	BAO_0000357	single protein format	None	None	None	None	None	CHEMBL1827	Phosphodiesterase 5A	Homo sapiens	SINGLE PROTEIN	CHEMBL1140357	1	Scientific Literature	Bioorg. Med. Chem. Lett.	2005	None
CHEMBL543130		0	474.39	0	4.39	18	COc1ccc(CNc2nnc(N3CCC(OC)CC3)c3ccc(C#N)cc23)cc1Cl.Cl	IC50	'='	1.1	nM	8.96			UO_0000065	20.46	0.39	4.57	10.75	False	CHEMBL762502	50% inhibitory concentration against phosphodiesterase 5 (PDE5) from porcine platelets	B	BAO_0000019	assay format	Sus scrofa	None	None	None	None	CHEMBL1827	Phosphodiesterase 5A	Homo sapiens	SINGLE PROTEIN	CHEMBL1133760	1	Scientific Literature	J. Med. Chem.	2000	None
CHEMBL189772		0	441.47	0	3.40	21	O=C(O)CCC(C(=O)O)c1csc(NC(=O)c2cccc(COc3ccccc3)n2)n1	IC50	'='	10000.0	nM	5.00			UO_0000065	11.33	0.22	1.60	3.60	False	CHEMBL828602	Inhibitory concentration against Phosphodiesterase type 5	B	BAO_0000357	single protein format	None	None	None	None	None	CHEMBL1827	Phosphodiesterase 5A	Homo sapiens	SINGLE PROTEIN	CHEMBL1140357	1	Scientific Literature	Bioorg. Med. Chem. Lett.	2005	None
CHEMBL203829		0	392.44	0	4.90	33	O=C(O)c1ccc(-c2ccc(-c3nc(O)c4c5c(sc4n3)CCCC5)o2)cc1	IC50	'='	3100.0	nM	5.51			UO_0000065	14.04	0.27	0.61	5.71	False	CHEMBL862165	Inhibition of PDE5	B	BAO_0000357	single protein format	Homo sapiens	None	None	None	None	CHEMBL1827	Phosphodiesterase 5A	Homo sapiens	SINGLE PROTEIN	CHEMBL1138984	1	Scientific Literature	Bioorg. Med. Chem. Lett.	2006	None
CHEMBL361476		0	391.41	0	1.62	32	COc1ccc2c(c1)OC(=O)CC2CC(=O)Nc1nc(CC(=O)NO)cs1	IC50	'='	5990.0	nM	5.22			UO_0000065	13.34	0.26	3.60	4.12	False	CHEMBL828602	Inhibitory concentration against Phosphodiesterase type 5	B	BAO_0000357	single protein format	None	None	None	None	None	CHEMBL1827	Phosphodiesterase 5A	Homo sapiens	SINGLE PROTEIN	CHEMBL1140357	1	Scientific Literature	Bioorg. Med. Chem. Lett.	2005	None
CHEMBL427043		0	466.59	0	4.19	44	CCCCOc1ncc(C(C)=O)cc1-c1nc(O)c2nn(C3CCN(CC)CC3)c(CC)c2n1	IC50	'='	3.6	nM	8.44			UO_0000065	18.10	0.34	4.25	7.95	False	CHEMBL860521	Inhibition of human corpus cavernosum PDE5	B	BAO_0000357	single protein format	Homo sapiens	None	None	None	None	CHEMBL1827	Phosphodiesterase 5A	Homo sapiens	SINGLE PROTEIN	CHEMBL1148639	1	Scientific Literature	J. Med. Chem.	2006	None
CHEMBL208583		0	438.53	0	3.41	29	CCCOc1ncc(C(C)=O)cc1-c1nc(O)c2nn(C3CN(C(C)C)C3)c(CC)c2n1	IC50	'='	5.2	nM	8.28			UO_0000065	18.89	0.35	4.87	7.80	False	CHEMBL860521	Inhibition of human corpus cavernosum PDE5	B	BAO_0000357	single protein format	Homo sapiens	None	None	None	None	CHEMBL1827	Phosphodiesterase 5A	Homo sapiens	SINGLE PROTEIN	CHEMBL1148639	1	Scientific Literature	J. Med. Chem.	2006	None
CHEMBL210533		0	424.51	0	3.02	28	CCCOc1ncc(C(C)=O)cc1-c1nc(O)c2nn(C3CN(CC)C3)c(CC)c2n1	IC50	'='	7.1	nM	8.15			UO_0000065	19.20	0.36	5.13	7.67	False	CHEMBL860521	Inhibition of human corpus cavernosum PDE5	B	BAO_0000357	single protein format	Homo sapiens	None	None	None	None	CHEMBL1827	Phosphodiesterase 5A	Homo sapiens	SINGLE PROTEIN	CHEMBL1148639	1	Scientific Literature	J. Med. Chem.	2006	None
CHEMBL196700		0	482.57	0	2.29	3d	CCOc1ccc(S(=O)(=O)N2CCN(C)CC2)cc1-c1nc(O)c2nc3ccc(C)cn3c2n1	IC50	'='	48.0	nM	7.32			UO_0000065	15.17	0.29	5.03	6.47	False	CHEMBL832838	Inhibition of phosphodiesterase 5 isolated from human platelets	B	BAO_0000019	assay format	Homo sapiens	None	None	None	None	CHEMBL1827	Phosphodiesterase 5A	Homo sapiens	SINGLE PROTEIN	CHEMBL1139564	1	Scientific Literature	Bioorg. Med. Chem. Lett.	2005	None
CHEMBL185208		0	327.82	0	4.70	29	O=C1Nc2c(Cl)cc(-c3ccncc3)cc2C2(CCCCC2)N1	IC50	'='	9470.0	nM	5.02			UO_0000065	15.32	0.30	0.32	9.30	False	CHEMBL827094	In vitro inhibition of human Phosphodiesterase 5	B	BAO_0000357	single protein format	Homo sapiens	None	None	None	None	CHEMBL1827	Phosphodiesterase 5A	Homo sapiens	SINGLE PROTEIN	CHEMBL1137827	1	Scientific Literature	Bioorg. Med. Chem. Lett.	2004	None
CHEMBL553076		0	442.35	0	4.54	10	COc1ccc(CNc2nnc(N3CC=CCC3)c3ccc(C#N)cc23)cc1Cl.Cl	IC50	'='	1.9	nM	8.72			UO_0000065	21.49	0.41	4.18	11.77	False	CHEMBL762502	50% inhibitory concentration against phosphodiesterase 5 (PDE5) from porcine platelets	B	BAO_0000019	assay format	Sus scrofa	None	None	None	None	CHEMBL1827	Phosphodiesterase 5A	Homo sapiens	SINGLE PROTEIN	CHEMBL1133760	1	Scientific Literature	J. Med. Chem.	2000	None
CHEMBL349495		0	460.54	1	5.81	8d	Cc1ccc(-c2cnc(N3CCc4c([nH]c5ccccc45)C3c3ccc4c(c3)OCO4)nc2)cc1	Ki	'='	543.0	nM	6.26			UO_0000065	13.60	0.24	0.46	9.90	False	CHEMBL762497	Inhibitory activity against PDE5 from human corpus cavernosum	B	BAO_0000357	single protein format	None	None	None	None	None	CHEMBL1827	Phosphodiesterase 5A	Homo sapiens	SINGLE PROTEIN	CHEMBL1136605	1	Scientific Literature	Bioorg. Med. Chem. Lett.	2003	None
CHEMBL182895		0	284.32	0	2.51	13	CCOc1ccccc1-c1nc(O)c2c(C)nc(C)n2n1	IC50	'='	200.0	nM	6.70			UO_0000065	23.56	0.44	4.19	9.23	False	CHEMBL828414	Inhibition of phosphodiesterase 5	B	BAO_0000357	single protein format	None	None	None	None	None	CHEMBL1827	Phosphodiesterase 5A	Homo sapiens	SINGLE PROTEIN	CHEMBL1142799	1	Scientific Literature	Bioorg. Med. Chem. Lett.	2005	None
CHEMBL1095122		0	451.46	0	2.05	26	Cc1nn(CCOCC(F)(F)F)c2c(Nc3ccncn3)nc(N3CCN[C@@H](C)C3)nc12	IC50	'='	0.94	nM	9.03			UO_0000065	19.99	0.39	6.98	8.52	False	CHEMBL1106508	Inhibition of PDE5	B	BAO_0000357	single protein format	None	None	None	None	None	CHEMBL1827	Phosphodiesterase 5A	Homo sapiens	SINGLE PROTEIN	CHEMBL1157119	1	Scientific Literature	Bioorg. Med. Chem. Lett.	2010	None
CHEMBL553960		0	444.37	0	4.77	9	COc1ccc(CNc2nnc(N3CCCCC3)c3ccc(C#N)cc23)cc1Cl.Cl	IC50	'='	0.55	nM	9.26			UO_0000065	22.70	0.44	4.49	12.50	False	CHEMBL762502	50% inhibitory concentration against phosphodiesterase 5 (PDE5) from porcine platelets	B	BAO_0000019	assay format	Sus scrofa	None	None	None	None	CHEMBL1827	Phosphodiesterase 5A	Homo sapiens	SINGLE PROTEIN	CHEMBL1133760	1	Scientific Literature	J. Med. Chem.	2000	None
CHEMBL360086		0	488.61	0	2.09	33	CCCn1nc(CC)c2c(=O)[nH]c(-c3cc(S(=O)(=O)N4CCN(C)CC4)ccc3OCC)nc21	IC50	'='	20.0	nM	7.70			UO_0000065	15.76	0.31	5.61	6.79	False	CHEMBL828414	Inhibition of phosphodiesterase 5	B	BAO_0000357	single protein format	None	None	None	None	None	CHEMBL1827	Phosphodiesterase 5A	Homo sapiens	SINGLE PROTEIN	CHEMBL1142799	1	Scientific Literature	Bioorg. Med. Chem. Lett.	2005	None
CHEMBL567469		0	398.47	0	1.66	12	CCCOCCn1c(=O)c(NCCN)nc2cnc(-c3ccc(OC)nc3)cc21	IC50	'='	0.25	nM	9.60			UO_0000065	24.10	0.45	7.94	8.19	True	CHEMBL1042744	Inhibition of PDE5	B	BAO_0000357	single protein format	None	None	None	None	None	CHEMBL1827	Phosphodiesterase 5A	Homo sapiens	SINGLE PROTEIN	CHEMBL1155301	1	Scientific Literature	Bioorg. Med. Chem. Lett.	2009	None
CHEMBL566797		0	427.51	0	2.74	17	CCCOCCn1c(=O)c(NCCOCC)nc2cnc(-c3ccc(OC)nc3)cc21	IC50	'='	0.11	nM	9.96			UO_0000065	23.29	0.44	7.22	9.92	False	CHEMBL1042744	Inhibition of PDE5	B	BAO_0000357	single protein format	None	None	None	None	None	CHEMBL1827	Phosphodiesterase 5A	Homo sapiens	SINGLE PROTEIN	CHEMBL1155301	1	Scientific Literature	Bioorg. Med. Chem. Lett.	2009	None
CHEMBL565305		0	447.50	0	2.69	27	CCCOCCn1c(=O)c(NCc2cnccn2)nc2cnc(-c3ccc(OC)nc3)cc21	IC50	'='	0.06	nM	10.22			UO_0000065	22.84	0.42	7.53	8.74	False	CHEMBL1042744	Inhibition of PDE5	B	BAO_0000357	single protein format	None	None	None	None	None	CHEMBL1827	Phosphodiesterase 5A	Homo sapiens	SINGLE PROTEIN	CHEMBL1155301	1	Scientific Literature	Bioorg. Med. Chem. Lett.	2009	None
CHEMBL569264		0	496.57	0	1.68	33	CCCOCCn1c(=O)c(NCC(=O)N2CCC(O)CC2)nc2cnc(-c3ccc(OC)nc3)cc21	IC50	'='	0.13	nM	9.89			UO_0000065	19.91	0.38	8.21	7.51	False	CHEMBL1042744	Inhibition of PDE5	B	BAO_0000357	single protein format	None	None	None	None	None	CHEMBL1827	Phosphodiesterase 5A	Homo sapiens	SINGLE PROTEIN	CHEMBL1155301	1	Scientific Literature	Bioorg. Med. Chem. Lett.	2009	None
CHEMBL360481		0	543.71	2	6.39	5o	COc1ccc(Cn2cnc(N)c3nc(C(C)(C)COc4ccc(C(C)(C)C)cc4)nc2-3)cc1OC1CCCC1	Effect						Not Active						False	CHEMBL832444	Inhibition of [3H]cGMP binding to human Phosphodiesterase 5 at 30 uM; Inactive	B	BAO_0000357	single protein format	Homo sapiens	None	None	None	None	CHEMBL1827	Phosphodiesterase 5A	Homo sapiens	SINGLE PROTEIN	CHEMBL1142672	1	Scientific Literature	J. Med. Chem.	2005	None
CHEMBL3936651		0	534.58	2	2.24	37	CCOc1ccc(OC2CCN(c3ncc(C(=O)NO)cn3)CC2)cc1-c1nc2c(CC)nn(C)c2c(=O)[nH]1	FC	'='	1.7										False	CHEMBL3861015	Inhibition of PDE5A in human SH-SY5Y cells assessed as increase in CREB phosphorylation at Ser133 residue at 500 nM after 2 hrs by Western blot analysis relative to control	B	BAO_0000219	cell-based format	Homo sapiens	None	None	SH-SY5Y	None	CHEMBL1827	Phosphodiesterase 5A	Homo sapiens	SINGLE PROTEIN	CHEMBL3860059	1	Scientific Literature	J Med Chem	2016	CHEMBL3307740
CHEMBL3976546		0	467.57	0	3.53	48h	CCOc1ccc(CC2CCC(CC(=O)NO)CC2)cc1-c1nc2c(CC)nn(C)c2c(=O)[nH]1	FC	'='	1.3										False	CHEMBL3861015	Inhibition of PDE5A in human SH-SY5Y cells assessed as increase in CREB phosphorylation at Ser133 residue at 500 nM after 2 hrs by Western blot analysis relative to control	B	BAO_0000219	cell-based format	Homo sapiens	None	None	SH-SY5Y	None	CHEMBL1827	Phosphodiesterase 5A	Homo sapiens	SINGLE PROTEIN	CHEMBL3860059	1	Scientific Literature	J Med Chem	2016	CHEMBL3307740
CHEMBL98	VORINOSTAT	4	264.32	0	2.47	4; SAHA	O=C(CCCCCCC(=O)Nc1ccccc1)NO	FC						Not Determined						False	CHEMBL3861015	Inhibition of PDE5A in human SH-SY5Y cells assessed as increase in CREB phosphorylation at Ser133 residue at 500 nM after 2 hrs by Western blot analysis relative to control	B	BAO_0000219	cell-based format	Homo sapiens	None	None	SH-SY5Y	None	CHEMBL1827	Phosphodiesterase 5A	Homo sapiens	SINGLE PROTEIN	CHEMBL3860059	1	Scientific Literature	J Med Chem	2016	CHEMBL3307740
CHEMBL115152		0	368.65	1	5.21	15h	COc1ccc(CNc2nnc(Cl)c3ccc(Cl)cc23)cc1Cl	IC50	'='	54.0	nM	7.27			UO_0000065	19.71	0.43	2.06	15.45	False	CHEMBL762507	Inhibition of Phosphodiesterase 5 from porcine platelets	B	BAO_0000019	assay format	Sus scrofa	None	None	None	None	CHEMBL1827	Phosphodiesterase 5A	Homo sapiens	SINGLE PROTEIN	CHEMBL1131629	1	Scientific Literature	J. Med. Chem.	1998	None
CHEMBL28079	ZAPRINAST	0	271.28	0	1.50	zaprinast	CCCOc1ccccc1-c1nc2nn[nH]c2c(=O)[nH]1	IC50	'='	1000.0	nM	6.00			UO_0000065	22.12	0.41	4.50	6.21	False	CHEMBL758014	In vitro inhibition of PDE-V isolated from porcine pulmonary artery.	B	BAO_0000357	single protein format	Sus scrofa	None	None	None	None	CHEMBL1827	Phosphodiesterase 5A	Homo sapiens	SINGLE PROTEIN	CHEMBL1126686	1	Scientific Literature	J. Med. Chem.	1993	None
CHEMBL432657		0	487.36	0	2.37	39	CCN1C(=O)c2c(nc(C(N)=O)n2Cc2ccc(OC)c(Br)c2)N2C1=N[C@@H]1CCC[C@@H]12	IC50	'='	1.5	nM	8.82			UO_0000065	18.11	0.39	6.45	8.32	True	CHEMBL762825	Inhibitory concentration against human phosphodiesterase 5 (PDE5) enzyme	B	BAO_0000357	single protein format	None	None	None	None	None	CHEMBL1827	Phosphodiesterase 5A	Homo sapiens	SINGLE PROTEIN	CHEMBL1147608	1	Scientific Literature	Bioorg. Med. Chem. Lett.	2004	None
CHEMBL263000		0	434.45	0	4.15	8	O=C(C#Cc1ccccc1)N1Cc2c(nc3ccccc3c2O)C1c1ccc2c(c1)OCO2	Ki	'='	0.35	nM	9.46			UO_0000065	21.77	0.39	5.31	13.15	False	CHEMBL762498	Inhibitory activity against human Phosphodiesterase 5	B	BAO_0000357	single protein format	None	None	None	None	None	CHEMBL1827	Phosphodiesterase 5A	Homo sapiens	SINGLE PROTEIN	CHEMBL1148396	1	Scientific Literature	J. Med. Chem.	2004	None
CHEMBL188162		0	359.33	0	2.39	29	O=C(Cc1csc(NC(=O)Cc2cccc(C(F)(F)F)c2)n1)NO	IC50	'='	2070.0	nM	5.68			UO_0000065	15.82	0.32	3.29	6.22	False	CHEMBL828602	Inhibitory concentration against Phosphodiesterase type 5	B	BAO_0000357	single protein format	None	None	None	None	None	CHEMBL1827	Phosphodiesterase 5A	Homo sapiens	SINGLE PROTEIN	CHEMBL1140357	1	Scientific Literature	Bioorg. Med. Chem. Lett.	2005	None
CHEMBL191041		0	387.39	0	1.37	63 ; 87	CCc1cc(C(C)=O)c(O)cc1OCc1cccc(C(=O)NCC(=O)NO)n1	IC50	'='	500.0	nM	6.30			UO_0000065	16.27	0.31	4.93	4.57	False	CHEMBL828602	Inhibitory concentration against Phosphodiesterase type 5	B	BAO_0000357	single protein format	None	None	None	None	None	CHEMBL1827	Phosphodiesterase 5A	Homo sapiens	SINGLE PROTEIN	CHEMBL1140357	1	Scientific Literature	Bioorg. Med. Chem. Lett.	2005	None
CHEMBL366107		0	416.43	0	1.96	90	CCc1cc(C(C)=O)c(O)cc1OCc1cccc(C(=O)NCCOCC(=O)O)n1	IC50	'='	3190.0	nM	5.50			UO_0000065	13.20	0.25	3.54	4.07	False	CHEMBL828602	Inhibitory concentration against Phosphodiesterase type 5	B	BAO_0000357	single protein format	None	None	None	None	None	CHEMBL1827	Phosphodiesterase 5A	Homo sapiens	SINGLE PROTEIN	CHEMBL1140357	1	Scientific Literature	Bioorg. Med. Chem. Lett.	2005	None
CHEMBL359944		0	324.38	0	3.71	9	CCOc1ccccc1-c1nc(O)c2ncn(C3CCCC3)c2n1	IC50	'='	50.0	nM	7.30			UO_0000065	22.51	0.42	3.59	9.99	False	CHEMBL828414	Inhibition of phosphodiesterase 5	B	BAO_0000357	single protein format	None	None	None	None	None	CHEMBL1827	Phosphodiesterase 5A	Homo sapiens	SINGLE PROTEIN	CHEMBL1142799	1	Scientific Literature	Bioorg. Med. Chem. Lett.	2005	None
CHEMBL180994		0	338.41	0	3.86	17	CCOc1ccccc1-c1nc(O)n2c(C)nc(C3CCCC3)c2n1	IC50	'='	20.0	nM	7.70			UO_0000065	22.75	0.42	3.84	10.61	False	CHEMBL828414	Inhibition of phosphodiesterase 5	B	BAO_0000357	single protein format	None	None	None	None	None	CHEMBL1827	Phosphodiesterase 5A	Homo sapiens	SINGLE PROTEIN	CHEMBL1142799	1	Scientific Literature	Bioorg. Med. Chem. Lett.	2005	None
CHEMBL363185		0	444.48	0	2.44	91	CCOC(=O)COCCNC(=O)c1cccc(COc2cc(O)c(C(C)=O)cc2CC)n1	IC50	'='	6090.0	nM	5.21			UO_0000065	11.73	0.22	2.78	4.20	False	CHEMBL828602	Inhibitory concentration against Phosphodiesterase type 5	B	BAO_0000357	single protein format	None	None	None	None	None	CHEMBL1827	Phosphodiesterase 5A	Homo sapiens	SINGLE PROTEIN	CHEMBL1140357	1	Scientific Literature	Bioorg. Med. Chem. Lett.	2005	None
CHEMBL565024		0	454.53	0	1.73	38	CCCOCCn1c(=O)c(NCCN2CCOCC2)nc2ccc(-c3ccc(O)nc3)nc21	IC50	'='	534.0	nM	6.27			UO_0000065	13.80	0.26	4.54	5.47	False	CHEMBL1058319	Inhibition of PDE5	B	BAO_0000357	single protein format	None	None	None	None	None	CHEMBL1827	Phosphodiesterase 5A	Homo sapiens	SINGLE PROTEIN	CHEMBL1154009	1	Scientific Literature	Bioorg. Med. Chem. Lett.	2009	None
CHEMBL189519		0	459.53	0	4.78	19	O=C(Nc1nc(C(Cc2ccccc2)C(=O)O)cs1)c1cccc(COc2ccccc2)n1	IC50	'='	10000.0	nM	5.00			UO_0000065	10.88	0.21	0.22	4.93	False	CHEMBL828602	Inhibitory concentration against Phosphodiesterase type 5	B	BAO_0000357	single protein format	None	None	None	None	None	CHEMBL1827	Phosphodiesterase 5A	Homo sapiens	SINGLE PROTEIN	CHEMBL1140357	1	Scientific Literature	Bioorg. Med. Chem. Lett.	2005	None
CHEMBL563130		0	433.56	0	4.27	26	O=c1c(NCC2CCOCC2)nc2ccc(-c3ccncc3)nc2n1CC1CCCCC1	IC50	'='	0.9	nM	9.05			UO_0000065	20.86	0.39	4.78	11.04	False	CHEMBL1058319	Inhibition of PDE5	B	BAO_0000357	single protein format	None	None	None	None	None	CHEMBL1827	Phosphodiesterase 5A	Homo sapiens	SINGLE PROTEIN	CHEMBL1154009	1	Scientific Literature	Bioorg. Med. Chem. Lett.	2009	None
CHEMBL67736		0	326.38	0	2.90	4f	CSc1ccc2ncn(Cc3ccc4c(c3)OCO4)c(=O)c2c1	IC50	'='	2300.0	nM	5.64			UO_0000065	17.28	0.33	2.74	10.57	False	CHEMBL768661	Inhibitory activity against cGMP-phosphodiesterase from porcine aorta	B	BAO_0000357	single protein format	Sus scrofa	None	None	None	None	CHEMBL1827	Phosphodiesterase 5A	Homo sapiens	SINGLE PROTEIN	CHEMBL1127847	1	Scientific Literature	J. Med. Chem.	1994	None
CHEMBL377579		0	410.48	0	2.63	27	CCCOc1ncc(C(C)=O)cc1-c1nc(O)c2nn(C3CN(C)C3)c(CC)c2n1	IC50	'='	9.5	nM	8.02			UO_0000065	19.54	0.37	5.39	7.55	False	CHEMBL860521	Inhibition of human corpus cavernosum PDE5	B	BAO_0000357	single protein format	Homo sapiens	None	None	None	None	CHEMBL1827	Phosphodiesterase 5A	Homo sapiens	SINGLE PROTEIN	CHEMBL1148639	1	Scientific Literature	J. Med. Chem.	2006	None
CHEMBL544347		0	430.30	0	4.21	85	Cl.Cl.O=[N+]([O-])c1ccc2nc(-c3cccnc3)nc(NCc3ccccc3)c2c1	IC50	'='	10.0	nM	8.00			UO_0000065	22.39	0.40	3.79	8.53	False	CHEMBL762819	Inhibitory activity against phosphodiesterase 5 from human platelets	B	BAO_0000019	assay format	None	None	None	None	None	CHEMBL1827	Phosphodiesterase 5A	Homo sapiens	SINGLE PROTEIN	CHEMBL1128541	1	Scientific Literature	J. Med. Chem.	1995	None
CHEMBL1339	VARDENAFIL HYDROCHLORIDE	4	525.08	0	2.07	Vardenafil-HCl	CCCc1nc(C)c2c(O)nc(-c3cc(S(=O)(=O)N4CCN(CC)CC4)ccc3OCC)nn12.Cl	IC50	'='	0.7	nM	9.15			UO_0000065	18.74	0.37	7.08	8.11	False	CHEMBL762828	Inhibition of Phosphodiesterase 5	B	BAO_0000357	single protein format	Homo sapiens	None	None	None	None	CHEMBL1827	Phosphodiesterase 5A	Homo sapiens	SINGLE PROTEIN	CHEMBL1135239	1	Scientific Literature	Bioorg. Med. Chem. Lett.	2002	None
CHEMBL118415		0	303.39	1	5.10	54	c1ccc(Nc2nc(-c3cccs3)nc3ccccc23)cc1	IC50	'='	2400.0	nM	5.62			UO_0000065	18.52	0.35	0.52	14.86	False	CHEMBL762819	Inhibitory activity against phosphodiesterase 5 from human platelets	B	BAO_0000019	assay format	None	None	None	None	None	CHEMBL1827	Phosphodiesterase 5A	Homo sapiens	SINGLE PROTEIN	CHEMBL1128541	1	Scientific Literature	J. Med. Chem.	1995	None
CHEMBL37019	(R)-PROXYPHYLLINE	0	238.25	0	-1.19	1b	C[C@@H](O)Cn1cnc2c1c(=O)n(C)c(=O)n2C	Ki	'='	600000.0	nM		Outside typical range		UO_0000065					False	CHEMBL823573	Inhibition of human lung high-affinity cGMP phosphodiesterases (0.5-2 uM/L)	B	BAO_0000357	single protein format	Homo sapiens	None	None	None	None	CHEMBL1827	Phosphodiesterase 5A	Homo sapiens	SINGLE PROTEIN	CHEMBL1122482	1	Scientific Literature	J. Med. Chem.	1983	None
CHEMBL116818		0	355.40	0	4.83	33	COC(=O)c1cccc(Nc2nc(-c3ccccc3)nc3ccccc23)c1	IC50	'='	190.0	nM	6.72			UO_0000065	18.91	0.34	1.89	10.48	False	CHEMBL762819	Inhibitory activity against phosphodiesterase 5 from human platelets	B	BAO_0000019	assay format	None	None	None	None	None	CHEMBL1827	Phosphodiesterase 5A	Homo sapiens	SINGLE PROTEIN	CHEMBL1128541	1	Scientific Literature	J. Med. Chem.	1995	None
CHEMBL419806		0	351.36	0	3.15	3g	CCOC(=O)c1ccc2ncnc(NCc3ccc4c(c3)OCO4)c2c1	IC50	'='	620.0	nM	6.21			UO_0000065	17.67	0.33	3.06	7.52	False	CHEMBL768661	Inhibitory activity against cGMP-phosphodiesterase from porcine aorta	B	BAO_0000357	single protein format	Sus scrofa	None	None	None	None	CHEMBL1827	Phosphodiesterase 5A	Homo sapiens	SINGLE PROTEIN	CHEMBL1127847	1	Scientific Literature	J. Med. Chem.	1994	None
CHEMBL362652		0	409.53	0	4.71	1	CCNc1ncn(Cc2ccc(OC)c(OC3CCCC3)c2)c2nc(C(C)C)nc1-2	Effect						Not Active						False	CHEMBL832444	Inhibition of [3H]cGMP binding to human Phosphodiesterase 5 at 30 uM; Inactive	B	BAO_0000357	single protein format	Homo sapiens	None	None	None	None	CHEMBL1827	Phosphodiesterase 5A	Homo sapiens	SINGLE PROTEIN	CHEMBL1142672	1	Scientific Literature	J. Med. Chem.	2005	None
CHEMBL248165		0	383.45	0	3.02	17	CCCOc1ccc(NC(C)=O)cc1-c1nc2c(CCC)nn(C)c2c(=O)[nH]1	IC50	'='	1230268770812.38	nM		Outside typical range		UO_0000065					False	CHEMBL906422	Inhibition of PDE5	B	BAO_0000357	single protein format	None	None	None	None	None	CHEMBL1827	Phosphodiesterase 5A	Homo sapiens	SINGLE PROTEIN	CHEMBL1140026	1	Scientific Literature	Bioorg. Med. Chem. Lett.	2007	None
CHEMBL332624		0	382.37	0	3.75	3	CCCc1c(OCc2ccc3c(c2)OCO3)ccc2c(=O)cc(C(=O)O)oc12	IC50	'='	650.0	nM	6.19			UO_0000065	16.18	0.30	2.44	6.50	False	CHEMBL822071	Inhibitory activity against cyclic GMP-phosphodiesterase (PDE V) isolated from porcine aorta.	B	BAO_0000357	single protein format	Sus scrofa	None	None	None	None	CHEMBL1827	Phosphodiesterase 5A	Homo sapiens	SINGLE PROTEIN	CHEMBL1126916	1	Scientific Literature	J. Med. Chem.	1993	None
CHEMBL26102		0	456.93	0	2.53	42	CCN1C(=O)c2c(nc(C(=O)NC)n2Cc2ccc(OC)c(Cl)c2)N2C1=N[C@@H]1CCC[C@@H]12	IC50	'='	2.3	nM	8.64			UO_0000065	18.91	0.37	6.11	9.38	True	CHEMBL762825	Inhibitory concentration against human phosphodiesterase 5 (PDE5) enzyme	B	BAO_0000357	single protein format	None	None	None	None	None	CHEMBL1827	Phosphodiesterase 5A	Homo sapiens	SINGLE PROTEIN	CHEMBL1147608	1	Scientific Literature	Bioorg. Med. Chem. Lett.	2004	None
CHEMBL192	SILDENAFIL	4	474.59	0	1.61	1	CCCc1nn(C)c2c(=O)[nH]c(-c3cc(S(=O)(=O)N4CCN(C)CC4)ccc3OCC)nc12	IC50	'='	1.6	nM	8.80			UO_0000065	18.53	0.36	7.19	7.76	True	CHEMBL762831	Inhibition of phosphodiesterase type 5 (PDE5) of human platelets	B	BAO_0000019	assay format	Homo sapiens	None	None	None	None	CHEMBL1827	Phosphodiesterase 5A	Homo sapiens	SINGLE PROTEIN	CHEMBL1133589	1	Scientific Literature	J. Med. Chem.	2000	None
CHEMBL285610		0	428.88	0	1.96	41	CCN1C(=O)c2c(nc(C(N)=O)n2Cc2ccc(O)c(Cl)c2)N2C1=N[C@@H]1CCC[C@@H]12	IC50	'='	1.1	nM	8.96			UO_0000065	20.89	0.41	7.00	7.65	True	CHEMBL762825	Inhibitory concentration against human phosphodiesterase 5 (PDE5) enzyme	B	BAO_0000357	single protein format	None	None	None	None	None	CHEMBL1827	Phosphodiesterase 5A	Homo sapiens	SINGLE PROTEIN	CHEMBL1147608	1	Scientific Literature	Bioorg. Med. Chem. Lett.	2004	None
CHEMBL61484		0	625.40	1	3.67	30	CC(C)Cn1c(=O)n(Cc2cccc3c2OCO3)c(=O)c2[nH]c(Cc3ccc(Br)cc3)nc21.O=C(O)C(F)(F)F	Inhibition	'='	13.0	%				UO_0000187					False	CHEMBL760826	Percentage inhibition against phosphodiesterase 5 (PDE5) was determined using [3H]cGMP scintillation proximity assay at concentration of 1 uM	B	BAO_0000357	single protein format	None	None	None	None	None	CHEMBL1827	Phosphodiesterase 5A	Homo sapiens	SINGLE PROTEIN	CHEMBL1135948	1	Scientific Literature	Bioorg. Med. Chem. Lett.	2002	None
CHEMBL285573		0	423.47	0	2.30	27	CCN1C(=O)c2c(nc(C(=O)OC)n2Cc2ccc(OC)cc2)N2C1=N[C@@H]1CCC[C@@H]12	IC50	'='	6.761	nM	8.17			UO_0000065	19.29	0.36	5.87	9.15	False	CHEMBL983662	Inhibition of PDE5	B	BAO_0000357	single protein format	None	None	None	None	None	CHEMBL1827	Phosphodiesterase 5A	Homo sapiens	SINGLE PROTEIN	CHEMBL1158171	1	Scientific Literature	Eur. J. Med. Chem.	2008	None
CHEMBL441223		0	488.39	0	3.67	44	CCOc1nc2c(n1Cc1ccc(OC)c(Br)c1)C(=O)N(CC)C1=N[C@@H]3CCC[C@@H]3N12	IC50	'='	5.37	nM	8.27			UO_0000065	16.93	0.36	4.60	11.46	False	CHEMBL983662	Inhibition of PDE5	B	BAO_0000357	single protein format	None	None	None	None	None	CHEMBL1827	Phosphodiesterase 5A	Homo sapiens	SINGLE PROTEIN	CHEMBL1158171	1	Scientific Literature	Eur. J. Med. Chem.	2008	None
CHEMBL279903		0	524.42	1	3.97	55	CCN1C(=O)c2c(nc(OC)n2Cc2ccc(OC)c(Br)c2)N2C[C@@H](Cc3ccccc3)N=C12	IC50	'='	2.188	nM	8.66			UO_0000065	16.51	0.35	4.69	12.00	False	CHEMBL983662	Inhibition of PDE5	B	BAO_0000357	single protein format	None	None	None	None	None	CHEMBL1827	Phosphodiesterase 5A	Homo sapiens	SINGLE PROTEIN	CHEMBL1158171	1	Scientific Literature	Eur. J. Med. Chem.	2008	None
CHEMBL24691		0	440.55	0	3.68	9	CCN1C(=O)c2c(nc(Cc3ccccc3)n2Cc2ccc(N)cc2)N2C1=N[C@@H]1CCC[C@@H]12	IC50	'='	549.54	nM	6.26			UO_0000065	14.21	0.26	2.58	7.85	False	CHEMBL983662	Inhibition of PDE5	B	BAO_0000357	single protein format	None	None	None	None	None	CHEMBL1827	Phosphodiesterase 5A	Homo sapiens	SINGLE PROTEIN	CHEMBL1158171	1	Scientific Literature	Eur. J. Med. Chem.	2008	None
CHEMBL245850		0	437.50	0	2.54	17	COc1cc2cnc(C)c(Cc3nc4c([nH]3)c(=O)n(C)c(=O)n4CC(C)C)c2cc1OC	IC50	'='	26.0	nM	7.58			UO_0000065	17.34	0.32	5.05	7.29	False	CHEMBL886847	Inhibition of human platelet PDE5 by [3H]cGMP scintillation proximity assay	B	BAO_0000019	assay format	Homo sapiens	None	None	None	None	CHEMBL1827	Phosphodiesterase 5A	Homo sapiens	SINGLE PROTEIN	CHEMBL1139183	1	Scientific Literature	Bioorg. Med. Chem. Lett.	2007	None
CHEMBL245841		0	437.50	0	2.63	11	COc1cc2cncc(Cc3nc4c([nH]3)c(=O)n(C)c(=O)n4CC(C)(C)C)c2cc1OC	IC50	'='	8.0	nM	8.10			UO_0000065	18.51	0.35	5.47	7.78	False	CHEMBL886847	Inhibition of human platelet PDE5 by [3H]cGMP scintillation proximity assay	B	BAO_0000019	assay format	Homo sapiens	None	None	None	None	CHEMBL1827	Phosphodiesterase 5A	Homo sapiens	SINGLE PROTEIN	CHEMBL1139183	1	Scientific Literature	Bioorg. Med. Chem. Lett.	2007	None
CHEMBL545751		0	379.29	0	3.28	71	Cl.Cl.c1cncc(-c2nc(NCC3CCCO3)c3ccccc3n2)c1	IC50	'='	5000.0	nM	5.30			UO_0000065	17.30	0.31	2.02	8.85	False	CHEMBL762819	Inhibitory activity against phosphodiesterase 5 from human platelets	B	BAO_0000019	assay format	None	None	None	None	None	CHEMBL1827	Phosphodiesterase 5A	Homo sapiens	SINGLE PROTEIN	CHEMBL1128541	1	Scientific Literature	J. Med. Chem.	1995	None
CHEMBL245517		0	596.65	1	2.55	22	CCCOc1ccc(S(=O)(=O)N2CCN(CP(=O)(O)OCC)CC2)cc1-c1nc2c(CCC)nn(C)c2c(=O)[nH]1	IC50	'='	5495408738576.25	nM		Outside typical range		UO_0000065					False	CHEMBL906422	Inhibition of PDE5	B	BAO_0000357	single protein format	None	None	None	None	None	CHEMBL1827	Phosphodiesterase 5A	Homo sapiens	SINGLE PROTEIN	CHEMBL1140026	1	Scientific Literature	Bioorg. Med. Chem. Lett.	2007	None
CHEMBL245391		0	488.57	0	0.98	12	CCCc1nn(C)c2c(=O)[nH]c(-c3cc(S(=O)(=O)N4CCN(C)CC4)cc4c3OCCO4)nc12	IC50	'='	125892541179.42	nM		Outside typical range		UO_0000065					False	CHEMBL906422	Inhibition of PDE5	B	BAO_0000357	single protein format	None	None	None	None	None	CHEMBL1827	Phosphodiesterase 5A	Homo sapiens	SINGLE PROTEIN	CHEMBL1140026	1	Scientific Literature	Bioorg. Med. Chem. Lett.	2007	None
CHEMBL1097718		0	450.47	0	2.57	14	Cc1cccc(Nc2nc(N3CCNCC3)nc3c(C)nn(CCOCC(F)(F)F)c23)n1	IC50	'='	0.78	nM	9.11			UO_0000065	20.22	0.39	6.54	9.79	False	CHEMBL1106508	Inhibition of PDE5	B	BAO_0000357	single protein format	None	None	None	None	None	CHEMBL1827	Phosphodiesterase 5A	Homo sapiens	SINGLE PROTEIN	CHEMBL1157119	1	Scientific Literature	Bioorg. Med. Chem. Lett.	2010	None
CHEMBL1097719		0	464.50	0	2.82	15	CCc1nn(CCOCC(F)(F)F)c2c(Nc3cccc(C)n3)nc(N3CCNCC3)nc12	IC50	'='	1.01	nM	9.00			UO_0000065	19.37	0.37	6.18	9.67	False	CHEMBL1106508	Inhibition of PDE5	B	BAO_0000357	single protein format	None	None	None	None	None	CHEMBL1827	Phosphodiesterase 5A	Homo sapiens	SINGLE PROTEIN	CHEMBL1157119	1	Scientific Literature	Bioorg. Med. Chem. Lett.	2010	None
CHEMBL1095406		0	467.47	0	3.26	18	CCc1nn(CCOCC(F)(F)F)c2c(Nc3ccc(F)cc3)nc(N3CCNCC3)nc12	IC50	'='	0.09	nM	10.05			UO_0000065	21.49	0.42	6.79	12.54	False	CHEMBL1106508	Inhibition of PDE5	B	BAO_0000357	single protein format	None	None	None	None	None	CHEMBL1827	Phosphodiesterase 5A	Homo sapiens	SINGLE PROTEIN	CHEMBL1157119	1	Scientific Literature	Bioorg. Med. Chem. Lett.	2010	None
CHEMBL1099069		0	451.46	0	1.91	19	CCc1nn(CCOCC(F)(F)F)c2c(Nc3ccncn3)nc(N3CCNCC3)nc12	IC50	'='	0.15	nM	9.82			UO_0000065	21.76	0.42	7.91	9.28	False	CHEMBL1106508	Inhibition of PDE5	B	BAO_0000357	single protein format	None	None	None	None	None	CHEMBL1827	Phosphodiesterase 5A	Homo sapiens	SINGLE PROTEIN	CHEMBL1157119	1	Scientific Literature	Bioorg. Med. Chem. Lett.	2010	None
CHEMBL3739662		0	401.24	0	4.47	14	COc1cc(Br)cc2c1nc(C)c1c(C)nc(-c3ccc(F)nc3)n12	IC50	'>'	1000.0	nM				UO_0000065					False	CHEMBL3742950	Inhibition of human PDE5A using [3H]cAMP as substrate after 30 mins by scintillation proximity assay	B	BAO_0000357	single protein format	Homo sapiens	None	None	None	None	CHEMBL1827	Phosphodiesterase 5A	Homo sapiens	SINGLE PROTEIN	CHEMBL3739392	1	Scientific Literature	Eur. J. Med. Chem.	2016	None
CHEMBL123846		0	482.53	1	5.15	1	CCCc1c(OCCCOc2ccc3c(=O)cc(C(=O)O)oc3c2CCC)ccc(C(C)=O)c1O	IC50	'='	1500.0	nM	5.82			UO_0000065	12.07	0.23	0.67	4.72	False	CHEMBL822071	Inhibitory activity against cyclic GMP-phosphodiesterase (PDE V) isolated from porcine aorta.	B	BAO_0000357	single protein format	Sus scrofa	None	None	None	None	CHEMBL1827	Phosphodiesterase 5A	Homo sapiens	SINGLE PROTEIN	CHEMBL1126916	1	Scientific Literature	J. Med. Chem.	1993	None
CHEMBL173275		0	212.21	0	1.50	2a	Oc1nnc(-c2ccccc2)c2nccn12	IC50	'>'	10000.0	nM				UO_0000065					False	CHEMBL760585	In vitro inhibition of phosphodiesterase (PDE V).	B	BAO_0000357	single protein format	None	None	None	None	None	CHEMBL1827	Phosphodiesterase 5A	Homo sapiens	SINGLE PROTEIN	CHEMBL1129867	1	Scientific Literature	Bioorg. Med. Chem. Lett.	1997	None
CHEMBL367221		0	384.03	0	2.62	6	Cn1nc(-c2ccccc2)c2nc(Br)c(Br)n2c1=O	IC50	'>'	10000.0	nM				UO_0000065					False	CHEMBL760585	In vitro inhibition of phosphodiesterase (PDE V).	B	BAO_0000357	single protein format	None	None	None	None	None	CHEMBL1827	Phosphodiesterase 5A	Homo sapiens	SINGLE PROTEIN	CHEMBL1129867	1	Scientific Literature	Bioorg. Med. Chem. Lett.	1997	None
CHEMBL203287		0	420.44	1	5.69	29	N#Cc1c(C(F)(F)F)cc(-c2cccs2)nc1SCc1ccc(C(=O)O)cc1	IC50	'='	700.0	nM	6.16			UO_0000065	14.64	0.30	0.46	8.32	False	CHEMBL862165	Inhibition of PDE5	B	BAO_0000357	single protein format	Homo sapiens	None	None	None	None	CHEMBL1827	Phosphodiesterase 5A	Homo sapiens	SINGLE PROTEIN	CHEMBL1138984	1	Scientific Literature	Bioorg. Med. Chem. Lett.	2006	None
CHEMBL591942		0	496.61	0	2.18	rac-21	CCCOCCn1c(=O)c(N2CCN([C@H](C)[C@@H](C)O)CC2)nc2cnc(-c3ccc(OC)nc3)cc21	IC50	'='	0.3	nM	9.52			UO_0000065	19.18	0.36	7.34	9.00	False	CHEMBL1073645	Inhibition of human platelet PDE5 assessed as reduction in conversion of [3H]cGMP to [3H]GMP after 2 hr by scintillation proximity assay	B	BAO_0000019	assay format	Homo sapiens	None	None	None	None	CHEMBL1827	Phosphodiesterase 5A	Homo sapiens	SINGLE PROTEIN	CHEMBL1157659	1	Scientific Literature	J. Med. Chem.	2010	None
CHEMBL219182		0	325.41	0	2.20	6b, ABT-670	Cc1cccc(C(=O)NCN2CCC(c3cccc[n+]3[O-])CC2)c1	Activity						Not Active						False	CHEMBL910441	Activity at PDE5 at 10 uM	B	BAO_0000357	single protein format	None	None	None	None	None	CHEMBL1827	Phosphodiesterase 5A	Homo sapiens	SINGLE PROTEIN	CHEMBL1137302	1	Scientific Literature	J. Med. Chem.	2006	None
CHEMBL184960		0	344.83	0	3.13	21	Cn1nc(-c2ccc(Cl)cc2)s/c1=N\c1cccc(C(N)=O)c1	IC50	'>'	101000.0	nM		Outside typical range		UO_0000065					False	CHEMBL828235	Inhibition of human Phosphodiesterase 5 purified from MCF-7 cells	B	BAO_0000219	cell-based format	Homo sapiens	None	None	MCF7	None	CHEMBL1827	Phosphodiesterase 5A	Homo sapiens	SINGLE PROTEIN	CHEMBL1137197	1	Scientific Literature	Bioorg. Med. Chem. Lett.	2004	CHEMBL3308403
CHEMBL573324		0	288.33	0	2.58	5, LASSBio-785	CN(/N=C/c1cccs1)C(=O)c1ccc2c(c1)OCO2	Activity						Not Active						False	CHEMBL1037706	Inhibition of PDE5 up to 30 uM	B	BAO_0000357	single protein format	None	None	None	None	None	CHEMBL1827	Phosphodiesterase 5A	Homo sapiens	SINGLE PROTEIN	CHEMBL1154071	1	Scientific Literature	Eur. J. Med. Chem.	2009	None
CHEMBL59247		0	604.47	0	3.97	24	CC(C)Cn1c(=O)n(CN(C(C)C)C(C)C)c(=O)c2[nH]c(Cc3ccc(Br)cc3)nc21.O=C(O)C(F)(F)F	Inhibition	'='	41.0	%				UO_0000187					False	CHEMBL760826	Percentage inhibition against phosphodiesterase 5 (PDE5) was determined using [3H]cGMP scintillation proximity assay at concentration of 1 uM	B	BAO_0000357	single protein format	None	None	None	None	None	CHEMBL1827	Phosphodiesterase 5A	Homo sapiens	SINGLE PROTEIN	CHEMBL1135948	1	Scientific Literature	Bioorg. Med. Chem. Lett.	2002	None
CHEMBL371490		0	397.48	0	3.41	21	O=C1c2nc(Cc3ccccc3)[nH]c2N2C[C@@H](Cc3ccccc3)N=C2N1C1CC1	Inhibition	'='	21.0	%				UO_0000187					False	CHEMBL829804	Percentage inhibition of human phosphodiesterase 5 at 100 nM	B	BAO_0000357	single protein format	Homo sapiens	None	None	None	None	CHEMBL1827	Phosphodiesterase 5A	Homo sapiens	SINGLE PROTEIN	CHEMBL1144389	1	Scientific Literature	Bioorg. Med. Chem. Lett.	2005	None
CHEMBL206645		0	432.89	0	4.02	37	Cc1cccc(NCc2n[nH]c(SCC(=O)Nc3cc([N+](=O)[O-])ccc3Cl)n2)c1	Activity	'='	53.0	%				UO_0000187					False	CHEMBL862166	Inhibition of PDE5 at 10 uM	B	BAO_0000357	single protein format	Homo sapiens	None	None	None	None	CHEMBL1827	Phosphodiesterase 5A	Homo sapiens	SINGLE PROTEIN	CHEMBL1138984	1	Scientific Literature	Bioorg. Med. Chem. Lett.	2006	None
CHEMBL63548		0	568.59	1	1.92	14a	CCCOc1ccc(S(=O)(=O)N2CCN(CP(=O)(O)O)CC2)cc1-c1nc(O)c2c(n1)c(CCC)nn2C	IC50	'='	0.28	nM	9.55			UO_0000065	16.80	0.34	7.63	5.58	False	CHEMBL762508	Inhibition of phosphodiesterase 5 of rabbit platelets	B	BAO_0000019	assay format	Oryctolagus cuniculus	None	None	None	None	CHEMBL1827	Phosphodiesterase 5A	Homo sapiens	SINGLE PROTEIN	CHEMBL1147542	1	Scientific Literature	Bioorg. Med. Chem. Lett.	2004	None
CHEMBL34431	CILOSTAMIDE	0	342.44	0	3.89	Cilostamide, OPC-3689	CN(C(=O)CCCOc1ccc2nc(O)ccc2c1)C1CCCCC1	IC50	'='	7150.0	nM	5.15			UO_0000065	15.03	0.28	1.26	8.21	False	CHEMBL762827	Inhibitory concentration against phosphodiesterase 5 (PDE5) from human platelet	B	BAO_0000019	assay format	None	None	None	None	None	CHEMBL1827	Phosphodiesterase 5A	Homo sapiens	SINGLE PROTEIN	CHEMBL1146771	1	Scientific Literature	Bioorg. Med. Chem. Lett.	2004	None
CHEMBL80004		0	620.71	1	4.09	3a	CCCOc1ccc(S(=O)(=O)N2CC[C@@H](N(C)C)C2)cc1-c1nc(O)c2c(NCc3ccc(F)cc3)[nH]c3nncc-3c2n1	IC50	'='	0.31	nM	9.51			UO_0000065	15.32	0.30	5.42	6.36	False	CHEMBL762820	Inhibition of PDE5 from human platelets	B	BAO_0000019	assay format	Homo sapiens	None	None	None	None	CHEMBL1827	Phosphodiesterase 5A	Homo sapiens	SINGLE PROTEIN	CHEMBL1133954	1	Scientific Literature	Bioorg. Med. Chem. Lett.	2001	None
CHEMBL36626		0	319.40	0	3.57	2d	COC(=O)N1CCC(c2ccc(OC)c(OC3CCCC3)c2)C1	Inhibition	'='	57.0	%				UO_0000187					False	CHEMBL762493	Inhibition of Phosphodiesterase 5 at 50 uM	B	BAO_0000357	single protein format	Homo sapiens	None	None	None	None	CHEMBL1827	Phosphodiesterase 5A	Homo sapiens	SINGLE PROTEIN	CHEMBL1128675	1	Scientific Literature	J. Med. Chem.	1995	None
CHEMBL160847		0	453.50	0	4.83	17	CN(Cc1ccccc1)C(=O)N1Cc2c(nc3ccccc3c2O)C1c1ccc2c(c1)OCO2	Ki	'='	11.0	nM	7.96			UO_0000065	17.55	0.32	3.13	10.59	False	CHEMBL762498	Inhibitory activity against human Phosphodiesterase 5	B	BAO_0000357	single protein format	None	None	None	None	None	CHEMBL1827	Phosphodiesterase 5A	Homo sapiens	SINGLE PROTEIN	CHEMBL1148396	1	Scientific Literature	J. Med. Chem.	2004	None
CHEMBL267805		0	360.80	0	3.42	6	CCn1ncc2c(NCc3ccc(OC)c(Cl)c3)c(C(=O)O)cnc21	IC50	'='	38.0	nM	7.42			UO_0000065	20.57	0.41	4.00	8.31	False	CHEMBL757896	Inhibition of PDE5 of human platelets	B	BAO_0000019	assay format	Homo sapiens	None	None	None	None	CHEMBL1827	Phosphodiesterase 5A	Homo sapiens	SINGLE PROTEIN	CHEMBL1134846	1	Scientific Literature	J. Med. Chem.	2001	None
CHEMBL599326		0	424.41	0	4.09	1p	[O-][n+]1cccc(-c2cc3nccc(-c4ccc(OC(F)F)c(OCC5CC5)c4)n3n2)c1	IC50	'>'	5000.0	nM				UO_0000065					False	CHEMBL1066247	Inhibition of PDE5	B	BAO_0000357	single protein format	None	None	None	None	None	CHEMBL1827	Phosphodiesterase 5A	Homo sapiens	SINGLE PROTEIN	CHEMBL1159102	1	Scientific Literature	Bioorg. Med. Chem. Lett.	2010	None
CHEMBL245323		0	567.61	1	2.64	32	CCCOc1ccc(S(=O)(=O)N2CCC(CP(=O)(O)O)CC2)cc1-c1nc2c(CCC)nn(C)c2c(=O)[nH]1	IC50	'='	3090295432513.59	nM		Outside typical range		UO_0000065					False	CHEMBL906422	Inhibition of PDE5	B	BAO_0000357	single protein format	None	None	None	None	None	CHEMBL1827	Phosphodiesterase 5A	Homo sapiens	SINGLE PROTEIN	CHEMBL1140026	1	Scientific Literature	Bioorg. Med. Chem. Lett.	2007	None
CHEMBL192	SILDENAFIL	4	474.59	0	1.61	sildenafil	CCCc1nn(C)c2c(=O)[nH]c(-c3cc(S(=O)(=O)N4CCN(C)CC4)ccc3OCC)nc12	IC50	'='	562341325190.35	nM		Outside typical range		UO_0000065					False	CHEMBL906422	Inhibition of PDE5	B	BAO_0000357	single protein format	None	None	None	None	None	CHEMBL1827	Phosphodiesterase 5A	Homo sapiens	SINGLE PROTEIN	CHEMBL1140026	1	Scientific Literature	Bioorg. Med. Chem. Lett.	2007	None
CHEMBL394040		0	623.71	1	4.73	29	CCCOc1ccc(S(=O)(=O)N2CCC(CP(=O)(OCC)OCC)CC2)cc1-c1nc2c(CCC)nn(C)c2c(=O)[nH]1	IC50	'='	2951209226666.39	nM		Outside typical range		UO_0000065					False	CHEMBL906422	Inhibition of PDE5	B	BAO_0000357	single protein format	None	None	None	None	None	CHEMBL1827	Phosphodiesterase 5A	Homo sapiens	SINGLE PROTEIN	CHEMBL1140026	1	Scientific Literature	Bioorg. Med. Chem. Lett.	2007	None
CHEMBL37390	PROXYPHYLLINE	4	238.25	0	-1.19	1 (Proxyphylline)	CC(O)Cn1cnc2c1c(=O)n(C)c(=O)n2C	Ki	'='	600000.0	nM		Outside typical range		UO_0000065					False	CHEMBL823573	Inhibition of human lung high-affinity cGMP phosphodiesterases (0.5-2 uM/L)	B	BAO_0000357	single protein format	Homo sapiens	None	None	None	None	CHEMBL1827	Phosphodiesterase 5A	Homo sapiens	SINGLE PROTEIN	CHEMBL1122482	1	Scientific Literature	J. Med. Chem.	1983	None
CHEMBL1097823		0	452.56	0	2.57	39	CCOCCn1nc(CC)c2nc(N3CCC(C(N)=O)CC3)nc(Nc3cc(C)ccn3)c21	IC50	'='	0.08	nM	10.10			UO_0000065	22.31	0.42	7.53	8.14	False	CHEMBL1106526	Inhibition of PDE5 in human platelet by assessed as hydrolysis of [3H]cGMP scintillation proximity assay	B	BAO_0000019	assay format	Homo sapiens	None	None	None	None	CHEMBL1827	Phosphodiesterase 5A	Homo sapiens	SINGLE PROTEIN	CHEMBL1157825	1	Scientific Literature	Bioorg. Med. Chem. Lett.	2010	None
CHEMBL12412		0	469.50	0	3.60	3ae	COc1cc2cc(CO)c(CO)c(-c3ccnc(-n4ncc5ccccc5c4=O)c3)c2cc1OC	IC50	'='	20000.0	nM	4.70			UO_0000065	10.01	0.18	1.10	4.40	False	CHEMBL763668	Inhibition of Phosphodiesterase 5 of guinea pig lung	B	BAO_0000357	single protein format	Cavia porcellus	None	None	None	None	CHEMBL1827	Phosphodiesterase 5A	Homo sapiens	SINGLE PROTEIN	CHEMBL1132611	1	Scientific Literature	J. Med. Chem.	1999	None
CHEMBL179321		0	569.73	2	6.82	5v	COc1ccc(Cn2cnc(N)c3nc(C(C)(C)COc4cccc(-c5ccsc5)c4)nc2-3)cc1OC1CCCC1	Effect						Not Active						False	CHEMBL832444	Inhibition of [3H]cGMP binding to human Phosphodiesterase 5 at 30 uM; Inactive	B	BAO_0000357	single protein format	Homo sapiens	None	None	None	None	CHEMBL1827	Phosphodiesterase 5A	Homo sapiens	SINGLE PROTEIN	CHEMBL1142672	1	Scientific Literature	J. Med. Chem.	2005	None
CHEMBL91632		0	429.51	0	2.88	17f	CCOc1cc2cc(CO)c(CO)c(C3=CCN(CCOC)C(=O)C3)c2cc1OCC	IC50	'='	22000.0	nM	4.66			UO_0000065	10.84	0.21	1.78	5.27	False	CHEMBL763669	Inhibition in vitro of Phosphodiesterase 5 isolated from guinea pig lung	B	BAO_0000357	single protein format	Cavia porcellus	None	None	None	None	CHEMBL1827	Phosphodiesterase 5A	Homo sapiens	SINGLE PROTEIN	CHEMBL1129366	1	Scientific Literature	J. Med. Chem.	1996	None
CHEMBL23308		0	510.39	1	3.67	58	CCN1C(=O)c2c(nc(OC)n2Cc2ccc(O)c(Br)c2)N2C[C@@H](Cc3ccccc3)N=C12	IC50	'='	1.3	nM	8.89			UO_0000065	17.41	0.37	5.22	10.68	True	CHEMBL762825	Inhibitory concentration against human phosphodiesterase 5 (PDE5) enzyme	B	BAO_0000357	single protein format	None	None	None	None	None	CHEMBL1827	Phosphodiesterase 5A	Homo sapiens	SINGLE PROTEIN	CHEMBL1147608	1	Scientific Literature	Bioorg. Med. Chem. Lett.	2004	None
CHEMBL557755		0	352.41	0	3.76	14	Nc1nc2ccc(-c3ccc(F)cc3)nc2n(CC2CCCCC2)c1=O	IC50	'='	28.5	nM	7.54			UO_0000065	21.41	0.40	3.79	10.22	True	CHEMBL1058319	Inhibition of PDE5	B	BAO_0000357	single protein format	None	None	None	None	None	CHEMBL1827	Phosphodiesterase 5A	Homo sapiens	SINGLE PROTEIN	CHEMBL1154009	1	Scientific Literature	Bioorg. Med. Chem. Lett.	2009	None
CHEMBL552025		0	456.55	0	2.23	32	CCCOCCn1c(=O)c(NCCN2CCOCC2)nc2ccc(-c3c(C)noc3C)nc21	IC50	'='	36.5	nM	7.44			UO_0000065	16.29	0.31	5.21	6.92	False	CHEMBL1058319	Inhibition of PDE5	B	BAO_0000357	single protein format	None	None	None	None	None	CHEMBL1827	Phosphodiesterase 5A	Homo sapiens	SINGLE PROTEIN	CHEMBL1154009	1	Scientific Literature	Bioorg. Med. Chem. Lett.	2009	None
CHEMBL563637		0	437.52	0	3.68	19	CN(C)C(=O)CNc1nc2ccc(-c3ccc(F)cc3)nc2n(CC2CCCCC2)c1=O	IC50	'='	3.5	nM	8.46			UO_0000065	19.33	0.36	4.78	10.55	True	CHEMBL1058319	Inhibition of PDE5	B	BAO_0000357	single protein format	None	None	None	None	None	CHEMBL1827	Phosphodiesterase 5A	Homo sapiens	SINGLE PROTEIN	CHEMBL1154009	1	Scientific Literature	Bioorg. Med. Chem. Lett.	2009	None
CHEMBL247065		0	423.47	0	2.24	4	COc1cc2cncc(Cc3nc4c([nH]3)c(=O)n(C)c(=O)n4CC(C)C)c2cc1OC	IC50	'='	9.0	nM	8.05			UO_0000065	19.00	0.35	5.81	7.73	False	CHEMBL886847	Inhibition of human platelet PDE5 by [3H]cGMP scintillation proximity assay	B	BAO_0000019	assay format	Homo sapiens	None	None	None	None	CHEMBL1827	Phosphodiesterase 5A	Homo sapiens	SINGLE PROTEIN	CHEMBL1139183	1	Scientific Literature	Bioorg. Med. Chem. Lett.	2007	None
CHEMBL122681		0	318.38	0	4.49	44	COCc1ccc(-c2nn(Cc3ccccc3)c3ccccc23)o1	IC50	'='	13800.0	nM	4.86			UO_0000065	15.27	0.28	0.37	12.09	False	CHEMBL757899	Inhibition of PDE5 from platelets	B	BAO_0000019	assay format	None	None	None	None	None	CHEMBL1827	Phosphodiesterase 5A	Homo sapiens	SINGLE PROTEIN	CHEMBL1134782	1	Scientific Literature	J. Med. Chem.	2001	None
CHEMBL560609		0	449.56	0	3.98	31	O=c1c(NCC2CCOCC2)nc2ccc(-c3ccc(O)nc3)nc2n1CC1CCCCC1	IC50	'='	2.9	nM	8.54			UO_0000065	18.99	0.35	4.56	8.36	False	CHEMBL1058319	Inhibition of PDE5	B	BAO_0000357	single protein format	None	None	None	None	None	CHEMBL1827	Phosphodiesterase 5A	Homo sapiens	SINGLE PROTEIN	CHEMBL1154009	1	Scientific Literature	Bioorg. Med. Chem. Lett.	2009	None
CHEMBL1097717		0	450.47	0	2.52	13	CCc1nn(CCOCC(F)(F)F)c2c(Nc3ccccn3)nc(N3CCNCC3)nc12	IC50	'='	0.65	nM	9.19			UO_0000065	20.39	0.39	6.67	9.88	False	CHEMBL1106508	Inhibition of PDE5	B	BAO_0000357	single protein format	None	None	None	None	None	CHEMBL1827	Phosphodiesterase 5A	Homo sapiens	SINGLE PROTEIN	CHEMBL1157119	1	Scientific Literature	Bioorg. Med. Chem. Lett.	2010	None
CHEMBL146373		0	621.16	2	5.17	13c	CCCOc1ccc(S(=O)(=O)N2CCN(CC)CC2)cc1-c1nc(O)c2cc3c(cc2n1)ncn3Cc1ccccc1Cl	IC50	'='	1.6	nM	8.80			UO_0000065	14.16	0.28	3.63	7.74	False	CHEMBL762818	In vitro inhibitory concentration against human platelet Phosphodiesterase 5 was determined	B	BAO_0000019	assay format	None	None	None	None	None	CHEMBL1827	Phosphodiesterase 5A	Homo sapiens	SINGLE PROTEIN	CHEMBL1133451	1	Scientific Literature	J. Med. Chem.	2000	None
CHEMBL1098465		0	438.58	0	3.28	33	CCOCCn1nc(CC)c2nc(NCC3CCNCC3)nc(Nc3cc(C)ccn3)c21	IC50	'='	0.011	nM	10.96			UO_0000065	24.99	0.47	7.68	10.76	False	CHEMBL1106526	Inhibition of PDE5 in human platelet by assessed as hydrolysis of [3H]cGMP scintillation proximity assay	B	BAO_0000019	assay format	Homo sapiens	None	None	None	None	CHEMBL1827	Phosphodiesterase 5A	Homo sapiens	SINGLE PROTEIN	CHEMBL1157825	1	Scientific Literature	Bioorg. Med. Chem. Lett.	2010	None
CHEMBL1094365		0	453.55	0	3.17	42	CCOCCn1nc(CC)c2nc(N3CCC(C(=O)O)CC3)nc(Nc3cc(C)ccn3)c21	IC50	'='	0.04	nM	10.40			UO_0000065	22.93	0.43	7.23	8.79	False	CHEMBL1106526	Inhibition of PDE5 in human platelet by assessed as hydrolysis of [3H]cGMP scintillation proximity assay	B	BAO_0000019	assay format	Homo sapiens	None	None	None	None	CHEMBL1827	Phosphodiesterase 5A	Homo sapiens	SINGLE PROTEIN	CHEMBL1157825	1	Scientific Literature	Bioorg. Med. Chem. Lett.	2010	None
CHEMBL25311		0	429.91	0	3.17	48	CCN1C(=O)c2c(nc(OC)n2Cc2ccc(OC)c(Cl)c2)N2C1=N[C@@H]1CCC[C@@H]12	IC50	'='	5.0	nM	8.30			UO_0000065	19.31	0.38	5.13	11.50	True	CHEMBL762825	Inhibitory concentration against human phosphodiesterase 5 (PDE5) enzyme	B	BAO_0000357	single protein format	None	None	None	None	None	CHEMBL1827	Phosphodiesterase 5A	Homo sapiens	SINGLE PROTEIN	CHEMBL1147608	1	Scientific Literature	Bioorg. Med. Chem. Lett.	2004	None
CHEMBL342527		0	590.68	1	4.26	13a	CCCOc1ccc(S(=O)(=O)N2CCN(C)CC2)cc1-c1nc(O)c2cc3c(cc2n1)ncn3Cc1ccc(F)cc1	IC50	'='	3.3	nM	8.48			UO_0000065	14.36	0.28	4.22	7.46	False	CHEMBL762818	In vitro inhibitory concentration against human platelet Phosphodiesterase 5 was determined	B	BAO_0000019	assay format	None	None	None	None	None	CHEMBL1827	Phosphodiesterase 5A	Homo sapiens	SINGLE PROTEIN	CHEMBL1133451	1	Scientific Literature	J. Med. Chem.	2000	None
CHEMBL144940		0	289.34	0	0.30	2	Cn1c(N)nc2c1c(=O)n(CC1CC1)c(=O)n2CC1CC1	IC50	'='	20000.0	nM	4.70			UO_0000065	16.24	0.31	4.40	5.35	False	CHEMBL760830	Concentration required to inhibit 50% activity of phosphodiesterase VA isoenzyme at 100 uM	B	BAO_0000357	single protein format	Sus scrofa	None	None	None	None	CHEMBL1827	Phosphodiesterase 5A	Homo sapiens	SINGLE PROTEIN	CHEMBL1127705	1	Scientific Literature	J. Med. Chem.	1994	None
CHEMBL280993		0	366.43	0	1.79	30	CCN1C(=O)c2c(nc(N)n2Cc2ccc(O)cc2)N2C1=N[C@@H]1CCC[C@@H]12	IC50	'='	22.0	nM	7.66			UO_0000065	20.90	0.39	5.87	7.66	True	CHEMBL762825	Inhibitory concentration against human phosphodiesterase 5 (PDE5) enzyme	B	BAO_0000357	single protein format	None	None	None	None	None	CHEMBL1827	Phosphodiesterase 5A	Homo sapiens	SINGLE PROTEIN	CHEMBL1147608	1	Scientific Literature	Bioorg. Med. Chem. Lett.	2004	None
CHEMBL2112881		0	621.16	2	5.17	13k	CCCOc1ccc(S(=O)(=O)N2CC[C@@H](N(C)C)C2)cc1-c1nc(O)c2cc3c(cc2n1)ncn3Cc1ccc(Cl)cc1	Control relaxation	'='	130.0	%				UO_0000187					False	CHEMBL842803	Inhibition of PDE5 in rabbit Corpus Cavernosum functional assay at 30 nM	F	BAO_0000019	assay format	Oryctolagus cuniculus	None	None	None	None	CHEMBL1827	Phosphodiesterase 5A	Homo sapiens	SINGLE PROTEIN	CHEMBL1133451	1	Scientific Literature	J. Med. Chem.	2000	None
CHEMBL394040		0	623.71	1	4.73	13d	CCCOc1ccc(S(=O)(=O)N2CCC(CP(=O)(OCC)OCC)CC2)cc1-c1nc2c(CCC)nn(C)c2c(=O)[nH]1	IC50	'='	0.34	nM	9.47			UO_0000065	15.18	0.31	4.74	6.50	False	CHEMBL762508	Inhibition of phosphodiesterase 5 of rabbit platelets	B	BAO_0000019	assay format	Oryctolagus cuniculus	None	None	None	None	CHEMBL1827	Phosphodiesterase 5A	Homo sapiens	SINGLE PROTEIN	CHEMBL1147542	1	Scientific Literature	Bioorg. Med. Chem. Lett.	2004	None
CHEMBL360932		0	571.60	2	5.99	5p	COc1ccc(Cn2cnc(N)c3nc(C(C)(C)COc4ccc(OC(F)(F)F)cc4)nc2-3)cc1OC1CCCC1	Effect						Not Active						False	CHEMBL832444	Inhibition of [3H]cGMP binding to human Phosphodiesterase 5 at 30 uM; Inactive	B	BAO_0000357	single protein format	Homo sapiens	None	None	None	None	CHEMBL1827	Phosphodiesterase 5A	Homo sapiens	SINGLE PROTEIN	CHEMBL1142672	1	Scientific Literature	J. Med. Chem.	2005	None
CHEMBL26396		0	451.53	0	3.61	20	CCN1C(=O)c2c(nc(C#Cc3ccccc3)n2Cc2ccc(O)cc2)N2C1=N[C@@H]1CCC[C@@H]12	IC50	'='	0.3	nM	9.52			UO_0000065	21.09	0.38	5.91	12.88	True	CHEMBL762825	Inhibitory concentration against human phosphodiesterase 5 (PDE5) enzyme	B	BAO_0000357	single protein format	None	None	None	None	None	CHEMBL1827	Phosphodiesterase 5A	Homo sapiens	SINGLE PROTEIN	CHEMBL1147608	1	Scientific Literature	Bioorg. Med. Chem. Lett.	2004	None
CHEMBL75819		0	323.44	0	4.07	22	CCc1nn(C2CCCC2)c2c1CCN(c1ccccc1C)C2=O	Inhibition	'='	21.0	%				UO_0000187					False	CHEMBL762492	Inhibition of Phosphodiesterase 5 from human corpus cavernosum at 10 uM	B	BAO_0000357	single protein format	Homo sapiens	None	None	None	None	CHEMBL1827	Phosphodiesterase 5A	Homo sapiens	SINGLE PROTEIN	CHEMBL1131576	1	Scientific Literature	J. Med. Chem.	1998	None
CHEMBL359185		0	536.63	1	3.01	34	COc1cc(Cn2c(/N=C3/CCCN3C)nc3c2c(=O)n(CC2CC2)c(=O)n3CC2CC2)cc(OC)c1OC	IC50	'='	3000.0	nM	5.52			UO_0000065	10.29	0.19	2.51	5.25	False	CHEMBL760830	Concentration required to inhibit 50% activity of phosphodiesterase VA isoenzyme at 100 uM	B	BAO_0000357	single protein format	Sus scrofa	None	None	None	None	CHEMBL1827	Phosphodiesterase 5A	Homo sapiens	SINGLE PROTEIN	CHEMBL1127705	1	Scientific Literature	J. Med. Chem.	1994	None
CHEMBL1737	SILDENAFIL CITRATE	4	666.71	0	1.61	UK-92480, Sildenafil	CCCc1nn(C)c2c(=O)[nH]c(-c3cc(S(=O)(=O)N4CCN(C)CC4)ccc3OCC)nc12.O=C(O)CC(O)(CC(=O)O)C(=O)O	IC50	'='	2.2	nM	8.66			UO_0000065	18.24	0.36	7.05	7.63	False	CHEMBL762502	50% inhibitory concentration against phosphodiesterase 5 (PDE5) from porcine platelets	B	BAO_0000019	assay format	Sus scrofa	None	None	None	None	CHEMBL1827	Phosphodiesterase 5A	Homo sapiens	SINGLE PROTEIN	CHEMBL1133760	1	Scientific Literature	J. Med. Chem.	2000	None
CHEMBL25616		0	462.87	0	3.93	E4021	O=C([O-])C1CCN(c2nc(NCc3ccc4c(c3)OCO4)c3cc(Cl)ccc3n2)CC1.[Na+]	IC50	'='	3.7	nM	8.43			UO_0000065	19.12	0.37	4.50	8.71	False	CHEMBL762502	50% inhibitory concentration against phosphodiesterase 5 (PDE5) from porcine platelets	B	BAO_0000019	assay format	Sus scrofa	None	None	None	None	CHEMBL1827	Phosphodiesterase 5A	Homo sapiens	SINGLE PROTEIN	CHEMBL1133760	1	Scientific Literature	J. Med. Chem.	2000	None
CHEMBL342159		0	569.60	2	5.05	20o	CS(=O)(=O)Nc1ccc(-c2ccc(C(=O)N3Cc4c(nc5ccccc5c4O)C3c3ccc4c(c3)OCO4)o2)cc1	Ki	'='	0.24	nM	9.62			UO_0000065	16.89	0.32	4.57	7.33	False	CHEMBL760828	Inhibitory activity against Phosphodiesterase 5 (PDE5) was evaluated	B	BAO_0000357	single protein format	None	None	None	None	None	CHEMBL1827	Phosphodiesterase 5A	Homo sapiens	SINGLE PROTEIN	CHEMBL1145958	1	Scientific Literature	J. Med. Chem.	2003	None
CHEMBL106205		0	439.56	0	3.51	28	CCn1c(=O)c2c(nc(NC3CCCCC3)n2Cc2ccc(OC)c(C)c2)n(CC)c1=O	IC50	'='	19.0	nM	7.72			UO_0000065	17.57	0.33	4.21	9.29	False	CHEMBL760590	Concentration required to inhibit phosphodiesterase type 5 (PDE5) isolated from corpus cavernosum by 50% was determined	B	BAO_0000357	single protein format	None	None	None	None	None	CHEMBL1827	Phosphodiesterase 5A	Homo sapiens	SINGLE PROTEIN	CHEMBL1134944	1	Scientific Literature	Bioorg. Med. Chem. Lett.	2002	None
CHEMBL157819		0	440.46	0	4.91	18	O=C(OCc1ccccc1)N1Cc2c(nc3ccccc3c2O)C1c1ccc2c(c1)OCO2	Ki	'='	0.58	nM	9.24			UO_0000065	20.97	0.38	4.33	11.39	False	CHEMBL762498	Inhibitory activity against human Phosphodiesterase 5	B	BAO_0000357	single protein format	None	None	None	None	None	CHEMBL1827	Phosphodiesterase 5A	Homo sapiens	SINGLE PROTEIN	CHEMBL1148396	1	Scientific Literature	J. Med. Chem.	2004	None
CHEMBL1099246		0	461.74	0	4.18	6d	COC(=O)[C@@H]1Cc2c([nH]c3ccccc23)[C@@H](c2ccccc2Br)N1C(=O)CCl	IC50						Not Determined						False	CHEMBL1107382	Inhibition of human recombinant PDE5 after 1.5 hrs by fluorescent polarization assay	B	BAO_0000357	single protein format	Homo sapiens	None	None	None	None	CHEMBL1827	Phosphodiesterase 5A	Homo sapiens	SINGLE PROTEIN	CHEMBL1157080	1	Scientific Literature	Eur. J. Med. Chem.	2010	None
CHEMBL1097921		0	466.38	0	4.42	9b	CCCCN1CC(=O)N2[C@@H](c3ccccc3Br)c3[nH]c4ccccc4c3C[C@@H]2C1=O	IC50						Not Determined						False	CHEMBL1107382	Inhibition of human recombinant PDE5 after 1.5 hrs by fluorescent polarization assay	B	BAO_0000357	single protein format	Homo sapiens	None	None	None	None	CHEMBL1827	Phosphodiesterase 5A	Homo sapiens	SINGLE PROTEIN	CHEMBL1157080	1	Scientific Literature	Eur. J. Med. Chem.	2010	None
CHEMBL1094591		0	500.40	1	4.82	10a	O=C1[C@H]2Cc3c([nH]c4ccccc34)[C@@H](c3ccccc3Br)N2C(=O)CN1Cc1ccccc1	IC50	'='	3400.0	nM	5.47			UO_0000065	10.93	0.23	0.65	9.69	False	CHEMBL1107382	Inhibition of human recombinant PDE5 after 1.5 hrs by fluorescent polarization assay	B	BAO_0000357	single protein format	Homo sapiens	None	None	None	None	CHEMBL1827	Phosphodiesterase 5A	Homo sapiens	SINGLE PROTEIN	CHEMBL1157080	1	Scientific Literature	Eur. J. Med. Chem.	2010	None
CHEMBL1095631		0	385.26	0	3.71	3c	COC(=O)[C@@H]1Cc2c([nH]c3ccccc23)[C@H](c2ccccc2Br)N1	IC50						Not Determined						False	CHEMBL1107382	Inhibition of human recombinant PDE5 after 1.5 hrs by fluorescent polarization assay	B	BAO_0000357	single protein format	Homo sapiens	None	None	None	None	CHEMBL1827	Phosphodiesterase 5A	Homo sapiens	SINGLE PROTEIN	CHEMBL1157080	1	Scientific Literature	Eur. J. Med. Chem.	2010	None
CHEMBL445098		0	353.38	0	2.06	BW-A78U	CNc1ncnc2c1ncn2Cc1ccccc1F.CS(=O)(=O)O	Ki	'='	6500.0	nM	5.19			UO_0000065	20.16	0.37	3.13	9.32	False	CHEMBL760829	Inhibition of Phosphodiesterase 5	B	BAO_0000357	single protein format	None	None	None	None	None	CHEMBL1827	Phosphodiesterase 5A	Homo sapiens	SINGLE PROTEIN	CHEMBL1130051	1	Scientific Literature	J. Med. Chem.	1997	None
CHEMBL369830		0	370.99	0	2.42	3b	Oc1nnc(-c2ccncc2)c2nc(Br)c(Br)n12	IC50	'>'	30000.0	nM				UO_0000065					False	CHEMBL760585	In vitro inhibition of phosphodiesterase (PDE V).	B	BAO_0000357	single protein format	None	None	None	None	None	CHEMBL1827	Phosphodiesterase 5A	Homo sapiens	SINGLE PROTEIN	CHEMBL1129867	1	Scientific Literature	Bioorg. Med. Chem. Lett.	1997	None
CHEMBL493514		0	557.68	2	3.23	2e	CCOC(=O)c1sc(Nc2nc(N(C)Cc3cc(OC)c(OC)c(OC)c3)cc(N3CCNCC3)n2)nc1C	IC50	'='	7600.0	nM	5.12			UO_0000065	9.18	0.18	1.89	4.16	False	CHEMBL1011852	Inhibition of PDE5	B	BAO_0000357	single protein format	None	None	None	None	None	CHEMBL1827	Phosphodiesterase 5A	Homo sapiens	SINGLE PROTEIN	CHEMBL1153365	1	Scientific Literature	Bioorg. Med. Chem. Lett.	2009	None
CHEMBL125992		0	365.43	0	3.76	21	COc1cc2c(NCc3ccc4c(c3)CCC4)ncnc2c(OC)c1OC	IC50	'='	1900.0	nM	5.72			UO_0000065	15.66	0.29	1.96	8.73	False	CHEMBL822071	Inhibitory activity against cyclic GMP-phosphodiesterase (PDE V) isolated from porcine aorta.	B	BAO_0000357	single protein format	Sus scrofa	None	None	None	None	CHEMBL1827	Phosphodiesterase 5A	Homo sapiens	SINGLE PROTEIN	CHEMBL1126916	1	Scientific Literature	J. Med. Chem.	1993	None
CHEMBL511115	CILOMILAST	3	343.42	0	4.05	SB-207499	COc1ccc([C@]2(C#N)CC[C@@H](C(=O)O)CC2)cc1OC1CCCC1	IC50	'>'	10000.0	nM				UO_0000065					False	CHEMBL762830	Inhibition of human Phosphodiesterase 5 from peripheral blood mononuclear cells	B	BAO_0000019	assay format	Homo sapiens	None	None	None	None	CHEMBL1827	Phosphodiesterase 5A	Homo sapiens	SINGLE PROTEIN	CHEMBL1135378	1	Scientific Literature	Bioorg. Med. Chem. Lett.	2002	None
CHEMBL33944		0	512.61	1	3.46	17 (table 2)	O=C1[C@H]2Cc3c([nH]c4ccccc34)[C@@H](c3ccc4c(c3)OCO4)N2C(=O)CN1[C@@H]1CCN(CCC2CC2)C1	Selectivity ratio	'='	169.0										False	CHEMBL845490	Selectivity ratio of the compound against PDE6 to that of PED5	B	BAO_0000357	single protein format	None	None	None	None	None	CHEMBL1827	Phosphodiesterase 5A	Homo sapiens	SINGLE PROTEIN	CHEMBL1136701	1	Scientific Literature	Bioorg. Med. Chem. Lett.	2003	None
CHEMBL192	SILDENAFIL	4	474.59	0	1.61	UK-92480, Sildenafil	CCCc1nn(C)c2c(=O)[nH]c(-c3cc(S(=O)(=O)N4CCN(C)CC4)ccc3OCC)nc12	IC50	'='	3.5	nM	8.46			UO_0000065	17.82	0.35	6.85	7.46	True	CHEMBL762825	Inhibitory concentration against human phosphodiesterase 5 (PDE5) enzyme	B	BAO_0000357	single protein format	None	None	None	None	None	CHEMBL1827	Phosphodiesterase 5A	Homo sapiens	SINGLE PROTEIN	CHEMBL1147608	1	Scientific Literature	Bioorg. Med. Chem. Lett.	2004	None
CHEMBL358574		0	358.45	0	1.94	36	CC(C)(C)/N=C\Nc1nc2c(=O)n(CC3CC3)c(=O)n(CC3CC3)c2[nH]1	IC50	'='	22000.0	nM	4.66			UO_0000065	12.99	0.24	2.72	4.80	False	CHEMBL760830	Concentration required to inhibit 50% activity of phosphodiesterase VA isoenzyme at 100 uM	B	BAO_0000357	single protein format	Sus scrofa	None	None	None	None	CHEMBL1827	Phosphodiesterase 5A	Homo sapiens	SINGLE PROTEIN	CHEMBL1127705	1	Scientific Literature	J. Med. Chem.	1994	None
CHEMBL60041		0	519.32	0	2.92	16	CCn1c(=O)c2[nH]c(Cc3ccc(Br)cc3)nc2n(CC(C)C)c1=O.O=C(O)C(F)(F)F	Inhibition	'='	93.0	%				UO_0000187					False	CHEMBL760826	Percentage inhibition against phosphodiesterase 5 (PDE5) was determined using [3H]cGMP scintillation proximity assay at concentration of 1 uM	B	BAO_0000357	single protein format	None	None	None	None	None	CHEMBL1827	Phosphodiesterase 5A	Homo sapiens	SINGLE PROTEIN	CHEMBL1135948	1	Scientific Literature	Bioorg. Med. Chem. Lett.	2002	None
CHEMBL76827		0	652.18	2	4.57	13	CCCOc1ccc(S(=O)(=O)N2CC[C@@H](N(C)C)C2)cc1-c1nc(O)c2c(Cl)nc3nn(Cc4ccc(OC)cc4)cc3c2n1	IC50	'='	13.0	nM	7.89			UO_0000065	12.09	0.24	3.32	5.81	False	CHEMBL762820	Inhibition of PDE5 from human platelets	B	BAO_0000019	assay format	Homo sapiens	None	None	None	None	CHEMBL1827	Phosphodiesterase 5A	Homo sapiens	SINGLE PROTEIN	CHEMBL1133954	1	Scientific Literature	Bioorg. Med. Chem. Lett.	2001	None
CHEMBL144978		0	459.53	0	1.53	23	COc1ccc(S(=O)(=O)Nc2nc3c(c(=O)n(CC4CC4)c(=O)n3CC3CC3)n2C)cc1	IC50	'='	54000.0	nM	4.27			UO_0000065	9.29	0.18	2.74	3.64	False	CHEMBL760830	Concentration required to inhibit 50% activity of phosphodiesterase VA isoenzyme at 100 uM	B	BAO_0000357	single protein format	Sus scrofa	None	None	None	None	CHEMBL1827	Phosphodiesterase 5A	Homo sapiens	SINGLE PROTEIN	CHEMBL1127705	1	Scientific Literature	J. Med. Chem.	1994	None
CHEMBL190773		0	386.40	0	2.33	64	CCc1cc(C(C)=O)c(O)cc1OCc1cccc(C(=O)N[C@H](C)C(=O)O)n1	IC50	'='	1030.0	nM	5.99			UO_0000065	15.49	0.29	3.66	4.76	False	CHEMBL828602	Inhibitory concentration against Phosphodiesterase type 5	B	BAO_0000357	single protein format	None	None	None	None	None	CHEMBL1827	Phosphodiesterase 5A	Homo sapiens	SINGLE PROTEIN	CHEMBL1140357	1	Scientific Literature	Bioorg. Med. Chem. Lett.	2005	None
CHEMBL190849		0	398.44	0	2.73	11	Cc1sc(NC(=O)c2cccc(COc3ccccc3)n2)nc1CC(=O)NO	IC50	'='	40.0	nM	7.40			UO_0000065	18.57	0.36	4.67	6.52	False	CHEMBL828602	Inhibitory concentration against Phosphodiesterase type 5	B	BAO_0000357	single protein format	None	None	None	None	None	CHEMBL1827	Phosphodiesterase 5A	Homo sapiens	SINGLE PROTEIN	CHEMBL1140357	1	Scientific Literature	Bioorg. Med. Chem. Lett.	2005	None
CHEMBL1097217		0	461.74	0	4.18	6b	COC(=O)[C@H]1Cc2c([nH]c3ccccc23)[C@H](c2ccccc2Br)N1C(=O)CCl	GI	'='	47.85	%				UO_0000187					False	CHEMBL1107381	Inhibition of human recombinant PDE5 at 100 uM after 1.5 hrs by fluorescent polarization assay	B	BAO_0000357	single protein format	Homo sapiens	None	None	None	None	CHEMBL1827	Phosphodiesterase 5A	Homo sapiens	SINGLE PROTEIN	CHEMBL1157080	1	Scientific Literature	Eur. J. Med. Chem.	2010	None
CHEMBL446433		0	480.96	1	6.16	8e	Clc1ccc(-c2cnc(N3CCc4c([nH]c5ccccc45)C3c3ccc4c(c3)OCO4)nc2)cc1	Ki	'='	126.0	nM	6.90			UO_0000065	14.35	0.27	0.74	10.91	False	CHEMBL762497	Inhibitory activity against PDE5 from human corpus cavernosum	B	BAO_0000357	single protein format	None	None	None	None	None	CHEMBL1827	Phosphodiesterase 5A	Homo sapiens	SINGLE PROTEIN	CHEMBL1136605	1	Scientific Literature	Bioorg. Med. Chem. Lett.	2003	None
CHEMBL1098959		0	385.26	0	3.71	3a	COC(=O)[C@H]1Cc2c([nH]c3ccccc23)[C@@H](c2ccccc2Br)N1	IC50	'='	5600.0	nM	5.25			UO_0000065	13.63	0.30	1.54	9.70	False	CHEMBL1107382	Inhibition of human recombinant PDE5 after 1.5 hrs by fluorescent polarization assay	B	BAO_0000357	single protein format	Homo sapiens	None	None	None	None	CHEMBL1827	Phosphodiesterase 5A	Homo sapiens	SINGLE PROTEIN	CHEMBL1157080	1	Scientific Literature	Eur. J. Med. Chem.	2010	None
CHEMBL63416		0	323.31	0	2.70	3n	c1nc(NCc2ccc3c(c2)OCO3)c2cc3c(cc2n1)OCO3	IC50	'='	1600.0	nM	5.80			UO_0000065	17.93	0.33	3.10	7.76	False	CHEMBL768661	Inhibitory activity against cGMP-phosphodiesterase from porcine aorta	B	BAO_0000357	single protein format	Sus scrofa	None	None	None	None	CHEMBL1827	Phosphodiesterase 5A	Homo sapiens	SINGLE PROTEIN	CHEMBL1127847	1	Scientific Literature	J. Med. Chem.	1994	None
CHEMBL1095186		0	410.53	0	2.28	16	CCOCCn1nc(CC)c2nc(N3CCNCC3)nc(Nc3cc(C)ccn3)c21	IC50	'='	0.38	nM	9.42			UO_0000065	22.95	0.43	7.14	10.13	False	CHEMBL1106526	Inhibition of PDE5 in human platelet by assessed as hydrolysis of [3H]cGMP scintillation proximity assay	B	BAO_0000019	assay format	Homo sapiens	None	None	None	None	CHEMBL1827	Phosphodiesterase 5A	Homo sapiens	SINGLE PROTEIN	CHEMBL1157825	1	Scientific Literature	Bioorg. Med. Chem. Lett.	2010	None
CHEMBL539033		0	361.84	0	3.41	93	C#Cc1ccc2nc(-n3ccnc3)nc(NCc3ccccc3)c2c1.Cl	IC50	'='	0.53	nM	9.28			UO_0000065	28.51	0.51	5.87	16.67	False	CHEMBL762819	Inhibitory activity against phosphodiesterase 5 from human platelets	B	BAO_0000019	assay format	None	None	None	None	None	CHEMBL1827	Phosphodiesterase 5A	Homo sapiens	SINGLE PROTEIN	CHEMBL1128541	1	Scientific Literature	J. Med. Chem.	1995	None
CHEMBL295613		0	313.36	0	2.00	34	CCCOc1ccc(N)cc1-c1nc2c(c(C)nn2C)c(=O)[nH]1	IC50	'='	10.0	nM	8.00			UO_0000065	25.53	0.48	6.00	8.10	False	CHEMBL763673	Inhibition of Phosphodiesterase 5 from human	B	BAO_0000357	single protein format	None	None	None	None	None	CHEMBL1827	Phosphodiesterase 5A	Homo sapiens	SINGLE PROTEIN	CHEMBL1129550	1	Scientific Literature	J. Med. Chem.	1996	None
CHEMBL192	SILDENAFIL	4	474.59	0	1.61	UK-92480, Sildenafil	CCCc1nn(C)c2c(=O)[nH]c(-c3cc(S(=O)(=O)N4CCN(C)CC4)ccc3OCC)nc12	IC50	'='	11.0	nM	7.96			UO_0000065	16.77	0.33	6.35	7.02	False	CHEMBL762827	Inhibitory concentration against phosphodiesterase 5 (PDE5) from human platelet	B	BAO_0000019	assay format	None	None	None	None	None	CHEMBL1827	Phosphodiesterase 5A	Homo sapiens	SINGLE PROTEIN	CHEMBL1146771	1	Scientific Literature	Bioorg. Med. Chem. Lett.	2004	None
CHEMBL215756		0	481.56	0	4.35	5t	COC(=O)CCCCc1nc2c(=O)n(Cc3ccccc3)nc(C)c2c2cc(-c3ccccc3)nn12	IC50	'='	95.0	nM	7.02			UO_0000065	14.58	0.27	2.67	7.68	False	CHEMBL871523	Inhibition of PDE5	B	BAO_0000357	single protein format	Homo sapiens	None	None	None	None	CHEMBL1827	Phosphodiesterase 5A	Homo sapiens	SINGLE PROTEIN	CHEMBL1146047	1	Scientific Literature	J. Med. Chem.	2006	None
CHEMBL7868		0	450.93	0	4.05	5	CCn1ncc2c(NCc3ccc(OC)c(Cl)c3)c(C(=O)NCc3ccncc3)cnc21	IC50	'='	0.8	nM	9.10			UO_0000065	20.17	0.39	5.05	9.68	True	CHEMBL757896	Inhibition of PDE5 of human platelets	B	BAO_0000019	assay format	Homo sapiens	None	None	None	None	CHEMBL1827	Phosphodiesterase 5A	Homo sapiens	SINGLE PROTEIN	CHEMBL1134846	1	Scientific Literature	J. Med. Chem.	2001	None
CHEMBL245721		0	582.62	1	1.55	30	CCCOc1ccc(S(=O)(=O)N2CCN(CCP(=O)(O)O)CC2)cc1-c1nc2c(CCC)nn(C)c2c(=O)[nH]1	IC50	'='	1071519305237.6	nM		Outside typical range		UO_0000065					False	CHEMBL906422	Inhibition of PDE5	B	BAO_0000357	single protein format	None	None	None	None	None	CHEMBL1827	Phosphodiesterase 5A	Homo sapiens	SINGLE PROTEIN	CHEMBL1140026	1	Scientific Literature	Bioorg. Med. Chem. Lett.	2007	None
CHEMBL246536		0	638.73	2	3.64	27	CCCOc1ccc(S(=O)(=O)N2CCN(CCP(=O)(OCC)OCC)CC2)cc1-c1nc2c(CCC)nn(C)c2c(=O)[nH]1	IC50	'='	954992586021.44	nM		Outside typical range		UO_0000065					False	CHEMBL906422	Inhibition of PDE5	B	BAO_0000357	single protein format	None	None	None	None	None	CHEMBL1827	Phosphodiesterase 5A	Homo sapiens	SINGLE PROTEIN	CHEMBL1140026	1	Scientific Literature	Bioorg. Med. Chem. Lett.	2007	None
CHEMBL245315		0	581.63	1	3.44	24	CCCOc1ccc(S(=O)(=O)N2CCC(P(=O)(O)OCC)CC2)cc1-c1nc2c(CCC)nn(C)c2c(=O)[nH]1	IC50	'='	3311311214825.91	nM		Outside typical range		UO_0000065					False	CHEMBL906422	Inhibition of PDE5	B	BAO_0000357	single protein format	None	None	None	None	None	CHEMBL1827	Phosphodiesterase 5A	Homo sapiens	SINGLE PROTEIN	CHEMBL1140026	1	Scientific Literature	Bioorg. Med. Chem. Lett.	2007	None
CHEMBL246329		0	411.51	0	3.80	19	CCCOc1ccc(NC(=O)CCC)cc1-c1nc2c(CCC)nn(C)c2c(=O)[nH]1	IC50	'='	3715352290971.73	nM		Outside typical range		UO_0000065					False	CHEMBL906422	Inhibition of PDE5	B	BAO_0000357	single protein format	None	None	None	None	None	CHEMBL1827	Phosphodiesterase 5A	Homo sapiens	SINGLE PROTEIN	CHEMBL1140026	1	Scientific Literature	Bioorg. Med. Chem. Lett.	2007	None
CHEMBL245790		0	518.60	1	0.35	16	CCCc1nn(C)c2c(=O)[nH]c(-c3cc(S(=O)(=O)N4CCN(CCO)CC4)cc4c3OCCO4)nc12	IC50	'='	158489319246.11	nM		Outside typical range		UO_0000065					False	CHEMBL906422	Inhibition of PDE5	B	BAO_0000357	single protein format	None	None	None	None	None	CHEMBL1827	Phosphodiesterase 5A	Homo sapiens	SINGLE PROTEIN	CHEMBL1140026	1	Scientific Literature	Bioorg. Med. Chem. Lett.	2007	None
CHEMBL395660		0	559.69	1	3.72	9	CCCOc1ccc(S(=O)(=O)N2CCC(CCCC(=O)O)CC2)cc1-c1nc2c(CCC)nn(C)c2c(=O)[nH]1	IC50	'='	1995262314968.88	nM		Outside typical range		UO_0000065					False	CHEMBL906422	Inhibition of PDE5	B	BAO_0000357	single protein format	None	None	None	None	None	CHEMBL1827	Phosphodiesterase 5A	Homo sapiens	SINGLE PROTEIN	CHEMBL1140026	1	Scientific Literature	Bioorg. Med. Chem. Lett.	2007	None
CHEMBL41236		0	323.78	0	4.38	6d	COc1ccc(CNc2ccnc3ccc(C#N)cc23)cc1Cl	IC50	'='	1.4	nM	8.85			UO_0000065	27.35	0.53	4.47	15.28	False	CHEMBL762822	Inhibition of phosphodiesterase 5 from human platelets	B	BAO_0000019	assay format	Homo sapiens	None	None	None	None	CHEMBL1827	Phosphodiesterase 5A	Homo sapiens	SINGLE PROTEIN	CHEMBL1147639	1	Scientific Literature	Bioorg. Med. Chem. Lett.	2004	None
CHEMBL373320		0	494.39	0	3.97	29	CCN1C(=O)c2nc(Br)n(Cc3ccc(OC)cc3)c2N2C[C@@H](Cc3ccccc3)N=C12	IC50	'='	48.0	nM	7.32			UO_0000065	14.80	0.31	3.35	11.62	False	CHEMBL831692	Inhibition of human phosphodiesterase 5	B	BAO_0000357	single protein format	Homo sapiens	None	None	None	None	CHEMBL1827	Phosphodiesterase 5A	Homo sapiens	SINGLE PROTEIN	CHEMBL1144389	1	Scientific Literature	Bioorg. Med. Chem. Lett.	2005	None
CHEMBL280830		0	287.75	0	3.58	8	ClCCCOc1ccccc1-c1nc2ccc[nH]c-2n1	IC50	'='	2000.0	nM	5.70			UO_0000065	19.81	0.39	2.12	11.22	False	CHEMBL758014	In vitro inhibition of PDE-V isolated from porcine pulmonary artery.	B	BAO_0000357	single protein format	Sus scrofa	None	None	None	None	CHEMBL1827	Phosphodiesterase 5A	Homo sapiens	SINGLE PROTEIN	CHEMBL1126686	1	Scientific Literature	J. Med. Chem.	1993	None
CHEMBL23186		0	504.43	1	4.86	12	CCN1C(=O)c2c(nc(Cc3ccccc3)n2Cc2cccc(Br)c2)N2C1=N[C@@H]1CCC[C@@H]12	Inhibition	'='	33.0	%				UO_0000187					False	CHEMBL762495	Inhibition of human phosphodiesterase 5 at 100 nM	B	BAO_0000357	single protein format	Homo sapiens	None	None	None	None	CHEMBL1827	Phosphodiesterase 5A	Homo sapiens	SINGLE PROTEIN	CHEMBL1147608	1	Scientific Literature	Bioorg. Med. Chem. Lett.	2004	None
CHEMBL2112009		0	586.72	1	4.51	13h (R)	CCCOc1ccc(S(=O)(=O)N2CC[C@@H](N(C)C)C2)cc1-c1nc(O)c2cc3c(cc2n1)ncn3Cc1ccccc1	Control relaxation	'='	110.0	%				UO_0000187					False	CHEMBL842804	Rabbit Corpus Cavernosum functional assay at 30 nM to determine the efficacy of PDE5 inhibition activity.	F	BAO_0000019	assay format	Canis lupus familiaris	None	None	None	None	CHEMBL1827	Phosphodiesterase 5A	Homo sapiens	SINGLE PROTEIN	CHEMBL1133451	1	Scientific Literature	J. Med. Chem.	2000	None
CHEMBL1097983		0	425.42	0	1.87	27	CCc1nn(CCOCC(F)(F)F)c2c(Nc3ccncn3)nc(NCCN)nc12	IC50	'='	9.52	nM	8.02			UO_0000065	18.86	0.37	6.15	6.23	False	CHEMBL1106508	Inhibition of PDE5	B	BAO_0000357	single protein format	None	None	None	None	None	CHEMBL1827	Phosphodiesterase 5A	Homo sapiens	SINGLE PROTEIN	CHEMBL1157119	1	Scientific Literature	Bioorg. Med. Chem. Lett.	2010	None
CHEMBL1095405		0	464.50	0	2.82	17	CCc1nn(CCOCC(F)(F)F)c2c(Nc3cc(C)ccn3)nc(N3CCNCC3)nc12	IC50	'='	3.28	nM	8.48			UO_0000065	18.27	0.35	5.66	9.12	False	CHEMBL1106508	Inhibition of PDE5	B	BAO_0000357	single protein format	None	None	None	None	None	CHEMBL1827	Phosphodiesterase 5A	Homo sapiens	SINGLE PROTEIN	CHEMBL1157119	1	Scientific Literature	Bioorg. Med. Chem. Lett.	2010	None
CHEMBL2180942		0	513.46	1	3.05	25	CCCOc1ccc(S(=O)(=O)N2CCN(C)CC2)cc1-c1nc(C(C)C)c(Br)c(=O)[nH]1	IC50	'='	7.2	nM	8.14			UO_0000065	15.86	0.36	5.09	8.52	False	CHEMBL2184512	Inhibition of human recombinant PDE5A by [3H]cGMP based tritium scintillation proximity assay	B	BAO_0000357	single protein format	Homo sapiens	None	None	None	None	CHEMBL1827	Phosphodiesterase 5A	Homo sapiens	SINGLE PROTEIN	CHEMBL2176889	1	Scientific Literature	J. Med. Chem.	2012	None
CHEMBL289701		0	400.51	0	2.73	49	CCCOc1ccc(NC(=S)NCC)cc1-c1nc2c(c(C)nn2C)c(=O)[nH]1	IC50	'='	3.0	nM	8.52			UO_0000065	21.28	0.42	5.79	8.80	False	CHEMBL763673	Inhibition of Phosphodiesterase 5 from human	B	BAO_0000357	single protein format	None	None	None	None	None	CHEMBL1827	Phosphodiesterase 5A	Homo sapiens	SINGLE PROTEIN	CHEMBL1129550	1	Scientific Literature	J. Med. Chem.	1996	None
CHEMBL41004		0	341.42	0	2.49	36	CCCOc1ccc(N(C)C)cc1-c1nc2c(c(C)nn2C)c(=O)[nH]1	IC50	'='	5.0	nM	8.30			UO_0000065	24.31	0.45	5.81	10.92	False	CHEMBL763673	Inhibition of Phosphodiesterase 5 from human	B	BAO_0000357	single protein format	None	None	None	None	None	CHEMBL1827	Phosphodiesterase 5A	Homo sapiens	SINGLE PROTEIN	CHEMBL1129550	1	Scientific Literature	J. Med. Chem.	1996	None
CHEMBL426946		0	427.06	0	2.98	8b	CC(=O)Nc1cccc(-c2nnc(O)n3c(Br)c(Br)nc23)c1	IC50	'='	9700.0	nM	5.01			UO_0000065	11.74	0.31	2.03	5.42	False	CHEMBL760585	In vitro inhibition of phosphodiesterase (PDE V).	B	BAO_0000357	single protein format	None	None	None	None	None	CHEMBL1827	Phosphodiesterase 5A	Homo sapiens	SINGLE PROTEIN	CHEMBL1129867	1	Scientific Literature	Bioorg. Med. Chem. Lett.	1997	None
CHEMBL544816		0	419.74	0	4.96	84	Cl.Cl.Clc1ccc2nc(-c3cccnc3)nc(NCc3ccccc3)c2c1	IC50	'='	26.0	nM	7.58			UO_0000065	21.87	0.41	2.63	14.96	False	CHEMBL762819	Inhibitory activity against phosphodiesterase 5 from human platelets	B	BAO_0000019	assay format	None	None	None	None	None	CHEMBL1827	Phosphodiesterase 5A	Homo sapiens	SINGLE PROTEIN	CHEMBL1128541	1	Scientific Literature	J. Med. Chem.	1995	None
CHEMBL61496		0	613.46	0	4.65	29	CC(C)Cn1c(=O)n(CSc2ccccc2)c(=O)c2[nH]c(Cc3ccc(Br)cc3)nc21.O=C(O)C(F)(F)F	Inhibition	'='	15.0	%				UO_0000187					False	CHEMBL760826	Percentage inhibition against phosphodiesterase 5 (PDE5) was determined using [3H]cGMP scintillation proximity assay at concentration of 1 uM	B	BAO_0000357	single protein format	None	None	None	None	None	CHEMBL1827	Phosphodiesterase 5A	Homo sapiens	SINGLE PROTEIN	CHEMBL1135948	1	Scientific Literature	Bioorg. Med. Chem. Lett.	2002	None
CHEMBL557022		0	419.27	0	3.34	88	Cl.Cl.O=[N+]([O-])c1ccc2nc(-n3ccnc3)nc(NCc3ccccc3)c2c1	IC50	'='	2.6	nM	8.59			UO_0000065	24.79	0.45	5.25	8.69	False	CHEMBL762819	Inhibitory activity against phosphodiesterase 5 from human platelets	B	BAO_0000019	assay format	None	None	None	None	None	CHEMBL1827	Phosphodiesterase 5A	Homo sapiens	SINGLE PROTEIN	CHEMBL1128541	1	Scientific Literature	J. Med. Chem.	1995	None
CHEMBL209460		0	439.52	0	2.60	56	CCCc1nn(C)c2c(O)nc(-c3cc(C(=O)CN4CCOCC4)ccc3OCC)nc12	IC50	'='	1.7	nM	8.77			UO_0000065	19.95	0.37	6.17	8.55	False	CHEMBL860521	Inhibition of human corpus cavernosum PDE5	B	BAO_0000357	single protein format	Homo sapiens	None	None	None	None	CHEMBL1827	Phosphodiesterase 5A	Homo sapiens	SINGLE PROTEIN	CHEMBL1148639	1	Scientific Literature	J. Med. Chem.	2006	None
CHEMBL222846		0	259.26	0	2.75	10	O=C(O)CCC(=O)Nc1ccc(-c2ccoc2)cc1	Activity						Not Active						False	CHEMBL914329	Inhibition of PDE5 in human platelet cells at 10 uM	B	BAO_0000219	cell-based format	Homo sapiens	None	None	None	None	CHEMBL1827	Phosphodiesterase 5A	Homo sapiens	SINGLE PROTEIN	CHEMBL1143001	1	Scientific Literature	J. Med. Chem.	2007	None
CHEMBL442047		0	214.27	0	1.63	4	N#Cc1cccc(CC2CCCNC2=O)c1	Activity						Not Active						False	CHEMBL914329	Inhibition of PDE5 in human platelet cells at 10 uM	B	BAO_0000219	cell-based format	Homo sapiens	None	None	None	None	CHEMBL1827	Phosphodiesterase 5A	Homo sapiens	SINGLE PROTEIN	CHEMBL1143001	1	Scientific Literature	J. Med. Chem.	2007	None
CHEMBL1779429		0	240.27	0	1.12	13	O=C1CC2CCc3nn4ccccc4c3C2=NN1	IC50	'='	145000.0	nM		Outside typical range		UO_0000065					False	CHEMBL1780353	Inhibition of human PDE5A catalytic domain using cAMP/cGMP substrate	B	BAO_0000357	single protein format	Homo sapiens	None	None	None	None	CHEMBL1827	Phosphodiesterase 5A	Homo sapiens	SINGLE PROTEIN	CHEMBL1777710	1	Scientific Literature	Bioorg. Med. Chem. Lett.	2011	None
CHEMBL1779430		0	330.39	0	3.03	14	O=C1CC2CCc3nn4ccccc4c3C2=NN1Cc1ccccc1	IC50	'>'	400000.0	nM		Outside typical range		UO_0000065					False	CHEMBL1780353	Inhibition of human PDE5A catalytic domain using cAMP/cGMP substrate	B	BAO_0000357	single protein format	Homo sapiens	None	None	None	None	CHEMBL1827	Phosphodiesterase 5A	Homo sapiens	SINGLE PROTEIN	CHEMBL1777710	1	Scientific Literature	Bioorg. Med. Chem. Lett.	2011	None
CHEMBL63	ROLIPRAM	2	275.35	0	2.62	Rolipram	COc1ccc(C2CNC(=O)C2)cc1OC1CCCC1	Ki	'>'	200000.0	nM		Outside typical range		UO_0000065					False	CHEMBL760829	Inhibition of Phosphodiesterase 5	B	BAO_0000357	single protein format	None	None	None	None	None	CHEMBL1827	Phosphodiesterase 5A	Homo sapiens	SINGLE PROTEIN	CHEMBL1130051	1	Scientific Literature	J. Med. Chem.	1997	None
CHEMBL245522		0	609.69	1	4.48	13c	CCCOc1ccc(S(=O)(=O)N2CCC(P(=O)(OCC)OCC)CC2)cc1-c1nc2c(CCC)nn(C)c2c(=O)[nH]1	IC50	'='	0.41	nM	9.39			UO_0000065	15.40	0.31	4.91	6.44	False	CHEMBL762508	Inhibition of phosphodiesterase 5 of rabbit platelets	B	BAO_0000019	assay format	Oryctolagus cuniculus	None	None	None	None	CHEMBL1827	Phosphodiesterase 5A	Homo sapiens	SINGLE PROTEIN	CHEMBL1147542	1	Scientific Literature	Bioorg. Med. Chem. Lett.	2004	None
CHEMBL23572		0	465.94	0	3.56	59	CCN1C(=O)c2c(nc(OC)n2Cc2ccc(O)c(Cl)c2)N2C[C@@H](Cc3ccccc3)N=C12	IC50	'='	1.9	nM	8.72			UO_0000065	18.72	0.36	5.16	10.48	True	CHEMBL762825	Inhibitory concentration against human phosphodiesterase 5 (PDE5) enzyme	B	BAO_0000357	single protein format	None	None	None	None	None	CHEMBL1827	Phosphodiesterase 5A	Homo sapiens	SINGLE PROTEIN	CHEMBL1147608	1	Scientific Literature	Bioorg. Med. Chem. Lett.	2004	None
CHEMBL23992		0	441.54	0	3.80	8	CCN1C(=O)c2c(nc(Cc3ccccc3)n2Cc2ccc(O)cc2)N2C1=N[C@@H]1CCC[C@@H]12	IC50	'='	3.9	nM	8.41			UO_0000065	19.04	0.35	4.61	11.37	True	CHEMBL762825	Inhibitory concentration against human phosphodiesterase 5 (PDE5) enzyme	B	BAO_0000357	single protein format	None	None	None	None	None	CHEMBL1827	Phosphodiesterase 5A	Homo sapiens	SINGLE PROTEIN	CHEMBL1147608	1	Scientific Literature	Bioorg. Med. Chem. Lett.	2004	None
CHEMBL192	SILDENAFIL	4	474.59	0	1.61	1	CCCc1nn(C)c2c(=O)[nH]c(-c3cc(S(=O)(=O)N4CCN(C)CC4)ccc3OCC)nc12	IC50	'='	3.9	nM	8.41			UO_0000065	17.72	0.35	6.80	7.41	True	CHEMBL2184512	Inhibition of human recombinant PDE5A by [3H]cGMP based tritium scintillation proximity assay	B	BAO_0000357	single protein format	Homo sapiens	None	None	None	None	CHEMBL1827	Phosphodiesterase 5A	Homo sapiens	SINGLE PROTEIN	CHEMBL2176889	1	Scientific Literature	J. Med. Chem.	2012	None
CHEMBL493723		0	571.70	2	3.58	2f	CCOC(=O)c1sc(Nc2nc(N(C)Cc3cc(OC)c(OC)c(OC)c3)cc(N3CCN(C)CC3)n2)nc1C	IC50	'='	5200.0	nM	5.28			UO_0000065	9.24	0.18	1.70	4.62	False	CHEMBL1011852	Inhibition of PDE5	B	BAO_0000357	single protein format	None	None	None	None	None	CHEMBL1827	Phosphodiesterase 5A	Homo sapiens	SINGLE PROTEIN	CHEMBL1153365	1	Scientific Literature	Bioorg. Med. Chem. Lett.	2009	None
CHEMBL522338		0	477.57	1	2.46	2b	CCOC(=O)c1sc(Nc2nc(NC)cc(NCc3ccc(S(N)(=O)=O)cc3)n2)nc1C	IC50	'='	65.0	nM	7.19			UO_0000065	15.05	0.31	4.73	4.46	False	CHEMBL1011852	Inhibition of PDE5	B	BAO_0000357	single protein format	None	None	None	None	None	CHEMBL1827	Phosphodiesterase 5A	Homo sapiens	SINGLE PROTEIN	CHEMBL1153365	1	Scientific Literature	Bioorg. Med. Chem. Lett.	2009	None
CHEMBL14060	PHENOL	4	94.11	0	1.39	PHENOL	Oc1ccccc1	Ki						Not Active (inhibition < 50% @ 10 uM and thus dose-reponse curve not measured)						False	CHEMBL1909186	DRUGMATRIX: Phosphodiesterase PDE5 enzyme inhibition (substrate: [3H]cGMP + cGMP)	B	BAO_0000221	tissue-based format	Homo sapiens	None	None	Platelet	None	CHEMBL1827	Phosphodiesterase 5A	Homo sapiens	SINGLE PROTEIN	CHEMBL1909046	15	DrugMatrix			CHEMBL3833781
CHEMBL451	CHLORDIAZEPOXIDE	4	299.76	0	2.95	CHLORDIAZEPOXIDE	CNC1=Nc2ccc(Cl)cc2C(c2ccccc2)=[N+]([O-])C1	IC50						Not Active (inhibition < 50% @ 10 uM and thus dose-reponse curve not measured)						False	CHEMBL1909186	DRUGMATRIX: Phosphodiesterase PDE5 enzyme inhibition (substrate: [3H]cGMP + cGMP)	B	BAO_0000221	tissue-based format	Homo sapiens	None	None	Platelet	None	CHEMBL1827	Phosphodiesterase 5A	Homo sapiens	SINGLE PROTEIN	CHEMBL1909046	15	DrugMatrix			CHEMBL3833781
CHEMBL192	SILDENAFIL	4	474.59	0	1.61	sildenafil	CCCc1nn(C)c2c(=O)[nH]c(-c3cc(S(=O)(=O)N4CCN(C)CC4)ccc3OCC)nc12	IC50	'='	75.0	nM	7.12			UO_0000065	15.01	0.29	5.51	6.28	False	CHEMBL998833	Inhibition of human recombinant PDE5A1 expressed in COS7 cells	B	BAO_0000219	cell-based format	Homo sapiens	None	None	COS-7	None	CHEMBL1827	Phosphodiesterase 5A	Homo sapiens	SINGLE PROTEIN	CHEMBL1156665	1	Scientific Literature	J. Nat. Prod.	2008	CHEMBL3307648
CHEMBL608	PROBUCOL	4	516.86	2	9.91	PROBUCOL	CC(C)(Sc1cc(C(C)(C)C)c(O)c(C(C)(C)C)c1)Sc1cc(C(C)(C)C)c(O)c(C(C)(C)C)c1	Ki						Not Active (inhibition < 50% @ 10 uM and thus dose-reponse curve not measured)						False	CHEMBL1909186	DRUGMATRIX: Phosphodiesterase PDE5 enzyme inhibition (substrate: [3H]cGMP + cGMP)	B	BAO_0000221	tissue-based format	Homo sapiens	None	None	Platelet	None	CHEMBL1827	Phosphodiesterase 5A	Homo sapiens	SINGLE PROTEIN	CHEMBL1909046	15	DrugMatrix			CHEMBL3833781
CHEMBL13341	NIMETAZEPAM	0	295.30	0	2.41	NIMETAZEPAM	CN1C(=O)CN=C(c2ccccc2)c2cc([N+](=O)[O-])ccc21	Ki						Not Active (inhibition < 50% @ 10 uM and thus dose-reponse curve not measured)						False	CHEMBL1909186	DRUGMATRIX: Phosphodiesterase PDE5 enzyme inhibition (substrate: [3H]cGMP + cGMP)	B	BAO_0000221	tissue-based format	Homo sapiens	None	None	Platelet	None	CHEMBL1827	Phosphodiesterase 5A	Homo sapiens	SINGLE PROTEIN	CHEMBL1909046	15	DrugMatrix			CHEMBL3833781
CHEMBL188108		0	362.38	0	3.54	7	O=C(O)Cc1cccc(NC(=O)c2cccc(COc3ccccc3)n2)c1	IC50	'='	10000.0	nM	5.00			UO_0000065	13.80	0.25	1.46	5.65	False	CHEMBL828602	Inhibitory concentration against Phosphodiesterase type 5	B	BAO_0000357	single protein format	None	None	None	None	None	CHEMBL1827	Phosphodiesterase 5A	Homo sapiens	SINGLE PROTEIN	CHEMBL1140357	1	Scientific Literature	Bioorg. Med. Chem. Lett.	2005	None
CHEMBL66855		0	355.42	0	3.70	3o	COc1cc2ncnc(NCc3ccc4c(c3)OCO4)c2cc1SC	IC50	'='	350.0	nM	6.46			UO_0000065	18.16	0.35	2.76	9.86	False	CHEMBL768661	Inhibitory activity against cGMP-phosphodiesterase from porcine aorta	B	BAO_0000357	single protein format	Sus scrofa	None	None	None	None	CHEMBL1827	Phosphodiesterase 5A	Homo sapiens	SINGLE PROTEIN	CHEMBL1127847	1	Scientific Literature	J. Med. Chem.	1994	None
CHEMBL92491		0	384.43	0	3.53	7c	COc1ccc2c(-c3cc(OC)c(OC)c(OC)c3)c(CO)c(CO)cc2c1	IC50	'='	8000.0	nM	5.10			UO_0000065	13.26	0.25	1.57	6.59	False	CHEMBL763669	Inhibition in vitro of Phosphodiesterase 5 isolated from guinea pig lung	B	BAO_0000357	single protein format	Cavia porcellus	None	None	None	None	CHEMBL1827	Phosphodiesterase 5A	Homo sapiens	SINGLE PROTEIN	CHEMBL1129366	1	Scientific Literature	J. Med. Chem.	1996	None
CHEMBL344366		0	410.43	0	4.41	12	O=C(c1ccccc1)N1Cc2c(nc3ccccc3c2O)C1c1ccc2c(c1)OCO2	Ki	'='	2.49	nM	8.60			UO_0000065	20.96	0.38	4.19	11.97	False	CHEMBL762498	Inhibitory activity against human Phosphodiesterase 5	B	BAO_0000357	single protein format	None	None	None	None	None	CHEMBL1827	Phosphodiesterase 5A	Homo sapiens	SINGLE PROTEIN	CHEMBL1148396	1	Scientific Literature	J. Med. Chem.	2004	None
CHEMBL542813		0	317.82	0	4.15	18	CCCCCOc1ccccc1-c1nc2cc[nH]cc-2n1.Cl	IC50	'='	1000.0	nM	6.00			UO_0000065	21.32	0.39	1.85	11.81	False	CHEMBL758014	In vitro inhibition of PDE-V isolated from porcine pulmonary artery.	B	BAO_0000357	single protein format	Sus scrofa	None	None	None	None	CHEMBL1827	Phosphodiesterase 5A	Homo sapiens	SINGLE PROTEIN	CHEMBL1126686	1	Scientific Literature	J. Med. Chem.	1993	None
CHEMBL227489		0	586.72	1	4.52	13b	CCCOc1ccc(S(=O)(=O)N2CCN(CC)CC2)cc1-c1nc(O)c2cc3c(cc2n1)ncn3Cc1ccccc1	Control relaxation	'='	90.0	%				UO_0000187					False	CHEMBL842804	Rabbit Corpus Cavernosum functional assay at 30 nM to determine the efficacy of PDE5 inhibition activity.	F	BAO_0000019	assay format	Canis lupus familiaris	None	None	None	None	CHEMBL1827	Phosphodiesterase 5A	Homo sapiens	SINGLE PROTEIN	CHEMBL1133451	1	Scientific Literature	J. Med. Chem.	2000	None
CHEMBL356178		0	568.65	2	5.11	18a	CCCOc1ccc(C(=O)N2CCN(CC)CC2)cc1-c1nc(O)c2cc3c(cc2n1)ncn3Cc1ccc(F)cc1	IC50	'='	35.0	nM	7.46			UO_0000065	13.11	0.24	2.35	7.72	False	CHEMBL762818	In vitro inhibitory concentration against human platelet Phosphodiesterase 5 was determined	B	BAO_0000019	assay format	None	None	None	None	None	CHEMBL1827	Phosphodiesterase 5A	Homo sapiens	SINGLE PROTEIN	CHEMBL1133451	1	Scientific Literature	J. Med. Chem.	2000	None
CHEMBL356775		0	616.74	1	4.52	3f	CCCOc1ccc(S(=O)(=O)N2CCN(CC)CC2)cc1-c1nc(O)c2cc3c(cc2n1)ncn3Cc1cccc(OC)c1	IC50	'='	1.1	nM	8.96			UO_0000065	14.53	0.28	4.44	7.29	False	CHEMBL762818	In vitro inhibitory concentration against human platelet Phosphodiesterase 5 was determined	B	BAO_0000019	assay format	None	None	None	None	None	CHEMBL1827	Phosphodiesterase 5A	Homo sapiens	SINGLE PROTEIN	CHEMBL1133451	1	Scientific Literature	J. Med. Chem.	2000	None
CHEMBL184701		0	353.85	0	2.99	25	NCCOCCOc1ccc(Cl)c2c1C1(CCCCC1)NC(=O)N2	IC50	'>'	101000.0	nM		Outside typical range		UO_0000065					False	CHEMBL827702	Inhibition of human PDE5 partially purified from MCF-7 cells	B	BAO_0000219	cell-based format	Homo sapiens	None	None	MCF7	None	CHEMBL1827	Phosphodiesterase 5A	Homo sapiens	SINGLE PROTEIN	CHEMBL1137828	1	Scientific Literature	Bioorg. Med. Chem. Lett.	2004	CHEMBL3308403
CHEMBL363658		0	367.83	0	2.69	17	O=C(O)CNCCOc1ccc(Cl)c2c1C1(CCCCC1)NC(=O)N2	IC50	'>'	101000.0	nM		Outside typical range		UO_0000065					False	CHEMBL827702	Inhibition of human PDE5 partially purified from MCF-7 cells	B	BAO_0000219	cell-based format	Homo sapiens	None	None	MCF7	None	CHEMBL1827	Phosphodiesterase 5A	Homo sapiens	SINGLE PROTEIN	CHEMBL1137828	1	Scientific Literature	Bioorg. Med. Chem. Lett.	2004	CHEMBL3308403
CHEMBL63	ROLIPRAM	2	275.35	0	2.62	Rolipram	COc1ccc(C2CNC(=O)C2)cc1OC1CCCC1	IC50	'>'	16000.0	nM				UO_0000065					False	CHEMBL864320	Inhibition of PDE5	B	BAO_0000357	single protein format	Homo sapiens	None	None	None	None	CHEMBL1827	Phosphodiesterase 5A	Homo sapiens	SINGLE PROTEIN	CHEMBL1138125	1	Scientific Literature	Bioorg. Med. Chem. Lett.	2006	None
CHEMBL440716		0	318.38	0	4.15	30	Cc1ccc2c(-c3ccc(CO)o3)nn(Cc3ccccc3)c2c1	IC50	'='	8400.0	nM	5.08			UO_0000065	15.94	0.29	0.93	9.92	False	CHEMBL757899	Inhibition of PDE5 from platelets	B	BAO_0000019	assay format	None	None	None	None	None	CHEMBL1827	Phosphodiesterase 5A	Homo sapiens	SINGLE PROTEIN	CHEMBL1134782	1	Scientific Literature	J. Med. Chem.	2001	None
CHEMBL52245		0	361.43	0	1.65	IX	CCCc1nn(C)c2c(=O)[nH]c(-c3ccccc3NS(C)(=O)=O)nc12	IC50	'='	780.0	nM	6.11			UO_0000065	16.90	0.33	4.46	5.57	True	CHEMBL762509	Inhibition of Phosphodiesterase 5 from rabbit platelets	B	BAO_0000019	assay format	Oryctolagus cuniculus	None	None	None	None	CHEMBL1827	Phosphodiesterase 5A	Homo sapiens	SINGLE PROTEIN	CHEMBL1129133	1	Scientific Literature	Bioorg. Med. Chem. Lett.	1996	None
CHEMBL565308		0	413.43	0	1.79	21	CCCOCCn1c(=O)c(NCC(=O)O)nc2cnc(-c3ccc(OC)nc3)cc21	IC50	'='	1.05	nM	8.98			UO_0000065	21.72	0.41	7.19	6.99	False	CHEMBL1042744	Inhibition of PDE5	B	BAO_0000357	single protein format	None	None	None	None	None	CHEMBL1827	Phosphodiesterase 5A	Homo sapiens	SINGLE PROTEIN	CHEMBL1155301	1	Scientific Literature	Bioorg. Med. Chem. Lett.	2009	None
CHEMBL571912		0	426.48	0	1.45	30	CCCOCCn1c(=O)c(NCC(=O)NC)nc2ncc(-c3ccc(OC)nc3)cc21	IC50	'='	0.43	nM	9.37			UO_0000065	21.96	0.41	7.92	7.79	False	CHEMBL1042744	Inhibition of PDE5	B	BAO_0000357	single protein format	None	None	None	None	None	CHEMBL1827	Phosphodiesterase 5A	Homo sapiens	SINGLE PROTEIN	CHEMBL1155301	1	Scientific Literature	Bioorg. Med. Chem. Lett.	2009	None
CHEMBL456368		0	278.35	0	3.24	5k	CCCC(=O)c1ccc(OC)c(OC2CCOCC2)c1	IC50	'>'	50000.0	nM				UO_0000065					False	CHEMBL989827	Inhibition of human cloned PDE5A1 expressed in Escherichia coli BL21 by liquid scintillation counting	B	BAO_0000019	assay format	Homo sapiens	None	None	None	None	CHEMBL1827	Phosphodiesterase 5A	Homo sapiens	SINGLE PROTEIN	CHEMBL1151716	1	Scientific Literature	J. Med. Chem.	2008	None
CHEMBL313842	ZARDAVERINE	0	268.22	0	2.05	Zardaverine	COc1cc(-c2ccc(=O)[nH]n2)ccc1OC(F)F	IC50	'>'	10000.0	nM				UO_0000065					False	CHEMBL762827	Inhibitory concentration against phosphodiesterase 5 (PDE5) from human platelet	B	BAO_0000019	assay format	None	None	None	None	None	CHEMBL1827	Phosphodiesterase 5A	Homo sapiens	SINGLE PROTEIN	CHEMBL1146771	1	Scientific Literature	Bioorg. Med. Chem. Lett.	2004	None
CHEMBL302299		0	369.38	0	3.00	6	COc1cc2c(NCc3ccc4c(c3)OCO4)ncnc2c(OC)c1OC	IC50	'='	360.0	nM	6.44			UO_0000065	17.44	0.33	3.44	7.67	False	CHEMBL822071	Inhibitory activity against cyclic GMP-phosphodiesterase (PDE V) isolated from porcine aorta.	B	BAO_0000357	single protein format	Sus scrofa	None	None	None	None	CHEMBL1827	Phosphodiesterase 5A	Homo sapiens	SINGLE PROTEIN	CHEMBL1126916	1	Scientific Literature	J. Med. Chem.	1993	None
CHEMBL121	ROSIGLITAZONE	4	357.44	0	2.49	rosiglitazone	CN(CCOc1ccc(CC2SC(=O)NC2=O)cc1)c1ccccn1	IC50						Not Active (inhibition < 50% @ 10 uM and thus dose-reponse curve not measured)						False	CHEMBL1909186	DRUGMATRIX: Phosphodiesterase PDE5 enzyme inhibition (substrate: [3H]cGMP + cGMP)	B	BAO_0000221	tissue-based format	Homo sapiens	None	None	Platelet	None	CHEMBL1827	Phosphodiesterase 5A	Homo sapiens	SINGLE PROTEIN	CHEMBL1909046	15	DrugMatrix			CHEMBL3833781
CHEMBL125373		0	415.45	0	3.29	22	COc1cc(OC)c(CNc2ncnc3c(OC)c(OC)c(OC)cc23)c(OC)c1	IC50	'>'	100000.0	nM				UO_0000065					False	CHEMBL822071	Inhibitory activity against cyclic GMP-phosphodiesterase (PDE V) isolated from porcine aorta.	B	BAO_0000357	single protein format	Sus scrofa	None	None	None	None	CHEMBL1827	Phosphodiesterase 5A	Homo sapiens	SINGLE PROTEIN	CHEMBL1126916	1	Scientific Literature	J. Med. Chem.	1993	None
CHEMBL557266		0	342.40	0	4.12	2	COc1ccc(Cn2c(=O)ccc3ccc(-c4ccncc4)cc32)cc1	IC50	'='	25.0	nM	7.60			UO_0000065	22.20	0.40	3.48	17.23	False	CHEMBL1058319	Inhibition of PDE5	B	BAO_0000357	single protein format	None	None	None	None	None	CHEMBL1827	Phosphodiesterase 5A	Homo sapiens	SINGLE PROTEIN	CHEMBL1154009	1	Scientific Literature	Bioorg. Med. Chem. Lett.	2009	None
CHEMBL266960		0	423.90	0	3.74	3	COc1ccc(CNc2nnc(N3CCC(O)CC3)c3ccc(C#N)cc23)cc1Cl	IC50	'='	0.6	nM	9.22			UO_0000065	21.75	0.42	5.48	9.78	True	CHEMBL757897	Inhibition of PDE5 of human platelets	B	BAO_0000019	assay format	Homo sapiens	None	None	None	None	CHEMBL1827	Phosphodiesterase 5A	Homo sapiens	SINGLE PROTEIN	CHEMBL1134846	1	Scientific Literature	J. Med. Chem.	2001	None
CHEMBL1480987	CYCLANDELATE	4	276.38	0	3.48	CYCLANDELATE	CC1CC(OC(=O)C(O)c2ccccc2)CC(C)(C)C1	Ki						Not Active (inhibition < 50% @ 10 uM and thus dose-reponse curve not measured)						False	CHEMBL1909186	DRUGMATRIX: Phosphodiesterase PDE5 enzyme inhibition (substrate: [3H]cGMP + cGMP)	B	BAO_0000221	tissue-based format	Homo sapiens	None	None	Platelet	None	CHEMBL1827	Phosphodiesterase 5A	Homo sapiens	SINGLE PROTEIN	CHEMBL1909046	15	DrugMatrix			CHEMBL3833781
CHEMBL363638		0	477.42	0	3.24	15	Cc1nn(Cc2cccc(OP(=O)(O)O)c2)c(=O)c2nc(C)n3nc(-c4ccccc4)cc3c12	IC50	'='	230.0	nM	6.64			UO_0000065	13.90	0.27	3.40	5.04	False	CHEMBL827930	Inhibition of human Phosphodiesterase 5 (n=2-3)	B	BAO_0000357	single protein format	Homo sapiens	None	None	None	None	CHEMBL1827	Phosphodiesterase 5A	Homo sapiens	SINGLE PROTEIN	CHEMBL1144391	1	Scientific Literature	Bioorg. Med. Chem. Lett.	2005	None
CHEMBL242273	SAFROLE	0	162.19	0	2.14	SAFROLE	C=CCc1ccc2c(c1)OCO2	Ki						Not Active (inhibition < 50% @ 10 uM and thus dose-reponse curve not measured)						False	CHEMBL1909186	DRUGMATRIX: Phosphodiesterase PDE5 enzyme inhibition (substrate: [3H]cGMP + cGMP)	B	BAO_0000221	tissue-based format	Homo sapiens	None	None	Platelet	None	CHEMBL1827	Phosphodiesterase 5A	Homo sapiens	SINGLE PROTEIN	CHEMBL1909046	15	DrugMatrix			CHEMBL3833781
CHEMBL567	PERPHENAZINE	4	403.98	0	3.94	PERPHENAZINE	OCCN1CCN(CCCN2c3ccccc3Sc3ccc(Cl)cc32)CC1	Ki						Not Active (inhibition < 50% @ 10 uM and thus dose-reponse curve not measured)						False	CHEMBL1909186	DRUGMATRIX: Phosphodiesterase PDE5 enzyme inhibition (substrate: [3H]cGMP + cGMP)	B	BAO_0000221	tissue-based format	Homo sapiens	None	None	Platelet	None	CHEMBL1827	Phosphodiesterase 5A	Homo sapiens	SINGLE PROTEIN	CHEMBL1909046	15	DrugMatrix			CHEMBL3833781
CHEMBL195833		0	331.34	0	2.92	10j	CCOc1ccccc1-c1nc(O)c2nc3ccc(C#N)cn3c2n1	IC50	'='	3340.0	nM	5.48			UO_0000065	16.53	0.30	2.56	5.68	False	CHEMBL832838	Inhibition of phosphodiesterase 5 isolated from human platelets	B	BAO_0000019	assay format	Homo sapiens	None	None	None	None	CHEMBL1827	Phosphodiesterase 5A	Homo sapiens	SINGLE PROTEIN	CHEMBL1139564	1	Scientific Literature	Bioorg. Med. Chem. Lett.	2005	None
CHEMBL3634853		0	393.45	1	5.16	18r	O=c1ccc(-c2ccc(OCc3ccc4[nH]ccc4n3)cc2)c(-c2ccccc2)[nH]1	Inhibition	'='	8.0	%				UO_0000187					False	CHEMBL3635532	Inhibition of recombinant human PDE5A using [3H]cGMP/cGMP as substrate assessed as hydrolysis of [3H]cGMP to [3H]GMP at 1 uM after 30 mins by scintillation proximity assay	B	BAO_0000357	single protein format	Homo sapiens	None	None	None	None	CHEMBL1827	Phosphodiesterase 5A	Homo sapiens	SINGLE PROTEIN	CHEMBL3632475	1	Scientific Literature	J. Med. Chem.	2015	None
CHEMBL278354		0	471.49	0	4.43	14	CCCOc1ccc(C(N)=O)cc1-c1nc(O)c2cc3c(cc2n1)ncn3Cc1ccc(F)cc1	IC50	'='	0.48	nM	9.32			UO_0000065	19.76	0.36	4.89	8.02	False	CHEMBL762831	Inhibition of phosphodiesterase type 5 (PDE5) of human platelets	B	BAO_0000019	assay format	Homo sapiens	None	None	None	None	CHEMBL1827	Phosphodiesterase 5A	Homo sapiens	SINGLE PROTEIN	CHEMBL1133589	1	Scientific Literature	J. Med. Chem.	2000	None
CHEMBL1198	PRAMOXINE	4	293.41	0	2.97	PRAMOXINE	CCCCOc1ccc(OCCCN2CCOCC2)cc1	IC50						Not Active (inhibition < 50% @ 10 uM and thus dose-reponse curve not measured)						False	CHEMBL1909186	DRUGMATRIX: Phosphodiesterase PDE5 enzyme inhibition (substrate: [3H]cGMP + cGMP)	B	BAO_0000221	tissue-based format	Homo sapiens	None	None	Platelet	None	CHEMBL1827	Phosphodiesterase 5A	Homo sapiens	SINGLE PROTEIN	CHEMBL1909046	15	DrugMatrix			CHEMBL3833781
CHEMBL513	CARMUSTINE	4	214.05	0	1.16	CARMUSTINE	O=NN(CCCl)C(=O)NCCCl	IC50						Not Active (inhibition < 50% @ 10 uM and thus dose-reponse curve not measured)						False	CHEMBL1909186	DRUGMATRIX: Phosphodiesterase PDE5 enzyme inhibition (substrate: [3H]cGMP + cGMP)	B	BAO_0000221	tissue-based format	Homo sapiens	None	None	Platelet	None	CHEMBL1827	Phosphodiesterase 5A	Homo sapiens	SINGLE PROTEIN	CHEMBL1909046	15	DrugMatrix			CHEMBL3833781
CHEMBL202809		0	468.49	0	3.75	46	Cc1cc(C(=O)Nc2cccc(C(=O)O)c2)cc(S(=O)(=O)Nc2cccc(C(=O)O)c2)c1C	Activity	'='	19.0	%				UO_0000187					False	CHEMBL862166	Inhibition of PDE5 at 10 uM	B	BAO_0000357	single protein format	Homo sapiens	None	None	None	None	CHEMBL1827	Phosphodiesterase 5A	Homo sapiens	SINGLE PROTEIN	CHEMBL1138984	1	Scientific Literature	Bioorg. Med. Chem. Lett.	2006	None
CHEMBL203775		0	402.50	0	3.80	44	CCOc1ccc2nc(SCC(=O)NCc3ccc(C(=O)O)cc3)sc2c1	Activity	'='	39.0	%				UO_0000187					False	CHEMBL862166	Inhibition of PDE5 at 10 uM	B	BAO_0000357	single protein format	Homo sapiens	None	None	None	None	CHEMBL1827	Phosphodiesterase 5A	Homo sapiens	SINGLE PROTEIN	CHEMBL1138984	1	Scientific Literature	Bioorg. Med. Chem. Lett.	2006	None
CHEMBL203830		0	423.52	0	4.17	34	Cc1ccc(-c2cc(C(=O)Nc3ccc(S(N)(=O)=O)cc3)c3ccccc3n2)s1	IC50	'='	6300.0	nM	5.20			UO_0000065	12.28	0.24	1.03	5.09	False	CHEMBL862165	Inhibition of PDE5	B	BAO_0000357	single protein format	Homo sapiens	None	None	None	None	CHEMBL1827	Phosphodiesterase 5A	Homo sapiens	SINGLE PROTEIN	CHEMBL1138984	1	Scientific Literature	Bioorg. Med. Chem. Lett.	2006	None
CHEMBL203070		0	403.44	0	3.94	30	N#Cc1c(N)nc(SCC(=O)Nc2ccc(F)cc2)c(C#N)c1-c1ccccc1	IC50	'='	1700.0	nM	5.77			UO_0000065	14.30	0.27	1.83	4.99	False	CHEMBL862165	Inhibition of PDE5	B	BAO_0000357	single protein format	Homo sapiens	None	None	None	None	CHEMBL1827	Phosphodiesterase 5A	Homo sapiens	SINGLE PROTEIN	CHEMBL1138984	1	Scientific Literature	Bioorg. Med. Chem. Lett.	2006	None
CHEMBL3950140		0	468.56	0	2.79	30a	CCCc1nn(C)c2c(=O)[nH]c(-c3cc(N4CCC(CC(=O)NO)CC4)ccc3OCC)nc12	FC	'='	1.5										False	CHEMBL3861014	Inhibition of PDE5A in human SH-SY5Y cells assessed as increase in CREB phosphorylation at Ser133 residue at 500 nM after 30 mins by Western blot analysis relative to control	B	BAO_0000219	cell-based format	Homo sapiens	None	None	SH-SY5Y	None	CHEMBL1827	Phosphodiesterase 5A	Homo sapiens	SINGLE PROTEIN	CHEMBL3860059	1	Scientific Literature	J Med Chem	2016	CHEMBL3307740
CHEMBL3950140		0	468.56	0	2.79	30a	CCCc1nn(C)c2c(=O)[nH]c(-c3cc(N4CCC(CC(=O)NO)CC4)ccc3OCC)nc12	IC50	'='	65.0	nM	7.19			UO_0000065	15.34	0.29	4.40	5.73	False	CHEMBL3860990	Inhibition of full length recombinant human N-terminal GST-tagged PDE5A1 expressed in baculovirus infected Sf9 cells using cGMP as substrate after 30 mins by HTRF assay	B	BAO_0000219	cell-based format	Homo sapiens	None	None	Sf9	None	CHEMBL1827	Phosphodiesterase 5A	Homo sapiens	SINGLE PROTEIN	CHEMBL3860059	1	Scientific Literature	J Med Chem	2016	CHEMBL3308860
CHEMBL3895860		0	423.43	0	2.66	52f	CCOc1ccc(-c2ccc(C(=O)NO)o2)cc1-c1nc2c(CC)nn(C)c2c(=O)[nH]1	IC50	'='	5.0	nM	8.30			UO_0000065	19.60	0.37	5.64	6.14	False	CHEMBL3860990	Inhibition of full length recombinant human N-terminal GST-tagged PDE5A1 expressed in baculovirus infected Sf9 cells using cGMP as substrate after 30 mins by HTRF assay	B	BAO_0000219	cell-based format	Homo sapiens	None	None	Sf9	None	CHEMBL1827	Phosphodiesterase 5A	Homo sapiens	SINGLE PROTEIN	CHEMBL3860059	1	Scientific Literature	J Med Chem	2016	CHEMBL3308860
CHEMBL208544		0	424.51	0	3.02	31	CCCCOc1ncc(C(C)=O)cc1-c1nc(O)c2nn(C3CN(C)C3)c(CC)c2n1	IC50	'='	6.4	nM	8.19			UO_0000065	19.30	0.36	5.17	7.71	False	CHEMBL860521	Inhibition of human corpus cavernosum PDE5	B	BAO_0000357	single protein format	Homo sapiens	None	None	None	None	CHEMBL1827	Phosphodiesterase 5A	Homo sapiens	SINGLE PROTEIN	CHEMBL1148639	1	Scientific Literature	J. Med. Chem.	2006	None
CHEMBL383202		0	449.52	0	3.32	49	CCCCOc1ncc(C(C)=O)cc1-c1nc(O)c2nn(Cc3nccn3C)c(CC)c2n1	IC50	'='	0.9	nM	9.05			UO_0000065	20.12	0.37	5.73	7.49	False	CHEMBL860521	Inhibition of human corpus cavernosum PDE5	B	BAO_0000357	single protein format	Homo sapiens	None	None	None	None	CHEMBL1827	Phosphodiesterase 5A	Homo sapiens	SINGLE PROTEIN	CHEMBL1148639	1	Scientific Literature	J. Med. Chem.	2006	None
CHEMBL211015		0	424.51	0	3.07	26	CCCOc1ncc(C(C)=O)cc1-c1nc(O)c2nn(C3CCNCC3)c(CC)c2n1	IC50	'='	7.0	nM	8.15			UO_0000065	19.21	0.36	5.08	7.09	False	CHEMBL860521	Inhibition of human corpus cavernosum PDE5	B	BAO_0000357	single protein format	Homo sapiens	None	None	None	None	CHEMBL1827	Phosphodiesterase 5A	Homo sapiens	SINGLE PROTEIN	CHEMBL1148639	1	Scientific Literature	J. Med. Chem.	2006	None
CHEMBL377168		0	354.41	0	3.29	57	CCCc1nn(C)c2c(O)nc(-c3cc(C(C)=O)ccc3OCC)nc12	IC50	'='	17.0	nM	7.77			UO_0000065	21.92	0.41	4.48	8.62	False	CHEMBL860521	Inhibition of human corpus cavernosum PDE5	B	BAO_0000357	single protein format	Homo sapiens	None	None	None	None	CHEMBL1827	Phosphodiesterase 5A	Homo sapiens	SINGLE PROTEIN	CHEMBL1148639	1	Scientific Literature	J. Med. Chem.	2006	None
CHEMBL382440		0	452.56	0	3.80	34	CCCCOc1ncc(C(C)=O)cc1-c1nc(O)c2nn(C3CCN(C)CC3)c(CC)c2n1	IC50	'='	9.1	nM	8.04			UO_0000065	17.77	0.33	4.24	7.57	False	CHEMBL860521	Inhibition of human corpus cavernosum PDE5	B	BAO_0000357	single protein format	Homo sapiens	None	None	None	None	CHEMBL1827	Phosphodiesterase 5A	Homo sapiens	SINGLE PROTEIN	CHEMBL1148639	1	Scientific Literature	J. Med. Chem.	2006	None
CHEMBL144400		0	395.46	0	1.82	6	COc1ccc(Cn2c(N)nc3c2c(=O)n(CC2CC2)c(=O)n3CC2CC2)cc1	IC50	'='	140.0	nM	6.85			UO_0000065	17.33	0.32	5.03	7.06	False	CHEMBL760830	Concentration required to inhibit 50% activity of phosphodiesterase VA isoenzyme at 100 uM	B	BAO_0000357	single protein format	Sus scrofa	None	None	None	None	CHEMBL1827	Phosphodiesterase 5A	Homo sapiens	SINGLE PROTEIN	CHEMBL1127705	1	Scientific Literature	J. Med. Chem.	1994	None
CHEMBL71	CHLORPROMAZINE	4	318.87	0	4.89	CPZ	CN(C)CCCN1c2ccccc2Sc2ccc(Cl)cc21	IC50						Not Active (inhibition < 50% @ 10 uM and thus dose-reponse curve not measured)						False	CHEMBL1909186	DRUGMATRIX: Phosphodiesterase PDE5 enzyme inhibition (substrate: [3H]cGMP + cGMP)	B	BAO_0000221	tissue-based format	Homo sapiens	None	None	Platelet	None	CHEMBL1827	Phosphodiesterase 5A	Homo sapiens	SINGLE PROTEIN	CHEMBL1909046	15	DrugMatrix			CHEMBL3833781
CHEMBL809	SERTRALINE	4	306.24	1	5.18	SERTRALINE	CN[C@H]1CC[C@@H](c2ccc(Cl)c(Cl)c2)c2ccccc21	Ki						Not Active (inhibition < 50% @ 10 uM and thus dose-reponse curve not measured)						False	CHEMBL1909186	DRUGMATRIX: Phosphodiesterase PDE5 enzyme inhibition (substrate: [3H]cGMP + cGMP)	B	BAO_0000221	tissue-based format	Homo sapiens	None	None	Platelet	None	CHEMBL1827	Phosphodiesterase 5A	Homo sapiens	SINGLE PROTEIN	CHEMBL1909046	15	DrugMatrix			CHEMBL3833781
CHEMBL63	ROLIPRAM	2	275.35	0	2.62	Rolipram	COc1ccc(C2CNC(=O)C2)cc1OC1CCCC1	IC50	'>'	100000.0	nM				UO_0000065					True	CHEMBL763668	Inhibition of Phosphodiesterase 5 of guinea pig lung	B	BAO_0000357	single protein format	Cavia porcellus	None	None	None	None	CHEMBL1827	Phosphodiesterase 5A	Homo sapiens	SINGLE PROTEIN	CHEMBL1132611	1	Scientific Literature	J. Med. Chem.	1999	None
CHEMBL3914813		0	531.62	1	3.26	48e	CCOc1ccc(CC2CCN(c3ccc(C(=O)NO)cn3)CC2)cc1-c1nc2c(CC)nn(C)c2c(=O)[nH]1	IC50	'='	57.0	nM	7.24			UO_0000065	13.63	0.25	3.98	5.24	False	CHEMBL3860990	Inhibition of full length recombinant human N-terminal GST-tagged PDE5A1 expressed in baculovirus infected Sf9 cells using cGMP as substrate after 30 mins by HTRF assay	B	BAO_0000219	cell-based format	Homo sapiens	None	None	Sf9	None	CHEMBL1827	Phosphodiesterase 5A	Homo sapiens	SINGLE PROTEIN	CHEMBL3860059	1	Scientific Literature	J Med Chem	2016	CHEMBL3308860
CHEMBL122909		0	383.40	0	3.04	8	COc1cc2c(NCCc3ccc4c(c3)OCO4)ncnc2c(OC)c1OC	IC50	'='	2200.0	nM	5.66			UO_0000065	14.76	0.28	2.62	6.74	False	CHEMBL822071	Inhibitory activity against cyclic GMP-phosphodiesterase (PDE V) isolated from porcine aorta.	B	BAO_0000357	single protein format	Sus scrofa	None	None	None	None	CHEMBL1827	Phosphodiesterase 5A	Homo sapiens	SINGLE PROTEIN	CHEMBL1126916	1	Scientific Literature	J. Med. Chem.	1993	None
CHEMBL340289		0	353.42	0	3.83	17	CCc1ccc(CNc2ncnc3c(OC)c(OC)c(OC)cc23)cc1	IC50	'='	26000.0	nM	4.58			UO_0000065	12.97	0.24	0.76	7.00	False	CHEMBL822071	Inhibitory activity against cyclic GMP-phosphodiesterase (PDE V) isolated from porcine aorta.	B	BAO_0000357	single protein format	Sus scrofa	None	None	None	None	CHEMBL1827	Phosphodiesterase 5A	Homo sapiens	SINGLE PROTEIN	CHEMBL1126916	1	Scientific Literature	J. Med. Chem.	1993	None
CHEMBL356138		0	483.47	0	2.02	13	Nc1nc2c(c(=O)n(CC3CC3)c(=O)n2CC2CC2)n1S(=O)(=O)c1cccc(C(F)(F)F)c1	IC50	'='	37000.0	nM	4.43			UO_0000065	9.17	0.18	2.41	3.63	False	CHEMBL760830	Concentration required to inhibit 50% activity of phosphodiesterase VA isoenzyme at 100 uM	B	BAO_0000357	single protein format	Sus scrofa	None	None	None	None	CHEMBL1827	Phosphodiesterase 5A	Homo sapiens	SINGLE PROTEIN	CHEMBL1127705	1	Scientific Literature	J. Med. Chem.	1994	None
CHEMBL1200693	MANGANESE CHLORIDE	4	125.84	None	None	MANGANESE (II) CHLORIDE		IC50						Not Active (inhibition < 50% @ 10 uM and thus dose-reponse curve not measured)						False	CHEMBL1909186	DRUGMATRIX: Phosphodiesterase PDE5 enzyme inhibition (substrate: [3H]cGMP + cGMP)	B	BAO_0000221	tissue-based format	Homo sapiens	None	None	Platelet	None	CHEMBL1827	Phosphodiesterase 5A	Homo sapiens	SINGLE PROTEIN	CHEMBL1909046	15	DrugMatrix			CHEMBL3833781
CHEMBL1390		0	344.50	0	4.08	MEDROXYPROGESTERONE	CC(=O)[C@@]1(O)CC[C@H]2[C@@H]3C[C@H](C)C4=CC(=O)CC[C@]4(C)[C@H]3CC[C@@]21C	IC50						Not Active (inhibition < 50% @ 10 uM and thus dose-reponse curve not measured)						False	CHEMBL1909186	DRUGMATRIX: Phosphodiesterase PDE5 enzyme inhibition (substrate: [3H]cGMP + cGMP)	B	BAO_0000221	tissue-based format	Homo sapiens	None	None	Platelet	None	CHEMBL1827	Phosphodiesterase 5A	Homo sapiens	SINGLE PROTEIN	CHEMBL1909046	15	DrugMatrix			CHEMBL3833781
CHEMBL342404		0	589.65	2	6.15	20p	O=C(c1ccc(-c2ccc(OCCN3CCCC3)cc2)o1)N1Cc2c(nc3ccccc3c2O)C1c1ccc2c(c1)OCO2	Ki	'='	0.76	nM	9.12			UO_0000065	15.47	0.28	2.97	9.35	False	CHEMBL760828	Inhibitory activity against Phosphodiesterase 5 (PDE5) was evaluated	B	BAO_0000357	single protein format	None	None	None	None	None	CHEMBL1827	Phosphodiesterase 5A	Homo sapiens	SINGLE PROTEIN	CHEMBL1145958	1	Scientific Literature	J. Med. Chem.	2003	None
CHEMBL6437	MIANSERIN	4	264.37	0	3.08	MIANSERIN	CN1CCN2c3ccccc3Cc3ccccc3C2C1	Ki						Not Active (inhibition < 50% @ 10 uM and thus dose-reponse curve not measured)						False	CHEMBL1909186	DRUGMATRIX: Phosphodiesterase PDE5 enzyme inhibition (substrate: [3H]cGMP + cGMP)	B	BAO_0000221	tissue-based format	Homo sapiens	None	None	Platelet	None	CHEMBL1827	Phosphodiesterase 5A	Homo sapiens	SINGLE PROTEIN	CHEMBL1909046	15	DrugMatrix			CHEMBL3833781
CHEMBL1618305	NALOXONAZINE	0	650.78	1	3.28	NALOXONAZINE	C=CCN1CC[C@]23c4c5ccc(O)c4O[C@H]2/C(=N/N=C2\CC[C@@]4(O)[C@H]6Cc7ccc(O)c8c7[C@@]4(CCN6CC=C)[C@H]2O8)CC[C@@]3(O)[C@H]1C5	IC50						Not Active (inhibition < 50% @ 10 uM and thus dose-reponse curve not measured)						False	CHEMBL1909186	DRUGMATRIX: Phosphodiesterase PDE5 enzyme inhibition (substrate: [3H]cGMP + cGMP)	B	BAO_0000221	tissue-based format	Homo sapiens	None	None	Platelet	None	CHEMBL1827	Phosphodiesterase 5A	Homo sapiens	SINGLE PROTEIN	CHEMBL1909046	15	DrugMatrix			CHEMBL3833781
CHEMBL1618305	NALOXONAZINE	0	650.78	1	3.28	NALOXONAZINE	C=CCN1CC[C@]23c4c5ccc(O)c4O[C@H]2/C(=N/N=C2\CC[C@@]4(O)[C@H]6Cc7ccc(O)c8c7[C@@]4(CCN6CC=C)[C@H]2O8)CC[C@@]3(O)[C@H]1C5	Ki						Not Active (inhibition < 50% @ 10 uM and thus dose-reponse curve not measured)						False	CHEMBL1909186	DRUGMATRIX: Phosphodiesterase PDE5 enzyme inhibition (substrate: [3H]cGMP + cGMP)	B	BAO_0000221	tissue-based format	Homo sapiens	None	None	Platelet	None	CHEMBL1827	Phosphodiesterase 5A	Homo sapiens	SINGLE PROTEIN	CHEMBL1909046	15	DrugMatrix			CHEMBL3833781
CHEMBL572	NITROFURANTOIN	4	238.16	0	0.07	NITROFURANTOIN	O=C1CN(/N=C/c2ccc([N+](=O)[O-])o2)C(=O)N1	Ki						Not Active (inhibition < 50% @ 10 uM and thus dose-reponse curve not measured)						False	CHEMBL1909186	DRUGMATRIX: Phosphodiesterase PDE5 enzyme inhibition (substrate: [3H]cGMP + cGMP)	B	BAO_0000221	tissue-based format	Homo sapiens	None	None	Platelet	None	CHEMBL1827	Phosphodiesterase 5A	Homo sapiens	SINGLE PROTEIN	CHEMBL1909046	15	DrugMatrix			CHEMBL3833781
CHEMBL1371937	PANTHENOL	3	205.25	0	-1.14	PANTHENOL	CC(C)(CO)C(O)C(=O)NCCCO	IC50						Not Active (inhibition < 50% @ 10 uM and thus dose-reponse curve not measured)						False	CHEMBL1909186	DRUGMATRIX: Phosphodiesterase PDE5 enzyme inhibition (substrate: [3H]cGMP + cGMP)	B	BAO_0000221	tissue-based format	Homo sapiens	None	None	Platelet	None	CHEMBL1827	Phosphodiesterase 5A	Homo sapiens	SINGLE PROTEIN	CHEMBL1909046	15	DrugMatrix			CHEMBL3833781
CHEMBL28366		0	240.22	0	2.48	7	O=[N+]([O-])c1ccccc1-c1nc2ccc[nH]c-2n1	Inhibition	'='	13.0	%				UO_0000187					False	CHEMBL758015	In vitro inhibition of PDE-V isolated from porcine pulmonary artery at 10 uM.	B	BAO_0000357	single protein format	Sus scrofa	None	None	None	None	CHEMBL1827	Phosphodiesterase 5A	Homo sapiens	SINGLE PROTEIN	CHEMBL1126686	1	Scientific Literature	J. Med. Chem.	1993	None
CHEMBL1087	MEPIVACAINE	4	246.35	0	2.73	MEPIVACAINE	Cc1cccc(C)c1NC(=O)C1CCCCN1C	Ki						Not Active (inhibition < 50% @ 10 uM and thus dose-reponse curve not measured)						False	CHEMBL1909186	DRUGMATRIX: Phosphodiesterase PDE5 enzyme inhibition (substrate: [3H]cGMP + cGMP)	B	BAO_0000221	tissue-based format	Homo sapiens	None	None	Platelet	None	CHEMBL1827	Phosphodiesterase 5A	Homo sapiens	SINGLE PROTEIN	CHEMBL1909046	15	DrugMatrix			CHEMBL3833781
CHEMBL34628		0	498.58	0	3.23	18 (table 2)	C=CCCN1CC[C@@H](N2CC(=O)N3[C@H](Cc4c([nH]c5ccccc45)[C@H]3c3ccc4c(c3)OCO4)C2=O)C1	IC50	'='	4.0	nM	8.40			UO_0000065	16.84	0.31	5.17	10.75	False	CHEMBL762824	Inhibitory activity against phosphodiesterase 5 (PDE5) obtained from human corpus cavernosum tissue	B	BAO_0000357	single protein format	None	None	None	None	None	CHEMBL1827	Phosphodiesterase 5A	Homo sapiens	SINGLE PROTEIN	CHEMBL1136701	1	Scientific Literature	Bioorg. Med. Chem. Lett.	2003	None
CHEMBL192	SILDENAFIL	4	474.59	0	1.61	X UK-92480, Sildenafil VIAGRA	CCCc1nn(C)c2c(=O)[nH]c(-c3cc(S(=O)(=O)N4CCN(C)CC4)ccc3OCC)nc12	IC50	'='	3.0	nM	8.52			UO_0000065	17.96	0.35	6.91	7.51	True	CHEMBL762823	Inhibition of Phosphodiesterase 5 from human corpus cavernosum	B	BAO_0000357	single protein format	Homo sapiens	None	None	None	None	CHEMBL1827	Phosphodiesterase 5A	Homo sapiens	SINGLE PROTEIN	CHEMBL1129133	1	Scientific Literature	Bioorg. Med. Chem. Lett.	1996	None
CHEMBL282114		0	460.33	0	2.98	49	CCN1C(=O)c2c(nc(OC)n2Cc2ccc(O)c(Br)c2)N2C1=N[C@@H]1CCC[C@@H]12	IC50	'='	1.6	nM	8.80			UO_0000065	19.11	0.41	5.82	10.57	True	CHEMBL762825	Inhibitory concentration against human phosphodiesterase 5 (PDE5) enzyme	B	BAO_0000357	single protein format	None	None	None	None	None	CHEMBL1827	Phosphodiesterase 5A	Homo sapiens	SINGLE PROTEIN	CHEMBL1147608	1	Scientific Literature	Bioorg. Med. Chem. Lett.	2004	None
CHEMBL838	BENAZEPRIL	4	424.50	0	2.57	BENAZEPRIL	CCOC(=O)[C@H](CCc1ccccc1)N[C@H]1CCc2ccccc2N(CC(=O)O)C1=O	Ki						Not Active (inhibition < 50% @ 10 uM and thus dose-reponse curve not measured)						False	CHEMBL1909186	DRUGMATRIX: Phosphodiesterase PDE5 enzyme inhibition (substrate: [3H]cGMP + cGMP)	B	BAO_0000221	tissue-based format	Homo sapiens	None	None	Platelet	None	CHEMBL1827	Phosphodiesterase 5A	Homo sapiens	SINGLE PROTEIN	CHEMBL1909046	15	DrugMatrix			CHEMBL3833781
CHEMBL633	AMIODARONE	4	645.32	2	6.94	AMIODARONE	CCCCc1oc2ccccc2c1C(=O)c1cc(I)c(OCCN(CC)CC)c(I)c1	Ki						Not Active (inhibition < 50% @ 10 uM and thus dose-reponse curve not measured)						False	CHEMBL1909186	DRUGMATRIX: Phosphodiesterase PDE5 enzyme inhibition (substrate: [3H]cGMP + cGMP)	B	BAO_0000221	tissue-based format	Homo sapiens	None	None	Platelet	None	CHEMBL1827	Phosphodiesterase 5A	Homo sapiens	SINGLE PROTEIN	CHEMBL1909046	15	DrugMatrix			CHEMBL3833781
CHEMBL446663		0	335.41	0	2.57	II	CCN1C(=O)c2[nH]c(Cc3ccccc3)nc2N2C1=N[C@@H]1CCC[C@@H]12	IC50	'='	39.0	nM	7.41			UO_0000065	22.09	0.40	4.84	11.47	False	CHEMBL762825	Inhibitory concentration against human phosphodiesterase 5 (PDE5) enzyme	B	BAO_0000357	single protein format	None	None	None	None	None	CHEMBL1827	Phosphodiesterase 5A	Homo sapiens	SINGLE PROTEIN	CHEMBL1147608	1	Scientific Literature	Bioorg. Med. Chem. Lett.	2004	None
CHEMBL324645		0	415.47	0	2.65	41	CCn1c(=O)c2c(nc(NC3CCCC3)n2Cc2ccc(O)c(F)c2)n(CC)c1=O	IC50	'='	0.82	nM	9.09			UO_0000065	21.87	0.41	6.44	9.66	False	CHEMBL760590	Concentration required to inhibit phosphodiesterase type 5 (PDE5) isolated from corpus cavernosum by 50% was determined	B	BAO_0000357	single protein format	None	None	None	None	None	CHEMBL1827	Phosphodiesterase 5A	Homo sapiens	SINGLE PROTEIN	CHEMBL1134944	1	Scientific Literature	Bioorg. Med. Chem. Lett.	2002	None
CHEMBL558019		0	522.44	0	4.50	27	COc1ccc(CNc2nnc(N3CCN(c4ccccn4)CC3)c3ccc(C#N)cc23)cc1Cl.Cl	IC50	'='	11.0	nM	7.96			UO_0000065	16.38	0.31	3.46	8.82	False	CHEMBL762502	50% inhibitory concentration against phosphodiesterase 5 (PDE5) from porcine platelets	B	BAO_0000019	assay format	Sus scrofa	None	None	None	None	CHEMBL1827	Phosphodiesterase 5A	Homo sapiens	SINGLE PROTEIN	CHEMBL1133760	1	Scientific Literature	J. Med. Chem.	2000	None
CHEMBL545476		0	427.30	0	3.96	29	COc1ccc(CNc2nnc(-n3ccnc3)c3ccc(C#N)cc23)cc1Cl.Cl	IC50	'='	1.5	nM	8.82			UO_0000065	22.58	0.43	4.86	9.95	False	CHEMBL762502	50% inhibitory concentration against phosphodiesterase 5 (PDE5) from porcine platelets	B	BAO_0000019	assay format	Sus scrofa	None	None	None	None	CHEMBL1827	Phosphodiesterase 5A	Homo sapiens	SINGLE PROTEIN	CHEMBL1133760	1	Scientific Literature	J. Med. Chem.	2000	None
CHEMBL286723		0	473.33	0	2.07	40	CCN1C(=O)c2c(nc(C(N)=O)n2Cc2ccc(O)c(Br)c2)N2C1=N[C@@H]1CCC[C@@H]12	IC50	'='	0.9	nM	9.05			UO_0000065	19.11	0.41	6.98	7.73	True	CHEMBL762825	Inhibitory concentration against human phosphodiesterase 5 (PDE5) enzyme	B	BAO_0000357	single protein format	None	None	None	None	None	CHEMBL1827	Phosphodiesterase 5A	Homo sapiens	SINGLE PROTEIN	CHEMBL1147608	1	Scientific Literature	Bioorg. Med. Chem. Lett.	2004	None
CHEMBL279501		0	459.98	0	4.75	11	CCN1C(=O)c2c(nc(Cc3ccccc3)n2Cc2cccc(Cl)c2)N2C1=N[C@@H]1CCC[C@@H]12	Inhibition	'='	26.0	%				UO_0000187					False	CHEMBL762495	Inhibition of human phosphodiesterase 5 at 100 nM	B	BAO_0000357	single protein format	Homo sapiens	None	None	None	None	CHEMBL1827	Phosphodiesterase 5A	Homo sapiens	SINGLE PROTEIN	CHEMBL1147608	1	Scientific Literature	Bioorg. Med. Chem. Lett.	2004	None
CHEMBL24587		0	478.94	0	2.65	52	CCN1C(=O)c2c(nc(C(N)=O)n2Cc2ccc(O)c(Cl)c2)N2C[C@@H](Cc3ccccc3)N=C12	IC50	'='	3.0	nM	8.52			UO_0000065	17.80	0.34	5.87	7.28	True	CHEMBL762825	Inhibitory concentration against human phosphodiesterase 5 (PDE5) enzyme	B	BAO_0000357	single protein format	None	None	None	None	None	CHEMBL1827	Phosphodiesterase 5A	Homo sapiens	SINGLE PROTEIN	CHEMBL1147608	1	Scientific Literature	Bioorg. Med. Chem. Lett.	2004	None
CHEMBL542166		0	480.35	0	3.77	36	COc1ccc(CNc2nnc(N3CCC(O)CC3)c3ccc([N+](=O)[O-])cc23)cc1Cl.Cl	IC50	'='	0.3	nM	9.52			UO_0000065	21.45	0.42	5.75	8.38	False	CHEMBL762502	50% inhibitory concentration against phosphodiesterase 5 (PDE5) from porcine platelets	B	BAO_0000019	assay format	Sus scrofa	None	None	None	None	CHEMBL1827	Phosphodiesterase 5A	Homo sapiens	SINGLE PROTEIN	CHEMBL1133760	1	Scientific Literature	J. Med. Chem.	2000	None
CHEMBL1366	AURANOFIN	4	678.49	None	None	AURANOFIN		Ki						Not Active (inhibition < 50% @ 10 uM and thus dose-reponse curve not measured)						False	CHEMBL1909186	DRUGMATRIX: Phosphodiesterase PDE5 enzyme inhibition (substrate: [3H]cGMP + cGMP)	B	BAO_0000221	tissue-based format	Homo sapiens	None	None	Platelet	None	CHEMBL1827	Phosphodiesterase 5A	Homo sapiens	SINGLE PROTEIN	CHEMBL1909046	15	DrugMatrix			CHEMBL3833781
CHEMBL341475		0	326.36	0	2.66	24	COc1cc2c(NCc3ccncc3)ncnc2c(OC)c1OC	IC50	'='	32000.0	nM	4.50			UO_0000065	13.77	0.26	1.83	5.73	False	CHEMBL822071	Inhibitory activity against cyclic GMP-phosphodiesterase (PDE V) isolated from porcine aorta.	B	BAO_0000357	single protein format	Sus scrofa	None	None	None	None	CHEMBL1827	Phosphodiesterase 5A	Homo sapiens	SINGLE PROTEIN	CHEMBL1126916	1	Scientific Literature	J. Med. Chem.	1993	None
CHEMBL1201220	DIATRIZOIC ACID	4	613.92	1	3.12	DIATRIZOIC ACID	CC(=O)Nc1c(I)c(NC(C)=O)c(I)c(C(=O)O)c1I	Ki						Not Active (inhibition < 50% @ 10 uM and thus dose-reponse curve not measured)						False	CHEMBL1909186	DRUGMATRIX: Phosphodiesterase PDE5 enzyme inhibition (substrate: [3H]cGMP + cGMP)	B	BAO_0000221	tissue-based format	Homo sapiens	None	None	Platelet	None	CHEMBL1827	Phosphodiesterase 5A	Homo sapiens	SINGLE PROTEIN	CHEMBL1909046	15	DrugMatrix			CHEMBL3833781
CHEMBL891	CLOXACILLIN	4	435.89	0	2.55	CLOXACILLIN	Cc1onc(-c2ccccc2Cl)c1C(=O)N[C@@H]1C(=O)N2[C@@H](C(=O)O)C(C)(C)S[C@H]12	IC50						Not Active (inhibition < 50% @ 10 uM and thus dose-reponse curve not measured)						False	CHEMBL1909186	DRUGMATRIX: Phosphodiesterase PDE5 enzyme inhibition (substrate: [3H]cGMP + cGMP)	B	BAO_0000221	tissue-based format	Homo sapiens	None	None	Platelet	None	CHEMBL1827	Phosphodiesterase 5A	Homo sapiens	SINGLE PROTEIN	CHEMBL1909046	15	DrugMatrix			CHEMBL3833781
CHEMBL341866		0	353.40	0	-0.43	10	CS(=O)(=O)n1c(N)nc2c1c(=O)n(CC1CC1)c(=O)n2CC1CC1	IC50	'='	32000.0	nM	4.50			UO_0000065	12.72	0.26	4.92	3.68	False	CHEMBL760830	Concentration required to inhibit 50% activity of phosphodiesterase VA isoenzyme at 100 uM	B	BAO_0000357	single protein format	Sus scrofa	None	None	None	None	CHEMBL1827	Phosphodiesterase 5A	Homo sapiens	SINGLE PROTEIN	CHEMBL1127705	1	Scientific Literature	J. Med. Chem.	1994	None
CHEMBL54079		0	312.37	0	2.67	III	CCCc1nn(C)c2c(=O)[nH]c(-c3ccccc3OCC)nc12	IC50	'='	27.0	nM	7.57			UO_0000065	24.23	0.45	4.90	10.40	True	CHEMBL762509	Inhibition of Phosphodiesterase 5 from rabbit platelets	B	BAO_0000019	assay format	Oryctolagus cuniculus	None	None	None	None	CHEMBL1827	Phosphodiesterase 5A	Homo sapiens	SINGLE PROTEIN	CHEMBL1129133	1	Scientific Literature	Bioorg. Med. Chem. Lett.	1996	None
CHEMBL513	CARMUSTINE	4	214.05	0	1.16	CARMUSTINE	O=NN(CCCl)C(=O)NCCCl	Ki						Not Active (inhibition < 50% @ 10 uM and thus dose-reponse curve not measured)						False	CHEMBL1909186	DRUGMATRIX: Phosphodiesterase PDE5 enzyme inhibition (substrate: [3H]cGMP + cGMP)	B	BAO_0000221	tissue-based format	Homo sapiens	None	None	Platelet	None	CHEMBL1827	Phosphodiesterase 5A	Homo sapiens	SINGLE PROTEIN	CHEMBL1909046	15	DrugMatrix			CHEMBL3833781
CHEMBL1089	PHENELZINE	4	136.20	0	0.69	PHENELZINE	NNCCc1ccccc1	IC50						Not Active (inhibition < 50% @ 10 uM and thus dose-reponse curve not measured)						False	CHEMBL1909186	DRUGMATRIX: Phosphodiesterase PDE5 enzyme inhibition (substrate: [3H]cGMP + cGMP)	B	BAO_0000221	tissue-based format	Homo sapiens	None	None	Platelet	None	CHEMBL1827	Phosphodiesterase 5A	Homo sapiens	SINGLE PROTEIN	CHEMBL1909046	15	DrugMatrix			CHEMBL3833781
CHEMBL321764		0	439.52	0	2.92	30	CCn1c(=O)c2c(nc(NC3CCCCC3)n2Cc2ccc3c(c2)OCO3)n(CC)c1=O	IC50	'='	3.7	nM	8.43			UO_0000065	19.18	0.36	5.51	9.13	False	CHEMBL760590	Concentration required to inhibit phosphodiesterase type 5 (PDE5) isolated from corpus cavernosum by 50% was determined	B	BAO_0000357	single protein format	None	None	None	None	None	CHEMBL1827	Phosphodiesterase 5A	Homo sapiens	SINGLE PROTEIN	CHEMBL1134944	1	Scientific Literature	Bioorg. Med. Chem. Lett.	2002	None
CHEMBL374478	RIFAMPIN	4	822.95	3	4.34	rifampicin	CO[C@H]1/C=C/O[C@@]2(C)Oc3c(C)c(O)c4c(O)c(c(/C=N/N5CCN(C)CC5)c(O)c4c3C2=O)NC(=O)/C(C)=C\C=C\[C@H](C)[C@H](O)[C@@H](C)[C@@H](O)[C@@H](C)[C@H](OC(C)=O)[C@@H]1C	Ki						Not Active (inhibition < 50% @ 10 uM and thus dose-reponse curve not measured)						False	CHEMBL1909186	DRUGMATRIX: Phosphodiesterase PDE5 enzyme inhibition (substrate: [3H]cGMP + cGMP)	B	BAO_0000221	tissue-based format	Homo sapiens	None	None	Platelet	None	CHEMBL1827	Phosphodiesterase 5A	Homo sapiens	SINGLE PROTEIN	CHEMBL1909046	15	DrugMatrix			CHEMBL3833781
CHEMBL545715		0	488.42	0	4.37	15	COc1ccc(CNc2nnc(N3CCC(CCO)CC3)c3ccc(C#N)cc23)cc1Cl.Cl	IC50	'='	0.7	nM	9.15			UO_0000065	20.26	0.39	4.78	9.71	False	CHEMBL762502	50% inhibitory concentration against phosphodiesterase 5 (PDE5) from porcine platelets	B	BAO_0000019	assay format	Sus scrofa	None	None	None	None	CHEMBL1827	Phosphodiesterase 5A	Homo sapiens	SINGLE PROTEIN	CHEMBL1133760	1	Scientific Literature	J. Med. Chem.	2000	None
CHEMBL122093		0	315.33	0	2.86	25	COc1cc2c(NCc3ccco3)ncnc2c(OC)c1OC	IC50	'='	4000.0	nM	5.40			UO_0000065	17.12	0.32	2.54	6.86	False	CHEMBL822071	Inhibitory activity against cyclic GMP-phosphodiesterase (PDE V) isolated from porcine aorta.	B	BAO_0000357	single protein format	Sus scrofa	None	None	None	None	CHEMBL1827	Phosphodiesterase 5A	Homo sapiens	SINGLE PROTEIN	CHEMBL1126916	1	Scientific Literature	J. Med. Chem.	1993	None
CHEMBL374478	RIFAMPIN	4	822.95	3	4.34	rifampicin	CO[C@H]1/C=C/O[C@@]2(C)Oc3c(C)c(O)c4c(O)c(c(/C=N/N5CCN(C)CC5)c(O)c4c3C2=O)NC(=O)/C(C)=C\C=C\[C@H](C)[C@H](O)[C@@H](C)[C@@H](O)[C@@H](C)[C@H](OC(C)=O)[C@@H]1C	IC50						Not Active (inhibition < 50% @ 10 uM and thus dose-reponse curve not measured)						False	CHEMBL1909186	DRUGMATRIX: Phosphodiesterase PDE5 enzyme inhibition (substrate: [3H]cGMP + cGMP)	B	BAO_0000221	tissue-based format	Homo sapiens	None	None	Platelet	None	CHEMBL1827	Phosphodiesterase 5A	Homo sapiens	SINGLE PROTEIN	CHEMBL1909046	15	DrugMatrix			CHEMBL3833781
CHEMBL1790041	RANITIDINE	4	314.41	0	1.46	RANITIDINE	CNC(=C[N+](=O)[O-])NCCSCc1ccc(CN(C)C)o1	IC50						Not Active (inhibition < 50% @ 10 uM and thus dose-reponse curve not measured)						False	CHEMBL1909186	DRUGMATRIX: Phosphodiesterase PDE5 enzyme inhibition (substrate: [3H]cGMP + cGMP)	B	BAO_0000221	tissue-based format	Homo sapiens	None	None	Platelet	None	CHEMBL1827	Phosphodiesterase 5A	Homo sapiens	SINGLE PROTEIN	CHEMBL1909046	15	DrugMatrix			CHEMBL3833781
CHEMBL1790041	RANITIDINE	4	314.41	0	1.46	RANITIDINE	CNC(=C[N+](=O)[O-])NCCSCc1ccc(CN(C)C)o1	Ki						Not Active (inhibition < 50% @ 10 uM and thus dose-reponse curve not measured)						False	CHEMBL1909186	DRUGMATRIX: Phosphodiesterase PDE5 enzyme inhibition (substrate: [3H]cGMP + cGMP)	B	BAO_0000221	tissue-based format	Homo sapiens	None	None	Platelet	None	CHEMBL1827	Phosphodiesterase 5A	Homo sapiens	SINGLE PROTEIN	CHEMBL1909046	15	DrugMatrix			CHEMBL3833781
CHEMBL95	TACRINE	4	198.27	0	2.70	3	Nc1c2c(nc3ccccc13)CCCC2	IC50						Not Active (inhibition < 50% @ 10 uM and thus dose-reponse curve not measured)						False	CHEMBL1909186	DRUGMATRIX: Phosphodiesterase PDE5 enzyme inhibition (substrate: [3H]cGMP + cGMP)	B	BAO_0000221	tissue-based format	Homo sapiens	None	None	Platelet	None	CHEMBL1827	Phosphodiesterase 5A	Homo sapiens	SINGLE PROTEIN	CHEMBL1909046	15	DrugMatrix			CHEMBL3833781
CHEMBL114145		0	402.20	1	5.58	15i	COc1ccc(CNc2nnc(Cl)c3ccc(C(F)(F)F)cc23)cc1Cl	IC50	'='	5.3	nM	8.28			UO_0000065	20.58	0.43	2.70	17.59	False	CHEMBL762507	Inhibition of Phosphodiesterase 5 from porcine platelets	B	BAO_0000019	assay format	Sus scrofa	None	None	None	None	CHEMBL1827	Phosphodiesterase 5A	Homo sapiens	SINGLE PROTEIN	CHEMBL1131629	1	Scientific Literature	J. Med. Chem.	1998	None
CHEMBL432404		0	409.53	0	3.44	20	CCn1c(=O)c2c(nc(NC3CCCC3)n2Cc2ccccc2)n(CC(C)C)c1=O	Inhibition	'='	56.0	%				UO_0000187					False	CHEMBL760591	Percentage inhibition against human phosphodiesterase type 5 isolated from corpus cavernosum at 100 nM.	B	BAO_0000357	single protein format	None	None	None	None	None	CHEMBL1827	Phosphodiesterase 5A	Homo sapiens	SINGLE PROTEIN	CHEMBL1134944	1	Scientific Literature	Bioorg. Med. Chem. Lett.	2002	None
CHEMBL366149		0	440.98	0	4.59	34	CN(C)CCNC(=O)c1ccc(-c2cc(Cl)c3c(c2)C2(CCCCC2)NC(=O)N3)cc1	IC50	'>'	67300.0	nM				UO_0000065					False	CHEMBL827094	In vitro inhibition of human Phosphodiesterase 5	B	BAO_0000357	single protein format	Homo sapiens	None	None	None	None	CHEMBL1827	Phosphodiesterase 5A	Homo sapiens	SINGLE PROTEIN	CHEMBL1137827	1	Scientific Literature	Bioorg. Med. Chem. Lett.	2004	None
CHEMBL185370		0	452.99	0	4.69	39	CN1CCN(C(=O)c2cccc(-c3cc(Cl)c4c(c3)C3(CCCCC3)NC(=O)N4)c2)CC1	IC50	'='	52400.0	nM	4.28			UO_0000065	9.45	0.18	-0.41	6.62	False	CHEMBL827094	In vitro inhibition of human Phosphodiesterase 5	B	BAO_0000357	single protein format	Homo sapiens	None	None	None	None	CHEMBL1827	Phosphodiesterase 5A	Homo sapiens	SINGLE PROTEIN	CHEMBL1137827	1	Scientific Literature	Bioorg. Med. Chem. Lett.	2004	None
CHEMBL125441		0	334.38	0	3.85	31	COc1ccc2c(-c3ccc(CO)o3)nn(Cc3ccccc3)c2c1	IC50	'='	3500.0	nM	5.46			UO_0000065	16.32	0.30	1.61	9.03	False	CHEMBL757899	Inhibition of PDE5 from platelets	B	BAO_0000019	assay format	None	None	None	None	None	CHEMBL1827	Phosphodiesterase 5A	Homo sapiens	SINGLE PROTEIN	CHEMBL1134782	1	Scientific Literature	J. Med. Chem.	2001	None
CHEMBL439923		0	327.39	0	2.49	35	CCCOc1ccc(N)cc1-c1nc2c(c(C)nn2CC)c(=O)[nH]1	IC50	'='	7.0	nM	8.15			UO_0000065	24.91	0.46	5.66	8.25	False	CHEMBL763673	Inhibition of Phosphodiesterase 5 from human	B	BAO_0000357	single protein format	None	None	None	None	None	CHEMBL1827	Phosphodiesterase 5A	Homo sapiens	SINGLE PROTEIN	CHEMBL1129550	1	Scientific Literature	J. Med. Chem.	1996	None
CHEMBL323473		0	445.95	0	3.55	32	CCn1c(=O)c2c(nc(NC3CCCCC3)n2Cc2ccc(O)c(Cl)c2)n(CC)c1=O	IC50	'='	2.0	nM	8.70			UO_0000065	19.51	0.38	5.15	9.25	False	CHEMBL760590	Concentration required to inhibit phosphodiesterase type 5 (PDE5) isolated from corpus cavernosum by 50% was determined	B	BAO_0000357	single protein format	None	None	None	None	None	CHEMBL1827	Phosphodiesterase 5A	Homo sapiens	SINGLE PROTEIN	CHEMBL1134944	1	Scientific Literature	Bioorg. Med. Chem. Lett.	2002	None
CHEMBL553204	ICARIIN	3	676.67	3	0.07	1	COc1ccc(-c2oc3c(CC=C(C)C)c(O[C@@H]4O[C@H](CO)[C@@H](O)[C@H](O)[C@H]4O)cc(O)c3c(=O)c2O[C@@H]2O[C@@H](C)[C@H](O)[C@@H](O)[C@H]2O)cc1	IC50	'='	5900.0	nM	5.23			UO_0000065	7.73	0.15	5.16	2.20	False	CHEMBL998833	Inhibition of human recombinant PDE5A1 expressed in COS7 cells	B	BAO_0000219	cell-based format	Homo sapiens	None	None	COS-7	None	CHEMBL1827	Phosphodiesterase 5A	Homo sapiens	SINGLE PROTEIN	CHEMBL1156665	1	Scientific Literature	J. Nat. Prod.	2008	CHEMBL3307648
CHEMBL716	QUETIAPINE	4	383.52	0	2.86	QUETIAPINE	OCCOCCN1CCN(C2=Nc3ccccc3Sc3ccccc32)CC1	Ki						Not Active (inhibition < 50% @ 10 uM and thus dose-reponse curve not measured)						False	CHEMBL1909186	DRUGMATRIX: Phosphodiesterase PDE5 enzyme inhibition (substrate: [3H]cGMP + cGMP)	B	BAO_0000221	tissue-based format	Homo sapiens	None	None	Platelet	None	CHEMBL1827	Phosphodiesterase 5A	Homo sapiens	SINGLE PROTEIN	CHEMBL1909046	15	DrugMatrix			CHEMBL3833781
CHEMBL1909070	NAFENOPIN	0	310.39	0	4.40	NAFENOPIN	CC(C)(Oc1ccc(C2CCCc3ccccc32)cc1)C(=O)O	Ki						Not Active (inhibition < 50% @ 10 uM and thus dose-reponse curve not measured)						False	CHEMBL1909186	DRUGMATRIX: Phosphodiesterase PDE5 enzyme inhibition (substrate: [3H]cGMP + cGMP)	B	BAO_0000221	tissue-based format	Homo sapiens	None	None	Platelet	None	CHEMBL1827	Phosphodiesterase 5A	Homo sapiens	SINGLE PROTEIN	CHEMBL1909046	15	DrugMatrix			CHEMBL3833781
CHEMBL445	NORTRIPTYLINE	4	263.38	0	3.83	NORTRIPTYLINE	CNCCC=C1c2ccccc2CCc2ccccc21	Ki						Not Active (inhibition < 50% @ 10 uM and thus dose-reponse curve not measured)						False	CHEMBL1909186	DRUGMATRIX: Phosphodiesterase PDE5 enzyme inhibition (substrate: [3H]cGMP + cGMP)	B	BAO_0000221	tissue-based format	Homo sapiens	None	None	Platelet	None	CHEMBL1827	Phosphodiesterase 5A	Homo sapiens	SINGLE PROTEIN	CHEMBL1909046	15	DrugMatrix			CHEMBL3833781
CHEMBL1430	PENICILLAMINE	4	149.22	0	0.11	PENICILLAMINE	CC(C)(S)[C@@H](N)C(=O)O	IC50						Not Active (inhibition < 50% @ 10 uM and thus dose-reponse curve not measured)						False	CHEMBL1909186	DRUGMATRIX: Phosphodiesterase PDE5 enzyme inhibition (substrate: [3H]cGMP + cGMP)	B	BAO_0000221	tissue-based format	Homo sapiens	None	None	Platelet	None	CHEMBL1827	Phosphodiesterase 5A	Homo sapiens	SINGLE PROTEIN	CHEMBL1909046	15	DrugMatrix			CHEMBL3833781
CHEMBL445	NORTRIPTYLINE	4	263.38	0	3.83	NORTRIPTYLINE	CNCCC=C1c2ccccc2CCc2ccccc21	IC50						Not Active (inhibition < 50% @ 10 uM and thus dose-reponse curve not measured)						False	CHEMBL1909186	DRUGMATRIX: Phosphodiesterase PDE5 enzyme inhibition (substrate: [3H]cGMP + cGMP)	B	BAO_0000221	tissue-based format	Homo sapiens	None	None	Platelet	None	CHEMBL1827	Phosphodiesterase 5A	Homo sapiens	SINGLE PROTEIN	CHEMBL1909046	15	DrugMatrix			CHEMBL3833781
CHEMBL192	SILDENAFIL	4	474.59	0	1.61	1	CCCc1nn(C)c2c(=O)[nH]c(-c3cc(S(=O)(=O)N4CCN(C)CC4)ccc3OCC)nc12	IC50	'='	1.6	nM	8.80			UO_0000065	18.53	0.36	7.19	7.76	True	CHEMBL762826	Inhibition of Phosphodiesterase 5 from human platelets	B	BAO_0000019	assay format	Homo sapiens	None	None	None	None	CHEMBL1827	Phosphodiesterase 5A	Homo sapiens	SINGLE PROTEIN	CHEMBL1145960	1	Scientific Literature	J. Med. Chem.	2003	None
CHEMBL1915896		0	347.38	0	2.67	54	COc1ccc2nc(C)c3c(C)nc(-c4cccc(C(N)=O)c4)n3c2n1	IC50	'='	2080.0	nM	5.68			UO_0000065	16.36	0.30	3.01	5.96	False	CHEMBL1918963	Inhibition of recombinant human PDE5A using [3H]cGMP after 1 hr by scintillation proximity assay	B	BAO_0000357	single protein format	Homo sapiens	None	None	None	None	CHEMBL1827	Phosphodiesterase 5A	Homo sapiens	SINGLE PROTEIN	CHEMBL1914403	1	Scientific Literature	J. Med. Chem.	2011	None
CHEMBL294199	CAPSAICIN	4	305.42	0	3.79	CAPSAICIN	COc1cc(CNC(=O)CCCC/C=C/C(C)C)ccc1O	IC50						Not Active (inhibition < 50% @ 10 uM and thus dose-reponse curve not measured)						False	CHEMBL1909186	DRUGMATRIX: Phosphodiesterase PDE5 enzyme inhibition (substrate: [3H]cGMP + cGMP)	B	BAO_0000221	tissue-based format	Homo sapiens	None	None	Platelet	None	CHEMBL1827	Phosphodiesterase 5A	Homo sapiens	SINGLE PROTEIN	CHEMBL1909046	15	DrugMatrix			CHEMBL3833781
CHEMBL543042		0	261.71	0	2.59	1a	COc1ccccc1-c1nc2ccc[nH]c-2n1.Cl	IC50	'='	34000.0	nM	4.47			UO_0000065	19.84	0.36	1.88	8.80	False	CHEMBL758014	In vitro inhibition of PDE-V isolated from porcine pulmonary artery.	B	BAO_0000357	single protein format	Sus scrofa	None	None	None	None	CHEMBL1827	Phosphodiesterase 5A	Homo sapiens	SINGLE PROTEIN	CHEMBL1126686	1	Scientific Literature	J. Med. Chem.	1993	None
CHEMBL53538		0	504.61	1	0.97	XI	CCCc1nn(C)c2c(=O)[nH]c(-c3cc(S(=O)(=O)N4CCN(CCO)CC4)ccc3OCC)nc12	IC50	'='	19.0	nM	7.72			UO_0000065	15.30	0.30	6.75	5.78	False	CHEMBL762509	Inhibition of Phosphodiesterase 5 from rabbit platelets	B	BAO_0000019	assay format	Oryctolagus cuniculus	None	None	None	None	CHEMBL1827	Phosphodiesterase 5A	Homo sapiens	SINGLE PROTEIN	CHEMBL1129133	1	Scientific Literature	Bioorg. Med. Chem. Lett.	1996	None
CHEMBL275084	ISOBUTYLMETHYLXANTHINE	0	222.25	0	0.08	IBMX	CC(C)Cn1c(=O)n(C)c(=O)c2nc[nH]c21	IC50	'='	63000.0	nM	4.20			UO_0000065	18.90	0.36	4.12	5.78	False	CHEMBL757898	Inhibition of PDE5 from platelets	B	BAO_0000019	assay format	None	None	None	None	None	CHEMBL1827	Phosphodiesterase 5A	Homo sapiens	SINGLE PROTEIN	CHEMBL1134782	1	Scientific Literature	J. Med. Chem.	2001	None
CHEMBL16073	PHENACETIN	4	179.22	0	2.04	PHENACETIN	CCOc1ccc(NC(C)=O)cc1	Ki						Not Active (inhibition < 50% @ 10 uM and thus dose-reponse curve not measured)						False	CHEMBL1909186	DRUGMATRIX: Phosphodiesterase PDE5 enzyme inhibition (substrate: [3H]cGMP + cGMP)	B	BAO_0000221	tissue-based format	Homo sapiens	None	None	Platelet	None	CHEMBL1827	Phosphodiesterase 5A	Homo sapiens	SINGLE PROTEIN	CHEMBL1909046	15	DrugMatrix			CHEMBL3833781
CHEMBL799	CILOSTAZOL	4	369.47	0	3.46	CILOSTAZOL	O=C1CCc2cc(OCCCCc3nnnn3C3CCCCC3)ccc2N1	Ki						Not Active (inhibition < 50% @ 10 uM and thus dose-reponse curve not measured)						False	CHEMBL1909186	DRUGMATRIX: Phosphodiesterase PDE5 enzyme inhibition (substrate: [3H]cGMP + cGMP)	B	BAO_0000221	tissue-based format	Homo sapiens	None	None	Platelet	None	CHEMBL1827	Phosphodiesterase 5A	Homo sapiens	SINGLE PROTEIN	CHEMBL1909046	15	DrugMatrix			CHEMBL3833781
CHEMBL707	DOXAZOSIN	4	451.48	0	1.72	DOXAZOSIN	COc1cc2nc(N3CCN(C(=O)C4COc5ccccc5O4)CC3)nc(N)c2cc1OC	IC50						Not Active (inhibition < 50% @ 10 uM and thus dose-reponse curve not measured)						False	CHEMBL1909186	DRUGMATRIX: Phosphodiesterase PDE5 enzyme inhibition (substrate: [3H]cGMP + cGMP)	B	BAO_0000221	tissue-based format	Homo sapiens	None	None	Platelet	None	CHEMBL1827	Phosphodiesterase 5A	Homo sapiens	SINGLE PROTEIN	CHEMBL1909046	15	DrugMatrix			CHEMBL3833781
CHEMBL660	AMANTADINE	4	151.25	0	1.91	AMANTADINE	NC12CC3CC(CC(C3)C1)C2	Ki						Not Active (inhibition < 50% @ 10 uM and thus dose-reponse curve not measured)						False	CHEMBL1909186	DRUGMATRIX: Phosphodiesterase PDE5 enzyme inhibition (substrate: [3H]cGMP + cGMP)	B	BAO_0000221	tissue-based format	Homo sapiens	None	None	Platelet	None	CHEMBL1827	Phosphodiesterase 5A	Homo sapiens	SINGLE PROTEIN	CHEMBL1909046	15	DrugMatrix			CHEMBL3833781
CHEMBL125394		0	468.50	0	4.76	2	CCCc1c(OCCOc2ccc3c(=O)cc(C(=O)O)oc3c2CCC)ccc(C(C)=O)c1O	IC50	'='	1500.0	nM	5.82			UO_0000065	12.43	0.23	1.06	4.72	False	CHEMBL822071	Inhibitory activity against cyclic GMP-phosphodiesterase (PDE V) isolated from porcine aorta.	B	BAO_0000357	single protein format	Sus scrofa	None	None	None	None	CHEMBL1827	Phosphodiesterase 5A	Homo sapiens	SINGLE PROTEIN	CHEMBL1126916	1	Scientific Literature	J. Med. Chem.	1993	None
CHEMBL1261	CITRIC ACID	4	192.12	0	-1.25	CITRIC ACID	O=C(O)CC(O)(CC(=O)O)C(=O)O	Ki						Not Active (inhibition < 50% @ 10 uM and thus dose-reponse curve not measured)						False	CHEMBL1909186	DRUGMATRIX: Phosphodiesterase PDE5 enzyme inhibition (substrate: [3H]cGMP + cGMP)	B	BAO_0000221	tissue-based format	Homo sapiens	None	None	Platelet	None	CHEMBL1827	Phosphodiesterase 5A	Homo sapiens	SINGLE PROTEIN	CHEMBL1909046	15	DrugMatrix			CHEMBL3833781
CHEMBL508102	CARBIMAZOLE	4	186.24	0	1.56	CARBIMAZOLE	CCOC(=O)n1ccn(C)c1=S	Ki						Not Active (inhibition < 50% @ 10 uM and thus dose-reponse curve not measured)						False	CHEMBL1909186	DRUGMATRIX: Phosphodiesterase PDE5 enzyme inhibition (substrate: [3H]cGMP + cGMP)	B	BAO_0000221	tissue-based format	Homo sapiens	None	None	Platelet	None	CHEMBL1827	Phosphodiesterase 5A	Homo sapiens	SINGLE PROTEIN	CHEMBL1909046	15	DrugMatrix			CHEMBL3833781
CHEMBL125435		0	355.39	0	3.28	11	COc1ccc(CNc2ncnc3c(OC)c(OC)c(OC)cc23)cc1	IC50	'='	1000.0	nM	6.00			UO_0000065	16.88	0.32	2.72	8.03	False	CHEMBL822071	Inhibitory activity against cyclic GMP-phosphodiesterase (PDE V) isolated from porcine aorta.	B	BAO_0000357	single protein format	Sus scrofa	None	None	None	None	CHEMBL1827	Phosphodiesterase 5A	Homo sapiens	SINGLE PROTEIN	CHEMBL1126916	1	Scientific Literature	J. Med. Chem.	1993	None
CHEMBL122059		0	355.35	0	3.13	7	COc1cc2c(Nc3ccc4c(c3)OCO4)ncnc2c(OC)c1OC	IC50	'='	11000.0	nM	4.96			UO_0000065	13.95	0.26	1.83	5.91	False	CHEMBL822071	Inhibitory activity against cyclic GMP-phosphodiesterase (PDE V) isolated from porcine aorta.	B	BAO_0000357	single protein format	Sus scrofa	None	None	None	None	CHEMBL1827	Phosphodiesterase 5A	Homo sapiens	SINGLE PROTEIN	CHEMBL1126916	1	Scientific Literature	J. Med. Chem.	1993	None
CHEMBL1466	DICUMAROL	4	336.30	0	2.90	DICUMAROL	O=c1oc2ccccc2c(O)c1Cc1c(O)c2ccccc2oc1=O	Ki						Not Active (inhibition < 50% @ 10 uM and thus dose-reponse curve not measured)						False	CHEMBL1909186	DRUGMATRIX: Phosphodiesterase PDE5 enzyme inhibition (substrate: [3H]cGMP + cGMP)	B	BAO_0000221	tissue-based format	Homo sapiens	None	None	Platelet	None	CHEMBL1827	Phosphodiesterase 5A	Homo sapiens	SINGLE PROTEIN	CHEMBL1909046	15	DrugMatrix			CHEMBL3833781
CHEMBL1105	6-METHOXY-2-NAPHTHYLACETIC ACID	0	216.24	0	2.48	6-METHOXY-2-NAPHTHYLACETIC ACID	COc1ccc2cc(CC(=O)O)ccc2c1	Ki						Not Active (inhibition < 50% @ 10 uM and thus dose-reponse curve not measured)						False	CHEMBL1909186	DRUGMATRIX: Phosphodiesterase PDE5 enzyme inhibition (substrate: [3H]cGMP + cGMP)	B	BAO_0000221	tissue-based format	Homo sapiens	None	None	Platelet	None	CHEMBL1827	Phosphodiesterase 5A	Homo sapiens	SINGLE PROTEIN	CHEMBL1909046	15	DrugMatrix			CHEMBL3833781
CHEMBL342527		0	590.68	1	4.26	13a	CCCOc1ccc(S(=O)(=O)N2CCN(C)CC2)cc1-c1nc(O)c2cc3c(cc2n1)ncn3Cc1ccc(F)cc1	Control relaxation	'='	90.0	%				UO_0000187					False	CHEMBL842804	Rabbit Corpus Cavernosum functional assay at 30 nM to determine the efficacy of PDE5 inhibition activity.	F	BAO_0000019	assay format	Canis lupus familiaris	None	None	None	None	CHEMBL1827	Phosphodiesterase 5A	Homo sapiens	SINGLE PROTEIN	CHEMBL1133451	1	Scientific Literature	J. Med. Chem.	2000	None
CHEMBL364200		0	353.85	0	2.59	26	CNCC(O)COc1ccc(Cl)c2c1C1(CCCCC1)NC(=O)N2	IC50	'>'	101000.0	nM		Outside typical range		UO_0000065					False	CHEMBL827702	Inhibition of human PDE5 partially purified from MCF-7 cells	B	BAO_0000219	cell-based format	Homo sapiens	None	None	MCF7	None	CHEMBL1827	Phosphodiesterase 5A	Homo sapiens	SINGLE PROTEIN	CHEMBL1137828	1	Scientific Literature	Bioorg. Med. Chem. Lett.	2004	CHEMBL3308403
CHEMBL365206		0	319.79	0	4.17	22	Cn1nc(-c2ccc(Cl)cc2)s/c1=N\c1cccc(F)c1	IC50	'>'	101000.0	nM		Outside typical range		UO_0000065					False	CHEMBL828235	Inhibition of human Phosphodiesterase 5 purified from MCF-7 cells	B	BAO_0000219	cell-based format	Homo sapiens	None	None	MCF7	None	CHEMBL1827	Phosphodiesterase 5A	Homo sapiens	SINGLE PROTEIN	CHEMBL1137197	1	Scientific Literature	Bioorg. Med. Chem. Lett.	2004	CHEMBL3308403
CHEMBL192	SILDENAFIL	4	474.59	0	1.61	UK-92480, Sildenafil	CCCc1nn(C)c2c(=O)[nH]c(-c3cc(S(=O)(=O)N4CCN(C)CC4)ccc3OCC)nc12	IC50	'='	1.6	nM	8.80			UO_0000065	18.53	0.36	7.19	7.76	True	CHEMBL762820	Inhibition of PDE5 from human platelets	B	BAO_0000019	assay format	Homo sapiens	None	None	None	None	CHEMBL1827	Phosphodiesterase 5A	Homo sapiens	SINGLE PROTEIN	CHEMBL1133954	1	Scientific Literature	Bioorg. Med. Chem. Lett.	2001	None
CHEMBL498485	ICARITIN	3	368.39	0	4.09	3	COc1ccc(-c2oc3c(CC=C(C)C)c(O)cc(O)c3c(=O)c2O)cc1	IC50	'='	2200.0	nM	5.66			UO_0000065	15.36	0.29	1.57	5.65	False	CHEMBL998833	Inhibition of human recombinant PDE5A1 expressed in COS7 cells	B	BAO_0000219	cell-based format	Homo sapiens	None	None	COS-7	None	CHEMBL1827	Phosphodiesterase 5A	Homo sapiens	SINGLE PROTEIN	CHEMBL1156665	1	Scientific Literature	J. Nat. Prod.	2008	CHEMBL3307648
CHEMBL465040	FERUTININ	0	358.48	0	4.46	ferutinin	CC1=CC[C@@]2(C)CC[C@@](O)(C(C)C)[C@@H]2[C@@H](OC(=O)c2ccc(O)cc2)C1	Inhibition	'='	-7.0	%				UO_0000187					False	CHEMBL998833	Inhibition of human recombinant PDE5A1 expressed in COS7 cells	B	BAO_0000219	cell-based format	Homo sapiens	None	None	COS-7	None	CHEMBL1827	Phosphodiesterase 5A	Homo sapiens	SINGLE PROTEIN	CHEMBL1156665	1	Scientific Literature	J. Nat. Prod.	2008	CHEMBL3307648
CHEMBL504620		0	586.72	1	4.34	6m	CCCc1nn(C)c2c(=O)[nH]c(-c3cc(S(=O)(=O)N4CCN(c5cccc6ccccc56)CC4)ccc3OCC)nc12	IC50	'='	370.0	nM	6.43			UO_0000065	10.96	0.21	2.09	5.67	False	CHEMBL989632	Inhibition of PDE5 in human platelets after 5 mins by LC-MS/MS analysis	B	BAO_0000019	assay format	Homo sapiens	None	None	None	None	CHEMBL1827	Phosphodiesterase 5A	Homo sapiens	SINGLE PROTEIN	CHEMBL1150234	1	Scientific Literature	J. Med. Chem.	2008	None
CHEMBL302874		0	568.35	0	3.28	26	CC(C)Cn1c(=O)n(-c2ccncc2)c(=O)c2[nH]c(Cc3ccc(Br)cc3)nc21.O=C(O)C(F)(F)F	Inhibition	'='	22.0	%				UO_0000187					False	CHEMBL760826	Percentage inhibition against phosphodiesterase 5 (PDE5) was determined using [3H]cGMP scintillation proximity assay at concentration of 1 uM	B	BAO_0000357	single protein format	None	None	None	None	None	CHEMBL1827	Phosphodiesterase 5A	Homo sapiens	SINGLE PROTEIN	CHEMBL1135948	1	Scientific Literature	Bioorg. Med. Chem. Lett.	2002	None
CHEMBL422006		0	422.48	1	5.29	13	Oc1c2c(nc3ccccc13)C(c1ccc3c(c1)OCO3)N(C/C=C/c1ccccc1)C2	Ki	'='	23.3	nM	7.63			UO_0000065	18.07	0.33	2.34	13.92	False	CHEMBL762498	Inhibitory activity against human Phosphodiesterase 5	B	BAO_0000357	single protein format	None	None	None	None	None	CHEMBL1827	Phosphodiesterase 5A	Homo sapiens	SINGLE PROTEIN	CHEMBL1148396	1	Scientific Literature	J. Med. Chem.	2004	None
CHEMBL2180949		0	434.56	0	2.03	30	CCCOc1ccc(S(=O)(=O)N2CCN(C)CC2)cc1-c1nc(C)c(CC)c(=O)[nH]1	IC50	'='	13.7	nM	7.86			UO_0000065	18.09	0.36	5.83	8.23	False	CHEMBL2184512	Inhibition of human recombinant PDE5A by [3H]cGMP based tritium scintillation proximity assay	B	BAO_0000357	single protein format	Homo sapiens	None	None	None	None	CHEMBL1827	Phosphodiesterase 5A	Homo sapiens	SINGLE PROTEIN	CHEMBL2176889	1	Scientific Literature	J. Med. Chem.	2012	None
CHEMBL2180955		0	432.55	0	1.65	2	CCCOc1ccc(S(=O)(=O)N2CCN(C)CC2)cc1-c1nc2c(c(=O)[nH]1)CCC2	Inhibition	'='	24.0	%				UO_0000187					False	CHEMBL2184513	Inhibition of human recombinant PDE5A at 1 uM by [3H]cGMP based tritium scintillation proximity assay	B	BAO_0000357	single protein format	Homo sapiens	None	None	None	None	CHEMBL1827	Phosphodiesterase 5A	Homo sapiens	SINGLE PROTEIN	CHEMBL2176889	1	Scientific Literature	J. Med. Chem.	2012	None
CHEMBL34169		0	507.59	1	3.23	35 (table 3)	O=C1[C@H]2Cc3c([nH]c4ccccc34)[C@@H](c3ccc(O)nc3)N2C(=O)CN1[C@@H]1CCN(Cc2ccccc2)C1	IC50	'='	127.0	nM	6.90			UO_0000065	13.59	0.25	3.67	7.43	False	CHEMBL762824	Inhibitory activity against phosphodiesterase 5 (PDE5) obtained from human corpus cavernosum tissue	B	BAO_0000357	single protein format	None	None	None	None	None	CHEMBL1827	Phosphodiesterase 5A	Homo sapiens	SINGLE PROTEIN	CHEMBL1136701	1	Scientific Literature	Bioorg. Med. Chem. Lett.	2003	None
CHEMBL189007		0	342.38	0	2.99	31	O=C(Cc1csc(NC(=O)Nc2cccc3ccccc23)n1)NO	IC50	'='	3810.0	nM	5.42			UO_0000065	15.83	0.31	2.43	5.24	False	CHEMBL828602	Inhibitory concentration against Phosphodiesterase type 5	B	BAO_0000357	single protein format	None	None	None	None	None	CHEMBL1827	Phosphodiesterase 5A	Homo sapiens	SINGLE PROTEIN	CHEMBL1140357	1	Scientific Literature	Bioorg. Med. Chem. Lett.	2005	None
CHEMBL545749		0	366.83	0	4.44	82	Cl.Fc1ccc2nc(-c3cccnc3)nc(NCc3ccccc3)c2c1	IC50	'='	165.0	nM	6.78			UO_0000065	20.53	0.37	2.34	13.38	False	CHEMBL762819	Inhibitory activity against phosphodiesterase 5 from human platelets	B	BAO_0000019	assay format	None	None	None	None	None	CHEMBL1827	Phosphodiesterase 5A	Homo sapiens	SINGLE PROTEIN	CHEMBL1128541	1	Scientific Literature	J. Med. Chem.	1995	None
CHEMBL349947		0	506.56	2	5.52	15b	COc1ccc(-c2cnc(N3CCc4c([nH]c5ccccc45)C3c3ccc4c(c3)OCO4)nc2)cc1OC	Ki	'='	62.8	nM	7.20			UO_0000065	14.22	0.26	1.68	8.81	False	CHEMBL762497	Inhibitory activity against PDE5 from human corpus cavernosum	B	BAO_0000357	single protein format	None	None	None	None	None	CHEMBL1827	Phosphodiesterase 5A	Homo sapiens	SINGLE PROTEIN	CHEMBL1136605	1	Scientific Literature	Bioorg. Med. Chem. Lett.	2003	None
CHEMBL954	ENCLOMIPHENE	4	405.97	1	6.56	CLOMIPHENE	CCN(CC)CCOc1ccc(/C(=C(/Cl)c2ccccc2)c2ccccc2)cc1	IC50						Not Active (inhibition < 50% @ 10 uM and thus dose-reponse curve not measured)						False	CHEMBL1909186	DRUGMATRIX: Phosphodiesterase PDE5 enzyme inhibition (substrate: [3H]cGMP + cGMP)	B	BAO_0000221	tissue-based format	Homo sapiens	None	None	Platelet	None	CHEMBL1827	Phosphodiesterase 5A	Homo sapiens	SINGLE PROTEIN	CHEMBL1909046	15	DrugMatrix			CHEMBL3833781
CHEMBL1110	ALOSETRON	4	294.36	0	2.41	ALOSETRON	Cc1[nH]cnc1CN1CCc2c(c3ccccc3n2C)C1=O	IC50						Not Active (inhibition < 50% @ 10 uM and thus dose-reponse curve not measured)						False	CHEMBL1909186	DRUGMATRIX: Phosphodiesterase PDE5 enzyme inhibition (substrate: [3H]cGMP + cGMP)	B	BAO_0000221	tissue-based format	Homo sapiens	None	None	Platelet	None	CHEMBL1827	Phosphodiesterase 5A	Homo sapiens	SINGLE PROTEIN	CHEMBL1909046	15	DrugMatrix			CHEMBL3833781
CHEMBL45687		0	356.38	0	4.18	8s	COc1ccc(C(=O)Nc2ccccc2[N+](=O)[O-])cc1OC1CCCC1	IC50	'='	65000.0	nM	4.19			UO_0000065	11.75	0.22	0.01	4.62	False	CHEMBL762506	Inhibitory potency against pig aortic PDE V.	B	BAO_0000357	single protein format	Sus scrofa	None	None	None	None	CHEMBL1827	Phosphodiesterase 5A	Homo sapiens	SINGLE PROTEIN	CHEMBL1127531	1	Scientific Literature	J. Med. Chem.	1994	None
CHEMBL438451		0	409.49	0	4.42	5p	CCCc1nc2c(=O)n(Cc3ccccc3)nc(C)c2c2cc(-c3ccccc3)nn12	IC50	'='	40.0	nM	7.40			UO_0000065	18.07	0.33	2.98	11.37	False	CHEMBL871523	Inhibition of PDE5	B	BAO_0000357	single protein format	Homo sapiens	None	None	None	None	CHEMBL1827	Phosphodiesterase 5A	Homo sapiens	SINGLE PROTEIN	CHEMBL1146047	1	Scientific Literature	J. Med. Chem.	2006	None
CHEMBL213060		0	409.49	0	4.59	5q	Cc1nn(Cc2ccccc2)c(=O)c2nc(C(C)C)n3nc(-c4ccccc4)cc3c12	IC50	'='	23.0	nM	7.64			UO_0000065	18.65	0.34	3.05	11.74	False	CHEMBL871523	Inhibition of PDE5	B	BAO_0000357	single protein format	Homo sapiens	None	None	None	None	CHEMBL1827	Phosphodiesterase 5A	Homo sapiens	SINGLE PROTEIN	CHEMBL1146047	1	Scientific Literature	J. Med. Chem.	2006	None
CHEMBL212397		0	382.43	0	3.17	5k	Cc1nn(Cc2ccccc2)c(=O)c2nc(C)n3nc(-c4cccnc4)cc3c12	IC50	'='	470.0	nM	6.33			UO_0000065	16.55	0.30	3.16	8.12	False	CHEMBL871523	Inhibition of PDE5	B	BAO_0000357	single protein format	Homo sapiens	None	None	None	None	CHEMBL1827	Phosphodiesterase 5A	Homo sapiens	SINGLE PROTEIN	CHEMBL1146047	1	Scientific Literature	J. Med. Chem.	2006	None
CHEMBL456577		0	466.54	0	4.48	47	CCOc1ccc([C@H]2c3[nH]c4ccccc4c3C[C@@H]3C(=O)N(CCc4ccccn4)C(=O)N23)cc1	IC50	'='	6.026	nM	8.22			UO_0000065	17.62	0.32	3.74	10.47	False	CHEMBL968866	Inhibition of PDE5	B	BAO_0000357	single protein format	None	None	None	None	None	CHEMBL1827	Phosphodiesterase 5A	Homo sapiens	SINGLE PROTEIN	CHEMBL1156541	1	Scientific Literature	Bioorg. Med. Chem.	2008	None
CHEMBL282528		0	425.54	0	4.10	1	CCN1C(=O)c2c(nc(Cc3ccccc3)n2Cc2ccccc2)N2C1=N[C@@H]1CCC[C@@H]12	IC50	'='	128.82	nM	6.89			UO_0000065	16.19	0.29	2.79	12.82	False	CHEMBL983662	Inhibition of PDE5	B	BAO_0000357	single protein format	None	None	None	None	None	CHEMBL1827	Phosphodiesterase 5A	Homo sapiens	SINGLE PROTEIN	CHEMBL1158171	1	Scientific Literature	Eur. J. Med. Chem.	2008	None
CHEMBL280576		0	409.49	0	2.91	25	CCOc1nc2c(n1Cc1ccc(OC)cc1)C(=O)N(CC)C1=N[C@@H]3CCC[C@@H]3N12	IC50	'='	18.2	nM	7.74			UO_0000065	18.90	0.35	4.83	10.72	False	CHEMBL983662	Inhibition of PDE5	B	BAO_0000357	single protein format	None	None	None	None	None	CHEMBL1827	Phosphodiesterase 5A	Homo sapiens	SINGLE PROTEIN	CHEMBL1158171	1	Scientific Literature	Eur. J. Med. Chem.	2008	None
CHEMBL115769		0	334.35	0	3.97	RWJ-68354	COc1cc(N)[nH]c2nc(-c3ccc(F)cc3)c(-c3ccncc3)c1-2	IC50						Not Active (inhibition < 50% @ 10 uM and thus dose-reponse curve not measured)						False	CHEMBL1909186	DRUGMATRIX: Phosphodiesterase PDE5 enzyme inhibition (substrate: [3H]cGMP + cGMP)	B	BAO_0000221	tissue-based format	Homo sapiens	None	None	Platelet	None	CHEMBL1827	Phosphodiesterase 5A	Homo sapiens	SINGLE PROTEIN	CHEMBL1909046	15	DrugMatrix			CHEMBL3833781
CHEMBL386740		0	479.59	0	3.21	35b	Cc1nc2c(=O)n(Cc3ccccc3)nc(CN3CCN(C)CC3)c2c2cc(-c3ccccc3)nn12	Inhibition	'='	23.0	%				UO_0000187					False	CHEMBL871525	Inhibition of PDE5 at 0.2 uM	B	BAO_0000357	single protein format	Homo sapiens	None	None	None	None	CHEMBL1827	Phosphodiesterase 5A	Homo sapiens	SINGLE PROTEIN	CHEMBL1146047	1	Scientific Literature	J. Med. Chem.	2006	None
CHEMBL190	THEOPHYLLINE	4	180.17	0	-1.04	THEOPHYLLINE	Cn1c(=O)c2nc[nH]c2n(C)c1=O	Ki						Not Active (inhibition < 50% @ 10 uM and thus dose-reponse curve not measured)						False	CHEMBL1909186	DRUGMATRIX: Phosphodiesterase PDE5 enzyme inhibition (substrate: [3H]cGMP + cGMP)	B	BAO_0000221	tissue-based format	Homo sapiens	None	None	Platelet	None	CHEMBL1827	Phosphodiesterase 5A	Homo sapiens	SINGLE PROTEIN	CHEMBL1909046	15	DrugMatrix			CHEMBL3833781
CHEMBL1475	TRIOXSALEN	4	228.25	0	3.46	TRIOXSALEN	Cc1cc2cc3c(C)cc(=O)oc3c(C)c2o1	Ki						Not Active (inhibition < 50% @ 10 uM and thus dose-reponse curve not measured)						False	CHEMBL1909186	DRUGMATRIX: Phosphodiesterase PDE5 enzyme inhibition (substrate: [3H]cGMP + cGMP)	B	BAO_0000221	tissue-based format	Homo sapiens	None	None	Platelet	None	CHEMBL1827	Phosphodiesterase 5A	Homo sapiens	SINGLE PROTEIN	CHEMBL1909046	15	DrugMatrix			CHEMBL3833781
CHEMBL444633	RIFABUTIN	4	847.02	2	4.62	RIFABUTIN	CO[C@H]1/C=C/O[C@@]2(C)Oc3c(C)c(O)c4c(c3C2=O)C2=NC3(CCN(CC(C)C)CC3)NC2=C(NC(=O)/C(C)=C\C=C\[C@H](C)[C@H](O)[C@@H](C)[C@@H](O)[C@@H](C)[C@H](OC(C)=O)[C@@H]1C)C4=O	IC50						Not Active (inhibition < 50% @ 10 uM and thus dose-reponse curve not measured)						False	CHEMBL1909186	DRUGMATRIX: Phosphodiesterase PDE5 enzyme inhibition (substrate: [3H]cGMP + cGMP)	B	BAO_0000221	tissue-based format	Homo sapiens	None	None	Platelet	None	CHEMBL1827	Phosphodiesterase 5A	Homo sapiens	SINGLE PROTEIN	CHEMBL1909046	15	DrugMatrix			CHEMBL3833781
CHEMBL12948	SEMUSTINE	3	247.73	0	2.50	SEMUSTINE	CC1CCC(NC(=O)N(CCCl)N=O)CC1	Ki						Not Active (inhibition < 50% @ 10 uM and thus dose-reponse curve not measured)						False	CHEMBL1909186	DRUGMATRIX: Phosphodiesterase PDE5 enzyme inhibition (substrate: [3H]cGMP + cGMP)	B	BAO_0000221	tissue-based format	Homo sapiens	None	None	Platelet	None	CHEMBL1827	Phosphodiesterase 5A	Homo sapiens	SINGLE PROTEIN	CHEMBL1909046	15	DrugMatrix			CHEMBL3833781
CHEMBL1909078	SODIUM ARSENITE	0	129.91	None	None	SODIUM ARSENITE	O=[As][O-].[Na+]	IC50						Not Active (inhibition < 50% @ 10 uM and thus dose-reponse curve not measured)						False	CHEMBL1909186	DRUGMATRIX: Phosphodiesterase PDE5 enzyme inhibition (substrate: [3H]cGMP + cGMP)	B	BAO_0000221	tissue-based format	Homo sapiens	None	None	Platelet	None	CHEMBL1827	Phosphodiesterase 5A	Homo sapiens	SINGLE PROTEIN	CHEMBL1909046	15	DrugMatrix			CHEMBL3833781
CHEMBL26102		0	456.93	0	2.53	42	CCN1C(=O)c2c(nc(C(=O)NC)n2Cc2ccc(OC)c(Cl)c2)N2C1=N[C@@H]1CCC[C@@H]12	IC50	'='	2.291	nM	8.64			UO_0000065	18.91	0.37	6.11	9.39	False	CHEMBL983662	Inhibition of PDE5	B	BAO_0000357	single protein format	None	None	None	None	None	CHEMBL1827	Phosphodiesterase 5A	Homo sapiens	SINGLE PROTEIN	CHEMBL1158171	1	Scientific Literature	Eur. J. Med. Chem.	2008	None
CHEMBL25311		0	429.91	0	3.17	48	CCN1C(=O)c2c(nc(OC)n2Cc2ccc(OC)c(Cl)c2)N2C1=N[C@@H]1CCC[C@@H]12	IC50	'='	5.012	nM	8.30			UO_0000065	19.31	0.38	5.13	11.50	False	CHEMBL983662	Inhibition of PDE5	B	BAO_0000357	single protein format	None	None	None	None	None	CHEMBL1827	Phosphodiesterase 5A	Homo sapiens	SINGLE PROTEIN	CHEMBL1158171	1	Scientific Literature	Eur. J. Med. Chem.	2008	None
CHEMBL23308		0	510.39	1	3.67	58	CCN1C(=O)c2c(nc(OC)n2Cc2ccc(O)c(Br)c2)N2C[C@@H](Cc3ccccc3)N=C12	IC50	'='	1.288	nM	8.89			UO_0000065	17.42	0.37	5.22	10.69	False	CHEMBL983662	Inhibition of PDE5	B	BAO_0000357	single protein format	None	None	None	None	None	CHEMBL1827	Phosphodiesterase 5A	Homo sapiens	SINGLE PROTEIN	CHEMBL1158171	1	Scientific Literature	Eur. J. Med. Chem.	2008	None
CHEMBL280993		0	366.43	0	1.79	30	CCN1C(=O)c2c(nc(N)n2Cc2ccc(O)cc2)N2C1=N[C@@H]1CCC[C@@H]12	IC50	'='	21.88	nM	7.66			UO_0000065	20.90	0.39	5.87	7.66	False	CHEMBL983662	Inhibition of PDE5	B	BAO_0000357	single protein format	None	None	None	None	None	CHEMBL1827	Phosphodiesterase 5A	Homo sapiens	SINGLE PROTEIN	CHEMBL1158171	1	Scientific Literature	Eur. J. Med. Chem.	2008	None
CHEMBL410215		0	495.97	0	3.97	8	CCn1ncc2c3c(NCc4ccc(OC)c(Cl)c4)nnc(N4CCC(C(=O)O)CC4)c3cnc21	IC50	'='	0.03	nM	10.52			UO_0000065	21.22	0.41	6.55	8.90	False	CHEMBL762826	Inhibition of Phosphodiesterase 5 from human platelets	B	BAO_0000019	assay format	Homo sapiens	None	None	None	None	CHEMBL1827	Phosphodiesterase 5A	Homo sapiens	SINGLE PROTEIN	CHEMBL1145960	1	Scientific Literature	J. Med. Chem.	2003	None
CHEMBL169843		0	474.59	0	1.92	13	CCCOc1ccc(S(=O)(=O)N2CCN(C)CC2)cc1-c1nc2c(ncn2CCC)c(=O)[nH]1	IC50	'='	10.0	nM	8.00			UO_0000065	16.86	0.33	6.08	7.05	True	CHEMBL762828	Inhibition of Phosphodiesterase 5	B	BAO_0000357	single protein format	Homo sapiens	None	None	None	None	CHEMBL1827	Phosphodiesterase 5A	Homo sapiens	SINGLE PROTEIN	CHEMBL1135239	1	Scientific Literature	Bioorg. Med. Chem. Lett.	2002	None
CHEMBL442348		0	457.92	0	4.71	6e	COc1ccc(CNc2c(C(=O)NCc3ccccn3)cnc3ccc(C#N)cc23)cc1Cl	IC50	'='	1.3	nM	8.89			UO_0000065	19.41	0.37	4.18	8.89	False	CHEMBL762822	Inhibition of phosphodiesterase 5 from human platelets	B	BAO_0000019	assay format	Homo sapiens	None	None	None	None	CHEMBL1827	Phosphodiesterase 5A	Homo sapiens	SINGLE PROTEIN	CHEMBL1147639	1	Scientific Literature	Bioorg. Med. Chem. Lett.	2004	None
CHEMBL124539		0	384.39	0	2.39	28	COc1cc2c(=O)n(CCc3ccc4c(c3)OCO4)cnc2c(OC)c1OC	IC50	'='	32000.0	nM	4.50			UO_0000065	11.69	0.22	2.10	5.55	False	CHEMBL822071	Inhibitory activity against cyclic GMP-phosphodiesterase (PDE V) isolated from porcine aorta.	B	BAO_0000357	single protein format	Sus scrofa	None	None	None	None	CHEMBL1827	Phosphodiesterase 5A	Homo sapiens	SINGLE PROTEIN	CHEMBL1126916	1	Scientific Literature	J. Med. Chem.	1993	None
CHEMBL356968		0	604.71	1	4.65	13e	CCCOc1ccc(S(=O)(=O)N2CCN(CC)CC2)cc1-c1nc(O)c2cc3c(cc2n1)ncn3Cc1cccc(F)c1	Control relaxation	'='	100.0	%				UO_0000187					False	CHEMBL842804	Rabbit Corpus Cavernosum functional assay at 30 nM to determine the efficacy of PDE5 inhibition activity.	F	BAO_0000019	assay format	Canis lupus familiaris	None	None	None	None	CHEMBL1827	Phosphodiesterase 5A	Homo sapiens	SINGLE PROTEIN	CHEMBL1133451	1	Scientific Literature	J. Med. Chem.	2000	None
CHEMBL329876		0	357.41	0	2.30	17i	COc1cc2cc(CO)c(CO)cc2c(C2C=CCC(=O)N2C)c1OC	IC50	'='	30000.0	nM	4.52			UO_0000065	12.65	0.24	2.22	5.71	False	CHEMBL763669	Inhibition in vitro of Phosphodiesterase 5 isolated from guinea pig lung	B	BAO_0000357	single protein format	Cavia porcellus	None	None	None	None	CHEMBL1827	Phosphodiesterase 5A	Homo sapiens	SINGLE PROTEIN	CHEMBL1129366	1	Scientific Literature	J. Med. Chem.	1996	None
CHEMBL2180660		0	448.59	0	2.36	16	CCCOc1ccc(S(=O)(=O)N2CCN(C)CC2)cc1-c1nc(CC(C)C)cc(=O)[nH]1	IC50	'='	88.0	nM	7.06			UO_0000065	15.73	0.31	4.70	7.38	False	CHEMBL2184512	Inhibition of human recombinant PDE5A by [3H]cGMP based tritium scintillation proximity assay	B	BAO_0000357	single protein format	Homo sapiens	None	None	None	None	CHEMBL1827	Phosphodiesterase 5A	Homo sapiens	SINGLE PROTEIN	CHEMBL2176889	1	Scientific Literature	J. Med. Chem.	2012	None
CHEMBL416815		0	369.42	0	4.06	8v	COC(=O)c1ccccc1NC(=O)c1ccc(OC)c(OC2CCCC2)c1	IC50	'='	5500.0	nM	5.26			UO_0000065	14.24	0.27	1.20	7.12	False	CHEMBL762506	Inhibitory potency against pig aortic PDE V.	B	BAO_0000357	single protein format	Sus scrofa	None	None	None	None	CHEMBL1827	Phosphodiesterase 5A	Homo sapiens	SINGLE PROTEIN	CHEMBL1127531	1	Scientific Literature	J. Med. Chem.	1994	None
CHEMBL31954		0	269.37	0	4.08	6	CCCSc1ccccc1-c1nc2ccc[nH]c-2n1	IC50	'='	24000.0	nM	4.62			UO_0000065	17.15	0.33	0.54	11.11	False	CHEMBL758014	In vitro inhibition of PDE-V isolated from porcine pulmonary artery.	B	BAO_0000357	single protein format	Sus scrofa	None	None	None	None	CHEMBL1827	Phosphodiesterase 5A	Homo sapiens	SINGLE PROTEIN	CHEMBL1126686	1	Scientific Literature	J. Med. Chem.	1993	None
CHEMBL67892		0	350.38	0	2.67	11	CN(C)C(=O)c1ccc2ncnc(NCc3ccc4c(c3)OCO4)c2c1	IC50	'='	2300.0	nM	5.64			UO_0000065	16.09	0.30	2.97	7.36	False	CHEMBL768661	Inhibitory activity against cGMP-phosphodiesterase from porcine aorta	B	BAO_0000357	single protein format	Sus scrofa	None	None	None	None	CHEMBL1827	Phosphodiesterase 5A	Homo sapiens	SINGLE PROTEIN	CHEMBL1127847	1	Scientific Literature	J. Med. Chem.	1994	None
CHEMBL545518		0	453.17	0	4.19	87	Brc1ccc2nc(-n3ccnc3)nc(NCc3ccccc3)c2c1.Cl.Cl	IC50	'='	2.3	nM	8.64			UO_0000065	22.72	0.49	4.45	15.53	False	CHEMBL762819	Inhibitory activity against phosphodiesterase 5 from human platelets	B	BAO_0000019	assay format	None	None	None	None	None	CHEMBL1827	Phosphodiesterase 5A	Homo sapiens	SINGLE PROTEIN	CHEMBL1128541	1	Scientific Literature	J. Med. Chem.	1995	None
CHEMBL26229		0	542.04	2	5.13	53	CCN1C(=O)c2c(nc(OCc3ccccc3)n2Cc2ccc(O)c(Cl)c2)N2C[C@@H](Cc3ccccc3)N=C12	IC50	'='	2.1	nM	8.68			UO_0000065	16.01	0.30	3.55	10.43	True	CHEMBL762825	Inhibitory concentration against human phosphodiesterase 5 (PDE5) enzyme	B	BAO_0000357	single protein format	None	None	None	None	None	CHEMBL1827	Phosphodiesterase 5A	Homo sapiens	SINGLE PROTEIN	CHEMBL1147608	1	Scientific Literature	Bioorg. Med. Chem. Lett.	2004	None
CHEMBL277692		0	455.56	0	4.10	7	CCN1C(=O)c2c(nc(Cc3ccccc3)n2Cc2ccc(OC)cc2)N2C1=N[C@@H]1CCC[C@@H]12	IC50	'='	20.0	nM	7.70			UO_0000065	16.90	0.31	3.60	12.23	True	CHEMBL762825	Inhibitory concentration against human phosphodiesterase 5 (PDE5) enzyme	B	BAO_0000357	single protein format	None	None	None	None	None	CHEMBL1827	Phosphodiesterase 5A	Homo sapiens	SINGLE PROTEIN	CHEMBL1147608	1	Scientific Literature	Bioorg. Med. Chem. Lett.	2004	None
CHEMBL281772		0	390.45	0	2.38	28	CCN1C(=O)c2c(nc(C#N)n2Cc2ccc(OC)cc2)N2C1=N[C@@H]1CCC[C@@H]12	IC50	'='	6.3	nM	8.20			UO_0000065	21.00	0.39	5.82	9.45	True	CHEMBL762825	Inhibitory concentration against human phosphodiesterase 5 (PDE5) enzyme	B	BAO_0000357	single protein format	None	None	None	None	None	CHEMBL1827	Phosphodiesterase 5A	Homo sapiens	SINGLE PROTEIN	CHEMBL1147608	1	Scientific Literature	Bioorg. Med. Chem. Lett.	2004	None
CHEMBL339775		0	383.45	0	4.06	18	CCCOc1ccccc1CNc1ncnc2c(OC)c(OC)c(OC)cc12	IC50	'='	2000.0	nM	5.70			UO_0000065	14.86	0.28	1.64	7.63	False	CHEMBL822071	Inhibitory activity against cyclic GMP-phosphodiesterase (PDE V) isolated from porcine aorta.	B	BAO_0000357	single protein format	Sus scrofa	None	None	None	None	CHEMBL1827	Phosphodiesterase 5A	Homo sapiens	SINGLE PROTEIN	CHEMBL1126916	1	Scientific Literature	J. Med. Chem.	1993	None
CHEMBL569624		0	406.52	0	2.84	4a	COc1ccc(/C=N/OCC(O)CN2CC(C)OC(C)C2)cc1OC1CCCC1	Inhibition						Not Active						False	CHEMBL1045954	Inhibition of PDE5	B	BAO_0000357	single protein format	None	None	None	None	None	CHEMBL1827	Phosphodiesterase 5A	Homo sapiens	SINGLE PROTEIN	CHEMBL1154619	1	Scientific Literature	J. Med. Chem.	2009	None
CHEMBL316185		0	448.51	0	-0.05	3c	CCOc1ccc(S(=O)(=O)N2CCN(C)CC2)cc1-c1nc2c(=O)[nH]c(=O)n(C)c2[nH]1	IC50	'>'	10000.0	nM				UO_0000065					False	CHEMBL762829	Inhibitory activity against human platelet Phosphodiesterase 5 (PDE5)	B	BAO_0000019	assay format	None	None	None	None	None	CHEMBL1827	Phosphodiesterase 5A	Homo sapiens	SINGLE PROTEIN	CHEMBL1136031	1	Scientific Literature	Bioorg. Med. Chem. Lett.	2002	None
CHEMBL209157		0	582.69	2	1.54	2	CCc1c2nc(-c3cc(S(=O)(=O)N4CCN(CC)CC4)cnc3OCCOC)[nH]c(=O)c2nn1Cc1ccccn1	IC50	'='	1.3	nM	8.89			UO_0000065	15.25	0.30	7.35	5.99	False	CHEMBL962323	Inhibition of human corpus cavernosum PDE5 by scintillation proximity assay	B	BAO_0000357	single protein format	Homo sapiens	None	None	None	None	CHEMBL1827	Phosphodiesterase 5A	Homo sapiens	SINGLE PROTEIN	CHEMBL1152155	1	Scientific Literature	Bioorg. Med. Chem. Lett.	2008	None
CHEMBL192	SILDENAFIL	4	474.59	0	1.61	Sildenafil	CCCc1nn(C)c2c(=O)[nH]c(-c3cc(S(=O)(=O)N4CCN(C)CC4)ccc3OCC)nc12	IC50	'='	3.5	nM	8.46			UO_0000065	17.82	0.35	6.85	7.46	True	CHEMBL962323	Inhibition of human corpus cavernosum PDE5 by scintillation proximity assay	B	BAO_0000357	single protein format	Homo sapiens	None	None	None	None	CHEMBL1827	Phosphodiesterase 5A	Homo sapiens	SINGLE PROTEIN	CHEMBL1152155	1	Scientific Literature	Bioorg. Med. Chem. Lett.	2008	None
CHEMBL591501		0	468.56	0	1.40	13	CCCOCCn1c(=O)c(N2CCN(CCO)CC2)nc2cnc(-c3ccc(OC)nc3)cc21	IC50	'='	0.2	nM	9.70			UO_0000065	20.70	0.39	8.30	9.16	True	CHEMBL1073645	Inhibition of human platelet PDE5 assessed as reduction in conversion of [3H]cGMP to [3H]GMP after 2 hr by scintillation proximity assay	B	BAO_0000019	assay format	Homo sapiens	None	None	None	None	CHEMBL1827	Phosphodiesterase 5A	Homo sapiens	SINGLE PROTEIN	CHEMBL1157659	1	Scientific Literature	J. Med. Chem.	2010	None
CHEMBL284560		0	520.63	1	4.14	34 (table 3)	COc1cccc([C@@H]2c3[nH]c4ccccc4c3C[C@@H]3C(=O)N([C@@H]4CCN(Cc5ccccc5)C4)CC(=O)N32)c1	IC50	'='	28.6	nM	7.54			UO_0000065	14.49	0.26	3.40	10.95	False	CHEMBL762824	Inhibitory activity against phosphodiesterase 5 (PDE5) obtained from human corpus cavernosum tissue	B	BAO_0000357	single protein format	None	None	None	None	None	CHEMBL1827	Phosphodiesterase 5A	Homo sapiens	SINGLE PROTEIN	CHEMBL1136701	1	Scientific Literature	Bioorg. Med. Chem. Lett.	2003	None
CHEMBL1915518		0	454.98	0	2.38	3	CCCOc1ccc(S(=O)(=O)N2CCN(C)CC2)cc1-c1nc(CC)c(Cl)c(=O)[nH]1	Kd	'='	767.0	nM	6.12			UO_0000065	13.44	0.28	3.74	6.40	False	CHEMBL3242012	Binding affinity to recombinant PDE5 catalytic domain (unknown origin) by ITC analysis	B	BAO_0000357	single protein format	Homo sapiens	None	None	None	None	CHEMBL1827	Phosphodiesterase 5A	Homo sapiens	SINGLE PROTEIN	CHEMBL3232929	1	Scientific Literature	J. Med. Chem.	2014	None
CHEMBL73894		0	335.38	0	3.78	11	CCc1nn(-c2ccc(F)cc2)c2c1CCN(c1ccccc1)C2=O	Inhibition	'='	50.0	%				UO_0000187					False	CHEMBL762500	Inhibition of Phosphodiesterase 5 from human corpus cavernosum at 10 uM	B	BAO_0000357	single protein format	Homo sapiens	None	None	None	None	CHEMBL1827	Phosphodiesterase 5A	Homo sapiens	SINGLE PROTEIN	CHEMBL1131576	1	Scientific Literature	J. Med. Chem.	1998	None
CHEMBL185108		0	351.88	0	3.97	24	CN(C)CCCOc1ccc(Cl)c2c1C1(CCCCC1)NC(=O)N2	IC50	'='	98000.0	nM	4.01			UO_0000065	11.39	0.23	0.04	7.48	False	CHEMBL827702	Inhibition of human PDE5 partially purified from MCF-7 cells	B	BAO_0000219	cell-based format	Homo sapiens	None	None	MCF7	None	CHEMBL1827	Phosphodiesterase 5A	Homo sapiens	SINGLE PROTEIN	CHEMBL1137828	1	Scientific Literature	Bioorg. Med. Chem. Lett.	2004	CHEMBL3308403
CHEMBL462983		0	454.53	0	4.35	48	CCOc1ccc([C@H]2c3[nH]c4ccccc4c3C[C@@H]3C(=O)N(CCn4cccc4)C(=O)N23)cc1	IC50	'='	100.0	nM	7.00			UO_0000065	15.40	0.28	2.65	9.92	False	CHEMBL968866	Inhibition of PDE5	B	BAO_0000357	single protein format	None	None	None	None	None	CHEMBL1827	Phosphodiesterase 5A	Homo sapiens	SINGLE PROTEIN	CHEMBL1156541	1	Scientific Literature	Bioorg. Med. Chem.	2008	None
CHEMBL432657		0	487.36	0	2.37	39	CCN1C(=O)c2c(nc(C(N)=O)n2Cc2ccc(OC)c(Br)c2)N2C1=N[C@@H]1CCC[C@@H]12	IC50	'='	1.514	nM	8.82			UO_0000065	18.10	0.39	6.45	8.32	False	CHEMBL983662	Inhibition of PDE5	B	BAO_0000357	single protein format	None	None	None	None	None	CHEMBL1827	Phosphodiesterase 5A	Homo sapiens	SINGLE PROTEIN	CHEMBL1158171	1	Scientific Literature	Eur. J. Med. Chem.	2008	None
CHEMBL119250		0	335.41	0	4.05	50	CCOC(=O)CCCNc1nc(-c2ccccc2)nc2ccccc12	IC50	'='	4300.0	nM	5.37			UO_0000065	16.00	0.29	1.32	8.37	False	CHEMBL762819	Inhibitory activity against phosphodiesterase 5 from human platelets	B	BAO_0000019	assay format	None	None	None	None	None	CHEMBL1827	Phosphodiesterase 5A	Homo sapiens	SINGLE PROTEIN	CHEMBL1128541	1	Scientific Literature	J. Med. Chem.	1995	None
CHEMBL540044		0	489.41	0	2.89	26	COc1ccc(CNc2nnc(N3CCN(CCO)CC3)c3ccc(C#N)cc23)cc1Cl.Cl	IC50	'='	1.7	nM	8.77			UO_0000065	19.36	0.37	5.88	8.99	False	CHEMBL762502	50% inhibitory concentration against phosphodiesterase 5 (PDE5) from porcine platelets	B	BAO_0000019	assay format	Sus scrofa	None	None	None	None	CHEMBL1827	Phosphodiesterase 5A	Homo sapiens	SINGLE PROTEIN	CHEMBL1133760	1	Scientific Literature	J. Med. Chem.	2000	None
CHEMBL431544		0	254.29	0	2.27	V	CCCc1n[nH]c2c(=O)[nH]c(-c3ccccc3)nc12	IC50	'='	4500.0	nM	5.35			UO_0000065	21.03	0.38	3.08	7.18	False	CHEMBL762509	Inhibition of Phosphodiesterase 5 from rabbit platelets	B	BAO_0000019	assay format	Oryctolagus cuniculus	None	None	None	None	CHEMBL1827	Phosphodiesterase 5A	Homo sapiens	SINGLE PROTEIN	CHEMBL1129133	1	Scientific Literature	Bioorg. Med. Chem. Lett.	1996	None
CHEMBL299650		0	325.27	0	3.07	6d	CNc1nc(C(F)(F)F)nc2c1ncn2Cc1ccccc1F	IC50	'='	5000.0	nM	5.30			UO_0000065	16.30	0.31	2.23	9.53	False	CHEMBL762516	Inhibition of phosphodiesterase 5	B	BAO_0000357	single protein format	None	None	None	None	None	CHEMBL1827	Phosphodiesterase 5A	Homo sapiens	SINGLE PROTEIN	CHEMBL1130051	1	Scientific Literature	J. Med. Chem.	1997	None
CHEMBL1278011		0	458.53	0	4.78	6u	CCc1nc2c(=O)n(Cc3ccccc3)nc(-c3cccnc3)c2c2cc(-c3ccccc3)nn12	Inhibition	'='	32.8	%				UO_0000187					False	CHEMBL1286691	Inhibition of human platelets PDE5 at 2 uM	B	BAO_0000019	assay format	Homo sapiens	None	None	None	None	CHEMBL1827	Phosphodiesterase 5A	Homo sapiens	SINGLE PROTEIN	CHEMBL1275345	1	Scientific Literature	Bioorg. Med. Chem.	2010	None
CHEMBL245317		0	595.66	1	3.69	12d	CCCOc1ccc(S(=O)(=O)N2CCC(CP(=O)(O)OCC)CC2)cc1-c1nc2c(CCC)nn(C)c2c(=O)[nH]1	IC50	'='	0.17	nM	9.77			UO_0000065	16.40	0.33	6.08	6.23	False	CHEMBL762508	Inhibition of phosphodiesterase 5 of rabbit platelets	B	BAO_0000019	assay format	Oryctolagus cuniculus	None	None	None	None	CHEMBL1827	Phosphodiesterase 5A	Homo sapiens	SINGLE PROTEIN	CHEMBL1147542	1	Scientific Literature	Bioorg. Med. Chem. Lett.	2004	None
CHEMBL159	VINBLASTINE	4	810.99	2	3.99	VINBLASTINE	CC[C@]1(O)C[C@@H]2CN(CCc3c([nH]c4ccccc34)[C@@](C(=O)OC)(c3cc4c(cc3OC)N(C)[C@H]3[C@@](O)(C(=O)OC)[C@H](OC(C)=O)[C@]5(CC)C=CCN6CC[C@]43[C@@H]65)C2)C1	IC50						Not Active (inhibition < 50% @ 10 uM and thus dose-reponse curve not measured)						False	CHEMBL1909186	DRUGMATRIX: Phosphodiesterase PDE5 enzyme inhibition (substrate: [3H]cGMP + cGMP)	B	BAO_0000221	tissue-based format	Homo sapiens	None	None	Platelet	None	CHEMBL1827	Phosphodiesterase 5A	Homo sapiens	SINGLE PROTEIN	CHEMBL1909046	15	DrugMatrix			CHEMBL3833781
CHEMBL351744		0	462.56	0	4.75	17	Cc1ncc(-c2cnc(N3CCc4c([nH]c5ccccc45)C3c3ccc4c(c3)CCO4)nc2)n1C	Ki	'='	24.0	nM	7.62			UO_0000065	16.47	0.30	2.87	10.60	False	CHEMBL762497	Inhibitory activity against PDE5 from human corpus cavernosum	B	BAO_0000357	single protein format	None	None	None	None	None	CHEMBL1827	Phosphodiesterase 5A	Homo sapiens	SINGLE PROTEIN	CHEMBL1136605	1	Scientific Literature	Bioorg. Med. Chem. Lett.	2003	None
CHEMBL109	VALPROIC ACID	4	144.21	0	2.29	VALPROIC ACID	CCCC(CCC)C(=O)O	IC50						Not Active (inhibition < 50% @ 10 uM and thus dose-reponse curve not measured)						False	CHEMBL1909186	DRUGMATRIX: Phosphodiesterase PDE5 enzyme inhibition (substrate: [3H]cGMP + cGMP)	B	BAO_0000221	tissue-based format	Homo sapiens	None	None	Platelet	None	CHEMBL1827	Phosphodiesterase 5A	Homo sapiens	SINGLE PROTEIN	CHEMBL1909046	15	DrugMatrix			CHEMBL3833781
CHEMBL109	VALPROIC ACID	4	144.21	0	2.29	VALPROIC ACID	CCCC(CCC)C(=O)O	Ki						Not Active (inhibition < 50% @ 10 uM and thus dose-reponse curve not measured)						False	CHEMBL1909186	DRUGMATRIX: Phosphodiesterase PDE5 enzyme inhibition (substrate: [3H]cGMP + cGMP)	B	BAO_0000221	tissue-based format	Homo sapiens	None	None	Platelet	None	CHEMBL1827	Phosphodiesterase 5A	Homo sapiens	SINGLE PROTEIN	CHEMBL1909046	15	DrugMatrix			CHEMBL3833781
CHEMBL1069	VALSARTAN	4	435.53	0	4.16	valsartan	CCCCC(=O)N(Cc1ccc(-c2ccccc2-c2nnn[nH]2)cc1)[C@H](C(=O)O)C(C)C	IC50						Not Active (inhibition < 50% @ 10 uM and thus dose-reponse curve not measured)						False	CHEMBL1909186	DRUGMATRIX: Phosphodiesterase PDE5 enzyme inhibition (substrate: [3H]cGMP + cGMP)	B	BAO_0000221	tissue-based format	Homo sapiens	None	None	Platelet	None	CHEMBL1827	Phosphodiesterase 5A	Homo sapiens	SINGLE PROTEIN	CHEMBL1909046	15	DrugMatrix			CHEMBL3833781
CHEMBL1566956	TROXIPIDE	0	294.35	0	1.19	TROXIPIDE	COc1cc(C(=O)NC2CCCNC2)cc(OC)c1OC	IC50						Not Active (inhibition < 50% @ 10 uM and thus dose-reponse curve not measured)						False	CHEMBL1909186	DRUGMATRIX: Phosphodiesterase PDE5 enzyme inhibition (substrate: [3H]cGMP + cGMP)	B	BAO_0000221	tissue-based format	Homo sapiens	None	None	Platelet	None	CHEMBL1827	Phosphodiesterase 5A	Homo sapiens	SINGLE PROTEIN	CHEMBL1909046	15	DrugMatrix			CHEMBL3833781
CHEMBL75819		0	323.44	0	4.07	22	CCc1nn(C2CCCC2)c2c1CCN(c1ccccc1C)C2=O	Inhibition	'='	7.0	%				UO_0000187					False	CHEMBL762491	Inhibition of Phosphodiesterase 5 from human corpus cavernosum at 1 uM	B	BAO_0000357	single protein format	Homo sapiens	None	None	None	None	CHEMBL1827	Phosphodiesterase 5A	Homo sapiens	SINGLE PROTEIN	CHEMBL1131576	1	Scientific Literature	J. Med. Chem.	1998	None
CHEMBL45128		0	363.82	1	5.06	8q	COc1ccc(C(=O)Nc2c(F)cccc2Cl)cc1OC1CCCC1	IC50	'>'	1000000.0	nM		Outside typical range		UO_0000065					False	CHEMBL762506	Inhibitory potency against pig aortic PDE V.	B	BAO_0000357	single protein format	Sus scrofa	None	None	None	None	CHEMBL1827	Phosphodiesterase 5A	Homo sapiens	SINGLE PROTEIN	CHEMBL1127531	1	Scientific Literature	J. Med. Chem.	1994	None
CHEMBL341679		0	356.39	0	4.82	43	O=[N+]([O-])c1cccc(CNc2nc(-c3ccccc3)nc3ccccc23)c1	IC50	'='	1300.0	nM	5.89			UO_0000065	16.52	0.30	1.07	7.27	False	CHEMBL762819	Inhibitory activity against phosphodiesterase 5 from human platelets	B	BAO_0000019	assay format	None	None	None	None	None	CHEMBL1827	Phosphodiesterase 5A	Homo sapiens	SINGLE PROTEIN	CHEMBL1128541	1	Scientific Literature	J. Med. Chem.	1995	None
CHEMBL119841		0	312.38	0	4.30	64	c1ccc(CNc2nc(-c3cccnc3)nc3ccccc23)cc1	IC50	'='	450.0	nM	6.35			UO_0000065	20.32	0.36	2.05	12.52	False	CHEMBL762819	Inhibitory activity against phosphodiesterase 5 from human platelets	B	BAO_0000019	assay format	None	None	None	None	None	CHEMBL1827	Phosphodiesterase 5A	Homo sapiens	SINGLE PROTEIN	CHEMBL1128541	1	Scientific Literature	J. Med. Chem.	1995	None
CHEMBL166025		0	507.50	2	5.85	12c	O=C(c1ccc(-c2ccc([N+](=O)[O-])cc2)o1)N1CCc2c([nH]c3ccccc23)C1c1ccc2c(c1)OCO2	Ki	'='	77.5	nM	7.11			UO_0000065	14.01	0.26	1.26	6.42	False	CHEMBL762497	Inhibitory activity against PDE5 from human corpus cavernosum	B	BAO_0000357	single protein format	None	None	None	None	None	CHEMBL1827	Phosphodiesterase 5A	Homo sapiens	SINGLE PROTEIN	CHEMBL1136605	1	Scientific Literature	Bioorg. Med. Chem. Lett.	2003	None
CHEMBL119321		0	325.42	0	4.93	39	CN(Cc1ccccc1)c1nc(-c2ccccc2)nc2ccccc12	IC50	'='	14000.0	nM	4.85			UO_0000065	14.92	0.27	-0.08	16.73	False	CHEMBL762819	Inhibitory activity against phosphodiesterase 5 from human platelets	B	BAO_0000019	assay format	None	None	None	None	None	CHEMBL1827	Phosphodiesterase 5A	Homo sapiens	SINGLE PROTEIN	CHEMBL1128541	1	Scientific Literature	J. Med. Chem.	1995	None
CHEMBL163905		0	444.54	1	5.71	18	c1ccc(-c2ccc(N3CCc4c([nH]c5ccccc45)C3c3ccc4c(c3)CCO4)nc2)nc1	Ki	'='	4.0	nM	8.40			UO_0000065	18.89	0.34	2.69	15.54	True	CHEMBL762497	Inhibitory activity against PDE5 from human corpus cavernosum	B	BAO_0000357	single protein format	None	None	None	None	None	CHEMBL1827	Phosphodiesterase 5A	Homo sapiens	SINGLE PROTEIN	CHEMBL1136605	1	Scientific Literature	Bioorg. Med. Chem. Lett.	2003	None
CHEMBL285737		0	543.62	1	2.18	30 (table 2)	CCNC(=O)CCN1CC[C@@H](N2CC(=O)N3[C@H](Cc4c([nH]c5ccccc45)[C@H]3c3ccc4c(c3)OCO4)C2=O)C1	Selectivity ratio	'='	172.0										False	CHEMBL845490	Selectivity ratio of the compound against PDE6 to that of PED5	B	BAO_0000357	single protein format	None	None	None	None	None	CHEMBL1827	Phosphodiesterase 5A	Homo sapiens	SINGLE PROTEIN	CHEMBL1136701	1	Scientific Literature	Bioorg. Med. Chem. Lett.	2003	None
CHEMBL282515		0	552.64	1	2.63	24 (table 2)	Cn1ccnc1CCN1CC[C@@H](N2CC(=O)N3[C@H](Cc4c([nH]c5ccccc45)[C@H]3c3ccc4c(c3)OCO4)C2=O)C1	Selectivity ratio	'='	640.0										False	CHEMBL845490	Selectivity ratio of the compound against PDE6 to that of PED5	B	BAO_0000357	single protein format	None	None	None	None	None	CHEMBL1827	Phosphodiesterase 5A	Homo sapiens	SINGLE PROTEIN	CHEMBL1136701	1	Scientific Literature	Bioorg. Med. Chem. Lett.	2003	None
CHEMBL284070		0	549.63	1	3.29	20 (table 2)	O=C1[C@H]2Cc3c([nH]c4ccccc34)[C@@H](c3ccc4c(c3)OCO4)N2C(=O)CN1[C@@H]1CCN(CCc2ccccn2)C1	Selectivity ratio	'='	153.0										False	CHEMBL845490	Selectivity ratio of the compound against PDE6 to that of PED5	B	BAO_0000357	single protein format	None	None	None	None	None	CHEMBL1827	Phosphodiesterase 5A	Homo sapiens	SINGLE PROTEIN	CHEMBL1136701	1	Scientific Literature	Bioorg. Med. Chem. Lett.	2003	None
CHEMBL2180948		0	462.62	0	2.85	29	CCCOc1ccc(S(=O)(=O)N2CCN(C)CC2)cc1-c1nc(C(C)C)c(CC)c(=O)[nH]1	IC50	'='	3.0	nM	8.52			UO_0000065	18.42	0.36	5.67	8.92	False	CHEMBL2184512	Inhibition of human recombinant PDE5A by [3H]cGMP based tritium scintillation proximity assay	B	BAO_0000357	single protein format	Homo sapiens	None	None	None	None	CHEMBL1827	Phosphodiesterase 5A	Homo sapiens	SINGLE PROTEIN	CHEMBL2176889	1	Scientific Literature	J. Med. Chem.	2012	None
CHEMBL336815		0	518.57	2	5.46	2j	COc1ccc(-c2cnc(N3Cc4c(nc5ccccc5c4O)C3c3ccc4c(c3)CCO4)nc2)cc1OC	Ki	'='	0.21	nM	9.68			UO_0000065	18.66	0.34	4.22	10.77	False	CHEMBL762496	Phosphodiesterase 5 activity of human corpus cavernosum	B	BAO_0000357	single protein format	Homo sapiens	None	None	None	None	CHEMBL1827	Phosphodiesterase 5A	Homo sapiens	SINGLE PROTEIN	CHEMBL1135774	1	Scientific Literature	J. Med. Chem.	2002	None
CHEMBL335784		0	492.49	1	5.38	20l	O=C(c1ccc(-c2ccc(O)cc2)o1)N1Cc2c(nc3ccccc3c2O)C1c1ccc2c(c1)OCO2	Ki	'='	0.73	nM	9.14			UO_0000065	18.55	0.34	3.76	8.68	False	CHEMBL760828	Inhibitory activity against Phosphodiesterase 5 (PDE5) was evaluated	B	BAO_0000357	single protein format	None	None	None	None	None	CHEMBL1827	Phosphodiesterase 5A	Homo sapiens	SINGLE PROTEIN	CHEMBL1145958	1	Scientific Literature	J. Med. Chem.	2003	None
CHEMBL355748		0	484.15	0	3.94	9c	CCCCNC(=O)Nc1ccc(-c2nnc(O)n3c(Br)c(Br)nc23)cc1	IC50	'='	18200.0	nM	4.74			UO_0000065	9.79	0.25	0.80	4.54	False	CHEMBL760585	In vitro inhibition of phosphodiesterase (PDE V).	B	BAO_0000357	single protein format	None	None	None	None	None	CHEMBL1827	Phosphodiesterase 5A	Homo sapiens	SINGLE PROTEIN	CHEMBL1129867	1	Scientific Literature	Bioorg. Med. Chem. Lett.	1997	None
CHEMBL365591		0	485.59	0	4.59	36	CCN1C(=O)c2c(nc(C#Cc3ccccc3)n2Cc2ccccc2)N2C[C@@H](Cc3ccccc3)N=C12	IC50	'='	40.0	nM	7.40			UO_0000065	15.23	0.27	2.81	13.77	False	CHEMBL831692	Inhibition of human phosphodiesterase 5	B	BAO_0000357	single protein format	Homo sapiens	None	None	None	None	CHEMBL1827	Phosphodiesterase 5A	Homo sapiens	SINGLE PROTEIN	CHEMBL1144389	1	Scientific Literature	Bioorg. Med. Chem. Lett.	2005	None
CHEMBL365944		0	501.59	1	4.30	42	CCN1C(=O)c2c(nc(C#Cc3ccccc3)n2Cc2ccc(O)cc2)N2C[C@@H](Cc3ccccc3)N=C12	IC50	'='	5.3	nM	8.28			UO_0000065	16.50	0.30	3.98	11.19	False	CHEMBL831692	Inhibition of human phosphodiesterase 5	B	BAO_0000357	single protein format	Homo sapiens	None	None	None	None	CHEMBL1827	Phosphodiesterase 5A	Homo sapiens	SINGLE PROTEIN	CHEMBL1144389	1	Scientific Literature	Bioorg. Med. Chem. Lett.	2005	None
CHEMBL193989		0	435.92	0	3.55	43	CCN1C(=O)c2c(nc(Cl)n2Cc2ccc(O)cc2)N2C[C@@H](Cc3ccccc3)N=C12	IC50	'='	2.3	nM	8.64			UO_0000065	19.82	0.38	5.09	11.68	False	CHEMBL831692	Inhibition of human phosphodiesterase 5	B	BAO_0000357	single protein format	Homo sapiens	None	None	None	None	CHEMBL1827	Phosphodiesterase 5A	Homo sapiens	SINGLE PROTEIN	CHEMBL1144389	1	Scientific Literature	Bioorg. Med. Chem. Lett.	2005	None
CHEMBL195830		0	439.48	0	3.48	35	Cc1nn(Cc2ccccc2)c(=O)c2nc(CCC(=O)O)n3nc(-c4ccccc4)cc3c12	IC50	'='	430.0	nM	6.37			UO_0000065	14.49	0.26	2.89	6.22	False	CHEMBL827930	Inhibition of human Phosphodiesterase 5 (n=2-3)	B	BAO_0000357	single protein format	Homo sapiens	None	None	None	None	CHEMBL1827	Phosphodiesterase 5A	Homo sapiens	SINGLE PROTEIN	CHEMBL1144391	1	Scientific Literature	Bioorg. Med. Chem. Lett.	2005	None
CHEMBL193663		0	389.46	0	3.64	10m	CCOc1ccccc1-c1nc(O)c2nc3cccc(CN4CCCC4)n3c2n1	IC50	'='	1330.0	nM	5.88			UO_0000065	15.09	0.28	2.24	7.75	False	CHEMBL832838	Inhibition of phosphodiesterase 5 isolated from human platelets	B	BAO_0000019	assay format	Homo sapiens	None	None	None	None	CHEMBL1827	Phosphodiesterase 5A	Homo sapiens	SINGLE PROTEIN	CHEMBL1139564	1	Scientific Literature	Bioorg. Med. Chem. Lett.	2005	None
CHEMBL363388		0	399.50	0	3.65	19	CCCN1C(=O)c2[nH]c(Cc3ccccc3)nc2N2C[C@@H](Cc3ccccc3)N=C12	Inhibition	'='	25.0	%				UO_0000187					False	CHEMBL829804	Percentage inhibition of human phosphodiesterase 5 at 100 nM	B	BAO_0000357	single protein format	Homo sapiens	None	None	None	None	CHEMBL1827	Phosphodiesterase 5A	Homo sapiens	SINGLE PROTEIN	CHEMBL1144389	1	Scientific Literature	Bioorg. Med. Chem. Lett.	2005	None
CHEMBL12089	BERBERINE CHLORIDE	1	371.82	0	3.10	BERBERINE CHLORIDE	COc1ccc2cc3[n+](cc2c1OC)CCc1cc2c(cc1-3)OCO2.[Cl-]	Ki						Not Active (inhibition < 50% @ 10 uM and thus dose-reponse curve not measured)						False	CHEMBL1909186	DRUGMATRIX: Phosphodiesterase PDE5 enzyme inhibition (substrate: [3H]cGMP + cGMP)	B	BAO_0000221	tissue-based format	Homo sapiens	None	None	Platelet	None	CHEMBL1827	Phosphodiesterase 5A	Homo sapiens	SINGLE PROTEIN	CHEMBL1909046	15	DrugMatrix			CHEMBL3833781
CHEMBL282575	ESTRADIOL BENZOATE	4	376.50	1	5.12	BETA-ESTRADIOL 3-BENZOATE	C[C@]12CC[C@@H]3c4ccc(OC(=O)c5ccccc5)cc4CC[C@H]3[C@@H]1CC[C@@H]2O	Ki						Not Active (inhibition < 50% @ 10 uM and thus dose-reponse curve not measured)						False	CHEMBL1909186	DRUGMATRIX: Phosphodiesterase PDE5 enzyme inhibition (substrate: [3H]cGMP + cGMP)	B	BAO_0000221	tissue-based format	Homo sapiens	None	None	Platelet	None	CHEMBL1827	Phosphodiesterase 5A	Homo sapiens	SINGLE PROTEIN	CHEMBL1909046	15	DrugMatrix			CHEMBL3833781
CHEMBL779	TADALAFIL	4	389.41	0	2.21	Tadalafil	CN1CC(=O)N2[C@H](Cc3c([nH]c4ccccc34)[C@H]2c2ccc3c(c2)OCO3)C1=O	IC50	'='	5.012	nM	8.30			UO_0000065	21.31	0.39	6.09	11.09	False	CHEMBL968866	Inhibition of PDE5	B	BAO_0000357	single protein format	None	None	None	None	None	CHEMBL1827	Phosphodiesterase 5A	Homo sapiens	SINGLE PROTEIN	CHEMBL1156541	1	Scientific Literature	Bioorg. Med. Chem.	2008	None
CHEMBL63686		0	624.70	2	4.01	26	CCCOc1ccc(S(=O)(=O)N2CCN(CP(=O)(OCC)OCC)CC2)cc1-c1nc(O)c2c(n1)c(CCC)nn2C	IC50	'='	1737800828749.38	nM		Outside typical range		UO_0000065					False	CHEMBL906422	Inhibition of PDE5	B	BAO_0000357	single protein format	None	None	None	None	None	CHEMBL1827	Phosphodiesterase 5A	Homo sapiens	SINGLE PROTEIN	CHEMBL1140026	1	Scientific Literature	Bioorg. Med. Chem. Lett.	2007	None
CHEMBL131	PREDNISOLONE	4	360.45	0	1.56	PREDNISOLONE	C[C@]12C[C@H](O)[C@H]3[C@@H](CCC4=CC(=O)C=C[C@@]43C)[C@@H]1CC[C@]2(O)C(=O)CO	Ki						Not Active (inhibition < 50% @ 10 uM and thus dose-reponse curve not measured)						False	CHEMBL1909186	DRUGMATRIX: Phosphodiesterase PDE5 enzyme inhibition (substrate: [3H]cGMP + cGMP)	B	BAO_0000221	tissue-based format	Homo sapiens	None	None	Platelet	None	CHEMBL1827	Phosphodiesterase 5A	Homo sapiens	SINGLE PROTEIN	CHEMBL1909046	15	DrugMatrix			CHEMBL3833781
CHEMBL1177	PEMOLINE	4	176.18	0	0.60	PEMOLINE	NC1=NC(=O)C(c2ccccc2)O1	Ki						Not Active (inhibition < 50% @ 10 uM and thus dose-reponse curve not measured)						False	CHEMBL1909186	DRUGMATRIX: Phosphodiesterase PDE5 enzyme inhibition (substrate: [3H]cGMP + cGMP)	B	BAO_0000221	tissue-based format	Homo sapiens	None	None	Platelet	None	CHEMBL1827	Phosphodiesterase 5A	Homo sapiens	SINGLE PROTEIN	CHEMBL1909046	15	DrugMatrix			CHEMBL3833781
CHEMBL1201146	NORETHINDRONE ACETATE	4	340.46	0	4.06	NORETHINDRONE ACETATE	C#C[C@]1(OC(C)=O)CC[C@H]2[C@@H]3CCC4=CC(=O)CC[C@@H]4[C@H]3CC[C@@]21C	IC50						Not Active (inhibition < 50% @ 10 uM and thus dose-reponse curve not measured)						False	CHEMBL1909186	DRUGMATRIX: Phosphodiesterase PDE5 enzyme inhibition (substrate: [3H]cGMP + cGMP)	B	BAO_0000221	tissue-based format	Homo sapiens	None	None	Platelet	None	CHEMBL1827	Phosphodiesterase 5A	Homo sapiens	SINGLE PROTEIN	CHEMBL1909046	15	DrugMatrix			CHEMBL3833781
CHEMBL45934		0	336.39	0	4.14	8x	COc1ccc(C(=O)Nc2ccccc2C#N)cc1OC1CCCC1	IC50	'='	35000.0	nM	4.46			UO_0000065	13.25	0.24	0.32	6.25	False	CHEMBL762506	Inhibitory potency against pig aortic PDE V.	B	BAO_0000357	single protein format	Sus scrofa	None	None	None	None	CHEMBL1827	Phosphodiesterase 5A	Homo sapiens	SINGLE PROTEIN	CHEMBL1127531	1	Scientific Literature	J. Med. Chem.	1994	None
CHEMBL246470		0	393.45	0	2.23	21	COc1ccc2cncc(Cc3nc4c([nH]3)c(=O)n(C)c(=O)n4CC(C)C)c2c1	IC50	'='	2.0	nM	8.70			UO_0000065	22.11	0.41	6.47	9.18	False	CHEMBL886847	Inhibition of human platelet PDE5 by [3H]cGMP scintillation proximity assay	B	BAO_0000019	assay format	Homo sapiens	None	None	None	None	CHEMBL1827	Phosphodiesterase 5A	Homo sapiens	SINGLE PROTEIN	CHEMBL1139183	1	Scientific Literature	Bioorg. Med. Chem. Lett.	2007	None
CHEMBL493552		0	532.65	2	1.83	2c	CCOC(=O)c1sc(Nc2nc(NCc3ccc(S(N)(=O)=O)cc3)cc(N3CCNCC3)n2)nc1C	IC50	'='	72.0	nM	7.14			UO_0000065	13.41	0.27	5.31	4.34	False	CHEMBL1011852	Inhibition of PDE5	B	BAO_0000357	single protein format	None	None	None	None	None	CHEMBL1827	Phosphodiesterase 5A	Homo sapiens	SINGLE PROTEIN	CHEMBL1153365	1	Scientific Literature	Bioorg. Med. Chem. Lett.	2009	None
CHEMBL545712		0	460.37	0	3.74	13	COc1ccc(CNc2nnc(N3CCC(O)CC3)c3ccc(C#N)cc23)cc1Cl.Cl	IC50	'='	0.56	nM	9.25			UO_0000065	21.83	0.42	5.51	9.81	False	CHEMBL762505	Inhibition of phosphodiesterase 5 (PDE5) from porcine platelets, range 0.442-0.710	B	BAO_0000019	assay format	Sus scrofa	None	None	None	None	CHEMBL1827	Phosphodiesterase 5A	Homo sapiens	SINGLE PROTEIN	CHEMBL1133760	1	Scientific Literature	J. Med. Chem.	2000	None
CHEMBL25616		0	462.87	0	3.93	E4021	O=C([O-])C1CCN(c2nc(NCc3ccc4c(c3)OCO4)c3cc(Cl)ccc3n2)CC1.[Na+]	IC50	'='	8.6	nM	8.07			UO_0000065	18.29	0.36	4.14	8.33	False	CHEMBL762507	Inhibition of Phosphodiesterase 5 from porcine platelets	B	BAO_0000019	assay format	Sus scrofa	None	None	None	None	CHEMBL1827	Phosphodiesterase 5A	Homo sapiens	SINGLE PROTEIN	CHEMBL1131629	1	Scientific Literature	J. Med. Chem.	1998	None
CHEMBL144656		0	460.47	1	0.91	21	Nc1nc2c(c(=O)n(CC3CC3)c(=O)n2CC2CC2)n1S(=O)(=O)c1ccc([N+](=O)[O-])cc1	IC50	'='	38000.0	nM	4.42			UO_0000065	9.60	0.19	3.51	2.68	False	CHEMBL760830	Concentration required to inhibit 50% activity of phosphodiesterase VA isoenzyme at 100 uM	B	BAO_0000357	single protein format	Sus scrofa	None	None	None	None	CHEMBL1827	Phosphodiesterase 5A	Homo sapiens	SINGLE PROTEIN	CHEMBL1127705	1	Scientific Literature	J. Med. Chem.	1994	None
CHEMBL1513	IRBESARTAN	4	428.54	0	4.78	IRBESARTAN	CCCCC1=NC2(CCCC2)C(=O)N1Cc1ccc(-c2ccccc2-c2nn[nH]n2)cc1	Ki						Not Active (inhibition < 50% @ 10 uM and thus dose-reponse curve not measured)						False	CHEMBL1909186	DRUGMATRIX: Phosphodiesterase PDE5 enzyme inhibition (substrate: [3H]cGMP + cGMP)	B	BAO_0000221	tissue-based format	Homo sapiens	None	None	Platelet	None	CHEMBL1827	Phosphodiesterase 5A	Homo sapiens	SINGLE PROTEIN	CHEMBL1909046	15	DrugMatrix			CHEMBL3833781
CHEMBL60889	MOSAPRIDE	3	421.90	0	3.09	MOSAPRIDE	CCOc1cc(N)c(Cl)cc1C(=O)NCC1CN(Cc2ccc(F)cc2)CCO1	Ki						Not Active (inhibition < 50% @ 10 uM and thus dose-reponse curve not measured)						False	CHEMBL1909186	DRUGMATRIX: Phosphodiesterase PDE5 enzyme inhibition (substrate: [3H]cGMP + cGMP)	B	BAO_0000221	tissue-based format	Homo sapiens	None	None	Platelet	None	CHEMBL1827	Phosphodiesterase 5A	Homo sapiens	SINGLE PROTEIN	CHEMBL1909046	15	DrugMatrix			CHEMBL3833781
CHEMBL89239		0	520.66	1	1.72	11c	CCCOc1ccc(S(=O)(=O)N(C)CCN(C)C)cc1-c1nc2c(=O)n(C)c(=O)n(CC(C)C)c2[nH]1	IC50	'='	16.0	nM	7.80			UO_0000065	14.97	0.30	6.08	6.36	False	CHEMBL762829	Inhibitory activity against human platelet Phosphodiesterase 5 (PDE5)	B	BAO_0000019	assay format	None	None	None	None	None	CHEMBL1827	Phosphodiesterase 5A	Homo sapiens	SINGLE PROTEIN	CHEMBL1136031	1	Scientific Literature	Bioorg. Med. Chem. Lett.	2002	None
CHEMBL422	TRIFLUOPERAZINE	4	407.51	0	4.95	TRIFLUOPERAZINE	CN1CCN(CCCN2c3ccccc3Sc3ccc(C(F)(F)F)cc32)CC1	Ki						Not Active (inhibition < 50% @ 10 uM and thus dose-reponse curve not measured)						False	CHEMBL1909186	DRUGMATRIX: Phosphodiesterase PDE5 enzyme inhibition (substrate: [3H]cGMP + cGMP)	B	BAO_0000221	tissue-based format	Homo sapiens	None	None	Platelet	None	CHEMBL1827	Phosphodiesterase 5A	Homo sapiens	SINGLE PROTEIN	CHEMBL1909046	15	DrugMatrix			CHEMBL3833781
CHEMBL56564	TROPISETRON	4	284.36	0	2.95	TROPISETRON	CN1[C@H]2CC[C@@H]1C[C@H](OC(=O)c1c[nH]c3ccccc13)C2	Ki						Not Active (inhibition < 50% @ 10 uM and thus dose-reponse curve not measured)						False	CHEMBL1909186	DRUGMATRIX: Phosphodiesterase PDE5 enzyme inhibition (substrate: [3H]cGMP + cGMP)	B	BAO_0000221	tissue-based format	Homo sapiens	None	None	Platelet	None	CHEMBL1827	Phosphodiesterase 5A	Homo sapiens	SINGLE PROTEIN	CHEMBL1909046	15	DrugMatrix			CHEMBL3833781
CHEMBL865	VALDECOXIB	4	314.37	0	2.96	VALDECOXIB	Cc1onc(-c2ccccc2)c1-c1ccc(S(N)(=O)=O)cc1	IC50						Not Active (inhibition < 50% @ 10 uM and thus dose-reponse curve not measured)						False	CHEMBL1909186	DRUGMATRIX: Phosphodiesterase PDE5 enzyme inhibition (substrate: [3H]cGMP + cGMP)	B	BAO_0000221	tissue-based format	Homo sapiens	None	None	Platelet	None	CHEMBL1827	Phosphodiesterase 5A	Homo sapiens	SINGLE PROTEIN	CHEMBL1909046	15	DrugMatrix			CHEMBL3833781
CHEMBL320933		0	369.43	0	0.81	2	Cn1c(=O)c2c(nc(N[C@@H]3CCC[C@H]3O)n2Cc2ccccc2)n(C)c1=O	Inhibition	'='	17.0	%				UO_0000187					False	CHEMBL760591	Percentage inhibition against human phosphodiesterase type 5 isolated from corpus cavernosum at 100 nM.	B	BAO_0000357	single protein format	None	None	None	None	None	CHEMBL1827	Phosphodiesterase 5A	Homo sapiens	SINGLE PROTEIN	CHEMBL1134944	1	Scientific Literature	Bioorg. Med. Chem. Lett.	2002	None
CHEMBL76904	TYRPHOSTIN 23	0	186.17	0	1.53	TYRPHOSTIN A23	N#CC(C#N)=Cc1ccc(O)c(O)c1	IC50						Not Active (inhibition < 50% @ 10 uM and thus dose-reponse curve not measured)						False	CHEMBL1909186	DRUGMATRIX: Phosphodiesterase PDE5 enzyme inhibition (substrate: [3H]cGMP + cGMP)	B	BAO_0000221	tissue-based format	Homo sapiens	None	None	Platelet	None	CHEMBL1827	Phosphodiesterase 5A	Homo sapiens	SINGLE PROTEIN	CHEMBL1909046	15	DrugMatrix			CHEMBL3833781
CHEMBL621	TRAZODONE	4	371.87	0	2.36	TRAZODONE	O=c1n(CCCN2CCN(c3cccc(Cl)c3)CC2)nc2ccccn12	Ki						Not Active (inhibition < 50% @ 10 uM and thus dose-reponse curve not measured)						False	CHEMBL1909186	DRUGMATRIX: Phosphodiesterase PDE5 enzyme inhibition (substrate: [3H]cGMP + cGMP)	B	BAO_0000221	tissue-based format	Homo sapiens	None	None	Platelet	None	CHEMBL1827	Phosphodiesterase 5A	Homo sapiens	SINGLE PROTEIN	CHEMBL1909046	15	DrugMatrix			CHEMBL3833781
CHEMBL553025	VINORELBINE	4	778.95	2	4.75	VINORELBINE	CCC1=C[C@@H]2CN(C1)Cc1c([nH]c3ccccc13)[C@@](C(=O)OC)(c1cc3c(cc1OC)N(C)[C@H]1[C@@](O)(C(=O)OC)[C@H](OC(C)=O)[C@]4(CC)C=CCN5CC[C@]31[C@@H]54)C2	Ki						Not Active (inhibition < 50% @ 10 uM and thus dose-reponse curve not measured)						False	CHEMBL1909186	DRUGMATRIX: Phosphodiesterase PDE5 enzyme inhibition (substrate: [3H]cGMP + cGMP)	B	BAO_0000221	tissue-based format	Homo sapiens	None	None	Platelet	None	CHEMBL1827	Phosphodiesterase 5A	Homo sapiens	SINGLE PROTEIN	CHEMBL1909046	15	DrugMatrix			CHEMBL3833781
CHEMBL423838		0	459.98	0	4.75	5	CCN1C(=O)c2c(nc(Cc3ccccc3)n2Cc2ccc(Cl)cc2)N2C1=N[C@@H]1CCC[C@@H]12	IC50	'='	160.0	nM	6.80			UO_0000065	14.77	0.28	2.05	12.65	True	CHEMBL762825	Inhibitory concentration against human phosphodiesterase 5 (PDE5) enzyme	B	BAO_0000357	single protein format	None	None	None	None	None	CHEMBL1827	Phosphodiesterase 5A	Homo sapiens	SINGLE PROTEIN	CHEMBL1147608	1	Scientific Literature	Bioorg. Med. Chem. Lett.	2004	None
CHEMBL382494		0	381.44	0	3.77	6a	Cc1nn(Cc2ccccc2)c(=O)c2nc(C)n3nc(-c4ccccc4)cc3c12	IC50	'='	160.0	nM	6.80			UO_0000065	17.82	0.32	3.03	10.44	False	CHEMBL1286692	Inhibition of human platelets PDE5	B	BAO_0000019	assay format	Homo sapiens	None	None	None	None	CHEMBL1827	Phosphodiesterase 5A	Homo sapiens	SINGLE PROTEIN	CHEMBL1275345	1	Scientific Literature	Bioorg. Med. Chem.	2010	None
CHEMBL264374	BEZAFIBRATE	4	361.83	0	3.55	BEZAFIBRATE	CC(C)(Oc1ccc(CCNC(=O)c2ccc(Cl)cc2)cc1)C(=O)O	Ki						Not Active (inhibition < 50% @ 10 uM and thus dose-reponse curve not measured)						False	CHEMBL1909186	DRUGMATRIX: Phosphodiesterase PDE5 enzyme inhibition (substrate: [3H]cGMP + cGMP)	B	BAO_0000221	tissue-based format	Homo sapiens	None	None	Platelet	None	CHEMBL1827	Phosphodiesterase 5A	Homo sapiens	SINGLE PROTEIN	CHEMBL1909046	15	DrugMatrix			CHEMBL3833781
CHEMBL52141		0	338.41	0	3.06	7	CCCc1nn(C)c2c(=O)[nH]c(-c3ccccc3OCC3CC3)nc12	IC50	'='	954.99	nM	6.02			UO_0000065	17.79	0.33	2.96	8.27	False	CHEMBL968866	Inhibition of PDE5	B	BAO_0000357	single protein format	None	None	None	None	None	CHEMBL1827	Phosphodiesterase 5A	Homo sapiens	SINGLE PROTEIN	CHEMBL1156541	1	Scientific Literature	Bioorg. Med. Chem.	2008	None
CHEMBL431544		0	254.29	0	2.27	4	CCCc1n[nH]c2c(=O)[nH]c(-c3ccccc3)nc12	IC50	'='	81.28	nM	7.09			UO_0000065	27.88	0.51	4.82	9.53	False	CHEMBL968866	Inhibition of PDE5	B	BAO_0000357	single protein format	None	None	None	None	None	CHEMBL1827	Phosphodiesterase 5A	Homo sapiens	SINGLE PROTEIN	CHEMBL1156541	1	Scientific Literature	Bioorg. Med. Chem.	2008	None
CHEMBL415690	BETADEX	3	1134.99	None	None	BETA CYCLODEXTRIN	OC[C@H]1O[C@@H]2O[C@@H]3[C@@H](CO)O[C@H](O[C@@H]4[C@@H](CO)O[C@H](O[C@@H]5[C@@H](CO)O[C@H](O[C@@H]6[C@@H](CO)O[C@H](O[C@@H]7[C@@H](CO)O[C@H](O[C@@H]8[C@@H](CO)O[C@H](O[C@H]1[C@H](O)[C@H]2O)[C@H](O)[C@H]8O)[C@H](O)[C@H]7O)[C@H](O)[C@H]6O)[C@H](O)[C@H]5O)[C@H](O)[C@H]4O)[C@H](O)[C@H]3O	Ki						Not Active (inhibition < 50% @ 10 uM and thus dose-reponse curve not measured)						False	CHEMBL1909186	DRUGMATRIX: Phosphodiesterase PDE5 enzyme inhibition (substrate: [3H]cGMP + cGMP)	B	BAO_0000221	tissue-based format	Homo sapiens	None	None	Platelet	None	CHEMBL1827	Phosphodiesterase 5A	Homo sapiens	SINGLE PROTEIN	CHEMBL1909046	15	DrugMatrix			CHEMBL3833781
CHEMBL183965		0	310.78	0	3.01	14	O=C1Nc2c(Cl)ccc(OCCO)c2C2(CCCCC2)N1	IC50	'>'	91000.0	nM				UO_0000065					False	CHEMBL827702	Inhibition of human PDE5 partially purified from MCF-7 cells	B	BAO_0000219	cell-based format	Homo sapiens	None	None	MCF7	None	CHEMBL1827	Phosphodiesterase 5A	Homo sapiens	SINGLE PROTEIN	CHEMBL1137828	1	Scientific Literature	Bioorg. Med. Chem. Lett.	2004	CHEMBL3308403
CHEMBL361512		0	317.80	0	3.74	23	Cn1nc(-c2ccc(Cl)cc2)s/c1=N\c1ccc(O)cc1	IC50	'>'	101000.0	nM		Outside typical range		UO_0000065					False	CHEMBL828235	Inhibition of human Phosphodiesterase 5 purified from MCF-7 cells	B	BAO_0000219	cell-based format	Homo sapiens	None	None	MCF7	None	CHEMBL1827	Phosphodiesterase 5A	Homo sapiens	SINGLE PROTEIN	CHEMBL1137197	1	Scientific Literature	Bioorg. Med. Chem. Lett.	2004	CHEMBL3308403
CHEMBL363673		0	359.84	0	4.04	27	Cc1cccc(C(=O)O)c1/N=c1\sc(-c2ccc(Cl)cc2)nn1C	IC50	'='	23600.0	nM	4.63			UO_0000065	12.86	0.26	0.59	6.86	False	CHEMBL828235	Inhibition of human Phosphodiesterase 5 purified from MCF-7 cells	B	BAO_0000219	cell-based format	Homo sapiens	None	None	MCF7	None	CHEMBL1827	Phosphodiesterase 5A	Homo sapiens	SINGLE PROTEIN	CHEMBL1137197	1	Scientific Literature	Bioorg. Med. Chem. Lett.	2004	CHEMBL3308403
CHEMBL182227		0	361.81	0	3.44	28	Cn1nc(-c2ccc(Cl)cc2)s/c1=N\c1cccc(C(=O)O)c1O	IC50	'='	5180.0	nM	5.29			UO_0000065	14.61	0.30	1.85	6.03	False	CHEMBL828235	Inhibition of human Phosphodiesterase 5 purified from MCF-7 cells	B	BAO_0000219	cell-based format	Homo sapiens	None	None	MCF7	None	CHEMBL1827	Phosphodiesterase 5A	Homo sapiens	SINGLE PROTEIN	CHEMBL1137197	1	Scientific Literature	Bioorg. Med. Chem. Lett.	2004	CHEMBL3308403
CHEMBL280578		0	444.33	0	3.28	36	CCN1C(=O)c2c(ncn2Cc2ccc(OC)c(Br)c2)N2C1=N[C@@H]1CCC[C@@H]12	IC50	'='	6.457	nM	8.19			UO_0000065	18.43	0.40	4.91	13.01	False	CHEMBL983662	Inhibition of PDE5	B	BAO_0000357	single protein format	None	None	None	None	None	CHEMBL1827	Phosphodiesterase 5A	Homo sapiens	SINGLE PROTEIN	CHEMBL1158171	1	Scientific Literature	Eur. J. Med. Chem.	2008	None
CHEMBL189958		0	430.46	0	1.78	77	CCc1cc(C(C)=O)c(O)cc1OCc1cccc(C(=O)NC(CO)CC(=O)OC)n1	IC50	'='	3100.0	nM	5.51			UO_0000065	12.80	0.24	3.73	4.08	False	CHEMBL828602	Inhibitory concentration against Phosphodiesterase type 5	B	BAO_0000357	single protein format	None	None	None	None	None	CHEMBL1827	Phosphodiesterase 5A	Homo sapiens	SINGLE PROTEIN	CHEMBL1140357	1	Scientific Literature	Bioorg. Med. Chem. Lett.	2005	None
CHEMBL414842		0	488.61	0	2.35	24	CCCc1nc(CC)c2c(O)nc(-c3cc(S(=O)(=O)N4CCN(C)CC4)ccc3OCC)nn12	IC50	'='	8.0	nM	8.10			UO_0000065	16.57	0.33	5.75	7.16	False	CHEMBL828414	Inhibition of phosphodiesterase 5	B	BAO_0000357	single protein format	None	None	None	None	None	CHEMBL1827	Phosphodiesterase 5A	Homo sapiens	SINGLE PROTEIN	CHEMBL1142799	1	Scientific Literature	Bioorg. Med. Chem. Lett.	2005	None
CHEMBL362175		0	545.64	1	4.88	5q	COC(=O)c1ccc(OCC(C)(C)c2nc3c(N)ncn(Cc4ccc(OC)c(OC5CCCC5)c4)c-3n2)cc1	Effect						Not Active						False	CHEMBL832444	Inhibition of [3H]cGMP binding to human Phosphodiesterase 5 at 30 uM; Inactive	B	BAO_0000357	single protein format	Homo sapiens	None	None	None	None	CHEMBL1827	Phosphodiesterase 5A	Homo sapiens	SINGLE PROTEIN	CHEMBL1142672	1	Scientific Literature	J. Med. Chem.	2005	None
CHEMBL434332		0	531.61	1	4.79	5s	COc1ccc(Cn2cnc(N)c3nc(C(C)(C)COc4ccc(C(=O)O)cc4)nc2-3)cc1OC1CCCC1	Effect						Not Active						False	CHEMBL832444	Inhibition of [3H]cGMP binding to human Phosphodiesterase 5 at 30 uM; Inactive	B	BAO_0000357	single protein format	Homo sapiens	None	None	None	None	CHEMBL1827	Phosphodiesterase 5A	Homo sapiens	SINGLE PROTEIN	CHEMBL1142672	1	Scientific Literature	J. Med. Chem.	2005	None
CHEMBL3401755		0	502.64	1	2.44	4k	CCCc1nn(C)c2c(=O)[nH]c(-c3cc(S(=O)(=O)NCCN4CCCCC4)ccc3OCC)nc12	IC50	'='	16.0	nM	7.80			UO_0000065	15.51	0.30	5.36	6.38	False	CHEMBL3405811	Inhibition of human PDE5A1 expressed in baculovirus in sf9 cells by PDE Glo phosphodiesterase assay	B	BAO_0000219	cell-based format	Homo sapiens	None	None	Sf9	None	CHEMBL1827	Phosphodiesterase 5A	Homo sapiens	SINGLE PROTEIN	CHEMBL3400105	1	Scientific Literature	Bioorg. Med. Chem.	2015	CHEMBL3308860
CHEMBL3401745		0	491.61	0	2.51	4a	CCCc1nn(C)c2c(=O)[nH]c(-c3cc(S(=O)(=O)NCCCCCCO)ccc3OCC)nc12	IC50	'='	1.5	nM	8.82			UO_0000065	17.95	0.35	6.31	6.34	False	CHEMBL3405816	Inhibition of PDE5A1 (unknown origin)	B	BAO_0000357	single protein format	Homo sapiens	None	None	None	None	CHEMBL1827	Phosphodiesterase 5A	Homo sapiens	SINGLE PROTEIN	CHEMBL3400105	1	Scientific Literature	Bioorg. Med. Chem.	2015	None
CHEMBL192	SILDENAFIL	4	474.59	0	1.61	1	CCCc1nn(C)c2c(=O)[nH]c(-c3cc(S(=O)(=O)N4CCN(C)CC4)ccc3OCC)nc12	IC50	'='	5.6	nM	8.25			UO_0000065	17.39	0.34	6.64	7.28	False	CHEMBL3405816	Inhibition of PDE5A1 (unknown origin)	B	BAO_0000357	single protein format	Homo sapiens	None	None	None	None	CHEMBL1827	Phosphodiesterase 5A	Homo sapiens	SINGLE PROTEIN	CHEMBL3400105	1	Scientific Literature	Bioorg. Med. Chem.	2015	None
CHEMBL557467		0	450.56	1	5.02	15	O=c1c(NCC2CCOCC2)nc2ccc(-c3ccc(F)cc3)nc2n1CC1CCCCC1	IC50	'='	3.0	nM	8.52			UO_0000065	18.92	0.35	3.50	12.34	True	CHEMBL1058319	Inhibition of PDE5	B	BAO_0000357	single protein format	None	None	None	None	None	CHEMBL1827	Phosphodiesterase 5A	Homo sapiens	SINGLE PROTEIN	CHEMBL1154009	1	Scientific Literature	Bioorg. Med. Chem. Lett.	2009	None
CHEMBL563669		0	440.50	0	1.79	34	CCCOCCn1c(=O)c(NCC(=O)N(C)C)nc2ccc(-c3ccc(OC)nc3)nc21	IC50	'='	14.5	nM	7.84			UO_0000065	17.79	0.33	6.05	7.03	False	CHEMBL1058319	Inhibition of PDE5	B	BAO_0000357	single protein format	None	None	None	None	None	CHEMBL1827	Phosphodiesterase 5A	Homo sapiens	SINGLE PROTEIN	CHEMBL1154009	1	Scientific Literature	Bioorg. Med. Chem. Lett.	2009	None
CHEMBL436742		0	435.49	0	2.93	48	CCCOc1ncc(C(C)=O)cc1-c1nc(O)c2nn(Cc3nccn3C)c(CC)c2n1	IC50	'='	2.7	nM	8.57			UO_0000065	19.68	0.37	5.64	7.09	False	CHEMBL860521	Inhibition of human corpus cavernosum PDE5	B	BAO_0000357	single protein format	Homo sapiens	None	None	None	None	CHEMBL1827	Phosphodiesterase 5A	Homo sapiens	SINGLE PROTEIN	CHEMBL1148639	1	Scientific Literature	J. Med. Chem.	2006	None
CHEMBL550817		0	466.59	0	3.39	25	Cc1noc(C)c1-c1ccc2nc(NCCN3CCOCC3)c(=O)n(CC3CCCCC3)c2n1	IC50	'='	1.0	nM	9.00			UO_0000065	19.29	0.36	5.61	9.15	False	CHEMBL1058319	Inhibition of PDE5	B	BAO_0000357	single protein format	None	None	None	None	None	CHEMBL1827	Phosphodiesterase 5A	Homo sapiens	SINGLE PROTEIN	CHEMBL1154009	1	Scientific Literature	Bioorg. Med. Chem. Lett.	2009	None
CHEMBL558729		0	453.54	0	3.13	35	CCCOCCn1c(=O)c(NCC2CCOCC2)nc2ccc(-c3ccc(OC)nc3)nc21	IC50	'='	2.3	nM	8.64			UO_0000065	19.05	0.36	5.51	8.60	False	CHEMBL1058319	Inhibition of PDE5	B	BAO_0000357	single protein format	None	None	None	None	None	CHEMBL1827	Phosphodiesterase 5A	Homo sapiens	SINGLE PROTEIN	CHEMBL1154009	1	Scientific Literature	Bioorg. Med. Chem. Lett.	2009	None
CHEMBL559889		0	465.57	0	3.92	16	O=c1c(NCCN2CCOCC2)nc2ccc(-c3ccc(F)cc3)nc2n1CC1CCCCC1	IC50	'='	4.6	nM	8.34			UO_0000065	17.91	0.33	4.42	11.53	True	CHEMBL1058319	Inhibition of PDE5	B	BAO_0000357	single protein format	None	None	None	None	None	CHEMBL1827	Phosphodiesterase 5A	Homo sapiens	SINGLE PROTEIN	CHEMBL1154009	1	Scientific Literature	Bioorg. Med. Chem. Lett.	2009	None
CHEMBL551948		0	345.39	0	4.00	3	CCCCCN1C(=O)CN(C)c2ncc(-c3ccc(F)c(F)c3)cc21	IC50	'='	43.0	nM	7.37			UO_0000065	21.33	0.40	3.37	20.22	False	CHEMBL1058319	Inhibition of PDE5	B	BAO_0000357	single protein format	None	None	None	None	None	CHEMBL1827	Phosphodiesterase 5A	Homo sapiens	SINGLE PROTEIN	CHEMBL1154009	1	Scientific Literature	Bioorg. Med. Chem. Lett.	2009	None
CHEMBL421603		0	419.49	0	1.50	8	Cn1c(=O)c2c(nc(N[C@H](CO)Cc3ccccc3)n2Cc2ccccc2)n(C)c1=O	Inhibition	'='	0.0	%				UO_0000187					False	CHEMBL760591	Percentage inhibition against human phosphodiesterase type 5 isolated from corpus cavernosum at 100 nM.	B	BAO_0000357	single protein format	None	None	None	None	None	CHEMBL1827	Phosphodiesterase 5A	Homo sapiens	SINGLE PROTEIN	CHEMBL1134944	1	Scientific Literature	Bioorg. Med. Chem. Lett.	2002	None
CHEMBL556618		0	434.33	0	3.57	34	COc1ccc(CNc2nnc(NCCCO)c3ccc(C#N)cc23)cc1Cl.Cl	IC50	'='	2.6	nM	8.59			UO_0000065	21.58	0.42	5.02	8.33	False	CHEMBL762502	50% inhibitory concentration against phosphodiesterase 5 (PDE5) from porcine platelets	B	BAO_0000019	assay format	Sus scrofa	None	None	None	None	CHEMBL1827	Phosphodiesterase 5A	Homo sapiens	SINGLE PROTEIN	CHEMBL1133760	1	Scientific Literature	J. Med. Chem.	2000	None
CHEMBL341622		0	615.69	2	2.31	28	COc1ccc(S(=O)(=O)N(c2nc3c(=O)n(CC4CC4)c(=O)n(CC4CC4)c3[nH]2)S(=O)(=O)c2ccc(OC)cc2)cc1	Inhibition	'='	9.0	%				UO_0000187					False	CHEMBL760832	Inhibition of phosphodiesterase 5A at 100 uM	B	BAO_0000357	single protein format	Sus scrofa	None	None	None	None	CHEMBL1827	Phosphodiesterase 5A	Homo sapiens	SINGLE PROTEIN	CHEMBL1127705	1	Scientific Literature	J. Med. Chem.	1994	None
CHEMBL1094190		0	452.61	0	3.77	27	CCOCCn1nc(CC)c2nc(NC3CCN(CC)CC3)nc(Nc3cc(C)ccn3)c21	IC50	'='	2.0	nM	8.70			UO_0000065	19.22	0.36	4.93	9.35	False	CHEMBL1106526	Inhibition of PDE5 in human platelet by assessed as hydrolysis of [3H]cGMP scintillation proximity assay	B	BAO_0000019	assay format	Homo sapiens	None	None	None	None	CHEMBL1827	Phosphodiesterase 5A	Homo sapiens	SINGLE PROTEIN	CHEMBL1157825	1	Scientific Literature	Bioorg. Med. Chem. Lett.	2010	None
CHEMBL131718		0	490.52	1	5.24	2b	COc1ccc(-c2cnc(N3Cc4c(nc5ccccc5c4O)C3c3ccc4c(c3)OCO4)nc2)cc1	Ki	'='	0.31	nM	9.51			UO_0000065	19.38	0.35	4.27	10.59	False	CHEMBL762496	Phosphodiesterase 5 activity of human corpus cavernosum	B	BAO_0000357	single protein format	Homo sapiens	None	None	None	None	CHEMBL1827	Phosphodiesterase 5A	Homo sapiens	SINGLE PROTEIN	CHEMBL1135774	1	Scientific Literature	J. Med. Chem.	2002	None
CHEMBL423088		0	474.56	1	5.72	15f	COc1ccc(-c2cnc(N3CCc4c([nH]c5ccccc45)C3c3ccc4c(c3)CCO4)nc2)cc1	Ki	'='	188.0	nM	6.73			UO_0000065	14.17	0.26	1.01	10.63	False	CHEMBL762497	Inhibitory activity against PDE5 from human corpus cavernosum	B	BAO_0000357	single protein format	None	None	None	None	None	CHEMBL1827	Phosphodiesterase 5A	Homo sapiens	SINGLE PROTEIN	CHEMBL1136605	1	Scientific Literature	Bioorg. Med. Chem. Lett.	2003	None
CHEMBL349359		0	461.52	1	5.55	12q	O=C(c1ccc(-c2ccccn2)o1)N1CCc2c([nH]c3ccccc23)C1c1ccc2c(c1)CCO2	Ki	'='	32.3	nM	7.49			UO_0000065	16.23	0.29	1.94	10.50	False	CHEMBL762497	Inhibitory activity against PDE5 from human corpus cavernosum	B	BAO_0000357	single protein format	None	None	None	None	None	CHEMBL1827	Phosphodiesterase 5A	Homo sapiens	SINGLE PROTEIN	CHEMBL1136605	1	Scientific Literature	Bioorg. Med. Chem. Lett.	2003	None
CHEMBL422606		0	286.34	0	3.97	36	c1ccc(-c2nc(Nn3cccc3)c3ccccc3n2)cc1	IC50	'='	6000.0	nM	5.22			UO_0000065	18.24	0.32	1.25	12.22	False	CHEMBL762819	Inhibitory activity against phosphodiesterase 5 from human platelets	B	BAO_0000019	assay format	None	None	None	None	None	CHEMBL1827	Phosphodiesterase 5A	Homo sapiens	SINGLE PROTEIN	CHEMBL1128541	1	Scientific Literature	J. Med. Chem.	1995	None
CHEMBL541847		0	391.33	0	4.37	68	Cl.Cl.c1cncc(-c2nc(NCc3cccs3)c3ccccc3n2)c1	IC50	'='	360.0	nM	6.44			UO_0000065	20.24	0.38	2.07	12.71	False	CHEMBL762819	Inhibitory activity against phosphodiesterase 5 from human platelets	B	BAO_0000019	assay format	None	None	None	None	None	CHEMBL1827	Phosphodiesterase 5A	Homo sapiens	SINGLE PROTEIN	CHEMBL1128541	1	Scientific Literature	J. Med. Chem.	1995	None
CHEMBL33381		0	514.63	1	3.85	16 (table 2)	CCCCCN1CC[C@@H](N2CC(=O)N3[C@H](Cc4c([nH]c5ccccc45)[C@H]3c3ccc4c(c3)OCO4)C2=O)C1	IC50	'='	13.2	nM	7.88			UO_0000065	15.31	0.28	4.03	10.09	False	CHEMBL762824	Inhibitory activity against phosphodiesterase 5 (PDE5) obtained from human corpus cavernosum tissue	B	BAO_0000357	single protein format	None	None	None	None	None	CHEMBL1827	Phosphodiesterase 5A	Homo sapiens	SINGLE PROTEIN	CHEMBL1136701	1	Scientific Literature	Bioorg. Med. Chem. Lett.	2003	None
CHEMBL1928249		0	533.66	1	1.51	7a	CCCn1nc2c(=O)[nH]c(-c3cc(S(=O)(=O)N4CCN(CC)CC4)cnc3OCCOC)nc2c1CC	IC50	'='	1.83	nM	8.74			UO_0000065	16.37	0.32	7.23	6.45	False	CHEMBL1930855	Inhibition of human PDE5 isolated from corpus cavernosum after 30 to 60 mins by scintillation counting method	B	BAO_0000357	single protein format	Homo sapiens	None	None	None	None	CHEMBL1827	Phosphodiesterase 5A	Homo sapiens	SINGLE PROTEIN	CHEMBL1926502	1	Scientific Literature	Bioorg. Med. Chem.	2012	None
CHEMBL1928260		0	582.69	2	1.69	20c	CCc1c2nc(-c3cc(S(=O)(=O)N4CCN(CC)CC4)cnc3OCc3ccccn3)[nH]c(=O)c2nn1CCOC	IC50	'='	0.75	nM	9.12			UO_0000065	15.66	0.30	7.43	6.15	False	CHEMBL1930855	Inhibition of human PDE5 isolated from corpus cavernosum after 30 to 60 mins by scintillation counting method	B	BAO_0000357	single protein format	Homo sapiens	None	None	None	None	CHEMBL1827	Phosphodiesterase 5A	Homo sapiens	SINGLE PROTEIN	CHEMBL1926502	1	Scientific Literature	Bioorg. Med. Chem.	2012	None
CHEMBL1928274		0	501.61	1	1.63	27a	CCCOc1ncc(S(=O)(=O)N2CCN(CC)CC2)cc1-c1nc2c3n(nc2c(=O)[nH]1)CCCC3	IC50	'='	2.47	nM	8.61			UO_0000065	17.16	0.34	6.98	6.81	False	CHEMBL1930855	Inhibition of human PDE5 isolated from corpus cavernosum after 30 to 60 mins by scintillation counting method	B	BAO_0000357	single protein format	Homo sapiens	None	None	None	None	CHEMBL1827	Phosphodiesterase 5A	Homo sapiens	SINGLE PROTEIN	CHEMBL1926502	1	Scientific Literature	Bioorg. Med. Chem.	2012	None
CHEMBL1928277		0	531.64	1	1.43	27d, (-)-enantiomer	CCN1CCN(S(=O)(=O)c2cnc(OCCOC)c(-c3nc4c5n(nc4c(=O)[nH]3)CCCC5C)c2)CC1	IC50	'='	1.96	nM	8.71			UO_0000065	16.38	0.32	7.28	6.42	False	CHEMBL1930855	Inhibition of human PDE5 isolated from corpus cavernosum after 30 to 60 mins by scintillation counting method	B	BAO_0000357	single protein format	Homo sapiens	None	None	None	None	CHEMBL1827	Phosphodiesterase 5A	Homo sapiens	SINGLE PROTEIN	CHEMBL1926502	1	Scientific Literature	Bioorg. Med. Chem.	2012	None
CHEMBL505194		0	866.98	2	2.72	6u	CCCc1nn(C)c2c(=O)[nH]c(-c3cc(S(=O)(=O)NCCN(CC(=O)O)S(=O)(=O)c4ccc(OCC)c(-c5nc6c(CCC)nn(C)c6c(=O)[nH]5)c4)ccc3OCC)nc12	IC50	'='	38.0	nM	7.42			UO_0000065	8.56	0.17	4.70	2.78	False	CHEMBL989632	Inhibition of PDE5 in human platelets after 5 mins by LC-MS/MS analysis	B	BAO_0000019	assay format	Homo sapiens	None	None	None	None	CHEMBL1827	Phosphodiesterase 5A	Homo sapiens	SINGLE PROTEIN	CHEMBL1150234	1	Scientific Literature	J. Med. Chem.	2008	None
CHEMBL498866		0	581.66	1	3.09	6l	CCCc1nn(C)c2c(=O)[nH]c(-c3cc(S(=O)(=O)N4CCN(c5ccc([N+](=O)[O-])cc5)CC4)ccc3OCC)nc12	IC50	'='	50.0	nM	7.30			UO_0000065	12.55	0.24	4.21	4.66	False	CHEMBL989632	Inhibition of PDE5 in human platelets after 5 mins by LC-MS/MS analysis	B	BAO_0000019	assay format	Homo sapiens	None	None	None	None	CHEMBL1827	Phosphodiesterase 5A	Homo sapiens	SINGLE PROTEIN	CHEMBL1150234	1	Scientific Literature	J. Med. Chem.	2008	None
CHEMBL542899		0	523.43	0	3.89	28	COc1ccc(CNc2nnc(N3CCN(c4ncccn4)CC3)c3ccc(C#N)cc23)cc1Cl.Cl	IC50	'='	19.0	nM	7.72			UO_0000065	15.86	0.30	3.83	7.49	False	CHEMBL762502	50% inhibitory concentration against phosphodiesterase 5 (PDE5) from porcine platelets	B	BAO_0000019	assay format	Sus scrofa	None	None	None	None	CHEMBL1827	Phosphodiesterase 5A	Homo sapiens	SINGLE PROTEIN	CHEMBL1133760	1	Scientific Literature	J. Med. Chem.	2000	None
CHEMBL19299	LOXOPROFEN	3	246.31	0	2.79	LOXOPROFEN	CC(C(=O)O)c1ccc(CC2CCCC2=O)cc1	IC50						Not Active (inhibition < 50% @ 10 uM and thus dose-reponse curve not measured)						False	CHEMBL1909186	DRUGMATRIX: Phosphodiesterase PDE5 enzyme inhibition (substrate: [3H]cGMP + cGMP)	B	BAO_0000221	tissue-based format	Homo sapiens	None	None	Platelet	None	CHEMBL1827	Phosphodiesterase 5A	Homo sapiens	SINGLE PROTEIN	CHEMBL1909046	15	DrugMatrix			CHEMBL3833781
CHEMBL45	MELATONIN	4	232.28	0	1.86	MELATONIN	COc1ccc2[nH]cc(CCNC(C)=O)c2c1	IC50						Not Active (inhibition < 50% @ 10 uM and thus dose-reponse curve not measured)						False	CHEMBL1909186	DRUGMATRIX: Phosphodiesterase PDE5 enzyme inhibition (substrate: [3H]cGMP + cGMP)	B	BAO_0000221	tissue-based format	Homo sapiens	None	None	Platelet	None	CHEMBL1827	Phosphodiesterase 5A	Homo sapiens	SINGLE PROTEIN	CHEMBL1909046	15	DrugMatrix			CHEMBL3833781
CHEMBL918	PHENACEMIDE	4	178.19	0	0.42	PHENACEMIDE	NC(=O)NC(=O)Cc1ccccc1	IC50						Not Active (inhibition < 50% @ 10 uM and thus dose-reponse curve not measured)						False	CHEMBL1909186	DRUGMATRIX: Phosphodiesterase PDE5 enzyme inhibition (substrate: [3H]cGMP + cGMP)	B	BAO_0000221	tissue-based format	Homo sapiens	None	None	Platelet	None	CHEMBL1827	Phosphodiesterase 5A	Homo sapiens	SINGLE PROTEIN	CHEMBL1909046	15	DrugMatrix			CHEMBL3833781
CHEMBL7568	QUINACRINE	2	399.97	1	5.97	QUINACRINE	CCN(CC)CCCC(C)Nc1c2ccc(Cl)cc2nc2ccc(OC)cc12	IC50						Not Active (inhibition < 50% @ 10 uM and thus dose-reponse curve not measured)						False	CHEMBL1909186	DRUGMATRIX: Phosphodiesterase PDE5 enzyme inhibition (substrate: [3H]cGMP + cGMP)	B	BAO_0000221	tissue-based format	Homo sapiens	None	None	Platelet	None	CHEMBL1827	Phosphodiesterase 5A	Homo sapiens	SINGLE PROTEIN	CHEMBL1909046	15	DrugMatrix			CHEMBL3833781
CHEMBL1089	PHENELZINE	4	136.20	0	0.69	PHENELZINE	NNCCc1ccccc1	Ki						Not Active (inhibition < 50% @ 10 uM and thus dose-reponse curve not measured)						False	CHEMBL1909186	DRUGMATRIX: Phosphodiesterase PDE5 enzyme inhibition (substrate: [3H]cGMP + cGMP)	B	BAO_0000221	tissue-based format	Homo sapiens	None	None	Platelet	None	CHEMBL1827	Phosphodiesterase 5A	Homo sapiens	SINGLE PROTEIN	CHEMBL1909046	15	DrugMatrix			CHEMBL3833781
CHEMBL1909074	POLYVINYLPYRROLIDONE	0	None	None	None	POLYVINYLPYRROLIDONE		Ki						Not Active (inhibition < 50% @ 10 uM and thus dose-reponse curve not measured)						False	CHEMBL1909186	DRUGMATRIX: Phosphodiesterase PDE5 enzyme inhibition (substrate: [3H]cGMP + cGMP)	B	BAO_0000221	tissue-based format	Homo sapiens	None	None	Platelet	None	CHEMBL1827	Phosphodiesterase 5A	Homo sapiens	SINGLE PROTEIN	CHEMBL1909046	15	DrugMatrix			CHEMBL3833781
CHEMBL115997		0	368.65	1	5.21	16h	COc1ccc(CNc2nnc(Cl)c3cc(Cl)ccc23)cc1Cl	IC50	'='	810.0	nM	6.09			UO_0000065	16.52	0.36	0.88	12.95	False	CHEMBL762507	Inhibition of Phosphodiesterase 5 from porcine platelets	B	BAO_0000019	assay format	Sus scrofa	None	None	None	None	CHEMBL1827	Phosphodiesterase 5A	Homo sapiens	SINGLE PROTEIN	CHEMBL1131629	1	Scientific Literature	J. Med. Chem.	1998	None
CHEMBL433708		0	586.69	2	5.54	12r	CN1CCN(C(=O)c2ccc(-c3ccc(C(=O)N4CCc5c([nH]c6ccccc56)C4c4ccc5c(c4)CCO5)o3)cc2)CC1	Ki	'='	8.11	nM	8.09			UO_0000065	13.79	0.25	2.55	9.86	False	CHEMBL762497	Inhibitory activity against PDE5 from human corpus cavernosum	B	BAO_0000357	single protein format	None	None	None	None	None	CHEMBL1827	Phosphodiesterase 5A	Homo sapiens	SINGLE PROTEIN	CHEMBL1136605	1	Scientific Literature	Bioorg. Med. Chem. Lett.	2003	None
CHEMBL284059		0	534.62	1	3.86	11	O=C1[C@H]2Cc3c([nH]c4ccccc34)[C@@H](c3ccc4c(c3)OCO4)N2C(=O)CN1[C@H]1CCN(Cc2ccccc2)C1	IC50	'='	17.0	nM	7.77			UO_0000065	14.53	0.27	3.91	9.95	False	CHEMBL762824	Inhibitory activity against phosphodiesterase 5 (PDE5) obtained from human corpus cavernosum tissue	B	BAO_0000357	single protein format	None	None	None	None	None	CHEMBL1827	Phosphodiesterase 5A	Homo sapiens	SINGLE PROTEIN	CHEMBL1136701	1	Scientific Literature	Bioorg. Med. Chem. Lett.	2003	None
CHEMBL30936		0	488.54	0	1.91	8	O=C1[C@H]2Cc3c([nH]c4ccccc34)[C@@H](c3ccc4c(c3)OCO4)N2C(=O)CN1CCN1CCOCC1	IC50	'='	56.0	nM	7.25			UO_0000065	14.84	0.28	5.34	8.30	False	CHEMBL762824	Inhibitory activity against phosphodiesterase 5 (PDE5) obtained from human corpus cavernosum tissue	B	BAO_0000357	single protein format	None	None	None	None	None	CHEMBL1827	Phosphodiesterase 5A	Homo sapiens	SINGLE PROTEIN	CHEMBL1136701	1	Scientific Literature	Bioorg. Med. Chem. Lett.	2003	None
CHEMBL566819		0	412.45	0	1.19	28	CCCOCCn1c(=O)c(NCC(N)=O)nc2ncc(-c3ccc(OC)nc3)cc21	IC50	'='	2.59	nM	8.59			UO_0000065	20.82	0.39	7.40	6.40	False	CHEMBL1042744	Inhibition of PDE5	B	BAO_0000357	single protein format	None	None	None	None	None	CHEMBL1827	Phosphodiesterase 5A	Homo sapiens	SINGLE PROTEIN	CHEMBL1155301	1	Scientific Literature	Bioorg. Med. Chem. Lett.	2009	None
CHEMBL1221434		0	463.52	1	6.79	26b	CC(C)(O)CCc1ccc(OCc2cc(-c3cccc(OC(F)F)c3)c3ncccc3c2)cc1	IC50	'='	11000.0	nM	4.96			UO_0000065	10.70	0.20	-1.83	9.61	False	CHEMBL1226051	Inhibition of human PDE5A	B	BAO_0000357	single protein format	Homo sapiens	None	None	None	None	CHEMBL1827	Phosphodiesterase 5A	Homo sapiens	SINGLE PROTEIN	CHEMBL1221357	1	Scientific Literature	Bioorg. Med. Chem. Lett.	2010	None
CHEMBL192	SILDENAFIL	4	474.59	0	1.61	sildenafil	CCCc1nn(C)c2c(=O)[nH]c(-c3cc(S(=O)(=O)N4CCN(C)CC4)ccc3OCC)nc12	IC50	'='	53.0	nM	7.28			UO_0000065	15.33	0.30	5.67	6.41	False	CHEMBL989632	Inhibition of PDE5 in human platelets after 5 mins by LC-MS/MS analysis	B	BAO_0000019	assay format	Homo sapiens	None	None	None	None	CHEMBL1827	Phosphodiesterase 5A	Homo sapiens	SINGLE PROTEIN	CHEMBL1150234	1	Scientific Literature	J. Med. Chem.	2008	None
CHEMBL513873		0	542.71	1	3.31	6o	CCCc1nn(C)c2c(=O)[nH]c(-c3cc(S(=O)(=O)N4CCN(C5CCCCC5)CC4)ccc3OCC)nc12	IC50	'='	70.0	nM	7.16			UO_0000065	13.18	0.26	3.84	6.31	False	CHEMBL989632	Inhibition of PDE5 in human platelets after 5 mins by LC-MS/MS analysis	B	BAO_0000019	assay format	Homo sapiens	None	None	None	None	CHEMBL1827	Phosphodiesterase 5A	Homo sapiens	SINGLE PROTEIN	CHEMBL1150234	1	Scientific Literature	J. Med. Chem.	2008	None
CHEMBL1201012	FLURANDRENOLIDE	4	436.52	0	2.50	FLURANDRENOLIDE	CC1(C)O[C@@H]2C[C@H]3[C@@H]4C[C@H](F)C5=CC(=O)CC[C@]5(C)[C@H]4[C@@H](O)C[C@]3(C)[C@]2(C(=O)CO)O1	Ki						Not Active (inhibition < 50% @ 10 uM and thus dose-reponse curve not measured)						False	CHEMBL1909186	DRUGMATRIX: Phosphodiesterase PDE5 enzyme inhibition (substrate: [3H]cGMP + cGMP)	B	BAO_0000221	tissue-based format	Homo sapiens	None	None	Platelet	None	CHEMBL1827	Phosphodiesterase 5A	Homo sapiens	SINGLE PROTEIN	CHEMBL1909046	15	DrugMatrix			CHEMBL3833781
CHEMBL1237044	TRAMADOL	4	263.38	0	2.63	TRAMADOL	COc1cccc(C2(O)CCCCC2CN(C)C)c1	IC50						Not Active (inhibition < 50% @ 10 uM and thus dose-reponse curve not measured)						False	CHEMBL1909186	DRUGMATRIX: Phosphodiesterase PDE5 enzyme inhibition (substrate: [3H]cGMP + cGMP)	B	BAO_0000221	tissue-based format	Homo sapiens	None	None	Platelet	None	CHEMBL1827	Phosphodiesterase 5A	Homo sapiens	SINGLE PROTEIN	CHEMBL1909046	15	DrugMatrix			CHEMBL3833781
CHEMBL165	RESVERATROL	3	228.25	0	2.97	RESVERATROL	Oc1ccc(/C=C/c2cc(O)cc(O)c2)cc1	IC50						Not Active (inhibition < 50% @ 10 uM and thus dose-reponse curve not measured)						False	CHEMBL1909186	DRUGMATRIX: Phosphodiesterase PDE5 enzyme inhibition (substrate: [3H]cGMP + cGMP)	B	BAO_0000221	tissue-based format	Homo sapiens	None	None	Platelet	None	CHEMBL1827	Phosphodiesterase 5A	Homo sapiens	SINGLE PROTEIN	CHEMBL1909046	15	DrugMatrix			CHEMBL3833781
CHEMBL165	RESVERATROL	3	228.25	0	2.97	RESVERATROL	Oc1ccc(/C=C/c2cc(O)cc(O)c2)cc1	Ki						Not Active (inhibition < 50% @ 10 uM and thus dose-reponse curve not measured)						False	CHEMBL1909186	DRUGMATRIX: Phosphodiesterase PDE5 enzyme inhibition (substrate: [3H]cGMP + cGMP)	B	BAO_0000221	tissue-based format	Homo sapiens	None	None	Platelet	None	CHEMBL1827	Phosphodiesterase 5A	Homo sapiens	SINGLE PROTEIN	CHEMBL1909046	15	DrugMatrix			CHEMBL3833781
CHEMBL1214185	ROXITHROMYCIN	4	837.06	2	2.21	ROXITHROMYCIN	CC[C@H]1OC(=O)[C@H](C)[C@@H](O[C@H]2C[C@@](C)(OC)[C@@H](O)[C@H](C)O2)[C@H](C)[C@@H](O[C@@H]2O[C@H](C)C[C@H](N(C)C)[C@H]2O)[C@](C)(O)C[C@@H](C)/C(=N\OCOCCOC)[C@H](C)[C@@H](O)[C@]1(C)O	Ki						Not Active (inhibition < 50% @ 10 uM and thus dose-reponse curve not measured)						False	CHEMBL1909186	DRUGMATRIX: Phosphodiesterase PDE5 enzyme inhibition (substrate: [3H]cGMP + cGMP)	B	BAO_0000221	tissue-based format	Homo sapiens	None	None	Platelet	None	CHEMBL1827	Phosphodiesterase 5A	Homo sapiens	SINGLE PROTEIN	CHEMBL1909046	15	DrugMatrix			CHEMBL3833781
CHEMBL443	SULFAMETHOXAZOLE	4	253.28	0	1.37	SULFAMETHOXAZOLE	Cc1cc(NS(=O)(=O)c2ccc(N)cc2)no1	IC50						Not Active (inhibition < 50% @ 10 uM and thus dose-reponse curve not measured)						False	CHEMBL1909186	DRUGMATRIX: Phosphodiesterase PDE5 enzyme inhibition (substrate: [3H]cGMP + cGMP)	B	BAO_0000221	tissue-based format	Homo sapiens	None	None	Platelet	None	CHEMBL1827	Phosphodiesterase 5A	Homo sapiens	SINGLE PROTEIN	CHEMBL1909046	15	DrugMatrix			CHEMBL3833781
CHEMBL83	TAMOXIFEN	4	371.52	1	6.00	TAMOXIFEN	CC/C(=C(\c1ccccc1)c1ccc(OCCN(C)C)cc1)c1ccccc1	IC50						Not Active (inhibition < 50% @ 10 uM and thus dose-reponse curve not measured)						False	CHEMBL1909186	DRUGMATRIX: Phosphodiesterase PDE5 enzyme inhibition (substrate: [3H]cGMP + cGMP)	B	BAO_0000221	tissue-based format	Homo sapiens	None	None	Platelet	None	CHEMBL1827	Phosphodiesterase 5A	Homo sapiens	SINGLE PROTEIN	CHEMBL1909046	15	DrugMatrix			CHEMBL3833781
CHEMBL685	MEBENDAZOLE	4	295.30	0	2.97	MEBENDAZOLE	COC(=O)Nc1nc2ccc(C(=O)c3ccccc3)cc2[nH]1	Ki						Not Active (inhibition < 50% @ 10 uM and thus dose-reponse curve not measured)						False	CHEMBL1909186	DRUGMATRIX: Phosphodiesterase PDE5 enzyme inhibition (substrate: [3H]cGMP + cGMP)	B	BAO_0000221	tissue-based format	Homo sapiens	None	None	Platelet	None	CHEMBL1827	Phosphodiesterase 5A	Homo sapiens	SINGLE PROTEIN	CHEMBL1909046	15	DrugMatrix			CHEMBL3833781
CHEMBL1939915		0	340.43	0	2.96	20	COc1cc(C)c2nc3[nH]nc(C)c3c(CN3CCOC(C)C3)c2c1	Ki	'='	8900.0	nM	5.05			UO_0000065	14.84	0.28	2.09	7.98	False	CHEMBL1942781	Displacement of [3H]cAMP from PDE5A1 by competitive binding assay	B	BAO_0000357	single protein format	None	None	None	None	None	CHEMBL1827	Phosphodiesterase 5A	Homo sapiens	SINGLE PROTEIN	CHEMBL1938364	1	Scientific Literature	Bioorg. Med. Chem. Lett.	2012	None
CHEMBL1940058		0	368.48	0	3.74	32	Cc1cc(OC(C)C)cc2c(CN3CCCOCC3)c3c(C)n[nH]c3nc12	Ki	'>'	10000.0	nM				UO_0000065					False	CHEMBL1942781	Displacement of [3H]cAMP from PDE5A1 by competitive binding assay	B	BAO_0000357	single protein format	None	None	None	None	None	CHEMBL1827	Phosphodiesterase 5A	Homo sapiens	SINGLE PROTEIN	CHEMBL1938364	1	Scientific Literature	Bioorg. Med. Chem. Lett.	2012	None
CHEMBL1504	TRIAMCINOLONE ACETONIDE	4	434.50	0	2.42	TRIAMCINOLONE ACETONIDE	CC1(C)O[C@@H]2C[C@H]3[C@@H]4CCC5=CC(=O)C=C[C@]5(C)[C@@]4(F)[C@@H](O)C[C@]3(C)[C@]2(C(=O)CO)O1	IC50						Not Active (inhibition < 50% @ 10 uM and thus dose-reponse curve not measured)						False	CHEMBL1909186	DRUGMATRIX: Phosphodiesterase PDE5 enzyme inhibition (substrate: [3H]cGMP + cGMP)	B	BAO_0000221	tissue-based format	Homo sapiens	None	None	Platelet	None	CHEMBL1827	Phosphodiesterase 5A	Homo sapiens	SINGLE PROTEIN	CHEMBL1909046	15	DrugMatrix			CHEMBL3833781
CHEMBL54079		0	312.37	0	2.67	3	CCCc1nn(C)c2c(=O)[nH]c(-c3ccccc3OCC)nc12	IC50	'='	26.92	nM	7.57			UO_0000065	24.23	0.45	4.90	10.40	False	CHEMBL968866	Inhibition of PDE5	B	BAO_0000357	single protein format	None	None	None	None	None	CHEMBL1827	Phosphodiesterase 5A	Homo sapiens	SINGLE PROTEIN	CHEMBL1156541	1	Scientific Literature	Bioorg. Med. Chem.	2008	None
CHEMBL51814		0	284.32	0	2.03	2	CCOc1ccccc1-c1nc2c(C)nn(C)c2c(=O)[nH]1	IC50	'='	331.13	nM	6.48			UO_0000065	22.79	0.42	4.45	8.90	False	CHEMBL968866	Inhibition of PDE5	B	BAO_0000357	single protein format	None	None	None	None	None	CHEMBL1827	Phosphodiesterase 5A	Homo sapiens	SINGLE PROTEIN	CHEMBL1156541	1	Scientific Literature	Bioorg. Med. Chem.	2008	None
CHEMBL1095921		0	500.40	1	4.82	10b	O=C1[C@H]2Cc3c([nH]c4ccccc34)[C@H](c3ccccc3Br)N2C(=O)CN1Cc1ccccc1	GI	'='	69.36	%				UO_0000187					False	CHEMBL1107381	Inhibition of human recombinant PDE5 at 100 uM after 1.5 hrs by fluorescent polarization assay	B	BAO_0000357	single protein format	Homo sapiens	None	None	None	None	CHEMBL1827	Phosphodiesterase 5A	Homo sapiens	SINGLE PROTEIN	CHEMBL1157080	1	Scientific Literature	Eur. J. Med. Chem.	2010	None
CHEMBL1098960		0	385.26	0	3.71	3b	COC(=O)[C@H]1Cc2c([nH]c3ccccc23)[C@H](c2ccccc2Br)N1	IC50						Not Determined						False	CHEMBL1107382	Inhibition of human recombinant PDE5 after 1.5 hrs by fluorescent polarization assay	B	BAO_0000357	single protein format	Homo sapiens	None	None	None	None	CHEMBL1827	Phosphodiesterase 5A	Homo sapiens	SINGLE PROTEIN	CHEMBL1157080	1	Scientific Literature	Eur. J. Med. Chem.	2010	None
CHEMBL1097218		0	461.74	0	4.18	6c	COC(=O)[C@@H]1Cc2c([nH]c3ccccc23)[C@H](c2ccccc2Br)N1C(=O)CCl	IC50						Not Determined						False	CHEMBL1107382	Inhibition of human recombinant PDE5 after 1.5 hrs by fluorescent polarization assay	B	BAO_0000357	single protein format	Homo sapiens	None	None	None	None	CHEMBL1827	Phosphodiesterase 5A	Homo sapiens	SINGLE PROTEIN	CHEMBL1157080	1	Scientific Literature	Eur. J. Med. Chem.	2010	None
CHEMBL1097585		0	424.30	0	3.25	7b	CN1CC(=O)N2[C@@H](c3ccccc3Br)c3[nH]c4ccccc4c3C[C@@H]2C1=O	IC50	'='	88000.0	nM	4.06			UO_0000065	9.56	0.21	0.81	7.19	False	CHEMBL1107382	Inhibition of human recombinant PDE5 after 1.5 hrs by fluorescent polarization assay	B	BAO_0000357	single protein format	Homo sapiens	None	None	None	None	CHEMBL1827	Phosphodiesterase 5A	Homo sapiens	SINGLE PROTEIN	CHEMBL1157080	1	Scientific Literature	Eur. J. Med. Chem.	2010	None
CHEMBL1094589		0	438.33	0	3.64	8c	CCN1CC(=O)N2[C@@H](Cc3c([nH]c4ccccc34)[C@@H]2c2ccccc2Br)C1=O	IC50	'='	32000.0	nM	4.50			UO_0000065	10.25	0.22	0.85	7.97	False	CHEMBL1107382	Inhibition of human recombinant PDE5 after 1.5 hrs by fluorescent polarization assay	B	BAO_0000357	single protein format	Homo sapiens	None	None	None	None	CHEMBL1827	Phosphodiesterase 5A	Homo sapiens	SINGLE PROTEIN	CHEMBL1157080	1	Scientific Literature	Eur. J. Med. Chem.	2010	None
CHEMBL569492		0	413.48	0	2.08	48	CCCOCCn1c(=O)c(N[C@H](C)CO)nc2cnc(-c3ccc(OC)nc3)cc21	IC50	'='	0.14	nM	9.85			UO_0000065	23.83	0.45	7.77	8.85	False	CHEMBL1042744	Inhibition of PDE5	B	BAO_0000357	single protein format	None	None	None	None	None	CHEMBL1827	Phosphodiesterase 5A	Homo sapiens	SINGLE PROTEIN	CHEMBL1155301	1	Scientific Literature	Bioorg. Med. Chem. Lett.	2009	None
CHEMBL1099245		0	424.30	0	4.23	4d	CCN1C(=O)[C@@H]2Cc3c([nH]c4ccccc34)[C@@H](c3ccccc3Br)N2C1=O	GI	'='	99.46	%				UO_0000187					False	CHEMBL1107381	Inhibition of human recombinant PDE5 at 100 uM after 1.5 hrs by fluorescent polarization assay	B	BAO_0000357	single protein format	Homo sapiens	None	None	None	None	CHEMBL1827	Phosphodiesterase 5A	Homo sapiens	SINGLE PROTEIN	CHEMBL1157080	1	Scientific Literature	Eur. J. Med. Chem.	2010	None
CHEMBL779	TADALAFIL	4	389.41	0	2.21	Tadalafil	CN1CC(=O)N2[C@H](Cc3c([nH]c4ccccc34)[C@H]2c2ccc3c(c2)OCO3)C1=O	IC50	'='	4.0	nM	8.40			UO_0000065	21.57	0.40	6.19	11.22	False	CHEMBL1107382	Inhibition of human recombinant PDE5 after 1.5 hrs by fluorescent polarization assay	B	BAO_0000357	single protein format	Homo sapiens	None	None	None	None	CHEMBL1827	Phosphodiesterase 5A	Homo sapiens	SINGLE PROTEIN	CHEMBL1157080	1	Scientific Literature	Eur. J. Med. Chem.	2010	None
CHEMBL1097923		0	466.38	0	4.42	9d	CCCCN1CC(=O)N2[C@@H](Cc3c([nH]c4ccccc34)[C@H]2c2ccccc2Br)C1=O	GI	'='	93.81	%				UO_0000187					False	CHEMBL1107381	Inhibition of human recombinant PDE5 at 100 uM after 1.5 hrs by fluorescent polarization assay	B	BAO_0000357	single protein format	Homo sapiens	None	None	None	None	CHEMBL1827	Phosphodiesterase 5A	Homo sapiens	SINGLE PROTEIN	CHEMBL1157080	1	Scientific Literature	Eur. J. Med. Chem.	2010	None
CHEMBL1094268		0	438.33	0	3.64	8a	CCN1CC(=O)N2[C@H](Cc3c([nH]c4ccccc34)[C@H]2c2ccccc2Br)C1=O	GI	'='	97.04	%				UO_0000187					False	CHEMBL1107381	Inhibition of human recombinant PDE5 at 100 uM after 1.5 hrs by fluorescent polarization assay	B	BAO_0000357	single protein format	Homo sapiens	None	None	None	None	CHEMBL1827	Phosphodiesterase 5A	Homo sapiens	SINGLE PROTEIN	CHEMBL1157080	1	Scientific Literature	Eur. J. Med. Chem.	2010	None
CHEMBL585327		0	399.45	0	1.69	15	CCCOCCn1c(=O)c(NCCO)nc2cnc(-c3ccc(OC)nc3)cc21	IC50	'='	0.9	nM	9.05			UO_0000065	22.65	0.43	7.36	8.12	False	CHEMBL1042744	Inhibition of PDE5	B	BAO_0000357	single protein format	None	None	None	None	None	CHEMBL1827	Phosphodiesterase 5A	Homo sapiens	SINGLE PROTEIN	CHEMBL1155301	1	Scientific Literature	Bioorg. Med. Chem. Lett.	2009	None
CHEMBL567471		0	413.48	0	2.08	46	CCCOCCn1c(=O)c(NC[C@@H](C)O)nc2cnc(-c3ccc(OC)nc3)cc21	IC50	'='	0.1	nM	10.00			UO_0000065	24.18	0.46	7.92	8.98	False	CHEMBL1042744	Inhibition of PDE5	B	BAO_0000357	single protein format	None	None	None	None	None	CHEMBL1827	Phosphodiesterase 5A	Homo sapiens	SINGLE PROTEIN	CHEMBL1155301	1	Scientific Literature	Bioorg. Med. Chem. Lett.	2009	None
CHEMBL566820		0	453.54	0	3.00	52	CCCOCCn1c(=O)c(N[C@H]2CC[C@H](O)CC2)nc2ncc(-c3ccc(OC)nc3)cc21	IC50	'='	0.32	nM	9.49			UO_0000065	20.93	0.39	6.49	8.52	False	CHEMBL1042744	Inhibition of PDE5	B	BAO_0000357	single protein format	None	None	None	None	None	CHEMBL1827	Phosphodiesterase 5A	Homo sapiens	SINGLE PROTEIN	CHEMBL1155301	1	Scientific Literature	Bioorg. Med. Chem. Lett.	2009	None
CHEMBL1460	DIDANOSINE	4	236.23	0	-0.21	DIDANOSINE	O=c1[nH]cnc2c1ncn2[C@H]1CC[C@@H](CO)O1	IC50						Not Active (inhibition < 50% @ 10 uM and thus dose-reponse curve not measured)						False	CHEMBL1909186	DRUGMATRIX: Phosphodiesterase PDE5 enzyme inhibition (substrate: [3H]cGMP + cGMP)	B	BAO_0000221	tissue-based format	Homo sapiens	None	None	Platelet	None	CHEMBL1827	Phosphodiesterase 5A	Homo sapiens	SINGLE PROTEIN	CHEMBL1909046	15	DrugMatrix			CHEMBL3833781
CHEMBL1108	DROPERIDOL	4	379.44	0	3.68	DROPERIDOL	O=C(CCCN1CC=C(n2c(=O)[nH]c3ccccc32)CC1)c1ccc(F)cc1	IC50						Not Active (inhibition < 50% @ 10 uM and thus dose-reponse curve not measured)						False	CHEMBL1909186	DRUGMATRIX: Phosphodiesterase PDE5 enzyme inhibition (substrate: [3H]cGMP + cGMP)	B	BAO_0000221	tissue-based format	Homo sapiens	None	None	Platelet	None	CHEMBL1827	Phosphodiesterase 5A	Homo sapiens	SINGLE PROTEIN	CHEMBL1909046	15	DrugMatrix			CHEMBL3833781
CHEMBL2079587	STANOZOLOL	4	328.50	0	4.12	STANOZOLOL	C[C@]12Cc3c[nH]nc3C[C@@H]1CC[C@@H]1[C@@H]2CC[C@@]2(C)[C@H]1CC[C@]2(C)O	Ki						Not Active (inhibition < 50% @ 10 uM and thus dose-reponse curve not measured)						False	CHEMBL1909186	DRUGMATRIX: Phosphodiesterase PDE5 enzyme inhibition (substrate: [3H]cGMP + cGMP)	B	BAO_0000221	tissue-based format	Homo sapiens	None	None	Platelet	None	CHEMBL1827	Phosphodiesterase 5A	Homo sapiens	SINGLE PROTEIN	CHEMBL1909046	15	DrugMatrix			CHEMBL3833781
CHEMBL1384	KANAMYCIN	4	484.50	2	-7.29	Kanamycin	NC[C@H]1O[C@H](O[C@@H]2[C@@H](N)C[C@@H](N)[C@H](O[C@H]3O[C@H](CO)[C@@H](O)[C@H](N)[C@H]3O)[C@H]2O)[C@H](O)[C@@H](O)[C@@H]1O	IC50						Not Active (inhibition < 50% @ 10 uM and thus dose-reponse curve not measured)						False	CHEMBL1909186	DRUGMATRIX: Phosphodiesterase PDE5 enzyme inhibition (substrate: [3H]cGMP + cGMP)	B	BAO_0000221	tissue-based format	Homo sapiens	None	None	Platelet	None	CHEMBL1827	Phosphodiesterase 5A	Homo sapiens	SINGLE PROTEIN	CHEMBL1909046	15	DrugMatrix			CHEMBL3833781
CHEMBL1390		0	344.50	0	4.08	MEDROXYPROGESTERONE	CC(=O)[C@@]1(O)CC[C@H]2[C@@H]3C[C@H](C)C4=CC(=O)CC[C@]4(C)[C@H]3CC[C@@]21C	Ki						Not Active (inhibition < 50% @ 10 uM and thus dose-reponse curve not measured)						False	CHEMBL1909186	DRUGMATRIX: Phosphodiesterase PDE5 enzyme inhibition (substrate: [3H]cGMP + cGMP)	B	BAO_0000221	tissue-based format	Homo sapiens	None	None	Platelet	None	CHEMBL1827	Phosphodiesterase 5A	Homo sapiens	SINGLE PROTEIN	CHEMBL1909046	15	DrugMatrix			CHEMBL3833781
CHEMBL267044	LEVOSULPIRIDE	2	341.43	0	0.56	LEVOSULPIRIDE	CCN1CCC[C@H]1CNC(=O)c1cc(S(N)(=O)=O)ccc1OC	IC50						Not Active (inhibition < 50% @ 10 uM and thus dose-reponse curve not measured)						False	CHEMBL1909186	DRUGMATRIX: Phosphodiesterase PDE5 enzyme inhibition (substrate: [3H]cGMP + cGMP)	B	BAO_0000221	tissue-based format	Homo sapiens	None	None	Platelet	None	CHEMBL1827	Phosphodiesterase 5A	Homo sapiens	SINGLE PROTEIN	CHEMBL1909046	15	DrugMatrix			CHEMBL3833781
CHEMBL1201631	INSULIN	4	None	None	None	INSULIN		IC50						Not Active (inhibition < 50% @ 10 uM and thus dose-reponse curve not measured)						False	CHEMBL1909186	DRUGMATRIX: Phosphodiesterase PDE5 enzyme inhibition (substrate: [3H]cGMP + cGMP)	B	BAO_0000221	tissue-based format	Homo sapiens	None	None	Platelet	None	CHEMBL1827	Phosphodiesterase 5A	Homo sapiens	SINGLE PROTEIN	CHEMBL1909046	15	DrugMatrix			CHEMBL3833781
CHEMBL1384	KANAMYCIN	4	484.50	2	-7.29	Kanamycin	NC[C@H]1O[C@H](O[C@@H]2[C@@H](N)C[C@@H](N)[C@H](O[C@H]3O[C@H](CO)[C@@H](O)[C@H](N)[C@H]3O)[C@H]2O)[C@H](O)[C@@H](O)[C@@H]1O	Ki						Not Active (inhibition < 50% @ 10 uM and thus dose-reponse curve not measured)						False	CHEMBL1909186	DRUGMATRIX: Phosphodiesterase PDE5 enzyme inhibition (substrate: [3H]cGMP + cGMP)	B	BAO_0000221	tissue-based format	Homo sapiens	None	None	Platelet	None	CHEMBL1827	Phosphodiesterase 5A	Homo sapiens	SINGLE PROTEIN	CHEMBL1909046	15	DrugMatrix			CHEMBL3833781
CHEMBL9	NORFLOXACIN	4	319.34	0	1.27	NORFLOXACIN	CCn1cc(C(=O)O)c(=O)c2cc(F)c(N3CCNCC3)cc21	Ki						Not Active (inhibition < 50% @ 10 uM and thus dose-reponse curve not measured)						False	CHEMBL1909186	DRUGMATRIX: Phosphodiesterase PDE5 enzyme inhibition (substrate: [3H]cGMP + cGMP)	B	BAO_0000221	tissue-based format	Homo sapiens	None	None	Platelet	None	CHEMBL1827	Phosphodiesterase 5A	Homo sapiens	SINGLE PROTEIN	CHEMBL1909046	15	DrugMatrix			CHEMBL3833781
CHEMBL4	OFLOXACIN	4	361.37	0	1.54	OFLOXACIN	CC1COc2c(N3CCN(C)CC3)c(F)cc3c(=O)c(C(=O)O)cn1c23	IC50						Not Active (inhibition < 50% @ 10 uM and thus dose-reponse curve not measured)						False	CHEMBL1909186	DRUGMATRIX: Phosphodiesterase PDE5 enzyme inhibition (substrate: [3H]cGMP + cGMP)	B	BAO_0000221	tissue-based format	Homo sapiens	None	None	Platelet	None	CHEMBL1827	Phosphodiesterase 5A	Homo sapiens	SINGLE PROTEIN	CHEMBL1909046	15	DrugMatrix			CHEMBL3833781
CHEMBL392182		0	397.48	0	3.41	18	CCCOc1ccc(NC(=O)CC)cc1-c1nc2c(CCC)nn(C)c2c(=O)[nH]1	IC50	'='	2630267991895.38	nM		Outside typical range		UO_0000065					False	CHEMBL906422	Inhibition of PDE5	B	BAO_0000357	single protein format	None	None	None	None	None	CHEMBL1827	Phosphodiesterase 5A	Homo sapiens	SINGLE PROTEIN	CHEMBL1140026	1	Scientific Literature	Bioorg. Med. Chem. Lett.	2007	None
CHEMBL245789		0	504.57	1	0.30	15	CCCc1nn(C)c2c(=O)[nH]c(-c3cc(S(=O)(=O)N4CCN(CCO)CC4)cc4c3OCO4)nc12	IC50	'='	3019951720.4	nM		Outside typical range		UO_0000065					False	CHEMBL906422	Inhibition of PDE5	B	BAO_0000357	single protein format	None	None	None	None	None	CHEMBL1827	Phosphodiesterase 5A	Homo sapiens	SINGLE PROTEIN	CHEMBL1140026	1	Scientific Literature	Bioorg. Med. Chem. Lett.	2007	None
CHEMBL506247	TANNIC ACID	4	1701.21	None	None	TANNIC ACID	O=C(OC[C@H]1O[C@@H](OC(=O)c2cc(O)c(O)c(OC(=O)c3cc(O)c(O)c(O)c3)c2)[C@H](OC(=O)c2cc(O)c(O)c(OC(=O)c3cc(O)c(O)c(O)c3)c2)[C@@H](OC(=O)c2cc(O)c(O)c(OC(=O)c3cc(O)c(O)c(O)c3)c2)[C@@H]1OC(=O)c1cc(O)c(O)c(OC(=O)c2cc(O)c(O)c(O)c2)c1)c1cc(O)c(O)c(OC(=O)c2cc(O)c(O)c(O)c2)c1	Ki						Note: corresponding IC50 reported as Active						False	CHEMBL1909186	DRUGMATRIX: Phosphodiesterase PDE5 enzyme inhibition (substrate: [3H]cGMP + cGMP)	B	BAO_0000221	tissue-based format	Homo sapiens	None	None	Platelet	None	CHEMBL1827	Phosphodiesterase 5A	Homo sapiens	SINGLE PROTEIN	CHEMBL1909046	15	DrugMatrix			CHEMBL3833781
CHEMBL350515		0	496.95	1	6.60	12h	O=C(c1ccc(-c2ccc(Cl)cc2)o1)N1CCc2c([nH]c3ccccc23)C1c1ccc2c(c1)OCO2	Ki	'='	145.0	nM	6.84			UO_0000065	13.76	0.26	0.24	10.10	False	CHEMBL762497	Inhibitory activity against PDE5 from human corpus cavernosum	B	BAO_0000357	single protein format	None	None	None	None	None	CHEMBL1827	Phosphodiesterase 5A	Homo sapiens	SINGLE PROTEIN	CHEMBL1136605	1	Scientific Literature	Bioorg. Med. Chem. Lett.	2003	None
CHEMBL941	IMATINIB	4	493.62	0	4.59	126	Cc1ccc(NC(=O)c2ccc(CN3CCN(C)CC3)cc2)cc1Nc1nccc(-c2cccnc2)n1	Ki						Not Active (inhibition < 50% @ 10 uM and thus dose-reponse curve not measured)						False	CHEMBL1909186	DRUGMATRIX: Phosphodiesterase PDE5 enzyme inhibition (substrate: [3H]cGMP + cGMP)	B	BAO_0000221	tissue-based format	Homo sapiens	None	None	Platelet	None	CHEMBL1827	Phosphodiesterase 5A	Homo sapiens	SINGLE PROTEIN	CHEMBL1909046	15	DrugMatrix			CHEMBL3833781
CHEMBL413965	FELBINAC	4	212.25	0	2.98	FELBINAC	O=C(O)Cc1ccc(-c2ccccc2)cc1	IC50						Not Active (inhibition < 50% @ 10 uM and thus dose-reponse curve not measured)						False	CHEMBL1909186	DRUGMATRIX: Phosphodiesterase PDE5 enzyme inhibition (substrate: [3H]cGMP + cGMP)	B	BAO_0000221	tissue-based format	Homo sapiens	None	None	Platelet	None	CHEMBL1827	Phosphodiesterase 5A	Homo sapiens	SINGLE PROTEIN	CHEMBL1909046	15	DrugMatrix			CHEMBL3833781
CHEMBL37161	FENBENDAZOLE	0	299.36	0	3.89	FENBENDAZOLE	COC(=O)Nc1nc2ccc(Sc3ccccc3)cc2[nH]1	Ki						Not Active (inhibition < 50% @ 10 uM and thus dose-reponse curve not measured)						False	CHEMBL1909186	DRUGMATRIX: Phosphodiesterase PDE5 enzyme inhibition (substrate: [3H]cGMP + cGMP)	B	BAO_0000221	tissue-based format	Homo sapiens	None	None	Platelet	None	CHEMBL1827	Phosphodiesterase 5A	Homo sapiens	SINGLE PROTEIN	CHEMBL1909046	15	DrugMatrix			CHEMBL3833781
CHEMBL1200545	DIFLORASONE DIACETATE	4	494.53	0	2.99	DIFLORASONE DIACETATE	CC(=O)OCC(=O)[C@@]1(OC(C)=O)[C@@H](C)C[C@H]2[C@@H]3C[C@H](F)C4=CC(=O)C=C[C@]4(C)[C@@]3(F)[C@@H](O)C[C@@]21C	Ki						Not Active (inhibition < 50% @ 10 uM and thus dose-reponse curve not measured)						False	CHEMBL1909186	DRUGMATRIX: Phosphodiesterase PDE5 enzyme inhibition (substrate: [3H]cGMP + cGMP)	B	BAO_0000221	tissue-based format	Homo sapiens	None	None	Platelet	None	CHEMBL1827	Phosphodiesterase 5A	Homo sapiens	SINGLE PROTEIN	CHEMBL1909046	15	DrugMatrix			CHEMBL3833781
CHEMBL502896	CETRAXATE HYDROCHLORIDE	0	341.84	0	2.37	CETRAXATE	Cl.NC[C@H]1CC[C@H](C(=O)Oc2ccc(CCC(=O)O)cc2)CC1	Ki						Not Active (inhibition < 50% @ 10 uM and thus dose-reponse curve not measured)						False	CHEMBL1909186	DRUGMATRIX: Phosphodiesterase PDE5 enzyme inhibition (substrate: [3H]cGMP + cGMP)	B	BAO_0000221	tissue-based format	Homo sapiens	None	None	Platelet	None	CHEMBL1827	Phosphodiesterase 5A	Homo sapiens	SINGLE PROTEIN	CHEMBL1909046	15	DrugMatrix			CHEMBL3833781
CHEMBL245649		0	437.50	0	2.54	16	COc1cc2c(Cc3nc4c([nH]3)c(=O)n(C)c(=O)n4CC(C)C)cnc(C)c2cc1OC	IC50	'='	2.0	nM	8.70			UO_0000065	19.88	0.37	6.16	8.36	False	CHEMBL886847	Inhibition of human platelet PDE5 by [3H]cGMP scintillation proximity assay	B	BAO_0000019	assay format	Homo sapiens	None	None	None	None	CHEMBL1827	Phosphodiesterase 5A	Homo sapiens	SINGLE PROTEIN	CHEMBL1139183	1	Scientific Literature	Bioorg. Med. Chem. Lett.	2007	None
CHEMBL1650677		0	414.29	0	4.77	15	CCN1C(=O)[C@H]2Cc3c([nH]c4ccccc34)[C@@H](c3ccc(Cl)c(Cl)c3)N2C1=O	Inhibition	'='	95.0	%				UO_0000187					False	CHEMBL1664615	Inhibition of human recombinant PDE5 at 10 uM after 30 mins by fluorescence polarization assay	B	BAO_0000357	single protein format	Homo sapiens	None	None	None	None	CHEMBL1827	Phosphodiesterase 5A	Homo sapiens	SINGLE PROTEIN	CHEMBL1649422	1	Scientific Literature	J. Med. Chem.	2011	None
CHEMBL1650682		0	414.29	0	4.77	20	CCN1C(=O)[C@@H]2Cc3c([nH]c4ccccc34)[C@H](c3c(Cl)cccc3Cl)N2C1=O	Inhibition	'='	37.0	%				UO_0000187					False	CHEMBL1664615	Inhibition of human recombinant PDE5 at 10 uM after 30 mins by fluorescence polarization assay	B	BAO_0000357	single protein format	Homo sapiens	None	None	None	None	CHEMBL1827	Phosphodiesterase 5A	Homo sapiens	SINGLE PROTEIN	CHEMBL1649422	1	Scientific Literature	J. Med. Chem.	2011	None
CHEMBL1650675		0	414.29	0	4.77	13	CCN1C(=O)[C@@H]2Cc3c([nH]c4ccccc34)[C@H](c3ccc(Cl)cc3Cl)N2C1=O	Inhibition	'='	85.0	%				UO_0000187					False	CHEMBL1664615	Inhibition of human recombinant PDE5 at 10 uM after 30 mins by fluorescence polarization assay	B	BAO_0000357	single protein format	Homo sapiens	None	None	None	None	CHEMBL1827	Phosphodiesterase 5A	Homo sapiens	SINGLE PROTEIN	CHEMBL1649422	1	Scientific Literature	J. Med. Chem.	2011	None
CHEMBL1650679		0	414.29	0	4.77	17	CCN1C(=O)[C@@H]2Cc3c([nH]c4ccccc34)[C@H](c3ccc(Cl)c(Cl)c3)N2C1=O	Inhibition	'='	60.0	%				UO_0000187					False	CHEMBL1664615	Inhibition of human recombinant PDE5 at 10 uM after 30 mins by fluorescence polarization assay	B	BAO_0000357	single protein format	Homo sapiens	None	None	None	None	CHEMBL1827	Phosphodiesterase 5A	Homo sapiens	SINGLE PROTEIN	CHEMBL1649422	1	Scientific Literature	J. Med. Chem.	2011	None
CHEMBL1650683		0	442.35	1	5.55	21	CC(C)(C)N1C(=O)[C@H]2Cc3c([nH]c4ccccc34)[C@@H](c3ccc(Cl)cc3Cl)N2C1=O	Inhibition	'='	80.0	%				UO_0000187					False	CHEMBL1664615	Inhibition of human recombinant PDE5 at 10 uM after 30 mins by fluorescence polarization assay	B	BAO_0000357	single protein format	Homo sapiens	None	None	None	None	CHEMBL1827	Phosphodiesterase 5A	Homo sapiens	SINGLE PROTEIN	CHEMBL1649422	1	Scientific Literature	J. Med. Chem.	2011	None
CHEMBL1650688		0	442.35	1	5.55	26	CC(C)(C)N1C(=O)[C@H]2Cc3c([nH]c4ccccc34)[C@H](c3ccc(Cl)c(Cl)c3)N2C1=O	Inhibition	'='	65.0	%				UO_0000187					False	CHEMBL1664615	Inhibition of human recombinant PDE5 at 10 uM after 30 mins by fluorescence polarization assay	B	BAO_0000357	single protein format	Homo sapiens	None	None	None	None	CHEMBL1827	Phosphodiesterase 5A	Homo sapiens	SINGLE PROTEIN	CHEMBL1649422	1	Scientific Literature	J. Med. Chem.	2011	None
CHEMBL1650866		0	428.32	0	4.18	45	CCN1CC(=O)N2[C@H](Cc3c([nH]c4ccccc34)[C@H]2c2ccc(Cl)cc2Cl)C1=O	Inhibition	'='	91.0	%				UO_0000187					False	CHEMBL1664615	Inhibition of human recombinant PDE5 at 10 uM after 30 mins by fluorescence polarization assay	B	BAO_0000357	single protein format	Homo sapiens	None	None	None	None	CHEMBL1827	Phosphodiesterase 5A	Homo sapiens	SINGLE PROTEIN	CHEMBL1649422	1	Scientific Literature	J. Med. Chem.	2011	None
CHEMBL1650879		0	456.37	0	4.96	58	CCCCN1CC(=O)N2[C@@H](Cc3c([nH]c4ccccc34)[C@H]2c2ccc(Cl)cc2Cl)C1=O	Inhibition	'='	89.0	%				UO_0000187					False	CHEMBL1664615	Inhibition of human recombinant PDE5 at 10 uM after 30 mins by fluorescence polarization assay	B	BAO_0000357	single protein format	Homo sapiens	None	None	None	None	CHEMBL1827	Phosphodiesterase 5A	Homo sapiens	SINGLE PROTEIN	CHEMBL1649422	1	Scientific Literature	J. Med. Chem.	2011	None
CHEMBL1650671		0	375.26	0	4.25	9	COC(=O)[C@H]1Cc2c([nH]c3ccccc23)[C@@H](c2c(Cl)cccc2Cl)N1	IC50						Not Determined						False	CHEMBL1664616	Inhibition of human recombinant PDE5 after 30 mins by fluorescence polarization assay	B	BAO_0000357	single protein format	Homo sapiens	None	None	None	None	CHEMBL1827	Phosphodiesterase 5A	Homo sapiens	SINGLE PROTEIN	CHEMBL1649422	1	Scientific Literature	J. Med. Chem.	2011	None
CHEMBL282515		0	552.64	1	2.63	23 (table 2)	Cn1ccnc1CCN1CC[C@@H](N2CC(=O)N3[C@H](Cc4c([nH]c5ccccc45)[C@H]3c3ccc4c(c3)OCO4)C2=O)C1	IC50	'='	0.7	nM	9.15			UO_0000065	16.57	0.30	6.52	9.54	False	CHEMBL762824	Inhibitory activity against phosphodiesterase 5 (PDE5) obtained from human corpus cavernosum tissue	B	BAO_0000357	single protein format	None	None	None	None	None	CHEMBL1827	Phosphodiesterase 5A	Homo sapiens	SINGLE PROTEIN	CHEMBL1136701	1	Scientific Literature	Bioorg. Med. Chem. Lett.	2003	None
CHEMBL1650676		0	414.29	0	4.77	14	CCN1C(=O)[C@@H]2Cc3c([nH]c4ccccc34)[C@@H](c3ccc(Cl)cc3Cl)N2C1=O	IC50	'='	7.0	nM	8.15			UO_0000065	19.68	0.40	3.38	14.46	False	CHEMBL1664616	Inhibition of human recombinant PDE5 after 30 mins by fluorescence polarization assay	B	BAO_0000357	single protein format	Homo sapiens	None	None	None	None	CHEMBL1827	Phosphodiesterase 5A	Homo sapiens	SINGLE PROTEIN	CHEMBL1649422	1	Scientific Literature	J. Med. Chem.	2011	None
CHEMBL1650867		0	428.32	0	4.18	46	CCN1CC(=O)N2[C@@H](c3ccc(Cl)cc3Cl)c3[nH]c4ccccc4c3C[C@@H]2C1=O	IC50	'='	260.0	nM	6.58			UO_0000065	15.37	0.31	2.41	11.67	False	CHEMBL1664616	Inhibition of human recombinant PDE5 after 30 mins by fluorescence polarization assay	B	BAO_0000357	single protein format	Homo sapiens	None	None	None	None	CHEMBL1827	Phosphodiesterase 5A	Homo sapiens	SINGLE PROTEIN	CHEMBL1649422	1	Scientific Literature	J. Med. Chem.	2011	None
CHEMBL1650854		0	456.37	0	4.96	62	CC(C)(C)N1CC(=O)N2[C@@H](Cc3c([nH]c4ccccc34)[C@H]2c2ccc(Cl)cc2Cl)C1=O	IC50	'='	260.0	nM	6.58			UO_0000065	14.43	0.29	1.63	11.67	False	CHEMBL1664616	Inhibition of human recombinant PDE5 after 30 mins by fluorescence polarization assay	B	BAO_0000357	single protein format	Homo sapiens	None	None	None	None	CHEMBL1827	Phosphodiesterase 5A	Homo sapiens	SINGLE PROTEIN	CHEMBL1649422	1	Scientific Literature	J. Med. Chem.	2011	None
CHEMBL221753	BENZETHONIUM CHLORIDE	0	448.09	1	6.07	BENZETHONIUM CHLORIDE	CC(C)(C)CC(C)(C)c1ccc(OCCOCC[N+](C)(C)Cc2ccccc2)cc1.[Cl-]	Ki						Not Active (inhibition < 50% @ 10 uM and thus dose-reponse curve not measured)						False	CHEMBL1909186	DRUGMATRIX: Phosphodiesterase PDE5 enzyme inhibition (substrate: [3H]cGMP + cGMP)	B	BAO_0000221	tissue-based format	Homo sapiens	None	None	Platelet	None	CHEMBL1827	Phosphodiesterase 5A	Homo sapiens	SINGLE PROTEIN	CHEMBL1909046	15	DrugMatrix			CHEMBL3833781
CHEMBL521589	BAMBUTEROL	3	367.45	0	2.23	BAMBUTEROL	CN(C)C(=O)Oc1cc(OC(=O)N(C)C)cc(C(O)CNC(C)(C)C)c1	IC50						Not Active (inhibition < 50% @ 10 uM and thus dose-reponse curve not measured)						False	CHEMBL1909186	DRUGMATRIX: Phosphodiesterase PDE5 enzyme inhibition (substrate: [3H]cGMP + cGMP)	B	BAO_0000221	tissue-based format	Homo sapiens	None	None	Platelet	None	CHEMBL1827	Phosphodiesterase 5A	Homo sapiens	SINGLE PROTEIN	CHEMBL1909046	15	DrugMatrix			CHEMBL3833781
CHEMBL942	BISACODYL	4	361.40	0	4.11	BISACODYL	CC(=O)Oc1ccc(C(c2ccc(OC(C)=O)cc2)c2ccccn2)cc1	IC50						Not Active (inhibition < 50% @ 10 uM and thus dose-reponse curve not measured)						False	CHEMBL1909186	DRUGMATRIX: Phosphodiesterase PDE5 enzyme inhibition (substrate: [3H]cGMP + cGMP)	B	BAO_0000221	tissue-based format	Homo sapiens	None	None	Platelet	None	CHEMBL1827	Phosphodiesterase 5A	Homo sapiens	SINGLE PROTEIN	CHEMBL1909046	15	DrugMatrix			CHEMBL3833781
CHEMBL1200396	BUPIVACAINE HYDROCHLORIDE	4	324.90	0	3.90	BUPIVACAINE HYDROCHLORIDE	CCCCN1CCCCC1C(=O)Nc1c(C)cccc1C.Cl	IC50						Not Active (inhibition < 50% @ 10 uM and thus dose-reponse curve not measured)						False	CHEMBL1909186	DRUGMATRIX: Phosphodiesterase PDE5 enzyme inhibition (substrate: [3H]cGMP + cGMP)	B	BAO_0000221	tissue-based format	Homo sapiens	None	None	Platelet	None	CHEMBL1827	Phosphodiesterase 5A	Homo sapiens	SINGLE PROTEIN	CHEMBL1909046	15	DrugMatrix			CHEMBL3833781
CHEMBL567597	ARTEMISININ	4	282.34	0	2.39	ARTEMISININ	C[C@@H]1CC[C@H]2[C@@H](C)C(=O)O[C@@H]3O[C@]4(C)CC[C@@H]1[C@]32OO4	Ki						Not Active (inhibition < 50% @ 10 uM and thus dose-reponse curve not measured)						False	CHEMBL1909186	DRUGMATRIX: Phosphodiesterase PDE5 enzyme inhibition (substrate: [3H]cGMP + cGMP)	B	BAO_0000221	tissue-based format	Homo sapiens	None	None	Platelet	None	CHEMBL1827	Phosphodiesterase 5A	Homo sapiens	SINGLE PROTEIN	CHEMBL1909046	15	DrugMatrix			CHEMBL3833781
CHEMBL1598608	AZASETRON	0	349.82	0	1.52	AZASETRON	CN1C(=O)COc2c(C(=O)NC3CN4CCC3CC4)cc(Cl)cc21	Ki						Not Active (inhibition < 50% @ 10 uM and thus dose-reponse curve not measured)						False	CHEMBL1909186	DRUGMATRIX: Phosphodiesterase PDE5 enzyme inhibition (substrate: [3H]cGMP + cGMP)	B	BAO_0000221	tissue-based format	Homo sapiens	None	None	Platelet	None	CHEMBL1827	Phosphodiesterase 5A	Homo sapiens	SINGLE PROTEIN	CHEMBL1909046	15	DrugMatrix			CHEMBL3833781
CHEMBL113	CAFFEINE	4	194.19	0	-1.03	CAFFEINE	Cn1c(=O)c2c(ncn2C)n(C)c1=O	Ki						Not Active (inhibition < 50% @ 10 uM and thus dose-reponse curve not measured)						False	CHEMBL1909186	DRUGMATRIX: Phosphodiesterase PDE5 enzyme inhibition (substrate: [3H]cGMP + cGMP)	B	BAO_0000221	tissue-based format	Homo sapiens	None	None	Platelet	None	CHEMBL1827	Phosphodiesterase 5A	Homo sapiens	SINGLE PROTEIN	CHEMBL1909046	15	DrugMatrix			CHEMBL3833781
CHEMBL3703684		0	387.42	0	3.78	BDBM157138	CC1(C)C(=O)Nc2nc(-n3nc(Cc4ccccc4F)c4ccccc43)ncc21	IC50	'='	440.0	nM	6.36		299434	UO_0000065	16.41	0.30	2.58	8.74	False	CHEMBL3706035	Inhibition Assay: To determine their in vitro action on human PDE 5, the test substances are dissolved in 100% DMSO and serially diluted. Typically, dilution series (1:3) from 200 uM to 0.091 uM are prepared (resulting final concentrations in the test: 4 uM to 0.0018 uM). In each case 2 ul of the diluted substance solutions are placed into the wells of microtitre plates (Isoplate-96/200 W; Perkin…	B	BAO_0000357	single protein format	Homo sapiens	None	None	None	None	CHEMBL1827	Phosphodiesterase 5A	Homo sapiens	SINGLE PROTEIN	CHEMBL3639285	37	BindingDB Database		2015	None
CHEMBL3703702		0	419.44	0	4.22	BDBM157156	Cc1nc(-n2nc(Cc3ccccc3F)c3cc(F)ccc32)nc2c1C(C)(C)C(=O)N2	IC50	'='	340.0	nM	6.47		299452	UO_0000065	15.42	0.28	2.25	8.90	False	CHEMBL3706035	Inhibition Assay: To determine their in vitro action on human PDE 5, the test substances are dissolved in 100% DMSO and serially diluted. Typically, dilution series (1:3) from 200 uM to 0.091 uM are prepared (resulting final concentrations in the test: 4 uM to 0.0018 uM). In each case 2 ul of the diluted substance solutions are placed into the wells of microtitre plates (Isoplate-96/200 W; Perkin…	B	BAO_0000357	single protein format	Homo sapiens	None	None	None	None	CHEMBL1827	Phosphodiesterase 5A	Homo sapiens	SINGLE PROTEIN	CHEMBL3639285	37	BindingDB Database		2015	None
CHEMBL3639532		0	494.98	0	4.02	BDBM150177	COc1ccc(COc2nc(N3C4CCC3COC4)ncc2C(=O)NCc2ccccc2)cc1Cl	IC50	'='	4.013	nM	8.40		289543	UO_0000065	16.96	0.33	4.38	9.79	False	CHEMBL3706232	Caliper Mobility-Shift Assay: A sample to be tested is precisely weighed, dissolved by adding DMSO, mixed sufficiently to form 10 mM solution. The above mother solution is diluted with DMSO to 0.5 mM, then diluted in 3.162 gradient multiple to obtain total 11 concentrations.20 ul of substrate 10 uM FL-cGMP was added to 96-well plate, to which was added 1 ul of compound DMSO solution or compound-f…	B	BAO_0000357	single protein format	Homo sapiens	None	None	None	None	CHEMBL1827	Phosphodiesterase 5A	Homo sapiens	SINGLE PROTEIN	CHEMBL3638415	37	BindingDB Database		2015	None
CHEMBL1650696		0	451.74	0	4.73	34	COC(=O)[C@@H]1Cc2c([nH]c3ccccc23)[C@@H](c2ccc(Cl)cc2Cl)N1C(=O)CCl	Inhibition	'='	38.0	%				UO_0000187					False	CHEMBL1664615	Inhibition of human recombinant PDE5 at 10 uM after 30 mins by fluorescence polarization assay	B	BAO_0000357	single protein format	Homo sapiens	None	None	None	None	CHEMBL1827	Phosphodiesterase 5A	Homo sapiens	SINGLE PROTEIN	CHEMBL1649422	1	Scientific Literature	J. Med. Chem.	2011	None
CHEMBL1650857		0	451.74	0	4.73	36	COC(=O)[C@H]1Cc2c([nH]c3ccccc23)[C@H](c2ccc(Cl)c(Cl)c2)N1C(=O)CCl	Inhibition	'='	30.0	%				UO_0000187					False	CHEMBL1664615	Inhibition of human recombinant PDE5 at 10 uM after 30 mins by fluorescence polarization assay	B	BAO_0000357	single protein format	Homo sapiens	None	None	None	None	CHEMBL1827	Phosphodiesterase 5A	Homo sapiens	SINGLE PROTEIN	CHEMBL1649422	1	Scientific Literature	J. Med. Chem.	2011	None
CHEMBL219916	DOMPERIDONE	4	425.92	0	3.35	DOMPERIDONE	O=c1[nH]c2ccccc2n1CCCN1CCC(n2c(=O)[nH]c3cc(Cl)ccc32)CC1	Ki						Not Active (inhibition < 50% @ 10 uM and thus dose-reponse curve not measured)						False	CHEMBL1909186	DRUGMATRIX: Phosphodiesterase PDE5 enzyme inhibition (substrate: [3H]cGMP + cGMP)	B	BAO_0000221	tissue-based format	Homo sapiens	None	None	Platelet	None	CHEMBL1827	Phosphodiesterase 5A	Homo sapiens	SINGLE PROTEIN	CHEMBL1909046	15	DrugMatrix			CHEMBL3833781
CHEMBL765	GUANETHIDINE	4	198.31	0	0.53	GUANETHIDINE	NC(N)=NCCN1CCCCCCC1	Ki						Not Active (inhibition < 50% @ 10 uM and thus dose-reponse curve not measured)						False	CHEMBL1909186	DRUGMATRIX: Phosphodiesterase PDE5 enzyme inhibition (substrate: [3H]cGMP + cGMP)	B	BAO_0000221	tissue-based format	Homo sapiens	None	None	Platelet	None	CHEMBL1827	Phosphodiesterase 5A	Homo sapiens	SINGLE PROTEIN	CHEMBL1909046	15	DrugMatrix			CHEMBL3833781
CHEMBL1103	FURAZOLIDONE	4	225.16	0	0.97	FURAZOLIDONE	O=C1OCCN1/N=C/c1ccc([N+](=O)[O-])o1	Ki						Not Active (inhibition < 50% @ 10 uM and thus dose-reponse curve not measured)						False	CHEMBL1909186	DRUGMATRIX: Phosphodiesterase PDE5 enzyme inhibition (substrate: [3H]cGMP + cGMP)	B	BAO_0000221	tissue-based format	Homo sapiens	None	None	Platelet	None	CHEMBL1827	Phosphodiesterase 5A	Homo sapiens	SINGLE PROTEIN	CHEMBL1909046	15	DrugMatrix			CHEMBL3833781
CHEMBL1650	CORTISONE ACETATE	4	402.49	0	2.56	CORTISONE ACETATE	CC(=O)OCC(=O)[C@@]1(O)CC[C@H]2[C@@H]3CCC4=CC(=O)CC[C@]4(C)[C@H]3C(=O)C[C@@]21C	Ki						Not Active (inhibition < 50% @ 10 uM and thus dose-reponse curve not measured)						False	CHEMBL1909186	DRUGMATRIX: Phosphodiesterase PDE5 enzyme inhibition (substrate: [3H]cGMP + cGMP)	B	BAO_0000221	tissue-based format	Homo sapiens	None	None	Platelet	None	CHEMBL1827	Phosphodiesterase 5A	Homo sapiens	SINGLE PROTEIN	CHEMBL1909046	15	DrugMatrix			CHEMBL3833781
CHEMBL314667		0	356.43	0	2.53	7f	CC(C)Cn1c(=O)n(C)c(=O)c2[nH]c(-c3ccccc3OC(C)C)nc21	IC50	'='	77.0	nM	7.11			UO_0000065	19.96	0.37	4.58	8.68	False	CHEMBL762829	Inhibitory activity against human platelet Phosphodiesterase 5 (PDE5)	B	BAO_0000019	assay format	None	None	None	None	None	CHEMBL1827	Phosphodiesterase 5A	Homo sapiens	SINGLE PROTEIN	CHEMBL1136031	1	Scientific Literature	Bioorg. Med. Chem. Lett.	2002	None
CHEMBL305618		0	421.50	0	3.51	50	CN1C(=O)c2c(nc(C#Cc3ccccc3)n2Cc2ccccc2)N2C1=N[C@@H]1CCC[C@@H]12	IC50	'='	4.0	nM	8.40			UO_0000065	19.92	0.36	4.89	15.63	False	CHEMBL3299911	Inhibition of PDE5 (unknown origin)	B	BAO_0000357	single protein format	Homo sapiens	None	None	None	None	CHEMBL1827	Phosphodiesterase 5A	Homo sapiens	SINGLE PROTEIN	CHEMBL3297680	1	Scientific Literature	Bioorg. Med. Chem. Lett.	2014	None
CHEMBL485259	EUCALYPTOL	3	154.25	0	2.74	EUCALYPTOL	CC12CCC(CC1)C(C)(C)O2	Ki						Not Active (inhibition < 50% @ 10 uM and thus dose-reponse curve not measured)						False	CHEMBL1909186	DRUGMATRIX: Phosphodiesterase PDE5 enzyme inhibition (substrate: [3H]cGMP + cGMP)	B	BAO_0000221	tissue-based format	Homo sapiens	None	None	Platelet	None	CHEMBL1827	Phosphodiesterase 5A	Homo sapiens	SINGLE PROTEIN	CHEMBL1909046	15	DrugMatrix			CHEMBL3833781
CHEMBL446	SULFAMETHAZINE	4	278.34	0	1.48	SULFAMETHAZINE	Cc1cc(C)nc(NS(=O)(=O)c2ccc(N)cc2)n1	IC50						Not Active (inhibition < 50% @ 10 uM and thus dose-reponse curve not measured)						False	CHEMBL1909186	DRUGMATRIX: Phosphodiesterase PDE5 enzyme inhibition (substrate: [3H]cGMP + cGMP)	B	BAO_0000221	tissue-based format	Homo sapiens	None	None	Platelet	None	CHEMBL1827	Phosphodiesterase 5A	Homo sapiens	SINGLE PROTEIN	CHEMBL1909046	15	DrugMatrix			CHEMBL3833781
CHEMBL376180	AMINOPTERIN	2	440.42	1	0.24	AMINOPTERIN	Nc1nc(N)c2nc(CNc3ccc(C(=O)N[C@@H](CCC(=O)O)C(=O)O)cc3)cnc2n1	Ki						Not Active (inhibition < 50% @ 10 uM and thus dose-reponse curve not measured)						False	CHEMBL1909186	DRUGMATRIX: Phosphodiesterase PDE5 enzyme inhibition (substrate: [3H]cGMP + cGMP)	B	BAO_0000221	tissue-based format	Homo sapiens	None	None	Platelet	None	CHEMBL1827	Phosphodiesterase 5A	Homo sapiens	SINGLE PROTEIN	CHEMBL1909046	15	DrugMatrix			CHEMBL3833781
CHEMBL1201203	BENZTROPINE	4	307.44	0	4.42	BENZTROPINE	CN1[C@H]2CC[C@@H]1C[C@H](OC(c1ccccc1)c1ccccc1)C2	IC50						Not Active (inhibition < 50% @ 10 uM and thus dose-reponse curve not measured)						False	CHEMBL1909186	DRUGMATRIX: Phosphodiesterase PDE5 enzyme inhibition (substrate: [3H]cGMP + cGMP)	B	BAO_0000221	tissue-based format	Homo sapiens	None	None	Platelet	None	CHEMBL1827	Phosphodiesterase 5A	Homo sapiens	SINGLE PROTEIN	CHEMBL1909046	15	DrugMatrix			CHEMBL3833781
CHEMBL1201012	FLURANDRENOLIDE	4	436.52	0	2.50	FLURANDRENOLIDE	CC1(C)O[C@@H]2C[C@H]3[C@@H]4C[C@H](F)C5=CC(=O)CC[C@]5(C)[C@H]4[C@@H](O)C[C@]3(C)[C@]2(C(=O)CO)O1	IC50						Not Active (inhibition < 50% @ 10 uM and thus dose-reponse curve not measured)						False	CHEMBL1909186	DRUGMATRIX: Phosphodiesterase PDE5 enzyme inhibition (substrate: [3H]cGMP + cGMP)	B	BAO_0000221	tissue-based format	Homo sapiens	None	None	Platelet	None	CHEMBL1827	Phosphodiesterase 5A	Homo sapiens	SINGLE PROTEIN	CHEMBL1909046	15	DrugMatrix			CHEMBL3833781
CHEMBL252556	IDEBENONE	4	338.44	0	3.46	IDEBENONE	COC1=C(OC)C(=O)C(CCCCCCCCCCO)=C(C)C1=O	Ki						Not Active (inhibition < 50% @ 10 uM and thus dose-reponse curve not measured)						False	CHEMBL1909186	DRUGMATRIX: Phosphodiesterase PDE5 enzyme inhibition (substrate: [3H]cGMP + cGMP)	B	BAO_0000221	tissue-based format	Homo sapiens	None	None	Platelet	None	CHEMBL1827	Phosphodiesterase 5A	Homo sapiens	SINGLE PROTEIN	CHEMBL1909046	15	DrugMatrix			CHEMBL3833781
CHEMBL457299	MACROGOL	4	62.07	0	-1.03	SID17389886	OCCO	IC50						Not Active (inhibition < 50% @ 10 uM and thus dose-reponse curve not measured)						False	CHEMBL1909186	DRUGMATRIX: Phosphodiesterase PDE5 enzyme inhibition (substrate: [3H]cGMP + cGMP)	B	BAO_0000221	tissue-based format	Homo sapiens	None	None	Platelet	None	CHEMBL1827	Phosphodiesterase 5A	Homo sapiens	SINGLE PROTEIN	CHEMBL1909046	15	DrugMatrix			CHEMBL3833781
CHEMBL15511	ENROFLOXACIN	0	359.40	0	2.32	ENROFLOXACIN	CCN1CCN(c2cc3c(cc2F)c(=O)c(C(=O)O)cn3C2CC2)CC1	Ki						Not Active (inhibition < 50% @ 10 uM and thus dose-reponse curve not measured)						False	CHEMBL1909186	DRUGMATRIX: Phosphodiesterase PDE5 enzyme inhibition (substrate: [3H]cGMP + cGMP)	B	BAO_0000221	tissue-based format	Homo sapiens	None	None	Platelet	None	CHEMBL1827	Phosphodiesterase 5A	Homo sapiens	SINGLE PROTEIN	CHEMBL1909046	15	DrugMatrix			CHEMBL3833781
CHEMBL521	IBUPROFEN	4	206.28	0	3.07	IBUPROFEN	CC(C)Cc1ccc(C(C)C(=O)O)cc1	IC50						Not Active (inhibition < 50% @ 10 uM and thus dose-reponse curve not measured)						False	CHEMBL1909186	DRUGMATRIX: Phosphodiesterase PDE5 enzyme inhibition (substrate: [3H]cGMP + cGMP)	B	BAO_0000221	tissue-based format	Homo sapiens	None	None	Platelet	None	CHEMBL1827	Phosphodiesterase 5A	Homo sapiens	SINGLE PROTEIN	CHEMBL1909046	15	DrugMatrix			CHEMBL3833781
CHEMBL521	IBUPROFEN	4	206.28	0	3.07	IBUPROFEN	CC(C)Cc1ccc(C(C)C(=O)O)cc1	Ki						Not Active (inhibition < 50% @ 10 uM and thus dose-reponse curve not measured)						False	CHEMBL1909186	DRUGMATRIX: Phosphodiesterase PDE5 enzyme inhibition (substrate: [3H]cGMP + cGMP)	B	BAO_0000221	tissue-based format	Homo sapiens	None	None	Platelet	None	CHEMBL1827	Phosphodiesterase 5A	Homo sapiens	SINGLE PROTEIN	CHEMBL1909046	15	DrugMatrix			CHEMBL3833781
CHEMBL1094399		0	396.50	0	1.97	10	CCOCCn1nc(CC)c2nc(N3CCNCC3)nc(Nc3ccccn3)c21	IC50	'='	0.4	nM	9.40			UO_0000065	23.70	0.44	7.43	10.10	True	CHEMBL1106508	Inhibition of PDE5	B	BAO_0000357	single protein format	None	None	None	None	None	CHEMBL1827	Phosphodiesterase 5A	Homo sapiens	SINGLE PROTEIN	CHEMBL1157119	1	Scientific Literature	Bioorg. Med. Chem. Lett.	2010	None
CHEMBL914	FEXOFENADINE	4	501.67	2	5.51	FEXOFENADINE	CC(C)(C(=O)O)c1ccc(C(O)CCCN2CCC(C(O)(c3ccccc3)c3ccccc3)CC2)cc1	Ki						Not Active (inhibition < 50% @ 10 uM and thus dose-reponse curve not measured)						False	CHEMBL1909186	DRUGMATRIX: Phosphodiesterase PDE5 enzyme inhibition (substrate: [3H]cGMP + cGMP)	B	BAO_0000221	tissue-based format	Homo sapiens	None	None	Platelet	None	CHEMBL1827	Phosphodiesterase 5A	Homo sapiens	SINGLE PROTEIN	CHEMBL1909046	15	DrugMatrix			CHEMBL3833781
CHEMBL1237174	HYDRAZINE	0	32.05	0	-1.18	HYDRAZINE	NN	Ki						Not Active (inhibition < 50% @ 10 uM and thus dose-reponse curve not measured)						False	CHEMBL1909186	DRUGMATRIX: Phosphodiesterase PDE5 enzyme inhibition (substrate: [3H]cGMP + cGMP)	B	BAO_0000221	tissue-based format	Homo sapiens	None	None	Platelet	None	CHEMBL1827	Phosphodiesterase 5A	Homo sapiens	SINGLE PROTEIN	CHEMBL1909046	15	DrugMatrix			CHEMBL3833781
CHEMBL532	ERYTHROMYCIN	4	733.94	2	1.79	ERYTHROMYCIN	CC[C@H]1OC(=O)[C@H](C)[C@@H](O[C@H]2C[C@@](C)(OC)[C@@H](O)[C@H](C)O2)[C@H](C)[C@@H](O[C@@H]2O[C@H](C)C[C@H](N(C)C)[C@H]2O)[C@](C)(O)C[C@@H](C)C(=O)[C@H](C)[C@@H](O)[C@]1(C)O	IC50						Not Active (inhibition < 50% @ 10 uM and thus dose-reponse curve not measured)						False	CHEMBL1909186	DRUGMATRIX: Phosphodiesterase PDE5 enzyme inhibition (substrate: [3H]cGMP + cGMP)	B	BAO_0000221	tissue-based format	Homo sapiens	None	None	Platelet	None	CHEMBL1827	Phosphodiesterase 5A	Homo sapiens	SINGLE PROTEIN	CHEMBL1909046	15	DrugMatrix			CHEMBL3833781
CHEMBL7002	CIGLITAZONE	0	333.45	0	3.93	CIGLITAZONE	CC1(COc2ccc(CC3SC(=O)NC3=O)cc2)CCCCC1	Ki						Not Active (inhibition < 50% @ 10 uM and thus dose-reponse curve not measured)						False	CHEMBL1909186	DRUGMATRIX: Phosphodiesterase PDE5 enzyme inhibition (substrate: [3H]cGMP + cGMP)	B	BAO_0000221	tissue-based format	Homo sapiens	None	None	Platelet	None	CHEMBL1827	Phosphodiesterase 5A	Homo sapiens	SINGLE PROTEIN	CHEMBL1909046	15	DrugMatrix			CHEMBL3833781
CHEMBL622	ETODOLAC	4	287.36	0	3.38	ETODOLAC	CCc1cccc2c3c([nH]c12)C(CC)(CC(=O)O)OCC3	Ki						Not Active (inhibition < 50% @ 10 uM and thus dose-reponse curve not measured)						False	CHEMBL1909186	DRUGMATRIX: Phosphodiesterase PDE5 enzyme inhibition (substrate: [3H]cGMP + cGMP)	B	BAO_0000221	tissue-based format	Homo sapiens	None	None	Platelet	None	CHEMBL1827	Phosphodiesterase 5A	Homo sapiens	SINGLE PROTEIN	CHEMBL1909046	15	DrugMatrix			CHEMBL3833781
CHEMBL37161	FENBENDAZOLE	0	299.36	0	3.89	FENBENDAZOLE	COC(=O)Nc1nc2ccc(Sc3ccccc3)cc2[nH]1	IC50						Not Active (inhibition < 50% @ 10 uM and thus dose-reponse curve not measured)						False	CHEMBL1909186	DRUGMATRIX: Phosphodiesterase PDE5 enzyme inhibition (substrate: [3H]cGMP + cGMP)	B	BAO_0000221	tissue-based format	Homo sapiens	None	None	Platelet	None	CHEMBL1827	Phosphodiesterase 5A	Homo sapiens	SINGLE PROTEIN	CHEMBL1909046	15	DrugMatrix			CHEMBL3833781
CHEMBL185	FLUOROURACIL	4	130.08	0	-0.80	5-FU	O=c1[nH]cc(F)c(=O)[nH]1	Ki						Not Active (inhibition < 50% @ 10 uM and thus dose-reponse curve not measured)						False	CHEMBL1909186	DRUGMATRIX: Phosphodiesterase PDE5 enzyme inhibition (substrate: [3H]cGMP + cGMP)	B	BAO_0000221	tissue-based format	Homo sapiens	None	None	Platelet	None	CHEMBL1827	Phosphodiesterase 5A	Homo sapiens	SINGLE PROTEIN	CHEMBL1909046	15	DrugMatrix			CHEMBL3833781
CHEMBL415690	BETADEX	3	1134.99	None	None	BETA CYCLODEXTRIN	OC[C@H]1O[C@@H]2O[C@@H]3[C@@H](CO)O[C@H](O[C@@H]4[C@@H](CO)O[C@H](O[C@@H]5[C@@H](CO)O[C@H](O[C@@H]6[C@@H](CO)O[C@H](O[C@@H]7[C@@H](CO)O[C@H](O[C@@H]8[C@@H](CO)O[C@H](O[C@H]1[C@H](O)[C@H]2O)[C@H](O)[C@H]8O)[C@H](O)[C@H]7O)[C@H](O)[C@H]6O)[C@H](O)[C@H]5O)[C@H](O)[C@H]4O)[C@H](O)[C@H]3O	IC50						Not Active (inhibition < 50% @ 10 uM and thus dose-reponse curve not measured)						False	CHEMBL1909186	DRUGMATRIX: Phosphodiesterase PDE5 enzyme inhibition (substrate: [3H]cGMP + cGMP)	B	BAO_0000221	tissue-based format	Homo sapiens	None	None	Platelet	None	CHEMBL1827	Phosphodiesterase 5A	Homo sapiens	SINGLE PROTEIN	CHEMBL1909046	15	DrugMatrix			CHEMBL3833781
CHEMBL894	BUPROPION	4	239.75	0	3.30	BUPROPION	CC(NC(C)(C)C)C(=O)c1cccc(Cl)c1	IC50						Not Active (inhibition < 50% @ 10 uM and thus dose-reponse curve not measured)						False	CHEMBL1909186	DRUGMATRIX: Phosphodiesterase PDE5 enzyme inhibition (substrate: [3H]cGMP + cGMP)	B	BAO_0000221	tissue-based format	Homo sapiens	None	None	Platelet	None	CHEMBL1827	Phosphodiesterase 5A	Homo sapiens	SINGLE PROTEIN	CHEMBL1909046	15	DrugMatrix			CHEMBL3833781
CHEMBL334291		0	379.20	0	4.47	15f	COc1ccc(CNc2nnc(Cl)c3ccc([N+](=O)[O-])cc23)cc1Cl	IC50	'='	3.5	nM	8.46			UO_0000065	22.30	0.46	3.99	9.38	False	CHEMBL762507	Inhibition of Phosphodiesterase 5 from porcine platelets	B	BAO_0000019	assay format	Sus scrofa	None	None	None	None	CHEMBL1827	Phosphodiesterase 5A	Homo sapiens	SINGLE PROTEIN	CHEMBL1131629	1	Scientific Literature	J. Med. Chem.	1998	None
CHEMBL1650868		0	428.32	0	4.18	47	CCN1CC(=O)N2[C@@H](Cc3c([nH]c4ccccc34)[C@@H]2c2ccc(Cl)cc2Cl)C1=O	Inhibition	'='	85.0	%				UO_0000187					False	CHEMBL1664615	Inhibition of human recombinant PDE5 at 10 uM after 30 mins by fluorescence polarization assay	B	BAO_0000357	single protein format	Homo sapiens	None	None	None	None	CHEMBL1827	Phosphodiesterase 5A	Homo sapiens	SINGLE PROTEIN	CHEMBL1649422	1	Scientific Literature	J. Med. Chem.	2011	None
CHEMBL1650874		0	428.32	0	4.18	53	CCN1CC(=O)N2[C@H](Cc3c([nH]c4ccccc34)[C@H]2c2c(Cl)cccc2Cl)C1=O	Inhibition	'='	40.0	%				UO_0000187					False	CHEMBL1664615	Inhibition of human recombinant PDE5 at 10 uM after 30 mins by fluorescence polarization assay	B	BAO_0000357	single protein format	Homo sapiens	None	None	None	None	CHEMBL1827	Phosphodiesterase 5A	Homo sapiens	SINGLE PROTEIN	CHEMBL1649422	1	Scientific Literature	J. Med. Chem.	2011	None
CHEMBL1650876		0	456.37	0	4.96	55	CCCCN1CC(=O)N2[C@H](Cc3c([nH]c4ccccc34)[C@H]2c2ccc(Cl)cc2Cl)C1=O	Inhibition	'='	95.0	%				UO_0000187					False	CHEMBL1664615	Inhibition of human recombinant PDE5 at 10 uM after 30 mins by fluorescence polarization assay	B	BAO_0000357	single protein format	Homo sapiens	None	None	None	None	CHEMBL1827	Phosphodiesterase 5A	Homo sapiens	SINGLE PROTEIN	CHEMBL1649422	1	Scientific Literature	J. Med. Chem.	2011	None
CHEMBL1650880		0	456.37	0	4.96	59	CC(C)(C)N1CC(=O)N2[C@H](Cc3c([nH]c4ccccc34)[C@H]2c2ccc(Cl)cc2Cl)C1=O	Inhibition	'='	94.0	%				UO_0000187					False	CHEMBL1664615	Inhibition of human recombinant PDE5 at 10 uM after 30 mins by fluorescence polarization assay	B	BAO_0000357	single protein format	Homo sapiens	None	None	None	None	CHEMBL1827	Phosphodiesterase 5A	Homo sapiens	SINGLE PROTEIN	CHEMBL1649422	1	Scientific Literature	J. Med. Chem.	2011	None
CHEMBL1650685		0	442.35	1	5.55	23	CC(C)(C)N1C(=O)[C@@H]2Cc3c([nH]c4ccccc34)[C@H](c3ccc(Cl)cc3Cl)N2C1=O	IC50	'='	4140.0	nM	5.38			UO_0000065	12.17	0.25	-0.17	9.54	False	CHEMBL1664616	Inhibition of human recombinant PDE5 after 30 mins by fluorescence polarization assay	B	BAO_0000357	single protein format	Homo sapiens	None	None	None	None	CHEMBL1827	Phosphodiesterase 5A	Homo sapiens	SINGLE PROTEIN	CHEMBL1649422	1	Scientific Literature	J. Med. Chem.	2011	None
CHEMBL1650686		0	442.35	1	5.55	24	CC(C)(C)N1C(=O)[C@@H]2Cc3c([nH]c4ccccc34)[C@@H](c3ccc(Cl)cc3Cl)N2C1=O	IC50	'='	70.0	nM	7.16			UO_0000065	16.17	0.33	1.60	12.68	False	CHEMBL1664616	Inhibition of human recombinant PDE5 after 30 mins by fluorescence polarization assay	B	BAO_0000357	single protein format	Homo sapiens	None	None	None	None	CHEMBL1827	Phosphodiesterase 5A	Homo sapiens	SINGLE PROTEIN	CHEMBL1649422	1	Scientific Literature	J. Med. Chem.	2011	None
CHEMBL1650696		0	451.74	0	4.73	34	COC(=O)[C@@H]1Cc2c([nH]c3ccccc23)[C@@H](c2ccc(Cl)cc2Cl)N1C(=O)CCl	IC50						Not Determined						False	CHEMBL1664616	Inhibition of human recombinant PDE5 after 30 mins by fluorescence polarization assay	B	BAO_0000357	single protein format	Homo sapiens	None	None	None	None	CHEMBL1827	Phosphodiesterase 5A	Homo sapiens	SINGLE PROTEIN	CHEMBL1649422	1	Scientific Literature	J. Med. Chem.	2011	None
CHEMBL1650857		0	451.74	0	4.73	36	COC(=O)[C@H]1Cc2c([nH]c3ccccc23)[C@H](c2ccc(Cl)c(Cl)c2)N1C(=O)CCl	IC50						Not Determined						False	CHEMBL1664616	Inhibition of human recombinant PDE5 after 30 mins by fluorescence polarization assay	B	BAO_0000357	single protein format	Homo sapiens	None	None	None	None	CHEMBL1827	Phosphodiesterase 5A	Homo sapiens	SINGLE PROTEIN	CHEMBL1649422	1	Scientific Literature	J. Med. Chem.	2011	None
CHEMBL1650858		0	451.74	0	4.73	37	COC(=O)[C@@H]1Cc2c([nH]c3ccccc23)[C@H](c2ccc(Cl)c(Cl)c2)N1C(=O)CCl	IC50						Not Determined						False	CHEMBL1664616	Inhibition of human recombinant PDE5 after 30 mins by fluorescence polarization assay	B	BAO_0000357	single protein format	Homo sapiens	None	None	None	None	CHEMBL1827	Phosphodiesterase 5A	Homo sapiens	SINGLE PROTEIN	CHEMBL1649422	1	Scientific Literature	J. Med. Chem.	2011	None
CHEMBL1650859		0	451.74	0	4.73	38	COC(=O)[C@@H]1Cc2c([nH]c3ccccc23)[C@@H](c2ccc(Cl)c(Cl)c2)N1C(=O)CCl	IC50						Not Determined						False	CHEMBL1664616	Inhibition of human recombinant PDE5 after 30 mins by fluorescence polarization assay	B	BAO_0000357	single protein format	Homo sapiens	None	None	None	None	CHEMBL1827	Phosphodiesterase 5A	Homo sapiens	SINGLE PROTEIN	CHEMBL1649422	1	Scientific Literature	J. Med. Chem.	2011	None
CHEMBL1650866		0	428.32	0	4.18	45	CCN1CC(=O)N2[C@H](Cc3c([nH]c4ccccc34)[C@H]2c2ccc(Cl)cc2Cl)C1=O	IC50	'='	2.0	nM	8.70			UO_0000065	20.31	0.41	4.52	15.42	False	CHEMBL1664616	Inhibition of human recombinant PDE5 after 30 mins by fluorescence polarization assay	B	BAO_0000357	single protein format	Homo sapiens	None	None	None	None	CHEMBL1827	Phosphodiesterase 5A	Homo sapiens	SINGLE PROTEIN	CHEMBL1649422	1	Scientific Literature	J. Med. Chem.	2011	None
CHEMBL1650887		0	456.37	0	4.96	68	CC(C)(C)N1CC(=O)N2[C@@H](Cc3c([nH]c4ccccc34)[C@@H]2c2c(Cl)cccc2Cl)C1=O	IC50						Not Determined						False	CHEMBL1664616	Inhibition of human recombinant PDE5 after 30 mins by fluorescence polarization assay	B	BAO_0000357	single protein format	Homo sapiens	None	None	None	None	CHEMBL1827	Phosphodiesterase 5A	Homo sapiens	SINGLE PROTEIN	CHEMBL1649422	1	Scientific Literature	J. Med. Chem.	2011	None
CHEMBL25719	GERANIOL	0	154.25	0	2.67	GERANIOL	CC(C)=CCC/C(C)=C/CO	Ki						Not Active (inhibition < 50% @ 10 uM and thus dose-reponse curve not measured)						False	CHEMBL1909186	DRUGMATRIX: Phosphodiesterase PDE5 enzyme inhibition (substrate: [3H]cGMP + cGMP)	B	BAO_0000221	tissue-based format	Homo sapiens	None	None	Platelet	None	CHEMBL1827	Phosphodiesterase 5A	Homo sapiens	SINGLE PROTEIN	CHEMBL1909046	15	DrugMatrix			CHEMBL3833781
CHEMBL666	FOSCARNET	4	126.00	0	-0.16	FOSCARNET	O=C(O)P(=O)(O)O	Ki						Not Active (inhibition < 50% @ 10 uM and thus dose-reponse curve not measured)						False	CHEMBL1909186	DRUGMATRIX: Phosphodiesterase PDE5 enzyme inhibition (substrate: [3H]cGMP + cGMP)	B	BAO_0000221	tissue-based format	Homo sapiens	None	None	Platelet	None	CHEMBL1827	Phosphodiesterase 5A	Homo sapiens	SINGLE PROTEIN	CHEMBL1909046	15	DrugMatrix			CHEMBL3833781
CHEMBL545	ALCOHOL	4	46.07	0	0.00	ETHANOL	CCO	Ki						Not Active (inhibition < 50% @ 10 uM and thus dose-reponse curve not measured)						False	CHEMBL1909186	DRUGMATRIX: Phosphodiesterase PDE5 enzyme inhibition (substrate: [3H]cGMP + cGMP)	B	BAO_0000221	tissue-based format	Homo sapiens	None	None	Platelet	None	CHEMBL1827	Phosphodiesterase 5A	Homo sapiens	SINGLE PROTEIN	CHEMBL1909046	15	DrugMatrix			CHEMBL3833781
CHEMBL1200993	GALLAMINE TRIETHIODIDE	4	891.54	2	5.45	GALLAMINE TRIETHIODIDE	CC[N+](CC)(CC)CCOc1cccc(OCC[N+](CC)(CC)CC)c1OCC[N+](CC)(CC)CC.[I-].[I-].[I-]	Ki						Not Active (inhibition < 50% @ 10 uM and thus dose-reponse curve not measured)						False	CHEMBL1909186	DRUGMATRIX: Phosphodiesterase PDE5 enzyme inhibition (substrate: [3H]cGMP + cGMP)	B	BAO_0000221	tissue-based format	Homo sapiens	None	None	Platelet	None	CHEMBL1827	Phosphodiesterase 5A	Homo sapiens	SINGLE PROTEIN	CHEMBL1909046	15	DrugMatrix			CHEMBL3833781
CHEMBL154	NAPROXEN	4	230.26	0	3.04	NAPROXEN	COc1ccc2cc([C@H](C)C(=O)O)ccc2c1	IC50						Not Active (inhibition < 50% @ 10 uM and thus dose-reponse curve not measured)						False	CHEMBL1909186	DRUGMATRIX: Phosphodiesterase PDE5 enzyme inhibition (substrate: [3H]cGMP + cGMP)	B	BAO_0000221	tissue-based format	Homo sapiens	None	None	Platelet	None	CHEMBL1827	Phosphodiesterase 5A	Homo sapiens	SINGLE PROTEIN	CHEMBL1909046	15	DrugMatrix			CHEMBL3833781
CHEMBL1726	NISOLDIPINE	4	388.42	0	3.20	NISOLDIPINE	COC(=O)C1=C(C)NC(C)=C(C(=O)OCC(C)C)C1c1ccccc1[N+](=O)[O-]	IC50						Not Active (inhibition < 50% @ 10 uM and thus dose-reponse curve not measured)						False	CHEMBL1909186	DRUGMATRIX: Phosphodiesterase PDE5 enzyme inhibition (substrate: [3H]cGMP + cGMP)	B	BAO_0000221	tissue-based format	Homo sapiens	None	None	Platelet	None	CHEMBL1827	Phosphodiesterase 5A	Homo sapiens	SINGLE PROTEIN	CHEMBL1909046	15	DrugMatrix			CHEMBL3833781
CHEMBL3315031		0	418.46	1	5.37	5a	Cn1cc(-c2cccc(Oc3nccc(-c4cn[nH]c4)n3)c2)c2nc3ccccc3cc21	Inhibition	'='	8.2	%				UO_0000187					False	CHEMBL3368986	Inhibition of human recombinant PDE5A using [3H]-cAMP as substrate at 1 uM after 30 mins by scintillation proximity assay	B	BAO_0000357	single protein format	Homo sapiens	None	None	None	None	CHEMBL1827	Phosphodiesterase 5A	Homo sapiens	SINGLE PROTEIN	CHEMBL3352660	1	Scientific Literature	Bioorg. Med. Chem. Lett.	2014	None
CHEMBL442	ERGOTAMINE	4	581.67	1	1.99	ERGOTAMINE	CN1C[C@H](C(=O)N[C@]2(C)O[C@@]3(O)[C@@H]4CCCN4C(=O)[C@H](Cc4ccccc4)N3C2=O)C=C2c3cccc4[nH]cc(c34)C[C@H]21	IC50						Not Active (inhibition < 50% @ 10 uM and thus dose-reponse curve not measured)						False	CHEMBL1909186	DRUGMATRIX: Phosphodiesterase PDE5 enzyme inhibition (substrate: [3H]cGMP + cGMP)	B	BAO_0000221	tissue-based format	Homo sapiens	None	None	Platelet	None	CHEMBL1827	Phosphodiesterase 5A	Homo sapiens	SINGLE PROTEIN	CHEMBL1909046	15	DrugMatrix			CHEMBL3833781
CHEMBL136478	SODIUM NITROPRUSSIDE	4	261.92	None	None	SODIUM NITROPRUSSIDE		IC50						Not Active (inhibition < 50% @ 10 uM and thus dose-reponse curve not measured)						False	CHEMBL1909186	DRUGMATRIX: Phosphodiesterase PDE5 enzyme inhibition (substrate: [3H]cGMP + cGMP)	B	BAO_0000221	tissue-based format	Homo sapiens	None	None	Platelet	None	CHEMBL1827	Phosphodiesterase 5A	Homo sapiens	SINGLE PROTEIN	CHEMBL1909046	15	DrugMatrix			CHEMBL3833781
CHEMBL306666		0	417.56	0	4.24	54	CN1C(=O)c2c(nc(Cc3ccccc3)n2CC2CCCCC2)N2C1=N[C@@H]1CCC[C@@H]12	IC50	'='	110.0	nM	6.96			UO_0000065	16.66	0.31	2.72	12.95	False	CHEMBL3299911	Inhibition of PDE5 (unknown origin)	B	BAO_0000357	single protein format	Homo sapiens	None	None	None	None	CHEMBL1827	Phosphodiesterase 5A	Homo sapiens	SINGLE PROTEIN	CHEMBL3297680	1	Scientific Literature	Bioorg. Med. Chem. Lett.	2014	None
CHEMBL446663		0	335.41	0	2.57	74	CCN1C(=O)c2[nH]c(Cc3ccccc3)nc2N2C1=N[C@@H]1CCC[C@@H]12	IC50	'='	19.0	nM	7.72			UO_0000065	23.02	0.42	5.15	11.95	False	CHEMBL3299911	Inhibition of PDE5 (unknown origin)	B	BAO_0000357	single protein format	Homo sapiens	None	None	None	None	CHEMBL1827	Phosphodiesterase 5A	Homo sapiens	SINGLE PROTEIN	CHEMBL3297680	1	Scientific Literature	Bioorg. Med. Chem. Lett.	2014	None
CHEMBL404520	CHLORTETRACYCLINE	4	478.89	1	0.44	CHLORTETRACYCLINE	CN(C)[C@@H]1C(O)=C(C(N)=O)C(=O)[C@@]2(O)C(O)=C3C(=O)c4c(O)ccc(Cl)c4[C@@](C)(O)[C@H]3C[C@@H]12	Ki						Not Active (inhibition < 50% @ 10 uM and thus dose-reponse curve not measured)						False	CHEMBL1909186	DRUGMATRIX: Phosphodiesterase PDE5 enzyme inhibition (substrate: [3H]cGMP + cGMP)	B	BAO_0000221	tissue-based format	Homo sapiens	None	None	Platelet	None	CHEMBL1827	Phosphodiesterase 5A	Homo sapiens	SINGLE PROTEIN	CHEMBL1909046	15	DrugMatrix			CHEMBL3833781
CHEMBL1085374		0	349.42	0	1.92	39	CCCc1nc(C)c2c(NS(C)(=O)=O)nc3ccc(OC)nc3n12	IC50	'='	561.0	nM	6.25			UO_0000065	17.89	0.36	4.33	6.35	False	CHEMBL1119717	Inhibition of PDE5A	B	BAO_0000357	single protein format	None	None	None	None	None	CHEMBL1827	Phosphodiesterase 5A	Homo sapiens	SINGLE PROTEIN	CHEMBL1155487	1	Scientific Literature	J. Med. Chem.	2010	None
CHEMBL144374		0	317.39	0	1.17	3	CCCn1c(N)nc2c1c(=O)n(CC1CC1)c(=O)n2CC1CC1	IC50	'='	14000.0	nM	4.85			UO_0000065	15.29	0.29	3.68	5.53	False	CHEMBL760830	Concentration required to inhibit 50% activity of phosphodiesterase VA isoenzyme at 100 uM	B	BAO_0000357	single protein format	Sus scrofa	None	None	None	None	CHEMBL1827	Phosphodiesterase 5A	Homo sapiens	SINGLE PROTEIN	CHEMBL1127705	1	Scientific Literature	J. Med. Chem.	1994	None
CHEMBL248702	DEXFENFLURAMINE	4	231.26	0	3.25	DEXFENFLURAMINE	CCN[C@@H](C)Cc1cccc(C(F)(F)F)c1	IC50						Not Active (inhibition < 50% @ 10 uM and thus dose-reponse curve not measured)						False	CHEMBL1909186	DRUGMATRIX: Phosphodiesterase PDE5 enzyme inhibition (substrate: [3H]cGMP + cGMP)	B	BAO_0000221	tissue-based format	Homo sapiens	None	None	Platelet	None	CHEMBL1827	Phosphodiesterase 5A	Homo sapiens	SINGLE PROTEIN	CHEMBL1909046	15	DrugMatrix			CHEMBL3833781
CHEMBL1371	CHLORZOXAZONE	4	169.57	0	1.77	CHLORZOXAZONE	O=c1[nH]c2cc(Cl)ccc2o1	Ki						Not Active (inhibition < 50% @ 10 uM and thus dose-reponse curve not measured)						False	CHEMBL1909186	DRUGMATRIX: Phosphodiesterase PDE5 enzyme inhibition (substrate: [3H]cGMP + cGMP)	B	BAO_0000221	tissue-based format	Homo sapiens	None	None	Platelet	None	CHEMBL1827	Phosphodiesterase 5A	Homo sapiens	SINGLE PROTEIN	CHEMBL1909046	15	DrugMatrix			CHEMBL3833781
CHEMBL34431	CILOSTAMIDE	0	342.44	0	3.89	CILOSTAMIDE	CN(C(=O)CCCOc1ccc2nc(O)ccc2c1)C1CCCCC1	IC50						Not Active (inhibition < 50% @ 10 uM and thus dose-reponse curve not measured)						False	CHEMBL1909186	DRUGMATRIX: Phosphodiesterase PDE5 enzyme inhibition (substrate: [3H]cGMP + cGMP)	B	BAO_0000221	tissue-based format	Homo sapiens	None	None	Platelet	None	CHEMBL1827	Phosphodiesterase 5A	Homo sapiens	SINGLE PROTEIN	CHEMBL1909046	15	DrugMatrix			CHEMBL3833781
CHEMBL11359	CISPLATIN	4	300.05	None	None	CISPLATIN		IC50						Not Active (inhibition < 50% @ 10 uM and thus dose-reponse curve not measured)						False	CHEMBL1909186	DRUGMATRIX: Phosphodiesterase PDE5 enzyme inhibition (substrate: [3H]cGMP + cGMP)	B	BAO_0000221	tissue-based format	Homo sapiens	None	None	Platelet	None	CHEMBL1827	Phosphodiesterase 5A	Homo sapiens	SINGLE PROTEIN	CHEMBL1909046	15	DrugMatrix			CHEMBL3833781
CHEMBL412873	SPARTEINE	4	234.39	0	2.35	SPARTEINE	C1CCN2C[C@H]3C[C@H](CN4CCCC[C@H]34)[C@@H]2C1	IC50						Not Active (inhibition < 50% @ 10 uM and thus dose-reponse curve not measured)						False	CHEMBL1909186	DRUGMATRIX: Phosphodiesterase PDE5 enzyme inhibition (substrate: [3H]cGMP + cGMP)	B	BAO_0000221	tissue-based format	Homo sapiens	None	None	Platelet	None	CHEMBL1827	Phosphodiesterase 5A	Homo sapiens	SINGLE PROTEIN	CHEMBL1909046	15	DrugMatrix			CHEMBL3833781
CHEMBL1109	SULFAPHENAZOLE	4	314.37	0	2.26	SULFAPHENAZOLE	Nc1ccc(S(=O)(=O)Nc2ccnn2-c2ccccc2)cc1	IC50						Not Active (inhibition < 50% @ 10 uM and thus dose-reponse curve not measured)						False	CHEMBL1909186	DRUGMATRIX: Phosphodiesterase PDE5 enzyme inhibition (substrate: [3H]cGMP + cGMP)	B	BAO_0000221	tissue-based format	Homo sapiens	None	None	Platelet	None	CHEMBL1827	Phosphodiesterase 5A	Homo sapiens	SINGLE PROTEIN	CHEMBL1909046	15	DrugMatrix			CHEMBL3833781
CHEMBL1489	AZACITIDINE	4	244.21	0	-3.17	AZACITIDINE	Nc1ncn([C@@H]2O[C@H](CO)[C@@H](O)[C@H]2O)c(=O)n1	IC50						Not Active (inhibition < 50% @ 10 uM and thus dose-reponse curve not measured)						False	CHEMBL1909186	DRUGMATRIX: Phosphodiesterase PDE5 enzyme inhibition (substrate: [3H]cGMP + cGMP)	B	BAO_0000221	tissue-based format	Homo sapiens	None	None	Platelet	None	CHEMBL1827	Phosphodiesterase 5A	Homo sapiens	SINGLE PROTEIN	CHEMBL1909046	15	DrugMatrix			CHEMBL3833781
CHEMBL376180	AMINOPTERIN	2	440.42	1	0.24	AMINOPTERIN	Nc1nc(N)c2nc(CNc3ccc(C(=O)N[C@@H](CCC(=O)O)C(=O)O)cc3)cnc2n1	IC50						Not Active (inhibition < 50% @ 10 uM and thus dose-reponse curve not measured)						False	CHEMBL1909186	DRUGMATRIX: Phosphodiesterase PDE5 enzyme inhibition (substrate: [3H]cGMP + cGMP)	B	BAO_0000221	tissue-based format	Homo sapiens	None	None	Platelet	None	CHEMBL1827	Phosphodiesterase 5A	Homo sapiens	SINGLE PROTEIN	CHEMBL1909046	15	DrugMatrix			CHEMBL3833781
CHEMBL1601669	ALFACALCIDOL	4	400.65	1	6.59	ALFACALCIDOL	C=C1/C(=C\C=C2/CCC[C@@]3(C)[C@H]2CC[C@@H]3[C@H](C)CCCC(C)C)C[C@@H](O)C[C@@H]1O	IC50						Not Active (inhibition < 50% @ 10 uM and thus dose-reponse curve not measured)						False	CHEMBL1909186	DRUGMATRIX: Phosphodiesterase PDE5 enzyme inhibition (substrate: [3H]cGMP + cGMP)	B	BAO_0000221	tissue-based format	Homo sapiens	None	None	Platelet	None	CHEMBL1827	Phosphodiesterase 5A	Homo sapiens	SINGLE PROTEIN	CHEMBL1909046	15	DrugMatrix			CHEMBL3833781
CHEMBL1916130		0	386.38	0	4.90	113	COc1cc(C(F)(F)F)cc2c1nc(C)c1c(C)nc(-c3ccncc3C)n12	IC50	'>'	500.0	nM				UO_0000065					False	CHEMBL1918963	Inhibition of recombinant human PDE5A using [3H]cGMP after 1 hr by scintillation proximity assay	B	BAO_0000357	single protein format	Homo sapiens	None	None	None	None	CHEMBL1827	Phosphodiesterase 5A	Homo sapiens	SINGLE PROTEIN	CHEMBL1914403	1	Scientific Literature	J. Med. Chem.	2011	None
CHEMBL1097783		0	410.53	0	2.78	24	CCOCCn1nc(C)c2nc(NC3CCNCC3)nc(Nc3cc(C)ccn3)c21	IC50	'='	2.3	nM	8.64			UO_0000065	21.04	0.39	5.86	8.48	False	CHEMBL1106526	Inhibition of PDE5 in human platelet by assessed as hydrolysis of [3H]cGMP scintillation proximity assay	B	BAO_0000019	assay format	Homo sapiens	None	None	None	None	CHEMBL1827	Phosphodiesterase 5A	Homo sapiens	SINGLE PROTEIN	CHEMBL1157825	1	Scientific Literature	Bioorg. Med. Chem. Lett.	2010	None
CHEMBL1909072	PIPAMAZINE	4	401.96	0	4.53	PIPAMAZINE	NC(=O)C1CCN(CCCN2c3ccccc3Sc3ccc(Cl)cc32)CC1	Ki						Not Active (inhibition < 50% @ 10 uM and thus dose-reponse curve not measured)						False	CHEMBL1909186	DRUGMATRIX: Phosphodiesterase PDE5 enzyme inhibition (substrate: [3H]cGMP + cGMP)	B	BAO_0000221	tissue-based format	Homo sapiens	None	None	Platelet	None	CHEMBL1827	Phosphodiesterase 5A	Homo sapiens	SINGLE PROTEIN	CHEMBL1909046	15	DrugMatrix			CHEMBL3833781
CHEMBL614	PYRAZINAMIDE	4	123.11	0	-0.42	PYRAZINAMIDE	NC(=O)c1cnccn1	IC50						Not Active (inhibition < 50% @ 10 uM and thus dose-reponse curve not measured)						False	CHEMBL1909186	DRUGMATRIX: Phosphodiesterase PDE5 enzyme inhibition (substrate: [3H]cGMP + cGMP)	B	BAO_0000221	tissue-based format	Homo sapiens	None	None	Platelet	None	CHEMBL1827	Phosphodiesterase 5A	Homo sapiens	SINGLE PROTEIN	CHEMBL1909046	15	DrugMatrix			CHEMBL3833781
CHEMBL1201237	LEVOBUNOLOL	4	291.39	0	2.33	LEVOBUNOLOL	CC(C)(C)NC[C@H](O)COc1cccc2c1CCCC2=O	IC50						Not Active (inhibition < 50% @ 10 uM and thus dose-reponse curve not measured)						False	CHEMBL1909186	DRUGMATRIX: Phosphodiesterase PDE5 enzyme inhibition (substrate: [3H]cGMP + cGMP)	B	BAO_0000221	tissue-based format	Homo sapiens	None	None	Platelet	None	CHEMBL1827	Phosphodiesterase 5A	Homo sapiens	SINGLE PROTEIN	CHEMBL1909046	15	DrugMatrix			CHEMBL3833781
CHEMBL702	PIPERACILLIN	4	517.56	1	-0.24	PIPERACILLIN	CCN1CCN(C(=O)N[C@@H](C(=O)N[C@@H]2C(=O)N3[C@@H](C(=O)O)C(C)(C)S[C@H]23)c2ccccc2)C(=O)C1=O	Ki						Not Active (inhibition < 50% @ 10 uM and thus dose-reponse curve not measured)						False	CHEMBL1909186	DRUGMATRIX: Phosphodiesterase PDE5 enzyme inhibition (substrate: [3H]cGMP + cGMP)	B	BAO_0000221	tissue-based format	Homo sapiens	None	None	Platelet	None	CHEMBL1827	Phosphodiesterase 5A	Homo sapiens	SINGLE PROTEIN	CHEMBL1909046	15	DrugMatrix			CHEMBL3833781
CHEMBL1909074	POLYVINYLPYRROLIDONE	0	None	None	None	POLYVINYLPYRROLIDONE		IC50						Not Active (inhibition < 50% @ 10 uM and thus dose-reponse curve not measured)						False	CHEMBL1909186	DRUGMATRIX: Phosphodiesterase PDE5 enzyme inhibition (substrate: [3H]cGMP + cGMP)	B	BAO_0000221	tissue-based format	Homo sapiens	None	None	Platelet	None	CHEMBL1827	Phosphodiesterase 5A	Homo sapiens	SINGLE PROTEIN	CHEMBL1909046	15	DrugMatrix			CHEMBL3833781
CHEMBL444157		0	596.71	2	1.93	(R)-10	CCc1c2nc(-c3cc(S(=O)(=O)N4CCN(CC)CC4)cnc3O[C@H](C)COC)[nH]c(=O)c2nn1Cc1ccccn1	IC50	'='	0.62	nM	9.21			UO_0000065	15.43	0.30	7.28	6.20	False	CHEMBL962323	Inhibition of human corpus cavernosum PDE5 by scintillation proximity assay	B	BAO_0000357	single protein format	Homo sapiens	None	None	None	None	CHEMBL1827	Phosphodiesterase 5A	Homo sapiens	SINGLE PROTEIN	CHEMBL1152155	1	Scientific Literature	Bioorg. Med. Chem. Lett.	2008	None
CHEMBL19215	METERGOLINE	4	403.53	0	4.06	METERGOLINE	CN1C[C@H](CNC(=O)OCc2ccccc2)C[C@@H]2c3cccc4c3c(cn4C)C[C@H]21	Ki						Not Active (inhibition < 50% @ 10 uM and thus dose-reponse curve not measured)						False	CHEMBL1909186	DRUGMATRIX: Phosphodiesterase PDE5 enzyme inhibition (substrate: [3H]cGMP + cGMP)	B	BAO_0000221	tissue-based format	Homo sapiens	None	None	Platelet	None	CHEMBL1827	Phosphodiesterase 5A	Homo sapiens	SINGLE PROTEIN	CHEMBL1909046	15	DrugMatrix			CHEMBL3833781
CHEMBL3654365		0	482.94	0	4.24	BDBM150181	COc1ccc(COc2nc(N3CC4CC4C3)ncc2C(=O)NCc2ccc(F)cc2)cc1Cl	IC50	'='	0.075	nM	10.12		289540	UO_0000065	20.97	0.41	5.88	13.22	False	CHEMBL3706232	Caliper Mobility-Shift Assay: A sample to be tested is precisely weighed, dissolved by adding DMSO, mixed sufficiently to form 10 mM solution. The above mother solution is diluted with DMSO to 0.5 mM, then diluted in 3.162 gradient multiple to obtain total 11 concentrations.20 ul of substrate 10 uM FL-cGMP was added to 96-well plate, to which was added 1 ul of compound DMSO solution or compound-f…	B	BAO_0000357	single protein format	Homo sapiens	None	None	None	None	CHEMBL1827	Phosphodiesterase 5A	Homo sapiens	SINGLE PROTEIN	CHEMBL3638415	37	BindingDB Database		2015	None
CHEMBL640	PROCAINAMIDE	4	235.33	0	1.34	PROCAINAMIDE	CCN(CC)CCNC(=O)c1ccc(N)cc1	Ki						Not Active (inhibition < 50% @ 10 uM and thus dose-reponse curve not measured)						False	CHEMBL1909186	DRUGMATRIX: Phosphodiesterase PDE5 enzyme inhibition (substrate: [3H]cGMP + cGMP)	B	BAO_0000221	tissue-based format	Homo sapiens	None	None	Platelet	None	CHEMBL1827	Phosphodiesterase 5A	Homo sapiens	SINGLE PROTEIN	CHEMBL1909046	15	DrugMatrix			CHEMBL3833781
CHEMBL184618	FRAMYCETIN	3	614.65	3	-8.90	NEOMYCIN	NC[C@@H]1O[C@H](O[C@@H]2[C@@H](CO)O[C@@H](O[C@@H]3[C@@H](O)[C@H](N)C[C@H](N)[C@H]3O[C@H]3O[C@H](CN)[C@@H](O)[C@H](O)[C@H]3N)[C@@H]2O)[C@H](N)[C@@H](O)[C@@H]1O	Ki						Not Active (inhibition < 50% @ 10 uM and thus dose-reponse curve not measured)						False	CHEMBL1909186	DRUGMATRIX: Phosphodiesterase PDE5 enzyme inhibition (substrate: [3H]cGMP + cGMP)	B	BAO_0000221	tissue-based format	Homo sapiens	None	None	Platelet	None	CHEMBL1827	Phosphodiesterase 5A	Homo sapiens	SINGLE PROTEIN	CHEMBL1909046	15	DrugMatrix			CHEMBL3833781
CHEMBL63637		0	370.36	0	2.96	5a	COc1cc2c(OCc3ccc4c(c3)OCO4)ncnc2c(OC)c1OC	IC50	'='	1000.0	nM	6.00			UO_0000065	16.20	0.30	3.04	7.39	False	CHEMBL768661	Inhibitory activity against cGMP-phosphodiesterase from porcine aorta	B	BAO_0000357	single protein format	Sus scrofa	None	None	None	None	CHEMBL1827	Phosphodiesterase 5A	Homo sapiens	SINGLE PROTEIN	CHEMBL1127847	1	Scientific Literature	J. Med. Chem.	1994	None
CHEMBL3654362		0	466.93	0	2.89	BDBM150178	COc1ccc(COc2nc(N3CC4CC4C3)ncc2C(=O)NCc2ncccn2)cc1Cl	IC50	'='	0.1	nM	10.00		289541	UO_0000065	21.42	0.41	7.11	9.77	False	CHEMBL3706232	Caliper Mobility-Shift Assay: A sample to be tested is precisely weighed, dissolved by adding DMSO, mixed sufficiently to form 10 mM solution. The above mother solution is diluted with DMSO to 0.5 mM, then diluted in 3.162 gradient multiple to obtain total 11 concentrations.20 ul of substrate 10 uM FL-cGMP was added to 96-well plate, to which was added 1 ul of compound DMSO solution or compound-f…	B	BAO_0000357	single protein format	Homo sapiens	None	None	None	None	CHEMBL1827	Phosphodiesterase 5A	Homo sapiens	SINGLE PROTEIN	CHEMBL3638415	37	BindingDB Database		2015	None
CHEMBL1231530	BETAMIPRON	0	193.20	0	0.89	BETAMIPRON	O=C(O)CCNC(=O)c1ccccc1	IC50						Not Active (inhibition < 50% @ 10 uM and thus dose-reponse curve not measured)						False	CHEMBL1909186	DRUGMATRIX: Phosphodiesterase PDE5 enzyme inhibition (substrate: [3H]cGMP + cGMP)	B	BAO_0000221	tissue-based format	Homo sapiens	None	None	Platelet	None	CHEMBL1827	Phosphodiesterase 5A	Homo sapiens	SINGLE PROTEIN	CHEMBL1909046	15	DrugMatrix			CHEMBL3833781
CHEMBL388590	BENZBROMARONE	4	424.09	1	5.46	BENZBROMARONE	CCc1oc2ccccc2c1C(=O)c1cc(Br)c(O)c(Br)c1	Ki						Not Active (inhibition < 50% @ 10 uM and thus dose-reponse curve not measured)						False	CHEMBL1909186	DRUGMATRIX: Phosphodiesterase PDE5 enzyme inhibition (substrate: [3H]cGMP + cGMP)	B	BAO_0000221	tissue-based format	Homo sapiens	None	None	Platelet	None	CHEMBL1827	Phosphodiesterase 5A	Homo sapiens	SINGLE PROTEIN	CHEMBL1909046	15	DrugMatrix			CHEMBL3833781
CHEMBL1908355	TENIDAP	0	320.76	0	3.25	TENIDAP	NC(=O)N1C(=O)/C(=C(\O)c2cccs2)c2cc(Cl)ccc21	Ki						Not Active (inhibition < 50% @ 10 uM and thus dose-reponse curve not measured)						False	CHEMBL1909186	DRUGMATRIX: Phosphodiesterase PDE5 enzyme inhibition (substrate: [3H]cGMP + cGMP)	B	BAO_0000221	tissue-based format	Homo sapiens	None	None	Platelet	None	CHEMBL1827	Phosphodiesterase 5A	Homo sapiens	SINGLE PROTEIN	CHEMBL1909046	15	DrugMatrix			CHEMBL3833781
CHEMBL125714		0	384.39	0	3.22	16	COc1cc2c(NCCc3ccc([N+](=O)[O-])cc3)ncnc2c(OC)c1OC	IC50	'='	22000.0	nM	4.66			UO_0000065	12.12	0.23	1.44	4.29	False	CHEMBL822071	Inhibitory activity against cyclic GMP-phosphodiesterase (PDE V) isolated from porcine aorta.	B	BAO_0000357	single protein format	Sus scrofa	None	None	None	None	CHEMBL1827	Phosphodiesterase 5A	Homo sapiens	SINGLE PROTEIN	CHEMBL1126916	1	Scientific Literature	J. Med. Chem.	1993	None
CHEMBL338642		0	355.39	0	3.28	10	COc1cccc(CNc2ncnc3c(OC)c(OC)c(OC)cc23)c1	IC50	'='	1700.0	nM	5.77			UO_0000065	16.23	0.30	2.49	7.72	False	CHEMBL822071	Inhibitory activity against cyclic GMP-phosphodiesterase (PDE V) isolated from porcine aorta.	B	BAO_0000357	single protein format	Sus scrofa	None	None	None	None	CHEMBL1827	Phosphodiesterase 5A	Homo sapiens	SINGLE PROTEIN	CHEMBL1126916	1	Scientific Literature	J. Med. Chem.	1993	None
CHEMBL3315046		0	412.88	1	6.14	14c	Cn1cc(-c2ccc(Oc3ncccc3-c3ccncc3)cc2)c2ncc(Cl)cc21	Inhibition	'='	2.4	%				UO_0000187					False	CHEMBL3368986	Inhibition of human recombinant PDE5A using [3H]-cAMP as substrate at 1 uM after 30 mins by scintillation proximity assay	B	BAO_0000357	single protein format	Homo sapiens	None	None	None	None	CHEMBL1827	Phosphodiesterase 5A	Homo sapiens	SINGLE PROTEIN	CHEMBL3352660	1	Scientific Literature	Bioorg. Med. Chem. Lett.	2014	None
CHEMBL3315034		0	430.47	1	5.43	5d	Cn1cc(-c2cccc(Oc3nccc(-c4cncnc4)n3)c2)c2nc3ccccc3cc21	Inhibition	'='	1.5	%				UO_0000187					False	CHEMBL3368986	Inhibition of human recombinant PDE5A using [3H]-cAMP as substrate at 1 uM after 30 mins by scintillation proximity assay	B	BAO_0000357	single protein format	Homo sapiens	None	None	None	None	CHEMBL1827	Phosphodiesterase 5A	Homo sapiens	SINGLE PROTEIN	CHEMBL3352660	1	Scientific Literature	Bioorg. Med. Chem. Lett.	2014	None
CHEMBL453	SULFISOXAZOLE	4	267.31	0	1.67	SULFISOXAZOLE	Cc1noc(NS(=O)(=O)c2ccc(N)cc2)c1C	IC50						Not Active (inhibition < 50% @ 10 uM and thus dose-reponse curve not measured)						False	CHEMBL1909186	DRUGMATRIX: Phosphodiesterase PDE5 enzyme inhibition (substrate: [3H]cGMP + cGMP)	B	BAO_0000221	tissue-based format	Homo sapiens	None	None	Platelet	None	CHEMBL1827	Phosphodiesterase 5A	Homo sapiens	SINGLE PROTEIN	CHEMBL1909046	15	DrugMatrix			CHEMBL3833781
CHEMBL269732	TACROLIMUS	4	804.03	2	4.64	TACROLIMUS	C=CC[C@@H]1/C=C(\C)C[C@H](C)C[C@H](OC)[C@H]2O[C@@](O)(C(=O)C(=O)N3CCCC[C@H]3C(=O)O[C@H](/C(C)=C/[C@@H]3CC[C@@H](O)[C@H](OC)C3)[C@H](C)[C@@H](O)CC1=O)[C@H](C)C[C@@H]2OC	Ki						Not Active (inhibition < 50% @ 10 uM and thus dose-reponse curve not measured)						False	CHEMBL1909186	DRUGMATRIX: Phosphodiesterase PDE5 enzyme inhibition (substrate: [3H]cGMP + cGMP)	B	BAO_0000221	tissue-based format	Homo sapiens	None	None	Platelet	None	CHEMBL1827	Phosphodiesterase 5A	Homo sapiens	SINGLE PROTEIN	CHEMBL1909046	15	DrugMatrix			CHEMBL3833781
CHEMBL447	SECOBARBITAL	4	238.29	0	1.35	SECOBARBITAL	C=CCC1(C(C)CCC)C(=O)NC(=O)NC1=O	IC50						Not Active (inhibition < 50% @ 10 uM and thus dose-reponse curve not measured)						False	CHEMBL1909186	DRUGMATRIX: Phosphodiesterase PDE5 enzyme inhibition (substrate: [3H]cGMP + cGMP)	B	BAO_0000221	tissue-based format	Homo sapiens	None	None	Platelet	None	CHEMBL1827	Phosphodiesterase 5A	Homo sapiens	SINGLE PROTEIN	CHEMBL1909046	15	DrugMatrix			CHEMBL3833781
CHEMBL1243	SULFABENZAMIDE	4	276.32	0	1.39	SULFABENZAMIDE	Nc1ccc(S(=O)(=O)NC(=O)c2ccccc2)cc1	Ki						Not Active (inhibition < 50% @ 10 uM and thus dose-reponse curve not measured)						False	CHEMBL1909186	DRUGMATRIX: Phosphodiesterase PDE5 enzyme inhibition (substrate: [3H]cGMP + cGMP)	B	BAO_0000221	tissue-based format	Homo sapiens	None	None	Platelet	None	CHEMBL1827	Phosphodiesterase 5A	Homo sapiens	SINGLE PROTEIN	CHEMBL1909046	15	DrugMatrix			CHEMBL3833781
CHEMBL1909062	LEAD (II) ACETATE	0	325.29	None	None	LEAD (II) ACETATE		IC50						Not Active (inhibition < 50% @ 10 uM and thus dose-reponse curve not measured)						False	CHEMBL1909186	DRUGMATRIX: Phosphodiesterase PDE5 enzyme inhibition (substrate: [3H]cGMP + cGMP)	B	BAO_0000221	tissue-based format	Homo sapiens	None	None	Platelet	None	CHEMBL1827	Phosphodiesterase 5A	Homo sapiens	SINGLE PROTEIN	CHEMBL1909046	15	DrugMatrix			CHEMBL3833781
CHEMBL698	TETRACAINE	4	264.37	0	2.62	TETRACAINE	CCCCNc1ccc(C(=O)OCCN(C)C)cc1	IC50						Not Active (inhibition < 50% @ 10 uM and thus dose-reponse curve not measured)						False	CHEMBL1909186	DRUGMATRIX: Phosphodiesterase PDE5 enzyme inhibition (substrate: [3H]cGMP + cGMP)	B	BAO_0000221	tissue-based format	Homo sapiens	None	None	Platelet	None	CHEMBL1827	Phosphodiesterase 5A	Homo sapiens	SINGLE PROTEIN	CHEMBL1909046	15	DrugMatrix			CHEMBL3833781
CHEMBL1220	TINIDAZOLE	4	247.28	0	0.53	TINIDAZOLE	CCS(=O)(=O)CCn1c([N+](=O)[O-])cnc1C	Ki						Not Active (inhibition < 50% @ 10 uM and thus dose-reponse curve not measured)						False	CHEMBL1909186	DRUGMATRIX: Phosphodiesterase PDE5 enzyme inhibition (substrate: [3H]cGMP + cGMP)	B	BAO_0000221	tissue-based format	Homo sapiens	None	None	Platelet	None	CHEMBL1827	Phosphodiesterase 5A	Homo sapiens	SINGLE PROTEIN	CHEMBL1909046	15	DrugMatrix			CHEMBL3833781
CHEMBL1200693	MANGANESE CHLORIDE	4	125.84	None	None	MANGANESE (II) CHLORIDE		Ki						Not Active (inhibition < 50% @ 10 uM and thus dose-reponse curve not measured)						False	CHEMBL1909186	DRUGMATRIX: Phosphodiesterase PDE5 enzyme inhibition (substrate: [3H]cGMP + cGMP)	B	BAO_0000221	tissue-based format	Homo sapiens	None	None	Platelet	None	CHEMBL1827	Phosphodiesterase 5A	Homo sapiens	SINGLE PROTEIN	CHEMBL1909046	15	DrugMatrix			CHEMBL3833781
CHEMBL295614		0	381.46	0	3.54	57	CCCOc1ccc(-c2nccs2)cc1-c1nc2c(c(C)nn2C)c(=O)[nH]1	IC50	'='	3.0	nM	8.52			UO_0000065	22.34	0.43	4.98	9.95	False	CHEMBL763673	Inhibition of Phosphodiesterase 5 from human	B	BAO_0000357	single protein format	None	None	None	None	None	CHEMBL1827	Phosphodiesterase 5A	Homo sapiens	SINGLE PROTEIN	CHEMBL1129550	1	Scientific Literature	J. Med. Chem.	1996	None
CHEMBL297763		0	471.59	1	5.69	63	CCCOc1ccc(-c2csc(-c3ccccc3)n2)cc1-c1nc2c(c(C)nn2CC)c(=O)[nH]1	IC50	'='	3.0	nM	8.52			UO_0000065	18.07	0.34	2.83	9.95	False	CHEMBL763673	Inhibition of Phosphodiesterase 5 from human	B	BAO_0000357	single protein format	None	None	None	None	None	CHEMBL1827	Phosphodiesterase 5A	Homo sapiens	SINGLE PROTEIN	CHEMBL1129550	1	Scientific Literature	J. Med. Chem.	1996	None
CHEMBL269079		0	445.95	0	3.62	8	CCn1ncc2c(NCc3ccc(OC)c(Cl)c3)c(C(=O)NCCCCCO)cnc21	IC50	'='	1.4	nM	8.85			UO_0000065	19.85	0.39	5.23	8.74	False	CHEMBL757897	Inhibition of PDE5 of human platelets	B	BAO_0000019	assay format	Homo sapiens	None	None	None	None	CHEMBL1827	Phosphodiesterase 5A	Homo sapiens	SINGLE PROTEIN	CHEMBL1134846	1	Scientific Literature	J. Med. Chem.	2001	None
CHEMBL290694		0	409.52	0	4.34	59	CCCOc1ccc(-c2nc(C)cs2)cc1-c1nc2c(c(C)nn2CC)c(=O)[nH]1	IC50	'='	2.0	nM	8.70			UO_0000065	21.24	0.41	4.36	10.15	False	CHEMBL763673	Inhibition of Phosphodiesterase 5 from human	B	BAO_0000357	single protein format	None	None	None	None	None	CHEMBL1827	Phosphodiesterase 5A	Homo sapiens	SINGLE PROTEIN	CHEMBL1129550	1	Scientific Literature	J. Med. Chem.	1996	None
CHEMBL439809		0	381.46	0	0.35	11	CC(C)S(=O)(=O)n1c(N)nc2c1c(=O)n(CC1CC1)c(=O)n2CC1CC1	IC50	'='	38000.0	nM	4.42			UO_0000065	11.59	0.23	4.07	3.62	False	CHEMBL760830	Concentration required to inhibit 50% activity of phosphodiesterase VA isoenzyme at 100 uM	B	BAO_0000357	single protein format	Sus scrofa	None	None	None	None	CHEMBL1827	Phosphodiesterase 5A	Homo sapiens	SINGLE PROTEIN	CHEMBL1127705	1	Scientific Literature	J. Med. Chem.	1994	None
CHEMBL91778		0	384.43	0	3.53	7f	COc1ccc(-c2c(CO)c(CO)cc3cc(OC)c(OC)cc23)cc1OC	IC50	'='	3000.0	nM	5.52			UO_0000065	14.37	0.27	1.99	7.14	False	CHEMBL763669	Inhibition in vitro of Phosphodiesterase 5 isolated from guinea pig lung	B	BAO_0000357	single protein format	Cavia porcellus	None	None	None	None	CHEMBL1827	Phosphodiesterase 5A	Homo sapiens	SINGLE PROTEIN	CHEMBL1129366	1	Scientific Literature	J. Med. Chem.	1996	None
CHEMBL42435		0	300.38	0	4.16	7	CCCOc1ccccc1-c1nc(O)c2c(C)csc2n1	IC50	'='	60.0	nM	7.22			UO_0000065	24.04	0.47	3.06	13.07	False	CHEMBL763673	Inhibition of Phosphodiesterase 5 from human	B	BAO_0000357	single protein format	None	None	None	None	None	CHEMBL1827	Phosphodiesterase 5A	Homo sapiens	SINGLE PROTEIN	CHEMBL1129550	1	Scientific Literature	J. Med. Chem.	1996	None
CHEMBL46831		0	301.37	0	3.56	13	CCCOc1ccccc1-c1nc(O)c2c(C)snc2n1	IC50	'='	30.0	nM	7.52			UO_0000065	24.96	0.49	3.96	11.04	False	CHEMBL763673	Inhibition of Phosphodiesterase 5 from human	B	BAO_0000357	single protein format	None	None	None	None	None	CHEMBL1827	Phosphodiesterase 5A	Homo sapiens	SINGLE PROTEIN	CHEMBL1129550	1	Scientific Literature	J. Med. Chem.	1996	None
CHEMBL125164		0	359.81	0	3.92	13	COc1cc2c(NCc3ccc(Cl)cc3)ncnc2c(OC)c1OC	IC50	'='	1300.0	nM	5.89			UO_0000065	16.36	0.32	1.97	8.99	False	CHEMBL822071	Inhibitory activity against cyclic GMP-phosphodiesterase (PDE V) isolated from porcine aorta.	B	BAO_0000357	single protein format	Sus scrofa	None	None	None	None	CHEMBL1827	Phosphodiesterase 5A	Homo sapiens	SINGLE PROTEIN	CHEMBL1126916	1	Scientific Literature	J. Med. Chem.	1993	None
CHEMBL31964		0	255.28	0	1.95	5a	OCCOc1ccccc1-c1nc2ccc[nH]c-2n1	IC50	'='	64000.0	nM	4.19			UO_0000065	16.43	0.30	2.24	5.90	False	CHEMBL758014	In vitro inhibition of PDE-V isolated from porcine pulmonary artery.	B	BAO_0000357	single protein format	Sus scrofa	None	None	None	None	CHEMBL1827	Phosphodiesterase 5A	Homo sapiens	SINGLE PROTEIN	CHEMBL1126686	1	Scientific Literature	J. Med. Chem.	1993	None
CHEMBL67064		0	609.69	1	4.49	12e	CCCOc1ccc(S(=O)(=O)N2CCC(CCP(=O)(O)OCC)CC2)cc1-c1nc(O)c2c(n1)c(CCC)nn2C	IC50	'='	0.29	nM	9.54			UO_0000065	15.64	0.32	5.05	6.08	False	CHEMBL762508	Inhibition of phosphodiesterase 5 of rabbit platelets	B	BAO_0000019	assay format	Oryctolagus cuniculus	None	None	None	None	CHEMBL1827	Phosphodiesterase 5A	Homo sapiens	SINGLE PROTEIN	CHEMBL1147542	1	Scientific Literature	Bioorg. Med. Chem. Lett.	2004	None
CHEMBL90974		0	248.28	0	1.84	7e	COc1cc2cc(CO)c(CO)cc2cc1OC	IC50	'>'	100000.0	nM				UO_0000065					False	CHEMBL763669	Inhibition in vitro of Phosphodiesterase 5 isolated from guinea pig lung	B	BAO_0000357	single protein format	Cavia porcellus	None	None	None	None	CHEMBL1827	Phosphodiesterase 5A	Homo sapiens	SINGLE PROTEIN	CHEMBL1129366	1	Scientific Literature	J. Med. Chem.	1996	None
CHEMBL542178		0	463.96	0	3.89	7h	CCOc1cc2cc(CO)c(CO)c(-c3cc(N)c(OC)c(OC)c3)c2cc1OCC.Cl	IC50	'='	30000.0	nM	4.52			UO_0000065	10.58	0.20	0.63	4.37	False	CHEMBL763669	Inhibition in vitro of Phosphodiesterase 5 isolated from guinea pig lung	B	BAO_0000357	single protein format	Cavia porcellus	None	None	None	None	CHEMBL1827	Phosphodiesterase 5A	Homo sapiens	SINGLE PROTEIN	CHEMBL1129366	1	Scientific Literature	J. Med. Chem.	1996	None
CHEMBL298294		0	405.48	0	2.28	39	CCCOc1ccc(NS(C)(=O)=O)cc1-c1nc2c(c(C)nn2CC)c(=O)[nH]1	IC50	'='	4.0	nM	8.40			UO_0000065	20.71	0.41	6.12	7.06	False	CHEMBL763673	Inhibition of Phosphodiesterase 5 from human	B	BAO_0000357	single protein format	None	None	None	None	None	CHEMBL1827	Phosphodiesterase 5A	Homo sapiens	SINGLE PROTEIN	CHEMBL1129550	1	Scientific Literature	J. Med. Chem.	1996	None
CHEMBL43225		0	384.44	0	2.56	48	CCCOc1ccc(NC(=O)NCC)cc1-c1nc2c(c(C)nn2C)c(=O)[nH]1	IC50	'='	3.0	nM	8.52			UO_0000065	22.17	0.42	5.96	7.48	False	CHEMBL763673	Inhibition of Phosphodiesterase 5 from human	B	BAO_0000357	single protein format	None	None	None	None	None	CHEMBL1827	Phosphodiesterase 5A	Homo sapiens	SINGLE PROTEIN	CHEMBL1129550	1	Scientific Literature	J. Med. Chem.	1996	None
CHEMBL43795		0	281.31	0	3.19	5	CCCOc1ccccc1-c1nc(O)c2cnccc2n1	IC50	'='	50.0	nM	7.30			UO_0000065	25.95	0.47	4.11	10.72	False	CHEMBL763673	Inhibition of Phosphodiesterase 5 from human	B	BAO_0000357	single protein format	None	None	None	None	None	CHEMBL1827	Phosphodiesterase 5A	Homo sapiens	SINGLE PROTEIN	CHEMBL1129550	1	Scientific Literature	J. Med. Chem.	1996	None
CHEMBL219185		0	325.41	0	2.45	7a	Cc1cccc(NC(=O)CN2CCC(c3cccc[n+]3[O-])CC2)c1	Activity						Not Active						False	CHEMBL910441	Activity at PDE5 at 10 uM	B	BAO_0000357	single protein format	None	None	None	None	None	CHEMBL1827	Phosphodiesterase 5A	Homo sapiens	SINGLE PROTEIN	CHEMBL1137302	1	Scientific Literature	J. Med. Chem.	2006	None
CHEMBL194010		0	320.35	0	3.36	10e	CCOc1ccccc1-c1nc(O)c2nc3cccc(C)n3c2n1	IC50	'='	116.0	nM	6.94			UO_0000065	21.65	0.39	3.58	9.56	False	CHEMBL832838	Inhibition of phosphodiesterase 5 isolated from human platelets	B	BAO_0000019	assay format	Homo sapiens	None	None	None	None	CHEMBL1827	Phosphodiesterase 5A	Homo sapiens	SINGLE PROTEIN	CHEMBL1139564	1	Scientific Literature	Bioorg. Med. Chem. Lett.	2005	None
CHEMBL195603		0	396.45	0	3.35	20	Cc1nn(Cc2ccccc2)c(=O)c2nc(C)n3nc(-c4ccc(N)cc4)cc3c12	IC50	'='	920.0	nM	6.04			UO_0000065	15.23	0.27	2.69	6.63	False	CHEMBL827930	Inhibition of human Phosphodiesterase 5 (n=2-3)	B	BAO_0000357	single protein format	Homo sapiens	None	None	None	None	CHEMBL1827	Phosphodiesterase 5A	Homo sapiens	SINGLE PROTEIN	CHEMBL1144391	1	Scientific Literature	Bioorg. Med. Chem. Lett.	2005	None
CHEMBL193597		0	457.54	1	5.05	23	Cc1nn(Cc2ccccc2)c(=O)c2nc(Cc3ccccc3)n3nc(-c4ccccc4)cc3c12	Inhibition	'='	22.5	%				UO_0000187					False	CHEMBL829911	Percentage inhibition of human Phosphodiesterase 5 at 2 uM (n=2-3)	B	BAO_0000357	single protein format	Homo sapiens	None	None	None	None	CHEMBL1827	Phosphodiesterase 5A	Homo sapiens	SINGLE PROTEIN	CHEMBL1144391	1	Scientific Literature	Bioorg. Med. Chem. Lett.	2005	None
CHEMBL98	VORINOSTAT	4	264.32	0	2.47	4; SAHA	O=C(CCCCCCC(=O)Nc1ccccc1)NO	FC						Not Determined						False	CHEMBL3861014	Inhibition of PDE5A in human SH-SY5Y cells assessed as increase in CREB phosphorylation at Ser133 residue at 500 nM after 30 mins by Western blot analysis relative to control	B	BAO_0000219	cell-based format	Homo sapiens	None	None	SH-SY5Y	None	CHEMBL1827	Phosphodiesterase 5A	Homo sapiens	SINGLE PROTEIN	CHEMBL3860059	1	Scientific Literature	J Med Chem	2016	CHEMBL3307740
CHEMBL297864		0	372.45	0	2.08	47	CCCOc1ccc(NC(N)=S)cc1-c1nc2c(c(C)nn2C)c(=O)[nH]1	IC50	'='	1.0	nM	9.00			UO_0000065	24.16	0.47	6.92	8.12	False	CHEMBL763673	Inhibition of Phosphodiesterase 5 from human	B	BAO_0000357	single protein format	None	None	None	None	None	CHEMBL1827	Phosphodiesterase 5A	Homo sapiens	SINGLE PROTEIN	CHEMBL1129550	1	Scientific Literature	J. Med. Chem.	1996	None
CHEMBL192	SILDENAFIL	4	474.59	0	1.61	1	CCCc1nn(C)c2c(=O)[nH]c(-c3cc(S(=O)(=O)N4CCN(C)CC4)ccc3OCC)nc12	FC	'='	1.9										False	CHEMBL3861014	Inhibition of PDE5A in human SH-SY5Y cells assessed as increase in CREB phosphorylation at Ser133 residue at 500 nM after 30 mins by Western blot analysis relative to control	B	BAO_0000219	cell-based format	Homo sapiens	None	None	SH-SY5Y	None	CHEMBL1827	Phosphodiesterase 5A	Homo sapiens	SINGLE PROTEIN	CHEMBL3860059	1	Scientific Literature	J Med Chem	2016	CHEMBL3307740
CHEMBL54079		0	312.37	0	2.67	14	CCCc1nn(C)c2c(=O)[nH]c(-c3ccccc3OCC)nc12	IC50	'='	27.0	nM	7.57			UO_0000065	24.23	0.45	4.90	10.40	True	CHEMBL828414	Inhibition of phosphodiesterase 5	B	BAO_0000357	single protein format	None	None	None	None	None	CHEMBL1827	Phosphodiesterase 5A	Homo sapiens	SINGLE PROTEIN	CHEMBL1142799	1	Scientific Literature	Bioorg. Med. Chem. Lett.	2005	None
CHEMBL170449		0	385.02	0	2.60	7a	Nc1ccccc1-c1nnc(O)n2c(Br)c(Br)nc12	IC50	'>'	10000.0	nM				UO_0000065					False	CHEMBL760585	In vitro inhibition of phosphodiesterase (PDE V).	B	BAO_0000357	single protein format	None	None	None	None	None	CHEMBL1827	Phosphodiesterase 5A	Homo sapiens	SINGLE PROTEIN	CHEMBL1129867	1	Scientific Literature	Bioorg. Med. Chem. Lett.	1997	None
CHEMBL369081		0	530.65	1	2.16	28	CCOc1ccc(S(=O)(=O)N2CCN(CCO)CC2)cc1-c1nc(O)c2c(C)nc(C3CCCC3)n2n1	IC50	'='	1.0	nM	9.00			UO_0000065	16.96	0.33	6.84	6.75	False	CHEMBL828414	Inhibition of phosphodiesterase 5	B	BAO_0000357	single protein format	None	None	None	None	None	CHEMBL1827	Phosphodiesterase 5A	Homo sapiens	SINGLE PROTEIN	CHEMBL1142799	1	Scientific Literature	Bioorg. Med. Chem. Lett.	2005	None
CHEMBL1915891		0	373.24	0	4.88	49	COc1ccc2nc(C)c3c(C)nc(-c4cc(Cl)ccc4Cl)n3c2n1	IC50	'>'	1000.0	nM				UO_0000065					False	CHEMBL1918963	Inhibition of recombinant human PDE5A using [3H]cGMP after 1 hr by scintillation proximity assay	B	BAO_0000357	single protein format	Homo sapiens	None	None	None	None	CHEMBL1827	Phosphodiesterase 5A	Homo sapiens	SINGLE PROTEIN	CHEMBL1914403	1	Scientific Literature	J. Med. Chem.	2011	None
CHEMBL183696		0	517.61	1	2.35	38	CCOc1ccc(S(=O)(=O)N2CCN(CCO)CC2)cc1-c1nc(O)c2onc(C3CCCC3)c2n1	IC50	'='	10.0	nM	8.00			UO_0000065	15.46	0.30	5.65	5.63	False	CHEMBL828414	Inhibition of phosphodiesterase 5	B	BAO_0000357	single protein format	None	None	None	None	None	CHEMBL1827	Phosphodiesterase 5A	Homo sapiens	SINGLE PROTEIN	CHEMBL1142799	1	Scientific Literature	Bioorg. Med. Chem. Lett.	2005	None
CHEMBL184837		0	361.81	0	3.44	26	Cn1nc(-c2ccc(Cl)cc2)s/c1=N\c1c(O)cccc1C(=O)O	IC50	'='	18770.0	nM	4.73			UO_0000065	13.06	0.27	1.29	5.39	False	CHEMBL828235	Inhibition of human Phosphodiesterase 5 purified from MCF-7 cells	B	BAO_0000219	cell-based format	Homo sapiens	None	None	MCF7	None	CHEMBL1827	Phosphodiesterase 5A	Homo sapiens	SINGLE PROTEIN	CHEMBL1137197	1	Scientific Literature	Bioorg. Med. Chem. Lett.	2004	CHEMBL3308403
CHEMBL359890		0	418.88	0	4.98	18	CCOC(=O)c1ccc(COc2ccc(Cl)c3c2C2(CCCCC2)NC(=O)N3)o1	IC50	'='	80000.0	nM	4.10			UO_0000065	9.78	0.19	-0.88	4.56	False	CHEMBL827702	Inhibition of human PDE5 partially purified from MCF-7 cells	B	BAO_0000219	cell-based format	Homo sapiens	None	None	MCF7	None	CHEMBL1827	Phosphodiesterase 5A	Homo sapiens	SINGLE PROTEIN	CHEMBL1137828	1	Scientific Literature	Bioorg. Med. Chem. Lett.	2004	CHEMBL3308403
CHEMBL182179		0	504.61	1	1.46	25	CCCc1nc(C)c2c(O)nc(-c3cc(S(=O)(=O)N4CCN(CCO)CC4)ccc3OCC)nn12	IC50	'='	5.0	nM	8.30			UO_0000065	16.45	0.32	6.84	6.22	False	CHEMBL828414	Inhibition of phosphodiesterase 5	B	BAO_0000357	single protein format	None	None	None	None	None	CHEMBL1827	Phosphodiesterase 5A	Homo sapiens	SINGLE PROTEIN	CHEMBL1142799	1	Scientific Literature	Bioorg. Med. Chem. Lett.	2005	None
CHEMBL42713		0	270.29	0	2.10	2	CCCOc1ccccc1-c1nc2nc[nH]c2c(=O)[nH]1	IC50	'='	80.0	nM	7.10			UO_0000065	26.26	0.48	5.00	8.48	False	CHEMBL763673	Inhibition of Phosphodiesterase 5 from human	B	BAO_0000357	single protein format	None	None	None	None	None	CHEMBL1827	Phosphodiesterase 5A	Homo sapiens	SINGLE PROTEIN	CHEMBL1129550	1	Scientific Literature	J. Med. Chem.	1996	None
CHEMBL86598		0	316.34	0	1.89	7l	CC(C)Cn1c(=O)n(C)c(=O)c2[nH]c(-c3ccccc3F)nc21	IC50	'>'	10000.0	nM				UO_0000065					False	CHEMBL762829	Inhibitory activity against human platelet Phosphodiesterase 5 (PDE5)	B	BAO_0000019	assay format	None	None	None	None	None	CHEMBL1827	Phosphodiesterase 5A	Homo sapiens	SINGLE PROTEIN	CHEMBL1136031	1	Scientific Literature	Bioorg. Med. Chem. Lett.	2002	None
CHEMBL89381		0	404.47	0	3.33	7j	CC(C)Cn1c(=O)n(C)c(=O)c2[nH]c(-c3ccccc3OCc3ccccc3)nc21	IC50	'>'	10000.0	nM				UO_0000065					False	CHEMBL762829	Inhibitory activity against human platelet Phosphodiesterase 5 (PDE5)	B	BAO_0000019	assay format	None	None	None	None	None	CHEMBL1827	Phosphodiesterase 5A	Homo sapiens	SINGLE PROTEIN	CHEMBL1136031	1	Scientific Literature	Bioorg. Med. Chem. Lett.	2002	None
CHEMBL203324		0	398.44	0	1.31	35	Cn1c(=O)[nH]c(=O)c2c1nc(S)n2CC(O)COc1ccc2ccccc2c1	IC50	'='	8700.0	nM	5.06			UO_0000065	12.70	0.25	3.75	4.95	False	CHEMBL862165	Inhibition of PDE5	B	BAO_0000357	single protein format	Homo sapiens	None	None	None	None	CHEMBL1827	Phosphodiesterase 5A	Homo sapiens	SINGLE PROTEIN	CHEMBL1138984	1	Scientific Literature	Bioorg. Med. Chem. Lett.	2006	None
CHEMBL209629		0	459.53	0	3.17	5v	Cc1nn(Cc2ccccc2)c(=O)c2nc(C)n3nc(-c4ccc(S(C)(=O)=O)cc4)cc3c12	Inhibition	'='	3.8	%				UO_0000187					False	CHEMBL871524	Inhibition of PDE5 at 2 uM	B	BAO_0000357	single protein format	Homo sapiens	None	None	None	None	CHEMBL1827	Phosphodiesterase 5A	Homo sapiens	SINGLE PROTEIN	CHEMBL1146047	1	Scientific Literature	J. Med. Chem.	2006	None
CHEMBL377850		0	411.47	0	3.78	5f	COc1cccc(Cn2nc(C)c3c(nc(C)n4nc(-c5ccccc5)cc34)c2=O)c1	IC50	'='	100.0	nM	7.00			UO_0000065	17.01	0.31	3.22	9.42	False	CHEMBL871523	Inhibition of PDE5	B	BAO_0000357	single protein format	Homo sapiens	None	None	None	None	CHEMBL1827	Phosphodiesterase 5A	Homo sapiens	SINGLE PROTEIN	CHEMBL1146047	1	Scientific Literature	J. Med. Chem.	2006	None
CHEMBL385683		0	425.45	0	3.50	7d	Cc1nn(Cc2ccc3c(c2)OCO3)c(=O)c2nc(C)n3nc(-c4ccccc4)cc3c12	IC50	'='	390.0	nM	6.41			UO_0000065	15.06	0.27	2.91	7.67	False	CHEMBL871523	Inhibition of PDE5	B	BAO_0000357	single protein format	Homo sapiens	None	None	None	None	CHEMBL1827	Phosphodiesterase 5A	Homo sapiens	SINGLE PROTEIN	CHEMBL1146047	1	Scientific Literature	J. Med. Chem.	2006	None
CHEMBL382494		0	381.44	0	3.77	E	Cc1nn(Cc2ccccc2)c(=O)c2nc(C)n3nc(-c4ccccc4)cc3c12	IC50	'='	160.0	nM	6.80			UO_0000065	17.82	0.32	3.03	10.44	True	CHEMBL871523	Inhibition of PDE5	B	BAO_0000357	single protein format	Homo sapiens	None	None	None	None	CHEMBL1827	Phosphodiesterase 5A	Homo sapiens	SINGLE PROTEIN	CHEMBL1146047	1	Scientific Literature	J. Med. Chem.	2006	None
CHEMBL213425		0	367.41	0	3.46	5n	Cc1nn(Cc2ccccc2)c(=O)c2ncn3nc(-c4ccccc4)cc3c12	IC50	'='	180.0	nM	6.75			UO_0000065	18.36	0.33	3.28	10.36	True	CHEMBL871523	Inhibition of PDE5	B	BAO_0000357	single protein format	Homo sapiens	None	None	None	None	CHEMBL1827	Phosphodiesterase 5A	Homo sapiens	SINGLE PROTEIN	CHEMBL1146047	1	Scientific Literature	J. Med. Chem.	2006	None
CHEMBL213219		0	395.47	0	4.03	5o	CCc1nc2c(=O)n(Cc3ccccc3)nc(C)c2c2cc(-c3ccccc3)nn12	IC50	'='	38.0	nM	7.42			UO_0000065	18.76	0.34	3.39	11.40	False	CHEMBL871523	Inhibition of PDE5	B	BAO_0000357	single protein format	Homo sapiens	None	None	None	None	CHEMBL1827	Phosphodiesterase 5A	Homo sapiens	SINGLE PROTEIN	CHEMBL1146047	1	Scientific Literature	J. Med. Chem.	2006	None
CHEMBL118572		0	333.44	0	2.99	67	CN1CCN(c2nc(NCc3ccccc3)c3ccccc3n2)CC1	IC50	'='	22000.0	nM	4.66			UO_0000065	13.97	0.25	1.67	10.52	False	CHEMBL762819	Inhibitory activity against phosphodiesterase 5 from human platelets	B	BAO_0000019	assay format	None	None	None	None	None	CHEMBL1827	Phosphodiesterase 5A	Homo sapiens	SINGLE PROTEIN	CHEMBL1128541	1	Scientific Literature	J. Med. Chem.	1995	None
CHEMBL553677		0	333.82	1	5.04	1	Cl.c1ccc(Nc2nc(-c3ccccc3)nc3ccccc23)cc1	IC50	'='	5600.0	nM	5.25			UO_0000065	17.66	0.31	0.21	13.89	False	CHEMBL762819	Inhibitory activity against phosphodiesterase 5 from human platelets	B	BAO_0000019	assay format	None	None	None	None	None	CHEMBL1827	Phosphodiesterase 5A	Homo sapiens	SINGLE PROTEIN	CHEMBL1128541	1	Scientific Literature	J. Med. Chem.	1995	None
CHEMBL291127		0	351.84	0	4.94	6h	CCc1cc(C#N)cc2c(NCc3ccc(OC)c(Cl)c3)ccnc12	IC50	'='	0.4	nM	9.40			UO_0000065	26.71	0.51	4.46	16.22	False	CHEMBL762822	Inhibition of phosphodiesterase 5 from human platelets	B	BAO_0000019	assay format	Homo sapiens	None	None	None	None	CHEMBL1827	Phosphodiesterase 5A	Homo sapiens	SINGLE PROTEIN	CHEMBL1147639	1	Scientific Literature	Bioorg. Med. Chem. Lett.	2004	None
CHEMBL374967		0	159.19	0	2.53	9	Nc1ccc(-c2ccoc2)cc1	Activity						Not Active						False	CHEMBL914329	Inhibition of PDE5 in human platelet cells at 10 uM	B	BAO_0000219	cell-based format	Homo sapiens	None	None	None	None	CHEMBL1827	Phosphodiesterase 5A	Homo sapiens	SINGLE PROTEIN	CHEMBL1143001	1	Scientific Literature	J. Med. Chem.	2007	None
CHEMBL68337		0	309.32	0	2.46	8	OCc1ccc2ncnc(NCc3ccc4c(c3)OCO4)c2c1	IC50	'='	930.0	nM	6.03			UO_0000065	19.50	0.36	3.57	7.88	False	CHEMBL768661	Inhibitory activity against cGMP-phosphodiesterase from porcine aorta	B	BAO_0000357	single protein format	Sus scrofa	None	None	None	None	CHEMBL1827	Phosphodiesterase 5A	Homo sapiens	SINGLE PROTEIN	CHEMBL1127847	1	Scientific Literature	J. Med. Chem.	1994	None
CHEMBL119309		0	302.34	0	4.34	37	Cc1cc(Nc2nc(-c3ccccc3)nc3ccccc23)no1	IC50	'='	3600.0	nM	5.44			UO_0000065	18.01	0.32	1.10	8.53	False	CHEMBL762819	Inhibitory activity against phosphodiesterase 5 from human platelets	B	BAO_0000019	assay format	None	None	None	None	None	CHEMBL1827	Phosphodiesterase 5A	Homo sapiens	SINGLE PROTEIN	CHEMBL1128541	1	Scientific Literature	J. Med. Chem.	1995	None
CHEMBL118781		0	345.83	1	5.56	42	Clc1ccc(CNc2nc(-c3ccccc3)nc3ccccc23)cc1	IC50	'='	740.0	nM	6.13			UO_0000065	17.73	0.33	0.57	16.21	False	CHEMBL762819	Inhibitory activity against phosphodiesterase 5 from human platelets	B	BAO_0000019	assay format	None	None	None	None	None	CHEMBL1827	Phosphodiesterase 5A	Homo sapiens	SINGLE PROTEIN	CHEMBL1128541	1	Scientific Literature	J. Med. Chem.	1995	None
CHEMBL119449		0	312.37	0	4.88	53	c1ccc(COc2nc(-c3ccccc3)nc3ccccc23)cc1	IC50	'='	18500.0	nM	4.73			UO_0000065	15.15	0.27	-0.15	13.52	False	CHEMBL762819	Inhibitory activity against phosphodiesterase 5 from human platelets	B	BAO_0000019	assay format	None	None	None	None	None	CHEMBL1827	Phosphodiesterase 5A	Homo sapiens	SINGLE PROTEIN	CHEMBL1128541	1	Scientific Literature	J. Med. Chem.	1995	None
CHEMBL118481		0	298.35	0	4.44	58	c1ccc(Nc2nc(-c3ccncc3)nc3ccccc23)cc1	IC50	'='	1200.0	nM	5.92			UO_0000065	19.85	0.35	1.48	11.68	False	CHEMBL762819	Inhibitory activity against phosphodiesterase 5 from human platelets	B	BAO_0000019	assay format	None	None	None	None	None	CHEMBL1827	Phosphodiesterase 5A	Homo sapiens	SINGLE PROTEIN	CHEMBL1128541	1	Scientific Literature	J. Med. Chem.	1995	None
CHEMBL542216		0	347.85	1	5.06	25	CN(c1ccccc1)c1nc(-c2ccccc2)nc2ccccc12.Cl	IC50	'='	20000.0	nM	4.70			UO_0000065	15.09	0.27	-0.36	16.19	False	CHEMBL762819	Inhibitory activity against phosphodiesterase 5 from human platelets	B	BAO_0000019	assay format	None	None	None	None	None	CHEMBL1827	Phosphodiesterase 5A	Homo sapiens	SINGLE PROTEIN	CHEMBL1128541	1	Scientific Literature	J. Med. Chem.	1995	None
CHEMBL1650870		0	428.32	0	4.18	49	CCN1CC(=O)N2[C@H](Cc3c([nH]c4ccccc34)[C@H]2c2ccc(Cl)c(Cl)c2)C1=O	IC50	'='	1340.0	nM	5.87			UO_0000065	13.71	0.28	1.69	10.41	False	CHEMBL1664616	Inhibition of human recombinant PDE5 after 30 mins by fluorescence polarization assay	B	BAO_0000357	single protein format	Homo sapiens	None	None	None	None	CHEMBL1827	Phosphodiesterase 5A	Homo sapiens	SINGLE PROTEIN	CHEMBL1649422	1	Scientific Literature	J. Med. Chem.	2011	None
CHEMBL364045		0	427.53	0	4.33	34	CSCc1nc2c(=O)n(Cc3ccccc3)nc(C)c2c2cc(-c3ccccc3)nn12	IC50	'='	100.0	nM	7.00			UO_0000065	16.37	0.31	2.67	10.76	False	CHEMBL827930	Inhibition of human Phosphodiesterase 5 (n=2-3)	B	BAO_0000357	single protein format	Homo sapiens	None	None	None	None	CHEMBL1827	Phosphodiesterase 5A	Homo sapiens	SINGLE PROTEIN	CHEMBL1144391	1	Scientific Literature	Bioorg. Med. Chem. Lett.	2005	None
CHEMBL418594		0	538.61	1	2.62	25 (table 2)	O=C1[C@H]2Cc3c([nH]c4ccccc34)[C@@H](c3ccc4c(c3)OCO4)N2C(=O)CN1[C@@H]1CCN(CCc2ncc[nH]2)C1	IC50	'='	1.2	nM	8.92			UO_0000065	16.56	0.30	6.30	8.35	False	CHEMBL762824	Inhibitory activity against phosphodiesterase 5 (PDE5) obtained from human corpus cavernosum tissue	B	BAO_0000357	single protein format	None	None	None	None	None	CHEMBL1827	Phosphodiesterase 5A	Homo sapiens	SINGLE PROTEIN	CHEMBL1136701	1	Scientific Literature	Bioorg. Med. Chem. Lett.	2003	None
CHEMBL195336		0	385.22	0	3.81	10f	CCOc1ccccc1-c1nc(O)c2nc3ccc(Br)cn3c2n1	IC50	'='	2160.0	nM	5.67			UO_0000065	14.71	0.32	1.86	7.81	False	CHEMBL832838	Inhibition of phosphodiesterase 5 isolated from human platelets	B	BAO_0000019	assay format	Homo sapiens	None	None	None	None	CHEMBL1827	Phosphodiesterase 5A	Homo sapiens	SINGLE PROTEIN	CHEMBL1139564	1	Scientific Literature	Bioorg. Med. Chem. Lett.	2005	None
CHEMBL343345		0	504.50	2	5.49	20j	O=Cc1ccc(-c2ccc(C(=O)N3Cc4c(nc5ccccc5c4O)C3c3ccc4c(c3)OCO4)o2)cc1	Ki	'='	2.59	nM	8.59			UO_0000065	17.02	0.31	3.10	8.41	False	CHEMBL760827	Inhibition of PDE5	B	BAO_0000357	single protein format	None	None	None	None	None	CHEMBL1827	Phosphodiesterase 5A	Homo sapiens	SINGLE PROTEIN	CHEMBL1145958	1	Scientific Literature	J. Med. Chem.	2003	None
CHEMBL136521		0	520.50	2	5.37	20h	O=C(O)c1ccc(-c2ccc(C(=O)N3Cc4c(nc5ccccc5c4O)C3c3ccc4c(c3)OCO4)o2)cc1	Ki	'='	1.01	nM	9.00			UO_0000065	17.28	0.32	3.63	7.35	False	CHEMBL760828	Inhibitory activity against Phosphodiesterase 5 (PDE5) was evaluated	B	BAO_0000357	single protein format	None	None	None	None	None	CHEMBL1827	Phosphodiesterase 5A	Homo sapiens	SINGLE PROTEIN	CHEMBL1145958	1	Scientific Literature	J. Med. Chem.	2003	None
CHEMBL144341		0	429.50	0	1.31	16	Cc1ccc(S(=O)(=O)n2c(N)nc3c2c(=O)n(CC2CC2)c(=O)n3CC2CC2)cc1	IC50	'='	1200.0	nM	5.92			UO_0000065	13.79	0.27	4.61	4.85	False	CHEMBL760830	Concentration required to inhibit 50% activity of phosphodiesterase VA isoenzyme at 100 uM	B	BAO_0000357	single protein format	Sus scrofa	None	None	None	None	CHEMBL1827	Phosphodiesterase 5A	Homo sapiens	SINGLE PROTEIN	CHEMBL1127705	1	Scientific Literature	J. Med. Chem.	1994	None
CHEMBL344720		0	429.50	0	1.52	22	Cn1c(NS(=O)(=O)c2ccccc2)nc2c1c(=O)n(CC1CC1)c(=O)n2CC1CC1	IC50	'='	53000.0	nM	4.28			UO_0000065	9.96	0.19	2.76	3.96	False	CHEMBL760830	Concentration required to inhibit 50% activity of phosphodiesterase VA isoenzyme at 100 uM	B	BAO_0000357	single protein format	Sus scrofa	None	None	None	None	CHEMBL1827	Phosphodiesterase 5A	Homo sapiens	SINGLE PROTEIN	CHEMBL1127705	1	Scientific Literature	J. Med. Chem.	1994	None
CHEMBL43617		0	285.30	0	3.09	12	CCCOc1ccccc1-c1nc(O)c2c(C)noc2n1	IC50	'='	100.0	nM	7.00			UO_0000065	24.54	0.46	3.91	8.61	False	CHEMBL763673	Inhibition of Phosphodiesterase 5 from human	B	BAO_0000357	single protein format	None	None	None	None	None	CHEMBL1827	Phosphodiesterase 5A	Homo sapiens	SINGLE PROTEIN	CHEMBL1129550	1	Scientific Literature	J. Med. Chem.	1996	None
CHEMBL91042		0	413.51	0	3.65	17d	CCCCN1CC=C(c2c(CO)c(CO)cc3c(OC)cc(OCC)cc23)CC1=O	IC50	'='	8000.0	nM	5.10			UO_0000065	12.33	0.23	1.45	6.43	False	CHEMBL763669	Inhibition in vitro of Phosphodiesterase 5 isolated from guinea pig lung	B	BAO_0000357	single protein format	Cavia porcellus	None	None	None	None	CHEMBL1827	Phosphodiesterase 5A	Homo sapiens	SINGLE PROTEIN	CHEMBL1129366	1	Scientific Literature	J. Med. Chem.	1996	None
CHEMBL1503	OMEPRAZOLE	4	345.42	0	2.90	OMEPRAZOLE	COc1ccc2[nH]c([S+]([O-])Cc3ncc(C)c(OC)c3C)nc2c1	IC50						Not Active (inhibition < 50% @ 10 uM and thus dose-reponse curve not measured)						False	CHEMBL1909186	DRUGMATRIX: Phosphodiesterase PDE5 enzyme inhibition (substrate: [3H]cGMP + cGMP)	B	BAO_0000221	tissue-based format	Homo sapiens	None	None	Platelet	None	CHEMBL1827	Phosphodiesterase 5A	Homo sapiens	SINGLE PROTEIN	CHEMBL1909046	15	DrugMatrix			CHEMBL3833781
CHEMBL189	MILRINONE	4	211.22	0	1.62	MILRINONE	Cc1[nH]c(=O)c(C#N)cc1-c1ccncc1	Ki						Not Active (inhibition < 50% @ 10 uM and thus dose-reponse curve not measured)						False	CHEMBL1909186	DRUGMATRIX: Phosphodiesterase PDE5 enzyme inhibition (substrate: [3H]cGMP + cGMP)	B	BAO_0000221	tissue-based format	Homo sapiens	None	None	Platelet	None	CHEMBL1827	Phosphodiesterase 5A	Homo sapiens	SINGLE PROTEIN	CHEMBL1909046	15	DrugMatrix			CHEMBL3833781
CHEMBL106517		0	423.56	0	3.83	23	CCn1c(=O)c2c(nc(NC3CCCCC3)n2Cc2ccccc2)n(CC(C)C)c1=O	Inhibition	'='	63.0	%				UO_0000187					False	CHEMBL760591	Percentage inhibition against human phosphodiesterase type 5 isolated from corpus cavernosum at 100 nM.	B	BAO_0000357	single protein format	None	None	None	None	None	CHEMBL1827	Phosphodiesterase 5A	Homo sapiens	SINGLE PROTEIN	CHEMBL1134944	1	Scientific Literature	Bioorg. Med. Chem. Lett.	2002	None
CHEMBL1070	NABUMETONE	4	228.29	0	3.37	NABUMETONE	COc1ccc2cc(CCC(C)=O)ccc2c1	Ki						Not Active (inhibition < 50% @ 10 uM and thus dose-reponse curve not measured)						False	CHEMBL1909186	DRUGMATRIX: Phosphodiesterase PDE5 enzyme inhibition (substrate: [3H]cGMP + cGMP)	B	BAO_0000221	tissue-based format	Homo sapiens	None	None	Platelet	None	CHEMBL1827	Phosphodiesterase 5A	Homo sapiens	SINGLE PROTEIN	CHEMBL1909046	15	DrugMatrix			CHEMBL3833781
CHEMBL115	INDINAVIR	4	613.80	1	2.87	INDINAVIR	CC(C)(C)NC(=O)[C@@H]1CN(Cc2cccnc2)CCN1C[C@@H](O)C[C@@H](Cc1ccccc1)C(=O)N[C@H]1c2ccccc2C[C@H]1O	IC50						Not Active (inhibition < 50% @ 10 uM and thus dose-reponse curve not measured)						False	CHEMBL1909186	DRUGMATRIX: Phosphodiesterase PDE5 enzyme inhibition (substrate: [3H]cGMP + cGMP)	B	BAO_0000221	tissue-based format	Homo sapiens	None	None	Platelet	None	CHEMBL1827	Phosphodiesterase 5A	Homo sapiens	SINGLE PROTEIN	CHEMBL1909046	15	DrugMatrix			CHEMBL3833781
CHEMBL115	INDINAVIR	4	613.80	1	2.87	INDINAVIR	CC(C)(C)NC(=O)[C@@H]1CN(Cc2cccnc2)CCN1C[C@@H](O)C[C@@H](Cc1ccccc1)C(=O)N[C@H]1c2ccccc2C[C@H]1O	Ki						Not Active (inhibition < 50% @ 10 uM and thus dose-reponse curve not measured)						False	CHEMBL1909186	DRUGMATRIX: Phosphodiesterase PDE5 enzyme inhibition (substrate: [3H]cGMP + cGMP)	B	BAO_0000221	tissue-based format	Homo sapiens	None	None	Platelet	None	CHEMBL1827	Phosphodiesterase 5A	Homo sapiens	SINGLE PROTEIN	CHEMBL1909046	15	DrugMatrix			CHEMBL3833781
CHEMBL1928262	GISADENAFIL	2	519.63	1	1.12	19a, UK-369003	CCOc1ncc(S(=O)(=O)N2CCN(CC)CC2)cc1-c1nc2c(CC)n(CCOC)nc2c(=O)[nH]1	IC50	'='	1.23	nM	8.91			UO_0000065	17.15	0.34	7.79	6.57	False	CHEMBL1930855	Inhibition of human PDE5 isolated from corpus cavernosum after 30 to 60 mins by scintillation counting method	B	BAO_0000357	single protein format	Homo sapiens	None	None	None	None	CHEMBL1827	Phosphodiesterase 5A	Homo sapiens	SINGLE PROTEIN	CHEMBL1926502	1	Scientific Literature	Bioorg. Med. Chem.	2012	None
CHEMBL1928276		0	501.61	1	1.80	26c, (-)-enantiomer	CCOc1ncc(S(=O)(=O)N2CCN(CC)CC2)cc1-c1nc2c3n(nc2c(=O)[nH]1)CCCC3C	IC50	'='	3.7	nM	8.43			UO_0000065	16.81	0.33	6.63	6.68	False	CHEMBL1930855	Inhibition of human PDE5 isolated from corpus cavernosum after 30 to 60 mins by scintillation counting method	B	BAO_0000357	single protein format	Homo sapiens	None	None	None	None	CHEMBL1827	Phosphodiesterase 5A	Homo sapiens	SINGLE PROTEIN	CHEMBL1926502	1	Scientific Literature	Bioorg. Med. Chem.	2012	None
CHEMBL88524		0	297.35	0	3.12	2	COc1ccc(C(=O)NC2CCc3ccccc32)cc1OC	Inhibition	'='	24.0	%				UO_0000187					False	CHEMBL762517	Inhibition of phosphodiesterase 5 at 200 uM	B	BAO_0000357	single protein format	None	None	None	None	None	CHEMBL1827	Phosphodiesterase 5A	Homo sapiens	SINGLE PROTEIN	CHEMBL1130590	1	Scientific Literature	Bioorg. Med. Chem. Lett.	1998	None
CHEMBL1097922		0	466.38	0	4.42	9c	CCCCN1CC(=O)N2[C@@H](Cc3c([nH]c4ccccc34)[C@@H]2c2ccccc2Br)C1=O	GI	'='	69.09	%				UO_0000187					False	CHEMBL1107381	Inhibition of human recombinant PDE5 at 100 uM after 1.5 hrs by fluorescent polarization assay	B	BAO_0000357	single protein format	Homo sapiens	None	None	None	None	CHEMBL1827	Phosphodiesterase 5A	Homo sapiens	SINGLE PROTEIN	CHEMBL1157080	1	Scientific Literature	Eur. J. Med. Chem.	2010	None
CHEMBL1097587		0	424.30	0	3.25	7d	CN1CC(=O)N2[C@@H](Cc3c([nH]c4ccccc34)[C@H]2c2ccccc2Br)C1=O	GI	'='	97.58	%				UO_0000187					False	CHEMBL1107381	Inhibition of human recombinant PDE5 at 100 uM after 1.5 hrs by fluorescent polarization assay	B	BAO_0000357	single protein format	Homo sapiens	None	None	None	None	CHEMBL1827	Phosphodiesterase 5A	Homo sapiens	SINGLE PROTEIN	CHEMBL1157080	1	Scientific Literature	Eur. J. Med. Chem.	2010	None
CHEMBL1095583		0	440.37	0	4.39	5a	CCN1C(=O)[C@H]2Cc3c([nH]c4ccccc34)[C@H](c3ccccc3Br)N2C1=S	GI	'='	82.8	%				UO_0000187					False	CHEMBL1107381	Inhibition of human recombinant PDE5 at 100 uM after 1.5 hrs by fluorescent polarization assay	B	BAO_0000357	single protein format	Homo sapiens	None	None	None	None	CHEMBL1827	Phosphodiesterase 5A	Homo sapiens	SINGLE PROTEIN	CHEMBL1157080	1	Scientific Literature	Eur. J. Med. Chem.	2010	None
CHEMBL1094263		0	500.40	1	4.82	10d	O=C1[C@@H]2Cc3c([nH]c4ccccc34)[C@@H](c3ccccc3Br)N2C(=O)CN1Cc1ccccc1	GI	'='	99.99	%				UO_0000187					False	CHEMBL1107381	Inhibition of human recombinant PDE5 at 100 uM after 1.5 hrs by fluorescent polarization assay	B	BAO_0000357	single protein format	Homo sapiens	None	None	None	None	CHEMBL1827	Phosphodiesterase 5A	Homo sapiens	SINGLE PROTEIN	CHEMBL1157080	1	Scientific Literature	Eur. J. Med. Chem.	2010	None
CHEMBL1094591		0	500.40	1	4.82	10a	O=C1[C@H]2Cc3c([nH]c4ccccc34)[C@@H](c3ccccc3Br)N2C(=O)CN1Cc1ccccc1	GI	'='	91.94	%				UO_0000187					False	CHEMBL1107381	Inhibition of human recombinant PDE5 at 100 uM after 1.5 hrs by fluorescent polarization assay	B	BAO_0000357	single protein format	Homo sapiens	None	None	None	None	CHEMBL1827	Phosphodiesterase 5A	Homo sapiens	SINGLE PROTEIN	CHEMBL1157080	1	Scientific Literature	Eur. J. Med. Chem.	2010	None
CHEMBL1094588		0	438.33	0	3.64	8b	CCN1CC(=O)N2[C@@H](c3ccccc3Br)c3[nH]c4ccccc4c3C[C@@H]2C1=O	GI	'='	91.67	%				UO_0000187					False	CHEMBL1107381	Inhibition of human recombinant PDE5 at 100 uM after 1.5 hrs by fluorescent polarization assay	B	BAO_0000357	single protein format	Homo sapiens	None	None	None	None	CHEMBL1827	Phosphodiesterase 5A	Homo sapiens	SINGLE PROTEIN	CHEMBL1157080	1	Scientific Literature	Eur. J. Med. Chem.	2010	None
CHEMBL1097217		0	461.74	0	4.18	6b	COC(=O)[C@H]1Cc2c([nH]c3ccccc23)[C@H](c2ccccc2Br)N1C(=O)CCl	IC50						Not Determined						False	CHEMBL1107382	Inhibition of human recombinant PDE5 after 1.5 hrs by fluorescent polarization assay	B	BAO_0000357	single protein format	Homo sapiens	None	None	None	None	CHEMBL1827	Phosphodiesterase 5A	Homo sapiens	SINGLE PROTEIN	CHEMBL1157080	1	Scientific Literature	Eur. J. Med. Chem.	2010	None
CHEMBL1094590		0	438.33	0	3.64	8d	CCN1CC(=O)N2[C@@H](Cc3c([nH]c4ccccc34)[C@H]2c2ccccc2Br)C1=O	IC50	'='	50.0	nM	7.30			UO_0000065	16.66	0.36	3.66	12.94	False	CHEMBL1107382	Inhibition of human recombinant PDE5 after 1.5 hrs by fluorescent polarization assay	B	BAO_0000357	single protein format	Homo sapiens	None	None	None	None	CHEMBL1827	Phosphodiesterase 5A	Homo sapiens	SINGLE PROTEIN	CHEMBL1157080	1	Scientific Literature	Eur. J. Med. Chem.	2010	None
CHEMBL583835		0	413.48	0	2.08	41	CCCOCCn1c(=O)c(NCCCO)nc2ncc(-c3ccc(OC)nc3)cc21	IC50	'='	0.71	nM	9.15			UO_0000065	22.13	0.42	7.07	8.21	False	CHEMBL1042744	Inhibition of PDE5	B	BAO_0000357	single protein format	None	None	None	None	None	CHEMBL1827	Phosphodiesterase 5A	Homo sapiens	SINGLE PROTEIN	CHEMBL1155301	1	Scientific Literature	Bioorg. Med. Chem. Lett.	2009	None
CHEMBL142782		0	365.44	0	1.81	5	Nc1nc2c(c(=O)n(CC3CC3)c(=O)n2CC2CC2)n1Cc1ccccc1	IC50	'='	840.0	nM	6.08			UO_0000065	16.63	0.31	4.27	6.92	False	CHEMBL760830	Concentration required to inhibit 50% activity of phosphodiesterase VA isoenzyme at 100 uM	B	BAO_0000357	single protein format	Sus scrofa	None	None	None	None	CHEMBL1827	Phosphodiesterase 5A	Homo sapiens	SINGLE PROTEIN	CHEMBL1127705	1	Scientific Literature	J. Med. Chem.	1994	None
CHEMBL1094489		0	438.58	0	3.05	35	CCOCCn1nc(CC)c2nc(N3CCC(CN)CC3)nc(Nc3cc(C)ccn3)c21	IC50	'='	0.007	nM		Outside typical range		UO_0000065					False	CHEMBL1106526	Inhibition of PDE5 in human platelet by assessed as hydrolysis of [3H]cGMP scintillation proximity assay	B	BAO_0000019	assay format	Homo sapiens	None	None	None	None	CHEMBL1827	Phosphodiesterase 5A	Homo sapiens	SINGLE PROTEIN	CHEMBL1157825	1	Scientific Literature	Bioorg. Med. Chem. Lett.	2010	None
CHEMBL423177		0	479.29	0	4.77	12a	O=C(c1ccc(Br)o1)N1Cc2c(nc3ccccc3c2O)C1c1ccc2c(c1)OCO2	Ki	'='	2.07	nM	8.68			UO_0000065	18.12	0.38	3.91	10.21	False	CHEMBL760828	Inhibitory activity against Phosphodiesterase 5 (PDE5) was evaluated	B	BAO_0000357	single protein format	None	None	None	None	None	CHEMBL1827	Phosphodiesterase 5A	Homo sapiens	SINGLE PROTEIN	CHEMBL1145958	1	Scientific Literature	J. Med. Chem.	2003	None
CHEMBL286905		0	548.64	1	4.25	9	O=C1[C@H]2Cc3c([nH]c4ccccc34)[C@@H](c3ccc4c(c3)OCO4)N2C(=O)CN1C1CCN(Cc2ccccc2)CC1	IC50	'='	26.0	nM	7.58			UO_0000065	13.83	0.25	3.34	9.71	False	CHEMBL762824	Inhibitory activity against phosphodiesterase 5 (PDE5) obtained from human corpus cavernosum tissue	B	BAO_0000357	single protein format	None	None	None	None	None	CHEMBL1827	Phosphodiesterase 5A	Homo sapiens	SINGLE PROTEIN	CHEMBL1136701	1	Scientific Literature	Bioorg. Med. Chem. Lett.	2003	None
CHEMBL164907		0	522.56	2	5.01	20	COc1ccc(-c2cnc(N3CC(O)c4c([nH]c5ccccc45)C3c3ccc4c(c3)OCO4)nc2)cc1OC	Ki	'>'	100.0	nM				UO_0000065					False	CHEMBL762497	Inhibitory activity against PDE5 from human corpus cavernosum	B	BAO_0000357	single protein format	None	None	None	None	None	CHEMBL1827	Phosphodiesterase 5A	Homo sapiens	SINGLE PROTEIN	CHEMBL1136605	1	Scientific Literature	Bioorg. Med. Chem. Lett.	2003	None
CHEMBL188647		0	341.78	0	1.86	36	O=C(Cc1csc(NC(=O)COc2ccc(Cl)cc2)n1)NO	IC50	'='	1690.0	nM	5.77			UO_0000065	16.89	0.36	3.91	5.74	False	CHEMBL828602	Inhibitory concentration against Phosphodiesterase type 5	B	BAO_0000357	single protein format	None	None	None	None	None	CHEMBL1827	Phosphodiesterase 5A	Homo sapiens	SINGLE PROTEIN	CHEMBL1140357	1	Scientific Literature	Bioorg. Med. Chem. Lett.	2005	None
CHEMBL365147		0	327.37	0	2.60	52	O=C(Cc1csc(NC(=O)c2cccc3ccccc23)n1)NO	IC50	'='	1100.0	nM	5.96			UO_0000065	18.20	0.35	3.36	6.52	False	CHEMBL828602	Inhibitory concentration against Phosphodiesterase type 5	B	BAO_0000357	single protein format	None	None	None	None	None	CHEMBL1827	Phosphodiesterase 5A	Homo sapiens	SINGLE PROTEIN	CHEMBL1140357	1	Scientific Literature	Bioorg. Med. Chem. Lett.	2005	None
CHEMBL362580		0	440.53	0	4.00	15	CC(C)CC(C(=O)NO)c1csc(NC(=O)c2cccc(COc3ccccc3)n2)n1	IC50	'='	620.0	nM	6.21			UO_0000065	14.09	0.27	2.21	5.47	False	CHEMBL828602	Inhibitory concentration against Phosphodiesterase type 5	B	BAO_0000357	single protein format	None	None	None	None	None	CHEMBL1827	Phosphodiesterase 5A	Homo sapiens	SINGLE PROTEIN	CHEMBL1140357	1	Scientific Literature	Bioorg. Med. Chem. Lett.	2005	None
CHEMBL191328		0	426.47	0	3.23	79	C=CCN(CCC(=O)O)C(=O)c1cccc(COc2cc(O)c(C(C)=O)cc2CC)n1	IC50	'='	9870.0	nM	5.01			UO_0000065	11.74	0.22	1.78	4.28	False	CHEMBL828602	Inhibitory concentration against Phosphodiesterase type 5	B	BAO_0000357	single protein format	None	None	None	None	None	CHEMBL1827	Phosphodiesterase 5A	Homo sapiens	SINGLE PROTEIN	CHEMBL1140357	1	Scientific Literature	Bioorg. Med. Chem. Lett.	2005	None
CHEMBL48080		0	345.83	0	4.92	8c	COc1ccc(C(=O)Nc2cccc(Cl)c2)cc1OC1CCCC1	IC50	'>'	40000.0	nM				UO_0000065					False	CHEMBL762506	Inhibitory potency against pig aortic PDE V.	B	BAO_0000357	single protein format	Sus scrofa	None	None	None	None	CHEMBL1827	Phosphodiesterase 5A	Homo sapiens	SINGLE PROTEIN	CHEMBL1127531	1	Scientific Literature	J. Med. Chem.	1994	None
CHEMBL439673		0	485.59	0	4.59	26	CCN1C(=O)c2nc(C#Cc3ccccc3)n(Cc3ccccc3)c2N2C[C@@H](Cc3ccccc3)N=C12	IC50	'='	33.0	nM	7.48			UO_0000065	15.41	0.28	2.89	13.92	False	CHEMBL831692	Inhibition of human phosphodiesterase 5	B	BAO_0000357	single protein format	Homo sapiens	None	None	None	None	CHEMBL1827	Phosphodiesterase 5A	Homo sapiens	SINGLE PROTEIN	CHEMBL1144389	1	Scientific Literature	Bioorg. Med. Chem. Lett.	2005	None
CHEMBL189520		0	474.54	0	4.20	20	O=C(Nc1nc(C(Cc2ccccc2)C(=O)NO)cs1)c1cccc(COc2ccccc2)n1	IC50	'='	830.0	nM	6.08			UO_0000065	12.81	0.24	1.88	5.36	False	CHEMBL828602	Inhibitory concentration against Phosphodiesterase type 5	B	BAO_0000357	single protein format	None	None	None	None	None	CHEMBL1827	Phosphodiesterase 5A	Homo sapiens	SINGLE PROTEIN	CHEMBL1140357	1	Scientific Literature	Bioorg. Med. Chem. Lett.	2005	None
CHEMBL178460		0	505.59	2	5.23	5g	COc1ccc(Cn2cnc(N)c3nc(C(C)(C)COc4ccccc4F)nc2-3)cc1OC1CCCC1	Effect						Not Active						False	CHEMBL832444	Inhibition of [3H]cGMP binding to human Phosphodiesterase 5 at 30 uM; Inactive	B	BAO_0000357	single protein format	Homo sapiens	None	None	None	None	CHEMBL1827	Phosphodiesterase 5A	Homo sapiens	SINGLE PROTEIN	CHEMBL1142672	1	Scientific Literature	J. Med. Chem.	2005	None
CHEMBL185798		0	440.53	0	4.15	13	CCCCC(C(=O)NO)c1csc(NC(=O)c2cccc(COc3ccccc3)n2)n1	IC50	'='	270.0	nM	6.57			UO_0000065	14.91	0.29	2.42	5.79	False	CHEMBL828602	Inhibitory concentration against Phosphodiesterase type 5	B	BAO_0000357	single protein format	None	None	None	None	None	CHEMBL1827	Phosphodiesterase 5A	Homo sapiens	SINGLE PROTEIN	CHEMBL1140357	1	Scientific Literature	Bioorg. Med. Chem. Lett.	2005	None
[truncated: 3,727 more rows]
