# Supplementary material for: PyRMD Studio: A Unified Suite for Next-Generation, AI-Powered Virtual Screening
Source: J Chem Inf Model. 2026 May 19;66(11):6197–203. doi: 10.1021/acs.jcim.6c00648 (PMC13250901; doi:10.1021/acs.jcim.6c00648)
Supplement: Supplementary file 1 [file ci6c00648_si_001.zip › DATA/pgh1_chembl.csv]

Molecule ChEMBL ID	Molecule Name	Molecule Max Phase	Molecular Weight	#RO5 Violations	AlogP	Compound Key	Smiles	Standard Type	Standard Relation	Standard Value	Standard Units	pChEMBL Value	Data Validity Comment	Comment	Uo Units	Ligand Efficiency BEI	Ligand Efficiency LE	Ligand Efficiency LLE	Ligand Efficiency SEI	Potential Duplicate	Assay ChEMBL ID	Assay Description	Assay Type	BAO Format ID	BAO Label	Assay Organism	Assay Tissue ChEMBL ID	Assay Tissue Name	Assay Cell Type	Assay Subcellular Fraction	Target ChEMBL ID	Target Name	Target Organism	Target Type	Document ChEMBL ID	Source ID	Source Description	Document Journal	Document Year	Cell ChEMBL ID
CHEMBL324863		0	362.88	0	4.85	7j	COc1ccc(C2=C(c3ccc(S(C)(=O)=O)cc3)CCC2)cc1Cl	IC50	'>'	100000.0	nM				UO_0000065					False	CHEMBL769636	In vitro inhibition of prostaglandin G/H synthase 1.	B	BAO_0000357	single protein format	None	None	None	None	None	CHEMBL221	Cyclooxygenase-1	Homo sapiens	SINGLE PROTEIN	CHEMBL1128591	1	Scientific Literature	J. Med. Chem.	1995	None
CHEMBL155436		0	290.34	0	1.85	2f	CS(=O)(=O)c1ccc(NNC(=O)c2ccccc2)cc1	IC50	'>'	10000.0	nM				UO_0000065					False	CHEMBL763481	Inhibitory activity against human prostaglandin G/H synthase 1 in platelet-rich plasma measured by the presence of thromboxane A2	B	BAO_0000366	cell-free format	None	CHEMBL3559721	Plasma	None	None	CHEMBL221	Cyclooxygenase-1	Homo sapiens	SINGLE PROTEIN	CHEMBL1133431	1	Scientific Literature	Bioorg. Med. Chem. Lett.	2000	None
CHEMBL463126		0	312.37	0	4.19	2	CC(C)=CCc1cc(/C=C/c2cc(O)cc(O)c2)c(O)cc1O	IC50	'='	4100.0	nM	5.39			UO_0000065	17.25	0.32	1.20	6.66	False	CHEMBL1020815	Inhibition of COX1	B	BAO_0000357	single protein format	None	None	None	None	None	CHEMBL221	Cyclooxygenase-1	Homo sapiens	SINGLE PROTEIN	CHEMBL1159315	1	Scientific Literature	J. Nat. Prod.	2002	None
CHEMBL517149		0	420.41	1	0.69	afzelechin-3-O-alpha-Lrhamnopyranoside	C[C@@H]1O[C@@H](O[C@H]2Cc3c(O)cc(O)cc3O[C@@H]2c2ccc(O)cc2)[C@H](O)[C@H](O)[C@H]1O	IC50	'='	8300.0	nM	5.08			UO_0000065	12.09	0.23	4.39	3.41	False	CHEMBL1020815	Inhibition of COX1	B	BAO_0000357	single protein format	None	None	None	None	None	CHEMBL221	Cyclooxygenase-1	Homo sapiens	SINGLE PROTEIN	CHEMBL1159315	1	Scientific Literature	J. Nat. Prod.	2002	None
CHEMBL242403		0	400.28	1	5.28	1	O=C(O)c1ccc(-n2nc(C(F)(F)F)cc2-c2ccc(C(F)(F)F)cc2)cc1	Inhibition	'='	28.0	%				UO_0000187					False	CHEMBL895876	Inhibition of human recombinant COX1 by measuring PGE2 formation at 100 uM	B	BAO_0000357	single protein format	Homo sapiens	None	None	None	None	CHEMBL221	Cyclooxygenase-1	Homo sapiens	SINGLE PROTEIN	CHEMBL1148764	1	Scientific Literature	J. Med. Chem.	2007	None
CHEMBL347720		0	370.47	0	4.83	7a	CS(=O)(=O)c1ccc(-c2cc3c(cc2C=C2CCCCC2)OCO3)cc1	IC50	'>'	100000.0	nM				UO_0000065					False	CHEMBL769640	Compound was tested for in vitro inhibition of recombinant human Prostaglandin G/H synthase 1 (COX-1) by enzyme Assay	B	BAO_0000357	single protein format	None	None	None	None	None	CHEMBL221	Cyclooxygenase-1	Homo sapiens	SINGLE PROTEIN	CHEMBL1145927	1	Scientific Literature	J. Med. Chem.	2003	None
CHEMBL149167		0	368.48	0	4.44	2l	Cc1csc2nc(-c3ccc(S(C)(=O)=O)cc3)c(-c3ccccc3)n12	IC50	'>'	50000.0	nM				UO_0000065					False	CHEMBL884355	In vitro inhibition of the production of PGE-2 in arachidonic acid stimulated chinese hamster ovary (CHO) cells transfected with human cyclooxygenase-1	B	BAO_0000219	cell-based format	None	None	None	CHO	None	CHEMBL221	Cyclooxygenase-1	Homo sapiens	SINGLE PROTEIN	CHEMBL1129863	1	Scientific Literature	Bioorg. Med. Chem. Lett.	1997	CHEMBL3308072
CHEMBL119089		0	350.80	0	3.74	41	CS(=O)(=O)c1ccc(-c2c(Cl)ncn2-c2ccc(F)cc2)cc1	IC50	'>'	10000.0	nM				UO_0000065					False	CHEMBL768746	In vitro inhibitory activity against human Prostaglandin G/H synthase 1 (COX-1) in U-937 cells	B	BAO_0000219	cell-based format	None	None	None	U-937	None	CHEMBL221	Cyclooxygenase-1	Homo sapiens	SINGLE PROTEIN	CHEMBL1145864	1	Scientific Literature	J. Med. Chem.	2003	CHEMBL3308006
CHEMBL322720		0	349.36	0	3.28	58	CS(=O)(=O)c1ccc(-n2cc(C(F)F)nc2-c2cccnc2)cc1	IC50	'>'	100000.0	nM				UO_0000065					False	CHEMBL763301	Inhibitory activity against Prostaglandin G/H synthase 1	B	BAO_0000357	single protein format	None	None	None	None	None	CHEMBL221	Cyclooxygenase-1	Homo sapiens	SINGLE PROTEIN	CHEMBL1133620	1	Scientific Literature	J. Med. Chem.	2000	None
CHEMBL22812		0	330.38	0	3.50	3	CS(=O)(=O)c1ccc(C2=C(c3ccc(F)cc3)C(=O)CC2)cc1	IC50	'='	3700.0	nM	5.43			UO_0000065	16.44	0.32	1.93	10.61	False	CHEMBL769637	In vitro potency against human Prostaglandin G/H synthase 1 (hCOX-1) in the human whole blood assay.	B	BAO_0000221	tissue-based format	Homo sapiens	CHEMBL3638178	Blood	None	None	CHEMBL221	Cyclooxygenase-1	Homo sapiens	SINGLE PROTEIN	CHEMBL1132626	1	Scientific Literature	J. Med. Chem.	1999	None
CHEMBL106023		0	447.24	0	3.36	49	NS(=O)(=O)c1ccc(-n2cc(C(F)(F)F)nc2-c2cncc(Br)c2)cc1	IC50	'>'	1000000.0	nM		Outside typical range		UO_0000065					False	CHEMBL763301	Inhibitory activity against Prostaglandin G/H synthase 1	B	BAO_0000357	single protein format	None	None	None	None	None	CHEMBL221	Cyclooxygenase-1	Homo sapiens	SINGLE PROTEIN	CHEMBL1133620	1	Scientific Literature	J. Med. Chem.	2000	None
CHEMBL452888		0	258.29	0	4.01	7H10	COc1ccc(/C=C/c2cccc(F)c2)cc1OC	IC50	'='	3200.0	nM	5.50			UO_0000065	21.27	0.39	1.48	29.77	False	CHEMBL941536	Inhibition of COX1	B	BAO_0000357	single protein format	None	None	None	None	None	CHEMBL221	Cyclooxygenase-1	Homo sapiens	SINGLE PROTEIN	CHEMBL1140997	1	Scientific Literature	Bioorg. Med. Chem.	2009	None
CHEMBL244131		0	360.34	0	4.49	12	Cc1ccc(-c2cc(C(F)(F)F)nn2-c2ccc(CC(=O)O)cc2)cc1	Inhibition	'='	88.0	%				UO_0000187					False	CHEMBL895876	Inhibition of human recombinant COX1 by measuring PGE2 formation at 100 uM	B	BAO_0000357	single protein format	Homo sapiens	None	None	None	None	CHEMBL221	Cyclooxygenase-1	Homo sapiens	SINGLE PROTEIN	CHEMBL1148764	1	Scientific Literature	J. Med. Chem.	2007	None
CHEMBL42485	DUP-697	0	411.32	1	5.39	1 DuP-697	CS(=O)(=O)c1ccc(-c2cc(Br)sc2-c2ccc(F)cc2)cc1	IC50	'='	1200.0	nM	5.92			UO_0000065	14.39	0.35	0.53	17.34	False	CHEMBL772765	Inhibition of Prostaglandin G/H synthase 1 in human whole blood (HWB) assay	B	BAO_0000221	tissue-based format	Homo sapiens	CHEMBL3638178	Blood	None	None	CHEMBL221	Cyclooxygenase-1	Homo sapiens	SINGLE PROTEIN	CHEMBL1131754	1	Scientific Literature	Bioorg. Med. Chem. Lett.	1999	None
CHEMBL171646		0	333.41	0	4.02	10	CS(=O)(=O)c1ccc(-c2sncc2-c2ccc(F)cc2)cc1	IC50	'>'	100000.0	nM				UO_0000065					False	CHEMBL768829	Inhibitory activity against human recombinant Prostaglandin G/H synthase 1 expressed in microsomes taken from baculovirus infected Sf9 cells	B	BAO_0000219	cell-based format	None	None	None	Sf9	None	CHEMBL221	Cyclooxygenase-1	Homo sapiens	SINGLE PROTEIN	CHEMBL1128908	1	Scientific Literature	Bioorg. Med. Chem. Lett.	1996	CHEMBL3308860
CHEMBL49918		0	467.31	1	5.04	10	CS(=O)(=O)c1ccc(-c2cc(C(F)(F)F)cnc2OC(C(F)(F)F)C(F)(F)F)cc1	IC50	'>'	100000.0	nM				UO_0000065					False	CHEMBL772765	Inhibition of Prostaglandin G/H synthase 1 in human whole blood (HWB) assay	B	BAO_0000221	tissue-based format	Homo sapiens	CHEMBL3638178	Blood	None	None	CHEMBL221	Cyclooxygenase-1	Homo sapiens	SINGLE PROTEIN	CHEMBL1131754	1	Scientific Literature	Bioorg. Med. Chem. Lett.	1999	None
CHEMBL49114		0	423.92	0	4.70	1c	CS(=O)(=O)c1ccc(C2=C(c3ccccc3)C(=O)N(c3cccc(Cl)c3)C2)cc1	IC50	'='	9800.0	nM	5.01			UO_0000065	11.82	0.24	0.31	9.20	False	CHEMBL767754	Biochemical index for Prostaglandin G/H synthase 1 measured as, thromboxane 2 (TXB2) levels following blood coagulation	B	BAO_0000221	tissue-based format	None	CHEMBL3638178	Blood	None	None	CHEMBL221	Cyclooxygenase-1	Homo sapiens	SINGLE PROTEIN	CHEMBL1133261	1	Scientific Literature	Bioorg. Med. Chem. Lett.	2000	None
CHEMBL455728		0	403.03	0	3.58	6a	O=C(Nc1cc(Br)c(O)c(Br)c1)c1cc(O)cc(O)c1	Inhibition	'<'	5.0	%				UO_0000187					False	CHEMBL998486	Inhibition of COX1 assessed as inhibition of arachidonic acid conversion to prostaglandin-E2 release at 10 uM	B	BAO_0000357	single protein format	None	None	None	None	None	CHEMBL221	Cyclooxygenase-1	Homo sapiens	SINGLE PROTEIN	CHEMBL1140932	1	Scientific Literature	J. Med. Chem.	2009	None
CHEMBL453136		0	544.82	2	5.40	5c	O=C(Nc1cc(Br)c(O)c(Br)c1)c1cc(Br)c(O)c(Br)c1	Inhibition	'<'	5.0	%				UO_0000187					False	CHEMBL998486	Inhibition of COX1 assessed as inhibition of arachidonic acid conversion to prostaglandin-E2 release at 10 uM	B	BAO_0000357	single protein format	None	None	None	None	None	CHEMBL221	Cyclooxygenase-1	Homo sapiens	SINGLE PROTEIN	CHEMBL1140932	1	Scientific Literature	J. Med. Chem.	2009	None
CHEMBL453135		0	439.02	1	5.19	4j	O=C(Nc1cc(Br)c(O)c(Br)c1)c1ccccc1C(F)(F)F	Inhibition	'<'	5.0	%				UO_0000187					False	CHEMBL998486	Inhibition of COX1 assessed as inhibition of arachidonic acid conversion to prostaglandin-E2 release at 10 uM	B	BAO_0000357	single protein format	None	None	None	None	None	CHEMBL221	Cyclooxygenase-1	Homo sapiens	SINGLE PROTEIN	CHEMBL1140932	1	Scientific Literature	J. Med. Chem.	2009	None
CHEMBL490280		0	416.03	0	4.08	4h	O=C(Nc1cc(Br)c(O)c(Br)c1)c1ccccc1[N+](=O)[O-]	Inhibition	'='	10.0	%				UO_0000187					False	CHEMBL998486	Inhibition of COX1 assessed as inhibition of arachidonic acid conversion to prostaglandin-E2 release at 10 uM	B	BAO_0000357	single protein format	None	None	None	None	None	CHEMBL221	Cyclooxygenase-1	Homo sapiens	SINGLE PROTEIN	CHEMBL1140932	1	Scientific Literature	J. Med. Chem.	2009	None
CHEMBL490077		0	507.02	2	6.21	3j	O=C(Nc1cc(Br)c(O)c(Br)c1)c1cc(C(F)(F)F)ccc1C(F)(F)F	Inhibition	'<'	5.0	%				UO_0000187					False	CHEMBL998486	Inhibition of COX1 assessed as inhibition of arachidonic acid conversion to prostaglandin-E2 release at 10 uM	B	BAO_0000357	single protein format	None	None	None	None	None	CHEMBL221	Cyclooxygenase-1	Homo sapiens	SINGLE PROTEIN	CHEMBL1140932	1	Scientific Literature	J. Med. Chem.	2009	None
CHEMBL449622		0	431.08	0	4.19	3g	COc1ccc(OC)c(C(=O)Nc2cc(Br)c(O)c(Br)c2)c1	Inhibition	'<'	5.0	%				UO_0000187					False	CHEMBL998486	Inhibition of COX1 assessed as inhibition of arachidonic acid conversion to prostaglandin-E2 release at 10 uM	B	BAO_0000357	single protein format	None	None	None	None	None	CHEMBL221	Cyclooxygenase-1	Homo sapiens	SINGLE PROTEIN	CHEMBL1140932	1	Scientific Literature	J. Med. Chem.	2009	None
CHEMBL402978	GINGEROL	0	294.39	0	3.23	5	CCCCC[C@H](O)CC(=O)CCc1ccc(O)c(OC)c1	IC50	'='	129000.0	nM		Outside typical range		UO_0000065					False	CHEMBL937779	Inhibition of COX1	B	BAO_0000357	single protein format	None	None	None	None	None	CHEMBL221	Cyclooxygenase-1	Homo sapiens	SINGLE PROTEIN	CHEMBL1152306	1	Scientific Literature	Bioorg. Med. Chem.	2008	None
CHEMBL95311		0	460.96	1	5.20	page 1433, Indomethacin amide	COc1ccc2c(c1)c(CC(=O)NCCc1ccccc1)c(C)n2C(=O)c1ccc(Cl)cc1	IC50	'>'	66000.0	nM				UO_0000065					False	CHEMBL944175	Inhibition of COX1	B	BAO_0000357	single protein format	None	None	None	None	None	CHEMBL221	Cyclooxygenase-1	Homo sapiens	SINGLE PROTEIN	CHEMBL1141454	1	Scientific Literature	J. Med. Chem.	2007	None
CHEMBL559056		0	370.45	0	4.48	6f	CC(C)c1ncc(-c2ccc(S(C)(=O)=O)cc2)c(-c2ccc(F)cc2)n1	IC50	'='	10000.0	nM	5.00			UO_0000065	13.50	0.26	0.52	8.34	False	CHEMBL1059967	Inhibition of human COX1 expressed in african green monkey COS cells assessed as inhibition of arachidonic acid-stimulated PGE2 production by enzyme immunoassay	B	BAO_0000219	cell-based format	Homo sapiens	None	None	COS	None	CHEMBL221	Cyclooxygenase-1	Homo sapiens	SINGLE PROTEIN	CHEMBL1153637	1	Scientific Literature	Bioorg. Med. Chem. Lett.	2009	None
CHEMBL557128		0	434.49	0	4.43	10	CS(=O)(=O)c1ccc(-c2cnc(C(O)c3ccccc3)nc2-c2ccc(F)cc2)cc1	Activity						Not Active						False	CHEMBL1059971	Inhibition of human COX1 expressed in african green monkey COS cells assessed as inhibition of arachidonic acid-stimulated PGE2 production upto 100 uM by enzyme immunoassay	B	BAO_0000219	cell-based format	Homo sapiens	None	None	COS	None	CHEMBL221	Cyclooxygenase-1	Homo sapiens	SINGLE PROTEIN	CHEMBL1153637	1	Scientific Literature	Bioorg. Med. Chem. Lett.	2009	None
CHEMBL374169		0	326.81	0	3.68	12u	CCCS(=O)(=O)Nc1ccncc1Oc1ccc(Cl)cc1	IC50	'='	2300.0	nM	5.64			UO_0000065	17.25	0.37	1.96	8.26	False	CHEMBL916301	Inhibition of COX1 in human whole blood assessed as inhibition of calcium ionophore A-23187-stimulated platelet aggregation by measuring TXB2 production	B	BAO_0000221	tissue-based format	Homo sapiens	CHEMBL3638178	Blood	None	None	CHEMBL221	Cyclooxygenase-1	Homo sapiens	SINGLE PROTEIN	CHEMBL1149303	1	Scientific Literature	J. Med. Chem.	2004	None
CHEMBL265585		0	401.41	1	5.04	10	CS(=O)(=O)c1ccc(-c2sc(C(F)(F)F)nc2-c2ccc(F)cc2)cc1	IC50	'>'	100000.0	nM				UO_0000065					False	CHEMBL664166	Inhibition of human cyclooxygenase-1 (hCOX-1) enzyme.	B	BAO_0000357	single protein format	None	None	None	None	None	CHEMBL221	Cyclooxygenase-1	Homo sapiens	SINGLE PROTEIN	CHEMBL1132704	1	Scientific Literature	Bioorg. Med. Chem. Lett.	1999	None
CHEMBL1316	CARPROFEN	4	273.72	0	4.16	72/carprofen	CC(C(=O)O)c1ccc2c(c1)[nH]c1ccc(Cl)cc12	IC50	'='	13200.0	nM	4.88			UO_0000065	17.83	0.35	0.72	9.19	False	CHEMBL822750	Inhibitory activity against cell-free canine COX-1	B	BAO_0000357	single protein format	Canis lupus familiaris	None	None	None	None	CHEMBL221	Cyclooxygenase-1	Homo sapiens	SINGLE PROTEIN	CHEMBL1134352	1	Scientific Literature	J. Med. Chem.	2001	None
CHEMBL441414		0	248.32	0	2.58	5a	C[C@H](C(=O)O)c1ccc(C[C@H]2CCC[C@@H]2O)cc1	IC50	'='	500.0	nM	6.30			UO_0000065	25.37	0.48	3.72	10.95	False	CHEMBL763483	Inhibitory activity against recombinant human prostaglandin G/H synthase 1	B	BAO_0000357	single protein format	None	None	None	None	None	CHEMBL221	Cyclooxygenase-1	Homo sapiens	SINGLE PROTEIN	CHEMBL1147594	1	Scientific Literature	Bioorg. Med. Chem. Lett.	2004	None
CHEMBL281014		0	388.40	0	2.79	8c	COC(=O)c1cc2cc(S(C)(=O)=O)ccc2n1Cc1ccc([N+](=O)[O-])cc1	Inhibition	'='	0.0	%				UO_0000187					False	CHEMBL765155	Percent inhibition of arachidonic acid induced TXB2 generation in isolated human platelets (Prostaglandin G/H synthase 1 cell assay) at 10 uM	F	BAO_0000019	assay format	None	None	None	None	None	CHEMBL221	Cyclooxygenase-1	Homo sapiens	SINGLE PROTEIN	CHEMBL1136052	1	Scientific Literature	J. Med. Chem.	2002	None
CHEMBL1483	ALBENDAZOLE	4	265.34	0	3.24	ALBENDAZOLE	CCCSc1ccc2nc(NC(=O)OC)[nH]c2c1	IC50						Not Active (inhibition < 50% @ 10 uM and thus dose-reponse curve not measured)						False	CHEMBL1909130	DRUGMATRIX: Cyclooxygenase COX-1 enzyme inhibition (substrate: Arachidonic acid)	B	BAO_0000221	tissue-based format	Homo sapiens	None	None	Platelet	None	CHEMBL221	Cyclooxygenase-1	Homo sapiens	SINGLE PROTEIN	CHEMBL1909046	15	DrugMatrix			CHEMBL3833781
CHEMBL1046	AMINOCAPROIC ACID	4	131.18	0	0.59	AMINOCAPROIC ACID	NCCCCCC(=O)O	IC50						Not Active (inhibition < 50% @ 10 uM and thus dose-reponse curve not measured)						False	CHEMBL1909130	DRUGMATRIX: Cyclooxygenase COX-1 enzyme inhibition (substrate: Arachidonic acid)	B	BAO_0000221	tissue-based format	Homo sapiens	None	None	Platelet	None	CHEMBL221	Cyclooxygenase-1	Homo sapiens	SINGLE PROTEIN	CHEMBL1909046	15	DrugMatrix			CHEMBL3833781
CHEMBL283196	ALPHA-NAPHTHOFLAVONE	0	272.30	0	4.61	4; ANF	O=c1cc(-c2ccccc2)oc2c1ccc1ccccc12	Ki						Not Active (inhibition < 50% @ 10 uM and thus dose-reponse curve not measured)						False	CHEMBL1909130	DRUGMATRIX: Cyclooxygenase COX-1 enzyme inhibition (substrate: Arachidonic acid)	B	BAO_0000221	tissue-based format	Homo sapiens	None	None	Platelet	None	CHEMBL221	Cyclooxygenase-1	Homo sapiens	SINGLE PROTEIN	CHEMBL1909046	15	DrugMatrix			CHEMBL3833781
CHEMBL496463		0	342.39	0	3.98	9	C[S+]([O-])c1ccc(/C=C2\C=C(CC(=O)O)c3cc(F)ccc32)cc1	Activity						Not Active						False	CHEMBL998734	Inhibition of cyclooxygenase 1 upto 4 uM	B	BAO_0000357	single protein format	None	None	None	None	None	CHEMBL221	Cyclooxygenase-1	Homo sapiens	SINGLE PROTEIN	CHEMBL1156567	1	Scientific Literature	J. Med. Chem.	2008	None
CHEMBL1201151	MESTRANOL	4	310.44	0	3.92	MESTRANOL	C#C[C@]1(O)CC[C@H]2[C@@H]3CCc4cc(OC)ccc4[C@H]3CC[C@@]21C	Ki						Not Active (inhibition < 50% @ 10 uM and thus dose-reponse curve not measured)						False	CHEMBL1909130	DRUGMATRIX: Cyclooxygenase COX-1 enzyme inhibition (substrate: Arachidonic acid)	B	BAO_0000221	tissue-based format	Homo sapiens	None	None	Platelet	None	CHEMBL221	Cyclooxygenase-1	Homo sapiens	SINGLE PROTEIN	CHEMBL1909046	15	DrugMatrix			CHEMBL3833781
CHEMBL290192		0	332.36	0	3.10	1j	Cc1nc(-c2ccc(F)cc2)c(-c2ccc(S(N)(=O)=O)cc2)o1	IC50	'='	4700.0	nM	5.33			UO_0000065	16.03	0.32	2.23	6.18	False	CHEMBL768384	In vitro inhibitory activity towards human platelet recombinant Prostaglandin G/H synthase 1	B	BAO_0000019	assay format	None	None	None	None	None	CHEMBL221	Cyclooxygenase-1	Homo sapiens	SINGLE PROTEIN	CHEMBL1135096	1	Scientific Literature	Bioorg. Med. Chem. Lett.	2002	None
CHEMBL42485	DUP-697	0	411.32	1	5.39	1	CS(=O)(=O)c1ccc(-c2cc(Br)sc2-c2ccc(F)cc2)cc1	IC50	'='	870.0	nM	6.06			UO_0000065	14.73	0.36	0.67	17.75	False	CHEMBL1059967	Inhibition of human COX1 expressed in african green monkey COS cells assessed as inhibition of arachidonic acid-stimulated PGE2 production by enzyme immunoassay	B	BAO_0000219	cell-based format	Homo sapiens	None	None	COS	None	CHEMBL221	Cyclooxygenase-1	Homo sapiens	SINGLE PROTEIN	CHEMBL1153637	1	Scientific Literature	Bioorg. Med. Chem. Lett.	2009	None
CHEMBL462547	URETHANE	4	89.09	0	0.10	URETHANE	CCOC(N)=O	IC50						Not Active (inhibition < 50% @ 10 uM and thus dose-reponse curve not measured)						False	CHEMBL1909130	DRUGMATRIX: Cyclooxygenase COX-1 enzyme inhibition (substrate: Arachidonic acid)	B	BAO_0000221	tissue-based format	Homo sapiens	None	None	Platelet	None	CHEMBL221	Cyclooxygenase-1	Homo sapiens	SINGLE PROTEIN	CHEMBL1909046	15	DrugMatrix			CHEMBL3833781
CHEMBL136478	SODIUM NITROPRUSSIDE	4	261.92	None	None	SODIUM NITROPRUSSIDE		Ki						Not Active (inhibition < 50% @ 10 uM and thus dose-reponse curve not measured)						False	CHEMBL1909130	DRUGMATRIX: Cyclooxygenase COX-1 enzyme inhibition (substrate: Arachidonic acid)	B	BAO_0000221	tissue-based format	Homo sapiens	None	None	Platelet	None	CHEMBL221	Cyclooxygenase-1	Homo sapiens	SINGLE PROTEIN	CHEMBL1909046	15	DrugMatrix			CHEMBL3833781
CHEMBL403	SULBACTAM	4	233.25	0	-0.79	SULBACTAM	CC1(C)[C@H](C(=O)O)N2C(=O)C[C@H]2S1(=O)=O	IC50						Not Active (inhibition < 50% @ 10 uM and thus dose-reponse curve not measured)						False	CHEMBL1909130	DRUGMATRIX: Cyclooxygenase COX-1 enzyme inhibition (substrate: Arachidonic acid)	B	BAO_0000221	tissue-based format	Homo sapiens	None	None	Platelet	None	CHEMBL221	Cyclooxygenase-1	Homo sapiens	SINGLE PROTEIN	CHEMBL1909046	15	DrugMatrix			CHEMBL3833781
CHEMBL551419		0	400.42	0	4.13	57	CS(=O)(=O)c1ccc(-c2cc(C(F)(F)F)nc(OCC3CCCC3)n2)cc1	IC50	'='	69000.0	nM	4.16			UO_0000065	10.39	0.21	0.03	6.02	False	CHEMBL1059945	Inhibition of human COX1 expressed in baculovirus-infected SF9 cells assessed as inhibition of arachidonic acid-stimulated PGE2 production treated 1 hr before arachidonic acid challenge by enzyme immunoassay	B	BAO_0000219	cell-based format	Homo sapiens	None	None	Sf9	None	CHEMBL221	Cyclooxygenase-1	Homo sapiens	SINGLE PROTEIN	CHEMBL1153635	1	Scientific Literature	Bioorg. Med. Chem. Lett.	2009	CHEMBL3308860
CHEMBL552082		0	428.48	1	5.06	56	CS(=O)(=O)c1ccc(-c2cc(C(F)(F)F)nc(OC3CCCCCCC3)n2)cc1	IC50	'='	3000.0	nM	5.52			UO_0000065	12.89	0.26	0.46	7.99	False	CHEMBL1059945	Inhibition of human COX1 expressed in baculovirus-infected SF9 cells assessed as inhibition of arachidonic acid-stimulated PGE2 production treated 1 hr before arachidonic acid challenge by enzyme immunoassay	B	BAO_0000219	cell-based format	Homo sapiens	None	None	Sf9	None	CHEMBL221	Cyclooxygenase-1	Homo sapiens	SINGLE PROTEIN	CHEMBL1153635	1	Scientific Literature	Bioorg. Med. Chem. Lett.	2009	CHEMBL3308860
CHEMBL108512		0	414.50	0	4.43	3a	CC1(C)OC(=O)C(Oc2ccc3sccc3c2)=C1c1ccc(S(C)(=O)=O)cc1	IC50	'<'	300.0	nM				UO_0000065					False	CHEMBL665706	Inhibition of COX-1 in U-937 (human lymphoma) cell microsomes.	B	BAO_0000251	microsome format	None	None	None	U-937	Microsome	CHEMBL221	Cyclooxygenase-1	Homo sapiens	SINGLE PROTEIN	CHEMBL1131878	1	Scientific Literature	Bioorg. Med. Chem. Lett.	1999	CHEMBL3308006
CHEMBL564993		0	408.40	0	4.67	50	Cc1ccc(Oc2nc(-c3ccc(S(C)(=O)=O)cc3)cc(C(F)(F)F)n2)cc1	IC50	'='	3752.0	nM	5.43			UO_0000065	13.29	0.26	0.76	7.85	False	CHEMBL1059945	Inhibition of human COX1 expressed in baculovirus-infected SF9 cells assessed as inhibition of arachidonic acid-stimulated PGE2 production treated 1 hr before arachidonic acid challenge by enzyme immunoassay	B	BAO_0000219	cell-based format	Homo sapiens	None	None	Sf9	None	CHEMBL221	Cyclooxygenase-1	Homo sapiens	SINGLE PROTEIN	CHEMBL1153635	1	Scientific Literature	Bioorg. Med. Chem. Lett.	2009	CHEMBL3308860
CHEMBL559613		0	421.44	0	4.64	31	Cc1ccc(N(C)c2nc(-c3ccc(S(C)(=O)=O)cc3)cc(C(F)(F)F)n2)cc1	IC50	'>'	74175.0	nM				UO_0000065					False	CHEMBL1059942	Inhibition of human COX1 expressed in african green monkey COS cells assessed as inhibition of arachidonic acid-stimulated PGE2 treated 1 hr before arachidonic acid challenge by enzyme immunoassay	B	BAO_0000219	cell-based format	Homo sapiens	None	None	COS	None	CHEMBL221	Cyclooxygenase-1	Homo sapiens	SINGLE PROTEIN	CHEMBL1153635	1	Scientific Literature	Bioorg. Med. Chem. Lett.	2009	None
CHEMBL559886		0	401.41	0	3.16	29	CS(=O)(=O)c1ccc(-c2cc(C(F)(F)F)nc(NC3CCOCC3)n2)cc1	IC50	'>'	91629.0	nM				UO_0000065					False	CHEMBL1059942	Inhibition of human COX1 expressed in african green monkey COS cells assessed as inhibition of arachidonic acid-stimulated PGE2 treated 1 hr before arachidonic acid challenge by enzyme immunoassay	B	BAO_0000219	cell-based format	Homo sapiens	None	None	COS	None	CHEMBL221	Cyclooxygenase-1	Homo sapiens	SINGLE PROTEIN	CHEMBL1153635	1	Scientific Literature	Bioorg. Med. Chem. Lett.	2009	None
CHEMBL201462		0	316.36	0	3.19	4f	O=C(/C=C/c1ccccc1)c1cnn(Cc2ccccc2)c(=O)c1	Activity						Not Active						False	CHEMBL871169	Inhibition of thrombin-induced platelet aggregation below 100 uM	F	BAO_0000019	assay format	None	None	None	None	None	CHEMBL221	Cyclooxygenase-1	Homo sapiens	SINGLE PROTEIN	CHEMBL1138141	1	Scientific Literature	Bioorg. Med. Chem. Lett.	2006	None
CHEMBL558727		0	317.29	0	2.15	21	CS(=O)(=O)c1ccc(-c2cc(C(F)(F)F)nc(N)n2)cc1	IC50	'>'	100000.0	nM				UO_0000065					False	CHEMBL1059942	Inhibition of human COX1 expressed in african green monkey COS cells assessed as inhibition of arachidonic acid-stimulated PGE2 treated 1 hr before arachidonic acid challenge by enzyme immunoassay	B	BAO_0000219	cell-based format	Homo sapiens	None	None	COS	None	CHEMBL221	Cyclooxygenase-1	Homo sapiens	SINGLE PROTEIN	CHEMBL1153635	1	Scientific Literature	Bioorg. Med. Chem. Lett.	2009	None
CHEMBL551148		0	425.41	0	4.32	18	CS(=O)(=O)c1ccc(-c2cc(C(F)(F)F)nc(NCc3ccc(F)cc3)n2)cc1	IC50	'>'	100000.0	nM				UO_0000065					False	CHEMBL1059942	Inhibition of human COX1 expressed in african green monkey COS cells assessed as inhibition of arachidonic acid-stimulated PGE2 treated 1 hr before arachidonic acid challenge by enzyme immunoassay	B	BAO_0000219	cell-based format	Homo sapiens	None	None	COS	None	CHEMBL221	Cyclooxygenase-1	Homo sapiens	SINGLE PROTEIN	CHEMBL1153635	1	Scientific Literature	Bioorg. Med. Chem. Lett.	2009	None
CHEMBL416146	ETORICOXIB	4	358.85	0	4.18	4	Cc1ccc(-c2ncc(Cl)cc2-c2ccc(S(C)(=O)=O)cc2)cn1	IC50	'>'	100000.0	nM				UO_0000065					False	CHEMBL1059942	Inhibition of human COX1 expressed in african green monkey COS cells assessed as inhibition of arachidonic acid-stimulated PGE2 treated 1 hr before arachidonic acid challenge by enzyme immunoassay	B	BAO_0000219	cell-based format	Homo sapiens	None	None	COS	None	CHEMBL221	Cyclooxygenase-1	Homo sapiens	SINGLE PROTEIN	CHEMBL1153635	1	Scientific Literature	Bioorg. Med. Chem. Lett.	2009	None
CHEMBL561891		0	399.44	0	4.31	26	CS(=O)(=O)c1ccc(-c2cc(C(F)(F)F)nc(NC3CCCCC3)n2)cc1	IC50	'='	11600.0	nM	4.94			UO_0000065	12.36	0.25	0.63	6.86	False	CHEMBL1059948	Inhibition of COX1 in human whole blood assessed as inhibition of lipopolysaccharide-induced TxB2 production after 30 min by enzyme immunoassay	B	BAO_0000221	tissue-based format	Homo sapiens	CHEMBL3638178	Blood	None	None	CHEMBL221	Cyclooxygenase-1	Homo sapiens	SINGLE PROTEIN	CHEMBL1153635	1	Scientific Literature	Bioorg. Med. Chem. Lett.	2009	None
CHEMBL29204		0	348.32	0	4.58	36	COc1ccc(-c2cc(C(F)(F)F)nn2-c2ccc(OC)cc2)cc1	IC50	'='	5.0	nM	8.30			UO_0000065	23.83	0.45	3.72	22.88	False	CHEMBL772766	In vitro inhibitory concentration required to block recombinant human prostaglandin G/H synthase 1 (COX-1)	B	BAO_0000357	single protein format	None	None	None	None	None	CHEMBL221	Cyclooxygenase-1	Homo sapiens	SINGLE PROTEIN	CHEMBL1130002	1	Scientific Literature	J. Med. Chem.	1997	None
CHEMBL143776		0	321.37	1	5.99	32	Fc1ccc(-c2[nH]c(-c3ccc(F)cc3)c3c2C2CCC3C2)cc1	IC50	'='	1.0	nM	9.00			UO_0000065	28.01	0.51	3.01	57.00	False	CHEMBL767823	Tested in vitro for inhibition against Prostaglandin G/H synthase 1 in human blood	B	BAO_0000357	single protein format	None	None	None	None	None	CHEMBL221	Cyclooxygenase-1	Homo sapiens	SINGLE PROTEIN	CHEMBL1133534	1	Scientific Literature	J. Med. Chem.	2000	None
CHEMBL366807		0	333.41	0	4.02	9	CS(=O)(=O)c1ccc(-c2cnsc2-c2ccc(F)cc2)cc1	IC50	'>'	100000.0	nM				UO_0000065					False	CHEMBL768829	Inhibitory activity against human recombinant Prostaglandin G/H synthase 1 expressed in microsomes taken from baculovirus infected Sf9 cells	B	BAO_0000219	cell-based format	None	None	None	Sf9	None	CHEMBL221	Cyclooxygenase-1	Homo sapiens	SINGLE PROTEIN	CHEMBL1128908	1	Scientific Literature	Bioorg. Med. Chem. Lett.	1996	CHEMBL3308860
CHEMBL153781		0	400.88	0	4.73	21i	CS(=O)(=O)c1ccc(-c2cc3c(cc2Cc2cccc(Cl)c2)OCO3)cc1	Inhibition	'='	65.0	%				UO_0000187					False	CHEMBL763218	In vitro average percent inhibition of human prostaglandin G/H synthase 1 (COX-1) at a concentration of 100 uM	B	BAO_0000357	single protein format	None	None	None	None	None	CHEMBL221	Cyclooxygenase-1	Homo sapiens	SINGLE PROTEIN	CHEMBL1145927	1	Scientific Literature	J. Med. Chem.	2003	None
CHEMBL377353	SALAZOSULFAMIDE	0	321.31	0	2.15	9	NS(=O)(=O)c1ccc(/N=N/c2ccc(O)c(C(=O)O)c2)cc1	IC50	'='	31570.0	nM	4.50			UO_0000065					False	CHEMBL866165	Inhibition of COX1 assessed as TBX2 production in human whole blood	F	BAO_0000221	tissue-based format	Homo sapiens	CHEMBL3638178	Blood	None	None	CHEMBL221	Cyclooxygenase-1	Homo sapiens	SINGLE PROTEIN	CHEMBL1149501	1	Scientific Literature	Bioorg. Med. Chem. Lett.	2006	None
CHEMBL213326		0	321.36	0	2.77	7	COc1ccc(/N=N/c2ccc(S(N)(=O)=O)cc2)cc1OC	IC50	'='	61730.0	nM	4.21			UO_0000065					False	CHEMBL866165	Inhibition of COX1 assessed as TBX2 production in human whole blood	F	BAO_0000221	tissue-based format	Homo sapiens	CHEMBL3638178	Blood	None	None	CHEMBL221	Cyclooxygenase-1	Homo sapiens	SINGLE PROTEIN	CHEMBL1149501	1	Scientific Literature	Bioorg. Med. Chem. Lett.	2006	None
CHEMBL212918		0	531.55	2	5.97	11	NS(=O)(=O)c1ccc(/N=N/c2ccc(OC(=O)Nc3ccccc3)c(OC(=O)Nc3ccccc3)c2)cc1	IC50	'='	35070.0	nM	4.46			UO_0000065					False	CHEMBL866165	Inhibition of COX1 assessed as TBX2 production in human whole blood	F	BAO_0000221	tissue-based format	Homo sapiens	CHEMBL3638178	Blood	None	None	CHEMBL221	Cyclooxygenase-1	Homo sapiens	SINGLE PROTEIN	CHEMBL1149501	1	Scientific Literature	Bioorg. Med. Chem. Lett.	2006	None
CHEMBL213266		0	307.33	0	2.46	5	COc1ccc(/N=N/c2ccc(S(N)(=O)=O)cc2)cc1O	IC50	'='	66410.0	nM	4.18			UO_0000065					False	CHEMBL866165	Inhibition of COX1 assessed as TBX2 production in human whole blood	F	BAO_0000221	tissue-based format	Homo sapiens	CHEMBL3638178	Blood	None	None	CHEMBL221	Cyclooxygenase-1	Homo sapiens	SINGLE PROTEIN	CHEMBL1149501	1	Scientific Literature	Bioorg. Med. Chem. Lett.	2006	None
CHEMBL148153		0	402.32	0	4.65	26	CS(=O)(=O)Nc1cc2c(cc1Sc1ccc(Cl)cc1Cl)C(=O)CC2	IC50	'='	40000.0	nM	4.40			UO_0000065	10.93	0.25	-0.25	6.95	False	CHEMBL767753	Inhibition of Prostaglandin G/H synthase 1 in human U937 cells	B	BAO_0000219	cell-based format	Homo sapiens	None	None	U-937	None	CHEMBL221	Cyclooxygenase-1	Homo sapiens	SINGLE PROTEIN	CHEMBL1128209	1	Scientific Literature	J. Med. Chem.	1995	CHEMBL3308006
CHEMBL275601		0	361.46	0	4.58	13	CCc1nc(-c2ccc(F)cc2)c(-c2ccc(S(C)(=O)=O)cc2)s1	IC50	'='	19000.0	nM	4.72			UO_0000065	13.06	0.27	0.14	10.04	False	CHEMBL664166	Inhibition of human cyclooxygenase-1 (hCOX-1) enzyme.	B	BAO_0000357	single protein format	None	None	None	None	None	CHEMBL221	Cyclooxygenase-1	Homo sapiens	SINGLE PROTEIN	CHEMBL1132704	1	Scientific Literature	Bioorg. Med. Chem. Lett.	1999	None
CHEMBL434014		0	388.52	0	3.06	16	CSc1csc(Sc2cc3c(cc2NS(C)(=O)=O)COC3=O)n1	IC50	'='	9300.0	nM	5.03			UO_0000065	12.95	0.30	1.97	5.89	False	CHEMBL772923	Inhibition of Prostaglandin G/H synthase 1 activity in U937 microsomal assay	B	BAO_0000251	microsome format	Homo sapiens	None	None	None	Microsome	CHEMBL221	Cyclooxygenase-1	Homo sapiens	SINGLE PROTEIN	CHEMBL1132512	1	Scientific Literature	Bioorg. Med. Chem. Lett.	1999	None
CHEMBL211308		0	573.53	1	4.16	14c	CCC(=O)[N-]S(=O)(=O)c1ccc(-n2nc(C(F)(F)F)cc2-c2ccc3c(c2)CCO3)cc1COC(=O)CC.[Na+]	Inhibition	'='	0.0	%				UO_0000187					False	CHEMBL870307	Inhibition of microsomal COX1 at 10 uM	B	BAO_0000019	assay format	Homo sapiens	None	None	None	None	CHEMBL221	Cyclooxygenase-1	Homo sapiens	SINGLE PROTEIN	CHEMBL1146031	1	Scientific Literature	Bioorg. Med. Chem. Lett.	2006	None
CHEMBL214265		0	493.51	0	4.15	15a	CCC(=O)OCc1cc(-n2nc(C(F)(F)F)cc2-c2ccc3c(c2)CCC3)ccc1S(N)(=O)=O	Inhibition	'='	0.0	%				UO_0000187					False	CHEMBL870307	Inhibition of microsomal COX1 at 10 uM	B	BAO_0000019	assay format	Homo sapiens	None	None	None	None	CHEMBL221	Cyclooxygenase-1	Homo sapiens	SINGLE PROTEIN	CHEMBL1146031	1	Scientific Literature	Bioorg. Med. Chem. Lett.	2006	None
CHEMBL209385		0	437.44	0	3.19	15	NS(=O)(=O)c1ccc(-n2nc(C(F)(F)F)cc2-c2ccc3c(c2)CCC3)cc1CO	Inhibition	'='	200.0	%		Outside typical range		UO_0000187					False	CHEMBL870306	Inhibition of microsomal COX1	B	BAO_0000019	assay format	Homo sapiens	None	None	None	None	CHEMBL221	Cyclooxygenase-1	Homo sapiens	SINGLE PROTEIN	CHEMBL1146031	1	Scientific Literature	Bioorg. Med. Chem. Lett.	2006	None
CHEMBL147607		0	476.27	0	3.46	10	NS(=O)(=O)c1ccc(-n2nc(C(F)(F)F)cc2-c2ccc(Br)cc2)cc1CO	Inhibition	'='	230.0	%		Outside typical range		UO_0000187					False	CHEMBL870306	Inhibition of microsomal COX1	B	BAO_0000019	assay format	Homo sapiens	None	None	None	None	CHEMBL221	Cyclooxygenase-1	Homo sapiens	SINGLE PROTEIN	CHEMBL1146031	1	Scientific Literature	Bioorg. Med. Chem. Lett.	2006	None
CHEMBL45886		0	437.49	0	4.20	1p	COc1ccc(C2=C(c3ccc(S(C)(=O)=O)cc3)CN(c3ccc(F)cc3)C2=O)cc1	IC50	'='	2500.0	nM	5.60			UO_0000065	12.81	0.25	1.40	8.80	False	CHEMBL767754	Biochemical index for Prostaglandin G/H synthase 1 measured as, thromboxane 2 (TXB2) levels following blood coagulation	B	BAO_0000221	tissue-based format	None	CHEMBL3638178	Blood	None	None	CHEMBL221	Cyclooxygenase-1	Homo sapiens	SINGLE PROTEIN	CHEMBL1133261	1	Scientific Literature	Bioorg. Med. Chem. Lett.	2000	None
CHEMBL43402		0	354.48	0	3.10	10	Cc1cnc(Sc2cc3c(cc2NS(C)(=O)=O)CCC3=O)s1	IC50	'>'	100000.0	nM				UO_0000065					False	CHEMBL772923	Inhibition of Prostaglandin G/H synthase 1 activity in U937 microsomal assay	B	BAO_0000251	microsome format	Homo sapiens	None	None	None	Microsome	CHEMBL221	Cyclooxygenase-1	Homo sapiens	SINGLE PROTEIN	CHEMBL1132512	1	Scientific Literature	Bioorg. Med. Chem. Lett.	1999	None
CHEMBL44468		0	396.39	0	3.97	27	COc1cccc(-c2nc(C(F)(F)F)cn2-c2ccc(S(C)(=O)=O)cc2)c1	IC50	'>'	100000.0	nM				UO_0000065					False	CHEMBL768737	Concentration required to inhibit human prostaglandin G/H synthase 1 (COX-1) by 50%	B	BAO_0000357	single protein format	None	None	None	None	None	CHEMBL221	Cyclooxygenase-1	Homo sapiens	SINGLE PROTEIN	CHEMBL1130039	1	Scientific Literature	J. Med. Chem.	1997	None
CHEMBL296571		0	403.33	0	3.48	72	NS(=O)(=O)c1ccc(-n2cc(C(F)(F)F)nc2-c2ccc(F)c(F)c2)cc1	IC50	'='	29800.0	nM	4.53			UO_0000065	11.22	0.23	1.05	5.80	False	CHEMBL768737	Concentration required to inhibit human prostaglandin G/H synthase 1 (COX-1) by 50%	B	BAO_0000357	single protein format	None	None	None	None	None	CHEMBL221	Cyclooxygenase-1	Homo sapiens	SINGLE PROTEIN	CHEMBL1130039	1	Scientific Literature	J. Med. Chem.	1997	None
CHEMBL329999		0	392.44	1	5.59	40	CS(=O)(=O)c1ccc(C2=C(c3ccc(C(F)(F)F)cc3)CC3(CC3)C2)cc1	IC50	'>'	100000.0	nM				UO_0000065					False	CHEMBL763485	Inhibitory activity against prostaglandin G/H synthase 1 (COX-1).	B	BAO_0000357	single protein format	None	None	None	None	None	CHEMBL221	Cyclooxygenase-1	Homo sapiens	SINGLE PROTEIN	CHEMBL1129290	1	Scientific Literature	J. Med. Chem.	1996	None
CHEMBL119001		0	348.37	0	3.55	36	CS(=O)(=O)c1ccc(-c2cnc(CF)n2-c2ccc(F)cc2)cc1	IC50	'>'	10000.0	nM				UO_0000065					False	CHEMBL768746	In vitro inhibitory activity against human Prostaglandin G/H synthase 1 (COX-1) in U-937 cells	B	BAO_0000219	cell-based format	None	None	None	U-937	None	CHEMBL221	Cyclooxygenase-1	Homo sapiens	SINGLE PROTEIN	CHEMBL1145864	1	Scientific Literature	J. Med. Chem.	2003	CHEMBL3308006
CHEMBL6	INDOMETHACIN	4	357.79	0	3.93	Indomethacin	COc1ccc2c(c1)c(CC(=O)O)c(C)n2C(=O)c1ccc(Cl)cc1	IC50	'='	6.0	nM	8.22	Potential transcription error		UO_0000065					True	CHEMBL944175	Inhibition of COX1	B	BAO_0000357	single protein format	None	None	None	None	None	CHEMBL221	Cyclooxygenase-1	Homo sapiens	SINGLE PROTEIN	CHEMBL1141454	1	Scientific Literature	J. Med. Chem.	2007	None
CHEMBL331135		0	332.81	0	3.60	10d	CS(=O)(=O)c1ccc(-n2cnc(Cl)c2-c2ccccc2)cc1	IC50	'>'	10000.0	nM				UO_0000065					False	CHEMBL768746	In vitro inhibitory activity against human Prostaglandin G/H synthase 1 (COX-1) in U-937 cells	B	BAO_0000219	cell-based format	None	None	None	U-937	None	CHEMBL221	Cyclooxygenase-1	Homo sapiens	SINGLE PROTEIN	CHEMBL1145864	1	Scientific Literature	J. Med. Chem.	2003	CHEMBL3308006
CHEMBL202450		0	284.32	0	2.08	6c	CCOc1c(/C=C/C(=O)c2ccccc2)cnn(C)c1=O	IC50	'='	48500.0	nM	4.31			UO_0000065					False	CHEMBL871167	Inhibition of thrombin-induced platelet aggregation	F	BAO_0000019	assay format	None	None	None	None	None	CHEMBL221	Cyclooxygenase-1	Homo sapiens	SINGLE PROTEIN	CHEMBL1138141	1	Scientific Literature	Bioorg. Med. Chem. Lett.	2006	None
CHEMBL201462		0	316.36	0	3.19	4f	O=C(/C=C/c1ccccc1)c1cnn(Cc2ccccc2)c(=O)c1	Activity						Active						False	CHEMBL871168	Inhibition of thrombin-induced platelet aggregation above 100 uM	F	BAO_0000019	assay format	None	None	None	None	None	CHEMBL221	Cyclooxygenase-1	Homo sapiens	SINGLE PROTEIN	CHEMBL1138141	1	Scientific Literature	Bioorg. Med. Chem. Lett.	2006	None
CHEMBL42651		0	414.38	0	4.11	44	COc1ccc(-c2nc(C(F)(F)F)cn2-c2ccc(S(C)(=O)=O)cc2)cc1F	IC50	'='	49000.0	nM	4.31			UO_0000065	10.40	0.21	0.20	7.04	False	CHEMBL768737	Concentration required to inhibit human prostaglandin G/H synthase 1 (COX-1) by 50%	B	BAO_0000357	single protein format	None	None	None	None	None	CHEMBL221	Cyclooxygenase-1	Homo sapiens	SINGLE PROTEIN	CHEMBL1130039	1	Scientific Literature	J. Med. Chem.	1997	None
CHEMBL43957		0	315.37	0	3.69	3	CS(=O)(=O)c1ccc(-n2cccc2-c2ccc(F)cc2)cc1	IC50	'>'	100000.0	nM				UO_0000065					False	CHEMBL768745	In vitro inhibitory activity against human prostaglandin G/H synthase 1	B	BAO_0000357	single protein format	None	None	None	None	None	CHEMBL221	Cyclooxygenase-1	Homo sapiens	SINGLE PROTEIN	CHEMBL1130038	1	Scientific Literature	J. Med. Chem.	1997	None
CHEMBL236433		0	208.21	0	1.65	(S)-2	C[C@H](C(=O)O)c1ccc2c(c1)OCCO2	IC50	'='	13000.0	nM	4.89			UO_0000065	23.47	0.44	3.24	8.76	False	CHEMBL898176	Inhibition of COX1 in human whole blood after 15 mins	B	BAO_0000357	single protein format	Homo sapiens	CHEMBL3638178	Blood	None	None	CHEMBL221	Cyclooxygenase-1	Homo sapiens	SINGLE PROTEIN	CHEMBL1149592	1	Scientific Literature	Bioorg. Med. Chem.	2007	None
CHEMBL190083	TARENFLURBIL	3	244.26	0	3.68	R-Flurbiprofen	C[C@@H](C(=O)O)c1ccc(-c2ccccc2)c(F)c1	IC50	'='	44000.0	nM	4.36			UO_0000065					False	CHEMBL869505	Inhibition of COX1 in human whole blood	F	BAO_0000221	tissue-based format	Homo sapiens	CHEMBL3638178	Blood	None	None	CHEMBL221	Cyclooxygenase-1	Homo sapiens	SINGLE PROTEIN	CHEMBL1146967	1	Scientific Literature	Bioorg. Med. Chem. Lett.	2006	None
CHEMBL446198		0	334.35	0	1.58	35	COC(=O)c1cc(/N=C/c2ccc(S(N)(=O)=O)cc2)ccc1O	IC50	'='	23990.0	nM	4.62			UO_0000065	13.82	0.27	3.04	3.88	False	CHEMBL932254	Inhibition of COX1 in human whole blood assessed as effect on A-23187-stimulated TxB2 production	B	BAO_0000221	tissue-based format	Homo sapiens	CHEMBL3638178	Blood	None	None	CHEMBL221	Cyclooxygenase-1	Homo sapiens	SINGLE PROTEIN	CHEMBL1141614	1	Scientific Literature	Bioorg. Med. Chem.	2008	None
CHEMBL271754		0	328.31	0	3.10	30	NS(=O)(=O)c1ccc(/C=N/c2ccc(C(F)(F)F)cc2)cc1	IC50	'='	43890.0	nM	4.36			UO_0000065	13.27	0.27	1.26	6.01	False	CHEMBL932254	Inhibition of COX1 in human whole blood assessed as effect on A-23187-stimulated TxB2 production	B	BAO_0000221	tissue-based format	Homo sapiens	CHEMBL3638178	Blood	None	None	CHEMBL221	Cyclooxygenase-1	Homo sapiens	SINGLE PROTEIN	CHEMBL1141614	1	Scientific Literature	Bioorg. Med. Chem.	2008	None
CHEMBL336011		0	353.37	0	3.85	8e	NS(=O)(=O)c1ccc(C2=C(c3cc(F)c(F)c(F)c3)CCC2)cc1	IC50	'>'	100000.0	nM				UO_0000065					False	CHEMBL769636	In vitro inhibition of prostaglandin G/H synthase 1.	B	BAO_0000357	single protein format	None	None	None	None	None	CHEMBL221	Cyclooxygenase-1	Homo sapiens	SINGLE PROTEIN	CHEMBL1128591	1	Scientific Literature	J. Med. Chem.	1995	None
CHEMBL46623		0	385.34	0	3.34	19	NS(=O)(=O)c1ccc(-n2cc(C(F)(F)F)nc2-c2ccc(F)cc2)cc1	IC50	'='	1900.0	nM	5.72			UO_0000065	14.85	0.30	2.38	7.34	False	CHEMBL768737	Concentration required to inhibit human prostaglandin G/H synthase 1 (COX-1) by 50%	B	BAO_0000357	single protein format	None	None	None	None	None	CHEMBL221	Cyclooxygenase-1	Homo sapiens	SINGLE PROTEIN	CHEMBL1130039	1	Scientific Literature	J. Med. Chem.	1997	None
CHEMBL43616		0	445.26	0	4.72	24	CS(=O)(=O)c1ccc(-n2cc(C(F)(F)F)nc2-c2cccc(Br)c2)cc1	IC50	'>'	100000.0	nM				UO_0000065					False	CHEMBL768737	Concentration required to inhibit human prostaglandin G/H synthase 1 (COX-1) by 50%	B	BAO_0000357	single protein format	None	None	None	None	None	CHEMBL221	Cyclooxygenase-1	Homo sapiens	SINGLE PROTEIN	CHEMBL1130039	1	Scientific Literature	J. Med. Chem.	1997	None
CHEMBL275120		0	308.42	0	4.89	25	CC(C)(C)c1cc(C(=O)c2ccccc2)cc2c1OCC2(C)C	IC50	'='	150.0	nM	6.82			UO_0000065	22.13	0.41	1.93	25.95	False	CHEMBL767827	Concentration (in uM) to inhibit 50% of Prostaglandin G/H synthase 1 (COX-1) and is expressed in IC50.	B	BAO_0000019	assay format	None	None	None	None	None	CHEMBL221	Cyclooxygenase-1	Homo sapiens	SINGLE PROTEIN	CHEMBL1131314	1	Scientific Literature	J. Med. Chem.	1998	None
CHEMBL153495		0	340.45	1	5.68	12	C[C@]1(CC(F)F)CC=C2C(CCC3[C@](C)(C(=O)O)CCC[C@@]23C)C1	IC50	'='	56000.0	nM	4.25			UO_0000065	12.49	0.24	-1.43	11.40	False	CHEMBL856197	Inhibitory activity against Prostaglandin G/H synthase 1 from rabbit renal microsomes	B	BAO_0000019	assay format	Oryctolagus cuniculus	None	None	None	None	CHEMBL221	Cyclooxygenase-1	Homo sapiens	SINGLE PROTEIN	CHEMBL1134200	1	Scientific Literature	Bioorg. Med. Chem. Lett.	2001	None
CHEMBL12532		0	336.53	1	5.23	6a	CSc1nnc(-c2cc(C(C)(C)C)c(O)c(C(C)(C)C)c2)s1	IC50	'='	180.0	nM	6.75			UO_0000065	20.04	0.42	1.51	14.66	False	CHEMBL878778	IC50 value against Prostaglandin G/H synthase 1 of human platelet rich plasma	B	BAO_0000366	cell-free format	None	CHEMBL3559721	Plasma	None	None	CHEMBL221	Cyclooxygenase-1	Homo sapiens	SINGLE PROTEIN	CHEMBL1132622	1	Scientific Literature	J. Med. Chem.	1999	None
CHEMBL276663		0	302.46	1	5.42	19	CCCCCC(=O)c1cc(C(C)(C)C)c2c(c1)C(C)(C)CO2	IC50	'>'	10000.0	nM				UO_0000065					False	CHEMBL767827	Concentration (in uM) to inhibit 50% of Prostaglandin G/H synthase 1 (COX-1) and is expressed in IC50.	B	BAO_0000019	assay format	None	None	None	None	None	CHEMBL221	Cyclooxygenase-1	Homo sapiens	SINGLE PROTEIN	CHEMBL1131314	1	Scientific Literature	J. Med. Chem.	1998	None
CHEMBL262701		0	387.44	0	2.80	14	CN1C(C(=O)Nc2nc3ccccc3s2)=C(O)c2ccccc2S1(=O)=O	Inhibition	'='	13.0	%				UO_0000187					False	CHEMBL765124	Inhibition of human Prostaglandin G/H synthase 1 at 0.1 ug/mL expressed as mean percent inhibition of control PGE-2 production	B	BAO_0000357	single protein format	None	None	None	None	None	CHEMBL221	Cyclooxygenase-1	Homo sapiens	SINGLE PROTEIN	CHEMBL1129978	1	Scientific Literature	J. Med. Chem.	1997	None
CHEMBL223691		0	458.53	1	5.91	10b	COC1(c2cc(F)cc(OCc3cc(-c4ccccc4)n(-c4ccccc4)n3)c2)CCOCC1	IC50	'='	7140.0	nM	5.15			UO_0000065					False	CHEMBL919559	Inhibition of COX1 expressed in CHO cells assessed as inhibition of arachidonic acid-stimulated PGE2 production by enzyme immunoassay	F	BAO_0000219	cell-based format	None	None	None	CHO	None	CHEMBL221	Cyclooxygenase-1	Homo sapiens	SINGLE PROTEIN	CHEMBL1149247	1	Scientific Literature	J. Med. Chem.	2004	CHEMBL3308072
CHEMBL225092		0	348.30	0	3.14	12o	COc1ccc(Oc2cnccc2NS(=O)(=O)C(F)(F)F)cc1	IC50	'='	260.0	nM	6.58			UO_0000065	18.91	0.39	3.45	8.49	False	CHEMBL916301	Inhibition of COX1 in human whole blood assessed as inhibition of calcium ionophore A-23187-stimulated platelet aggregation by measuring TXB2 production	B	BAO_0000221	tissue-based format	Homo sapiens	CHEMBL3638178	Blood	None	None	CHEMBL221	Cyclooxygenase-1	Homo sapiens	SINGLE PROTEIN	CHEMBL1149303	1	Scientific Literature	J. Med. Chem.	2004	None
CHEMBL224640		0	352.72	0	3.79	12k	O=S(=O)(Nc1ccncc1Oc1ccccc1Cl)C(F)(F)F	IC50	'='	270.0	nM	6.57			UO_0000065	18.62	0.41	2.78	9.62	False	CHEMBL916301	Inhibition of COX1 in human whole blood assessed as inhibition of calcium ionophore A-23187-stimulated platelet aggregation by measuring TXB2 production	B	BAO_0000221	tissue-based format	Homo sapiens	CHEMBL3638178	Blood	None	None	CHEMBL221	Cyclooxygenase-1	Homo sapiens	SINGLE PROTEIN	CHEMBL1149303	1	Scientific Literature	J. Med. Chem.	2004	None
CHEMBL97943		0	367.35	0	4.43	7	CS(=O)(=O)c1ccc(-c2noc(C(F)(F)F)c2-c2ccccc2)cc1	NI						Not Active						False	CHEMBL770485	Inhibition of human Prostaglandin G/H synthase 1; Inactive	B	BAO_0000357	single protein format	None	None	None	None	None	CHEMBL221	Cyclooxygenase-1	Homo sapiens	SINGLE PROTEIN	CHEMBL1134577	1	Scientific Literature	J. Med. Chem.	2001	None
CHEMBL118	CELECOXIB	4	381.38	0	3.51	Celecoxib	Cc1ccc(-c2cc(C(F)(F)F)nn2-c2ccc(S(N)(=O)=O)cc2)cc1	IC50	'='	15000.0	nM	4.82			UO_0000065	12.65	0.25	1.31	6.19	True	CHEMBL768741	In Vitro activity of compound against human recombinant Prostaglandin G/H synthase 1	B	BAO_0000357	single protein format	None	None	None	None	None	CHEMBL221	Cyclooxygenase-1	Homo sapiens	SINGLE PROTEIN	CHEMBL1132956	1	Scientific Literature	J. Med. Chem.	2000	None
CHEMBL48758		0	403.50	0	4.36	1e	Cc1ccc(N2CC(c3ccc(S(C)(=O)=O)cc3)=C(c3ccccc3)C2=O)cc1	IC50	'='	6900.0	nM	5.16			UO_0000065	12.79	0.24	0.80	9.48	False	CHEMBL767754	Biochemical index for Prostaglandin G/H synthase 1 measured as, thromboxane 2 (TXB2) levels following blood coagulation	B	BAO_0000221	tissue-based format	None	CHEMBL3638178	Blood	None	None	CHEMBL221	Cyclooxygenase-1	Homo sapiens	SINGLE PROTEIN	CHEMBL1133261	1	Scientific Literature	Bioorg. Med. Chem. Lett.	2000	None
CHEMBL340573		0	332.85	0	4.84	7f	CS(=O)(=O)c1ccc(C2=C(c3ccc(Cl)cc3)CCC2)cc1	IC50	'>'	100000.0	nM				UO_0000065					False	CHEMBL769636	In vitro inhibition of prostaglandin G/H synthase 1.	B	BAO_0000357	single protein format	None	None	None	None	None	CHEMBL221	Cyclooxygenase-1	Homo sapiens	SINGLE PROTEIN	CHEMBL1128591	1	Scientific Literature	J. Med. Chem.	1995	None
CHEMBL564962		0	419.48	1	5.10	6l	CS(=O)(=O)c1ccc(-c2cnc(Nc3ccccc3)nc2-c2ccc(F)cc2)cc1	IC50	'>'	100000.0	nM				UO_0000065					False	CHEMBL1059967	Inhibition of human COX1 expressed in african green monkey COS cells assessed as inhibition of arachidonic acid-stimulated PGE2 production by enzyme immunoassay	B	BAO_0000219	cell-based format	Homo sapiens	None	None	COS	None	CHEMBL221	Cyclooxygenase-1	Homo sapiens	SINGLE PROTEIN	CHEMBL1153637	1	Scientific Literature	Bioorg. Med. Chem. Lett.	2009	None
CHEMBL67447		0	333.41	0	3.87	7	NS(=O)(=O)c1ccc(-c2sccc2-c2ccc(F)cc2)cc1	IC50	'='	2700.0	nM	5.57			UO_0000065	16.70	0.35	1.70	9.26	False	CHEMBL665705	Inhibitory activity against human COX-1 expressed in baculovirus infected Sf9 cells	B	BAO_0000219	cell-based format	None	None	None	Sf9	None	CHEMBL221	Cyclooxygenase-1	Homo sapiens	SINGLE PROTEIN	CHEMBL1128822	1	Scientific Literature	Bioorg. Med. Chem. Lett.	1995	CHEMBL3308860
CHEMBL295707		0	410.42	0	4.11	29	COCc1cccc(-c2nc(C(F)(F)F)cn2-c2ccc(S(C)(=O)=O)cc2)c1	IC50	'>'	100000.0	nM				UO_0000065					False	CHEMBL768737	Concentration required to inhibit human prostaglandin G/H synthase 1 (COX-1) by 50%	B	BAO_0000357	single protein format	None	None	None	None	None	CHEMBL221	Cyclooxygenase-1	Homo sapiens	SINGLE PROTEIN	CHEMBL1130039	1	Scientific Literature	J. Med. Chem.	1997	None
CHEMBL45197		0	412.46	0	4.68	15	CSc1ccc(-c2nc(C(F)(F)F)cn2-c2ccc(S(C)(=O)=O)cc2)cc1	IC50	'='	2100.0	nM	5.68			UO_0000065	13.77	0.29	1.00	10.93	False	CHEMBL768737	Concentration required to inhibit human prostaglandin G/H synthase 1 (COX-1) by 50%	B	BAO_0000357	single protein format	None	None	None	None	None	CHEMBL221	Cyclooxygenase-1	Homo sapiens	SINGLE PROTEIN	CHEMBL1130039	1	Scientific Literature	J. Med. Chem.	1997	None
CHEMBL19299	LOXOPROFEN	3	246.31	0	2.79	1/Loxoprofen	CC(C(=O)O)c1ccc(CC2CCCC2=O)cc1	IC50	'>'	100000.0	nM				UO_0000065					False	CHEMBL763483	Inhibitory activity against recombinant human prostaglandin G/H synthase 1	B	BAO_0000357	single protein format	None	None	None	None	None	CHEMBL221	Cyclooxygenase-1	Homo sapiens	SINGLE PROTEIN	CHEMBL1147594	1	Scientific Literature	Bioorg. Med. Chem. Lett.	2004	None
CHEMBL421107		0	407.49	0	3.60	17b	CS(=O)(=O)c1ccc(-c2cc(CCCO[N+](=O)[O-])nn2C2CCCCC2)cc1	Inhibition	'='	90.0	%				UO_0000187					False	CHEMBL767834	Percentage inhibition of prostaglandin G/H synthase 1 in human whole blood (HWB) at a concentration of 100 um	B	BAO_0000221	tissue-based format	None	CHEMBL3638178	Blood	None	None	CHEMBL221	Cyclooxygenase-1	Homo sapiens	SINGLE PROTEIN	CHEMBL1149153	1	Scientific Literature	J. Med. Chem.	2004	None
CHEMBL154	NAPROXEN	4	230.26	0	3.04	1	COc1ccc2cc([C@H](C)C(=O)O)ccc2c1	IC50	'='	350.0	nM	6.46			UO_0000065	28.04	0.52	3.42	13.87	False	CHEMBL766825	Compound was tested in vitro for inhibition of human platelet Prostaglandin G/H synthase 1 at 10 uM	B	BAO_0000019	assay format	None	None	None	None	None	CHEMBL221	Cyclooxygenase-1	Homo sapiens	SINGLE PROTEIN	CHEMBL1129174	1	Scientific Literature	Bioorg. Med. Chem. Lett.	1996	None
CHEMBL233467		0	818.92	2	4.75	11	CC(=O)OCC(OC(C)=O)C(OC(C)=O)C(Cn1c2nc(=O)n(CCCCCOC(=O)C(C)c3ccc(CC(C)C)cc3)c(=O)c-2nc2cc(C)c(C)cc21)OC(C)=O	Inhibition	'='	43.0	%				UO_0000187					False	CHEMBL888935	Inhibition of COX1 by human platelet assay	B	BAO_0000019	assay format	Homo sapiens	None	None	None	None	CHEMBL221	Cyclooxygenase-1	Homo sapiens	SINGLE PROTEIN	CHEMBL1146294	1	Scientific Literature	Bioorg. Med. Chem. Lett.	2007	None
CHEMBL333474		0	367.41	0	3.61	43a	CS(=O)(=O)c1ccc(-c2nc3cnccn3c2-c2ccc(F)cc2)cc1	Inhibition	'='	6.0	%				UO_0000187					False	CHEMBL770483	Percentage of inhibition of Prostaglandin G/H synthase 1 activity in human whole blood (HWB) at 10 uM	B	BAO_0000221	tissue-based format	None	CHEMBL3638178	Blood	None	None	CHEMBL221	Cyclooxygenase-1	Homo sapiens	SINGLE PROTEIN	CHEMBL1134336	1	Scientific Literature	J. Med. Chem.	2001	None
CHEMBL24429		0	313.38	0	2.76	13	CS(=O)(=O)c1ccc(C2=C(c3cccnc3)C(=O)CC2)cc1	IC50	'='	34000.0	nM	4.47			UO_0000065	14.26	0.28	1.71	6.97	False	CHEMBL769638	In vitro potency against human Prostaglandin G/H synthase 1 in U937 microsomes.	B	BAO_0000251	microsome format	None	None	None	None	Microsome	CHEMBL221	Cyclooxygenase-1	Homo sapiens	SINGLE PROTEIN	CHEMBL1132626	1	Scientific Literature	J. Med. Chem.	1999	None
CHEMBL289447		0	354.43	0	3.18	8	Cc1ccc2c(c1)C1=C(c3ccc(S(C)(=O)=O)cc3)C(=O)OC1CC2	Ratio	'>'	45.1										False	CHEMBL768760	Ratio of in vitro inhibitory activity against recombinant human COX-1 to that of recombinant human COX-2	B	BAO_0000357	single protein format	None	None	None	None	None	CHEMBL221	Cyclooxygenase-1	Homo sapiens	SINGLE PROTEIN	CHEMBL1136373	1	Scientific Literature	Bioorg. Med. Chem. Lett.	2003	None
CHEMBL121325		0	407.47	0	4.09	10aj	CS(=O)(=O)c1ccc(-c2nn3c4c(cnc3c2-c2ccc(F)cc2)CCC4)cc1	Inhibition	'='	0.0	%				UO_0000187					False	CHEMBL770483	Percentage of inhibition of Prostaglandin G/H synthase 1 activity in human whole blood (HWB) at 10 uM	B	BAO_0000221	tissue-based format	None	CHEMBL3638178	Blood	None	None	CHEMBL221	Cyclooxygenase-1	Homo sapiens	SINGLE PROTEIN	CHEMBL1134336	1	Scientific Literature	J. Med. Chem.	2001	None
CHEMBL324841		0	372.83	0	4.34	1010au	CS(=O)(=O)c1ccc(-n2cnc(Cl)c2-c2cc3ccccc3o2)cc1	IC50	'>'	1000.0	nM				UO_0000065					False	CHEMBL768746	In vitro inhibitory activity against human Prostaglandin G/H synthase 1 (COX-1) in U-937 cells	B	BAO_0000219	cell-based format	None	None	None	U-937	None	CHEMBL221	Cyclooxygenase-1	Homo sapiens	SINGLE PROTEIN	CHEMBL1145864	1	Scientific Literature	J. Med. Chem.	2003	CHEMBL3308006
CHEMBL118	CELECOXIB	4	381.38	0	3.51	1	Cc1ccc(-c2cc(C(F)(F)F)nn2-c2ccc(S(N)(=O)=O)cc2)cc1	IC50	'='	50.0	nM	7.30			UO_0000065	19.14	0.38	3.79	9.36	True	CHEMBL769638	In vitro potency against human Prostaglandin G/H synthase 1 in U937 microsomes.	B	BAO_0000251	microsome format	None	None	None	None	Microsome	CHEMBL221	Cyclooxygenase-1	Homo sapiens	SINGLE PROTEIN	CHEMBL1132626	1	Scientific Literature	J. Med. Chem.	1999	None
CHEMBL69130		0	387.42	0	2.71	6i	CS(=O)(=O)c1ccc(-c2cc(CO[N+](=O)[O-])nn2Cc2ccccc2)cc1	Inhibition	'='	55.0	%				UO_0000187					False	CHEMBL767834	Percentage inhibition of prostaglandin G/H synthase 1 in human whole blood (HWB) at a concentration of 100 um	B	BAO_0000221	tissue-based format	None	CHEMBL3638178	Blood	None	None	CHEMBL221	Cyclooxygenase-1	Homo sapiens	SINGLE PROTEIN	CHEMBL1149153	1	Scientific Literature	J. Med. Chem.	2004	None
CHEMBL270886		0	320.37	0	2.10	34	COc1ccc(/N=C/c2ccc(S(N)(=O)=O)cc2)cc1OC	IC50	'='	31270.0	nM	4.50			UO_0000065	14.06	0.28	2.40	4.95	False	CHEMBL932254	Inhibition of COX1 in human whole blood assessed as effect on A-23187-stimulated TxB2 production	B	BAO_0000221	tissue-based format	Homo sapiens	CHEMBL3638178	Blood	None	None	CHEMBL221	Cyclooxygenase-1	Homo sapiens	SINGLE PROTEIN	CHEMBL1141614	1	Scientific Literature	Bioorg. Med. Chem.	2008	None
CHEMBL257489		0	290.34	0	2.09	33	COc1ccc(/N=C/c2ccc(S(N)(=O)=O)cc2)cc1	IC50	'='	60740.0	nM	4.22			UO_0000065	14.52	0.29	2.13	5.16	False	CHEMBL932254	Inhibition of COX1 in human whole blood assessed as effect on A-23187-stimulated TxB2 production	B	BAO_0000221	tissue-based format	Homo sapiens	CHEMBL3638178	Blood	None	None	CHEMBL221	Cyclooxygenase-1	Homo sapiens	SINGLE PROTEIN	CHEMBL1141614	1	Scientific Literature	Bioorg. Med. Chem.	2008	None
CHEMBL404476		0	276.32	0	1.79	32	NS(=O)(=O)c1ccc(/C=N/c2ccc(O)cc2)cc1	IC50	'='	51830.0	nM	4.29			UO_0000065	15.51	0.31	2.50	4.62	False	CHEMBL932254	Inhibition of COX1 in human whole blood assessed as effect on A-23187-stimulated TxB2 production	B	BAO_0000221	tissue-based format	Homo sapiens	CHEMBL3638178	Blood	None	None	CHEMBL221	Cyclooxygenase-1	Homo sapiens	SINGLE PROTEIN	CHEMBL1141614	1	Scientific Literature	Bioorg. Med. Chem.	2008	None
CHEMBL118	CELECOXIB	4	381.38	0	3.51	1, celecoxib	Cc1ccc(-c2cc(C(F)(F)F)nn2-c2ccc(S(N)(=O)=O)cc2)cc1	IC50	'='	23470.0	nM	4.63			UO_0000065	12.14	0.24	1.12	5.94	False	CHEMBL932254	Inhibition of COX1 in human whole blood assessed as effect on A-23187-stimulated TxB2 production	B	BAO_0000221	tissue-based format	Homo sapiens	CHEMBL3638178	Blood	None	None	CHEMBL221	Cyclooxygenase-1	Homo sapiens	SINGLE PROTEIN	CHEMBL1141614	1	Scientific Literature	Bioorg. Med. Chem.	2008	None
CHEMBL271832		0	320.37	0	2.10	23	COc1ccc(/C=N/c2ccc(S(N)(=O)=O)cc2)cc1OC	IC50	'='	110270.0	nM		Outside typical range		UO_0000065					False	CHEMBL932254	Inhibition of COX1 in human whole blood assessed as effect on A-23187-stimulated TxB2 production	B	BAO_0000221	tissue-based format	Homo sapiens	CHEMBL3638178	Blood	None	None	CHEMBL221	Cyclooxygenase-1	Homo sapiens	SINGLE PROTEIN	CHEMBL1141614	1	Scientific Literature	Bioorg. Med. Chem.	2008	None
CHEMBL270243		0	276.32	0	1.79	17	NS(=O)(=O)c1ccc(/N=C/c2cccc(O)c2)cc1	IC50	'='	38200.0	nM	4.42			UO_0000065	15.99	0.32	2.63	4.76	False	CHEMBL932254	Inhibition of COX1 in human whole blood assessed as effect on A-23187-stimulated TxB2 production	B	BAO_0000221	tissue-based format	Homo sapiens	CHEMBL3638178	Blood	None	None	CHEMBL221	Cyclooxygenase-1	Homo sapiens	SINGLE PROTEIN	CHEMBL1141614	1	Scientific Literature	Bioorg. Med. Chem.	2008	None
CHEMBL255175		0	305.32	0	1.99	9	NS(=O)(=O)c1ccc(/N=C/c2ccc([N+](=O)[O-])cc2)cc1	IC50	'='	141250.0	nM		Outside typical range		UO_0000065					False	CHEMBL932254	Inhibition of COX1 in human whole blood assessed as effect on A-23187-stimulated TxB2 production	B	BAO_0000221	tissue-based format	Homo sapiens	CHEMBL3638178	Blood	None	None	CHEMBL221	Cyclooxygenase-1	Homo sapiens	SINGLE PROTEIN	CHEMBL1141614	1	Scientific Literature	Bioorg. Med. Chem.	2008	None
CHEMBL427835		0	278.31	0	2.22	7	NS(=O)(=O)c1ccc(/N=C/c2ccc(F)cc2)cc1	IC50	'='	159070.0	nM		Outside typical range		UO_0000065					False	CHEMBL932254	Inhibition of COX1 in human whole blood assessed as effect on A-23187-stimulated TxB2 production	B	BAO_0000221	tissue-based format	Homo sapiens	CHEMBL3638178	Blood	None	None	CHEMBL221	Cyclooxygenase-1	Homo sapiens	SINGLE PROTEIN	CHEMBL1141614	1	Scientific Literature	Bioorg. Med. Chem.	2008	None
CHEMBL559812		0	413.47	0	4.62	39	Cc1c(-c2ccc(S(C)(=O)=O)cc2)nc(NC2CCCCC2)nc1C(F)(F)F	IC50	'>'	100000.0	nM				UO_0000065					False	CHEMBL1059942	Inhibition of human COX1 expressed in african green monkey COS cells assessed as inhibition of arachidonic acid-stimulated PGE2 treated 1 hr before arachidonic acid challenge by enzyme immunoassay	B	BAO_0000219	cell-based format	Homo sapiens	None	None	COS	None	CHEMBL221	Cyclooxygenase-1	Homo sapiens	SINGLE PROTEIN	CHEMBL1153635	1	Scientific Literature	Bioorg. Med. Chem. Lett.	2009	None
CHEMBL330976		0	367.41	0	3.61	10a	CS(=O)(=O)c1ccc(-c2nn3cccnc3c2-c2ccc(F)cc2)cc1	Inhibition	'='	35.0	%				UO_0000187					False	CHEMBL770483	Percentage of inhibition of Prostaglandin G/H synthase 1 activity in human whole blood (HWB) at 10 uM	B	BAO_0000221	tissue-based format	None	CHEMBL3638178	Blood	None	None	CHEMBL221	Cyclooxygenase-1	Homo sapiens	SINGLE PROTEIN	CHEMBL1134336	1	Scientific Literature	J. Med. Chem.	2001	None
CHEMBL6	INDOMETHACIN	4	357.79	0	3.93	Indomethacin	COc1ccc2c(c1)c(CC(=O)O)c(C)n2C(=O)c1ccc(Cl)cc1	IC50	'='	150.0	nM	6.82			UO_0000065	19.07	0.37	2.89	9.96	False	CHEMBL763484	Inhibition of human Prostaglandin G/H synthase 1	B	BAO_0000357	single protein format	Homo sapiens	None	None	None	None	CHEMBL221	Cyclooxygenase-1	Homo sapiens	SINGLE PROTEIN	CHEMBL1135906	1	Scientific Literature	J. Med. Chem.	2002	None
CHEMBL43090		0	371.85	0	3.66	103	CS(=O)(=O)c1ccc(-n2cc(CC#N)nc2-c2ccc(Cl)cc2)cc1	IC50	'>'	100000.0	nM				UO_0000065					False	CHEMBL768737	Concentration required to inhibit human prostaglandin G/H synthase 1 (COX-1) by 50%	B	BAO_0000357	single protein format	None	None	None	None	None	CHEMBL221	Cyclooxygenase-1	Homo sapiens	SINGLE PROTEIN	CHEMBL1130039	1	Scientific Literature	J. Med. Chem.	1997	None
CHEMBL298296		0	408.91	1	5.26	96	CS(=O)(=O)c1ccc(-n2cc(-c3ccccc3)nc2-c2ccc(Cl)cc2)cc1	IC50	'>'	100000.0	nM				UO_0000065					False	CHEMBL768737	Concentration required to inhibit human prostaglandin G/H synthase 1 (COX-1) by 50%	B	BAO_0000357	single protein format	None	None	None	None	None	CHEMBL221	Cyclooxygenase-1	Homo sapiens	SINGLE PROTEIN	CHEMBL1130039	1	Scientific Literature	J. Med. Chem.	1997	None
CHEMBL476392		0	433.52	0	4.41	6c	COc1ccc(/C=N/c2nnc(CNc3nnc4c5ccccc5nc-4s3)s2)cc1	Inhibition	'='	26.16	%				UO_0000187					False	CHEMBL1021246	Inhibition of COX1	B	BAO_0000357	single protein format	None	None	None	None	None	CHEMBL221	Cyclooxygenase-1	Homo sapiens	SINGLE PROTEIN	CHEMBL1154433	1	Scientific Literature	Eur. J. Med. Chem.	2008	None
CHEMBL477011		0	419.50	0	4.11	6d	Oc1ccc(/C=N/c2nnc(CNc3nnc4c5ccccc5nc-4s3)s2)cc1	Inhibition	'='	25.15	%				UO_0000187					False	CHEMBL1021246	Inhibition of COX1	B	BAO_0000357	single protein format	None	None	None	None	None	CHEMBL221	Cyclooxygenase-1	Homo sapiens	SINGLE PROTEIN	CHEMBL1154433	1	Scientific Literature	Eur. J. Med. Chem.	2008	None
CHEMBL515008		0	417.52	0	4.71	6f	Cc1ccc(/C=N/c2nnc(CNc3nnc4c5ccccc5nc-4s3)s2)cc1	Inhibition	'='	23.13	%				UO_0000187					False	CHEMBL1021246	Inhibition of COX1	B	BAO_0000357	single protein format	None	None	None	None	None	CHEMBL221	Cyclooxygenase-1	Homo sapiens	SINGLE PROTEIN	CHEMBL1154433	1	Scientific Literature	Eur. J. Med. Chem.	2008	None
CHEMBL55189		0	328.37	0	3.35	39	CS(=O)(=O)c1ccc(-c2nccnc2-c2ccc(F)cc2)cc1	IC50	'>'	100000.0	nM				UO_0000065					False	CHEMBL768749	In vitro inhibitory activity against human recombinant prostaglandin G/H synthase 1.	B	BAO_0000357	single protein format	None	None	None	None	None	CHEMBL221	Cyclooxygenase-1	Homo sapiens	SINGLE PROTEIN	CHEMBL1129066	1	Scientific Literature	J. Med. Chem.	1996	None
CHEMBL442441		0	353.21	0	4.71	page 1433	C/C(=N/OCc1ccccc1Nc1c(Cl)cccc1Cl)C(=O)O	IC50	'>'	1000.0	nM				UO_0000065					False	CHEMBL944175	Inhibition of COX1	B	BAO_0000357	single protein format	None	None	None	None	None	CHEMBL221	Cyclooxygenase-1	Homo sapiens	SINGLE PROTEIN	CHEMBL1141454	1	Scientific Literature	J. Med. Chem.	2007	None
CHEMBL118	CELECOXIB	4	381.38	0	3.51	Celecoxib	Cc1ccc(-c2cc(C(F)(F)F)nn2-c2ccc(S(N)(=O)=O)cc2)cc1	IC50	'='	5100.0	nM	5.29			UO_0000065	13.88	0.28	1.78	6.79	False	CHEMBL768746	In vitro inhibitory activity against human Prostaglandin G/H synthase 1 (COX-1) in U-937 cells	B	BAO_0000219	cell-based format	None	None	None	U-937	None	CHEMBL221	Cyclooxygenase-1	Homo sapiens	SINGLE PROTEIN	CHEMBL1145864	1	Scientific Literature	J. Med. Chem.	2003	CHEMBL3308006
CHEMBL48332		0	407.47	0	4.19	1d	CS(=O)(=O)c1ccc(C2=C(c3ccccc3)C(=O)N(c3ccc(F)cc3)C2)cc1	IC50	'='	5860.0	nM	5.23			UO_0000065	12.84	0.25	1.04	9.61	False	CHEMBL767754	Biochemical index for Prostaglandin G/H synthase 1 measured as, thromboxane 2 (TXB2) levels following blood coagulation	B	BAO_0000221	tissue-based format	None	CHEMBL3638178	Blood	None	None	CHEMBL221	Cyclooxygenase-1	Homo sapiens	SINGLE PROTEIN	CHEMBL1133261	1	Scientific Literature	Bioorg. Med. Chem. Lett.	2000	None
CHEMBL380368		0	307.18	0	3.78	17	Nc1ccc2c(c1)CCN2C(=O)c1cc(Cl)cc(Cl)c1	Inhibition	'='	55.3	%				UO_0000187					False	CHEMBL870855	Inhibition of COX1 at 30 uM	B	BAO_0000357	single protein format	None	None	None	None	None	CHEMBL221	Cyclooxygenase-1	Homo sapiens	SINGLE PROTEIN	CHEMBL1148655	1	Scientific Literature	Bioorg. Med. Chem. Lett.	2006	None
CHEMBL210801		0	305.16	0	4.22	9	Nc1ccc2c(ccn2C(=O)c2cc(Cl)cc(Cl)c2)c1	Inhibition	'='	76.0	%				UO_0000187					False	CHEMBL870855	Inhibition of COX1 at 30 uM	B	BAO_0000357	single protein format	None	None	None	None	None	CHEMBL221	Cyclooxygenase-1	Homo sapiens	SINGLE PROTEIN	CHEMBL1148655	1	Scientific Literature	Bioorg. Med. Chem. Lett.	2006	None
CHEMBL1290683		0	358.19	0	3.39	29d	COc1cc(OC(F)(F)F)cc2c1OC(C(F)(F)F)C(C(=O)O)=C2	IC50	'='	320.0	nM	6.50			UO_0000065	18.13	0.37	3.10	9.99	False	CHEMBL1291410	Inhibition of human COX-1	B	BAO_0000357	single protein format	Homo sapiens	None	None	None	None	CHEMBL221	Cyclooxygenase-1	Homo sapiens	SINGLE PROTEIN	CHEMBL1287644	1	Scientific Literature	Bioorg. Med. Chem. Lett.	2010	None
CHEMBL274893	SC-57666	0	316.40	0	4.32	27	CS(=O)(=O)c1ccc(C2=C(c3ccc(F)cc3)CCC2)cc1	IC50	'>'	50000.0	nM				UO_0000065					False	CHEMBL768829	Inhibitory activity against human recombinant Prostaglandin G/H synthase 1 expressed in microsomes taken from baculovirus infected Sf9 cells	B	BAO_0000219	cell-based format	None	None	None	Sf9	None	CHEMBL221	Cyclooxygenase-1	Homo sapiens	SINGLE PROTEIN	CHEMBL1128908	1	Scientific Literature	Bioorg. Med. Chem. Lett.	1996	CHEMBL3308860
CHEMBL68026		0	463.35	0	3.66	21q	CS(=O)(=O)c1ccc(-c2cc(C(=O)CCCO)nn2-c2ccc(Br)cc2)cc1	Inhibition	'='	0.0	%				UO_0000187					False	CHEMBL767834	Percentage inhibition of prostaglandin G/H synthase 1 in human whole blood (HWB) at a concentration of 100 um	B	BAO_0000221	tissue-based format	None	CHEMBL3638178	Blood	None	None	CHEMBL221	Cyclooxygenase-1	Homo sapiens	SINGLE PROTEIN	CHEMBL1149153	1	Scientific Literature	J. Med. Chem.	2004	None
CHEMBL122	ROFECOXIB	4	314.36	0	2.56	Rofecoxib	CS(=O)(=O)c1ccc(C2=C(c3ccccc3)C(=O)OC2)cc1	Inhibition	'='	0.0	%				UO_0000187					False	CHEMBL767335	Compound was evaluated for percent inhibition of recombinant prostaglandin G/H synthase 1 in human whole blood (HWB) at a concentration of 100 um	B	BAO_0000221	tissue-based format	None	CHEMBL3638178	Blood	None	None	CHEMBL221	Cyclooxygenase-1	Homo sapiens	SINGLE PROTEIN	CHEMBL1149153	1	Scientific Literature	J. Med. Chem.	2004	None
CHEMBL321217		0	360.41	0	3.48	DFU	CC1(C)OC(=O)C(c2cccc(F)c2)=C1c1ccc(S(C)(=O)=O)cc1	IC50	'>'	70000.0	nM				UO_0000065					False	CHEMBL664786	In vitro inhibitory potency against human COX-1 (HWB COX-2) by whole blood assay	B	BAO_0000221	tissue-based format	None	CHEMBL3638178	Blood	None	None	CHEMBL221	Cyclooxygenase-1	Homo sapiens	SINGLE PROTEIN	CHEMBL1132677	1	Scientific Literature	Bioorg. Med. Chem. Lett.	1999	None
CHEMBL156482		0	423.44	0	4.55	13	CS(=O)(=O)c1ccc(-c2sc3nc(C(F)(F)F)nn3c2-c2ccccc2)cc1	IC50	'='	1100.0	nM	5.96			UO_0000065	14.07	0.29	1.41	9.26	False	CHEMBL767824	Tested in vitro for the ability to inhibit Prostaglandin G/H synthase 1 in chinese hamster ovary (CHO) cells	B	BAO_0000219	cell-based format	None	None	None	CHO	None	CHEMBL221	Cyclooxygenase-1	Homo sapiens	SINGLE PROTEIN	CHEMBL1129864	1	Scientific Literature	Bioorg. Med. Chem. Lett.	1997	CHEMBL3308072
CHEMBL122	ROFECOXIB	4	314.36	0	2.56	3b	CS(=O)(=O)c1ccc(C2=C(c3ccccc3)C(=O)OC2)cc1	IC50	'>'	15000.0	nM				UO_0000065					False	CHEMBL768751	In vitro inhibitory activity against human whole cells Prostaglandin G/H synthase 1	B	BAO_0000219	cell-based format	None	None	None	None	None	CHEMBL221	Cyclooxygenase-1	Homo sapiens	SINGLE PROTEIN	CHEMBL1131765	1	Scientific Literature	Bioorg. Med. Chem. Lett.	1999	None
CHEMBL71558		0	358.51	0	4.57	15h-II (E- isomer)	C/C=C/c1cc(-c2ccc(S(C)(=O)=O)cc2)n(CC2CCCCC2)n1	Inhibition	'='	50.0	%				UO_0000187					False	CHEMBL767834	Percentage inhibition of prostaglandin G/H synthase 1 in human whole blood (HWB) at a concentration of 100 um	B	BAO_0000221	tissue-based format	None	CHEMBL3638178	Blood	None	None	CHEMBL221	Cyclooxygenase-1	Homo sapiens	SINGLE PROTEIN	CHEMBL1149153	1	Scientific Literature	J. Med. Chem.	2004	None
CHEMBL210982		0	348.49	1	5.51	8	CC(C)(C)c1cc(C(=O)n2ccc3cc(N)ccc32)cc(C(C)(C)C)c1	Inhibition	'='	18.3	%				UO_0000187					False	CHEMBL870855	Inhibition of COX1 at 30 uM	B	BAO_0000357	single protein format	None	None	None	None	None	CHEMBL221	Cyclooxygenase-1	Homo sapiens	SINGLE PROTEIN	CHEMBL1148655	1	Scientific Literature	Bioorg. Med. Chem. Lett.	2006	None
CHEMBL54412		0	361.82	0	4.46	Sl no.33	NS(=O)(=O)c1ccc(-c2ccccc2-c2ccc(F)c(Cl)c2)cc1	IC50	'='	9332.54	nM	5.03			UO_0000065	13.90	0.29	0.57	8.36	False	CHEMBL827655	Binding affinity for Prostaglandin G/H synthase 1 (COX-1)	B	BAO_0000357	single protein format	Homo sapiens	None	None	None	None	CHEMBL221	Cyclooxygenase-1	Homo sapiens	SINGLE PROTEIN	CHEMBL1138688	1	Scientific Literature	Bioorg. Med. Chem. Lett.	2004	None
CHEMBL177879		0	382.80	0	2.98	95	CN1C(O)=C(C(=O)Nc2ccccc2Cl)c2cc(F)ccc2S1(=O)=O	Inhibition	'='	32.0	%				UO_0000187					False	CHEMBL765124	Inhibition of human Prostaglandin G/H synthase 1 at 0.1 ug/mL expressed as mean percent inhibition of control PGE-2 production	B	BAO_0000357	single protein format	None	None	None	None	None	CHEMBL221	Cyclooxygenase-1	Homo sapiens	SINGLE PROTEIN	CHEMBL1129978	1	Scientific Literature	J. Med. Chem.	1997	None
CHEMBL276762		0	474.97	1	5.59	10b	COc1ccc(-c2nc(-c3ccccc3Cl)sc2-c2ccc(S(N)(=O)=O)cc2)cc1F	IC50	'>'	100000.0	nM				UO_0000065					False	CHEMBL769634	Inhibition of human Prostaglandin G/H synthase 1	B	BAO_0000357	single protein format	Homo sapiens	None	None	None	None	CHEMBL221	Cyclooxygenase-1	Homo sapiens	SINGLE PROTEIN	CHEMBL1131679	1	Scientific Literature	Bioorg. Med. Chem. Lett.	1999	None
CHEMBL88899		0	388.92	1	5.24	20	COc1ccc(C2=C(c3ccc(S(C)(=O)=O)cc3)CC3(CC3)C2)cc1Cl	IC50	'>'	100000.0	nM				UO_0000065					False	CHEMBL763485	Inhibitory activity against prostaglandin G/H synthase 1 (COX-1).	B	BAO_0000357	single protein format	None	None	None	None	None	CHEMBL221	Cyclooxygenase-1	Homo sapiens	SINGLE PROTEIN	CHEMBL1129290	1	Scientific Literature	J. Med. Chem.	1996	None
CHEMBL282924		0	381.28	0	4.67	8	CS(=O)(=O)c1ccc(C2=C(c3cc(Cl)cc(Cl)c3)C(=O)CC2)cc1	IC50	'='	9200.0	nM	5.04			UO_0000065	13.21	0.29	0.37	9.83	False	CHEMBL769638	In vitro potency against human Prostaglandin G/H synthase 1 in U937 microsomes.	B	BAO_0000251	microsome format	None	None	None	None	Microsome	CHEMBL221	Cyclooxygenase-1	Homo sapiens	SINGLE PROTEIN	CHEMBL1132626	1	Scientific Literature	J. Med. Chem.	1999	None
CHEMBL347945		0	329.23	1	5.33	1c	Clc1ccc(-c2nn(-c3ccc(Cl)cc3)c3c2CCC3)cc1	IC50	'>'	10000.0	nM				UO_0000065					False	CHEMBL763481	Inhibitory activity against human prostaglandin G/H synthase 1 in platelet-rich plasma measured by the presence of thromboxane A2	B	BAO_0000366	cell-free format	None	CHEMBL3559721	Plasma	None	None	CHEMBL221	Cyclooxygenase-1	Homo sapiens	SINGLE PROTEIN	CHEMBL1133431	1	Scientific Literature	Bioorg. Med. Chem. Lett.	2000	None
CHEMBL154373		0	260.72	0	3.41	2h	Cc1ccc(NNC(=O)c2ccc(Cl)cc2)cc1	IC50	'>'	10000.0	nM				UO_0000065					False	CHEMBL763481	Inhibitory activity against human prostaglandin G/H synthase 1 in platelet-rich plasma measured by the presence of thromboxane A2	B	BAO_0000366	cell-free format	None	CHEMBL3559721	Plasma	None	None	CHEMBL221	Cyclooxygenase-1	Homo sapiens	SINGLE PROTEIN	CHEMBL1133431	1	Scientific Literature	Bioorg. Med. Chem. Lett.	2000	None
CHEMBL17111		0	465.62	1	6.98	27	CC(C)(C)c1ccc(-c2nc(-c3ccc(F)cc3)c(-c3ccc(S(C)(=O)=O)cc3)s2)cc1	IC50	'>'	100000.0	nM				UO_0000065					False	CHEMBL664166	Inhibition of human cyclooxygenase-1 (hCOX-1) enzyme.	B	BAO_0000357	single protein format	None	None	None	None	None	CHEMBL221	Cyclooxygenase-1	Homo sapiens	SINGLE PROTEIN	CHEMBL1132704	1	Scientific Literature	Bioorg. Med. Chem. Lett.	1999	None
CHEMBL324825		0	356.42	0	3.81	13c	C=CCc1ncn(-c2ccc(S(C)(=O)=O)cc2)c1-c1ccc(F)cc1	IC50	'>'	10000.0	nM				UO_0000065					False	CHEMBL768746	In vitro inhibitory activity against human Prostaglandin G/H synthase 1 (COX-1) in U-937 cells	B	BAO_0000219	cell-based format	None	None	None	U-937	None	CHEMBL221	Cyclooxygenase-1	Homo sapiens	SINGLE PROTEIN	CHEMBL1145864	1	Scientific Literature	J. Med. Chem.	2003	CHEMBL3308006
CHEMBL116016		0	431.73	0	4.91	10ag	COc1c(Cl)cc(-c2c(Cl)ncn2-c2ccc(S(C)(=O)=O)cc2)cc1Cl	IC50	'>'	10000.0	nM				UO_0000065					False	CHEMBL768746	In vitro inhibitory activity against human Prostaglandin G/H synthase 1 (COX-1) in U-937 cells	B	BAO_0000219	cell-based format	None	None	None	U-937	None	CHEMBL221	Cyclooxygenase-1	Homo sapiens	SINGLE PROTEIN	CHEMBL1145864	1	Scientific Literature	J. Med. Chem.	2003	CHEMBL3308006
CHEMBL70858		0	350.78	0	2.40	14	NS(=O)(=O)c1ccc(-c2coc(=O)n2-c2ccc(Cl)cc2)cc1	IC50	'='	6998.42	nM	5.16			UO_0000065	14.70	0.31	2.75	5.41	False	CHEMBL873460	Binding affinity towards Prostaglandin G/H synthase 1	B	BAO_0000357	single protein format	None	None	None	None	None	CHEMBL221	Cyclooxygenase-1	Homo sapiens	SINGLE PROTEIN	CHEMBL1136323	1	Scientific Literature	Bioorg. Med. Chem. Lett.	2003	None
CHEMBL71455		0	344.39	0	2.31	19	CCc1ccc(-n2c(-c3ccc(S(N)(=O)=O)cc3)coc2=O)cc1	IC50	'='	10399.2	nM	4.98			UO_0000065	14.47	0.28	2.67	5.23	False	CHEMBL873460	Binding affinity towards Prostaglandin G/H synthase 1	B	BAO_0000357	single protein format	None	None	None	None	None	CHEMBL221	Cyclooxygenase-1	Homo sapiens	SINGLE PROTEIN	CHEMBL1136323	1	Scientific Literature	Bioorg. Med. Chem. Lett.	2003	None
CHEMBL325492		0	316.36	0	3.08	9a	CS(=O)(=O)c1ccc(-n2cncc2-c2ccc(F)cc2)cc1	IC50	'>'	10000.0	nM				UO_0000065					False	CHEMBL768746	In vitro inhibitory activity against human Prostaglandin G/H synthase 1 (COX-1) in U-937 cells	B	BAO_0000219	cell-based format	None	None	None	U-937	None	CHEMBL221	Cyclooxygenase-1	Homo sapiens	SINGLE PROTEIN	CHEMBL1145864	1	Scientific Literature	J. Med. Chem.	2003	CHEMBL3308006
CHEMBL306232		0	329.38	0	2.81	6	Cc1ccc(-n2c(-c3ccc(S(C)(=O)=O)cc3)coc2=O)cc1	IC50	'='	11587.77	nM	4.94			UO_0000065	14.99	0.29	2.13	7.12	False	CHEMBL873460	Binding affinity towards Prostaglandin G/H synthase 1	B	BAO_0000357	single protein format	None	None	None	None	None	CHEMBL221	Cyclooxygenase-1	Homo sapiens	SINGLE PROTEIN	CHEMBL1136323	1	Scientific Literature	Bioorg. Med. Chem. Lett.	2003	None
CHEMBL273340		0	362.38	0	2.41	14	CC1(O)OC(=O)C(c2cccc(F)c2)=C1c1ccc(S(C)(=O)=O)cc1	IC50	'>'	100000.0	nM				UO_0000065					False	CHEMBL768834	Inhibitory concentration was measured against Prostaglandin G/H synthase 1 in the sensitive U937 microsome assay	B	BAO_0000251	microsome format	None	None	None	None	None	CHEMBL221	Cyclooxygenase-1	Homo sapiens	SINGLE PROTEIN	CHEMBL1136665	1	Scientific Literature	Bioorg. Med. Chem. Lett.	2003	None
CHEMBL151658		0	257.36	0	3.67	5	CC(O)CN1c2ccccc2Sc2ccccc21	IC50	'='	1000.0	nM	6.00			UO_0000065	23.31	0.46	2.33	25.56	False	CHEMBL768830	Inhibitory activity was evaluated against human Prostaglandin G/H synthase 1 was determined	B	BAO_0000357	single protein format	None	None	None	None	None	CHEMBL221	Cyclooxygenase-1	Homo sapiens	SINGLE PROTEIN	CHEMBL1130767	1	Scientific Literature	Bioorg. Med. Chem. Lett.	1998	None
CHEMBL69557		0	352.32	0	2.02	21	NS(=O)(=O)c1ccc(-c2coc(=O)n2-c2ccc(F)cc2F)cc1	IC50	'='	15310.87	nM	4.82			UO_0000065	13.67	0.27	2.80	5.05	False	CHEMBL873460	Binding affinity towards Prostaglandin G/H synthase 1	B	BAO_0000357	single protein format	None	None	None	None	None	CHEMBL221	Cyclooxygenase-1	Homo sapiens	SINGLE PROTEIN	CHEMBL1136323	1	Scientific Literature	Bioorg. Med. Chem. Lett.	2003	None
CHEMBL329716		0	331.37	0	3.86	11k	Cc1noc(-c2ccc(S(C)(=O)=O)cc2)c1-c1ccc(F)cc1	IC50	'>'	100000.0	nM				UO_0000065					False	CHEMBL877861	Inhibition of human Prostaglandin G/H synthase 1	B	BAO_0000357	single protein format	None	None	None	None	None	CHEMBL221	Cyclooxygenase-1	Homo sapiens	SINGLE PROTEIN	CHEMBL1134577	1	Scientific Literature	J. Med. Chem.	2001	None
CHEMBL442036		0	329.42	0	3.48	14d	COc1ccc(Cc2c(C)[nH]c3cc(S(C)(=O)=O)ccc23)cc1	IC50	'='	7300.0	nM	5.14			UO_0000065	15.59	0.31	1.66	8.68	False	CHEMBL833014	Inhibitory concentration against human whole blood Prostaglandin G/H synthase 1 enzyme activity	B	BAO_0000357	single protein format	Homo sapiens	None	None	None	None	CHEMBL221	Cyclooxygenase-1	Homo sapiens	SINGLE PROTEIN	CHEMBL1137849	1	Scientific Literature	Bioorg. Med. Chem. Lett.	2004	None
CHEMBL177982		0	387.44	0	2.80	51	CN1C(C(=O)Nc2nccs2)=C(O)c2ccc3ccccc3c2S1(=O)=O	Inhibition	'='	100.0	%				UO_0000187					False	CHEMBL765126	Inhibition of human Prostaglandin G/H synthase 1 at 10 ug/mL expressed as mean percent inhibition of control PGE-2 production	B	BAO_0000357	single protein format	None	None	None	None	None	CHEMBL221	Cyclooxygenase-1	Homo sapiens	SINGLE PROTEIN	CHEMBL1129978	1	Scientific Literature	J. Med. Chem.	1997	None
CHEMBL177606		0	400.79	0	3.12	84	CN1C(O)=C(C(=O)Nc2ccc(F)cc2F)c2cc(Cl)ccc2S1(=O)=O	Imax	'='	90.0	%				UO_0000187					False	CHEMBL767831	Highest percent inhibition against Prostaglandin G/H synthase 1 observed on IC50 curve; Range 90-110%	B	BAO_0000357	single protein format	None	None	None	None	None	CHEMBL221	Cyclooxygenase-1	Homo sapiens	SINGLE PROTEIN	CHEMBL1129978	1	Scientific Literature	J. Med. Chem.	1997	None
CHEMBL429915		0	274.35	0	2.39	14	Cc1ccc(/C=N/c2ccc(S(N)(=O)=O)cc2)cc1	IC50	'='	190470.0	nM		Outside typical range		UO_0000065					False	CHEMBL932254	Inhibition of COX1 in human whole blood assessed as effect on A-23187-stimulated TxB2 production	B	BAO_0000221	tissue-based format	Homo sapiens	CHEMBL3638178	Blood	None	None	CHEMBL221	Cyclooxygenase-1	Homo sapiens	SINGLE PROTEIN	CHEMBL1141614	1	Scientific Literature	Bioorg. Med. Chem.	2008	None
CHEMBL176189		0	365.44	0	2.34	17	CCN1C(C(=O)Nc2ncc(C)s2)=C(O)c2ccccc2S1(=O)=O	Inhibition	'='	27.0	%				UO_0000187					False	CHEMBL765126	Inhibition of human Prostaglandin G/H synthase 1 at 10 ug/mL expressed as mean percent inhibition of control PGE-2 production	B	BAO_0000357	single protein format	None	None	None	None	None	CHEMBL221	Cyclooxygenase-1	Homo sapiens	SINGLE PROTEIN	CHEMBL1129978	1	Scientific Literature	J. Med. Chem.	1997	None
CHEMBL326639		0	387.41	0	3.73	75	Cc1nc(-c2nc(C(F)(F)F)cn2-c2ccc(S(C)(=O)=O)cc2)cs1	IC50	'>'	1000000.0	nM		Outside typical range		UO_0000065					False	CHEMBL763301	Inhibitory activity against Prostaglandin G/H synthase 1	B	BAO_0000357	single protein format	None	None	None	None	None	CHEMBL221	Cyclooxygenase-1	Homo sapiens	SINGLE PROTEIN	CHEMBL1133620	1	Scientific Literature	J. Med. Chem.	2000	None
CHEMBL118	CELECOXIB	4	381.38	0	3.51	1	Cc1ccc(-c2cc(C(F)(F)F)nn2-c2ccc(S(N)(=O)=O)cc2)cc1	IC50	'='	26400.0	nM	4.58			UO_0000065					False	CHEMBL768836	Inhibitory effect on Prostaglandin G/H synthase 1 activity was evaluated in human whole blood as TXB2 production	F	BAO_0000221	tissue-based format	None	CHEMBL3638178	Blood	None	None	CHEMBL221	Cyclooxygenase-1	Homo sapiens	SINGLE PROTEIN	CHEMBL1136052	1	Scientific Literature	J. Med. Chem.	2002	None
CHEMBL44464		0	309.34	0	4.38	V	COC(=O)c1ccc(-n2c(C)ccc2-c2ccc(F)cc2)cc1	IC50						Not Active						False	CHEMBL768748	In vitro inhibitory activity against human Prostaglandin G/H synthase 1; NA indicates inactive	B	BAO_0000357	single protein format	None	None	None	None	None	CHEMBL221	Cyclooxygenase-1	Homo sapiens	SINGLE PROTEIN	CHEMBL1130038	1	Scientific Literature	J. Med. Chem.	1997	None
CHEMBL27975		0	412.70	0	3.60	21b	NS(=O)(=O)c1ccc(-n2ncc(Br)c2-c2ccc(Cl)cc2)cc1	IC50	'='	8710.0	nM	5.06			UO_0000065	12.26	0.30	1.46	6.49	False	CHEMBL772766	In vitro inhibitory concentration required to block recombinant human prostaglandin G/H synthase 1 (COX-1)	B	BAO_0000357	single protein format	None	None	None	None	None	CHEMBL221	Cyclooxygenase-1	Homo sapiens	SINGLE PROTEIN	CHEMBL1130002	1	Scientific Literature	J. Med. Chem.	1997	None
CHEMBL272622		0	278.31	0	2.22	28	NS(=O)(=O)c1ccc(/C=N/c2ccc(F)cc2)cc1	IC50	'='	80200.0	nM	4.10			UO_0000065	14.72	0.29	1.88	5.65	False	CHEMBL932254	Inhibition of COX1 in human whole blood assessed as effect on A-23187-stimulated TxB2 production	B	BAO_0000221	tissue-based format	Homo sapiens	CHEMBL3638178	Blood	None	None	CHEMBL221	Cyclooxygenase-1	Homo sapiens	SINGLE PROTEIN	CHEMBL1141614	1	Scientific Literature	Bioorg. Med. Chem.	2008	None
CHEMBL271930		0	290.34	0	2.09	16	COc1cccc(/C=N/c2ccc(S(N)(=O)=O)cc2)c1	IC50	'='	383360.0	nM		Outside typical range		UO_0000065					False	CHEMBL932254	Inhibition of COX1 in human whole blood assessed as effect on A-23187-stimulated TxB2 production	B	BAO_0000221	tissue-based format	Homo sapiens	CHEMBL3638178	Blood	None	None	CHEMBL221	Cyclooxygenase-1	Homo sapiens	SINGLE PROTEIN	CHEMBL1141614	1	Scientific Literature	Bioorg. Med. Chem.	2008	None
CHEMBL176504		0	387.44	0	2.80	105	CN1C(O)=C(C(=O)Nc2nccs2)c2cc3ccccc3cc2S1(=O)=O	Inhibition	'='	-3.0	%				UO_0000187					False	CHEMBL765124	Inhibition of human Prostaglandin G/H synthase 1 at 0.1 ug/mL expressed as mean percent inhibition of control PGE-2 production	B	BAO_0000357	single protein format	None	None	None	None	None	CHEMBL221	Cyclooxygenase-1	Homo sapiens	SINGLE PROTEIN	CHEMBL1129978	1	Scientific Literature	J. Med. Chem.	1997	None
CHEMBL70158		0	333.34	0	2.64	2	CS(=O)(=O)c1ccc(-c2coc(=O)n2-c2ccccc2F)cc1	IC50	'='	13400.0	nM	4.87			UO_0000065	14.62	0.29	2.23	7.03	True	CHEMBL763302	Inhibitory activity against prostaglandin G/H synthase 1	B	BAO_0000357	single protein format	None	None	None	None	None	CHEMBL221	Cyclooxygenase-1	Homo sapiens	SINGLE PROTEIN	CHEMBL1133663	1	Scientific Literature	J. Med. Chem.	2000	None
CHEMBL236238		0	219.22	0	2.24	16	O=C(O)Cc1cccn1-c1ccccc1F	IC50	'='	19800.0	nM	4.70			UO_0000065	21.45	0.40	2.46	11.14	False	CHEMBL898176	Inhibition of COX1 in human whole blood after 15 mins	B	BAO_0000357	single protein format	Homo sapiens	CHEMBL3638178	Blood	None	None	CHEMBL221	Cyclooxygenase-1	Homo sapiens	SINGLE PROTEIN	CHEMBL1149592	1	Scientific Literature	Bioorg. Med. Chem.	2007	None
CHEMBL29472		0	452.28	0	4.03	1al	NS(=O)(=O)c1ccc(-n2nc(C(F)(F)F)cc2-c2ccc(Br)s2)cc1	IC50	'='	2910.0	nM	5.54			UO_0000065	12.24	0.30	1.51	7.10	False	CHEMBL772766	In vitro inhibitory concentration required to block recombinant human prostaglandin G/H synthase 1 (COX-1)	B	BAO_0000357	single protein format	None	None	None	None	None	CHEMBL221	Cyclooxygenase-1	Homo sapiens	SINGLE PROTEIN	CHEMBL1130002	1	Scientific Literature	J. Med. Chem.	1997	None
CHEMBL117295		0	397.28	0	4.26	10ac	COc1ccc(-c2c(Cl)ncn2-c2ccc(S(C)(=O)=O)cc2)cc1Cl	IC50	'>'	10000.0	nM				UO_0000065					False	CHEMBL768746	In vitro inhibitory activity against human Prostaglandin G/H synthase 1 (COX-1) in U-937 cells	B	BAO_0000219	cell-based format	None	None	None	U-937	None	CHEMBL221	Cyclooxygenase-1	Homo sapiens	SINGLE PROTEIN	CHEMBL1145864	1	Scientific Literature	J. Med. Chem.	2003	CHEMBL3308006
CHEMBL291129		0	431.95	0	4.08	94	CCN(CC)C(=O)c1cn(-c2ccc(S(C)(=O)=O)cc2)c(-c2ccc(Cl)cc2)n1	IC50	'>'	100000.0	nM				UO_0000065					False	CHEMBL768737	Concentration required to inhibit human prostaglandin G/H synthase 1 (COX-1) by 50%	B	BAO_0000357	single protein format	None	None	None	None	None	CHEMBL221	Cyclooxygenase-1	Homo sapiens	SINGLE PROTEIN	CHEMBL1130039	1	Scientific Literature	J. Med. Chem.	1997	None
CHEMBL6	INDOMETHACIN	4	357.79	0	3.93	Indomethacin	COc1ccc2c(c1)c(CC(=O)O)c(C)n2C(=O)c1ccc(Cl)cc1	IC50	'='	230.0	nM	6.64			UO_0000065					False	CHEMBL768836	Inhibitory effect on Prostaglandin G/H synthase 1 activity was evaluated in human whole blood as TXB2 production	F	BAO_0000221	tissue-based format	None	CHEMBL3638178	Blood	None	None	CHEMBL221	Cyclooxygenase-1	Homo sapiens	SINGLE PROTEIN	CHEMBL1136052	1	Scientific Literature	J. Med. Chem.	2002	None
CHEMBL352260		0	386.47	0	2.80	5	COC(=O)[C@H](COCc1ccccc1)N1C(=O)C(C)SC1c1cccnc1	Inhibition						No inhibition						False	CHEMBL879228	Compound was evaluated for inhibition of Prostaglandin G/H synthase 1; No inhibition at 10 uM	B	BAO_0000357	single protein format	None	None	None	None	None	CHEMBL221	Cyclooxygenase-1	Homo sapiens	SINGLE PROTEIN	CHEMBL1129743	1	Scientific Literature	Bioorg. Med. Chem. Lett.	1996	None
CHEMBL417452		0	248.32	0	2.58	5c	C[C@@H](C(=O)O)c1ccc(C[C@H]2CCC[C@@H]2O)cc1	IC50	'='	20200.0	nM	4.70			UO_0000065	18.91	0.36	2.11	8.16	False	CHEMBL768837	Inhibitory potency against Prostaglandin G/H synthase 1 in human whole blood assay	B	BAO_0000221	tissue-based format	None	CHEMBL3638178	Blood	None	None	CHEMBL221	Cyclooxygenase-1	Homo sapiens	SINGLE PROTEIN	CHEMBL1147594	1	Scientific Literature	Bioorg. Med. Chem. Lett.	2004	None
CHEMBL164319		0	531.72	2	7.81	7	CCCCC1SC(c2cccc(Oc3ccccc3)c2)N(CCCCc2ccc(C(=O)OCC)cc2)C1=O	IC50	'='	2800.0	nM	5.55			UO_0000065	10.44	0.20	-2.26	9.94	False	CHEMBL765856	Compound was evaluated for inhibition of Prostaglandin G/H synthase 1	B	BAO_0000357	single protein format	None	None	None	None	None	CHEMBL221	Cyclooxygenase-1	Homo sapiens	SINGLE PROTEIN	CHEMBL1129743	1	Scientific Literature	Bioorg. Med. Chem. Lett.	1996	None
CHEMBL147074		0	511.49	2	6.66	11	CC(C)(COc1ccc(Br)cc1)C(=O)NCCCN1c2ccccc2Sc2ccccc21	Inhibition	'='	12.0	%				UO_0000187					False	CHEMBL767832	Compound was evaluated for percent inhibition of Prostaglandin G/H synthase 1 at the concentration of 0.3 uM	B	BAO_0000357	single protein format	None	None	None	None	None	CHEMBL221	Cyclooxygenase-1	Homo sapiens	SINGLE PROTEIN	CHEMBL1130767	1	Scientific Literature	Bioorg. Med. Chem. Lett.	1998	None
CHEMBL228120	DIHYDROPINOSYLVIN	0	214.26	0	2.88	17	Oc1cc(O)cc(CCc2ccccc2)c1	IC50	'>'	46700.0	nM				UO_0000065					False	CHEMBL914258	Inhibition of COX1 by radioimmunoassay method	B	BAO_0000357	single protein format	None	None	None	None	None	CHEMBL221	Cyclooxygenase-1	Homo sapiens	SINGLE PROTEIN	CHEMBL1139892	1	Scientific Literature	J. Nat. Prod.	2007	None
CHEMBL25	ASPIRIN	4	180.16	0	1.31	aspirin	CC(=O)Oc1ccccc1C(=O)O	IC50	'='	11400.0	nM	4.94			UO_0000065	27.44	0.52	3.63	7.77	False	CHEMBL914258	Inhibition of COX1 by radioimmunoassay method	B	BAO_0000357	single protein format	None	None	None	None	None	CHEMBL221	Cyclooxygenase-1	Homo sapiens	SINGLE PROTEIN	CHEMBL1139892	1	Scientific Literature	J. Nat. Prod.	2007	None
CHEMBL17307		0	330.46	0	4.40	25d	CC(C)(C)c1cc(-c2nnc(NC#N)s2)cc(C(C)(C)C)c1O	IC50	'='	3600.0	nM	5.44			UO_0000065	16.47	0.32	1.04	6.65	False	CHEMBL878778	IC50 value against Prostaglandin G/H synthase 1 of human platelet rich plasma	B	BAO_0000366	cell-free format	None	CHEMBL3559721	Plasma	None	None	CHEMBL221	Cyclooxygenase-1	Homo sapiens	SINGLE PROTEIN	CHEMBL1132622	1	Scientific Literature	J. Med. Chem.	1999	None
CHEMBL147074		0	511.49	2	6.66	11	CC(C)(COc1ccc(Br)cc1)C(=O)NCCCN1c2ccccc2Sc2ccccc21	Inhibition	'='	19.0	%				UO_0000187					False	CHEMBL767336	Compound was evaluated for the inhibition of Prostaglandin G/H synthase 1 at the concentration of 3 uM	B	BAO_0000357	single protein format	None	None	None	None	None	CHEMBL221	Cyclooxygenase-1	Homo sapiens	SINGLE PROTEIN	CHEMBL1130767	1	Scientific Literature	Bioorg. Med. Chem. Lett.	1998	None
CHEMBL110446		0	417.41	0	4.51	66	CS(=O)(=O)c1ccc(-n2cc(C(F)(F)F)nc2-c2cnc3ccccc3c2)cc1	IC50	'='	82000.0	nM	4.09			UO_0000065	9.79	0.19	-0.42	6.30	False	CHEMBL763301	Inhibitory activity against Prostaglandin G/H synthase 1	B	BAO_0000357	single protein format	None	None	None	None	None	CHEMBL221	Cyclooxygenase-1	Homo sapiens	SINGLE PROTEIN	CHEMBL1133620	1	Scientific Literature	J. Med. Chem.	2000	None
CHEMBL7162	NS-398	0	314.36	0	2.68	2	CS(=O)(=O)Nc1ccc([N+](=O)[O-])cc1OC1CCCCC1	IC50	'='	3300.0	nM	5.48			UO_0000065	17.44	0.36	2.80	5.56	True	CHEMBL878778	IC50 value against Prostaglandin G/H synthase 1 of human platelet rich plasma	B	BAO_0000366	cell-free format	None	CHEMBL3559721	Plasma	None	None	CHEMBL221	Cyclooxygenase-1	Homo sapiens	SINGLE PROTEIN	CHEMBL1132622	1	Scientific Literature	J. Med. Chem.	1999	None
CHEMBL286490		0	347.82	0	3.41	14	CS(=O)(=O)c1ccc(C2=C(c3cncc(Cl)c3)C(=O)CC2)cc1	IC50	'>'	100000.0	nM				UO_0000065					False	CHEMBL769638	In vitro potency against human Prostaglandin G/H synthase 1 in U937 microsomes.	B	BAO_0000251	microsome format	None	None	None	None	Microsome	CHEMBL221	Cyclooxygenase-1	Homo sapiens	SINGLE PROTEIN	CHEMBL1132626	1	Scientific Literature	J. Med. Chem.	1999	None
CHEMBL219885		0	424.88	0	3.50	14a	CS(=O)(=O)c1ccc(-n2cnc(Cl)c2-c2ccc(OCCCO)c(F)c2)cc1	IC50	'>'	100000.0	nM				UO_0000065					False	CHEMBL917137	Inhibition of COX1 in human whole blood assessed as TxB2 production after 1 hr	B	BAO_0000221	tissue-based format	Homo sapiens	CHEMBL3638178	Blood	None	None	CHEMBL221	Cyclooxygenase-1	Homo sapiens	SINGLE PROTEIN	CHEMBL1142971	1	Scientific Literature	J. Med. Chem.	2007	None
CHEMBL18251		0	413.28	0	3.57	18	CC1(O)OC(=O)C(c2ccc(Cl)c(Cl)c2)=C1c1ccc(S(C)(=O)=O)cc1	IC50	'='	75000.0	nM	4.12			UO_0000065	9.98	0.22	0.55	5.11	False	CHEMBL768833	Inhibitory concentration was measured against Prostaglandin G/H synthase 1 in human whole blood	B	BAO_0000221	tissue-based format	None	CHEMBL3638178	Blood	None	None	CHEMBL221	Cyclooxygenase-1	Homo sapiens	SINGLE PROTEIN	CHEMBL1136665	1	Scientific Literature	Bioorg. Med. Chem. Lett.	2003	None
CHEMBL322305		0	398.37	0	2.61	48	COc1cncc(-c2nc(C(F)(F)F)cn2-c2ccc(S(N)(=O)=O)cc2)c1	IC50	'>'	100000.0	nM				UO_0000065					False	CHEMBL763301	Inhibitory activity against Prostaglandin G/H synthase 1	B	BAO_0000357	single protein format	None	None	None	None	None	CHEMBL221	Cyclooxygenase-1	Homo sapiens	SINGLE PROTEIN	CHEMBL1133620	1	Scientific Literature	J. Med. Chem.	2000	None
CHEMBL224256		0	312.37	0	1.29	17a	CS(=O)(=O)Nc1ccncc1S(=O)(=O)c1ccccc1	IC50	'>'	100000.0	nM				UO_0000065					False	CHEMBL916301	Inhibition of COX1 in human whole blood assessed as inhibition of calcium ionophore A-23187-stimulated platelet aggregation by measuring TXB2 production	B	BAO_0000221	tissue-based format	Homo sapiens	CHEMBL3638178	Blood	None	None	CHEMBL221	Cyclooxygenase-1	Homo sapiens	SINGLE PROTEIN	CHEMBL1149303	1	Scientific Literature	J. Med. Chem.	2004	None
CHEMBL298356		0	407.47	0	4.19	1h	CS(=O)(=O)c1ccc(C2=C(c3ccc(F)cc3)C(=O)N(c3ccccc3)C2)cc1	IC50	'='	2700.0	nM	5.57			UO_0000065	13.67	0.26	1.38	10.23	False	CHEMBL767754	Biochemical index for Prostaglandin G/H synthase 1 measured as, thromboxane 2 (TXB2) levels following blood coagulation	B	BAO_0000221	tissue-based format	None	CHEMBL3638178	Blood	None	None	CHEMBL221	Cyclooxygenase-1	Homo sapiens	SINGLE PROTEIN	CHEMBL1133261	1	Scientific Literature	Bioorg. Med. Chem. Lett.	2000	None
CHEMBL237207		0	509.97	1	3.36	61	COc1ccc2c(c1)c(CCNS(=O)(=O)CCCO[N+](=O)[O-])c(C)n2C(=O)c1ccc(Cl)cc1	IC50	'='	11000.0	nM	4.96			UO_0000065	9.72	0.20	1.60	3.82	False	CHEMBL901401	Inhibition of COX1 in human whole blood assessed as effect on A23187-induced thromboxane B2 production	B	BAO_0000221	tissue-based format	Homo sapiens	CHEMBL3638178	Blood	None	None	CHEMBL221	Cyclooxygenase-1	Homo sapiens	SINGLE PROTEIN	CHEMBL1138326	1	Scientific Literature	J. Med. Chem.	2007	None
CHEMBL165	RESVERATROL	3	228.25	0	2.97	resveratrol	Oc1ccc(/C=C/c2cc(O)cc(O)c2)cc1	IC50	'='	2840.0	nM	5.55			UO_0000065					False	CHEMBL866165	Inhibition of COX1 assessed as TBX2 production in human whole blood	F	BAO_0000221	tissue-based format	Homo sapiens	CHEMBL3638178	Blood	None	None	CHEMBL221	Cyclooxygenase-1	Homo sapiens	SINGLE PROTEIN	CHEMBL1149501	1	Scientific Literature	Bioorg. Med. Chem. Lett.	2006	None
CHEMBL379206		0	277.31	0	2.46	2	NS(=O)(=O)c1ccc(/N=N/c2ccc(O)cc2)cc1	IC50	'>'	100000.0	nM				UO_0000065					False	CHEMBL866165	Inhibition of COX1 assessed as TBX2 production in human whole blood	F	BAO_0000221	tissue-based format	Homo sapiens	CHEMBL3638178	Blood	None	None	CHEMBL221	Cyclooxygenase-1	Homo sapiens	SINGLE PROTEIN	CHEMBL1149501	1	Scientific Literature	Bioorg. Med. Chem. Lett.	2006	None
CHEMBL213267		0	291.33	0	2.76	6	COc1ccc(/N=N/c2ccc(S(N)(=O)=O)cc2)cc1	IC50	'>'	100000.0	nM				UO_0000065					False	CHEMBL866165	Inhibition of COX1 assessed as TBX2 production in human whole blood	F	BAO_0000221	tissue-based format	Homo sapiens	CHEMBL3638178	Blood	None	None	CHEMBL221	Cyclooxygenase-1	Homo sapiens	SINGLE PROTEIN	CHEMBL1149501	1	Scientific Literature	Bioorg. Med. Chem. Lett.	2006	None
CHEMBL224693		0	352.72	0	3.79	12l	O=S(=O)(Nc1ccncc1Oc1cccc(Cl)c1)C(F)(F)F	IC50	'='	2270.0	nM	5.64			UO_0000065	16.00	0.35	1.85	8.26	False	CHEMBL916301	Inhibition of COX1 in human whole blood assessed as inhibition of calcium ionophore A-23187-stimulated platelet aggregation by measuring TXB2 production	B	BAO_0000221	tissue-based format	Homo sapiens	CHEMBL3638178	Blood	None	None	CHEMBL221	Cyclooxygenase-1	Homo sapiens	SINGLE PROTEIN	CHEMBL1149303	1	Scientific Literature	J. Med. Chem.	2004	None
CHEMBL275376		0	393.41	0	3.22	15	CC(C)S(=O)(=O)c1c(O)n(Cc2ccc(F)c(F)c2)c(=O)c2ccccc12	Inhibition	'='	54.0	%				UO_0000187					False	CHEMBL767749	Inhibitory activity against cyclooxygenase-2 (COX-2) in cell assay using stably transfected Cos-A2 CELLS at dose 1 ug/mL	B	BAO_0000019	assay format	Cercopithecidae	None	None	None	None	CHEMBL221	Cyclooxygenase-1	Homo sapiens	SINGLE PROTEIN	CHEMBL1130988	1	Scientific Literature	Bioorg. Med. Chem. Lett.	1998	None
CHEMBL10	SB-203580	0	377.44	0	4.68	4	C[S+]([O-])c1ccc(-c2nc(-c3ccc(F)cc3)c(-c3ccncc3)[nH]2)cc1	IC50	'>'	5000.0	nM				UO_0000065					False	CHEMBL764776	Inhibition of Prostaglandin G/H synthase 1 at 5 uM	B	BAO_0000357	single protein format	None	None	None	None	None	CHEMBL221	Cyclooxygenase-1	Homo sapiens	SINGLE PROTEIN	CHEMBL1131612	1	Scientific Literature	J. Med. Chem.	1998	None
CHEMBL16881		0	320.46	0	4.51	20a	COc1nnc(-c2cc(C(C)(C)C)c(O)c(C(C)(C)C)c2)s1	IC50	'='	200.0	nM	6.70			UO_0000065	20.90	0.42	2.19	12.13	False	CHEMBL878778	IC50 value against Prostaglandin G/H synthase 1 of human platelet rich plasma	B	BAO_0000366	cell-free format	None	CHEMBL3559721	Plasma	None	None	CHEMBL221	Cyclooxygenase-1	Homo sapiens	SINGLE PROTEIN	CHEMBL1132622	1	Scientific Literature	J. Med. Chem.	1999	None
CHEMBL357002		0	443.47	0	3.42	9	CSc1ccc(-c2cc(C(F)(F)F)nn2-c2ccc(S(N)(=O)=O)c(CO)c2)cc1	Inhibition	'='	59.0	%				UO_0000187					False	CHEMBL870306	Inhibition of microsomal COX1	B	BAO_0000019	assay format	Homo sapiens	None	None	None	None	CHEMBL221	Cyclooxygenase-1	Homo sapiens	SINGLE PROTEIN	CHEMBL1146031	1	Scientific Literature	Bioorg. Med. Chem. Lett.	2006	None
CHEMBL118	CELECOXIB	4	381.38	0	3.51	celecoxib	Cc1ccc(-c2cc(C(F)(F)F)nn2-c2ccc(S(N)(=O)=O)cc2)cc1	IC50	'='	6300.0	nM	5.20			UO_0000065	13.64	0.27	1.69	6.67	True	CHEMBL664786	In vitro inhibitory potency against human COX-1 (HWB COX-2) by whole blood assay	B	BAO_0000221	tissue-based format	None	CHEMBL3638178	Blood	None	None	CHEMBL221	Cyclooxygenase-1	Homo sapiens	SINGLE PROTEIN	CHEMBL1132677	1	Scientific Literature	Bioorg. Med. Chem. Lett.	1999	None
CHEMBL14767		0	290.47	1	5.35	46	CCCC(=O)c1cc(C(C)(C)C)c2c(c1)C(C)(C)CS2	IC50	'='	1500.0	nM	5.82			UO_0000065	20.05	0.40	0.47	34.12	False	CHEMBL767828	Inhibition of Prostaglandin G/H synthase 1 (COX-1).	B	BAO_0000357	single protein format	Homo sapiens	None	None	None	None	CHEMBL221	Cyclooxygenase-1	Homo sapiens	SINGLE PROTEIN	CHEMBL1131303	1	Scientific Literature	J. Med. Chem.	1998	None
CHEMBL307022		0	332.38	0	1.83	5e	CS(=O)(=O)c1ccc(-c2cc(CO)nn2C2=CCOC=C2)cc1	Inhibition	'='	10.0	%				UO_0000187					False	CHEMBL767335	Compound was evaluated for percent inhibition of recombinant prostaglandin G/H synthase 1 in human whole blood (HWB) at a concentration of 100 um	B	BAO_0000221	tissue-based format	None	CHEMBL3638178	Blood	None	None	CHEMBL221	Cyclooxygenase-1	Homo sapiens	SINGLE PROTEIN	CHEMBL1149153	1	Scientific Literature	J. Med. Chem.	2004	None
CHEMBL348825		0	480.49	0	3.50	Searie2 (Table 2)	COC1(c2cc(F)cc(OCc3nc(-c4ccc(F)cc4)c(S(N)(=O)=O)o3)c2)CCOCC1	IC50	'='	1300.0	nM	5.89			UO_0000065	12.25	0.24	2.39	5.17	False	CHEMBL767826	The compound was evaluated for prostaglandin E2 inhibition using recombinant Prostaglandin G/H synthase 1	B	BAO_0000357	single protein format	None	None	None	None	None	CHEMBL221	Cyclooxygenase-1	Homo sapiens	SINGLE PROTEIN	CHEMBL1135226	1	Scientific Literature	Bioorg. Med. Chem. Lett.	2002	None
CHEMBL71372		0	348.36	0	2.19	28	Cc1oc(=O)n(-c2ccc(F)cc2)c1-c1ccc(S(N)(=O)=O)cc1	IC50	'='	45814.19	nM	4.34			UO_0000065	12.46	0.25	2.15	4.55	False	CHEMBL873460	Binding affinity towards Prostaglandin G/H synthase 1	B	BAO_0000357	single protein format	None	None	None	None	None	CHEMBL221	Cyclooxygenase-1	Homo sapiens	SINGLE PROTEIN	CHEMBL1136323	1	Scientific Literature	Bioorg. Med. Chem. Lett.	2003	None
CHEMBL43270		0	330.38	0	3.39	7	Cc1cn(-c2ccc(F)cc2)c(-c2ccc(S(C)(=O)=O)cc2)n1	IC50	'>'	100000.0	nM				UO_0000065					False	CHEMBL768737	Concentration required to inhibit human prostaglandin G/H synthase 1 (COX-1) by 50%	B	BAO_0000357	single protein format	None	None	None	None	None	CHEMBL221	Cyclooxygenase-1	Homo sapiens	SINGLE PROTEIN	CHEMBL1130039	1	Scientific Literature	J. Med. Chem.	1997	None
CHEMBL262701		0	387.44	0	2.80	14	CN1C(C(=O)Nc2nc3ccccc3s2)=C(O)c2ccccc2S1(=O)=O	Inhibition	'='	49.0	%				UO_0000187					False	CHEMBL765125	Inhibition of human Prostaglandin G/H synthase 1 at 1 ug/mL expressed as mean percent inhibition of control PGE-2 production	B	BAO_0000357	single protein format	None	None	None	None	None	CHEMBL221	Cyclooxygenase-1	Homo sapiens	SINGLE PROTEIN	CHEMBL1129978	1	Scientific Literature	J. Med. Chem.	1997	None
CHEMBL175457		0	380.43	0	3.34	108	CN1C(O)=C(C(=O)Nc2ccccc2)c2c(ccc3ccccc23)S1(=O)=O	Inhibition	'='	72.0	%				UO_0000187					False	CHEMBL765126	Inhibition of human Prostaglandin G/H synthase 1 at 10 ug/mL expressed as mean percent inhibition of control PGE-2 production	B	BAO_0000357	single protein format	None	None	None	None	None	CHEMBL221	Cyclooxygenase-1	Homo sapiens	SINGLE PROTEIN	CHEMBL1129978	1	Scientific Literature	J. Med. Chem.	1997	None
CHEMBL175457		0	380.43	0	3.34	108	CN1C(O)=C(C(=O)Nc2ccccc2)c2c(ccc3ccccc23)S1(=O)=O	Inhibition	'='	54.0	%				UO_0000187					False	CHEMBL765125	Inhibition of human Prostaglandin G/H synthase 1 at 1 ug/mL expressed as mean percent inhibition of control PGE-2 production	B	BAO_0000357	single protein format	None	None	None	None	None	CHEMBL221	Cyclooxygenase-1	Homo sapiens	SINGLE PROTEIN	CHEMBL1129978	1	Scientific Literature	J. Med. Chem.	1997	None
CHEMBL175720		0	295.30	0	1.89	115	Cn1c(C(=O)Nc2ccccn2)c(O)c2ccccc2c1=O	Inhibition	'='	19.0	%				UO_0000187					False	CHEMBL765126	Inhibition of human Prostaglandin G/H synthase 1 at 10 ug/mL expressed as mean percent inhibition of control PGE-2 production	B	BAO_0000357	single protein format	None	None	None	None	None	CHEMBL221	Cyclooxygenase-1	Homo sapiens	SINGLE PROTEIN	CHEMBL1129978	1	Scientific Literature	J. Med. Chem.	1997	None
CHEMBL127868		0	370.43	0	4.12	44	Cc1ccc(Oc2c(-c3ccc(S(C)(=O)=O)cc3)oc(C)cc2=O)cc1	IC50	'='	39000.0	nM	4.41			UO_0000065	11.90	0.23	0.29	5.99	True	CHEMBL772918	Inhibition concentration against cyclooxygenase-1 (COX-1) in human whole blood	B	BAO_0000221	tissue-based format	None	CHEMBL3638178	Blood	None	None	CHEMBL221	Cyclooxygenase-1	Homo sapiens	SINGLE PROTEIN	CHEMBL1149180	1	Scientific Literature	J. Med. Chem.	2004	None
CHEMBL387879		0	387.17	0	4.44	12p	O=S(=O)(Nc1ccncc1Oc1ccc(Cl)cc1Cl)C(F)(F)F	IC50	'='	1370.0	nM	5.86			UO_0000065	15.14	0.35	1.42	8.59	False	CHEMBL916301	Inhibition of COX1 in human whole blood assessed as inhibition of calcium ionophore A-23187-stimulated platelet aggregation by measuring TXB2 production	B	BAO_0000221	tissue-based format	Homo sapiens	CHEMBL3638178	Blood	None	None	CHEMBL221	Cyclooxygenase-1	Homo sapiens	SINGLE PROTEIN	CHEMBL1149303	1	Scientific Literature	J. Med. Chem.	2004	None
CHEMBL432335		0	322.39	0	2.26	27	NS(=O)(=O)c1ccc(-c2coc(=O)n2C2CCCCC2)cc1	IC50	'>'	100000.0	nM				UO_0000065					False	CHEMBL763302	Inhibitory activity against prostaglandin G/H synthase 1	B	BAO_0000357	single protein format	None	None	None	None	None	CHEMBL221	Cyclooxygenase-1	Homo sapiens	SINGLE PROTEIN	CHEMBL1133663	1	Scientific Literature	J. Med. Chem.	2000	None
CHEMBL368808		0	399.25	0	3.49	33	CN1C(C(=O)Nc2ccc(Cl)cc2)=C(O)c2cc(Cl)ccc2S1(=O)=O	Inhibition	'='	18.0	%				UO_0000187					False	CHEMBL765126	Inhibition of human Prostaglandin G/H synthase 1 at 10 ug/mL expressed as mean percent inhibition of control PGE-2 production	B	BAO_0000357	single protein format	None	None	None	None	None	CHEMBL221	Cyclooxygenase-1	Homo sapiens	SINGLE PROTEIN	CHEMBL1129978	1	Scientific Literature	J. Med. Chem.	1997	None
CHEMBL175326		0	369.40	0	2.09	34	Cc1cnc(NC(=O)C2=C(O)c3cc(F)ccc3S(=O)(=O)N2C)s1	Inhibition	'='	2.0	%				UO_0000187					False	CHEMBL765124	Inhibition of human Prostaglandin G/H synthase 1 at 0.1 ug/mL expressed as mean percent inhibition of control PGE-2 production	B	BAO_0000357	single protein format	None	None	None	None	None	CHEMBL221	Cyclooxygenase-1	Homo sapiens	SINGLE PROTEIN	CHEMBL1129978	1	Scientific Literature	J. Med. Chem.	1997	None
CHEMBL174877		0	312.39	0	3.87	141	CC1(C)Sc2ccccc2C(O)=C1C(=O)Nc1ccccn1	Inhibition	'='	-48.0	%		Outside typical range		UO_0000187					False	CHEMBL765126	Inhibition of human Prostaglandin G/H synthase 1 at 10 ug/mL expressed as mean percent inhibition of control PGE-2 production	B	BAO_0000357	single protein format	None	None	None	None	None	CHEMBL221	Cyclooxygenase-1	Homo sapiens	SINGLE PROTEIN	CHEMBL1129978	1	Scientific Literature	J. Med. Chem.	1997	None
CHEMBL92154		0	342.44	0	4.71	SC-58451	CS(=O)(=O)c1ccc(C2=C(c3ccc(F)cc3)CC3(CC3)C2)cc1	IC50	'='	140.0	nM	6.85			UO_0000065	20.01	0.39	2.14	20.08	False	CHEMBL766824	Inhibition of PGE-2 production in arachidonic acid-stimulated CHO cells expressing human Prostaglandin G/H synthase 1	B	BAO_0000219	cell-based format	Homo sapiens	None	None	CHO	None	CHEMBL221	Cyclooxygenase-1	Homo sapiens	SINGLE PROTEIN	CHEMBL1129773	1	Scientific Literature	Bioorg. Med. Chem. Lett.	1996	CHEMBL3308072
CHEMBL176504		0	387.44	0	2.80	105	CN1C(O)=C(C(=O)Nc2nccs2)c2cc3ccccc3cc2S1(=O)=O	Inhibition	'='	11.0	%				UO_0000187					False	CHEMBL765125	Inhibition of human Prostaglandin G/H synthase 1 at 1 ug/mL expressed as mean percent inhibition of control PGE-2 production	B	BAO_0000357	single protein format	None	None	None	None	None	CHEMBL221	Cyclooxygenase-1	Homo sapiens	SINGLE PROTEIN	CHEMBL1129978	1	Scientific Literature	J. Med. Chem.	1997	None
CHEMBL174722		0	380.43	0	3.34	54	CN1C(C(=O)Nc2ccccc2)=C(O)c2ccc3ccccc3c2S1(=O)=O	Inhibition	'='	4.0	%				UO_0000187					False	CHEMBL765124	Inhibition of human Prostaglandin G/H synthase 1 at 0.1 ug/mL expressed as mean percent inhibition of control PGE-2 production	B	BAO_0000357	single protein format	None	None	None	None	None	CHEMBL221	Cyclooxygenase-1	Homo sapiens	SINGLE PROTEIN	CHEMBL1129978	1	Scientific Literature	J. Med. Chem.	1997	None
CHEMBL177483		0	384.42	0	2.07	58	CN1C(C(=O)Nc2ccccn2)=C(O)c2c(c3ccccc3n2C)S1(=O)=O	Inhibition	'='	0.0	%				UO_0000187					False	CHEMBL765124	Inhibition of human Prostaglandin G/H synthase 1 at 0.1 ug/mL expressed as mean percent inhibition of control PGE-2 production	B	BAO_0000357	single protein format	None	None	None	None	None	CHEMBL221	Cyclooxygenase-1	Homo sapiens	SINGLE PROTEIN	CHEMBL1129978	1	Scientific Literature	J. Med. Chem.	1997	None
CHEMBL174792		0	404.47	0	2.62	60	CCn1c2c(c3ccccc31)S(=O)(=O)N(C)C(C(=O)Nc1nccs1)=C2O	Inhibition	'='	-1.0	%				UO_0000187					False	CHEMBL765125	Inhibition of human Prostaglandin G/H synthase 1 at 1 ug/mL expressed as mean percent inhibition of control PGE-2 production	B	BAO_0000357	single protein format	None	None	None	None	None	CHEMBL221	Cyclooxygenase-1	Homo sapiens	SINGLE PROTEIN	CHEMBL1129978	1	Scientific Literature	J. Med. Chem.	1997	None
CHEMBL350968		0	496.03	1	6.27	4	COC(=O)C(CCc1ccccc1)N1C(=O)C(C)SC1c1cccc(Oc2ccc(Cl)cc2)c1	Inhibition						No inhibition						False	CHEMBL879228	Compound was evaluated for inhibition of Prostaglandin G/H synthase 1; No inhibition at 10 uM	B	BAO_0000357	single protein format	None	None	None	None	None	CHEMBL221	Cyclooxygenase-1	Homo sapiens	SINGLE PROTEIN	CHEMBL1129743	1	Scientific Literature	Bioorg. Med. Chem. Lett.	1996	None
CHEMBL367118		0	345.38	0	1.89	42	Cc1ccc2c(c1)S(=O)(=O)N(C)C(C(=O)Nc1ccccn1)=C2O	Inhibition	'='	18.0	%				UO_0000187					False	CHEMBL765124	Inhibition of human Prostaglandin G/H synthase 1 at 0.1 ug/mL expressed as mean percent inhibition of control PGE-2 production	B	BAO_0000357	single protein format	None	None	None	None	None	CHEMBL221	Cyclooxygenase-1	Homo sapiens	SINGLE PROTEIN	CHEMBL1129978	1	Scientific Literature	J. Med. Chem.	1997	None
CHEMBL361563		0	369.41	0	3.62	3	CS(=O)(=O)Nc1cc2c(cc1Sc1cccc(F)c1F)C(=O)CC2	IC50	'>'	10000.0	nM				UO_0000065					False	CHEMBL772925	Inhibition of human Prostaglandin G/H synthase 1 at 10 ug/mL expressed as the mean percent inhibition of control PGE-2 production	B	BAO_0000357	single protein format	None	None	None	None	None	CHEMBL221	Cyclooxygenase-1	Homo sapiens	SINGLE PROTEIN	CHEMBL1129978	1	Scientific Literature	J. Med. Chem.	1997	None
CHEMBL174930		0	365.80	0	2.23	90	CN1C(O)=C(C(=O)Nc2ccccn2)c2cc(Cl)ccc2S1(=O)=O	Inhibition	'='	53.0	%				UO_0000187					False	CHEMBL765125	Inhibition of human Prostaglandin G/H synthase 1 at 1 ug/mL expressed as mean percent inhibition of control PGE-2 production	B	BAO_0000357	single protein format	None	None	None	None	None	CHEMBL221	Cyclooxygenase-1	Homo sapiens	SINGLE PROTEIN	CHEMBL1129978	1	Scientific Literature	J. Med. Chem.	1997	None
CHEMBL126404		0	370.43	0	4.12	43	Cc1cccc(Oc2c(-c3ccc(S(C)(=O)=O)cc3)oc(C)cc2=O)c1	IC50	'>'	100000.0	nM				UO_0000065					False	CHEMBL772918	Inhibition concentration against cyclooxygenase-1 (COX-1) in human whole blood	B	BAO_0000221	tissue-based format	None	CHEMBL3638178	Blood	None	None	CHEMBL221	Cyclooxygenase-1	Homo sapiens	SINGLE PROTEIN	CHEMBL1149180	1	Scientific Literature	J. Med. Chem.	2004	None
CHEMBL331749		0	339.44	1	5.10	40	CC(C)(C)c1cc(Nc2ccccc2C(=O)O)cc2c1OCC2(C)C	IC50	'='	2500.0	nM	5.60			UO_0000065	16.50	0.31	0.50	9.57	False	CHEMBL763480	Inhibitory activity against prostaglandin G/H synthase 1 (COX-1)	B	BAO_0000357	single protein format	None	None	None	None	None	CHEMBL221	Cyclooxygenase-1	Homo sapiens	SINGLE PROTEIN	CHEMBL1131087	1	Scientific Literature	J. Med. Chem.	1998	None
CHEMBL177483		0	384.42	0	2.07	58	CN1C(C(=O)Nc2ccccn2)=C(O)c2c(c3ccccc3n2C)S1(=O)=O	Inhibition	'='	14.0	%				UO_0000187					False	CHEMBL765125	Inhibition of human Prostaglandin G/H synthase 1 at 1 ug/mL expressed as mean percent inhibition of control PGE-2 production	B	BAO_0000357	single protein format	None	None	None	None	None	CHEMBL221	Cyclooxygenase-1	Homo sapiens	SINGLE PROTEIN	CHEMBL1129978	1	Scientific Literature	J. Med. Chem.	1997	None
CHEMBL43217		0	424.93	0	3.14	102	CS(=O)(=O)Cc1cn(-c2ccc(S(C)(=O)=O)cc2)c(-c2ccc(Cl)cc2)n1	IC50	'>'	100000.0	nM				UO_0000065					False	CHEMBL768737	Concentration required to inhibit human prostaglandin G/H synthase 1 (COX-1) by 50%	B	BAO_0000357	single protein format	None	None	None	None	None	CHEMBL221	Cyclooxygenase-1	Homo sapiens	SINGLE PROTEIN	CHEMBL1130039	1	Scientific Literature	J. Med. Chem.	1997	None
CHEMBL127560		0	440.39	0	4.71	28	Cc1cc(=O)c(Oc2ccc(OC(F)(F)F)cc2)c(-c2ccc(S(C)(=O)=O)cc2)o1	IC50	'>'	100000.0	nM				UO_0000065					False	CHEMBL772918	Inhibition concentration against cyclooxygenase-1 (COX-1) in human whole blood	B	BAO_0000221	tissue-based format	None	CHEMBL3638178	Blood	None	None	CHEMBL221	Cyclooxygenase-1	Homo sapiens	SINGLE PROTEIN	CHEMBL1149180	1	Scientific Literature	J. Med. Chem.	2004	None
CHEMBL287447		0	398.27	0	2.99	20c	NS(=O)(=O)c1ccc(-n2nc(CO)c(Cl)c2-c2ccc(Cl)cc2)cc1	IC50	'='	170.0	nM	6.77			UO_0000065	17.00	0.37	3.78	6.89	False	CHEMBL772766	In vitro inhibitory concentration required to block recombinant human prostaglandin G/H synthase 1 (COX-1)	B	BAO_0000357	single protein format	None	None	None	None	None	CHEMBL221	Cyclooxygenase-1	Homo sapiens	SINGLE PROTEIN	CHEMBL1130002	1	Scientific Literature	J. Med. Chem.	1997	None
CHEMBL52889		0	404.43	0	4.72	20h	COc1ccc(-c2cc(F)c(F)cc2-c2ccc(S(C)(=O)=O)cc2)cc1OC	IC50	'>'	100000.0	nM				UO_0000065					False	CHEMBL768749	In vitro inhibitory activity against human recombinant prostaglandin G/H synthase 1.	B	BAO_0000357	single protein format	None	None	None	None	None	CHEMBL221	Cyclooxygenase-1	Homo sapiens	SINGLE PROTEIN	CHEMBL1129066	1	Scientific Literature	J. Med. Chem.	1996	None
CHEMBL72294		0	344.39	0	2.36	32	Cc1ccc(-n2c(-c3ccc(S(N)(=O)=O)cc3)c(C)oc2=O)cc1	IC50	'='	43500.0	nM	4.36			UO_0000065	12.66	0.25	2.00	4.58	True	CHEMBL763302	Inhibitory activity against prostaglandin G/H synthase 1	B	BAO_0000357	single protein format	None	None	None	None	None	CHEMBL221	Cyclooxygenase-1	Homo sapiens	SINGLE PROTEIN	CHEMBL1133663	1	Scientific Literature	J. Med. Chem.	2000	None
CHEMBL275376		0	393.41	0	3.22	15	CC(C)S(=O)(=O)c1c(O)n(Cc2ccc(F)c(F)c2)c(=O)c2ccccc12	Inhibition	'='	10.0	%				UO_0000187					False	CHEMBL767746	Inhibitory activity against Prostaglandin G/H synthase 1 in Microsomal assay at dose 0.1 ug/mL	B	BAO_0000357	single protein format	Cercopithecidae	None	None	None	None	CHEMBL221	Cyclooxygenase-1	Homo sapiens	SINGLE PROTEIN	CHEMBL1130988	1	Scientific Literature	Bioorg. Med. Chem. Lett.	1998	None
CHEMBL18080		0	391.88	0	3.59	13	CC(C)S(=O)(=O)c1c(O)n(Cc2ccc(Cl)cc2)c(=O)c2ccccc12	Inhibition	'='	69.0	%				UO_0000187					False	CHEMBL763339	Inhibitory activity against Prostaglandin G/H synthase 2 in cell assay using stably transfected Cos-A2 CELLS at dose 10 ug/mL	B	BAO_0000019	assay format	Cercopithecidae	None	None	None	None	CHEMBL221	Cyclooxygenase-1	Homo sapiens	SINGLE PROTEIN	CHEMBL1130988	1	Scientific Literature	Bioorg. Med. Chem. Lett.	1998	None
CHEMBL30327	2,3,7,8-TETRACHLORODIBENZO-P-DIOXIN	0	321.97	1	6.20	2,3,7,8-TETRACHLORODIBENZO-P-DIOXIN	Clc1cc2c(cc1Cl)Oc1cc(Cl)c(Cl)cc1O2	Ki						Not Active (inhibition < 50% @ 10 uM and thus dose-reponse curve not measured)						False	CHEMBL1909130	DRUGMATRIX: Cyclooxygenase COX-1 enzyme inhibition (substrate: Arachidonic acid)	B	BAO_0000221	tissue-based format	Homo sapiens	None	None	Platelet	None	CHEMBL221	Cyclooxygenase-1	Homo sapiens	SINGLE PROTEIN	CHEMBL1909046	15	DrugMatrix			CHEMBL3833781
CHEMBL290739		0	403.31	0	4.04	6	CS(=O)(=O)Nc1cc2c(cc1Sc1ncc(Cl)cc1Cl)C(=O)CC2	IC50	'='	4900.0	nM	5.31			UO_0000065	13.17	0.30	1.27	6.97	False	CHEMBL772923	Inhibition of Prostaglandin G/H synthase 1 activity in U937 microsomal assay	B	BAO_0000251	microsome format	Homo sapiens	None	None	None	Microsome	CHEMBL221	Cyclooxygenase-1	Homo sapiens	SINGLE PROTEIN	CHEMBL1132512	1	Scientific Literature	Bioorg. Med. Chem. Lett.	1999	None
CHEMBL564	PROMAZINE	4	284.43	0	4.24	PROMAZINE	CN(C)CCCN1c2ccccc2Sc2ccccc21	IC50						Not Active (inhibition < 50% @ 10 uM and thus dose-reponse curve not measured)						False	CHEMBL1909130	DRUGMATRIX: Cyclooxygenase COX-1 enzyme inhibition (substrate: Arachidonic acid)	B	BAO_0000221	tissue-based format	Homo sapiens	None	None	Platelet	None	CHEMBL221	Cyclooxygenase-1	Homo sapiens	SINGLE PROTEIN	CHEMBL1909046	15	DrugMatrix			CHEMBL3833781
CHEMBL350039		0	402.48	0	3.97	3d	CS(=O)(=O)c1ccc(-c2cnn(-c3ccccc3)c(=O)c2-c2ccccc2)cc1	IC50	'>'	10000.0	nM				UO_0000065					False	CHEMBL766826	In vitro inhibitory activity against sensitive U-937 microsomal prostaglandin G/H synthase 1	B	BAO_0000019	assay format	None	None	None	None	None	CHEMBL221	Cyclooxygenase-1	Homo sapiens	SINGLE PROTEIN	CHEMBL1136575	1	Scientific Literature	Bioorg. Med. Chem. Lett.	2003	None
CHEMBL838	BENAZEPRIL	4	424.50	0	2.57	BENAZEPRIL	CCOC(=O)[C@H](CCc1ccccc1)N[C@H]1CCc2ccccc2N(CC(=O)O)C1=O	Ki						Not Active (inhibition < 50% @ 10 uM and thus dose-reponse curve not measured)						False	CHEMBL1909130	DRUGMATRIX: Cyclooxygenase COX-1 enzyme inhibition (substrate: Arachidonic acid)	B	BAO_0000221	tissue-based format	Homo sapiens	None	None	Platelet	None	CHEMBL221	Cyclooxygenase-1	Homo sapiens	SINGLE PROTEIN	CHEMBL1909046	15	DrugMatrix			CHEMBL3833781
CHEMBL16516		0	530.48	2	6.96	20	CS(=O)(=O)c1ccc(-c2sc(CCCc3ccc(Br)cc3)nc2-c2ccc(F)cc2)cc1	IC50	'>'	10000.0	nM				UO_0000065					False	CHEMBL664166	Inhibition of human cyclooxygenase-1 (hCOX-1) enzyme.	B	BAO_0000357	single protein format	None	None	None	None	None	CHEMBL221	Cyclooxygenase-1	Homo sapiens	SINGLE PROTEIN	CHEMBL1132704	1	Scientific Literature	Bioorg. Med. Chem. Lett.	1999	None
CHEMBL6	INDOMETHACIN	4	357.79	0	3.93	Indomethacin	COc1ccc2c(c1)c(CC(=O)O)c(C)n2C(=O)c1ccc(Cl)cc1	IC50	'='	5600.0	nM	5.25			UO_0000065	14.68	0.29	1.32	7.66	False	CHEMBL892199	Inhibition of COX1	B	BAO_0000357	single protein format	None	None	None	None	None	CHEMBL221	Cyclooxygenase-1	Homo sapiens	SINGLE PROTEIN	CHEMBL1147892	1	Scientific Literature	Bioorg. Med. Chem. Lett.	2007	None
CHEMBL13661		0	288.43	1	5.03	31	CCCCC(=O)c1cc(C(C)(C)C)c2c(c1)C(C)(C)CO2	IC50	'='	2000.0	nM	5.70			UO_0000065	19.76	0.37	0.67	21.67	False	CHEMBL767828	Inhibition of Prostaglandin G/H synthase 1 (COX-1).	B	BAO_0000357	single protein format	Homo sapiens	None	None	None	None	CHEMBL221	Cyclooxygenase-1	Homo sapiens	SINGLE PROTEIN	CHEMBL1131303	1	Scientific Literature	J. Med. Chem.	1998	None
CHEMBL152973		0	402.47	0	1.87	46a	CN1CCN(C(=O)c2cc3c(cc2-c2ccc(S(C)(=O)=O)cc2)OCO3)CC1	Inhibition	'='	15.0	%				UO_0000187					False	CHEMBL765122	In vitro percent Inhibition of recombinant human prostaglandin G/H synthase 1 (COX-1) at a concentration of 100 uM	B	BAO_0000357	single protein format	None	None	None	None	None	CHEMBL221	Cyclooxygenase-1	Homo sapiens	SINGLE PROTEIN	CHEMBL1145927	1	Scientific Literature	J. Med. Chem.	2003	None
CHEMBL151042		0	367.43	0	3.32	47	NS(=O)(=O)c1ccc(-c2cc3c(cc2Cc2ccccc2)OCO3)cc1	Inhibition	'='	90.0	%				UO_0000187					False	CHEMBL765122	In vitro percent Inhibition of recombinant human prostaglandin G/H synthase 1 (COX-1) at a concentration of 100 uM	B	BAO_0000357	single protein format	None	None	None	None	None	CHEMBL221	Cyclooxygenase-1	Homo sapiens	SINGLE PROTEIN	CHEMBL1145927	1	Scientific Literature	J. Med. Chem.	2003	None
CHEMBL175284		0	509.80	2	5.72	102	O=C(Nc1ccc(Cl)cc1Cl)C1=C(O)N(Cc2ccccc2)S(=O)(=O)c2ccc(Cl)cc21	Inhibition	'='	4.0	%				UO_0000187					False	CHEMBL765124	Inhibition of human Prostaglandin G/H synthase 1 at 0.1 ug/mL expressed as mean percent inhibition of control PGE-2 production	B	BAO_0000357	single protein format	None	None	None	None	None	CHEMBL221	Cyclooxygenase-1	Homo sapiens	SINGLE PROTEIN	CHEMBL1129978	1	Scientific Literature	J. Med. Chem.	1997	None
CHEMBL176216		0	459.74	0	4.68	104	O=C(Nc1ccc(Cl)cc1Cl)C1=C(O)N(C2CC2)S(=O)(=O)c2ccc(Cl)cc21	Inhibition	'='	100.0	%				UO_0000187					False	CHEMBL765126	Inhibition of human Prostaglandin G/H synthase 1 at 10 ug/mL expressed as mean percent inhibition of control PGE-2 production	B	BAO_0000357	single protein format	None	None	None	None	None	CHEMBL221	Cyclooxygenase-1	Homo sapiens	SINGLE PROTEIN	CHEMBL1129978	1	Scientific Literature	J. Med. Chem.	1997	None
CHEMBL499815	ATRACTYLOSIDE	0	803.00	2	1.67	ATRACTYLOSIDE	C=C1[C@@H]2CCC3[C@]4(C)C[C@H](O[C@@H]5O[C@H](CO)[C@@H](OS(=O)(=O)[O-])[C@H](OS(=O)(=O)[O-])[C@H]5OC(=O)CC(C)C)C[C@@H](C(=O)O)[C@H]4CC[C@]3(C2)[C@@H]1O.[K+].[K+]	Ki						Not Active (inhibition < 50% @ 10 uM and thus dose-reponse curve not measured)						False	CHEMBL1909130	DRUGMATRIX: Cyclooxygenase COX-1 enzyme inhibition (substrate: Arachidonic acid)	B	BAO_0000221	tissue-based format	Homo sapiens	None	None	Platelet	None	CHEMBL221	Cyclooxygenase-1	Homo sapiens	SINGLE PROTEIN	CHEMBL1909046	15	DrugMatrix			CHEMBL3833781
CHEMBL47	VITAMIN E	0	430.72	1	8.84	ALPHA-TOCOPHEROL	Cc1c(C)c2c(c(C)c1O)CC[C@@](C)(CCC[C@H](C)CCC[C@H](C)CCCC(C)C)O2	Ki						Not Active (inhibition < 50% @ 10 uM and thus dose-reponse curve not measured)						False	CHEMBL1909130	DRUGMATRIX: Cyclooxygenase COX-1 enzyme inhibition (substrate: Arachidonic acid)	B	BAO_0000221	tissue-based format	Homo sapiens	None	None	Platelet	None	CHEMBL221	Cyclooxygenase-1	Homo sapiens	SINGLE PROTEIN	CHEMBL1909046	15	DrugMatrix			CHEMBL3833781
CHEMBL113	CAFFEINE	4	194.19	0	-1.03	CAFFEINE	Cn1c(=O)c2c(ncn2C)n(C)c1=O	Ki						Not Active (inhibition < 50% @ 10 uM and thus dose-reponse curve not measured)						False	CHEMBL1909130	DRUGMATRIX: Cyclooxygenase COX-1 enzyme inhibition (substrate: Arachidonic acid)	B	BAO_0000221	tissue-based format	Homo sapiens	None	None	Platelet	None	CHEMBL221	Cyclooxygenase-1	Homo sapiens	SINGLE PROTEIN	CHEMBL1909046	15	DrugMatrix			CHEMBL3833781
CHEMBL262016		0	357.43	0	2.94	10	CCCS(=O)(=O)c1c(O)n(Cc2ccccc2)c(=O)c2ccccc12	Inhibition	'='	22.0	%				UO_0000187					False	CHEMBL767747	Inhibitory activity against Prostaglandin G/H synthase 1 in Microsomal assay at dose 1 ug/ml	B	BAO_0000357	single protein format	Cercopithecidae	None	None	None	None	CHEMBL221	Cyclooxygenase-1	Homo sapiens	SINGLE PROTEIN	CHEMBL1130988	1	Scientific Literature	Bioorg. Med. Chem. Lett.	1998	None
CHEMBL275194		0	421.47	0	3.60	17	COc1ccc(S(=O)(=O)c2c(O)n(Cc3ccccc3)c(=O)c3ccccc23)cc1	Inhibition	'='	93.0	%				UO_0000187					False	CHEMBL874023	Inhibitory activity against Prostaglandin G/H synthase 1 in Microsomal assay at dose 10 ug/ml	B	BAO_0000357	single protein format	Cercopithecidae	None	None	None	None	CHEMBL221	Cyclooxygenase-1	Homo sapiens	SINGLE PROTEIN	CHEMBL1130988	1	Scientific Literature	Bioorg. Med. Chem. Lett.	1998	None
CHEMBL275194		0	421.47	0	3.60	17	COc1ccc(S(=O)(=O)c2c(O)n(Cc3ccccc3)c(=O)c3ccccc23)cc1	Inhibition	'='	81.0	%				UO_0000187					False	CHEMBL767747	Inhibitory activity against Prostaglandin G/H synthase 1 in Microsomal assay at dose 1 ug/ml	B	BAO_0000357	single protein format	Cercopithecidae	None	None	None	None	CHEMBL221	Cyclooxygenase-1	Homo sapiens	SINGLE PROTEIN	CHEMBL1130988	1	Scientific Literature	Bioorg. Med. Chem. Lett.	1998	None
CHEMBL369144		0	378.84	0	3.15	29	Cc1ccc2c(c1)C(O)=C(C(=O)Nc1ccc(Cl)cc1)N(C)S2(=O)=O	Inhibition	'='	0.0	%				UO_0000187					False	CHEMBL765124	Inhibition of human Prostaglandin G/H synthase 1 at 0.1 ug/mL expressed as mean percent inhibition of control PGE-2 production	B	BAO_0000357	single protein format	None	None	None	None	None	CHEMBL221	Cyclooxygenase-1	Homo sapiens	SINGLE PROTEIN	CHEMBL1129978	1	Scientific Literature	J. Med. Chem.	1997	None
CHEMBL369226		0	441.94	0	3.82	70	Cc1cnc(NC(=O)C2=C(O)c3sc4cc(Cl)ccc4c3S(=O)(=O)N2C)s1	Inhibition	'='	58.0	%				UO_0000187					False	CHEMBL765124	Inhibition of human Prostaglandin G/H synthase 1 at 0.1 ug/mL expressed as mean percent inhibition of control PGE-2 production	B	BAO_0000357	single protein format	None	None	None	None	None	CHEMBL221	Cyclooxygenase-1	Homo sapiens	SINGLE PROTEIN	CHEMBL1129978	1	Scientific Literature	J. Med. Chem.	1997	None
CHEMBL174889		0	329.38	0	2.71	123	Cc1ccc2c(c1)/C(=C(\O)Nc1ncc(C)s1)C(=O)N(C)C2=O	Inhibition	'='	52.0	%				UO_0000187					False	CHEMBL765125	Inhibition of human Prostaglandin G/H synthase 1 at 1 ug/mL expressed as mean percent inhibition of control PGE-2 production	B	BAO_0000357	single protein format	None	None	None	None	None	CHEMBL221	Cyclooxygenase-1	Homo sapiens	SINGLE PROTEIN	CHEMBL1129978	1	Scientific Literature	J. Med. Chem.	1997	None
CHEMBL178020		0	378.84	0	3.15	98	Cc1ccc2c(c1)S(=O)(=O)N(C)C(O)=C2C(=O)Nc1ccccc1Cl	Inhibition	'='	97.0	%				UO_0000187					False	CHEMBL765126	Inhibition of human Prostaglandin G/H synthase 1 at 10 ug/mL expressed as mean percent inhibition of control PGE-2 production	B	BAO_0000357	single protein format	None	None	None	None	None	CHEMBL221	Cyclooxygenase-1	Homo sapiens	SINGLE PROTEIN	CHEMBL1129978	1	Scientific Literature	J. Med. Chem.	1997	None
CHEMBL174713		0	418.86	0	2.73	67	CN1C(C(=O)Nc2ccccn2)=C(O)c2c(c3cc(Cl)ccc3n2C)S1(=O)=O	Inhibition	'='	-11.0	%		Outside typical range		UO_0000187					False	CHEMBL765124	Inhibition of human Prostaglandin G/H synthase 1 at 0.1 ug/mL expressed as mean percent inhibition of control PGE-2 production	B	BAO_0000357	single protein format	None	None	None	None	None	CHEMBL221	Cyclooxygenase-1	Homo sapiens	SINGLE PROTEIN	CHEMBL1129978	1	Scientific Literature	J. Med. Chem.	1997	None
CHEMBL174777		0	433.70	0	4.15	85	CN1C(O)=C(C(=O)Nc2ccc(Cl)cc2Cl)c2cc(Cl)ccc2S1(=O)=O	Inhibition	'='	100.0	%				UO_0000187					False	CHEMBL765126	Inhibition of human Prostaglandin G/H synthase 1 at 10 ug/mL expressed as mean percent inhibition of control PGE-2 production	B	BAO_0000357	single protein format	None	None	None	None	None	CHEMBL221	Cyclooxygenase-1	Homo sapiens	SINGLE PROTEIN	CHEMBL1129978	1	Scientific Literature	J. Med. Chem.	1997	None
CHEMBL175187		0	317.80	0	4.35	129	O=C(Nc1cccc(Cl)c1)C1=C(O)c2ccccc2SC1	Inhibition	'='	75.0	%				UO_0000187					False	CHEMBL765125	Inhibition of human Prostaglandin G/H synthase 1 at 1 ug/mL expressed as mean percent inhibition of control PGE-2 production	B	BAO_0000357	single protein format	None	None	None	None	None	CHEMBL221	Cyclooxygenase-1	Homo sapiens	SINGLE PROTEIN	CHEMBL1129978	1	Scientific Literature	J. Med. Chem.	1997	None
CHEMBL178020		0	378.84	0	3.15	98	Cc1ccc2c(c1)S(=O)(=O)N(C)C(O)=C2C(=O)Nc1ccccc1Cl	Inhibition	'='	98.0	%				UO_0000187					False	CHEMBL765125	Inhibition of human Prostaglandin G/H synthase 1 at 1 ug/mL expressed as mean percent inhibition of control PGE-2 production	B	BAO_0000357	single protein format	None	None	None	None	None	CHEMBL221	Cyclooxygenase-1	Homo sapiens	SINGLE PROTEIN	CHEMBL1129978	1	Scientific Literature	J. Med. Chem.	1997	None
CHEMBL176868		0	352.87	0	4.51	137	Cc1cnc(NC(=O)C2=C(O)c3cc(Cl)ccc3SC2C)s1	Inhibition	'='	30.0	%				UO_0000187					False	CHEMBL765126	Inhibition of human Prostaglandin G/H synthase 1 at 10 ug/mL expressed as mean percent inhibition of control PGE-2 production	B	BAO_0000357	single protein format	None	None	None	None	None	CHEMBL221	Cyclooxygenase-1	Homo sapiens	SINGLE PROTEIN	CHEMBL1129978	1	Scientific Literature	J. Med. Chem.	1997	None
CHEMBL265071		0	346.45	0	4.07	15	Cc1cc(=O)c(C2CCCCC2)c(-c2ccc(S(C)(=O)=O)cc2)o1	IC50	'>'	100000.0	nM				UO_0000065					False	CHEMBL772918	Inhibition concentration against cyclooxygenase-1 (COX-1) in human whole blood	B	BAO_0000221	tissue-based format	None	CHEMBL3638178	Blood	None	None	CHEMBL221	Cyclooxygenase-1	Homo sapiens	SINGLE PROTEIN	CHEMBL1149180	1	Scientific Literature	J. Med. Chem.	2004	None
CHEMBL1830471		0	571.77	2	6.97	35	Cc1ccc(-c2cc(CCC(=O)N3CCN(Cc4ccc(C(C)(C)C)cc4)CC3)nn2-c2ccc3ccccc3n2)cc1	IC50	'='	41.0	nM	7.39			UO_0000065	12.92	0.23	0.42	13.61	False	CHEMBL1833642	Inhibition of COX1-mediated 12-HHT production in human platelet after 5 mins by HPLC analysis	B	BAO_0000019	assay format	Homo sapiens	None	None	None	None	CHEMBL221	Cyclooxygenase-1	Homo sapiens	SINGLE PROTEIN	CHEMBL1828531	1	Scientific Literature	Eur. J. Med. Chem.	2011	None
CHEMBL27875		0	507.44	2	7.67	3b	COc1ccc2c(c1)c(Cc1nc(-c3ccc(Cl)cc3)cs1)c(C)n2C(=O)c1ccc(Cl)cc1	Inhibition	'='	16.0	%				UO_0000187					False	CHEMBL765129	Percent inhibition at 10 uM concentration against human recombinant Prostaglandin G/H synthase 1 cloned and expressed in baculovirus (Sf9)	B	BAO_0000219	cell-based format	None	None	None	Sf9	None	CHEMBL221	Cyclooxygenase-1	Homo sapiens	SINGLE PROTEIN	CHEMBL1134068	1	Scientific Literature	Bioorg. Med. Chem. Lett.	2001	CHEMBL3308860
CHEMBL88550		0	372.46	0	4.72	42	COc1ccc(C2=C(c3ccc(S(C)(=O)=O)cc3)CC3(CC3)C2)cc1F	IC50	'>'	100000.0	nM				UO_0000065					False	CHEMBL763485	Inhibitory activity against prostaglandin G/H synthase 1 (COX-1).	B	BAO_0000357	single protein format	None	None	None	None	None	CHEMBL221	Cyclooxygenase-1	Homo sapiens	SINGLE PROTEIN	CHEMBL1129290	1	Scientific Literature	J. Med. Chem.	1996	None
CHEMBL173890		0	360.39	0	2.19	40	COc1ccc2c(c1)S(=O)(=O)N(C)C(C(=O)Nc1ccccc1)=C2O	Inhibition	'='	15.0	%				UO_0000187					False	CHEMBL765125	Inhibition of human Prostaglandin G/H synthase 1 at 1 ug/mL expressed as mean percent inhibition of control PGE-2 production	B	BAO_0000357	single protein format	None	None	None	None	None	CHEMBL221	Cyclooxygenase-1	Homo sapiens	SINGLE PROTEIN	CHEMBL1129978	1	Scientific Literature	J. Med. Chem.	1997	None
CHEMBL6	INDOMETHACIN	4	357.79	0	3.93	90c	COc1ccc2c(c1)c(CC(=O)O)c(C)n2C(=O)c1ccc(Cl)cc1	Inhibition	'='	56.0	%				UO_0000187					False	CHEMBL881871	Inhibitory concentration against human cyclooxygenase-1 at 10 uM	B	BAO_0000357	single protein format	Homo sapiens	None	None	None	None	CHEMBL221	Cyclooxygenase-1	Homo sapiens	SINGLE PROTEIN	CHEMBL1141119	1	Scientific Literature	J. Med. Chem.	2005	None
CHEMBL424063		0	343.40	0	3.16	8l	NS(=O)(=O)c1ccc(C2=C(c3ccc4c(c3)OCO4)CCC2)cc1	IC50	'='	1900.0	nM	5.72			UO_0000065	16.66	0.33	2.56	7.28	False	CHEMBL769636	In vitro inhibition of prostaglandin G/H synthase 1.	B	BAO_0000357	single protein format	None	None	None	None	None	CHEMBL221	Cyclooxygenase-1	Homo sapiens	SINGLE PROTEIN	CHEMBL1128591	1	Scientific Literature	J. Med. Chem.	1995	None
CHEMBL321160		0	397.32	1	5.50	7k	COc1c(Cl)cc(C2=C(c3ccc(S(C)(=O)=O)cc3)CCC2)cc1Cl	IC50	'>'	100000.0	nM				UO_0000065					False	CHEMBL769636	In vitro inhibition of prostaglandin G/H synthase 1.	B	BAO_0000357	single protein format	None	None	None	None	None	CHEMBL221	Cyclooxygenase-1	Homo sapiens	SINGLE PROTEIN	CHEMBL1128591	1	Scientific Literature	J. Med. Chem.	1995	None
CHEMBL173012		0	369.40	0	2.09	46	Cc1cnc(NC(=O)C2=C(O)c3ccc(F)cc3S(=O)(=O)N2C)s1	Inhibition	'='	36.0	%				UO_0000187					False	CHEMBL765125	Inhibition of human Prostaglandin G/H synthase 1 at 1 ug/mL expressed as mean percent inhibition of control PGE-2 production	B	BAO_0000357	single protein format	None	None	None	None	None	CHEMBL221	Cyclooxygenase-1	Homo sapiens	SINGLE PROTEIN	CHEMBL1129978	1	Scientific Literature	J. Med. Chem.	1997	None
CHEMBL175063		0	284.34	0	3.10	128	O=C(Nc1ccccn1)C1=C(O)c2ccccc2SC1	Inhibition	'='	34.0	%				UO_0000187					False	CHEMBL765125	Inhibition of human Prostaglandin G/H synthase 1 at 1 ug/mL expressed as mean percent inhibition of control PGE-2 production	B	BAO_0000357	single protein format	None	None	None	None	None	CHEMBL221	Cyclooxygenase-1	Homo sapiens	SINGLE PROTEIN	CHEMBL1129978	1	Scientific Literature	J. Med. Chem.	1997	None
CHEMBL175063		0	284.34	0	3.10	128	O=C(Nc1ccccn1)C1=C(O)c2ccccc2SC1	Inhibition	'='	-1.0	%				UO_0000187					False	CHEMBL765124	Inhibition of human Prostaglandin G/H synthase 1 at 0.1 ug/mL expressed as mean percent inhibition of control PGE-2 production	B	BAO_0000357	single protein format	None	None	None	None	None	CHEMBL221	Cyclooxygenase-1	Homo sapiens	SINGLE PROTEIN	CHEMBL1129978	1	Scientific Literature	J. Med. Chem.	1997	None
CHEMBL6	INDOMETHACIN	4	357.79	0	3.93	Indomethacin	COc1ccc2c(c1)c(CC(=O)O)c(C)n2C(=O)c1ccc(Cl)cc1	Inhibition	'='	100.0	%				UO_0000187					True	CHEMBL765157	Percentage of inhibition of Prostaglandin G/H synthase 1 activity in human whole blood (HWB) at 10 uM	B	BAO_0000221	tissue-based format	None	CHEMBL3638178	Blood	None	None	CHEMBL221	Cyclooxygenase-1	Homo sapiens	SINGLE PROTEIN	CHEMBL1134336	1	Scientific Literature	J. Med. Chem.	2001	None
CHEMBL23610		0	364.37	0	3.52	22	CS(=O)(=O)c1ccc(C2=C(Oc3cc(F)cc(F)c3)C(=O)CC2)cc1	IC50	'='	2700.0	nM	5.57			UO_0000065	15.28	0.30	2.05	9.21	False	CHEMBL769638	In vitro potency against human Prostaglandin G/H synthase 1 in U937 microsomes.	B	BAO_0000251	microsome format	None	None	None	None	Microsome	CHEMBL221	Cyclooxygenase-1	Homo sapiens	SINGLE PROTEIN	CHEMBL1132626	1	Scientific Literature	J. Med. Chem.	1999	None
CHEMBL16434		0	374.51	0	3.23	4e	CC(C)(C)c1cc(/C=C2\SC(N=C(N)N)=NC2=O)cc(C(C)(C)C)c1O	IC50	'='	250.0	nM	6.60			UO_0000065	17.63	0.35	3.37	5.79	False	CHEMBL768738	IC50 against Prostaglandin G/H synthase 1 from human platelet rich plasma	B	BAO_0000366	cell-free format	None	CHEMBL3559721	Plasma	None	None	CHEMBL221	Cyclooxygenase-1	Homo sapiens	SINGLE PROTEIN	CHEMBL1132621	1	Scientific Literature	J. Med. Chem.	1999	None
CHEMBL276506		0	334.44	0	3.76	8ea	CONC1=NC(=O)/C(=C/c2cc(C(C)C)c(O)c(C(C)C)c2)S1	IC50	'>'	20000.0	nM				UO_0000065					False	CHEMBL768738	IC50 against Prostaglandin G/H synthase 1 from human platelet rich plasma	B	BAO_0000366	cell-free format	None	CHEMBL3559721	Plasma	None	None	CHEMBL221	Cyclooxygenase-1	Homo sapiens	SINGLE PROTEIN	CHEMBL1132621	1	Scientific Literature	J. Med. Chem.	1999	None
CHEMBL504760	CAMPHOR	4	152.24	0	2.40	D-CAMPHOR	CC1(C)[C@@H]2CC[C@@]1(C)C(=O)C2	IC50						Not Active (inhibition < 50% @ 10 uM and thus dose-reponse curve not measured)						False	CHEMBL1909130	DRUGMATRIX: Cyclooxygenase COX-1 enzyme inhibition (substrate: Arachidonic acid)	B	BAO_0000221	tissue-based format	Homo sapiens	None	None	Platelet	None	CHEMBL221	Cyclooxygenase-1	Homo sapiens	SINGLE PROTEIN	CHEMBL1909046	15	DrugMatrix			CHEMBL3833781
CHEMBL897	PROBENECID	4	285.36	0	2.20	PROBENECID	CCCN(CCC)S(=O)(=O)c1ccc(C(=O)O)cc1	Ki						Not Active (inhibition < 50% @ 10 uM and thus dose-reponse curve not measured)						False	CHEMBL1909130	DRUGMATRIX: Cyclooxygenase COX-1 enzyme inhibition (substrate: Arachidonic acid)	B	BAO_0000221	tissue-based format	Homo sapiens	None	None	Platelet	None	CHEMBL221	Cyclooxygenase-1	Homo sapiens	SINGLE PROTEIN	CHEMBL1909046	15	DrugMatrix			CHEMBL3833781
CHEMBL368506		0	413.48	0	3.31	12	CN1C(C(=O)Nc2ncc(-c3ccccc3)s2)=C(O)c2ccccc2S1(=O)=O	Inhibition	'='	6.0	%				UO_0000187					False	CHEMBL765124	Inhibition of human Prostaglandin G/H synthase 1 at 0.1 ug/mL expressed as mean percent inhibition of control PGE-2 production	B	BAO_0000357	single protein format	None	None	None	None	None	CHEMBL221	Cyclooxygenase-1	Homo sapiens	SINGLE PROTEIN	CHEMBL1129978	1	Scientific Literature	J. Med. Chem.	1997	None
CHEMBL52440	DEXTROMETHORPHAN	4	271.40	0	3.38	DEXTROMETHORPHAN	COc1ccc2c(c1)[C@]13CCCC[C@@H]1[C@H](C2)N(C)CC3	IC50						Not Active (inhibition < 50% @ 10 uM and thus dose-reponse curve not measured)						False	CHEMBL1909130	DRUGMATRIX: Cyclooxygenase COX-1 enzyme inhibition (substrate: Arachidonic acid)	B	BAO_0000221	tissue-based format	Homo sapiens	None	None	Platelet	None	CHEMBL221	Cyclooxygenase-1	Homo sapiens	SINGLE PROTEIN	CHEMBL1909046	15	DrugMatrix			CHEMBL3833781
CHEMBL34431	CILOSTAMIDE	0	342.44	0	3.89	CILOSTAMIDE	CN(C(=O)CCCOc1ccc2nc(O)ccc2c1)C1CCCCC1	IC50						Not Active (inhibition < 50% @ 10 uM and thus dose-reponse curve not measured)						False	CHEMBL1909130	DRUGMATRIX: Cyclooxygenase COX-1 enzyme inhibition (substrate: Arachidonic acid)	B	BAO_0000221	tissue-based format	Homo sapiens	None	None	Platelet	None	CHEMBL221	Cyclooxygenase-1	Homo sapiens	SINGLE PROTEIN	CHEMBL1909046	15	DrugMatrix			CHEMBL3833781
CHEMBL1159650	CLOBETASOL PROPIONATE	4	466.98	0	4.10	CLOBETASOL PROPIONATE	CCC(=O)O[C@]1(C(=O)CCl)[C@@H](C)C[C@H]2[C@@H]3CCC4=CC(=O)C=C[C@]4(C)[C@@]3(F)[C@@H](O)C[C@@]21C	IC50						Not Active (inhibition < 50% @ 10 uM and thus dose-reponse curve not measured)						False	CHEMBL1909130	DRUGMATRIX: Cyclooxygenase COX-1 enzyme inhibition (substrate: Arachidonic acid)	B	BAO_0000221	tissue-based format	Homo sapiens	None	None	Platelet	None	CHEMBL221	Cyclooxygenase-1	Homo sapiens	SINGLE PROTEIN	CHEMBL1909046	15	DrugMatrix			CHEMBL3833781
CHEMBL17184		0	343.42	0	3.96	2	NS(=O)(=O)c1ccc(C2=C(c3ccc(F)cc3)CC3(CC3)C2)cc1	IC50	'='	330.0	nM	6.48			UO_0000065	18.87	0.37	2.52	10.77	True	CHEMBL769635	In vitro inhibitory activity against constitutive form of human recombinant Prostaglandin G/H synthase 1	B	BAO_0000357	single protein format	None	None	None	None	None	CHEMBL221	Cyclooxygenase-1	Homo sapiens	SINGLE PROTEIN	CHEMBL1151046	1	Scientific Literature	Bioorg. Med. Chem. Lett.	1995	None
CHEMBL228126	BATATASIN IV	0	244.29	0	2.89	14	COc1cc(O)cc(CCc2ccccc2O)c1	IC50	'>'	40900.0	nM				UO_0000065					False	CHEMBL914258	Inhibition of COX1 by radioimmunoassay method	B	BAO_0000357	single protein format	None	None	None	None	None	CHEMBL221	Cyclooxygenase-1	Homo sapiens	SINGLE PROTEIN	CHEMBL1139892	1	Scientific Literature	J. Nat. Prod.	2007	None
CHEMBL16819		0	334.49	1	5.15	16a	CCSc1nnc(-c2cc(C(C)(C)C)c(O)c(C(C)(C)C)c2)o1	IC50	'='	1900.0	nM	5.72			UO_0000065	17.10	0.34	0.57	9.67	False	CHEMBL878778	IC50 value against Prostaglandin G/H synthase 1 of human platelet rich plasma	B	BAO_0000366	cell-free format	None	CHEMBL3559721	Plasma	None	None	CHEMBL221	Cyclooxygenase-1	Homo sapiens	SINGLE PROTEIN	CHEMBL1132622	1	Scientific Literature	J. Med. Chem.	1999	None
CHEMBL416126		0	388.39	0	4.43	20j	CS(=O)(=O)c1ccc(-c2cc(F)c(F)cc2-c2ccc3c(c2)OCO3)cc1	IC50	'>'	100000.0	nM				UO_0000065					False	CHEMBL768749	In vitro inhibitory activity against human recombinant prostaglandin G/H synthase 1.	B	BAO_0000357	single protein format	None	None	None	None	None	CHEMBL221	Cyclooxygenase-1	Homo sapiens	SINGLE PROTEIN	CHEMBL1129066	1	Scientific Literature	J. Med. Chem.	1996	None
CHEMBL179105		0	385.85	0	2.60	88	Cc1cnc(NC(=O)C2=C(O)N(C)S(=O)(=O)c3ccc(Cl)cc32)s1	Inhibition	'='	95.0	%				UO_0000187					False	CHEMBL765126	Inhibition of human Prostaglandin G/H synthase 1 at 10 ug/mL expressed as mean percent inhibition of control PGE-2 production	B	BAO_0000357	single protein format	None	None	None	None	None	CHEMBL221	Cyclooxygenase-1	Homo sapiens	SINGLE PROTEIN	CHEMBL1129978	1	Scientific Literature	J. Med. Chem.	1997	None
CHEMBL338347		0	371.41	0	3.39	46	Cc1cc(=O)c(Oc2ccc(N)cc2)c(-c2ccc(S(C)(=O)=O)cc2)o1	IC50	'>'	100000.0	nM				UO_0000065					False	CHEMBL772918	Inhibition concentration against cyclooxygenase-1 (COX-1) in human whole blood	B	BAO_0000221	tissue-based format	None	CHEMBL3638178	Blood	None	None	CHEMBL221	Cyclooxygenase-1	Homo sapiens	SINGLE PROTEIN	CHEMBL1149180	1	Scientific Literature	J. Med. Chem.	2004	None
CHEMBL44829		0	409.43	0	4.03	30	CN(C)c1cccc(-c2nc(C(F)(F)F)cn2-c2ccc(S(C)(=O)=O)cc2)c1	IC50	'='	42200.0	nM	4.38			UO_0000065	10.68	0.21	0.34	7.93	False	CHEMBL768737	Concentration required to inhibit human prostaglandin G/H synthase 1 (COX-1) by 50%	B	BAO_0000357	single protein format	None	None	None	None	None	CHEMBL221	Cyclooxygenase-1	Homo sapiens	SINGLE PROTEIN	CHEMBL1130039	1	Scientific Literature	J. Med. Chem.	1997	None
CHEMBL326362		0	330.45	0	3.58	53	CC(C)(C)c1cc(/C=C2/SC(N)=NC2=O)cc2c1OCC2(C)C	IC50	'='	5000.0	nM	5.30			UO_0000065	16.04	0.31	1.72	8.20	False	CHEMBL763480	Inhibitory activity against prostaglandin G/H synthase 1 (COX-1)	B	BAO_0000357	single protein format	None	None	None	None	None	CHEMBL221	Cyclooxygenase-1	Homo sapiens	SINGLE PROTEIN	CHEMBL1131087	1	Scientific Literature	J. Med. Chem.	1998	None
CHEMBL367929		0	384.33	0	2.60	96	CN1C(O)=C(C(=O)Nc2ccc(F)cc2F)c2cc(F)ccc2S1(=O)=O	Inhibition	'='	22.0	%				UO_0000187					False	CHEMBL765124	Inhibition of human Prostaglandin G/H synthase 1 at 0.1 ug/mL expressed as mean percent inhibition of control PGE-2 production	B	BAO_0000357	single protein format	None	None	None	None	None	CHEMBL221	Cyclooxygenase-1	Homo sapiens	SINGLE PROTEIN	CHEMBL1129978	1	Scientific Literature	J. Med. Chem.	1997	None
CHEMBL282391		0	413.40	0	3.95	30	CN(C)S(=O)(=O)c1ccc(-n2nc(C(F)(F)F)cc2-c2ccc(F)cc2)cc1	IC50	'>'	100000.0	nM				UO_0000065					False	CHEMBL772766	In vitro inhibitory concentration required to block recombinant human prostaglandin G/H synthase 1 (COX-1)	B	BAO_0000357	single protein format	None	None	None	None	None	CHEMBL221	Cyclooxygenase-1	Homo sapiens	SINGLE PROTEIN	CHEMBL1130002	1	Scientific Literature	J. Med. Chem.	1997	None
CHEMBL154	NAPROXEN	4	230.26	0	3.04	naproxen	COc1ccc2cc([C@H](C)C(=O)O)ccc2c1	IC50	'='	11000.0	nM	4.96			UO_0000065	21.53	0.40	1.92	10.66	False	CHEMBL763302	Inhibitory activity against prostaglandin G/H synthase 1	B	BAO_0000357	single protein format	None	None	None	None	None	CHEMBL221	Cyclooxygenase-1	Homo sapiens	SINGLE PROTEIN	CHEMBL1133663	1	Scientific Literature	J. Med. Chem.	2000	None
CHEMBL29439		0	396.39	0	3.25	1t	CNc1ccc(-c2cc(C(F)(F)F)nn2-c2ccc(S(N)(=O)=O)cc2)cc1	IC50	'='	13800.0	nM	4.86			UO_0000065	12.26	0.25	1.61	5.40	False	CHEMBL772766	In vitro inhibitory concentration required to block recombinant human prostaglandin G/H synthase 1 (COX-1)	B	BAO_0000357	single protein format	None	None	None	None	None	CHEMBL221	Cyclooxygenase-1	Homo sapiens	SINGLE PROTEIN	CHEMBL1130002	1	Scientific Literature	J. Med. Chem.	1997	None
CHEMBL29456		0	415.37	0	3.41	2k	COc1c(F)cc(-c2cc(C(F)F)nn2-c2ccc(S(N)(=O)=O)cc2)cc1F	IC50	'='	63600.0	nM	4.20			UO_0000065	10.10	0.20	0.79	4.81	False	CHEMBL772766	In vitro inhibitory concentration required to block recombinant human prostaglandin G/H synthase 1 (COX-1)	B	BAO_0000357	single protein format	None	None	None	None	None	CHEMBL221	Cyclooxygenase-1	Homo sapiens	SINGLE PROTEIN	CHEMBL1130002	1	Scientific Literature	J. Med. Chem.	1997	None
CHEMBL28636	DERACOXIB	0	397.38	0	3.27	2h	COc1ccc(-c2cc(C(F)F)nn2-c2ccc(S(N)(=O)=O)cc2)cc1F	IC50	'='	36000.0	nM	4.44			UO_0000065	11.18	0.22	1.17	5.10	False	CHEMBL772766	In vitro inhibitory concentration required to block recombinant human prostaglandin G/H synthase 1 (COX-1)	B	BAO_0000357	single protein format	None	None	None	None	None	CHEMBL221	Cyclooxygenase-1	Homo sapiens	SINGLE PROTEIN	CHEMBL1130002	1	Scientific Literature	J. Med. Chem.	1997	None
CHEMBL344954		0	512.64	1	4.27	17	CC(=O)c1ccc(N2CCN(c3nnnc4c3sc3nc(N5CCC(C)CC5)c(C#N)cc34)CC2)cc1	Activity	'='	127.2	(ng of TXB2) (mg of protein)-1									False	CHEMBL767752	In vitro activity at a concentration of 10 uM against Prostaglandin G/H synthase 1	B	BAO_0000357	single protein format	None	None	None	None	None	CHEMBL221	Cyclooxygenase-1	Homo sapiens	SINGLE PROTEIN	CHEMBL1132472	1	Scientific Literature	J. Med. Chem.	1999	None
CHEMBL315520		0	423.36	1	5.89	55	COc1c(Cl)cc(C2=C(c3ccc(S(C)(=O)=O)cc3)CC3(CC3)C2)cc1Cl	IC50	'>'	100000.0	nM				UO_0000065					False	CHEMBL763485	Inhibitory activity against prostaglandin G/H synthase 1 (COX-1).	B	BAO_0000357	single protein format	None	None	None	None	None	CHEMBL221	Cyclooxygenase-1	Homo sapiens	SINGLE PROTEIN	CHEMBL1129290	1	Scientific Literature	J. Med. Chem.	1996	None
CHEMBL307606		0	360.35	0	1.44	22	NS(=O)(=O)c1ccc(-c2coc(=O)n2-c2ccc(C(=O)O)cc2)cc1	IC50	'>'	100000.0	nM				UO_0000065					False	CHEMBL763302	Inhibitory activity against prostaglandin G/H synthase 1	B	BAO_0000357	single protein format	None	None	None	None	None	CHEMBL221	Cyclooxygenase-1	Homo sapiens	SINGLE PROTEIN	CHEMBL1133663	1	Scientific Literature	J. Med. Chem.	2000	None
CHEMBL174777		0	433.70	0	4.15	85	CN1C(O)=C(C(=O)Nc2ccc(Cl)cc2Cl)c2cc(Cl)ccc2S1(=O)=O	Inhibition	'='	89.0	%				UO_0000187					False	CHEMBL765124	Inhibition of human Prostaglandin G/H synthase 1 at 0.1 ug/mL expressed as mean percent inhibition of control PGE-2 production	B	BAO_0000357	single protein format	None	None	None	None	None	CHEMBL221	Cyclooxygenase-1	Homo sapiens	SINGLE PROTEIN	CHEMBL1129978	1	Scientific Literature	J. Med. Chem.	1997	None
CHEMBL177093		0	330.37	0	2.19	21	CN1C(C(=O)Nc2ccccc2)=C(O)c2ccccc2S1(=O)=O	Inhibition	'='	26.0	%				UO_0000187					False	CHEMBL765126	Inhibition of human Prostaglandin G/H synthase 1 at 10 ug/mL expressed as mean percent inhibition of control PGE-2 production	B	BAO_0000357	single protein format	None	None	None	None	None	CHEMBL221	Cyclooxygenase-1	Homo sapiens	SINGLE PROTEIN	CHEMBL1129978	1	Scientific Literature	J. Med. Chem.	1997	None
CHEMBL176920		0	473.74	1	6.17	122	O=C1/C(=C(/O)Nc2ccc(Cl)cc2Cl)c2cc(Cl)ccc2C(=O)N1Cc1ccccc1	Inhibition	'='	84.0	%				UO_0000187					False	CHEMBL765125	Inhibition of human Prostaglandin G/H synthase 1 at 1 ug/mL expressed as mean percent inhibition of control PGE-2 production	B	BAO_0000357	single protein format	None	None	None	None	None	CHEMBL221	Cyclooxygenase-1	Homo sapiens	SINGLE PROTEIN	CHEMBL1129978	1	Scientific Literature	J. Med. Chem.	1997	None
CHEMBL176920		0	473.74	1	6.17	122	O=C1/C(=C(/O)Nc2ccc(Cl)cc2Cl)c2cc(Cl)ccc2C(=O)N1Cc1ccccc1	Inhibition	'='	6.0	%				UO_0000187					False	CHEMBL765124	Inhibition of human Prostaglandin G/H synthase 1 at 0.1 ug/mL expressed as mean percent inhibition of control PGE-2 production	B	BAO_0000357	single protein format	None	None	None	None	None	CHEMBL221	Cyclooxygenase-1	Homo sapiens	SINGLE PROTEIN	CHEMBL1129978	1	Scientific Literature	J. Med. Chem.	1997	None
CHEMBL29445		0	349.36	0	3.12	2o	NS(=O)(=O)c1ccc(-n2nc(C(F)F)cc2-c2ccccc2)cc1	IC50	'='	33700.0	nM	4.47			UO_0000065	12.80	0.25	1.35	5.74	False	CHEMBL772766	In vitro inhibitory concentration required to block recombinant human prostaglandin G/H synthase 1 (COX-1)	B	BAO_0000357	single protein format	None	None	None	None	None	CHEMBL221	Cyclooxygenase-1	Homo sapiens	SINGLE PROTEIN	CHEMBL1130002	1	Scientific Literature	J. Med. Chem.	1997	None
CHEMBL418448		0	388.44	1	5.02	20g	COc1ccc(-c2cc(F)c(F)cc2-c2ccc(S(C)(=O)=O)cc2)cc1C	IC50	'>'	100000.0	nM				UO_0000065					False	CHEMBL768749	In vitro inhibitory activity against human recombinant prostaglandin G/H synthase 1.	B	BAO_0000357	single protein format	None	None	None	None	None	CHEMBL221	Cyclooxygenase-1	Homo sapiens	SINGLE PROTEIN	CHEMBL1129066	1	Scientific Literature	J. Med. Chem.	1996	None
CHEMBL29847		0	353.35	0	3.03	2m	Cc1ccc(-c2cc(C(F)F)nn2-c2ccc(S(N)(=O)=O)cc2)o1	IC50	'>'	100000.0	nM				UO_0000065					False	CHEMBL772766	In vitro inhibitory concentration required to block recombinant human prostaglandin G/H synthase 1 (COX-1)	B	BAO_0000357	single protein format	None	None	None	None	None	CHEMBL221	Cyclooxygenase-1	Homo sapiens	SINGLE PROTEIN	CHEMBL1130002	1	Scientific Literature	J. Med. Chem.	1997	None
CHEMBL55072		0	393.39	0	4.09	21d	COc1ccc(-c2cc(F)c(F)cc2-c2ccc(S(N)(=O)=O)cc2)cc1F	IC50	'='	22500.0	nM	4.65			UO_0000065	11.81	0.24	0.56	6.70	False	CHEMBL768749	In vitro inhibitory activity against human recombinant prostaglandin G/H synthase 1.	B	BAO_0000357	single protein format	None	None	None	None	None	CHEMBL221	Cyclooxygenase-1	Homo sapiens	SINGLE PROTEIN	CHEMBL1129066	1	Scientific Literature	J. Med. Chem.	1996	None
CHEMBL120185		0	472.57	0	4.12	59	CN1CCN(c2ccc3c(n2)nc(-c2ccc(F)cc2)n3-c2ccnc(NC3CCCC3)n2)CC1	IC50	'>'	80000.0	nM				UO_0000065					False	CHEMBL763486	Inhibition of human prostaglandin G/H synthase 1, COX-1	B	BAO_0000357	single protein format	Homo sapiens	None	None	None	None	CHEMBL221	Cyclooxygenase-1	Homo sapiens	SINGLE PROTEIN	CHEMBL1147483	1	Scientific Literature	Bioorg. Med. Chem. Lett.	2004	None
CHEMBL349518		0	312.39	0	3.25	2	Cc1cc(-c2ccccc2)n(-c2ccc(S(C)(=O)=O)cc2)n1	IC50	'>'	10000.0	nM				UO_0000065					False	CHEMBL767825	The compound was evaluated for its inhibitory activity against Prostaglandin G/H synthase 1 using monocytes-like cells	B	BAO_0000219	cell-based format	None	None	None	None	None	CHEMBL221	Cyclooxygenase-1	Homo sapiens	SINGLE PROTEIN	CHEMBL1135226	1	Scientific Literature	Bioorg. Med. Chem. Lett.	2002	None
CHEMBL174718		0	309.32	0	2.34	125	Cc1ccc2c(c1)/C(=C(\O)Nc1ccccn1)C(=O)N(C)C2=O	Inhibition	'='	73.0	%				UO_0000187					False	CHEMBL765126	Inhibition of human Prostaglandin G/H synthase 1 at 10 ug/mL expressed as mean percent inhibition of control PGE-2 production	B	BAO_0000357	single protein format	None	None	None	None	None	CHEMBL221	Cyclooxygenase-1	Homo sapiens	SINGLE PROTEIN	CHEMBL1129978	1	Scientific Literature	J. Med. Chem.	1997	None
CHEMBL173246		0	381.44	0	1.96	22	COc1ccc2c(c1)C(O)=C(C(=O)Nc1ncc(C)s1)N(C)S2(=O)=O	Inhibition	'='	-36.0	%		Outside typical range		UO_0000187					False	CHEMBL765126	Inhibition of human Prostaglandin G/H synthase 1 at 10 ug/mL expressed as mean percent inhibition of control PGE-2 production	B	BAO_0000357	single protein format	None	None	None	None	None	CHEMBL221	Cyclooxygenase-1	Homo sapiens	SINGLE PROTEIN	CHEMBL1129978	1	Scientific Literature	J. Med. Chem.	1997	None
CHEMBL118	CELECOXIB	4	381.38	0	3.51	1	Cc1ccc(-c2cc(C(F)(F)F)nn2-c2ccc(S(N)(=O)=O)cc2)cc1	IC50	'='	14000.0	nM	4.85			UO_0000065	12.73	0.25	1.34	6.22	True	CHEMBL917137	Inhibition of COX1 in human whole blood assessed as TxB2 production after 1 hr	B	BAO_0000221	tissue-based format	Homo sapiens	CHEMBL3638178	Blood	None	None	CHEMBL221	Cyclooxygenase-1	Homo sapiens	SINGLE PROTEIN	CHEMBL1142971	1	Scientific Literature	J. Med. Chem.	2007	None
CHEMBL160295		0	560.80	2	10.49	16	CCCCCCCCCCCCCCCc1cccc(OCC)c1CSc1nc2cc(OC(F)F)ccc2[nH]1	IC50						Not Tested						False	CHEMBL769629	Inhibitory activity against Prostaglandin G/H synthase 1 in human whole blood assay as TXB2 generation	B	BAO_0000221	tissue-based format	None	CHEMBL3638178	Blood	None	None	CHEMBL221	Cyclooxygenase-1	Homo sapiens	SINGLE PROTEIN	CHEMBL1145760	1	Scientific Literature	Bioorg. Med. Chem. Lett.	2003	None
CHEMBL366601		0	383.43	0	2.68	59	CN1C(C(=O)Nc2ccccc2)=C(O)c2c(c3ccccc3n2C)S1(=O)=O	Inhibition	'='	9.0	%				UO_0000187					False	CHEMBL765124	Inhibition of human Prostaglandin G/H synthase 1 at 0.1 ug/mL expressed as mean percent inhibition of control PGE-2 production	B	BAO_0000357	single protein format	None	None	None	None	None	CHEMBL221	Cyclooxygenase-1	Homo sapiens	SINGLE PROTEIN	CHEMBL1129978	1	Scientific Literature	J. Med. Chem.	1997	None
CHEMBL175080		0	368.41	0	2.70	74	Cc1cc2c(s1)S(=O)(=O)N(C)C(C(=O)Nc1ccccc1F)=C2O	Inhibition	'='	100.0	%				UO_0000187					False	CHEMBL765126	Inhibition of human Prostaglandin G/H synthase 1 at 10 ug/mL expressed as mean percent inhibition of control PGE-2 production	B	BAO_0000357	single protein format	None	None	None	None	None	CHEMBL221	Cyclooxygenase-1	Homo sapiens	SINGLE PROTEIN	CHEMBL1129978	1	Scientific Literature	J. Med. Chem.	1997	None
CHEMBL1163243		0	627.13	2	6.10	34	COc1ccc2c(c1)c1c(n2C(=O)c2ccc(F)cc2)CCN(CCCOc2cc(F)cc(C3(OC)CCOCC3)c2)C1.Cl	Inhibition	'='	71.6	%				UO_0000187					False	CHEMBL1168966	Inhibition of COX1 in human whole blood assessed as inhibition of 12-hydroxyheptadecatrienoic acid production at 10 uM by HPLC method	B	BAO_0000221	tissue-based format	Homo sapiens	CHEMBL3638178	Blood	None	None	CHEMBL221	Cyclooxygenase-1	Homo sapiens	SINGLE PROTEIN	CHEMBL1165918	1	Scientific Literature	Bioorg. Med. Chem.	2010	None
CHEMBL1164400		0	819.41	2	6.92	42	COC1(c2cc(F)cc(OCCCN3CCc4c(c5cc(S(C)(=O)=O)ccc5n4CCCOc4cc(F)cc(C5(OC)CCOCC5)c4)C3)c2)CCOCC1.Cl	IC50						Not Determined						False	CHEMBL1168967	Inhibition of COX1 in human whole blood assessed as inhibition of 12-hydroxyheptadecatrienoic acid production by HPLC method	B	BAO_0000221	tissue-based format	Homo sapiens	CHEMBL3638178	Blood	None	None	CHEMBL221	Cyclooxygenase-1	Homo sapiens	SINGLE PROTEIN	CHEMBL1165918	1	Scientific Literature	Bioorg. Med. Chem.	2010	None
CHEMBL44466		0	380.39	0	4.27	40	Cc1ccccc1-c1nc(C(F)(F)F)cn1-c1ccc(S(C)(=O)=O)cc1	IC50	'='	577000.0	nM		Outside typical range		UO_0000065					False	CHEMBL768737	Concentration required to inhibit human prostaglandin G/H synthase 1 (COX-1) by 50%	B	BAO_0000357	single protein format	None	None	None	None	None	CHEMBL221	Cyclooxygenase-1	Homo sapiens	SINGLE PROTEIN	CHEMBL1130039	1	Scientific Literature	J. Med. Chem.	1997	None
CHEMBL126578		0	354.43	0	3.99	8	Cc1ccc(-c2c(-c3ccc(S(C)(=O)=O)cc3)oc(C)cc2=O)cc1	IC50	'>'	100000.0	nM				UO_0000065					False	CHEMBL772918	Inhibition concentration against cyclooxygenase-1 (COX-1) in human whole blood	B	BAO_0000221	tissue-based format	None	CHEMBL3638178	Blood	None	None	CHEMBL221	Cyclooxygenase-1	Homo sapiens	SINGLE PROTEIN	CHEMBL1149180	1	Scientific Literature	J. Med. Chem.	2004	None
CHEMBL1163219		0	643.58	2	6.61	35	COc1ccc2c(c1)c1c(n2C(=O)c2ccc(Cl)cc2)CCN(CCCOc2cc(F)cc(C3(OC)CCOCC3)c2)C1.Cl	IC50	'='	7400.0	nM	5.13			UO_0000065	8.45	0.16	-1.48	8.25	False	CHEMBL1168967	Inhibition of COX1 in human whole blood assessed as inhibition of 12-hydroxyheptadecatrienoic acid production by HPLC method	B	BAO_0000221	tissue-based format	Homo sapiens	CHEMBL3638178	Blood	None	None	CHEMBL221	Cyclooxygenase-1	Homo sapiens	SINGLE PROTEIN	CHEMBL1165918	1	Scientific Literature	Bioorg. Med. Chem.	2010	None
CHEMBL1164943		0	661.21	2	5.85	40	COC1(c2cc(F)cc(OCCCN3CCc4c(c5cc(F)ccc5n4Cc4ccc(S(C)(=O)=O)cc4)C3)c2)CCOCC1.Cl	IC50	'='	180300.0	nM		Outside typical range		UO_0000065					False	CHEMBL1168967	Inhibition of COX1 in human whole blood assessed as inhibition of 12-hydroxyheptadecatrienoic acid production by HPLC method	B	BAO_0000221	tissue-based format	Homo sapiens	CHEMBL3638178	Blood	None	None	CHEMBL221	Cyclooxygenase-1	Homo sapiens	SINGLE PROTEIN	CHEMBL1165918	1	Scientific Literature	Bioorg. Med. Chem.	2010	None
CHEMBL117763		0	316.49	1	5.60	15	C=C[C@@]1(C)CC=C2C(CCC3[C@](C)(CC(=O)O)CCC[C@@]23C)C1	IC50	'='	28100.0	nM	4.55			UO_0000065	14.38	0.27	-1.05	12.20	False	CHEMBL856197	Inhibitory activity against Prostaglandin G/H synthase 1 from rabbit renal microsomes	B	BAO_0000019	assay format	Oryctolagus cuniculus	None	None	None	None	CHEMBL221	Cyclooxygenase-1	Homo sapiens	SINGLE PROTEIN	CHEMBL1134200	1	Scientific Literature	Bioorg. Med. Chem. Lett.	2001	None
CHEMBL244130		0	316.33	1	5.17	10	Cc1ccc(-c2cc(C(F)(F)F)nn2-c2ccc(C)cc2)cc1	Inhibition	'='	94.0	%				UO_0000187					False	CHEMBL895876	Inhibition of human recombinant COX1 by measuring PGE2 formation at 100 uM	B	BAO_0000357	single protein format	Homo sapiens	None	None	None	None	CHEMBL221	Cyclooxygenase-1	Homo sapiens	SINGLE PROTEIN	CHEMBL1148764	1	Scientific Literature	J. Med. Chem.	2007	None
CHEMBL599	MELOXICAM	4	351.41	0	1.95	1	Cc1cnc(NC(=O)C2=C(O)c3ccccc3S(=O)(=O)N2C)s1	Inhibition	'='	-1.0	%				UO_0000187					False	CHEMBL767747	Inhibitory activity against Prostaglandin G/H synthase 1 in Microsomal assay at dose 1 ug/ml	B	BAO_0000357	single protein format	Cercopithecidae	None	None	None	None	CHEMBL221	Cyclooxygenase-1	Homo sapiens	SINGLE PROTEIN	CHEMBL1130988	1	Scientific Literature	Bioorg. Med. Chem. Lett.	1998	None
CHEMBL43640		0	452.35	1	5.12	62	CS(=O)(=O)c1ccc(-n2cc(C(F)(F)F)nc2-c2cc(F)cc(C(F)(F)F)c2)cc1	IC50	'='	67000.0	nM	4.17			UO_0000065	9.23	0.19	-0.95	8.03	False	CHEMBL768737	Concentration required to inhibit human prostaglandin G/H synthase 1 (COX-1) by 50%	B	BAO_0000357	single protein format	None	None	None	None	None	CHEMBL221	Cyclooxygenase-1	Homo sapiens	SINGLE PROTEIN	CHEMBL1130039	1	Scientific Literature	J. Med. Chem.	1997	None
CHEMBL278040		0	336.53	1	5.66	15c	CCCSc1nnc(-c2cc(C(C)C)c(O)c(C(C)C)c2)s1	IC50	'>'	20000.0	nM				UO_0000065					False	CHEMBL878778	IC50 value against Prostaglandin G/H synthase 1 of human platelet rich plasma	B	BAO_0000366	cell-free format	None	CHEMBL3559721	Plasma	None	None	CHEMBL221	Cyclooxygenase-1	Homo sapiens	SINGLE PROTEIN	CHEMBL1132622	1	Scientific Literature	J. Med. Chem.	1999	None
CHEMBL111045		0	452.39	1	6.04	7c	CS(=O)(=O)c1ccc(C2=C(c3ccc(F)cc3)CC(C(F)(F)F)(C(F)(F)F)C2)cc1	IC50	'>'	100000.0	nM				UO_0000065					False	CHEMBL767822	Tested for inhibition against Prostaglandin G/H synthase 1	B	BAO_0000357	single protein format	None	None	None	None	None	CHEMBL221	Cyclooxygenase-1	Homo sapiens	SINGLE PROTEIN	CHEMBL1127401	1	Scientific Literature	J. Med. Chem.	1994	None
CHEMBL280226		0	363.55	1	5.32	9	CSC1=NC(=O)/C(=C/c2cc(C(C)(C)C)c(O)c(C(C)(C)C)c2)S1	IC50	'='	14400.0	nM	4.84			UO_0000065	13.32	0.28	-0.48	9.75	False	CHEMBL768738	IC50 against Prostaglandin G/H synthase 1 from human platelet rich plasma	B	BAO_0000366	cell-free format	None	CHEMBL3559721	Plasma	None	None	CHEMBL221	Cyclooxygenase-1	Homo sapiens	SINGLE PROTEIN	CHEMBL1132621	1	Scientific Literature	J. Med. Chem.	1999	None
CHEMBL298729		0	370.40	0	4.29	32	CS(=O)(=O)c1ccc(-c2cc3c(cc2-c2ccc(F)cc2)OCO3)cc1	IC50	'>'	100000.0	nM				UO_0000065					False	CHEMBL768749	In vitro inhibitory activity against human recombinant prostaglandin G/H synthase 1.	B	BAO_0000357	single protein format	None	None	None	None	None	CHEMBL221	Cyclooxygenase-1	Homo sapiens	SINGLE PROTEIN	CHEMBL1129066	1	Scientific Literature	J. Med. Chem.	1996	None
CHEMBL211478		0	610.38	1	4.99	10c	CCC(=O)[N-]S(=O)(=O)c1ccc(-n2nc(C(F)(F)F)cc2-c2ccc(Br)cc2)cc1COC(=O)CC.[Na+]	Inhibition	'='	0.0	%				UO_0000187					False	CHEMBL870307	Inhibition of microsomal COX1 at 10 uM	B	BAO_0000019	assay format	Homo sapiens	None	None	None	None	CHEMBL221	Cyclooxygenase-1	Homo sapiens	SINGLE PROTEIN	CHEMBL1146031	1	Scientific Literature	Bioorg. Med. Chem. Lett.	2006	None
CHEMBL211695		0	555.60	1	4.95	9b	CCC(=O)NS(=O)(=O)c1ccc(-n2nc(C(F)(F)F)cc2-c2ccc(SC)cc2)cc1COC(=O)CC	Inhibition	'='	0.0	%				UO_0000187					False	CHEMBL870307	Inhibition of microsomal COX1 at 10 uM	B	BAO_0000019	assay format	Homo sapiens	None	None	None	None	CHEMBL221	Cyclooxygenase-1	Homo sapiens	SINGLE PROTEIN	CHEMBL1146031	1	Scientific Literature	Bioorg. Med. Chem. Lett.	2006	None
CHEMBL42674		0	447.89	0	4.58	69	CSc1ccc(-c2nc(C(F)(F)F)cn2-c2ccc(S(N)(=O)=O)cc2)cc1Cl	IC50	'='	3540.0	nM	5.45			UO_0000065	12.17	0.27	0.87	6.99	False	CHEMBL768737	Concentration required to inhibit human prostaglandin G/H synthase 1 (COX-1) by 50%	B	BAO_0000357	single protein format	None	None	None	None	None	CHEMBL221	Cyclooxygenase-1	Homo sapiens	SINGLE PROTEIN	CHEMBL1130039	1	Scientific Literature	J. Med. Chem.	1997	None
CHEMBL294969		0	361.85	0	3.05	95	CS(=O)(=O)c1ccc(-n2cc(CN)nc2-c2ccc(Cl)cc2)cc1	IC50	'>'	100000.0	nM				UO_0000065					False	CHEMBL768737	Concentration required to inhibit human prostaglandin G/H synthase 1 (COX-1) by 50%	B	BAO_0000357	single protein format	None	None	None	None	None	CHEMBL221	Cyclooxygenase-1	Homo sapiens	SINGLE PROTEIN	CHEMBL1130039	1	Scientific Literature	J. Med. Chem.	1997	None
CHEMBL66445		0	332.42	0	4.62	4	CS(=O)(=O)c1ccc(-c2sccc2-c2ccc(F)cc2)cc1	IC50	'>'	50000.0	nM				UO_0000065					False	CHEMBL665705	Inhibitory activity against human COX-1 expressed in baculovirus infected Sf9 cells	B	BAO_0000219	cell-based format	None	None	None	Sf9	None	CHEMBL221	Cyclooxygenase-1	Homo sapiens	SINGLE PROTEIN	CHEMBL1128822	1	Scientific Literature	Bioorg. Med. Chem. Lett.	1995	CHEMBL3308860
CHEMBL94935		0	393.39	0	3.30	7	NS(=O)(=O)c1ccc(-n2nc(C(F)(F)F)c3c2-c2ccccc2CC3)cc1	Ratio	'='	12.4										False	CHEMBL844566	Relative activity against COX-1/COX-2	B	BAO_0000357	single protein format	None	None	None	None	None	CHEMBL221	Cyclooxygenase-1	Homo sapiens	SINGLE PROTEIN	CHEMBL1151064	1	Scientific Literature	Bioorg. Med. Chem. Lett.	1996	None
CHEMBL518935		0	454.48	1	5.65	3	Oc1ccc([C@H]2Oc3ccc(/C=C/c4cc(O)cc(O)c4)cc3[C@@H]2c2cc(O)cc(O)c2)cc1	IC50	'='	4300.0	nM	5.37			UO_0000065	11.81	0.22	-0.28	4.86	False	CHEMBL947576	Inhibition of COX1	B	BAO_0000357	single protein format	None	None	None	None	None	CHEMBL221	Cyclooxygenase-1	Homo sapiens	SINGLE PROTEIN	CHEMBL1150560	1	Scientific Literature	J. Nat. Prod.	2001	None
CHEMBL481690		0	351.45	0	4.61	5	c1ccc2[nH]c(Oc3ccc(OCCCN4CCCCC4)cc3)nc2c1	Inhibition	'='	12.0	%				UO_0000187					False	CHEMBL984794	Inhibition of human cyclooxygenase 1 at 10 uM	B	BAO_0000357	single protein format	Homo sapiens	None	None	None	None	CHEMBL221	Cyclooxygenase-1	Homo sapiens	SINGLE PROTEIN	CHEMBL1155111	1	Scientific Literature	J. Med. Chem.	2008	None
CHEMBL129473		0	401.40	0	3.72	29	Cc1cc(=O)c(Oc2ccc([N+](=O)[O-])cc2)c(-c2ccc(S(C)(=O)=O)cc2)o1	IC50	'>'	100000.0	nM				UO_0000065					False	CHEMBL772918	Inhibition concentration against cyclooxygenase-1 (COX-1) in human whole blood	B	BAO_0000221	tissue-based format	None	CHEMBL3638178	Blood	None	None	CHEMBL221	Cyclooxygenase-1	Homo sapiens	SINGLE PROTEIN	CHEMBL1149180	1	Scientific Literature	J. Med. Chem.	2004	None
CHEMBL184187		0	393.47	0	3.78	26	COc1ccc2c(-c3ccc(S(C)(=O)=O)cc3)c(-c3ccc(C)cc3)nn2n1	IC50	'>'	100000.0	nM				UO_0000065					False	CHEMBL833051	Inhibition of human cyclooxygenase-1 expressed in COS cells	B	BAO_0000219	cell-based format	Homo sapiens	None	None	COS	None	CHEMBL221	Cyclooxygenase-1	Homo sapiens	SINGLE PROTEIN	CHEMBL1138006	1	Scientific Literature	Bioorg. Med. Chem. Lett.	2004	None
CHEMBL362626		0	352.46	0	4.71	3	CCCN1C(=O)/C(=C/c2cccc(OC)c2)S/C1=N/c1ccccc1	Inhibition	'='	0.0	%				UO_0000187					False	CHEMBL836262	Percentage inhibition activity at a concentration of 10 uM against cyclooxygenase 1 with the compound dissolved in DMSO	B	BAO_0000357	single protein format	Homo sapiens	None	None	None	None	CHEMBL221	Cyclooxygenase-1	Homo sapiens	SINGLE PROTEIN	CHEMBL1139589	1	Scientific Literature	Bioorg. Med. Chem. Lett.	2005	None
CHEMBL28220		0	551.89	2	7.78	9b	COc1ccc2c(c1)c(Cc1nc(-c3ccc(Cl)cc3)cs1)c(C)n2C(=O)c1ccc(Br)cc1	Inhibition	'='	2.0	%				UO_0000187					False	CHEMBL764080	Percent inhibition at 10 uM concentration against human recombinant Prostaglandin G/H synthase 1 cloned and expressed in baculovirus	B	BAO_0000019	assay format	None	None	None	None	None	CHEMBL221	Cyclooxygenase-1	Homo sapiens	SINGLE PROTEIN	CHEMBL1134068	1	Scientific Literature	Bioorg. Med. Chem. Lett.	2001	None
CHEMBL122	ROFECOXIB	4	314.36	0	2.56	Rofecoxib	CS(=O)(=O)c1ccc(C2=C(c3ccccc3)C(=O)OC2)cc1	IC50	'='	2000.0	nM	5.70			UO_0000065	18.13	0.35	3.14	9.43	False	CHEMBL665706	Inhibition of COX-1 in U-937 (human lymphoma) cell microsomes.	B	BAO_0000251	microsome format	None	None	None	U-937	Microsome	CHEMBL221	Cyclooxygenase-1	Homo sapiens	SINGLE PROTEIN	CHEMBL1131878	1	Scientific Literature	Bioorg. Med. Chem. Lett.	1999	CHEMBL3308006
CHEMBL174739		0	332.45	0	4.24	140	Cc1cnc(NC(=O)C2=C(O)c3ccccc3SC2(C)C)s1	Inhibition	'='	11.0	%				UO_0000187					False	CHEMBL765125	Inhibition of human Prostaglandin G/H synthase 1 at 1 ug/mL expressed as mean percent inhibition of control PGE-2 production	B	BAO_0000357	single protein format	None	None	None	None	None	CHEMBL221	Cyclooxygenase-1	Homo sapiens	SINGLE PROTEIN	CHEMBL1129978	1	Scientific Literature	J. Med. Chem.	1997	None
CHEMBL183977		0	343.40	0	3.12	12d	COc1ccc(C(=O)c2c(C)[nH]c3cc(S(C)(=O)=O)ccc23)cc1	IC50	'='	3500.0	nM	5.46			UO_0000065	15.89	0.31	2.34	7.16	False	CHEMBL833014	Inhibitory concentration against human whole blood Prostaglandin G/H synthase 1 enzyme activity	B	BAO_0000357	single protein format	Homo sapiens	None	None	None	None	CHEMBL221	Cyclooxygenase-1	Homo sapiens	SINGLE PROTEIN	CHEMBL1137849	1	Scientific Literature	Bioorg. Med. Chem. Lett.	2004	None
CHEMBL416146	ETORICOXIB	4	358.85	0	4.18	Etoricoxib	Cc1ccc(-c2ncc(Cl)cc2-c2ccc(S(C)(=O)=O)cc2)cn1	IC50	'>'	100000.0	nM				UO_0000065					True	CHEMBL833051	Inhibition of human cyclooxygenase-1 expressed in COS cells	B	BAO_0000219	cell-based format	Homo sapiens	None	None	COS	None	CHEMBL221	Cyclooxygenase-1	Homo sapiens	SINGLE PROTEIN	CHEMBL1138006	1	Scientific Literature	Bioorg. Med. Chem. Lett.	2004	None
CHEMBL69321		0	478.57	0	4.41	23b-i	CS(=O)(=O)c1ccc(-c2cc(/C(CCCCCO[N+](=O)[O-])=N\O)nn2C2CCCCC2)cc1	Inhibition	'='	0.0	%				UO_0000187					False	CHEMBL767834	Percentage inhibition of prostaglandin G/H synthase 1 in human whole blood (HWB) at a concentration of 100 um	B	BAO_0000221	tissue-based format	None	CHEMBL3638178	Blood	None	None	CHEMBL221	Cyclooxygenase-1	Homo sapiens	SINGLE PROTEIN	CHEMBL1149153	1	Scientific Literature	J. Med. Chem.	2004	None
CHEMBL211159		0	536.33	1	3.95	11d	CCC(=O)[N-]S(=O)(=O)c1ccc(-n2nc(C(F)F)cc2-c2ccc(Br)cc2)cc1CO.[Na+]	Inhibition	'='	0.0	%				UO_0000187					False	CHEMBL870307	Inhibition of microsomal COX1 at 10 uM	B	BAO_0000019	assay format	Homo sapiens	None	None	None	None	CHEMBL221	Cyclooxygenase-1	Homo sapiens	SINGLE PROTEIN	CHEMBL1146031	1	Scientific Literature	Bioorg. Med. Chem. Lett.	2006	None
CHEMBL210160		0	519.48	0	3.58	12d	CCC(=O)[N-]S(=O)(=O)c1ccc(-n2nc(C(F)(F)F)cc2-c2ccc(OC)c(C)c2)cc1CO.[Na+]	Inhibition	'='	0.0	%				UO_0000187					False	CHEMBL870307	Inhibition of microsomal COX1 at 10 uM	B	BAO_0000019	assay format	Homo sapiens	None	None	None	None	CHEMBL221	Cyclooxygenase-1	Homo sapiens	SINGLE PROTEIN	CHEMBL1146031	1	Scientific Literature	Bioorg. Med. Chem. Lett.	2006	None
CHEMBL118	CELECOXIB	4	381.38	0	3.51	Celecoxib	Cc1ccc(-c2cc(C(F)(F)F)nn2-c2ccc(S(N)(=O)=O)cc2)cc1	NT						Not Determined						False	CHEMBL768085	In vitro average percent Inhibition of Prostaglandin G/H synthase 1 (COX-1) at a concentration of 100 uM in human whole blood by human whole blood assay; Not tested	B	BAO_0000221	tissue-based format	None	CHEMBL3638178	Blood	None	None	CHEMBL221	Cyclooxygenase-1	Homo sapiens	SINGLE PROTEIN	CHEMBL1145927	1	Scientific Literature	J. Med. Chem.	2003	None
CHEMBL109030		0	366.40	1	5.20	1f	CS(=O)(=O)c1ccc(C2=C(c3ccc(C(F)(F)F)cc3)CCC2)cc1	IC50	'>'	100000.0	nM				UO_0000065					True	CHEMBL767822	Tested for inhibition against Prostaglandin G/H synthase 1	B	BAO_0000357	single protein format	None	None	None	None	None	CHEMBL221	Cyclooxygenase-1	Homo sapiens	SINGLE PROTEIN	CHEMBL1127401	1	Scientific Literature	J. Med. Chem.	1994	None
CHEMBL303870		0	391.45	0	3.66	10	COC(=O)c1cc(-c2ccc(S(N)(=O)=O)cc2)c(-c2ccc(F)cc2)s1	IC50	'='	1000.0	nM	6.00			UO_0000065	15.33	0.32	2.34	6.94	False	CHEMBL665705	Inhibitory activity against human COX-1 expressed in baculovirus infected Sf9 cells	B	BAO_0000219	cell-based format	None	None	None	Sf9	None	CHEMBL221	Cyclooxygenase-1	Homo sapiens	SINGLE PROTEIN	CHEMBL1128822	1	Scientific Literature	Bioorg. Med. Chem. Lett.	1995	CHEMBL3308860
CHEMBL143363		0	407.55	0	3.98	18	CC1CCN(c2nc3sc4c(N5CCC(C)CC5)nnnc4c3cc2C#N)CC1	Activity	'='	124.1	(ng of TXB2) (mg of protein)-1									False	CHEMBL767752	In vitro activity at a concentration of 10 uM against Prostaglandin G/H synthase 1	B	BAO_0000357	single protein format	None	None	None	None	None	CHEMBL221	Cyclooxygenase-1	Homo sapiens	SINGLE PROTEIN	CHEMBL1132472	1	Scientific Literature	J. Med. Chem.	1999	None
CHEMBL306213		0	378.54	0	4.08	5j	CC(C)CC(CC(C)C)n1nc(CO)cc1-c1ccc(S(C)(=O)=O)cc1	Inhibition	'='	0.0	%				UO_0000187					False	CHEMBL767834	Percentage inhibition of prostaglandin G/H synthase 1 in human whole blood (HWB) at a concentration of 100 um	B	BAO_0000221	tissue-based format	None	CHEMBL3638178	Blood	None	None	CHEMBL221	Cyclooxygenase-1	Homo sapiens	SINGLE PROTEIN	CHEMBL1149153	1	Scientific Literature	J. Med. Chem.	2004	None
CHEMBL6	INDOMETHACIN	4	357.79	0	3.93	Indomethacin	COc1ccc2c(c1)c(CC(=O)O)c(C)n2C(=O)c1ccc(Cl)cc1	IC50	'='	3.0	nM	8.52			UO_0000065	23.82	0.47	4.59	12.44	True	CHEMBL772920	Inhibition of Prostaglandin G/H synthase 1 in U-937 cells from human histiocytic lymphoma	B	BAO_0000219	cell-based format	None	None	None	U-937	None	CHEMBL221	Cyclooxygenase-1	Homo sapiens	SINGLE PROTEIN	CHEMBL1134336	1	Scientific Literature	J. Med. Chem.	2001	CHEMBL3308006
CHEMBL418871		0	429.90	0	4.88	10t	Cc1nc2c(-c3ccc(F)cc3)c(-c3ccc(S(C)(=O)=O)cc3)nn2c(Cl)c1C	Inhibition	'='	1.2	%				UO_0000187					False	CHEMBL770483	Percentage of inhibition of Prostaglandin G/H synthase 1 activity in human whole blood (HWB) at 10 uM	B	BAO_0000221	tissue-based format	None	CHEMBL3638178	Blood	None	None	CHEMBL221	Cyclooxygenase-1	Homo sapiens	SINGLE PROTEIN	CHEMBL1134336	1	Scientific Literature	J. Med. Chem.	2001	None
CHEMBL1171251	CLEMATOCHINENOSIDE A	0	2324.38	None	None	1, Clematochinenoside A	COc1ccc(/C=C/C(=O)O[C@H]2[C@H](O[C@@H]3[C@@H](CO)O[C@@H](O[C@@H]4CO[C@@H](O[C@@H]5[C@@H](O)[C@H](C)O[C@@H](O[C@H]6[C@H](O[C@H]7CC[C@@]8(C)[C@@H](CC[C@]9(C)[C@@H]8CC=C8[C@@H]%10CC(C)(C)CC[C@]%10(C(=O)O[C@@H]%10O[C@H](CO[C@@H]%11O[C@H](CO)[C@@H](O[C@@H]%12O[C@@H](C)[C@H](O)[C@@H](O)[C@H]%12O)[C@H](O)[C@H]%11O)[C@@H](O)[C@H](O)[C@H]%10O)CC[C@]89C)[C@]7(C)CO)OC[C@@H](O)[C@@H]6O)[C@@H]5O)[C@H](O)[C@@H…	IC50	'='	7800.0	nM	5.11			UO_0000065	2.20	None	None	None	False	CHEMBL1177376	Inhibition of COX1 by microplate reader	B	BAO_0000357	single protein format	None	None	None	None	None	CHEMBL221	Cyclooxygenase-1	Homo sapiens	SINGLE PROTEIN	CHEMBL1177732	1	Scientific Literature	J. Nat. Prod.	2010	None
CHEMBL1171255	CLEMATOCHINENOSIDE F	0	1837.96	None	None	6, Clematochinenoside F	COc1ccc(/C=C/C(=O)OC[C@H]2O[C@@H](O[C@@H]3[C@@H](CO)O[C@@H](O[C@@H]4CO[C@@H](O[C@@H]5[C@@H](O)[C@H](C)O[C@@H](O[C@H]6[C@H](O[C@H]7CC[C@@]8(C)[C@@H](CC[C@]9(C)[C@@H]8CC=C8[C@@H]%10CC(C)(C)CC[C@]%10(C(=O)O[C@@H]%10O[C@H](CO[C@@H]%11O[C@H](CO)[C@@H](O[C@@H]%12O[C@@H](C)[C@H](O)[C@@H](O)[C@H]%12O)[C@H](O)[C@H]%11O)[C@@H](O)[C@H](O)[C@H]%10O)CC[C@]89C)C7(C)C)OC[C@@H](O)[C@@H]6O)[C@@H]5O)[C@H](O)[C@@H]…	IC50	'='	7800.0	nM	5.11			UO_0000065	2.78	None	None	None	False	CHEMBL1177376	Inhibition of COX1 by microplate reader	B	BAO_0000357	single protein format	None	None	None	None	None	CHEMBL221	Cyclooxygenase-1	Homo sapiens	SINGLE PROTEIN	CHEMBL1177732	1	Scientific Literature	J. Nat. Prod.	2010	None
CHEMBL326254		0	360.39	0	2.01	3g	CC1(C)OC(=O)C(Oc2ncccn2)=C1c1ccc(S(C)(=O)=O)cc1	IC50	'>'	10000.0	nM				UO_0000065					False	CHEMBL665706	Inhibition of COX-1 in U-937 (human lymphoma) cell microsomes.	B	BAO_0000251	microsome format	None	None	None	U-937	Microsome	CHEMBL221	Cyclooxygenase-1	Homo sapiens	SINGLE PROTEIN	CHEMBL1131878	1	Scientific Literature	Bioorg. Med. Chem. Lett.	1999	CHEMBL3308006
CHEMBL165946		0	354.48	0	4.29	3	CCCCc1cc(-c2ccccc2)n(-c2ccc(S(C)(=O)=O)cc2)n1	Selectivity						Not Active						False	CHEMBL768764	Selectivity as ratio of the inhibitory concentration values Prostaglandin G/H synthase 1 to Prostaglandin G/H synthase 2; ns means Non selective	B	BAO_0000357	single protein format	None	None	None	None	None	CHEMBL221	Cyclooxygenase-1	Homo sapiens	SINGLE PROTEIN	CHEMBL1135226	1	Scientific Literature	Bioorg. Med. Chem. Lett.	2002	None
CHEMBL29844		0	445.85	0	4.18	1ad	COc1c(C)cc(-c2cc(C(F)(F)F)nn2-c2ccc(S(N)(=O)=O)cc2)cc1Cl	IC50	'>'	100000.0	nM				UO_0000065					False	CHEMBL772766	In vitro inhibitory concentration required to block recombinant human prostaglandin G/H synthase 1 (COX-1)	B	BAO_0000357	single protein format	None	None	None	None	None	CHEMBL221	Cyclooxygenase-1	Homo sapiens	SINGLE PROTEIN	CHEMBL1130002	1	Scientific Literature	J. Med. Chem.	1997	None
CHEMBL368523		0	351.41	0	1.95	80	Cc1cnc(NC(=O)C2=C(O)N(C)S(=O)(=O)c3ccccc32)s1	Inhibition	'='	3.0	%				UO_0000187					False	CHEMBL765124	Inhibition of human Prostaglandin G/H synthase 1 at 0.1 ug/mL expressed as mean percent inhibition of control PGE-2 production	B	BAO_0000357	single protein format	None	None	None	None	None	CHEMBL221	Cyclooxygenase-1	Homo sapiens	SINGLE PROTEIN	CHEMBL1129978	1	Scientific Literature	J. Med. Chem.	1997	None
CHEMBL368468		0	294.31	0	2.64	116	CN1C(=O)/C(=C(/O)Nc2ccccc2)c2ccccc2C1=O	Imax	'='	90.0	%				UO_0000187					False	CHEMBL767831	Highest percent inhibition against Prostaglandin G/H synthase 1 observed on IC50 curve; Range 90-110%	B	BAO_0000357	single protein format	None	None	None	None	None	CHEMBL221	Cyclooxygenase-1	Homo sapiens	SINGLE PROTEIN	CHEMBL1129978	1	Scientific Literature	J. Med. Chem.	1997	None
CHEMBL340337		0	397.43	0	3.62	10q	Cc1cc(O)n2nc(-c3ccc(S(C)(=O)=O)cc3)c(-c3ccc(F)cc3)c2n1	Inhibition	'='	8.1	%				UO_0000187					False	CHEMBL770483	Percentage of inhibition of Prostaglandin G/H synthase 1 activity in human whole blood (HWB) at 10 uM	B	BAO_0000221	tissue-based format	None	CHEMBL3638178	Blood	None	None	CHEMBL221	Cyclooxygenase-1	Homo sapiens	SINGLE PROTEIN	CHEMBL1134336	1	Scientific Literature	J. Med. Chem.	2001	None
CHEMBL118509		0	449.43	0	4.93	10z	Cc1c(C(F)(F)F)cnc2c(-c3ccc(F)cc3)c(-c3ccc(S(C)(=O)=O)cc3)nn12	Inhibition	'='	100.0	%				UO_0000187					False	CHEMBL770483	Percentage of inhibition of Prostaglandin G/H synthase 1 activity in human whole blood (HWB) at 10 uM	B	BAO_0000221	tissue-based format	None	CHEMBL3638178	Blood	None	None	CHEMBL221	Cyclooxygenase-1	Homo sapiens	SINGLE PROTEIN	CHEMBL1134336	1	Scientific Literature	J. Med. Chem.	2001	None
CHEMBL118509		0	449.43	0	4.93	10z	Cc1c(C(F)(F)F)cnc2c(-c3ccc(F)cc3)c(-c3ccc(S(C)(=O)=O)cc3)nn12	Inhibition	'='	53.9	%				UO_0000187					False	CHEMBL770482	Percentage of inhibition of Prostaglandin G/H synthase 1 activity in human whole blood (HWB) at 1 uM	B	BAO_0000221	tissue-based format	None	CHEMBL3638178	Blood	None	None	CHEMBL221	Cyclooxygenase-1	Homo sapiens	SINGLE PROTEIN	CHEMBL1134336	1	Scientific Literature	J. Med. Chem.	2001	None
CHEMBL175	DEXIBUPROFEN	4	206.28	0	3.07	dexibuprofen	CC(C)Cc1ccc([C@H](C)C(=O)O)cc1	Inhibition	'='	29.0	%				UO_0000187					False	CHEMBL888936	Inhibition of LOX12 by human platelet assay	B	BAO_0000019	assay format	Homo sapiens	None	None	None	None	CHEMBL221	Cyclooxygenase-1	Homo sapiens	SINGLE PROTEIN	CHEMBL1146294	1	Scientific Literature	Bioorg. Med. Chem. Lett.	2007	None
CHEMBL150363		0	358.42	0	3.12	12	CC(C(=O)O)c1cc(/C=C/S(C)(=O)=O)cc(C(=O)c2ccccc2)c1	IC50						Not Tested						False	CHEMBL664782	In vitro inhibition of cyclooxygenase-1 via inhibition of TXB2 generation in the presence of 1 uM arachidonic acid in human platelets at concentration of 10 uM	F	BAO_0000019	assay format	None	None	None	None	None	CHEMBL221	Cyclooxygenase-1	Homo sapiens	SINGLE PROTEIN	CHEMBL1136059	1	Scientific Literature	Bioorg. Med. Chem. Lett.	2002	None
CHEMBL69667		0	349.80	0	3.15	4	CS(=O)(=O)c1ccc(-c2coc(=O)n2-c2ccc(Cl)cc2)cc1	IC50	'='	13600.0	nM	4.87			UO_0000065	13.91	0.29	1.72	7.02	True	CHEMBL763302	Inhibitory activity against prostaglandin G/H synthase 1	B	BAO_0000357	single protein format	None	None	None	None	None	CHEMBL221	Cyclooxygenase-1	Homo sapiens	SINGLE PROTEIN	CHEMBL1133663	1	Scientific Literature	J. Med. Chem.	2000	None
CHEMBL67659		0	488.51	1	6.02	7b	CS(=O)(=O)c1ccc(-c2nn(CCc3ccccc3)c(C(F)(F)F)c2-c2ccc(F)cc2)cc1	IC50	'>'	100000.0	nM				UO_0000065					False	CHEMBL665899	In vitro inhibitory concentration against human COX-1 (Cyclooxygenase-1)	B	BAO_0000357	single protein format	Homo sapiens	None	None	None	None	CHEMBL221	Cyclooxygenase-1	Homo sapiens	SINGLE PROTEIN	CHEMBL1151520	1	Scientific Literature	Bioorg. Med. Chem. Lett.	1997	None
CHEMBL276976		0	327.41	0	3.07	16	Cc1ccncc1C1=C(c2ccc(S(C)(=O)=O)cc2)CCC1=O	IC50	'='	4100.0	nM	5.39			UO_0000065	16.45	0.32	2.32	8.40	False	CHEMBL769637	In vitro potency against human Prostaglandin G/H synthase 1 (hCOX-1) in the human whole blood assay.	B	BAO_0000221	tissue-based format	Homo sapiens	CHEMBL3638178	Blood	None	None	CHEMBL221	Cyclooxygenase-1	Homo sapiens	SINGLE PROTEIN	CHEMBL1132626	1	Scientific Literature	J. Med. Chem.	1999	None
CHEMBL332169		0	409.49	0	4.53	10h	Cc1nc2c(-c3ccc(F)cc3)c(-c3ccc(S(C)(=O)=O)cc3)nn2c(C)c1C	IC50	'>'	10000.0	nM				UO_0000065					False	CHEMBL772920	Inhibition of Prostaglandin G/H synthase 1 in U-937 cells from human histiocytic lymphoma	B	BAO_0000219	cell-based format	None	None	None	U-937	None	CHEMBL221	Cyclooxygenase-1	Homo sapiens	SINGLE PROTEIN	CHEMBL1134336	1	Scientific Literature	J. Med. Chem.	2001	CHEMBL3308006
CHEMBL120251		0	409.49	0	4.48	10ac	CCc1c(C)cnc2c(-c3ccc(F)cc3)c(-c3ccc(S(C)(=O)=O)cc3)nn12	Inhibition	'='	82.8	%				UO_0000187					False	CHEMBL770483	Percentage of inhibition of Prostaglandin G/H synthase 1 activity in human whole blood (HWB) at 10 uM	B	BAO_0000221	tissue-based format	None	CHEMBL3638178	Blood	None	None	CHEMBL221	Cyclooxygenase-1	Homo sapiens	SINGLE PROTEIN	CHEMBL1134336	1	Scientific Literature	J. Med. Chem.	2001	None
CHEMBL122357		0	381.43	0	3.91	10d	Cc1cnc2c(-c3ccc(F)cc3)c(-c3ccc(S(C)(=O)=O)cc3)nn2c1	Inhibition	'='	8.2	%				UO_0000187					False	CHEMBL770483	Percentage of inhibition of Prostaglandin G/H synthase 1 activity in human whole blood (HWB) at 10 uM	B	BAO_0000221	tissue-based format	None	CHEMBL3638178	Blood	None	None	CHEMBL221	Cyclooxygenase-1	Homo sapiens	SINGLE PROTEIN	CHEMBL1134336	1	Scientific Literature	J. Med. Chem.	2001	None
CHEMBL110836		0	394.39	0	3.49	5d	CC1(C)OC(=O)C(Oc2ccc(F)cc2F)=C1c1ccc(S(C)(=O)=O)cc1	IC50	'<'	1200.0	nM				UO_0000065					False	CHEMBL664786	In vitro inhibitory potency against human COX-1 (HWB COX-2) by whole blood assay	B	BAO_0000221	tissue-based format	None	CHEMBL3638178	Blood	None	None	CHEMBL221	Cyclooxygenase-1	Homo sapiens	SINGLE PROTEIN	CHEMBL1132677	1	Scientific Literature	Bioorg. Med. Chem. Lett.	1999	None
CHEMBL70711		0	464.54	0	3.80	23b-ii	CO/N=C(/CCCO[N+](=O)[O-])c1cc(-c2ccc(S(C)(=O)=O)cc2)n(C2CCCCC2)n1	Inhibition	'='	0.0	%				UO_0000187					False	CHEMBL767834	Percentage inhibition of prostaglandin G/H synthase 1 in human whole blood (HWB) at a concentration of 100 um	B	BAO_0000221	tissue-based format	None	CHEMBL3638178	Blood	None	None	CHEMBL221	Cyclooxygenase-1	Homo sapiens	SINGLE PROTEIN	CHEMBL1149153	1	Scientific Literature	J. Med. Chem.	2004	None
CHEMBL118839		0	286.44	1	5.38	43	CC(C)(C)c1cc(-c2cccs2)cc2c1OCC2(C)C	IC50	'='	200.0	nM	6.70			UO_0000065	23.39	0.46	1.32	72.58	False	CHEMBL763480	Inhibitory activity against prostaglandin G/H synthase 1 (COX-1)	B	BAO_0000357	single protein format	None	None	None	None	None	CHEMBL221	Cyclooxygenase-1	Homo sapiens	SINGLE PROTEIN	CHEMBL1131087	1	Scientific Literature	J. Med. Chem.	1998	None
CHEMBL306894		0	365.41	0	2.78	6a	CS(=O)(=O)c1ccc(-c2cc(CO[N+](=O)[O-])nn2C2CCCC2)cc1	Inhibition	'='	0.0	%				UO_0000187					False	CHEMBL767335	Compound was evaluated for percent inhibition of recombinant prostaglandin G/H synthase 1 in human whole blood (HWB) at a concentration of 100 um	B	BAO_0000221	tissue-based format	None	CHEMBL3638178	Blood	None	None	CHEMBL221	Cyclooxygenase-1	Homo sapiens	SINGLE PROTEIN	CHEMBL1149153	1	Scientific Literature	J. Med. Chem.	2004	None
CHEMBL422075		0	300.45	0	4.08	35	CC(C)(C)c1cc(C(=N)N2CCCC2)cc2c1OCC2(C)C	IC50	'>'	100000.0	nM				UO_0000065					False	CHEMBL763480	Inhibitory activity against prostaglandin G/H synthase 1 (COX-1)	B	BAO_0000357	single protein format	None	None	None	None	None	CHEMBL221	Cyclooxygenase-1	Homo sapiens	SINGLE PROTEIN	CHEMBL1131087	1	Scientific Literature	J. Med. Chem.	1998	None
CHEMBL237022		0	488.93	0	3.74	57	COc1ccc2c(c1)c(CCNC(=O)NCCCO[N+](=O)[O-])c(C)n2C(=O)c1ccc(Cl)cc1	IC50	'='	3000.0	nM	5.52			UO_0000065	11.30	0.22	1.78	4.43	False	CHEMBL901401	Inhibition of COX1 in human whole blood assessed as effect on A23187-induced thromboxane B2 production	B	BAO_0000221	tissue-based format	Homo sapiens	CHEMBL3638178	Blood	None	None	CHEMBL221	Cyclooxygenase-1	Homo sapiens	SINGLE PROTEIN	CHEMBL1138326	1	Scientific Literature	J. Med. Chem.	2007	None
CHEMBL24837		0	428.92	0	3.73	30	COc1ccc2c(c1)c(CC(=O)NCCCCO)c(C)n2C(=O)c1ccc(Cl)cc1	IC50	'='	2400.0	nM	5.62			UO_0000065	13.10	0.26	1.89	6.98	False	CHEMBL901401	Inhibition of COX1 in human whole blood assessed as effect on A23187-induced thromboxane B2 production	B	BAO_0000221	tissue-based format	Homo sapiens	CHEMBL3638178	Blood	None	None	CHEMBL221	Cyclooxygenase-1	Homo sapiens	SINGLE PROTEIN	CHEMBL1138326	1	Scientific Literature	J. Med. Chem.	2007	None
CHEMBL3823420		0	563.98	1	3.42	7k	NS(=O)(=O)c1ccc(-n2nc(C(=O)N/N=C/c3c(Cl)c4ccccc4oc3=O)cc2-c2ccccc2O)cc1	IC50	'>'	100000.0	nM				UO_0000065					False	CHEMBL3825751	Inhibition of human COX1 using arachidonic acid assessed as production of PGF2alpha after 5 mins by ELISA	B	BAO_0000357	single protein format	Homo sapiens	None	None	None	None	CHEMBL221	Cyclooxygenase-1	Homo sapiens	SINGLE PROTEIN	CHEMBL3822383	1	Scientific Literature	Bioorg. Med. Chem. Lett.	2016	None
CHEMBL3823440		0	565.97	1	3.85	7r	NS(=O)(=O)c1ccc(-n2nc(C(=O)N/N=C/c3c(Cl)c4ccccc4oc3=O)cc2-c2ccc(F)cc2)cc1	IC50	'='	53430.0	nM	4.27			UO_0000065	7.55	0.15	0.42	2.85	False	CHEMBL3825751	Inhibition of human COX1 using arachidonic acid assessed as production of PGF2alpha after 5 mins by ELISA	B	BAO_0000357	single protein format	Homo sapiens	None	None	None	None	CHEMBL221	Cyclooxygenase-1	Homo sapiens	SINGLE PROTEIN	CHEMBL3822383	1	Scientific Literature	Bioorg. Med. Chem. Lett.	2016	None
CHEMBL112	ACETAMINOPHEN	4	151.16	0	1.35	Acetaminophen	CC(=O)Nc1ccc(O)cc1	IC50	'='	200000.0	nM		Outside typical range		UO_0000065					False	CHEMBL3819990	Inhibition of human recombinant COX1 expressed in Sf9 cell microsomes assessed as reduction in conversion of arachidonic acid to PGE2 incubated for 5 mins by HTRF assay	B	BAO_0000219	cell-based format	Homo sapiens	None	None	Sf9	None	CHEMBL221	Cyclooxygenase-1	Homo sapiens	SINGLE PROTEIN	CHEMBL3817815	1	Scientific Literature	J. Med. Chem.	2016	CHEMBL3308860
CHEMBL369843		0	382.80	0	2.98	37	CN1C(C(=O)Nc2ccc(Cl)cc2)=C(O)c2cc(F)ccc2S1(=O)=O	Inhibition	'='	6.0	%				UO_0000187					False	CHEMBL765124	Inhibition of human Prostaglandin G/H synthase 1 at 0.1 ug/mL expressed as mean percent inhibition of control PGE-2 production	B	BAO_0000357	single protein format	None	None	None	None	None	CHEMBL221	Cyclooxygenase-1	Homo sapiens	SINGLE PROTEIN	CHEMBL1129978	1	Scientific Literature	J. Med. Chem.	1997	None
CHEMBL368808		0	399.25	0	3.49	33	CN1C(C(=O)Nc2ccc(Cl)cc2)=C(O)c2cc(Cl)ccc2S1(=O)=O	Inhibition	'='	23.0	%				UO_0000187					False	CHEMBL765125	Inhibition of human Prostaglandin G/H synthase 1 at 1 ug/mL expressed as mean percent inhibition of control PGE-2 production	B	BAO_0000357	single protein format	None	None	None	None	None	CHEMBL221	Cyclooxygenase-1	Homo sapiens	SINGLE PROTEIN	CHEMBL1129978	1	Scientific Literature	J. Med. Chem.	1997	None
CHEMBL176508		0	330.37	0	2.19	78	CN1C(O)=C(C(=O)Nc2ccccc2)c2ccccc2S1(=O)=O	Inhibition	'='	92.0	%				UO_0000187					False	CHEMBL765125	Inhibition of human Prostaglandin G/H synthase 1 at 1 ug/mL expressed as mean percent inhibition of control PGE-2 production	B	BAO_0000357	single protein format	None	None	None	None	None	CHEMBL221	Cyclooxygenase-1	Homo sapiens	SINGLE PROTEIN	CHEMBL1129978	1	Scientific Literature	J. Med. Chem.	1997	None
CHEMBL366121		0	364.42	0	2.96	22a	CS(=O)(=O)c1ccc2c(Sc3ccc(F)cc3)c(C(N)=O)[nH]c2c1	IC50	'>'	40000.0	nM				UO_0000065					False	CHEMBL833014	Inhibitory concentration against human whole blood Prostaglandin G/H synthase 1 enzyme activity	B	BAO_0000357	single protein format	Homo sapiens	None	None	None	None	CHEMBL221	Cyclooxygenase-1	Homo sapiens	SINGLE PROTEIN	CHEMBL1137849	1	Scientific Literature	Bioorg. Med. Chem. Lett.	2004	None
CHEMBL362460		0	370.77	0	2.50	112	Cc1cc2c(o1)C(C(=O)Nc1ccc(Cl)cc1)=C(O)N(O)S2(=O)=O	Inhibition	'='	73.0	%				UO_0000187					False	CHEMBL768766	Inhibition of human Prostaglandin G/H synthase 1 at 1 ug/mL expressed as the mean percent inhibition of control PGE-2 production	B	BAO_0000357	single protein format	None	None	None	None	None	CHEMBL221	Cyclooxygenase-1	Homo sapiens	SINGLE PROTEIN	CHEMBL1129978	1	Scientific Literature	J. Med. Chem.	1997	None
CHEMBL489283		0	258.29	0	4.19	2E10	CC/C(=C\c1cccc(F)c1)c1cc(O)cc(O)c1	IC50	'='	5400.0	nM	5.27			UO_0000065	20.39	0.38	1.08	13.02	False	CHEMBL941536	Inhibition of COX1	B	BAO_0000357	single protein format	None	None	None	None	None	CHEMBL221	Cyclooxygenase-1	Homo sapiens	SINGLE PROTEIN	CHEMBL1140997	1	Scientific Literature	Bioorg. Med. Chem.	2009	None
CHEMBL471104		0	283.37	0	4.11	16E2	CC/C(=C\c1cc(O)cc(O)c1)c1ccc(N(C)C)cc1	IC50	'='	30500.0	nM	4.52			UO_0000065	15.94	0.29	0.41	10.33	False	CHEMBL941536	Inhibition of COX1	B	BAO_0000357	single protein format	None	None	None	None	None	CHEMBL221	Cyclooxygenase-1	Homo sapiens	SINGLE PROTEIN	CHEMBL1140997	1	Scientific Literature	Bioorg. Med. Chem.	2009	None
CHEMBL490674		0	255.32	0	3.33	2H16	CN(C)c1ccc(/C=C/c2cc(O)cc(O)c2)cc1	IC50	'='	17800.0	nM	4.75			UO_0000065	18.60	0.34	1.42	10.87	False	CHEMBL941536	Inhibition of COX1	B	BAO_0000357	single protein format	None	None	None	None	None	CHEMBL221	Cyclooxygenase-1	Homo sapiens	SINGLE PROTEIN	CHEMBL1140997	1	Scientific Literature	Bioorg. Med. Chem.	2009	None
CHEMBL268470		0	388.83	0	3.57	M3	CS(=O)(=O)c1ccc(-c2cc(Cl)cnc2-c2ccc(C(=O)O)nc2)cc1	IC50	'>'	100000.0	nM				UO_0000065					False	CHEMBL767821	In vitro inhibition of Prostaglandin G/H synthase 1 in human whole blood assay	B	BAO_0000221	tissue-based format	Homo sapiens	CHEMBL3638178	Blood	None	None	CHEMBL221	Cyclooxygenase-1	Homo sapiens	SINGLE PROTEIN	CHEMBL1134752	1	Scientific Literature	Bioorg. Med. Chem. Lett.	2001	None
CHEMBL561609		0	400.43	0	3.55	27	NS(=O)(=O)c1ccc(-c2cc(C(F)(F)F)nc(NC3CCCCC3)n2)cc1	IC50	'='	167.0	nM	6.78			UO_0000065	16.93	0.34	3.23	6.92	False	CHEMBL1059942	Inhibition of human COX1 expressed in african green monkey COS cells assessed as inhibition of arachidonic acid-stimulated PGE2 treated 1 hr before arachidonic acid challenge by enzyme immunoassay	B	BAO_0000219	cell-based format	Homo sapiens	None	None	COS	None	CHEMBL221	Cyclooxygenase-1	Homo sapiens	SINGLE PROTEIN	CHEMBL1153635	1	Scientific Literature	Bioorg. Med. Chem. Lett.	2009	None
CHEMBL278492		0	364.88	0	4.09	5b	Cc1nc(-c2ccc(Cl)cc2)c(-c2ccc(S(N)(=O)=O)cc2)s1	IC50	'='	1840.0	nM	5.74			UO_0000065	15.72	0.34	1.65	7.85	False	CHEMBL769634	Inhibition of human Prostaglandin G/H synthase 1	B	BAO_0000357	single protein format	Homo sapiens	None	None	None	None	CHEMBL221	Cyclooxygenase-1	Homo sapiens	SINGLE PROTEIN	CHEMBL1131679	1	Scientific Literature	Bioorg. Med. Chem. Lett.	1999	None
CHEMBL108917		0	399.47	0	3.49	3p	CC1(C)OC(=O)C(Oc2ccc(C3CC3)cn2)=C1c1ccc(S(C)(=O)=O)cc1	IC50	'='	3000.0	nM	5.52			UO_0000065	13.83	0.27	2.03	6.69	False	CHEMBL665706	Inhibition of COX-1 in U-937 (human lymphoma) cell microsomes.	B	BAO_0000251	microsome format	None	None	None	U-937	Microsome	CHEMBL221	Cyclooxygenase-1	Homo sapiens	SINGLE PROTEIN	CHEMBL1131878	1	Scientific Literature	Bioorg. Med. Chem. Lett.	1999	CHEMBL3308006
CHEMBL118	CELECOXIB	4	381.38	0	3.51	1	Cc1ccc(-c2cc(C(F)(F)F)nn2-c2ccc(S(N)(=O)=O)cc2)cc1	Delta G	'='	0.0	kCal mol-1									False	CHEMBL764774	Relative free energy of binding of compound to wild-type Prostaglandin G/H synthase 1;(deltaG=RT ln IC50)	B	BAO_0000357	single protein format	None	None	None	None	None	CHEMBL221	Cyclooxygenase-1	Homo sapiens	SINGLE PROTEIN	CHEMBL1134800	1	Scientific Literature	Bioorg. Med. Chem. Lett.	2001	None
CHEMBL449352		0	463.56	0	4.41	22b-i	CS(=O)(=O)c1ccc(-c2cc(C(=O)CCCCCO[N+](=O)[O-])nn2C2CCCCC2)cc1	Inhibition	'='	25.0	%				UO_0000187					False	CHEMBL767834	Percentage inhibition of prostaglandin G/H synthase 1 in human whole blood (HWB) at a concentration of 100 um	B	BAO_0000221	tissue-based format	None	CHEMBL3638178	Blood	None	None	CHEMBL221	Cyclooxygenase-1	Homo sapiens	SINGLE PROTEIN	CHEMBL1149153	1	Scientific Literature	J. Med. Chem.	2004	None
CHEMBL110401		0	394.39	0	3.49	5c	CC1(C)OC(=O)C(Oc2ccc(F)c(F)c2)=C1c1ccc(S(C)(=O)=O)cc1	IC50	'='	1000.0	nM	6.00			UO_0000065	15.21	0.30	2.51	8.61	False	CHEMBL664784	In vitro inhibitory potency against U-937 microsomal COX-1	B	BAO_0000019	assay format	None	None	None	None	None	CHEMBL221	Cyclooxygenase-1	Homo sapiens	SINGLE PROTEIN	CHEMBL1132677	1	Scientific Literature	Bioorg. Med. Chem. Lett.	1999	None
CHEMBL331430		0	453.50	0	4.09	10m	CCOC(=O)c1cc(C)n2nc(-c3ccc(S(C)(=O)=O)cc3)c(-c3ccc(F)cc3)c2n1	Inhibition	'='	8.0	%				UO_0000187					False	CHEMBL770483	Percentage of inhibition of Prostaglandin G/H synthase 1 activity in human whole blood (HWB) at 10 uM	B	BAO_0000221	tissue-based format	None	CHEMBL3638178	Blood	None	None	CHEMBL221	Cyclooxygenase-1	Homo sapiens	SINGLE PROTEIN	CHEMBL1134336	1	Scientific Literature	J. Med. Chem.	2001	None
CHEMBL120755		0	392.48	0	3.64	26b	Cc1ccc(-c2c(-c3ccc(S(N)(=O)=O)cc3)nn3c(C)c(C)cnc23)cc1	Inhibition	'='	33.5	%				UO_0000187					False	CHEMBL770483	Percentage of inhibition of Prostaglandin G/H synthase 1 activity in human whole blood (HWB) at 10 uM	B	BAO_0000221	tissue-based format	None	CHEMBL3638178	Blood	None	None	CHEMBL221	Cyclooxygenase-1	Homo sapiens	SINGLE PROTEIN	CHEMBL1134336	1	Scientific Literature	J. Med. Chem.	2001	None
CHEMBL305789		0	384.48	0	1.20	5f	CS(=O)(=O)c1ccc(-c2cc(CO)nn2C2CCS(=O)(=O)CC2)cc1	Inhibition						Not Determined						False	CHEMBL767334	Compound was evaluated for percent inhibition of recombinant COX-1 in human whole blood (HWB) at a concentration of 100 um; not determined	B	BAO_0000221	tissue-based format	None	CHEMBL3638178	Blood	None	None	CHEMBL221	Cyclooxygenase-1	Homo sapiens	SINGLE PROTEIN	CHEMBL1149153	1	Scientific Literature	J. Med. Chem.	2004	None
CHEMBL298084		0	489.45	1	6.54	98	CS(=O)(=O)c1ccc(-n2cc(CSc3ccc(Cl)cc3)nc2-c2ccc(Cl)cc2)cc1	IC50	'>'	100000.0	nM				UO_0000065					False	CHEMBL768737	Concentration required to inhibit human prostaglandin G/H synthase 1 (COX-1) by 50%	B	BAO_0000357	single protein format	None	None	None	None	None	CHEMBL221	Cyclooxygenase-1	Homo sapiens	SINGLE PROTEIN	CHEMBL1130039	1	Scientific Literature	J. Med. Chem.	1997	None
CHEMBL173961		0	299.36	0	2.54	13	CS(=O)(=O)c1ccc(-c2[nH]nnc2-c2ccccc2)cc1	IC50	'>'	50000.0	nM				UO_0000065					False	CHEMBL768829	Inhibitory activity against human recombinant Prostaglandin G/H synthase 1 expressed in microsomes taken from baculovirus infected Sf9 cells	B	BAO_0000219	cell-based format	None	None	None	Sf9	None	CHEMBL221	Cyclooxygenase-1	Homo sapiens	SINGLE PROTEIN	CHEMBL1128908	1	Scientific Literature	Bioorg. Med. Chem. Lett.	1996	CHEMBL3308860
CHEMBL122	ROFECOXIB	4	314.36	0	2.56	Rofecoxib	CS(=O)(=O)c1ccc(C2=C(c3ccccc3)C(=O)OC2)cc1	IC50	'='	11400.0	nM	4.94			UO_0000065	15.72	0.31	2.38	8.18	False	CHEMBL772918	Inhibition concentration against cyclooxygenase-1 (COX-1) in human whole blood	B	BAO_0000221	tissue-based format	None	CHEMBL3638178	Blood	None	None	CHEMBL221	Cyclooxygenase-1	Homo sapiens	SINGLE PROTEIN	CHEMBL1149180	1	Scientific Literature	J. Med. Chem.	2004	None
CHEMBL56367	NIMESULIDE	4	308.31	0	2.76	1b(Nimesulide)	CS(=O)(=O)Nc1ccc([N+](=O)[O-])cc1Oc1ccccc1	IC50	'='	50000.0	nM	4.30			UO_0000065	13.95	0.28	1.54	4.36	False	CHEMBL772925	Inhibition of human Prostaglandin G/H synthase 1 at 10 ug/mL expressed as the mean percent inhibition of control PGE-2 production	B	BAO_0000357	single protein format	None	None	None	None	None	CHEMBL221	Cyclooxygenase-1	Homo sapiens	SINGLE PROTEIN	CHEMBL1129978	1	Scientific Literature	J. Med. Chem.	1997	None
CHEMBL343407		0	395.49	0	2.58	13	CC1CCN(c2nnnc3c2sc2nc(N4CCOCC4)c(C#N)cc23)CC1	Activity	'='	130.3	(ng of TXB2) (mg of protein)-1									False	CHEMBL767752	In vitro activity at a concentration of 10 uM against Prostaglandin G/H synthase 1	B	BAO_0000357	single protein format	None	None	None	None	None	CHEMBL221	Cyclooxygenase-1	Homo sapiens	SINGLE PROTEIN	CHEMBL1132472	1	Scientific Literature	J. Med. Chem.	1999	None
CHEMBL36542		0	350.44	0	3.35	13	COc1cc(-c2oc(C)nc2C2CCCCC2)ccc1S(N)(=O)=O	IC50	'>'	100000.0	nM				UO_0000065					False	CHEMBL768752	Inhibition of human purified Prostaglandin G/H synthase 1	B	BAO_0000357	single protein format	Homo sapiens	None	None	None	None	CHEMBL221	Cyclooxygenase-1	Homo sapiens	SINGLE PROTEIN	CHEMBL1135906	1	Scientific Literature	J. Med. Chem.	2002	None
CHEMBL43165		0	316.36	0	3.29	3	CS(=O)(=O)c1ccc(-c2[nH]cnc2-c2ccc(F)cc2)cc1	NA						Not Active						False	CHEMBL770484	Concentration required to inhibit human Prostaglandin G/H synthase 1 by 50% and was found inactive at >30 uM; NA indicates inactive	B	BAO_0000357	single protein format	None	None	None	None	None	CHEMBL221	Cyclooxygenase-1	Homo sapiens	SINGLE PROTEIN	CHEMBL1130039	1	Scientific Literature	J. Med. Chem.	1997	None
CHEMBL172305		0	369.45	0	2.17	109	Cc1cc2c(s1)C(C(=O)Nc1ccccn1)=C(O)N(S)S2(=O)=O	Inhibition	'='	53.0	%				UO_0000187					False	CHEMBL765125	Inhibition of human Prostaglandin G/H synthase 1 at 1 ug/mL expressed as mean percent inhibition of control PGE-2 production	B	BAO_0000357	single protein format	None	None	None	None	None	CHEMBL221	Cyclooxygenase-1	Homo sapiens	SINGLE PROTEIN	CHEMBL1129978	1	Scientific Literature	J. Med. Chem.	1997	None
CHEMBL172305		0	369.45	0	2.17	109	Cc1cc2c(s1)C(C(=O)Nc1ccccn1)=C(O)N(S)S2(=O)=O	Inhibition	'='	15.0	%				UO_0000187					False	CHEMBL765124	Inhibition of human Prostaglandin G/H synthase 1 at 0.1 ug/mL expressed as mean percent inhibition of control PGE-2 production	B	BAO_0000357	single protein format	None	None	None	None	None	CHEMBL221	Cyclooxygenase-1	Homo sapiens	SINGLE PROTEIN	CHEMBL1129978	1	Scientific Literature	J. Med. Chem.	1997	None
CHEMBL174925		0	327.37	0	2.58	144	CN1C(c2nc3ccccc3[nH]2)=C(O)c2ccccc2S1(=O)=O	Inhibition	'='	-4.0	%				UO_0000187					False	CHEMBL765124	Inhibition of human Prostaglandin G/H synthase 1 at 0.1 ug/mL expressed as mean percent inhibition of control PGE-2 production	B	BAO_0000357	single protein format	None	None	None	None	None	CHEMBL221	Cyclooxygenase-1	Homo sapiens	SINGLE PROTEIN	CHEMBL1129978	1	Scientific Literature	J. Med. Chem.	1997	None
CHEMBL6	INDOMETHACIN	4	357.79	0	3.93	Indomethacin	COc1ccc2c(c1)c(CC(=O)O)c(C)n2C(=O)c1ccc(Cl)cc1	Inhibition	'='	95.0	%				UO_0000187					True	CHEMBL1070519	Inhibition of COX1 in platelets assessed as inhibition of 12-HHT formation at 10 uM by RP-HPLC	B	BAO_0000019	assay format	None	None	None	None	None	CHEMBL221	Cyclooxygenase-1	Homo sapiens	SINGLE PROTEIN	CHEMBL1153088	1	Scientific Literature	Bioorg. Med. Chem.	2009	None
CHEMBL69047		0	393.47	0	3.24	6h	CS(=O)(=O)c1ccc(-c2cc(CO[N+](=O)[O-])nn2CC2CCCCC2)cc1	Inhibition	'='	25.0	%				UO_0000187					False	CHEMBL767335	Compound was evaluated for percent inhibition of recombinant prostaglandin G/H synthase 1 in human whole blood (HWB) at a concentration of 100 um	B	BAO_0000221	tissue-based format	None	CHEMBL3638178	Blood	None	None	CHEMBL221	Cyclooxygenase-1	Homo sapiens	SINGLE PROTEIN	CHEMBL1149153	1	Scientific Literature	J. Med. Chem.	2004	None
CHEMBL159206		0	525.76	2	9.41	12	CCCCCCCCCCCCCCCc1cccc(OC)c1CSc1nc2cc([N+](=O)[O-])ccc2[nH]1	Ratio	'>'	220.0										False	CHEMBL844564	Ratio for inhibition of COX-1 to that of COX-2	B	BAO_0000357	single protein format	None	None	None	None	None	CHEMBL221	Cyclooxygenase-1	Homo sapiens	SINGLE PROTEIN	CHEMBL1145760	1	Scientific Literature	Bioorg. Med. Chem. Lett.	2003	None
CHEMBL319072		0	490.21	1	6.15	4b	CS(=O)(=O)c1ccc(-c2c(Br)sc(Br)c2-c2ccc(F)cc2)cc1	IC50	'>'	1000000.0	nM		Outside typical range		UO_0000065					False	CHEMBL763482	Inhibitory activity against human recombinant Prostaglandin G/H synthase 1	B	BAO_0000357	single protein format	None	None	None	None	None	CHEMBL221	Cyclooxygenase-1	Homo sapiens	SINGLE PROTEIN	CHEMBL1128095	1	Scientific Literature	Bioorg. Med. Chem. Lett.	1995	None
CHEMBL368769		0	344.39	0	2.49	28	Cc1ccc2c(c1)C(O)=C(C(=O)Nc1ccccc1)N(C)S2(=O)=O	Inhibition	'='	-1.0	%				UO_0000187					False	CHEMBL765124	Inhibition of human Prostaglandin G/H synthase 1 at 0.1 ug/mL expressed as mean percent inhibition of control PGE-2 production	B	BAO_0000357	single protein format	None	None	None	None	None	CHEMBL221	Cyclooxygenase-1	Homo sapiens	SINGLE PROTEIN	CHEMBL1129978	1	Scientific Literature	J. Med. Chem.	1997	None
CHEMBL111427		0	347.41	0	3.58	8i	COc1ccc(C2=C(c3ccc(S(N)(=O)=O)cc3)CCC2)cc1F	IC50	'='	8100.0	nM	5.09			UO_0000065	14.66	0.29	1.51	7.34	False	CHEMBL769636	In vitro inhibition of prostaglandin G/H synthase 1.	B	BAO_0000357	single protein format	None	None	None	None	None	CHEMBL221	Cyclooxygenase-1	Homo sapiens	SINGLE PROTEIN	CHEMBL1128591	1	Scientific Literature	J. Med. Chem.	1995	None
CHEMBL369840		0	468.14	0	4.80	99	CN1C(O)=C(C(=O)Nc2ccc(Cl)cc2Cl)c2c(ccc(Cl)c2Cl)S1(=O)=O	Inhibition	'='	19.0	%				UO_0000187					False	CHEMBL765124	Inhibition of human Prostaglandin G/H synthase 1 at 0.1 ug/mL expressed as mean percent inhibition of control PGE-2 production	B	BAO_0000357	single protein format	None	None	None	None	None	CHEMBL221	Cyclooxygenase-1	Homo sapiens	SINGLE PROTEIN	CHEMBL1129978	1	Scientific Literature	J. Med. Chem.	1997	None
CHEMBL42485	DUP-697	0	411.32	1	5.39	DUP-697	CS(=O)(=O)c1ccc(-c2cc(Br)sc2-c2ccc(F)cc2)cc1	Inhibition						Not Active						False	CHEMBL870855	Inhibition of COX1 at 30 uM	B	BAO_0000357	single protein format	None	None	None	None	None	CHEMBL221	Cyclooxygenase-1	Homo sapiens	SINGLE PROTEIN	CHEMBL1148655	1	Scientific Literature	Bioorg. Med. Chem. Lett.	2006	None
CHEMBL175720		0	295.30	0	1.89	115	Cn1c(C(=O)Nc2ccccn2)c(O)c2ccccc2c1=O	Inhibition	'='	-3.0	%				UO_0000187					False	CHEMBL765125	Inhibition of human Prostaglandin G/H synthase 1 at 1 ug/mL expressed as mean percent inhibition of control PGE-2 production	B	BAO_0000357	single protein format	None	None	None	None	None	CHEMBL221	Cyclooxygenase-1	Homo sapiens	SINGLE PROTEIN	CHEMBL1129978	1	Scientific Literature	J. Med. Chem.	1997	None
CHEMBL440798		0	393.37	0	2.82	2f	NS(=O)(=O)c1ccc(-n2nc(C(F)F)cc2-c2ccc(C(=O)O)cc2)cc1	IC50	'>'	100000.0	nM				UO_0000065					False	CHEMBL772766	In vitro inhibitory concentration required to block recombinant human prostaglandin G/H synthase 1 (COX-1)	B	BAO_0000357	single protein format	None	None	None	None	None	CHEMBL221	Cyclooxygenase-1	Homo sapiens	SINGLE PROTEIN	CHEMBL1130002	1	Scientific Literature	J. Med. Chem.	1997	None
CHEMBL366878		0	409.26	0	2.95	79	CN1C(O)=C(C(=O)Nc2ccc(Br)cc2)c2ccccc2S1(=O)=O	Inhibition	'='	100.0	%				UO_0000187					False	CHEMBL765126	Inhibition of human Prostaglandin G/H synthase 1 at 10 ug/mL expressed as mean percent inhibition of control PGE-2 production	B	BAO_0000357	single protein format	None	None	None	None	None	CHEMBL221	Cyclooxygenase-1	Homo sapiens	SINGLE PROTEIN	CHEMBL1129978	1	Scientific Literature	J. Med. Chem.	1997	None
CHEMBL362013		0	424.89	0	2.79	66	CN1C(C(=O)Nc2nccs2)=C(O)c2c(c3cc(Cl)ccc3n2C)S1(=O)=O	Inhibition	'='	95.0	%				UO_0000187					False	CHEMBL765126	Inhibition of human Prostaglandin G/H synthase 1 at 10 ug/mL expressed as mean percent inhibition of control PGE-2 production	B	BAO_0000357	single protein format	None	None	None	None	None	CHEMBL221	Cyclooxygenase-1	Homo sapiens	SINGLE PROTEIN	CHEMBL1129978	1	Scientific Literature	J. Med. Chem.	1997	None
CHEMBL179715		0	443.71	0	3.60	91	CN1C(O)=C(C(=O)Nc2ccc(Br)cc2)c2ccc(Cl)cc2S1(=O)=O	Inhibition	'='	27.0	%				UO_0000187					False	CHEMBL765124	Inhibition of human Prostaglandin G/H synthase 1 at 0.1 ug/mL expressed as mean percent inhibition of control PGE-2 production	B	BAO_0000357	single protein format	None	None	None	None	None	CHEMBL221	Cyclooxygenase-1	Homo sapiens	SINGLE PROTEIN	CHEMBL1129978	1	Scientific Literature	J. Med. Chem.	1997	None
CHEMBL368468		0	294.31	0	2.64	116	CN1C(=O)/C(=C(/O)Nc2ccccc2)c2ccccc2C1=O	IC50	'='	370.0	nM	6.43			UO_0000065	21.85	0.40	3.79	9.24	False	CHEMBL768734	Concentration of drug that causes a 50% decrease in the maximal inhibition of Prostaglandin G/H synthase 1 activity as measured by PGE2 production('+' indicates 90-110% inhibition)	B	BAO_0000357	single protein format	None	None	None	None	None	CHEMBL221	Cyclooxygenase-1	Homo sapiens	SINGLE PROTEIN	CHEMBL1129978	1	Scientific Literature	J. Med. Chem.	1997	None
CHEMBL177606		0	400.79	0	3.12	84	CN1C(O)=C(C(=O)Nc2ccc(F)cc2F)c2cc(Cl)ccc2S1(=O)=O	Inhibition	'='	67.0	%				UO_0000187					False	CHEMBL765124	Inhibition of human Prostaglandin G/H synthase 1 at 0.1 ug/mL expressed as mean percent inhibition of control PGE-2 production	B	BAO_0000357	single protein format	None	None	None	None	None	CHEMBL221	Cyclooxygenase-1	Homo sapiens	SINGLE PROTEIN	CHEMBL1129978	1	Scientific Literature	J. Med. Chem.	1997	None
CHEMBL506880	HEDERASAPONIN B	0	1205.39	None	None	12	C[C@@H]1O[C@@H](O[C@@H]2[C@@H](CO)O[C@@H](OC[C@H]3O[C@@H](OC(=O)[C@]45CCC(C)(C)C[C@H]4C4=CC[C@@H]6[C@@]7(C)CC[C@H](O[C@@H]8OC[C@H](O)[C@H](O)[C@H]8O[C@@H]8O[C@@H](C)[C@H](O)[C@@H](O)[C@H]8O)C(C)(C)[C@@H]7CC[C@@]6(C)[C@]4(C)CC5)[C@H](O)[C@@H](O)[C@@H]3O)[C@H](O)[C@H]2O)[C@H](O)[C@H](O)[C@H]1O	IC50	'>'	50000.0	nM				UO_0000065					False	CHEMBL1177376	Inhibition of COX1 by microplate reader	B	BAO_0000357	single protein format	None	None	None	None	None	CHEMBL221	Cyclooxygenase-1	Homo sapiens	SINGLE PROTEIN	CHEMBL1177732	1	Scientific Literature	J. Nat. Prod.	2010	None
CHEMBL1171446	CLEMATERNOSIDE E	0	2146.24	None	None	23	COc1ccc(/C=C/C(=O)O[C@H]2[C@H](O[C@@H]3[C@@H](CO)O[C@@H](O[C@@H]4CO[C@@H](O[C@@H]5[C@@H](O)[C@H](C)O[C@@H](O[C@H]6[C@H](O[C@H]7CC[C@@]8(C)[C@@H](CC[C@]9(C)[C@@H]8CC=C8[C@@H]%10CC(C)(C)CC[C@]%10(C(=O)O[C@@H]%10O[C@H](CO[C@@H]%11O[C@H](CO)[C@@H](O[C@@H]%12O[C@@H](C)[C@H](O)[C@@H](O)[C@H]%12O)[C@H](O)[C@H]%11O)[C@@H](O)[C@H](O)[C@H]%10O)CC[C@]89C)C7(C)C)OC[C@H](O)[C@@H]6O)[C@@H]5O)[C@H](O)[C@@H]4O)[…	IC50	'='	8300.0	nM	5.08			UO_0000065	2.37	None	None	None	False	CHEMBL1177376	Inhibition of COX1 by microplate reader	B	BAO_0000357	single protein format	None	None	None	None	None	CHEMBL221	Cyclooxygenase-1	Homo sapiens	SINGLE PROTEIN	CHEMBL1177732	1	Scientific Literature	J. Nat. Prod.	2010	None
CHEMBL179715		0	443.71	0	3.60	91	CN1C(O)=C(C(=O)Nc2ccc(Br)cc2)c2ccc(Cl)cc2S1(=O)=O	Inhibition	'='	89.0	%				UO_0000187					False	CHEMBL765125	Inhibition of human Prostaglandin G/H synthase 1 at 1 ug/mL expressed as mean percent inhibition of control PGE-2 production	B	BAO_0000357	single protein format	None	None	None	None	None	CHEMBL221	Cyclooxygenase-1	Homo sapiens	SINGLE PROTEIN	CHEMBL1129978	1	Scientific Literature	J. Med. Chem.	1997	None
CHEMBL174713		0	418.86	0	2.73	67	CN1C(C(=O)Nc2ccccn2)=C(O)c2c(c3cc(Cl)ccc3n2C)S1(=O)=O	Inhibition	'='	28.0	%				UO_0000187					False	CHEMBL765125	Inhibition of human Prostaglandin G/H synthase 1 at 1 ug/mL expressed as mean percent inhibition of control PGE-2 production	B	BAO_0000357	single protein format	None	None	None	None	None	CHEMBL221	Cyclooxygenase-1	Homo sapiens	SINGLE PROTEIN	CHEMBL1129978	1	Scientific Literature	J. Med. Chem.	1997	None
CHEMBL150006		0	354.46	0	4.13	2c	CS(=O)(=O)c1ccc(-c2nc3sccn3c2-c2ccccc2)cc1	IC50	'>'	50000.0	nM				UO_0000065					False	CHEMBL884355	In vitro inhibition of the production of PGE-2 in arachidonic acid stimulated chinese hamster ovary (CHO) cells transfected with human cyclooxygenase-1	B	BAO_0000219	cell-based format	None	None	None	CHO	None	CHEMBL221	Cyclooxygenase-1	Homo sapiens	SINGLE PROTEIN	CHEMBL1129863	1	Scientific Literature	Bioorg. Med. Chem. Lett.	1997	CHEMBL3308072
CHEMBL443278		0	338.43	0	2.95	11 (S-enantiomer)	CC[C@]1(C)OC(=O)C(OC(C)C)=C1c1ccc(S(C)(=O)=O)cc1	IC50	'>'	86000.0	nM				UO_0000065					False	CHEMBL772916	In vitro inhibitory potency against Prostaglandin G/H synthase 1 in human whole blood assay	B	BAO_0000221	tissue-based format	None	CHEMBL3638178	Blood	None	None	CHEMBL221	Cyclooxygenase-1	Homo sapiens	SINGLE PROTEIN	CHEMBL1134972	1	Scientific Literature	Bioorg. Med. Chem. Lett.	2002	None
CHEMBL367970		0	417.87	0	3.33	68	CN1C(C(=O)Nc2ccccc2)=C(O)c2c(c3cc(Cl)ccc3n2C)S1(=O)=O	Inhibition	'='	10.0	%				UO_0000187					False	CHEMBL765125	Inhibition of human Prostaglandin G/H synthase 1 at 1 ug/mL expressed as mean percent inhibition of control PGE-2 production	B	BAO_0000357	single protein format	None	None	None	None	None	CHEMBL221	Cyclooxygenase-1	Homo sapiens	SINGLE PROTEIN	CHEMBL1129978	1	Scientific Literature	J. Med. Chem.	1997	None
CHEMBL367235		0	345.38	0	1.89	27	Cc1ccc2c(c1)C(O)=C(C(=O)Nc1ccccn1)N(C)S2(=O)=O	Inhibition	'='	-9.0	%				UO_0000187					False	CHEMBL765124	Inhibition of human Prostaglandin G/H synthase 1 at 0.1 ug/mL expressed as mean percent inhibition of control PGE-2 production	B	BAO_0000357	single protein format	None	None	None	None	None	CHEMBL221	Cyclooxygenase-1	Homo sapiens	SINGLE PROTEIN	CHEMBL1129978	1	Scientific Literature	J. Med. Chem.	1997	None
CHEMBL295640		0	324.40	0	3.51	2	CSc1ccc(C2=C3c4ccccc4CCC3(O)OC2=O)cc1	Ratio	'='	19.64										False	CHEMBL768761	Ratio of in vitro inhibitory activity against recombinant human Prostaglandin G/H synthase 1 to that of recombinant human Prostaglandin G/H synthase 2	B	BAO_0000357	single protein format	None	None	None	None	None	CHEMBL221	Cyclooxygenase-1	Homo sapiens	SINGLE PROTEIN	CHEMBL1136373	1	Scientific Literature	Bioorg. Med. Chem. Lett.	2003	None
CHEMBL366601		0	383.43	0	2.68	59	CN1C(C(=O)Nc2ccccc2)=C(O)c2c(c3ccccc3n2C)S1(=O)=O	Inhibition	'='	93.0	%				UO_0000187					False	CHEMBL765126	Inhibition of human Prostaglandin G/H synthase 1 at 10 ug/mL expressed as mean percent inhibition of control PGE-2 production	B	BAO_0000357	single protein format	None	None	None	None	None	CHEMBL221	Cyclooxygenase-1	Homo sapiens	SINGLE PROTEIN	CHEMBL1129978	1	Scientific Literature	J. Med. Chem.	1997	None
CHEMBL71022		0	315.35	0	2.50	1	CS(=O)(=O)c1ccc(-c2coc(=O)n2-c2ccccc2)cc1	IC50	'='	33600.0	nM	4.47			UO_0000065	14.19	0.28	1.97	6.46	True	CHEMBL763302	Inhibitory activity against prostaglandin G/H synthase 1	B	BAO_0000357	single protein format	None	None	None	None	None	CHEMBL221	Cyclooxygenase-1	Homo sapiens	SINGLE PROTEIN	CHEMBL1133663	1	Scientific Literature	J. Med. Chem.	2000	None
CHEMBL28528		0	338.39	0	2.37	22d	Cc1ccc(-c2c(C#N)cnn2-c2ccc(S(N)(=O)=O)cc2)cc1	IC50	'>'	100000.0	nM				UO_0000065					False	CHEMBL772766	In vitro inhibitory concentration required to block recombinant human prostaglandin G/H synthase 1 (COX-1)	B	BAO_0000357	single protein format	None	None	None	None	None	CHEMBL221	Cyclooxygenase-1	Homo sapiens	SINGLE PROTEIN	CHEMBL1130002	1	Scientific Literature	J. Med. Chem.	1997	None
CHEMBL68127		0	412.41	0	4.80	7c	CCn1nc(-c2ccc(S(C)(=O)=O)cc2)c(-c2ccc(F)cc2)c1C(F)(F)F	IC50	'>'	100000.0	nM				UO_0000065					False	CHEMBL665899	In vitro inhibitory concentration against human COX-1 (Cyclooxygenase-1)	B	BAO_0000357	single protein format	Homo sapiens	None	None	None	None	CHEMBL221	Cyclooxygenase-1	Homo sapiens	SINGLE PROTEIN	CHEMBL1151520	1	Scientific Literature	Bioorg. Med. Chem. Lett.	1997	None
CHEMBL177313		0	384.24	0	3.69	134	O=C(Nc1cccc(Cl)c1)C1=C(O)c2cc(Cl)ccc2S(=O)(=O)C1	Inhibition	'='	-10.0	%				UO_0000187					False	CHEMBL765124	Inhibition of human Prostaglandin G/H synthase 1 at 0.1 ug/mL expressed as mean percent inhibition of control PGE-2 production	B	BAO_0000357	single protein format	None	None	None	None	None	CHEMBL221	Cyclooxygenase-1	Homo sapiens	SINGLE PROTEIN	CHEMBL1129978	1	Scientific Literature	J. Med. Chem.	1997	None
CHEMBL20634	SUDOXICAM	0	337.38	0	1.64	7	CN1C(C(=O)Nc2nccs2)=C(O)c2ccccc2S1(=O)=O	Inhibition	'='	-32.0	%		Outside typical range		UO_0000187					False	CHEMBL765124	Inhibition of human Prostaglandin G/H synthase 1 at 0.1 ug/mL expressed as mean percent inhibition of control PGE-2 production	B	BAO_0000357	single protein format	None	None	None	None	None	CHEMBL221	Cyclooxygenase-1	Homo sapiens	SINGLE PROTEIN	CHEMBL1129978	1	Scientific Literature	J. Med. Chem.	1997	None
CHEMBL70669		0	435.50	0	3.63	22b	CS(=O)(=O)c1ccc(-c2cc(C(=O)CCCO[N+](=O)[O-])nn2C2CCCCC2)cc1	Inhibition	'='	20.0	%				UO_0000187					False	CHEMBL767834	Percentage inhibition of prostaglandin G/H synthase 1 in human whole blood (HWB) at a concentration of 100 um	B	BAO_0000221	tissue-based format	None	CHEMBL3638178	Blood	None	None	CHEMBL221	Cyclooxygenase-1	Homo sapiens	SINGLE PROTEIN	CHEMBL1149153	1	Scientific Literature	J. Med. Chem.	2004	None
CHEMBL42094		0	434.36	0	4.98	26	CS(=O)(=O)c1ccc(-n2cc(C(F)(F)F)nc2-c2cccc(C(F)(F)F)c2)cc1	IC50	'>'	100000.0	nM				UO_0000065					False	CHEMBL768737	Concentration required to inhibit human prostaglandin G/H synthase 1 (COX-1) by 50%	B	BAO_0000357	single protein format	None	None	None	None	None	CHEMBL221	Cyclooxygenase-1	Homo sapiens	SINGLE PROTEIN	CHEMBL1130039	1	Scientific Literature	J. Med. Chem.	1997	None
CHEMBL124188		0	306.38	0	3.14	14	Cc1cc(=O)c(C(C)C)c(-c2ccc(S(C)(=O)=O)cc2)o1	Inhibition						Not Determined						False	CHEMBL772919	Inhibition concentration against cyclooxygenase-1 (COX-1) in human whole blood; nt=Not tested	B	BAO_0000221	tissue-based format	None	CHEMBL3638178	Blood	None	None	CHEMBL221	Cyclooxygenase-1	Homo sapiens	SINGLE PROTEIN	CHEMBL1149180	1	Scientific Literature	J. Med. Chem.	2004	None
CHEMBL174341		0	345.85	1	5.13	142	CC1(C)Sc2ccccc2C(O)=C1C(=O)Nc1cccc(Cl)c1	Inhibition	'='	29.0	%				UO_0000187					False	CHEMBL765126	Inhibition of human Prostaglandin G/H synthase 1 at 10 ug/mL expressed as mean percent inhibition of control PGE-2 production	B	BAO_0000357	single protein format	None	None	None	None	None	CHEMBL221	Cyclooxygenase-1	Homo sapiens	SINGLE PROTEIN	CHEMBL1129978	1	Scientific Literature	J. Med. Chem.	1997	None
CHEMBL462709		0	352.59	1	6.81	4	COc1c(C(C)(C)C)cc(-c2cc(=S)ss2)cc1C(C)(C)C	IC50	'>'	30000.0	nM				UO_0000065					False	CHEMBL1010180	Inhibition of human platelet COX1 assessed as effect on prostaglandin E2 production by ELISA	B	BAO_0000019	assay format	Homo sapiens	None	None	None	None	CHEMBL221	Cyclooxygenase-1	Homo sapiens	SINGLE PROTEIN	CHEMBL1154518	1	Scientific Literature	Bioorg. Med. Chem. Lett.	2009	None
CHEMBL367929		0	384.33	0	2.60	96	CN1C(O)=C(C(=O)Nc2ccc(F)cc2F)c2cc(F)ccc2S1(=O)=O	Inhibition	'='	97.0	%				UO_0000187					False	CHEMBL765126	Inhibition of human Prostaglandin G/H synthase 1 at 10 ug/mL expressed as mean percent inhibition of control PGE-2 production	B	BAO_0000357	single protein format	None	None	None	None	None	CHEMBL221	Cyclooxygenase-1	Homo sapiens	SINGLE PROTEIN	CHEMBL1129978	1	Scientific Literature	J. Med. Chem.	1997	None
CHEMBL180584		0	338.84	0	4.12	135	Cc1cnc(NC(=O)C2=C(O)c3cc(Cl)ccc3SC2)s1	Inhibition	'='	11.0	%				UO_0000187					False	CHEMBL765124	Inhibition of human Prostaglandin G/H synthase 1 at 0.1 ug/mL expressed as mean percent inhibition of control PGE-2 production	B	BAO_0000357	single protein format	None	None	None	None	None	CHEMBL221	Cyclooxygenase-1	Homo sapiens	SINGLE PROTEIN	CHEMBL1129978	1	Scientific Literature	J. Med. Chem.	1997	None
CHEMBL177501		0	417.25	0	3.63	97	CN1C(O)=C(C(=O)Nc2ccc(Cl)cc2Cl)c2cc(F)ccc2S1(=O)=O	Inhibition	'='	94.0	%				UO_0000187					False	CHEMBL765125	Inhibition of human Prostaglandin G/H synthase 1 at 1 ug/mL expressed as mean percent inhibition of control PGE-2 production	B	BAO_0000357	single protein format	None	None	None	None	None	CHEMBL221	Cyclooxygenase-1	Homo sapiens	SINGLE PROTEIN	CHEMBL1129978	1	Scientific Literature	J. Med. Chem.	1997	None
CHEMBL177501		0	417.25	0	3.63	97	CN1C(O)=C(C(=O)Nc2ccc(Cl)cc2Cl)c2cc(F)ccc2S1(=O)=O	Inhibition	'='	40.0	%				UO_0000187					False	CHEMBL765124	Inhibition of human Prostaglandin G/H synthase 1 at 0.1 ug/mL expressed as mean percent inhibition of control PGE-2 production	B	BAO_0000357	single protein format	None	None	None	None	None	CHEMBL221	Cyclooxygenase-1	Homo sapiens	SINGLE PROTEIN	CHEMBL1129978	1	Scientific Literature	J. Med. Chem.	1997	None
CHEMBL36722		0	354.86	0	4.00	9b	Cc1nc(C2CCCCC2)c(-c2ccc(S(N)(=O)=O)c(Cl)c2)o1	IC50	'>'	100000.0	nM				UO_0000065					False	CHEMBL768752	Inhibition of human purified Prostaglandin G/H synthase 1	B	BAO_0000357	single protein format	Homo sapiens	None	None	None	None	CHEMBL221	Cyclooxygenase-1	Homo sapiens	SINGLE PROTEIN	CHEMBL1135906	1	Scientific Literature	J. Med. Chem.	2002	None
CHEMBL1163238		0	627.13	2	6.10	32	COc1ccc2c(c1)c1c(n2C(=O)c2ccccc2F)CCN(CCCOc2cc(F)cc(C3(OC)CCOCC3)c2)C1.Cl	Inhibition	'='	83.5	%				UO_0000187					False	CHEMBL1168966	Inhibition of COX1 in human whole blood assessed as inhibition of 12-hydroxyheptadecatrienoic acid production at 10 uM by HPLC method	B	BAO_0000221	tissue-based format	Homo sapiens	CHEMBL3638178	Blood	None	None	CHEMBL221	Cyclooxygenase-1	Homo sapiens	SINGLE PROTEIN	CHEMBL1165918	1	Scientific Literature	Bioorg. Med. Chem.	2010	None
CHEMBL149936		0	426.52	0	4.31	2o	CCOC(=O)c1csc2nc(-c3ccccc3)c(-c3ccc(S(C)(=O)=O)cc3)n12	IC50	'>'	50000.0	nM				UO_0000065					False	CHEMBL884355	In vitro inhibition of the production of PGE-2 in arachidonic acid stimulated chinese hamster ovary (CHO) cells transfected with human cyclooxygenase-1	B	BAO_0000219	cell-based format	None	None	None	CHO	None	CHEMBL221	Cyclooxygenase-1	Homo sapiens	SINGLE PROTEIN	CHEMBL1129863	1	Scientific Literature	Bioorg. Med. Chem. Lett.	1997	CHEMBL3308072
CHEMBL116328		0	316.49	0	4.11	24	C=C[C@@]1(C)CC=C2C(CCC3[C@](C)(C(=O)NN)CCC[C@@]23C)C1	IC50	'='	18400.0	nM	4.74			UO_0000065	14.96	0.28	0.63	8.59	False	CHEMBL856197	Inhibitory activity against Prostaglandin G/H synthase 1 from rabbit renal microsomes	B	BAO_0000019	assay format	Oryctolagus cuniculus	None	None	None	None	CHEMBL221	Cyclooxygenase-1	Homo sapiens	SINGLE PROTEIN	CHEMBL1134200	1	Scientific Literature	Bioorg. Med. Chem. Lett.	2001	None
CHEMBL173724		0	522.60	1	4.36	87	CN1C(O)=C(C(=O)Nc2ccc(Br)cc2Br)c2cc(Cl)ccc2S1(=O)=O	Imax	'='	90.0	%				UO_0000187					False	CHEMBL767831	Highest percent inhibition against Prostaglandin G/H synthase 1 observed on IC50 curve; Range 90-110%	B	BAO_0000357	single protein format	None	None	None	None	None	CHEMBL221	Cyclooxygenase-1	Homo sapiens	SINGLE PROTEIN	CHEMBL1129978	1	Scientific Literature	J. Med. Chem.	1997	None
CHEMBL120020		0	453.50	0	4.09	10w	CCOC(=O)c1cnc2c(-c3ccc(F)cc3)c(-c3ccc(S(C)(=O)=O)cc3)nn2c1C	Inhibition	'='	0.0	%				UO_0000187					False	CHEMBL770483	Percentage of inhibition of Prostaglandin G/H synthase 1 activity in human whole blood (HWB) at 10 uM	B	BAO_0000221	tissue-based format	None	CHEMBL3638178	Blood	None	None	CHEMBL221	Cyclooxygenase-1	Homo sapiens	SINGLE PROTEIN	CHEMBL1134336	1	Scientific Literature	J. Med. Chem.	2001	None
CHEMBL428710		0	347.82	0	3.41	20	CS(=O)(=O)c1ccc(C2=C(c3cc(Cl)ccn3)C(=O)CC2)cc1	IC50	'='	34000.0	nM	4.47			UO_0000065	12.85	0.27	1.06	6.97	False	CHEMBL769637	In vitro potency against human Prostaglandin G/H synthase 1 (hCOX-1) in the human whole blood assay.	B	BAO_0000221	tissue-based format	Homo sapiens	CHEMBL3638178	Blood	None	None	CHEMBL221	Cyclooxygenase-1	Homo sapiens	SINGLE PROTEIN	CHEMBL1132626	1	Scientific Literature	J. Med. Chem.	1999	None
CHEMBL70977		0	444.47	0	3.11	23k	CS(=O)(=O)c1ccc(-c2cc(/C(CCCO[N+](=O)[O-])=N\O)nn2-c2ccccc2)cc1	Inhibition	'='	50.0	%				UO_0000187					False	CHEMBL767834	Percentage inhibition of prostaglandin G/H synthase 1 in human whole blood (HWB) at a concentration of 100 um	B	BAO_0000221	tissue-based format	None	CHEMBL3638178	Blood	None	None	CHEMBL221	Cyclooxygenase-1	Homo sapiens	SINGLE PROTEIN	CHEMBL1149153	1	Scientific Literature	J. Med. Chem.	2004	None
CHEMBL305060		0	332.42	0	4.62	3	CS(=O)(=O)c1ccc(-c2ccsc2-c2ccc(F)cc2)cc1	IC50	'>'	100000.0	nM				UO_0000065					False	CHEMBL665705	Inhibitory activity against human COX-1 expressed in baculovirus infected Sf9 cells	B	BAO_0000219	cell-based format	None	None	None	Sf9	None	CHEMBL221	Cyclooxygenase-1	Homo sapiens	SINGLE PROTEIN	CHEMBL1128822	1	Scientific Literature	Bioorg. Med. Chem. Lett.	1995	CHEMBL3308860
CHEMBL68644		0	469.48	0	2.98	23r	CS(=O)(=O)c1ccc(-c2cc(/C(CCCO[N+](=O)[O-])=N\O)nn2-c2ccc(C#N)cc2)cc1	Inhibition	'='	0.0	%				UO_0000187					False	CHEMBL767834	Percentage inhibition of prostaglandin G/H synthase 1 in human whole blood (HWB) at a concentration of 100 um	B	BAO_0000221	tissue-based format	None	CHEMBL3638178	Blood	None	None	CHEMBL221	Cyclooxygenase-1	Homo sapiens	SINGLE PROTEIN	CHEMBL1149153	1	Scientific Literature	J. Med. Chem.	2004	None
CHEMBL71179		0	403.50	0	3.82	27h-II (E- isomer)	CS(=O)(=O)c1ccc(-c2cc(/C=C/C[N+](=O)[O-])nn2CC2CCCCC2)cc1	Inhibition	'='	50.0	%				UO_0000187					False	CHEMBL767834	Percentage inhibition of prostaglandin G/H synthase 1 in human whole blood (HWB) at a concentration of 100 um	B	BAO_0000221	tissue-based format	None	CHEMBL3638178	Blood	None	None	CHEMBL221	Cyclooxygenase-1	Homo sapiens	SINGLE PROTEIN	CHEMBL1149153	1	Scientific Literature	J. Med. Chem.	2004	None
CHEMBL368422		0	349.80	0	3.06	118	Cc1cnc(N/C(O)=C2\C(=O)N(C)C(=O)c3ccc(Cl)cc32)s1	Inhibition	'='	5.0	%				UO_0000187					False	CHEMBL765124	Inhibition of human Prostaglandin G/H synthase 1 at 0.1 ug/mL expressed as mean percent inhibition of control PGE-2 production	B	BAO_0000357	single protein format	None	None	None	None	None	CHEMBL221	Cyclooxygenase-1	Homo sapiens	SINGLE PROTEIN	CHEMBL1129978	1	Scientific Literature	J. Med. Chem.	1997	None
CHEMBL56367	NIMESULIDE	4	308.31	0	2.76	5	CS(=O)(=O)Nc1ccc([N+](=O)[O-])cc1Oc1ccccc1	IC50	'='	3760.0	nM	5.42			UO_0000065	17.60	0.35	2.66	5.51	True	CHEMBL1106770	Inhibition of COX1 in human whole blood assessed as TXB2 production by enzyme immunoassay	B	BAO_0000221	tissue-based format	Homo sapiens	CHEMBL3638178	Blood	None	None	CHEMBL221	Cyclooxygenase-1	Homo sapiens	SINGLE PROTEIN	CHEMBL1154327	1	Scientific Literature	J. Med. Chem.	2009	None
CHEMBL1075636		0	351.74	0	3.74	15a	O=S(=O)(Nc1ccncc1Nc1ccccc1Cl)C(F)(F)F	IC50	'='	190.0	nM	6.72			UO_0000065	19.11	0.42	2.98	9.45	False	CHEMBL1106770	Inhibition of COX1 in human whole blood assessed as TXB2 production by enzyme immunoassay	B	BAO_0000221	tissue-based format	Homo sapiens	CHEMBL3638178	Blood	None	None	CHEMBL221	Cyclooxygenase-1	Homo sapiens	SINGLE PROTEIN	CHEMBL1154327	1	Scientific Literature	J. Med. Chem.	2009	None
CHEMBL1078376		0	277.35	0	2.51	16i	Cc1ccc(Nc2cnccc2NS(C)(=O)=O)cc1	IC50	'='	1310.0	nM	5.88			UO_0000065	21.21	0.42	3.37	8.28	False	CHEMBL1106770	Inhibition of COX1 in human whole blood assessed as TXB2 production by enzyme immunoassay	B	BAO_0000221	tissue-based format	Homo sapiens	CHEMBL3638178	Blood	None	None	CHEMBL221	Cyclooxygenase-1	Homo sapiens	SINGLE PROTEIN	CHEMBL1154327	1	Scientific Literature	J. Med. Chem.	2009	None
CHEMBL176485		0	355.40	0	1.85	76	Cc1cc2c(o1)C(O)=C(C(=O)Nc1ncc(C)s1)N(C)S2(=O)=O	Inhibition	'='	-8.0	%				UO_0000187					False	CHEMBL765124	Inhibition of human Prostaglandin G/H synthase 1 at 0.1 ug/mL expressed as mean percent inhibition of control PGE-2 production	B	BAO_0000357	single protein format	None	None	None	None	None	CHEMBL221	Cyclooxygenase-1	Homo sapiens	SINGLE PROTEIN	CHEMBL1129978	1	Scientific Literature	J. Med. Chem.	1997	None
CHEMBL1078683		0	293.35	0	2.21	16o	COc1ccc(Nc2cnccc2NS(C)(=O)=O)cc1	IC50	'='	560.0	nM	6.25			UO_0000065	21.31	0.43	4.04	7.78	False	CHEMBL1106770	Inhibition of COX1 in human whole blood assessed as TXB2 production by enzyme immunoassay	B	BAO_0000221	tissue-based format	Homo sapiens	CHEMBL3638178	Blood	None	None	CHEMBL221	Cyclooxygenase-1	Homo sapiens	SINGLE PROTEIN	CHEMBL1154327	1	Scientific Literature	J. Med. Chem.	2009	None
CHEMBL453492		0	389.02	0	4.31	7e	O=C(Nc1cc(Br)c(O)c(Br)c1)c1cccc(F)c1	Inhibition	'<'	5.0	%				UO_0000187					False	CHEMBL998486	Inhibition of COX1 assessed as inhibition of arachidonic acid conversion to prostaglandin-E2 release at 10 uM	B	BAO_0000357	single protein format	None	None	None	None	None	CHEMBL221	Cyclooxygenase-1	Homo sapiens	SINGLE PROTEIN	CHEMBL1140932	1	Scientific Literature	J. Med. Chem.	2009	None
CHEMBL488338		0	399.08	0	4.79	3d	Cc1ccc(C)c(C(=O)Nc2cc(Br)c(O)c(Br)c2)c1	Inhibition	'<'	5.0	%				UO_0000187					False	CHEMBL998486	Inhibition of COX1 assessed as inhibition of arachidonic acid conversion to prostaglandin-E2 release at 10 uM	B	BAO_0000357	single protein format	None	None	None	None	None	CHEMBL221	Cyclooxygenase-1	Homo sapiens	SINGLE PROTEIN	CHEMBL1140932	1	Scientific Literature	J. Med. Chem.	2009	None
CHEMBL469574		0	399.47	0	2.95	M2	CCCN1CC(c2ccc(S(C)(=O)=O)cc2)=C(c2ccc(C(=O)O)cc2)C1=O	IC50	'='	2780.0	nM	5.56			UO_0000065	13.91	0.27	2.61	6.06	False	CHEMBL986821	Inhibition of calcimycin-induced COX1 activity	B	BAO_0000357	single protein format	None	None	None	None	None	CHEMBL221	Cyclooxygenase-1	Homo sapiens	SINGLE PROTEIN	CHEMBL1153980	1	Scientific Literature	Bioorg. Med. Chem. Lett.	2009	None
CHEMBL359787		0	367.41	0	3.61	13	CS(=O)(=O)c1ccc(-c2c(-c3ccc(F)cc3)nn3ncccc23)cc1	IC50	'>'	100000.0	nM				UO_0000065					False	CHEMBL833051	Inhibition of human cyclooxygenase-1 expressed in COS cells	B	BAO_0000219	cell-based format	Homo sapiens	None	None	COS	None	CHEMBL221	Cyclooxygenase-1	Homo sapiens	SINGLE PROTEIN	CHEMBL1138006	1	Scientific Literature	Bioorg. Med. Chem. Lett.	2004	None
CHEMBL466816		0	364.43	0	3.54	3m	CS(=O)(=O)c1ccc(Nc2c(-c3ccccn3)nc3ccccn23)cc1	Activity						Not Active						False	CHEMBL1021552	Inhibition of PGHS1 in human whole blood assessed as inhibition of TXB2 production at 100 uM by radioimmunoassay	B	BAO_0000221	tissue-based format	Homo sapiens	CHEMBL3638178	Blood	None	None	CHEMBL221	Cyclooxygenase-1	Homo sapiens	SINGLE PROTEIN	CHEMBL1139334	1	Scientific Literature	Bioorg. Med. Chem.	2009	None
CHEMBL24837		0	428.92	0	3.73	30	COc1ccc2c(c1)c(CC(=O)NCCCCO)c(C)n2C(=O)c1ccc(Cl)cc1	Inhibition	'='	23.0	%				UO_0000187					False	CHEMBL900351	Inhibition of COX1 in human whole blood assessed as effect on A23187-induced thromboxane B2 production at 10 uM relative to control	B	BAO_0000357	single protein format	Homo sapiens	CHEMBL3638178	Blood	None	None	CHEMBL221	Cyclooxygenase-1	Homo sapiens	SINGLE PROTEIN	CHEMBL1138326	1	Scientific Literature	J. Med. Chem.	2007	None
CHEMBL237021		0	459.89	0	3.56	32	COc1ccc2c(c1)c(CC(=O)NCCCO[N+](=O)[O-])c(C)n2C(=O)c1ccc(Cl)cc1	Inhibition	'='	31.0	%				UO_0000187					False	CHEMBL900351	Inhibition of COX1 in human whole blood assessed as effect on A23187-induced thromboxane B2 production at 10 uM relative to control	B	BAO_0000357	single protein format	Homo sapiens	CHEMBL3638178	Blood	None	None	CHEMBL221	Cyclooxygenase-1	Homo sapiens	SINGLE PROTEIN	CHEMBL1138326	1	Scientific Literature	J. Med. Chem.	2007	None
CHEMBL440055		0	374.36	1	5.04	8	CCOC(=O)c1ccc(-n2nc(C(F)(F)F)cc2-c2ccc(C)cc2)cc1	Inhibition	'='	55.0	%				UO_0000187					False	CHEMBL895876	Inhibition of human recombinant COX1 by measuring PGE2 formation at 100 uM	B	BAO_0000357	single protein format	Homo sapiens	None	None	None	None	CHEMBL221	Cyclooxygenase-1	Homo sapiens	SINGLE PROTEIN	CHEMBL1148764	1	Scientific Literature	J. Med. Chem.	2007	None
CHEMBL109177		0	358.42	0	3.22	5a	CC1(C)OC(=O)C(Oc2ccccc2)=C1c1ccc(S(C)(=O)=O)cc1	IC50	'>'	50000.0	nM				UO_0000065					False	CHEMBL664788	In vitro inhibitory potency against human COX-1 in stably transfected chinese hamster ovary (CHO) cells	B	BAO_0000219	cell-based format	None	None	None	CHO	None	CHEMBL221	Cyclooxygenase-1	Homo sapiens	SINGLE PROTEIN	CHEMBL1132677	1	Scientific Literature	Bioorg. Med. Chem. Lett.	1999	CHEMBL3308072
CHEMBL18264		0	350.34	0	2.84	1	CS(=O)(=O)c1ccc(C2=C(c3ccc(F)c(F)c3)C(=O)OC2)cc1	IC50	'='	13000.0	nM	4.89			UO_0000065	13.95	0.28	2.05	8.08	False	CHEMBL832839	Inhibitory concentration against prostaglandin G/H synthase 1 in human whole blood	B	BAO_0000221	tissue-based format	Homo sapiens	CHEMBL3638178	Blood	None	None	CHEMBL221	Cyclooxygenase-1	Homo sapiens	SINGLE PROTEIN	CHEMBL1139640	1	Scientific Literature	Bioorg. Med. Chem. Lett.	2005	None
CHEMBL368769		0	344.39	0	2.49	28	Cc1ccc2c(c1)C(O)=C(C(=O)Nc1ccccc1)N(C)S2(=O)=O	Inhibition	'='	-1.0	%				UO_0000187					False	CHEMBL765126	Inhibition of human Prostaglandin G/H synthase 1 at 10 ug/mL expressed as mean percent inhibition of control PGE-2 production	B	BAO_0000357	single protein format	None	None	None	None	None	CHEMBL221	Cyclooxygenase-1	Homo sapiens	SINGLE PROTEIN	CHEMBL1129978	1	Scientific Literature	J. Med. Chem.	1997	None
CHEMBL424788		0	371.83	0	2.30	93	CN1C(O)=C(C(=O)Nc2nccs2)c2ccc(Cl)cc2S1(=O)=O	Inhibition	'='	66.0	%				UO_0000187					False	CHEMBL765125	Inhibition of human Prostaglandin G/H synthase 1 at 1 ug/mL expressed as mean percent inhibition of control PGE-2 production	B	BAO_0000357	single protein format	None	None	None	None	None	CHEMBL221	Cyclooxygenase-1	Homo sapiens	SINGLE PROTEIN	CHEMBL1129978	1	Scientific Literature	J. Med. Chem.	1997	None
CHEMBL20634	SUDOXICAM	0	337.38	0	1.64	7	CN1C(C(=O)Nc2nccs2)=C(O)c2ccccc2S1(=O)=O	Inhibition	'='	17.0	%				UO_0000187					False	CHEMBL765125	Inhibition of human Prostaglandin G/H synthase 1 at 1 ug/mL expressed as mean percent inhibition of control PGE-2 production	B	BAO_0000357	single protein format	None	None	None	None	None	CHEMBL221	Cyclooxygenase-1	Homo sapiens	SINGLE PROTEIN	CHEMBL1129978	1	Scientific Literature	J. Med. Chem.	1997	None
CHEMBL177433		0	357.44	0	2.01	72	Cc1cc2c(s1)S(=O)(=O)N(C)C(C(=O)Nc1nccs1)=C2O	Inhibition	'='	-24.0	%		Outside typical range		UO_0000187					False	CHEMBL765126	Inhibition of human Prostaglandin G/H synthase 1 at 10 ug/mL expressed as mean percent inhibition of control PGE-2 production	B	BAO_0000357	single protein format	None	None	None	None	None	CHEMBL221	Cyclooxygenase-1	Homo sapiens	SINGLE PROTEIN	CHEMBL1129978	1	Scientific Literature	J. Med. Chem.	1997	None
CHEMBL175412		0	348.36	0	2.33	36	CN1C(C(=O)Nc2ccccc2)=C(O)c2cc(F)ccc2S1(=O)=O	Inhibition	'='	38.0	%				UO_0000187					False	CHEMBL765125	Inhibition of human Prostaglandin G/H synthase 1 at 1 ug/mL expressed as mean percent inhibition of control PGE-2 production	B	BAO_0000357	single protein format	None	None	None	None	None	CHEMBL221	Cyclooxygenase-1	Homo sapiens	SINGLE PROTEIN	CHEMBL1129978	1	Scientific Literature	J. Med. Chem.	1997	None
CHEMBL174722		0	380.43	0	3.34	54	CN1C(C(=O)Nc2ccccc2)=C(O)c2ccc3ccccc3c2S1(=O)=O	Inhibition	'='	88.0	%				UO_0000187					False	CHEMBL765126	Inhibition of human Prostaglandin G/H synthase 1 at 10 ug/mL expressed as mean percent inhibition of control PGE-2 production	B	BAO_0000357	single protein format	None	None	None	None	None	CHEMBL221	Cyclooxygenase-1	Homo sapiens	SINGLE PROTEIN	CHEMBL1129978	1	Scientific Literature	J. Med. Chem.	1997	None
CHEMBL178073		0	332.81	0	4.14	138	CC1Sc2ccc(Cl)cc2C(O)=C1C(=O)Nc1ccccn1	Inhibition	'='	14.0	%				UO_0000187					False	CHEMBL765124	Inhibition of human Prostaglandin G/H synthase 1 at 0.1 ug/mL expressed as mean percent inhibition of control PGE-2 production	B	BAO_0000357	single protein format	None	None	None	None	None	CHEMBL221	Cyclooxygenase-1	Homo sapiens	SINGLE PROTEIN	CHEMBL1129978	1	Scientific Literature	J. Med. Chem.	1997	None
CHEMBL1684136	STELLATIN	0	236.22	0	1.82	4	COc1cc2oc(C)cc(=O)c2c(O)c1OC	Inhibition	'='	71.5	%				UO_0000187					False	CHEMBL1686536	Inhibition of COX1 at 30 uM	B	BAO_0000357	single protein format	None	None	None	None	None	CHEMBL221	Cyclooxygenase-1	Homo sapiens	SINGLE PROTEIN	CHEMBL1681761	1	Scientific Literature	Bioorg. Med. Chem. Lett.	2011	None
CHEMBL1684138		0	264.28	0	2.52	8	CCOc1c(OC)c(OC)cc2oc(C)cc(=O)c12	Inhibition	'='	54.85	%				UO_0000187					False	CHEMBL1686536	Inhibition of COX1 at 30 uM	B	BAO_0000357	single protein format	None	None	None	None	None	CHEMBL221	Cyclooxygenase-1	Homo sapiens	SINGLE PROTEIN	CHEMBL1681761	1	Scientific Literature	Bioorg. Med. Chem. Lett.	2011	None
CHEMBL1684144		0	278.26	0	2.04	14	COc1cc2oc(C)cc(=O)c2c(OC(C)=O)c1OC	Inhibition	'='	59.02	%				UO_0000187					False	CHEMBL1686536	Inhibition of COX1 at 30 uM	B	BAO_0000357	single protein format	None	None	None	None	None	CHEMBL221	Cyclooxygenase-1	Homo sapiens	SINGLE PROTEIN	CHEMBL1681761	1	Scientific Literature	Bioorg. Med. Chem. Lett.	2011	None
CHEMBL1684146		0	222.20	0	1.52	16	COc1cc2oc(C)cc(=O)c2c(O)c1O	Inhibition	'='	78.1	%				UO_0000187					False	CHEMBL1686536	Inhibition of COX1 at 30 uM	B	BAO_0000357	single protein format	None	None	None	None	None	CHEMBL221	Cyclooxygenase-1	Homo sapiens	SINGLE PROTEIN	CHEMBL1681761	1	Scientific Literature	Bioorg. Med. Chem. Lett.	2011	None
CHEMBL1684151		0	344.41	0	4.50	21	CC(C)=CCOc1cc2oc(C)cc(=O)c2c(O)c1OCC=C(C)C	Inhibition	'='	82.33	%				UO_0000187					False	CHEMBL1686536	Inhibition of COX1 at 30 uM	B	BAO_0000357	single protein format	None	None	None	None	None	CHEMBL221	Cyclooxygenase-1	Homo sapiens	SINGLE PROTEIN	CHEMBL1681761	1	Scientific Literature	Bioorg. Med. Chem. Lett.	2011	None
CHEMBL1684152		0	270.67	0	2.48	22	COc1c(OC)c(O)c2c(=O)cc(C)oc2c1Cl	Inhibition	'='	66.85	%				UO_0000187					False	CHEMBL1686536	Inhibition of COX1 at 30 uM	B	BAO_0000357	single protein format	None	None	None	None	None	CHEMBL221	Cyclooxygenase-1	Homo sapiens	SINGLE PROTEIN	CHEMBL1681761	1	Scientific Literature	Bioorg. Med. Chem. Lett.	2011	None
CHEMBL1684153		0	315.12	0	2.59	23	COc1c(OC)c(O)c2c(=O)cc(C)oc2c1Br	Inhibition	'='	63.76	%				UO_0000187					False	CHEMBL1686536	Inhibition of COX1 at 30 uM	B	BAO_0000357	single protein format	None	None	None	None	None	CHEMBL221	Cyclooxygenase-1	Homo sapiens	SINGLE PROTEIN	CHEMBL1681761	1	Scientific Literature	Bioorg. Med. Chem. Lett.	2011	None
CHEMBL832	SULFINPYRAZONE	4	404.49	0	3.80	Sulfinpyrazone	O=C1C(CC[S+]([O-])c2ccccc2)C(=O)N(c2ccccc2)N1c1ccccc1	IC50	'='	509100.0	nM		Outside typical range		UO_0000065					False	CHEMBL871167	Inhibition of thrombin-induced platelet aggregation	F	BAO_0000019	assay format	None	None	None	None	None	CHEMBL221	Cyclooxygenase-1	Homo sapiens	SINGLE PROTEIN	CHEMBL1138141	1	Scientific Literature	Bioorg. Med. Chem. Lett.	2006	None
CHEMBL204182		0	240.26	0	1.68	2f	Cn1ncc(/C=C/C(=O)c2ccccc2)cc1=O	IC50	'='	15700.0	nM	4.80			UO_0000065					False	CHEMBL871167	Inhibition of thrombin-induced platelet aggregation	F	BAO_0000019	assay format	None	None	None	None	None	CHEMBL221	Cyclooxygenase-1	Homo sapiens	SINGLE PROTEIN	CHEMBL1138141	1	Scientific Literature	Bioorg. Med. Chem. Lett.	2006	None
CHEMBL24407		0	551.89	2	7.78	3i	COc1ccc2c(c1)c(Cc1nc(-c3cccc(Br)c3)cs1)c(C)n2C(=O)c1ccc(Cl)cc1	Inhibition	'='	18.0	%				UO_0000187					False	CHEMBL764080	Percent inhibition at 10 uM concentration against human recombinant Prostaglandin G/H synthase 1 cloned and expressed in baculovirus	B	BAO_0000019	assay format	None	None	None	None	None	CHEMBL221	Cyclooxygenase-1	Homo sapiens	SINGLE PROTEIN	CHEMBL1134068	1	Scientific Literature	Bioorg. Med. Chem. Lett.	2001	None
CHEMBL307983		0	391.45	0	3.66	13	COC(=O)c1cc(-c2ccc(F)cc2)c(-c2ccc(S(N)(=O)=O)cc2)s1	IC50	'>'	50000.0	nM				UO_0000065					False	CHEMBL665705	Inhibitory activity against human COX-1 expressed in baculovirus infected Sf9 cells	B	BAO_0000219	cell-based format	None	None	None	Sf9	None	CHEMBL221	Cyclooxygenase-1	Homo sapiens	SINGLE PROTEIN	CHEMBL1128822	1	Scientific Literature	Bioorg. Med. Chem. Lett.	1995	CHEMBL3308860
CHEMBL367864		0	351.41	0	1.95	8	Cc1csc(NC(=O)C2=C(O)c3ccccc3S(=O)(=O)N2C)n1	Inhibition	'='	9.0	%				UO_0000187					False	CHEMBL765124	Inhibition of human Prostaglandin G/H synthase 1 at 0.1 ug/mL expressed as mean percent inhibition of control PGE-2 production	B	BAO_0000357	single protein format	None	None	None	None	None	CHEMBL221	Cyclooxygenase-1	Homo sapiens	SINGLE PROTEIN	CHEMBL1129978	1	Scientific Literature	J. Med. Chem.	1997	None
CHEMBL367864		0	351.41	0	1.95	8	Cc1csc(NC(=O)C2=C(O)c3ccccc3S(=O)(=O)N2C)n1	Imax	'='	90.0	%				UO_0000187					False	CHEMBL767831	Highest percent inhibition against Prostaglandin G/H synthase 1 observed on IC50 curve; Range 90-110%	B	BAO_0000357	single protein format	None	None	None	None	None	CHEMBL221	Cyclooxygenase-1	Homo sapiens	SINGLE PROTEIN	CHEMBL1129978	1	Scientific Literature	J. Med. Chem.	1997	None
CHEMBL367612		0	420.47	0	2.14	63	COc1ccc2c(c1)c1c(n2C)C(O)=C(C(=O)Nc2nccs2)N(C)S1(=O)=O	Inhibition	'='	86.0	%				UO_0000187					False	CHEMBL765126	Inhibition of human Prostaglandin G/H synthase 1 at 10 ug/mL expressed as mean percent inhibition of control PGE-2 production	B	BAO_0000357	single protein format	None	None	None	None	None	CHEMBL221	Cyclooxygenase-1	Homo sapiens	SINGLE PROTEIN	CHEMBL1129978	1	Scientific Literature	J. Med. Chem.	1997	None
CHEMBL265405		0	365.80	0	2.23	31	CN1C(C(=O)Nc2ccccn2)=C(O)c2cc(Cl)ccc2S1(=O)=O	Inhibition	'='	43.0	%				UO_0000187					False	CHEMBL765126	Inhibition of human Prostaglandin G/H synthase 1 at 10 ug/mL expressed as mean percent inhibition of control PGE-2 production	B	BAO_0000357	single protein format	None	None	None	None	None	CHEMBL221	Cyclooxygenase-1	Homo sapiens	SINGLE PROTEIN	CHEMBL1129978	1	Scientific Literature	J. Med. Chem.	1997	None
CHEMBL489680		0	528.82	2	5.69	3c	O=C(Nc1cc(Br)c(O)c(Br)c1)c1cc(Br)ccc1Br	Inhibition	'<'	5.0	%				UO_0000187					False	CHEMBL998486	Inhibition of COX1 assessed as inhibition of arachidonic acid conversion to prostaglandin-E2 release at 10 uM	B	BAO_0000357	single protein format	None	None	None	None	None	CHEMBL221	Cyclooxygenase-1	Homo sapiens	SINGLE PROTEIN	CHEMBL1140932	1	Scientific Literature	J. Med. Chem.	2009	None
CHEMBL503607		0	386.04	0	3.75	4f	Nc1ccccc1C(=O)Nc1cc(Br)c(O)c(Br)c1	Inhibition	'<'	5.0	%				UO_0000187					False	CHEMBL998486	Inhibition of COX1 assessed as inhibition of arachidonic acid conversion to prostaglandin-E2 release at 10 uM	B	BAO_0000357	single protein format	None	None	None	None	None	CHEMBL221	Cyclooxygenase-1	Homo sapiens	SINGLE PROTEIN	CHEMBL1140932	1	Scientific Literature	J. Med. Chem.	2009	None
CHEMBL71274		0	348.47	0	3.34	5c	CS(=O)(=O)c1ccc(-c2cc(CO)nn2C2CCCCCC2)cc1	Inhibition	'='	40.0	%				UO_0000187					False	CHEMBL767834	Percentage inhibition of prostaglandin G/H synthase 1 in human whole blood (HWB) at a concentration of 100 um	B	BAO_0000221	tissue-based format	None	CHEMBL3638178	Blood	None	None	CHEMBL221	Cyclooxygenase-1	Homo sapiens	SINGLE PROTEIN	CHEMBL1149153	1	Scientific Literature	J. Med. Chem.	2004	None
CHEMBL122	ROFECOXIB	4	314.36	0	2.56	1 (MK-966)	CS(=O)(=O)c1ccc(C2=C(c3ccccc3)C(=O)OC2)cc1	IC50	'='	1700.0	nM	5.77			UO_0000065	18.35	0.36	3.21	9.55	True	CHEMBL769638	In vitro potency against human Prostaglandin G/H synthase 1 in U937 microsomes.	B	BAO_0000251	microsome format	None	None	None	None	Microsome	CHEMBL221	Cyclooxygenase-1	Homo sapiens	SINGLE PROTEIN	CHEMBL1132626	1	Scientific Literature	J. Med. Chem.	1999	None
CHEMBL330807		0	421.50	0	4.48	10ah	CS(=O)(=O)c1ccc(-c2nn3c4c(cnc3c2-c2ccc(F)cc2)CCCC4)cc1	Inhibition	'='	40.4	%				UO_0000187					False	CHEMBL770483	Percentage of inhibition of Prostaglandin G/H synthase 1 activity in human whole blood (HWB) at 10 uM	B	BAO_0000221	tissue-based format	None	CHEMBL3638178	Blood	None	None	CHEMBL221	Cyclooxygenase-1	Homo sapiens	SINGLE PROTEIN	CHEMBL1134336	1	Scientific Literature	J. Med. Chem.	2001	None
CHEMBL492285		0	356.06	0	4.70	4d	Oc1c(Br)cc(CCc2ccccc2)cc1Br	Activity	'='	7.0	%				UO_0000187					False	CHEMBL1027433	Inhibition of cyclooxygenase 1 at 10.0 uM after 20 mins	B	BAO_0000357	single protein format	None	None	None	None	None	CHEMBL221	Cyclooxygenase-1	Homo sapiens	SINGLE PROTEIN	CHEMBL1140147	1	Scientific Literature	J. Med. Chem.	2008	None
CHEMBL303891		0	316.36	0	3.29	4	CS(=O)(=O)c1ccc(-c2[nH]ncc2-c2ccc(F)cc2)cc1	IC50	'>'	100000.0	nM				UO_0000065					False	CHEMBL665899	In vitro inhibitory concentration against human COX-1 (Cyclooxygenase-1)	B	BAO_0000357	single protein format	Homo sapiens	None	None	None	None	CHEMBL221	Cyclooxygenase-1	Homo sapiens	SINGLE PROTEIN	CHEMBL1151520	1	Scientific Literature	Bioorg. Med. Chem. Lett.	1997	None
CHEMBL67324		0	320.41	0	2.56	5a	CS(=O)(=O)c1ccc(-c2cc(CO)nn2C2CCCC2)cc1	Inhibition	'='	40.0	%				UO_0000187					False	CHEMBL767834	Percentage inhibition of prostaglandin G/H synthase 1 in human whole blood (HWB) at a concentration of 100 um	B	BAO_0000221	tissue-based format	None	CHEMBL3638178	Blood	None	None	CHEMBL221	Cyclooxygenase-1	Homo sapiens	SINGLE PROTEIN	CHEMBL1149153	1	Scientific Literature	J. Med. Chem.	2004	None
CHEMBL340101		0	359.38	0	3.07	19	Cc1cc(=O)c(-c2ccc(F)cc2)c(-c2ccc(S(N)(=O)=O)cc2)o1	Inhibition						Not Determined						False	CHEMBL772919	Inhibition concentration against cyclooxygenase-1 (COX-1) in human whole blood; nt=Not tested	B	BAO_0000221	tissue-based format	None	CHEMBL3638178	Blood	None	None	CHEMBL221	Cyclooxygenase-1	Homo sapiens	SINGLE PROTEIN	CHEMBL1149180	1	Scientific Literature	J. Med. Chem.	2004	None
CHEMBL325370		0	370.43	0	3.06	10a	CC1(C)OC(=O)C(C(=O)c2ccccc2)=C1c1ccc(S(C)(=O)=O)cc1	IC50	'>'	90000.0	nM				UO_0000065					False	CHEMBL664786	In vitro inhibitory potency against human COX-1 (HWB COX-2) by whole blood assay	B	BAO_0000221	tissue-based format	None	CHEMBL3638178	Blood	None	None	CHEMBL221	Cyclooxygenase-1	Homo sapiens	SINGLE PROTEIN	CHEMBL1132677	1	Scientific Literature	Bioorg. Med. Chem. Lett.	1999	None
CHEMBL177273		0	385.85	0	2.60	92	Cc1cnc(NC(=O)C2=C(O)N(C)S(=O)(=O)c3cc(Cl)ccc32)s1	Inhibition	'='	10.0	%				UO_0000187					False	CHEMBL765124	Inhibition of human Prostaglandin G/H synthase 1 at 0.1 ug/mL expressed as mean percent inhibition of control PGE-2 production	B	BAO_0000357	single protein format	None	None	None	None	None	CHEMBL221	Cyclooxygenase-1	Homo sapiens	SINGLE PROTEIN	CHEMBL1129978	1	Scientific Literature	J. Med. Chem.	1997	None
CHEMBL175974		0	381.41	0	2.73	49	CN1C(C(=O)Nc2ccccn2)=C(O)c2c(ccc3ccccc23)S1(=O)=O	Inhibition	'='	-10.0	%				UO_0000187					False	CHEMBL765125	Inhibition of human Prostaglandin G/H synthase 1 at 1 ug/mL expressed as mean percent inhibition of control PGE-2 production	B	BAO_0000357	single protein format	None	None	None	None	None	CHEMBL221	Cyclooxygenase-1	Homo sapiens	SINGLE PROTEIN	CHEMBL1129978	1	Scientific Literature	J. Med. Chem.	1997	None
CHEMBL175974		0	381.41	0	2.73	49	CN1C(C(=O)Nc2ccccn2)=C(O)c2c(ccc3ccccc23)S1(=O)=O	Inhibition	'='	-35.0	%		Outside typical range		UO_0000187					False	CHEMBL765124	Inhibition of human Prostaglandin G/H synthase 1 at 0.1 ug/mL expressed as mean percent inhibition of control PGE-2 production	B	BAO_0000357	single protein format	None	None	None	None	None	CHEMBL221	Cyclooxygenase-1	Homo sapiens	SINGLE PROTEIN	CHEMBL1129978	1	Scientific Literature	J. Med. Chem.	1997	None
CHEMBL177313		0	384.24	0	3.69	134	O=C(Nc1cccc(Cl)c1)C1=C(O)c2cc(Cl)ccc2S(=O)(=O)C1	Inhibition	'='	64.0	%				UO_0000187					False	CHEMBL765125	Inhibition of human Prostaglandin G/H synthase 1 at 1 ug/mL expressed as mean percent inhibition of control PGE-2 production	B	BAO_0000357	single protein format	None	None	None	None	None	CHEMBL221	Cyclooxygenase-1	Homo sapiens	SINGLE PROTEIN	CHEMBL1129978	1	Scientific Literature	J. Med. Chem.	1997	None
CHEMBL368508		0	344.39	0	2.49	43	Cc1ccc2c(c1)S(=O)(=O)N(C)C(C(=O)Nc1ccccc1)=C2O	Inhibition	'='	2.0	%				UO_0000187					False	CHEMBL765124	Inhibition of human Prostaglandin G/H synthase 1 at 0.1 ug/mL expressed as mean percent inhibition of control PGE-2 production	B	BAO_0000357	single protein format	None	None	None	None	None	CHEMBL221	Cyclooxygenase-1	Homo sapiens	SINGLE PROTEIN	CHEMBL1129978	1	Scientific Literature	J. Med. Chem.	1997	None
CHEMBL369021		0	443.71	0	3.60	82	CN1C(O)=C(C(=O)Nc2ccc(Br)cc2)c2cc(Cl)ccc2S1(=O)=O	Inhibition	'='	33.0	%				UO_0000187					False	CHEMBL765124	Inhibition of human Prostaglandin G/H synthase 1 at 0.1 ug/mL expressed as mean percent inhibition of control PGE-2 production	B	BAO_0000357	single protein format	None	None	None	None	None	CHEMBL221	Cyclooxygenase-1	Homo sapiens	SINGLE PROTEIN	CHEMBL1129978	1	Scientific Literature	J. Med. Chem.	1997	None
CHEMBL368958		0	365.80	0	2.23	94	CN1C(O)=C(C(=O)Nc2ccccn2)c2ccc(Cl)cc2S1(=O)=O	Inhibition	'='	45.0	%				UO_0000187					False	CHEMBL765126	Inhibition of human Prostaglandin G/H synthase 1 at 10 ug/mL expressed as mean percent inhibition of control PGE-2 production	B	BAO_0000357	single protein format	None	None	None	None	None	CHEMBL221	Cyclooxygenase-1	Homo sapiens	SINGLE PROTEIN	CHEMBL1129978	1	Scientific Literature	J. Med. Chem.	1997	None
CHEMBL176955		0	349.34	0	1.72	47	CN1C(C(=O)Nc2ccccn2)=C(O)c2ccc(F)cc2S1(=O)=O	Inhibition	'='	3.0	%				UO_0000187					False	CHEMBL765124	Inhibition of human Prostaglandin G/H synthase 1 at 0.1 ug/mL expressed as mean percent inhibition of control PGE-2 production	B	BAO_0000357	single protein format	None	None	None	None	None	CHEMBL221	Cyclooxygenase-1	Homo sapiens	SINGLE PROTEIN	CHEMBL1129978	1	Scientific Literature	J. Med. Chem.	1997	None
CHEMBL367411		0	401.47	0	3.10	52	Cc1cnc(NC(=O)C2=C(O)c3ccc4ccccc4c3S(=O)(=O)N2C)s1	Inhibition	'='	100.0	%				UO_0000187					False	CHEMBL765125	Inhibition of human Prostaglandin G/H synthase 1 at 1 ug/mL expressed as mean percent inhibition of control PGE-2 production	B	BAO_0000357	single protein format	None	None	None	None	None	CHEMBL221	Cyclooxygenase-1	Homo sapiens	SINGLE PROTEIN	CHEMBL1129978	1	Scientific Literature	J. Med. Chem.	1997	None
CHEMBL118	CELECOXIB	4	381.38	0	3.51	2	Cc1ccc(-c2cc(C(F)(F)F)nn2-c2ccc(S(N)(=O)=O)cc2)cc1	IC50	'='	2600.0	nM	5.58			UO_0000065	14.64	0.29	2.08	7.16	True	CHEMBL1106770	Inhibition of COX1 in human whole blood assessed as TXB2 production by enzyme immunoassay	B	BAO_0000221	tissue-based format	Homo sapiens	CHEMBL3638178	Blood	None	None	CHEMBL221	Cyclooxygenase-1	Homo sapiens	SINGLE PROTEIN	CHEMBL1154327	1	Scientific Literature	J. Med. Chem.	2009	None
CHEMBL100422		0	362.45	0	4.63	8	COc1ccc(-c2cscc2-c2ccc(S(C)(=O)=O)cc2)cc1F	IC50	'>'	100000.0	nM				UO_0000065					False	CHEMBL763482	Inhibitory activity against human recombinant Prostaglandin G/H synthase 1	B	BAO_0000357	single protein format	None	None	None	None	None	CHEMBL221	Cyclooxygenase-1	Homo sapiens	SINGLE PROTEIN	CHEMBL1128095	1	Scientific Literature	Bioorg. Med. Chem. Lett.	1995	None
CHEMBL118	CELECOXIB	4	381.38	0	3.51	Celecoxib	Cc1ccc(-c2cc(C(F)(F)F)nn2-c2ccc(S(N)(=O)=O)cc2)cc1	IC50	'='	22900.0	nM	4.64			UO_0000065	12.17	0.24	1.13	5.95	True	CHEMBL765859	Inhibitory concentration against Prostaglandin G/H synthase 1	B	BAO_0000357	single protein format	None	None	None	None	None	CHEMBL221	Cyclooxygenase-1	Homo sapiens	SINGLE PROTEIN	CHEMBL1134587	1	Scientific Literature	J. Med. Chem.	2001	None
CHEMBL369702		0	349.34	0	1.72	35	CN1C(C(=O)Nc2ccccn2)=C(O)c2cc(F)ccc2S1(=O)=O	Inhibition	'='	0.0	%				UO_0000187					False	CHEMBL765124	Inhibition of human Prostaglandin G/H synthase 1 at 0.1 ug/mL expressed as mean percent inhibition of control PGE-2 production	B	BAO_0000357	single protein format	None	None	None	None	None	CHEMBL221	Cyclooxygenase-1	Homo sapiens	SINGLE PROTEIN	CHEMBL1129978	1	Scientific Literature	J. Med. Chem.	1997	None
CHEMBL426222		0	397.46	0	3.16	62	CCn1c2c(c3ccccc31)S(=O)(=O)N(C)C(C(=O)Nc1ccccc1)=C2O	Inhibition	'='	0.0	%				UO_0000187					False	CHEMBL765125	Inhibition of human Prostaglandin G/H synthase 1 at 1 ug/mL expressed as mean percent inhibition of control PGE-2 production	B	BAO_0000357	single protein format	None	None	None	None	None	CHEMBL221	Cyclooxygenase-1	Homo sapiens	SINGLE PROTEIN	CHEMBL1129978	1	Scientific Literature	J. Med. Chem.	1997	None
CHEMBL320111		0	373.43	0	2.92	3o	Cc1ccc(OC2=C(c3ccc(S(C)(=O)=O)cc3)C(C)(C)OC2=O)nc1	IC50	'='	3000.0	nM	5.52			UO_0000065	14.79	0.29	2.60	6.69	False	CHEMBL665706	Inhibition of COX-1 in U-937 (human lymphoma) cell microsomes.	B	BAO_0000251	microsome format	None	None	None	U-937	Microsome	CHEMBL221	Cyclooxygenase-1	Homo sapiens	SINGLE PROTEIN	CHEMBL1131878	1	Scientific Literature	Bioorg. Med. Chem. Lett.	1999	CHEMBL3308006
CHEMBL122	ROFECOXIB	4	314.36	0	2.56	rofecoxib	CS(=O)(=O)c1ccc(C2=C(c3ccccc3)C(=O)OC2)cc1	IC50	'='	40000.0	nM	4.40			UO_0000065	13.99	0.27	1.84	7.28	True	CHEMBL769632	Compound was evaluated for inhibition concentration of prostaglandin G/H synthase 1 in human blood	B	BAO_0000357	single protein format	None	None	None	None	None	CHEMBL221	Cyclooxygenase-1	Homo sapiens	SINGLE PROTEIN	CHEMBL1149153	1	Scientific Literature	J. Med. Chem.	2004	None
CHEMBL308927		0	334.44	0	2.95	5b	CS(=O)(=O)c1ccc(-c2cc(CO)nn2C2CCCCC2)cc1	Inhibition	'='	25.0	%				UO_0000187					False	CHEMBL767335	Compound was evaluated for percent inhibition of recombinant prostaglandin G/H synthase 1 in human whole blood (HWB) at a concentration of 100 um	B	BAO_0000221	tissue-based format	None	CHEMBL3638178	Blood	None	None	CHEMBL221	Cyclooxygenase-1	Homo sapiens	SINGLE PROTEIN	CHEMBL1149153	1	Scientific Literature	J. Med. Chem.	2004	None
CHEMBL307777		0	344.48	0	4.49	15b-II (E- isomer)	C/C=C/c1cc(-c2ccc(S(C)(=O)=O)cc2)n(C2CCCCC2)n1	Inhibition	'='	10.0	%				UO_0000187					False	CHEMBL767834	Percentage inhibition of prostaglandin G/H synthase 1 in human whole blood (HWB) at a concentration of 100 um	B	BAO_0000221	tissue-based format	None	CHEMBL3638178	Blood	None	None	CHEMBL221	Cyclooxygenase-1	Homo sapiens	SINGLE PROTEIN	CHEMBL1149153	1	Scientific Literature	J. Med. Chem.	2004	None
CHEMBL6	INDOMETHACIN	4	357.79	0	3.93	Indomethacin	COc1ccc2c(c1)c(CC(=O)O)c(C)n2C(=O)c1ccc(Cl)cc1	IC50	'='	100.0	nM	7.00			UO_0000065	19.56	0.38	3.07	10.21	True	CHEMBL769635	In vitro inhibitory activity against constitutive form of human recombinant Prostaglandin G/H synthase 1	B	BAO_0000357	single protein format	None	None	None	None	None	CHEMBL221	Cyclooxygenase-1	Homo sapiens	SINGLE PROTEIN	CHEMBL1151046	1	Scientific Literature	Bioorg. Med. Chem. Lett.	1995	None
CHEMBL368506		0	413.48	0	3.31	12	CN1C(C(=O)Nc2ncc(-c3ccccc3)s2)=C(O)c2ccccc2S1(=O)=O	Inhibition	'='	97.0	%				UO_0000187					False	CHEMBL765126	Inhibition of human Prostaglandin G/H synthase 1 at 10 ug/mL expressed as mean percent inhibition of control PGE-2 production	B	BAO_0000357	single protein format	None	None	None	None	None	CHEMBL221	Cyclooxygenase-1	Homo sapiens	SINGLE PROTEIN	CHEMBL1129978	1	Scientific Literature	J. Med. Chem.	1997	None
CHEMBL69216		0	390.51	0	3.41	21b	CS(=O)(=O)c1ccc(-c2cc(C(=O)CCCO)nn2C2CCCCC2)cc1	Inhibition	'='	0.0	%				UO_0000187					False	CHEMBL767834	Percentage inhibition of prostaglandin G/H synthase 1 in human whole blood (HWB) at a concentration of 100 um	B	BAO_0000221	tissue-based format	None	CHEMBL3638178	Blood	None	None	CHEMBL221	Cyclooxygenase-1	Homo sapiens	SINGLE PROTEIN	CHEMBL1149153	1	Scientific Literature	J. Med. Chem.	2004	None
CHEMBL120700		0	425.44	0	3.61	10n	Cc1cc(C(=O)O)nc2c(-c3ccc(F)cc3)c(-c3ccc(S(C)(=O)=O)cc3)nn12	Inhibition	'='	33.5	%				UO_0000187					False	CHEMBL770483	Percentage of inhibition of Prostaglandin G/H synthase 1 activity in human whole blood (HWB) at 10 uM	B	BAO_0000221	tissue-based format	None	CHEMBL3638178	Blood	None	None	CHEMBL221	Cyclooxygenase-1	Homo sapiens	SINGLE PROTEIN	CHEMBL1134336	1	Scientific Literature	J. Med. Chem.	2001	None
CHEMBL118	CELECOXIB	4	381.38	0	3.51	7 Celecoxib	Cc1ccc(-c2cc(C(F)(F)F)nn2-c2ccc(S(N)(=O)=O)cc2)cc1	Inhibition	'='	80.0	%				UO_0000187					False	CHEMBL843714	Compound was evaluated for percent inhibition of recombinant prostaglandin G/H synthase 1 in human whole blood (HWB) at a concentration of 100 um	B	BAO_0000221	tissue-based format	None	CHEMBL3638178	Blood	None	None	CHEMBL221	Cyclooxygenase-1	Homo sapiens	SINGLE PROTEIN	CHEMBL1149153	1	Scientific Literature	J. Med. Chem.	2004	None
CHEMBL71434		0	497.45	0	4.13	22m	CS(=O)(=O)c1ccc(-c2cc(C(=O)CCCO[N+](=O)[O-])nn2-c2ccc(C(F)(F)F)cc2)cc1	Inhibition	'='	45.0	%				UO_0000187					False	CHEMBL767834	Percentage inhibition of prostaglandin G/H synthase 1 in human whole blood (HWB) at a concentration of 100 um	B	BAO_0000221	tissue-based format	None	CHEMBL3638178	Blood	None	None	CHEMBL221	Cyclooxygenase-1	Homo sapiens	SINGLE PROTEIN	CHEMBL1149153	1	Scientific Literature	J. Med. Chem.	2004	None
CHEMBL121326		0	413.45	0	4.36	23c	Cc1cnc2c(-c3ccc(F)c(F)c3)c(-c3ccc(S(C)(=O)=O)cc3)nn2c1C	Inhibition	'='	36.3	%				UO_0000187					False	CHEMBL770483	Percentage of inhibition of Prostaglandin G/H synthase 1 activity in human whole blood (HWB) at 10 uM	B	BAO_0000221	tissue-based format	None	CHEMBL3638178	Blood	None	None	CHEMBL221	Cyclooxygenase-1	Homo sapiens	SINGLE PROTEIN	CHEMBL1134336	1	Scientific Literature	J. Med. Chem.	2001	None
CHEMBL6	INDOMETHACIN	4	357.79	0	3.93	Indomethacin	COc1ccc2c(c1)c(CC(=O)O)c(C)n2C(=O)c1ccc(Cl)cc1	IC50	'='	18.0	nM	7.75			UO_0000065	21.65	0.42	3.81	11.30	True	CHEMBL767824	Tested in vitro for the ability to inhibit Prostaglandin G/H synthase 1 in chinese hamster ovary (CHO) cells	B	BAO_0000219	cell-based format	None	None	None	CHO	None	CHEMBL221	Cyclooxygenase-1	Homo sapiens	SINGLE PROTEIN	CHEMBL1129864	1	Scientific Literature	Bioorg. Med. Chem. Lett.	1997	CHEMBL3308072
CHEMBL1684142		0	304.34	0	3.46	12	COc1cc2oc(C)cc(=O)c2c(OCC=C(C)C)c1OC	IC50	'='	22870.0	nM	4.64			UO_0000065	15.25	0.29	1.18	8.02	False	CHEMBL1686538	Inhibition of COX1	B	BAO_0000357	single protein format	None	None	None	None	None	CHEMBL221	Cyclooxygenase-1	Homo sapiens	SINGLE PROTEIN	CHEMBL1681761	1	Scientific Literature	Bioorg. Med. Chem. Lett.	2011	None
CHEMBL1684146		0	222.20	0	1.52	16	COc1cc2oc(C)cc(=O)c2c(O)c1O	IC50	'='	19750.0	nM	4.70			UO_0000065	21.17	0.40	3.18	5.89	False	CHEMBL1686538	Inhibition of COX1	B	BAO_0000357	single protein format	None	None	None	None	None	CHEMBL221	Cyclooxygenase-1	Homo sapiens	SINGLE PROTEIN	CHEMBL1681761	1	Scientific Literature	Bioorg. Med. Chem. Lett.	2011	None
CHEMBL42884		0	398.38	0	4.41	60	Cc1cc(F)cc(-c2nc(C(F)(F)F)cn2-c2ccc(S(C)(=O)=O)cc2)c1	IC50	'>'	100000.0	nM				UO_0000065					False	CHEMBL768737	Concentration required to inhibit human prostaglandin G/H synthase 1 (COX-1) by 50%	B	BAO_0000357	single protein format	None	None	None	None	None	CHEMBL221	Cyclooxygenase-1	Homo sapiens	SINGLE PROTEIN	CHEMBL1130039	1	Scientific Literature	J. Med. Chem.	1997	None
CHEMBL43103		0	395.41	0	4.00	13	CNc1ccc(-c2nc(C(F)(F)F)cn2-c2ccc(S(C)(=O)=O)cc2)cc1	IC50	'='	53500.0	nM	4.27			UO_0000065	10.80	0.22	0.27	6.68	False	CHEMBL768737	Concentration required to inhibit human prostaglandin G/H synthase 1 (COX-1) by 50%	B	BAO_0000357	single protein format	None	None	None	None	None	CHEMBL221	Cyclooxygenase-1	Homo sapiens	SINGLE PROTEIN	CHEMBL1130039	1	Scientific Literature	J. Med. Chem.	1997	None
CHEMBL23245		0	330.38	0	3.50	5	CS(=O)(=O)c1ccc(C2=C(c3cccc(F)c3)C(=O)CC2)cc1	IC50	'='	6600.0	nM	5.18			UO_0000065	15.68	0.31	1.68	10.12	False	CHEMBL769638	In vitro potency against human Prostaglandin G/H synthase 1 in U937 microsomes.	B	BAO_0000251	microsome format	None	None	None	None	Microsome	CHEMBL221	Cyclooxygenase-1	Homo sapiens	SINGLE PROTEIN	CHEMBL1132626	1	Scientific Literature	J. Med. Chem.	1999	None
CHEMBL225236		0	387.17	0	4.44	12q	O=S(=O)(Nc1ccncc1Oc1cc(Cl)cc(Cl)c1)C(F)(F)F	IC50	'>'	100000.0	nM				UO_0000065					False	CHEMBL916301	Inhibition of COX1 in human whole blood assessed as inhibition of calcium ionophore A-23187-stimulated platelet aggregation by measuring TXB2 production	B	BAO_0000221	tissue-based format	Homo sapiens	CHEMBL3638178	Blood	None	None	CHEMBL221	Cyclooxygenase-1	Homo sapiens	SINGLE PROTEIN	CHEMBL1149303	1	Scientific Literature	J. Med. Chem.	2004	None
CHEMBL24381		0	392.27	0	3.52	15	CS(=O)(=O)c1ccc(C2=C(c3cncc(Br)c3)C(=O)CC2)cc1	IC50	'>'	100000.0	nM				UO_0000065					False	CHEMBL769638	In vitro potency against human Prostaglandin G/H synthase 1 in U937 microsomes.	B	BAO_0000251	microsome format	None	None	None	None	Microsome	CHEMBL221	Cyclooxygenase-1	Homo sapiens	SINGLE PROTEIN	CHEMBL1132626	1	Scientific Literature	J. Med. Chem.	1999	None
CHEMBL237208		0	464.97	0	3.14	62	COc1ccc2c(c1)c(CCNS(=O)(=O)CCCO)c(C)n2C(=O)c1ccc(Cl)cc1	Inhibition	'='	23.0	%				UO_0000187					False	CHEMBL900350	Inhibition of COX1 in human whole blood assessed as effect on A23187-induced thromboxane B2 production at 30 uM relative to control	B	BAO_0000357	single protein format	Homo sapiens	CHEMBL3638178	Blood	None	None	CHEMBL221	Cyclooxygenase-1	Homo sapiens	SINGLE PROTEIN	CHEMBL1138326	1	Scientific Literature	J. Med. Chem.	2007	None
CHEMBL235027		0	558.01	1	4.53	59	COc1ccc2c(c1)c(CCNS(=O)(=O)c1ccc(CO[N+](=O)[O-])cc1)c(C)n2C(=O)c1ccc(Cl)cc1	Inhibition	'='	12.0	%				UO_0000187					False	CHEMBL900349	Inhibition of COX1 in human whole blood assessed as effect on A23187-induced thromboxane B2 production at 100 uM relative to control	B	BAO_0000221	tissue-based format	Homo sapiens	CHEMBL3638178	Blood	None	None	CHEMBL221	Cyclooxygenase-1	Homo sapiens	SINGLE PROTEIN	CHEMBL1138326	1	Scientific Literature	J. Med. Chem.	2007	None
CHEMBL237412		0	416.86	0	2.88	39	COc1ccc2c(c1)c(CC(=O)NOCCO)c(C)n2C(=O)c1ccc(Cl)cc1	IC50	'<'	1000.0	nM				UO_0000065					False	CHEMBL901401	Inhibition of COX1 in human whole blood assessed as effect on A23187-induced thromboxane B2 production	B	BAO_0000221	tissue-based format	Homo sapiens	CHEMBL3638178	Blood	None	None	CHEMBL221	Cyclooxygenase-1	Homo sapiens	SINGLE PROTEIN	CHEMBL1138326	1	Scientific Literature	J. Med. Chem.	2007	None
CHEMBL237033		0	343.81	0	3.84	45	COc1ccc2c(c1)c(CCO)c(C)n2C(=O)c1ccc(Cl)cc1	Inhibition	'='	16.0	%				UO_0000187					False	CHEMBL900351	Inhibition of COX1 in human whole blood assessed as effect on A23187-induced thromboxane B2 production at 10 uM relative to control	B	BAO_0000357	single protein format	Homo sapiens	CHEMBL3638178	Blood	None	None	CHEMBL221	Cyclooxygenase-1	Homo sapiens	SINGLE PROTEIN	CHEMBL1138326	1	Scientific Literature	J. Med. Chem.	2007	None
CHEMBL238240		0	507.93	1	4.84	56	COc1ccc2c(c1)c(CCNC(=O)c1ccc(O[N+](=O)[O-])cc1)c(C)n2C(=O)c1ccc(Cl)cc1	Inhibition	'='	0.0	%				UO_0000187					False	CHEMBL900349	Inhibition of COX1 in human whole blood assessed as effect on A23187-induced thromboxane B2 production at 100 uM relative to control	B	BAO_0000221	tissue-based format	Homo sapiens	CHEMBL3638178	Blood	None	None	CHEMBL221	Cyclooxygenase-1	Homo sapiens	SINGLE PROTEIN	CHEMBL1138326	1	Scientific Literature	J. Med. Chem.	2007	None
CHEMBL392569		0	489.91	0	4.17	53	COc1ccc2c(c1)c(CCOC(=O)NCCCO[N+](=O)[O-])c(C)n2C(=O)c1ccc(Cl)cc1	Inhibition	'='	74.0	%				UO_0000187					False	CHEMBL900351	Inhibition of COX1 in human whole blood assessed as effect on A23187-induced thromboxane B2 production at 10 uM relative to control	B	BAO_0000357	single protein format	Homo sapiens	CHEMBL3638178	Blood	None	None	CHEMBL221	Cyclooxygenase-1	Homo sapiens	SINGLE PROTEIN	CHEMBL1138326	1	Scientific Literature	J. Med. Chem.	2007	None
CHEMBL235027		0	558.01	1	4.53	59	COc1ccc2c(c1)c(CCNS(=O)(=O)c1ccc(CO[N+](=O)[O-])cc1)c(C)n2C(=O)c1ccc(Cl)cc1	IC50	'='	1900.0	nM	5.72			UO_0000065	10.25	0.21	1.19	4.41	False	CHEMBL901401	Inhibition of COX1 in human whole blood assessed as effect on A23187-induced thromboxane B2 production	B	BAO_0000221	tissue-based format	Homo sapiens	CHEMBL3638178	Blood	None	None	CHEMBL221	Cyclooxygenase-1	Homo sapiens	SINGLE PROTEIN	CHEMBL1138326	1	Scientific Literature	J. Med. Chem.	2007	None
CHEMBL237208		0	464.97	0	3.14	62	COc1ccc2c(c1)c(CCNS(=O)(=O)CCCO)c(C)n2C(=O)c1ccc(Cl)cc1	Inhibition	'='	33.0	%				UO_0000187					False	CHEMBL900351	Inhibition of COX1 in human whole blood assessed as effect on A23187-induced thromboxane B2 production at 10 uM relative to control	B	BAO_0000357	single protein format	Homo sapiens	CHEMBL3638178	Blood	None	None	CHEMBL221	Cyclooxygenase-1	Homo sapiens	SINGLE PROTEIN	CHEMBL1138326	1	Scientific Literature	J. Med. Chem.	2007	None
CHEMBL237207		0	509.97	1	3.36	61	COc1ccc2c(c1)c(CCNS(=O)(=O)CCCO[N+](=O)[O-])c(C)n2C(=O)c1ccc(Cl)cc1	IC50	'='	11000.0	nM	4.96			UO_0000065	9.72	0.20	1.60	3.82	False	CHEMBL901401	Inhibition of COX1 in human whole blood assessed as effect on A23187-induced thromboxane B2 production	B	BAO_0000221	tissue-based format	Homo sapiens	CHEMBL3638178	Blood	None	None	CHEMBL221	Cyclooxygenase-1	Homo sapiens	SINGLE PROTEIN	CHEMBL1138326	1	Scientific Literature	J. Med. Chem.	2007	None
CHEMBL429267		0	414.85	0	3.44	36	COc1ccc2c(c1)c(CC(=O)NOC(C)=O)c(C)n2C(=O)c1ccc(Cl)cc1	IC50	'='	3600.0	nM	5.44			UO_0000065	13.12	0.26	2.00	6.28	False	CHEMBL901401	Inhibition of COX1 in human whole blood assessed as effect on A23187-induced thromboxane B2 production	B	BAO_0000221	tissue-based format	Homo sapiens	CHEMBL3638178	Blood	None	None	CHEMBL221	Cyclooxygenase-1	Homo sapiens	SINGLE PROTEIN	CHEMBL1138326	1	Scientific Literature	J. Med. Chem.	2007	None
CHEMBL237402		0	482.36	1	6.24	19	COc1ccc2c(c1Cl)c(CC(=O)OCc1ccccc1)c(C)n2C(=O)c1ccc(Cl)cc1	IC50	'>'	100000.0	nM				UO_0000065					False	CHEMBL901401	Inhibition of COX1 in human whole blood assessed as effect on A23187-induced thromboxane B2 production	B	BAO_0000221	tissue-based format	Homo sapiens	CHEMBL3638178	Blood	None	None	CHEMBL221	Cyclooxygenase-1	Homo sapiens	SINGLE PROTEIN	CHEMBL1138326	1	Scientific Literature	J. Med. Chem.	2007	None
CHEMBL418574		0	385.34	0	3.34	1b	NS(=O)(=O)c1ccc(-n2nc(C(F)(F)F)cc2-c2ccccc2F)cc1	IC50	'='	29500.0	nM	4.53			UO_0000065	11.76	0.24	1.19	5.81	False	CHEMBL772766	In vitro inhibitory concentration required to block recombinant human prostaglandin G/H synthase 1 (COX-1)	B	BAO_0000357	single protein format	None	None	None	None	None	CHEMBL221	Cyclooxygenase-1	Homo sapiens	SINGLE PROTEIN	CHEMBL1130002	1	Scientific Literature	J. Med. Chem.	1997	None
CHEMBL42595		0	402.34	0	4.24	57	CS(=O)(=O)c1ccc(-n2cc(C(F)(F)F)nc2-c2ccc(F)c(F)c2)cc1	IC50	'>'	100000.0	nM				UO_0000065					False	CHEMBL768737	Concentration required to inhibit human prostaglandin G/H synthase 1 (COX-1) by 50%	B	BAO_0000357	single protein format	None	None	None	None	None	CHEMBL221	Cyclooxygenase-1	Homo sapiens	SINGLE PROTEIN	CHEMBL1130039	1	Scientific Literature	J. Med. Chem.	1997	None
CHEMBL2111539		0	403.50	0	4.14	26b-I (Z isomer)	CS(=O)(=O)c1ccc(-c2cc(/C=C\CC[N+](=O)[O-])nn2C2CCCCC2)cc1	Inhibition	'='	20.0	%				UO_0000187					False	CHEMBL767834	Percentage inhibition of prostaglandin G/H synthase 1 in human whole blood (HWB) at a concentration of 100 um	B	BAO_0000221	tissue-based format	None	CHEMBL3638178	Blood	None	None	CHEMBL221	Cyclooxygenase-1	Homo sapiens	SINGLE PROTEIN	CHEMBL1149153	1	Scientific Literature	J. Med. Chem.	2004	None
CHEMBL2112567		0	300.40	0	3.98	52	CC(C)(C)c1cc(/C=C2\CCOC2=O)cc2c1OCC2(C)C	IC50	'='	45.0	nM	7.35			UO_0000065	24.46	0.46	3.37	20.68	False	CHEMBL763480	Inhibitory activity against prostaglandin G/H synthase 1 (COX-1)	B	BAO_0000357	single protein format	None	None	None	None	None	CHEMBL221	Cyclooxygenase-1	Homo sapiens	SINGLE PROTEIN	CHEMBL1131087	1	Scientific Literature	J. Med. Chem.	1998	None
CHEMBL244132		0	357.39	0	2.19	13c	Cc1ccc(-c2cc(C(=O)O)nn2-c2ccc(S(N)(=O)=O)cc2)cc1	Inhibition	'='	66.0	%				UO_0000187					False	CHEMBL895876	Inhibition of human recombinant COX1 by measuring PGE2 formation at 100 uM	B	BAO_0000357	single protein format	Homo sapiens	None	None	None	None	CHEMBL221	Cyclooxygenase-1	Homo sapiens	SINGLE PROTEIN	CHEMBL1148764	1	Scientific Literature	J. Med. Chem.	2007	None
CHEMBL510552		0	285.35	0	4.74	3e, LASSBio-1141	c1ccc(Nc2c(-c3ccccc3)nc3ccccn23)cc1	Activity						Not Active						False	CHEMBL1021552	Inhibition of PGHS1 in human whole blood assessed as inhibition of TXB2 production at 100 uM by radioimmunoassay	B	BAO_0000221	tissue-based format	Homo sapiens	CHEMBL3638178	Blood	None	None	CHEMBL221	Cyclooxygenase-1	Homo sapiens	SINGLE PROTEIN	CHEMBL1139334	1	Scientific Literature	Bioorg. Med. Chem.	2009	None
CHEMBL19056		0	350.42	0	2.33	22	CC1(O)OC(=O)C(c2ccsc2)=C1c1ccc(S(C)(=O)=O)cc1	IC50	'>'	100000.0	nM				UO_0000065					False	CHEMBL768834	Inhibitory concentration was measured against Prostaglandin G/H synthase 1 in the sensitive U937 microsome assay	B	BAO_0000251	microsome format	None	None	None	None	None	CHEMBL221	Cyclooxygenase-1	Homo sapiens	SINGLE PROTEIN	CHEMBL1136665	1	Scientific Literature	Bioorg. Med. Chem. Lett.	2003	None
CHEMBL453100		0	528.82	2	5.69	6c	O=C(Nc1cc(Br)c(O)c(Br)c1)c1cc(Br)cc(Br)c1	Inhibition	'<'	5.0	%				UO_0000187					False	CHEMBL998486	Inhibition of COX1 assessed as inhibition of arachidonic acid conversion to prostaglandin-E2 release at 10 uM	B	BAO_0000357	single protein format	None	None	None	None	None	CHEMBL221	Cyclooxygenase-1	Homo sapiens	SINGLE PROTEIN	CHEMBL1140932	1	Scientific Literature	J. Med. Chem.	2009	None
CHEMBL325442		0	392.39	0	3.49	18	CC(C)OC1=C(c2ccc(S(C)(=O)=O)cc2)C(C)(CC(F)(F)F)OC1=O	IC50						Not Active						False	CHEMBL772916	In vitro inhibitory potency against Prostaglandin G/H synthase 1 in human whole blood assay	B	BAO_0000221	tissue-based format	None	CHEMBL3638178	Blood	None	None	CHEMBL221	Cyclooxygenase-1	Homo sapiens	SINGLE PROTEIN	CHEMBL1134972	1	Scientific Literature	Bioorg. Med. Chem. Lett.	2002	None
CHEMBL178489		0	331.42	0	3.20	1 (table 4)	NS(=O)(=O)c1ccc(Nc2nc(-c3ccccc3)cs2)cc1	Enzyme inhibition	'='	61.0	%				UO_0000187					False	CHEMBL832116	Inhibition of COX-1 in human immunoassay	B	BAO_0000357	single protein format	Homo sapiens	None	None	None	None	CHEMBL221	Cyclooxygenase-1	Homo sapiens	SINGLE PROTEIN	CHEMBL1142660	1	Scientific Literature	J. Med. Chem.	2005	None
CHEMBL436494		0	448.54	0	4.92	10p	CCOc1cccc(OCc2cc(-c3ccccc3)n(-c3ccc(S(C)(=O)=O)cc3)n2)c1	IC50	'>'	100000.0	nM				UO_0000065					False	CHEMBL919559	Inhibition of COX1 expressed in CHO cells assessed as inhibition of arachidonic acid-stimulated PGE2 production by enzyme immunoassay	F	BAO_0000219	cell-based format	None	None	None	CHO	None	CHEMBL221	Cyclooxygenase-1	Homo sapiens	SINGLE PROTEIN	CHEMBL1149247	1	Scientific Literature	J. Med. Chem.	2004	CHEMBL3308072
CHEMBL222732		0	486.59	1	6.53	10i	COC1(c2cc(F)cc(OCc3cc(-c4ccccc4)n(-c4ccc(C)c(C)c4)n3)c2)CCOCC1	IC50						Not Determined						False	CHEMBL919559	Inhibition of COX1 expressed in CHO cells assessed as inhibition of arachidonic acid-stimulated PGE2 production by enzyme immunoassay	F	BAO_0000219	cell-based format	None	None	None	CHO	None	CHEMBL221	Cyclooxygenase-1	Homo sapiens	SINGLE PROTEIN	CHEMBL1149247	1	Scientific Literature	J. Med. Chem.	2004	CHEMBL3308072
CHEMBL384659		0	472.56	1	6.22	10e	COC1(c2cc(F)cc(OCc3cc(-c4ccccc4)n(-c4ccc(C)cc4)n3)c2)CCOCC1	IC50	'='	1560.0	nM	5.81			UO_0000065					False	CHEMBL919559	Inhibition of COX1 expressed in CHO cells assessed as inhibition of arachidonic acid-stimulated PGE2 production by enzyme immunoassay	F	BAO_0000219	cell-based format	None	None	None	CHO	None	CHEMBL221	Cyclooxygenase-1	Homo sapiens	SINGLE PROTEIN	CHEMBL1149247	1	Scientific Literature	J. Med. Chem.	2004	CHEMBL3308072
CHEMBL237021		0	459.89	0	3.56	32	COc1ccc2c(c1)c(CC(=O)NCCCO[N+](=O)[O-])c(C)n2C(=O)c1ccc(Cl)cc1	IC50	'='	6000.0	nM	5.22			UO_0000065	11.35	0.22	1.66	4.63	False	CHEMBL901401	Inhibition of COX1 in human whole blood assessed as effect on A23187-induced thromboxane B2 production	B	BAO_0000221	tissue-based format	Homo sapiens	CHEMBL3638178	Blood	None	None	CHEMBL221	Cyclooxygenase-1	Homo sapiens	SINGLE PROTEIN	CHEMBL1138326	1	Scientific Literature	J. Med. Chem.	2007	None
CHEMBL95643		0	461.95	1	5.63	page 1433, Indomethacin Ester	COc1ccc2c(c1)c(CC(=O)OCCc1ccccc1)c(C)n2C(=O)c1ccc(Cl)cc1	IC50	'>'	66000.0	nM				UO_0000065					False	CHEMBL944175	Inhibition of COX1	B	BAO_0000357	single protein format	None	None	None	None	None	CHEMBL221	Cyclooxygenase-1	Homo sapiens	SINGLE PROTEIN	CHEMBL1141454	1	Scientific Literature	J. Med. Chem.	2007	None
CHEMBL338927		0	419.30	0	4.45	6	Cc1cc(=O)c(-c2ccc(Br)cc2)c(-c2ccc(S(C)(=O)=O)cc2)o1	IC50	'>'	100000.0	nM				UO_0000065					False	CHEMBL772918	Inhibition concentration against cyclooxygenase-1 (COX-1) in human whole blood	B	BAO_0000221	tissue-based format	None	CHEMBL3638178	Blood	None	None	CHEMBL221	Cyclooxygenase-1	Homo sapiens	SINGLE PROTEIN	CHEMBL1149180	1	Scientific Literature	J. Med. Chem.	2004	None
CHEMBL283038		0	395.41	0	3.82	1ah	Cc1ccc(-c2cc(C(F)(F)F)nn2-c2ccc(S(N)(=O)=O)cc2)c(C)c1	IC50	'='	81800.0	nM	4.09			UO_0000065	10.34	0.21	0.27	5.24	False	CHEMBL772766	In vitro inhibitory concentration required to block recombinant human prostaglandin G/H synthase 1 (COX-1)	B	BAO_0000357	single protein format	None	None	None	None	None	CHEMBL221	Cyclooxygenase-1	Homo sapiens	SINGLE PROTEIN	CHEMBL1130002	1	Scientific Literature	J. Med. Chem.	1997	None
CHEMBL590582		0	419.93	1	6.27	27	O=C(O)Cc1sc(C(c2ccccc2)c2ccccc2)nc1-c1ccc(Cl)cc1	Inhibition	'='	20.0	%				UO_0000187					False	CHEMBL1066585	Inhibition of COX1 at 10 uM	B	BAO_0000357	single protein format	None	None	None	None	None	CHEMBL221	Cyclooxygenase-1	Homo sapiens	SINGLE PROTEIN	CHEMBL1158509	1	Scientific Literature	Bioorg. Med. Chem. Lett.	2010	None
CHEMBL291501	RESVERATROL 4'-METHYL ETHER	0	242.27	0	3.28	2H5	COc1ccc(/C=C/c2cc(O)cc(O)c2)cc1	IC50	'='	25800.0	nM	4.59			UO_0000065	18.94	0.35	1.31	9.23	False	CHEMBL941536	Inhibition of COX1	B	BAO_0000357	single protein format	None	None	None	None	None	CHEMBL221	Cyclooxygenase-1	Homo sapiens	SINGLE PROTEIN	CHEMBL1140997	1	Scientific Literature	Bioorg. Med. Chem.	2009	None
CHEMBL210300		0	285.30	0	3.78	6H14	COc1cc(/C=C/c2ccc([N+](=O)[O-])cc2)cc(OC)c1	IC50	'='	10000.0	nM	5.00			UO_0000065	17.53	0.33	1.22	8.12	False	CHEMBL941536	Inhibition of COX1	B	BAO_0000357	single protein format	None	None	None	None	None	CHEMBL221	Cyclooxygenase-1	Homo sapiens	SINGLE PROTEIN	CHEMBL1140997	1	Scientific Literature	Bioorg. Med. Chem.	2009	None
CHEMBL474127		0	242.27	0	3.36	1M2	C/C(=C\c1cc(O)cc(O)c1)c1ccc(O)cc1	IC50	'='	1900.0	nM	5.72			UO_0000065	23.62	0.43	2.36	9.43	False	CHEMBL941536	Inhibition of COX1	B	BAO_0000357	single protein format	None	None	None	None	None	CHEMBL221	Cyclooxygenase-1	Homo sapiens	SINGLE PROTEIN	CHEMBL1140997	1	Scientific Literature	Bioorg. Med. Chem.	2009	None
CHEMBL120691		0	421.45	0	3.73	10ai	CS(=O)(=O)c1ccc(-c2nn3c4c(cnc3c2-c2ccc(F)cc2)C(=O)CC4)cc1	Inhibition	'='	16.6	%				UO_0000187					False	CHEMBL770483	Percentage of inhibition of Prostaglandin G/H synthase 1 activity in human whole blood (HWB) at 10 uM	B	BAO_0000221	tissue-based format	None	CHEMBL3638178	Blood	None	None	CHEMBL221	Cyclooxygenase-1	Homo sapiens	SINGLE PROTEIN	CHEMBL1134336	1	Scientific Literature	J. Med. Chem.	2001	None
CHEMBL307092		0	407.49	0	3.95	6d	CS(=O)(=O)c1ccc(-c2cc(CO[N+](=O)[O-])nn2C2CCCCCCC2)cc1	Inhibition	'='	60.0	%				UO_0000187					False	CHEMBL767834	Percentage inhibition of prostaglandin G/H synthase 1 in human whole blood (HWB) at a concentration of 100 um	B	BAO_0000221	tissue-based format	None	CHEMBL3638178	Blood	None	None	CHEMBL221	Cyclooxygenase-1	Homo sapiens	SINGLE PROTEIN	CHEMBL1149153	1	Scientific Literature	J. Med. Chem.	2004	None
CHEMBL278392		0	415.73	1	5.32	11	CS(=O)(=O)c1ccc(C2=C(c3cc(Cl)c(Cl)c(Cl)c3)C(=O)CC2)cc1	IC50	'='	2500.0	nM	5.60			UO_0000065	13.48	0.31	0.28	10.94	False	CHEMBL769638	In vitro potency against human Prostaglandin G/H synthase 1 in U937 microsomes.	B	BAO_0000251	microsome format	None	None	None	None	Microsome	CHEMBL221	Cyclooxygenase-1	Homo sapiens	SINGLE PROTEIN	CHEMBL1132626	1	Scientific Literature	J. Med. Chem.	1999	None
CHEMBL278336		0	336.41	0	3.26	24	CS(=O)(=O)c1ccc(C2=C(C#Cc3ccccc3)C(=O)CC2)cc1	IC50	'='	710.0	nM	6.15			UO_0000065	18.28	0.35	2.89	12.01	False	CHEMBL769638	In vitro potency against human Prostaglandin G/H synthase 1 in U937 microsomes.	B	BAO_0000251	microsome format	None	None	None	None	Microsome	CHEMBL221	Cyclooxygenase-1	Homo sapiens	SINGLE PROTEIN	CHEMBL1132626	1	Scientific Literature	J. Med. Chem.	1999	None
CHEMBL71778		0	429.48	0	1.41	6f	CS(=O)(=O)c1ccc(-c2cc(CO[N+](=O)[O-])nn2C2CCS(=O)(=O)CC2)cc1	Inhibition						Not Determined						False	CHEMBL767334	Compound was evaluated for percent inhibition of recombinant COX-1 in human whole blood (HWB) at a concentration of 100 um; not determined	B	BAO_0000221	tissue-based format	None	CHEMBL3638178	Blood	None	None	CHEMBL221	Cyclooxygenase-1	Homo sapiens	SINGLE PROTEIN	CHEMBL1149153	1	Scientific Literature	J. Med. Chem.	2004	None
CHEMBL303003		0	508.35	1	3.88	22q	CS(=O)(=O)c1ccc(-c2cc(C(=O)CCCO[N+](=O)[O-])nn2-c2ccc(Br)cc2)cc1	Inhibition	'='	90.0	%				UO_0000187					False	CHEMBL767834	Percentage inhibition of prostaglandin G/H synthase 1 in human whole blood (HWB) at a concentration of 100 um	B	BAO_0000221	tissue-based format	None	CHEMBL3638178	Blood	None	None	CHEMBL221	Cyclooxygenase-1	Homo sapiens	SINGLE PROTEIN	CHEMBL1149153	1	Scientific Literature	J. Med. Chem.	2004	None
CHEMBL405623		0	342.42	0	3.91	7l	CS(=O)(=O)c1ccc(C2=C(c3ccc4c(c3)OCO4)CCC2)cc1	IC50	'>'	100000.0	nM				UO_0000065					False	CHEMBL769636	In vitro inhibition of prostaglandin G/H synthase 1.	B	BAO_0000357	single protein format	None	None	None	None	None	CHEMBL221	Cyclooxygenase-1	Homo sapiens	SINGLE PROTEIN	CHEMBL1128591	1	Scientific Literature	J. Med. Chem.	1995	None
CHEMBL274473		0	347.44	0	4.33	4	Cc1nc(-c2ccc(S(C)(=O)=O)cc2)c(-c2ccc(F)cc2)s1	IC50	'>'	100000.0	nM				UO_0000065					True	CHEMBL768829	Inhibitory activity against human recombinant Prostaglandin G/H synthase 1 expressed in microsomes taken from baculovirus infected Sf9 cells	B	BAO_0000219	cell-based format	None	None	None	Sf9	None	CHEMBL221	Cyclooxygenase-1	Homo sapiens	SINGLE PROTEIN	CHEMBL1128908	1	Scientific Literature	Bioorg. Med. Chem. Lett.	1996	CHEMBL3308860
CHEMBL48568		0	317.39	0	3.59	17b	CC(C)(C)c1cc(/C=C2\OC(=O)NC2=O)cc(C(C)(C)C)c1O	IC50	'='	1200.0	nM	5.92			UO_0000065	18.65	0.35	2.33	7.83	False	CHEMBL768740	IC50 against Prostaglandin G/H synthase 1 from human platelet rich plasma	B	BAO_0000366	cell-free format	None	CHEMBL3559721	Plasma	None	None	CHEMBL221	Cyclooxygenase-1	Homo sapiens	SINGLE PROTEIN	CHEMBL1132621	1	Scientific Literature	J. Med. Chem.	1999	None
CHEMBL507211	ASHWAGANDHANOLIDE	0	975.29	4	6.38	1	CC1=C(CO)C(=O)O[C@@H]([C@@H](C)[C@H]2CC[C@H]3[C@@H]4C[C@H](S[C@H]5C[C@H]6[C@@H]7CC[C@H]([C@H](C)[C@H]8CC(C)=C(CO)C(=O)O8)[C@@]7(C)CC[C@@H]6[C@@]6(C)C(=O)C=C[C@H](O)[C@@]56O)[C@]5(O)[C@@H](O)C=CC(=O)[C@]5(C)[C@H]4CC[C@@]32C)C1	Inhibition	'='	65.0	%				UO_0000187					False	CHEMBL973208	Inhibition of COX1 at 100 ug/mL	B	BAO_0000357	single protein format	None	None	None	None	None	CHEMBL221	Cyclooxygenase-1	Homo sapiens	SINGLE PROTEIN	CHEMBL1158136	1	Scientific Literature	J. Nat. Prod.	2006	None
CHEMBL274893	SC-57666	0	316.40	0	4.32	SC-57666	CS(=O)(=O)c1ccc(C2=C(c3ccc(F)cc3)CCC2)cc1	IC50	'='	30000.0	nM	4.52			UO_0000065	14.29	0.28	0.20	13.25	False	CHEMBL767827	Concentration (in uM) to inhibit 50% of Prostaglandin G/H synthase 1 (COX-1) and is expressed in IC50.	B	BAO_0000019	assay format	None	None	None	None	None	CHEMBL221	Cyclooxygenase-1	Homo sapiens	SINGLE PROTEIN	CHEMBL1131314	1	Scientific Literature	J. Med. Chem.	1998	None
CHEMBL560284		0	429.46	0	4.23	38	CS(=O)(=O)c1ccc(-c2cc(OCC(F)(F)F)nc(NC3CCCCC3)n2)cc1	IC50	'='	6321.0	nM	5.20			UO_0000065	12.11	0.24	0.97	6.40	False	CHEMBL1059942	Inhibition of human COX1 expressed in african green monkey COS cells assessed as inhibition of arachidonic acid-stimulated PGE2 treated 1 hr before arachidonic acid challenge by enzyme immunoassay	B	BAO_0000219	cell-based format	Homo sapiens	None	None	COS	None	CHEMBL221	Cyclooxygenase-1	Homo sapiens	SINGLE PROTEIN	CHEMBL1153635	1	Scientific Literature	Bioorg. Med. Chem. Lett.	2009	None
CHEMBL237204		0	445.86	0	3.25	13	Cc1c(CC(=O)NCCCO[N+](=O)[O-])c2cc(O)ccc2n1C(=O)c1ccc(Cl)cc1	Inhibition	'='	1.0	%				UO_0000187					False	CHEMBL900349	Inhibition of COX1 in human whole blood assessed as effect on A23187-induced thromboxane B2 production at 100 uM relative to control	B	BAO_0000221	tissue-based format	Homo sapiens	CHEMBL3638178	Blood	None	None	CHEMBL221	Cyclooxygenase-1	Homo sapiens	SINGLE PROTEIN	CHEMBL1138326	1	Scientific Literature	J. Med. Chem.	2007	None
CHEMBL429267		0	414.85	0	3.44	36	COc1ccc2c(c1)c(CC(=O)NOC(C)=O)c(C)n2C(=O)c1ccc(Cl)cc1	Inhibition	'='	34.0	%				UO_0000187					False	CHEMBL900351	Inhibition of COX1 in human whole blood assessed as effect on A23187-induced thromboxane B2 production at 10 uM relative to control	B	BAO_0000357	single protein format	Homo sapiens	CHEMBL3638178	Blood	None	None	CHEMBL221	Cyclooxygenase-1	Homo sapiens	SINGLE PROTEIN	CHEMBL1138326	1	Scientific Literature	J. Med. Chem.	2007	None
CHEMBL549519		0	400.43	0	2.73	33	CS(=O)(=O)c1ccc(-c2cc(C(F)(F)F)nc(NC3CCNCC3)n2)cc1	IC50	'>'	100000.0	nM				UO_0000065					False	CHEMBL1059942	Inhibition of human COX1 expressed in african green monkey COS cells assessed as inhibition of arachidonic acid-stimulated PGE2 treated 1 hr before arachidonic acid challenge by enzyme immunoassay	B	BAO_0000219	cell-based format	Homo sapiens	None	None	COS	None	CHEMBL221	Cyclooxygenase-1	Homo sapiens	SINGLE PROTEIN	CHEMBL1153635	1	Scientific Literature	Bioorg. Med. Chem. Lett.	2009	None
CHEMBL563262		0	371.38	0	3.53	32	O=S1(=O)CCCCCNc2nc(cc(C(F)(F)F)n2)-c2ccc1cc2	IC50	'>'	100000.0	nM				UO_0000065					False	CHEMBL1059942	Inhibition of human COX1 expressed in african green monkey COS cells assessed as inhibition of arachidonic acid-stimulated PGE2 treated 1 hr before arachidonic acid challenge by enzyme immunoassay	B	BAO_0000219	cell-based format	Homo sapiens	None	None	COS	None	CHEMBL221	Cyclooxygenase-1	Homo sapiens	SINGLE PROTEIN	CHEMBL1153635	1	Scientific Literature	Bioorg. Med. Chem. Lett.	2009	None
CHEMBL549393		0	373.40	0	3.78	23	CCCCNc1nc(-c2ccc(S(C)(=O)=O)cc2)cc(C(F)(F)F)n1	IC50	'>'	100000.0	nM				UO_0000065					False	CHEMBL1059942	Inhibition of human COX1 expressed in african green monkey COS cells assessed as inhibition of arachidonic acid-stimulated PGE2 treated 1 hr before arachidonic acid challenge by enzyme immunoassay	B	BAO_0000219	cell-based format	Homo sapiens	None	None	COS	None	CHEMBL221	Cyclooxygenase-1	Homo sapiens	SINGLE PROTEIN	CHEMBL1153635	1	Scientific Literature	Bioorg. Med. Chem. Lett.	2009	None
CHEMBL393127		0	430.89	0	3.27	40	COc1ccc2c(c1)c(CC(=O)NOCCCO)c(C)n2C(=O)c1ccc(Cl)cc1	IC50	'<'	300.0	nM				UO_0000065					False	CHEMBL901401	Inhibition of COX1 in human whole blood assessed as effect on A23187-induced thromboxane B2 production	B	BAO_0000221	tissue-based format	Homo sapiens	CHEMBL3638178	Blood	None	None	CHEMBL221	Cyclooxygenase-1	Homo sapiens	SINGLE PROTEIN	CHEMBL1138326	1	Scientific Literature	J. Med. Chem.	2007	None
CHEMBL421385		0	462.93	1	5.09	38	COc1ccc2c(c1)c(CC(=O)NOCc1ccccc1)c(C)n2C(=O)c1ccc(Cl)cc1	Inhibition	'='	15.0	%				UO_0000187					False	CHEMBL901418	Inhibition of COX1 in human whole blood assessed as effect on A23187-induced thromboxane B2 production at 0.3 uM relative to control	B	BAO_0000221	tissue-based format	Homo sapiens	CHEMBL3638178	Blood	None	None	CHEMBL221	Cyclooxygenase-1	Homo sapiens	SINGLE PROTEIN	CHEMBL1138326	1	Scientific Literature	J. Med. Chem.	2007	None
CHEMBL118	CELECOXIB	4	381.38	0	3.51	celecoxib	Cc1ccc(-c2cc(C(F)(F)F)nn2-c2ccc(S(N)(=O)=O)cc2)cc1	IC50	'='	14000.0	nM	4.85			UO_0000065	12.73	0.25	1.34	6.22	True	CHEMBL901401	Inhibition of COX1 in human whole blood assessed as effect on A23187-induced thromboxane B2 production	B	BAO_0000221	tissue-based format	Homo sapiens	CHEMBL3638178	Blood	None	None	CHEMBL221	Cyclooxygenase-1	Homo sapiens	SINGLE PROTEIN	CHEMBL1138326	1	Scientific Literature	J. Med. Chem.	2007	None
CHEMBL6	INDOMETHACIN	4	357.79	0	3.93	11	COc1ccc2c(c1)c(CC(=O)O)c(C)n2C(=O)c1ccc(Cl)cc1	Inhibition	'='	10.0	%				UO_0000187					False	CHEMBL900352	Inhibition of COX1 in human whole blood assessed as effect on A23187-induced thromboxane B2 production at 3 uM relative to control	B	BAO_0000221	tissue-based format	Homo sapiens	CHEMBL3638178	Blood	None	None	CHEMBL221	Cyclooxygenase-1	Homo sapiens	SINGLE PROTEIN	CHEMBL1138326	1	Scientific Literature	J. Med. Chem.	2007	None
CHEMBL800		0	343.77	0	3.62	12	Cc1c(CC(=O)O)c2cc(O)ccc2n1C(=O)c1ccc(Cl)cc1	Inhibition	'='	80.0	%				UO_0000187					False	CHEMBL900352	Inhibition of COX1 in human whole blood assessed as effect on A23187-induced thromboxane B2 production at 3 uM relative to control	B	BAO_0000221	tissue-based format	Homo sapiens	CHEMBL3638178	Blood	None	None	CHEMBL221	Cyclooxygenase-1	Homo sapiens	SINGLE PROTEIN	CHEMBL1138326	1	Scientific Literature	J. Med. Chem.	2007	None
CHEMBL800		0	343.77	0	3.62	12	Cc1c(CC(=O)O)c2cc(O)ccc2n1C(=O)c1ccc(Cl)cc1	Inhibition	'='	100.0	%				UO_0000187					False	CHEMBL901417	Inhibition of COX1 in human whole blood assessed as effect on A23187-induced thromboxane B2 production at 1 uM relative to control	B	BAO_0000357	single protein format	Homo sapiens	CHEMBL3638178	Blood	None	None	CHEMBL221	Cyclooxygenase-1	Homo sapiens	SINGLE PROTEIN	CHEMBL1138326	1	Scientific Literature	J. Med. Chem.	2007	None
CHEMBL237204		0	445.86	0	3.25	13	Cc1c(CC(=O)NCCCO[N+](=O)[O-])c2cc(O)ccc2n1C(=O)c1ccc(Cl)cc1	Inhibition	'='	27.0	%				UO_0000187					False	CHEMBL900351	Inhibition of COX1 in human whole blood assessed as effect on A23187-induced thromboxane B2 production at 10 uM relative to control	B	BAO_0000357	single protein format	Homo sapiens	CHEMBL3638178	Blood	None	None	CHEMBL221	Cyclooxygenase-1	Homo sapiens	SINGLE PROTEIN	CHEMBL1138326	1	Scientific Literature	J. Med. Chem.	2007	None
CHEMBL237398		0	400.86	0	3.04	15	Cc1c(CC(=O)NCCCO)c2cc(O)ccc2n1C(=O)c1ccc(Cl)cc1	Inhibition	'='	7.0	%				UO_0000187					False	CHEMBL900350	Inhibition of COX1 in human whole blood assessed as effect on A23187-induced thromboxane B2 production at 30 uM relative to control	B	BAO_0000357	single protein format	Homo sapiens	CHEMBL3638178	Blood	None	None	CHEMBL221	Cyclooxygenase-1	Homo sapiens	SINGLE PROTEIN	CHEMBL1138326	1	Scientific Literature	J. Med. Chem.	2007	None
CHEMBL25725		0	414.89	0	3.34	31	COc1ccc2c(c1)c(CC(=O)NCCCO)c(C)n2C(=O)c1ccc(Cl)cc1	Inhibition	'='	11.0	%				UO_0000187					False	CHEMBL900350	Inhibition of COX1 in human whole blood assessed as effect on A23187-induced thromboxane B2 production at 30 uM relative to control	B	BAO_0000357	single protein format	Homo sapiens	CHEMBL3638178	Blood	None	None	CHEMBL221	Cyclooxygenase-1	Homo sapiens	SINGLE PROTEIN	CHEMBL1138326	1	Scientific Literature	J. Med. Chem.	2007	None
CHEMBL237021		0	459.89	0	3.56	32	COc1ccc2c(c1)c(CC(=O)NCCCO[N+](=O)[O-])c(C)n2C(=O)c1ccc(Cl)cc1	Inhibition	'='	7.0	%				UO_0000187					False	CHEMBL900350	Inhibition of COX1 in human whole blood assessed as effect on A23187-induced thromboxane B2 production at 30 uM relative to control	B	BAO_0000357	single protein format	Homo sapiens	CHEMBL3638178	Blood	None	None	CHEMBL221	Cyclooxygenase-1	Homo sapiens	SINGLE PROTEIN	CHEMBL1138326	1	Scientific Literature	J. Med. Chem.	2007	None
CHEMBL237021		0	459.89	0	3.56	32	COc1ccc2c(c1)c(CC(=O)NCCCO[N+](=O)[O-])c(C)n2C(=O)c1ccc(Cl)cc1	Inhibition	'='	65.0	%				UO_0000187					False	CHEMBL900352	Inhibition of COX1 in human whole blood assessed as effect on A23187-induced thromboxane B2 production at 3 uM relative to control	B	BAO_0000221	tissue-based format	Homo sapiens	CHEMBL3638178	Blood	None	None	CHEMBL221	Cyclooxygenase-1	Homo sapiens	SINGLE PROTEIN	CHEMBL1138326	1	Scientific Literature	J. Med. Chem.	2007	None
CHEMBL417254		0	332.51	0	4.98	36	CC(C)(C)c1cc(C(=O)CSCC2CC2)cc2c1OCC2(C)C	IC50	'='	650.0	nM	6.19			UO_0000065	18.61	0.37	1.21	23.53	False	CHEMBL767827	Concentration (in uM) to inhibit 50% of Prostaglandin G/H synthase 1 (COX-1) and is expressed in IC50.	B	BAO_0000019	assay format	None	None	None	None	None	CHEMBL221	Cyclooxygenase-1	Homo sapiens	SINGLE PROTEIN	CHEMBL1131314	1	Scientific Literature	J. Med. Chem.	1998	None
CHEMBL296913	PARECOXIB SODIUM	4	392.41	0	3.53	6	CCC(=O)[N-]S(=O)(=O)c1ccc(-c2c(-c3ccccc3)noc2C)cc1.[Na+]	Inhibition						Not Determined						False	CHEMBL870307	Inhibition of microsomal COX1 at 10 uM	B	BAO_0000019	assay format	Homo sapiens	None	None	None	None	CHEMBL221	Cyclooxygenase-1	Homo sapiens	SINGLE PROTEIN	CHEMBL1146031	1	Scientific Literature	Bioorg. Med. Chem. Lett.	2006	None
CHEMBL120067		0	393.39	1	5.13	19b	COc1cc2[nH]c(C)nc2cc1C(=O)c1ccc(Nc2ccc(F)cc2F)cc1	IC50	'>'	80000.0	nM				UO_0000065					False	CHEMBL768828	Inhibition of human prostaglandin G/H synthase 1	B	BAO_0000357	single protein format	Homo sapiens	None	None	None	None	CHEMBL221	Cyclooxygenase-1	Homo sapiens	SINGLE PROTEIN	CHEMBL1147484	1	Scientific Literature	Bioorg. Med. Chem. Lett.	2004	None
CHEMBL367864		0	351.41	0	1.95	8	Cc1csc(NC(=O)C2=C(O)c3ccccc3S(=O)(=O)N2C)n1	Inhibition	'='	30.0	%				UO_0000187					False	CHEMBL765125	Inhibition of human Prostaglandin G/H synthase 1 at 1 ug/mL expressed as mean percent inhibition of control PGE-2 production	B	BAO_0000357	single protein format	None	None	None	None	None	CHEMBL221	Cyclooxygenase-1	Homo sapiens	SINGLE PROTEIN	CHEMBL1129978	1	Scientific Literature	J. Med. Chem.	1997	None
CHEMBL175524		0	301.33	0	1.95	114	Cn1c(C(=O)Nc2nccs2)c(O)c2ccccc2c1=O	Inhibition	'='	37.0	%				UO_0000187					False	CHEMBL765126	Inhibition of human Prostaglandin G/H synthase 1 at 10 ug/mL expressed as mean percent inhibition of control PGE-2 production	B	BAO_0000357	single protein format	None	None	None	None	None	CHEMBL221	Cyclooxygenase-1	Homo sapiens	SINGLE PROTEIN	CHEMBL1129978	1	Scientific Literature	J. Med. Chem.	1997	None
CHEMBL367899		0	379.46	0	2.60	11	CCCc1csc(NC(=O)C2=C(O)c3ccccc3S(=O)(=O)N2C)n1	Inhibition	'='	-3.0	%				UO_0000187					False	CHEMBL765124	Inhibition of human Prostaglandin G/H synthase 1 at 0.1 ug/mL expressed as mean percent inhibition of control PGE-2 production	B	BAO_0000357	single protein format	None	None	None	None	None	CHEMBL221	Cyclooxygenase-1	Homo sapiens	SINGLE PROTEIN	CHEMBL1129978	1	Scientific Literature	J. Med. Chem.	1997	None
CHEMBL148527		0	322.34	0	2.78	13	CN(c1ccc([N+](=O)[O-])cc1Oc1ccccc1)S(C)(=O)=O	NI						Not Active						False	CHEMBL770486	The inhibitory activity against cyclooxygenase Prostaglandin G/H synthase 1 measured as TXB2 production after blood coagulation using human Whole blood assay: NI means no inhibition	B	BAO_0000357	single protein format	None	None	None	None	None	CHEMBL221	Cyclooxygenase-1	Homo sapiens	SINGLE PROTEIN	CHEMBL1135651	1	Scientific Literature	J. Med. Chem.	2002	None
CHEMBL176475		0	335.34	0	1.48	19	Cc1coc(NC(=O)C2=C(O)c3ccccc3S(=O)(=O)N2C)n1	Inhibition	'='	5.0	%				UO_0000187					False	CHEMBL765124	Inhibition of human Prostaglandin G/H synthase 1 at 0.1 ug/mL expressed as mean percent inhibition of control PGE-2 production	B	BAO_0000357	single protein format	None	None	None	None	None	CHEMBL221	Cyclooxygenase-1	Homo sapiens	SINGLE PROTEIN	CHEMBL1129978	1	Scientific Literature	J. Med. Chem.	1997	None
CHEMBL274990	SC-58125	0	384.35	0	4.10	SC-58125	CS(=O)(=O)c1ccc(-n2nc(C(F)(F)F)cc2-c2ccc(F)cc2)cc1	IC50	'>'	100000.0	nM				UO_0000065					True	CHEMBL769636	In vitro inhibition of prostaglandin G/H synthase 1.	B	BAO_0000357	single protein format	None	None	None	None	None	CHEMBL221	Cyclooxygenase-1	Homo sapiens	SINGLE PROTEIN	CHEMBL1128591	1	Scientific Literature	J. Med. Chem.	1995	None
CHEMBL29697		0	351.26	0	4.61	32	O=[N+]([O-])c1ccc(-n2nc(C(F)(F)F)cc2-c2ccc(F)cc2)cc1	IC50	'='	1750.0	nM	5.76			UO_0000065	16.39	0.31	1.15	9.44	False	CHEMBL772766	In vitro inhibitory concentration required to block recombinant human prostaglandin G/H synthase 1 (COX-1)	B	BAO_0000357	single protein format	None	None	None	None	None	CHEMBL221	Cyclooxygenase-1	Homo sapiens	SINGLE PROTEIN	CHEMBL1130002	1	Scientific Literature	J. Med. Chem.	1997	None
CHEMBL42485	DUP-697	0	411.32	1	5.39	DuP-697	CS(=O)(=O)c1ccc(-c2cc(Br)sc2-c2ccc(F)cc2)cc1	IC50	'='	800.0	nM	6.10			UO_0000065	14.82	0.36	0.71	17.86	False	CHEMBL769636	In vitro inhibition of prostaglandin G/H synthase 1.	B	BAO_0000357	single protein format	None	None	None	None	None	CHEMBL221	Cyclooxygenase-1	Homo sapiens	SINGLE PROTEIN	CHEMBL1128591	1	Scientific Literature	J. Med. Chem.	1995	None
CHEMBL347378		0	385.47	0	3.54	20	COc1cccc(-c2c(-c3ccc(S(C)(=O)=O)cc3)sc3ncnn23)c1	IC50	'>'	50000.0	nM				UO_0000065					False	CHEMBL767824	Tested in vitro for the ability to inhibit Prostaglandin G/H synthase 1 in chinese hamster ovary (CHO) cells	B	BAO_0000219	cell-based format	None	None	None	CHO	None	CHEMBL221	Cyclooxygenase-1	Homo sapiens	SINGLE PROTEIN	CHEMBL1129864	1	Scientific Literature	Bioorg. Med. Chem. Lett.	1997	CHEMBL3308072
CHEMBL1164949		0	579.11	2	5.95	31	COC1(c2cc(F)cc(OCCCN3CCc4c(c5ccccc5n4C(=O)c4ccccc4)C3)c2)CCOCC1.Cl	IC50	'='	18200.0	nM	4.74			UO_0000065	8.73	0.16	-1.21	8.96	False	CHEMBL1168967	Inhibition of COX1 in human whole blood assessed as inhibition of 12-hydroxyheptadecatrienoic acid production by HPLC method	B	BAO_0000221	tissue-based format	Homo sapiens	CHEMBL3638178	Blood	None	None	CHEMBL221	Cyclooxygenase-1	Homo sapiens	SINGLE PROTEIN	CHEMBL1165918	1	Scientific Literature	Bioorg. Med. Chem.	2010	None
CHEMBL407577		0	281.24	0	2.93	18a	Nc1cccnc1NC(=O)c1cccc(C(F)(F)F)c1	IC50	'>'	100000.0	nM				UO_0000065					False	CHEMBL936640	Inhibition of COX1	B	BAO_0000357	single protein format	None	None	None	None	None	CHEMBL221	Cyclooxygenase-1	Homo sapiens	SINGLE PROTEIN	CHEMBL1144769	1	Scientific Literature	J. Med. Chem.	2008	None
CHEMBL6	INDOMETHACIN	4	357.79	0	3.93	Indomethacin	COc1ccc2c(c1)c(CC(=O)O)c(C)n2C(=O)c1ccc(Cl)cc1	IC50	'='	8.2	nM	8.09			UO_0000065	22.60	0.44	4.16	11.80	True	CHEMBL878778	IC50 value against Prostaglandin G/H synthase 1 of human platelet rich plasma	B	BAO_0000366	cell-free format	None	CHEMBL3559721	Plasma	None	None	CHEMBL221	Cyclooxygenase-1	Homo sapiens	SINGLE PROTEIN	CHEMBL1132622	1	Scientific Literature	J. Med. Chem.	1999	None
CHEMBL115778		0	438.51	1	6.02	6	Nc1cc(OCCCc2ccccc2)c2c(-c3ccncc3)c(-c3ccc(F)cc3)[nH]c2n1	IC50						Not Determined						False	CHEMBL765772	Inhibition of Prostaglandin G/H synthase 1 at 5 uM (Not determined)	B	BAO_0000357	single protein format	None	None	None	None	None	CHEMBL221	Cyclooxygenase-1	Homo sapiens	SINGLE PROTEIN	CHEMBL1131612	1	Scientific Literature	J. Med. Chem.	1998	None
CHEMBL2262931		0	275.35	0	4.61	6h	COc1ccc(-c2cc(N)cc(-c3ccccc3)c2)cc1	Inhibition	'='	92.0	%				UO_0000187					False	CHEMBL3059477	Inhibition of cyclooxygenase-1 in Homo sapiens (human) whole blood assessed as thromboxane B2 production at 100 uM after 1 hr by enzyme immunoassay	B	BAO_0000357	single protein format	Homo sapiens	CHEMBL3638178	Blood	None	None	CHEMBL221	Cyclooxygenase-1	Homo sapiens	SINGLE PROTEIN	CHEMBL3044614	1	Scientific Literature	Med Chem Res	2007	None
CHEMBL2262930		0	333.43	1	5.40	6g	CCOc1ccc(-c2cc(N)cc(-c3ccc(OCC)cc3)c2)cc1	Inhibition						Not Active						False	CHEMBL3059477	Inhibition of cyclooxygenase-1 in Homo sapiens (human) whole blood assessed as thromboxane B2 production at 100 uM after 1 hr by enzyme immunoassay	B	BAO_0000357	single protein format	Homo sapiens	CHEMBL3638178	Blood	None	None	CHEMBL221	Cyclooxygenase-1	Homo sapiens	SINGLE PROTEIN	CHEMBL3044614	1	Scientific Literature	Med Chem Res	2007	None
CHEMBL263536		0	376.44	1	5.14	7	CCCCOc1cc(N)[nH]c2nc(-c3ccc(F)cc3)c(-c3ccncc3)c1-2	IC50						Not Active						False	CHEMBL764777	Inhibition of Prostaglandin G/H synthase 1 at 5 uM (Inactive)	B	BAO_0000357	single protein format	None	None	None	None	None	CHEMBL221	Cyclooxygenase-1	Homo sapiens	SINGLE PROTEIN	CHEMBL1131612	1	Scientific Literature	J. Med. Chem.	1998	None
CHEMBL204181		0	226.24	0	2.08	2e	O=C(/C=C/c1cnnc(O)c1)c1ccccc1	IC50	'='	19700.0	nM	4.71			UO_0000065					False	CHEMBL871167	Inhibition of thrombin-induced platelet aggregation	F	BAO_0000019	assay format	None	None	None	None	None	CHEMBL221	Cyclooxygenase-1	Homo sapiens	SINGLE PROTEIN	CHEMBL1138141	1	Scientific Literature	Bioorg. Med. Chem. Lett.	2006	None
CHEMBL380862		0	316.36	0	3.34	2b	Cn1nc(-c2ccccc2)c(/C=C/C(=O)c2ccccc2)cc1=O	IC50	'>'	150000.0	nM		Outside typical range		UO_0000065					False	CHEMBL871167	Inhibition of thrombin-induced platelet aggregation	F	BAO_0000019	assay format	None	None	None	None	None	CHEMBL221	Cyclooxygenase-1	Homo sapiens	SINGLE PROTEIN	CHEMBL1138141	1	Scientific Literature	Bioorg. Med. Chem. Lett.	2006	None
CHEMBL16814		0	314.39	0	3.93	26a	CC(C)(C)c1cc(-c2nnc(NC#N)o2)cc(C(C)(C)C)c1O	IC50	'='	5800.0	nM	5.24			UO_0000065	16.66	0.31	1.31	5.51	False	CHEMBL878778	IC50 value against Prostaglandin G/H synthase 1 of human platelet rich plasma	B	BAO_0000366	cell-free format	None	CHEMBL3559721	Plasma	None	None	CHEMBL221	Cyclooxygenase-1	Homo sapiens	SINGLE PROTEIN	CHEMBL1132622	1	Scientific Literature	J. Med. Chem.	1999	None
CHEMBL1288590		0	313.06	0	3.78	5e	O=C(O)C1=Cc2c(Cl)ccc(Cl)c2OC1C(F)(F)F	IC50	'='	11000.0	nM	4.96			UO_0000065	15.84	0.36	1.18	10.66	False	CHEMBL1291682	Inhibition of human COX-1	B	BAO_0000357	single protein format	Homo sapiens	None	None	None	None	CHEMBL221	Cyclooxygenase-1	Homo sapiens	SINGLE PROTEIN	CHEMBL1287761	1	Scientific Literature	Bioorg. Med. Chem. Lett.	2010	None
CHEMBL108857		0	393.85	0	3.26	3l	CC1(C)OC(=O)C(Oc2cccc(Cl)n2)=C1c1ccc(S(C)(=O)=O)cc1	IC50	'>'	10000.0	nM				UO_0000065					False	CHEMBL665706	Inhibition of COX-1 in U-937 (human lymphoma) cell microsomes.	B	BAO_0000251	microsome format	None	None	None	U-937	Microsome	CHEMBL221	Cyclooxygenase-1	Homo sapiens	SINGLE PROTEIN	CHEMBL1131878	1	Scientific Literature	Bioorg. Med. Chem. Lett.	1999	CHEMBL3308006
CHEMBL283660		0	490.99	1	7.15	3a	COc1ccc2c(c1)c(Cc1nc(-c3ccc(F)cc3)cs1)c(C)n2C(=O)c1ccc(Cl)cc1	Inhibition	'='	28.0	%				UO_0000187					False	CHEMBL765129	Percent inhibition at 10 uM concentration against human recombinant Prostaglandin G/H synthase 1 cloned and expressed in baculovirus (Sf9)	B	BAO_0000219	cell-based format	None	None	None	Sf9	None	CHEMBL221	Cyclooxygenase-1	Homo sapiens	SINGLE PROTEIN	CHEMBL1134068	1	Scientific Literature	Bioorg. Med. Chem. Lett.	2001	CHEMBL3308860
CHEMBL155675		0	352.87	1	5.47	1m	COc1ccc(-n2nc(-c3ccc(Cl)cc3)c3c2CCCCC3)cc1	IC50	'>'	10000.0	nM				UO_0000065					False	CHEMBL763481	Inhibitory activity against human prostaglandin G/H synthase 1 in platelet-rich plasma measured by the presence of thromboxane A2	B	BAO_0000366	cell-free format	None	CHEMBL3559721	Plasma	None	None	CHEMBL221	Cyclooxygenase-1	Homo sapiens	SINGLE PROTEIN	CHEMBL1133431	1	Scientific Literature	Bioorg. Med. Chem. Lett.	2000	None
CHEMBL54605		0	356.42	0	4.57	16d	COc1ccc(-c2ccccc2-c2ccc(S(C)(=O)=O)cc2)cc1F	IC50	'>'	100000.0	nM				UO_0000065					False	CHEMBL768749	In vitro inhibitory activity against human recombinant prostaglandin G/H synthase 1.	B	BAO_0000357	single protein format	None	None	None	None	None	CHEMBL221	Cyclooxygenase-1	Homo sapiens	SINGLE PROTEIN	CHEMBL1129066	1	Scientific Literature	J. Med. Chem.	1996	None
CHEMBL157950		0	226.28	0	2.75	2d	Cc1ccc(NNC(=O)c2ccccc2)cc1	IC50	'>'	10000.0	nM				UO_0000065					False	CHEMBL763481	Inhibitory activity against human prostaglandin G/H synthase 1 in platelet-rich plasma measured by the presence of thromboxane A2	B	BAO_0000366	cell-free format	None	CHEMBL3559721	Plasma	None	None	CHEMBL221	Cyclooxygenase-1	Homo sapiens	SINGLE PROTEIN	CHEMBL1133431	1	Scientific Literature	Bioorg. Med. Chem. Lett.	2000	None
CHEMBL473518	RHAPONTIGENIN	0	272.30	0	3.29	2H7	COc1ccc(/C=C/c2cc(O)cc(O)c2)cc1OC	IC50	'='	290.0	nM	6.54			UO_0000065	24.01	0.45	3.25	11.10	False	CHEMBL941536	Inhibition of COX1	B	BAO_0000357	single protein format	None	None	None	None	None	CHEMBL221	Cyclooxygenase-1	Homo sapiens	SINGLE PROTEIN	CHEMBL1140997	1	Scientific Literature	Bioorg. Med. Chem.	2009	None
CHEMBL510069		0	244.26	0	3.80	2M10	C/C(=C\c1cccc(F)c1)c1cc(O)cc(O)c1	IC50	'='	10500.0	nM	4.98			UO_0000065	20.38	0.38	1.18	12.31	False	CHEMBL941536	Inhibition of COX1	B	BAO_0000357	single protein format	None	None	None	None	None	CHEMBL221	Cyclooxygenase-1	Homo sapiens	SINGLE PROTEIN	CHEMBL1140997	1	Scientific Literature	Bioorg. Med. Chem.	2009	None
CHEMBL489093		0	294.27	0	4.68	2M13	C/C(=C\c1ccc(C(F)(F)F)cc1)c1cc(O)cc(O)c1	IC50	'='	10900.0	nM	4.96			UO_0000065	16.86	0.32	0.28	12.27	False	CHEMBL941536	Inhibition of COX1	B	BAO_0000357	single protein format	None	None	None	None	None	CHEMBL221	Cyclooxygenase-1	Homo sapiens	SINGLE PROTEIN	CHEMBL1140997	1	Scientific Literature	Bioorg. Med. Chem.	2009	None
CHEMBL489489		0	269.34	0	3.72	2M16	C/C(=C\c1ccc(N(C)C)cc1)c1cc(O)cc(O)c1	IC50	'='	10700.0	nM	4.97			UO_0000065	18.45	0.34	1.25	11.37	False	CHEMBL941536	Inhibition of COX1	B	BAO_0000357	single protein format	None	None	None	None	None	CHEMBL221	Cyclooxygenase-1	Homo sapiens	SINGLE PROTEIN	CHEMBL1140997	1	Scientific Literature	Bioorg. Med. Chem.	2009	None
CHEMBL474935		0	256.30	0	3.67	5M2	COc1ccc(/C(C)=C/c2cc(O)cc(O)c2)cc1	IC50	'='	12400.0	nM	4.91			UO_0000065	19.14	0.35	1.24	9.87	False	CHEMBL941536	Inhibition of COX1	B	BAO_0000357	single protein format	None	None	None	None	None	CHEMBL221	Cyclooxygenase-1	Homo sapiens	SINGLE PROTEIN	CHEMBL1140997	1	Scientific Literature	Bioorg. Med. Chem.	2009	None
CHEMBL474731		0	338.33	0	4.82	6F5	COc1ccc(/C=C(/c2cc(OC)cc(OC)c2)C(F)(F)F)cc1	IC50	'='	7800.0	nM	5.11			UO_0000065	15.10	0.29	0.29	18.45	False	CHEMBL941536	Inhibition of COX1	B	BAO_0000357	single protein format	None	None	None	None	None	CHEMBL221	Cyclooxygenase-1	Homo sapiens	SINGLE PROTEIN	CHEMBL1140997	1	Scientific Literature	Bioorg. Med. Chem.	2009	None
CHEMBL155658		0	322.84	1	5.46	1i	Clc1ccc(-c2nn(-c3ccccc3)c3c2CCCCC3)cc1	IC50	'='	1000.0	nM	6.00			UO_0000065	18.59	0.36	0.54	33.67	False	CHEMBL763481	Inhibitory activity against human prostaglandin G/H synthase 1 in platelet-rich plasma measured by the presence of thromboxane A2	B	BAO_0000366	cell-free format	None	CHEMBL3559721	Plasma	None	None	CHEMBL221	Cyclooxygenase-1	Homo sapiens	SINGLE PROTEIN	CHEMBL1133431	1	Scientific Literature	Bioorg. Med. Chem. Lett.	2000	None
CHEMBL158495		0	497.81	1	10.23	19	CCCCCCCCCCCCCCCc1cccc(OC)c1CSc1nc2ccccc2s1	Ratio	'>'	470.0										False	CHEMBL844565	Ratio for inhibition of COX-1 to that of COX-2	B	BAO_0000357	single protein format	None	None	None	None	None	CHEMBL221	Cyclooxygenase-1	Homo sapiens	SINGLE PROTEIN	CHEMBL1145760	1	Scientific Literature	Bioorg. Med. Chem. Lett.	2003	None
CHEMBL348041		0	333.43	0	4.09	1d	Cc1nc(-c2ccc(C)s2)c(-c2ccc(S(C)(=O)=O)cc2)o1	IC50	'='	47500.0	nM	4.32			UO_0000065	12.97	0.27	0.23	7.19	False	CHEMBL768384	In vitro inhibitory activity towards human platelet recombinant Prostaglandin G/H synthase 1	B	BAO_0000019	assay format	None	None	None	None	None	CHEMBL221	Cyclooxygenase-1	Homo sapiens	SINGLE PROTEIN	CHEMBL1135096	1	Scientific Literature	Bioorg. Med. Chem. Lett.	2002	None
CHEMBL432945		0	355.46	0	3.83	37	COc1ccc(C2=C(c3ccc(S(N)(=O)=O)cc3)CC3(CC3)C2)cc1	IC50	'='	5.0	nM	8.30			UO_0000065	23.35	0.45	4.47	11.96	False	CHEMBL763485	Inhibitory activity against prostaglandin G/H synthase 1 (COX-1).	B	BAO_0000357	single protein format	None	None	None	None	None	CHEMBL221	Cyclooxygenase-1	Homo sapiens	SINGLE PROTEIN	CHEMBL1129290	1	Scientific Literature	J. Med. Chem.	1996	None
CHEMBL503931	BRUGUIERIN C	0	759.21	2	12.78	3, bruguierin C	CCCCCCCCCCCCCCCCCC(=O)O[C@H]1C[C@@H](O)[C@@]2(C)[C@@H](CC[C@]3(C)[C@@H]2CC[C@@H]2[C@@H]([C@@](C)(O)C/C=C/C(C)(C)OO)CC[C@]23C)C1(C)C	Activity						Not Active						False	CHEMBL966737	Inhibition of COX1	B	BAO_0000357	single protein format	None	None	None	None	None	CHEMBL221	Cyclooxygenase-1	Homo sapiens	SINGLE PROTEIN	CHEMBL1157298	1	Scientific Literature	J. Nat. Prod.	2006	None
CHEMBL366747		0	405.38	0	2.66	13	CN1C(C(=O)Nc2nc(C(F)(F)F)cs2)=C(O)c2ccccc2S1(=O)=O	Inhibition	'='	72.0	%				UO_0000187					False	CHEMBL765126	Inhibition of human Prostaglandin G/H synthase 1 at 10 ug/mL expressed as mean percent inhibition of control PGE-2 production	B	BAO_0000357	single protein format	None	None	None	None	None	CHEMBL221	Cyclooxygenase-1	Homo sapiens	SINGLE PROTEIN	CHEMBL1129978	1	Scientific Literature	J. Med. Chem.	1997	None
CHEMBL173246		0	381.44	0	1.96	22	COc1ccc2c(c1)C(O)=C(C(=O)Nc1ncc(C)s1)N(C)S2(=O)=O	Inhibition	'='	-13.0	%		Outside typical range		UO_0000187					False	CHEMBL765125	Inhibition of human Prostaglandin G/H synthase 1 at 1 ug/mL expressed as mean percent inhibition of control PGE-2 production	B	BAO_0000357	single protein format	None	None	None	None	None	CHEMBL221	Cyclooxygenase-1	Homo sapiens	SINGLE PROTEIN	CHEMBL1129978	1	Scientific Literature	J. Med. Chem.	1997	None
CHEMBL355423		0	401.85	0	3.83	6a	COc1ccc2c(c1)c(CNC(=O)N(C)O)c(C)n2C(=O)c1ccc(Cl)cc1	Inhibition	'='	64.0	%				UO_0000187					False	CHEMBL765123	Inhibition activity against recombinant human Prostaglandin G/H synthase 1	B	BAO_0000357	single protein format	None	None	None	None	None	CHEMBL221	Cyclooxygenase-1	Homo sapiens	SINGLE PROTEIN	CHEMBL1129962	1	Scientific Literature	J. Med. Chem.	1997	None
CHEMBL149403		0	314.41	0	3.50	24	CCc1cc(/C=C/S(C)(=O)=O)cc(C(=O)c2ccccc2)c1	Inhibition	'='	16.0	%				UO_0000187					False	CHEMBL665710	In vitro inhibition of cyclooxygenase-1 via inhibition of TXB2 generation in the presence of 1 uM arachidonic acid in human platelets at concentration of 10 uM	F	BAO_0000019	assay format	None	None	None	None	None	CHEMBL221	Cyclooxygenase-1	Homo sapiens	SINGLE PROTEIN	CHEMBL1136059	1	Scientific Literature	Bioorg. Med. Chem. Lett.	2002	None
CHEMBL118	CELECOXIB	4	381.38	0	3.51	Celecoxib	Cc1ccc(-c2cc(C(F)(F)F)nn2-c2ccc(S(N)(=O)=O)cc2)cc1	IC50	'='	1880.0	nM	5.73			UO_0000065					False	CHEMBL664781	In vitro inhibition of cyclooxygenase-1 by inhibition of TXB2 generation with 1 uM arachidonic acid in human platelets	F	BAO_0000019	assay format	Homo sapiens	None	None	None	None	CHEMBL221	Cyclooxygenase-1	Homo sapiens	SINGLE PROTEIN	CHEMBL1136059	1	Scientific Literature	Bioorg. Med. Chem. Lett.	2002	None
CHEMBL173724		0	522.60	1	4.36	87	CN1C(O)=C(C(=O)Nc2ccc(Br)cc2Br)c2cc(Cl)ccc2S1(=O)=O	Inhibition	'='	99.0	%				UO_0000187					False	CHEMBL765126	Inhibition of human Prostaglandin G/H synthase 1 at 10 ug/mL expressed as mean percent inhibition of control PGE-2 production	B	BAO_0000357	single protein format	None	None	None	None	None	CHEMBL221	Cyclooxygenase-1	Homo sapiens	SINGLE PROTEIN	CHEMBL1129978	1	Scientific Literature	J. Med. Chem.	1997	None
CHEMBL173724		0	522.60	1	4.36	87	CN1C(O)=C(C(=O)Nc2ccc(Br)cc2Br)c2cc(Cl)ccc2S1(=O)=O	IC50	'='	140.0	nM	6.85			UO_0000065	13.11	0.36	2.49	7.90	False	CHEMBL768734	Concentration of drug that causes a 50% decrease in the maximal inhibition of Prostaglandin G/H synthase 1 activity as measured by PGE2 production('+' indicates 90-110% inhibition)	B	BAO_0000357	single protein format	None	None	None	None	None	CHEMBL221	Cyclooxygenase-1	Homo sapiens	SINGLE PROTEIN	CHEMBL1129978	1	Scientific Literature	J. Med. Chem.	1997	None
CHEMBL419409		0	420.46	1	5.04	10b	COc1ccc(C#CC(C)(C)N)cc1C(=O)c1ccc(Nc2ccc(F)cc2F)cc1	IC50	'>'	80000.0	nM				UO_0000065					False	CHEMBL768828	Inhibition of human prostaglandin G/H synthase 1	B	BAO_0000357	single protein format	Homo sapiens	None	None	None	None	CHEMBL221	Cyclooxygenase-1	Homo sapiens	SINGLE PROTEIN	CHEMBL1147484	1	Scientific Literature	Bioorg. Med. Chem. Lett.	2004	None
CHEMBL369200		0	390.45	0	2.13	56	CN1C(C(=O)Nc2nccs2)=C(O)c2c(c3ccccc3n2C)S1(=O)=O	Inhibition	'='	-2.0	%				UO_0000187					False	CHEMBL765124	Inhibition of human Prostaglandin G/H synthase 1 at 0.1 ug/mL expressed as mean percent inhibition of control PGE-2 production	B	BAO_0000357	single protein format	None	None	None	None	None	CHEMBL221	Cyclooxygenase-1	Homo sapiens	SINGLE PROTEIN	CHEMBL1129978	1	Scientific Literature	J. Med. Chem.	1997	None
CHEMBL345620		0	347.46	0	4.34	1e	CCc1ccc(-c2nc(C)oc2-c2ccc(S(C)(=O)=O)cc2)s1	IC50	'>'	100000.0	nM				UO_0000065					False	CHEMBL768384	In vitro inhibitory activity towards human platelet recombinant Prostaglandin G/H synthase 1	B	BAO_0000019	assay format	None	None	None	None	None	CHEMBL221	Cyclooxygenase-1	Homo sapiens	SINGLE PROTEIN	CHEMBL1135096	1	Scientific Literature	Bioorg. Med. Chem. Lett.	2002	None
CHEMBL526643		0	363.39	0	3.22	9	CC(COC(=O)C(C)c1ccc(C(=O)c2cccs2)cc1)O[N+](=O)[O-]	IC50	'='	570.0	nM	6.24			UO_0000065	17.18	0.34	3.02	6.52	False	CHEMBL997884	Inhibition of COX1 in human whole blood	B	BAO_0000221	tissue-based format	Homo sapiens	CHEMBL3638178	Blood	None	None	CHEMBL221	Cyclooxygenase-1	Homo sapiens	SINGLE PROTEIN	CHEMBL1156585	1	Scientific Literature	Bioorg. Med. Chem. Lett.	2008	None
CHEMBL367212		0	404.47	0	2.44	57	Cc1cnc(NC(=O)C2=C(O)c3c(c4ccccc4n3C)S(=O)(=O)N2C)s1	Inhibition	'='	32.0	%				UO_0000187					False	CHEMBL765125	Inhibition of human Prostaglandin G/H synthase 1 at 1 ug/mL expressed as mean percent inhibition of control PGE-2 production	B	BAO_0000357	single protein format	None	None	None	None	None	CHEMBL221	Cyclooxygenase-1	Homo sapiens	SINGLE PROTEIN	CHEMBL1129978	1	Scientific Literature	J. Med. Chem.	1997	None
CHEMBL420479		0	367.35	0	3.36	27	CS(=O)(=O)c1ccc(-n2cc(C(F)(F)F)nc2-c2ccncc2)cc1	IC50	'>'	100000.0	nM				UO_0000065					False	CHEMBL763301	Inhibitory activity against Prostaglandin G/H synthase 1	B	BAO_0000357	single protein format	None	None	None	None	None	CHEMBL221	Cyclooxygenase-1	Homo sapiens	SINGLE PROTEIN	CHEMBL1133620	1	Scientific Literature	J. Med. Chem.	2000	None
CHEMBL1288601		0	308.64	0	3.14	18d	COc1cc(Cl)c2c(c1)C=C(C(=O)O)C(C(F)(F)F)O2	IC50	'='	25600.0	nM	4.59			UO_0000065	14.88	0.31	1.45	8.23	False	CHEMBL1291410	Inhibition of human COX-1	B	BAO_0000357	single protein format	Homo sapiens	None	None	None	None	CHEMBL221	Cyclooxygenase-1	Homo sapiens	SINGLE PROTEIN	CHEMBL1287644	1	Scientific Literature	Bioorg. Med. Chem. Lett.	2010	None
CHEMBL1288697		0	272.22	0	3.09	18c-(s)	Cc1cc(C)c2c(c1)C=C(C(=O)O)[C@@H](C(F)(F)F)O2	IC50	'='	100000.0	nM	4.00			UO_0000065	14.69	0.29	0.91	8.60	False	CHEMBL1291410	Inhibition of human COX-1	B	BAO_0000357	single protein format	Homo sapiens	None	None	None	None	CHEMBL221	Cyclooxygenase-1	Homo sapiens	SINGLE PROTEIN	CHEMBL1287644	1	Scientific Literature	Bioorg. Med. Chem. Lett.	2010	None
CHEMBL1289128		0	370.25	0	4.33	29c R isomer	CCCc1cc(OC(F)(F)F)cc2c1O[C@@H](C(F)(F)F)C(C(=O)O)=C2	IC50	'='	100000.0	nM	4.00			UO_0000065	10.80	0.22	-0.33	7.17	False	CHEMBL1291410	Inhibition of human COX-1	B	BAO_0000357	single protein format	Homo sapiens	None	None	None	None	CHEMBL221	Cyclooxygenase-1	Homo sapiens	SINGLE PROTEIN	CHEMBL1287644	1	Scientific Literature	Bioorg. Med. Chem. Lett.	2010	None
CHEMBL1288618		0	304.65	0	3.77	8a	C=Cc1cc(Cl)cc2c1OC(C(F)(F)F)C(C(=O)O)=C2	IC50	'='	140.0	nM	6.85			UO_0000065	22.50	0.47	3.08	14.73	False	CHEMBL1291682	Inhibition of human COX-1	B	BAO_0000357	single protein format	Homo sapiens	None	None	None	None	CHEMBL221	Cyclooxygenase-1	Homo sapiens	SINGLE PROTEIN	CHEMBL1287761	1	Scientific Literature	Bioorg. Med. Chem. Lett.	2010	None
CHEMBL178943		0	290.35	0	1.57	5 (table 4)	C/C(=N\Nc1ccc(S(N)(=O)=O)cc1)c1ccccn1	Enzyme inhibition	'='	38.0	%				UO_0000187					False	CHEMBL832116	Inhibition of COX-1 in human immunoassay	B	BAO_0000357	single protein format	Homo sapiens	None	None	None	None	CHEMBL221	Cyclooxygenase-1	Homo sapiens	SINGLE PROTEIN	CHEMBL1142660	1	Scientific Literature	J. Med. Chem.	2005	None
CHEMBL361609		0	355.76	0	2.15	6 (table 4)	NS(=O)(=O)c1ccc(Cl)c(C(=O)Nc2cccc([N+](=O)[O-])c2)c1	Enzyme inhibition	'='	23.0	%				UO_0000187					False	CHEMBL832116	Inhibition of COX-1 in human immunoassay	B	BAO_0000357	single protein format	Homo sapiens	None	None	None	None	CHEMBL221	Cyclooxygenase-1	Homo sapiens	SINGLE PROTEIN	CHEMBL1142660	1	Scientific Literature	J. Med. Chem.	2005	None
CHEMBL178095		0	328.19	0	2.39	11 (table 4)	CS(=O)(=O)c1cc(Nc2ccc(Br)cc2)ncn1	Enzyme inhibition	'='	14.0	%				UO_0000187					False	CHEMBL832116	Inhibition of COX-1 in human immunoassay	B	BAO_0000357	single protein format	Homo sapiens	None	None	None	None	CHEMBL221	Cyclooxygenase-1	Homo sapiens	SINGLE PROTEIN	CHEMBL1142660	1	Scientific Literature	J. Med. Chem.	2005	None
CHEMBL388532		0	306.31	0	2.67	17	OC[C@H]1C[C@](O)(c2ccc(F)cc2)[C@@H](c2ccc(F)cc2)O1	Inhibition	'='	22.0	%				UO_0000187					False	CHEMBL1036636	Inhibition of COX1 at 1 uM	B	BAO_0000357	single protein format	None	None	None	None	None	CHEMBL221	Cyclooxygenase-1	Homo sapiens	SINGLE PROTEIN	CHEMBL1154444	1	Scientific Literature	Eur. J. Med. Chem.	2008	None
CHEMBL1288555		0	313.06	0	3.78	5c	O=C(O)C1=Cc2cc(Cl)cc(Cl)c2OC1C(F)(F)F	IC50	'='	740.0	nM	6.13			UO_0000065	19.58	0.44	2.35	13.18	False	CHEMBL1291682	Inhibition of human COX-1	B	BAO_0000357	single protein format	Homo sapiens	None	None	None	None	CHEMBL221	Cyclooxygenase-1	Homo sapiens	SINGLE PROTEIN	CHEMBL1287761	1	Scientific Literature	Bioorg. Med. Chem. Lett.	2010	None
CHEMBL150396		0	416.45	0	4.40	74	CS(=O)(=O)c1ccc(-c2cc3c(cc2Cc2cc(F)cc(F)c2)OCCO3)cc1	Inhibition	'='	70.0	%				UO_0000187					False	CHEMBL763217	In vitro average percent Inhibition of Prostaglandin G/H synthase 1 (COX-1) at a concentration of 100 uM determined in human whole blood by human whole blood (HWB) assay	B	BAO_0000221	tissue-based format	None	CHEMBL3638178	Blood	None	None	CHEMBL221	Cyclooxygenase-1	Homo sapiens	SINGLE PROTEIN	CHEMBL1145927	1	Scientific Literature	J. Med. Chem.	2003	None
CHEMBL414495		0	394.49	0	4.66	67	CS(=O)(=O)c1ccc(-c2cc3c(cc2CCCc2ccccc2)OCO3)cc1	Inhibition	'='	10.0	%				UO_0000187					False	CHEMBL765122	In vitro percent Inhibition of recombinant human prostaglandin G/H synthase 1 (COX-1) at a concentration of 100 uM	B	BAO_0000357	single protein format	None	None	None	None	None	CHEMBL221	Cyclooxygenase-1	Homo sapiens	SINGLE PROTEIN	CHEMBL1145927	1	Scientific Literature	J. Med. Chem.	2003	None
CHEMBL276526		0	348.51	1	5.54	16b	CCCSc1nnc(-c2cc(C(C)(C)C)c(O)c(C(C)(C)C)c2)o1	IC50	'='	1900.0	nM	5.72			UO_0000065	16.42	0.33	0.18	9.67	False	CHEMBL878778	IC50 value against Prostaglandin G/H synthase 1 of human platelet rich plasma	B	BAO_0000366	cell-free format	None	CHEMBL3559721	Plasma	None	None	CHEMBL221	Cyclooxygenase-1	Homo sapiens	SINGLE PROTEIN	CHEMBL1132622	1	Scientific Literature	J. Med. Chem.	1999	None
CHEMBL16522		0	352.53	0	4.24	18b	C[S+]([O-])c1nnc(-c2cc(C(C)(C)C)c(O)c(C(C)(C)C)c2)s1	IC50	'>'	20000.0	nM				UO_0000065					False	CHEMBL878778	IC50 value against Prostaglandin G/H synthase 1 of human platelet rich plasma	B	BAO_0000366	cell-free format	None	CHEMBL3559721	Plasma	None	None	CHEMBL221	Cyclooxygenase-1	Homo sapiens	SINGLE PROTEIN	CHEMBL1132622	1	Scientific Literature	J. Med. Chem.	1999	None
CHEMBL280326		0	350.55	1	5.53	17	COc1c(C(C)(C)C)cc(-c2nnc(SC)s2)cc1C(C)(C)C	IC50	'='	770.0	nM	6.11			UO_0000065	17.44	0.36	0.58	17.46	False	CHEMBL878778	IC50 value against Prostaglandin G/H synthase 1 of human platelet rich plasma	B	BAO_0000366	cell-free format	None	CHEMBL3559721	Plasma	None	None	CHEMBL221	Cyclooxygenase-1	Homo sapiens	SINGLE PROTEIN	CHEMBL1132622	1	Scientific Literature	J. Med. Chem.	1999	None
CHEMBL1078377		0	291.38	0	2.76	16j	CCc1ccccc1Nc1cnccc1NS(C)(=O)=O	IC50	'='	3790.0	nM	5.42			UO_0000065	18.61	0.37	2.66	7.63	False	CHEMBL1106770	Inhibition of COX1 in human whole blood assessed as TXB2 production by enzyme immunoassay	B	BAO_0000221	tissue-based format	Homo sapiens	CHEMBL3638178	Blood	None	None	CHEMBL221	Cyclooxygenase-1	Homo sapiens	SINGLE PROTEIN	CHEMBL1154327	1	Scientific Literature	J. Med. Chem.	2009	None
CHEMBL417748		0	392.85	1	5.66	20l	Cc1ccc(-c2cc(F)c(F)cc2-c2ccc(S(C)(=O)=O)cc2)cc1Cl	IC50	'>'	100000.0	nM				UO_0000065					False	CHEMBL768749	In vitro inhibitory activity against human recombinant prostaglandin G/H synthase 1.	B	BAO_0000357	single protein format	None	None	None	None	None	CHEMBL221	Cyclooxygenase-1	Homo sapiens	SINGLE PROTEIN	CHEMBL1129066	1	Scientific Literature	J. Med. Chem.	1996	None
CHEMBL6	INDOMETHACIN	4	357.79	0	3.93	Indomethacin	COc1ccc2c(c1)c(CC(=O)O)c(C)n2C(=O)c1ccc(Cl)cc1	IC50	'='	200.0	nM	6.70			UO_0000065	18.72	0.37	2.77	9.78	False	CHEMBL1168960	Inhibition of COX1 in human whole blood	B	BAO_0000221	tissue-based format	Homo sapiens	CHEMBL3638178	Blood	None	None	CHEMBL221	Cyclooxygenase-1	Homo sapiens	SINGLE PROTEIN	CHEMBL1165918	1	Scientific Literature	Bioorg. Med. Chem.	2010	None
CHEMBL388756		0	426.51	0	1.20	19	CS(=O)(=O)c1ccc([C@H]2O[C@@H](CO)C[C@]2(O)c2ccc(S(C)(=O)=O)cc2)cc1	Inhibition	'='	55.0	%				UO_0000187					False	CHEMBL1036636	Inhibition of COX1 at 1 uM	B	BAO_0000357	single protein format	None	None	None	None	None	CHEMBL221	Cyclooxygenase-1	Homo sapiens	SINGLE PROTEIN	CHEMBL1154444	1	Scientific Literature	Eur. J. Med. Chem.	2008	None
CHEMBL118	CELECOXIB	4	381.38	0	3.51	Celecoxib	Cc1ccc(-c2cc(C(F)(F)F)nn2-c2ccc(S(N)(=O)=O)cc2)cc1	Inhibition	'='	65.0	%				UO_0000187					False	CHEMBL1036636	Inhibition of COX1 at 1 uM	B	BAO_0000357	single protein format	None	None	None	None	None	CHEMBL221	Cyclooxygenase-1	Homo sapiens	SINGLE PROTEIN	CHEMBL1154444	1	Scientific Literature	Eur. J. Med. Chem.	2008	None
CHEMBL516139		0	284.31	0	2.49	20	O=C(O)[C@H]1C[C@](O)(c2ccccc2)[C@@H](c2ccccc2)O1	IC50	'>'	10000.0	nM				UO_0000065					False	CHEMBL1036638	Inhibition of COX1	B	BAO_0000357	single protein format	None	None	None	None	None	CHEMBL221	Cyclooxygenase-1	Homo sapiens	SINGLE PROTEIN	CHEMBL1154444	1	Scientific Literature	Eur. J. Med. Chem.	2008	None
CHEMBL274990	SC-58125	0	384.35	0	4.10	SC-58125	CS(=O)(=O)c1ccc(-n2nc(C(F)(F)F)cc2-c2ccc(F)cc2)cc1	IC50	'>'	1000000.0	nM		Outside typical range		UO_0000065					False	CHEMBL664166	Inhibition of human cyclooxygenase-1 (hCOX-1) enzyme.	B	BAO_0000357	single protein format	None	None	None	None	None	CHEMBL221	Cyclooxygenase-1	Homo sapiens	SINGLE PROTEIN	CHEMBL1132704	1	Scientific Literature	Bioorg. Med. Chem. Lett.	1999	None
CHEMBL366601		0	383.43	0	2.68	59	CN1C(C(=O)Nc2ccccc2)=C(O)c2c(c3ccccc3n2C)S1(=O)=O	Inhibition	'='	31.0	%				UO_0000187					False	CHEMBL765125	Inhibition of human Prostaglandin G/H synthase 1 at 1 ug/mL expressed as mean percent inhibition of control PGE-2 production	B	BAO_0000357	single protein format	None	None	None	None	None	CHEMBL221	Cyclooxygenase-1	Homo sapiens	SINGLE PROTEIN	CHEMBL1129978	1	Scientific Literature	J. Med. Chem.	1997	None
CHEMBL424788		0	371.83	0	2.30	93	CN1C(O)=C(C(=O)Nc2nccs2)c2ccc(Cl)cc2S1(=O)=O	Inhibition	'='	99.0	%				UO_0000187					False	CHEMBL765126	Inhibition of human Prostaglandin G/H synthase 1 at 10 ug/mL expressed as mean percent inhibition of control PGE-2 production	B	BAO_0000357	single protein format	None	None	None	None	None	CHEMBL221	Cyclooxygenase-1	Homo sapiens	SINGLE PROTEIN	CHEMBL1129978	1	Scientific Literature	J. Med. Chem.	1997	None
CHEMBL174877		0	312.39	0	3.87	141	CC1(C)Sc2ccccc2C(O)=C1C(=O)Nc1ccccn1	Inhibition	'='	-28.0	%		Outside typical range		UO_0000187					False	CHEMBL765125	Inhibition of human Prostaglandin G/H synthase 1 at 1 ug/mL expressed as mean percent inhibition of control PGE-2 production	B	BAO_0000357	single protein format	None	None	None	None	None	CHEMBL221	Cyclooxygenase-1	Homo sapiens	SINGLE PROTEIN	CHEMBL1129978	1	Scientific Literature	J. Med. Chem.	1997	None
CHEMBL1316	CARPROFEN	4	273.72	0	4.16	3, carprofen	CC(C(=O)O)c1ccc2c(c1)[nH]c1ccc(Cl)cc12	IC50	'='	59000.0	nM	4.23			UO_0000065	15.45	0.30	0.07	7.97	False	CHEMBL997884	Inhibition of COX1 in human whole blood	B	BAO_0000221	tissue-based format	Homo sapiens	CHEMBL3638178	Blood	None	None	CHEMBL221	Cyclooxygenase-1	Homo sapiens	SINGLE PROTEIN	CHEMBL1156585	1	Scientific Literature	Bioorg. Med. Chem. Lett.	2008	None
CHEMBL497859		0	418.36	0	2.35	14	CC(C(=O)OCC(CO[N+](=O)[O-])O[N+](=O)[O-])c1cccc(C(=O)c2ccccc2)c1	IC50	'='	580.0	nM	6.24			UO_0000065	14.91	0.28	3.89	4.21	False	CHEMBL997884	Inhibition of COX1 in human whole blood	B	BAO_0000221	tissue-based format	Homo sapiens	CHEMBL3638178	Blood	None	None	CHEMBL221	Cyclooxygenase-1	Homo sapiens	SINGLE PROTEIN	CHEMBL1156585	1	Scientific Literature	Bioorg. Med. Chem. Lett.	2008	None
CHEMBL174680		0	380.43	0	3.34	50	CN1C(C(=O)Nc2ccccc2)=C(O)c2c(ccc3ccccc23)S1(=O)=O	Inhibition	'='	18.0	%				UO_0000187					False	CHEMBL765126	Inhibition of human Prostaglandin G/H synthase 1 at 10 ug/mL expressed as mean percent inhibition of control PGE-2 production	B	BAO_0000357	single protein format	None	None	None	None	None	CHEMBL221	Cyclooxygenase-1	Homo sapiens	SINGLE PROTEIN	CHEMBL1129978	1	Scientific Literature	J. Med. Chem.	1997	None
CHEMBL174680		0	380.43	0	3.34	50	CN1C(C(=O)Nc2ccccc2)=C(O)c2c(ccc3ccccc23)S1(=O)=O	Inhibition	'='	-14.0	%		Outside typical range		UO_0000187					False	CHEMBL765124	Inhibition of human Prostaglandin G/H synthase 1 at 0.1 ug/mL expressed as mean percent inhibition of control PGE-2 production	B	BAO_0000357	single protein format	None	None	None	None	None	CHEMBL221	Cyclooxygenase-1	Homo sapiens	SINGLE PROTEIN	CHEMBL1129978	1	Scientific Literature	J. Med. Chem.	1997	None
CHEMBL1080404		0	345.35	0	3.65	15i	CCc1ccccc1Nc1cnccc1NS(=O)(=O)C(F)(F)F	IC50	'='	3250.0	nM	5.49			UO_0000065	15.89	0.33	1.84	7.72	False	CHEMBL1106770	Inhibition of COX1 in human whole blood assessed as TXB2 production by enzyme immunoassay	B	BAO_0000221	tissue-based format	Homo sapiens	CHEMBL3638178	Blood	None	None	CHEMBL221	Cyclooxygenase-1	Homo sapiens	SINGLE PROTEIN	CHEMBL1154327	1	Scientific Literature	J. Med. Chem.	2009	None
CHEMBL1077398		0	297.77	0	2.85	16d	CS(=O)(=O)Nc1ccncc1Nc1ccc(Cl)cc1	IC50	'='	1310.0	nM	5.88			UO_0000065	19.76	0.42	3.03	8.28	False	CHEMBL1106770	Inhibition of COX1 in human whole blood assessed as TXB2 production by enzyme immunoassay	B	BAO_0000221	tissue-based format	Homo sapiens	CHEMBL3638178	Blood	None	None	CHEMBL221	Cyclooxygenase-1	Homo sapiens	SINGLE PROTEIN	CHEMBL1154327	1	Scientific Literature	J. Med. Chem.	2009	None
CHEMBL111657		0	334.39	0	4.46	7b	CS(=O)(=O)c1ccc(C2=C(c3ccc(F)c(F)c3)CCC2)cc1	IC50	'>'	100000.0	nM				UO_0000065					False	CHEMBL769636	In vitro inhibition of prostaglandin G/H synthase 1.	B	BAO_0000357	single protein format	None	None	None	None	None	CHEMBL221	Cyclooxygenase-1	Homo sapiens	SINGLE PROTEIN	CHEMBL1128591	1	Scientific Literature	J. Med. Chem.	1995	None
CHEMBL18020		0	391.88	0	3.59	18	CC(C)S(=O)(=O)c1c(O)n(Cc2ccccc2)c(=O)c2ccc(Cl)cc12	Inhibition	'='	10.0	%				UO_0000187					False	CHEMBL767746	Inhibitory activity against Prostaglandin G/H synthase 1 in Microsomal assay at dose 0.1 ug/mL	B	BAO_0000357	single protein format	Cercopithecidae	None	None	None	None	CHEMBL221	Cyclooxygenase-1	Homo sapiens	SINGLE PROTEIN	CHEMBL1130988	1	Scientific Literature	Bioorg. Med. Chem. Lett.	1998	None
CHEMBL18020		0	391.88	0	3.59	18	CC(C)S(=O)(=O)c1c(O)n(Cc2ccccc2)c(=O)c2ccc(Cl)cc12	Inhibition	'='	43.0	%				UO_0000187					False	CHEMBL767749	Inhibitory activity against cyclooxygenase-2 (COX-2) in cell assay using stably transfected Cos-A2 CELLS at dose 1 ug/mL	B	BAO_0000019	assay format	Cercopithecidae	None	None	None	None	CHEMBL221	Cyclooxygenase-1	Homo sapiens	SINGLE PROTEIN	CHEMBL1130988	1	Scientific Literature	Bioorg. Med. Chem. Lett.	1998	None
CHEMBL1077436		0	255.34	0	1.81	24b	CS(=O)(=O)Nc1ccncc1NC1CCCC1	IC50	'='	8550.0	nM	5.07			UO_0000065	19.85	0.41	3.26	7.13	False	CHEMBL1106770	Inhibition of COX1 in human whole blood assessed as TXB2 production by enzyme immunoassay	B	BAO_0000221	tissue-based format	Homo sapiens	CHEMBL3638178	Blood	None	None	CHEMBL221	Cyclooxygenase-1	Homo sapiens	SINGLE PROTEIN	CHEMBL1154327	1	Scientific Literature	J. Med. Chem.	2009	None
CHEMBL1204025		0	319.86	0	2.59	26b	CS(=O)(=O)Nc1ccncc1NC1CCCCCC1.Cl	IC50	'='	940.0	nM	6.03			UO_0000065	21.27	0.43	3.44	8.48	False	CHEMBL1106770	Inhibition of COX1 in human whole blood assessed as TXB2 production by enzyme immunoassay	B	BAO_0000221	tissue-based format	Homo sapiens	CHEMBL3638178	Blood	None	None	CHEMBL221	Cyclooxygenase-1	Homo sapiens	SINGLE PROTEIN	CHEMBL1154327	1	Scientific Literature	J. Med. Chem.	2009	None
CHEMBL126683		0	482.30	0	4.42	25	Cc1cc(=O)c(Oc2ccc(I)cc2)c(-c2ccc(S(C)(=O)=O)cc2)o1	IC50	'>'	100000.0	nM				UO_0000065					False	CHEMBL772918	Inhibition concentration against cyclooxygenase-1 (COX-1) in human whole blood	B	BAO_0000221	tissue-based format	None	CHEMBL3638178	Blood	None	None	CHEMBL221	Cyclooxygenase-1	Homo sapiens	SINGLE PROTEIN	CHEMBL1149180	1	Scientific Literature	J. Med. Chem.	2004	None
CHEMBL515038		0	403.50	0	4.41	6a	C(=N/c1nnc(CNc2nnc3c4ccccc4nc-3s2)s1)\c1ccccc1	Inhibition	'='	22.37	%				UO_0000187					False	CHEMBL1021246	Inhibition of COX1	B	BAO_0000357	single protein format	None	None	None	None	None	CHEMBL221	Cyclooxygenase-1	Homo sapiens	SINGLE PROTEIN	CHEMBL1154433	1	Scientific Literature	Eur. J. Med. Chem.	2008	None
CHEMBL339150		0	341.39	0	2.93	18	Cc1cc(=O)c(-c2ccccc2)c(-c2ccc(S(N)(=O)=O)cc2)o1	Inhibition						Not Determined						False	CHEMBL772919	Inhibition concentration against cyclooxygenase-1 (COX-1) in human whole blood; nt=Not tested	B	BAO_0000221	tissue-based format	None	CHEMBL3638178	Blood	None	None	CHEMBL221	Cyclooxygenase-1	Homo sapiens	SINGLE PROTEIN	CHEMBL1149180	1	Scientific Literature	J. Med. Chem.	2004	None
CHEMBL16981		0	314.39	0	3.93	8	CC(C)(C)c1cc(-c2noc(NC#N)n2)cc(C(C)(C)C)c1O	IC50	'='	1200.0	nM	5.92			UO_0000065	18.83	0.35	1.99	6.23	False	CHEMBL878778	IC50 value against Prostaglandin G/H synthase 1 of human platelet rich plasma	B	BAO_0000366	cell-free format	None	CHEMBL3559721	Plasma	None	None	CHEMBL221	Cyclooxygenase-1	Homo sapiens	SINGLE PROTEIN	CHEMBL1132622	1	Scientific Literature	J. Med. Chem.	1999	None
CHEMBL13920		0	298.43	0	4.64	8	C#CCCCC(=O)c1cc(C(C)(C)C)c2c(c1)C(C)(C)CO2	IC50	'='	60.0	nM	7.22			UO_0000065	24.20	0.45	2.58	27.46	True	CHEMBL767827	Concentration (in uM) to inhibit 50% of Prostaglandin G/H synthase 1 (COX-1) and is expressed in IC50.	B	BAO_0000019	assay format	None	None	None	None	None	CHEMBL221	Cyclooxygenase-1	Homo sapiens	SINGLE PROTEIN	CHEMBL1131314	1	Scientific Literature	J. Med. Chem.	1998	None
CHEMBL118	CELECOXIB	4	381.38	0	3.51	Celecoxib	Cc1ccc(-c2cc(C(F)(F)F)nn2-c2ccc(S(N)(=O)=O)cc2)cc1	IC50	'='	6300.0	nM	5.20			UO_0000065	13.64	0.27	1.69	6.67	True	CHEMBL873629	Inhibitory activity against Prostaglandin G/H synthase 1 in human whole blood	B	BAO_0000221	tissue-based format	None	CHEMBL3638178	Blood	None	None	CHEMBL221	Cyclooxygenase-1	Homo sapiens	SINGLE PROTEIN	CHEMBL1131821	1	Scientific Literature	Bioorg. Med. Chem. Lett.	1999	None
CHEMBL70478		0	346.36	0	1.75	20	COc1ccc(-n2c(-c3ccc(S(N)(=O)=O)cc3)coc2=O)cc1	IC50	'='	900.0	nM	6.05			UO_0000065	17.46	0.34	4.30	5.78	True	CHEMBL763302	Inhibitory activity against prostaglandin G/H synthase 1	B	BAO_0000357	single protein format	None	None	None	None	None	CHEMBL221	Cyclooxygenase-1	Homo sapiens	SINGLE PROTEIN	CHEMBL1133663	1	Scientific Literature	J. Med. Chem.	2000	None
CHEMBL416146	ETORICOXIB	4	358.85	0	4.18	Etoricoxib	Cc1ccc(-c2ncc(Cl)cc2-c2ccc(S(C)(=O)=O)cc2)cn1	IC50	'>'	100000.0	nM				UO_0000065					True	CHEMBL767821	In vitro inhibition of Prostaglandin G/H synthase 1 in human whole blood assay	B	BAO_0000221	tissue-based format	Homo sapiens	CHEMBL3638178	Blood	None	None	CHEMBL221	Cyclooxygenase-1	Homo sapiens	SINGLE PROTEIN	CHEMBL1134752	1	Scientific Literature	Bioorg. Med. Chem. Lett.	2001	None
CHEMBL116768		0	411.46	0	3.41	10y	Cc1c(CO)cnc2c(-c3ccc(F)cc3)c(-c3ccc(S(C)(=O)=O)cc3)nn12	Inhibition	'='	54.4	%				UO_0000187					False	CHEMBL770483	Percentage of inhibition of Prostaglandin G/H synthase 1 activity in human whole blood (HWB) at 10 uM	B	BAO_0000221	tissue-based format	None	CHEMBL3638178	Blood	None	None	CHEMBL221	Cyclooxygenase-1	Homo sapiens	SINGLE PROTEIN	CHEMBL1134336	1	Scientific Literature	J. Med. Chem.	2001	None
CHEMBL120613		0	395.46	0	4.22	43b	Cc1cn2c(-c3ccc(F)cc3)c(-c3ccc(S(C)(=O)=O)cc3)nc2c(C)n1	Inhibition	'='	0.0	%				UO_0000187					False	CHEMBL770483	Percentage of inhibition of Prostaglandin G/H synthase 1 activity in human whole blood (HWB) at 10 uM	B	BAO_0000221	tissue-based format	None	CHEMBL3638178	Blood	None	None	CHEMBL221	Cyclooxygenase-1	Homo sapiens	SINGLE PROTEIN	CHEMBL1134336	1	Scientific Literature	J. Med. Chem.	2001	None
CHEMBL23556		0	356.42	0	4.06	23	CS(=O)(=O)c1ccc(C2=C(/C=C/c3ccc(F)cc3)C(=O)CC2)cc1	IC50	'='	27000.0	nM	4.57			UO_0000065	12.82	0.25	0.51	8.92	False	CHEMBL769637	In vitro potency against human Prostaglandin G/H synthase 1 (hCOX-1) in the human whole blood assay.	B	BAO_0000221	tissue-based format	Homo sapiens	CHEMBL3638178	Blood	None	None	CHEMBL221	Cyclooxygenase-1	Homo sapiens	SINGLE PROTEIN	CHEMBL1132626	1	Scientific Literature	J. Med. Chem.	1999	None
CHEMBL324842	ROSMARINIC ACID	0	360.32	0	1.76	rosmarinic acid	O=C(/C=C/c1ccc(O)c(O)c1)O[C@H](Cc1ccc(O)c(O)c1)C(=O)O	Inhibition	'='	58.0	%				UO_0000187					False	CHEMBL1008497	Inhibition of COX1 at 1000 uM	B	BAO_0000357	single protein format	None	None	None	None	None	CHEMBL221	Cyclooxygenase-1	Homo sapiens	SINGLE PROTEIN	CHEMBL1151260	1	Scientific Literature	J. Nat. Prod.	2005	None
CHEMBL306716		0	343.40	0	3.06	7	CCc1ccc(-n2c(-c3ccc(S(C)(=O)=O)cc3)coc2=O)cc1	IC50	'='	42400.0	nM	4.37			UO_0000065	12.73	0.25	1.31	6.31	True	CHEMBL763302	Inhibitory activity against prostaglandin G/H synthase 1	B	BAO_0000357	single protein format	None	None	None	None	None	CHEMBL221	Cyclooxygenase-1	Homo sapiens	SINGLE PROTEIN	CHEMBL1133663	1	Scientific Literature	J. Med. Chem.	2000	None
CHEMBL168	OLEANOLIC_ACID	0	456.71	1	7.23	oleanolic acid	CC1(C)CC[C@]2(C(=O)O)CC[C@]3(C)C(=CC[C@@H]4[C@@]5(C)CC[C@H](O)C(C)(C)[C@@H]5CC[C@]43C)[C@@H]2C1	IC50	'='	380000.0	nM		Outside typical range		UO_0000065					False	CHEMBL1008496	Inhibition of COX1	B	BAO_0000357	single protein format	None	None	None	None	None	CHEMBL221	Cyclooxygenase-1	Homo sapiens	SINGLE PROTEIN	CHEMBL1151260	1	Scientific Literature	J. Nat. Prod.	2005	None
CHEMBL6	INDOMETHACIN	4	357.79	0	3.93	Indomethacin	COc1ccc2c(c1)c(CC(=O)O)c(C)n2C(=O)c1ccc(Cl)cc1	Inhibition	'='	100.0	%				UO_0000187					True	CHEMBL1008506	Inhibition of COX1 at 0.1 mM	B	BAO_0000357	single protein format	None	None	None	None	None	CHEMBL221	Cyclooxygenase-1	Homo sapiens	SINGLE PROTEIN	CHEMBL1151260	1	Scientific Literature	J. Nat. Prod.	2005	None
CHEMBL510672		0	322.51	1	5.78	5-thia-8,11,14,17-eicosatetraenoic acid	CC/C=C/C/C=C/C/C=C/C/C=C/CCSCCCC(=O)O	IC50	'='	81000.0	nM	4.09			UO_0000065	12.69	0.25	-1.69	10.97	False	CHEMBL1008496	Inhibition of COX1	B	BAO_0000357	single protein format	None	None	None	None	None	CHEMBL221	Cyclooxygenase-1	Homo sapiens	SINGLE PROTEIN	CHEMBL1151260	1	Scientific Literature	J. Nat. Prod.	2005	None
CHEMBL274841		0	374.85	0	3.41	M2	Cc1ccc(-c2ncc(Cl)cc2-c2ccc(S(C)(=O)=O)cc2)c[n+]1[O-]	IC50	'>'	100000.0	nM				UO_0000065					False	CHEMBL767821	In vitro inhibition of Prostaglandin G/H synthase 1 in human whole blood assay	B	BAO_0000221	tissue-based format	Homo sapiens	CHEMBL3638178	Blood	None	None	CHEMBL221	Cyclooxygenase-1	Homo sapiens	SINGLE PROTEIN	CHEMBL1134752	1	Scientific Literature	Bioorg. Med. Chem. Lett.	2001	None
CHEMBL421259		0	395.46	0	4.22	10e	Cc1cc(C)n2nc(-c3ccc(S(C)(=O)=O)cc3)c(-c3ccc(F)cc3)c2n1	Inhibition	'='	8.3	%				UO_0000187					False	CHEMBL770483	Percentage of inhibition of Prostaglandin G/H synthase 1 activity in human whole blood (HWB) at 10 uM	B	BAO_0000221	tissue-based format	None	CHEMBL3638178	Blood	None	None	CHEMBL221	Cyclooxygenase-1	Homo sapiens	SINGLE PROTEIN	CHEMBL1134336	1	Scientific Literature	J. Med. Chem.	2001	None
CHEMBL43089		0	415.37	0	3.35	75	COc1cc(F)cc(-c2nc(C(F)(F)F)cn2-c2ccc(S(N)(=O)=O)cc2)c1	IC50	'>'	100000.0	nM				UO_0000065					False	CHEMBL768737	Concentration required to inhibit human prostaglandin G/H synthase 1 (COX-1) by 50%	B	BAO_0000357	single protein format	None	None	None	None	None	CHEMBL221	Cyclooxygenase-1	Homo sapiens	SINGLE PROTEIN	CHEMBL1130039	1	Scientific Literature	J. Med. Chem.	1997	None
CHEMBL306937		0	397.46	0	3.62	26k-II (E- isomer)	CS(=O)(=O)c1ccc(-c2cc(/C=C/CC[N+](=O)[O-])nn2-c2ccccc2)cc1	Inhibition	'='	85.0	%				UO_0000187					False	CHEMBL767834	Percentage inhibition of prostaglandin G/H synthase 1 in human whole blood (HWB) at a concentration of 100 um	B	BAO_0000221	tissue-based format	None	CHEMBL3638178	Blood	None	None	CHEMBL221	Cyclooxygenase-1	Homo sapiens	SINGLE PROTEIN	CHEMBL1149153	1	Scientific Literature	J. Med. Chem.	2004	None
CHEMBL458707		0	318.46	1	5.23	3-oxaheneicosa-5,9,12,15,18-pentaenoic acid	CC/C=C/C/C=C/C/C=C/C/C=C/CC/C=C/COCC(=O)O	IC50	'='	50000.0	nM	4.30			UO_0000065	13.51	0.26	-0.93	9.24	False	CHEMBL1008496	Inhibition of COX1	B	BAO_0000357	single protein format	None	None	None	None	None	CHEMBL221	Cyclooxygenase-1	Homo sapiens	SINGLE PROTEIN	CHEMBL1151260	1	Scientific Literature	J. Nat. Prod.	2005	None
CHEMBL45090		0	435.25	1	5.27	63	CS(=O)(=O)c1ccc(-n2cc(C(F)(F)F)nc2-c2cc(Cl)cc(Cl)c2)cc1	IC50	'>'	100000.0	nM				UO_0000065					False	CHEMBL768737	Concentration required to inhibit human prostaglandin G/H synthase 1 (COX-1) by 50%	B	BAO_0000357	single protein format	None	None	None	None	None	CHEMBL221	Cyclooxygenase-1	Homo sapiens	SINGLE PROTEIN	CHEMBL1130039	1	Scientific Literature	J. Med. Chem.	1997	None
CHEMBL55348		0	409.84	0	4.61	21e	COc1ccc(-c2cc(F)c(F)cc2-c2ccc(S(N)(=O)=O)cc2)cc1Cl	IC50	'='	18900.0	nM	4.72			UO_0000065	11.53	0.24	0.11	6.81	False	CHEMBL768749	In vitro inhibitory activity against human recombinant prostaglandin G/H synthase 1.	B	BAO_0000357	single protein format	None	None	None	None	None	CHEMBL221	Cyclooxygenase-1	Homo sapiens	SINGLE PROTEIN	CHEMBL1129066	1	Scientific Literature	J. Med. Chem.	1996	None
CHEMBL52402		0	343.84	0	4.32	17c	NS(=O)(=O)c1ccc(-c2ccccc2-c2ccc(Cl)cc2)cc1	IC50	'='	3900.0	nM	5.41			UO_0000065	15.73	0.32	1.09	8.99	True	CHEMBL768749	In vitro inhibitory activity against human recombinant prostaglandin G/H synthase 1.	B	BAO_0000357	single protein format	None	None	None	None	None	CHEMBL221	Cyclooxygenase-1	Homo sapiens	SINGLE PROTEIN	CHEMBL1129066	1	Scientific Literature	J. Med. Chem.	1996	None
CHEMBL126743		0	474.40	1	5.47	27	Cc1cc(=O)c(Oc2ccc(C(F)(F)C(F)(F)F)cc2)c(-c2ccc(S(C)(=O)=O)cc2)o1	Inhibition						Not Determined						False	CHEMBL772919	Inhibition concentration against cyclooxygenase-1 (COX-1) in human whole blood; nt=Not tested	B	BAO_0000221	tissue-based format	None	CHEMBL3638178	Blood	None	None	CHEMBL221	Cyclooxygenase-1	Homo sapiens	SINGLE PROTEIN	CHEMBL1149180	1	Scientific Literature	J. Med. Chem.	2004	None
CHEMBL42077		0	378.39	0	3.14	5a	CC(=O)[N-]S(=O)(=O)c1ccc(-c2c(-c3ccccc3)noc2C)cc1.[Na+]	IC50	'='	100000.0	nM	4.00			UO_0000065	11.22	0.22	0.86	4.48	False	CHEMBL769641	Compound was tested for its inhibitory activity against recombinant human Prostaglandin G/H synthase 1	B	BAO_0000357	single protein format	None	None	None	None	None	CHEMBL221	Cyclooxygenase-1	Homo sapiens	SINGLE PROTEIN	CHEMBL1133164	1	Scientific Literature	J. Med. Chem.	2000	None
CHEMBL338371		0	394.49	0	4.56	13	Cc1cc(=O)c(-c2ccc3c(c2)CCCC3)c(-c2ccc(S(C)(=O)=O)cc2)o1	Inhibition						Not Determined						False	CHEMBL772919	Inhibition concentration against cyclooxygenase-1 (COX-1) in human whole blood; nt=Not tested	B	BAO_0000221	tissue-based format	None	CHEMBL3638178	Blood	None	None	CHEMBL221	Cyclooxygenase-1	Homo sapiens	SINGLE PROTEIN	CHEMBL1149180	1	Scientific Literature	J. Med. Chem.	2004	None
CHEMBL416146	ETORICOXIB	4	358.85	0	4.18	Etoricoxib	Cc1ccc(-c2ncc(Cl)cc2-c2ccc(S(C)(=O)=O)cc2)cn1	IC50	'='	98800.0	nM	4.00			UO_0000065	11.16	0.23	-0.17	6.68	False	CHEMBL772918	Inhibition concentration against cyclooxygenase-1 (COX-1) in human whole blood	B	BAO_0000221	tissue-based format	None	CHEMBL3638178	Blood	None	None	CHEMBL221	Cyclooxygenase-1	Homo sapiens	SINGLE PROTEIN	CHEMBL1149180	1	Scientific Literature	J. Med. Chem.	2004	None
CHEMBL359775		0	379.44	0	3.48	17	COc1ccc(-c2nn3ncccc3c2-c2ccc(S(C)(=O)=O)cc2)cc1	IC50	'='	3880.0	nM	5.41			UO_0000065	14.26	0.27	1.93	7.36	False	CHEMBL833051	Inhibition of human cyclooxygenase-1 expressed in COS cells	B	BAO_0000219	cell-based format	Homo sapiens	None	None	COS	None	CHEMBL221	Cyclooxygenase-1	Homo sapiens	SINGLE PROTEIN	CHEMBL1138006	1	Scientific Literature	Bioorg. Med. Chem. Lett.	2004	None
CHEMBL185621		0	381.43	0	3.91	21	Cc1ccc2c(-c3ccc(S(C)(=O)=O)cc3)c(-c3ccc(F)cc3)nn2n1	IC50	'>'	100000.0	nM				UO_0000065					False	CHEMBL833051	Inhibition of human cyclooxygenase-1 expressed in COS cells	B	BAO_0000219	cell-based format	Homo sapiens	None	None	COS	None	CHEMBL221	Cyclooxygenase-1	Homo sapiens	SINGLE PROTEIN	CHEMBL1138006	1	Scientific Literature	Bioorg. Med. Chem. Lett.	2004	None
CHEMBL55395		0	403.41	0	3.72	21i	NS(=O)(=O)c1ccc(-c2cc(F)c(F)cc2-c2ccc3c(c2)OCCO3)cc1	IC50	'='	17900.0	nM	4.75			UO_0000065	11.77	0.23	1.03	6.04	False	CHEMBL768749	In vitro inhibitory activity against human recombinant prostaglandin G/H synthase 1.	B	BAO_0000357	single protein format	None	None	None	None	None	CHEMBL221	Cyclooxygenase-1	Homo sapiens	SINGLE PROTEIN	CHEMBL1129066	1	Scientific Literature	J. Med. Chem.	1996	None
CHEMBL313527		0	330.36	0	2.26	8	CS(=O)(=O)c1ccc(C2=C(c3ccc(O)cc3)C(=O)OC2)cc1	IC50	'='	6500.0	nM	5.19			UO_0000065	15.70	0.31	2.93	6.43	False	CHEMBL660376	The compound was evaluated for its inhibitory activity against COX- 1.	B	BAO_0000357	single protein format	None	None	None	None	None	CHEMBL221	Cyclooxygenase-1	Homo sapiens	SINGLE PROTEIN	CHEMBL1132833	1	Scientific Literature	Bioorg. Med. Chem. Lett.	2000	None
CHEMBL15781		0	358.44	0	2.51	11e	CC(C)(C)c1cc(/C=C2\OC(N=C(N)N)=NC2=O)cc(C(C)(C)C)c1O	IC50	'='	4400.0	nM	5.36			UO_0000065	14.94	0.28	2.85	4.34	False	CHEMBL768740	IC50 against Prostaglandin G/H synthase 1 from human platelet rich plasma	B	BAO_0000366	cell-free format	None	CHEMBL3559721	Plasma	None	None	CHEMBL221	Cyclooxygenase-1	Homo sapiens	SINGLE PROTEIN	CHEMBL1132621	1	Scientific Literature	J. Med. Chem.	1999	None
CHEMBL363270		0	422.88	0	4.67	Sl no.27	CN(C)c1ccc(-c2c(-c3ccc(S(N)(=O)=O)cc3)ccc(F)c2F)cc1Cl	IC50	'='	588.84	nM	6.23			UO_0000065	14.73	0.30	1.56	9.83	False	CHEMBL827655	Binding affinity for Prostaglandin G/H synthase 1 (COX-1)	B	BAO_0000357	single protein format	Homo sapiens	None	None	None	None	CHEMBL221	Cyclooxygenase-1	Homo sapiens	SINGLE PROTEIN	CHEMBL1138688	1	Scientific Literature	Bioorg. Med. Chem. Lett.	2004	None
CHEMBL448426		0	508.98	2	7.29	3k	COc1ccc2c(c1)c(Cc1nc(-c3ccc(F)cc3F)cs1)c(C)n2C(=O)c1ccc(Cl)cc1	Inhibition	'='	12.0	%				UO_0000187					False	CHEMBL764080	Percent inhibition at 10 uM concentration against human recombinant Prostaglandin G/H synthase 1 cloned and expressed in baculovirus	B	BAO_0000019	assay format	None	None	None	None	None	CHEMBL221	Cyclooxygenase-1	Homo sapiens	SINGLE PROTEIN	CHEMBL1134068	1	Scientific Literature	Bioorg. Med. Chem. Lett.	2001	None
CHEMBL2160148		0	404.32	1	5.08	5r	Cc1cccc(C2CC(c3ccc(Cl)c(Cl)c3)=NN2C2=NC(=O)CS2)c1	IC50	'>'	50000.0	nM				UO_0000065					False	CHEMBL2162991	Inhibition of COX-1 by chemiluminescent assay	B	BAO_0000357	single protein format	None	None	None	None	None	CHEMBL221	Cyclooxygenase-1	Homo sapiens	SINGLE PROTEIN	CHEMBL2157901	1	Scientific Literature	Bioorg. Med. Chem.	2012	None
CHEMBL2160147		0	424.74	1	5.43	5q	O=C1CSC(N2N=C(c3ccc(Cl)c(Cl)c3)CC2c2cccc(Cl)c2)=N1	IC50	'>'	50000.0	nM				UO_0000065					False	CHEMBL2162991	Inhibition of COX-1 by chemiluminescent assay	B	BAO_0000357	single protein format	None	None	None	None	None	CHEMBL221	Cyclooxygenase-1	Homo sapiens	SINGLE PROTEIN	CHEMBL2157901	1	Scientific Literature	Bioorg. Med. Chem.	2012	None
CHEMBL417170		0	399.37	0	3.65	74	Cc1cc(F)cc(-c2nc(C(F)(F)F)cn2-c2ccc(S(N)(=O)=O)cc2)c1	IC50	'='	82000.0	nM	4.09			UO_0000065	10.23	0.21	0.44	5.24	False	CHEMBL768737	Concentration required to inhibit human prostaglandin G/H synthase 1 (COX-1) by 50%	B	BAO_0000357	single protein format	None	None	None	None	None	CHEMBL221	Cyclooxygenase-1	Homo sapiens	SINGLE PROTEIN	CHEMBL1130039	1	Scientific Literature	J. Med. Chem.	1997	None
CHEMBL266858		0	364.51	0	3.66	38	CC(C)(C)c1cc(C(=O)CS(=O)(=O)CC2CC2)cc2c1OCC2(C)C	Selectivity	'='	2.5										False	CHEMBL838358	Tested for selectivity for inhibition of human platelet derived COX-1 and recombinant human COX-2 ()	B	BAO_0000019	assay format	None	None	None	None	None	CHEMBL221	Cyclooxygenase-1	Homo sapiens	SINGLE PROTEIN	CHEMBL1131314	1	Scientific Literature	J. Med. Chem.	1998	None
CHEMBL42485	DUP-697	0	411.32	1	5.39	1 (DuP-697)	CS(=O)(=O)c1ccc(-c2cc(Br)sc2-c2ccc(F)cc2)cc1	IC50	'='	600.0	nM	6.22			UO_0000065	15.13	0.37	0.83	18.22	True	CHEMBL665705	Inhibitory activity against human COX-1 expressed in baculovirus infected Sf9 cells	B	BAO_0000219	cell-based format	None	None	None	Sf9	None	CHEMBL221	Cyclooxygenase-1	Homo sapiens	SINGLE PROTEIN	CHEMBL1128822	1	Scientific Literature	Bioorg. Med. Chem. Lett.	1995	CHEMBL3308860
CHEMBL184613		0	363.44	0	3.78	25	Cc1ccc2c(-c3ccc(S(C)(=O)=O)cc3)c(-c3ccccc3)nn2n1	IC50	'='	43900.0	nM	4.36			UO_0000065	11.99	0.23	0.58	6.77	False	CHEMBL833051	Inhibition of human cyclooxygenase-1 expressed in COS cells	B	BAO_0000219	cell-based format	Homo sapiens	None	None	COS	None	CHEMBL221	Cyclooxygenase-1	Homo sapiens	SINGLE PROTEIN	CHEMBL1138006	1	Scientific Literature	Bioorg. Med. Chem. Lett.	2004	None
CHEMBL283902		0	507.44	2	7.67	5g	COc1ccc2c(c1)c(Cc1csc(-c3ccccc3Cl)n1)c(C)n2C(=O)c1ccc(Cl)cc1	Inhibition	'='	24.0	%				UO_0000187					False	CHEMBL764080	Percent inhibition at 10 uM concentration against human recombinant Prostaglandin G/H synthase 1 cloned and expressed in baculovirus	B	BAO_0000019	assay format	None	None	None	None	None	CHEMBL221	Cyclooxygenase-1	Homo sapiens	SINGLE PROTEIN	CHEMBL1134068	1	Scientific Literature	Bioorg. Med. Chem. Lett.	2001	None
CHEMBL159206		0	525.76	2	9.41	12	CCCCCCCCCCCCCCCc1cccc(OC)c1CSc1nc2cc([N+](=O)[O-])ccc2[nH]1	IC50	'>'	500000.0	nM		Outside typical range		UO_0000065					False	CHEMBL769629	Inhibitory activity against Prostaglandin G/H synthase 1 in human whole blood assay as TXB2 generation	B	BAO_0000221	tissue-based format	None	CHEMBL3638178	Blood	None	None	CHEMBL221	Cyclooxygenase-1	Homo sapiens	SINGLE PROTEIN	CHEMBL1145760	1	Scientific Literature	Bioorg. Med. Chem. Lett.	2003	None
CHEMBL109623		0	375.92	0	4.90	7m	CN(C)c1ccc(C2=C(c3ccc(S(C)(=O)=O)cc3)CCC2)cc1Cl	IC50	'='	37700.0	nM	4.42			UO_0000065	11.77	0.24	-0.48	11.83	False	CHEMBL769636	In vitro inhibition of prostaglandin G/H synthase 1.	B	BAO_0000357	single protein format	None	None	None	None	None	CHEMBL221	Cyclooxygenase-1	Homo sapiens	SINGLE PROTEIN	CHEMBL1128591	1	Scientific Literature	J. Med. Chem.	1995	None
CHEMBL108201		0	328.43	0	4.19	7h	COc1ccc(C2=C(c3ccc(S(C)(=O)=O)cc3)CCC2)cc1	IC50	'='	9900.0	nM	5.00			UO_0000065	15.24	0.30	0.81	11.54	True	CHEMBL769636	In vitro inhibition of prostaglandin G/H synthase 1.	B	BAO_0000357	single protein format	None	None	None	None	None	CHEMBL221	Cyclooxygenase-1	Homo sapiens	SINGLE PROTEIN	CHEMBL1128591	1	Scientific Literature	J. Med. Chem.	1995	None
CHEMBL27211		0	584.31	2	8.02	9h	Cc1c(Cc2nc(-c3ccc(Br)cc3)cs2)c2cc(F)ccc2n1C(=O)c1ccc(Br)cc1	Inhibition	'='	0.0	%				UO_0000187					False	CHEMBL764080	Percent inhibition at 10 uM concentration against human recombinant Prostaglandin G/H synthase 1 cloned and expressed in baculovirus	B	BAO_0000019	assay format	None	None	None	None	None	CHEMBL221	Cyclooxygenase-1	Homo sapiens	SINGLE PROTEIN	CHEMBL1134068	1	Scientific Literature	Bioorg. Med. Chem. Lett.	2001	None
CHEMBL264300		0	396.39	0	3.97	12	COc1ccc(-c2nc(C(F)(F)F)cn2-c2ccc(S(C)(=O)=O)cc2)cc1	IC50	'='	3000.0	nM	5.52			UO_0000065	13.93	0.28	1.55	9.03	False	CHEMBL768737	Concentration required to inhibit human prostaglandin G/H synthase 1 (COX-1) by 50%	B	BAO_0000357	single protein format	None	None	None	None	None	CHEMBL221	Cyclooxygenase-1	Homo sapiens	SINGLE PROTEIN	CHEMBL1130039	1	Scientific Literature	J. Med. Chem.	1997	None
CHEMBL303688		0	333.41	0	3.87	6	NS(=O)(=O)c1ccc(-c2ccsc2-c2ccc(F)cc2)cc1	IC50	'='	1300.0	nM	5.89			UO_0000065	17.65	0.37	2.02	9.78	False	CHEMBL665705	Inhibitory activity against human COX-1 expressed in baculovirus infected Sf9 cells	B	BAO_0000219	cell-based format	None	None	None	Sf9	None	CHEMBL221	Cyclooxygenase-1	Homo sapiens	SINGLE PROTEIN	CHEMBL1128822	1	Scientific Literature	Bioorg. Med. Chem. Lett.	1995	CHEMBL3308860
CHEMBL364885		0	260.29	0	0.90	10	O=c1ccc2ccc(O)c(CN3CCNCC3)c2o1	Inhibition	'='	11.0	%				UO_0000187					False	CHEMBL856109	Percent inhibition of cyclooxygenase-1 at 1 mM upon incubation at 37 degree C. for 6 min in pH 8.5	B	BAO_0000357	single protein format	Homo sapiens	None	None	None	None	CHEMBL221	Cyclooxygenase-1	Homo sapiens	SINGLE PROTEIN	CHEMBL1141112	1	Scientific Literature	J. Med. Chem.	2005	None
CHEMBL382756		0	261.28	0	1.33	11	O=c1ccc2ccc(O)c(CN3CCOCC3)c2o1	Inhibition	'='	32.0	%				UO_0000187					False	CHEMBL856109	Percent inhibition of cyclooxygenase-1 at 1 mM upon incubation at 37 degree C. for 6 min in pH 8.5	B	BAO_0000357	single protein format	Homo sapiens	None	None	None	None	CHEMBL221	Cyclooxygenase-1	Homo sapiens	SINGLE PROTEIN	CHEMBL1141112	1	Scientific Literature	J. Med. Chem.	2005	None
CHEMBL150773		0	329.38	0	2.38	20	CC(=O)c1cc(/C=C/S(N)(=O)=O)cc(C(=O)c2ccccc2)c1	IC50	'='	6400.0	nM	5.19			UO_0000065					False	CHEMBL664781	In vitro inhibition of cyclooxygenase-1 by inhibition of TXB2 generation with 1 uM arachidonic acid in human platelets	F	BAO_0000019	assay format	Homo sapiens	None	None	None	None	CHEMBL221	Cyclooxygenase-1	Homo sapiens	SINGLE PROTEIN	CHEMBL1136059	1	Scientific Literature	Bioorg. Med. Chem. Lett.	2002	None
CHEMBL54039		0	373.86	0	4.33	17e	COc1ccc(-c2ccccc2-c2ccc(S(N)(=O)=O)cc2)cc1Cl	IC50	'='	8200.0	nM	5.09			UO_0000065	13.60	0.28	0.76	7.33	True	CHEMBL768749	In vitro inhibitory activity against human recombinant prostaglandin G/H synthase 1.	B	BAO_0000357	single protein format	None	None	None	None	None	CHEMBL221	Cyclooxygenase-1	Homo sapiens	SINGLE PROTEIN	CHEMBL1129066	1	Scientific Literature	J. Med. Chem.	1996	None
CHEMBL358011		0	301.37	0	2.49	8	Cc1cc(C(=O)c2ccccc2)ccc1/C=C/S(N)(=O)=O	Inhibition	'='	0.0	%				UO_0000187					False	CHEMBL665709	In vitro inhibition of cyclooxygenase-1 via inhibition of TXB2 generation in the presence of 1 uM arachidonic acid in human platelets at concentration of 10 uM	F	BAO_0000019	assay format	None	None	None	None	None	CHEMBL221	Cyclooxygenase-1	Homo sapiens	SINGLE PROTEIN	CHEMBL1136059	1	Scientific Literature	Bioorg. Med. Chem. Lett.	2002	None
CHEMBL404107		0	512.83	2	6.82	page 1433, Indomethacin Reverse Ester	COc1ccc2c(c1)c(CCOC(=O)c1ccc(Cl)cc1)c(C)n2Cc1ccc(Br)cc1	IC50	'>'	66000.0	nM				UO_0000065					False	CHEMBL944175	Inhibition of COX1	B	BAO_0000357	single protein format	None	None	None	None	None	CHEMBL221	Cyclooxygenase-1	Homo sapiens	SINGLE PROTEIN	CHEMBL1141454	1	Scientific Literature	J. Med. Chem.	2007	None
CHEMBL296984		0	367.35	0	3.21	20	NS(=O)(=O)c1ccc(-n2cc(C(F)(F)F)nc2-c2ccccc2)cc1	IC50	'='	19300.0	nM	4.71			UO_0000065	12.83	0.26	1.50	6.05	False	CHEMBL768737	Concentration required to inhibit human prostaglandin G/H synthase 1 (COX-1) by 50%	B	BAO_0000357	single protein format	None	None	None	None	None	CHEMBL221	Cyclooxygenase-1	Homo sapiens	SINGLE PROTEIN	CHEMBL1130039	1	Scientific Literature	J. Med. Chem.	1997	None
CHEMBL442166		0	357.41	0	3.82	17d	COc1ccc(-c2ccccc2-c2ccc(S(N)(=O)=O)cc2)cc1F	IC50	'='	13200.0	nM	4.88			UO_0000065	13.65	0.27	1.06	7.03	True	CHEMBL768749	In vitro inhibitory activity against human recombinant prostaglandin G/H synthase 1.	B	BAO_0000357	single protein format	None	None	None	None	None	CHEMBL221	Cyclooxygenase-1	Homo sapiens	SINGLE PROTEIN	CHEMBL1129066	1	Scientific Literature	J. Med. Chem.	1996	None
CHEMBL151590		0	317.37	0	1.67	10	NS(=O)(=O)/C=C/c1ccc(C(=O)c2ccccc2)cc1CO	Inhibition	'='	25.0	%				UO_0000187					False	CHEMBL665709	In vitro inhibition of cyclooxygenase-1 via inhibition of TXB2 generation in the presence of 1 uM arachidonic acid in human platelets at concentration of 10 uM	F	BAO_0000019	assay format	None	None	None	None	None	CHEMBL221	Cyclooxygenase-1	Homo sapiens	SINGLE PROTEIN	CHEMBL1136059	1	Scientific Literature	Bioorg. Med. Chem. Lett.	2002	None
CHEMBL273815		0	423.28	0	3.03	10	CC1(O)OC(=O)C(c2ccc(Br)cc2)=C1c1ccc(S(C)(=O)=O)cc1	IC50	'='	101000.0	nM		Outside typical range		UO_0000065					False	CHEMBL768834	Inhibitory concentration was measured against Prostaglandin G/H synthase 1 in the sensitive U937 microsome assay	B	BAO_0000251	microsome format	None	None	None	None	None	CHEMBL221	Cyclooxygenase-1	Homo sapiens	SINGLE PROTEIN	CHEMBL1136665	1	Scientific Literature	Bioorg. Med. Chem. Lett.	2003	None
CHEMBL295068		0	421.49	0	4.50	1m	Cc1ccc(N2CC(c3ccc(S(C)(=O)=O)cc3)=C(c3ccc(F)cc3)C2=O)cc1	IC50	'='	3700.0	nM	5.43			UO_0000065	12.89	0.25	0.93	9.98	False	CHEMBL767754	Biochemical index for Prostaglandin G/H synthase 1 measured as, thromboxane 2 (TXB2) levels following blood coagulation	B	BAO_0000221	tissue-based format	None	CHEMBL3638178	Blood	None	None	CHEMBL221	Cyclooxygenase-1	Homo sapiens	SINGLE PROTEIN	CHEMBL1133261	1	Scientific Literature	Bioorg. Med. Chem. Lett.	2000	None
CHEMBL176095		0	370.84	0	2.87	113	Cc1cc2c(s1)S(=O)(=O)NC(O)=C2C(=O)Nc1ccc(Cl)cc1	Inhibition	'='	90.0	%				UO_0000187					False	CHEMBL765125	Inhibition of human Prostaglandin G/H synthase 1 at 1 ug/mL expressed as mean percent inhibition of control PGE-2 production	B	BAO_0000357	single protein format	None	None	None	None	None	CHEMBL221	Cyclooxygenase-1	Homo sapiens	SINGLE PROTEIN	CHEMBL1129978	1	Scientific Literature	J. Med. Chem.	1997	None
CHEMBL289653		0	350.35	0	3.24	10d	Cc1nc(-c2ccc(F)cc2)c(-c2ccc(S(N)(=O)=O)c(F)c2)o1	IC50	'='	40000.0	nM	4.40			UO_0000065	12.55	0.25	1.16	5.10	False	CHEMBL768752	Inhibition of human purified Prostaglandin G/H synthase 1	B	BAO_0000357	single protein format	Homo sapiens	None	None	None	None	CHEMBL221	Cyclooxygenase-1	Homo sapiens	SINGLE PROTEIN	CHEMBL1135906	1	Scientific Literature	J. Med. Chem.	2002	None
CHEMBL328837		0	411.32	1	5.39	19	CS(=O)(=O)c1ccc(-c2csc(Br)c2-c2ccc(F)cc2)cc1	IC50	'='	1200.0	nM	5.92			UO_0000065	14.39	0.35	0.53	17.34	False	CHEMBL768829	Inhibitory activity against human recombinant Prostaglandin G/H synthase 1 expressed in microsomes taken from baculovirus infected Sf9 cells	B	BAO_0000219	cell-based format	None	None	None	Sf9	None	CHEMBL221	Cyclooxygenase-1	Homo sapiens	SINGLE PROTEIN	CHEMBL1128908	1	Scientific Literature	Bioorg. Med. Chem. Lett.	1996	CHEMBL3308860
CHEMBL410419		0	357.43	0	3.25	7a	CC1(C)OC(=O)C(Nc2ccccc2)=C1c1ccc(S(C)(=O)=O)cc1	IC50						Not Determined						False	CHEMBL664787	In vitro inhibitory potency against human COX-1 (HWB COX-2) by whole blood assay; ND means not determined	B	BAO_0000221	tissue-based format	None	CHEMBL3638178	Blood	None	None	CHEMBL221	Cyclooxygenase-1	Homo sapiens	SINGLE PROTEIN	CHEMBL1132677	1	Scientific Literature	Bioorg. Med. Chem. Lett.	1999	None
CHEMBL54327		0	393.84	0	4.91	21l	Cc1ccc(-c2cc(F)c(F)cc2-c2ccc(S(N)(=O)=O)cc2)cc1Cl	IC50	'='	16500.0	nM	4.78			UO_0000065	12.14	0.25	-0.13	7.95	False	CHEMBL768749	In vitro inhibitory activity against human recombinant prostaglandin G/H synthase 1.	B	BAO_0000357	single protein format	None	None	None	None	None	CHEMBL221	Cyclooxygenase-1	Homo sapiens	SINGLE PROTEIN	CHEMBL1129066	1	Scientific Literature	J. Med. Chem.	1996	None
CHEMBL434673		0	398.48	0	3.15	14	CC(C)Oc1c(-c2ccc(S(C)(=O)=O)cc2)cnn(Cc2ccccc2)c1=O	IC50	'>'	10000.0	nM				UO_0000065					False	CHEMBL766826	In vitro inhibitory activity against sensitive U-937 microsomal prostaglandin G/H synthase 1	B	BAO_0000019	assay format	None	None	None	None	None	CHEMBL221	Cyclooxygenase-1	Homo sapiens	SINGLE PROTEIN	CHEMBL1136575	1	Scientific Literature	Bioorg. Med. Chem. Lett.	2003	None
CHEMBL16647		0	404.52	1	6.16	6c	CC(C)(C)c1cc(-c2nnc(SCC(F)(F)F)s2)cc(C(C)(C)C)c1O	IC50	'>'	20000.0	nM				UO_0000065					False	CHEMBL878778	IC50 value against Prostaglandin G/H synthase 1 of human platelet rich plasma	B	BAO_0000366	cell-free format	None	CHEMBL3559721	Plasma	None	None	CHEMBL221	Cyclooxygenase-1	Homo sapiens	SINGLE PROTEIN	CHEMBL1132622	1	Scientific Literature	J. Med. Chem.	1999	None
CHEMBL294650		0	376.45	1	5.72	36	CS(=O)(=O)c1ccc(-c2cc3ccccc3cc2-c2ccc(F)cc2)cc1	IC50	'>'	100000.0	nM				UO_0000065					False	CHEMBL768749	In vitro inhibitory activity against human recombinant prostaglandin G/H synthase 1.	B	BAO_0000357	single protein format	None	None	None	None	None	CHEMBL221	Cyclooxygenase-1	Homo sapiens	SINGLE PROTEIN	CHEMBL1129066	1	Scientific Literature	J. Med. Chem.	1996	None
CHEMBL346288		0	355.44	0	3.53	8	CS(=O)(=O)c1ccc(-c2sc3nncn3c2-c2ccccc2)cc1	IC50	'>'	50000.0	nM				UO_0000065					False	CHEMBL767824	Tested in vitro for the ability to inhibit Prostaglandin G/H synthase 1 in chinese hamster ovary (CHO) cells	B	BAO_0000219	cell-based format	None	None	None	CHO	None	CHEMBL221	Cyclooxygenase-1	Homo sapiens	SINGLE PROTEIN	CHEMBL1129864	1	Scientific Literature	Bioorg. Med. Chem. Lett.	1997	CHEMBL3308072
CHEMBL199904		0	312.32	0	3.49	11	COc1cc(OC)cc(-c2cc3cc(OC)ccc3oc2=O)c1	IC50	'>'	25000.0	nM				UO_0000065					False	CHEMBL863436	Inhibition of thrombin-induced platelet aggregation in human	F	BAO_0000019	assay format	Homo sapiens	None	None	None	None	CHEMBL221	Cyclooxygenase-1	Homo sapiens	SINGLE PROTEIN	CHEMBL1148563	1	Scientific Literature	Bioorg. Med. Chem. Lett.	2006	None
CHEMBL153520		0	386.47	0	4.25	12a	CS(=O)(=O)c1ccc(-c2cc3c(cc2C(=O)C2CCCCC2)OCO3)cc1	Inhibition	'='	55.0	%				UO_0000187					False	CHEMBL763218	In vitro average percent inhibition of human prostaglandin G/H synthase 1 (COX-1) at a concentration of 100 uM	B	BAO_0000357	single protein format	None	None	None	None	None	CHEMBL221	Cyclooxygenase-1	Homo sapiens	SINGLE PROTEIN	CHEMBL1145927	1	Scientific Literature	J. Med. Chem.	2003	None
CHEMBL3234232		0	321.38	0	2.69	16s	CCOC(=O)/C(=C/c1cccc(F)c1)CSc1nncn1C	Inhibition	'='	20.8	%				UO_0000187					False	CHEMBL3239702	Inhibition of COX1 (unknown origin) at 100 uM by colorimetric method	B	BAO_0000357	single protein format	Homo sapiens	None	None	None	None	CHEMBL221	Cyclooxygenase-1	Homo sapiens	SINGLE PROTEIN	CHEMBL3232934	1	Scientific Literature	Bioorg. Med. Chem. Lett.	2014	None
CHEMBL227903	BAUHINOXEPIN J	0	256.26	0	1.95	8, bauhinoxepin J	COC1=CC(=O)C2=C(CCc3ccccc3O2)C1=O	IC50						Not Determined						False	CHEMBL914258	Inhibition of COX1 by radioimmunoassay method	B	BAO_0000357	single protein format	None	None	None	None	None	CHEMBL221	Cyclooxygenase-1	Homo sapiens	SINGLE PROTEIN	CHEMBL1139892	1	Scientific Literature	J. Nat. Prod.	2007	None
CHEMBL227813	BAUHINOXEPIN D	0	272.30	0	3.31	2, bauhinoxepin D	COc1c(C)c(O)cc2c1Oc1cccc(O)c1CC2	IC50						Not Determined						False	CHEMBL914258	Inhibition of COX1 by radioimmunoassay method	B	BAO_0000357	single protein format	None	None	None	None	None	CHEMBL221	Cyclooxygenase-1	Homo sapiens	SINGLE PROTEIN	CHEMBL1139892	1	Scientific Literature	J. Nat. Prod.	2007	None
CHEMBL44926		0	385.34	0	3.34	42	NS(=O)(=O)c1ccc(-n2cc(C(F)(F)F)nc2-c2ccccc2F)cc1	IC50	'='	22300.0	nM	4.65			UO_0000065	12.07	0.24	1.31	5.97	False	CHEMBL768737	Concentration required to inhibit human prostaglandin G/H synthase 1 (COX-1) by 50%	B	BAO_0000357	single protein format	None	None	None	None	None	CHEMBL221	Cyclooxygenase-1	Homo sapiens	SINGLE PROTEIN	CHEMBL1130039	1	Scientific Literature	J. Med. Chem.	1997	None
CHEMBL441236		0	473.38	1	5.83	97	CS(=O)(=O)c1ccc(-n2cc(COc3ccc(Cl)cc3)nc2-c2ccc(Cl)cc2)cc1	IC50	'>'	100000.0	nM				UO_0000065					False	CHEMBL768737	Concentration required to inhibit human prostaglandin G/H synthase 1 (COX-1) by 50%	B	BAO_0000357	single protein format	None	None	None	None	None	CHEMBL221	Cyclooxygenase-1	Homo sapiens	SINGLE PROTEIN	CHEMBL1130039	1	Scientific Literature	J. Med. Chem.	1997	None
CHEMBL16850		0	347.44	0	4.33	3	Cc1nc(-c2ccc(F)cc2)c(-c2ccc(S(C)(=O)=O)cc2)s1	IC50	'>'	100000.0	nM				UO_0000065					False	CHEMBL768829	Inhibitory activity against human recombinant Prostaglandin G/H synthase 1 expressed in microsomes taken from baculovirus infected Sf9 cells	B	BAO_0000219	cell-based format	None	None	None	Sf9	None	CHEMBL221	Cyclooxygenase-1	Homo sapiens	SINGLE PROTEIN	CHEMBL1128908	1	Scientific Literature	Bioorg. Med. Chem. Lett.	1996	CHEMBL3308860
CHEMBL300047		0	425.46	0	4.33	1i	CS(=O)(=O)c1ccc(C2=C(c3ccc(F)cc3)C(=O)N(c3ccccc3F)C2)cc1	IC50	'='	2500.0	nM	5.60			UO_0000065	13.17	0.26	1.27	10.29	False	CHEMBL767754	Biochemical index for Prostaglandin G/H synthase 1 measured as, thromboxane 2 (TXB2) levels following blood coagulation	B	BAO_0000221	tissue-based format	None	CHEMBL3638178	Blood	None	None	CHEMBL221	Cyclooxygenase-1	Homo sapiens	SINGLE PROTEIN	CHEMBL1133261	1	Scientific Literature	Bioorg. Med. Chem. Lett.	2000	None
CHEMBL273815		0	423.28	0	3.03	10	CC1(O)OC(=O)C(c2ccc(Br)cc2)=C1c1ccc(S(C)(=O)=O)cc1	IC50	'>'	100000.0	nM				UO_0000065					False	CHEMBL768833	Inhibitory concentration was measured against Prostaglandin G/H synthase 1 in human whole blood	B	BAO_0000221	tissue-based format	None	CHEMBL3638178	Blood	None	None	CHEMBL221	Cyclooxygenase-1	Homo sapiens	SINGLE PROTEIN	CHEMBL1136665	1	Scientific Literature	Bioorg. Med. Chem. Lett.	2003	None
CHEMBL456272		0	353.20	0	3.80	22	O=C(O)[C@H]1C[C@](O)(c2ccccc2Cl)[C@@H](c2ccccc2Cl)O1	Inhibition	'='	34.0	%				UO_0000187					False	CHEMBL1036636	Inhibition of COX1 at 1 uM	B	BAO_0000357	single protein format	None	None	None	None	None	CHEMBL221	Cyclooxygenase-1	Homo sapiens	SINGLE PROTEIN	CHEMBL1154444	1	Scientific Literature	Eur. J. Med. Chem.	2008	None
CHEMBL122	ROFECOXIB	4	314.36	0	2.56	Rofecoxib	CS(=O)(=O)c1ccc(C2=C(c3ccccc3)C(=O)OC2)cc1	Inhibition	'='	75.0	%				UO_0000187					False	CHEMBL1036636	Inhibition of COX1 at 1 uM	B	BAO_0000357	single protein format	None	None	None	None	None	CHEMBL221	Cyclooxygenase-1	Homo sapiens	SINGLE PROTEIN	CHEMBL1154444	1	Scientific Literature	Eur. J. Med. Chem.	2008	None
CHEMBL43442		0	340.40	0	2.53	3	C[S+]([O-])c1ccc(C2=C3c4ccccc4CCC3(O)OC2=O)cc1	IC50						Not Determined						False	CHEMBL878779	In vitro inhibitory activity against recombinant human Prostaglandin G/H synthase 1; Not determined	B	BAO_0000357	single protein format	None	None	None	None	None	CHEMBL221	Cyclooxygenase-1	Homo sapiens	SINGLE PROTEIN	CHEMBL1136373	1	Scientific Literature	Bioorg. Med. Chem. Lett.	2003	None
CHEMBL505264		0	322.33	1	5.28	13M6	COc1cc(/C=C(\C)c2ccc(C(F)(F)F)cc2)cc(OC)c1	IC50	'='	32600.0	nM	4.49			UO_0000065	13.92	0.27	-0.79	24.31	False	CHEMBL941536	Inhibition of COX1	B	BAO_0000357	single protein format	None	None	None	None	None	CHEMBL221	Cyclooxygenase-1	Homo sapiens	SINGLE PROTEIN	CHEMBL1140997	1	Scientific Literature	Bioorg. Med. Chem.	2009	None
CHEMBL355263		0	384.35	0	4.10	26	CS(=O)(=O)c1ccc(-c2cc(C(F)(F)F)nn2-c2ccc(F)cc2)cc1	IC50	'>'	1100.0	nM				UO_0000065					False	CHEMBL768829	Inhibitory activity against human recombinant Prostaglandin G/H synthase 1 expressed in microsomes taken from baculovirus infected Sf9 cells	B	BAO_0000219	cell-based format	None	None	None	Sf9	None	CHEMBL221	Cyclooxygenase-1	Homo sapiens	SINGLE PROTEIN	CHEMBL1128908	1	Scientific Literature	Bioorg. Med. Chem. Lett.	1996	CHEMBL3308860
CHEMBL2323511		0	448.93	0	3.31	50	COc1ccc2c(c1)c(C)c(CCC(=O)NS(C)(=O)=O)n2C(=O)c1ccc(Cl)cc1	IC50	'>'	100000.0	nM				UO_0000065					False	CHEMBL2329809	Inhibition of COX1 (unknown origin)-mediated oxidation of N,N,N,Ntetramethyl-1,4-phenylenediamine using arachidonic acid as substrate by colorimetric assay	B	BAO_0000357	single protein format	Homo sapiens	None	None	None	None	CHEMBL221	Cyclooxygenase-1	Homo sapiens	SINGLE PROTEIN	CHEMBL2321830	1	Scientific Literature	J. Med. Chem.	2013	None
CHEMBL54619		0	360.38	0	3.65	21p	Cc1ccc(-c2cc(F)c(F)cc2-c2ccc(S(N)(=O)=O)cc2)nc1	IC50	'>'	100000.0	nM				UO_0000065					False	CHEMBL768749	In vitro inhibitory activity against human recombinant prostaglandin G/H synthase 1.	B	BAO_0000357	single protein format	None	None	None	None	None	CHEMBL221	Cyclooxygenase-1	Homo sapiens	SINGLE PROTEIN	CHEMBL1129066	1	Scientific Literature	J. Med. Chem.	1996	None
CHEMBL2234374		0	380.43	0	2.75	3g	Cc1cc(O)nc2c1c(-c1ccccc1)nn2-c1ccc(S(N)(=O)=O)cc1	Inhibition	'='	0.0	%				UO_0000187					False	CHEMBL3053161	Inhibition of COX-1 (unknown origin) at 10 uM	B	BAO_0000357	single protein format	Homo sapiens	None	None	None	None	CHEMBL221	Cyclooxygenase-1	Homo sapiens	SINGLE PROTEIN	CHEMBL3045338	1	Scientific Literature	Med Chem Res	2011	None
CHEMBL69327		0	443.48	0	3.42	22l	Cc1ccc(-n2nc(C(=O)CCCO[N+](=O)[O-])cc2-c2ccc(S(C)(=O)=O)cc2)cc1	Inhibition	'='	55.0	%				UO_0000187					False	CHEMBL767834	Percentage inhibition of prostaglandin G/H synthase 1 in human whole blood (HWB) at a concentration of 100 um	B	BAO_0000221	tissue-based format	None	CHEMBL3638178	Blood	None	None	CHEMBL221	Cyclooxygenase-1	Homo sapiens	SINGLE PROTEIN	CHEMBL1149153	1	Scientific Literature	J. Med. Chem.	2004	None
CHEMBL107088		0	372.44	0	3.52	5h	Cc1ccc(OC2=C(c3ccc(S(C)(=O)=O)cc3)C(C)(C)OC2=O)cc1	IC50						Not Determined						False	CHEMBL664787	In vitro inhibitory potency against human COX-1 (HWB COX-2) by whole blood assay; ND means not determined	B	BAO_0000221	tissue-based format	None	CHEMBL3638178	Blood	None	None	CHEMBL221	Cyclooxygenase-1	Homo sapiens	SINGLE PROTEIN	CHEMBL1132677	1	Scientific Literature	Bioorg. Med. Chem. Lett.	1999	None
CHEMBL27765		0	468.96	1	5.52	3m	CCOC(=O)c1csc(Cc2c(C)n(C(=O)c3ccc(Cl)cc3)c3ccc(OC)cc23)n1	Inhibition	'='	1.0	%				UO_0000187					False	CHEMBL764080	Percent inhibition at 10 uM concentration against human recombinant Prostaglandin G/H synthase 1 cloned and expressed in baculovirus	B	BAO_0000019	assay format	None	None	None	None	None	CHEMBL221	Cyclooxygenase-1	Homo sapiens	SINGLE PROTEIN	CHEMBL1134068	1	Scientific Literature	Bioorg. Med. Chem. Lett.	2001	None
CHEMBL288423		0	338.43	0	3.82	7	CSc1ccc(C2=C3c4cc(C)ccc4CCC3(O)OC2=O)cc1	IC50	'='	13200.0	nM	4.88			UO_0000065	14.42	0.28	1.06	10.49	False	CHEMBL768753	In vitro inhibitory activity against recombinant human Prostaglandin G/H synthase 1	B	BAO_0000357	single protein format	None	None	None	None	None	CHEMBL221	Cyclooxygenase-1	Homo sapiens	SINGLE PROTEIN	CHEMBL1136373	1	Scientific Literature	Bioorg. Med. Chem. Lett.	2003	None
CHEMBL6	INDOMETHACIN	4	357.79	0	3.93	32	COc1ccc2c(c1)c(CC(=O)O)c(C)n2C(=O)c1ccc(Cl)cc1	Activity	'='	63.8	(ng of TXB2) (mg of protein)-1									False	CHEMBL767752	In vitro activity at a concentration of 10 uM against Prostaglandin G/H synthase 1	B	BAO_0000357	single protein format	None	None	None	None	None	CHEMBL221	Cyclooxygenase-1	Homo sapiens	SINGLE PROTEIN	CHEMBL1132472	1	Scientific Literature	J. Med. Chem.	1999	None
CHEMBL294050		0	279.34	1	5.09	23	N#Cc1ccc(-c2ccsc2-c2ccc(F)cc2)cc1	IC50	'='	210.0	nM	6.68			UO_0000065	23.91	0.46	1.59	28.07	False	CHEMBL665705	Inhibitory activity against human COX-1 expressed in baculovirus infected Sf9 cells	B	BAO_0000219	cell-based format	None	None	None	Sf9	None	CHEMBL221	Cyclooxygenase-1	Homo sapiens	SINGLE PROTEIN	CHEMBL1128822	1	Scientific Literature	Bioorg. Med. Chem. Lett.	1995	CHEMBL3308860
CHEMBL339817		0	390.46	0	4.84	12	Cc1cc(=O)c(-c2ccc3ccccc3c2)c(-c2ccc(S(C)(=O)=O)cc2)o1	IC50	'>'	100000.0	nM				UO_0000065					False	CHEMBL772918	Inhibition concentration against cyclooxygenase-1 (COX-1) in human whole blood	B	BAO_0000221	tissue-based format	None	CHEMBL3638178	Blood	None	None	CHEMBL221	Cyclooxygenase-1	Homo sapiens	SINGLE PROTEIN	CHEMBL1149180	1	Scientific Literature	J. Med. Chem.	2004	None
CHEMBL3965233		0	360.53	0	2.98	23	Cc1cc(C)c2c(=O)n(CN3CCN(C4CCCCC4)CC3)sc2n1	IC50	'='	660693.45	nM		Outside typical range		UO_0000065					False	CHEMBL3869871	Inhibition of COX-1 (unknown origin) using arachidonic acid as substrate preincubated for 2 mins followed by substrate addition in presence of TMPD by spectrophotometric analysis	B	BAO_0000357	single protein format	Homo sapiens	None	None	None	None	CHEMBL221	Cyclooxygenase-1	Homo sapiens	SINGLE PROTEIN	CHEMBL3868617	1	Scientific Literature	Bioorg Med Chem	2017	None
CHEMBL3974473		0	342.47	0	3.08	25	Cc1cc(C)c2c(=O)n(CN(C)CCNc3ccccc3)sc2n1	IC50	'='	173780.08	nM		Outside typical range		UO_0000065					False	CHEMBL3869871	Inhibition of COX-1 (unknown origin) using arachidonic acid as substrate preincubated for 2 mins followed by substrate addition in presence of TMPD by spectrophotometric analysis	B	BAO_0000357	single protein format	Homo sapiens	None	None	None	None	CHEMBL221	Cyclooxygenase-1	Homo sapiens	SINGLE PROTEIN	CHEMBL3868617	1	Scientific Literature	Bioorg Med Chem	2017	None
CHEMBL173830		0	365.44	0	2.20	9	CCc1cnc(NC(=O)C2=C(O)c3ccccc3S(=O)(=O)N2C)s1	Inhibition	'='	-4.0	%				UO_0000187					False	CHEMBL765124	Inhibition of human Prostaglandin G/H synthase 1 at 0.1 ug/mL expressed as mean percent inhibition of control PGE-2 production	B	BAO_0000357	single protein format	None	None	None	None	None	CHEMBL221	Cyclooxygenase-1	Homo sapiens	SINGLE PROTEIN	CHEMBL1129978	1	Scientific Literature	J. Med. Chem.	1997	None
CHEMBL174341		0	345.85	1	5.13	142	CC1(C)Sc2ccccc2C(O)=C1C(=O)Nc1cccc(Cl)c1	Inhibition	'='	20.0	%				UO_0000187					False	CHEMBL765125	Inhibition of human Prostaglandin G/H synthase 1 at 1 ug/mL expressed as mean percent inhibition of control PGE-2 production	B	BAO_0000357	single protein format	None	None	None	None	None	CHEMBL221	Cyclooxygenase-1	Homo sapiens	SINGLE PROTEIN	CHEMBL1129978	1	Scientific Literature	J. Med. Chem.	1997	None
CHEMBL369226		0	441.94	0	3.82	70	Cc1cnc(NC(=O)C2=C(O)c3sc4cc(Cl)ccc4c3S(=O)(=O)N2C)s1	Inhibition	'='	100.0	%				UO_0000187					False	CHEMBL765126	Inhibition of human Prostaglandin G/H synthase 1 at 10 ug/mL expressed as mean percent inhibition of control PGE-2 production	B	BAO_0000357	single protein format	None	None	None	None	None	CHEMBL221	Cyclooxygenase-1	Homo sapiens	SINGLE PROTEIN	CHEMBL1129978	1	Scientific Literature	J. Med. Chem.	1997	None
CHEMBL174889		0	329.38	0	2.71	123	Cc1ccc2c(c1)/C(=C(\O)Nc1ncc(C)s1)C(=O)N(C)C2=O	Inhibition	'='	51.0	%				UO_0000187					False	CHEMBL765126	Inhibition of human Prostaglandin G/H synthase 1 at 10 ug/mL expressed as mean percent inhibition of control PGE-2 production	B	BAO_0000357	single protein format	None	None	None	None	None	CHEMBL221	Cyclooxygenase-1	Homo sapiens	SINGLE PROTEIN	CHEMBL1129978	1	Scientific Literature	J. Med. Chem.	1997	None
CHEMBL276976		0	327.41	0	3.07	16	Cc1ccncc1C1=C(c2ccc(S(C)(=O)=O)cc2)CCC1=O	IC50	'='	5500.0	nM	5.26			UO_0000065	16.06	0.31	2.19	8.21	False	CHEMBL769638	In vitro potency against human Prostaglandin G/H synthase 1 in U937 microsomes.	B	BAO_0000251	microsome format	None	None	None	None	Microsome	CHEMBL221	Cyclooxygenase-1	Homo sapiens	SINGLE PROTEIN	CHEMBL1132626	1	Scientific Literature	J. Med. Chem.	1999	None
CHEMBL441497		0	457.77	0	4.42	111	O=C(Nc1ccc(Cl)cc1Cl)C1=C(O)N(S)S(=O)(=O)c2cc(Cl)sc21	Inhibition	'='	32.0	%				UO_0000187					False	CHEMBL765124	Inhibition of human Prostaglandin G/H synthase 1 at 0.1 ug/mL expressed as mean percent inhibition of control PGE-2 production	B	BAO_0000357	single protein format	None	None	None	None	None	CHEMBL221	Cyclooxygenase-1	Homo sapiens	SINGLE PROTEIN	CHEMBL1129978	1	Scientific Literature	J. Med. Chem.	1997	None
CHEMBL331905		0	453.50	0	4.26	10af	CCCc1c(C(=O)O)cnc2c(-c3ccc(F)cc3)c(-c3ccc(S(C)(=O)=O)cc3)nn12	Inhibition	'='	7.4	%				UO_0000187					False	CHEMBL770483	Percentage of inhibition of Prostaglandin G/H synthase 1 activity in human whole blood (HWB) at 10 uM	B	BAO_0000221	tissue-based format	None	CHEMBL3638178	Blood	None	None	CHEMBL221	Cyclooxygenase-1	Homo sapiens	SINGLE PROTEIN	CHEMBL1134336	1	Scientific Literature	J. Med. Chem.	2001	None
CHEMBL13920		0	298.43	0	4.64	8	C#CCCCC(=O)c1cc(C(C)(C)C)c2c(c1)C(C)(C)CO2	Selectivity	'='	4.0										False	CHEMBL838358	Tested for selectivity for inhibition of human platelet derived COX-1 and recombinant human COX-2 ()	B	BAO_0000019	assay format	None	None	None	None	None	CHEMBL221	Cyclooxygenase-1	Homo sapiens	SINGLE PROTEIN	CHEMBL1131314	1	Scientific Literature	J. Med. Chem.	1998	None
CHEMBL123700		0	381.43	0	3.91	10b	Cc1ccn2nc(-c3ccc(S(C)(=O)=O)cc3)c(-c3ccc(F)cc3)c2n1	Inhibition	'='	19.0	%				UO_0000187					False	CHEMBL770483	Percentage of inhibition of Prostaglandin G/H synthase 1 activity in human whole blood (HWB) at 10 uM	B	BAO_0000221	tissue-based format	None	CHEMBL3638178	Blood	None	None	CHEMBL221	Cyclooxygenase-1	Homo sapiens	SINGLE PROTEIN	CHEMBL1134336	1	Scientific Literature	J. Med. Chem.	2001	None
CHEMBL331295		0	425.51	0	4.35	10al	CS(=O)(=O)c1ccc(-c2nn3c4c(cnc3c2-c2ccc(F)cc2)CSC4)cc1	Inhibition	'='	0.0	%				UO_0000187					False	CHEMBL770483	Percentage of inhibition of Prostaglandin G/H synthase 1 activity in human whole blood (HWB) at 10 uM	B	BAO_0000221	tissue-based format	None	CHEMBL3638178	Blood	None	None	CHEMBL221	Cyclooxygenase-1	Homo sapiens	SINGLE PROTEIN	CHEMBL1134336	1	Scientific Literature	J. Med. Chem.	2001	None
CHEMBL120816		0	394.47	0	4.83	46	Cc1ccn2c(-c3ccc(F)cc3)c(-c3ccc(S(C)(=O)=O)cc3)nc2c1C	Inhibition	'='	0.0	%				UO_0000187					False	CHEMBL770483	Percentage of inhibition of Prostaglandin G/H synthase 1 activity in human whole blood (HWB) at 10 uM	B	BAO_0000221	tissue-based format	None	CHEMBL3638178	Blood	None	None	CHEMBL221	Cyclooxygenase-1	Homo sapiens	SINGLE PROTEIN	CHEMBL1134336	1	Scientific Literature	J. Med. Chem.	2001	None
CHEMBL122357		0	381.43	0	3.91	10d	Cc1cnc2c(-c3ccc(F)cc3)c(-c3ccc(S(C)(=O)=O)cc3)nn2c1	IC50	'>'	10000.0	nM				UO_0000065					False	CHEMBL772920	Inhibition of Prostaglandin G/H synthase 1 in U-937 cells from human histiocytic lymphoma	B	BAO_0000219	cell-based format	None	None	None	U-937	None	CHEMBL221	Cyclooxygenase-1	Homo sapiens	SINGLE PROTEIN	CHEMBL1134336	1	Scientific Literature	J. Med. Chem.	2001	CHEMBL3308006
CHEMBL167577		0	236.31	0	2.72	5d	CC(C)Cc1ccc(C(C)N(O)C(N)=O)cc1	Inhibition	'='	37.0	%				UO_0000187					False	CHEMBL765123	Inhibition activity against recombinant human Prostaglandin G/H synthase 1	B	BAO_0000357	single protein format	None	None	None	None	None	CHEMBL221	Cyclooxygenase-1	Homo sapiens	SINGLE PROTEIN	CHEMBL1129962	1	Scientific Literature	J. Med. Chem.	1997	None
CHEMBL7162	NS-398	0	314.36	0	2.68	2	CS(=O)(=O)Nc1ccc([N+](=O)[O-])cc1OC1CCCCC1	IC50	'='	3300.0	nM	5.48			UO_0000065	17.44	0.36	2.80	5.56	False	CHEMBL768738	IC50 against Prostaglandin G/H synthase 1 from human platelet rich plasma	B	BAO_0000366	cell-free format	None	CHEMBL3559721	Plasma	None	None	CHEMBL221	Cyclooxygenase-1	Homo sapiens	SINGLE PROTEIN	CHEMBL1132621	1	Scientific Literature	J. Med. Chem.	1999	None
CHEMBL518543	KUWANON C	0	422.48	1	5.30	kuwanon C	CC(C)=CCc1c(-c2ccc(O)cc2O)oc2c(CC=C(C)C)c(O)cc(O)c2c1=O	IC50	'='	62000.0	nM	4.21			UO_0000065	9.96	0.19	-1.09	3.79	False	CHEMBL1008496	Inhibition of COX1	B	BAO_0000357	single protein format	None	None	None	None	None	CHEMBL221	Cyclooxygenase-1	Homo sapiens	SINGLE PROTEIN	CHEMBL1151260	1	Scientific Literature	J. Nat. Prod.	2005	None
CHEMBL513113	LUCINONE	0	270.37	0	1.27	lucinone	CC(=O)[C@H]1CC[C@]2(C)CC[C@@H]([C@](C)(O)CO)C[C@]12O	IC50	'='	43000.0	nM	4.37			UO_0000065	16.15	0.31	3.10	5.62	False	CHEMBL1008496	Inhibition of COX1	B	BAO_0000357	single protein format	None	None	None	None	None	CHEMBL221	Cyclooxygenase-1	Homo sapiens	SINGLE PROTEIN	CHEMBL1151260	1	Scientific Literature	J. Nat. Prod.	2005	None
CHEMBL279801		0	350.55	1	5.62	6b	CCSc1nnc(-c2cc(C(C)(C)C)c(O)c(C(C)(C)C)c2)s1	IC50	'='	3100.0	nM	5.51			UO_0000065	15.71	0.33	-0.11	11.97	False	CHEMBL878778	IC50 value against Prostaglandin G/H synthase 1 of human platelet rich plasma	B	BAO_0000366	cell-free format	None	CHEMBL3559721	Plasma	None	None	CHEMBL221	Cyclooxygenase-1	Homo sapiens	SINGLE PROTEIN	CHEMBL1132622	1	Scientific Literature	J. Med. Chem.	1999	None
CHEMBL157714		0	381.48	0	4.17	14	C=Cc1nc2sc(-c3ccc(S(C)(=O)=O)cc3)c(-c3ccccc3)n2n1	IC50	'='	9600.0	nM	5.02			UO_0000065	13.15	0.26	0.85	7.80	False	CHEMBL767824	Tested in vitro for the ability to inhibit Prostaglandin G/H synthase 1 in chinese hamster ovary (CHO) cells	B	BAO_0000219	cell-based format	None	None	None	CHO	None	CHEMBL221	Cyclooxygenase-1	Homo sapiens	SINGLE PROTEIN	CHEMBL1129864	1	Scientific Literature	Bioorg. Med. Chem. Lett.	1997	CHEMBL3308072
CHEMBL433428		0	383.81	0	3.78	2a	NS(=O)(=O)c1ccc(-n2nc(C(F)F)cc2-c2ccc(Cl)cc2)cc1	IC50	'='	5700.0	nM	5.24			UO_0000065	13.66	0.29	1.46	6.72	False	CHEMBL772766	In vitro inhibitory concentration required to block recombinant human prostaglandin G/H synthase 1 (COX-1)	B	BAO_0000357	single protein format	None	None	None	None	None	CHEMBL221	Cyclooxygenase-1	Homo sapiens	SINGLE PROTEIN	CHEMBL1130002	1	Scientific Literature	J. Med. Chem.	1997	None
CHEMBL42223		0	430.84	0	4.62	54	COc1cc(-c2nc(C(F)(F)F)cn2-c2ccc(S(C)(=O)=O)cc2)ccc1Cl	IC50	'>'	100000.0	nM				UO_0000065					False	CHEMBL768737	Concentration required to inhibit human prostaglandin G/H synthase 1 (COX-1) by 50%	B	BAO_0000357	single protein format	None	None	None	None	None	CHEMBL221	Cyclooxygenase-1	Homo sapiens	SINGLE PROTEIN	CHEMBL1130039	1	Scientific Literature	J. Med. Chem.	1997	None
CHEMBL16828		0	336.53	1	5.10	14	COc1c(C(C)(C)C)cc(-c2nnc(S)s2)cc1C(C)(C)C	IC50	'>'	20000.0	nM				UO_0000065					False	CHEMBL878778	IC50 value against Prostaglandin G/H synthase 1 of human platelet rich plasma	B	BAO_0000366	cell-free format	None	CHEMBL3559721	Plasma	None	None	CHEMBL221	Cyclooxygenase-1	Homo sapiens	SINGLE PROTEIN	CHEMBL1132622	1	Scientific Literature	J. Med. Chem.	1999	None
CHEMBL139835	CYPROTERONE ACETATE	4	416.95	0	4.61	SID90340797	CC(=O)O[C@]1(C(C)=O)CC[C@H]2[C@@H]3C=C(Cl)C4=CC(=O)[C@@H]5C[C@@H]5[C@]4(C)[C@H]3CC[C@@]21C	Ki						Not Active (inhibition < 50% @ 10 uM and thus dose-reponse curve not measured)						False	CHEMBL1909130	DRUGMATRIX: Cyclooxygenase COX-1 enzyme inhibition (substrate: Arachidonic acid)	B	BAO_0000221	tissue-based format	Homo sapiens	None	None	Platelet	None	CHEMBL221	Cyclooxygenase-1	Homo sapiens	SINGLE PROTEIN	CHEMBL1909046	15	DrugMatrix			CHEMBL3833781
CHEMBL286756		0	372.84	0	2.91	17a	N#CCc1cc(-c2ccc(Cl)cc2)n(-c2ccc(S(N)(=O)=O)cc2)n1	IC50	'>'	100000.0	nM				UO_0000065					False	CHEMBL772766	In vitro inhibitory concentration required to block recombinant human prostaglandin G/H synthase 1 (COX-1)	B	BAO_0000357	single protein format	None	None	None	None	None	CHEMBL221	Cyclooxygenase-1	Homo sapiens	SINGLE PROTEIN	CHEMBL1130002	1	Scientific Literature	J. Med. Chem.	1997	None
CHEMBL29257		0	385.34	0	3.34	28a	NS(=O)(=O)c1ccc(-c2cc(C(F)(F)F)nn2-c2ccc(F)cc2)cc1	IC50	'='	80.0	nM	7.10			UO_0000065	18.42	0.37	3.76	9.10	False	CHEMBL772766	In vitro inhibitory concentration required to block recombinant human prostaglandin G/H synthase 1 (COX-1)	B	BAO_0000357	single protein format	None	None	None	None	None	CHEMBL221	Cyclooxygenase-1	Homo sapiens	SINGLE PROTEIN	CHEMBL1130002	1	Scientific Literature	J. Med. Chem.	1997	None
CHEMBL369144		0	378.84	0	3.15	29	Cc1ccc2c(c1)C(O)=C(C(=O)Nc1ccc(Cl)cc1)N(C)S2(=O)=O	Inhibition	'='	21.0	%				UO_0000187					False	CHEMBL765126	Inhibition of human Prostaglandin G/H synthase 1 at 10 ug/mL expressed as mean percent inhibition of control PGE-2 production	B	BAO_0000357	single protein format	None	None	None	None	None	CHEMBL221	Cyclooxygenase-1	Homo sapiens	SINGLE PROTEIN	CHEMBL1129978	1	Scientific Literature	J. Med. Chem.	1997	None
CHEMBL173890		0	360.39	0	2.19	40	COc1ccc2c(c1)S(=O)(=O)N(C)C(C(=O)Nc1ccccc1)=C2O	Inhibition	'='	-8.0	%				UO_0000187					False	CHEMBL765124	Inhibition of human Prostaglandin G/H synthase 1 at 0.1 ug/mL expressed as mean percent inhibition of control PGE-2 production	B	BAO_0000357	single protein format	None	None	None	None	None	CHEMBL221	Cyclooxygenase-1	Homo sapiens	SINGLE PROTEIN	CHEMBL1129978	1	Scientific Literature	J. Med. Chem.	1997	None
CHEMBL176621		0	402.91	0	3.42	110	Cc1cc2c(s1)C(C(=O)Nc1ccc(Cl)cc1)=C(O)N(S)S2(=O)=O	Inhibition	'='	98.0	%				UO_0000187					False	CHEMBL765126	Inhibition of human Prostaglandin G/H synthase 1 at 10 ug/mL expressed as mean percent inhibition of control PGE-2 production	B	BAO_0000357	single protein format	None	None	None	None	None	CHEMBL221	Cyclooxygenase-1	Homo sapiens	SINGLE PROTEIN	CHEMBL1129978	1	Scientific Literature	J. Med. Chem.	1997	None
CHEMBL177956		0	326.38	0	3.19	143	CN1C(c2c[nH]c3ccccc23)=C(O)c2ccccc2S1(=O)=O	Inhibition	'='	3.0	%				UO_0000187					False	CHEMBL765125	Inhibition of human Prostaglandin G/H synthase 1 at 1 ug/mL expressed as mean percent inhibition of control PGE-2 production	B	BAO_0000357	single protein format	None	None	None	None	None	CHEMBL221	Cyclooxygenase-1	Homo sapiens	SINGLE PROTEIN	CHEMBL1129978	1	Scientific Literature	J. Med. Chem.	1997	None
CHEMBL353327		0	447.73	0	4.54	103	CCN1C(O)=C(C(=O)Nc2ccc(Cl)cc2Cl)c2cc(Cl)ccc2S1(=O)=O	Inhibition	'='	36.0	%				UO_0000187					False	CHEMBL765124	Inhibition of human Prostaglandin G/H synthase 1 at 0.1 ug/mL expressed as mean percent inhibition of control PGE-2 production	B	BAO_0000357	single protein format	None	None	None	None	None	CHEMBL221	Cyclooxygenase-1	Homo sapiens	SINGLE PROTEIN	CHEMBL1129978	1	Scientific Literature	J. Med. Chem.	1997	None
CHEMBL456530		0	310.32	0	4.25	19	COc1ccc(/C=C2\C=C(CC(=O)O)c3cc(F)ccc32)cc1	Activity						Not Active						False	CHEMBL998734	Inhibition of cyclooxygenase 1 upto 4 uM	B	BAO_0000357	single protein format	None	None	None	None	None	CHEMBL221	Cyclooxygenase-1	Homo sapiens	SINGLE PROTEIN	CHEMBL1156567	1	Scientific Literature	J. Med. Chem.	2008	None
CHEMBL500	PINDOLOL	4	248.33	0	1.91	PINDOLOL	CC(C)NCC(O)COc1cccc2[nH]ccc12	Ki						Not Active (inhibition < 50% @ 10 uM and thus dose-reponse curve not measured)						False	CHEMBL1909130	DRUGMATRIX: Cyclooxygenase COX-1 enzyme inhibition (substrate: Arachidonic acid)	B	BAO_0000221	tissue-based format	Homo sapiens	None	None	Platelet	None	CHEMBL221	Cyclooxygenase-1	Homo sapiens	SINGLE PROTEIN	CHEMBL1909046	15	DrugMatrix			CHEMBL3833781
CHEMBL469912	PUROMYCIN	0	471.52	1	-0.79	PUROMYCIN	COc1ccc(C[C@H](N)C(=O)N[C@@H]2[C@@H](CO)O[C@@H](n3cnc4c(N(C)C)ncnc43)[C@@H]2O)cc1	IC50						Not Active (inhibition < 50% @ 10 uM and thus dose-reponse curve not measured)						False	CHEMBL1909130	DRUGMATRIX: Cyclooxygenase COX-1 enzyme inhibition (substrate: Arachidonic acid)	B	BAO_0000221	tissue-based format	Homo sapiens	None	None	Platelet	None	CHEMBL221	Cyclooxygenase-1	Homo sapiens	SINGLE PROTEIN	CHEMBL1909046	15	DrugMatrix			CHEMBL3833781
CHEMBL332028		0	326.47	1	5.03	49	CC(C)(C)c1cc(-c2cn3ccsc3n2)cc2c1OCC2(C)C	IC50	'='	75.0	nM	7.12			UO_0000065	21.82	0.42	2.09	26.86	False	CHEMBL763480	Inhibitory activity against prostaglandin G/H synthase 1 (COX-1)	B	BAO_0000357	single protein format	None	None	None	None	None	CHEMBL221	Cyclooxygenase-1	Homo sapiens	SINGLE PROTEIN	CHEMBL1131087	1	Scientific Literature	J. Med. Chem.	1998	None
CHEMBL177433		0	357.44	0	2.01	72	Cc1cc2c(s1)S(=O)(=O)N(C)C(C(=O)Nc1nccs1)=C2O	Inhibition	'='	1.0	%				UO_0000187					False	CHEMBL765124	Inhibition of human Prostaglandin G/H synthase 1 at 0.1 ug/mL expressed as mean percent inhibition of control PGE-2 production	B	BAO_0000357	single protein format	None	None	None	None	None	CHEMBL221	Cyclooxygenase-1	Homo sapiens	SINGLE PROTEIN	CHEMBL1129978	1	Scientific Literature	J. Med. Chem.	1997	None
CHEMBL176485		0	355.40	0	1.85	76	Cc1cc2c(o1)C(O)=C(C(=O)Nc1ncc(C)s1)N(C)S2(=O)=O	Inhibition	'='	1.0	%				UO_0000187					False	CHEMBL765126	Inhibition of human Prostaglandin G/H synthase 1 at 10 ug/mL expressed as mean percent inhibition of control PGE-2 production	B	BAO_0000357	single protein format	None	None	None	None	None	CHEMBL221	Cyclooxygenase-1	Homo sapiens	SINGLE PROTEIN	CHEMBL1129978	1	Scientific Literature	J. Med. Chem.	1997	None
CHEMBL175412		0	348.36	0	2.33	36	CN1C(C(=O)Nc2ccccc2)=C(O)c2cc(F)ccc2S1(=O)=O	Inhibition	'='	9.0	%				UO_0000187					False	CHEMBL765124	Inhibition of human Prostaglandin G/H synthase 1 at 0.1 ug/mL expressed as mean percent inhibition of control PGE-2 production	B	BAO_0000357	single protein format	None	None	None	None	None	CHEMBL221	Cyclooxygenase-1	Homo sapiens	SINGLE PROTEIN	CHEMBL1129978	1	Scientific Literature	J. Med. Chem.	1997	None
CHEMBL369492		0	399.25	0	3.49	83	CN1C(O)=C(C(=O)Nc2ccc(Cl)cc2)c2cc(Cl)ccc2S1(=O)=O	Inhibition	'='	60.0	%				UO_0000187					False	CHEMBL765124	Inhibition of human Prostaglandin G/H synthase 1 at 0.1 ug/mL expressed as mean percent inhibition of control PGE-2 production	B	BAO_0000357	single protein format	None	None	None	None	None	CHEMBL221	Cyclooxygenase-1	Homo sapiens	SINGLE PROTEIN	CHEMBL1129978	1	Scientific Literature	J. Med. Chem.	1997	None
CHEMBL265405		0	365.80	0	2.23	31	CN1C(C(=O)Nc2ccccn2)=C(O)c2cc(Cl)ccc2S1(=O)=O	Inhibition	'='	14.0	%				UO_0000187					False	CHEMBL765125	Inhibition of human Prostaglandin G/H synthase 1 at 1 ug/mL expressed as mean percent inhibition of control PGE-2 production	B	BAO_0000357	single protein format	None	None	None	None	None	CHEMBL221	Cyclooxygenase-1	Homo sapiens	SINGLE PROTEIN	CHEMBL1129978	1	Scientific Literature	J. Med. Chem.	1997	None
CHEMBL111787		0	335.38	0	3.71	8b	NS(=O)(=O)c1ccc(C2=C(c3ccc(F)c(F)c3)CCC2)cc1	IC50	'='	8100.0	nM	5.09			UO_0000065	15.18	0.30	1.38	8.46	False	CHEMBL769636	In vitro inhibition of prostaglandin G/H synthase 1.	B	BAO_0000357	single protein format	None	None	None	None	None	CHEMBL221	Cyclooxygenase-1	Homo sapiens	SINGLE PROTEIN	CHEMBL1128591	1	Scientific Literature	J. Med. Chem.	1995	None
CHEMBL936	DIPHENIDOL	4	309.45	0	4.19	DIPHENIDOL	OC(CCCN1CCCCC1)(c1ccccc1)c1ccccc1	Ki						Not Active (inhibition < 50% @ 10 uM and thus dose-reponse curve not measured)						False	CHEMBL1909130	DRUGMATRIX: Cyclooxygenase COX-1 enzyme inhibition (substrate: Arachidonic acid)	B	BAO_0000221	tissue-based format	Homo sapiens	None	None	Platelet	None	CHEMBL221	Cyclooxygenase-1	Homo sapiens	SINGLE PROTEIN	CHEMBL1909046	15	DrugMatrix			CHEMBL3833781
CHEMBL368037		0	361.38	0	1.59	39	COc1ccc2c(c1)S(=O)(=O)N(C)C(C(=O)Nc1ccccn1)=C2O	Inhibition	'='	9.0	%				UO_0000187					False	CHEMBL765125	Inhibition of human Prostaglandin G/H synthase 1 at 1 ug/mL expressed as mean percent inhibition of control PGE-2 production	B	BAO_0000357	single protein format	None	None	None	None	None	CHEMBL221	Cyclooxygenase-1	Homo sapiens	SINGLE PROTEIN	CHEMBL1129978	1	Scientific Literature	J. Med. Chem.	1997	None
CHEMBL152325	ACANTHOIC ACID	0	302.46	1	5.21	1	C=C[C@@]1(C)CC=C2C(CCC3[C@](C)(C(=O)O)CCC[C@@]23C)C1	IC50	'='	116400.0	nM		Outside typical range		UO_0000065					False	CHEMBL856197	Inhibitory activity against Prostaglandin G/H synthase 1 from rabbit renal microsomes	B	BAO_0000019	assay format	Oryctolagus cuniculus	None	None	None	None	CHEMBL221	Cyclooxygenase-1	Homo sapiens	SINGLE PROTEIN	CHEMBL1134200	1	Scientific Literature	Bioorg. Med. Chem. Lett.	2001	None
CHEMBL368037		0	361.38	0	1.59	39	COc1ccc2c(c1)S(=O)(=O)N(C)C(C(=O)Nc1ccccn1)=C2O	Inhibition	'='	-2.0	%				UO_0000187					False	CHEMBL765124	Inhibition of human Prostaglandin G/H synthase 1 at 0.1 ug/mL expressed as mean percent inhibition of control PGE-2 production	B	BAO_0000357	single protein format	None	None	None	None	None	CHEMBL221	Cyclooxygenase-1	Homo sapiens	SINGLE PROTEIN	CHEMBL1129978	1	Scientific Literature	J. Med. Chem.	1997	None
CHEMBL180584		0	338.84	0	4.12	135	Cc1cnc(NC(=O)C2=C(O)c3cc(Cl)ccc3SC2)s1	Inhibition	'='	18.0	%				UO_0000187					False	CHEMBL765126	Inhibition of human Prostaglandin G/H synthase 1 at 10 ug/mL expressed as mean percent inhibition of control PGE-2 production	B	BAO_0000357	single protein format	None	None	None	None	None	CHEMBL221	Cyclooxygenase-1	Homo sapiens	SINGLE PROTEIN	CHEMBL1129978	1	Scientific Literature	J. Med. Chem.	1997	None
CHEMBL237028		0	346.43	0	4.29	29b	COc1ccc2c(c1)c(CCO[N+](=O)[O-])c(C)n2CC1CCCCC1	Inhibition	'='	93.0	%				UO_0000187					False	CHEMBL900349	Inhibition of COX1 in human whole blood assessed as effect on A23187-induced thromboxane B2 production at 100 uM relative to control	B	BAO_0000221	tissue-based format	Homo sapiens	CHEMBL3638178	Blood	None	None	CHEMBL221	Cyclooxygenase-1	Homo sapiens	SINGLE PROTEIN	CHEMBL1138326	1	Scientific Literature	J. Med. Chem.	2007	None
CHEMBL25725		0	414.89	0	3.34	31	COc1ccc2c(c1)c(CC(=O)NCCCO)c(C)n2C(=O)c1ccc(Cl)cc1	Inhibition	'='	6.0	%				UO_0000187					False	CHEMBL900349	Inhibition of COX1 in human whole blood assessed as effect on A23187-induced thromboxane B2 production at 100 uM relative to control	B	BAO_0000221	tissue-based format	Homo sapiens	CHEMBL3638178	Blood	None	None	CHEMBL221	Cyclooxygenase-1	Homo sapiens	SINGLE PROTEIN	CHEMBL1138326	1	Scientific Literature	J. Med. Chem.	2007	None
CHEMBL295829	OXAMETACIN	0	372.81	0	3.35	35	COc1ccc2c(c1)c(CC(=O)NO)c(C)n2C(=O)c1ccc(Cl)cc1	Inhibition	'='	84.0	%				UO_0000187					False	CHEMBL901417	Inhibition of COX1 in human whole blood assessed as effect on A23187-induced thromboxane B2 production at 1 uM relative to control	B	BAO_0000357	single protein format	Homo sapiens	CHEMBL3638178	Blood	None	None	CHEMBL221	Cyclooxygenase-1	Homo sapiens	SINGLE PROTEIN	CHEMBL1138326	1	Scientific Literature	J. Med. Chem.	2007	None
CHEMBL237412		0	416.86	0	2.88	39	COc1ccc2c(c1)c(CC(=O)NOCCO)c(C)n2C(=O)c1ccc(Cl)cc1	Inhibition	'='	1.0	%				UO_0000187					False	CHEMBL900349	Inhibition of COX1 in human whole blood assessed as effect on A23187-induced thromboxane B2 production at 100 uM relative to control	B	BAO_0000221	tissue-based format	Homo sapiens	CHEMBL3638178	Blood	None	None	CHEMBL221	Cyclooxygenase-1	Homo sapiens	SINGLE PROTEIN	CHEMBL1138326	1	Scientific Literature	J. Med. Chem.	2007	None
CHEMBL237033		0	343.81	0	3.84	45	COc1ccc2c(c1)c(CCO)c(C)n2C(=O)c1ccc(Cl)cc1	Inhibition	'='	0.0	%				UO_0000187					False	CHEMBL900349	Inhibition of COX1 in human whole blood assessed as effect on A23187-induced thromboxane B2 production at 100 uM relative to control	B	BAO_0000221	tissue-based format	Homo sapiens	CHEMBL3638178	Blood	None	None	CHEMBL221	Cyclooxygenase-1	Homo sapiens	SINGLE PROTEIN	CHEMBL1138326	1	Scientific Literature	J. Med. Chem.	2007	None
CHEMBL237033		0	343.81	0	3.84	45	COc1ccc2c(c1)c(CCO)c(C)n2C(=O)c1ccc(Cl)cc1	Inhibition	'='	18.0	%				UO_0000187					False	CHEMBL900352	Inhibition of COX1 in human whole blood assessed as effect on A23187-induced thromboxane B2 production at 3 uM relative to control	B	BAO_0000221	tissue-based format	Homo sapiens	CHEMBL3638178	Blood	None	None	CHEMBL221	Cyclooxygenase-1	Homo sapiens	SINGLE PROTEIN	CHEMBL1138326	1	Scientific Literature	J. Med. Chem.	2007	None
CHEMBL237221		0	388.81	0	4.05	47	COc1ccc2c(c1)c(CCO[N+](=O)[O-])c(C)n2C(=O)c1ccc(Cl)cc1	Inhibition	'='	73.0	%				UO_0000187					False	CHEMBL900351	Inhibition of COX1 in human whole blood assessed as effect on A23187-induced thromboxane B2 production at 10 uM relative to control	B	BAO_0000357	single protein format	Homo sapiens	CHEMBL3638178	Blood	None	None	CHEMBL221	Cyclooxygenase-1	Homo sapiens	SINGLE PROTEIN	CHEMBL1138326	1	Scientific Literature	J. Med. Chem.	2007	None
CHEMBL429796		0	568.99	1	3.00	51	COc1ccc2c(c1)c(CCOC(=O)NS(=O)(=O)NCCCO[N+](=O)[O-])c(C)n2C(=O)c1ccc(Cl)cc1	Inhibition	'='	61.0	%				UO_0000187					False	CHEMBL900349	Inhibition of COX1 in human whole blood assessed as effect on A23187-induced thromboxane B2 production at 100 uM relative to control	B	BAO_0000221	tissue-based format	Homo sapiens	CHEMBL3638178	Blood	None	None	CHEMBL221	Cyclooxygenase-1	Homo sapiens	SINGLE PROTEIN	CHEMBL1138326	1	Scientific Literature	J. Med. Chem.	2007	None
CHEMBL429796		0	568.99	1	3.00	51	COc1ccc2c(c1)c(CCOC(=O)NS(=O)(=O)NCCCO[N+](=O)[O-])c(C)n2C(=O)c1ccc(Cl)cc1	Inhibition	'='	100.0	%				UO_0000187					False	CHEMBL900351	Inhibition of COX1 in human whole blood assessed as effect on A23187-induced thromboxane B2 production at 10 uM relative to control	B	BAO_0000357	single protein format	Homo sapiens	CHEMBL3638178	Blood	None	None	CHEMBL221	Cyclooxygenase-1	Homo sapiens	SINGLE PROTEIN	CHEMBL1138326	1	Scientific Literature	J. Med. Chem.	2007	None
CHEMBL557174		0	379.29	0	3.80	55	COc1ccc2c(c1)c(CCN)c(C)n2C(=O)c1ccc(Cl)cc1.Cl	Inhibition	'='	1.0	%				UO_0000187					False	CHEMBL900349	Inhibition of COX1 in human whole blood assessed as effect on A23187-induced thromboxane B2 production at 100 uM relative to control	B	BAO_0000221	tissue-based format	Homo sapiens	CHEMBL3638178	Blood	None	None	CHEMBL221	Cyclooxygenase-1	Homo sapiens	SINGLE PROTEIN	CHEMBL1138326	1	Scientific Literature	J. Med. Chem.	2007	None
CHEMBL237207		0	509.97	1	3.36	61	COc1ccc2c(c1)c(CCNS(=O)(=O)CCCO[N+](=O)[O-])c(C)n2C(=O)c1ccc(Cl)cc1	Inhibition	'='	16.0	%				UO_0000187					False	CHEMBL900349	Inhibition of COX1 in human whole blood assessed as effect on A23187-induced thromboxane B2 production at 100 uM relative to control	B	BAO_0000221	tissue-based format	Homo sapiens	CHEMBL3638178	Blood	None	None	CHEMBL221	Cyclooxygenase-1	Homo sapiens	SINGLE PROTEIN	CHEMBL1138326	1	Scientific Literature	J. Med. Chem.	2007	None
CHEMBL237022		0	488.93	0	3.74	57	COc1ccc2c(c1)c(CCNC(=O)NCCCO[N+](=O)[O-])c(C)n2C(=O)c1ccc(Cl)cc1	Inhibition	'='	93.0	%				UO_0000187					False	CHEMBL901417	Inhibition of COX1 in human whole blood assessed as effect on A23187-induced thromboxane B2 production at 1 uM relative to control	B	BAO_0000357	single protein format	Homo sapiens	CHEMBL3638178	Blood	None	None	CHEMBL221	Cyclooxygenase-1	Homo sapiens	SINGLE PROTEIN	CHEMBL1138326	1	Scientific Literature	J. Med. Chem.	2007	None
CHEMBL367858		0	381.44	0	1.96	38	COc1ccc2c(c1)S(=O)(=O)N(C)C(C(=O)Nc1ncc(C)s1)=C2O	Inhibition	'='	16.0	%				UO_0000187					False	CHEMBL765125	Inhibition of human Prostaglandin G/H synthase 1 at 1 ug/mL expressed as mean percent inhibition of control PGE-2 production	B	BAO_0000357	single protein format	None	None	None	None	None	CHEMBL221	Cyclooxygenase-1	Homo sapiens	SINGLE PROTEIN	CHEMBL1129978	1	Scientific Literature	J. Med. Chem.	1997	None
CHEMBL1630246		0	377.79	0	4.75	26d	CC(C)N(c1cc2c(cc1Cl)C=C(C(=O)O)C(C(F)(F)F)O2)C(C)C	IC50	'='	100000.0	nM	4.00			UO_0000065	10.59	0.22	-0.75	8.04	False	CHEMBL1639902	Inhibition of human COX1	B	BAO_0000357	single protein format	Homo sapiens	None	None	None	None	CHEMBL221	Cyclooxygenase-1	Homo sapiens	SINGLE PROTEIN	CHEMBL1629461	1	Scientific Literature	Bioorg. Med. Chem. Lett.	2010	None
CHEMBL1630247		0	403.83	0	4.89	26e	CC1CCCC(C)N1Cc1cc2c(cc1Cl)C=C(C(=O)O)C(C(F)(F)F)O2	IC50	'='	100000.0	nM	4.00			UO_0000065	9.91	0.20	-0.89	8.04	False	CHEMBL1639902	Inhibition of human COX1	B	BAO_0000357	single protein format	Homo sapiens	None	None	None	None	CHEMBL221	Cyclooxygenase-1	Homo sapiens	SINGLE PROTEIN	CHEMBL1629461	1	Scientific Literature	Bioorg. Med. Chem. Lett.	2010	None
CHEMBL118	CELECOXIB	4	381.38	0	3.51	celecoxib	Cc1ccc(-c2cc(C(F)(F)F)nn2-c2ccc(S(N)(=O)=O)cc2)cc1	IC50	'='	12500.0	nM	4.90			UO_0000065	12.86	0.26	1.39	6.29	True	CHEMBL900728	Inhibition of COX1 in human whole blood assessed as TXB2 production	B	BAO_0000221	tissue-based format	Homo sapiens	CHEMBL3638178	Blood	None	None	CHEMBL221	Cyclooxygenase-1	Homo sapiens	SINGLE PROTEIN	CHEMBL1137573	1	Scientific Literature	J. Med. Chem.	2007	None
CHEMBL1630233		0	306.67	0	3.69	12	CCc1c(Cl)ccc2c1C=C(C(=O)O)C(C(F)(F)F)O2	IC50	'='	66700.0	nM	4.18			UO_0000065	13.62	0.29	0.49	8.97	False	CHEMBL1639902	Inhibition of human COX1	B	BAO_0000357	single protein format	Homo sapiens	None	None	None	None	CHEMBL221	Cyclooxygenase-1	Homo sapiens	SINGLE PROTEIN	CHEMBL1629461	1	Scientific Literature	Bioorg. Med. Chem. Lett.	2010	None
CHEMBL1232083		0	385.17	0	4.82	23d	CC(C)COc1c(Cl)cc2c(c1Cl)O[C@@H](C(F)(F)F)C(C(=O)O)=C2	IC50	'='	2.0	nM	8.70			UO_0000065	22.58	0.50	3.88	15.60	False	CHEMBL1639902	Inhibition of human COX1	B	BAO_0000357	single protein format	Homo sapiens	None	None	None	None	CHEMBL221	Cyclooxygenase-1	Homo sapiens	SINGLE PROTEIN	CHEMBL1629461	1	Scientific Literature	Bioorg. Med. Chem. Lett.	2010	None
CHEMBL1630254		0	366.79	0	4.88	32a-S	CC(C)CSc1cc2c(cc1Cl)C=C(C(=O)O)[C@@H](C(F)(F)F)O2	IC50	'='	22600.0	nM	4.65			UO_0000065	12.67	0.28	-0.23	9.98	False	CHEMBL1639902	Inhibition of human COX1	B	BAO_0000357	single protein format	Homo sapiens	None	None	None	None	CHEMBL221	Cyclooxygenase-1	Homo sapiens	SINGLE PROTEIN	CHEMBL1629461	1	Scientific Literature	Bioorg. Med. Chem. Lett.	2010	None
CHEMBL1560	CAPTOPRIL	4	217.29	0	0.63	captopril	C[C@H](CS)C(=O)N1CCC[C@H]1C(=O)O	Ki	'='	17000.0	nM	4.77			UO_0000065	21.95	0.47	4.14	8.28	False	CHEMBL3088743	Inhibition of COX-1 (unknown origin) using arachidonic acid as substrate assessed as formation of prostanoid products preincubated for 10 mins prior to substrate addition measured after 2 mins by Ellman's method	B	BAO_0000357	single protein format	Homo sapiens	None	None	None	None	CHEMBL221	Cyclooxygenase-1	Homo sapiens	SINGLE PROTEIN	CHEMBL3085742	1	Scientific Literature	J. Med. Chem.	2013	None
CHEMBL470129		0	258.36	0	4.09	2	CC(C)=CCC/C(C)=C/CC1=CC(=O)C=C(C)C1=O	IC50	'='	64300.0	nM	4.19			UO_0000065	16.22	0.30	0.10	12.28	False	CHEMBL1023323	Inhibition of COX1	B	BAO_0000357	single protein format	None	None	None	None	None	CHEMBL221	Cyclooxygenase-1	Homo sapiens	SINGLE PROTEIN	CHEMBL1141734	1	Scientific Literature	J. Nat. Prod.	1998	None
CHEMBL177933		0	366.27	1	5.40	139	CC1Sc2ccc(Cl)cc2C(O)=C1C(=O)Nc1cccc(Cl)c1	Inhibition	'='	10.0	%				UO_0000187					False	CHEMBL765125	Inhibition of human Prostaglandin G/H synthase 1 at 1 ug/mL expressed as mean percent inhibition of control PGE-2 production	B	BAO_0000357	single protein format	None	None	None	None	None	CHEMBL221	Cyclooxygenase-1	Homo sapiens	SINGLE PROTEIN	CHEMBL1129978	1	Scientific Literature	J. Med. Chem.	1997	None
CHEMBL368613		0	385.85	0	2.60	44	Cc1cnc(NC(=O)C2=C(O)c3ccc(Cl)cc3S(=O)(=O)N2C)s1	Inhibition	'='	85.0	%				UO_0000187					False	CHEMBL765126	Inhibition of human Prostaglandin G/H synthase 1 at 10 ug/mL expressed as mean percent inhibition of control PGE-2 production	B	BAO_0000357	single protein format	None	None	None	None	None	CHEMBL221	Cyclooxygenase-1	Homo sapiens	SINGLE PROTEIN	CHEMBL1129978	1	Scientific Literature	J. Med. Chem.	1997	None
CHEMBL366878		0	409.26	0	2.95	79	CN1C(O)=C(C(=O)Nc2ccc(Br)cc2)c2ccccc2S1(=O)=O	Inhibition	'='	54.0	%				UO_0000187					False	CHEMBL765124	Inhibition of human Prostaglandin G/H synthase 1 at 0.1 ug/mL expressed as mean percent inhibition of control PGE-2 production	B	BAO_0000357	single protein format	None	None	None	None	None	CHEMBL221	Cyclooxygenase-1	Homo sapiens	SINGLE PROTEIN	CHEMBL1129978	1	Scientific Literature	J. Med. Chem.	1997	None
CHEMBL369702		0	349.34	0	1.72	35	CN1C(C(=O)Nc2ccccn2)=C(O)c2cc(F)ccc2S1(=O)=O	Inhibition	'='	11.0	%				UO_0000187					False	CHEMBL765125	Inhibition of human Prostaglandin G/H synthase 1 at 1 ug/mL expressed as mean percent inhibition of control PGE-2 production	B	BAO_0000357	single protein format	None	None	None	None	None	CHEMBL221	Cyclooxygenase-1	Homo sapiens	SINGLE PROTEIN	CHEMBL1129978	1	Scientific Literature	J. Med. Chem.	1997	None
CHEMBL426222		0	397.46	0	3.16	62	CCn1c2c(c3ccccc31)S(=O)(=O)N(C)C(C(=O)Nc1ccccc1)=C2O	Inhibition	'='	-9.0	%				UO_0000187					False	CHEMBL765124	Inhibition of human Prostaglandin G/H synthase 1 at 0.1 ug/mL expressed as mean percent inhibition of control PGE-2 production	B	BAO_0000357	single protein format	None	None	None	None	None	CHEMBL221	Cyclooxygenase-1	Homo sapiens	SINGLE PROTEIN	CHEMBL1129978	1	Scientific Literature	J. Med. Chem.	1997	None
CHEMBL869	NITROFURAZONE	4	198.14	0	0.19	nitrofurazone	NC(=O)N/N=C/c1ccc([N+](=O)[O-])o1	Inhibition	'='	91.0	%				UO_0000187					False	CHEMBL3088739	Inhibition of COX-1 (unknown origin) using arachidonic acid as substrate assessed as formation of prostanoid products at 500 uM preincubated for 10 mins prior to substrate addition measured after 2 mins by Ellman's method relative to control	B	BAO_0000357	single protein format	Homo sapiens	None	None	None	None	CHEMBL221	Cyclooxygenase-1	Homo sapiens	SINGLE PROTEIN	CHEMBL3085742	1	Scientific Literature	J. Med. Chem.	2013	None
CHEMBL175208		0	360.39	0	2.19	24	COc1ccc2c(c1)C(O)=C(C(=O)Nc1ccccc1)N(C)S2(=O)=O	Inhibition	'='	-6.0	%				UO_0000187					False	CHEMBL765124	Inhibition of human Prostaglandin G/H synthase 1 at 0.1 ug/mL expressed as mean percent inhibition of control PGE-2 production	B	BAO_0000357	single protein format	None	None	None	None	None	CHEMBL221	Cyclooxygenase-1	Homo sapiens	SINGLE PROTEIN	CHEMBL1129978	1	Scientific Literature	J. Med. Chem.	1997	None
CHEMBL366813		0	364.81	0	2.84	32	CN1C(C(=O)Nc2ccccc2)=C(O)c2cc(Cl)ccc2S1(=O)=O	Inhibition	'='	17.0	%				UO_0000187					False	CHEMBL765126	Inhibition of human Prostaglandin G/H synthase 1 at 10 ug/mL expressed as mean percent inhibition of control PGE-2 production	B	BAO_0000357	single protein format	None	None	None	None	None	CHEMBL221	Cyclooxygenase-1	Homo sapiens	SINGLE PROTEIN	CHEMBL1129978	1	Scientific Literature	J. Med. Chem.	1997	None
CHEMBL174386		0	377.23	0	4.25	126	Cc1ccc2c(c1)/C(=C(\O)Nc1ccc(Cl)cc1Cl)C(=O)N(C)C2=O	Inhibition	'='	100.0	%				UO_0000187					False	CHEMBL765126	Inhibition of human Prostaglandin G/H synthase 1 at 10 ug/mL expressed as mean percent inhibition of control PGE-2 production	B	BAO_0000357	single protein format	None	None	None	None	None	CHEMBL221	Cyclooxygenase-1	Homo sapiens	SINGLE PROTEIN	CHEMBL1129978	1	Scientific Literature	J. Med. Chem.	1997	None
CHEMBL172491		0	381.41	0	2.73	53	CN1C(C(=O)Nc2ccccn2)=C(O)c2ccc3ccccc3c2S1(=O)=O	Inhibition	'='	29.0	%				UO_0000187					False	CHEMBL765124	Inhibition of human Prostaglandin G/H synthase 1 at 0.1 ug/mL expressed as mean percent inhibition of control PGE-2 production	B	BAO_0000357	single protein format	None	None	None	None	None	CHEMBL221	Cyclooxygenase-1	Homo sapiens	SINGLE PROTEIN	CHEMBL1129978	1	Scientific Literature	J. Med. Chem.	1997	None
CHEMBL2442736		0	314.77	0	3.67	3	Cc1c(CC(=O)O)c2cccnc2n1Cc1ccc(Cl)cc1	Inhibition						Not Active						False	CHEMBL2447508	Inhibition of human COX1 at 10 uM	B	BAO_0000357	single protein format	Homo sapiens	None	None	None	None	CHEMBL221	Cyclooxygenase-1	Homo sapiens	SINGLE PROTEIN	CHEMBL2440029	1	Scientific Literature	Bioorg. Med. Chem.	2013	None
CHEMBL119720		0	311.43	0	4.22	58	Cn1cccc1C(=O)c1cc(C(C)(C)C)c2c(c1)C(C)(C)CO2	IC50	'='	35.0	nM	7.46			UO_0000065	23.94	0.44	3.24	23.87	False	CHEMBL763480	Inhibitory activity against prostaglandin G/H synthase 1 (COX-1)	B	BAO_0000357	single protein format	None	None	None	None	None	CHEMBL221	Cyclooxygenase-1	Homo sapiens	SINGLE PROTEIN	CHEMBL1131087	1	Scientific Literature	J. Med. Chem.	1998	None
CHEMBL465620		0	320.30	0	1.55	4'-O-Me-ent-gallocatechin	COc1c(O)cc([C@@H]2Oc3cc(O)cc(O)c3C[C@H]2O)cc1O	IC50	'='	12000.0	nM	4.92			UO_0000065	15.36	0.29	3.37	4.11	False	CHEMBL1008496	Inhibition of COX1	B	BAO_0000357	single protein format	None	None	None	None	None	CHEMBL221	Cyclooxygenase-1	Homo sapiens	SINGLE PROTEIN	CHEMBL1151260	1	Scientific Literature	J. Nat. Prod.	2005	None
CHEMBL464006	MORUSIN	0	420.46	1	5.27	morusin	CC(C)=CCc1c(-c2ccc(O)cc2O)oc2c3c(cc(O)c2c1=O)OC(C)(C)C=C3	IC50	'='	100000.0	nM	4.00			UO_0000065	9.51	0.18	-1.27	3.99	False	CHEMBL1008496	Inhibition of COX1	B	BAO_0000357	single protein format	None	None	None	None	None	CHEMBL221	Cyclooxygenase-1	Homo sapiens	SINGLE PROTEIN	CHEMBL1151260	1	Scientific Literature	J. Nat. Prod.	2005	None
CHEMBL503797	OURATEAPROANTHOCYANIDIN A	0	592.55	3	3.30	ouratea-proanthocyanidin A	COc1c(O)cc([C@H]2Oc3c(c(O)cc(O)c3[C@H]3c4c(O)cc(O)cc4O[C@H](c4ccc(O)cc4)[C@@H]3O)C[C@H]2O)cc1O	IC50	'='	138000.0	nM		Outside typical range		UO_0000065					False	CHEMBL1008496	Inhibition of COX1	B	BAO_0000357	single protein format	None	None	None	None	None	CHEMBL221	Cyclooxygenase-1	Homo sapiens	SINGLE PROTEIN	CHEMBL1151260	1	Scientific Literature	J. Nat. Prod.	2005	None
CHEMBL6	INDOMETHACIN	4	357.79	0	3.93	Indomethacin	COc1ccc2c(c1)c(CC(=O)O)c(C)n2C(=O)c1ccc(Cl)cc1	Inhibition	'='	100.0	%				UO_0000187					True	CHEMBL1008511	Inhibition of COX1 at 20 uM	B	BAO_0000357	single protein format	None	None	None	None	None	CHEMBL221	Cyclooxygenase-1	Homo sapiens	SINGLE PROTEIN	CHEMBL1151260	1	Scientific Literature	J. Nat. Prod.	2005	None
CHEMBL448030		0	386.04	0	3.75	7f	Nc1cccc(C(=O)Nc2cc(Br)c(O)c(Br)c2)c1	Inhibition	'<'	5.0	%				UO_0000187					False	CHEMBL998486	Inhibition of COX1 assessed as inhibition of arachidonic acid conversion to prostaglandin-E2 release at 10 uM	B	BAO_0000357	single protein format	None	None	None	None	None	CHEMBL221	Cyclooxygenase-1	Homo sapiens	SINGLE PROTEIN	CHEMBL1140932	1	Scientific Literature	J. Med. Chem.	2009	None
CHEMBL500800		0	389.02	0	4.31	4e	O=C(Nc1cc(Br)c(O)c(Br)c1)c1ccccc1F	Inhibition	'<'	5.0	%				UO_0000187					False	CHEMBL998486	Inhibition of COX1 assessed as inhibition of arachidonic acid conversion to prostaglandin-E2 release at 10 uM	B	BAO_0000357	single protein format	None	None	None	None	None	CHEMBL221	Cyclooxygenase-1	Homo sapiens	SINGLE PROTEIN	CHEMBL1140932	1	Scientific Literature	J. Med. Chem.	2009	None
CHEMBL489871		0	407.01	0	4.45	3e	O=C(Nc1cc(Br)c(O)c(Br)c1)c1cc(F)ccc1F	Inhibition	'<'	5.0	%				UO_0000187					False	CHEMBL998486	Inhibition of COX1 assessed as inhibition of arachidonic acid conversion to prostaglandin-E2 release at 10 uM	B	BAO_0000357	single protein format	None	None	None	None	None	CHEMBL221	Cyclooxygenase-1	Homo sapiens	SINGLE PROTEIN	CHEMBL1140932	1	Scientific Literature	J. Med. Chem.	2009	None
CHEMBL313313		0	434.36	0	4.59	45	COc1ccc(C2=C(c3ccc(S(N)(=O)=O)cc3)CC3(CC3)C2)cc1Br	IC50	'='	400.0	nM	6.40			UO_0000065	14.73	0.34	1.81	9.22	False	CHEMBL763485	Inhibitory activity against prostaglandin G/H synthase 1 (COX-1).	B	BAO_0000357	single protein format	None	None	None	None	None	CHEMBL221	Cyclooxygenase-1	Homo sapiens	SINGLE PROTEIN	CHEMBL1129290	1	Scientific Literature	J. Med. Chem.	1996	None
CHEMBL506267		0	198.26	0	3.68	3c	Cc1cc(-c2ccccc2)cc(C)c1O	Activity	'='	4.0	%				UO_0000187					False	CHEMBL1027433	Inhibition of cyclooxygenase 1 at 10.0 uM after 20 mins	B	BAO_0000357	single protein format	None	None	None	None	None	CHEMBL221	Cyclooxygenase-1	Homo sapiens	SINGLE PROTEIN	CHEMBL1140147	1	Scientific Literature	J. Med. Chem.	2008	None
CHEMBL451485		0	407.08	0	3.72	8d	O=S(=O)(Nc1ccc(Br)c(O)c1Br)c1ccccc1	Activity	'='	2.0	%				UO_0000187					False	CHEMBL1027433	Inhibition of cyclooxygenase 1 at 10.0 uM after 20 mins	B	BAO_0000357	single protein format	None	None	None	None	None	CHEMBL221	Cyclooxygenase-1	Homo sapiens	SINGLE PROTEIN	CHEMBL1140147	1	Scientific Literature	J. Med. Chem.	2008	None
CHEMBL449772		0	312.00	0	4.88	3b	Brc1cc(Br)cc(-c2ccccc2)c1	Activity	'='	0.0	%				UO_0000187					False	CHEMBL1027433	Inhibition of cyclooxygenase 1 at 10.0 uM after 20 mins	B	BAO_0000357	single protein format	None	None	None	None	None	CHEMBL221	Cyclooxygenase-1	Homo sapiens	SINGLE PROTEIN	CHEMBL1140147	1	Scientific Literature	J. Med. Chem.	2008	None
CHEMBL252358		0	353.01	1	5.02	1b	Brc1cc(Br)cc(-c2nc3ccccc3o2)c1	Activity	'='	1.0	%				UO_0000187					False	CHEMBL1027433	Inhibition of cyclooxygenase 1 at 10.0 uM after 20 mins	B	BAO_0000357	single protein format	None	None	None	None	None	CHEMBL221	Cyclooxygenase-1	Homo sapiens	SINGLE PROTEIN	CHEMBL1140147	1	Scientific Literature	J. Med. Chem.	2008	None
CHEMBL279336		0	421.68	1	5.94	6j	CCN(CC)CCSc1nnc(-c2cc(C(C)(C)C)c(O)c(C(C)(C)C)c2)s1	IC50	'>'	20000.0	nM				UO_0000065					False	CHEMBL878778	IC50 value against Prostaglandin G/H synthase 1 of human platelet rich plasma	B	BAO_0000366	cell-free format	None	CHEMBL3559721	Plasma	None	None	CHEMBL221	Cyclooxygenase-1	Homo sapiens	SINGLE PROTEIN	CHEMBL1132622	1	Scientific Literature	J. Med. Chem.	1999	None
CHEMBL249995		0	351.42	0	3.01	5b	CS(=O)(=O)c1ccc(C2SCC(=O)N2c2ccc(F)cc2)cc1	IC50	'>'	100000.0	nM				UO_0000065					False	CHEMBL941993	Inhibition of COX1	B	BAO_0000357	single protein format	None	None	None	None	None	CHEMBL221	Cyclooxygenase-1	Homo sapiens	SINGLE PROTEIN	CHEMBL1139828	1	Scientific Literature	Bioorg. Med. Chem. Lett.	2007	None
CHEMBL442564		0	258.36	0	4.09	(2-[(2E)-3,7-dimethyl-2,6-octadienyl]-6-methyl-2,5-cyclohexadiene-1,4-dione	CC(C)=CCC/C(C)=C\CC1=CC(=O)C=C(C)C1=O	IC50	'='	64000.0	nM	4.19			UO_0000065	16.23	0.30	0.10	12.28	False	CHEMBL1008496	Inhibition of COX1	B	BAO_0000357	single protein format	None	None	None	None	None	CHEMBL221	Cyclooxygenase-1	Homo sapiens	SINGLE PROTEIN	CHEMBL1151260	1	Scientific Literature	J. Nat. Prod.	2005	None
CHEMBL119418		0	317.47	0	4.57	11	CCCCCNC(=O)c1cc(C(C)(C)C)c2c(c1)C(C)(C)CO2	IC50	'='	2000.0	nM	5.70			UO_0000065	17.95	0.34	1.13	14.87	False	CHEMBL763480	Inhibitory activity against prostaglandin G/H synthase 1 (COX-1)	B	BAO_0000357	single protein format	None	None	None	None	None	CHEMBL221	Cyclooxygenase-1	Homo sapiens	SINGLE PROTEIN	CHEMBL1131087	1	Scientific Literature	J. Med. Chem.	1998	None
CHEMBL291912		0	326.39	0	4.56	16a	CS(=O)(=O)c1ccc(-c2ccccc2-c2ccc(F)cc2)cc1	IC50	'>'	100000.0	nM				UO_0000065					False	CHEMBL768749	In vitro inhibitory activity against human recombinant prostaglandin G/H synthase 1.	B	BAO_0000357	single protein format	None	None	None	None	None	CHEMBL221	Cyclooxygenase-1	Homo sapiens	SINGLE PROTEIN	CHEMBL1129066	1	Scientific Literature	J. Med. Chem.	1996	None
CHEMBL92102		0	338.47	0	4.88	35	Cc1ccc(C2=C(c3ccc(S(C)(=O)=O)cc3)CC3(CC3)C2)cc1	IC50	'='	4040.0	nM	5.39			UO_0000065	15.94	0.31	0.51	15.80	False	CHEMBL763485	Inhibitory activity against prostaglandin G/H synthase 1 (COX-1).	B	BAO_0000357	single protein format	None	None	None	None	None	CHEMBL221	Cyclooxygenase-1	Homo sapiens	SINGLE PROTEIN	CHEMBL1129290	1	Scientific Literature	J. Med. Chem.	1996	None
CHEMBL183178		0	331.39	0	3.68	9d	COc1ccc(Oc2c(C)[nH]c3cccc(S(C)(=O)=O)c23)cc1	IC50	'='	6000.0	nM	5.22			UO_0000065	15.76	0.31	1.54	7.64	False	CHEMBL833014	Inhibitory concentration against human whole blood Prostaglandin G/H synthase 1 enzyme activity	B	BAO_0000357	single protein format	Homo sapiens	None	None	None	None	CHEMBL221	Cyclooxygenase-1	Homo sapiens	SINGLE PROTEIN	CHEMBL1137849	1	Scientific Literature	Bioorg. Med. Chem. Lett.	2004	None
CHEMBL17104		0	347.49	0	3.41	30a	CC(C)(C)c1cc(-c2nsc(N=C(N)N)n2)cc(C(C)(C)C)c1O	IC50	'='	1700.0	nM	5.77			UO_0000065	16.60	0.33	2.36	5.23	False	CHEMBL878778	IC50 value against Prostaglandin G/H synthase 1 of human platelet rich plasma	B	BAO_0000366	cell-free format	None	CHEMBL3559721	Plasma	None	None	CHEMBL221	Cyclooxygenase-1	Homo sapiens	SINGLE PROTEIN	CHEMBL1132622	1	Scientific Literature	J. Med. Chem.	1999	None
CHEMBL434520		0	445.50	0	3.01	28	CS(=O)(=O)c1ccc(-c2c(-c3ccc(F)cc3)nn3nc(S(C)(=O)=O)ccc23)cc1	IC50	'>'	100000.0	nM				UO_0000065					False	CHEMBL833051	Inhibition of human cyclooxygenase-1 expressed in COS cells	B	BAO_0000219	cell-based format	Homo sapiens	None	None	COS	None	CHEMBL221	Cyclooxygenase-1	Homo sapiens	SINGLE PROTEIN	CHEMBL1138006	1	Scientific Literature	Bioorg. Med. Chem. Lett.	2004	None
CHEMBL279752		0	443.95	1	6.34	30	CS(=O)(=O)c1ccc(-c2sc(-c3ccccc3Cl)nc2-c2cccc(F)c2)cc1	IC50	'>'	100000.0	nM				UO_0000065					False	CHEMBL664166	Inhibition of human cyclooxygenase-1 (hCOX-1) enzyme.	B	BAO_0000357	single protein format	None	None	None	None	None	CHEMBL221	Cyclooxygenase-1	Homo sapiens	SINGLE PROTEIN	CHEMBL1132704	1	Scientific Literature	Bioorg. Med. Chem. Lett.	1999	None
CHEMBL114162		0	316.36	0	3.08	28	CS(=O)(=O)c1ccc(-c2cncn2-c2ccc(F)cc2)cc1	IC50	'>'	10000.0	nM				UO_0000065					False	CHEMBL768746	In vitro inhibitory activity against human Prostaglandin G/H synthase 1 (COX-1) in U-937 cells	B	BAO_0000219	cell-based format	None	None	None	U-937	None	CHEMBL221	Cyclooxygenase-1	Homo sapiens	SINGLE PROTEIN	CHEMBL1145864	1	Scientific Literature	J. Med. Chem.	2003	CHEMBL3308006
CHEMBL303383		0	452.45	0	3.92	21m	CS(=O)(=O)c1ccc(-c2cc(C(=O)CCCO)nn2-c2ccc(C(F)(F)F)cc2)cc1	Inhibition	'='	-20.0	%		Outside typical range		UO_0000187					False	CHEMBL767834	Percentage inhibition of prostaglandin G/H synthase 1 in human whole blood (HWB) at a concentration of 100 um	B	BAO_0000221	tissue-based format	None	CHEMBL3638178	Blood	None	None	CHEMBL221	Cyclooxygenase-1	Homo sapiens	SINGLE PROTEIN	CHEMBL1149153	1	Scientific Literature	J. Med. Chem.	2004	None
CHEMBL68735		0	389.48	0	3.75	27b-II (E- isomer)	CS(=O)(=O)c1ccc(-c2cc(/C=C/C[N+](=O)[O-])nn2C2CCCCC2)cc1	Inhibition	'='	40.0	%				UO_0000187					False	CHEMBL767834	Percentage inhibition of prostaglandin G/H synthase 1 in human whole blood (HWB) at a concentration of 100 um	B	BAO_0000221	tissue-based format	None	CHEMBL3638178	Blood	None	None	CHEMBL221	Cyclooxygenase-1	Homo sapiens	SINGLE PROTEIN	CHEMBL1149153	1	Scientific Literature	J. Med. Chem.	2004	None
CHEMBL321217		0	360.41	0	3.48	DFU	CC1(C)OC(=O)C(c2cccc(F)c2)=C1c1ccc(S(C)(=O)=O)cc1	IC50	'='	14000.0	nM	4.85			UO_0000065	13.47	0.27	1.37	8.03	False	CHEMBL664784	In vitro inhibitory potency against U-937 microsomal COX-1	B	BAO_0000019	assay format	None	None	None	None	None	CHEMBL221	Cyclooxygenase-1	Homo sapiens	SINGLE PROTEIN	CHEMBL1132677	1	Scientific Literature	Bioorg. Med. Chem. Lett.	1999	None
CHEMBL23610		0	364.37	0	3.52	22	CS(=O)(=O)c1ccc(C2=C(Oc3cc(F)cc(F)c3)C(=O)CC2)cc1	IC50	'='	94000.0	nM	4.03			UO_0000065	11.05	0.22	0.51	6.66	False	CHEMBL769637	In vitro potency against human Prostaglandin G/H synthase 1 (hCOX-1) in the human whole blood assay.	B	BAO_0000221	tissue-based format	Homo sapiens	CHEMBL3638178	Blood	None	None	CHEMBL221	Cyclooxygenase-1	Homo sapiens	SINGLE PROTEIN	CHEMBL1132626	1	Scientific Literature	J. Med. Chem.	1999	None
CHEMBL331673		0	413.45	0	4.38	10aa	Cc1c(CF)cnc2c(-c3ccc(F)cc3)c(-c3ccc(S(C)(=O)=O)cc3)nn12	Inhibition	'='	7.3	%				UO_0000187					False	CHEMBL770483	Percentage of inhibition of Prostaglandin G/H synthase 1 activity in human whole blood (HWB) at 10 uM	B	BAO_0000221	tissue-based format	None	CHEMBL3638178	Blood	None	None	CHEMBL221	Cyclooxygenase-1	Homo sapiens	SINGLE PROTEIN	CHEMBL1134336	1	Scientific Literature	J. Med. Chem.	2001	None
CHEMBL1290320		0	354.71	0	4.80	6h	O=C(O)C1=Cc2cc(Cl)cc(-c3ccccc3)c2OC1C(F)(F)F	IC50	'='	1540.0	nM	5.81			UO_0000065	16.39	0.33	1.01	12.49	False	CHEMBL1671272	Inhibition of human COX1	B	BAO_0000357	single protein format	Homo sapiens	None	None	None	None	CHEMBL221	Cyclooxygenase-1	Homo sapiens	SINGLE PROTEIN	CHEMBL1667779	1	Scientific Literature	Bioorg. Med. Chem. Lett.	2011	None
CHEMBL1669040		0	398.76	1	5.12	6q	COc1ccc(-c2cc(Cl)cc3c2OC(C(F)(F)F)C(C(=O)O)=C3)cc1C	IC50	'>'	100000.0	nM				UO_0000065					False	CHEMBL1671272	Inhibition of human COX1	B	BAO_0000357	single protein format	Homo sapiens	None	None	None	None	CHEMBL221	Cyclooxygenase-1	Homo sapiens	SINGLE PROTEIN	CHEMBL1667779	1	Scientific Literature	Bioorg. Med. Chem. Lett.	2011	None
CHEMBL177915		0	361.38	0	1.59	23	COc1ccc2c(c1)C(O)=C(C(=O)Nc1ccccn1)N(C)S2(=O)=O	Inhibition	'='	-18.0	%		Outside typical range		UO_0000187					False	CHEMBL765126	Inhibition of human Prostaglandin G/H synthase 1 at 10 ug/mL expressed as mean percent inhibition of control PGE-2 production	B	BAO_0000357	single protein format	None	None	None	None	None	CHEMBL221	Cyclooxygenase-1	Homo sapiens	SINGLE PROTEIN	CHEMBL1129978	1	Scientific Literature	J. Med. Chem.	1997	None
CHEMBL328616		0	372.40	0	2.48	13a	CC(=O)Oc1ccccc1C1=C(c2ccc(S(C)(=O)=O)cc2)COC1=O	IC50	'>'	100000.0	nM				UO_0000065					False	CHEMBL772763	In vitro inhibitory concentration of compound required to inhibit Prostaglandin G/H synthase 1 enzyme was determined	B	BAO_0000357	single protein format	None	None	None	None	None	CHEMBL221	Cyclooxygenase-1	Homo sapiens	SINGLE PROTEIN	CHEMBL1135351	1	Scientific Literature	Bioorg. Med. Chem. Lett.	2002	None
CHEMBL163231		0	519.66	2	6.37	6	CCCCC1SC(c2cccc(Oc3ccccc3)c2)N([C@@H](COCc2ccccc2)C(=O)OC)C1=O	Inhibition						No inhibition						False	CHEMBL879228	Compound was evaluated for inhibition of Prostaglandin G/H synthase 1; No inhibition at 10 uM	B	BAO_0000357	single protein format	None	None	None	None	None	CHEMBL221	Cyclooxygenase-1	Homo sapiens	SINGLE PROTEIN	CHEMBL1129743	1	Scientific Literature	Bioorg. Med. Chem. Lett.	1996	None
CHEMBL386006		0	425.87	0	2.74	9a	NS(=O)(=O)c1ccc(-n2cnc(Cl)c2-c2ccc(OCCCO)c(F)c2)cc1	IC50	'>'	100000.0	nM				UO_0000065					False	CHEMBL917137	Inhibition of COX1 in human whole blood assessed as TxB2 production after 1 hr	B	BAO_0000221	tissue-based format	Homo sapiens	CHEMBL3638178	Blood	None	None	CHEMBL221	Cyclooxygenase-1	Homo sapiens	SINGLE PROTEIN	CHEMBL1142971	1	Scientific Literature	J. Med. Chem.	2007	None
CHEMBL333962		0	435.40	0	4.62	10i	CS(=O)(=O)c1ccc(-c2nn3c(C(F)(F)F)ccnc3c2-c2ccc(F)cc2)cc1	Inhibition	'='	0.0	%				UO_0000187					False	CHEMBL770483	Percentage of inhibition of Prostaglandin G/H synthase 1 activity in human whole blood (HWB) at 10 uM	B	BAO_0000221	tissue-based format	None	CHEMBL3638178	Blood	None	None	CHEMBL221	Cyclooxygenase-1	Homo sapiens	SINGLE PROTEIN	CHEMBL1134336	1	Scientific Literature	J. Med. Chem.	2001	None
CHEMBL327468		0	384.43	0	2.81	4	CS(=O)(=O)c1ccc([C@@H](CO)[C@@H](CCC(=O)[O-])c2ccccc2)cc1.[Na+]	IC50	'>'	100000.0	nM				UO_0000065					False	CHEMBL660376	The compound was evaluated for its inhibitory activity against COX- 1.	B	BAO_0000357	single protein format	None	None	None	None	None	CHEMBL221	Cyclooxygenase-1	Homo sapiens	SINGLE PROTEIN	CHEMBL1132833	1	Scientific Literature	Bioorg. Med. Chem. Lett.	2000	None
CHEMBL158421		0	494.79	1	9.89	14	CCCCCCCCCCCCCCCc1cccc(OCC)c1CSc1nc2ccccc2[nH]1	Ratio	'>'	340.0										False	CHEMBL844565	Ratio for inhibition of COX-1 to that of COX-2	B	BAO_0000357	single protein format	None	None	None	None	None	CHEMBL221	Cyclooxygenase-1	Homo sapiens	SINGLE PROTEIN	CHEMBL1145760	1	Scientific Literature	Bioorg. Med. Chem. Lett.	2003	None
CHEMBL280625		0	645.21	2	8.64	9e	Cc1c(Cc2nc(-c3ccc(Br)cc3)cs2)c2cc(Br)ccc2n1C(=O)c1ccc(Br)cc1	Inhibition	'='	13.0	%				UO_0000187					False	CHEMBL764080	Percent inhibition at 10 uM concentration against human recombinant Prostaglandin G/H synthase 1 cloned and expressed in baculovirus	B	BAO_0000019	assay format	None	None	None	None	None	CHEMBL221	Cyclooxygenase-1	Homo sapiens	SINGLE PROTEIN	CHEMBL1134068	1	Scientific Literature	Bioorg. Med. Chem. Lett.	2001	None
CHEMBL321643		0	398.31	0	4.74	8k	COc1c(Cl)cc(C2=C(c3ccc(S(N)(=O)=O)cc3)CCC2)cc1Cl	IC50	'='	71600.0	nM	4.14			UO_0000065	10.41	0.23	-0.59	5.97	False	CHEMBL769636	In vitro inhibition of prostaglandin G/H synthase 1.	B	BAO_0000357	single protein format	None	None	None	None	None	CHEMBL221	Cyclooxygenase-1	Homo sapiens	SINGLE PROTEIN	CHEMBL1128591	1	Scientific Literature	J. Med. Chem.	1995	None
CHEMBL6	INDOMETHACIN	4	357.79	0	3.93	Indomethacin	COc1ccc2c(c1)c(CC(=O)O)c(C)n2C(=O)c1ccc(Cl)cc1	IC50	'='	190.0	nM	6.72			UO_0000065	18.79	0.37	2.79	9.81	False	CHEMBL768837	Inhibitory potency against Prostaglandin G/H synthase 1 in human whole blood assay	B	BAO_0000221	tissue-based format	None	CHEMBL3638178	Blood	None	None	CHEMBL221	Cyclooxygenase-1	Homo sapiens	SINGLE PROTEIN	CHEMBL1147594	1	Scientific Literature	Bioorg. Med. Chem. Lett.	2004	None
CHEMBL3903347		0	396.52	0	2.81	9	Cc1cc(C)c2c(=O)n(CCC(=O)N3CCN(c4ccccc4)CC3)sc2n1	Inhibition	'='	25.0	%				UO_0000187					False	CHEMBL3869871	Inhibition of COX-1 (unknown origin) using arachidonic acid as substrate preincubated for 2 mins followed by substrate addition in presence of TMPD by spectrophotometric analysis	B	BAO_0000357	single protein format	Homo sapiens	None	None	None	None	CHEMBL221	Cyclooxygenase-1	Homo sapiens	SINGLE PROTEIN	CHEMBL3868617	1	Scientific Literature	Bioorg Med Chem	2017	None
CHEMBL3977032		0	410.54	0	3.37	13	CCC(C(=O)N1CCN(c2ccccc2)CC1)n1sc2nc(C)cc(C)c2c1=O	IC50	'='	153600.0	nM		Outside typical range		UO_0000065					False	CHEMBL3869871	Inhibition of COX-1 (unknown origin) using arachidonic acid as substrate preincubated for 2 mins followed by substrate addition in presence of TMPD by spectrophotometric analysis	B	BAO_0000357	single protein format	Homo sapiens	None	None	None	None	CHEMBL221	Cyclooxygenase-1	Homo sapiens	SINGLE PROTEIN	CHEMBL3868617	1	Scientific Literature	Bioorg Med Chem	2017	None
CHEMBL3912571		0	372.47	0	2.99	24	Cc1cc(C)c2c(=O)n(CN3CCN(c4ccccc4F)CC3)sc2n1	IC50	'='	141253.75	nM		Outside typical range		UO_0000065					False	CHEMBL3869871	Inhibition of COX-1 (unknown origin) using arachidonic acid as substrate preincubated for 2 mins followed by substrate addition in presence of TMPD by spectrophotometric analysis	B	BAO_0000357	single protein format	Homo sapiens	None	None	None	None	CHEMBL221	Cyclooxygenase-1	Homo sapiens	SINGLE PROTEIN	CHEMBL3868617	1	Scientific Literature	Bioorg Med Chem	2017	None
CHEMBL449027		0	338.04	1	5.38	2b	Brc1cc(Br)cc(/C=C/c2ccccc2)c1	Activity	'='	0.0	%				UO_0000187					False	CHEMBL1027433	Inhibition of cyclooxygenase 1 at 10.0 uM after 20 mins	B	BAO_0000357	single protein format	None	None	None	None	None	CHEMBL221	Cyclooxygenase-1	Homo sapiens	SINGLE PROTEIN	CHEMBL1140147	1	Scientific Literature	J. Med. Chem.	2008	None
CHEMBL122	ROFECOXIB	4	314.36	0	2.56	Refecoxib	CS(=O)(=O)c1ccc(C2=C(c3ccccc3)C(=O)OC2)cc1	IC50	'>'	10000.0	nM				UO_0000065					True	CHEMBL772924	Inhibition of arachidonic acid induced TXB2 generation in isolated human platelets (Prostaglandin G/H synthase 1 cell assay)	F	BAO_0000019	assay format	None	None	None	None	None	CHEMBL221	Cyclooxygenase-1	Homo sapiens	SINGLE PROTEIN	CHEMBL1136052	1	Scientific Literature	J. Med. Chem.	2002	None
CHEMBL1651906	STREPTOZOCIN	4	265.22	0	-2.89	STREPTOZOTOCIN	CN(N=O)C(=O)N[C@H]1C(O)O[C@H](CO)[C@@H](O)[C@@H]1O	Ki						Not Active (inhibition < 50% @ 10 uM and thus dose-reponse curve not measured)						False	CHEMBL1909130	DRUGMATRIX: Cyclooxygenase COX-1 enzyme inhibition (substrate: Arachidonic acid)	B	BAO_0000221	tissue-based format	Homo sapiens	None	None	Platelet	None	CHEMBL221	Cyclooxygenase-1	Homo sapiens	SINGLE PROTEIN	CHEMBL1909046	15	DrugMatrix			CHEMBL3833781
CHEMBL44313		0	433.50	1	5.23	30	Cc1c(C(=O)c2ccccc2)cc(-c2ccc(S(C)(=O)=O)cc2)n1-c1ccc(F)cc1	IC50	'>'	30000.0	nM				UO_0000065					False	CHEMBL768745	In vitro inhibitory activity against human prostaglandin G/H synthase 1	B	BAO_0000357	single protein format	None	None	None	None	None	CHEMBL221	Cyclooxygenase-1	Homo sapiens	SINGLE PROTEIN	CHEMBL1130038	1	Scientific Literature	J. Med. Chem.	1997	None
CHEMBL378212		0	402.25	1	5.28	4	O=C(c1cc(C(F)(F)F)cc(C(F)(F)F)c1)n1ccc2cc([N+](=O)[O-])ccc21	Inhibition						Not Active						False	CHEMBL870855	Inhibition of COX1 at 30 uM	B	BAO_0000357	single protein format	None	None	None	None	None	CHEMBL221	Cyclooxygenase-1	Homo sapiens	SINGLE PROTEIN	CHEMBL1148655	1	Scientific Literature	Bioorg. Med. Chem. Lett.	2006	None
CHEMBL457332		0	317.35	0	2.48	11f	CS(=O)(=O)c1ccc(-n2nncc2-c2ccc(F)cc2)cc1	IC50	'='	910.0	nM	6.04			UO_0000065	19.04	0.38	3.56	9.32	False	CHEMBL989580	Inhibition of COX1 by enzyme immunoassay	B	BAO_0000357	single protein format	None	None	None	None	None	CHEMBL221	Cyclooxygenase-1	Homo sapiens	SINGLE PROTEIN	CHEMBL1143392	1	Scientific Literature	Bioorg. Med. Chem.	2009	None
CHEMBL3924311		0	266.32	0	2.55	16	Cc1cc(C)c2c(OCCCC(=O)O)nsc2n1	Inhibition	'='	25.0	%				UO_0000187					False	CHEMBL3869871	Inhibition of COX-1 (unknown origin) using arachidonic acid as substrate preincubated for 2 mins followed by substrate addition in presence of TMPD by spectrophotometric analysis	B	BAO_0000357	single protein format	Homo sapiens	None	None	None	None	CHEMBL221	Cyclooxygenase-1	Homo sapiens	SINGLE PROTEIN	CHEMBL3868617	1	Scientific Literature	Bioorg Med Chem	2017	None
[truncated: 5,978 more rows]
