# Supplementary material for: PyRMD Studio: A Unified Suite for Next-Generation, AI-Powered Virtual Screening
Source: J Chem Inf Model. 2026 May 19;66(11):6197–203. doi: 10.1021/acs.jcim.6c00648 (PMC13250901; doi:10.1021/acs.jcim.6c00648)
Supplement: Supplementary file 1 [file ci6c00648_si_001.zip › DATA/pgh2_chembl.csv]

Molecule ChEMBL ID	Molecule Name	Molecule Max Phase	Molecular Weight	#RO5 Violations	AlogP	Compound Key	Smiles	Standard Type	Standard Relation	Standard Value	Standard Units	pChEMBL Value	Data Validity Comment	Comment	Uo Units	Ligand Efficiency BEI	Ligand Efficiency LE	Ligand Efficiency LLE	Ligand Efficiency SEI	Potential Duplicate	Assay ChEMBL ID	Assay Description	Assay Type	BAO Format ID	BAO Label	Assay Organism	Assay Tissue ChEMBL ID	Assay Tissue Name	Assay Cell Type	Assay Subcellular Fraction	Target ChEMBL ID	Target Name	Target Organism	Target Type	Document ChEMBL ID	Source ID	Source Description	Document Journal	Document Year	Cell ChEMBL ID
CHEMBL118081		0	376.87	0	3.91	10y	COc1ccc(-c2c(Cl)ncn2-c2ccc(S(C)(=O)=O)cc2)cc1C	Inhibition	'='	100.0	%				UO_0000187					False	CHEMBL764999	Inhibition of Prostaglandin G/H synthase 2 (COX-2) in human whole blood at 10 uM	B	BAO_0000221	tissue-based format	None	CHEMBL3638178	Blood	None	None	CHEMBL230	Cyclooxygenase-2	Homo sapiens	SINGLE PROTEIN	CHEMBL1145864	1	Scientific Literature	J. Med. Chem.	2003	None
CHEMBL325437		0	367.26	0	4.25	10e	CS(=O)(=O)c1ccc(-n2cnc(Cl)c2-c2ccc(Cl)cc2)cc1	Inhibition	'='	88.4	%				UO_0000187					False	CHEMBL768142	In vitro percent inhibition of prostaglandin G/H synthase 2 (COX-2) in human whole blood at 1 uM	B	BAO_0000221	tissue-based format	None	CHEMBL3638178	Blood	None	None	CHEMBL230	Cyclooxygenase-2	Homo sapiens	SINGLE PROTEIN	CHEMBL1145864	1	Scientific Literature	J. Med. Chem.	2003	None
CHEMBL116252		0	368.25	0	3.64	10al	CS(=O)(=O)c1ccc(-n2cnc(Cl)c2-c2cnccc2Cl)cc1	IC50	'='	43.0	nM	7.37			UO_0000065	20.00	0.44	3.73	11.36	False	CHEMBL762914	In vitro inhibitory activity against human Prostaglandin G/H synthase 2 (COX-2) in 143982 cells	B	BAO_0000219	cell-based format	None	None	None	143982	None	CHEMBL230	Cyclooxygenase-2	Homo sapiens	SINGLE PROTEIN	CHEMBL1145864	1	Scientific Literature	J. Med. Chem.	2003	None
CHEMBL46584		0	446.25	0	3.97	46	NS(=O)(=O)c1ccc(-n2cc(C(F)(F)F)nc2-c2cccc(Br)c2)cc1	IC50	'='	7.079	nM	8.15			UO_0000065	18.26	0.43	4.18	10.45	False	CHEMBL763870	Inhibition of human Prostaglandin G/H synthase 2	B	BAO_0000357	single protein format	None	None	None	None	None	CHEMBL230	Cyclooxygenase-2	Homo sapiens	SINGLE PROTEIN	CHEMBL1134614	1	Scientific Literature	J. Med. Chem.	2001	None
CHEMBL325755		0	367.35	0	3.36	98	CS(=O)(=O)c1ccc(-n2cc(C(F)(F)F)nc2-c2cccnc2)cc1	IC50	'='	1698.24	nM	5.77			UO_0000065	15.71	0.32	2.41	8.90	False	CHEMBL763870	Inhibition of human Prostaglandin G/H synthase 2	B	BAO_0000357	single protein format	None	None	None	None	None	CHEMBL230	Cyclooxygenase-2	Homo sapiens	SINGLE PROTEIN	CHEMBL1134614	1	Scientific Literature	J. Med. Chem.	2001	None
CHEMBL44421		0	344.41	0	3.53	22	CN(C)S(=O)(=O)c1ccc(-n2cccc2-c2ccc(F)cc2)cc1	IC50	'>'	100000.0	nM				UO_0000065					False	CHEMBL762912	In vitro inhibitory activity against human prostaglandin G/H synthase 2	B	BAO_0000357	single protein format	None	None	None	None	None	CHEMBL230	Cyclooxygenase-2	Homo sapiens	SINGLE PROTEIN	CHEMBL1130038	1	Scientific Literature	J. Med. Chem.	1997	None
CHEMBL282185		0	391.83	0	3.17	9a	COC(=O)c1cc2cc(S(C)(=O)=O)ccc2n1C(=O)c1ccc(Cl)cc1	Inhibition	'<'	25.0	%				UO_0000187					False	CHEMBL763861	% Inhibition of Prostaglandin G/H synthase 2 activity was evaluated at 10 uM concentration, in human whole blood as LPS-induced PGE-2 generation	F	BAO_0000221	tissue-based format	None	CHEMBL3638178	Blood	None	None	CHEMBL230	Cyclooxygenase-2	Homo sapiens	SINGLE PROTEIN	CHEMBL1136052	1	Scientific Literature	J. Med. Chem.	2002	None
CHEMBL117852		0	374.89	0	4.55	10l	CCCc1ccc(-c2c(Cl)ncn2-c2ccc(S(C)(=O)=O)cc2)cc1	Inhibition	'='	91.9	%				UO_0000187					False	CHEMBL764999	Inhibition of Prostaglandin G/H synthase 2 (COX-2) in human whole blood at 10 uM	B	BAO_0000221	tissue-based format	None	CHEMBL3638178	Blood	None	None	CHEMBL230	Cyclooxygenase-2	Homo sapiens	SINGLE PROTEIN	CHEMBL1145864	1	Scientific Literature	J. Med. Chem.	2003	None
CHEMBL117423		0	372.39	0	4.23	4s	CS(=O)(=O)c1ccc(-c2[nH]c(C(F)(F)F)nc2-c2cccs2)cc1	Inhibition	'='	1.4	uM		Non standard unit for type		UO_0000064					False	CHEMBL761117	Compound was tested in vitro for inhibition of human recombinant Prostaglandin G/H synthase 2	B	BAO_0000357	single protein format	None	None	None	None	None	CHEMBL230	Cyclooxygenase-2	Homo sapiens	SINGLE PROTEIN	CHEMBL1130700	1	Scientific Literature	Bioorg. Med. Chem. Lett.	1998	None
CHEMBL111427		0	347.41	0	3.58	162	COc1ccc(C2=C(c3ccc(S(N)(=O)=O)cc3)CCC2)cc1F	IC50	'='	15.85	nM	7.80			UO_0000065	22.45	0.44	4.22	11.24	False	CHEMBL763870	Inhibition of human Prostaglandin G/H synthase 2	B	BAO_0000357	single protein format	None	None	None	None	None	CHEMBL230	Cyclooxygenase-2	Homo sapiens	SINGLE PROTEIN	CHEMBL1134614	1	Scientific Literature	J. Med. Chem.	2001	None
CHEMBL282093		0	401.80	0	3.86	213	NS(=O)(=O)c1ccc(-n2nc(C(F)(F)F)cc2-c2ccc(Cl)cc2)cc1	IC50	'='	10.0	nM	8.00			UO_0000065	19.91	0.42	4.14	10.26	True	CHEMBL763870	Inhibition of human Prostaglandin G/H synthase 2	B	BAO_0000357	single protein format	None	None	None	None	None	CHEMBL230	Cyclooxygenase-2	Homo sapiens	SINGLE PROTEIN	CHEMBL1134614	1	Scientific Literature	J. Med. Chem.	2001	None
CHEMBL118064		0	333.80	0	2.84	51b	NS(=O)(=O)c1ccc(-n2cnc(Cl)c2-c2ccccc2)cc1	Inhibition	'='	59.5	%				UO_0000187					False	CHEMBL764999	Inhibition of Prostaglandin G/H synthase 2 (COX-2) in human whole blood at 10 uM	B	BAO_0000221	tissue-based format	None	CHEMBL3638178	Blood	None	None	CHEMBL230	Cyclooxygenase-2	Homo sapiens	SINGLE PROTEIN	CHEMBL1145864	1	Scientific Literature	J. Med. Chem.	2003	None
CHEMBL118	CELECOXIB	4	381.38	0	3.51	3, celecoxib	Cc1ccc(-c2cc(C(F)(F)F)nn2-c2ccc(S(N)(=O)=O)cc2)cc1	IC50	'='	2.2	nM	8.66			UO_0000065	22.70	0.45	5.15	11.10	False	CHEMBL869874	Inhibition of COX2	B	BAO_0000357	single protein format	Homo sapiens	None	None	None	None	CHEMBL230	Cyclooxygenase-2	Homo sapiens	SINGLE PROTEIN	CHEMBL1146869	1	Scientific Literature	Bioorg. Med. Chem. Lett.	2006	None
CHEMBL2111539		0	403.50	0	4.14	26b-I (Z isomer)	CS(=O)(=O)c1ccc(-c2cc(/C=C\CC[N+](=O)[O-])nn2C2CCCCC2)cc1	IC50	'='	500.0	nM	6.30			UO_0000065	15.62	0.31	2.16	6.63	False	CHEMBL760083	Compound was evaluated for inhibition concentration of prostaglandin G/H synthase 2 in human blood	B	BAO_0000357	single protein format	None	None	None	None	None	CHEMBL230	Cyclooxygenase-2	Homo sapiens	SINGLE PROTEIN	CHEMBL1149153	1	Scientific Literature	J. Med. Chem.	2004	None
CHEMBL306937		0	397.46	0	3.62	26k-II (E- isomer)	CS(=O)(=O)c1ccc(-c2cc(/C=C/CC[N+](=O)[O-])nn2-c2ccccc2)cc1	Inhibition	'='	90.0	%				UO_0000187					False	CHEMBL878532	Evaluation for percent inhibition of prostaglandin G/H synthase 2 in human whole blood (HWB) at a concentration of 10 um	B	BAO_0000221	tissue-based format	None	CHEMBL3638178	Blood	None	None	CHEMBL230	Cyclooxygenase-2	Homo sapiens	SINGLE PROTEIN	CHEMBL1149153	1	Scientific Literature	J. Med. Chem.	2004	None
CHEMBL306937		0	397.46	0	3.62	26k-II (E- isomer)	CS(=O)(=O)c1ccc(-c2cc(/C=C/CC[N+](=O)[O-])nn2-c2ccccc2)cc1	Inhibition	'='	55.0	%				UO_0000187					False	CHEMBL763205	Evaluation for percent inhibition of prostaglandin G/H synthase 2 in human whole blood (HWB) at a concentration of 1 um	B	BAO_0000221	tissue-based format	None	CHEMBL3638178	Blood	None	None	CHEMBL230	Cyclooxygenase-2	Homo sapiens	SINGLE PROTEIN	CHEMBL1149153	1	Scientific Literature	J. Med. Chem.	2004	None
CHEMBL111787		0	335.38	0	3.71	157	NS(=O)(=O)c1ccc(C2=C(c3ccc(F)c(F)c3)CCC2)cc1	IC50	'='	18.2	nM	7.74			UO_0000065	23.08	0.46	4.03	12.87	False	CHEMBL763870	Inhibition of human Prostaglandin G/H synthase 2	B	BAO_0000357	single protein format	None	None	None	None	None	CHEMBL230	Cyclooxygenase-2	Homo sapiens	SINGLE PROTEIN	CHEMBL1134614	1	Scientific Literature	J. Med. Chem.	2001	None
CHEMBL55395		0	403.41	0	3.72	199	NS(=O)(=O)c1ccc(-c2cc(F)c(F)cc2-c2ccc3c(c2)OCCO3)cc1	IC50	'='	32.36	nM	7.49			UO_0000065	18.57	0.37	3.77	9.53	False	CHEMBL763870	Inhibition of human Prostaglandin G/H synthase 2	B	BAO_0000357	single protein format	None	None	None	None	None	CHEMBL230	Cyclooxygenase-2	Homo sapiens	SINGLE PROTEIN	CHEMBL1134614	1	Scientific Literature	J. Med. Chem.	2001	None
CHEMBL116016		0	431.73	0	4.91	10ag	COc1c(Cl)cc(-c2c(Cl)ncn2-c2ccc(S(C)(=O)=O)cc2)cc1Cl	Inhibition	'='	99.8	%				UO_0000187					False	CHEMBL764999	Inhibition of Prostaglandin G/H synthase 2 (COX-2) in human whole blood at 10 uM	B	BAO_0000221	tissue-based format	None	CHEMBL3638178	Blood	None	None	CHEMBL230	Cyclooxygenase-2	Homo sapiens	SINGLE PROTEIN	CHEMBL1145864	1	Scientific Literature	J. Med. Chem.	2003	None
CHEMBL165	RESVERATROL	3	228.25	0	2.97	1, Resveratrol	Oc1ccc(/C=C/c2cc(O)cc(O)c2)cc1	Inhibition	'='	72.2	%				UO_0000187					False	CHEMBL1176362	Inhibition of human recombinant COX2 assessed as PGE2 production at 34 uM after 10 mins by ELISA relative to control	B	BAO_0000357	single protein format	Homo sapiens	None	None	None	None	CHEMBL230	Cyclooxygenase-2	Homo sapiens	SINGLE PROTEIN	CHEMBL1177719	1	Scientific Literature	J. Med. Chem.	2010	None
CHEMBL307092		0	407.49	0	3.95	6d	CS(=O)(=O)c1ccc(-c2cc(CO[N+](=O)[O-])nn2C2CCCCCCC2)cc1	Inhibition	'='	90.0	%				UO_0000187					False	CHEMBL878532	Evaluation for percent inhibition of prostaglandin G/H synthase 2 in human whole blood (HWB) at a concentration of 10 um	B	BAO_0000221	tissue-based format	None	CHEMBL3638178	Blood	None	None	CHEMBL230	Cyclooxygenase-2	Homo sapiens	SINGLE PROTEIN	CHEMBL1149153	1	Scientific Literature	J. Med. Chem.	2004	None
CHEMBL71778		0	429.48	0	1.41	6f	CS(=O)(=O)c1ccc(-c2cc(CO[N+](=O)[O-])nn2C2CCS(=O)(=O)CC2)cc1	Inhibition	'='	10.0	%				UO_0000187					False	CHEMBL761116	Evaluation for percent inhibition of recombinant prostaglandin G/H synthase 2 in human whole blood (HWB) at a concentration of 1 um	B	BAO_0000221	tissue-based format	None	CHEMBL3638178	Blood	None	None	CHEMBL230	Cyclooxygenase-2	Homo sapiens	SINGLE PROTEIN	CHEMBL1149153	1	Scientific Literature	J. Med. Chem.	2004	None
CHEMBL397230		0	364.39	0	4.60	5	Cc1ccc(-c2cc(C(F)(F)F)nn2-c2ccc([S+](C)[O-])cc2)cc1	Inhibition	'='	99.0	%				UO_0000187					False	CHEMBL895877	Inhibition of human recombinant COX2 by measuring PGE2 formation at 100 uM	B	BAO_0000357	single protein format	Homo sapiens	None	None	None	None	CHEMBL230	Cyclooxygenase-2	Homo sapiens	SINGLE PROTEIN	CHEMBL1148764	1	Scientific Literature	J. Med. Chem.	2007	None
CHEMBL359339		0	354.40	0	4.13	60a	CS(=O)(=O)c1ccc(-c2ccccc2C(=O)c2cccc(F)c2)cc1	Inhibition	'='	40.0	%				UO_0000187					False	CHEMBL874016	In vitro average percent Inhibition of Prostaglandin G/H synthase 2 (COX-2) at a concentration of 10 uM determined human whole blood by human whole blood (HWB) assay	B	BAO_0000357	single protein format	None	None	None	None	None	CHEMBL230	Cyclooxygenase-2	Homo sapiens	SINGLE PROTEIN	CHEMBL1145927	1	Scientific Literature	J. Med. Chem.	2003	None
CHEMBL321156		0	373.38	0	3.27	126	NS(=O)(=O)c1ccc(-n2cc(C(F)(F)F)nc2-c2cccs2)cc1	IC50	'='	70.79	nM	7.15			UO_0000065	19.15	0.41	3.88	9.17	False	CHEMBL763870	Inhibition of human Prostaglandin G/H synthase 2	B	BAO_0000357	single protein format	None	None	None	None	None	CHEMBL230	Cyclooxygenase-2	Homo sapiens	SINGLE PROTEIN	CHEMBL1134614	1	Scientific Literature	J. Med. Chem.	2001	None
CHEMBL502347		0	295.39	0	1.75	10, A-943931	Nc1nc2c(c(N3CC[C@@H](N)C3)n1)CCCc1ccccc1-2	Activity						Not Active						False	CHEMBL989051	Binding affinity at COX2	B	BAO_0000357	single protein format	None	None	None	None	None	CHEMBL230	Cyclooxygenase-2	Homo sapiens	SINGLE PROTEIN	CHEMBL1140165	1	Scientific Literature	J. Med. Chem.	2008	None
CHEMBL88700	ISOVANILLIC ACID	0	168.15	0	1.10	isovanillic acid	COc1ccc(C(=O)O)cc1O	Inhibition	'<'	30.0	%				UO_0000187					False	CHEMBL1014033	Inhibition of COX2 at 100 uM by scintillation proximity assay	B	BAO_0000357	single protein format	None	None	None	None	None	CHEMBL230	Cyclooxygenase-2	Homo sapiens	SINGLE PROTEIN	CHEMBL1150665	1	Scientific Literature	J. Nat. Prod.	2002	None
CHEMBL145	CAFFEIC ACID	3	180.16	0	1.20	caffeic acid	O=C(O)/C=C/c1ccc(O)c(O)c1	Inhibition	'='	32.0	%				UO_0000187					False	CHEMBL1014033	Inhibition of COX2 at 100 uM by scintillation proximity assay	B	BAO_0000357	single protein format	None	None	None	None	None	CHEMBL230	Cyclooxygenase-2	Homo sapiens	SINGLE PROTEIN	CHEMBL1150665	1	Scientific Literature	J. Nat. Prod.	2002	None
CHEMBL15594	ARACHIDONIC ACID	0	304.47	1	6.22	arachidonic acid	CCCCC/C=C\C/C=C\C/C=C\C/C=C\CCCC(=O)O	Km	'='	1000.0	nM				UO_0000065					False	CHEMBL1014035	Activity of COX2	B	BAO_0000357	single protein format	None	None	None	None	None	CHEMBL230	Cyclooxygenase-2	Homo sapiens	SINGLE PROTEIN	CHEMBL1150665	1	Scientific Literature	J. Nat. Prod.	2002	None
CHEMBL3087192		0	276.34	0	2.65	51, JZP-327A	COc1nn([C@@H](C)c2ccc(CC(C)C)cc2)c(=O)o1	Inhibition	'='	20.0	%				UO_0000187					False	CHEMBL3089732	Inhibition of human recombinant COX-2 assessed as inhibition of 2-AG cyclooxygenation at 30 uM measured within 10 to 50 secs relative to control	B	BAO_0000357	single protein format	Homo sapiens	None	None	None	None	CHEMBL230	Cyclooxygenase-2	Homo sapiens	SINGLE PROTEIN	CHEMBL3085700	1	Scientific Literature	J. Med. Chem.	2013	None
CHEMBL93372		0	372.40	0	2.48	13c	CC(=O)Oc1ccc(C2=C(c3ccc(S(C)(=O)=O)cc3)COC2=O)cc1	IC50	'='	1.26	nM	8.90			UO_0000065	23.90	0.47	6.42	10.26	False	CHEMBL763090	In vitro inhibitory concentration of compound required to inhibit Prostaglandin G/H synthase 2 enzyme was determined	B	BAO_0000357	single protein format	None	None	None	None	None	CHEMBL230	Cyclooxygenase-2	Homo sapiens	SINGLE PROTEIN	CHEMBL1135351	1	Scientific Literature	Bioorg. Med. Chem. Lett.	2002	None
CHEMBL158316		0	355.44	0	3.53	10	CS(=O)(=O)c1ccc(-c2sc3ncnn3c2-c2ccccc2)cc1	IC50	'='	10.0	nM	8.00	Potential transcription error		UO_0000065					True	CHEMBL769656	Tested in vitro for the ability to inhibit Prostaglandin G/H synthase 2 in chinese hamster ovary (CHO) cells	B	BAO_0000219	cell-based format	None	None	None	CHO	None	CHEMBL230	Cyclooxygenase-2	Homo sapiens	SINGLE PROTEIN	CHEMBL1129864	1	Scientific Literature	Bioorg. Med. Chem. Lett.	1997	CHEMBL3308072
CHEMBL42485	DUP-697	0	411.32	1	5.39	DuP-697	CS(=O)(=O)c1ccc(-c2cc(Br)sc2-c2ccc(F)cc2)cc1	IC50	'='	2.0	nM	8.70			UO_0000065	21.15	0.52	3.31	25.48	True	CHEMBL769656	Tested in vitro for the ability to inhibit Prostaglandin G/H synthase 2 in chinese hamster ovary (CHO) cells	B	BAO_0000219	cell-based format	None	None	None	CHO	None	CHEMBL230	Cyclooxygenase-2	Homo sapiens	SINGLE PROTEIN	CHEMBL1129864	1	Scientific Literature	Bioorg. Med. Chem. Lett.	1997	CHEMBL3308072
CHEMBL388226		0	414.31	1	5.20	11	O=C(O)Cc1ccc(-n2nc(C(F)(F)F)cc2-c2ccc(C(F)(F)F)cc2)cc1	Inhibition	'='	93.0	%				UO_0000187					False	CHEMBL895877	Inhibition of human recombinant COX2 by measuring PGE2 formation at 100 uM	B	BAO_0000357	single protein format	Homo sapiens	None	None	None	None	CHEMBL230	Cyclooxygenase-2	Homo sapiens	SINGLE PROTEIN	CHEMBL1148764	1	Scientific Literature	J. Med. Chem.	2007	None
CHEMBL3103347		0	309.80	0	1.91	24	O=C(N1CCOCC1)N1CCN(c2ccc(Cl)cc2)CC1	Inhibition						Not Active						False	CHEMBL3108465	Inhibition of COX2 in human whole blood at 10 uM after 1 hr by ELISA in presence of LPS	B	BAO_0000357	single protein format	Homo sapiens	CHEMBL3638178	Blood	None	None	CHEMBL230	Cyclooxygenase-2	Homo sapiens	SINGLE PROTEIN	CHEMBL3102819	1	Scientific Literature	Bioorg. Med. Chem.	2014	None
CHEMBL17062		0	330.43	0	3.43	7b	Cc1nc(-c2ccc(S(N)(=O)=O)cc2)c(-c2ccccc2)s1	IC50	'='	29.0	nM	7.54			UO_0000065	22.81	0.47	4.11	10.32	False	CHEMBL760087	In vitro inhibitory activity against human Prostaglandin G/H synthase 2 (COX-2)	B	BAO_0000357	single protein format	None	None	None	None	None	CHEMBL230	Cyclooxygenase-2	Homo sapiens	SINGLE PROTEIN	CHEMBL1131679	1	Scientific Literature	Bioorg. Med. Chem. Lett.	1999	None
CHEMBL145354		0	286.40	0	4.34	53	CC(=O)Oc1ccccc1SCCCc1ccccc1	IC50	'>'	1000000.0	nM		Outside typical range		UO_0000065					False	CHEMBL760085	Inhibitory concentration in DMSO with purified human Prostaglandin G/H synthase 2 (COX-2)	B	BAO_0000357	single protein format	None	None	None	None	None	CHEMBL230	Cyclooxygenase-2	Homo sapiens	SINGLE PROTEIN	CHEMBL1131194	1	Scientific Literature	J. Med. Chem.	1998	None
CHEMBL357380		0	276.40	0	4.29	73	CCCCCC#CCSc1ccccc1OC(C)=O	IC50	'='	7000.0	nM	5.16			UO_0000065	18.65	0.37	0.86	19.60	False	CHEMBL760085	Inhibitory concentration in DMSO with purified human Prostaglandin G/H synthase 2 (COX-2)	B	BAO_0000357	single protein format	None	None	None	None	None	CHEMBL230	Cyclooxygenase-2	Homo sapiens	SINGLE PROTEIN	CHEMBL1131194	1	Scientific Literature	J. Med. Chem.	1998	None
CHEMBL299765		0	425.46	0	4.33	1q	CS(=O)(=O)c1ccc(C2=C(c3ccc(F)c(F)c3)C(=O)N(c3ccccc3)C2)cc1	IC50	'='	1000.0	nM	6.00			UO_0000065	14.10	0.27	1.67	11.02	False	CHEMBL760081	Biochemical index for Prostaglandin G/H synthase 2 measured as, PGE-2 levels in lipopolysaccharide (LPS)-challenged human whole blood	B	BAO_0000221	tissue-based format	None	CHEMBL3638178	Blood	None	None	CHEMBL230	Cyclooxygenase-2	Homo sapiens	SINGLE PROTEIN	CHEMBL1133261	1	Scientific Literature	Bioorg. Med. Chem. Lett.	2000	None
CHEMBL456234		0	218.25	0	3.22	furan S	CCc1ccc(-c2ccc(O)c(OC)c2)o1	IC50	'='	9400.0	nM	5.03			UO_0000065	23.03	0.43	1.81	11.80	False	CHEMBL937780	Inhibition of COX2	B	BAO_0000357	single protein format	None	None	None	None	None	CHEMBL230	Cyclooxygenase-2	Homo sapiens	SINGLE PROTEIN	CHEMBL1152306	1	Scientific Literature	Bioorg. Med. Chem.	2008	None
CHEMBL420479		0	367.35	0	3.36	27	CS(=O)(=O)c1ccc(-n2cc(C(F)(F)F)nc2-c2ccncc2)cc1	IC50	'>'	100000.0	nM				UO_0000065					False	CHEMBL655565	Inhibitory activity against human Prostaglandin G/H synthase 2	B	BAO_0000357	single protein format	None	None	None	None	None	CHEMBL230	Cyclooxygenase-2	Homo sapiens	SINGLE PROTEIN	CHEMBL1133620	1	Scientific Literature	J. Med. Chem.	2000	None
CHEMBL564962		0	419.48	1	5.10	6l	CS(=O)(=O)c1ccc(-c2cnc(Nc3ccccc3)nc2-c2ccc(F)cc2)cc1	IC50	'='	56.0	nM	7.25			UO_0000065	17.29	0.33	2.15	10.08	False	CHEMBL1059968	Inhibition of human COX2 expressed in african green monkey COS cells assessed as inhibition of arachidonic acid-stimulated PGE2 production by enzyme immunoassay	B	BAO_0000219	cell-based format	Homo sapiens	None	None	COS	None	CHEMBL230	Cyclooxygenase-2	Homo sapiens	SINGLE PROTEIN	CHEMBL1153637	1	Scientific Literature	Bioorg. Med. Chem. Lett.	2009	None
CHEMBL153644		0	460.31	0	3.87	35	CS(=O)(=O)c1ccc(-c2cc3c(cc2C(=O)c2cnccc2Br)OCO3)cc1	Inhibition	'='	0.0	%				UO_0000187					False	CHEMBL768141	In vitro percent Inhibition of recombinant human prostaglandin G/H synthase 2 (COX-2) at a concentration of 10 uM	B	BAO_0000357	single protein format	None	None	None	None	None	CHEMBL230	Cyclooxygenase-2	Homo sapiens	SINGLE PROTEIN	CHEMBL1145927	1	Scientific Literature	J. Med. Chem.	2003	None
CHEMBL563455		0	418.49	0	4.94	6a	CS(=O)(=O)c1ccc(-c2cnc(Cc3ccccc3)nc2-c2ccc(F)cc2)cc1	IC50	'='	104.0	nM	6.98			UO_0000065	16.69	0.32	2.04	11.65	False	CHEMBL1059968	Inhibition of human COX2 expressed in african green monkey COS cells assessed as inhibition of arachidonic acid-stimulated PGE2 production by enzyme immunoassay	B	BAO_0000219	cell-based format	Homo sapiens	None	None	COS	None	CHEMBL230	Cyclooxygenase-2	Homo sapiens	SINGLE PROTEIN	CHEMBL1153637	1	Scientific Literature	Bioorg. Med. Chem. Lett.	2009	None
CHEMBL559952		0	436.48	1	5.08	6c	CS(=O)(=O)c1ccc(-c2cnc(Cc3ccc(F)cc3)nc2-c2ccc(F)cc2)cc1	IC50	'='	277.0	nM	6.56			UO_0000065	15.02	0.29	1.48	10.94	False	CHEMBL1059968	Inhibition of human COX2 expressed in african green monkey COS cells assessed as inhibition of arachidonic acid-stimulated PGE2 production by enzyme immunoassay	B	BAO_0000219	cell-based format	Homo sapiens	None	None	COS	None	CHEMBL230	Cyclooxygenase-2	Homo sapiens	SINGLE PROTEIN	CHEMBL1153637	1	Scientific Literature	Bioorg. Med. Chem. Lett.	2009	None
CHEMBL549457		0	342.40	0	3.66	6e	Cc1ncc(-c2ccc(S(C)(=O)=O)cc2)c(-c2ccc(F)cc2)n1	IC50						Not Evaluated						False	CHEMBL1059968	Inhibition of human COX2 expressed in african green monkey COS cells assessed as inhibition of arachidonic acid-stimulated PGE2 production by enzyme immunoassay	B	BAO_0000219	cell-based format	Homo sapiens	None	None	COS	None	CHEMBL230	Cyclooxygenase-2	Homo sapiens	SINGLE PROTEIN	CHEMBL1153637	1	Scientific Literature	Bioorg. Med. Chem. Lett.	2009	None
CHEMBL225113		0	352.72	0	3.79	12m	O=S(=O)(Nc1ccncc1Oc1ccc(Cl)cc1)C(F)(F)F	IC50	'='	1530.0	nM	5.82			UO_0000065	16.49	0.36	2.03	8.52	False	CHEMBL916302	Inhibition of COX2 in human whole blood assessed as inhibition of LPS-stimulated PGE2 production	B	BAO_0000221	tissue-based format	Homo sapiens	CHEMBL3638178	Blood	None	None	CHEMBL230	Cyclooxygenase-2	Homo sapiens	SINGLE PROTEIN	CHEMBL1149303	1	Scientific Literature	J. Med. Chem.	2004	None
CHEMBL224136		0	333.20	0	3.55	12g	CS(=O)(=O)Nc1ccncc1Oc1ccc(Cl)cc1Cl	IC50	'='	120.0	nM	6.92			UO_0000065	20.77	0.47	3.37	10.13	False	CHEMBL916302	Inhibition of COX2 in human whole blood assessed as inhibition of LPS-stimulated PGE2 production	B	BAO_0000221	tissue-based format	Homo sapiens	CHEMBL3638178	Blood	None	None	CHEMBL230	Cyclooxygenase-2	Homo sapiens	SINGLE PROTEIN	CHEMBL1149303	1	Scientific Literature	J. Med. Chem.	2004	None
CHEMBL321597		0	409.46	0	3.76	3c	CC1(C)OC(=O)C(Oc2ccc3ccccc3n2)=C1c1ccc(S(C)(=O)=O)cc1	IC50	'='	660.0	nM	6.18			UO_0000065	15.09	0.29	2.42	7.49	False	CHEMBL884351	Inhibitory potency against PGE-2 production in the human whole blood (HWB COX-2) assay	B	BAO_0000221	tissue-based format	None	CHEMBL3638178	Blood	None	None	CHEMBL230	Cyclooxygenase-2	Homo sapiens	SINGLE PROTEIN	CHEMBL1131878	1	Scientific Literature	Bioorg. Med. Chem. Lett.	1999	None
CHEMBL44464		0	309.34	0	4.38	V	COC(=O)c1ccc(-n2c(C)ccc2-c2ccc(F)cc2)cc1	IC50						Not Active						False	CHEMBL762916	In vitro inhibitory activity against human Prostaglandin G/H synthase 2; NA indicates inactive	B	BAO_0000357	single protein format	None	None	None	None	None	CHEMBL230	Cyclooxygenase-2	Homo sapiens	SINGLE PROTEIN	CHEMBL1130038	1	Scientific Literature	J. Med. Chem.	1997	None
CHEMBL16952		0	410.50	1	5.08	26	CS(=O)(=O)c1ccc(-c2sc(-c3ccncc3)nc2-c2ccc(F)cc2)cc1	IC50	'='	1600.0	nM	5.80			UO_0000065	14.12	0.28	0.72	9.67	False	CHEMBL665714	Inhibition of human cyclooxygenase-2 (hCOX-2) enzyme.	B	BAO_0000357	single protein format	None	None	None	None	None	CHEMBL230	Cyclooxygenase-2	Homo sapiens	SINGLE PROTEIN	CHEMBL1132704	1	Scientific Literature	Bioorg. Med. Chem. Lett.	1999	None
CHEMBL144658		0	224.32	0	3.50	43	CCCCSc1ccccc1OC(C)=O	IC50	'='	34000.0	nM	4.47			UO_0000065	19.92	0.41	0.97	16.99	False	CHEMBL760085	Inhibitory concentration in DMSO with purified human Prostaglandin G/H synthase 2 (COX-2)	B	BAO_0000357	single protein format	None	None	None	None	None	CHEMBL230	Cyclooxygenase-2	Homo sapiens	SINGLE PROTEIN	CHEMBL1131194	1	Scientific Literature	J. Med. Chem.	1998	None
CHEMBL19286		0	248.32	0	2.58	5b	C[C@H](C(=O)O)c1ccc(C[C@@H]2CCC[C@H]2O)cc1	IC50	'='	2000.0	nM	5.70			UO_0000065	22.95	0.43	3.12	9.91	False	CHEMBL769652	Inhibitory potency against cyclooxygenase-2 in human whole blood assay	B	BAO_0000221	tissue-based format	None	CHEMBL3638178	Blood	None	None	CHEMBL230	Cyclooxygenase-2	Homo sapiens	SINGLE PROTEIN	CHEMBL1147594	1	Scientific Literature	Bioorg. Med. Chem. Lett.	2004	None
CHEMBL344089		0	277.39	0	2.84	76	CCCCC#CCSc1ccccc1OC(=O)CN	IC50	'>'	40000.0	nM				UO_0000065					False	CHEMBL760085	Inhibitory concentration in DMSO with purified human Prostaglandin G/H synthase 2 (COX-2)	B	BAO_0000357	single protein format	None	None	None	None	None	CHEMBL230	Cyclooxygenase-2	Homo sapiens	SINGLE PROTEIN	CHEMBL1131194	1	Scientific Literature	J. Med. Chem.	1998	None
CHEMBL25	ASPIRIN	4	180.16	0	1.31	Aspirin	CC(=O)Oc1ccccc1C(=O)O	IC50	'='	62500.0	nM	4.20			UO_0000065	23.34	0.44	2.89	6.61	False	CHEMBL760085	Inhibitory concentration in DMSO with purified human Prostaglandin G/H synthase 2 (COX-2)	B	BAO_0000357	single protein format	None	None	None	None	None	CHEMBL230	Cyclooxygenase-2	Homo sapiens	SINGLE PROTEIN	CHEMBL1131194	1	Scientific Literature	J. Med. Chem.	1998	None
CHEMBL445114		0	396.39	0	4.17	4k	COc1cccc(-c2[nH]c(C(F)(F)F)nc2-c2ccc(S(C)(=O)=O)cc2)c1	Inhibition	'='	2.4	uM		Non standard unit for type		UO_0000064					False	CHEMBL761117	Compound was tested in vitro for inhibition of human recombinant Prostaglandin G/H synthase 2	B	BAO_0000357	single protein format	None	None	None	None	None	CHEMBL230	Cyclooxygenase-2	Homo sapiens	SINGLE PROTEIN	CHEMBL1130700	1	Scientific Literature	Bioorg. Med. Chem. Lett.	1998	None
CHEMBL110446		0	417.41	0	4.51	66	CS(=O)(=O)c1ccc(-n2cc(C(F)(F)F)nc2-c2cnc3ccccc3c2)cc1	IC50	'='	630.0	nM	6.20			UO_0000065	14.86	0.29	1.69	9.56	True	CHEMBL655565	Inhibitory activity against human Prostaglandin G/H synthase 2	B	BAO_0000357	single protein format	None	None	None	None	None	CHEMBL230	Cyclooxygenase-2	Homo sapiens	SINGLE PROTEIN	CHEMBL1133620	1	Scientific Literature	J. Med. Chem.	2000	None
CHEMBL1629810		0	1745.77	None	None	2-HYDROXYPROPYL-BETA-CYCLODEXTRIN	CC(O)COC[C@@H]1O[C@H]2O[C@H]3[C@H](COCC(C)O)O[C@@H](O[C@H]4[C@H](COCC(C)O)O[C@@H](O[C@H]5[C@H](COCC(C)O)O[C@@H](O[C@H]6[C@H](COCC(C)O)OC[C@@H](O[C@H]7[C@H](COCC(C)O)O[C@@H](O[C@H]8[C@H](COCC(C)O)O[C@@H](O[C@H]9[C@H](COCC(C)O)O[C@@H](O[C@@H]1[C@@H](O)[C@@H]2O)[C@@H](O)[C@@H]9O)[C@@H](O)[C@@H]8O)[C@@H](O)[C@@H]7O)[C@@H]6O)[C@@H](O)[C@@H]5O)[C@@H](O)[C@@H]4O)[C@@H](O)[C@@H]3O	IC50						Not Active (inhibition < 50% @ 10 uM and thus dose-reponse curve not measured)						False	CHEMBL1909131	DRUGMATRIX: Cyclooxygenase COX-2 enzyme inhibition (substrate: Arachidonic acid)	B	BAO_0000219	cell-based format	None	None	None	Sf21	None	CHEMBL230	Cyclooxygenase-2	Homo sapiens	SINGLE PROTEIN	CHEMBL1909046	15	DrugMatrix			CHEMBL4106362
CHEMBL980	GUAIFENESIN	4	198.22	0	0.43	GUAIFENESIN	COc1ccccc1OCC(O)CO	Ki						Not Active (inhibition < 50% @ 10 uM and thus dose-reponse curve not measured)						False	CHEMBL1909131	DRUGMATRIX: Cyclooxygenase COX-2 enzyme inhibition (substrate: Arachidonic acid)	B	BAO_0000219	cell-based format	None	None	None	Sf21	None	CHEMBL230	Cyclooxygenase-2	Homo sapiens	SINGLE PROTEIN	CHEMBL1909046	15	DrugMatrix			CHEMBL4106362
CHEMBL108961		0	382.37	0	2.91	56	Cc1ccnc(-c2nc(C(F)(F)F)cn2-c2ccc(S(N)(=O)=O)cc2)c1	IC50	'='	440.0	nM	6.36			UO_0000065	16.62	0.33	3.45	7.00	True	CHEMBL655565	Inhibitory activity against human Prostaglandin G/H synthase 2	B	BAO_0000357	single protein format	None	None	None	None	None	CHEMBL230	Cyclooxygenase-2	Homo sapiens	SINGLE PROTEIN	CHEMBL1133620	1	Scientific Literature	J. Med. Chem.	2000	None
CHEMBL252557	GLYCOLIC ACID	2	76.05	0	-0.94	GLYCOLIC ACID	O=C(O)CO	IC50						Not Active (inhibition < 50% @ 10 uM and thus dose-reponse curve not measured)						False	CHEMBL1909131	DRUGMATRIX: Cyclooxygenase COX-2 enzyme inhibition (substrate: Arachidonic acid)	B	BAO_0000219	cell-based format	None	None	None	Sf21	None	CHEMBL230	Cyclooxygenase-2	Homo sapiens	SINGLE PROTEIN	CHEMBL1909046	15	DrugMatrix			CHEMBL4106362
CHEMBL258735		0	367.46	0	4.20	11	COc1ccc(/C=C2\S/C(=N/c3nc4ccccc4s3)NC2=O)cc1	Inhibition	'='	26.4	%				UO_0000187					False	CHEMBL1929732	Inhibition of human recombinant COX-2 assessed as PGF2alpha production at 200 uM by enzyme immunoassay	B	BAO_0000357	single protein format	Homo sapiens	None	None	None	None	CHEMBL230	Cyclooxygenase-2	Homo sapiens	SINGLE PROTEIN	CHEMBL1926679	1	Scientific Literature	Eur. J. Med. Chem.	2012	None
CHEMBL187468		0	395.46	0	4.17	22	CCc1ccc2c(-c3ccc(S(C)(=O)=O)cc3)c(-c3ccc(F)cc3)nn2n1	IC50	'='	48.0	nM	7.32			UO_0000065	18.51	0.36	3.15	11.38	False	CHEMBL833052	Inhibition of human cyclooxygenase-2 expressed in COS cells	B	BAO_0000219	cell-based format	Homo sapiens	None	None	COS	None	CHEMBL230	Cyclooxygenase-2	Homo sapiens	SINGLE PROTEIN	CHEMBL1138006	1	Scientific Literature	Bioorg. Med. Chem. Lett.	2004	None
CHEMBL409276		0	382.43	0	4.10	3	O=C1N/C(=N\c2nc3ccccc3s2)S/C1=C\c1ccc([N+](=O)[O-])cc1	Inhibition	'='	8.0	%				UO_0000187					False	CHEMBL1929732	Inhibition of human recombinant COX-2 assessed as PGF2alpha production at 200 uM by enzyme immunoassay	B	BAO_0000357	single protein format	Homo sapiens	None	None	None	None	CHEMBL230	Cyclooxygenase-2	Homo sapiens	SINGLE PROTEIN	CHEMBL1926679	1	Scientific Literature	Eur. J. Med. Chem.	2012	None
CHEMBL1926826		0	413.48	0	3.91	21	COc1cc(/C=C2\S/C(=N/c3nsc4ccccc34)NC2=O)cc(OC)c1O	Inhibition	'='	3.0	%				UO_0000187					False	CHEMBL1929732	Inhibition of human recombinant COX-2 assessed as PGF2alpha production at 200 uM by enzyme immunoassay	B	BAO_0000357	single protein format	Homo sapiens	None	None	None	None	CHEMBL230	Cyclooxygenase-2	Homo sapiens	SINGLE PROTEIN	CHEMBL1926679	1	Scientific Literature	Eur. J. Med. Chem.	2012	None
CHEMBL298281		0	330.38	0	3.19	21	CNS(=O)(=O)c1ccc(-n2cccc2-c2ccc(F)cc2)cc1	IC50	'>'	100000.0	nM				UO_0000065					False	CHEMBL762912	In vitro inhibitory activity against human prostaglandin G/H synthase 2	B	BAO_0000357	single protein format	None	None	None	None	None	CHEMBL230	Cyclooxygenase-2	Homo sapiens	SINGLE PROTEIN	CHEMBL1130038	1	Scientific Literature	J. Med. Chem.	1997	None
CHEMBL331148		0	346.84	0	3.90	10f	Cc1ccc(-c2c(Cl)ncn2-c2ccc(S(C)(=O)=O)cc2)cc1	IC50	'='	16.0	nM	7.80			UO_0000065	22.48	0.46	3.90	15.00	False	CHEMBL762914	In vitro inhibitory activity against human Prostaglandin G/H synthase 2 (COX-2) in 143982 cells	B	BAO_0000219	cell-based format	None	None	None	143982	None	CHEMBL230	Cyclooxygenase-2	Homo sapiens	SINGLE PROTEIN	CHEMBL1145864	1	Scientific Literature	J. Med. Chem.	2003	None
CHEMBL326343		0	384.35	0	4.31	4d	CS(=O)(=O)c1ccc(-c2[nH]c(C(F)(F)F)nc2-c2ccc(F)cc2)cc1	Inhibition	'='	0.19	uM		Non standard unit for type		UO_0000064					False	CHEMBL761117	Compound was tested in vitro for inhibition of human recombinant Prostaglandin G/H synthase 2	B	BAO_0000357	single protein format	None	None	None	None	None	CHEMBL230	Cyclooxygenase-2	Homo sapiens	SINGLE PROTEIN	CHEMBL1130700	1	Scientific Literature	Bioorg. Med. Chem. Lett.	1998	None
CHEMBL1201024	METHSCOPOLAMINE BROMIDE	0	398.30	0	1.06	METHSCOPOLAMINE BROMIDE	C[N+]1(C)[C@H]2C[C@H](OC(=O)[C@H](CO)c3ccccc3)C[C@H]1[C@H]1O[C@@H]21.[Br-]	Ki						Not Active (inhibition < 50% @ 10 uM and thus dose-reponse curve not measured)						False	CHEMBL1909131	DRUGMATRIX: Cyclooxygenase COX-2 enzyme inhibition (substrate: Arachidonic acid)	B	BAO_0000219	cell-based format	None	None	None	Sf21	None	CHEMBL230	Cyclooxygenase-2	Homo sapiens	SINGLE PROTEIN	CHEMBL1909046	15	DrugMatrix			CHEMBL4106362
CHEMBL702	PIPERACILLIN	4	517.56	1	-0.24	PIPERACILLIN	CCN1CCN(C(=O)N[C@@H](C(=O)N[C@@H]2C(=O)N3[C@@H](C(=O)O)C(C)(C)S[C@H]23)c2ccccc2)C(=O)C1=O	IC50						Not Active (inhibition < 50% @ 10 uM and thus dose-reponse curve not measured)						False	CHEMBL1909131	DRUGMATRIX: Cyclooxygenase COX-2 enzyme inhibition (substrate: Arachidonic acid)	B	BAO_0000219	cell-based format	None	None	None	Sf21	None	CHEMBL230	Cyclooxygenase-2	Homo sapiens	SINGLE PROTEIN	CHEMBL1909046	15	DrugMatrix			CHEMBL4106362
CHEMBL326577		0	395.25	0	3.84	11	CS(=O)(=O)c1ccc(-n2cnc(Br)c2-c2ccc(F)cc2)cc1	IC50	'='	36.0	nM	7.44			UO_0000065	18.83	0.44	3.60	14.33	False	CHEMBL762914	In vitro inhibitory activity against human Prostaglandin G/H synthase 2 (COX-2) in 143982 cells	B	BAO_0000219	cell-based format	None	None	None	143982	None	CHEMBL230	Cyclooxygenase-2	Homo sapiens	SINGLE PROTEIN	CHEMBL1145864	1	Scientific Literature	J. Med. Chem.	2003	None
CHEMBL562768		0	433.51	0	4.97	6p	CS(=O)(=O)c1ccc(-c2cnc(NCc3ccccc3)nc2-c2ccc(F)cc2)cc1	IC50	'='	686.0	nM	6.16			UO_0000065	14.22	0.27	1.19	8.57	False	CHEMBL1059968	Inhibition of human COX2 expressed in african green monkey COS cells assessed as inhibition of arachidonic acid-stimulated PGE2 production by enzyme immunoassay	B	BAO_0000219	cell-based format	Homo sapiens	None	None	COS	None	CHEMBL230	Cyclooxygenase-2	Homo sapiens	SINGLE PROTEIN	CHEMBL1153637	1	Scientific Literature	Bioorg. Med. Chem. Lett.	2009	None
CHEMBL559422		0	436.53	1	5.50	6n	CS(=O)(=O)c1ccc(-c2cnc(Sc3ccccc3)nc2-c2ccc(F)cc2)cc1	IC50	'>'	7200.0	nM				UO_0000065					False	CHEMBL1059968	Inhibition of human COX2 expressed in african green monkey COS cells assessed as inhibition of arachidonic acid-stimulated PGE2 production by enzyme immunoassay	B	BAO_0000219	cell-based format	Homo sapiens	None	None	COS	None	CHEMBL230	Cyclooxygenase-2	Homo sapiens	SINGLE PROTEIN	CHEMBL1153637	1	Scientific Literature	Bioorg. Med. Chem. Lett.	2009	None
CHEMBL558270		0	450.49	0	4.36	11g	CS(=O)(=O)c1ccc(-c2c(O)nc(Cc3ccc(O)cc3)nc2-c2ccc(F)cc2)cc1	IC50						Not Evaluated						False	CHEMBL1059970	Inhibition of human COX2 expressed in african green monkey COS cells assessed as inhibition of arachidonic acid-stimulated PGE2 production upto 100 uM by enzyme immunoassay	B	BAO_0000219	cell-based format	Homo sapiens	None	None	COS	None	CHEMBL230	Cyclooxygenase-2	Homo sapiens	SINGLE PROTEIN	CHEMBL1153637	1	Scientific Literature	Bioorg. Med. Chem. Lett.	2009	None
CHEMBL136478	SODIUM NITROPRUSSIDE	4	261.92	None	None	SODIUM NITROPRUSSIDE		IC50						Not Active (inhibition < 50% @ 10 uM and thus dose-reponse curve not measured)						False	CHEMBL1909131	DRUGMATRIX: Cyclooxygenase COX-2 enzyme inhibition (substrate: Arachidonic acid)	B	BAO_0000219	cell-based format	None	None	None	Sf21	None	CHEMBL230	Cyclooxygenase-2	Homo sapiens	SINGLE PROTEIN	CHEMBL1909046	15	DrugMatrix			CHEMBL4106362
CHEMBL468	THALIDOMIDE	4	258.23	0	0.09	THALIDOMIDE	O=C1CCC(N2C(=O)c3ccccc3C2=O)C(=O)N1	Ki						Not Active (inhibition < 50% @ 10 uM and thus dose-reponse curve not measured)						False	CHEMBL1909131	DRUGMATRIX: Cyclooxygenase COX-2 enzyme inhibition (substrate: Arachidonic acid)	B	BAO_0000219	cell-based format	None	None	None	Sf21	None	CHEMBL230	Cyclooxygenase-2	Homo sapiens	SINGLE PROTEIN	CHEMBL1909046	15	DrugMatrix			CHEMBL4106362
CHEMBL324841		0	372.83	0	4.34	1010au	CS(=O)(=O)c1ccc(-n2cnc(Cl)c2-c2cc3ccccc3o2)cc1	IC50	'>'	1000.0	nM				UO_0000065					False	CHEMBL762914	In vitro inhibitory activity against human Prostaglandin G/H synthase 2 (COX-2) in 143982 cells	B	BAO_0000219	cell-based format	None	None	None	143982	None	CHEMBL230	Cyclooxygenase-2	Homo sapiens	SINGLE PROTEIN	CHEMBL1145864	1	Scientific Literature	J. Med. Chem.	2003	None
CHEMBL364598		0	421.90	1	5.42	Sl no.26	CN(C)c1ccc(-c2c(-c3ccc(S(C)(=O)=O)cc3)ccc(F)c2F)cc1Cl	IC50	'='	7.943	nM	8.10			UO_0000065	19.20	0.40	2.68	21.67	False	CHEMBL827656	Binding affinity for Prostaglandin G/H synthase 2 (COX-2)	B	BAO_0000357	single protein format	Homo sapiens	None	None	None	None	CHEMBL230	Cyclooxygenase-2	Homo sapiens	SINGLE PROTEIN	CHEMBL1138688	1	Scientific Literature	Bioorg. Med. Chem. Lett.	2004	None
CHEMBL184122		0	409.84	0	4.61	Sl no.10	COc1ccc(-c2c(-c3ccc(S(N)(=O)=O)cc3)ccc(F)c2F)cc1Cl	IC50	'='	12.88	nM	7.89			UO_0000065	19.25	0.40	3.28	11.37	False	CHEMBL827656	Binding affinity for Prostaglandin G/H synthase 2 (COX-2)	B	BAO_0000357	single protein format	Homo sapiens	None	None	None	None	CHEMBL230	Cyclooxygenase-2	Homo sapiens	SINGLE PROTEIN	CHEMBL1138688	1	Scientific Literature	Bioorg. Med. Chem. Lett.	2004	None
CHEMBL44101		0	359.42	0	3.49	17	Cc1c(CO)cc(-c2ccc(S(C)(=O)=O)cc2)n1-c1ccc(F)cc1	IC50	'='	3890.45	nM	5.41			UO_0000065	15.05	0.30	1.92	9.12	False	CHEMBL763870	Inhibition of human Prostaglandin G/H synthase 2	B	BAO_0000357	single protein format	None	None	None	None	None	CHEMBL230	Cyclooxygenase-2	Homo sapiens	SINGLE PROTEIN	CHEMBL1134614	1	Scientific Literature	J. Med. Chem.	2001	None
CHEMBL442036		0	329.42	0	3.48	14d	COc1ccc(Cc2c(C)[nH]c3cc(S(C)(=O)=O)ccc23)cc1	IC50	'='	5100.0	nM	5.29			UO_0000065	16.07	0.31	1.81	8.95	False	CHEMBL874565	Inhibitory concentration against human whole blood Prostaglandin G/H synthase 2 enzyme activity was determined	B	BAO_0000357	single protein format	Homo sapiens	None	None	None	None	CHEMBL230	Cyclooxygenase-2	Homo sapiens	SINGLE PROTEIN	CHEMBL1137849	1	Scientific Literature	Bioorg. Med. Chem. Lett.	2004	None
CHEMBL144232		0	220.29	0	2.73	67	CC#CCSc1ccccc1OC(C)=O	IC50	'='	20000.0	nM	4.70			UO_0000065	21.33	0.43	1.97	17.87	False	CHEMBL760085	Inhibitory concentration in DMSO with purified human Prostaglandin G/H synthase 2 (COX-2)	B	BAO_0000357	single protein format	None	None	None	None	None	CHEMBL230	Cyclooxygenase-2	Homo sapiens	SINGLE PROTEIN	CHEMBL1131194	1	Scientific Literature	J. Med. Chem.	1998	None
CHEMBL360182		0	434.40	0	3.61	20	NS(=O)(=O)c1ccc(-c2c(-c3ccc(OC(F)(F)F)cc3)nn3ncccc23)cc1	IC50	'='	388.0	nM	6.41			UO_0000065	14.76	0.29	2.80	6.44	False	CHEMBL833052	Inhibition of human cyclooxygenase-2 expressed in COS cells	B	BAO_0000219	cell-based format	Homo sapiens	None	None	COS	None	CHEMBL230	Cyclooxygenase-2	Homo sapiens	SINGLE PROTEIN	CHEMBL1138006	1	Scientific Literature	Bioorg. Med. Chem. Lett.	2004	None
CHEMBL108512		0	414.50	0	4.43	3a	CC1(C)OC(=O)C(Oc2ccc3sccc3c2)=C1c1ccc(S(C)(=O)=O)cc1	IC50	'='	80.0	nM	7.10			UO_0000065	17.12	0.35	2.67	10.19	False	CHEMBL884351	Inhibitory potency against PGE-2 production in the human whole blood (HWB COX-2) assay	B	BAO_0000221	tissue-based format	None	CHEMBL3638178	Blood	None	None	CHEMBL230	Cyclooxygenase-2	Homo sapiens	SINGLE PROTEIN	CHEMBL1131878	1	Scientific Literature	Bioorg. Med. Chem. Lett.	1999	None
CHEMBL122	ROFECOXIB	4	314.36	0	2.56	Rofecoxib	CS(=O)(=O)c1ccc(C2=C(c3ccccc3)C(=O)OC2)cc1	IC50	'='	107.0	nM	6.97			UO_0000065	22.17	0.43	4.41	11.53	False	CHEMBL1059944	Inhibition of human COX2 expressed in baculovirus-infected SF9 cells assessed as inhibition of arachidonic acid-stimulated PGE2 production treated 1 hr before arachidonic acid challenge by enzyme immunoassay	B	BAO_0000219	cell-based format	Homo sapiens	None	None	Sf9	None	CHEMBL230	Cyclooxygenase-2	Homo sapiens	SINGLE PROTEIN	CHEMBL1153635	1	Scientific Literature	Bioorg. Med. Chem. Lett.	2009	CHEMBL3308860
CHEMBL564729		0	414.45	0	4.53	58	CS(=O)(=O)c1ccc(-c2cc(C(F)(F)F)nc(OCC3CCCCC3)n2)cc1	IC50	'='	45.0	nM	7.35			UO_0000065	17.73	0.36	2.82	10.62	False	CHEMBL1059944	Inhibition of human COX2 expressed in baculovirus-infected SF9 cells assessed as inhibition of arachidonic acid-stimulated PGE2 production treated 1 hr before arachidonic acid challenge by enzyme immunoassay	B	BAO_0000219	cell-based format	Homo sapiens	None	None	Sf9	None	CHEMBL230	Cyclooxygenase-2	Homo sapiens	SINGLE PROTEIN	CHEMBL1153635	1	Scientific Literature	Bioorg. Med. Chem. Lett.	2009	CHEMBL3308860
CHEMBL563759		0	374.47	0	2.39	45	CS(=O)(=O)c1ccc(-c2cc(C(N)=O)nc(NC3CCCCC3)n2)cc1	IC50	'>'	10000.0	nM				UO_0000065					False	CHEMBL1059941	Inhibition of human COX2 expressed in african green monkey COS cells assessed as inhibition of arachidonic acid-stimulated PGE2 production treated 1 hr before arachidonic acid challenge by enzyme immunoassay	B	BAO_0000219	cell-based format	Homo sapiens	None	None	COS	None	CHEMBL230	Cyclooxygenase-2	Homo sapiens	SINGLE PROTEIN	CHEMBL1153635	1	Scientific Literature	Bioorg. Med. Chem. Lett.	2009	None
CHEMBL559812		0	413.47	0	4.62	39	Cc1c(-c2ccc(S(C)(=O)=O)cc2)nc(NC2CCCCC2)nc1C(F)(F)F	IC50	'>'	10000.0	nM				UO_0000065					False	CHEMBL1059941	Inhibition of human COX2 expressed in african green monkey COS cells assessed as inhibition of arachidonic acid-stimulated PGE2 production treated 1 hr before arachidonic acid challenge by enzyme immunoassay	B	BAO_0000219	cell-based format	Homo sapiens	None	None	COS	None	CHEMBL230	Cyclooxygenase-2	Homo sapiens	SINGLE PROTEIN	CHEMBL1153635	1	Scientific Literature	Bioorg. Med. Chem. Lett.	2009	None
CHEMBL559886		0	401.41	0	3.16	29	CS(=O)(=O)c1ccc(-c2cc(C(F)(F)F)nc(NC3CCOCC3)n2)cc1	IC50	'='	18.0	nM	7.75			UO_0000065	19.29	0.39	4.58	9.54	False	CHEMBL1059941	Inhibition of human COX2 expressed in african green monkey COS cells assessed as inhibition of arachidonic acid-stimulated PGE2 production treated 1 hr before arachidonic acid challenge by enzyme immunoassay	B	BAO_0000219	cell-based format	Homo sapiens	None	None	COS	None	CHEMBL230	Cyclooxygenase-2	Homo sapiens	SINGLE PROTEIN	CHEMBL1153635	1	Scientific Literature	Bioorg. Med. Chem. Lett.	2009	None
CHEMBL561891		0	399.44	0	4.31	26	CS(=O)(=O)c1ccc(-c2cc(C(F)(F)F)nc(NC3CCCCC3)n2)cc1	IC50	'='	0.5	nM	9.30			UO_0000065	23.29	0.47	4.99	12.93	False	CHEMBL1059941	Inhibition of human COX2 expressed in african green monkey COS cells assessed as inhibition of arachidonic acid-stimulated PGE2 production treated 1 hr before arachidonic acid challenge by enzyme immunoassay	B	BAO_0000219	cell-based format	Homo sapiens	None	None	COS	None	CHEMBL230	Cyclooxygenase-2	Homo sapiens	SINGLE PROTEIN	CHEMBL1153635	1	Scientific Literature	Bioorg. Med. Chem. Lett.	2009	None
CHEMBL110822		0	359.40	0	2.61	3j	CC1(C)OC(=O)C(Oc2ccccn2)=C1c1ccc(S(C)(=O)=O)cc1	IC50	'='	120.0	nM	6.92			UO_0000065	19.26	0.38	4.31	8.38	False	CHEMBL884351	Inhibitory potency against PGE-2 production in the human whole blood (HWB COX-2) assay	B	BAO_0000221	tissue-based format	None	CHEMBL3638178	Blood	None	None	CHEMBL230	Cyclooxygenase-2	Homo sapiens	SINGLE PROTEIN	CHEMBL1131878	1	Scientific Literature	Bioorg. Med. Chem. Lett.	1999	None
CHEMBL551830		0	421.44	0	4.49	17	Cc1ccc(CNc2nc(-c3ccc(S(C)(=O)=O)cc3)cc(C(F)(F)F)n2)cc1	IC50	'<'	10.0	nM				UO_0000065					False	CHEMBL1059941	Inhibition of human COX2 expressed in african green monkey COS cells assessed as inhibition of arachidonic acid-stimulated PGE2 production treated 1 hr before arachidonic acid challenge by enzyme immunoassay	B	BAO_0000219	cell-based format	Homo sapiens	None	None	COS	None	CHEMBL230	Cyclooxygenase-2	Homo sapiens	SINGLE PROTEIN	CHEMBL1153635	1	Scientific Literature	Bioorg. Med. Chem. Lett.	2009	None
CHEMBL561086		0	411.38	0	4.45	15	CS(=O)(=O)c1ccc(-c2cc(C(F)(F)F)nc(Nc3ccc(F)cc3)n2)cc1	IC50	'='	7.2	nM	8.14			UO_0000065	19.79	0.40	3.69	11.32	False	CHEMBL1059941	Inhibition of human COX2 expressed in african green monkey COS cells assessed as inhibition of arachidonic acid-stimulated PGE2 production treated 1 hr before arachidonic acid challenge by enzyme immunoassay	B	BAO_0000219	cell-based format	Homo sapiens	None	None	COS	None	CHEMBL230	Cyclooxygenase-2	Homo sapiens	SINGLE PROTEIN	CHEMBL1153635	1	Scientific Literature	Bioorg. Med. Chem. Lett.	2009	None
CHEMBL17739		0	444.94	1	5.58	3a	NS(=O)(=O)c1ccc(-c2sc(-c3ccccc3Cl)nc2-c2ccc(F)cc2)cc1	IC50	'='	13.0	nM	7.89			UO_0000065	17.72	0.37	2.31	10.80	False	CHEMBL760087	In vitro inhibitory activity against human Prostaglandin G/H synthase 2 (COX-2)	B	BAO_0000357	single protein format	None	None	None	None	None	CHEMBL230	Cyclooxygenase-2	Homo sapiens	SINGLE PROTEIN	CHEMBL1131679	1	Scientific Literature	Bioorg. Med. Chem. Lett.	1999	None
CHEMBL71423		0	374.85	0	4.34	14	Cc1ccc(-c2c(-c3ccc(S(C)(=O)=O)cc3)occ(Cl)c2=O)cc1	IC50	'='	1760759.34	nM		Outside typical range		UO_0000065					False	CHEMBL875561	Inhibitory concentration for Cyclooxygenase-2 (Prostaglandin G/H synthase 2) in human whole blood	B	BAO_0000221	tissue-based format	Homo sapiens	CHEMBL3638178	Blood	None	None	CHEMBL230	Cyclooxygenase-2	Homo sapiens	SINGLE PROTEIN	CHEMBL1142830	1	Scientific Literature	Bioorg. Med. Chem. Lett.	2005	None
CHEMBL296984		0	367.35	0	3.21	31	NS(=O)(=O)c1ccc(-n2cc(C(F)(F)F)nc2-c2ccccc2)cc1	IC50	'='	39.81	nM	7.40			UO_0000065	20.14	0.40	4.19	9.49	False	CHEMBL763870	Inhibition of human Prostaglandin G/H synthase 2	B	BAO_0000357	single protein format	None	None	None	None	None	CHEMBL230	Cyclooxygenase-2	Homo sapiens	SINGLE PROTEIN	CHEMBL1134614	1	Scientific Literature	J. Med. Chem.	2001	None
CHEMBL89625		0	386.90	1	5.01	29	COc1ccc(C2=CC3(C=C2c2ccc(S(C)(=O)=O)cc2)CC3)cc1Cl	IC50	'='	27.0	nM	7.57			UO_0000065	19.56	0.40	2.56	17.45	True	CHEMBL768965	Inhibitory activity against prostaglandin G/H synthase 2 (COX-2).	B	BAO_0000357	single protein format	None	None	None	None	None	CHEMBL230	Cyclooxygenase-2	Homo sapiens	SINGLE PROTEIN	CHEMBL1129290	1	Scientific Literature	J. Med. Chem.	1996	None
CHEMBL3084325		0	298.36	0	2.89	(S)-2	C[S@+]([O-])c1ccc(C2=C(c3ccccc3)C(=O)OC2)cc1	IC50	'='	2100.0	nM	5.68			UO_0000065	19.03	0.37	2.79	13.09	False	CHEMBL863256	Inhibition of COX2 in human whole blood	B	BAO_0000221	tissue-based format	None	CHEMBL3638178	Blood	None	None	CHEMBL230	Cyclooxygenase-2	Homo sapiens	SINGLE PROTEIN	CHEMBL1148495	1	Scientific Literature	Bioorg. Med. Chem. Lett.	2006	None
CHEMBL426856		0	298.36	0	2.89	(R)-2	C[S@@+]([O-])c1ccc(C2=C(c3ccccc3)C(=O)OC2)cc1	IC50	'='	4220.0	nM	5.38			UO_0000065	18.01	0.35	2.48	12.39	False	CHEMBL863256	Inhibition of COX2 in human whole blood	B	BAO_0000221	tissue-based format	None	CHEMBL3638178	Blood	None	None	CHEMBL230	Cyclooxygenase-2	Homo sapiens	SINGLE PROTEIN	CHEMBL1148495	1	Scientific Literature	Bioorg. Med. Chem. Lett.	2006	None
CHEMBL524543		0	361.47	1	5.21	TR-7	Cc1ccc(-c2c(-c3ccc(S(C)(=O)=O)cc3)[nH]c3ccccc23)cc1	IC50	'='	0.09	nM	10.05			UO_0000065	27.79	0.53	4.84	20.12	False	CHEMBL997791	Inhibition of COX2	B	BAO_0000357	single protein format	None	None	None	None	None	CHEMBL230	Cyclooxygenase-2	Homo sapiens	SINGLE PROTEIN	CHEMBL1156674	1	Scientific Literature	Eur. J. Med. Chem.	2008	None
CHEMBL502554		0	426.34	1	5.67	TR-5	CS(=O)(=O)c1ccc(-c2[nH]c3ccccc3c2-c2ccc(Br)cc2)cc1	IC50	'='	0.3698	nM	9.43			UO_0000065	22.12	0.50	3.76	18.89	False	CHEMBL997791	Inhibition of COX2	B	BAO_0000357	single protein format	None	None	None	None	None	CHEMBL230	Cyclooxygenase-2	Homo sapiens	SINGLE PROTEIN	CHEMBL1156674	1	Scientific Literature	Eur. J. Med. Chem.	2008	None
CHEMBL96110		0	458.46	0	4.72	17	COc1cc2c(cc1F)-c1c(c(C(F)(F)F)nn1-c1ccc(S(C)(=O)=O)cc1)SC2	Inhibition	'='	37.0	%				UO_0000187					False	CHEMBL767762	Compound was evaluated in vivo for inhibitory activity against Prostaglandin G/H synthase 2 in air pouch model of inflammation at 2 mg/kg	B	BAO_0000218	organism-based format	None	None	None	None	None	CHEMBL230	Cyclooxygenase-2	Homo sapiens	SINGLE PROTEIN	CHEMBL1151064	1	Scientific Literature	Bioorg. Med. Chem. Lett.	1996	None
CHEMBL18148		0	375.42	0	3.08	14	CC(C)S(=O)(=O)c1c(O)n(Cc2ccc(F)cc2)c(=O)c2ccccc12	Inhibition	'='	68.0	%				UO_0000187					False	CHEMBL763344	Inhibitory activity against Prostaglandin G/H synthase 2 in Microsomal assay at dose 1 ug/ml	B	BAO_0000357	single protein format	Cercopithecidae	None	None	None	None	CHEMBL230	Cyclooxygenase-2	Homo sapiens	SINGLE PROTEIN	CHEMBL1130988	1	Scientific Literature	Bioorg. Med. Chem. Lett.	1998	None
CHEMBL18148		0	375.42	0	3.08	14	CC(C)S(=O)(=O)c1c(O)n(Cc2ccc(F)cc2)c(=O)c2ccccc12	Inhibition	'='	72.0	%				UO_0000187					False	CHEMBL760075	Inhibitory activity against Prostaglandin G/H synthase 2 in cell assay using stably transfected Cos-A2 Cells at dose 1 ug/mL	B	BAO_0000019	assay format	Cercopithecidae	None	None	None	None	CHEMBL230	Cyclooxygenase-2	Homo sapiens	SINGLE PROTEIN	CHEMBL1130988	1	Scientific Literature	Bioorg. Med. Chem. Lett.	1998	None
CHEMBL210416		0	335.15	0	4.54	6	O=C(c1cc(Cl)cc(Cl)c1)n1ccc2cc([N+](=O)[O-])ccc21	Inhibition	'='	24.1	%				UO_0000187					False	CHEMBL870859	Inhibition of COX2 at 30 uM	B	BAO_0000357	single protein format	None	None	None	None	None	CHEMBL230	Cyclooxygenase-2	Homo sapiens	SINGLE PROTEIN	CHEMBL1148655	1	Scientific Literature	Bioorg. Med. Chem. Lett.	2006	None
CHEMBL154480		0	426.51	0	4.17	21 (Racemic)	CC1(C)CC1Cn1ncc(-c2ccc(S(C)(=O)=O)cc2)c(-c2ccc(F)cc2)c1=O	IC50	'='	700.0	nM	6.16			UO_0000065	14.43	0.28	1.98	8.92	False	CHEMBL762902	In vitro inhibitory activity against prostaglandin G/H synthase 2 stably transfected in Human whole blood (HWB) cell	B	BAO_0000221	tissue-based format	None	CHEMBL3638178	Blood	None	None	CHEMBL230	Cyclooxygenase-2	Homo sapiens	SINGLE PROTEIN	CHEMBL1136575	1	Scientific Literature	Bioorg. Med. Chem. Lett.	2003	None
CHEMBL18148		0	375.42	0	3.08	14	CC(C)S(=O)(=O)c1c(O)n(Cc2ccc(F)cc2)c(=O)c2ccccc12	Inhibition	'='	-1.0	%				UO_0000187					False	CHEMBL763343	Inhibitory activity against Prostaglandin G/H synthase 2 in Microsomal assay at dose 0.1 ug/mL	B	BAO_0000357	single protein format	Cercopithecidae	None	None	None	None	CHEMBL230	Cyclooxygenase-2	Homo sapiens	SINGLE PROTEIN	CHEMBL1130988	1	Scientific Literature	Bioorg. Med. Chem. Lett.	1998	None
CHEMBL343889		0	333.36	0	4.20	57	CC(=O)Nc1cc2c(cc1Sc1ccc(F)cc1F)C(=O)CC2	IC50	'>'	10000.0	nM				UO_0000065					False	CHEMBL760080	In vitro inhibition of prostaglandin G/H synthase 2 expressed in human osteosarcoma 143 cells	B	BAO_0000219	cell-based format	None	None	None	None	None	CHEMBL230	Cyclooxygenase-2	Homo sapiens	SINGLE PROTEIN	CHEMBL1128209	1	Scientific Literature	J. Med. Chem.	1995	None
CHEMBL80405		0	365.43	0	3.99	13	NS(=O)(=O)c1ccc(C2=C(c3ccc(F)cc3)c3ccccc3C2)cc1	IC50	'='	5.0	nM	8.30			UO_0000065	22.72	0.44	4.31	13.80	False	CHEMBL665719	In vitro inhibitory activity against human recombinant cyclooxygenase-2 enzyme	B	BAO_0000357	single protein format	None	None	None	None	None	CHEMBL230	Cyclooxygenase-2	Homo sapiens	SINGLE PROTEIN	CHEMBL1128047	1	Scientific Literature	Bioorg. Med. Chem. Lett.	1995	None
CHEMBL16698		0	408.59	1	5.16	6f	COC(=O)CCSc1nnc(-c2cc(C(C)(C)C)c(O)c(C(C)(C)C)c2)s1	IC50	'>'	20000.0	nM				UO_0000065					False	CHEMBL655563	Inhibition of recombinant human prostaglandin G/H synthase 2 (COX-2)	B	BAO_0000357	single protein format	None	None	None	None	None	CHEMBL230	Cyclooxygenase-2	Homo sapiens	SINGLE PROTEIN	CHEMBL1132622	1	Scientific Literature	J. Med. Chem.	1999	None
CHEMBL156053		0	382.49	0	3.74	3e	CC(C)(C)n1ncc(-c2ccc(S(C)(=O)=O)cc2)c(-c2ccccc2)c1=O	IC50	'>'	33000.0	nM				UO_0000065					False	CHEMBL762902	In vitro inhibitory activity against prostaglandin G/H synthase 2 stably transfected in Human whole blood (HWB) cell	B	BAO_0000221	tissue-based format	None	CHEMBL3638178	Blood	None	None	CHEMBL230	Cyclooxygenase-2	Homo sapiens	SINGLE PROTEIN	CHEMBL1136575	1	Scientific Literature	Bioorg. Med. Chem. Lett.	2003	None
CHEMBL112	ACETAMINOPHEN	4	151.16	0	1.35	paracetamol	CC(=O)Nc1ccc(O)cc1	IC50	'='	141253.75	nM		Outside typical range		UO_0000065					False	CHEMBL1010944	Inhibition of cyclooxygenase 2 in human whole blood assessed as prostaglandin H2 level	B	BAO_0000357	single protein format	Homo sapiens	CHEMBL3638178	Blood	None	None	CHEMBL230	Cyclooxygenase-2	Homo sapiens	SINGLE PROTEIN	CHEMBL1151744	1	Scientific Literature	J. Med. Chem.	2008	None
CHEMBL498882		0	181.19	0	1.36	7	COc1cc(NC(C)=O)ccc1O	IC50	'='	138038.43	nM		Outside typical range		UO_0000065					False	CHEMBL1010944	Inhibition of cyclooxygenase 2 in human whole blood assessed as prostaglandin H2 level	B	BAO_0000357	single protein format	Homo sapiens	CHEMBL3638178	Blood	None	None	CHEMBL230	Cyclooxygenase-2	Homo sapiens	SINGLE PROTEIN	CHEMBL1151744	1	Scientific Literature	J. Med. Chem.	2008	None
CHEMBL154984		0	384.43	0	4.37	50	O=S(=O)(CF)c1ccc(-c2cc3c(cc2Cc2ccccc2)OCO3)cc1	Inhibition	'='	50.0	%				UO_0000187					False	CHEMBL768141	In vitro percent Inhibition of recombinant human prostaglandin G/H synthase 2 (COX-2) at a concentration of 10 uM	B	BAO_0000357	single protein format	None	None	None	None	None	CHEMBL230	Cyclooxygenase-2	Homo sapiens	SINGLE PROTEIN	CHEMBL1145927	1	Scientific Literature	J. Med. Chem.	2003	None
CHEMBL77714		0	367.40	0	4.55	12	NS(=O)(=O)c1ccc(-c2oc3ccccc3c2-c2ccc(F)cc2)cc1	IC50	'='	7.0	nM	8.15			UO_0000065	22.20	0.43	3.60	11.13	False	CHEMBL665719	In vitro inhibitory activity against human recombinant cyclooxygenase-2 enzyme	B	BAO_0000357	single protein format	None	None	None	None	None	CHEMBL230	Cyclooxygenase-2	Homo sapiens	SINGLE PROTEIN	CHEMBL1128047	1	Scientific Literature	Bioorg. Med. Chem. Lett.	1995	None
CHEMBL443993		0	425.96	1	6.20	28	CS(=O)(=O)c1ccc(-c2sc(-c3ccccc3Cl)nc2-c2ccccc2)cc1	IC50	'='	10.0	nM	8.00			UO_0000065	18.78	0.39	1.80	17.01	False	CHEMBL665714	Inhibition of human cyclooxygenase-2 (hCOX-2) enzyme.	B	BAO_0000357	single protein format	None	None	None	None	None	CHEMBL230	Cyclooxygenase-2	Homo sapiens	SINGLE PROTEIN	CHEMBL1132704	1	Scientific Literature	Bioorg. Med. Chem. Lett.	1999	None
CHEMBL29839		0	397.38	0	3.21	5	COc1ccc(-c2cc(C(F)(F)F)nn2-c2ccc(S(N)(=O)=O)cc2)cc1	Delta G	'='	-0.95	kCal mol-1									False	CHEMBL768430	Relative free energy of binding of compound to wild-type Prostaglandin G/H synthase 2; (deltaG=RT ln IC50)	B	BAO_0000357	single protein format	None	None	None	None	None	CHEMBL230	Cyclooxygenase-2	Homo sapiens	SINGLE PROTEIN	CHEMBL1134800	1	Scientific Literature	Bioorg. Med. Chem. Lett.	2001	None
CHEMBL99828		0	346.45	0	4.93	8	Cc1cc(-c2ccc(S(C)(=O)=O)cc2)c(-c2ccc(F)cc2)s1	IC50	'='	10000.0	nM	5.00			UO_0000065	14.43	0.30	0.07	14.65	False	CHEMBL760084	Compound was evaluated for inhibitory activity against human Prostaglandin G/H synthase 2	B	BAO_0000357	single protein format	None	None	None	None	None	CHEMBL230	Cyclooxygenase-2	Homo sapiens	SINGLE PROTEIN	CHEMBL1150491	1	Scientific Literature	Bioorg. Med. Chem. Lett.	1996	None
CHEMBL209883		0	376.38	0	4.42	7	Cc1cc(=O)c(Oc2ccc(F)cc2F)c(-c2ccc([S+](C)[O-])cc2)o1	IC50	'='	920.0	nM	6.04			UO_0000065	16.04	0.32	1.62	10.68	False	CHEMBL864093	Inhibition of COX2 in human whole blood	B	BAO_0000221	tissue-based format	Homo sapiens	CHEMBL3638178	Blood	None	None	CHEMBL230	Cyclooxygenase-2	Homo sapiens	SINGLE PROTEIN	CHEMBL1138910	1	Scientific Literature	Bioorg. Med. Chem. Lett.	2006	None
CHEMBL455936		0	449.96	1	6.56	2h	Cc1cccc(Nc2cc(Cl)nc(SC(C(=O)O)c3cccc4ccccc34)n2)c1C	Activity	'='	32.5	%				UO_0000187					False	CHEMBL1014423	Inhibition of human recombinant COX2 assessed as remaining activity at 10 uM relative to control	B	BAO_0000357	single protein format	Homo sapiens	None	None	None	None	CHEMBL230	Cyclooxygenase-2	Homo sapiens	SINGLE PROTEIN	CHEMBL1151733	1	Scientific Literature	J. Med. Chem.	2008	None
CHEMBL333755		0	385.25	0	4.39	43	CS(=O)(=O)c1ccc(-c2c(Cl)nc(Cl)n2-c2ccc(F)cc2)cc1	Inhibition	'='	51.6	%				UO_0000187					False	CHEMBL764999	Inhibition of Prostaglandin G/H synthase 2 (COX-2) in human whole blood at 10 uM	B	BAO_0000221	tissue-based format	None	CHEMBL3638178	Blood	None	None	CHEMBL230	Cyclooxygenase-2	Homo sapiens	SINGLE PROTEIN	CHEMBL1145864	1	Scientific Literature	J. Med. Chem.	2003	None
CHEMBL435381	CIMICOXIB	2	381.82	0	2.99	51f	COc1ccc(-c2c(Cl)ncn2-c2ccc(S(N)(=O)=O)cc2)cc1F	Inhibition	'='	100.0	%				UO_0000187					False	CHEMBL768142	In vitro percent inhibition of prostaglandin G/H synthase 2 (COX-2) in human whole blood at 1 uM	B	BAO_0000221	tissue-based format	None	CHEMBL3638178	Blood	None	None	CHEMBL230	Cyclooxygenase-2	Homo sapiens	SINGLE PROTEIN	CHEMBL1145864	1	Scientific Literature	J. Med. Chem.	2003	None
CHEMBL462523		0	470.04	1	6.92	7b	CCCCCCC(Sc1nc(Cl)cc(NCc2ccc(-c3ccccc3)cc2)n1)C(=O)O	IC50	'>'	10.0	nM				UO_0000065					False	CHEMBL1012766	Inhibition of human recombinant COX2	B	BAO_0000357	single protein format	Homo sapiens	None	None	None	None	CHEMBL230	Cyclooxygenase-2	Homo sapiens	SINGLE PROTEIN	CHEMBL1151733	1	Scientific Literature	J. Med. Chem.	2008	None
CHEMBL43616		0	445.26	0	4.72	24	CS(=O)(=O)c1ccc(-n2cc(C(F)(F)F)nc2-c2cccc(Br)c2)cc1	IC50	'='	80.0	nM	7.10			UO_0000065	15.94	0.37	2.38	13.66	True	CHEMBL762906	Concentration required to inhibit human Prostaglandin G/H synthase 2 (COX-2) by 50%	B	BAO_0000357	single protein format	None	None	None	None	None	CHEMBL230	Cyclooxygenase-2	Homo sapiens	SINGLE PROTEIN	CHEMBL1130039	1	Scientific Literature	J. Med. Chem.	1997	None
CHEMBL118	CELECOXIB	4	381.38	0	3.51	Celecoxib	Cc1ccc(-c2cc(C(F)(F)F)nn2-c2ccc(S(N)(=O)=O)cc2)cc1	Inhibition	'='	90.0	%				UO_0000187					True	CHEMBL765005	In vitro percent Inhibition of recombinant human prostaglandin G/H synthase 2 (COX-2) at a concentration of 1 uM	B	BAO_0000357	single protein format	None	None	None	None	None	CHEMBL230	Cyclooxygenase-2	Homo sapiens	SINGLE PROTEIN	CHEMBL1145927	1	Scientific Literature	J. Med. Chem.	2003	None
CHEMBL296913	PARECOXIB SODIUM	4	392.41	0	3.53	6	CCC(=O)[N-]S(=O)(=O)c1ccc(-c2c(-c3ccccc3)noc2C)cc1.[Na+]	Inhibition						Not Determined						False	CHEMBL871459	Inhibition of human recombinant COX2 expressed in sf9 cells infected with baculovirus at 10 uM	B	BAO_0000219	cell-based format	Homo sapiens	None	None	Sf9	None	CHEMBL230	Cyclooxygenase-2	Homo sapiens	SINGLE PROTEIN	CHEMBL1146031	1	Scientific Literature	Bioorg. Med. Chem. Lett.	2006	CHEMBL3308860
CHEMBL212398		0	521.52	0	3.99	9d	CCC(=O)[N-]S(=O)(=O)c1ccc(-n2nc(C(F)(F)F)cc2-c2ccc(SC)cc2)cc1CO.[Na+]	Inhibition	'='	21.0	%				UO_0000187					False	CHEMBL871459	Inhibition of human recombinant COX2 expressed in sf9 cells infected with baculovirus at 10 uM	B	BAO_0000219	cell-based format	Homo sapiens	None	None	Sf9	None	CHEMBL230	Cyclooxygenase-2	Homo sapiens	SINGLE PROTEIN	CHEMBL1146031	1	Scientific Literature	Bioorg. Med. Chem. Lett.	2006	CHEMBL3308860
CHEMBL209160		0	497.50	0	3.98	12a	CCC(=O)OCc1cc(-n2nc(C(F)(F)F)cc2-c2ccc(OC)c(C)c2)ccc1S(N)(=O)=O	Inhibition	'='	2.5	%				UO_0000187					False	CHEMBL871458	Inhibition of human recombinant COX2 expressed in sf9 cells infected with baculovirus	B	BAO_0000219	cell-based format	Homo sapiens	None	None	Sf9	None	CHEMBL230	Cyclooxygenase-2	Homo sapiens	SINGLE PROTEIN	CHEMBL1146031	1	Scientific Literature	Bioorg. Med. Chem. Lett.	2006	CHEMBL3308860
CHEMBL209385		0	437.44	0	3.19	15	NS(=O)(=O)c1ccc(-n2nc(C(F)(F)F)cc2-c2ccc3c(c2)CCC3)cc1CO	Inhibition	'='	0.295	%				UO_0000187					False	CHEMBL871458	Inhibition of human recombinant COX2 expressed in sf9 cells infected with baculovirus	B	BAO_0000219	cell-based format	Homo sapiens	None	None	Sf9	None	CHEMBL230	Cyclooxygenase-2	Homo sapiens	SINGLE PROTEIN	CHEMBL1146031	1	Scientific Literature	Bioorg. Med. Chem. Lett.	2006	CHEMBL3308860
CHEMBL106445		0	279.34	0	4.33	16	Cc1cc2cc(-c3ccc(C(C)C(=O)O)cc3)ccc2[nH]1	IC50	'='	230.0	nM	6.64			UO_0000065	23.76	0.43	2.31	12.50	False	CHEMBL763084	In vitro inhibitory activity against Prostaglandin G/H synthase 2 (COX-2) in human	B	BAO_0000357	single protein format	None	None	None	None	None	CHEMBL230	Cyclooxygenase-2	Homo sapiens	SINGLE PROTEIN	CHEMBL1131913	1	Scientific Literature	Bioorg. Med. Chem. Lett.	1999	None
CHEMBL153279		0	356.44	0	4.44	7c	CS(=O)(=O)c1ccc(-c2cc3c(cc2C=C2CCCC2)OCO3)cc1	Inhibition	'='	90.0	%				UO_0000187					False	CHEMBL768141	In vitro percent Inhibition of recombinant human prostaglandin G/H synthase 2 (COX-2) at a concentration of 10 uM	B	BAO_0000357	single protein format	None	None	None	None	None	CHEMBL230	Cyclooxygenase-2	Homo sapiens	SINGLE PROTEIN	CHEMBL1145927	1	Scientific Literature	J. Med. Chem.	2003	None
CHEMBL43402		0	354.48	0	3.10	10	Cc1cnc(Sc2cc3c(cc2NS(C)(=O)=O)CCC3=O)s1	IC50	'='	1500.0	nM	5.82			UO_0000065	16.43	0.36	2.72	7.65	False	CHEMBL768961	Inhibition of purified recombinant human Prostaglandin G/H synthase 2	B	BAO_0000357	single protein format	Homo sapiens	None	None	None	None	CHEMBL230	Cyclooxygenase-2	Homo sapiens	SINGLE PROTEIN	CHEMBL1132512	1	Scientific Literature	Bioorg. Med. Chem. Lett.	1999	None
CHEMBL13920		0	298.43	0	4.64	3	C#CCCCC(=O)c1cc(C(C)(C)C)c2c(c1)C(C)(C)CO2	IC50	'='	15.0	nM	7.82			UO_0000065	26.22	0.49	3.18	29.75	False	CHEMBL765812	Inhibition of Prostaglandin G/H synthase 2 (COX-2).	B	BAO_0000357	single protein format	Homo sapiens	None	None	None	None	CHEMBL230	Cyclooxygenase-2	Homo sapiens	SINGLE PROTEIN	CHEMBL1131303	1	Scientific Literature	J. Med. Chem.	1998	None
CHEMBL109030		0	366.40	1	5.20	7o	CS(=O)(=O)c1ccc(C2=C(c3ccc(C(F)(F)F)cc3)CCC2)cc1	IC50	'='	870.0	nM	6.06			UO_0000065	16.54	0.33	0.86	17.75	True	CHEMBL760088	In vitro inhibition of prostaglandin G/H synthase 2 (COX-2).	B	BAO_0000357	single protein format	None	None	None	None	None	CHEMBL230	Cyclooxygenase-2	Homo sapiens	SINGLE PROTEIN	CHEMBL1128591	1	Scientific Literature	J. Med. Chem.	1995	None
CHEMBL28599		0	381.38	0	3.51	214	Cc1ccccc1-c1cc(C(F)(F)F)nn1-c1ccc(S(N)(=O)=O)cc1	IC50	'='	69.18	nM	7.16			UO_0000065	18.77	0.38	3.65	9.18	False	CHEMBL763870	Inhibition of human Prostaglandin G/H synthase 2	B	BAO_0000357	single protein format	None	None	None	None	None	CHEMBL230	Cyclooxygenase-2	Homo sapiens	SINGLE PROTEIN	CHEMBL1134614	1	Scientific Literature	J. Med. Chem.	2001	None
CHEMBL298269		0	401.80	0	3.86	44	NS(=O)(=O)c1ccc(-n2cc(C(F)(F)F)nc2-c2cccc(Cl)c2)cc1	IC50	'='	7.943	nM	8.10			UO_0000065	20.16	0.43	4.24	10.39	False	CHEMBL763870	Inhibition of human Prostaglandin G/H synthase 2	B	BAO_0000357	single protein format	None	None	None	None	None	CHEMBL230	Cyclooxygenase-2	Homo sapiens	SINGLE PROTEIN	CHEMBL1134614	1	Scientific Literature	J. Med. Chem.	2001	None
CHEMBL88493		0	424.35	1	5.13	298	COc1c(Cl)cc(C2=C(c3ccc(S(N)(=O)=O)cc3)CC3(CC3)C2)cc1Cl	IC50	'='	3.981	nM	8.40			UO_0000065	19.79	0.42	3.27	12.11	False	CHEMBL763870	Inhibition of human Prostaglandin G/H synthase 2	B	BAO_0000357	single protein format	None	None	None	None	None	CHEMBL230	Cyclooxygenase-2	Homo sapiens	SINGLE PROTEIN	CHEMBL1134614	1	Scientific Literature	J. Med. Chem.	2001	None
CHEMBL295752		0	414.38	0	4.11	61	COc1cc(F)cc(-c2nc(C(F)(F)F)cn2-c2ccc(S(C)(=O)=O)cc2)c1	IC50	'='	960.0	nM	6.02			UO_0000065	14.52	0.29	1.91	9.83	True	CHEMBL762906	Concentration required to inhibit human Prostaglandin G/H synthase 2 (COX-2) by 50%	B	BAO_0000357	single protein format	None	None	None	None	None	CHEMBL230	Cyclooxygenase-2	Homo sapiens	SINGLE PROTEIN	CHEMBL1130039	1	Scientific Literature	J. Med. Chem.	1997	None
CHEMBL122	ROFECOXIB	4	314.36	0	2.56	Rofecoxib	CS(=O)(=O)c1ccc(C2=C(c3ccccc3)C(=O)OC2)cc1	IC50	'='	57.0	nM	7.24			UO_0000065	23.04	0.45	4.68	11.99	False	CHEMBL760082	Inhibitory activity against Prostaglandin G/H synthase 2 in human whole blood assay as LPS induced PGE-2 generation.	B	BAO_0000221	tissue-based format	None	CHEMBL3638178	Blood	None	None	CHEMBL230	Cyclooxygenase-2	Homo sapiens	SINGLE PROTEIN	CHEMBL1145760	1	Scientific Literature	Bioorg. Med. Chem. Lett.	2003	None
CHEMBL518038		0	407.97	1	6.01	2d	CCCCCCC(Sc1nc(Cl)cc(Nc2cccc(C)c2C)n1)C(=O)O	IC50	'>'	10.0	nM				UO_0000065					False	CHEMBL1012766	Inhibition of human recombinant COX2	B	BAO_0000357	single protein format	Homo sapiens	None	None	None	None	CHEMBL230	Cyclooxygenase-2	Homo sapiens	SINGLE PROTEIN	CHEMBL1151733	1	Scientific Literature	J. Med. Chem.	2008	None
CHEMBL43149		0	430.83	0	4.62	45	COc1ccc(-c2nc(C(F)(F)F)cn2-c2ccc(S(C)(=O)=O)cc2)cc1Cl	IC50	'='	130.0	nM	6.89			UO_0000065	15.98	0.34	2.27	11.25	True	CHEMBL762906	Concentration required to inhibit human Prostaglandin G/H synthase 2 (COX-2) by 50%	B	BAO_0000357	single protein format	None	None	None	None	None	CHEMBL230	Cyclooxygenase-2	Homo sapiens	SINGLE PROTEIN	CHEMBL1130039	1	Scientific Literature	J. Med. Chem.	1997	None
CHEMBL106192		0	417.41	0	4.51	120	CS(=O)(=O)c1ccc(-n2cc(C(F)(F)F)nc2-c2nccc3ccccc23)cc1	IC50	'='	1698.24	nM	5.77			UO_0000065	13.82	0.27	1.26	8.90	False	CHEMBL763870	Inhibition of human Prostaglandin G/H synthase 2	B	BAO_0000357	single protein format	None	None	None	None	None	CHEMBL230	Cyclooxygenase-2	Homo sapiens	SINGLE PROTEIN	CHEMBL1134614	1	Scientific Literature	J. Med. Chem.	2001	None
CHEMBL119076		0	386.49	0	4.81	13e	CCCCCc1ncn(-c2ccc(S(C)(=O)=O)cc2)c1-c1ccc(F)cc1	IC50	'>'	10000.0	nM				UO_0000065					False	CHEMBL762914	In vitro inhibitory activity against human Prostaglandin G/H synthase 2 (COX-2) in 143982 cells	B	BAO_0000219	cell-based format	None	None	None	143982	None	CHEMBL230	Cyclooxygenase-2	Homo sapiens	SINGLE PROTEIN	CHEMBL1145864	1	Scientific Literature	J. Med. Chem.	2003	None
CHEMBL119076		0	386.49	0	4.81	13e	CCCCCc1ncn(-c2ccc(S(C)(=O)=O)cc2)c1-c1ccc(F)cc1	Inhibition	'='	64.4	%				UO_0000187					False	CHEMBL764999	Inhibition of Prostaglandin G/H synthase 2 (COX-2) in human whole blood at 10 uM	B	BAO_0000221	tissue-based format	None	CHEMBL3638178	Blood	None	None	CHEMBL230	Cyclooxygenase-2	Homo sapiens	SINGLE PROTEIN	CHEMBL1145864	1	Scientific Literature	J. Med. Chem.	2003	None
CHEMBL7162	NS-398	0	314.36	0	2.68	NS-398	CS(=O)(=O)Nc1ccc([N+](=O)[O-])cc1OC1CCCCC1	Inhibition	'='	97.09	%				UO_0000187					False	CHEMBL1110262	Inhibition of COX2 at 100 uM after 15 mins	B	BAO_0000357	single protein format	None	None	None	None	None	CHEMBL230	Cyclooxygenase-2	Homo sapiens	SINGLE PROTEIN	CHEMBL1154300	1	Scientific Literature	J. Nat. Prod.	2009	None
CHEMBL116848		0	406.48	0	4.67	13d	CS(=O)(=O)c1ccc(-n2cnc(Cc3ccccc3)c2-c2ccc(F)cc2)cc1	IC50	'>'	10000.0	nM				UO_0000065					False	CHEMBL762914	In vitro inhibitory activity against human Prostaglandin G/H synthase 2 (COX-2) in 143982 cells	B	BAO_0000219	cell-based format	None	None	None	143982	None	CHEMBL230	Cyclooxygenase-2	Homo sapiens	SINGLE PROTEIN	CHEMBL1145864	1	Scientific Literature	J. Med. Chem.	2003	None
CHEMBL118	CELECOXIB	4	381.38	0	3.51	CLX	Cc1ccc(-c2cc(C(F)(F)F)nn2-c2ccc(S(N)(=O)=O)cc2)cc1	Inhibition	'='	100.0	%				UO_0000187					True	CHEMBL1030673	Inhibition of COX2 in LPS-stimulated human whole blood assessed as inhibition of PGE2 production at 10 uM by radioimmunoassay	B	BAO_0000221	tissue-based format	Homo sapiens	CHEMBL3638178	Blood	None	None	CHEMBL230	Cyclooxygenase-2	Homo sapiens	SINGLE PROTEIN	CHEMBL1152748	1	Scientific Literature	Bioorg. Med. Chem.	2009	None
CHEMBL460216		0	265.29	0	0.68	8	CC(Sc1nc2ccccc2c(=O)n1N)C(=O)O	IC50	'='	5800.0	nM	5.24			UO_0000065	19.74	0.40	4.56	5.33	False	CHEMBL1030674	Inhibition of COX2 in LPS-stimulated human whole blood assessed as inhibition of PGE2 production by radioimmunoassay	B	BAO_0000221	tissue-based format	Homo sapiens	CHEMBL3638178	Blood	None	None	CHEMBL230	Cyclooxygenase-2	Homo sapiens	SINGLE PROTEIN	CHEMBL1152748	1	Scientific Literature	Bioorg. Med. Chem.	2009	None
CHEMBL435381	CIMICOXIB	2	381.82	0	2.99	51f	COc1ccc(-c2c(Cl)ncn2-c2ccc(S(N)(=O)=O)cc2)cc1F	IC50	'='	66.0	nM	7.18			UO_0000065	18.81	0.39	4.19	8.23	False	CHEMBL766721	In vitro percent inhibition of Prostaglandin G/H synthase 2 (COX-2) in human whole blood was determined	B	BAO_0000221	tissue-based format	None	CHEMBL3638178	Blood	None	None	CHEMBL230	Cyclooxygenase-2	Homo sapiens	SINGLE PROTEIN	CHEMBL1145864	1	Scientific Literature	J. Med. Chem.	2003	None
CHEMBL114783		0	350.80	0	3.74	32	CS(=O)(=O)c1ccc(-c2cnc(Cl)n2-c2ccc(F)cc2)cc1	Inhibition	'='	85.6	%				UO_0000187					False	CHEMBL768142	In vitro percent inhibition of prostaglandin G/H synthase 2 (COX-2) in human whole blood at 1 uM	B	BAO_0000221	tissue-based format	None	CHEMBL3638178	Blood	None	None	CHEMBL230	Cyclooxygenase-2	Homo sapiens	SINGLE PROTEIN	CHEMBL1145864	1	Scientific Literature	J. Med. Chem.	2003	None
CHEMBL28155		0	529.09	2	8.23	3q	COc1ccc2c(c1)c(Cc1nc(-c3csc4ccccc34)cs1)c(C)n2C(=O)c1ccc(Cl)cc1	IC50	'='	1.0	nM	9.00			UO_0000065	17.01	0.34	0.77	20.40	False	CHEMBL769647	Inhibitory concentration against human recombinant Prostaglandin G/H synthase 2 cloned and expressed in baculovirus (Sf9)	B	BAO_0000219	cell-based format	None	None	None	Sf9	None	CHEMBL230	Cyclooxygenase-2	Homo sapiens	SINGLE PROTEIN	CHEMBL1134068	1	Scientific Literature	Bioorg. Med. Chem. Lett.	2001	CHEMBL3308860
CHEMBL286277		0	317.35	0	2.33	C42	NS(=O)(=O)c1ccc(-n2ncc(F)c2-c2ccccc2)cc1	IC50	'='	4660.0	nM	5.33			UO_0000065	16.80	0.33	3.00	6.84	False	CHEMBL769648	Inhibitory concentration against human prostaglandin G/H synthase 2 at 25 degrees.	B	BAO_0000357	single protein format	None	None	None	None	None	CHEMBL230	Cyclooxygenase-2	Homo sapiens	SINGLE PROTEIN	CHEMBL1135018	1	Scientific Literature	Bioorg. Med. Chem. Lett.	2002	None
CHEMBL285335		0	331.37	0	2.66	253	NS(=O)(=O)c1ccc(-n2nc(CF)cc2-c2ccccc2)cc1	IC50	'='	199.53	nM	6.70			UO_0000065	20.22	0.40	4.04	8.59	False	CHEMBL763870	Inhibition of human Prostaglandin G/H synthase 2	B	BAO_0000357	single protein format	None	None	None	None	None	CHEMBL230	Cyclooxygenase-2	Homo sapiens	SINGLE PROTEIN	CHEMBL1134614	1	Scientific Literature	J. Med. Chem.	2001	None
CHEMBL345018		0	262.37	0	3.90	70	CCCCC#CCSc1ccccc1OC(C)=O	IC50	'='	800.0	nM	6.10			UO_0000065	23.24	0.46	2.20	23.18	False	CHEMBL760085	Inhibitory concentration in DMSO with purified human Prostaglandin G/H synthase 2 (COX-2)	B	BAO_0000357	single protein format	None	None	None	None	None	CHEMBL230	Cyclooxygenase-2	Homo sapiens	SINGLE PROTEIN	CHEMBL1131194	1	Scientific Literature	J. Med. Chem.	1998	None
CHEMBL353353		0	524.82	2	9.90	15	CCCCCCCCCCCCCCCc1cccc(OCC)c1CSc1nc2cc(OC)ccc2[nH]1	IC50	'='	6250.0	nM	5.20			UO_0000065	9.92	0.19	-4.70	11.04	False	CHEMBL760082	Inhibitory activity against Prostaglandin G/H synthase 2 in human whole blood assay as LPS induced PGE-2 generation.	B	BAO_0000221	tissue-based format	None	CHEMBL3638178	Blood	None	None	CHEMBL230	Cyclooxygenase-2	Homo sapiens	SINGLE PROTEIN	CHEMBL1145760	1	Scientific Literature	Bioorg. Med. Chem. Lett.	2003	None
CHEMBL145283		0	276.40	0	4.29	74	CCCCC#CCSc1ccccc1OC(=O)CC	IC50	'>'	40000.0	nM				UO_0000065					False	CHEMBL760085	Inhibitory concentration in DMSO with purified human Prostaglandin G/H synthase 2 (COX-2)	B	BAO_0000357	single protein format	None	None	None	None	None	CHEMBL230	Cyclooxygenase-2	Homo sapiens	SINGLE PROTEIN	CHEMBL1131194	1	Scientific Literature	J. Med. Chem.	1998	None
CHEMBL326270		0	351.79	0	2.98	51a	NS(=O)(=O)c1ccc(-n2cnc(Cl)c2-c2ccc(F)cc2)cc1	Inhibition	'='	61.4	%				UO_0000187					False	CHEMBL764999	Inhibition of Prostaglandin G/H synthase 2 (COX-2) in human whole blood at 10 uM	B	BAO_0000221	tissue-based format	None	CHEMBL3638178	Blood	None	None	CHEMBL230	Cyclooxygenase-2	Homo sapiens	SINGLE PROTEIN	CHEMBL1145864	1	Scientific Literature	J. Med. Chem.	2003	None
CHEMBL19286		0	248.32	0	2.58	5b	C[C@H](C(=O)O)c1ccc(C[C@@H]2CCC[C@H]2O)cc1	IC50	'>'	100000.0	nM				UO_0000065					False	CHEMBL768962	Inhibitory activity against recombinant human Prostaglandin G/H synthase 2	B	BAO_0000357	single protein format	None	None	None	None	None	CHEMBL230	Cyclooxygenase-2	Homo sapiens	SINGLE PROTEIN	CHEMBL1147594	1	Scientific Literature	Bioorg. Med. Chem. Lett.	2004	None
CHEMBL444539		0	212.25	0	2.44	2a	O=C(NNc1ccccc1)c1ccccc1	IC50	'='	10000.0	nM	5.00			UO_0000065	23.56	0.43	2.56	12.16	False	CHEMBL768959	Inhibitory activity against human prostaglandin G/H synthase 2 in ECV-304 cells measured by the presence of PGE-2	B	BAO_0000219	cell-based format	None	None	None	ECV-304	None	CHEMBL230	Cyclooxygenase-2	Homo sapiens	SINGLE PROTEIN	CHEMBL1133431	1	Scientific Literature	Bioorg. Med. Chem. Lett.	2000	CHEMBL3307513
CHEMBL271561		0	320.37	0	2.10	24	COc1cc(/C=N/c2ccc(S(N)(=O)=O)cc2)cc(OC)c1	IC50	'='	3400.0	nM	5.47			UO_0000065	17.07	0.34	3.37	6.01	False	CHEMBL932255	Inhibition of COX2 in human whole blood assessed as effect on LPS-stimulated PGE2 production	B	BAO_0000357	single protein format	Homo sapiens	CHEMBL3638178	Blood	None	None	CHEMBL230	Cyclooxygenase-2	Homo sapiens	SINGLE PROTEIN	CHEMBL1141614	1	Scientific Literature	Bioorg. Med. Chem.	2008	None
CHEMBL271930		0	290.34	0	2.09	16	COc1cccc(/C=N/c2ccc(S(N)(=O)=O)cc2)c1	IC50	'='	5450.0	nM	5.26			UO_0000065	18.13	0.36	3.17	6.44	False	CHEMBL932255	Inhibition of COX2 in human whole blood assessed as effect on LPS-stimulated PGE2 production	B	BAO_0000357	single protein format	Homo sapiens	CHEMBL3638178	Blood	None	None	CHEMBL230	Cyclooxygenase-2	Homo sapiens	SINGLE PROTEIN	CHEMBL1141614	1	Scientific Literature	Bioorg. Med. Chem.	2008	None
CHEMBL52820		0	397.80	0	4.74	21b	NS(=O)(=O)c1ccc(-c2cc(F)c(F)cc2-c2ccc(F)c(Cl)c2)cc1	IC50	'='	2.0	nM	8.70			UO_0000065	21.87	0.46	3.96	14.46	True	CHEMBL762917	In vitro inhibitory activity against human recombinant prostaglandin G/H synthase 2	B	BAO_0000357	single protein format	None	None	None	None	None	CHEMBL230	Cyclooxygenase-2	Homo sapiens	SINGLE PROTEIN	CHEMBL1129066	1	Scientific Literature	J. Med. Chem.	1996	None
CHEMBL129640		0	388.42	0	4.26	37	Cc1cc(=O)c(Oc2ccc(F)cc2C)c(-c2ccc(S(C)(=O)=O)cc2)o1	IC50	'='	180.0	nM	6.75			UO_0000065	17.36	0.34	2.48	9.17	True	CHEMBL766724	Inhibition concentration against cyclooxygenase-2 (COX-2) in human whole blood	B	BAO_0000221	tissue-based format	None	CHEMBL3638178	Blood	None	None	CHEMBL230	Cyclooxygenase-2	Homo sapiens	SINGLE PROTEIN	CHEMBL1149180	1	Scientific Literature	J. Med. Chem.	2004	None
CHEMBL441236		0	473.38	1	5.83	97	CS(=O)(=O)c1ccc(-n2cc(COc3ccc(Cl)cc3)nc2-c2ccc(Cl)cc2)cc1	IC50	'='	30.0	nM	7.52			UO_0000065	15.89	0.33	1.69	12.29	False	CHEMBL762906	Concentration required to inhibit human Prostaglandin G/H synthase 2 (COX-2) by 50%	B	BAO_0000357	single protein format	None	None	None	None	None	CHEMBL230	Cyclooxygenase-2	Homo sapiens	SINGLE PROTEIN	CHEMBL1130039	1	Scientific Literature	J. Med. Chem.	1997	None
CHEMBL42549		0	411.36	0	3.87	33	CS(=O)(=O)c1ccc(-n2cc(C(F)(F)F)nc2-c2cccc([N+](=O)[O-])c2)cc1	IC50	'='	580.0	nM	6.24			UO_0000065	15.16	0.30	2.37	6.56	True	CHEMBL762906	Concentration required to inhibit human Prostaglandin G/H synthase 2 (COX-2) by 50%	B	BAO_0000357	single protein format	None	None	None	None	None	CHEMBL230	Cyclooxygenase-2	Homo sapiens	SINGLE PROTEIN	CHEMBL1130039	1	Scientific Literature	J. Med. Chem.	1997	None
CHEMBL43331		0	424.44	0	4.59	79	COc1c(C)cc(-c2nc(C(F)(F)F)cn2-c2ccc(S(C)(=O)=O)cc2)cc1C	IC50	'='	720.0	nM	6.14			UO_0000065	14.47	0.29	1.55	10.04	True	CHEMBL762906	Concentration required to inhibit human Prostaglandin G/H synthase 2 (COX-2) by 50%	B	BAO_0000357	single protein format	None	None	None	None	None	CHEMBL230	Cyclooxygenase-2	Homo sapiens	SINGLE PROTEIN	CHEMBL1130039	1	Scientific Literature	J. Med. Chem.	1997	None
CHEMBL297108		0	381.38	0	3.51	21	Cc1ccc(-c2nc(C(F)(F)F)cn2-c2ccc(S(N)(=O)=O)cc2)cc1	IC50	'='	40.0	nM	7.40			UO_0000065	19.40	0.39	3.89	9.49	True	CHEMBL762906	Concentration required to inhibit human Prostaglandin G/H synthase 2 (COX-2) by 50%	B	BAO_0000357	single protein format	None	None	None	None	None	CHEMBL230	Cyclooxygenase-2	Homo sapiens	SINGLE PROTEIN	CHEMBL1130039	1	Scientific Literature	J. Med. Chem.	1997	None
CHEMBL236433		0	208.21	0	1.65	(S)-2	C[C@H](C(=O)O)c1ccc2c(c1)OCCO2	IC50	'='	16500.0	nM	4.78			UO_0000065	22.97	0.44	3.13	8.58	False	CHEMBL898186	Inhibition of COX2 in human whole blood after 15 mins	B	BAO_0000357	single protein format	Homo sapiens	CHEMBL3638178	Blood	None	None	CHEMBL230	Cyclooxygenase-2	Homo sapiens	SINGLE PROTEIN	CHEMBL1149592	1	Scientific Literature	Bioorg. Med. Chem.	2007	None
CHEMBL416146	ETORICOXIB	4	358.85	0	4.18	Etoricoxib	Cc1ccc(-c2ncc(Cl)cc2-c2ccc(S(C)(=O)=O)cc2)cn1	IC50	'='	810.0	nM	6.09			UO_0000065	16.98	0.35	1.91	10.17	True	CHEMBL766724	Inhibition concentration against cyclooxygenase-2 (COX-2) in human whole blood	B	BAO_0000221	tissue-based format	None	CHEMBL3638178	Blood	None	None	CHEMBL230	Cyclooxygenase-2	Homo sapiens	SINGLE PROTEIN	CHEMBL1149180	1	Scientific Literature	J. Med. Chem.	2004	None
CHEMBL46667		0	395.41	0	4.00	31	CNc1cccc(-c2nc(C(F)(F)F)cn2-c2ccc(S(C)(=O)=O)cc2)c1	IC50	'='	920.0	nM	6.04			UO_0000065	15.27	0.31	2.04	9.43	True	CHEMBL762906	Concentration required to inhibit human Prostaglandin G/H synthase 2 (COX-2) by 50%	B	BAO_0000357	single protein format	None	None	None	None	None	CHEMBL230	Cyclooxygenase-2	Homo sapiens	SINGLE PROTEIN	CHEMBL1130039	1	Scientific Literature	J. Med. Chem.	1997	None
CHEMBL339817		0	390.46	0	4.84	12	Cc1cc(=O)c(-c2ccc3ccccc3c2)c(-c2ccc(S(C)(=O)=O)cc2)o1	IC50	'='	2590.0	nM	5.59			UO_0000065	14.31	0.27	0.75	8.68	False	CHEMBL766724	Inhibition concentration against cyclooxygenase-2 (COX-2) in human whole blood	B	BAO_0000221	tissue-based format	None	CHEMBL3638178	Blood	None	None	CHEMBL230	Cyclooxygenase-2	Homo sapiens	SINGLE PROTEIN	CHEMBL1149180	1	Scientific Literature	J. Med. Chem.	2004	None
CHEMBL6	INDOMETHACIN	4	357.79	0	3.93	indomethacin	COc1ccc2c(c1)c(CC(=O)O)c(C)n2C(=O)c1ccc(Cl)cc1	Inhibition	'='	97.0	%				UO_0000187					False	CHEMBL765003	In vitro inhibitory activity against human recombinant prostaglandin G/H synthase 2 (COX-2) at 10 uM expressed in sf-9 cells infected with baculovirus	B	BAO_0000219	cell-based format	None	None	None	Sf9	None	CHEMBL230	Cyclooxygenase-2	Homo sapiens	SINGLE PROTEIN	CHEMBL1147488	1	Scientific Literature	Bioorg. Med. Chem. Lett.	2004	CHEMBL3308860
CHEMBL324580		0	368.79	0	3.87	10ai	CS(=O)(=O)c1ccc(-n2cnc(Cl)c2-c2cc(F)cc(F)c2)cc1	IC50	'='	75.0	nM	7.12			UO_0000065	19.32	0.41	3.25	13.71	False	CHEMBL762914	In vitro inhibitory activity against human Prostaglandin G/H synthase 2 (COX-2) in 143982 cells	B	BAO_0000219	cell-based format	None	None	None	143982	None	CHEMBL230	Cyclooxygenase-2	Homo sapiens	SINGLE PROTEIN	CHEMBL1145864	1	Scientific Literature	J. Med. Chem.	2003	None
CHEMBL283177		0	407.83	0	3.92	263	NS(=O)(=O)c1ccc(-n2nc(C(F)(F)F)cc2-c2ccc(Cl)s2)cc1	IC50	'='	25.7	nM	7.59			UO_0000065	18.61	0.41	3.67	9.73	False	CHEMBL763870	Inhibition of human Prostaglandin G/H synthase 2	B	BAO_0000357	single protein format	None	None	None	None	None	CHEMBL230	Cyclooxygenase-2	Homo sapiens	SINGLE PROTEIN	CHEMBL1134614	1	Scientific Literature	J. Med. Chem.	2001	None
CHEMBL44678		0	345.40	0	3.36	26	Cc1cc(-c2ccc(NS(C)(=O)=O)cc2)n(-c2ccc(F)cc2)n1	Inhibition	'='	25.0	%				UO_0000187					False	CHEMBL765003	In vitro inhibitory activity against human recombinant prostaglandin G/H synthase 2 (COX-2) at 10 uM expressed in sf-9 cells infected with baculovirus	B	BAO_0000219	cell-based format	None	None	None	Sf9	None	CHEMBL230	Cyclooxygenase-2	Homo sapiens	SINGLE PROTEIN	CHEMBL1147488	1	Scientific Literature	Bioorg. Med. Chem. Lett.	2004	CHEMBL3308860
CHEMBL122	ROFECOXIB	4	314.36	0	2.56	3 (rofecoxib)	CS(=O)(=O)c1ccc(C2=C(c3ccccc3)C(=O)OC2)cc1	Inhibition	'='	100.0	%				UO_0000187					True	CHEMBL764999	Inhibition of Prostaglandin G/H synthase 2 (COX-2) in human whole blood at 10 uM	B	BAO_0000221	tissue-based format	None	CHEMBL3638178	Blood	None	None	CHEMBL230	Cyclooxygenase-2	Homo sapiens	SINGLE PROTEIN	CHEMBL1145864	1	Scientific Literature	J. Med. Chem.	2003	None
CHEMBL270256		0	320.37	0	2.19	21	CCOc1cc(/C=N/c2ccc(S(N)(=O)=O)cc2)ccc1O	IC50	'='	3690.0	nM	5.43			UO_0000065	16.96	0.34	3.24	5.33	False	CHEMBL932255	Inhibition of COX2 in human whole blood assessed as effect on LPS-stimulated PGE2 production	B	BAO_0000357	single protein format	Homo sapiens	CHEMBL3638178	Blood	None	None	CHEMBL230	Cyclooxygenase-2	Homo sapiens	SINGLE PROTEIN	CHEMBL1141614	1	Scientific Literature	Bioorg. Med. Chem.	2008	None
CHEMBL270670		0	276.32	0	1.79	12	NS(=O)(=O)c1ccc(/N=C/c2ccc(O)cc2)cc1	IC50	'='	3420.0	nM	5.47			UO_0000065	19.78	0.39	3.68	5.89	False	CHEMBL932255	Inhibition of COX2 in human whole blood assessed as effect on LPS-stimulated PGE2 production	B	BAO_0000357	single protein format	Homo sapiens	CHEMBL3638178	Blood	None	None	CHEMBL230	Cyclooxygenase-2	Homo sapiens	SINGLE PROTEIN	CHEMBL1141614	1	Scientific Literature	Bioorg. Med. Chem.	2008	None
CHEMBL500077	ITOSIDE J	0	826.76	3	-1.29	1	O=C(OC[C@H]1O[C@@H](Oc2ccc(O)cc2COC(=O)C2(O)C=CC/C(=C\c3cc(O)ccc3O[C@@H]3O[C@H](CO)[C@@H](O)[C@H](O)[C@H]3O)C2=O)[C@H](O)[C@@H](O)[C@@H]1O)c1ccccc1	Inhibition	'='	3.3	%				UO_0000187					False	CHEMBL973285	Inhibition of COX2 at 10 uM	B	BAO_0000357	single protein format	None	None	None	None	None	CHEMBL230	Cyclooxygenase-2	Homo sapiens	SINGLE PROTEIN	CHEMBL1150272	1	Scientific Literature	J. Nat. Prod.	2008	None
CHEMBL171335		0	357.45	0	4.35	13	NS(=O)(=O)c1ccc(C2=C(c3ccc(F)cc3)CC3(CCC3)C2)cc1	IC50	'='	2.0	nM	8.70			UO_0000065	24.34	0.48	4.35	14.46	False	CHEMBL764081	In vitro inhibitory activity against inducible form of human recombinant Prostaglandin G/H synthase 1	B	BAO_0000357	single protein format	None	None	None	None	None	CHEMBL230	Cyclooxygenase-2	Homo sapiens	SINGLE PROTEIN	CHEMBL1151046	1	Scientific Literature	Bioorg. Med. Chem. Lett.	1995	None
CHEMBL2337409		0	417.50	0	3.55	17c	Cc1c(CCOCCO)cc(-c2ccc(S(C)(=O)=O)cc2)n1-c1ccc(F)cc1	IC50	'='	400.0	nM	6.40			UO_0000065	15.32	0.30	2.85	9.34	False	CHEMBL2341011	Inhibition of COX2 in human whole blood assessed as reduction in LPS-induced PGE2 generation pre-treated prior to LPS-challenge	B	BAO_0000357	single protein format	Homo sapiens	CHEMBL3638178	Blood	None	None	CHEMBL230	Cyclooxygenase-2	Homo sapiens	SINGLE PROTEIN	CHEMBL2331234	1	Scientific Literature	J. Med. Chem.	2013	None
CHEMBL111562		0	329.42	0	3.44	Figure 2, R1C2	COc1ccc(C2=C(c3ccc(S(N)(=O)=O)cc3)CCC2)cc1	IC50	'='	2.0	nM	8.70			UO_0000065	26.41	0.52	5.26	12.54	False	CHEMBL978161	Inhibition of COX2	B	BAO_0000357	single protein format	None	None	None	None	None	CHEMBL230	Cyclooxygenase-2	Homo sapiens	SINGLE PROTEIN	CHEMBL1155942	1	Scientific Literature	Bioorg. Med. Chem.	2008	None
CHEMBL13623		0	314.47	1	5.42	30	CC(C)(C)c1cc(C(=O)CCCC2CC2)cc2c1OCC2(C)C	IC50	'='	220.0	nM	6.66			UO_0000065	21.17	0.40	1.24	25.31	False	CHEMBL766988	Concentration (in uM) to inhibit 50% of Prostaglandin G/H synthase 2 (COX-2) and is expressed in IC50.	B	BAO_0000019	assay format	None	None	None	None	None	CHEMBL230	Cyclooxygenase-2	Homo sapiens	SINGLE PROTEIN	CHEMBL1131314	1	Scientific Literature	J. Med. Chem.	1998	None
CHEMBL563	FLURBIPROFEN	4	244.26	0	3.68	1	CC(C(=O)O)c1ccc(-c2ccccc2)c(F)c1	IC50	'='	10.0	nM	8.00			UO_0000065	32.75	0.61	4.32	21.45	True	CHEMBL763084	In vitro inhibitory activity against Prostaglandin G/H synthase 2 (COX-2) in human	B	BAO_0000357	single protein format	None	None	None	None	None	CHEMBL230	Cyclooxygenase-2	Homo sapiens	SINGLE PROTEIN	CHEMBL1131913	1	Scientific Literature	Bioorg. Med. Chem. Lett.	1999	None
CHEMBL222480		0	488.56	1	5.92	10f	COc1ccc(-n2nc(COc3cc(F)cc(C4(OC)CCOCC4)c3)cc2-c2ccccc2)cc1	IC50	'='	300.0	nM	6.52			UO_0000065					False	CHEMBL919560	Inhibition of COX2 expressed in CHO cells assessed as inhibition of arachidonic acid-stimulated PGE2 production by enzyme immunoassay	F	BAO_0000219	cell-based format	None	None	None	CHO	None	CHEMBL230	Cyclooxygenase-2	Homo sapiens	SINGLE PROTEIN	CHEMBL1149247	1	Scientific Literature	J. Med. Chem.	2004	CHEMBL3308072
CHEMBL53292	ISOXICAM	4	335.34	0	1.48	20	Cc1cc(NC(=O)C2=C(O)c3ccccc3S(=O)(=O)N2C)no1	Inhibition	'='	10.0	%				UO_0000187					False	CHEMBL763160	Inhibition of human Prostaglandin G/H synthase 2 at 1 ug/mL expressed as mean percent inhibition of control PGE-2 production	B	BAO_0000357	single protein format	None	None	None	None	None	CHEMBL230	Cyclooxygenase-2	Homo sapiens	SINGLE PROTEIN	CHEMBL1129978	1	Scientific Literature	J. Med. Chem.	1997	None
CHEMBL122	ROFECOXIB	4	314.36	0	2.56	Rofecoxib	CS(=O)(=O)c1ccc(C2=C(c3ccccc3)C(=O)OC2)cc1	IC50	'='	340.0	nM	6.47			UO_0000065	20.58	0.40	3.91	10.70	True	CHEMBL760078	Inhibitory concentration against Prostaglandin G/H synthase 2	B	BAO_0000357	single protein format	None	None	None	None	None	CHEMBL230	Cyclooxygenase-2	Homo sapiens	SINGLE PROTEIN	CHEMBL1134587	1	Scientific Literature	J. Med. Chem.	2001	None
CHEMBL402513		0	749.23	2	9.48	14k	O=C(O)c1ccc(CCCc2c(CCNS(=O)(=O)c3c(F)cccc3C(F)(F)F)n(C(c3ccccc3)c3ccccc3)c3ccc(Cl)cc23)cc1	Inhibition	'='	9.9	%				UO_0000187					False	CHEMBL930888	Inhibition of COX2 at 100 uM	B	BAO_0000357	single protein format	None	None	None	None	None	CHEMBL230	Cyclooxygenase-2	Homo sapiens	SINGLE PROTEIN	CHEMBL1141604	1	Scientific Literature	Bioorg. Med. Chem.	2008	None
CHEMBL17184		0	343.42	0	3.96	2	NS(=O)(=O)c1ccc(C2=C(c3ccc(F)cc3)CC3(CC3)C2)cc1	IC50	'='	3.0	nM	8.52			UO_0000065	24.82	0.48	4.56	14.17	True	CHEMBL764081	In vitro inhibitory activity against inducible form of human recombinant Prostaglandin G/H synthase 1	B	BAO_0000357	single protein format	None	None	None	None	None	CHEMBL230	Cyclooxygenase-2	Homo sapiens	SINGLE PROTEIN	CHEMBL1151046	1	Scientific Literature	Bioorg. Med. Chem. Lett.	1995	None
CHEMBL331430		0	453.50	0	4.09	10m	CCOC(=O)c1cc(C)n2nc(-c3ccc(S(C)(=O)=O)cc3)c(-c3ccc(F)cc3)c2n1	Inhibition	'='	41.0	%				UO_0000187					False	CHEMBL763170	Percentage inhibition of Prostaglandin G/H synthase 2 activity in human whole blood (HWB) at 10 uM	B	BAO_0000221	tissue-based format	None	CHEMBL3638178	Blood	None	None	CHEMBL230	Cyclooxygenase-2	Homo sapiens	SINGLE PROTEIN	CHEMBL1134336	1	Scientific Literature	J. Med. Chem.	2001	None
CHEMBL118	CELECOXIB	4	381.38	0	3.51	2 (celecoxib)	Cc1ccc(-c2cc(C(F)(F)F)nn2-c2ccc(S(N)(=O)=O)cc2)cc1	IC50	'='	350.0	nM	6.46			UO_0000065	16.93	0.34	2.95	8.28	True	CHEMBL916302	Inhibition of COX2 in human whole blood assessed as inhibition of LPS-stimulated PGE2 production	B	BAO_0000221	tissue-based format	Homo sapiens	CHEMBL3638178	Blood	None	None	CHEMBL230	Cyclooxygenase-2	Homo sapiens	SINGLE PROTEIN	CHEMBL1149303	1	Scientific Literature	J. Med. Chem.	2004	None
CHEMBL224640		0	352.72	0	3.79	12k	O=S(=O)(Nc1ccncc1Oc1ccccc1Cl)C(F)(F)F	IC50	'='	150.0	nM	6.82			UO_0000065	19.35	0.42	3.03	9.99	False	CHEMBL916302	Inhibition of COX2 in human whole blood assessed as inhibition of LPS-stimulated PGE2 production	B	BAO_0000221	tissue-based format	Homo sapiens	CHEMBL3638178	Blood	None	None	CHEMBL230	Cyclooxygenase-2	Homo sapiens	SINGLE PROTEIN	CHEMBL1149303	1	Scientific Literature	J. Med. Chem.	2004	None
CHEMBL601016		0	489.48	0	2.62	17b	NS(=O)(=O)c1ccc(-n2nc(C(F)(F)F)cc2C2=CCN(CCCCO[N+](=O)[O-])CC2)cc1	IC50	'='	7500.0	nM	5.12			UO_0000065	10.47	0.21	2.50	3.84	False	CHEMBL1073129	Inhibition of human recombinant COX2 by enzyme immunoassay	B	BAO_0000357	single protein format	Homo sapiens	None	None	None	None	CHEMBL230	Cyclooxygenase-2	Homo sapiens	SINGLE PROTEIN	CHEMBL1156895	1	Scientific Literature	Bioorg. Med. Chem. Lett.	2010	None
CHEMBL442706		0	464.49	0	4.64	19	NS(=O)(=O)c1ccc(-c2nc(NCc3cc4ccccc4s3)cc(C(F)(F)F)n2)cc1	IC50	'='	15.2	nM	7.82			UO_0000065	16.83	0.34	3.18	7.98	False	CHEMBL947226	Inhibition of human COX2	B	BAO_0000357	single protein format	Homo sapiens	None	None	None	None	CHEMBL230	Cyclooxygenase-2	Homo sapiens	SINGLE PROTEIN	CHEMBL1143107	1	Scientific Literature	Bioorg. Med. Chem.	2008	None
CHEMBL319764		0	433.34	0	4.59	34	COc1ccc2c(c1)c(CC(=O)NCCCCl)c(C)n2C(=O)c1ccc(Cl)cc1	IC50	'='	50.0	nM	7.30			UO_0000065	16.85	0.34	2.71	12.10	False	CHEMBL762913	In vitro inhibitory activity against human Prostaglandin G/H synthase 2 (66 nM) using [14C]AA (50 uM) was determined	B	BAO_0000357	single protein format	None	None	None	None	None	CHEMBL230	Cyclooxygenase-2	Homo sapiens	SINGLE PROTEIN	CHEMBL1133457	1	Scientific Literature	J. Med. Chem.	2000	None
CHEMBL23241		0	343.40	0	2.77	17	COc1ccncc1C1=C(c2ccc(S(C)(=O)=O)cc2)CCC1=O	IC50	'='	90.0	nM	7.05			UO_0000065	20.52	0.40	4.28	9.61	False	CHEMBL658502	In vitro potency against human Prostaglandin G/H synthase 2 in the human whole blood assay.	B	BAO_0000221	tissue-based format	None	CHEMBL3638178	Blood	None	None	CHEMBL230	Cyclooxygenase-2	Homo sapiens	SINGLE PROTEIN	CHEMBL1132626	1	Scientific Literature	J. Med. Chem.	1999	None
CHEMBL43736		0	469.97	1	6.23	40	Cc1c(COc2cccc(Cl)c2)cc(-c2ccc(S(C)(=O)=O)cc2)n1-c1ccc(F)cc1	IC50	'='	80.0	nM	7.10			UO_0000065	15.10	0.30	0.87	14.69	False	CHEMBL762912	In vitro inhibitory activity against human prostaglandin G/H synthase 2	B	BAO_0000357	single protein format	None	None	None	None	None	CHEMBL230	Cyclooxygenase-2	Homo sapiens	SINGLE PROTEIN	CHEMBL1130038	1	Scientific Literature	J. Med. Chem.	1997	None
CHEMBL340573		0	332.85	0	4.84	7f	CS(=O)(=O)c1ccc(C2=C(c3ccc(Cl)cc3)CCC2)cc1	IC50	'='	3.0	nM	8.52			UO_0000065	25.61	0.53	3.68	24.96	False	CHEMBL760088	In vitro inhibition of prostaglandin G/H synthase 2 (COX-2).	B	BAO_0000357	single protein format	None	None	None	None	None	CHEMBL230	Cyclooxygenase-2	Homo sapiens	SINGLE PROTEIN	CHEMBL1128591	1	Scientific Literature	J. Med. Chem.	1995	None
CHEMBL297008		0	311.41	0	3.86	5	Cc1ccc(-c2ccc(S(C)(=O)=O)cc2)n1-c1ccccc1	IC50	'='	60.0	nM	7.22			UO_0000065	23.19	0.45	3.36	18.48	True	CHEMBL762912	In vitro inhibitory activity against human prostaglandin G/H synthase 2	B	BAO_0000357	single protein format	None	None	None	None	None	CHEMBL230	Cyclooxygenase-2	Homo sapiens	SINGLE PROTEIN	CHEMBL1130038	1	Scientific Literature	J. Med. Chem.	1997	None
CHEMBL95052		0	424.93	0	4.86	42	COc1ccc2c(c1)c(CC(=O)N1CCCCC1)c(C)n2C(=O)c1ccc(Cl)cc1	IC50	'>'	17000.0	nM				UO_0000065					False	CHEMBL762913	In vitro inhibitory activity against human Prostaglandin G/H synthase 2 (66 nM) using [14C]AA (50 uM) was determined	B	BAO_0000357	single protein format	None	None	None	None	None	CHEMBL230	Cyclooxygenase-2	Homo sapiens	SINGLE PROTEIN	CHEMBL1133457	1	Scientific Literature	J. Med. Chem.	2000	None
CHEMBL303674		0	391.49	0	4.10	12	CC(C)(O)c1cc(-c2ccc(F)cc2)c(-c2ccc(S(N)(=O)=O)cc2)s1	IC50	'='	1600.0	nM	5.80			UO_0000065	14.80	0.30	1.70	7.21	False	CHEMBL875404	Inhibitory activity against human COX-2 expressed in baculovirus infected Sf9 cells	B	BAO_0000219	cell-based format	None	None	None	Sf9	None	CHEMBL230	Cyclooxygenase-2	Homo sapiens	SINGLE PROTEIN	CHEMBL1128822	1	Scientific Literature	Bioorg. Med. Chem. Lett.	1995	CHEMBL3308860
CHEMBL43957		0	315.37	0	3.69	3	CS(=O)(=O)c1ccc(-n2cccc2-c2ccc(F)cc2)cc1	IC50	'='	510.0	nM	6.29			UO_0000065	19.95	0.39	2.60	16.11	True	CHEMBL762912	In vitro inhibitory activity against human prostaglandin G/H synthase 2	B	BAO_0000357	single protein format	None	None	None	None	None	CHEMBL230	Cyclooxygenase-2	Homo sapiens	SINGLE PROTEIN	CHEMBL1130038	1	Scientific Literature	J. Med. Chem.	1997	None
CHEMBL417452		0	248.32	0	2.58	5c	C[C@@H](C(=O)O)c1ccc(C[C@H]2CCC[C@@H]2O)cc1	IC50	'>'	100000.0	nM				UO_0000065					False	CHEMBL768962	Inhibitory activity against recombinant human Prostaglandin G/H synthase 2	B	BAO_0000357	single protein format	None	None	None	None	None	CHEMBL230	Cyclooxygenase-2	Homo sapiens	SINGLE PROTEIN	CHEMBL1147594	1	Scientific Literature	Bioorg. Med. Chem. Lett.	2004	None
CHEMBL420712		0	395.46	0	4.22	41c	Cc1cnn2c(-c3ccc(F)cc3)c(-c3ccc(S(C)(=O)=O)cc3)nc2c1C	Inhibition	'='	37.3	%				UO_0000187					False	CHEMBL839679	Percentage of inhibition of Prostaglandin G/H synthase 2 activity in human whole blood (HWB) at 1 uM	B	BAO_0000221	tissue-based format	None	CHEMBL3638178	Blood	None	None	CHEMBL230	Cyclooxygenase-2	Homo sapiens	SINGLE PROTEIN	CHEMBL1134336	1	Scientific Literature	J. Med. Chem.	2001	None
CHEMBL49394		0	414.45	0	3.38	16	CS(=O)(=O)c1ccc(-c2cc(C(F)(F)F)cnc2N2CCCC(CO)C2)cc1	IC50	'<'	200.0	nM				UO_0000065					False	CHEMBL873640	Inhibition of Prostaglandin G/H synthase 2 in CHO whole cell assay	B	BAO_0000219	cell-based format	None	None	None	CHO whole	None	CHEMBL230	Cyclooxygenase-2	Homo sapiens	SINGLE PROTEIN	CHEMBL1131754	1	Scientific Literature	Bioorg. Med. Chem. Lett.	1999	None
CHEMBL214210		0	532.34	1	4.42	10a	CCC(=O)OCc1cc(-n2nc(C(F)(F)F)cc2-c2ccc(Br)cc2)ccc1S(N)(=O)=O	Inhibition	'='	65.0	%				UO_0000187					False	CHEMBL871459	Inhibition of human recombinant COX2 expressed in sf9 cells infected with baculovirus at 10 uM	B	BAO_0000219	cell-based format	Homo sapiens	None	None	Sf9	None	CHEMBL230	Cyclooxygenase-2	Homo sapiens	SINGLE PROTEIN	CHEMBL1146031	1	Scientific Literature	Bioorg. Med. Chem. Lett.	2006	CHEMBL3308860
CHEMBL379183		0	575.54	1	4.54	12c	CCC(=O)[N-]S(=O)(=O)c1ccc(-n2nc(C(F)(F)F)cc2-c2ccc(OC)c(C)c2)cc1COC(=O)CC.[Na+]	Inhibition	'='	5.0	%				UO_0000187					False	CHEMBL871459	Inhibition of human recombinant COX2 expressed in sf9 cells infected with baculovirus at 10 uM	B	BAO_0000219	cell-based format	Homo sapiens	None	None	Sf9	None	CHEMBL230	Cyclooxygenase-2	Homo sapiens	SINGLE PROTEIN	CHEMBL1146031	1	Scientific Literature	Bioorg. Med. Chem. Lett.	2006	CHEMBL3308860
CHEMBL377902		0	458.28	0	3.38	11	NS(=O)(=O)c1ccc(-n2nc(C(F)F)cc2-c2ccc(Br)cc2)cc1CO	Inhibition	'='	0.458	%				UO_0000187					False	CHEMBL871458	Inhibition of human recombinant COX2 expressed in sf9 cells infected with baculovirus	B	BAO_0000219	cell-based format	Homo sapiens	None	None	Sf9	None	CHEMBL230	Cyclooxygenase-2	Homo sapiens	SINGLE PROTEIN	CHEMBL1146031	1	Scientific Literature	Bioorg. Med. Chem. Lett.	2006	CHEMBL3308860
CHEMBL109623		0	375.92	0	4.90	7m	CN(C)c1ccc(C2=C(c3ccc(S(C)(=O)=O)cc3)CCC2)cc1Cl	IC50	'='	5.0	nM	8.30			UO_0000065	22.08	0.45	3.40	22.21	True	CHEMBL760088	In vitro inhibition of prostaglandin G/H synthase 2 (COX-2).	B	BAO_0000357	single protein format	None	None	None	None	None	CHEMBL230	Cyclooxygenase-2	Homo sapiens	SINGLE PROTEIN	CHEMBL1128591	1	Scientific Literature	J. Med. Chem.	1995	None
CHEMBL292607		0	359.40	0	4.41	20p	Cc1ccc(-c2cc(F)c(F)cc2-c2ccc(S(C)(=O)=O)cc2)nc1	IC50	'='	52300.0	nM	4.28			UO_0000065	11.91	0.23	-0.13	9.10	False	CHEMBL762917	In vitro inhibitory activity against human recombinant prostaglandin G/H synthase 2	B	BAO_0000357	single protein format	None	None	None	None	None	CHEMBL230	Cyclooxygenase-2	Homo sapiens	SINGLE PROTEIN	CHEMBL1129066	1	Scientific Literature	J. Med. Chem.	1996	None
CHEMBL1076639		0	897.33	3	6.26	2	COc1ccc2c(c1)c(CC(=O)NCCOC(=O)CCC(=O)O[C@@H]1c3cc4c(cc3[C@H](c3cc(OC)c(OC)c(OC)c3)[C@@H]3C(=O)OC[C@@H]13)OCO4)c(C)n2C(=O)c1ccc(Cl)cc1	Inhibition						Not Active						False	CHEMBL1103310	Inhibition of human COX2	B	BAO_0000357	single protein format	Homo sapiens	None	None	None	None	CHEMBL230	Cyclooxygenase-2	Homo sapiens	SINGLE PROTEIN	CHEMBL1154925	1	Scientific Literature	Bioorg. Med. Chem. Lett.	2010	None
CHEMBL380292		0	266.34	0	3.09	14	Cc1cc(C)cc(C(=O)N2CCc3cc(N)ccc32)c1	Inhibition	'='	4.48	%				UO_0000187					False	CHEMBL870859	Inhibition of COX2 at 30 uM	B	BAO_0000357	single protein format	None	None	None	None	None	CHEMBL230	Cyclooxygenase-2	Homo sapiens	SINGLE PROTEIN	CHEMBL1148655	1	Scientific Literature	Bioorg. Med. Chem. Lett.	2006	None
CHEMBL120816		0	394.47	0	4.83	46	Cc1ccn2c(-c3ccc(F)cc3)c(-c3ccc(S(C)(=O)=O)cc3)nc2c1C	Inhibition	'='	59.3	%				UO_0000187					False	CHEMBL839679	Percentage of inhibition of Prostaglandin G/H synthase 2 activity in human whole blood (HWB) at 1 uM	B	BAO_0000221	tissue-based format	None	CHEMBL3638178	Blood	None	None	CHEMBL230	Cyclooxygenase-2	Homo sapiens	SINGLE PROTEIN	CHEMBL1134336	1	Scientific Literature	J. Med. Chem.	2001	None
CHEMBL68644		0	469.48	0	2.98	23r	CS(=O)(=O)c1ccc(-c2cc(/C(CCCO[N+](=O)[O-])=N\O)nn2-c2ccc(C#N)cc2)cc1	Inhibition	'='	10.0	%				UO_0000187					False	CHEMBL763205	Evaluation for percent inhibition of prostaglandin G/H synthase 2 in human whole blood (HWB) at a concentration of 1 um	B	BAO_0000221	tissue-based format	None	CHEMBL3638178	Blood	None	None	CHEMBL230	Cyclooxygenase-2	Homo sapiens	SINGLE PROTEIN	CHEMBL1149153	1	Scientific Literature	J. Med. Chem.	2004	None
CHEMBL307777		0	344.48	0	4.49	15b-II (E- isomer)	C/C=C/c1cc(-c2ccc(S(C)(=O)=O)cc2)n(C2CCCCC2)n1	Inhibition	'='	15.0	%				UO_0000187					False	CHEMBL878532	Evaluation for percent inhibition of prostaglandin G/H synthase 2 in human whole blood (HWB) at a concentration of 10 um	B	BAO_0000221	tissue-based format	None	CHEMBL3638178	Blood	None	None	CHEMBL230	Cyclooxygenase-2	Homo sapiens	SINGLE PROTEIN	CHEMBL1149153	1	Scientific Literature	J. Med. Chem.	2004	None
CHEMBL52454		0	360.84	1	5.22	16b	CS(=O)(=O)c1ccc(-c2ccccc2-c2ccc(F)c(Cl)c2)cc1	IC50	'='	360.0	nM	6.44			UO_0000065	17.86	0.37	1.22	18.87	True	CHEMBL762917	In vitro inhibitory activity against human recombinant prostaglandin G/H synthase 2	B	BAO_0000357	single protein format	None	None	None	None	None	CHEMBL230	Cyclooxygenase-2	Homo sapiens	SINGLE PROTEIN	CHEMBL1129066	1	Scientific Literature	J. Med. Chem.	1996	None
CHEMBL68365		0	352.45	0	3.34	13	CCC(CC)OC1=C(c2ccc(S(C)(=O)=O)cc2)C(C)(C)OC1=O	IC50	'<'	400.0	nM				UO_0000065					False	CHEMBL768958	Inhibition of Prostaglandin G/H synthase 2 in human whole blood	B	BAO_0000221	tissue-based format	Homo sapiens	CHEMBL3638178	Blood	None	None	CHEMBL230	Cyclooxygenase-2	Homo sapiens	SINGLE PROTEIN	CHEMBL1131821	1	Scientific Literature	Bioorg. Med. Chem. Lett.	1999	None
CHEMBL449352		0	463.56	0	4.41	22b-i	CS(=O)(=O)c1ccc(-c2cc(C(=O)CCCCCO[N+](=O)[O-])nn2C2CCCCC2)cc1	Inhibition	'='	80.0	%				UO_0000187					False	CHEMBL763205	Evaluation for percent inhibition of prostaglandin G/H synthase 2 in human whole blood (HWB) at a concentration of 1 um	B	BAO_0000221	tissue-based format	None	CHEMBL3638178	Blood	None	None	CHEMBL230	Cyclooxygenase-2	Homo sapiens	SINGLE PROTEIN	CHEMBL1149153	1	Scientific Literature	J. Med. Chem.	2004	None
CHEMBL29204		0	348.32	0	4.58	36	COc1ccc(-c2cc(C(F)(F)F)nn2-c2ccc(OC)cc2)cc1	IC50	'='	750.0	nM	6.12			UO_0000065	17.58	0.33	1.54	16.88	True	CHEMBL763093	In vitro inhibitory concentration required to block human recombinant prostaglandin G/H synthase 2 (COX-2)	B	BAO_0000357	single protein format	None	None	None	None	None	CHEMBL230	Cyclooxygenase-2	Homo sapiens	SINGLE PROTEIN	CHEMBL1130002	1	Scientific Literature	J. Med. Chem.	1997	None
CHEMBL333962		0	435.40	0	4.62	10i	CS(=O)(=O)c1ccc(-c2nn3c(C(F)(F)F)ccnc3c2-c2ccc(F)cc2)cc1	Inhibition	'='	3.5	%				UO_0000187					False	CHEMBL839679	Percentage of inhibition of Prostaglandin G/H synthase 2 activity in human whole blood (HWB) at 1 uM	B	BAO_0000221	tissue-based format	None	CHEMBL3638178	Blood	None	None	CHEMBL230	Cyclooxygenase-2	Homo sapiens	SINGLE PROTEIN	CHEMBL1134336	1	Scientific Literature	J. Med. Chem.	2001	None
CHEMBL118	CELECOXIB	4	381.38	0	3.51	celecoxib	Cc1ccc(-c2cc(C(F)(F)F)nn2-c2ccc(S(N)(=O)=O)cc2)cc1	IC50	'='	1000.0	nM	6.00			UO_0000065	15.73	0.32	2.49	7.69	True	CHEMBL768958	Inhibition of Prostaglandin G/H synthase 2 in human whole blood	B	BAO_0000221	tissue-based format	Homo sapiens	CHEMBL3638178	Blood	None	None	CHEMBL230	Cyclooxygenase-2	Homo sapiens	SINGLE PROTEIN	CHEMBL1131821	1	Scientific Literature	Bioorg. Med. Chem. Lett.	1999	None
CHEMBL44977		0	427.42	0	4.17	56	CN(C)c1ccc(-c2nc(C(F)(F)F)cn2-c2ccc(S(C)(=O)=O)cc2)cc1F	IC50	'='	331.13	nM	6.48			UO_0000065	15.16	0.31	2.31	11.74	False	CHEMBL763870	Inhibition of human Prostaglandin G/H synthase 2	B	BAO_0000357	single protein format	None	None	None	None	None	CHEMBL230	Cyclooxygenase-2	Homo sapiens	SINGLE PROTEIN	CHEMBL1134614	1	Scientific Literature	J. Med. Chem.	2001	None
CHEMBL43553		0	478.32	1	5.33	85	CN(C)c1c(Cl)cc(-c2nc(C(F)(F)F)cn2-c2ccc(S(C)(=O)=O)cc2)cc1Cl	IC50	'='	141.25	nM	6.85			UO_0000065	14.32	0.31	1.52	12.41	False	CHEMBL763870	Inhibition of human Prostaglandin G/H synthase 2	B	BAO_0000357	single protein format	None	None	None	None	None	CHEMBL230	Cyclooxygenase-2	Homo sapiens	SINGLE PROTEIN	CHEMBL1134614	1	Scientific Literature	J. Med. Chem.	2001	None
CHEMBL24429		0	313.38	0	2.76	13	CS(=O)(=O)c1ccc(C2=C(c3cccnc3)C(=O)CC2)cc1	IC50	'='	640.0	nM	6.19			UO_0000065	19.76	0.38	3.43	9.66	False	CHEMBL658502	In vitro potency against human Prostaglandin G/H synthase 2 in the human whole blood assay.	B	BAO_0000221	tissue-based format	None	CHEMBL3638178	Blood	None	None	CHEMBL230	Cyclooxygenase-2	Homo sapiens	SINGLE PROTEIN	CHEMBL1132626	1	Scientific Literature	J. Med. Chem.	1999	None
CHEMBL321216		0	381.38	0	3.67	113	Cc1ccnc(-c2nc(C(F)(F)F)cn2-c2ccc(S(C)(=O)=O)cc2)c1	IC50	'='	524.81	nM	6.28			UO_0000065	16.47	0.33	2.61	9.68	False	CHEMBL763870	Inhibition of human Prostaglandin G/H synthase 2	B	BAO_0000357	single protein format	None	None	None	None	None	CHEMBL230	Cyclooxygenase-2	Homo sapiens	SINGLE PROTEIN	CHEMBL1134614	1	Scientific Literature	J. Med. Chem.	2001	None
CHEMBL118	CELECOXIB	4	381.38	0	3.51	Celecoxib	Cc1ccc(-c2cc(C(F)(F)F)nn2-c2ccc(S(N)(=O)=O)cc2)cc1	Inhibition	'='	40.0	%				UO_0000187					False	CHEMBL901504	Inhibition of human recombinant COX2 expressed in insect sf9 cells assessed as arachidonic acid-stimulated reactive oxygen species at 10 uM after 30 mins	B	BAO_0000219	cell-based format	Spodoptera frugiperda	None	None	Sf9	None	CHEMBL230	Cyclooxygenase-2	Homo sapiens	SINGLE PROTEIN	CHEMBL1138252	1	Scientific Literature	Bioorg. Med. Chem. Lett.	2007	CHEMBL3308860
CHEMBL28913		0	427.47	0	4.24	1aa	CSc1ccc(-c2cc(C(F)(F)F)nn2-c2ccc(S(N)(=O)=O)cc2)cc1C	IC50	'='	3.7	nM	8.43			UO_0000065	19.72	0.41	4.19	10.81	True	CHEMBL763093	In vitro inhibitory concentration required to block human recombinant prostaglandin G/H synthase 2 (COX-2)	B	BAO_0000357	single protein format	None	None	None	None	None	CHEMBL230	Cyclooxygenase-2	Homo sapiens	SINGLE PROTEIN	CHEMBL1130002	1	Scientific Literature	J. Med. Chem.	1997	None
CHEMBL110836		0	394.39	0	3.49	5d	CC1(C)OC(=O)C(Oc2ccc(F)cc2F)=C1c1ccc(S(C)(=O)=O)cc1	IC50	'='	20.0	nM	7.70			UO_0000065	19.52	0.39	4.21	11.05	False	CHEMBL665721	In vitro inhibitory potency against human COX-2 in stably transfected chinese hamster ovary (CHO) cells	B	BAO_0000219	cell-based format	None	None	None	CHO	None	CHEMBL230	Cyclooxygenase-2	Homo sapiens	SINGLE PROTEIN	CHEMBL1132677	1	Scientific Literature	Bioorg. Med. Chem. Lett.	1999	CHEMBL3308072
CHEMBL122	ROFECOXIB	4	314.36	0	2.56	8 Rofecoxib	CS(=O)(=O)c1ccc(C2=C(c3ccccc3)C(=O)OC2)cc1	Inhibition	'='	100.0	%				UO_0000187					True	CHEMBL765001	In vitro inhibition of human Prostaglandin G/H synthase 2 (expressed in sf9 insect cells using baculovirus) enzyme at a concentration of 10 M	B	BAO_0000219	cell-based format	None	None	None	Sf9	None	CHEMBL230	Cyclooxygenase-2	Homo sapiens	SINGLE PROTEIN	CHEMBL1145080	1	Scientific Literature	J. Med. Chem.	2003	CHEMBL3308860
CHEMBL144515		0	276.40	0	4.29	72	CCCCC#CC(C)Sc1ccccc1OC(C)=O	IC50	'='	7000.0	nM	5.16			UO_0000065	18.65	0.37	0.86	19.60	False	CHEMBL760085	Inhibitory concentration in DMSO with purified human Prostaglandin G/H synthase 2 (COX-2)	B	BAO_0000357	single protein format	None	None	None	None	None	CHEMBL230	Cyclooxygenase-2	Homo sapiens	SINGLE PROTEIN	CHEMBL1131194	1	Scientific Literature	J. Med. Chem.	1998	None
CHEMBL88532		0	373.45	0	3.97	43	COc1ccc(C2=C(c3ccc(S(N)(=O)=O)cc3)CC3(CC3)C2)cc1F	IC50	'='	2.0	nM	8.70			UO_0000065	23.29	0.46	4.73	12.54	True	CHEMBL768965	Inhibitory activity against prostaglandin G/H synthase 2 (COX-2).	B	BAO_0000357	single protein format	None	None	None	None	None	CHEMBL230	Cyclooxygenase-2	Homo sapiens	SINGLE PROTEIN	CHEMBL1129290	1	Scientific Literature	J. Med. Chem.	1996	None
CHEMBL170834		0	309.39	0	3.82	2e	CS(=O)(=O)c1ccc(-c2ccccc2-c2ccncc2)cc1	IC50	'>'	300000.0	nM		Outside typical range		UO_0000065					False	CHEMBL763091	In vitro inhibitory concentration against recombinant human Prostaglandin G/H synthase 2 obtained from baculovirus	B	BAO_0000357	single protein format	None	None	None	None	None	CHEMBL230	Cyclooxygenase-2	Homo sapiens	SINGLE PROTEIN	CHEMBL1131663	1	Scientific Literature	Bioorg. Med. Chem. Lett.	1999	None
CHEMBL257483		0	373.40	0	3.63	30	CC(C)CNc1cc(C(F)(F)F)nc(-c2ccc(S(C)(=O)=O)cc2)n1	IC50	'='	7760.0	nM	5.11			UO_0000065	13.69	0.28	1.48	7.10	False	CHEMBL947226	Inhibition of human COX2	B	BAO_0000357	single protein format	Homo sapiens	None	None	None	None	CHEMBL230	Cyclooxygenase-2	Homo sapiens	SINGLE PROTEIN	CHEMBL1143107	1	Scientific Literature	Bioorg. Med. Chem.	2008	None
CHEMBL122	ROFECOXIB	4	314.36	0	2.56	rofecoxib	CS(=O)(=O)c1ccc(C2=C(c3ccccc3)C(=O)OC2)cc1	IC50	'='	211.0	nM	6.68			UO_0000065	21.24	0.41	4.12	11.05	False	CHEMBL947228	Inhibition of human COX2 in human whole blood	B	BAO_0000221	tissue-based format	Homo sapiens	CHEMBL3638178	Blood	None	None	CHEMBL230	Cyclooxygenase-2	Homo sapiens	SINGLE PROTEIN	CHEMBL1143107	1	Scientific Literature	Bioorg. Med. Chem.	2008	None
CHEMBL109486		0	342.46	0	4.33	1j	COCc1ccc(C2=C(c3ccc(S(C)(=O)=O)cc3)CCC2)cc1	IC50	'='	6600.0	nM	5.18			UO_0000065	15.13	0.29	0.85	11.94	True	CHEMBL769653	Tested for inhibition against Prostaglandin G/H synthase 2	B	BAO_0000357	single protein format	None	None	None	None	None	CHEMBL230	Cyclooxygenase-2	Homo sapiens	SINGLE PROTEIN	CHEMBL1127401	1	Scientific Literature	J. Med. Chem.	1994	None
CHEMBL273118		0	463.51	1	5.39	20	CS(=O)(=O)c1ccc(-c2nc(NCc3cc4ccccc4s3)cc(C(F)(F)F)n2)cc1	IC50	'='	293.4	nM	6.53			UO_0000065	14.09	0.29	1.14	9.08	True	CHEMBL947228	Inhibition of human COX2 in human whole blood	B	BAO_0000221	tissue-based format	Homo sapiens	CHEMBL3638178	Blood	None	None	CHEMBL230	Cyclooxygenase-2	Homo sapiens	SINGLE PROTEIN	CHEMBL1143107	1	Scientific Literature	Bioorg. Med. Chem.	2008	None
CHEMBL272622		0	278.31	0	2.22	28	NS(=O)(=O)c1ccc(/C=N/c2ccc(F)cc2)cc1	IC50	'='	4380.0	nM	5.36			UO_0000065	19.25	0.39	3.14	7.39	False	CHEMBL932255	Inhibition of COX2 in human whole blood assessed as effect on LPS-stimulated PGE2 production	B	BAO_0000357	single protein format	Homo sapiens	CHEMBL3638178	Blood	None	None	CHEMBL230	Cyclooxygenase-2	Homo sapiens	SINGLE PROTEIN	CHEMBL1141614	1	Scientific Literature	Bioorg. Med. Chem.	2008	None
CHEMBL165	RESVERATROL	3	228.25	0	2.97	15	Oc1ccc(/C=C/c2cc(O)cc(O)c2)cc1	IC50	'='	34610.0	nM	4.46			UO_0000065	19.54	0.36	1.49	7.35	False	CHEMBL932255	Inhibition of COX2 in human whole blood assessed as effect on LPS-stimulated PGE2 production	B	BAO_0000357	single protein format	Homo sapiens	CHEMBL3638178	Blood	None	None	CHEMBL230	Cyclooxygenase-2	Homo sapiens	SINGLE PROTEIN	CHEMBL1141614	1	Scientific Literature	Bioorg. Med. Chem.	2008	None
CHEMBL110836		0	394.39	0	3.49	5d	CC1(C)OC(=O)C(Oc2ccc(F)cc2F)=C1c1ccc(S(C)(=O)=O)cc1	IC50	'='	40.0	nM	7.40			UO_0000065	18.76	0.37	3.91	10.62	False	CHEMBL665720	In vitro inhibitory potency against human COX-2 (HWB COX-2) by whole blood assay	B	BAO_0000221	tissue-based format	None	CHEMBL3638178	Blood	None	None	CHEMBL230	Cyclooxygenase-2	Homo sapiens	SINGLE PROTEIN	CHEMBL1132677	1	Scientific Literature	Bioorg. Med. Chem. Lett.	1999	None
CHEMBL552082		0	428.48	1	5.06	56	CS(=O)(=O)c1ccc(-c2cc(C(F)(F)F)nc(OC3CCCCCCC3)n2)cc1	IC50	'<'	10.0	nM				UO_0000065					False	CHEMBL1059944	Inhibition of human COX2 expressed in baculovirus-infected SF9 cells assessed as inhibition of arachidonic acid-stimulated PGE2 production treated 1 hr before arachidonic acid challenge by enzyme immunoassay	B	BAO_0000219	cell-based format	Homo sapiens	None	None	Sf9	None	CHEMBL230	Cyclooxygenase-2	Homo sapiens	SINGLE PROTEIN	CHEMBL1153635	1	Scientific Literature	Bioorg. Med. Chem. Lett.	2009	CHEMBL3308860
CHEMBL551017		0	360.36	0	3.35	48	CC(C)Oc1nc(-c2ccc(S(C)(=O)=O)cc2)cc(C(F)(F)F)n1	IC50	'='	63.0	nM	7.20			UO_0000065	19.98	0.41	3.85	10.41	False	CHEMBL1059944	Inhibition of human COX2 expressed in baculovirus-infected SF9 cells assessed as inhibition of arachidonic acid-stimulated PGE2 production treated 1 hr before arachidonic acid challenge by enzyme immunoassay	B	BAO_0000219	cell-based format	Homo sapiens	None	None	Sf9	None	CHEMBL230	Cyclooxygenase-2	Homo sapiens	SINGLE PROTEIN	CHEMBL1153635	1	Scientific Literature	Bioorg. Med. Chem. Lett.	2009	CHEMBL3308860
CHEMBL330976		0	367.41	0	3.61	10a	CS(=O)(=O)c1ccc(-c2nn3cccnc3c2-c2ccc(F)cc2)cc1	IC50	'='	4201.0	nM	5.38			UO_0000065	14.63	0.28	1.77	8.36	False	CHEMBL766727	Inhibition of Prostaglandin G/H synthase 2 in 143.98.2 from human osteosarcoma cells	B	BAO_0000019	assay format	None	None	None	None	None	CHEMBL230	Cyclooxygenase-2	Homo sapiens	SINGLE PROTEIN	CHEMBL1134336	1	Scientific Literature	J. Med. Chem.	2001	None
CHEMBL120010		0	367.41	0	3.63	38a	CS(=O)(=O)c1ccc(-c2nc3cnccc3n2-c2ccc(F)cc2)cc1	Inhibition	'='	21.3	%				UO_0000187					False	CHEMBL763170	Percentage inhibition of Prostaglandin G/H synthase 2 activity in human whole blood (HWB) at 10 uM	B	BAO_0000221	tissue-based format	None	CHEMBL3638178	Blood	None	None	CHEMBL230	Cyclooxygenase-2	Homo sapiens	SINGLE PROTEIN	CHEMBL1134336	1	Scientific Literature	J. Med. Chem.	2001	None
CHEMBL324670		0	374.48	0	3.93	6a	CC1(C)OC(=O)C(Sc2ccccc2)=C1c1ccc(S(C)(=O)=O)cc1	IC50	'='	70.0	nM	7.16			UO_0000065	19.11	0.39	3.22	11.84	False	CHEMBL665721	In vitro inhibitory potency against human COX-2 in stably transfected chinese hamster ovary (CHO) cells	B	BAO_0000219	cell-based format	None	None	None	CHO	None	CHEMBL230	Cyclooxygenase-2	Homo sapiens	SINGLE PROTEIN	CHEMBL1132677	1	Scientific Literature	Bioorg. Med. Chem. Lett.	1999	CHEMBL3308072
CHEMBL118	CELECOXIB	4	381.38	0	3.51	Celecoxib	Cc1ccc(-c2cc(C(F)(F)F)nn2-c2ccc(S(N)(=O)=O)cc2)cc1	IC50	'='	79.0	nM	7.10			UO_0000065	18.62	0.37	3.59	9.11	False	CHEMBL762914	In vitro inhibitory activity against human Prostaglandin G/H synthase 2 (COX-2) in 143982 cells	B	BAO_0000219	cell-based format	None	None	None	143982	None	CHEMBL230	Cyclooxygenase-2	Homo sapiens	SINGLE PROTEIN	CHEMBL1145864	1	Scientific Literature	J. Med. Chem.	2003	None
CHEMBL244132		0	357.39	0	2.19	13c	Cc1ccc(-c2cc(C(=O)O)nn2-c2ccc(S(N)(=O)=O)cc2)cc1	Inhibition	'='	43.0	%				UO_0000187					False	CHEMBL895877	Inhibition of human recombinant COX2 by measuring PGE2 formation at 100 uM	B	BAO_0000357	single protein format	Homo sapiens	None	None	None	None	CHEMBL230	Cyclooxygenase-2	Homo sapiens	SINGLE PROTEIN	CHEMBL1148764	1	Scientific Literature	J. Med. Chem.	2007	None
CHEMBL16850		0	347.44	0	4.33	3	Cc1nc(-c2ccc(F)cc2)c(-c2ccc(S(C)(=O)=O)cc2)s1	IC50	'='	310.0	nM	6.51			UO_0000065	18.73	0.39	2.18	13.84	False	CHEMBL769643	Inhibitory activity against human recombinant Prostaglandin G/H synthase 2 expressed in microsomes taken from baculovirus infected Sf9 cells	B	BAO_0000219	cell-based format	None	None	None	Sf9	None	CHEMBL230	Cyclooxygenase-2	Homo sapiens	SINGLE PROTEIN	CHEMBL1128908	1	Scientific Literature	Bioorg. Med. Chem. Lett.	1996	CHEMBL3308860
CHEMBL456530		0	310.32	0	4.25	19	COc1ccc(/C=C2\C=C(CC(=O)O)c3cc(F)ccc32)cc1	Activity						Not Active						False	CHEMBL998735	Inhibition of cyclooxygenase 2 upto 4 uM	B	BAO_0000357	single protein format	None	None	None	None	None	CHEMBL230	Cyclooxygenase-2	Homo sapiens	SINGLE PROTEIN	CHEMBL1156567	1	Scientific Literature	J. Med. Chem.	2008	None
CHEMBL6	INDOMETHACIN	4	357.79	0	3.93	Indomethacin	COc1ccc2c(c1)c(CC(=O)O)c(C)n2C(=O)c1ccc(Cl)cc1	IC50	'='	5.9	nM	8.23			UO_0000065					False	CHEMBL766726	Inhibition of PGE-2 generation in LPS-stimulated human monocytes (Prostaglandin G/H synthase 2 cell assay)	F	BAO_0000219	cell-based format	None	None	None	None	None	CHEMBL230	Cyclooxygenase-2	Homo sapiens	SINGLE PROTEIN	CHEMBL1136052	1	Scientific Literature	J. Med. Chem.	2002	None
CHEMBL49918		0	467.31	1	5.04	10	CS(=O)(=O)c1ccc(-c2cc(C(F)(F)F)cnc2OC(C(F)(F)F)C(F)(F)F)cc1	IC50	'='	500.0	nM	6.30			UO_0000065	13.48	0.29	1.26	11.20	False	CHEMBL763092	Inhibition of Prostaglandin G/H synthase 2 in human whole blood (HWB) assay	B	BAO_0000221	tissue-based format	Homo sapiens	CHEMBL3638178	Blood	None	None	CHEMBL230	Cyclooxygenase-2	Homo sapiens	SINGLE PROTEIN	CHEMBL1131754	1	Scientific Literature	Bioorg. Med. Chem. Lett.	1999	None
CHEMBL71434		0	497.45	0	4.13	22m	CS(=O)(=O)c1ccc(-c2cc(C(=O)CCCO[N+](=O)[O-])nn2-c2ccc(C(F)(F)F)cc2)cc1	Inhibition	'='	35.0	%				UO_0000187					False	CHEMBL763205	Evaluation for percent inhibition of prostaglandin G/H synthase 2 in human whole blood (HWB) at a concentration of 1 um	B	BAO_0000221	tissue-based format	None	CHEMBL3638178	Blood	None	None	CHEMBL230	Cyclooxygenase-2	Homo sapiens	SINGLE PROTEIN	CHEMBL1149153	1	Scientific Literature	J. Med. Chem.	2004	None
CHEMBL331958		0	424.50	0	4.34	29e	CCCCc1cnnc2c(-c3ccc(F)cc3)c(-c3ccc(S(C)(=O)=O)cc3)nn12	Inhibition	'='	89.7	%				UO_0000187					False	CHEMBL763170	Percentage inhibition of Prostaglandin G/H synthase 2 activity in human whole blood (HWB) at 10 uM	B	BAO_0000221	tissue-based format	None	CHEMBL3638178	Blood	None	None	CHEMBL230	Cyclooxygenase-2	Homo sapiens	SINGLE PROTEIN	CHEMBL1134336	1	Scientific Literature	J. Med. Chem.	2001	None
CHEMBL35783		0	334.44	0	3.65	9c	Cc1nc(C2CCCCC2)c(-c2ccc(S(N)(=O)=O)c(C)c2)o1	IC50	'='	2000.0	nM	5.70			UO_0000065	17.04	0.34	2.05	6.61	False	CHEMBL763083	Inhibition of human purified Prostaglandin G/H synthase 2	B	BAO_0000357	single protein format	Homo sapiens	None	None	None	None	CHEMBL230	Cyclooxygenase-2	Homo sapiens	SINGLE PROTEIN	CHEMBL1135906	1	Scientific Literature	J. Med. Chem.	2002	None
CHEMBL348115		0	397.53	0	4.65	15	CC(C)c1nc2sc(-c3ccc(S(C)(=O)=O)cc3)c(-c3ccccc3)n2n1	IC50	'='	11.0	nM	7.96			UO_0000065	20.02	0.40	3.31	12.37	False	CHEMBL769656	Tested in vitro for the ability to inhibit Prostaglandin G/H synthase 2 in chinese hamster ovary (CHO) cells	B	BAO_0000219	cell-based format	None	None	None	CHO	None	CHEMBL230	Cyclooxygenase-2	Homo sapiens	SINGLE PROTEIN	CHEMBL1129864	1	Scientific Literature	Bioorg. Med. Chem. Lett.	1997	CHEMBL3308072
CHEMBL122	ROFECOXIB	4	314.36	0	2.56	3b	CS(=O)(=O)c1ccc(C2=C(c3ccccc3)C(=O)OC2)cc1	IC50	'='	500.0	nM	6.30			UO_0000065	20.04	0.39	3.74	10.43	True	CHEMBL763081	In vitro inhibitory activity against human whole blood Prostaglandin G/H synthase 2	B	BAO_0000357	single protein format	Homo sapiens	None	None	None	None	CHEMBL230	Cyclooxygenase-2	Homo sapiens	SINGLE PROTEIN	CHEMBL1131765	1	Scientific Literature	Bioorg. Med. Chem. Lett.	1999	None
CHEMBL71558		0	358.51	0	4.57	15h-II (E- isomer)	C/C=C/c1cc(-c2ccc(S(C)(=O)=O)cc2)n(CC2CCCCC2)n1	Inhibition	'='	45.0	%				UO_0000187					False	CHEMBL878532	Evaluation for percent inhibition of prostaglandin G/H synthase 2 in human whole blood (HWB) at a concentration of 10 um	B	BAO_0000221	tissue-based format	None	CHEMBL3638178	Blood	None	None	CHEMBL230	Cyclooxygenase-2	Homo sapiens	SINGLE PROTEIN	CHEMBL1149153	1	Scientific Literature	J. Med. Chem.	2004	None
CHEMBL421107		0	407.49	0	3.60	17b	CS(=O)(=O)c1ccc(-c2cc(CCCO[N+](=O)[O-])nn2C2CCCCC2)cc1	Inhibition	'='	75.0	%				UO_0000187					False	CHEMBL763205	Evaluation for percent inhibition of prostaglandin G/H synthase 2 in human whole blood (HWB) at a concentration of 1 um	B	BAO_0000221	tissue-based format	None	CHEMBL3638178	Blood	None	None	CHEMBL230	Cyclooxygenase-2	Homo sapiens	SINGLE PROTEIN	CHEMBL1149153	1	Scientific Literature	J. Med. Chem.	2004	None
CHEMBL560898		0	485.05	1	5.46	11b	CCC1(CC)Cc2c(-c3ccccc3)c(-c3ccc(Cl)cc3)c(CC(=O)NS(C)(=O)=O)n2C1	Activity						Not Determined						False	CHEMBL1036478	Inhibition of human recombinant COX2 assessed as residual activity at 30 uM preincubated for 5 mins by measuring 12-HHT level using HPLC method relative to control	B	BAO_0000357	single protein format	Homo sapiens	None	None	None	None	CHEMBL230	Cyclooxygenase-2	Homo sapiens	SINGLE PROTEIN	CHEMBL1158497	1	Scientific Literature	J. Med. Chem.	2009	None
CHEMBL300597		0	444.29	1	5.26	21f	COc1c(Cl)cc(-c2cc(F)c(F)cc2-c2ccc(S(N)(=O)=O)cc2)cc1Cl	IC50	'='	21.0	nM	7.68			UO_0000065	17.28	0.37	2.42	11.06	True	CHEMBL762917	In vitro inhibitory activity against human recombinant prostaglandin G/H synthase 2	B	BAO_0000357	single protein format	None	None	None	None	None	CHEMBL230	Cyclooxygenase-2	Homo sapiens	SINGLE PROTEIN	CHEMBL1129066	1	Scientific Literature	J. Med. Chem.	1996	None
CHEMBL42409		0	425.40	0	4.74	28	Cc1c(C(=O)C(F)(F)F)cc(-c2ccc(S(C)(=O)=O)cc2)n1-c1ccc(F)cc1	IC50	'='	120.0	nM	6.92			UO_0000065	16.27	0.33	2.18	12.33	True	CHEMBL762912	In vitro inhibitory activity against human prostaglandin G/H synthase 2	B	BAO_0000357	single protein format	None	None	None	None	None	CHEMBL230	Cyclooxygenase-2	Homo sapiens	SINGLE PROTEIN	CHEMBL1130038	1	Scientific Literature	J. Med. Chem.	1997	None
CHEMBL344351		0	334.42	0	2.73	45	CS(=O)(=O)Nc1cc2c(cc1Sc1ccncc1)C(=O)CC2	IC50	'='	1000.0	nM	6.00			UO_0000065	17.94	0.37	3.27	7.88	False	CHEMBL760080	In vitro inhibition of prostaglandin G/H synthase 2 expressed in human osteosarcoma 143 cells	B	BAO_0000219	cell-based format	None	None	None	None	None	CHEMBL230	Cyclooxygenase-2	Homo sapiens	SINGLE PROTEIN	CHEMBL1128209	1	Scientific Literature	J. Med. Chem.	1995	None
CHEMBL209300		0	380.49	1	5.39	12	CC(C)(C)c1cc(C(=O)N2CCc3cc([N+](=O)[O-])ccc32)cc(C(C)(C)C)c1	Inhibition						Not Active						False	CHEMBL870859	Inhibition of COX2 at 30 uM	B	BAO_0000357	single protein format	None	None	None	None	None	CHEMBL230	Cyclooxygenase-2	Homo sapiens	SINGLE PROTEIN	CHEMBL1148655	1	Scientific Literature	Bioorg. Med. Chem. Lett.	2006	None
CHEMBL1290801		0	342.19	0	3.68	29a R isomer	Cc1cc(OC(F)(F)F)cc2c1O[C@@H](C(F)(F)F)C(C(=O)O)=C2	IC50	'='	100000.0	nM	4.00			UO_0000065	11.69	0.24	0.32	7.17	False	CHEMBL1291411	Inhibition of human COX-2	B	BAO_0000357	single protein format	Homo sapiens	None	None	None	None	CHEMBL230	Cyclooxygenase-2	Homo sapiens	SINGLE PROTEIN	CHEMBL1287644	1	Scientific Literature	Bioorg. Med. Chem. Lett.	2010	None
CHEMBL515038		0	403.50	0	4.41	6a	C(=N/c1nnc(CNc2nnc3c4ccccc4nc-3s2)s1)\c1ccccc1	Inhibition	'='	24.23	%				UO_0000187					False	CHEMBL1021247	Inhibition of COX2	B	BAO_0000357	single protein format	None	None	None	None	None	CHEMBL230	Cyclooxygenase-2	Homo sapiens	SINGLE PROTEIN	CHEMBL1154433	1	Scientific Literature	Eur. J. Med. Chem.	2008	None
CHEMBL514069		0	512.05	2	5.09	7b	O=C1CSC(c2ccc(Cl)cc2)N1c1nnc(CNc2nnc3c4ccccc4nc-3s2)s1	Inhibition	'='	44.12	%				UO_0000187					False	CHEMBL1021247	Inhibition of COX2	B	BAO_0000357	single protein format	None	None	None	None	None	CHEMBL230	Cyclooxygenase-2	Homo sapiens	SINGLE PROTEIN	CHEMBL1154433	1	Scientific Literature	Eur. J. Med. Chem.	2008	None
CHEMBL515317		0	495.98	0	4.06	8d	O=C1C(Cl)C(c2ccc(O)cc2)N1c1nnc(CNc2nnc3c4ccccc4nc-3s2)s1	Inhibition	'='	71.09	%				UO_0000187					False	CHEMBL1021247	Inhibition of COX2	B	BAO_0000357	single protein format	None	None	None	None	None	CHEMBL230	Cyclooxygenase-2	Homo sapiens	SINGLE PROTEIN	CHEMBL1154433	1	Scientific Literature	Eur. J. Med. Chem.	2008	None
CHEMBL26509		0	476.96	0	4.69	16	COc1ccc2c(c1)c(CC(=O)N[C@@H](CO)c1ccccc1)c(C)n2C(=O)c1ccc(Cl)cc1	IC50	'='	440.0	nM	6.36			UO_0000065	13.33	0.26	1.67	7.89	False	CHEMBL924574	Inhibition of human COX2	B	BAO_0000357	single protein format	Homo sapiens	None	None	None	None	CHEMBL230	Cyclooxygenase-2	Homo sapiens	SINGLE PROTEIN	CHEMBL1147054	1	Scientific Literature	J. Biol. Chem.	2007	None
CHEMBL350549		0	313.38	0	3.72	1a	Cc1nc(-c2ccccc2)c(-c2ccc(S(C)(=O)=O)cc2)o1	IC50	'='	90.0	nM	7.05			UO_0000065	22.48	0.44	3.33	11.71	False	CHEMBL763088	In vitro inhibitory activity towards human recombinant Prostaglandin G/H synthase 2 enzyme	B	BAO_0000357	single protein format	None	None	None	None	None	CHEMBL230	Cyclooxygenase-2	Homo sapiens	SINGLE PROTEIN	CHEMBL1135096	1	Scientific Literature	Bioorg. Med. Chem. Lett.	2002	None
CHEMBL24957		0	428.92	0	3.73	8	CC[C@H](CO)NC(=O)Cc1c(C)n(C(=O)c2ccc(Cl)cc2)c2ccc(OC)cc12	IC50	'='	100.0	nM	7.00			UO_0000065	16.32	0.32	3.27	8.69	False	CHEMBL924574	Inhibition of human COX2	B	BAO_0000357	single protein format	Homo sapiens	None	None	None	None	CHEMBL230	Cyclooxygenase-2	Homo sapiens	SINGLE PROTEIN	CHEMBL1147054	1	Scientific Literature	J. Biol. Chem.	2007	None
CHEMBL280093		0	409.33	0	4.20	7a	Cc1nc(-c2ccc(S(N)(=O)=O)cc2)c(-c2ccc(Br)cc2)s1	IC50	'='	24.0	nM	7.62			UO_0000065	18.62	0.45	3.42	10.43	False	CHEMBL760087	In vitro inhibitory activity against human Prostaglandin G/H synthase 2 (COX-2)	B	BAO_0000357	single protein format	None	None	None	None	None	CHEMBL230	Cyclooxygenase-2	Homo sapiens	SINGLE PROTEIN	CHEMBL1131679	1	Scientific Literature	Bioorg. Med. Chem. Lett.	1999	None
CHEMBL161788		0	494.79	1	9.81	11	CCCCCCCCCCCCCCCc1cccc(OC)c1CSc1nc2cc(C)ccc2[nH]1	IC50	'='	2630.0	nM	5.58			UO_0000065	11.28	0.22	-4.23	14.72	False	CHEMBL760082	Inhibitory activity against Prostaglandin G/H synthase 2 in human whole blood assay as LPS induced PGE-2 generation.	B	BAO_0000221	tissue-based format	None	CHEMBL3638178	Blood	None	None	CHEMBL230	Cyclooxygenase-2	Homo sapiens	SINGLE PROTEIN	CHEMBL1145760	1	Scientific Literature	Bioorg. Med. Chem. Lett.	2003	None
CHEMBL175974		0	381.41	0	2.73	49	CN1C(C(=O)Nc2ccccn2)=C(O)c2c(ccc3ccccc23)S1(=O)=O	Inhibition	'='	-14.0	%		Outside typical range		UO_0000187					False	CHEMBL763159	Inhibition of human Prostaglandin G/H synthase 2 at 0.1 ug/mL expressed as mean percent inhibition of control PGE-2 production	B	BAO_0000357	single protein format	None	None	None	None	None	CHEMBL230	Cyclooxygenase-2	Homo sapiens	SINGLE PROTEIN	CHEMBL1129978	1	Scientific Literature	J. Med. Chem.	1997	None
CHEMBL368628		0	493.34	1	5.20	101	O=C(Nc1ccc(Cl)cc1Cl)C1=C(O)N(Cc2ccccc2)S(=O)(=O)c2ccc(F)cc21	Inhibition	'='	-9.0	%				UO_0000187					False	CHEMBL763159	Inhibition of human Prostaglandin G/H synthase 2 at 0.1 ug/mL expressed as mean percent inhibition of control PGE-2 production	B	BAO_0000357	single protein format	None	None	None	None	None	CHEMBL230	Cyclooxygenase-2	Homo sapiens	SINGLE PROTEIN	CHEMBL1129978	1	Scientific Literature	J. Med. Chem.	1997	None
CHEMBL177313		0	384.24	0	3.69	134	O=C(Nc1cccc(Cl)c1)C1=C(O)c2cc(Cl)ccc2S(=O)(=O)C1	Inhibition	'='	24.0	%				UO_0000187					False	CHEMBL763160	Inhibition of human Prostaglandin G/H synthase 2 at 1 ug/mL expressed as mean percent inhibition of control PGE-2 production	B	BAO_0000357	single protein format	None	None	None	None	None	CHEMBL230	Cyclooxygenase-2	Homo sapiens	SINGLE PROTEIN	CHEMBL1129978	1	Scientific Literature	J. Med. Chem.	1997	None
CHEMBL442018		0	390.89	0	4.39	10i	CCCOc1ccc(-c2c(Cl)ncn2-c2ccc(S(C)(=O)=O)cc2)cc1	IC50	'='	10000.0	nM	5.00			UO_0000065	12.79	0.26	0.61	8.17	False	CHEMBL762914	In vitro inhibitory activity against human Prostaglandin G/H synthase 2 (COX-2) in 143982 cells	B	BAO_0000219	cell-based format	None	None	None	143982	None	CHEMBL230	Cyclooxygenase-2	Homo sapiens	SINGLE PROTEIN	CHEMBL1145864	1	Scientific Literature	J. Med. Chem.	2003	None
CHEMBL44924		0	381.38	0	3.54	42	CS(=O)(=O)c1ccc(-n2cc(C(F)(F)F)nc2-c2cccc(N)c2)cc1	IC50	'='	5888.44	nM	5.23			UO_0000065	13.71	0.27	1.69	6.71	False	CHEMBL763870	Inhibition of human Prostaglandin G/H synthase 2	B	BAO_0000357	single protein format	None	None	None	None	None	CHEMBL230	Cyclooxygenase-2	Homo sapiens	SINGLE PROTEIN	CHEMBL1134614	1	Scientific Literature	J. Med. Chem.	2001	None
CHEMBL109578		0	328.43	0	3.68	139	CS(=O)(=O)c1ccc(C2=C(c3ccc(CO)cc3)CCC2)cc1	IC50	'='	3235.94	nM	5.49			UO_0000065	16.72	0.33	1.81	10.10	False	CHEMBL763870	Inhibition of human Prostaglandin G/H synthase 2	B	BAO_0000357	single protein format	None	None	None	None	None	CHEMBL230	Cyclooxygenase-2	Homo sapiens	SINGLE PROTEIN	CHEMBL1134614	1	Scientific Literature	J. Med. Chem.	2001	None
CHEMBL324580		0	368.79	0	3.87	10ai	CS(=O)(=O)c1ccc(-n2cnc(Cl)c2-c2cc(F)cc(F)c2)cc1	Inhibition	'='	61.6	%				UO_0000187					False	CHEMBL764999	Inhibition of Prostaglandin G/H synthase 2 (COX-2) in human whole blood at 10 uM	B	BAO_0000221	tissue-based format	None	CHEMBL3638178	Blood	None	None	CHEMBL230	Cyclooxygenase-2	Homo sapiens	SINGLE PROTEIN	CHEMBL1145864	1	Scientific Literature	J. Med. Chem.	2003	None
CHEMBL47687		0	333.31	0	4.15	3	COc1ccc(-n2nc(C(F)(F)F)cc2-c2ccc(N)cc2)cc1	IC50	'='	129.0	nM	6.89			UO_0000065	20.67	0.39	2.74	12.98	False	CHEMBL762918	In vitro inhibitory activity against human recombinant prostaglandin G/H synthase 2 expressed in sf-9 cells infected with baculovirus	B	BAO_0000219	cell-based format	None	None	None	Sf9	None	CHEMBL230	Cyclooxygenase-2	Homo sapiens	SINGLE PROTEIN	CHEMBL1147488	1	Scientific Literature	Bioorg. Med. Chem. Lett.	2004	CHEMBL3308860
CHEMBL117852		0	374.89	0	4.55	10l	CCCc1ccc(-c2c(Cl)ncn2-c2ccc(S(C)(=O)=O)cc2)cc1	Inhibition	'='	60.0	%				UO_0000187					False	CHEMBL768142	In vitro percent inhibition of prostaglandin G/H synthase 2 (COX-2) in human whole blood at 1 uM	B	BAO_0000221	tissue-based format	None	CHEMBL3638178	Blood	None	None	CHEMBL230	Cyclooxygenase-2	Homo sapiens	SINGLE PROTEIN	CHEMBL1145864	1	Scientific Literature	J. Med. Chem.	2003	None
CHEMBL55348		0	409.84	0	4.61	195	COc1ccc(-c2cc(F)c(F)cc2-c2ccc(S(N)(=O)=O)cc2)cc1Cl	IC50	'='	12.88	nM	7.89			UO_0000065	19.25	0.40	3.28	11.37	False	CHEMBL763870	Inhibition of human Prostaglandin G/H synthase 2	B	BAO_0000357	single protein format	None	None	None	None	None	CHEMBL230	Cyclooxygenase-2	Homo sapiens	SINGLE PROTEIN	CHEMBL1134614	1	Scientific Literature	J. Med. Chem.	2001	None
CHEMBL54327		0	393.84	0	4.91	202	Cc1ccc(-c2cc(F)c(F)cc2-c2ccc(S(N)(=O)=O)cc2)cc1Cl	IC50	'='	3.02	nM	8.52			UO_0000065	21.63	0.45	3.61	14.16	False	CHEMBL763870	Inhibition of human Prostaglandin G/H synthase 2	B	BAO_0000357	single protein format	None	None	None	None	None	CHEMBL230	Cyclooxygenase-2	Homo sapiens	SINGLE PROTEIN	CHEMBL1134614	1	Scientific Literature	J. Med. Chem.	2001	None
CHEMBL297820		0	353.44	0	4.06	5	CC(=O)c1ccc(-n2c(C)ccc2-c2ccc(S(C)(=O)=O)cc2)cc1	IC50	'='	2884.03	nM	5.54			UO_0000065	15.67	0.30	1.48	9.87	False	CHEMBL763870	Inhibition of human Prostaglandin G/H synthase 2	B	BAO_0000357	single protein format	None	None	None	None	None	CHEMBL230	Cyclooxygenase-2	Homo sapiens	SINGLE PROTEIN	CHEMBL1134614	1	Scientific Literature	J. Med. Chem.	2001	None
CHEMBL294971		0	401.46	0	4.06	16	CC(=O)OCc1cc(-c2ccc(S(C)(=O)=O)cc2)n(-c2ccc(F)cc2)c1C	IC50	'='	467.74	nM	6.33			UO_0000065	15.77	0.31	2.27	9.68	False	CHEMBL763870	Inhibition of human Prostaglandin G/H synthase 2	B	BAO_0000357	single protein format	None	None	None	None	None	CHEMBL230	Cyclooxygenase-2	Homo sapiens	SINGLE PROTEIN	CHEMBL1134614	1	Scientific Literature	J. Med. Chem.	2001	None
CHEMBL149775		0	353.25	0	4.42	9	COCCNC(=O)c1ccccc1Nc1c(Cl)ccc(C)c1Cl	IC50	'='	3000.0	nM	5.52			UO_0000065	15.63	0.33	1.10	10.97	False	CHEMBL771918	Inhibition of the human Prostaglandin G/H synthase 2 was determined by thin-layer chromatography assay	B	BAO_0000357	single protein format	None	None	None	None	None	CHEMBL230	Cyclooxygenase-2	Homo sapiens	SINGLE PROTEIN	CHEMBL1135055	1	Scientific Literature	Bioorg. Med. Chem. Lett.	2002	None
CHEMBL305287		0	418.90	0	3.55	21p	CS(=O)(=O)c1ccc(-c2cc(C(=O)CCCO)nn2-c2ccc(Cl)cc2)cc1	Inhibition	'='	30.0	%				UO_0000187					False	CHEMBL763205	Evaluation for percent inhibition of prostaglandin G/H synthase 2 in human whole blood (HWB) at a concentration of 1 um	B	BAO_0000221	tissue-based format	None	CHEMBL3638178	Blood	None	None	CHEMBL230	Cyclooxygenase-2	Homo sapiens	SINGLE PROTEIN	CHEMBL1149153	1	Scientific Literature	J. Med. Chem.	2004	None
CHEMBL297799		0	398.38	0	4.41	60	Cc1cc(-c2nc(C(F)(F)F)cn2-c2ccc(S(C)(=O)=O)cc2)ccc1F	IC50	'='	169.82	nM	6.77			UO_0000065	16.99	0.34	2.36	13.03	False	CHEMBL763870	Inhibition of human Prostaglandin G/H synthase 2	B	BAO_0000357	single protein format	None	None	None	None	None	CHEMBL230	Cyclooxygenase-2	Homo sapiens	SINGLE PROTEIN	CHEMBL1134614	1	Scientific Literature	J. Med. Chem.	2001	None
CHEMBL116016		0	431.73	0	4.91	10ag	COc1c(Cl)cc(-c2c(Cl)ncn2-c2ccc(S(C)(=O)=O)cc2)cc1Cl	IC50	'='	7.0	nM	8.15			UO_0000065	18.89	0.43	3.24	13.33	False	CHEMBL762914	In vitro inhibitory activity against human Prostaglandin G/H synthase 2 (COX-2) in 143982 cells	B	BAO_0000219	cell-based format	None	None	None	143982	None	CHEMBL230	Cyclooxygenase-2	Homo sapiens	SINGLE PROTEIN	CHEMBL1145864	1	Scientific Literature	J. Med. Chem.	2003	None
CHEMBL30236		0	425.43	0	3.78	224	CCc1cc(-c2cc(C(F)(F)F)nn2-c2ccc(S(N)(=O)=O)cc2)ccc1OC	IC50	'='	426.58	nM	6.37			UO_0000065	14.97	0.30	2.59	7.30	False	CHEMBL763870	Inhibition of human Prostaglandin G/H synthase 2	B	BAO_0000357	single protein format	None	None	None	None	None	CHEMBL230	Cyclooxygenase-2	Homo sapiens	SINGLE PROTEIN	CHEMBL1134614	1	Scientific Literature	J. Med. Chem.	2001	None
CHEMBL321643		0	398.31	0	4.74	164	COc1c(Cl)cc(C2=C(c3ccc(S(N)(=O)=O)cc3)CCC2)cc1Cl	IC50	'='	8.913	nM	8.05			UO_0000065	20.21	0.44	3.31	11.60	False	CHEMBL763870	Inhibition of human Prostaglandin G/H synthase 2	B	BAO_0000357	single protein format	None	None	None	None	None	CHEMBL230	Cyclooxygenase-2	Homo sapiens	SINGLE PROTEIN	CHEMBL1134614	1	Scientific Literature	J. Med. Chem.	2001	None
CHEMBL347945		0	329.23	1	5.33	1c	Clc1ccc(-c2nn(-c3ccc(Cl)cc3)c3c2CCC3)cc1	IC50	'>'	10000.0	nM				UO_0000065					False	CHEMBL768959	Inhibitory activity against human prostaglandin G/H synthase 2 in ECV-304 cells measured by the presence of PGE-2	B	BAO_0000219	cell-based format	None	None	None	ECV-304	None	CHEMBL230	Cyclooxygenase-2	Homo sapiens	SINGLE PROTEIN	CHEMBL1133431	1	Scientific Literature	Bioorg. Med. Chem. Lett.	2000	CHEMBL3307513
CHEMBL296078		0	443.88	0	4.68	55	CN(C)c1ccc(-c2nc(C(F)(F)F)cn2-c2ccc(S(C)(=O)=O)cc2)cc1Cl	IC50	'='	323.59	nM	6.49			UO_0000065	14.62	0.31	1.81	11.76	False	CHEMBL763870	Inhibition of human Prostaglandin G/H synthase 2	B	BAO_0000357	single protein format	None	None	None	None	None	CHEMBL230	Cyclooxygenase-2	Homo sapiens	SINGLE PROTEIN	CHEMBL1134614	1	Scientific Literature	J. Med. Chem.	2001	None
CHEMBL433428		0	383.81	0	3.78	226	NS(=O)(=O)c1ccc(-n2nc(C(F)F)cc2-c2ccc(Cl)cc2)cc1	IC50	'='	10.0	nM	8.00			UO_0000065	20.84	0.44	4.22	10.26	False	CHEMBL763870	Inhibition of human Prostaglandin G/H synthase 2	B	BAO_0000357	single protein format	None	None	None	None	None	CHEMBL230	Cyclooxygenase-2	Homo sapiens	SINGLE PROTEIN	CHEMBL1134614	1	Scientific Literature	J. Med. Chem.	2001	None
CHEMBL347147		0	384.43	0	3.45	19	CS(=O)(=O)c1ccc(-c2cnn(C3CC3)c(=O)c2-c2ccc(F)cc2)cc1	IC50	'>'	33000.0	nM				UO_0000065					False	CHEMBL762902	In vitro inhibitory activity against prostaglandin G/H synthase 2 stably transfected in Human whole blood (HWB) cell	B	BAO_0000221	tissue-based format	None	CHEMBL3638178	Blood	None	None	CHEMBL230	Cyclooxygenase-2	Homo sapiens	SINGLE PROTEIN	CHEMBL1136575	1	Scientific Literature	Bioorg. Med. Chem. Lett.	2003	None
CHEMBL442063		0	409.51	1	5.69	12	CS(=O)(=O)c1ccc(-c2sc(-c3ccccc3)nc2-c2ccc(F)cc2)cc1	IC50	'>'	30000.0	nM				UO_0000065					False	CHEMBL665714	Inhibition of human cyclooxygenase-2 (hCOX-2) enzyme.	B	BAO_0000357	single protein format	None	None	None	None	None	CHEMBL230	Cyclooxygenase-2	Homo sapiens	SINGLE PROTEIN	CHEMBL1132704	1	Scientific Literature	Bioorg. Med. Chem. Lett.	1999	None
CHEMBL346258		0	242.28	0	2.45	2m	COc1ccc(C(=O)NNc2ccccc2)cc1	IC50	'>'	10000.0	nM				UO_0000065					False	CHEMBL768959	Inhibitory activity against human prostaglandin G/H synthase 2 in ECV-304 cells measured by the presence of PGE-2	B	BAO_0000219	cell-based format	None	None	None	ECV-304	None	CHEMBL230	Cyclooxygenase-2	Homo sapiens	SINGLE PROTEIN	CHEMBL1133431	1	Scientific Literature	Bioorg. Med. Chem. Lett.	2000	CHEMBL3307513
CHEMBL202473		0	314.36	0	2.31	21	CN(c1ccc([N+](=O)[O-])cc1OC1CCCC1)S(C)(=O)=O	Activity						Not Active						False	CHEMBL864312	Inhibitory activity against COX2	B	BAO_0000357	single protein format	None	None	None	None	None	CHEMBL230	Cyclooxygenase-2	Homo sapiens	SINGLE PROTEIN	CHEMBL1138124	1	Scientific Literature	J. Med. Chem.	2006	None
CHEMBL293771		0	358.41	1	5.01	186	Cc1ccc(-c2cc(F)c(F)cc2-c2ccc(S(C)(=O)=O)cc2)cc1	IC50	'='	7.079	nM	8.15			UO_0000065	22.74	0.45	3.14	23.87	False	CHEMBL763870	Inhibition of human Prostaglandin G/H synthase 2	B	BAO_0000357	single protein format	None	None	None	None	None	CHEMBL230	Cyclooxygenase-2	Homo sapiens	SINGLE PROTEIN	CHEMBL1134614	1	Scientific Literature	J. Med. Chem.	2001	None
CHEMBL117862		0	380.83	0	3.74	10w	COc1ccc(-c2c(Cl)ncn2-c2ccc(S(C)(=O)=O)cc2)cc1F	IC50	'='	4.0	nM	8.40			UO_0000065	22.05	0.46	4.66	13.72	False	CHEMBL762914	In vitro inhibitory activity against human Prostaglandin G/H synthase 2 (COX-2) in 143982 cells	B	BAO_0000219	cell-based format	None	None	None	143982	None	CHEMBL230	Cyclooxygenase-2	Homo sapiens	SINGLE PROTEIN	CHEMBL1145864	1	Scientific Literature	J. Med. Chem.	2003	None
CHEMBL13661		0	288.43	1	5.03	31	CCCCC(=O)c1cc(C(C)(C)C)c2c(c1)C(C)(C)CO2	IC50	'='	40.0	nM	7.40			UO_0000065	25.65	0.48	2.37	28.13	False	CHEMBL765812	Inhibition of Prostaglandin G/H synthase 2 (COX-2).	B	BAO_0000357	single protein format	Homo sapiens	None	None	None	None	CHEMBL230	Cyclooxygenase-2	Homo sapiens	SINGLE PROTEIN	CHEMBL1131303	1	Scientific Literature	J. Med. Chem.	1998	None
CHEMBL325297		0	420.47	0	4.31	15	CS(=O)(=O)c1ccc(-n2c(-c3ccc(F)cc3)cnc2C(=O)c2ccccc2)cc1	Inhibition	'='	0.0	%				UO_0000187					False	CHEMBL764999	Inhibition of Prostaglandin G/H synthase 2 (COX-2) in human whole blood at 10 uM	B	BAO_0000221	tissue-based format	None	CHEMBL3638178	Blood	None	None	CHEMBL230	Cyclooxygenase-2	Homo sapiens	SINGLE PROTEIN	CHEMBL1145864	1	Scientific Literature	J. Med. Chem.	2003	None
CHEMBL320961		0	381.38	0	3.67	50	Cc1cccc(-c2nc(C(F)(F)F)cn2-c2ccc(S(C)(=O)=O)cc2)n1	IC50	'='	2900.0	nM	5.54			UO_0000065	14.52	0.29	1.87	8.54	True	CHEMBL655565	Inhibitory activity against human Prostaglandin G/H synthase 2	B	BAO_0000357	single protein format	None	None	None	None	None	CHEMBL230	Cyclooxygenase-2	Homo sapiens	SINGLE PROTEIN	CHEMBL1133620	1	Scientific Literature	J. Med. Chem.	2000	None
CHEMBL89429		0	340.42	0	4.49	301	CS(=O)(=O)c1ccc(C2=CC3(C=C2c2ccc(F)cc2)CC3)cc1	IC50	'='	25.7	nM	7.59			UO_0000065	22.30	0.43	3.10	22.23	False	CHEMBL763870	Inhibition of human Prostaglandin G/H synthase 2	B	BAO_0000357	single protein format	None	None	None	None	None	CHEMBL230	Cyclooxygenase-2	Homo sapiens	SINGLE PROTEIN	CHEMBL1134614	1	Scientific Literature	J. Med. Chem.	2001	None
CHEMBL43672		0	385.34	0	3.34	45	NS(=O)(=O)c1ccc(-n2cc(C(F)(F)F)nc2-c2cccc(F)c2)cc1	IC50	'='	30.2	nM	7.52			UO_0000065	19.52	0.40	4.18	9.64	False	CHEMBL763870	Inhibition of human Prostaglandin G/H synthase 2	B	BAO_0000357	single protein format	None	None	None	None	None	CHEMBL230	Cyclooxygenase-2	Homo sapiens	SINGLE PROTEIN	CHEMBL1134614	1	Scientific Literature	J. Med. Chem.	2001	None
CHEMBL333505		0	404.92	0	3.84	10ao	CCN(CC)c1ccncc1-c1c(Cl)ncn1-c1ccc(S(C)(=O)=O)cc1	IC50	'>'	1000.0	nM				UO_0000065					False	CHEMBL762914	In vitro inhibitory activity against human Prostaglandin G/H synthase 2 (COX-2) in 143982 cells	B	BAO_0000219	cell-based format	None	None	None	143982	None	CHEMBL230	Cyclooxygenase-2	Homo sapiens	SINGLE PROTEIN	CHEMBL1145864	1	Scientific Literature	J. Med. Chem.	2003	None
CHEMBL326335		0	376.82	0	3.32	10aq	CS(=O)(=O)c1ccc(-n2cnc(Cl)c2-c2ccc3c(c2)OCO3)cc1	Inhibition	'='	60.5	%				UO_0000187					False	CHEMBL768142	In vitro percent inhibition of prostaglandin G/H synthase 2 (COX-2) in human whole blood at 1 uM	B	BAO_0000221	tissue-based format	None	CHEMBL3638178	Blood	None	None	CHEMBL230	Cyclooxygenase-2	Homo sapiens	SINGLE PROTEIN	CHEMBL1145864	1	Scientific Literature	J. Med. Chem.	2003	None
CHEMBL229139		0	236.27	0	3.51	9	C1=C(c2ccc3c(c2)OCO3)Cc2ccccc21	IC50	'>'	100000.0	nM				UO_0000065					False	CHEMBL906707	Inhibition of human recombinant COX2 by measuring PGE2	B	BAO_0000357	single protein format	Homo sapiens	None	None	None	None	CHEMBL230	Cyclooxygenase-2	Homo sapiens	SINGLE PROTEIN	CHEMBL1143748	1	Scientific Literature	Bioorg. Med. Chem.	2007	None
CHEMBL324863		0	362.88	0	4.85	151	COc1ccc(C2=C(c3ccc(S(C)(=O)=O)cc3)CCC2)cc1Cl	IC50	'='	141.25	nM	6.85			UO_0000065	18.88	0.39	2.00	15.79	False	CHEMBL763870	Inhibition of human Prostaglandin G/H synthase 2	B	BAO_0000357	single protein format	None	None	None	None	None	CHEMBL230	Cyclooxygenase-2	Homo sapiens	SINGLE PROTEIN	CHEMBL1134614	1	Scientific Literature	J. Med. Chem.	2001	None
CHEMBL317517		0	368.52	1	5.36	12	CS(=O)(=O)c1ccc(-c2c(-c3ccccc3)sc3c2CCCC3)cc1	IC50	'='	19000.0	nM	4.72			UO_0000065	12.81	0.26	-0.64	13.83	False	CHEMBL760084	Compound was evaluated for inhibitory activity against human Prostaglandin G/H synthase 2	B	BAO_0000357	single protein format	None	None	None	None	None	CHEMBL230	Cyclooxygenase-2	Homo sapiens	SINGLE PROTEIN	CHEMBL1150491	1	Scientific Literature	Bioorg. Med. Chem. Lett.	1996	None
CHEMBL52820		0	397.80	0	4.74	192	NS(=O)(=O)c1ccc(-c2cc(F)c(F)cc2-c2ccc(F)c(Cl)c2)cc1	IC50	'='	1.995	nM	8.70			UO_0000065	21.87	0.46	3.96	14.46	False	CHEMBL763870	Inhibition of human Prostaglandin G/H synthase 2	B	BAO_0000357	single protein format	None	None	None	None	None	CHEMBL230	Cyclooxygenase-2	Homo sapiens	SINGLE PROTEIN	CHEMBL1134614	1	Scientific Literature	J. Med. Chem.	2001	None
CHEMBL348677		0	389.47	0	2.44	38d	CS(=O)(=O)c1ccc(-c2cc3c(cc2CN2CCC(O)CC2)OCO3)cc1	Inhibition	'='	25.0	%				UO_0000187					False	CHEMBL768141	In vitro percent Inhibition of recombinant human prostaglandin G/H synthase 2 (COX-2) at a concentration of 10 uM	B	BAO_0000357	single protein format	None	None	None	None	None	CHEMBL230	Cyclooxygenase-2	Homo sapiens	SINGLE PROTEIN	CHEMBL1145927	1	Scientific Literature	J. Med. Chem.	2003	None
CHEMBL44290		0	371.43	0	4.20	10	CC(=O)c1cc(-c2ccc(S(C)(=O)=O)cc2)n(-c2ccc(F)cc2)c1C	IC50	'='	1621.81	nM	5.79			UO_0000065	15.59	0.30	1.59	10.31	False	CHEMBL763870	Inhibition of human Prostaglandin G/H synthase 2	B	BAO_0000357	single protein format	None	None	None	None	None	CHEMBL230	Cyclooxygenase-2	Homo sapiens	SINGLE PROTEIN	CHEMBL1134614	1	Scientific Literature	J. Med. Chem.	2001	None
CHEMBL325297		0	420.47	0	4.31	15	CS(=O)(=O)c1ccc(-n2c(-c3ccc(F)cc3)cnc2C(=O)c2ccccc2)cc1	IC50	'>'	10000.0	nM				UO_0000065					False	CHEMBL762914	In vitro inhibitory activity against human Prostaglandin G/H synthase 2 (COX-2) in 143982 cells	B	BAO_0000219	cell-based format	None	None	None	143982	None	CHEMBL230	Cyclooxygenase-2	Homo sapiens	SINGLE PROTEIN	CHEMBL1145864	1	Scientific Literature	J. Med. Chem.	2003	None
CHEMBL119852		0	350.80	0	3.74	10b	CS(=O)(=O)c1ccc(-n2cnc(Cl)c2-c2cccc(F)c2)cc1	Inhibition	'='	100.0	%				UO_0000187					False	CHEMBL764999	Inhibition of Prostaglandin G/H synthase 2 (COX-2) in human whole blood at 10 uM	B	BAO_0000221	tissue-based format	None	CHEMBL3638178	Blood	None	None	CHEMBL230	Cyclooxygenase-2	Homo sapiens	SINGLE PROTEIN	CHEMBL1145864	1	Scientific Literature	J. Med. Chem.	2003	None
CHEMBL118	CELECOXIB	4	381.38	0	3.51	Celecoxib (1)	Cc1ccc(-c2cc(C(F)(F)F)nn2-c2ccc(S(N)(=O)=O)cc2)cc1	IC50	'='	1200.0	nM	5.92			UO_0000065	15.52	0.31	2.41	7.59	True	CHEMBL827218	In vitro inhibition of Prostaglandin G/H synthase 2 in human whole blood	B	BAO_0000221	tissue-based format	Homo sapiens	CHEMBL3638178	Blood	None	None	CHEMBL230	Cyclooxygenase-2	Homo sapiens	SINGLE PROTEIN	CHEMBL1138722	1	Scientific Literature	Bioorg. Med. Chem. Lett.	2004	None
CHEMBL69557		0	352.32	0	2.02	21	NS(=O)(=O)c1ccc(-c2coc(=O)n2-c2ccc(F)cc2F)cc1	IC50	'='	2301.44	nM	5.64			UO_0000065	16.00	0.32	3.62	5.92	False	CHEMBL873458	Binding affinity towards Prostaglandin G/H synthase 2	B	BAO_0000357	single protein format	None	None	None	None	None	CHEMBL230	Cyclooxygenase-2	Homo sapiens	SINGLE PROTEIN	CHEMBL1136323	1	Scientific Literature	Bioorg. Med. Chem. Lett.	2003	None
CHEMBL182793		0	234.32	0	2.66	2	CCCN1C(=O)CS/C1=N/c1ccccc1	Inhibition	'='	0.0	%				UO_0000187					False	CHEMBL836263	Percentage inhibition activity at a concentration of 10 uM against cyclooxygenase 2 with the compound dissolved in DMSO	B	BAO_0000357	single protein format	Homo sapiens	None	None	None	None	CHEMBL230	Cyclooxygenase-2	Homo sapiens	SINGLE PROTEIN	CHEMBL1139589	1	Scientific Literature	Bioorg. Med. Chem. Lett.	2005	None
CHEMBL72294		0	344.39	0	2.36	30	Cc1ccc(-n2c(-c3ccc(S(N)(=O)=O)cc3)c(C)oc2=O)cc1	IC50	'='	1698.24	nM	5.77			UO_0000065	16.75	0.33	3.41	6.05	False	CHEMBL873458	Binding affinity towards Prostaglandin G/H synthase 2	B	BAO_0000357	single protein format	None	None	None	None	None	CHEMBL230	Cyclooxygenase-2	Homo sapiens	SINGLE PROTEIN	CHEMBL1136323	1	Scientific Literature	Bioorg. Med. Chem. Lett.	2003	None
CHEMBL332688		0	409.49	0	4.56	10j	CCCc1ccnc2c(-c3ccc(F)cc3)c(-c3ccc(S(C)(=O)=O)cc3)nn12	Inhibition	'='	56.1	%				UO_0000187					False	CHEMBL763170	Percentage inhibition of Prostaglandin G/H synthase 2 activity in human whole blood (HWB) at 10 uM	B	BAO_0000221	tissue-based format	None	CHEMBL3638178	Blood	None	None	CHEMBL230	Cyclooxygenase-2	Homo sapiens	SINGLE PROTEIN	CHEMBL1134336	1	Scientific Literature	J. Med. Chem.	2001	None
CHEMBL110382		0	451.29	0	4.79	127	CS(=O)(=O)c1ccc(-n2cc(C(F)(F)F)nc2-c2cc(Br)cs2)cc1	IC50	'='	25.7	nM	7.59			UO_0000065	16.82	0.41	2.80	14.61	False	CHEMBL763870	Inhibition of human Prostaglandin G/H synthase 2	B	BAO_0000357	single protein format	None	None	None	None	None	CHEMBL230	Cyclooxygenase-2	Homo sapiens	SINGLE PROTEIN	CHEMBL1134614	1	Scientific Literature	J. Med. Chem.	2001	None
CHEMBL303728		0	364.35	0	1.89	23	COc1ccc(-n2c(-c3ccc(S(N)(=O)=O)cc3)coc2=O)cc1F	IC50	'='	1129.8	nM	5.95			UO_0000065	16.32	0.32	4.06	5.69	False	CHEMBL873458	Binding affinity towards Prostaglandin G/H synthase 2	B	BAO_0000357	single protein format	None	None	None	None	None	CHEMBL230	Cyclooxygenase-2	Homo sapiens	SINGLE PROTEIN	CHEMBL1136323	1	Scientific Literature	Bioorg. Med. Chem. Lett.	2003	None
CHEMBL282185		0	391.83	0	3.17	9a	COC(=O)c1cc2cc(S(C)(=O)=O)ccc2n1C(=O)c1ccc(Cl)cc1	IC50	'='	730.0	nM	6.14			UO_0000065					False	CHEMBL766725	Inhibition of PGE-2 generation in LPS-stimulated human monocytes (Prostaglandin G/H synthase 2 assay)	F	BAO_0000219	cell-based format	None	None	None	None	None	CHEMBL230	Cyclooxygenase-2	Homo sapiens	SINGLE PROTEIN	CHEMBL1136052	1	Scientific Literature	J. Med. Chem.	2002	None
CHEMBL332028		0	326.47	1	5.03	49	CC(C)(C)c1cc(-c2cn3ccsc3n2)cc2c1OCC2(C)C	IC50	'='	15.0	nM	7.82			UO_0000065	23.97	0.46	2.79	29.49	False	CHEMBL768957	Inhibitory activity against prostaglandin G/H synthase 2 (COX-2)	B	BAO_0000357	single protein format	None	None	None	None	None	CHEMBL230	Cyclooxygenase-2	Homo sapiens	SINGLE PROTEIN	CHEMBL1131087	1	Scientific Literature	J. Med. Chem.	1998	None
CHEMBL296098		0	381.38	0	3.99	25	CS(=O)(=O)Nc1ccc(-c2cc(C(F)F)nn2-c2ccc(F)cc2)cc1	IC50	'='	8000.0	nM	5.10			UO_0000065	13.36	0.27	1.11	7.97	False	CHEMBL762918	In vitro inhibitory activity against human recombinant prostaglandin G/H synthase 2 expressed in sf-9 cells infected with baculovirus	B	BAO_0000219	cell-based format	None	None	None	Sf9	None	CHEMBL230	Cyclooxygenase-2	Homo sapiens	SINGLE PROTEIN	CHEMBL1147488	1	Scientific Literature	Bioorg. Med. Chem. Lett.	2004	CHEMBL3308860
CHEMBL177083		0	394.84	0	2.85	25	COc1ccc2c(c1)C(O)=C(C(=O)Nc1ccc(Cl)cc1)N(C)S2(=O)=O	Inhibition	'='	5.0	%				UO_0000187					False	CHEMBL763161	Inhibition of human Prostaglandin G/H synthase 2 at 10 ug/mL expressed as mean percent inhibition of control PGE-2 production	B	BAO_0000357	single protein format	None	None	None	None	None	CHEMBL230	Cyclooxygenase-2	Homo sapiens	SINGLE PROTEIN	CHEMBL1129978	1	Scientific Literature	J. Med. Chem.	1997	None
CHEMBL217053		0	401.22	0	3.33	19	O=C(O)COc1ccc(Br)cc1C(=O)c1cnn(-c2ccccc2)c1	Inhibition	'<'	20.0	%				UO_0000187					False	CHEMBL908868	Inhibition of COX2 at 10 uM	B	BAO_0000357	single protein format	None	None	None	None	None	CHEMBL230	Cyclooxygenase-2	Homo sapiens	SINGLE PROTEIN	CHEMBL1137324	1	Scientific Literature	J. Med. Chem.	2006	None
CHEMBL40245		0	408.29	0	4.76	34	Cc1c(Br)cc(-c2ccc(S(C)(=O)=O)cc2)n1-c1ccc(F)cc1	IC50	'='	20.0	nM	7.70			UO_0000065	18.86	0.44	2.94	19.71	True	CHEMBL762912	In vitro inhibitory activity against human prostaglandin G/H synthase 2	B	BAO_0000357	single protein format	None	None	None	None	None	CHEMBL230	Cyclooxygenase-2	Homo sapiens	SINGLE PROTEIN	CHEMBL1130038	1	Scientific Literature	J. Med. Chem.	1997	None
CHEMBL43210		0	315.37	0	3.69	4	CS(=O)(=O)c1ccc(-c2cccn2-c2ccc(F)cc2)cc1	IC50	'='	10200.0	nM	4.99			UO_0000065	15.83	0.31	1.30	12.78	False	CHEMBL762912	In vitro inhibitory activity against human prostaglandin G/H synthase 2	B	BAO_0000357	single protein format	None	None	None	None	None	CHEMBL230	Cyclooxygenase-2	Homo sapiens	SINGLE PROTEIN	CHEMBL1130038	1	Scientific Literature	J. Med. Chem.	1997	None
CHEMBL44101		0	359.42	0	3.49	38	Cc1c(CO)cc(-c2ccc(S(C)(=O)=O)cc2)n1-c1ccc(F)cc1	IC50	'='	3880.0	nM	5.41			UO_0000065	15.06	0.30	1.92	9.13	True	CHEMBL762912	In vitro inhibitory activity against human prostaglandin G/H synthase 2	B	BAO_0000357	single protein format	None	None	None	None	None	CHEMBL230	Cyclooxygenase-2	Homo sapiens	SINGLE PROTEIN	CHEMBL1130038	1	Scientific Literature	J. Med. Chem.	1997	None
CHEMBL118	CELECOXIB	4	381.38	0	3.51	celecoxib	Cc1ccc(-c2cc(C(F)(F)F)nn2-c2ccc(S(N)(=O)=O)cc2)cc1	IC50	'='	35.0	nM	7.46			UO_0000065	19.55	0.39	3.95	9.56	False	CHEMBL906707	Inhibition of human recombinant COX2 by measuring PGE2	B	BAO_0000357	single protein format	Homo sapiens	None	None	None	None	CHEMBL230	Cyclooxygenase-2	Homo sapiens	SINGLE PROTEIN	CHEMBL1143748	1	Scientific Literature	Bioorg. Med. Chem.	2007	None
CHEMBL270263		0	292.32	0	1.50	18	NS(=O)(=O)c1ccc(/N=C/c2ccc(O)c(O)c2)cc1	IC50	'='	2850.0	nM	5.54			UO_0000065	18.97	0.38	4.05	4.91	False	CHEMBL932255	Inhibition of COX2 in human whole blood assessed as effect on LPS-stimulated PGE2 production	B	BAO_0000357	single protein format	Homo sapiens	CHEMBL3638178	Blood	None	None	CHEMBL230	Cyclooxygenase-2	Homo sapiens	SINGLE PROTEIN	CHEMBL1141614	1	Scientific Literature	Bioorg. Med. Chem.	2008	None
CHEMBL272587		0	421.44	0	4.49	49	Cc1cccc(CNc2cc(C(F)(F)F)nc(-c3ccc(S(C)(=O)=O)cc3)n2)c1	IC50	'='	1930.0	nM	5.71			UO_0000065	13.56	0.27	1.22	7.94	True	CHEMBL947228	Inhibition of human COX2 in human whole blood	B	BAO_0000221	tissue-based format	Homo sapiens	CHEMBL3638178	Blood	None	None	CHEMBL230	Cyclooxygenase-2	Homo sapiens	SINGLE PROTEIN	CHEMBL1143107	1	Scientific Literature	Bioorg. Med. Chem.	2008	None
CHEMBL403720		0	421.44	0	4.20	35	CN(Cc1ccccc1)c1cc(C(F)(F)F)nc(-c2ccc(S(C)(=O)=O)cc2)n1	IC50	'='	454.5	nM	6.34			UO_0000065	15.05	0.30	2.14	10.04	True	CHEMBL947228	Inhibition of human COX2 in human whole blood	B	BAO_0000221	tissue-based format	Homo sapiens	CHEMBL3638178	Blood	None	None	CHEMBL230	Cyclooxygenase-2	Homo sapiens	SINGLE PROTEIN	CHEMBL1143107	1	Scientific Literature	Bioorg. Med. Chem.	2008	None
CHEMBL377963		0	441.43	0	3.01	12	COc1ccc(-c2cc(C(F)(F)F)nn2-c2ccc(S(N)(=O)=O)c(CO)c2)cc1C	Inhibition	'='	0.56	%				UO_0000187					False	CHEMBL871458	Inhibition of human recombinant COX2 expressed in sf9 cells infected with baculovirus	B	BAO_0000219	cell-based format	Homo sapiens	None	None	Sf9	None	CHEMBL230	Cyclooxygenase-2	Homo sapiens	SINGLE PROTEIN	CHEMBL1146031	1	Scientific Literature	Bioorg. Med. Chem. Lett.	2006	CHEMBL3308860
CHEMBL357002		0	443.47	0	3.42	9	CSc1ccc(-c2cc(C(F)(F)F)nn2-c2ccc(S(N)(=O)=O)c(CO)c2)cc1	Inhibition	'='	0.235	%				UO_0000187					False	CHEMBL871458	Inhibition of human recombinant COX2 expressed in sf9 cells infected with baculovirus	B	BAO_0000219	cell-based format	Homo sapiens	None	None	Sf9	None	CHEMBL230	Cyclooxygenase-2	Homo sapiens	SINGLE PROTEIN	CHEMBL1146031	1	Scientific Literature	Bioorg. Med. Chem. Lett.	2006	CHEMBL3308860
CHEMBL143776		0	321.37	1	5.99	32	Fc1ccc(-c2[nH]c(-c3ccc(F)cc3)c3c2C2CCC3C2)cc1	IC50	'='	0.08	nM	10.10			UO_0000065	31.42	0.57	4.11	63.94	False	CHEMBL769655	Tested in vitro for inhibition against Prostaglandin G/H synthase 2 in human blood (95% confidence limits)	B	BAO_0000357	single protein format	None	None	None	None	None	CHEMBL230	Cyclooxygenase-2	Homo sapiens	SINGLE PROTEIN	CHEMBL1133534	1	Scientific Literature	J. Med. Chem.	2000	None
CHEMBL42549		0	411.36	0	3.87	43	CS(=O)(=O)c1ccc(-n2cc(C(F)(F)F)nc2-c2cccc([N+](=O)[O-])c2)cc1	IC50	'='	575.44	nM	6.24			UO_0000065	15.17	0.30	2.37	6.56	False	CHEMBL763870	Inhibition of human Prostaglandin G/H synthase 2	B	BAO_0000357	single protein format	None	None	None	None	None	CHEMBL230	Cyclooxygenase-2	Homo sapiens	SINGLE PROTEIN	CHEMBL1134614	1	Scientific Literature	J. Med. Chem.	2001	None
CHEMBL296571		0	403.33	0	3.48	77	NS(=O)(=O)c1ccc(-n2cc(C(F)(F)F)nc2-c2ccc(F)c(F)c2)cc1	IC50	'='	30.2	nM	7.52			UO_0000065	18.64	0.38	4.04	9.64	False	CHEMBL763870	Inhibition of human Prostaglandin G/H synthase 2	B	BAO_0000357	single protein format	None	None	None	None	None	CHEMBL230	Cyclooxygenase-2	Homo sapiens	SINGLE PROTEIN	CHEMBL1134614	1	Scientific Literature	J. Med. Chem.	2001	None
CHEMBL88286		0	376.88	1	5.37	293	CS(=O)(=O)c1ccc(C2=C(c3ccc(F)c(Cl)c3)CC3(CC3)C2)cc1	IC50	'='	7.079	nM	8.15			UO_0000065	21.62	0.45	2.78	23.87	False	CHEMBL763870	Inhibition of human Prostaglandin G/H synthase 2	B	BAO_0000357	single protein format	None	None	None	None	None	CHEMBL230	Cyclooxygenase-2	Homo sapiens	SINGLE PROTEIN	CHEMBL1134614	1	Scientific Literature	J. Med. Chem.	2001	None
CHEMBL115410		0	378.91	0	4.32	10n	CSc1ccc(-c2c(Cl)ncn2-c2ccc(S(C)(=O)=O)cc2)cc1	Inhibition	'='	88.5	%				UO_0000187					False	CHEMBL764999	Inhibition of Prostaglandin G/H synthase 2 (COX-2) in human whole blood at 10 uM	B	BAO_0000221	tissue-based format	None	CHEMBL3638178	Blood	None	None	CHEMBL230	Cyclooxygenase-2	Homo sapiens	SINGLE PROTEIN	CHEMBL1145864	1	Scientific Literature	J. Med. Chem.	2003	None
CHEMBL280573		0	313.38	0	2.50	C43	Cc1cnn(-c2ccc(S(N)(=O)=O)cc2)c1-c1ccccc1	IC50	'='	47100.0	nM	4.33			UO_0000065	13.81	0.27	1.83	5.55	False	CHEMBL769648	Inhibitory concentration against human prostaglandin G/H synthase 2 at 25 degrees.	B	BAO_0000357	single protein format	None	None	None	None	None	CHEMBL230	Cyclooxygenase-2	Homo sapiens	SINGLE PROTEIN	CHEMBL1135018	1	Scientific Literature	Bioorg. Med. Chem. Lett.	2002	None
CHEMBL118	CELECOXIB	4	381.38	0	3.51	7	Cc1ccc(-c2cc(C(F)(F)F)nn2-c2ccc(S(N)(=O)=O)cc2)cc1	IC50	'='	40.0	nM	7.40			UO_0000065	19.40	0.39	3.89	9.49	True	CHEMBL769648	Inhibitory concentration against human prostaglandin G/H synthase 2 at 25 degrees.	B	BAO_0000357	single protein format	None	None	None	None	None	CHEMBL230	Cyclooxygenase-2	Homo sapiens	SINGLE PROTEIN	CHEMBL1135018	1	Scientific Literature	Bioorg. Med. Chem. Lett.	2002	None
CHEMBL414005		0	437.44	0	4.19	54	COc1ccc(CNc2cc(C(F)(F)F)nc(-c3ccc(S(C)(=O)=O)cc3)n2)cc1	IC50	'='	272.3	nM	6.57			UO_0000065	15.01	0.30	2.37	8.09	True	CHEMBL947228	Inhibition of human COX2 in human whole blood	B	BAO_0000221	tissue-based format	Homo sapiens	CHEMBL3638178	Blood	None	None	CHEMBL230	Cyclooxygenase-2	Homo sapiens	SINGLE PROTEIN	CHEMBL1143107	1	Scientific Literature	Bioorg. Med. Chem.	2008	None
CHEMBL410911		0	456.47	0	3.54	42	CS(=O)(=O)c1ccc(-c2nc(C(F)(F)F)cc(S(=O)(=O)Cc3ccccc3)n2)cc1	IC50	'>'	10000.0	nM				UO_0000065					False	CHEMBL947228	Inhibition of human COX2 in human whole blood	B	BAO_0000221	tissue-based format	Homo sapiens	CHEMBL3638178	Blood	None	None	CHEMBL230	Cyclooxygenase-2	Homo sapiens	SINGLE PROTEIN	CHEMBL1143107	1	Scientific Literature	Bioorg. Med. Chem.	2008	None
CHEMBL115864		0	380.83	0	3.23	17	CS(=O)(=O)c1ccc(-n2c(CO)nc(Cl)c2-c2ccc(F)cc2)cc1	Inhibition	'='	2.4	%				UO_0000187					False	CHEMBL764999	Inhibition of Prostaglandin G/H synthase 2 (COX-2) in human whole blood at 10 uM	B	BAO_0000221	tissue-based format	None	CHEMBL3638178	Blood	None	None	CHEMBL230	Cyclooxygenase-2	Homo sapiens	SINGLE PROTEIN	CHEMBL1145864	1	Scientific Literature	J. Med. Chem.	2003	None
CHEMBL356596		0	341.43	0	3.60	18	CC(C)=Cc1cc(/C=C/S(N)(=O)=O)cc(C(=O)c2ccccc2)c1	IC50	'='	980.0	nM	6.01			UO_0000065					False	CHEMBL665716	In vitro inhibition of PGE-2 generation by LPS-stimulated monocytes isolated from human blood.	F	BAO_0000019	assay format	None	None	None	None	None	CHEMBL230	Cyclooxygenase-2	Homo sapiens	SINGLE PROTEIN	CHEMBL1136059	1	Scientific Literature	Bioorg. Med. Chem. Lett.	2002	None
CHEMBL270078		0	379.89	0	3.87	69	CS(=O)(=O)c1ccc(-c2nc(Cl)cc(NCc3cccs3)n2)cc1	Ratio IC50	'='	0.09										False	CHEMBL947230	Ratio of IC50 for COX2 in human whole blood to IC50 for human purified COX2	B	BAO_0000221	tissue-based format	Homo sapiens	CHEMBL3638178	Blood	None	None	CHEMBL230	Cyclooxygenase-2	Homo sapiens	SINGLE PROTEIN	CHEMBL1143107	1	Scientific Literature	Bioorg. Med. Chem.	2008	None
CHEMBL143340		0	246.31	0	3.18	126	CCCCC#CCOc1ccccc1OC(C)=O	IC50	'>'	40000.0	nM				UO_0000065					False	CHEMBL760085	Inhibitory concentration in DMSO with purified human Prostaglandin G/H synthase 2 (COX-2)	B	BAO_0000357	single protein format	None	None	None	None	None	CHEMBL230	Cyclooxygenase-2	Homo sapiens	SINGLE PROTEIN	CHEMBL1131194	1	Scientific Literature	J. Med. Chem.	1998	None
CHEMBL118064		0	333.80	0	2.84	51b	NS(=O)(=O)c1ccc(-n2cnc(Cl)c2-c2ccccc2)cc1	IC50	'='	9.0	nM	8.05			UO_0000065	24.10	0.50	5.21	10.32	False	CHEMBL762914	In vitro inhibitory activity against human Prostaglandin G/H synthase 2 (COX-2) in 143982 cells	B	BAO_0000219	cell-based format	None	None	None	143982	None	CHEMBL230	Cyclooxygenase-2	Homo sapiens	SINGLE PROTEIN	CHEMBL1145864	1	Scientific Literature	J. Med. Chem.	2003	None
CHEMBL145710		0	363.46	0	3.70	35	CSc1ccc(Oc2cc3c(cc2NS(C)(=O)=O)CCC3=O)cc1	IC50	'='	100.0	nM	7.00			UO_0000065	19.26	0.40	3.30	9.66	False	CHEMBL760080	In vitro inhibition of prostaglandin G/H synthase 2 expressed in human osteosarcoma 143 cells	B	BAO_0000219	cell-based format	None	None	None	None	None	CHEMBL230	Cyclooxygenase-2	Homo sapiens	SINGLE PROTEIN	CHEMBL1128209	1	Scientific Literature	J. Med. Chem.	1995	None
CHEMBL313313		0	434.36	0	4.59	287	COc1ccc(C2=C(c3ccc(S(N)(=O)=O)cc3)CC3(CC3)C2)cc1Br	IC50	'='	1.995	nM	8.70			UO_0000065	20.03	0.46	4.11	12.54	False	CHEMBL763870	Inhibition of human Prostaglandin G/H synthase 2	B	BAO_0000357	single protein format	None	None	None	None	None	CHEMBL230	Cyclooxygenase-2	Homo sapiens	SINGLE PROTEIN	CHEMBL1134614	1	Scientific Literature	J. Med. Chem.	2001	None
CHEMBL865	VALDECOXIB	4	314.37	0	2.96	303 (Valdecoxib)	Cc1onc(-c2ccccc2)c1-c1ccc(S(N)(=O)=O)cc1	IC50	'='	5.012	nM	8.30			UO_0000065	26.40	0.52	5.34	9.63	False	CHEMBL763870	Inhibition of human Prostaglandin G/H synthase 2	B	BAO_0000357	single protein format	None	None	None	None	None	CHEMBL230	Cyclooxygenase-2	Homo sapiens	SINGLE PROTEIN	CHEMBL1134614	1	Scientific Literature	J. Med. Chem.	2001	None
CHEMBL144840		0	196.27	0	2.72	37	CCC(=O)Oc1ccccc1SC	IC50	'>'	1000000.0	nM		Outside typical range		UO_0000065					False	CHEMBL760085	Inhibitory concentration in DMSO with purified human Prostaglandin G/H synthase 2 (COX-2)	B	BAO_0000357	single protein format	None	None	None	None	None	CHEMBL230	Cyclooxygenase-2	Homo sapiens	SINGLE PROTEIN	CHEMBL1131194	1	Scientific Literature	J. Med. Chem.	1998	None
CHEMBL29887		0	411.40	0	3.52	1x	COc1ccc(-c2cc(C(F)(F)F)nn2-c2ccc(S(N)(=O)=O)cc2)cc1C	IC50	'='	9.3	nM	8.03			UO_0000065	19.52	0.39	4.51	9.21	True	CHEMBL763093	In vitro inhibitory concentration required to block human recombinant prostaglandin G/H synthase 2 (COX-2)	B	BAO_0000357	single protein format	None	None	None	None	None	CHEMBL230	Cyclooxygenase-2	Homo sapiens	SINGLE PROTEIN	CHEMBL1130002	1	Scientific Literature	J. Med. Chem.	1997	None
CHEMBL118	CELECOXIB	4	381.38	0	3.51	2 (celecoxib)	Cc1ccc(-c2cc(C(F)(F)F)nn2-c2ccc(S(N)(=O)=O)cc2)cc1	IC50	'='	600.0	nM	6.22			UO_0000065	16.31	0.33	2.71	7.98	False	CHEMBL766721	In vitro percent inhibition of Prostaglandin G/H synthase 2 (COX-2) in human whole blood was determined	B	BAO_0000221	tissue-based format	None	CHEMBL3638178	Blood	None	None	CHEMBL230	Cyclooxygenase-2	Homo sapiens	SINGLE PROTEIN	CHEMBL1145864	1	Scientific Literature	J. Med. Chem.	2003	None
CHEMBL396182		0	259.26	0	1.88	14	O=C(O)Cc1cccn1-c1ccc2c(c1)OCCO2	IC50	'='	2200.0	nM	5.66			UO_0000065	21.82	0.41	3.78	9.32	False	CHEMBL898186	Inhibition of COX2 in human whole blood after 15 mins	B	BAO_0000357	single protein format	Homo sapiens	CHEMBL3638178	Blood	None	None	CHEMBL230	Cyclooxygenase-2	Homo sapiens	SINGLE PROTEIN	CHEMBL1149592	1	Scientific Literature	Bioorg. Med. Chem.	2007	None
CHEMBL298296		0	408.91	1	5.26	93	CS(=O)(=O)c1ccc(-n2cc(-c3ccccc3)nc2-c2ccc(Cl)cc2)cc1	IC50	'='	239.88	nM	6.62			UO_0000065	16.19	0.32	1.36	12.74	False	CHEMBL763870	Inhibition of human Prostaglandin G/H synthase 2	B	BAO_0000357	single protein format	None	None	None	None	None	CHEMBL230	Cyclooxygenase-2	Homo sapiens	SINGLE PROTEIN	CHEMBL1134614	1	Scientific Literature	J. Med. Chem.	2001	None
CHEMBL149167		0	368.48	0	4.44	2l	Cc1csc2nc(-c3ccc(S(C)(=O)=O)cc3)c(-c3ccccc3)n12	IC50	'='	1000.0	nM	6.00			UO_0000065	16.28	0.33	1.56	11.66	False	CHEMBL665718	In vitro inhibition of the production of PGE-2 in arachidonic acid stimulated chinese hamster ovary (CHO) cells transfected with human cyclooxygenase-2	B	BAO_0000219	cell-based format	None	None	None	CHO	None	CHEMBL230	Cyclooxygenase-2	Homo sapiens	SINGLE PROTEIN	CHEMBL1129863	1	Scientific Literature	Bioorg. Med. Chem. Lett.	1997	CHEMBL3308072
CHEMBL302543		0	312.36	0	4.85	21	O=C(O)Cc1ccc(-c2ccsc2-c2ccc(F)cc2)cc1	IC50	'>'	30000.0	nM				UO_0000065					False	CHEMBL875404	Inhibitory activity against human COX-2 expressed in baculovirus infected Sf9 cells	B	BAO_0000219	cell-based format	None	None	None	Sf9	None	CHEMBL230	Cyclooxygenase-2	Homo sapiens	SINGLE PROTEIN	CHEMBL1128822	1	Scientific Literature	Bioorg. Med. Chem. Lett.	1995	CHEMBL3308860
CHEMBL148542		0	264.31	0	2.25	6	CS(=O)(=O)Nc1ccncc1Oc1ccccc1	IC50	'='	37500.0	nM	4.43			UO_0000065	16.75	0.34	2.18	6.48	False	CHEMBL765813	The inhibitory activity against cyclooxygenase Prostaglandin G/H synthase 2 (COX-2) measured as PGE-2 production after blood coagulation using human Whole blood assay	B	BAO_0000357	single protein format	None	None	None	None	None	CHEMBL230	Cyclooxygenase-2	Homo sapiens	SINGLE PROTEIN	CHEMBL1135651	1	Scientific Literature	J. Med. Chem.	2002	None
CHEMBL39013		0	368.51	0	3.41	9	Cc1nc(Sc2cc3c(cc2NS(C)(=O)=O)CCC3=O)sc1C	IC50	'>'	1800.0	nM				UO_0000065					False	CHEMBL772071	Inhibition of human Prostaglandin G/H synthase 2 expressed in CHO (chinese hamster ovary) cells	B	BAO_0000219	cell-based format	Homo sapiens	None	None	CHO	None	CHEMBL230	Cyclooxygenase-2	Homo sapiens	SINGLE PROTEIN	CHEMBL1132512	1	Scientific Literature	Bioorg. Med. Chem. Lett.	1999	CHEMBL3308072
CHEMBL324923		0	380.83	0	3.74	10af	COc1cc(-c2c(Cl)ncn2-c2ccc(S(C)(=O)=O)cc2)ccc1F	Inhibition	'='	92.6	%				UO_0000187					False	CHEMBL764999	Inhibition of Prostaglandin G/H synthase 2 (COX-2) in human whole blood at 10 uM	B	BAO_0000221	tissue-based format	None	CHEMBL3638178	Blood	None	None	CHEMBL230	Cyclooxygenase-2	Homo sapiens	SINGLE PROTEIN	CHEMBL1145864	1	Scientific Literature	J. Med. Chem.	2003	None
CHEMBL27975		0	412.70	0	3.60	21b	NS(=O)(=O)c1ccc(-n2ncc(Br)c2-c2ccc(Cl)cc2)cc1	IC50	'='	31.0	nM	7.51			UO_0000065	18.19	0.45	3.91	9.63	True	CHEMBL763093	In vitro inhibitory concentration required to block human recombinant prostaglandin G/H synthase 2 (COX-2)	B	BAO_0000357	single protein format	None	None	None	None	None	CHEMBL230	Cyclooxygenase-2	Homo sapiens	SINGLE PROTEIN	CHEMBL1130002	1	Scientific Literature	J. Med. Chem.	1997	None
CHEMBL126810		0	376.38	0	3.96	10	Cc1cc(=O)c(-c2ccc(F)cc2F)c(-c2ccc(S(C)(=O)=O)cc2)o1	IC50	'='	1120.0	nM	5.95			UO_0000065	15.81	0.31	1.99	9.25	True	CHEMBL766724	Inhibition concentration against cyclooxygenase-2 (COX-2) in human whole blood	B	BAO_0000221	tissue-based format	None	CHEMBL3638178	Blood	None	None	CHEMBL230	Cyclooxygenase-2	Homo sapiens	SINGLE PROTEIN	CHEMBL1149180	1	Scientific Literature	J. Med. Chem.	2004	None
CHEMBL1171834		0	478.70	1	6.91	22	CCCCC(Sc1nc(OCCC2CCCCC2)cc(OCCC2CCCCC2)n1)C(=O)O	Activity	'='	49.5	%				UO_0000187					False	CHEMBL1177196	Inhibition of human recombinant COX2 assessed as residual activity at 10 uM after 5 mins	B	BAO_0000357	single protein format	Homo sapiens	None	None	None	None	CHEMBL230	Cyclooxygenase-2	Homo sapiens	SINGLE PROTEIN	CHEMBL1177708	1	Scientific Literature	J. Med. Chem.	2010	None
CHEMBL171299		0	353.40	0	4.33	4d	CS(=O)(=O)c1ccc(-c2cc([N+](=O)[O-])ccc2-c2ccccc2)cc1	IC50	'='	38000.0	nM	4.42			UO_0000065	12.51	0.24	0.09	5.72	False	CHEMBL763091	In vitro inhibitory concentration against recombinant human Prostaglandin G/H synthase 2 obtained from baculovirus	B	BAO_0000357	single protein format	None	None	None	None	None	CHEMBL230	Cyclooxygenase-2	Homo sapiens	SINGLE PROTEIN	CHEMBL1131663	1	Scientific Literature	Bioorg. Med. Chem. Lett.	1999	None
CHEMBL145220		0	258.34	0	3.90	51	CC(=O)Oc1ccccc1SCc1ccccc1	IC50	'='	250000.0	nM		Outside typical range		UO_0000065					False	CHEMBL760085	Inhibitory concentration in DMSO with purified human Prostaglandin G/H synthase 2 (COX-2)	B	BAO_0000357	single protein format	None	None	None	None	None	CHEMBL230	Cyclooxygenase-2	Homo sapiens	SINGLE PROTEIN	CHEMBL1131194	1	Scientific Literature	J. Med. Chem.	1998	None
CHEMBL18883		0	248.32	0	2.58	5d	C[C@@H](C(=O)O)c1ccc(C[C@@H]2CCC[C@H]2O)cc1	IC50	'>'	100000.0	nM				UO_0000065					False	CHEMBL768962	Inhibitory activity against recombinant human Prostaglandin G/H synthase 2	B	BAO_0000357	single protein format	None	None	None	None	None	CHEMBL230	Cyclooxygenase-2	Homo sapiens	SINGLE PROTEIN	CHEMBL1147594	1	Scientific Literature	Bioorg. Med. Chem. Lett.	2004	None
CHEMBL303023		0	344.39	0	2.36	29	Cc1cccc(-n2c(-c3ccc(S(N)(=O)=O)cc3)c(C)oc2=O)c1	IC50	'='	928.97	nM	6.03			UO_0000065	17.52	0.34	3.67	6.33	False	CHEMBL873458	Binding affinity towards Prostaglandin G/H synthase 2	B	BAO_0000357	single protein format	None	None	None	None	None	CHEMBL230	Cyclooxygenase-2	Homo sapiens	SINGLE PROTEIN	CHEMBL1136323	1	Scientific Literature	Bioorg. Med. Chem. Lett.	2003	None
CHEMBL304560		0	385.23	0	3.05	22	NS(=O)(=O)c1ccc(-c2coc(=O)n2-c2ccc(Cl)c(Cl)c2)cc1	IC50	'='	399.94	nM	6.40			UO_0000065	16.61	0.36	3.35	6.71	False	CHEMBL873458	Binding affinity towards Prostaglandin G/H synthase 2	B	BAO_0000357	single protein format	None	None	None	None	None	CHEMBL230	Cyclooxygenase-2	Homo sapiens	SINGLE PROTEIN	CHEMBL1136323	1	Scientific Literature	Bioorg. Med. Chem. Lett.	2003	None
CHEMBL47359		0	327.41	0	3.22	23	Cc1cc(-c2ccc(NS(C)(=O)=O)cc2)n(-c2ccccc2)n1	Inhibition	'='	7.0	%				UO_0000187					False	CHEMBL765003	In vitro inhibitory activity against human recombinant prostaglandin G/H synthase 2 (COX-2) at 10 uM expressed in sf-9 cells infected with baculovirus	B	BAO_0000219	cell-based format	None	None	None	Sf9	None	CHEMBL230	Cyclooxygenase-2	Homo sapiens	SINGLE PROTEIN	CHEMBL1147488	1	Scientific Literature	Bioorg. Med. Chem. Lett.	2004	CHEMBL3308860
CHEMBL226611	BAUHINOXEPIN C	0	272.30	0	3.31	1, bauhinoxepin C	COc1cc2c(c(O)c1C)Oc1cccc(O)c1CC2	IC50						Not Determined						False	CHEMBL914259	Inhibition of COX2 by radioimmunoassay method	B	BAO_0000357	single protein format	None	None	None	None	None	CHEMBL230	Cyclooxygenase-2	Homo sapiens	SINGLE PROTEIN	CHEMBL1139892	1	Scientific Literature	J. Nat. Prod.	2007	None
CHEMBL273815		0	423.28	0	3.03	10	CC1(O)OC(=O)C(c2ccc(Br)cc2)=C1c1ccc(S(C)(=O)=O)cc1	IC50	'='	140.0	nM	6.85			UO_0000065	16.19	0.37	3.82	8.50	False	CHEMBL767761	Inhibitory of human Prostaglandin G/H synthase 2 expressed in CHO cells.	B	BAO_0000219	cell-based format	None	None	None	CHO	None	CHEMBL230	Cyclooxygenase-2	Homo sapiens	SINGLE PROTEIN	CHEMBL1136665	1	Scientific Literature	Bioorg. Med. Chem. Lett.	2003	CHEMBL3308072
CHEMBL322136		0	381.38	0	3.67	38	Cc1cncc(-c2nc(C(F)(F)F)cn2-c2ccc(S(C)(=O)=O)cc2)c1	IC50	'='	1800.0	nM	5.75			UO_0000065	15.06	0.30	2.07	8.86	True	CHEMBL655565	Inhibitory activity against human Prostaglandin G/H synthase 2	B	BAO_0000357	single protein format	None	None	None	None	None	CHEMBL230	Cyclooxygenase-2	Homo sapiens	SINGLE PROTEIN	CHEMBL1133620	1	Scientific Literature	J. Med. Chem.	2000	None
CHEMBL228128		0	274.32	0	2.90	16	COc1cc(CCc2ccccc2O)c(O)c(OC)c1	IC50						Not Determined						False	CHEMBL914259	Inhibition of COX2 by radioimmunoassay method	B	BAO_0000357	single protein format	None	None	None	None	None	CHEMBL230	Cyclooxygenase-2	Homo sapiens	SINGLE PROTEIN	CHEMBL1139892	1	Scientific Literature	J. Nat. Prod.	2007	None
CHEMBL53439	DEMETHOXYMATTEUCINOL	0	284.31	0	3.42	13	Cc1c(O)c(C)c2c(c1O)C(=O)C[C@@H](c1ccccc1)O2	IC50						Not Determined						False	CHEMBL914259	Inhibition of COX2 by radioimmunoassay method	B	BAO_0000357	single protein format	None	None	None	None	None	CHEMBL230	Cyclooxygenase-2	Homo sapiens	SINGLE PROTEIN	CHEMBL1139892	1	Scientific Literature	J. Nat. Prod.	2007	None
CHEMBL161793		0	334.44	0	3.61	1m	CNS(=O)(=O)c1ccc(-c2oc(C)nc2C2CCCCC2)cc1	IC50	'='	3100.0	nM	5.51			UO_0000065	16.47	0.33	1.90	7.63	False	CHEMBL763088	In vitro inhibitory activity towards human recombinant Prostaglandin G/H synthase 2 enzyme	B	BAO_0000357	single protein format	None	None	None	None	None	CHEMBL230	Cyclooxygenase-2	Homo sapiens	SINGLE PROTEIN	CHEMBL1135096	1	Scientific Literature	Bioorg. Med. Chem. Lett.	2002	None
CHEMBL97130		0	446.93	0	4.89	79	COc1ccc2c(c1)c(CC(=O)NCCc1ccccc1)cn2C(=O)c1ccc(Cl)cc1	IC50	'>'	66000.0	nM				UO_0000065					False	CHEMBL762913	In vitro inhibitory activity against human Prostaglandin G/H synthase 2 (66 nM) using [14C]AA (50 uM) was determined	B	BAO_0000357	single protein format	None	None	None	None	None	CHEMBL230	Cyclooxygenase-2	Homo sapiens	SINGLE PROTEIN	CHEMBL1133457	1	Scientific Literature	J. Med. Chem.	2000	None
CHEMBL106192		0	417.41	0	4.51	65	CS(=O)(=O)c1ccc(-n2cc(C(F)(F)F)nc2-c2nccc3ccccc23)cc1	IC50	'='	1700.0	nM	5.77			UO_0000065	13.82	0.27	1.26	8.90	True	CHEMBL655565	Inhibitory activity against human Prostaglandin G/H synthase 2	B	BAO_0000357	single protein format	None	None	None	None	None	CHEMBL230	Cyclooxygenase-2	Homo sapiens	SINGLE PROTEIN	CHEMBL1133620	1	Scientific Literature	J. Med. Chem.	2000	None
CHEMBL390320	ISOSCOPOLETIN	0	192.17	0	1.51	8	COc1cc2oc(=O)ccc2cc1O	IC50	'>'	100000.0	nM				UO_0000065					False	CHEMBL917000	Inhibition of human recombinant COX2 expressed in insect Sf21 cells by EIA assay	B	BAO_0000219	cell-based format	Homo sapiens	None	None	Sf21	None	CHEMBL230	Cyclooxygenase-2	Homo sapiens	SINGLE PROTEIN	CHEMBL1147123	1	Scientific Literature	J. Nat. Prod.	2007	CHEMBL4106362
CHEMBL307766		0	351.33	0	2.78	8	CS(=O)(=O)c1ccc(-c2coc(=O)n2-c2ccc(F)cc2F)cc1	IC50	'='	1348.96	nM	5.87			UO_0000065	16.71	0.33	3.09	8.47	False	CHEMBL873458	Binding affinity towards Prostaglandin G/H synthase 2	B	BAO_0000357	single protein format	None	None	None	None	None	CHEMBL230	Cyclooxygenase-2	Homo sapiens	SINGLE PROTEIN	CHEMBL1136323	1	Scientific Literature	Bioorg. Med. Chem. Lett.	2003	None
CHEMBL290945		0	414.84	0	4.92	53	Cc1cc(-c2nc(C(F)(F)F)cn2-c2ccc(S(C)(=O)=O)cc2)ccc1Cl	IC50	'='	90.0	nM	7.05			UO_0000065	16.98	0.36	2.13	13.56	True	CHEMBL762906	Concentration required to inhibit human Prostaglandin G/H synthase 2 (COX-2) by 50%	B	BAO_0000357	single protein format	None	None	None	None	None	CHEMBL230	Cyclooxygenase-2	Homo sapiens	SINGLE PROTEIN	CHEMBL1130039	1	Scientific Literature	J. Med. Chem.	1997	None
CHEMBL332688		0	409.49	0	4.56	10j	CCCc1ccnc2c(-c3ccc(F)cc3)c(-c3ccc(S(C)(=O)=O)cc3)nn12	Inhibition	'='	32.2	%				UO_0000187					False	CHEMBL839679	Percentage of inhibition of Prostaglandin G/H synthase 2 activity in human whole blood (HWB) at 1 uM	B	BAO_0000221	tissue-based format	None	CHEMBL3638178	Blood	None	None	CHEMBL230	Cyclooxygenase-2	Homo sapiens	SINGLE PROTEIN	CHEMBL1134336	1	Scientific Literature	J. Med. Chem.	2001	None
CHEMBL25	ASPIRIN	4	180.16	0	1.31	aspirin	CC(=O)Oc1ccccc1C(=O)O	IC50	'='	19800.0	nM	4.70			UO_0000065	26.11	0.49	3.39	7.40	False	CHEMBL914259	Inhibition of COX2 by radioimmunoassay method	B	BAO_0000357	single protein format	None	None	None	None	None	CHEMBL230	Cyclooxygenase-2	Homo sapiens	SINGLE PROTEIN	CHEMBL1139892	1	Scientific Literature	J. Nat. Prod.	2007	None
CHEMBL69261		0	330.37	0	2.05	16	Cc1ccccc1-n1c(-c2ccc(S(N)(=O)=O)cc2)coc1=O	IC50	'='	9705.1	nM	5.01			UO_0000065	15.17	0.30	2.96	5.26	False	CHEMBL873458	Binding affinity towards Prostaglandin G/H synthase 2	B	BAO_0000357	single protein format	None	None	None	None	None	CHEMBL230	Cyclooxygenase-2	Homo sapiens	SINGLE PROTEIN	CHEMBL1136323	1	Scientific Literature	Bioorg. Med. Chem. Lett.	2003	None
CHEMBL512797		0	434.39	2	-3.96	24	OC[C@H]1O[C@@H](Oc2ccccc2O[C@@H]2O[C@H](CO)[C@@H](O)[C@H](O)[C@H]2O)[C@H](O)[C@@H](O)[C@@H]1O	Inhibition	'='	54.3	%				UO_0000187					False	CHEMBL973285	Inhibition of COX2 at 10 uM	B	BAO_0000357	single protein format	None	None	None	None	None	CHEMBL230	Cyclooxygenase-2	Homo sapiens	SINGLE PROTEIN	CHEMBL1150272	1	Scientific Literature	J. Nat. Prod.	2008	None
CHEMBL468146	SALIREPIN	0	302.28	1	-1.94	23	OCc1cc(O)ccc1O[C@@H]1O[C@H](CO)[C@@H](O)[C@H](O)[C@H]1O	Inhibition	'='	29.7	%				UO_0000187					False	CHEMBL973285	Inhibition of COX2 at 10 uM	B	BAO_0000357	single protein format	None	None	None	None	None	CHEMBL230	Cyclooxygenase-2	Homo sapiens	SINGLE PROTEIN	CHEMBL1150272	1	Scientific Literature	J. Nat. Prod.	2008	None
CHEMBL155927		0	441.43	0	4.69	22	CS(=O)(=O)c1ccc(-c2sc3nc(C(F)(F)F)nn3c2-c2cccc(F)c2)cc1	IC50	'='	13.0	nM	7.89			UO_0000065	17.86	0.37	3.20	12.26	False	CHEMBL769656	Tested in vitro for the ability to inhibit Prostaglandin G/H synthase 2 in chinese hamster ovary (CHO) cells	B	BAO_0000219	cell-based format	None	None	None	CHO	None	CHEMBL230	Cyclooxygenase-2	Homo sapiens	SINGLE PROTEIN	CHEMBL1129864	1	Scientific Literature	Bioorg. Med. Chem. Lett.	1997	CHEMBL3308072
CHEMBL70711		0	464.54	0	3.80	23b-ii	CO/N=C(/CCCO[N+](=O)[O-])c1cc(-c2ccc(S(C)(=O)=O)cc2)n(C2CCCCC2)n1	Inhibition	'='	55.0	%				UO_0000187					False	CHEMBL763205	Evaluation for percent inhibition of prostaglandin G/H synthase 2 in human whole blood (HWB) at a concentration of 1 um	B	BAO_0000221	tissue-based format	None	CHEMBL3638178	Blood	None	None	CHEMBL230	Cyclooxygenase-2	Homo sapiens	SINGLE PROTEIN	CHEMBL1149153	1	Scientific Literature	J. Med. Chem.	2004	None
CHEMBL108936		0	382.37	0	2.91	45	Cc1ccc(-c2nc(C(F)(F)F)cn2-c2ccc(S(N)(=O)=O)cc2)cn1	IC50	'='	290.0	nM	6.54			UO_0000065	17.10	0.34	3.63	7.19	True	CHEMBL655565	Inhibitory activity against human Prostaglandin G/H synthase 2	B	BAO_0000357	single protein format	None	None	None	None	None	CHEMBL230	Cyclooxygenase-2	Homo sapiens	SINGLE PROTEIN	CHEMBL1133620	1	Scientific Literature	J. Med. Chem.	2000	None
CHEMBL122682		0	396.45	0	3.47	26a	Cc1cnc2c(-c3ccc(F)cc3)c(-c3ccc(S(N)(=O)=O)cc3)nn2c1C	Inhibition	'='	22.5	%				UO_0000187					False	CHEMBL839679	Percentage of inhibition of Prostaglandin G/H synthase 2 activity in human whole blood (HWB) at 1 uM	B	BAO_0000221	tissue-based format	None	CHEMBL3638178	Blood	None	None	CHEMBL230	Cyclooxygenase-2	Homo sapiens	SINGLE PROTEIN	CHEMBL1134336	1	Scientific Literature	J. Med. Chem.	2001	None
CHEMBL518935		0	454.48	1	5.65	4	Oc1ccc([C@H]2Oc3ccc(/C=C/c4cc(O)cc(O)c4)cc3[C@@H]2c2cc(O)cc(O)c2)cc1	Activity						Not Active						False	CHEMBL967380	Inhibition of COX2	B	BAO_0000357	single protein format	None	None	None	None	None	CHEMBL230	Cyclooxygenase-2	Homo sapiens	SINGLE PROTEIN	CHEMBL1155653	1	Scientific Literature	J. Nat. Prod.	2000	None
CHEMBL519453	RESTRYTISOL A	0	472.49	2	5.30	1	Oc1ccc([C@H]2O[C@H](c3ccc(O)cc3)[C@@H](c3cc(O)cc(O)c3)[C@H]2c2cc(O)cc(O)c2)cc1	Activity						Not Active						False	CHEMBL967380	Inhibition of COX2	B	BAO_0000357	single protein format	None	None	None	None	None	CHEMBL230	Cyclooxygenase-2	Homo sapiens	SINGLE PROTEIN	CHEMBL1155653	1	Scientific Literature	J. Nat. Prod.	2000	None
CHEMBL6	INDOMETHACIN	4	357.79	0	3.93	Indomethacin	COc1ccc2c(c1)c(CC(=O)O)c(C)n2C(=O)c1ccc(Cl)cc1	Inhibition	'='	100.0	%				UO_0000187					True	CHEMBL763869	Percentage of inhibition of Prostaglandin G/H synthase 2 activity in human whole blood(HWB) at 10 uM	B	BAO_0000221	tissue-based format	None	CHEMBL3638178	Blood	None	None	CHEMBL230	Cyclooxygenase-2	Homo sapiens	SINGLE PROTEIN	CHEMBL1134336	1	Scientific Literature	J. Med. Chem.	2001	None
CHEMBL176095		0	370.84	0	2.87	113	Cc1cc2c(s1)S(=O)(=O)NC(O)=C2C(=O)Nc1ccc(Cl)cc1	Inhibition	'='	42.0	%				UO_0000187					False	CHEMBL763160	Inhibition of human Prostaglandin G/H synthase 2 at 1 ug/mL expressed as mean percent inhibition of control PGE-2 production	B	BAO_0000357	single protein format	None	None	None	None	None	CHEMBL230	Cyclooxygenase-2	Homo sapiens	SINGLE PROTEIN	CHEMBL1129978	1	Scientific Literature	J. Med. Chem.	1997	None
CHEMBL99727		0	432.54	1	5.12	6	CCOC(=O)CCc1cc(-c2ccc(S(C)(=O)=O)cc2)c(-c2ccc(F)cc2)s1	IC50	'='	130000.0	nM		Outside typical range		UO_0000065					False	CHEMBL760084	Compound was evaluated for inhibitory activity against human Prostaglandin G/H synthase 2	B	BAO_0000357	single protein format	None	None	None	None	None	CHEMBL230	Cyclooxygenase-2	Homo sapiens	SINGLE PROTEIN	CHEMBL1150491	1	Scientific Literature	Bioorg. Med. Chem. Lett.	1996	None
CHEMBL151322		0	381.26	0	4.34	21	COC(=O)[C@H](C)NC(=O)c1ccccc1Nc1c(Cl)ccc(C)c1Cl	IC50	'='	2600.0	nM	5.58			UO_0000065	14.65	0.31	1.25	8.28	False	CHEMBL771918	Inhibition of the human Prostaglandin G/H synthase 2 was determined by thin-layer chromatography assay	B	BAO_0000357	single protein format	None	None	None	None	None	CHEMBL230	Cyclooxygenase-2	Homo sapiens	SINGLE PROTEIN	CHEMBL1135055	1	Scientific Literature	Bioorg. Med. Chem. Lett.	2002	None
CHEMBL129021		0	415.37	0	3.35	3	COc1ccc(-c2cc(C(F)(F)F)nn2-c2ccc(S(N)(=O)=O)cc2F)cc1	IC50	'='	150.0	nM	6.82			UO_0000065	16.43	0.33	3.47	7.82	False	CHEMBL762909	In vitro inhibition against human Prostaglandin G/H synthase 2	B	BAO_0000357	single protein format	None	None	None	None	None	CHEMBL230	Cyclooxygenase-2	Homo sapiens	SINGLE PROTEIN	CHEMBL1145080	1	Scientific Literature	J. Med. Chem.	2003	None
CHEMBL418574		0	385.34	0	3.34	1b	NS(=O)(=O)c1ccc(-n2nc(C(F)(F)F)cc2-c2ccccc2F)cc1	IC50	'='	58.0	nM	7.24			UO_0000065	18.78	0.38	3.90	9.28	True	CHEMBL763093	In vitro inhibitory concentration required to block human recombinant prostaglandin G/H synthase 2 (COX-2)	B	BAO_0000357	single protein format	None	None	None	None	None	CHEMBL230	Cyclooxygenase-2	Homo sapiens	SINGLE PROTEIN	CHEMBL1130002	1	Scientific Literature	J. Med. Chem.	1997	None
CHEMBL355677		0	309.39	0	3.82	2c	CS(=O)(=O)c1ccc(-c2ccccc2-c2ccccn2)cc1	IC50	'>'	300000.0	nM		Outside typical range		UO_0000065					False	CHEMBL763091	In vitro inhibitory concentration against recombinant human Prostaglandin G/H synthase 2 obtained from baculovirus	B	BAO_0000357	single protein format	None	None	None	None	None	CHEMBL230	Cyclooxygenase-2	Homo sapiens	SINGLE PROTEIN	CHEMBL1131663	1	Scientific Literature	Bioorg. Med. Chem. Lett.	1999	None
CHEMBL127211		0	392.38	0	4.09	1	Cc1cc(=O)c(Oc2ccc(F)cc2F)c(-c2ccc(S(C)(=O)=O)cc2)o1	IC50	'='	80.0	nM	7.10			UO_0000065	18.09	0.36	3.01	9.65	False	CHEMBL864093	Inhibition of COX2 in human whole blood	B	BAO_0000221	tissue-based format	Homo sapiens	CHEMBL3638178	Blood	None	None	CHEMBL230	Cyclooxygenase-2	Homo sapiens	SINGLE PROTEIN	CHEMBL1138910	1	Scientific Literature	Bioorg. Med. Chem. Lett.	2006	None
CHEMBL237207		0	509.97	1	3.36	61	COc1ccc2c(c1)c(CCNS(=O)(=O)CCCO[N+](=O)[O-])c(C)n2C(=O)c1ccc(Cl)cc1	IC50	'='	1200.0	nM	5.92			UO_0000065	11.61	0.24	2.56	4.56	False	CHEMBL901402	Inhibition of COX2 in human whole blood assessed as effect on LPS-induced thromboxane B2 production	B	BAO_0000221	tissue-based format	Homo sapiens	CHEMBL3638178	Blood	None	None	CHEMBL230	Cyclooxygenase-2	Homo sapiens	SINGLE PROTEIN	CHEMBL1138326	1	Scientific Literature	J. Med. Chem.	2007	None
CHEMBL213338		0	370.34	0	4.05	13	Cc1ccc(-c2cc(C(F)(F)F)nn2-c2ccc(-c3nn[nH]n3)cc2)cc1	IC50	'='	1.9	nM	8.72			UO_0000065	23.55	0.44	4.67	12.07	False	CHEMBL869874	Inhibition of COX2	B	BAO_0000357	single protein format	Homo sapiens	None	None	None	None	CHEMBL230	Cyclooxygenase-2	Homo sapiens	SINGLE PROTEIN	CHEMBL1146869	1	Scientific Literature	Bioorg. Med. Chem. Lett.	2006	None
CHEMBL376143		0	278.33	0	2.64	12r	CCS(=O)(=O)Nc1ccncc1Oc1ccccc1	IC50	'='	14110.0	nM	4.85			UO_0000065	17.43	0.35	2.21	7.10	False	CHEMBL916302	Inhibition of COX2 in human whole blood assessed as inhibition of LPS-stimulated PGE2 production	B	BAO_0000221	tissue-based format	Homo sapiens	CHEMBL3638178	Blood	None	None	CHEMBL230	Cyclooxygenase-2	Homo sapiens	SINGLE PROTEIN	CHEMBL1149303	1	Scientific Literature	J. Med. Chem.	2004	None
CHEMBL158236		0	430.53	0	4.34	3m	Cc1ccccc1Cn1ncc(-c2ccc(S(C)(=O)=O)cc2)c(-c2ccccc2)c1=O	IC50	'='	350.0	nM	6.46			UO_0000065	15.00	0.28	2.12	9.35	False	CHEMBL763938	In vitro inhibitory activity against prostaglandin G/H synthase 2 stably transfected in Chinese hamster ovary (CHO) cells	B	BAO_0000219	cell-based format	None	None	None	CHO	None	CHEMBL230	Cyclooxygenase-2	Homo sapiens	SINGLE PROTEIN	CHEMBL1136575	1	Scientific Literature	Bioorg. Med. Chem. Lett.	2003	CHEMBL3308072
CHEMBL45247		0	397.83	0	4.50	27	CS(=O)(=O)Nc1ccc(-c2cc(C(F)F)nn2-c2ccc(Cl)cc2)cc1	IC50	'='	150.0	nM	6.82			UO_0000065	17.15	0.36	2.32	10.66	False	CHEMBL762918	In vitro inhibitory activity against human recombinant prostaglandin G/H synthase 2 expressed in sf-9 cells infected with baculovirus	B	BAO_0000219	cell-based format	None	None	None	Sf9	None	CHEMBL230	Cyclooxygenase-2	Homo sapiens	SINGLE PROTEIN	CHEMBL1147488	1	Scientific Literature	Bioorg. Med. Chem. Lett.	2004	CHEMBL3308860
CHEMBL273793		0	308.47	0	4.88	15a	CSc1nnc(-c2cc(C(C)C)c(O)c(C(C)C)c2)s1	Inhibition	'='	14.0	%				UO_0000187					False	CHEMBL655567	IC50 value against recombinant human Prostaglandin G/H synthase 2 at 10 uM	B	BAO_0000357	single protein format	None	None	None	None	None	CHEMBL230	Cyclooxygenase-2	Homo sapiens	SINGLE PROTEIN	CHEMBL1132622	1	Scientific Literature	J. Med. Chem.	1999	None
CHEMBL212918		0	531.55	2	5.97	11	NS(=O)(=O)c1ccc(/N=N/c2ccc(OC(=O)Nc3ccccc3)c(OC(=O)Nc3ccccc3)c2)cc1	IC50	'='	11070.0	nM	4.96			UO_0000065					False	CHEMBL869264	Inhibition of COX2 assessed as LPS-stimulated PGE2 production in human whole blood leukocyte	F	BAO_0000221	tissue-based format	Homo sapiens	CHEMBL3638178	Blood	None	None	CHEMBL230	Cyclooxygenase-2	Homo sapiens	SINGLE PROTEIN	CHEMBL1149501	1	Scientific Literature	Bioorg. Med. Chem. Lett.	2006	None
CHEMBL153829		0	380.47	0	3.39	3f	CS(=O)(=O)c1ccc(-c2cnn(CC3CC3)c(=O)c2-c2ccccc2)cc1	IC50	'='	1300.0	nM	5.89			UO_0000065	15.47	0.30	2.50	8.53	False	CHEMBL762902	In vitro inhibitory activity against prostaglandin G/H synthase 2 stably transfected in Human whole blood (HWB) cell	B	BAO_0000221	tissue-based format	None	CHEMBL3638178	Blood	None	None	CHEMBL230	Cyclooxygenase-2	Homo sapiens	SINGLE PROTEIN	CHEMBL1136575	1	Scientific Literature	Bioorg. Med. Chem. Lett.	2003	None
CHEMBL386241		0	495.48	0	3.59	14a	CCC(=O)OCc1cc(-n2nc(C(F)(F)F)cc2-c2ccc3c(c2)CCO3)ccc1S(N)(=O)=O	Inhibition	'='	61.0	%				UO_0000187					False	CHEMBL871459	Inhibition of human recombinant COX2 expressed in sf9 cells infected with baculovirus at 10 uM	B	BAO_0000219	cell-based format	Homo sapiens	None	None	Sf9	None	CHEMBL230	Cyclooxygenase-2	Homo sapiens	SINGLE PROTEIN	CHEMBL1146031	1	Scientific Literature	Bioorg. Med. Chem. Lett.	2006	CHEMBL3308860
CHEMBL306716		0	343.40	0	3.06	7	CCc1ccc(-n2c(-c3ccc(S(C)(=O)=O)cc3)coc2=O)cc1	IC50	'='	690.24	nM	6.16			UO_0000065	17.94	0.35	3.10	8.89	False	CHEMBL873458	Binding affinity towards Prostaglandin G/H synthase 2	B	BAO_0000357	single protein format	None	None	None	None	None	CHEMBL230	Cyclooxygenase-2	Homo sapiens	SINGLE PROTEIN	CHEMBL1136323	1	Scientific Literature	Bioorg. Med. Chem. Lett.	2003	None
CHEMBL14767		0	290.47	1	5.35	46	CCCC(=O)c1cc(C(C)(C)C)c2c(c1)C(C)(C)CS2	IC50	'='	150.0	nM	6.82			UO_0000065	23.49	0.47	1.47	39.98	False	CHEMBL765812	Inhibition of Prostaglandin G/H synthase 2 (COX-2).	B	BAO_0000357	single protein format	Homo sapiens	None	None	None	None	CHEMBL230	Cyclooxygenase-2	Homo sapiens	SINGLE PROTEIN	CHEMBL1131303	1	Scientific Literature	J. Med. Chem.	1998	None
CHEMBL18373		0	357.43	0	2.94	12	CC(C)S(=O)(=O)c1c(O)n(Cc2ccccc2)c(=O)c2ccccc12	IC50	'='	290.0	nM	6.54			UO_0000065	18.29	0.36	3.60	8.56	False	CHEMBL763341	Concentration that caused a 50% decrease in the maximal inhibition of Prostaglandin G/H synthase 2 activity as measured by PGE-2 production.	B	BAO_0000357	single protein format	Cercopithecidae	None	None	None	None	CHEMBL230	Cyclooxygenase-2	Homo sapiens	SINGLE PROTEIN	CHEMBL1130988	1	Scientific Literature	Bioorg. Med. Chem. Lett.	1998	None
CHEMBL212463		0	437.29	1	5.05	9	Cc1cc(=O)c(Oc2ccc(Br)cc2F)c(-c2ccc([S+](C)[O-])cc2)o1	IC50	'='	570.0	nM	6.24			UO_0000065	14.28	0.33	1.19	11.05	False	CHEMBL864093	Inhibition of COX2 in human whole blood	B	BAO_0000221	tissue-based format	Homo sapiens	CHEMBL3638178	Blood	None	None	CHEMBL230	Cyclooxygenase-2	Homo sapiens	SINGLE PROTEIN	CHEMBL1138910	1	Scientific Literature	Bioorg. Med. Chem. Lett.	2006	None
CHEMBL417170		0	399.37	0	3.65	74	Cc1cc(F)cc(-c2nc(C(F)(F)F)cn2-c2ccc(S(N)(=O)=O)cc2)c1	IC50	'='	30.0	nM	7.52			UO_0000065	18.84	0.38	3.87	9.65	True	CHEMBL762906	Concentration required to inhibit human Prostaglandin G/H synthase 2 (COX-2) by 50%	B	BAO_0000357	single protein format	None	None	None	None	None	CHEMBL230	Cyclooxygenase-2	Homo sapiens	SINGLE PROTEIN	CHEMBL1130039	1	Scientific Literature	J. Med. Chem.	1997	None
CHEMBL98193		0	315.39	0	2.84	13i	CN1CC(c2ccc(S(C)(=O)=O)cc2)=C(c2ccccc2)O1	IC50	'='	5380.0	nM	5.27			UO_0000065	16.71	0.33	2.43	11.30	False	CHEMBL769645	Inhibitory concentration against Prostaglandin G/H synthase 2	B	BAO_0000357	single protein format	None	None	None	None	None	CHEMBL230	Cyclooxygenase-2	Homo sapiens	SINGLE PROTEIN	CHEMBL1134577	1	Scientific Literature	J. Med. Chem.	2001	None
CHEMBL69327		0	443.48	0	3.42	22l	Cc1ccc(-n2nc(C(=O)CCCO[N+](=O)[O-])cc2-c2ccc(S(C)(=O)=O)cc2)cc1	Inhibition	'='	95.0	%				UO_0000187					False	CHEMBL878532	Evaluation for percent inhibition of prostaglandin G/H synthase 2 in human whole blood (HWB) at a concentration of 10 um	B	BAO_0000221	tissue-based format	None	CHEMBL3638178	Blood	None	None	CHEMBL230	Cyclooxygenase-2	Homo sapiens	SINGLE PROTEIN	CHEMBL1149153	1	Scientific Literature	J. Med. Chem.	2004	None
CHEMBL153220		0	386.51	0	5.00	8b	CS(=O)(=O)c1ccc(-c2cc3c(cc2CC2CCCCCC2)OCO3)cc1	Inhibition	'='	80.0	%				UO_0000187					False	CHEMBL764993	In vitro inhibition of Prostaglandin G/H synthase 2 (COX-2) at a concentration of 10 uM in human whole blood assay.	B	BAO_0000221	tissue-based format	None	CHEMBL3638178	Blood	None	None	CHEMBL230	Cyclooxygenase-2	Homo sapiens	SINGLE PROTEIN	CHEMBL1145927	1	Scientific Literature	J. Med. Chem.	2003	None
CHEMBL338705		0	358.39	0	3.82	27	Cc1cc(=O)c(-c2ccc(F)cc2)c(-c2ccc(S(C)(=O)=O)cc2)o1	IC50	'='	1069.05	nM	5.97			UO_0000065	16.66	0.33	2.15	9.28	False	CHEMBL875561	Inhibitory concentration for Cyclooxygenase-2 (Prostaglandin G/H synthase 2) in human whole blood	B	BAO_0000221	tissue-based format	Homo sapiens	CHEMBL3638178	Blood	None	None	CHEMBL230	Cyclooxygenase-2	Homo sapiens	SINGLE PROTEIN	CHEMBL1142830	1	Scientific Literature	Bioorg. Med. Chem. Lett.	2005	None
CHEMBL331974		0	415.88	0	4.57	10s	Cc1cc(Cl)n2nc(-c3ccc(S(C)(=O)=O)cc3)c(-c3ccc(F)cc3)c2n1	Inhibition	'='	14.3	%				UO_0000187					False	CHEMBL763170	Percentage inhibition of Prostaglandin G/H synthase 2 activity in human whole blood (HWB) at 10 uM	B	BAO_0000221	tissue-based format	None	CHEMBL3638178	Blood	None	None	CHEMBL230	Cyclooxygenase-2	Homo sapiens	SINGLE PROTEIN	CHEMBL1134336	1	Scientific Literature	J. Med. Chem.	2001	None
CHEMBL306894		0	365.41	0	2.78	6a	CS(=O)(=O)c1ccc(-c2cc(CO[N+](=O)[O-])nn2C2CCCC2)cc1	Inhibition	'='	-125.0	%		Outside typical range		UO_0000187					False	CHEMBL761116	Evaluation for percent inhibition of recombinant prostaglandin G/H synthase 2 in human whole blood (HWB) at a concentration of 1 um	B	BAO_0000221	tissue-based format	None	CHEMBL3638178	Blood	None	None	CHEMBL230	Cyclooxygenase-2	Homo sapiens	SINGLE PROTEIN	CHEMBL1149153	1	Scientific Literature	J. Med. Chem.	2004	None
CHEMBL95643		0	461.95	1	5.63	page 1433, Indomethacin Ester	COc1ccc2c(c1)c(CC(=O)OCCc1ccccc1)c(C)n2C(=O)c1ccc(Cl)cc1	IC50	'='	50.0	nM	7.30			UO_0000065	15.80	0.30	1.67	12.69	False	CHEMBL944174	Inhibition of COX2	B	BAO_0000357	single protein format	None	None	None	None	None	CHEMBL230	Cyclooxygenase-2	Homo sapiens	SINGLE PROTEIN	CHEMBL1141454	1	Scientific Literature	J. Med. Chem.	2007	None
CHEMBL89392		0	316.38	0	2.51	5	CS(=O)(=O)c1ccc([C@H]2COC(=O)[C@H]2c2ccccc2)cc1	IC50	'>'	100000.0	nM				UO_0000065					False	CHEMBL660377	The compound was evaluated for its inhibitory activity against COX- 2.	B	BAO_0000357	single protein format	None	None	None	None	None	CHEMBL230	Cyclooxygenase-2	Homo sapiens	SINGLE PROTEIN	CHEMBL1132833	1	Scientific Literature	Bioorg. Med. Chem. Lett.	2000	None
CHEMBL338347		0	371.41	0	3.39	46	Cc1cc(=O)c(Oc2ccc(N)cc2)c(-c2ccc(S(C)(=O)=O)cc2)o1	IC50	'='	1480.0	nM	5.83			UO_0000065	15.70	0.31	2.44	5.85	True	CHEMBL766724	Inhibition concentration against cyclooxygenase-2 (COX-2) in human whole blood	B	BAO_0000221	tissue-based format	None	CHEMBL3638178	Blood	None	None	CHEMBL230	Cyclooxygenase-2	Homo sapiens	SINGLE PROTEIN	CHEMBL1149180	1	Scientific Literature	J. Med. Chem.	2004	None
CHEMBL47487		0	397.83	0	4.50	32	CS(=O)(=O)Nc1ccc(-c2cc(C(F)F)nn2-c2ccccc2Cl)cc1	Inhibition	'='	22.0	%				UO_0000187					False	CHEMBL765003	In vitro inhibitory activity against human recombinant prostaglandin G/H synthase 2 (COX-2) at 10 uM expressed in sf-9 cells infected with baculovirus	B	BAO_0000219	cell-based format	None	None	None	Sf9	None	CHEMBL230	Cyclooxygenase-2	Homo sapiens	SINGLE PROTEIN	CHEMBL1147488	1	Scientific Literature	Bioorg. Med. Chem. Lett.	2004	CHEMBL3308860
CHEMBL347697		0	495.77	1	10.15	22	CCCCCCCCCCCCCCCc1cccc(OCC)c1CSc1nc2ccccc2o1	IC50	'>'	10000.0	nM				UO_0000065					False	CHEMBL760082	Inhibitory activity against Prostaglandin G/H synthase 2 in human whole blood assay as LPS induced PGE-2 generation.	B	BAO_0000221	tissue-based format	None	CHEMBL3638178	Blood	None	None	CHEMBL230	Cyclooxygenase-2	Homo sapiens	SINGLE PROTEIN	CHEMBL1145760	1	Scientific Literature	Bioorg. Med. Chem. Lett.	2003	None
CHEMBL156482		0	423.44	0	4.55	13	CS(=O)(=O)c1ccc(-c2sc3nc(C(F)(F)F)nn3c2-c2ccccc2)cc1	IC50	'='	3.0	nM	8.52			UO_0000065	20.13	0.42	3.97	13.25	False	CHEMBL769656	Tested in vitro for the ability to inhibit Prostaglandin G/H synthase 2 in chinese hamster ovary (CHO) cells	B	BAO_0000219	cell-based format	None	None	None	CHO	None	CHEMBL230	Cyclooxygenase-2	Homo sapiens	SINGLE PROTEIN	CHEMBL1129864	1	Scientific Literature	Bioorg. Med. Chem. Lett.	1997	CHEMBL3308072
CHEMBL110822		0	359.40	0	2.61	3j	CC1(C)OC(=O)C(Oc2ccccn2)=C1c1ccc(S(C)(=O)=O)cc1	IC50	'='	120.0	nM	6.92			UO_0000065	19.26	0.38	4.31	8.38	False	CHEMBL664079	Inhibition of PGE-2 production in CHO cells expressing human COX-2.	B	BAO_0000219	cell-based format	None	None	None	CHO	None	CHEMBL230	Cyclooxygenase-2	Homo sapiens	SINGLE PROTEIN	CHEMBL1131878	1	Scientific Literature	Bioorg. Med. Chem. Lett.	1999	CHEMBL3308072
CHEMBL442164		0	362.37	0	4.84	20a	CS(=O)(=O)c1ccc(-c2cc(F)c(F)cc2-c2ccc(F)cc2)cc1	IC50	'='	14.0	nM	7.85			UO_0000065	21.67	0.43	3.01	23.00	True	CHEMBL762917	In vitro inhibitory activity against human recombinant prostaglandin G/H synthase 2	B	BAO_0000357	single protein format	None	None	None	None	None	CHEMBL230	Cyclooxygenase-2	Homo sapiens	SINGLE PROTEIN	CHEMBL1129066	1	Scientific Literature	J. Med. Chem.	1996	None
CHEMBL276739		0	320.46	0	4.51	29	COc1nc(-c2cc(C(C)(C)C)c(O)c(C(C)(C)C)c2)ns1	IC50	'='	100000.0	nM	4.00			UO_0000065	12.48	0.25	-0.51	7.24	False	CHEMBL655563	Inhibition of recombinant human prostaglandin G/H synthase 2 (COX-2)	B	BAO_0000357	single protein format	None	None	None	None	None	CHEMBL230	Cyclooxygenase-2	Homo sapiens	SINGLE PROTEIN	CHEMBL1132622	1	Scientific Literature	J. Med. Chem.	1999	None
CHEMBL7162	NS-398	0	314.36	0	2.68	NS-398	CS(=O)(=O)Nc1ccc([N+](=O)[O-])cc1OC1CCCCC1	IC50	'='	100.0	nM	7.00			UO_0000065	22.27	0.46	4.32	7.10	False	CHEMBL665715	In vitro inhibitory activity against inducible form of human recombinant cyclooxygenase (COX-2)	B	BAO_0000357	single protein format	None	None	None	None	None	CHEMBL230	Cyclooxygenase-2	Homo sapiens	SINGLE PROTEIN	CHEMBL1151046	1	Scientific Literature	Bioorg. Med. Chem. Lett.	1995	None
CHEMBL298229		0	432.28	1	5.16	34	CS(=O)(=O)Nc1ccc(-c2cc(C(F)F)nn2-c2ccc(Cl)c(Cl)c2)cc1	Inhibition	'='	71.0	%				UO_0000187					False	CHEMBL765003	In vitro inhibitory activity against human recombinant prostaglandin G/H synthase 2 (COX-2) at 10 uM expressed in sf-9 cells infected with baculovirus	B	BAO_0000219	cell-based format	None	None	None	Sf9	None	CHEMBL230	Cyclooxygenase-2	Homo sapiens	SINGLE PROTEIN	CHEMBL1147488	1	Scientific Literature	Bioorg. Med. Chem. Lett.	2004	CHEMBL3308860
CHEMBL176504		0	387.44	0	2.80	105	CN1C(O)=C(C(=O)Nc2nccs2)c2cc3ccccc3cc2S1(=O)=O	Inhibition	'='	0.0	%				UO_0000187					False	CHEMBL763160	Inhibition of human Prostaglandin G/H synthase 2 at 1 ug/mL expressed as mean percent inhibition of control PGE-2 production	B	BAO_0000357	single protein format	None	None	None	None	None	CHEMBL230	Cyclooxygenase-2	Homo sapiens	SINGLE PROTEIN	CHEMBL1129978	1	Scientific Literature	J. Med. Chem.	1997	None
CHEMBL69030		0	361.81	0	3.43	16	CS(=O)(=O)c1ccc(-c2occ(Cl)c(=O)c2-c2cccnc2)cc1	IC50	'='	7048553.49	nM		Outside typical range		UO_0000065					False	CHEMBL875561	Inhibitory concentration for Cyclooxygenase-2 (Prostaglandin G/H synthase 2) in human whole blood	B	BAO_0000221	tissue-based format	Homo sapiens	CHEMBL3638178	Blood	None	None	CHEMBL230	Cyclooxygenase-2	Homo sapiens	SINGLE PROTEIN	CHEMBL1142830	1	Scientific Literature	Bioorg. Med. Chem. Lett.	2005	None
CHEMBL149250		0	413.38	0	2.40	35	NS(=O)(=O)c1ccc(-n2nc(C(F)(F)F)cc2-c2ccc(O)cc2)cc1CO	Inhibition	'='	19.0	%				UO_0000187					False	CHEMBL763164	Inhibitory activity of compound against human cyclooxygenase-2 expressed in sf-9 cells infected with baculovirus at 10 uM concentration	B	BAO_0000219	cell-based format	None	None	None	Sf9	None	CHEMBL230	Cyclooxygenase-2	Homo sapiens	SINGLE PROTEIN	CHEMBL1147406	1	Scientific Literature	Bioorg. Med. Chem. Lett.	2004	CHEMBL3308860
CHEMBL30084		0	430.84	0	3.90	1ac	CNc1ccc(-c2cc(C(F)(F)F)nn2-c2ccc(S(N)(=O)=O)cc2)cc1Cl	IC50	'='	27.0	nM	7.57			UO_0000065	17.57	0.37	3.67	8.41	True	CHEMBL763093	In vitro inhibitory concentration required to block human recombinant prostaglandin G/H synthase 2 (COX-2)	B	BAO_0000357	single protein format	None	None	None	None	None	CHEMBL230	Cyclooxygenase-2	Homo sapiens	SINGLE PROTEIN	CHEMBL1130002	1	Scientific Literature	J. Med. Chem.	1997	None
CHEMBL432335		0	322.39	0	2.26	27	NS(=O)(=O)c1ccc(-c2coc(=O)n2C2CCCCC2)cc1	IC50	'='	18900.0	nM	4.72			UO_0000065	14.65	0.29	2.46	4.96	True	CHEMBL768956	Inhibitory activity against prostaglandin G/H synthase 2	B	BAO_0000357	single protein format	None	None	None	None	None	CHEMBL230	Cyclooxygenase-2	Homo sapiens	SINGLE PROTEIN	CHEMBL1133663	1	Scientific Literature	J. Med. Chem.	2000	None
CHEMBL92154		0	342.44	0	4.71	SC-58451	CS(=O)(=O)c1ccc(C2=C(c3ccc(F)cc3)CC3(CC3)C2)cc1	IC50	'='	1.1	nM	8.96			UO_0000065	26.16	0.51	4.25	26.24	False	CHEMBL763346	Inhibition of PGE-2 production by arachidonic acid-stimulated CHO cells expressing human Prostaglandin G/H synthase 2	B	BAO_0000219	cell-based format	Homo sapiens	None	None	CHO	None	CHEMBL230	Cyclooxygenase-2	Homo sapiens	SINGLE PROTEIN	CHEMBL1129773	1	Scientific Literature	Bioorg. Med. Chem. Lett.	1996	CHEMBL3308072
CHEMBL358783		0	298.40	0	3.36	81	CCCCCCCS(=O)(=O)c1ccccc1OC(C)=O	IC50	'>'	40000.0	nM				UO_0000065					False	CHEMBL760085	Inhibitory concentration in DMSO with purified human Prostaglandin G/H synthase 2 (COX-2)	B	BAO_0000357	single protein format	None	None	None	None	None	CHEMBL230	Cyclooxygenase-2	Homo sapiens	SINGLE PROTEIN	CHEMBL1131194	1	Scientific Literature	J. Med. Chem.	1998	None
CHEMBL26509		0	476.96	0	4.69	16	COc1ccc2c(c1)c(CC(=O)N[C@@H](CO)c1ccccc1)c(C)n2C(=O)c1ccc(Cl)cc1	IC50	'='	440.0	nM	6.36			UO_0000065	13.33	0.26	1.67	7.89	True	CHEMBL769646	Inhibitory concentration against human prostaglandin G/H synthase 2	B	BAO_0000357	single protein format	None	None	None	None	None	CHEMBL230	Cyclooxygenase-2	Homo sapiens	SINGLE PROTEIN	CHEMBL1135305	1	Scientific Literature	Bioorg. Med. Chem. Lett.	2002	None
CHEMBL144218		0	252.38	0	4.28	45	CCCCCCSc1ccccc1OC(C)=O	IC50	'='	3500.0	nM	5.46			UO_0000065	21.62	0.44	1.18	20.74	False	CHEMBL760085	Inhibitory concentration in DMSO with purified human Prostaglandin G/H synthase 2 (COX-2)	B	BAO_0000357	single protein format	None	None	None	None	None	CHEMBL230	Cyclooxygenase-2	Homo sapiens	SINGLE PROTEIN	CHEMBL1131194	1	Scientific Literature	J. Med. Chem.	1998	None
CHEMBL174314		0	322.43	0	4.35	7	CS(=O)(=O)c1ccc(-c2ccccc2Cc2ccccc2)cc1	IC50	'>'	300000.0	nM		Outside typical range		UO_0000065					False	CHEMBL763091	In vitro inhibitory concentration against recombinant human Prostaglandin G/H synthase 2 obtained from baculovirus	B	BAO_0000357	single protein format	None	None	None	None	None	CHEMBL230	Cyclooxygenase-2	Homo sapiens	SINGLE PROTEIN	CHEMBL1131663	1	Scientific Literature	Bioorg. Med. Chem. Lett.	1999	None
CHEMBL379962		0	592.39	1	4.91	11c	CCC(=O)[N-]S(=O)(=O)c1ccc(-n2nc(C(F)F)cc2-c2ccc(Br)cc2)cc1COC(=O)CC.[Na+]	Inhibition	'='	12.0	%				UO_0000187					False	CHEMBL871459	Inhibition of human recombinant COX2 expressed in sf9 cells infected with baculovirus at 10 uM	B	BAO_0000219	cell-based format	Homo sapiens	None	None	Sf9	None	CHEMBL230	Cyclooxygenase-2	Homo sapiens	SINGLE PROTEIN	CHEMBL1146031	1	Scientific Literature	Bioorg. Med. Chem. Lett.	2006	CHEMBL3308860
CHEMBL367411		0	401.47	0	3.10	52	Cc1cnc(NC(=O)C2=C(O)c3ccc4ccccc4c3S(=O)(=O)N2C)s1	Inhibition	'='	6.0	%				UO_0000187					False	CHEMBL763160	Inhibition of human Prostaglandin G/H synthase 2 at 1 ug/mL expressed as mean percent inhibition of control PGE-2 production	B	BAO_0000357	single protein format	None	None	None	None	None	CHEMBL230	Cyclooxygenase-2	Homo sapiens	SINGLE PROTEIN	CHEMBL1129978	1	Scientific Literature	J. Med. Chem.	1997	None
CHEMBL176504		0	387.44	0	2.80	105	CN1C(O)=C(C(=O)Nc2nccs2)c2cc3ccccc3cc2S1(=O)=O	Inhibition	'='	13.0	%				UO_0000187					False	CHEMBL763159	Inhibition of human Prostaglandin G/H synthase 2 at 0.1 ug/mL expressed as mean percent inhibition of control PGE-2 production	B	BAO_0000357	single protein format	None	None	None	None	None	CHEMBL230	Cyclooxygenase-2	Homo sapiens	SINGLE PROTEIN	CHEMBL1129978	1	Scientific Literature	J. Med. Chem.	1997	None
CHEMBL442548		0	399.37	0	4.07	9	CS(=O)(=O)Nc1ccc(-c2cc(C(F)(F)F)nn2-c2ccc(F)cc2)cc1	Inhibition	'='	65.0	%				UO_0000187					False	CHEMBL765003	In vitro inhibitory activity against human recombinant prostaglandin G/H synthase 2 (COX-2) at 10 uM expressed in sf-9 cells infected with baculovirus	B	BAO_0000219	cell-based format	None	None	None	Sf9	None	CHEMBL230	Cyclooxygenase-2	Homo sapiens	SINGLE PROTEIN	CHEMBL1147488	1	Scientific Literature	Bioorg. Med. Chem. Lett.	2004	CHEMBL3308860
CHEMBL297008		0	311.41	0	3.86	2	Cc1ccc(-c2ccc(S(C)(=O)=O)cc2)n1-c1ccccc1	IC50	'='	60.26	nM	7.22			UO_0000065	23.18	0.45	3.36	18.48	False	CHEMBL763870	Inhibition of human Prostaglandin G/H synthase 2	B	BAO_0000357	single protein format	None	None	None	None	None	CHEMBL230	Cyclooxygenase-2	Homo sapiens	SINGLE PROTEIN	CHEMBL1134614	1	Scientific Literature	J. Med. Chem.	2001	None
CHEMBL176955		0	349.34	0	1.72	47	CN1C(C(=O)Nc2ccccn2)=C(O)c2ccc(F)cc2S1(=O)=O	Inhibition	'='	62.0	%				UO_0000187					False	CHEMBL763161	Inhibition of human Prostaglandin G/H synthase 2 at 10 ug/mL expressed as mean percent inhibition of control PGE-2 production	B	BAO_0000357	single protein format	None	None	None	None	None	CHEMBL230	Cyclooxygenase-2	Homo sapiens	SINGLE PROTEIN	CHEMBL1129978	1	Scientific Literature	J. Med. Chem.	1997	None
CHEMBL367411		0	401.47	0	3.10	52	Cc1cnc(NC(=O)C2=C(O)c3ccc4ccccc4c3S(=O)(=O)N2C)s1	Inhibition	'='	67.0	%				UO_0000187					False	CHEMBL763161	Inhibition of human Prostaglandin G/H synthase 2 at 10 ug/mL expressed as mean percent inhibition of control PGE-2 production	B	BAO_0000357	single protein format	None	None	None	None	None	CHEMBL230	Cyclooxygenase-2	Homo sapiens	SINGLE PROTEIN	CHEMBL1129978	1	Scientific Literature	J. Med. Chem.	1997	None
CHEMBL43090		0	371.85	0	3.66	103	CS(=O)(=O)c1ccc(-n2cc(CC#N)nc2-c2ccc(Cl)cc2)cc1	IC50	'='	1540.0	nM	5.81			UO_0000065	15.63	0.32	2.15	7.67	True	CHEMBL762906	Concentration required to inhibit human Prostaglandin G/H synthase 2 (COX-2) by 50%	B	BAO_0000357	single protein format	None	None	None	None	None	CHEMBL230	Cyclooxygenase-2	Homo sapiens	SINGLE PROTEIN	CHEMBL1130039	1	Scientific Literature	J. Med. Chem.	1997	None
CHEMBL126369		0	420.87	0	4.47	40	COc1ccc(Oc2c(-c3ccc(S(C)(=O)=O)cc3)oc(C)cc2=O)c(Cl)c1	IC50	'='	180.0	nM	6.75			UO_0000065	16.03	0.33	2.27	8.14	True	CHEMBL766724	Inhibition concentration against cyclooxygenase-2 (COX-2) in human whole blood	B	BAO_0000221	tissue-based format	None	CHEMBL3638178	Blood	None	None	CHEMBL230	Cyclooxygenase-2	Homo sapiens	SINGLE PROTEIN	CHEMBL1149180	1	Scientific Literature	J. Med. Chem.	2004	None
CHEMBL324275		0	388.88	0	3.92	10as	CC1Cc2cc(-c3c(Cl)ncn3-c3ccc(S(C)(=O)=O)cc3)ccc2O1	Inhibition	'='	59.9	%				UO_0000187					False	CHEMBL764999	Inhibition of Prostaglandin G/H synthase 2 (COX-2) in human whole blood at 10 uM	B	BAO_0000221	tissue-based format	None	CHEMBL3638178	Blood	None	None	CHEMBL230	Cyclooxygenase-2	Homo sapiens	SINGLE PROTEIN	CHEMBL1145864	1	Scientific Literature	J. Med. Chem.	2003	None
CHEMBL31184	BENZO[DEF]CHRYSENE	0	252.32	1	5.74	BENZO[A]PYRENE	c1ccc2c(c1)cc1ccc3cccc4ccc2c1c34	IC50						Not Active (inhibition < 50% @ 10 uM and thus dose-reponse curve not measured)						False	CHEMBL1909131	DRUGMATRIX: Cyclooxygenase COX-2 enzyme inhibition (substrate: Arachidonic acid)	B	BAO_0000219	cell-based format	None	None	None	Sf21	None	CHEMBL230	Cyclooxygenase-2	Homo sapiens	SINGLE PROTEIN	CHEMBL1909046	15	DrugMatrix			CHEMBL4106362
CHEMBL29766		0	385.34	0	3.34	C34	NS(=O)(=O)c1ccc(-n2nc(C(F)(F)F)c(F)c2-c2ccccc2)cc1	IC50	'='	1.7	nM	8.77			UO_0000065	22.76	0.46	5.43	11.25	False	CHEMBL769648	Inhibitory concentration against human prostaglandin G/H synthase 2 at 25 degrees.	B	BAO_0000357	single protein format	None	None	None	None	None	CHEMBL230	Cyclooxygenase-2	Homo sapiens	SINGLE PROTEIN	CHEMBL1135018	1	Scientific Literature	Bioorg. Med. Chem. Lett.	2002	None
CHEMBL52889		0	404.43	0	4.72	20h	COc1ccc(-c2cc(F)c(F)cc2-c2ccc(S(C)(=O)=O)cc2)cc1OC	IC50	'='	340.0	nM	6.47			UO_0000065	15.99	0.32	1.75	12.30	True	CHEMBL762917	In vitro inhibitory activity against human recombinant prostaglandin G/H synthase 2	B	BAO_0000357	single protein format	None	None	None	None	None	CHEMBL230	Cyclooxygenase-2	Homo sapiens	SINGLE PROTEIN	CHEMBL1129066	1	Scientific Literature	J. Med. Chem.	1996	None
CHEMBL116365		0	333.80	0	2.99	10ap	CS(=O)(=O)c1ccc(-n2cnc(Cl)c2-c2ccncc2)cc1	Inhibition	'='	82.4	%				UO_0000187					False	CHEMBL764999	Inhibition of Prostaglandin G/H synthase 2 (COX-2) in human whole blood at 10 uM	B	BAO_0000221	tissue-based format	None	CHEMBL3638178	Blood	None	None	CHEMBL230	Cyclooxygenase-2	Homo sapiens	SINGLE PROTEIN	CHEMBL1145864	1	Scientific Literature	J. Med. Chem.	2003	None
CHEMBL325894		0	374.85	0	3.53	10ar	CS(=O)(=O)c1ccc(-n2cnc(Cl)c2-c2ccc3c(c2)CCO3)cc1	Inhibition	'='	69.9	%				UO_0000187					False	CHEMBL768142	In vitro percent inhibition of prostaglandin G/H synthase 2 (COX-2) in human whole blood at 1 uM	B	BAO_0000221	tissue-based format	None	CHEMBL3638178	Blood	None	None	CHEMBL230	Cyclooxygenase-2	Homo sapiens	SINGLE PROTEIN	CHEMBL1145864	1	Scientific Literature	J. Med. Chem.	2003	None
CHEMBL270886		0	320.37	0	2.10	34	COc1ccc(/N=C/c2ccc(S(N)(=O)=O)cc2)cc1OC	IC50	'='	4280.0	nM	5.37			UO_0000065	16.76	0.33	3.27	5.90	False	CHEMBL932255	Inhibition of COX2 in human whole blood assessed as effect on LPS-stimulated PGE2 production	B	BAO_0000357	single protein format	Homo sapiens	CHEMBL3638178	Blood	None	None	CHEMBL230	Cyclooxygenase-2	Homo sapiens	SINGLE PROTEIN	CHEMBL1141614	1	Scientific Literature	Bioorg. Med. Chem.	2008	None
CHEMBL18007		0	355.39	0	4.30	7	O=C1/C(=C(/O)c2ccccc2)c2ccccc2C(=O)N1Cc1ccccc1	Inhibition	'='	-2.0	%				UO_0000187					False	CHEMBL763343	Inhibitory activity against Prostaglandin G/H synthase 2 in Microsomal assay at dose 0.1 ug/mL	B	BAO_0000357	single protein format	Cercopithecidae	None	None	None	None	CHEMBL230	Cyclooxygenase-2	Homo sapiens	SINGLE PROTEIN	CHEMBL1130988	1	Scientific Literature	Bioorg. Med. Chem. Lett.	1998	None
CHEMBL408865		0	303.39	0	2.15	31	CN(C)c1ccc(/N=C/c2ccc(S(N)(=O)=O)cc2)cc1	IC50	'='	1950.0	nM	5.71			UO_0000065	18.82	0.37	3.56	7.54	False	CHEMBL932255	Inhibition of COX2 in human whole blood assessed as effect on LPS-stimulated PGE2 production	B	BAO_0000357	single protein format	Homo sapiens	CHEMBL3638178	Blood	None	None	CHEMBL230	Cyclooxygenase-2	Homo sapiens	SINGLE PROTEIN	CHEMBL1141614	1	Scientific Literature	Bioorg. Med. Chem.	2008	None
CHEMBL255175		0	305.32	0	1.99	9	NS(=O)(=O)c1ccc(/N=C/c2ccc([N+](=O)[O-])cc2)cc1	IC50	'='	3000.0	nM	5.52			UO_0000065	18.09	0.36	3.53	4.78	False	CHEMBL932255	Inhibition of COX2 in human whole blood assessed as effect on LPS-stimulated PGE2 production	B	BAO_0000357	single protein format	Homo sapiens	CHEMBL3638178	Blood	None	None	CHEMBL230	Cyclooxygenase-2	Homo sapiens	SINGLE PROTEIN	CHEMBL1141614	1	Scientific Literature	Bioorg. Med. Chem.	2008	None
CHEMBL17956		0	425.90	0	4.63	4	Cc1cnc(N/C(O)=C2\C(=O)N(Cc3ccccc3)C(=O)c3ccc(Cl)cc32)s1	Inhibition	'='	61.0	%				UO_0000187					False	CHEMBL763344	Inhibitory activity against Prostaglandin G/H synthase 2 in Microsomal assay at dose 1 ug/ml	B	BAO_0000357	single protein format	Cercopithecidae	None	None	None	None	CHEMBL230	Cyclooxygenase-2	Homo sapiens	SINGLE PROTEIN	CHEMBL1130988	1	Scientific Literature	Bioorg. Med. Chem. Lett.	1998	None
CHEMBL275376		0	393.41	0	3.22	15	CC(C)S(=O)(=O)c1c(O)n(Cc2ccc(F)c(F)c2)c(=O)c2ccccc12	Inhibition	'='	75.0	%				UO_0000187					False	CHEMBL763344	Inhibitory activity against Prostaglandin G/H synthase 2 in Microsomal assay at dose 1 ug/ml	B	BAO_0000357	single protein format	Cercopithecidae	None	None	None	None	CHEMBL230	Cyclooxygenase-2	Homo sapiens	SINGLE PROTEIN	CHEMBL1130988	1	Scientific Literature	Bioorg. Med. Chem. Lett.	1998	None
CHEMBL157720		0	441.51	0	3.62	3k	CS(=O)(=O)c1ccc(-c2cnn(Cc3nccs3)c(=O)c2-c2ccc(F)cc2)cc1	IC50	'='	5900.0	nM	5.23			UO_0000065	11.84	0.24	1.61	6.38	False	CHEMBL762902	In vitro inhibitory activity against prostaglandin G/H synthase 2 stably transfected in Human whole blood (HWB) cell	B	BAO_0000221	tissue-based format	None	CHEMBL3638178	Blood	None	None	CHEMBL230	Cyclooxygenase-2	Homo sapiens	SINGLE PROTEIN	CHEMBL1136575	1	Scientific Literature	Bioorg. Med. Chem. Lett.	2003	None
CHEMBL114783		0	350.80	0	3.74	32	CS(=O)(=O)c1ccc(-c2cnc(Cl)n2-c2ccc(F)cc2)cc1	IC50	'='	14.0	nM	7.85			UO_0000065	22.39	0.47	4.11	15.12	False	CHEMBL762914	In vitro inhibitory activity against human Prostaglandin G/H synthase 2 (COX-2) in 143982 cells	B	BAO_0000219	cell-based format	None	None	None	143982	None	CHEMBL230	Cyclooxygenase-2	Homo sapiens	SINGLE PROTEIN	CHEMBL1145864	1	Scientific Literature	J. Med. Chem.	2003	None
CHEMBL435381	CIMICOXIB	2	381.82	0	2.99	4	COc1ccc(-c2c(Cl)ncn2-c2ccc(S(N)(=O)=O)cc2)cc1F	IC50	'='	100.0	nM	7.00			UO_0000065	18.33	0.38	4.01	8.03	False	CHEMBL917136	Activity of COX2 in human heparinized blood assessed as inhibition of LPS-induced PGE2 production after 24 hrs	B	BAO_0000357	single protein format	Homo sapiens	None	None	None	None	CHEMBL230	Cyclooxygenase-2	Homo sapiens	SINGLE PROTEIN	CHEMBL1142971	1	Scientific Literature	J. Med. Chem.	2007	None
CHEMBL286756		0	372.84	0	2.91	254	N#CCc1cc(-c2ccc(Cl)cc2)n(-c2ccc(S(N)(=O)=O)cc2)n1	IC50	'='	120.23	nM	6.92			UO_0000065	18.56	0.38	4.01	6.80	False	CHEMBL763870	Inhibition of human Prostaglandin G/H synthase 2	B	BAO_0000357	single protein format	None	None	None	None	None	CHEMBL230	Cyclooxygenase-2	Homo sapiens	SINGLE PROTEIN	CHEMBL1134614	1	Scientific Literature	J. Med. Chem.	2001	None
CHEMBL420869		0	403.94	0	4.44	10s	CCN(CC)c1ccc(-c2c(Cl)ncn2-c2ccc(S(C)(=O)=O)cc2)cc1	Inhibition	'='	9.7	%				UO_0000187					False	CHEMBL768142	In vitro percent inhibition of prostaglandin G/H synthase 2 (COX-2) in human whole blood at 1 uM	B	BAO_0000221	tissue-based format	None	CHEMBL3638178	Blood	None	None	CHEMBL230	Cyclooxygenase-2	Homo sapiens	SINGLE PROTEIN	CHEMBL1145864	1	Scientific Literature	J. Med. Chem.	2003	None
CHEMBL13341	NIMETAZEPAM	0	295.30	0	2.41	NIMETAZEPAM	CN1C(=O)CN=C(c2ccccc2)c2cc([N+](=O)[O-])ccc21	Ki						Not Active (inhibition < 50% @ 10 uM and thus dose-reponse curve not measured)						False	CHEMBL1909131	DRUGMATRIX: Cyclooxygenase COX-2 enzyme inhibition (substrate: Arachidonic acid)	B	BAO_0000219	cell-based format	None	None	None	Sf21	None	CHEMBL230	Cyclooxygenase-2	Homo sapiens	SINGLE PROTEIN	CHEMBL1909046	15	DrugMatrix			CHEMBL4106362
CHEMBL42442	OXFENDAZOLE	2	315.35	0	2.91	OXFENDAZOLE	COC(=O)Nc1nc2cc([S+]([O-])c3ccccc3)ccc2[nH]1	IC50						Not Active (inhibition < 50% @ 10 uM and thus dose-reponse curve not measured)						False	CHEMBL1909131	DRUGMATRIX: Cyclooxygenase COX-2 enzyme inhibition (substrate: Arachidonic acid)	B	BAO_0000219	cell-based format	None	None	None	Sf21	None	CHEMBL230	Cyclooxygenase-2	Homo sapiens	SINGLE PROTEIN	CHEMBL1909046	15	DrugMatrix			CHEMBL4106362
CHEMBL432112		0	384.35	0	4.10	9	CS(=O)(=O)c1ccc(-n2cc(C(F)(F)F)nc2-c2ccc(F)cc2)cc1	IC50	'='	100.0	nM	7.00			UO_0000065	18.21	0.37	2.90	13.47	True	CHEMBL762906	Concentration required to inhibit human Prostaglandin G/H synthase 2 (COX-2) by 50%	B	BAO_0000357	single protein format	None	None	None	None	None	CHEMBL230	Cyclooxygenase-2	Homo sapiens	SINGLE PROTEIN	CHEMBL1130039	1	Scientific Literature	J. Med. Chem.	1997	None
CHEMBL45139		0	396.39	0	3.97	41	COc1ccccc1-c1nc(C(F)(F)F)cn1-c1ccc(S(C)(=O)=O)cc1	IC50	'='	100000.0	nM	4.00			UO_0000065	10.09	0.20	0.03	6.54	False	CHEMBL762906	Concentration required to inhibit human Prostaglandin G/H synthase 2 (COX-2) by 50%	B	BAO_0000357	single protein format	None	None	None	None	None	CHEMBL230	Cyclooxygenase-2	Homo sapiens	SINGLE PROTEIN	CHEMBL1130039	1	Scientific Literature	J. Med. Chem.	1997	None
CHEMBL18080		0	391.88	0	3.59	13	CC(C)S(=O)(=O)c1c(O)n(Cc2ccc(Cl)cc2)c(=O)c2ccccc12	Inhibition	'='	51.0	%				UO_0000187					False	CHEMBL760075	Inhibitory activity against Prostaglandin G/H synthase 2 in cell assay using stably transfected Cos-A2 Cells at dose 1 ug/mL	B	BAO_0000019	assay format	Cercopithecidae	None	None	None	None	CHEMBL230	Cyclooxygenase-2	Homo sapiens	SINGLE PROTEIN	CHEMBL1130988	1	Scientific Literature	Bioorg. Med. Chem. Lett.	1998	None
CHEMBL356433		0	326.46	1	5.10	56	CS(=O)(=O)c1ccc(-c2ccccc2C=C2CCCCC2)cc1	Inhibition	'='	90.0	%				UO_0000187					False	CHEMBL764992	In vitro average percent Inhibition of Prostaglandin G/H synthase 2 (COX-2) at a concentration of 10 uM determined in human whole blood by human whole blood (HWB) assay	B	BAO_0000221	tissue-based format	None	CHEMBL3638178	Blood	None	None	CHEMBL230	Cyclooxygenase-2	Homo sapiens	SINGLE PROTEIN	CHEMBL1145927	1	Scientific Literature	J. Med. Chem.	2003	None
CHEMBL154753		0	367.43	0	3.47	27	CS(=O)(=O)c1ccc(-c2cc3c(cc2Cc2cccnc2)OCO3)cc1	Inhibition	'='	65.0	%				UO_0000187					False	CHEMBL768141	In vitro percent Inhibition of recombinant human prostaglandin G/H synthase 2 (COX-2) at a concentration of 10 uM	B	BAO_0000357	single protein format	None	None	None	None	None	CHEMBL230	Cyclooxygenase-2	Homo sapiens	SINGLE PROTEIN	CHEMBL1145927	1	Scientific Literature	J. Med. Chem.	2003	None
CHEMBL154753		0	367.43	0	3.47	27	CS(=O)(=O)c1ccc(-c2cc3c(cc2Cc2cccnc2)OCO3)cc1	Inhibition	'='	0.0	%				UO_0000187					False	CHEMBL765005	In vitro percent Inhibition of recombinant human prostaglandin G/H synthase 2 (COX-2) at a concentration of 1 uM	B	BAO_0000357	single protein format	None	None	None	None	None	CHEMBL230	Cyclooxygenase-2	Homo sapiens	SINGLE PROTEIN	CHEMBL1145927	1	Scientific Literature	J. Med. Chem.	2003	None
CHEMBL122	ROFECOXIB	4	314.36	0	2.56	rofecoxib	CS(=O)(=O)c1ccc(C2=C(c3ccccc3)C(=O)OC2)cc1	IC50	'='	760.0	nM	6.12			UO_0000065	19.47	0.38	3.56	10.12	True	CHEMBL863256	Inhibition of COX2 in human whole blood	B	BAO_0000221	tissue-based format	None	CHEMBL3638178	Blood	None	None	CHEMBL230	Cyclooxygenase-2	Homo sapiens	SINGLE PROTEIN	CHEMBL1148495	1	Scientific Literature	Bioorg. Med. Chem. Lett.	2006	None
CHEMBL356997		0	375.51	0	4.46	31	CC(C)c1ccc(Sc2cc3c(cc2NS(C)(=O)=O)CCC3=O)cc1	IC50	'>'	10000.0	nM				UO_0000065					False	CHEMBL760080	In vitro inhibition of prostaglandin G/H synthase 2 expressed in human osteosarcoma 143 cells	B	BAO_0000219	cell-based format	None	None	None	None	None	CHEMBL230	Cyclooxygenase-2	Homo sapiens	SINGLE PROTEIN	CHEMBL1128209	1	Scientific Literature	J. Med. Chem.	1995	None
CHEMBL347720		0	370.47	0	4.83	7a	CS(=O)(=O)c1ccc(-c2cc3c(cc2C=C2CCCCC2)OCO3)cc1	Inhibition	'='	90.0	%				UO_0000187					False	CHEMBL765005	In vitro percent Inhibition of recombinant human prostaglandin G/H synthase 2 (COX-2) at a concentration of 1 uM	B	BAO_0000357	single protein format	None	None	None	None	None	CHEMBL230	Cyclooxygenase-2	Homo sapiens	SINGLE PROTEIN	CHEMBL1145927	1	Scientific Literature	J. Med. Chem.	2003	None
CHEMBL1366	AURANOFIN	4	678.49	None	None	AURANOFIN		Ki						Not Active (inhibition < 50% @ 10 uM and thus dose-reponse curve not measured)						False	CHEMBL1909131	DRUGMATRIX: Cyclooxygenase COX-2 enzyme inhibition (substrate: Arachidonic acid)	B	BAO_0000219	cell-based format	None	None	None	Sf21	None	CHEMBL230	Cyclooxygenase-2	Homo sapiens	SINGLE PROTEIN	CHEMBL1909046	15	DrugMatrix			CHEMBL4106362
CHEMBL173233		0	414.44	0	2.08	64	COc1ccc2c(c1)c1c(n2C)C(O)=C(C(=O)Nc2ccccn2)N(C)S1(=O)=O	Inhibition	'='	7.0	%				UO_0000187					False	CHEMBL763161	Inhibition of human Prostaglandin G/H synthase 2 at 10 ug/mL expressed as mean percent inhibition of control PGE-2 production	B	BAO_0000357	single protein format	None	None	None	None	None	CHEMBL230	Cyclooxygenase-2	Homo sapiens	SINGLE PROTEIN	CHEMBL1129978	1	Scientific Literature	J. Med. Chem.	1997	None
CHEMBL367880		0	413.46	0	2.69	65	COc1ccc2c(c1)c1c(n2C)C(O)=C(C(=O)Nc2ccccc2)N(C)S1(=O)=O	Inhibition	'='	3.0	%				UO_0000187					False	CHEMBL763160	Inhibition of human Prostaglandin G/H synthase 2 at 1 ug/mL expressed as mean percent inhibition of control PGE-2 production	B	BAO_0000357	single protein format	None	None	None	None	None	CHEMBL230	Cyclooxygenase-2	Homo sapiens	SINGLE PROTEIN	CHEMBL1129978	1	Scientific Literature	J. Med. Chem.	1997	None
CHEMBL176216		0	459.74	0	4.68	104	O=C(Nc1ccc(Cl)cc1Cl)C1=C(O)N(C2CC2)S(=O)(=O)c2ccc(Cl)cc21	Inhibition	'='	59.0	%				UO_0000187					False	CHEMBL763159	Inhibition of human Prostaglandin G/H synthase 2 at 0.1 ug/mL expressed as mean percent inhibition of control PGE-2 production	B	BAO_0000357	single protein format	None	None	None	None	None	CHEMBL230	Cyclooxygenase-2	Homo sapiens	SINGLE PROTEIN	CHEMBL1129978	1	Scientific Literature	J. Med. Chem.	1997	None
CHEMBL415690	BETADEX	3	1134.99	None	None	BETA CYCLODEXTRIN	OC[C@H]1O[C@@H]2O[C@@H]3[C@@H](CO)O[C@H](O[C@@H]4[C@@H](CO)O[C@H](O[C@@H]5[C@@H](CO)O[C@H](O[C@@H]6[C@@H](CO)O[C@H](O[C@@H]7[C@@H](CO)O[C@H](O[C@@H]8[C@@H](CO)O[C@H](O[C@H]1[C@H](O)[C@H]2O)[C@H](O)[C@H]8O)[C@H](O)[C@H]7O)[C@H](O)[C@H]6O)[C@H](O)[C@H]5O)[C@H](O)[C@H]4O)[C@H](O)[C@H]3O	Ki						Not Active (inhibition < 50% @ 10 uM and thus dose-reponse curve not measured)						False	CHEMBL1909131	DRUGMATRIX: Cyclooxygenase COX-2 enzyme inhibition (substrate: Arachidonic acid)	B	BAO_0000219	cell-based format	None	None	None	Sf21	None	CHEMBL230	Cyclooxygenase-2	Homo sapiens	SINGLE PROTEIN	CHEMBL1909046	15	DrugMatrix			CHEMBL4106362
CHEMBL275194		0	421.47	0	3.60	17	COc1ccc(S(=O)(=O)c2c(O)n(Cc3ccccc3)c(=O)c3ccccc23)cc1	Inhibition	'='	74.0	%				UO_0000187					False	CHEMBL763344	Inhibitory activity against Prostaglandin G/H synthase 2 in Microsomal assay at dose 1 ug/ml	B	BAO_0000357	single protein format	Cercopithecidae	None	None	None	None	CHEMBL230	Cyclooxygenase-2	Homo sapiens	SINGLE PROTEIN	CHEMBL1130988	1	Scientific Literature	Bioorg. Med. Chem. Lett.	1998	None
CHEMBL154253		0	412.49	0	3.92	20	CC1(Cn2ncc(-c3ccc(S(C)(=O)=O)cc3)c(-c3ccc(F)cc3)c2=O)CC1	IC50	'='	200.0	nM	6.70			UO_0000065	16.24	0.32	2.78	9.70	False	CHEMBL763938	In vitro inhibitory activity against prostaglandin G/H synthase 2 stably transfected in Chinese hamster ovary (CHO) cells	B	BAO_0000219	cell-based format	None	None	None	CHO	None	CHEMBL230	Cyclooxygenase-2	Homo sapiens	SINGLE PROTEIN	CHEMBL1136575	1	Scientific Literature	Bioorg. Med. Chem. Lett.	2003	CHEMBL3308072
CHEMBL369144		0	378.84	0	3.15	29	Cc1ccc2c(c1)C(O)=C(C(=O)Nc1ccc(Cl)cc1)N(C)S2(=O)=O	Inhibition	'='	9.0	%				UO_0000187					False	CHEMBL763159	Inhibition of human Prostaglandin G/H synthase 2 at 0.1 ug/mL expressed as mean percent inhibition of control PGE-2 production	B	BAO_0000357	single protein format	None	None	None	None	None	CHEMBL230	Cyclooxygenase-2	Homo sapiens	SINGLE PROTEIN	CHEMBL1129978	1	Scientific Literature	J. Med. Chem.	1997	None
CHEMBL173890		0	360.39	0	2.19	40	COc1ccc2c(c1)S(=O)(=O)N(C)C(C(=O)Nc1ccccc1)=C2O	Inhibition	'='	1.0	%				UO_0000187					False	CHEMBL763161	Inhibition of human Prostaglandin G/H synthase 2 at 10 ug/mL expressed as mean percent inhibition of control PGE-2 production	B	BAO_0000357	single protein format	None	None	None	None	None	CHEMBL230	Cyclooxygenase-2	Homo sapiens	SINGLE PROTEIN	CHEMBL1129978	1	Scientific Literature	J. Med. Chem.	1997	None
CHEMBL177956		0	326.38	0	3.19	143	CN1C(c2c[nH]c3ccccc23)=C(O)c2ccccc2S1(=O)=O	Inhibition	'='	11.0	%				UO_0000187					False	CHEMBL763161	Inhibition of human Prostaglandin G/H synthase 2 at 10 ug/mL expressed as mean percent inhibition of control PGE-2 production	B	BAO_0000357	single protein format	None	None	None	None	None	CHEMBL230	Cyclooxygenase-2	Homo sapiens	SINGLE PROTEIN	CHEMBL1129978	1	Scientific Literature	J. Med. Chem.	1997	None
CHEMBL174990		0	328.75	0	3.29	117	CN1C(=O)/C(=C(/O)Nc2ccc(Cl)cc2)c2ccccc2C1=O	IC50	'='	46.0	nM	7.34			UO_0000065	22.32	0.44	4.05	10.54	False	CHEMBL762905	Concentration of drug that causes a 50% decrease in the maximal inhibition of Prostaglandin G/H synthase 2 activity as measured by PGE2 production('+' indicates 90-110% inhibition)	B	BAO_0000357	single protein format	None	None	None	None	None	CHEMBL230	Cyclooxygenase-2	Homo sapiens	SINGLE PROTEIN	CHEMBL1129978	1	Scientific Literature	J. Med. Chem.	1997	None
CHEMBL368958		0	365.80	0	2.23	94	CN1C(O)=C(C(=O)Nc2ccccn2)c2ccc(Cl)cc2S1(=O)=O	Inhibition	'='	-17.0	%		Outside typical range		UO_0000187					False	CHEMBL763159	Inhibition of human Prostaglandin G/H synthase 2 at 0.1 ug/mL expressed as mean percent inhibition of control PGE-2 production	B	BAO_0000357	single protein format	None	None	None	None	None	CHEMBL230	Cyclooxygenase-2	Homo sapiens	SINGLE PROTEIN	CHEMBL1129978	1	Scientific Literature	J. Med. Chem.	1997	None
CHEMBL174794		0	304.40	0	3.47	127	Cc1cnc(NC(=O)C2=C(O)c3ccccc3SC2)s1	Inhibition	'='	23.0	%				UO_0000187					False	CHEMBL763160	Inhibition of human Prostaglandin G/H synthase 2 at 1 ug/mL expressed as mean percent inhibition of control PGE-2 production	B	BAO_0000357	single protein format	None	None	None	None	None	CHEMBL230	Cyclooxygenase-2	Homo sapiens	SINGLE PROTEIN	CHEMBL1129978	1	Scientific Literature	J. Med. Chem.	1997	None
CHEMBL173072		0	399.25	0	3.49	86	CN1C(O)=C(C(=O)Nc2ccccc2Cl)c2cc(Cl)ccc2S1(=O)=O	IC50	'='	8.0	nM	8.10			UO_0000065	20.28	0.44	4.61	9.34	False	CHEMBL762905	Concentration of drug that causes a 50% decrease in the maximal inhibition of Prostaglandin G/H synthase 2 activity as measured by PGE2 production('+' indicates 90-110% inhibition)	B	BAO_0000357	single protein format	None	None	None	None	None	CHEMBL230	Cyclooxygenase-2	Homo sapiens	SINGLE PROTEIN	CHEMBL1129978	1	Scientific Literature	J. Med. Chem.	1997	None
CHEMBL179105		0	385.85	0	2.60	88	Cc1cnc(NC(=O)C2=C(O)N(C)S(=O)(=O)c3ccc(Cl)cc32)s1	Inhibition	'='	9.0	%				UO_0000187					False	CHEMBL763160	Inhibition of human Prostaglandin G/H synthase 2 at 1 ug/mL expressed as mean percent inhibition of control PGE-2 production	B	BAO_0000357	single protein format	None	None	None	None	None	CHEMBL230	Cyclooxygenase-2	Homo sapiens	SINGLE PROTEIN	CHEMBL1129978	1	Scientific Literature	J. Med. Chem.	1997	None
CHEMBL174777		0	433.70	0	4.15	85	CN1C(O)=C(C(=O)Nc2ccc(Cl)cc2Cl)c2cc(Cl)ccc2S1(=O)=O	Inhibition	'='	100.0	%				UO_0000187					False	CHEMBL763160	Inhibition of human Prostaglandin G/H synthase 2 at 1 ug/mL expressed as mean percent inhibition of control PGE-2 production	B	BAO_0000357	single protein format	None	None	None	None	None	CHEMBL230	Cyclooxygenase-2	Homo sapiens	SINGLE PROTEIN	CHEMBL1129978	1	Scientific Literature	J. Med. Chem.	1997	None
CHEMBL177093		0	330.37	0	2.19	21	CN1C(C(=O)Nc2ccccc2)=C(O)c2ccccc2S1(=O)=O	Inhibition	'='	-18.0	%		Outside typical range		UO_0000187					False	CHEMBL763161	Inhibition of human Prostaglandin G/H synthase 2 at 10 ug/mL expressed as mean percent inhibition of control PGE-2 production	B	BAO_0000357	single protein format	None	None	None	None	None	CHEMBL230	Cyclooxygenase-2	Homo sapiens	SINGLE PROTEIN	CHEMBL1129978	1	Scientific Literature	J. Med. Chem.	1997	None
CHEMBL177082		0	365.44	0	2.26	26	Cc1ccc2c(c1)C(O)=C(C(=O)Nc1ncc(C)s1)N(C)S2(=O)=O	Inhibition	'='	42.0	%				UO_0000187					False	CHEMBL763160	Inhibition of human Prostaglandin G/H synthase 2 at 1 ug/mL expressed as mean percent inhibition of control PGE-2 production	B	BAO_0000357	single protein format	None	None	None	None	None	CHEMBL230	Cyclooxygenase-2	Homo sapiens	SINGLE PROTEIN	CHEMBL1129978	1	Scientific Literature	J. Med. Chem.	1997	None
CHEMBL29133		0	415.82	0	4.17	33	Cc1c(C(F)(F)F)nn(-c2ccc(S(N)(=O)=O)cc2)c1-c1ccc(Cl)cc1	IC50	'='	22.0	nM	7.66			UO_0000065	18.42	0.39	3.49	9.82	True	CHEMBL763093	In vitro inhibitory concentration required to block human recombinant prostaglandin G/H synthase 2 (COX-2)	B	BAO_0000357	single protein format	None	None	None	None	None	CHEMBL230	Cyclooxygenase-2	Homo sapiens	SINGLE PROTEIN	CHEMBL1130002	1	Scientific Literature	J. Med. Chem.	1997	None
CHEMBL67447		0	333.41	0	3.87	7	NS(=O)(=O)c1ccc(-c2sccc2-c2ccc(F)cc2)cc1	IC50	'='	670.0	nM	6.17			UO_0000065	18.52	0.38	2.30	10.26	False	CHEMBL875404	Inhibitory activity against human COX-2 expressed in baculovirus infected Sf9 cells	B	BAO_0000219	cell-based format	None	None	None	Sf9	None	CHEMBL230	Cyclooxygenase-2	Homo sapiens	SINGLE PROTEIN	CHEMBL1128822	1	Scientific Literature	Bioorg. Med. Chem. Lett.	1995	CHEMBL3308860
CHEMBL338105		0	323.42	0	4.06	1h	CS(=O)(=O)c1ccc(C2=C(c3ccc(C#N)cc3)CCC2)cc1	IC50	'='	77900.0	nM	4.11			UO_0000065	12.70	0.24	0.05	7.09	False	CHEMBL769653	Tested for inhibition against Prostaglandin G/H synthase 2	B	BAO_0000357	single protein format	None	None	None	None	None	CHEMBL230	Cyclooxygenase-2	Homo sapiens	SINGLE PROTEIN	CHEMBL1127401	1	Scientific Literature	J. Med. Chem.	1994	None
CHEMBL307983		0	391.45	0	3.66	13	COC(=O)c1cc(-c2ccc(F)cc2)c(-c2ccc(S(N)(=O)=O)cc2)s1	IC50	'>'	30000.0	nM				UO_0000065					False	CHEMBL875404	Inhibitory activity against human COX-2 expressed in baculovirus infected Sf9 cells	B	BAO_0000219	cell-based format	None	None	None	Sf9	None	CHEMBL230	Cyclooxygenase-2	Homo sapiens	SINGLE PROTEIN	CHEMBL1128822	1	Scientific Literature	Bioorg. Med. Chem. Lett.	1995	CHEMBL3308860
CHEMBL27784		0	428.92	0	3.73	9	CC[C@@H](CO)NC(=O)Cc1c(C)n(C(=O)c2ccc(Cl)cc2)c2ccc(OC)cc12	IC50	'='	280.0	nM	6.55			UO_0000065	15.28	0.30	2.82	8.13	True	CHEMBL769646	Inhibitory concentration against human prostaglandin G/H synthase 2	B	BAO_0000357	single protein format	None	None	None	None	None	CHEMBL230	Cyclooxygenase-2	Homo sapiens	SINGLE PROTEIN	CHEMBL1135305	1	Scientific Literature	Bioorg. Med. Chem. Lett.	2002	None
CHEMBL126244		0	358.39	0	3.82	3	Cc1cc(=O)c(-c2cccc(F)c2)c(-c2ccc(S(C)(=O)=O)cc2)o1	IC50	'='	3370.0	nM	5.47			UO_0000065	15.27	0.30	1.65	8.50	True	CHEMBL766724	Inhibition concentration against cyclooxygenase-2 (COX-2) in human whole blood	B	BAO_0000221	tissue-based format	None	CHEMBL3638178	Blood	None	None	CHEMBL230	Cyclooxygenase-2	Homo sapiens	SINGLE PROTEIN	CHEMBL1149180	1	Scientific Literature	J. Med. Chem.	2004	None
CHEMBL1830468		0	520.72	2	6.42	32	Cc1ccc(-c2cc(CCC(=O)N3CCN(Cc4ccc(C(C)(C)C)cc4)CC3)nn2-c2ccccc2)cc1	IC50	'>'	10000.0	nM				UO_0000065					False	CHEMBL1833643	Inhibition of COX2-mediated 6-keto PGF1alpha production in IL1-beta stimulated human A549 cells after 10 mins by EIA	B	BAO_0000219	cell-based format	Homo sapiens	None	None	A549	None	CHEMBL230	Cyclooxygenase-2	Homo sapiens	SINGLE PROTEIN	CHEMBL1828531	1	Scientific Literature	Eur. J. Med. Chem.	2011	CHEMBL3307651
CHEMBL1830480		0	475.59	1	7.06	44	Cc1ccc(-c2cc(CCC(=O)Oc3ccc(C(C)C)cc3)nn2-c2ccc3ccccc3n2)cc1	IC50	'>'	10000.0	nM				UO_0000065					False	CHEMBL1833643	Inhibition of COX2-mediated 6-keto PGF1alpha production in IL1-beta stimulated human A549 cells after 10 mins by EIA	B	BAO_0000219	cell-based format	Homo sapiens	None	None	A549	None	CHEMBL230	Cyclooxygenase-2	Homo sapiens	SINGLE PROTEIN	CHEMBL1828531	1	Scientific Literature	Eur. J. Med. Chem.	2011	CHEMBL3307651
CHEMBL177501		0	417.25	0	3.63	97	CN1C(O)=C(C(=O)Nc2ccc(Cl)cc2Cl)c2cc(F)ccc2S1(=O)=O	Inhibition	'='	95.0	%				UO_0000187					False	CHEMBL763161	Inhibition of human Prostaglandin G/H synthase 2 at 10 ug/mL expressed as mean percent inhibition of control PGE-2 production	B	BAO_0000357	single protein format	None	None	None	None	None	CHEMBL230	Cyclooxygenase-2	Homo sapiens	SINGLE PROTEIN	CHEMBL1129978	1	Scientific Literature	J. Med. Chem.	1997	None
CHEMBL296318		0	428.46	0	3.70	16	C[S+]([O-])c1ccc(-c2nc(C(F)(F)F)cn2-c2ccc(S(C)(=O)=O)cc2)cc1	IC50	'>'	100000.0	nM				UO_0000065					False	CHEMBL762906	Concentration required to inhibit human Prostaglandin G/H synthase 2 (COX-2) by 50%	B	BAO_0000357	single protein format	None	None	None	None	None	CHEMBL230	Cyclooxygenase-2	Homo sapiens	SINGLE PROTEIN	CHEMBL1130039	1	Scientific Literature	J. Med. Chem.	1997	None
CHEMBL42174		0	443.88	0	4.68	55	CN(C)c1cc(-c2nc(C(F)(F)F)cn2-c2ccc(S(C)(=O)=O)cc2)ccc1Cl	IC50	'='	1040.0	nM	5.98			UO_0000065	13.48	0.28	1.30	10.84	True	CHEMBL762906	Concentration required to inhibit human Prostaglandin G/H synthase 2 (COX-2) by 50%	B	BAO_0000357	single protein format	None	None	None	None	None	CHEMBL230	Cyclooxygenase-2	Homo sapiens	SINGLE PROTEIN	CHEMBL1130039	1	Scientific Literature	J. Med. Chem.	1997	None
CHEMBL174990		0	328.75	0	3.29	117	CN1C(=O)/C(=C(/O)Nc2ccc(Cl)cc2)c2ccccc2C1=O	Imax	'='	90.0	%				UO_0000187					False	CHEMBL762256	Highest percent inhibition against Prostaglandin G/H synthase 2 observed on IC50 curve; Range 90-110%	B	BAO_0000357	single protein format	None	None	None	None	None	CHEMBL230	Cyclooxygenase-2	Homo sapiens	SINGLE PROTEIN	CHEMBL1129978	1	Scientific Literature	J. Med. Chem.	1997	None
CHEMBL52019		0	408.85	1	5.36	20e	COc1ccc(-c2cc(F)c(F)cc2-c2ccc(S(C)(=O)=O)cc2)cc1Cl	IC50	'='	19.0	nM	7.72			UO_0000065	18.89	0.39	2.36	17.80	True	CHEMBL762917	In vitro inhibitory activity against human recombinant prostaglandin G/H synthase 2	B	BAO_0000357	single protein format	None	None	None	None	None	CHEMBL230	Cyclooxygenase-2	Homo sapiens	SINGLE PROTEIN	CHEMBL1129066	1	Scientific Literature	J. Med. Chem.	1996	None
CHEMBL347720		0	370.47	0	4.83	7a	CS(=O)(=O)c1ccc(-c2cc3c(cc2C=C2CCCCC2)OCO3)cc1	Inhibition	'='	40.0	%				UO_0000187					False	CHEMBL764989	In vitro average percent Inhibition of Prostaglandin G/H synthase 2 (COX-2) at a concentration of 1 uM determined in human whole blood by human whole blood assay	B	BAO_0000221	tissue-based format	None	CHEMBL3638178	Blood	None	None	CHEMBL230	Cyclooxygenase-2	Homo sapiens	SINGLE PROTEIN	CHEMBL1145927	1	Scientific Literature	J. Med. Chem.	2003	None
CHEMBL298269		0	401.80	0	3.86	34	NS(=O)(=O)c1ccc(-n2cc(C(F)(F)F)nc2-c2cccc(Cl)c2)cc1	IC50	'='	8.0	nM	8.10			UO_0000065	20.15	0.43	4.24	10.38	True	CHEMBL762906	Concentration required to inhibit human Prostaglandin G/H synthase 2 (COX-2) by 50%	B	BAO_0000357	single protein format	None	None	None	None	None	CHEMBL230	Cyclooxygenase-2	Homo sapiens	SINGLE PROTEIN	CHEMBL1130039	1	Scientific Literature	J. Med. Chem.	1997	None
CHEMBL2315856		0	453.97	1	5.06	34	O=C(N[C@H]1CCC[C@@H]1COc1ccccc1)C1CCN(c2nc3cc(Cl)ccc3o2)CC1	IC50	'>'	33600.0	nM				UO_0000065					False	CHEMBL2321395	Inhibition of COX2 in human whole blood assessed as PGE2 level incubated for 15 mins prior to substrate addition measured after 10 mins by ELISA	B	BAO_0000357	single protein format	Homo sapiens	CHEMBL3638178	Blood	None	None	CHEMBL230	Cyclooxygenase-2	Homo sapiens	SINGLE PROTEIN	CHEMBL2311506	1	Scientific Literature	Bioorg. Med. Chem. Lett.	2013	None
CHEMBL424063		0	343.40	0	3.16	8l	NS(=O)(=O)c1ccc(C2=C(c3ccc4c(c3)OCO4)CCC2)cc1	IC50	'='	2.0	nM	8.70			UO_0000065	25.33	0.50	5.54	11.06	True	CHEMBL760088	In vitro inhibition of prostaglandin G/H synthase 2 (COX-2).	B	BAO_0000357	single protein format	None	None	None	None	None	CHEMBL230	Cyclooxygenase-2	Homo sapiens	SINGLE PROTEIN	CHEMBL1128591	1	Scientific Literature	J. Med. Chem.	1995	None
CHEMBL369226		0	441.94	0	3.82	70	Cc1cnc(NC(=O)C2=C(O)c3sc4cc(Cl)ccc4c3S(=O)(=O)N2C)s1	Inhibition	'='	46.0	%				UO_0000187					False	CHEMBL763159	Inhibition of human Prostaglandin G/H synthase 2 at 0.1 ug/mL expressed as mean percent inhibition of control PGE-2 production	B	BAO_0000357	single protein format	None	None	None	None	None	CHEMBL230	Cyclooxygenase-2	Homo sapiens	SINGLE PROTEIN	CHEMBL1129978	1	Scientific Literature	J. Med. Chem.	1997	None
CHEMBL176868		0	352.87	0	4.51	137	Cc1cnc(NC(=O)C2=C(O)c3cc(Cl)ccc3SC2C)s1	Inhibition	'='	60.0	%				UO_0000187					False	CHEMBL763161	Inhibition of human Prostaglandin G/H synthase 2 at 10 ug/mL expressed as mean percent inhibition of control PGE-2 production	B	BAO_0000357	single protein format	None	None	None	None	None	CHEMBL230	Cyclooxygenase-2	Homo sapiens	SINGLE PROTEIN	CHEMBL1129978	1	Scientific Literature	J. Med. Chem.	1997	None
CHEMBL277124		0	346.43	0	3.39	11b	CONC1=NC(=O)/C(=C/c2cc(C(C)(C)C)c(O)c(C(C)(C)C)c2)O1	IC50	'<'	20000.0	nM				UO_0000065					False	CHEMBL877677	IC50 value against recombinant human Prostaglandin G/H synthase 2 at 10 uM; not active	B	BAO_0000357	single protein format	None	None	None	None	None	CHEMBL230	Cyclooxygenase-2	Homo sapiens	SINGLE PROTEIN	CHEMBL1132621	1	Scientific Literature	J. Med. Chem.	1999	None
CHEMBL302771		0	333.34	0	2.64	3	CS(=O)(=O)c1ccc(-c2coc(=O)n2-c2ccc(F)cc2)cc1	IC50	'='	510.5	nM	6.29			UO_0000065	18.88	0.37	3.65	9.08	False	CHEMBL873458	Binding affinity towards Prostaglandin G/H synthase 2	B	BAO_0000357	single protein format	None	None	None	None	None	CHEMBL230	Cyclooxygenase-2	Homo sapiens	SINGLE PROTEIN	CHEMBL1136323	1	Scientific Literature	Bioorg. Med. Chem. Lett.	2003	None
CHEMBL6	INDOMETHACIN	4	357.79	0	3.93	Indomethacin	COc1ccc2c(c1)c(CC(=O)O)c(C)n2C(=O)c1ccc(Cl)cc1	Inhibition	'='	67.9	%				UO_0000187					True	CHEMBL874013	Percentage of inhibition of Prostaglandin G/H synthase 2 activity in human whole blood(HWB) at 1 uM	B	BAO_0000221	tissue-based format	None	CHEMBL3638178	Blood	None	None	CHEMBL230	Cyclooxygenase-2	Homo sapiens	SINGLE PROTEIN	CHEMBL1134336	1	Scientific Literature	J. Med. Chem.	2001	None
CHEMBL414804	OXALIPLATIN	4	None	None	None	OXALIPLATIN		IC50						Not Active (inhibition < 50% @ 10 uM and thus dose-reponse curve not measured)						False	CHEMBL1909131	DRUGMATRIX: Cyclooxygenase COX-2 enzyme inhibition (substrate: Arachidonic acid)	B	BAO_0000219	cell-based format	None	None	None	Sf21	None	CHEMBL230	Cyclooxygenase-2	Homo sapiens	SINGLE PROTEIN	CHEMBL1909046	15	DrugMatrix			CHEMBL4106362
CHEMBL44466		0	380.39	0	4.27	40	Cc1ccccc1-c1nc(C(F)(F)F)cn1-c1ccc(S(C)(=O)=O)cc1	IC50	'='	800.0	nM	6.10			UO_0000065	16.03	0.32	1.83	11.73	False	CHEMBL762906	Concentration required to inhibit human Prostaglandin G/H synthase 2 (COX-2) by 50%	B	BAO_0000357	single protein format	None	None	None	None	None	CHEMBL230	Cyclooxygenase-2	Homo sapiens	SINGLE PROTEIN	CHEMBL1130039	1	Scientific Literature	J. Med. Chem.	1997	None
CHEMBL6	INDOMETHACIN	4	357.79	0	3.93	Indomethacin	COc1ccc2c(c1)c(CC(=O)O)c(C)n2C(=O)c1ccc(Cl)cc1	IC50	'<'	200.0	nM				UO_0000065					False	CHEMBL873640	Inhibition of Prostaglandin G/H synthase 2 in CHO whole cell assay	B	BAO_0000219	cell-based format	None	None	None	CHO whole	None	CHEMBL230	Cyclooxygenase-2	Homo sapiens	SINGLE PROTEIN	CHEMBL1131754	1	Scientific Literature	Bioorg. Med. Chem. Lett.	1999	None
CHEMBL97059		0	447.41	0	4.09	15	NS(=O)(=O)c1ccc(-n2nc(C(F)(F)F)c3c2-c2cc(F)c(F)cc2CS3)cc1	IC50	'='	6.0	nM	8.22			UO_0000065	18.38	0.39	4.13	10.54	True	CHEMBL767759	Inhibition of Prostaglandin G/H synthase 2 (COX-2)	B	BAO_0000357	single protein format	None	None	None	None	None	CHEMBL230	Cyclooxygenase-2	Homo sapiens	SINGLE PROTEIN	CHEMBL1151064	1	Scientific Literature	Bioorg. Med. Chem. Lett.	1996	None
CHEMBL110691	CHLORMADINONE ACETATE	4	404.93	0	4.75	CHLORMADINONE ACETATE	CC(=O)O[C@]1(C(C)=O)CC[C@H]2[C@@H]3C=C(Cl)C4=CC(=O)CC[C@]4(C)[C@H]3CC[C@@]21C	IC50						Not Active (inhibition < 50% @ 10 uM and thus dose-reponse curve not measured)						False	CHEMBL1909131	DRUGMATRIX: Cyclooxygenase COX-2 enzyme inhibition (substrate: Arachidonic acid)	B	BAO_0000219	cell-based format	None	None	None	Sf21	None	CHEMBL230	Cyclooxygenase-2	Homo sapiens	SINGLE PROTEIN	CHEMBL1909046	15	DrugMatrix			CHEMBL4106362
CHEMBL106828		0	253.30	0	3.58	13	C=Cc1cncc(-c2ccc(C(C)C(=O)O)cc2)c1	IC50	'='	190.0	nM	6.72			UO_0000065	26.53	0.48	3.14	13.39	False	CHEMBL763084	In vitro inhibitory activity against Prostaglandin G/H synthase 2 (COX-2) in human	B	BAO_0000357	single protein format	None	None	None	None	None	CHEMBL230	Cyclooxygenase-2	Homo sapiens	SINGLE PROTEIN	CHEMBL1131913	1	Scientific Literature	Bioorg. Med. Chem. Lett.	1999	None
CHEMBL104009		0	288.32	0	4.08	2	CCOc1cccc(-c2ccc(C(C)C(=O)O)cc2F)c1	IC50	'='	14.0	nM	7.85			UO_0000065	27.24	0.51	3.77	16.88	False	CHEMBL763084	In vitro inhibitory activity against Prostaglandin G/H synthase 2 (COX-2) in human	B	BAO_0000357	single protein format	None	None	None	None	None	CHEMBL230	Cyclooxygenase-2	Homo sapiens	SINGLE PROTEIN	CHEMBL1131913	1	Scientific Literature	Bioorg. Med. Chem. Lett.	1999	None
CHEMBL11359	CISPLATIN	4	300.05	None	None	CISPLATIN		IC50						Not Active (inhibition < 50% @ 10 uM and thus dose-reponse curve not measured)						False	CHEMBL1909131	DRUGMATRIX: Cyclooxygenase COX-2 enzyme inhibition (substrate: Arachidonic acid)	B	BAO_0000219	cell-based format	None	None	None	Sf21	None	CHEMBL230	Cyclooxygenase-2	Homo sapiens	SINGLE PROTEIN	CHEMBL1909046	15	DrugMatrix			CHEMBL4106362
CHEMBL1351	CARBOPLATIN	4	371.25	None	None	CARBOPLATIN		IC50						Not Active (inhibition < 50% @ 10 uM and thus dose-reponse curve not measured)						False	CHEMBL1909131	DRUGMATRIX: Cyclooxygenase COX-2 enzyme inhibition (substrate: Arachidonic acid)	B	BAO_0000219	cell-based format	None	None	None	Sf21	None	CHEMBL230	Cyclooxygenase-2	Homo sapiens	SINGLE PROTEIN	CHEMBL1909046	15	DrugMatrix			CHEMBL4106362
CHEMBL25	ASPIRIN	4	180.16	0	1.31	Aspirin	CC(=O)Oc1ccccc1C(=O)O	Inhibition						Not Active						False	CHEMBL881866	Inhibitory concentration against human cyclooxygenase-2	B	BAO_0000357	single protein format	Homo sapiens	None	None	None	None	CHEMBL230	Cyclooxygenase-2	Homo sapiens	SINGLE PROTEIN	CHEMBL1141119	1	Scientific Literature	J. Med. Chem.	2005	None
CHEMBL643	PROMETHAZINE	4	284.43	0	4.24	PROMETHAZINE	CC(CN1c2ccccc2Sc2ccccc21)N(C)C	Ki						Not Active (inhibition < 50% @ 10 uM and thus dose-reponse curve not measured)						False	CHEMBL1909131	DRUGMATRIX: Cyclooxygenase COX-2 enzyme inhibition (substrate: Arachidonic acid)	B	BAO_0000219	cell-based format	None	None	None	Sf21	None	CHEMBL230	Cyclooxygenase-2	Homo sapiens	SINGLE PROTEIN	CHEMBL1909046	15	DrugMatrix			CHEMBL4106362
CHEMBL426123		0	258.23	0	0.09	(-)-THALIDOMIDE	O=C1CC[C@H](N2C(=O)c3ccccc3C2=O)C(=O)N1	Ki						Not Active (inhibition < 50% @ 10 uM and thus dose-reponse curve not measured)						False	CHEMBL1909131	DRUGMATRIX: Cyclooxygenase COX-2 enzyme inhibition (substrate: Arachidonic acid)	B	BAO_0000219	cell-based format	None	None	None	Sf21	None	CHEMBL230	Cyclooxygenase-2	Homo sapiens	SINGLE PROTEIN	CHEMBL1909046	15	DrugMatrix			CHEMBL4106362
CHEMBL299567		0	372.87	1	5.09	16e	COc1ccc(-c2ccccc2-c2ccc(S(C)(=O)=O)cc2)cc1Cl	IC50	'='	11400.0	nM	4.94			UO_0000065	13.26	0.27	-0.15	11.40	False	CHEMBL762917	In vitro inhibitory activity against human recombinant prostaglandin G/H synthase 2	B	BAO_0000357	single protein format	None	None	None	None	None	CHEMBL230	Cyclooxygenase-2	Homo sapiens	SINGLE PROTEIN	CHEMBL1129066	1	Scientific Literature	J. Med. Chem.	1996	None
CHEMBL27975		0	412.70	0	3.60	C41	NS(=O)(=O)c1ccc(-n2ncc(Br)c2-c2ccc(Cl)cc2)cc1	IC50	'='	31.0	nM	7.51			UO_0000065	18.19	0.45	3.91	9.63	False	CHEMBL769648	Inhibitory concentration against human prostaglandin G/H synthase 2 at 25 degrees.	B	BAO_0000357	single protein format	None	None	None	None	None	CHEMBL230	Cyclooxygenase-2	Homo sapiens	SINGLE PROTEIN	CHEMBL1135018	1	Scientific Literature	Bioorg. Med. Chem. Lett.	2002	None
CHEMBL389399	BAUHIBENZOFURIN A	0	272.30	0	3.09	9, bauhibenzofurin A	COc1cc(OC)c(O)c([C@@H]2Cc3ccccc3O2)c1	IC50						Not Determined						False	CHEMBL914259	Inhibition of COX2 by radioimmunoassay method	B	BAO_0000357	single protein format	None	None	None	None	None	CHEMBL230	Cyclooxygenase-2	Homo sapiens	SINGLE PROTEIN	CHEMBL1139892	1	Scientific Literature	J. Nat. Prod.	2007	None
CHEMBL330314		0	393.43	0	4.84	41	NS(=O)(=O)c1ccc(C2=C(c3ccc(C(F)(F)F)cc3)CC3(CC3)C2)cc1	IC50	'='	1.0	nM	9.00			UO_0000065	22.88	0.46	4.16	14.96	False	CHEMBL768965	Inhibitory activity against prostaglandin G/H synthase 2 (COX-2).	B	BAO_0000357	single protein format	None	None	None	None	None	CHEMBL230	Cyclooxygenase-2	Homo sapiens	SINGLE PROTEIN	CHEMBL1129290	1	Scientific Literature	J. Med. Chem.	1996	None
CHEMBL304560		0	385.23	0	3.05	24	NS(=O)(=O)c1ccc(-c2coc(=O)n2-c2ccc(Cl)c(Cl)c2)cc1	IC50	'='	400.0	nM	6.40			UO_0000065	16.61	0.36	3.35	6.71	True	CHEMBL768956	Inhibitory activity against prostaglandin G/H synthase 2	B	BAO_0000357	single protein format	None	None	None	None	None	CHEMBL230	Cyclooxygenase-2	Homo sapiens	SINGLE PROTEIN	CHEMBL1133663	1	Scientific Literature	J. Med. Chem.	2000	None
CHEMBL341320		0	388.42	0	4.26	45	Cc1ccc(Oc2c(-c3ccc(S(C)(=O)=O)cc3)oc(C)cc2=O)c(F)c1	IC50	'='	60.0	nM	7.22			UO_0000065	18.59	0.37	2.96	9.81	True	CHEMBL766724	Inhibition concentration against cyclooxygenase-2 (COX-2) in human whole blood	B	BAO_0000221	tissue-based format	None	CHEMBL3638178	Blood	None	None	CHEMBL230	Cyclooxygenase-2	Homo sapiens	SINGLE PROTEIN	CHEMBL1149180	1	Scientific Literature	J. Med. Chem.	2004	None
CHEMBL127267		0	358.39	0	3.82	17	Cc1cc(=O)c(-c2ccc(S(C)(=O)=O)cc2)c(-c2ccc(F)cc2)o1	IC50	'='	9770.0	nM	5.01			UO_0000065	13.98	0.27	1.19	7.79	True	CHEMBL766724	Inhibition concentration against cyclooxygenase-2 (COX-2) in human whole blood	B	BAO_0000221	tissue-based format	None	CHEMBL3638178	Blood	None	None	CHEMBL230	Cyclooxygenase-2	Homo sapiens	SINGLE PROTEIN	CHEMBL1149180	1	Scientific Literature	J. Med. Chem.	2004	None
CHEMBL1077403		0	331.32	0	3.40	15g	Cc1cccc(Nc2cnccc2NS(=O)(=O)C(F)(F)F)c1	IC50	'='	450.0	nM	6.35			UO_0000065	19.16	0.39	2.95	8.93	False	CHEMBL1106771	Inhibition of COX2 in LPS-stimulated human whole blood assessed as PGE2 production by enzyme immunoassay	B	BAO_0000221	tissue-based format	Homo sapiens	CHEMBL3638178	Blood	None	None	CHEMBL230	Cyclooxygenase-2	Homo sapiens	SINGLE PROTEIN	CHEMBL1154327	1	Scientific Literature	J. Med. Chem.	2009	None
CHEMBL1078377		0	291.38	0	2.76	16j	CCc1ccccc1Nc1cnccc1NS(C)(=O)=O	IC50	'>'	100000.0	nM				UO_0000065					False	CHEMBL1106771	Inhibition of COX2 in LPS-stimulated human whole blood assessed as PGE2 production by enzyme immunoassay	B	BAO_0000221	tissue-based format	Homo sapiens	CHEMBL3638178	Blood	None	None	CHEMBL230	Cyclooxygenase-2	Homo sapiens	SINGLE PROTEIN	CHEMBL1154327	1	Scientific Literature	J. Med. Chem.	2009	None
CHEMBL148542		0	264.31	0	2.25	6	CS(=O)(=O)Nc1ccncc1Oc1ccccc1	IC50	'>'	100000.0	nM				UO_0000065					False	CHEMBL1106768	Inhibition of COX2 in human whole blood	B	BAO_0000221	tissue-based format	Homo sapiens	CHEMBL3638178	Blood	None	None	CHEMBL230	Cyclooxygenase-2	Homo sapiens	SINGLE PROTEIN	CHEMBL1154327	1	Scientific Literature	J. Med. Chem.	2009	None
CHEMBL154	NAPROXEN	4	230.26	0	3.04	1	COc1ccc2cc([C@H](C)C(=O)O)ccc2c1	IC50	'='	24300.0	nM	4.61			UO_0000065	20.04	0.37	1.57	9.92	False	CHEMBL763347	Compound was tested in vitro for inhibition of human umbilical cord endothelial cells(ECV-304 cell line) Prostaglandin G/H synthase 2 at 10 uM	B	BAO_0000219	cell-based format	None	None	None	Endothelial cell	None	CHEMBL230	Cyclooxygenase-2	Homo sapiens	SINGLE PROTEIN	CHEMBL1129174	1	Scientific Literature	Bioorg. Med. Chem. Lett.	1996	None
CHEMBL15791		0	362.50	0	4.11	4b	CONC1=NC(=O)/C(=C/c2cc(C(C)(C)C)c(O)c(C(C)(C)C)c2)S1	IC50	'='	1700.0	nM	5.77			UO_0000065	15.92	0.32	1.66	8.14	False	CHEMBL655562	IC50 against recombinant human Prostaglandin G/H synthase 2	B	BAO_0000357	single protein format	None	None	None	None	None	CHEMBL230	Cyclooxygenase-2	Homo sapiens	SINGLE PROTEIN	CHEMBL1132621	1	Scientific Literature	J. Med. Chem.	1999	None
CHEMBL342538		0	361.49	0	3.90	30	CCc1ccc(Sc2cc3c(cc2NS(C)(=O)=O)CCC3=O)cc1	IC50	'='	100.0	nM	7.00			UO_0000065	19.36	0.40	3.10	11.07	False	CHEMBL760080	In vitro inhibition of prostaglandin G/H synthase 2 expressed in human osteosarcoma 143 cells	B	BAO_0000219	cell-based format	None	None	None	None	None	CHEMBL230	Cyclooxygenase-2	Homo sapiens	SINGLE PROTEIN	CHEMBL1128209	1	Scientific Literature	J. Med. Chem.	1995	None
CHEMBL303728		0	364.35	0	1.89	25	COc1ccc(-n2c(-c3ccc(S(N)(=O)=O)cc3)coc2=O)cc1F	IC50	'='	1130.0	nM	5.95			UO_0000065	16.32	0.32	4.06	5.69	True	CHEMBL768956	Inhibitory activity against prostaglandin G/H synthase 2	B	BAO_0000357	single protein format	None	None	None	None	None	CHEMBL230	Cyclooxygenase-2	Homo sapiens	SINGLE PROTEIN	CHEMBL1133663	1	Scientific Literature	J. Med. Chem.	2000	None
CHEMBL525601		0	517.66	1	2.52	2	CC(=O)O[C@@]12[C@H](OC(=O)[C@H](C(C)C)N(C)C)[C@@H](C)[C@@]3(O)[C@@H](C=C(CO)C[C@H]4C(=O)C(C)=C[C@H]43)[C@@H]1C2(C)C	IC50	'>'	100000.0	nM				UO_0000065					False	CHEMBL978330	Inhibition of human recombinant COX2	B	BAO_0000357	single protein format	Homo sapiens	None	None	None	None	CHEMBL230	Cyclooxygenase-2	Homo sapiens	SINGLE PROTEIN	CHEMBL1157961	1	Scientific Literature	J. Nat. Prod.	2006	None
CHEMBL146773		0	352.36	0	3.21	52	CS(=O)(=O)Nc1cc2c(cc1Nc1ccc(F)cc1F)C(=O)CC2	IC50	'='	1000.0	nM	6.00			UO_0000065	17.03	0.34	2.79	7.97	False	CHEMBL760080	In vitro inhibition of prostaglandin G/H synthase 2 expressed in human osteosarcoma 143 cells	B	BAO_0000219	cell-based format	None	None	None	None	None	CHEMBL230	Cyclooxygenase-2	Homo sapiens	SINGLE PROTEIN	CHEMBL1128209	1	Scientific Literature	J. Med. Chem.	1995	None
CHEMBL29576		0	375.38	0	2.11	3a	COC(=O)c1cc(-c2ccc(F)cc2)n(-c2ccc(S(N)(=O)=O)cc2)n1	IC50	'='	100000.0	nM	4.00			UO_0000065	10.66	0.21	1.89	3.84	False	CHEMBL763093	In vitro inhibitory concentration required to block human recombinant prostaglandin G/H synthase 2 (COX-2)	B	BAO_0000357	single protein format	None	None	None	None	None	CHEMBL230	Cyclooxygenase-2	Homo sapiens	SINGLE PROTEIN	CHEMBL1130002	1	Scientific Literature	J. Med. Chem.	1997	None
CHEMBL361504		0	249.31	0	4.57	2g	CCc1onc(-c2ccccc2)c1-c1ccccc1	IC50	'='	1490.0	nM	5.83			UO_0000065	23.37	0.42	1.26	22.38	True	CHEMBL830991	In vitro inhibitory concentration against Prostaglandin G/H synthase 2 in human whole blood assay	B	BAO_0000221	tissue-based format	Homo sapiens	CHEMBL3638178	Blood	None	None	CHEMBL230	Cyclooxygenase-2	Homo sapiens	SINGLE PROTEIN	CHEMBL1138763	1	Scientific Literature	J. Med. Chem.	2004	None
CHEMBL279166		0	286.41	0	4.68	36	CC(C)(C)c1cc(C(=O)CCCC2CC2)cc2c1OCC2	IC50	'='	15000.0	nM	4.82			UO_0000065	16.84	0.31	0.14	18.34	False	CHEMBL765812	Inhibition of Prostaglandin G/H synthase 2 (COX-2).	B	BAO_0000357	single protein format	Homo sapiens	None	None	None	None	CHEMBL230	Cyclooxygenase-2	Homo sapiens	SINGLE PROTEIN	CHEMBL1131303	1	Scientific Literature	J. Med. Chem.	1998	None
CHEMBL6	INDOMETHACIN	4	357.79	0	3.93	Indomethacin	COc1ccc2c(c1)c(CC(=O)O)c(C)n2C(=O)c1ccc(Cl)cc1	IC50	'='	500.0	nM	6.30			UO_0000065	17.61	0.34	2.37	9.19	True	CHEMBL763092	Inhibition of Prostaglandin G/H synthase 2 in human whole blood (HWB) assay	B	BAO_0000221	tissue-based format	Homo sapiens	CHEMBL3638178	Blood	None	None	CHEMBL230	Cyclooxygenase-2	Homo sapiens	SINGLE PROTEIN	CHEMBL1131754	1	Scientific Literature	Bioorg. Med. Chem. Lett.	1999	None
CHEMBL25725		0	414.89	0	3.34	2	COc1ccc2c(c1)c(CC(=O)NCCCO)c(C)n2C(=O)c1ccc(Cl)cc1	IC50	'='	220.0	nM	6.66			UO_0000065	16.05	0.31	3.32	8.26	False	CHEMBL769646	Inhibitory concentration against human prostaglandin G/H synthase 2	B	BAO_0000357	single protein format	None	None	None	None	None	CHEMBL230	Cyclooxygenase-2	Homo sapiens	SINGLE PROTEIN	CHEMBL1135305	1	Scientific Literature	Bioorg. Med. Chem. Lett.	2002	None
CHEMBL24957		0	428.92	0	3.73	8	CC[C@H](CO)NC(=O)Cc1c(C)n(C(=O)c2ccc(Cl)cc2)c2ccc(OC)cc12	IC50	'='	100.0	nM	7.00			UO_0000065	16.32	0.32	3.27	8.69	True	CHEMBL769646	Inhibitory concentration against human prostaglandin G/H synthase 2	B	BAO_0000357	single protein format	None	None	None	None	None	CHEMBL230	Cyclooxygenase-2	Homo sapiens	SINGLE PROTEIN	CHEMBL1135305	1	Scientific Literature	Bioorg. Med. Chem. Lett.	2002	None
CHEMBL176920		0	473.74	1	6.17	122	O=C1/C(=C(/O)Nc2ccc(Cl)cc2Cl)c2cc(Cl)ccc2C(=O)N1Cc1ccccc1	Inhibition	'='	96.0	%				UO_0000187					False	CHEMBL763161	Inhibition of human Prostaglandin G/H synthase 2 at 10 ug/mL expressed as mean percent inhibition of control PGE-2 production	B	BAO_0000357	single protein format	None	None	None	None	None	CHEMBL230	Cyclooxygenase-2	Homo sapiens	SINGLE PROTEIN	CHEMBL1129978	1	Scientific Literature	J. Med. Chem.	1997	None
CHEMBL175187		0	317.80	0	4.35	129	O=C(Nc1cccc(Cl)c1)C1=C(O)c2ccccc2SC1	Inhibition	'='	81.0	%				UO_0000187					False	CHEMBL763161	Inhibition of human Prostaglandin G/H synthase 2 at 10 ug/mL expressed as mean percent inhibition of control PGE-2 production	B	BAO_0000357	single protein format	None	None	None	None	None	CHEMBL230	Cyclooxygenase-2	Homo sapiens	SINGLE PROTEIN	CHEMBL1129978	1	Scientific Literature	J. Med. Chem.	1997	None
CHEMBL175187		0	317.80	0	4.35	129	O=C(Nc1cccc(Cl)c1)C1=C(O)c2ccccc2SC1	Inhibition	'='	79.0	%				UO_0000187					False	CHEMBL763160	Inhibition of human Prostaglandin G/H synthase 2 at 1 ug/mL expressed as mean percent inhibition of control PGE-2 production	B	BAO_0000357	single protein format	None	None	None	None	None	CHEMBL230	Cyclooxygenase-2	Homo sapiens	SINGLE PROTEIN	CHEMBL1129978	1	Scientific Literature	J. Med. Chem.	1997	None
CHEMBL29445		0	349.36	0	3.12	2o	NS(=O)(=O)c1ccc(-n2nc(C(F)F)cc2-c2ccccc2)cc1	IC50	'='	130.0	nM	6.89			UO_0000065	19.71	0.39	3.77	8.83	True	CHEMBL763093	In vitro inhibitory concentration required to block human recombinant prostaglandin G/H synthase 2 (COX-2)	B	BAO_0000357	single protein format	None	None	None	None	None	CHEMBL230	Cyclooxygenase-2	Homo sapiens	SINGLE PROTEIN	CHEMBL1130002	1	Scientific Literature	J. Med. Chem.	1997	None
CHEMBL368468		0	294.31	0	2.64	116	CN1C(=O)/C(=C(/O)Nc2ccccc2)c2ccccc2C1=O	Imax	'='	90.0	%				UO_0000187					False	CHEMBL762256	Highest percent inhibition against Prostaglandin G/H synthase 2 observed on IC50 curve; Range 90-110%	B	BAO_0000357	single protein format	None	None	None	None	None	CHEMBL230	Cyclooxygenase-2	Homo sapiens	SINGLE PROTEIN	CHEMBL1129978	1	Scientific Literature	J. Med. Chem.	1997	None
CHEMBL177879		0	382.80	0	2.98	95	CN1C(O)=C(C(=O)Nc2ccccc2Cl)c2cc(F)ccc2S1(=O)=O	Inhibition	'='	20.0	%				UO_0000187					False	CHEMBL763159	Inhibition of human Prostaglandin G/H synthase 2 at 0.1 ug/mL expressed as mean percent inhibition of control PGE-2 production	B	BAO_0000357	single protein format	None	None	None	None	None	CHEMBL230	Cyclooxygenase-2	Homo sapiens	SINGLE PROTEIN	CHEMBL1129978	1	Scientific Literature	J. Med. Chem.	1997	None
CHEMBL441496		0	398.44	0	2.56	61	CCn1c2c(c3ccccc31)S(=O)(=O)N(C)C(C(=O)Nc1ccccn1)=C2O	Inhibition	'='	9.0	%				UO_0000187					False	CHEMBL763160	Inhibition of human Prostaglandin G/H synthase 2 at 1 ug/mL expressed as mean percent inhibition of control PGE-2 production	B	BAO_0000357	single protein format	None	None	None	None	None	CHEMBL230	Cyclooxygenase-2	Homo sapiens	SINGLE PROTEIN	CHEMBL1129978	1	Scientific Literature	J. Med. Chem.	1997	None
CHEMBL174792		0	404.47	0	2.62	60	CCn1c2c(c3ccccc31)S(=O)(=O)N(C)C(C(=O)Nc1nccs1)=C2O	Inhibition	'='	10.0	%				UO_0000187					False	CHEMBL763159	Inhibition of human Prostaglandin G/H synthase 2 at 0.1 ug/mL expressed as mean percent inhibition of control PGE-2 production	B	BAO_0000357	single protein format	None	None	None	None	None	CHEMBL230	Cyclooxygenase-2	Homo sapiens	SINGLE PROTEIN	CHEMBL1129978	1	Scientific Literature	J. Med. Chem.	1997	None
CHEMBL358210		0	315.39	0	2.74	9	CCc1cc(C(=O)c2ccccc2)ccc1/C=C/S(N)(=O)=O	IC50	'='	5600.0	nM	5.25			UO_0000065					False	CHEMBL665716	In vitro inhibition of PGE-2 generation by LPS-stimulated monocytes isolated from human blood.	F	BAO_0000019	assay format	None	None	None	None	None	CHEMBL230	Cyclooxygenase-2	Homo sapiens	SINGLE PROTEIN	CHEMBL1136059	1	Scientific Literature	Bioorg. Med. Chem. Lett.	2002	None
CHEMBL29424		0	453.95	0	4.56	15a	NS(=O)(=O)c1ccc(-n2nc(COCc3ccccc3)cc2-c2ccc(Cl)cc2)cc1	IC50	'='	29.0	nM	7.54			UO_0000065	16.60	0.33	2.98	8.64	False	CHEMBL763093	In vitro inhibitory concentration required to block human recombinant prostaglandin G/H synthase 2 (COX-2)	B	BAO_0000357	single protein format	None	None	None	None	None	CHEMBL230	Cyclooxygenase-2	Homo sapiens	SINGLE PROTEIN	CHEMBL1130002	1	Scientific Literature	J. Med. Chem.	1997	None
CHEMBL467114		0	428.22	1	5.40	8h, GSK-269984A	O=C([O-])c1cccc(Cc2cc(Cl)ccc2OCc2ccc(Cl)cc2F)n1.[Na+]	IC50	'>'	100000.0	nM				UO_0000065					False	CHEMBL1009666	Inhibition of COX2	B	BAO_0000357	single protein format	None	None	None	None	None	CHEMBL230	Cyclooxygenase-2	Homo sapiens	SINGLE PROTEIN	CHEMBL1138602	1	Scientific Literature	Bioorg. Med. Chem. Lett.	2009	None
CHEMBL174877		0	312.39	0	3.87	141	CC1(C)Sc2ccccc2C(O)=C1C(=O)Nc1ccccn1	Inhibition	'='	20.0	%				UO_0000187					False	CHEMBL763159	Inhibition of human Prostaglandin G/H synthase 2 at 0.1 ug/mL expressed as mean percent inhibition of control PGE-2 production	B	BAO_0000357	single protein format	None	None	None	None	None	CHEMBL230	Cyclooxygenase-2	Homo sapiens	SINGLE PROTEIN	CHEMBL1129978	1	Scientific Literature	J. Med. Chem.	1997	None
CHEMBL280636		0	436.24	0	4.51	C33	NS(=O)(=O)c1ccc(-n2nc(C(F)(F)F)c(Cl)c2-c2ccc(Cl)cc2)cc1	IC50	'='	5.3	nM	8.28			UO_0000065	18.97	0.42	3.77	10.61	False	CHEMBL769648	Inhibitory concentration against human prostaglandin G/H synthase 2 at 25 degrees.	B	BAO_0000357	single protein format	None	None	None	None	None	CHEMBL230	Cyclooxygenase-2	Homo sapiens	SINGLE PROTEIN	CHEMBL1135018	1	Scientific Literature	Bioorg. Med. Chem. Lett.	2002	None
CHEMBL158842		0	539.79	2	9.80	18	CCCCCCCCCCCCCCCc1cccc(OCC)c1CSc1nc2cc([N+](=O)[O-])ccc2[nH]1	IC50	'='	384000.0	nM		Outside typical range		UO_0000065					False	CHEMBL760082	Inhibitory activity against Prostaglandin G/H synthase 2 in human whole blood assay as LPS induced PGE-2 generation.	B	BAO_0000221	tissue-based format	None	CHEMBL3638178	Blood	None	None	CHEMBL230	Cyclooxygenase-2	Homo sapiens	SINGLE PROTEIN	CHEMBL1145760	1	Scientific Literature	Bioorg. Med. Chem. Lett.	2003	None
CHEMBL88286		0	376.88	1	5.37	51	CS(=O)(=O)c1ccc(C2=C(c3ccc(F)c(Cl)c3)CC3(CC3)C2)cc1	IC50	'='	7.0	nM	8.15			UO_0000065	21.64	0.45	2.78	23.89	True	CHEMBL768965	Inhibitory activity against prostaglandin G/H synthase 2 (COX-2).	B	BAO_0000357	single protein format	None	None	None	None	None	CHEMBL230	Cyclooxygenase-2	Homo sapiens	SINGLE PROTEIN	CHEMBL1129290	1	Scientific Literature	J. Med. Chem.	1996	None
CHEMBL366601		0	383.43	0	2.68	59	CN1C(C(=O)Nc2ccccc2)=C(O)c2c(c3ccccc3n2C)S1(=O)=O	Inhibition	'='	-7.0	%				UO_0000187					False	CHEMBL763160	Inhibition of human Prostaglandin G/H synthase 2 at 1 ug/mL expressed as mean percent inhibition of control PGE-2 production	B	BAO_0000357	single protein format	None	None	None	None	None	CHEMBL230	Cyclooxygenase-2	Homo sapiens	SINGLE PROTEIN	CHEMBL1129978	1	Scientific Literature	J. Med. Chem.	1997	None
CHEMBL175080		0	368.41	0	2.70	74	Cc1cc2c(s1)S(=O)(=O)N(C)C(C(=O)Nc1ccccc1F)=C2O	Inhibition	'='	70.0	%				UO_0000187					False	CHEMBL763161	Inhibition of human Prostaglandin G/H synthase 2 at 10 ug/mL expressed as mean percent inhibition of control PGE-2 production	B	BAO_0000357	single protein format	None	None	None	None	None	CHEMBL230	Cyclooxygenase-2	Homo sapiens	SINGLE PROTEIN	CHEMBL1129978	1	Scientific Literature	J. Med. Chem.	1997	None
CHEMBL1164245		0	342.83	0	2.98	11	COc1ccc2c(c1)c1c(n2C(=O)c2ccccc2)CCNC1.Cl	IC50	'='	87600.0	nM	4.06			UO_0000065	13.24	0.24	1.08	9.38	False	CHEMBL1168969	Inhibition of COX2 in human whole blood assessed as inhibition of 12-hydroxyheptadecatrienoic acid production by HPLC method	B	BAO_0000221	tissue-based format	Homo sapiens	CHEMBL3638178	Blood	None	None	CHEMBL230	Cyclooxygenase-2	Homo sapiens	SINGLE PROTEIN	CHEMBL1165918	1	Scientific Literature	Bioorg. Med. Chem.	2010	None
CHEMBL1163221		0	712.47	2	7.92	36	COc1ccc2c(c1)c1c(n2C(=O)c2c(Cl)cc(Cl)cc2Cl)CCN(CCCOc2cc(F)cc(C3(OC)CCOCC3)c2)C1.Cl	IC50	'='	100000.0	nM	4.00			UO_0000065	5.92	0.12	-3.92	6.44	False	CHEMBL1168969	Inhibition of COX2 in human whole blood assessed as inhibition of 12-hydroxyheptadecatrienoic acid production by HPLC method	B	BAO_0000221	tissue-based format	Homo sapiens	CHEMBL3638178	Blood	None	None	CHEMBL230	Cyclooxygenase-2	Homo sapiens	SINGLE PROTEIN	CHEMBL1165918	1	Scientific Literature	Bioorg. Med. Chem.	2010	None
CHEMBL176868		0	352.87	0	4.51	137	Cc1cnc(NC(=O)C2=C(O)c3cc(Cl)ccc3SC2C)s1	Inhibition	'='	56.0	%				UO_0000187					False	CHEMBL763160	Inhibition of human Prostaglandin G/H synthase 2 at 1 ug/mL expressed as mean percent inhibition of control PGE-2 production	B	BAO_0000357	single protein format	None	None	None	None	None	CHEMBL230	Cyclooxygenase-2	Homo sapiens	SINGLE PROTEIN	CHEMBL1129978	1	Scientific Literature	J. Med. Chem.	1997	None
CHEMBL127514		0	435.30	0	4.57	24	Cc1cc(=O)c(Oc2ccc(Br)cc2)c(-c2ccc(S(C)(=O)=O)cc2)o1	IC50	'='	360.0	nM	6.44			UO_0000065	14.80	0.34	1.87	8.76	True	CHEMBL766724	Inhibition concentration against cyclooxygenase-2 (COX-2) in human whole blood	B	BAO_0000221	tissue-based format	None	CHEMBL3638178	Blood	None	None	CHEMBL230	Cyclooxygenase-2	Homo sapiens	SINGLE PROTEIN	CHEMBL1149180	1	Scientific Literature	J. Med. Chem.	2004	None
CHEMBL320585		0	393.85	0	3.26	3k	CC1(C)OC(=O)C(Oc2ccc(Cl)cn2)=C1c1ccc(S(C)(=O)=O)cc1	IC50	'<'	10.0	nM				UO_0000065					False	CHEMBL884351	Inhibitory potency against PGE-2 production in the human whole blood (HWB COX-2) assay	B	BAO_0000221	tissue-based format	None	CHEMBL3638178	Blood	None	None	CHEMBL230	Cyclooxygenase-2	Homo sapiens	SINGLE PROTEIN	CHEMBL1131878	1	Scientific Literature	Bioorg. Med. Chem. Lett.	1999	None
CHEMBL108857		0	393.85	0	3.26	3l	CC1(C)OC(=O)C(Oc2cccc(Cl)n2)=C1c1ccc(S(C)(=O)=O)cc1	IC50	'='	350.0	nM	6.46			UO_0000065	16.39	0.34	3.20	7.82	False	CHEMBL664079	Inhibition of PGE-2 production in CHO cells expressing human COX-2.	B	BAO_0000219	cell-based format	None	None	None	CHO	None	CHEMBL230	Cyclooxygenase-2	Homo sapiens	SINGLE PROTEIN	CHEMBL1131878	1	Scientific Literature	Bioorg. Med. Chem. Lett.	1999	CHEMBL3308072
CHEMBL149506		0	309.20	0	4.41	4	CNC(=O)c1ccccc1Nc1c(Cl)ccc(C)c1Cl	IC50	'>'	2000.0	nM				UO_0000065					False	CHEMBL771918	Inhibition of the human Prostaglandin G/H synthase 2 was determined by thin-layer chromatography assay	B	BAO_0000357	single protein format	None	None	None	None	None	CHEMBL230	Cyclooxygenase-2	Homo sapiens	SINGLE PROTEIN	CHEMBL1135055	1	Scientific Literature	Bioorg. Med. Chem. Lett.	2002	None
CHEMBL149506		0	309.20	0	4.41	4	CNC(=O)c1ccccc1Nc1c(Cl)ccc(C)c1Cl	Inhibition	'='	26.0	%				UO_0000187					False	CHEMBL763866	Percent Inhibition of the human Prostaglandin G/H synthase 2 was determined by thin-layer chromatography assay	B	BAO_0000357	single protein format	None	None	None	None	None	CHEMBL230	Cyclooxygenase-2	Homo sapiens	SINGLE PROTEIN	CHEMBL1135055	1	Scientific Literature	Bioorg. Med. Chem. Lett.	2002	None
CHEMBL285831		0	435.35	0	4.22	9	NS(=O)(=O)c1ccc(-n2nc(C(F)(F)F)cc2-c2ccc(C(F)(F)F)cc2)cc1	Inhibition	'='	86.0	%				UO_0000187					False	CHEMBL895877	Inhibition of human recombinant COX2 by measuring PGE2 formation at 100 uM	B	BAO_0000357	single protein format	Homo sapiens	None	None	None	None	CHEMBL230	Cyclooxygenase-2	Homo sapiens	SINGLE PROTEIN	CHEMBL1148764	1	Scientific Literature	J. Med. Chem.	2007	None
CHEMBL69998	FIROCOXIB	0	336.41	0	2.56	17	CC1(C)OC(=O)C(OCC2CC2)=C1c1ccc(S(C)(=O)=O)cc1	IC50	'='	140.0	nM	6.85			UO_0000065	20.37	0.41	4.29	9.84	False	CHEMBL768958	Inhibition of Prostaglandin G/H synthase 2 in human whole blood	B	BAO_0000221	tissue-based format	Homo sapiens	CHEMBL3638178	Blood	None	None	CHEMBL230	Cyclooxygenase-2	Homo sapiens	SINGLE PROTEIN	CHEMBL1131821	1	Scientific Literature	Bioorg. Med. Chem. Lett.	1999	None
CHEMBL316455		0	429.42	0	3.95	12	NS(=O)(=O)c1ccc(-n2nc(C(F)(F)F)c3c2-c2ccc(F)cc2CS3)cc1	IC50	'='	40.0	nM	7.40			UO_0000065	17.23	0.36	3.45	9.49	True	CHEMBL767759	Inhibition of Prostaglandin G/H synthase 2 (COX-2)	B	BAO_0000357	single protein format	None	None	None	None	None	CHEMBL230	Cyclooxygenase-2	Homo sapiens	SINGLE PROTEIN	CHEMBL1151064	1	Scientific Literature	Bioorg. Med. Chem. Lett.	1996	None
CHEMBL276052		0	391.45	0	3.59	8	O=c1c2ccccc2c(S(=O)(=O)c2ccccc2)c(O)n1Cc1ccccc1	IC50	'='	140.0	nM	6.85			UO_0000065	17.51	0.33	3.26	8.97	False	CHEMBL763341	Concentration that caused a 50% decrease in the maximal inhibition of Prostaglandin G/H synthase 2 activity as measured by PGE-2 production.	B	BAO_0000357	single protein format	Cercopithecidae	None	None	None	None	CHEMBL230	Cyclooxygenase-2	Homo sapiens	SINGLE PROTEIN	CHEMBL1130988	1	Scientific Literature	Bioorg. Med. Chem. Lett.	1998	None
CHEMBL95021		0	395.36	0	3.10	9	NS(=O)(=O)c1ccc(-n2nc(C(F)(F)F)c3c2-c2ccccc2OC3)cc1	IC50	'='	1330.0	nM	5.88			UO_0000065	14.86	0.30	2.78	6.74	True	CHEMBL767759	Inhibition of Prostaglandin G/H synthase 2 (COX-2)	B	BAO_0000357	single protein format	None	None	None	None	None	CHEMBL230	Cyclooxygenase-2	Homo sapiens	SINGLE PROTEIN	CHEMBL1151064	1	Scientific Literature	Bioorg. Med. Chem. Lett.	1996	None
CHEMBL127268		0	340.40	0	3.69	1	Cc1cc(=O)c(-c2ccccc2)c(-c2ccc(S(C)(=O)=O)cc2)o1	IC50	'='	1840.0	nM	5.74			UO_0000065	16.85	0.33	2.05	8.91	True	CHEMBL766724	Inhibition concentration against cyclooxygenase-2 (COX-2) in human whole blood	B	BAO_0000221	tissue-based format	None	CHEMBL3638178	Blood	None	None	CHEMBL230	Cyclooxygenase-2	Homo sapiens	SINGLE PROTEIN	CHEMBL1149180	1	Scientific Literature	J. Med. Chem.	2004	None
CHEMBL129473		0	401.40	0	3.72	29	Cc1cc(=O)c(Oc2ccc([N+](=O)[O-])cc2)c(-c2ccc(S(C)(=O)=O)cc2)o1	IC50	'='	3990.0	nM	5.40			UO_0000065	13.45	0.26	1.68	4.63	True	CHEMBL766724	Inhibition concentration against cyclooxygenase-2 (COX-2) in human whole blood	B	BAO_0000221	tissue-based format	None	CHEMBL3638178	Blood	None	None	CHEMBL230	Cyclooxygenase-2	Homo sapiens	SINGLE PROTEIN	CHEMBL1149180	1	Scientific Literature	J. Med. Chem.	2004	None
CHEMBL255696	GLYCERYL MONOSTEARATE	0	358.56	1	5.14	5	CCCCCCCCCCCCCCCCCC(=O)OCC(O)CO	Inhibition	'='	16.5	%				UO_0000187					False	CHEMBL932557	Inhibition of COX2 at 50 uM	B	BAO_0000357	single protein format	None	None	None	None	None	CHEMBL230	Cyclooxygenase-2	Homo sapiens	SINGLE PROTEIN	CHEMBL1145563	1	Scientific Literature	Bioorg. Med. Chem. Lett.	2008	None
CHEMBL16353		0	336.53	1	5.66	15d	CC(C)Sc1nnc(-c2cc(C(C)C)c(O)c(C(C)C)c2)s1	IC50	'>'	20000.0	nM				UO_0000065					False	CHEMBL655563	Inhibition of recombinant human prostaglandin G/H synthase 2 (COX-2)	B	BAO_0000357	single protein format	None	None	None	None	None	CHEMBL230	Cyclooxygenase-2	Homo sapiens	SINGLE PROTEIN	CHEMBL1132622	1	Scientific Literature	J. Med. Chem.	1999	None
CHEMBL865	VALDECOXIB	4	314.37	0	2.96	4, Valdecoxib	Cc1onc(-c2ccccc2)c1-c1ccc(S(N)(=O)=O)cc1	IC50	'='	5.0	nM	8.30			UO_0000065	26.41	0.52	5.34	9.63	True	CHEMBL762907	In Vitro activity of compound against human recombinant Prostaglandin G/H synthase 2	B	BAO_0000357	single protein format	None	None	None	None	None	CHEMBL230	Cyclooxygenase-2	Homo sapiens	SINGLE PROTEIN	CHEMBL1132956	1	Scientific Literature	J. Med. Chem.	2000	None
CHEMBL340458		0	298.41	0	4.18	1e	CS(=O)(=O)c1ccc(C2=C(c3ccccc3)CCC2)cc1	IC50	'='	2250.0	nM	5.65			UO_0000065	18.93	0.37	1.47	16.54	False	CHEMBL769653	Tested for inhibition against Prostaglandin G/H synthase 2	B	BAO_0000357	single protein format	None	None	None	None	None	CHEMBL230	Cyclooxygenase-2	Homo sapiens	SINGLE PROTEIN	CHEMBL1127401	1	Scientific Literature	J. Med. Chem.	1994	None
CHEMBL43217		0	424.93	0	3.14	102	CS(=O)(=O)Cc1cn(-c2ccc(S(C)(=O)=O)cc2)c(-c2ccc(Cl)cc2)n1	IC50	'>'	100000.0	nM				UO_0000065					False	CHEMBL762906	Concentration required to inhibit human Prostaglandin G/H synthase 2 (COX-2) by 50%	B	BAO_0000357	single protein format	None	None	None	None	None	CHEMBL230	Cyclooxygenase-2	Homo sapiens	SINGLE PROTEIN	CHEMBL1130039	1	Scientific Literature	J. Med. Chem.	1997	None
CHEMBL42651		0	414.38	0	4.11	44	COc1ccc(-c2nc(C(F)(F)F)cn2-c2ccc(S(C)(=O)=O)cc2)cc1F	IC50	'='	150.0	nM	6.82			UO_0000065	16.47	0.33	2.71	11.15	True	CHEMBL762906	Concentration required to inhibit human Prostaglandin G/H synthase 2 (COX-2) by 50%	B	BAO_0000357	single protein format	None	None	None	None	None	CHEMBL230	Cyclooxygenase-2	Homo sapiens	SINGLE PROTEIN	CHEMBL1130039	1	Scientific Literature	J. Med. Chem.	1997	None
CHEMBL3397716		0	553.40	2	8.83	12	CCCC/C(=C\c1cc(OCc2ccc(Cl)c(Cl)c2)ccc1OCc1ccc(C(F)(F)F)cc1)C(=O)O	Activity	'='	73.3	%				UO_0000187					False	CHEMBL3398716	Inhibition of human recombinant COX2-mediated 12-HHT formation assessed as remaining activity at 10 uM preincubated for 5 mins before arachidonic acid addition by HPLC analysis	B	BAO_0000357	single protein format	Homo sapiens	None	None	None	None	CHEMBL230	Cyclooxygenase-2	Homo sapiens	SINGLE PROTEIN	CHEMBL3397016	1	Scientific Literature	Bioorg. Med. Chem. Lett.	2015	None
CHEMBL208704		0	392.83	0	4.94	(S)-8	Cc1cc(=O)c(Oc2ccc(Cl)cc2F)c(-c2ccc([S@+](C)[O-])cc2)o1	IC50	'='	250.0	nM	6.60			UO_0000065	16.81	0.35	1.66	11.68	False	CHEMBL864093	Inhibition of COX2 in human whole blood	B	BAO_0000221	tissue-based format	Homo sapiens	CHEMBL3638178	Blood	None	None	CHEMBL230	Cyclooxygenase-2	Homo sapiens	SINGLE PROTEIN	CHEMBL1138910	1	Scientific Literature	Bioorg. Med. Chem. Lett.	2006	None
CHEMBL294969		0	361.85	0	3.05	95	CS(=O)(=O)c1ccc(-n2cc(CN)nc2-c2ccc(Cl)cc2)cc1	IC50	'>'	100000.0	nM				UO_0000065					False	CHEMBL762906	Concentration required to inhibit human Prostaglandin G/H synthase 2 (COX-2) by 50%	B	BAO_0000357	single protein format	None	None	None	None	None	CHEMBL230	Cyclooxygenase-2	Homo sapiens	SINGLE PROTEIN	CHEMBL1130039	1	Scientific Literature	J. Med. Chem.	1997	None
CHEMBL100422		0	362.45	0	4.63	8	COc1ccc(-c2cscc2-c2ccc(S(C)(=O)=O)cc2)cc1F	IC50	'='	30.0	nM	7.52			UO_0000065	20.76	0.43	2.89	17.35	False	CHEMBL768960	Inhibitory activity against human recombinant Prostaglandin G/H synthase 2	B	BAO_0000357	single protein format	None	None	None	None	None	CHEMBL230	Cyclooxygenase-2	Homo sapiens	SINGLE PROTEIN	CHEMBL1128095	1	Scientific Literature	Bioorg. Med. Chem. Lett.	1995	None
CHEMBL410891		0	436.92	1	5.70	10	CS(=O)(=O)c1ccc(-c2occ(Cl)c(=O)c2-c2ccc(-c3ccccc3)cc2)cc1	pIC50					Potential missing data							False	CHEMBL875561	Inhibitory concentration for Cyclooxygenase-2 (Prostaglandin G/H synthase 2) in human whole blood	B	BAO_0000221	tissue-based format	Homo sapiens	CHEMBL3638178	Blood	None	None	CHEMBL230	Cyclooxygenase-2	Homo sapiens	SINGLE PROTEIN	CHEMBL1142830	1	Scientific Literature	Bioorg. Med. Chem. Lett.	2005	None
CHEMBL7162	NS-398	0	314.36	0	2.68	2	CS(=O)(=O)Nc1ccc([N+](=O)[O-])cc1OC1CCCCC1	IC50	'='	190.0	nM	6.72			UO_0000065	21.38	0.44	4.04	6.82	True	CHEMBL655562	IC50 against recombinant human Prostaglandin G/H synthase 2	B	BAO_0000357	single protein format	None	None	None	None	None	CHEMBL230	Cyclooxygenase-2	Homo sapiens	SINGLE PROTEIN	CHEMBL1132621	1	Scientific Literature	J. Med. Chem.	1999	None
CHEMBL341320		0	388.42	0	4.26	22	Cc1ccc(Oc2c(-c3ccc(S(C)(=O)=O)cc3)oc(C)cc2=O)c(F)c1	IC50	'='	60.01	nM	7.22			UO_0000065	18.59	0.37	2.96	9.81	False	CHEMBL875561	Inhibitory concentration for Cyclooxygenase-2 (Prostaglandin G/H synthase 2) in human whole blood	B	BAO_0000221	tissue-based format	Homo sapiens	CHEMBL3638178	Blood	None	None	CHEMBL230	Cyclooxygenase-2	Homo sapiens	SINGLE PROTEIN	CHEMBL1142830	1	Scientific Literature	Bioorg. Med. Chem. Lett.	2005	None
CHEMBL68972		0	395.26	0	4.68	6	CS(=O)(=O)c1ccc(-c2occ(Cl)c(=O)c2-c2cccc(Cl)c2)cc1	IC50	'='	1416772.11	nM		Outside typical range		UO_0000065					False	CHEMBL875561	Inhibitory concentration for Cyclooxygenase-2 (Prostaglandin G/H synthase 2) in human whole blood	B	BAO_0000221	tissue-based format	Homo sapiens	CHEMBL3638178	Blood	None	None	CHEMBL230	Cyclooxygenase-2	Homo sapiens	SINGLE PROTEIN	CHEMBL1142830	1	Scientific Literature	Bioorg. Med. Chem. Lett.	2005	None
CHEMBL318881		0	451.88	1	5.59	27	COc1ccc2c(c1)c(CC(=O)Oc1ccc(F)cc1)c(C)n2C(=O)c1ccc(Cl)cc1	IC50	'='	75.0	nM	7.12			UO_0000065	15.77	0.30	1.53	12.38	False	CHEMBL762913	In vitro inhibitory activity against human Prostaglandin G/H synthase 2 (66 nM) using [14C]AA (50 uM) was determined	B	BAO_0000357	single protein format	None	None	None	None	None	CHEMBL230	Cyclooxygenase-2	Homo sapiens	SINGLE PROTEIN	CHEMBL1133457	1	Scientific Literature	J. Med. Chem.	2000	None
CHEMBL2111594		0	442.90	0	3.52	38	COC(=O)[C@@H](C)NC(=O)Cc1c(C)n(C(=O)c2ccc(Cl)cc2)c2ccc(OC)cc12	IC50	'='	400.0	nM	6.40			UO_0000065	14.45	0.28	2.88	7.39	False	CHEMBL762913	In vitro inhibitory activity against human Prostaglandin G/H synthase 2 (66 nM) using [14C]AA (50 uM) was determined	B	BAO_0000357	single protein format	None	None	None	None	None	CHEMBL230	Cyclooxygenase-2	Homo sapiens	SINGLE PROTEIN	CHEMBL1133457	1	Scientific Literature	J. Med. Chem.	2000	None
CHEMBL95479		0	467.99	1	6.36	9	COc1ccc2c(c1)c(CC(=O)OCCC1CCCCC1)c(C)n2C(=O)c1ccc(Cl)cc1	IC50	'='	1000.0	nM	6.00			UO_0000065	12.82	0.25	-0.36	10.43	False	CHEMBL762913	In vitro inhibitory activity against human Prostaglandin G/H synthase 2 (66 nM) using [14C]AA (50 uM) was determined	B	BAO_0000357	single protein format	None	None	None	None	None	CHEMBL230	Cyclooxygenase-2	Homo sapiens	SINGLE PROTEIN	CHEMBL1133457	1	Scientific Literature	J. Med. Chem.	2000	None
CHEMBL184075		0	335.81	0	4.33	8c	Cc1[nH]c2cc(S(C)(=O)=O)ccc2c1Oc1ccc(Cl)cc1	IC50	'='	3800.0	nM	5.42			UO_0000065	16.14	0.34	1.09	9.16	False	CHEMBL874565	Inhibitory concentration against human whole blood Prostaglandin G/H synthase 2 enzyme activity was determined	B	BAO_0000357	single protein format	Homo sapiens	None	None	None	None	CHEMBL230	Cyclooxygenase-2	Homo sapiens	SINGLE PROTEIN	CHEMBL1137849	1	Scientific Literature	Bioorg. Med. Chem. Lett.	2004	None
CHEMBL327751		0	475.93	0	4.58	59	COc1ccc2c(c1)c(CC(=O)Nc1ccc(C(N)=O)cc1)c(C)n2C(=O)c1ccc(Cl)cc1	IC50	'='	140.0	nM	6.85			UO_0000065	14.40	0.28	2.27	6.63	False	CHEMBL762913	In vitro inhibitory activity against human Prostaglandin G/H synthase 2 (66 nM) using [14C]AA (50 uM) was determined	B	BAO_0000357	single protein format	None	None	None	None	None	CHEMBL230	Cyclooxygenase-2	Homo sapiens	SINGLE PROTEIN	CHEMBL1133457	1	Scientific Literature	J. Med. Chem.	2000	None
CHEMBL7162	NS-398	0	314.36	0	2.68	NS-398	CS(=O)(=O)Nc1ccc([N+](=O)[O-])cc1OC1CCCCC1	IC50	'='	28000.0	nM	4.55			UO_0000065	14.48	0.30	1.87	4.62	False	CHEMBL984771	Inhibition of human cyclooxygenase 2	B	BAO_0000357	single protein format	Homo sapiens	None	None	None	None	CHEMBL230	Cyclooxygenase-2	Homo sapiens	SINGLE PROTEIN	CHEMBL1155111	1	Scientific Literature	J. Med. Chem.	2008	None
CHEMBL264300		0	396.39	0	3.97	12	COc1ccc(-c2nc(C(F)(F)F)cn2-c2ccc(S(C)(=O)=O)cc2)cc1	IC50	'='	570.0	nM	6.24			UO_0000065	15.75	0.32	2.27	10.20	True	CHEMBL762906	Concentration required to inhibit human Prostaglandin G/H synthase 2 (COX-2) by 50%	B	BAO_0000357	single protein format	None	None	None	None	None	CHEMBL230	Cyclooxygenase-2	Homo sapiens	SINGLE PROTEIN	CHEMBL1130039	1	Scientific Literature	J. Med. Chem.	1997	None
CHEMBL184187		0	393.47	0	3.78	26	COc1ccc2c(-c3ccc(S(C)(=O)=O)cc3)c(-c3ccc(C)cc3)nn2n1	IC50	'='	50.0	nM	7.30			UO_0000065	18.56	0.36	3.52	9.93	False	CHEMBL833052	Inhibition of human cyclooxygenase-2 expressed in COS cells	B	BAO_0000219	cell-based format	Homo sapiens	None	None	COS	None	CHEMBL230	Cyclooxygenase-2	Homo sapiens	SINGLE PROTEIN	CHEMBL1138006	1	Scientific Literature	Bioorg. Med. Chem. Lett.	2004	None
CHEMBL183891		0	411.46	0	4.00	30	CCOc1ccc2c(-c3ccc(S(C)(=O)=O)cc3)c(-c3ccc(F)cc3)nn2n1	IC50	'='	43.0	nM	7.37			UO_0000065	17.90	0.35	3.37	10.01	False	CHEMBL833052	Inhibition of human cyclooxygenase-2 expressed in COS cells	B	BAO_0000219	cell-based format	Homo sapiens	None	None	COS	None	CHEMBL230	Cyclooxygenase-2	Homo sapiens	SINGLE PROTEIN	CHEMBL1138006	1	Scientific Literature	Bioorg. Med. Chem. Lett.	2004	None
CHEMBL129640		0	388.42	0	4.26	14	Cc1cc(=O)c(Oc2ccc(F)cc2C)c(-c2ccc(S(C)(=O)=O)cc2)o1	IC50	'='	180.01	nM	6.75			UO_0000065	17.36	0.34	2.48	9.17	False	CHEMBL875561	Inhibitory concentration for Cyclooxygenase-2 (Prostaglandin G/H synthase 2) in human whole blood	B	BAO_0000221	tissue-based format	Homo sapiens	CHEMBL3638178	Blood	None	None	CHEMBL230	Cyclooxygenase-2	Homo sapiens	SINGLE PROTEIN	CHEMBL1142830	1	Scientific Literature	Bioorg. Med. Chem. Lett.	2005	None
CHEMBL282590		0	549.10	2	8.68	3e	COc1ccc2c(c1)c(Cc1nc(-c3ccc(-c4ccccc4)cc3)cs1)c(C)n2C(=O)c1ccc(Cl)cc1	Inhibition	'='	21.0	%				UO_0000187					False	CHEMBL763168	Percent inhibition at 100 nM concentration against human recombinant Prostaglandin G/H synthase 2 cloned and expressed in baculovirus (Sf9)	B	BAO_0000219	cell-based format	None	None	None	Sf9	None	CHEMBL230	Cyclooxygenase-2	Homo sapiens	SINGLE PROTEIN	CHEMBL1134068	1	Scientific Literature	Bioorg. Med. Chem. Lett.	2001	CHEMBL3308860
CHEMBL274990	SC-58125	0	384.35	0	4.10	39	CS(=O)(=O)c1ccc(-n2nc(C(F)(F)F)cc2-c2ccc(F)cc2)cc1	IC50	'='	100.0	nM	7.00			UO_0000065	18.21	0.37	2.90	13.47	True	CHEMBL763093	In vitro inhibitory concentration required to block human recombinant prostaglandin G/H synthase 2 (COX-2)	B	BAO_0000357	single protein format	None	None	None	None	None	CHEMBL230	Cyclooxygenase-2	Homo sapiens	SINGLE PROTEIN	CHEMBL1130002	1	Scientific Literature	J. Med. Chem.	1997	None
CHEMBL3322396		0	334.83	0	3.01	10	CS(=O)(=O)c1ccc(N2CCN=C2c2ccc(Cl)cc2)cc1	IC50	'='	7100.0	nM	5.15			UO_0000065	15.38	0.32	2.14	10.35	False	CHEMBL3365665	Inhibition of human recombinant COX2 using fluorometric substrate by fluorescent inhibitor screening assay	B	BAO_0000357	single protein format	Homo sapiens	None	None	None	None	CHEMBL230	Cyclooxygenase-2	Homo sapiens	SINGLE PROTEIN	CHEMBL3352168	1	Scientific Literature	Eur. J. Med. Chem.	2014	None
CHEMBL3322411		0	349.84	0	2.64	25	CC1CN(c2ccc(S(N)(=O)=O)cc2)C(c2ccc(Cl)cc2)=N1	IC50	'>'	10000.0	nM				UO_0000065					False	CHEMBL3365665	Inhibition of human recombinant COX2 using fluorometric substrate by fluorescent inhibitor screening assay	B	BAO_0000357	single protein format	Homo sapiens	None	None	None	None	CHEMBL230	Cyclooxygenase-2	Homo sapiens	SINGLE PROTEIN	CHEMBL3352168	1	Scientific Literature	Eur. J. Med. Chem.	2014	None
CHEMBL174739		0	332.45	0	4.24	140	Cc1cnc(NC(=O)C2=C(O)c3ccccc3SC2(C)C)s1	Inhibition	'='	20.0	%				UO_0000187					False	CHEMBL763160	Inhibition of human Prostaglandin G/H synthase 2 at 1 ug/mL expressed as mean percent inhibition of control PGE-2 production	B	BAO_0000357	single protein format	None	None	None	None	None	CHEMBL230	Cyclooxygenase-2	Homo sapiens	SINGLE PROTEIN	CHEMBL1129978	1	Scientific Literature	J. Med. Chem.	1997	None
CHEMBL365060		0	370.40	0	4.29	Sl no.40	CS(=O)(=O)c1ccc(-c2ccc3c(c2-c2ccc(F)cc2)OCO3)cc1	IC50	'='	83.18	nM	7.08			UO_0000065	19.11	0.37	2.79	13.46	False	CHEMBL827656	Binding affinity for Prostaglandin G/H synthase 2 (COX-2)	B	BAO_0000357	single protein format	Homo sapiens	None	None	None	None	CHEMBL230	Cyclooxygenase-2	Homo sapiens	SINGLE PROTEIN	CHEMBL1138688	1	Scientific Literature	Bioorg. Med. Chem. Lett.	2004	None
CHEMBL183977		0	343.40	0	3.12	12d	COc1ccc(C(=O)c2c(C)[nH]c3cc(S(C)(=O)=O)ccc23)cc1	IC50	'='	2600.0	nM	5.58			UO_0000065	16.26	0.32	2.47	7.33	False	CHEMBL874565	Inhibitory concentration against human whole blood Prostaglandin G/H synthase 2 enzyme activity was determined	B	BAO_0000357	single protein format	Homo sapiens	None	None	None	None	CHEMBL230	Cyclooxygenase-2	Homo sapiens	SINGLE PROTEIN	CHEMBL1137849	1	Scientific Literature	Bioorg. Med. Chem. Lett.	2004	None
CHEMBL183970		0	335.38	0	3.75	14b	Cc1[nH]c2cc(S(C)(=O)=O)ccc2c1Cc1ccc(F)cc1F	IC50	'='	260.0	nM	6.58			UO_0000065	19.63	0.39	2.84	13.19	False	CHEMBL830989	In vitro inhibitory concentration against Prostaglandin G/H synthase 2 enzyme activity	B	BAO_0000357	single protein format	None	None	None	None	None	CHEMBL230	Cyclooxygenase-2	Homo sapiens	SINGLE PROTEIN	CHEMBL1137849	1	Scientific Literature	Bioorg. Med. Chem. Lett.	2004	None
CHEMBL122	ROFECOXIB	4	314.36	0	2.56	3	CS(=O)(=O)c1ccc(C2=C(c3ccccc3)C(=O)OC2)cc1	Inhibition	'='	100.0	%				UO_0000187					True	CHEMBL768141	In vitro percent Inhibition of recombinant human prostaglandin G/H synthase 2 (COX-2) at a concentration of 10 uM	B	BAO_0000357	single protein format	None	None	None	None	None	CHEMBL230	Cyclooxygenase-2	Homo sapiens	SINGLE PROTEIN	CHEMBL1145927	1	Scientific Literature	J. Med. Chem.	2003	None
CHEMBL122	ROFECOXIB	4	314.36	0	2.56	3	CS(=O)(=O)c1ccc(C2=C(c3ccccc3)C(=O)OC2)cc1	Inhibition	'='	100.0	%				UO_0000187					True	CHEMBL764994	In vitro average percent Inhibition of Prostaglandin G/H synthase 2 (COX-2) at a concentration of 10 uM in human whole blood by human whole blood assay	B	BAO_0000221	tissue-based format	None	CHEMBL3638178	Blood	None	None	CHEMBL230	Cyclooxygenase-2	Homo sapiens	SINGLE PROTEIN	CHEMBL1145927	1	Scientific Literature	J. Med. Chem.	2003	None
CHEMBL1092137		0	217.17	0	1.43	7e	CC(C(=O)O)c1ccn(C(F)F)c(=O)c1	IC50	'='	5500.0	nM	5.26			UO_0000065	24.22	0.48	3.83	8.87	False	CHEMBL1114349	Inhibition of human recombinant COX2 by enzyme immuno assay	B	BAO_0000357	single protein format	Homo sapiens	None	None	None	None	CHEMBL230	Cyclooxygenase-2	Homo sapiens	SINGLE PROTEIN	CHEMBL1156301	1	Scientific Literature	Bioorg. Med. Chem. Lett.	2010	None
CHEMBL184436		0	396.44	0	3.36	23b	CNC(=O)c1[nH]c2cc(S(C)(=O)=O)ccc2c1Sc1ccc(F)cc1F	IC50	'>'	40000.0	nM				UO_0000065					False	CHEMBL830989	In vitro inhibitory concentration against Prostaglandin G/H synthase 2 enzyme activity	B	BAO_0000357	single protein format	None	None	None	None	None	CHEMBL230	Cyclooxygenase-2	Homo sapiens	SINGLE PROTEIN	CHEMBL1137849	1	Scientific Literature	Bioorg. Med. Chem. Lett.	2004	None
CHEMBL306213		0	378.54	0	4.08	5j	CC(C)CC(CC(C)C)n1nc(CO)cc1-c1ccc(S(C)(=O)=O)cc1	Inhibition	'='	25.0	%				UO_0000187					False	CHEMBL878532	Evaluation for percent inhibition of prostaglandin G/H synthase 2 in human whole blood (HWB) at a concentration of 10 um	B	BAO_0000221	tissue-based format	None	CHEMBL3638178	Blood	None	None	CHEMBL230	Cyclooxygenase-2	Homo sapiens	SINGLE PROTEIN	CHEMBL1149153	1	Scientific Literature	J. Med. Chem.	2004	None
CHEMBL37371		0	348.45	0	3.04	4	Cc1ccc(Sc2cc3c(cc2NS(C)(=O)=O)CCC3=O)nc1	IC50	'='	640.0	nM	6.19			UO_0000065	17.78	0.37	3.15	8.14	False	CHEMBL772071	Inhibition of human Prostaglandin G/H synthase 2 expressed in CHO (chinese hamster ovary) cells	B	BAO_0000219	cell-based format	Homo sapiens	None	None	CHO	None	CHEMBL230	Cyclooxygenase-2	Homo sapiens	SINGLE PROTEIN	CHEMBL1132512	1	Scientific Literature	Bioorg. Med. Chem. Lett.	1999	CHEMBL3308072
CHEMBL518038		0	407.97	1	6.01	2d	CCCCCCC(Sc1nc(Cl)cc(Nc2cccc(C)c2C)n1)C(=O)O	Activity	'='	62.0	%				UO_0000187					False	CHEMBL1014423	Inhibition of human recombinant COX2 assessed as remaining activity at 10 uM relative to control	B	BAO_0000357	single protein format	Homo sapiens	None	None	None	None	CHEMBL230	Cyclooxygenase-2	Homo sapiens	SINGLE PROTEIN	CHEMBL1151733	1	Scientific Literature	J. Med. Chem.	2008	None
CHEMBL456575		0	498.09	1	7.40	7c	CCCCCCC(Sc1nc(Cl)cc(NCc2ccc(-c3ccccc3)cc2)n1)C(=O)OCC	IC50	'>'	10.0	nM				UO_0000065					False	CHEMBL1012766	Inhibition of human recombinant COX2	B	BAO_0000357	single protein format	Homo sapiens	None	None	None	None	CHEMBL230	Cyclooxygenase-2	Homo sapiens	SINGLE PROTEIN	CHEMBL1151733	1	Scientific Literature	J. Med. Chem.	2008	None
CHEMBL293229		0	284.36	0	4.71	24	OCc1ccc(-c2ccsc2-c2ccc(F)cc2)cc1	IC50	'>'	30000.0	nM				UO_0000065					False	CHEMBL875404	Inhibitory activity against human COX-2 expressed in baculovirus infected Sf9 cells	B	BAO_0000219	cell-based format	None	None	None	Sf9	None	CHEMBL230	Cyclooxygenase-2	Homo sapiens	SINGLE PROTEIN	CHEMBL1128822	1	Scientific Literature	Bioorg. Med. Chem. Lett.	1995	CHEMBL3308860
CHEMBL147665		0	482.48	0	4.94	24	CCOC(=O)OCc1cc(-n2nc(C(F)(F)F)cc2-c2ccc(C)cc2)ccc1S(C)(=O)=O	Inhibition	'='	0.0	%				UO_0000187					False	CHEMBL763164	Inhibitory activity of compound against human cyclooxygenase-2 expressed in sf-9 cells infected with baculovirus at 10 uM concentration	B	BAO_0000219	cell-based format	None	None	None	Sf9	None	CHEMBL230	Cyclooxygenase-2	Homo sapiens	SINGLE PROTEIN	CHEMBL1147406	1	Scientific Literature	Bioorg. Med. Chem. Lett.	2004	CHEMBL3308860
CHEMBL66435		0	379.44	0	3.17	6b	CS(=O)(=O)c1ccc(-c2cc(CO[N+](=O)[O-])nn2C2CCCCC2)cc1	Inhibition	'='	45.0	%				UO_0000187					False	CHEMBL763205	Evaluation for percent inhibition of prostaglandin G/H synthase 2 in human whole blood (HWB) at a concentration of 1 um	B	BAO_0000221	tissue-based format	None	CHEMBL3638178	Blood	None	None	CHEMBL230	Cyclooxygenase-2	Homo sapiens	SINGLE PROTEIN	CHEMBL1149153	1	Scientific Literature	J. Med. Chem.	2004	None
CHEMBL241970		0	380.39	0	4.27	6	Cc1ccc(-c2cc(C(F)(F)F)nn2-c2ccc(S(C)(=O)=O)cc2)cc1	Inhibition	'='	92.0	%				UO_0000187					False	CHEMBL895877	Inhibition of human recombinant COX2 by measuring PGE2 formation at 100 uM	B	BAO_0000357	single protein format	Homo sapiens	None	None	None	None	CHEMBL230	Cyclooxygenase-2	Homo sapiens	SINGLE PROTEIN	CHEMBL1148764	1	Scientific Literature	J. Med. Chem.	2007	None
CHEMBL96110		0	458.46	0	4.72	17	COc1cc2c(cc1F)-c1c(c(C(F)(F)F)nn1-c1ccc(S(C)(=O)=O)cc1)SC2	IC50	'='	75.0	nM	7.12			UO_0000065	15.54	0.32	2.40	11.64	True	CHEMBL767759	Inhibition of Prostaglandin G/H synthase 2 (COX-2)	B	BAO_0000357	single protein format	None	None	None	None	None	CHEMBL230	Cyclooxygenase-2	Homo sapiens	SINGLE PROTEIN	CHEMBL1151064	1	Scientific Literature	Bioorg. Med. Chem. Lett.	1996	None
CHEMBL24009		0	348.37	0	3.64	7	CS(=O)(=O)c1ccc(C2=C(c3cc(F)cc(F)c3)C(=O)CC2)cc1	IC50	'='	15.0	nM	7.82			UO_0000065	22.46	0.45	4.18	15.28	False	CHEMBL658503	In vitro potency against human Prostaglandin G/H synthase 2 in transfected CHO cells.	B	BAO_0000219	cell-based format	None	None	None	CHO	None	CHEMBL230	Cyclooxygenase-2	Homo sapiens	SINGLE PROTEIN	CHEMBL1132626	1	Scientific Literature	J. Med. Chem.	1999	CHEMBL3308072
CHEMBL332169		0	409.49	0	4.53	10h	Cc1nc2c(-c3ccc(F)cc3)c(-c3ccc(S(C)(=O)=O)cc3)nn2c(C)c1C	Inhibition	'='	56.1	%				UO_0000187					False	CHEMBL763171	Percentage of inhibition of Prostaglandin G/H synthase 2 activity in human whole blood(HWB) at 1 uM	B	BAO_0000221	tissue-based format	None	CHEMBL3638178	Blood	None	None	CHEMBL230	Cyclooxygenase-2	Homo sapiens	SINGLE PROTEIN	CHEMBL1134336	1	Scientific Literature	J. Med. Chem.	2001	None
CHEMBL91258		0	393.33	1	5.88	54	CS(=O)(=O)c1ccc(C2=C(c3ccc(Cl)cc3Cl)CC3(CC3)C2)cc1	IC50	'='	33.0	nM	7.48			UO_0000065	19.02	0.41	1.60	21.91	True	CHEMBL768965	Inhibitory activity against prostaglandin G/H synthase 2 (COX-2).	B	BAO_0000357	single protein format	None	None	None	None	None	CHEMBL230	Cyclooxygenase-2	Homo sapiens	SINGLE PROTEIN	CHEMBL1129290	1	Scientific Literature	J. Med. Chem.	1996	None
CHEMBL320111		0	373.43	0	2.92	3o	Cc1ccc(OC2=C(c3ccc(S(C)(=O)=O)cc3)C(C)(C)OC2=O)nc1	IC50	'='	150.0	nM	6.82			UO_0000065	18.27	0.36	3.90	8.27	False	CHEMBL664079	Inhibition of PGE-2 production in CHO cells expressing human COX-2.	B	BAO_0000219	cell-based format	None	None	None	CHO	None	CHEMBL230	Cyclooxygenase-2	Homo sapiens	SINGLE PROTEIN	CHEMBL1131878	1	Scientific Literature	Bioorg. Med. Chem. Lett.	1999	CHEMBL3308072
CHEMBL146854		0	339.22	0	3.77	8	Cc1ccc(Cl)c(Nc2ccccc2C(=O)NCCO)c1Cl	IC50	'='	1000.0	nM	6.00			UO_0000065	17.69	0.37	2.23	9.78	False	CHEMBL771918	Inhibition of the human Prostaglandin G/H synthase 2 was determined by thin-layer chromatography assay	B	BAO_0000357	single protein format	None	None	None	None	None	CHEMBL230	Cyclooxygenase-2	Homo sapiens	SINGLE PROTEIN	CHEMBL1135055	1	Scientific Literature	Bioorg. Med. Chem. Lett.	2002	None
CHEMBL88899		0	388.92	1	5.24	20	COc1ccc(C2=C(c3ccc(S(C)(=O)=O)cc3)CC3(CC3)C2)cc1Cl	IC50	'='	17.0	nM	7.77			UO_0000065	19.98	0.41	2.53	17.91	True	CHEMBL768965	Inhibitory activity against prostaglandin G/H synthase 2 (COX-2).	B	BAO_0000357	single protein format	None	None	None	None	None	CHEMBL230	Cyclooxygenase-2	Homo sapiens	SINGLE PROTEIN	CHEMBL1129290	1	Scientific Literature	J. Med. Chem.	1996	None
CHEMBL28220		0	551.89	2	7.78	9b	COc1ccc2c(c1)c(Cc1nc(-c3ccc(Cl)cc3)cs1)c(C)n2C(=O)c1ccc(Br)cc1	IC50	'='	7.0	nM	8.15			UO_0000065	14.78	0.33	0.37	18.48	False	CHEMBL769647	Inhibitory concentration against human recombinant Prostaglandin G/H synthase 2 cloned and expressed in baculovirus (Sf9)	B	BAO_0000219	cell-based format	None	None	None	Sf9	None	CHEMBL230	Cyclooxygenase-2	Homo sapiens	SINGLE PROTEIN	CHEMBL1134068	1	Scientific Literature	Bioorg. Med. Chem. Lett.	2001	CHEMBL3308860
CHEMBL443206		0	272.25	0	-1.43	21	OC[C@H]1O[C@@H](Oc2ccccc2O)[C@H](O)[C@@H](O)[C@@H]1O	Inhibition	'='	40.0	%				UO_0000187					False	CHEMBL973285	Inhibition of COX2 at 10 uM	B	BAO_0000357	single protein format	None	None	None	None	None	CHEMBL230	Cyclooxygenase-2	Homo sapiens	SINGLE PROTEIN	CHEMBL1150272	1	Scientific Literature	J. Nat. Prod.	2008	None
CHEMBL173889		0	349.80	0	3.04	131	O=C(Nc1cccc(Cl)c1)C1=C(O)c2ccccc2S(=O)(=O)C1	Inhibition	'='	28.0	%				UO_0000187					False	CHEMBL763161	Inhibition of human Prostaglandin G/H synthase 2 at 10 ug/mL expressed as mean percent inhibition of control PGE-2 production	B	BAO_0000357	single protein format	None	None	None	None	None	CHEMBL230	Cyclooxygenase-2	Homo sapiens	SINGLE PROTEIN	CHEMBL1129978	1	Scientific Literature	J. Med. Chem.	1997	None
CHEMBL173889		0	349.80	0	3.04	131	O=C(Nc1cccc(Cl)c1)C1=C(O)c2ccccc2S(=O)(=O)C1	Inhibition	'='	19.0	%				UO_0000187					False	CHEMBL763160	Inhibition of human Prostaglandin G/H synthase 2 at 1 ug/mL expressed as mean percent inhibition of control PGE-2 production	B	BAO_0000357	single protein format	None	None	None	None	None	CHEMBL230	Cyclooxygenase-2	Homo sapiens	SINGLE PROTEIN	CHEMBL1129978	1	Scientific Literature	J. Med. Chem.	1997	None
CHEMBL444805		0	329.42	0	3.22	13j	CC1C(c2ccccc2)=C(c2ccc(S(C)(=O)=O)cc2)ON1C	IC50	'='	4.2	nM	8.38			UO_0000065	25.43	0.50	5.16	17.97	False	CHEMBL769645	Inhibitory concentration against Prostaglandin G/H synthase 2	B	BAO_0000357	single protein format	None	None	None	None	None	CHEMBL230	Cyclooxygenase-2	Homo sapiens	SINGLE PROTEIN	CHEMBL1134577	1	Scientific Literature	J. Med. Chem.	2001	None
CHEMBL120841		0	396.45	0	3.62	33a	Cc1nc(C)n2nc(-c3ccc(S(C)(=O)=O)cc3)c(-c3ccc(F)cc3)c2n1	Inhibition	'='	18.1	%				UO_0000187					False	CHEMBL839679	Percentage of inhibition of Prostaglandin G/H synthase 2 activity in human whole blood (HWB) at 1 uM	B	BAO_0000221	tissue-based format	None	CHEMBL3638178	Blood	None	None	CHEMBL230	Cyclooxygenase-2	Homo sapiens	SINGLE PROTEIN	CHEMBL1134336	1	Scientific Literature	J. Med. Chem.	2001	None
CHEMBL270111		0	413.47	0	4.56	24	CS(=O)(=O)c1ccc(-c2nc(NCC3CCCCC3)cc(C(F)(F)F)n2)cc1	Ratio IC50	'='	0.053										False	CHEMBL947230	Ratio of IC50 for COX2 in human whole blood to IC50 for human purified COX2	B	BAO_0000221	tissue-based format	Homo sapiens	CHEMBL3638178	Blood	None	None	CHEMBL230	Cyclooxygenase-2	Homo sapiens	SINGLE PROTEIN	CHEMBL1143107	1	Scientific Literature	Bioorg. Med. Chem.	2008	None
CHEMBL271551		0	397.38	0	3.77	18	CS(=O)(=O)c1ccc(-c2nc(NCc3ccco3)cc(C(F)(F)F)n2)cc1	Ratio IC50	'='	0.7										False	CHEMBL947230	Ratio of IC50 for COX2 in human whole blood to IC50 for human purified COX2	B	BAO_0000221	tissue-based format	Homo sapiens	CHEMBL3638178	Blood	None	None	CHEMBL230	Cyclooxygenase-2	Homo sapiens	SINGLE PROTEIN	CHEMBL1143107	1	Scientific Literature	Bioorg. Med. Chem.	2008	None
CHEMBL270305		0	373.87	0	3.81	68	CS(=O)(=O)c1ccc(-c2nc(Cl)cc(NCc3ccccc3)n2)cc1	IC50	'='	10.9	nM	7.96			UO_0000065	21.30	0.43	4.15	11.07	True	CHEMBL947228	Inhibition of human COX2 in human whole blood	B	BAO_0000221	tissue-based format	Homo sapiens	CHEMBL3638178	Blood	None	None	CHEMBL230	Cyclooxygenase-2	Homo sapiens	SINGLE PROTEIN	CHEMBL1143107	1	Scientific Literature	Bioorg. Med. Chem.	2008	None
CHEMBL403827		0	422.43	0	3.76	58	CS(=O)(=O)c1ccc(-c2nc(NCc3ccc(N)cc3)cc(C(F)(F)F)n2)cc1	IC50	'='	211.3	nM	6.67			UO_0000065	15.80	0.31	2.92	6.81	True	CHEMBL947228	Inhibition of human COX2 in human whole blood	B	BAO_0000221	tissue-based format	Homo sapiens	CHEMBL3638178	Blood	None	None	CHEMBL230	Cyclooxygenase-2	Homo sapiens	SINGLE PROTEIN	CHEMBL1143107	1	Scientific Literature	Bioorg. Med. Chem.	2008	None
CHEMBL410232		0	449.50	1	5.30	50	CC(C)c1ccc(CNc2cc(C(F)(F)F)nc(-c3ccc(S(C)(=O)=O)cc3)n2)cc1	IC50	'>'	10000.0	nM				UO_0000065					False	CHEMBL947228	Inhibition of human COX2 in human whole blood	B	BAO_0000221	tissue-based format	Homo sapiens	CHEMBL3638178	Blood	None	None	CHEMBL230	Cyclooxygenase-2	Homo sapiens	SINGLE PROTEIN	CHEMBL1143107	1	Scientific Literature	Bioorg. Med. Chem.	2008	None
CHEMBL271314		0	435.47	0	4.59	36	CCN(Cc1ccccc1)c1cc(C(F)(F)F)nc(-c2ccc(S(C)(=O)=O)cc2)n1	IC50	'>'	10000.0	nM				UO_0000065					False	CHEMBL947228	Inhibition of human COX2 in human whole blood	B	BAO_0000221	tissue-based format	Homo sapiens	CHEMBL3638178	Blood	None	None	CHEMBL230	Cyclooxygenase-2	Homo sapiens	SINGLE PROTEIN	CHEMBL1143107	1	Scientific Literature	Bioorg. Med. Chem.	2008	None
CHEMBL271173		0	389.50	0	3.62	82	CCOc1cc(NCc2cccs2)nc(-c2ccc(S(C)(=O)=O)cc2)n1	Ratio IC50	'='	0.02										False	CHEMBL947230	Ratio of IC50 for COX2 in human whole blood to IC50 for human purified COX2	B	BAO_0000221	tissue-based format	Homo sapiens	CHEMBL3638178	Blood	None	None	CHEMBL230	Cyclooxygenase-2	Homo sapiens	SINGLE PROTEIN	CHEMBL1143107	1	Scientific Literature	Bioorg. Med. Chem.	2008	None
CHEMBL255378		0	381.50	0	4.28	62	CC(C)c1cc(NCc2ccccc2)nc(-c2ccc(S(C)(=O)=O)cc2)n1	Ratio IC50	'='	0.55										False	CHEMBL947230	Ratio of IC50 for COX2 in human whole blood to IC50 for human purified COX2	B	BAO_0000221	tissue-based format	Homo sapiens	CHEMBL3638178	Blood	None	None	CHEMBL230	Cyclooxygenase-2	Homo sapiens	SINGLE PROTEIN	CHEMBL1143107	1	Scientific Literature	Bioorg. Med. Chem.	2008	None
CHEMBL408442		0	427.47	0	4.28	44	CS(=O)(=O)c1ccc(-c2nc(NCCc3cccs3)cc(C(F)(F)F)n2)cc1	Ratio IC50	'<'	0.12										False	CHEMBL947230	Ratio of IC50 for COX2 in human whole blood to IC50 for human purified COX2	B	BAO_0000221	tissue-based format	Homo sapiens	CHEMBL3638178	Blood	None	None	CHEMBL230	Cyclooxygenase-2	Homo sapiens	SINGLE PROTEIN	CHEMBL1143107	1	Scientific Literature	Bioorg. Med. Chem.	2008	None
CHEMBL110824		0	428.29	0	3.92	3n	CC1(C)OC(=O)C(Oc2ncc(Cl)cc2Cl)=C1c1ccc(S(C)(=O)=O)cc1	IC50	'='	40.0	nM	7.40			UO_0000065	17.27	0.37	3.48	8.96	False	CHEMBL884351	Inhibitory potency against PGE-2 production in the human whole blood (HWB COX-2) assay	B	BAO_0000221	tissue-based format	None	CHEMBL3638178	Blood	None	None	CHEMBL230	Cyclooxygenase-2	Homo sapiens	SINGLE PROTEIN	CHEMBL1131878	1	Scientific Literature	Bioorg. Med. Chem. Lett.	1999	None
CHEMBL322703		0	438.30	0	3.37	3r	CC1(C)OC(=O)C(Oc2ccc(Br)cn2)=C1c1ccc(S(C)(=O)=O)cc1	IC50	'='	20.0	nM	7.70			UO_0000065	17.57	0.40	4.33	9.33	False	CHEMBL664079	Inhibition of PGE-2 production in CHO cells expressing human COX-2.	B	BAO_0000219	cell-based format	None	None	None	CHO	None	CHEMBL230	Cyclooxygenase-2	Homo sapiens	SINGLE PROTEIN	CHEMBL1131878	1	Scientific Literature	Bioorg. Med. Chem. Lett.	1999	CHEMBL3308072
CHEMBL282093		0	401.80	0	3.86	1f	NS(=O)(=O)c1ccc(-n2nc(C(F)(F)F)cc2-c2ccc(Cl)cc2)cc1	IC50	'='	10.0	nM	8.00			UO_0000065	19.91	0.42	4.14	10.26	True	CHEMBL763093	In vitro inhibitory concentration required to block human recombinant prostaglandin G/H synthase 2 (COX-2)	B	BAO_0000357	single protein format	None	None	None	None	None	CHEMBL230	Cyclooxygenase-2	Homo sapiens	SINGLE PROTEIN	CHEMBL1130002	1	Scientific Literature	J. Med. Chem.	1997	None
CHEMBL283178		0	413.45	0	3.93	1q	CSc1ccc(-c2cc(C(F)(F)F)nn2-c2ccc(S(N)(=O)=O)cc2)cc1	IC50	'='	9.0	nM	8.05			UO_0000065	19.46	0.41	4.12	10.32	True	CHEMBL763093	In vitro inhibitory concentration required to block human recombinant prostaglandin G/H synthase 2 (COX-2)	B	BAO_0000357	single protein format	None	None	None	None	None	CHEMBL230	Cyclooxygenase-2	Homo sapiens	SINGLE PROTEIN	CHEMBL1130002	1	Scientific Literature	J. Med. Chem.	1997	None
CHEMBL320273		0	360.39	0	2.01	3f	CC1(C)OC(=O)C(Oc2cnccn2)=C1c1ccc(S(C)(=O)=O)cc1	IC50	'='	3800.0	nM	5.42			UO_0000065	15.04	0.30	3.41	5.68	False	CHEMBL884351	Inhibitory potency against PGE-2 production in the human whole blood (HWB COX-2) assay	B	BAO_0000221	tissue-based format	None	CHEMBL3638178	Blood	None	None	CHEMBL230	Cyclooxygenase-2	Homo sapiens	SINGLE PROTEIN	CHEMBL1131878	1	Scientific Literature	Bioorg. Med. Chem. Lett.	1999	None
CHEMBL324863		0	362.88	0	4.85	7j	COc1ccc(C2=C(c3ccc(S(C)(=O)=O)cc3)CCC2)cc1Cl	IC50	'='	140.0	nM	6.85			UO_0000065	18.89	0.39	2.00	15.80	True	CHEMBL760088	In vitro inhibition of prostaglandin G/H synthase 2 (COX-2).	B	BAO_0000357	single protein format	None	None	None	None	None	CHEMBL230	Cyclooxygenase-2	Homo sapiens	SINGLE PROTEIN	CHEMBL1128591	1	Scientific Literature	J. Med. Chem.	1995	None
CHEMBL118	CELECOXIB	4	381.38	0	3.51	celecoxib	Cc1ccc(-c2cc(C(F)(F)F)nn2-c2ccc(S(N)(=O)=O)cc2)cc1	IC50	'='	2.0	nM	8.70			UO_0000065	22.81	0.46	5.19	11.16	True	CHEMBL665721	In vitro inhibitory potency against human COX-2 in stably transfected chinese hamster ovary (CHO) cells	B	BAO_0000219	cell-based format	None	None	None	CHO	None	CHEMBL230	Cyclooxygenase-2	Homo sapiens	SINGLE PROTEIN	CHEMBL1132677	1	Scientific Literature	Bioorg. Med. Chem. Lett.	1999	CHEMBL3308072
CHEMBL158316		0	355.44	0	3.53	10	CS(=O)(=O)c1ccc(-c2sc3ncnn3c2-c2ccccc2)cc1	IC50	'='	2300.0	nM	5.64			UO_0000065	15.86	0.32	2.11	8.76	False	CHEMBL766722	In vivo ability to inhibit Prostaglandin G/H synthase 2 in human whole blood assay	B	BAO_0000218	organism-based format	None	CHEMBL3638178	Blood	None	None	CHEMBL230	Cyclooxygenase-2	Homo sapiens	SINGLE PROTEIN	CHEMBL1129864	1	Scientific Literature	Bioorg. Med. Chem. Lett.	1997	None
CHEMBL118839		0	286.44	1	5.38	43	CC(C)(C)c1cc(-c2cccs2)cc2c1OCC2(C)C	IC50	'='	70.0	nM	7.16			UO_0000065	24.98	0.49	1.77	77.52	False	CHEMBL768957	Inhibitory activity against prostaglandin G/H synthase 2 (COX-2)	B	BAO_0000357	single protein format	None	None	None	None	None	CHEMBL230	Cyclooxygenase-2	Homo sapiens	SINGLE PROTEIN	CHEMBL1131087	1	Scientific Literature	J. Med. Chem.	1998	None
CHEMBL71558		0	358.51	0	4.57	15h-II (E- isomer)	C/C=C/c1cc(-c2ccc(S(C)(=O)=O)cc2)n(CC2CCCCC2)n1	Inhibition	'='	25.0	%				UO_0000187					False	CHEMBL763205	Evaluation for percent inhibition of prostaglandin G/H synthase 2 in human whole blood (HWB) at a concentration of 1 um	B	BAO_0000221	tissue-based format	None	CHEMBL3638178	Blood	None	None	CHEMBL230	Cyclooxygenase-2	Homo sapiens	SINGLE PROTEIN	CHEMBL1149153	1	Scientific Literature	J. Med. Chem.	2004	None
CHEMBL3819527		0	428.58	0	4.06	PKUMDL_MH_1001	CN1CCN(CC(=O)N2N=C3/C(=C/c4ccccc4)CCCC3C2c2ccccc2)CC1	Inhibition	'<'	5.0	%				UO_0000187					False	CHEMBL3821690	Inhibition of COX2 (unknown origin) assessed as reduction in PGG2 to PGH2 conversion by measuring N,N,N',N'-tetramethyl-p-phenylenediamine oxidation at 100 uM by spectrophotometry	B	BAO_0000357	single protein format	Homo sapiens	None	None	None	None	CHEMBL230	Cyclooxygenase-2	Homo sapiens	SINGLE PROTEIN	CHEMBL3817796	1	Scientific Literature	J. Med. Chem.	2016	None
CHEMBL293771		0	358.41	1	5.01	20k	Cc1ccc(-c2cc(F)c(F)cc2-c2ccc(S(C)(=O)=O)cc2)cc1	IC50	'='	7.0	nM	8.15			UO_0000065	22.75	0.45	3.14	23.89	True	CHEMBL762917	In vitro inhibitory activity against human recombinant prostaglandin G/H synthase 2	B	BAO_0000357	single protein format	None	None	None	None	None	CHEMBL230	Cyclooxygenase-2	Homo sapiens	SINGLE PROTEIN	CHEMBL1129066	1	Scientific Literature	J. Med. Chem.	1996	None
CHEMBL52872		0	422.88	0	4.67	21o	CN(C)c1ccc(-c2cc(F)c(F)cc2-c2ccc(S(N)(=O)=O)cc2)cc1Cl	IC50	'='	6.0	nM	8.22			UO_0000065	19.44	0.40	3.55	12.97	True	CHEMBL762917	In vitro inhibitory activity against human recombinant prostaglandin G/H synthase 2	B	BAO_0000357	single protein format	None	None	None	None	None	CHEMBL230	Cyclooxygenase-2	Homo sapiens	SINGLE PROTEIN	CHEMBL1129066	1	Scientific Literature	J. Med. Chem.	1996	None
CHEMBL237208		0	464.97	0	3.14	62	COc1ccc2c(c1)c(CCNS(=O)(=O)CCCO)c(C)n2C(=O)c1ccc(Cl)cc1	IC50	'='	1100.0	nM	5.96			UO_0000065	12.82	0.26	2.82	6.10	False	CHEMBL901402	Inhibition of COX2 in human whole blood assessed as effect on LPS-induced thromboxane B2 production	B	BAO_0000221	tissue-based format	Homo sapiens	CHEMBL3638178	Blood	None	None	CHEMBL230	Cyclooxygenase-2	Homo sapiens	SINGLE PROTEIN	CHEMBL1138326	1	Scientific Literature	J. Med. Chem.	2007	None
CHEMBL111597		0	367.30	1	5.49	7g	CS(=O)(=O)c1ccc(C2=C(c3ccc(Cl)c(Cl)c3)CCC2)cc1	IC50	'='	10.0	nM	8.00			UO_0000065	21.78	0.48	2.51	23.43	True	CHEMBL760088	In vitro inhibition of prostaglandin G/H synthase 2 (COX-2).	B	BAO_0000357	single protein format	None	None	None	None	None	CHEMBL230	Cyclooxygenase-2	Homo sapiens	SINGLE PROTEIN	CHEMBL1128591	1	Scientific Literature	J. Med. Chem.	1995	None
CHEMBL51434		0	332.35	0	2.70	3a	CS(=O)(=O)c1ccc(C2=C(c3ccc(F)cc3)C(=O)OC2)cc1	IC50	'='	10.0	nM	8.00			UO_0000065	24.07	0.48	5.30	13.24	False	CHEMBL763082	In vitro inhibitory activity against human whole cells (CHO) Prostaglandin G/H synthase 2	B	BAO_0000219	cell-based format	None	None	None	None	None	CHEMBL230	Cyclooxygenase-2	Homo sapiens	SINGLE PROTEIN	CHEMBL1131765	1	Scientific Literature	Bioorg. Med. Chem. Lett.	1999	None
CHEMBL275650		0	350.42	0	2.33	21	CC1(O)OC(=O)C(c2cccs2)=C1c1ccc(S(C)(=O)=O)cc1	IC50	'>'	33000.0	nM				UO_0000065					False	CHEMBL769650	Inhibitory concentration was measured against Prostaglandin G/H synthase 2 in human whole blood	B	BAO_0000221	tissue-based format	None	CHEMBL3638178	Blood	None	None	CHEMBL230	Cyclooxygenase-2	Homo sapiens	SINGLE PROTEIN	CHEMBL1136665	1	Scientific Literature	Bioorg. Med. Chem. Lett.	2003	None
CHEMBL18264		0	350.34	0	2.84	3d	CS(=O)(=O)c1ccc(C2=C(c3ccc(F)c(F)c3)C(=O)OC2)cc1	IC50	'='	30.0	nM	7.52			UO_0000065	21.47	0.43	4.68	12.45	False	CHEMBL763082	In vitro inhibitory activity against human whole cells (CHO) Prostaglandin G/H synthase 2	B	BAO_0000219	cell-based format	None	None	None	None	None	CHEMBL230	Cyclooxygenase-2	Homo sapiens	SINGLE PROTEIN	CHEMBL1131765	1	Scientific Literature	Bioorg. Med. Chem. Lett.	1999	None
CHEMBL118	CELECOXIB	4	381.38	0	3.51	Celecoxib	Cc1ccc(-c2cc(C(F)(F)F)nn2-c2ccc(S(N)(=O)=O)cc2)cc1	IC50	'='	310.0	nM	6.51			UO_0000065	17.07	0.34	3.00	8.35	False	CHEMBL3825741	Inhibition of human COX2 using arachidonic acid assessed as production of PGF2alpha after 5 mins by ELISA	B	BAO_0000357	single protein format	Homo sapiens	None	None	None	None	CHEMBL230	Cyclooxygenase-2	Homo sapiens	SINGLE PROTEIN	CHEMBL3822383	1	Scientific Literature	Bioorg. Med. Chem. Lett.	2016	None
CHEMBL3819587		0	550.64	1	3.86	7	COc1cc([C@@H](CC(=O)O)c2ccc(C)c(CN3C[C@@H](C)Oc4ccccc4S3(=O)=O)c2)cc2nnn(C)c12	Inhibition						Not Active						False	CHEMBL3819851	Inhibition of COX2 (unknown origin)	B	BAO_0000357	single protein format	Homo sapiens	None	None	None	None	CHEMBL230	Cyclooxygenase-2	Homo sapiens	SINGLE PROTEIN	CHEMBL3817762	1	Scientific Literature	J. Med. Chem.	2016	None
CHEMBL126244		0	358.39	0	3.82	26	Cc1cc(=O)c(-c2cccc(F)c2)c(-c2ccc(S(C)(=O)=O)cc2)o1	IC50	'='	3369.77	nM	5.47			UO_0000065	15.27	0.30	1.65	8.50	False	CHEMBL875561	Inhibitory concentration for Cyclooxygenase-2 (Prostaglandin G/H synthase 2) in human whole blood	B	BAO_0000221	tissue-based format	Homo sapiens	CHEMBL3638178	Blood	None	None	CHEMBL230	Cyclooxygenase-2	Homo sapiens	SINGLE PROTEIN	CHEMBL1142830	1	Scientific Literature	Bioorg. Med. Chem. Lett.	2005	None
CHEMBL109623		0	375.92	0	4.90	154	CN(C)c1ccc(C2=C(c3ccc(S(C)(=O)=O)cc3)CCC2)cc1Cl	IC50	'='	5.012	nM	8.30			UO_0000065	22.08	0.45	3.40	22.20	False	CHEMBL763870	Inhibition of human Prostaglandin G/H synthase 2	B	BAO_0000357	single protein format	None	None	None	None	None	CHEMBL230	Cyclooxygenase-2	Homo sapiens	SINGLE PROTEIN	CHEMBL1134614	1	Scientific Literature	J. Med. Chem.	2001	None
CHEMBL281975		0	363.39	0	3.43	227	Cc1ccc(-c2cc(C(F)F)nn2-c2ccc(S(N)(=O)=O)cc2)cc1	IC50	'='	12.88	nM	7.89			UO_0000065	21.71	0.43	4.46	10.12	False	CHEMBL763870	Inhibition of human Prostaglandin G/H synthase 2	B	BAO_0000357	single protein format	None	None	None	None	None	CHEMBL230	Cyclooxygenase-2	Homo sapiens	SINGLE PROTEIN	CHEMBL1134614	1	Scientific Literature	J. Med. Chem.	2001	None
CHEMBL376583		0	222.29	0	3.79	10	COc1ccccc1C1=Cc2ccccc2C1	IC50	'='	62300.0	nM	4.21			UO_0000065	18.92	0.34	0.42	45.56	False	CHEMBL906707	Inhibition of human recombinant COX2 by measuring PGE2	B	BAO_0000357	single protein format	Homo sapiens	None	None	None	None	CHEMBL230	Cyclooxygenase-2	Homo sapiens	SINGLE PROTEIN	CHEMBL1143748	1	Scientific Literature	Bioorg. Med. Chem.	2007	None
CHEMBL367118		0	345.38	0	1.89	42	Cc1ccc2c(c1)S(=O)(=O)N(C)C(C(=O)Nc1ccccn1)=C2O	Inhibition	'='	39.0	%				UO_0000187					False	CHEMBL763161	Inhibition of human Prostaglandin G/H synthase 2 at 10 ug/mL expressed as mean percent inhibition of control PGE-2 production	B	BAO_0000357	single protein format	None	None	None	None	None	CHEMBL230	Cyclooxygenase-2	Homo sapiens	SINGLE PROTEIN	CHEMBL1129978	1	Scientific Literature	J. Med. Chem.	1997	None
CHEMBL369843		0	382.80	0	2.98	37	CN1C(C(=O)Nc2ccc(Cl)cc2)=C(O)c2cc(F)ccc2S1(=O)=O	Inhibition	'='	-42.0	%		Outside typical range		UO_0000187					False	CHEMBL763161	Inhibition of human Prostaglandin G/H synthase 2 at 10 ug/mL expressed as mean percent inhibition of control PGE-2 production	B	BAO_0000357	single protein format	None	None	None	None	None	CHEMBL230	Cyclooxygenase-2	Homo sapiens	SINGLE PROTEIN	CHEMBL1129978	1	Scientific Literature	J. Med. Chem.	1997	None
CHEMBL174925		0	327.37	0	2.58	144	CN1C(c2nc3ccccc3[nH]2)=C(O)c2ccccc2S1(=O)=O	Inhibition	'='	0.0	%				UO_0000187					False	CHEMBL763160	Inhibition of human Prostaglandin G/H synthase 2 at 1 ug/mL expressed as mean percent inhibition of control PGE-2 production	B	BAO_0000357	single protein format	None	None	None	None	None	CHEMBL230	Cyclooxygenase-2	Homo sapiens	SINGLE PROTEIN	CHEMBL1129978	1	Scientific Literature	J. Med. Chem.	1997	None
CHEMBL174925		0	327.37	0	2.58	144	CN1C(c2nc3ccccc3[nH]2)=C(O)c2ccccc2S1(=O)=O	Inhibition	'='	-5.0	%				UO_0000187					False	CHEMBL763159	Inhibition of human Prostaglandin G/H synthase 2 at 0.1 ug/mL expressed as mean percent inhibition of control PGE-2 production	B	BAO_0000357	single protein format	None	None	None	None	None	CHEMBL230	Cyclooxygenase-2	Homo sapiens	SINGLE PROTEIN	CHEMBL1129978	1	Scientific Literature	J. Med. Chem.	1997	None
CHEMBL433585		0	346.41	0	3.73	24a	CS(=O)(=O)c1ccc2c(Sc3ccc(F)cc3)c(C#N)[nH]c2c1	IC50	'='	1010.0	nM	6.00			UO_0000065	17.31	0.36	2.27	8.13	False	CHEMBL830989	In vitro inhibitory concentration against Prostaglandin G/H synthase 2 enzyme activity	B	BAO_0000357	single protein format	None	None	None	None	None	CHEMBL230	Cyclooxygenase-2	Homo sapiens	SINGLE PROTEIN	CHEMBL1137849	1	Scientific Literature	Bioorg. Med. Chem. Lett.	2004	None
CHEMBL175326		0	369.40	0	2.09	34	Cc1cnc(NC(=O)C2=C(O)c3cc(F)ccc3S(=O)(=O)N2C)s1	Inhibition	'='	27.0	%				UO_0000187					False	CHEMBL763159	Inhibition of human Prostaglandin G/H synthase 2 at 0.1 ug/mL expressed as mean percent inhibition of control PGE-2 production	B	BAO_0000357	single protein format	None	None	None	None	None	CHEMBL230	Cyclooxygenase-2	Homo sapiens	SINGLE PROTEIN	CHEMBL1129978	1	Scientific Literature	J. Med. Chem.	1997	None
CHEMBL183653		0	318.42	0	3.43	13f	Cc1[nH]c2cc(S(C)(=O)=O)ccc2c1Sc1ccccn1	IC50	'='	5200.0	nM	5.28			UO_0000065	16.59	0.34	1.85	8.41	False	CHEMBL874565	Inhibitory concentration against human whole blood Prostaglandin G/H synthase 2 enzyme activity was determined	B	BAO_0000357	single protein format	Homo sapiens	None	None	None	None	CHEMBL230	Cyclooxygenase-2	Homo sapiens	SINGLE PROTEIN	CHEMBL1137849	1	Scientific Literature	Bioorg. Med. Chem. Lett.	2004	None
CHEMBL44778		0	399.37	0	4.07	16	CS(=O)(=O)Nc1ccc(-c2cc(C(F)(F)F)nn2-c2cccc(F)c2)cc1	Inhibition	'='	70.0	%				UO_0000187					False	CHEMBL765003	In vitro inhibitory activity against human recombinant prostaglandin G/H synthase 2 (COX-2) at 10 uM expressed in sf-9 cells infected with baculovirus	B	BAO_0000219	cell-based format	None	None	None	Sf9	None	CHEMBL230	Cyclooxygenase-2	Homo sapiens	SINGLE PROTEIN	CHEMBL1147488	1	Scientific Literature	Bioorg. Med. Chem. Lett.	2004	CHEMBL3308860
CHEMBL83527	PTEROSTILBENE	2	256.30	0	3.58	1H6	COc1cc(/C=C/c2ccc(O)cc2)cc(OC)c1	IC50	'='	820.0	nM	6.09			UO_0000065	23.75	0.44	2.51	15.73	False	CHEMBL941537	Inhibition of COX2	B	BAO_0000357	single protein format	None	None	None	None	None	CHEMBL230	Cyclooxygenase-2	Homo sapiens	SINGLE PROTEIN	CHEMBL1140997	1	Scientific Literature	Bioorg. Med. Chem.	2009	None
CHEMBL122	ROFECOXIB	4	314.36	0	2.56	8 Rofecoxib	CS(=O)(=O)c1ccc(C2=C(c3ccccc3)C(=O)OC2)cc1	IC50	'='	329.0	nM	6.48			UO_0000065	20.62	0.40	3.92	10.73	False	CHEMBL763085	In vitro inhibitory activity against recombinant human Prostaglandin G/H synthase 2	B	BAO_0000357	single protein format	None	None	None	None	None	CHEMBL230	Cyclooxygenase-2	Homo sapiens	SINGLE PROTEIN	CHEMBL1136373	1	Scientific Literature	Bioorg. Med. Chem. Lett.	2003	None
CHEMBL3746730		0	350.42	0	2.54	14d	CS(=O)(=O)c1ccc(N2N=C(C(=O)O)CC2c2cccs2)cc1	IC50	'='	1430.0	nM	5.84			UO_0000065	16.68	0.35	3.30	6.71	False	CHEMBL3748425	Inhibition of human recombinant COX2 by enzyme immuno assay	B	BAO_0000357	single protein format	Homo sapiens	None	None	None	None	CHEMBL230	Cyclooxygenase-2	Homo sapiens	SINGLE PROTEIN	CHEMBL3745634	1	Scientific Literature	Bioorg. Med. Chem. Lett.	2016	None
CHEMBL118	CELECOXIB	4	381.38	0	3.51	CLX	Cc1ccc(-c2cc(C(F)(F)F)nn2-c2ccc(S(N)(=O)=O)cc2)cc1	IC50	'='	870.0	nM	6.06			UO_0000065	15.89	0.32	2.55	7.77	True	CHEMBL3748425	Inhibition of human recombinant COX2 by enzyme immuno assay	B	BAO_0000357	single protein format	Homo sapiens	None	None	None	None	CHEMBL230	Cyclooxygenase-2	Homo sapiens	SINGLE PROTEIN	CHEMBL3745634	1	Scientific Literature	Bioorg. Med. Chem. Lett.	2016	None
CHEMBL257493		0	457.48	1	5.33	27	CS(=O)(=O)c1ccc(-c2nc(NCc3ccc4ccccc4c3)cc(C(F)(F)F)n2)cc1	IC50	'>'	10000.0	nM				UO_0000065					False	CHEMBL947226	Inhibition of human COX2	B	BAO_0000357	single protein format	Homo sapiens	None	None	None	None	CHEMBL230	Cyclooxygenase-2	Homo sapiens	SINGLE PROTEIN	CHEMBL1143107	1	Scientific Literature	Bioorg. Med. Chem.	2008	None
CHEMBL100331		0	469.03	1	6.32	32	CCCCCCCCNC(=O)Cc1c(C)n(C(=O)c2ccc(Cl)cc2)c2ccc(OC)cc12	IC50	'='	40.0	nM	7.40			UO_0000065	15.77	0.31	1.08	12.26	False	CHEMBL762913	In vitro inhibitory activity against human Prostaglandin G/H synthase 2 (66 nM) using [14C]AA (50 uM) was determined	B	BAO_0000357	single protein format	None	None	None	None	None	CHEMBL230	Cyclooxygenase-2	Homo sapiens	SINGLE PROTEIN	CHEMBL1133457	1	Scientific Literature	J. Med. Chem.	2000	None
CHEMBL440055		0	374.36	1	5.04	8	CCOC(=O)c1ccc(-n2nc(C(F)(F)F)cc2-c2ccc(C)cc2)cc1	Inhibition	'='	87.0	%				UO_0000187					False	CHEMBL895877	Inhibition of human recombinant COX2 by measuring PGE2 formation at 100 uM	B	BAO_0000357	single protein format	Homo sapiens	None	None	None	None	CHEMBL230	Cyclooxygenase-2	Homo sapiens	SINGLE PROTEIN	CHEMBL1148764	1	Scientific Literature	J. Med. Chem.	2007	None
CHEMBL557876		0	434.49	0	4.65	11b	CS(=O)(=O)c1ccc(-c2cnc(Cc3ccc(O)cc3)nc2-c2ccc(F)cc2)cc1	IC50						Not Evaluated						False	CHEMBL1059970	Inhibition of human COX2 expressed in african green monkey COS cells assessed as inhibition of arachidonic acid-stimulated PGE2 production upto 100 uM by enzyme immunoassay	B	BAO_0000219	cell-based format	Homo sapiens	None	None	COS	None	CHEMBL230	Cyclooxygenase-2	Homo sapiens	SINGLE PROTEIN	CHEMBL1153637	1	Scientific Literature	Bioorg. Med. Chem. Lett.	2009	None
CHEMBL330976		0	367.41	0	3.61	10a	CS(=O)(=O)c1ccc(-c2nn3cccnc3c2-c2ccc(F)cc2)cc1	Inhibition	'='	36.2	%				UO_0000187					False	CHEMBL763170	Percentage inhibition of Prostaglandin G/H synthase 2 activity in human whole blood (HWB) at 10 uM	B	BAO_0000221	tissue-based format	None	CHEMBL3638178	Blood	None	None	CHEMBL230	Cyclooxygenase-2	Homo sapiens	SINGLE PROTEIN	CHEMBL1134336	1	Scientific Literature	J. Med. Chem.	2001	None
CHEMBL67324		0	320.41	0	2.56	5a	CS(=O)(=O)c1ccc(-c2cc(CO)nn2C2CCCC2)cc1	Inhibition	'='	-75.0	%		Outside typical range		UO_0000187					False	CHEMBL878532	Evaluation for percent inhibition of prostaglandin G/H synthase 2 in human whole blood (HWB) at a concentration of 10 um	B	BAO_0000221	tissue-based format	None	CHEMBL3638178	Blood	None	None	CHEMBL230	Cyclooxygenase-2	Homo sapiens	SINGLE PROTEIN	CHEMBL1149153	1	Scientific Literature	J. Med. Chem.	2004	None
CHEMBL468568	VANILLOLOSIDE	0	316.31	0	-1.63	28	COc1cc(CO)ccc1O[C@@H]1O[C@H](CO)[C@@H](O)[C@H](O)[C@H]1O	Inhibition	'='	41.0	%				UO_0000187					False	CHEMBL973285	Inhibition of COX2 at 10 uM	B	BAO_0000357	single protein format	None	None	None	None	None	CHEMBL230	Cyclooxygenase-2	Homo sapiens	SINGLE PROTEIN	CHEMBL1150272	1	Scientific Literature	J. Nat. Prod.	2008	None
CHEMBL17927		0	267.67	0	1.83	5	CO/C(O)=C1\C(=O)N(C)C(=O)c2ccc(Cl)cc21	Inhibition	'='	7.0	%				UO_0000187					False	CHEMBL763343	Inhibitory activity against Prostaglandin G/H synthase 2 in Microsomal assay at dose 0.1 ug/mL	B	BAO_0000357	single protein format	Cercopithecidae	None	None	None	None	CHEMBL230	Cyclooxygenase-2	Homo sapiens	SINGLE PROTEIN	CHEMBL1130988	1	Scientific Literature	Bioorg. Med. Chem. Lett.	1998	None
CHEMBL18020		0	391.88	0	3.59	18	CC(C)S(=O)(=O)c1c(O)n(Cc2ccccc2)c(=O)c2ccc(Cl)cc12	Inhibition	'='	96.0	%				UO_0000187					False	CHEMBL761747	Inhibitory activity against Prostaglandin G/H synthase 2 in cell assay using stably transfected Cos-A2 Cells at dose 10 ug/mL	B	BAO_0000019	assay format	Cercopithecidae	None	None	None	None	CHEMBL230	Cyclooxygenase-2	Homo sapiens	SINGLE PROTEIN	CHEMBL1130988	1	Scientific Literature	Bioorg. Med. Chem. Lett.	1998	None
CHEMBL18020		0	391.88	0	3.59	18	CC(C)S(=O)(=O)c1c(O)n(Cc2ccccc2)c(=O)c2ccc(Cl)cc12	Inhibition	'='	62.0	%				UO_0000187					False	CHEMBL764018	Inhibitory activity against Prostaglandin G/H synthase 2 in cell assay using stably transfected Cos-A2 Cells at dose 0.1 ug/mL	B	BAO_0000019	assay format	Cercopithecidae	None	None	None	None	CHEMBL230	Cyclooxygenase-2	Homo sapiens	SINGLE PROTEIN	CHEMBL1130988	1	Scientific Literature	Bioorg. Med. Chem. Lett.	1998	None
CHEMBL29662		0	317.35	0	2.33	22a	NS(=O)(=O)c1ccc(-n2nccc2-c2ccc(F)cc2)cc1	IC50	'>'	100000.0	nM				UO_0000065					False	CHEMBL763093	In vitro inhibitory concentration required to block human recombinant prostaglandin G/H synthase 2 (COX-2)	B	BAO_0000357	single protein format	None	None	None	None	None	CHEMBL230	Cyclooxygenase-2	Homo sapiens	SINGLE PROTEIN	CHEMBL1130002	1	Scientific Literature	J. Med. Chem.	1997	None
CHEMBL308927		0	334.44	0	2.95	5b	CS(=O)(=O)c1ccc(-c2cc(CO)nn2C2CCCCC2)cc1	Inhibition	'='	35.0	%				UO_0000187					False	CHEMBL763206	Evaluation for percent inhibition of recombinant prostaglandin G/H synthase 2 in human whole blood (HWB) at a concentration of 10 um	B	BAO_0000221	tissue-based format	None	CHEMBL3638178	Blood	None	None	CHEMBL230	Cyclooxygenase-2	Homo sapiens	SINGLE PROTEIN	CHEMBL1149153	1	Scientific Literature	J. Med. Chem.	2004	None
CHEMBL449352		0	463.56	0	4.41	22b-i	CS(=O)(=O)c1ccc(-c2cc(C(=O)CCCCCO[N+](=O)[O-])nn2C2CCCCC2)cc1	Inhibition	'='	75.0	%				UO_0000187					False	CHEMBL878532	Evaluation for percent inhibition of prostaglandin G/H synthase 2 in human whole blood (HWB) at a concentration of 10 um	B	BAO_0000221	tissue-based format	None	CHEMBL3638178	Blood	None	None	CHEMBL230	Cyclooxygenase-2	Homo sapiens	SINGLE PROTEIN	CHEMBL1149153	1	Scientific Literature	J. Med. Chem.	2004	None
CHEMBL204183		0	328.39	0	2.70	3e	CN(c1ccc([N+](=O)[O-])cc1OC1CCCCC1)S(C)(=O)=O	Activity						Not Active						False	CHEMBL890014	Inhibition of COX2	B	BAO_0000357	single protein format	None	None	None	None	None	CHEMBL230	Cyclooxygenase-2	Homo sapiens	SINGLE PROTEIN	CHEMBL1146286	1	Scientific Literature	Bioorg. Med. Chem. Lett.	2007	None
CHEMBL306213		0	378.54	0	4.08	5j	CC(C)CC(CC(C)C)n1nc(CO)cc1-c1ccc(S(C)(=O)=O)cc1	Inhibition	'='	10.0	%				UO_0000187					False	CHEMBL763205	Evaluation for percent inhibition of prostaglandin G/H synthase 2 in human whole blood (HWB) at a concentration of 1 um	B	BAO_0000221	tissue-based format	None	CHEMBL3638178	Blood	None	None	CHEMBL230	Cyclooxygenase-2	Homo sapiens	SINGLE PROTEIN	CHEMBL1149153	1	Scientific Literature	J. Med. Chem.	2004	None
CHEMBL119333		0	425.44	0	3.61	10x	Cc1c(C(=O)O)cnc2c(-c3ccc(F)cc3)c(-c3ccc(S(C)(=O)=O)cc3)nn12	Inhibition	'='	56.3	%				UO_0000187					False	CHEMBL763170	Percentage inhibition of Prostaglandin G/H synthase 2 activity in human whole blood (HWB) at 10 uM	B	BAO_0000221	tissue-based format	None	CHEMBL3638178	Blood	None	None	CHEMBL230	Cyclooxygenase-2	Homo sapiens	SINGLE PROTEIN	CHEMBL1134336	1	Scientific Literature	J. Med. Chem.	2001	None
CHEMBL305789		0	384.48	0	1.20	5f	CS(=O)(=O)c1ccc(-c2cc(CO)nn2C2CCS(=O)(=O)CC2)cc1	Inhibition	'='	0.0	%				UO_0000187					False	CHEMBL761116	Evaluation for percent inhibition of recombinant prostaglandin G/H synthase 2 in human whole blood (HWB) at a concentration of 1 um	B	BAO_0000221	tissue-based format	None	CHEMBL3638178	Blood	None	None	CHEMBL230	Cyclooxygenase-2	Homo sapiens	SINGLE PROTEIN	CHEMBL1149153	1	Scientific Literature	J. Med. Chem.	2004	None
CHEMBL3741304		0	712.85	2	8.22	10f	C#Cc1cccc(Nc2ncnc3cc(OCCOC(=O)c4ccc(C(=O)Nc5ccc6c(c5)C(C)(C)CCC6(C)C)cc4)c(OCCOC)cc23)c1	IC50	'>'	10000.0	nM				UO_0000065					False	CHEMBL3745493	Inhibition of recombinant human COX-2 preincubated for 15 mins by fluorescence analysis	B	BAO_0000357	single protein format	Homo sapiens	None	None	None	None	CHEMBL230	Cyclooxygenase-2	Homo sapiens	SINGLE PROTEIN	CHEMBL3739340	1	Scientific Literature	ACS Med. Chem. Lett.	2015	None
CHEMBL521	IBUPROFEN	4	206.28	0	3.07	Ibuprofen	CC(C)Cc1ccc(C(C)C(=O)O)cc1	IC50	'='	1100.0	nM	5.96			UO_0000065	28.89	0.54	2.89	15.97	True	CHEMBL3745493	Inhibition of recombinant human COX-2 preincubated for 15 mins by fluorescence analysis	B	BAO_0000357	single protein format	Homo sapiens	None	None	None	None	CHEMBL230	Cyclooxygenase-2	Homo sapiens	SINGLE PROTEIN	CHEMBL3739340	1	Scientific Literature	ACS Med. Chem. Lett.	2015	None
CHEMBL126578		0	354.43	0	3.99	8	Cc1ccc(-c2c(-c3ccc(S(C)(=O)=O)cc3)oc(C)cc2=O)cc1	IC50	'='	2180.0	nM	5.66			UO_0000065	15.97	0.31	1.67	8.80	True	CHEMBL766724	Inhibition concentration against cyclooxygenase-2 (COX-2) in human whole blood	B	BAO_0000221	tissue-based format	None	CHEMBL3638178	Blood	None	None	CHEMBL230	Cyclooxygenase-2	Homo sapiens	SINGLE PROTEIN	CHEMBL1149180	1	Scientific Literature	J. Med. Chem.	2004	None
CHEMBL298296		0	408.91	1	5.26	96	CS(=O)(=O)c1ccc(-n2cc(-c3ccccc3)nc2-c2ccc(Cl)cc2)cc1	IC50	'='	240.0	nM	6.62			UO_0000065	16.19	0.32	1.36	12.74	True	CHEMBL762906	Concentration required to inhibit human Prostaglandin G/H synthase 2 (COX-2) by 50%	B	BAO_0000357	single protein format	None	None	None	None	None	CHEMBL230	Cyclooxygenase-2	Homo sapiens	SINGLE PROTEIN	CHEMBL1130039	1	Scientific Literature	J. Med. Chem.	1997	None
CHEMBL286277		0	317.35	0	2.33	22b	NS(=O)(=O)c1ccc(-n2ncc(F)c2-c2ccccc2)cc1	IC50	'='	4660.0	nM	5.33			UO_0000065	16.80	0.33	3.00	6.84	True	CHEMBL763093	In vitro inhibitory concentration required to block human recombinant prostaglandin G/H synthase 2 (COX-2)	B	BAO_0000357	single protein format	None	None	None	None	None	CHEMBL230	Cyclooxygenase-2	Homo sapiens	SINGLE PROTEIN	CHEMBL1130002	1	Scientific Literature	J. Med. Chem.	1997	None
CHEMBL42225		0	366.36	0	3.96	10	CS(=O)(=O)c1ccc(-n2cc(C(F)(F)F)nc2-c2ccccc2)cc1	IC50	'='	120.0	nM	6.92			UO_0000065	18.89	0.38	2.96	13.32	True	CHEMBL762906	Concentration required to inhibit human Prostaglandin G/H synthase 2 (COX-2) by 50%	B	BAO_0000357	single protein format	None	None	None	None	None	CHEMBL230	Cyclooxygenase-2	Homo sapiens	SINGLE PROTEIN	CHEMBL1130039	1	Scientific Literature	J. Med. Chem.	1997	None
CHEMBL42996		0	409.43	0	4.03	14	CN(C)c1ccc(-c2nc(C(F)(F)F)cn2-c2ccc(S(C)(=O)=O)cc2)cc1	IC50	'='	700.0	nM	6.16			UO_0000065	15.03	0.30	2.12	11.15	True	CHEMBL762906	Concentration required to inhibit human Prostaglandin G/H synthase 2 (COX-2) by 50%	B	BAO_0000357	single protein format	None	None	None	None	None	CHEMBL230	Cyclooxygenase-2	Homo sapiens	SINGLE PROTEIN	CHEMBL1130039	1	Scientific Literature	J. Med. Chem.	1997	None
CHEMBL42074		0	424.44	0	4.59	80	COc1cc(C)c(-c2nc(C(F)(F)F)cn2-c2ccc(S(C)(=O)=O)cc2)cc1C	IC50	'='	12200.0	nM	4.91			UO_0000065	11.58	0.23	0.32	8.03	False	CHEMBL762906	Concentration required to inhibit human Prostaglandin G/H synthase 2 (COX-2) by 50%	B	BAO_0000357	single protein format	None	None	None	None	None	CHEMBL230	Cyclooxygenase-2	Homo sapiens	SINGLE PROTEIN	CHEMBL1130039	1	Scientific Literature	J. Med. Chem.	1997	None
CHEMBL431333		0	375.35	0	4.53	4a	COc1ccc(-n2nc(C(F)(F)F)cc2-c2ccc(NC(C)=O)cc2)cc1	Inhibition	'='	64.0	%				UO_0000187					False	CHEMBL765003	In vitro inhibitory activity against human recombinant prostaglandin G/H synthase 2 (COX-2) at 10 uM expressed in sf-9 cells infected with baculovirus	B	BAO_0000219	cell-based format	None	None	None	Sf9	None	CHEMBL230	Cyclooxygenase-2	Homo sapiens	SINGLE PROTEIN	CHEMBL1147488	1	Scientific Literature	Bioorg. Med. Chem. Lett.	2004	CHEMBL3308860
CHEMBL172305		0	369.45	0	2.17	109	Cc1cc2c(s1)C(C(=O)Nc1ccccn1)=C(O)N(S)S2(=O)=O	Inhibition	'='	5.0	%				UO_0000187					False	CHEMBL763159	Inhibition of human Prostaglandin G/H synthase 2 at 0.1 ug/mL expressed as mean percent inhibition of control PGE-2 production	B	BAO_0000357	single protein format	None	None	None	None	None	CHEMBL230	Cyclooxygenase-2	Homo sapiens	SINGLE PROTEIN	CHEMBL1129978	1	Scientific Literature	J. Med. Chem.	1997	None
CHEMBL97219		0	596.08	2	7.05	60	COc1ccc2c(c1)c(CC(=O)Nc1cc(C)c(C(=O)Nc3ccccc3)cc1OC)c(C)n2C(=O)c1ccc(Cl)cc1	IC50	'='	600.0	nM	6.22			UO_0000065	10.44	0.20	-0.83	6.31	False	CHEMBL762913	In vitro inhibitory activity against human Prostaglandin G/H synthase 2 (66 nM) using [14C]AA (50 uM) was determined	B	BAO_0000357	single protein format	None	None	None	None	None	CHEMBL230	Cyclooxygenase-2	Homo sapiens	SINGLE PROTEIN	CHEMBL1133457	1	Scientific Literature	J. Med. Chem.	2000	None
CHEMBL48758		0	403.50	0	4.36	1e	Cc1ccc(N2CC(c3ccc(S(C)(=O)=O)cc3)=C(c3ccccc3)C2=O)cc1	IC50	'='	1000.0	nM	6.00			UO_0000065	14.87	0.28	1.64	11.02	False	CHEMBL760081	Biochemical index for Prostaglandin G/H synthase 2 measured as, PGE-2 levels in lipopolysaccharide (LPS)-challenged human whole blood	B	BAO_0000221	tissue-based format	None	CHEMBL3638178	Blood	None	None	CHEMBL230	Cyclooxygenase-2	Homo sapiens	SINGLE PROTEIN	CHEMBL1133261	1	Scientific Literature	Bioorg. Med. Chem. Lett.	2000	None
CHEMBL174009		0	390.46	0	4.25	22	CS(=O)(=O)c1ccc(-c2c(-c3ccc(F)cc3)csc2CC(=O)O)cc1	IC50	'>'	10000.0	nM				UO_0000065					False	CHEMBL769643	Inhibitory activity against human recombinant Prostaglandin G/H synthase 2 expressed in microsomes taken from baculovirus infected Sf9 cells	B	BAO_0000219	cell-based format	None	None	None	Sf9	None	CHEMBL230	Cyclooxygenase-2	Homo sapiens	SINGLE PROTEIN	CHEMBL1128908	1	Scientific Literature	Bioorg. Med. Chem. Lett.	1996	CHEMBL3308860
CHEMBL110846		0	385.38	0	4.59	8p	NS(=O)(=O)c1ccc(C2=C(c3ccc(C(F)(F)F)c(F)c3)CCC2)cc1	IC50	'='	170.0	nM	6.77			UO_0000065	17.57	0.36	2.18	11.25	True	CHEMBL760088	In vitro inhibition of prostaglandin G/H synthase 2 (COX-2).	B	BAO_0000357	single protein format	None	None	None	None	None	CHEMBL230	Cyclooxygenase-2	Homo sapiens	SINGLE PROTEIN	CHEMBL1128591	1	Scientific Literature	J. Med. Chem.	1995	None
CHEMBL49011		0	475.46	1	5.21	1o	CS(=O)(=O)c1ccc(C2=C(c3ccc(F)cc3)C(=O)N(c3ccc(C(F)(F)F)cc3)C2)cc1	IC50	'='	950.0	nM	6.02			UO_0000065	12.67	0.25	0.81	11.06	False	CHEMBL760081	Biochemical index for Prostaglandin G/H synthase 2 measured as, PGE-2 levels in lipopolysaccharide (LPS)-challenged human whole blood	B	BAO_0000221	tissue-based format	None	CHEMBL3638178	Blood	None	None	CHEMBL230	Cyclooxygenase-2	Homo sapiens	SINGLE PROTEIN	CHEMBL1133261	1	Scientific Literature	Bioorg. Med. Chem. Lett.	2000	None
CHEMBL508183		0	329.78	0	4.29	3	CCOC(=O)c1c(Cc2cccc(Cl)c2)[nH]c2ccc(O)cc12	Activity						Not Determined						False	CHEMBL1068504	Inhibition of human recombinant COX2 assessed as residual enzyme activity at 10 uM relative to untreated control	B	BAO_0000357	single protein format	Homo sapiens	None	None	None	None	CHEMBL230	Cyclooxygenase-2	Homo sapiens	SINGLE PROTEIN	CHEMBL1153088	1	Scientific Literature	Bioorg. Med. Chem.	2009	None
CHEMBL404107		0	512.83	2	6.82	page 1433, Indomethacin Reverse Ester	COc1ccc2c(c1)c(CCOC(=O)c1ccc(Cl)cc1)c(C)n2Cc1ccc(Br)cc1	IC50	'='	50.0	nM	7.30			UO_0000065	14.24	0.31	0.48	18.05	False	CHEMBL944174	Inhibition of COX2	B	BAO_0000357	single protein format	None	None	None	None	None	CHEMBL230	Cyclooxygenase-2	Homo sapiens	SINGLE PROTEIN	CHEMBL1141454	1	Scientific Literature	J. Med. Chem.	2007	None
CHEMBL63706		0	375.45	0	4.05	15	CC(=O)NS(=O)(=O)c1ccc(-c2ccsc2-c2ccc(F)cc2)cc1	IC50	'='	5400.0	nM	5.27			UO_0000065	14.03	0.29	1.22	8.33	False	CHEMBL875404	Inhibitory activity against human COX-2 expressed in baculovirus infected Sf9 cells	B	BAO_0000219	cell-based format	None	None	None	Sf9	None	CHEMBL230	Cyclooxygenase-2	Homo sapiens	SINGLE PROTEIN	CHEMBL1128822	1	Scientific Literature	Bioorg. Med. Chem. Lett.	1995	CHEMBL3308860
CHEMBL111904		0	338.43	0	2.95	19 (R-enantiomer)	CC[C@@]1(C)OC(=O)C(OC(C)C)=C1c1ccc(S(C)(=O)=O)cc1	IC50	'='	500.0	nM	6.30			UO_0000065	18.62	0.37	3.35	9.04	False	CHEMBL763094	In vitro inhibitory potency against Prostaglandin G/H synthase 2 in human whole blood assay	B	BAO_0000221	tissue-based format	None	CHEMBL3638178	Blood	None	None	CHEMBL230	Cyclooxygenase-2	Homo sapiens	SINGLE PROTEIN	CHEMBL1134972	1	Scientific Literature	Bioorg. Med. Chem. Lett.	2002	None
CHEMBL148428		0	431.82	0	3.35	40	NS(=O)(=O)c1ccc(-n2nc(C(F)(F)F)cc2-c2ccc(Cl)cc2)cc1CO	IC50	'='	712.0	nM	6.15			UO_0000065	14.24	0.30	2.80	6.26	False	CHEMBL768964	Inhibitory activity against human Prostaglandin G/H synthase 2 expressed in sf-9 cells infected with baculovirus	B	BAO_0000219	cell-based format	None	None	None	Sf9	None	CHEMBL230	Cyclooxygenase-2	Homo sapiens	SINGLE PROTEIN	CHEMBL1147406	1	Scientific Literature	Bioorg. Med. Chem. Lett.	2004	CHEMBL3308860
CHEMBL335869		0	467.35	0	3.66	16	CC(=O)[N-]S(=O)(=O)c1ccc(-n2nc(C(F)(F)F)cc2-c2ccc(F)cc2)c(F)c1.[Na+]	Inhibition	'='	71.0	%				UO_0000187					False	CHEMBL765001	In vitro inhibition of human Prostaglandin G/H synthase 2 (expressed in sf9 insect cells using baculovirus) enzyme at a concentration of 10 M	B	BAO_0000219	cell-based format	None	None	None	Sf9	None	CHEMBL230	Cyclooxygenase-2	Homo sapiens	SINGLE PROTEIN	CHEMBL1145080	1	Scientific Literature	J. Med. Chem.	2003	CHEMBL3308860
CHEMBL3754328		0	350.41	0	4.63	15a	COc1ccc(/C=C2\CCC/C(=C\c3ccc(O)c(OC)c3)C2=O)cc1	Inhibition	'='	22.0	%				UO_0000187					False	CHEMBL3795270	Inhibition of human recombinant COX2 at 25 uM by ELISA relative to control	B	BAO_0000357	single protein format	Homo sapiens	None	None	None	None	CHEMBL230	Cyclooxygenase-2	Homo sapiens	SINGLE PROTEIN	CHEMBL3792362	1	Scientific Literature	Bioorg. Med. Chem. Lett.	2016	None
CHEMBL106302		0	394.39	0	3.49	5f	CC1(C)OC(=O)C(Oc2cc(F)cc(F)c2)=C1c1ccc(S(C)(=O)=O)cc1	IC50	'='	40.0	nM	7.40			UO_0000065	18.76	0.37	3.91	10.62	False	CHEMBL665721	In vitro inhibitory potency against human COX-2 in stably transfected chinese hamster ovary (CHO) cells	B	BAO_0000219	cell-based format	None	None	None	CHO	None	CHEMBL230	Cyclooxygenase-2	Homo sapiens	SINGLE PROTEIN	CHEMBL1132677	1	Scientific Literature	Bioorg. Med. Chem. Lett.	1999	CHEMBL3308072
CHEMBL333360		0	381.43	0	3.91	45	Cc1ccn2c(-c3ccc(F)cc3)c(-c3ccc(S(C)(=O)=O)cc3)nc2n1	Inhibition	'='	50.7	%				UO_0000187					False	CHEMBL763170	Percentage inhibition of Prostaglandin G/H synthase 2 activity in human whole blood (HWB) at 10 uM	B	BAO_0000221	tissue-based format	None	CHEMBL3638178	Blood	None	None	CHEMBL230	Cyclooxygenase-2	Homo sapiens	SINGLE PROTEIN	CHEMBL1134336	1	Scientific Literature	J. Med. Chem.	2001	None
CHEMBL122	ROFECOXIB	4	314.36	0	2.56	Rofecoxib	CS(=O)(=O)c1ccc(C2=C(c3ccccc3)C(=O)OC2)cc1	Inhibition	'='	100.0	%				UO_0000187					True	CHEMBL878532	Evaluation for percent inhibition of prostaglandin G/H synthase 2 in human whole blood (HWB) at a concentration of 10 um	B	BAO_0000221	tissue-based format	None	CHEMBL3638178	Blood	None	None	CHEMBL230	Cyclooxygenase-2	Homo sapiens	SINGLE PROTEIN	CHEMBL1149153	1	Scientific Literature	J. Med. Chem.	2004	None
CHEMBL368916		0	368.24	0	4.02	133	O=C(Nc1cccc(Cl)c1)C1=C(O)c2cc(Cl)ccc2[S+]([O-])C1	Inhibition	'='	-40.0	%		Outside typical range		UO_0000187					False	CHEMBL763161	Inhibition of human Prostaglandin G/H synthase 2 at 10 ug/mL expressed as mean percent inhibition of control PGE-2 production	B	BAO_0000357	single protein format	None	None	None	None	None	CHEMBL230	Cyclooxygenase-2	Homo sapiens	SINGLE PROTEIN	CHEMBL1129978	1	Scientific Literature	J. Med. Chem.	1997	None
CHEMBL366449		0	371.47	0	2.32	73	Cc1cnc(NC(=O)C2=C(O)c3cc(C)sc3S(=O)(=O)N2C)s1	Inhibition	'='	3.0	%				UO_0000187					False	CHEMBL763159	Inhibition of human Prostaglandin G/H synthase 2 at 0.1 ug/mL expressed as mean percent inhibition of control PGE-2 production	B	BAO_0000357	single protein format	None	None	None	None	None	CHEMBL230	Cyclooxygenase-2	Homo sapiens	SINGLE PROTEIN	CHEMBL1129978	1	Scientific Literature	J. Med. Chem.	1997	None
CHEMBL127211		0	392.38	0	4.09	8	Cc1cc(=O)c(Oc2ccc(F)cc2F)c(-c2ccc(S(C)(=O)=O)cc2)o1	IC50	'='	80.0	nM	7.10			UO_0000065	18.09	0.36	3.01	9.65	True	CHEMBL875561	Inhibitory concentration for Cyclooxygenase-2 (Prostaglandin G/H synthase 2) in human whole blood	B	BAO_0000221	tissue-based format	Homo sapiens	CHEMBL3638178	Blood	None	None	CHEMBL230	Cyclooxygenase-2	Homo sapiens	SINGLE PROTEIN	CHEMBL1142830	1	Scientific Literature	Bioorg. Med. Chem. Lett.	2005	None
CHEMBL366878		0	409.26	0	2.95	79	CN1C(O)=C(C(=O)Nc2ccc(Br)cc2)c2ccccc2S1(=O)=O	Inhibition	'='	41.0	%				UO_0000187					False	CHEMBL763161	Inhibition of human Prostaglandin G/H synthase 2 at 10 ug/mL expressed as mean percent inhibition of control PGE-2 production	B	BAO_0000357	single protein format	None	None	None	None	None	CHEMBL230	Cyclooxygenase-2	Homo sapiens	SINGLE PROTEIN	CHEMBL1129978	1	Scientific Literature	J. Med. Chem.	1997	None
CHEMBL174777		0	433.70	0	4.15	85	CN1C(O)=C(C(=O)Nc2ccc(Cl)cc2Cl)c2cc(Cl)ccc2S1(=O)=O	IC50	'='	9.0	nM	8.05			UO_0000065	18.55	0.42	3.90	9.28	False	CHEMBL762903	Concentration of drug that causes a 50% decrease in the maximal inhibition of Prostaglandin G/H synthase 2 activity as measured by PGE-2 production	B	BAO_0000357	single protein format	None	None	None	None	None	CHEMBL230	Cyclooxygenase-2	Homo sapiens	SINGLE PROTEIN	CHEMBL1129978	1	Scientific Literature	J. Med. Chem.	1997	None
CHEMBL190083	TARENFLURBIL	3	244.26	0	3.68	2	C[C@@H](C(=O)O)c1ccc(-c2ccccc2)c(F)c1	IC50						Not Active						False	CHEMBL1177197	Inhibition of human recombinant COX2 after 5 mins	B	BAO_0000357	single protein format	Homo sapiens	None	None	None	None	CHEMBL230	Cyclooxygenase-2	Homo sapiens	SINGLE PROTEIN	CHEMBL1177708	1	Scientific Literature	J. Med. Chem.	2010	None
CHEMBL1173564		0	466.60	1	5.46	8c	CCCC[C@@H](Sc1nc(OCCc2ccccc2)cc(OCCc2ccccc2)n1)C(=O)O	Activity	'='	98.5	%				UO_0000187					False	CHEMBL1177196	Inhibition of human recombinant COX2 assessed as residual activity at 10 uM after 5 mins	B	BAO_0000357	single protein format	Homo sapiens	None	None	None	None	CHEMBL230	Cyclooxygenase-2	Homo sapiens	SINGLE PROTEIN	CHEMBL1177708	1	Scientific Literature	J. Med. Chem.	2010	None
CHEMBL362149		0	425.29	1	5.12	10	Cc1cc(=O)c(Oc2ccc(Cl)cc2Cl)c(-c2ccc(S(C)(=O)=O)cc2)o1	IC50	'='	3380.65	nM	5.47			UO_0000065	12.86	0.28	0.35	7.44	False	CHEMBL875561	Inhibitory concentration for Cyclooxygenase-2 (Prostaglandin G/H synthase 2) in human whole blood	B	BAO_0000221	tissue-based format	Homo sapiens	CHEMBL3638178	Blood	None	None	CHEMBL230	Cyclooxygenase-2	Homo sapiens	SINGLE PROTEIN	CHEMBL1142830	1	Scientific Literature	Bioorg. Med. Chem. Lett.	2005	None
CHEMBL1170076		0	466.60	1	5.46	8d	CCCC[C@H](Sc1nc(OCCc2ccccc2)cc(OCCc2ccccc2)n1)C(=O)O	Activity	'='	92.8	%				UO_0000187					False	CHEMBL1177196	Inhibition of human recombinant COX2 assessed as residual activity at 10 uM after 5 mins	B	BAO_0000357	single protein format	Homo sapiens	None	None	None	None	CHEMBL230	Cyclooxygenase-2	Homo sapiens	SINGLE PROTEIN	CHEMBL1177708	1	Scientific Literature	J. Med. Chem.	2010	None
CHEMBL177915		0	361.38	0	1.59	23	COc1ccc2c(c1)C(O)=C(C(=O)Nc1ccccn1)N(C)S2(=O)=O	Inhibition	'='	19.0	%				UO_0000187					False	CHEMBL763160	Inhibition of human Prostaglandin G/H synthase 2 at 1 ug/mL expressed as mean percent inhibition of control PGE-2 production	B	BAO_0000357	single protein format	None	None	None	None	None	CHEMBL230	Cyclooxygenase-2	Homo sapiens	SINGLE PROTEIN	CHEMBL1129978	1	Scientific Literature	J. Med. Chem.	1997	None
CHEMBL118	CELECOXIB	4	381.38	0	3.51	celecoxib	Cc1ccc(-c2cc(C(F)(F)F)nn2-c2ccc(S(N)(=O)=O)cc2)cc1	IC50	'='	1100.0	nM	5.96			UO_0000065	15.62	0.31	2.45	7.64	False	CHEMBL768956	Inhibitory activity against prostaglandin G/H synthase 2	B	BAO_0000357	single protein format	None	None	None	None	None	CHEMBL230	Cyclooxygenase-2	Homo sapiens	SINGLE PROTEIN	CHEMBL1133663	1	Scientific Literature	J. Med. Chem.	2000	None
CHEMBL177288		0	385.85	0	2.60	30	Cc1cnc(NC(=O)C2=C(O)c3cc(Cl)ccc3S(=O)(=O)N2C)s1	Inhibition	'='	76.0	%				UO_0000187					False	CHEMBL763161	Inhibition of human Prostaglandin G/H synthase 2 at 10 ug/mL expressed as mean percent inhibition of control PGE-2 production	B	BAO_0000357	single protein format	None	None	None	None	None	CHEMBL230	Cyclooxygenase-2	Homo sapiens	SINGLE PROTEIN	CHEMBL1129978	1	Scientific Literature	J. Med. Chem.	1997	None
CHEMBL177933		0	366.27	1	5.40	139	CC1Sc2ccc(Cl)cc2C(O)=C1C(=O)Nc1cccc(Cl)c1	Inhibition	'='	23.0	%				UO_0000187					False	CHEMBL763161	Inhibition of human Prostaglandin G/H synthase 2 at 10 ug/mL expressed as mean percent inhibition of control PGE-2 production	B	BAO_0000357	single protein format	None	None	None	None	None	CHEMBL230	Cyclooxygenase-2	Homo sapiens	SINGLE PROTEIN	CHEMBL1129978	1	Scientific Literature	J. Med. Chem.	1997	None
CHEMBL359411		0	442.48	0	4.18	23	CSc1ccc(-c2cc(C(F)(F)F)nn2-c2ccc(S(C)(=O)=O)c(CO)c2)cc1	Inhibition	'='	45.0	%				UO_0000187					False	CHEMBL763163	Inhibitory activity of compound against human Prostaglandin G/H synthase 2 expressed in sf-9 cells infected with baculovirus at 100 uM concentration	B	BAO_0000219	cell-based format	None	None	None	Sf9	None	CHEMBL230	Cyclooxygenase-2	Homo sapiens	SINGLE PROTEIN	CHEMBL1147406	1	Scientific Literature	Bioorg. Med. Chem. Lett.	2004	CHEMBL3308860
CHEMBL1171454	CLEMATOMANDSHURICA SAPONIN C	0	1661.79	None	None	18	C[C@@H]1O[C@@H](O[C@H]2[C@H](O[C@H]3CC[C@@]4(C)[C@@H](CC[C@]5(C)[C@@H]4CC=C4[C@@H]6CC(C)(C)CC[C@]6(C(=O)O[C@@H]6O[C@H](CO[C@@H]7O[C@H](CO)[C@@H](O[C@@H]8O[C@@H](C)[C@H](O)[C@@H](O)[C@H]8O)[C@H](O)[C@H]7O)[C@@H](O)[C@H](O)[C@H]6O)CC[C@]45C)C3(C)C)OC[C@H](O)[C@@H]2O)[C@H](O)[C@H](O[C@@H]2OC[C@@H](O[C@@H]3O[C@H](CO)[C@@H](O[C@@H]4O[C@H](CO)[C@@H](O)[C@H](O)[C@H]4O)[C@H](O)[C@H]3O)[C@@H](O)[C@H]2O)[C…	IC50	'>'	50000.0	nM				UO_0000065					False	CHEMBL1177375	Inhibition of COX2 by microplate reader	B	BAO_0000357	single protein format	None	None	None	None	None	CHEMBL230	Cyclooxygenase-2	Homo sapiens	SINGLE PROTEIN	CHEMBL1177732	1	Scientific Literature	J. Nat. Prod.	2010	None
CHEMBL1171448	CIRENSENOSIDE O	0	927.13	3	1.17	8	C[C@@H]1O[C@@H](O[C@@H]2[C@@H](CO)O[C@@H](OC[C@H]3O[C@@H](OC(=O)[C@]45CCC(C)(C)C[C@H]4C4=CC[C@@H]6[C@@]7(C)CC[C@H](O)C(C)(C)[C@@H]7CC[C@@]6(C)[C@]4(C)CC5)[C@H](O)[C@@H](O)[C@@H]3O)[C@H](O)[C@H]2O)[C@H](O)[C@H](O)[C@H]1O	IC50	'>'	50000.0	nM				UO_0000065					False	CHEMBL1177375	Inhibition of COX2 by microplate reader	B	BAO_0000357	single protein format	None	None	None	None	None	CHEMBL230	Cyclooxygenase-2	Homo sapiens	SINGLE PROTEIN	CHEMBL1177732	1	Scientific Literature	J. Nat. Prod.	2010	None
CHEMBL175299		0	414.87	0	3.99	106	CN1C(O)=C(C(=O)Nc2ccc(Cl)cc2)c2cc3ccccc3cc2S1(=O)=O	Inhibition	'='	30.0	%				UO_0000187					False	CHEMBL763160	Inhibition of human Prostaglandin G/H synthase 2 at 1 ug/mL expressed as mean percent inhibition of control PGE-2 production	B	BAO_0000357	single protein format	None	None	None	None	None	CHEMBL230	Cyclooxygenase-2	Homo sapiens	SINGLE PROTEIN	CHEMBL1129978	1	Scientific Literature	J. Med. Chem.	1997	None
CHEMBL368468		0	294.31	0	2.64	116	CN1C(=O)/C(=C(/O)Nc2ccccc2)c2ccccc2C1=O	Inhibition	'='	68.0	%				UO_0000187					False	CHEMBL763159	Inhibition of human Prostaglandin G/H synthase 2 at 0.1 ug/mL expressed as mean percent inhibition of control PGE-2 production	B	BAO_0000357	single protein format	None	None	None	None	None	CHEMBL230	Cyclooxygenase-2	Homo sapiens	SINGLE PROTEIN	CHEMBL1129978	1	Scientific Literature	J. Med. Chem.	1997	None
CHEMBL174777		0	433.70	0	4.15	85	CN1C(O)=C(C(=O)Nc2ccc(Cl)cc2Cl)c2cc(Cl)ccc2S1(=O)=O	Inhibition	'='	100.0	%				UO_0000187					False	CHEMBL763161	Inhibition of human Prostaglandin G/H synthase 2 at 10 ug/mL expressed as mean percent inhibition of control PGE-2 production	B	BAO_0000357	single protein format	None	None	None	None	None	CHEMBL230	Cyclooxygenase-2	Homo sapiens	SINGLE PROTEIN	CHEMBL1129978	1	Scientific Literature	J. Med. Chem.	1997	None
CHEMBL71455		0	344.39	0	2.31	19	CCc1ccc(-n2c(-c3ccc(S(N)(=O)=O)cc3)coc2=O)cc1	IC50	'='	1560.0	nM	5.81			UO_0000065	16.86	0.33	3.50	6.09	True	CHEMBL768956	Inhibitory activity against prostaglandin G/H synthase 2	B	BAO_0000357	single protein format	None	None	None	None	None	CHEMBL230	Cyclooxygenase-2	Homo sapiens	SINGLE PROTEIN	CHEMBL1133663	1	Scientific Literature	J. Med. Chem.	2000	None
CHEMBL122	ROFECOXIB	4	314.36	0	2.56	Rofecoxib	CS(=O)(=O)c1ccc(C2=C(c3ccccc3)C(=O)OC2)cc1	IC50	'='	300.0	nM	6.52			UO_0000065	20.75	0.40	3.96	10.79	True	CHEMBL760083	Compound was evaluated for inhibition concentration of prostaglandin G/H synthase 2 in human blood	B	BAO_0000357	single protein format	None	None	None	None	None	CHEMBL230	Cyclooxygenase-2	Homo sapiens	SINGLE PROTEIN	CHEMBL1149153	1	Scientific Literature	J. Med. Chem.	2004	None
CHEMBL1170264		0	602.60	2	7.49	16	CCCCC(Sc1nc(OCCc2ccc(C(F)(F)F)cc2)cc(OCCc2ccc(C(F)(F)F)cc2)n1)C(=O)O	IC50	'>'	40000.0	nM				UO_0000065					True	CHEMBL1177197	Inhibition of human recombinant COX2 after 5 mins	B	BAO_0000357	single protein format	Homo sapiens	None	None	None	None	CHEMBL230	Cyclooxygenase-2	Homo sapiens	SINGLE PROTEIN	CHEMBL1177708	1	Scientific Literature	J. Med. Chem.	2010	None
CHEMBL443278		0	338.43	0	2.95	11 (S-enantiomer)	CC[C@]1(C)OC(=O)C(OC(C)C)=C1c1ccc(S(C)(=O)=O)cc1	IC50	'='	400.0	nM	6.40			UO_0000065	18.90	0.38	3.45	9.18	True	CHEMBL763094	In vitro inhibitory potency against Prostaglandin G/H synthase 2 in human whole blood assay	B	BAO_0000221	tissue-based format	None	CHEMBL3638178	Blood	None	None	CHEMBL230	Cyclooxygenase-2	Homo sapiens	SINGLE PROTEIN	CHEMBL1134972	1	Scientific Literature	Bioorg. Med. Chem. Lett.	2002	None
CHEMBL367970		0	417.87	0	3.33	68	CN1C(C(=O)Nc2ccccc2)=C(O)c2c(c3cc(Cl)ccc3n2C)S1(=O)=O	Inhibition	'='	-8.0	%				UO_0000187					False	CHEMBL763161	Inhibition of human Prostaglandin G/H synthase 2 at 10 ug/mL expressed as mean percent inhibition of control PGE-2 production	B	BAO_0000357	single protein format	None	None	None	None	None	CHEMBL230	Cyclooxygenase-2	Homo sapiens	SINGLE PROTEIN	CHEMBL1129978	1	Scientific Literature	J. Med. Chem.	1997	None
CHEMBL175063		0	284.34	0	3.10	128	O=C(Nc1ccccn1)C1=C(O)c2ccccc2SC1	Inhibition	'='	-9.0	%				UO_0000187					False	CHEMBL763159	Inhibition of human Prostaglandin G/H synthase 2 at 0.1 ug/mL expressed as mean percent inhibition of control PGE-2 production	B	BAO_0000357	single protein format	None	None	None	None	None	CHEMBL230	Cyclooxygenase-2	Homo sapiens	SINGLE PROTEIN	CHEMBL1129978	1	Scientific Literature	J. Med. Chem.	1997	None
CHEMBL3410361		0	484.38	0	4.07	53	NS(=O)(=O)c1ccc(N2N=C3c4ccccc4OCC3C2c2ccccc2Br)cc1	IC50	'='	1260.0	nM	5.90			UO_0000065	12.18	0.27	1.83	6.94	False	CHEMBL3413347	Inhibition of human recombinant COX2 by ELISA	B	BAO_0000357	single protein format	Homo sapiens	None	None	None	None	CHEMBL230	Cyclooxygenase-2	Homo sapiens	SINGLE PROTEIN	CHEMBL3407356	1	Scientific Literature	Bioorg. Med. Chem. Lett.	2015	None
CHEMBL357543		0	411.41	0	3.01	16	Cc1ccc(-c2cc(C(F)(F)F)nn2-c2ccc(S(N)(=O)=O)c(CO)c2)cc1	IC50	'='	760.0	nM	6.12			UO_0000065	14.87	0.30	3.11	6.23	False	CHEMBL768964	Inhibitory activity against human Prostaglandin G/H synthase 2 expressed in sf-9 cells infected with baculovirus	B	BAO_0000219	cell-based format	None	None	None	Sf9	None	CHEMBL230	Cyclooxygenase-2	Homo sapiens	SINGLE PROTEIN	CHEMBL1147406	1	Scientific Literature	Bioorg. Med. Chem. Lett.	2004	CHEMBL3308860
CHEMBL6	INDOMETHACIN	4	357.79	0	3.93	Indomethacin	COc1ccc2c(c1)c(CC(=O)O)c(C)n2C(=O)c1ccc(Cl)cc1	IC50	'='	410.0	nM	6.39			UO_0000065	17.85	0.35	2.46	9.32	True	CHEMBL760081	Biochemical index for Prostaglandin G/H synthase 2 measured as, PGE-2 levels in lipopolysaccharide (LPS)-challenged human whole blood	B	BAO_0000221	tissue-based format	None	CHEMBL3638178	Blood	None	None	CHEMBL230	Cyclooxygenase-2	Homo sapiens	SINGLE PROTEIN	CHEMBL1133261	1	Scientific Literature	Bioorg. Med. Chem. Lett.	2000	None
CHEMBL129308		0	329.40	0	3.90	20	Cn1ccc(-c2ccc(F)cc2)c1-c1ccc(S(C)(=O)=O)cc1	IC50	'='	20000.0	nM	4.70			UO_0000065	14.27	0.28	0.80	12.03	False	CHEMBL769654	Tested for inhibitory activity against Prostaglandin G/H synthase 2 from human	B	BAO_0000357	single protein format	None	None	None	None	None	CHEMBL230	Cyclooxygenase-2	Homo sapiens	SINGLE PROTEIN	CHEMBL1128445	1	Scientific Literature	J. Med. Chem.	1995	None
CHEMBL330194		0	455.98	1	6.36	10	CCCCCCCOC(=O)Cc1c(C)n(C(=O)c2ccc(Cl)cc2)c2ccc(OC)cc12	IC50	'='	40.0	nM	7.40			UO_0000065	16.22	0.32	1.04	12.86	False	CHEMBL762913	In vitro inhibitory activity against human Prostaglandin G/H synthase 2 (66 nM) using [14C]AA (50 uM) was determined	B	BAO_0000357	single protein format	None	None	None	None	None	CHEMBL230	Cyclooxygenase-2	Homo sapiens	SINGLE PROTEIN	CHEMBL1133457	1	Scientific Literature	J. Med. Chem.	2000	None
CHEMBL68127		0	412.41	0	4.80	7c	CCn1nc(-c2ccc(S(C)(=O)=O)cc2)c(-c2ccc(F)cc2)c1C(F)(F)F	IC50	'='	130.0	nM	6.89			UO_0000065	16.70	0.34	2.09	13.25	False	CHEMBL763089	In vitro inhibitory concentration against human Prostaglandin G/H synthase 2	B	BAO_0000357	single protein format	Homo sapiens	None	None	None	None	CHEMBL230	Cyclooxygenase-2	Homo sapiens	SINGLE PROTEIN	CHEMBL1151520	1	Scientific Literature	Bioorg. Med. Chem. Lett.	1997	None
CHEMBL70669		0	435.50	0	3.63	22b	CS(=O)(=O)c1ccc(-c2cc(C(=O)CCCO[N+](=O)[O-])nn2C2CCCCC2)cc1	Inhibition	'='	55.0	%				UO_0000187					False	CHEMBL763205	Evaluation for percent inhibition of prostaglandin G/H synthase 2 in human whole blood (HWB) at a concentration of 1 um	B	BAO_0000221	tissue-based format	None	CHEMBL3638178	Blood	None	None	CHEMBL230	Cyclooxygenase-2	Homo sapiens	SINGLE PROTEIN	CHEMBL1149153	1	Scientific Literature	J. Med. Chem.	2004	None
CHEMBL127210		0	392.38	0	4.09	32	Cc1cc(=O)c(Oc2ccc(F)c(F)c2)c(-c2ccc(S(C)(=O)=O)cc2)o1	IC50	'='	4430.0	nM	5.35			UO_0000065	13.64	0.27	1.26	7.28	True	CHEMBL766724	Inhibition concentration against cyclooxygenase-2 (COX-2) in human whole blood	B	BAO_0000221	tissue-based format	None	CHEMBL3638178	Blood	None	None	CHEMBL230	Cyclooxygenase-2	Homo sapiens	SINGLE PROTEIN	CHEMBL1149180	1	Scientific Literature	J. Med. Chem.	2004	None
CHEMBL396894		0	972.20	3	0.94	20	COC(=O)[C@@H](CCSC)NC(=O)[C@]12CC[C@](C)(C(=O)OC)C[C@H]1C1=CC[C@@H]3[C@@]4(C)C[C@H](O)[C@H](O[C@@H]5OC[C@@H](O[C@@H]6O[C@H](CO)[C@@H](O)[C@H](O)[C@H]6O)[C@H](O)[C@H]5O)[C@@](C)(CO)[C@@H]4CC[C@@]3(C)[C@]1(C)CC2	Activity						Not Active						False	CHEMBL901504	Inhibition of human recombinant COX2 expressed in insect sf9 cells assessed as arachidonic acid-stimulated reactive oxygen species at 10 uM after 30 mins	B	BAO_0000219	cell-based format	Spodoptera frugiperda	None	None	Sf9	None	CHEMBL230	Cyclooxygenase-2	Homo sapiens	SINGLE PROTEIN	CHEMBL1138252	1	Scientific Literature	Bioorg. Med. Chem. Lett.	2007	CHEMBL3308860
CHEMBL171360		0	317.34	0	3.55	5	CS(=O)(=O)c1ccc(-c2ocnc2-c2ccc(F)cc2)cc1	IC50	'>'	30000.0	nM				UO_0000065					False	CHEMBL769643	Inhibitory activity against human recombinant Prostaglandin G/H synthase 2 expressed in microsomes taken from baculovirus infected Sf9 cells	B	BAO_0000219	cell-based format	None	None	None	Sf9	None	CHEMBL230	Cyclooxygenase-2	Homo sapiens	SINGLE PROTEIN	CHEMBL1128908	1	Scientific Literature	Bioorg. Med. Chem. Lett.	1996	CHEMBL3308860
CHEMBL368769		0	344.39	0	2.49	28	Cc1ccc2c(c1)C(O)=C(C(=O)Nc1ccccc1)N(C)S2(=O)=O	Inhibition	'='	37.0	%				UO_0000187					False	CHEMBL763159	Inhibition of human Prostaglandin G/H synthase 2 at 0.1 ug/mL expressed as mean percent inhibition of control PGE-2 production	B	BAO_0000357	single protein format	None	None	None	None	None	CHEMBL230	Cyclooxygenase-2	Homo sapiens	SINGLE PROTEIN	CHEMBL1129978	1	Scientific Literature	J. Med. Chem.	1997	None
CHEMBL118	CELECOXIB	4	381.38	0	3.51	CLX	Cc1ccc(-c2cc(C(F)(F)F)nn2-c2ccc(S(N)(=O)=O)cc2)cc1	IC50	'='	260.0	nM	6.58			UO_0000065	17.27	0.35	3.08	8.44	True	CHEMBL3748620	Inhibition of COX-2 (unknown origin)	B	BAO_0000357	single protein format	Homo sapiens	None	None	None	None	CHEMBL230	Cyclooxygenase-2	Homo sapiens	SINGLE PROTEIN	CHEMBL3745688	1	Scientific Literature	Eur. J. Med. Chem.	2016	None
CHEMBL124188		0	306.38	0	3.14	14	Cc1cc(=O)c(C(C)C)c(-c2ccc(S(C)(=O)=O)cc2)o1	IC50	'='	6550.0	nM	5.18			UO_0000065	16.92	0.34	2.04	8.06	False	CHEMBL766724	Inhibition concentration against cyclooxygenase-2 (COX-2) in human whole blood	B	BAO_0000221	tissue-based format	None	CHEMBL3638178	Blood	None	None	CHEMBL230	Cyclooxygenase-2	Homo sapiens	SINGLE PROTEIN	CHEMBL1149180	1	Scientific Literature	J. Med. Chem.	2004	None
CHEMBL338457		0	469.74	1	5.23	36	Cc1cc(=O)c(Oc2ccc(Br)cc2Cl)c(-c2ccc(S(C)(=O)=O)cc2)o1	IC50	'='	310.0	nM	6.51			UO_0000065	13.86	0.33	1.28	8.85	True	CHEMBL766724	Inhibition concentration against cyclooxygenase-2 (COX-2) in human whole blood	B	BAO_0000221	tissue-based format	None	CHEMBL3638178	Blood	None	None	CHEMBL230	Cyclooxygenase-2	Homo sapiens	SINGLE PROTEIN	CHEMBL1149180	1	Scientific Literature	J. Med. Chem.	2004	None
CHEMBL367970		0	417.87	0	3.33	68	CN1C(C(=O)Nc2ccccc2)=C(O)c2c(c3cc(Cl)ccc3n2C)S1(=O)=O	Inhibition	'='	2.0	%				UO_0000187					False	CHEMBL763160	Inhibition of human Prostaglandin G/H synthase 2 at 1 ug/mL expressed as mean percent inhibition of control PGE-2 production	B	BAO_0000357	single protein format	None	None	None	None	None	CHEMBL230	Cyclooxygenase-2	Homo sapiens	SINGLE PROTEIN	CHEMBL1129978	1	Scientific Literature	J. Med. Chem.	1997	None
CHEMBL274990	SC-58125	0	384.35	0	4.10	4	CS(=O)(=O)c1ccc(-n2nc(C(F)(F)F)cc2-c2ccc(F)cc2)cc1	IC50	'='	90.0	nM	7.05			UO_0000065	18.33	0.37	2.95	13.56	False	CHEMBL768683	Inhibition of human Prostaglandin G/H synthase 2 at 10 ug/mL expressed as the mean percent inhibition of control PGE-2 production	B	BAO_0000357	single protein format	None	None	None	None	None	CHEMBL230	Cyclooxygenase-2	Homo sapiens	SINGLE PROTEIN	CHEMBL1129978	1	Scientific Literature	J. Med. Chem.	1997	None
CHEMBL444943		0	333.39	0	2.09	3	Nn1c(SC(C(=O)O)c2ccccc2)nc2ccsc2c1=O	Activity						Not Active						False	CHEMBL1030673	Inhibition of COX2 in LPS-stimulated human whole blood assessed as inhibition of PGE2 production at 10 uM by radioimmunoassay	B	BAO_0000221	tissue-based format	Homo sapiens	CHEMBL3638178	Blood	None	None	CHEMBL230	Cyclooxygenase-2	Homo sapiens	SINGLE PROTEIN	CHEMBL1152748	1	Scientific Literature	Bioorg. Med. Chem.	2009	None
CHEMBL66435		0	379.44	0	3.17	6b	CS(=O)(=O)c1ccc(-c2cc(CO[N+](=O)[O-])nn2C2CCCCC2)cc1	Inhibition	'='	100.0	%				UO_0000187					False	CHEMBL763206	Evaluation for percent inhibition of recombinant prostaglandin G/H synthase 2 in human whole blood (HWB) at a concentration of 10 um	B	BAO_0000221	tissue-based format	None	CHEMBL3638178	Blood	None	None	CHEMBL230	Cyclooxygenase-2	Homo sapiens	SINGLE PROTEIN	CHEMBL1149153	1	Scientific Literature	J. Med. Chem.	2004	None
CHEMBL175299		0	414.87	0	3.99	106	CN1C(O)=C(C(=O)Nc2ccc(Cl)cc2)c2cc3ccccc3cc2S1(=O)=O	Inhibition	'='	-44.0	%		Outside typical range		UO_0000187					False	CHEMBL763159	Inhibition of human Prostaglandin G/H synthase 2 at 0.1 ug/mL expressed as mean percent inhibition of control PGE-2 production	B	BAO_0000357	single protein format	None	None	None	None	None	CHEMBL230	Cyclooxygenase-2	Homo sapiens	SINGLE PROTEIN	CHEMBL1129978	1	Scientific Literature	J. Med. Chem.	1997	None
CHEMBL599	MELOXICAM	4	351.41	0	1.95	5	Cc1cnc(NC(=O)C2=C(O)c3ccccc3S(=O)(=O)N2C)s1	Imax	'='	80.0	%				UO_0000187					False	CHEMBL762255	Highest percent inhibition against Prostaglandin G/H synthase 2 observed on IC50 curve; Range 80-90%	B	BAO_0000357	single protein format	None	None	None	None	None	CHEMBL230	Cyclooxygenase-2	Homo sapiens	SINGLE PROTEIN	CHEMBL1129978	1	Scientific Literature	J. Med. Chem.	1997	None
CHEMBL174386		0	377.23	0	4.25	126	Cc1ccc2c(c1)/C(=C(\O)Nc1ccc(Cl)cc1Cl)C(=O)N(C)C2=O	Inhibition	'='	89.0	%				UO_0000187					False	CHEMBL763160	Inhibition of human Prostaglandin G/H synthase 2 at 1 ug/mL expressed as mean percent inhibition of control PGE-2 production	B	BAO_0000357	single protein format	None	None	None	None	None	CHEMBL230	Cyclooxygenase-2	Homo sapiens	SINGLE PROTEIN	CHEMBL1129978	1	Scientific Literature	J. Med. Chem.	1997	None
CHEMBL175208		0	360.39	0	2.19	24	COc1ccc2c(c1)C(O)=C(C(=O)Nc1ccccc1)N(C)S2(=O)=O	Inhibition	'='	25.0	%				UO_0000187					False	CHEMBL763159	Inhibition of human Prostaglandin G/H synthase 2 at 0.1 ug/mL expressed as mean percent inhibition of control PGE-2 production	B	BAO_0000357	single protein format	None	None	None	None	None	CHEMBL230	Cyclooxygenase-2	Homo sapiens	SINGLE PROTEIN	CHEMBL1129978	1	Scientific Literature	J. Med. Chem.	1997	None
CHEMBL29847		0	353.35	0	3.03	2m	Cc1ccc(-c2cc(C(F)F)nn2-c2ccc(S(N)(=O)=O)cc2)o1	IC50	'='	3290.0	nM	5.48			UO_0000065	15.52	0.31	2.45	6.02	False	CHEMBL763093	In vitro inhibitory concentration required to block human recombinant prostaglandin G/H synthase 2 (COX-2)	B	BAO_0000357	single protein format	None	None	None	None	None	CHEMBL230	Cyclooxygenase-2	Homo sapiens	SINGLE PROTEIN	CHEMBL1130002	1	Scientific Literature	J. Med. Chem.	1997	None
CHEMBL118	CELECOXIB	4	381.38	0	3.51	Celecoxib	Cc1ccc(-c2cc(C(F)(F)F)nn2-c2ccc(S(N)(=O)=O)cc2)cc1	IC50	'='	2.0	nM	8.70			UO_0000065	22.81	0.46	5.19	11.16	True	CHEMBL658503	In vitro potency against human Prostaglandin G/H synthase 2 in transfected CHO cells.	B	BAO_0000219	cell-based format	None	None	None	CHO	None	CHEMBL230	Cyclooxygenase-2	Homo sapiens	SINGLE PROTEIN	CHEMBL1132626	1	Scientific Literature	J. Med. Chem.	1999	CHEMBL3308072
CHEMBL121326		0	413.45	0	4.36	23c	Cc1cnc2c(-c3ccc(F)c(F)c3)c(-c3ccc(S(C)(=O)=O)cc3)nn2c1C	Inhibition	'='	100.0	%				UO_0000187					False	CHEMBL839679	Percentage of inhibition of Prostaglandin G/H synthase 2 activity in human whole blood (HWB) at 1 uM	B	BAO_0000221	tissue-based format	None	CHEMBL3638178	Blood	None	None	CHEMBL230	Cyclooxygenase-2	Homo sapiens	SINGLE PROTEIN	CHEMBL1134336	1	Scientific Literature	J. Med. Chem.	2001	None
CHEMBL424788		0	371.83	0	2.30	93	CN1C(O)=C(C(=O)Nc2nccs2)c2ccc(Cl)cc2S1(=O)=O	Inhibition	'='	-14.0	%		Outside typical range		UO_0000187					False	CHEMBL763160	Inhibition of human Prostaglandin G/H synthase 2 at 1 ug/mL expressed as mean percent inhibition of control PGE-2 production	B	BAO_0000357	single protein format	None	None	None	None	None	CHEMBL230	Cyclooxygenase-2	Homo sapiens	SINGLE PROTEIN	CHEMBL1129978	1	Scientific Literature	J. Med. Chem.	1997	None
CHEMBL1164950		0	627.13	2	6.10	33	COc1ccc2c(c1)c1c(n2C(=O)c2cccc(F)c2)CCN(CCCOc2cc(F)cc(C3(OC)CCOCC3)c2)C1.Cl	IC50	'='	357200.0	nM		Outside typical range		UO_0000065					False	CHEMBL1168969	Inhibition of COX2 in human whole blood assessed as inhibition of 12-hydroxyheptadecatrienoic acid production by HPLC method	B	BAO_0000221	tissue-based format	Homo sapiens	CHEMBL3638178	Blood	None	None	CHEMBL230	Cyclooxygenase-2	Homo sapiens	SINGLE PROTEIN	CHEMBL1165918	1	Scientific Literature	Bioorg. Med. Chem.	2010	None
CHEMBL281504		0	374.37	0	3.00	2c	N#Cc1ccc(-c2cc(C(F)F)nn2-c2ccc(S(N)(=O)=O)cc2)cc1	IC50	'='	29700.0	nM	4.53			UO_0000065	12.09	0.24	1.53	4.45	False	CHEMBL763093	In vitro inhibitory concentration required to block human recombinant prostaglandin G/H synthase 2 (COX-2)	B	BAO_0000357	single protein format	None	None	None	None	None	CHEMBL230	Cyclooxygenase-2	Homo sapiens	SINGLE PROTEIN	CHEMBL1130002	1	Scientific Literature	J. Med. Chem.	1997	None
CHEMBL279268		0	396.82	0	3.06	17	CC1(O)OC(=O)C(c2ccc(F)c(Cl)c2)=C1c1ccc(S(C)(=O)=O)cc1	IC50	'='	2200.0	nM	5.66			UO_0000065	14.26	0.30	2.60	7.01	False	CHEMBL769650	Inhibitory concentration was measured against Prostaglandin G/H synthase 2 in human whole blood	B	BAO_0000221	tissue-based format	None	CHEMBL3638178	Blood	None	None	CHEMBL230	Cyclooxygenase-2	Homo sapiens	SINGLE PROTEIN	CHEMBL1136665	1	Scientific Literature	Bioorg. Med. Chem. Lett.	2003	None
CHEMBL423576		0	390.44	0	4.41	2g	CS(=O)(=O)c1ccc(-c2c(-c3ccc(F)c(F)c3)nc3sccn23)cc1	IC50	'='	12.0	nM	7.92			UO_0000065	20.29	0.42	3.51	15.40	False	CHEMBL665718	In vitro inhibition of the production of PGE-2 in arachidonic acid stimulated chinese hamster ovary (CHO) cells transfected with human cyclooxygenase-2	B	BAO_0000219	cell-based format	None	None	None	CHO	None	CHEMBL230	Cyclooxygenase-2	Homo sapiens	SINGLE PROTEIN	CHEMBL1129863	1	Scientific Literature	Bioorg. Med. Chem. Lett.	1997	CHEMBL3308072
CHEMBL423576		0	390.44	0	4.41	2g	CS(=O)(=O)c1ccc(-c2c(-c3ccc(F)c(F)c3)nc3sccn23)cc1	IC50	'='	2200.0	nM	5.66			UO_0000065	14.49	0.30	1.25	11.00	False	CHEMBL664077	In vivo ability to inhibit cyclooxygenase-2 enzyme in human whole blood was determined	B	BAO_0000218	organism-based format	None	CHEMBL3638178	Blood	None	None	CHEMBL230	Cyclooxygenase-2	Homo sapiens	SINGLE PROTEIN	CHEMBL1129863	1	Scientific Literature	Bioorg. Med. Chem. Lett.	1997	None
CHEMBL92759		0	378.38	0	4.23	17	CS(=O)(=O)c1ccc(-c2cc(C(F)(F)F)cnc2-c2cccnc2)cc1	IC50	'='	90.0	nM	7.05			UO_0000065	18.62	0.37	2.82	11.76	False	CHEMBL762908	In vitro inhibition of PGE-2 produced by arachidonic acid-stimulated CHO cells stably expressing human Prostaglandin G/H synthase 2	B	BAO_0000219	cell-based format	None	None	None	CHO	None	CHEMBL230	Cyclooxygenase-2	Homo sapiens	SINGLE PROTEIN	CHEMBL1130609	1	Scientific Literature	Bioorg. Med. Chem. Lett.	1998	CHEMBL3308072
CHEMBL13920		0	298.43	0	4.64	8	C#CCCCC(=O)c1cc(C(C)(C)C)c2c(c1)C(C)(C)CO2	IC50	'='	15.0	nM	7.82			UO_0000065	26.22	0.49	3.18	29.75	True	CHEMBL766988	Concentration (in uM) to inhibit 50% of Prostaglandin G/H synthase 2 (COX-2) and is expressed in IC50.	B	BAO_0000019	assay format	None	None	None	None	None	CHEMBL230	Cyclooxygenase-2	Homo sapiens	SINGLE PROTEIN	CHEMBL1131314	1	Scientific Literature	J. Med. Chem.	1998	None
CHEMBL277118		0	390.48	0	2.99	11	CSc1ccc(C2=C(c3ccc(S(C)(=O)=O)cc3)C(C)(O)OC2=O)cc1	IC50	'='	1700.0	nM	5.77			UO_0000065	14.78	0.30	2.78	7.15	False	CHEMBL769650	Inhibitory concentration was measured against Prostaglandin G/H synthase 2 in human whole blood	B	BAO_0000221	tissue-based format	None	CHEMBL3638178	Blood	None	None	CHEMBL230	Cyclooxygenase-2	Homo sapiens	SINGLE PROTEIN	CHEMBL1136665	1	Scientific Literature	Bioorg. Med. Chem. Lett.	2003	None
CHEMBL313313		0	434.36	0	4.59	45	COc1ccc(C2=C(c3ccc(S(N)(=O)=O)cc3)CC3(CC3)C2)cc1Br	IC50	'='	2.0	nM	8.70			UO_0000065	20.03	0.46	4.11	12.54	True	CHEMBL768965	Inhibitory activity against prostaglandin G/H synthase 2 (COX-2).	B	BAO_0000357	single protein format	None	None	None	None	None	CHEMBL230	Cyclooxygenase-2	Homo sapiens	SINGLE PROTEIN	CHEMBL1129290	1	Scientific Literature	J. Med. Chem.	1996	None
CHEMBL24009		0	348.37	0	3.64	7	CS(=O)(=O)c1ccc(C2=C(c3cc(F)cc(F)c3)C(=O)CC2)cc1	IC50	'='	620.0	nM	6.21			UO_0000065	17.82	0.35	2.57	12.12	False	CHEMBL658502	In vitro potency against human Prostaglandin G/H synthase 2 in the human whole blood assay.	B	BAO_0000221	tissue-based format	None	CHEMBL3638178	Blood	None	None	CHEMBL230	Cyclooxygenase-2	Homo sapiens	SINGLE PROTEIN	CHEMBL1132626	1	Scientific Literature	J. Med. Chem.	1999	None
CHEMBL303383		0	452.45	0	3.92	21m	CS(=O)(=O)c1ccc(-c2cc(C(=O)CCCO)nn2-c2ccc(C(F)(F)F)cc2)cc1	Inhibition	'='	10.0	%				UO_0000187					False	CHEMBL878532	Evaluation for percent inhibition of prostaglandin G/H synthase 2 in human whole blood (HWB) at a concentration of 10 um	B	BAO_0000221	tissue-based format	None	CHEMBL3638178	Blood	None	None	CHEMBL230	Cyclooxygenase-2	Homo sapiens	SINGLE PROTEIN	CHEMBL1149153	1	Scientific Literature	J. Med. Chem.	2004	None
CHEMBL332883		0	410.47	0	3.87	29c	CCc1nnc2c(-c3ccc(F)cc3)c(-c3ccc(S(C)(=O)=O)cc3)nn2c1C	Inhibition	'='	74.9	%				UO_0000187					False	CHEMBL839679	Percentage of inhibition of Prostaglandin G/H synthase 2 activity in human whole blood (HWB) at 1 uM	B	BAO_0000221	tissue-based format	None	CHEMBL3638178	Blood	None	None	CHEMBL230	Cyclooxygenase-2	Homo sapiens	SINGLE PROTEIN	CHEMBL1134336	1	Scientific Literature	J. Med. Chem.	2001	None
CHEMBL70977		0	444.47	0	3.11	23k	CS(=O)(=O)c1ccc(-c2cc(/C(CCCO[N+](=O)[O-])=N\O)nn2-c2ccccc2)cc1	Inhibition	'='	85.0	%				UO_0000187					False	CHEMBL878532	Evaluation for percent inhibition of prostaglandin G/H synthase 2 in human whole blood (HWB) at a concentration of 10 um	B	BAO_0000221	tissue-based format	None	CHEMBL3638178	Blood	None	None	CHEMBL230	Cyclooxygenase-2	Homo sapiens	SINGLE PROTEIN	CHEMBL1149153	1	Scientific Literature	J. Med. Chem.	2004	None
CHEMBL70977		0	444.47	0	3.11	23k	CS(=O)(=O)c1ccc(-c2cc(/C(CCCO[N+](=O)[O-])=N\O)nn2-c2ccccc2)cc1	Inhibition	'='	25.0	%				UO_0000187					False	CHEMBL763205	Evaluation for percent inhibition of prostaglandin G/H synthase 2 in human whole blood (HWB) at a concentration of 1 um	B	BAO_0000221	tissue-based format	None	CHEMBL3638178	Blood	None	None	CHEMBL230	Cyclooxygenase-2	Homo sapiens	SINGLE PROTEIN	CHEMBL1149153	1	Scientific Literature	J. Med. Chem.	2004	None
CHEMBL214101		0	304.31	0	2.33	9	O=C1OCC(c2ccc(-c3nn[nH]n3)cc2)=C1c1ccccc1	IC50	'='	1.8	nM	8.74			UO_0000065	28.74	0.52	6.41	10.83	False	CHEMBL869874	Inhibition of COX2	B	BAO_0000357	single protein format	Homo sapiens	None	None	None	None	CHEMBL230	Cyclooxygenase-2	Homo sapiens	SINGLE PROTEIN	CHEMBL1146869	1	Scientific Literature	Bioorg. Med. Chem. Lett.	2006	None
CHEMBL1034	DICLOFENAC SODIUM	4	318.14	0	4.36	Diclofenac sodium	O=C([O-])Cc1ccccc1Nc1c(Cl)cccc1Cl.[Na+]	IC50						Not Determined						False	CHEMBL869874	Inhibition of COX2	B	BAO_0000357	single protein format	Homo sapiens	None	None	None	None	CHEMBL230	Cyclooxygenase-2	Homo sapiens	SINGLE PROTEIN	CHEMBL1146869	1	Scientific Literature	Bioorg. Med. Chem. Lett.	2006	None
CHEMBL122240		0	429.90	0	4.88	41b	Cc1c(Cl)nn2c(-c3ccc(F)cc3)c(-c3ccc(S(C)(=O)=O)cc3)nc2c1C	Inhibition	'='	35.4	%				UO_0000187					False	CHEMBL763867	Percentage of inhibition of Prostaglandin G/H synthase 2 activity in human whole blood (HWB) at 1 uM	B	BAO_0000221	tissue-based format	None	CHEMBL3638178	Blood	None	None	CHEMBL230	Cyclooxygenase-2	Homo sapiens	SINGLE PROTEIN	CHEMBL1134336	1	Scientific Literature	J. Med. Chem.	2001	None
CHEMBL379206		0	277.31	0	2.46	2	NS(=O)(=O)c1ccc(/N=N/c2ccc(O)cc2)cc1	IC50						Not Active						False	CHEMBL869264	Inhibition of COX2 assessed as LPS-stimulated PGE2 production in human whole blood leukocyte	F	BAO_0000221	tissue-based format	Homo sapiens	CHEMBL3638178	Blood	None	None	CHEMBL230	Cyclooxygenase-2	Homo sapiens	SINGLE PROTEIN	CHEMBL1149501	1	Scientific Literature	Bioorg. Med. Chem. Lett.	2006	None
CHEMBL386992		0	293.30	0	2.16	3	NS(=O)(=O)c1ccc(/N=N/c2ccc(O)c(O)c2)cc1	IC50	'='	12420.0	nM	4.91			UO_0000065					False	CHEMBL869264	Inhibition of COX2 assessed as LPS-stimulated PGE2 production in human whole blood leukocyte	F	BAO_0000221	tissue-based format	Homo sapiens	CHEMBL3638178	Blood	None	None	CHEMBL230	Cyclooxygenase-2	Homo sapiens	SINGLE PROTEIN	CHEMBL1149501	1	Scientific Literature	Bioorg. Med. Chem. Lett.	2006	None
CHEMBL1077436		0	255.34	0	1.81	24b	CS(=O)(=O)Nc1ccncc1NC1CCCC1	IC50	'>'	100000.0	nM				UO_0000065					False	CHEMBL1106771	Inhibition of COX2 in LPS-stimulated human whole blood assessed as PGE2 production by enzyme immunoassay	B	BAO_0000221	tissue-based format	Homo sapiens	CHEMBL3638178	Blood	None	None	CHEMBL230	Cyclooxygenase-2	Homo sapiens	SINGLE PROTEIN	CHEMBL1154327	1	Scientific Literature	J. Med. Chem.	2009	None
CHEMBL1204025		0	319.86	0	2.59	26b	CS(=O)(=O)Nc1ccncc1NC1CCCCCC1.Cl	IC50	'='	13530.0	nM	4.87			UO_0000065	17.18	0.35	2.28	6.85	False	CHEMBL1106771	Inhibition of COX2 in LPS-stimulated human whole blood assessed as PGE2 production by enzyme immunoassay	B	BAO_0000221	tissue-based format	Homo sapiens	CHEMBL3638178	Blood	None	None	CHEMBL230	Cyclooxygenase-2	Homo sapiens	SINGLE PROTEIN	CHEMBL1154327	1	Scientific Literature	J. Med. Chem.	2009	None
CHEMBL405123		0	414.43	0	3.63	25	CS(=O)(=O)c1ccc(-c2nc(NCc3nccs3)cc(C(F)(F)F)n2)cc1	IC50	'='	459.7	nM	6.34			UO_0000065	15.29	0.32	2.71	7.47	False	CHEMBL947226	Inhibition of human COX2	B	BAO_0000357	single protein format	Homo sapiens	None	None	None	None	CHEMBL230	Cyclooxygenase-2	Homo sapiens	SINGLE PROTEIN	CHEMBL1143107	1	Scientific Literature	Bioorg. Med. Chem.	2008	None
CHEMBL122	ROFECOXIB	4	314.36	0	2.56	1 (MK-966)	CS(=O)(=O)c1ccc(C2=C(c3ccccc3)C(=O)OC2)cc1	IC50	'='	427.9	nM	6.37			UO_0000065	20.26	0.40	3.81	10.54	False	CHEMBL763090	In vitro inhibitory concentration of compound required to inhibit Prostaglandin G/H synthase 2 enzyme was determined	B	BAO_0000357	single protein format	None	None	None	None	None	CHEMBL230	Cyclooxygenase-2	Homo sapiens	SINGLE PROTEIN	CHEMBL1135351	1	Scientific Literature	Bioorg. Med. Chem. Lett.	2002	None
CHEMBL175524		0	301.33	0	1.95	114	Cn1c(C(=O)Nc2nccs2)c(O)c2ccccc2c1=O	Inhibition	'='	-5.0	%				UO_0000187					False	CHEMBL763161	Inhibition of human Prostaglandin G/H synthase 2 at 10 ug/mL expressed as mean percent inhibition of control PGE-2 production	B	BAO_0000357	single protein format	None	None	None	None	None	CHEMBL230	Cyclooxygenase-2	Homo sapiens	SINGLE PROTEIN	CHEMBL1129978	1	Scientific Literature	J. Med. Chem.	1997	None
CHEMBL442548		0	399.37	0	4.07	9	CS(=O)(=O)Nc1ccc(-c2cc(C(F)(F)F)nn2-c2ccc(F)cc2)cc1	IC50	'='	760.0	nM	6.12			UO_0000065	15.32	0.31	2.05	9.56	False	CHEMBL762918	In vitro inhibitory activity against human recombinant prostaglandin G/H synthase 2 expressed in sf-9 cells infected with baculovirus	B	BAO_0000219	cell-based format	None	None	None	Sf9	None	CHEMBL230	Cyclooxygenase-2	Homo sapiens	SINGLE PROTEIN	CHEMBL1147488	1	Scientific Literature	Bioorg. Med. Chem. Lett.	2004	CHEMBL3308860
CHEMBL176357		0	421.89	0	3.45	71	CN1C(C(=O)Nc2ccccn2)=C(O)c2sc3cc(Cl)ccc3c2S1(=O)=O	Inhibition	'='	6.0	%				UO_0000187					False	CHEMBL763159	Inhibition of human Prostaglandin G/H synthase 2 at 0.1 ug/mL expressed as mean percent inhibition of control PGE-2 production	B	BAO_0000357	single protein format	None	None	None	None	None	CHEMBL230	Cyclooxygenase-2	Homo sapiens	SINGLE PROTEIN	CHEMBL1129978	1	Scientific Literature	J. Med. Chem.	1997	None
CHEMBL174494		0	352.24	1	5.01	132	O=C(Nc1cccc(Cl)c1)C1=C(O)c2cc(Cl)ccc2SC1	Inhibition	'='	38.0	%				UO_0000187					False	CHEMBL763159	Inhibition of human Prostaglandin G/H synthase 2 at 0.1 ug/mL expressed as mean percent inhibition of control PGE-2 production	B	BAO_0000357	single protein format	None	None	None	None	None	CHEMBL230	Cyclooxygenase-2	Homo sapiens	SINGLE PROTEIN	CHEMBL1129978	1	Scientific Literature	J. Med. Chem.	1997	None
CHEMBL177433		0	357.44	0	2.01	72	Cc1cc2c(s1)S(=O)(=O)N(C)C(C(=O)Nc1nccs1)=C2O	Inhibition	'='	-9.0	%				UO_0000187					False	CHEMBL763160	Inhibition of human Prostaglandin G/H synthase 2 at 1 ug/mL expressed as mean percent inhibition of control PGE-2 production	B	BAO_0000357	single protein format	None	None	None	None	None	CHEMBL230	Cyclooxygenase-2	Homo sapiens	SINGLE PROTEIN	CHEMBL1129978	1	Scientific Literature	J. Med. Chem.	1997	None
CHEMBL173724		0	522.60	1	4.36	87	CN1C(O)=C(C(=O)Nc2ccc(Br)cc2Br)c2cc(Cl)ccc2S1(=O)=O	Imax	'='	90.0	%				UO_0000187					False	CHEMBL762256	Highest percent inhibition against Prostaglandin G/H synthase 2 observed on IC50 curve; Range 90-110%	B	BAO_0000357	single protein format	None	None	None	None	None	CHEMBL230	Cyclooxygenase-2	Homo sapiens	SINGLE PROTEIN	CHEMBL1129978	1	Scientific Literature	J. Med. Chem.	1997	None
CHEMBL1077388		0	351.74	0	3.74	15b	O=S(=O)(Nc1ccncc1Nc1cccc(Cl)c1)C(F)(F)F	IC50	'='	270.0	nM	6.57			UO_0000065	18.67	0.41	2.83	9.24	False	CHEMBL1106771	Inhibition of COX2 in LPS-stimulated human whole blood assessed as PGE2 production by enzyme immunoassay	B	BAO_0000221	tissue-based format	Homo sapiens	CHEMBL3638178	Blood	None	None	CHEMBL230	Cyclooxygenase-2	Homo sapiens	SINGLE PROTEIN	CHEMBL1154327	1	Scientific Literature	J. Med. Chem.	2009	None
CHEMBL425509		0	365.44	0	2.26	10	Cc1nc(NC(=O)C2=C(O)c3ccccc3S(=O)(=O)N2C)sc1C	Inhibition	'='	66.0	%				UO_0000187					False	CHEMBL763160	Inhibition of human Prostaglandin G/H synthase 2 at 1 ug/mL expressed as mean percent inhibition of control PGE-2 production	B	BAO_0000357	single protein format	None	None	None	None	None	CHEMBL230	Cyclooxygenase-2	Homo sapiens	SINGLE PROTEIN	CHEMBL1129978	1	Scientific Literature	J. Med. Chem.	1997	None
CHEMBL425509		0	365.44	0	2.26	10	Cc1nc(NC(=O)C2=C(O)c3ccccc3S(=O)(=O)N2C)sc1C	Inhibition	'='	30.0	%				UO_0000187					False	CHEMBL763159	Inhibition of human Prostaglandin G/H synthase 2 at 0.1 ug/mL expressed as mean percent inhibition of control PGE-2 production	B	BAO_0000357	single protein format	None	None	None	None	None	CHEMBL230	Cyclooxygenase-2	Homo sapiens	SINGLE PROTEIN	CHEMBL1129978	1	Scientific Literature	J. Med. Chem.	1997	None
CHEMBL276976		0	327.41	0	3.07	16	Cc1ccncc1C1=C(c2ccc(S(C)(=O)=O)cc2)CCC1=O	IC50	'='	440.0	nM	6.36			UO_0000065	19.41	0.38	3.29	9.92	False	CHEMBL658503	In vitro potency against human Prostaglandin G/H synthase 2 in transfected CHO cells.	B	BAO_0000219	cell-based format	None	None	None	CHO	None	CHEMBL230	Cyclooxygenase-2	Homo sapiens	SINGLE PROTEIN	CHEMBL1132626	1	Scientific Literature	J. Med. Chem.	1999	CHEMBL3308072
CHEMBL175974		0	381.41	0	2.73	49	CN1C(C(=O)Nc2ccccn2)=C(O)c2c(ccc3ccccc23)S1(=O)=O	Inhibition	'='	-3.0	%				UO_0000187					False	CHEMBL763161	Inhibition of human Prostaglandin G/H synthase 2 at 10 ug/mL expressed as mean percent inhibition of control PGE-2 production	B	BAO_0000357	single protein format	None	None	None	None	None	CHEMBL230	Cyclooxygenase-2	Homo sapiens	SINGLE PROTEIN	CHEMBL1129978	1	Scientific Literature	J. Med. Chem.	1997	None
CHEMBL362460		0	370.77	0	2.50	112	Cc1cc2c(o1)C(C(=O)Nc1ccc(Cl)cc1)=C(O)N(O)S2(=O)=O	Inhibition	'='	24.0	%				UO_0000187					False	CHEMBL763863	Inhibition of human Prostaglandin G/H synthase 2 at 0.1 ug/mL expressed as the mean percent inhibition of control PGE-2 production	B	BAO_0000357	single protein format	None	None	None	None	None	CHEMBL230	Cyclooxygenase-2	Homo sapiens	SINGLE PROTEIN	CHEMBL1129978	1	Scientific Literature	J. Med. Chem.	1997	None
CHEMBL368628		0	493.34	1	5.20	101	O=C(Nc1ccc(Cl)cc1Cl)C1=C(O)N(Cc2ccccc2)S(=O)(=O)c2ccc(F)cc21	Inhibition	'='	23.0	%				UO_0000187					False	CHEMBL763160	Inhibition of human Prostaglandin G/H synthase 2 at 1 ug/mL expressed as mean percent inhibition of control PGE-2 production	B	BAO_0000357	single protein format	None	None	None	None	None	CHEMBL230	Cyclooxygenase-2	Homo sapiens	SINGLE PROTEIN	CHEMBL1129978	1	Scientific Literature	J. Med. Chem.	1997	None
CHEMBL18040		0	362.38	0	2.41	3	CC1(O)OC(=O)C(c2ccc(F)cc2)=C1c1ccc(S(C)(=O)=O)cc1	IC50	'='	1800.0	nM	5.75			UO_0000065	15.85	0.31	3.33	7.12	False	CHEMBL769649	Inhibitory concentration was measured against Cyclooxygenase-2 in human whole blood	B	BAO_0000221	tissue-based format	None	CHEMBL3638178	Blood	None	None	CHEMBL230	Cyclooxygenase-2	Homo sapiens	SINGLE PROTEIN	CHEMBL1136665	1	Scientific Literature	Bioorg. Med. Chem. Lett.	2003	None
CHEMBL184327		0	405.42	0	3.96	Sl no.15	COc1ccc(-c2c(-c3ccc(S(N)(=O)=O)cc3)ccc(F)c2F)cc1OC	IC50	'='	64.57	nM	7.19			UO_0000065	17.73	0.35	3.23	9.15	False	CHEMBL827656	Binding affinity for Prostaglandin G/H synthase 2 (COX-2)	B	BAO_0000357	single protein format	Homo sapiens	None	None	None	None	CHEMBL230	Cyclooxygenase-2	Homo sapiens	SINGLE PROTEIN	CHEMBL1138688	1	Scientific Literature	Bioorg. Med. Chem. Lett.	2004	None
CHEMBL183515		0	388.39	0	4.43	Sl no.16	CS(=O)(=O)c1ccc(-c2ccc(F)c(F)c2-c2ccc3c(c2)OCO3)cc1	IC50	'='	12.02	nM	7.92			UO_0000065	20.39	0.40	3.49	15.06	False	CHEMBL827656	Binding affinity for Prostaglandin G/H synthase 2 (COX-2)	B	BAO_0000357	single protein format	Homo sapiens	None	None	None	None	CHEMBL230	Cyclooxygenase-2	Homo sapiens	SINGLE PROTEIN	CHEMBL1138688	1	Scientific Literature	Bioorg. Med. Chem. Lett.	2004	None
CHEMBL365622		0	358.41	1	5.01	Sl no.18	Cc1ccc(-c2c(-c3ccc(S(C)(=O)=O)cc3)ccc(F)c2F)cc1	IC50	'='	6.918	nM	8.16			UO_0000065	22.77	0.45	3.15	23.90	False	CHEMBL827656	Binding affinity for Prostaglandin G/H synthase 2 (COX-2)	B	BAO_0000357	single protein format	Homo sapiens	None	None	None	None	CHEMBL230	Cyclooxygenase-2	Homo sapiens	SINGLE PROTEIN	CHEMBL1138688	1	Scientific Literature	Bioorg. Med. Chem. Lett.	2004	None
CHEMBL399879		0	347.46	0	3.18	5c	Cc1ccc(N2C(=O)CSC2c2ccc(S(C)(=O)=O)cc2)cc1	IC50	'='	150.0	nM	6.82			UO_0000065	19.64	0.41	3.64	12.53	False	CHEMBL941994	Inhibition of COX2	B	BAO_0000357	single protein format	None	None	None	None	None	CHEMBL230	Cyclooxygenase-2	Homo sapiens	SINGLE PROTEIN	CHEMBL1139828	1	Scientific Literature	Bioorg. Med. Chem. Lett.	2007	None
CHEMBL42011		0	308.40	0	4.19	1	CSc1ccc(C2=C3c4ccccc4CCC3OC2=O)cc1	IC50	'='	827.0	nM	6.08			UO_0000065	19.72	0.38	1.89	23.13	False	CHEMBL763085	In vitro inhibitory activity against recombinant human Prostaglandin G/H synthase 2	B	BAO_0000357	single protein format	None	None	None	None	None	CHEMBL230	Cyclooxygenase-2	Homo sapiens	SINGLE PROTEIN	CHEMBL1136373	1	Scientific Literature	Bioorg. Med. Chem. Lett.	2003	None
CHEMBL276976		0	327.41	0	3.07	16	Cc1ccncc1C1=C(c2ccc(S(C)(=O)=O)cc2)CCC1=O	IC50	'='	450.0	nM	6.35			UO_0000065	19.38	0.38	3.28	9.90	False	CHEMBL658502	In vitro potency against human Prostaglandin G/H synthase 2 in the human whole blood assay.	B	BAO_0000221	tissue-based format	None	CHEMBL3638178	Blood	None	None	CHEMBL230	Cyclooxygenase-2	Homo sapiens	SINGLE PROTEIN	CHEMBL1132626	1	Scientific Literature	J. Med. Chem.	1999	None
CHEMBL800		0	343.77	0	3.62	12	Cc1c(CC(=O)O)c2cc(O)ccc2n1C(=O)c1ccc(Cl)cc1	Inhibition	'='	94.0	%				UO_0000187					False	CHEMBL901423	Inhibition of COX2 in human whole blood assessed as effect on LPS-induced thromboxane B2 production at 1 uM relative to control	B	BAO_0000221	tissue-based format	Homo sapiens	CHEMBL3638178	Blood	None	None	CHEMBL230	Cyclooxygenase-2	Homo sapiens	SINGLE PROTEIN	CHEMBL1138326	1	Scientific Literature	J. Med. Chem.	2007	None
CHEMBL71128		0	348.47	0	3.03	5h	CS(=O)(=O)c1ccc(-c2cc(CO)nn2CC2CCCCC2)cc1	Inhibition	'='	40.0	%				UO_0000187					False	CHEMBL763206	Evaluation for percent inhibition of recombinant prostaglandin G/H synthase 2 in human whole blood (HWB) at a concentration of 10 um	B	BAO_0000221	tissue-based format	None	CHEMBL3638178	Blood	None	None	CHEMBL230	Cyclooxygenase-2	Homo sapiens	SINGLE PROTEIN	CHEMBL1149153	1	Scientific Literature	J. Med. Chem.	2004	None
CHEMBL70092		0	454.46	0	2.99	22r	CS(=O)(=O)c1ccc(-c2cc(C(=O)CCCO[N+](=O)[O-])nn2-c2ccc(C#N)cc2)cc1	Inhibition	'='	55.0	%				UO_0000187					False	CHEMBL878532	Evaluation for percent inhibition of prostaglandin G/H synthase 2 in human whole blood (HWB) at a concentration of 10 um	B	BAO_0000221	tissue-based format	None	CHEMBL3638178	Blood	None	None	CHEMBL230	Cyclooxygenase-2	Homo sapiens	SINGLE PROTEIN	CHEMBL1149153	1	Scientific Literature	J. Med. Chem.	2004	None
CHEMBL296220		0	393.39	0	4.96	7	CS(=O)(=O)c1ccc(-c2cc(C(F)(F)F)cnc2Oc2ccccc2)cc1	IC50	'<'	200.0	nM				UO_0000065					False	CHEMBL873640	Inhibition of Prostaglandin G/H synthase 2 in CHO whole cell assay	B	BAO_0000219	cell-based format	None	None	None	CHO whole	None	CHEMBL230	Cyclooxygenase-2	Homo sapiens	SINGLE PROTEIN	CHEMBL1131754	1	Scientific Literature	Bioorg. Med. Chem. Lett.	1999	None
CHEMBL7162	NS-398	0	314.36	0	2.68	NS-398	CS(=O)(=O)Nc1ccc([N+](=O)[O-])cc1OC1CCCCC1	Inhibition	'='	85.3	%				UO_0000187					False	CHEMBL973285	Inhibition of COX2 at 10 uM	B	BAO_0000357	single protein format	None	None	None	None	None	CHEMBL230	Cyclooxygenase-2	Homo sapiens	SINGLE PROTEIN	CHEMBL1150272	1	Scientific Literature	J. Nat. Prod.	2008	None
CHEMBL174680		0	380.43	0	3.34	50	CN1C(C(=O)Nc2ccccc2)=C(O)c2c(ccc3ccccc23)S1(=O)=O	Inhibition	'='	-5.0	%				UO_0000187					False	CHEMBL763161	Inhibition of human Prostaglandin G/H synthase 2 at 10 ug/mL expressed as mean percent inhibition of control PGE-2 production	B	BAO_0000357	single protein format	None	None	None	None	None	CHEMBL230	Cyclooxygenase-2	Homo sapiens	SINGLE PROTEIN	CHEMBL1129978	1	Scientific Literature	J. Med. Chem.	1997	None
CHEMBL299339		0	337.38	0	1.61	16	Cc1cnc(NC(=O)C2=C(O)c3ccccc3S(=O)(=O)N2)s1	Inhibition	'='	31.0	%				UO_0000187					False	CHEMBL763160	Inhibition of human Prostaglandin G/H synthase 2 at 1 ug/mL expressed as mean percent inhibition of control PGE-2 production	B	BAO_0000357	single protein format	None	None	None	None	None	CHEMBL230	Cyclooxygenase-2	Homo sapiens	SINGLE PROTEIN	CHEMBL1129978	1	Scientific Literature	J. Med. Chem.	1997	None
CHEMBL368422		0	349.80	0	3.06	118	Cc1cnc(N/C(O)=C2\C(=O)N(C)C(=O)c3ccc(Cl)cc32)s1	Inhibition	'='	4.0	%				UO_0000187					False	CHEMBL763159	Inhibition of human Prostaglandin G/H synthase 2 at 0.1 ug/mL expressed as mean percent inhibition of control PGE-2 production	B	BAO_0000357	single protein format	None	None	None	None	None	CHEMBL230	Cyclooxygenase-2	Homo sapiens	SINGLE PROTEIN	CHEMBL1129978	1	Scientific Literature	J. Med. Chem.	1997	None
CHEMBL175412		0	348.36	0	2.33	36	CN1C(C(=O)Nc2ccccc2)=C(O)c2cc(F)ccc2S1(=O)=O	Inhibition	'='	-39.0	%		Outside typical range		UO_0000187					False	CHEMBL763161	Inhibition of human Prostaglandin G/H synthase 2 at 10 ug/mL expressed as mean percent inhibition of control PGE-2 production	B	BAO_0000357	single protein format	None	None	None	None	None	CHEMBL230	Cyclooxygenase-2	Homo sapiens	SINGLE PROTEIN	CHEMBL1129978	1	Scientific Literature	J. Med. Chem.	1997	None
CHEMBL177483		0	384.42	0	2.07	58	CN1C(C(=O)Nc2ccccn2)=C(O)c2c(c3ccccc3n2C)S1(=O)=O	Inhibition	'='	1.0	%				UO_0000187					False	CHEMBL763159	Inhibition of human Prostaglandin G/H synthase 2 at 0.1 ug/mL expressed as mean percent inhibition of control PGE-2 production	B	BAO_0000357	single protein format	None	None	None	None	None	CHEMBL230	Cyclooxygenase-2	Homo sapiens	SINGLE PROTEIN	CHEMBL1129978	1	Scientific Literature	J. Med. Chem.	1997	None
CHEMBL178073		0	332.81	0	4.14	138	CC1Sc2ccc(Cl)cc2C(O)=C1C(=O)Nc1ccccn1	Inhibition	'='	-11.0	%		Outside typical range		UO_0000187					False	CHEMBL763159	Inhibition of human Prostaglandin G/H synthase 2 at 0.1 ug/mL expressed as mean percent inhibition of control PGE-2 production	B	BAO_0000357	single protein format	None	None	None	None	None	CHEMBL230	Cyclooxygenase-2	Homo sapiens	SINGLE PROTEIN	CHEMBL1129978	1	Scientific Literature	J. Med. Chem.	1997	None
CHEMBL174930		0	365.80	0	2.23	90	CN1C(O)=C(C(=O)Nc2ccccn2)c2cc(Cl)ccc2S1(=O)=O	Inhibition	'='	42.0	%				UO_0000187					False	CHEMBL763161	Inhibition of human Prostaglandin G/H synthase 2 at 10 ug/mL expressed as mean percent inhibition of control PGE-2 production	B	BAO_0000357	single protein format	None	None	None	None	None	CHEMBL230	Cyclooxygenase-2	Homo sapiens	SINGLE PROTEIN	CHEMBL1129978	1	Scientific Literature	J. Med. Chem.	1997	None
CHEMBL174930		0	365.80	0	2.23	90	CN1C(O)=C(C(=O)Nc2ccccn2)c2cc(Cl)ccc2S1(=O)=O	Inhibition	'='	13.0	%				UO_0000187					False	CHEMBL763160	Inhibition of human Prostaglandin G/H synthase 2 at 1 ug/mL expressed as mean percent inhibition of control PGE-2 production	B	BAO_0000357	single protein format	None	None	None	None	None	CHEMBL230	Cyclooxygenase-2	Homo sapiens	SINGLE PROTEIN	CHEMBL1129978	1	Scientific Literature	J. Med. Chem.	1997	None
CHEMBL1684146		0	222.20	0	1.52	16	COc1cc2oc(C)cc(=O)c2c(O)c1O	Inhibition	'='	84.99	%				UO_0000187					False	CHEMBL1686537	Inhibition of COX2 at 30 uM	B	BAO_0000357	single protein format	None	None	None	None	None	CHEMBL230	Cyclooxygenase-2	Homo sapiens	SINGLE PROTEIN	CHEMBL1681761	1	Scientific Literature	Bioorg. Med. Chem. Lett.	2011	None
CHEMBL1684142		0	304.34	0	3.46	12	COc1cc2oc(C)cc(=O)c2c(OCC=C(C)C)c1OC	IC50	'='	17640.0	nM	4.75			UO_0000065	15.62	0.30	1.29	8.21	False	CHEMBL1686539	Inhibition of COX2	B	BAO_0000357	single protein format	None	None	None	None	None	CHEMBL230	Cyclooxygenase-2	Homo sapiens	SINGLE PROTEIN	CHEMBL1681761	1	Scientific Literature	Bioorg. Med. Chem. Lett.	2011	None
CHEMBL1684146		0	222.20	0	1.52	16	COc1cc2oc(C)cc(=O)c2c(O)c1O	IC50	'='	15350.0	nM	4.81			UO_0000065	21.66	0.41	3.29	6.02	False	CHEMBL1686539	Inhibition of COX2	B	BAO_0000357	single protein format	None	None	None	None	None	CHEMBL230	Cyclooxygenase-2	Homo sapiens	SINGLE PROTEIN	CHEMBL1681761	1	Scientific Literature	Bioorg. Med. Chem. Lett.	2011	None
CHEMBL303870		0	391.45	0	3.66	10	COC(=O)c1cc(-c2ccc(S(N)(=O)=O)cc2)c(-c2ccc(F)cc2)s1	IC50	'='	70.0	nM	7.16			UO_0000065	18.28	0.38	3.49	8.28	False	CHEMBL875404	Inhibitory activity against human COX-2 expressed in baculovirus infected Sf9 cells	B	BAO_0000219	cell-based format	None	None	None	Sf9	None	CHEMBL230	Cyclooxygenase-2	Homo sapiens	SINGLE PROTEIN	CHEMBL1128822	1	Scientific Literature	Bioorg. Med. Chem. Lett.	1995	CHEMBL3308860
CHEMBL149040		0	368.48	0	4.44	2e	Cc1cn2c(-c3ccccc3)c(-c3ccc(S(C)(=O)=O)cc3)nc2s1	IC50	'='	140.0	nM	6.85			UO_0000065	18.60	0.37	2.41	13.32	False	CHEMBL665718	In vitro inhibition of the production of PGE-2 in arachidonic acid stimulated chinese hamster ovary (CHO) cells transfected with human cyclooxygenase-2	B	BAO_0000219	cell-based format	None	None	None	CHO	None	CHEMBL230	Cyclooxygenase-2	Homo sapiens	SINGLE PROTEIN	CHEMBL1129863	1	Scientific Literature	Bioorg. Med. Chem. Lett.	1997	CHEMBL3308072
CHEMBL367612		0	420.47	0	2.14	63	COc1ccc2c(c1)c1c(n2C)C(O)=C(C(=O)Nc2nccs2)N(C)S1(=O)=O	Inhibition	'='	-5.0	%				UO_0000187					False	CHEMBL763160	Inhibition of human Prostaglandin G/H synthase 2 at 1 ug/mL expressed as mean percent inhibition of control PGE-2 production	B	BAO_0000357	single protein format	None	None	None	None	None	CHEMBL230	Cyclooxygenase-2	Homo sapiens	SINGLE PROTEIN	CHEMBL1129978	1	Scientific Literature	J. Med. Chem.	1997	None
CHEMBL175524		0	301.33	0	1.95	114	Cn1c(C(=O)Nc2nccs2)c(O)c2ccccc2c1=O	Inhibition	'='	-15.0	%		Outside typical range		UO_0000187					False	CHEMBL763159	Inhibition of human Prostaglandin G/H synthase 2 at 0.1 ug/mL expressed as mean percent inhibition of control PGE-2 production	B	BAO_0000357	single protein format	None	None	None	None	None	CHEMBL230	Cyclooxygenase-2	Homo sapiens	SINGLE PROTEIN	CHEMBL1129978	1	Scientific Literature	J. Med. Chem.	1997	None
CHEMBL304763		0	421.52	0	3.67	17h	CS(=O)(=O)c1ccc(-c2cc(CCCO[N+](=O)[O-])nn2CC2CCCCC2)cc1	Inhibition	'='	100.0	%				UO_0000187					False	CHEMBL878532	Evaluation for percent inhibition of prostaglandin G/H synthase 2 in human whole blood (HWB) at a concentration of 10 um	B	BAO_0000221	tissue-based format	None	CHEMBL3638178	Blood	None	None	CHEMBL230	Cyclooxygenase-2	Homo sapiens	SINGLE PROTEIN	CHEMBL1149153	1	Scientific Literature	J. Med. Chem.	2004	None
CHEMBL1288555		0	313.06	0	3.78	SD-8381	O=C(O)C1=Cc2cc(Cl)cc(Cl)c2OC1C(F)(F)F	IC50	'='	300.0	nM	6.52			UO_0000065	20.84	0.47	2.74	14.02	False	CHEMBL1671265	Inhibition of COX2	B	BAO_0000357	single protein format	None	None	None	None	None	CHEMBL230	Cyclooxygenase-2	Homo sapiens	SINGLE PROTEIN	CHEMBL1667779	1	Scientific Literature	Bioorg. Med. Chem. Lett.	2011	None
CHEMBL129021		0	415.37	0	3.35	3	COc1ccc(-c2cc(C(F)(F)F)nn2-c2ccc(S(N)(=O)=O)cc2F)cc1	Inhibition	'='	75.0	%				UO_0000187					False	CHEMBL765001	In vitro inhibition of human Prostaglandin G/H synthase 2 (expressed in sf9 insect cells using baculovirus) enzyme at a concentration of 10 M	B	BAO_0000219	cell-based format	None	None	None	Sf9	None	CHEMBL230	Cyclooxygenase-2	Homo sapiens	SINGLE PROTEIN	CHEMBL1145080	1	Scientific Literature	J. Med. Chem.	2003	CHEMBL3308860
CHEMBL69911		0	393.47	0	3.21	12b	CS(=O)(=O)c1ccc(-c2cc(CCO[N+](=O)[O-])nn2C2CCCCC2)cc1	Inhibition	'='	45.0	%				UO_0000187					False	CHEMBL761116	Evaluation for percent inhibition of recombinant prostaglandin G/H synthase 2 in human whole blood (HWB) at a concentration of 1 um	B	BAO_0000221	tissue-based format	None	CHEMBL3638178	Blood	None	None	CHEMBL230	Cyclooxygenase-2	Homo sapiens	SINGLE PROTEIN	CHEMBL1149153	1	Scientific Literature	J. Med. Chem.	2004	None
CHEMBL325370		0	370.43	0	3.06	10a	CC1(C)OC(=O)C(C(=O)c2ccccc2)=C1c1ccc(S(C)(=O)=O)cc1	IC50	'='	600.0	nM	6.22			UO_0000065	16.80	0.33	3.16	8.03	False	CHEMBL665721	In vitro inhibitory potency against human COX-2 in stably transfected chinese hamster ovary (CHO) cells	B	BAO_0000219	cell-based format	None	None	None	CHO	None	CHEMBL230	Cyclooxygenase-2	Homo sapiens	SINGLE PROTEIN	CHEMBL1132677	1	Scientific Literature	Bioorg. Med. Chem. Lett.	1999	CHEMBL3308072
CHEMBL425136		0	352.40	0	1.35	15	Cc1nnc(NC(=O)C2=C(O)c3ccccc3S(=O)(=O)N2C)s1	Inhibition	'='	0.0	%				UO_0000187					False	CHEMBL763159	Inhibition of human Prostaglandin G/H synthase 2 at 0.1 ug/mL expressed as mean percent inhibition of control PGE-2 production	B	BAO_0000357	single protein format	None	None	None	None	None	CHEMBL230	Cyclooxygenase-2	Homo sapiens	SINGLE PROTEIN	CHEMBL1129978	1	Scientific Literature	J. Med. Chem.	1997	None
CHEMBL17956		0	425.90	0	4.63	121	Cc1cnc(N/C(O)=C2\C(=O)N(Cc3ccccc3)C(=O)c3ccc(Cl)cc32)s1	Inhibition	'='	7.0	%				UO_0000187					True	CHEMBL763159	Inhibition of human Prostaglandin G/H synthase 2 at 0.1 ug/mL expressed as mean percent inhibition of control PGE-2 production	B	BAO_0000357	single protein format	None	None	None	None	None	CHEMBL230	Cyclooxygenase-2	Homo sapiens	SINGLE PROTEIN	CHEMBL1129978	1	Scientific Literature	J. Med. Chem.	1997	None
CHEMBL274990	SC-58125	0	384.35	0	4.10	SC-58125	CS(=O)(=O)c1ccc(-n2nc(C(F)(F)F)cc2-c2ccc(F)cc2)cc1	IC50	'='	100.0	nM	7.00			UO_0000065	18.21	0.37	2.90	13.47	True	CHEMBL763089	In vitro inhibitory concentration against human Prostaglandin G/H synthase 2	B	BAO_0000357	single protein format	Homo sapiens	None	None	None	None	CHEMBL230	Cyclooxygenase-2	Homo sapiens	SINGLE PROTEIN	CHEMBL1151520	1	Scientific Literature	Bioorg. Med. Chem. Lett.	1997	None
CHEMBL367739		0	357.44	0	2.01	77	Cc1cnc(NC(=O)C2=C(O)c3sccc3S(=O)(=O)N2C)s1	IC50	'='	510.0	nM	6.29			UO_0000065	17.60	0.39	4.28	6.32	False	CHEMBL762904	Concentration of drug that causes a 50% decrease in the maximal inhibition of Prostaglandin G/H synthase 2 activity as measured by PGE-2 production (''++'' indicates 80-90% inhibition)	B	BAO_0000357	single protein format	None	None	None	None	None	CHEMBL230	Cyclooxygenase-2	Homo sapiens	SINGLE PROTEIN	CHEMBL1129978	1	Scientific Literature	J. Med. Chem.	1997	None
CHEMBL353327		0	447.73	0	4.54	103	CCN1C(O)=C(C(=O)Nc2ccc(Cl)cc2Cl)c2cc(Cl)ccc2S1(=O)=O	Inhibition	'='	66.0	%				UO_0000187					False	CHEMBL763160	Inhibition of human Prostaglandin G/H synthase 2 at 1 ug/mL expressed as mean percent inhibition of control PGE-2 production	B	BAO_0000357	single protein format	None	None	None	None	None	CHEMBL230	Cyclooxygenase-2	Homo sapiens	SINGLE PROTEIN	CHEMBL1129978	1	Scientific Literature	J. Med. Chem.	1997	None
CHEMBL17956		0	425.90	0	4.63	121	Cc1cnc(N/C(O)=C2\C(=O)N(Cc3ccccc3)C(=O)c3ccc(Cl)cc32)s1	Inhibition	'='	75.0	%				UO_0000187					True	CHEMBL763161	Inhibition of human Prostaglandin G/H synthase 2 at 10 ug/mL expressed as mean percent inhibition of control PGE-2 production	B	BAO_0000357	single protein format	None	None	None	None	None	CHEMBL230	Cyclooxygenase-2	Homo sapiens	SINGLE PROTEIN	CHEMBL1129978	1	Scientific Literature	J. Med. Chem.	1997	None
CHEMBL366429		0	365.44	0	2.26	41	Cc1ccc2c(c1)S(=O)(=O)N(C)C(C(=O)Nc1ncc(C)s1)=C2O	Inhibition	'='	68.0	%				UO_0000187					False	CHEMBL763161	Inhibition of human Prostaglandin G/H synthase 2 at 10 ug/mL expressed as mean percent inhibition of control PGE-2 production	B	BAO_0000357	single protein format	None	None	None	None	None	CHEMBL230	Cyclooxygenase-2	Homo sapiens	SINGLE PROTEIN	CHEMBL1129978	1	Scientific Literature	J. Med. Chem.	1997	None
CHEMBL173830		0	365.44	0	2.20	9	CCc1cnc(NC(=O)C2=C(O)c3ccccc3S(=O)(=O)N2C)s1	Inhibition	'='	1.0	%				UO_0000187					False	CHEMBL763161	Inhibition of human Prostaglandin G/H synthase 2 at 10 ug/mL expressed as mean percent inhibition of control PGE-2 production	B	BAO_0000357	single protein format	None	None	None	None	None	CHEMBL230	Cyclooxygenase-2	Homo sapiens	SINGLE PROTEIN	CHEMBL1129978	1	Scientific Literature	J. Med. Chem.	1997	None
CHEMBL224400		0	317.29	0	3.09	9	O=S(=O)(Nc1ccncc1Nc1ccccc1)C(F)(F)F	IC50	'='	90.0	nM	7.05			UO_0000065	22.21	0.46	3.96	9.91	False	CHEMBL1106771	Inhibition of COX2 in LPS-stimulated human whole blood assessed as PGE2 production by enzyme immunoassay	B	BAO_0000221	tissue-based format	Homo sapiens	CHEMBL3638178	Blood	None	None	CHEMBL230	Cyclooxygenase-2	Homo sapiens	SINGLE PROTEIN	CHEMBL1154327	1	Scientific Literature	J. Med. Chem.	2009	None
CHEMBL297449		0	410.42	0	3.97	13	CNc1ccc(-n2nc(C(F)(F)F)cc2-c2ccc(NS(C)(=O)=O)cc2)cc1	Inhibition	'='	42.0	%				UO_0000187					False	CHEMBL765003	In vitro inhibitory activity against human recombinant prostaglandin G/H synthase 2 (COX-2) at 10 uM expressed in sf-9 cells infected with baculovirus	B	BAO_0000219	cell-based format	None	None	None	Sf9	None	CHEMBL230	Cyclooxygenase-2	Homo sapiens	SINGLE PROTEIN	CHEMBL1147488	1	Scientific Literature	Bioorg. Med. Chem. Lett.	2004	CHEMBL3308860
CHEMBL289447		0	354.43	0	3.18	8	Cc1ccc2c(c1)C1=C(c3ccc(S(C)(=O)=O)cc3)C(=O)OC1CC2	Inhibition	'='	92.0	%				UO_0000187					False	CHEMBL765004	In vitro inhibitory activity against recombinant human Prostaglandin G/H synthase 2 at concentration of 100 uM	B	BAO_0000357	single protein format	None	None	None	None	None	CHEMBL230	Cyclooxygenase-2	Homo sapiens	SINGLE PROTEIN	CHEMBL1136373	1	Scientific Literature	Bioorg. Med. Chem. Lett.	2003	None
CHEMBL326365		0	261.36	0	3.61	36	CC(=O)Nc1cc(C(C)(C)C)c2c(c1)C(C)(C)CO2	IC50	'='	3500.0	nM	5.46			UO_0000065	20.88	0.39	1.85	14.23	False	CHEMBL768957	Inhibitory activity against prostaglandin G/H synthase 2 (COX-2)	B	BAO_0000357	single protein format	None	None	None	None	None	CHEMBL230	Cyclooxygenase-2	Homo sapiens	SINGLE PROTEIN	CHEMBL1131087	1	Scientific Literature	J. Med. Chem.	1998	None
CHEMBL150006		0	354.46	0	4.13	2c	CS(=O)(=O)c1ccc(-c2nc3sccn3c2-c2ccccc2)cc1	IC50	'='	3210.0	nM	5.49			UO_0000065	15.50	0.31	1.36	10.68	False	CHEMBL665718	In vitro inhibition of the production of PGE-2 in arachidonic acid stimulated chinese hamster ovary (CHO) cells transfected with human cyclooxygenase-2	B	BAO_0000219	cell-based format	None	None	None	CHO	None	CHEMBL230	Cyclooxygenase-2	Homo sapiens	SINGLE PROTEIN	CHEMBL1129863	1	Scientific Literature	Bioorg. Med. Chem. Lett.	1997	CHEMBL3308072
CHEMBL279265		0	456.97	0	4.37	13	COc1ccc2c(c1)c(CC(=O)N[C@H](CO)CC(C)C)c(C)n2C(=O)c1ccc(Cl)cc1	IC50	'='	170.0	nM	6.77			UO_0000065	14.81	0.29	2.40	8.40	False	CHEMBL769646	Inhibitory concentration against human prostaglandin G/H synthase 2	B	BAO_0000357	single protein format	None	None	None	None	None	CHEMBL230	Cyclooxygenase-2	Homo sapiens	SINGLE PROTEIN	CHEMBL1135305	1	Scientific Literature	Bioorg. Med. Chem. Lett.	2002	None
CHEMBL29439		0	396.39	0	3.25	1t	CNc1ccc(-c2cc(C(F)(F)F)nn2-c2ccc(S(N)(=O)=O)cc2)cc1	IC50	'='	16.0	nM	7.80			UO_0000065	19.67	0.39	4.55	8.66	True	CHEMBL763093	In vitro inhibitory concentration required to block human recombinant prostaglandin G/H synthase 2 (COX-2)	B	BAO_0000357	single protein format	None	None	None	None	None	CHEMBL230	Cyclooxygenase-2	Homo sapiens	SINGLE PROTEIN	CHEMBL1130002	1	Scientific Literature	J. Med. Chem.	1997	None
CHEMBL44319		0	381.38	0	3.93	6	CS(=O)(=O)Nc1ccc(-c2cc(C(F)(F)F)nn2-c2ccccc2)cc1	Inhibition	'='	100.0	%				UO_0000187					False	CHEMBL765003	In vitro inhibitory activity against human recombinant prostaglandin G/H synthase 2 (COX-2) at 10 uM expressed in sf-9 cells infected with baculovirus	B	BAO_0000219	cell-based format	None	None	None	Sf9	None	CHEMBL230	Cyclooxygenase-2	Homo sapiens	SINGLE PROTEIN	CHEMBL1147488	1	Scientific Literature	Bioorg. Med. Chem. Lett.	2004	CHEMBL3308860
CHEMBL28881		0	410.42	0	3.27	1u	CN(C)c1ccc(-c2cc(C(F)(F)F)nn2-c2ccc(S(N)(=O)=O)cc2)cc1	IC50	'='	4.7	nM	8.33			UO_0000065	20.29	0.41	5.06	10.25	True	CHEMBL763093	In vitro inhibitory concentration required to block human recombinant prostaglandin G/H synthase 2 (COX-2)	B	BAO_0000357	single protein format	None	None	None	None	None	CHEMBL230	Cyclooxygenase-2	Homo sapiens	SINGLE PROTEIN	CHEMBL1130002	1	Scientific Literature	J. Med. Chem.	1997	None
CHEMBL175063		0	284.34	0	3.10	128	O=C(Nc1ccccn1)C1=C(O)c2ccccc2SC1	Inhibition	'='	22.0	%				UO_0000187					False	CHEMBL763160	Inhibition of human Prostaglandin G/H synthase 2 at 1 ug/mL expressed as mean percent inhibition of control PGE-2 production	B	BAO_0000357	single protein format	None	None	None	None	None	CHEMBL230	Cyclooxygenase-2	Homo sapiens	SINGLE PROTEIN	CHEMBL1129978	1	Scientific Literature	J. Med. Chem.	1997	None
CHEMBL173072		0	399.25	0	3.49	86	CN1C(O)=C(C(=O)Nc2ccccc2Cl)c2cc(Cl)ccc2S1(=O)=O	Inhibition	'='	100.0	%				UO_0000187					False	CHEMBL763161	Inhibition of human Prostaglandin G/H synthase 2 at 10 ug/mL expressed as mean percent inhibition of control PGE-2 production	B	BAO_0000357	single protein format	None	None	None	None	None	CHEMBL230	Cyclooxygenase-2	Homo sapiens	SINGLE PROTEIN	CHEMBL1129978	1	Scientific Literature	J. Med. Chem.	1997	None
CHEMBL326254		0	360.39	0	2.01	3g	CC1(C)OC(=O)C(Oc2ncccn2)=C1c1ccc(S(C)(=O)=O)cc1	IC50	'='	860.0	nM	6.07			UO_0000065	16.83	0.33	4.06	6.35	False	CHEMBL884351	Inhibitory potency against PGE-2 production in the human whole blood (HWB COX-2) assay	B	BAO_0000221	tissue-based format	None	CHEMBL3638178	Blood	None	None	CHEMBL230	Cyclooxygenase-2	Homo sapiens	SINGLE PROTEIN	CHEMBL1131878	1	Scientific Literature	Bioorg. Med. Chem. Lett.	1999	None
CHEMBL302266		0	413.40	0	4.04	10	CCn1nc(-c2ccc(S(N)(=O)=O)cc2)c(-c2ccc(F)cc2)c1C(F)(F)F	IC50	'='	33.0	nM	7.48			UO_0000065	18.10	0.36	3.44	9.59	False	CHEMBL763089	In vitro inhibitory concentration against human Prostaglandin G/H synthase 2	B	BAO_0000357	single protein format	Homo sapiens	None	None	None	None	CHEMBL230	Cyclooxygenase-2	Homo sapiens	SINGLE PROTEIN	CHEMBL1151520	1	Scientific Literature	Bioorg. Med. Chem. Lett.	1997	None
CHEMBL428710		0	347.82	0	3.41	20	CS(=O)(=O)c1ccc(C2=C(c3cc(Cl)ccn3)C(=O)CC2)cc1	IC50	'='	190.0	nM	6.72			UO_0000065	19.32	0.40	3.31	10.49	False	CHEMBL658503	In vitro potency against human Prostaglandin G/H synthase 2 in transfected CHO cells.	B	BAO_0000219	cell-based format	None	None	None	CHO	None	CHEMBL230	Cyclooxygenase-2	Homo sapiens	SINGLE PROTEIN	CHEMBL1132626	1	Scientific Literature	J. Med. Chem.	1999	CHEMBL3308072
CHEMBL2111538		0	358.51	0	4.88	25b-I (Z isomer)	CC/C=C\c1cc(-c2ccc(S(C)(=O)=O)cc2)n(C2CCCCC2)n1	Inhibition	'='	80.0	%				UO_0000187					False	CHEMBL878532	Evaluation for percent inhibition of prostaglandin G/H synthase 2 in human whole blood (HWB) at a concentration of 10 um	B	BAO_0000221	tissue-based format	None	CHEMBL3638178	Blood	None	None	CHEMBL230	Cyclooxygenase-2	Homo sapiens	SINGLE PROTEIN	CHEMBL1149153	1	Scientific Literature	J. Med. Chem.	2004	None
CHEMBL176475		0	335.34	0	1.48	19	Cc1coc(NC(=O)C2=C(O)c3ccccc3S(=O)(=O)N2C)n1	Inhibition	'='	13.0	%				UO_0000187					False	CHEMBL763159	Inhibition of human Prostaglandin G/H synthase 2 at 0.1 ug/mL expressed as mean percent inhibition of control PGE-2 production	B	BAO_0000357	single protein format	None	None	None	None	None	CHEMBL230	Cyclooxygenase-2	Homo sapiens	SINGLE PROTEIN	CHEMBL1129978	1	Scientific Literature	J. Med. Chem.	1997	None
CHEMBL122	ROFECOXIB	4	314.36	0	2.56	rofecoxib	CS(=O)(=O)c1ccc(C2=C(c3ccccc3)C(=O)OC2)cc1	Inhibition	'='	45.0	%				UO_0000187					False	CHEMBL761116	Evaluation for percent inhibition of recombinant prostaglandin G/H synthase 2 in human whole blood (HWB) at a concentration of 1 um	B	BAO_0000221	tissue-based format	None	CHEMBL3638178	Blood	None	None	CHEMBL230	Cyclooxygenase-2	Homo sapiens	SINGLE PROTEIN	CHEMBL1149153	1	Scientific Literature	J. Med. Chem.	2004	None
CHEMBL6	INDOMETHACIN	4	357.79	0	3.93	Indomethacin	COc1ccc2c(c1)c(CC(=O)O)c(C)n2C(=O)c1ccc(Cl)cc1	IC50	'='	2380.0	nM	5.62			UO_0000065	15.72	0.31	1.69	8.21	False	CHEMBL768963	Inhibition of human Prostaglandin G/H synthase 2	B	BAO_0000357	single protein format	Homo sapiens	None	None	None	None	CHEMBL230	Cyclooxygenase-2	Homo sapiens	SINGLE PROTEIN	CHEMBL1135906	1	Scientific Literature	J. Med. Chem.	2002	None
CHEMBL331786		0	437.54	1	5.26	10p	CCCCc1cc(C)nc2c(-c3ccc(F)cc3)c(-c3ccc(S(C)(=O)=O)cc3)nn12	Inhibition	'='	58.3	%				UO_0000187					False	CHEMBL763170	Percentage inhibition of Prostaglandin G/H synthase 2 activity in human whole blood (HWB) at 10 uM	B	BAO_0000221	tissue-based format	None	CHEMBL3638178	Blood	None	None	CHEMBL230	Cyclooxygenase-2	Homo sapiens	SINGLE PROTEIN	CHEMBL1134336	1	Scientific Literature	J. Med. Chem.	2001	None
CHEMBL367612		0	420.47	0	2.14	63	COc1ccc2c(c1)c1c(n2C)C(O)=C(C(=O)Nc2nccs2)N(C)S1(=O)=O	Inhibition	'='	-1.0	%				UO_0000187					False	CHEMBL763159	Inhibition of human Prostaglandin G/H synthase 2 at 0.1 ug/mL expressed as mean percent inhibition of control PGE-2 production	B	BAO_0000357	single protein format	None	None	None	None	None	CHEMBL230	Cyclooxygenase-2	Homo sapiens	SINGLE PROTEIN	CHEMBL1129978	1	Scientific Literature	J. Med. Chem.	1997	None
CHEMBL45331		0	406.31	0	3.98	29	Cc1cc(-c2ccc(NS(C)(=O)=O)cc2)n(-c2ccc(Br)cc2)n1	IC50	'='	770.0	nM	6.11			UO_0000065	15.05	0.35	2.13	9.55	False	CHEMBL762918	In vitro inhibitory activity against human recombinant prostaglandin G/H synthase 2 expressed in sf-9 cells infected with baculovirus	B	BAO_0000219	cell-based format	None	None	None	Sf9	None	CHEMBL230	Cyclooxygenase-2	Homo sapiens	SINGLE PROTEIN	CHEMBL1147488	1	Scientific Literature	Bioorg. Med. Chem. Lett.	2004	CHEMBL3308860
CHEMBL368506		0	413.48	0	3.31	12	CN1C(C(=O)Nc2ncc(-c3ccccc3)s2)=C(O)c2ccccc2S1(=O)=O	Inhibition	'='	0.0	%				UO_0000187					False	CHEMBL763160	Inhibition of human Prostaglandin G/H synthase 2 at 1 ug/mL expressed as mean percent inhibition of control PGE-2 production	B	BAO_0000357	single protein format	None	None	None	None	None	CHEMBL230	Cyclooxygenase-2	Homo sapiens	SINGLE PROTEIN	CHEMBL1129978	1	Scientific Literature	J. Med. Chem.	1997	None
CHEMBL368506		0	413.48	0	3.31	12	CN1C(C(=O)Nc2ncc(-c3ccccc3)s2)=C(O)c2ccccc2S1(=O)=O	Inhibition	'='	-22.0	%		Outside typical range		UO_0000187					False	CHEMBL763159	Inhibition of human Prostaglandin G/H synthase 2 at 0.1 ug/mL expressed as mean percent inhibition of control PGE-2 production	B	BAO_0000357	single protein format	None	None	None	None	None	CHEMBL230	Cyclooxygenase-2	Homo sapiens	SINGLE PROTEIN	CHEMBL1129978	1	Scientific Literature	J. Med. Chem.	1997	None
CHEMBL262701		0	387.44	0	2.80	14	CN1C(C(=O)Nc2nc3ccccc3s2)=C(O)c2ccccc2S1(=O)=O	Inhibition	'='	57.0	%				UO_0000187					False	CHEMBL763161	Inhibition of human Prostaglandin G/H synthase 2 at 10 ug/mL expressed as mean percent inhibition of control PGE-2 production	B	BAO_0000357	single protein format	None	None	None	None	None	CHEMBL230	Cyclooxygenase-2	Homo sapiens	SINGLE PROTEIN	CHEMBL1129978	1	Scientific Literature	J. Med. Chem.	1997	None
CHEMBL358500		0	367.23	0	4.25	24	Cc1ccc(Cl)c(Nc2ccccc2C(=O)N[C@H](C)C(=O)O)c1Cl	IC50	'>'	33000.0	nM				UO_0000065					False	CHEMBL771918	Inhibition of the human Prostaglandin G/H synthase 2 was determined by thin-layer chromatography assay	B	BAO_0000357	single protein format	None	None	None	None	None	CHEMBL230	Cyclooxygenase-2	Homo sapiens	SINGLE PROTEIN	CHEMBL1135055	1	Scientific Literature	Bioorg. Med. Chem. Lett.	2002	None
CHEMBL122308		0	437.54	1	5.26	10o	CCCCc1cc(C)n2nc(-c3ccc(S(C)(=O)=O)cc3)c(-c3ccc(F)cc3)c2n1	Inhibition	'='	100.0	%				UO_0000187					False	CHEMBL763170	Percentage inhibition of Prostaglandin G/H synthase 2 activity in human whole blood (HWB) at 10 uM	B	BAO_0000221	tissue-based format	None	CHEMBL3638178	Blood	None	None	CHEMBL230	Cyclooxygenase-2	Homo sapiens	SINGLE PROTEIN	CHEMBL1134336	1	Scientific Literature	J. Med. Chem.	2001	None
CHEMBL71381		0	463.90	0	3.77	22p	CS(=O)(=O)c1ccc(-c2cc(C(=O)CCCO[N+](=O)[O-])nn2-c2ccc(Cl)cc2)cc1	Inhibition	'='	30.0	%				UO_0000187					False	CHEMBL763205	Evaluation for percent inhibition of prostaglandin G/H synthase 2 in human whole blood (HWB) at a concentration of 1 um	B	BAO_0000221	tissue-based format	None	CHEMBL3638178	Blood	None	None	CHEMBL230	Cyclooxygenase-2	Homo sapiens	SINGLE PROTEIN	CHEMBL1149153	1	Scientific Literature	J. Med. Chem.	2004	None
CHEMBL2111537		0	397.46	0	3.62	26k-I (Z isomer)	CS(=O)(=O)c1ccc(-c2cc(/C=C\CC[N+](=O)[O-])nn2-c2ccccc2)cc1	Inhibition	'='	95.0	%				UO_0000187					False	CHEMBL763205	Evaluation for percent inhibition of prostaglandin G/H synthase 2 in human whole blood (HWB) at a concentration of 1 um	B	BAO_0000221	tissue-based format	None	CHEMBL3638178	Blood	None	None	CHEMBL230	Cyclooxygenase-2	Homo sapiens	SINGLE PROTEIN	CHEMBL1149153	1	Scientific Literature	J. Med. Chem.	2004	None
CHEMBL108802		0	356.44	0	3.42	8a	CC1(C)OC(=O)C(Cc2ccccc2)=C1c1ccc(S(C)(=O)=O)cc1	IC50	'='	300.0	nM	6.52			UO_0000065	18.30	0.36	3.10	10.79	False	CHEMBL665721	In vitro inhibitory potency against human COX-2 in stably transfected chinese hamster ovary (CHO) cells	B	BAO_0000219	cell-based format	None	None	None	CHO	None	CHEMBL230	Cyclooxygenase-2	Homo sapiens	SINGLE PROTEIN	CHEMBL1132677	1	Scientific Literature	Bioorg. Med. Chem. Lett.	1999	CHEMBL3308072
CHEMBL118	CELECOXIB	4	381.38	0	3.51	Celecoxib	Cc1ccc(-c2cc(C(F)(F)F)nn2-c2ccc(S(N)(=O)=O)cc2)cc1	IC50	'='	1000.0	nM	6.00			UO_0000065	15.73	0.32	2.49	7.69	True	CHEMBL658502	In vitro potency against human Prostaglandin G/H synthase 2 in the human whole blood assay.	B	BAO_0000221	tissue-based format	None	CHEMBL3638178	Blood	None	None	CHEMBL230	Cyclooxygenase-2	Homo sapiens	SINGLE PROTEIN	CHEMBL1132626	1	Scientific Literature	J. Med. Chem.	1999	None
CHEMBL122357		0	381.43	0	3.91	10d	Cc1cnc2c(-c3ccc(F)cc3)c(-c3ccc(S(C)(=O)=O)cc3)nn2c1	Inhibition	'='	25.6	%				UO_0000187					False	CHEMBL763171	Percentage of inhibition of Prostaglandin G/H synthase 2 activity in human whole blood(HWB) at 1 uM	B	BAO_0000221	tissue-based format	None	CHEMBL3638178	Blood	None	None	CHEMBL230	Cyclooxygenase-2	Homo sapiens	SINGLE PROTEIN	CHEMBL1134336	1	Scientific Literature	J. Med. Chem.	2001	None
CHEMBL297527		0	396.39	0	3.51	12	CS(=O)(=O)Nc1ccc(-c2cc(C(F)(F)F)nn2-c2ccc(N)cc2)cc1	Inhibition	'='	69.0	%				UO_0000187					False	CHEMBL765003	In vitro inhibitory activity against human recombinant prostaglandin G/H synthase 2 (COX-2) at 10 uM expressed in sf-9 cells infected with baculovirus	B	BAO_0000219	cell-based format	None	None	None	Sf9	None	CHEMBL230	Cyclooxygenase-2	Homo sapiens	SINGLE PROTEIN	CHEMBL1147488	1	Scientific Literature	Bioorg. Med. Chem. Lett.	2004	CHEMBL3308860
CHEMBL442224		0	277.37	1	5.24	2b	Cc1cc(C)c(-c2noc(C)c2-c2ccccc2)c(C)c1	IC50	'>'	100000.0	nM				UO_0000065					False	CHEMBL830991	In vitro inhibitory concentration against Prostaglandin G/H synthase 2 in human whole blood assay	B	BAO_0000221	tissue-based format	Homo sapiens	CHEMBL3638178	Blood	None	None	CHEMBL230	Cyclooxygenase-2	Homo sapiens	SINGLE PROTEIN	CHEMBL1138763	1	Scientific Literature	J. Med. Chem.	2004	None
CHEMBL1684137		0	250.25	0	2.13	7	COc1cc2oc(C)cc(=O)c2c(OC)c1OC	Inhibition	'='	47.42	%				UO_0000187					False	CHEMBL1686537	Inhibition of COX2 at 30 uM	B	BAO_0000357	single protein format	None	None	None	None	None	CHEMBL230	Cyclooxygenase-2	Homo sapiens	SINGLE PROTEIN	CHEMBL1681761	1	Scientific Literature	Bioorg. Med. Chem. Lett.	2011	None
CHEMBL180584		0	338.84	0	4.12	135	Cc1cnc(NC(=O)C2=C(O)c3cc(Cl)ccc3SC2)s1	Inhibition	'='	16.0	%				UO_0000187					False	CHEMBL763160	Inhibition of human Prostaglandin G/H synthase 2 at 1 ug/mL expressed as mean percent inhibition of control PGE-2 production	B	BAO_0000357	single protein format	None	None	None	None	None	CHEMBL230	Cyclooxygenase-2	Homo sapiens	SINGLE PROTEIN	CHEMBL1129978	1	Scientific Literature	J. Med. Chem.	1997	None
CHEMBL43103		0	395.41	0	4.00	13	CNc1ccc(-c2nc(C(F)(F)F)cn2-c2ccc(S(C)(=O)=O)cc2)cc1	IC50	'='	1470.0	nM	5.83			UO_0000065	14.75	0.30	1.83	9.11	False	CHEMBL762906	Concentration required to inhibit human Prostaglandin G/H synthase 2 (COX-2) by 50%	B	BAO_0000357	single protein format	None	None	None	None	None	CHEMBL230	Cyclooxygenase-2	Homo sapiens	SINGLE PROTEIN	CHEMBL1130039	1	Scientific Literature	J. Med. Chem.	1997	None
CHEMBL24349		0	428.92	0	3.99	25	COC[C@@H](C)NC(=O)Cc1c(C)n(C(=O)c2ccc(Cl)cc2)c2ccc(OC)cc12	IC50	'='	140.0	nM	6.85			UO_0000065	15.98	0.31	2.86	9.85	False	CHEMBL769646	Inhibitory concentration against human prostaglandin G/H synthase 2	B	BAO_0000357	single protein format	None	None	None	None	None	CHEMBL230	Cyclooxygenase-2	Homo sapiens	SINGLE PROTEIN	CHEMBL1135305	1	Scientific Literature	Bioorg. Med. Chem. Lett.	2002	None
CHEMBL222732		0	486.59	1	6.53	10i	COC1(c2cc(F)cc(OCc3cc(-c4ccccc4)n(-c4ccc(C)c(C)c4)n3)c2)CCOCC1	IC50	'='	410.0	nM	6.39			UO_0000065					False	CHEMBL919560	Inhibition of COX2 expressed in CHO cells assessed as inhibition of arachidonic acid-stimulated PGE2 production by enzyme immunoassay	F	BAO_0000219	cell-based format	None	None	None	CHO	None	CHEMBL230	Cyclooxygenase-2	Homo sapiens	SINGLE PROTEIN	CHEMBL1149247	1	Scientific Literature	J. Med. Chem.	2004	CHEMBL3308072
CHEMBL387879		0	387.17	0	4.44	12p	O=S(=O)(Nc1ccncc1Oc1ccc(Cl)cc1Cl)C(F)(F)F	IC50	'='	2550.0	nM	5.59			UO_0000065	14.45	0.33	1.15	8.19	False	CHEMBL916302	Inhibition of COX2 in human whole blood assessed as inhibition of LPS-stimulated PGE2 production	B	BAO_0000221	tissue-based format	Homo sapiens	CHEMBL3638178	Blood	None	None	CHEMBL230	Cyclooxygenase-2	Homo sapiens	SINGLE PROTEIN	CHEMBL1149303	1	Scientific Literature	J. Med. Chem.	2004	None
CHEMBL388625		0	298.75	0	2.90	12d	CS(=O)(=O)Nc1ccncc1Oc1ccc(Cl)cc1	IC50	'='	1870.0	nM	5.73			UO_0000065	19.17	0.41	2.83	8.39	False	CHEMBL916302	Inhibition of COX2 in human whole blood assessed as inhibition of LPS-stimulated PGE2 production	B	BAO_0000221	tissue-based format	Homo sapiens	CHEMBL3638178	Blood	None	None	CHEMBL230	Cyclooxygenase-2	Homo sapiens	SINGLE PROTEIN	CHEMBL1149303	1	Scientific Literature	J. Med. Chem.	2004	None
CHEMBL393127		0	430.89	0	3.27	40	COc1ccc2c(c1)c(CC(=O)NOCCCO)c(C)n2C(=O)c1ccc(Cl)cc1	Inhibition	'='	37.0	%				UO_0000187					False	CHEMBL901423	Inhibition of COX2 in human whole blood assessed as effect on LPS-induced thromboxane B2 production at 1 uM relative to control	B	BAO_0000221	tissue-based format	Homo sapiens	CHEMBL3638178	Blood	None	None	CHEMBL230	Cyclooxygenase-2	Homo sapiens	SINGLE PROTEIN	CHEMBL1138326	1	Scientific Literature	J. Med. Chem.	2007	None
CHEMBL237033		0	343.81	0	3.84	45	COc1ccc2c(c1)c(CCO)c(C)n2C(=O)c1ccc(Cl)cc1	Inhibition	'='	0.0	%				UO_0000187					False	CHEMBL901425	Inhibition of COX2 in human whole blood assessed as effect on LPS-induced thromboxane B2 production at 10 uM relative to control	B	BAO_0000357	single protein format	Homo sapiens	CHEMBL3638178	Blood	None	None	CHEMBL230	Cyclooxygenase-2	Homo sapiens	SINGLE PROTEIN	CHEMBL1138326	1	Scientific Literature	J. Med. Chem.	2007	None
CHEMBL237221		0	388.81	0	4.05	47	COc1ccc2c(c1)c(CCO[N+](=O)[O-])c(C)n2C(=O)c1ccc(Cl)cc1	Inhibition	'='	90.0	%				UO_0000187					False	CHEMBL901423	Inhibition of COX2 in human whole blood assessed as effect on LPS-induced thromboxane B2 production at 1 uM relative to control	B	BAO_0000221	tissue-based format	Homo sapiens	CHEMBL3638178	Blood	None	None	CHEMBL230	Cyclooxygenase-2	Homo sapiens	SINGLE PROTEIN	CHEMBL1138326	1	Scientific Literature	J. Med. Chem.	2007	None
CHEMBL235332		0	569.98	2	3.43	52	COc1ccc2c(c1)c(CCOC(=O)NS(=O)(=O)OCCCO[N+](=O)[O-])c(C)n2C(=O)c1ccc(Cl)cc1	Inhibition	'='	95.0	%				UO_0000187					False	CHEMBL901423	Inhibition of COX2 in human whole blood assessed as effect on LPS-induced thromboxane B2 production at 1 uM relative to control	B	BAO_0000221	tissue-based format	Homo sapiens	CHEMBL3638178	Blood	None	None	CHEMBL230	Cyclooxygenase-2	Homo sapiens	SINGLE PROTEIN	CHEMBL1138326	1	Scientific Literature	J. Med. Chem.	2007	None
CHEMBL238240		0	507.93	1	4.84	56	COc1ccc2c(c1)c(CCNC(=O)c1ccc(O[N+](=O)[O-])cc1)c(C)n2C(=O)c1ccc(Cl)cc1	Inhibition	'='	64.0	%				UO_0000187					False	CHEMBL901423	Inhibition of COX2 in human whole blood assessed as effect on LPS-induced thromboxane B2 production at 1 uM relative to control	B	BAO_0000221	tissue-based format	Homo sapiens	CHEMBL3638178	Blood	None	None	CHEMBL230	Cyclooxygenase-2	Homo sapiens	SINGLE PROTEIN	CHEMBL1138326	1	Scientific Literature	J. Med. Chem.	2007	None
CHEMBL238240		0	507.93	1	4.84	56	COc1ccc2c(c1)c(CCNC(=O)c1ccc(O[N+](=O)[O-])cc1)c(C)n2C(=O)c1ccc(Cl)cc1	IC50	'='	1500.0	nM	5.82			UO_0000065	11.47	0.22	0.98	5.17	False	CHEMBL901402	Inhibition of COX2 in human whole blood assessed as effect on LPS-induced thromboxane B2 production	B	BAO_0000221	tissue-based format	Homo sapiens	CHEMBL3638178	Blood	None	None	CHEMBL230	Cyclooxygenase-2	Homo sapiens	SINGLE PROTEIN	CHEMBL1138326	1	Scientific Literature	J. Med. Chem.	2007	None
CHEMBL237207		0	509.97	1	3.36	61	COc1ccc2c(c1)c(CCNS(=O)(=O)CCCO[N+](=O)[O-])c(C)n2C(=O)c1ccc(Cl)cc1	Inhibition	'='	85.0	%				UO_0000187					False	CHEMBL901422	Inhibition of COX2 in human whole blood assessed as effect on LPS-induced thromboxane B2 production at 0.3 uM relative to control	B	BAO_0000221	tissue-based format	Homo sapiens	CHEMBL3638178	Blood	None	None	CHEMBL230	Cyclooxygenase-2	Homo sapiens	SINGLE PROTEIN	CHEMBL1138326	1	Scientific Literature	J. Med. Chem.	2007	None
CHEMBL29492		0	313.38	0	2.50	8a	Cc1cc(-c2ccccc2)n(-c2ccc(S(N)(=O)=O)cc2)n1	IC50	'='	62800.0	nM	4.20			UO_0000065	13.41	0.26	1.70	5.39	True	CHEMBL763093	In vitro inhibitory concentration required to block human recombinant prostaglandin G/H synthase 2 (COX-2)	B	BAO_0000357	single protein format	None	None	None	None	None	CHEMBL230	Cyclooxygenase-2	Homo sapiens	SINGLE PROTEIN	CHEMBL1130002	1	Scientific Literature	J. Med. Chem.	1997	None
CHEMBL120729		0	409.49	0	4.48	10u	CCc1cnc2c(-c3ccc(F)cc3)c(-c3ccc(S(C)(=O)=O)cc3)nn2c1C	Inhibition	'='	100.0	%				UO_0000187					False	CHEMBL763170	Percentage inhibition of Prostaglandin G/H synthase 2 activity in human whole blood (HWB) at 10 uM	B	BAO_0000221	tissue-based format	None	CHEMBL3638178	Blood	None	None	CHEMBL230	Cyclooxygenase-2	Homo sapiens	SINGLE PROTEIN	CHEMBL1134336	1	Scientific Literature	J. Med. Chem.	2001	None
CHEMBL2111539		0	403.50	0	4.14	26b-I (Z isomer)	CS(=O)(=O)c1ccc(-c2cc(/C=C\CC[N+](=O)[O-])nn2C2CCCCC2)cc1	Inhibition	'='	95.0	%				UO_0000187					False	CHEMBL878532	Evaluation for percent inhibition of prostaglandin G/H synthase 2 in human whole blood (HWB) at a concentration of 10 um	B	BAO_0000221	tissue-based format	None	CHEMBL3638178	Blood	None	None	CHEMBL230	Cyclooxygenase-2	Homo sapiens	SINGLE PROTEIN	CHEMBL1149153	1	Scientific Literature	J. Med. Chem.	2004	None
CHEMBL6	INDOMETHACIN	4	357.79	0	3.93	Indomethacin	COc1ccc2c(c1)c(CC(=O)O)c(C)n2C(=O)c1ccc(Cl)cc1	IC50	'='	900.0	nM	6.05			UO_0000065	16.90	0.33	2.12	8.82	True	CHEMBL762917	In vitro inhibitory activity against human recombinant prostaglandin G/H synthase 2	B	BAO_0000357	single protein format	None	None	None	None	None	CHEMBL230	Cyclooxygenase-2	Homo sapiens	SINGLE PROTEIN	CHEMBL1129066	1	Scientific Literature	J. Med. Chem.	1996	None
CHEMBL244130		0	316.33	1	5.17	10	Cc1ccc(-c2cc(C(F)(F)F)nn2-c2ccc(C)cc2)cc1	Inhibition	'='	98.0	%				UO_0000187					False	CHEMBL895877	Inhibition of human recombinant COX2 by measuring PGE2 formation at 100 uM	B	BAO_0000357	single protein format	Homo sapiens	None	None	None	None	CHEMBL230	Cyclooxygenase-2	Homo sapiens	SINGLE PROTEIN	CHEMBL1148764	1	Scientific Literature	J. Med. Chem.	2007	None
CHEMBL176621		0	402.91	0	3.42	110	Cc1cc2c(s1)C(C(=O)Nc1ccc(Cl)cc1)=C(O)N(S)S2(=O)=O	Inhibition	'='	31.0	%				UO_0000187					False	CHEMBL763160	Inhibition of human Prostaglandin G/H synthase 2 at 1 ug/mL expressed as mean percent inhibition of control PGE-2 production	B	BAO_0000357	single protein format	None	None	None	None	None	CHEMBL230	Cyclooxygenase-2	Homo sapiens	SINGLE PROTEIN	CHEMBL1129978	1	Scientific Literature	J. Med. Chem.	1997	None
CHEMBL489702		0	382.53	1	5.42	11c	CS(=O)(=O)c1ccc(-c2ssc(=S)c2-c2ccc(F)cc2)cc1	IC50	'>'	50000.0	nM				UO_0000065					False	CHEMBL1003657	Inhibition of COX2 in LPS-stimulated human blood	B	BAO_0000357	single protein format	Homo sapiens	None	None	None	None	CHEMBL230	Cyclooxygenase-2	Homo sapiens	SINGLE PROTEIN	CHEMBL1140871	1	Scientific Literature	Bioorg. Med. Chem.	2009	None
CHEMBL19056		0	350.42	0	2.33	22	CC1(O)OC(=O)C(c2ccsc2)=C1c1ccc(S(C)(=O)=O)cc1	IC50	'='	110.0	nM	6.96			UO_0000065	19.86	0.41	4.63	8.63	False	CHEMBL767761	Inhibitory of human Prostaglandin G/H synthase 2 expressed in CHO cells.	B	BAO_0000219	cell-based format	None	None	None	CHO	None	CHEMBL230	Cyclooxygenase-2	Homo sapiens	SINGLE PROTEIN	CHEMBL1136665	1	Scientific Literature	Bioorg. Med. Chem. Lett.	2003	CHEMBL3308072
CHEMBL407369		0	259.28	0	3.50	4	Cc1ccc(Nc2ccccc2F)c(CC(=O)O)c1	Inhibition	'<'	20.0	%				UO_0000187					False	CHEMBL921791	Inhibition of human COX2 at 4 uM for 17 mins pre-incubated before addition of [1-14C]arachidonic acid	B	BAO_0000357	single protein format	Homo sapiens	None	None	None	None	CHEMBL230	Cyclooxygenase-2	Homo sapiens	SINGLE PROTEIN	CHEMBL1145486	1	Scientific Literature	J. Biol. Chem.	2007	None
CHEMBL407368		0	289.76	0	4.33	9	Cc1ccc(Nc2c(C)cccc2Cl)c(CC(=O)O)c1	IC50	'='	60.0	nM	7.22			UO_0000065	24.92	0.49	2.89	14.64	False	CHEMBL921788	Inhibition of human COX2 for 17 mins pre-incubated before addition of [1-14C]arachidonic acid	B	BAO_0000357	single protein format	Homo sapiens	None	None	None	None	CHEMBL230	Cyclooxygenase-2	Homo sapiens	SINGLE PROTEIN	CHEMBL1145486	1	Scientific Literature	J. Biol. Chem.	2007	None
[truncated: 10,098 more rows]
