# Supplementary material for: PyRMD Studio: A Unified Suite for Next-Generation, AI-Powered Virtual Screening
Source: J Chem Inf Model. 2026 May 19;66(11):6197–203. doi: 10.1021/acs.jcim.6c00648 (PMC13250901; doi:10.1021/acs.jcim.6c00648)
Supplement: Supplementary file 1 [file ci6c00648_si_001.zip › DATA/pka_chembl.csv]

Molecule ChEMBL ID	Molecule Name	Molecule Max Phase	Molecular Weight	#RO5 Violations	AlogP	Compound Key	Smiles	Standard Type	Standard Relation	Standard Value	Standard Units	pChEMBL Value	Data Validity Comment	Comment	Uo Units	Ligand Efficiency BEI	Ligand Efficiency LE	Ligand Efficiency LLE	Ligand Efficiency SEI	Potential Duplicate	Assay ChEMBL ID	Assay Description	Assay Type	BAO Format ID	BAO Label	Assay Organism	Assay Tissue ChEMBL ID	Assay Tissue Name	Assay Cell Type	Assay Subcellular Fraction	Target ChEMBL ID	Target Name	Target Organism	Target Type	Document ChEMBL ID	Source ID	Source Description	Document Journal	Document Year	Cell ChEMBL ID
CHEMBL1079040		0	257.30	0	2.32	18	CC(C)Cn1c(-c2nonc2N)nc2ccccc21	Ki	'='	1100.0	nM	5.96			UO_0000065	23.16	0.43	3.64	7.20	False	CHEMBL1104157	Inhibition of PKAalpha assessed as decrease in NADH absorbance at 340 nm in the presence of	B	BAO_0000357	single protein format	None	None	None	None	None	CHEMBL4101	cAMP-dependent protein kinase alpha-catalytic subunit	Homo sapiens	SINGLE PROTEIN	CHEMBL1153801	1	Scientific Literature	Bioorg. Med. Chem. Lett.	2009	None
CHEMBL1082061		0	232.25	0	1.04	40	CC(C)Cn1cc(C#N)nc1-c1nonc1N	Ki	'>'	3300.0	nM				UO_0000065					False	CHEMBL1104157	Inhibition of PKAalpha assessed as decrease in NADH absorbance at 340 nm in the presence of	B	BAO_0000357	single protein format	None	None	None	None	None	CHEMBL4101	cAMP-dependent protein kinase alpha-catalytic subunit	Homo sapiens	SINGLE PROTEIN	CHEMBL1153801	1	Scientific Literature	Bioorg. Med. Chem. Lett.	2009	None
CHEMBL1079295		0	269.31	0	2.78	14	Nc1nonc1-c1nc2ccccc2n1C1CCCC1	Ki	'='	720.0	nM	6.14			UO_0000065	22.81	0.42	3.36	7.42	False	CHEMBL1104157	Inhibition of PKAalpha assessed as decrease in NADH absorbance at 340 nm in the presence of	B	BAO_0000357	single protein format	None	None	None	None	None	CHEMBL4101	cAMP-dependent protein kinase alpha-catalytic subunit	Homo sapiens	SINGLE PROTEIN	CHEMBL1153801	1	Scientific Literature	Bioorg. Med. Chem. Lett.	2009	None
CHEMBL235074		0	277.28	0	-0.11	1b	COC(=O)[C@@H]1C[C@@H](O)[C@H](n2cnc3c(N)ncnc32)C1	IC50	'='	168000.0	nM		Outside typical range		UO_0000065					False	CHEMBL899230	Inhibition of cAPK Calpha in presence of 1 mM ATP	B	BAO_0000357	single protein format	None	None	None	None	None	CHEMBL4101	cAMP-dependent protein kinase alpha-catalytic subunit	Homo sapiens	SINGLE PROTEIN	CHEMBL1149703	1	Scientific Literature	Bioorg. Med. Chem. Lett.	2007	None
CHEMBL77399		0	579.51	3	2.35	50	COC(=O)C1C[C@@H](NC(=O)c2ccc(O)cc2)[C@H](OC(=O)c2cc(O)c(C(=O)c3c(O)cccc3C(=O)O)c(O)c2)C1	IC50	'='	13000.0	nM	4.89			UO_0000065	8.43	0.16	2.54	2.25	False	CHEMBL770106	Inhibitory concentration against recombinant human cAMP-dependent Protein kinase A	B	BAO_0000357	single protein format	None	None	None	None	None	CHEMBL4101	cAMP-dependent protein kinase alpha-catalytic subunit	Homo sapiens	SINGLE PROTEIN	CHEMBL1130164	1	Scientific Literature	J. Med. Chem.	1997	None
CHEMBL309034		0	537.48	2	1.92	30-beta	O=C(N[C@@H]1C[C@@H](O)C[C@H]1OC(=O)c1cc(O)c(C(=O)c2c(O)cccc2C(=O)O)c(O)c1)c1ccc(O)cc1	IC50	'='	250.0	nM	6.60			UO_0000065	12.28	0.23	4.68	3.13	False	CHEMBL770106	Inhibitory concentration against recombinant human cAMP-dependent Protein kinase A	B	BAO_0000357	single protein format	None	None	None	None	None	CHEMBL4101	cAMP-dependent protein kinase alpha-catalytic subunit	Homo sapiens	SINGLE PROTEIN	CHEMBL1130164	1	Scientific Literature	J. Med. Chem.	1997	None
CHEMBL76920		0	563.56	2	3.83	47	CC(C)C1C[C@@H](NC(=O)c2ccc(O)cc2)[C@H](OC(=O)c2cc(O)c(C(=O)c3c(O)cccc3C(=O)O)c(O)c2)C1	IC50	'<'	330.0	nM				UO_0000065					False	CHEMBL770106	Inhibitory concentration against recombinant human cAMP-dependent Protein kinase A	B	BAO_0000357	single protein format	None	None	None	None	None	CHEMBL4101	cAMP-dependent protein kinase alpha-catalytic subunit	Homo sapiens	SINGLE PROTEIN	CHEMBL1130164	1	Scientific Literature	J. Med. Chem.	1997	None
CHEMBL179453	GW622055X	0	392.86	0	4.54	GW622055X	CCS(=O)(=O)c1ccc(OC)c(Nc2ncc(-c3ccccc3Cl)o2)c1	Inhibition	'='	1.75	%				UO_0000187					False	CHEMBL1961897	GSK_PKIS: PKA mean inhibition at 1 uM [Nanosyn]	B	BAO_0000357	single protein format	None	None	None	None	None	CHEMBL4101	cAMP-dependent protein kinase alpha-catalytic subunit	Homo sapiens	SINGLE PROTEIN	CHEMBL1961873	16	GSK Published Kinase Inhibitor Set			None
CHEMBL156987		0	377.18	0	3.17	SB-409513	O=C1NC(=O)C(c2cccc(Cl)c2)=C1Nc1ccc(Cl)c(C(=O)O)c1	Inhibition	'='	1.05	%				UO_0000187					False	CHEMBL1961897	GSK_PKIS: PKA mean inhibition at 1 uM [Nanosyn]	B	BAO_0000357	single protein format	None	None	None	None	None	CHEMBL4101	cAMP-dependent protein kinase alpha-catalytic subunit	Homo sapiens	SINGLE PROTEIN	CHEMBL1961873	16	GSK Published Kinase Inhibitor Set			None
CHEMBL399410		0	453.57	1	5.72	SB-437013	COc1ccc2cc(-c3c(-c4ccncc4)nc(-c4ccc([S+](C)[O-])cc4)n3C)ccc2c1	Inhibition	'='	1.97	%				UO_0000187					False	CHEMBL1961896	GSK_PKIS: PKA mean inhibition at 0.1 uM [Nanosyn]	B	BAO_0000357	single protein format	None	None	None	None	None	CHEMBL4101	cAMP-dependent protein kinase alpha-catalytic subunit	Homo sapiens	SINGLE PROTEIN	CHEMBL1961873	16	GSK Published Kinase Inhibitor Set			None
CHEMBL235074		0	277.28	0	-0.11	1b	COC(=O)[C@@H]1C[C@@H](O)[C@H](n2cnc3c(N)ncnc32)C1	IC50	'='	169824.37	nM		Outside typical range		UO_0000065					False	CHEMBL899230	Inhibition of cAPK Calpha in presence of 1 mM ATP	B	BAO_0000357	single protein format	None	None	None	None	None	CHEMBL4101	cAMP-dependent protein kinase alpha-catalytic subunit	Homo sapiens	SINGLE PROTEIN	CHEMBL1149703	1	Scientific Literature	Bioorg. Med. Chem. Lett.	2007	None
CHEMBL1909376		0	378.82	0	0.13	SB-759335-B	CCn1c(-c2nonc2N)nc2cncc(C(=O)N3CCNCC3)c21.Cl	Inhibition	'='	8.74	%				UO_0000187					False	CHEMBL1961897	GSK_PKIS: PKA mean inhibition at 1 uM [Nanosyn]	B	BAO_0000357	single protein format	None	None	None	None	None	CHEMBL4101	cAMP-dependent protein kinase alpha-catalytic subunit	Homo sapiens	SINGLE PROTEIN	CHEMBL1961873	16	GSK Published Kinase Inhibitor Set			None
CHEMBL1077599		0	831.04	2	-1.65	4	N=C(N)NCCC[C@@H](NC(=O)[C@@H](CCCNC(=N)N)NC(=O)CCCCCNC(=O)[C@@H](CCCCN)NC(=O)CCCCCNC(=O)c1ccc(C(N)=O)cc1)C(N)=O	Km	'='	20000.0	nM				UO_0000065					False	CHEMBL1110409	Activity at PKACalpha in presence of 100 uM ATP	B	BAO_0000357	single protein format	None	None	None	None	None	CHEMBL4101	cAMP-dependent protein kinase alpha-catalytic subunit	Homo sapiens	SINGLE PROTEIN	CHEMBL1154334	1	Scientific Literature	Bioorg. Med. Chem. Lett.	2009	None
CHEMBL365286	GW549034X	0	229.24	0	1.69	10	CCn1c(-c2nonc2N)nc2ccccc21	Ki	'='	960.0	nM	6.02			UO_0000065	26.25	0.48	4.33	7.27	False	CHEMBL1104157	Inhibition of PKAalpha assessed as decrease in NADH absorbance at 340 nm in the presence of	B	BAO_0000357	single protein format	None	None	None	None	None	CHEMBL4101	cAMP-dependent protein kinase alpha-catalytic subunit	Homo sapiens	SINGLE PROTEIN	CHEMBL1153801	1	Scientific Literature	Bioorg. Med. Chem. Lett.	2009	None
CHEMBL279185		0	1330.54	None	None	5	N=C(N)NCCC[C@@H](NC(=O)[C@@H](CCCNC(=N)N)NC(=O)[C@@H](CCCNC(=N)N)NC(=O)[C@@H](CCCNC(=N)N)NC(=O)[C@@H](CCCNC(=N)N)NC(=O)[C@@H](CCCNC(=N)N)NC(=O)CCCCCNC(=O)[C@H]1O[C@@H](n2cnc3c(N)ncnc32)[C@H](O)[C@@H]1O)C(N)=O	IC50	'='	8.3	nM	8.08		0.0083 +/- 0.0015	UO_0000065	6.07	None	None	None	False	CHEMBL912715	Inhibitory potency towards human cAPK C alpha in the presence of 100 uM ATP and 30 uM TAMRA-kemptide	B	BAO_0000357	single protein format	Homo sapiens	None	None	None	None	CHEMBL4101	cAMP-dependent protein kinase alpha-catalytic subunit	Homo sapiens	SINGLE PROTEIN	CHEMBL1137240	1	Scientific Literature	J. Med. Chem.	2006	None
CHEMBL3309995		0	334.34	0	1.76	10b	Nc1ccc2c(c1)nc(Cc1ccc3c(c1)OCO3)n1nc(N)nc21	IC50	'>'	10000.0	nM				UO_0000065					False	CHEMBL3381099	Inhibition of PKAalpha (unknown origin)	B	BAO_0000357	single protein format	Homo sapiens	None	None	None	None	CHEMBL4101	cAMP-dependent protein kinase alpha-catalytic subunit	Homo sapiens	SINGLE PROTEIN	CHEMBL3352169	1	Scientific Literature	Bioorg. Med. Chem.	2014	None
CHEMBL405992		0	254.24	0	2.18	K00056	Cc1ccc2c(c1)C(=O)c1cc(O)cc(O)c1C2=O	Thermal melting change	'='	3.1	degrees C				UO_0000027					False	CHEMBL3430832	Delta TM value showing the stabilisation of PRKACA produced by compound binding	B	BAO_0000357	single protein format	Homo sapiens	None	None	None	None	CHEMBL4101	cAMP-dependent protein kinase alpha-catalytic subunit	Homo sapiens	SINGLE PROTEIN	CHEMBL1145498	1	Scientific Literature	Proc. Natl. Acad. Sci. U.S.A.	2007	None
CHEMBL306883		0	576.56	2	2.63	41	CN1C2CCC1C(NC(=O)c1ccc(O)cc1)C(OC(=O)c1cc(O)c(C(=O)c3c(O)cccc3C(=O)O)c(O)c1)C2	IC50	'>'	50000.0	nM				UO_0000065					False	CHEMBL770106	Inhibitory concentration against recombinant human cAMP-dependent Protein kinase A	B	BAO_0000357	single protein format	None	None	None	None	None	CHEMBL4101	cAMP-dependent protein kinase alpha-catalytic subunit	Homo sapiens	SINGLE PROTEIN	CHEMBL1130164	1	Scientific Literature	J. Med. Chem.	1997	None
CHEMBL505896		0	610.69	2	5.63	22	COc1cc2c(Oc3ccc(-c4cnc(Cc5ccccc5)n(C)c4=O)cc3F)ccnc2cc1OCCCN1CCOCC1	IC50	'>'	100000.0	nM				UO_0000065					False	CHEMBL970661	Inhibition of PKAalpha	B	BAO_0000357	single protein format	None	None	None	None	None	CHEMBL4101	cAMP-dependent protein kinase alpha-catalytic subunit	Homo sapiens	SINGLE PROTEIN	CHEMBL1140082	1	Scientific Literature	J. Med. Chem.	2008	None
CHEMBL91829	RUBOXISTAURIN	3	468.56	0	3.51	LY-333531	CN(C)C[C@@H]1CCn2cc(c3ccccc32)C2=C(C(=O)NC2=O)c2cn(c3ccccc23)CCO1	Activity	'='	59.0	%				UO_0000187					False	CHEMBL1063724	Percentage PKA activity remaining in the presence of 0.1uM inhibitor	B	BAO_0000357	single protein format	Homo sapiens	None	None	None	None	CHEMBL4101	cAMP-dependent protein kinase alpha-catalytic subunit	Homo sapiens	SINGLE PROTEIN	CHEMBL1150976	1	Scientific Literature	Biochem. J.	2007	None
CHEMBL274654	ORANTINIB	3	310.35	0	3.14	SU-6668	Cc1[nH]c(/C=C2\C(=O)Nc3ccccc32)c(C)c1CCC(=O)O	Activity	'='	102.0	%				UO_0000187					False	CHEMBL1062854	Percentage PKA activity remaining in the presence of 1uM inhibitor	B	BAO_0000357	single protein format	Homo sapiens	None	None	None	None	CHEMBL4101	cAMP-dependent protein kinase alpha-catalytic subunit	Homo sapiens	SINGLE PROTEIN	CHEMBL1150976	1	Scientific Literature	Biochem. J.	2007	None
CHEMBL59828		0	522.47	2	1.37	22	O=C(N[C@@H]1CNC[C@H]1OC(=O)c1cc(O)c(C(=O)c2c(O)cccc2C(=O)O)c(O)c1)c1ccc(O)cc1	IC50	'='	70.0	nM	7.16			UO_0000065	13.69	0.26	5.78	3.53	False	CHEMBL770106	Inhibitory concentration against recombinant human cAMP-dependent Protein kinase A	B	BAO_0000357	single protein format	None	None	None	None	None	CHEMBL4101	cAMP-dependent protein kinase alpha-catalytic subunit	Homo sapiens	SINGLE PROTEIN	CHEMBL1130164	1	Scientific Literature	J. Med. Chem.	1997	None
CHEMBL309078		0	589.60	2	4.22	39	CC1(C)C2CCC1(C)[C@@H](OC(=O)c1cc(O)c(C(=O)c3c(O)cccc3C(=O)O)c(O)c1)[C@@H]2NC(=O)c1ccc(O)cc1	IC50	'='	26000.0	nM	4.58			UO_0000065	7.78	0.15	0.37	2.40	False	CHEMBL770106	Inhibitory concentration against recombinant human cAMP-dependent Protein kinase A	B	BAO_0000357	single protein format	None	None	None	None	None	CHEMBL4101	cAMP-dependent protein kinase alpha-catalytic subunit	Homo sapiens	SINGLE PROTEIN	CHEMBL1130164	1	Scientific Literature	J. Med. Chem.	1997	None
CHEMBL3792850		0	411.51	0	4.14	26	O=C(Nc1ccc(CN2CCN(c3ccccc3)CC2)cc1)c1n[nH]c2ccccc12	Inhibition	'='	-1.4	%				UO_0000187					False	CHEMBL3794947	Inhibition of full length human N-terminal GST-tagged PKACalpha (1 to 351 residues) expressed in baculovirus expression system using fluorescence labelled kemptide as substrate at 50 times IC50 by electrophoretic mobility shift assay relative to control	B	BAO_0000019	assay format	Homo sapiens	None	None	None	None	CHEMBL4101	cAMP-dependent protein kinase alpha-catalytic subunit	Homo sapiens	SINGLE PROTEIN	CHEMBL3792292	1	Scientific Literature	Bioorg. Med. Chem. Lett.	2016	None
CHEMBL28	APIGENIN	0	270.24	0	2.58	K00045	O=c1cc(-c2ccc(O)cc2)oc2cc(O)cc(O)c12	Thermal melting change	'='	1.7	degrees C				UO_0000027					False	CHEMBL3430832	Delta TM value showing the stabilisation of PRKACA produced by compound binding	B	BAO_0000357	single protein format	Homo sapiens	None	None	None	None	CHEMBL4101	cAMP-dependent protein kinase alpha-catalytic subunit	Homo sapiens	SINGLE PROTEIN	CHEMBL1145498	1	Scientific Literature	Proc. Natl. Acad. Sci. U.S.A.	2007	None
CHEMBL1077599		0	831.04	2	-1.65	4	N=C(N)NCCC[C@@H](NC(=O)[C@@H](CCCNC(=N)N)NC(=O)CCCCCNC(=O)[C@@H](CCCCN)NC(=O)CCCCCNC(=O)c1ccc(C(N)=O)cc1)C(N)=O	IC50	'='	23000.0	nM	4.64			UO_0000065	5.58	0.11	6.29	1.22	False	CHEMBL1110408	Inhibition of PKACalpha in presence of 100 uM ATP	B	BAO_0000357	single protein format	None	None	None	None	None	CHEMBL4101	cAMP-dependent protein kinase alpha-catalytic subunit	Homo sapiens	SINGLE PROTEIN	CHEMBL1154334	1	Scientific Literature	Bioorg. Med. Chem. Lett.	2009	None
CHEMBL1077369		0	887.13	3	-0.65	6a	N=C(N)NCCC[C@@H](NC(=O)[C@@H](CCCNC(=N)N)NC(=O)CCCCCNC(=O)[C@@H](CCCCN)NC(=O)CCCCCNC(=O)c1ccc(-c2ccnc(N)n2)s1)C(N)=O	IC50	'='	82.0	nM	7.09			UO_0000065	7.99	0.16	7.74	1.82	False	CHEMBL1110410	Inhibition of PKACalpha in presence of 1000 uM ATP	B	BAO_0000357	single protein format	None	None	None	None	None	CHEMBL4101	cAMP-dependent protein kinase alpha-catalytic subunit	Homo sapiens	SINGLE PROTEIN	CHEMBL1154334	1	Scientific Literature	Bioorg. Med. Chem. Lett.	2009	None
CHEMBL67442		0	536.49	2	1.76	23	O=C(N[C@@H]1CNCC[C@H]1OC(=O)c1cc(O)c(C(=O)c2c(O)cccc2C(=O)O)c(O)c1)c1ccc(O)cc1	IC50	'='	350.0	nM	6.46			UO_0000065	12.03	0.23	4.70	3.18	False	CHEMBL770106	Inhibitory concentration against recombinant human cAMP-dependent Protein kinase A	B	BAO_0000357	single protein format	None	None	None	None	None	CHEMBL4101	cAMP-dependent protein kinase alpha-catalytic subunit	Homo sapiens	SINGLE PROTEIN	CHEMBL1130164	1	Scientific Literature	J. Med. Chem.	1997	None
CHEMBL75661		0	551.50	2	2.16	32-alpha	O=C(N[C@@H]1C[C@H](CO)C[C@H]1OC(=O)c1cc(O)c(C(=O)c2c(O)cccc2C(=O)O)c(O)c1)c1ccc(O)cc1	IC50	'='	230.0	nM	6.64			UO_0000065	12.04	0.23	4.48	3.15	False	CHEMBL770106	Inhibitory concentration against recombinant human cAMP-dependent Protein kinase A	B	BAO_0000357	single protein format	None	None	None	None	None	CHEMBL4101	cAMP-dependent protein kinase alpha-catalytic subunit	Homo sapiens	SINGLE PROTEIN	CHEMBL1130164	1	Scientific Literature	J. Med. Chem.	1997	None
CHEMBL412142	CHIR-99021	0	465.35	0	4.94	CT 99021	Cc1c[nH]c(-c2cnc(NCCNc3ccc(C#N)cn3)nc2-c2ccc(Cl)cc2Cl)n1	Activity	'='	89.0	%				UO_0000187					False	CHEMBL1062854	Percentage PKA activity remaining in the presence of 1uM inhibitor	B	BAO_0000357	single protein format	Homo sapiens	None	None	None	None	CHEMBL4101	cAMP-dependent protein kinase alpha-catalytic subunit	Homo sapiens	SINGLE PROTEIN	CHEMBL1150976	1	Scientific Literature	Biochem. J.	2007	None
CHEMBL573339	PI-103	0	348.36	0	2.98	PI-103	Oc1cccc(-c2nc(N3CCOCC3)c3oc4ncccc4c3n2)c1	Activity	'='	74.0	%				UO_0000187					False	CHEMBL1062854	Percentage PKA activity remaining in the presence of 1uM inhibitor	B	BAO_0000357	single protein format	Homo sapiens	None	None	None	None	CHEMBL4101	cAMP-dependent protein kinase alpha-catalytic subunit	Homo sapiens	SINGLE PROTEIN	CHEMBL1150976	1	Scientific Literature	Biochem. J.	2007	None
CHEMBL50894	ALSTERPAULLONE	0	293.28	0	3.24	Alsterpaullone	O=C1Cc2c([nH]c3ccc([N+](=O)[O-])cc23)-c2ccccc2N1	Activity	'='	79.0	%				UO_0000187					False	CHEMBL1062854	Percentage PKA activity remaining in the presence of 1uM inhibitor	B	BAO_0000357	single protein format	Homo sapiens	None	None	None	None	CHEMBL4101	cAMP-dependent protein kinase alpha-catalytic subunit	Homo sapiens	SINGLE PROTEIN	CHEMBL1150976	1	Scientific Literature	Biochem. J.	2007	None
CHEMBL75004		0	551.50	2	2.16	32-beta	O=C(N[C@@H]1C[C@@H](CO)C[C@H]1OC(=O)c1cc(O)c(C(=O)c2c(O)cccc2C(=O)O)c(O)c1)c1ccc(O)cc1	IC50	'='	220.0	nM	6.66			UO_0000065	12.07	0.23	4.50	3.16	False	CHEMBL770106	Inhibitory concentration against recombinant human cAMP-dependent Protein kinase A	B	BAO_0000357	single protein format	None	None	None	None	None	CHEMBL4101	cAMP-dependent protein kinase alpha-catalytic subunit	Homo sapiens	SINGLE PROTEIN	CHEMBL1130164	1	Scientific Literature	J. Med. Chem.	1997	None
CHEMBL1641799		0	358.42	0	4.26	18	CC(C)(C)c1cc(C(=O)O)c(NC(=O)Nc2ccc3[nH]ncc3c2)s1	Inhibition	'='	10.0	%				UO_0000187					False	CHEMBL1646796	Inhibition of PRKACA at 1 uM	B	BAO_0000357	single protein format	None	None	None	None	None	CHEMBL4101	cAMP-dependent protein kinase alpha-catalytic subunit	Homo sapiens	SINGLE PROTEIN	CHEMBL1641460	1	Scientific Literature	Bioorg. Med. Chem. Lett.	2011	None
CHEMBL1254209		0	389.26	0	2.45	7, DG2	COc1ccccc1N1CCN(c2ncnc3[nH]nc(Br)c23)CC1	Inhibition	'='	48.0	%				UO_0000187					False	CHEMBL1252624	Inhibition of PRKACA (PKA) at 1 uM in presence of 10 uM ATP by Select Screen kinase assay relative to untreated control	B	BAO_0000357	single protein format	None	None	None	None	None	CHEMBL4101	cAMP-dependent protein kinase alpha-catalytic subunit	Homo sapiens	SINGLE PROTEIN	CHEMBL1250448	1	Scientific Literature	Nat. Chem. Biol.	2009	None
CHEMBL1080970		0	285.31	0	1.89	32	Nc1nonc1-c1nc2cc(CO)ccc2n1C1CCC1	Ki	'='	1500.0	nM	5.82			UO_0000065	20.41	0.38	3.93	5.65	False	CHEMBL1104157	Inhibition of PKAalpha assessed as decrease in NADH absorbance at 340 nm in the presence of	B	BAO_0000357	single protein format	None	None	None	None	None	CHEMBL4101	cAMP-dependent protein kinase alpha-catalytic subunit	Homo sapiens	SINGLE PROTEIN	CHEMBL1153801	1	Scientific Literature	Bioorg. Med. Chem. Lett.	2009	None
CHEMBL1909399	GW352430A	0	457.94	0	2.28	GW352430A	Cl.NS(=O)(=O)c1ccc(N/N=C2\C(=O)Nc3cccc(CCc4ccncc4)c32)cc1	Inhibition	'='	1.07	%				UO_0000187					False	CHEMBL1961897	GSK_PKIS: PKA mean inhibition at 1 uM [Nanosyn]	B	BAO_0000357	single protein format	None	None	None	None	None	CHEMBL4101	cAMP-dependent protein kinase alpha-catalytic subunit	Homo sapiens	SINGLE PROTEIN	CHEMBL1961873	16	GSK Published Kinase Inhibitor Set			None
CHEMBL453737		0	629.66	2	5.92	51	COc1cc2c(Oc3ccc(-c4cnc(Nc5ccc(F)cc5)n(C)c4=O)cc3F)ccnc2cc1OCCCN1CCOCC1	IC50	'>'	100000.0	nM				UO_0000065					False	CHEMBL970661	Inhibition of PKAalpha	B	BAO_0000357	single protein format	None	None	None	None	None	CHEMBL4101	cAMP-dependent protein kinase alpha-catalytic subunit	Homo sapiens	SINGLE PROTEIN	CHEMBL1140082	1	Scientific Literature	J. Med. Chem.	2008	None
CHEMBL218088	GW435821X	0	268.32	0	2.67	GW435821X	Cc1cc(O)cc(C)c1/C=C/c1cncc(C(N)=O)c1	Inhibition	'='	2.91	%				UO_0000187					False	CHEMBL1961897	GSK_PKIS: PKA mean inhibition at 1 uM [Nanosyn]	B	BAO_0000357	single protein format	None	None	None	None	None	CHEMBL4101	cAMP-dependent protein kinase alpha-catalytic subunit	Homo sapiens	SINGLE PROTEIN	CHEMBL1961873	16	GSK Published Kinase Inhibitor Set			None
CHEMBL278724	SB-202474	0	279.34	0	3.71	SB-202474	CCc1nc(-c2ccc(OC)cc2)[nH]c1-c1ccncc1	Residual Activity	'='	91.0	%				UO_0000187					False	CHEMBL2219390	Millipore: Percentage of residual kinase activity of PRKACA at 1uM relative to control. Control inhibitor: Staurosporine at 10.0uM. Buffer: 8 mM MOPS pH 7.0, 0.2 mM EDTA	B	BAO_0000357	single protein format	Homo sapiens	None	None	None	None	CHEMBL4101	cAMP-dependent protein kinase alpha-catalytic subunit	Homo sapiens	SINGLE PROTEIN	CHEMBL2218924	1	Scientific Literature	Biochem. J.	2013	None
CHEMBL1644619		0	387.44	0	3.37	11	O=c1[nH]nc(-c2ccnc(NC3CCCOC3)c2)n1-c1ccc2ccccc2c1	Inhibition	'='	47.0	%				UO_0000187					False	CHEMBL1648815	Inhibition of PRKACA at 10 uM after 60 mins by TR-FRET assay	B	BAO_0000357	single protein format	None	None	None	None	None	CHEMBL4101	cAMP-dependent protein kinase alpha-catalytic subunit	Homo sapiens	SINGLE PROTEIN	CHEMBL1641539	1	Scientific Literature	Bioorg. Med. Chem. Lett.	2011	None
CHEMBL75680	ALOISINE A	0	267.33	0	3.67	Aloisine_A	CCCCc1c(-c2ccc(O)cc2)[nH]c2nccnc12	Residual Activity	'='	111.0	%				UO_0000187					False	CHEMBL2219390	Millipore: Percentage of residual kinase activity of PRKACA at 1uM relative to control. Control inhibitor: Staurosporine at 10.0uM. Buffer: 8 mM MOPS pH 7.0, 0.2 mM EDTA	B	BAO_0000357	single protein format	Homo sapiens	None	None	None	None	CHEMBL4101	cAMP-dependent protein kinase alpha-catalytic subunit	Homo sapiens	SINGLE PROTEIN	CHEMBL2218924	1	Scientific Literature	Biochem. J.	2013	None
CHEMBL1080073		0	313.32	0	2.18	29	COC(=O)c1ccc2c(c1)nc(-c1nonc1N)n2C1CCC1	Ki	'>'	3300.0	nM				UO_0000065					False	CHEMBL1104157	Inhibition of PKAalpha assessed as decrease in NADH absorbance at 340 nm in the presence of	B	BAO_0000357	single protein format	None	None	None	None	None	CHEMBL4101	cAMP-dependent protein kinase alpha-catalytic subunit	Homo sapiens	SINGLE PROTEIN	CHEMBL1153801	1	Scientific Literature	Bioorg. Med. Chem. Lett.	2009	None
CHEMBL1644616		0	304.38	0	4.15	1	S=c1[nH]nc(-c2ccncc2)n1-c1ccc2ccccc2c1	Inhibition	'='	93.0	%				UO_0000187					False	CHEMBL1786866	Inhibition of PKACA at 10 uM	B	BAO_0000357	single protein format	None	None	None	None	None	CHEMBL4101	cAMP-dependent protein kinase alpha-catalytic subunit	Homo sapiens	SINGLE PROTEIN	CHEMBL1781927	1	Scientific Literature	Bioorg. Med. Chem. Lett.	2011	None
CHEMBL102714	SB-216763	0	371.22	0	4.05	SB-216763	Cn1cc(C2=C(c3ccc(Cl)cc3Cl)C(=O)NC2=O)c2ccccc21	Activity	'='	88.0	%				UO_0000187					False	CHEMBL1063725	Percentage PKA activity remaining in the presence of 2uM inhibitor	B	BAO_0000357	single protein format	Homo sapiens	None	None	None	None	CHEMBL4101	cAMP-dependent protein kinase alpha-catalytic subunit	Homo sapiens	SINGLE PROTEIN	CHEMBL1150976	1	Scientific Literature	Biochem. J.	2007	None
CHEMBL148333		0	265.34	0	0.73	H-8	CNCCNS(=O)(=O)c1cccc2cnccc12	Activity	'='	15.0	%			Antagonist	UO_0000187					False	CHEMBL1062854	Percentage PKA activity remaining in the presence of 1uM inhibitor	B	BAO_0000357	single protein format	Homo sapiens	None	None	None	None	CHEMBL4101	cAMP-dependent protein kinase alpha-catalytic subunit	Homo sapiens	SINGLE PROTEIN	CHEMBL1150976	1	Scientific Literature	Biochem. J.	2007	None
CHEMBL307708		0	550.52	2	2.13	33-alpha	NC[C@H]1C[C@@H](NC(=O)c2ccc(O)cc2)[C@H](OC(=O)c2cc(O)c(C(=O)c3c(O)cccc3C(=O)O)c(O)c2)C1	IC50	'='	170.0	nM	6.77			UO_0000065	12.30	0.23	4.64	3.12	False	CHEMBL770106	Inhibitory concentration against recombinant human cAMP-dependent Protein kinase A	B	BAO_0000357	single protein format	None	None	None	None	None	CHEMBL4101	cAMP-dependent protein kinase alpha-catalytic subunit	Homo sapiens	SINGLE PROTEIN	CHEMBL1130164	1	Scientific Literature	J. Med. Chem.	1997	None
CHEMBL78129		0	576.56	2	2.49	37	O=C(N[C@@H]1CN2CCC(CC2)[C@H]1OC(=O)c1cc(O)c(C(=O)c2c(O)cccc2C(=O)O)c(O)c1)c1ccc(O)cc1	IC50	'='	1700.0	nM	5.77			UO_0000065	10.01	0.19	3.28	2.98	False	CHEMBL770106	Inhibitory concentration against recombinant human cAMP-dependent Protein kinase A	B	BAO_0000357	single protein format	None	None	None	None	None	CHEMBL4101	cAMP-dependent protein kinase alpha-catalytic subunit	Homo sapiens	SINGLE PROTEIN	CHEMBL1130164	1	Scientific Literature	J. Med. Chem.	1997	None
CHEMBL60254	BALANOL	0	550.52	2	2.15	(-)-1	O=C(N[C@@H]1CNCCC[C@H]1OC(=O)c1cc(O)c(C(=O)c2c(O)cccc2C(=O)O)c(O)c1)c1ccc(O)cc1	IC50	'='	50.0	nM	7.30			UO_0000065	13.26	0.25	5.15	3.60	False	CHEMBL770106	Inhibitory concentration against recombinant human cAMP-dependent Protein kinase A	B	BAO_0000357	single protein format	None	None	None	None	None	CHEMBL4101	cAMP-dependent protein kinase alpha-catalytic subunit	Homo sapiens	SINGLE PROTEIN	CHEMBL1130164	1	Scientific Literature	J. Med. Chem.	1997	None
CHEMBL381604	GW799251X	0	446.87	0	4.36	GW799251X	Nc1nccc(C#Cc2cncnc2Nc2ccc(OCc3cccc(F)c3)c(Cl)c2)n1	Inhibition	'='	2.74	%				UO_0000187					False	CHEMBL1961897	GSK_PKIS: PKA mean inhibition at 1 uM [Nanosyn]	B	BAO_0000357	single protein format	None	None	None	None	None	CHEMBL4101	cAMP-dependent protein kinase alpha-catalytic subunit	Homo sapiens	SINGLE PROTEIN	CHEMBL1961873	16	GSK Published Kinase Inhibitor Set			None
CHEMBL475599	GSK-300014A	0	603.17	2	6.67	GSK300014A	CS(=O)(=O)CCNCc1cc(-c2cc3c(Nc4ccc(OCc5cccc(F)c5)c(Cl)c4)ncnc3s2)cs1	Inhibition	'='	1.96	%				UO_0000187					False	CHEMBL1961896	GSK_PKIS: PKA mean inhibition at 0.1 uM [Nanosyn]	B	BAO_0000357	single protein format	None	None	None	None	None	CHEMBL4101	cAMP-dependent protein kinase alpha-catalytic subunit	Homo sapiens	SINGLE PROTEIN	CHEMBL1961873	16	GSK Published Kinase Inhibitor Set			None
CHEMBL303351		0	256.70	0	2.98	5A2	Clc1cccc(-n2nncc2-c2ccncc2)c1	Inhibition						Active						False	CHEMBL1941734	Inhibition of PKACa at 10 uM by colorimetric analysis	B	BAO_0000357	single protein format	None	None	None	None	None	CHEMBL4101	cAMP-dependent protein kinase alpha-catalytic subunit	Homo sapiens	SINGLE PROTEIN	CHEMBL1938312	1	Scientific Literature	Bioorg. Med. Chem. Lett.	2012	None
CHEMBL413460		0	1677.98	None	None	26	N=C(N)NCCC[C@@H](NC(=O)CCCCCNC(=O)[C@H]1O[C@@H](n2cnc3c(N)ncnc32)[C@H](O)[C@@H]1O)C(=O)N[C@H](CCCNC(=N)N)C(=O)N[C@H](CCCNC(=N)N)C(=O)N[C@H](CCCNC(=N)N)C(=O)N[C@H](CCCNC(=N)N)C(=O)N[C@H](CCCNC(=N)N)C(=O)NC(=O)CCCCCNCCNS(=O)(=O)c1cccc2cnccc12	IC50	'='	5.3	nM	8.28		0.0053 +/- 0.0007	UO_0000065	4.93	None	None	None	False	CHEMBL912715	Inhibitory potency towards human cAPK C alpha in the presence of 100 uM ATP and 30 uM TAMRA-kemptide	B	BAO_0000357	single protein format	Homo sapiens	None	None	None	None	CHEMBL4101	cAMP-dependent protein kinase alpha-catalytic subunit	Homo sapiens	SINGLE PROTEIN	CHEMBL1137240	1	Scientific Literature	J. Med. Chem.	2006	None
CHEMBL438491		0	1312.57	None	None	ARC-659-1a	N=C(N)NCCC[C@H](NC(=O)[C@H](CCCNC(=N)N)NC(=O)[C@H](CCCNC(=N)N)NC(=O)[C@H](CCCNC(=N)N)NC(=O)[C@H](CCCNC(=N)N)NC(=O)[C@H](CCCNC(=N)N)NC(=O)CCCCCNC(=O)[C@H]1C[C@H](O)[C@@H](n2cnc3c(N)ncnc32)C1)C(N)=O	IC50	'='	97.3	nM	7.01			UO_0000065	5.34	None	None	None	False	CHEMBL899231	Inhibition of cAPK Calpha in presence of 0.1 mM ATP	B	BAO_0000357	single protein format	None	None	None	None	None	CHEMBL4101	cAMP-dependent protein kinase alpha-catalytic subunit	Homo sapiens	SINGLE PROTEIN	CHEMBL1149703	1	Scientific Literature	Bioorg. Med. Chem. Lett.	2007	None
CHEMBL397521		0	1312.57	None	None	ARC-659-1b	N=C(N)NCCC[C@H](NC(=O)[C@H](CCCNC(=N)N)NC(=O)[C@H](CCCNC(=N)N)NC(=O)[C@H](CCCNC(=N)N)NC(=O)[C@H](CCCNC(=N)N)NC(=O)[C@H](CCCNC(=N)N)NC(=O)CCCCCNC(=O)[C@@H]1C[C@@H](O)[C@H](n2cnc3c(N)ncnc32)C1)C(N)=O	IC50	'='	12.9	nM	7.89			UO_0000065	6.01	None	None	None	False	CHEMBL899231	Inhibition of cAPK Calpha in presence of 0.1 mM ATP	B	BAO_0000357	single protein format	None	None	None	None	None	CHEMBL4101	cAMP-dependent protein kinase alpha-catalytic subunit	Homo sapiens	SINGLE PROTEIN	CHEMBL1149703	1	Scientific Literature	Bioorg. Med. Chem. Lett.	2007	None
CHEMBL1794064	GSK-561866B	0	470.41	0	0.12	GSK561866B	CCn1c(-c2nonc2N)nc2c(C#CCN)ncc(OCCCN)c21.O=C(O)C(F)(F)F	Inhibition	'='											False	CHEMBL1961897	GSK_PKIS: PKA mean inhibition at 1 uM [Nanosyn]	B	BAO_0000357	single protein format	None	None	None	None	None	CHEMBL4101	cAMP-dependent protein kinase alpha-catalytic subunit	Homo sapiens	SINGLE PROTEIN	CHEMBL1961873	16	GSK Published Kinase Inhibitor Set			None
CHEMBL207247	GW807930X	0	500.96	2	5.63	GW807930X	CC(=O)NCc1cccc(C#Cc2cncnc2Nc2ccc(OCc3cccc(F)c3)c(Cl)c2)c1	Inhibition	'='	0.58	%				UO_0000187					False	CHEMBL1961897	GSK_PKIS: PKA mean inhibition at 1 uM [Nanosyn]	B	BAO_0000357	single protein format	None	None	None	None	None	CHEMBL4101	cAMP-dependent protein kinase alpha-catalytic subunit	Homo sapiens	SINGLE PROTEIN	CHEMBL1961873	16	GSK Published Kinase Inhibitor Set			None
CHEMBL427058	GSK-466317A	0	448.83	0	4.75	GSK466317A	CC1=C(C(=O)Nc2cc(Cl)c3[nH]ncc3c2)C(c2ccc(C(F)(F)F)cc2)CC(=O)N1	Inhibition	'='	71.03	%				UO_0000187					False	CHEMBL1961897	GSK_PKIS: PKA mean inhibition at 1 uM [Nanosyn]	B	BAO_0000357	single protein format	None	None	None	None	None	CHEMBL4101	cAMP-dependent protein kinase alpha-catalytic subunit	Homo sapiens	SINGLE PROTEIN	CHEMBL1961873	16	GSK Published Kinase Inhibitor Set			None
CHEMBL1909371	GW694590A	0	453.89	1	5.18	GW694590A	COC(=O)Nc1nc2cc(Oc3ccc(NC(=O)Nc4ccccc4)cc3)ccc2[nH]1.Cl	Inhibition	'='	2.15	%				UO_0000187					False	CHEMBL1961897	GSK_PKIS: PKA mean inhibition at 1 uM [Nanosyn]	B	BAO_0000357	single protein format	None	None	None	None	None	CHEMBL4101	cAMP-dependent protein kinase alpha-catalytic subunit	Homo sapiens	SINGLE PROTEIN	CHEMBL1961873	16	GSK Published Kinase Inhibitor Set			None
CHEMBL588025	GW770249A	0	467.81	1	5.27	GW770249A	Cl.Nc1ncnc2occ(-c3ccc(NC(=O)Nc4cc(C(F)(F)F)ccc4F)cc3)c12	Inhibition	'='	0.57	%				UO_0000187					False	CHEMBL1961896	GSK_PKIS: PKA mean inhibition at 0.1 uM [Nanosyn]	B	BAO_0000357	single protein format	None	None	None	None	None	CHEMBL4101	cAMP-dependent protein kinase alpha-catalytic subunit	Homo sapiens	SINGLE PROTEIN	CHEMBL1961873	16	GSK Published Kinase Inhibitor Set			None
CHEMBL1909402	GW568326X	0	373.31	0	4.20	GW568326X	Nc1nccc(-c2c(-c3ccc(F)cc3)nn3cc(C(F)(F)F)ccc23)n1	Inhibition	'='	2.17	%				UO_0000187					False	CHEMBL1961897	GSK_PKIS: PKA mean inhibition at 1 uM [Nanosyn]	B	BAO_0000357	single protein format	None	None	None	None	None	CHEMBL4101	cAMP-dependent protein kinase alpha-catalytic subunit	Homo sapiens	SINGLE PROTEIN	CHEMBL1961873	16	GSK Published Kinase Inhibitor Set			None
CHEMBL409892	GW305178X	0	367.39	0	1.65	GW305178X	NS(=O)(=O)c1ccc(N/N=C2\C(=O)Nc3ccc4ncccc4c32)cc1	Inhibition	'='	1.4	%				UO_0000187					False	CHEMBL1961896	GSK_PKIS: PKA mean inhibition at 0.1 uM [Nanosyn]	B	BAO_0000357	single protein format	None	None	None	None	None	CHEMBL4101	cAMP-dependent protein kinase alpha-catalytic subunit	Homo sapiens	SINGLE PROTEIN	CHEMBL1961873	16	GSK Published Kinase Inhibitor Set			None
CHEMBL482326	GSK-1030062A	0	505.52	2	5.40	GSK1030062A	COc1cc2ncn(-c3cc(OCc4ccccc4C(F)(F)F)c(C(=O)N(C)C)s3)c2cc1OC	Inhibition	'='	0.93	%				UO_0000187					False	CHEMBL1961897	GSK_PKIS: PKA mean inhibition at 1 uM [Nanosyn]	B	BAO_0000357	single protein format	None	None	None	None	None	CHEMBL4101	cAMP-dependent protein kinase alpha-catalytic subunit	Homo sapiens	SINGLE PROTEIN	CHEMBL1961873	16	GSK Published Kinase Inhibitor Set			None
CHEMBL475761	GW784684X	0	564.09	2	6.81	GW784684X	CN1CCN(Cc2ccc(-c3cc4ncnc(Nc5ccc(OCc6cccc(F)c6)c(Cl)c5)c4s3)o2)CC1	Inhibition	'='	5.56	%				UO_0000187					False	CHEMBL1961897	GSK_PKIS: PKA mean inhibition at 1 uM [Nanosyn]	B	BAO_0000357	single protein format	None	None	None	None	None	CHEMBL4101	cAMP-dependent protein kinase alpha-catalytic subunit	Homo sapiens	SINGLE PROTEIN	CHEMBL1961873	16	GSK Published Kinase Inhibitor Set			None
CHEMBL1909391	GW576924A	0	579.10	2	5.92	GW576924A	Cl.[O-][S+]1CCN(Cc2ccc(-c3ccc4ncnc(Nc5ccc(OCc6ccccc6)c(F)c5)c4c3)o2)CC1	Inhibition	'='	0.99	%				UO_0000187					False	CHEMBL1961896	GSK_PKIS: PKA mean inhibition at 0.1 uM [Nanosyn]	B	BAO_0000357	single protein format	None	None	None	None	None	CHEMBL4101	cAMP-dependent protein kinase alpha-catalytic subunit	Homo sapiens	SINGLE PROTEIN	CHEMBL1961873	16	GSK Published Kinase Inhibitor Set			None
CHEMBL1794056	GW301789X	0	303.32	0	2.67	GW301789X	O=C1Nc2ccccc2/C1=C/Nc1ccc(-n2cncn2)cc1	Inhibition	'='	1.48	%				UO_0000187					False	CHEMBL1961896	GSK_PKIS: PKA mean inhibition at 0.1 uM [Nanosyn]	B	BAO_0000357	single protein format	None	None	None	None	None	CHEMBL4101	cAMP-dependent protein kinase alpha-catalytic subunit	Homo sapiens	SINGLE PROTEIN	CHEMBL1961873	16	GSK Published Kinase Inhibitor Set			None
CHEMBL1909367	GW680908A	0	587.94	2	5.38	GW680908A	COC(=O)Nc1nc2ccc(S(=O)(=O)c3ccc(NC(=O)Nc4cc(C(F)(F)F)ccc4F)cc3)cc2[nH]1.Cl	Inhibition	'='	1.93	%				UO_0000187					False	CHEMBL1961896	GSK_PKIS: PKA mean inhibition at 0.1 uM [Nanosyn]	B	BAO_0000357	single protein format	None	None	None	None	None	CHEMBL4101	cAMP-dependent protein kinase alpha-catalytic subunit	Homo sapiens	SINGLE PROTEIN	CHEMBL1961873	16	GSK Published Kinase Inhibitor Set			None
CHEMBL318892		0	428.52	1	5.16	SB-236687	CN1CCC(n2cnc(-c3ccc(F)cc3)c2-c2ccnc(Nc3ccccc3)n2)CC1	Inhibition	'='	16.71	%				UO_0000187					False	CHEMBL1961897	GSK_PKIS: PKA mean inhibition at 1 uM [Nanosyn]	B	BAO_0000357	single protein format	None	None	None	None	None	CHEMBL4101	cAMP-dependent protein kinase alpha-catalytic subunit	Homo sapiens	SINGLE PROTEIN	CHEMBL1961873	16	GSK Published Kinase Inhibitor Set			None
CHEMBL458438	GSK-1511931A	0	508.63	2	5.53	GSK1511931A	COc1cc(N2CCN(C(C)C)CC2)ccc1Nc1nc(Nc2cccc3ncccc23)c2cc[nH]c2n1	Inhibition	'='	0.01	%				UO_0000187					False	CHEMBL1961896	GSK_PKIS: PKA mean inhibition at 0.1 uM [Nanosyn]	B	BAO_0000357	single protein format	None	None	None	None	None	CHEMBL4101	cAMP-dependent protein kinase alpha-catalytic subunit	Homo sapiens	SINGLE PROTEIN	CHEMBL1961873	16	GSK Published Kinase Inhibitor Set			None
CHEMBL365248	GW810372X	0	402.34	0	3.84	GW810372X	COc1ccc2c(-c3ccnc(Nc4cccc(OC(F)(F)F)c4)n3)cnn2n1	Inhibition	'='	1.61	%				UO_0000187					False	CHEMBL1961896	GSK_PKIS: PKA mean inhibition at 0.1 uM [Nanosyn]	B	BAO_0000357	single protein format	None	None	None	None	None	CHEMBL4101	cAMP-dependent protein kinase alpha-catalytic subunit	Homo sapiens	SINGLE PROTEIN	CHEMBL1961873	16	GSK Published Kinase Inhibitor Set			None
CHEMBL3758582		0	475.62	0	4.83	35b	COc1ccc(C(=O)NCCN(C)C)cc1-c1cc2c(N[C@H](C)c3ccccc3)ncnc2s1	Inhibition	'='	9.0	%				UO_0000187					False	CHEMBL3761597	Inhibition of PRKACA (unknown origin) at 500 nM	B	BAO_0000357	single protein format	Homo sapiens	None	None	None	None	CHEMBL4101	cAMP-dependent protein kinase alpha-catalytic subunit	Homo sapiens	SINGLE PROTEIN	CHEMBL3758163	1	Scientific Literature	Eur. J. Med. Chem.	2016	None
CHEMBL3758351		0	415.88	1	5.40	3f	COc1cc(CO)ccc1-c1cc2c(Nc3ccc(F)c(Cl)c3)ncnc2s1	Inhibition	'='	8.0	%				UO_0000187					False	CHEMBL3761597	Inhibition of PRKACA (unknown origin) at 500 nM	B	BAO_0000357	single protein format	Homo sapiens	None	None	None	None	CHEMBL4101	cAMP-dependent protein kinase alpha-catalytic subunit	Homo sapiens	SINGLE PROTEIN	CHEMBL3758163	1	Scientific Literature	Eur. J. Med. Chem.	2016	None
CHEMBL1933582		0	501.51	1	3.16	25	CN1CCN(c2ccc(OC(F)(F)F)c(Nc3nccc(-c4cc5c(n4C)CCNC5=O)n3)c2)CC1	IC50	'>'	10000.0	nM				UO_0000065					False	CHEMBL1936626	Inhibition of PKAalpha	B	BAO_0000357	single protein format	None	None	None	None	None	CHEMBL4101	cAMP-dependent protein kinase alpha-catalytic subunit	Homo sapiens	SINGLE PROTEIN	CHEMBL1933058	1	Scientific Literature	Bioorg. Med. Chem. Lett.	2012	None
CHEMBL243907	GW673715X	0	445.48	1	5.74	GW673715X	CCc1cccc(NC(=O)Nc2ccc(Oc3ccc4nc(NC(=O)OC)[nH]c4c3)cc2)c1	Inhibition	'='	0.86	%				UO_0000187					False	CHEMBL1961897	GSK_PKIS: PKA mean inhibition at 1 uM [Nanosyn]	B	BAO_0000357	single protein format	None	None	None	None	None	CHEMBL4101	cAMP-dependent protein kinase alpha-catalytic subunit	Homo sapiens	SINGLE PROTEIN	CHEMBL1961873	16	GSK Published Kinase Inhibitor Set			None
CHEMBL442363	GW809885X	0	373.42	0	3.36	GW809885X	COc1cccc(-n2nc(C)c3c(N/N=C(\C)c4ccncc4)ncnc32)c1	Inhibition	'='	0.69	%				UO_0000187					False	CHEMBL1961896	GSK_PKIS: PKA mean inhibition at 0.1 uM [Nanosyn]	B	BAO_0000357	single protein format	None	None	None	None	None	CHEMBL4101	cAMP-dependent protein kinase alpha-catalytic subunit	Homo sapiens	SINGLE PROTEIN	CHEMBL1961873	16	GSK Published Kinase Inhibitor Set			None
CHEMBL1909393	GW583373A	0	595.55	2	6.43	GW583373A	Cl.[O-][S+]1CCN(Cc2ccc(-c3ccc4ncnc(Nc5ccc(OCc6ccccc6)c(Cl)c5)c4c3)o2)CC1	Inhibition	'='	2.94	%				UO_0000187					False	CHEMBL1961896	GSK_PKIS: PKA mean inhibition at 0.1 uM [Nanosyn]	B	BAO_0000357	single protein format	None	None	None	None	None	CHEMBL4101	cAMP-dependent protein kinase alpha-catalytic subunit	Homo sapiens	SINGLE PROTEIN	CHEMBL1961873	16	GSK Published Kinase Inhibitor Set			None
CHEMBL186213	GW827105X	0	462.44	1	5.62	GW827105X	COc1ccc(-c2nn3ncccc3c2-c2ccnc(Nc3cccc(C(F)(F)F)c3)n2)cc1	Inhibition	'='	2.61	%				UO_0000187					False	CHEMBL1961897	GSK_PKIS: PKA mean inhibition at 1 uM [Nanosyn]	B	BAO_0000357	single protein format	None	None	None	None	None	CHEMBL4101	cAMP-dependent protein kinase alpha-catalytic subunit	Homo sapiens	SINGLE PROTEIN	CHEMBL1961873	16	GSK Published Kinase Inhibitor Set			None
CHEMBL508307		0	602.07	2	5.24	9	CC(=O)N1CCN(C(=O)Cc2ccc(Nc3ncc(F)c(Nc4ccc(C(=O)Nc5ccccc5Cl)cc4)n3)cc2)CC1	Inhibition	'='	7.0	%				UO_0000187					False	CHEMBL973495	Inhibition of PRKACA at 1 uM	B	BAO_0000357	single protein format	None	None	None	None	None	CHEMBL4101	cAMP-dependent protein kinase alpha-catalytic subunit	Homo sapiens	SINGLE PROTEIN	CHEMBL1138512	1	Scientific Literature	J. Med. Chem.	2009	None
CHEMBL1909342		0	395.44	0	1.77	SB-657836-AAA	N#Cc1c(NC(=O)CN2CCOCC2)sc2c1CCCC2.O=C(O)C(=O)O	Inhibition	'='	1.82	%				UO_0000187					False	CHEMBL1961897	GSK_PKIS: PKA mean inhibition at 1 uM [Nanosyn]	B	BAO_0000357	single protein format	None	None	None	None	None	CHEMBL4101	cAMP-dependent protein kinase alpha-catalytic subunit	Homo sapiens	SINGLE PROTEIN	CHEMBL1961873	16	GSK Published Kinase Inhibitor Set			None
CHEMBL318728	GW549390X	0	236.27	0	4.09	GW549390X	c1ccc(Nc2ncc(-c3ccccc3)o2)cc1	Inhibition	'='	2.19	%				UO_0000187					False	CHEMBL1961896	GSK_PKIS: PKA mean inhibition at 0.1 uM [Nanosyn]	B	BAO_0000357	single protein format	None	None	None	None	None	CHEMBL4101	cAMP-dependent protein kinase alpha-catalytic subunit	Homo sapiens	SINGLE PROTEIN	CHEMBL1961873	16	GSK Published Kinase Inhibitor Set			None
CHEMBL385426	GW450241X	0	294.40	0	3.74	GW450241X	CCc1cccc(CC)c1/C=C/c1cncc(C(=O)NC)c1	Inhibition	'='	1.89	%				UO_0000187					False	CHEMBL1961896	GSK_PKIS: PKA mean inhibition at 0.1 uM [Nanosyn]	B	BAO_0000357	single protein format	None	None	None	None	None	CHEMBL4101	cAMP-dependent protein kinase alpha-catalytic subunit	Homo sapiens	SINGLE PROTEIN	CHEMBL1961873	16	GSK Published Kinase Inhibitor Set			None
CHEMBL63728	GW644007X	0	326.36	0	2.57	GW644007X	COc1cc(/C=N/Nc2ncnc3c2cnn3C(C)C)ccc1O	Inhibition	'='	1.05	%				UO_0000187					False	CHEMBL1961896	GSK_PKIS: PKA mean inhibition at 0.1 uM [Nanosyn]	B	BAO_0000357	single protein format	None	None	None	None	None	CHEMBL4101	cAMP-dependent protein kinase alpha-catalytic subunit	Homo sapiens	SINGLE PROTEIN	CHEMBL1961873	16	GSK Published Kinase Inhibitor Set			None
CHEMBL1078717		0	215.22	0	1.21	9	Cn1c(-c2nonc2N)nc2ccccc21	Ki	'>'	4000.0	nM				UO_0000065					False	CHEMBL1104157	Inhibition of PKAalpha assessed as decrease in NADH absorbance at 340 nm in the presence of	B	BAO_0000357	single protein format	None	None	None	None	None	CHEMBL4101	cAMP-dependent protein kinase alpha-catalytic subunit	Homo sapiens	SINGLE PROTEIN	CHEMBL1153801	1	Scientific Literature	Bioorg. Med. Chem. Lett.	2009	None
CHEMBL297394		0	947.12	3	-4.02	1, ARC-1012	N=C(N)NCCC[C@@H](NC(=O)[C@@H](CCCNC(=N)N)NC(=O)CCCCCNC(=O)[C@@H](CCCCN)NC(=O)CCCCCNC(=O)[C@H]1O[C@@H](n2cnc3c(N)ncnc32)[C@H](O)[C@@H]1O)C(N)=O	IC50	'='	54.0	nM	7.27			UO_0000065	7.67	0.15	11.29	1.59	False	CHEMBL1110408	Inhibition of PKACalpha in presence of 100 uM ATP	B	BAO_0000357	single protein format	None	None	None	None	None	CHEMBL4101	cAMP-dependent protein kinase alpha-catalytic subunit	Homo sapiens	SINGLE PROTEIN	CHEMBL1154334	1	Scientific Literature	Bioorg. Med. Chem. Lett.	2009	None
CHEMBL1077600		0	846.05	2	-1.26	5	N=C(N)NCCC[C@@H](NC(=O)[C@@H](CCCNC(=N)N)NC(=O)CCCCCNC(=O)[C@@H](CCCCN)NC(=O)CCCCCNC(=O)Nc1ccc(C(N)=O)cc1)C(N)=O	Km	'='	20000.0	nM				UO_0000065					False	CHEMBL1110409	Activity at PKACalpha in presence of 100 uM ATP	B	BAO_0000357	single protein format	None	None	None	None	None	CHEMBL4101	cAMP-dependent protein kinase alpha-catalytic subunit	Homo sapiens	SINGLE PROTEIN	CHEMBL1154334	1	Scientific Literature	Bioorg. Med. Chem. Lett.	2009	None
CHEMBL432168		0	536.49	2	1.88	31-beta	N[C@@H]1C[C@@H](NC(=O)c2ccc(O)cc2)[C@H](OC(=O)c2cc(O)c(C(=O)c3c(O)cccc3C(=O)O)c(O)c2)C1	IC50	'='	50.0	nM	7.30			UO_0000065	13.61	0.26	5.42	3.37	False	CHEMBL770106	Inhibitory concentration against recombinant human cAMP-dependent Protein kinase A	B	BAO_0000357	single protein format	None	None	None	None	None	CHEMBL4101	cAMP-dependent protein kinase alpha-catalytic subunit	Homo sapiens	SINGLE PROTEIN	CHEMBL1130164	1	Scientific Literature	J. Med. Chem.	1997	None
CHEMBL441802		0	563.52	2	2.76	48	CC(=O)C1C[C@@H](NC(=O)c2ccc(O)cc2)[C@H](OC(=O)c2cc(O)c(C(=O)c3c(O)cccc3C(=O)O)c(O)c2)C1	IC50	'='	3600.0	nM	5.44			UO_0000065	9.66	0.18	2.68	2.62	False	CHEMBL770106	Inhibitory concentration against recombinant human cAMP-dependent Protein kinase A	B	BAO_0000357	single protein format	None	None	None	None	None	CHEMBL4101	cAMP-dependent protein kinase alpha-catalytic subunit	Homo sapiens	SINGLE PROTEIN	CHEMBL1130164	1	Scientific Literature	J. Med. Chem.	1997	None
CHEMBL2012519		0	364.39	0	1.52	L-783277	COc1cc(O)c2c(c1)CCC[C@H](O)[C@H](O)C(=O)/C=C\C[C@H](C)OC2=O	IC50	'>'	10000.0	nM				UO_0000065					False	CHEMBL1656535	Inhibition of PKAalpha by Caliper mobility shift assay	B	BAO_0000357	single protein format	None	None	None	None	None	CHEMBL4101	cAMP-dependent protein kinase alpha-catalytic subunit	Homo sapiens	SINGLE PROTEIN	CHEMBL1649097	1	Scientific Literature	ACS Med. Chem. Lett.	2011	None
CHEMBL505949		0	890.02	3	-4.13	25, ARC-1039	C[C@@H](NC(=O)CCCCCNC(=O)[C@H]1O[C@@H](n2cnc3c(N)ncnc32)[C@H](O)[C@@H]1O)C(=O)NCCCCCC(=O)N[C@H](CCCNC(=N)N)C(=O)N[C@H](CCCNC(=N)N)C(N)=O	IC50	'='	97.0	nM	7.01			UO_0000065	7.88	0.15	11.14	1.62	False	CHEMBL1011048	Inhibition of PKA catalytic subunit alpha using 100 uM ATP and 30 uM TAMRA-kemptide substrate by fluorometric TLC assay	B	BAO_0000357	single protein format	None	None	None	None	None	CHEMBL4101	cAMP-dependent protein kinase alpha-catalytic subunit	Homo sapiens	SINGLE PROTEIN	CHEMBL1139385	1	Scientific Literature	J. Med. Chem.	2009	None
CHEMBL1644615		0	478.56	0	4.28	37	O=c1n(Cc2ccccn2)nc(-c2ccnc(NC3CCOCC3)c2)n1-c1ccc2ccccc2c1	Inhibition	'='	2.0	%				UO_0000187					False	CHEMBL1648815	Inhibition of PRKACA at 10 uM after 60 mins by TR-FRET assay	B	BAO_0000357	single protein format	None	None	None	None	None	CHEMBL4101	cAMP-dependent protein kinase alpha-catalytic subunit	Homo sapiens	SINGLE PROTEIN	CHEMBL1641539	1	Scientific Literature	Bioorg. Med. Chem. Lett.	2011	None
CHEMBL1276179		0	534.57	2	5.17	8l	CN1C[C@@H]2C[C@H]1CN2c1cc(F)c(-c2ccnc3c(-c4cccc5[nH]ncc45)c(-c4ccncc4)nn23)c(F)c1	Inhibition	'='	9.0	%				UO_0000187					False	CHEMBL1285611	Inhibition of PRKCA at 1 uM	B	BAO_0000357	single protein format	None	None	None	None	None	CHEMBL4101	cAMP-dependent protein kinase alpha-catalytic subunit	Homo sapiens	SINGLE PROTEIN	CHEMBL1275379	1	Scientific Literature	J. Med. Chem.	2010	None
CHEMBL218970	GW445017X	0	272.74	0	3.27	GW445017X	CNC(=O)c1cncc(/C=C/c2ccccc2Cl)c1	Inhibition	'='	3.17	%				UO_0000187					False	CHEMBL1961897	GSK_PKIS: PKA mean inhibition at 1 uM [Nanosyn]	B	BAO_0000357	single protein format	None	None	None	None	None	CHEMBL4101	cAMP-dependent protein kinase alpha-catalytic subunit	Homo sapiens	SINGLE PROTEIN	CHEMBL1961873	16	GSK Published Kinase Inhibitor Set			None
CHEMBL553	ERLOTINIB	4	393.44	0	3.41	Erlotinib	C#Cc1cccc(Nc2ncnc3cc(OCCOC)c(OCCOC)cc23)c1	Kd	'>'	10000.0	nM				UO_0000065					True	CHEMBL1051309	Binding constant for PKAC-alpha kinase domain	B	BAO_0000357	single protein format	Homo sapiens	None	None	None	None	CHEMBL4101	cAMP-dependent protein kinase alpha-catalytic subunit	Homo sapiens	SINGLE PROTEIN	CHEMBL1150977	1	Scientific Literature	Nat. Biotechnol.	2008	None
CHEMBL428690	ALVOCIDIB	3	401.85	0	3.30	Flavopiridol	CN1CC[C@H](c2c(O)cc(O)c3c(=O)cc(-c4ccccc4Cl)oc23)[C@H](O)C1	Kd	'>'	10000.0	nM				UO_0000065					True	CHEMBL1051309	Binding constant for PKAC-alpha kinase domain	B	BAO_0000357	single protein format	Homo sapiens	None	None	None	None	CHEMBL4101	cAMP-dependent protein kinase alpha-catalytic subunit	Homo sapiens	SINGLE PROTEIN	CHEMBL1150977	1	Scientific Literature	Nat. Biotechnol.	2008	None
CHEMBL124660	TANDUTINIB	2	562.72	2	5.03	MLN-518	COc1cc2c(N3CCN(C(=O)Nc4ccc(OC(C)C)cc4)CC3)ncnc2cc1OCCCN1CCCCC1	Kd	'>'	10000.0	nM				UO_0000065					True	CHEMBL1051309	Binding constant for PKAC-alpha kinase domain	B	BAO_0000357	single protein format	Homo sapiens	None	None	None	None	CHEMBL4101	cAMP-dependent protein kinase alpha-catalytic subunit	Homo sapiens	SINGLE PROTEIN	CHEMBL1150977	1	Scientific Literature	Nat. Biotechnol.	2008	None
CHEMBL101253	VATALANIB	3	346.82	1	5.01	PTK-787	Clc1ccc(Nc2nnc(Cc3ccncc3)c3ccccc23)cc1	Kd	'>'	10000.0	nM				UO_0000065					True	CHEMBL1051309	Binding constant for PKAC-alpha kinase domain	B	BAO_0000357	single protein format	Homo sapiens	None	None	None	None	CHEMBL4101	cAMP-dependent protein kinase alpha-catalytic subunit	Homo sapiens	SINGLE PROTEIN	CHEMBL1150977	1	Scientific Literature	Nat. Biotechnol.	2008	None
CHEMBL1721885	SU-014813	2	442.49	0	1.69	SU-14813	Cc1[nH]c(/C=C2\C(=O)Nc3ccc(F)cc32)c(C)c1C(=O)NC[C@H](O)CN1CCOCC1	Kd	'>'	10000.0	nM				UO_0000065					True	CHEMBL1051309	Binding constant for PKAC-alpha kinase domain	B	BAO_0000357	single protein format	Homo sapiens	None	None	None	None	CHEMBL4101	cAMP-dependent protein kinase alpha-catalytic subunit	Homo sapiens	SINGLE PROTEIN	CHEMBL1150977	1	Scientific Literature	Nat. Biotechnol.	2008	None
CHEMBL572878	TOZASERTIB	2	464.60	0	3.50	VX-680/MK-0457	Cc1cc(Nc2cc(N3CCN(C)CC3)nc(Sc3ccc(NC(=O)C4CC4)cc3)n2)n[nH]1	Kd	'>'	10000.0	nM				UO_0000065					True	CHEMBL1051309	Binding constant for PKAC-alpha kinase domain	B	BAO_0000357	single protein format	Homo sapiens	None	None	None	None	CHEMBL4101	cAMP-dependent protein kinase alpha-catalytic subunit	Homo sapiens	SINGLE PROTEIN	CHEMBL1150977	1	Scientific Literature	Nat. Biotechnol.	2008	None
CHEMBL413188	ISOGRANULATIMIDE	0	276.26	0	1.85	Isogranulatimide	O=C1NC(=O)c2c1c1c3ccccc3[nH]c1n1cncc21	Residual Activity	'='	82.0	%				UO_0000187					False	CHEMBL2219390	Millipore: Percentage of residual kinase activity of PRKACA at 1uM relative to control. Control inhibitor: Staurosporine at 10.0uM. Buffer: 8 mM MOPS pH 7.0, 0.2 mM EDTA	B	BAO_0000357	single protein format	Homo sapiens	None	None	None	None	CHEMBL4101	cAMP-dependent protein kinase alpha-catalytic subunit	Homo sapiens	SINGLE PROTEIN	CHEMBL2218924	1	Scientific Literature	Biochem. J.	2013	None
CHEMBL191384		0	372.46	0	3.94	AS-601245	N#C/C(=C1/Nc2ccccc2S1)c1ccnc(NCCc2cccnc2)n1	Residual Activity	'='	85.0	%				UO_0000187					False	CHEMBL2219390	Millipore: Percentage of residual kinase activity of PRKACA at 1uM relative to control. Control inhibitor: Staurosporine at 10.0uM. Buffer: 8 mM MOPS pH 7.0, 0.2 mM EDTA	B	BAO_0000357	single protein format	Homo sapiens	None	None	None	None	CHEMBL4101	cAMP-dependent protein kinase alpha-catalytic subunit	Homo sapiens	SINGLE PROTEIN	CHEMBL2218924	1	Scientific Literature	Biochem. J.	2013	None
CHEMBL379300	A-443654	0	397.48	0	4.36	A-443654	Cc1n[nH]c2ccc(-c3cncc(OC[C@@H](N)Cc4c[nH]c5ccccc45)c3)cc12	Activity	'='	3.0	%			Antagonist	UO_0000187					False	CHEMBL1063724	Percentage PKA activity remaining in the presence of 0.1uM inhibitor	B	BAO_0000357	single protein format	Homo sapiens	None	None	None	None	CHEMBL4101	cAMP-dependent protein kinase alpha-catalytic subunit	Homo sapiens	SINGLE PROTEIN	CHEMBL1150976	1	Scientific Literature	Biochem. J.	2007	None
CHEMBL302449	GO-6976	0	378.44	0	4.60	GO-6976	Cn1c2ccccc2c2c3c(c4c5ccccc5n(CCC#N)c4c21)CNC3=O	Activity	'='	50.0	%			Antagonist	UO_0000187					False	CHEMBL1063724	Percentage PKA activity remaining in the presence of 0.1uM inhibitor	B	BAO_0000357	single protein format	Homo sapiens	None	None	None	None	CHEMBL4101	cAMP-dependent protein kinase alpha-catalytic subunit	Homo sapiens	SINGLE PROTEIN	CHEMBL1150976	1	Scientific Literature	Biochem. J.	2007	None
CHEMBL1794051		0	522.96	1	4.81	GW-5074	Oc1c(Br)cc(C=C2c3cc(I)ccc3NC2O)cc1Br	Activity	'='	109.0	%				UO_0000187					False	CHEMBL1062854	Percentage PKA activity remaining in the presence of 1uM inhibitor	B	BAO_0000357	single protein format	Homo sapiens	None	None	None	None	CHEMBL4101	cAMP-dependent protein kinase alpha-catalytic subunit	Homo sapiens	SINGLE PROTEIN	CHEMBL1150976	1	Scientific Literature	Biochem. J.	2007	None
CHEMBL413	SIROLIMUS	4	914.19	3	6.18	Rapamycin	CO[C@H]1C[C@@H]2CC[C@@H](C)[C@@](O)(O2)C(=O)C(=O)N2CCCC[C@H]2C(=O)O[C@H]([C@H](C)C[C@@H]2CC[C@@H](O)[C@H](OC)C2)CC(=O)[C@H](C)/C=C(\C)[C@@H](O)[C@@H](OC)C(=O)[C@H](C)C[C@H](C)/C=C/C=C/C=C/1C	Activity	'='	77.0	%				UO_0000187					False	CHEMBL1062854	Percentage PKA activity remaining in the presence of 1uM inhibitor	B	BAO_0000357	single protein format	Homo sapiens	None	None	None	None	CHEMBL4101	cAMP-dependent protein kinase alpha-catalytic subunit	Homo sapiens	SINGLE PROTEIN	CHEMBL1150976	1	Scientific Literature	Biochem. J.	2007	None
CHEMBL1909355	GW461104A	0	528.46	0	4.42	GW461104A	CS(=O)(=O)CCNCc1nc(-c2ccc3ncnc(Nc4ccc(F)c(Cl)c4)c3c2)cs1.Cl	Inhibition	'='	1.17	%				UO_0000187					False	CHEMBL1961896	GSK_PKIS: PKA mean inhibition at 0.1 uM [Nanosyn]	B	BAO_0000357	single protein format	None	None	None	None	None	CHEMBL4101	cAMP-dependent protein kinase alpha-catalytic subunit	Homo sapiens	SINGLE PROTEIN	CHEMBL1961873	16	GSK Published Kinase Inhibitor Set			None
CHEMBL271595	GW297361X	0	372.43	0	2.35	GW297361X	NS(=O)(=O)c1ccc(N/C=C2\C(=O)Nc3ccc4ncsc4c32)cc1	Inhibition	'='	2.9	%				UO_0000187					False	CHEMBL1961896	GSK_PKIS: PKA mean inhibition at 0.1 uM [Nanosyn]	B	BAO_0000357	single protein format	None	None	None	None	None	CHEMBL4101	cAMP-dependent protein kinase alpha-catalytic subunit	Homo sapiens	SINGLE PROTEIN	CHEMBL1961873	16	GSK Published Kinase Inhibitor Set			None
CHEMBL1794060	GW575533A	0	332.79	0	4.10	GW575533A	COc1ccc(Nc2ncc(-c3ccccc3)o2)cc1OC.Cl	Inhibition	'='	1.87	%				UO_0000187					False	CHEMBL1961897	GSK_PKIS: PKA mean inhibition at 1 uM [Nanosyn]	B	BAO_0000357	single protein format	None	None	None	None	None	CHEMBL4101	cAMP-dependent protein kinase alpha-catalytic subunit	Homo sapiens	SINGLE PROTEIN	CHEMBL1961873	16	GSK Published Kinase Inhibitor Set			None
CHEMBL1909412		0	413.31	0	4.62	SB-476429-A	Cl.NCc1ccc(-c2nc(-c3ccc(Cl)c(O)c3)c(-c3ccncc3)[nH]2)cc1	Inhibition	'='	3.95	%				UO_0000187					False	CHEMBL1961897	GSK_PKIS: PKA mean inhibition at 1 uM [Nanosyn]	B	BAO_0000357	single protein format	None	None	None	None	None	CHEMBL4101	cAMP-dependent protein kinase alpha-catalytic subunit	Homo sapiens	SINGLE PROTEIN	CHEMBL1961873	16	GSK Published Kinase Inhibitor Set			None
CHEMBL1909401		0	465.41	0	4.56	SB-285234-W	O=C([O-])c1ccc(Oc2nccc(-c3c(-c4ccc(F)cc4)ncn3C3CCNCC3)n2)cc1.[Li+]	Inhibition	'='	4.08	%				UO_0000187					False	CHEMBL1961896	GSK_PKIS: PKA mean inhibition at 0.1 uM [Nanosyn]	B	BAO_0000357	single protein format	None	None	None	None	None	CHEMBL4101	cAMP-dependent protein kinase alpha-catalytic subunit	Homo sapiens	SINGLE PROTEIN	CHEMBL1961873	16	GSK Published Kinase Inhibitor Set			None
CHEMBL1997822		0	433.56	1	5.41	SID103904321	Cc1cc2cc(-c3csc4c(-c5cccc(S(C)(=O)=O)c5)cnc(N)c34)ccc2[nH]1	Ki	'>'	7943.28	nM			inactive	UO_0000065					False	CHEMBL1963835	PUBCHEM_BIOASSAY: Navigating the Kinome. (Class of assay: other) Panel member name: PRKACA	F	BAO_0000019	assay format	None	None	None	None	None	CHEMBL4101	cAMP-dependent protein kinase alpha-catalytic subunit	Homo sapiens	SINGLE PROTEIN	CHEMBL1201862	7	PubChem BioAssays			None
CHEMBL574738	AST-487	1	529.57	2	5.11	AST-487	CCN1CCN(Cc2ccc(NC(=O)Nc3ccc(Oc4cc(NC)ncn4)cc3)cc2C(F)(F)F)CC1	Kd	'='	3700.0	nM	5.43			UO_0000065	10.26	0.20	0.32	5.74	False	CHEMBL1908578	Binding constant for PKAC-alpha kinase domain	B	BAO_0000357	single protein format	None	None	None	None	None	CHEMBL4101	cAMP-dependent protein kinase alpha-catalytic subunit	Homo sapiens	SINGLE PROTEIN	CHEMBL1908390	1	Scientific Literature	Nat. Biotechnol.	2011	None
CHEMBL189353	GW809897X	0	571.49	2	6.48	GW809897X	CN(c1ccc(NC(=O)Nc2c(Cl)cccc2Cl)cc1)c1ccnc(Nc2cccc(CS(C)(=O)=O)c2)n1	Inhibition	'='	2.36	%				UO_0000187					False	CHEMBL1961896	GSK_PKIS: PKA mean inhibition at 0.1 uM [Nanosyn]	B	BAO_0000357	single protein format	None	None	None	None	None	CHEMBL4101	cAMP-dependent protein kinase alpha-catalytic subunit	Homo sapiens	SINGLE PROTEIN	CHEMBL1961873	16	GSK Published Kinase Inhibitor Set			None
CHEMBL1909370	GW694234A	0	532.78	1	5.94	GW694234A	COC(=O)Nc1nc2cc(Oc3ccc(NC(=O)Nc4cccc(Br)c4)cc3)ccc2[nH]1.Cl	Inhibition	'='	1.19	%				UO_0000187					False	CHEMBL1961897	GSK_PKIS: PKA mean inhibition at 1 uM [Nanosyn]	B	BAO_0000357	single protein format	None	None	None	None	None	CHEMBL4101	cAMP-dependent protein kinase alpha-catalytic subunit	Homo sapiens	SINGLE PROTEIN	CHEMBL1961873	16	GSK Published Kinase Inhibitor Set			None
CHEMBL475761	GW784684X	0	564.09	2	6.81	GW784684X	CN1CCN(Cc2ccc(-c3cc4ncnc(Nc5ccc(OCc6cccc(F)c6)c(Cl)c5)c4s3)o2)CC1	Inhibition	'='	3.28	%				UO_0000187					False	CHEMBL1961896	GSK_PKIS: PKA mean inhibition at 0.1 uM [Nanosyn]	B	BAO_0000357	single protein format	None	None	None	None	None	CHEMBL4101	cAMP-dependent protein kinase alpha-catalytic subunit	Homo sapiens	SINGLE PROTEIN	CHEMBL1961873	16	GSK Published Kinase Inhibitor Set			None
CHEMBL1990288		0	399.43	1	5.36	SID103904410	CC(Nc1nccc(-c2c(-c3ccc(F)cc3)nc3occn23)n1)c1ccccc1	Ki	'>'	7943.28	nM			inactive	UO_0000065					False	CHEMBL1963835	PUBCHEM_BIOASSAY: Navigating the Kinome. (Class of assay: other) Panel member name: PRKACA	F	BAO_0000019	assay format	None	None	None	None	None	CHEMBL4101	cAMP-dependent protein kinase alpha-catalytic subunit	Homo sapiens	SINGLE PROTEIN	CHEMBL1201862	7	PubChem BioAssays			None
CHEMBL2000433		0	265.32	0	2.60	SID103905303	CCNNc1cc(C)c(C#N)c2nc3ccccc3n12	Ki	'>'	7943.28	nM			inactive	UO_0000065					False	CHEMBL1963835	PUBCHEM_BIOASSAY: Navigating the Kinome. (Class of assay: other) Panel member name: PRKACA	F	BAO_0000019	assay format	None	None	None	None	None	CHEMBL4101	cAMP-dependent protein kinase alpha-catalytic subunit	Homo sapiens	SINGLE PROTEIN	CHEMBL1201862	7	PubChem BioAssays			None
CHEMBL2005375		0	506.65	1	4.80	SID103904641	CCC1C(=O)N(C)c2cnc(Nc3ccc(C(=O)NC4CCCCC4)cc3OC)nc2N1C1CCCC1	Ki	'>'	7943.28	nM			inactive	UO_0000065					False	CHEMBL1963835	PUBCHEM_BIOASSAY: Navigating the Kinome. (Class of assay: other) Panel member name: PRKACA	F	BAO_0000019	assay format	None	None	None	None	None	CHEMBL4101	cAMP-dependent protein kinase alpha-catalytic subunit	Homo sapiens	SINGLE PROTEIN	CHEMBL1201862	7	PubChem BioAssays			None
CHEMBL1996649		0	534.66	2	5.79	SID103904324	CCN(CC)CCCNC(=O)c1cnc(N)c2c(-c3ccc(NC(=O)Nc4cccc(F)c4)cc3)csc12	Ki	'>'	1258.93	nM			inactive	UO_0000065					False	CHEMBL1963835	PUBCHEM_BIOASSAY: Navigating the Kinome. (Class of assay: other) Panel member name: PRKACA	F	BAO_0000019	assay format	None	None	None	None	None	CHEMBL4101	cAMP-dependent protein kinase alpha-catalytic subunit	Homo sapiens	SINGLE PROTEIN	CHEMBL1201862	7	PubChem BioAssays			None
CHEMBL191003	JNJ-7706621	0	394.36	0	1.22	SID103905616	Nc1nc(Nc2ccc(S(N)(=O)=O)cc2)nn1C(=O)c1c(F)cccc1F	Ki	'>'	3162.28	nM			inactive	UO_0000065					False	CHEMBL1963835	PUBCHEM_BIOASSAY: Navigating the Kinome. (Class of assay: other) Panel member name: PRKACA	F	BAO_0000019	assay format	None	None	None	None	None	CHEMBL4101	cAMP-dependent protein kinase alpha-catalytic subunit	Homo sapiens	SINGLE PROTEIN	CHEMBL1201862	7	PubChem BioAssays			None
CHEMBL302449	GO-6976	0	378.44	0	4.60	SID103905532	Cn1c2ccccc2c2c3c(c4c5ccccc5n(CCC#N)c4c21)CNC3=O	Ki	'='	158.49	nM	6.80		active	UO_0000065					False	CHEMBL1963835	PUBCHEM_BIOASSAY: Navigating the Kinome. (Class of assay: other) Panel member name: PRKACA	F	BAO_0000019	assay format	None	None	None	None	None	CHEMBL4101	cAMP-dependent protein kinase alpha-catalytic subunit	Homo sapiens	SINGLE PROTEIN	CHEMBL1201862	7	PubChem BioAssays			None
CHEMBL223360	LINIFANIB	3	375.41	0	4.90	SID103904340	Cc1ccc(F)c(NC(=O)Nc2ccc(-c3cccc4[nH]nc(N)c34)cc2)c1	Ki	'>'	1258.93	nM			inactive	UO_0000065					False	CHEMBL1963835	PUBCHEM_BIOASSAY: Navigating the Kinome. (Class of assay: other) Panel member name: PRKACA	F	BAO_0000019	assay format	None	None	None	None	None	CHEMBL4101	cAMP-dependent protein kinase alpha-catalytic subunit	Homo sapiens	SINGLE PROTEIN	CHEMBL1201862	7	PubChem BioAssays			None
CHEMBL1982541		0	370.41	0	2.27	SID103905387	COc1ccc(OC)c(CNC(=O)c2cc(N)c(C#N)c(OC(C)C)n2)c1	Ki	'>'	7943.28	nM			inactive	UO_0000065					False	CHEMBL1963835	PUBCHEM_BIOASSAY: Navigating the Kinome. (Class of assay: other) Panel member name: PRKACA	F	BAO_0000019	assay format	None	None	None	None	None	CHEMBL4101	cAMP-dependent protein kinase alpha-catalytic subunit	Homo sapiens	SINGLE PROTEIN	CHEMBL1201862	7	PubChem BioAssays			None
CHEMBL1967998		0	448.96	0	4.64	SID103904599	CCN1CCN(c2ccc(Nc3ncc(Cl)c(Nc4ccc5[nH]ncc5c4)n3)cc2)CC1	Ki	'='	100.0	nM	7.00		active	UO_0000065					False	CHEMBL1963835	PUBCHEM_BIOASSAY: Navigating the Kinome. (Class of assay: other) Panel member name: PRKACA	F	BAO_0000019	assay format	None	None	None	None	None	CHEMBL4101	cAMP-dependent protein kinase alpha-catalytic subunit	Homo sapiens	SINGLE PROTEIN	CHEMBL1201862	7	PubChem BioAssays			None
CHEMBL1994693		0	387.47	0	4.68	SID103904349	Nc1ncnc2sc3c(c12)-c1ccc(NC(=O)Nc2ccccc2)cc1CC3	Ki	'>'	7943.28	nM			inactive	UO_0000065					False	CHEMBL1963835	PUBCHEM_BIOASSAY: Navigating the Kinome. (Class of assay: other) Panel member name: PRKACA	F	BAO_0000019	assay format	None	None	None	None	None	CHEMBL4101	cAMP-dependent protein kinase alpha-catalytic subunit	Homo sapiens	SINGLE PROTEIN	CHEMBL1201862	7	PubChem BioAssays			None
CHEMBL1975212		0	227.29	0	2.94	SID103904854	Nc1ncnc2scc(-c3ccccc3)c12	Ki	'='	7943.28	nM	5.10		active	UO_0000065					False	CHEMBL1963835	PUBCHEM_BIOASSAY: Navigating the Kinome. (Class of assay: other) Panel member name: PRKACA	F	BAO_0000019	assay format	None	None	None	None	None	CHEMBL4101	cAMP-dependent protein kinase alpha-catalytic subunit	Homo sapiens	SINGLE PROTEIN	CHEMBL1201862	7	PubChem BioAssays			None
CHEMBL1993904		0	401.45	0	4.53	SID103904645	NC(=O)c1cc2c(-c3ccc(Nc4nc5ccccc5o4)cc3)cnc(N)c2s1	Ki	'='	630.96	nM	6.20		active	UO_0000065					False	CHEMBL1963835	PUBCHEM_BIOASSAY: Navigating the Kinome. (Class of assay: other) Panel member name: PRKACA	F	BAO_0000019	assay format	None	None	None	None	None	CHEMBL4101	cAMP-dependent protein kinase alpha-catalytic subunit	Homo sapiens	SINGLE PROTEIN	CHEMBL1201862	7	PubChem BioAssays			None
CHEMBL1973138		0	579.70	2	5.52	SID103905555	Cc1c(NC(=O)c2ccc(C(C)(C)C)cc2)cccc1-c1cc(Nc2ccc(C(=O)N3CCOCC3)cn2)c(=O)n(C)c1	Ki	'>'	1258.93	nM			inactive	UO_0000065					False	CHEMBL1963835	PUBCHEM_BIOASSAY: Navigating the Kinome. (Class of assay: other) Panel member name: PRKACA	F	BAO_0000019	assay format	None	None	None	None	None	CHEMBL4101	cAMP-dependent protein kinase alpha-catalytic subunit	Homo sapiens	SINGLE PROTEIN	CHEMBL1201862	7	PubChem BioAssays			None
CHEMBL1969151		0	370.89	0	3.96	SID103904199	CN(C)C1CCC(Nc2nc(Cl)cc(-c3c[nH]c4ncccc34)n2)CC1	Ki	'='	25.12	nM	7.60		active	UO_0000065					False	CHEMBL1963835	PUBCHEM_BIOASSAY: Navigating the Kinome. (Class of assay: other) Panel member name: PRKACA	F	BAO_0000019	assay format	None	None	None	None	None	CHEMBL4101	cAMP-dependent protein kinase alpha-catalytic subunit	Homo sapiens	SINGLE PROTEIN	CHEMBL1201862	7	PubChem BioAssays			None
CHEMBL2000568		0	236.27	0	3.43	SID103904786	CC(=O)c1cccc(-c2cnc3[nH]ccc3c2)c1	Ki	'>'	3981.07	nM			inactive	UO_0000065					False	CHEMBL1963835	PUBCHEM_BIOASSAY: Navigating the Kinome. (Class of assay: other) Panel member name: PRKACA	F	BAO_0000019	assay format	None	None	None	None	None	CHEMBL4101	cAMP-dependent protein kinase alpha-catalytic subunit	Homo sapiens	SINGLE PROTEIN	CHEMBL1201862	7	PubChem BioAssays			None
CHEMBL1971951		0	297.36	0	1.81	SID103905143	NC(=O)c1ccc(-c2ccnc(N)n2)cc1N1CCCCC1	Ki	'>'	7943.28	nM			inactive	UO_0000065					False	CHEMBL1963835	PUBCHEM_BIOASSAY: Navigating the Kinome. (Class of assay: other) Panel member name: PRKACA	F	BAO_0000019	assay format	None	None	None	None	None	CHEMBL4101	cAMP-dependent protein kinase alpha-catalytic subunit	Homo sapiens	SINGLE PROTEIN	CHEMBL1201862	7	PubChem BioAssays			None
CHEMBL2002322		0	390.31	1	5.10	SID103905048	NC(=O)c1cc2c(-c3cc(C(F)(F)F)cc(C(F)(F)F)c3)cncc2s1	Ki	'>'	7943.28	nM			inactive	UO_0000065					False	CHEMBL1963835	PUBCHEM_BIOASSAY: Navigating the Kinome. (Class of assay: other) Panel member name: PRKACA	F	BAO_0000019	assay format	None	None	None	None	None	CHEMBL4101	cAMP-dependent protein kinase alpha-catalytic subunit	Homo sapiens	SINGLE PROTEIN	CHEMBL1201862	7	PubChem BioAssays			None
CHEMBL1985654		0	360.85	0	3.38	SID103904248	COCCN(CCOC)c1cc(-c2c[nH]c3ncccc23)cc(Cl)n1	Ki	'='	501.19	nM	6.30		active	UO_0000065					False	CHEMBL1963835	PUBCHEM_BIOASSAY: Navigating the Kinome. (Class of assay: other) Panel member name: PRKACA	F	BAO_0000019	assay format	None	None	None	None	None	CHEMBL4101	cAMP-dependent protein kinase alpha-catalytic subunit	Homo sapiens	SINGLE PROTEIN	CHEMBL1201862	7	PubChem BioAssays			None
CHEMBL1992740		0	429.48	0	2.65	SID103905384	CCN1CCN(CCCC(=O)Nc2n[nH]c3nnc(-c4cccc(F)c4F)cc23)CC1	Ki	'>'	7943.28	nM			inactive	UO_0000065					False	CHEMBL1963835	PUBCHEM_BIOASSAY: Navigating the Kinome. (Class of assay: other) Panel member name: PRKACA	F	BAO_0000019	assay format	None	None	None	None	None	CHEMBL4101	cAMP-dependent protein kinase alpha-catalytic subunit	Homo sapiens	SINGLE PROTEIN	CHEMBL1201862	7	PubChem BioAssays			None
CHEMBL1421	DASATINIB	4	488.02	0	3.31	SID103905543	Cc1nc(Nc2ncc(C(=O)Nc3c(C)cccc3Cl)s2)cc(N2CCN(CCO)CC2)n1	Ki	'>'	3981.07	nM			inactive	UO_0000065					False	CHEMBL1963835	PUBCHEM_BIOASSAY: Navigating the Kinome. (Class of assay: other) Panel member name: PRKACA	F	BAO_0000019	assay format	None	None	None	None	None	CHEMBL4101	cAMP-dependent protein kinase alpha-catalytic subunit	Homo sapiens	SINGLE PROTEIN	CHEMBL1201862	7	PubChem BioAssays			None
CHEMBL2000029		0	380.46	0	4.43	SID103904485	Cc1ccccc1-c1c(-c2ccc3[nH]nc(N)c3c2)nnn1Cc1ccccc1	Ki	'='	7.943	nM	8.10		active	UO_0000065					False	CHEMBL1963835	PUBCHEM_BIOASSAY: Navigating the Kinome. (Class of assay: other) Panel member name: PRKACA	F	BAO_0000019	assay format	None	None	None	None	None	CHEMBL4101	cAMP-dependent protein kinase alpha-catalytic subunit	Homo sapiens	SINGLE PROTEIN	CHEMBL1201862	7	PubChem BioAssays			None
CHEMBL2002099		0	306.37	0	3.47	SID103905276	N#CCC(C1CCCC1)n1cc(-c2ncnc3[nH]ccc23)cn1	Ki	'='	199.53	nM	6.70		active	UO_0000065					False	CHEMBL1963835	PUBCHEM_BIOASSAY: Navigating the Kinome. (Class of assay: other) Panel member name: PRKACA	F	BAO_0000019	assay format	None	None	None	None	None	CHEMBL4101	cAMP-dependent protein kinase alpha-catalytic subunit	Homo sapiens	SINGLE PROTEIN	CHEMBL1201862	7	PubChem BioAssays			None
CHEMBL1982711		0	271.71	0	2.98	SID103904191	NC(=O)c1ccc(-c2c[nH]c3nccc(Cl)c23)cc1	Ki	'='	79.43	nM	7.10		active	UO_0000065					False	CHEMBL1963835	PUBCHEM_BIOASSAY: Navigating the Kinome. (Class of assay: other) Panel member name: PRKACA	F	BAO_0000019	assay format	None	None	None	None	None	CHEMBL4101	cAMP-dependent protein kinase alpha-catalytic subunit	Homo sapiens	SINGLE PROTEIN	CHEMBL1201862	7	PubChem BioAssays			None
CHEMBL2004118		0	357.85	0	3.75	SID103905011	CCc1nc(Nc2ccc(N3CCOCC3)c(Cl)c2)nc2[nH]ccc12	Ki	'>'	1258.93	nM			inactive	UO_0000065					False	CHEMBL1963835	PUBCHEM_BIOASSAY: Navigating the Kinome. (Class of assay: other) Panel member name: PRKACA	F	BAO_0000019	assay format	None	None	None	None	None	CHEMBL4101	cAMP-dependent protein kinase alpha-catalytic subunit	Homo sapiens	SINGLE PROTEIN	CHEMBL1201862	7	PubChem BioAssays			None
CHEMBL1682346		0	290.33	0	2.45	SID103904471	Nc1n[nH]c2ccc(-c3cn(Cc4ccccc4)nn3)cc12	Ki	'='	316.23	nM	6.50		active	UO_0000065					False	CHEMBL1963835	PUBCHEM_BIOASSAY: Navigating the Kinome. (Class of assay: other) Panel member name: PRKACA	F	BAO_0000019	assay format	None	None	None	None	None	CHEMBL4101	cAMP-dependent protein kinase alpha-catalytic subunit	Homo sapiens	SINGLE PROTEIN	CHEMBL1201862	7	PubChem BioAssays			None
CHEMBL2006580		0	277.74	0	3.79	SID103905085	Oc1ccc(Nc2ncnc3scc(Cl)c23)cc1	Ki	'>'	7943.28	nM			inactive	UO_0000065					False	CHEMBL1963835	PUBCHEM_BIOASSAY: Navigating the Kinome. (Class of assay: other) Panel member name: PRKACA	F	BAO_0000019	assay format	None	None	None	None	None	CHEMBL4101	cAMP-dependent protein kinase alpha-catalytic subunit	Homo sapiens	SINGLE PROTEIN	CHEMBL1201862	7	PubChem BioAssays			None
CHEMBL1970340		0	226.24	0	2.78	SID103905579	Nc1noc2cccc(-c3cccc(O)c3)c12	Ki	'='	2511.89	nM	5.60		active	UO_0000065					False	CHEMBL1963835	PUBCHEM_BIOASSAY: Navigating the Kinome. (Class of assay: other) Panel member name: PRKACA	F	BAO_0000019	assay format	None	None	None	None	None	CHEMBL4101	cAMP-dependent protein kinase alpha-catalytic subunit	Homo sapiens	SINGLE PROTEIN	CHEMBL1201862	7	PubChem BioAssays			None
CHEMBL1975121		0	332.40	0	4.25	SID103904565	COc1cccc(C(C)NC(=O)c2ccc(-c3ccncc3)cc2)c1	Ki	'='	12.59	nM	7.90		active	UO_0000065					False	CHEMBL1963835	PUBCHEM_BIOASSAY: Navigating the Kinome. (Class of assay: other) Panel member name: PRKACA	F	BAO_0000019	assay format	None	None	None	None	None	CHEMBL4101	cAMP-dependent protein kinase alpha-catalytic subunit	Homo sapiens	SINGLE PROTEIN	CHEMBL1201862	7	PubChem BioAssays			None
CHEMBL2005828		0	359.39	0	4.42	SID103904329	Cc1ccc(NC(=O)Nc2ccc(-c3coc4ncnc(N)c34)cc2)cc1	Ki	'>'	7943.28	nM			inactive	UO_0000065					False	CHEMBL1963835	PUBCHEM_BIOASSAY: Navigating the Kinome. (Class of assay: other) Panel member name: PRKACA	F	BAO_0000019	assay format	None	None	None	None	None	CHEMBL4101	cAMP-dependent protein kinase alpha-catalytic subunit	Homo sapiens	SINGLE PROTEIN	CHEMBL1201862	7	PubChem BioAssays			None
CHEMBL2006010		0	401.18	1	5.60	SID103904883	O=C(Nc1cccc(C(F)(F)F)n1)Nc1ccnc2c(Cl)c(Cl)ccc12	Ki	'>'	7943.28	nM			inactive	UO_0000065					False	CHEMBL1963835	PUBCHEM_BIOASSAY: Navigating the Kinome. (Class of assay: other) Panel member name: PRKACA	F	BAO_0000019	assay format	None	None	None	None	None	CHEMBL4101	cAMP-dependent protein kinase alpha-catalytic subunit	Homo sapiens	SINGLE PROTEIN	CHEMBL1201862	7	PubChem BioAssays			None
CHEMBL1998068		0	316.79	0	3.73	SID103904250	COCC(C)Nc1cc(-c2c[nH]c3ncccc23)cc(Cl)n1	Ki	'='	251.19	nM	6.60		active	UO_0000065					False	CHEMBL1963835	PUBCHEM_BIOASSAY: Navigating the Kinome. (Class of assay: other) Panel member name: PRKACA	F	BAO_0000019	assay format	None	None	None	None	None	CHEMBL4101	cAMP-dependent protein kinase alpha-catalytic subunit	Homo sapiens	SINGLE PROTEIN	CHEMBL1201862	7	PubChem BioAssays			None
CHEMBL1980489		0	313.74	0	2.69	SID103904952	O=c1c(NCc2ccc(Cl)cc2)c(Nc2ccncc2)c1=O	Ki	'='	501.19	nM	6.30		active	UO_0000065					False	CHEMBL1963835	PUBCHEM_BIOASSAY: Navigating the Kinome. (Class of assay: other) Panel member name: PRKACA	F	BAO_0000019	assay format	None	None	None	None	None	CHEMBL4101	cAMP-dependent protein kinase alpha-catalytic subunit	Homo sapiens	SINGLE PROTEIN	CHEMBL1201862	7	PubChem BioAssays			None
CHEMBL1998112		0	389.42	0	3.26	SID103905233	COc1ccc(-c2cc3nccn3c(Nc3ccccc3C(N)=O)n2)cc1OC	Ki	'>'	7943.28	nM			inactive	UO_0000065					False	CHEMBL1963835	PUBCHEM_BIOASSAY: Navigating the Kinome. (Class of assay: other) Panel member name: PRKACA	F	BAO_0000019	assay format	None	None	None	None	None	CHEMBL4101	cAMP-dependent protein kinase alpha-catalytic subunit	Homo sapiens	SINGLE PROTEIN	CHEMBL1201862	7	PubChem BioAssays			None
CHEMBL1975233		0	317.74	0	2.96	SID103904892	COc1cc(C)c(Cl)cc1NC(=O)Nc1cnc(C#N)cn1	Ki	'>'	7943.28	nM			inactive	UO_0000065					False	CHEMBL1963835	PUBCHEM_BIOASSAY: Navigating the Kinome. (Class of assay: other) Panel member name: PRKACA	F	BAO_0000019	assay format	None	None	None	None	None	CHEMBL4101	cAMP-dependent protein kinase alpha-catalytic subunit	Homo sapiens	SINGLE PROTEIN	CHEMBL1201862	7	PubChem BioAssays			None
CHEMBL2004771		0	341.37	0	4.48	SID103904651	O=C1NCc2c1cccc2-c1ccc(Nc2nc3ccccc3o2)cc1	Ki	'>'	7943.28	nM			inactive	UO_0000065					False	CHEMBL1963835	PUBCHEM_BIOASSAY: Navigating the Kinome. (Class of assay: other) Panel member name: PRKACA	F	BAO_0000019	assay format	None	None	None	None	None	CHEMBL4101	cAMP-dependent protein kinase alpha-catalytic subunit	Homo sapiens	SINGLE PROTEIN	CHEMBL1201862	7	PubChem BioAssays			None
CHEMBL1964382		0	637.87	2	6.16	SID103905179	CC(C)(c1cc(Br)c(O)c(I)c1)c1cc(Br)c(O)c(I)c1	Ki	'>'	1258.93	nM			inactive	UO_0000065					False	CHEMBL1963835	PUBCHEM_BIOASSAY: Navigating the Kinome. (Class of assay: other) Panel member name: PRKACA	F	BAO_0000019	assay format	None	None	None	None	None	CHEMBL4101	cAMP-dependent protein kinase alpha-catalytic subunit	Homo sapiens	SINGLE PROTEIN	CHEMBL1201862	7	PubChem BioAssays			None
CHEMBL1978166		0	525.72	2	7.54	SID103904271	Cc1cccc(NC(=O)Nc2ccc(-c3csc4c(C#CCCCCCCCCN)cnc(N)c34)cc2)c1	Ki	'='	199.53	nM	6.70		active	UO_0000065					False	CHEMBL1963835	PUBCHEM_BIOASSAY: Navigating the Kinome. (Class of assay: other) Panel member name: PRKACA	F	BAO_0000019	assay format	None	None	None	None	None	CHEMBL4101	cAMP-dependent protein kinase alpha-catalytic subunit	Homo sapiens	SINGLE PROTEIN	CHEMBL1201862	7	PubChem BioAssays			None
CHEMBL1682357		0	275.31	0	3.81	SID103904525	c1ccc(Cc2cc(-c3ccc4[nH]ncc4c3)on2)cc1	Ki	'='	316.23	nM	6.50		active	UO_0000065					False	CHEMBL1963835	PUBCHEM_BIOASSAY: Navigating the Kinome. (Class of assay: other) Panel member name: PRKACA	F	BAO_0000019	assay format	None	None	None	None	None	CHEMBL4101	cAMP-dependent protein kinase alpha-catalytic subunit	Homo sapiens	SINGLE PROTEIN	CHEMBL1201862	7	PubChem BioAssays			None
CHEMBL1990415		0	289.30	0	2.76	SID103905377	O=C(Nc1n[nH]c2nc3ccccc3cc12)c1ccncc1	Ki	'>'	7943.28	nM			inactive	UO_0000065					False	CHEMBL1963835	PUBCHEM_BIOASSAY: Navigating the Kinome. (Class of assay: other) Panel member name: PRKACA	F	BAO_0000019	assay format	None	None	None	None	None	CHEMBL4101	cAMP-dependent protein kinase alpha-catalytic subunit	Homo sapiens	SINGLE PROTEIN	CHEMBL1201862	7	PubChem BioAssays			None
CHEMBL1984206		0	297.32	0	1.26	SID103905186	CCOc1nc(C(=O)NCc2ccncc2)cc(N)c1C#N	Ki	'>'	7943.28	nM			inactive	UO_0000065					False	CHEMBL1963835	PUBCHEM_BIOASSAY: Navigating the Kinome. (Class of assay: other) Panel member name: PRKACA	F	BAO_0000019	assay format	None	None	None	None	None	CHEMBL4101	cAMP-dependent protein kinase alpha-catalytic subunit	Homo sapiens	SINGLE PROTEIN	CHEMBL1201862	7	PubChem BioAssays			None
CHEMBL1967878	CENISERTIB	1	451.55	0	2.51	SID103904402	Cc1cc(Nc2ncc(F)c(NC3C4C=CC(C4)C3C(N)=O)n2)ccc1N1CCN(C)CC1	Ki	'='	316.23	nM	6.50		active	UO_0000065					False	CHEMBL1963835	PUBCHEM_BIOASSAY: Navigating the Kinome. (Class of assay: other) Panel member name: PRKACA	F	BAO_0000019	assay format	None	None	None	None	None	CHEMBL4101	cAMP-dependent protein kinase alpha-catalytic subunit	Homo sapiens	SINGLE PROTEIN	CHEMBL1201862	7	PubChem BioAssays			None
CHEMBL1992073		0	373.48	0	2.56	SID103904917	CCC1CC(NS(=O)(=O)C2CC2)CC1c1ncc2cnc3[nH]ccc3n12	Ki	'='	199.53	nM	6.70		active	UO_0000065					False	CHEMBL1963835	PUBCHEM_BIOASSAY: Navigating the Kinome. (Class of assay: other) Panel member name: PRKACA	F	BAO_0000019	assay format	None	None	None	None	None	CHEMBL4101	cAMP-dependent protein kinase alpha-catalytic subunit	Homo sapiens	SINGLE PROTEIN	CHEMBL1201862	7	PubChem BioAssays			None
CHEMBL2007559		0	409.44	0	4.55	SID103905005	CCCNC(=O)c1ccc(Nc2nc(NCC(F)(F)F)c3sccc3n2)cc1	Ki	'>'	1258.93	nM			inactive	UO_0000065					False	CHEMBL1963835	PUBCHEM_BIOASSAY: Navigating the Kinome. (Class of assay: other) Panel member name: PRKACA	F	BAO_0000019	assay format	None	None	None	None	None	CHEMBL4101	cAMP-dependent protein kinase alpha-catalytic subunit	Homo sapiens	SINGLE PROTEIN	CHEMBL1201862	7	PubChem BioAssays			None
CHEMBL2004072		0	287.31	0	3.89	SID103905052	COC(=O)c1cc2c(-c3cccc(F)c3)cncc2s1	Ki	'>'	7943.28	nM			inactive	UO_0000065					False	CHEMBL1963835	PUBCHEM_BIOASSAY: Navigating the Kinome. (Class of assay: other) Panel member name: PRKACA	F	BAO_0000019	assay format	None	None	None	None	None	CHEMBL4101	cAMP-dependent protein kinase alpha-catalytic subunit	Homo sapiens	SINGLE PROTEIN	CHEMBL1201862	7	PubChem BioAssays			None
CHEMBL1375418		0	315.38	0	3.71	SID103904924	Cc1ccc(CNc2ccc3nnc(-c4ccccc4)n3n2)cc1	Ki	'>'	7943.28	nM			inactive	UO_0000065					False	CHEMBL1963835	PUBCHEM_BIOASSAY: Navigating the Kinome. (Class of assay: other) Panel member name: PRKACA	F	BAO_0000019	assay format	None	None	None	None	None	CHEMBL4101	cAMP-dependent protein kinase alpha-catalytic subunit	Homo sapiens	SINGLE PROTEIN	CHEMBL1201862	7	PubChem BioAssays			None
CHEMBL1983980		0	542.64	2	5.43	SID103905560	O=C(Nc1nc2ccccc2s1)c1cccc2c1CN(c1nc(C(=O)O)c(-c3ccc(CO)cc3)s1)CC2	Ki	'='	1000.0	nM	6.00		active	UO_0000065					False	CHEMBL1963835	PUBCHEM_BIOASSAY: Navigating the Kinome. (Class of assay: other) Panel member name: PRKACA	F	BAO_0000019	assay format	None	None	None	None	None	CHEMBL4101	cAMP-dependent protein kinase alpha-catalytic subunit	Homo sapiens	SINGLE PROTEIN	CHEMBL1201862	7	PubChem BioAssays			None
CHEMBL1986177		0	430.95	1	5.10	SID103905587	O=C(Nc1cccc(Cl)c1)Nc1nc(CCNc2ncnc3ccsc23)cs1	Ki	'>'	1258.93	nM			inactive	UO_0000065					False	CHEMBL1963835	PUBCHEM_BIOASSAY: Navigating the Kinome. (Class of assay: other) Panel member name: PRKACA	F	BAO_0000019	assay format	None	None	None	None	None	CHEMBL4101	cAMP-dependent protein kinase alpha-catalytic subunit	Homo sapiens	SINGLE PROTEIN	CHEMBL1201862	7	PubChem BioAssays			None
CHEMBL2005718		0	365.85	0	2.24	SID103904222	CS(=O)(=O)NCCNc1cc(-c2c[nH]c3ncccc23)cc(Cl)n1	Ki	'='	39.81	nM	7.40		active	UO_0000065					False	CHEMBL1963835	PUBCHEM_BIOASSAY: Navigating the Kinome. (Class of assay: other) Panel member name: PRKACA	F	BAO_0000019	assay format	None	None	None	None	None	CHEMBL4101	cAMP-dependent protein kinase alpha-catalytic subunit	Homo sapiens	SINGLE PROTEIN	CHEMBL1201862	7	PubChem BioAssays			None
CHEMBL1981047		0	474.57	0	2.64	SID103905608	COC(C(=O)N1Cc2[nH]nc(NC(=O)c3ccc(N4CCN(C)CC4)cc3)c2C1)c1ccccc1	Ki	'>'	3162.28	nM			inactive	UO_0000065					False	CHEMBL1963835	PUBCHEM_BIOASSAY: Navigating the Kinome. (Class of assay: other) Panel member name: PRKACA	F	BAO_0000019	assay format	None	None	None	None	None	CHEMBL4101	cAMP-dependent protein kinase alpha-catalytic subunit	Homo sapiens	SINGLE PROTEIN	CHEMBL1201862	7	PubChem BioAssays			None
CHEMBL1980167		0	490.55	0	4.17	SID103904865	CN(C)c1ccc(-c2cc(-c3ccc([N+](=O)[O-])cc3)nc(NS(=O)(=O)c3ccc(N)cc3)n2)cc1	Ki	'='	1000.0	nM	6.00		active	UO_0000065					False	CHEMBL1963835	PUBCHEM_BIOASSAY: Navigating the Kinome. (Class of assay: other) Panel member name: PRKACA	F	BAO_0000019	assay format	None	None	None	None	None	CHEMBL4101	cAMP-dependent protein kinase alpha-catalytic subunit	Homo sapiens	SINGLE PROTEIN	CHEMBL1201862	7	PubChem BioAssays			None
CHEMBL1080071		0	270.30	0	1.98	27	Nc1ccc2c(c1)nc(-c1nonc1N)n2C1CCC1	Ki	'='	34.0	nM	7.47			UO_0000065	27.63	0.51	5.49	6.87	False	CHEMBL1104157	Inhibition of PKAalpha assessed as decrease in NADH absorbance at 340 nm in the presence of	B	BAO_0000357	single protein format	None	None	None	None	None	CHEMBL4101	cAMP-dependent protein kinase alpha-catalytic subunit	Homo sapiens	SINGLE PROTEIN	CHEMBL1153801	1	Scientific Literature	Bioorg. Med. Chem. Lett.	2009	None
CHEMBL1909407		0	374.85	0	2.65	SB-220025-R	Cl.Nc1nccc(-c2c(-c3ccc(F)cc3)ncn2C2CCNCC2)n1	Inhibition	'='	-0.37	%				UO_0000187					False	CHEMBL1961896	GSK_PKIS: PKA mean inhibition at 0.1 uM [Nanosyn]	B	BAO_0000357	single protein format	None	None	None	None	None	CHEMBL4101	cAMP-dependent protein kinase alpha-catalytic subunit	Homo sapiens	SINGLE PROTEIN	CHEMBL1961873	16	GSK Published Kinase Inhibitor Set			None
CHEMBL235072		0	277.28	0	-0.11	1a	COC(=O)[C@H]1C[C@H](O)[C@@H](n2cnc3c(N)ncnc32)C1	IC50	'>'	1000000.0	nM		Outside typical range		UO_0000065					False	CHEMBL899230	Inhibition of cAPK Calpha in presence of 1 mM ATP	B	BAO_0000357	single protein format	None	None	None	None	None	CHEMBL4101	cAMP-dependent protein kinase alpha-catalytic subunit	Homo sapiens	SINGLE PROTEIN	CHEMBL1149703	1	Scientific Literature	Bioorg. Med. Chem. Lett.	2007	None
CHEMBL397521		0	1312.57	None	None	ARC-659-1b	N=C(N)NCCC[C@H](NC(=O)[C@H](CCCNC(=N)N)NC(=O)[C@H](CCCNC(=N)N)NC(=O)[C@H](CCCNC(=N)N)NC(=O)[C@H](CCCNC(=N)N)NC(=O)[C@H](CCCNC(=N)N)NC(=O)CCCCCNC(=O)[C@@H]1C[C@@H](O)[C@H](n2cnc3c(N)ncnc32)C1)C(N)=O	IC50	'='	12.88	nM	7.89			UO_0000065	6.01	None	None	None	False	CHEMBL899231	Inhibition of cAPK Calpha in presence of 0.1 mM ATP	B	BAO_0000357	single protein format	None	None	None	None	None	CHEMBL4101	cAMP-dependent protein kinase alpha-catalytic subunit	Homo sapiens	SINGLE PROTEIN	CHEMBL1149703	1	Scientific Literature	Bioorg. Med. Chem. Lett.	2007	None
CHEMBL188794	GW829115X	0	496.88	1	6.28	GW829115X	COc1ccc(-c2nn3ncccc3c2-c2ccnc(Nc3ccc(Cl)c(C(F)(F)F)c3)n2)cc1	Inhibition	'='	1.26	%				UO_0000187					False	CHEMBL1961897	GSK_PKIS: PKA mean inhibition at 1 uM [Nanosyn]	B	BAO_0000357	single protein format	None	None	None	None	None	CHEMBL4101	cAMP-dependent protein kinase alpha-catalytic subunit	Homo sapiens	SINGLE PROTEIN	CHEMBL1961873	16	GSK Published Kinase Inhibitor Set			None
CHEMBL1794071		0	409.92	0	3.73	SB-614067-R	Cl.ON=C1CCc2cc(-c3nc(C4CCNCC4)[nH]c3-c3ccncc3)ccc21	Inhibition	'='	18.79	%				UO_0000187					False	CHEMBL1961897	GSK_PKIS: PKA mean inhibition at 1 uM [Nanosyn]	B	BAO_0000357	single protein format	None	None	None	None	None	CHEMBL4101	cAMP-dependent protein kinase alpha-catalytic subunit	Homo sapiens	SINGLE PROTEIN	CHEMBL1961873	16	GSK Published Kinase Inhibitor Set			None
CHEMBL160333		0	349.17	0	3.18	SB-409514	O=C1NC(=O)C(c2cccc(Cl)c2)=C1Nc1ccc(O)c(Cl)c1	Inhibition	'='	1.25	%				UO_0000187					False	CHEMBL1961896	GSK_PKIS: PKA mean inhibition at 0.1 uM [Nanosyn]	B	BAO_0000357	single protein format	None	None	None	None	None	CHEMBL4101	cAMP-dependent protein kinase alpha-catalytic subunit	Homo sapiens	SINGLE PROTEIN	CHEMBL1961873	16	GSK Published Kinase Inhibitor Set			None
CHEMBL1651521		0	348.40	0	2.55	1	COc1cc(O)c2c(c1)CCC[C@H](O)CC(=O)/C=C\C[C@H](C)OC2=O	IC50	'>'	10000.0	nM				UO_0000065					False	CHEMBL1656535	Inhibition of PKAalpha by Caliper mobility shift assay	B	BAO_0000357	single protein format	None	None	None	None	None	CHEMBL4101	cAMP-dependent protein kinase alpha-catalytic subunit	Homo sapiens	SINGLE PROTEIN	CHEMBL1649097	1	Scientific Literature	ACS Med. Chem. Lett.	2011	None
CHEMBL2001998		0	457.54	0	2.64	SID103904816	CNC(=O)N1CCN(CCCOc2ccc3c(c2)-c2[nH]nc(-c4ccc(C#N)nc4)c2C3)CC1	Ki	'>'	7943.28	nM			inactive	UO_0000065					False	CHEMBL1963835	PUBCHEM_BIOASSAY: Navigating the Kinome. (Class of assay: other) Panel member name: PRKACA	F	BAO_0000019	assay format	None	None	None	None	None	CHEMBL4101	cAMP-dependent protein kinase alpha-catalytic subunit	Homo sapiens	SINGLE PROTEIN	CHEMBL1201862	7	PubChem BioAssays			None
CHEMBL1988838		0	428.47	0	1.78	SID103904596	Cc1cnc(Nc2cccc(S(N)(=O)=O)c2)nc1Nc1ccc(OCC(N)=O)cc1	Ki	'='	501.19	nM	6.30		active	UO_0000065					False	CHEMBL1963835	PUBCHEM_BIOASSAY: Navigating the Kinome. (Class of assay: other) Panel member name: PRKACA	F	BAO_0000019	assay format	None	None	None	None	None	CHEMBL4101	cAMP-dependent protein kinase alpha-catalytic subunit	Homo sapiens	SINGLE PROTEIN	CHEMBL1201862	7	PubChem BioAssays			None
CHEMBL1965169		0	288.15	0	3.70	SID103905324	Cc1ccc(-c2cc3nc(Br)cnc3[nH]2)cc1	Ki	'>'	1258.93	nM			inactive	UO_0000065					False	CHEMBL1963835	PUBCHEM_BIOASSAY: Navigating the Kinome. (Class of assay: other) Panel member name: PRKACA	F	BAO_0000019	assay format	None	None	None	None	None	CHEMBL4101	cAMP-dependent protein kinase alpha-catalytic subunit	Homo sapiens	SINGLE PROTEIN	CHEMBL1201862	7	PubChem BioAssays			None
CHEMBL1081312		0	319.37	0	3.07	SID103904782	Nc1ncnc2c1c(-c1cnc3[nH]ccc3c1)nn2C1CCCC1	Ki	'='	794.33	nM	6.10		active	UO_0000065					False	CHEMBL1963835	PUBCHEM_BIOASSAY: Navigating the Kinome. (Class of assay: other) Panel member name: PRKACA	F	BAO_0000019	assay format	None	None	None	None	None	CHEMBL4101	cAMP-dependent protein kinase alpha-catalytic subunit	Homo sapiens	SINGLE PROTEIN	CHEMBL1201862	7	PubChem BioAssays			None
CHEMBL1991577		0	299.37	0	2.80	SID103904956	CC(Nc1c(Nc2ccncc2)c(=O)c1=O)C1CCCCC1	Ki	'>'	7943.28	nM			inactive	UO_0000065					False	CHEMBL1963835	PUBCHEM_BIOASSAY: Navigating the Kinome. (Class of assay: other) Panel member name: PRKACA	F	BAO_0000019	assay format	None	None	None	None	None	CHEMBL4101	cAMP-dependent protein kinase alpha-catalytic subunit	Homo sapiens	SINGLE PROTEIN	CHEMBL1201862	7	PubChem BioAssays			None
CHEMBL1984633		0	339.42	0	3.70	SID103904908	COc1cccc(C(C)NC(=O)c2cnc(-c3ccncc3)s2)c1	Ki	'='	630.96	nM	6.20		active	UO_0000065					False	CHEMBL1963835	PUBCHEM_BIOASSAY: Navigating the Kinome. (Class of assay: other) Panel member name: PRKACA	F	BAO_0000019	assay format	None	None	None	None	None	CHEMBL4101	cAMP-dependent protein kinase alpha-catalytic subunit	Homo sapiens	SINGLE PROTEIN	CHEMBL1201862	7	PubChem BioAssays			None
CHEMBL1982400		0	351.41	0	4.54	SID103904537	c1ccc(Cn2cc(-c3ccc4[nH]nc(-c5ccccc5)c4c3)nn2)cc1	Ki	'='	3981.07	nM	5.40		active	UO_0000065					False	CHEMBL1963835	PUBCHEM_BIOASSAY: Navigating the Kinome. (Class of assay: other) Panel member name: PRKACA	F	BAO_0000019	assay format	None	None	None	None	None	CHEMBL4101	cAMP-dependent protein kinase alpha-catalytic subunit	Homo sapiens	SINGLE PROTEIN	CHEMBL1201862	7	PubChem BioAssays			None
CHEMBL1078538		0	302.30	0	2.53	22	N#Cc1ccc(-n2c(-c3nonc3N)nc3ccccc32)cc1	Ki	'>'	5000.0	nM				UO_0000065					False	CHEMBL1104157	Inhibition of PKAalpha assessed as decrease in NADH absorbance at 340 nm in the presence of	B	BAO_0000357	single protein format	None	None	None	None	None	CHEMBL4101	cAMP-dependent protein kinase alpha-catalytic subunit	Homo sapiens	SINGLE PROTEIN	CHEMBL1153801	1	Scientific Literature	Bioorg. Med. Chem. Lett.	2009	None
CHEMBL1940251		0	488.53	0	3.14	24	CC(C)n1cc(C(=O)c2cncc(N[C@@H]3CCN(C=O)[C@@H]3c3ccc(F)cc3)n2)c2c(N)ncnc21	Inhibition	'='	74.0	%				UO_0000187					False	CHEMBL1942175	Inhibition of PRKACA at 1 uM	B	BAO_0000357	single protein format	None	None	None	None	None	CHEMBL4101	cAMP-dependent protein kinase alpha-catalytic subunit	Homo sapiens	SINGLE PROTEIN	CHEMBL1938337	1	Scientific Literature	J. Med. Chem.	2011	None
CHEMBL408982		0	249.34	0	3.06	TG003	CCN1/C(=C/C(C)=O)Sc2ccc(OC)cc21	Residual Activity	'='	91.0	%				UO_0000187					False	CHEMBL2219391	Millipore: Percentage of residual kinase activity of PRKACA at 10uM relative to control. Control inhibitor: Staurosporine at 10.0uM. Buffer: 8 mM MOPS pH 7.0, 0.2 mM EDTA	B	BAO_0000357	single protein format	Homo sapiens	None	None	None	None	CHEMBL4101	cAMP-dependent protein kinase alpha-catalytic subunit	Homo sapiens	SINGLE PROTEIN	CHEMBL2218924	1	Scientific Literature	Biochem. J.	2013	None
CHEMBL296586	KENPAULLONE	0	327.18	0	4.09	Kenpaullone	O=C1Cc2c([nH]c3ccc(Br)cc23)-c2ccccc2N1	Residual Activity	'='	94.0	%				UO_0000187					False	CHEMBL2219391	Millipore: Percentage of residual kinase activity of PRKACA at 10uM relative to control. Control inhibitor: Staurosporine at 10.0uM. Buffer: 8 mM MOPS pH 7.0, 0.2 mM EDTA	B	BAO_0000357	single protein format	Homo sapiens	None	None	None	None	CHEMBL4101	cAMP-dependent protein kinase alpha-catalytic subunit	Homo sapiens	SINGLE PROTEIN	CHEMBL2218924	1	Scientific Literature	Biochem. J.	2013	None
CHEMBL179583		0	363.80	0	4.77	Chk2_Inhibitor_II	NC(=O)c1ccc2[nH]c(-c3ccc(Oc4ccc(Cl)cc4)cc3)nc2c1	Residual Activity	'='	129.0	%				UO_0000187					False	CHEMBL2219391	Millipore: Percentage of residual kinase activity of PRKACA at 10uM relative to control. Control inhibitor: Staurosporine at 10.0uM. Buffer: 8 mM MOPS pH 7.0, 0.2 mM EDTA	B	BAO_0000357	single protein format	Homo sapiens	None	None	None	None	CHEMBL4101	cAMP-dependent protein kinase alpha-catalytic subunit	Homo sapiens	SINGLE PROTEIN	CHEMBL2218924	1	Scientific Literature	Biochem. J.	2013	None
CHEMBL1725279	SP-600125	0	220.23	0	4.43	SP600125	Oc1c2ccccc2c2c3c(cccc13)N=N2	Residual Activity	'='	73.0	%				UO_0000187					False	CHEMBL2219391	Millipore: Percentage of residual kinase activity of PRKACA at 10uM relative to control. Control inhibitor: Staurosporine at 10.0uM. Buffer: 8 mM MOPS pH 7.0, 0.2 mM EDTA	B	BAO_0000357	single protein format	Homo sapiens	None	None	None	None	CHEMBL4101	cAMP-dependent protein kinase alpha-catalytic subunit	Homo sapiens	SINGLE PROTEIN	CHEMBL2218924	1	Scientific Literature	Biochem. J.	2013	None
CHEMBL471901		0	340.31	0	1.71	Syk_Inhibitor_II	NCCNc1ncc(C(N)=O)c(Nc2cccc(C(F)(F)F)c2)n1	Residual Activity	'='	141.0	%				UO_0000187					False	CHEMBL2219391	Millipore: Percentage of residual kinase activity of PRKACA at 10uM relative to control. Control inhibitor: Staurosporine at 10.0uM. Buffer: 8 mM MOPS pH 7.0, 0.2 mM EDTA	B	BAO_0000357	single protein format	Homo sapiens	None	None	None	None	CHEMBL4101	cAMP-dependent protein kinase alpha-catalytic subunit	Homo sapiens	SINGLE PROTEIN	CHEMBL2218924	1	Scientific Literature	Biochem. J.	2013	None
CHEMBL257167		0	279.30	0	2.14	TPCA_1	NC(=O)Nc1sc(-c2ccc(F)cc2)cc1C(N)=O	Residual Activity	'='	82.0	%				UO_0000187					False	CHEMBL2219391	Millipore: Percentage of residual kinase activity of PRKACA at 10uM relative to control. Control inhibitor: Staurosporine at 10.0uM. Buffer: 8 mM MOPS pH 7.0, 0.2 mM EDTA	B	BAO_0000357	single protein format	Homo sapiens	None	None	None	None	CHEMBL4101	cAMP-dependent protein kinase alpha-catalytic subunit	Homo sapiens	SINGLE PROTEIN	CHEMBL2218924	1	Scientific Literature	Biochem. J.	2013	None
CHEMBL439259		0	341.80	0	4.85	IGF_1R_Inhibitor_II	COc1ccc(Cl)cc1NC(=O)Nc1cc(C)nc2ccccc12	Residual Activity	'='	120.0	%				UO_0000187					False	CHEMBL2219391	Millipore: Percentage of residual kinase activity of PRKACA at 10uM relative to control. Control inhibitor: Staurosporine at 10.0uM. Buffer: 8 mM MOPS pH 7.0, 0.2 mM EDTA	B	BAO_0000357	single protein format	Homo sapiens	None	None	None	None	CHEMBL4101	cAMP-dependent protein kinase alpha-catalytic subunit	Homo sapiens	SINGLE PROTEIN	CHEMBL2218924	1	Scientific Literature	Biochem. J.	2013	None
CHEMBL2218935		0	365.50	1	5.03	Flt_3_Inhibitor_III	c1ccc(-c2cnc(Nc3ccc(OCCN4CCCC4)cc3)s2)cc1	Residual Activity	'='	133.0	%				UO_0000187					False	CHEMBL2219391	Millipore: Percentage of residual kinase activity of PRKACA at 10uM relative to control. Control inhibitor: Staurosporine at 10.0uM. Buffer: 8 mM MOPS pH 7.0, 0.2 mM EDTA	B	BAO_0000357	single protein format	Homo sapiens	None	None	None	None	CHEMBL4101	cAMP-dependent protein kinase alpha-catalytic subunit	Homo sapiens	SINGLE PROTEIN	CHEMBL2218924	1	Scientific Literature	Biochem. J.	2013	None
CHEMBL259389	QUINOXALINE1	0	185.19	0	1.09	Cdk1_5_Inhibitor	Nc1n[nH]c2nc3ccccc3nc12	Residual Activity	'='	83.0	%				UO_0000187					False	CHEMBL2219391	Millipore: Percentage of residual kinase activity of PRKACA at 10uM relative to control. Control inhibitor: Staurosporine at 10.0uM. Buffer: 8 mM MOPS pH 7.0, 0.2 mM EDTA	B	BAO_0000357	single protein format	Homo sapiens	None	None	None	None	CHEMBL4101	cAMP-dependent protein kinase alpha-catalytic subunit	Homo sapiens	SINGLE PROTEIN	CHEMBL2218924	1	Scientific Literature	Biochem. J.	2013	None
CHEMBL258721		0	473.36	0	4.50	RGB-286147	CC(C)c1nn(-c2c(Cl)cccc2Cl)c2nc(Cc3ccc(OCCO)cc3)[nH]c(=O)c12	Residual Activity	'='	89.0	%				UO_0000187					False	CHEMBL2219391	Millipore: Percentage of residual kinase activity of PRKACA at 10uM relative to control. Control inhibitor: Staurosporine at 10.0uM. Buffer: 8 mM MOPS pH 7.0, 0.2 mM EDTA	B	BAO_0000357	single protein format	Homo sapiens	None	None	None	None	CHEMBL4101	cAMP-dependent protein kinase alpha-catalytic subunit	Homo sapiens	SINGLE PROTEIN	CHEMBL2218924	1	Scientific Literature	Biochem. J.	2013	None
CHEMBL278041	SB-202190	0	331.35	0	4.65	SB-202190	Oc1ccc(-c2nc(-c3ccc(F)cc3)c(-c3ccncc3)[nH]2)cc1	Residual Activity	'='	19.0	%				UO_0000187					False	CHEMBL2219391	Millipore: Percentage of residual kinase activity of PRKACA at 10uM relative to control. Control inhibitor: Staurosporine at 10.0uM. Buffer: 8 mM MOPS pH 7.0, 0.2 mM EDTA	B	BAO_0000357	single protein format	Homo sapiens	None	None	None	None	CHEMBL4101	cAMP-dependent protein kinase alpha-catalytic subunit	Homo sapiens	SINGLE PROTEIN	CHEMBL2218924	1	Scientific Literature	Biochem. J.	2013	None
CHEMBL218859	GW445012X	0	266.34	0	3.23	GW445012X	CNC(=O)c1cncc(/C=C/c2c(C)cccc2C)c1	Inhibition	'='	-2.91	%				UO_0000187					False	CHEMBL1961896	GSK_PKIS: PKA mean inhibition at 0.1 uM [Nanosyn]	B	BAO_0000357	single protein format	None	None	None	None	None	CHEMBL4101	cAMP-dependent protein kinase alpha-catalytic subunit	Homo sapiens	SINGLE PROTEIN	CHEMBL1961873	16	GSK Published Kinase Inhibitor Set			None
CHEMBL275473	GW572401X	0	401.49	0	4.12	GW572401X	CCN(CC)S(=O)(=O)c1ccc(OC)c(Nc2ncc(-c3ccccc3)o2)c1	Inhibition	'='	1.82	%				UO_0000187					False	CHEMBL1961897	GSK_PKIS: PKA mean inhibition at 1 uM [Nanosyn]	B	BAO_0000357	single protein format	None	None	None	None	None	CHEMBL4101	cAMP-dependent protein kinase alpha-catalytic subunit	Homo sapiens	SINGLE PROTEIN	CHEMBL1961873	16	GSK Published Kinase Inhibitor Set			None
CHEMBL273564	GW795493X	0	413.36	1	5.13	GW795493X	Nc1ncnc2occ(-c3ccc(NC(=O)Nc4cccc(C(F)(F)F)c4)cc3)c12	Inhibition	'='	2.38	%				UO_0000187					False	CHEMBL1961896	GSK_PKIS: PKA mean inhibition at 0.1 uM [Nanosyn]	B	BAO_0000357	single protein format	None	None	None	None	None	CHEMBL4101	cAMP-dependent protein kinase alpha-catalytic subunit	Homo sapiens	SINGLE PROTEIN	CHEMBL1961873	16	GSK Published Kinase Inhibitor Set			None
CHEMBL187081	PYRAZOLOPYRIDAZINE 1	0	318.34	0	2.94	GW810576X	COc1cccc(Nc2nccc(-c3cnn4ncccc34)n2)c1	Inhibition	'='	1.16	%				UO_0000187					False	CHEMBL1961896	GSK_PKIS: PKA mean inhibition at 0.1 uM [Nanosyn]	B	BAO_0000357	single protein format	None	None	None	None	None	CHEMBL4101	cAMP-dependent protein kinase alpha-catalytic subunit	Homo sapiens	SINGLE PROTEIN	CHEMBL1961873	16	GSK Published Kinase Inhibitor Set			None
CHEMBL223360	LINIFANIB	3	375.41	0	4.90	ABT-869	Cc1ccc(F)c(NC(=O)Nc2ccc(-c3cccc4[nH]nc(N)c34)cc2)c1	Kd	'='	6900.0	nM	5.16			UO_0000065	13.75	0.25	0.26	5.39	True	CHEMBL1051309	Binding constant for PKAC-alpha kinase domain	B	BAO_0000357	single protein format	Homo sapiens	None	None	None	None	CHEMBL4101	cAMP-dependent protein kinase alpha-catalytic subunit	Homo sapiens	SINGLE PROTEIN	CHEMBL1150977	1	Scientific Literature	Nat. Biotechnol.	2008	None
CHEMBL259084	MLN-8054	1	476.87	1	5.87	MLN-8054	O=C(O)c1ccc(Nc2ncc3c(n2)-c2ccc(Cl)cc2C(c2c(F)cccc2F)=NC3)cc1	Kd	'>'	10000.0	nM				UO_0000065					True	CHEMBL1051309	Binding constant for PKAC-alpha kinase domain	B	BAO_0000357	single protein format	Homo sapiens	None	None	None	None	CHEMBL4101	cAMP-dependent protein kinase alpha-catalytic subunit	Homo sapiens	SINGLE PROTEIN	CHEMBL1150977	1	Scientific Literature	Nat. Biotechnol.	2008	None
CHEMBL278041	SB-202190	0	331.35	0	4.65	SB-202190	Oc1ccc(-c2nc(-c3ccc(F)cc3)c(-c3ccncc3)[nH]2)cc1	Kd	'='	1700.0	nM	5.77			UO_0000065	17.41	0.32	1.12	9.34	False	CHEMBL1051309	Binding constant for PKAC-alpha kinase domain	B	BAO_0000357	single protein format	Homo sapiens	None	None	None	None	CHEMBL4101	cAMP-dependent protein kinase alpha-catalytic subunit	Homo sapiens	SINGLE PROTEIN	CHEMBL1150977	1	Scientific Literature	Nat. Biotechnol.	2008	None
CHEMBL440084	SB-431542	0	384.40	0	3.63	SB-431542	NC(=O)c1ccc(-c2nc(-c3ccccn3)c(-c3ccc4c(c3)OCO4)[nH]2)cc1	Kd	'>'	10000.0	nM				UO_0000065					False	CHEMBL1051309	Binding constant for PKAC-alpha kinase domain	B	BAO_0000357	single protein format	Homo sapiens	None	None	None	None	CHEMBL4101	cAMP-dependent protein kinase alpha-catalytic subunit	Homo sapiens	SINGLE PROTEIN	CHEMBL1150977	1	Scientific Literature	Nat. Biotechnol.	2008	None
CHEMBL388978	STAUROSPORINE	0	466.54	0	4.35	Staurosporine	CN[C@@H]1C[C@H]2O[C@@](C)([C@@H]1OC)n1c3ccccc3c3c4c(c5c6ccccc6n2c5c31)C(=O)NC4	Kd	'='	19.0	nM	7.72			UO_0000065	16.55	0.30	3.37	11.12	True	CHEMBL1051309	Binding constant for PKAC-alpha kinase domain	B	BAO_0000357	single protein format	Homo sapiens	None	None	None	None	CHEMBL4101	cAMP-dependent protein kinase alpha-catalytic subunit	Homo sapiens	SINGLE PROTEIN	CHEMBL1150977	1	Scientific Literature	Nat. Biotechnol.	2008	None
CHEMBL535	SUNITINIB	4	398.48	0	3.33	Sunitinib	CCN(CC)CCNC(=O)c1c(C)[nH]c(/C=C2\C(=O)Nc3ccc(F)cc32)c1C	Kd	'>'	10000.0	nM				UO_0000065					True	CHEMBL1051309	Binding constant for PKAC-alpha kinase domain	B	BAO_0000357	single protein format	Homo sapiens	None	None	None	None	CHEMBL4101	cAMP-dependent protein kinase alpha-catalytic subunit	Homo sapiens	SINGLE PROTEIN	CHEMBL1150977	1	Scientific Literature	Nat. Biotechnol.	2008	None
CHEMBL221959	TOFACITINIB	4	312.38	0	1.54	1, CP-690550	C[C@@H]1CCN(C(=O)CC#N)C[C@@H]1N(C)c1ncnc2[nH]ccc12	Activity	'='	30.0	%				UO_0000187					False	CHEMBL1017906	Inhibition of PKAC-alpha assessed as enzyme activity relative to control	B	BAO_0000357	single protein format	None	None	None	None	None	CHEMBL4101	cAMP-dependent protein kinase alpha-catalytic subunit	Homo sapiens	SINGLE PROTEIN	CHEMBL1151738	1	Scientific Literature	J. Med. Chem.	2008	None
CHEMBL1909395	GW633459A	0	679.60	2	7.57	GW633459A	Cl.O=S(=O)(CCNCc1ccc(-c2ccc3ncnc(Nc4ccc(OCc5cccc(F)c5)c(Cl)c4)c3c2)o1)c1ccccc1	Inhibition	'='	2.48	%				UO_0000187					False	CHEMBL1961896	GSK_PKIS: PKA mean inhibition at 0.1 uM [Nanosyn]	B	BAO_0000357	single protein format	None	None	None	None	None	CHEMBL4101	cAMP-dependent protein kinase alpha-catalytic subunit	Homo sapiens	SINGLE PROTEIN	CHEMBL1961873	16	GSK Published Kinase Inhibitor Set			None
CHEMBL234838	GW572738X	0	300.36	0	3.89	GW572738X	N#Cc1c(NC(=O)c2ccccc2F)sc2c1CCCC2	Inhibition	'='	0.91	%				UO_0000187					False	CHEMBL1961897	GSK_PKIS: PKA mean inhibition at 1 uM [Nanosyn]	B	BAO_0000357	single protein format	None	None	None	None	None	CHEMBL4101	cAMP-dependent protein kinase alpha-catalytic subunit	Homo sapiens	SINGLE PROTEIN	CHEMBL1961873	16	GSK Published Kinase Inhibitor Set			None
CHEMBL514938	GSK-969786A	0	451.91	1	7.07	GSK969786A	Fc1cccc(COc2ccc(Nc3ncnc4sc(-c5ccco5)cc34)cc2Cl)c1	Inhibition	'='	1.84	%				UO_0000187					False	CHEMBL1961897	GSK_PKIS: PKA mean inhibition at 1 uM [Nanosyn]	B	BAO_0000357	single protein format	None	None	None	None	None	CHEMBL4101	cAMP-dependent protein kinase alpha-catalytic subunit	Homo sapiens	SINGLE PROTEIN	CHEMBL1961873	16	GSK Published Kinase Inhibitor Set			None
CHEMBL67241	GW794607X	0	372.44	0	3.48	GW794607X	CCCNc1cccc(-n2ncc3c(N/N=C/c4ccncc4)ncnc32)c1	Inhibition	'='	3.62	%				UO_0000187					False	CHEMBL1961897	GSK_PKIS: PKA mean inhibition at 1 uM [Nanosyn]	B	BAO_0000357	single protein format	None	None	None	None	None	CHEMBL4101	cAMP-dependent protein kinase alpha-catalytic subunit	Homo sapiens	SINGLE PROTEIN	CHEMBL1961873	16	GSK Published Kinase Inhibitor Set			None
CHEMBL1909360	GW830263A	0	665.22	1	4.56	GW830263A	CN1CCN(C(=O)c2ccc(NC(=O)Nc3ccc(N(C)c4ccnc(Nc5ccc(CS(C)(=O)=O)cc5)n4)cc3)cc2)CC1.Cl	Inhibition	'='	1.2	%				UO_0000187					False	CHEMBL1961896	GSK_PKIS: PKA mean inhibition at 0.1 uM [Nanosyn]	B	BAO_0000357	single protein format	None	None	None	None	None	CHEMBL4101	cAMP-dependent protein kinase alpha-catalytic subunit	Homo sapiens	SINGLE PROTEIN	CHEMBL1961873	16	GSK Published Kinase Inhibitor Set			None
CHEMBL273611		0	459.48	0	4.59	SB-250715	Fc1ccc(-c2ncn(C3CCNCC3)c2-c2ccnc(Oc3ccc4c(c3)OCO4)n2)cc1	Inhibition	'='	6.76	%				UO_0000187					False	CHEMBL1961896	GSK_PKIS: PKA mean inhibition at 0.1 uM [Nanosyn]	B	BAO_0000357	single protein format	None	None	None	None	None	CHEMBL4101	cAMP-dependent protein kinase alpha-catalytic subunit	Homo sapiens	SINGLE PROTEIN	CHEMBL1961873	16	GSK Published Kinase Inhibitor Set			None
CHEMBL1940253		0	484.56	0	3.39	26	CC(=O)N1CC[C@@H](Nc2cncc(C(=O)c3cn(C(C)C)c4ncnc(N)c34)n2)[C@H]1c1ccccc1	Inhibition	'='	30.0	%				UO_0000187					False	CHEMBL1942175	Inhibition of PRKACA at 1 uM	B	BAO_0000357	single protein format	None	None	None	None	None	CHEMBL4101	cAMP-dependent protein kinase alpha-catalytic subunit	Homo sapiens	SINGLE PROTEIN	CHEMBL1938337	1	Scientific Literature	J. Med. Chem.	2011	None
CHEMBL103080		0	370.43	0	2.95	SB-742864	CS(=O)(=O)Nc1cccc(-c2ccc3c(NC(=O)C4CC4)n[nH]c3c2)c1	Inhibition	'='	1.02	%				UO_0000187					False	CHEMBL1961897	GSK_PKIS: PKA mean inhibition at 1 uM [Nanosyn]	B	BAO_0000357	single protein format	None	None	None	None	None	CHEMBL4101	cAMP-dependent protein kinase alpha-catalytic subunit	Homo sapiens	SINGLE PROTEIN	CHEMBL1961873	16	GSK Published Kinase Inhibitor Set			None
CHEMBL379300	A-443654	0	397.48	0	4.36	A-443654	Cc1n[nH]c2ccc(-c3cncc(OC[C@@H](N)Cc4c[nH]c5ccccc45)c3)cc12	Activity	'='	26.0	%			Antagonist	UO_0000187					False	CHEMBL1061087	Percentage PKA activity remaining in the presence of 0.01uM inhibitor	B	BAO_0000357	single protein format	Homo sapiens	None	None	None	None	CHEMBL4101	cAMP-dependent protein kinase alpha-catalytic subunit	Homo sapiens	SINGLE PROTEIN	CHEMBL1150976	1	Scientific Literature	Biochem. J.	2007	None
CHEMBL258844		0	551.65	2	6.32	Akt-I-1,2	O=c1[nH]c2ccccc2n1C1CCN(Cc2ccc(-c3nc4cc5[nH]cnc5cc4nc3-c3ccccc3)cc2)CC1	Activity	'='	77.0	%				UO_0000187					False	CHEMBL1062780	Percentage PKA activity remaining in the presence of 10uM inhibitor	B	BAO_0000357	single protein format	Homo sapiens	None	None	None	None	CHEMBL4101	cAMP-dependent protein kinase alpha-catalytic subunit	Homo sapiens	SINGLE PROTEIN	CHEMBL1150976	1	Scientific Literature	Biochem. J.	2007	None
CHEMBL2062290		0	598.48	0	4.51	SB-739245-AC	CCN1CCC(CC(=O)Nc2n[nH]c3nc(-c4cccs4)c(Br)cc23)CC1.O=C(O)C(O)C(O)C(=O)O	Inhibition	'='	-1.4	%				UO_0000187					False	CHEMBL1961896	GSK_PKIS: PKA mean inhibition at 0.1 uM [Nanosyn]	B	BAO_0000357	single protein format	None	None	None	None	None	CHEMBL4101	cAMP-dependent protein kinase alpha-catalytic subunit	Homo sapiens	SINGLE PROTEIN	CHEMBL1961873	16	GSK Published Kinase Inhibitor Set			None
CHEMBL191105		0	287.33	0	1.02	SB-751399	CN(C)CCCn1c(-c2nonc2N)nc2cnccc21	Inhibition	'='	2.1	%				UO_0000187					False	CHEMBL1961896	GSK_PKIS: PKA mean inhibition at 0.1 uM [Nanosyn]	B	BAO_0000357	single protein format	None	None	None	None	None	CHEMBL4101	cAMP-dependent protein kinase alpha-catalytic subunit	Homo sapiens	SINGLE PROTEIN	CHEMBL1961873	16	GSK Published Kinase Inhibitor Set			None
CHEMBL1789963	GW406108X	0	400.22	1	5.02	GW406108X	O=C1Nc2ccc(C(=O)c3ccco3)cc2C1=Cc1cc(Cl)c(O)c(Cl)c1	Inhibition	'='	4.78	%				UO_0000187					False	CHEMBL1961897	GSK_PKIS: PKA mean inhibition at 1 uM [Nanosyn]	B	BAO_0000357	single protein format	None	None	None	None	None	CHEMBL4101	cAMP-dependent protein kinase alpha-catalytic subunit	Homo sapiens	SINGLE PROTEIN	CHEMBL1961873	16	GSK Published Kinase Inhibitor Set			None
CHEMBL373751	GSK-319347A	0	469.54	0	3.96	GSK319347A	COc1cc2ncn(-c3cc(OCc4ccccc4S(C)(=O)=O)c(C#N)s3)c2cc1OC	Inhibition	'='	2.29	%				UO_0000187					False	CHEMBL1961896	GSK_PKIS: PKA mean inhibition at 0.1 uM [Nanosyn]	B	BAO_0000357	single protein format	None	None	None	None	None	CHEMBL4101	cAMP-dependent protein kinase alpha-catalytic subunit	Homo sapiens	SINGLE PROTEIN	CHEMBL1961873	16	GSK Published Kinase Inhibitor Set			None
CHEMBL483747	GSK-980961A	0	390.46	0	4.13	GSK980961A	NS(=O)(=O)c1cccc(-c2cc3ccncc3cc2OCc2ccccc2)c1	Inhibition	'='	3.34	%				UO_0000187					False	CHEMBL1961897	GSK_PKIS: PKA mean inhibition at 1 uM [Nanosyn]	B	BAO_0000357	single protein format	None	None	None	None	None	CHEMBL4101	cAMP-dependent protein kinase alpha-catalytic subunit	Homo sapiens	SINGLE PROTEIN	CHEMBL1961873	16	GSK Published Kinase Inhibitor Set			None
CHEMBL450071	GSK-1392956A	0	592.68	2	3.21	GSK1392956A	COc1cc(N2CCN(C(C)C)CC2)ccc1Nc1nc(Nc2ccc(F)cc2C(=O)NC[C@@H](O)CO)c2cc[nH]c2n1	Inhibition	'='	0.73	%				UO_0000187					False	CHEMBL1961897	GSK_PKIS: PKA mean inhibition at 1 uM [Nanosyn]	B	BAO_0000357	single protein format	None	None	None	None	None	CHEMBL4101	cAMP-dependent protein kinase alpha-catalytic subunit	Homo sapiens	SINGLE PROTEIN	CHEMBL1961873	16	GSK Published Kinase Inhibitor Set			None
CHEMBL2333115		0	296.33	0	1.94	28	CC(C)Nc1c(C(N)=O)nnc2ccc(-c3cn[nH]c3)cc12	Inhibition	'='	53.0	%				UO_0000187					False	CHEMBL2345063	Inhibition of PRKACA (unknown origin) at 10 uM relative to control	B	BAO_0000357	single protein format	Homo sapiens	None	None	None	None	CHEMBL4101	cAMP-dependent protein kinase alpha-catalytic subunit	Homo sapiens	SINGLE PROTEIN	CHEMBL2331489	1	Scientific Literature	Bioorg. Med. Chem. Lett.	2013	None
CHEMBL1078537		0	302.30	0	2.53	21	N#Cc1cccc(-n2c(-c3nonc3N)nc3ccccc32)c1	Ki	'>'	5000.0	nM				UO_0000065					False	CHEMBL1104157	Inhibition of PKAalpha assessed as decrease in NADH absorbance at 340 nm in the presence of	B	BAO_0000357	single protein format	None	None	None	None	None	CHEMBL4101	cAMP-dependent protein kinase alpha-catalytic subunit	Homo sapiens	SINGLE PROTEIN	CHEMBL1153801	1	Scientific Literature	Bioorg. Med. Chem. Lett.	2009	None
CHEMBL272026	GW290597X	0	467.51	0	1.12	GW290597X	NS(=O)(=O)c1ccc(N/N=C2\C(=O)Nc3ccc(C(=O)NCCCn4ccnc4)cc32)cc1	Inhibition	'='	2.8	%				UO_0000187					False	CHEMBL1961897	GSK_PKIS: PKA mean inhibition at 1 uM [Nanosyn]	B	BAO_0000357	single protein format	None	None	None	None	None	CHEMBL4101	cAMP-dependent protein kinase alpha-catalytic subunit	Homo sapiens	SINGLE PROTEIN	CHEMBL1961873	16	GSK Published Kinase Inhibitor Set			None
CHEMBL260417		0	373.21	0	3.44	SB-725317	O=C(Nc1n[nH]c2nc(-c3ccc(O)cc3)c(Br)cc12)C1CC1	Inhibition	'='	5.49	%				UO_0000187					False	CHEMBL1961897	GSK_PKIS: PKA mean inhibition at 1 uM [Nanosyn]	B	BAO_0000357	single protein format	None	None	None	None	None	CHEMBL4101	cAMP-dependent protein kinase alpha-catalytic subunit	Homo sapiens	SINGLE PROTEIN	CHEMBL1961873	16	GSK Published Kinase Inhibitor Set			None
CHEMBL260417		0	373.21	0	3.44	SB-725317	O=C(Nc1n[nH]c2nc(-c3ccc(O)cc3)c(Br)cc12)C1CC1	Inhibition	'='	2.91	%				UO_0000187					False	CHEMBL1961896	GSK_PKIS: PKA mean inhibition at 0.1 uM [Nanosyn]	B	BAO_0000357	single protein format	None	None	None	None	None	CHEMBL4101	cAMP-dependent protein kinase alpha-catalytic subunit	Homo sapiens	SINGLE PROTEIN	CHEMBL1961873	16	GSK Published Kinase Inhibitor Set			None
CHEMBL1289926	AXITINIB	4	386.48	0	4.64	AG-013736	CNC(=O)c1ccccc1Sc1ccc2c(/C=C/c3ccccn3)n[nH]c2c1	Kd	'>'	10000.0	nM				UO_0000065					False	CHEMBL1908578	Binding constant for PKAC-alpha kinase domain	B	BAO_0000357	single protein format	None	None	None	None	None	CHEMBL4101	cAMP-dependent protein kinase alpha-catalytic subunit	Homo sapiens	SINGLE PROTEIN	CHEMBL1908390	1	Scientific Literature	Nat. Biotechnol.	2011	None
CHEMBL98350	LY-294002	0	307.35	0	3.30	K00235	O=c1cc(N2CCOCC2)oc2c(-c3ccccc3)cccc12	Thermal melting change	'='	-0.1	degrees C				UO_0000027					False	CHEMBL3430832	Delta TM value showing the stabilisation of PRKACA produced by compound binding	B	BAO_0000357	single protein format	Homo sapiens	None	None	None	None	CHEMBL4101	cAMP-dependent protein kinase alpha-catalytic subunit	Homo sapiens	SINGLE PROTEIN	CHEMBL1145498	1	Scientific Literature	Proc. Natl. Acad. Sci. U.S.A.	2007	None
CHEMBL99203	IODOTUBERCIDIN	0	392.15	0	-0.77	K00049	Nc1ncnc2c1c(I)cn2[C@@H]1O[C@H](CO)[C@@H](O)[C@H]1O	Thermal melting change	'='	1.3	degrees C				UO_0000027					False	CHEMBL3430832	Delta TM value showing the stabilisation of PRKACA produced by compound binding	B	BAO_0000357	single protein format	Homo sapiens	None	None	None	None	CHEMBL4101	cAMP-dependent protein kinase alpha-catalytic subunit	Homo sapiens	SINGLE PROTEIN	CHEMBL1145498	1	Scientific Literature	Proc. Natl. Acad. Sci. U.S.A.	2007	None
CHEMBL35482		0	267.28	0	3.05	K00023	COc1cccc(-c2cc(=O)c3ccccc3o2)c1N	Thermal melting change	'='	0.3	degrees C				UO_0000027					False	CHEMBL3430832	Delta TM value showing the stabilisation of PRKACA produced by compound binding	B	BAO_0000357	single protein format	Homo sapiens	None	None	None	None	CHEMBL4101	cAMP-dependent protein kinase alpha-catalytic subunit	Homo sapiens	SINGLE PROTEIN	CHEMBL1145498	1	Scientific Literature	Proc. Natl. Acad. Sci. U.S.A.	2007	None
CHEMBL1909372	GW700494A	0	622.07	2	6.21	GW700494A	CN1CCN(CCCNc2nc3ccc(Oc4ccc(NC(=O)Nc5cc(C(F)(F)F)ccc5F)cc4)cc3[nH]2)CC1.Cl	Inhibition	'='	-1.46	%				UO_0000187					False	CHEMBL1961896	GSK_PKIS: PKA mean inhibition at 0.1 uM [Nanosyn]	B	BAO_0000357	single protein format	None	None	None	None	None	CHEMBL4101	cAMP-dependent protein kinase alpha-catalytic subunit	Homo sapiens	SINGLE PROTEIN	CHEMBL1961873	16	GSK Published Kinase Inhibitor Set			None
CHEMBL1794057	GW284408X	0	292.30	0	2.26	GW284408X	O=C1Nc2ccccc2/C1=C/Nc1ccc2[nH]c(=O)[nH]c2c1	Inhibition	'='	4.1	%				UO_0000187					False	CHEMBL1961897	GSK_PKIS: PKA mean inhibition at 1 uM [Nanosyn]	B	BAO_0000357	single protein format	None	None	None	None	None	CHEMBL4101	cAMP-dependent protein kinase alpha-catalytic subunit	Homo sapiens	SINGLE PROTEIN	CHEMBL1961873	16	GSK Published Kinase Inhibitor Set			None
CHEMBL514162	GW852849X	0	443.91	0	4.44	GW852849X	COc1cc2ncn(-c3cc(OCc4ccccc4Cl)c(C(N)=O)s3)c2cc1OC	Inhibition	'='	-0.08	%				UO_0000187					False	CHEMBL1961896	GSK_PKIS: PKA mean inhibition at 0.1 uM [Nanosyn]	B	BAO_0000357	single protein format	None	None	None	None	None	CHEMBL4101	cAMP-dependent protein kinase alpha-catalytic subunit	Homo sapiens	SINGLE PROTEIN	CHEMBL1961873	16	GSK Published Kinase Inhibitor Set			None
CHEMBL408565		0	343.22	0	3.76	K00006	O=C1Nc2ccccc2/C1=C/c1cc2c([nH]1)CCC(Br)C2	Thermal melting change	'='	-0.1	degrees C				UO_0000027					False	CHEMBL3430832	Delta TM value showing the stabilisation of PRKACA produced by compound binding	B	BAO_0000357	single protein format	Homo sapiens	None	None	None	None	CHEMBL4101	cAMP-dependent protein kinase alpha-catalytic subunit	Homo sapiens	SINGLE PROTEIN	CHEMBL1145498	1	Scientific Literature	Proc. Natl. Acad. Sci. U.S.A.	2007	None
CHEMBL347580		0	320.35	0	2.13	SB-361058	COc1ccc(C2=C(N3CCc4ccccc43)C(=O)NC2=O)cc1	Inhibition	'='	1.99	%				UO_0000187					False	CHEMBL1961897	GSK_PKIS: PKA mean inhibition at 1 uM [Nanosyn]	B	BAO_0000357	single protein format	None	None	None	None	None	CHEMBL4101	cAMP-dependent protein kinase alpha-catalytic subunit	Homo sapiens	SINGLE PROTEIN	CHEMBL1961873	16	GSK Published Kinase Inhibitor Set			None
CHEMBL361894	GW806290X	0	346.35	0	2.70	GW806290X	c1cnn2ncc(-c3ccnc(Nc4ccc5c(c4)OCCO5)n3)c2c1	Inhibition	'='	7.09	%				UO_0000187					False	CHEMBL1961897	GSK_PKIS: PKA mean inhibition at 1 uM [Nanosyn]	B	BAO_0000357	single protein format	None	None	None	None	None	CHEMBL4101	cAMP-dependent protein kinase alpha-catalytic subunit	Homo sapiens	SINGLE PROTEIN	CHEMBL1961873	16	GSK Published Kinase Inhibitor Set			None
CHEMBL476351	GW775608X	0	470.57	0	4.29	GW775608X	Cc1ccc(NC(=O)c2ccnc(N3CCOCC3)c2)cc1-c1ccc(C(=O)NCC2CC2)cc1	Inhibition	'='	1.25	%				UO_0000187					False	CHEMBL1961897	GSK_PKIS: PKA mean inhibition at 1 uM [Nanosyn]	B	BAO_0000357	single protein format	None	None	None	None	None	CHEMBL4101	cAMP-dependent protein kinase alpha-catalytic subunit	Homo sapiens	SINGLE PROTEIN	CHEMBL1961873	16	GSK Published Kinase Inhibitor Set			None
CHEMBL188426	GW807982X	0	430.39	0	4.36	GW807982X	CCOc1ccc2c(-c3ccnc(Nc4cc(OC)cc(C(F)(F)F)c4)n3)cnn2n1	Inhibition	'='	0.6	%				UO_0000187					False	CHEMBL1961896	GSK_PKIS: PKA mean inhibition at 0.1 uM [Nanosyn]	B	BAO_0000357	single protein format	None	None	None	None	None	CHEMBL4101	cAMP-dependent protein kinase alpha-catalytic subunit	Homo sapiens	SINGLE PROTEIN	CHEMBL1961873	16	GSK Published Kinase Inhibitor Set			None
CHEMBL156524		0	324.77	0	2.77	SB-333612	O=C1NC(=O)C(N2CCc3ccccc32)=C1c1ccc(Cl)cc1	Inhibition	'='	1.84	%				UO_0000187					False	CHEMBL1961896	GSK_PKIS: PKA mean inhibition at 0.1 uM [Nanosyn]	B	BAO_0000357	single protein format	None	None	None	None	None	CHEMBL4101	cAMP-dependent protein kinase alpha-catalytic subunit	Homo sapiens	SINGLE PROTEIN	CHEMBL1961873	16	GSK Published Kinase Inhibitor Set			None
CHEMBL218088	GW435821X	0	268.32	0	2.67	GW435821X	Cc1cc(O)cc(C)c1/C=C/c1cncc(C(N)=O)c1	Inhibition	'='	1.78	%				UO_0000187					False	CHEMBL1961896	GSK_PKIS: PKA mean inhibition at 0.1 uM [Nanosyn]	B	BAO_0000357	single protein format	None	None	None	None	None	CHEMBL4101	cAMP-dependent protein kinase alpha-catalytic subunit	Homo sapiens	SINGLE PROTEIN	CHEMBL1961873	16	GSK Published Kinase Inhibitor Set			None
CHEMBL3359895		0	368.44	0	3.40	16, GNE-783	CN1CCN(c2ccc(-c3cnc4[nH]c5cnc(C#N)cc5c4c3)cc2)CC1	Inhibition	'='	4.0	%				UO_0000187					False	CHEMBL3384377	Inhibition of PRKACA (unknown origin) at 0.1 uM	B	BAO_0000357	single protein format	Homo sapiens	None	None	None	None	CHEMBL4101	cAMP-dependent protein kinase alpha-catalytic subunit	Homo sapiens	SINGLE PROTEIN	CHEMBL3352495	1	Scientific Literature	Bioorg. Med. Chem. Lett.	2014	None
CHEMBL1241578		0	348.20	0	3.12	PP487	CC(C)n1nc(-c2ccc(Br)c(O)c2)c2c(N)ncnc21	Inhibition	'='	13.0	%				UO_0000187					False	CHEMBL1244255	Inhibition of PRKACA at 1 uM after 60 mins by FRET assay in presence of 10 uM ATP	B	BAO_0000357	single protein format	None	None	None	None	None	CHEMBL4101	cAMP-dependent protein kinase alpha-catalytic subunit	Homo sapiens	SINGLE PROTEIN	CHEMBL1240340	1	Scientific Literature	Nat. Chem. Biol.	2008	None
CHEMBL126077	INDIRUBIN-3-MONOXIME	0	277.28	0	4.42	K00076	O=Nc1c(-c2c(O)[nH]c3ccccc23)[nH]c2ccccc12	Thermal melting change	'='	3.8	degrees C				UO_0000027					False	CHEMBL3430832	Delta TM value showing the stabilisation of PRKACA produced by compound binding	B	BAO_0000357	single protein format	Homo sapiens	None	None	None	None	CHEMBL4101	cAMP-dependent protein kinase alpha-catalytic subunit	Homo sapiens	SINGLE PROTEIN	CHEMBL1145498	1	Scientific Literature	Proc. Natl. Acad. Sci. U.S.A.	2007	None
CHEMBL126254		0	388.90	0	4.01	K00014	CC(C)N(CCO)c1nc(Nc2cccc(Cl)c2)c2ncn(C(C)C)c2n1	Thermal melting change	'='	1.6	degrees C				UO_0000027					False	CHEMBL3430832	Delta TM value showing the stabilisation of PRKACA produced by compound binding	B	BAO_0000357	single protein format	Homo sapiens	None	None	None	None	CHEMBL4101	cAMP-dependent protein kinase alpha-catalytic subunit	Homo sapiens	SINGLE PROTEIN	CHEMBL1145498	1	Scientific Literature	Proc. Natl. Acad. Sci. U.S.A.	2007	None
CHEMBL558969		0	376.77	0	1.71	K00592a	Cl.NCCNc1ncc(C(N)=O)c(Nc2cccc(C(F)(F)F)c2)n1	Thermal melting change	'='	2.3	degrees C				UO_0000027					False	CHEMBL3430832	Delta TM value showing the stabilisation of PRKACA produced by compound binding	B	BAO_0000357	single protein format	Homo sapiens	None	None	None	None	CHEMBL4101	cAMP-dependent protein kinase alpha-catalytic subunit	Homo sapiens	SINGLE PROTEIN	CHEMBL1145498	1	Scientific Literature	Proc. Natl. Acad. Sci. U.S.A.	2007	None
CHEMBL132904		0	333.34	0	4.53	K00072	CCOC(=O)c1cnc2oc3ccc(O)cc3c2c1-c1ccccc1	Thermal melting change	'='	1.3	degrees C				UO_0000027					False	CHEMBL3430832	Delta TM value showing the stabilisation of PRKACA produced by compound binding	B	BAO_0000357	single protein format	Homo sapiens	None	None	None	None	CHEMBL4101	cAMP-dependent protein kinase alpha-catalytic subunit	Homo sapiens	SINGLE PROTEIN	CHEMBL1145498	1	Scientific Literature	Proc. Natl. Acad. Sci. U.S.A.	2007	None
CHEMBL1255867		0	321.23	0	1.73	K00079	Cl.NCCNS(=O)(=O)c1cccc2c(Cl)cccc12	Thermal melting change	'='	2.5	degrees C				UO_0000027					False	CHEMBL3430832	Delta TM value showing the stabilisation of PRKACA produced by compound binding	B	BAO_0000357	single protein format	Homo sapiens	None	None	None	None	CHEMBL4101	cAMP-dependent protein kinase alpha-catalytic subunit	Homo sapiens	SINGLE PROTEIN	CHEMBL1145498	1	Scientific Literature	Proc. Natl. Acad. Sci. U.S.A.	2007	None
CHEMBL1081312		0	319.37	0	3.07	PP121	Nc1ncnc2c1c(-c1cnc3[nH]ccc3c1)nn2C1CCCC1	Inhibition	'='	6.0	%				UO_0000187					False	CHEMBL1244255	Inhibition of PRKACA at 1 uM after 60 mins by FRET assay in presence of 10 uM ATP	B	BAO_0000357	single protein format	None	None	None	None	None	CHEMBL4101	cAMP-dependent protein kinase alpha-catalytic subunit	Homo sapiens	SINGLE PROTEIN	CHEMBL1240340	1	Scientific Literature	Nat. Chem. Biol.	2008	None
CHEMBL111364		0	404.51	1	6.17	K00568a	CSc1nc(-c2ccc(F)cc2)c(-c2ccnc(NC(C)c3ccccc3)c2)[nH]1	Thermal melting change	'='	-0.7	degrees C				UO_0000027					False	CHEMBL3430832	Delta TM value showing the stabilisation of PRKACA produced by compound binding	B	BAO_0000357	single protein format	Homo sapiens	None	None	None	None	CHEMBL4101	cAMP-dependent protein kinase alpha-catalytic subunit	Homo sapiens	SINGLE PROTEIN	CHEMBL1145498	1	Scientific Literature	Proc. Natl. Acad. Sci. U.S.A.	2007	None
CHEMBL97162		0	368.41	0	3.63	K00570a	COc1nccc(-c2c(-c3ccc(F)cc3)ncn2[C@H]2CC[C@H](O)CC2)n1	Thermal melting change	'='	-0.8	degrees C				UO_0000027					False	CHEMBL3430832	Delta TM value showing the stabilisation of PRKACA produced by compound binding	B	BAO_0000357	single protein format	Homo sapiens	None	None	None	None	CHEMBL4101	cAMP-dependent protein kinase alpha-catalytic subunit	Homo sapiens	SINGLE PROTEIN	CHEMBL1145498	1	Scientific Literature	Proc. Natl. Acad. Sci. U.S.A.	2007	None
CHEMBL366266		0	411.47	0	3.41	K00248	O=C1NC(=O)C(c2cn(CCCn3ccnc3)c3ccccc23)=C1Nc1ccccc1	Thermal melting change	'='	0.3	degrees C				UO_0000027					False	CHEMBL3430832	Delta TM value showing the stabilisation of PRKACA produced by compound binding	B	BAO_0000357	single protein format	Homo sapiens	None	None	None	None	CHEMBL4101	cAMP-dependent protein kinase alpha-catalytic subunit	Homo sapiens	SINGLE PROTEIN	CHEMBL1145498	1	Scientific Literature	Proc. Natl. Acad. Sci. U.S.A.	2007	None
CHEMBL261211		0	287.41	0	3.33	K00615a	CN1CCc2[nH]c(=S)c(C#N)c(-c3cccs3)c2C1	Thermal melting change	'='	14.1	degrees C				UO_0000027					False	CHEMBL3430832	Delta TM value showing the stabilisation of PRKACA produced by compound binding	B	BAO_0000357	single protein format	Homo sapiens	None	None	None	None	CHEMBL4101	cAMP-dependent protein kinase alpha-catalytic subunit	Homo sapiens	SINGLE PROTEIN	CHEMBL1145498	1	Scientific Literature	Proc. Natl. Acad. Sci. U.S.A.	2007	None
CHEMBL608154		0	366.81	0	4.33	MLN-120B	COc1c(Cl)cc2c([nH]c3cnccc32)c1NC(=O)c1cccnc1C	Kd	'>'	10000.0	nM				UO_0000065					False	CHEMBL1908578	Binding constant for PKAC-alpha kinase domain	B	BAO_0000357	single protein format	None	None	None	None	None	CHEMBL4101	cAMP-dependent protein kinase alpha-catalytic subunit	Homo sapiens	SINGLE PROTEIN	CHEMBL1908390	1	Scientific Literature	Nat. Biotechnol.	2011	None
CHEMBL419931		0	356.43	0	2.52	K00017	CC(C)n1cnc2c(NCc3ccccc3O)nc(NCCCO)nc21	Thermal melting change	'='	0.2	degrees C				UO_0000027					False	CHEMBL3430832	Delta TM value showing the stabilisation of PRKACA produced by compound binding	B	BAO_0000357	single protein format	Homo sapiens	None	None	None	None	CHEMBL4101	cAMP-dependent protein kinase alpha-catalytic subunit	Homo sapiens	SINGLE PROTEIN	CHEMBL1145498	1	Scientific Literature	Proc. Natl. Acad. Sci. U.S.A.	2007	None
CHEMBL91829	RUBOXISTAURIN	3	468.56	0	3.51	K00587a	CN(C)C[C@@H]1CCn2cc(c3ccccc32)C2=C(C(=O)NC2=O)c2cn(c3ccccc23)CCO1	Thermal melting change	'='	1.4	degrees C				UO_0000027					False	CHEMBL3430832	Delta TM value showing the stabilisation of PRKACA produced by compound binding	B	BAO_0000357	single protein format	Homo sapiens	None	None	None	None	CHEMBL4101	cAMP-dependent protein kinase alpha-catalytic subunit	Homo sapiens	SINGLE PROTEIN	CHEMBL1145498	1	Scientific Literature	Proc. Natl. Acad. Sci. U.S.A.	2007	None
CHEMBL305718		0	599.57	3	1.97	16	O=C(N[C@@H]1CS(=O)(=O)CCC[C@H]1OC(=O)c1cc(O)c(C(=O)c2c(O)cccc2C(=O)O)c(O)c1)c1ccc(O)cc1	IC50	'='	38000.0	nM	4.42			UO_0000065	7.37	0.14	2.45	1.97	False	CHEMBL770106	Inhibitory concentration against recombinant human cAMP-dependent Protein kinase A	B	BAO_0000357	single protein format	None	None	None	None	None	CHEMBL4101	cAMP-dependent protein kinase alpha-catalytic subunit	Homo sapiens	SINGLE PROTEIN	CHEMBL1130164	1	Scientific Literature	J. Med. Chem.	1997	None
CHEMBL261131	DIACYLGLYCEROL KINASE INHIBITOR II	0	489.59	1	5.94	K00032	O=c1c2ccccc2[nH]c(=S)n1CCN1CCC(=C(c2ccc(F)cc2)c2ccc(F)cc2)CC1	Thermal melting change	'='	0.8	degrees C				UO_0000027					False	CHEMBL3430832	Delta TM value showing the stabilisation of PRKACA produced by compound binding	B	BAO_0000357	single protein format	Homo sapiens	None	None	None	None	CHEMBL4101	cAMP-dependent protein kinase alpha-catalytic subunit	Homo sapiens	SINGLE PROTEIN	CHEMBL1145498	1	Scientific Literature	Proc. Natl. Acad. Sci. U.S.A.	2007	None
CHEMBL361237	GW785804X	0	322.37	0	4.14	GW785804X	Nc1nc(-c2ccc(F)cc2)c(-c2ccc3ncccc3n2)s1	Inhibition	'='	1.65	%				UO_0000187					False	CHEMBL1961896	GSK_PKIS: PKA mean inhibition at 0.1 uM [Nanosyn]	B	BAO_0000357	single protein format	None	None	None	None	None	CHEMBL4101	cAMP-dependent protein kinase alpha-catalytic subunit	Homo sapiens	SINGLE PROTEIN	CHEMBL1961873	16	GSK Published Kinase Inhibitor Set			None
CHEMBL463931	GSK-2163632A	0	548.67	1	4.19	GSK2163632A	COc1cc2c(cc1Nc1nc(Nc3ccsc3C(N)=O)c3cc[nH]c3n1)N(C(=O)CN(C)C)CCC2(C)C	Inhibition	'='	8.67	%				UO_0000187					False	CHEMBL1961897	GSK_PKIS: PKA mean inhibition at 1 uM [Nanosyn]	B	BAO_0000357	single protein format	None	None	None	None	None	CHEMBL4101	cAMP-dependent protein kinase alpha-catalytic subunit	Homo sapiens	SINGLE PROTEIN	CHEMBL1961873	16	GSK Published Kinase Inhibitor Set			None
CHEMBL191705	GW621431X	0	400.46	0	4.09	GW621431X	CCS(=O)(=O)c1ccc(OC)c(Nc2ncc(-c3cccc(C(C)=O)c3)o2)c1	Inhibition	'='	1.88	%				UO_0000187					False	CHEMBL1961897	GSK_PKIS: PKA mean inhibition at 1 uM [Nanosyn]	B	BAO_0000357	single protein format	None	None	None	None	None	CHEMBL4101	cAMP-dependent protein kinase alpha-catalytic subunit	Homo sapiens	SINGLE PROTEIN	CHEMBL1961873	16	GSK Published Kinase Inhibitor Set			None
CHEMBL143054		0	293.35	0	0.00	K00080	N=C(N)NCCNS(=O)(=O)c1cccc2cnccc12	Thermal melting change	'='	1.7	degrees C				UO_0000027					False	CHEMBL3430832	Delta TM value showing the stabilisation of PRKACA produced by compound binding	B	BAO_0000357	single protein format	Homo sapiens	None	None	None	None	CHEMBL4101	cAMP-dependent protein kinase alpha-catalytic subunit	Homo sapiens	SINGLE PROTEIN	CHEMBL1145498	1	Scientific Literature	Proc. Natl. Acad. Sci. U.S.A.	2007	None
CHEMBL407534		0	208.21	0	0.77	K00021	O=C(O)/C=C/c1cc(CO)ccc1CO	Thermal melting change	'='	0.4	degrees C				UO_0000027					False	CHEMBL3430832	Delta TM value showing the stabilisation of PRKACA produced by compound binding	B	BAO_0000357	single protein format	Homo sapiens	None	None	None	None	CHEMBL4101	cAMP-dependent protein kinase alpha-catalytic subunit	Homo sapiens	SINGLE PROTEIN	CHEMBL1145498	1	Scientific Literature	Proc. Natl. Acad. Sci. U.S.A.	2007	None
CHEMBL1909413		0	349.82	0	4.51	SB-610251-B	Cl.Oc1cccc(-c2nc(-c3ccccc3)[nH]c2-c2ccncc2)c1	Inhibition	'='	2.46	%				UO_0000187					False	CHEMBL1961896	GSK_PKIS: PKA mean inhibition at 0.1 uM [Nanosyn]	B	BAO_0000357	single protein format	None	None	None	None	None	CHEMBL4101	cAMP-dependent protein kinase alpha-catalytic subunit	Homo sapiens	SINGLE PROTEIN	CHEMBL1961873	16	GSK Published Kinase Inhibitor Set			None
CHEMBL477182	GW769076X	0	454.57	1	5.05	GW769076X	Cc1ccc(NC(=O)c2ccnc(N3CCCC3)c2)cc1-c1ccc(C(=O)NCC2CC2)cc1	Inhibition	'='	-0.65	%				UO_0000187					False	CHEMBL1961897	GSK_PKIS: PKA mean inhibition at 1 uM [Nanosyn]	B	BAO_0000357	single protein format	None	None	None	None	None	CHEMBL4101	cAMP-dependent protein kinase alpha-catalytic subunit	Homo sapiens	SINGLE PROTEIN	CHEMBL1961873	16	GSK Published Kinase Inhibitor Set			None
CHEMBL1794068	GSK-326090A	0	558.63	2	6.07	GSK326090A	C[C@@H](Oc1cc(-n2cnc3ccc(OCC4CCN(C)CC4)cc32)sc1C(N)=O)c1ccccc1C(F)(F)F	Inhibition	'='	1.15	%				UO_0000187					False	CHEMBL1961897	GSK_PKIS: PKA mean inhibition at 1 uM [Nanosyn]	B	BAO_0000357	single protein format	None	None	None	None	None	CHEMBL4101	cAMP-dependent protein kinase alpha-catalytic subunit	Homo sapiens	SINGLE PROTEIN	CHEMBL1961873	16	GSK Published Kinase Inhibitor Set			None
CHEMBL1794050	GW429374A	0	508.60	1	5.47	GW429374A	Cl.O=C1Nc2ccc(-c3cccnc3)cc2C1=Cc1cc(Br)c(O)c(Br)c1	Inhibition	'='	1.62	%				UO_0000187					False	CHEMBL1961896	GSK_PKIS: PKA mean inhibition at 0.1 uM [Nanosyn]	B	BAO_0000357	single protein format	None	None	None	None	None	CHEMBL4101	cAMP-dependent protein kinase alpha-catalytic subunit	Homo sapiens	SINGLE PROTEIN	CHEMBL1961873	16	GSK Published Kinase Inhibitor Set			None
CHEMBL1909358	GW654652C	0	489.00	0	3.98	GW654652C	CCS(=O)(=O)c1ccc(OC)c(Nc2nccc(N(C)c3ccc4c(C)n[nH]c4c3)n2)c1.Cl	Inhibition	'='	2.41	%				UO_0000187					False	CHEMBL1961896	GSK_PKIS: PKA mean inhibition at 0.1 uM [Nanosyn]	B	BAO_0000357	single protein format	None	None	None	None	None	CHEMBL4101	cAMP-dependent protein kinase alpha-catalytic subunit	Homo sapiens	SINGLE PROTEIN	CHEMBL1961873	16	GSK Published Kinase Inhibitor Set			None
CHEMBL3408396		0	725.86	2	9.43	28d	N#Cc1c(-c2ccccc2)cc(-c2ccccc2)nc1/N=C1\S/C(=C2\SC(C(=O)Nc3ccccc3)=NN2c2ccccc2)C(=O)N1c1ccccc1	Inhibition	'='	0.0	%				UO_0000187					False	CHEMBL3412787	Inhibition of PKACalpha (unknown origin) assessed as inhibition of peptide phosphorylation at 30 uM by based microfluidic mobility shift assay	B	BAO_0000357	single protein format	Homo sapiens	None	None	None	None	CHEMBL4101	cAMP-dependent protein kinase alpha-catalytic subunit	Homo sapiens	SINGLE PROTEIN	CHEMBL3407353	1	Scientific Literature	Eur. J. Med. Chem.	2015	None
CHEMBL3408385		0	503.59	2	5.98	18d	COc1ccc(-n2nc(C(C)=O)s/c2=N\c2nc(-c3ccccc3)cc(-c3ccccc3)c2C#N)cc1	Inhibition	'='	22.0	%				UO_0000187					False	CHEMBL3412787	Inhibition of PKACalpha (unknown origin) assessed as inhibition of peptide phosphorylation at 30 uM by based microfluidic mobility shift assay	B	BAO_0000357	single protein format	Homo sapiens	None	None	None	None	CHEMBL4101	cAMP-dependent protein kinase alpha-catalytic subunit	Homo sapiens	SINGLE PROTEIN	CHEMBL3407353	1	Scientific Literature	Eur. J. Med. Chem.	2015	None
CHEMBL3408386		0	508.01	2	6.62	18e	CC(=O)c1nn(-c2ccc(Cl)cc2)/c(=N/c2nc(-c3ccccc3)cc(-c3ccccc3)c2C#N)s1	Inhibition	'='	32.0	%				UO_0000187					False	CHEMBL3412787	Inhibition of PKACalpha (unknown origin) assessed as inhibition of peptide phosphorylation at 30 uM by based microfluidic mobility shift assay	B	BAO_0000357	single protein format	Homo sapiens	None	None	None	None	CHEMBL4101	cAMP-dependent protein kinase alpha-catalytic subunit	Homo sapiens	SINGLE PROTEIN	CHEMBL3407353	1	Scientific Literature	Eur. J. Med. Chem.	2015	None
CHEMBL306373		0	551.50	2	2.57	14	O=C(N[C@@H]1COCCC[C@H]1OC(=O)c1cc(O)c(C(=O)c2c(O)cccc2C(=O)O)c(O)c1)c1ccc(O)cc1	IC50	'='	450.0	nM	6.35			UO_0000065	11.51	0.22	3.78	3.17	False	CHEMBL770106	Inhibitory concentration against recombinant human cAMP-dependent Protein kinase A	B	BAO_0000357	single protein format	None	None	None	None	None	CHEMBL4101	cAMP-dependent protein kinase alpha-catalytic subunit	Homo sapiens	SINGLE PROTEIN	CHEMBL1130164	1	Scientific Literature	J. Med. Chem.	1997	None
CHEMBL576620		0	331.35	0	2.92	14	C#Cn1c(C#CCCO)nc(-c2ccc(F)cc2)c1-c1ccncc1	Inhibition	'='	50.0	%				UO_0000187					False	CHEMBL1044539	Inhibition of human PRKACA at 20 uM by FRET assay	B	BAO_0000357	single protein format	Homo sapiens	None	None	None	None	CHEMBL4101	cAMP-dependent protein kinase alpha-catalytic subunit	Homo sapiens	SINGLE PROTEIN	CHEMBL1156108	1	Scientific Literature	Bioorg. Med. Chem. Lett.	2009	None
CHEMBL212250	GW615311X	0	644.12	2	8.00	GW615311X	O=S(=O)(CCOCc1ccc(-c2ccc3ncnc(Nc4ccc(OCc5cccc(F)c5)c(Cl)c4)c3c2)o1)c1ccccc1	Inhibition	'='	0.54	%				UO_0000187					False	CHEMBL1961896	GSK_PKIS: PKA mean inhibition at 0.1 uM [Nanosyn]	B	BAO_0000357	single protein format	None	None	None	None	None	CHEMBL4101	cAMP-dependent protein kinase alpha-catalytic subunit	Homo sapiens	SINGLE PROTEIN	CHEMBL1961873	16	GSK Published Kinase Inhibitor Set			None
CHEMBL275200		0	471.58	1	6.16	SB-278538	CC(C)(C)c1ccc(Oc2nccc(-c3c(-c4ccc(F)cc4)ncn3C3CCNCC3)n2)cc1	Inhibition	'='	4.03	%				UO_0000187					False	CHEMBL1961896	GSK_PKIS: PKA mean inhibition at 0.1 uM [Nanosyn]	B	BAO_0000357	single protein format	None	None	None	None	None	CHEMBL4101	cAMP-dependent protein kinase alpha-catalytic subunit	Homo sapiens	SINGLE PROTEIN	CHEMBL1961873	16	GSK Published Kinase Inhibitor Set			None
CHEMBL13868		0	507.57	2	6.66	SB-245392	Fc1ccc(-c2ncn(C3CCNCC3)c2-c2ccnc(Oc3ccc(Oc4ccccc4)cc3)n2)cc1	Inhibition	'='	4.74	%				UO_0000187					False	CHEMBL1961896	GSK_PKIS: PKA mean inhibition at 0.1 uM [Nanosyn]	B	BAO_0000357	single protein format	None	None	None	None	None	CHEMBL4101	cAMP-dependent protein kinase alpha-catalytic subunit	Homo sapiens	SINGLE PROTEIN	CHEMBL1961873	16	GSK Published Kinase Inhibitor Set			None
CHEMBL374453	GSK-299115A	0	415.28	0	4.39	GSK299115A	CC1=C(C(=O)Nc2ccc3[nH]ncc3c2)C(c2ccc(Cl)c(Cl)c2)CC(=O)N1	Inhibition	'='	43.13	%				UO_0000187					False	CHEMBL1961897	GSK_PKIS: PKA mean inhibition at 1 uM [Nanosyn]	B	BAO_0000357	single protein format	None	None	None	None	None	CHEMBL4101	cAMP-dependent protein kinase alpha-catalytic subunit	Homo sapiens	SINGLE PROTEIN	CHEMBL1961873	16	GSK Published Kinase Inhibitor Set			None
CHEMBL477772	PAZOPANIB	4	437.53	0	3.14	GW-786034	Cc1ccc(Nc2nccc(N(C)c3ccc4c(C)n(C)nc4c3)n2)cc1S(N)(=O)=O	Kd	'>'	10000.0	nM				UO_0000065					True	CHEMBL1051309	Binding constant for PKAC-alpha kinase domain	B	BAO_0000357	single protein format	Homo sapiens	None	None	None	None	CHEMBL4101	cAMP-dependent protein kinase alpha-catalytic subunit	Homo sapiens	SINGLE PROTEIN	CHEMBL1150977	1	Scientific Literature	Nat. Biotechnol.	2008	None
CHEMBL1336	SORAFENIB	4	464.83	1	5.55	10, sorafenib	CNC(=O)c1cc(Oc2ccc(NC(=O)Nc3ccc(Cl)c(C(F)(F)F)c3)cc2)ccn1	Kd	'>'	10000.0	nM				UO_0000065					True	CHEMBL1051309	Binding constant for PKAC-alpha kinase domain	B	BAO_0000357	single protein format	Homo sapiens	None	None	None	None	CHEMBL4101	cAMP-dependent protein kinase alpha-catalytic subunit	Homo sapiens	SINGLE PROTEIN	CHEMBL1150977	1	Scientific Literature	Nat. Biotechnol.	2008	None
CHEMBL119385	NEFLAMAPIMOD	2	436.27	1	5.49	VX-745	O=c1ncn2nc(Sc3ccc(F)cc3F)ccc2c1-c1c(Cl)cccc1Cl	Kd	'>'	10000.0	nM				UO_0000065					True	CHEMBL1051309	Binding constant for PKAC-alpha kinase domain	B	BAO_0000357	single protein format	Homo sapiens	None	None	None	None	CHEMBL4101	cAMP-dependent protein kinase alpha-catalytic subunit	Homo sapiens	SINGLE PROTEIN	CHEMBL1150977	1	Scientific Literature	Nat. Biotechnol.	2008	None
CHEMBL572881	MOTESANIB	3	373.46	0	4.04	AMG-706	CC1(C)CNc2cc(NC(=O)c3cccnc3NCc3ccncc3)ccc21	Kd	'>'	10000.0	nM				UO_0000065					True	CHEMBL1051309	Binding constant for PKAC-alpha kinase domain	B	BAO_0000357	single protein format	Homo sapiens	None	None	None	None	CHEMBL4101	cAMP-dependent protein kinase alpha-catalytic subunit	Homo sapiens	SINGLE PROTEIN	CHEMBL1150977	1	Scientific Literature	Nat. Biotechnol.	2008	None
CHEMBL3401980		0	476.51	0	2.73	7, mixture of stereoisomers	CC(=O)NS(=O)(=O)[C@H]1C2CCC(CC2)[C@@H]1Nc1nc(-c2c[nH]c3ncc(F)cc23)ncc1F	Ki	'>'	4000.0	nM				UO_0000065					False	CHEMBL3405456	Inhibition of PKAa (unknown origin)	B	BAO_0000357	single protein format	Homo sapiens	None	None	None	None	CHEMBL4101	cAMP-dependent protein kinase alpha-catalytic subunit	Homo sapiens	SINGLE PROTEIN	CHEMBL3399966	1	Scientific Literature	Bioorg. Med. Chem. Lett.	2015	None
CHEMBL3401976		0	435.37	0	3.44	3	O=P(O)(O)[C@H]1C2CCC(CC2)[C@@H]1Nc1nc(-c2c[nH]c3ncc(F)cc23)ncc1F	Ki	'>'	4000.0	nM				UO_0000065					False	CHEMBL3405456	Inhibition of PKAa (unknown origin)	B	BAO_0000357	single protein format	Homo sapiens	None	None	None	None	CHEMBL4101	cAMP-dependent protein kinase alpha-catalytic subunit	Homo sapiens	SINGLE PROTEIN	CHEMBL3399966	1	Scientific Literature	Bioorg. Med. Chem. Lett.	2015	None
CHEMBL507329	GW869810X	0	608.10	2	5.36	GW869810X	O=C(O[C@H]1CN[C@H](C#Cc2cc3ncnc(Nc4ccc(OCc5cccc(F)c5)c(Cl)c4)c3s2)C1)N1CCOCC1	Inhibition	'='	3.33	%				UO_0000187					False	CHEMBL1961897	GSK_PKIS: PKA mean inhibition at 1 uM [Nanosyn]	B	BAO_0000357	single protein format	None	None	None	None	None	CHEMBL4101	cAMP-dependent protein kinase alpha-catalytic subunit	Homo sapiens	SINGLE PROTEIN	CHEMBL1961873	16	GSK Published Kinase Inhibitor Set			None
CHEMBL1077375		0	1511.89	None	None	6b	N=C(N)NCCC[C@@H](NC(=O)[C@@H](CCCNC(=N)N)NC(=O)[C@@H](CCCNC(=N)N)NC(=O)[C@@H](CCCNC(=N)N)NC(=O)[C@@H](CCCNC(=N)N)NC(=O)[C@@H](CCCNC(=N)N)NC(=O)CCCCCNC(=O)[C@@H](CCCCN)NC(=O)CCCCCNC(=O)c1ccc(-c2ccnc(N)n2)s1)C(N)=O	IC50	'='	5.5	nM	8.26			UO_0000065	5.46	None	None	None	False	CHEMBL1110410	Inhibition of PKACalpha in presence of 1000 uM ATP	B	BAO_0000357	single protein format	None	None	None	None	None	CHEMBL4101	cAMP-dependent protein kinase alpha-catalytic subunit	Homo sapiens	SINGLE PROTEIN	CHEMBL1154334	1	Scientific Literature	Bioorg. Med. Chem. Lett.	2009	None
CHEMBL573578		0	331.42	0	3.91	NM-PP1	CC(C)(C)n1nc(Cc2cccc3ccccc23)c2c(N)ncnc21	Activity	'='	7.0	%			Antagonist	UO_0000187					False	CHEMBL1062780	Percentage PKA activity remaining in the presence of 10uM inhibitor	B	BAO_0000357	single protein format	Homo sapiens	None	None	None	None	CHEMBL4101	cAMP-dependent protein kinase alpha-catalytic subunit	Homo sapiens	SINGLE PROTEIN	CHEMBL1150976	1	Scientific Literature	Biochem. J.	2007	None
CHEMBL540501		0	997.30	None	None	PD-0325901-Cl	O=C(NOC[C@@H](O)CO)c1ccc(F)c(F)c1Nc1ccc(I)cc1Cl.O=C(NOC[C@H](O)CO)c1ccc(F)c(F)c1Nc1ccc(I)cc1Cl	Activity	'='	70.0	%				UO_0000187					False	CHEMBL1062780	Percentage PKA activity remaining in the presence of 10uM inhibitor	B	BAO_0000357	single protein format	Homo sapiens	None	None	None	None	CHEMBL4101	cAMP-dependent protein kinase alpha-catalytic subunit	Homo sapiens	SINGLE PROTEIN	CHEMBL1150976	1	Scientific Literature	Biochem. J.	2007	None
CHEMBL489157		0	285.76	0	1.13	CK1-7	NCCNS(=O)(=O)c1ccc(Cl)c2ccncc12	Activity	'='	65.0	%				UO_0000187					False	CHEMBL1061169	Percentage PKA activity remaining in the presence of 25uM inhibitor	B	BAO_0000357	single protein format	Homo sapiens	None	None	None	None	CHEMBL4101	cAMP-dependent protein kinase alpha-catalytic subunit	Homo sapiens	SINGLE PROTEIN	CHEMBL1150976	1	Scientific Literature	Biochem. J.	2007	None
CHEMBL296586	KENPAULLONE	0	327.18	0	4.09	Kenpaullone	O=C1Cc2c([nH]c3ccc(Br)cc23)-c2ccccc2N1	Activity	'='	63.0	%				UO_0000187					False	CHEMBL1062854	Percentage PKA activity remaining in the presence of 1uM inhibitor	B	BAO_0000357	single protein format	Homo sapiens	None	None	None	None	CHEMBL4101	cAMP-dependent protein kinase alpha-catalytic subunit	Homo sapiens	SINGLE PROTEIN	CHEMBL1150976	1	Scientific Literature	Biochem. J.	2007	None
CHEMBL406821		0	319.43	0	1.92	H-1152	Cc1cncc2cccc(S(=O)(=O)N3CCCNC[C@@H]3C)c12	Activity	'='	31.0	%			Antagonist	UO_0000187					False	CHEMBL1062854	Percentage PKA activity remaining in the presence of 1uM inhibitor	B	BAO_0000357	single protein format	Homo sapiens	None	None	None	None	CHEMBL4101	cAMP-dependent protein kinase alpha-catalytic subunit	Homo sapiens	SINGLE PROTEIN	CHEMBL1150976	1	Scientific Literature	Biochem. J.	2007	None
CHEMBL573578		0	331.42	0	3.91	NM-PP1	CC(C)(C)n1nc(Cc2cccc3ccccc23)c2c(N)ncnc21	Activity	'='	32.0	%			Antagonist	UO_0000187					False	CHEMBL1062854	Percentage PKA activity remaining in the presence of 1uM inhibitor	B	BAO_0000357	single protein format	Homo sapiens	None	None	None	None	CHEMBL4101	cAMP-dependent protein kinase alpha-catalytic subunit	Homo sapiens	SINGLE PROTEIN	CHEMBL1150976	1	Scientific Literature	Biochem. J.	2007	None
CHEMBL34241	ROTTLERIN	0	516.55	2	5.40	Rottlerin	CC(=O)c1c(O)c(C)c(O)c(Cc2c(O)c3c(c(C(=O)/C=C/c4ccccc4)c2O)OC(C)(C)C=C3)c1O	Activity	'='	69.0	%				UO_0000187					False	CHEMBL1062780	Percentage PKA activity remaining in the presence of 10uM inhibitor	B	BAO_0000357	single protein format	Homo sapiens	None	None	None	None	CHEMBL4101	cAMP-dependent protein kinase alpha-catalytic subunit	Homo sapiens	SINGLE PROTEIN	CHEMBL1150976	1	Scientific Literature	Biochem. J.	2007	None
CHEMBL12014	HARMAN	0	182.23	0	3.02	Harmane	Cc1nccc2c1[nH]c1ccccc12	Activity	'='	95.0	%				UO_0000187					False	CHEMBL1062854	Percentage PKA activity remaining in the presence of 1uM inhibitor	B	BAO_0000357	single protein format	Homo sapiens	None	None	None	None	CHEMBL4101	cAMP-dependent protein kinase alpha-catalytic subunit	Homo sapiens	SINGLE PROTEIN	CHEMBL1150976	1	Scientific Literature	Biochem. J.	2007	None
CHEMBL1909349	GSK-1007102B	0	561.52	0	2.28	GSK1007102B	CCn1c(-c2nonc2N)nc2c(C#CC(C)(C)O)nc(O[C@@H](CN)c3ccccc3)cc21.O=C(O)C(F)(F)F	Inhibition	'='	81.57	%				UO_0000187					False	CHEMBL1961897	GSK_PKIS: PKA mean inhibition at 1 uM [Nanosyn]	B	BAO_0000357	single protein format	None	None	None	None	None	CHEMBL4101	cAMP-dependent protein kinase alpha-catalytic subunit	Homo sapiens	SINGLE PROTEIN	CHEMBL1961873	16	GSK Published Kinase Inhibitor Set			None
CHEMBL365072		0	258.29	0	1.65	SB-751148	CCc1nccc2c1nc(-c1nonc1N)n2CC	Inhibition	'='	1.21	%				UO_0000187					False	CHEMBL1961896	GSK_PKIS: PKA mean inhibition at 0.1 uM [Nanosyn]	B	BAO_0000357	single protein format	None	None	None	None	None	CHEMBL4101	cAMP-dependent protein kinase alpha-catalytic subunit	Homo sapiens	SINGLE PROTEIN	CHEMBL1961873	16	GSK Published Kinase Inhibitor Set			None
CHEMBL91829	RUBOXISTAURIN	3	468.56	0	3.51	LY-333531	CN(C)C[C@@H]1CCn2cc(c3ccccc32)C2=C(C(=O)NC2=O)c2cn(c3ccccc23)CCO1	Kd	'='	5400.0	nM	5.27			UO_0000065	11.24	0.21	1.76	7.69	True	CHEMBL1051309	Binding constant for PKAC-alpha kinase domain	B	BAO_0000357	single protein format	Homo sapiens	None	None	None	None	CHEMBL4101	cAMP-dependent protein kinase alpha-catalytic subunit	Homo sapiens	SINGLE PROTEIN	CHEMBL1150977	1	Scientific Literature	Nat. Biotechnol.	2008	None
CHEMBL608533	MIDOSTAURIN	4	570.65	2	5.91	PKC-412	CO[C@@H]1[C@H](N(C)C(=O)c2ccccc2)C[C@H]2O[C@]1(C)n1c3ccccc3c3c4c(c5c6ccccc6n2c5c31)C(=O)NC4	Kd	'='	720.0	nM	6.14			UO_0000065	10.76	0.20	0.23	7.90	True	CHEMBL1051309	Binding constant for PKAC-alpha kinase domain	B	BAO_0000357	single protein format	Homo sapiens	None	None	None	None	CHEMBL4101	cAMP-dependent protein kinase alpha-catalytic subunit	Homo sapiens	SINGLE PROTEIN	CHEMBL1150977	1	Scientific Literature	Nat. Biotechnol.	2008	None
CHEMBL14762	SELICICLIB	2	354.46	0	3.20	Roscovitine/CYC-202	CC[C@H](CO)Nc1nc(NCc2ccccc2)c2ncn(C(C)C)c2n1	Kd	'>'	10000.0	nM				UO_0000065					False	CHEMBL1051309	Binding constant for PKAC-alpha kinase domain	B	BAO_0000357	single protein format	Homo sapiens	None	None	None	None	CHEMBL4101	cAMP-dependent protein kinase alpha-catalytic subunit	Homo sapiens	SINGLE PROTEIN	CHEMBL1150977	1	Scientific Literature	Nat. Biotechnol.	2008	None
CHEMBL479038	GW806776X	0	334.42	0	3.39	GW806776X	O=C(NCC1CC1)c1ccc(-c2cccc(C(=O)NC3CC3)c2)cc1	Inhibition	'='	0.36	%				UO_0000187					False	CHEMBL1961897	GSK_PKIS: PKA mean inhibition at 1 uM [Nanosyn]	B	BAO_0000357	single protein format	None	None	None	None	None	CHEMBL4101	cAMP-dependent protein kinase alpha-catalytic subunit	Homo sapiens	SINGLE PROTEIN	CHEMBL1961873	16	GSK Published Kinase Inhibitor Set			None
CHEMBL1077376		0	1640.06	None	None	6c	N=C(N)NCCC[C@@H](NC(=O)CCCCCNC(=O)[C@@H](CCCCN)NC(=O)CCCCCNC(=O)c1ccc(-c2ccnc(N)n2)s1)C(=O)N[C@H](CCCNC(=N)N)C(=O)N[C@H](CCCNC(=N)N)C(=O)N[C@H](CCCNC(=N)N)C(=O)N[C@H](CCCNC(=N)N)C(=O)N[C@H](CCCNC(=N)N)C(=O)N[C@@H](CCCCN)C(N)=O	IC50	'='	4.9	nM	8.31			UO_0000065	5.07	None	None	None	False	CHEMBL1110410	Inhibition of PKACalpha in presence of 1000 uM ATP	B	BAO_0000357	single protein format	None	None	None	None	None	CHEMBL4101	cAMP-dependent protein kinase alpha-catalytic subunit	Homo sapiens	SINGLE PROTEIN	CHEMBL1154334	1	Scientific Literature	Bioorg. Med. Chem. Lett.	2009	None
CHEMBL218720	GSK-466314A	0	428.41	0	4.41	GSK466314A	CC1=C(C(=O)Nc2ccc3[nH]nc(C)c3c2)C(c2ccc(C(F)(F)F)cc2)CC(=O)N1	Inhibition	'='	3.3	%				UO_0000187					False	CHEMBL1961896	GSK_PKIS: PKA mean inhibition at 0.1 uM [Nanosyn]	B	BAO_0000357	single protein format	None	None	None	None	None	CHEMBL4101	cAMP-dependent protein kinase alpha-catalytic subunit	Homo sapiens	SINGLE PROTEIN	CHEMBL1961873	16	GSK Published Kinase Inhibitor Set			None
CHEMBL1516890	GW441756X	0	275.31	0	3.07	GW441756X	Cn1cc(C=C2C(=O)Nc3cccnc32)c2ccccc21	Inhibition	'='	0.99	%				UO_0000187					False	CHEMBL1961896	GSK_PKIS: PKA mean inhibition at 0.1 uM [Nanosyn]	B	BAO_0000357	single protein format	None	None	None	None	None	CHEMBL4101	cAMP-dependent protein kinase alpha-catalytic subunit	Homo sapiens	SINGLE PROTEIN	CHEMBL1961873	16	GSK Published Kinase Inhibitor Set			None
CHEMBL1785002		0	472.52	0	3.89	SB-264865	NC(=O)Cc1ccccc1Oc1nccc(-c2c(-c3ccc(F)cc3)ncn2C2CCNCC2)n1	Inhibition	'='	1.37	%				UO_0000187					False	CHEMBL1961896	GSK_PKIS: PKA mean inhibition at 0.1 uM [Nanosyn]	B	BAO_0000357	single protein format	None	None	None	None	None	CHEMBL4101	cAMP-dependent protein kinase alpha-catalytic subunit	Homo sapiens	SINGLE PROTEIN	CHEMBL1961873	16	GSK Published Kinase Inhibitor Set			None
CHEMBL466412	GSK-238063A	0	566.06	2	5.59	GSK238063A	CN(C)C(=O)O[C@@H]1CN[C@@H](C#Cc2cc3ncnc(Nc4ccc(OCc5cccc(F)c5)c(Cl)c4)c3s2)C1	Inhibition	'='	0.67	%				UO_0000187					False	CHEMBL1961896	GSK_PKIS: PKA mean inhibition at 0.1 uM [Nanosyn]	B	BAO_0000357	single protein format	None	None	None	None	None	CHEMBL4101	cAMP-dependent protein kinase alpha-catalytic subunit	Homo sapiens	SINGLE PROTEIN	CHEMBL1961873	16	GSK Published Kinase Inhibitor Set			None
CHEMBL220465	GSK-248233A	0	484.52	0	4.19	GSK248233A	CCn1c(-c2nonc2N)nc2cnc(Oc3cccc(NC(=O)c4ccc(N(C)C)cc4)c3)cc21	Inhibition	'='	19.61	%				UO_0000187					False	CHEMBL1961896	GSK_PKIS: PKA mean inhibition at 0.1 uM [Nanosyn]	B	BAO_0000357	single protein format	None	None	None	None	None	CHEMBL4101	cAMP-dependent protein kinase alpha-catalytic subunit	Homo sapiens	SINGLE PROTEIN	CHEMBL1961873	16	GSK Published Kinase Inhibitor Set			None
CHEMBL1916891		0	432.50	0	4.15	36	Cc1ccccc1Nc1nc2cc(F)c(N(C)C(=O)/C=C/CN(C)C)cc2n2cncc12	Inhibition	'='	11.0	%				UO_0000187					False	CHEMBL1919464	Inhibition of PRKACA relative to control	B	BAO_0000357	single protein format	None	None	None	None	None	CHEMBL4101	cAMP-dependent protein kinase alpha-catalytic subunit	Homo sapiens	SINGLE PROTEIN	CHEMBL1914368	1	Scientific Literature	Bioorg. Med. Chem. Lett.	2011	None
CHEMBL1785002		0	472.52	0	3.89	SB-264865	NC(=O)Cc1ccccc1Oc1nccc(-c2c(-c3ccc(F)cc3)ncn2C2CCNCC2)n1	Inhibition	'='	0.93	%				UO_0000187					False	CHEMBL1961897	GSK_PKIS: PKA mean inhibition at 1 uM [Nanosyn]	B	BAO_0000357	single protein format	None	None	None	None	None	CHEMBL4101	cAMP-dependent protein kinase alpha-catalytic subunit	Homo sapiens	SINGLE PROTEIN	CHEMBL1961873	16	GSK Published Kinase Inhibitor Set			None
CHEMBL1794067	GSK-978744A	0	487.97	0	3.71	GSK978744A	C[C@@H](Oc1cc(-n2cnc3ccc(OC[C@@H](O)CO)cc32)sc1C(N)=O)c1ccccc1Cl	Inhibition	'='	-0.26	%				UO_0000187					False	CHEMBL1961896	GSK_PKIS: PKA mean inhibition at 0.1 uM [Nanosyn]	B	BAO_0000357	single protein format	None	None	None	None	None	CHEMBL4101	cAMP-dependent protein kinase alpha-catalytic subunit	Homo sapiens	SINGLE PROTEIN	CHEMBL1961873	16	GSK Published Kinase Inhibitor Set			None
CHEMBL188048		0	216.20	0	0.60	SB-736290	Cn1c(-c2nonc2N)nc2cnccc21	Inhibition	'='	2.05	%				UO_0000187					False	CHEMBL1961896	GSK_PKIS: PKA mean inhibition at 0.1 uM [Nanosyn]	B	BAO_0000357	single protein format	None	None	None	None	None	CHEMBL4101	cAMP-dependent protein kinase alpha-catalytic subunit	Homo sapiens	SINGLE PROTEIN	CHEMBL1961873	16	GSK Published Kinase Inhibitor Set			None
CHEMBL1909412		0	413.31	0	4.62	SB-476429-A	Cl.NCc1ccc(-c2nc(-c3ccc(Cl)c(O)c3)c(-c3ccncc3)[nH]2)cc1	Inhibition	'='	1.31	%				UO_0000187					False	CHEMBL1961896	GSK_PKIS: PKA mean inhibition at 0.1 uM [Nanosyn]	B	BAO_0000357	single protein format	None	None	None	None	None	CHEMBL4101	cAMP-dependent protein kinase alpha-catalytic subunit	Homo sapiens	SINGLE PROTEIN	CHEMBL1961873	16	GSK Published Kinase Inhibitor Set			None
CHEMBL1789962	GW643971X	0	374.40	0	3.03	GW643971X	COc1cc(C=NNc2ncnc3c2cnn3Cc2ccccc2)ccc1O	Inhibition	'='	5.93	%				UO_0000187					False	CHEMBL1961897	GSK_PKIS: PKA mean inhibition at 1 uM [Nanosyn]	B	BAO_0000357	single protein format	None	None	None	None	None	CHEMBL4101	cAMP-dependent protein kinase alpha-catalytic subunit	Homo sapiens	SINGLE PROTEIN	CHEMBL1961873	16	GSK Published Kinase Inhibitor Set			None
CHEMBL186526		0	389.46	0	4.27	ZM-336372	Cc1ccc(NC(=O)c2cccc(N(C)C)c2)cc1NC(=O)c1ccc(O)cc1	Activity	'='	93.0	%				UO_0000187					False	CHEMBL1062780	Percentage PKA activity remaining in the presence of 10uM inhibitor	B	BAO_0000357	single protein format	Homo sapiens	None	None	None	None	CHEMBL4101	cAMP-dependent protein kinase alpha-catalytic subunit	Homo sapiens	SINGLE PROTEIN	CHEMBL1150976	1	Scientific Literature	Biochem. J.	2007	None
CHEMBL428496	WORTMANNIN	0	428.44	0	2.54	Wortmannin	COC[C@H]1OC(=O)c2coc3c2[C@@]1(C)C1=C(C3=O)[C@@H]2CCC(=O)[C@@]2(C)C[C@H]1OC(C)=O	Activity	'='	86.0	%				UO_0000187					False	CHEMBL1062854	Percentage PKA activity remaining in the presence of 1uM inhibitor	B	BAO_0000357	single protein format	Homo sapiens	None	None	None	None	CHEMBL4101	cAMP-dependent protein kinase alpha-catalytic subunit	Homo sapiens	SINGLE PROTEIN	CHEMBL1150976	1	Scientific Literature	Biochem. J.	2007	None
CHEMBL605003		0	371.46	0	2.64	SU-6656	CN(C)S(=O)(=O)c1ccc2c(c1)/C(=C/c1cc3c([nH]1)CCCC3)C(=O)N2	Activity	'='	98.0	%				UO_0000187					False	CHEMBL1062854	Percentage PKA activity remaining in the presence of 1uM inhibitor	B	BAO_0000357	single protein format	Homo sapiens	None	None	None	None	CHEMBL4101	cAMP-dependent protein kinase alpha-catalytic subunit	Homo sapiens	SINGLE PROTEIN	CHEMBL1150976	1	Scientific Literature	Biochem. J.	2007	None
CHEMBL222419	GSK-237701A	0	457.94	0	5.00	GSK237701A	COc1cc2ncn(-c3cc(O[C@H](C)c4ccccc4Cl)c(C(N)=O)s3)c2cc1OC	Inhibition	'='	1.54	%				UO_0000187					False	CHEMBL1961897	GSK_PKIS: PKA mean inhibition at 1 uM [Nanosyn]	B	BAO_0000357	single protein format	None	None	None	None	None	CHEMBL4101	cAMP-dependent protein kinase alpha-catalytic subunit	Homo sapiens	SINGLE PROTEIN	CHEMBL1961873	16	GSK Published Kinase Inhibitor Set			None
CHEMBL517907	GW680191X	0	438.55	0	3.15	GW680191X	C#Cc1cccc(Nc2ncnc3ccc(OCCCCNCCS(C)(=O)=O)cc23)c1	Inhibition	'='	-0.23	%				UO_0000187					False	CHEMBL1961896	GSK_PKIS: PKA mean inhibition at 0.1 uM [Nanosyn]	B	BAO_0000357	single protein format	None	None	None	None	None	CHEMBL4101	cAMP-dependent protein kinase alpha-catalytic subunit	Homo sapiens	SINGLE PROTEIN	CHEMBL1961873	16	GSK Published Kinase Inhibitor Set			None
CHEMBL237347	GW559768X	0	328.39	0	3.40	GW559768X	Cc1ccc(O)cc1Nc1ccnc2ccc(S(C)(=O)=O)cc12	Inhibition	'='	11.92	%				UO_0000187					False	CHEMBL1961897	GSK_PKIS: PKA mean inhibition at 1 uM [Nanosyn]	B	BAO_0000357	single protein format	None	None	None	None	None	CHEMBL4101	cAMP-dependent protein kinase alpha-catalytic subunit	Homo sapiens	SINGLE PROTEIN	CHEMBL1961873	16	GSK Published Kinase Inhibitor Set			None
CHEMBL188784	GW828529X	0	468.39	1	5.89	GW828529X	Fc1ccc(Nc2nccc(-c3c(-c4ccc(C(F)(F)F)cc4)nn4ncccc34)n2)cc1F	Inhibition	'='	1.44	%				UO_0000187					False	CHEMBL1961896	GSK_PKIS: PKA mean inhibition at 0.1 uM [Nanosyn]	B	BAO_0000357	single protein format	None	None	None	None	None	CHEMBL4101	cAMP-dependent protein kinase alpha-catalytic subunit	Homo sapiens	SINGLE PROTEIN	CHEMBL1961873	16	GSK Published Kinase Inhibitor Set			None
CHEMBL517123	GSK-182497A	0	566.06	2	5.59	GSK182497A	CN(C)C(=O)O[C@H]1CN[C@H](C#Cc2cc3ncnc(Nc4ccc(OCc5cccc(F)c5)c(Cl)c4)c3s2)C1	Inhibition	'='	4.73	%				UO_0000187					False	CHEMBL1961897	GSK_PKIS: PKA mean inhibition at 1 uM [Nanosyn]	B	BAO_0000357	single protein format	None	None	None	None	None	CHEMBL4101	cAMP-dependent protein kinase alpha-catalytic subunit	Homo sapiens	SINGLE PROTEIN	CHEMBL1961873	16	GSK Published Kinase Inhibitor Set			None
CHEMBL410456		0	398.42	0	3.68	D4476	NC(=O)c1ccc(-c2nc(-c3ccc4c(c3)OCCO4)c(-c3ccccn3)[nH]2)cc1	Activity	'='	85.0	%				UO_0000187					False	CHEMBL1062780	Percentage PKA activity remaining in the presence of 10uM inhibitor	B	BAO_0000357	single protein format	Homo sapiens	None	None	None	None	CHEMBL4101	cAMP-dependent protein kinase alpha-catalytic subunit	Homo sapiens	SINGLE PROTEIN	CHEMBL1150976	1	Scientific Literature	Biochem. J.	2007	None
CHEMBL34704		0	380.50	0	3.12	U-0126	N#CC(=C(/N)Sc1ccccc1N)/C(C#N)=C(\N)Sc1ccccc1N	Activity	'='	93.0	%				UO_0000187					False	CHEMBL1062780	Percentage PKA activity remaining in the presence of 10uM inhibitor	B	BAO_0000357	single protein format	Homo sapiens	None	None	None	None	CHEMBL4101	cAMP-dependent protein kinase alpha-catalytic subunit	Homo sapiens	SINGLE PROTEIN	CHEMBL1150976	1	Scientific Literature	Biochem. J.	2007	None
CHEMBL576349	IC261	0	311.34	0	3.21	IC261	COc1cc(OC)c(C=C2C(=O)Nc3ccccc32)c(OC)c1	Activity	'='	82.0	%				UO_0000187					False	CHEMBL1061169	Percentage PKA activity remaining in the presence of 25uM inhibitor	B	BAO_0000357	single protein format	Homo sapiens	None	None	None	None	CHEMBL4101	cAMP-dependent protein kinase alpha-catalytic subunit	Homo sapiens	SINGLE PROTEIN	CHEMBL1150976	1	Scientific Literature	Biochem. J.	2007	None
CHEMBL191384		0	372.46	0	3.94	AS-601245	N#C/C(=C1/Nc2ccccc2S1)c1ccnc(NCCc2cccnc2)n1	Activity	'='	112.0	%				UO_0000187					False	CHEMBL1062854	Percentage PKA activity remaining in the presence of 1uM inhibitor	B	BAO_0000357	single protein format	Homo sapiens	None	None	None	None	CHEMBL4101	cAMP-dependent protein kinase alpha-catalytic subunit	Homo sapiens	SINGLE PROTEIN	CHEMBL1150976	1	Scientific Literature	Biochem. J.	2007	None
CHEMBL608533	MIDOSTAURIN	4	570.65	2	5.91	PKC-412	CO[C@@H]1[C@H](N(C)C(=O)c2ccccc2)C[C@H]2O[C@]1(C)n1c3ccccc3c3c4c(c5c6ccccc6n2c5c31)C(=O)NC4	Kd	'='	720.0	nM	6.14			UO_0000065	10.76	0.20	0.23	7.90	False	CHEMBL1908578	Binding constant for PKAC-alpha kinase domain	B	BAO_0000357	single protein format	None	None	None	None	None	CHEMBL4101	cAMP-dependent protein kinase alpha-catalytic subunit	Homo sapiens	SINGLE PROTEIN	CHEMBL1908390	1	Scientific Literature	Nat. Biotechnol.	2011	None
CHEMBL485598	GSK-317354A	0	494.45	1	5.12	GSK317354A	CC1=C(C(=O)Nc2ccc3[nH]ncc3c2)C(c2ccc(F)cc2)N=C(c2ccc(C(F)(F)F)nc2)N1	Inhibition	'='	20.95	%				UO_0000187					False	CHEMBL1961897	GSK_PKIS: PKA mean inhibition at 1 uM [Nanosyn]	B	BAO_0000357	single protein format	None	None	None	None	None	CHEMBL4101	cAMP-dependent protein kinase alpha-catalytic subunit	Homo sapiens	SINGLE PROTEIN	CHEMBL1961873	16	GSK Published Kinase Inhibitor Set			None
CHEMBL522892	DOVITINIB	3	392.44	0	2.54	CHIR-258/TKI-258	CN1CCN(c2ccc3nc(-c4c(N)c5c(F)cccc5[nH]c4=O)[nH]c3c2)CC1	Kd	'>'	10000.0	nM				UO_0000065					True	CHEMBL1051309	Binding constant for PKAC-alpha kinase domain	B	BAO_0000357	single protein format	Homo sapiens	None	None	None	None	CHEMBL4101	cAMP-dependent protein kinase alpha-catalytic subunit	Homo sapiens	SINGLE PROTEIN	CHEMBL1150977	1	Scientific Literature	Nat. Biotechnol.	2008	None
CHEMBL221959	TOFACITINIB	4	312.38	0	1.54	CP-690550	C[C@@H]1CCN(C(=O)CC#N)C[C@@H]1N(C)c1ncnc2[nH]ccc12	Kd	'>'	10000.0	nM				UO_0000065					True	CHEMBL1051309	Binding constant for PKAC-alpha kinase domain	B	BAO_0000357	single protein format	Homo sapiens	None	None	None	None	CHEMBL4101	cAMP-dependent protein kinase alpha-catalytic subunit	Homo sapiens	SINGLE PROTEIN	CHEMBL1150977	1	Scientific Literature	Nat. Biotechnol.	2008	None
CHEMBL941	IMATINIB	4	493.62	0	4.59	Imatinib	Cc1ccc(NC(=O)c2ccc(CN3CCN(C)CC3)cc2)cc1Nc1nccc(-c2cccnc2)n1	Kd	'>'	10000.0	nM				UO_0000065					True	CHEMBL1051309	Binding constant for PKAC-alpha kinase domain	B	BAO_0000357	single protein format	Homo sapiens	None	None	None	None	CHEMBL4101	cAMP-dependent protein kinase alpha-catalytic subunit	Homo sapiens	SINGLE PROTEIN	CHEMBL1150977	1	Scientific Literature	Nat. Biotechnol.	2008	None
CHEMBL312067		0	578.53	2	1.92	51	CNC(=O)C1C[C@@H](NC(=O)c2ccc(O)cc2)[C@H](OC(=O)c2cc(O)c(C(=O)c3c(O)cccc3C(=O)O)c(O)c2)C1	IC50	'='	3000.0	nM	5.52			UO_0000065	9.55	0.18	3.60	2.51	False	CHEMBL770106	Inhibitory concentration against recombinant human cAMP-dependent Protein kinase A	B	BAO_0000357	single protein format	None	None	None	None	None	CHEMBL4101	cAMP-dependent protein kinase alpha-catalytic subunit	Homo sapiens	SINGLE PROTEIN	CHEMBL1130164	1	Scientific Literature	J. Med. Chem.	1997	None
CHEMBL939	GEFITINIB	4	446.91	0	4.28	Gefitinib	COc1cc2ncnc(Nc3ccc(F)c(Cl)c3)c2cc1OCCCN1CCOCC1	Kd	'>'	10000.0	nM				UO_0000065					True	CHEMBL1051309	Binding constant for PKAC-alpha kinase domain	B	BAO_0000357	single protein format	Homo sapiens	None	None	None	None	CHEMBL4101	cAMP-dependent protein kinase alpha-catalytic subunit	Homo sapiens	SINGLE PROTEIN	CHEMBL1150977	1	Scientific Literature	Nat. Biotechnol.	2008	None
CHEMBL1078426		0	277.29	0	2.66	19	Nc1nonc1-c1nc2ccccc2n1-c1ccccc1	Ki	'='	1300.0	nM	5.89			UO_0000065	21.23	0.38	3.23	7.11	False	CHEMBL1104157	Inhibition of PKAalpha assessed as decrease in NADH absorbance at 340 nm in the presence of	B	BAO_0000357	single protein format	None	None	None	None	None	CHEMBL4101	cAMP-dependent protein kinase alpha-catalytic subunit	Homo sapiens	SINGLE PROTEIN	CHEMBL1153801	1	Scientific Literature	Bioorg. Med. Chem. Lett.	2009	None
CHEMBL1979718		0	345.41	0	3.68	SID103905662	Cc1c(C)n(Cc2ccccc2)c2ccc(C(=O)Nc3nc[nH]n3)cc12	Ki	'='	251.19	nM	6.60		active	UO_0000065					False	CHEMBL1963835	PUBCHEM_BIOASSAY: Navigating the Kinome. (Class of assay: other) Panel member name: PRKACA	F	BAO_0000019	assay format	None	None	None	None	None	CHEMBL4101	cAMP-dependent protein kinase alpha-catalytic subunit	Homo sapiens	SINGLE PROTEIN	CHEMBL1201862	7	PubChem BioAssays			None
CHEMBL1997643		0	424.46	0	4.13	SID103904539	COc1ccccc1C(=O)Nc1n[nH]c2ccc(-c3cn(Cc4ccccc4)nn3)cc12	Ki	'>'	7943.28	nM			inactive	UO_0000065					False	CHEMBL1963835	PUBCHEM_BIOASSAY: Navigating the Kinome. (Class of assay: other) Panel member name: PRKACA	F	BAO_0000019	assay format	None	None	None	None	None	CHEMBL4101	cAMP-dependent protein kinase alpha-catalytic subunit	Homo sapiens	SINGLE PROTEIN	CHEMBL1201862	7	PubChem BioAssays			None
CHEMBL1989423		0	156.19	0	1.98	SID103905447	c1ccc2c(c1)Cc1c[nH]nc1-2	Ki	'>'	50118.72	nM			inactive	UO_0000065					False	CHEMBL1963835	PUBCHEM_BIOASSAY: Navigating the Kinome. (Class of assay: other) Panel member name: PRKACA	F	BAO_0000019	assay format	None	None	None	None	None	CHEMBL4101	cAMP-dependent protein kinase alpha-catalytic subunit	Homo sapiens	SINGLE PROTEIN	CHEMBL1201862	7	PubChem BioAssays			None
CHEMBL1986603		0	451.51	0	3.75	SID103905597	Cc1cc(NC(=O)CCNC(=O)Nc2nc(C)c(-c3ccc(-n4cccn4)cc3)s2)no1	Ki	'>'	7943.28	nM			inactive	UO_0000065					False	CHEMBL1963835	PUBCHEM_BIOASSAY: Navigating the Kinome. (Class of assay: other) Panel member name: PRKACA	F	BAO_0000019	assay format	None	None	None	None	None	CHEMBL4101	cAMP-dependent protein kinase alpha-catalytic subunit	Homo sapiens	SINGLE PROTEIN	CHEMBL1201862	7	PubChem BioAssays			None
CHEMBL1989518		0	241.29	0	1.98	SID103904971	NCCOc1cncc(C=Cc2ccncc2)c1	Ki	'='	630.96	nM	6.20		active	UO_0000065					False	CHEMBL1963835	PUBCHEM_BIOASSAY: Navigating the Kinome. (Class of assay: other) Panel member name: PRKACA	F	BAO_0000019	assay format	None	None	None	None	None	CHEMBL4101	cAMP-dependent protein kinase alpha-catalytic subunit	Homo sapiens	SINGLE PROTEIN	CHEMBL1201862	7	PubChem BioAssays			None
CHEMBL178737		0	496.53	0	2.12	SID103905565	O=C1NC(=O)C(c2cnc3ccccn23)=C1c1cn2c3c(cccc13)CN(C(=O)N1CCOCC1)CC2	Ki	'>'	7943.28	nM			inactive	UO_0000065					False	CHEMBL1963835	PUBCHEM_BIOASSAY: Navigating the Kinome. (Class of assay: other) Panel member name: PRKACA	F	BAO_0000019	assay format	None	None	None	None	None	CHEMBL4101	cAMP-dependent protein kinase alpha-catalytic subunit	Homo sapiens	SINGLE PROTEIN	CHEMBL1201862	7	PubChem BioAssays			None
CHEMBL24828	VANDETANIB	4	475.36	1	5.00	SID103905338	COc1cc2c(Nc3ccc(Br)cc3F)ncnc2cc1OCC1CCN(C)CC1	Ki	'>'	1258.93	nM			inactive	UO_0000065					False	CHEMBL1963835	PUBCHEM_BIOASSAY: Navigating the Kinome. (Class of assay: other) Panel member name: PRKACA	F	BAO_0000019	assay format	None	None	None	None	None	CHEMBL4101	cAMP-dependent protein kinase alpha-catalytic subunit	Homo sapiens	SINGLE PROTEIN	CHEMBL1201862	7	PubChem BioAssays			None
CHEMBL2003482		0	275.74	0	2.73	SID103905510	O=C(Cc1ccc(Cl)cc1)Nc1[nH]nc2c1CCC2	Ki	'>'	7943.28	nM			inactive	UO_0000065					False	CHEMBL1963835	PUBCHEM_BIOASSAY: Navigating the Kinome. (Class of assay: other) Panel member name: PRKACA	F	BAO_0000019	assay format	None	None	None	None	None	CHEMBL4101	cAMP-dependent protein kinase alpha-catalytic subunit	Homo sapiens	SINGLE PROTEIN	CHEMBL1201862	7	PubChem BioAssays			None
CHEMBL2000508		0	295.34	0	4.26	SID103905065	Fc1ccc(-c2nc3sccn3c2-c2ccncc2)cc1	Ki	'>'	7943.28	nM			inactive	UO_0000065					False	CHEMBL1963835	PUBCHEM_BIOASSAY: Navigating the Kinome. (Class of assay: other) Panel member name: PRKACA	F	BAO_0000019	assay format	None	None	None	None	None	CHEMBL4101	cAMP-dependent protein kinase alpha-catalytic subunit	Homo sapiens	SINGLE PROTEIN	CHEMBL1201862	7	PubChem BioAssays			None
CHEMBL1989708		0	498.61	1	5.74	SID103904326	Cc1cccc(NC(=O)Nc2ccc(-c3csc4c(-c5cnn(CC(C)O)c5)cnc(N)c34)cc2)c1	Ki	'>'	7943.28	nM			inactive	UO_0000065					False	CHEMBL1963835	PUBCHEM_BIOASSAY: Navigating the Kinome. (Class of assay: other) Panel member name: PRKACA	F	BAO_0000019	assay format	None	None	None	None	None	CHEMBL4101	cAMP-dependent protein kinase alpha-catalytic subunit	Homo sapiens	SINGLE PROTEIN	CHEMBL1201862	7	PubChem BioAssays			None
CHEMBL477772	PAZOPANIB	4	437.53	0	3.14	SID103905642	Cc1ccc(Nc2nccc(N(C)c3ccc4c(C)n(C)nc4c3)n2)cc1S(N)(=O)=O	Ki	'>'	1258.93	nM			inactive	UO_0000065					False	CHEMBL1963835	PUBCHEM_BIOASSAY: Navigating the Kinome. (Class of assay: other) Panel member name: PRKACA	F	BAO_0000019	assay format	None	None	None	None	None	CHEMBL4101	cAMP-dependent protein kinase alpha-catalytic subunit	Homo sapiens	SINGLE PROTEIN	CHEMBL1201862	7	PubChem BioAssays			None
CHEMBL1922210		0	397.53	0	3.62	BDBM50358236	CC[C@H](Nc1nc(NCc2cccnc2)c2ncn(C(C)C)c2n1)C(O)C(C)C	IC50	'>'	200000.0	nM		Outside typical range	267716	UO_0000065					False	CHEMBL3707736	Kinase Assay: The compounds from the examples below were investigated for their CDK2/cyclin E, CDK1/cyclin B, CDK4/cyclin D1 and CDK7/cyclin H, ERK-2, and PKA inhibitory activity. His6-tagged recombinant human cyclin-dependent kinases CDK1/cyclin B1, CDK2/cyclin E, CDK4 and CDK7/cyclin H were expressed in sf9 cells using a baculovirus expression system. Recombinant cyclin D1 was expressed in E. c…	B	BAO_0000219	cell-based format	Homo sapiens	None	None	Sf9	None	CHEMBL4101	cAMP-dependent protein kinase alpha-catalytic subunit	Homo sapiens	SINGLE PROTEIN	CHEMBL3639056	37	BindingDB Database		2014	CHEMBL3308860
CHEMBL380071		0	194.24	0	3.23	Rockout	c1ccc2c(-c3ccncc3)c[nH]c2c1	Residual Activity	'='	50.0	%				UO_0000187					False	CHEMBL2219391	Millipore: Percentage of residual kinase activity of PRKACA at 10uM relative to control. Control inhibitor: Staurosporine at 10.0uM. Buffer: 8 mM MOPS pH 7.0, 0.2 mM EDTA	B	BAO_0000357	single protein format	Homo sapiens	None	None	None	None	CHEMBL4101	cAMP-dependent protein kinase alpha-catalytic subunit	Homo sapiens	SINGLE PROTEIN	CHEMBL2218924	1	Scientific Literature	Biochem. J.	2013	None
CHEMBL2103830	FOSTAMATINIB	4	580.47	2	3.09	Fostamatinib	COc1cc(Nc2ncc(F)c(Nc3ccc4c(n3)N(COP(=O)(O)O)C(=O)C(C)(C)O4)n2)cc(OC)c1OC	Kd apparent	'>'	30000.0	nM			Inactive	UO_0000065					False	CHEMBL3991836	Kinobeads (epsilon), multiple immobilized ATP-competitive broad spectrum kinase inhibitors, used to assess residual binding of ~300 proteins simultaneously from cell lysate in the presence of a compound. Quantitative readout performed by mass spectrometry.	B	BAO_0000220	subcellular format	Homo sapiens	None	None	K-562, COLO 205, SK-N-BE(2) and MV-4-11	Cell lysate	CHEMBL4101	cAMP-dependent protein kinase alpha-catalytic subunit	Homo sapiens	SINGLE PROTEIN	CHEMBL3991601	48	Kuster lab chemical proteomics drug profiling	Science	2017	None
CHEMBL3137331	DEFACTINIB	2	510.50	1	2.40	Defactinib	CNC(=O)c1ccc(Nc2ncc(C(F)(F)F)c(NCc3nccnc3N(C)S(C)(=O)=O)n2)cc1	Kd apparent	'>'	30000.0	nM			Inactive	UO_0000065					False	CHEMBL3991836	Kinobeads (epsilon), multiple immobilized ATP-competitive broad spectrum kinase inhibitors, used to assess residual binding of ~300 proteins simultaneously from cell lysate in the presence of a compound. Quantitative readout performed by mass spectrometry.	B	BAO_0000220	subcellular format	Homo sapiens	None	None	K-562, COLO 205, SK-N-BE(2) and MV-4-11	Cell lysate	CHEMBL4101	cAMP-dependent protein kinase alpha-catalytic subunit	Homo sapiens	SINGLE PROTEIN	CHEMBL3991601	48	Kuster lab chemical proteomics drug profiling	Science	2017	None
CHEMBL259084	MLN-8054	1	476.87	1	5.87	MLN-8054	O=C(O)c1ccc(Nc2ncc3c(n2)-c2ccc(Cl)cc2C(c2c(F)cccc2F)=NC3)cc1	Kd apparent	'>'	30000.0	nM			Inactive	UO_0000065					False	CHEMBL3991836	Kinobeads (epsilon), multiple immobilized ATP-competitive broad spectrum kinase inhibitors, used to assess residual binding of ~300 proteins simultaneously from cell lysate in the presence of a compound. Quantitative readout performed by mass spectrometry.	B	BAO_0000220	subcellular format	Homo sapiens	None	None	K-562, COLO 205, SK-N-BE(2) and MV-4-11	Cell lysate	CHEMBL4101	cAMP-dependent protein kinase alpha-catalytic subunit	Homo sapiens	SINGLE PROTEIN	CHEMBL3991601	48	Kuster lab chemical proteomics drug profiling	Science	2017	None
CHEMBL1615025	TAK-733	1	504.23	1	1.07	TAK-733	Cn1c(=O)c(F)c(Nc2ccc(I)cc2F)c2c(=O)n(C[C@@H](O)CO)cnc21	Kd apparent	'>'	30000.0	nM			Inactive	UO_0000065					False	CHEMBL3991836	Kinobeads (epsilon), multiple immobilized ATP-competitive broad spectrum kinase inhibitors, used to assess residual binding of ~300 proteins simultaneously from cell lysate in the presence of a compound. Quantitative readout performed by mass spectrometry.	B	BAO_0000220	subcellular format	Homo sapiens	None	None	K-562, COLO 205, SK-N-BE(2) and MV-4-11	Cell lysate	CHEMBL4101	cAMP-dependent protein kinase alpha-catalytic subunit	Homo sapiens	SINGLE PROTEIN	CHEMBL3991601	48	Kuster lab chemical proteomics drug profiling	Science	2017	None
CHEMBL283120	AXL-1717	2	414.41	0	2.41	AXL-1717	COc1cc([C@@H]2c3cc4c(cc3[C@H](O)[C@H]3COC(=O)[C@@H]23)OCO4)cc(OC)c1OC	Kd apparent	'>'	30000.0	nM			Inactive	UO_0000065					False	CHEMBL3991836	Kinobeads (epsilon), multiple immobilized ATP-competitive broad spectrum kinase inhibitors, used to assess residual binding of ~300 proteins simultaneously from cell lysate in the presence of a compound. Quantitative readout performed by mass spectrometry.	B	BAO_0000220	subcellular format	Homo sapiens	None	None	K-562, COLO 205, SK-N-BE(2) and MV-4-11	Cell lysate	CHEMBL4101	cAMP-dependent protein kinase alpha-catalytic subunit	Homo sapiens	SINGLE PROTEIN	CHEMBL3991601	48	Kuster lab chemical proteomics drug profiling	Science	2017	None
CHEMBL428690	ALVOCIDIB	3	401.85	0	3.30	Alvocidib	CN1CC[C@H](c2c(O)cc(O)c3c(=O)cc(-c4ccccc4Cl)oc23)[C@H](O)C1	Kd apparent	'>'	30000.0	nM			Inactive	UO_0000065					False	CHEMBL3991836	Kinobeads (epsilon), multiple immobilized ATP-competitive broad spectrum kinase inhibitors, used to assess residual binding of ~300 proteins simultaneously from cell lysate in the presence of a compound. Quantitative readout performed by mass spectrometry.	B	BAO_0000220	subcellular format	Homo sapiens	None	None	K-562, COLO 205, SK-N-BE(2) and MV-4-11	Cell lysate	CHEMBL4101	cAMP-dependent protein kinase alpha-catalytic subunit	Homo sapiens	SINGLE PROTEIN	CHEMBL3991601	48	Kuster lab chemical proteomics drug profiling	Science	2017	None
CHEMBL3402762	TEPOTINIB	2	492.58	0	4.01	Tepotinib	CN1CCC(COc2cnc(-c3cccc(Cn4nc(-c5cccc(C#N)c5)ccc4=O)c3)nc2)CC1	Kd apparent	'>'	30000.0	nM			Inactive	UO_0000065					False	CHEMBL3991836	Kinobeads (epsilon), multiple immobilized ATP-competitive broad spectrum kinase inhibitors, used to assess residual binding of ~300 proteins simultaneously from cell lysate in the presence of a compound. Quantitative readout performed by mass spectrometry.	B	BAO_0000220	subcellular format	Homo sapiens	None	None	K-562, COLO 205, SK-N-BE(2) and MV-4-11	Cell lysate	CHEMBL4101	cAMP-dependent protein kinase alpha-catalytic subunit	Homo sapiens	SINGLE PROTEIN	CHEMBL3991601	48	Kuster lab chemical proteomics drug profiling	Science	2017	None
CHEMBL1614701	SELUMETINIB	3	457.69	0	3.53	Selumetinib	Cn1cnc2c(F)c(Nc3ccc(Br)cc3Cl)c(C(=O)NOCCO)cc21	Kd apparent	'>'	30000.0	nM			Inactive	UO_0000065					False	CHEMBL3991836	Kinobeads (epsilon), multiple immobilized ATP-competitive broad spectrum kinase inhibitors, used to assess residual binding of ~300 proteins simultaneously from cell lysate in the presence of a compound. Quantitative readout performed by mass spectrometry.	B	BAO_0000220	subcellular format	Homo sapiens	None	None	K-562, COLO 205, SK-N-BE(2) and MV-4-11	Cell lysate	CHEMBL4101	cAMP-dependent protein kinase alpha-catalytic subunit	Homo sapiens	SINGLE PROTEIN	CHEMBL3991601	48	Kuster lab chemical proteomics drug profiling	Science	2017	None
CHEMBL2103851	AMUVATINIB	2	447.52	0	3.30	Amuvatinib	S=C(NCc1ccc2c(c1)OCO2)N1CCN(c2ncnc3c2oc2ccccc23)CC1	Kd apparent	'>'	30000.0	nM			Inactive	UO_0000065					False	CHEMBL3991836	Kinobeads (epsilon), multiple immobilized ATP-competitive broad spectrum kinase inhibitors, used to assess residual binding of ~300 proteins simultaneously from cell lysate in the presence of a compound. Quantitative readout performed by mass spectrometry.	B	BAO_0000220	subcellular format	Homo sapiens	None	None	K-562, COLO 205, SK-N-BE(2) and MV-4-11	Cell lysate	CHEMBL4101	cAMP-dependent protein kinase alpha-catalytic subunit	Homo sapiens	SINGLE PROTEIN	CHEMBL3991601	48	Kuster lab chemical proteomics drug profiling	Science	2017	None
CHEMBL207247	GW807930X	0	500.96	2	5.63	GW807930X	CC(=O)NCc1cccc(C#Cc2cncnc2Nc2ccc(OCc3cccc(F)c3)c(Cl)c2)c1	Inhibition	'='	0.53	%				UO_0000187					False	CHEMBL1961896	GSK_PKIS: PKA mean inhibition at 0.1 uM [Nanosyn]	B	BAO_0000357	single protein format	None	None	None	None	None	CHEMBL4101	cAMP-dependent protein kinase alpha-catalytic subunit	Homo sapiens	SINGLE PROTEIN	CHEMBL1961873	16	GSK Published Kinase Inhibitor Set			None
CHEMBL347580		0	320.35	0	2.13	SB-361058	COc1ccc(C2=C(N3CCc4ccccc43)C(=O)NC2=O)cc1	Inhibition	'='	1.7	%				UO_0000187					False	CHEMBL1961896	GSK_PKIS: PKA mean inhibition at 0.1 uM [Nanosyn]	B	BAO_0000357	single protein format	None	None	None	None	None	CHEMBL4101	cAMP-dependent protein kinase alpha-catalytic subunit	Homo sapiens	SINGLE PROTEIN	CHEMBL1961873	16	GSK Published Kinase Inhibitor Set			None
CHEMBL157258		0	383.62	0	3.83	SB-390523	O=C1NC(=O)C(c2ccccc2Cl)=C1Nc1cc(Cl)c(O)c(Cl)c1	Inhibition	'='	2.86	%				UO_0000187					False	CHEMBL1961897	GSK_PKIS: PKA mean inhibition at 1 uM [Nanosyn]	B	BAO_0000357	single protein format	None	None	None	None	None	CHEMBL4101	cAMP-dependent protein kinase alpha-catalytic subunit	Homo sapiens	SINGLE PROTEIN	CHEMBL1961873	16	GSK Published Kinase Inhibitor Set			None
CHEMBL1641799		0	358.42	0	4.26	18	CC(C)(C)c1cc(C(=O)O)c(NC(=O)Nc2ccc3[nH]ncc3c2)s1	Inhibition	'='	10.0	%				UO_0000187					False	CHEMBL1646941	Inhibition of PRKACA at 10 uM	B	BAO_0000357	single protein format	None	None	None	None	None	CHEMBL4101	cAMP-dependent protein kinase alpha-catalytic subunit	Homo sapiens	SINGLE PROTEIN	CHEMBL1641460	1	Scientific Literature	Bioorg. Med. Chem. Lett.	2011	None
CHEMBL1738758	ONVANSERTIB	2	532.53	1	1.92	7g	CN1CCN(c2ccc(OC(F)(F)F)c(Nc3ncc4c(n3)-c3c(c(C(N)=O)nn3CCO)CC4)c2)CC1	IC50	'>'	10000.0	nM				UO_0000065					False	CHEMBL1776306	Inhibition of PKAalpha assessed as [33P]gamma-ATP incorporation into substrate after 60 mins by gamma counting	B	BAO_0000357	single protein format	None	None	None	None	None	CHEMBL4101	cAMP-dependent protein kinase alpha-catalytic subunit	Homo sapiens	SINGLE PROTEIN	CHEMBL1773059	1	Scientific Literature	Bioorg. Med. Chem. Lett.	2011	None
CHEMBL103667	DORAMAPIMOD	2	527.67	2	5.99	BIRB-796	Cc1ccc(-n2nc(C(C)(C)C)cc2NC(=O)Nc2ccc(OCCN3CCOCC3)c3ccccc23)cc1	Kd	'>'	10000.0	nM				UO_0000065					True	CHEMBL1051309	Binding constant for PKAC-alpha kinase domain	B	BAO_0000357	single protein format	Homo sapiens	None	None	None	None	CHEMBL4101	cAMP-dependent protein kinase alpha-catalytic subunit	Homo sapiens	SINGLE PROTEIN	CHEMBL1150977	1	Scientific Literature	Nat. Biotechnol.	2008	None
CHEMBL558752	RAF-265	2	518.42	2	6.93	CHIR-265/RAF-265	Cn1c(Nc2ccc(C(F)(F)F)cc2)nc2cc(Oc3ccnc(-c4ncc(C(F)(F)F)[nH]4)c3)ccc21	Kd	'>'	10000.0	nM				UO_0000065					True	CHEMBL1051309	Binding constant for PKAC-alpha kinase domain	B	BAO_0000357	single protein format	Homo sapiens	None	None	None	None	CHEMBL4101	cAMP-dependent protein kinase alpha-catalytic subunit	Homo sapiens	SINGLE PROTEIN	CHEMBL1150977	1	Scientific Literature	Nat. Biotechnol.	2008	None
CHEMBL31965	CANERTINIB	3	485.95	0	4.39	CI-1033	C=CC(=O)Nc1cc2c(Nc3ccc(F)c(Cl)c3)ncnc2cc1OCCCN1CCOCC1	Kd	'>'	10000.0	nM				UO_0000065					True	CHEMBL1051309	Binding constant for PKAC-alpha kinase domain	B	BAO_0000357	single protein format	Homo sapiens	None	None	None	None	CHEMBL4101	cAMP-dependent protein kinase alpha-catalytic subunit	Homo sapiens	SINGLE PROTEIN	CHEMBL1150977	1	Scientific Literature	Nat. Biotechnol.	2008	None
CHEMBL24828	VANDETANIB	4	475.36	1	5.00	ZD-6474	COc1cc2c(Nc3ccc(Br)cc3F)ncnc2cc1OCC1CCN(C)CC1	Kd	'>'	10000.0	nM				UO_0000065					True	CHEMBL1051309	Binding constant for PKAC-alpha kinase domain	B	BAO_0000357	single protein format	Homo sapiens	None	None	None	None	CHEMBL4101	cAMP-dependent protein kinase alpha-catalytic subunit	Homo sapiens	SINGLE PROTEIN	CHEMBL1150977	1	Scientific Literature	Nat. Biotechnol.	2008	None
CHEMBL1971021		0	439.44	1	5.88	SID103904332	Cc1cc(C)cc(NC(=O)Nc2ccc(-c3cccc4c3CNC4=O)c(C(F)(F)F)c2)c1	Ki	'>'	7943.28	nM			inactive	UO_0000065					False	CHEMBL1963835	PUBCHEM_BIOASSAY: Navigating the Kinome. (Class of assay: other) Panel member name: PRKACA	F	BAO_0000019	assay format	None	None	None	None	None	CHEMBL4101	cAMP-dependent protein kinase alpha-catalytic subunit	Homo sapiens	SINGLE PROTEIN	CHEMBL1201862	7	PubChem BioAssays			None
CHEMBL259084	MLN-8054	1	476.87	1	5.87	SID103904597	O=C(O)c1ccc(Nc2ncc3c(n2)-c2ccc(Cl)cc2C(c2c(F)cccc2F)=NC3)cc1	Ki	'>'	1995.26	nM			inactive	UO_0000065					False	CHEMBL1963835	PUBCHEM_BIOASSAY: Navigating the Kinome. (Class of assay: other) Panel member name: PRKACA	F	BAO_0000019	assay format	None	None	None	None	None	CHEMBL4101	cAMP-dependent protein kinase alpha-catalytic subunit	Homo sapiens	SINGLE PROTEIN	CHEMBL1201862	7	PubChem BioAssays			None
CHEMBL1967513		0	366.73	0	4.95	SID103904869	O=C(Nc1cccc(C(F)(F)F)n1)Nc1ccnc2ccc(Cl)cc12	Ki	'>'	1258.93	nM			inactive	UO_0000065					False	CHEMBL1963835	PUBCHEM_BIOASSAY: Navigating the Kinome. (Class of assay: other) Panel member name: PRKACA	F	BAO_0000019	assay format	None	None	None	None	None	CHEMBL4101	cAMP-dependent protein kinase alpha-catalytic subunit	Homo sapiens	SINGLE PROTEIN	CHEMBL1201862	7	PubChem BioAssays			None
CHEMBL1987261		0	313.38	0	3.16	SID103904229	CC(C)(CN)CNc1cc(-c2c[nH]c3ncccc23)cc(F)n1	Ki	'='	39.81	nM	7.40		active	UO_0000065					False	CHEMBL1963835	PUBCHEM_BIOASSAY: Navigating the Kinome. (Class of assay: other) Panel member name: PRKACA	F	BAO_0000019	assay format	None	None	None	None	None	CHEMBL4101	cAMP-dependent protein kinase alpha-catalytic subunit	Homo sapiens	SINGLE PROTEIN	CHEMBL1201862	7	PubChem BioAssays			None
CHEMBL1972840		0	400.51	0	4.79	SID103904751	NC(COc1cncc(-c2cc3cnccc3s2)c1)Cc1c[nH]c2ccccc12	Ki	'='	63.1	nM	7.20		active	UO_0000065					False	CHEMBL1963835	PUBCHEM_BIOASSAY: Navigating the Kinome. (Class of assay: other) Panel member name: PRKACA	F	BAO_0000019	assay format	None	None	None	None	None	CHEMBL4101	cAMP-dependent protein kinase alpha-catalytic subunit	Homo sapiens	SINGLE PROTEIN	CHEMBL1201862	7	PubChem BioAssays			None
CHEMBL407391	DIMETHYLADENINE	0	163.18	0	0.42	SID103905422	CN(C)c1ncnc2nc[nH]c12	Ki	'='	15848.93	nM	4.80		active	UO_0000065					False	CHEMBL1963835	PUBCHEM_BIOASSAY: Navigating the Kinome. (Class of assay: other) Panel member name: PRKACA	F	BAO_0000019	assay format	None	None	None	None	None	CHEMBL4101	cAMP-dependent protein kinase alpha-catalytic subunit	Homo sapiens	SINGLE PROTEIN	CHEMBL1201862	7	PubChem BioAssays			None
CHEMBL2002690		0	361.43	1	5.31	SID103905337	O=C(Nc1nc2c(O)cccc2s1)Nc1ccccc1-c1ccccc1	Ki	'>'	1258.93	nM			inactive	UO_0000065					False	CHEMBL1963835	PUBCHEM_BIOASSAY: Navigating the Kinome. (Class of assay: other) Panel member name: PRKACA	F	BAO_0000019	assay format	None	None	None	None	None	CHEMBL4101	cAMP-dependent protein kinase alpha-catalytic subunit	Homo sapiens	SINGLE PROTEIN	CHEMBL1201862	7	PubChem BioAssays			None
CHEMBL1998826		0	360.44	0	2.20	SID103904498	Cc1n[nH]c2ccc(-c3cncc(OCCN(C)S(C)(=O)=O)c3)cc12	Ki	'='	630.96	nM	6.20		active	UO_0000065					False	CHEMBL1963835	PUBCHEM_BIOASSAY: Navigating the Kinome. (Class of assay: other) Panel member name: PRKACA	F	BAO_0000019	assay format	None	None	None	None	None	CHEMBL4101	cAMP-dependent protein kinase alpha-catalytic subunit	Homo sapiens	SINGLE PROTEIN	CHEMBL1201862	7	PubChem BioAssays			None
CHEMBL1682360		0	282.35	0	3.20	SID103904531	c1cc2[nH]ncc2cc1-c1cc(CN2CCCCC2)no1	Ki	'='	2511.89	nM	5.60		active	UO_0000065					False	CHEMBL1963835	PUBCHEM_BIOASSAY: Navigating the Kinome. (Class of assay: other) Panel member name: PRKACA	F	BAO_0000019	assay format	None	None	None	None	None	CHEMBL4101	cAMP-dependent protein kinase alpha-catalytic subunit	Homo sapiens	SINGLE PROTEIN	CHEMBL1201862	7	PubChem BioAssays			None
CHEMBL1977604		0	381.40	0	2.18	SID103905241	CC1CSc2c(C(=O)O)c(=O)c3cc(F)c(N4CCC(N)C4)c(F)c3n21	Ki	'>'	7943.28	nM			inactive	UO_0000065					False	CHEMBL1963835	PUBCHEM_BIOASSAY: Navigating the Kinome. (Class of assay: other) Panel member name: PRKACA	F	BAO_0000019	assay format	None	None	None	None	None	CHEMBL4101	cAMP-dependent protein kinase alpha-catalytic subunit	Homo sapiens	SINGLE PROTEIN	CHEMBL1201862	7	PubChem BioAssays			None
CHEMBL2001920		0	341.21	0	2.26	SID103905481	O=C1NC(=S)SC1=C1C(=O)Nc2ccc(Br)cc21	Ki	'>'	7943.28	nM			inactive	UO_0000065					False	CHEMBL1963835	PUBCHEM_BIOASSAY: Navigating the Kinome. (Class of assay: other) Panel member name: PRKACA	F	BAO_0000019	assay format	None	None	None	None	None	CHEMBL4101	cAMP-dependent protein kinase alpha-catalytic subunit	Homo sapiens	SINGLE PROTEIN	CHEMBL1201862	7	PubChem BioAssays			None
CHEMBL38380	FASUDIL	3	291.38	0	1.22	SID103905390	O=S(=O)(c1cccc2cnccc12)N1CCCNCC1	Ki	'='	79.43	nM	7.10		active	UO_0000065					False	CHEMBL1963835	PUBCHEM_BIOASSAY: Navigating the Kinome. (Class of assay: other) Panel member name: PRKACA	F	BAO_0000019	assay format	None	None	None	None	None	CHEMBL4101	cAMP-dependent protein kinase alpha-catalytic subunit	Homo sapiens	SINGLE PROTEIN	CHEMBL1201862	7	PubChem BioAssays			None
CHEMBL2002373		0	279.34	0	2.99	SID103905254	OCCCn1cnc(-c2ccccc2)c1-c1ccncc1	Ki	'>'	7943.28	nM			inactive	UO_0000065					False	CHEMBL1963835	PUBCHEM_BIOASSAY: Navigating the Kinome. (Class of assay: other) Panel member name: PRKACA	F	BAO_0000019	assay format	None	None	None	None	None	CHEMBL4101	cAMP-dependent protein kinase alpha-catalytic subunit	Homo sapiens	SINGLE PROTEIN	CHEMBL1201862	7	PubChem BioAssays			None
CHEMBL1996543		0	361.42	0	4.32	SID103904467	NC(COc1cncc(-c2ccc(F)cc2)c1)Cc1c[nH]c2ccccc12	Ki	'>'	7943.28	nM			inactive	UO_0000065					False	CHEMBL1963835	PUBCHEM_BIOASSAY: Navigating the Kinome. (Class of assay: other) Panel member name: PRKACA	F	BAO_0000019	assay format	None	None	None	None	None	CHEMBL4101	cAMP-dependent protein kinase alpha-catalytic subunit	Homo sapiens	SINGLE PROTEIN	CHEMBL1201862	7	PubChem BioAssays			None
CHEMBL1989474		0	254.27	0	2.68	SID103905180	Cn1cc(-c2ccncn2)c(-c2ccc(F)cc2)n1	Ki	'>'	7943.28	nM			inactive	UO_0000065					False	CHEMBL1963835	PUBCHEM_BIOASSAY: Navigating the Kinome. (Class of assay: other) Panel member name: PRKACA	F	BAO_0000019	assay format	None	None	None	None	None	CHEMBL4101	cAMP-dependent protein kinase alpha-catalytic subunit	Homo sapiens	SINGLE PROTEIN	CHEMBL1201862	7	PubChem BioAssays			None
CHEMBL2001613		0	213.03	0	1.62	SID103904442	O=c1[nH][nH]c2ccc(Br)cc12	Ki	'='	19952.62	nM	4.70		active	UO_0000065					False	CHEMBL1963835	PUBCHEM_BIOASSAY: Navigating the Kinome. (Class of assay: other) Panel member name: PRKACA	F	BAO_0000019	assay format	None	None	None	None	None	CHEMBL4101	cAMP-dependent protein kinase alpha-catalytic subunit	Homo sapiens	SINGLE PROTEIN	CHEMBL1201862	7	PubChem BioAssays			None
CHEMBL278041	SB-202190	0	331.35	0	4.65	SID103905584	Oc1ccc(-c2nc(-c3ccc(F)cc3)c(-c3ccncc3)[nH]2)cc1	Ki	'='	1000.0	nM	6.00		active	UO_0000065					False	CHEMBL1963835	PUBCHEM_BIOASSAY: Navigating the Kinome. (Class of assay: other) Panel member name: PRKACA	F	BAO_0000019	assay format	None	None	None	None	None	CHEMBL4101	cAMP-dependent protein kinase alpha-catalytic subunit	Homo sapiens	SINGLE PROTEIN	CHEMBL1201862	7	PubChem BioAssays			None
CHEMBL1870106		0	342.36	0	0.26	SID103905669	CCn1c(-c2nonc2N)nc2cncc(C(=O)N3CCC(N)C3)c21	Ki	'='	3.162	nM	8.50		active	UO_0000065					False	CHEMBL1963835	PUBCHEM_BIOASSAY: Navigating the Kinome. (Class of assay: other) Panel member name: PRKACA	F	BAO_0000019	assay format	None	None	None	None	None	CHEMBL4101	cAMP-dependent protein kinase alpha-catalytic subunit	Homo sapiens	SINGLE PROTEIN	CHEMBL1201862	7	PubChem BioAssays			None
CHEMBL1236107	SGX-523	1	359.42	0	3.22	SGX-523	Cn1cc(-c2ccc3nnc(Sc4ccc5ncccc5c4)n3n2)cn1	Kd	'>'	10000.0	nM				UO_0000065					False	CHEMBL1908578	Binding constant for PKAC-alpha kinase domain	B	BAO_0000357	single protein format	None	None	None	None	None	CHEMBL4101	cAMP-dependent protein kinase alpha-catalytic subunit	Homo sapiens	SINGLE PROTEIN	CHEMBL1908390	1	Scientific Literature	Nat. Biotechnol.	2011	None
CHEMBL941	IMATINIB	4	493.62	0	4.59	Imatinib	Cc1ccc(NC(=O)c2ccc(CN3CCN(C)CC3)cc2)cc1Nc1nccc(-c2cccnc2)n1	Kd	'>'	10000.0	nM				UO_0000065					False	CHEMBL1908578	Binding constant for PKAC-alpha kinase domain	B	BAO_0000357	single protein format	None	None	None	None	None	CHEMBL4101	cAMP-dependent protein kinase alpha-catalytic subunit	Homo sapiens	SINGLE PROTEIN	CHEMBL1908390	1	Scientific Literature	Nat. Biotechnol.	2011	None
CHEMBL379787		0	395.42	0	2.53	IRAK_1_4_Inhibitor	O=C(Nc1nc2ccccc2n1CCN1CCOCC1)c1cccc([N+](=O)[O-])c1	Residual Activity	'='	80.0	%				UO_0000187					False	CHEMBL2219391	Millipore: Percentage of residual kinase activity of PRKACA at 10uM relative to control. Control inhibitor: Staurosporine at 10.0uM. Buffer: 8 mM MOPS pH 7.0, 0.2 mM EDTA	B	BAO_0000357	single protein format	Homo sapiens	None	None	None	None	CHEMBL4101	cAMP-dependent protein kinase alpha-catalytic subunit	Homo sapiens	SINGLE PROTEIN	CHEMBL2218924	1	Scientific Literature	Biochem. J.	2013	None
CHEMBL188762		0	371.24	0	4.48	PD-174265	CCC(=O)Nc1ccc2ncnc(Nc3cccc(Br)c3)c2c1	Residual Activity	'='	102.0	%				UO_0000187					False	CHEMBL2219391	Millipore: Percentage of residual kinase activity of PRKACA at 10uM relative to control. Control inhibitor: Staurosporine at 10.0uM. Buffer: 8 mM MOPS pH 7.0, 0.2 mM EDTA	B	BAO_0000357	single protein format	Homo sapiens	None	None	None	None	CHEMBL4101	cAMP-dependent protein kinase alpha-catalytic subunit	Homo sapiens	SINGLE PROTEIN	CHEMBL2218924	1	Scientific Literature	Biochem. J.	2013	None
CHEMBL21156		0	309.34	0	3.99	JAK_Inhibitor_I	CC(C)(C)c1nc2c3ccc(F)cc3c3c(=O)[nH]ccc3c2[nH]1	Residual Activity	'='	77.0	%				UO_0000187					False	CHEMBL2219391	Millipore: Percentage of residual kinase activity of PRKACA at 10uM relative to control. Control inhibitor: Staurosporine at 10.0uM. Buffer: 8 mM MOPS pH 7.0, 0.2 mM EDTA	B	BAO_0000357	single protein format	Homo sapiens	None	None	None	None	CHEMBL4101	cAMP-dependent protein kinase alpha-catalytic subunit	Homo sapiens	SINGLE PROTEIN	CHEMBL2218924	1	Scientific Literature	Biochem. J.	2013	None
CHEMBL331237	TRICIRIBINE	0	320.31	0	-1.49	API_2	Cn1nc(N)c2cn([C@@H]3O[C@H](CO)[C@@H](O)[C@H]3O)c3ncnc1c23	Residual Activity	'='	85.0	%				UO_0000187					False	CHEMBL2219391	Millipore: Percentage of residual kinase activity of PRKACA at 10uM relative to control. Control inhibitor: Staurosporine at 10.0uM. Buffer: 8 mM MOPS pH 7.0, 0.2 mM EDTA	B	BAO_0000357	single protein format	Homo sapiens	None	None	None	None	CHEMBL4101	cAMP-dependent protein kinase alpha-catalytic subunit	Homo sapiens	SINGLE PROTEIN	CHEMBL2218924	1	Scientific Literature	Biochem. J.	2013	None
CHEMBL261131	DIACYLGLYCEROL KINASE INHIBITOR II	0	489.59	1	5.94	R-59949	O=c1c2ccccc2[nH]c(=S)n1CCN1CCC(=C(c2ccc(F)cc2)c2ccc(F)cc2)CC1	Residual Activity	'='	114.0	%				UO_0000187					False	CHEMBL2219391	Millipore: Percentage of residual kinase activity of PRKACA at 10uM relative to control. Control inhibitor: Staurosporine at 10.0uM. Buffer: 8 mM MOPS pH 7.0, 0.2 mM EDTA	B	BAO_0000357	single protein format	Homo sapiens	None	None	None	None	CHEMBL4101	cAMP-dependent protein kinase alpha-catalytic subunit	Homo sapiens	SINGLE PROTEIN	CHEMBL2218924	1	Scientific Literature	Biochem. J.	2013	None
CHEMBL478980		0	283.33	0	2.46	DNA_PK_Inhibitor_V	O=C(c1ccccc1)c1ccc(N2CCOCC2)cc1O	Residual Activity	'='	81.0	%				UO_0000187					False	CHEMBL2219391	Millipore: Percentage of residual kinase activity of PRKACA at 10uM relative to control. Control inhibitor: Staurosporine at 10.0uM. Buffer: 8 mM MOPS pH 7.0, 0.2 mM EDTA	B	BAO_0000357	single protein format	Homo sapiens	None	None	None	None	CHEMBL4101	cAMP-dependent protein kinase alpha-catalytic subunit	Homo sapiens	SINGLE PROTEIN	CHEMBL2218924	1	Scientific Literature	Biochem. J.	2013	None
CHEMBL483847		0	374.32	0	3.88	GNF_2	NC(=O)c1cccc(-c2cc(Nc3ccc(OC(F)(F)F)cc3)ncn2)c1	Residual Activity	'='	109.0	%				UO_0000187					False	CHEMBL2219391	Millipore: Percentage of residual kinase activity of PRKACA at 10uM relative to control. Control inhibitor: Staurosporine at 10.0uM. Buffer: 8 mM MOPS pH 7.0, 0.2 mM EDTA	B	BAO_0000357	single protein format	Homo sapiens	None	None	None	None	CHEMBL4101	cAMP-dependent protein kinase alpha-catalytic subunit	Homo sapiens	SINGLE PROTEIN	CHEMBL2218924	1	Scientific Literature	Biochem. J.	2013	None
CHEMBL91730		0	365.80	1	5.10	p38_Inhibitor	Oc1c(-c2ccc(F)cc2)c(-c2ccncc2)nn1-c1ccc(Cl)cc1	Residual Activity	'='	95.0	%				UO_0000187					False	CHEMBL2219391	Millipore: Percentage of residual kinase activity of PRKACA at 10uM relative to control. Control inhibitor: Staurosporine at 10.0uM. Buffer: 8 mM MOPS pH 7.0, 0.2 mM EDTA	B	BAO_0000357	single protein format	Homo sapiens	None	None	None	None	CHEMBL4101	cAMP-dependent protein kinase alpha-catalytic subunit	Homo sapiens	SINGLE PROTEIN	CHEMBL2218924	1	Scientific Literature	Biochem. J.	2013	None
CHEMBL413188	ISOGRANULATIMIDE	0	276.26	0	1.85	Isogranulatimide	O=C1NC(=O)c2c1c1c3ccccc3[nH]c1n1cncc21	Residual Activity	'='	88.0	%				UO_0000187					False	CHEMBL2219391	Millipore: Percentage of residual kinase activity of PRKACA at 10uM relative to control. Control inhibitor: Staurosporine at 10.0uM. Buffer: 8 mM MOPS pH 7.0, 0.2 mM EDTA	B	BAO_0000357	single protein format	Homo sapiens	None	None	None	None	CHEMBL4101	cAMP-dependent protein kinase alpha-catalytic subunit	Homo sapiens	SINGLE PROTEIN	CHEMBL2218924	1	Scientific Literature	Biochem. J.	2013	None
CHEMBL278724	SB-202474	0	279.34	0	3.71	SB-202474	CCc1nc(-c2ccc(OC)cc2)[nH]c1-c1ccncc1	Residual Activity	'='	74.0	%				UO_0000187					False	CHEMBL2219391	Millipore: Percentage of residual kinase activity of PRKACA at 10uM relative to control. Control inhibitor: Staurosporine at 10.0uM. Buffer: 8 mM MOPS pH 7.0, 0.2 mM EDTA	B	BAO_0000357	single protein format	Homo sapiens	None	None	None	None	CHEMBL4101	cAMP-dependent protein kinase alpha-catalytic subunit	Homo sapiens	SINGLE PROTEIN	CHEMBL2218924	1	Scientific Literature	Biochem. J.	2013	None
CHEMBL1317546		0	221.26	0	1.43	IC86621	CC(=O)c1ccc(N2CCOCC2)cc1O	Residual Activity	'='	87.0	%				UO_0000187					False	CHEMBL2219390	Millipore: Percentage of residual kinase activity of PRKACA at 1uM relative to control. Control inhibitor: Staurosporine at 10.0uM. Buffer: 8 mM MOPS pH 7.0, 0.2 mM EDTA	B	BAO_0000357	single protein format	Homo sapiens	None	None	None	None	CHEMBL4101	cAMP-dependent protein kinase alpha-catalytic subunit	Homo sapiens	SINGLE PROTEIN	CHEMBL2218924	1	Scientific Literature	Biochem. J.	2013	None
CHEMBL235658		0	349.41	1	5.16	MK2a_Inhibitor	O=C(CCCc1ccc(-c2ccccc2F)cc1)Nc1ccc(O)cc1	Residual Activity	'='	107.0	%				UO_0000187					False	CHEMBL2219390	Millipore: Percentage of residual kinase activity of PRKACA at 1uM relative to control. Control inhibitor: Staurosporine at 10.0uM. Buffer: 8 mM MOPS pH 7.0, 0.2 mM EDTA	B	BAO_0000357	single protein format	Homo sapiens	None	None	None	None	CHEMBL4101	cAMP-dependent protein kinase alpha-catalytic subunit	Homo sapiens	SINGLE PROTEIN	CHEMBL2218924	1	Scientific Literature	Biochem. J.	2013	None
CHEMBL383899	ANILINOPYRIMIDINE1	0	413.40	1	5.33	Aurora_Kinase_Inhibitor_III	O=C(Nc1cccc(Nc2nccc(Nc3cccc(C(F)(F)F)c3)n2)c1)C1CC1	Residual Activity	'='	75.0	%				UO_0000187					False	CHEMBL2219390	Millipore: Percentage of residual kinase activity of PRKACA at 1uM relative to control. Control inhibitor: Staurosporine at 10.0uM. Buffer: 8 mM MOPS pH 7.0, 0.2 mM EDTA	B	BAO_0000357	single protein format	Homo sapiens	None	None	None	None	CHEMBL4101	cAMP-dependent protein kinase alpha-catalytic subunit	Homo sapiens	SINGLE PROTEIN	CHEMBL2218924	1	Scientific Literature	Biochem. J.	2013	None
CHEMBL7463	GF-109203	0	412.49	0	3.64	BIM1	CN(C)CCCn1cc(C2=C(c3c[nH]c4ccccc34)C(=O)NC2=O)c2ccccc21	Residual Activity	'='	60.0	%				UO_0000187					False	CHEMBL2219390	Millipore: Percentage of residual kinase activity of PRKACA at 1uM relative to control. Control inhibitor: Staurosporine at 10.0uM. Buffer: 8 mM MOPS pH 7.0, 0.2 mM EDTA	B	BAO_0000357	single protein format	Homo sapiens	None	None	None	None	CHEMBL4101	cAMP-dependent protein kinase alpha-catalytic subunit	Homo sapiens	SINGLE PROTEIN	CHEMBL2218924	1	Scientific Literature	Biochem. J.	2013	None
CHEMBL191003	JNJ-7706621	0	394.36	0	1.22	JNJ-7706621	Nc1nc(Nc2ccc(S(N)(=O)=O)cc2)nn1C(=O)c1c(F)cccc1F	Residual Activity	'='	107.0	%				UO_0000187					False	CHEMBL2219390	Millipore: Percentage of residual kinase activity of PRKACA at 1uM relative to control. Control inhibitor: Staurosporine at 10.0uM. Buffer: 8 mM MOPS pH 7.0, 0.2 mM EDTA	B	BAO_0000357	single protein format	Homo sapiens	None	None	None	None	CHEMBL4101	cAMP-dependent protein kinase alpha-catalytic subunit	Homo sapiens	SINGLE PROTEIN	CHEMBL2218924	1	Scientific Literature	Biochem. J.	2013	None
CHEMBL64758		0	404.22	0	4.60	Cdk4_Inhibitor	O=C1NC(=O)c2c1c1c3ccccc3[nH]c1c1[nH]c3cc(Br)ccc3c21	Residual Activity	'='	97.0	%				UO_0000187					False	CHEMBL2219390	Millipore: Percentage of residual kinase activity of PRKACA at 1uM relative to control. Control inhibitor: Staurosporine at 10.0uM. Buffer: 8 mM MOPS pH 7.0, 0.2 mM EDTA	B	BAO_0000357	single protein format	Homo sapiens	None	None	None	None	CHEMBL4101	cAMP-dependent protein kinase alpha-catalytic subunit	Homo sapiens	SINGLE PROTEIN	CHEMBL2218924	1	Scientific Literature	Biochem. J.	2013	None
CHEMBL222102	KU-55933	0	395.51	0	4.76	KU-55933	O=c1cc(-c2cccc3c2Sc2ccccc2S3)oc(N2CCOCC2)c1	Residual Activity	'='	102.0	%				UO_0000187					False	CHEMBL2219390	Millipore: Percentage of residual kinase activity of PRKACA at 1uM relative to control. Control inhibitor: Staurosporine at 10.0uM. Buffer: 8 mM MOPS pH 7.0, 0.2 mM EDTA	B	BAO_0000357	single protein format	Homo sapiens	None	None	None	None	CHEMBL4101	cAMP-dependent protein kinase alpha-catalytic subunit	Homo sapiens	SINGLE PROTEIN	CHEMBL2218924	1	Scientific Literature	Biochem. J.	2013	None
CHEMBL1909388	GW568377A	0	565.10	2	5.35	GW568377A	CS(=O)(=O)CCNCc1ccoc1-c1ccc2ncnc(Nc3ccc(OCc4ccccc4)cc3)c2c1.Cl	Inhibition	'='	1.02	%				UO_0000187					False	CHEMBL1961897	GSK_PKIS: PKA mean inhibition at 1 uM [Nanosyn]	B	BAO_0000357	single protein format	None	None	None	None	None	CHEMBL4101	cAMP-dependent protein kinase alpha-catalytic subunit	Homo sapiens	SINGLE PROTEIN	CHEMBL1961873	16	GSK Published Kinase Inhibitor Set			None
CHEMBL305477	GW829874X	0	374.40	0	3.28	GW829874X	COc1cccc(/C=N/Nc2ncnc3c2cnn3-c2cccc(OC)c2)c1	Inhibition	'='	1.27	%				UO_0000187					False	CHEMBL1961896	GSK_PKIS: PKA mean inhibition at 0.1 uM [Nanosyn]	B	BAO_0000357	single protein format	None	None	None	None	None	CHEMBL4101	cAMP-dependent protein kinase alpha-catalytic subunit	Homo sapiens	SINGLE PROTEIN	CHEMBL1961873	16	GSK Published Kinase Inhibitor Set			None
CHEMBL442363	GW809885X	0	373.42	0	3.36	GW809885X	COc1cccc(-n2nc(C)c3c(N/N=C(\C)c4ccncc4)ncnc32)c1	Inhibition	'='	-0.34	%				UO_0000187					False	CHEMBL1961897	GSK_PKIS: PKA mean inhibition at 1 uM [Nanosyn]	B	BAO_0000357	single protein format	None	None	None	None	None	CHEMBL4101	cAMP-dependent protein kinase alpha-catalytic subunit	Homo sapiens	SINGLE PROTEIN	CHEMBL1961873	16	GSK Published Kinase Inhibitor Set			None
CHEMBL519881	GW861893X	0	483.53	1	5.66	GW861893X	COc1cc(Nc2ncc3c(C)nc(-c4cccc(Oc5ccccc5)c4)n3n2)cc(OC)c1OC	Inhibition	'='	0.88	%				UO_0000187					False	CHEMBL1961896	GSK_PKIS: PKA mean inhibition at 0.1 uM [Nanosyn]	B	BAO_0000357	single protein format	None	None	None	None	None	CHEMBL4101	cAMP-dependent protein kinase alpha-catalytic subunit	Homo sapiens	SINGLE PROTEIN	CHEMBL1961873	16	GSK Published Kinase Inhibitor Set			None
CHEMBL330422		0	396.47	0	2.82	SB-226879	CN1CCC(n2cnc(-c3ccc(F)cc3)c2-c2ccnc(NCCO)n2)CC1	Inhibition	'='	4.71	%				UO_0000187					False	CHEMBL1961897	GSK_PKIS: PKA mean inhibition at 1 uM [Nanosyn]	B	BAO_0000357	single protein format	None	None	None	None	None	CHEMBL4101	cAMP-dependent protein kinase alpha-catalytic subunit	Homo sapiens	SINGLE PROTEIN	CHEMBL1961873	16	GSK Published Kinase Inhibitor Set			None
CHEMBL366266		0	411.47	0	3.41	PKC_beta_inhibitor	O=C1NC(=O)C(c2cn(CCCn3ccnc3)c3ccccc23)=C1Nc1ccccc1	Residual Activity	'='	43.0	%				UO_0000187					False	CHEMBL2219391	Millipore: Percentage of residual kinase activity of PRKACA at 10uM relative to control. Control inhibitor: Staurosporine at 10.0uM. Buffer: 8 mM MOPS pH 7.0, 0.2 mM EDTA	B	BAO_0000357	single protein format	Homo sapiens	None	None	None	None	CHEMBL4101	cAMP-dependent protein kinase alpha-catalytic subunit	Homo sapiens	SINGLE PROTEIN	CHEMBL2218924	1	Scientific Literature	Biochem. J.	2013	None
CHEMBL413	SIROLIMUS	4	914.19	3	6.18	Rapamycin	CO[C@H]1C[C@@H]2CC[C@@H](C)[C@@](O)(O2)C(=O)C(=O)N2CCCC[C@H]2C(=O)O[C@H]([C@H](C)C[C@@H]2CC[C@@H](O)[C@H](OC)C2)CC(=O)[C@H](C)/C=C(\C)[C@@H](O)[C@@H](OC)C(=O)[C@H](C)C[C@H](C)/C=C/C=C/C=C/1C	Residual Activity	'='	141.0	%				UO_0000187					False	CHEMBL2219391	Millipore: Percentage of residual kinase activity of PRKACA at 10uM relative to control. Control inhibitor: Staurosporine at 10.0uM. Buffer: 8 mM MOPS pH 7.0, 0.2 mM EDTA	B	BAO_0000357	single protein format	Homo sapiens	None	None	None	None	CHEMBL4101	cAMP-dependent protein kinase alpha-catalytic subunit	Homo sapiens	SINGLE PROTEIN	CHEMBL2218924	1	Scientific Literature	Biochem. J.	2013	None
CHEMBL226838		0	335.41	0	4.47	SB-505124	Cc1cccc(-c2[nH]c(C(C)(C)C)nc2-c2ccc3c(c2)OCO3)n1	Residual Activity	'='	91.0	%				UO_0000187					False	CHEMBL2219391	Millipore: Percentage of residual kinase activity of PRKACA at 10uM relative to control. Control inhibitor: Staurosporine at 10.0uM. Buffer: 8 mM MOPS pH 7.0, 0.2 mM EDTA	B	BAO_0000357	single protein format	Homo sapiens	None	None	None	None	CHEMBL4101	cAMP-dependent protein kinase alpha-catalytic subunit	Homo sapiens	SINGLE PROTEIN	CHEMBL2218924	1	Scientific Literature	Biochem. J.	2013	None
CHEMBL77456	TYRPHOSTIN 1	0	184.20	0	2.13	Tyrphostin_A1	COc1ccc(C=C(C#N)C#N)cc1	Residual Activity	'='	118.0	%				UO_0000187					False	CHEMBL2219391	Millipore: Percentage of residual kinase activity of PRKACA at 10uM relative to control. Control inhibitor: Staurosporine at 10.0uM. Buffer: 8 mM MOPS pH 7.0, 0.2 mM EDTA	B	BAO_0000357	single protein format	Homo sapiens	None	None	None	None	CHEMBL4101	cAMP-dependent protein kinase alpha-catalytic subunit	Homo sapiens	SINGLE PROTEIN	CHEMBL2218924	1	Scientific Literature	Biochem. J.	2013	None
CHEMBL47940		0	370.46	1	5.59	Lck_Inhibitor	Nc1ncnc2c1c(-c1ccc(Oc3ccccc3)cc1)cn2C1CCCC1	Residual Activity	'='	88.0	%				UO_0000187					False	CHEMBL2219391	Millipore: Percentage of residual kinase activity of PRKACA at 10uM relative to control. Control inhibitor: Staurosporine at 10.0uM. Buffer: 8 mM MOPS pH 7.0, 0.2 mM EDTA	B	BAO_0000357	single protein format	Homo sapiens	None	None	None	None	CHEMBL4101	cAMP-dependent protein kinase alpha-catalytic subunit	Homo sapiens	SINGLE PROTEIN	CHEMBL2218924	1	Scientific Literature	Biochem. J.	2013	None
CHEMBL35482		0	267.28	0	3.05	PD-98059	COc1cccc(-c2cc(=O)c3ccccc3o2)c1N	Residual Activity	'='	95.0	%				UO_0000187					False	CHEMBL2219391	Millipore: Percentage of residual kinase activity of PRKACA at 10uM relative to control. Control inhibitor: Staurosporine at 10.0uM. Buffer: 8 mM MOPS pH 7.0, 0.2 mM EDTA	B	BAO_0000357	single protein format	Homo sapiens	None	None	None	None	CHEMBL4101	cAMP-dependent protein kinase alpha-catalytic subunit	Homo sapiens	SINGLE PROTEIN	CHEMBL2218924	1	Scientific Literature	Biochem. J.	2013	None
CHEMBL288064		0	395.23	0	4.03	GSK_3b_Inhibitor_II	Ic1cccc(CSc2nnc(-c3ccncc3)o2)c1	Residual Activity	'='	79.0	%				UO_0000187					False	CHEMBL2219391	Millipore: Percentage of residual kinase activity of PRKACA at 10uM relative to control. Control inhibitor: Staurosporine at 10.0uM. Buffer: 8 mM MOPS pH 7.0, 0.2 mM EDTA	B	BAO_0000357	single protein format	Homo sapiens	None	None	None	None	CHEMBL4101	cAMP-dependent protein kinase alpha-catalytic subunit	Homo sapiens	SINGLE PROTEIN	CHEMBL2218924	1	Scientific Literature	Biochem. J.	2013	None
CHEMBL259850		0	308.32	0	2.38	AR_A0_14418	COc1ccc(CNC(=O)Nc2ncc([N+](=O)[O-])s2)cc1	Residual Activity	'='	89.0	%				UO_0000187					False	CHEMBL2219391	Millipore: Percentage of residual kinase activity of PRKACA at 10uM relative to control. Control inhibitor: Staurosporine at 10.0uM. Buffer: 8 mM MOPS pH 7.0, 0.2 mM EDTA	B	BAO_0000357	single protein format	Homo sapiens	None	None	None	None	CHEMBL4101	cAMP-dependent protein kinase alpha-catalytic subunit	Homo sapiens	SINGLE PROTEIN	CHEMBL2218924	1	Scientific Literature	Biochem. J.	2013	None
CHEMBL233001	GW620972X	0	332.43	0	4.90	JNK_Inhibitor_IX	N#Cc1c(NC(=O)c2cccc3ccccc23)sc2c1CCCC2	Residual Activity	'='	91.0	%				UO_0000187					False	CHEMBL2219391	Millipore: Percentage of residual kinase activity of PRKACA at 10uM relative to control. Control inhibitor: Staurosporine at 10.0uM. Buffer: 8 mM MOPS pH 7.0, 0.2 mM EDTA	B	BAO_0000357	single protein format	Homo sapiens	None	None	None	None	CHEMBL4101	cAMP-dependent protein kinase alpha-catalytic subunit	Homo sapiens	SINGLE PROTEIN	CHEMBL2218924	1	Scientific Literature	Biochem. J.	2013	None
CHEMBL189353	GW809897X	0	571.49	2	6.48	GW809897X	CN(c1ccc(NC(=O)Nc2c(Cl)cccc2Cl)cc1)c1ccnc(Nc2cccc(CS(C)(=O)=O)c2)n1	Inhibition	'='	3.01	%				UO_0000187					False	CHEMBL1961897	GSK_PKIS: PKA mean inhibition at 1 uM [Nanosyn]	B	BAO_0000357	single protein format	None	None	None	None	None	CHEMBL4101	cAMP-dependent protein kinase alpha-catalytic subunit	Homo sapiens	SINGLE PROTEIN	CHEMBL1961873	16	GSK Published Kinase Inhibitor Set			None
CHEMBL1880739	GW305074X	0	520.95	2	5.01	GW305074X	O=C1Nc2ccc(I)cc2C1=Cc1cc(Br)c(O)c(Br)c1	Inhibition	'='	2.5	%				UO_0000187					False	CHEMBL1961897	GSK_PKIS: PKA mean inhibition at 1 uM [Nanosyn]	B	BAO_0000357	single protein format	None	None	None	None	None	CHEMBL4101	cAMP-dependent protein kinase alpha-catalytic subunit	Homo sapiens	SINGLE PROTEIN	CHEMBL1961873	16	GSK Published Kinase Inhibitor Set			None
CHEMBL418348		0	493.56	0	4.27	SB-254169	CS(=O)(=O)c1ccc(Oc2nccc(-c3c(-c4ccc(F)cc4)ncn3C3CCNCC3)n2)cc1	Inhibition	'='	3.67	%				UO_0000187					False	CHEMBL1961897	GSK_PKIS: PKA mean inhibition at 1 uM [Nanosyn]	B	BAO_0000357	single protein format	None	None	None	None	None	CHEMBL4101	cAMP-dependent protein kinase alpha-catalytic subunit	Homo sapiens	SINGLE PROTEIN	CHEMBL1961873	16	GSK Published Kinase Inhibitor Set			None
CHEMBL512076	GSK-192082A	0	566.06	2	5.63	GSK192082A	CCNC(=O)O[C@H]1CN[C@H](C#Cc2cc3ncnc(Nc4ccc(OCc5cccc(F)c5)c(Cl)c4)c3s2)C1	Inhibition	'='	1.22	%				UO_0000187					False	CHEMBL1961897	GSK_PKIS: PKA mean inhibition at 1 uM [Nanosyn]	B	BAO_0000357	single protein format	None	None	None	None	None	CHEMBL4101	cAMP-dependent protein kinase alpha-catalytic subunit	Homo sapiens	SINGLE PROTEIN	CHEMBL1961873	16	GSK Published Kinase Inhibitor Set			None
CHEMBL517171	GSK-1713088A	0	568.05	2	5.60	GSK1713088A	CCCN1CCC(Oc2cc(Nc3nc(Nc4cccc(F)c4C(N)=O)c4cc[nH]c4n3)c(OC)cc2Cl)CC1	Inhibition	'='	9.18	%				UO_0000187					False	CHEMBL1961897	GSK_PKIS: PKA mean inhibition at 1 uM [Nanosyn]	B	BAO_0000357	single protein format	None	None	None	None	None	CHEMBL4101	cAMP-dependent protein kinase alpha-catalytic subunit	Homo sapiens	SINGLE PROTEIN	CHEMBL1961873	16	GSK Published Kinase Inhibitor Set			None
CHEMBL1096290	GSK-1000163A	0	395.47	0	1.80	GSK1000163A	CCn1c(-c2nonc2N)nc2c(C#CC(C)(C)O)nc(CN3CCCC3)cc21	Inhibition	'='	8.62	%				UO_0000187					False	CHEMBL1961896	GSK_PKIS: PKA mean inhibition at 0.1 uM [Nanosyn]	B	BAO_0000357	single protein format	None	None	None	None	None	CHEMBL4101	cAMP-dependent protein kinase alpha-catalytic subunit	Homo sapiens	SINGLE PROTEIN	CHEMBL1961873	16	GSK Published Kinase Inhibitor Set			None
CHEMBL308263		0	550.52	2	2.13	33-beta	NC[C@@H]1C[C@@H](NC(=O)c2ccc(O)cc2)[C@H](OC(=O)c2cc(O)c(C(=O)c3c(O)cccc3C(=O)O)c(O)c2)C1	IC50	'='	90.0	nM	7.05			UO_0000065	12.80	0.24	4.92	3.25	False	CHEMBL770106	Inhibitory concentration against recombinant human cAMP-dependent Protein kinase A	B	BAO_0000357	single protein format	None	None	None	None	None	CHEMBL4101	cAMP-dependent protein kinase alpha-catalytic subunit	Homo sapiens	SINGLE PROTEIN	CHEMBL1130164	1	Scientific Literature	J. Med. Chem.	1997	None
CHEMBL1909371	GW694590A	0	453.89	1	5.18	GW694590A	COC(=O)Nc1nc2cc(Oc3ccc(NC(=O)Nc4ccccc4)cc3)ccc2[nH]1.Cl	Inhibition	'='	2.49	%				UO_0000187					False	CHEMBL1961896	GSK_PKIS: PKA mean inhibition at 0.1 uM [Nanosyn]	B	BAO_0000357	single protein format	None	None	None	None	None	CHEMBL4101	cAMP-dependent protein kinase alpha-catalytic subunit	Homo sapiens	SINGLE PROTEIN	CHEMBL1961873	16	GSK Published Kinase Inhibitor Set			None
CHEMBL1644618		0	385.47	0	4.52	10	O=c1[nH]nc(-c2ccnc(NC3CCCCC3)c2)n1-c1ccc2ccccc2c1	Inhibition	'='	3.0	%				UO_0000187					False	CHEMBL1648815	Inhibition of PRKACA at 10 uM after 60 mins by TR-FRET assay	B	BAO_0000357	single protein format	None	None	None	None	None	CHEMBL4101	cAMP-dependent protein kinase alpha-catalytic subunit	Homo sapiens	SINGLE PROTEIN	CHEMBL1641539	1	Scientific Literature	Bioorg. Med. Chem. Lett.	2011	None
CHEMBL66292	PYRAZOLOPYRIMIDINE 2	0	422.47	0	2.67	GW811168X	COc1cccc(-n2ncc3c(N/N=C/c4ccc(S(C)(=O)=O)cc4)ncnc32)c1	Inhibition	'='	-0.93	%				UO_0000187					False	CHEMBL1961897	GSK_PKIS: PKA mean inhibition at 1 uM [Nanosyn]	B	BAO_0000357	single protein format	None	None	None	None	None	CHEMBL4101	cAMP-dependent protein kinase alpha-catalytic subunit	Homo sapiens	SINGLE PROTEIN	CHEMBL1961873	16	GSK Published Kinase Inhibitor Set			None
CHEMBL397570		0	300.36	0	3.89	SB-347804	N#Cc1c(NC(=O)c2ccc(F)cc2)sc2c1CCCC2	Inhibition	'='	2.64	%				UO_0000187					False	CHEMBL1961897	GSK_PKIS: PKA mean inhibition at 1 uM [Nanosyn]	B	BAO_0000357	single protein format	None	None	None	None	None	CHEMBL4101	cAMP-dependent protein kinase alpha-catalytic subunit	Homo sapiens	SINGLE PROTEIN	CHEMBL1961873	16	GSK Published Kinase Inhibitor Set			None
CHEMBL2218934		0	257.27	0	1.95	PI3_Kg_Inhibitor	O=C1NC(=O)/C(=C\c2ccc3nccnc3c2)S1	Residual Activity	'='	71.0	%				UO_0000187					False	CHEMBL2219390	Millipore: Percentage of residual kinase activity of PRKACA at 1uM relative to control. Control inhibitor: Staurosporine at 10.0uM. Buffer: 8 mM MOPS pH 7.0, 0.2 mM EDTA	B	BAO_0000357	single protein format	Homo sapiens	None	None	None	None	CHEMBL4101	cAMP-dependent protein kinase alpha-catalytic subunit	Homo sapiens	SINGLE PROTEIN	CHEMBL2218924	1	Scientific Literature	Biochem. J.	2013	None
CHEMBL205158	GW695874X	0	427.51	0	3.91	GW695874X	c1ccc(-c2n[nH]cc2-c2ccnc(-c3ccc(OCCN4CCOCC4)cc3)c2)nc1	Inhibition	'='	7.85	%				UO_0000187					False	CHEMBL1961896	GSK_PKIS: PKA mean inhibition at 0.1 uM [Nanosyn]	B	BAO_0000357	single protein format	None	None	None	None	None	CHEMBL4101	cAMP-dependent protein kinase alpha-catalytic subunit	Homo sapiens	SINGLE PROTEIN	CHEMBL1961873	16	GSK Published Kinase Inhibitor Set			None
CHEMBL231623	GSK-620503A	0	307.33	0	3.24	GSK620503A	NC(=O)c1cc(-c2ccc(F)cc2)cc(-c2ccncc2)c1N	Inhibition	'='	3.06	%				UO_0000187					False	CHEMBL1961897	GSK_PKIS: PKA mean inhibition at 1 uM [Nanosyn]	B	BAO_0000357	single protein format	None	None	None	None	None	CHEMBL4101	cAMP-dependent protein kinase alpha-catalytic subunit	Homo sapiens	SINGLE PROTEIN	CHEMBL1961873	16	GSK Published Kinase Inhibitor Set			None
CHEMBL185962		0	242.24	0	1.40	SB-736302	Nc1nonc1-c1nc2cnccc2n1C1CC1	Inhibition	'='	2.09	%				UO_0000187					False	CHEMBL1961896	GSK_PKIS: PKA mean inhibition at 0.1 uM [Nanosyn]	B	BAO_0000357	single protein format	None	None	None	None	None	CHEMBL4101	cAMP-dependent protein kinase alpha-catalytic subunit	Homo sapiens	SINGLE PROTEIN	CHEMBL1961873	16	GSK Published Kinase Inhibitor Set			None
CHEMBL521179	SR-3677	0	408.46	0	2.80	5, SR-3677	CN(C)CCOc1cc(-c2cn[nH]c2)ccc1NC(=O)C1COc2ccccc2O1	Inhibition	'<'	10.0	%				UO_0000187					False	CHEMBL981744	Inhibition of PKAC-alpha at 3 uM	B	BAO_0000357	single protein format	None	None	None	None	None	CHEMBL4101	cAMP-dependent protein kinase alpha-catalytic subunit	Homo sapiens	SINGLE PROTEIN	CHEMBL1142492	1	Scientific Literature	J. Med. Chem.	2008	None
CHEMBL523823		0	280.67	0	1.81	SID103905546	CCn1c2cc(Cl)c(O)cc2c(=O)c2c(=O)o[nH]c21	Ki	'>'	7943.28	nM			inactive	UO_0000065					False	CHEMBL1963835	PUBCHEM_BIOASSAY: Navigating the Kinome. (Class of assay: other) Panel member name: PRKACA	F	BAO_0000019	assay format	None	None	None	None	None	CHEMBL4101	cAMP-dependent protein kinase alpha-catalytic subunit	Homo sapiens	SINGLE PROTEIN	CHEMBL1201862	7	PubChem BioAssays			None
CHEMBL2003524		0	286.29	0	1.70	SID103905551	CCc1nc2c(c3cc(OC)c(OC)cc13)C(=O)NC2=O	Ki	'>'	7943.28	nM			inactive	UO_0000065					False	CHEMBL1963835	PUBCHEM_BIOASSAY: Navigating the Kinome. (Class of assay: other) Panel member name: PRKACA	F	BAO_0000019	assay format	None	None	None	None	None	CHEMBL4101	cAMP-dependent protein kinase alpha-catalytic subunit	Homo sapiens	SINGLE PROTEIN	CHEMBL1201862	7	PubChem BioAssays			None
CHEMBL1994321		0	505.63	1	4.40	SID103904304	Cc1cccc(NC(=O)Nc2ccc(-c3csc4c(C#CCNS(C)(=O)=O)cnc(N)c34)cc2)c1	Ki	'>'	7943.28	nM			inactive	UO_0000065					False	CHEMBL1963835	PUBCHEM_BIOASSAY: Navigating the Kinome. (Class of assay: other) Panel member name: PRKACA	F	BAO_0000019	assay format	None	None	None	None	None	CHEMBL4101	cAMP-dependent protein kinase alpha-catalytic subunit	Homo sapiens	SINGLE PROTEIN	CHEMBL1201862	7	PubChem BioAssays			None
CHEMBL1978195		0	333.21	0	3.82	SID103904986	NC(=O)c1cc2c(-c3ccc(Br)cc3)cncc2s1	Ki	'='	316.23	nM	6.50		active	UO_0000065					False	CHEMBL1963835	PUBCHEM_BIOASSAY: Navigating the Kinome. (Class of assay: other) Panel member name: PRKACA	F	BAO_0000019	assay format	None	None	None	None	None	CHEMBL4101	cAMP-dependent protein kinase alpha-catalytic subunit	Homo sapiens	SINGLE PROTEIN	CHEMBL1201862	7	PubChem BioAssays			None
CHEMBL2001485		0	539.67	2	6.01	SID103904283	Cc1ccc(NC(=O)Nc2ccc(-c3csc4c(-c5cnn(C(C)C(=O)N(C)C)c5)cnc(N)c34)cc2)cc1	Ki	'>'	7943.28	nM			inactive	UO_0000065					False	CHEMBL1963835	PUBCHEM_BIOASSAY: Navigating the Kinome. (Class of assay: other) Panel member name: PRKACA	F	BAO_0000019	assay format	None	None	None	None	None	CHEMBL4101	cAMP-dependent protein kinase alpha-catalytic subunit	Homo sapiens	SINGLE PROTEIN	CHEMBL1201862	7	PubChem BioAssays			None
CHEMBL3813842		0	382.43	0	0.97	16	CC1(C)OCCn2c1nc1c(N3CCOCC3)nc(-c3cnc(N)nc3)nc12	Inhibition	'<'	50.0	%				UO_0000187					False	CHEMBL3816389	Inhibition of recombinant human His-tagged PRKACA catalytic domain (1 to 351 residues) expressed in Escherichia coli at 1 uM relative to control	B	BAO_0000019	assay format	Homo sapiens	None	None	None	None	CHEMBL4101	cAMP-dependent protein kinase alpha-catalytic subunit	Homo sapiens	SINGLE PROTEIN	CHEMBL3813614	1	Scientific Literature	ACS Med. Chem. Lett.	2016	None
CHEMBL4077123		0	647.78	2	6.25	9; CHMFL-BTK-01	C=CC(=O)Nc1cc(Nc2cc(-c3cccc(NC(=O)c4ccc(C(C)(C)C)cc4)c3C)cn(C)c2=O)ccc1C(=O)N1CCOCC1	Activity	'='	95.0	%				UO_0000187					False	CHEMBL4025328	Inhibition of wild-type human partial length PKAC-alpha (G10 to F351 residues) expressed in bacterial expression system assessed as residual activity at 1 uM by Kinomescan method relative to control	B	BAO_0000019	assay format	Homo sapiens	None	None	None	None	CHEMBL4101	cAMP-dependent protein kinase alpha-catalytic subunit	Homo sapiens	SINGLE PROTEIN	CHEMBL4024706	1	Scientific Literature	Eur J Med Chem	2017	None
CHEMBL235641		0	268.30	0	2.51	PKR_Inhibitor	O=C1Nc2ccc3ncsc3c2/C1=C/c1c[nH]cn1	Residual Activity	'='	5.0	%				UO_0000187					False	CHEMBL2219391	Millipore: Percentage of residual kinase activity of PRKACA at 10uM relative to control. Control inhibitor: Staurosporine at 10.0uM. Buffer: 8 mM MOPS pH 7.0, 0.2 mM EDTA	B	BAO_0000357	single protein format	Homo sapiens	None	None	None	None	CHEMBL4101	cAMP-dependent protein kinase alpha-catalytic subunit	Homo sapiens	SINGLE PROTEIN	CHEMBL2218924	1	Scientific Literature	Biochem. J.	2013	None
CHEMBL377383		0	383.86	0	2.05	SID103905002	CCOc1nc(C(=O)NCc2ccc(S(C)(=O)=O)cc2)cc(N)c1Cl	Ki	'>'	7943.28	nM			inactive	UO_0000065					False	CHEMBL1963835	PUBCHEM_BIOASSAY: Navigating the Kinome. (Class of assay: other) Panel member name: PRKACA	F	BAO_0000019	assay format	None	None	None	None	None	CHEMBL4101	cAMP-dependent protein kinase alpha-catalytic subunit	Homo sapiens	SINGLE PROTEIN	CHEMBL1201862	7	PubChem BioAssays			None
CHEMBL1977148		0	500.58	2	5.05	SID103904318	COc1ccc(NC(=O)Nc2ccc(-c3csc4c(-c5cnn(CCO)c5)cnc(N)c34)cc2)cc1	Ki	'>'	7943.28	nM			inactive	UO_0000065					False	CHEMBL1963835	PUBCHEM_BIOASSAY: Navigating the Kinome. (Class of assay: other) Panel member name: PRKACA	F	BAO_0000019	assay format	None	None	None	None	None	CHEMBL4101	cAMP-dependent protein kinase alpha-catalytic subunit	Homo sapiens	SINGLE PROTEIN	CHEMBL1201862	7	PubChem BioAssays			None
CHEMBL1988608		0	375.39	0	2.47	SID103904658	CC(=O)Nc1cccc(CNc2c(Nc3ccc4[nH]ncc4c3)c(=O)c2=O)c1	Ki	'='	398.11	nM	6.40		active	UO_0000065					False	CHEMBL1963835	PUBCHEM_BIOASSAY: Navigating the Kinome. (Class of assay: other) Panel member name: PRKACA	F	BAO_0000019	assay format	None	None	None	None	None	CHEMBL4101	cAMP-dependent protein kinase alpha-catalytic subunit	Homo sapiens	SINGLE PROTEIN	CHEMBL1201862	7	PubChem BioAssays			None
CHEMBL1989293		0	305.31	0	4.20	SID103904719	O=C1Nc2ccccc2Nc2cc(-c3ccncc3F)ccc21	Ki	'='	1000.0	nM	6.00		active	UO_0000065					False	CHEMBL1963835	PUBCHEM_BIOASSAY: Navigating the Kinome. (Class of assay: other) Panel member name: PRKACA	F	BAO_0000019	assay format	None	None	None	None	None	CHEMBL4101	cAMP-dependent protein kinase alpha-catalytic subunit	Homo sapiens	SINGLE PROTEIN	CHEMBL1201862	7	PubChem BioAssays			None
CHEMBL1968394		0	223.28	0	2.91	SID103904584	Cc1cccc(-c2ccc3c(c2)C(=O)NC3)c1	Ki	'>'	50118.72	nM			inactive	UO_0000065					False	CHEMBL1963835	PUBCHEM_BIOASSAY: Navigating the Kinome. (Class of assay: other) Panel member name: PRKACA	F	BAO_0000019	assay format	None	None	None	None	None	CHEMBL4101	cAMP-dependent protein kinase alpha-catalytic subunit	Homo sapiens	SINGLE PROTEIN	CHEMBL1201862	7	PubChem BioAssays			None
CHEMBL1969735		0	426.88	0	4.08	SID103904771	CC(C)(CO)CNc1nccc(-c2c(-c3ccc(F)cc3)nc3c(Cl)nccn23)n1	Ki	'>'	7943.28	nM			inactive	UO_0000065					False	CHEMBL1963835	PUBCHEM_BIOASSAY: Navigating the Kinome. (Class of assay: other) Panel member name: PRKACA	F	BAO_0000019	assay format	None	None	None	None	None	CHEMBL4101	cAMP-dependent protein kinase alpha-catalytic subunit	Homo sapiens	SINGLE PROTEIN	CHEMBL1201862	7	PubChem BioAssays			None
CHEMBL1989471		0	252.32	0	3.51	SID103905460	Cc1ccnc2[nH]c3cc(C(C)C)ccc3c(=O)c12	Ki	'>'	1258.93	nM			inactive	UO_0000065					False	CHEMBL1963835	PUBCHEM_BIOASSAY: Navigating the Kinome. (Class of assay: other) Panel member name: PRKACA	F	BAO_0000019	assay format	None	None	None	None	None	CHEMBL4101	cAMP-dependent protein kinase alpha-catalytic subunit	Homo sapiens	SINGLE PROTEIN	CHEMBL1201862	7	PubChem BioAssays			None
CHEMBL1966425		0	442.52	0	4.81	SID103904648	CN(C)CCCOc1cc2c(c(-c3ccc(Nc4nc5ccccc5o4)cc3)c1)CNC2=O	Ki	'>'	7943.28	nM			inactive	UO_0000065					False	CHEMBL1963835	PUBCHEM_BIOASSAY: Navigating the Kinome. (Class of assay: other) Panel member name: PRKACA	F	BAO_0000019	assay format	None	None	None	None	None	CHEMBL4101	cAMP-dependent protein kinase alpha-catalytic subunit	Homo sapiens	SINGLE PROTEIN	CHEMBL1201862	7	PubChem BioAssays			None
CHEMBL3581143		0	355.42	0	3.40	33	COc1cccc(CC(=O)Nc2nc(-c3ccnc(OC)c3)cs2)c1	Ki	'>'	3300.0	nM				UO_0000065					False	CHEMBL3585198	Inhibition of PKAalpha (1 to 351 amino acids) (unknown origin) using Leu-Arg-Arg-Ala-Ser-Leu-Gly as substrate by pyruvate kinase/lactate dehydrogenase coupled assay	B	BAO_0000357	single protein format	Homo sapiens	None	None	None	None	CHEMBL4101	cAMP-dependent protein kinase alpha-catalytic subunit	Homo sapiens	SINGLE PROTEIN	CHEMBL3580640	1	Scientific Literature	J. Med. Chem.	2015	None
CHEMBL3581142		0	368.46	0	3.46	32	COc1cccc(CC(=O)Nc2nc(-c3ccnc(N(C)C)c3)cs2)c1	Ki	'>'	3300.0	nM				UO_0000065					False	CHEMBL3585198	Inhibition of PKAalpha (1 to 351 amino acids) (unknown origin) using Leu-Arg-Arg-Ala-Ser-Leu-Gly as substrate by pyruvate kinase/lactate dehydrogenase coupled assay	B	BAO_0000357	single protein format	Homo sapiens	None	None	None	None	CHEMBL4101	cAMP-dependent protein kinase alpha-catalytic subunit	Homo sapiens	SINGLE PROTEIN	CHEMBL3580640	1	Scientific Literature	J. Med. Chem.	2015	None
CHEMBL3581139		0	339.42	0	3.70	29	COc1cccc(CC(=O)Nc2nc(-c3ccnc(C)c3)cs2)c1	Ki	'>'	3300.0	nM				UO_0000065					False	CHEMBL3585198	Inhibition of PKAalpha (1 to 351 amino acids) (unknown origin) using Leu-Arg-Arg-Ala-Ser-Leu-Gly as substrate by pyruvate kinase/lactate dehydrogenase coupled assay	B	BAO_0000357	single protein format	Homo sapiens	None	None	None	None	CHEMBL4101	cAMP-dependent protein kinase alpha-catalytic subunit	Homo sapiens	SINGLE PROTEIN	CHEMBL3580640	1	Scientific Literature	J. Med. Chem.	2015	None
CHEMBL288064		0	395.23	0	4.03	GSK_3b_Inhibitor_II	Ic1cccc(CSc2nnc(-c3ccncc3)o2)c1	Residual Activity	'='	99.0	%				UO_0000187					False	CHEMBL2219390	Millipore: Percentage of residual kinase activity of PRKACA at 1uM relative to control. Control inhibitor: Staurosporine at 10.0uM. Buffer: 8 mM MOPS pH 7.0, 0.2 mM EDTA	B	BAO_0000357	single protein format	Homo sapiens	None	None	None	None	CHEMBL4101	cAMP-dependent protein kinase alpha-catalytic subunit	Homo sapiens	SINGLE PROTEIN	CHEMBL2218924	1	Scientific Literature	Biochem. J.	2013	None
CHEMBL1802727		0	365.39	0	1.94	Indirubin_E804	O=C1Nc2ccccc2/C1=C1/Nc2ccccc2/C1=N\OCCC(O)CO	Residual Activity	'='	85.0	%				UO_0000187					False	CHEMBL2219390	Millipore: Percentage of residual kinase activity of PRKACA at 1uM relative to control. Control inhibitor: Staurosporine at 10.0uM. Buffer: 8 mM MOPS pH 7.0, 0.2 mM EDTA	B	BAO_0000357	single protein format	Homo sapiens	None	None	None	None	CHEMBL4101	cAMP-dependent protein kinase alpha-catalytic subunit	Homo sapiens	SINGLE PROTEIN	CHEMBL2218924	1	Scientific Literature	Biochem. J.	2013	None
CHEMBL80713		0	400.48	0	1.82	Cdk2_Inhibitor_III	COc1ccc(CNc2nc(N(CCO)CCO)nc3c2ncn3C(C)C)cc1	Residual Activity	'='	93.0	%				UO_0000187					False	CHEMBL2219390	Millipore: Percentage of residual kinase activity of PRKACA at 1uM relative to control. Control inhibitor: Staurosporine at 10.0uM. Buffer: 8 mM MOPS pH 7.0, 0.2 mM EDTA	B	BAO_0000357	single protein format	Homo sapiens	None	None	None	None	CHEMBL4101	cAMP-dependent protein kinase alpha-catalytic subunit	Homo sapiens	SINGLE PROTEIN	CHEMBL2218924	1	Scientific Literature	Biochem. J.	2013	None
CHEMBL405759		0	318.34	0	3.71	TWS119	Nc1cccc(-c2cc3c(Oc4cccc(O)c4)ncnc3[nH]2)c1	Residual Activity	'='	94.0	%				UO_0000187					False	CHEMBL2219390	Millipore: Percentage of residual kinase activity of PRKACA at 1uM relative to control. Control inhibitor: Staurosporine at 10.0uM. Buffer: 8 mM MOPS pH 7.0, 0.2 mM EDTA	B	BAO_0000357	single protein format	Homo sapiens	None	None	None	None	CHEMBL4101	cAMP-dependent protein kinase alpha-catalytic subunit	Homo sapiens	SINGLE PROTEIN	CHEMBL2218924	1	Scientific Literature	Biochem. J.	2013	None
CHEMBL221271		0	318.25	0	1.28	ERK_Inhibitor_III	N/C(=N\[N+](=O)[O-])N/N=C\c1ccc(-c2cccc([N+](=O)[O-])c2)o1	Residual Activity	'='	103.0	%				UO_0000187					False	CHEMBL2219390	Millipore: Percentage of residual kinase activity of PRKACA at 1uM relative to control. Control inhibitor: Staurosporine at 10.0uM. Buffer: 8 mM MOPS pH 7.0, 0.2 mM EDTA	B	BAO_0000357	single protein format	Homo sapiens	None	None	None	None	CHEMBL4101	cAMP-dependent protein kinase alpha-catalytic subunit	Homo sapiens	SINGLE PROTEIN	CHEMBL2218924	1	Scientific Literature	Biochem. J.	2013	None
CHEMBL1614766	RO-4987655	1	565.29	1	3.16	Ro-4987655	O=C(NOCCO)c1cc(CN2OCCCC2=O)c(F)c(F)c1Nc1ccc(I)cc1F	Kd apparent	'>'	30000.0	nM			Inactive	UO_0000065					False	CHEMBL3991836	Kinobeads (epsilon), multiple immobilized ATP-competitive broad spectrum kinase inhibitors, used to assess residual binding of ~300 proteins simultaneously from cell lysate in the presence of a compound. Quantitative readout performed by mass spectrometry.	B	BAO_0000220	subcellular format	Homo sapiens	None	None	K-562, COLO 205, SK-N-BE(2) and MV-4-11	Cell lysate	CHEMBL4101	cAMP-dependent protein kinase alpha-catalytic subunit	Homo sapiens	SINGLE PROTEIN	CHEMBL3991601	48	Kuster lab chemical proteomics drug profiling	Science	2017	None
CHEMBL572878	TOZASERTIB	2	464.60	0	3.50	Tozasertib	Cc1cc(Nc2cc(N3CCN(C)CC3)nc(Sc3ccc(NC(=O)C4CC4)cc3)n2)n[nH]1	Kd apparent	'>'	30000.0	nM			Inactive	UO_0000065					False	CHEMBL3991836	Kinobeads (epsilon), multiple immobilized ATP-competitive broad spectrum kinase inhibitors, used to assess residual binding of ~300 proteins simultaneously from cell lysate in the presence of a compound. Quantitative readout performed by mass spectrometry.	B	BAO_0000220	subcellular format	Homo sapiens	None	None	K-562, COLO 205, SK-N-BE(2) and MV-4-11	Cell lysate	CHEMBL4101	cAMP-dependent protein kinase alpha-catalytic subunit	Homo sapiens	SINGLE PROTEIN	CHEMBL3991601	48	Kuster lab chemical proteomics drug profiling	Science	2017	None
CHEMBL3545137	PF-00477736	1	419.49	0	2.60	PF-477736	Cn1cc(-c2nc3cc(NC(=O)C(N)C4CCCCC4)cc4c3-c2c[nH][nH]c4=O)cn1	Kd apparent	'>'	30000.0	nM			Inactive	UO_0000065					False	CHEMBL3991836	Kinobeads (epsilon), multiple immobilized ATP-competitive broad spectrum kinase inhibitors, used to assess residual binding of ~300 proteins simultaneously from cell lysate in the presence of a compound. Quantitative readout performed by mass spectrometry.	B	BAO_0000220	subcellular format	Homo sapiens	None	None	K-562, COLO 205, SK-N-BE(2) and MV-4-11	Cell lysate	CHEMBL4101	cAMP-dependent protein kinase alpha-catalytic subunit	Homo sapiens	SINGLE PROTEIN	CHEMBL3991601	48	Kuster lab chemical proteomics drug profiling	Science	2017	None
CHEMBL1873475	IBRUTINIB	4	440.51	0	4.22	Ibrutinib	C=CC(=O)N1CCC[C@@H](n2nc(-c3ccc(Oc4ccccc4)cc3)c3c(N)ncnc32)C1	Kd apparent	'>'	30000.0	nM			Inactive	UO_0000065					False	CHEMBL3991836	Kinobeads (epsilon), multiple immobilized ATP-competitive broad spectrum kinase inhibitors, used to assess residual binding of ~300 proteins simultaneously from cell lysate in the presence of a compound. Quantitative readout performed by mass spectrometry.	B	BAO_0000220	subcellular format	Homo sapiens	None	None	K-562, COLO 205, SK-N-BE(2) and MV-4-11	Cell lysate	CHEMBL4101	cAMP-dependent protein kinase alpha-catalytic subunit	Homo sapiens	SINGLE PROTEIN	CHEMBL3991601	48	Kuster lab chemical proteomics drug profiling	Science	2017	None
CHEMBL300138	ENZASTAURIN	3	515.62	1	4.93	Enzastaurin	Cn1cc(C2=C(c3cn(C4CCN(Cc5ccccn5)CC4)c4ccccc34)C(=O)NC2=O)c2ccccc21	Kd apparent	'>'	30000.0	nM			Inactive	UO_0000065					False	CHEMBL3991836	Kinobeads (epsilon), multiple immobilized ATP-competitive broad spectrum kinase inhibitors, used to assess residual binding of ~300 proteins simultaneously from cell lysate in the presence of a compound. Quantitative readout performed by mass spectrometry.	B	BAO_0000220	subcellular format	Homo sapiens	None	None	K-562, COLO 205, SK-N-BE(2) and MV-4-11	Cell lysate	CHEMBL4101	cAMP-dependent protein kinase alpha-catalytic subunit	Homo sapiens	SINGLE PROTEIN	CHEMBL3991601	48	Kuster lab chemical proteomics drug profiling	Science	2017	None
CHEMBL1289494	TIVOZANIB	4	454.87	1	5.64	Tivozanib	COc1cc2nccc(Oc3ccc(NC(=O)Nc4cc(C)on4)c(Cl)c3)c2cc1OC	Kd apparent	'>'	30000.0	nM			Inactive	UO_0000065					False	CHEMBL3991836	Kinobeads (epsilon), multiple immobilized ATP-competitive broad spectrum kinase inhibitors, used to assess residual binding of ~300 proteins simultaneously from cell lysate in the presence of a compound. Quantitative readout performed by mass spectrometry.	B	BAO_0000220	subcellular format	Homo sapiens	None	None	K-562, COLO 205, SK-N-BE(2) and MV-4-11	Cell lysate	CHEMBL4101	cAMP-dependent protein kinase alpha-catalytic subunit	Homo sapiens	SINGLE PROTEIN	CHEMBL3991601	48	Kuster lab chemical proteomics drug profiling	Science	2017	None
CHEMBL565612	SOTRASTAURIN	2	438.49	0	2.43	Sotrastaurin	CN1CCN(c2nc(C3=C(c4c[nH]c5ccccc45)C(=O)NC3=O)c3ccccc3n2)CC1	Kd apparent	'>'	30000.0	nM			Inactive	UO_0000065					False	CHEMBL3991836	Kinobeads (epsilon), multiple immobilized ATP-competitive broad spectrum kinase inhibitors, used to assess residual binding of ~300 proteins simultaneously from cell lysate in the presence of a compound. Quantitative readout performed by mass spectrometry.	B	BAO_0000220	subcellular format	Homo sapiens	None	None	K-562, COLO 205, SK-N-BE(2) and MV-4-11	Cell lysate	CHEMBL4101	cAMP-dependent protein kinase alpha-catalytic subunit	Homo sapiens	SINGLE PROTEIN	CHEMBL3991601	48	Kuster lab chemical proteomics drug profiling	Science	2017	None
CHEMBL607707	PELITINIB	2	467.93	1	5.10	Pelitinib	CCOc1cc2ncc(C#N)c(Nc3ccc(F)c(Cl)c3)c2cc1NC(=O)/C=C/CN(C)C	Kd apparent	'>'	30000.0	nM			Inactive	UO_0000065					False	CHEMBL3991836	Kinobeads (epsilon), multiple immobilized ATP-competitive broad spectrum kinase inhibitors, used to assess residual binding of ~300 proteins simultaneously from cell lysate in the presence of a compound. Quantitative readout performed by mass spectrometry.	B	BAO_0000220	subcellular format	Homo sapiens	None	None	K-562, COLO 205, SK-N-BE(2) and MV-4-11	Cell lysate	CHEMBL4101	cAMP-dependent protein kinase alpha-catalytic subunit	Homo sapiens	SINGLE PROTEIN	CHEMBL3991601	48	Kuster lab chemical proteomics drug profiling	Science	2017	None
CHEMBL536151		0	383.68	1	5.34	IMD-0354	O=C(Nc1cc(C(F)(F)F)cc(C(F)(F)F)c1)c1cc(Cl)ccc1O	Kd apparent	'>'	30000.0	nM			Inactive	UO_0000065					False	CHEMBL3991836	Kinobeads (epsilon), multiple immobilized ATP-competitive broad spectrum kinase inhibitors, used to assess residual binding of ~300 proteins simultaneously from cell lysate in the presence of a compound. Quantitative readout performed by mass spectrometry.	B	BAO_0000220	subcellular format	Homo sapiens	None	None	K-562, COLO 205, SK-N-BE(2) and MV-4-11	Cell lysate	CHEMBL4101	cAMP-dependent protein kinase alpha-catalytic subunit	Homo sapiens	SINGLE PROTEIN	CHEMBL3991601	48	Kuster lab chemical proteomics drug profiling	Science	2017	None
CHEMBL1088751	PH-797804	2	477.31	0	4.43	PH-797804	CNC(=O)c1ccc(C)c(-n2c(C)cc(OCc3ccc(F)cc3F)c(Br)c2=O)c1	Kd apparent	'>'	30000.0	nM			Inactive	UO_0000065					False	CHEMBL3991836	Kinobeads (epsilon), multiple immobilized ATP-competitive broad spectrum kinase inhibitors, used to assess residual binding of ~300 proteins simultaneously from cell lysate in the presence of a compound. Quantitative readout performed by mass spectrometry.	B	BAO_0000220	subcellular format	Homo sapiens	None	None	K-562, COLO 205, SK-N-BE(2) and MV-4-11	Cell lysate	CHEMBL4101	cAMP-dependent protein kinase alpha-catalytic subunit	Homo sapiens	SINGLE PROTEIN	CHEMBL3991601	48	Kuster lab chemical proteomics drug profiling	Science	2017	None
CHEMBL482767	SNS-314	1	430.95	0	4.52	SNS-314	O=C(Nc1cccc(Cl)c1)Nc1ncc(CCN=c2[nH]cnc3ccsc23)s1	Kd apparent	'>'	30000.0	nM			Inactive	UO_0000065					False	CHEMBL3991836	Kinobeads (epsilon), multiple immobilized ATP-competitive broad spectrum kinase inhibitors, used to assess residual binding of ~300 proteins simultaneously from cell lysate in the presence of a compound. Quantitative readout performed by mass spectrometry.	B	BAO_0000220	subcellular format	Homo sapiens	None	None	K-562, COLO 205, SK-N-BE(2) and MV-4-11	Cell lysate	CHEMBL4101	cAMP-dependent protein kinase alpha-catalytic subunit	Homo sapiens	SINGLE PROTEIN	CHEMBL3991601	48	Kuster lab chemical proteomics drug profiling	Science	2017	None
CHEMBL306580		0	537.48	2	1.92	30-alpha+beta	O=C(N[C@@H]1CC(O)C[C@H]1OC(=O)c1cc(O)c(C(=O)c2c(O)cccc2C(=O)O)c(O)c1)c1ccc(O)cc1	IC50	'='	130.0	nM	6.89			UO_0000065	12.81	0.24	4.97	3.26	False	CHEMBL770106	Inhibitory concentration against recombinant human cAMP-dependent Protein kinase A	B	BAO_0000357	single protein format	None	None	None	None	None	CHEMBL4101	cAMP-dependent protein kinase alpha-catalytic subunit	Homo sapiens	SINGLE PROTEIN	CHEMBL1130164	1	Scientific Literature	J. Med. Chem.	1997	None
CHEMBL471901		0	340.31	0	1.71	Syk_Inhibitor_II	NCCNc1ncc(C(N)=O)c(Nc2cccc(C(F)(F)F)c2)n1	Residual Activity	'='	114.0	%				UO_0000187					False	CHEMBL2219390	Millipore: Percentage of residual kinase activity of PRKACA at 1uM relative to control. Control inhibitor: Staurosporine at 10.0uM. Buffer: 8 mM MOPS pH 7.0, 0.2 mM EDTA	B	BAO_0000357	single protein format	Homo sapiens	None	None	None	None	CHEMBL4101	cAMP-dependent protein kinase alpha-catalytic subunit	Homo sapiens	SINGLE PROTEIN	CHEMBL2218924	1	Scientific Literature	Biochem. J.	2013	None
CHEMBL596380		0	193.16	0	1.66	Syk_Inhibitor_III	O=[N+]([O-])/C=C/c1ccc2c(c1)OCO2	Residual Activity	'='	124.0	%				UO_0000187					False	CHEMBL2219390	Millipore: Percentage of residual kinase activity of PRKACA at 1uM relative to control. Control inhibitor: Staurosporine at 10.0uM. Buffer: 8 mM MOPS pH 7.0, 0.2 mM EDTA	B	BAO_0000357	single protein format	Homo sapiens	None	None	None	None	CHEMBL4101	cAMP-dependent protein kinase alpha-catalytic subunit	Homo sapiens	SINGLE PROTEIN	CHEMBL2218924	1	Scientific Literature	Biochem. J.	2013	None
CHEMBL331237	TRICIRIBINE	0	320.31	0	-1.49	API_2	Cn1nc(N)c2cn([C@@H]3O[C@H](CO)[C@@H](O)[C@H]3O)c3ncnc1c23	Residual Activity	'='	89.0	%				UO_0000187					False	CHEMBL2219390	Millipore: Percentage of residual kinase activity of PRKACA at 1uM relative to control. Control inhibitor: Staurosporine at 10.0uM. Buffer: 8 mM MOPS pH 7.0, 0.2 mM EDTA	B	BAO_0000357	single protein format	Homo sapiens	None	None	None	None	CHEMBL4101	cAMP-dependent protein kinase alpha-catalytic subunit	Homo sapiens	SINGLE PROTEIN	CHEMBL2218924	1	Scientific Literature	Biochem. J.	2013	None
CHEMBL35820		0	388.26	0	4.93	56	CCOc1cc2ncnc(Nc3cccc(Br)c3)c2cc1OCC	Residual Activity	'='	73.0	%				UO_0000187					False	CHEMBL2219390	Millipore: Percentage of residual kinase activity of PRKACA at 1uM relative to control. Control inhibitor: Staurosporine at 10.0uM. Buffer: 8 mM MOPS pH 7.0, 0.2 mM EDTA	B	BAO_0000357	single protein format	Homo sapiens	None	None	None	None	CHEMBL4101	cAMP-dependent protein kinase alpha-catalytic subunit	Homo sapiens	SINGLE PROTEIN	CHEMBL2218924	1	Scientific Literature	Biochem. J.	2013	None
CHEMBL102346		0	485.54	0	4.79	PDGF_RTK_Inhibitor_III	COc1cc2ncnc(N3CCN(C(=O)Nc4ccc(Oc5ccccc5)cc4)CC3)c2cc1OC	Residual Activity	'='	102.0	%				UO_0000187					False	CHEMBL2219390	Millipore: Percentage of residual kinase activity of PRKACA at 1uM relative to control. Control inhibitor: Staurosporine at 10.0uM. Buffer: 8 mM MOPS pH 7.0, 0.2 mM EDTA	B	BAO_0000357	single protein format	Homo sapiens	None	None	None	None	CHEMBL4101	cAMP-dependent protein kinase alpha-catalytic subunit	Homo sapiens	SINGLE PROTEIN	CHEMBL2218924	1	Scientific Literature	Biochem. J.	2013	None
CHEMBL104468		0	281.31	0	2.78	NU7026	O=c1cc(N2CCOCC2)oc2c1ccc1ccccc12	Residual Activity	'='	101.0	%				UO_0000187					False	CHEMBL2219390	Millipore: Percentage of residual kinase activity of PRKACA at 1uM relative to control. Control inhibitor: Staurosporine at 10.0uM. Buffer: 8 mM MOPS pH 7.0, 0.2 mM EDTA	B	BAO_0000357	single protein format	Homo sapiens	None	None	None	None	CHEMBL4101	cAMP-dependent protein kinase alpha-catalytic subunit	Homo sapiens	SINGLE PROTEIN	CHEMBL2218924	1	Scientific Literature	Biochem. J.	2013	None
CHEMBL413	SIROLIMUS	4	914.19	3	6.18	Rapamycin	CO[C@H]1C[C@@H]2CC[C@@H](C)[C@@](O)(O2)C(=O)C(=O)N2CCCC[C@H]2C(=O)O[C@H]([C@H](C)C[C@@H]2CC[C@@H](O)[C@H](OC)C2)CC(=O)[C@H](C)/C=C(\C)[C@@H](O)[C@@H](OC)C(=O)[C@H](C)C[C@H](C)/C=C/C=C/C=C/1C	Residual Activity	'='	112.0	%				UO_0000187					False	CHEMBL2219390	Millipore: Percentage of residual kinase activity of PRKACA at 1uM relative to control. Control inhibitor: Staurosporine at 10.0uM. Buffer: 8 mM MOPS pH 7.0, 0.2 mM EDTA	B	BAO_0000357	single protein format	Homo sapiens	None	None	None	None	CHEMBL4101	cAMP-dependent protein kinase alpha-catalytic subunit	Homo sapiens	SINGLE PROTEIN	CHEMBL2218924	1	Scientific Literature	Biochem. J.	2013	None
CHEMBL302449	GO-6976	0	378.44	0	4.60	Go-6976	Cn1c2ccccc2c2c3c(c4c5ccccc5n(CCC#N)c4c21)CNC3=O	Residual Activity	'='	28.0	%				UO_0000187					False	CHEMBL2219390	Millipore: Percentage of residual kinase activity of PRKACA at 1uM relative to control. Control inhibitor: Staurosporine at 10.0uM. Buffer: 8 mM MOPS pH 7.0, 0.2 mM EDTA	B	BAO_0000357	single protein format	Homo sapiens	None	None	None	None	CHEMBL4101	cAMP-dependent protein kinase alpha-catalytic subunit	Homo sapiens	SINGLE PROTEIN	CHEMBL2218924	1	Scientific Literature	Biochem. J.	2013	None
CHEMBL2218931		0	376.48	0	1.11	Glycyl_H_1152	Cc1cncc2cccc(S(=O)(=O)N3CCCN(C(=O)CN)C[C@H]3C)c12	Residual Activity	'='	69.0	%				UO_0000187					False	CHEMBL2219390	Millipore: Percentage of residual kinase activity of PRKACA at 1uM relative to control. Control inhibitor: Staurosporine at 10.0uM. Buffer: 8 mM MOPS pH 7.0, 0.2 mM EDTA	B	BAO_0000357	single protein format	Homo sapiens	None	None	None	None	CHEMBL4101	cAMP-dependent protein kinase alpha-catalytic subunit	Homo sapiens	SINGLE PROTEIN	CHEMBL2218924	1	Scientific Literature	Biochem. J.	2013	None
CHEMBL479533	HERBIMYCIN	0	574.67	1	2.71	Herbimycin_A	CO[C@H]1/C=C/C=C(\C)C(=O)NC2=CC(=O)C=C(C2=O)[C@H](OC)[C@@H](C)C[C@H](OC)[C@H](OC)[C@@H](C)/C=C(\C)[C@@H]1OC(N)=O	Residual Activity	'='	79.0	%				UO_0000187					False	CHEMBL2219390	Millipore: Percentage of residual kinase activity of PRKACA at 1uM relative to control. Control inhibitor: Staurosporine at 10.0uM. Buffer: 8 mM MOPS pH 7.0, 0.2 mM EDTA	B	BAO_0000357	single protein format	Homo sapiens	None	None	None	None	CHEMBL4101	cAMP-dependent protein kinase alpha-catalytic subunit	Homo sapiens	SINGLE PROTEIN	CHEMBL2218924	1	Scientific Literature	Biochem. J.	2013	None
CHEMBL1363184		0	306.37	0	2.87	LY-303511	O=c1cc(N2CCNCC2)oc2c(-c3ccccc3)cccc12	Residual Activity	'='	72.0	%				UO_0000187					False	CHEMBL2219390	Millipore: Percentage of residual kinase activity of PRKACA at 1uM relative to control. Control inhibitor: Staurosporine at 10.0uM. Buffer: 8 mM MOPS pH 7.0, 0.2 mM EDTA	B	BAO_0000357	single protein format	Homo sapiens	None	None	None	None	CHEMBL4101	cAMP-dependent protein kinase alpha-catalytic subunit	Homo sapiens	SINGLE PROTEIN	CHEMBL2218924	1	Scientific Literature	Biochem. J.	2013	None
CHEMBL13485	SU-11652	0	414.94	0	3.85	SU11652	CCN(CC)CCNC(=O)c1c(C)[nH]c(/C=C2\C(=O)Nc3ccc(Cl)cc32)c1C	Residual Activity	'='	81.0	%				UO_0000187					False	CHEMBL2219390	Millipore: Percentage of residual kinase activity of PRKACA at 1uM relative to control. Control inhibitor: Staurosporine at 10.0uM. Buffer: 8 mM MOPS pH 7.0, 0.2 mM EDTA	B	BAO_0000357	single protein format	Homo sapiens	None	None	None	None	CHEMBL4101	cAMP-dependent protein kinase alpha-catalytic subunit	Homo sapiens	SINGLE PROTEIN	CHEMBL2218924	1	Scientific Literature	Biochem. J.	2013	None
CHEMBL10	SB-203580	0	377.44	0	4.68	SB-203580	C[S+]([O-])c1ccc(-c2nc(-c3ccc(F)cc3)c(-c3ccncc3)[nH]2)cc1	Residual Activity	'='	105.0	%				UO_0000187					False	CHEMBL2219390	Millipore: Percentage of residual kinase activity of PRKACA at 1uM relative to control. Control inhibitor: Staurosporine at 10.0uM. Buffer: 8 mM MOPS pH 7.0, 0.2 mM EDTA	B	BAO_0000357	single protein format	Homo sapiens	None	None	None	None	CHEMBL4101	cAMP-dependent protein kinase alpha-catalytic subunit	Homo sapiens	SINGLE PROTEIN	CHEMBL2218924	1	Scientific Literature	Biochem. J.	2013	None
CHEMBL403183		0	207.25	0	1.81	BAY-117082	Cc1ccc(S(=O)(=O)/C=C/C#N)cc1	Residual Activity	'='	102.0	%				UO_0000187					False	CHEMBL2219390	Millipore: Percentage of residual kinase activity of PRKACA at 1uM relative to control. Control inhibitor: Staurosporine at 10.0uM. Buffer: 8 mM MOPS pH 7.0, 0.2 mM EDTA	B	BAO_0000357	single protein format	Homo sapiens	None	None	None	None	CHEMBL4101	cAMP-dependent protein kinase alpha-catalytic subunit	Homo sapiens	SINGLE PROTEIN	CHEMBL2218924	1	Scientific Literature	Biochem. J.	2013	None
CHEMBL408982		0	249.34	0	3.06	TG003	CCN1/C(=C/C(C)=O)Sc2ccc(OC)cc21	Residual Activity	'='	90.0	%				UO_0000187					False	CHEMBL2219390	Millipore: Percentage of residual kinase activity of PRKACA at 1uM relative to control. Control inhibitor: Staurosporine at 10.0uM. Buffer: 8 mM MOPS pH 7.0, 0.2 mM EDTA	B	BAO_0000357	single protein format	Homo sapiens	None	None	None	None	CHEMBL4101	cAMP-dependent protein kinase alpha-catalytic subunit	Homo sapiens	SINGLE PROTEIN	CHEMBL2218924	1	Scientific Literature	Biochem. J.	2013	None
CHEMBL260138	ALSTERPAULLONE 2	0	346.35	0	3.69	Alsterpaullone_2	N#CCCc1ccc2c(c1)-c1[nH]c3ccc([N+](=O)[O-])cc3c1CC(=O)N2	Residual Activity	'='	85.0	%				UO_0000187					False	CHEMBL2219390	Millipore: Percentage of residual kinase activity of PRKACA at 1uM relative to control. Control inhibitor: Staurosporine at 10.0uM. Buffer: 8 mM MOPS pH 7.0, 0.2 mM EDTA	B	BAO_0000357	single protein format	Homo sapiens	None	None	None	None	CHEMBL4101	cAMP-dependent protein kinase alpha-catalytic subunit	Homo sapiens	SINGLE PROTEIN	CHEMBL2218924	1	Scientific Literature	Biochem. J.	2013	None
CHEMBL261425		0	294.74	0	4.31	Cdk1_Inhibitor	O=C1Nc2ccccc2/C1=C\c1c(Cl)[nH]c2ccccc12	Residual Activity	'='	105.0	%				UO_0000187					False	CHEMBL2219390	Millipore: Percentage of residual kinase activity of PRKACA at 1uM relative to control. Control inhibitor: Staurosporine at 10.0uM. Buffer: 8 mM MOPS pH 7.0, 0.2 mM EDTA	B	BAO_0000357	single protein format	Homo sapiens	None	None	None	None	CHEMBL4101	cAMP-dependent protein kinase alpha-catalytic subunit	Homo sapiens	SINGLE PROTEIN	CHEMBL2218924	1	Scientific Literature	Biochem. J.	2013	None
CHEMBL1076555		0	302.79	0	4.91	SKI_II	Oc1ccc(Nc2nc(-c3ccc(Cl)cc3)cs2)cc1	Residual Activity	'='	100.0	%				UO_0000187					False	CHEMBL2219390	Millipore: Percentage of residual kinase activity of PRKACA at 1uM relative to control. Control inhibitor: Staurosporine at 10.0uM. Buffer: 8 mM MOPS pH 7.0, 0.2 mM EDTA	B	BAO_0000357	single protein format	Homo sapiens	None	None	None	None	CHEMBL4101	cAMP-dependent protein kinase alpha-catalytic subunit	Homo sapiens	SINGLE PROTEIN	CHEMBL2218924	1	Scientific Literature	Biochem. J.	2013	None
CHEMBL1802728		0	422.53	0	4.54	NU6140	CCN(CC)C(=O)c1ccc(Nc2nc(OCC3CCCCC3)c3nc[nH]c3n2)cc1	Residual Activity	'='	80.0	%				UO_0000187					False	CHEMBL2219390	Millipore: Percentage of residual kinase activity of PRKACA at 1uM relative to control. Control inhibitor: Staurosporine at 10.0uM. Buffer: 8 mM MOPS pH 7.0, 0.2 mM EDTA	B	BAO_0000357	single protein format	Homo sapiens	None	None	None	None	CHEMBL4101	cAMP-dependent protein kinase alpha-catalytic subunit	Homo sapiens	SINGLE PROTEIN	CHEMBL2218924	1	Scientific Literature	Biochem. J.	2013	None
CHEMBL1802485		0	234.26	0	2.78	JNK_Inhibitor_Negative_Control	Cn1nc2c3c(cccc31)C(=O)c1ccccc1-2	Residual Activity	'='	87.0	%				UO_0000187					False	CHEMBL2219390	Millipore: Percentage of residual kinase activity of PRKACA at 1uM relative to control. Control inhibitor: Staurosporine at 10.0uM. Buffer: 8 mM MOPS pH 7.0, 0.2 mM EDTA	B	BAO_0000357	single protein format	Homo sapiens	None	None	None	None	CHEMBL4101	cAMP-dependent protein kinase alpha-catalytic subunit	Homo sapiens	SINGLE PROTEIN	CHEMBL2218924	1	Scientific Literature	Biochem. J.	2013	None
CHEMBL522502		0	356.43	0	4.66	NF_kB_Activation_Inhibitor	Nc1ccc2ncnc(NCCc3ccc(Oc4ccccc4)cc3)c2c1	Residual Activity	'='	103.0	%				UO_0000187					False	CHEMBL2219390	Millipore: Percentage of residual kinase activity of PRKACA at 1uM relative to control. Control inhibitor: Staurosporine at 10.0uM. Buffer: 8 mM MOPS pH 7.0, 0.2 mM EDTA	B	BAO_0000357	single protein format	Homo sapiens	None	None	None	None	CHEMBL4101	cAMP-dependent protein kinase alpha-catalytic subunit	Homo sapiens	SINGLE PROTEIN	CHEMBL2218924	1	Scientific Literature	Biochem. J.	2013	None
CHEMBL1964340		0	302.77	0	3.34	SID103904259	COCCNc1cc(-c2c[nH]c3ncccc23)cc(Cl)n1	Ki	'='	158.49	nM	6.80		active	UO_0000065					False	CHEMBL1963835	PUBCHEM_BIOASSAY: Navigating the Kinome. (Class of assay: other) Panel member name: PRKACA	F	BAO_0000019	assay format	None	None	None	None	None	CHEMBL4101	cAMP-dependent protein kinase alpha-catalytic subunit	Homo sapiens	SINGLE PROTEIN	CHEMBL1201862	7	PubChem BioAssays			None
CHEMBL1965131		0	379.27	0	4.87	SID103904746	Cc1ccc(C(=O)Nc2c(C(N)=O)sc3ccc(Cl)c(Cl)c23)cc1	Ki	'='	3162.28	nM	5.50		active	UO_0000065					False	CHEMBL1963835	PUBCHEM_BIOASSAY: Navigating the Kinome. (Class of assay: other) Panel member name: PRKACA	F	BAO_0000019	assay format	None	None	None	None	None	CHEMBL4101	cAMP-dependent protein kinase alpha-catalytic subunit	Homo sapiens	SINGLE PROTEIN	CHEMBL1201862	7	PubChem BioAssays			None
CHEMBL52529		0	521.48	2	2.95	24	O=C(N[C@@H]1CCC[C@H]1OC(=O)c1cc(O)c(C(=O)c2c(O)cccc2C(=O)O)c(O)c1)c1ccc(O)cc1	IC50	'='	30.0	nM	7.52			UO_0000065	14.43	0.27	4.57	3.95	False	CHEMBL770106	Inhibitory concentration against recombinant human cAMP-dependent Protein kinase A	B	BAO_0000357	single protein format	None	None	None	None	None	CHEMBL4101	cAMP-dependent protein kinase alpha-catalytic subunit	Homo sapiens	SINGLE PROTEIN	CHEMBL1130164	1	Scientific Literature	J. Med. Chem.	1997	None
CHEMBL405021		0	277.33	0	3.58	SB-732941	O=C(Nc1n[nH]c2cc(-c3ccccc3)ccc12)C1CC1	Inhibition	'='	1.89	%				UO_0000187					False	CHEMBL1961896	GSK_PKIS: PKA mean inhibition at 0.1 uM [Nanosyn]	B	BAO_0000357	single protein format	None	None	None	None	None	CHEMBL4101	cAMP-dependent protein kinase alpha-catalytic subunit	Homo sapiens	SINGLE PROTEIN	CHEMBL1961873	16	GSK Published Kinase Inhibitor Set			None
CHEMBL272414	GW416469X	0	358.42	0	1.81	GW416469X	CN(C)c1ccc2c(c1)/C(=C/Nc1ccc(S(N)(=O)=O)cc1)C(=O)N2	Inhibition	'='	1.77	%				UO_0000187					False	CHEMBL1961896	GSK_PKIS: PKA mean inhibition at 0.1 uM [Nanosyn]	B	BAO_0000357	single protein format	None	None	None	None	None	CHEMBL4101	cAMP-dependent protein kinase alpha-catalytic subunit	Homo sapiens	SINGLE PROTEIN	CHEMBL1961873	16	GSK Published Kinase Inhibitor Set			None
CHEMBL1794056	GW301789X	0	303.32	0	2.67	GW301789X	O=C1Nc2ccccc2/C1=C/Nc1ccc(-n2cncn2)cc1	Inhibition	'='	4.31	%				UO_0000187					False	CHEMBL1961897	GSK_PKIS: PKA mean inhibition at 1 uM [Nanosyn]	B	BAO_0000357	single protein format	None	None	None	None	None	CHEMBL4101	cAMP-dependent protein kinase alpha-catalytic subunit	Homo sapiens	SINGLE PROTEIN	CHEMBL1961873	16	GSK Published Kinase Inhibitor Set			None
CHEMBL272028	GW300660X	0	453.48	0	0.80	GW300660X	NS(=O)(=O)c1ccc(N/N=C2\C(=O)Nc3ccc(C(=O)NCCc4c[nH]cn4)cc32)cc1	Inhibition	'='	2.18	%				UO_0000187					False	CHEMBL1961896	GSK_PKIS: PKA mean inhibition at 0.1 uM [Nanosyn]	B	BAO_0000357	single protein format	None	None	None	None	None	CHEMBL4101	cAMP-dependent protein kinase alpha-catalytic subunit	Homo sapiens	SINGLE PROTEIN	CHEMBL1961873	16	GSK Published Kinase Inhibitor Set			None
CHEMBL1909396	GW768505A	0	573.93	2	6.95	GW768505A	COc1ccc(-c2oc3ncnc(N)c3c2-c2ccc(NC(=O)Nc3cc(C(F)(F)F)ccc3F)cc2)cc1.Cl	Inhibition	'='	4.14	%				UO_0000187					False	CHEMBL1961897	GSK_PKIS: PKA mean inhibition at 1 uM [Nanosyn]	B	BAO_0000357	single protein format	None	None	None	None	None	CHEMBL4101	cAMP-dependent protein kinase alpha-catalytic subunit	Homo sapiens	SINGLE PROTEIN	CHEMBL1961873	16	GSK Published Kinase Inhibitor Set			None
CHEMBL1909397	GW279320X	0	364.81	0	2.06	GW279320X	Cc1cc(Cl)cc2c1NC(=O)C2=NNc1ccc(S(N)(=O)=O)cc1	Inhibition	'='	1.21	%				UO_0000187					False	CHEMBL1961896	GSK_PKIS: PKA mean inhibition at 0.1 uM [Nanosyn]	B	BAO_0000357	single protein format	None	None	None	None	None	CHEMBL4101	cAMP-dependent protein kinase alpha-catalytic subunit	Homo sapiens	SINGLE PROTEIN	CHEMBL1961873	16	GSK Published Kinase Inhibitor Set			None
CHEMBL578061		0	262.32	0	3.96	SID103904611	c1ccc(Nc2ccnc(Nc3ccccc3)n2)cc1	Ki	'>'	19952.62	nM			inactive	UO_0000065					False	CHEMBL1963835	PUBCHEM_BIOASSAY: Navigating the Kinome. (Class of assay: other) Panel member name: PRKACA	F	BAO_0000019	assay format	None	None	None	None	None	CHEMBL4101	cAMP-dependent protein kinase alpha-catalytic subunit	Homo sapiens	SINGLE PROTEIN	CHEMBL1201862	7	PubChem BioAssays			None
CHEMBL1964948		0	526.69	2	5.99	SID103904835	CN(C)CCCN(C)C(=O)c1cccc(-n2nc(C(C)(C)C)cc2NC(=O)Nc2cccc3ccccc23)c1	Ki	'>'	1258.93	nM			inactive	UO_0000065					False	CHEMBL1963835	PUBCHEM_BIOASSAY: Navigating the Kinome. (Class of assay: other) Panel member name: PRKACA	F	BAO_0000019	assay format	None	None	None	None	None	CHEMBL4101	cAMP-dependent protein kinase alpha-catalytic subunit	Homo sapiens	SINGLE PROTEIN	CHEMBL1201862	7	PubChem BioAssays			None
CHEMBL1990912		0	265.32	0	2.70	SID103904736	OCCNc1cc2cc(-c3cccnc3)ccc2cn1	Ki	'>'	7943.28	nM			inactive	UO_0000065					False	CHEMBL1963835	PUBCHEM_BIOASSAY: Navigating the Kinome. (Class of assay: other) Panel member name: PRKACA	F	BAO_0000019	assay format	None	None	None	None	None	CHEMBL4101	cAMP-dependent protein kinase alpha-catalytic subunit	Homo sapiens	SINGLE PROTEIN	CHEMBL1201862	7	PubChem BioAssays			None
CHEMBL1982880		0	347.38	0	3.55	SID103904922	COc1ccc(OC)c(Nc2ccc3nnc(-c4ccccc4)n3n2)c1	Ki	'>'	7943.28	nM			inactive	UO_0000065					False	CHEMBL1963835	PUBCHEM_BIOASSAY: Navigating the Kinome. (Class of assay: other) Panel member name: PRKACA	F	BAO_0000019	assay format	None	None	None	None	None	CHEMBL4101	cAMP-dependent protein kinase alpha-catalytic subunit	Homo sapiens	SINGLE PROTEIN	CHEMBL1201862	7	PubChem BioAssays			None
CHEMBL1975647		0	283.27	0	2.81	SID103904887	O=C(Nc1cnccn1)Nc1ccnc2c(F)cccc12	Ki	'>'	7943.28	nM			inactive	UO_0000065					False	CHEMBL1963835	PUBCHEM_BIOASSAY: Navigating the Kinome. (Class of assay: other) Panel member name: PRKACA	F	BAO_0000019	assay format	None	None	None	None	None	CHEMBL4101	cAMP-dependent protein kinase alpha-catalytic subunit	Homo sapiens	SINGLE PROTEIN	CHEMBL1201862	7	PubChem BioAssays			None
CHEMBL1988163		0	365.42	0	2.81	SID103905250	NS(=O)(=O)c1cccc(Nc2ncc3ccn(-c4ccccc4)c3n2)c1	Ki	'='	1258.93	nM	5.90		active	UO_0000065					False	CHEMBL1963835	PUBCHEM_BIOASSAY: Navigating the Kinome. (Class of assay: other) Panel member name: PRKACA	F	BAO_0000019	assay format	None	None	None	None	None	CHEMBL4101	cAMP-dependent protein kinase alpha-catalytic subunit	Homo sapiens	SINGLE PROTEIN	CHEMBL1201862	7	PubChem BioAssays			None
CHEMBL2002649		0	241.25	0	1.91	SID103905117	COc1ccc2c(c1)C(=Cc1c[nH]cn1)C(=O)N2	Ki	'>'	7943.28	nM			inactive	UO_0000065					False	CHEMBL1963835	PUBCHEM_BIOASSAY: Navigating the Kinome. (Class of assay: other) Panel member name: PRKACA	F	BAO_0000019	assay format	None	None	None	None	None	CHEMBL4101	cAMP-dependent protein kinase alpha-catalytic subunit	Homo sapiens	SINGLE PROTEIN	CHEMBL1201862	7	PubChem BioAssays			None
CHEMBL1985367		0	276.34	0	3.90	SID103905158	Cc1ccnc(Nc2cc(C)nc(-c3ccccc3)n2)c1	Ki	'>'	1258.93	nM			inactive	UO_0000065					False	CHEMBL1963835	PUBCHEM_BIOASSAY: Navigating the Kinome. (Class of assay: other) Panel member name: PRKACA	F	BAO_0000019	assay format	None	None	None	None	None	CHEMBL4101	cAMP-dependent protein kinase alpha-catalytic subunit	Homo sapiens	SINGLE PROTEIN	CHEMBL1201862	7	PubChem BioAssays			None
CHEMBL1979318		0	378.17	0	2.54	SID103905101	Cc1n[nH]c2c1C(c1ccccc1I)C(C#N)=C(N)O2	Ki	'>'	7943.28	nM			inactive	UO_0000065					False	CHEMBL1963835	PUBCHEM_BIOASSAY: Navigating the Kinome. (Class of assay: other) Panel member name: PRKACA	F	BAO_0000019	assay format	None	None	None	None	None	CHEMBL4101	cAMP-dependent protein kinase alpha-catalytic subunit	Homo sapiens	SINGLE PROTEIN	CHEMBL1201862	7	PubChem BioAssays			None
CHEMBL2002456		0	282.35	0	3.38	SID103904496	CC(C)(C)Oc1cc(-c2ccncc2)cc2[nH]nc(N)c12	Ki	'='	158.49	nM	6.80		active	UO_0000065					False	CHEMBL1963835	PUBCHEM_BIOASSAY: Navigating the Kinome. (Class of assay: other) Panel member name: PRKACA	F	BAO_0000019	assay format	None	None	None	None	None	CHEMBL4101	cAMP-dependent protein kinase alpha-catalytic subunit	Homo sapiens	SINGLE PROTEIN	CHEMBL1201862	7	PubChem BioAssays			None
CHEMBL2004443		0	323.30	0	3.63	SID103905133	O=c1cc(-c2ccc(F)cc2)[nH]c2c(-c3ccc(F)cc3)cnn12	Ki	'>'	7943.28	nM			inactive	UO_0000065					False	CHEMBL1963835	PUBCHEM_BIOASSAY: Navigating the Kinome. (Class of assay: other) Panel member name: PRKACA	F	BAO_0000019	assay format	None	None	None	None	None	CHEMBL4101	cAMP-dependent protein kinase alpha-catalytic subunit	Homo sapiens	SINGLE PROTEIN	CHEMBL1201862	7	PubChem BioAssays			None
CHEMBL1992306		0	430.39	0	4.90	SID103904741	CNC(=O)c1cc(Oc2ccc(NC(=O)Nc3cccc(C(F)(F)F)c3)cc2)ccn1	Ki	'>'	7943.28	nM			inactive	UO_0000065					False	CHEMBL1963835	PUBCHEM_BIOASSAY: Navigating the Kinome. (Class of assay: other) Panel member name: PRKACA	F	BAO_0000019	assay format	None	None	None	None	None	CHEMBL4101	cAMP-dependent protein kinase alpha-catalytic subunit	Homo sapiens	SINGLE PROTEIN	CHEMBL1201862	7	PubChem BioAssays			None
CHEMBL1987679		0	400.44	0	3.61	SID103904478	NC(COc1cncc(-c2ccc3[nH]c(=O)oc3c2)c1)Cc1c[nH]c2ccccc12	Ki	'='	316.23	nM	6.50		active	UO_0000065					False	CHEMBL1963835	PUBCHEM_BIOASSAY: Navigating the Kinome. (Class of assay: other) Panel member name: PRKACA	F	BAO_0000019	assay format	None	None	None	None	None	CHEMBL4101	cAMP-dependent protein kinase alpha-catalytic subunit	Homo sapiens	SINGLE PROTEIN	CHEMBL1201862	7	PubChem BioAssays			None
CHEMBL1909377		0	341.80	0	3.29	SB-400868-A	Cl.c1ccc(-c2nc3n(c2-c2ccc4c(c2)OCO4)CCC3)nc1	Inhibition	'='	1.49	%				UO_0000187					False	CHEMBL1961896	GSK_PKIS: PKA mean inhibition at 0.1 uM [Nanosyn]	B	BAO_0000357	single protein format	None	None	None	None	None	CHEMBL4101	cAMP-dependent protein kinase alpha-catalytic subunit	Homo sapiens	SINGLE PROTEIN	CHEMBL1961873	16	GSK Published Kinase Inhibitor Set			None
CHEMBL1258913		0	544.68	1	4.28	38	O=C(Nc1n[nH]c2cc(C(=O)N[C@H](CN3CCCC3)c3ccccc3)sc12)c1ccc(N2CCOCC2)cc1	IC50	'='	332.0	nM	6.48			UO_0000065	11.89	0.23	2.20	6.32	False	CHEMBL1260168	Inhibition of PKAalpha	B	BAO_0000357	single protein format	None	None	None	None	None	CHEMBL4101	cAMP-dependent protein kinase alpha-catalytic subunit	Homo sapiens	SINGLE PROTEIN	CHEMBL1255180	1	Scientific Literature	Bioorg. Med. Chem.	2010	None
CHEMBL491473	CEDIRANIB	3	450.51	1	5.22	AZD-2171	COc1cc2c(Oc3ccc4[nH]c(C)cc4c3F)ncnc2cc1OCCCN1CCCC1	Kd	'>'	10000.0	nM				UO_0000065					False	CHEMBL1908578	Binding constant for PKAC-alpha kinase domain	B	BAO_0000357	single protein format	None	None	None	None	None	CHEMBL4101	cAMP-dependent protein kinase alpha-catalytic subunit	Homo sapiens	SINGLE PROTEIN	CHEMBL1908390	1	Scientific Literature	Nat. Biotechnol.	2011	None
CHEMBL24828	VANDETANIB	4	475.36	1	5.00	Vandetanib	COc1cc2c(Nc3ccc(Br)cc3F)ncnc2cc1OCC1CCN(C)CC1	Kd	'>'	10000.0	nM				UO_0000065					False	CHEMBL1908578	Binding constant for PKAC-alpha kinase domain	B	BAO_0000357	single protein format	None	None	None	None	None	CHEMBL4101	cAMP-dependent protein kinase alpha-catalytic subunit	Homo sapiens	SINGLE PROTEIN	CHEMBL1908390	1	Scientific Literature	Nat. Biotechnol.	2011	None
CHEMBL244948	DAPHNETIN	0	178.14	0	1.20	K00057	O=c1ccc2ccc(O)c(O)c2o1	Thermal melting change	'='	0.6	degrees C				UO_0000027					False	CHEMBL3430832	Delta TM value showing the stabilisation of PRKACA produced by compound binding	B	BAO_0000357	single protein format	Homo sapiens	None	None	None	None	CHEMBL4101	cAMP-dependent protein kinase alpha-catalytic subunit	Homo sapiens	SINGLE PROTEIN	CHEMBL1145498	1	Scientific Literature	Proc. Natl. Acad. Sci. U.S.A.	2007	None
CHEMBL1794065	GSK-554170A	0	539.52	0	1.58	GSK554170A	CCn1c(-c2nonc2N)nc2c(C#CC(C)(C)O)ncc(OCC3CCNCC3)c21.O=C(O)C(F)(F)F	Inhibition	'='											False	CHEMBL1961897	GSK_PKIS: PKA mean inhibition at 1 uM [Nanosyn]	B	BAO_0000357	single protein format	None	None	None	None	None	CHEMBL4101	cAMP-dependent protein kinase alpha-catalytic subunit	Homo sapiens	SINGLE PROTEIN	CHEMBL1961873	16	GSK Published Kinase Inhibitor Set			None
CHEMBL176857	GW442130X	0	502.16	2	5.48	GW442130X	COc1ccccc1-c1cc(/C=C2\C(=O)Nc3ncc(Br)cc32)cc(Br)c1O	Inhibition	'='	1.05	%				UO_0000187					False	CHEMBL1961897	GSK_PKIS: PKA mean inhibition at 1 uM [Nanosyn]	B	BAO_0000357	single protein format	None	None	None	None	None	CHEMBL4101	cAMP-dependent protein kinase alpha-catalytic subunit	Homo sapiens	SINGLE PROTEIN	CHEMBL1961873	16	GSK Published Kinase Inhibitor Set			None
CHEMBL365248	GW810372X	0	402.34	0	3.84	GW810372X	COc1ccc2c(-c3ccnc(Nc4cccc(OC(F)(F)F)c4)n3)cnn2n1	Inhibition	'='	3.17	%				UO_0000187					False	CHEMBL1961897	GSK_PKIS: PKA mean inhibition at 1 uM [Nanosyn]	B	BAO_0000357	single protein format	None	None	None	None	None	CHEMBL4101	cAMP-dependent protein kinase alpha-catalytic subunit	Homo sapiens	SINGLE PROTEIN	CHEMBL1961873	16	GSK Published Kinase Inhibitor Set			None
CHEMBL477979	GW785974X	0	350.46	0	3.94	GW785974X	Cc1ccc(C(=O)NC(C)C)cc1-c1ccc(C(=O)NCC2CC2)cc1	Inhibition	'='	-1.32	%				UO_0000187					False	CHEMBL1961897	GSK_PKIS: PKA mean inhibition at 1 uM [Nanosyn]	B	BAO_0000357	single protein format	None	None	None	None	None	CHEMBL4101	cAMP-dependent protein kinase alpha-catalytic subunit	Homo sapiens	SINGLE PROTEIN	CHEMBL1961873	16	GSK Published Kinase Inhibitor Set			None
CHEMBL1895450	GSK-2220400A	0	529.61	1	3.05	GSK2220400A	CNC(=O)c1ncccc1Nc1nc(Nc2cc3c(cc2OC)CCCN3C(=O)CN(C)C)nc2[nH]ccc12	Inhibition	'='	2.56	%				UO_0000187					False	CHEMBL1961897	GSK_PKIS: PKA mean inhibition at 1 uM [Nanosyn]	B	BAO_0000357	single protein format	None	None	None	None	None	CHEMBL4101	cAMP-dependent protein kinase alpha-catalytic subunit	Homo sapiens	SINGLE PROTEIN	CHEMBL1961873	16	GSK Published Kinase Inhibitor Set			None
CHEMBL1909379		0	387.87	0	4.84	GR-269666A	Cl.c1ccc(Cc2nc3ccc(Nc4ncnc5ccccc45)cc3[nH]2)cc1	Inhibition	'='	2.76	%				UO_0000187					False	CHEMBL1961897	GSK_PKIS: PKA mean inhibition at 1 uM [Nanosyn]	B	BAO_0000357	single protein format	None	None	None	None	None	CHEMBL4101	cAMP-dependent protein kinase alpha-catalytic subunit	Homo sapiens	SINGLE PROTEIN	CHEMBL1961873	16	GSK Published Kinase Inhibitor Set			None
CHEMBL156524		0	324.77	0	2.77	SB-333612	O=C1NC(=O)C(N2CCc3ccccc32)=C1c1ccc(Cl)cc1	Inhibition	'='	1.95	%				UO_0000187					False	CHEMBL1961897	GSK_PKIS: PKA mean inhibition at 1 uM [Nanosyn]	B	BAO_0000357	single protein format	None	None	None	None	None	CHEMBL4101	cAMP-dependent protein kinase alpha-catalytic subunit	Homo sapiens	SINGLE PROTEIN	CHEMBL1961873	16	GSK Published Kinase Inhibitor Set			None
CHEMBL1789963	GW406108X	0	400.22	1	5.02	GW406108X	O=C1Nc2ccc(C(=O)c3ccco3)cc2C1=Cc1cc(Cl)c(O)c(Cl)c1	Inhibition	'='	1.97	%				UO_0000187					False	CHEMBL1961896	GSK_PKIS: PKA mean inhibition at 0.1 uM [Nanosyn]	B	BAO_0000357	single protein format	None	None	None	None	None	CHEMBL4101	cAMP-dependent protein kinase alpha-catalytic subunit	Homo sapiens	SINGLE PROTEIN	CHEMBL1961873	16	GSK Published Kinase Inhibitor Set			None
CHEMBL1909394	GW621823A	0	659.61	2	7.26	GW621823A	CCCN(CCS(C)(=O)=O)Cc1ccc(-c2ccc3ncnc(Nc4ccc(OCc5cccc(F)c5)c(Cl)c4)c3c2)o1.Cl	Inhibition	'='	0.67	%				UO_0000187					False	CHEMBL1961896	GSK_PKIS: PKA mean inhibition at 0.1 uM [Nanosyn]	B	BAO_0000357	single protein format	None	None	None	None	None	CHEMBL4101	cAMP-dependent protein kinase alpha-catalytic subunit	Homo sapiens	SINGLE PROTEIN	CHEMBL1961873	16	GSK Published Kinase Inhibitor Set			None
CHEMBL233002		0	350.42	1	5.04	SB-814597	N#Cc1c(NC(=O)c2ccc(F)c3ccccc23)sc2c1CCCC2	Inhibition	'='	2.87	%				UO_0000187					False	CHEMBL1961896	GSK_PKIS: PKA mean inhibition at 0.1 uM [Nanosyn]	B	BAO_0000357	single protein format	None	None	None	None	None	CHEMBL4101	cAMP-dependent protein kinase alpha-catalytic subunit	Homo sapiens	SINGLE PROTEIN	CHEMBL1961873	16	GSK Published Kinase Inhibitor Set			None
CHEMBL408732		0	308.34	0	2.98	SB-711237	COc1ccc(-c2ccc3c(NC(=O)C4CC4)n[nH]c3n2)cc1	Inhibition	'='	1.22	%				UO_0000187					False	CHEMBL1961897	GSK_PKIS: PKA mean inhibition at 1 uM [Nanosyn]	B	BAO_0000357	single protein format	None	None	None	None	None	CHEMBL4101	cAMP-dependent protein kinase alpha-catalytic subunit	Homo sapiens	SINGLE PROTEIN	CHEMBL1961873	16	GSK Published Kinase Inhibitor Set			None
CHEMBL1078155		0	307.31	0	2.67	24	COc1cccc(-n2c(-c3nonc3N)nc3ccccc32)c1	Ki						Not Determined						False	CHEMBL1104157	Inhibition of PKAalpha assessed as decrease in NADH absorbance at 340 nm in the presence of	B	BAO_0000357	single protein format	None	None	None	None	None	CHEMBL4101	cAMP-dependent protein kinase alpha-catalytic subunit	Homo sapiens	SINGLE PROTEIN	CHEMBL1153801	1	Scientific Literature	Bioorg. Med. Chem. Lett.	2009	None
CHEMBL306623		0	599.57	3	1.97	52	CS(=O)(=O)C1C[C@@H](NC(=O)c2ccc(O)cc2)[C@H](OC(=O)c2cc(O)c(C(=O)c3c(O)cccc3C(=O)O)c(O)c2)C1	IC50	'='	4500.0	nM	5.35			UO_0000065	8.92	0.17	3.38	2.38	False	CHEMBL770106	Inhibitory concentration against recombinant human cAMP-dependent Protein kinase A	B	BAO_0000357	single protein format	None	None	None	None	None	CHEMBL4101	cAMP-dependent protein kinase alpha-catalytic subunit	Homo sapiens	SINGLE PROTEIN	CHEMBL1130164	1	Scientific Literature	J. Med. Chem.	1997	None
CHEMBL477069	GSK-1173862A	0	517.61	2	5.28	GSK1173862A	CCCN1CCCC(c2ccc(Nc3nc(Nc4cc(F)ccc4C(N)=O)c4cc[nH]c4n3)c(OC)c2)C1	Inhibition	'='	2.23	%				UO_0000187					False	CHEMBL1961897	GSK_PKIS: PKA mean inhibition at 1 uM [Nanosyn]	B	BAO_0000357	single protein format	None	None	None	None	None	CHEMBL4101	cAMP-dependent protein kinase alpha-catalytic subunit	Homo sapiens	SINGLE PROTEIN	CHEMBL1961873	16	GSK Published Kinase Inhibitor Set			None
CHEMBL202891	GW679410X	0	328.38	0	4.21	GW679410X	COc1ccc(-c2cc(-c3c[nH]nc3-c3ccccn3)ccn2)cc1	Inhibition	'='	3.35	%				UO_0000187					False	CHEMBL1961897	GSK_PKIS: PKA mean inhibition at 1 uM [Nanosyn]	B	BAO_0000357	single protein format	None	None	None	None	None	CHEMBL4101	cAMP-dependent protein kinase alpha-catalytic subunit	Homo sapiens	SINGLE PROTEIN	CHEMBL1961873	16	GSK Published Kinase Inhibitor Set			None
CHEMBL69757	GW817394X	0	362.37	0	3.41	GW817394X	COc1cccc(-n2ncc3c(N/N=C/c4cccc(F)c4)ncnc32)c1	Inhibition	'='	-1.91	%				UO_0000187					False	CHEMBL1961897	GSK_PKIS: PKA mean inhibition at 1 uM [Nanosyn]	B	BAO_0000357	single protein format	None	None	None	None	None	CHEMBL4101	cAMP-dependent protein kinase alpha-catalytic subunit	Homo sapiens	SINGLE PROTEIN	CHEMBL1961873	16	GSK Published Kinase Inhibitor Set			None
CHEMBL384073	GSK-180736A	0	365.37	0	2.97	GSK180736A	CC1=C(C(=O)Nc2ccc3[nH]ncc3c2)C(c2ccc(F)cc2)NC(=O)N1	Inhibition	'='	3.81	%				UO_0000187					False	CHEMBL1961896	GSK_PKIS: PKA mean inhibition at 0.1 uM [Nanosyn]	B	BAO_0000357	single protein format	None	None	None	None	None	CHEMBL4101	cAMP-dependent protein kinase alpha-catalytic subunit	Homo sapiens	SINGLE PROTEIN	CHEMBL1961873	16	GSK Published Kinase Inhibitor Set			None
CHEMBL463931	GSK-2163632A	0	548.67	1	4.19	GSK2163632A	COc1cc2c(cc1Nc1nc(Nc3ccsc3C(N)=O)c3cc[nH]c3n1)N(C(=O)CN(C)C)CCC2(C)C	Inhibition	'='	2.98	%				UO_0000187					False	CHEMBL1961896	GSK_PKIS: PKA mean inhibition at 0.1 uM [Nanosyn]	B	BAO_0000357	single protein format	None	None	None	None	None	CHEMBL4101	cAMP-dependent protein kinase alpha-catalytic subunit	Homo sapiens	SINGLE PROTEIN	CHEMBL1961873	16	GSK Published Kinase Inhibitor Set			None
CHEMBL2347818		0	396.45	0	4.73	32	C[C@@H](Nc1c(C#N)cnc2cc(-c3ccc(-n4ccoc4=O)cc3)ccc12)C1CC1	Inhibition	'='	-3.0	%				UO_0000187					False	CHEMBL2350477	Inhibition of PRKACA (unknown origin) at 10 uM by single point assay	B	BAO_0000357	single protein format	Homo sapiens	None	None	None	None	CHEMBL4101	cAMP-dependent protein kinase alpha-catalytic subunit	Homo sapiens	SINGLE PROTEIN	CHEMBL2346515	1	Scientific Literature	Bioorg. Med. Chem. Lett.	2013	None
CHEMBL2004647		0	381.23	0	1.49	SID103905293	CNC1CCN(c2nc3[nH]cc(C(=O)O)c(=O)c3c(C)c2Br)C1	Ki	'>'	7943.28	nM			inactive	UO_0000065					False	CHEMBL1963835	PUBCHEM_BIOASSAY: Navigating the Kinome. (Class of assay: other) Panel member name: PRKACA	F	BAO_0000019	assay format	None	None	None	None	None	CHEMBL4101	cAMP-dependent protein kinase alpha-catalytic subunit	Homo sapiens	SINGLE PROTEIN	CHEMBL1201862	7	PubChem BioAssays			None
CHEMBL213207		0	307.40	0	4.01	SID103904237	c1cnc2[nH]cc(-c3ccnc(NCC4CCCCC4)n3)c2c1	Ki	'='	199.53	nM	6.70		active	UO_0000065					False	CHEMBL1963835	PUBCHEM_BIOASSAY: Navigating the Kinome. (Class of assay: other) Panel member name: PRKACA	F	BAO_0000019	assay format	None	None	None	None	None	CHEMBL4101	cAMP-dependent protein kinase alpha-catalytic subunit	Homo sapiens	SINGLE PROTEIN	CHEMBL1201862	7	PubChem BioAssays			None
CHEMBL1980163		0	327.39	0	4.95	SID103904652	c1ccc(COc2ccc(Nc3ncnc4ccccc34)cc2)cc1	Ki	'>'	7943.28	nM			inactive	UO_0000065					False	CHEMBL1963835	PUBCHEM_BIOASSAY: Navigating the Kinome. (Class of assay: other) Panel member name: PRKACA	F	BAO_0000019	assay format	None	None	None	None	None	CHEMBL4101	cAMP-dependent protein kinase alpha-catalytic subunit	Homo sapiens	SINGLE PROTEIN	CHEMBL1201862	7	PubChem BioAssays			None
CHEMBL1987745		0	321.77	0	4.71	SID103904720	O=C1Nc2ccccc2Nc2cc(-c3ccncc3Cl)ccc21	Ki	'='	794.33	nM	6.10		active	UO_0000065					False	CHEMBL1963835	PUBCHEM_BIOASSAY: Navigating the Kinome. (Class of assay: other) Panel member name: PRKACA	F	BAO_0000019	assay format	None	None	None	None	None	CHEMBL4101	cAMP-dependent protein kinase alpha-catalytic subunit	Homo sapiens	SINGLE PROTEIN	CHEMBL1201862	7	PubChem BioAssays			None
CHEMBL296468	BMS-387032	1	380.54	0	3.66	SID103905658	CC(C)(C)c1cnc(CSc2cnc(NC(=O)C3CCNCC3)s2)o1	Ki	'>'	1995.26	nM			inactive	UO_0000065					False	CHEMBL1963835	PUBCHEM_BIOASSAY: Navigating the Kinome. (Class of assay: other) Panel member name: PRKACA	F	BAO_0000019	assay format	None	None	None	None	None	CHEMBL4101	cAMP-dependent protein kinase alpha-catalytic subunit	Homo sapiens	SINGLE PROTEIN	CHEMBL1201862	7	PubChem BioAssays			None
CHEMBL1968515		0	203.20	0	0.33	SID103905527	O=C1CN2C(=NN1)COc1ccccc12	Ki	'='	39810.72	nM	4.40		active	UO_0000065					False	CHEMBL1963835	PUBCHEM_BIOASSAY: Navigating the Kinome. (Class of assay: other) Panel member name: PRKACA	F	BAO_0000019	assay format	None	None	None	None	None	CHEMBL4101	cAMP-dependent protein kinase alpha-catalytic subunit	Homo sapiens	SINGLE PROTEIN	CHEMBL1201862	7	PubChem BioAssays			None
CHEMBL1516890	GW441756X	0	275.31	0	3.07	SID103905238	Cn1cc(C=C2C(=O)Nc3cccnc32)c2ccccc21	Ki	'>'	7943.28	nM			inactive	UO_0000065					False	CHEMBL1963835	PUBCHEM_BIOASSAY: Navigating the Kinome. (Class of assay: other) Panel member name: PRKACA	F	BAO_0000019	assay format	None	None	None	None	None	CHEMBL4101	cAMP-dependent protein kinase alpha-catalytic subunit	Homo sapiens	SINGLE PROTEIN	CHEMBL1201862	7	PubChem BioAssays			None
CHEMBL1969843		0	283.34	0	2.25	SID103904517	c1cc2[nH]ncc2cc1-c1cn(CC2CCOCC2)nn1	Ki	'>'	7943.28	nM			inactive	UO_0000065					False	CHEMBL1963835	PUBCHEM_BIOASSAY: Navigating the Kinome. (Class of assay: other) Panel member name: PRKACA	F	BAO_0000019	assay format	None	None	None	None	None	CHEMBL4101	cAMP-dependent protein kinase alpha-catalytic subunit	Homo sapiens	SINGLE PROTEIN	CHEMBL1201862	7	PubChem BioAssays			None
CHEMBL1242373		0	401.50	0	4.99	SID103904348	Cc1cccc(NC(=O)Nc2ccc3c(c2)CCc2sc4ncnc(N)c4c2-3)c1	Ki	'>'	7943.28	nM			inactive	UO_0000065					False	CHEMBL1963835	PUBCHEM_BIOASSAY: Navigating the Kinome. (Class of assay: other) Panel member name: PRKACA	F	BAO_0000019	assay format	None	None	None	None	None	CHEMBL4101	cAMP-dependent protein kinase alpha-catalytic subunit	Homo sapiens	SINGLE PROTEIN	CHEMBL1201862	7	PubChem BioAssays			None
CHEMBL1970083		0	523.52	2	7.41	SID103904279	Nc1ncc(-c2ccncc2)c2scc(-c3ccc(NC(=O)Nc4cc(C(F)(F)F)ccc4F)cc3)c12	Ki	'>'	7943.28	nM			inactive	UO_0000065					False	CHEMBL1963835	PUBCHEM_BIOASSAY: Navigating the Kinome. (Class of assay: other) Panel member name: PRKACA	F	BAO_0000019	assay format	None	None	None	None	None	CHEMBL4101	cAMP-dependent protein kinase alpha-catalytic subunit	Homo sapiens	SINGLE PROTEIN	CHEMBL1201862	7	PubChem BioAssays			None
CHEMBL457871		0	312.38	0	1.54	2	C[C@H]1CCN(C(=O)CC#N)C[C@@H]1N(C)c1ncnc2[nH]ccc12	Activity	'='	18.0	%				UO_0000187					False	CHEMBL1017906	Inhibition of PKAC-alpha assessed as enzyme activity relative to control	B	BAO_0000357	single protein format	None	None	None	None	None	CHEMBL4101	cAMP-dependent protein kinase alpha-catalytic subunit	Homo sapiens	SINGLE PROTEIN	CHEMBL1151738	1	Scientific Literature	J. Med. Chem.	2008	None
CHEMBL3401987		0	399.45	0	3.90	14	CC(O)[C@H]1C2CCC(CC2)[C@@H]1Nc1nc(-c2c[nH]c3ncc(F)cc23)ncc1F	Ki	'>'	4000.0	nM				UO_0000065					False	CHEMBL3405456	Inhibition of PKAa (unknown origin)	B	BAO_0000357	single protein format	Homo sapiens	None	None	None	None	CHEMBL4101	cAMP-dependent protein kinase alpha-catalytic subunit	Homo sapiens	SINGLE PROTEIN	CHEMBL3399966	1	Scientific Literature	Bioorg. Med. Chem. Lett.	2015	None
CHEMBL1988662		0	311.39	0	2.54	SID103904495	CN(C)CCCOc1cc(-c2ccncc2)cc2[nH]nc(N)c12	Ki	'='	3162.28	nM	5.50		active	UO_0000065					False	CHEMBL1963835	PUBCHEM_BIOASSAY: Navigating the Kinome. (Class of assay: other) Panel member name: PRKACA	F	BAO_0000019	assay format	None	None	None	None	None	CHEMBL4101	cAMP-dependent protein kinase alpha-catalytic subunit	Homo sapiens	SINGLE PROTEIN	CHEMBL1201862	7	PubChem BioAssays			None
CHEMBL264406		0	317.40	0	3.98	NA-PP1	CC(C)(C)n1nc(-c2cccc3ccccc23)c2c(N)ncnc21	Activity	'='	56.0	%				UO_0000187					False	CHEMBL1062780	Percentage PKA activity remaining in the presence of 10uM inhibitor	B	BAO_0000357	single protein format	Homo sapiens	None	None	None	None	CHEMBL4101	cAMP-dependent protein kinase alpha-catalytic subunit	Homo sapiens	SINGLE PROTEIN	CHEMBL1150976	1	Scientific Literature	Biochem. J.	2007	None
CHEMBL35820		0	388.26	0	4.93	56	CCOc1cc2ncnc(Nc3cccc(Br)c3)c2cc1OCC	Residual Activity	'='	86.0	%				UO_0000187					False	CHEMBL2219391	Millipore: Percentage of residual kinase activity of PRKACA at 10uM relative to control. Control inhibitor: Staurosporine at 10.0uM. Buffer: 8 mM MOPS pH 7.0, 0.2 mM EDTA	B	BAO_0000357	single protein format	Homo sapiens	None	None	None	None	CHEMBL4101	cAMP-dependent protein kinase alpha-catalytic subunit	Homo sapiens	SINGLE PROTEIN	CHEMBL2218924	1	Scientific Literature	Biochem. J.	2013	None
CHEMBL1289494	TIVOZANIB	4	454.87	1	5.64	Tivozanib	COc1cc2nccc(Oc3ccc(NC(=O)Nc4cc(C)on4)c(Cl)c3)c2cc1OC	Residual Activity	'='	98.0	%				UO_0000187					False	CHEMBL2219391	Millipore: Percentage of residual kinase activity of PRKACA at 10uM relative to control. Control inhibitor: Staurosporine at 10.0uM. Buffer: 8 mM MOPS pH 7.0, 0.2 mM EDTA	B	BAO_0000357	single protein format	Homo sapiens	None	None	None	None	CHEMBL4101	cAMP-dependent protein kinase alpha-catalytic subunit	Homo sapiens	SINGLE PROTEIN	CHEMBL2218924	1	Scientific Literature	Biochem. J.	2013	None
CHEMBL56543		0	294.31	0	2.32	Tyrphostin_B42	N#C/C(=C\c1ccc(O)c(O)c1)C(=O)NCc1ccccc1	Residual Activity	'='	75.0	%				UO_0000187					False	CHEMBL2219391	Millipore: Percentage of residual kinase activity of PRKACA at 10uM relative to control. Control inhibitor: Staurosporine at 10.0uM. Buffer: 8 mM MOPS pH 7.0, 0.2 mM EDTA	B	BAO_0000357	single protein format	Homo sapiens	None	None	None	None	CHEMBL4101	cAMP-dependent protein kinase alpha-catalytic subunit	Homo sapiens	SINGLE PROTEIN	CHEMBL2218924	1	Scientific Literature	Biochem. J.	2013	None
CHEMBL1375640		0	332.82	0	3.72	SID103905409	Cc1nc(COc2ccccc2Cl)sc1-c1ccnc(N)n1	Ki	'='	199.53	nM	6.70		active	UO_0000065					False	CHEMBL1963835	PUBCHEM_BIOASSAY: Navigating the Kinome. (Class of assay: other) Panel member name: PRKACA	F	BAO_0000019	assay format	None	None	None	None	None	CHEMBL4101	cAMP-dependent protein kinase alpha-catalytic subunit	Homo sapiens	SINGLE PROTEIN	CHEMBL1201862	7	PubChem BioAssays			None
CHEMBL1997759		0	344.37	0	3.66	SID103904675	COc1cccc(NC(=O)c2cnn3c(-c4ccccc4)ccnc23)c1	Ki	'>'	7943.28	nM			inactive	UO_0000065					False	CHEMBL1963835	PUBCHEM_BIOASSAY: Navigating the Kinome. (Class of assay: other) Panel member name: PRKACA	F	BAO_0000019	assay format	None	None	None	None	None	CHEMBL4101	cAMP-dependent protein kinase alpha-catalytic subunit	Homo sapiens	SINGLE PROTEIN	CHEMBL1201862	7	PubChem BioAssays			None
CHEMBL1967992		0	285.35	0	4.23	SID103904575	N#Cc1ccc(-c2ccncc2)cc1NCc1ccccc1	Ki	'='	398.11	nM	6.40		active	UO_0000065					False	CHEMBL1963835	PUBCHEM_BIOASSAY: Navigating the Kinome. (Class of assay: other) Panel member name: PRKACA	F	BAO_0000019	assay format	None	None	None	None	None	CHEMBL4101	cAMP-dependent protein kinase alpha-catalytic subunit	Homo sapiens	SINGLE PROTEIN	CHEMBL1201862	7	PubChem BioAssays			None
CHEMBL1964687		0	415.52	1	5.30	SID103904330	Cc1cc(C)cc(NC(=O)Nc2ccc3c(c2)CCc2sc4ncnc(N)c4c2-3)c1	Ki	'>'	7943.28	nM			inactive	UO_0000065					False	CHEMBL1963835	PUBCHEM_BIOASSAY: Navigating the Kinome. (Class of assay: other) Panel member name: PRKACA	F	BAO_0000019	assay format	None	None	None	None	None	CHEMBL4101	cAMP-dependent protein kinase alpha-catalytic subunit	Homo sapiens	SINGLE PROTEIN	CHEMBL1201862	7	PubChem BioAssays			None
CHEMBL1988537		0	368.85	1	5.19	SID103905590	COc1ccc(C(=O)N2c3ccccc3Sc3c(Cl)cncc32)cc1	Ki	'='	1995.26	nM	5.70		active	UO_0000065					False	CHEMBL1963835	PUBCHEM_BIOASSAY: Navigating the Kinome. (Class of assay: other) Panel member name: PRKACA	F	BAO_0000019	assay format	None	None	None	None	None	CHEMBL4101	cAMP-dependent protein kinase alpha-catalytic subunit	Homo sapiens	SINGLE PROTEIN	CHEMBL1201862	7	PubChem BioAssays			None
CHEMBL1990708		0	284.28	0	1.26	SID103904800	CCOC(=O)c1c[nH]n2c(=O)cc(-c3ccncc3)nc12	Ki	'>'	7943.28	nM			inactive	UO_0000065					False	CHEMBL1963835	PUBCHEM_BIOASSAY: Navigating the Kinome. (Class of assay: other) Panel member name: PRKACA	F	BAO_0000019	assay format	None	None	None	None	None	CHEMBL4101	cAMP-dependent protein kinase alpha-catalytic subunit	Homo sapiens	SINGLE PROTEIN	CHEMBL1201862	7	PubChem BioAssays			None
CHEMBL1982992		0	277.74	0	3.79	SID103905084	Oc1cccc(Nc2ncnc3scc(Cl)c23)c1	Ki	'='	6309.57	nM	5.20		active	UO_0000065					False	CHEMBL1963835	PUBCHEM_BIOASSAY: Navigating the Kinome. (Class of assay: other) Panel member name: PRKACA	F	BAO_0000019	assay format	None	None	None	None	None	CHEMBL4101	cAMP-dependent protein kinase alpha-catalytic subunit	Homo sapiens	SINGLE PROTEIN	CHEMBL1201862	7	PubChem BioAssays			None
CHEMBL398951		0	415.50	0	3.41	SID103904813	N#Cc1ccc(-c2n[nH]c3c2Cc2ccc(OCCCCN4CCOCC4)cc2-3)cn1	Ki	'>'	3162.28	nM			inactive	UO_0000065					False	CHEMBL1963835	PUBCHEM_BIOASSAY: Navigating the Kinome. (Class of assay: other) Panel member name: PRKACA	F	BAO_0000019	assay format	None	None	None	None	None	CHEMBL4101	cAMP-dependent protein kinase alpha-catalytic subunit	Homo sapiens	SINGLE PROTEIN	CHEMBL1201862	7	PubChem BioAssays			None
CHEMBL1985406		0	315.32	0	4.25	SID103905036	CCCC(=O)Nc1n[nH]c2ccc(-c3cccc(F)c3F)cc12	Ki	'>'	7943.28	nM			inactive	UO_0000065					False	CHEMBL1963835	PUBCHEM_BIOASSAY: Navigating the Kinome. (Class of assay: other) Panel member name: PRKACA	F	BAO_0000019	assay format	None	None	None	None	None	CHEMBL4101	cAMP-dependent protein kinase alpha-catalytic subunit	Homo sapiens	SINGLE PROTEIN	CHEMBL1201862	7	PubChem BioAssays			None
CHEMBL2000894		0	386.41	0	2.67	SID103905355	Cc1cc(O)ccc1-n1cc(C(=O)NN)c(=O)c2ccc(-c3ccncc3)cc21	Ki	'='	794.33	nM	6.10		active	UO_0000065					False	CHEMBL1963835	PUBCHEM_BIOASSAY: Navigating the Kinome. (Class of assay: other) Panel member name: PRKACA	F	BAO_0000019	assay format	None	None	None	None	None	CHEMBL4101	cAMP-dependent protein kinase alpha-catalytic subunit	Homo sapiens	SINGLE PROTEIN	CHEMBL1201862	7	PubChem BioAssays			None
CHEMBL207400		0	317.65	0	2.80	SID103905391	Cn1nc(C(F)(F)F)c2c(=O)c3cc(Cl)ccc3n(O)c21	Ki	'>'	7943.28	nM			inactive	UO_0000065					False	CHEMBL1963835	PUBCHEM_BIOASSAY: Navigating the Kinome. (Class of assay: other) Panel member name: PRKACA	F	BAO_0000019	assay format	None	None	None	None	None	CHEMBL4101	cAMP-dependent protein kinase alpha-catalytic subunit	Homo sapiens	SINGLE PROTEIN	CHEMBL1201862	7	PubChem BioAssays			None
CHEMBL1968130		0	169.58	0	0.36	SID103905652	Nc1nnc2cncc(Cl)n12	Ki	'>'	50118.72	nM			inactive	UO_0000065					False	CHEMBL1963835	PUBCHEM_BIOASSAY: Navigating the Kinome. (Class of assay: other) Panel member name: PRKACA	F	BAO_0000019	assay format	None	None	None	None	None	CHEMBL4101	cAMP-dependent protein kinase alpha-catalytic subunit	Homo sapiens	SINGLE PROTEIN	CHEMBL1201862	7	PubChem BioAssays			None
CHEMBL1970314		0	263.30	0	2.58	SID103905443	NC(=O)c1cc(-c2cccc(N)c2)cc2cccnc12	Ki	'>'	7943.28	nM			inactive	UO_0000065					False	CHEMBL1963835	PUBCHEM_BIOASSAY: Navigating the Kinome. (Class of assay: other) Panel member name: PRKACA	F	BAO_0000019	assay format	None	None	None	None	None	CHEMBL4101	cAMP-dependent protein kinase alpha-catalytic subunit	Homo sapiens	SINGLE PROTEIN	CHEMBL1201862	7	PubChem BioAssays			None
CHEMBL1989646		0	304.36	0	2.76	SID103904483	Cc1c(-c2ccc3[nH]nc(N)c3c2)nnn1Cc1ccccc1	Ki	'='	794.33	nM	6.10		active	UO_0000065					False	CHEMBL1963835	PUBCHEM_BIOASSAY: Navigating the Kinome. (Class of assay: other) Panel member name: PRKACA	F	BAO_0000019	assay format	None	None	None	None	None	CHEMBL4101	cAMP-dependent protein kinase alpha-catalytic subunit	Homo sapiens	SINGLE PROTEIN	CHEMBL1201862	7	PubChem BioAssays			None
CHEMBL226232		0	247.69	0	2.02	SID103905262	O=C1NCCc2[nH]c(-c3ccnc(Cl)c3)cc21	Ki	'>'	7943.28	nM			inactive	UO_0000065					False	CHEMBL1963835	PUBCHEM_BIOASSAY: Navigating the Kinome. (Class of assay: other) Panel member name: PRKACA	F	BAO_0000019	assay format	None	None	None	None	None	CHEMBL4101	cAMP-dependent protein kinase alpha-catalytic subunit	Homo sapiens	SINGLE PROTEIN	CHEMBL1201862	7	PubChem BioAssays			None
CHEMBL1987535		0	352.46	0	3.67	SID103904682	O=C(NCCc1cccs1)N1CC=C(c2c[nH]c3ncccc23)CC1	Ki	'='	63.1	nM	7.20		active	UO_0000065					False	CHEMBL1963835	PUBCHEM_BIOASSAY: Navigating the Kinome. (Class of assay: other) Panel member name: PRKACA	F	BAO_0000019	assay format	None	None	None	None	None	CHEMBL4101	cAMP-dependent protein kinase alpha-catalytic subunit	Homo sapiens	SINGLE PROTEIN	CHEMBL1201862	7	PubChem BioAssays			None
CHEMBL482967	CYC-116	1	368.47	0	3.07	SID103904403	Cc1nc(N)sc1-c1ccnc(Nc2ccc(N3CCOCC3)cc2)n1	Ki	'='	1584.89	nM	5.80		active	UO_0000065					False	CHEMBL1963835	PUBCHEM_BIOASSAY: Navigating the Kinome. (Class of assay: other) Panel member name: PRKACA	F	BAO_0000019	assay format	None	None	None	None	None	CHEMBL4101	cAMP-dependent protein kinase alpha-catalytic subunit	Homo sapiens	SINGLE PROTEIN	CHEMBL1201862	7	PubChem BioAssays			None
CHEMBL1970873		0	224.26	0	3.30	SID103904710	Cc1ccc2c(c1)C(=O)Nc1ccccc1N2	Ki	'>'	31622.78	nM			inactive	UO_0000065					False	CHEMBL1963835	PUBCHEM_BIOASSAY: Navigating the Kinome. (Class of assay: other) Panel member name: PRKACA	F	BAO_0000019	assay format	None	None	None	None	None	CHEMBL4101	cAMP-dependent protein kinase alpha-catalytic subunit	Homo sapiens	SINGLE PROTEIN	CHEMBL1201862	7	PubChem BioAssays			None
CHEMBL1975490		0	414.47	0	4.21	SID103904650	NCCCOc1cc2c(c(-c3ccc(Nc4nc5ccccc5o4)cc3)c1)CNC2=O	Ki	'>'	7943.28	nM			inactive	UO_0000065					False	CHEMBL1963835	PUBCHEM_BIOASSAY: Navigating the Kinome. (Class of assay: other) Panel member name: PRKACA	F	BAO_0000019	assay format	None	None	None	None	None	CHEMBL4101	cAMP-dependent protein kinase alpha-catalytic subunit	Homo sapiens	SINGLE PROTEIN	CHEMBL1201862	7	PubChem BioAssays			None
CHEMBL2017253		0	434.57	0	3.12	3	CSc1ccccc1Nc1nc(N2CC3(CNC3)C2)nc2c(NCC3CC3)ncnc12	Inhibition	'='	25.0	%				UO_0000187					False	CHEMBL2065129	Inhibition of PRKACA at 10 uM by FRET assay	B	BAO_0000357	single protein format	Homo sapiens	None	None	None	None	CHEMBL4101	cAMP-dependent protein kinase alpha-catalytic subunit	Homo sapiens	SINGLE PROTEIN	CHEMBL2062359	1	Scientific Literature	Bioorg. Med. Chem. Lett.	2012	None
CHEMBL1233882		0	304.36	0	3.20	PP102	CC(C)n1nc(-c2ccc3ncccc3c2)c2c(N)ncnc21	Inhibition	'='	33.0	%				UO_0000187					False	CHEMBL1244255	Inhibition of PRKACA at 1 uM after 60 mins by FRET assay in presence of 10 uM ATP	B	BAO_0000357	single protein format	None	None	None	None	None	CHEMBL4101	cAMP-dependent protein kinase alpha-catalytic subunit	Homo sapiens	SINGLE PROTEIN	CHEMBL1240340	1	Scientific Literature	Nat. Chem. Biol.	2008	None
CHEMBL1834318		0	443.45	0	3.59	28	Nc1c(F)c(NCCNc2ccccn2)c(F)c2c1c(=O)c(C(=O)O)cn2C1CCCC1	Inhibition	'<'	35.0	%				UO_0000187					False	CHEMBL1837769	Inhibition of human PKACalpha in HL60 cells lysate at 10 uM using post probe-labeling by LC-MS/MS analysis relative to control	B	BAO_0000219	cell-based format	Homo sapiens	None	None	HL-60	None	CHEMBL4101	cAMP-dependent protein kinase alpha-catalytic subunit	Homo sapiens	SINGLE PROTEIN	CHEMBL1833925	1	Scientific Literature	Bioorg. Med. Chem. Lett.	2011	CHEMBL3307654
CHEMBL230011	TG100-115	2	346.35	0	2.33	TG-100-115	Nc1nc(N)c2nc(-c3cccc(O)c3)c(-c3cccc(O)c3)nc2n1	Kd	'>'	10000.0	nM				UO_0000065					False	CHEMBL1908578	Binding constant for PKAC-alpha kinase domain	B	BAO_0000357	single protein format	None	None	None	None	None	CHEMBL4101	cAMP-dependent protein kinase alpha-catalytic subunit	Homo sapiens	SINGLE PROTEIN	CHEMBL1908390	1	Scientific Literature	Nat. Biotechnol.	2011	None
CHEMBL271594	GW300653X	0	358.42	0	2.23	GW300653X	CC(C)c1ccc2c(c1)NC(=O)/C2=N/Nc1ccc(S(N)(=O)=O)cc1	Inhibition	'='	0.47	%				UO_0000187					False	CHEMBL1961897	GSK_PKIS: PKA mean inhibition at 1 uM [Nanosyn]	B	BAO_0000357	single protein format	None	None	None	None	None	CHEMBL4101	cAMP-dependent protein kinase alpha-catalytic subunit	Homo sapiens	SINGLE PROTEIN	CHEMBL1961873	16	GSK Published Kinase Inhibitor Set			None
CHEMBL1794070	GSK-579289A	0	511.05	2	5.45	GSK579289A	C[C@@H](Oc1cc(-n2cnc3ccc(OC4CCN(C)CC4)cc32)sc1C(N)=O)c1ccccc1Cl	Inhibition	'='	-4.19	%				UO_0000187					False	CHEMBL1961897	GSK_PKIS: PKA mean inhibition at 1 uM [Nanosyn]	B	BAO_0000357	single protein format	None	None	None	None	None	CHEMBL4101	cAMP-dependent protein kinase alpha-catalytic subunit	Homo sapiens	SINGLE PROTEIN	CHEMBL1961873	16	GSK Published Kinase Inhibitor Set			None
CHEMBL505187	GSK-718429A	0	528.62	2	7.34	GSK718429A	CCn1cc(-c2ccnc3[nH]ccc23)c(-c2cccc(NC(=O)Nc3ccc(OCc4ccccc4)cc3)c2)n1	Inhibition	'='	4.08	%				UO_0000187					False	CHEMBL1961896	GSK_PKIS: PKA mean inhibition at 0.1 uM [Nanosyn]	B	BAO_0000357	single protein format	None	None	None	None	None	CHEMBL4101	cAMP-dependent protein kinase alpha-catalytic subunit	Homo sapiens	SINGLE PROTEIN	CHEMBL1961873	16	GSK Published Kinase Inhibitor Set			None
CHEMBL352222		0	394.17	0	3.09	SB-358518	O=C1NC(=O)C(c2cccc([N+](=O)[O-])c2)=C1Nc1cc(Cl)c(O)c(Cl)c1	Inhibition	'='	3.2	%				UO_0000187					False	CHEMBL1961896	GSK_PKIS: PKA mean inhibition at 0.1 uM [Nanosyn]	B	BAO_0000357	single protein format	None	None	None	None	None	CHEMBL4101	cAMP-dependent protein kinase alpha-catalytic subunit	Homo sapiens	SINGLE PROTEIN	CHEMBL1961873	16	GSK Published Kinase Inhibitor Set			None
CHEMBL447602		0	612.66	3	5.18	62	COc1cc2c(Oc3ccc(-c4cnc(Nc5ccc(F)cc5)n(C)c4=O)nc3)ccnc2cc1OCCCN1CCOCC1	IC50	'>'	25000.0	nM				UO_0000065					False	CHEMBL970661	Inhibition of PKAalpha	B	BAO_0000357	single protein format	None	None	None	None	None	CHEMBL4101	cAMP-dependent protein kinase alpha-catalytic subunit	Homo sapiens	SINGLE PROTEIN	CHEMBL1140082	1	Scientific Literature	J. Med. Chem.	2008	None
CHEMBL273611		0	459.48	0	4.59	SB-250715	Fc1ccc(-c2ncn(C3CCNCC3)c2-c2ccnc(Oc3ccc4c(c3)OCO4)n2)cc1	Inhibition	'='	37.94	%				UO_0000187					False	CHEMBL1961897	GSK_PKIS: PKA mean inhibition at 1 uM [Nanosyn]	B	BAO_0000357	single protein format	None	None	None	None	None	CHEMBL4101	cAMP-dependent protein kinase alpha-catalytic subunit	Homo sapiens	SINGLE PROTEIN	CHEMBL1961873	16	GSK Published Kinase Inhibitor Set			None
CHEMBL1882194	GW780056X	0	373.46	0	3.77	GW780056X	CCN(CC)Cc1ccc(Nc2nccc(-c3cnn4ncccc34)n2)cc1	Inhibition	'='	4.26	%				UO_0000187					False	CHEMBL1961897	GSK_PKIS: PKA mean inhibition at 1 uM [Nanosyn]	B	BAO_0000357	single protein format	None	None	None	None	None	CHEMBL4101	cAMP-dependent protein kinase alpha-catalytic subunit	Homo sapiens	SINGLE PROTEIN	CHEMBL1961873	16	GSK Published Kinase Inhibitor Set			None
CHEMBL273564	GW795493X	0	413.36	1	5.13	GW795493X	Nc1ncnc2occ(-c3ccc(NC(=O)Nc4cccc(C(F)(F)F)c4)cc3)c12	Inhibition	'='	4.85	%				UO_0000187					False	CHEMBL1961897	GSK_PKIS: PKA mean inhibition at 1 uM [Nanosyn]	B	BAO_0000357	single protein format	None	None	None	None	None	CHEMBL4101	cAMP-dependent protein kinase alpha-catalytic subunit	Homo sapiens	SINGLE PROTEIN	CHEMBL1961873	16	GSK Published Kinase Inhibitor Set			None
CHEMBL1909349	GSK-1007102B	0	561.52	0	2.28	GSK1007102B	CCn1c(-c2nonc2N)nc2c(C#CC(C)(C)O)nc(O[C@@H](CN)c3ccccc3)cc21.O=C(O)C(F)(F)F	Inhibition	'='	80.35	%				UO_0000187					False	CHEMBL1961896	GSK_PKIS: PKA mean inhibition at 0.1 uM [Nanosyn]	B	BAO_0000357	single protein format	None	None	None	None	None	CHEMBL4101	cAMP-dependent protein kinase alpha-catalytic subunit	Homo sapiens	SINGLE PROTEIN	CHEMBL1961873	16	GSK Published Kinase Inhibitor Set			None
CHEMBL517666	GW796921X	0	336.44	0	4.15	GW796921X	CCC(=O)Nc1ccc(C)c(-c2ccc(C(=O)NCC3CC3)cc2)c1	Inhibition	'='	2.1	%				UO_0000187					False	CHEMBL1961896	GSK_PKIS: PKA mean inhibition at 0.1 uM [Nanosyn]	B	BAO_0000357	single protein format	None	None	None	None	None	CHEMBL4101	cAMP-dependent protein kinase alpha-catalytic subunit	Homo sapiens	SINGLE PROTEIN	CHEMBL1961873	16	GSK Published Kinase Inhibitor Set			None
CHEMBL522709	GSK-317315A	0	461.47	1	5.35	GSK317315A	COc1ccc2ncn(-c3cc(O[C@H](C)c4ccccc4C(F)(F)F)c(C(N)=O)s3)c2c1	Inhibition	'='	0.69	%				UO_0000187					False	CHEMBL1961896	GSK_PKIS: PKA mean inhibition at 0.1 uM [Nanosyn]	B	BAO_0000357	single protein format	None	None	None	None	None	CHEMBL4101	cAMP-dependent protein kinase alpha-catalytic subunit	Homo sapiens	SINGLE PROTEIN	CHEMBL1961873	16	GSK Published Kinase Inhibitor Set			None
CHEMBL261129		0	430.31	0	3.37	SB-732881	CN1CCC(C(=O)Nc2n[nH]c3nc(-c4ccc(O)cc4)c(Br)cc23)CC1	Inhibition	'='	1.39	%				UO_0000187					False	CHEMBL1961897	GSK_PKIS: PKA mean inhibition at 1 uM [Nanosyn]	B	BAO_0000357	single protein format	None	None	None	None	None	CHEMBL4101	cAMP-dependent protein kinase alpha-catalytic subunit	Homo sapiens	SINGLE PROTEIN	CHEMBL1961873	16	GSK Published Kinase Inhibitor Set			None
CHEMBL271843	GW275944X	0	330.37	0	1.41	GW275944X	Cc1ccc2c(c1)/C(=N/Nc1ccc(S(N)(=O)=O)cc1)C(=O)N2	Inhibition	'='	1.28	%				UO_0000187					False	CHEMBL1961897	GSK_PKIS: PKA mean inhibition at 1 uM [Nanosyn]	B	BAO_0000357	single protein format	None	None	None	None	None	CHEMBL4101	cAMP-dependent protein kinase alpha-catalytic subunit	Homo sapiens	SINGLE PROTEIN	CHEMBL1961873	16	GSK Published Kinase Inhibitor Set			None
CHEMBL1909366	GW659386A	0	539.87	2	6.34	GW659386A	COC(=O)Nc1nc2cc(Oc3cccc(NC(=O)Nc4cc(C(F)(F)F)ccc4F)c3)ccc2[nH]1.Cl	Inhibition	'='	2.29	%				UO_0000187					False	CHEMBL1961896	GSK_PKIS: PKA mean inhibition at 0.1 uM [Nanosyn]	B	BAO_0000357	single protein format	None	None	None	None	None	CHEMBL4101	cAMP-dependent protein kinase alpha-catalytic subunit	Homo sapiens	SINGLE PROTEIN	CHEMBL1961873	16	GSK Published Kinase Inhibitor Set			None
CHEMBL524516		0	1259.49	None	None	21, ARC-1027	N=C(N)NCCC[C@@H](NC(=O)[C@@H](CCCNC(=N)N)NC(=O)[C@@H](CCCNC(=N)N)NC(=O)[C@@H](CCCNC(=N)N)NC(=O)CCCCCNC(=O)[C@@H](CCCCN)NC(=O)CCCCCNC(=O)[C@H]1O[C@@H](n2cnc3c(N)ncnc32)[C@H](O)[C@@H]1O)C(N)=O	IC50	'='	13.4	nM	7.87			UO_0000065	6.25	None	None	None	False	CHEMBL1011048	Inhibition of PKA catalytic subunit alpha using 100 uM ATP and 30 uM TAMRA-kemptide substrate by fluorometric TLC assay	B	BAO_0000357	single protein format	None	None	None	None	None	CHEMBL4101	cAMP-dependent protein kinase alpha-catalytic subunit	Homo sapiens	SINGLE PROTEIN	CHEMBL1139385	1	Scientific Literature	J. Med. Chem.	2009	None
CHEMBL1315166		0	519.29	0	3.58	H89	Cl.Cl.O=S(=O)(NCCNC/C=C/c1ccc(Br)cc1)c1cccc2cnccc12	Kd	'='	23000.0	nM	4.64			UO_0000065	10.39	0.23	1.06	6.52	False	CHEMBL1011049	Binding affinity to PKA catalytic subunit alpha by fluorescence polarization assay	B	BAO_0000357	single protein format	None	None	None	None	None	CHEMBL4101	cAMP-dependent protein kinase alpha-catalytic subunit	Homo sapiens	SINGLE PROTEIN	CHEMBL1139385	1	Scientific Literature	J. Med. Chem.	2009	None
CHEMBL255863	NILOTINIB	4	529.53	2	6.36	Nilotinib	Cc1cn(-c2cc(NC(=O)c3ccc(C)c(Nc4nccc(-c5cccnc5)n4)c3)cc(C(F)(F)F)c2)cn1	Kd	'>'	10000.0	nM				UO_0000065					False	CHEMBL1908578	Binding constant for PKAC-alpha kinase domain	B	BAO_0000357	single protein format	None	None	None	None	None	CHEMBL4101	cAMP-dependent protein kinase alpha-catalytic subunit	Homo sapiens	SINGLE PROTEIN	CHEMBL1908390	1	Scientific Literature	Nat. Biotechnol.	2011	None
CHEMBL1969264		0	318.38	0	3.79	SID103905515	CC(C)(C)NC(=O)c1ccc2nc3[nH]c4ccccc4c3nc2c1	Ki	'>'	7943.28	nM			inactive	UO_0000065					False	CHEMBL1963835	PUBCHEM_BIOASSAY: Navigating the Kinome. (Class of assay: other) Panel member name: PRKACA	F	BAO_0000019	assay format	None	None	None	None	None	CHEMBL4101	cAMP-dependent protein kinase alpha-catalytic subunit	Homo sapiens	SINGLE PROTEIN	CHEMBL1201862	7	PubChem BioAssays			None
CHEMBL1989136		0	287.32	0	4.06	SID103904570	O=C1Nc2ccccc2Nc2cc(-c3ccncc3)ccc21	Ki	'='	1258.93	nM	5.90		active	UO_0000065					False	CHEMBL1963835	PUBCHEM_BIOASSAY: Navigating the Kinome. (Class of assay: other) Panel member name: PRKACA	F	BAO_0000019	assay format	None	None	None	None	None	CHEMBL4101	cAMP-dependent protein kinase alpha-catalytic subunit	Homo sapiens	SINGLE PROTEIN	CHEMBL1201862	7	PubChem BioAssays			None
CHEMBL2005792		0	422.46	0	3.43	SID103904776	COc1nccn2c(-c3ccnc(NCC(C)(C)CO)n3)c(-c3ccc(F)cc3)nc12	Ki	'>'	3981.07	nM			inactive	UO_0000065					False	CHEMBL1963835	PUBCHEM_BIOASSAY: Navigating the Kinome. (Class of assay: other) Panel member name: PRKACA	F	BAO_0000019	assay format	None	None	None	None	None	CHEMBL4101	cAMP-dependent protein kinase alpha-catalytic subunit	Homo sapiens	SINGLE PROTEIN	CHEMBL1201862	7	PubChem BioAssays			None
CHEMBL446024	GW683003X	0	294.24	0	2.16	GW683003X	FC(F)(F)CNc1nccc(-c2cnn3ncccc23)n1	Inhibition	'='	2.52	%				UO_0000187					False	CHEMBL1961897	GSK_PKIS: PKA mean inhibition at 1 uM [Nanosyn]	B	BAO_0000357	single protein format	None	None	None	None	None	CHEMBL4101	cAMP-dependent protein kinase alpha-catalytic subunit	Homo sapiens	SINGLE PROTEIN	CHEMBL1961873	16	GSK Published Kinase Inhibitor Set			None
CHEMBL1789941	RUXOLITINIB	4	306.37	0	3.47	INCB18424	N#CC[C@H](C1CCCC1)n1cc(-c2ncnc3[nH]ccc23)cn1	Kd	'>'	10000.0	nM				UO_0000065					False	CHEMBL1908578	Binding constant for PKAC-alpha kinase domain	B	BAO_0000357	single protein format	None	None	None	None	None	CHEMBL4101	cAMP-dependent protein kinase alpha-catalytic subunit	Homo sapiens	SINGLE PROTEIN	CHEMBL1908390	1	Scientific Literature	Nat. Biotechnol.	2011	None
CHEMBL509032	TAE-684	0	614.22	2	5.02	TAE-684	COc1cc(N2CCC(N3CCN(C)CC3)CC2)ccc1Nc1ncc(Cl)c(Nc2ccccc2S(=O)(=O)C(C)C)n1	Kd	'='	4000.0	nM	5.40			UO_0000065	8.79	0.18	0.38	5.24	False	CHEMBL1908578	Binding constant for PKAC-alpha kinase domain	B	BAO_0000357	single protein format	None	None	None	None	None	CHEMBL4101	cAMP-dependent protein kinase alpha-catalytic subunit	Homo sapiens	SINGLE PROTEIN	CHEMBL1908390	1	Scientific Literature	Nat. Biotechnol.	2011	None
CHEMBL221959	TOFACITINIB	4	312.38	0	1.54	CP-690550	C[C@@H]1CCN(C(=O)CC#N)C[C@@H]1N(C)c1ncnc2[nH]ccc12	Kd	'>'	10000.0	nM				UO_0000065					False	CHEMBL1908578	Binding constant for PKAC-alpha kinase domain	B	BAO_0000357	single protein format	None	None	None	None	None	CHEMBL4101	cAMP-dependent protein kinase alpha-catalytic subunit	Homo sapiens	SINGLE PROTEIN	CHEMBL1908390	1	Scientific Literature	Nat. Biotechnol.	2011	None
CHEMBL2333120		0	315.38	0	1.39	33	CC(C)Nc1c(C(N)=O)nnc2cc(N3CCOCC3)ccc12	Inhibition	'='	-2.0	%				UO_0000187					False	CHEMBL2345063	Inhibition of PRKACA (unknown origin) at 10 uM relative to control	B	BAO_0000357	single protein format	Homo sapiens	None	None	None	None	CHEMBL4101	cAMP-dependent protein kinase alpha-catalytic subunit	Homo sapiens	SINGLE PROTEIN	CHEMBL2331489	1	Scientific Literature	Bioorg. Med. Chem. Lett.	2013	None
CHEMBL2333112		0	307.36	0	2.61	25	CC(C)Nc1c(C(N)=O)nnc2cc(-c3ccncc3)ccc12	Inhibition	'='	29.0	%				UO_0000187					False	CHEMBL2345063	Inhibition of PRKACA (unknown origin) at 10 uM relative to control	B	BAO_0000357	single protein format	Homo sapiens	None	None	None	None	CHEMBL4101	cAMP-dependent protein kinase alpha-catalytic subunit	Homo sapiens	SINGLE PROTEIN	CHEMBL2331489	1	Scientific Literature	Bioorg. Med. Chem. Lett.	2013	None
CHEMBL507361	PD-0325901	2	482.20	0	2.47	PD-0325901	O=C(NOC[C@H](O)CO)c1ccc(F)c(F)c1Nc1ccc(I)cc1F	Activity	'='	108.0	%				UO_0000187					False	CHEMBL1062780	Percentage PKA activity remaining in the presence of 10uM inhibitor	B	BAO_0000357	single protein format	Homo sapiens	None	None	None	None	CHEMBL4101	cAMP-dependent protein kinase alpha-catalytic subunit	Homo sapiens	SINGLE PROTEIN	CHEMBL1150976	1	Scientific Literature	Biochem. J.	2007	None
CHEMBL191384		0	372.46	0	3.94	AS-601245	N#C/C(=C1/Nc2ccccc2S1)c1ccnc(NCCc2cccnc2)n1	Activity	'='	77.0	%				UO_0000187					False	CHEMBL1062780	Percentage PKA activity remaining in the presence of 10uM inhibitor	B	BAO_0000357	single protein format	Homo sapiens	None	None	None	None	CHEMBL4101	cAMP-dependent protein kinase alpha-catalytic subunit	Homo sapiens	SINGLE PROTEIN	CHEMBL1150976	1	Scientific Literature	Biochem. J.	2007	None
CHEMBL322970		0	359.73	0	2.43	SB-415286	O=C1NC(=O)C(c2ccccc2[N+](=O)[O-])=C1Nc1ccc(O)c(Cl)c1	Activity	'='	80.0	%				UO_0000187					False	CHEMBL1062780	Percentage PKA activity remaining in the presence of 10uM inhibitor	B	BAO_0000357	single protein format	Homo sapiens	None	None	None	None	CHEMBL4101	cAMP-dependent protein kinase alpha-catalytic subunit	Homo sapiens	SINGLE PROTEIN	CHEMBL1150976	1	Scientific Literature	Biochem. J.	2007	None
CHEMBL3401977		0	463.43	0	4.08	4	O=P(O)(O)CC[C@H]1C2CCC(CC2)[C@@H]1Nc1nc(-c2c[nH]c3ncc(F)cc23)ncc1F	Ki	'>'	4000.0	nM				UO_0000065					False	CHEMBL3405456	Inhibition of PKAa (unknown origin)	B	BAO_0000357	single protein format	Homo sapiens	None	None	None	None	CHEMBL4101	cAMP-dependent protein kinase alpha-catalytic subunit	Homo sapiens	SINGLE PROTEIN	CHEMBL3399966	1	Scientific Literature	Bioorg. Med. Chem. Lett.	2015	None
CHEMBL3401988		0	437.45	0	4.37	15	Cc1noc([C@H]2C3CCC(CC3)[C@@H]2Nc2nc(-c3c[nH]c4ncc(F)cc34)ncc2F)n1	Ki	'='	1100.0	nM	5.96			UO_0000065	13.62	0.25	1.59	5.65	False	CHEMBL3405456	Inhibition of PKAa (unknown origin)	B	BAO_0000357	single protein format	Homo sapiens	None	None	None	None	CHEMBL4101	cAMP-dependent protein kinase alpha-catalytic subunit	Homo sapiens	SINGLE PROTEIN	CHEMBL3399966	1	Scientific Literature	Bioorg. Med. Chem. Lett.	2015	None
CHEMBL237571		0	483.59	1	5.69	SB-633825	COc1ccc2cc(-c3c(-c4ccncc4)nc(-c4ccc(S(C)(=O)=O)cc4C)n3C)ccc2c1	Inhibition	'='	8.44	%				UO_0000187					False	CHEMBL1961896	GSK_PKIS: PKA mean inhibition at 0.1 uM [Nanosyn]	B	BAO_0000357	single protein format	None	None	None	None	None	CHEMBL4101	cAMP-dependent protein kinase alpha-catalytic subunit	Homo sapiens	SINGLE PROTEIN	CHEMBL1961873	16	GSK Published Kinase Inhibitor Set			None
CHEMBL445813	AT-7519	2	382.25	0	2.45	AT-7519	O=C(NC1CCNCC1)c1n[nH]cc1NC(=O)c1c(Cl)cccc1Cl	Kd	'>'	10000.0	nM				UO_0000065					False	CHEMBL1908578	Binding constant for PKAC-alpha kinase domain	B	BAO_0000357	single protein format	None	None	None	None	None	CHEMBL4101	cAMP-dependent protein kinase alpha-catalytic subunit	Homo sapiens	SINGLE PROTEIN	CHEMBL1908390	1	Scientific Literature	Nat. Biotechnol.	2011	None
CHEMBL573339	PI-103	0	348.36	0	2.98	PI-103	Oc1cccc(-c2nc(N3CCOCC3)c3oc4ncccc4c3n2)c1	Kd	'>'	10000.0	nM				UO_0000065					False	CHEMBL1908578	Binding constant for PKAC-alpha kinase domain	B	BAO_0000357	single protein format	None	None	None	None	None	CHEMBL4101	cAMP-dependent protein kinase alpha-catalytic subunit	Homo sapiens	SINGLE PROTEIN	CHEMBL1908390	1	Scientific Literature	Nat. Biotechnol.	2011	None
CHEMBL564829	MILCICLIB	2	460.59	0	2.57	28, PHA-848125	CNC(=O)c1nn(C)c2c1C(C)(C)Cc1cnc(Nc3ccc(N4CCN(C)CC4)cc3)nc1-2	IC50	'>'	10000.0	nM				UO_0000065					False	CHEMBL1058629	Inhibition of PKAalpha	B	BAO_0000357	single protein format	None	None	None	None	None	CHEMBL4101	cAMP-dependent protein kinase alpha-catalytic subunit	Homo sapiens	SINGLE PROTEIN	CHEMBL1151962	1	Scientific Literature	J. Med. Chem.	2009	None
CHEMBL494089	GSK-690693	1	425.49	0	1.58	GSK-690693	CCn1c(-c2nonc2N)nc2c(C#CC(C)(C)O)ncc(OC[C@H]3CCCNC3)c21	Kd	'='	19.0	nM	7.72			UO_0000065	18.15	0.34	6.14	5.63	False	CHEMBL1908578	Binding constant for PKAC-alpha kinase domain	B	BAO_0000357	single protein format	None	None	None	None	None	CHEMBL4101	cAMP-dependent protein kinase alpha-catalytic subunit	Homo sapiens	SINGLE PROTEIN	CHEMBL1908390	1	Scientific Literature	Nat. Biotechnol.	2011	None
CHEMBL1908394	GSK-461364	1	543.62	2	5.09	GSK-461364A	C[C@@H](Oc1cc(-n2cnc3ccc(CN4CCN(C)CC4)cc32)sc1C(N)=O)c1ccccc1C(F)(F)F	Kd	'>'	10000.0	nM				UO_0000065					False	CHEMBL1908578	Binding constant for PKAC-alpha kinase domain	B	BAO_0000357	single protein format	None	None	None	None	None	CHEMBL4101	cAMP-dependent protein kinase alpha-catalytic subunit	Homo sapiens	SINGLE PROTEIN	CHEMBL1908390	1	Scientific Literature	Nat. Biotechnol.	2011	None
CHEMBL189231		0	284.32	0	2.57	SB-734117	Nc1nonc1-c1nc2cnccc2n1C1CCCCC1	Inhibition	'='	19.54	%				UO_0000187					False	CHEMBL1961896	GSK_PKIS: PKA mean inhibition at 0.1 uM [Nanosyn]	B	BAO_0000357	single protein format	None	None	None	None	None	CHEMBL4101	cAMP-dependent protein kinase alpha-catalytic subunit	Homo sapiens	SINGLE PROTEIN	CHEMBL1961873	16	GSK Published Kinase Inhibitor Set			None
CHEMBL1096290	GSK-1000163A	0	395.47	0	1.80	GSK1000163A	CCn1c(-c2nonc2N)nc2c(C#CC(C)(C)O)nc(CN3CCCC3)cc21	Inhibition	'='	44.87	%				UO_0000187					False	CHEMBL1961897	GSK_PKIS: PKA mean inhibition at 1 uM [Nanosyn]	B	BAO_0000357	single protein format	None	None	None	None	None	CHEMBL4101	cAMP-dependent protein kinase alpha-catalytic subunit	Homo sapiens	SINGLE PROTEIN	CHEMBL1961873	16	GSK Published Kinase Inhibitor Set			None
CHEMBL269883	GW416981X	0	415.47	0	2.55	GW416981X	CC(C)COC(=O)c1ccc2c(c1)/C(=C/Nc1ccc(S(N)(=O)=O)cc1)C(=O)N2	Inhibition	'='	6.49	%				UO_0000187					False	CHEMBL1961896	GSK_PKIS: PKA mean inhibition at 0.1 uM [Nanosyn]	B	BAO_0000357	single protein format	None	None	None	None	None	CHEMBL4101	cAMP-dependent protein kinase alpha-catalytic subunit	Homo sapiens	SINGLE PROTEIN	CHEMBL1961873	16	GSK Published Kinase Inhibitor Set			None
CHEMBL10	SB-203580	0	377.44	0	4.68	SB-203580	C[S+]([O-])c1ccc(-c2nc(-c3ccc(F)cc3)c(-c3ccncc3)[nH]2)cc1	Activity	'='	89.0	%				UO_0000187					False	CHEMBL1062854	Percentage PKA activity remaining in the presence of 1uM inhibitor	B	BAO_0000357	single protein format	Homo sapiens	None	None	None	None	CHEMBL4101	cAMP-dependent protein kinase alpha-catalytic subunit	Homo sapiens	SINGLE PROTEIN	CHEMBL1150976	1	Scientific Literature	Biochem. J.	2007	None
CHEMBL1909397	GW279320X	0	364.81	0	2.06	GW279320X	Cc1cc(Cl)cc2c1NC(=O)C2=NNc1ccc(S(N)(=O)=O)cc1	Inhibition	'='	1.37	%				UO_0000187					False	CHEMBL1961897	GSK_PKIS: PKA mean inhibition at 1 uM [Nanosyn]	B	BAO_0000357	single protein format	None	None	None	None	None	CHEMBL4101	cAMP-dependent protein kinase alpha-catalytic subunit	Homo sapiens	SINGLE PROTEIN	CHEMBL1961873	16	GSK Published Kinase Inhibitor Set			None
CHEMBL14112	SB-210313	0	366.44	0	3.47	SB-210313	Fc1ccc(-c2ncn(CCCN3CCOCC3)c2-c2ccncc2)cc1	Inhibition	'='	0.23	%				UO_0000187					False	CHEMBL1961896	GSK_PKIS: PKA mean inhibition at 0.1 uM [Nanosyn]	B	BAO_0000357	single protein format	None	None	None	None	None	CHEMBL4101	cAMP-dependent protein kinase alpha-catalytic subunit	Homo sapiens	SINGLE PROTEIN	CHEMBL1961873	16	GSK Published Kinase Inhibitor Set			None
CHEMBL3261514		0	366.23	0	3.26	74	NC(=O)c1sc(-c2ccnc(N)n2)nc1-c1ccc(Cl)cc1Cl	Inhibition	'='	69.0	%				UO_0000187					False	CHEMBL3271255	Inhibition of PKACalpha (unknown origin) at 1 uM relative to control	B	BAO_0000357	single protein format	Homo sapiens	None	None	None	None	CHEMBL4101	cAMP-dependent protein kinase alpha-catalytic subunit	Homo sapiens	SINGLE PROTEIN	CHEMBL3259739	1	Scientific Literature	Eur. J. Med. Chem.	2014	None
CHEMBL373073	GW642138X	0	241.25	0	2.48	GW642138X	COc1ccc(-c2cc3c(N)ncnc3o2)cc1	Inhibition	'='	-0.06	%				UO_0000187					False	CHEMBL1961896	GSK_PKIS: PKA mean inhibition at 0.1 uM [Nanosyn]	B	BAO_0000357	single protein format	None	None	None	None	None	CHEMBL4101	cAMP-dependent protein kinase alpha-catalytic subunit	Homo sapiens	SINGLE PROTEIN	CHEMBL1961873	16	GSK Published Kinase Inhibitor Set			None
CHEMBL241517	GW856804X	0	433.92	0	4.65	GW856804X	Nc1ncc(-c2cccc(S(N)(=O)=O)c2)c2scc(-c3ccc(F)c(Cl)c3)c12	Inhibition	'='	3.02	%				UO_0000187					False	CHEMBL1961896	GSK_PKIS: PKA mean inhibition at 0.1 uM [Nanosyn]	B	BAO_0000357	single protein format	None	None	None	None	None	CHEMBL4101	cAMP-dependent protein kinase alpha-catalytic subunit	Homo sapiens	SINGLE PROTEIN	CHEMBL1961873	16	GSK Published Kinase Inhibitor Set			None
CHEMBL1794058	GW278681X	0	329.38	0	2.46	GW278681X	CS(=O)(=O)Nc1ccc(N/C=C2\C(=O)Nc3ccccc32)cc1	Inhibition	'='	-2.0	%				UO_0000187					False	CHEMBL1961896	GSK_PKIS: PKA mean inhibition at 0.1 uM [Nanosyn]	B	BAO_0000357	single protein format	None	None	None	None	None	CHEMBL4101	cAMP-dependent protein kinase alpha-catalytic subunit	Homo sapiens	SINGLE PROTEIN	CHEMBL1961873	16	GSK Published Kinase Inhibitor Set			None
CHEMBL225519		0	213.24	0	1.36	1, PHA-767491	O=C1NCCc2[nH]c(-c3ccncc3)cc21	IC50	'>'	10000.0	nM				UO_0000065					False	CHEMBL1226943	Inhibition of PKAalpha	B	BAO_0000357	single protein format	None	None	None	None	None	CHEMBL4101	cAMP-dependent protein kinase alpha-catalytic subunit	Homo sapiens	SINGLE PROTEIN	CHEMBL1221210	1	Scientific Literature	Nat. Chem. Biol.	2008	None
CHEMBL1965495		0	234.26	0	2.81	SID103905398	Cc1n[nH]c2ncc(C#N)c(-c3ccccc3)c12	Ki	'='	794.33	nM	6.10		active	UO_0000065					False	CHEMBL1963835	PUBCHEM_BIOASSAY: Navigating the Kinome. (Class of assay: other) Panel member name: PRKACA	F	BAO_0000019	assay format	None	None	None	None	None	CHEMBL4101	cAMP-dependent protein kinase alpha-catalytic subunit	Homo sapiens	SINGLE PROTEIN	CHEMBL1201862	7	PubChem BioAssays			None
CHEMBL461876		0	518.55	1	3.14	SID103904637	COc1cc2c(cc1Nc1nc(Nc3cccc(F)c3C(N)=O)c3cc[nH]c3n1)N(C(=O)CN(C)C)CC2	Ki	'>'	1258.93	nM			inactive	UO_0000065					False	CHEMBL1963835	PUBCHEM_BIOASSAY: Navigating the Kinome. (Class of assay: other) Panel member name: PRKACA	F	BAO_0000019	assay format	None	None	None	None	None	CHEMBL4101	cAMP-dependent protein kinase alpha-catalytic subunit	Homo sapiens	SINGLE PROTEIN	CHEMBL1201862	7	PubChem BioAssays			None
CHEMBL1978099		0	460.49	0	2.18	SID103904603	CNC(=O)COc1ccc(Nc2nc(Nc3ccc(C)c(S(N)(=O)=O)c3)ncc2F)cc1	Ki	'='	6309.57	nM	5.20		active	UO_0000065					False	CHEMBL1963835	PUBCHEM_BIOASSAY: Navigating the Kinome. (Class of assay: other) Panel member name: PRKACA	F	BAO_0000019	assay format	None	None	None	None	None	CHEMBL4101	cAMP-dependent protein kinase alpha-catalytic subunit	Homo sapiens	SINGLE PROTEIN	CHEMBL1201862	7	PubChem BioAssays			None
CHEMBL1981511		0	301.35	0	4.37	SID103904718	Cc1cc(-c2ccc3c(c2)Nc2ccccc2NC3=O)ccn1	Ki	'>'	7943.28	nM			inactive	UO_0000065					False	CHEMBL1963835	PUBCHEM_BIOASSAY: Navigating the Kinome. (Class of assay: other) Panel member name: PRKACA	F	BAO_0000019	assay format	None	None	None	None	None	CHEMBL4101	cAMP-dependent protein kinase alpha-catalytic subunit	Homo sapiens	SINGLE PROTEIN	CHEMBL1201862	7	PubChem BioAssays			None
CHEMBL1991725		0	479.58	0	4.45	SID103904474	CN(C)CC(=O)NC(COc1cncc(-c2ccc3cnccc3c2)c1)Cc1c[nH]c2ccccc12	Ki	'='	630.96	nM	6.20		active	UO_0000065					False	CHEMBL1963835	PUBCHEM_BIOASSAY: Navigating the Kinome. (Class of assay: other) Panel member name: PRKACA	F	BAO_0000019	assay format	None	None	None	None	None	CHEMBL4101	cAMP-dependent protein kinase alpha-catalytic subunit	Homo sapiens	SINGLE PROTEIN	CHEMBL1201862	7	PubChem BioAssays			None
CHEMBL1978371		0	411.89	1	5.87	SID103905503	N#CC1=C(c2ccccc2)CC(c2ccc(Cl)cc2)C(C(=O)c2ccccc2)C1=O	Ki	'>'	1258.93	nM			inactive	UO_0000065					False	CHEMBL1963835	PUBCHEM_BIOASSAY: Navigating the Kinome. (Class of assay: other) Panel member name: PRKACA	F	BAO_0000019	assay format	None	None	None	None	None	CHEMBL4101	cAMP-dependent protein kinase alpha-catalytic subunit	Homo sapiens	SINGLE PROTEIN	CHEMBL1201862	7	PubChem BioAssays			None
CHEMBL1983006		0	347.72	0	2.35	SID103904900	COc1cc(C(=O)O)c(Cl)cc1NC(=O)Nc1cnc(C#N)cn1	Ki	'>'	7943.28	nM			inactive	UO_0000065					False	CHEMBL1963835	PUBCHEM_BIOASSAY: Navigating the Kinome. (Class of assay: other) Panel member name: PRKACA	F	BAO_0000019	assay format	None	None	None	None	None	CHEMBL4101	cAMP-dependent protein kinase alpha-catalytic subunit	Homo sapiens	SINGLE PROTEIN	CHEMBL1201862	7	PubChem BioAssays			None
CHEMBL1969664	AZD-1080	1	334.38	0	2.64	SID103905163	N#Cc1ccc2[nH]c(O)c(-c3ccc(CN4CCOCC4)cn3)c2c1	Ki	'>'	3162.28	nM			inactive	UO_0000065					False	CHEMBL1963835	PUBCHEM_BIOASSAY: Navigating the Kinome. (Class of assay: other) Panel member name: PRKACA	F	BAO_0000019	assay format	None	None	None	None	None	CHEMBL4101	cAMP-dependent protein kinase alpha-catalytic subunit	Homo sapiens	SINGLE PROTEIN	CHEMBL1201862	7	PubChem BioAssays			None
CHEMBL1979357		0	354.46	0	4.23	SID103905237	Cn1cc(C(CN)c2cncc(C=Cc3ccncc3)c2)c2ccccc21	Ki	'='	50.12	nM	7.30		active	UO_0000065					False	CHEMBL1963835	PUBCHEM_BIOASSAY: Navigating the Kinome. (Class of assay: other) Panel member name: PRKACA	F	BAO_0000019	assay format	None	None	None	None	None	CHEMBL4101	cAMP-dependent protein kinase alpha-catalytic subunit	Homo sapiens	SINGLE PROTEIN	CHEMBL1201862	7	PubChem BioAssays			None
CHEMBL1996390		0	255.30	0	3.66	SID103905050	O=C(O)c1cc2c(-c3ccccc3)cncc2s1	Ki	'='	7943.28	nM	5.10		active	UO_0000065					False	CHEMBL1963835	PUBCHEM_BIOASSAY: Navigating the Kinome. (Class of assay: other) Panel member name: PRKACA	F	BAO_0000019	assay format	None	None	None	None	None	CHEMBL4101	cAMP-dependent protein kinase alpha-catalytic subunit	Homo sapiens	SINGLE PROTEIN	CHEMBL1201862	7	PubChem BioAssays			None
CHEMBL1998414		0	319.82	0	3.56	SID103905000	Cc1n[nH]c2sc(C(=O)NCCc3ccc(Cl)cc3)cc12	Ki	'>'	7943.28	nM			inactive	UO_0000065					False	CHEMBL1963835	PUBCHEM_BIOASSAY: Navigating the Kinome. (Class of assay: other) Panel member name: PRKACA	F	BAO_0000019	assay format	None	None	None	None	None	CHEMBL4101	cAMP-dependent protein kinase alpha-catalytic subunit	Homo sapiens	SINGLE PROTEIN	CHEMBL1201862	7	PubChem BioAssays			None
CHEMBL1969042		0	359.39	0	4.60	SID103905578	Oc1ccc(Nc2[nH]nc(-c3ccc(O)cc3)c2-c2ccc(O)cc2)cc1	Ki	'>'	7943.28	nM			inactive	UO_0000065					False	CHEMBL1963835	PUBCHEM_BIOASSAY: Navigating the Kinome. (Class of assay: other) Panel member name: PRKACA	F	BAO_0000019	assay format	None	None	None	None	None	CHEMBL4101	cAMP-dependent protein kinase alpha-catalytic subunit	Homo sapiens	SINGLE PROTEIN	CHEMBL1201862	7	PubChem BioAssays			None
CHEMBL1973795		0	209.25	0	2.60	SID103904585	O=C1NCc2ccc(-c3ccccc3)cc21	Ki	'>'	50118.72	nM			inactive	UO_0000065					False	CHEMBL1963835	PUBCHEM_BIOASSAY: Navigating the Kinome. (Class of assay: other) Panel member name: PRKACA	F	BAO_0000019	assay format	None	None	None	None	None	CHEMBL4101	cAMP-dependent protein kinase alpha-catalytic subunit	Homo sapiens	SINGLE PROTEIN	CHEMBL1201862	7	PubChem BioAssays			None
CHEMBL2003817		0	333.27	0	3.69	SID103904890	O=C(Nc1cnccn1)Nc1ccnc2cc(C(F)(F)F)ccc12	Ki	'>'	7943.28	nM			inactive	UO_0000065					False	CHEMBL1963835	PUBCHEM_BIOASSAY: Navigating the Kinome. (Class of assay: other) Panel member name: PRKACA	F	BAO_0000019	assay format	None	None	None	None	None	CHEMBL4101	cAMP-dependent protein kinase alpha-catalytic subunit	Homo sapiens	SINGLE PROTEIN	CHEMBL1201862	7	PubChem BioAssays			None
CHEMBL1984760		0	391.40	0	4.34	SID103904640	CCCNC(=O)c1ccc(Nc2nc(CCC(F)(F)F)c3cc[nH]c3n2)cc1	Ki	'>'	1258.93	nM			inactive	UO_0000065					False	CHEMBL1963835	PUBCHEM_BIOASSAY: Navigating the Kinome. (Class of assay: other) Panel member name: PRKACA	F	BAO_0000019	assay format	None	None	None	None	None	CHEMBL4101	cAMP-dependent protein kinase alpha-catalytic subunit	Homo sapiens	SINGLE PROTEIN	CHEMBL1201862	7	PubChem BioAssays			None
CHEMBL2002407		0	281.28	0	1.64	SID103905206	COc1cc(C=C(C#N)c2n[nH]c(N)c2C#N)ccc1O	Ki	'>'	7943.28	nM			inactive	UO_0000065					False	CHEMBL1963835	PUBCHEM_BIOASSAY: Navigating the Kinome. (Class of assay: other) Panel member name: PRKACA	F	BAO_0000019	assay format	None	None	None	None	None	CHEMBL4101	cAMP-dependent protein kinase alpha-catalytic subunit	Homo sapiens	SINGLE PROTEIN	CHEMBL1201862	7	PubChem BioAssays			None
CHEMBL451401		0	161.16	0	0.66	SID103904656	NC(=O)c1cccc2cn[nH]c12	Ki	'>'	50118.72	nM			inactive	UO_0000065					False	CHEMBL1963835	PUBCHEM_BIOASSAY: Navigating the Kinome. (Class of assay: other) Panel member name: PRKACA	F	BAO_0000019	assay format	None	None	None	None	None	CHEMBL4101	cAMP-dependent protein kinase alpha-catalytic subunit	Homo sapiens	SINGLE PROTEIN	CHEMBL1201862	7	PubChem BioAssays			None
CHEMBL2002450		0	240.26	0	3.09	SID103905456	COc1ccc(-c2ccc(N)cc2)c2cnoc12	Ki	'>'	50118.72	nM			inactive	UO_0000065					False	CHEMBL1963835	PUBCHEM_BIOASSAY: Navigating the Kinome. (Class of assay: other) Panel member name: PRKACA	F	BAO_0000019	assay format	None	None	None	None	None	CHEMBL4101	cAMP-dependent protein kinase alpha-catalytic subunit	Homo sapiens	SINGLE PROTEIN	CHEMBL1201862	7	PubChem BioAssays			None
CHEMBL1982122		0	361.47	0	4.89	SID103904560	OCCC(Nc1nc2ccc(-c3ccncc3)cc2s1)c1ccccc1	Ki	'='	125.89	nM	6.90		active	UO_0000065					False	CHEMBL1963835	PUBCHEM_BIOASSAY: Navigating the Kinome. (Class of assay: other) Panel member name: PRKACA	F	BAO_0000019	assay format	None	None	None	None	None	CHEMBL4101	cAMP-dependent protein kinase alpha-catalytic subunit	Homo sapiens	SINGLE PROTEIN	CHEMBL1201862	7	PubChem BioAssays			None
CHEMBL296586	KENPAULLONE	0	327.18	0	4.09	SID510800	O=C1Cc2c([nH]c3ccc(Br)cc23)-c2ccccc2N1	Ki	'>'	7943.28	nM			inactive	UO_0000065					False	CHEMBL1963835	PUBCHEM_BIOASSAY: Navigating the Kinome. (Class of assay: other) Panel member name: PRKACA	F	BAO_0000019	assay format	None	None	None	None	None	CHEMBL4101	cAMP-dependent protein kinase alpha-catalytic subunit	Homo sapiens	SINGLE PROTEIN	CHEMBL1201862	7	PubChem BioAssays			None
CHEMBL2006674		0	396.50	0	2.28	SID103905679	CCc1cnn2c(NCc3ccc[n+]([O-])c3)cc(N3CCCCC3CCO)nc12	Ki	'>'	1258.93	nM			inactive	UO_0000065					False	CHEMBL1963835	PUBCHEM_BIOASSAY: Navigating the Kinome. (Class of assay: other) Panel member name: PRKACA	F	BAO_0000019	assay format	None	None	None	None	None	CHEMBL4101	cAMP-dependent protein kinase alpha-catalytic subunit	Homo sapiens	SINGLE PROTEIN	CHEMBL1201862	7	PubChem BioAssays			None
CHEMBL2003456		0	211.22	0	1.92	SID103904364	O=c1[nH]c2cc(-c3ccccc3)cnc2[nH]1	Ki	'>'	7943.28	nM			inactive	UO_0000065					False	CHEMBL1963835	PUBCHEM_BIOASSAY: Navigating the Kinome. (Class of assay: other) Panel member name: PRKACA	F	BAO_0000019	assay format	None	None	None	None	None	CHEMBL4101	cAMP-dependent protein kinase alpha-catalytic subunit	Homo sapiens	SINGLE PROTEIN	CHEMBL1201862	7	PubChem BioAssays			None
CHEMBL1968791		0	467.62	1	5.61	SID103904993	Cc1c(-c2cccc(OCc3ccccc3)c2)c2c(N)ncnc2n1C1CC(CN2CCCC2)C1	Ki	'>'	7943.28	nM			inactive	UO_0000065					False	CHEMBL1963835	PUBCHEM_BIOASSAY: Navigating the Kinome. (Class of assay: other) Panel member name: PRKACA	F	BAO_0000019	assay format	None	None	None	None	None	CHEMBL4101	cAMP-dependent protein kinase alpha-catalytic subunit	Homo sapiens	SINGLE PROTEIN	CHEMBL1201862	7	PubChem BioAssays			None
CHEMBL2006481		0	296.33	0	2.84	SID103904549	O=C(c1cc(-c2ccc3[nH]ncc3c2)on1)N1CCCCC1	Ki	'>'	7943.28	nM			inactive	UO_0000065					False	CHEMBL1963835	PUBCHEM_BIOASSAY: Navigating the Kinome. (Class of assay: other) Panel member name: PRKACA	F	BAO_0000019	assay format	None	None	None	None	None	CHEMBL4101	cAMP-dependent protein kinase alpha-catalytic subunit	Homo sapiens	SINGLE PROTEIN	CHEMBL1201862	7	PubChem BioAssays			None
CHEMBL1336	SORAFENIB	4	464.83	1	5.55	Sorafenib	CNC(=O)c1cc(Oc2ccc(NC(=O)Nc3ccc(Cl)c(C(F)(F)F)c3)cc2)ccn1	Ki	'>'	2511.89	nM			inactive	UO_0000065					False	CHEMBL1963835	PUBCHEM_BIOASSAY: Navigating the Kinome. (Class of assay: other) Panel member name: PRKACA	F	BAO_0000019	assay format	None	None	None	None	None	CHEMBL4101	cAMP-dependent protein kinase alpha-catalytic subunit	Homo sapiens	SINGLE PROTEIN	CHEMBL1201862	7	PubChem BioAssays			None
CHEMBL2002479		0	448.91	0	4.86	SID103904647	NCCCOc1cc2c(c(-c3ccc(Nc4nc5ccc(Cl)cc5o4)cc3)c1)CNC2=O	Ki	'='	7943.28	nM	5.10		active	UO_0000065					False	CHEMBL1963835	PUBCHEM_BIOASSAY: Navigating the Kinome. (Class of assay: other) Panel member name: PRKACA	F	BAO_0000019	assay format	None	None	None	None	None	CHEMBL4101	cAMP-dependent protein kinase alpha-catalytic subunit	Homo sapiens	SINGLE PROTEIN	CHEMBL1201862	7	PubChem BioAssays			None
CHEMBL1968127		0	408.48	0	4.19	SID103904424	CN(C)CC(C)(C)CNc1nccc(-c2c(-c3ccc(F)cc3)nc3occn23)n1	Ki	'>'	7943.28	nM			inactive	UO_0000065					False	CHEMBL1963835	PUBCHEM_BIOASSAY: Navigating the Kinome. (Class of assay: other) Panel member name: PRKACA	F	BAO_0000019	assay format	None	None	None	None	None	CHEMBL4101	cAMP-dependent protein kinase alpha-catalytic subunit	Homo sapiens	SINGLE PROTEIN	CHEMBL1201862	7	PubChem BioAssays			None
CHEMBL1993243		0	353.40	0	3.03	SID103905095	CNC(=O)C=Cc1cnc(N)c2c(-c3ccc4c(c3)OCO4)csc12	Ki	'>'	7943.28	nM			inactive	UO_0000065					False	CHEMBL1963835	PUBCHEM_BIOASSAY: Navigating the Kinome. (Class of assay: other) Panel member name: PRKACA	F	BAO_0000019	assay format	None	None	None	None	None	CHEMBL4101	cAMP-dependent protein kinase alpha-catalytic subunit	Homo sapiens	SINGLE PROTEIN	CHEMBL1201862	7	PubChem BioAssays			None
CHEMBL306380		0	281.36	0	3.14	SID103904783	Cc1ccc(-c2nn(C(C)(C)C)c3ncnc(N)c23)cc1	Ki	'='	1584.89	nM	5.80		active	UO_0000065					False	CHEMBL1963835	PUBCHEM_BIOASSAY: Navigating the Kinome. (Class of assay: other) Panel member name: PRKACA	F	BAO_0000019	assay format	None	None	None	None	None	CHEMBL4101	cAMP-dependent protein kinase alpha-catalytic subunit	Homo sapiens	SINGLE PROTEIN	CHEMBL1201862	7	PubChem BioAssays			None
CHEMBL1986767		0	302.34	0	2.76	SID103904799	Cn1cc(-c2ccccc2)c2nc(-c3ccncc3)cc(=O)n21	Ki	'='	5011.87	nM	5.30		active	UO_0000065					False	CHEMBL1963835	PUBCHEM_BIOASSAY: Navigating the Kinome. (Class of assay: other) Panel member name: PRKACA	F	BAO_0000019	assay format	None	None	None	None	None	CHEMBL4101	cAMP-dependent protein kinase alpha-catalytic subunit	Homo sapiens	SINGLE PROTEIN	CHEMBL1201862	7	PubChem BioAssays			None
CHEMBL1977134		0	532.48	2	6.04	SID103904270	Nc1c(-c2ccc(NC(=O)Nc3cccc(C(F)(F)F)c3)cc2)cnc2c(-c3ccc4c(c3)OCO4)cnn12	Ki	'>'	1258.93	nM			inactive	UO_0000065					False	CHEMBL1963835	PUBCHEM_BIOASSAY: Navigating the Kinome. (Class of assay: other) Panel member name: PRKACA	F	BAO_0000019	assay format	None	None	None	None	None	CHEMBL4101	cAMP-dependent protein kinase alpha-catalytic subunit	Homo sapiens	SINGLE PROTEIN	CHEMBL1201862	7	PubChem BioAssays			None
CHEMBL1987359		0	355.44	0	2.23	SID103905554	CCCCNc1ccc2c3c(cccc13)C(=O)N(CCNCCO)C2=O	Ki	'>'	7943.28	nM			inactive	UO_0000065					False	CHEMBL1963835	PUBCHEM_BIOASSAY: Navigating the Kinome. (Class of assay: other) Panel member name: PRKACA	F	BAO_0000019	assay format	None	None	None	None	None	CHEMBL4101	cAMP-dependent protein kinase alpha-catalytic subunit	Homo sapiens	SINGLE PROTEIN	CHEMBL1201862	7	PubChem BioAssays			None
CHEMBL2000685		0	708.80	2	1.02	SID103904743	CC(=NNC(=N)N)c1cc(NC(=O)c2cccc(C(=O)Nc3cc(C(C)=NNC(=N)N)cc(C(C)=NNC(=N)N)c3)c2)cc(C(C)=NNC(=N)N)c1	Ki	'='	1584.89	nM	5.80		active	UO_0000065					False	CHEMBL1963835	PUBCHEM_BIOASSAY: Navigating the Kinome. (Class of assay: other) Panel member name: PRKACA	F	BAO_0000019	assay format	None	None	None	None	None	CHEMBL4101	cAMP-dependent protein kinase alpha-catalytic subunit	Homo sapiens	SINGLE PROTEIN	CHEMBL1201862	7	PubChem BioAssays			None
CHEMBL1985311		0	391.41	0	4.09	SID103904855	Nc1n[nH]c2cccc(-c3ccc(NC(=O)Nc4cc(CO)ccc4F)cc3)c12	Ki	'='	316.23	nM	6.50		active	UO_0000065					False	CHEMBL1963835	PUBCHEM_BIOASSAY: Navigating the Kinome. (Class of assay: other) Panel member name: PRKACA	F	BAO_0000019	assay format	None	None	None	None	None	CHEMBL4101	cAMP-dependent protein kinase alpha-catalytic subunit	Homo sapiens	SINGLE PROTEIN	CHEMBL1201862	7	PubChem BioAssays			None
CHEMBL1982413		0	304.82	0	4.36	SID103905087	CN(Cc1cc(Cl)c(O)c2ncccc12)C1CCCCC1	Ki	'>'	1258.93	nM			inactive	UO_0000065					False	CHEMBL1963835	PUBCHEM_BIOASSAY: Navigating the Kinome. (Class of assay: other) Panel member name: PRKACA	F	BAO_0000019	assay format	None	None	None	None	None	CHEMBL4101	cAMP-dependent protein kinase alpha-catalytic subunit	Homo sapiens	SINGLE PROTEIN	CHEMBL1201862	7	PubChem BioAssays			None
CHEMBL1969502		0	344.37	0	3.15	SID103905055	O=C(Nc1cc2[nH]cc3cn[nH]c(=O)c(c1)c32)C1CC1c1ccccc1	Ki	'='	398.11	nM	6.40		active	UO_0000065					False	CHEMBL1963835	PUBCHEM_BIOASSAY: Navigating the Kinome. (Class of assay: other) Panel member name: PRKACA	F	BAO_0000019	assay format	None	None	None	None	None	CHEMBL4101	cAMP-dependent protein kinase alpha-catalytic subunit	Homo sapiens	SINGLE PROTEIN	CHEMBL1201862	7	PubChem BioAssays			None
CHEMBL1967544		0	497.62	0	4.67	SID103905145	CN(C)c1cccc2c(S(=O)(=O)N(CCN)c3cncc(-c4ccc5cnccc5c4)c3)cccc12	Ki	'='	50.12	nM	7.30		active	UO_0000065					False	CHEMBL1963835	PUBCHEM_BIOASSAY: Navigating the Kinome. (Class of assay: other) Panel member name: PRKACA	F	BAO_0000019	assay format	None	None	None	None	None	CHEMBL4101	cAMP-dependent protein kinase alpha-catalytic subunit	Homo sapiens	SINGLE PROTEIN	CHEMBL1201862	7	PubChem BioAssays			None
CHEMBL1993335		0	345.18	0	4.02	SID103904862	Cn1cc(-c2cc3nc(Br)cnc3[nH]2)c2cc(F)ccc21	Ki	'='	1000.0	nM	6.00		active	UO_0000065					False	CHEMBL1963835	PUBCHEM_BIOASSAY: Navigating the Kinome. (Class of assay: other) Panel member name: PRKACA	F	BAO_0000019	assay format	None	None	None	None	None	CHEMBL4101	cAMP-dependent protein kinase alpha-catalytic subunit	Homo sapiens	SINGLE PROTEIN	CHEMBL1201862	7	PubChem BioAssays			None
CHEMBL2000408		0	438.48	0	4.18	SID103904770	Cc1cn2c(-c3ccnc(NCC(C)(C)CO)n3)c(-c3ccc(F)cc3F)nc2c(C)n1	Ki	'>'	7943.28	nM			inactive	UO_0000065					False	CHEMBL1963835	PUBCHEM_BIOASSAY: Navigating the Kinome. (Class of assay: other) Panel member name: PRKACA	F	BAO_0000019	assay format	None	None	None	None	None	CHEMBL4101	cAMP-dependent protein kinase alpha-catalytic subunit	Homo sapiens	SINGLE PROTEIN	CHEMBL1201862	7	PubChem BioAssays			None
CHEMBL1975503		0	226.24	0	1.27	SID103905134	Nc1ccc(-c2cccn3c(=O)[nH]nc23)cc1	Ki	'='	50118.72	nM	4.30		active	UO_0000065					False	CHEMBL1963835	PUBCHEM_BIOASSAY: Navigating the Kinome. (Class of assay: other) Panel member name: PRKACA	F	BAO_0000019	assay format	None	None	None	None	None	CHEMBL4101	cAMP-dependent protein kinase alpha-catalytic subunit	Homo sapiens	SINGLE PROTEIN	CHEMBL1201862	7	PubChem BioAssays			None
CHEMBL1986139		0	261.74	0	4.09	SID103905168	Clc1csc2ncnc(Nc3ccccc3)c12	Ki	'>'	7943.28	nM			inactive	UO_0000065					False	CHEMBL1963835	PUBCHEM_BIOASSAY: Navigating the Kinome. (Class of assay: other) Panel member name: PRKACA	F	BAO_0000019	assay format	None	None	None	None	None	CHEMBL4101	cAMP-dependent protein kinase alpha-catalytic subunit	Homo sapiens	SINGLE PROTEIN	CHEMBL1201862	7	PubChem BioAssays			None
CHEMBL509032	TAE-684	0	614.22	2	5.02	SID103904598	COc1cc(N2CCC(N3CCN(C)CC3)CC2)ccc1Nc1ncc(Cl)c(Nc2ccccc2S(=O)(=O)C(C)C)n1	Ki	'='	251.19	nM	6.60		active	UO_0000065					False	CHEMBL1963835	PUBCHEM_BIOASSAY: Navigating the Kinome. (Class of assay: other) Panel member name: PRKACA	F	BAO_0000019	assay format	None	None	None	None	None	CHEMBL4101	cAMP-dependent protein kinase alpha-catalytic subunit	Homo sapiens	SINGLE PROTEIN	CHEMBL1201862	7	PubChem BioAssays			None
CHEMBL1966204		0	412.43	0	4.26	SID103904535	O=C(Nc1n[nH]c2ccc(-c3cn(Cc4ccccc4)nn3)cc12)c1ccc(F)cc1	Ki	'='	1995.26	nM	5.70		active	UO_0000065					False	CHEMBL1963835	PUBCHEM_BIOASSAY: Navigating the Kinome. (Class of assay: other) Panel member name: PRKACA	F	BAO_0000019	assay format	None	None	None	None	None	CHEMBL4101	cAMP-dependent protein kinase alpha-catalytic subunit	Homo sapiens	SINGLE PROTEIN	CHEMBL1201862	7	PubChem BioAssays			None
CHEMBL1965423		0	405.50	1	5.46	SID103905062	CC(C)Cn1c(N)nc2ccc(-c3c(-c4ccc(F)cc4)nc4sccn34)cc21	Ki	'>'	7943.28	nM			inactive	UO_0000065					False	CHEMBL1963835	PUBCHEM_BIOASSAY: Navigating the Kinome. (Class of assay: other) Panel member name: PRKACA	F	BAO_0000019	assay format	None	None	None	None	None	CHEMBL4101	cAMP-dependent protein kinase alpha-catalytic subunit	Homo sapiens	SINGLE PROTEIN	CHEMBL1201862	7	PubChem BioAssays			None
CHEMBL1230609	FORETINIB	2	632.66	2	5.77	EXEL-2880/GSK-1363089	COc1cc2c(Oc3ccc(NC(=O)C4(C(=O)Nc5ccc(F)cc5)CC4)cc3F)ccnc2cc1OCCCN1CCOCC1	Kd	'>'	10000.0	nM				UO_0000065					False	CHEMBL1908578	Binding constant for PKAC-alpha kinase domain	B	BAO_0000357	single protein format	None	None	None	None	None	CHEMBL4101	cAMP-dependent protein kinase alpha-catalytic subunit	Homo sapiens	SINGLE PROTEIN	CHEMBL1908390	1	Scientific Literature	Nat. Biotechnol.	2011	None
CHEMBL249697	BMS-345541	0	255.32	0	1.87	BMS-345541	Cc1ccc2nc(NCCN)c3ncc(C)n3c2c1	Kd	'>'	10000.0	nM				UO_0000065					False	CHEMBL1908578	Binding constant for PKAC-alpha kinase domain	B	BAO_0000357	single protein format	None	None	None	None	None	CHEMBL4101	cAMP-dependent protein kinase alpha-catalytic subunit	Homo sapiens	SINGLE PROTEIN	CHEMBL1908390	1	Scientific Literature	Nat. Biotechnol.	2011	None
CHEMBL105442	CI-1040	2	478.66	1	5.04	CI-1040	O=C(NOCC1CC1)c1ccc(F)c(F)c1Nc1ccc(I)cc1Cl	Kd	'>'	10000.0	nM				UO_0000065					False	CHEMBL1908578	Binding constant for PKAC-alpha kinase domain	B	BAO_0000357	single protein format	None	None	None	None	None	CHEMBL4101	cAMP-dependent protein kinase alpha-catalytic subunit	Homo sapiens	SINGLE PROTEIN	CHEMBL1908390	1	Scientific Literature	Nat. Biotechnol.	2011	None
CHEMBL188247	GW832467X	0	504.47	2	5.70	GW832467X	Cc1ccc2c(-c3ccnc(Nc4ccc5c(c4)OCCO5)n3)c(-c3ccc(C(F)(F)F)cc3)nn2n1	Inhibition	'='	4.47	%				UO_0000187					False	CHEMBL1961896	GSK_PKIS: PKA mean inhibition at 0.1 uM [Nanosyn]	B	BAO_0000357	single protein format	None	None	None	None	None	CHEMBL4101	cAMP-dependent protein kinase alpha-catalytic subunit	Homo sapiens	SINGLE PROTEIN	CHEMBL1961873	16	GSK Published Kinase Inhibitor Set			None
CHEMBL1909389	GW574782A	0	633.09	2	6.37	GW574782A	CS(=O)(=O)CCNCc1ccc(-c2ccc3ncnc(Nc4ccc(OCc5ccccc5)c(C(F)(F)F)c4)c3c2)o1.Cl	Inhibition	'='	1.5	%				UO_0000187					False	CHEMBL1961897	GSK_PKIS: PKA mean inhibition at 1 uM [Nanosyn]	B	BAO_0000357	single protein format	None	None	None	None	None	CHEMBL4101	cAMP-dependent protein kinase alpha-catalytic subunit	Homo sapiens	SINGLE PROTEIN	CHEMBL1961873	16	GSK Published Kinase Inhibitor Set			None
CHEMBL258940	FALNIDAMOL	1	387.85	0	3.46	K00619a	CN1CCC(Nc2ncc3ncnc(Nc4ccc(F)c(Cl)c4)c3n2)CC1	Thermal melting change	'='	0.4	degrees C				UO_0000027					False	CHEMBL3430832	Delta TM value showing the stabilisation of PRKACA produced by compound binding	B	BAO_0000357	single protein format	Homo sapiens	None	None	None	None	CHEMBL4101	cAMP-dependent protein kinase alpha-catalytic subunit	Homo sapiens	SINGLE PROTEIN	CHEMBL1145498	1	Scientific Literature	Proc. Natl. Acad. Sci. U.S.A.	2007	None
CHEMBL1642	IMATINIB MESYLATE	4	589.72	0	4.59	K00477	CS(=O)(=O)O.Cc1ccc(NC(=O)c2ccc(CN3CCN(C)CC3)cc2)cc1Nc1nccc(-c2cccnc2)n1	Thermal melting change	'='	0.8	degrees C				UO_0000027					False	CHEMBL3430832	Delta TM value showing the stabilisation of PRKACA produced by compound binding	B	BAO_0000357	single protein format	Homo sapiens	None	None	None	None	CHEMBL4101	cAMP-dependent protein kinase alpha-catalytic subunit	Homo sapiens	SINGLE PROTEIN	CHEMBL1145498	1	Scientific Literature	Proc. Natl. Acad. Sci. U.S.A.	2007	None
CHEMBL3430787		0	None	None	None	K00596a		Thermal melting change	'='	1.4	degrees C				UO_0000027					False	CHEMBL3430832	Delta TM value showing the stabilisation of PRKACA produced by compound binding	B	BAO_0000357	single protein format	Homo sapiens	None	None	None	None	CHEMBL4101	cAMP-dependent protein kinase alpha-catalytic subunit	Homo sapiens	SINGLE PROTEIN	CHEMBL1145498	1	Scientific Literature	Proc. Natl. Acad. Sci. U.S.A.	2007	None
CHEMBL387187		0	413.40	1	5.33	K00598a	O=C(Nc1cccc(Nc2cc(Nc3cccc(C(F)(F)F)c3)ncn2)c1)C1CC1	Thermal melting change	'='	1.1	degrees C				UO_0000027					False	CHEMBL3430832	Delta TM value showing the stabilisation of PRKACA produced by compound binding	B	BAO_0000357	single protein format	Homo sapiens	None	None	None	None	CHEMBL4101	cAMP-dependent protein kinase alpha-catalytic subunit	Homo sapiens	SINGLE PROTEIN	CHEMBL1145498	1	Scientific Literature	Proc. Natl. Acad. Sci. U.S.A.	2007	None
CHEMBL501822		0	197.15	0	0.93	K00271	O=C(O)Cc1ccc(O)c([N+](=O)[O-])c1	Thermal melting change	'='	-0.9	degrees C				UO_0000027					False	CHEMBL3430832	Delta TM value showing the stabilisation of PRKACA produced by compound binding	B	BAO_0000357	single protein format	Homo sapiens	None	None	None	None	CHEMBL4101	cAMP-dependent protein kinase alpha-catalytic subunit	Homo sapiens	SINGLE PROTEIN	CHEMBL1145498	1	Scientific Literature	Proc. Natl. Acad. Sci. U.S.A.	2007	None
CHEMBL35820		0	388.26	0	4.93	K00042	CCOc1cc2ncnc(Nc3cccc(Br)c3)c2cc1OCC	Thermal melting change	'='	0.8	degrees C				UO_0000027					False	CHEMBL3430832	Delta TM value showing the stabilisation of PRKACA produced by compound binding	B	BAO_0000357	single protein format	Homo sapiens	None	None	None	None	CHEMBL4101	cAMP-dependent protein kinase alpha-catalytic subunit	Homo sapiens	SINGLE PROTEIN	CHEMBL1145498	1	Scientific Literature	Proc. Natl. Acad. Sci. U.S.A.	2007	None
CHEMBL1078427		0	302.30	0	2.53	20	N#Cc1ccccc1-n1c(-c2nonc2N)nc2ccccc21	Ki	'>'	5000.0	nM				UO_0000065					False	CHEMBL1104157	Inhibition of PKAalpha assessed as decrease in NADH absorbance at 340 nm in the presence of	B	BAO_0000357	single protein format	None	None	None	None	None	CHEMBL4101	cAMP-dependent protein kinase alpha-catalytic subunit	Homo sapiens	SINGLE PROTEIN	CHEMBL1153801	1	Scientific Literature	Bioorg. Med. Chem. Lett.	2009	None
CHEMBL1077670		0	221.26	0	1.48	38	Cc1cn(CC(C)C)c(-c2nonc2N)n1	Ki	'>'	3300.0	nM				UO_0000065					False	CHEMBL1104157	Inhibition of PKAalpha assessed as decrease in NADH absorbance at 340 nm in the presence of	B	BAO_0000357	single protein format	None	None	None	None	None	CHEMBL4101	cAMP-dependent protein kinase alpha-catalytic subunit	Homo sapiens	SINGLE PROTEIN	CHEMBL1153801	1	Scientific Literature	Bioorg. Med. Chem. Lett.	2009	None
CHEMBL1909400		0	557.55	1	5.48	SB-284847-BT	Cc1cccc(Oc2nccc(-c3c(-c4ccc(F)cc4)ncn3C3CCNCC3)n2)c1C.O=C(O)C(F)(F)F	Inhibition	'='	17.54	%				UO_0000187					False	CHEMBL1961897	GSK_PKIS: PKA mean inhibition at 1 uM [Nanosyn]	B	BAO_0000357	single protein format	None	None	None	None	None	CHEMBL4101	cAMP-dependent protein kinase alpha-catalytic subunit	Homo sapiens	SINGLE PROTEIN	CHEMBL1961873	16	GSK Published Kinase Inhibitor Set			None
CHEMBL188381	GW806742X	0	573.56	2	5.18	GW806742X	CN(c1ccc(NC(=O)Nc2ccc(OC(F)(F)F)cc2)cc1)c1ccnc(Nc2cccc(S(N)(=O)=O)c2)n1	Inhibition	'='	2.04	%				UO_0000187					False	CHEMBL1961897	GSK_PKIS: PKA mean inhibition at 1 uM [Nanosyn]	B	BAO_0000357	single protein format	None	None	None	None	None	CHEMBL4101	cAMP-dependent protein kinase alpha-catalytic subunit	Homo sapiens	SINGLE PROTEIN	CHEMBL1961873	16	GSK Published Kinase Inhibitor Set			None
CHEMBL156263		0	294.31	0	2.17	SB-376719	COc1ccccc1C1=C(Nc2ccccc2)C(=O)NC1=O	Inhibition	'='	1.88	%				UO_0000187					False	CHEMBL1961897	GSK_PKIS: PKA mean inhibition at 1 uM [Nanosyn]	B	BAO_0000357	single protein format	None	None	None	None	None	CHEMBL4101	cAMP-dependent protein kinase alpha-catalytic subunit	Homo sapiens	SINGLE PROTEIN	CHEMBL1961873	16	GSK Published Kinase Inhibitor Set			None
CHEMBL1909361	GW830365A	0	576.12	1	2.99	GW830365A	CN(c1ccc(NC(=O)NCCN2CCOCC2)cc1)c1ccnc(Nc2ccc(CS(C)(=O)=O)cc2)n1.Cl	Inhibition	'='	1.27	%				UO_0000187					False	CHEMBL1961896	GSK_PKIS: PKA mean inhibition at 0.1 uM [Nanosyn]	B	BAO_0000357	single protein format	None	None	None	None	None	CHEMBL4101	cAMP-dependent protein kinase alpha-catalytic subunit	Homo sapiens	SINGLE PROTEIN	CHEMBL1961873	16	GSK Published Kinase Inhibitor Set			None
CHEMBL297394		0	947.12	3	-4.02	1, ARC-1012	N=C(N)NCCC[C@@H](NC(=O)[C@@H](CCCNC(=N)N)NC(=O)CCCCCNC(=O)[C@@H](CCCCN)NC(=O)CCCCCNC(=O)[C@H]1O[C@@H](n2cnc3c(N)ncnc32)[C@H](O)[C@@H]1O)C(N)=O	Km	'='	20000.0	nM				UO_0000065					False	CHEMBL1110409	Activity at PKACalpha in presence of 100 uM ATP	B	BAO_0000357	single protein format	None	None	None	None	None	CHEMBL4101	cAMP-dependent protein kinase alpha-catalytic subunit	Homo sapiens	SINGLE PROTEIN	CHEMBL1154334	1	Scientific Literature	Bioorg. Med. Chem. Lett.	2009	None
CHEMBL1077370		0	865.10	2	0.31	7	N=C(N)NCCC[C@@H](NC(=O)[C@@H](CCCNC(=N)N)NC(=O)CCCCCNC(=O)[C@@H](CCCCN)NC(=O)CCCCCNC(=O)c1cccc(-c2ccncc2)c1)C(N)=O	Km	'='	20000.0	nM				UO_0000065					False	CHEMBL1110409	Activity at PKACalpha in presence of 100 uM ATP	B	BAO_0000357	single protein format	None	None	None	None	None	CHEMBL4101	cAMP-dependent protein kinase alpha-catalytic subunit	Homo sapiens	SINGLE PROTEIN	CHEMBL1154334	1	Scientific Literature	Bioorg. Med. Chem. Lett.	2009	None
CHEMBL189415	GW819077X	0	432.41	1	5.62	GW819077X	FC(F)(F)c1cccc(Nc2nccc(-c3cnn4nc(-c5ccccc5)ccc34)n2)c1	Inhibition	'='	0.52	%				UO_0000187					False	CHEMBL1961897	GSK_PKIS: PKA mean inhibition at 1 uM [Nanosyn]	B	BAO_0000357	single protein format	None	None	None	None	None	CHEMBL4101	cAMP-dependent protein kinase alpha-catalytic subunit	Homo sapiens	SINGLE PROTEIN	CHEMBL1961873	16	GSK Published Kinase Inhibitor Set			None
CHEMBL498924		0	872.05	3	-2.44	26, ARC-1044	C[C@@H](NC(=O)CCCCCNC(=O)[C@@H]1C[C@@H](O)[C@H](n2cnc3c(N)ncnc32)C1)C(=O)NCCCCCC(=O)N[C@H](CCCNC(=N)N)C(=O)N[C@H](CCCNC(=N)N)C(N)=O	IC50	'='	21.1	nM	7.68			UO_0000065	8.80	0.17	10.12	1.91	False	CHEMBL1011048	Inhibition of PKA catalytic subunit alpha using 100 uM ATP and 30 uM TAMRA-kemptide substrate by fluorometric TLC assay	B	BAO_0000357	single protein format	None	None	None	None	None	CHEMBL4101	cAMP-dependent protein kinase alpha-catalytic subunit	Homo sapiens	SINGLE PROTEIN	CHEMBL1139385	1	Scientific Literature	J. Med. Chem.	2009	None
CHEMBL517507	GW782912X	0	362.47	0	4.08	GW782912X	Cc1ccc(C(=O)NC2CCC2)cc1-c1ccc(C(=O)NCC2CC2)cc1	Inhibition	'='	1.14	%				UO_0000187					False	CHEMBL1961897	GSK_PKIS: PKA mean inhibition at 1 uM [Nanosyn]	B	BAO_0000357	single protein format	None	None	None	None	None	CHEMBL4101	cAMP-dependent protein kinase alpha-catalytic subunit	Homo sapiens	SINGLE PROTEIN	CHEMBL1961873	16	GSK Published Kinase Inhibitor Set			None
CHEMBL269827	GW276655X	0	383.39	0	1.76	GW276655X	NS(=O)(=O)c1ccc(N/N=C2\C(=O)Nc3ccc(-c4cnco4)cc32)cc1	Inhibition	'='	-2.27	%				UO_0000187					False	CHEMBL1961897	GSK_PKIS: PKA mean inhibition at 1 uM [Nanosyn]	B	BAO_0000357	single protein format	None	None	None	None	None	CHEMBL4101	cAMP-dependent protein kinase alpha-catalytic subunit	Homo sapiens	SINGLE PROTEIN	CHEMBL1961873	16	GSK Published Kinase Inhibitor Set			None
CHEMBL220244	GW427984X	0	296.37	0	3.28	GW427984X	Cc1cc(O)cc(C)c1/C=C/c1cncc(C(=O)N(C)C)c1	Inhibition	'='	1.98	%				UO_0000187					False	CHEMBL1961896	GSK_PKIS: PKA mean inhibition at 0.1 uM [Nanosyn]	B	BAO_0000357	single protein format	None	None	None	None	None	CHEMBL4101	cAMP-dependent protein kinase alpha-catalytic subunit	Homo sapiens	SINGLE PROTEIN	CHEMBL1961873	16	GSK Published Kinase Inhibitor Set			None
CHEMBL205966	GW659893X	0	444.90	1	5.57	GW659893X	Nc1ccc(C#Cc2cncnc2Nc2ccc(OCc3cccc(F)c3)c(Cl)c2)cc1	Inhibition	'='	2.77	%				UO_0000187					False	CHEMBL1961897	GSK_PKIS: PKA mean inhibition at 1 uM [Nanosyn]	B	BAO_0000357	single protein format	None	None	None	None	None	CHEMBL4101	cAMP-dependent protein kinase alpha-catalytic subunit	Homo sapiens	SINGLE PROTEIN	CHEMBL1961873	16	GSK Published Kinase Inhibitor Set			None
CHEMBL519881	GW861893X	0	483.53	1	5.66	GW861893X	COc1cc(Nc2ncc3c(C)nc(-c4cccc(Oc5ccccc5)c4)n3n2)cc(OC)c1OC	Inhibition	'='	-0.04	%				UO_0000187					False	CHEMBL1961897	GSK_PKIS: PKA mean inhibition at 1 uM [Nanosyn]	B	BAO_0000357	single protein format	None	None	None	None	None	CHEMBL4101	cAMP-dependent protein kinase alpha-catalytic subunit	Homo sapiens	SINGLE PROTEIN	CHEMBL1961873	16	GSK Published Kinase Inhibitor Set			None
CHEMBL475761	GW784684X	0	564.09	2	6.81	GW784684X	CN1CCN(Cc2ccc(-c3cc4ncnc(Nc5ccc(OCc6cccc(F)c6)c(Cl)c5)c4s3)o2)CC1	Inhibition	'='	1.2	%				UO_0000187					False	CHEMBL1961896	GSK_PKIS: PKA mean inhibition at 0.1 uM [Nanosyn]	B	BAO_0000357	single protein format	None	None	None	None	None	CHEMBL4101	cAMP-dependent protein kinase alpha-catalytic subunit	Homo sapiens	SINGLE PROTEIN	CHEMBL1961873	16	GSK Published Kinase Inhibitor Set			None
CHEMBL186213	GW827105X	0	462.44	1	5.62	GW827105X	COc1ccc(-c2nn3ncccc3c2-c2ccnc(Nc3cccc(C(F)(F)F)c3)n2)cc1	Inhibition	'='	2.04	%				UO_0000187					False	CHEMBL1961896	GSK_PKIS: PKA mean inhibition at 0.1 uM [Nanosyn]	B	BAO_0000357	single protein format	None	None	None	None	None	CHEMBL4101	cAMP-dependent protein kinase alpha-catalytic subunit	Homo sapiens	SINGLE PROTEIN	CHEMBL1961873	16	GSK Published Kinase Inhibitor Set			None
CHEMBL495902	GW820759X	0	291.35	0	3.43	GW820759X	Cc1ccc(C(=O)NC2CC2)cc1-c1ccc2[nH]ncc2c1	Inhibition	'='	0.47	%				UO_0000187					False	CHEMBL1961897	GSK_PKIS: PKA mean inhibition at 1 uM [Nanosyn]	B	BAO_0000357	single protein format	None	None	None	None	None	CHEMBL4101	cAMP-dependent protein kinase alpha-catalytic subunit	Homo sapiens	SINGLE PROTEIN	CHEMBL1961873	16	GSK Published Kinase Inhibitor Set			None
CHEMBL38380	FASUDIL	3	291.38	0	1.22	K00075	O=S(=O)(c1cccc2cnccc12)N1CCCNCC1	Thermal melting change	'='	4.0	degrees C				UO_0000027					False	CHEMBL3430832	Delta TM value showing the stabilisation of PRKACA produced by compound binding	B	BAO_0000357	single protein format	Homo sapiens	None	None	None	None	CHEMBL4101	cAMP-dependent protein kinase alpha-catalytic subunit	Homo sapiens	SINGLE PROTEIN	CHEMBL1145498	1	Scientific Literature	Proc. Natl. Acad. Sci. U.S.A.	2007	None
CHEMBL290904		0	284.34	0	3.13	K00601a	Cc1ccc(NC2=CC(=O)c3sc(C)nc3C2=O)cc1	Thermal melting change	'='	-0.4	degrees C				UO_0000027					False	CHEMBL3430832	Delta TM value showing the stabilisation of PRKACA produced by compound binding	B	BAO_0000357	single protein format	Homo sapiens	None	None	None	None	CHEMBL4101	cAMP-dependent protein kinase alpha-catalytic subunit	Homo sapiens	SINGLE PROTEIN	CHEMBL1145498	1	Scientific Literature	Proc. Natl. Acad. Sci. U.S.A.	2007	None
CHEMBL185569		0	357.41	0	4.55	SID103904337	Cc1cccc(NC(=O)Nc2ccc(-c3cccc4c3CNC4=O)cc2)c1	Ki	'>'	7943.28	nM			inactive	UO_0000065					False	CHEMBL1963835	PUBCHEM_BIOASSAY: Navigating the Kinome. (Class of assay: other) Panel member name: PRKACA	F	BAO_0000019	assay format	None	None	None	None	None	CHEMBL4101	cAMP-dependent protein kinase alpha-catalytic subunit	Homo sapiens	SINGLE PROTEIN	CHEMBL1201862	7	PubChem BioAssays			None
CHEMBL1682341		0	275.31	0	2.73	SID103904526	c1ccc(Cc2cn(-c3ccc4[nH]ncc4c3)nn2)cc1	Ki	'='	1584.89	nM	5.80		active	UO_0000065					False	CHEMBL1963835	PUBCHEM_BIOASSAY: Navigating the Kinome. (Class of assay: other) Panel member name: PRKACA	F	BAO_0000019	assay format	None	None	None	None	None	CHEMBL4101	cAMP-dependent protein kinase alpha-catalytic subunit	Homo sapiens	SINGLE PROTEIN	CHEMBL1201862	7	PubChem BioAssays			None
CHEMBL363648	TAK-715	2	399.52	1	6.00	SID103905024	CCc1nc(-c2cccc(C)c2)c(-c2ccnc(NC(=O)c3ccccc3)c2)s1	Ki	'>'	7943.28	nM			inactive	UO_0000065					False	CHEMBL1963835	PUBCHEM_BIOASSAY: Navigating the Kinome. (Class of assay: other) Panel member name: PRKACA	F	BAO_0000019	assay format	None	None	None	None	None	CHEMBL4101	cAMP-dependent protein kinase alpha-catalytic subunit	Homo sapiens	SINGLE PROTEIN	CHEMBL1201862	7	PubChem BioAssays			None
CHEMBL1992125		0	407.47	0	4.03	SID103905213	COc1cc(Nc2ncnc(N3CCCc4cc(C)ccc43)n2)cc(OC)c1OC	Ki	'='	1000.0	nM	6.00		active	UO_0000065					False	CHEMBL1963835	PUBCHEM_BIOASSAY: Navigating the Kinome. (Class of assay: other) Panel member name: PRKACA	F	BAO_0000019	assay format	None	None	None	None	None	CHEMBL4101	cAMP-dependent protein kinase alpha-catalytic subunit	Homo sapiens	SINGLE PROTEIN	CHEMBL1201862	7	PubChem BioAssays			None
CHEMBL479038	GW806776X	0	334.42	0	3.39	GW806776X	O=C(NCC1CC1)c1ccc(-c2cccc(C(=O)NC3CC3)c2)cc1	Inhibition	'='	0.93	%				UO_0000187					False	CHEMBL1961896	GSK_PKIS: PKA mean inhibition at 0.1 uM [Nanosyn]	B	BAO_0000357	single protein format	None	None	None	None	None	CHEMBL4101	cAMP-dependent protein kinase alpha-catalytic subunit	Homo sapiens	SINGLE PROTEIN	CHEMBL1961873	16	GSK Published Kinase Inhibitor Set			None
CHEMBL1644620		0	387.44	0	3.37	12	O=c1[nH]nc(-c2ccnc(NC3CCOCC3)c2)n1-c1ccc2ccccc2c1	Inhibition	'='	6.0	%				UO_0000187					False	CHEMBL1648815	Inhibition of PRKACA at 10 uM after 60 mins by TR-FRET assay	B	BAO_0000357	single protein format	None	None	None	None	None	CHEMBL4101	cAMP-dependent protein kinase alpha-catalytic subunit	Homo sapiens	SINGLE PROTEIN	CHEMBL1641539	1	Scientific Literature	Bioorg. Med. Chem. Lett.	2011	None
CHEMBL1078245		0	307.31	0	2.67	25	COc1ccc(-n2c(-c3nonc3N)nc3ccccc32)cc1	Ki	'>'	4000.0	nM				UO_0000065					False	CHEMBL1104157	Inhibition of PKAalpha assessed as decrease in NADH absorbance at 340 nm in the presence of	B	BAO_0000357	single protein format	None	None	None	None	None	CHEMBL4101	cAMP-dependent protein kinase alpha-catalytic subunit	Homo sapiens	SINGLE PROTEIN	CHEMBL1153801	1	Scientific Literature	Bioorg. Med. Chem. Lett.	2009	None
CHEMBL269538	HARMINE	0	212.25	0	3.03	Harmine	COc1ccc2c(c1)[nH]c1c(C)nccc12	Activity	'='	80.0	%				UO_0000187					False	CHEMBL1062854	Percentage PKA activity remaining in the presence of 1uM inhibitor	B	BAO_0000357	single protein format	Homo sapiens	None	None	None	None	CHEMBL4101	cAMP-dependent protein kinase alpha-catalytic subunit	Homo sapiens	SINGLE PROTEIN	CHEMBL1150976	1	Scientific Literature	Biochem. J.	2007	None
CHEMBL129177	HARMALOL	0	200.24	0	2.24	Harmalol	CC1=NCCc2c1[nH]c1cc(O)ccc21	Activity	'='	90.0	%				UO_0000187					False	CHEMBL1062854	Percentage PKA activity remaining in the presence of 1uM inhibitor	B	BAO_0000357	single protein format	Homo sapiens	None	None	None	None	CHEMBL4101	cAMP-dependent protein kinase alpha-catalytic subunit	Homo sapiens	SINGLE PROTEIN	CHEMBL1150976	1	Scientific Literature	Biochem. J.	2007	None
CHEMBL97771		0	373.41	1	5.18	Src-I1	COc1cc2ncnc(Nc3ccc(Oc4ccccc4)cc3)c2cc1OC	Activity	'='	95.0	%				UO_0000187					False	CHEMBL1062854	Percentage PKA activity remaining in the presence of 1uM inhibitor	B	BAO_0000357	single protein format	Homo sapiens	None	None	None	None	CHEMBL4101	cAMP-dependent protein kinase alpha-catalytic subunit	Homo sapiens	SINGLE PROTEIN	CHEMBL1150976	1	Scientific Literature	Biochem. J.	2007	None
CHEMBL1794053	GW407323A	0	529.64	1	5.12	GW407323A	Cl.Nc1nc(-c2ccc3c(c2)C(=Cc2cc(Br)c(O)c(Br)c2)C(=O)N3)cs1	Inhibition	'='	-0.7	%				UO_0000187					False	CHEMBL1961897	GSK_PKIS: PKA mean inhibition at 1 uM [Nanosyn]	B	BAO_0000357	single protein format	None	None	None	None	None	CHEMBL4101	cAMP-dependent protein kinase alpha-catalytic subunit	Homo sapiens	SINGLE PROTEIN	CHEMBL1961873	16	GSK Published Kinase Inhibitor Set			None
CHEMBL374453	GSK-299115A	0	415.28	0	4.39	GSK299115A	CC1=C(C(=O)Nc2ccc3[nH]ncc3c2)C(c2ccc(Cl)c(Cl)c2)CC(=O)N1	Inhibition	'='	7.32	%				UO_0000187					False	CHEMBL1961896	GSK_PKIS: PKA mean inhibition at 0.1 uM [Nanosyn]	B	BAO_0000357	single protein format	None	None	None	None	None	CHEMBL4101	cAMP-dependent protein kinase alpha-catalytic subunit	Homo sapiens	SINGLE PROTEIN	CHEMBL1961873	16	GSK Published Kinase Inhibitor Set			None
CHEMBL257113	GW734508X	0	333.39	0	3.85	GW734508X	Cc1nnc(-c2cccc(-c3ccc(C(=O)NCC4CC4)cc3)c2)o1	Inhibition	'='	1.83	%				UO_0000187					False	CHEMBL1961896	GSK_PKIS: PKA mean inhibition at 0.1 uM [Nanosyn]	B	BAO_0000357	single protein format	None	None	None	None	None	CHEMBL4101	cAMP-dependent protein kinase alpha-catalytic subunit	Homo sapiens	SINGLE PROTEIN	CHEMBL1961873	16	GSK Published Kinase Inhibitor Set			None
CHEMBL111456		0	423.54	1	5.31	K00044	C[S+]([O-])c1ccc(CSc2nc(-c3ccc(F)cc3)c(-c3ccncc3)[nH]2)cc1	Thermal melting change	'='	-0.2	degrees C				UO_0000027					False	CHEMBL3430832	Delta TM value showing the stabilisation of PRKACA produced by compound binding	B	BAO_0000357	single protein format	Homo sapiens	None	None	None	None	CHEMBL4101	cAMP-dependent protein kinase alpha-catalytic subunit	Homo sapiens	SINGLE PROTEIN	CHEMBL1145498	1	Scientific Literature	Proc. Natl. Acad. Sci. U.S.A.	2007	None
CHEMBL411901		0	385.90	0	3.49	K00083	CCn1cnc2c(N)nc(N(c3cccc(Cl)c3)[C@@H]3CCCC[C@@H]3N)nc21	Thermal melting change	'='	3.0	degrees C				UO_0000027					False	CHEMBL3430832	Delta TM value showing the stabilisation of PRKACA produced by compound binding	B	BAO_0000357	single protein format	Homo sapiens	None	None	None	None	CHEMBL4101	cAMP-dependent protein kinase alpha-catalytic subunit	Homo sapiens	SINGLE PROTEIN	CHEMBL1145498	1	Scientific Literature	Proc. Natl. Acad. Sci. U.S.A.	2007	None
CHEMBL939	GEFITINIB	4	446.91	0	4.28	Gefitinib	COc1cc2ncnc(Nc3ccc(F)c(Cl)c3)c2cc1OCCCN1CCOCC1	Thermal melting change	'='	1.1	degrees C				UO_0000027					False	CHEMBL3430832	Delta TM value showing the stabilisation of PRKACA produced by compound binding	B	BAO_0000357	single protein format	Homo sapiens	None	None	None	None	CHEMBL4101	cAMP-dependent protein kinase alpha-catalytic subunit	Homo sapiens	SINGLE PROTEIN	CHEMBL1145498	1	Scientific Literature	Proc. Natl. Acad. Sci. U.S.A.	2007	None
CHEMBL66004	GW578748X	0	284.28	0	1.51	GW578748X	COc1cc(/C=N/Nc2ncnc3[nH]ncc23)ccc1O	Inhibition	'='	5.96	%				UO_0000187					False	CHEMBL1961897	GSK_PKIS: PKA mean inhibition at 1 uM [Nanosyn]	B	BAO_0000357	single protein format	None	None	None	None	None	CHEMBL4101	cAMP-dependent protein kinase alpha-catalytic subunit	Homo sapiens	SINGLE PROTEIN	CHEMBL1961873	16	GSK Published Kinase Inhibitor Set			None
CHEMBL430226	6-BROMOINDIRUBIN-3'-ACETOXIME	0	398.22	0	3.51	K00199	CC(=O)O/N=C1C(=C2/C(=O)Nc3cc(Br)ccc32)/Nc2ccccc2/1	Thermal melting change	'='	3.0	degrees C				UO_0000027					False	CHEMBL3430832	Delta TM value showing the stabilisation of PRKACA produced by compound binding	B	BAO_0000357	single protein format	Homo sapiens	None	None	None	None	CHEMBL4101	cAMP-dependent protein kinase alpha-catalytic subunit	Homo sapiens	SINGLE PROTEIN	CHEMBL1145498	1	Scientific Literature	Proc. Natl. Acad. Sci. U.S.A.	2007	None
CHEMBL3401979		0	438.44	0	4.38	6	Oc1cc([C@H]2C3CCC(CC3)[C@@H]2Nc2nc(-c3c[nH]c4ncc(F)cc34)ncc2F)no1	Ki	'='	590.0	nM	6.23			UO_0000065	14.21	0.27	1.85	5.52	False	CHEMBL3405456	Inhibition of PKAa (unknown origin)	B	BAO_0000357	single protein format	Homo sapiens	None	None	None	None	CHEMBL4101	cAMP-dependent protein kinase alpha-catalytic subunit	Homo sapiens	SINGLE PROTEIN	CHEMBL3399966	1	Scientific Literature	Bioorg. Med. Chem. Lett.	2015	None
CHEMBL272026	GW290597X	0	467.51	0	1.12	GW290597X	NS(=O)(=O)c1ccc(N/N=C2\C(=O)Nc3ccc(C(=O)NCCCn4ccnc4)cc32)cc1	Inhibition	'='	2.3	%				UO_0000187					False	CHEMBL1961896	GSK_PKIS: PKA mean inhibition at 0.1 uM [Nanosyn]	B	BAO_0000357	single protein format	None	None	None	None	None	CHEMBL4101	cAMP-dependent protein kinase alpha-catalytic subunit	Homo sapiens	SINGLE PROTEIN	CHEMBL1961873	16	GSK Published Kinase Inhibitor Set			None
CHEMBL1909385	GW458787A	0	565.10	2	5.35	GW458787A	CS(=O)(=O)CCNCc1ccc(-c2ccc3ncnc(Nc4ccc(OCc5ccccc5)cc4)c3c2)o1.Cl	Inhibition	'='	2.45	%				UO_0000187					False	CHEMBL1961897	GSK_PKIS: PKA mean inhibition at 1 uM [Nanosyn]	B	BAO_0000357	single protein format	None	None	None	None	None	CHEMBL4101	cAMP-dependent protein kinase alpha-catalytic subunit	Homo sapiens	SINGLE PROTEIN	CHEMBL1961873	16	GSK Published Kinase Inhibitor Set			None
CHEMBL1909359	GW771127A	0	459.96	0	2.83	GW771127A	Cc1c2ccc(N(C)c3ccnc(Nc4cccc(S(N)(=O)=O)c4)n3)cc2nn1C.Cl	Inhibition	'='	-2.27	%				UO_0000187					False	CHEMBL1961896	GSK_PKIS: PKA mean inhibition at 0.1 uM [Nanosyn]	B	BAO_0000357	single protein format	None	None	None	None	None	CHEMBL4101	cAMP-dependent protein kinase alpha-catalytic subunit	Homo sapiens	SINGLE PROTEIN	CHEMBL1961873	16	GSK Published Kinase Inhibitor Set			None
CHEMBL2006237		0	393.50	0	1.77	SID103904687	CN1CCN(CCCNc2cccc(-c3nc4c(C(N)=O)cccc4[nH]3)n2)CC1	Ki	'>'	7943.28	nM			inactive	UO_0000065					False	CHEMBL1963835	PUBCHEM_BIOASSAY: Navigating the Kinome. (Class of assay: other) Panel member name: PRKACA	F	BAO_0000019	assay format	None	None	None	None	None	CHEMBL4101	cAMP-dependent protein kinase alpha-catalytic subunit	Homo sapiens	SINGLE PROTEIN	CHEMBL1201862	7	PubChem BioAssays			None
CHEMBL473629	GSK-204925A	0	423.49	0	3.82	GSK204925A	COc1cc2ncn(-c3cc(OCCc4ccccc4)c(C(N)=O)s3)c2cc1OC	Inhibition	'='	1.37	%				UO_0000187					False	CHEMBL1961896	GSK_PKIS: PKA mean inhibition at 0.1 uM [Nanosyn]	B	BAO_0000357	single protein format	None	None	None	None	None	CHEMBL4101	cAMP-dependent protein kinase alpha-catalytic subunit	Homo sapiens	SINGLE PROTEIN	CHEMBL1961873	16	GSK Published Kinase Inhibitor Set			None
CHEMBL306865	GW784752X	0	345.37	0	2.67	GW784752X	COc1cccc(-n2ncc3c(N/N=C/c4ccncc4)ncnc32)c1	Inhibition	'='	1.96	%				UO_0000187					False	CHEMBL1961896	GSK_PKIS: PKA mean inhibition at 0.1 uM [Nanosyn]	B	BAO_0000357	single protein format	None	None	None	None	None	CHEMBL4101	cAMP-dependent protein kinase alpha-catalytic subunit	Homo sapiens	SINGLE PROTEIN	CHEMBL1961873	16	GSK Published Kinase Inhibitor Set			None
CHEMBL1794057	GW284408X	0	292.30	0	2.26	GW284408X	O=C1Nc2ccccc2/C1=C/Nc1ccc2[nH]c(=O)[nH]c2c1	Inhibition	'='	2.27	%				UO_0000187					False	CHEMBL1961896	GSK_PKIS: PKA mean inhibition at 0.1 uM [Nanosyn]	B	BAO_0000357	single protein format	None	None	None	None	None	CHEMBL4101	cAMP-dependent protein kinase alpha-catalytic subunit	Homo sapiens	SINGLE PROTEIN	CHEMBL1961873	16	GSK Published Kinase Inhibitor Set			None
CHEMBL1967720		0	529.60	2	5.41	SID103904341	CC(C)(C(N)=O)n1cc(-c2cnc(N)c3c(-c4ccc(NC(=O)Nc5cccc(F)c5)cc4)csc23)cn1	Ki	'>'	7943.28	nM			inactive	UO_0000065					False	CHEMBL1963835	PUBCHEM_BIOASSAY: Navigating the Kinome. (Class of assay: other) Panel member name: PRKACA	F	BAO_0000019	assay format	None	None	None	None	None	CHEMBL4101	cAMP-dependent protein kinase alpha-catalytic subunit	Homo sapiens	SINGLE PROTEIN	CHEMBL1201862	7	PubChem BioAssays			None
CHEMBL1991800		0	446.53	0	4.38	SID103904760	CC(C)(CO)CNc1nccc(-c2c(-c3ccc(F)cc3)nc3c(CC4CC4)nccn23)n1	Ki	'>'	7943.28	nM			inactive	UO_0000065					False	CHEMBL1963835	PUBCHEM_BIOASSAY: Navigating the Kinome. (Class of assay: other) Panel member name: PRKACA	F	BAO_0000019	assay format	None	None	None	None	None	CHEMBL4101	cAMP-dependent protein kinase alpha-catalytic subunit	Homo sapiens	SINGLE PROTEIN	CHEMBL1201862	7	PubChem BioAssays			None
CHEMBL1972125		0	462.55	0	4.99	SID103904473	Nc1ccc(-c2cncc(OCC(N)Cc3c[nH]c4ccccc34)c2)cc1C(=O)c1ccccc1	Ki	'>'	7943.28	nM			inactive	UO_0000065					False	CHEMBL1963835	PUBCHEM_BIOASSAY: Navigating the Kinome. (Class of assay: other) Panel member name: PRKACA	F	BAO_0000019	assay format	None	None	None	None	None	CHEMBL4101	cAMP-dependent protein kinase alpha-catalytic subunit	Homo sapiens	SINGLE PROTEIN	CHEMBL1201862	7	PubChem BioAssays			None
CHEMBL1975534		0	363.16	0	-0.70	SID103905378	NCC(O)C(O)Cn1cc(I)c2c(N)ncnc21	Ki	'='	6309.57	nM	5.20		active	UO_0000065					False	CHEMBL1963835	PUBCHEM_BIOASSAY: Navigating the Kinome. (Class of assay: other) Panel member name: PRKACA	F	BAO_0000019	assay format	None	None	None	None	None	CHEMBL4101	cAMP-dependent protein kinase alpha-catalytic subunit	Homo sapiens	SINGLE PROTEIN	CHEMBL1201862	7	PubChem BioAssays			None
CHEMBL1966703		0	325.39	0	4.06	SID103905100	Cc1n[nH]c2c1C(c1ccccc1F)C1=C(CC(C)(C)CC1=O)N2	Ki	'>'	7943.28	nM			inactive	UO_0000065					False	CHEMBL1963835	PUBCHEM_BIOASSAY: Navigating the Kinome. (Class of assay: other) Panel member name: PRKACA	F	BAO_0000019	assay format	None	None	None	None	None	CHEMBL4101	cAMP-dependent protein kinase alpha-catalytic subunit	Homo sapiens	SINGLE PROTEIN	CHEMBL1201862	7	PubChem BioAssays			None
CHEMBL1988581		0	233.27	0	0.77	SID103905639	Cc1cc(=O)n2ccc(CN(C)C)c(O)c2n1	Ki	'='	79.43	nM	7.10		active	UO_0000065					False	CHEMBL1963835	PUBCHEM_BIOASSAY: Navigating the Kinome. (Class of assay: other) Panel member name: PRKACA	F	BAO_0000019	assay format	None	None	None	None	None	CHEMBL4101	cAMP-dependent protein kinase alpha-catalytic subunit	Homo sapiens	SINGLE PROTEIN	CHEMBL1201862	7	PubChem BioAssays			None
CHEMBL422897		0	401.85	0	3.30	SID103905277	CN1CCC(c2c(O)cc(O)c3c(=O)cc(-c4ccccc4Cl)oc23)C(O)C1	Ki	'>'	3981.07	nM			inactive	UO_0000065					False	CHEMBL1963835	PUBCHEM_BIOASSAY: Navigating the Kinome. (Class of assay: other) Panel member name: PRKACA	F	BAO_0000019	assay format	None	None	None	None	None	CHEMBL4101	cAMP-dependent protein kinase alpha-catalytic subunit	Homo sapiens	SINGLE PROTEIN	CHEMBL1201862	7	PubChem BioAssays			None
CHEMBL583144		0	271.13	0	3.44	SID103905309	O=c1[nH]cnc2c1sc1c(Cl)ccc(Cl)c12	Ki	'>'	7943.28	nM			inactive	UO_0000065					False	CHEMBL1963835	PUBCHEM_BIOASSAY: Navigating the Kinome. (Class of assay: other) Panel member name: PRKACA	F	BAO_0000019	assay format	None	None	None	None	None	CHEMBL4101	cAMP-dependent protein kinase alpha-catalytic subunit	Homo sapiens	SINGLE PROTEIN	CHEMBL1201862	7	PubChem BioAssays			None
CHEMBL1985153		0	327.39	0	2.60	SID103904621	NC1CCCCC1Nc1nccc(Nc2ccccc2C(=O)O)n1	Ki	'>'	7943.28	nM			inactive	UO_0000065					False	CHEMBL1963835	PUBCHEM_BIOASSAY: Navigating the Kinome. (Class of assay: other) Panel member name: PRKACA	F	BAO_0000019	assay format	None	None	None	None	None	CHEMBL4101	cAMP-dependent protein kinase alpha-catalytic subunit	Homo sapiens	SINGLE PROTEIN	CHEMBL1201862	7	PubChem BioAssays			None
CHEMBL1981792		0	368.27	0	4.57	SID103904880	O=C(Nc1cccc(C(F)(F)F)n1)Nc1ccnc2cc(F)c(F)cc12	Ki	'>'	1258.93	nM			inactive	UO_0000065					False	CHEMBL1963835	PUBCHEM_BIOASSAY: Navigating the Kinome. (Class of assay: other) Panel member name: PRKACA	F	BAO_0000019	assay format	None	None	None	None	None	CHEMBL4101	cAMP-dependent protein kinase alpha-catalytic subunit	Homo sapiens	SINGLE PROTEIN	CHEMBL1201862	7	PubChem BioAssays			None
CHEMBL2002586		0	401.92	0	4.50	SID103904731	Clc1cc(Nc2nc(NC3CC3)c3sccc3n2)ccc1N1CCOCC1	Ki	'>'	1258.93	nM			inactive	UO_0000065					False	CHEMBL1963835	PUBCHEM_BIOASSAY: Navigating the Kinome. (Class of assay: other) Panel member name: PRKACA	F	BAO_0000019	assay format	None	None	None	None	None	CHEMBL4101	cAMP-dependent protein kinase alpha-catalytic subunit	Homo sapiens	SINGLE PROTEIN	CHEMBL1201862	7	PubChem BioAssays			None
CHEMBL1970189		0	286.72	0	2.59	SID103905102	Cc1n[nH]c2c1C(c1ccccc1Cl)C(C#N)=C(N)O2	Ki	'>'	7943.28	nM			inactive	UO_0000065					False	CHEMBL1963835	PUBCHEM_BIOASSAY: Navigating the Kinome. (Class of assay: other) Panel member name: PRKACA	F	BAO_0000019	assay format	None	None	None	None	None	CHEMBL4101	cAMP-dependent protein kinase alpha-catalytic subunit	Homo sapiens	SINGLE PROTEIN	CHEMBL1201862	7	PubChem BioAssays			None
CHEMBL2004515		0	239.23	0	2.35	SID103905089	c1nc(-c2ccc3c(c2)OCO3)c2cc[nH]c2n1	Ki	'='	1584.89	nM	5.80		active	UO_0000065					False	CHEMBL1963835	PUBCHEM_BIOASSAY: Navigating the Kinome. (Class of assay: other) Panel member name: PRKACA	F	BAO_0000019	assay format	None	None	None	None	None	CHEMBL4101	cAMP-dependent protein kinase alpha-catalytic subunit	Homo sapiens	SINGLE PROTEIN	CHEMBL1201862	7	PubChem BioAssays			None
CHEMBL1968070		0	289.68	0	1.54	SID103905636	NC(=O)c1cccc2c1Nc1nnc(Cl)cc1C(=O)N2	Ki	'>'	7943.28	nM			inactive	UO_0000065					False	CHEMBL1963835	PUBCHEM_BIOASSAY: Navigating the Kinome. (Class of assay: other) Panel member name: PRKACA	F	BAO_0000019	assay format	None	None	None	None	None	CHEMBL4101	cAMP-dependent protein kinase alpha-catalytic subunit	Homo sapiens	SINGLE PROTEIN	CHEMBL1201862	7	PubChem BioAssays			None
CHEMBL2007151		0	481.64	1	6.15	SID103904994	Cc1c(-c2cccc(OCc3ccccc3)c2)c2c(N)ncnc2n1C1CCC(N2CCCC2)CC1	Ki	'>'	7943.28	nM			inactive	UO_0000065					False	CHEMBL1963835	PUBCHEM_BIOASSAY: Navigating the Kinome. (Class of assay: other) Panel member name: PRKACA	F	BAO_0000019	assay format	None	None	None	None	None	CHEMBL4101	cAMP-dependent protein kinase alpha-catalytic subunit	Homo sapiens	SINGLE PROTEIN	CHEMBL1201862	7	PubChem BioAssays			None
CHEMBL941	IMATINIB	4	493.62	0	4.59	SID103905596	Cc1ccc(NC(=O)c2ccc(CN3CCN(C)CC3)cc2)cc1Nc1nccc(-c2cccnc2)n1	Ki	'>'	3162.28	nM			inactive	UO_0000065					False	CHEMBL1963835	PUBCHEM_BIOASSAY: Navigating the Kinome. (Class of assay: other) Panel member name: PRKACA	F	BAO_0000019	assay format	None	None	None	None	None	CHEMBL4101	cAMP-dependent protein kinase alpha-catalytic subunit	Homo sapiens	SINGLE PROTEIN	CHEMBL1201862	7	PubChem BioAssays			None
CHEMBL1973013		0	328.24	0	3.57	SID103904935	Cc1cnc(Nc2nc(NC(C)C)ncc2Br)s1	Ki	'>'	1258.93	nM			inactive	UO_0000065					False	CHEMBL1963835	PUBCHEM_BIOASSAY: Navigating the Kinome. (Class of assay: other) Panel member name: PRKACA	F	BAO_0000019	assay format	None	None	None	None	None	CHEMBL4101	cAMP-dependent protein kinase alpha-catalytic subunit	Homo sapiens	SINGLE PROTEIN	CHEMBL1201862	7	PubChem BioAssays			None
CHEMBL1969473		0	351.41	0	4.54	SID103904538	c1ccc(Cn2nnc(-c3ccc4[nH]ncc4c3)c2-c2ccccc2)cc1	Ki	'='	31.62	nM	7.50		active	UO_0000065					False	CHEMBL1963835	PUBCHEM_BIOASSAY: Navigating the Kinome. (Class of assay: other) Panel member name: PRKACA	F	BAO_0000019	assay format	None	None	None	None	None	CHEMBL4101	cAMP-dependent protein kinase alpha-catalytic subunit	Homo sapiens	SINGLE PROTEIN	CHEMBL1201862	7	PubChem BioAssays			None
CHEMBL1977138		0	358.38	0	4.00	SID103904818	CC(Nc1cncc(-n2cnc3ccc(C#N)cc32)n1)c1ccccc1F	Ki	'='	794.33	nM	6.10		active	UO_0000065					False	CHEMBL1963835	PUBCHEM_BIOASSAY: Navigating the Kinome. (Class of assay: other) Panel member name: PRKACA	F	BAO_0000019	assay format	None	None	None	None	None	CHEMBL4101	cAMP-dependent protein kinase alpha-catalytic subunit	Homo sapiens	SINGLE PROTEIN	CHEMBL1201862	7	PubChem BioAssays			None
CHEMBL1373282		0	266.34	0	3.03	K00005	CN(C)c1ccc(CC2C(=O)Nc3ccccc32)cc1	Thermal melting change	'='	0.2	degrees C				UO_0000027					False	CHEMBL3430832	Delta TM value showing the stabilisation of PRKACA produced by compound binding	B	BAO_0000357	single protein format	Homo sapiens	None	None	None	None	CHEMBL4101	cAMP-dependent protein kinase alpha-catalytic subunit	Homo sapiens	SINGLE PROTEIN	CHEMBL1145498	1	Scientific Literature	Proc. Natl. Acad. Sci. U.S.A.	2007	None
CHEMBL259388		0	459.59	1	5.34	K00070	Cc1nc2sccn2c(=O)c1CCN1CCC(=C(c2ccccc2)c2ccc(F)cc2)CC1	Thermal melting change	'='	1.6	degrees C				UO_0000027					False	CHEMBL3430832	Delta TM value showing the stabilisation of PRKACA produced by compound binding	B	BAO_0000357	single protein format	Homo sapiens	None	None	None	None	CHEMBL4101	cAMP-dependent protein kinase alpha-catalytic subunit	Homo sapiens	SINGLE PROTEIN	CHEMBL1145498	1	Scientific Literature	Proc. Natl. Acad. Sci. U.S.A.	2007	None
CHEMBL7064		0	220.23	0	2.77	K00068	O=C1c2ccccc2-c2n[nH]c3cccc1c23	Thermal melting change	'='	2.3	degrees C				UO_0000027					False	CHEMBL3430832	Delta TM value showing the stabilisation of PRKACA produced by compound binding	B	BAO_0000357	single protein format	Homo sapiens	None	None	None	None	CHEMBL4101	cAMP-dependent protein kinase alpha-catalytic subunit	Homo sapiens	SINGLE PROTEIN	CHEMBL1145498	1	Scientific Literature	Proc. Natl. Acad. Sci. U.S.A.	2007	None
CHEMBL437612		0	228.25	0	2.10	K00011	Cc1cc(C=C2C(=O)C=CC2=O)cc(C)c1O	Thermal melting change	'='	0.5	degrees C				UO_0000027					False	CHEMBL3430832	Delta TM value showing the stabilisation of PRKACA produced by compound binding	B	BAO_0000357	single protein format	Homo sapiens	None	None	None	None	CHEMBL4101	cAMP-dependent protein kinase alpha-catalytic subunit	Homo sapiens	SINGLE PROTEIN	CHEMBL1145498	1	Scientific Literature	Proc. Natl. Acad. Sci. U.S.A.	2007	None
CHEMBL3408381		0	406.51	1	6.10	14	N#Cc1c(-c2ccccc2)cc(-c2ccccc2)nc1NC(=S)Nc1ccccc1	Inhibition	'='	5.0	%				UO_0000187					False	CHEMBL3412787	Inhibition of PKACalpha (unknown origin) assessed as inhibition of peptide phosphorylation at 30 uM by based microfluidic mobility shift assay	B	BAO_0000357	single protein format	Homo sapiens	None	None	None	None	CHEMBL4101	cAMP-dependent protein kinase alpha-catalytic subunit	Homo sapiens	SINGLE PROTEIN	CHEMBL3407353	1	Scientific Literature	Eur. J. Med. Chem.	2015	None
CHEMBL3408392		0	506.63	2	8.04	24	N#Cc1c(-c2ccccc2)cc(-c2ccccc2)nc1/N=c1\scc(-c2ccccc2)n1-c1ccccc1	Inhibition	'='	2.0	%				UO_0000187					False	CHEMBL3412787	Inhibition of PKACalpha (unknown origin) assessed as inhibition of peptide phosphorylation at 30 uM by based microfluidic mobility shift assay	B	BAO_0000357	single protein format	Homo sapiens	None	None	None	None	CHEMBL4101	cAMP-dependent protein kinase alpha-catalytic subunit	Homo sapiens	SINGLE PROTEIN	CHEMBL3407353	1	Scientific Literature	Eur. J. Med. Chem.	2015	None
CHEMBL3361128		0	254.24	0	2.71	S6	O=C1/C(=C\c2ccc(O)c(O)c2)Oc2ccccc21	IC50	'='	100000.0	nM	4.00			UO_0000065	15.73	0.29	1.29	5.99	False	CHEMBL3372242	Inhibition of recombinant PRKACA (unknown origin) after 60 mins by z'-lyte kinase assay	B	BAO_0000357	single protein format	Homo sapiens	None	None	None	None	CHEMBL4101	cAMP-dependent protein kinase alpha-catalytic subunit	Homo sapiens	SINGLE PROTEIN	CHEMBL3351909	1	Scientific Literature	Eur. J. Med. Chem.	2015	None
CHEMBL1909400		0	557.55	1	5.48	SB-284847-BT	Cc1cccc(Oc2nccc(-c3c(-c4ccc(F)cc4)ncn3C3CCNCC3)n2)c1C.O=C(O)C(F)(F)F	Inhibition	'='	4.13	%				UO_0000187					False	CHEMBL1961896	GSK_PKIS: PKA mean inhibition at 0.1 uM [Nanosyn]	B	BAO_0000357	single protein format	None	None	None	None	None	CHEMBL4101	cAMP-dependent protein kinase alpha-catalytic subunit	Homo sapiens	SINGLE PROTEIN	CHEMBL1961873	16	GSK Published Kinase Inhibitor Set			None
CHEMBL206010	GW814408X	0	344.38	0	3.47	GW814408X	COc1cccc(-c2c[nH]c3c(N/N=C/c4ccncc4)ncnc23)c1	Inhibition	'='	3.93	%				UO_0000187					False	CHEMBL1961897	GSK_PKIS: PKA mean inhibition at 1 uM [Nanosyn]	B	BAO_0000357	single protein format	None	None	None	None	None	CHEMBL4101	cAMP-dependent protein kinase alpha-catalytic subunit	Homo sapiens	SINGLE PROTEIN	CHEMBL1961873	16	GSK Published Kinase Inhibitor Set			None
CHEMBL176553	GW631581B	0	296.33	0	4.10	GW631581B	COc1cc(Nc2ncc(-c3ccccc3)o2)cc(OC)c1	Inhibition	'='	1.67	%				UO_0000187					False	CHEMBL1961897	GSK_PKIS: PKA mean inhibition at 1 uM [Nanosyn]	B	BAO_0000357	single protein format	None	None	None	None	None	CHEMBL4101	cAMP-dependent protein kinase alpha-catalytic subunit	Homo sapiens	SINGLE PROTEIN	CHEMBL1961873	16	GSK Published Kinase Inhibitor Set			None
CHEMBL1825138		0	450.35	1	5.04	SID103905245	CC(Oc1cc(-c2cnn(C3CCNCC3)c2)cnc1N)c1c(Cl)ccc(F)c1Cl	Ki	'>'	1584.89	nM			inactive	UO_0000065					False	CHEMBL1963835	PUBCHEM_BIOASSAY: Navigating the Kinome. (Class of assay: other) Panel member name: PRKACA	F	BAO_0000019	assay format	None	None	None	None	None	CHEMBL4101	cAMP-dependent protein kinase alpha-catalytic subunit	Homo sapiens	SINGLE PROTEIN	CHEMBL1201862	7	PubChem BioAssays			None
CHEMBL1909378		0	420.86	0	3.63	SB-431542-A	Cl.NC(=O)c1ccc(-c2nc(-c3ccccn3)c(-c3ccc4c(c3)OCO4)[nH]2)cc1	Inhibition	'='	1.0	%				UO_0000187					False	CHEMBL1961896	GSK_PKIS: PKA mean inhibition at 0.1 uM [Nanosyn]	B	BAO_0000357	single protein format	None	None	None	None	None	CHEMBL4101	cAMP-dependent protein kinase alpha-catalytic subunit	Homo sapiens	SINGLE PROTEIN	CHEMBL1961873	16	GSK Published Kinase Inhibitor Set			None
CHEMBL1909369	GW693917A	0	556.93	2	7.07	GW693917A	COC(=O)Nc1nc2ccc(Oc3ccc(NC(=O)Nc4cc(C(F)(F)F)ccc4F)cc3)cc2s1.Cl	Inhibition	'='	1.2	%				UO_0000187					False	CHEMBL1961896	GSK_PKIS: PKA mean inhibition at 0.1 uM [Nanosyn]	B	BAO_0000357	single protein format	None	None	None	None	None	CHEMBL4101	cAMP-dependent protein kinase alpha-catalytic subunit	Homo sapiens	SINGLE PROTEIN	CHEMBL1961873	16	GSK Published Kinase Inhibitor Set			None
CHEMBL365072		0	258.29	0	1.65	SB-751148	CCc1nccc2c1nc(-c1nonc1N)n2CC	Inhibition	'='	4.19	%				UO_0000187					False	CHEMBL1961897	GSK_PKIS: PKA mean inhibition at 1 uM [Nanosyn]	B	BAO_0000357	single protein format	None	None	None	None	None	CHEMBL4101	cAMP-dependent protein kinase alpha-catalytic subunit	Homo sapiens	SINGLE PROTEIN	CHEMBL1961873	16	GSK Published Kinase Inhibitor Set			None
CHEMBL1986756		0	360.34	0	4.86	SID103904878	CCc1ccc2c(NC(=O)Nc3cccc(C(F)(F)F)n3)ccnc2c1	Ki	'>'	1258.93	nM			inactive	UO_0000065					False	CHEMBL1963835	PUBCHEM_BIOASSAY: Navigating the Kinome. (Class of assay: other) Panel member name: PRKACA	F	BAO_0000019	assay format	None	None	None	None	None	CHEMBL4101	cAMP-dependent protein kinase alpha-catalytic subunit	Homo sapiens	SINGLE PROTEIN	CHEMBL1201862	7	PubChem BioAssays			None
CHEMBL2003638		0	412.43	0	4.26	SID103904514	O=C(Nc1n[nH]c2ccc(-c3cn(Cc4ccccc4)nn3)cc12)c1cccc(F)c1	Ki	'='	1258.93	nM	5.90		active	UO_0000065					False	CHEMBL1963835	PUBCHEM_BIOASSAY: Navigating the Kinome. (Class of assay: other) Panel member name: PRKACA	F	BAO_0000019	assay format	None	None	None	None	None	CHEMBL4101	cAMP-dependent protein kinase alpha-catalytic subunit	Homo sapiens	SINGLE PROTEIN	CHEMBL1201862	7	PubChem BioAssays			None
CHEMBL451964		0	319.29	0	3.38	SID103905360	FC(F)(F)c1ccc(-c2nnc3ccc(NC4CC4)nn23)cc1	Ki	'>'	7943.28	nM			inactive	UO_0000065					False	CHEMBL1963835	PUBCHEM_BIOASSAY: Navigating the Kinome. (Class of assay: other) Panel member name: PRKACA	F	BAO_0000019	assay format	None	None	None	None	None	CHEMBL4101	cAMP-dependent protein kinase alpha-catalytic subunit	Homo sapiens	SINGLE PROTEIN	CHEMBL1201862	7	PubChem BioAssays			None
CHEMBL508928		0	438.50	0	4.33	SID103904288	Cc1cccc(NC(=O)Nc2ccc(-c3cnc4c(-c5cnn(C)c5)cnn4c3N)cc2)c1	Ki	'>'	7943.28	nM			inactive	UO_0000065					False	CHEMBL1963835	PUBCHEM_BIOASSAY: Navigating the Kinome. (Class of assay: other) Panel member name: PRKACA	F	BAO_0000019	assay format	None	None	None	None	None	CHEMBL4101	cAMP-dependent protein kinase alpha-catalytic subunit	Homo sapiens	SINGLE PROTEIN	CHEMBL1201862	7	PubChem BioAssays			None
CHEMBL248757		0	471.93	0	4.27	SID103905151	N#Cc1ncc2nc1OCCCCOc1cc(NCc3cncs3)c(Cl)cc1NC(=O)N2	Ki	'>'	7943.28	nM			inactive	UO_0000065					False	CHEMBL1963835	PUBCHEM_BIOASSAY: Navigating the Kinome. (Class of assay: other) Panel member name: PRKACA	F	BAO_0000019	assay format	None	None	None	None	None	CHEMBL4101	cAMP-dependent protein kinase alpha-catalytic subunit	Homo sapiens	SINGLE PROTEIN	CHEMBL1201862	7	PubChem BioAssays			None
CHEMBL259389	QUINOXALINE1	0	185.19	0	1.09	K00033	Nc1n[nH]c2nc3ccccc3nc12	Thermal melting change	'='	0.6	degrees C				UO_0000027					False	CHEMBL3430832	Delta TM value showing the stabilisation of PRKACA produced by compound binding	B	BAO_0000357	single protein format	Homo sapiens	None	None	None	None	CHEMBL4101	cAMP-dependent protein kinase alpha-catalytic subunit	Homo sapiens	SINGLE PROTEIN	CHEMBL1145498	1	Scientific Literature	Proc. Natl. Acad. Sci. U.S.A.	2007	None
CHEMBL1983070		0	345.40	0	4.70	SID103905399	CCOc1ccccc1-c1cccc(-c2n[nH]c3nc(O)cc(C)c23)c1	Ki	'>'	1258.93	nM			inactive	UO_0000065					False	CHEMBL1963835	PUBCHEM_BIOASSAY: Navigating the Kinome. (Class of assay: other) Panel member name: PRKACA	F	BAO_0000019	assay format	None	None	None	None	None	CHEMBL4101	cAMP-dependent protein kinase alpha-catalytic subunit	Homo sapiens	SINGLE PROTEIN	CHEMBL1201862	7	PubChem BioAssays			None
CHEMBL1975418		0	315.38	0	3.75	SID103904512	c1ccc(Cn2nnc(-c3ccc4[nH]ncc4c3)c2C2CC2)cc1	Ki	'='	316.23	nM	6.50		active	UO_0000065					False	CHEMBL1963835	PUBCHEM_BIOASSAY: Navigating the Kinome. (Class of assay: other) Panel member name: PRKACA	F	BAO_0000019	assay format	None	None	None	None	None	CHEMBL4101	cAMP-dependent protein kinase alpha-catalytic subunit	Homo sapiens	SINGLE PROTEIN	CHEMBL1201862	7	PubChem BioAssays			None
CHEMBL2004290		0	528.64	2	5.83	SID103904291	COc1ccc(NC(=O)Nc2ccc(-c3csc4c(-c5cnn(CC(C)(C)O)c5)cnc(N)c34)cc2)cc1	Ki	'>'	3981.07	nM			inactive	UO_0000065					False	CHEMBL1963835	PUBCHEM_BIOASSAY: Navigating the Kinome. (Class of assay: other) Panel member name: PRKACA	F	BAO_0000019	assay format	None	None	None	None	None	CHEMBL4101	cAMP-dependent protein kinase alpha-catalytic subunit	Homo sapiens	SINGLE PROTEIN	CHEMBL1201862	7	PubChem BioAssays			None
CHEMBL1682345		0	275.31	0	2.87	SID103904508	c1ccc(Cn2cc(-c3ccc4[nH]ncc4c3)nn2)cc1	Ki	'='	125.89	nM	6.90		active	UO_0000065					False	CHEMBL1963835	PUBCHEM_BIOASSAY: Navigating the Kinome. (Class of assay: other) Panel member name: PRKACA	F	BAO_0000019	assay format	None	None	None	None	None	CHEMBL4101	cAMP-dependent protein kinase alpha-catalytic subunit	Homo sapiens	SINGLE PROTEIN	CHEMBL1201862	7	PubChem BioAssays			None
CHEMBL481491		0	417.41	0	4.78	SID103905430	NC(=O)c1sc(-n2cnc3ccccc32)cc1OCc1ccccc1C(F)(F)F	Ki	'>'	7943.28	nM			inactive	UO_0000065					False	CHEMBL1963835	PUBCHEM_BIOASSAY: Navigating the Kinome. (Class of assay: other) Panel member name: PRKACA	F	BAO_0000019	assay format	None	None	None	None	None	CHEMBL4101	cAMP-dependent protein kinase alpha-catalytic subunit	Homo sapiens	SINGLE PROTEIN	CHEMBL1201862	7	PubChem BioAssays			None
CHEMBL1987948		0	420.93	0	2.95	SID103904224	CS(=O)(=O)NC1CCCC(Nc2nc(Cl)cc(-c3c[nH]c4ncccc34)n2)C1	Ki	'='	158.49	nM	6.80		active	UO_0000065					False	CHEMBL1963835	PUBCHEM_BIOASSAY: Navigating the Kinome. (Class of assay: other) Panel member name: PRKACA	F	BAO_0000019	assay format	None	None	None	None	None	CHEMBL4101	cAMP-dependent protein kinase alpha-catalytic subunit	Homo sapiens	SINGLE PROTEIN	CHEMBL1201862	7	PubChem BioAssays			None
CHEMBL1985566		0	560.65	2	6.20	SID103904723	COc1cc(-c2ccc3c(c2)Nc2ccc(CCOc4ccc(N5CCOCC5)cc4)cc2NC3=O)ccc1CC#N	Ki	'>'	7943.28	nM			inactive	UO_0000065					False	CHEMBL1963835	PUBCHEM_BIOASSAY: Navigating the Kinome. (Class of assay: other) Panel member name: PRKACA	F	BAO_0000019	assay format	None	None	None	None	None	CHEMBL4101	cAMP-dependent protein kinase alpha-catalytic subunit	Homo sapiens	SINGLE PROTEIN	CHEMBL1201862	7	PubChem BioAssays			None
CHEMBL95692	SB-242235	0	353.40	0	3.08	SID103905256	COc1nccc(-c2c(-c3ccc(F)cc3)ncn2C2CCNCC2)n1	Ki	'='	1258.93	nM	5.90		active	UO_0000065					False	CHEMBL1963835	PUBCHEM_BIOASSAY: Navigating the Kinome. (Class of assay: other) Panel member name: PRKACA	F	BAO_0000019	assay format	None	None	None	None	None	CHEMBL4101	cAMP-dependent protein kinase alpha-catalytic subunit	Homo sapiens	SINGLE PROTEIN	CHEMBL1201862	7	PubChem BioAssays			None
CHEMBL1987648		0	406.47	0	3.73	SID103904778	Cc1nccn2c(-c3ccnc(NCC(C)(C)CO)n3)c(-c3ccc(F)cc3)nc12	Ki	'>'	7943.28	nM			inactive	UO_0000065					False	CHEMBL1963835	PUBCHEM_BIOASSAY: Navigating the Kinome. (Class of assay: other) Panel member name: PRKACA	F	BAO_0000019	assay format	None	None	None	None	None	CHEMBL4101	cAMP-dependent protein kinase alpha-catalytic subunit	Homo sapiens	SINGLE PROTEIN	CHEMBL1201862	7	PubChem BioAssays			None
CHEMBL2004637		0	498.63	1	5.39	SID103904825	CCN(CCN)C(=O)c1cccc(-n2nc(C(C)(C)C)cc2NC(=O)Nc2cccc3ccccc23)c1	Ki	'='	630.96	nM	6.20		active	UO_0000065					False	CHEMBL1963835	PUBCHEM_BIOASSAY: Navigating the Kinome. (Class of assay: other) Panel member name: PRKACA	F	BAO_0000019	assay format	None	None	None	None	None	CHEMBL4101	cAMP-dependent protein kinase alpha-catalytic subunit	Homo sapiens	SINGLE PROTEIN	CHEMBL1201862	7	PubChem BioAssays			None
CHEMBL1989029		0	269.30	0	2.42	SID103905114	CC(C)OC1=NNC(=O)C1=Cc1c[nH]c2ccccc12	Ki	'>'	7943.28	nM			inactive	UO_0000065					False	CHEMBL1963835	PUBCHEM_BIOASSAY: Navigating the Kinome. (Class of assay: other) Panel member name: PRKACA	F	BAO_0000019	assay format	None	None	None	None	None	CHEMBL4101	cAMP-dependent protein kinase alpha-catalytic subunit	Homo sapiens	SINGLE PROTEIN	CHEMBL1201862	7	PubChem BioAssays			None
CHEMBL1972849		0	410.38	0	3.25	SID103905069	CC(C)(CO)c1nnc2ccc(-c3c(-c4ccc(F)cc4F)nc4occn34)nn12	Ki	'>'	7943.28	nM			inactive	UO_0000065					False	CHEMBL1963835	PUBCHEM_BIOASSAY: Navigating the Kinome. (Class of assay: other) Panel member name: PRKACA	F	BAO_0000019	assay format	None	None	None	None	None	CHEMBL4101	cAMP-dependent protein kinase alpha-catalytic subunit	Homo sapiens	SINGLE PROTEIN	CHEMBL1201862	7	PubChem BioAssays			None
CHEMBL1986855		0	348.38	0	4.38	SID103904233	COc1ccc(CNc2cc(-c3c[nH]c4ncccc34)cc(F)n2)cc1	Ki	'='	79.43	nM	7.10		active	UO_0000065					False	CHEMBL1963835	PUBCHEM_BIOASSAY: Navigating the Kinome. (Class of assay: other) Panel member name: PRKACA	F	BAO_0000019	assay format	None	None	None	None	None	CHEMBL4101	cAMP-dependent protein kinase alpha-catalytic subunit	Homo sapiens	SINGLE PROTEIN	CHEMBL1201862	7	PubChem BioAssays			None
CHEMBL1975357		0	365.48	1	5.79	SID103905644	CC(C)(C)OC(=O)n1cc(-c2cncn2C2CCCCC2)c2ccccc21	Ki	'>'	7943.28	nM			inactive	UO_0000065					False	CHEMBL1963835	PUBCHEM_BIOASSAY: Navigating the Kinome. (Class of assay: other) Panel member name: PRKACA	F	BAO_0000019	assay format	None	None	None	None	None	CHEMBL4101	cAMP-dependent protein kinase alpha-catalytic subunit	Homo sapiens	SINGLE PROTEIN	CHEMBL1201862	7	PubChem BioAssays			None
CHEMBL259922		0	411.43	0	4.11	SID103905455	Cc1ccc(C(=O)Nc2ccon2)cc1Nc1ncnc2c1cnn2-c1ccccc1	Ki	'>'	7943.28	nM			inactive	UO_0000065					False	CHEMBL1963835	PUBCHEM_BIOASSAY: Navigating the Kinome. (Class of assay: other) Panel member name: PRKACA	F	BAO_0000019	assay format	None	None	None	None	None	CHEMBL4101	cAMP-dependent protein kinase alpha-catalytic subunit	Homo sapiens	SINGLE PROTEIN	CHEMBL1201862	7	PubChem BioAssays			None
CHEMBL1997617		0	482.63	1	5.20	SID103904991	CN1CCN(C2CCC(n3cc(-c4ccc(Oc5ccccc5)cc4)c4c(N)ncnc43)CC2)CC1	Ki	'>'	7943.28	nM			inactive	UO_0000065					False	CHEMBL1963835	PUBCHEM_BIOASSAY: Navigating the Kinome. (Class of assay: other) Panel member name: PRKACA	F	BAO_0000019	assay format	None	None	None	None	None	CHEMBL4101	cAMP-dependent protein kinase alpha-catalytic subunit	Homo sapiens	SINGLE PROTEIN	CHEMBL1201862	7	PubChem BioAssays			None
CHEMBL1966069		0	316.33	0	1.94	SID103905296	c1ccc2c(c1)nnn2Cc1cn(-c2ccc3[nH]ncc3c2)nn1	Ki	'='	501.19	nM	6.30		active	UO_0000065					False	CHEMBL1963835	PUBCHEM_BIOASSAY: Navigating the Kinome. (Class of assay: other) Panel member name: PRKACA	F	BAO_0000019	assay format	None	None	None	None	None	CHEMBL4101	cAMP-dependent protein kinase alpha-catalytic subunit	Homo sapiens	SINGLE PROTEIN	CHEMBL1201862	7	PubChem BioAssays			None
CHEMBL1966628		0	308.39	0	2.70	SID103904203	NC1CCC(Nc2nccc(-c3c[nH]c4ncccc34)n2)CC1	Ki	'='	50.12	nM	7.30		active	UO_0000065					False	CHEMBL1963835	PUBCHEM_BIOASSAY: Navigating the Kinome. (Class of assay: other) Panel member name: PRKACA	F	BAO_0000019	assay format	None	None	None	None	None	CHEMBL4101	cAMP-dependent protein kinase alpha-catalytic subunit	Homo sapiens	SINGLE PROTEIN	CHEMBL1201862	7	PubChem BioAssays			None
CHEMBL1964644		0	278.29	0	2.37	SID103905106	O=C(NCc1ccccc1)Nc1ncc([N+](=O)[O-])s1	Ki	'>'	7943.28	nM			inactive	UO_0000065					False	CHEMBL1963835	PUBCHEM_BIOASSAY: Navigating the Kinome. (Class of assay: other) Panel member name: PRKACA	F	BAO_0000019	assay format	None	None	None	None	None	CHEMBL4101	cAMP-dependent protein kinase alpha-catalytic subunit	Homo sapiens	SINGLE PROTEIN	CHEMBL1201862	7	PubChem BioAssays			None
CHEMBL507936		0	369.43	0	4.83	SID103904369	Cc1cccc(NC(=O)Nc2ccc(-c3ccc4nccnc4c3N)cc2)c1	Ki	'>'	7943.28	nM			inactive	UO_0000065					False	CHEMBL1963835	PUBCHEM_BIOASSAY: Navigating the Kinome. (Class of assay: other) Panel member name: PRKACA	F	BAO_0000019	assay format	None	None	None	None	None	CHEMBL4101	cAMP-dependent protein kinase alpha-catalytic subunit	Homo sapiens	SINGLE PROTEIN	CHEMBL1201862	7	PubChem BioAssays			None
CHEMBL2001584		0	595.70	1	4.71	SID103905556	Cn1cc(-c2cccc(NC(=O)c3ccc(C(C)(C)C)cc3)c2CO)cc(Nc2ccc(C(=O)N3CCOCC3)cn2)c1=O	Ki	'>'	1258.93	nM			inactive	UO_0000065					False	CHEMBL1963835	PUBCHEM_BIOASSAY: Navigating the Kinome. (Class of assay: other) Panel member name: PRKACA	F	BAO_0000019	assay format	None	None	None	None	None	CHEMBL4101	cAMP-dependent protein kinase alpha-catalytic subunit	Homo sapiens	SINGLE PROTEIN	CHEMBL1201862	7	PubChem BioAssays			None
CHEMBL2001547		0	424.46	0	3.88	SID103904774	CCc1nccn2c(-c3ccnc(NCC(C)(C)O)n3)c(-c3ccc(F)cc3F)nc12	Ki	'>'	7943.28	nM			inactive	UO_0000065					False	CHEMBL1963835	PUBCHEM_BIOASSAY: Navigating the Kinome. (Class of assay: other) Panel member name: PRKACA	F	BAO_0000019	assay format	None	None	None	None	None	CHEMBL4101	cAMP-dependent protein kinase alpha-catalytic subunit	Homo sapiens	SINGLE PROTEIN	CHEMBL1201862	7	PubChem BioAssays			None
CHEMBL1997872		0	307.35	0	2.70	SID103905009	O=C(c1cccc(-c2cnc3[nH]ccc3c2)c1)N1CCOCC1	Ki	'>'	7943.28	nM			inactive	UO_0000065					False	CHEMBL1963835	PUBCHEM_BIOASSAY: Navigating the Kinome. (Class of assay: other) Panel member name: PRKACA	F	BAO_0000019	assay format	None	None	None	None	None	CHEMBL4101	cAMP-dependent protein kinase alpha-catalytic subunit	Homo sapiens	SINGLE PROTEIN	CHEMBL1201862	7	PubChem BioAssays			None
CHEMBL1988075		0	469.55	1	6.70	SID103904287	Cc1ccc(-c2cnc(N)c3c(-c4ccc(NC(=O)Nc5cccc(F)c5)cc4)csc23)cn1	Ki	'>'	7943.28	nM			inactive	UO_0000065					False	CHEMBL1963835	PUBCHEM_BIOASSAY: Navigating the Kinome. (Class of assay: other) Panel member name: PRKACA	F	BAO_0000019	assay format	None	None	None	None	None	CHEMBL4101	cAMP-dependent protein kinase alpha-catalytic subunit	Homo sapiens	SINGLE PROTEIN	CHEMBL1201862	7	PubChem BioAssays			None
CHEMBL474432		0	478.45	1	5.40	SID103905428	COc1cc2ncn(-c3cc(OCc4ccccc4C(F)(F)F)c(C(=O)O)s3)c2cc1OC	Ki	'>'	7943.28	nM			inactive	UO_0000065					False	CHEMBL1963835	PUBCHEM_BIOASSAY: Navigating the Kinome. (Class of assay: other) Panel member name: PRKACA	F	BAO_0000019	assay format	None	None	None	None	None	CHEMBL4101	cAMP-dependent protein kinase alpha-catalytic subunit	Homo sapiens	SINGLE PROTEIN	CHEMBL1201862	7	PubChem BioAssays			None
CHEMBL1419458		0	375.35	0	1.06	SID103905465	Nc1nonc1-n1nnc(C(=O)NN=Cc2ccncc2)c1-c1ccccc1	Ki	'>'	7943.28	nM			inactive	UO_0000065					False	CHEMBL1963835	PUBCHEM_BIOASSAY: Navigating the Kinome. (Class of assay: other) Panel member name: PRKACA	F	BAO_0000019	assay format	None	None	None	None	None	CHEMBL4101	cAMP-dependent protein kinase alpha-catalytic subunit	Homo sapiens	SINGLE PROTEIN	CHEMBL1201862	7	PubChem BioAssays			None
CHEMBL2002432		0	311.41	0	4.16	SID103904934	CC(C)Nc1nccc(Nc2ncc(-c3ccccc3)s2)n1	Ki	'>'	1258.93	nM			inactive	UO_0000065					False	CHEMBL1963835	PUBCHEM_BIOASSAY: Navigating the Kinome. (Class of assay: other) Panel member name: PRKACA	F	BAO_0000019	assay format	None	None	None	None	None	CHEMBL4101	cAMP-dependent protein kinase alpha-catalytic subunit	Homo sapiens	SINGLE PROTEIN	CHEMBL1201862	7	PubChem BioAssays			None
CHEMBL2004419		0	423.49	1	5.60	SID103905063	CC(C)Cn1c(N)nc2c(F)cc(-c3c(-c4ccc(F)cc4)nc4sccn34)cc21	Ki	'>'	7943.28	nM			inactive	UO_0000065					False	CHEMBL1963835	PUBCHEM_BIOASSAY: Navigating the Kinome. (Class of assay: other) Panel member name: PRKACA	F	BAO_0000019	assay format	None	None	None	None	None	CHEMBL4101	cAMP-dependent protein kinase alpha-catalytic subunit	Homo sapiens	SINGLE PROTEIN	CHEMBL1201862	7	PubChem BioAssays			None
CHEMBL1997623		0	411.39	1	5.47	SID103904367	Nc1n[nH]c2cc(-c3ccc(NC(=O)Nc4cccc(C(F)(F)F)c4)cc3)ccc12	Ki	'>'	7943.28	nM			inactive	UO_0000065					False	CHEMBL1963835	PUBCHEM_BIOASSAY: Navigating the Kinome. (Class of assay: other) Panel member name: PRKACA	F	BAO_0000019	assay format	None	None	None	None	None	CHEMBL4101	cAMP-dependent protein kinase alpha-catalytic subunit	Homo sapiens	SINGLE PROTEIN	CHEMBL1201862	7	PubChem BioAssays			None
CHEMBL1987533		0	285.73	0	3.40	SID103904661	O=C(Cc1ccccc1Cl)Nc1ccc2cn[nH]c2c1	Ki	'>'	7943.28	nM			inactive	UO_0000065					False	CHEMBL1963835	PUBCHEM_BIOASSAY: Navigating the Kinome. (Class of assay: other) Panel member name: PRKACA	F	BAO_0000019	assay format	None	None	None	None	None	CHEMBL4101	cAMP-dependent protein kinase alpha-catalytic subunit	Homo sapiens	SINGLE PROTEIN	CHEMBL1201862	7	PubChem BioAssays			None
CHEMBL1984548		0	343.78	0	2.45	SID103904612	Cn1cc(Nc2ncc(Cl)c(Nc3ccccc3C(N)=O)n2)cn1	Ki	'='	25.12	nM	7.60		active	UO_0000065					False	CHEMBL1963835	PUBCHEM_BIOASSAY: Navigating the Kinome. (Class of assay: other) Panel member name: PRKACA	F	BAO_0000019	assay format	None	None	None	None	None	CHEMBL4101	cAMP-dependent protein kinase alpha-catalytic subunit	Homo sapiens	SINGLE PROTEIN	CHEMBL1201862	7	PubChem BioAssays			None
CHEMBL1988370		0	453.59	1	5.31	SID103904996	Nc1ncnc2c1c(-c1cccc(OCc3ccccc3)c1)cn2C1CC(CN2CCCC2)C1	Ki	'>'	7943.28	nM			inactive	UO_0000065					False	CHEMBL1963835	PUBCHEM_BIOASSAY: Navigating the Kinome. (Class of assay: other) Panel member name: PRKACA	F	BAO_0000019	assay format	None	None	None	None	None	CHEMBL4101	cAMP-dependent protein kinase alpha-catalytic subunit	Homo sapiens	SINGLE PROTEIN	CHEMBL1201862	7	PubChem BioAssays			None
CHEMBL1966808		0	323.38	0	2.57	SID103904979	O=c1[nH]c2sc3c(c2c2nc(-c4ccncc4)nn12)CCCC3	Ki	'>'	7943.28	nM			inactive	UO_0000065					False	CHEMBL1963835	PUBCHEM_BIOASSAY: Navigating the Kinome. (Class of assay: other) Panel member name: PRKACA	F	BAO_0000019	assay format	None	None	None	None	None	CHEMBL4101	cAMP-dependent protein kinase alpha-catalytic subunit	Homo sapiens	SINGLE PROTEIN	CHEMBL1201862	7	PubChem BioAssays			None
CHEMBL1965660		0	348.19	0	3.13	SID103904985	NC(=O)c1cc(-c2ccnc(N)n2)[nH]c1-c1ccc(Cl)cc1Cl	Ki	'='	398.11	nM	6.40		active	UO_0000065					False	CHEMBL1963835	PUBCHEM_BIOASSAY: Navigating the Kinome. (Class of assay: other) Panel member name: PRKACA	F	BAO_0000019	assay format	None	None	None	None	None	CHEMBL4101	cAMP-dependent protein kinase alpha-catalytic subunit	Homo sapiens	SINGLE PROTEIN	CHEMBL1201862	7	PubChem BioAssays			None
CHEMBL2002202		0	243.69	0	3.25	SID103904568	O=C1NCc2ccc(-c3ccc(Cl)cc3)cc21	Ki	'='	50118.72	nM	4.30		active	UO_0000065					False	CHEMBL1963835	PUBCHEM_BIOASSAY: Navigating the Kinome. (Class of assay: other) Panel member name: PRKACA	F	BAO_0000019	assay format	None	None	None	None	None	CHEMBL4101	cAMP-dependent protein kinase alpha-catalytic subunit	Homo sapiens	SINGLE PROTEIN	CHEMBL1201862	7	PubChem BioAssays			None
CHEMBL522996		0	284.27	0	1.47	7-Deoxykalafungin	C[C@H]1O[C@@H]2CC(=O)O[C@@H]2C2=C1C(=O)c1ccccc1C2=O	IC50	'>'	100000.0	nM				UO_0000065					False	CHEMBL3100279	Inhibition of PKAalpha (unknown origin) using serine/threonine 01 peptide as substrate after 1 hr by FRET based Z'-LYTE assay	B	BAO_0000357	single protein format	Homo sapiens	None	None	None	None	CHEMBL4101	cAMP-dependent protein kinase alpha-catalytic subunit	Homo sapiens	SINGLE PROTEIN	CHEMBL3098129	1	Scientific Literature	Bioorg. Med. Chem. Lett.	2014	None
CHEMBL1785004		0	451.45	1	5.14	SB-253228	Fc1ccc(-c2ncn(C3CCNCC3)c2-c2ccnc(Oc3ccc(F)c(F)c3)n2)cc1	Inhibition	'='	-0.98	%				UO_0000187					False	CHEMBL1961896	GSK_PKIS: PKA mean inhibition at 0.1 uM [Nanosyn]	B	BAO_0000357	single protein format	None	None	None	None	None	CHEMBL4101	cAMP-dependent protein kinase alpha-catalytic subunit	Homo sapiens	SINGLE PROTEIN	CHEMBL1961873	16	GSK Published Kinase Inhibitor Set			None
CHEMBL187081	PYRAZOLOPYRIDAZINE 1	0	318.34	0	2.94	GW810576X	COc1cccc(Nc2nccc(-c3cnn4ncccc34)n2)c1	Inhibition	'='	6.04	%				UO_0000187					False	CHEMBL1961897	GSK_PKIS: PKA mean inhibition at 1 uM [Nanosyn]	B	BAO_0000357	single protein format	None	None	None	None	None	CHEMBL4101	cAMP-dependent protein kinase alpha-catalytic subunit	Homo sapiens	SINGLE PROTEIN	CHEMBL1961873	16	GSK Published Kinase Inhibitor Set			None
CHEMBL1096634	GSK-943949A	0	447.50	0	2.28	GSK943949A	CCn1c(-c2nonc2N)nc2c(C#CC(C)(C)O)nc(OC[C@H](N)c3ccccc3)cc21	Inhibition	'='	82.45	%				UO_0000187					False	CHEMBL1961897	GSK_PKIS: PKA mean inhibition at 1 uM [Nanosyn]	B	BAO_0000357	single protein format	None	None	None	None	None	CHEMBL4101	cAMP-dependent protein kinase alpha-catalytic subunit	Homo sapiens	SINGLE PROTEIN	CHEMBL1961873	16	GSK Published Kinase Inhibitor Set			None
CHEMBL581096	GW440139A	0	363.85	1	5.05	GW440139A	Cc1ccc(O)cc1Nc1ccnc2cc(-c3ccccn3)ccc12.Cl	Inhibition	'='	0.73	%				UO_0000187					False	CHEMBL1961897	GSK_PKIS: PKA mean inhibition at 1 uM [Nanosyn]	B	BAO_0000357	single protein format	None	None	None	None	None	CHEMBL4101	cAMP-dependent protein kinase alpha-catalytic subunit	Homo sapiens	SINGLE PROTEIN	CHEMBL1961873	16	GSK Published Kinase Inhibitor Set			None
CHEMBL1909405	GW618013A	0	554.57	0	4.98	GW618013A	CN(C)CCCNc1nccc(-c2c(-c3ccc(F)cc3)nn3cc(C(F)(F)F)ccc23)n1.CS(=O)(=O)O	Inhibition	'='	-2.98	%				UO_0000187					False	CHEMBL1961897	GSK_PKIS: PKA mean inhibition at 1 uM [Nanosyn]	B	BAO_0000357	single protein format	None	None	None	None	None	CHEMBL4101	cAMP-dependent protein kinase alpha-catalytic subunit	Homo sapiens	SINGLE PROTEIN	CHEMBL1961873	16	GSK Published Kinase Inhibitor Set			None
CHEMBL1909341	GW641155A	0	364.83	1	5.88	GW641155A	Cl.c1ccc(Oc2ccc(Nc3ncc(-c4ccccc4)o3)cc2)cc1	Inhibition	'='	1.26	%				UO_0000187					False	CHEMBL1961896	GSK_PKIS: PKA mean inhibition at 0.1 uM [Nanosyn]	B	BAO_0000357	single protein format	None	None	None	None	None	CHEMBL4101	cAMP-dependent protein kinase alpha-catalytic subunit	Homo sapiens	SINGLE PROTEIN	CHEMBL1961873	16	GSK Published Kinase Inhibitor Set			None
CHEMBL1794066	GSK-619487A	0	525.49	0	1.34	GSK619487A	CCn1c(-c2nonc2N)nc2c(C#CC(C)(C)O)ncc(OC3CCNCC3)c21.O=C(O)C(F)(F)F	Inhibition	'='	62.43	%				UO_0000187					False	CHEMBL1961896	GSK_PKIS: PKA mean inhibition at 0.1 uM [Nanosyn]	B	BAO_0000357	single protein format	None	None	None	None	None	CHEMBL4101	cAMP-dependent protein kinase alpha-catalytic subunit	Homo sapiens	SINGLE PROTEIN	CHEMBL1961873	16	GSK Published Kinase Inhibitor Set			None
CHEMBL1909390	GW576609A	0	691.10	2	6.57	GW576609A	O=C(O)C(F)(F)F.[O-][S+]1CCN(Cc2ccc(-c3ccc4ncnc(Nc5ccc(OCc6cccc(F)c6)c(Cl)c5)c4c3)o2)CC1	Inhibition	'='	3.13	%				UO_0000187					False	CHEMBL1961897	GSK_PKIS: PKA mean inhibition at 1 uM [Nanosyn]	B	BAO_0000357	single protein format	None	None	None	None	None	CHEMBL4101	cAMP-dependent protein kinase alpha-catalytic subunit	Homo sapiens	SINGLE PROTEIN	CHEMBL1961873	16	GSK Published Kinase Inhibitor Set			None
CHEMBL379300	A-443654	0	397.48	0	4.36	A-443654	Cc1n[nH]c2ccc(-c3cncc(OC[C@@H](N)Cc4c[nH]c5ccccc45)c3)cc12	Inhibition	'='	99.0	%				UO_0000187					False	CHEMBL1252624	Inhibition of PRKACA (PKA) at 1 uM in presence of 10 uM ATP by Select Screen kinase assay relative to untreated control	B	BAO_0000357	single protein format	None	None	None	None	None	CHEMBL4101	cAMP-dependent protein kinase alpha-catalytic subunit	Homo sapiens	SINGLE PROTEIN	CHEMBL1250448	1	Scientific Literature	Nat. Chem. Biol.	2009	None
CHEMBL304549		0	549.53	2	3.73	17	O=C(N[C@@H]1CCCCC[C@H]1OC(=O)c1cc(O)c(C(=O)c2c(O)cccc2C(=O)O)c(O)c1)c1ccc(O)cc1	IC50	'='	1400.0	nM	5.85			UO_0000065	10.65	0.20	2.12	3.07	False	CHEMBL770106	Inhibitory concentration against recombinant human cAMP-dependent Protein kinase A	B	BAO_0000357	single protein format	None	None	None	None	None	CHEMBL4101	cAMP-dependent protein kinase alpha-catalytic subunit	Homo sapiens	SINGLE PROTEIN	CHEMBL1130164	1	Scientific Literature	J. Med. Chem.	1997	None
CHEMBL95207		0	352.42	0	3.00	SB-220455	CN1CCC(n2cnc(-c3ccc(F)cc3)c2-c2ccnc(N)n2)CC1	Inhibition	'='	7.95	%				UO_0000187					False	CHEMBL1961897	GSK_PKIS: PKA mean inhibition at 1 uM [Nanosyn]	B	BAO_0000357	single protein format	None	None	None	None	None	CHEMBL4101	cAMP-dependent protein kinase alpha-catalytic subunit	Homo sapiens	SINGLE PROTEIN	CHEMBL1961873	16	GSK Published Kinase Inhibitor Set			None
CHEMBL206544	GW682841X	0	340.43	1	5.32	GW682841X	CC(C)c1ccc(-c2cc(-c3c[nH]nc3-c3ccccn3)ccn2)cc1	Inhibition	'='	1.32	%				UO_0000187					False	CHEMBL1961896	GSK_PKIS: PKA mean inhibition at 0.1 uM [Nanosyn]	B	BAO_0000357	single protein format	None	None	None	None	None	CHEMBL4101	cAMP-dependent protein kinase alpha-catalytic subunit	Homo sapiens	SINGLE PROTEIN	CHEMBL1961873	16	GSK Published Kinase Inhibitor Set			None
CHEMBL477772	PAZOPANIB	4	437.53	0	3.14	Pazopanib	Cc1ccc(Nc2nccc(N(C)c3ccc4c(C)n(C)nc4c3)n2)cc1S(N)(=O)=O	Kd	'>'	10000.0	nM				UO_0000065					False	CHEMBL1908578	Binding constant for PKAC-alpha kinase domain	B	BAO_0000357	single protein format	None	None	None	None	None	CHEMBL4101	cAMP-dependent protein kinase alpha-catalytic subunit	Homo sapiens	SINGLE PROTEIN	CHEMBL1908390	1	Scientific Literature	Nat. Biotechnol.	2011	None
CHEMBL1909385	GW458787A	0	565.10	2	5.35	GW458787A	CS(=O)(=O)CCNCc1ccc(-c2ccc3ncnc(Nc4ccc(OCc5ccccc5)cc4)c3c2)o1.Cl	Inhibition	'='	2.17	%				UO_0000187					False	CHEMBL1961896	GSK_PKIS: PKA mean inhibition at 0.1 uM [Nanosyn]	B	BAO_0000357	single protein format	None	None	None	None	None	CHEMBL4101	cAMP-dependent protein kinase alpha-catalytic subunit	Homo sapiens	SINGLE PROTEIN	CHEMBL1961873	16	GSK Published Kinase Inhibitor Set			None
CHEMBL1909393	GW583373A	0	595.55	2	6.43	GW583373A	Cl.[O-][S+]1CCN(Cc2ccc(-c3ccc4ncnc(Nc5ccc(OCc6ccccc6)c(Cl)c5)c4c3)o2)CC1	Inhibition	'='	7.99	%				UO_0000187					False	CHEMBL1961897	GSK_PKIS: PKA mean inhibition at 1 uM [Nanosyn]	B	BAO_0000357	single protein format	None	None	None	None	None	CHEMBL4101	cAMP-dependent protein kinase alpha-catalytic subunit	Homo sapiens	SINGLE PROTEIN	CHEMBL1961873	16	GSK Published Kinase Inhibitor Set			None
CHEMBL1315166		0	519.29	0	3.58	H89	Cl.Cl.O=S(=O)(NCCNC/C=C/c1ccc(Br)cc1)c1cccc2cnccc12	IC50	'='	850.0	nM	6.07			UO_0000065	13.60	0.31	2.49	8.54	False	CHEMBL1011050	Inhibition of PKA catalytic subunit alpha using 1 mM ATP and 30 uM TAMRA-kemptide substrate by fluorometric TLC assay	B	BAO_0000357	single protein format	None	None	None	None	None	CHEMBL4101	cAMP-dependent protein kinase alpha-catalytic subunit	Homo sapiens	SINGLE PROTEIN	CHEMBL1139385	1	Scientific Literature	J. Med. Chem.	2009	None
CHEMBL495088		0	975.17	3	-3.24	17, ARC-1019	N=C(N)NCCC[C@@H](NC(=O)[C@@H](CCCNC(=N)N)NC(=O)CCCCCCCNC(=O)[C@@H](CCCCN)NC(=O)CCCCCNC(=O)[C@H]1O[C@@H](n2cnc3c(N)ncnc32)[C@H](O)[C@@H]1O)C(N)=O	Kd	'='	9.5	nM	8.02			UO_0000065	8.23	0.16	11.26	1.75	False	CHEMBL1011049	Binding affinity to PKA catalytic subunit alpha by fluorescence polarization assay	B	BAO_0000357	single protein format	None	None	None	None	None	CHEMBL4101	cAMP-dependent protein kinase alpha-catalytic subunit	Homo sapiens	SINGLE PROTEIN	CHEMBL1139385	1	Scientific Literature	J. Med. Chem.	2009	None
CHEMBL1976240		0	347.42	0	3.19	SID103904556	COc1cccc(C(CN)NC(=O)c2ccc(-c3ccncc3)cc2)c1	Ki	'='	5.012	nM	8.30		active	UO_0000065					False	CHEMBL1963835	PUBCHEM_BIOASSAY: Navigating the Kinome. (Class of assay: other) Panel member name: PRKACA	F	BAO_0000019	assay format	None	None	None	None	None	CHEMBL4101	cAMP-dependent protein kinase alpha-catalytic subunit	Homo sapiens	SINGLE PROTEIN	CHEMBL1201862	7	PubChem BioAssays			None
CHEMBL1909369	GW693917A	0	556.93	2	7.07	GW693917A	COC(=O)Nc1nc2ccc(Oc3ccc(NC(=O)Nc4cc(C(F)(F)F)ccc4F)cc3)cc2s1.Cl	Inhibition	'='	0.64	%				UO_0000187					False	CHEMBL1961897	GSK_PKIS: PKA mean inhibition at 1 uM [Nanosyn]	B	BAO_0000357	single protein format	None	None	None	None	None	CHEMBL4101	cAMP-dependent protein kinase alpha-catalytic subunit	Homo sapiens	SINGLE PROTEIN	CHEMBL1961873	16	GSK Published Kinase Inhibitor Set			None
CHEMBL185238	GW786460X	0	287.33	0	3.39	GW786460X	Cc1cccc(-c2n[nH]cc2-c2ccc3ncccc3n2)n1	Inhibition	'='	1.12	%				UO_0000187					False	CHEMBL1961896	GSK_PKIS: PKA mean inhibition at 0.1 uM [Nanosyn]	B	BAO_0000357	single protein format	None	None	None	None	None	CHEMBL4101	cAMP-dependent protein kinase alpha-catalytic subunit	Homo sapiens	SINGLE PROTEIN	CHEMBL1961873	16	GSK Published Kinase Inhibitor Set			None
CHEMBL505949		0	890.02	3	-4.13	25, ARC-1039	C[C@@H](NC(=O)CCCCCNC(=O)[C@H]1O[C@@H](n2cnc3c(N)ncnc32)[C@H](O)[C@@H]1O)C(=O)NCCCCCC(=O)N[C@H](CCCNC(=N)N)C(=O)N[C@H](CCCNC(=N)N)C(N)=O	Kd	'='	5.8	nM	8.24			UO_0000065	9.25	0.18	12.37	1.91	False	CHEMBL1011049	Binding affinity to PKA catalytic subunit alpha by fluorescence polarization assay	B	BAO_0000357	single protein format	None	None	None	None	None	CHEMBL4101	cAMP-dependent protein kinase alpha-catalytic subunit	Homo sapiens	SINGLE PROTEIN	CHEMBL1139385	1	Scientific Literature	J. Med. Chem.	2009	None
CHEMBL496141		0	464.53	2	-1.44	10, ARC-1008	NCCCCNC(=O)CCCCCNC(=O)[C@H]1O[C@@H](n2cnc3c(N)ncnc32)[C@H](O)[C@@H]1O	Kd	'='	1640.0	nM	5.79			UO_0000065	12.45	0.24	7.23	2.84	False	CHEMBL1011049	Binding affinity to PKA catalytic subunit alpha by fluorescence polarization assay	B	BAO_0000357	single protein format	None	None	None	None	None	CHEMBL4101	cAMP-dependent protein kinase alpha-catalytic subunit	Homo sapiens	SINGLE PROTEIN	CHEMBL1139385	1	Scientific Literature	J. Med. Chem.	2009	None
CHEMBL450179		0	705.78	3	-4.31	1, ARC-1034	N=C(N)NCCC[C@@H](NC(=O)[C@@H](CCCNC(=N)N)NC(=O)CCCCCNC(=O)[C@H]1O[C@@H](n2cnc3c(N)ncnc32)[C@H](O)[C@@H]1O)C(N)=O	Kd	'='	319.0	nM	6.50			UO_0000065	9.20	0.18	10.81	1.74	False	CHEMBL1011049	Binding affinity to PKA catalytic subunit alpha by fluorescence polarization assay	B	BAO_0000357	single protein format	None	None	None	None	None	CHEMBL4101	cAMP-dependent protein kinase alpha-catalytic subunit	Homo sapiens	SINGLE PROTEIN	CHEMBL1139385	1	Scientific Literature	J. Med. Chem.	2009	None
CHEMBL525385		0	1571.87	None	None	22, ARC-1028	N=C(N)NCCC[C@@H](NC(=O)[C@@H](CCCNC(=N)N)NC(=O)[C@@H](CCCNC(=N)N)NC(=O)[C@@H](CCCNC(=N)N)NC(=O)[C@@H](CCCNC(=N)N)NC(=O)[C@@H](CCCNC(=N)N)NC(=O)CCCCCNC(=O)[C@@H](CCCCN)NC(=O)CCCCCNC(=O)[C@H]1O[C@@H](n2cnc3c(N)ncnc32)[C@H](O)[C@@H]1O)C(N)=O	Kd	'<'	0.5	nM				UO_0000065					False	CHEMBL1011049	Binding affinity to PKA catalytic subunit alpha by fluorescence polarization assay	B	BAO_0000357	single protein format	None	None	None	None	None	CHEMBL4101	cAMP-dependent protein kinase alpha-catalytic subunit	Homo sapiens	SINGLE PROTEIN	CHEMBL1139385	1	Scientific Literature	J. Med. Chem.	2009	None
CHEMBL406821		0	319.43	0	1.92	K00003	Cc1cncc2cccc(S(=O)(=O)N3CCCNC[C@@H]3C)c12	Thermal melting change	'='	3.5	degrees C				UO_0000027					False	CHEMBL3430832	Delta TM value showing the stabilisation of PRKACA produced by compound binding	B	BAO_0000357	single protein format	Homo sapiens	None	None	None	None	CHEMBL4101	cAMP-dependent protein kinase alpha-catalytic subunit	Homo sapiens	SINGLE PROTEIN	CHEMBL1145498	1	Scientific Literature	Proc. Natl. Acad. Sci. U.S.A.	2007	None
CHEMBL410456		0	398.42	0	3.68	K00219	NC(=O)c1ccc(-c2nc(-c3ccc4c(c3)OCCO4)c(-c3ccccn3)[nH]2)cc1	Thermal melting change	'='	-0.3	degrees C				UO_0000027					False	CHEMBL3430832	Delta TM value showing the stabilisation of PRKACA produced by compound binding	B	BAO_0000357	single protein format	Homo sapiens	None	None	None	None	CHEMBL4101	cAMP-dependent protein kinase alpha-catalytic subunit	Homo sapiens	SINGLE PROTEIN	CHEMBL1145498	1	Scientific Literature	Proc. Natl. Acad. Sci. U.S.A.	2007	None
CHEMBL414883	RADICICOL	0	364.78	0	2.69	K00087	C[C@@H]1C[C@H]2O[C@@H]2/C=C\C=C\C(=O)Cc2c(Cl)c(O)cc(O)c2C(=O)O1	Thermal melting change	'='	0.7	degrees C				UO_0000027					False	CHEMBL3430832	Delta TM value showing the stabilisation of PRKACA produced by compound binding	B	BAO_0000357	single protein format	Homo sapiens	None	None	None	None	CHEMBL4101	cAMP-dependent protein kinase alpha-catalytic subunit	Homo sapiens	SINGLE PROTEIN	CHEMBL1145498	1	Scientific Literature	Proc. Natl. Acad. Sci. U.S.A.	2007	None
CHEMBL261508		0	390.53	1	5.29	K00236	CC(C)c1cc(/C=C(\C#N)C(=O)NCCCc2ccccc2)cc(C(C)C)c1O	Thermal melting change	'='	0.5	degrees C				UO_0000027					False	CHEMBL3430832	Delta TM value showing the stabilisation of PRKACA produced by compound binding	B	BAO_0000357	single protein format	Homo sapiens	None	None	None	None	CHEMBL4101	cAMP-dependent protein kinase alpha-catalytic subunit	Homo sapiens	SINGLE PROTEIN	CHEMBL1145498	1	Scientific Literature	Proc. Natl. Acad. Sci. U.S.A.	2007	None
CHEMBL3430782		0	None	None	None	K00238		Thermal melting change	'='	0.4	degrees C				UO_0000027					False	CHEMBL3430832	Delta TM value showing the stabilisation of PRKACA produced by compound binding	B	BAO_0000357	single protein format	Homo sapiens	None	None	None	None	CHEMBL4101	cAMP-dependent protein kinase alpha-catalytic subunit	Homo sapiens	SINGLE PROTEIN	CHEMBL1145498	1	Scientific Literature	Proc. Natl. Acad. Sci. U.S.A.	2007	None
CHEMBL264949		0	520.95	2	5.01	K00053	O=C1Nc2ccc(I)cc2/C1=C\c1cc(Br)c(O)c(Br)c1	Thermal melting change	'='	1.0	degrees C				UO_0000027					False	CHEMBL3430832	Delta TM value showing the stabilisation of PRKACA produced by compound binding	B	BAO_0000357	single protein format	Homo sapiens	None	None	None	None	CHEMBL4101	cAMP-dependent protein kinase alpha-catalytic subunit	Homo sapiens	SINGLE PROTEIN	CHEMBL1145498	1	Scientific Literature	Proc. Natl. Acad. Sci. U.S.A.	2007	None
CHEMBL1974480		0	351.16	0	1.44	SID103904977	CCOC(=O)Cc1nc2c3cc(Br)ccc3[nH]c(=O)n2n1	Ki	'='	1000.0	nM	6.00		active	UO_0000065					False	CHEMBL1963835	PUBCHEM_BIOASSAY: Navigating the Kinome. (Class of assay: other) Panel member name: PRKACA	F	BAO_0000019	assay format	None	None	None	None	None	CHEMBL4101	cAMP-dependent protein kinase alpha-catalytic subunit	Homo sapiens	SINGLE PROTEIN	CHEMBL1201862	7	PubChem BioAssays			None
CHEMBL491473	CEDIRANIB	3	450.51	1	5.22	SID103905340	COc1cc2c(Oc3ccc4[nH]c(C)cc4c3F)ncnc2cc1OCCCN1CCCC1	Ki	'>'	3981.07	nM			inactive	UO_0000065					False	CHEMBL1963835	PUBCHEM_BIOASSAY: Navigating the Kinome. (Class of assay: other) Panel member name: PRKACA	F	BAO_0000019	assay format	None	None	None	None	None	CHEMBL4101	cAMP-dependent protein kinase alpha-catalytic subunit	Homo sapiens	SINGLE PROTEIN	CHEMBL1201862	7	PubChem BioAssays			None
CHEMBL374060	GW439255X	0	325.41	0	4.53	GW439255X	Cc1cc(O)cc(C)c1/C=C/c1cncc(C(=O)OC(C)(C)C)c1	Inhibition	'='	3.63	%				UO_0000187					False	CHEMBL1961897	GSK_PKIS: PKA mean inhibition at 1 uM [Nanosyn]	B	BAO_0000357	single protein format	None	None	None	None	None	CHEMBL4101	cAMP-dependent protein kinase alpha-catalytic subunit	Homo sapiens	SINGLE PROTEIN	CHEMBL1961873	16	GSK Published Kinase Inhibitor Set			None
CHEMBL495771	GW708336X	0	337.39	0	1.60	GW708336X	c1cc(-c2cnn3nc(N4CCOCC4)ccc23)nc(NC2CC2)n1	Inhibition	'='	1.42	%				UO_0000187					False	CHEMBL1961897	GSK_PKIS: PKA mean inhibition at 1 uM [Nanosyn]	B	BAO_0000357	single protein format	None	None	None	None	None	CHEMBL4101	cAMP-dependent protein kinase alpha-catalytic subunit	Homo sapiens	SINGLE PROTEIN	CHEMBL1961873	16	GSK Published Kinase Inhibitor Set			None
CHEMBL189148	GW829055X	0	398.86	1	5.25	GW829055X	Clc1ccc(-c2nn3ncccc3c2-c2ccnc(Nc3ccccc3)n2)cc1	Inhibition	'='	2.52	%				UO_0000187					False	CHEMBL1961897	GSK_PKIS: PKA mean inhibition at 1 uM [Nanosyn]	B	BAO_0000357	single protein format	None	None	None	None	None	CHEMBL4101	cAMP-dependent protein kinase alpha-catalytic subunit	Homo sapiens	SINGLE PROTEIN	CHEMBL1961873	16	GSK Published Kinase Inhibitor Set			None
CHEMBL257113	GW734508X	0	333.39	0	3.85	GW734508X	Cc1nnc(-c2cccc(-c3ccc(C(=O)NCC4CC4)cc3)c2)o1	Inhibition	'='	2.07	%				UO_0000187					False	CHEMBL1961897	GSK_PKIS: PKA mean inhibition at 1 uM [Nanosyn]	B	BAO_0000357	single protein format	None	None	None	None	None	CHEMBL4101	cAMP-dependent protein kinase alpha-catalytic subunit	Homo sapiens	SINGLE PROTEIN	CHEMBL1961873	16	GSK Published Kinase Inhibitor Set			None
CHEMBL441702	GSK-270822A	0	396.45	0	4.23	GSK270822A	CC1=C(C(=O)Nc2ccc3[nH]ncc3c2)C(c2ccc3ccccc3c2)CC(=O)N1	Inhibition	'='	45.94	%				UO_0000187					False	CHEMBL1961897	GSK_PKIS: PKA mean inhibition at 1 uM [Nanosyn]	B	BAO_0000357	single protein format	None	None	None	None	None	CHEMBL4101	cAMP-dependent protein kinase alpha-catalytic subunit	Homo sapiens	SINGLE PROTEIN	CHEMBL1961873	16	GSK Published Kinase Inhibitor Set			None
CHEMBL2005186		0	452.52	0	4.82	SID103905007	CC(C)NC(=O)COc1cccc(-c2nc(Nc3ccc4[nH]ncc4c3)c3ccccc3n2)c1	Ki	'>'	7943.28	nM			inactive	UO_0000065					False	CHEMBL1963835	PUBCHEM_BIOASSAY: Navigating the Kinome. (Class of assay: other) Panel member name: PRKACA	F	BAO_0000019	assay format	None	None	None	None	None	CHEMBL4101	cAMP-dependent protein kinase alpha-catalytic subunit	Homo sapiens	SINGLE PROTEIN	CHEMBL1201862	7	PubChem BioAssays			None
CHEMBL1994555		0	265.32	0	3.39	SID103905323	CCc1c(-c2ccc(C(C)=O)cc2)[nH]c2nccnc12	Ki	'>'	1258.93	nM			inactive	UO_0000065					False	CHEMBL1963835	PUBCHEM_BIOASSAY: Navigating the Kinome. (Class of assay: other) Panel member name: PRKACA	F	BAO_0000019	assay format	None	None	None	None	None	CHEMBL4101	cAMP-dependent protein kinase alpha-catalytic subunit	Homo sapiens	SINGLE PROTEIN	CHEMBL1201862	7	PubChem BioAssays			None
CHEMBL1976090		0	218.25	0	0.80	SID103905284	Nc1ncnc2c1sc1ncnc(N)c12	Ki	'='	1584.89	nM	5.80		active	UO_0000065					False	CHEMBL1963835	PUBCHEM_BIOASSAY: Navigating the Kinome. (Class of assay: other) Panel member name: PRKACA	F	BAO_0000019	assay format	None	None	None	None	None	CHEMBL4101	cAMP-dependent protein kinase alpha-catalytic subunit	Homo sapiens	SINGLE PROTEIN	CHEMBL1201862	7	PubChem BioAssays			None
CHEMBL1990821		0	427.54	1	6.78	SID103905170	Cc1cc(C)c(C)c(OCCCc2c(C(=O)O)[nH]c3c(-c4ccccc4C)cccc23)c1	Ki	'>'	7943.28	nM			inactive	UO_0000065					False	CHEMBL1963835	PUBCHEM_BIOASSAY: Navigating the Kinome. (Class of assay: other) Panel member name: PRKACA	F	BAO_0000019	assay format	None	None	None	None	None	CHEMBL4101	cAMP-dependent protein kinase alpha-catalytic subunit	Homo sapiens	SINGLE PROTEIN	CHEMBL1201862	7	PubChem BioAssays			None
CHEMBL1969879		0	303.37	0	0.62	SID103905420	CC1CCN(C(=O)CO)CC1N(C)c1ncnc2[nH]ccc12	Ki	'>'	7943.28	nM			inactive	UO_0000065					False	CHEMBL1963835	PUBCHEM_BIOASSAY: Navigating the Kinome. (Class of assay: other) Panel member name: PRKACA	F	BAO_0000019	assay format	None	None	None	None	None	CHEMBL4101	cAMP-dependent protein kinase alpha-catalytic subunit	Homo sapiens	SINGLE PROTEIN	CHEMBL1201862	7	PubChem BioAssays			None
CHEMBL1978200		0	424.46	0	4.01	SID103904764	Cc1nccn2c(-c3ccnc(NCCC(C)(C)O)n3)c(-c3ccc(F)cc3F)nc12	Ki	'>'	7943.28	nM			inactive	UO_0000065					False	CHEMBL1963835	PUBCHEM_BIOASSAY: Navigating the Kinome. (Class of assay: other) Panel member name: PRKACA	F	BAO_0000019	assay format	None	None	None	None	None	CHEMBL4101	cAMP-dependent protein kinase alpha-catalytic subunit	Homo sapiens	SINGLE PROTEIN	CHEMBL1201862	7	PubChem BioAssays			None
CHEMBL210887		0	340.34	0	2.58	SID103905079	O=C(Nc1nc2ccccc2n1CCCO)c1cccc([N+](=O)[O-])c1	Ki	'>'	7943.28	nM			inactive	UO_0000065					False	CHEMBL1963835	PUBCHEM_BIOASSAY: Navigating the Kinome. (Class of assay: other) Panel member name: PRKACA	F	BAO_0000019	assay format	None	None	None	None	None	CHEMBL4101	cAMP-dependent protein kinase alpha-catalytic subunit	Homo sapiens	SINGLE PROTEIN	CHEMBL1201862	7	PubChem BioAssays			None
CHEMBL1971947		0	475.58	1	6.29	SID103904297	Cc1cccc(NC(=O)Nc2ccc(-c3csc4c(C#Cc5cccnc5)cnc(N)c34)cc2)c1	Ki	'>'	7943.28	nM			inactive	UO_0000065					False	CHEMBL1963835	PUBCHEM_BIOASSAY: Navigating the Kinome. (Class of assay: other) Panel member name: PRKACA	F	BAO_0000019	assay format	None	None	None	None	None	CHEMBL4101	cAMP-dependent protein kinase alpha-catalytic subunit	Homo sapiens	SINGLE PROTEIN	CHEMBL1201862	7	PubChem BioAssays			None
CHEMBL2007421		0	391.84	0	4.09	SID103905657	CC(C)Oc1cc(Nc2nc(NC(C)c3ccc(F)cn3)ncc2Cl)n[nH]1	Ki	'>'	1258.93	nM			inactive	UO_0000065					False	CHEMBL1963835	PUBCHEM_BIOASSAY: Navigating the Kinome. (Class of assay: other) Panel member name: PRKACA	F	BAO_0000019	assay format	None	None	None	None	None	CHEMBL4101	cAMP-dependent protein kinase alpha-catalytic subunit	Homo sapiens	SINGLE PROTEIN	CHEMBL1201862	7	PubChem BioAssays			None
CHEMBL1988692		0	268.32	0	1.99	SID103905397	CC(C)NC1=NNC(=O)C1=Cc1cc2ccccc2[nH]1	Ki	'>'	1258.93	nM			inactive	UO_0000065					False	CHEMBL1963835	PUBCHEM_BIOASSAY: Navigating the Kinome. (Class of assay: other) Panel member name: PRKACA	F	BAO_0000019	assay format	None	None	None	None	None	CHEMBL4101	cAMP-dependent protein kinase alpha-catalytic subunit	Homo sapiens	SINGLE PROTEIN	CHEMBL1201862	7	PubChem BioAssays			None
CHEMBL2000071		0	268.32	0	2.42	SID103904212	OCCCNc1ncnc2[nH]cc(-c3ccccc3)c12	Ki	'='	3981.07	nM	5.40		active	UO_0000065					False	CHEMBL1963835	PUBCHEM_BIOASSAY: Navigating the Kinome. (Class of assay: other) Panel member name: PRKACA	F	BAO_0000019	assay format	None	None	None	None	None	CHEMBL4101	cAMP-dependent protein kinase alpha-catalytic subunit	Homo sapiens	SINGLE PROTEIN	CHEMBL1201862	7	PubChem BioAssays			None
CHEMBL1973808		0	271.71	0	3.47	SID103904664	O=C(Nc1ccc2[nH]ncc2c1)c1ccc(Cl)cc1	Ki	'>'	7943.28	nM			inactive	UO_0000065					False	CHEMBL1963835	PUBCHEM_BIOASSAY: Navigating the Kinome. (Class of assay: other) Panel member name: PRKACA	F	BAO_0000019	assay format	None	None	None	None	None	CHEMBL4101	cAMP-dependent protein kinase alpha-catalytic subunit	Homo sapiens	SINGLE PROTEIN	CHEMBL1201862	7	PubChem BioAssays			None
CHEMBL2006188		0	404.51	0	4.01	SID103904561	COc1cccc(C(C)NC(=O)c2ccc(-c3ccncc3)cc2NCCCN)c1	Ki	'='	79.43	nM	7.10		active	UO_0000065					False	CHEMBL1963835	PUBCHEM_BIOASSAY: Navigating the Kinome. (Class of assay: other) Panel member name: PRKACA	F	BAO_0000019	assay format	None	None	None	None	None	CHEMBL4101	cAMP-dependent protein kinase alpha-catalytic subunit	Homo sapiens	SINGLE PROTEIN	CHEMBL1201862	7	PubChem BioAssays			None
CHEMBL1987073		0	428.88	0	4.78	SID103904542	O=C(Nc1n[nH]c2ccc(-c3cn(Cc4ccccc4)nn3)cc12)c1ccc(Cl)cc1	Ki	'>'	3162.28	nM			inactive	UO_0000065					False	CHEMBL1963835	PUBCHEM_BIOASSAY: Navigating the Kinome. (Class of assay: other) Panel member name: PRKACA	F	BAO_0000019	assay format	None	None	None	None	None	CHEMBL4101	cAMP-dependent protein kinase alpha-catalytic subunit	Homo sapiens	SINGLE PROTEIN	CHEMBL1201862	7	PubChem BioAssays			None
CHEMBL2003657		0	455.54	0	4.39	SID103905061	CC(C)S(=O)(=O)n1c(N)nc2ccc(-c3c(-c4ccc(F)cc4)nc4sccn34)cc21	Ki	'>'	7943.28	nM			inactive	UO_0000065					False	CHEMBL1963835	PUBCHEM_BIOASSAY: Navigating the Kinome. (Class of assay: other) Panel member name: PRKACA	F	BAO_0000019	assay format	None	None	None	None	None	CHEMBL4101	cAMP-dependent protein kinase alpha-catalytic subunit	Homo sapiens	SINGLE PROTEIN	CHEMBL1201862	7	PubChem BioAssays			None
CHEMBL1964902		0	471.51	0	4.61	SID103904843	CC(C)(C)c1cc(NC(=O)C(=O)c2cccc3ccccc23)n(-c2cccc(OCC(=O)O)c2)n1	Ki	'>'	1258.93	nM			inactive	UO_0000065					False	CHEMBL1963835	PUBCHEM_BIOASSAY: Navigating the Kinome. (Class of assay: other) Panel member name: PRKACA	F	BAO_0000019	assay format	None	None	None	None	None	CHEMBL4101	cAMP-dependent protein kinase alpha-catalytic subunit	Homo sapiens	SINGLE PROTEIN	CHEMBL1201862	7	PubChem BioAssays			None
CHEMBL1982167		0	374.40	0	3.67	SID103904672	COc1ccc(OC)c(NC(=O)c2cnn3c(-c4ccccc4)ccnc23)c1	Ki	'>'	7943.28	nM			inactive	UO_0000065					False	CHEMBL1963835	PUBCHEM_BIOASSAY: Navigating the Kinome. (Class of assay: other) Panel member name: PRKACA	F	BAO_0000019	assay format	None	None	None	None	None	CHEMBL4101	cAMP-dependent protein kinase alpha-catalytic subunit	Homo sapiens	SINGLE PROTEIN	CHEMBL1201862	7	PubChem BioAssays			None
CHEMBL13045	CHELERYTHRINE	0	348.38	0	3.72	Chelerythrine	COc1ccc2c(c[n+](C)c3c4cc5c(cc4ccc23)OCO5)c1OC	Residual Activity	'='	98.0	%				UO_0000187					False	CHEMBL2219390	Millipore: Percentage of residual kinase activity of PRKACA at 1uM relative to control. Control inhibitor: Staurosporine at 10.0uM. Buffer: 8 mM MOPS pH 7.0, 0.2 mM EDTA	B	BAO_0000357	single protein format	Homo sapiens	None	None	None	None	CHEMBL4101	cAMP-dependent protein kinase alpha-catalytic subunit	Homo sapiens	SINGLE PROTEIN	CHEMBL2218924	1	Scientific Literature	Biochem. J.	2013	None
CHEMBL596674		0	331.46	1	5.32	ZM-39923	CC(C)N(CCC(=O)c1ccc2ccccc2c1)Cc1ccccc1	Residual Activity	'='	96.0	%				UO_0000187					False	CHEMBL2219390	Millipore: Percentage of residual kinase activity of PRKACA at 1uM relative to control. Control inhibitor: Staurosporine at 10.0uM. Buffer: 8 mM MOPS pH 7.0, 0.2 mM EDTA	B	BAO_0000357	single protein format	Homo sapiens	None	None	None	None	CHEMBL4101	cAMP-dependent protein kinase alpha-catalytic subunit	Homo sapiens	SINGLE PROTEIN	CHEMBL2218924	1	Scientific Literature	Biochem. J.	2013	None
CHEMBL47940		0	370.46	1	5.59	Lck_Inhibitor	Nc1ncnc2c1c(-c1ccc(Oc3ccccc3)cc1)cn2C1CCCC1	Residual Activity	'='	85.0	%				UO_0000187					False	CHEMBL2219390	Millipore: Percentage of residual kinase activity of PRKACA at 1uM relative to control. Control inhibitor: Staurosporine at 10.0uM. Buffer: 8 mM MOPS pH 7.0, 0.2 mM EDTA	B	BAO_0000357	single protein format	Homo sapiens	None	None	None	None	CHEMBL4101	cAMP-dependent protein kinase alpha-catalytic subunit	Homo sapiens	SINGLE PROTEIN	CHEMBL2218924	1	Scientific Literature	Biochem. J.	2013	None
CHEMBL2218932		0	340.59	0	4.85	PKR_Inhibitor_Negative_Control	O=C1Nc2ccc(Cl)cc2/C1=C/c1cc(Cl)c(O)c(Cl)c1	Residual Activity	'='	68.0	%				UO_0000187					False	CHEMBL2219390	Millipore: Percentage of residual kinase activity of PRKACA at 1uM relative to control. Control inhibitor: Staurosporine at 10.0uM. Buffer: 8 mM MOPS pH 7.0, 0.2 mM EDTA	B	BAO_0000357	single protein format	Homo sapiens	None	None	None	None	CHEMBL4101	cAMP-dependent protein kinase alpha-catalytic subunit	Homo sapiens	SINGLE PROTEIN	CHEMBL2218924	1	Scientific Literature	Biochem. J.	2013	None
CHEMBL478980		0	283.33	0	2.46	DNA_PK_Inhibitor_V	O=C(c1ccccc1)c1ccc(N2CCOCC2)cc1O	Residual Activity	'='	69.0	%				UO_0000187					False	CHEMBL2219390	Millipore: Percentage of residual kinase activity of PRKACA at 1uM relative to control. Control inhibitor: Staurosporine at 10.0uM. Buffer: 8 mM MOPS pH 7.0, 0.2 mM EDTA	B	BAO_0000357	single protein format	Homo sapiens	None	None	None	None	CHEMBL4101	cAMP-dependent protein kinase alpha-catalytic subunit	Homo sapiens	SINGLE PROTEIN	CHEMBL2218924	1	Scientific Literature	Biochem. J.	2013	None
CHEMBL483847		0	374.32	0	3.88	GNF_2	NC(=O)c1cccc(-c2cc(Nc3ccc(OC(F)(F)F)cc3)ncn2)c1	Residual Activity	'='	89.0	%				UO_0000187					False	CHEMBL2219390	Millipore: Percentage of residual kinase activity of PRKACA at 1uM relative to control. Control inhibitor: Staurosporine at 10.0uM. Buffer: 8 mM MOPS pH 7.0, 0.2 mM EDTA	B	BAO_0000357	single protein format	Homo sapiens	None	None	None	None	CHEMBL4101	cAMP-dependent protein kinase alpha-catalytic subunit	Homo sapiens	SINGLE PROTEIN	CHEMBL2218924	1	Scientific Literature	Biochem. J.	2013	None
CHEMBL97771		0	373.41	1	5.18	Src_Inhibitor_I	COc1cc2ncnc(Nc3ccc(Oc4ccccc4)cc3)c2cc1OC	Residual Activity	'='	92.0	%				UO_0000187					False	CHEMBL2219390	Millipore: Percentage of residual kinase activity of PRKACA at 1uM relative to control. Control inhibitor: Staurosporine at 10.0uM. Buffer: 8 mM MOPS pH 7.0, 0.2 mM EDTA	B	BAO_0000357	single protein format	Homo sapiens	None	None	None	None	CHEMBL4101	cAMP-dependent protein kinase alpha-catalytic subunit	Homo sapiens	SINGLE PROTEIN	CHEMBL2218924	1	Scientific Literature	Biochem. J.	2013	None
CHEMBL126077	INDIRUBIN-3-MONOXIME	0	277.28	0	4.42	Indirubin_oxime	O=Nc1c(-c2c(O)[nH]c3ccccc23)[nH]c2ccccc12	Residual Activity	'='	90.0	%				UO_0000187					False	CHEMBL2219390	Millipore: Percentage of residual kinase activity of PRKACA at 1uM relative to control. Control inhibitor: Staurosporine at 10.0uM. Buffer: 8 mM MOPS pH 7.0, 0.2 mM EDTA	B	BAO_0000357	single protein format	Homo sapiens	None	None	None	None	CHEMBL4101	cAMP-dependent protein kinase alpha-catalytic subunit	Homo sapiens	SINGLE PROTEIN	CHEMBL2218924	1	Scientific Literature	Biochem. J.	2013	None
CHEMBL290904		0	284.34	0	3.13	Cdk4_inhibitor_III	Cc1ccc(NC2=CC(=O)c3sc(C)nc3C2=O)cc1	Residual Activity	'='	102.0	%				UO_0000187					False	CHEMBL2219390	Millipore: Percentage of residual kinase activity of PRKACA at 1uM relative to control. Control inhibitor: Staurosporine at 10.0uM. Buffer: 8 mM MOPS pH 7.0, 0.2 mM EDTA	B	BAO_0000357	single protein format	Homo sapiens	None	None	None	None	CHEMBL4101	cAMP-dependent protein kinase alpha-catalytic subunit	Homo sapiens	SINGLE PROTEIN	CHEMBL2218924	1	Scientific Literature	Biochem. J.	2013	None
CHEMBL257167		0	279.30	0	2.14	TPCA_1	NC(=O)Nc1sc(-c2ccc(F)cc2)cc1C(N)=O	Residual Activity	'='	92.0	%				UO_0000187					False	CHEMBL2219390	Millipore: Percentage of residual kinase activity of PRKACA at 1uM relative to control. Control inhibitor: Staurosporine at 10.0uM. Buffer: 8 mM MOPS pH 7.0, 0.2 mM EDTA	B	BAO_0000357	single protein format	Homo sapiens	None	None	None	None	CHEMBL4101	cAMP-dependent protein kinase alpha-catalytic subunit	Homo sapiens	SINGLE PROTEIN	CHEMBL2218924	1	Scientific Literature	Biochem. J.	2013	None
CHEMBL313417		0	297.36	0	3.86	SKF-86002	Fc1ccc(-c2nc3n(c2-c2ccncc2)CCS3)cc1	Residual Activity	'='	94.0	%				UO_0000187					False	CHEMBL2219390	Millipore: Percentage of residual kinase activity of PRKACA at 1uM relative to control. Control inhibitor: Staurosporine at 10.0uM. Buffer: 8 mM MOPS pH 7.0, 0.2 mM EDTA	B	BAO_0000357	single protein format	Homo sapiens	None	None	None	None	CHEMBL4101	cAMP-dependent protein kinase alpha-catalytic subunit	Homo sapiens	SINGLE PROTEIN	CHEMBL2218924	1	Scientific Literature	Biochem. J.	2013	None
CHEMBL367625		0	385.90	0	3.93	CGP-74514A	CCn1cnc2c(Nc3cccc(Cl)c3)nc(N[C@@H]3CCCC[C@@H]3N)nc21	Residual Activity	'='	109.0	%				UO_0000187					False	CHEMBL2219390	Millipore: Percentage of residual kinase activity of PRKACA at 1uM relative to control. Control inhibitor: Staurosporine at 10.0uM. Buffer: 8 mM MOPS pH 7.0, 0.2 mM EDTA	B	BAO_0000357	single protein format	Homo sapiens	None	None	None	None	CHEMBL4101	cAMP-dependent protein kinase alpha-catalytic subunit	Homo sapiens	SINGLE PROTEIN	CHEMBL2218924	1	Scientific Literature	Biochem. J.	2013	None
CHEMBL23327	PURVALANOLA	0	388.90	0	4.23	Purvalanol_A	CC(C)[C@H](CO)Nc1nc(Nc2cccc(Cl)c2)c2ncn(C(C)C)c2n1	Residual Activity	'='	106.0	%				UO_0000187					False	CHEMBL2219390	Millipore: Percentage of residual kinase activity of PRKACA at 1uM relative to control. Control inhibitor: Staurosporine at 10.0uM. Buffer: 8 mM MOPS pH 7.0, 0.2 mM EDTA	B	BAO_0000357	single protein format	Homo sapiens	None	None	None	None	CHEMBL4101	cAMP-dependent protein kinase alpha-catalytic subunit	Homo sapiens	SINGLE PROTEIN	CHEMBL2218924	1	Scientific Literature	Biochem. J.	2013	None
[truncated: 2,308 more rows]
