# Supplementary material for: PyRMD Studio: A Unified Suite for Next-Generation, AI-Powered Virtual Screening
Source: J Chem Inf Model. 2026 May 19;66(11):6197–203. doi: 10.1021/acs.jcim.6c00648 (PMC13250901; doi:10.1021/acs.jcim.6c00648)
Supplement: Supplementary file 1 [file ci6c00648_si_001.zip › DATA/plk1_chembl.csv]

Molecule ChEMBL ID	Molecule Name	Molecule Max Phase	Molecular Weight	#RO5 Violations	AlogP	Compound Key	Smiles	Standard Type	Standard Relation	Standard Value	Standard Units	pChEMBL Value	Data Validity Comment	Comment	Uo Units	Ligand Efficiency BEI	Ligand Efficiency LE	Ligand Efficiency LLE	Ligand Efficiency SEI	Potential Duplicate	Assay ChEMBL ID	Assay Description	Assay Type	BAO Format ID	BAO Label	Assay Organism	Assay Tissue ChEMBL ID	Assay Tissue Name	Assay Cell Type	Assay Subcellular Fraction	Target ChEMBL ID	Target Name	Target Organism	Target Type	Document ChEMBL ID	Source ID	Source Description	Document Journal	Document Year	Cell ChEMBL ID
CHEMBL477393		0	335.46	0	4.15	12	CCCN(CC1CC1)c1nc(NC(C)c2ccccc2)ncc1C#N	IC50	'='	550.0	nM	6.26			UO_0000065	18.66	0.34	2.11	9.65	False	CHEMBL985261	Inhibition of PLK1	B	BAO_0000357	single protein format	None	None	None	None	None	CHEMBL3024	Serine/threonine-protein kinase PLK1	Homo sapiens	SINGLE PROTEIN	CHEMBL1144187	1	Scientific Literature	Bioorg. Med. Chem. Lett.	2008	None
CHEMBL477605		0	355.45	0	4.08	14	CC(Nc1ncc(C#N)c(N2CCc3ccccc3C2)n1)c1ccccc1	IC50	'='	750.0	nM	6.12			UO_0000065	17.23	0.31	2.04	9.45	False	CHEMBL985261	Inhibition of PLK1	B	BAO_0000357	single protein format	None	None	None	None	None	CHEMBL3024	Serine/threonine-protein kinase PLK1	Homo sapiens	SINGLE PROTEIN	CHEMBL1144187	1	Scientific Literature	Bioorg. Med. Chem. Lett.	2008	None
CHEMBL504667		0	316.19	1	5.19	19	Clc1ccc(Nc2nccc(-c3cccc(Cl)c3)n2)cc1	IC50	'='	8700.0	nM	5.06			UO_0000065	16.00	0.33	-0.13	13.38	False	CHEMBL985261	Inhibition of PLK1	B	BAO_0000357	single protein format	None	None	None	None	None	CHEMBL3024	Serine/threonine-protein kinase PLK1	Homo sapiens	SINGLE PROTEIN	CHEMBL1144187	1	Scientific Literature	Bioorg. Med. Chem. Lett.	2008	None
CHEMBL477615		0	373.43	0	1.11	22	CCCOC(=O)/C(C#N)=c1\s/c(=C/Nc2ccc(O)cc2)c(=O)n1CC	IC50	'='	36.0	nM	7.44			UO_0000065	19.93	0.39	6.33	7.13	False	CHEMBL985261	Inhibition of PLK1	B	BAO_0000357	single protein format	None	None	None	None	None	CHEMBL3024	Serine/threonine-protein kinase PLK1	Homo sapiens	SINGLE PROTEIN	CHEMBL1144187	1	Scientific Literature	Bioorg. Med. Chem. Lett.	2008	None
CHEMBL477616		0	498.61	0	1.23	23	CCOC(=O)/C(C#N)=c1\s/c(=C/Nc2ccc(NC(=O)NCCN3CCCC3)cc2)c(=O)n1CC	IC50	'='	37.0	nM	7.43			UO_0000065	14.91	0.29	6.20	5.78	False	CHEMBL985261	Inhibition of PLK1	B	BAO_0000357	single protein format	None	None	None	None	None	CHEMBL3024	Serine/threonine-protein kinase PLK1	Homo sapiens	SINGLE PROTEIN	CHEMBL1144187	1	Scientific Literature	Bioorg. Med. Chem. Lett.	2008	None
CHEMBL476123		0	365.44	0	3.32	31	CCCN(CC1CC1)c1nc(NCc2ccc3c(c2)OCO3)ncc1C#N	IC50	'='	1600.0	nM	5.80			UO_0000065	15.86	0.29	2.48	6.96	False	CHEMBL985261	Inhibition of PLK1	B	BAO_0000357	single protein format	None	None	None	None	None	CHEMBL3024	Serine/threonine-protein kinase PLK1	Homo sapiens	SINGLE PROTEIN	CHEMBL1144187	1	Scientific Literature	Bioorg. Med. Chem. Lett.	2008	None
CHEMBL476125		0	278.31	0	3.18	35	Nc1cccc(-c2ccnc(Nc3ccc(O)cc3)n2)c1	IC50	'='	7800.0	nM	5.11			UO_0000065	18.35	0.33	1.93	6.08	False	CHEMBL985261	Inhibition of PLK1	B	BAO_0000357	single protein format	None	None	None	None	None	CHEMBL3024	Serine/threonine-protein kinase PLK1	Homo sapiens	SINGLE PROTEIN	CHEMBL1144187	1	Scientific Literature	Bioorg. Med. Chem. Lett.	2008	None
CHEMBL450653		0	289.19	0	2.33	39	N#Cc1sc2c([N+](=O)[O-])cc(C(F)(F)F)cc2[n+]1[O-]	IC50	'='	21000.0	nM	4.68			UO_0000065	16.18	0.34	2.35	4.98	False	CHEMBL985261	Inhibition of PLK1	B	BAO_0000357	single protein format	None	None	None	None	None	CHEMBL3024	Serine/threonine-protein kinase PLK1	Homo sapiens	SINGLE PROTEIN	CHEMBL1144187	1	Scientific Literature	Bioorg. Med. Chem. Lett.	2008	None
CHEMBL523487		0	361.30	0	2.70	41	O=C(c1sc2c([N+](=O)[O-])cc(C(F)(F)F)cc2[n+]1[O-])N1CCCC1	IC50	'='	56000.0	nM	4.25			UO_0000065	11.77	0.24	1.55	4.70	False	CHEMBL985261	Inhibition of PLK1	B	BAO_0000357	single protein format	None	None	None	None	None	CHEMBL3024	Serine/threonine-protein kinase PLK1	Homo sapiens	SINGLE PROTEIN	CHEMBL1144187	1	Scientific Literature	Bioorg. Med. Chem. Lett.	2008	None
CHEMBL480371	GW853609X	0	496.31	1	5.55	21	NC(=O)c1sc(-n2cnc3cc(C(F)(F)F)ccc32)cc1OCc1ccccc1Br	IC50	'='	300.0	nM	6.52			UO_0000065	13.14	0.30	0.97	9.30	False	CHEMBL941563	Inhibition of PLK1 expressed in baculovirus-infected Trichoplusia-ni cells by scintillation proximity assay	B	BAO_0000219	cell-based format	None	None	None	Trichoplusia-ni	None	CHEMBL3024	Serine/threonine-protein kinase PLK1	Homo sapiens	SINGLE PROTEIN	CHEMBL1143265	1	Scientific Literature	Bioorg. Med. Chem. Lett.	2009	None
CHEMBL480383		0	415.50	0	3.84	45	COc1cc2ncn(-c3cc(OCc4ccsc4)c(C(N)=O)s3)c2cc1OC	IC50	'='	17.0	nM	7.77			UO_0000065	18.70	0.38	3.93	8.77	False	CHEMBL941563	Inhibition of PLK1 expressed in baculovirus-infected Trichoplusia-ni cells by scintillation proximity assay	B	BAO_0000219	cell-based format	None	None	None	Trichoplusia-ni	None	CHEMBL3024	Serine/threonine-protein kinase PLK1	Homo sapiens	SINGLE PROTEIN	CHEMBL1143265	1	Scientific Literature	Bioorg. Med. Chem. Lett.	2009	None
CHEMBL1096988		0	299.37	0	4.76	20c	O=C1Cc2cc(Nc3ccccc3)ccc2Cc2ccccc21	Inhibition						Not Active						False	CHEMBL1108242	Inhibition of PLK1 at 10 uM	B	BAO_0000357	single protein format	None	None	None	None	None	CHEMBL3024	Serine/threonine-protein kinase PLK1	Homo sapiens	SINGLE PROTEIN	CHEMBL1157789	1	Scientific Literature	Bioorg. Med. Chem. Lett.	2010	None
CHEMBL497159		0	358.45	0	4.91	9	COc1ccccc1-n1nc(C)c2cnc(N[C@@H](C)c3ccccc3)cc21	IC50	'='	14451.0	nM	4.84			UO_0000065	13.50	0.24	-0.07	9.31	False	CHEMBL953116	Inhibition of Plk1	B	BAO_0000357	single protein format	None	None	None	None	None	CHEMBL3024	Serine/threonine-protein kinase PLK1	Homo sapiens	SINGLE PROTEIN	CHEMBL1141724	1	Scientific Literature	Bioorg. Med. Chem. Lett.	2008	None
CHEMBL484473		0	434.93	1	5.57	28	Cc1nn(-c2cc(Cl)cc(CCC(=O)O)c2)c2cc(N[C@@H](C)c3ccccc3)ncc12	IC50	'='	21.0	nM	7.68			UO_0000065	17.65	0.34	2.11	9.59	False	CHEMBL953116	Inhibition of Plk1	B	BAO_0000357	single protein format	None	None	None	None	None	CHEMBL3024	Serine/threonine-protein kinase PLK1	Homo sapiens	SINGLE PROTEIN	CHEMBL1141724	1	Scientific Literature	Bioorg. Med. Chem. Lett.	2008	None
CHEMBL1208893		0	524.53	2	5.38	30	C[C@@H](Oc1cc(-n2cnc3cc(-c4cnc(N)nc4)ccc32)sc1C(N)=O)c1ccccc1C(F)(F)F	IC50	'='	1.0	nM	9.00			UO_0000065	17.16	0.33	3.62	7.38	False	CHEMBL1212570	Inhibition of PLK1 by SPA assay	B	BAO_0000357	single protein format	None	None	None	None	None	CHEMBL3024	Serine/threonine-protein kinase PLK1	Homo sapiens	SINGLE PROTEIN	CHEMBL1208730	1	Scientific Literature	Bioorg. Med. Chem. Lett.	2010	None
CHEMBL374440		0	459.45	1	5.57	53	COc1cc2ncn(-c3cc(OCc4ccccc4C(F)(F)F)c(C#N)s3)c2cc1OC	IC50	'='	700.0	nM	6.16			UO_0000065	13.40	0.26	0.58	8.88	False	CHEMBL941563	Inhibition of PLK1 expressed in baculovirus-infected Trichoplusia-ni cells by scintillation proximity assay	B	BAO_0000219	cell-based format	None	None	None	Trichoplusia-ni	None	CHEMBL3024	Serine/threonine-protein kinase PLK1	Homo sapiens	SINGLE PROTEIN	CHEMBL1143265	1	Scientific Literature	Bioorg. Med. Chem. Lett.	2009	None
CHEMBL1097373		0	377.41	0	1.78	81	CC(=O)Nc1ccccc1Nc1ncc2c(n1)-c1c(c(C(N)=O)nn1C)CC2	IC50	'='	2523.0	nM	5.60			UO_0000065	14.83	0.27	3.82	4.38	False	CHEMBL1109141	Inhibition of GST-tagged PLK1 expressed in H5 insect cells assessed as [33P]gamma-ATP incorporation into substrate after 60 mins by gamma counting	B	BAO_0000219	cell-based format	None	None	None	None	None	CHEMBL3024	Serine/threonine-protein kinase PLK1	Homo sapiens	SINGLE PROTEIN	CHEMBL1157785	1	Scientific Literature	J. Med. Chem.	2010	None
CHEMBL563150		0	396.45	0	3.97	13	Cn1nc(C(=O)Nc2ccccc2)c2c1-c1nc(Nc3ccccc3)ncc1CC2	IC50	'>'	10000.0	nM				UO_0000065					True	CHEMBL1109141	Inhibition of GST-tagged PLK1 expressed in H5 insect cells assessed as [33P]gamma-ATP incorporation into substrate after 60 mins by gamma counting	B	BAO_0000219	cell-based format	None	None	None	None	None	CHEMBL3024	Serine/threonine-protein kinase PLK1	Homo sapiens	SINGLE PROTEIN	CHEMBL1157785	1	Scientific Literature	J. Med. Chem.	2010	None
CHEMBL1209844		0	522.55	2	6.72	25	Cc1cc(-c2ccc3c(c2)ncn3-c2cc(O[C@H](C)c3ccccc3C(F)(F)F)c(C(N)=O)s2)ccn1	IC50	'='	1.0	nM	9.00			UO_0000065	17.22	0.33	2.28	10.84	False	CHEMBL1212570	Inhibition of PLK1 by SPA assay	B	BAO_0000357	single protein format	None	None	None	None	None	CHEMBL3024	Serine/threonine-protein kinase PLK1	Homo sapiens	SINGLE PROTEIN	CHEMBL1208730	1	Scientific Literature	Bioorg. Med. Chem. Lett.	2010	None
CHEMBL272026	GW290597X	0	467.51	0	1.12	GW290597X	NS(=O)(=O)c1ccc(N/N=C2\C(=O)Nc3ccc(C(=O)NCCCn4ccnc4)cc32)cc1	Inhibition	'='	4.25	%				UO_0000187					False	CHEMBL1962097	GSK_PKIS: PLK1 mean inhibition at 1 uM [Nanosyn]	B	BAO_0000357	single protein format	None	None	None	None	None	CHEMBL3024	Serine/threonine-protein kinase PLK1	Homo sapiens	SINGLE PROTEIN	CHEMBL1961873	16	GSK Published Kinase Inhibitor Set			None
CHEMBL210618		0	356.38	0	2.13	6o	CCOc1nc(NC(=O)Cc2cc(OC)ccc2OC)cc(N)c1C#N	Ki	'>'	8900.0	nM				UO_0000065					False	CHEMBL862043	Inhibition of Plk1	B	BAO_0000357	single protein format	Homo sapiens	None	None	None	None	CHEMBL3024	Serine/threonine-protein kinase PLK1	Homo sapiens	SINGLE PROTEIN	CHEMBL1148638	1	Scientific Literature	J. Med. Chem.	2006	None
CHEMBL512054	ALTERSOLANOL A	0	336.30	0	-1.08	3	COc1cc(O)c2c(c1)C(=O)C1=C(C2=O)[C@H](O)[C@@H](O)[C@@](C)(O)[C@@H]1O	IC50	'='	4.8	ug.mL-1				UO_0000274					False	CHEMBL1026238	Inhibition of recombinant PLK1	B	BAO_0000357	single protein format	None	None	None	None	None	CHEMBL3024	Serine/threonine-protein kinase PLK1	Homo sapiens	SINGLE PROTEIN	CHEMBL1151842	1	Scientific Literature	J. Nat. Prod.	2009	None
CHEMBL554993	ALTERPORRIOL G/H	0	618.55	3	1.09	4/5, atropisomers	COc1cc2c(c(O)c1-c1c(OC)cc(O)c3c1C(=O)C1=C(C3=O)[C@H](O)[C@@H](O)[C@@](C)(O)[C@@H]1O)C(=O)c1cc(O)c(C)cc1C2=O	IC50	'>'	10.0	ug.mL-1				UO_0000274					False	CHEMBL1026238	Inhibition of recombinant PLK1	B	BAO_0000357	single protein format	None	None	None	None	None	CHEMBL3024	Serine/threonine-protein kinase PLK1	Homo sapiens	SINGLE PROTEIN	CHEMBL1151842	1	Scientific Literature	J. Nat. Prod.	2009	None
CHEMBL605841		0	318.34	0	3.09	28g	O=C1Cc2cnc(Nc3ccc(O)cc3)nc2-c2ccccc2N1	IC50	'>'	100000.0	nM				UO_0000065					False	CHEMBL1067599	Inhibition of PLK1 assessed as [33Pi] incorporation by microplate scintillation counting in presence of 1 uM ATP	B	BAO_0000357	single protein format	None	None	None	None	None	CHEMBL3024	Serine/threonine-protein kinase PLK1	Homo sapiens	SINGLE PROTEIN	CHEMBL1157616	1	Scientific Literature	J. Med. Chem.	2010	None
CHEMBL2407749		0	364.41	0	4.62	41	O=C1Nc2ccccc2/C1=C\c1ccc2c(/C=C/c3ccncc3)n[nH]c2c1	IC50	'>'	10000.0	nM				UO_0000065					False	CHEMBL2410316	Inhibition of PLK1 (unknown origin) by FRET-based homogeneous assay	B	BAO_0000357	single protein format	Homo sapiens	None	None	None	None	CHEMBL3024	Serine/threonine-protein kinase PLK1	Homo sapiens	SINGLE PROTEIN	CHEMBL2406977	1	Scientific Literature	J. Med. Chem.	2013	None
CHEMBL2407919		0	318.34	0	3.01	27	CC(=O)Nc1ccc2c(c1)NC(=O)/C2=C/c1ccc2cn[nH]c2c1	IC50	'>'	10000.0	nM				UO_0000065					False	CHEMBL2410316	Inhibition of PLK1 (unknown origin) by FRET-based homogeneous assay	B	BAO_0000357	single protein format	Homo sapiens	None	None	None	None	CHEMBL3024	Serine/threonine-protein kinase PLK1	Homo sapiens	SINGLE PROTEIN	CHEMBL2406977	1	Scientific Literature	J. Med. Chem.	2013	None
CHEMBL2407916		0	291.31	0	3.06	24	COc1ccc2c(c1)/C(=C\c1ccc3cn[nH]c3c1)C(=O)N2	IC50	'='	10000.0	nM	5.00			UO_0000065	17.16	0.31	1.94	7.46	False	CHEMBL2410316	Inhibition of PLK1 (unknown origin) by FRET-based homogeneous assay	B	BAO_0000357	single protein format	Homo sapiens	None	None	None	None	CHEMBL3024	Serine/threonine-protein kinase PLK1	Homo sapiens	SINGLE PROTEIN	CHEMBL2406977	1	Scientific Literature	J. Med. Chem.	2013	None
CHEMBL492009		0	280.18	0	2.17	40	O=[N+]([O-])c1cc(C(F)(F)F)cc2c1sc(O)[n+]2[O-]	IC50	'='	39000.0	nM	4.41			UO_0000065	15.74	0.33	2.24	4.88	False	CHEMBL985261	Inhibition of PLK1	B	BAO_0000357	single protein format	None	None	None	None	None	CHEMBL3024	Serine/threonine-protein kinase PLK1	Homo sapiens	SINGLE PROTEIN	CHEMBL1144187	1	Scientific Literature	Bioorg. Med. Chem. Lett.	2008	None
CHEMBL50	QUERCETIN	3	302.24	0	1.99	2	O=c1c(O)c(-c2ccc(O)c(O)c2)oc2cc(O)cc(O)c12	IC50	'='	64000.0	nM	4.19			UO_0000065	13.88	0.26	2.20	3.19	False	CHEMBL985261	Inhibition of PLK1	B	BAO_0000357	single protein format	None	None	None	None	None	CHEMBL3024	Serine/threonine-protein kinase PLK1	Homo sapiens	SINGLE PROTEIN	CHEMBL1144187	1	Scientific Literature	Bioorg. Med. Chem. Lett.	2008	None
CHEMBL572878	TOZASERTIB	2	464.60	0	3.50	8	Cc1cc(Nc2cc(N3CCN(C)CC3)nc(Sc3ccc(NC(=O)C4CC4)cc3)n2)n[nH]1	Activity						Not Evaluated						False	CHEMBL982765	Binding affinity to human PLK1 at 10 uM relative to control	B	BAO_0000357	single protein format	Homo sapiens	None	None	None	None	CHEMBL3024	Serine/threonine-protein kinase PLK1	Homo sapiens	SINGLE PROTEIN	CHEMBL1151712	1	Scientific Literature	J. Med. Chem.	2008	None
CHEMBL220032		0	403.46	0	2.76	4	COc1cc2ncn(-c3cc(OCC4CCCO4)c(C(N)=O)s3)c2cc1OC	IC50	'='	251.19	nM	6.60			UO_0000065	16.36	0.32	3.84	6.75	False	CHEMBL911349	Inhibition of PLK1	B	BAO_0000357	single protein format	Homo sapiens	None	None	None	None	CHEMBL3024	Serine/threonine-protein kinase PLK1	Homo sapiens	SINGLE PROTEIN	CHEMBL1146152	1	Scientific Literature	Bioorg. Med. Chem. Lett.	2006	None
CHEMBL219711		0	469.54	0	3.96	3	COc1cc2ncn(-c3cc(OCc4ccc(S(C)(=O)=O)cc4)c(C#N)s3)c2cc1OC	IC50	'='	630.96	nM	6.20			UO_0000065	13.20	0.26	2.24	5.99	False	CHEMBL911349	Inhibition of PLK1	B	BAO_0000357	single protein format	Homo sapiens	None	None	None	None	CHEMBL3024	Serine/threonine-protein kinase PLK1	Homo sapiens	SINGLE PROTEIN	CHEMBL1146152	1	Scientific Literature	Bioorg. Med. Chem. Lett.	2006	None
CHEMBL1097429		0	388.35	0	2.84	21	Cn1nc(C(N)=O)c2c1-c1nc(Nc3ccc(C(F)(F)F)cc3)ncc1CC2	IC50	'='	872.0	nM	6.06			UO_0000065	15.60	0.30	3.22	6.14	False	CHEMBL1109141	Inhibition of GST-tagged PLK1 expressed in H5 insect cells assessed as [33P]gamma-ATP incorporation into substrate after 60 mins by gamma counting	B	BAO_0000219	cell-based format	None	None	None	None	None	CHEMBL3024	Serine/threonine-protein kinase PLK1	Homo sapiens	SINGLE PROTEIN	CHEMBL1157785	1	Scientific Literature	J. Med. Chem.	2010	None
CHEMBL1094402		0	388.48	0	3.79	1f	NC(=O)c1nn(C2CCCCC2)c2c1CCc1cnc(Nc3ccccc3)nc1-2	IC50	'='	143.0	nM	6.84			UO_0000065	17.62	0.32	3.05	6.93	False	CHEMBL1109141	Inhibition of GST-tagged PLK1 expressed in H5 insect cells assessed as [33P]gamma-ATP incorporation into substrate after 60 mins by gamma counting	B	BAO_0000219	cell-based format	None	None	None	None	None	CHEMBL3024	Serine/threonine-protein kinase PLK1	Homo sapiens	SINGLE PROTEIN	CHEMBL1157785	1	Scientific Literature	J. Med. Chem.	2010	None
CHEMBL1096770		0	314.39	0	4.34	17a	Nc1ccccc1Nc1ccc2c(c1)C(=O)Cc1ccccc1C2	Inhibition						Not Active						False	CHEMBL1108242	Inhibition of PLK1 at 10 uM	B	BAO_0000357	single protein format	None	None	None	None	None	CHEMBL3024	Serine/threonine-protein kinase PLK1	Homo sapiens	SINGLE PROTEIN	CHEMBL1157789	1	Scientific Literature	Bioorg. Med. Chem. Lett.	2010	None
CHEMBL210032		0	252.28	0	2.16	24	CC(=O)Nc1cc(N)c(C#N)c(-c2ccccc2)n1	Ki	'>'	8900.0	nM				UO_0000065					False	CHEMBL862043	Inhibition of Plk1	B	BAO_0000357	single protein format	Homo sapiens	None	None	None	None	CHEMBL3024	Serine/threonine-protein kinase PLK1	Homo sapiens	SINGLE PROTEIN	CHEMBL1148638	1	Scientific Literature	J. Med. Chem.	2006	None
CHEMBL210928		0	443.91	0	2.32	35	CCOc1nc(NC(=O)Cc2cc(OC)c(S(C)(=O)=O)cc2OC)cc(N)c1Cl	Ki	'>'	8900.0	nM				UO_0000065					False	CHEMBL862043	Inhibition of Plk1	B	BAO_0000357	single protein format	Homo sapiens	None	None	None	None	CHEMBL3024	Serine/threonine-protein kinase PLK1	Homo sapiens	SINGLE PROTEIN	CHEMBL1148638	1	Scientific Literature	J. Med. Chem.	2006	None
CHEMBL1272140		0	502.50	1	2.47	4	CN1CCN(c2ccc(OC(F)(F)F)c(Nc3ncc4c(n3)-c3c(c(C(N)=O)nn3C)CC4)c2)CC1	IC50	'='	3.0	nM	8.52			UO_0000065	16.96	0.32	6.05	7.45	True	CHEMBL1272694	Inhibition of PLK1	B	BAO_0000357	single protein format	None	None	None	None	None	CHEMBL3024	Serine/threonine-protein kinase PLK1	Homo sapiens	SINGLE PROTEIN	CHEMBL1268971	1	Scientific Literature	Bioorg. Med. Chem. Lett.	2010	None
CHEMBL1793896		0	514.51	1	3.03	29	C=Cn1nc(C(N)=O)c2c1-c1nc(Nc3cc(N4CCN(C)CC4)ccc3OC(F)(F)F)ncc1CC2	IC50	'='	6.0	nM	8.22			UO_0000065	15.98	0.30	5.19	7.19	False	CHEMBL1272694	Inhibition of PLK1	B	BAO_0000357	single protein format	None	None	None	None	None	CHEMBL3024	Serine/threonine-protein kinase PLK1	Homo sapiens	SINGLE PROTEIN	CHEMBL1268971	1	Scientific Literature	Bioorg. Med. Chem. Lett.	2010	None
CHEMBL1272300		0	516.53	1	3.22	9	CN1CCC(Nc2ccc(OC(F)(F)F)c(Nc3ncc4c(n3)-c3c(c(C(N)=O)nn3C)CC4)c2)CC1	IC50	'='	200.0	nM	6.70			UO_0000065	12.97	0.25	3.48	5.44	False	CHEMBL1272694	Inhibition of PLK1	B	BAO_0000357	single protein format	None	None	None	None	None	CHEMBL3024	Serine/threonine-protein kinase PLK1	Homo sapiens	SINGLE PROTEIN	CHEMBL1268971	1	Scientific Literature	Bioorg. Med. Chem. Lett.	2010	None
CHEMBL1271694		0	534.50	1	2.48	20	Cn1nc(C(N)=O)c2c1-c1nc(Nc3cc([N+]4([O-])CC[N+](C)([O-])CC4)ccc3OC(F)(F)F)ncc1CC2	IC50	'='	2682.0	nM	5.57			UO_0000065	10.42	0.20	3.09	3.62	False	CHEMBL1272694	Inhibition of PLK1	B	BAO_0000357	single protein format	None	None	None	None	None	CHEMBL3024	Serine/threonine-protein kinase PLK1	Homo sapiens	SINGLE PROTEIN	CHEMBL1268971	1	Scientific Literature	Bioorg. Med. Chem. Lett.	2010	None
CHEMBL1209605		0	508.53	2	6.41	12	C[C@@H](Oc1cc(-n2cnc3cc(-c4ccncc4)ccc32)sc1C(N)=O)c1ccccc1C(F)(F)F	IC50	'='	1.0	nM	9.00			UO_0000065	17.70	0.34	2.59	10.84	False	CHEMBL1212570	Inhibition of PLK1 by SPA assay	B	BAO_0000357	single protein format	None	None	None	None	None	CHEMBL3024	Serine/threonine-protein kinase PLK1	Homo sapiens	SINGLE PROTEIN	CHEMBL1208730	1	Scientific Literature	Bioorg. Med. Chem. Lett.	2010	None
CHEMBL242237		0	321.34	0	2.77	2b	NC(=O)c1ccccc1Nc1ccnc(Nc2cccc(O)c2)n1	IC50	'='	730.0	nM	6.14			UO_0000065	19.10	0.35	3.37	5.42	False	CHEMBL905892	Inhibition at PLK	B	BAO_0000357	single protein format	Homo sapiens	None	None	None	None	CHEMBL3024	Serine/threonine-protein kinase PLK1	Homo sapiens	SINGLE PROTEIN	CHEMBL1143787	1	Scientific Literature	Bioorg. Med. Chem. Lett.	2007	None
CHEMBL564431		0	417.41	0	4.76	3	NC(=O)c1sc(-c2cnc3ccccn23)cc1OCc1ccccc1C(F)(F)F	EC50	'='	5000.0	nM	5.30			UO_0000065	12.70	0.25	0.54	7.61	False	CHEMBL1059130	Inhibition of PLK1-mediated mitosis in human HeLaS3 cells after 18 hrs	B	BAO_0000219	cell-based format	Homo sapiens	None	None	HeLa S3	None	CHEMBL3024	Serine/threonine-protein kinase PLK1	Homo sapiens	SINGLE PROTEIN	CHEMBL1154027	1	Scientific Literature	Bioorg. Med. Chem. Lett.	2009	CHEMBL3886002
CHEMBL561286		0	466.99	1	5.21	20	C[C@@H](Oc1cc(-c2cnc3ccccn23)sc1C(N)=O)c1ccc(CNC2CC2)cc1Cl	EC50	'='	220000.0	nM		Outside typical range		UO_0000065					False	CHEMBL1059130	Inhibition of PLK1-mediated mitosis in human HeLaS3 cells after 18 hrs	B	BAO_0000219	cell-based format	Homo sapiens	None	None	HeLa S3	None	CHEMBL3024	Serine/threonine-protein kinase PLK1	Homo sapiens	SINGLE PROTEIN	CHEMBL1154027	1	Scientific Literature	Bioorg. Med. Chem. Lett.	2009	CHEMBL3886002
CHEMBL560206		0	393.47	0	3.79	11	C[C@@H](Oc1cc(-c2cnc3ccccn23)sc1C(N)=O)c1ccccc1CO	IC50	'='	88.0	nM	7.06			UO_0000065	17.93	0.34	3.27	7.85	False	CHEMBL1059123	Inhibition of PLK1	B	BAO_0000357	single protein format	None	None	None	None	None	CHEMBL3024	Serine/threonine-protein kinase PLK1	Homo sapiens	SINGLE PROTEIN	CHEMBL1154027	1	Scientific Literature	Bioorg. Med. Chem. Lett.	2009	None
CHEMBL400310		0	320.31	0	2.94	2o	O=C1Cc2cnn(-c3ccc([N+](=O)[O-])cc3)c2-c2ccccc2N1	Inhibition	'<='	40.0	%				UO_0000187					False	CHEMBL886310	Inhibition of PLK1 at 10 uM	B	BAO_0000357	single protein format	None	None	None	None	None	CHEMBL3024	Serine/threonine-protein kinase PLK1	Homo sapiens	SINGLE PROTEIN	CHEMBL1139946	1	Scientific Literature	Eur. J. Med. Chem.	2007	None
CHEMBL400113		0	354.21	0	3.80	2m	O=C1Cc2cnn(-c3ccccc3Br)c2-c2ccccc2N1	Inhibition	'<='	40.0	%				UO_0000187					False	CHEMBL886310	Inhibition of PLK1 at 10 uM	B	BAO_0000357	single protein format	None	None	None	None	None	CHEMBL3024	Serine/threonine-protein kinase PLK1	Homo sapiens	SINGLE PROTEIN	CHEMBL1139946	1	Scientific Literature	Eur. J. Med. Chem.	2007	None
CHEMBL248758		0	344.20	0	4.34	2h	O=C1Cc2cnn(-c3cc(Cl)cc(Cl)c3)c2-c2ccccc2N1	Inhibition	'<='	40.0	%				UO_0000187					False	CHEMBL886310	Inhibition of PLK1 at 10 uM	B	BAO_0000357	single protein format	None	None	None	None	None	CHEMBL3024	Serine/threonine-protein kinase PLK1	Homo sapiens	SINGLE PROTEIN	CHEMBL1139946	1	Scientific Literature	Eur. J. Med. Chem.	2007	None
CHEMBL377383		0	383.86	0	2.05	12	CCOc1nc(C(=O)NCc2ccc(S(C)(=O)=O)cc2)cc(N)c1Cl	Ki	'>'	8900.0	nM				UO_0000065					False	CHEMBL866669	Inhibition of Plk1	B	BAO_0000357	single protein format	Homo sapiens	None	None	None	None	CHEMBL3024	Serine/threonine-protein kinase PLK1	Homo sapiens	SINGLE PROTEIN	CHEMBL1138045	1	Scientific Literature	J. Med. Chem.	2006	None
CHEMBL1289926	AXITINIB	4	386.48	0	4.64	AG-013736	CNC(=O)c1ccccc1Sc1ccc2c(/C=C/c3ccccn3)n[nH]c2c1	Kd	'>'	10000.0	nM				UO_0000065					False	CHEMBL1908672	Binding constant for PLK1 kinase domain	B	BAO_0000357	single protein format	None	None	None	None	None	CHEMBL3024	Serine/threonine-protein kinase PLK1	Homo sapiens	SINGLE PROTEIN	CHEMBL1908390	1	Scientific Literature	Nat. Biotechnol.	2011	None
CHEMBL14112	SB-210313	0	366.44	0	3.47	SB-210313	Fc1ccc(-c2ncn(CCCN3CCOCC3)c2-c2ccncc2)cc1	Inhibition	'='	-0.73	%				UO_0000187					False	CHEMBL1962097	GSK_PKIS: PLK1 mean inhibition at 1 uM [Nanosyn]	B	BAO_0000357	single protein format	None	None	None	None	None	CHEMBL3024	Serine/threonine-protein kinase PLK1	Homo sapiens	SINGLE PROTEIN	CHEMBL1961873	16	GSK Published Kinase Inhibitor Set			None
CHEMBL3964178		0	982.04	3	0.21	Table S1, R13C7	CC(=O)N1CCC[C@H]1C(=O)N[C@@H](CC(C)C)C(=O)N[C@@H](Cc1cncn1CCCCCO/N=C/c1c(C)nn(C(=O)OC(C)(C)C)c1C)C(=O)N[C@@H](CO)C(=O)N[C@H](C(N)=O)[C@@H](C)OP(=O)(O)O	Inhibition	'='	44.6	%				UO_0000187					False	CHEMBL3859442	Inhibition of Biotin-Ahx-PMQS(pT)PLN-NH2 binding to human N-terminal myc-tagged PLK1 polo-box domain (365 to 653 residues) expressed in HEK293T cells at 300 nM after 1 hr by ELISA	B	BAO_0000219	cell-based format	Homo sapiens	None	None	HEK-293T	None	CHEMBL3024	Serine/threonine-protein kinase PLK1	Homo sapiens	SINGLE PROTEIN	CHEMBL3856261	1	Scientific Literature	Bioorg Med Chem Lett	2016	CHEMBL3706569
CHEMBL3962555		0	857.94	3	0.15	Table S1, R7C12	CCCCCC/C=N/OCCCCn1cncc1C[C@H](NC(=O)[C@H](CC(C)C)NC(=O)[C@@H]1CCCN1C(C)=O)C(=O)N[C@@H](CO)C(=O)N[C@H](C(N)=O)[C@@H](C)OP(=O)(O)O	Inhibition	'='	31.8	%				UO_0000187					False	CHEMBL3859442	Inhibition of Biotin-Ahx-PMQS(pT)PLN-NH2 binding to human N-terminal myc-tagged PLK1 polo-box domain (365 to 653 residues) expressed in HEK293T cells at 300 nM after 1 hr by ELISA	B	BAO_0000219	cell-based format	Homo sapiens	None	None	HEK-293T	None	CHEMBL3024	Serine/threonine-protein kinase PLK1	Homo sapiens	SINGLE PROTEIN	CHEMBL3856261	1	Scientific Literature	Bioorg Med Chem Lett	2016	CHEMBL3706569
CHEMBL3954275		0	918.00	3	1.06	Table S1, R7C5	CC(=O)N1CCC[C@H]1C(=O)N[C@@H](CC(C)C)C(=O)N[C@@H](Cc1cncn1CCCCCCO/N=C/C(C)=C/c1ccccc1)C(=O)N[C@@H](CO)C(=O)N[C@H](C(N)=O)[C@@H](C)OP(=O)(O)O	Inhibition	'='	42.8	%				UO_0000187					False	CHEMBL3859442	Inhibition of Biotin-Ahx-PMQS(pT)PLN-NH2 binding to human N-terminal myc-tagged PLK1 polo-box domain (365 to 653 residues) expressed in HEK293T cells at 300 nM after 1 hr by ELISA	B	BAO_0000219	cell-based format	Homo sapiens	None	None	HEK-293T	None	CHEMBL3024	Serine/threonine-protein kinase PLK1	Homo sapiens	SINGLE PROTEIN	CHEMBL3856261	1	Scientific Literature	Bioorg Med Chem Lett	2016	CHEMBL3706569
CHEMBL3930944		0	1020.90	None	None	Table S1, R44C5	CC(=O)Nc1nc(Br)c(/C=N/OCCCCCCn2cncc2C[C@H](NC(=O)[C@H](CC(C)C)NC(=O)[C@@H]2CCCN2C(C)=O)C(=O)N[C@@H](CO)C(=O)N[C@H](C(N)=O)[C@@H](C)OP(=O)(O)O)s1	Inhibition	'='	84.7	%				UO_0000187					False	CHEMBL3859443	Inhibition of Biotin-Ahx-PMQS(pT)PLN-NH2 binding to human N-terminal myc-tagged PLK1 polo-box domain (365 to 653 residues) expressed in HEK293T cells at 200 nM after 1 hr by ELISA	B	BAO_0000219	cell-based format	Homo sapiens	None	None	HEK-293T	None	CHEMBL3024	Serine/threonine-protein kinase PLK1	Homo sapiens	SINGLE PROTEIN	CHEMBL3856261	1	Scientific Literature	Bioorg Med Chem Lett	2016	CHEMBL3706569
CHEMBL3907049		0	1038.56	None	None	Table S1, R47C14	CC(=O)N1CCC[C@H]1C(=O)N[C@@H](CC(C)C)C(=O)N[C@@H](Cc1cncn1CCCCCCO/N=C/c1c(CSc2ccccc2)nn(C)c1Cl)C(=O)N[C@@H](CO)C(=O)N[C@H](C(N)=O)[C@@H](C)OP(=O)(O)O	Inhibition	'='	65.1	%				UO_0000187					False	CHEMBL3859443	Inhibition of Biotin-Ahx-PMQS(pT)PLN-NH2 binding to human N-terminal myc-tagged PLK1 polo-box domain (365 to 653 residues) expressed in HEK293T cells at 200 nM after 1 hr by ELISA	B	BAO_0000219	cell-based format	Homo sapiens	None	None	HEK-293T	None	CHEMBL3024	Serine/threonine-protein kinase PLK1	Homo sapiens	SINGLE PROTEIN	CHEMBL3856261	1	Scientific Literature	Bioorg Med Chem Lett	2016	CHEMBL3706569
CHEMBL3942779		0	888.92	3	-0.29	Table S1, R22C9	CC(=O)N1CCC[C@H]1C(=O)N[C@@H](CC(C)C)C(=O)N[C@@H](Cc1cncn1CCCCO/N=C\c1ccc2[nH]ccc2c1)C(=O)N[C@@H](CO)C(=O)N[C@H](C(N)=O)[C@@H](C)OP(=O)(O)O	Inhibition	'='	3.4	%				UO_0000187					False	CHEMBL3859441	Inhibition of Biotin-Ahx-PMQS(pT)PLN-NH2 binding to human N-terminal myc-tagged PLK1 polo-box domain (365 to 653 residues) expressed in HEK293T cells at 100 nM after 1 hr by ELISA	B	BAO_0000219	cell-based format	Homo sapiens	None	None	HEK-293T	None	CHEMBL3024	Serine/threonine-protein kinase PLK1	Homo sapiens	SINGLE PROTEIN	CHEMBL3856261	1	Scientific Literature	Bioorg Med Chem Lett	2016	CHEMBL3706569
CHEMBL3900579		0	930.96	3	-0.80	Table S1, R30C7	CC(=O)N1CCC[C@H]1C(=O)N[C@@H](CC(C)C)C(=O)N[C@@H](Cc1cncn1CCCCCO/N=C/c1cn(-c2ccccc2)nn1)C(=O)N[C@@H](CO)C(=O)N[C@H](C(N)=O)[C@@H](C)OP(=O)(O)O	Inhibition	'='	9.5	%				UO_0000187					False	CHEMBL3859443	Inhibition of Biotin-Ahx-PMQS(pT)PLN-NH2 binding to human N-terminal myc-tagged PLK1 polo-box domain (365 to 653 residues) expressed in HEK293T cells at 200 nM after 1 hr by ELISA	B	BAO_0000219	cell-based format	Homo sapiens	None	None	HEK-293T	None	CHEMBL3024	Serine/threonine-protein kinase PLK1	Homo sapiens	SINGLE PROTEIN	CHEMBL3856261	1	Scientific Literature	Bioorg Med Chem Lett	2016	CHEMBL3706569
CHEMBL3972847		0	945.97	3	-0.81	Table S1, R57C5	CC(=O)N1CCC[C@H]1C(=O)N[C@@H](CC(C)C)C(=O)N[C@@H](Cc1cncn1CCCCCCO/N=C/c1ccc(-c2nnn[nH]2)cc1)C(=O)N[C@@H](CO)C(=O)N[C@H](C(N)=O)[C@@H](C)OP(=O)(O)O	Inhibition	'='	28.9	%				UO_0000187					False	CHEMBL3859443	Inhibition of Biotin-Ahx-PMQS(pT)PLN-NH2 binding to human N-terminal myc-tagged PLK1 polo-box domain (365 to 653 residues) expressed in HEK293T cells at 200 nM after 1 hr by ELISA	B	BAO_0000219	cell-based format	Homo sapiens	None	None	HEK-293T	None	CHEMBL3024	Serine/threonine-protein kinase PLK1	Homo sapiens	SINGLE PROTEIN	CHEMBL3856261	1	Scientific Literature	Bioorg Med Chem Lett	2016	CHEMBL3706569
CHEMBL3359895		0	368.44	0	3.40	16, GNE-783	CN1CCN(c2ccc(-c3cnc4[nH]c5cnc(C#N)cc5c4c3)cc2)CC1	Inhibition	'='	56.0	%				UO_0000187					False	CHEMBL3385025	Inhibition of PLK1 (unknown origin) at 1 uM	B	BAO_0000357	single protein format	Homo sapiens	None	None	None	None	CHEMBL3024	Serine/threonine-protein kinase PLK1	Homo sapiens	SINGLE PROTEIN	CHEMBL3352495	1	Scientific Literature	Bioorg. Med. Chem. Lett.	2014	None
CHEMBL3912098		0	849.88	3	-0.77	Table S1, R13C9	CC(=O)N1CCC[C@H]1C(=O)N[C@@H](CC(C)C)C(=O)N[C@@H](Cc1cncn1CCCCO/N=C/c1ccccc1)C(=O)N[C@@H](CO)C(=O)N[C@H](C(N)=O)[C@@H](C)OP(=O)(O)O	Inhibition	'='	24.0	%				UO_0000187					False	CHEMBL3859442	Inhibition of Biotin-Ahx-PMQS(pT)PLN-NH2 binding to human N-terminal myc-tagged PLK1 polo-box domain (365 to 653 residues) expressed in HEK293T cells at 300 nM after 1 hr by ELISA	B	BAO_0000219	cell-based format	Homo sapiens	None	None	HEK-293T	None	CHEMBL3024	Serine/threonine-protein kinase PLK1	Homo sapiens	SINGLE PROTEIN	CHEMBL3856261	1	Scientific Literature	Bioorg Med Chem Lett	2016	CHEMBL3706569
CHEMBL3921244		0	999.06	3	0.54	Table S1, R4C9	CC(=O)N1CCC[C@H]1C(=O)N[C@@H](CC(C)C)C(=O)N[C@@H](Cc1cncn1CCCCO/N=C\c1cccn1-c1nccc(-c2cccs2)n1)C(=O)N[C@@H](CO)C(=O)N[C@H](C(N)=O)[C@@H](C)OP(=O)(O)O	Inhibition	'='	16.9	%				UO_0000187					False	CHEMBL3859441	Inhibition of Biotin-Ahx-PMQS(pT)PLN-NH2 binding to human N-terminal myc-tagged PLK1 polo-box domain (365 to 653 residues) expressed in HEK293T cells at 100 nM after 1 hr by ELISA	B	BAO_0000219	cell-based format	Homo sapiens	None	None	HEK-293T	None	CHEMBL3024	Serine/threonine-protein kinase PLK1	Homo sapiens	SINGLE PROTEIN	CHEMBL3856261	1	Scientific Literature	Bioorg Med Chem Lett	2016	CHEMBL3706569
CHEMBL3944369		0	1004.12	None	None	5c-6	CC(=O)N1CCC[C@H]1C(=O)N[C@@H](CC(C)C)C(=O)N[C@@H](Cc1cncn1CCCCCCO/N=C/c1cnc(N(C)Cc2ccccc2)s1)C(=O)N[C@@H](CO)C(=O)N[C@H](C(N)=O)[C@@H](C)OP(=O)(O)O	IC50	'='	133.0	nM	6.88			UO_0000065	6.85	None	None	None	False	CHEMBL3859444	Inhibition of Biotin-Ahx-PMQS(pT)PLN-NH2 binding to human N-terminal myc-tagged PLK1 polo-box domain (365 to 653 residues) expressed in HEK293T cells after 1 hr by ELISA	B	BAO_0000219	cell-based format	Homo sapiens	None	None	HEK-293T	None	CHEMBL3024	Serine/threonine-protein kinase PLK1	Homo sapiens	SINGLE PROTEIN	CHEMBL3856261	1	Scientific Literature	Bioorg Med Chem Lett	2016	CHEMBL3706569
CHEMBL2207845		0	862.96	3	0.98	2	CC(=O)N1CCC[C@H]1C(=O)N[C@@H](CC(C)C)C(=O)N[C@@H](Cc1cncn1CCCCCCCCc1ccccc1)C(=O)N[C@@H](CO)C(=O)N[C@H](C(N)=O)[C@@H](C)OP(=O)(O)O	IC50	'='	25.0	nM	7.60			UO_0000065	8.81	0.17	6.62	2.67	False	CHEMBL3859444	Inhibition of Biotin-Ahx-PMQS(pT)PLN-NH2 binding to human N-terminal myc-tagged PLK1 polo-box domain (365 to 653 residues) expressed in HEK293T cells after 1 hr by ELISA	B	BAO_0000219	cell-based format	Homo sapiens	None	None	HEK-293T	None	CHEMBL3024	Serine/threonine-protein kinase PLK1	Homo sapiens	SINGLE PROTEIN	CHEMBL3856261	1	Scientific Literature	Bioorg Med Chem Lett	2016	CHEMBL3706569
CHEMBL512380		0	379.24	0	3.76	31	O=C(Nc1cccc(Br)c1)c1nscc1NCc1cnoc1	Inhibition	'<'	30.0	%				UO_0000187					False	CHEMBL1023875	Inhibition of Plk1 at 10 uM by HTRF assay	B	BAO_0000357	single protein format	None	None	None	None	None	CHEMBL3024	Serine/threonine-protein kinase PLK1	Homo sapiens	SINGLE PROTEIN	CHEMBL1136839	1	Scientific Literature	Bioorg. Med. Chem. Lett.	2009	None
CHEMBL475704		0	378.38	0	4.42	6	O=C(Nc1ccc(C(F)(F)F)cc1)c1nscc1NCc1ccncc1	Inhibition	'<'	30.0	%				UO_0000187					False	CHEMBL1023875	Inhibition of Plk1 at 10 uM by HTRF assay	B	BAO_0000357	single protein format	None	None	None	None	None	CHEMBL3024	Serine/threonine-protein kinase PLK1	Homo sapiens	SINGLE PROTEIN	CHEMBL1136839	1	Scientific Literature	Bioorg. Med. Chem. Lett.	2009	None
CHEMBL577784	BX-795	0	591.48	1	4.75	BX-795	O=C(NCCCNc1nc(Nc2cccc(NC(=O)N3CCCC3)c2)ncc1I)c1cccs1	Activity	'='	95.0	%				UO_0000187					False	CHEMBL1060216	Percentage PLK1 activity remaining in the presence of 0.01uM inhibitor	B	BAO_0000357	single protein format	Homo sapiens	None	None	None	None	CHEMBL3024	Serine/threonine-protein kinase PLK1	Homo sapiens	SINGLE PROTEIN	CHEMBL1150976	1	Scientific Literature	Biochem. J.	2007	None
CHEMBL302449	GO-6976	0	378.44	0	4.60	GO-6976	Cn1c2ccccc2c2c3c(c4c5ccccc5n(CCC#N)c4c21)CNC3=O	Activity	'='	80.0	%				UO_0000187					False	CHEMBL1063663	Percentage PLK1 activity remaining in the presence of 0.1uM inhibitor	B	BAO_0000357	single protein format	Homo sapiens	None	None	None	None	CHEMBL3024	Serine/threonine-protein kinase PLK1	Homo sapiens	SINGLE PROTEIN	CHEMBL1150976	1	Scientific Literature	Biochem. J.	2007	None
CHEMBL410456		0	398.42	0	3.68	D4476	NC(=O)c1ccc(-c2nc(-c3ccc4c(c3)OCCO4)c(-c3ccccn3)[nH]2)cc1	Activity	'='	90.0	%				UO_0000187					True	CHEMBL1061099	Percentage PLK1 activity remaining in the presence of 10uM inhibitor	B	BAO_0000357	single protein format	Homo sapiens	None	None	None	None	CHEMBL3024	Serine/threonine-protein kinase PLK1	Homo sapiens	SINGLE PROTEIN	CHEMBL1150976	1	Scientific Literature	Biochem. J.	2007	None
CHEMBL34704		0	380.50	0	3.12	U-0126	N#CC(=C(/N)Sc1ccccc1N)/C(C#N)=C(\N)Sc1ccccc1N	Activity	'='	92.0	%				UO_0000187					False	CHEMBL1061099	Percentage PLK1 activity remaining in the presence of 10uM inhibitor	B	BAO_0000357	single protein format	Homo sapiens	None	None	None	None	CHEMBL3024	Serine/threonine-protein kinase PLK1	Homo sapiens	SINGLE PROTEIN	CHEMBL1150976	1	Scientific Literature	Biochem. J.	2007	None
CHEMBL3895700		0	914.96	3	0.17	Table S1, R19C10	CC(=O)N1CCC[C@H]1C(=O)N[C@@H](CC(C)C)C(=O)N[C@@H](Cc1cncn1CCCCCO/N=C/c1cnc2ccccc2c1)C(=O)N[C@@H](CO)C(=O)N[C@H](C(N)=O)[C@@H](C)OP(=O)(O)O	Inhibition	'='	13.5	%				UO_0000187					False	CHEMBL3859441	Inhibition of Biotin-Ahx-PMQS(pT)PLN-NH2 binding to human N-terminal myc-tagged PLK1 polo-box domain (365 to 653 residues) expressed in HEK293T cells at 100 nM after 1 hr by ELISA	B	BAO_0000219	cell-based format	Homo sapiens	None	None	HEK-293T	None	CHEMBL3024	Serine/threonine-protein kinase PLK1	Homo sapiens	SINGLE PROTEIN	CHEMBL3856261	1	Scientific Literature	Bioorg Med Chem Lett	2016	CHEMBL3706569
CHEMBL389745		0	577.69	2	6.01	46d	COc1cc(-c2ccc3c(c2)Nc2ccc(C(C)(C)C(=O)Nc4ccc(N5CCOCC5)cc4)cc2NC3=O)ccc1N	IC50	'>'	10000.0	nM				UO_0000065					False	CHEMBL894165	Inhibition of recombinant Plk1 by radiometric assay	B	BAO_0000357	single protein format	Homo sapiens	None	None	None	None	CHEMBL3024	Serine/threonine-protein kinase PLK1	Homo sapiens	SINGLE PROTEIN	CHEMBL1148724	1	Scientific Literature	J. Med. Chem.	2007	None
CHEMBL475881		0	577.63	1	1.69	4	CCN(CC)CCNC(=O)c1c[nH]c2ccc(N/C=c3/s/c(=C(/C#N)C(=O)NCC(F)(F)F)n(CC)c3=O)cc12	IC50	'='	41.0	nM	7.39			UO_0000065	12.79	0.25	5.70	5.47	False	CHEMBL985261	Inhibition of PLK1	B	BAO_0000357	single protein format	None	None	None	None	None	CHEMBL3024	Serine/threonine-protein kinase PLK1	Homo sapiens	SINGLE PROTEIN	CHEMBL1144187	1	Scientific Literature	Bioorg. Med. Chem. Lett.	2008	None
CHEMBL516429		0	400.51	0	4.79	20	N[C@H](COc1cncc(-c2cc3ccncc3s2)c1)Cc1c[nH]c2ccccc12	IC50	'='	10000.0	nM	5.00			UO_0000065	12.48	0.24	0.21	6.51	False	CHEMBL985261	Inhibition of PLK1	B	BAO_0000357	single protein format	None	None	None	None	None	CHEMBL3024	Serine/threonine-protein kinase PLK1	Homo sapiens	SINGLE PROTEIN	CHEMBL1144187	1	Scientific Literature	Bioorg. Med. Chem. Lett.	2008	None
CHEMBL3889476		0	996.03	3	0.98	Table S1, R10C9	CC(=O)N1CCC[C@H]1C(=O)N[C@@H](CC(C)C)C(=O)N[C@@H](Cc1cncn1CCCCO/N=C/c1cn(-c2ccccc2)nc1-c1ccc(C)o1)C(=O)N[C@@H](CO)C(=O)N[C@H](C(N)=O)[C@@H](C)OP(=O)(O)O	Inhibition	'='	21.8	%				UO_0000187					False	CHEMBL3859441	Inhibition of Biotin-Ahx-PMQS(pT)PLN-NH2 binding to human N-terminal myc-tagged PLK1 polo-box domain (365 to 653 residues) expressed in HEK293T cells at 100 nM after 1 hr by ELISA	B	BAO_0000219	cell-based format	Homo sapiens	None	None	HEK-293T	None	CHEMBL3024	Serine/threonine-protein kinase PLK1	Homo sapiens	SINGLE PROTEIN	CHEMBL3856261	1	Scientific Literature	Bioorg Med Chem Lett	2016	CHEMBL3706569
CHEMBL372474	GW678313X	0	452.51	1	5.69	44	CCS(=O)(=O)c1ccc(OC)c(Nc2ncc(-c3cccc(-c4ccccc4F)c3)o2)c1	Selectivity						Not Determined						False	CHEMBL831719	Selectivity for polo-like kinase 1 by scintillation proximity assay; No data	B	BAO_0000357	single protein format	None	None	None	None	None	CHEMBL3024	Serine/threonine-protein kinase PLK1	Homo sapiens	SINGLE PROTEIN	CHEMBL1142709	1	Scientific Literature	J. Med. Chem.	2005	None
CHEMBL1095132		0	365.35	0	1.73	30	Cn1nc(C(N)=O)c2c1-c1nc(Nc3ccc([N+](=O)[O-])cc3)ncc1CC2	IC50	'>'	10000.0	nM				UO_0000065					False	CHEMBL1109141	Inhibition of GST-tagged PLK1 expressed in H5 insect cells assessed as [33P]gamma-ATP incorporation into substrate after 60 mins by gamma counting	B	BAO_0000219	cell-based format	None	None	None	None	None	CHEMBL3024	Serine/threonine-protein kinase PLK1	Homo sapiens	SINGLE PROTEIN	CHEMBL1157785	1	Scientific Literature	J. Med. Chem.	2010	None
CHEMBL1094820		0	411.47	0	3.56	42	Cn1nc(C(N)=O)c2c1-c1nc(Nc3ccccc3Nc3ccccc3)ncc1CC2	IC50	'='	949.0	nM	6.02			UO_0000065	14.64	0.27	2.46	5.44	False	CHEMBL1109141	Inhibition of GST-tagged PLK1 expressed in H5 insect cells assessed as [33P]gamma-ATP incorporation into substrate after 60 mins by gamma counting	B	BAO_0000219	cell-based format	None	None	None	None	None	CHEMBL3024	Serine/threonine-protein kinase PLK1	Homo sapiens	SINGLE PROTEIN	CHEMBL1157785	1	Scientific Literature	J. Med. Chem.	2010	None
CHEMBL1096442		0	284.36	0	4.68	25	O=C1Cc2ccccc2Cc2cc(-c3ccccc3)ccc21	Inhibition						Not Active						False	CHEMBL1108242	Inhibition of PLK1 at 10 uM	B	BAO_0000357	single protein format	None	None	None	None	None	CHEMBL3024	Serine/threonine-protein kinase PLK1	Homo sapiens	SINGLE PROTEIN	CHEMBL1157789	1	Scientific Literature	Bioorg. Med. Chem. Lett.	2010	None
CHEMBL3916818		0	988.02	3	1.94	Table S1, R16C8; 5g-6	CC(=O)N1CCC[C@H]1C(=O)N[C@@H](CC(C)C)C(=O)N[C@@H](Cc1cncn1CCCCCCO/N=C\c1c(F)cccc1Oc1ccccc1)C(=O)N[C@@H](CO)C(=O)N[C@H](C(N)=O)[C@@H](C)OP(=O)(O)O	Inhibition	'='	34.0	%				UO_0000187					False	CHEMBL3859441	Inhibition of Biotin-Ahx-PMQS(pT)PLN-NH2 binding to human N-terminal myc-tagged PLK1 polo-box domain (365 to 653 residues) expressed in HEK293T cells at 100 nM after 1 hr by ELISA	B	BAO_0000219	cell-based format	Homo sapiens	None	None	HEK-293T	None	CHEMBL3024	Serine/threonine-protein kinase PLK1	Homo sapiens	SINGLE PROTEIN	CHEMBL3856261	1	Scientific Literature	Bioorg Med Chem Lett	2016	CHEMBL3706569
CHEMBL3940088		0	863.91	3	-0.38	Table S1, R13C10; 5a-5	CC(=O)N1CCC[C@H]1C(=O)N[C@@H](CC(C)C)C(=O)N[C@@H](Cc1cncn1CCCCCO/N=C/c1ccccc1)C(=O)N[C@@H](CO)C(=O)N[C@H](C(N)=O)[C@@H](C)OP(=O)(O)O	Inhibition	'='	7.5	%				UO_0000187					False	CHEMBL3859441	Inhibition of Biotin-Ahx-PMQS(pT)PLN-NH2 binding to human N-terminal myc-tagged PLK1 polo-box domain (365 to 653 residues) expressed in HEK293T cells at 100 nM after 1 hr by ELISA	B	BAO_0000219	cell-based format	Homo sapiens	None	None	HEK-293T	None	CHEMBL3024	Serine/threonine-protein kinase PLK1	Homo sapiens	SINGLE PROTEIN	CHEMBL3856261	1	Scientific Literature	Bioorg Med Chem Lett	2016	CHEMBL3706569
CHEMBL3929839		0	905.99	3	0.76	Table S1, R13C5	CC(=O)N1CCC[C@H]1C(=O)N[C@@H](CC(C)C)C(=O)N[C@@H](Cc1cncn1CCCCCCO/N=C/C(C)c1ccccc1)C(=O)N[C@@H](CO)C(=O)N[C@H](C(N)=O)[C@@H](C)OP(=O)(O)O	Inhibition	'='	15.2	%				UO_0000187					False	CHEMBL3859441	Inhibition of Biotin-Ahx-PMQS(pT)PLN-NH2 binding to human N-terminal myc-tagged PLK1 polo-box domain (365 to 653 residues) expressed in HEK293T cells at 100 nM after 1 hr by ELISA	B	BAO_0000219	cell-based format	Homo sapiens	None	None	HEK-293T	None	CHEMBL3024	Serine/threonine-protein kinase PLK1	Homo sapiens	SINGLE PROTEIN	CHEMBL3856261	1	Scientific Literature	Bioorg Med Chem Lett	2016	CHEMBL3706569
CHEMBL3973931		0	871.97	3	0.40	Table S1, R10C14	CCC(/C=N/OCCCCCCn1cncc1C[C@H](NC(=O)[C@H](CC(C)C)NC(=O)[C@@H]1CCCN1C(C)=O)C(=O)N[C@@H](CO)C(=O)N[C@H](C(N)=O)[C@@H](C)OP(=O)(O)O)CC	Inhibition	'='	11.1	%				UO_0000187					False	CHEMBL3859441	Inhibition of Biotin-Ahx-PMQS(pT)PLN-NH2 binding to human N-terminal myc-tagged PLK1 polo-box domain (365 to 653 residues) expressed in HEK293T cells at 100 nM after 1 hr by ELISA	B	BAO_0000219	cell-based format	Homo sapiens	None	None	HEK-293T	None	CHEMBL3024	Serine/threonine-protein kinase PLK1	Homo sapiens	SINGLE PROTEIN	CHEMBL3856261	1	Scientific Literature	Bioorg Med Chem Lett	2016	CHEMBL3706569
CHEMBL3939193		0	920.01	3	0.98	Table S1, R4C5	CC(=O)N1CCC[C@H]1C(=O)N[C@@H](CC(C)C)C(=O)N[C@@H](Cc1cncn1CCCCCCO/N=C/CCCc1ccccc1)C(=O)N[C@@H](CO)C(=O)N[C@H](C(N)=O)[C@@H](C)OP(=O)(O)O	Inhibition	'='	32.7	%				UO_0000187					False	CHEMBL3859442	Inhibition of Biotin-Ahx-PMQS(pT)PLN-NH2 binding to human N-terminal myc-tagged PLK1 polo-box domain (365 to 653 residues) expressed in HEK293T cells at 300 nM after 1 hr by ELISA	B	BAO_0000219	cell-based format	Homo sapiens	None	None	HEK-293T	None	CHEMBL3024	Serine/threonine-protein kinase PLK1	Homo sapiens	SINGLE PROTEIN	CHEMBL3856261	1	Scientific Literature	Bioorg Med Chem Lett	2016	CHEMBL3706569
CHEMBL3940088		0	863.91	3	-0.38	Table S1, R13C10; 5a-5	CC(=O)N1CCC[C@H]1C(=O)N[C@@H](CC(C)C)C(=O)N[C@@H](Cc1cncn1CCCCCO/N=C/c1ccccc1)C(=O)N[C@@H](CO)C(=O)N[C@H](C(N)=O)[C@@H](C)OP(=O)(O)O	IC50	'='	2380.0	nM	5.62			UO_0000065	6.51	0.13	6.00	1.84	False	CHEMBL3859444	Inhibition of Biotin-Ahx-PMQS(pT)PLN-NH2 binding to human N-terminal myc-tagged PLK1 polo-box domain (365 to 653 residues) expressed in HEK293T cells after 1 hr by ELISA	B	BAO_0000219	cell-based format	Homo sapiens	None	None	HEK-293T	None	CHEMBL3024	Serine/threonine-protein kinase PLK1	Homo sapiens	SINGLE PROTEIN	CHEMBL3856261	1	Scientific Literature	Bioorg Med Chem Lett	2016	CHEMBL3706569
CHEMBL3956625		0	973.05	3	2.91	6g-8	CC(=O)N1CCC[C@H]1C(=O)N[C@@H](CC(C)C)C(=O)N[C@@H](Cc1cncn1CCCCCCCCc1c(F)cccc1Oc1ccccc1)C(=O)N[C@@H](CO)C(=O)N[C@H](C(N)=O)[C@@H](C)OP(=O)(O)O	IC50	'='	66.0	nM	7.18			UO_0000065	7.38	0.14	4.27	2.44	False	CHEMBL3859445	Inhibition of Biotin-Ahx-PMQS(pT)PLN-NH2 binding to human full length N-terminal myc-tagged PLK1 expressed in HEK293T cells after 1 hr by ELISA	B	BAO_0000219	cell-based format	Homo sapiens	None	None	HEK-293T	None	CHEMBL3024	Serine/threonine-protein kinase PLK1	Homo sapiens	SINGLE PROTEIN	CHEMBL3856261	1	Scientific Literature	Bioorg Med Chem Lett	2016	CHEMBL3706569
CHEMBL3897641		0	897.92	3	-0.91	Table S1, R25C11	CC(=O)N1CCC[C@H]1C(=O)N[C@@H](CC(C)C)C(=O)N[C@@H](Cc1cncn1CCCCCCO/N=C/c1ccc(CO)o1)C(=O)N[C@@H](CO)C(=O)N[C@H](C(N)=O)[C@@H](C)OP(=O)(O)O	Inhibition	'='	8.1	%				UO_0000187					False	CHEMBL3859441	Inhibition of Biotin-Ahx-PMQS(pT)PLN-NH2 binding to human N-terminal myc-tagged PLK1 polo-box domain (365 to 653 residues) expressed in HEK293T cells at 100 nM after 1 hr by ELISA	B	BAO_0000219	cell-based format	Homo sapiens	None	None	HEK-293T	None	CHEMBL3024	Serine/threonine-protein kinase PLK1	Homo sapiens	SINGLE PROTEIN	CHEMBL3856261	1	Scientific Literature	Bioorg Med Chem Lett	2016	CHEMBL3706569
CHEMBL2207845		0	862.96	3	0.98	2	CC(=O)N1CCC[C@H]1C(=O)N[C@@H](CC(C)C)C(=O)N[C@@H](Cc1cncn1CCCCCCCCc1ccccc1)C(=O)N[C@@H](CO)C(=O)N[C@H](C(N)=O)[C@@H](C)OP(=O)(O)O	Inhibition	'='	98.9	%				UO_0000187					False	CHEMBL3859442	Inhibition of Biotin-Ahx-PMQS(pT)PLN-NH2 binding to human N-terminal myc-tagged PLK1 polo-box domain (365 to 653 residues) expressed in HEK293T cells at 300 nM after 1 hr by ELISA	B	BAO_0000219	cell-based format	Homo sapiens	None	None	HEK-293T	None	CHEMBL3024	Serine/threonine-protein kinase PLK1	Homo sapiens	SINGLE PROTEIN	CHEMBL3856261	1	Scientific Literature	Bioorg Med Chem Lett	2016	CHEMBL3706569
CHEMBL3921942		0	1016.06	None	None	Table S1, R38C13	CC(=O)N1CCC[C@H]1C(=O)N[C@@H](CC(C)C)C(=O)N[C@@H](Cc1cncn1CCCCCO/N=C/c1cn(C)nc1-c1ccc2c(c1)OCCCO2)C(=O)N[C@@H](CO)C(=O)N[C@H](C(N)=O)[C@@H](C)OP(=O)(O)O	Inhibition	'='	0.0	%				UO_0000187					False	CHEMBL3859443	Inhibition of Biotin-Ahx-PMQS(pT)PLN-NH2 binding to human N-terminal myc-tagged PLK1 polo-box domain (365 to 653 residues) expressed in HEK293T cells at 200 nM after 1 hr by ELISA	B	BAO_0000219	cell-based format	Homo sapiens	None	None	HEK-293T	None	CHEMBL3024	Serine/threonine-protein kinase PLK1	Homo sapiens	SINGLE PROTEIN	CHEMBL3856261	1	Scientific Literature	Bioorg Med Chem Lett	2016	CHEMBL3706569
CHEMBL460191		0	342.40	0	3.85	24	Cc1ccc(NC(=O)c2nscc2NCc2ccncc2)c(F)c1	Inhibition	'<'	30.0	%				UO_0000187					False	CHEMBL1023875	Inhibition of Plk1 at 10 uM by HTRF assay	B	BAO_0000357	single protein format	None	None	None	None	None	CHEMBL3024	Serine/threonine-protein kinase PLK1	Homo sapiens	SINGLE PROTEIN	CHEMBL1136839	1	Scientific Literature	Bioorg. Med. Chem. Lett.	2009	None
CHEMBL199383		0	363.44	0	4.23	9e	COc1ccc(CNC(=O)c2cc3c(-c4ccccc4)[nH]nc3s2)cc1	IC50	'>'	20000.0	nM				UO_0000065					False	CHEMBL864552	Inhibitory activity against Plk1	B	BAO_0000357	single protein format	Homo sapiens	None	None	None	None	CHEMBL3024	Serine/threonine-protein kinase PLK1	Homo sapiens	SINGLE PROTEIN	CHEMBL1148538	1	Scientific Literature	Bioorg. Med. Chem. Lett.	2006	None
CHEMBL408565		0	343.22	0	3.76	K00006	O=C1Nc2ccccc2/C1=C/c1cc2c([nH]1)CCC(Br)C2	Thermal melting change	'='	-0.3	degrees C				UO_0000027					False	CHEMBL3430830	Delta TM value showing the stabilisation of PLK1 produced by compound binding	B	BAO_0000357	single protein format	Homo sapiens	None	None	None	None	CHEMBL3024	Serine/threonine-protein kinase PLK1	Homo sapiens	SINGLE PROTEIN	CHEMBL1145498	1	Scientific Literature	Proc. Natl. Acad. Sci. U.S.A.	2007	None
CHEMBL407391	DIMETHYLADENINE	0	163.18	0	0.42	K00055	CN(C)c1ncnc2nc[nH]c12	Thermal melting change	'='	0.5	degrees C				UO_0000027					False	CHEMBL3430830	Delta TM value showing the stabilisation of PLK1 produced by compound binding	B	BAO_0000357	single protein format	Homo sapiens	None	None	None	None	CHEMBL3024	Serine/threonine-protein kinase PLK1	Homo sapiens	SINGLE PROTEIN	CHEMBL1145498	1	Scientific Literature	Proc. Natl. Acad. Sci. U.S.A.	2007	None
CHEMBL496009		0	475.45	1	5.43	21n	CSc1cc(Oc2ccnc3[nH]c(=O)[nH]c23)ccc1NC(=O)Nc1cccc(C(F)(F)F)c1	Residual_activity	'='	100.0	%				UO_0000187					False	CHEMBL1001555	Inhibition of okadaic acid activated PLK1 at 1 uM relative to control	B	BAO_0000357	single protein format	None	None	None	None	None	CHEMBL3024	Serine/threonine-protein kinase PLK1	Homo sapiens	SINGLE PROTEIN	CHEMBL1136991	1	Scientific Literature	J. Med. Chem.	2009	None
CHEMBL576620		0	331.35	0	2.92	14	C#Cn1c(C#CCCO)nc(-c2ccc(F)cc2)c1-c1ccncc1	Inhibition	'='	7.0	%				UO_0000187					False	CHEMBL1044538	Inhibition of human PLK1 at 20 uM by FRET assay	B	BAO_0000357	single protein format	Homo sapiens	None	None	None	None	CHEMBL3024	Serine/threonine-protein kinase PLK1	Homo sapiens	SINGLE PROTEIN	CHEMBL1156108	1	Scientific Literature	Bioorg. Med. Chem. Lett.	2009	None
CHEMBL551545		0	483.04	1	5.84	22	C[C@@H](Oc1cc(-c2cnc3ccccn23)sc1C(N)=O)c1ccc(CNC(C)(C)C)cc1Cl	EC50	'='	48000.0	nM	4.32			UO_0000065	8.94	0.18	-1.52	5.29	False	CHEMBL1059130	Inhibition of PLK1-mediated mitosis in human HeLaS3 cells after 18 hrs	B	BAO_0000219	cell-based format	Homo sapiens	None	None	HeLa S3	None	CHEMBL3024	Serine/threonine-protein kinase PLK1	Homo sapiens	SINGLE PROTEIN	CHEMBL1154027	1	Scientific Literature	Bioorg. Med. Chem. Lett.	2009	CHEMBL3886002
CHEMBL562735		0	497.02	0	4.52	29, Diastereomeric mixture	C[C@@H](Oc1cc(-c2cnc3ccccn23)sc1C(N)=O)c1ccc(CN2CCC(O)C2)cc1Cl	EC50	'='	227000.0	nM		Outside typical range		UO_0000065					False	CHEMBL1059130	Inhibition of PLK1-mediated mitosis in human HeLaS3 cells after 18 hrs	B	BAO_0000219	cell-based format	Homo sapiens	None	None	HeLa S3	None	CHEMBL3024	Serine/threonine-protein kinase PLK1	Homo sapiens	SINGLE PROTEIN	CHEMBL1154027	1	Scientific Literature	Bioorg. Med. Chem. Lett.	2009	CHEMBL3886002
CHEMBL573578		0	331.42	0	3.91	NM-PP1	CC(C)(C)n1nc(Cc2cccc3ccccc23)c2c(N)ncnc21	Activity	'='	94.0	%				UO_0000187					False	CHEMBL1061099	Percentage PLK1 activity remaining in the presence of 10uM inhibitor	B	BAO_0000357	single protein format	Homo sapiens	None	None	None	None	CHEMBL3024	Serine/threonine-protein kinase PLK1	Homo sapiens	SINGLE PROTEIN	CHEMBL1150976	1	Scientific Literature	Biochem. J.	2007	None
CHEMBL186526		0	389.46	0	4.27	ZM-336372	Cc1ccc(NC(=O)c2cccc(N(C)C)c2)cc1NC(=O)c1ccc(O)cc1	Activity	'='	95.0	%				UO_0000187					False	CHEMBL1061099	Percentage PLK1 activity remaining in the presence of 10uM inhibitor	B	BAO_0000357	single protein format	Homo sapiens	None	None	None	None	CHEMBL3024	Serine/threonine-protein kinase PLK1	Homo sapiens	SINGLE PROTEIN	CHEMBL1150976	1	Scientific Literature	Biochem. J.	2007	None
CHEMBL575754		0	234.26	0	3.61	8	O=Cc1c[nH]c2ccc3c4ccccc4[nH]c3c12	Activity	'='	106.0	%				UO_0000187					False	CHEMBL1056877	Inhibition of PLK1 assessed as residual enzyme activity at 10 uM relative to untreated control	B	BAO_0000357	single protein format	None	None	None	None	None	CHEMBL3024	Serine/threonine-protein kinase PLK1	Homo sapiens	SINGLE PROTEIN	CHEMBL1154186	1	Scientific Literature	J. Med. Chem.	2009	None
CHEMBL3430782		0	None	None	None	K00238		Thermal melting change	'='	2.7	degrees C				UO_0000027					False	CHEMBL3430830	Delta TM value showing the stabilisation of PLK1 produced by compound binding	B	BAO_0000357	single protein format	Homo sapiens	None	None	None	None	CHEMBL3024	Serine/threonine-protein kinase PLK1	Homo sapiens	SINGLE PROTEIN	CHEMBL1145498	1	Scientific Literature	Proc. Natl. Acad. Sci. U.S.A.	2007	None
CHEMBL10	SB-203580	0	377.44	0	4.68	K00038	C[S+]([O-])c1ccc(-c2nc(-c3ccc(F)cc3)c(-c3ccncc3)[nH]2)cc1	Thermal melting change	'='	0.2	degrees C				UO_0000027					False	CHEMBL3430830	Delta TM value showing the stabilisation of PLK1 produced by compound binding	B	BAO_0000357	single protein format	Homo sapiens	None	None	None	None	CHEMBL3024	Serine/threonine-protein kinase PLK1	Homo sapiens	SINGLE PROTEIN	CHEMBL1145498	1	Scientific Literature	Proc. Natl. Acad. Sci. U.S.A.	2007	None
CHEMBL485246		0	292.30	0	1.77	2	Nc1ncnc2ncn(CC(=O)c3c[nH]c4ccccc34)c12	Inhibition						Not Active						False	CHEMBL950865	Inhibition of human PLK1 at 10 uM	B	BAO_0000357	single protein format	None	None	None	None	None	CHEMBL3024	Serine/threonine-protein kinase PLK1	Homo sapiens	SINGLE PROTEIN	CHEMBL1137681	1	Scientific Literature	Eur. J. Med. Chem.	2009	None
CHEMBL519977		0	320.36	0	2.26	9	CN(C)c1ncnc2c1ncn2CC(=O)c1c[nH]c2ccccc12	Inhibition						Not Active						False	CHEMBL949894	Inhibition of PLK1 up to 100 uM	B	BAO_0000357	single protein format	None	None	None	None	None	CHEMBL3024	Serine/threonine-protein kinase PLK1	Homo sapiens	SINGLE PROTEIN	CHEMBL1137681	1	Scientific Literature	Eur. J. Med. Chem.	2009	None
CHEMBL519976		0	268.28	0	1.72	7	COc1ncnc2c1ncn2CC(=O)c1ccccc1	Inhibition						Not Active						False	CHEMBL949894	Inhibition of PLK1 up to 100 uM	B	BAO_0000357	single protein format	None	None	None	None	None	CHEMBL3024	Serine/threonine-protein kinase PLK1	Homo sapiens	SINGLE PROTEIN	CHEMBL1137681	1	Scientific Literature	Eur. J. Med. Chem.	2009	None
CHEMBL191384		0	372.46	0	3.94	AS-601245	N#C/C(=C1/Nc2ccccc2S1)c1ccnc(NCCc2cccnc2)n1	Activity	'='	106.0	%				UO_0000187					False	CHEMBL1052115	Percentage PLK1 activity remaining in the presence of 1uM inhibitor	B	BAO_0000357	single protein format	Homo sapiens	None	None	None	None	CHEMBL3024	Serine/threonine-protein kinase PLK1	Homo sapiens	SINGLE PROTEIN	CHEMBL1150976	1	Scientific Literature	Biochem. J.	2007	None
CHEMBL1094400		0	382.43	0	3.27	1c	NC(=O)c1nn(-c2ccccc2)c2c1CCc1cnc(Nc3ccccc3)nc1-2	IC50	'>'	10000.0	nM				UO_0000065					False	CHEMBL1109141	Inhibition of GST-tagged PLK1 expressed in H5 insect cells assessed as [33P]gamma-ATP incorporation into substrate after 60 mins by gamma counting	B	BAO_0000219	cell-based format	None	None	None	None	None	CHEMBL3024	Serine/threonine-protein kinase PLK1	Homo sapiens	SINGLE PROTEIN	CHEMBL1157785	1	Scientific Literature	J. Med. Chem.	2010	None
CHEMBL1098057		0	403.49	0	2.55	1h	CN1CCC(n2nc(C(N)=O)c3c2-c2nc(Nc4ccccc4)ncc2CC3)CC1	IC50	'>'	10000.0	nM				UO_0000065					False	CHEMBL1109141	Inhibition of GST-tagged PLK1 expressed in H5 insect cells assessed as [33P]gamma-ATP incorporation into substrate after 60 mins by gamma counting	B	BAO_0000219	cell-based format	None	None	None	None	None	CHEMBL3024	Serine/threonine-protein kinase PLK1	Homo sapiens	SINGLE PROTEIN	CHEMBL1157785	1	Scientific Literature	J. Med. Chem.	2010	None
CHEMBL1163566		0	488.95	0	4.66	5n	FC(F)(F)c1ccc(Cl)cc1CN1CCNc2ncc(-c3ccnc(N4CCNCC4)c3)cc21	Inhibition	'<'	50.0	%				UO_0000187					False	CHEMBL1166817	Inhibition of PLK1 at 1 uM	B	BAO_0000357	single protein format	None	None	None	None	None	CHEMBL3024	Serine/threonine-protein kinase PLK1	Homo sapiens	SINGLE PROTEIN	CHEMBL1165965	1	Scientific Literature	Bioorg. Med. Chem.	2010	None
CHEMBL1082152		0	409.42	0	1.65	34	Cn1cc(C2=C(c3cccc(NCC(O)CO)c3)C(=O)NC2=O)c2cc(F)ccc21	Kd	'='	23000.0	nM	4.64			UO_0000065	11.33	0.21	2.99	4.48	False	CHEMBL1101129	Inhibition of PLK1	B	BAO_0000357	single protein format	None	None	None	None	None	CHEMBL3024	Serine/threonine-protein kinase PLK1	Homo sapiens	SINGLE PROTEIN	CHEMBL1154951	1	Scientific Literature	Bioorg. Med. Chem. Lett.	2010	None
CHEMBL450519		0	309.37	0	2.31	17	Nc1ncnc2c1c(-c1cccc(O)c1)cn2C1CCNCC1	Activity						Not Evaluated						False	CHEMBL982765	Binding affinity to human PLK1 at 10 uM relative to control	B	BAO_0000357	single protein format	Homo sapiens	None	None	None	None	CHEMBL3024	Serine/threonine-protein kinase PLK1	Homo sapiens	SINGLE PROTEIN	CHEMBL1151712	1	Scientific Literature	J. Med. Chem.	2008	None
CHEMBL462527		0	435.43	0	4.80	27	O=C(Nc1cccc(C(F)(F)F)c1)c1nscc1NCCc1ccc2c(c1)OCO2	Inhibition	'<'	30.0	%				UO_0000187					False	CHEMBL1023875	Inhibition of Plk1 at 10 uM by HTRF assay	B	BAO_0000357	single protein format	None	None	None	None	None	CHEMBL3024	Serine/threonine-protein kinase PLK1	Homo sapiens	SINGLE PROTEIN	CHEMBL1136839	1	Scientific Literature	Bioorg. Med. Chem. Lett.	2009	None
CHEMBL603463		0	348.36	0	3.10	28n	COc1ccc(Nc2ncc3c(n2)-c2ccccc2NC(=O)C3)cc1O	IC50	'='	5700.0	nM	5.24			UO_0000065	15.05	0.28	2.14	5.44	True	CHEMBL1067599	Inhibition of PLK1 assessed as [33Pi] incorporation by microplate scintillation counting in presence of 1 uM ATP	B	BAO_0000357	single protein format	None	None	None	None	None	CHEMBL3024	Serine/threonine-protein kinase PLK1	Homo sapiens	SINGLE PROTEIN	CHEMBL1157616	1	Scientific Literature	J. Med. Chem.	2010	None
CHEMBL86755		0	210.24	0	2.51	6	O=C1Nc2ccccc2/C1=C/c1ccc[nH]1	Activity						Not Evaluated						False	CHEMBL982765	Binding affinity to human PLK1 at 10 uM relative to control	B	BAO_0000357	single protein format	Homo sapiens	None	None	None	None	CHEMBL3024	Serine/threonine-protein kinase PLK1	Homo sapiens	SINGLE PROTEIN	CHEMBL1151712	1	Scientific Literature	J. Med. Chem.	2008	None
CHEMBL1336	SORAFENIB	4	464.83	1	5.55	Sorafenib	CNC(=O)c1cc(Oc2ccc(NC(=O)Nc3ccc(Cl)c(C(F)(F)F)c3)cc2)ccn1	Kd	'>'	10000.0	nM				UO_0000065					True	CHEMBL1244932	Binding affinity to PLK1	B	BAO_0000357	single protein format	None	None	None	None	None	CHEMBL3024	Serine/threonine-protein kinase PLK1	Homo sapiens	SINGLE PROTEIN	CHEMBL1240346	1	Scientific Literature	Blood	2009	None
CHEMBL400897		0	289.34	0	3.34	2d	Cc1ccccc1-n1ncc2c1-c1ccccc1NC(=O)C2	Inhibition	'<='	40.0	%				UO_0000187					False	CHEMBL886310	Inhibition of PLK1 at 10 uM	B	BAO_0000357	single protein format	None	None	None	None	None	CHEMBL3024	Serine/threonine-protein kinase PLK1	Homo sapiens	SINGLE PROTEIN	CHEMBL1139946	1	Scientific Literature	Eur. J. Med. Chem.	2007	None
CHEMBL573108		0	547.46	1	3.04	BX-320	CC(C)(C(N)=O)C(=O)NCCCNc1nc(Nc2cccc(NC(=O)N3CCCC3)c2)ncc1Br	Activity	'='	70.0	%				UO_0000187					False	CHEMBL1061099	Percentage PLK1 activity remaining in the presence of 10uM inhibitor	B	BAO_0000357	single protein format	Homo sapiens	None	None	None	None	CHEMBL3024	Serine/threonine-protein kinase PLK1	Homo sapiens	SINGLE PROTEIN	CHEMBL1150976	1	Scientific Literature	Biochem. J.	2007	None
CHEMBL34241	ROTTLERIN	0	516.55	2	5.40	Rottlerin	CC(=O)c1c(O)c(C)c(O)c(Cc2c(O)c3c(c(C(=O)/C=C/c4ccccc4)c2O)OC(C)(C)C=C3)c1O	Activity	'='	24.0	%			Antagonist	UO_0000187					False	CHEMBL1061099	Percentage PLK1 activity remaining in the presence of 10uM inhibitor	B	BAO_0000357	single protein format	Homo sapiens	None	None	None	None	CHEMBL3024	Serine/threonine-protein kinase PLK1	Homo sapiens	SINGLE PROTEIN	CHEMBL1150976	1	Scientific Literature	Biochem. J.	2007	None
CHEMBL559147	Y-27632	0	247.34	0	2.17	Y27632	C[C@@H](N)[C@H]1CC[C@H](C(=O)Nc2ccncc2)CC1	Activity	'='	85.0	%				UO_0000187					False	CHEMBL1061099	Percentage PLK1 activity remaining in the presence of 10uM inhibitor	B	BAO_0000357	single protein format	Homo sapiens	None	None	None	None	CHEMBL3024	Serine/threonine-protein kinase PLK1	Homo sapiens	SINGLE PROTEIN	CHEMBL1150976	1	Scientific Literature	Biochem. J.	2007	None
CHEMBL1336	SORAFENIB	4	464.83	1	5.55	Sorafenib	CNC(=O)c1cc(Oc2ccc(NC(=O)Nc3ccc(Cl)c(C(F)(F)F)c3)cc2)ccn1	Activity	'='	86.0	%				UO_0000187					False	CHEMBL1061099	Percentage PLK1 activity remaining in the presence of 10uM inhibitor	B	BAO_0000357	single protein format	Homo sapiens	None	None	None	None	CHEMBL3024	Serine/threonine-protein kinase PLK1	Homo sapiens	SINGLE PROTEIN	CHEMBL1150976	1	Scientific Literature	Biochem. J.	2007	None
CHEMBL428496	WORTMANNIN	0	428.44	0	2.54	Wortmannin	COC[C@H]1OC(=O)c2coc3c2[C@@]1(C)C1=C(C3=O)[C@@H]2CCC(=O)[C@@]2(C)C[C@H]1OC(C)=O	Activity	'='	64.0	%				UO_0000187					False	CHEMBL1052115	Percentage PLK1 activity remaining in the presence of 1uM inhibitor	B	BAO_0000357	single protein format	Homo sapiens	None	None	None	None	CHEMBL3024	Serine/threonine-protein kinase PLK1	Homo sapiens	SINGLE PROTEIN	CHEMBL1150976	1	Scientific Literature	Biochem. J.	2007	None
CHEMBL1209675		0	474.97	1	6.04	15	C[C@@H](Oc1cc(-n2cnc3ccc(-c4ccncc4)cc32)sc1C(N)=O)c1ccccc1Cl	IC50	'='	2.0	nM	8.70			UO_0000065	18.31	0.36	2.66	10.48	False	CHEMBL1212570	Inhibition of PLK1 by SPA assay	B	BAO_0000357	single protein format	None	None	None	None	None	CHEMBL3024	Serine/threonine-protein kinase PLK1	Homo sapiens	SINGLE PROTEIN	CHEMBL1208730	1	Scientific Literature	Bioorg. Med. Chem. Lett.	2010	None
CHEMBL1209018		0	618.21	2	5.87	44	CCN1CCN(CCCn2cc(-c3ccc4c(c3)ncn4-c3cc(O[C@H](C)c4ccccc4Cl)c(C(N)=O)s3)cn2)CC1	IC50	'='	1.0	nM	9.00			UO_0000065	14.56	0.29	3.13	9.53	False	CHEMBL1212570	Inhibition of PLK1 by SPA assay	B	BAO_0000357	single protein format	None	None	None	None	None	CHEMBL3024	Serine/threonine-protein kinase PLK1	Homo sapiens	SINGLE PROTEIN	CHEMBL1208730	1	Scientific Literature	Bioorg. Med. Chem. Lett.	2010	None
CHEMBL1081678		0	438.23	0	3.05	12r	Cc1cc(OCc2ccc(F)cc2F)c(Br)c(=O)n1-c1cnc(CO)cn1	Inhibition	'<'	50.0	%				UO_0000187					False	CHEMBL1101000	Inhibition of PLK1 at 10 uM	B	BAO_0000357	single protein format	None	None	None	None	None	CHEMBL3024	Serine/threonine-protein kinase PLK1	Homo sapiens	SINGLE PROTEIN	CHEMBL1154277	1	Scientific Literature	Bioorg. Med. Chem. Lett.	2009	None
CHEMBL600852		0	443.51	0	3.01	50	NC(=O)c1ccc(NC(=O)NCc2cccc(C(=O)Nc3ccc4c(c3)CNCC4)c2)cc1	Inhibition	'>'	50.0	%				UO_0000187					False	CHEMBL1068811	Inhibition of PLK1 at 3 uM relative to control	B	BAO_0000357	single protein format	None	None	None	None	None	CHEMBL3024	Serine/threonine-protein kinase PLK1	Homo sapiens	SINGLE PROTEIN	CHEMBL1157712	1	Scientific Literature	J. Med. Chem.	2010	None
CHEMBL607196		0	380.45	0	4.53	6	O=C1Nc2ccccc2/C1=C1\C(=O)N(CCCc2ccccc2)c2ccccc21	Inhibition	'='	0.0	%				UO_0000187					False	CHEMBL1066092	Inhibition of PLK1 at 10 uM	B	BAO_0000357	single protein format	None	None	None	None	None	CHEMBL3024	Serine/threonine-protein kinase PLK1	Homo sapiens	SINGLE PROTEIN	CHEMBL1152632	1	Scientific Literature	Bioorg. Med. Chem.	2009	None
CHEMBL1163510		0	447.84	1	5.55	5j	O=C(O)c1ccc(-c2cnc3c(c2)N(Cc2cc(Cl)ccc2C(F)(F)F)CCN3)cc1	Inhibition	'<'	50.0	%				UO_0000187					False	CHEMBL1166817	Inhibition of PLK1 at 1 uM	B	BAO_0000357	single protein format	None	None	None	None	None	CHEMBL3024	Serine/threonine-protein kinase PLK1	Homo sapiens	SINGLE PROTEIN	CHEMBL1165965	1	Scientific Literature	Bioorg. Med. Chem.	2010	None
CHEMBL1684800		0	572.98	2	6.40	7c	COc1ccc(Cn2ncc(NC(=O)c3cc(NC(=O)Nc4ccc(Cl)c(C(F)(F)F)c4)ccc3C)c2N)cc1	IC50	'='	167.4	nM	6.78			UO_0000065	11.83	0.23	0.38	5.50	False	CHEMBL1687372	inhibition of PLK1	B	BAO_0000357	single protein format	None	None	None	None	None	CHEMBL3024	Serine/threonine-protein kinase PLK1	Homo sapiens	SINGLE PROTEIN	CHEMBL1681781	1	Scientific Literature	Bioorg. Med. Chem.	2011	None
CHEMBL241682		0	585.54	2	6.19	15c	Nc1ncc(-c2cccc(S(N)(=O)=O)c2)c2occ(-c3ccc(NC(=O)Nc4cc(C(F)(F)F)ccc4F)cc3)c12	IC50	'>'	10000.0	nM				UO_0000065					False	CHEMBL902113	Inhibition of PLK1	B	BAO_0000357	single protein format	None	None	None	None	None	CHEMBL3024	Serine/threonine-protein kinase PLK1	Homo sapiens	SINGLE PROTEIN	CHEMBL1138370	1	Scientific Literature	Bioorg. Med. Chem. Lett.	2007	None
CHEMBL509737		0	389.28	0	4.17	16	O=C(Nc1ccccc1Br)c1nscc1NCc1ccncc1	Inhibition	'<'	30.0	%				UO_0000187					False	CHEMBL1023875	Inhibition of Plk1 at 10 uM by HTRF assay	B	BAO_0000357	single protein format	None	None	None	None	None	CHEMBL3024	Serine/threonine-protein kinase PLK1	Homo sapiens	SINGLE PROTEIN	CHEMBL1136839	1	Scientific Literature	Bioorg. Med. Chem. Lett.	2009	None
CHEMBL474494		0	378.38	0	4.42	8	O=C(Nc1ccc(C(F)(F)F)cc1)c1nscc1NCc1ccccn1	Inhibition	'<'	30.0	%				UO_0000187					False	CHEMBL1023875	Inhibition of Plk1 at 10 uM by HTRF assay	B	BAO_0000357	single protein format	None	None	None	None	None	CHEMBL3024	Serine/threonine-protein kinase PLK1	Homo sapiens	SINGLE PROTEIN	CHEMBL1136839	1	Scientific Literature	Bioorg. Med. Chem. Lett.	2009	None
CHEMBL475703		0	378.38	0	4.42	5	O=C(Nc1cccc(C(F)(F)F)c1)c1nscc1NCc1ccccn1	Inhibition	'<'	30.0	%				UO_0000187					False	CHEMBL1023875	Inhibition of Plk1 at 10 uM by HTRF assay	B	BAO_0000357	single protein format	None	None	None	None	None	CHEMBL3024	Serine/threonine-protein kinase PLK1	Homo sapiens	SINGLE PROTEIN	CHEMBL1136839	1	Scientific Literature	Bioorg. Med. Chem. Lett.	2009	None
CHEMBL458532		0	439.34	1	5.32	32	O=C(Nc1cccc(Br)c1)c1nscc1NCc1ccc2ccccc2n1	Inhibition	'<'	30.0	%				UO_0000187					False	CHEMBL1023875	Inhibition of Plk1 at 10 uM by HTRF assay	B	BAO_0000357	single protein format	None	None	None	None	None	CHEMBL3024	Serine/threonine-protein kinase PLK1	Homo sapiens	SINGLE PROTEIN	CHEMBL1136839	1	Scientific Literature	Bioorg. Med. Chem. Lett.	2009	None
CHEMBL458531		0	428.44	1	5.57	30	O=C(Nc1cccc(C(F)(F)F)c1)c1nscc1NCc1ccnc2ccccc12	Inhibition	'<'	30.0	%				UO_0000187					False	CHEMBL1023875	Inhibition of Plk1 at 10 uM by HTRF assay	B	BAO_0000357	single protein format	None	None	None	None	None	CHEMBL3024	Serine/threonine-protein kinase PLK1	Homo sapiens	SINGLE PROTEIN	CHEMBL1136839	1	Scientific Literature	Bioorg. Med. Chem. Lett.	2009	None
CHEMBL473287		0	389.28	0	4.17	14	O=C(Nc1cccc(Br)c1)c1nscc1NCc1ccncc1	Inhibition	'<'	30.0	%				UO_0000187					False	CHEMBL1023875	Inhibition of Plk1 at 10 uM by HTRF assay	B	BAO_0000357	single protein format	None	None	None	None	None	CHEMBL3024	Serine/threonine-protein kinase PLK1	Homo sapiens	SINGLE PROTEIN	CHEMBL1136839	1	Scientific Literature	Bioorg. Med. Chem. Lett.	2009	None
CHEMBL551483		0	454.98	1	5.06	18	CCNCc1ccc([C@@H](C)Oc2cc(-c3cnc4ccccn34)sc2C(N)=O)c(Cl)c1	EC50	'='	37000.0	nM	4.43			UO_0000065	9.74	0.20	-0.63	5.43	False	CHEMBL1059130	Inhibition of PLK1-mediated mitosis in human HeLaS3 cells after 18 hrs	B	BAO_0000219	cell-based format	Homo sapiens	None	None	HeLa S3	None	CHEMBL3024	Serine/threonine-protein kinase PLK1	Homo sapiens	SINGLE PROTEIN	CHEMBL1154027	1	Scientific Literature	Bioorg. Med. Chem. Lett.	2009	CHEMBL3886002
CHEMBL560014		0	397.89	0	4.96	9	C[C@@H](Oc1cc(-c2cnc3ccccn23)sc1C(N)=O)c1ccccc1Cl	EC50	'='	310.0	nM	6.51			UO_0000065	16.36	0.33	1.55	9.35	False	CHEMBL1059130	Inhibition of PLK1-mediated mitosis in human HeLaS3 cells after 18 hrs	B	BAO_0000219	cell-based format	Homo sapiens	None	None	HeLa S3	None	CHEMBL3024	Serine/threonine-protein kinase PLK1	Homo sapiens	SINGLE PROTEIN	CHEMBL1154027	1	Scientific Literature	Bioorg. Med. Chem. Lett.	2009	CHEMBL3886002
CHEMBL514582		0	410.46	0	1.45	4	NC(=O)c1ccc(-c2cc(C(N)=O)c(N)c(-c3ccc(S(N)(=O)=O)cc3)c2)cc1	Activity						Not Evaluated						False	CHEMBL982765	Binding affinity to human PLK1 at 10 uM relative to control	B	BAO_0000357	single protein format	Homo sapiens	None	None	None	None	CHEMBL3024	Serine/threonine-protein kinase PLK1	Homo sapiens	SINGLE PROTEIN	CHEMBL1151712	1	Scientific Literature	J. Med. Chem.	2008	None
CHEMBL598418		0	348.36	0	3.10	29g	COc1ccc2c(c1)NC(=O)Cc1cnc(Nc3ccc(O)cc3)nc1-2	IC50	'='	750.0	nM	6.12			UO_0000065	17.58	0.32	3.02	6.36	False	CHEMBL1067599	Inhibition of PLK1 assessed as [33Pi] incorporation by microplate scintillation counting in presence of 1 uM ATP	B	BAO_0000357	single protein format	None	None	None	None	None	CHEMBL3024	Serine/threonine-protein kinase PLK1	Homo sapiens	SINGLE PROTEIN	CHEMBL1157616	1	Scientific Literature	J. Med. Chem.	2010	None
CHEMBL1097071		0	388.35	0	2.84	19	Cn1nc(C(N)=O)c2c1-c1nc(Nc3ccccc3C(F)(F)F)ncc1CC2	IC50	'='	432.0	nM	6.37			UO_0000065	16.39	0.31	3.52	6.45	False	CHEMBL1109141	Inhibition of GST-tagged PLK1 expressed in H5 insect cells assessed as [33P]gamma-ATP incorporation into substrate after 60 mins by gamma counting	B	BAO_0000219	cell-based format	None	None	None	None	None	CHEMBL3024	Serine/threonine-protein kinase PLK1	Homo sapiens	SINGLE PROTEIN	CHEMBL1157785	1	Scientific Literature	J. Med. Chem.	2010	None
CHEMBL507058	ALTERLACTONE	0	288.26	0	2.15	8	COc1cc(O)c2c(c1)-c1cc(O)c(O)cc1COC2=O	IC50	'>'	10.0	ug.mL-1				UO_0000274					False	CHEMBL962878	Inhibition of recombinant PLK1	B	BAO_0000357	single protein format	None	None	None	None	None	CHEMBL3024	Serine/threonine-protein kinase PLK1	Homo sapiens	SINGLE PROTEIN	CHEMBL1157406	1	Scientific Literature	J. Nat. Prod.	2008	None
CHEMBL199658		0	334.79	0	2.94	13g	Cc1n[nH]c2sc(C(N)=O)c(NC(=O)c3ccc(Cl)cc3)c12	IC50	'>'	100000.0	nM				UO_0000065					False	CHEMBL864552	Inhibitory activity against Plk1	B	BAO_0000357	single protein format	Homo sapiens	None	None	None	None	CHEMBL3024	Serine/threonine-protein kinase PLK1	Homo sapiens	SINGLE PROTEIN	CHEMBL1148538	1	Scientific Literature	Bioorg. Med. Chem. Lett.	2006	None
CHEMBL199657		0	334.79	0	2.94	13f	Cc1n[nH]c2sc(C(N)=O)c(NC(=O)c3cccc(Cl)c3)c12	IC50	'>'	100000.0	nM				UO_0000065					False	CHEMBL864552	Inhibitory activity against Plk1	B	BAO_0000357	single protein format	Homo sapiens	None	None	None	None	CHEMBL3024	Serine/threonine-protein kinase PLK1	Homo sapiens	SINGLE PROTEIN	CHEMBL1148538	1	Scientific Literature	Bioorg. Med. Chem. Lett.	2006	None
CHEMBL382070		0	306.37	0	2.35	13d	Cc1n[nH]c2sc(C(N)=O)c(NC(=O)c3cccs3)c12	IC50	'>'	100000.0	nM				UO_0000065					False	CHEMBL864552	Inhibitory activity against Plk1	B	BAO_0000357	single protein format	Homo sapiens	None	None	None	None	CHEMBL3024	Serine/threonine-protein kinase PLK1	Homo sapiens	SINGLE PROTEIN	CHEMBL1148538	1	Scientific Literature	Bioorg. Med. Chem. Lett.	2006	None
CHEMBL200499		0	333.42	0	4.22	9c	O=C(NCc1ccccc1)c1cc2c(-c3ccccc3)[nH]nc2s1	IC50						Not Determined						False	CHEMBL864552	Inhibitory activity against Plk1	B	BAO_0000357	single protein format	Homo sapiens	None	None	None	None	CHEMBL3024	Serine/threonine-protein kinase PLK1	Homo sapiens	SINGLE PROTEIN	CHEMBL1148538	1	Scientific Literature	Bioorg. Med. Chem. Lett.	2006	None
CHEMBL1241578		0	348.20	0	3.12	PP487	CC(C)n1nc(-c2ccc(Br)c(O)c2)c2c(N)ncnc21	Inhibition	'='	9.0	%				UO_0000187					False	CHEMBL1244252	Inhibition of PLK1 at 1 uM after 60 mins by FRET assay in presence of 10 uM ATP	B	BAO_0000357	single protein format	None	None	None	None	None	CHEMBL3024	Serine/threonine-protein kinase PLK1	Homo sapiens	SINGLE PROTEIN	CHEMBL1240340	1	Scientific Literature	Nat. Chem. Biol.	2008	None
CHEMBL1269042		0	419.37	0	2.30	6	Cn1nc(C(N)=O)c2c1-c1nc(Nc3cc(N)ccc3OC(F)(F)F)ncc1CC2	IC50	'='	60.0	nM	7.22			UO_0000065	17.22	0.33	4.92	5.39	False	CHEMBL1272694	Inhibition of PLK1	B	BAO_0000357	single protein format	None	None	None	None	None	CHEMBL3024	Serine/threonine-protein kinase PLK1	Homo sapiens	SINGLE PROTEIN	CHEMBL1268971	1	Scientific Literature	Bioorg. Med. Chem. Lett.	2010	None
CHEMBL1209677		0	508.53	2	6.41	17	C[C@@H](Oc1cc(-n2cnc3ccc(-c4cccnc4)cc32)sc1C(N)=O)c1ccccc1C(F)(F)F	IC50	'='	2.0	nM	8.70			UO_0000065	17.11	0.33	2.29	10.48	False	CHEMBL1212570	Inhibition of PLK1 by SPA assay	B	BAO_0000357	single protein format	None	None	None	None	None	CHEMBL3024	Serine/threonine-protein kinase PLK1	Homo sapiens	SINGLE PROTEIN	CHEMBL1208730	1	Scientific Literature	Bioorg. Med. Chem. Lett.	2010	None
CHEMBL1208833		0	542.97	2	7.06	26	C[C@@H](Oc1cc(-n2cnc3cc(-c4ccnc(Cl)c4)ccc32)sc1C(N)=O)c1ccccc1C(F)(F)F	IC50	'='	4.0	nM	8.40			UO_0000065	15.47	0.31	1.34	10.11	False	CHEMBL1212570	Inhibition of PLK1 by SPA assay	B	BAO_0000357	single protein format	None	None	None	None	None	CHEMBL3024	Serine/threonine-protein kinase PLK1	Homo sapiens	SINGLE PROTEIN	CHEMBL1208730	1	Scientific Literature	Bioorg. Med. Chem. Lett.	2010	None
CHEMBL1209015		0	577.11	2	5.18	41	C[C@@H](Oc1cc(-n2cnc3cc(-c4cnn(CCN5CCOCC5)c4)ccc32)sc1C(N)=O)c1ccccc1Cl	IC50	'='	1.0	nM	9.00			UO_0000065	15.59	0.31	3.82	8.96	False	CHEMBL1212570	Inhibition of PLK1 by SPA assay	B	BAO_0000357	single protein format	None	None	None	None	None	CHEMBL3024	Serine/threonine-protein kinase PLK1	Homo sapiens	SINGLE PROTEIN	CHEMBL1208730	1	Scientific Literature	Bioorg. Med. Chem. Lett.	2010	None
CHEMBL572878	TOZASERTIB	2	464.60	0	3.50	VX-680/MK-0457	Cc1cc(Nc2cc(N3CCN(C)CC3)nc(Sc3ccc(NC(=O)C4CC4)cc3)n2)n[nH]1	Activity	'='	94.0	%				UO_0000187					False	CHEMBL1052115	Percentage PLK1 activity remaining in the presence of 1uM inhibitor	B	BAO_0000357	single protein format	Homo sapiens	None	None	None	None	CHEMBL3024	Serine/threonine-protein kinase PLK1	Homo sapiens	SINGLE PROTEIN	CHEMBL1150976	1	Scientific Literature	Biochem. J.	2007	None
CHEMBL573578		0	331.42	0	3.91	NM-PP1	CC(C)(C)n1nc(Cc2cccc3ccccc23)c2c(N)ncnc21	Activity	'='	95.0	%				UO_0000187					False	CHEMBL1052115	Percentage PLK1 activity remaining in the presence of 1uM inhibitor	B	BAO_0000357	single protein format	Homo sapiens	None	None	None	None	CHEMBL3024	Serine/threonine-protein kinase PLK1	Homo sapiens	SINGLE PROTEIN	CHEMBL1150976	1	Scientific Literature	Biochem. J.	2007	None
CHEMBL497350		0	495.63	1	5.33	6d	Cc1nnc(-c2ccc(-c3cc(NC(=O)c4ccc(CN5CCN(C)CC5)cc4)ccc3C)c(C)c2)o1	IC50	'>'	25000.0	nM				UO_0000065					False	CHEMBL998570	Inhibition of PLK1	B	BAO_0000357	single protein format	None	None	None	None	None	CHEMBL3024	Serine/threonine-protein kinase PLK1	Homo sapiens	SINGLE PROTEIN	CHEMBL1141712	1	Scientific Literature	Bioorg. Med. Chem. Lett.	2008	None
CHEMBL523301		0	361.84	0	4.59	5	Clc1cccc(-n2cc(-c3ccccc3NCc3ccccn3)nn2)c1	Inhibition	'<'	30.0	%				UO_0000187					False	CHEMBL960833	Inhibition of Plk1 at 10 uM	B	BAO_0000357	single protein format	None	None	None	None	None	CHEMBL3024	Serine/threonine-protein kinase PLK1	Homo sapiens	SINGLE PROTEIN	CHEMBL1153264	1	Scientific Literature	Bioorg. Med. Chem. Lett.	2009	None
CHEMBL497158		0	342.45	1	5.21	7	Cc1cccc(-n2nc(C)c3cnc(N[C@@H](C)c4ccccc4)cc32)c1	IC50	'='	474.0	nM	6.32			UO_0000065	18.47	0.33	1.11	14.80	False	CHEMBL953116	Inhibition of Plk1	B	BAO_0000357	single protein format	None	None	None	None	None	CHEMBL3024	Serine/threonine-protein kinase PLK1	Homo sapiens	SINGLE PROTEIN	CHEMBL1141724	1	Scientific Literature	Bioorg. Med. Chem. Lett.	2008	None
CHEMBL1208894		0	559.10	2	5.45	31	C[C@@H](Oc1cc(-n2cnc3cc(-c4ccnc(N5CCNCC5)c4)ccc32)sc1C(N)=O)c1ccccc1Cl	IC50	'='	8.0	nM	8.10			UO_0000065	14.48	0.28	2.65	8.24	False	CHEMBL1212570	Inhibition of PLK1 by SPA assay	B	BAO_0000357	single protein format	None	None	None	None	None	CHEMBL3024	Serine/threonine-protein kinase PLK1	Homo sapiens	SINGLE PROTEIN	CHEMBL1208730	1	Scientific Literature	Bioorg. Med. Chem. Lett.	2010	None
CHEMBL1242482		0	516.34	2	6.35	6c	O=C(O)c1ccc(C(=O)/C(=C\c2ccc(F)c([N+](=O)[O-])c2)SCc2ccc(Br)cc2)cc1	IC50	'>'	50000.0	nM				UO_0000065					False	CHEMBL1246098	Inhibition of GST-tagged recombinant PLK1 after 20 mins by autoradiography	B	BAO_0000357	single protein format	None	None	None	None	None	CHEMBL3024	Serine/threonine-protein kinase PLK1	Homo sapiens	SINGLE PROTEIN	CHEMBL1240409	1	Scientific Literature	Bioorg. Med. Chem.	2010	None
CHEMBL522709	GSK-317315A	0	461.47	1	5.35	17	COc1ccc2ncn(-c3cc(O[C@H](C)c4ccccc4C(F)(F)F)c(C(N)=O)s3)c2c1	IC50	'='	3.0	nM	8.52			UO_0000065	18.47	0.36	3.17	10.74	False	CHEMBL960986	Inhibition of human PLK1 kinase domain expressed in baculovirus-infected Trichoplusia ni cells by scintillation proximity assay	B	BAO_0000219	cell-based format	Homo sapiens	None	None	None	None	CHEMBL3024	Serine/threonine-protein kinase PLK1	Homo sapiens	SINGLE PROTEIN	CHEMBL1153318	1	Scientific Literature	Bioorg. Med. Chem. Lett.	2009	None
CHEMBL481510	GW853606X	0	496.31	1	5.55	22	NC(=O)c1sc(-n2cnc3ccc(C(F)(F)F)cc32)cc1OCc1ccccc1Br	IC50	'='	9.0	nM	8.05			UO_0000065	16.21	0.37	2.50	11.47	False	CHEMBL941563	Inhibition of PLK1 expressed in baculovirus-infected Trichoplusia-ni cells by scintillation proximity assay	B	BAO_0000219	cell-based format	None	None	None	Trichoplusia-ni	None	CHEMBL3024	Serine/threonine-protein kinase PLK1	Homo sapiens	SINGLE PROTEIN	CHEMBL1143265	1	Scientific Literature	Bioorg. Med. Chem. Lett.	2009	None
CHEMBL482151		0	493.53	1	5.34	55	COc1cc2ncn(-c3cc(OCc4ccccc4C(F)(F)F)c(C(N)=S)s3)c2cc1OC	IC50	'='	6.0	nM	8.22			UO_0000065	16.66	0.34	2.88	11.49	False	CHEMBL941563	Inhibition of PLK1 expressed in baculovirus-infected Trichoplusia-ni cells by scintillation proximity assay	B	BAO_0000219	cell-based format	None	None	None	Trichoplusia-ni	None	CHEMBL3024	Serine/threonine-protein kinase PLK1	Homo sapiens	SINGLE PROTEIN	CHEMBL1143265	1	Scientific Literature	Bioorg. Med. Chem. Lett.	2009	None
CHEMBL475783		0	424.48	0	3.36	36	COc1cc2ncn(-c3cc(OCc4cccc(N)c4)c(C(N)=O)s3)c2cc1OC	IC50	'='	21.0	nM	7.68			UO_0000065	18.09	0.35	4.32	6.70	False	CHEMBL941563	Inhibition of PLK1 expressed in baculovirus-infected Trichoplusia-ni cells by scintillation proximity assay	B	BAO_0000219	cell-based format	None	None	None	Trichoplusia-ni	None	CHEMBL3024	Serine/threonine-protein kinase PLK1	Homo sapiens	SINGLE PROTEIN	CHEMBL1143265	1	Scientific Literature	Bioorg. Med. Chem. Lett.	2009	None
CHEMBL476782		0	511.65	1	1.86	26	CCn1c(=O)/c(=C\Nc2cccc(NC(=O)C(C)(C)C)c2)s/c1=C(/C#N)C(=O)NC1(CO)CCCC1	IC50	'='	190.0	nM	6.72			UO_0000065	13.14	0.25	4.86	4.93	False	CHEMBL985261	Inhibition of PLK1	B	BAO_0000357	single protein format	None	None	None	None	None	CHEMBL3024	Serine/threonine-protein kinase PLK1	Homo sapiens	SINGLE PROTEIN	CHEMBL1144187	1	Scientific Literature	Bioorg. Med. Chem. Lett.	2008	None
CHEMBL47590		0	313.39	0	3.40	36	CNc1nc(C)c(-c2ccnc(Nc3ccc(O)cc3)n2)s1	IC50	'='	10000.0	nM	5.00			UO_0000065	15.95	0.31	1.60	6.03	False	CHEMBL985261	Inhibition of PLK1	B	BAO_0000357	single protein format	None	None	None	None	None	CHEMBL3024	Serine/threonine-protein kinase PLK1	Homo sapiens	SINGLE PROTEIN	CHEMBL1144187	1	Scientific Literature	Bioorg. Med. Chem. Lett.	2008	None
CHEMBL449608		0	363.44	0	4.07	8	Cc1cccc(COc2cc(-n3cnc4ccccc43)sc2C(N)=O)c1	IC50	'='	12.0	nM	7.92			UO_0000065	21.79	0.42	3.85	11.29	False	CHEMBL941563	Inhibition of PLK1 expressed in baculovirus-infected Trichoplusia-ni cells by scintillation proximity assay	B	BAO_0000219	cell-based format	None	None	None	Trichoplusia-ni	None	CHEMBL3024	Serine/threonine-protein kinase PLK1	Homo sapiens	SINGLE PROTEIN	CHEMBL1143265	1	Scientific Literature	Bioorg. Med. Chem. Lett.	2009	None
CHEMBL482326	GSK-1030062A	0	505.52	2	5.40	58	COc1cc2ncn(-c3cc(OCc4ccccc4C(F)(F)F)c(C(=O)N(C)C)s3)c2cc1OC	IC50	'>'	1000.0	nM				UO_0000065					False	CHEMBL941563	Inhibition of PLK1 expressed in baculovirus-infected Trichoplusia-ni cells by scintillation proximity assay	B	BAO_0000219	cell-based format	None	None	None	Trichoplusia-ni	None	CHEMBL3024	Serine/threonine-protein kinase PLK1	Homo sapiens	SINGLE PROTEIN	CHEMBL1143265	1	Scientific Literature	Bioorg. Med. Chem. Lett.	2009	None
CHEMBL1909355	GW461104A	0	528.46	0	4.42	GW461104A	CS(=O)(=O)CCNCc1nc(-c2ccc3ncnc(Nc4ccc(F)c(Cl)c4)c3c2)cs1.Cl	Inhibition	'='	1.15	%				UO_0000187					False	CHEMBL1962097	GSK_PKIS: PLK1 mean inhibition at 1 uM [Nanosyn]	B	BAO_0000357	single protein format	None	None	None	None	None	CHEMBL3024	Serine/threonine-protein kinase PLK1	Homo sapiens	SINGLE PROTEIN	CHEMBL1961873	16	GSK Published Kinase Inhibitor Set			None
CHEMBL1794065	GSK-554170A	0	539.52	0	1.58	GSK554170A	CCn1c(-c2nonc2N)nc2c(C#CC(C)(C)O)ncc(OCC3CCNCC3)c21.O=C(O)C(F)(F)F	Inhibition	'='	4.55	%				UO_0000187					False	CHEMBL1962096	GSK_PKIS: PLK1 mean inhibition at 0.1 uM [Nanosyn]	B	BAO_0000357	single protein format	None	None	None	None	None	CHEMBL3024	Serine/threonine-protein kinase PLK1	Homo sapiens	SINGLE PROTEIN	CHEMBL1961873	16	GSK Published Kinase Inhibitor Set			None
CHEMBL1909413		0	349.82	0	4.51	SB-610251-B	Cl.Oc1cccc(-c2nc(-c3ccccc3)[nH]c2-c2ccncc2)c1	Inhibition	'='	1.85	%				UO_0000187					False	CHEMBL1962097	GSK_PKIS: PLK1 mean inhibition at 1 uM [Nanosyn]	B	BAO_0000357	single protein format	None	None	None	None	None	CHEMBL3024	Serine/threonine-protein kinase PLK1	Homo sapiens	SINGLE PROTEIN	CHEMBL1961873	16	GSK Published Kinase Inhibitor Set			None
CHEMBL605003		0	371.46	0	2.64	SU6656	CN(C)S(=O)(=O)c1ccc2c(c1)/C(=C/c1cc3c([nH]1)CCCC3)C(=O)N2	Residual Activity	'='	95.0	%				UO_0000187					False	CHEMBL2219142	Millipore: Percentage of residual kinase activity of PLK1 at 10uM relative to control. Control inhibitor: Staurosporine at 100.0uM. Buffer: 8 mM MOPS pH 7.0, 0.2 mM EDTA, 20 mM DTT	B	BAO_0000357	single protein format	Homo sapiens	None	None	None	None	CHEMBL3024	Serine/threonine-protein kinase PLK1	Homo sapiens	SINGLE PROTEIN	CHEMBL2218924	1	Scientific Literature	Biochem. J.	2013	None
CHEMBL2218938		0	328.34	0	3.04	ERK_Inhibitor_II_Negative_control	Oc1n[nH]c2nnc(-c3c(-c4ccccc4)nn4ccccc34)cc12	Residual Activity	'='	83.0	%				UO_0000187					False	CHEMBL2219142	Millipore: Percentage of residual kinase activity of PLK1 at 10uM relative to control. Control inhibitor: Staurosporine at 100.0uM. Buffer: 8 mM MOPS pH 7.0, 0.2 mM EDTA, 20 mM DTT	B	BAO_0000357	single protein format	Homo sapiens	None	None	None	None	CHEMBL3024	Serine/threonine-protein kinase PLK1	Homo sapiens	SINGLE PROTEIN	CHEMBL2218924	1	Scientific Literature	Biochem. J.	2013	None
CHEMBL367625		0	385.90	0	3.93	CGP-74514A	CCn1cnc2c(Nc3cccc(Cl)c3)nc(N[C@@H]3CCCC[C@@H]3N)nc21	Residual Activity	'='	47.0	%				UO_0000187					False	CHEMBL2219142	Millipore: Percentage of residual kinase activity of PLK1 at 10uM relative to control. Control inhibitor: Staurosporine at 100.0uM. Buffer: 8 mM MOPS pH 7.0, 0.2 mM EDTA, 20 mM DTT	B	BAO_0000357	single protein format	Homo sapiens	None	None	None	None	CHEMBL3024	Serine/threonine-protein kinase PLK1	Homo sapiens	SINGLE PROTEIN	CHEMBL2218924	1	Scientific Literature	Biochem. J.	2013	None
CHEMBL191384		0	372.46	0	3.94	AS-601245	N#C/C(=C1/Nc2ccccc2S1)c1ccnc(NCCc2cccnc2)n1	Residual Activity	'='	74.0	%				UO_0000187					False	CHEMBL2219142	Millipore: Percentage of residual kinase activity of PLK1 at 10uM relative to control. Control inhibitor: Staurosporine at 100.0uM. Buffer: 8 mM MOPS pH 7.0, 0.2 mM EDTA, 20 mM DTT	B	BAO_0000357	single protein format	Homo sapiens	None	None	None	None	CHEMBL3024	Serine/threonine-protein kinase PLK1	Homo sapiens	SINGLE PROTEIN	CHEMBL2218924	1	Scientific Literature	Biochem. J.	2013	None
CHEMBL7939	CGP-53353	0	365.34	0	4.34	CGP-53353	O=C1NC(=O)c2cc(Nc3ccc(F)cc3)c(Nc3ccc(F)cc3)cc21	Residual Activity	'='	69.0	%				UO_0000187					False	CHEMBL2219142	Millipore: Percentage of residual kinase activity of PLK1 at 10uM relative to control. Control inhibitor: Staurosporine at 100.0uM. Buffer: 8 mM MOPS pH 7.0, 0.2 mM EDTA, 20 mM DTT	B	BAO_0000357	single protein format	Homo sapiens	None	None	None	None	CHEMBL3024	Serine/threonine-protein kinase PLK1	Homo sapiens	SINGLE PROTEIN	CHEMBL2218924	1	Scientific Literature	Biochem. J.	2013	None
CHEMBL36450		0	236.27	0	3.71	SC-68376	Cc1nc(-c2ccccc2)c(-c2ccncc2)o1	Residual Activity	'='	93.0	%				UO_0000187					False	CHEMBL2219142	Millipore: Percentage of residual kinase activity of PLK1 at 10uM relative to control. Control inhibitor: Staurosporine at 100.0uM. Buffer: 8 mM MOPS pH 7.0, 0.2 mM EDTA, 20 mM DTT	B	BAO_0000357	single protein format	Homo sapiens	None	None	None	None	CHEMBL3024	Serine/threonine-protein kinase PLK1	Homo sapiens	SINGLE PROTEIN	CHEMBL2218924	1	Scientific Literature	Biochem. J.	2013	None
CHEMBL233001	GW620972X	0	332.43	0	4.90	JNK_Inhibitor_IX	N#Cc1c(NC(=O)c2cccc3ccccc23)sc2c1CCCC2	Residual Activity	'='	78.0	%				UO_0000187					False	CHEMBL2219142	Millipore: Percentage of residual kinase activity of PLK1 at 10uM relative to control. Control inhibitor: Staurosporine at 100.0uM. Buffer: 8 mM MOPS pH 7.0, 0.2 mM EDTA, 20 mM DTT	B	BAO_0000357	single protein format	Homo sapiens	None	None	None	None	CHEMBL3024	Serine/threonine-protein kinase PLK1	Homo sapiens	SINGLE PROTEIN	CHEMBL2218924	1	Scientific Literature	Biochem. J.	2013	None
CHEMBL485745	GW434756X	0	289.31	0	4.20	GW434756X	Fc1ccc(-c2nn3ccccc3c2-c2ccncc2)cc1	Inhibition	'='	1.11	%				UO_0000187					False	CHEMBL1962096	GSK_PKIS: PLK1 mean inhibition at 0.1 uM [Nanosyn]	B	BAO_0000357	single protein format	None	None	None	None	None	CHEMBL3024	Serine/threonine-protein kinase PLK1	Homo sapiens	SINGLE PROTEIN	CHEMBL1961873	16	GSK Published Kinase Inhibitor Set			None
CHEMBL476259	GSK-1326255A	0	517.61	2	5.28	GSK1326255A	CCCN1CCC(c2ccc(Nc3nc(Nc4cc(F)ccc4C(N)=O)c4cc[nH]c4n3)c(OC)c2)CC1	Inhibition	'='	49.78	%				UO_0000187					False	CHEMBL1962097	GSK_PKIS: PLK1 mean inhibition at 1 uM [Nanosyn]	B	BAO_0000357	single protein format	None	None	None	None	None	CHEMBL3024	Serine/threonine-protein kinase PLK1	Homo sapiens	SINGLE PROTEIN	CHEMBL1961873	16	GSK Published Kinase Inhibitor Set			None
CHEMBL269883	GW416981X	0	415.47	0	2.55	GW416981X	CC(C)COC(=O)c1ccc2c(c1)/C(=C/Nc1ccc(S(N)(=O)=O)cc1)C(=O)N2	Inhibition	'='	2.98	%				UO_0000187					False	CHEMBL1962097	GSK_PKIS: PLK1 mean inhibition at 1 uM [Nanosyn]	B	BAO_0000357	single protein format	None	None	None	None	None	CHEMBL3024	Serine/threonine-protein kinase PLK1	Homo sapiens	SINGLE PROTEIN	CHEMBL1961873	16	GSK Published Kinase Inhibitor Set			None
CHEMBL1222044	CYCLAPOLIN 1	0	339.28	0	2.15	1	NC(=O)c1sc2c([N+](=O)[O-])cc(SC(F)(F)F)cc2[n+]1[O-]	IC50	'='	20.0	nM	7.70			UO_0000065	22.69	0.50	5.55	6.80	False	CHEMBL1228766	Inhibition of Plk1	B	BAO_0000357	single protein format	None	None	None	None	None	CHEMBL3024	Serine/threonine-protein kinase PLK1	Homo sapiens	SINGLE PROTEIN	CHEMBL1221191	1	Scientific Literature	Nat. Chem. Biol.	2006	None
CHEMBL535	SUNITINIB	4	398.48	0	3.33	Sunitinib	CCN(CC)CCNC(=O)c1c(C)[nH]c(/C=C2\C(=O)Nc3ccc(F)cc32)c1C	Kd	'>'	10000.0	nM				UO_0000065					True	CHEMBL1244932	Binding affinity to PLK1	B	BAO_0000357	single protein format	None	None	None	None	None	CHEMBL3024	Serine/threonine-protein kinase PLK1	Homo sapiens	SINGLE PROTEIN	CHEMBL1240346	1	Scientific Literature	Blood	2009	None
CHEMBL1209016		0	590.15	2	5.09	42	C[C@@H](Oc1cc(-n2cnc3cc(-c4cnn(CCN5CCN(C)CC5)c4)ccc32)sc1C(N)=O)c1ccccc1Cl	IC50	'='	1.0	nM	9.00			UO_0000065	15.25	0.30	3.91	9.53	False	CHEMBL1212570	Inhibition of PLK1 by SPA assay	B	BAO_0000357	single protein format	None	None	None	None	None	CHEMBL3024	Serine/threonine-protein kinase PLK1	Homo sapiens	SINGLE PROTEIN	CHEMBL1208730	1	Scientific Literature	Bioorg. Med. Chem. Lett.	2010	None
CHEMBL111364		0	404.51	1	6.17	ML_3403	CSc1nc(-c2ccc(F)cc2)c(-c2ccnc(NC(C)c3ccccc3)c2)[nH]1	Residual Activity	'='	104.0	%				UO_0000187					False	CHEMBL2219142	Millipore: Percentage of residual kinase activity of PLK1 at 10uM relative to control. Control inhibitor: Staurosporine at 100.0uM. Buffer: 8 mM MOPS pH 7.0, 0.2 mM EDTA, 20 mM DTT	B	BAO_0000357	single protein format	Homo sapiens	None	None	None	None	CHEMBL3024	Serine/threonine-protein kinase PLK1	Homo sapiens	SINGLE PROTEIN	CHEMBL2218924	1	Scientific Literature	Biochem. J.	2013	None
CHEMBL1221601		0	555.85	2	5.66	CGK733	O=C(NC(NC(=S)Nc1ccc(F)c([N+](=O)[O-])c1)C(Cl)(Cl)Cl)C(c1ccccc1)c1ccccc1	Residual Activity	'='	98.0	%				UO_0000187					False	CHEMBL2219142	Millipore: Percentage of residual kinase activity of PLK1 at 10uM relative to control. Control inhibitor: Staurosporine at 100.0uM. Buffer: 8 mM MOPS pH 7.0, 0.2 mM EDTA, 20 mM DTT	B	BAO_0000357	single protein format	Homo sapiens	None	None	None	None	CHEMBL3024	Serine/threonine-protein kinase PLK1	Homo sapiens	SINGLE PROTEIN	CHEMBL2218924	1	Scientific Literature	Biochem. J.	2013	None
CHEMBL257167		0	279.30	0	2.14	TPCA_1	NC(=O)Nc1sc(-c2ccc(F)cc2)cc1C(N)=O	Residual Activity	'='	45.0	%				UO_0000187					False	CHEMBL2219142	Millipore: Percentage of residual kinase activity of PLK1 at 10uM relative to control. Control inhibitor: Staurosporine at 100.0uM. Buffer: 8 mM MOPS pH 7.0, 0.2 mM EDTA, 20 mM DTT	B	BAO_0000357	single protein format	Homo sapiens	None	None	None	None	CHEMBL3024	Serine/threonine-protein kinase PLK1	Homo sapiens	SINGLE PROTEIN	CHEMBL2218924	1	Scientific Literature	Biochem. J.	2013	None
CHEMBL274064	SB-220025	0	338.39	0	2.65	SB-220025	Nc1nccc(-c2c(-c3ccc(F)cc3)ncn2C2CCNCC2)n1	Residual Activity	'='	73.0	%				UO_0000187					False	CHEMBL2219142	Millipore: Percentage of residual kinase activity of PLK1 at 10uM relative to control. Control inhibitor: Staurosporine at 100.0uM. Buffer: 8 mM MOPS pH 7.0, 0.2 mM EDTA, 20 mM DTT	B	BAO_0000357	single protein format	Homo sapiens	None	None	None	None	CHEMBL3024	Serine/threonine-protein kinase PLK1	Homo sapiens	SINGLE PROTEIN	CHEMBL2218924	1	Scientific Literature	Biochem. J.	2013	None
CHEMBL405759		0	318.34	0	3.71	TWS119	Nc1cccc(-c2cc3c(Oc4cccc(O)c4)ncnc3[nH]2)c1	Residual Activity	'='	83.0	%				UO_0000187					False	CHEMBL2219142	Millipore: Percentage of residual kinase activity of PLK1 at 10uM relative to control. Control inhibitor: Staurosporine at 100.0uM. Buffer: 8 mM MOPS pH 7.0, 0.2 mM EDTA, 20 mM DTT	B	BAO_0000357	single protein format	Homo sapiens	None	None	None	None	CHEMBL3024	Serine/threonine-protein kinase PLK1	Homo sapiens	SINGLE PROTEIN	CHEMBL2218924	1	Scientific Literature	Biochem. J.	2013	None
CHEMBL258721		0	473.36	0	4.50	RGB-286147	CC(C)c1nn(-c2c(Cl)cccc2Cl)c2nc(Cc3ccc(OCCO)cc3)[nH]c(=O)c12	Residual Activity	'='	81.0	%				UO_0000187					False	CHEMBL2219142	Millipore: Percentage of residual kinase activity of PLK1 at 10uM relative to control. Control inhibitor: Staurosporine at 100.0uM. Buffer: 8 mM MOPS pH 7.0, 0.2 mM EDTA, 20 mM DTT	B	BAO_0000357	single protein format	Homo sapiens	None	None	None	None	CHEMBL3024	Serine/threonine-protein kinase PLK1	Homo sapiens	SINGLE PROTEIN	CHEMBL2218924	1	Scientific Literature	Biochem. J.	2013	None
CHEMBL221271		0	318.25	0	1.28	ERK_Inhibitor_III	N/C(=N\[N+](=O)[O-])N/N=C\c1ccc(-c2cccc([N+](=O)[O-])c2)o1	Residual Activity	'='	78.0	%				UO_0000187					False	CHEMBL2219142	Millipore: Percentage of residual kinase activity of PLK1 at 10uM relative to control. Control inhibitor: Staurosporine at 100.0uM. Buffer: 8 mM MOPS pH 7.0, 0.2 mM EDTA, 20 mM DTT	B	BAO_0000357	single protein format	Homo sapiens	None	None	None	None	CHEMBL3024	Serine/threonine-protein kinase PLK1	Homo sapiens	SINGLE PROTEIN	CHEMBL2218924	1	Scientific Literature	Biochem. J.	2013	None
CHEMBL474293		0	378.38	0	4.42	7	O=C(Nc1ccc(C(F)(F)F)cc1)c1nscc1NCc1cccnc1	Inhibition	'<'	30.0	%				UO_0000187					False	CHEMBL1023875	Inhibition of Plk1 at 10 uM by HTRF assay	B	BAO_0000357	single protein format	None	None	None	None	None	CHEMBL3024	Serine/threonine-protein kinase PLK1	Homo sapiens	SINGLE PROTEIN	CHEMBL1136839	1	Scientific Literature	Bioorg. Med. Chem. Lett.	2009	None
CHEMBL1096672		0	299.37	0	4.76	16d	O=C1Cc2ccccc2Cc2cc(Nc3ccccc3)ccc21	Inhibition						Not Active						False	CHEMBL1108242	Inhibition of PLK1 at 10 uM	B	BAO_0000357	single protein format	None	None	None	None	None	CHEMBL3024	Serine/threonine-protein kinase PLK1	Homo sapiens	SINGLE PROTEIN	CHEMBL1157789	1	Scientific Literature	Bioorg. Med. Chem. Lett.	2010	None
CHEMBL200348		0	279.37	0	2.40	7b	COC(=O)c1cc2c(CN3CCCCC3)n[nH]c2s1	IC50	'>'	100000.0	nM				UO_0000065					False	CHEMBL864552	Inhibitory activity against Plk1	B	BAO_0000357	single protein format	Homo sapiens	None	None	None	None	CHEMBL3024	Serine/threonine-protein kinase PLK1	Homo sapiens	SINGLE PROTEIN	CHEMBL1148538	1	Scientific Literature	Bioorg. Med. Chem. Lett.	2006	None
CHEMBL199996		0	315.36	0	2.68	13h	Cc1n[nH]c2sc(C(N)=O)c(NC(=O)Nc3ccccc3)c12	IC50	'>'	20000.0	nM				UO_0000065					False	CHEMBL864552	Inhibitory activity against Plk1	B	BAO_0000357	single protein format	Homo sapiens	None	None	None	None	CHEMBL3024	Serine/threonine-protein kinase PLK1	Homo sapiens	SINGLE PROTEIN	CHEMBL1148538	1	Scientific Literature	Bioorg. Med. Chem. Lett.	2006	None
CHEMBL200796		0	273.32	0	3.15	7a	COC(=O)c1cc2c(Nc3ccccc3)[nH]nc2s1	IC50	'='	21000.0	nM	4.68			UO_0000065	17.11	0.34	1.53	6.98	False	CHEMBL864552	Inhibitory activity against Plk1	B	BAO_0000357	single protein format	Homo sapiens	None	None	None	None	CHEMBL3024	Serine/threonine-protein kinase PLK1	Homo sapiens	SINGLE PROTEIN	CHEMBL1148538	1	Scientific Literature	Bioorg. Med. Chem. Lett.	2006	None
CHEMBL3917352		0	1018.10	None	None	Table S1, R57C11	CC(=O)N(c1ccccc1)c1nc(/C=N\OCCCCCCn2cncc2C[C@H](NC(=O)[C@H](CC(C)C)NC(=O)[C@@H]2CCCN2C(C)=O)C(=O)N[C@@H](CO)C(=O)N[C@H](C(N)=O)[C@@H](C)OP(=O)(O)O)cs1	Inhibition	'='	49.9	%				UO_0000187					False	CHEMBL3859443	Inhibition of Biotin-Ahx-PMQS(pT)PLN-NH2 binding to human N-terminal myc-tagged PLK1 polo-box domain (365 to 653 residues) expressed in HEK293T cells at 200 nM after 1 hr by ELISA	B	BAO_0000219	cell-based format	Homo sapiens	None	None	HEK-293T	None	CHEMBL3024	Serine/threonine-protein kinase PLK1	Homo sapiens	SINGLE PROTEIN	CHEMBL3856261	1	Scientific Literature	Bioorg Med Chem Lett	2016	CHEMBL3706569
CHEMBL481491		0	417.41	0	4.78	1	NC(=O)c1sc(-n2cnc3ccccc32)cc1OCc1ccccc1C(F)(F)F	EC50	'='	2000.0	nM	5.70			UO_0000065	13.65	0.27	0.92	8.13	False	CHEMBL1059130	Inhibition of PLK1-mediated mitosis in human HeLaS3 cells after 18 hrs	B	BAO_0000219	cell-based format	Homo sapiens	None	None	HeLa S3	None	CHEMBL3024	Serine/threonine-protein kinase PLK1	Homo sapiens	SINGLE PROTEIN	CHEMBL1154027	1	Scientific Literature	Bioorg. Med. Chem. Lett.	2009	CHEMBL3886002
CHEMBL1094815		0	363.38	0	0.92	37	Cn1nc(C(N)=O)c2c1-c1nc(Nc3ccccc3C(N)=O)ncc1CC2	IC50	'='	2076.0	nM	5.68			UO_0000065	15.64	0.29	4.76	4.01	False	CHEMBL1109141	Inhibition of GST-tagged PLK1 expressed in H5 insect cells assessed as [33P]gamma-ATP incorporation into substrate after 60 mins by gamma counting	B	BAO_0000219	cell-based format	None	None	None	None	None	CHEMBL3024	Serine/threonine-protein kinase PLK1	Homo sapiens	SINGLE PROTEIN	CHEMBL1157785	1	Scientific Literature	J. Med. Chem.	2010	None
CHEMBL1098059		0	349.39	0	2.90	7a	CCOC(=O)c1nn(C)c2c1CCc1cnc(Nc3ccccc3)nc1-2	IC50	'>'	10000.0	nM				UO_0000065					False	CHEMBL1109141	Inhibition of GST-tagged PLK1 expressed in H5 insect cells assessed as [33P]gamma-ATP incorporation into substrate after 60 mins by gamma counting	B	BAO_0000219	cell-based format	None	None	None	None	None	CHEMBL3024	Serine/threonine-protein kinase PLK1	Homo sapiens	SINGLE PROTEIN	CHEMBL1157785	1	Scientific Literature	J. Med. Chem.	2010	None
CHEMBL1099105		0	362.39	0	2.02	23	CC(=O)c1cccc(Nc2ncc3c(n2)-c2c(c(C(N)=O)nn2C)CC3)c1	IC50	'='	100.0	nM	7.00			UO_0000065	19.32	0.35	4.98	6.05	False	CHEMBL1109141	Inhibition of GST-tagged PLK1 expressed in H5 insect cells assessed as [33P]gamma-ATP incorporation into substrate after 60 mins by gamma counting	B	BAO_0000219	cell-based format	None	None	None	None	None	CHEMBL3024	Serine/threonine-protein kinase PLK1	Homo sapiens	SINGLE PROTEIN	CHEMBL1157785	1	Scientific Literature	J. Med. Chem.	2010	None
CHEMBL1094408	NMS-1286937	0	448.53	0	1.58	49	COc1ccc(N2CCN(C)CC2)cc1Nc1ncc2c(n1)-c1c(c(C(N)=O)nn1C)CC2	IC50	'='	7.0	nM	8.15			UO_0000065	18.18	0.34	6.57	7.13	False	CHEMBL1109141	Inhibition of GST-tagged PLK1 expressed in H5 insect cells assessed as [33P]gamma-ATP incorporation into substrate after 60 mins by gamma counting	B	BAO_0000219	cell-based format	None	None	None	None	None	CHEMBL3024	Serine/threonine-protein kinase PLK1	Homo sapiens	SINGLE PROTEIN	CHEMBL1157785	1	Scientific Literature	J. Med. Chem.	2010	None
CHEMBL1094135		0	350.38	0	1.83	25	COc1ccccc1Nc1ncc2c(n1)-c1c(c(C(N)=O)nn1C)CC2	IC50	'='	42.0	nM	7.38			UO_0000065	21.05	0.39	5.55	6.83	True	CHEMBL1109141	Inhibition of GST-tagged PLK1 expressed in H5 insect cells assessed as [33P]gamma-ATP incorporation into substrate after 60 mins by gamma counting	B	BAO_0000219	cell-based format	None	None	None	None	None	CHEMBL3024	Serine/threonine-protein kinase PLK1	Homo sapiens	SINGLE PROTEIN	CHEMBL1157785	1	Scientific Literature	J. Med. Chem.	2010	None
CHEMBL595143		0	541.68	2	5.72	24	COc1cc2c(Oc3ccc(-c4nc5ccccc5s4)cc3)ncnc2cc1OCCCN1CCN(C)CC1	Residual activity	'='	100.0	%				UO_0000187					False	CHEMBL1042970	Residual activity of PLK1 at 1 uM by microplate scintillation counting	B	BAO_0000357	single protein format	None	None	None	None	None	CHEMBL3024	Serine/threonine-protein kinase PLK1	Homo sapiens	SINGLE PROTEIN	CHEMBL1152560	1	Scientific Literature	Bioorg. Med. Chem.	2009	None
CHEMBL1208960		0	593.63	2	6.24	34	C[C@@H](Oc1cc(-n2cnc3cc(-c4ccnc(N5CCOCC5)c4)ccc32)sc1C(N)=O)c1ccccc1C(F)(F)F	IC50	'='	5.0	nM	8.30			UO_0000065	13.98	0.27	2.06	8.69	False	CHEMBL1212570	Inhibition of PLK1 by SPA assay	B	BAO_0000357	single protein format	None	None	None	None	None	CHEMBL3024	Serine/threonine-protein kinase PLK1	Homo sapiens	SINGLE PROTEIN	CHEMBL1208730	1	Scientific Literature	Bioorg. Med. Chem. Lett.	2010	None
CHEMBL1976093		0	419.51	0	3.99	SID103904757	CN(C)CC(C)(C)CNc1nccc(-c2c(-c3ccc(F)cc3)nc3cnccn23)n1	Ki	'>'	7943.28	nM			inactive	UO_0000065					False	CHEMBL1963829	PUBCHEM_BIOASSAY: Navigating the Kinome. (Class of assay: other) Panel member name: PLK1	F	BAO_0000019	assay format	None	None	None	None	None	CHEMBL3024	Serine/threonine-protein kinase PLK1	Homo sapiens	SINGLE PROTEIN	CHEMBL1201862	7	PubChem BioAssays			None
CHEMBL1975256		0	386.42	1	1.79	SID103905141	Nc1nonc1-n1nnc(C(=O)NN=Cc2cccs2)c1-c1cccs1	Ki	'>'	7943.28	nM			inactive	UO_0000065					False	CHEMBL1963829	PUBCHEM_BIOASSAY: Navigating the Kinome. (Class of assay: other) Panel member name: PLK1	F	BAO_0000019	assay format	None	None	None	None	None	CHEMBL3024	Serine/threonine-protein kinase PLK1	Homo sapiens	SINGLE PROTEIN	CHEMBL1201862	7	PubChem BioAssays			None
CHEMBL2004871		0	297.33	0	3.13	SID103905252	OCCCn1cnc(-c2ccc(F)cc2)c1-c1ccncc1	Ki	'>'	7943.28	nM			inactive	UO_0000065					False	CHEMBL1963829	PUBCHEM_BIOASSAY: Navigating the Kinome. (Class of assay: other) Panel member name: PLK1	F	BAO_0000019	assay format	None	None	None	None	None	CHEMBL3024	Serine/threonine-protein kinase PLK1	Homo sapiens	SINGLE PROTEIN	CHEMBL1201862	7	PubChem BioAssays			None
CHEMBL260135		0	287.33	0	3.27	SID103905492	Nc1n[nH]c2nnc(-c3ccccc3)c(-c3ccccc3)c12	Ki	'>'	7943.28	nM			inactive	UO_0000065					False	CHEMBL1963829	PUBCHEM_BIOASSAY: Navigating the Kinome. (Class of assay: other) Panel member name: PLK1	F	BAO_0000019	assay format	None	None	None	None	None	CHEMBL3024	Serine/threonine-protein kinase PLK1	Homo sapiens	SINGLE PROTEIN	CHEMBL1201862	7	PubChem BioAssays			None
CHEMBL2004544		0	373.39	0	3.13	SID103905264	O=S(=O)(O)c1ccc(NCc2ccc3c(c2)OCO3)c2c(O)cccc12	Ki	'='	1000.0	nM	6.00		active	UO_0000065					False	CHEMBL1963829	PUBCHEM_BIOASSAY: Navigating the Kinome. (Class of assay: other) Panel member name: PLK1	F	BAO_0000019	assay format	None	None	None	None	None	CHEMBL3024	Serine/threonine-protein kinase PLK1	Homo sapiens	SINGLE PROTEIN	CHEMBL1201862	7	PubChem BioAssays			None
CHEMBL1986996		0	315.35	0	0.54	SID103905606	CCn1c(=C(C#N)C(=O)O)sc(=CNc2ccccc2)c1=O	Ki	'='	1584.89	nM	5.80		active	UO_0000065					False	CHEMBL1963829	PUBCHEM_BIOASSAY: Navigating the Kinome. (Class of assay: other) Panel member name: PLK1	F	BAO_0000019	assay format	None	None	None	None	None	CHEMBL3024	Serine/threonine-protein kinase PLK1	Homo sapiens	SINGLE PROTEIN	CHEMBL1201862	7	PubChem BioAssays			None
CHEMBL1989265		0	363.41	0	2.04	SID103905242	CC1CSc2c(C(=O)O)c(=O)c3cc(F)c(N4CCC(N)C4)cc3n21	Ki	'>'	7943.28	nM			inactive	UO_0000065					False	CHEMBL1963829	PUBCHEM_BIOASSAY: Navigating the Kinome. (Class of assay: other) Panel member name: PLK1	F	BAO_0000019	assay format	None	None	None	None	None	CHEMBL3024	Serine/threonine-protein kinase PLK1	Homo sapiens	SINGLE PROTEIN	CHEMBL1201862	7	PubChem BioAssays			None
CHEMBL1682553		0	292.35	0	3.09	SID103904510	CC(C)Nc1c(-c2ccc3[nH]ncc3c2)nc2ncccn12	Ki	'>'	7943.28	nM			inactive	UO_0000065					False	CHEMBL1963829	PUBCHEM_BIOASSAY: Navigating the Kinome. (Class of assay: other) Panel member name: PLK1	F	BAO_0000019	assay format	None	None	None	None	None	CHEMBL3024	Serine/threonine-protein kinase PLK1	Homo sapiens	SINGLE PROTEIN	CHEMBL1201862	7	PubChem BioAssays			None
CHEMBL183906		0	273.24	0	3.03	4a	O=C1NC(=O)/C(=C/c2cccc(C(F)(F)F)c2)S1	Inhibition	'='	3.0	%				UO_0000187					False	CHEMBL1012718	Inhibition of PLK1 at 5 uM	B	BAO_0000357	single protein format	None	None	None	None	None	CHEMBL3024	Serine/threonine-protein kinase PLK1	Homo sapiens	SINGLE PROTEIN	CHEMBL1139352	1	Scientific Literature	J. Med. Chem.	2009	None
CHEMBL2000271		0	372.47	0	4.13	SID103904470	Cc1n[nH]c2ccc(-c3cncc(OCC(CN)Cc4ccccc4)c3)cc12	Ki	'>'	7943.28	nM			inactive	UO_0000065					False	CHEMBL1963829	PUBCHEM_BIOASSAY: Navigating the Kinome. (Class of assay: other) Panel member name: PLK1	F	BAO_0000019	assay format	None	None	None	None	None	CHEMBL3024	Serine/threonine-protein kinase PLK1	Homo sapiens	SINGLE PROTEIN	CHEMBL1201862	7	PubChem BioAssays			None
CHEMBL340384		0	391.81	0	3.51	SID103905354	NC(=O)c1cn(-c2ccc(O)cc2Cl)c2cc(-c3ccncc3)ccc2c1=O	Ki	'>'	7943.28	nM			inactive	UO_0000065					False	CHEMBL1963829	PUBCHEM_BIOASSAY: Navigating the Kinome. (Class of assay: other) Panel member name: PLK1	F	BAO_0000019	assay format	None	None	None	None	None	CHEMBL3024	Serine/threonine-protein kinase PLK1	Homo sapiens	SINGLE PROTEIN	CHEMBL1201862	7	PubChem BioAssays			None
CHEMBL1970709		0	345.20	0	3.65	SID103904666	O=C(NCc1ccc(Br)cc1)Nc1ccc2[nH]ncc2c1	Ki	'>'	7943.28	nM			inactive	UO_0000065					False	CHEMBL1963829	PUBCHEM_BIOASSAY: Navigating the Kinome. (Class of assay: other) Panel member name: PLK1	F	BAO_0000019	assay format	None	None	None	None	None	CHEMBL3024	Serine/threonine-protein kinase PLK1	Homo sapiens	SINGLE PROTEIN	CHEMBL1201862	7	PubChem BioAssays			None
CHEMBL1999714		0	224.26	0	3.30	SID103904727	Cc1ccc2c(c1)NC(=O)c1ccccc1N2	Ki	'>'	7943.28	nM			inactive	UO_0000065					False	CHEMBL1963829	PUBCHEM_BIOASSAY: Navigating the Kinome. (Class of assay: other) Panel member name: PLK1	F	BAO_0000019	assay format	None	None	None	None	None	CHEMBL3024	Serine/threonine-protein kinase PLK1	Homo sapiens	SINGLE PROTEIN	CHEMBL1201862	7	PubChem BioAssays			None
CHEMBL1993243		0	353.40	0	3.03	SID103905095	CNC(=O)C=Cc1cnc(N)c2c(-c3ccc4c(c3)OCO4)csc12	Ki	'>'	7943.28	nM			inactive	UO_0000065					False	CHEMBL1963829	PUBCHEM_BIOASSAY: Navigating the Kinome. (Class of assay: other) Panel member name: PLK1	F	BAO_0000019	assay format	None	None	None	None	None	CHEMBL3024	Serine/threonine-protein kinase PLK1	Homo sapiens	SINGLE PROTEIN	CHEMBL1201862	7	PubChem BioAssays			None
CHEMBL2152970		0	464.51	0	4.75	29f	O=C1c2ccc(Nc3ccc(F)cc3F)cc2CCc2c(OCCN3CCOCC3)cccc21	Inhibition						Not Active						False	CHEMBL2155707	Inhibition of PLK1 at 10 uM	B	BAO_0000357	single protein format	None	None	None	None	None	CHEMBL3024	Serine/threonine-protein kinase PLK1	Homo sapiens	SINGLE PROTEIN	CHEMBL2150974	1	Scientific Literature	J. Med. Chem.	2012	None
CHEMBL574646		0	277.33	0	2.12	4, EF31	O=C1/C(=C/c2ccccn2)CNC/C1=C\c1ccccn1	Inhibition	'='	-9.0	%				UO_0000187					False	CHEMBL2344126	Inhibition of recombinant PLK1 (unknown origin) at 5 uM by FRET-based Z'-LYTE assay	B	BAO_0000357	single protein format	Homo sapiens	None	None	None	None	CHEMBL3024	Serine/threonine-protein kinase PLK1	Homo sapiens	SINGLE PROTEIN	CHEMBL2331439	1	Scientific Literature	J. Med. Chem.	2013	None
CHEMBL1809231		0	3165.66	None	None	2, CF-MQSpTPL-sC18	CC[C@H](C)[C@H](NC(=O)[C@H](CCCCN)NC(=O)[C@H](CC(N)=O)NC(=O)[C@H](CCCNC(=N)N)NC(=O)[C@H](Cc1ccccc1)NC(=O)[C@H](CCCCN)NC(=O)[C@H](CCCNC(=N)N)NC(=O)[C@H](CC(C)C)NC(=O)[C@H](CCCNC(=N)N)NC(=O)[C@H](CCCCN)NC(=O)[C@H](CCCNC(=N)N)NC(=O)[C@H](CC(C)C)NC(=O)CNC(=O)[C@H](CC(C)C)NC(=O)[C@@H]1CCCN1C(=O)[C@@H](NC(=O)[C@H](CO)NC(=O)[C@H](CCC(N)=O)NC(=O)[C@H](CCSC)NC(=O)c1ccc2c(c1)C1(OC2=O)c2ccc(O)cc2Oc2cc(O)ccc…	Kd	'='	256.0	nM	6.59			UO_0000065	2.08	None	None	None	False	CHEMBL1811256	Binding affinity to human polo-box domain of PLK1 after 1 hr by fluorescence polarization-based assay	B	BAO_0000357	single protein format	Homo sapiens	None	None	None	None	CHEMBL3024	Serine/threonine-protein kinase PLK1	Homo sapiens	SINGLE PROTEIN	CHEMBL1806475	1	Scientific Literature	Bioorg. Med. Chem. Lett.	2011	None
CHEMBL2002992		0	286.38	0	2.66	SID103905614	CC(N)C1CCC(C(=O)Nc2ccnc3[nH]ccc23)CC1	Ki	'>'	7943.28	nM			inactive	UO_0000065					False	CHEMBL1963829	PUBCHEM_BIOASSAY: Navigating the Kinome. (Class of assay: other) Panel member name: PLK1	F	BAO_0000019	assay format	None	None	None	None	None	CHEMBL3024	Serine/threonine-protein kinase PLK1	Homo sapiens	SINGLE PROTEIN	CHEMBL1201862	7	PubChem BioAssays			None
CHEMBL482767	SNS-314	1	430.95	0	4.52	SID103905586	O=C(Nc1cccc(Cl)c1)Nc1ncc(CCN=c2[nH]cnc3ccsc23)s1	Ki	'>'	7943.28	nM			inactive	UO_0000065					False	CHEMBL1963829	PUBCHEM_BIOASSAY: Navigating the Kinome. (Class of assay: other) Panel member name: PLK1	F	BAO_0000019	assay format	None	None	None	None	None	CHEMBL3024	Serine/threonine-protein kinase PLK1	Homo sapiens	SINGLE PROTEIN	CHEMBL1201862	7	PubChem BioAssays			None
CHEMBL1995927		0	280.76	0	3.16	SID103905436	CCNc1nc2cc(Cl)c(OC)cc2nc1NCC	Ki	'>'	7943.28	nM			inactive	UO_0000065					False	CHEMBL1963829	PUBCHEM_BIOASSAY: Navigating the Kinome. (Class of assay: other) Panel member name: PLK1	F	BAO_0000019	assay format	None	None	None	None	None	CHEMBL3024	Serine/threonine-protein kinase PLK1	Homo sapiens	SINGLE PROTEIN	CHEMBL1201862	7	PubChem BioAssays			None
CHEMBL485556		0	472.55	0	3.58	SID103905075	CN(C(=O)C1CCCCC1)c1ccc2c(c1)nc(NC(=O)c1ccc(C#N)cc1)n2CCC(N)=O	Ki	'='	3981.07	nM	5.40		active	UO_0000065					False	CHEMBL1963829	PUBCHEM_BIOASSAY: Navigating the Kinome. (Class of assay: other) Panel member name: PLK1	F	BAO_0000019	assay format	None	None	None	None	None	CHEMBL3024	Serine/threonine-protein kinase PLK1	Homo sapiens	SINGLE PROTEIN	CHEMBL1201862	7	PubChem BioAssays			None
CHEMBL1975900		0	348.19	0	3.34	SID103905263	O=c1c(NCc2ccc(Cl)c(Cl)c2)c(Nc2ccncc2)c1=O	Ki	'>'	7943.28	nM			inactive	UO_0000065					False	CHEMBL1963829	PUBCHEM_BIOASSAY: Navigating the Kinome. (Class of assay: other) Panel member name: PLK1	F	BAO_0000019	assay format	None	None	None	None	None	CHEMBL3024	Serine/threonine-protein kinase PLK1	Homo sapiens	SINGLE PROTEIN	CHEMBL1201862	7	PubChem BioAssays			None
CHEMBL1966722		0	411.91	0	3.59	SID103904450	O=C(NNC(=S)Nc1ccc(Cl)cc1)C(O)(c1ccccc1)c1ccccc1	Ki	'='	1584.89	nM	5.80		active	UO_0000065					False	CHEMBL1963829	PUBCHEM_BIOASSAY: Navigating the Kinome. (Class of assay: other) Panel member name: PLK1	F	BAO_0000019	assay format	None	None	None	None	None	CHEMBL3024	Serine/threonine-protein kinase PLK1	Homo sapiens	SINGLE PROTEIN	CHEMBL1201862	7	PubChem BioAssays			None
CHEMBL1976328		0	388.50	1	5.81	SID103904381	Cc1cc(C)cc(NC(=O)Nc2ccc(-c3cccc4snc(N)c34)cc2)c1	Ki	'>'	7943.28	nM			inactive	UO_0000065					False	CHEMBL1963829	PUBCHEM_BIOASSAY: Navigating the Kinome. (Class of assay: other) Panel member name: PLK1	F	BAO_0000019	assay format	None	None	None	None	None	CHEMBL3024	Serine/threonine-protein kinase PLK1	Homo sapiens	SINGLE PROTEIN	CHEMBL1201862	7	PubChem BioAssays			None
CHEMBL1978200		0	424.46	0	4.01	SID103904764	Cc1nccn2c(-c3ccnc(NCCC(C)(C)O)n3)c(-c3ccc(F)cc3F)nc12	Ki	'>'	7943.28	nM			inactive	UO_0000065					False	CHEMBL1963829	PUBCHEM_BIOASSAY: Navigating the Kinome. (Class of assay: other) Panel member name: PLK1	F	BAO_0000019	assay format	None	None	None	None	None	CHEMBL3024	Serine/threonine-protein kinase PLK1	Homo sapiens	SINGLE PROTEIN	CHEMBL1201862	7	PubChem BioAssays			None
CHEMBL1970522		0	326.38	0	3.29	SID103905209	COc1cc(C=C2SC(=Nc3ccccc3)NC2=O)ccc1O	Ki	'>'	7943.28	nM			inactive	UO_0000065					False	CHEMBL1963829	PUBCHEM_BIOASSAY: Navigating the Kinome. (Class of assay: other) Panel member name: PLK1	F	BAO_0000019	assay format	None	None	None	None	None	CHEMBL3024	Serine/threonine-protein kinase PLK1	Homo sapiens	SINGLE PROTEIN	CHEMBL1201862	7	PubChem BioAssays			None
CHEMBL1996931		0	366.85	0	3.74	SID103904574	O=C(NC(CO)Cc1ccc(Cl)cc1)c1ccc(-c2ccncc2)cc1	Ki	'>'	7943.28	nM			inactive	UO_0000065					False	CHEMBL1963829	PUBCHEM_BIOASSAY: Navigating the Kinome. (Class of assay: other) Panel member name: PLK1	F	BAO_0000019	assay format	None	None	None	None	None	CHEMBL3024	Serine/threonine-protein kinase PLK1	Homo sapiens	SINGLE PROTEIN	CHEMBL1201862	7	PubChem BioAssays			None
CHEMBL1984432		0	303.37	0	3.49	SID103904530	Cc1ccc(Cn2cc(-c3ccc4[nH]ncc4c3)nn2)c(C)c1	Ki	'>'	7943.28	nM			inactive	UO_0000065					False	CHEMBL1963829	PUBCHEM_BIOASSAY: Navigating the Kinome. (Class of assay: other) Panel member name: PLK1	F	BAO_0000019	assay format	None	None	None	None	None	CHEMBL3024	Serine/threonine-protein kinase PLK1	Homo sapiens	SINGLE PROTEIN	CHEMBL1201862	7	PubChem BioAssays			None
CHEMBL1982957		0	313.36	0	4.00	SID103904195	NC(=O)c1cccc(-c2cnc3[nH]cc(-c4ccccc4)c3c2)c1	Ki	'>'	7943.28	nM			inactive	UO_0000065					False	CHEMBL1963829	PUBCHEM_BIOASSAY: Navigating the Kinome. (Class of assay: other) Panel member name: PLK1	F	BAO_0000019	assay format	None	None	None	None	None	CHEMBL3024	Serine/threonine-protein kinase PLK1	Homo sapiens	SINGLE PROTEIN	CHEMBL1201862	7	PubChem BioAssays			None
CHEMBL1983111		0	474.49	0	4.06	SID103904739	CC(=O)NCC(=O)N1C2CCC1c1cc(Nc3ncc(C(F)(F)F)c(NC4CCC4)n3)ccc12	Ki	'='	7943.28	nM	5.10		active	UO_0000065					False	CHEMBL1963829	PUBCHEM_BIOASSAY: Navigating the Kinome. (Class of assay: other) Panel member name: PLK1	F	BAO_0000019	assay format	None	None	None	None	None	CHEMBL3024	Serine/threonine-protein kinase PLK1	Homo sapiens	SINGLE PROTEIN	CHEMBL1201862	7	PubChem BioAssays			None
CHEMBL2000685		0	708.80	2	1.02	SID103904743	CC(=NNC(=N)N)c1cc(NC(=O)c2cccc(C(=O)Nc3cc(C(C)=NNC(=N)N)cc(C(C)=NNC(=N)N)c3)c2)cc(C(C)=NNC(=N)N)c1	Ki	'='	501.19	nM	6.30		active	UO_0000065					False	CHEMBL1963829	PUBCHEM_BIOASSAY: Navigating the Kinome. (Class of assay: other) Panel member name: PLK1	F	BAO_0000019	assay format	None	None	None	None	None	CHEMBL3024	Serine/threonine-protein kinase PLK1	Homo sapiens	SINGLE PROTEIN	CHEMBL1201862	7	PubChem BioAssays			None
CHEMBL1985311		0	391.41	0	4.09	SID103904855	Nc1n[nH]c2cccc(-c3ccc(NC(=O)Nc4cc(CO)ccc4F)cc3)c12	Ki	'>'	7943.28	nM			inactive	UO_0000065					False	CHEMBL1963829	PUBCHEM_BIOASSAY: Navigating the Kinome. (Class of assay: other) Panel member name: PLK1	F	BAO_0000019	assay format	None	None	None	None	None	CHEMBL3024	Serine/threonine-protein kinase PLK1	Homo sapiens	SINGLE PROTEIN	CHEMBL1201862	7	PubChem BioAssays			None
CHEMBL1965660		0	348.19	0	3.13	SID103904985	NC(=O)c1cc(-c2ccnc(N)n2)[nH]c1-c1ccc(Cl)cc1Cl	Ki	'>'	7943.28	nM			inactive	UO_0000065					False	CHEMBL1963829	PUBCHEM_BIOASSAY: Navigating the Kinome. (Class of assay: other) Panel member name: PLK1	F	BAO_0000019	assay format	None	None	None	None	None	CHEMBL3024	Serine/threonine-protein kinase PLK1	Homo sapiens	SINGLE PROTEIN	CHEMBL1201862	7	PubChem BioAssays			None
CHEMBL562488		0	225.04	0	1.69	SID103905307	O=c1[nH]cnc2ccc(Br)cc12	Ki	'>'	79432.82	nM			inactive	UO_0000065					False	CHEMBL1963829	PUBCHEM_BIOASSAY: Navigating the Kinome. (Class of assay: other) Panel member name: PLK1	F	BAO_0000019	assay format	None	None	None	None	None	CHEMBL3024	Serine/threonine-protein kinase PLK1	Homo sapiens	SINGLE PROTEIN	CHEMBL1201862	7	PubChem BioAssays			None
CHEMBL1985092		0	377.83	1	5.55	SID103905577	Oc1ccc(-c2n[nH]c(Nc3cccc(Cl)c3)c2-c2ccc(O)cc2)cc1	Ki	'>'	7943.28	nM			inactive	UO_0000065					False	CHEMBL1963829	PUBCHEM_BIOASSAY: Navigating the Kinome. (Class of assay: other) Panel member name: PLK1	F	BAO_0000019	assay format	None	None	None	None	None	CHEMBL3024	Serine/threonine-protein kinase PLK1	Homo sapiens	SINGLE PROTEIN	CHEMBL1201862	7	PubChem BioAssays			None
CHEMBL478649		0	348.45	0	3.69	10	Cc1ccc(C(=O)NC2CC2)cc1-c1ccc(C(=O)NCC2CC2)cc1	Activity						Not Evaluated						False	CHEMBL982765	Binding affinity to human PLK1 at 10 uM relative to control	B	BAO_0000357	single protein format	Homo sapiens	None	None	None	None	CHEMBL3024	Serine/threonine-protein kinase PLK1	Homo sapiens	SINGLE PROTEIN	CHEMBL1151712	1	Scientific Literature	J. Med. Chem.	2008	None
CHEMBL522011		0	292.35	0	2.56	17	CNc1nc2c(nc(-c3ccccc3)n2C)c2c1ncn2C	IC50	'='	12000.0	nM	4.92			UO_0000065	16.83	0.31	2.36	8.13	False	CHEMBL960934	Inhibition of Plk1	B	BAO_0000357	single protein format	None	None	None	None	None	CHEMBL3024	Serine/threonine-protein kinase PLK1	Homo sapiens	SINGLE PROTEIN	CHEMBL1153345	1	Scientific Literature	J. Med. Chem.	2009	None
CHEMBL119385	NEFLAMAPIMOD	2	436.27	1	5.49	VX-745	O=c1ncn2nc(Sc3ccc(F)cc3F)ccc2c1-c1c(Cl)cccc1Cl	Kd	'>'	10000.0	nM				UO_0000065					True	CHEMBL1051311	Binding constant for PLK1 kinase domain	B	BAO_0000357	single protein format	Homo sapiens	None	None	None	None	CHEMBL3024	Serine/threonine-protein kinase PLK1	Homo sapiens	SINGLE PROTEIN	CHEMBL1150977	1	Scientific Literature	Nat. Biotechnol.	2008	None
CHEMBL607707	PELITINIB	2	467.93	1	5.10	EKB-569	CCOc1cc2ncc(C#N)c(Nc3ccc(F)c(Cl)c3)c2cc1NC(=O)/C=C/CN(C)C	Kd	'>'	10000.0	nM				UO_0000065					False	CHEMBL1051311	Binding constant for PLK1 kinase domain	B	BAO_0000357	single protein format	Homo sapiens	None	None	None	None	CHEMBL3024	Serine/threonine-protein kinase PLK1	Homo sapiens	SINGLE PROTEIN	CHEMBL1150977	1	Scientific Literature	Nat. Biotechnol.	2008	None
CHEMBL1689160		0	476.60	0	4.80	13b	CC(Oc1cc(-n2cnc3ccc(OC4CCN(C)CC4)cc32)sc1C(N)=O)c1ccccc1	IC50	'='	66.0	nM	7.18			UO_0000065	15.07	0.29	2.38	8.69	False	CHEMBL1693343	Inhibition of polo-like kinase 1 activity	B	BAO_0000357	single protein format	None	None	None	None	None	CHEMBL3024	Serine/threonine-protein kinase PLK1	Homo sapiens	SINGLE PROTEIN	CHEMBL1687942	1	Scientific Literature	J. Med. Chem.	2011	None
CHEMBL1507019		0	286.36	0	2.87	SID24791014	Cc1ccc(C2C(C#N)=C(N)OC3=C2C(=O)CCC3)s1	Potency		26679.5	nM			inconclusive	UO_0000065					False	CHEMBL3215278	PubChem BioAssay. qHTS for Inhibitors of PLK1-PDB (polo-like kinase 1 - polo-box domain): Primary Screen. (Class of assay: confirmatory)	F	BAO_0000019	assay format	None	None	None	None	None	CHEMBL3024	Serine/threonine-protein kinase PLK1	Homo sapiens	SINGLE PROTEIN	CHEMBL1201862	7	PubChem BioAssays			None
CHEMBL1420723		0	444.52	0	2.81	SID14747053	Nn1c(Cc2cccc3ccccc23)nnc1SCC(=O)N1CC(=O)Nc2ccccc21	Potency		42284.1	nM			inconclusive	UO_0000065					False	CHEMBL3215278	PubChem BioAssay. qHTS for Inhibitors of PLK1-PDB (polo-like kinase 1 - polo-box domain): Primary Screen. (Class of assay: confirmatory)	F	BAO_0000019	assay format	None	None	None	None	None	CHEMBL3024	Serine/threonine-protein kinase PLK1	Homo sapiens	SINGLE PROTEIN	CHEMBL1201862	7	PubChem BioAssays			None
CHEMBL1485443		0	580.49	0	4.17	SID17507932	Br.COc1ccc(-c2csc(Nc3ccc(S(=O)(=O)Nc4cc(OC)nc(OC)n4)cc3)n2)cc1	Potency		23778.1	nM			active	UO_0000065					False	CHEMBL3215278	PubChem BioAssay. qHTS for Inhibitors of PLK1-PDB (polo-like kinase 1 - polo-box domain): Primary Screen. (Class of assay: confirmatory)	F	BAO_0000019	assay format	None	None	None	None	None	CHEMBL3024	Serine/threonine-protein kinase PLK1	Homo sapiens	SINGLE PROTEIN	CHEMBL1201862	7	PubChem BioAssays			None
CHEMBL1465635		0	306.32	0	0.71	SID17514230	COC(=O)c1ccc(NC(=O)C(=O)NCC2CCCO2)cc1	Potency		29934.9	nM			active	UO_0000065					False	CHEMBL3215278	PubChem BioAssay. qHTS for Inhibitors of PLK1-PDB (polo-like kinase 1 - polo-box domain): Primary Screen. (Class of assay: confirmatory)	F	BAO_0000019	assay format	None	None	None	None	None	CHEMBL3024	Serine/threonine-protein kinase PLK1	Homo sapiens	SINGLE PROTEIN	CHEMBL1201862	7	PubChem BioAssays			None
CHEMBL1591174		0	379.49	0	3.56	SID56423604	CSc1ccc(NC(=O)CSc2nc3nc(O)cc(O)c3s2)cc1	Potency		26679.5	nM			inconclusive	UO_0000065					False	CHEMBL3215278	PubChem BioAssay. qHTS for Inhibitors of PLK1-PDB (polo-like kinase 1 - polo-box domain): Primary Screen. (Class of assay: confirmatory)	F	BAO_0000019	assay format	None	None	None	None	None	CHEMBL3024	Serine/threonine-protein kinase PLK1	Homo sapiens	SINGLE PROTEIN	CHEMBL1201862	7	PubChem BioAssays			None
CHEMBL1500050		0	441.54	0	2.77	SID24814130	Cc1cc(/C=C2\C(=N)N3N=C(S(C)(=O)=O)SC3=NC2=O)c(C)n1Cc1ccccc1	Potency		26679.5	nM			active	UO_0000065					False	CHEMBL3215278	PubChem BioAssay. qHTS for Inhibitors of PLK1-PDB (polo-like kinase 1 - polo-box domain): Primary Screen. (Class of assay: confirmatory)	F	BAO_0000019	assay format	None	None	None	None	None	CHEMBL3024	Serine/threonine-protein kinase PLK1	Homo sapiens	SINGLE PROTEIN	CHEMBL1201862	7	PubChem BioAssays			None
CHEMBL1315675		0	423.49	0	2.56	SID74373814	NC(=O)c1ccc(SCC(=O)OCC(=O)NC2CCCCCCC2)c([N+](=O)[O-])c1	Potency		23778.1	nM			active	UO_0000065					False	CHEMBL3215278	PubChem BioAssay. qHTS for Inhibitors of PLK1-PDB (polo-like kinase 1 - polo-box domain): Primary Screen. (Class of assay: confirmatory)	F	BAO_0000019	assay format	None	None	None	None	None	CHEMBL3024	Serine/threonine-protein kinase PLK1	Homo sapiens	SINGLE PROTEIN	CHEMBL1201862	7	PubChem BioAssays			None
CHEMBL1401365		0	404.52	0	3.56	SID49720448	CC(C)c1ccc(NC2CCCN(C(=O)c3ccc(Cn4cnnn4)cc3)C2)cc1	Potency		1683.4	nM			inconclusive	UO_0000065					False	CHEMBL3215278	PubChem BioAssay. qHTS for Inhibitors of PLK1-PDB (polo-like kinase 1 - polo-box domain): Primary Screen. (Class of assay: confirmatory)	F	BAO_0000019	assay format	None	None	None	None	None	CHEMBL3024	Serine/threonine-protein kinase PLK1	Homo sapiens	SINGLE PROTEIN	CHEMBL1201862	7	PubChem BioAssays			None
CHEMBL1903156		0	355.24	0	4.30	SID121286567	CN(C)c1ccc(C=C(C#N)C(=O)c2ccccc2)cc1Br	Potency		843.7	nM			active	UO_0000065					False	CHEMBL3215278	PubChem BioAssay. qHTS for Inhibitors of PLK1-PDB (polo-like kinase 1 - polo-box domain): Primary Screen. (Class of assay: confirmatory)	F	BAO_0000019	assay format	None	None	None	None	None	CHEMBL3024	Serine/threonine-protein kinase PLK1	Homo sapiens	SINGLE PROTEIN	CHEMBL1201862	7	PubChem BioAssays			None
CHEMBL1379619		0	318.36	0	1.56	SID49644278	CC(=O)Nc1ccc(N=NC2C(=O)N(C(N)=S)N=C2C)cc1	Potency		29934.9	nM			inconclusive	UO_0000065					False	CHEMBL3215278	PubChem BioAssay. qHTS for Inhibitors of PLK1-PDB (polo-like kinase 1 - polo-box domain): Primary Screen. (Class of assay: confirmatory)	F	BAO_0000019	assay format	None	None	None	None	None	CHEMBL3024	Serine/threonine-protein kinase PLK1	Homo sapiens	SINGLE PROTEIN	CHEMBL1201862	7	PubChem BioAssays			None
CHEMBL1991498		0	342.42	0	2.29	SID99495690	CC=CCn1c(SCc2ccccc2)nc2c1c(=O)[nH]c(=O)n2C	Potency		26679.5	nM			active	UO_0000065					False	CHEMBL3215278	PubChem BioAssay. qHTS for Inhibitors of PLK1-PDB (polo-like kinase 1 - polo-box domain): Primary Screen. (Class of assay: confirmatory)	F	BAO_0000019	assay format	None	None	None	None	None	CHEMBL3024	Serine/threonine-protein kinase PLK1	Homo sapiens	SINGLE PROTEIN	CHEMBL1201862	7	PubChem BioAssays			None
CHEMBL3908343		0	273.34	0	0.17	3a	CC(=O)NC(=S)Nc1ccc(S(N)(=O)=O)cc1	Kd	'='	73700.0	nM	4.13			UO_0000065	15.12	0.33	3.96	4.08	False	CHEMBL3871634	Binding affinity to NT-647 labeled PLK1 polo-box domain (unknown origin) expressed in Escherichia coli Rosetta (DE3) by microscale thermophoresis based fluorescence assay	B	BAO_0000019	assay format	Homo sapiens	None	None	None	None	CHEMBL3024	Serine/threonine-protein kinase PLK1	Homo sapiens	SINGLE PROTEIN	CHEMBL3871275	1	Scientific Literature	Eur J Med Chem	2016	None
CHEMBL512863		0	392.41	0	4.73	23	Cc1cc(NC(=O)c2nscc2NCc2ccncc2)ccc1C(F)(F)F	Inhibition	'<'	30.0	%				UO_0000187					False	CHEMBL1023875	Inhibition of Plk1 at 10 uM by HTRF assay	B	BAO_0000357	single protein format	None	None	None	None	None	CHEMBL3024	Serine/threonine-protein kinase PLK1	Homo sapiens	SINGLE PROTEIN	CHEMBL1136839	1	Scientific Literature	Bioorg. Med. Chem. Lett.	2009	None
CHEMBL516243		0	394.38	0	4.30	10	O=C(Nc1ccc(OC(F)(F)F)cc1)c1nscc1NCc1ccncc1	Inhibition	'<'	30.0	%				UO_0000187					False	CHEMBL1023875	Inhibition of Plk1 at 10 uM by HTRF assay	B	BAO_0000357	single protein format	None	None	None	None	None	CHEMBL3024	Serine/threonine-protein kinase PLK1	Homo sapiens	SINGLE PROTEIN	CHEMBL1136839	1	Scientific Literature	Bioorg. Med. Chem. Lett.	2009	None
CHEMBL560206		0	393.47	0	3.79	11	C[C@@H](Oc1cc(-c2cnc3ccccn23)sc1C(N)=O)c1ccccc1CO	EC50	'='	3750.0	nM	5.43			UO_0000065	13.79	0.26	1.64	6.04	False	CHEMBL1059130	Inhibition of PLK1-mediated mitosis in human HeLaS3 cells after 18 hrs	B	BAO_0000219	cell-based format	Homo sapiens	None	None	HeLa S3	None	CHEMBL3024	Serine/threonine-protein kinase PLK1	Homo sapiens	SINGLE PROTEIN	CHEMBL1154027	1	Scientific Literature	Bioorg. Med. Chem. Lett.	2009	CHEMBL3886002
CHEMBL215152	AZD-1152-HQPA	0	507.57	1	3.50	34	CCN(CCO)CCCOc1ccc2c(Nc3cc(CC(=O)Nc4cccc(F)c4)[nH]n3)ncnc2c1	Ki	'>'	10000.0	nM				UO_0000065					False	CHEMBL856419	Inhibition of human recombinant PLK1	B	BAO_0000357	single protein format	Homo sapiens	None	None	None	None	CHEMBL3024	Serine/threonine-protein kinase PLK1	Homo sapiens	SINGLE PROTEIN	CHEMBL1147984	1	Scientific Literature	J. Med. Chem.	2007	None
CHEMBL103080		0	370.43	0	2.95	SB-742864	CS(=O)(=O)Nc1cccc(-c2ccc3c(NC(=O)C4CC4)n[nH]c3c2)c1	Inhibition	'='	2.1	%				UO_0000187					False	CHEMBL1962097	GSK_PKIS: PLK1 mean inhibition at 1 uM [Nanosyn]	B	BAO_0000357	single protein format	None	None	None	None	None	CHEMBL3024	Serine/threonine-protein kinase PLK1	Homo sapiens	SINGLE PROTEIN	CHEMBL1961873	16	GSK Published Kinase Inhibitor Set			None
CHEMBL603545		0	318.34	0	3.09	28m	O=C1Cc2cnc(Nc3ccccc3O)nc2-c2ccccc2N1	IC50	'='	14000.0	nM	4.85			UO_0000065	15.25	0.28	1.76	5.57	False	CHEMBL1067599	Inhibition of PLK1 assessed as [33Pi] incorporation by microplate scintillation counting in presence of 1 uM ATP	B	BAO_0000357	single protein format	None	None	None	None	None	CHEMBL3024	Serine/threonine-protein kinase PLK1	Homo sapiens	SINGLE PROTEIN	CHEMBL1157616	1	Scientific Literature	J. Med. Chem.	2010	None
CHEMBL1945557		0	391.30	0	3.69	18	CCN1CCC2(CC1)NC(=O)c1c(c3ccc(Cl)c(Cl)c3n1C)C2C#N	Delta Tm	'='	0.4	degrees C				UO_0000027					False	CHEMBL1947286	Binding affinity to PLK1 assessed as change in thermal denaturation at 10 uM by thermal stability shift assay	B	BAO_0000357	single protein format	None	None	None	None	None	CHEMBL3024	Serine/threonine-protein kinase PLK1	Homo sapiens	SINGLE PROTEIN	CHEMBL1944596	1	Scientific Literature	J. Med. Chem.	2012	None
CHEMBL2324040		0	572.66	2	7.41	11a	Cc1cc(-c2ccc(C(=O)OCc3ccccc3)cc2)c(OCCO)c(-c2ccc(C(=O)OCc3ccccc3)cc2)c1	Inhibition	'='	0.0	%				UO_0000187					False	CHEMBL2329686	Inhibition of human recombinant N-terminal GST-tagged Plk1 at 300 uM	B	BAO_0000357	single protein format	Homo sapiens	None	None	None	None	CHEMBL3024	Serine/threonine-protein kinase PLK1	Homo sapiens	SINGLE PROTEIN	CHEMBL2321874	1	Scientific Literature	Bioorg. Med. Chem.	2013	None
CHEMBL1096771		0	314.39	0	4.34	19a	Nc1ccccc1Nc1ccc2c(c1)Cc1ccccc1C(=O)C2	Inhibition						Not Active						False	CHEMBL1108242	Inhibition of PLK1 at 10 uM	B	BAO_0000357	single protein format	None	None	None	None	None	CHEMBL3024	Serine/threonine-protein kinase PLK1	Homo sapiens	SINGLE PROTEIN	CHEMBL1157789	1	Scientific Literature	Bioorg. Med. Chem. Lett.	2010	None
CHEMBL483748	GSK-953913A	0	390.46	0	4.13	GSK953913A	NS(=O)(=O)c1ccc(-c2cc3ccncc3cc2OCc2ccccc2)cc1	Inhibition	'='	2.8	%				UO_0000187					False	CHEMBL1962096	GSK_PKIS: PLK1 mean inhibition at 0.1 uM [Nanosyn]	B	BAO_0000357	single protein format	None	None	None	None	None	CHEMBL3024	Serine/threonine-protein kinase PLK1	Homo sapiens	SINGLE PROTEIN	CHEMBL1961873	16	GSK Published Kinase Inhibitor Set			None
CHEMBL261849	GW632580X	0	366.42	0	2.83	GW632580X	COc1ccc(COc2ccc(Cc3cnc(N)nc3N)cc2OC)cc1	Inhibition	'='	0.21	%				UO_0000187					False	CHEMBL1962096	GSK_PKIS: PLK1 mean inhibition at 0.1 uM [Nanosyn]	B	BAO_0000357	single protein format	None	None	None	None	None	CHEMBL3024	Serine/threonine-protein kinase PLK1	Homo sapiens	SINGLE PROTEIN	CHEMBL1961873	16	GSK Published Kinase Inhibitor Set			None
CHEMBL1909359	GW771127A	0	459.96	0	2.83	GW771127A	Cc1c2ccc(N(C)c3ccnc(Nc4cccc(S(N)(=O)=O)c4)n3)cc2nn1C.Cl	Inhibition	'='	3.99	%				UO_0000187					False	CHEMBL1962097	GSK_PKIS: PLK1 mean inhibition at 1 uM [Nanosyn]	B	BAO_0000357	single protein format	None	None	None	None	None	CHEMBL3024	Serine/threonine-protein kinase PLK1	Homo sapiens	SINGLE PROTEIN	CHEMBL1961873	16	GSK Published Kinase Inhibitor Set			None
CHEMBL359999	GW801372X	0	348.37	0	2.95	GW801372X	COc1cc(Nc2nccc(-c3cnn4ncccc34)n2)cc(OC)c1	Inhibition	'='	36.91	%				UO_0000187					False	CHEMBL1962097	GSK_PKIS: PLK1 mean inhibition at 1 uM [Nanosyn]	B	BAO_0000357	single protein format	None	None	None	None	None	CHEMBL3024	Serine/threonine-protein kinase PLK1	Homo sapiens	SINGLE PROTEIN	CHEMBL1961873	16	GSK Published Kinase Inhibitor Set			None
CHEMBL1834114		0	413.42	0	3.94	11	Nc1c(F)c(NCCCc2ccccc2)c(F)c2c1c(=O)c(C(=O)O)cn2C1CC1	Inhibition	'<'	35.0	%				UO_0000187					False	CHEMBL1838134	Inhibition of human PLK1 in HL60 cells lysate at 10 uM using post probe-labeling by LC-MS/MS analysis relative to control	B	BAO_0000219	cell-based format	Homo sapiens	None	None	HL-60	None	CHEMBL3024	Serine/threonine-protein kinase PLK1	Homo sapiens	SINGLE PROTEIN	CHEMBL1833925	1	Scientific Literature	Bioorg. Med. Chem. Lett.	2011	CHEMBL3307654
CHEMBL1909341	GW641155A	0	364.83	1	5.88	GW641155A	Cl.c1ccc(Oc2ccc(Nc3ncc(-c4ccccc4)o3)cc2)cc1	Inhibition	'='	1.36	%				UO_0000187					False	CHEMBL1962096	GSK_PKIS: PLK1 mean inhibition at 0.1 uM [Nanosyn]	B	BAO_0000357	single protein format	None	None	None	None	None	CHEMBL3024	Serine/threonine-protein kinase PLK1	Homo sapiens	SINGLE PROTEIN	CHEMBL1961873	16	GSK Published Kinase Inhibitor Set			None
CHEMBL248954		0	311.29	0	3.31	2n	O=C1Cc2cnn(-c3ccc(F)cc3F)c2-c2ccccc2N1	Inhibition	'<='	40.0	%				UO_0000187					False	CHEMBL886310	Inhibition of PLK1 at 10 uM	B	BAO_0000357	single protein format	None	None	None	None	None	CHEMBL3024	Serine/threonine-protein kinase PLK1	Homo sapiens	SINGLE PROTEIN	CHEMBL1139946	1	Scientific Literature	Eur. J. Med. Chem.	2007	None
CHEMBL194062	GW572399X	0	315.35	0	2.73	GW572399X	NS(=O)(=O)c1ccc(Nc2ncc(-c3ccccc3)o2)cc1	Inhibition	'='	1.46	%				UO_0000187					False	CHEMBL1962096	GSK_PKIS: PLK1 mean inhibition at 0.1 uM [Nanosyn]	B	BAO_0000357	single protein format	None	None	None	None	None	CHEMBL3024	Serine/threonine-protein kinase PLK1	Homo sapiens	SINGLE PROTEIN	CHEMBL1961873	16	GSK Published Kinase Inhibitor Set			None
CHEMBL232601	GW846105X	0	401.49	0	4.71	GW846105X	N#Cc1c(NC(=O)c2cccc3ccccc23)sc2c1CCCN2C(=O)C1CC1	Inhibition	'='	3.25	%				UO_0000187					False	CHEMBL1962097	GSK_PKIS: PLK1 mean inhibition at 1 uM [Nanosyn]	B	BAO_0000357	single protein format	None	None	None	None	None	CHEMBL3024	Serine/threonine-protein kinase PLK1	Homo sapiens	SINGLE PROTEIN	CHEMBL1961873	16	GSK Published Kinase Inhibitor Set			None
CHEMBL1909396	GW768505A	0	573.93	2	6.95	GW768505A	COc1ccc(-c2oc3ncnc(N)c3c2-c2ccc(NC(=O)Nc3cc(C(F)(F)F)ccc3F)cc2)cc1.Cl	Inhibition	'='	4.48	%				UO_0000187					False	CHEMBL1962097	GSK_PKIS: PLK1 mean inhibition at 1 uM [Nanosyn]	B	BAO_0000357	single protein format	None	None	None	None	None	CHEMBL3024	Serine/threonine-protein kinase PLK1	Homo sapiens	SINGLE PROTEIN	CHEMBL1961873	16	GSK Published Kinase Inhibitor Set			None
CHEMBL427058	GSK-466317A	0	448.83	0	4.75	GSK466317A	CC1=C(C(=O)Nc2cc(Cl)c3[nH]ncc3c2)C(c2ccc(C(F)(F)F)cc2)CC(=O)N1	Inhibition	'='	4.12	%				UO_0000187					False	CHEMBL1962097	GSK_PKIS: PLK1 mean inhibition at 1 uM [Nanosyn]	B	BAO_0000357	single protein format	None	None	None	None	None	CHEMBL3024	Serine/threonine-protein kinase PLK1	Homo sapiens	SINGLE PROTEIN	CHEMBL1961873	16	GSK Published Kinase Inhibitor Set			None
CHEMBL296468	BMS-387032	1	380.54	0	3.66	BMS-387032/SNS-032	CC(C)(C)c1cnc(CSc2cnc(NC(=O)C3CCNCC3)s2)o1	Kd	'>'	10000.0	nM				UO_0000065					True	CHEMBL1051311	Binding constant for PLK1 kinase domain	B	BAO_0000357	single protein format	Homo sapiens	None	None	None	None	CHEMBL3024	Serine/threonine-protein kinase PLK1	Homo sapiens	SINGLE PROTEIN	CHEMBL1150977	1	Scientific Literature	Nat. Biotechnol.	2008	None
CHEMBL31965	CANERTINIB	3	485.95	0	4.39	CI-1033	C=CC(=O)Nc1cc2c(Nc3ccc(F)c(Cl)c3)ncnc2cc1OCCCN1CCOCC1	Kd	'>'	10000.0	nM				UO_0000065					True	CHEMBL1051311	Binding constant for PLK1 kinase domain	B	BAO_0000357	single protein format	Homo sapiens	None	None	None	None	CHEMBL3024	Serine/threonine-protein kinase PLK1	Homo sapiens	SINGLE PROTEIN	CHEMBL1150977	1	Scientific Literature	Nat. Biotechnol.	2008	None
CHEMBL554	LAPATINIB	4	581.07	2	6.14	Lapatinib	CS(=O)(=O)CCNCc1ccc(-c2ccc3ncnc(Nc4ccc(OCc5cccc(F)c5)c(Cl)c4)c3c2)o1	Kd	'>'	10000.0	nM				UO_0000065					True	CHEMBL1051311	Binding constant for PLK1 kinase domain	B	BAO_0000357	single protein format	Homo sapiens	None	None	None	None	CHEMBL3024	Serine/threonine-protein kinase PLK1	Homo sapiens	SINGLE PROTEIN	CHEMBL1150977	1	Scientific Literature	Nat. Biotechnol.	2008	None
CHEMBL14762	SELICICLIB	2	354.46	0	3.20	Roscovitine	CC[C@H](CO)Nc1nc(NCc2ccccc2)c2ncn(C(C)C)c2n1	Kd	'>'	10000.0	nM				UO_0000065					False	CHEMBL1051311	Binding constant for PLK1 kinase domain	B	BAO_0000357	single protein format	Homo sapiens	None	None	None	None	CHEMBL3024	Serine/threonine-protein kinase PLK1	Homo sapiens	SINGLE PROTEIN	CHEMBL1150977	1	Scientific Literature	Nat. Biotechnol.	2008	None
CHEMBL531804	GW301888X	0	395.47	0	4.30	GW301888X	CN(C)c1cc2c(Nc3ccc4nc(Cc5ccccc5)[nH]c4c3)ncnc2cn1	Inhibition	'='	6.15	%				UO_0000187					False	CHEMBL1962096	GSK_PKIS: PLK1 mean inhibition at 0.1 uM [Nanosyn]	B	BAO_0000357	single protein format	None	None	None	None	None	CHEMBL3024	Serine/threonine-protein kinase PLK1	Homo sapiens	SINGLE PROTEIN	CHEMBL1961873	16	GSK Published Kinase Inhibitor Set			None
CHEMBL1336823		0	377.50	0	4.09	SID3714242	Cc1ccc(-n2cccc2C(=S)N=P(N(C)C)(N(C)C)N(C)C)cc1	Potency		37685.8	nM			inconclusive	UO_0000065					False	CHEMBL3215278	PubChem BioAssay. qHTS for Inhibitors of PLK1-PDB (polo-like kinase 1 - polo-box domain): Primary Screen. (Class of assay: confirmatory)	F	BAO_0000019	assay format	None	None	None	None	None	CHEMBL3024	Serine/threonine-protein kinase PLK1	Homo sapiens	SINGLE PROTEIN	CHEMBL1201862	7	PubChem BioAssays			None
CHEMBL251549	GW782612X	0	345.37	0	2.94	GW782612X	NC(=O)c1cccc(Nc2nccc(Nc3cccc4[nH]ncc34)n2)c1	Inhibition	'='	-1.69	%				UO_0000187					False	CHEMBL1962096	GSK_PKIS: PLK1 mean inhibition at 0.1 uM [Nanosyn]	B	BAO_0000357	single protein format	None	None	None	None	None	CHEMBL3024	Serine/threonine-protein kinase PLK1	Homo sapiens	SINGLE PROTEIN	CHEMBL1961873	16	GSK Published Kinase Inhibitor Set			None
CHEMBL1909364	GW589961A	0	488.33	1	5.83	GW589961A	COC(=O)Nc1nc2ccc(Oc3ccc(NC(=O)Nc4cccc(Cl)c4)cc3)cc2[nH]1.Cl	Inhibition	'='	-0.55	%				UO_0000187					False	CHEMBL1962096	GSK_PKIS: PLK1 mean inhibition at 0.1 uM [Nanosyn]	B	BAO_0000357	single protein format	None	None	None	None	None	CHEMBL3024	Serine/threonine-protein kinase PLK1	Homo sapiens	SINGLE PROTEIN	CHEMBL1961873	16	GSK Published Kinase Inhibitor Set			None
CHEMBL3926645		0	903.97	3	0.67	Table S1, R7C4	CC(=O)N1CCC[C@H]1C(=O)N[C@@H](CC(C)C)C(=O)N[C@@H](Cc1cncn1CCCCCO/N=C/C(C)=C/c1ccccc1)C(=O)N[C@@H](CO)C(=O)N[C@H](C(N)=O)[C@@H](C)OP(=O)(O)O	Inhibition	'='	12.2	%				UO_0000187					False	CHEMBL3859441	Inhibition of Biotin-Ahx-PMQS(pT)PLN-NH2 binding to human N-terminal myc-tagged PLK1 polo-box domain (365 to 653 residues) expressed in HEK293T cells at 100 nM after 1 hr by ELISA	B	BAO_0000219	cell-based format	Homo sapiens	None	None	HEK-293T	None	CHEMBL3024	Serine/threonine-protein kinase PLK1	Homo sapiens	SINGLE PROTEIN	CHEMBL3856261	1	Scientific Literature	Bioorg Med Chem Lett	2016	CHEMBL3706569
CHEMBL3896753		0	950.94	3	-0.10	Table S1, R19C3	CC(=O)N1CCC[C@H]1C(=O)N[C@@H](CC(C)C)C(=O)N[C@@H](Cc1cncn1CCCCO/N=C/C(C)=C/c1cccc([N+](=O)[O-])c1O)C(=O)N[C@@H](CO)C(=O)N[C@H](C(N)=O)[C@@H](C)OP(=O)(O)O	Inhibition	'='	12.8	%				UO_0000187					False	CHEMBL3859441	Inhibition of Biotin-Ahx-PMQS(pT)PLN-NH2 binding to human N-terminal myc-tagged PLK1 polo-box domain (365 to 653 residues) expressed in HEK293T cells at 100 nM after 1 hr by ELISA	B	BAO_0000219	cell-based format	Homo sapiens	None	None	HEK-293T	None	CHEMBL3024	Serine/threonine-protein kinase PLK1	Homo sapiens	SINGLE PROTEIN	CHEMBL3856261	1	Scientific Literature	Bioorg Med Chem Lett	2016	CHEMBL3706569
CHEMBL2207846		0	674.65	2	-3.08	1	CC(=O)N1CCC[C@H]1C(=O)N[C@@H](CC(C)C)C(=O)N[C@@H](Cc1cnc[nH]1)C(=O)N[C@@H](CO)C(=O)N[C@H](C(N)=O)[C@@H](C)OP(=O)(O)O	Inhibition	'='	0.0	%				UO_0000187					False	CHEMBL3859442	Inhibition of Biotin-Ahx-PMQS(pT)PLN-NH2 binding to human N-terminal myc-tagged PLK1 polo-box domain (365 to 653 residues) expressed in HEK293T cells at 300 nM after 1 hr by ELISA	B	BAO_0000219	cell-based format	Homo sapiens	None	None	HEK-293T	None	CHEMBL3024	Serine/threonine-protein kinase PLK1	Homo sapiens	SINGLE PROTEIN	CHEMBL3856261	1	Scientific Literature	Bioorg Med Chem Lett	2016	CHEMBL3706569
CHEMBL1533309		0	427.51	0	1.25	SID847921	Cn1c(=O)c2c(nc(N3CCCCCC3)n2CC(O)COc2ccccc2)n(C)c1=O	Potency		2993.5	nM			active	UO_0000065					False	CHEMBL3215278	PubChem BioAssay. qHTS for Inhibitors of PLK1-PDB (polo-like kinase 1 - polo-box domain): Primary Screen. (Class of assay: confirmatory)	F	BAO_0000019	assay format	None	None	None	None	None	CHEMBL3024	Serine/threonine-protein kinase PLK1	Homo sapiens	SINGLE PROTEIN	CHEMBL1201862	7	PubChem BioAssays			None
CHEMBL1347385		0	412.47	1	5.05	SID17505486	O=C1NN(c2ccccc2)C(=O)/C1=C/c1ccc(Sc2cccc3ccccc23)o1	Potency		11917.3	nM			active	UO_0000065					False	CHEMBL3215278	PubChem BioAssay. qHTS for Inhibitors of PLK1-PDB (polo-like kinase 1 - polo-box domain): Primary Screen. (Class of assay: confirmatory)	F	BAO_0000019	assay format	None	None	None	None	None	CHEMBL3024	Serine/threonine-protein kinase PLK1	Homo sapiens	SINGLE PROTEIN	CHEMBL1201862	7	PubChem BioAssays			None
CHEMBL1512260		0	475.53	0	3.12	SID49730985	Cc1ccc(C(=O)Oc2ccc(/C=C3\C(=N)N4N=C(N5CCOCC5)SC4=NC3=O)cc2)cc1	Potency		26679.5	nM			active	UO_0000065					False	CHEMBL3215278	PubChem BioAssay. qHTS for Inhibitors of PLK1-PDB (polo-like kinase 1 - polo-box domain): Primary Screen. (Class of assay: confirmatory)	F	BAO_0000019	assay format	None	None	None	None	None	CHEMBL3024	Serine/threonine-protein kinase PLK1	Homo sapiens	SINGLE PROTEIN	CHEMBL1201862	7	PubChem BioAssays			None
CHEMBL1518272		0	344.42	0	3.64	SID24835112	Cc1cc(C)n2nc(SCCCC(=O)c3ccc(F)cc3)nc2n1	Potency		23778.1	nM			inconclusive	UO_0000065					False	CHEMBL3215278	PubChem BioAssay. qHTS for Inhibitors of PLK1-PDB (polo-like kinase 1 - polo-box domain): Primary Screen. (Class of assay: confirmatory)	F	BAO_0000019	assay format	None	None	None	None	None	CHEMBL3024	Serine/threonine-protein kinase PLK1	Homo sapiens	SINGLE PROTEIN	CHEMBL1201862	7	PubChem BioAssays			None
CHEMBL1353473		0	379.83	0	2.06	SID24801963	CNC(=O)/C(C#N)=C\c1ccc(CNS(=O)(=O)c2ccc(Cl)cc2)o1	Potency		16833.6	nM			active	UO_0000065					False	CHEMBL3215278	PubChem BioAssay. qHTS for Inhibitors of PLK1-PDB (polo-like kinase 1 - polo-box domain): Primary Screen. (Class of assay: confirmatory)	F	BAO_0000019	assay format	None	None	None	None	None	CHEMBL3024	Serine/threonine-protein kinase PLK1	Homo sapiens	SINGLE PROTEIN	CHEMBL1201862	7	PubChem BioAssays			None
CHEMBL1469445		0	369.43	0	0.50	SID4249843	Cn1c(=O)[nH]c(=O)c2c1nc(CN1CCOCC1)n2CCc1ccccc1	Potency		37685.8	nM			inconclusive	UO_0000065					False	CHEMBL3215278	PubChem BioAssay. qHTS for Inhibitors of PLK1-PDB (polo-like kinase 1 - polo-box domain): Primary Screen. (Class of assay: confirmatory)	F	BAO_0000019	assay format	None	None	None	None	None	CHEMBL3024	Serine/threonine-protein kinase PLK1	Homo sapiens	SINGLE PROTEIN	CHEMBL1201862	7	PubChem BioAssays			None
CHEMBL182248		0	210.35	0	4.21	SID87335728	S=c1sscc1-c1ccccc1	Potency		33587.5	nM			inconclusive	UO_0000065					False	CHEMBL3215278	PubChem BioAssay. qHTS for Inhibitors of PLK1-PDB (polo-like kinase 1 - polo-box domain): Primary Screen. (Class of assay: confirmatory)	F	BAO_0000019	assay format	None	None	None	None	None	CHEMBL3024	Serine/threonine-protein kinase PLK1	Homo sapiens	SINGLE PROTEIN	CHEMBL1201862	7	PubChem BioAssays			None
CHEMBL3145362		0	329.31	0	3.01	SID49665476	Cc1[nH]n(C(N)=S)c(=O)c1/N=N/c1cccc(C(F)(F)F)c1	Potency		23778.1	nM			inconclusive	UO_0000065					False	CHEMBL3215278	PubChem BioAssay. qHTS for Inhibitors of PLK1-PDB (polo-like kinase 1 - polo-box domain): Primary Screen. (Class of assay: confirmatory)	F	BAO_0000019	assay format	None	None	None	None	None	CHEMBL3024	Serine/threonine-protein kinase PLK1	Homo sapiens	SINGLE PROTEIN	CHEMBL1201862	7	PubChem BioAssays			None
CHEMBL1998940		0	498.61	1	5.44	SID17401132	O=C1/C(=C/c2ccc(N3CCOCC3)o2)S/C(=N\c2ccccc2)N1CCc1c[nH]c2ccccc12	Potency		474.4	nM			inactive	UO_0000065					False	CHEMBL3215278	PubChem BioAssay. qHTS for Inhibitors of PLK1-PDB (polo-like kinase 1 - polo-box domain): Primary Screen. (Class of assay: confirmatory)	F	BAO_0000019	assay format	None	None	None	None	None	CHEMBL3024	Serine/threonine-protein kinase PLK1	Homo sapiens	SINGLE PROTEIN	CHEMBL1201862	7	PubChem BioAssays			None
CHEMBL1719272		0	267.30	0	3.95	SID22403775	Cc1c(C=O)c2ccccc2n1Cc1cccc(F)c1	Potency		37685.8	nM			inconclusive	UO_0000065					False	CHEMBL3215278	PubChem BioAssay. qHTS for Inhibitors of PLK1-PDB (polo-like kinase 1 - polo-box domain): Primary Screen. (Class of assay: confirmatory)	F	BAO_0000019	assay format	None	None	None	None	None	CHEMBL3024	Serine/threonine-protein kinase PLK1	Homo sapiens	SINGLE PROTEIN	CHEMBL1201862	7	PubChem BioAssays			None
CHEMBL31203		0	289.72	0	2.68	SID47195521	O=C(CNC(=O)c1ccccc1)Oc1cccc(Cl)c1	Potency		7519.3	nM			active	UO_0000065					False	CHEMBL3215278	PubChem BioAssay. qHTS for Inhibitors of PLK1-PDB (polo-like kinase 1 - polo-box domain): Primary Screen. (Class of assay: confirmatory)	F	BAO_0000019	assay format	None	None	None	None	None	CHEMBL3024	Serine/threonine-protein kinase PLK1	Homo sapiens	SINGLE PROTEIN	CHEMBL1201862	7	PubChem BioAssays			None
CHEMBL3197436		0	392.38	0	0.95	SID24829901	COc1cc(/C=N/OCC(=O)NC2CCS(=O)(=O)C2)ccc1OC(F)F	Potency		33587.5	nM			inconclusive	UO_0000065					False	CHEMBL3215278	PubChem BioAssay. qHTS for Inhibitors of PLK1-PDB (polo-like kinase 1 - polo-box domain): Primary Screen. (Class of assay: confirmatory)	F	BAO_0000019	assay format	None	None	None	None	None	CHEMBL3024	Serine/threonine-protein kinase PLK1	Homo sapiens	SINGLE PROTEIN	CHEMBL1201862	7	PubChem BioAssays			None
CHEMBL1612953		0	346.41	0	1.36	SID49647929	COCCn1c(SCc2ccccc2)nc2c1c(=O)[nH]c(=O)n2C	Potency		33587.5	nM			inconclusive	UO_0000065					False	CHEMBL3215278	PubChem BioAssay. qHTS for Inhibitors of PLK1-PDB (polo-like kinase 1 - polo-box domain): Primary Screen. (Class of assay: confirmatory)	F	BAO_0000019	assay format	None	None	None	None	None	CHEMBL3024	Serine/threonine-protein kinase PLK1	Homo sapiens	SINGLE PROTEIN	CHEMBL1201862	7	PubChem BioAssays			None
CHEMBL1605886		0	351.35	0	2.00	SID859614	COC(=O)C(NC(C)=O)(Nc1nc2c(s1)CCCC2)C(F)(F)F	Potency		26679.5	nM			inconclusive	UO_0000065					False	CHEMBL3215278	PubChem BioAssay. qHTS for Inhibitors of PLK1-PDB (polo-like kinase 1 - polo-box domain): Primary Screen. (Class of assay: confirmatory)	F	BAO_0000019	assay format	None	None	None	None	None	CHEMBL3024	Serine/threonine-protein kinase PLK1	Homo sapiens	SINGLE PROTEIN	CHEMBL1201862	7	PubChem BioAssays			None
CHEMBL1581727		0	597.62	1	4.66	SID87336650	C=CCN1C(=O)NC(c2ccc(OC)cc2)(C(F)(F)F)S/C1=C(/C#N)c1nnc(N2CCOCC2)n1-c1ccccc1	Potency		23778.1	nM			inconclusive	UO_0000065					False	CHEMBL3215278	PubChem BioAssay. qHTS for Inhibitors of PLK1-PDB (polo-like kinase 1 - polo-box domain): Primary Screen. (Class of assay: confirmatory)	F	BAO_0000019	assay format	None	None	None	None	None	CHEMBL3024	Serine/threonine-protein kinase PLK1	Homo sapiens	SINGLE PROTEIN	CHEMBL1201862	7	PubChem BioAssays			None
CHEMBL1707219		0	439.35	0	4.48	SID56314961	Cc1cc(Br)ccc1NC(=O)CN(C)C(=O)CCSc1ccc(F)cc1	Potency		26679.5	nM			active	UO_0000065					False	CHEMBL3215278	PubChem BioAssay. qHTS for Inhibitors of PLK1-PDB (polo-like kinase 1 - polo-box domain): Primary Screen. (Class of assay: confirmatory)	F	BAO_0000019	assay format	None	None	None	None	None	CHEMBL3024	Serine/threonine-protein kinase PLK1	Homo sapiens	SINGLE PROTEIN	CHEMBL1201862	7	PubChem BioAssays			None
CHEMBL1368127		0	392.46	0	2.91	SID49723010	CCN(c1ccccc1C)S(=O)(=O)c1nnc(NC(=O)c2ccco2)s1	Potency		26679.5	nM			inconclusive	UO_0000065					False	CHEMBL3215278	PubChem BioAssay. qHTS for Inhibitors of PLK1-PDB (polo-like kinase 1 - polo-box domain): Primary Screen. (Class of assay: confirmatory)	F	BAO_0000019	assay format	None	None	None	None	None	CHEMBL3024	Serine/threonine-protein kinase PLK1	Homo sapiens	SINGLE PROTEIN	CHEMBL1201862	7	PubChem BioAssays			None
CHEMBL1323179		0	444.54	0	2.43	SID57262047	CN(C)S(=O)(=O)c1cccc(NC(=S)NNC(=O)c2cc3ccccc3cc2O)c1	Potency		23778.1	nM			active	UO_0000065					False	CHEMBL3215278	PubChem BioAssay. qHTS for Inhibitors of PLK1-PDB (polo-like kinase 1 - polo-box domain): Primary Screen. (Class of assay: confirmatory)	F	BAO_0000019	assay format	None	None	None	None	None	CHEMBL3024	Serine/threonine-protein kinase PLK1	Homo sapiens	SINGLE PROTEIN	CHEMBL1201862	7	PubChem BioAssays			None
CHEMBL1403588		0	319.34	0	2.22	SID49675527	COc1ccccc1NS(=O)(=O)c1ccc2oc(N)nc2c1	Potency		29934.9	nM			inconclusive	UO_0000065					False	CHEMBL3215278	PubChem BioAssay. qHTS for Inhibitors of PLK1-PDB (polo-like kinase 1 - polo-box domain): Primary Screen. (Class of assay: confirmatory)	F	BAO_0000019	assay format	None	None	None	None	None	CHEMBL3024	Serine/threonine-protein kinase PLK1	Homo sapiens	SINGLE PROTEIN	CHEMBL1201862	7	PubChem BioAssays			None
CHEMBL1603643		0	358.44	0	3.63	SID24783274	O=C(NC(=S)Nc1ccc(-c2ccc(CO)o2)cc1)c1cccs1	Potency		26679.5	nM			inconclusive	UO_0000065					False	CHEMBL3215278	PubChem BioAssay. qHTS for Inhibitors of PLK1-PDB (polo-like kinase 1 - polo-box domain): Primary Screen. (Class of assay: confirmatory)	F	BAO_0000019	assay format	None	None	None	None	None	CHEMBL3024	Serine/threonine-protein kinase PLK1	Homo sapiens	SINGLE PROTEIN	CHEMBL1201862	7	PubChem BioAssays			None
CHEMBL1503050		0	191.19	0	1.50	SID24840663	O=C(O)Cc1c[nH]c2cccc(O)c12	Potency		23778.1	nM			inconclusive	UO_0000065					False	CHEMBL3215278	PubChem BioAssay. qHTS for Inhibitors of PLK1-PDB (polo-like kinase 1 - polo-box domain): Primary Screen. (Class of assay: confirmatory)	F	BAO_0000019	assay format	None	None	None	None	None	CHEMBL3024	Serine/threonine-protein kinase PLK1	Homo sapiens	SINGLE PROTEIN	CHEMBL1201862	7	PubChem BioAssays			None
CHEMBL1726494		0	145.11	0	0.80	SID24811090	CNc1cc(F)nc(F)n1	Potency		9466.2	nM			active	UO_0000065					False	CHEMBL3215278	PubChem BioAssay. qHTS for Inhibitors of PLK1-PDB (polo-like kinase 1 - polo-box domain): Primary Screen. (Class of assay: confirmatory)	F	BAO_0000019	assay format	None	None	None	None	None	CHEMBL3024	Serine/threonine-protein kinase PLK1	Homo sapiens	SINGLE PROTEIN	CHEMBL1201862	7	PubChem BioAssays			None
CHEMBL1600063		0	395.42	0	3.25	SID24807934	CC(=O)c1cccc(NC(=O)N2CCCC2C(=O)Nc2ccc3c(c2)OCO3)c1	Potency		29934.9	nM			active	UO_0000065					False	CHEMBL3215278	PubChem BioAssay. qHTS for Inhibitors of PLK1-PDB (polo-like kinase 1 - polo-box domain): Primary Screen. (Class of assay: confirmatory)	F	BAO_0000019	assay format	None	None	None	None	None	CHEMBL3024	Serine/threonine-protein kinase PLK1	Homo sapiens	SINGLE PROTEIN	CHEMBL1201862	7	PubChem BioAssays			None
CHEMBL1345955		0	352.32	0	2.66	SID14734963	O=c1c(-c2ccco2)[n+]([O-])c2ccccc2n1OCc1ccccc1F	Potency		10621.3	nM			inconclusive	UO_0000065					False	CHEMBL3215278	PubChem BioAssay. qHTS for Inhibitors of PLK1-PDB (polo-like kinase 1 - polo-box domain): Primary Screen. (Class of assay: confirmatory)	F	BAO_0000019	assay format	None	None	None	None	None	CHEMBL3024	Serine/threonine-protein kinase PLK1	Homo sapiens	SINGLE PROTEIN	CHEMBL1201862	7	PubChem BioAssays			None
CHEMBL1308437		0	303.33	0	0.57	SID24811465	COc1nc(N2CCCC2)nc(-n2nnc(C(C)=O)c2C)n1	Potency		29934.9	nM			inconclusive	UO_0000065					False	CHEMBL3215278	PubChem BioAssay. qHTS for Inhibitors of PLK1-PDB (polo-like kinase 1 - polo-box domain): Primary Screen. (Class of assay: confirmatory)	F	BAO_0000019	assay format	None	None	None	None	None	CHEMBL3024	Serine/threonine-protein kinase PLK1	Homo sapiens	SINGLE PROTEIN	CHEMBL1201862	7	PubChem BioAssays			None
CHEMBL269827	GW276655X	0	383.39	0	1.76	GW276655X	NS(=O)(=O)c1ccc(N/N=C2\C(=O)Nc3ccc(-c4cnco4)cc32)cc1	Inhibition	'='	3.71	%				UO_0000187					False	CHEMBL1962096	GSK_PKIS: PLK1 mean inhibition at 0.1 uM [Nanosyn]	B	BAO_0000357	single protein format	None	None	None	None	None	CHEMBL3024	Serine/threonine-protein kinase PLK1	Homo sapiens	SINGLE PROTEIN	CHEMBL1961873	16	GSK Published Kinase Inhibitor Set			None
CHEMBL1447306		0	328.38	0	3.43	SID24781057	CC1=NNC(=O)/C1=C\c1cn(-c2ccccc2)nc1-c1ccccc1	Potency		5972.8	nM			active	UO_0000065					False	CHEMBL3215278	PubChem BioAssay. qHTS for Inhibitors of PLK1-PDB (polo-like kinase 1 - polo-box domain): Primary Screen. (Class of assay: confirmatory)	F	BAO_0000019	assay format	None	None	None	None	None	CHEMBL3024	Serine/threonine-protein kinase PLK1	Homo sapiens	SINGLE PROTEIN	CHEMBL1201862	7	PubChem BioAssays			None
CHEMBL1373868		0	476.58	0	4.32	SID26667831	CCC(c1nnnn1Cc1ccco1)N(Cc1cc2cc(C)cc(C)c2nc1O)CC1CCCO1	Potency		3358.7	nM			active	UO_0000065					False	CHEMBL3215278	PubChem BioAssay. qHTS for Inhibitors of PLK1-PDB (polo-like kinase 1 - polo-box domain): Primary Screen. (Class of assay: confirmatory)	F	BAO_0000019	assay format	None	None	None	None	None	CHEMBL3024	Serine/threonine-protein kinase PLK1	Homo sapiens	SINGLE PROTEIN	CHEMBL1201862	7	PubChem BioAssays			None
CHEMBL2135180		0	404.45	0	2.05	SID85268726	Cc1ccc(S(=O)(=O)NN=Cc2ccc(N3CCOCC3)cc2)cc1[N+](=O)[O-]	Potency		29934.9	nM			inconclusive	UO_0000065					False	CHEMBL3215278	PubChem BioAssay. qHTS for Inhibitors of PLK1-PDB (polo-like kinase 1 - polo-box domain): Primary Screen. (Class of assay: confirmatory)	F	BAO_0000019	assay format	None	None	None	None	None	CHEMBL3024	Serine/threonine-protein kinase PLK1	Homo sapiens	SINGLE PROTEIN	CHEMBL1201862	7	PubChem BioAssays			None
CHEMBL1734614		0	357.48	0	2.56	SID49664967	Cc1cc(C)c2c(c1)c1nnc(SCCN3CCOCC3)nc1n2C	Potency		23778.1	nM			inconclusive	UO_0000065					False	CHEMBL3215278	PubChem BioAssay. qHTS for Inhibitors of PLK1-PDB (polo-like kinase 1 - polo-box domain): Primary Screen. (Class of assay: confirmatory)	F	BAO_0000019	assay format	None	None	None	None	None	CHEMBL3024	Serine/threonine-protein kinase PLK1	Homo sapiens	SINGLE PROTEIN	CHEMBL1201862	7	PubChem BioAssays			None
CHEMBL425044		0	332.43	0	2.88	SID26664799	CC(C)(C)c1ccc(C(=O)Nc2ccc(S(N)(=O)=O)cc2)cc1	Potency		37685.8	nM			inconclusive	UO_0000065					False	CHEMBL3215278	PubChem BioAssay. qHTS for Inhibitors of PLK1-PDB (polo-like kinase 1 - polo-box domain): Primary Screen. (Class of assay: confirmatory)	F	BAO_0000019	assay format	None	None	None	None	None	CHEMBL3024	Serine/threonine-protein kinase PLK1	Homo sapiens	SINGLE PROTEIN	CHEMBL1201862	7	PubChem BioAssays			None
CHEMBL1566005		0	331.35	0	2.28	SID17388153	Cc1nnc(NC(=O)COc2ccc3c(C)cc(=O)oc3c2)s1	Potency		23778.1	nM			inconclusive	UO_0000065					False	CHEMBL3215278	PubChem BioAssay. qHTS for Inhibitors of PLK1-PDB (polo-like kinase 1 - polo-box domain): Primary Screen. (Class of assay: confirmatory)	F	BAO_0000019	assay format	None	None	None	None	None	CHEMBL3024	Serine/threonine-protein kinase PLK1	Homo sapiens	SINGLE PROTEIN	CHEMBL1201862	7	PubChem BioAssays			None
CHEMBL1546898		0	349.62	0	4.87	SID26658364	Oc1ccc(Br)cc1-c1cc(-c2ccccc2Cl)[nH]n1	Potency		23778.1	nM			active	UO_0000065					False	CHEMBL3215278	PubChem BioAssay. qHTS for Inhibitors of PLK1-PDB (polo-like kinase 1 - polo-box domain): Primary Screen. (Class of assay: confirmatory)	F	BAO_0000019	assay format	None	None	None	None	None	CHEMBL3024	Serine/threonine-protein kinase PLK1	Homo sapiens	SINGLE PROTEIN	CHEMBL1201862	7	PubChem BioAssays			None
CHEMBL1460137		0	358.39	0	2.71	SID49732245	CC(=O)c1cccc(OCc2cc(C(=O)N3C[C@H](C)O[C@H](C)C3)no2)c1	Potency		23778.1	nM			inconclusive	UO_0000065					False	CHEMBL3215278	PubChem BioAssay. qHTS for Inhibitors of PLK1-PDB (polo-like kinase 1 - polo-box domain): Primary Screen. (Class of assay: confirmatory)	F	BAO_0000019	assay format	None	None	None	None	None	CHEMBL3024	Serine/threonine-protein kinase PLK1	Homo sapiens	SINGLE PROTEIN	CHEMBL1201862	7	PubChem BioAssays			None
CHEMBL1489543		0	316.38	0	3.01	SID26662915	COC(=O)c1ccc(C2NC(=O)c3c(sc(C)c3C)N2)cc1	Potency		26679.5	nM			active	UO_0000065					False	CHEMBL3215278	PubChem BioAssay. qHTS for Inhibitors of PLK1-PDB (polo-like kinase 1 - polo-box domain): Primary Screen. (Class of assay: confirmatory)	F	BAO_0000019	assay format	None	None	None	None	None	CHEMBL3024	Serine/threonine-protein kinase PLK1	Homo sapiens	SINGLE PROTEIN	CHEMBL1201862	7	PubChem BioAssays			None
CHEMBL1340573		0	343.34	0	3.46	SID26730101	COc1cc(C2Oc3ccccc3C=C2[N+](=O)[O-])cc(OC)c1OC	Potency		4228.4	nM			active	UO_0000065					False	CHEMBL3215278	PubChem BioAssay. qHTS for Inhibitors of PLK1-PDB (polo-like kinase 1 - polo-box domain): Primary Screen. (Class of assay: confirmatory)	F	BAO_0000019	assay format	None	None	None	None	None	CHEMBL3024	Serine/threonine-protein kinase PLK1	Homo sapiens	SINGLE PROTEIN	CHEMBL1201862	7	PubChem BioAssays			None
CHEMBL1360525		0	360.31	0	3.23	SID49665394	O=C(O)c1cc([N+](=O)[O-])c(Sc2nc3ccccc3[nH]2)c([N+](=O)[O-])c1	Potency		21192.3	nM			active	UO_0000065					False	CHEMBL3215278	PubChem BioAssay. qHTS for Inhibitors of PLK1-PDB (polo-like kinase 1 - polo-box domain): Primary Screen. (Class of assay: confirmatory)	F	BAO_0000019	assay format	None	None	None	None	None	CHEMBL3024	Serine/threonine-protein kinase PLK1	Homo sapiens	SINGLE PROTEIN	CHEMBL1201862	7	PubChem BioAssays			None
CHEMBL1412067		0	226.24	0	1.65	SID49665518	CN1C(=O)c2cccc3c(N)ccc(c23)C1=O	Potency		3358.7	nM			active	UO_0000065					False	CHEMBL3215278	PubChem BioAssay. qHTS for Inhibitors of PLK1-PDB (polo-like kinase 1 - polo-box domain): Primary Screen. (Class of assay: confirmatory)	F	BAO_0000019	assay format	None	None	None	None	None	CHEMBL3024	Serine/threonine-protein kinase PLK1	Homo sapiens	SINGLE PROTEIN	CHEMBL1201862	7	PubChem BioAssays			None
CHEMBL1603738		0	214.18	0	0.61	SID26665574	O=C1c2ccccc2C(=O)N1c1nc[nH]n1	Potency		37685.8	nM			inconclusive	UO_0000065					False	CHEMBL3215278	PubChem BioAssay. qHTS for Inhibitors of PLK1-PDB (polo-like kinase 1 - polo-box domain): Primary Screen. (Class of assay: confirmatory)	F	BAO_0000019	assay format	None	None	None	None	None	CHEMBL3024	Serine/threonine-protein kinase PLK1	Homo sapiens	SINGLE PROTEIN	CHEMBL1201862	7	PubChem BioAssays			None
CHEMBL1368401		0	296.33	0	2.09	SID7966252	O=C(CC1Oc2ccccc2NC1=O)NCc1ccccc1	Potency		21192.3	nM			active	UO_0000065					False	CHEMBL3215278	PubChem BioAssay. qHTS for Inhibitors of PLK1-PDB (polo-like kinase 1 - polo-box domain): Primary Screen. (Class of assay: confirmatory)	F	BAO_0000019	assay format	None	None	None	None	None	CHEMBL3024	Serine/threonine-protein kinase PLK1	Homo sapiens	SINGLE PROTEIN	CHEMBL1201862	7	PubChem BioAssays			None
CHEMBL1530705		0	268.34	0	3.86	SID24793691	Cc1nc2ccc(NC(=O)c3ccccc3)cc2s1	Potency		21192.3	nM			active	UO_0000065					False	CHEMBL3215278	PubChem BioAssay. qHTS for Inhibitors of PLK1-PDB (polo-like kinase 1 - polo-box domain): Primary Screen. (Class of assay: confirmatory)	F	BAO_0000019	assay format	None	None	None	None	None	CHEMBL3024	Serine/threonine-protein kinase PLK1	Homo sapiens	SINGLE PROTEIN	CHEMBL1201862	7	PubChem BioAssays			None
CHEMBL1551076		0	295.43	0	2.90	SID49668055	CC(C)C[C@@H](CN=[N+]=[N-])N1CCN(CC(C)C)CCC1=O	Potency		23778.1	nM			inconclusive	UO_0000065					False	CHEMBL3215278	PubChem BioAssay. qHTS for Inhibitors of PLK1-PDB (polo-like kinase 1 - polo-box domain): Primary Screen. (Class of assay: confirmatory)	F	BAO_0000019	assay format	None	None	None	None	None	CHEMBL3024	Serine/threonine-protein kinase PLK1	Homo sapiens	SINGLE PROTEIN	CHEMBL1201862	7	PubChem BioAssays			None
CHEMBL61559		0	311.38	0	3.67	SID26659214	COc1ccc(C(=O)/C=C/c2ccc(N(C)C)cc2)c(OC)c1	Potency		2667.9	nM			inactive	UO_0000065					False	CHEMBL3215278	PubChem BioAssay. qHTS for Inhibitors of PLK1-PDB (polo-like kinase 1 - polo-box domain): Primary Screen. (Class of assay: confirmatory)	F	BAO_0000019	assay format	None	None	None	None	None	CHEMBL3024	Serine/threonine-protein kinase PLK1	Homo sapiens	SINGLE PROTEIN	CHEMBL1201862	7	PubChem BioAssays			None
CHEMBL1574830		0	507.68	None	None	SID843770	C=CCN1C(=O)/C(=C2/Sc3ccccc3N2CCCS(=O)(=O)O)SC1=S.c1ccncc1	Potency		10621.3	nM			active	UO_0000065					False	CHEMBL3215278	PubChem BioAssay. qHTS for Inhibitors of PLK1-PDB (polo-like kinase 1 - polo-box domain): Primary Screen. (Class of assay: confirmatory)	F	BAO_0000019	assay format	None	None	None	None	None	CHEMBL3024	Serine/threonine-protein kinase PLK1	Homo sapiens	SINGLE PROTEIN	CHEMBL1201862	7	PubChem BioAssays			None
CHEMBL189231		0	284.32	0	2.57	SB-734117	Nc1nonc1-c1nc2cnccc2n1C1CCCCC1	Inhibition	'='	-2.48	%				UO_0000187					False	CHEMBL1962096	GSK_PKIS: PLK1 mean inhibition at 0.1 uM [Nanosyn]	B	BAO_0000357	single protein format	None	None	None	None	None	CHEMBL3024	Serine/threonine-protein kinase PLK1	Homo sapiens	SINGLE PROTEIN	CHEMBL1961873	16	GSK Published Kinase Inhibitor Set			None
CHEMBL1371766		0	314.37	0	2.60	SID17415673	COC(=O)c1ccccc1NC(=S)NC(=O)c1ccccc1	Potency		26679.5	nM			active	UO_0000065					False	CHEMBL3215278	PubChem BioAssay. qHTS for Inhibitors of PLK1-PDB (polo-like kinase 1 - polo-box domain): Primary Screen. (Class of assay: confirmatory)	F	BAO_0000019	assay format	None	None	None	None	None	CHEMBL3024	Serine/threonine-protein kinase PLK1	Homo sapiens	SINGLE PROTEIN	CHEMBL1201862	7	PubChem BioAssays			None
CHEMBL1562501		0	453.32	0	2.73	SID24788033	CCCC(=O)Nc1ccc(C(=O)NNC(=S)NC(=O)c2ccc(Br)o2)cc1	Potency		23778.1	nM			active	UO_0000065					False	CHEMBL3215278	PubChem BioAssay. qHTS for Inhibitors of PLK1-PDB (polo-like kinase 1 - polo-box domain): Primary Screen. (Class of assay: confirmatory)	F	BAO_0000019	assay format	None	None	None	None	None	CHEMBL3024	Serine/threonine-protein kinase PLK1	Homo sapiens	SINGLE PROTEIN	CHEMBL1201862	7	PubChem BioAssays			None
CHEMBL1539103		0	198.25	0	1.66	SID7976940	CC(=O)Nc1ccc(NC(C)=O)s1	Potency		21192.3	nM			inconclusive	UO_0000065					False	CHEMBL3215278	PubChem BioAssay. qHTS for Inhibitors of PLK1-PDB (polo-like kinase 1 - polo-box domain): Primary Screen. (Class of assay: confirmatory)	F	BAO_0000019	assay format	None	None	None	None	None	CHEMBL3024	Serine/threonine-protein kinase PLK1	Homo sapiens	SINGLE PROTEIN	CHEMBL1201862	7	PubChem BioAssays			None
CHEMBL1442765		0	378.48	0	3.02	SID49679028	COc1ccccc1NC(=O)CSc1nnc(NC(=O)C2CCC2)s1	Potency		37685.8	nM			inconclusive	UO_0000065					False	CHEMBL3215278	PubChem BioAssay. qHTS for Inhibitors of PLK1-PDB (polo-like kinase 1 - polo-box domain): Primary Screen. (Class of assay: confirmatory)	F	BAO_0000019	assay format	None	None	None	None	None	CHEMBL3024	Serine/threonine-protein kinase PLK1	Homo sapiens	SINGLE PROTEIN	CHEMBL1201862	7	PubChem BioAssays			None
CHEMBL1603986		0	408.84	0	4.47	SID49664946	O=C(Cc1ccc(Cl)cc1)Nc1cccc(C(=O)Nc2ccccc2C(=O)O)c1	Potency		18887.6	nM			inconclusive	UO_0000065					False	CHEMBL3215278	PubChem BioAssay. qHTS for Inhibitors of PLK1-PDB (polo-like kinase 1 - polo-box domain): Primary Screen. (Class of assay: confirmatory)	F	BAO_0000019	assay format	None	None	None	None	None	CHEMBL3024	Serine/threonine-protein kinase PLK1	Homo sapiens	SINGLE PROTEIN	CHEMBL1201862	7	PubChem BioAssays			None
CHEMBL1484933		0	374.40	0	1.49	SID4241097	CC(=O)C(Sc1ncnc2c1nnn2-c1ccc(F)cc1)C(=O)N(C)C	Potency		23778.1	nM			active	UO_0000065					False	CHEMBL3215278	PubChem BioAssay. qHTS for Inhibitors of PLK1-PDB (polo-like kinase 1 - polo-box domain): Primary Screen. (Class of assay: confirmatory)	F	BAO_0000019	assay format	None	None	None	None	None	CHEMBL3024	Serine/threonine-protein kinase PLK1	Homo sapiens	SINGLE PROTEIN	CHEMBL1201862	7	PubChem BioAssays			None
CHEMBL1313148		0	313.77	0	1.39	SID14744822	Cn1cc(Cl)c(C(=O)NN=C(S)NCc2ccco2)n1	Potency		26679.5	nM			active	UO_0000065					False	CHEMBL3215278	PubChem BioAssay. qHTS for Inhibitors of PLK1-PDB (polo-like kinase 1 - polo-box domain): Primary Screen. (Class of assay: confirmatory)	F	BAO_0000019	assay format	None	None	None	None	None	CHEMBL3024	Serine/threonine-protein kinase PLK1	Homo sapiens	SINGLE PROTEIN	CHEMBL1201862	7	PubChem BioAssays			None
CHEMBL1434660		0	467.53	0	2.36	SID57255698	COc1ccc(NC(=O)CSc2ccc([N+](=O)[O-])cc2)cc1S(=O)(=O)N1CCOCC1	Potency		26679.5	nM			inconclusive	UO_0000065					False	CHEMBL3215278	PubChem BioAssay. qHTS for Inhibitors of PLK1-PDB (polo-like kinase 1 - polo-box domain): Primary Screen. (Class of assay: confirmatory)	F	BAO_0000019	assay format	None	None	None	None	None	CHEMBL3024	Serine/threonine-protein kinase PLK1	Homo sapiens	SINGLE PROTEIN	CHEMBL1201862	7	PubChem BioAssays			None
CHEMBL1351369		0	311.34	0	1.59	SID24809562	CN1/C(=C\C=C2C(=O)NC(=O)NC2=O)C(C)(C)c2ccccc21	Potency		15003.0	nM			inactive	UO_0000065					False	CHEMBL3215278	PubChem BioAssay. qHTS for Inhibitors of PLK1-PDB (polo-like kinase 1 - polo-box domain): Primary Screen. (Class of assay: confirmatory)	F	BAO_0000019	assay format	None	None	None	None	None	CHEMBL3024	Serine/threonine-protein kinase PLK1	Homo sapiens	SINGLE PROTEIN	CHEMBL1201862	7	PubChem BioAssays			None
CHEMBL1565821		0	313.38	0	3.40	SID17431851	CC(=O)c1cccc(NC(=O)CSC(=O)c2ccccc2)c1	Potency		13371.4	nM			inconclusive	UO_0000065					False	CHEMBL3215278	PubChem BioAssay. qHTS for Inhibitors of PLK1-PDB (polo-like kinase 1 - polo-box domain): Primary Screen. (Class of assay: confirmatory)	F	BAO_0000019	assay format	None	None	None	None	None	CHEMBL3024	Serine/threonine-protein kinase PLK1	Homo sapiens	SINGLE PROTEIN	CHEMBL1201862	7	PubChem BioAssays			None
CHEMBL1561790		0	424.53	0	2.77	SID49828610	CN(C)c1ccc(/C=C2\C(=N)N3N=C(CC(=O)N4CCCCC4)SC3=NC2=O)cc1	Potency		21192.3	nM			inactive	UO_0000065					False	CHEMBL3215278	PubChem BioAssay. qHTS for Inhibitors of PLK1-PDB (polo-like kinase 1 - polo-box domain): Primary Screen. (Class of assay: confirmatory)	F	BAO_0000019	assay format	None	None	None	None	None	CHEMBL3024	Serine/threonine-protein kinase PLK1	Homo sapiens	SINGLE PROTEIN	CHEMBL1201862	7	PubChem BioAssays			None
CHEMBL1348427		0	217.22	0	1.93	SID17387362	COC(=O)c1cc(C(C)=O)n2ccccc12	Potency		29934.9	nM			active	UO_0000065					False	CHEMBL3215278	PubChem BioAssay. qHTS for Inhibitors of PLK1-PDB (polo-like kinase 1 - polo-box domain): Primary Screen. (Class of assay: confirmatory)	F	BAO_0000019	assay format	None	None	None	None	None	CHEMBL3024	Serine/threonine-protein kinase PLK1	Homo sapiens	SINGLE PROTEIN	CHEMBL1201862	7	PubChem BioAssays			None
CHEMBL1349725		0	360.46	0	3.66	SID17411290	Cc1ccc(N=C(S)C2=C(O)c3ccccc3N(C)S2(=O)=O)cc1	Potency		26679.5	nM			inconclusive	UO_0000065					False	CHEMBL3215278	PubChem BioAssay. qHTS for Inhibitors of PLK1-PDB (polo-like kinase 1 - polo-box domain): Primary Screen. (Class of assay: confirmatory)	F	BAO_0000019	assay format	None	None	None	None	None	CHEMBL3024	Serine/threonine-protein kinase PLK1	Homo sapiens	SINGLE PROTEIN	CHEMBL1201862	7	PubChem BioAssays			None
CHEMBL1391088		0	246.23	0	3.24	SID24797482	CCCNC(=O)Nc1ccc(C(F)(F)F)cc1	Potency		26679.5	nM			inconclusive	UO_0000065					False	CHEMBL3215278	PubChem BioAssay. qHTS for Inhibitors of PLK1-PDB (polo-like kinase 1 - polo-box domain): Primary Screen. (Class of assay: confirmatory)	F	BAO_0000019	assay format	None	None	None	None	None	CHEMBL3024	Serine/threonine-protein kinase PLK1	Homo sapiens	SINGLE PROTEIN	CHEMBL1201862	7	PubChem BioAssays			None
CHEMBL1442277		0	473.60	0	2.07	SID49727550	CCC(C(=O)NCC1CCCO1)N(Cc1ccccc1)C(=O)CNS(=O)(=O)c1ccccc1	Potency		33587.5	nM			inconclusive	UO_0000065					False	CHEMBL3215278	PubChem BioAssay. qHTS for Inhibitors of PLK1-PDB (polo-like kinase 1 - polo-box domain): Primary Screen. (Class of assay: confirmatory)	F	BAO_0000019	assay format	None	None	None	None	None	CHEMBL3024	Serine/threonine-protein kinase PLK1	Homo sapiens	SINGLE PROTEIN	CHEMBL1201862	7	PubChem BioAssays			None
CHEMBL3952230		0	968.02	3	-0.18	Table S1, R13C6	CC(=O)N1CCC[C@H]1C(=O)N[C@@H](CC(C)C)C(=O)N[C@@H](Cc1cncn1CCCCO/N=C/c1c(C)nn(C(=O)OC(C)(C)C)c1C)C(=O)N[C@@H](CO)C(=O)N[C@H](C(N)=O)[C@@H](C)OP(=O)(O)O	Inhibition	'='	11.5	%				UO_0000187					False	CHEMBL3859441	Inhibition of Biotin-Ahx-PMQS(pT)PLN-NH2 binding to human N-terminal myc-tagged PLK1 polo-box domain (365 to 653 residues) expressed in HEK293T cells at 100 nM after 1 hr by ELISA	B	BAO_0000219	cell-based format	Homo sapiens	None	None	HEK-293T	None	CHEMBL3024	Serine/threonine-protein kinase PLK1	Homo sapiens	SINGLE PROTEIN	CHEMBL3856261	1	Scientific Literature	Bioorg Med Chem Lett	2016	CHEMBL3706569
CHEMBL1303371		0	282.65	0	2.73	SID24822033	CCOC(=O)CNc1ncc(C(F)(F)F)cc1Cl	Potency		26679.5	nM			inconclusive	UO_0000065					False	CHEMBL3215278	PubChem BioAssay. qHTS for Inhibitors of PLK1-PDB (polo-like kinase 1 - polo-box domain): Primary Screen. (Class of assay: confirmatory)	F	BAO_0000019	assay format	None	None	None	None	None	CHEMBL3024	Serine/threonine-protein kinase PLK1	Homo sapiens	SINGLE PROTEIN	CHEMBL1201862	7	PubChem BioAssays			None
CHEMBL1580845		0	343.32	0	2.32	SID24822970	O=C1NC(=O)N(c2ccccc2)C(=O)/C1=C/c1ccc([N+](=O)[O-])s1	Potency		2667.9	nM			active	UO_0000065					False	CHEMBL3215278	PubChem BioAssay. qHTS for Inhibitors of PLK1-PDB (polo-like kinase 1 - polo-box domain): Primary Screen. (Class of assay: confirmatory)	F	BAO_0000019	assay format	None	None	None	None	None	CHEMBL3024	Serine/threonine-protein kinase PLK1	Homo sapiens	SINGLE PROTEIN	CHEMBL1201862	7	PubChem BioAssays			None
CHEMBL1866820		0	473.62	0	2.92	SID49722193	Cc1ccc(CNC(=O)CN2C(=O)CSc3ccc(S(=O)(=O)N4CCCCC4)cc32)cc1	Potency		29934.9	nM			inconclusive	UO_0000065					False	CHEMBL3215278	PubChem BioAssay. qHTS for Inhibitors of PLK1-PDB (polo-like kinase 1 - polo-box domain): Primary Screen. (Class of assay: confirmatory)	F	BAO_0000019	assay format	None	None	None	None	None	CHEMBL3024	Serine/threonine-protein kinase PLK1	Homo sapiens	SINGLE PROTEIN	CHEMBL1201862	7	PubChem BioAssays			None
CHEMBL261129		0	430.31	0	3.37	SB-732881	CN1CCC(C(=O)Nc2n[nH]c3nc(-c4ccc(O)cc4)c(Br)cc23)CC1	Inhibition	'='	2.87	%				UO_0000187					False	CHEMBL1962097	GSK_PKIS: PLK1 mean inhibition at 1 uM [Nanosyn]	B	BAO_0000357	single protein format	None	None	None	None	None	CHEMBL3024	Serine/threonine-protein kinase PLK1	Homo sapiens	SINGLE PROTEIN	CHEMBL1961873	16	GSK Published Kinase Inhibitor Set			None
CHEMBL1326110		0	277.66	0	3.60	SID24814460	Cc1cc(Cl)n2c(nc3cc(F)c(F)cc32)c1C#N	Potency		2993.5	nM			inconclusive	UO_0000065					False	CHEMBL3215278	PubChem BioAssay. qHTS for Inhibitors of PLK1-PDB (polo-like kinase 1 - polo-box domain): Primary Screen. (Class of assay: confirmatory)	F	BAO_0000019	assay format	None	None	None	None	None	CHEMBL3024	Serine/threonine-protein kinase PLK1	Homo sapiens	SINGLE PROTEIN	CHEMBL1201862	7	PubChem BioAssays			None
CHEMBL1998759		0	273.36	0	2.67	SID24827733	C/C(=N\NC(=S)NCc1ccccc1)c1ccco1	Potency		29934.9	nM			inconclusive	UO_0000065					False	CHEMBL3215278	PubChem BioAssay. qHTS for Inhibitors of PLK1-PDB (polo-like kinase 1 - polo-box domain): Primary Screen. (Class of assay: confirmatory)	F	BAO_0000019	assay format	None	None	None	None	None	CHEMBL3024	Serine/threonine-protein kinase PLK1	Homo sapiens	SINGLE PROTEIN	CHEMBL1201862	7	PubChem BioAssays			None
CHEMBL1510460		0	280.33	0	3.87	SID17410836	CC(=O)c1cc(C#N)c(Oc2cc(C)cc(C)c2)nc1C	Potency		11917.3	nM			active	UO_0000065					False	CHEMBL3215278	PubChem BioAssay. qHTS for Inhibitors of PLK1-PDB (polo-like kinase 1 - polo-box domain): Primary Screen. (Class of assay: confirmatory)	F	BAO_0000019	assay format	None	None	None	None	None	CHEMBL3024	Serine/threonine-protein kinase PLK1	Homo sapiens	SINGLE PROTEIN	CHEMBL1201862	7	PubChem BioAssays			None
CHEMBL1704875		0	350.46	0	1.71	SID92764475	CCCc1cc(CN2CCOCC2)c(O)c(CN2CCOCC2)c1O	Potency		6701.6	nM			active	UO_0000065					False	CHEMBL3215278	PubChem BioAssay. qHTS for Inhibitors of PLK1-PDB (polo-like kinase 1 - polo-box domain): Primary Screen. (Class of assay: confirmatory)	F	BAO_0000019	assay format	None	None	None	None	None	CHEMBL3024	Serine/threonine-protein kinase PLK1	Homo sapiens	SINGLE PROTEIN	CHEMBL1201862	7	PubChem BioAssays			None
CHEMBL1503387		0	461.59	0	5.00	SID17408787	O=C(NC(NC(=S)Nc1cc(Cl)ccc1Cl)C(Cl)(Cl)Cl)c1ccco1	Potency		23778.1	nM			inconclusive	UO_0000065					False	CHEMBL3215278	PubChem BioAssay. qHTS for Inhibitors of PLK1-PDB (polo-like kinase 1 - polo-box domain): Primary Screen. (Class of assay: confirmatory)	F	BAO_0000019	assay format	None	None	None	None	None	CHEMBL3024	Serine/threonine-protein kinase PLK1	Homo sapiens	SINGLE PROTEIN	CHEMBL1201862	7	PubChem BioAssays			None
CHEMBL1448983		0	140.15	0	-0.22	SID24841135	Cc1cc(O)nc(NN)n1	Potency		37685.8	nM			inconclusive	UO_0000065					False	CHEMBL3215278	PubChem BioAssay. qHTS for Inhibitors of PLK1-PDB (polo-like kinase 1 - polo-box domain): Primary Screen. (Class of assay: confirmatory)	F	BAO_0000019	assay format	None	None	None	None	None	CHEMBL3024	Serine/threonine-protein kinase PLK1	Homo sapiens	SINGLE PROTEIN	CHEMBL1201862	7	PubChem BioAssays			None
CHEMBL1310373		0	258.30	0	2.56	SID14726412	O=C1NC(=O)C(Nc2cccc3ccccc23)S1	Potency		23778.1	nM			inconclusive	UO_0000065					False	CHEMBL3215278	PubChem BioAssay. qHTS for Inhibitors of PLK1-PDB (polo-like kinase 1 - polo-box domain): Primary Screen. (Class of assay: confirmatory)	F	BAO_0000019	assay format	None	None	None	None	None	CHEMBL3024	Serine/threonine-protein kinase PLK1	Homo sapiens	SINGLE PROTEIN	CHEMBL1201862	7	PubChem BioAssays			None
CHEMBL1460126		0	326.38	0	3.33	SID3715273	NC(=O)c1c(NC(=O)c2cc3ccccc3o2)sc2c1CCC2	Potency		29934.9	nM			inconclusive	UO_0000065					False	CHEMBL3215278	PubChem BioAssay. qHTS for Inhibitors of PLK1-PDB (polo-like kinase 1 - polo-box domain): Primary Screen. (Class of assay: confirmatory)	F	BAO_0000019	assay format	None	None	None	None	None	CHEMBL3024	Serine/threonine-protein kinase PLK1	Homo sapiens	SINGLE PROTEIN	CHEMBL1201862	7	PubChem BioAssays			None
CHEMBL1354650		0	493.60	1	6.15	SID56463412	Cc1ccc(S(=O)(=O)N2[C@H](c3ccc(C(C)C)cc3)CC=C(C(=O)O)[C@@H]2c2ccc(F)cc2)cc1	Potency		33587.5	nM			inconclusive	UO_0000065					False	CHEMBL3215278	PubChem BioAssay. qHTS for Inhibitors of PLK1-PDB (polo-like kinase 1 - polo-box domain): Primary Screen. (Class of assay: confirmatory)	F	BAO_0000019	assay format	None	None	None	None	None	CHEMBL3024	Serine/threonine-protein kinase PLK1	Homo sapiens	SINGLE PROTEIN	CHEMBL1201862	7	PubChem BioAssays			None
CHEMBL1360647		0	331.37	0	2.77	SID842183	CCOC(=O)C1=C(N)OC2=C(C(=O)CC(C)(C)C2)C1c1ccoc1	Potency		21192.3	nM			active	UO_0000065					False	CHEMBL3215278	PubChem BioAssay. qHTS for Inhibitors of PLK1-PDB (polo-like kinase 1 - polo-box domain): Primary Screen. (Class of assay: confirmatory)	F	BAO_0000019	assay format	None	None	None	None	None	CHEMBL3024	Serine/threonine-protein kinase PLK1	Homo sapiens	SINGLE PROTEIN	CHEMBL1201862	7	PubChem BioAssays			None
CHEMBL1700154		0	429.52	0	3.27	SID49717378	O=C(CCn1ccc2cc(S(=O)(=O)N3CCCC3)ccc21)NCc1cccc(F)c1	Potency		7519.3	nM			active	UO_0000065					False	CHEMBL3215278	PubChem BioAssay. qHTS for Inhibitors of PLK1-PDB (polo-like kinase 1 - polo-box domain): Primary Screen. (Class of assay: confirmatory)	F	BAO_0000019	assay format	None	None	None	None	None	CHEMBL3024	Serine/threonine-protein kinase PLK1	Homo sapiens	SINGLE PROTEIN	CHEMBL1201862	7	PubChem BioAssays			None
CHEMBL1330411		0	313.40	0	2.47	SID4257729	COc1ccc(S(=O)(=O)Nc2nnc(C(C)C)s2)cc1	Potency		26679.5	nM			inconclusive	UO_0000065					False	CHEMBL3215278	PubChem BioAssay. qHTS for Inhibitors of PLK1-PDB (polo-like kinase 1 - polo-box domain): Primary Screen. (Class of assay: confirmatory)	F	BAO_0000019	assay format	None	None	None	None	None	CHEMBL3024	Serine/threonine-protein kinase PLK1	Homo sapiens	SINGLE PROTEIN	CHEMBL1201862	7	PubChem BioAssays			None
CHEMBL1877040		0	414.41	0	1.07	SID47195399	COC(=O)c1ccc(COC(=O)CNC(=O)CNC(=O)c2ccc(OC)cc2)cc1	Potency		37685.8	nM			inconclusive	UO_0000065					False	CHEMBL3215278	PubChem BioAssay. qHTS for Inhibitors of PLK1-PDB (polo-like kinase 1 - polo-box domain): Primary Screen. (Class of assay: confirmatory)	F	BAO_0000019	assay format	None	None	None	None	None	CHEMBL3024	Serine/threonine-protein kinase PLK1	Homo sapiens	SINGLE PROTEIN	CHEMBL1201862	7	PubChem BioAssays			None
CHEMBL1339881		0	524.51	1	2.62	SID89851189	COc1ccc(N2C(=O)/C(=C\NNS(=O)(=O)c3cccc([N+](=O)[O-])c3)c3ccccc3C2=O)cc1OC	Potency		5972.8	nM			inactive	UO_0000065					False	CHEMBL3215278	PubChem BioAssay. qHTS for Inhibitors of PLK1-PDB (polo-like kinase 1 - polo-box domain): Primary Screen. (Class of assay: confirmatory)	F	BAO_0000019	assay format	None	None	None	None	None	CHEMBL3024	Serine/threonine-protein kinase PLK1	Homo sapiens	SINGLE PROTEIN	CHEMBL1201862	7	PubChem BioAssays			None
CHEMBL1871771		0	425.47	0	2.16	SID99495055	C#CCOc1ccc(/C=C2/C(=O)N(c3ccc(S(N)(=O)=O)cc3)N=C2C)cc1OC	Potency		1191.7	nM			active	UO_0000065					False	CHEMBL3215278	PubChem BioAssay. qHTS for Inhibitors of PLK1-PDB (polo-like kinase 1 - polo-box domain): Primary Screen. (Class of assay: confirmatory)	F	BAO_0000019	assay format	None	None	None	None	None	CHEMBL3024	Serine/threonine-protein kinase PLK1	Homo sapiens	SINGLE PROTEIN	CHEMBL1201862	7	PubChem BioAssays			None
CHEMBL1421228		0	329.40	0	2.47	SID24807861	N#C/C(=C/c1ccc(N2CCOCC2)o1)C(=O)NC1CCCCC1	Potency		18887.6	nM			inactive	UO_0000065					False	CHEMBL3215278	PubChem BioAssay. qHTS for Inhibitors of PLK1-PDB (polo-like kinase 1 - polo-box domain): Primary Screen. (Class of assay: confirmatory)	F	BAO_0000019	assay format	None	None	None	None	None	CHEMBL3024	Serine/threonine-protein kinase PLK1	Homo sapiens	SINGLE PROTEIN	CHEMBL1201862	7	PubChem BioAssays			None
CHEMBL1301722		0	397.39	0	-0.59	SID22400520	CCO.Cn1c2c(c(=O)n(C)c1=O)[C@@]1(C(=O)Nc3ccccc31)C(C#N)=C(N)O2	Potency		11917.3	nM			inconclusive	UO_0000065					False	CHEMBL3215278	PubChem BioAssay. qHTS for Inhibitors of PLK1-PDB (polo-like kinase 1 - polo-box domain): Primary Screen. (Class of assay: confirmatory)	F	BAO_0000019	assay format	None	None	None	None	None	CHEMBL3024	Serine/threonine-protein kinase PLK1	Homo sapiens	SINGLE PROTEIN	CHEMBL1201862	7	PubChem BioAssays			None
CHEMBL1451975		0	317.35	0	0.88	SID17504068	N#C/C(=C\c1ccc(N2CCOCC2)o1)C(=O)N1CCOCC1	Potency		16833.6	nM			inactive	UO_0000065					False	CHEMBL3215278	PubChem BioAssay. qHTS for Inhibitors of PLK1-PDB (polo-like kinase 1 - polo-box domain): Primary Screen. (Class of assay: confirmatory)	F	BAO_0000019	assay format	None	None	None	None	None	CHEMBL3024	Serine/threonine-protein kinase PLK1	Homo sapiens	SINGLE PROTEIN	CHEMBL1201862	7	PubChem BioAssays			None
CHEMBL1306854		0	432.51	0	3.81	SID26658765	COc1ccccc1CN1CN(S(=O)(=O)c2ccccc2)c2nc3ccccc3nc21	Potency		23778.1	nM			inconclusive	UO_0000065					False	CHEMBL3215278	PubChem BioAssay. qHTS for Inhibitors of PLK1-PDB (polo-like kinase 1 - polo-box domain): Primary Screen. (Class of assay: confirmatory)	F	BAO_0000019	assay format	None	None	None	None	None	CHEMBL3024	Serine/threonine-protein kinase PLK1	Homo sapiens	SINGLE PROTEIN	CHEMBL1201862	7	PubChem BioAssays			None
CHEMBL1353943		0	284.34	0	2.54	SID17503948	N#Cc1c(NC(=O)c2cnccn2)sc2c1CCCC2	Potency		26679.5	nM			active	UO_0000065					False	CHEMBL3215278	PubChem BioAssay. qHTS for Inhibitors of PLK1-PDB (polo-like kinase 1 - polo-box domain): Primary Screen. (Class of assay: confirmatory)	F	BAO_0000019	assay format	None	None	None	None	None	CHEMBL3024	Serine/threonine-protein kinase PLK1	Homo sapiens	SINGLE PROTEIN	CHEMBL1201862	7	PubChem BioAssays			None
CHEMBL1336904		0	362.42	0	0.27	SID24817323	Cc1ccccc1OCC(=O)NNC(=O)CSc1nc(N)cc(N)n1	Potency		21192.3	nM			active	UO_0000065					False	CHEMBL3215278	PubChem BioAssay. qHTS for Inhibitors of PLK1-PDB (polo-like kinase 1 - polo-box domain): Primary Screen. (Class of assay: confirmatory)	F	BAO_0000019	assay format	None	None	None	None	None	CHEMBL3024	Serine/threonine-protein kinase PLK1	Homo sapiens	SINGLE PROTEIN	CHEMBL1201862	7	PubChem BioAssays			None
CHEMBL1589542		0	445.86	0	3.59	SID24796227	COc1cc(C=C2C(=O)OC(C)(C)OC2=O)cc(Cl)c1OCC(=O)Nc1ccccc1	Potency		33587.5	nM			inconclusive	UO_0000065					False	CHEMBL3215278	PubChem BioAssay. qHTS for Inhibitors of PLK1-PDB (polo-like kinase 1 - polo-box domain): Primary Screen. (Class of assay: confirmatory)	F	BAO_0000019	assay format	None	None	None	None	None	CHEMBL3024	Serine/threonine-protein kinase PLK1	Homo sapiens	SINGLE PROTEIN	CHEMBL1201862	7	PubChem BioAssays			None
CHEMBL1471202		0	322.32	0	3.26	SID24802079	CC1=NC(=O)C(N=Nc2ccccc2C(=O)O)N1c1ccccc1	Potency		26679.5	nM			inconclusive	UO_0000065					False	CHEMBL3215278	PubChem BioAssay. qHTS for Inhibitors of PLK1-PDB (polo-like kinase 1 - polo-box domain): Primary Screen. (Class of assay: confirmatory)	F	BAO_0000019	assay format	None	None	None	None	None	CHEMBL3024	Serine/threonine-protein kinase PLK1	Homo sapiens	SINGLE PROTEIN	CHEMBL1201862	7	PubChem BioAssays			None
CHEMBL1446313		0	351.36	0	1.78	SID24822905	O=C(O)C1Sc2nc(O)sc2C2c3ccc(O)cc3OC(=O)C12	Potency		29934.9	nM			active	UO_0000065					False	CHEMBL3215278	PubChem BioAssay. qHTS for Inhibitors of PLK1-PDB (polo-like kinase 1 - polo-box domain): Primary Screen. (Class of assay: confirmatory)	F	BAO_0000019	assay format	None	None	None	None	None	CHEMBL3024	Serine/threonine-protein kinase PLK1	Homo sapiens	SINGLE PROTEIN	CHEMBL1201862	7	PubChem BioAssays			None
CHEMBL3187785		0	428.92	0	3.14	SID103076109	O=C(O)c1ccc(Cl)cc1NC(=O)C1CCN(S(=O)(=O)c2cccs2)CC1	Potency		59727.9	nM			inconclusive	UO_0000065					False	CHEMBL3215278	PubChem BioAssay. qHTS for Inhibitors of PLK1-PDB (polo-like kinase 1 - polo-box domain): Primary Screen. (Class of assay: confirmatory)	F	BAO_0000019	assay format	None	None	None	None	None	CHEMBL3024	Serine/threonine-protein kinase PLK1	Homo sapiens	SINGLE PROTEIN	CHEMBL1201862	7	PubChem BioAssays			None
CHEMBL1550861		0	275.38	0	3.08	SID4263979	CC(C)(C)c1ccc(C(=O)CSc2nc[nH]n2)cc1	Potency		19952.6	nM			active	UO_0000065					False	CHEMBL3215278	PubChem BioAssay. qHTS for Inhibitors of PLK1-PDB (polo-like kinase 1 - polo-box domain): Primary Screen. (Class of assay: confirmatory)	F	BAO_0000019	assay format	None	None	None	None	None	CHEMBL3024	Serine/threonine-protein kinase PLK1	Homo sapiens	SINGLE PROTEIN	CHEMBL1201862	7	PubChem BioAssays			None
CHEMBL1731930		0	350.51	0	3.87	SID24832073	C=CCn1c(SCC2CCCCO2)nc2sc(CC)cc2c1=O	Potency		26679.5	nM			active	UO_0000065					False	CHEMBL3215278	PubChem BioAssay. qHTS for Inhibitors of PLK1-PDB (polo-like kinase 1 - polo-box domain): Primary Screen. (Class of assay: confirmatory)	F	BAO_0000019	assay format	None	None	None	None	None	CHEMBL3024	Serine/threonine-protein kinase PLK1	Homo sapiens	SINGLE PROTEIN	CHEMBL1201862	7	PubChem BioAssays			None
CHEMBL1564495		0	294.35	0	0.74	SID49737109	OCC[C@@H]1C[C@@H](O)[C@H](O)[C@]2(CCc3ccccc3CO2)O1	Potency		26679.5	nM			inconclusive	UO_0000065					False	CHEMBL3215278	PubChem BioAssay. qHTS for Inhibitors of PLK1-PDB (polo-like kinase 1 - polo-box domain): Primary Screen. (Class of assay: confirmatory)	F	BAO_0000019	assay format	None	None	None	None	None	CHEMBL3024	Serine/threonine-protein kinase PLK1	Homo sapiens	SINGLE PROTEIN	CHEMBL1201862	7	PubChem BioAssays			None
CHEMBL1572208		0	383.40	0	4.92	SID17386668	COC(=O)c1c(C(=O)OC)c2cccc3cc(-c4ccccc4)c4ccc1c4n32	Potency		33587.5	nM			inconclusive	UO_0000065					False	CHEMBL3215278	PubChem BioAssay. qHTS for Inhibitors of PLK1-PDB (polo-like kinase 1 - polo-box domain): Primary Screen. (Class of assay: confirmatory)	F	BAO_0000019	assay format	None	None	None	None	None	CHEMBL3024	Serine/threonine-protein kinase PLK1	Homo sapiens	SINGLE PROTEIN	CHEMBL1201862	7	PubChem BioAssays			None
CHEMBL1476624		0	427.25	1	5.29	SID49648765	Cc1c(CCC(=O)O)c(=O)oc2cc3occ(-c4ccc(Br)cc4)c3cc12	Potency		23778.1	nM			inconclusive	UO_0000065					False	CHEMBL3215278	PubChem BioAssay. qHTS for Inhibitors of PLK1-PDB (polo-like kinase 1 - polo-box domain): Primary Screen. (Class of assay: confirmatory)	F	BAO_0000019	assay format	None	None	None	None	None	CHEMBL3024	Serine/threonine-protein kinase PLK1	Homo sapiens	SINGLE PROTEIN	CHEMBL1201862	7	PubChem BioAssays			None
CHEMBL1384154		0	505.70	2	7.54	SID26725007	COC(=O)c1cccc(C23CC4(C2)[C@@H](c2ccccc2)N(CC2CCCCC2)C[C@@H]4C3c2ccccc2)c1	Potency		75193.0	nM			inactive	UO_0000065					False	CHEMBL3215278	PubChem BioAssay. qHTS for Inhibitors of PLK1-PDB (polo-like kinase 1 - polo-box domain): Primary Screen. (Class of assay: confirmatory)	F	BAO_0000019	assay format	None	None	None	None	None	CHEMBL3024	Serine/threonine-protein kinase PLK1	Homo sapiens	SINGLE PROTEIN	CHEMBL1201862	7	PubChem BioAssays			None
CHEMBL1566115		0	420.26	0	3.33	SID24796033	COc1ccc(N2CCN(C(=O)c3cccc(Br)c3)CC2)c([N+](=O)[O-])c1	Potency		26679.5	nM			active	UO_0000065					False	CHEMBL3215278	PubChem BioAssay. qHTS for Inhibitors of PLK1-PDB (polo-like kinase 1 - polo-box domain): Primary Screen. (Class of assay: confirmatory)	F	BAO_0000019	assay format	None	None	None	None	None	CHEMBL3024	Serine/threonine-protein kinase PLK1	Homo sapiens	SINGLE PROTEIN	CHEMBL1201862	7	PubChem BioAssays			None
CHEMBL3195906		0	294.31	0	3.26	SID26660406	O=C(O)c1ccc(N/N=C/C2=Cc3ccccc3OC2)cc1	Potency		23778.1	nM			active	UO_0000065					False	CHEMBL3215278	PubChem BioAssay. qHTS for Inhibitors of PLK1-PDB (polo-like kinase 1 - polo-box domain): Primary Screen. (Class of assay: confirmatory)	F	BAO_0000019	assay format	None	None	None	None	None	CHEMBL3024	Serine/threonine-protein kinase PLK1	Homo sapiens	SINGLE PROTEIN	CHEMBL1201862	7	PubChem BioAssays			None
CHEMBL1333249		0	434.41	0	1.51	SID47193482	Cn1c(N)c(C(=O)COC(=O)c2cc(-c3ccco3)nc3ccccc23)c(=O)n(C)c1=O	Potency		26679.5	nM			inconclusive	UO_0000065					False	CHEMBL3215278	PubChem BioAssay. qHTS for Inhibitors of PLK1-PDB (polo-like kinase 1 - polo-box domain): Primary Screen. (Class of assay: confirmatory)	F	BAO_0000019	assay format	None	None	None	None	None	CHEMBL3024	Serine/threonine-protein kinase PLK1	Homo sapiens	SINGLE PROTEIN	CHEMBL1201862	7	PubChem BioAssays			None
CHEMBL1304206		0	356.41	0	2.49	SID14721227	COC(=O)c1ccc(NC(=O)CSc2nc3cccnc3n2C)cc1	Potency		29934.9	nM			inconclusive	UO_0000065					False	CHEMBL3215278	PubChem BioAssay. qHTS for Inhibitors of PLK1-PDB (polo-like kinase 1 - polo-box domain): Primary Screen. (Class of assay: confirmatory)	F	BAO_0000019	assay format	None	None	None	None	None	CHEMBL3024	Serine/threonine-protein kinase PLK1	Homo sapiens	SINGLE PROTEIN	CHEMBL1201862	7	PubChem BioAssays			None
CHEMBL1426946		0	294.36	0	2.48	SID24812837	CC1CCCN(c2ccc3nc4ccccc4c(=O)n3n2)C1	Potency		23778.1	nM			inconclusive	UO_0000065					False	CHEMBL3215278	PubChem BioAssay. qHTS for Inhibitors of PLK1-PDB (polo-like kinase 1 - polo-box domain): Primary Screen. (Class of assay: confirmatory)	F	BAO_0000019	assay format	None	None	None	None	None	CHEMBL3024	Serine/threonine-protein kinase PLK1	Homo sapiens	SINGLE PROTEIN	CHEMBL1201862	7	PubChem BioAssays			None
CHEMBL1518265		0	415.93	0	4.61	SID22401278	CCOc1ccc2nc(N3C(=O)/C(=C/c4ccc(Cl)cc4)NC3=S)sc2c1	Potency		16833.6	nM			inconclusive	UO_0000065					False	CHEMBL3215278	PubChem BioAssay. qHTS for Inhibitors of PLK1-PDB (polo-like kinase 1 - polo-box domain): Primary Screen. (Class of assay: confirmatory)	F	BAO_0000019	assay format	None	None	None	None	None	CHEMBL3024	Serine/threonine-protein kinase PLK1	Homo sapiens	SINGLE PROTEIN	CHEMBL1201862	7	PubChem BioAssays			None
CHEMBL1431608		0	278.29	0	2.13	SID49665816	Cc1ccc(S(=O)(=O)c2ccc([N+](=O)[O-])cn2)cc1	Potency		1500.3	nM			inconclusive	UO_0000065					False	CHEMBL3215278	PubChem BioAssay. qHTS for Inhibitors of PLK1-PDB (polo-like kinase 1 - polo-box domain): Primary Screen. (Class of assay: confirmatory)	F	BAO_0000019	assay format	None	None	None	None	None	CHEMBL3024	Serine/threonine-protein kinase PLK1	Homo sapiens	SINGLE PROTEIN	CHEMBL1201862	7	PubChem BioAssays			None
CHEMBL1540849		0	330.35	0	1.39	SID14722455	COCc1nnc(NS(=O)(=O)c2ccc([N+](=O)[O-])cc2)s1	Potency		23778.1	nM			inconclusive	UO_0000065					False	CHEMBL3215278	PubChem BioAssay. qHTS for Inhibitors of PLK1-PDB (polo-like kinase 1 - polo-box domain): Primary Screen. (Class of assay: confirmatory)	F	BAO_0000019	assay format	None	None	None	None	None	CHEMBL3024	Serine/threonine-protein kinase PLK1	Homo sapiens	SINGLE PROTEIN	CHEMBL1201862	7	PubChem BioAssays			None
CHEMBL1723414		0	389.44	0	4.92	SID85199066	CC(=O)c1ccc(-c2ccc(C(=O)Nc3nc(-c4ccccn4)cs3)o2)cc1	Potency		26679.5	nM			active	UO_0000065					False	CHEMBL3215278	PubChem BioAssay. qHTS for Inhibitors of PLK1-PDB (polo-like kinase 1 - polo-box domain): Primary Screen. (Class of assay: confirmatory)	F	BAO_0000019	assay format	None	None	None	None	None	CHEMBL3024	Serine/threonine-protein kinase PLK1	Homo sapiens	SINGLE PROTEIN	CHEMBL1201862	7	PubChem BioAssays			None
CHEMBL1309709		0	377.35	0	1.19	SID14738093	COc1cc(/C=C/c2c([N+](=O)[O-])c(=O)n(C)c(=O)n2C)cc(OC)c1OC	Potency		37685.8	nM			inconclusive	UO_0000065					False	CHEMBL3215278	PubChem BioAssay. qHTS for Inhibitors of PLK1-PDB (polo-like kinase 1 - polo-box domain): Primary Screen. (Class of assay: confirmatory)	F	BAO_0000019	assay format	None	None	None	None	None	CHEMBL3024	Serine/threonine-protein kinase PLK1	Homo sapiens	SINGLE PROTEIN	CHEMBL1201862	7	PubChem BioAssays			None
CHEMBL1349629		0	340.19	0	3.52	SID26669975	Nc1nc2ncc(C(=O)c3cc(Cl)cc(Cl)c3O)cc2s1	Potency		21192.3	nM			inconclusive	UO_0000065					False	CHEMBL3215278	PubChem BioAssay. qHTS for Inhibitors of PLK1-PDB (polo-like kinase 1 - polo-box domain): Primary Screen. (Class of assay: confirmatory)	F	BAO_0000019	assay format	None	None	None	None	None	CHEMBL3024	Serine/threonine-protein kinase PLK1	Homo sapiens	SINGLE PROTEIN	CHEMBL1201862	7	PubChem BioAssays			None
CHEMBL1542518		0	282.33	0	3.04	SID7968154	c1ccc(Cc2nnc3sc(-c4ccco4)nn23)cc1	Potency		21192.3	nM			active	UO_0000065					False	CHEMBL3215278	PubChem BioAssay. qHTS for Inhibitors of PLK1-PDB (polo-like kinase 1 - polo-box domain): Primary Screen. (Class of assay: confirmatory)	F	BAO_0000019	assay format	None	None	None	None	None	CHEMBL3024	Serine/threonine-protein kinase PLK1	Homo sapiens	SINGLE PROTEIN	CHEMBL1201862	7	PubChem BioAssays			None
CHEMBL1411353		0	396.47	0	3.83	SID49716347	CCn1c(=O)n(CC)c2cc(N3CCCC3)c(NC(=O)c3ccccc3F)cc21	Potency		23778.1	nM			active	UO_0000065					False	CHEMBL3215278	PubChem BioAssay. qHTS for Inhibitors of PLK1-PDB (polo-like kinase 1 - polo-box domain): Primary Screen. (Class of assay: confirmatory)	F	BAO_0000019	assay format	None	None	None	None	None	CHEMBL3024	Serine/threonine-protein kinase PLK1	Homo sapiens	SINGLE PROTEIN	CHEMBL1201862	7	PubChem BioAssays			None
CHEMBL1479740		0	494.57	0	4.77	SID14745449	O=C(Nc1nnc(SCc2ccc(F)cc2)s1)C1Cc2ccccc2CN1C(=O)c1ccco1	Potency		26679.5	nM			active	UO_0000065					False	CHEMBL3215278	PubChem BioAssay. qHTS for Inhibitors of PLK1-PDB (polo-like kinase 1 - polo-box domain): Primary Screen. (Class of assay: confirmatory)	F	BAO_0000019	assay format	None	None	None	None	None	CHEMBL3024	Serine/threonine-protein kinase PLK1	Homo sapiens	SINGLE PROTEIN	CHEMBL1201862	7	PubChem BioAssays			None
CHEMBL1311754		0	299.15	0	3.15	SID24829518	O=C(/C=C/c1ccc(Br)o1)Nc1nccs1	Potency		21192.3	nM			active	UO_0000065					False	CHEMBL3215278	PubChem BioAssay. qHTS for Inhibitors of PLK1-PDB (polo-like kinase 1 - polo-box domain): Primary Screen. (Class of assay: confirmatory)	F	BAO_0000019	assay format	None	None	None	None	None	CHEMBL3024	Serine/threonine-protein kinase PLK1	Homo sapiens	SINGLE PROTEIN	CHEMBL1201862	7	PubChem BioAssays			None
CHEMBL1466471		0	428.45	0	4.92	SID17505082	Cc1cccc(NC(=O)Cn2c(O)c(N=NC(=O)c3ccccc3O)c3ccccc32)c1	Potency		75193.0	nM			inconclusive	UO_0000065					False	CHEMBL3215278	PubChem BioAssay. qHTS for Inhibitors of PLK1-PDB (polo-like kinase 1 - polo-box domain): Primary Screen. (Class of assay: confirmatory)	F	BAO_0000019	assay format	None	None	None	None	None	CHEMBL3024	Serine/threonine-protein kinase PLK1	Homo sapiens	SINGLE PROTEIN	CHEMBL1201862	7	PubChem BioAssays			None
CHEMBL1402462		0	362.43	0	2.87	SID24792367	O=C(Nc1ccccc1F)C1CCCN(S(=O)(=O)c2ccccc2)C1	Potency		3358.7	nM			active	UO_0000065					False	CHEMBL3215278	PubChem BioAssay. qHTS for Inhibitors of PLK1-PDB (polo-like kinase 1 - polo-box domain): Primary Screen. (Class of assay: confirmatory)	F	BAO_0000019	assay format	None	None	None	None	None	CHEMBL3024	Serine/threonine-protein kinase PLK1	Homo sapiens	SINGLE PROTEIN	CHEMBL1201862	7	PubChem BioAssays			None
CHEMBL1418937		0	543.54	2	5.64	SID22401181	CCN(CC)c1ccc(S(=O)(=O)Nc2cc(Cl)ccc2Cl)cc1NC(=S)NC(=O)C1CCCC1	Potency		9466.2	nM			active	UO_0000065					False	CHEMBL3215278	PubChem BioAssay. qHTS for Inhibitors of PLK1-PDB (polo-like kinase 1 - polo-box domain): Primary Screen. (Class of assay: confirmatory)	F	BAO_0000019	assay format	None	None	None	None	None	CHEMBL3024	Serine/threonine-protein kinase PLK1	Homo sapiens	SINGLE PROTEIN	CHEMBL1201862	7	PubChem BioAssays			None
CHEMBL1417282		0	308.41	0	4.42	SID49677928	CCOc1ccc(NC(=S)c2ccc3ccccc3n2)cc1	Potency		2667.9	nM			active	UO_0000065					False	CHEMBL3215278	PubChem BioAssay. qHTS for Inhibitors of PLK1-PDB (polo-like kinase 1 - polo-box domain): Primary Screen. (Class of assay: confirmatory)	F	BAO_0000019	assay format	None	None	None	None	None	CHEMBL3024	Serine/threonine-protein kinase PLK1	Homo sapiens	SINGLE PROTEIN	CHEMBL1201862	7	PubChem BioAssays			None
CHEMBL1557243		0	404.30	0	4.22	SID47204543	CC(C)n1cc(/C=C/c2cc[n+](C)cc2)c2ccccc21.[I-]	Potency		11917.3	nM			inactive	UO_0000065					False	CHEMBL3215278	PubChem BioAssay. qHTS for Inhibitors of PLK1-PDB (polo-like kinase 1 - polo-box domain): Primary Screen. (Class of assay: confirmatory)	F	BAO_0000019	assay format	None	None	None	None	None	CHEMBL3024	Serine/threonine-protein kinase PLK1	Homo sapiens	SINGLE PROTEIN	CHEMBL1201862	7	PubChem BioAssays			None
CHEMBL1494694		0	323.42	0	3.63	SID24797473	Cc1sc(N=C(S)Nc2ccc(F)cc2)c(C(N)=O)c1C	Potency		18887.6	nM			inconclusive	UO_0000065					False	CHEMBL3215278	PubChem BioAssay. qHTS for Inhibitors of PLK1-PDB (polo-like kinase 1 - polo-box domain): Primary Screen. (Class of assay: confirmatory)	F	BAO_0000019	assay format	None	None	None	None	None	CHEMBL3024	Serine/threonine-protein kinase PLK1	Homo sapiens	SINGLE PROTEIN	CHEMBL1201862	7	PubChem BioAssays			None
CHEMBL1602800		0	552.05	1	4.71	SID22409089	O=C(Nc1cc(S(=O)(=O)N2CCCCC2)ccc1Cl)c1ccccc1NS(=O)(=O)c1ccc(F)cc1	Potency		21192.3	nM			inconclusive	UO_0000065					False	CHEMBL3215278	PubChem BioAssay. qHTS for Inhibitors of PLK1-PDB (polo-like kinase 1 - polo-box domain): Primary Screen. (Class of assay: confirmatory)	F	BAO_0000019	assay format	None	None	None	None	None	CHEMBL3024	Serine/threonine-protein kinase PLK1	Homo sapiens	SINGLE PROTEIN	CHEMBL1201862	7	PubChem BioAssays			None
CHEMBL1381785		0	307.26	0	1.31	SID24829460	CC(=O)C(=NNc1cc2c(cc1[N+](=O)[O-])OCCO2)C(C)=O	Potency		33587.5	nM			inconclusive	UO_0000065					False	CHEMBL3215278	PubChem BioAssay. qHTS for Inhibitors of PLK1-PDB (polo-like kinase 1 - polo-box domain): Primary Screen. (Class of assay: confirmatory)	F	BAO_0000019	assay format	None	None	None	None	None	CHEMBL3024	Serine/threonine-protein kinase PLK1	Homo sapiens	SINGLE PROTEIN	CHEMBL1201862	7	PubChem BioAssays			None
CHEMBL1865997		0	286.33	0	2.76	SID89855359	Nc1c(C2CCCCC2)c(=O)on1C(=O)c1ccccc1	Potency		23778.1	nM			active	UO_0000065					False	CHEMBL3215278	PubChem BioAssay. qHTS for Inhibitors of PLK1-PDB (polo-like kinase 1 - polo-box domain): Primary Screen. (Class of assay: confirmatory)	F	BAO_0000019	assay format	None	None	None	None	None	CHEMBL3024	Serine/threonine-protein kinase PLK1	Homo sapiens	SINGLE PROTEIN	CHEMBL1201862	7	PubChem BioAssays			None
CHEMBL1483965		0	434.54	0	2.69	SID51089174	Cc1ccccc1N1CC(C(=O)Nc2nnc(SCCC3OCCO3)s2)CC1=O	Potency		21192.3	nM			active	UO_0000065					False	CHEMBL3215278	PubChem BioAssay. qHTS for Inhibitors of PLK1-PDB (polo-like kinase 1 - polo-box domain): Primary Screen. (Class of assay: confirmatory)	F	BAO_0000019	assay format	None	None	None	None	None	CHEMBL3024	Serine/threonine-protein kinase PLK1	Homo sapiens	SINGLE PROTEIN	CHEMBL1201862	7	PubChem BioAssays			None
CHEMBL1865006		0	351.74	0	2.15	SID24833069	COCCOC(=O)c1cc(C(=O)c2cc(Cl)ccc2O)coc1=N	Potency		23778.1	nM			inconclusive	UO_0000065					False	CHEMBL3215278	PubChem BioAssay. qHTS for Inhibitors of PLK1-PDB (polo-like kinase 1 - polo-box domain): Primary Screen. (Class of assay: confirmatory)	F	BAO_0000019	assay format	None	None	None	None	None	CHEMBL3024	Serine/threonine-protein kinase PLK1	Homo sapiens	SINGLE PROTEIN	CHEMBL1201862	7	PubChem BioAssays			None
CHEMBL2135469		0	437.54	0	4.45	SID124755424	CCCCCN1C(=O)c2cc(OC)ccc2[C@@]2(C(=O)OCC)Cc3cc(OC)ccc3[C@@H]12	Potency		4744.4	nM			active	UO_0000065					False	CHEMBL3215278	PubChem BioAssay. qHTS for Inhibitors of PLK1-PDB (polo-like kinase 1 - polo-box domain): Primary Screen. (Class of assay: confirmatory)	F	BAO_0000019	assay format	None	None	None	None	None	CHEMBL3024	Serine/threonine-protein kinase PLK1	Homo sapiens	SINGLE PROTEIN	CHEMBL1201862	7	PubChem BioAssays			None
CHEMBL1734170		0	265.70	0	3.08	SID24795364	CCOC(=O)c1cnc2c(C)ccc(Cl)c2c1O	Potency		18887.6	nM			active	UO_0000065					False	CHEMBL3215278	PubChem BioAssay. qHTS for Inhibitors of PLK1-PDB (polo-like kinase 1 - polo-box domain): Primary Screen. (Class of assay: confirmatory)	F	BAO_0000019	assay format	None	None	None	None	None	CHEMBL3024	Serine/threonine-protein kinase PLK1	Homo sapiens	SINGLE PROTEIN	CHEMBL1201862	7	PubChem BioAssays			None
CHEMBL1508519		0	275.39	0	3.53	SID857269	CC(C)Oc1ccc(C(=O)CCN2CCCCC2)cc1	Potency		23778.1	nM			inconclusive	UO_0000065					False	CHEMBL3215278	PubChem BioAssay. qHTS for Inhibitors of PLK1-PDB (polo-like kinase 1 - polo-box domain): Primary Screen. (Class of assay: confirmatory)	F	BAO_0000019	assay format	None	None	None	None	None	CHEMBL3024	Serine/threonine-protein kinase PLK1	Homo sapiens	SINGLE PROTEIN	CHEMBL1201862	7	PubChem BioAssays			None
CHEMBL1326705		0	218.32	0	2.90	SID7976460	N#Cc1cc2c(nc1S)CCCCCC2	Potency		26679.5	nM			active	UO_0000065					False	CHEMBL3215278	PubChem BioAssay. qHTS for Inhibitors of PLK1-PDB (polo-like kinase 1 - polo-box domain): Primary Screen. (Class of assay: confirmatory)	F	BAO_0000019	assay format	None	None	None	None	None	CHEMBL3024	Serine/threonine-protein kinase PLK1	Homo sapiens	SINGLE PROTEIN	CHEMBL1201862	7	PubChem BioAssays			None
CHEMBL2136810		0	813.88	2	5.48	SID99359759	C#CCN(C[C@@H]1[C@@H](OC(=O)NCc2ccccc2F)[C@@H](OC(=O)NCc2ccccc2F)CN(C(=O)OC(C)C)N1C(=O)OC(C)C)S(=O)(=O)c1ccc(C)cc1	Potency		29934.9	nM			inconclusive	UO_0000065					False	CHEMBL3215278	PubChem BioAssay. qHTS for Inhibitors of PLK1-PDB (polo-like kinase 1 - polo-box domain): Primary Screen. (Class of assay: confirmatory)	F	BAO_0000019	assay format	None	None	None	None	None	CHEMBL3024	Serine/threonine-protein kinase PLK1	Homo sapiens	SINGLE PROTEIN	CHEMBL1201862	7	PubChem BioAssays			None
CHEMBL1335493		0	316.32	0	2.83	SID24826149	O=C(Nc1ccon1)c1ccc(N2CCCCC2)c([N+](=O)[O-])c1	Potency		23778.1	nM			inconclusive	UO_0000065					False	CHEMBL3215278	PubChem BioAssay. qHTS for Inhibitors of PLK1-PDB (polo-like kinase 1 - polo-box domain): Primary Screen. (Class of assay: confirmatory)	F	BAO_0000019	assay format	None	None	None	None	None	CHEMBL3024	Serine/threonine-protein kinase PLK1	Homo sapiens	SINGLE PROTEIN	CHEMBL1201862	7	PubChem BioAssays			None
CHEMBL1502598		0	349.91	0	2.70	SID14739244	CN(C)Cc1cc(CN(C)C)c(O)c(CCc2ccccc2)n1.Cl	Potency		33587.5	nM			inconclusive	UO_0000065					False	CHEMBL3215278	PubChem BioAssay. qHTS for Inhibitors of PLK1-PDB (polo-like kinase 1 - polo-box domain): Primary Screen. (Class of assay: confirmatory)	F	BAO_0000019	assay format	None	None	None	None	None	CHEMBL3024	Serine/threonine-protein kinase PLK1	Homo sapiens	SINGLE PROTEIN	CHEMBL1201862	7	PubChem BioAssays			None
CHEMBL1563527		0	307.31	0	3.15	SID49679120	CC1=C(Nc2ccc(C(=O)O)cc2)C(=O)c2ccccc2C1=O	Potency		21192.3	nM			inconclusive	UO_0000065					False	CHEMBL3215278	PubChem BioAssay. qHTS for Inhibitors of PLK1-PDB (polo-like kinase 1 - polo-box domain): Primary Screen. (Class of assay: confirmatory)	F	BAO_0000019	assay format	None	None	None	None	None	CHEMBL3024	Serine/threonine-protein kinase PLK1	Homo sapiens	SINGLE PROTEIN	CHEMBL1201862	7	PubChem BioAssays			None
CHEMBL1486173		0	348.37	1	5.03	SID49674290	O=C(O)/C(=C\c1cccc(OCc2ccccc2)c1)c1ccc(F)cc1	Potency		33587.5	nM			inconclusive	UO_0000065					False	CHEMBL3215278	PubChem BioAssay. qHTS for Inhibitors of PLK1-PDB (polo-like kinase 1 - polo-box domain): Primary Screen. (Class of assay: confirmatory)	F	BAO_0000019	assay format	None	None	None	None	None	CHEMBL3024	Serine/threonine-protein kinase PLK1	Homo sapiens	SINGLE PROTEIN	CHEMBL1201862	7	PubChem BioAssays			None
CHEMBL1534084		0	326.42	0	4.16	SID49718536	Cc1ccc(NC2CCCN(C(=O)c3ccc(F)cc3)C2)cc1C	Potency		6701.6	nM			active	UO_0000065					False	CHEMBL3215278	PubChem BioAssay. qHTS for Inhibitors of PLK1-PDB (polo-like kinase 1 - polo-box domain): Primary Screen. (Class of assay: confirmatory)	F	BAO_0000019	assay format	None	None	None	None	None	CHEMBL3024	Serine/threonine-protein kinase PLK1	Homo sapiens	SINGLE PROTEIN	CHEMBL1201862	7	PubChem BioAssays			None
CHEMBL1379894		0	459.46	1	5.67	SID24801954	CC1(C)CC(=O)C2=C(C1)c1c(ccc3ccccc13)NC2c1cc([N+](=O)[O-])cc([N+](=O)[O-])c1O	Potency		3358.7	nM			active	UO_0000065					False	CHEMBL3215278	PubChem BioAssay. qHTS for Inhibitors of PLK1-PDB (polo-like kinase 1 - polo-box domain): Primary Screen. (Class of assay: confirmatory)	F	BAO_0000019	assay format	None	None	None	None	None	CHEMBL3024	Serine/threonine-protein kinase PLK1	Homo sapiens	SINGLE PROTEIN	CHEMBL1201862	7	PubChem BioAssays			None
CHEMBL1887807		0	193.32	0	0.57	SID99358689	NC(=S)NN=C1CSSC1	Potency		37685.8	nM			inconclusive	UO_0000065					False	CHEMBL3215278	PubChem BioAssay. qHTS for Inhibitors of PLK1-PDB (polo-like kinase 1 - polo-box domain): Primary Screen. (Class of assay: confirmatory)	F	BAO_0000019	assay format	None	None	None	None	None	CHEMBL3024	Serine/threonine-protein kinase PLK1	Homo sapiens	SINGLE PROTEIN	CHEMBL1201862	7	PubChem BioAssays			None
CHEMBL1600456		0	372.42	0	4.65	SID57258688	CN(CCOc1ccccc1)C(=O)c1cc(-c2ccco2)nc2ccccc12	Potency		26679.5	nM			inconclusive	UO_0000065					False	CHEMBL3215278	PubChem BioAssay. qHTS for Inhibitors of PLK1-PDB (polo-like kinase 1 - polo-box domain): Primary Screen. (Class of assay: confirmatory)	F	BAO_0000019	assay format	None	None	None	None	None	CHEMBL3024	Serine/threonine-protein kinase PLK1	Homo sapiens	SINGLE PROTEIN	CHEMBL1201862	7	PubChem BioAssays			None
CHEMBL1320533		0	456.96	0	4.85	SID22410122	CCCc1cc(O)nc(SCC(=O)N2N=C(c3ccc(Cl)cc3)CC2c2ccco2)n1	Potency		29934.9	nM			inconclusive	UO_0000065					False	CHEMBL3215278	PubChem BioAssay. qHTS for Inhibitors of PLK1-PDB (polo-like kinase 1 - polo-box domain): Primary Screen. (Class of assay: confirmatory)	F	BAO_0000019	assay format	None	None	None	None	None	CHEMBL3024	Serine/threonine-protein kinase PLK1	Homo sapiens	SINGLE PROTEIN	CHEMBL1201862	7	PubChem BioAssays			None
CHEMBL3190271		0	388.06	0	3.31	SID849497	COc1c(Br)cc(Br)cc1/C=N/n1c(C)nnc1C	Potency		26679.5	nM			active	UO_0000065					False	CHEMBL3215278	PubChem BioAssay. qHTS for Inhibitors of PLK1-PDB (polo-like kinase 1 - polo-box domain): Primary Screen. (Class of assay: confirmatory)	F	BAO_0000019	assay format	None	None	None	None	None	CHEMBL3024	Serine/threonine-protein kinase PLK1	Homo sapiens	SINGLE PROTEIN	CHEMBL1201862	7	PubChem BioAssays			None
CHEMBL1305398		0	353.43	0	1.91	SID26657879	NC(=O)NC(=O)COC(=O)CCCSc1nc2ccccc2s1	Potency		21192.3	nM			active	UO_0000065					False	CHEMBL3215278	PubChem BioAssay. qHTS for Inhibitors of PLK1-PDB (polo-like kinase 1 - polo-box domain): Primary Screen. (Class of assay: confirmatory)	F	BAO_0000019	assay format	None	None	None	None	None	CHEMBL3024	Serine/threonine-protein kinase PLK1	Homo sapiens	SINGLE PROTEIN	CHEMBL1201862	7	PubChem BioAssays			None
CHEMBL1325446		0	363.81	0	3.45	SID847321	Cc1nn(-c2cccc(Cl)c2)c2c1C(c1cccnc1)C(C#N)=C(N)O2	Potency		26679.5	nM			inconclusive	UO_0000065					False	CHEMBL3215278	PubChem BioAssay. qHTS for Inhibitors of PLK1-PDB (polo-like kinase 1 - polo-box domain): Primary Screen. (Class of assay: confirmatory)	F	BAO_0000019	assay format	None	None	None	None	None	CHEMBL3024	Serine/threonine-protein kinase PLK1	Homo sapiens	SINGLE PROTEIN	CHEMBL1201862	7	PubChem BioAssays			None
CHEMBL1371749		0	310.35	0	3.16	SID24817448	CCOC(=O)n1c(=O)n(Cc2cccc(C)c2)c2ccccc21	Potency		11917.3	nM			active	UO_0000065					False	CHEMBL3215278	PubChem BioAssay. qHTS for Inhibitors of PLK1-PDB (polo-like kinase 1 - polo-box domain): Primary Screen. (Class of assay: confirmatory)	F	BAO_0000019	assay format	None	None	None	None	None	CHEMBL3024	Serine/threonine-protein kinase PLK1	Homo sapiens	SINGLE PROTEIN	CHEMBL1201862	7	PubChem BioAssays			None
CHEMBL1519541		0	354.37	0	0.92	SID22416075	Cc1c(C=C2C(=O)N(C)C(=O)N(C)C2=O)c(=O)n(-c2ccccc2)n1C	Potency		23778.1	nM			inconclusive	UO_0000065					False	CHEMBL3215278	PubChem BioAssay. qHTS for Inhibitors of PLK1-PDB (polo-like kinase 1 - polo-box domain): Primary Screen. (Class of assay: confirmatory)	F	BAO_0000019	assay format	None	None	None	None	None	CHEMBL3024	Serine/threonine-protein kinase PLK1	Homo sapiens	SINGLE PROTEIN	CHEMBL1201862	7	PubChem BioAssays			None
CHEMBL1486099		0	372.71	0	3.54	SID24821960	Cc1nn(-c2ncc(C(F)(F)F)cc2Cl)c(=O)n1-c1ccc(F)cc1	Potency		23778.1	nM			inconclusive	UO_0000065					False	CHEMBL3215278	PubChem BioAssay. qHTS for Inhibitors of PLK1-PDB (polo-like kinase 1 - polo-box domain): Primary Screen. (Class of assay: confirmatory)	F	BAO_0000019	assay format	None	None	None	None	None	CHEMBL3024	Serine/threonine-protein kinase PLK1	Homo sapiens	SINGLE PROTEIN	CHEMBL1201862	7	PubChem BioAssays			None
CHEMBL1468386		0	314.17	0	2.98	SID24820711	O=C(CCCCl)OCc1cn(-c2ccc(Cl)cc2)nn1	Potency		26679.5	nM			inconclusive	UO_0000065					False	CHEMBL3215278	PubChem BioAssay. qHTS for Inhibitors of PLK1-PDB (polo-like kinase 1 - polo-box domain): Primary Screen. (Class of assay: confirmatory)	F	BAO_0000019	assay format	None	None	None	None	None	CHEMBL3024	Serine/threonine-protein kinase PLK1	Homo sapiens	SINGLE PROTEIN	CHEMBL1201862	7	PubChem BioAssays			None
CHEMBL1571381		0	296.78	0	3.32	SID26662885	Cl.O=[N+]([O-])c1ccc(SCCc2ccncc2)cc1	Potency		11917.3	nM			active	UO_0000065					False	CHEMBL3215278	PubChem BioAssay. qHTS for Inhibitors of PLK1-PDB (polo-like kinase 1 - polo-box domain): Primary Screen. (Class of assay: confirmatory)	F	BAO_0000019	assay format	None	None	None	None	None	CHEMBL3024	Serine/threonine-protein kinase PLK1	Homo sapiens	SINGLE PROTEIN	CHEMBL1201862	7	PubChem BioAssays			None
CHEMBL1417170		0	359.68	0	2.72	SID14730295	CC(=O)N1CC[n+]2c(-c3ccc(Cl)cc3)csc21.[Br-]	Potency		5972.8	nM			active	UO_0000065					False	CHEMBL3215278	PubChem BioAssay. qHTS for Inhibitors of PLK1-PDB (polo-like kinase 1 - polo-box domain): Primary Screen. (Class of assay: confirmatory)	F	BAO_0000019	assay format	None	None	None	None	None	CHEMBL3024	Serine/threonine-protein kinase PLK1	Homo sapiens	SINGLE PROTEIN	CHEMBL1201862	7	PubChem BioAssays			None
CHEMBL1546760		0	269.33	0	2.86	SID14729630	Cc1cccc(C(=O)n2c(=S)nc3ccccn32)c1	Potency		23778.1	nM			active	UO_0000065					False	CHEMBL3215278	PubChem BioAssay. qHTS for Inhibitors of PLK1-PDB (polo-like kinase 1 - polo-box domain): Primary Screen. (Class of assay: confirmatory)	F	BAO_0000019	assay format	None	None	None	None	None	CHEMBL3024	Serine/threonine-protein kinase PLK1	Homo sapiens	SINGLE PROTEIN	CHEMBL1201862	7	PubChem BioAssays			None
CHEMBL1528944		0	346.55	0	4.75	SID24840259	SC1=NC2=C(CCCC2=C2SCCS2)C(c2ccccc2)N1	Potency		23778.1	nM			inconclusive	UO_0000065					False	CHEMBL3215278	PubChem BioAssay. qHTS for Inhibitors of PLK1-PDB (polo-like kinase 1 - polo-box domain): Primary Screen. (Class of assay: confirmatory)	F	BAO_0000019	assay format	None	None	None	None	None	CHEMBL3024	Serine/threonine-protein kinase PLK1	Homo sapiens	SINGLE PROTEIN	CHEMBL1201862	7	PubChem BioAssays			None
CHEMBL1882567		0	394.76	1	6.00	SID121285437	Fc1cccc(Cc2c(-c3ccco3)nc3c(Cl)cc(C(F)(F)F)cn23)c1	Potency		11917.3	nM			active	UO_0000065					False	CHEMBL3215278	PubChem BioAssay. qHTS for Inhibitors of PLK1-PDB (polo-like kinase 1 - polo-box domain): Primary Screen. (Class of assay: confirmatory)	F	BAO_0000019	assay format	None	None	None	None	None	CHEMBL3024	Serine/threonine-protein kinase PLK1	Homo sapiens	SINGLE PROTEIN	CHEMBL1201862	7	PubChem BioAssays			None
CHEMBL3193490		0	382.42	0	2.58	SID17509302	C/C(=N\NC(=O)c1ccc(CN2CCOCC2)cc1)c1cccc([N+](=O)[O-])c1	Potency		29934.9	nM			inconclusive	UO_0000065					False	CHEMBL3215278	PubChem BioAssay. qHTS for Inhibitors of PLK1-PDB (polo-like kinase 1 - polo-box domain): Primary Screen. (Class of assay: confirmatory)	F	BAO_0000019	assay format	None	None	None	None	None	CHEMBL3024	Serine/threonine-protein kinase PLK1	Homo sapiens	SINGLE PROTEIN	CHEMBL1201862	7	PubChem BioAssays			None
CHEMBL1477458		0	347.44	0	2.77	SID24805261	COc1ccc(Cc2nnc(SCC(=O)N3CCCCC3)o2)cc1	Potency		7519.3	nM			inconclusive	UO_0000065					False	CHEMBL3215278	PubChem BioAssay. qHTS for Inhibitors of PLK1-PDB (polo-like kinase 1 - polo-box domain): Primary Screen. (Class of assay: confirmatory)	F	BAO_0000019	assay format	None	None	None	None	None	CHEMBL3024	Serine/threonine-protein kinase PLK1	Homo sapiens	SINGLE PROTEIN	CHEMBL1201862	7	PubChem BioAssays			None
CHEMBL1470807		0	300.15	0	2.64	SID17513233	CCCn1nnnc1NC(=O)c1cc(Cl)ccc1Cl	Potency		26679.5	nM			active	UO_0000065					False	CHEMBL3215278	PubChem BioAssay. qHTS for Inhibitors of PLK1-PDB (polo-like kinase 1 - polo-box domain): Primary Screen. (Class of assay: confirmatory)	F	BAO_0000019	assay format	None	None	None	None	None	CHEMBL3024	Serine/threonine-protein kinase PLK1	Homo sapiens	SINGLE PROTEIN	CHEMBL1201862	7	PubChem BioAssays			None
CHEMBL3195256		0	288.36	0	1.18	SID17513535	CCn1nc(C)c(/C=N/NC(=O)Cn2nccc2C)c1C	Potency		26679.5	nM			inconclusive	UO_0000065					False	CHEMBL3215278	PubChem BioAssay. qHTS for Inhibitors of PLK1-PDB (polo-like kinase 1 - polo-box domain): Primary Screen. (Class of assay: confirmatory)	F	BAO_0000019	assay format	None	None	None	None	None	CHEMBL3024	Serine/threonine-protein kinase PLK1	Homo sapiens	SINGLE PROTEIN	CHEMBL1201862	7	PubChem BioAssays			None
CHEMBL1304125		0	489.59	0	1.61	SID26668131	COc1ccccc1CN(CC(=O)NCC1CCCO1)C(=O)CNS(=O)(=O)c1ccc(C)cc1	Potency		29934.9	nM			active	UO_0000065					False	CHEMBL3215278	PubChem BioAssay. qHTS for Inhibitors of PLK1-PDB (polo-like kinase 1 - polo-box domain): Primary Screen. (Class of assay: confirmatory)	F	BAO_0000019	assay format	None	None	None	None	None	CHEMBL3024	Serine/threonine-protein kinase PLK1	Homo sapiens	SINGLE PROTEIN	CHEMBL1201862	7	PubChem BioAssays			None
CHEMBL2369182		0	304.42	0	3.28	SID26660505	CCCCOc1ccc(/C=N/N(CCC#N)C(=N)S)cc1	Potency		37685.8	nM			inconclusive	UO_0000065					False	CHEMBL3215278	PubChem BioAssay. qHTS for Inhibitors of PLK1-PDB (polo-like kinase 1 - polo-box domain): Primary Screen. (Class of assay: confirmatory)	F	BAO_0000019	assay format	None	None	None	None	None	CHEMBL3024	Serine/threonine-protein kinase PLK1	Homo sapiens	SINGLE PROTEIN	CHEMBL1201862	7	PubChem BioAssays			None
CHEMBL1306498		0	418.22	0	3.23	SID864301	O=C1c2oc3ccc(Br)cc3c(=O)c2C(c2cccc(F)c2)N1CCO	Potency		29934.9	nM			inconclusive	UO_0000065					False	CHEMBL3215278	PubChem BioAssay. qHTS for Inhibitors of PLK1-PDB (polo-like kinase 1 - polo-box domain): Primary Screen. (Class of assay: confirmatory)	F	BAO_0000019	assay format	None	None	None	None	None	CHEMBL3024	Serine/threonine-protein kinase PLK1	Homo sapiens	SINGLE PROTEIN	CHEMBL1201862	7	PubChem BioAssays			None
CHEMBL1507776		0	390.40	0	3.21	SID49645783	C#CCOc1ccc(/C=C2/C(=O)N(c3cccc(C(=O)O)c3)N=C2C)cc1OC	Potency		1888.8	nM			active	UO_0000065					False	CHEMBL3215278	PubChem BioAssay. qHTS for Inhibitors of PLK1-PDB (polo-like kinase 1 - polo-box domain): Primary Screen. (Class of assay: confirmatory)	F	BAO_0000019	assay format	None	None	None	None	None	CHEMBL3024	Serine/threonine-protein kinase PLK1	Homo sapiens	SINGLE PROTEIN	CHEMBL1201862	7	PubChem BioAssays			None
CHEMBL1475809		0	432.54	0	2.94	SID57260648	CCCCc1ccc(CC(=O)Nc2cc(S(=O)(=O)N3CCOCC3)ccc2O)cc1	Potency		15003.0	nM			active	UO_0000065					False	CHEMBL3215278	PubChem BioAssay. qHTS for Inhibitors of PLK1-PDB (polo-like kinase 1 - polo-box domain): Primary Screen. (Class of assay: confirmatory)	F	BAO_0000019	assay format	None	None	None	None	None	CHEMBL3024	Serine/threonine-protein kinase PLK1	Homo sapiens	SINGLE PROTEIN	CHEMBL1201862	7	PubChem BioAssays			None
CHEMBL1388963		0	319.45	0	3.41	SID17387285	Cc1ccc(S(=O)(=O)CN=C(S)c2cccc(C)c2)cc1	Potency		28183.8	nM			inconclusive	UO_0000065					False	CHEMBL3215278	PubChem BioAssay. qHTS for Inhibitors of PLK1-PDB (polo-like kinase 1 - polo-box domain): Primary Screen. (Class of assay: confirmatory)	F	BAO_0000019	assay format	None	None	None	None	None	CHEMBL3024	Serine/threonine-protein kinase PLK1	Homo sapiens	SINGLE PROTEIN	CHEMBL1201862	7	PubChem BioAssays			None
CHEMBL1735454		0	360.35	0	3.62	SID89854191	O=S(=O)(O)c1cc(O)c(N=Nc2ccc(O)cc2O)c2ccccc12	Potency		10621.3	nM			inconclusive	UO_0000065					False	CHEMBL3215278	PubChem BioAssay. qHTS for Inhibitors of PLK1-PDB (polo-like kinase 1 - polo-box domain): Primary Screen. (Class of assay: confirmatory)	F	BAO_0000019	assay format	None	None	None	None	None	CHEMBL3024	Serine/threonine-protein kinase PLK1	Homo sapiens	SINGLE PROTEIN	CHEMBL1201862	7	PubChem BioAssays			None
CHEMBL1313269		0	376.39	0	2.68	SID49820206	COc1ccc(S(=O)(=O)Nc2c(C(=O)O)[nH]c3ccc(OC)cc23)cc1	Potency		29934.9	nM			inconclusive	UO_0000065					False	CHEMBL3215278	PubChem BioAssay. qHTS for Inhibitors of PLK1-PDB (polo-like kinase 1 - polo-box domain): Primary Screen. (Class of assay: confirmatory)	F	BAO_0000019	assay format	None	None	None	None	None	CHEMBL3024	Serine/threonine-protein kinase PLK1	Homo sapiens	SINGLE PROTEIN	CHEMBL1201862	7	PubChem BioAssays			None
CHEMBL1308497		0	414.37	0	3.56	SID49731195	O=C(Nc1ccc2nc3n(c(=O)c2c1)CCCCC3)c1c(F)ccc([N+](=O)[O-])c1F	Potency		23778.1	nM			active	UO_0000065					False	CHEMBL3215278	PubChem BioAssay. qHTS for Inhibitors of PLK1-PDB (polo-like kinase 1 - polo-box domain): Primary Screen. (Class of assay: confirmatory)	F	BAO_0000019	assay format	None	None	None	None	None	CHEMBL3024	Serine/threonine-protein kinase PLK1	Homo sapiens	SINGLE PROTEIN	CHEMBL1201862	7	PubChem BioAssays			None
CHEMBL1714002		0	268.07	0	1.71	SID92764075	COC1=C(Br)C(=O)c2ncccc2C1=O	Potency		1888.8	nM			active	UO_0000065					False	CHEMBL3215278	PubChem BioAssay. qHTS for Inhibitors of PLK1-PDB (polo-like kinase 1 - polo-box domain): Primary Screen. (Class of assay: confirmatory)	F	BAO_0000019	assay format	None	None	None	None	None	CHEMBL3024	Serine/threonine-protein kinase PLK1	Homo sapiens	SINGLE PROTEIN	CHEMBL1201862	7	PubChem BioAssays			None
CHEMBL1528925		0	424.41	1	2.30	SID24787594	COC(=O)C1=C(C(=O)OC)C(c2cc([N+](=O)[O-])ccc2O)c2sc(O)nc2S1	Potency		21192.3	nM			inconclusive	UO_0000065					False	CHEMBL3215278	PubChem BioAssay. qHTS for Inhibitors of PLK1-PDB (polo-like kinase 1 - polo-box domain): Primary Screen. (Class of assay: confirmatory)	F	BAO_0000019	assay format	None	None	None	None	None	CHEMBL3024	Serine/threonine-protein kinase PLK1	Homo sapiens	SINGLE PROTEIN	CHEMBL1201862	7	PubChem BioAssays			None
CHEMBL1324768		0	273.36	0	2.99	SID22415900	COc1cccc(NC(S)=NCc2ccccn2)c1	Potency		21192.3	nM			inconclusive	UO_0000065					False	CHEMBL3215278	PubChem BioAssay. qHTS for Inhibitors of PLK1-PDB (polo-like kinase 1 - polo-box domain): Primary Screen. (Class of assay: confirmatory)	F	BAO_0000019	assay format	None	None	None	None	None	CHEMBL3024	Serine/threonine-protein kinase PLK1	Homo sapiens	SINGLE PROTEIN	CHEMBL1201862	7	PubChem BioAssays			None
CHEMBL1543596		0	383.52	0	2.86	SID49643353	COCCN=C(S)N1CCCN(c2nc3cc(C)ccc3cc2C#N)CC1	Potency		26679.5	nM			inconclusive	UO_0000065					False	CHEMBL3215278	PubChem BioAssay. qHTS for Inhibitors of PLK1-PDB (polo-like kinase 1 - polo-box domain): Primary Screen. (Class of assay: confirmatory)	F	BAO_0000019	assay format	None	None	None	None	None	CHEMBL3024	Serine/threonine-protein kinase PLK1	Homo sapiens	SINGLE PROTEIN	CHEMBL1201862	7	PubChem BioAssays			None
CHEMBL1428885		0	414.49	0	4.63	SID24781736	CCOc1ccc(-c2c(C#N)c(N)nc3sc(C(=O)c4ccccc4)c(N)c23)cc1	Potency		26679.5	nM			inconclusive	UO_0000065					False	CHEMBL3215278	PubChem BioAssay. qHTS for Inhibitors of PLK1-PDB (polo-like kinase 1 - polo-box domain): Primary Screen. (Class of assay: confirmatory)	F	BAO_0000019	assay format	None	None	None	None	None	CHEMBL3024	Serine/threonine-protein kinase PLK1	Homo sapiens	SINGLE PROTEIN	CHEMBL1201862	7	PubChem BioAssays			None
CHEMBL3195827		0	336.35	0	2.53	SID24828521	COc1ccccc1NC1=C(NC(C)=O)C(=O)c2ccccc2C1=O	Potency		23778.1	nM			inconclusive	UO_0000065					False	CHEMBL3215278	PubChem BioAssay. qHTS for Inhibitors of PLK1-PDB (polo-like kinase 1 - polo-box domain): Primary Screen. (Class of assay: confirmatory)	F	BAO_0000019	assay format	None	None	None	None	None	CHEMBL3024	Serine/threonine-protein kinase PLK1	Homo sapiens	SINGLE PROTEIN	CHEMBL1201862	7	PubChem BioAssays			None
CHEMBL3145019		0	296.82	0	4.04	SID4243356	Cc1[nH]n(C(C)(C)C)c(=O)c1Sc1ccc(Cl)cc1	Potency		29934.9	nM			inconclusive	UO_0000065					False	CHEMBL3215278	PubChem BioAssay. qHTS for Inhibitors of PLK1-PDB (polo-like kinase 1 - polo-box domain): Primary Screen. (Class of assay: confirmatory)	F	BAO_0000019	assay format	None	None	None	None	None	CHEMBL3024	Serine/threonine-protein kinase PLK1	Homo sapiens	SINGLE PROTEIN	CHEMBL1201862	7	PubChem BioAssays			None
CHEMBL1542128		0	400.49	0	4.58	SID14731409	CCCC1=NN2C(=N)/C(=C\c3ccc(SCc4ccco4)o3)C(=O)N=C2S1	Potency		23778.1	nM			active	UO_0000065					False	CHEMBL3215278	PubChem BioAssay. qHTS for Inhibitors of PLK1-PDB (polo-like kinase 1 - polo-box domain): Primary Screen. (Class of assay: confirmatory)	F	BAO_0000019	assay format	None	None	None	None	None	CHEMBL3024	Serine/threonine-protein kinase PLK1	Homo sapiens	SINGLE PROTEIN	CHEMBL1201862	7	PubChem BioAssays			None
CHEMBL1945025		0	379.81	0	3.13	10j	NC(=O)c1ccc(Nc2ncc3c(n2)-c2ccc(Cl)cc2NC(=O)C3)cc1	IC50	'='	21.0	nM	7.68			UO_0000065	20.21	0.39	4.55	6.98	False	CHEMBL1948339	Inhibition of human recombinant PLK-1 T210D mutant after 90 mins by DELFIA Kinase Assay	B	BAO_0000019	assay format	Homo sapiens	None	None	None	None	CHEMBL3024	Serine/threonine-protein kinase PLK1	Homo sapiens	SINGLE PROTEIN	CHEMBL1944579	1	Scientific Literature	J. Med. Chem.	2012	None
CHEMBL1785002		0	472.52	0	3.89	SB-264865	NC(=O)Cc1ccccc1Oc1nccc(-c2c(-c3ccc(F)cc3)ncn2C2CCNCC2)n1	Inhibition	'='	3.44	%				UO_0000187					False	CHEMBL1962096	GSK_PKIS: PLK1 mean inhibition at 0.1 uM [Nanosyn]	B	BAO_0000357	single protein format	None	None	None	None	None	CHEMBL3024	Serine/threonine-protein kinase PLK1	Homo sapiens	SINGLE PROTEIN	CHEMBL1961873	16	GSK Published Kinase Inhibitor Set			None
CHEMBL1307328		0	379.40	0	2.92	SID17385975	O=C(CSc1n[nH]c2c3ccccc3nc-2n1)Nc1ccc2c(c1)OCO2	Potency		26679.5	nM			active	UO_0000065					False	CHEMBL3215278	PubChem BioAssay. qHTS for Inhibitors of PLK1-PDB (polo-like kinase 1 - polo-box domain): Primary Screen. (Class of assay: confirmatory)	F	BAO_0000019	assay format	None	None	None	None	None	CHEMBL3024	Serine/threonine-protein kinase PLK1	Homo sapiens	SINGLE PROTEIN	CHEMBL1201862	7	PubChem BioAssays			None
CHEMBL1880835		0	364.32	0	3.95	SID81066382	Cc1cc(-c2nc3ncccc3o2)ccc1NC(=O)c1ccc([N+](=O)[O-])o1	Potency		37685.8	nM			inconclusive	UO_0000065					False	CHEMBL3215278	PubChem BioAssay. qHTS for Inhibitors of PLK1-PDB (polo-like kinase 1 - polo-box domain): Primary Screen. (Class of assay: confirmatory)	F	BAO_0000019	assay format	None	None	None	None	None	CHEMBL3024	Serine/threonine-protein kinase PLK1	Homo sapiens	SINGLE PROTEIN	CHEMBL1201862	7	PubChem BioAssays			None
CHEMBL1539524		0	395.48	0	4.30	SID24799241	COc1ccc(-n2cc(CN(C)C3CCOCC3)c(-c3cccc(F)c3)n2)cc1	Potency		23778.1	nM			active	UO_0000065					False	CHEMBL3215278	PubChem BioAssay. qHTS for Inhibitors of PLK1-PDB (polo-like kinase 1 - polo-box domain): Primary Screen. (Class of assay: confirmatory)	F	BAO_0000019	assay format	None	None	None	None	None	CHEMBL3024	Serine/threonine-protein kinase PLK1	Homo sapiens	SINGLE PROTEIN	CHEMBL1201862	7	PubChem BioAssays			None
CHEMBL1335486		0	247.30	0	2.83	SID24835929	CC(C)c1cc(C(=O)O)c2cnn(C(C)C)c2n1	Potency		26679.5	nM			active	UO_0000065					False	CHEMBL3215278	PubChem BioAssay. qHTS for Inhibitors of PLK1-PDB (polo-like kinase 1 - polo-box domain): Primary Screen. (Class of assay: confirmatory)	F	BAO_0000019	assay format	None	None	None	None	None	CHEMBL3024	Serine/threonine-protein kinase PLK1	Homo sapiens	SINGLE PROTEIN	CHEMBL1201862	7	PubChem BioAssays			None
CHEMBL2141574		0	326.42	0	3.31	SID99357882	Cc1cccc(C)c1N1C(=O)CC(Sc2ccccc2N)C1=O	Potency		18887.6	nM			inconclusive	UO_0000065					False	CHEMBL3215278	PubChem BioAssay. qHTS for Inhibitors of PLK1-PDB (polo-like kinase 1 - polo-box domain): Primary Screen. (Class of assay: confirmatory)	F	BAO_0000019	assay format	None	None	None	None	None	CHEMBL3024	Serine/threonine-protein kinase PLK1	Homo sapiens	SINGLE PROTEIN	CHEMBL1201862	7	PubChem BioAssays			None
CHEMBL1378912		0	365.78	0	4.65	SID24824653	N#Cc1c(-c2ccccc2Cl)noc1/C=C/Nc1ccc(C(=O)O)cc1	Potency		26679.5	nM			inconclusive	UO_0000065					False	CHEMBL3215278	PubChem BioAssay. qHTS for Inhibitors of PLK1-PDB (polo-like kinase 1 - polo-box domain): Primary Screen. (Class of assay: confirmatory)	F	BAO_0000019	assay format	None	None	None	None	None	CHEMBL3024	Serine/threonine-protein kinase PLK1	Homo sapiens	SINGLE PROTEIN	CHEMBL1201862	7	PubChem BioAssays			None
CHEMBL2143339		0	267.32	0	2.28	SID121283032	Sc1nnc(-c2ccccn2)c(-c2ccccn2)n1	Potency		23778.1	nM			inconclusive	UO_0000065					False	CHEMBL3215278	PubChem BioAssay. qHTS for Inhibitors of PLK1-PDB (polo-like kinase 1 - polo-box domain): Primary Screen. (Class of assay: confirmatory)	F	BAO_0000019	assay format	None	None	None	None	None	CHEMBL3024	Serine/threonine-protein kinase PLK1	Homo sapiens	SINGLE PROTEIN	CHEMBL1201862	7	PubChem BioAssays			None
CHEMBL1351890		0	256.33	0	3.10	SID24809825	N#Cc1c(-n2cccc2C=O)sc2c1CCCC2	Potency		21192.3	nM			inconclusive	UO_0000065					False	CHEMBL3215278	PubChem BioAssay. qHTS for Inhibitors of PLK1-PDB (polo-like kinase 1 - polo-box domain): Primary Screen. (Class of assay: confirmatory)	F	BAO_0000019	assay format	None	None	None	None	None	CHEMBL3024	Serine/threonine-protein kinase PLK1	Homo sapiens	SINGLE PROTEIN	CHEMBL1201862	7	PubChem BioAssays			None
CHEMBL1449493		0	340.40	0	4.33	SID14745812	COc1cccc(Nc2nc(-c3ccc4c(c3)OCCO4)cs2)c1	Potency		29934.9	nM			inconclusive	UO_0000065					False	CHEMBL3215278	PubChem BioAssay. qHTS for Inhibitors of PLK1-PDB (polo-like kinase 1 - polo-box domain): Primary Screen. (Class of assay: confirmatory)	F	BAO_0000019	assay format	None	None	None	None	None	CHEMBL3024	Serine/threonine-protein kinase PLK1	Homo sapiens	SINGLE PROTEIN	CHEMBL1201862	7	PubChem BioAssays			None
CHEMBL1523644		0	320.37	0	3.79	SID24829709	O=C(NCc1ccc(F)cc1)c1c2c(nc3ccccc13)CCC2	Potency		23778.1	nM			active	UO_0000065					False	CHEMBL3215278	PubChem BioAssay. qHTS for Inhibitors of PLK1-PDB (polo-like kinase 1 - polo-box domain): Primary Screen. (Class of assay: confirmatory)	F	BAO_0000019	assay format	None	None	None	None	None	CHEMBL3024	Serine/threonine-protein kinase PLK1	Homo sapiens	SINGLE PROTEIN	CHEMBL1201862	7	PubChem BioAssays			None
CHEMBL1359948		0	297.36	0	3.37	SID47203499	CCCc1cc(O)n2nc(C)c(-c3ccc(OC)cc3)c2n1	Potency		21192.3	nM			inconclusive	UO_0000065					False	CHEMBL3215278	PubChem BioAssay. qHTS for Inhibitors of PLK1-PDB (polo-like kinase 1 - polo-box domain): Primary Screen. (Class of assay: confirmatory)	F	BAO_0000019	assay format	None	None	None	None	None	CHEMBL3024	Serine/threonine-protein kinase PLK1	Homo sapiens	SINGLE PROTEIN	CHEMBL1201862	7	PubChem BioAssays			None
CHEMBL1425314		0	352.41	0	4.86	SID24822328	Cc1ccc(F)c(NC(=O)/C(C#N)=C(\O)c2ccc(C(C)(C)C)cc2)c1	Potency		29934.9	nM			active	UO_0000065					False	CHEMBL3215278	PubChem BioAssay. qHTS for Inhibitors of PLK1-PDB (polo-like kinase 1 - polo-box domain): Primary Screen. (Class of assay: confirmatory)	F	BAO_0000019	assay format	None	None	None	None	None	CHEMBL3024	Serine/threonine-protein kinase PLK1	Homo sapiens	SINGLE PROTEIN	CHEMBL1201862	7	PubChem BioAssays			None
CHEMBL1523184		0	455.40	0	3.07	SID49826616	O=C(CSc1ccc(Br)cc1)N1CCN(S(=O)(=O)c2ccccc2)CC1	Potency		16833.6	nM			inconclusive	UO_0000065					False	CHEMBL3215278	PubChem BioAssay. qHTS for Inhibitors of PLK1-PDB (polo-like kinase 1 - polo-box domain): Primary Screen. (Class of assay: confirmatory)	F	BAO_0000019	assay format	None	None	None	None	None	CHEMBL3024	Serine/threonine-protein kinase PLK1	Homo sapiens	SINGLE PROTEIN	CHEMBL1201862	7	PubChem BioAssays			None
CHEMBL1541379		0	441.95	0	2.93	SID49722024	CSc1nnc(NC(=O)c2nc(S(=O)(=O)Cc3ccccc3)ncc2Cl)s1	Potency		29934.9	nM			active	UO_0000065					False	CHEMBL3215278	PubChem BioAssay. qHTS for Inhibitors of PLK1-PDB (polo-like kinase 1 - polo-box domain): Primary Screen. (Class of assay: confirmatory)	F	BAO_0000019	assay format	None	None	None	None	None	CHEMBL3024	Serine/threonine-protein kinase PLK1	Homo sapiens	SINGLE PROTEIN	CHEMBL1201862	7	PubChem BioAssays			None
CHEMBL1548862		0	339.51	1	5.44	SID24793528	S=C(Nc1ccc(Nc2ccccc2)cc1)NC1CCCCCC1	Potency		37685.8	nM			inconclusive	UO_0000065					False	CHEMBL3215278	PubChem BioAssay. qHTS for Inhibitors of PLK1-PDB (polo-like kinase 1 - polo-box domain): Primary Screen. (Class of assay: confirmatory)	F	BAO_0000019	assay format	None	None	None	None	None	CHEMBL3024	Serine/threonine-protein kinase PLK1	Homo sapiens	SINGLE PROTEIN	CHEMBL1201862	7	PubChem BioAssays			None
CHEMBL1300310		0	414.87	0	4.73	SID26671562	Cc1ccc(C(=O)O)cc1NC(=S)NC(=O)c1ccc(-c2ccc(Cl)cc2)o1	Potency		9466.2	nM			inconclusive	UO_0000065					False	CHEMBL3215278	PubChem BioAssay. qHTS for Inhibitors of PLK1-PDB (polo-like kinase 1 - polo-box domain): Primary Screen. (Class of assay: confirmatory)	F	BAO_0000019	assay format	None	None	None	None	None	CHEMBL3024	Serine/threonine-protein kinase PLK1	Homo sapiens	SINGLE PROTEIN	CHEMBL1201862	7	PubChem BioAssays			None
CHEMBL1403465		0	489.64	0	0.82	SID24838561	Cc1ccc(S(=O)(=O)NCCN(CCNS(=O)(=O)c2ccc(C)cc2)S(C)(=O)=O)cc1	Potency		26679.5	nM			inconclusive	UO_0000065					False	CHEMBL3215278	PubChem BioAssay. qHTS for Inhibitors of PLK1-PDB (polo-like kinase 1 - polo-box domain): Primary Screen. (Class of assay: confirmatory)	F	BAO_0000019	assay format	None	None	None	None	None	CHEMBL3024	Serine/threonine-protein kinase PLK1	Homo sapiens	SINGLE PROTEIN	CHEMBL1201862	7	PubChem BioAssays			None
CHEMBL1704231		0	470.53	0	1.39	SID85268142	CCOC(=O)c1ccc(S(=O)(=O)Nc2cc(S(=O)(=O)N3CCOCC3)ccc2O)cc1	Potency		5323.3	nM			active	UO_0000065					False	CHEMBL3215278	PubChem BioAssay. qHTS for Inhibitors of PLK1-PDB (polo-like kinase 1 - polo-box domain): Primary Screen. (Class of assay: confirmatory)	F	BAO_0000019	assay format	None	None	None	None	None	CHEMBL3024	Serine/threonine-protein kinase PLK1	Homo sapiens	SINGLE PROTEIN	CHEMBL1201862	7	PubChem BioAssays			None
CHEMBL1431920		0	292.43	0	2.80	SID3712165	CC1Cc2ccccc2N1C(=O)CSC1=NCCS1	Potency		18887.6	nM			inconclusive	UO_0000065					False	CHEMBL3215278	PubChem BioAssay. qHTS for Inhibitors of PLK1-PDB (polo-like kinase 1 - polo-box domain): Primary Screen. (Class of assay: confirmatory)	F	BAO_0000019	assay format	None	None	None	None	None	CHEMBL3024	Serine/threonine-protein kinase PLK1	Homo sapiens	SINGLE PROTEIN	CHEMBL1201862	7	PubChem BioAssays			None
CHEMBL1603324		0	289.40	0	2.67	SID4255388	Cc1cc(C)c(C#N)c(SCC(=O)N2CCCCC2)n1	Potency		29934.9	nM			inconclusive	UO_0000065					False	CHEMBL3215278	PubChem BioAssay. qHTS for Inhibitors of PLK1-PDB (polo-like kinase 1 - polo-box domain): Primary Screen. (Class of assay: confirmatory)	F	BAO_0000019	assay format	None	None	None	None	None	CHEMBL3024	Serine/threonine-protein kinase PLK1	Homo sapiens	SINGLE PROTEIN	CHEMBL1201862	7	PubChem BioAssays			None
CHEMBL1440594		0	540.67	1	4.09	SID49716680	CCCCNC(=O)c1sc(=S)n2c1[nH]c(=O)c1ccc(C(=O)NCCc3ccc(OC)c(OC)c3)cc12	Potency		26679.5	nM			inconclusive	UO_0000065					False	CHEMBL3215278	PubChem BioAssay. qHTS for Inhibitors of PLK1-PDB (polo-like kinase 1 - polo-box domain): Primary Screen. (Class of assay: confirmatory)	F	BAO_0000019	assay format	None	None	None	None	None	CHEMBL3024	Serine/threonine-protein kinase PLK1	Homo sapiens	SINGLE PROTEIN	CHEMBL1201862	7	PubChem BioAssays			None
CHEMBL1322398		0	416.30	1	5.44	SID49669991	Cc1ccc(-c2csc(NC(=O)c3ccc(Br)cc3)c2C(=O)O)cc1	Potency		26679.5	nM			inconclusive	UO_0000065					False	CHEMBL3215278	PubChem BioAssay. qHTS for Inhibitors of PLK1-PDB (polo-like kinase 1 - polo-box domain): Primary Screen. (Class of assay: confirmatory)	F	BAO_0000019	assay format	None	None	None	None	None	CHEMBL3024	Serine/threonine-protein kinase PLK1	Homo sapiens	SINGLE PROTEIN	CHEMBL1201862	7	PubChem BioAssays			None
CHEMBL1359374		0	474.61	0	2.26	SID17512523	CC1CCN(S(=O)(=O)c2ccc3c(c2)N(CC(=O)NCc2cccnc2)C(=O)CS3)CC1	Potency		26679.5	nM			active	UO_0000065					False	CHEMBL3215278	PubChem BioAssay. qHTS for Inhibitors of PLK1-PDB (polo-like kinase 1 - polo-box domain): Primary Screen. (Class of assay: confirmatory)	F	BAO_0000019	assay format	None	None	None	None	None	CHEMBL3024	Serine/threonine-protein kinase PLK1	Homo sapiens	SINGLE PROTEIN	CHEMBL1201862	7	PubChem BioAssays			None
CHEMBL185238	GW786460X	0	287.33	0	3.39	GW786460X	Cc1cccc(-c2n[nH]cc2-c2ccc3ncccc3n2)n1	Inhibition	'='	0.53	%				UO_0000187					False	CHEMBL1962096	GSK_PKIS: PLK1 mean inhibition at 0.1 uM [Nanosyn]	B	BAO_0000357	single protein format	None	None	None	None	None	CHEMBL3024	Serine/threonine-protein kinase PLK1	Homo sapiens	SINGLE PROTEIN	CHEMBL1961873	16	GSK Published Kinase Inhibitor Set			None
CHEMBL387812		0	347.35	0	1.82	SID849441	Cc1ccc(S(=O)(=O)n2nc(OC(=O)c3ccco3)cc2N)cc1	Potency		13371.4	nM			inconclusive	UO_0000065					False	CHEMBL3215278	PubChem BioAssay. qHTS for Inhibitors of PLK1-PDB (polo-like kinase 1 - polo-box domain): Primary Screen. (Class of assay: confirmatory)	F	BAO_0000019	assay format	None	None	None	None	None	CHEMBL3024	Serine/threonine-protein kinase PLK1	Homo sapiens	SINGLE PROTEIN	CHEMBL1201862	7	PubChem BioAssays			None
CHEMBL1494656		0	386.41	0	2.44	SID17505722	CSC1=NSC2=NC(=O)/C(=C/c3coc4ccc(O)cc4c3=O)C(=N)N12	Potency		18887.6	nM			inconclusive	UO_0000065					False	CHEMBL3215278	PubChem BioAssay. qHTS for Inhibitors of PLK1-PDB (polo-like kinase 1 - polo-box domain): Primary Screen. (Class of assay: confirmatory)	F	BAO_0000019	assay format	None	None	None	None	None	CHEMBL3024	Serine/threonine-protein kinase PLK1	Homo sapiens	SINGLE PROTEIN	CHEMBL1201862	7	PubChem BioAssays			None
CHEMBL1418428		0	405.40	1	5.32	SID22407314	Cc1cccc(N2C(=O)/C(=C\c3ccc(OC(F)F)cc3)c3ccccc3C2=O)c1	Potency		2377.8	nM			active	UO_0000065					False	CHEMBL3215278	PubChem BioAssay. qHTS for Inhibitors of PLK1-PDB (polo-like kinase 1 - polo-box domain): Primary Screen. (Class of assay: confirmatory)	F	BAO_0000019	assay format	None	None	None	None	None	CHEMBL3024	Serine/threonine-protein kinase PLK1	Homo sapiens	SINGLE PROTEIN	CHEMBL1201862	7	PubChem BioAssays			None
CHEMBL1734211		0	242.36	0	1.83	SID17408682	CCCC(O)(CCC)C(=O)NN1CCCCC1	Potency		18887.6	nM			active	UO_0000065					False	CHEMBL3215278	PubChem BioAssay. qHTS for Inhibitors of PLK1-PDB (polo-like kinase 1 - polo-box domain): Primary Screen. (Class of assay: confirmatory)	F	BAO_0000019	assay format	None	None	None	None	None	CHEMBL3024	Serine/threonine-protein kinase PLK1	Homo sapiens	SINGLE PROTEIN	CHEMBL1201862	7	PubChem BioAssays			None
CHEMBL1461001		0	288.80	0	4.59	SID24795137	Cc1cccc2nc(CSc3ccc(Cl)cc3)cn12	Potency		33587.5	nM			inconclusive	UO_0000065					False	CHEMBL3215278	PubChem BioAssay. qHTS for Inhibitors of PLK1-PDB (polo-like kinase 1 - polo-box domain): Primary Screen. (Class of assay: confirmatory)	F	BAO_0000019	assay format	None	None	None	None	None	CHEMBL3024	Serine/threonine-protein kinase PLK1	Homo sapiens	SINGLE PROTEIN	CHEMBL1201862	7	PubChem BioAssays			None
CHEMBL1976049		0	297.32	0	1.49	SID24785399	O=C1CSC(=S)N1/N=C/c1ccc(O)c([N+](=O)[O-])c1	Potency		23778.1	nM			active	UO_0000065					False	CHEMBL3215278	PubChem BioAssay. qHTS for Inhibitors of PLK1-PDB (polo-like kinase 1 - polo-box domain): Primary Screen. (Class of assay: confirmatory)	F	BAO_0000019	assay format	None	None	None	None	None	CHEMBL3024	Serine/threonine-protein kinase PLK1	Homo sapiens	SINGLE PROTEIN	CHEMBL1201862	7	PubChem BioAssays			None
CHEMBL1300589		0	484.44	0	2.49	SID49732755	O=C(CN1C(=O)/C(=C/c2cccc(Br)c2)SC1=S)NCCCN1CCOCC1	Potency		13371.4	nM			inconclusive	UO_0000065					False	CHEMBL3215278	PubChem BioAssay. qHTS for Inhibitors of PLK1-PDB (polo-like kinase 1 - polo-box domain): Primary Screen. (Class of assay: confirmatory)	F	BAO_0000019	assay format	None	None	None	None	None	CHEMBL3024	Serine/threonine-protein kinase PLK1	Homo sapiens	SINGLE PROTEIN	CHEMBL1201862	7	PubChem BioAssays			None
CHEMBL1456242		0	233.29	0	2.78	SID14723976	COC(=O)c1c(-c2ccccc2)csc1N	Potency		10621.3	nM			active	UO_0000065					False	CHEMBL3215278	PubChem BioAssay. qHTS for Inhibitors of PLK1-PDB (polo-like kinase 1 - polo-box domain): Primary Screen. (Class of assay: confirmatory)	F	BAO_0000019	assay format	None	None	None	None	None	CHEMBL3024	Serine/threonine-protein kinase PLK1	Homo sapiens	SINGLE PROTEIN	CHEMBL1201862	7	PubChem BioAssays			None
CHEMBL483531	ALTENUSIN	0	290.27	0	2.49	SID26657793	COc1cc(O)c(C(=O)O)c(-c2cc(O)c(O)cc2C)c1	Potency		23778.1	nM			inconclusive	UO_0000065					False	CHEMBL3215278	PubChem BioAssay. qHTS for Inhibitors of PLK1-PDB (polo-like kinase 1 - polo-box domain): Primary Screen. (Class of assay: confirmatory)	F	BAO_0000019	assay format	None	None	None	None	None	CHEMBL3024	Serine/threonine-protein kinase PLK1	Homo sapiens	SINGLE PROTEIN	CHEMBL1201862	7	PubChem BioAssays			None
CHEMBL1434555		0	347.42	0	3.50	SID56422357	Cc1ccc(NC(=O)CN(C)C(=O)c2cccc(-n3cccc3)c2)cc1	Potency		18887.6	nM			inconclusive	UO_0000065					False	CHEMBL3215278	PubChem BioAssay. qHTS for Inhibitors of PLK1-PDB (polo-like kinase 1 - polo-box domain): Primary Screen. (Class of assay: confirmatory)	F	BAO_0000019	assay format	None	None	None	None	None	CHEMBL3024	Serine/threonine-protein kinase PLK1	Homo sapiens	SINGLE PROTEIN	CHEMBL1201862	7	PubChem BioAssays			None
CHEMBL1458098		0	362.26	0	3.11	SID24787543	Nn1c(SCc2ccc(Br)cc2)nnc1-c1ccccn1	Potency		23778.1	nM			inconclusive	UO_0000065					False	CHEMBL3215278	PubChem BioAssay. qHTS for Inhibitors of PLK1-PDB (polo-like kinase 1 - polo-box domain): Primary Screen. (Class of assay: confirmatory)	F	BAO_0000019	assay format	None	None	None	None	None	CHEMBL3024	Serine/threonine-protein kinase PLK1	Homo sapiens	SINGLE PROTEIN	CHEMBL1201862	7	PubChem BioAssays			None
CHEMBL1464024		0	487.00	0	2.60	SID49721500	CCS(=O)(=O)c1ncc(Cl)c(C(=O)Nc2ccc(S(=O)(=O)N3CCCC(C)C3)cc2)n1	Potency		13371.4	nM			inconclusive	UO_0000065					False	CHEMBL3215278	PubChem BioAssay. qHTS for Inhibitors of PLK1-PDB (polo-like kinase 1 - polo-box domain): Primary Screen. (Class of assay: confirmatory)	F	BAO_0000019	assay format	None	None	None	None	None	CHEMBL3024	Serine/threonine-protein kinase PLK1	Homo sapiens	SINGLE PROTEIN	CHEMBL1201862	7	PubChem BioAssays			None
CHEMBL1900826		0	532.03	1	4.77	SID121283226	CCOC1=C2[C@@H](CN(S(=O)(=O)c3ccc(C)cc3)[C@H]2c2ccccc2Cl)C(C#N)(C#N)C(C#N)(C#N)C1	Potency		26679.5	nM			active	UO_0000065					False	CHEMBL3215278	PubChem BioAssay. qHTS for Inhibitors of PLK1-PDB (polo-like kinase 1 - polo-box domain): Primary Screen. (Class of assay: confirmatory)	F	BAO_0000019	assay format	None	None	None	None	None	CHEMBL3024	Serine/threonine-protein kinase PLK1	Homo sapiens	SINGLE PROTEIN	CHEMBL1201862	7	PubChem BioAssays			None
CHEMBL1444064		0	306.46	0	4.04	SID3714574	O=C(CCCc1cccs1)Nc1nc2c(s1)CCCC2	Potency		26679.5	nM			inconclusive	UO_0000065					False	CHEMBL3215278	PubChem BioAssay. qHTS for Inhibitors of PLK1-PDB (polo-like kinase 1 - polo-box domain): Primary Screen. (Class of assay: confirmatory)	F	BAO_0000019	assay format	None	None	None	None	None	CHEMBL3024	Serine/threonine-protein kinase PLK1	Homo sapiens	SINGLE PROTEIN	CHEMBL1201862	7	PubChem BioAssays			None
CHEMBL1353112		0	360.50	0	4.29	SID24807099	CCCCN1C(=O)/C(=C/C=C2\Oc3ccccc3N2CC)SC1=S	Potency		237.8	nM			inactive	UO_0000065					False	CHEMBL3215278	PubChem BioAssay. qHTS for Inhibitors of PLK1-PDB (polo-like kinase 1 - polo-box domain): Primary Screen. (Class of assay: confirmatory)	F	BAO_0000019	assay format	None	None	None	None	None	CHEMBL3024	Serine/threonine-protein kinase PLK1	Homo sapiens	SINGLE PROTEIN	CHEMBL1201862	7	PubChem BioAssays			None
CHEMBL1727885		0	246.33	0	2.28	SID24809649	O=c1c2c3c(sc2nc2n1CCC2)CCCC3	Potency		23778.1	nM			inconclusive	UO_0000065					False	CHEMBL3215278	PubChem BioAssay. qHTS for Inhibitors of PLK1-PDB (polo-like kinase 1 - polo-box domain): Primary Screen. (Class of assay: confirmatory)	F	BAO_0000019	assay format	None	None	None	None	None	CHEMBL3024	Serine/threonine-protein kinase PLK1	Homo sapiens	SINGLE PROTEIN	CHEMBL1201862	7	PubChem BioAssays			None
CHEMBL1713962		0	415.53	0	2.00	SID49718884	COc1ccc(CCCNC(=O)C2CCC(=O)N(CCCN3CCCC3=O)C2)cc1	Potency		29934.9	nM			inconclusive	UO_0000065					False	CHEMBL3215278	PubChem BioAssay. qHTS for Inhibitors of PLK1-PDB (polo-like kinase 1 - polo-box domain): Primary Screen. (Class of assay: confirmatory)	F	BAO_0000019	assay format	None	None	None	None	None	CHEMBL3024	Serine/threonine-protein kinase PLK1	Homo sapiens	SINGLE PROTEIN	CHEMBL1201862	7	PubChem BioAssays			None
CHEMBL1715487		0	326.36	0	4.24	SID93577375	O=C(O)c1ccc(C=NN=C2c3ccccc3-c3ccccc32)cc1	Potency		29934.9	nM			inconclusive	UO_0000065					False	CHEMBL3215278	PubChem BioAssay. qHTS for Inhibitors of PLK1-PDB (polo-like kinase 1 - polo-box domain): Primary Screen. (Class of assay: confirmatory)	F	BAO_0000019	assay format	None	None	None	None	None	CHEMBL3024	Serine/threonine-protein kinase PLK1	Homo sapiens	SINGLE PROTEIN	CHEMBL1201862	7	PubChem BioAssays			None
CHEMBL1728720		0	311.34	0	1.90	SID14738625	COc1ccc(C2=NOC(C(=O)NCc3ccccn3)C2)cc1	Potency		26679.5	nM			active	UO_0000065					False	CHEMBL3215278	PubChem BioAssay. qHTS for Inhibitors of PLK1-PDB (polo-like kinase 1 - polo-box domain): Primary Screen. (Class of assay: confirmatory)	F	BAO_0000019	assay format	None	None	None	None	None	CHEMBL3024	Serine/threonine-protein kinase PLK1	Homo sapiens	SINGLE PROTEIN	CHEMBL1201862	7	PubChem BioAssays			None
CHEMBL1528128		0	251.33	0	3.38	SID4259617	Cn1c(-c2ccccc2)c(CCO)c2ccccc21	Potency		26679.5	nM			active	UO_0000065					False	CHEMBL3215278	PubChem BioAssay. qHTS for Inhibitors of PLK1-PDB (polo-like kinase 1 - polo-box domain): Primary Screen. (Class of assay: confirmatory)	F	BAO_0000019	assay format	None	None	None	None	None	CHEMBL3024	Serine/threonine-protein kinase PLK1	Homo sapiens	SINGLE PROTEIN	CHEMBL1201862	7	PubChem BioAssays			None
CHEMBL1457513		0	317.41	0	4.19	SID17512618	CCOC(=O)c1cc(-c2ccccc2)sc1NC(=O)C(C)C	Potency		29934.9	nM			active	UO_0000065					False	CHEMBL3215278	PubChem BioAssay. qHTS for Inhibitors of PLK1-PDB (polo-like kinase 1 - polo-box domain): Primary Screen. (Class of assay: confirmatory)	F	BAO_0000019	assay format	None	None	None	None	None	CHEMBL3024	Serine/threonine-protein kinase PLK1	Homo sapiens	SINGLE PROTEIN	CHEMBL1201862	7	PubChem BioAssays			None
CHEMBL1332426		0	437.52	0	1.04	SID4242254	CCOC(=O)C1CCCN(C(=O)CCNS(=O)(=O)c2ccc3c(c2)CCC(=O)N3)C1	Potency		16833.6	nM			active	UO_0000065					False	CHEMBL3215278	PubChem BioAssay. qHTS for Inhibitors of PLK1-PDB (polo-like kinase 1 - polo-box domain): Primary Screen. (Class of assay: confirmatory)	F	BAO_0000019	assay format	None	None	None	None	None	CHEMBL3024	Serine/threonine-protein kinase PLK1	Homo sapiens	SINGLE PROTEIN	CHEMBL1201862	7	PubChem BioAssays			None
CHEMBL188048		0	216.20	0	0.60	SB-736290	Cn1c(-c2nonc2N)nc2cnccc21	Inhibition	'='	4.28	%				UO_0000187					False	CHEMBL1962096	GSK_PKIS: PLK1 mean inhibition at 0.1 uM [Nanosyn]	B	BAO_0000357	single protein format	None	None	None	None	None	CHEMBL3024	Serine/threonine-protein kinase PLK1	Homo sapiens	SINGLE PROTEIN	CHEMBL1961873	16	GSK Published Kinase Inhibitor Set			None
CHEMBL1699284		0	301.34	0	3.28	SID92763372	CC(C)OC(=O)c1ccc(NCc2cc(O)ccc2O)cc1	Potency		37685.8	nM			inconclusive	UO_0000065					False	CHEMBL3215278	PubChem BioAssay. qHTS for Inhibitors of PLK1-PDB (polo-like kinase 1 - polo-box domain): Primary Screen. (Class of assay: confirmatory)	F	BAO_0000019	assay format	None	None	None	None	None	CHEMBL3024	Serine/threonine-protein kinase PLK1	Homo sapiens	SINGLE PROTEIN	CHEMBL1201862	7	PubChem BioAssays			None
CHEMBL1458922		0	309.82	0	3.85	SID26728733	CC(C)(C)c1csc(NNC(=O)c2ccc(Cl)cc2)n1	Potency		10621.3	nM			inconclusive	UO_0000065					False	CHEMBL3215278	PubChem BioAssay. qHTS for Inhibitors of PLK1-PDB (polo-like kinase 1 - polo-box domain): Primary Screen. (Class of assay: confirmatory)	F	BAO_0000019	assay format	None	None	None	None	None	CHEMBL3024	Serine/threonine-protein kinase PLK1	Homo sapiens	SINGLE PROTEIN	CHEMBL1201862	7	PubChem BioAssays			None
CHEMBL1400214		0	449.42	0	1.31	SID24806704	O=C1NC(=O)C(=Cc2ccc(N3CCN(C(=O)c4ccccc4)CC3)c([N+](=O)[O-])c2)C(=O)N1	Potency		6701.6	nM			active	UO_0000065					False	CHEMBL3215278	PubChem BioAssay. qHTS for Inhibitors of PLK1-PDB (polo-like kinase 1 - polo-box domain): Primary Screen. (Class of assay: confirmatory)	F	BAO_0000019	assay format	None	None	None	None	None	CHEMBL3024	Serine/threonine-protein kinase PLK1	Homo sapiens	SINGLE PROTEIN	CHEMBL1201862	7	PubChem BioAssays			None
CHEMBL1320681		0	494.62	0	4.14	SID14721710	Cc1ccc(CN(CC(=O)NC2CCCC2)C(=O)CSc2nnc(COc3ccccc3)o2)cc1	Potency		29934.9	nM			active	UO_0000065					False	CHEMBL3215278	PubChem BioAssay. qHTS for Inhibitors of PLK1-PDB (polo-like kinase 1 - polo-box domain): Primary Screen. (Class of assay: confirmatory)	F	BAO_0000019	assay format	None	None	None	None	None	CHEMBL3024	Serine/threonine-protein kinase PLK1	Homo sapiens	SINGLE PROTEIN	CHEMBL1201862	7	PubChem BioAssays			None
CHEMBL1417469		0	505.60	1	3.20	SID17514676	Cc1ccc2c(c1)C(c1ccccc1)N(C(=O)c1ccc(S(=O)(=O)N3CCOCC3)cc1)CC(=O)N2	Potency		23778.1	nM			active	UO_0000065					False	CHEMBL3215278	PubChem BioAssay. qHTS for Inhibitors of PLK1-PDB (polo-like kinase 1 - polo-box domain): Primary Screen. (Class of assay: confirmatory)	F	BAO_0000019	assay format	None	None	None	None	None	CHEMBL3024	Serine/threonine-protein kinase PLK1	Homo sapiens	SINGLE PROTEIN	CHEMBL1201862	7	PubChem BioAssays			None
CHEMBL1511801		0	520.58	1	3.32	SID49820253	C=CCOc1ccc(C2C(C(=O)c3ccc4c(c3)OCCO4)=C(O)C(=O)N2CCCN2CCOCC2)cc1	Potency		33587.5	nM			inconclusive	UO_0000065					False	CHEMBL3215278	PubChem BioAssay. qHTS for Inhibitors of PLK1-PDB (polo-like kinase 1 - polo-box domain): Primary Screen. (Class of assay: confirmatory)	F	BAO_0000019	assay format	None	None	None	None	None	CHEMBL3024	Serine/threonine-protein kinase PLK1	Homo sapiens	SINGLE PROTEIN	CHEMBL1201862	7	PubChem BioAssays			None
CHEMBL3189910		0	335.46	0	2.80	SID24792135	Cc1ccc(NC(=O)CSc2nnc(/N=C/N(C)C)s2)cc1	Potency		37685.8	nM			inconclusive	UO_0000065					False	CHEMBL3215278	PubChem BioAssay. qHTS for Inhibitors of PLK1-PDB (polo-like kinase 1 - polo-box domain): Primary Screen. (Class of assay: confirmatory)	F	BAO_0000019	assay format	None	None	None	None	None	CHEMBL3024	Serine/threonine-protein kinase PLK1	Homo sapiens	SINGLE PROTEIN	CHEMBL1201862	7	PubChem BioAssays			None
CHEMBL3189912		0	285.14	0	4.07	SID22405241	N#Cc1ccccc1/N=C/c1ccc(Br)cc1	Potency		23778.1	nM			inconclusive	UO_0000065					False	CHEMBL3215278	PubChem BioAssay. qHTS for Inhibitors of PLK1-PDB (polo-like kinase 1 - polo-box domain): Primary Screen. (Class of assay: confirmatory)	F	BAO_0000019	assay format	None	None	None	None	None	CHEMBL3024	Serine/threonine-protein kinase PLK1	Homo sapiens	SINGLE PROTEIN	CHEMBL1201862	7	PubChem BioAssays			None
CHEMBL1487185		0	447.49	1	5.22	SID14731029	COc1ccc(CCn2c(C)c(C(C)=O)c3cc(OC(=O)c4ccco4)ccc32)cc1OC	Potency		23778.1	nM			active	UO_0000065					False	CHEMBL3215278	PubChem BioAssay. qHTS for Inhibitors of PLK1-PDB (polo-like kinase 1 - polo-box domain): Primary Screen. (Class of assay: confirmatory)	F	BAO_0000019	assay format	None	None	None	None	None	CHEMBL3024	Serine/threonine-protein kinase PLK1	Homo sapiens	SINGLE PROTEIN	CHEMBL1201862	7	PubChem BioAssays			None
CHEMBL1465393		0	368.51	0	3.83	SID17401960	CSc1ccc(CCNC(=O)CSc2ccsc2[N+](=O)[O-])cc1	Potency		29934.9	nM			inconclusive	UO_0000065					False	CHEMBL3215278	PubChem BioAssay. qHTS for Inhibitors of PLK1-PDB (polo-like kinase 1 - polo-box domain): Primary Screen. (Class of assay: confirmatory)	F	BAO_0000019	assay format	None	None	None	None	None	CHEMBL3024	Serine/threonine-protein kinase PLK1	Homo sapiens	SINGLE PROTEIN	CHEMBL1201862	7	PubChem BioAssays			None
CHEMBL1467749		0	532.60	1	6.20	SID17407449	CC(=O)O.Cc1ccc2nc(N3C(=O)C(O)=C(C(=O)c4cc5ccccc5o4)C3c3cccs3)sc2c1	Potency		3768.6	nM			inconclusive	UO_0000065					False	CHEMBL3215278	PubChem BioAssay. qHTS for Inhibitors of PLK1-PDB (polo-like kinase 1 - polo-box domain): Primary Screen. (Class of assay: confirmatory)	F	BAO_0000019	assay format	None	None	None	None	None	CHEMBL3024	Serine/threonine-protein kinase PLK1	Homo sapiens	SINGLE PROTEIN	CHEMBL1201862	7	PubChem BioAssays			None
CHEMBL1867585		0	271.34	0	2.74	SID87336671	O=C(CNC(=O)c1ccccc1)Sc1ccccc1	Potency		4744.4	nM			active	UO_0000065					False	CHEMBL3215278	PubChem BioAssay. qHTS for Inhibitors of PLK1-PDB (polo-like kinase 1 - polo-box domain): Primary Screen. (Class of assay: confirmatory)	F	BAO_0000019	assay format	None	None	None	None	None	CHEMBL3024	Serine/threonine-protein kinase PLK1	Homo sapiens	SINGLE PROTEIN	CHEMBL1201862	7	PubChem BioAssays			None
CHEMBL1945171		0	452.03	1	5.64	11b	Cc1ccc(CCCN(C)C)cc1Nc1ncc2c(n1)-c1ccc(Cl)cc1NC(=S)C2	IC50	'='	2.0	nM	8.70			UO_0000065	19.24	0.38	3.06	16.39	False	CHEMBL1948339	Inhibition of human recombinant PLK-1 T210D mutant after 90 mins by DELFIA Kinase Assay	B	BAO_0000019	assay format	Homo sapiens	None	None	None	None	CHEMBL3024	Serine/threonine-protein kinase PLK1	Homo sapiens	SINGLE PROTEIN	CHEMBL1944579	1	Scientific Literature	J. Med. Chem.	2012	None
CHEMBL1496326		0	194.26	0	1.50	SID14737726	Cc1ccc(C)n1-c1n[nH]c(S)n1	Potency		23778.1	nM			active	UO_0000065					False	CHEMBL3215278	PubChem BioAssay. qHTS for Inhibitors of PLK1-PDB (polo-like kinase 1 - polo-box domain): Primary Screen. (Class of assay: confirmatory)	F	BAO_0000019	assay format	None	None	None	None	None	CHEMBL3024	Serine/threonine-protein kinase PLK1	Homo sapiens	SINGLE PROTEIN	CHEMBL1201862	7	PubChem BioAssays			None
CHEMBL1332842		0	208.29	0	2.26	SID24783744	CCOc1ccc2c(c1)nc(S)n2C	Potency		13371.4	nM			active	UO_0000065					False	CHEMBL3215278	PubChem BioAssay. qHTS for Inhibitors of PLK1-PDB (polo-like kinase 1 - polo-box domain): Primary Screen. (Class of assay: confirmatory)	F	BAO_0000019	assay format	None	None	None	None	None	CHEMBL3024	Serine/threonine-protein kinase PLK1	Homo sapiens	SINGLE PROTEIN	CHEMBL1201862	7	PubChem BioAssays			None
CHEMBL1909374	GW709042A	0	585.95	2	7.41	GW709042A	Cl.O=C(Nc1ccc(Oc2ccc3[nH]c(NC(=O)c4ccccc4)nc3c2)cc1)Nc1cc(C(F)(F)F)ccc1F	Inhibition	'='	2.66	%				UO_0000187					False	CHEMBL1962096	GSK_PKIS: PLK1 mean inhibition at 0.1 uM [Nanosyn]	B	BAO_0000357	single protein format	None	None	None	None	None	CHEMBL3024	Serine/threonine-protein kinase PLK1	Homo sapiens	SINGLE PROTEIN	CHEMBL1961873	16	GSK Published Kinase Inhibitor Set			None
CHEMBL1933576		0	475.48	0	2.98	13	CN1CCN(c2ccc(OC(F)(F)F)c(Nc3nccc(-c4cc(C(N)=O)cn4C)n3)c2)CC1	IC50	'='	15.0	nM	7.82			UO_0000065	16.45	0.31	4.84	7.71	False	CHEMBL1936401	Inhibition of PLK1	B	BAO_0000357	single protein format	None	None	None	None	None	CHEMBL3024	Serine/threonine-protein kinase PLK1	Homo sapiens	SINGLE PROTEIN	CHEMBL1933058	1	Scientific Literature	Bioorg. Med. Chem. Lett.	2012	None
CHEMBL3758802		0	387.46	0	4.58	3e	C#Cc1cccc(Nc2ncnc3sc(-c4ccc(CO)cc4OC)cc23)c1	Inhibition	'='	-8.0	%				UO_0000187					False	CHEMBL3761596	Inhibition of PLK1 (unknown origin) at 500 nM	B	BAO_0000357	single protein format	Homo sapiens	None	None	None	None	CHEMBL3024	Serine/threonine-protein kinase PLK1	Homo sapiens	SINGLE PROTEIN	CHEMBL3758163	1	Scientific Literature	Eur. J. Med. Chem.	2016	None
CHEMBL318728	GW549390X	0	236.27	0	4.09	GW549390X	c1ccc(Nc2ncc(-c3ccccc3)o2)cc1	Inhibition	'='	5.96	%				UO_0000187					False	CHEMBL1962096	GSK_PKIS: PLK1 mean inhibition at 0.1 uM [Nanosyn]	B	BAO_0000357	single protein format	None	None	None	None	None	CHEMBL3024	Serine/threonine-protein kinase PLK1	Homo sapiens	SINGLE PROTEIN	CHEMBL1961873	16	GSK Published Kinase Inhibitor Set			None
CHEMBL1933581		0	561.57	1	4.28	14	Cn1cc(C(N)=O)cc1-c1ccnc(Nc2cc(N3CCN(C(=O)OC(C)(C)C)CC3)ccc2OC(F)(F)F)n1	IC50	'>'	10000.0	nM				UO_0000065					False	CHEMBL1936401	Inhibition of PLK1	B	BAO_0000357	single protein format	None	None	None	None	None	CHEMBL3024	Serine/threonine-protein kinase PLK1	Homo sapiens	SINGLE PROTEIN	CHEMBL1933058	1	Scientific Literature	Bioorg. Med. Chem. Lett.	2012	None
CHEMBL1630107		0	530.94	2	6.52	6a	O=C(/C=C/c1ccc(-c2ccc3ncnc(Nc4ccc(OCc5cccc(F)c5)c(Cl)c4)c3c2)o1)NO	IC50	'='	12000.0	nM	4.92			UO_0000065	9.27	0.18	-1.60	4.49	False	CHEMBL1640701	Inhibition of PLK1 by flash plate based radioactive enzyme assay	B	BAO_0000357	single protein format	None	None	None	None	None	CHEMBL3024	Serine/threonine-protein kinase PLK1	Homo sapiens	SINGLE PROTEIN	CHEMBL1629443	1	Scientific Literature	J. Med. Chem.	2010	None
CHEMBL399076		0	293.30	0	3.17	2l	O=C1Cc2cnn(-c3ccccc3F)c2-c2ccccc2N1	Inhibition	'<='	40.0	%				UO_0000187					False	CHEMBL886310	Inhibition of PLK1 at 10 uM	B	BAO_0000357	single protein format	None	None	None	None	None	CHEMBL3024	Serine/threonine-protein kinase PLK1	Homo sapiens	SINGLE PROTEIN	CHEMBL1139946	1	Scientific Literature	Eur. J. Med. Chem.	2007	None
CHEMBL398877		0	331.42	0	4.33	2i	CC(C)(C)c1ccc(-n2ncc3c2-c2ccccc2NC(=O)C3)cc1	Inhibition	'<='	40.0	%				UO_0000187					False	CHEMBL886310	Inhibition of PLK1 at 10 uM	B	BAO_0000357	single protein format	None	None	None	None	None	CHEMBL3024	Serine/threonine-protein kinase PLK1	Homo sapiens	SINGLE PROTEIN	CHEMBL1139946	1	Scientific Literature	Eur. J. Med. Chem.	2007	None
CHEMBL248558		0	305.34	0	3.04	2e	COc1ccc(-n2ncc3c2-c2ccccc2NC(=O)C3)cc1	Inhibition	'<='	40.0	%				UO_0000187					False	CHEMBL886310	Inhibition of PLK1 at 10 uM	B	BAO_0000357	single protein format	None	None	None	None	None	CHEMBL3024	Serine/threonine-protein kinase PLK1	Homo sapiens	SINGLE PROTEIN	CHEMBL1139946	1	Scientific Literature	Eur. J. Med. Chem.	2007	None
CHEMBL2407897		0	420.52	1	5.29	47	CN(C)Cc1ccc(/C=C/c2n[nH]c3cc(/C=C4/C(=O)Nc5ccccc54)ccc23)cc1	IC50	'>'	10000.0	nM				UO_0000065					False	CHEMBL2410316	Inhibition of PLK1 (unknown origin) by FRET-based homogeneous assay	B	BAO_0000357	single protein format	Homo sapiens	None	None	None	None	CHEMBL3024	Serine/threonine-protein kinase PLK1	Homo sapiens	SINGLE PROTEIN	CHEMBL2406977	1	Scientific Literature	J. Med. Chem.	2013	None
CHEMBL2407748		0	394.43	0	4.63	40	COc1ccc2c(c1)/C(=C\c1ccc3c(/C=C/c4cccnc4)n[nH]c3c1)C(=O)N2	IC50	'>'	10000.0	nM				UO_0000065					False	CHEMBL2410316	Inhibition of PLK1 (unknown origin) by FRET-based homogeneous assay	B	BAO_0000357	single protein format	Homo sapiens	None	None	None	None	CHEMBL3024	Serine/threonine-protein kinase PLK1	Homo sapiens	SINGLE PROTEIN	CHEMBL2406977	1	Scientific Literature	J. Med. Chem.	2013	None
CHEMBL2407906		0	237.26	0	2.88	12	O=C1Nc2ccccc2/C1=C/c1cccc(O)c1	IC50	'='	25000.0	nM	4.60			UO_0000065	19.40	0.35	1.72	9.33	False	CHEMBL2410316	Inhibition of PLK1 (unknown origin) by FRET-based homogeneous assay	B	BAO_0000357	single protein format	Homo sapiens	None	None	None	None	CHEMBL3024	Serine/threonine-protein kinase PLK1	Homo sapiens	SINGLE PROTEIN	CHEMBL2406977	1	Scientific Literature	J. Med. Chem.	2013	None
CHEMBL2036726		0	315.38	0	4.08	2b	Cc1ccc(Nc2nccc(-c3nc4ccccc4n3C)n2)cc1	Inhibition						Not Active						False	CHEMBL2038041	Inhibition of recombinant PLK1 using RBERCHKtide as substrate assessed as inhibition of [33P]Phosphate incorporation into substrate at <10 uM after 80 mins by scintillation counting	B	BAO_0000357	single protein format	None	None	None	None	None	CHEMBL3024	Serine/threonine-protein kinase PLK1	Homo sapiens	SINGLE PROTEIN	CHEMBL2034932	1	Scientific Literature	Eur. J. Med. Chem.	2012	None
CHEMBL2036727		0	335.80	0	4.43	2c	Cn1c(-c2ccnc(Nc3ccc(Cl)cc3)n2)nc2ccccc21	Inhibition						Not Active						False	CHEMBL2038041	Inhibition of recombinant PLK1 using RBERCHKtide as substrate assessed as inhibition of [33P]Phosphate incorporation into substrate at <10 uM after 80 mins by scintillation counting	B	BAO_0000357	single protein format	None	None	None	None	None	CHEMBL3024	Serine/threonine-protein kinase PLK1	Homo sapiens	SINGLE PROTEIN	CHEMBL2034932	1	Scientific Literature	Eur. J. Med. Chem.	2012	None
CHEMBL490992		0	321.40	1	5.12	19	C[C@H](Nc1cc2c(-c3cccs3)noc2cn1)c1ccccc1	IC50	'='	3007.0	nM	5.52			UO_0000065	17.18	0.33	0.40	10.84	False	CHEMBL991581	Inhibition of human Plk1	B	BAO_0000357	single protein format	Homo sapiens	None	None	None	None	CHEMBL3024	Serine/threonine-protein kinase PLK1	Homo sapiens	SINGLE PROTEIN	CHEMBL1144226	1	Scientific Literature	Bioorg. Med. Chem. Lett.	2008	None
CHEMBL522125		0	393.49	0	3.45	23	C[C@H](Nc1cc2c(C3CCCN(CCC(N)=O)C3)noc2cn1)c1ccccc1	IC50	'='	7479.0	nM	5.13			UO_0000065	13.03	0.24	1.68	5.27	False	CHEMBL991581	Inhibition of human Plk1	B	BAO_0000357	single protein format	Homo sapiens	None	None	None	None	CHEMBL3024	Serine/threonine-protein kinase PLK1	Homo sapiens	SINGLE PROTEIN	CHEMBL1144226	1	Scientific Literature	Bioorg. Med. Chem. Lett.	2008	None
CHEMBL1089082		0	459.43	1	5.73	9	O=C(Nc1cccc(-c2ccnc3cc(-c4ccncc4)nn23)c1)c1cccc(C(F)(F)F)c1	IC50	'>'	50000.0	nM				UO_0000065					False	CHEMBL1110875	Inhibition of PLK1	B	BAO_0000357	single protein format	None	None	None	None	None	CHEMBL3024	Serine/threonine-protein kinase PLK1	Homo sapiens	SINGLE PROTEIN	CHEMBL1156255	1	Scientific Literature	Bioorg. Med. Chem. Lett.	2009	None
CHEMBL218932	GW432441X	0	339.40	0	2.95	GW432441X	CNC(=O)Oc1cc(C)c(/C=C/c2cncc(C(=O)NC)c2)c(C)c1	Inhibition	'='	3.92	%				UO_0000187					False	CHEMBL1962096	GSK_PKIS: PLK1 mean inhibition at 0.1 uM [Nanosyn]	B	BAO_0000357	single protein format	None	None	None	None	None	CHEMBL3024	Serine/threonine-protein kinase PLK1	Homo sapiens	SINGLE PROTEIN	CHEMBL1961873	16	GSK Published Kinase Inhibitor Set			None
CHEMBL186213	GW827105X	0	462.44	1	5.62	GW827105X	COc1ccc(-c2nn3ncccc3c2-c2ccnc(Nc3cccc(C(F)(F)F)c3)n2)cc1	Inhibition	'='	1.94	%				UO_0000187					False	CHEMBL1962096	GSK_PKIS: PLK1 mean inhibition at 0.1 uM [Nanosyn]	B	BAO_0000357	single protein format	None	None	None	None	None	CHEMBL3024	Serine/threonine-protein kinase PLK1	Homo sapiens	SINGLE PROTEIN	CHEMBL1961873	16	GSK Published Kinase Inhibitor Set			None
CHEMBL103104	GW831090X	0	330.37	0	2.17	GW831090X	NS(=O)(=O)c1ccc(Nc2cc(-c3cccc(O)c3)n[nH]2)cc1	Inhibition	'='	4.69	%				UO_0000187					False	CHEMBL1962097	GSK_PKIS: PLK1 mean inhibition at 1 uM [Nanosyn]	B	BAO_0000357	single protein format	None	None	None	None	None	CHEMBL3024	Serine/threonine-protein kinase PLK1	Homo sapiens	SINGLE PROTEIN	CHEMBL1961873	16	GSK Published Kinase Inhibitor Set			None
CHEMBL606255		0	333.35	0	2.79	31c	COc1ccc(Nc2ncc3c(n2)-c2ncccc2NC(=O)C3)cc1	IC50	'>'	100000.0	nM				UO_0000065					False	CHEMBL1067599	Inhibition of PLK1 assessed as [33Pi] incorporation by microplate scintillation counting in presence of 1 uM ATP	B	BAO_0000357	single protein format	None	None	None	None	None	CHEMBL3024	Serine/threonine-protein kinase PLK1	Homo sapiens	SINGLE PROTEIN	CHEMBL1157616	1	Scientific Literature	J. Med. Chem.	2010	None
CHEMBL188268		0	307.32	0	1.51	SB-750140	NCc1ccc(-n2c(-c3nonc3N)nc3cnccc32)cc1	Inhibition	'='	3.27	%				UO_0000187					False	CHEMBL1962097	GSK_PKIS: PLK1 mean inhibition at 1 uM [Nanosyn]	B	BAO_0000357	single protein format	None	None	None	None	None	CHEMBL3024	Serine/threonine-protein kinase PLK1	Homo sapiens	SINGLE PROTEIN	CHEMBL1961873	16	GSK Published Kinase Inhibitor Set			None
CHEMBL220243	GW406731X	0	283.33	0	3.36	GW406731X	COC(=O)c1cncc(/C=C/c2c(C)cc(O)cc2C)c1	Inhibition	'='	1.85	%				UO_0000187					False	CHEMBL1962097	GSK_PKIS: PLK1 mean inhibition at 1 uM [Nanosyn]	B	BAO_0000357	single protein format	None	None	None	None	None	CHEMBL3024	Serine/threonine-protein kinase PLK1	Homo sapiens	SINGLE PROTEIN	CHEMBL1961873	16	GSK Published Kinase Inhibitor Set			None
CHEMBL259380		0	254.30	0	1.58	2a	Nc1nc(N)c2c(n1)NCCC(c1ccccc1)=N2	IC50	'>'	100000.0	nM				UO_0000065					False	CHEMBL927116	Inhibition of Plk1	B	BAO_0000357	single protein format	None	None	None	None	None	CHEMBL3024	Serine/threonine-protein kinase PLK1	Homo sapiens	SINGLE PROTEIN	CHEMBL1144750	1	Scientific Literature	Bioorg. Med. Chem. Lett.	2008	None
CHEMBL1794057	GW284408X	0	292.30	0	2.26	GW284408X	O=C1Nc2ccccc2/C1=C/Nc1ccc2[nH]c(=O)[nH]c2c1	Inhibition	'='	5.67	%				UO_0000187					False	CHEMBL1962096	GSK_PKIS: PLK1 mean inhibition at 0.1 uM [Nanosyn]	B	BAO_0000357	single protein format	None	None	None	None	None	CHEMBL3024	Serine/threonine-protein kinase PLK1	Homo sapiens	SINGLE PROTEIN	CHEMBL1961873	16	GSK Published Kinase Inhibitor Set			None
CHEMBL185939	GW828525X	0	490.45	1	5.39	GW828525X	FC(F)(F)c1ccc(-c2nn3ncccc3c2-c2ccnc(Nc3ccc4c(c3)OCCO4)n2)cc1	Inhibition	'='	-1.77	%				UO_0000187					False	CHEMBL1962097	GSK_PKIS: PLK1 mean inhibition at 1 uM [Nanosyn]	B	BAO_0000357	single protein format	None	None	None	None	None	CHEMBL3024	Serine/threonine-protein kinase PLK1	Homo sapiens	SINGLE PROTEIN	CHEMBL1961873	16	GSK Published Kinase Inhibitor Set			None
CHEMBL237347	GW559768X	0	328.39	0	3.40	GW559768X	Cc1ccc(O)cc1Nc1ccnc2ccc(S(C)(=O)=O)cc12	Inhibition	'='	4.22	%				UO_0000187					False	CHEMBL1962096	GSK_PKIS: PLK1 mean inhibition at 0.1 uM [Nanosyn]	B	BAO_0000357	single protein format	None	None	None	None	None	CHEMBL3024	Serine/threonine-protein kinase PLK1	Homo sapiens	SINGLE PROTEIN	CHEMBL1961873	16	GSK Published Kinase Inhibitor Set			None
CHEMBL207247	GW807930X	0	500.96	2	5.63	GW807930X	CC(=O)NCc1cccc(C#Cc2cncnc2Nc2ccc(OCc3cccc(F)c3)c(Cl)c2)c1	Inhibition	'='	1.79	%				UO_0000187					False	CHEMBL1962096	GSK_PKIS: PLK1 mean inhibition at 0.1 uM [Nanosyn]	B	BAO_0000357	single protein format	None	None	None	None	None	CHEMBL3024	Serine/threonine-protein kinase PLK1	Homo sapiens	SINGLE PROTEIN	CHEMBL1961873	16	GSK Published Kinase Inhibitor Set			None
CHEMBL1095716		0	460.54	0	1.77	47	CC(=O)c1ccc(N2CCN(C)CC2)cc1Nc1ncc2c(n1)-c1c(c(C(N)=O)nn1C)CC2	IC50	'='	109.0	nM	6.96			UO_0000065	15.12	0.28	5.19	5.69	False	CHEMBL1109141	Inhibition of GST-tagged PLK1 expressed in H5 insect cells assessed as [33P]gamma-ATP incorporation into substrate after 60 mins by gamma counting	B	BAO_0000219	cell-based format	None	None	None	None	None	CHEMBL3024	Serine/threonine-protein kinase PLK1	Homo sapiens	SINGLE PROTEIN	CHEMBL1157785	1	Scientific Literature	J. Med. Chem.	2010	None
CHEMBL483271		0	268.28	0	1.72	8	COc1ncnc2ncn(CC(=O)c3ccccc3)c12	Inhibition						Not Active						False	CHEMBL949894	Inhibition of PLK1 up to 100 uM	B	BAO_0000357	single protein format	None	None	None	None	None	CHEMBL3024	Serine/threonine-protein kinase PLK1	Homo sapiens	SINGLE PROTEIN	CHEMBL1137681	1	Scientific Literature	Eur. J. Med. Chem.	2009	None
CHEMBL1096460		0	335.35	1	5.04	16b	O=C1Cc2ccccc2Cc2cc(Nc3ccc(F)cc3F)ccc21	Inhibition						Not Active						False	CHEMBL1108242	Inhibition of PLK1 at 10 uM	B	BAO_0000357	single protein format	None	None	None	None	None	CHEMBL3024	Serine/threonine-protein kinase PLK1	Homo sapiens	SINGLE PROTEIN	CHEMBL1157789	1	Scientific Literature	Bioorg. Med. Chem. Lett.	2010	None
CHEMBL1164265		0	470.96	0	4.26	5h	CN1CCN(c2ccc(-c3cnc4c(c3)N(Cc3c(F)ccc(F)c3Cl)CCN4)cn2)CC1	Inhibition	'<'	50.0	%				UO_0000187					False	CHEMBL1166817	Inhibition of PLK1 at 1 uM	B	BAO_0000357	single protein format	None	None	None	None	None	CHEMBL3024	Serine/threonine-protein kinase PLK1	Homo sapiens	SINGLE PROTEIN	CHEMBL1165965	1	Scientific Literature	Bioorg. Med. Chem.	2010	None
CHEMBL1171523		0	506.57	2	5.20	3	CCN1CCN(Cc2ccc(NC(=O)c3ccc(C)c(C#Cc4cccnc4)c3)cc2C(F)(F)F)CC1	Inhibition	'='	58.0	%				UO_0000187					False	CHEMBL1175226	Inhibition of PLK1 at 10 uM	B	BAO_0000357	single protein format	None	None	None	None	None	CHEMBL3024	Serine/threonine-protein kinase PLK1	Homo sapiens	SINGLE PROTEIN	CHEMBL1177794	1	Scientific Literature	Bioorg. Med. Chem. Lett.	2010	None
CHEMBL1164181		0	469.42	0	4.63	5g	CN1CCN(c2ccc(-c3cnc4c(c3)N(Cc3cc(Cl)ccc3Cl)CCN4)cn2)CC1	Inhibition	'<'	50.0	%				UO_0000187					False	CHEMBL1166817	Inhibition of PLK1 at 1 uM	B	BAO_0000357	single protein format	None	None	None	None	None	CHEMBL3024	Serine/threonine-protein kinase PLK1	Homo sapiens	SINGLE PROTEIN	CHEMBL1165965	1	Scientific Literature	Bioorg. Med. Chem.	2010	None
CHEMBL1277019		0	332.43	0	2.65	35	CCc1ccsc1-c1cnc(N)c(N2CCC(C(=O)O)CC2)n1	IC50	'='	8500.0	nM	5.07			UO_0000065	15.25	0.30	2.42	5.49	False	CHEMBL1286642	Inhibition of PLK1 after 75 mins at room temperature by caliper method	B	BAO_0000357	single protein format	None	None	None	None	None	CHEMBL3024	Serine/threonine-protein kinase PLK1	Homo sapiens	SINGLE PROTEIN	CHEMBL1275342	1	Scientific Literature	J. Med. Chem.	2010	None
CHEMBL478649		0	348.45	0	3.69	1	Cc1ccc(C(=O)NC2CC2)cc1-c1ccc(C(=O)NCC2CC2)cc1	IC50	'>'	25000.0	nM				UO_0000065					False	CHEMBL998570	Inhibition of PLK1	B	BAO_0000357	single protein format	None	None	None	None	None	CHEMBL3024	Serine/threonine-protein kinase PLK1	Homo sapiens	SINGLE PROTEIN	CHEMBL1141712	1	Scientific Literature	Bioorg. Med. Chem. Lett.	2008	None
CHEMBL599247		0	326.36	0	3.56	17b	O=C1Cc2cnc3cc(-c4ccccc4)nn3c2-c2ccccc2N1	IC50	'>'	100000.0	nM				UO_0000065					False	CHEMBL1067599	Inhibition of PLK1 assessed as [33Pi] incorporation by microplate scintillation counting in presence of 1 uM ATP	B	BAO_0000357	single protein format	None	None	None	None	None	CHEMBL3024	Serine/threonine-protein kinase PLK1	Homo sapiens	SINGLE PROTEIN	CHEMBL1157616	1	Scientific Literature	J. Med. Chem.	2010	None
CHEMBL191384		0	372.46	0	3.94	K00543	N#C/C(=C1/Nc2ccccc2S1)c1ccnc(NCCc2cccnc2)n1	Thermal melting change	'='	2.1	degrees C				UO_0000027					False	CHEMBL3430830	Delta TM value showing the stabilisation of PLK1 produced by compound binding	B	BAO_0000357	single protein format	Homo sapiens	None	None	None	None	CHEMBL3024	Serine/threonine-protein kinase PLK1	Homo sapiens	SINGLE PROTEIN	CHEMBL1145498	1	Scientific Literature	Proc. Natl. Acad. Sci. U.S.A.	2007	None
CHEMBL7724	AG1295	0	234.30	0	3.91	Tyrphostin AG-1295	Cc1cc2ncc(-c3ccccc3)nc2cc1C	Residual Activity	'='	81.0	%				UO_0000187					False	CHEMBL2219141	Millipore: Percentage of residual kinase activity of PLK1 at 1uM relative to control. Control inhibitor: Staurosporine at 100.0uM. Buffer: 8 mM MOPS pH 7.0, 0.2 mM EDTA, 20 mM DTT	B	BAO_0000357	single protein format	Homo sapiens	None	None	None	None	CHEMBL3024	Serine/threonine-protein kinase PLK1	Homo sapiens	SINGLE PROTEIN	CHEMBL2218924	1	Scientific Literature	Biochem. J.	2013	None
CHEMBL383899	ANILINOPYRIMIDINE1	0	413.40	1	5.33	Aurora_Kinase_Inhibitor_III	O=C(Nc1cccc(Nc2nccc(Nc3cccc(C(F)(F)F)c3)n2)c1)C1CC1	Residual Activity	'='	78.0	%				UO_0000187					False	CHEMBL2219141	Millipore: Percentage of residual kinase activity of PLK1 at 1uM relative to control. Control inhibitor: Staurosporine at 100.0uM. Buffer: 8 mM MOPS pH 7.0, 0.2 mM EDTA, 20 mM DTT	B	BAO_0000357	single protein format	Homo sapiens	None	None	None	None	CHEMBL3024	Serine/threonine-protein kinase PLK1	Homo sapiens	SINGLE PROTEIN	CHEMBL2218924	1	Scientific Literature	Biochem. J.	2013	None
CHEMBL261491		0	442.52	0	3.65	Go-6983	COc1ccc2c(c1)c(C1=C(c3c[nH]c4ccccc34)C(=O)NC1=O)cn2CCCN(C)C	Residual Activity	'='	84.0	%				UO_0000187					False	CHEMBL2219141	Millipore: Percentage of residual kinase activity of PLK1 at 1uM relative to control. Control inhibitor: Staurosporine at 100.0uM. Buffer: 8 mM MOPS pH 7.0, 0.2 mM EDTA, 20 mM DTT	B	BAO_0000357	single protein format	Homo sapiens	None	None	None	None	CHEMBL3024	Serine/threonine-protein kinase PLK1	Homo sapiens	SINGLE PROTEIN	CHEMBL2218924	1	Scientific Literature	Biochem. J.	2013	None
CHEMBL235658		0	349.41	1	5.16	MK2a_Inhibitor	O=C(CCCc1ccc(-c2ccccc2F)cc1)Nc1ccc(O)cc1	Residual Activity	'='	93.0	%				UO_0000187					False	CHEMBL2219141	Millipore: Percentage of residual kinase activity of PLK1 at 1uM relative to control. Control inhibitor: Staurosporine at 100.0uM. Buffer: 8 mM MOPS pH 7.0, 0.2 mM EDTA, 20 mM DTT	B	BAO_0000357	single protein format	Homo sapiens	None	None	None	None	CHEMBL3024	Serine/threonine-protein kinase PLK1	Homo sapiens	SINGLE PROTEIN	CHEMBL2218924	1	Scientific Literature	Biochem. J.	2013	None
CHEMBL10	SB-203580	0	377.44	0	4.68	SB-203580	C[S+]([O-])c1ccc(-c2nc(-c3ccc(F)cc3)c(-c3ccncc3)[nH]2)cc1	Residual Activity	'='	117.0	%				UO_0000187					False	CHEMBL2219141	Millipore: Percentage of residual kinase activity of PLK1 at 1uM relative to control. Control inhibitor: Staurosporine at 100.0uM. Buffer: 8 mM MOPS pH 7.0, 0.2 mM EDTA, 20 mM DTT	B	BAO_0000357	single protein format	Homo sapiens	None	None	None	None	CHEMBL3024	Serine/threonine-protein kinase PLK1	Homo sapiens	SINGLE PROTEIN	CHEMBL2218924	1	Scientific Literature	Biochem. J.	2013	None
CHEMBL403183		0	207.25	0	1.81	BAY-117082	Cc1ccc(S(=O)(=O)/C=C/C#N)cc1	Residual Activity	'='	92.0	%				UO_0000187					False	CHEMBL2219141	Millipore: Percentage of residual kinase activity of PLK1 at 1uM relative to control. Control inhibitor: Staurosporine at 100.0uM. Buffer: 8 mM MOPS pH 7.0, 0.2 mM EDTA, 20 mM DTT	B	BAO_0000357	single protein format	Homo sapiens	None	None	None	None	CHEMBL3024	Serine/threonine-protein kinase PLK1	Homo sapiens	SINGLE PROTEIN	CHEMBL2218924	1	Scientific Literature	Biochem. J.	2013	None
CHEMBL306498	ALOISINE	0	281.36	0	3.98	Aloisine	CCCCc1c(-c2ccc(OC)cc2)[nH]c2nccnc12	Residual Activity	'='	81.0	%				UO_0000187					False	CHEMBL2219141	Millipore: Percentage of residual kinase activity of PLK1 at 1uM relative to control. Control inhibitor: Staurosporine at 100.0uM. Buffer: 8 mM MOPS pH 7.0, 0.2 mM EDTA, 20 mM DTT	B	BAO_0000357	single protein format	Homo sapiens	None	None	None	None	CHEMBL3024	Serine/threonine-protein kinase PLK1	Homo sapiens	SINGLE PROTEIN	CHEMBL2218924	1	Scientific Literature	Biochem. J.	2013	None
CHEMBL1186409		0	487.65	1	7.32	AG_G_60025	CC[n+]1c(/C=C/N(C)c2ccccc2)n(-c2ccccc2)c2ccc(-c3nc4ccccc4s3)cc21	Residual Activity	'='	90.0	%				UO_0000187					False	CHEMBL2219142	Millipore: Percentage of residual kinase activity of PLK1 at 10uM relative to control. Control inhibitor: Staurosporine at 100.0uM. Buffer: 8 mM MOPS pH 7.0, 0.2 mM EDTA, 20 mM DTT	B	BAO_0000357	single protein format	Homo sapiens	None	None	None	None	CHEMBL3024	Serine/threonine-protein kinase PLK1	Homo sapiens	SINGLE PROTEIN	CHEMBL2218924	1	Scientific Literature	Biochem. J.	2013	None
CHEMBL388978	STAUROSPORINE	0	466.54	0	4.35	Staurosporine	CN[C@@H]1C[C@H]2O[C@@](C)([C@@H]1OC)n1c3ccccc3c3c4c(c5c6ccccc6n2c5c31)C(=O)NC4	Residual Activity	'='	53.0	%				UO_0000187					False	CHEMBL2219141	Millipore: Percentage of residual kinase activity of PLK1 at 1uM relative to control. Control inhibitor: Staurosporine at 100.0uM. Buffer: 8 mM MOPS pH 7.0, 0.2 mM EDTA, 20 mM DTT	B	BAO_0000357	single protein format	Homo sapiens	None	None	None	None	CHEMBL3024	Serine/threonine-protein kinase PLK1	Homo sapiens	SINGLE PROTEIN	CHEMBL2218924	1	Scientific Literature	Biochem. J.	2013	None
CHEMBL28324		0	721.86	2	5.13	KN_62	CN([C@@H](Cc1ccc(OS(=O)(=O)c2cccc3cnccc23)cc1)C(=O)N1CCN(c2ccccc2)CC1)S(=O)(=O)c1cccc2cnccc12	Residual Activity	'='	104.0	%				UO_0000187					False	CHEMBL2219141	Millipore: Percentage of residual kinase activity of PLK1 at 1uM relative to control. Control inhibitor: Staurosporine at 100.0uM. Buffer: 8 mM MOPS pH 7.0, 0.2 mM EDTA, 20 mM DTT	B	BAO_0000357	single protein format	Homo sapiens	None	None	None	None	CHEMBL3024	Serine/threonine-protein kinase PLK1	Homo sapiens	SINGLE PROTEIN	CHEMBL2218924	1	Scientific Literature	Biochem. J.	2013	None
CHEMBL92461		0	307.38	0	4.13	VEGF_Receptor_2_Kinase_Inhibitor_IV	COc1ccc(-c2cnc3c(-c4ccsc4)cnn3c2)cc1	Residual Activity	'='	71.0	%				UO_0000187					False	CHEMBL2219142	Millipore: Percentage of residual kinase activity of PLK1 at 10uM relative to control. Control inhibitor: Staurosporine at 100.0uM. Buffer: 8 mM MOPS pH 7.0, 0.2 mM EDTA, 20 mM DTT	B	BAO_0000357	single protein format	Homo sapiens	None	None	None	None	CHEMBL3024	Serine/threonine-protein kinase PLK1	Homo sapiens	SINGLE PROTEIN	CHEMBL2218924	1	Scientific Literature	Biochem. J.	2013	None
CHEMBL1233882		0	304.36	0	3.20	PP102	CC(C)n1nc(-c2ccc3ncccc3c2)c2c(N)ncnc21	Inhibition	'='	1.0	%				UO_0000187					False	CHEMBL1244252	Inhibition of PLK1 at 1 uM after 60 mins by FRET assay in presence of 10 uM ATP	B	BAO_0000357	single protein format	None	None	None	None	None	CHEMBL3024	Serine/threonine-protein kinase PLK1	Homo sapiens	SINGLE PROTEIN	CHEMBL1240340	1	Scientific Literature	Nat. Chem. Biol.	2008	None
CHEMBL566515		0	417.43	0	2.35	66	COc1ccccc1-n1c(-c2cc(O)ccc2C)cn2c3c(=O)[nH]c(=O)n(C)c3nc12	Activity	'='	93.0	%				UO_0000187					False	CHEMBL1055320	Inhibition of PLK1 assessed as remaining enzyme activity at 1 uM relative to DMSO	B	BAO_0000357	single protein format	None	None	None	None	None	CHEMBL3024	Serine/threonine-protein kinase PLK1	Homo sapiens	SINGLE PROTEIN	CHEMBL1154183	1	Scientific Literature	J. Med. Chem.	2009	None
CHEMBL518916		0	470.33	0	4.63	15c	COc1cc(Nc2ncc3c(C)nc(-c4ccccc4Br)n3n2)cc(OC)c1OC	IC50	'='	2670.0	nM	5.57			UO_0000065	11.85	0.25	0.94	6.73	False	CHEMBL942191	Inhibition of PLK1 expressed in baculovirus infected Trichoplusia ni cells	B	BAO_0000219	cell-based format	None	None	None	None	None	CHEMBL3024	Serine/threonine-protein kinase PLK1	Homo sapiens	SINGLE PROTEIN	CHEMBL1152258	1	Scientific Literature	Bioorg. Med. Chem. Lett.	2008	None
CHEMBL3427170		0	280.33	0	1.95	2	O=C(O)[C@@H]1CSC(c2nc3ccc(O)cc3s2)=N1	Activity	'='	91.0	%				UO_0000187					False	CHEMBL3428239	Inhibition of PLK1 (unknown origin) assessed as remaining activity at 100 uM by radioactive filter binding assay in presence of [33P]-ATP relative to control	B	BAO_0000357	single protein format	Homo sapiens	None	None	None	None	CHEMBL3024	Serine/threonine-protein kinase PLK1	Homo sapiens	SINGLE PROTEIN	CHEMBL3425453	1	Scientific Literature	Eur. J. Med. Chem.	2015	None
CHEMBL1450770		0	217.22	0	1.81	CID755673	O=C1NCCCc2c1oc1ccc(O)cc21	Inhibition						Not Active						False	CHEMBL1681592	Inhibition of PLK1 at < 10 uM by TR-FRET assay	B	BAO_0000357	single protein format	None	None	None	None	None	CHEMBL3024	Serine/threonine-protein kinase PLK1	Homo sapiens	SINGLE PROTEIN	CHEMBL1671836	1	Scientific Literature	ACS Med. Chem. Lett.	2011	None
CHEMBL518953	GSK-1023156A	0	428.31	0	4.53	17	NC(=O)c1sc(-n2cnc3ccccc32)cc1OCc1ccccc1Br	IC50	'='	11.0	nM	7.96			UO_0000065	18.58	0.42	3.43	11.35	False	CHEMBL941563	Inhibition of PLK1 expressed in baculovirus-infected Trichoplusia-ni cells by scintillation proximity assay	B	BAO_0000219	cell-based format	None	None	None	Trichoplusia-ni	None	CHEMBL3024	Serine/threonine-protein kinase PLK1	Homo sapiens	SINGLE PROTEIN	CHEMBL1143265	1	Scientific Literature	Bioorg. Med. Chem. Lett.	2009	None
CHEMBL481492		0	397.89	0	4.73	19	Cc1ccccc1COc1cc(-n2cnc3cc(Cl)ccc32)sc1C(N)=O	IC50	'='	21.0	nM	7.68			UO_0000065	19.30	0.39	2.95	10.95	False	CHEMBL941563	Inhibition of PLK1 expressed in baculovirus-infected Trichoplusia-ni cells by scintillation proximity assay	B	BAO_0000219	cell-based format	None	None	None	Trichoplusia-ni	None	CHEMBL3024	Serine/threonine-protein kinase PLK1	Homo sapiens	SINGLE PROTEIN	CHEMBL1143265	1	Scientific Literature	Bioorg. Med. Chem. Lett.	2009	None
CHEMBL514826		0	495.50	0	4.19	24	CS(=O)(=O)c1ccc2ncn(-c3cc(OCc4ccccc4C(F)(F)F)c(C(N)=O)s3)c2c1	IC50	'='	12.0	nM	7.92			UO_0000065	15.99	0.33	3.73	7.60	False	CHEMBL941563	Inhibition of PLK1 expressed in baculovirus-infected Trichoplusia-ni cells by scintillation proximity assay	B	BAO_0000219	cell-based format	None	None	None	Trichoplusia-ni	None	CHEMBL3024	Serine/threonine-protein kinase PLK1	Homo sapiens	SINGLE PROTEIN	CHEMBL1143265	1	Scientific Literature	Bioorg. Med. Chem. Lett.	2009	None
CHEMBL514968		0	447.44	0	4.79	25	COc1ccc2c(c1)ncn2-c1cc(OCc2ccccc2C(F)(F)F)c(C(N)=O)s1	IC50	'='	8.0	nM	8.10			UO_0000065	18.10	0.36	3.31	10.20	False	CHEMBL941563	Inhibition of PLK1 expressed in baculovirus-infected Trichoplusia-ni cells by scintillation proximity assay	B	BAO_0000219	cell-based format	None	None	None	Trichoplusia-ni	None	CHEMBL3024	Serine/threonine-protein kinase PLK1	Homo sapiens	SINGLE PROTEIN	CHEMBL1143265	1	Scientific Literature	Bioorg. Med. Chem. Lett.	2009	None
CHEMBL474028		0	488.36	0	4.54	28	COc1cc2ncn(-c3cc(OCc4ccccc4Br)c(C(N)=O)s3)c2cc1OC	IC50	'='	2.0	nM	8.70			UO_0000065	17.81	0.40	4.16	9.82	False	CHEMBL941563	Inhibition of PLK1 expressed in baculovirus-infected Trichoplusia-ni cells by scintillation proximity assay	B	BAO_0000219	cell-based format	None	None	None	Trichoplusia-ni	None	CHEMBL3024	Serine/threonine-protein kinase PLK1	Homo sapiens	SINGLE PROTEIN	CHEMBL1143265	1	Scientific Literature	Bioorg. Med. Chem. Lett.	2009	None
CHEMBL473630		0	401.49	0	3.77	42	COc1cc2ncn(-c3cc(OCC4CCCC4)c(C(N)=O)s3)c2cc1OC	IC50	'='	34.0	nM	7.47			UO_0000065	18.60	0.36	3.70	8.43	False	CHEMBL941563	Inhibition of PLK1 expressed in baculovirus-infected Trichoplusia-ni cells by scintillation proximity assay	B	BAO_0000219	cell-based format	None	None	None	Trichoplusia-ni	None	CHEMBL3024	Serine/threonine-protein kinase PLK1	Homo sapiens	SINGLE PROTEIN	CHEMBL1143265	1	Scientific Literature	Bioorg. Med. Chem. Lett.	2009	None
CHEMBL480382	GSK-312948A	0	415.50	0	3.84	44	COc1cc2ncn(-c3cc(OCc4cccs4)c(C(N)=O)s3)c2cc1OC	IC50	'='	11.0	nM	7.96			UO_0000065	19.15	0.39	4.12	8.98	False	CHEMBL941563	Inhibition of PLK1 expressed in baculovirus-infected Trichoplusia-ni cells by scintillation proximity assay	B	BAO_0000219	cell-based format	None	None	None	Trichoplusia-ni	None	CHEMBL3024	Serine/threonine-protein kinase PLK1	Homo sapiens	SINGLE PROTEIN	CHEMBL1143265	1	Scientific Literature	Bioorg. Med. Chem. Lett.	2009	None
CHEMBL474432		0	478.45	1	5.40	52	COc1cc2ncn(-c3cc(OCc4ccccc4C(F)(F)F)c(C(=O)O)s3)c2cc1OC	IC50	'='	2.0	nM	8.70			UO_0000065	18.18	0.36	3.30	10.50	False	CHEMBL941563	Inhibition of PLK1 expressed in baculovirus-infected Trichoplusia-ni cells by scintillation proximity assay	B	BAO_0000219	cell-based format	None	None	None	Trichoplusia-ni	None	CHEMBL3024	Serine/threonine-protein kinase PLK1	Homo sapiens	SINGLE PROTEIN	CHEMBL1143265	1	Scientific Literature	Bioorg. Med. Chem. Lett.	2009	None
CHEMBL514643		0	439.49	0	3.79	38	COc1ccc(COc2cc(-n3cnc4cc(OC)c(OC)cc43)sc2C(N)=O)cc1	IC50	'='	13.0	nM	7.89			UO_0000065	17.94	0.35	4.10	8.06	False	CHEMBL941563	Inhibition of PLK1 expressed in baculovirus-infected Trichoplusia-ni cells by scintillation proximity assay	B	BAO_0000219	cell-based format	None	None	None	Trichoplusia-ni	None	CHEMBL3024	Serine/threonine-protein kinase PLK1	Homo sapiens	SINGLE PROTEIN	CHEMBL1143265	1	Scientific Literature	Bioorg. Med. Chem. Lett.	2009	None
CHEMBL473629	GSK-204925A	0	423.49	0	3.82	40	COc1cc2ncn(-c3cc(OCCc4ccccc4)c(C(N)=O)s3)c2cc1OC	IC50	'='	130.0	nM	6.89			UO_0000065	16.26	0.31	3.07	7.77	False	CHEMBL941563	Inhibition of PLK1 expressed in baculovirus-infected Trichoplusia-ni cells by scintillation proximity assay	B	BAO_0000219	cell-based format	None	None	None	Trichoplusia-ni	None	CHEMBL3024	Serine/threonine-protein kinase PLK1	Homo sapiens	SINGLE PROTEIN	CHEMBL1143265	1	Scientific Literature	Bioorg. Med. Chem. Lett.	2009	None
CHEMBL514371		0	425.51	0	0.10	5	C#CNC(=O)/C(C#N)=c1\s/c(=C/Nc2ccc(OCCN(C)C)cc2)c(=O)n1CC	IC50	'='	71.0	nM	7.15			UO_0000065	16.80	0.33	7.05	7.19	False	CHEMBL985261	Inhibition of PLK1	B	BAO_0000357	single protein format	None	None	None	None	None	CHEMBL3024	Serine/threonine-protein kinase PLK1	Homo sapiens	SINGLE PROTEIN	CHEMBL1144187	1	Scientific Literature	Bioorg. Med. Chem. Lett.	2008	None
CHEMBL492008		0	264.22	0	0.41	37	N#Cc1cc([N+](=O)[O-])c2sc(C(N)=O)[n+]([O-])c2c1	IC50	'='	10000.0	nM	5.00			UO_0000065	18.92	0.38	4.59	3.65	False	CHEMBL985261	Inhibition of PLK1	B	BAO_0000357	single protein format	None	None	None	None	None	CHEMBL3024	Serine/threonine-protein kinase PLK1	Homo sapiens	SINGLE PROTEIN	CHEMBL1144187	1	Scientific Literature	Bioorg. Med. Chem. Lett.	2008	None
CHEMBL249097		0	335.37	0	3.08	9	Cc1ccc(O)cc1Nc1ccnc(Nc2cccc(C(N)=O)c2)n1	Activity						Not Evaluated						False	CHEMBL982765	Binding affinity to human PLK1 at 10 uM relative to control	B	BAO_0000357	single protein format	Homo sapiens	None	None	None	None	CHEMBL3024	Serine/threonine-protein kinase PLK1	Homo sapiens	SINGLE PROTEIN	CHEMBL1151712	1	Scientific Literature	J. Med. Chem.	2008	None
CHEMBL525911		0	433.94	0	4.97	29	Cc1nn(-c2cc(Cl)cc(CCC(N)=O)c2)c2cc(N[C@@H](C)c3ccccc3)ncc12	IC50	'='	32.0	nM	7.50			UO_0000065	17.27	0.33	2.52	8.73	False	CHEMBL953116	Inhibition of Plk1	B	BAO_0000357	single protein format	None	None	None	None	None	CHEMBL3024	Serine/threonine-protein kinase PLK1	Homo sapiens	SINGLE PROTEIN	CHEMBL1141724	1	Scientific Literature	Bioorg. Med. Chem. Lett.	2008	None
CHEMBL497167		0	496.01	1	7.18	37	CC(=O)Nc1ccccc1-c1cc(Cl)cc(-n2nc(C)c3cnc(N[C@@H](C)c4ccccc4)cc32)c1	IC50	'='	207.0	nM	6.68			UO_0000065	13.48	0.25	-0.50	9.30	False	CHEMBL953116	Inhibition of Plk1	B	BAO_0000357	single protein format	None	None	None	None	None	CHEMBL3024	Serine/threonine-protein kinase PLK1	Homo sapiens	SINGLE PROTEIN	CHEMBL1141724	1	Scientific Literature	Bioorg. Med. Chem. Lett.	2008	None
CHEMBL3261228		0	250.28	0	2.09	1	CCOC(=O)c1sc(-c2ccncc2)nc1O	Inhibition	'='	100.0	%				UO_0000187					False	CHEMBL3271256	Inhibition of PLK1 (unknown origin) at 1 uM relative to control	B	BAO_0000357	single protein format	Homo sapiens	None	None	None	None	CHEMBL3024	Serine/threonine-protein kinase PLK1	Homo sapiens	SINGLE PROTEIN	CHEMBL3259739	1	Scientific Literature	Eur. J. Med. Chem.	2014	None
CHEMBL1269488		0	600.61	1	1.86	18	Cn1nc(C(N)=O)c2c1-c1nc(Nc3cc(N4CCN(C(=O)N5CCNCC5)CC4)ccc3OC(F)(F)F)ncc1CC2	IC50	'='	35.0	nM	7.46			UO_0000065	12.41	0.24	5.60	5.08	False	CHEMBL1272694	Inhibition of PLK1	B	BAO_0000357	single protein format	None	None	None	None	None	CHEMBL3024	Serine/threonine-protein kinase PLK1	Homo sapiens	SINGLE PROTEIN	CHEMBL1268971	1	Scientific Literature	Bioorg. Med. Chem. Lett.	2010	None
CHEMBL1624	LEVOTHYROXINE	4	776.87	1	4.56	SID8139892	N[C@@H](Cc1cc(I)c(Oc2cc(I)c(O)c(I)c2)c(I)c1)C(=O)O	Potency		18887.6	nM			inconclusive	UO_0000065					False	CHEMBL3215278	PubChem BioAssay. qHTS for Inhibitors of PLK1-PDB (polo-like kinase 1 - polo-box domain): Primary Screen. (Class of assay: confirmatory)	F	BAO_0000019	assay format	None	None	None	None	None	CHEMBL3024	Serine/threonine-protein kinase PLK1	Homo sapiens	SINGLE PROTEIN	CHEMBL1201862	7	PubChem BioAssays			None
CHEMBL1338111		0	435.97	0	4.02	SID17402485	CCOC(=O)C1(S(=O)(=O)c2ccc(Cl)cc2)CCN(Cc2ccc(C)cc2)CC1	Potency		18887.6	nM			inconclusive	UO_0000065					False	CHEMBL3215278	PubChem BioAssay. qHTS for Inhibitors of PLK1-PDB (polo-like kinase 1 - polo-box domain): Primary Screen. (Class of assay: confirmatory)	F	BAO_0000019	assay format	None	None	None	None	None	CHEMBL3024	Serine/threonine-protein kinase PLK1	Homo sapiens	SINGLE PROTEIN	CHEMBL1201862	7	PubChem BioAssays			None
CHEMBL1707118		0	307.74	0	2.24	SID24789897	CCOC(=O)CNc1nc(Cl)nc(Nc2ccccc2)n1	Potency		21192.3	nM			active	UO_0000065					False	CHEMBL3215278	PubChem BioAssay. qHTS for Inhibitors of PLK1-PDB (polo-like kinase 1 - polo-box domain): Primary Screen. (Class of assay: confirmatory)	F	BAO_0000019	assay format	None	None	None	None	None	CHEMBL3024	Serine/threonine-protein kinase PLK1	Homo sapiens	SINGLE PROTEIN	CHEMBL1201862	7	PubChem BioAssays			None
CHEMBL1494589		0	304.42	0	2.55	SID4245891	CCCCNC(=O)CSc1cc(=O)n(C)c2ccccc12	Potency		26679.5	nM			active	UO_0000065					False	CHEMBL3215278	PubChem BioAssay. qHTS for Inhibitors of PLK1-PDB (polo-like kinase 1 - polo-box domain): Primary Screen. (Class of assay: confirmatory)	F	BAO_0000019	assay format	None	None	None	None	None	CHEMBL3024	Serine/threonine-protein kinase PLK1	Homo sapiens	SINGLE PROTEIN	CHEMBL1201862	7	PubChem BioAssays			None
CHEMBL1448942		0	259.33	0	3.28	SID4259932	Cc1nc2ccc(C(=O)O)cc2c2c1CC(C)S2	Potency		23778.1	nM			inconclusive	UO_0000065					False	CHEMBL3215278	PubChem BioAssay. qHTS for Inhibitors of PLK1-PDB (polo-like kinase 1 - polo-box domain): Primary Screen. (Class of assay: confirmatory)	F	BAO_0000019	assay format	None	None	None	None	None	CHEMBL3024	Serine/threonine-protein kinase PLK1	Homo sapiens	SINGLE PROTEIN	CHEMBL1201862	7	PubChem BioAssays			None
CHEMBL1306900		0	461.61	0	3.45	SID49731924	COc1cccc2sc(N(CCCN(C)C)C(=O)CCS(=O)(=O)c3ccccc3)nc12	Potency		10621.3	nM			active	UO_0000065					False	CHEMBL3215278	PubChem BioAssay. qHTS for Inhibitors of PLK1-PDB (polo-like kinase 1 - polo-box domain): Primary Screen. (Class of assay: confirmatory)	F	BAO_0000019	assay format	None	None	None	None	None	CHEMBL3024	Serine/threonine-protein kinase PLK1	Homo sapiens	SINGLE PROTEIN	CHEMBL1201862	7	PubChem BioAssays			None
CHEMBL1522173		0	205.22	0	0.33	SID24826656	CC1(c2ccccc2)NC(=O)N(N)C1=O	Potency		42284.1	nM			inconclusive	UO_0000065					False	CHEMBL3215278	PubChem BioAssay. qHTS for Inhibitors of PLK1-PDB (polo-like kinase 1 - polo-box domain): Primary Screen. (Class of assay: confirmatory)	F	BAO_0000019	assay format	None	None	None	None	None	CHEMBL3024	Serine/threonine-protein kinase PLK1	Homo sapiens	SINGLE PROTEIN	CHEMBL1201862	7	PubChem BioAssays			None
CHEMBL1499938		0	325.77	0	3.15	SID3714347	Cc1ccc(NS(=O)(=O)c2cc(C(=O)O)ccc2Cl)cc1	Potency		29934.9	nM			inconclusive	UO_0000065					False	CHEMBL3215278	PubChem BioAssay. qHTS for Inhibitors of PLK1-PDB (polo-like kinase 1 - polo-box domain): Primary Screen. (Class of assay: confirmatory)	F	BAO_0000019	assay format	None	None	None	None	None	CHEMBL3024	Serine/threonine-protein kinase PLK1	Homo sapiens	SINGLE PROTEIN	CHEMBL1201862	7	PubChem BioAssays			None
CHEMBL1432738		0	344.20	0	4.47	SID26660800	O=C(/C(=C/c1cccnc1)n1ccnc1)c1ccc(Cl)cc1Cl	Potency		23778.1	nM			inconclusive	UO_0000065					False	CHEMBL3215278	PubChem BioAssay. qHTS for Inhibitors of PLK1-PDB (polo-like kinase 1 - polo-box domain): Primary Screen. (Class of assay: confirmatory)	F	BAO_0000019	assay format	None	None	None	None	None	CHEMBL3024	Serine/threonine-protein kinase PLK1	Homo sapiens	SINGLE PROTEIN	CHEMBL1201862	7	PubChem BioAssays			None
CHEMBL1403277		0	232.20	0	0.11	SID4260937	Cc1cc(=O)oc2c1c(C)nn2-c1nn[nH]n1	Potency		10621.3	nM			active	UO_0000065					False	CHEMBL3215278	PubChem BioAssay. qHTS for Inhibitors of PLK1-PDB (polo-like kinase 1 - polo-box domain): Primary Screen. (Class of assay: confirmatory)	F	BAO_0000019	assay format	None	None	None	None	None	CHEMBL3024	Serine/threonine-protein kinase PLK1	Homo sapiens	SINGLE PROTEIN	CHEMBL1201862	7	PubChem BioAssays			None
CHEMBL1340417		0	271.30	0	3.22	SID24840301	O=[N+]([O-])c1ccc2c(c1)nc(S)n2-c1ccccc1	Potency		5972.8	nM			active	UO_0000065					False	CHEMBL3215278	PubChem BioAssay. qHTS for Inhibitors of PLK1-PDB (polo-like kinase 1 - polo-box domain): Primary Screen. (Class of assay: confirmatory)	F	BAO_0000019	assay format	None	None	None	None	None	CHEMBL3024	Serine/threonine-protein kinase PLK1	Homo sapiens	SINGLE PROTEIN	CHEMBL1201862	7	PubChem BioAssays			None
CHEMBL1383639		0	429.50	0	4.68	SID22404926	N#C/C(=C\C1=C(N2CCOCC2)/C(=C\c2ccccc2)CC1)C(=O)Nc1ccccc1F	Potency		21192.3	nM			inconclusive	UO_0000065					False	CHEMBL3215278	PubChem BioAssay. qHTS for Inhibitors of PLK1-PDB (polo-like kinase 1 - polo-box domain): Primary Screen. (Class of assay: confirmatory)	F	BAO_0000019	assay format	None	None	None	None	None	CHEMBL3024	Serine/threonine-protein kinase PLK1	Homo sapiens	SINGLE PROTEIN	CHEMBL1201862	7	PubChem BioAssays			None
CHEMBL1531577		0	436.51	0	3.27	SID22406429	CCN(CC)S(=O)(=O)c1cc(C(=O)OCC(=O)Nc2cccc(C)c2C)ccc1F	Potency		37685.8	nM			inconclusive	UO_0000065					False	CHEMBL3215278	PubChem BioAssay. qHTS for Inhibitors of PLK1-PDB (polo-like kinase 1 - polo-box domain): Primary Screen. (Class of assay: confirmatory)	F	BAO_0000019	assay format	None	None	None	None	None	CHEMBL3024	Serine/threonine-protein kinase PLK1	Homo sapiens	SINGLE PROTEIN	CHEMBL1201862	7	PubChem BioAssays			None
CHEMBL1496131		0	206.27	0	2.29	SID4256559	Cc1ccc(Nc2nnns2)cc1C	Potency		26679.5	nM			active	UO_0000065					False	CHEMBL3215278	PubChem BioAssay. qHTS for Inhibitors of PLK1-PDB (polo-like kinase 1 - polo-box domain): Primary Screen. (Class of assay: confirmatory)	F	BAO_0000019	assay format	None	None	None	None	None	CHEMBL3024	Serine/threonine-protein kinase PLK1	Homo sapiens	SINGLE PROTEIN	CHEMBL1201862	7	PubChem BioAssays			None
CHEMBL1366585		0	431.40	0	4.20	SID47202129	O=C(/C=C/c1ccc([N+](=O)[O-])cc1)Nc1cccc(C(=O)Nc2ccccc2C(=O)O)c1	Potency		21192.3	nM			inconclusive	UO_0000065					False	CHEMBL3215278	PubChem BioAssay. qHTS for Inhibitors of PLK1-PDB (polo-like kinase 1 - polo-box domain): Primary Screen. (Class of assay: confirmatory)	F	BAO_0000019	assay format	None	None	None	None	None	CHEMBL3024	Serine/threonine-protein kinase PLK1	Homo sapiens	SINGLE PROTEIN	CHEMBL1201862	7	PubChem BioAssays			None
CHEMBL1383558		0	400.43	1	5.11	SID22410826	CC(=O)O.O=C(O)c1ccc(-c2nc(-c3ccccc3)c(-c3ccccc3)[nH]2)cc1	Potency		29934.9	nM			inconclusive	UO_0000065					False	CHEMBL3215278	PubChem BioAssay. qHTS for Inhibitors of PLK1-PDB (polo-like kinase 1 - polo-box domain): Primary Screen. (Class of assay: confirmatory)	F	BAO_0000019	assay format	None	None	None	None	None	CHEMBL3024	Serine/threonine-protein kinase PLK1	Homo sapiens	SINGLE PROTEIN	CHEMBL1201862	7	PubChem BioAssays			None
CHEMBL1526561		0	295.30	0	1.82	SID26671359	C=CCN1C(=O)NC(=O)/C(=C\c2c[nH]c3ccccc23)C1=O	Potency		7519.3	nM			inconclusive	UO_0000065					False	CHEMBL3215278	PubChem BioAssay. qHTS for Inhibitors of PLK1-PDB (polo-like kinase 1 - polo-box domain): Primary Screen. (Class of assay: confirmatory)	F	BAO_0000019	assay format	None	None	None	None	None	CHEMBL3024	Serine/threonine-protein kinase PLK1	Homo sapiens	SINGLE PROTEIN	CHEMBL1201862	7	PubChem BioAssays			None
CHEMBL1333271		0	391.34	0	2.73	SID49644842	C=CCOc1c(Cl)cc(CNCCCN2CCOCC2)cc1OC.Cl	Potency		21192.3	nM			active	UO_0000065					False	CHEMBL3215278	PubChem BioAssay. qHTS for Inhibitors of PLK1-PDB (polo-like kinase 1 - polo-box domain): Primary Screen. (Class of assay: confirmatory)	F	BAO_0000019	assay format	None	None	None	None	None	CHEMBL3024	Serine/threonine-protein kinase PLK1	Homo sapiens	SINGLE PROTEIN	CHEMBL1201862	7	PubChem BioAssays			None
CHEMBL1433375		0	334.30	0	3.97	SID17402920	Cc1ccccc1OC(=O)Cn1c(C(F)(F)F)nc2ccccc21	Potency		15003.0	nM			active	UO_0000065					False	CHEMBL3215278	PubChem BioAssay. qHTS for Inhibitors of PLK1-PDB (polo-like kinase 1 - polo-box domain): Primary Screen. (Class of assay: confirmatory)	F	BAO_0000019	assay format	None	None	None	None	None	CHEMBL3024	Serine/threonine-protein kinase PLK1	Homo sapiens	SINGLE PROTEIN	CHEMBL1201862	7	PubChem BioAssays			None
CHEMBL1383895		0	307.42	0	1.83	SID24794896	CCCCC(=O)NC(=S)NNC(=O)CCc1ccccc1	Potency		29934.9	nM			inconclusive	UO_0000065					False	CHEMBL3215278	PubChem BioAssay. qHTS for Inhibitors of PLK1-PDB (polo-like kinase 1 - polo-box domain): Primary Screen. (Class of assay: confirmatory)	F	BAO_0000019	assay format	None	None	None	None	None	CHEMBL3024	Serine/threonine-protein kinase PLK1	Homo sapiens	SINGLE PROTEIN	CHEMBL1201862	7	PubChem BioAssays			None
CHEMBL1712214		0	336.44	0	2.75	SID85269282	CCC(=O)N(c1nnc(SCC(=O)c2ccc[nH]2)s1)C1CC1	Potency		26679.5	nM			inconclusive	UO_0000065					False	CHEMBL3215278	PubChem BioAssay. qHTS for Inhibitors of PLK1-PDB (polo-like kinase 1 - polo-box domain): Primary Screen. (Class of assay: confirmatory)	F	BAO_0000019	assay format	None	None	None	None	None	CHEMBL3024	Serine/threonine-protein kinase PLK1	Homo sapiens	SINGLE PROTEIN	CHEMBL1201862	7	PubChem BioAssays			None
CHEMBL1391503		0	439.54	0	4.87	SID49818876	Cc1noc(NS(=O)(=O)c2ccc(NC(=O)/C=C/c3ccc(C(C)C)cc3)cc2)c1C	Potency		23778.1	nM			inconclusive	UO_0000065					False	CHEMBL3215278	PubChem BioAssay. qHTS for Inhibitors of PLK1-PDB (polo-like kinase 1 - polo-box domain): Primary Screen. (Class of assay: confirmatory)	F	BAO_0000019	assay format	None	None	None	None	None	CHEMBL3024	Serine/threonine-protein kinase PLK1	Homo sapiens	SINGLE PROTEIN	CHEMBL1201862	7	PubChem BioAssays			None
CHEMBL1539541		0	388.47	0	2.48	SID7967159	O=C(Nc1nccs1)C1CCCN1S(=O)(=O)c1cccc2cccnc12	Potency		26679.5	nM			active	UO_0000065					False	CHEMBL3215278	PubChem BioAssay. qHTS for Inhibitors of PLK1-PDB (polo-like kinase 1 - polo-box domain): Primary Screen. (Class of assay: confirmatory)	F	BAO_0000019	assay format	None	None	None	None	None	CHEMBL3024	Serine/threonine-protein kinase PLK1	Homo sapiens	SINGLE PROTEIN	CHEMBL1201862	7	PubChem BioAssays			None
CHEMBL1515776		0	449.49	0	3.56	SID49715017	N=C1/C(=C\c2ccc(OC(=O)c3ccco3)cc2)C(=O)N=C2SC(N3CCCCC3)=NN12	Potency		26679.5	nM			inconclusive	UO_0000065					False	CHEMBL3215278	PubChem BioAssay. qHTS for Inhibitors of PLK1-PDB (polo-like kinase 1 - polo-box domain): Primary Screen. (Class of assay: confirmatory)	F	BAO_0000019	assay format	None	None	None	None	None	CHEMBL3024	Serine/threonine-protein kinase PLK1	Homo sapiens	SINGLE PROTEIN	CHEMBL1201862	7	PubChem BioAssays			None
CHEMBL3190268		0	358.31	1	0.11	SID47202394	O=C(N/N=C/c1ccc(O)cc1O)C(=O)N/N=C/c1ccc(O)cc1O	Potency		11917.3	nM			active	UO_0000065					False	CHEMBL3215278	PubChem BioAssay. qHTS for Inhibitors of PLK1-PDB (polo-like kinase 1 - polo-box domain): Primary Screen. (Class of assay: confirmatory)	F	BAO_0000019	assay format	None	None	None	None	None	CHEMBL3024	Serine/threonine-protein kinase PLK1	Homo sapiens	SINGLE PROTEIN	CHEMBL1201862	7	PubChem BioAssays			None
CHEMBL1477713		0	270.40	0	4.15	SID16952769	Cc1ccc(C)n1-c1sc2c(c1C#N)CCC(C)C2	Potency		37685.8	nM			inconclusive	UO_0000065					False	CHEMBL3215278	PubChem BioAssay. qHTS for Inhibitors of PLK1-PDB (polo-like kinase 1 - polo-box domain): Primary Screen. (Class of assay: confirmatory)	F	BAO_0000019	assay format	None	None	None	None	None	CHEMBL3024	Serine/threonine-protein kinase PLK1	Homo sapiens	SINGLE PROTEIN	CHEMBL1201862	7	PubChem BioAssays			None
CHEMBL1478068		0	402.47	0	2.23	SID49722126	CCN(Cc1ccccc1)C(=O)CCS(=O)(=O)c1ccc2c(c1)NC(=O)CO2	Potency		21192.3	nM			active	UO_0000065					False	CHEMBL3215278	PubChem BioAssay. qHTS for Inhibitors of PLK1-PDB (polo-like kinase 1 - polo-box domain): Primary Screen. (Class of assay: confirmatory)	F	BAO_0000019	assay format	None	None	None	None	None	CHEMBL3024	Serine/threonine-protein kinase PLK1	Homo sapiens	SINGLE PROTEIN	CHEMBL1201862	7	PubChem BioAssays			None
CHEMBL1311638		0	381.26	0	3.76	SID49679264	O=C(NCc1ccco1)C1CCN(C(=O)c2ccc(Cl)cc2Cl)CC1	Potency		26679.5	nM			inconclusive	UO_0000065					False	CHEMBL3215278	PubChem BioAssay. qHTS for Inhibitors of PLK1-PDB (polo-like kinase 1 - polo-box domain): Primary Screen. (Class of assay: confirmatory)	F	BAO_0000019	assay format	None	None	None	None	None	CHEMBL3024	Serine/threonine-protein kinase PLK1	Homo sapiens	SINGLE PROTEIN	CHEMBL1201862	7	PubChem BioAssays			None
CHEMBL1707660		0	328.37	0	1.42	SID26666698	COc1ccc(NC(=O)N[C@@H](Cc2ccccc2)C(=O)NN)cc1	Potency		23778.1	nM			inconclusive	UO_0000065					False	CHEMBL3215278	PubChem BioAssay. qHTS for Inhibitors of PLK1-PDB (polo-like kinase 1 - polo-box domain): Primary Screen. (Class of assay: confirmatory)	F	BAO_0000019	assay format	None	None	None	None	None	CHEMBL3024	Serine/threonine-protein kinase PLK1	Homo sapiens	SINGLE PROTEIN	CHEMBL1201862	7	PubChem BioAssays			None
CHEMBL1454902		0	448.59	0	4.49	SID47196689	COc1cc(C(=S)N2CCN(C(c3ccccc3)c3ccccc3)CC2)cc(OC)c1O	Potency		13371.4	nM			active	UO_0000065					False	CHEMBL3215278	PubChem BioAssay. qHTS for Inhibitors of PLK1-PDB (polo-like kinase 1 - polo-box domain): Primary Screen. (Class of assay: confirmatory)	F	BAO_0000019	assay format	None	None	None	None	None	CHEMBL3024	Serine/threonine-protein kinase PLK1	Homo sapiens	SINGLE PROTEIN	CHEMBL1201862	7	PubChem BioAssays			None
CHEMBL1452128		0	245.23	0	2.57	SID7977399	Cc1ccc(C(=O)Nc2ccc3c(c2)OCO3)o1	Potency		11917.3	nM			active	UO_0000065					False	CHEMBL3215278	PubChem BioAssay. qHTS for Inhibitors of PLK1-PDB (polo-like kinase 1 - polo-box domain): Primary Screen. (Class of assay: confirmatory)	F	BAO_0000019	assay format	None	None	None	None	None	CHEMBL3024	Serine/threonine-protein kinase PLK1	Homo sapiens	SINGLE PROTEIN	CHEMBL1201862	7	PubChem BioAssays			None
CHEMBL1386017		0	288.30	0	2.73	SID24803513	Cn1c(S)nnc1CNc1cccc(C(F)(F)F)c1	Potency		26679.5	nM			active	UO_0000065					False	CHEMBL3215278	PubChem BioAssay. qHTS for Inhibitors of PLK1-PDB (polo-like kinase 1 - polo-box domain): Primary Screen. (Class of assay: confirmatory)	F	BAO_0000019	assay format	None	None	None	None	None	CHEMBL3024	Serine/threonine-protein kinase PLK1	Homo sapiens	SINGLE PROTEIN	CHEMBL1201862	7	PubChem BioAssays			None
CHEMBL1698784		0	345.83	0	3.75	SID49732075	Cc1cc(Cl)c2oc(C(=O)N(C)CCc3cnn(C)c3)c(C)c2c1	Potency		23778.1	nM			active	UO_0000065					False	CHEMBL3215278	PubChem BioAssay. qHTS for Inhibitors of PLK1-PDB (polo-like kinase 1 - polo-box domain): Primary Screen. (Class of assay: confirmatory)	F	BAO_0000019	assay format	None	None	None	None	None	CHEMBL3024	Serine/threonine-protein kinase PLK1	Homo sapiens	SINGLE PROTEIN	CHEMBL1201862	7	PubChem BioAssays			None
CHEMBL1479745		0	325.36	0	3.62	SID24825435	CC1CC1C(=O)OCC(=O)Nc1ccccc1Oc1ccccc1	Potency		26679.5	nM			active	UO_0000065					False	CHEMBL3215278	PubChem BioAssay. qHTS for Inhibitors of PLK1-PDB (polo-like kinase 1 - polo-box domain): Primary Screen. (Class of assay: confirmatory)	F	BAO_0000019	assay format	None	None	None	None	None	CHEMBL3024	Serine/threonine-protein kinase PLK1	Homo sapiens	SINGLE PROTEIN	CHEMBL1201862	7	PubChem BioAssays			None
CHEMBL1539939		0	305.34	0	3.30	SID843024	CCOC(=O)Cn1c2ccccc2c2nc3ccccc3nc21	Potency		29934.9	nM			inconclusive	UO_0000065					False	CHEMBL3215278	PubChem BioAssay. qHTS for Inhibitors of PLK1-PDB (polo-like kinase 1 - polo-box domain): Primary Screen. (Class of assay: confirmatory)	F	BAO_0000019	assay format	None	None	None	None	None	CHEMBL3024	Serine/threonine-protein kinase PLK1	Homo sapiens	SINGLE PROTEIN	CHEMBL1201862	7	PubChem BioAssays			None
CHEMBL1457916		0	401.51	0	4.03	SID24834638	CCOc1ncccc1C(=O)N1CCN(C(c2ccccc2)c2ccccc2)CC1	Potency		29934.9	nM			inconclusive	UO_0000065					False	CHEMBL3215278	PubChem BioAssay. qHTS for Inhibitors of PLK1-PDB (polo-like kinase 1 - polo-box domain): Primary Screen. (Class of assay: confirmatory)	F	BAO_0000019	assay format	None	None	None	None	None	CHEMBL3024	Serine/threonine-protein kinase PLK1	Homo sapiens	SINGLE PROTEIN	CHEMBL1201862	7	PubChem BioAssays			None
CHEMBL3189823		0	273.25	0	0.96	SID49673149	O=C(N/N=C/c1cccnc1)c1cc(O)c(O)c(O)c1	Potency		26679.5	nM			inconclusive	UO_0000065					False	CHEMBL3215278	PubChem BioAssay. qHTS for Inhibitors of PLK1-PDB (polo-like kinase 1 - polo-box domain): Primary Screen. (Class of assay: confirmatory)	F	BAO_0000019	assay format	None	None	None	None	None	CHEMBL3024	Serine/threonine-protein kinase PLK1	Homo sapiens	SINGLE PROTEIN	CHEMBL1201862	7	PubChem BioAssays			None
CHEMBL1700374		0	302.17	0	1.43	SID22411936	CC1CN(C(=O)c2c(Br)cnn2C)CC(C)O1	Potency		37685.8	nM			inactive	UO_0000065					False	CHEMBL3215278	PubChem BioAssay. qHTS for Inhibitors of PLK1-PDB (polo-like kinase 1 - polo-box domain): Primary Screen. (Class of assay: confirmatory)	F	BAO_0000019	assay format	None	None	None	None	None	CHEMBL3024	Serine/threonine-protein kinase PLK1	Homo sapiens	SINGLE PROTEIN	CHEMBL1201862	7	PubChem BioAssays			None
CHEMBL1316650		0	330.34	0	3.00	SID51090475	O=C(CSc1nnc(-c2cccnc2)o1)Nc1cccc(F)c1	Potency		26679.5	nM			inconclusive	UO_0000065					False	CHEMBL3215278	PubChem BioAssay. qHTS for Inhibitors of PLK1-PDB (polo-like kinase 1 - polo-box domain): Primary Screen. (Class of assay: confirmatory)	F	BAO_0000019	assay format	None	None	None	None	None	CHEMBL3024	Serine/threonine-protein kinase PLK1	Homo sapiens	SINGLE PROTEIN	CHEMBL1201862	7	PubChem BioAssays			None
CHEMBL1483713		0	406.53	0	2.08	SID24802988	COc1ccc(N2CCN(C(S)=Nc3ccc(S(N)(=O)=O)cc3)CC2)cc1	Potency		13371.4	nM			active	UO_0000065					False	CHEMBL3215278	PubChem BioAssay. qHTS for Inhibitors of PLK1-PDB (polo-like kinase 1 - polo-box domain): Primary Screen. (Class of assay: confirmatory)	F	BAO_0000019	assay format	None	None	None	None	None	CHEMBL3024	Serine/threonine-protein kinase PLK1	Homo sapiens	SINGLE PROTEIN	CHEMBL1201862	7	PubChem BioAssays			None
CHEMBL1443351		0	373.41	0	2.70	SID49648746	COCCN(CCOC)Cc1c(O)ccc2c1O/C(=C\c1ccco1)C2=O	Potency		29934.9	nM			inconclusive	UO_0000065					False	CHEMBL3215278	PubChem BioAssay. qHTS for Inhibitors of PLK1-PDB (polo-like kinase 1 - polo-box domain): Primary Screen. (Class of assay: confirmatory)	F	BAO_0000019	assay format	None	None	None	None	None	CHEMBL3024	Serine/threonine-protein kinase PLK1	Homo sapiens	SINGLE PROTEIN	CHEMBL1201862	7	PubChem BioAssays			None
CHEMBL1357976		0	436.49	0	4.40	SID49735816	O=C(CCCN1C(=O)S/C(=C\C=C\c2ccccc2)C1=O)Nc1ccc(C(=O)O)cc1	Potency		16833.6	nM			inconclusive	UO_0000065					False	CHEMBL3215278	PubChem BioAssay. qHTS for Inhibitors of PLK1-PDB (polo-like kinase 1 - polo-box domain): Primary Screen. (Class of assay: confirmatory)	F	BAO_0000019	assay format	None	None	None	None	None	CHEMBL3024	Serine/threonine-protein kinase PLK1	Homo sapiens	SINGLE PROTEIN	CHEMBL1201862	7	PubChem BioAssays			None
CHEMBL1442054		0	299.30	0	0.62	SID844705	CN(C)S(=O)(=O)c1ccc2c(c1)C(CC(=O)O)OC2=O	Potency		21192.3	nM			inconclusive	UO_0000065					False	CHEMBL3215278	PubChem BioAssay. qHTS for Inhibitors of PLK1-PDB (polo-like kinase 1 - polo-box domain): Primary Screen. (Class of assay: confirmatory)	F	BAO_0000019	assay format	None	None	None	None	None	CHEMBL3024	Serine/threonine-protein kinase PLK1	Homo sapiens	SINGLE PROTEIN	CHEMBL1201862	7	PubChem BioAssays			None
CHEMBL1389785		0	528.56	1	2.04	SID24782207	O=C(Nc1cc(S(=O)(=O)N2CCOCC2)ccc1O)c1ccc2c(c1)S(=O)(=O)c1ccccc1C2=O	Potency		10621.3	nM			active	UO_0000065					False	CHEMBL3215278	PubChem BioAssay. qHTS for Inhibitors of PLK1-PDB (polo-like kinase 1 - polo-box domain): Primary Screen. (Class of assay: confirmatory)	F	BAO_0000019	assay format	None	None	None	None	None	CHEMBL3024	Serine/threonine-protein kinase PLK1	Homo sapiens	SINGLE PROTEIN	CHEMBL1201862	7	PubChem BioAssays			None
CHEMBL1382865		0	280.40	0	3.39	SID24841373	Cn1c(=S)[nH]c2scc(-c3cccs3)c2c1=O	Potency		29934.9	nM			inconclusive	UO_0000065					False	CHEMBL3215278	PubChem BioAssay. qHTS for Inhibitors of PLK1-PDB (polo-like kinase 1 - polo-box domain): Primary Screen. (Class of assay: confirmatory)	F	BAO_0000019	assay format	None	None	None	None	None	CHEMBL3024	Serine/threonine-protein kinase PLK1	Homo sapiens	SINGLE PROTEIN	CHEMBL1201862	7	PubChem BioAssays			None
CHEMBL1539924		0	359.79	0	4.33	SID47203365	O=C1N=C(Nc2ccccc2Cl)S/C1=C\c1cccc([N+](=O)[O-])c1	Potency		26679.5	nM			active	UO_0000065					False	CHEMBL3215278	PubChem BioAssay. qHTS for Inhibitors of PLK1-PDB (polo-like kinase 1 - polo-box domain): Primary Screen. (Class of assay: confirmatory)	F	BAO_0000019	assay format	None	None	None	None	None	CHEMBL3024	Serine/threonine-protein kinase PLK1	Homo sapiens	SINGLE PROTEIN	CHEMBL1201862	7	PubChem BioAssays			None
CHEMBL1500832		0	452.99	0	2.40	SID17409018	CN1CCN(S(=O)(=O)c2ccc(NC(=S)NC(=O)c3ccc(Cl)cc3)cc2)CC1	Potency		18887.6	nM			active	UO_0000065					False	CHEMBL3215278	PubChem BioAssay. qHTS for Inhibitors of PLK1-PDB (polo-like kinase 1 - polo-box domain): Primary Screen. (Class of assay: confirmatory)	F	BAO_0000019	assay format	None	None	None	None	None	CHEMBL3024	Serine/threonine-protein kinase PLK1	Homo sapiens	SINGLE PROTEIN	CHEMBL1201862	7	PubChem BioAssays			None
CHEMBL1513982		0	409.90	0	2.69	SID57268434	Cc1ccc(C)c(NC(=O)CCC(=O)NNS(=O)(=O)c2ccc(Cl)cc2)c1	Potency		23778.1	nM			inconclusive	UO_0000065					False	CHEMBL3215278	PubChem BioAssay. qHTS for Inhibitors of PLK1-PDB (polo-like kinase 1 - polo-box domain): Primary Screen. (Class of assay: confirmatory)	F	BAO_0000019	assay format	None	None	None	None	None	CHEMBL3024	Serine/threonine-protein kinase PLK1	Homo sapiens	SINGLE PROTEIN	CHEMBL1201862	7	PubChem BioAssays			None
CHEMBL2141839		0	352.46	0	2.84	SID103159403	Cn1c(=O)c2cc(NC(=S)NC3CC3)ccc2n1Cc1ccccc1	Potency		29934.9	nM			inconclusive	UO_0000065					False	CHEMBL3215278	PubChem BioAssay. qHTS for Inhibitors of PLK1-PDB (polo-like kinase 1 - polo-box domain): Primary Screen. (Class of assay: confirmatory)	F	BAO_0000019	assay format	None	None	None	None	None	CHEMBL3024	Serine/threonine-protein kinase PLK1	Homo sapiens	SINGLE PROTEIN	CHEMBL1201862	7	PubChem BioAssays			None
CHEMBL1516643		0	313.84	0	3.62	SID14744400	Cc1csc(SC(C)C(=O)Nc2ccc(Cl)cn2)n1	Potency		26679.5	nM			active	UO_0000065					False	CHEMBL3215278	PubChem BioAssay. qHTS for Inhibitors of PLK1-PDB (polo-like kinase 1 - polo-box domain): Primary Screen. (Class of assay: confirmatory)	F	BAO_0000019	assay format	None	None	None	None	None	CHEMBL3024	Serine/threonine-protein kinase PLK1	Homo sapiens	SINGLE PROTEIN	CHEMBL1201862	7	PubChem BioAssays			None
CHEMBL1525306		0	229.26	0	2.04	SID26726362	CC(C)CC(=O)Nc1ncc([N+](=O)[O-])s1	Potency		10621.3	nM			active	UO_0000065					False	CHEMBL3215278	PubChem BioAssay. qHTS for Inhibitors of PLK1-PDB (polo-like kinase 1 - polo-box domain): Primary Screen. (Class of assay: confirmatory)	F	BAO_0000019	assay format	None	None	None	None	None	CHEMBL3024	Serine/threonine-protein kinase PLK1	Homo sapiens	SINGLE PROTEIN	CHEMBL1201862	7	PubChem BioAssays			None
CHEMBL1563140		0	403.91	0	3.89	SID24799265	COc1cc(CN2CCCC(CO)(Cc3cccc(Cl)c3)C2)cc2c1OCO2	Potency		21192.3	nM			active	UO_0000065					False	CHEMBL3215278	PubChem BioAssay. qHTS for Inhibitors of PLK1-PDB (polo-like kinase 1 - polo-box domain): Primary Screen. (Class of assay: confirmatory)	F	BAO_0000019	assay format	None	None	None	None	None	CHEMBL3024	Serine/threonine-protein kinase PLK1	Homo sapiens	SINGLE PROTEIN	CHEMBL1201862	7	PubChem BioAssays			None
CHEMBL1407483		0	402.68	1	6.74	SID849538	CC1=C(SCCC#N)S/C(=C2\SC(C)=C(SCCC#N)S2)S1	Potency		11917.3	nM			active	UO_0000065					False	CHEMBL3215278	PubChem BioAssay. qHTS for Inhibitors of PLK1-PDB (polo-like kinase 1 - polo-box domain): Primary Screen. (Class of assay: confirmatory)	F	BAO_0000019	assay format	None	None	None	None	None	CHEMBL3024	Serine/threonine-protein kinase PLK1	Homo sapiens	SINGLE PROTEIN	CHEMBL1201862	7	PubChem BioAssays			None
CHEMBL1536775		0	372.47	0	3.10	SID22402856	COc1cc2c3c(c1)/C(=C1/SC(=S)NC1=O)C(=O)N3C(C)(C)C=C2C	Potency		37685.8	nM			inconclusive	UO_0000065					False	CHEMBL3215278	PubChem BioAssay. qHTS for Inhibitors of PLK1-PDB (polo-like kinase 1 - polo-box domain): Primary Screen. (Class of assay: confirmatory)	F	BAO_0000019	assay format	None	None	None	None	None	CHEMBL3024	Serine/threonine-protein kinase PLK1	Homo sapiens	SINGLE PROTEIN	CHEMBL1201862	7	PubChem BioAssays			None
CHEMBL1524548		0	418.52	0	4.07	SID49821544	Cc1cc(SCC(=O)Nc2c(C)n(C)n(-c3ccccc3)c2=O)nc2ccccc12	Potency		23778.1	nM			inconclusive	UO_0000065					False	CHEMBL3215278	PubChem BioAssay. qHTS for Inhibitors of PLK1-PDB (polo-like kinase 1 - polo-box domain): Primary Screen. (Class of assay: confirmatory)	F	BAO_0000019	assay format	None	None	None	None	None	CHEMBL3024	Serine/threonine-protein kinase PLK1	Homo sapiens	SINGLE PROTEIN	CHEMBL1201862	7	PubChem BioAssays			None
CHEMBL1383762		0	413.81	0	4.11	SID3712731	Cc1onc(-c2ccccc2Cl)c1C(=O)OCC(=O)c1ccc2c(c1)OCCO2	Potency		26679.5	nM			inconclusive	UO_0000065					False	CHEMBL3215278	PubChem BioAssay. qHTS for Inhibitors of PLK1-PDB (polo-like kinase 1 - polo-box domain): Primary Screen. (Class of assay: confirmatory)	F	BAO_0000019	assay format	None	None	None	None	None	CHEMBL3024	Serine/threonine-protein kinase PLK1	Homo sapiens	SINGLE PROTEIN	CHEMBL1201862	7	PubChem BioAssays			None
CHEMBL1407475		0	285.30	0	3.04	SID24795366	CCOc1ccc(C(=O)Nc2ccccc2C(=O)O)cc1	Potency		26679.5	nM			active	UO_0000065					False	CHEMBL3215278	PubChem BioAssay. qHTS for Inhibitors of PLK1-PDB (polo-like kinase 1 - polo-box domain): Primary Screen. (Class of assay: confirmatory)	F	BAO_0000019	assay format	None	None	None	None	None	CHEMBL3024	Serine/threonine-protein kinase PLK1	Homo sapiens	SINGLE PROTEIN	CHEMBL1201862	7	PubChem BioAssays			None
CHEMBL1999959		0	353.36	0	1.88	SID4243283	CC(=O)Oc1cccc(/C=c2\sc3nc(-c4ccco4)nn3c2=O)c1	Potency		18887.6	nM			inconclusive	UO_0000065					False	CHEMBL3215278	PubChem BioAssay. qHTS for Inhibitors of PLK1-PDB (polo-like kinase 1 - polo-box domain): Primary Screen. (Class of assay: confirmatory)	F	BAO_0000019	assay format	None	None	None	None	None	CHEMBL3024	Serine/threonine-protein kinase PLK1	Homo sapiens	SINGLE PROTEIN	CHEMBL1201862	7	PubChem BioAssays			None
CHEMBL1461675		0	394.56	0	4.15	SID24812476	CCOCCCNC(=O)CSCc1nc(-c2ccc(SC)cc2)oc1C	Potency		29934.9	nM			active	UO_0000065					False	CHEMBL3215278	PubChem BioAssay. qHTS for Inhibitors of PLK1-PDB (polo-like kinase 1 - polo-box domain): Primary Screen. (Class of assay: confirmatory)	F	BAO_0000019	assay format	None	None	None	None	None	CHEMBL3024	Serine/threonine-protein kinase PLK1	Homo sapiens	SINGLE PROTEIN	CHEMBL1201862	7	PubChem BioAssays			None
CHEMBL3196425		0	309.30	0	2.37	SID22411872	O=C(N/N=C/c1cn[nH]c1-c1ccc(F)cc1)c1ccncc1	Potency		8436.8	nM			inconclusive	UO_0000065					False	CHEMBL3215278	PubChem BioAssay. qHTS for Inhibitors of PLK1-PDB (polo-like kinase 1 - polo-box domain): Primary Screen. (Class of assay: confirmatory)	F	BAO_0000019	assay format	None	None	None	None	None	CHEMBL3024	Serine/threonine-protein kinase PLK1	Homo sapiens	SINGLE PROTEIN	CHEMBL1201862	7	PubChem BioAssays			None
CHEMBL1884954		0	329.38	0	2.40	SID24803319	CC(C)C(C(=O)Nc1nccs1)N1C(=O)c2ccccc2C1=O	Potency		21192.3	nM			active	UO_0000065					False	CHEMBL3215278	PubChem BioAssay. qHTS for Inhibitors of PLK1-PDB (polo-like kinase 1 - polo-box domain): Primary Screen. (Class of assay: confirmatory)	F	BAO_0000019	assay format	None	None	None	None	None	CHEMBL3024	Serine/threonine-protein kinase PLK1	Homo sapiens	SINGLE PROTEIN	CHEMBL1201862	7	PubChem BioAssays			None
CHEMBL3145282		0	398.88	0	4.46	SID17386016	COc1cc(SC#N)ccc1/N=C/c1c(C)[nH]n(-c2ccc(Cl)cc2)c1=O	Potency		29934.9	nM			inconclusive	UO_0000065					False	CHEMBL3215278	PubChem BioAssay. qHTS for Inhibitors of PLK1-PDB (polo-like kinase 1 - polo-box domain): Primary Screen. (Class of assay: confirmatory)	F	BAO_0000019	assay format	None	None	None	None	None	CHEMBL3024	Serine/threonine-protein kinase PLK1	Homo sapiens	SINGLE PROTEIN	CHEMBL1201862	7	PubChem BioAssays			None
CHEMBL1584387		0	385.30	0	4.92	SID47201453	O=S(=O)(Nc1nc(-c2ccccc2)cs1)c1cc(Cl)ccc1Cl	Potency		26679.5	nM			inconclusive	UO_0000065					False	CHEMBL3215278	PubChem BioAssay. qHTS for Inhibitors of PLK1-PDB (polo-like kinase 1 - polo-box domain): Primary Screen. (Class of assay: confirmatory)	F	BAO_0000019	assay format	None	None	None	None	None	CHEMBL3024	Serine/threonine-protein kinase PLK1	Homo sapiens	SINGLE PROTEIN	CHEMBL1201862	7	PubChem BioAssays			None
CHEMBL1543952		0	259.31	0	3.00	SID4257665	CC(C)Oc1ccc(C(=O)NCc2ccco2)cc1	Potency		26679.5	nM			active	UO_0000065					False	CHEMBL3215278	PubChem BioAssay. qHTS for Inhibitors of PLK1-PDB (polo-like kinase 1 - polo-box domain): Primary Screen. (Class of assay: confirmatory)	F	BAO_0000019	assay format	None	None	None	None	None	CHEMBL3024	Serine/threonine-protein kinase PLK1	Homo sapiens	SINGLE PROTEIN	CHEMBL1201862	7	PubChem BioAssays			None
CHEMBL1530956		0	282.80	0	2.18	SID22415678	CC(=O)N1CCN(C(=S)c2ccc(Cl)cc2)CC1	Potency		21192.3	nM			active	UO_0000065					False	CHEMBL3215278	PubChem BioAssay. qHTS for Inhibitors of PLK1-PDB (polo-like kinase 1 - polo-box domain): Primary Screen. (Class of assay: confirmatory)	F	BAO_0000019	assay format	None	None	None	None	None	CHEMBL3024	Serine/threonine-protein kinase PLK1	Homo sapiens	SINGLE PROTEIN	CHEMBL1201862	7	PubChem BioAssays			None
CHEMBL1560589		0	489.90	0	3.65	SID17511115	CCOC(=O)C(NC(=O)c1cccc(Cl)c1)(Nc1sc2c(c1C(N)=O)CCC2)C(F)(F)F	Potency		26679.5	nM			active	UO_0000065					False	CHEMBL3215278	PubChem BioAssay. qHTS for Inhibitors of PLK1-PDB (polo-like kinase 1 - polo-box domain): Primary Screen. (Class of assay: confirmatory)	F	BAO_0000019	assay format	None	None	None	None	None	CHEMBL3024	Serine/threonine-protein kinase PLK1	Homo sapiens	SINGLE PROTEIN	CHEMBL1201862	7	PubChem BioAssays			None
CHEMBL1424642		0	439.52	0	4.93	SID24784470	CCOC(=O)C1=C(NC(=O)C(c2ccccc2)c2ccccc2)Nc2ccccc2N=C1C	Potency		67015.8	nM			inactive	UO_0000065					False	CHEMBL3215278	PubChem BioAssay. qHTS for Inhibitors of PLK1-PDB (polo-like kinase 1 - polo-box domain): Primary Screen. (Class of assay: confirmatory)	F	BAO_0000019	assay format	None	None	None	None	None	CHEMBL3024	Serine/threonine-protein kinase PLK1	Homo sapiens	SINGLE PROTEIN	CHEMBL1201862	7	PubChem BioAssays			None
CHEMBL1701622		0	329.75	0	2.08	SID24779431	Cn1ncc(C#N)c1NC(=O)C1CC(c2ccccc2Cl)=NO1	Potency		29934.9	nM			active	UO_0000065					False	CHEMBL3215278	PubChem BioAssay. qHTS for Inhibitors of PLK1-PDB (polo-like kinase 1 - polo-box domain): Primary Screen. (Class of assay: confirmatory)	F	BAO_0000019	assay format	None	None	None	None	None	CHEMBL3024	Serine/threonine-protein kinase PLK1	Homo sapiens	SINGLE PROTEIN	CHEMBL1201862	7	PubChem BioAssays			None
CHEMBL1369592		0	350.37	0	3.04	SID17510229	COC(=O)CC1=NN(c2ccccc2)C(=O)/C1=C\c1ccc(OC)cc1	Potency		2667.9	nM			active	UO_0000065					False	CHEMBL3215278	PubChem BioAssay. qHTS for Inhibitors of PLK1-PDB (polo-like kinase 1 - polo-box domain): Primary Screen. (Class of assay: confirmatory)	F	BAO_0000019	assay format	None	None	None	None	None	CHEMBL3024	Serine/threonine-protein kinase PLK1	Homo sapiens	SINGLE PROTEIN	CHEMBL1201862	7	PubChem BioAssays			None
CHEMBL1585438		0	277.35	0	2.64	SID14726235	Cc1nnc(NC(=O)CCCOc2ccccc2)s1	Potency		29934.9	nM			inconclusive	UO_0000065					False	CHEMBL3215278	PubChem BioAssay. qHTS for Inhibitors of PLK1-PDB (polo-like kinase 1 - polo-box domain): Primary Screen. (Class of assay: confirmatory)	F	BAO_0000019	assay format	None	None	None	None	None	CHEMBL3024	Serine/threonine-protein kinase PLK1	Homo sapiens	SINGLE PROTEIN	CHEMBL1201862	7	PubChem BioAssays			None
CHEMBL1608199		0	262.33	0	2.44	SID47203481	CCc1ccc(S(=O)(=O)Nc2ccncc2)cc1	Potency		23778.1	nM			inconclusive	UO_0000065					False	CHEMBL3215278	PubChem BioAssay. qHTS for Inhibitors of PLK1-PDB (polo-like kinase 1 - polo-box domain): Primary Screen. (Class of assay: confirmatory)	F	BAO_0000019	assay format	None	None	None	None	None	CHEMBL3024	Serine/threonine-protein kinase PLK1	Homo sapiens	SINGLE PROTEIN	CHEMBL1201862	7	PubChem BioAssays			None
CHEMBL1971875		0	465.31	0	4.67	SID17414866	COc1ccc(-c2nn(-c3ccccc3)cc2/C=N/NC(=O)c2ccc(Br)o2)cc1	Potency		33587.5	nM			inconclusive	UO_0000065					False	CHEMBL3215278	PubChem BioAssay. qHTS for Inhibitors of PLK1-PDB (polo-like kinase 1 - polo-box domain): Primary Screen. (Class of assay: confirmatory)	F	BAO_0000019	assay format	None	None	None	None	None	CHEMBL3024	Serine/threonine-protein kinase PLK1	Homo sapiens	SINGLE PROTEIN	CHEMBL1201862	7	PubChem BioAssays			None
CHEMBL1968591		0	612.15	2	5.86	SID99495600	O=C1C(=Cc2cn(-c3ccccc3)nc2-c2ccc(OCc3ccc(Cl)cc3)cc2)SC(=S)N1CCS(=O)(=O)O	Potency		8436.8	nM			inconclusive	UO_0000065					False	CHEMBL3215278	PubChem BioAssay. qHTS for Inhibitors of PLK1-PDB (polo-like kinase 1 - polo-box domain): Primary Screen. (Class of assay: confirmatory)	F	BAO_0000019	assay format	None	None	None	None	None	CHEMBL3024	Serine/threonine-protein kinase PLK1	Homo sapiens	SINGLE PROTEIN	CHEMBL1201862	7	PubChem BioAssays			None
CHEMBL1319013		0	392.42	0	3.75	SID17516467	COc1ccccc1NC(=O)/C(C#N)=C/c1cc([N+](=O)[O-])ccc1N1CCCC1	Potency		10621.3	nM			active	UO_0000065					False	CHEMBL3215278	PubChem BioAssay. qHTS for Inhibitors of PLK1-PDB (polo-like kinase 1 - polo-box domain): Primary Screen. (Class of assay: confirmatory)	F	BAO_0000019	assay format	None	None	None	None	None	CHEMBL3024	Serine/threonine-protein kinase PLK1	Homo sapiens	SINGLE PROTEIN	CHEMBL1201862	7	PubChem BioAssays			None
CHEMBL1875641		0	182.22	0	1.01	SID89855358	NC1=NOC(=O)C1C1CCCCC1	Potency		29934.9	nM			inconclusive	UO_0000065					False	CHEMBL3215278	PubChem BioAssay. qHTS for Inhibitors of PLK1-PDB (polo-like kinase 1 - polo-box domain): Primary Screen. (Class of assay: confirmatory)	F	BAO_0000019	assay format	None	None	None	None	None	CHEMBL3024	Serine/threonine-protein kinase PLK1	Homo sapiens	SINGLE PROTEIN	CHEMBL1201862	7	PubChem BioAssays			None
CHEMBL1384502		0	482.58	0	4.66	SID17433902	CC(/C=C1\SC(=S)N(CCCC(=O)Nc2ccc(C(=O)O)c(O)c2)C1=O)=C\c1ccccc1	Potency		26679.5	nM			active	UO_0000065					False	CHEMBL3215278	PubChem BioAssay. qHTS for Inhibitors of PLK1-PDB (polo-like kinase 1 - polo-box domain): Primary Screen. (Class of assay: confirmatory)	F	BAO_0000019	assay format	None	None	None	None	None	CHEMBL3024	Serine/threonine-protein kinase PLK1	Homo sapiens	SINGLE PROTEIN	CHEMBL1201862	7	PubChem BioAssays			None
CHEMBL1579100		0	331.46	0	4.21	SID14733407	Oc1ccc(C2c3sc(O)nc3SC3C4CCC(C4)C23)cc1	Potency		23778.1	nM			inconclusive	UO_0000065					False	CHEMBL3215278	PubChem BioAssay. qHTS for Inhibitors of PLK1-PDB (polo-like kinase 1 - polo-box domain): Primary Screen. (Class of assay: confirmatory)	F	BAO_0000019	assay format	None	None	None	None	None	CHEMBL3024	Serine/threonine-protein kinase PLK1	Homo sapiens	SINGLE PROTEIN	CHEMBL1201862	7	PubChem BioAssays			None
CHEMBL1484132		0	389.52	0	3.68	SID49735347	Cc1ccc(NS(=O)(=O)c2c(C)[nH]c(C)c2C(=O)N2CCCCC2)cc1C	Potency		23778.1	nM			inconclusive	UO_0000065					False	CHEMBL3215278	PubChem BioAssay. qHTS for Inhibitors of PLK1-PDB (polo-like kinase 1 - polo-box domain): Primary Screen. (Class of assay: confirmatory)	F	BAO_0000019	assay format	None	None	None	None	None	CHEMBL3024	Serine/threonine-protein kinase PLK1	Homo sapiens	SINGLE PROTEIN	CHEMBL1201862	7	PubChem BioAssays			None
CHEMBL1392344		0	307.35	0	4.11	SID47199098	COc1ccc(NC(=O)c2cc3ccccc3cc2OC)cc1	Potency		29934.9	nM			active	UO_0000065					False	CHEMBL3215278	PubChem BioAssay. qHTS for Inhibitors of PLK1-PDB (polo-like kinase 1 - polo-box domain): Primary Screen. (Class of assay: confirmatory)	F	BAO_0000019	assay format	None	None	None	None	None	CHEMBL3024	Serine/threonine-protein kinase PLK1	Homo sapiens	SINGLE PROTEIN	CHEMBL1201862	7	PubChem BioAssays			None
CHEMBL1312078		0	359.45	0	2.94	SID24825481	COc1ccc(CCNC(=O)CSC(=O)c2ccccc2)cc1OC	Potency		21192.3	nM			active	UO_0000065					False	CHEMBL3215278	PubChem BioAssay. qHTS for Inhibitors of PLK1-PDB (polo-like kinase 1 - polo-box domain): Primary Screen. (Class of assay: confirmatory)	F	BAO_0000019	assay format	None	None	None	None	None	CHEMBL3024	Serine/threonine-protein kinase PLK1	Homo sapiens	SINGLE PROTEIN	CHEMBL1201862	7	PubChem BioAssays			None
CHEMBL261131	DIACYLGLYCEROL KINASE INHIBITOR II	0	489.59	1	5.94	R-59949	O=c1c2ccccc2[nH]c(=S)n1CCN1CCC(=C(c2ccc(F)cc2)c2ccc(F)cc2)CC1	Residual Activity	'='	104.0	%				UO_0000187					False	CHEMBL2219141	Millipore: Percentage of residual kinase activity of PLK1 at 1uM relative to control. Control inhibitor: Staurosporine at 100.0uM. Buffer: 8 mM MOPS pH 7.0, 0.2 mM EDTA, 20 mM DTT	B	BAO_0000357	single protein format	Homo sapiens	None	None	None	None	CHEMBL3024	Serine/threonine-protein kinase PLK1	Homo sapiens	SINGLE PROTEIN	CHEMBL2218924	1	Scientific Literature	Biochem. J.	2013	None
CHEMBL478980		0	283.33	0	2.46	DNA_PK_Inhibitor_V	O=C(c1ccccc1)c1ccc(N2CCOCC2)cc1O	Residual Activity	'='	93.0	%				UO_0000187					False	CHEMBL2219141	Millipore: Percentage of residual kinase activity of PLK1 at 1uM relative to control. Control inhibitor: Staurosporine at 100.0uM. Buffer: 8 mM MOPS pH 7.0, 0.2 mM EDTA, 20 mM DTT	B	BAO_0000357	single protein format	Homo sapiens	None	None	None	None	CHEMBL3024	Serine/threonine-protein kinase PLK1	Homo sapiens	SINGLE PROTEIN	CHEMBL2218924	1	Scientific Literature	Biochem. J.	2013	None
CHEMBL47940		0	370.46	1	5.59	Lck_Inhibitor	Nc1ncnc2c1c(-c1ccc(Oc3ccccc3)cc1)cn2C1CCCC1	Residual Activity	'='	50.0	%				UO_0000187					False	CHEMBL2219142	Millipore: Percentage of residual kinase activity of PLK1 at 10uM relative to control. Control inhibitor: Staurosporine at 100.0uM. Buffer: 8 mM MOPS pH 7.0, 0.2 mM EDTA, 20 mM DTT	B	BAO_0000357	single protein format	Homo sapiens	None	None	None	None	CHEMBL3024	Serine/threonine-protein kinase PLK1	Homo sapiens	SINGLE PROTEIN	CHEMBL2218924	1	Scientific Literature	Biochem. J.	2013	None
CHEMBL408995	TALAROFLAVONE	0	276.24	0	0.66	9	COc1cc(O)c2c(c1)C1(OC2=O)C(C)=CC(=O)C1O	IC50	'>'	10.0	ug.mL-1				UO_0000274					False	CHEMBL962878	Inhibition of recombinant PLK1	B	BAO_0000357	single protein format	None	None	None	None	None	CHEMBL3024	Serine/threonine-protein kinase PLK1	Homo sapiens	SINGLE PROTEIN	CHEMBL1157406	1	Scientific Literature	J. Nat. Prod.	2008	None
CHEMBL595545		0	2030.37	None	None	4	CO[C@@H]1[C@H](N(C)C(=O)CCC(=O)NCCC(=O)NCCC(=O)NCCC(=O)NCCC(=O)NCCC(=O)NCCC(=O)NCCC(=O)N[C@H]2CSSC[C@@H](C(=O)NCC(N)=O)NC(=O)CNC(=O)[C@H](Cc3ccccc3)NC(=O)[C@H](C(C)C)NC(=O)[C@H](CCCNC(=N)N)NC(=O)[C@H](Cc3ccccc3)NC(=O)[C@H](C(C)C)NC2=O)C[C@H]2O[C@]1(C)n1c3ccccc3c3c4c(c5c6ccccc6n2c5c31)C(=O)NC4	Activity	'='	95.0	%				UO_0000187					False	CHEMBL1050466	Binding affinity to human PLK1 at 200 nM by cell-based competition binding assay relative to control in presence of DTT	B	BAO_0000219	cell-based format	Homo sapiens	None	None	None	None	CHEMBL3024	Serine/threonine-protein kinase PLK1	Homo sapiens	SINGLE PROTEIN	CHEMBL1152541	1	Scientific Literature	Bioorg. Med. Chem.	2009	None
CHEMBL207410	GW772405X	0	486.93	1	5.35	GW772405X	CNC(=O)c1cccc(C#Cc2cncnc2Nc2ccc(OCc3cccc(F)c3)c(Cl)c2)c1	Inhibition	'='	0.52	%				UO_0000187					False	CHEMBL1962097	GSK_PKIS: PLK1 mean inhibition at 1 uM [Nanosyn]	B	BAO_0000357	single protein format	None	None	None	None	None	CHEMBL3024	Serine/threonine-protein kinase PLK1	Homo sapiens	SINGLE PROTEIN	CHEMBL1961873	16	GSK Published Kinase Inhibitor Set			None
CHEMBL182283	GW819230X	0	293.33	0	3.55	GW819230X	Cc1ccc(-c2cc3c(NC(=O)C4CC4)ncnc3o2)cc1	Inhibition	'='	3.28	%				UO_0000187					False	CHEMBL1962096	GSK_PKIS: PLK1 mean inhibition at 0.1 uM [Nanosyn]	B	BAO_0000357	single protein format	None	None	None	None	None	CHEMBL3024	Serine/threonine-protein kinase PLK1	Homo sapiens	SINGLE PROTEIN	CHEMBL1961873	16	GSK Published Kinase Inhibitor Set			None
CHEMBL1272195		0	516.53	1	2.86	7	CN1CCCN(c2ccc(OC(F)(F)F)c(Nc3ncc4c(n3)-c3c(c(C(N)=O)nn3C)CC4)c2)CC1	IC50	'='	25.0	nM	7.60			UO_0000065	14.72	0.28	4.74	6.64	False	CHEMBL1272694	Inhibition of PLK1	B	BAO_0000357	single protein format	None	None	None	None	None	CHEMBL3024	Serine/threonine-protein kinase PLK1	Homo sapiens	SINGLE PROTEIN	CHEMBL1268971	1	Scientific Literature	Bioorg. Med. Chem. Lett.	2010	None
CHEMBL251549	GW782612X	0	345.37	0	2.94	GW782612X	NC(=O)c1cccc(Nc2nccc(Nc3cccc4[nH]ncc34)n2)c1	Inhibition	'='	3.37	%				UO_0000187					False	CHEMBL1962097	GSK_PKIS: PLK1 mean inhibition at 1 uM [Nanosyn]	B	BAO_0000357	single protein format	None	None	None	None	None	CHEMBL3024	Serine/threonine-protein kinase PLK1	Homo sapiens	SINGLE PROTEIN	CHEMBL1961873	16	GSK Published Kinase Inhibitor Set			None
CHEMBL103115	GW831091X	0	348.36	0	2.31	GW831091X	NS(=O)(=O)c1ccc(Nc2cc(-c3ccc(O)c(F)c3)n[nH]2)cc1	Inhibition	'='	-3.09	%				UO_0000187					False	CHEMBL1962097	GSK_PKIS: PLK1 mean inhibition at 1 uM [Nanosyn]	B	BAO_0000357	single protein format	None	None	None	None	None	CHEMBL3024	Serine/threonine-protein kinase PLK1	Homo sapiens	SINGLE PROTEIN	CHEMBL1961873	16	GSK Published Kinase Inhibitor Set			None
CHEMBL1785002		0	472.52	0	3.89	SB-264865	NC(=O)Cc1ccccc1Oc1nccc(-c2c(-c3ccc(F)cc3)ncn2C2CCNCC2)n1	Inhibition	'='	2.54	%				UO_0000187					False	CHEMBL1962097	GSK_PKIS: PLK1 mean inhibition at 1 uM [Nanosyn]	B	BAO_0000357	single protein format	None	None	None	None	None	CHEMBL3024	Serine/threonine-protein kinase PLK1	Homo sapiens	SINGLE PROTEIN	CHEMBL1961873	16	GSK Published Kinase Inhibitor Set			None
CHEMBL261454		0	272.31	0	3.69	14	c1ccc(-c2n[nH]cc2-c2ccnc3ccccc23)nc1	Activity						Not Evaluated						False	CHEMBL982765	Binding affinity to human PLK1 at 10 uM relative to control	B	BAO_0000357	single protein format	Homo sapiens	None	None	None	None	CHEMBL3024	Serine/threonine-protein kinase PLK1	Homo sapiens	SINGLE PROTEIN	CHEMBL1151712	1	Scientific Literature	J. Med. Chem.	2008	None
CHEMBL476351	GW775608X	0	470.57	0	4.29	GW775608X	Cc1ccc(NC(=O)c2ccnc(N3CCOCC3)c2)cc1-c1ccc(C(=O)NCC2CC2)cc1	Inhibition	'='	0.87	%				UO_0000187					False	CHEMBL1962096	GSK_PKIS: PLK1 mean inhibition at 0.1 uM [Nanosyn]	B	BAO_0000357	single protein format	None	None	None	None	None	CHEMBL3024	Serine/threonine-protein kinase PLK1	Homo sapiens	SINGLE PROTEIN	CHEMBL1961873	16	GSK Published Kinase Inhibitor Set			None
CHEMBL102346		0	485.54	0	4.79	PDGF_RTK_Inhibitor_III	COc1cc2ncnc(N3CCN(C(=O)Nc4ccc(Oc5ccccc5)cc4)CC3)c2cc1OC	Residual Activity	'='	63.0	%				UO_0000187					False	CHEMBL2219141	Millipore: Percentage of residual kinase activity of PLK1 at 1uM relative to control. Control inhibitor: Staurosporine at 100.0uM. Buffer: 8 mM MOPS pH 7.0, 0.2 mM EDTA, 20 mM DTT	B	BAO_0000357	single protein format	Homo sapiens	None	None	None	None	CHEMBL3024	Serine/threonine-protein kinase PLK1	Homo sapiens	SINGLE PROTEIN	CHEMBL2218924	1	Scientific Literature	Biochem. J.	2013	None
CHEMBL2218929		0	287.32	0	3.57	JAK3_Inhibitor_VI	O=C1Nc2ccc(-c3cccnc3)cc2/C1=C\c1ccc[nH]1	Residual Activity	'='	77.0	%				UO_0000187					False	CHEMBL2219141	Millipore: Percentage of residual kinase activity of PLK1 at 1uM relative to control. Control inhibitor: Staurosporine at 100.0uM. Buffer: 8 mM MOPS pH 7.0, 0.2 mM EDTA, 20 mM DTT	B	BAO_0000357	single protein format	Homo sapiens	None	None	None	None	CHEMBL3024	Serine/threonine-protein kinase PLK1	Homo sapiens	SINGLE PROTEIN	CHEMBL2218924	1	Scientific Literature	Biochem. J.	2013	None
CHEMBL596380		0	193.16	0	1.66	Syk_Inhibitor_III	O=[N+]([O-])/C=C/c1ccc2c(c1)OCO2	Residual Activity	'='	96.0	%				UO_0000187					False	CHEMBL2219141	Millipore: Percentage of residual kinase activity of PLK1 at 1uM relative to control. Control inhibitor: Staurosporine at 100.0uM. Buffer: 8 mM MOPS pH 7.0, 0.2 mM EDTA, 20 mM DTT	B	BAO_0000357	single protein format	Homo sapiens	None	None	None	None	CHEMBL3024	Serine/threonine-protein kinase PLK1	Homo sapiens	SINGLE PROTEIN	CHEMBL2218924	1	Scientific Literature	Biochem. J.	2013	None
CHEMBL261849	GW632580X	0	366.42	0	2.83	GW2580	COc1ccc(COc2ccc(Cc3cnc(N)nc3N)cc2OC)cc1	Residual Activity	'='	80.0	%				UO_0000187					False	CHEMBL2219141	Millipore: Percentage of residual kinase activity of PLK1 at 1uM relative to control. Control inhibitor: Staurosporine at 100.0uM. Buffer: 8 mM MOPS pH 7.0, 0.2 mM EDTA, 20 mM DTT	B	BAO_0000357	single protein format	Homo sapiens	None	None	None	None	CHEMBL3024	Serine/threonine-protein kinase PLK1	Homo sapiens	SINGLE PROTEIN	CHEMBL2218924	1	Scientific Literature	Biochem. J.	2013	None
CHEMBL261720		0	425.45	0	1.77	Cdk1_2_Inhibitor_III	Nc1nc(Nc2ccc(S(N)(=O)=O)cc2)nn1C(=S)Nc1c(F)cccc1F	Residual Activity	'='	72.0	%				UO_0000187					False	CHEMBL2219141	Millipore: Percentage of residual kinase activity of PLK1 at 1uM relative to control. Control inhibitor: Staurosporine at 100.0uM. Buffer: 8 mM MOPS pH 7.0, 0.2 mM EDTA, 20 mM DTT	B	BAO_0000357	single protein format	Homo sapiens	None	None	None	None	CHEMBL3024	Serine/threonine-protein kinase PLK1	Homo sapiens	SINGLE PROTEIN	CHEMBL2218924	1	Scientific Literature	Biochem. J.	2013	None
CHEMBL126077	INDIRUBIN-3-MONOXIME	0	277.28	0	4.42	Indirubin_oxime	O=Nc1c(-c2c(O)[nH]c3ccccc23)[nH]c2ccccc12	Residual Activity	'='	83.0	%				UO_0000187					False	CHEMBL2219141	Millipore: Percentage of residual kinase activity of PLK1 at 1uM relative to control. Control inhibitor: Staurosporine at 100.0uM. Buffer: 8 mM MOPS pH 7.0, 0.2 mM EDTA, 20 mM DTT	B	BAO_0000357	single protein format	Homo sapiens	None	None	None	None	CHEMBL3024	Serine/threonine-protein kinase PLK1	Homo sapiens	SINGLE PROTEIN	CHEMBL2218924	1	Scientific Literature	Biochem. J.	2013	None
CHEMBL17331	PD-169316	0	360.35	0	4.85	PD-169316	O=[N+]([O-])c1ccc(-c2nc(-c3ccc(F)cc3)c(-c3ccncc3)[nH]2)cc1	Residual Activity	'='	88.0	%				UO_0000187					False	CHEMBL2219141	Millipore: Percentage of residual kinase activity of PLK1 at 1uM relative to control. Control inhibitor: Staurosporine at 100.0uM. Buffer: 8 mM MOPS pH 7.0, 0.2 mM EDTA, 20 mM DTT	B	BAO_0000357	single protein format	Homo sapiens	None	None	None	None	CHEMBL3024	Serine/threonine-protein kinase PLK1	Homo sapiens	SINGLE PROTEIN	CHEMBL2218924	1	Scientific Literature	Biochem. J.	2013	None
CHEMBL274064	SB-220025	0	338.39	0	2.65	SB-220025	Nc1nccc(-c2c(-c3ccc(F)cc3)ncn2C2CCNCC2)n1	Residual Activity	'='	85.0	%				UO_0000187					False	CHEMBL2219141	Millipore: Percentage of residual kinase activity of PLK1 at 1uM relative to control. Control inhibitor: Staurosporine at 100.0uM. Buffer: 8 mM MOPS pH 7.0, 0.2 mM EDTA, 20 mM DTT	B	BAO_0000357	single protein format	Homo sapiens	None	None	None	None	CHEMBL3024	Serine/threonine-protein kinase PLK1	Homo sapiens	SINGLE PROTEIN	CHEMBL2218924	1	Scientific Literature	Biochem. J.	2013	None
CHEMBL313417		0	297.36	0	3.86	SKF-86002	Fc1ccc(-c2nc3n(c2-c2ccncc2)CCS3)cc1	Residual Activity	'='	91.0	%				UO_0000187					False	CHEMBL2219141	Millipore: Percentage of residual kinase activity of PLK1 at 1uM relative to control. Control inhibitor: Staurosporine at 100.0uM. Buffer: 8 mM MOPS pH 7.0, 0.2 mM EDTA, 20 mM DTT	B	BAO_0000357	single protein format	Homo sapiens	None	None	None	None	CHEMBL3024	Serine/threonine-protein kinase PLK1	Homo sapiens	SINGLE PROTEIN	CHEMBL2218924	1	Scientific Literature	Biochem. J.	2013	None
CHEMBL573578		0	331.42	0	3.91	NM_PP1	CC(C)(C)n1nc(Cc2cccc3ccccc23)c2c(N)ncnc21	Residual Activity	'='	75.0	%				UO_0000187					False	CHEMBL2219142	Millipore: Percentage of residual kinase activity of PLK1 at 10uM relative to control. Control inhibitor: Staurosporine at 100.0uM. Buffer: 8 mM MOPS pH 7.0, 0.2 mM EDTA, 20 mM DTT	B	BAO_0000357	single protein format	Homo sapiens	None	None	None	None	CHEMBL3024	Serine/threonine-protein kinase PLK1	Homo sapiens	SINGLE PROTEIN	CHEMBL2218924	1	Scientific Literature	Biochem. J.	2013	None
CHEMBL21156		0	309.34	0	3.99	JAK_Inhibitor_I	CC(C)(C)c1nc2c3ccc(F)cc3c3c(=O)[nH]ccc3c2[nH]1	Residual Activity	'='	17.0	%				UO_0000187					False	CHEMBL2219142	Millipore: Percentage of residual kinase activity of PLK1 at 10uM relative to control. Control inhibitor: Staurosporine at 100.0uM. Buffer: 8 mM MOPS pH 7.0, 0.2 mM EDTA, 20 mM DTT	B	BAO_0000357	single protein format	Homo sapiens	None	None	None	None	CHEMBL3024	Serine/threonine-protein kinase PLK1	Homo sapiens	SINGLE PROTEIN	CHEMBL2218924	1	Scientific Literature	Biochem. J.	2013	None
CHEMBL35820		0	388.26	0	4.93	56	CCOc1cc2ncnc(Nc3cccc(Br)c3)c2cc1OCC	Residual Activity	'='	81.0	%				UO_0000187					False	CHEMBL2219142	Millipore: Percentage of residual kinase activity of PLK1 at 10uM relative to control. Control inhibitor: Staurosporine at 100.0uM. Buffer: 8 mM MOPS pH 7.0, 0.2 mM EDTA, 20 mM DTT	B	BAO_0000357	single protein format	Homo sapiens	None	None	None	None	CHEMBL3024	Serine/threonine-protein kinase PLK1	Homo sapiens	SINGLE PROTEIN	CHEMBL2218924	1	Scientific Literature	Biochem. J.	2013	None
CHEMBL454196		0	363.44	0	4.07	9	Cc1ccc(COc2cc(-n3cnc4ccccc43)sc2C(N)=O)cc1	IC50	'='	70.0	nM	7.16			UO_0000065	19.69	0.38	3.08	10.20	False	CHEMBL941563	Inhibition of PLK1 expressed in baculovirus-infected Trichoplusia-ni cells by scintillation proximity assay	B	BAO_0000219	cell-based format	None	None	None	Trichoplusia-ni	None	CHEMBL3024	Serine/threonine-protein kinase PLK1	Homo sapiens	SINGLE PROTEIN	CHEMBL1143265	1	Scientific Literature	Bioorg. Med. Chem. Lett.	2009	None
CHEMBL514040		0	434.48	0	3.65	37	COc1cc2ncn(-c3cc(OCc4cccc(C#N)c4)c(C(N)=O)s3)c2cc1OC	IC50	'='	99.0	nM	7.00			UO_0000065	16.12	0.31	3.35	6.23	False	CHEMBL941563	Inhibition of PLK1 expressed in baculovirus-infected Trichoplusia-ni cells by scintillation proximity assay	B	BAO_0000219	cell-based format	None	None	None	Trichoplusia-ni	None	CHEMBL3024	Serine/threonine-protein kinase PLK1	Homo sapiens	SINGLE PROTEIN	CHEMBL1143265	1	Scientific Literature	Bioorg. Med. Chem. Lett.	2009	None
CHEMBL1672575		0	267.33	0	1.54	kmg-NB4-23	COc1ncc2sc3c(c2n1)SCCNC3=O	Inhibition						Not Active						False	CHEMBL1681592	Inhibition of PLK1 at < 10 uM by TR-FRET assay	B	BAO_0000357	single protein format	None	None	None	None	None	CHEMBL3024	Serine/threonine-protein kinase PLK1	Homo sapiens	SINGLE PROTEIN	CHEMBL1671836	1	Scientific Literature	ACS Med. Chem. Lett.	2011	None
CHEMBL487776		0	307.40	0	3.84	10c	Cc1nc(-c2ccccc2)n2nc(NC3CCCCC3)ncc12	IC50	'>'	10000.0	nM				UO_0000065					False	CHEMBL942191	Inhibition of PLK1 expressed in baculovirus infected Trichoplusia ni cells	B	BAO_0000219	cell-based format	None	None	None	None	None	CHEMBL3024	Serine/threonine-protein kinase PLK1	Homo sapiens	SINGLE PROTEIN	CHEMBL1152258	1	Scientific Literature	Bioorg. Med. Chem. Lett.	2008	None
CHEMBL486550		0	346.35	0	3.75	12f	Cc1nc(-c2ccccc2)n2nc(Nc3ccc([N+](=O)[O-])cc3)ncc12	IC50	'='	2810.0	nM	5.55			UO_0000065	16.03	0.29	1.80	5.65	False	CHEMBL942191	Inhibition of PLK1 expressed in baculovirus infected Trichoplusia ni cells	B	BAO_0000219	cell-based format	None	None	None	None	None	CHEMBL3024	Serine/threonine-protein kinase PLK1	Homo sapiens	SINGLE PROTEIN	CHEMBL1152258	1	Scientific Literature	Bioorg. Med. Chem. Lett.	2008	None
CHEMBL487574		0	436.43	0	3.78	15b	COc1cc(Nc2ncc3c(C)nc(-c4ccccc4[N+](=O)[O-])n3n2)cc(OC)c1OC	IC50	'='	1980.0	nM	5.70			UO_0000065	13.07	0.24	1.92	4.53	False	CHEMBL942191	Inhibition of PLK1 expressed in baculovirus infected Trichoplusia ni cells	B	BAO_0000219	cell-based format	None	None	None	None	None	CHEMBL3024	Serine/threonine-protein kinase PLK1	Homo sapiens	SINGLE PROTEIN	CHEMBL1152258	1	Scientific Literature	Bioorg. Med. Chem. Lett.	2008	None
CHEMBL1785004		0	451.45	1	5.14	SB-253228	Fc1ccc(-c2ncn(C3CCNCC3)c2-c2ccnc(Oc3ccc(F)c(F)c3)n2)cc1	Inhibition	'='	3.45	%				UO_0000187					False	CHEMBL1962096	GSK_PKIS: PLK1 mean inhibition at 0.1 uM [Nanosyn]	B	BAO_0000357	single protein format	None	None	None	None	None	CHEMBL3024	Serine/threonine-protein kinase PLK1	Homo sapiens	SINGLE PROTEIN	CHEMBL1961873	16	GSK Published Kinase Inhibitor Set			None
CHEMBL3260249		0	324.34	0	1.93	7s	O=C(/C=C/c1ccccc1)NNC(=O)c1ccc2c(c1)OCCO2	IC50	'='	90.0	nM	7.05			UO_0000065	21.72	0.40	5.12	9.19	False	CHEMBL3268272	Inhibition of PLK1 (unknown origin) using RRRDELMEASFADQEAKV as substrate after 20 mins by liquid scintillation counting analysis	B	BAO_0000357	single protein format	Homo sapiens	None	None	None	None	CHEMBL3024	Serine/threonine-protein kinase PLK1	Homo sapiens	SINGLE PROTEIN	CHEMBL3259555	1	Scientific Literature	Eur. J. Med. Chem.	2014	None
CHEMBL3260250		0	311.34	0	2.80	Poloxin	Cc1ccccc1C(=O)O/N=C/C1=CC(=O)C(C(C)C)=CC1=O	IC50	'='	2310.0	nM	5.64			UO_0000065	18.10	0.33	2.84	7.74	False	CHEMBL3268272	Inhibition of PLK1 (unknown origin) using RRRDELMEASFADQEAKV as substrate after 20 mins by liquid scintillation counting analysis	B	BAO_0000357	single protein format	Homo sapiens	None	None	None	None	CHEMBL3024	Serine/threonine-protein kinase PLK1	Homo sapiens	SINGLE PROTEIN	CHEMBL3259555	1	Scientific Literature	Eur. J. Med. Chem.	2014	None
CHEMBL95207		0	352.42	0	3.00	SB-220455	CN1CCC(n2cnc(-c3ccc(F)cc3)c2-c2ccnc(N)n2)CC1	Inhibition	'='	2.4	%				UO_0000187					False	CHEMBL1962096	GSK_PKIS: PLK1 mean inhibition at 0.1 uM [Nanosyn]	B	BAO_0000357	single protein format	None	None	None	None	None	CHEMBL3024	Serine/threonine-protein kinase PLK1	Homo sapiens	SINGLE PROTEIN	CHEMBL1961873	16	GSK Published Kinase Inhibitor Set			None
CHEMBL466412	GSK-238063A	0	566.06	2	5.59	GSK238063A	CN(C)C(=O)O[C@@H]1CN[C@@H](C#Cc2cc3ncnc(Nc4ccc(OCc5cccc(F)c5)c(Cl)c4)c3s2)C1	Inhibition	'='	3.19	%				UO_0000187					False	CHEMBL1962097	GSK_PKIS: PLK1 mean inhibition at 1 uM [Nanosyn]	B	BAO_0000357	single protein format	None	None	None	None	None	CHEMBL3024	Serine/threonine-protein kinase PLK1	Homo sapiens	SINGLE PROTEIN	CHEMBL1961873	16	GSK Published Kinase Inhibitor Set			None
CHEMBL220465	GSK-248233A	0	484.52	0	4.19	GSK248233A	CCn1c(-c2nonc2N)nc2cnc(Oc3cccc(NC(=O)c4ccc(N(C)C)cc4)c3)cc21	Inhibition	'='	1.97	%				UO_0000187					False	CHEMBL1962097	GSK_PKIS: PLK1 mean inhibition at 1 uM [Nanosyn]	B	BAO_0000357	single protein format	None	None	None	None	None	CHEMBL3024	Serine/threonine-protein kinase PLK1	Homo sapiens	SINGLE PROTEIN	CHEMBL1961873	16	GSK Published Kinase Inhibitor Set			None
CHEMBL379300	A-443654	0	397.48	0	4.36	A-443654	Cc1n[nH]c2ccc(-c3cncc(OC[C@@H](N)Cc4c[nH]c5ccccc45)c3)cc12	Activity	'='	89.0	%				UO_0000187					False	CHEMBL1060216	Percentage PLK1 activity remaining in the presence of 0.01uM inhibitor	B	BAO_0000357	single protein format	Homo sapiens	None	None	None	None	CHEMBL3024	Serine/threonine-protein kinase PLK1	Homo sapiens	SINGLE PROTEIN	CHEMBL1150976	1	Scientific Literature	Biochem. J.	2007	None
CHEMBL98350	LY-294002	0	307.35	0	3.30	LY-294002	O=c1cc(N2CCOCC2)oc2c(-c3ccccc3)cccc12	Activity	'='	26.0	%			Antagonist	UO_0000187					False	CHEMBL1061099	Percentage PLK1 activity remaining in the presence of 10uM inhibitor	B	BAO_0000357	single protein format	Homo sapiens	None	None	None	None	CHEMBL3024	Serine/threonine-protein kinase PLK1	Homo sapiens	SINGLE PROTEIN	CHEMBL1150976	1	Scientific Literature	Biochem. J.	2007	None
CHEMBL340807	HARMALINE	0	214.27	0	2.54	Harmaline	COc1ccc2c3c([nH]c2c1)C(C)=NCC3	Activity	'='	80.0	%				UO_0000187					False	CHEMBL1052115	Percentage PLK1 activity remaining in the presence of 1uM inhibitor	B	BAO_0000357	single protein format	Homo sapiens	None	None	None	None	CHEMBL3024	Serine/threonine-protein kinase PLK1	Homo sapiens	SINGLE PROTEIN	CHEMBL1150976	1	Scientific Literature	Biochem. J.	2007	None
CHEMBL572881	MOTESANIB	3	373.46	0	4.04	AMG-706	CC1(C)CNc2cc(NC(=O)c3cccnc3NCc3ccncc3)ccc21	Kd	'>'	10000.0	nM				UO_0000065					True	CHEMBL1051311	Binding constant for PLK1 kinase domain	B	BAO_0000357	single protein format	Homo sapiens	None	None	None	None	CHEMBL3024	Serine/threonine-protein kinase PLK1	Homo sapiens	SINGLE PROTEIN	CHEMBL1150977	1	Scientific Literature	Nat. Biotechnol.	2008	None
CHEMBL553	ERLOTINIB	4	393.44	0	3.41	Erlotinib	C#Cc1cccc(Nc2ncnc3cc(OCCOC)c(OCCOC)cc23)c1	Kd	'>'	10000.0	nM				UO_0000065					True	CHEMBL1051311	Binding constant for PLK1 kinase domain	B	BAO_0000357	single protein format	Homo sapiens	None	None	None	None	CHEMBL3024	Serine/threonine-protein kinase PLK1	Homo sapiens	SINGLE PROTEIN	CHEMBL1150977	1	Scientific Literature	Nat. Biotechnol.	2008	None
CHEMBL2004934		0	350.39	0	4.39	SID103904558	COc1cccc(C(C)NC(=O)c2ccc(-c3ccncc3)c(F)c2)c1	Ki	'>'	7943.28	nM			inactive	UO_0000065					False	CHEMBL1963829	PUBCHEM_BIOASSAY: Navigating the Kinome. (Class of assay: other) Panel member name: PLK1	F	BAO_0000019	assay format	None	None	None	None	None	CHEMBL3024	Serine/threonine-protein kinase PLK1	Homo sapiens	SINGLE PROTEIN	CHEMBL1201862	7	PubChem BioAssays			None
CHEMBL1970369		0	339.36	0	1.56	SID103904548	NC(=O)C1CCCN(C(=O)c2cc(-c3ccc4[nH]ncc4c3)on2)C1	Ki	'>'	7943.28	nM			inactive	UO_0000065					False	CHEMBL1963829	PUBCHEM_BIOASSAY: Navigating the Kinome. (Class of assay: other) Panel member name: PLK1	F	BAO_0000019	assay format	None	None	None	None	None	CHEMBL3024	Serine/threonine-protein kinase PLK1	Homo sapiens	SINGLE PROTEIN	CHEMBL1201862	7	PubChem BioAssays			None
CHEMBL1966425		0	442.52	0	4.81	SID103904648	CN(C)CCCOc1cc2c(c(-c3ccc(Nc4nc5ccccc5o4)cc3)c1)CNC2=O	Ki	'>'	7943.28	nM			inactive	UO_0000065					False	CHEMBL1963829	PUBCHEM_BIOASSAY: Navigating the Kinome. (Class of assay: other) Panel member name: PLK1	F	BAO_0000019	assay format	None	None	None	None	None	CHEMBL3024	Serine/threonine-protein kinase PLK1	Homo sapiens	SINGLE PROTEIN	CHEMBL1201862	7	PubChem BioAssays			None
CHEMBL178737		0	496.53	0	2.12	SID103905565	O=C1NC(=O)C(c2cnc3ccccn23)=C1c1cn2c3c(cccc13)CN(C(=O)N1CCOCC1)CC2	Ki	'>'	7943.28	nM			inactive	UO_0000065					False	CHEMBL1963829	PUBCHEM_BIOASSAY: Navigating the Kinome. (Class of assay: other) Panel member name: PLK1	F	BAO_0000019	assay format	None	None	None	None	None	CHEMBL3024	Serine/threonine-protein kinase PLK1	Homo sapiens	SINGLE PROTEIN	CHEMBL1201862	7	PubChem BioAssays			None
CHEMBL1997759		0	344.37	0	3.66	SID103904675	COc1cccc(NC(=O)c2cnn3c(-c4ccccc4)ccnc23)c1	Ki	'>'	7943.28	nM			inactive	UO_0000065					False	CHEMBL1963829	PUBCHEM_BIOASSAY: Navigating the Kinome. (Class of assay: other) Panel member name: PLK1	F	BAO_0000019	assay format	None	None	None	None	None	CHEMBL3024	Serine/threonine-protein kinase PLK1	Homo sapiens	SINGLE PROTEIN	CHEMBL1201862	7	PubChem BioAssays			None
CHEMBL1483261		0	343.45	0	4.92	SID22402981	c1ccc(-c2csc3ncnc(N4CCc5ccccc5C4)c23)cc1	Inhibition	'='	6.5	%				UO_0000187					False	CHEMBL2404110	Inhibition of PLK1 (unknown origin) at 10 uM by Z'-LYTE kinase assay	B	BAO_0000357	single protein format	Homo sapiens	None	None	None	None	CHEMBL3024	Serine/threonine-protein kinase PLK1	Homo sapiens	SINGLE PROTEIN	CHEMBL2401630	1	Scientific Literature	Eur. J. Med. Chem.	2013	None
CHEMBL1215218		0	533.61	1	4.32	36	CCOC(=O)CCc1c(/C=C2\C(=O)Nc3ccc(NS(=O)(=O)c4ccccc4)cc32)[nH]c2c1C(=O)CCC2	Inhibition	'='	-20.0	%		Outside typical range		UO_0000187					False	CHEMBL1219776	Inhibition of PLK1 at 1 uM by radiometric method	B	BAO_0000357	single protein format	None	None	None	None	None	CHEMBL3024	Serine/threonine-protein kinase PLK1	Homo sapiens	SINGLE PROTEIN	CHEMBL1212904	1	Scientific Literature	J. Med. Chem.	2010	None
CHEMBL206010	GW814408X	0	344.38	0	3.47	GW814408X	COc1cccc(-c2c[nH]c3c(N/N=C/c4ccncc4)ncnc23)c1	Inhibition	'='	2.36	%				UO_0000187					False	CHEMBL1962096	GSK_PKIS: PLK1 mean inhibition at 0.1 uM [Nanosyn]	B	BAO_0000357	single protein format	None	None	None	None	None	CHEMBL3024	Serine/threonine-protein kinase PLK1	Homo sapiens	SINGLE PROTEIN	CHEMBL1961873	16	GSK Published Kinase Inhibitor Set			None
CHEMBL205966	GW659893X	0	444.90	1	5.57	GW659893X	Nc1ccc(C#Cc2cncnc2Nc2ccc(OCc3cccc(F)c3)c(Cl)c2)cc1	Inhibition	'='	0.94	%				UO_0000187					False	CHEMBL1962096	GSK_PKIS: PLK1 mean inhibition at 0.1 uM [Nanosyn]	B	BAO_0000357	single protein format	None	None	None	None	None	CHEMBL3024	Serine/threonine-protein kinase PLK1	Homo sapiens	SINGLE PROTEIN	CHEMBL1961873	16	GSK Published Kinase Inhibitor Set			None
CHEMBL1972584		0	591.72	1	4.47	SID103904787	CC(=O)N1CCN(C2CCC(n3nc(-c4ccc(NC(=O)c5cc6ccccc6n5C)cc4)c4c(N)ncnc43)CC2)CC1	Ki	'>'	7943.28	nM			inactive	UO_0000065					False	CHEMBL1963829	PUBCHEM_BIOASSAY: Navigating the Kinome. (Class of assay: other) Panel member name: PLK1	F	BAO_0000019	assay format	None	None	None	None	None	CHEMBL3024	Serine/threonine-protein kinase PLK1	Homo sapiens	SINGLE PROTEIN	CHEMBL1201862	7	PubChem BioAssays			None
CHEMBL207253		0	305.77	0	2.69	SID103905545	CCCOn1c2ccc(Cl)cc2c(=O)c2c(C)nn(C)c21	Ki	'>'	7943.28	nM			inactive	UO_0000065					False	CHEMBL1963829	PUBCHEM_BIOASSAY: Navigating the Kinome. (Class of assay: other) Panel member name: PLK1	F	BAO_0000019	assay format	None	None	None	None	None	CHEMBL3024	Serine/threonine-protein kinase PLK1	Homo sapiens	SINGLE PROTEIN	CHEMBL1201862	7	PubChem BioAssays			None
CHEMBL2006581		0	384.85	0	1.29	SID103905388	CCOc1nc(C(=O)NCc2ccccc2S(N)(=O)=O)cc(N)c1Cl	Ki	'>'	7943.28	nM			inactive	UO_0000065					False	CHEMBL1963829	PUBCHEM_BIOASSAY: Navigating the Kinome. (Class of assay: other) Panel member name: PLK1	F	BAO_0000019	assay format	None	None	None	None	None	CHEMBL3024	Serine/threonine-protein kinase PLK1	Homo sapiens	SINGLE PROTEIN	CHEMBL1201862	7	PubChem BioAssays			None
CHEMBL1982476		0	451.94	1	5.20	SID103904309	CNC(=O)c1cnc(N)c2c(-c3ccc(NC(=O)Nc4cccc(Cl)c4)cc3)csc12	Ki	'>'	7943.28	nM			inactive	UO_0000065					False	CHEMBL1963829	PUBCHEM_BIOASSAY: Navigating the Kinome. (Class of assay: other) Panel member name: PLK1	F	BAO_0000019	assay format	None	None	None	None	None	CHEMBL3024	Serine/threonine-protein kinase PLK1	Homo sapiens	SINGLE PROTEIN	CHEMBL1201862	7	PubChem BioAssays			None
CHEMBL1682558		0	391.45	0	3.56	SID103904550	Fc1ccc(-c2ncn(CCN3CCOCC3)c2-c2ccc3[nH]ncc3c2)cc1	Ki	'>'	7943.28	nM			inactive	UO_0000065					False	CHEMBL1963829	PUBCHEM_BIOASSAY: Navigating the Kinome. (Class of assay: other) Panel member name: PLK1	F	BAO_0000019	assay format	None	None	None	None	None	CHEMBL3024	Serine/threonine-protein kinase PLK1	Homo sapiens	SINGLE PROTEIN	CHEMBL1201862	7	PubChem BioAssays			None
CHEMBL1997623		0	411.39	1	5.47	SID103904367	Nc1n[nH]c2cc(-c3ccc(NC(=O)Nc4cccc(C(F)(F)F)c4)cc3)ccc12	Ki	'>'	7943.28	nM			inactive	UO_0000065					False	CHEMBL1963829	PUBCHEM_BIOASSAY: Navigating the Kinome. (Class of assay: other) Panel member name: PLK1	F	BAO_0000019	assay format	None	None	None	None	None	CHEMBL3024	Serine/threonine-protein kinase PLK1	Homo sapiens	SINGLE PROTEIN	CHEMBL1201862	7	PubChem BioAssays			None
CHEMBL1972276		0	366.47	0	2.87	SID103904694	CCN(CC)CCCNc1cccc(-c2nc3c(C(N)=O)cccc3[nH]2)n1	Ki	'>'	7943.28	nM			inactive	UO_0000065					False	CHEMBL1963829	PUBCHEM_BIOASSAY: Navigating the Kinome. (Class of assay: other) Panel member name: PLK1	F	BAO_0000019	assay format	None	None	None	None	None	CHEMBL3024	Serine/threonine-protein kinase PLK1	Homo sapiens	SINGLE PROTEIN	CHEMBL1201862	7	PubChem BioAssays			None
CHEMBL1980489		0	313.74	0	2.69	SID103904952	O=c1c(NCc2ccc(Cl)cc2)c(Nc2ccncc2)c1=O	Ki	'>'	7943.28	nM			inactive	UO_0000065					False	CHEMBL1963829	PUBCHEM_BIOASSAY: Navigating the Kinome. (Class of assay: other) Panel member name: PLK1	F	BAO_0000019	assay format	None	None	None	None	None	CHEMBL3024	Serine/threonine-protein kinase PLK1	Homo sapiens	SINGLE PROTEIN	CHEMBL1201862	7	PubChem BioAssays			None
CHEMBL1980896		0	473.78	1	5.54	SID103904856	Nc1ncnc2sc(Br)c(-c3ccc(NC(=O)Cc4cccc(Cl)c4)cc3)c12	Ki	'>'	7943.28	nM			inactive	UO_0000065					False	CHEMBL1963829	PUBCHEM_BIOASSAY: Navigating the Kinome. (Class of assay: other) Panel member name: PLK1	F	BAO_0000019	assay format	None	None	None	None	None	CHEMBL3024	Serine/threonine-protein kinase PLK1	Homo sapiens	SINGLE PROTEIN	CHEMBL1201862	7	PubChem BioAssays			None
CHEMBL1982506		0	258.23	0	1.14	SID103905550	COc1cc2cnc3c(c2cc1OC)C(=O)NC3=O	Ki	'>'	7943.28	nM			inactive	UO_0000065					False	CHEMBL1963829	PUBCHEM_BIOASSAY: Navigating the Kinome. (Class of assay: other) Panel member name: PLK1	F	BAO_0000019	assay format	None	None	None	None	None	CHEMBL3024	Serine/threonine-protein kinase PLK1	Homo sapiens	SINGLE PROTEIN	CHEMBL1201862	7	PubChem BioAssays			None
CHEMBL518204		0	413.37	1	5.30	26	O=C(Nc1cccc(C(F)(F)F)c1)c1nscc1NCc1ccc(F)c(F)c1	Inhibition	'<'	30.0	%				UO_0000187					False	CHEMBL1023875	Inhibition of Plk1 at 10 uM by HTRF assay	B	BAO_0000357	single protein format	None	None	None	None	None	CHEMBL3024	Serine/threonine-protein kinase PLK1	Homo sapiens	SINGLE PROTEIN	CHEMBL1136839	1	Scientific Literature	Bioorg. Med. Chem. Lett.	2009	None
CHEMBL475709		0	344.83	0	4.06	13	O=C(Nc1ccc(Cl)cc1)c1nscc1NCc1ccncc1	Inhibition	'<'	30.0	%				UO_0000187					False	CHEMBL1023875	Inhibition of Plk1 at 10 uM by HTRF assay	B	BAO_0000357	single protein format	None	None	None	None	None	CHEMBL3024	Serine/threonine-protein kinase PLK1	Homo sapiens	SINGLE PROTEIN	CHEMBL1136839	1	Scientific Literature	Bioorg. Med. Chem. Lett.	2009	None
CHEMBL526901		0	277.33	0	3.65	15	CC(=O)c1c(-c2ccncc2)[nH]c(-c2ccncc2)c1C	Activity	'='	9.5	%				UO_0000187					False	CHEMBL982765	Binding affinity to human PLK1 at 10 uM relative to control	B	BAO_0000357	single protein format	Homo sapiens	None	None	None	None	CHEMBL3024	Serine/threonine-protein kinase PLK1	Homo sapiens	SINGLE PROTEIN	CHEMBL1151712	1	Scientific Literature	J. Med. Chem.	2008	None
CHEMBL511765	GSK-2213727A	0	506.54	1	3.50	GSK2213727A	COc1cc(C)c(NC(=O)CN(C)C)cc1Nc1nc(Nc2cccc(F)c2C(N)=O)c2cc[nH]c2n1	Inhibition	'='	92.25	%				UO_0000187					False	CHEMBL1962097	GSK_PKIS: PLK1 mean inhibition at 1 uM [Nanosyn]	B	BAO_0000357	single protein format	None	None	None	None	None	CHEMBL3024	Serine/threonine-protein kinase PLK1	Homo sapiens	SINGLE PROTEIN	CHEMBL1961873	16	GSK Published Kinase Inhibitor Set			None
CHEMBL271595	GW297361X	0	372.43	0	2.35	GW297361X	NS(=O)(=O)c1ccc(N/C=C2\C(=O)Nc3ccc4ncsc4c32)cc1	Inhibition	'='	4.2	%				UO_0000187					False	CHEMBL1962096	GSK_PKIS: PLK1 mean inhibition at 0.1 uM [Nanosyn]	B	BAO_0000357	single protein format	None	None	None	None	None	CHEMBL3024	Serine/threonine-protein kinase PLK1	Homo sapiens	SINGLE PROTEIN	CHEMBL1961873	16	GSK Published Kinase Inhibitor Set			None
CHEMBL1276848		0	416.48	0	2.69	31	COc1cc(-c2cnc(N)c(N3CC[C@@H](C(=O)O)[C@@H](C)[C@H]3C)n2)cc(OC)c1OC	IC50	'='	19400.0	nM	4.71			UO_0000065	11.31	0.21	2.02	3.93	False	CHEMBL1286642	Inhibition of PLK1 after 75 mins at room temperature by caliper method	B	BAO_0000357	single protein format	None	None	None	None	None	CHEMBL3024	Serine/threonine-protein kinase PLK1	Homo sapiens	SINGLE PROTEIN	CHEMBL1275342	1	Scientific Literature	J. Med. Chem.	2010	None
CHEMBL608533	MIDOSTAURIN	4	570.65	2	5.91	PKC-412	CO[C@@H]1[C@H](N(C)C(=O)c2ccccc2)C[C@H]2O[C@]1(C)n1c3ccccc3c3c4c(c5c6ccccc6n2c5c31)C(=O)NC4	Kd	'>'	10000.0	nM				UO_0000065					True	CHEMBL1244932	Binding affinity to PLK1	B	BAO_0000357	single protein format	None	None	None	None	None	CHEMBL3024	Serine/threonine-protein kinase PLK1	Homo sapiens	SINGLE PROTEIN	CHEMBL1240346	1	Scientific Literature	Blood	2009	None
CHEMBL595373		0	512.64	2	6.57	25	COc1cc2c(Oc3ccc(-c4nc5ccccc5s4)cc3)ncnc2cc1OCCCN1CCCC1	Residual activity	'='	88.0	%				UO_0000187					False	CHEMBL1042970	Residual activity of PLK1 at 1 uM by microplate scintillation counting	B	BAO_0000357	single protein format	None	None	None	None	None	CHEMBL3024	Serine/threonine-protein kinase PLK1	Homo sapiens	SINGLE PROTEIN	CHEMBL1152560	1	Scientific Literature	Bioorg. Med. Chem.	2009	None
CHEMBL248759		0	309.76	0	3.69	2j	O=C1Cc2cnn(-c3ccccc3Cl)c2-c2ccccc2N1	Inhibition	'<='	40.0	%				UO_0000187					False	CHEMBL886310	Inhibition of PLK1 at 10 uM	B	BAO_0000357	single protein format	None	None	None	None	None	CHEMBL3024	Serine/threonine-protein kinase PLK1	Homo sapiens	SINGLE PROTEIN	CHEMBL1139946	1	Scientific Literature	Eur. J. Med. Chem.	2007	None
CHEMBL398288		0	354.21	0	3.80	2b	O=C1Cc2cnn(-c3ccc(Br)cc3)c2-c2ccccc2N1	Inhibition	'<='	40.0	%				UO_0000187					False	CHEMBL886310	Inhibition of PLK1 at 10 uM	B	BAO_0000357	single protein format	None	None	None	None	None	CHEMBL3024	Serine/threonine-protein kinase PLK1	Homo sapiens	SINGLE PROTEIN	CHEMBL1139946	1	Scientific Literature	Eur. J. Med. Chem.	2007	None
CHEMBL508139		0	353.43	0	4.77	17	Cc1nn(-c2cccc(C#N)c2)c2cc(N[C@@H](C)c3ccccc3)ncc12	IC50	'='	412.0	nM	6.38			UO_0000065	18.07	0.32	1.62	9.60	False	CHEMBL953116	Inhibition of Plk1	B	BAO_0000357	single protein format	None	None	None	None	None	CHEMBL3024	Serine/threonine-protein kinase PLK1	Homo sapiens	SINGLE PROTEIN	CHEMBL1141724	1	Scientific Literature	Bioorg. Med. Chem. Lett.	2008	None
CHEMBL485496		0	397.31	1	6.21	21	Cc1nn(-c2cc(Cl)cc(Cl)c2)c2cc(N[C@@H](C)c3ccccc3)ncc12	IC50	'='	641.0	nM	6.19			UO_0000065	15.59	0.31	-0.02	14.49	False	CHEMBL953116	Inhibition of Plk1	B	BAO_0000357	single protein format	None	None	None	None	None	CHEMBL3024	Serine/threonine-protein kinase PLK1	Homo sapiens	SINGLE PROTEIN	CHEMBL1141724	1	Scientific Literature	Bioorg. Med. Chem. Lett.	2008	None
CHEMBL362155	GW827102X	0	490.45	1	5.39	GW827102X	FC(F)(F)c1cccc(-c2nn3ncccc3c2-c2ccnc(Nc3ccc4c(c3)OCCO4)n2)c1	Inhibition	'='	0.65	%				UO_0000187					False	CHEMBL1962097	GSK_PKIS: PLK1 mean inhibition at 1 uM [Nanosyn]	B	BAO_0000357	single protein format	None	None	None	None	None	CHEMBL3024	Serine/threonine-protein kinase PLK1	Homo sapiens	SINGLE PROTEIN	CHEMBL1961873	16	GSK Published Kinase Inhibitor Set			None
CHEMBL188784	GW828529X	0	468.39	1	5.89	GW828529X	Fc1ccc(Nc2nccc(-c3c(-c4ccc(C(F)(F)F)cc4)nn4ncccc34)n2)cc1F	Inhibition	'='	2.92	%				UO_0000187					False	CHEMBL1962097	GSK_PKIS: PLK1 mean inhibition at 1 uM [Nanosyn]	B	BAO_0000357	single protein format	None	None	None	None	None	CHEMBL3024	Serine/threonine-protein kinase PLK1	Homo sapiens	SINGLE PROTEIN	CHEMBL1961873	16	GSK Published Kinase Inhibitor Set			None
CHEMBL1774337		0	531.54	1	1.89	7e	CN1CCN(c2ccc(OC(F)(F)F)c(Nc3ncc4c(n3)-c3c(c(C(N)=O)nn3CCN)CC4)c2)CC1	IC50	'='	33.0	nM	7.48			UO_0000065	14.08	0.27	5.59	5.33	False	CHEMBL1777511	Inhibition of PLK1 assessed as [33P]gamma-ATP incorporation into substrate after 60 mins by gamma counting	B	BAO_0000357	single protein format	None	None	None	None	None	CHEMBL3024	Serine/threonine-protein kinase PLK1	Homo sapiens	SINGLE PROTEIN	CHEMBL1773059	1	Scientific Literature	Bioorg. Med. Chem. Lett.	2011	None
CHEMBL1774339		0	545.57	1	2.28	7f	CN1CCN(c2ccc(OC(F)(F)F)c(Nc3ncc4c(n3)-c3c(c(C(N)=O)nn3CCCN)CC4)c2)CC1	IC50	'='	52.0	nM	7.28			UO_0000065	13.35	0.26	5.00	5.19	False	CHEMBL1777511	Inhibition of PLK1 assessed as [33P]gamma-ATP incorporation into substrate after 60 mins by gamma counting	B	BAO_0000357	single protein format	None	None	None	None	None	CHEMBL3024	Serine/threonine-protein kinase PLK1	Homo sapiens	SINGLE PROTEIN	CHEMBL1773059	1	Scientific Literature	Bioorg. Med. Chem. Lett.	2011	None
CHEMBL2001257		0	483.64	1	6.19	SID103904319	CCN(CC)CC#Cc1cnc(N)c2c(-c3ccc(NC(=O)Nc4cccc(C)c4)cc3)csc12	Ki	'>'	7943.28	nM			inactive	UO_0000065					False	CHEMBL1963829	PUBCHEM_BIOASSAY: Navigating the Kinome. (Class of assay: other) Panel member name: PLK1	F	BAO_0000019	assay format	None	None	None	None	None	CHEMBL3024	Serine/threonine-protein kinase PLK1	Homo sapiens	SINGLE PROTEIN	CHEMBL1201862	7	PubChem BioAssays			None
CHEMBL2007044		0	367.46	0	3.61	SID103904810	CCN(CC)CC#Cc1ccc2c(c1)-c1[nH]nc(-c3ccc(C#N)nc3)c1C2	Ki	'='	5011.87	nM	5.30		active	UO_0000065					False	CHEMBL1963829	PUBCHEM_BIOASSAY: Navigating the Kinome. (Class of assay: other) Panel member name: PLK1	F	BAO_0000019	assay format	None	None	None	None	None	CHEMBL3024	Serine/threonine-protein kinase PLK1	Homo sapiens	SINGLE PROTEIN	CHEMBL1201862	7	PubChem BioAssays			None
CHEMBL50894	ALSTERPAULLONE	0	293.28	0	3.24	SID103905621	O=C1Cc2c([nH]c3ccc([N+](=O)[O-])cc23)-c2ccccc2N1	Ki	'>'	7943.28	nM			inactive	UO_0000065					False	CHEMBL1963829	PUBCHEM_BIOASSAY: Navigating the Kinome. (Class of assay: other) Panel member name: PLK1	F	BAO_0000019	assay format	None	None	None	None	None	CHEMBL3024	Serine/threonine-protein kinase PLK1	Homo sapiens	SINGLE PROTEIN	CHEMBL1201862	7	PubChem BioAssays			None
CHEMBL462120		0	270.72	0	3.43	SID103904452	Nc1c(-c2ccccc2)c2cc(Cl)ccc2[nH]c1=O	Ki	'>'	7943.28	nM			inactive	UO_0000065					False	CHEMBL1963829	PUBCHEM_BIOASSAY: Navigating the Kinome. (Class of assay: other) Panel member name: PLK1	F	BAO_0000019	assay format	None	None	None	None	None	CHEMBL3024	Serine/threonine-protein kinase PLK1	Homo sapiens	SINGLE PROTEIN	CHEMBL1201862	7	PubChem BioAssays			None
CHEMBL2000568		0	236.27	0	3.43	SID103904786	CC(=O)c1cccc(-c2cnc3[nH]ccc3c2)c1	Ki	'>'	7943.28	nM			inactive	UO_0000065					False	CHEMBL1963829	PUBCHEM_BIOASSAY: Navigating the Kinome. (Class of assay: other) Panel member name: PLK1	F	BAO_0000019	assay format	None	None	None	None	None	CHEMBL3024	Serine/threonine-protein kinase PLK1	Homo sapiens	SINGLE PROTEIN	CHEMBL1201862	7	PubChem BioAssays			None
CHEMBL1988173		0	425.94	0	3.90	SID103904448	Cc1cc(Cl)ccc1NC(=S)NNC(=O)C(O)(c1ccccc1)c1ccccc1	Ki	'='	501.19	nM	6.30		active	UO_0000065					False	CHEMBL1963829	PUBCHEM_BIOASSAY: Navigating the Kinome. (Class of assay: other) Panel member name: PLK1	F	BAO_0000019	assay format	None	None	None	None	None	CHEMBL3024	Serine/threonine-protein kinase PLK1	Homo sapiens	SINGLE PROTEIN	CHEMBL1201862	7	PubChem BioAssays			None
CHEMBL535331		0	275.31	0	3.49	SID103905375	C(=NNc1nc2ccccc2[nH]1)c1c[nH]c2ccccc12	Ki	'>'	7943.28	nM			inactive	UO_0000065					False	CHEMBL1963829	PUBCHEM_BIOASSAY: Navigating the Kinome. (Class of assay: other) Panel member name: PLK1	F	BAO_0000019	assay format	None	None	None	None	None	CHEMBL3024	Serine/threonine-protein kinase PLK1	Homo sapiens	SINGLE PROTEIN	CHEMBL1201862	7	PubChem BioAssays			None
CHEMBL1241473		0	440.42	0	3.00	SID103904595	COc1cc(Nc2ncc([N+](=O)[O-])c(Nc3ccccc3C(N)=O)n2)cc(OC)c1OC	Ki	'='	12.59	nM	7.90		active	UO_0000065					False	CHEMBL1963829	PUBCHEM_BIOASSAY: Navigating the Kinome. (Class of assay: other) Panel member name: PLK1	F	BAO_0000019	assay format	None	None	None	None	None	CHEMBL3024	Serine/threonine-protein kinase PLK1	Homo sapiens	SINGLE PROTEIN	CHEMBL1201862	7	PubChem BioAssays			None
CHEMBL2005548		0	487.34	1	5.08	SID103905266	CC(C)(C)OC(=O)n1ncc2cc(Nc3c(NCc4ccc(Cl)cc4Cl)c(=O)c3=O)ccc21	Ki	'>'	7943.28	nM			inactive	UO_0000065					False	CHEMBL1963829	PUBCHEM_BIOASSAY: Navigating the Kinome. (Class of assay: other) Panel member name: PLK1	F	BAO_0000019	assay format	None	None	None	None	None	CHEMBL3024	Serine/threonine-protein kinase PLK1	Homo sapiens	SINGLE PROTEIN	CHEMBL1201862	7	PubChem BioAssays			None
CHEMBL1973937		0	436.31	1	5.53	SID103904334	Cc1ccc(-c2ccc(NC(=O)Nc3cccc(Br)c3)cc2)c2c(N)n[nH]c12	Ki	'='	6309.57	nM	5.20		active	UO_0000065					False	CHEMBL1963829	PUBCHEM_BIOASSAY: Navigating the Kinome. (Class of assay: other) Panel member name: PLK1	F	BAO_0000019	assay format	None	None	None	None	None	CHEMBL3024	Serine/threonine-protein kinase PLK1	Homo sapiens	SINGLE PROTEIN	CHEMBL1201862	7	PubChem BioAssays			None
CHEMBL1981725		0	612.71	2	6.74	SID103904418	CCN1CCN(c2ccc(Nc3nccc(-c4c(-c5cccc(C(=O)Nc6ccccc6F)c5)nc5ccccn45)n3)cc2)CC1	Ki	'>'	7943.28	nM			inactive	UO_0000065					False	CHEMBL1963829	PUBCHEM_BIOASSAY: Navigating the Kinome. (Class of assay: other) Panel member name: PLK1	F	BAO_0000019	assay format	None	None	None	None	None	CHEMBL3024	Serine/threonine-protein kinase PLK1	Homo sapiens	SINGLE PROTEIN	CHEMBL1201862	7	PubChem BioAssays			None
CHEMBL2005475		0	339.46	0	4.60	SID103904997	O=C(NCC1CCCCC1)c1cc2c(-c3ccccc3)n[nH]c2s1	Ki	'>'	7943.28	nM			inactive	UO_0000065					False	CHEMBL1963829	PUBCHEM_BIOASSAY: Navigating the Kinome. (Class of assay: other) Panel member name: PLK1	F	BAO_0000019	assay format	None	None	None	None	None	CHEMBL3024	Serine/threonine-protein kinase PLK1	Homo sapiens	SINGLE PROTEIN	CHEMBL1201862	7	PubChem BioAssays			None
CHEMBL1990254		0	317.39	0	3.18	SID103904554	NCC(NC(=O)c1ccc(-c2ccncc2)cc1)c1ccccc1	Ki	'>'	7943.28	nM			inactive	UO_0000065					False	CHEMBL1963829	PUBCHEM_BIOASSAY: Navigating the Kinome. (Class of assay: other) Panel member name: PLK1	F	BAO_0000019	assay format	None	None	None	None	None	CHEMBL3024	Serine/threonine-protein kinase PLK1	Homo sapiens	SINGLE PROTEIN	CHEMBL1201862	7	PubChem BioAssays			None
CHEMBL1986499		0	384.42	0	4.26	SID103904466	Nc1n[nH]c2ccc(-c3nnn(Cc4ccccc4)c3-c3ccc(F)cc3)cc12	Ki	'>'	7943.28	nM			inactive	UO_0000065					False	CHEMBL1963829	PUBCHEM_BIOASSAY: Navigating the Kinome. (Class of assay: other) Panel member name: PLK1	F	BAO_0000019	assay format	None	None	None	None	None	CHEMBL3024	Serine/threonine-protein kinase PLK1	Homo sapiens	SINGLE PROTEIN	CHEMBL1201862	7	PubChem BioAssays			None
CHEMBL2216825	LACTOQUINOMYCIN	0	457.48	0	1.31	1, lactoquinomycin	C[C@H]1O[C@@H]2CC(=O)O[C@@H]2C2=C1C(=O)c1c(ccc([C@H]3C[C@@H](N(C)C)[C@H](O)[C@@H](C)O3)c1O)C2=O	Inhibition	'='	0.0	%				UO_0000187					False	CHEMBL1019633	Inhibition of PLK1 at 1 uM	B	BAO_0000357	single protein format	None	None	None	None	None	CHEMBL3024	Serine/threonine-protein kinase PLK1	Homo sapiens	SINGLE PROTEIN	CHEMBL1153413	1	Scientific Literature	J. Med. Chem.	2009	None
CHEMBL519225		0	315.38	0	3.71	2	Cc1nc(-c2ccccc2)n2nc(NCc3ccccc3)ncc12	IC50	'='	1500.0	nM	5.82			UO_0000065	18.47	0.33	2.11	10.57	False	CHEMBL942191	Inhibition of PLK1 expressed in baculovirus infected Trichoplusia ni cells	B	BAO_0000219	cell-based format	None	None	None	None	None	CHEMBL3024	Serine/threonine-protein kinase PLK1	Homo sapiens	SINGLE PROTEIN	CHEMBL1152258	1	Scientific Literature	Bioorg. Med. Chem. Lett.	2008	None
CHEMBL519880		0	495.54	1	5.10	15g	COc1cc(Nc2ncc3c(C)nc(-c4cccc(C(=O)c5ccccc5)c4)n3n2)cc(OC)c1OC	IC50	'='	410.0	nM	6.39			UO_0000065	12.89	0.24	1.29	6.40	False	CHEMBL942191	Inhibition of PLK1 expressed in baculovirus infected Trichoplusia ni cells	B	BAO_0000219	cell-based format	None	None	None	None	None	CHEMBL3024	Serine/threonine-protein kinase PLK1	Homo sapiens	SINGLE PROTEIN	CHEMBL1152258	1	Scientific Literature	Bioorg. Med. Chem. Lett.	2008	None
CHEMBL1975490		0	414.47	0	4.21	SID103904650	NCCCOc1cc2c(c(-c3ccc(Nc4nc5ccccc5o4)cc3)c1)CNC2=O	Ki	'>'	7943.28	nM			inactive	UO_0000065					False	CHEMBL1963829	PUBCHEM_BIOASSAY: Navigating the Kinome. (Class of assay: other) Panel member name: PLK1	F	BAO_0000019	assay format	None	None	None	None	None	CHEMBL3024	Serine/threonine-protein kinase PLK1	Homo sapiens	SINGLE PROTEIN	CHEMBL1201862	7	PubChem BioAssays			None
CHEMBL1964444		0	346.31	0	4.60	SID103904873	Cc1ccc2nccc(NC(=O)Nc3cccc(C(F)(F)F)n3)c2c1	Ki	'>'	7943.28	nM			inactive	UO_0000065					False	CHEMBL1963829	PUBCHEM_BIOASSAY: Navigating the Kinome. (Class of assay: other) Panel member name: PLK1	F	BAO_0000019	assay format	None	None	None	None	None	CHEMBL3024	Serine/threonine-protein kinase PLK1	Homo sapiens	SINGLE PROTEIN	CHEMBL1201862	7	PubChem BioAssays			None
CHEMBL2006567		0	258.31	0	2.22	SID103905192	CC(=O)Nc1cc(N)c(C#N)c(-c2ccsc2)n1	Ki	'>'	7943.28	nM			inactive	UO_0000065					False	CHEMBL1963829	PUBCHEM_BIOASSAY: Navigating the Kinome. (Class of assay: other) Panel member name: PLK1	F	BAO_0000019	assay format	None	None	None	None	None	CHEMBL3024	Serine/threonine-protein kinase PLK1	Homo sapiens	SINGLE PROTEIN	CHEMBL1201862	7	PubChem BioAssays			None
CHEMBL1974664		0	347.38	0	3.57	SID103905525	COc1ccc(C=NNc2ncnc3c2[nH]c2ccccc23)cc1OC	Ki	'>'	7943.28	nM			inactive	UO_0000065					False	CHEMBL1963829	PUBCHEM_BIOASSAY: Navigating the Kinome. (Class of assay: other) Panel member name: PLK1	F	BAO_0000019	assay format	None	None	None	None	None	CHEMBL3024	Serine/threonine-protein kinase PLK1	Homo sapiens	SINGLE PROTEIN	CHEMBL1201862	7	PubChem BioAssays			None
CHEMBL1970104		0	290.37	0	4.40	SID103904906	CC(C)(C)c1ccc2nc(-c3n[nH]c4ccccc34)[nH]c2c1	Ki	'>'	7943.28	nM			inactive	UO_0000065					False	CHEMBL1963829	PUBCHEM_BIOASSAY: Navigating the Kinome. (Class of assay: other) Panel member name: PLK1	F	BAO_0000019	assay format	None	None	None	None	None	CHEMBL3024	Serine/threonine-protein kinase PLK1	Homo sapiens	SINGLE PROTEIN	CHEMBL1201862	7	PubChem BioAssays			None
CHEMBL404367		0	372.43	0	4.17	SID103904339	Cc1cccc(NC(=O)Nc2ccc(-c3cncc4c3c(N)nn4C)cc2)c1	Ki	'>'	7943.28	nM			inactive	UO_0000065					False	CHEMBL1963829	PUBCHEM_BIOASSAY: Navigating the Kinome. (Class of assay: other) Panel member name: PLK1	F	BAO_0000019	assay format	None	None	None	None	None	CHEMBL3024	Serine/threonine-protein kinase PLK1	Homo sapiens	SINGLE PROTEIN	CHEMBL1201862	7	PubChem BioAssays			None
CHEMBL1967531		0	361.43	0	4.58	SID103904284	Nc1ncnc2scc(-c3ccc(NC(=O)Nc4ccccc4)cc3)c12	Ki	'>'	7943.28	nM			inactive	UO_0000065					False	CHEMBL1963829	PUBCHEM_BIOASSAY: Navigating the Kinome. (Class of assay: other) Panel member name: PLK1	F	BAO_0000019	assay format	None	None	None	None	None	CHEMBL3024	Serine/threonine-protein kinase PLK1	Homo sapiens	SINGLE PROTEIN	CHEMBL1201862	7	PubChem BioAssays			None
CHEMBL210963		0	434.47	0	1.54	SID103905193	CCOc1nc(NC(=O)Cc2cc(OC)c(S(C)(=O)=O)cc2OC)cc(N)c1C#N	Ki	'>'	7943.28	nM			inactive	UO_0000065					False	CHEMBL1963829	PUBCHEM_BIOASSAY: Navigating the Kinome. (Class of assay: other) Panel member name: PLK1	F	BAO_0000019	assay format	None	None	None	None	None	CHEMBL3024	Serine/threonine-protein kinase PLK1	Homo sapiens	SINGLE PROTEIN	CHEMBL1201862	7	PubChem BioAssays			None
CHEMBL1967560		0	522.65	1	3.61	SID103904643	CCN1C(=O)N(C)c2cnc(Nc3ccc(C(=O)NC4CCN(C)CC4)cc3OC)nc2N1C1CCCC1	Ki	'='	12.59	nM	7.90		active	UO_0000065					False	CHEMBL1963829	PUBCHEM_BIOASSAY: Navigating the Kinome. (Class of assay: other) Panel member name: PLK1	F	BAO_0000019	assay format	None	None	None	None	None	CHEMBL3024	Serine/threonine-protein kinase PLK1	Homo sapiens	SINGLE PROTEIN	CHEMBL1201862	7	PubChem BioAssays			None
CHEMBL249697	BMS-345541	0	255.32	0	1.87	BMS-345541	Cc1ccc2nc(NCCN)c3ncc(C)n3c2c1	Activity	'='	95.0	%				UO_0000187					False	CHEMBL1061099	Percentage PLK1 activity remaining in the presence of 10uM inhibitor	B	BAO_0000357	single protein format	Homo sapiens	None	None	None	None	CHEMBL3024	Serine/threonine-protein kinase PLK1	Homo sapiens	SINGLE PROTEIN	CHEMBL1150976	1	Scientific Literature	Biochem. J.	2007	None
CHEMBL148333		0	265.34	0	0.73	H-8	CNCCNS(=O)(=O)c1cccc2cnccc12	Activity	'='	80.0	%				UO_0000187					False	CHEMBL1061099	Percentage PLK1 activity remaining in the presence of 10uM inhibitor	B	BAO_0000357	single protein format	Homo sapiens	None	None	None	None	CHEMBL3024	Serine/threonine-protein kinase PLK1	Homo sapiens	SINGLE PROTEIN	CHEMBL1150976	1	Scientific Literature	Biochem. J.	2007	None
CHEMBL264406		0	317.40	0	3.98	NA-PP1	CC(C)(C)n1nc(-c2cccc3ccccc23)c2c(N)ncnc21	Activity	'='	95.0	%				UO_0000187					False	CHEMBL1061099	Percentage PLK1 activity remaining in the presence of 10uM inhibitor	B	BAO_0000357	single protein format	Homo sapiens	None	None	None	None	CHEMBL3024	Serine/threonine-protein kinase PLK1	Homo sapiens	SINGLE PROTEIN	CHEMBL1150976	1	Scientific Literature	Biochem. J.	2007	None
CHEMBL412142	CHIR-99021	0	465.35	0	4.94	CT 99021	Cc1c[nH]c(-c2cnc(NCCNc3ccc(C#N)cn3)nc2-c2ccc(Cl)cc2Cl)n1	Activity	'='	41.0	%			Antagonist	UO_0000187					False	CHEMBL1052115	Percentage PLK1 activity remaining in the presence of 1uM inhibitor	B	BAO_0000357	single protein format	Homo sapiens	None	None	None	None	CHEMBL3024	Serine/threonine-protein kinase PLK1	Homo sapiens	SINGLE PROTEIN	CHEMBL1150976	1	Scientific Literature	Biochem. J.	2007	None
CHEMBL1725279	SP-600125	0	220.23	0	4.43	SID50104867	Oc1c2ccccc2c2c3c(cccc13)N=N2	Activity	'='	80.0	%				UO_0000187					False	CHEMBL1052115	Percentage PLK1 activity remaining in the presence of 1uM inhibitor	B	BAO_0000357	single protein format	Homo sapiens	None	None	None	None	CHEMBL3024	Serine/threonine-protein kinase PLK1	Homo sapiens	SINGLE PROTEIN	CHEMBL1150976	1	Scientific Literature	Biochem. J.	2007	None
CHEMBL608532		0	537.62	2	5.61	KT-5720	CCCCCCOC(=O)[C@@]1(O)C[C@H]2O[C@]1(C)n1c3ccccc3c3c4c(c5c6ccccc6n2c5c31)C(=O)NC4	Activity	'='	95.0	%				UO_0000187					False	CHEMBL1052115	Percentage PLK1 activity remaining in the presence of 1uM inhibitor	B	BAO_0000357	single protein format	Homo sapiens	None	None	None	None	CHEMBL3024	Serine/threonine-protein kinase PLK1	Homo sapiens	SINGLE PROTEIN	CHEMBL1150976	1	Scientific Literature	Biochem. J.	2007	None
CHEMBL102714	SB-216763	0	371.22	0	4.05	SID50104912	Cn1cc(C2=C(c3ccc(Cl)cc3Cl)C(=O)NC2=O)c2ccccc21	Activity	'='	62.0	%				UO_0000187					False	CHEMBL1060158	Percentage PLK1 activity remaining in the presence of 2uM inhibitor	B	BAO_0000357	single protein format	Homo sapiens	None	None	None	None	CHEMBL3024	Serine/threonine-protein kinase PLK1	Homo sapiens	SINGLE PROTEIN	CHEMBL1150976	1	Scientific Literature	Biochem. J.	2007	None
CHEMBL2007592		0	322.39	0	3.18	SID103904978	O=c1[nH]c2sc3c(c2c2nc(-c4ccccc4)nn12)CCCC3	Ki	'>'	7943.28	nM			inactive	UO_0000065					False	CHEMBL1963829	PUBCHEM_BIOASSAY: Navigating the Kinome. (Class of assay: other) Panel member name: PLK1	F	BAO_0000019	assay format	None	None	None	None	None	CHEMBL3024	Serine/threonine-protein kinase PLK1	Homo sapiens	SINGLE PROTEIN	CHEMBL1201862	7	PubChem BioAssays			None
CHEMBL1999774		0	336.78	0	1.37	SID103905288	Cc1c(Cl)c(N2CCC(CN)C2)nc2[nH]cc(C(=O)O)c(=O)c12	Ki	'>'	7943.28	nM			inactive	UO_0000065					False	CHEMBL1963829	PUBCHEM_BIOASSAY: Navigating the Kinome. (Class of assay: other) Panel member name: PLK1	F	BAO_0000019	assay format	None	None	None	None	None	CHEMBL3024	Serine/threonine-protein kinase PLK1	Homo sapiens	SINGLE PROTEIN	CHEMBL1201862	7	PubChem BioAssays			None
CHEMBL1209017		0	549.10	2	5.79	43	C[C@@H](Oc1cc(-n2cnc3cc(-c4cnn(CCCN(C)C)c4)ccc32)sc1C(N)=O)c1ccccc1Cl	IC50	'='	2.0	nM	8.70			UO_0000065	15.84	0.31	2.91	9.54	False	CHEMBL1212570	Inhibition of PLK1 by SPA assay	B	BAO_0000357	single protein format	None	None	None	None	None	CHEMBL3024	Serine/threonine-protein kinase PLK1	Homo sapiens	SINGLE PROTEIN	CHEMBL1208730	1	Scientific Literature	Bioorg. Med. Chem. Lett.	2010	None
CHEMBL1271644		0	488.47	0	2.13	17	Cn1nc(C(N)=O)c2c1-c1nc(Nc3cc(N4CCNCC4)ccc3OC(F)(F)F)ncc1CC2	IC50	'='	2.0	nM	8.70			UO_0000065	17.81	0.34	6.57	7.06	True	CHEMBL1272694	Inhibition of PLK1	B	BAO_0000357	single protein format	None	None	None	None	None	CHEMBL3024	Serine/threonine-protein kinase PLK1	Homo sapiens	SINGLE PROTEIN	CHEMBL1268971	1	Scientific Literature	Bioorg. Med. Chem. Lett.	2010	None
CHEMBL1086736		0	295.30	0	1.39	54	COc1ccncc1C1=NNC(=O)/C1=N\Nc1ccccc1	Ki	'>'	4000.0	nM				UO_0000065					False	CHEMBL1102112	Inhibition of PLK1	B	BAO_0000357	single protein format	None	None	None	None	None	CHEMBL3024	Serine/threonine-protein kinase PLK1	Homo sapiens	SINGLE PROTEIN	CHEMBL1154953	1	Scientific Literature	Bioorg. Med. Chem. Lett.	2010	None
CHEMBL562030		0	410.48	0	3.65	8	Cn1nc(C(=O)NCc2ccccc2)c2c1-c1nc(Nc3ccccc3)ncc1CC2	IC50	'>'	10000.0	nM				UO_0000065					False	CHEMBL1809664	Inhibition of PLK1 assessed as [33P]-gamma-ATP incorporation into substrate by gamma counting	B	BAO_0000357	single protein format	None	None	None	None	None	CHEMBL3024	Serine/threonine-protein kinase PLK1	Homo sapiens	SINGLE PROTEIN	CHEMBL1806399	1	Scientific Literature	Bioorg. Med. Chem. Lett.	2011	None
CHEMBL1807306		0	676.74	2	5.77	25	CCc1cccc(CC)c1NC(=O)c1nn(C)c2c1CCc1cnc(Nc3ccc(C(=O)N4CCCN(C)CC4)cc3OC(F)(F)F)nc1-2	IC50	'>'	10000.0	nM				UO_0000065					False	CHEMBL1809664	Inhibition of PLK1 assessed as [33P]-gamma-ATP incorporation into substrate by gamma counting	B	BAO_0000357	single protein format	None	None	None	None	None	CHEMBL3024	Serine/threonine-protein kinase PLK1	Homo sapiens	SINGLE PROTEIN	CHEMBL1806399	1	Scientific Literature	Bioorg. Med. Chem. Lett.	2011	None
CHEMBL475763		0	489.35	0	3.94	50	COc1cc2ncn(-c3cc(OCc4ccnc(Br)c4)c(C(N)=O)s3)c2cc1OC	IC50	'='	14.0	nM	7.85			UO_0000065	16.05	0.36	3.91	7.74	False	CHEMBL941563	Inhibition of PLK1 expressed in baculovirus-infected Trichoplusia-ni cells by scintillation proximity assay	B	BAO_0000219	cell-based format	None	None	None	Trichoplusia-ni	None	CHEMBL3024	Serine/threonine-protein kinase PLK1	Homo sapiens	SINGLE PROTEIN	CHEMBL1143265	1	Scientific Literature	Bioorg. Med. Chem. Lett.	2009	None
CHEMBL476136		0	493.56	0	1.77	7	CCn1c(=O)/c(=C\Nc2ccc(CCN3CCCC3)cc2)s/c1=C(/C#N)C(=O)NCC(F)(F)F	IC50	'='	100.0	nM	7.00			UO_0000065	14.18	0.28	5.23	7.76	False	CHEMBL985261	Inhibition of PLK1	B	BAO_0000357	single protein format	None	None	None	None	None	CHEMBL3024	Serine/threonine-protein kinase PLK1	Homo sapiens	SINGLE PROTEIN	CHEMBL1144187	1	Scientific Literature	Bioorg. Med. Chem. Lett.	2008	None
CHEMBL503480		0	357.44	0	1.33	24	CCOC(=O)/C(C#N)=c1\s/c(=C/Nc2cccc(C)c2)c(=O)n1CC	IC50	'='	46.0	nM	7.34			UO_0000065	20.53	0.40	6.01	8.72	False	CHEMBL985261	Inhibition of PLK1	B	BAO_0000357	single protein format	None	None	None	None	None	CHEMBL3024	Serine/threonine-protein kinase PLK1	Homo sapiens	SINGLE PROTEIN	CHEMBL1144187	1	Scientific Literature	Bioorg. Med. Chem. Lett.	2008	None
CHEMBL522618		0	359.39	0	4.79	9	C[C@H](Nc1cc2c(-c3ccc4c(c3)OCO4)noc2cn1)c1ccccc1	IC50	'='	214.0	nM	6.67			UO_0000065	18.56	0.34	1.88	9.61	False	CHEMBL991581	Inhibition of human Plk1	B	BAO_0000357	single protein format	Homo sapiens	None	None	None	None	CHEMBL3024	Serine/threonine-protein kinase PLK1	Homo sapiens	SINGLE PROTEIN	CHEMBL1144226	1	Scientific Literature	Bioorg. Med. Chem. Lett.	2008	None
CHEMBL521761		0	329.40	1	5.37	5	Cc1ccc(-c2noc3cnc(N[C@@H](C)c4ccccc4)cc23)cc1	IC50	'='	1170.0	nM	5.93			UO_0000065	18.01	0.32	0.56	11.64	False	CHEMBL991581	Inhibition of human Plk1	B	BAO_0000357	single protein format	Homo sapiens	None	None	None	None	CHEMBL3024	Serine/threonine-protein kinase PLK1	Homo sapiens	SINGLE PROTEIN	CHEMBL1144226	1	Scientific Literature	Bioorg. Med. Chem. Lett.	2008	None
CHEMBL1808339		0	579.58	2	5.09	13	CCc1cccc(CC)c1NC(=O)c1nn(C)c2c1CCc1cnc(Nc3ccc(C(N)=O)cc3OC(F)(F)F)nc1-2	IC50	'>'	10000.0	nM				UO_0000065					False	CHEMBL1809664	Inhibition of PLK1 assessed as [33P]-gamma-ATP incorporation into substrate by gamma counting	B	BAO_0000357	single protein format	None	None	None	None	None	CHEMBL3024	Serine/threonine-protein kinase PLK1	Homo sapiens	SINGLE PROTEIN	CHEMBL1806399	1	Scientific Literature	Bioorg. Med. Chem. Lett.	2011	None
CHEMBL1236095		0	676.74	2	5.82	15, NMS-P715	CCc1cccc(CC)c1NC(=O)c1nn(C)c2c1CCc1cnc(Nc3ccc(C(=O)NC4CCN(C)CC4)cc3OC(F)(F)F)nc1-2	IC50	'>'	10000.0	nM				UO_0000065					False	CHEMBL1809664	Inhibition of PLK1 assessed as [33P]-gamma-ATP incorporation into substrate by gamma counting	B	BAO_0000357	single protein format	None	None	None	None	None	CHEMBL3024	Serine/threonine-protein kinase PLK1	Homo sapiens	SINGLE PROTEIN	CHEMBL1806399	1	Scientific Literature	Bioorg. Med. Chem. Lett.	2011	None
CHEMBL1807303		0	636.80	2	5.27	22	CCc1cccc(CC)c1NC(=O)c1nn(C)c2c1CCc1cnc(Nc3ccc(C(=O)N4CCC(N(C)C)CC4)cc3OC)nc1-2	IC50	'>'	10000.0	nM				UO_0000065					False	CHEMBL1809664	Inhibition of PLK1 assessed as [33P]-gamma-ATP incorporation into substrate by gamma counting	B	BAO_0000357	single protein format	None	None	None	None	None	CHEMBL3024	Serine/threonine-protein kinase PLK1	Homo sapiens	SINGLE PROTEIN	CHEMBL1806399	1	Scientific Literature	Bioorg. Med. Chem. Lett.	2011	None
CHEMBL399410		0	453.57	1	5.72	SB-437013	COc1ccc2cc(-c3c(-c4ccncc4)nc(-c4ccc([S+](C)[O-])cc4)n3C)ccc2c1	Inhibition	'='	4.45	%				UO_0000187					False	CHEMBL1962097	GSK_PKIS: PLK1 mean inhibition at 1 uM [Nanosyn]	B	BAO_0000357	single protein format	None	None	None	None	None	CHEMBL3024	Serine/threonine-protein kinase PLK1	Homo sapiens	SINGLE PROTEIN	CHEMBL1961873	16	GSK Published Kinase Inhibitor Set			None
CHEMBL1909349	GSK-1007102B	0	561.52	0	2.28	GSK1007102B	CCn1c(-c2nonc2N)nc2c(C#CC(C)(C)O)nc(O[C@@H](CN)c3ccccc3)cc21.O=C(O)C(F)(F)F	Inhibition	'='	0.24	%				UO_0000187					False	CHEMBL1962097	GSK_PKIS: PLK1 mean inhibition at 1 uM [Nanosyn]	B	BAO_0000357	single protein format	None	None	None	None	None	CHEMBL3024	Serine/threonine-protein kinase PLK1	Homo sapiens	SINGLE PROTEIN	CHEMBL1961873	16	GSK Published Kinase Inhibitor Set			None
CHEMBL288441	BOSUTINIB	4	530.46	2	5.19	SKI-606	COc1cc(Nc2c(C#N)cnc3cc(OCCCN4CCN(C)CC4)c(OC)cc23)c(Cl)cc1Cl	Kd	'='	1800.0	nM	5.75			UO_0000065	10.83	0.22	0.55	6.93	False	CHEMBL1908672	Binding constant for PLK1 kinase domain	B	BAO_0000357	single protein format	None	None	None	None	None	CHEMBL3024	Serine/threonine-protein kinase PLK1	Homo sapiens	SINGLE PROTEIN	CHEMBL1908390	1	Scientific Literature	Nat. Biotechnol.	2011	None
CHEMBL1557477		0	321.40	0	2.01	SID24815242	CNC(S)=NCCc1cc2c(OC)ccc(OC)c2nc1O	Potency		18887.6	nM			active	UO_0000065					False	CHEMBL3215278	PubChem BioAssay. qHTS for Inhibitors of PLK1-PDB (polo-like kinase 1 - polo-box domain): Primary Screen. (Class of assay: confirmatory)	F	BAO_0000019	assay format	None	None	None	None	None	CHEMBL3024	Serine/threonine-protein kinase PLK1	Homo sapiens	SINGLE PROTEIN	CHEMBL1201862	7	PubChem BioAssays			None
CHEMBL1455834		0	363.46	0	2.41	SID49716415	Cc1nc2scc(C)n2c(=O)c1S(=O)(=O)NC(C)c1ccccc1	Potency		18887.6	nM			active	UO_0000065					False	CHEMBL3215278	PubChem BioAssay. qHTS for Inhibitors of PLK1-PDB (polo-like kinase 1 - polo-box domain): Primary Screen. (Class of assay: confirmatory)	F	BAO_0000019	assay format	None	None	None	None	None	CHEMBL3024	Serine/threonine-protein kinase PLK1	Homo sapiens	SINGLE PROTEIN	CHEMBL1201862	7	PubChem BioAssays			None
CHEMBL1530767		0	343.43	0	3.55	SID24796054	O=C(NC(=S)Nc1ccccc1N1CCCC1)c1ccc(F)cc1	Potency		29934.9	nM			inconclusive	UO_0000065					False	CHEMBL3215278	PubChem BioAssay. qHTS for Inhibitors of PLK1-PDB (polo-like kinase 1 - polo-box domain): Primary Screen. (Class of assay: confirmatory)	F	BAO_0000019	assay format	None	None	None	None	None	CHEMBL3024	Serine/threonine-protein kinase PLK1	Homo sapiens	SINGLE PROTEIN	CHEMBL1201862	7	PubChem BioAssays			None
CHEMBL1517477		0	427.53	0	3.56	SID49644757	CCOCCCn1c(SCC(=O)Nc2ccc(OC)cc2)nc2ccccc2c1=O	Potency		26679.5	nM			inconclusive	UO_0000065					False	CHEMBL3215278	PubChem BioAssay. qHTS for Inhibitors of PLK1-PDB (polo-like kinase 1 - polo-box domain): Primary Screen. (Class of assay: confirmatory)	F	BAO_0000019	assay format	None	None	None	None	None	CHEMBL3024	Serine/threonine-protein kinase PLK1	Homo sapiens	SINGLE PROTEIN	CHEMBL1201862	7	PubChem BioAssays			None
CHEMBL1503609		0	389.39	1	5.41	SID24787676	N#C/C(=C(/O)c1ccc(-c2cccc([N+](=O)[O-])c2)o1)c1nc2ccccc2s1	Potency		21192.3	nM			active	UO_0000065					False	CHEMBL3215278	PubChem BioAssay. qHTS for Inhibitors of PLK1-PDB (polo-like kinase 1 - polo-box domain): Primary Screen. (Class of assay: confirmatory)	F	BAO_0000019	assay format	None	None	None	None	None	CHEMBL3024	Serine/threonine-protein kinase PLK1	Homo sapiens	SINGLE PROTEIN	CHEMBL1201862	7	PubChem BioAssays			None
CHEMBL1415289		0	384.40	0	3.12	SID17433579	Cc1cccc(N2C(=O)NC(=O)/C(=C\c3cnc(-c4ccccc4)nc3)C2=O)c1	Potency		5972.8	nM			active	UO_0000065					False	CHEMBL3215278	PubChem BioAssay. qHTS for Inhibitors of PLK1-PDB (polo-like kinase 1 - polo-box domain): Primary Screen. (Class of assay: confirmatory)	F	BAO_0000019	assay format	None	None	None	None	None	CHEMBL3024	Serine/threonine-protein kinase PLK1	Homo sapiens	SINGLE PROTEIN	CHEMBL1201862	7	PubChem BioAssays			None
CHEMBL2137343		0	331.42	0	1.60	SID124754862	CCCCn1nnnc1C1(C)CCC(=O)N1CCCn1ccnc1	Potency		5972.8	nM			active	UO_0000065					False	CHEMBL3215278	PubChem BioAssay. qHTS for Inhibitors of PLK1-PDB (polo-like kinase 1 - polo-box domain): Primary Screen. (Class of assay: confirmatory)	F	BAO_0000019	assay format	None	None	None	None	None	CHEMBL3024	Serine/threonine-protein kinase PLK1	Homo sapiens	SINGLE PROTEIN	CHEMBL1201862	7	PubChem BioAssays			None
CHEMBL1421207		0	401.47	0	3.16	SID858380	COc1ccc(CNC(=O)C(C#N)c2nc3ccccc3nc2N2CCCC2)cc1	Potency		5323.3	nM			inconclusive	UO_0000065					False	CHEMBL3215278	PubChem BioAssay. qHTS for Inhibitors of PLK1-PDB (polo-like kinase 1 - polo-box domain): Primary Screen. (Class of assay: confirmatory)	F	BAO_0000019	assay format	None	None	None	None	None	CHEMBL3024	Serine/threonine-protein kinase PLK1	Homo sapiens	SINGLE PROTEIN	CHEMBL1201862	7	PubChem BioAssays			None
CHEMBL1484062		0	246.34	0	3.35	SID14740233	CC(C)Sc1nc(O)cc(-c2ccccc2)n1	Potency		37685.8	nM			inconclusive	UO_0000065					False	CHEMBL3215278	PubChem BioAssay. qHTS for Inhibitors of PLK1-PDB (polo-like kinase 1 - polo-box domain): Primary Screen. (Class of assay: confirmatory)	F	BAO_0000019	assay format	None	None	None	None	None	CHEMBL3024	Serine/threonine-protein kinase PLK1	Homo sapiens	SINGLE PROTEIN	CHEMBL1201862	7	PubChem BioAssays			None
CHEMBL1598390		0	410.43	0	1.39	SID862320	COc1ccc(CCN2C(=O)NC(=O)/C(=C\NCc3cccnc3)C2=O)cc1OC	Potency		26679.5	nM			active	UO_0000065					False	CHEMBL3215278	PubChem BioAssay. qHTS for Inhibitors of PLK1-PDB (polo-like kinase 1 - polo-box domain): Primary Screen. (Class of assay: confirmatory)	F	BAO_0000019	assay format	None	None	None	None	None	CHEMBL3024	Serine/threonine-protein kinase PLK1	Homo sapiens	SINGLE PROTEIN	CHEMBL1201862	7	PubChem BioAssays			None
CHEMBL1715030		0	653.12	2	7.13	SID85149007	O=C(NCc1cc(C(F)(F)F)ccc1Cl)c1cccc2c1C(=O)c1ccc(N3CCC(Cc4ccccc4)CC3)cc1S2(=O)=O	Potency		23778.1	nM			active	UO_0000065					False	CHEMBL3215278	PubChem BioAssay. qHTS for Inhibitors of PLK1-PDB (polo-like kinase 1 - polo-box domain): Primary Screen. (Class of assay: confirmatory)	F	BAO_0000019	assay format	None	None	None	None	None	CHEMBL3024	Serine/threonine-protein kinase PLK1	Homo sapiens	SINGLE PROTEIN	CHEMBL1201862	7	PubChem BioAssays			None
CHEMBL1591271		0	524.08	2	6.83	SID85301902	Cc1ccc(S(=O)(=O)N2[C@H](c3cccc(Cl)c3)CC=C(C(=O)O)[C@@H]2c2ccc(C(C)(C)C)cc2)cc1	Potency		21192.3	nM			active	UO_0000065					False	CHEMBL3215278	PubChem BioAssay. qHTS for Inhibitors of PLK1-PDB (polo-like kinase 1 - polo-box domain): Primary Screen. (Class of assay: confirmatory)	F	BAO_0000019	assay format	None	None	None	None	None	CHEMBL3024	Serine/threonine-protein kinase PLK1	Homo sapiens	SINGLE PROTEIN	CHEMBL1201862	7	PubChem BioAssays			None
CHEMBL1419472		0	309.37	0	3.30	SID7966982	Cc1ccccc1OCCCN1C(=O)C(=O)c2cccc(C)c21	Potency		18887.6	nM			inconclusive	UO_0000065					False	CHEMBL3215278	PubChem BioAssay. qHTS for Inhibitors of PLK1-PDB (polo-like kinase 1 - polo-box domain): Primary Screen. (Class of assay: confirmatory)	F	BAO_0000019	assay format	None	None	None	None	None	CHEMBL3024	Serine/threonine-protein kinase PLK1	Homo sapiens	SINGLE PROTEIN	CHEMBL1201862	7	PubChem BioAssays			None
CHEMBL1705997		0	360.39	0	2.89	SID57257768	CN(C(=O)COC(=O)CSc1ccc([N+](=O)[O-])cc1)c1ccccc1	Potency		13371.4	nM			active	UO_0000065					False	CHEMBL3215278	PubChem BioAssay. qHTS for Inhibitors of PLK1-PDB (polo-like kinase 1 - polo-box domain): Primary Screen. (Class of assay: confirmatory)	F	BAO_0000019	assay format	None	None	None	None	None	CHEMBL3024	Serine/threonine-protein kinase PLK1	Homo sapiens	SINGLE PROTEIN	CHEMBL1201862	7	PubChem BioAssays			None
CHEMBL1499482		0	309.32	1	1.08	SID17411748	O=C(NNC(=O)c1cc(O)c(O)c(O)c1)NC1CCCCC1	Potency		37685.8	nM			inconclusive	UO_0000065					False	CHEMBL3215278	PubChem BioAssay. qHTS for Inhibitors of PLK1-PDB (polo-like kinase 1 - polo-box domain): Primary Screen. (Class of assay: confirmatory)	F	BAO_0000019	assay format	None	None	None	None	None	CHEMBL3024	Serine/threonine-protein kinase PLK1	Homo sapiens	SINGLE PROTEIN	CHEMBL1201862	7	PubChem BioAssays			None
CHEMBL1705833		0	437.50	0	2.33	SID49823111	COc1ccc(CCNC(=O)[C@H](C)NC(=O)N2CCn3c2nc2ccccc23)cc1OC	Potency		23778.1	nM			inconclusive	UO_0000065					False	CHEMBL3215278	PubChem BioAssay. qHTS for Inhibitors of PLK1-PDB (polo-like kinase 1 - polo-box domain): Primary Screen. (Class of assay: confirmatory)	F	BAO_0000019	assay format	None	None	None	None	None	CHEMBL3024	Serine/threonine-protein kinase PLK1	Homo sapiens	SINGLE PROTEIN	CHEMBL1201862	7	PubChem BioAssays			None
CHEMBL1597128		0	434.54	0	2.54	SID22403735	CC(=O)Nc1ccc(S(=O)(=O)Oc2ccc(C(=S)N3CCC(O)CC3)cc2)cc1	Potency		26679.5	nM			inconclusive	UO_0000065					False	CHEMBL3215278	PubChem BioAssay. qHTS for Inhibitors of PLK1-PDB (polo-like kinase 1 - polo-box domain): Primary Screen. (Class of assay: confirmatory)	F	BAO_0000019	assay format	None	None	None	None	None	CHEMBL3024	Serine/threonine-protein kinase PLK1	Homo sapiens	SINGLE PROTEIN	CHEMBL1201862	7	PubChem BioAssays			None
CHEMBL1489990		0	345.45	0	3.05	SID26661534	Cc1ccc(S(=O)(=O)N(C)c2nc3ccccc3nc2S)cc1	Potency		10621.3	nM			active	UO_0000065					False	CHEMBL3215278	PubChem BioAssay. qHTS for Inhibitors of PLK1-PDB (polo-like kinase 1 - polo-box domain): Primary Screen. (Class of assay: confirmatory)	F	BAO_0000019	assay format	None	None	None	None	None	CHEMBL3024	Serine/threonine-protein kinase PLK1	Homo sapiens	SINGLE PROTEIN	CHEMBL1201862	7	PubChem BioAssays			None
CHEMBL1568261		0	314.39	0	3.95	SID856679	O=c1oc2ccccc2n1CSc1nc2ccccc2s1	Potency		33587.5	nM			inconclusive	UO_0000065					False	CHEMBL3215278	PubChem BioAssay. qHTS for Inhibitors of PLK1-PDB (polo-like kinase 1 - polo-box domain): Primary Screen. (Class of assay: confirmatory)	F	BAO_0000019	assay format	None	None	None	None	None	CHEMBL3024	Serine/threonine-protein kinase PLK1	Homo sapiens	SINGLE PROTEIN	CHEMBL1201862	7	PubChem BioAssays			None
CHEMBL1526483		0	440.29	0	2.13	SID7964980	COC(=O)C(C)(C)C1c2cc(Br)ccc2OC(=O)C1C(=O)N1CCOCC1	Potency		26679.5	nM			active	UO_0000065					False	CHEMBL3215278	PubChem BioAssay. qHTS for Inhibitors of PLK1-PDB (polo-like kinase 1 - polo-box domain): Primary Screen. (Class of assay: confirmatory)	F	BAO_0000019	assay format	None	None	None	None	None	CHEMBL3024	Serine/threonine-protein kinase PLK1	Homo sapiens	SINGLE PROTEIN	CHEMBL1201862	7	PubChem BioAssays			None
CHEMBL1712594		0	231.63	0	1.63	SID24813557	CCOC(=O)c1c(O)nc(C)c(Cl)c1O	Potency		26679.5	nM			active	UO_0000065					False	CHEMBL3215278	PubChem BioAssay. qHTS for Inhibitors of PLK1-PDB (polo-like kinase 1 - polo-box domain): Primary Screen. (Class of assay: confirmatory)	F	BAO_0000019	assay format	None	None	None	None	None	CHEMBL3024	Serine/threonine-protein kinase PLK1	Homo sapiens	SINGLE PROTEIN	CHEMBL1201862	7	PubChem BioAssays			None
CHEMBL1318798		0	361.42	0	4.70	SID24783293	O=C(O)c1ccc2c(c1)N(Cc1ccccc1)C(=O)c1ccccc1S2	Potency		29934.9	nM			inconclusive	UO_0000065					False	CHEMBL3215278	PubChem BioAssay. qHTS for Inhibitors of PLK1-PDB (polo-like kinase 1 - polo-box domain): Primary Screen. (Class of assay: confirmatory)	F	BAO_0000019	assay format	None	None	None	None	None	CHEMBL3024	Serine/threonine-protein kinase PLK1	Homo sapiens	SINGLE PROTEIN	CHEMBL1201862	7	PubChem BioAssays			None
CHEMBL1611774		0	256.91	0	3.57	SID26664598	Clc1c(Cl)c(Cl)c2[nH]nnc2c1Cl	Potency		26679.5	nM			inconclusive	UO_0000065					False	CHEMBL3215278	PubChem BioAssay. qHTS for Inhibitors of PLK1-PDB (polo-like kinase 1 - polo-box domain): Primary Screen. (Class of assay: confirmatory)	F	BAO_0000019	assay format	None	None	None	None	None	CHEMBL3024	Serine/threonine-protein kinase PLK1	Homo sapiens	SINGLE PROTEIN	CHEMBL1201862	7	PubChem BioAssays			None
CHEMBL1349153		0	388.27	0	3.66	SID24837581	O=C(O)CCN(Cc1ccccc1)S(=O)(=O)c1c(Cl)cccc1Cl	Potency		15003.0	nM			inconclusive	UO_0000065					False	CHEMBL3215278	PubChem BioAssay. qHTS for Inhibitors of PLK1-PDB (polo-like kinase 1 - polo-box domain): Primary Screen. (Class of assay: confirmatory)	F	BAO_0000019	assay format	None	None	None	None	None	CHEMBL3024	Serine/threonine-protein kinase PLK1	Homo sapiens	SINGLE PROTEIN	CHEMBL1201862	7	PubChem BioAssays			None
CHEMBL1338730		0	334.33	0	1.35	SID56315740	CCOC(=O)C1=C(COC(=O)/C=C/c2ccco2)NC(=O)NC1C	Potency		21192.3	nM			inconclusive	UO_0000065					False	CHEMBL3215278	PubChem BioAssay. qHTS for Inhibitors of PLK1-PDB (polo-like kinase 1 - polo-box domain): Primary Screen. (Class of assay: confirmatory)	F	BAO_0000019	assay format	None	None	None	None	None	CHEMBL3024	Serine/threonine-protein kinase PLK1	Homo sapiens	SINGLE PROTEIN	CHEMBL1201862	7	PubChem BioAssays			None
CHEMBL1460823		0	278.36	0	4.17	SID24801175	Cc1ccc(NCc2ccc(O)c3ncccc23)cc1C	Potency		3358.7	nM			active	UO_0000065					False	CHEMBL3215278	PubChem BioAssay. qHTS for Inhibitors of PLK1-PDB (polo-like kinase 1 - polo-box domain): Primary Screen. (Class of assay: confirmatory)	F	BAO_0000019	assay format	None	None	None	None	None	CHEMBL3024	Serine/threonine-protein kinase PLK1	Homo sapiens	SINGLE PROTEIN	CHEMBL1201862	7	PubChem BioAssays			None
CHEMBL3195345		0	313.33	0	2.94	SID22405054	CC(=O)Nc1ccc(/C(C)=N/NC(=O)c2ccc(F)cc2)cc1	Potency		29934.9	nM			inconclusive	UO_0000065					False	CHEMBL3215278	PubChem BioAssay. qHTS for Inhibitors of PLK1-PDB (polo-like kinase 1 - polo-box domain): Primary Screen. (Class of assay: confirmatory)	F	BAO_0000019	assay format	None	None	None	None	None	CHEMBL3024	Serine/threonine-protein kinase PLK1	Homo sapiens	SINGLE PROTEIN	CHEMBL1201862	7	PubChem BioAssays			None
CHEMBL1355368		0	471.00	0	3.58	SID57265894	O=C(CCCSc1ccc(Cl)cc1)Nc1cc(S(=O)(=O)N2CCOCC2)ccc1O	Potency		3358.7	nM			active	UO_0000065					False	CHEMBL3215278	PubChem BioAssay. qHTS for Inhibitors of PLK1-PDB (polo-like kinase 1 - polo-box domain): Primary Screen. (Class of assay: confirmatory)	F	BAO_0000019	assay format	None	None	None	None	None	CHEMBL3024	Serine/threonine-protein kinase PLK1	Homo sapiens	SINGLE PROTEIN	CHEMBL1201862	7	PubChem BioAssays			None
CHEMBL1351276		0	438.46	0	3.64	SID49643033	CC(=O)c1ccc(NS(=O)(=O)c2cccc(C(=O)Nc3ccccc3C(=O)O)c2)cc1	Potency		67015.8	nM			inconclusive	UO_0000065					False	CHEMBL3215278	PubChem BioAssay. qHTS for Inhibitors of PLK1-PDB (polo-like kinase 1 - polo-box domain): Primary Screen. (Class of assay: confirmatory)	F	BAO_0000019	assay format	None	None	None	None	None	CHEMBL3024	Serine/threonine-protein kinase PLK1	Homo sapiens	SINGLE PROTEIN	CHEMBL1201862	7	PubChem BioAssays			None
CHEMBL2143551		0	498.44	0	2.74	SID99359570	C[C@@H](CO)N1C[C@@H](C)[C@H](CN(C)Cc2ccncc2)Oc2cc(Br)ccc2S1(=O)=O	Potency		8436.8	nM			inconclusive	UO_0000065					False	CHEMBL3215278	PubChem BioAssay. qHTS for Inhibitors of PLK1-PDB (polo-like kinase 1 - polo-box domain): Primary Screen. (Class of assay: confirmatory)	F	BAO_0000019	assay format	None	None	None	None	None	CHEMBL3024	Serine/threonine-protein kinase PLK1	Homo sapiens	SINGLE PROTEIN	CHEMBL1201862	7	PubChem BioAssays			None
CHEMBL1387419		0	468.54	0	2.98	SID22411473	COc1ccccc1NS(=O)(=O)c1cc(NC(=O)c2ccncc2)ccc1N1CCOCC1	Potency		13371.4	nM			active	UO_0000065					False	CHEMBL3215278	PubChem BioAssay. qHTS for Inhibitors of PLK1-PDB (polo-like kinase 1 - polo-box domain): Primary Screen. (Class of assay: confirmatory)	F	BAO_0000019	assay format	None	None	None	None	None	CHEMBL3024	Serine/threonine-protein kinase PLK1	Homo sapiens	SINGLE PROTEIN	CHEMBL1201862	7	PubChem BioAssays			None
CHEMBL1320025		0	419.50	0	3.24	SID24794819	CCOC(=O)c1c(NC(=O)C2C3C=CC(C3)C2C(=O)O)sc2c1CC(C)(C)OC2	Potency		21192.3	nM			active	UO_0000065					False	CHEMBL3215278	PubChem BioAssay. qHTS for Inhibitors of PLK1-PDB (polo-like kinase 1 - polo-box domain): Primary Screen. (Class of assay: confirmatory)	F	BAO_0000019	assay format	None	None	None	None	None	CHEMBL3024	Serine/threonine-protein kinase PLK1	Homo sapiens	SINGLE PROTEIN	CHEMBL1201862	7	PubChem BioAssays			None
CHEMBL1550595		0	315.40	0	3.55	SID14729130	CC(C)Cc1cc(C(=O)Nc2sc3c(c2C#N)CCC3)no1	Potency		23778.1	nM			active	UO_0000065					False	CHEMBL3215278	PubChem BioAssay. qHTS for Inhibitors of PLK1-PDB (polo-like kinase 1 - polo-box domain): Primary Screen. (Class of assay: confirmatory)	F	BAO_0000019	assay format	None	None	None	None	None	CHEMBL3024	Serine/threonine-protein kinase PLK1	Homo sapiens	SINGLE PROTEIN	CHEMBL1201862	7	PubChem BioAssays			None
CHEMBL1544428		0	414.49	0	4.55	SID17504049	COc1ccc(-c2c(C#N)c(N)nc3sc(C(=O)c4ccc(C)cc4)c(N)c23)cc1	Potency		21192.3	nM			inconclusive	UO_0000065					False	CHEMBL3215278	PubChem BioAssay. qHTS for Inhibitors of PLK1-PDB (polo-like kinase 1 - polo-box domain): Primary Screen. (Class of assay: confirmatory)	F	BAO_0000019	assay format	None	None	None	None	None	CHEMBL3024	Serine/threonine-protein kinase PLK1	Homo sapiens	SINGLE PROTEIN	CHEMBL1201862	7	PubChem BioAssays			None
CHEMBL1603918		0	467.60	1	5.41	SID24833258	O=C(CSc1nnc(SCc2cccc3ccccc23)s1)Nc1ccc(C(=O)O)cc1	Potency		23778.1	nM			active	UO_0000065					False	CHEMBL3215278	PubChem BioAssay. qHTS for Inhibitors of PLK1-PDB (polo-like kinase 1 - polo-box domain): Primary Screen. (Class of assay: confirmatory)	F	BAO_0000019	assay format	None	None	None	None	None	CHEMBL3024	Serine/threonine-protein kinase PLK1	Homo sapiens	SINGLE PROTEIN	CHEMBL1201862	7	PubChem BioAssays			None
CHEMBL575867	4-CHLOROMERCURIBENZOIC ACID	0	357.16	None	None	SID57264557		Potency		237.8	nM			active	UO_0000065					False	CHEMBL3215278	PubChem BioAssay. qHTS for Inhibitors of PLK1-PDB (polo-like kinase 1 - polo-box domain): Primary Screen. (Class of assay: confirmatory)	F	BAO_0000019	assay format	None	None	None	None	None	CHEMBL3024	Serine/threonine-protein kinase PLK1	Homo sapiens	SINGLE PROTEIN	CHEMBL1201862	7	PubChem BioAssays			None
CHEMBL1528042		0	460.58	0	3.19	SID49721041	CCn1cc(/C=C(\NC(=O)c2ccc(C)cc2)C(=O)NCCN2CCOCC2)c2ccccc21	Potency		26679.5	nM			active	UO_0000065					False	CHEMBL3215278	PubChem BioAssay. qHTS for Inhibitors of PLK1-PDB (polo-like kinase 1 - polo-box domain): Primary Screen. (Class of assay: confirmatory)	F	BAO_0000019	assay format	None	None	None	None	None	CHEMBL3024	Serine/threonine-protein kinase PLK1	Homo sapiens	SINGLE PROTEIN	CHEMBL1201862	7	PubChem BioAssays			None
CHEMBL1889354		0	297.28	0	2.58	SID14728394	Cc1cc(C(F)F)nn1CC(=O)NCc1ccccc1F	Potency		29934.9	nM			inconclusive	UO_0000065					False	CHEMBL3215278	PubChem BioAssay. qHTS for Inhibitors of PLK1-PDB (polo-like kinase 1 - polo-box domain): Primary Screen. (Class of assay: confirmatory)	F	BAO_0000019	assay format	None	None	None	None	None	CHEMBL3024	Serine/threonine-protein kinase PLK1	Homo sapiens	SINGLE PROTEIN	CHEMBL1201862	7	PubChem BioAssays			None
CHEMBL3196519		0	252.28	0	2.32	SID24830927	COc1cccc2cccc(/C=N/n3cnnc3)c12	Potency		8436.8	nM			inconclusive	UO_0000065					False	CHEMBL3215278	PubChem BioAssay. qHTS for Inhibitors of PLK1-PDB (polo-like kinase 1 - polo-box domain): Primary Screen. (Class of assay: confirmatory)	F	BAO_0000019	assay format	None	None	None	None	None	CHEMBL3024	Serine/threonine-protein kinase PLK1	Homo sapiens	SINGLE PROTEIN	CHEMBL1201862	7	PubChem BioAssays			None
CHEMBL1408395		0	316.79	0	2.38	SID14742276	Cc1ccc2c(c1)c(=O)c1c3n2CCN(C(=O)CCl)C3CC1	Potency		18887.6	nM			inconclusive	UO_0000065					False	CHEMBL3215278	PubChem BioAssay. qHTS for Inhibitors of PLK1-PDB (polo-like kinase 1 - polo-box domain): Primary Screen. (Class of assay: confirmatory)	F	BAO_0000019	assay format	None	None	None	None	None	CHEMBL3024	Serine/threonine-protein kinase PLK1	Homo sapiens	SINGLE PROTEIN	CHEMBL1201862	7	PubChem BioAssays			None
CHEMBL3195671		0	430.56	0	0.11	SID3713161	C=CCn1c(=O)/c(=C\c2ccsc2)s/c1=C(/C#N)C(=O)NCCN1CCOCC1	Potency		33587.5	nM			inactive	UO_0000065					False	CHEMBL3215278	PubChem BioAssay. qHTS for Inhibitors of PLK1-PDB (polo-like kinase 1 - polo-box domain): Primary Screen. (Class of assay: confirmatory)	F	BAO_0000019	assay format	None	None	None	None	None	CHEMBL3024	Serine/threonine-protein kinase PLK1	Homo sapiens	SINGLE PROTEIN	CHEMBL1201862	7	PubChem BioAssays			None
CHEMBL1380680		0	259.38	0	3.73	SID17516692	CCCCN=C(S)Nc1cccc2cnccc12	Potency		26679.5	nM			inconclusive	UO_0000065					False	CHEMBL3215278	PubChem BioAssay. qHTS for Inhibitors of PLK1-PDB (polo-like kinase 1 - polo-box domain): Primary Screen. (Class of assay: confirmatory)	F	BAO_0000019	assay format	None	None	None	None	None	CHEMBL3024	Serine/threonine-protein kinase PLK1	Homo sapiens	SINGLE PROTEIN	CHEMBL1201862	7	PubChem BioAssays			None
CHEMBL1418269		0	391.49	0	3.80	SID17510239	COc1cc(/C=C/C(=O)Nc2nnc(CC(C)(C)C)s2)cc(OC)c1OC	Potency		8436.8	nM			active	UO_0000065					False	CHEMBL3215278	PubChem BioAssay. qHTS for Inhibitors of PLK1-PDB (polo-like kinase 1 - polo-box domain): Primary Screen. (Class of assay: confirmatory)	F	BAO_0000019	assay format	None	None	None	None	None	CHEMBL3024	Serine/threonine-protein kinase PLK1	Homo sapiens	SINGLE PROTEIN	CHEMBL1201862	7	PubChem BioAssays			None
CHEMBL3192031		0	422.81	0	2.90	SID14746374	O=C(O)CC1SC(N/N=C/c2ccc(-c3ccc(Cl)cc3[N+](=O)[O-])o2)=NC1=O	Potency		16833.6	nM			active	UO_0000065					False	CHEMBL3215278	PubChem BioAssay. qHTS for Inhibitors of PLK1-PDB (polo-like kinase 1 - polo-box domain): Primary Screen. (Class of assay: confirmatory)	F	BAO_0000019	assay format	None	None	None	None	None	CHEMBL3024	Serine/threonine-protein kinase PLK1	Homo sapiens	SINGLE PROTEIN	CHEMBL1201862	7	PubChem BioAssays			None
CHEMBL1698262		0	358.25	0	3.97	SID49666325	CC1COc2ccccc2N1S(=O)(=O)c1cc(Cl)ccc1Cl	Potency		29934.9	nM			inconclusive	UO_0000065					False	CHEMBL3215278	PubChem BioAssay. qHTS for Inhibitors of PLK1-PDB (polo-like kinase 1 - polo-box domain): Primary Screen. (Class of assay: confirmatory)	F	BAO_0000019	assay format	None	None	None	None	None	CHEMBL3024	Serine/threonine-protein kinase PLK1	Homo sapiens	SINGLE PROTEIN	CHEMBL1201862	7	PubChem BioAssays			None
CHEMBL1423940		0	380.47	0	3.81	SID7977654	CCC(=O)Nc1cccc(-c2nnc(SCC(=O)c3ccccc3)n2C)c1	Potency		26679.5	nM			active	UO_0000065					False	CHEMBL3215278	PubChem BioAssay. qHTS for Inhibitors of PLK1-PDB (polo-like kinase 1 - polo-box domain): Primary Screen. (Class of assay: confirmatory)	F	BAO_0000019	assay format	None	None	None	None	None	CHEMBL3024	Serine/threonine-protein kinase PLK1	Homo sapiens	SINGLE PROTEIN	CHEMBL1201862	7	PubChem BioAssays			None
CHEMBL1466196		0	348.32	0	2.40	SID17513630	Cc1cccc(-n2c3nc(=O)[nH]c(=O)c-3cc3cc([N+](=O)[O-])ccc32)c1	Potency		10621.3	nM			active	UO_0000065					False	CHEMBL3215278	PubChem BioAssay. qHTS for Inhibitors of PLK1-PDB (polo-like kinase 1 - polo-box domain): Primary Screen. (Class of assay: confirmatory)	F	BAO_0000019	assay format	None	None	None	None	None	CHEMBL3024	Serine/threonine-protein kinase PLK1	Homo sapiens	SINGLE PROTEIN	CHEMBL1201862	7	PubChem BioAssays			None
CHEMBL1602668		0	315.79	0	4.11	SID14727069	O=C(Nc1nc(-c2ccc(Cl)cc2)cs1)c1cccnc1	Potency		11917.3	nM			active	UO_0000065					False	CHEMBL3215278	PubChem BioAssay. qHTS for Inhibitors of PLK1-PDB (polo-like kinase 1 - polo-box domain): Primary Screen. (Class of assay: confirmatory)	F	BAO_0000019	assay format	None	None	None	None	None	CHEMBL3024	Serine/threonine-protein kinase PLK1	Homo sapiens	SINGLE PROTEIN	CHEMBL1201862	7	PubChem BioAssays			None
CHEMBL1712715		0	313.36	0	2.18	SID47204515	O=Cc1c(O)nc2ccccc2c1NCCCN1CCCC1=O	Potency		23778.1	nM			inconclusive	UO_0000065					False	CHEMBL3215278	PubChem BioAssay. qHTS for Inhibitors of PLK1-PDB (polo-like kinase 1 - polo-box domain): Primary Screen. (Class of assay: confirmatory)	F	BAO_0000019	assay format	None	None	None	None	None	CHEMBL3024	Serine/threonine-protein kinase PLK1	Homo sapiens	SINGLE PROTEIN	CHEMBL1201862	7	PubChem BioAssays			None
CHEMBL1461200		0	342.40	0	2.54	SID49641996	CC(C)(C)c1nnc(NS(=O)(=O)c2ccc([N+](=O)[O-])cc2)s1	Potency		23778.1	nM			active	UO_0000065					False	CHEMBL3215278	PubChem BioAssay. qHTS for Inhibitors of PLK1-PDB (polo-like kinase 1 - polo-box domain): Primary Screen. (Class of assay: confirmatory)	F	BAO_0000019	assay format	None	None	None	None	None	CHEMBL3024	Serine/threonine-protein kinase PLK1	Homo sapiens	SINGLE PROTEIN	CHEMBL1201862	7	PubChem BioAssays			None
CHEMBL1539755		0	382.49	0	3.66	SID7970988	Cc1ccc2oc3c(c(=O)c2c1)C(c1cccs1)N(CCCN(C)C)C3=O	Potency		26679.5	nM			inconclusive	UO_0000065					False	CHEMBL3215278	PubChem BioAssay. qHTS for Inhibitors of PLK1-PDB (polo-like kinase 1 - polo-box domain): Primary Screen. (Class of assay: confirmatory)	F	BAO_0000019	assay format	None	None	None	None	None	CHEMBL3024	Serine/threonine-protein kinase PLK1	Homo sapiens	SINGLE PROTEIN	CHEMBL1201862	7	PubChem BioAssays			None
CHEMBL1509705		0	485.56	0	3.74	SID22409625	CCOc1cc(C(=O)NCCN2C(=O)S/C(=C\c3cccnc3)C2=O)cc(OCC)c1OCC	Potency		8436.8	nM			inconclusive	UO_0000065					False	CHEMBL3215278	PubChem BioAssay. qHTS for Inhibitors of PLK1-PDB (polo-like kinase 1 - polo-box domain): Primary Screen. (Class of assay: confirmatory)	F	BAO_0000019	assay format	None	None	None	None	None	CHEMBL3024	Serine/threonine-protein kinase PLK1	Homo sapiens	SINGLE PROTEIN	CHEMBL1201862	7	PubChem BioAssays			None
CHEMBL1722281		0	406.55	1	5.62	SID17413380	COc1ccc(OC)c(NC(S)=NCCC(c2ccccc2)c2ccccc2)c1	Potency		23778.1	nM			inconclusive	UO_0000065					False	CHEMBL3215278	PubChem BioAssay. qHTS for Inhibitors of PLK1-PDB (polo-like kinase 1 - polo-box domain): Primary Screen. (Class of assay: confirmatory)	F	BAO_0000019	assay format	None	None	None	None	None	CHEMBL3024	Serine/threonine-protein kinase PLK1	Homo sapiens	SINGLE PROTEIN	CHEMBL1201862	7	PubChem BioAssays			None
CHEMBL1703064		0	349.43	0	3.64	SID49723351	CCc1ccc(CNC(=O)CCC(=O)n2ncc3cc(C)ccc32)cc1	Potency		26679.5	nM			inconclusive	UO_0000065					False	CHEMBL3215278	PubChem BioAssay. qHTS for Inhibitors of PLK1-PDB (polo-like kinase 1 - polo-box domain): Primary Screen. (Class of assay: confirmatory)	F	BAO_0000019	assay format	None	None	None	None	None	CHEMBL3024	Serine/threonine-protein kinase PLK1	Homo sapiens	SINGLE PROTEIN	CHEMBL1201862	7	PubChem BioAssays			None
CHEMBL1874766		0	337.32	0	4.11	SID57266481	O=[N+]([O-])c1cccc(CP(=O)(c2ccccc2)c2ccccc2)c1	Potency		2119.2	nM			inactive	UO_0000065					False	CHEMBL3215278	PubChem BioAssay. qHTS for Inhibitors of PLK1-PDB (polo-like kinase 1 - polo-box domain): Primary Screen. (Class of assay: confirmatory)	F	BAO_0000019	assay format	None	None	None	None	None	CHEMBL3024	Serine/threonine-protein kinase PLK1	Homo sapiens	SINGLE PROTEIN	CHEMBL1201862	7	PubChem BioAssays			None
CHEMBL1505493		0	464.59	0	3.50	SID26658738	CCOc1ccc(/C=C2\SC(=S)N(NS(=O)(=O)c3ccc(C)cc3)C2=O)cc1OC	Potency		26679.5	nM			inconclusive	UO_0000065					False	CHEMBL3215278	PubChem BioAssay. qHTS for Inhibitors of PLK1-PDB (polo-like kinase 1 - polo-box domain): Primary Screen. (Class of assay: confirmatory)	F	BAO_0000019	assay format	None	None	None	None	None	CHEMBL3024	Serine/threonine-protein kinase PLK1	Homo sapiens	SINGLE PROTEIN	CHEMBL1201862	7	PubChem BioAssays			None
CHEMBL1441639		0	357.39	0	3.29	SID49679421	COc1ccc(C(=O)Nc2ccc(-c3nnc(S)o3)cc2)cc1OC	Potency		11917.3	nM			active	UO_0000065					False	CHEMBL3215278	PubChem BioAssay. qHTS for Inhibitors of PLK1-PDB (polo-like kinase 1 - polo-box domain): Primary Screen. (Class of assay: confirmatory)	F	BAO_0000019	assay format	None	None	None	None	None	CHEMBL3024	Serine/threonine-protein kinase PLK1	Homo sapiens	SINGLE PROTEIN	CHEMBL1201862	7	PubChem BioAssays			None
CHEMBL1559307		0	376.14	0	2.20	SID57266814	O=C(COC(=O)c1ccc(Br)o1)Nc1ncc([N+](=O)[O-])s1	Potency		10621.3	nM			active	UO_0000065					False	CHEMBL3215278	PubChem BioAssay. qHTS for Inhibitors of PLK1-PDB (polo-like kinase 1 - polo-box domain): Primary Screen. (Class of assay: confirmatory)	F	BAO_0000019	assay format	None	None	None	None	None	CHEMBL3024	Serine/threonine-protein kinase PLK1	Homo sapiens	SINGLE PROTEIN	CHEMBL1201862	7	PubChem BioAssays			None
CHEMBL1500833		0	330.43	0	2.63	SID864061	O=C(NCc1cccs1)[C@@H]1CSC2c3ccccc3C(=O)N21	Potency		15003.0	nM			inconclusive	UO_0000065					False	CHEMBL3215278	PubChem BioAssay. qHTS for Inhibitors of PLK1-PDB (polo-like kinase 1 - polo-box domain): Primary Screen. (Class of assay: confirmatory)	F	BAO_0000019	assay format	None	None	None	None	None	CHEMBL3024	Serine/threonine-protein kinase PLK1	Homo sapiens	SINGLE PROTEIN	CHEMBL1201862	7	PubChem BioAssays			None
CHEMBL1713398		0	415.52	0	1.98	SID49736695	COc1ccccc1N1CCN(C(=O)c2ccc3c(c2)CCN3S(C)(=O)=O)CC1	Potency		21192.3	nM			active	UO_0000065					False	CHEMBL3215278	PubChem BioAssay. qHTS for Inhibitors of PLK1-PDB (polo-like kinase 1 - polo-box domain): Primary Screen. (Class of assay: confirmatory)	F	BAO_0000019	assay format	None	None	None	None	None	CHEMBL3024	Serine/threonine-protein kinase PLK1	Homo sapiens	SINGLE PROTEIN	CHEMBL1201862	7	PubChem BioAssays			None
CHEMBL1461421		0	267.29	0	2.68	SID49668067	CCc1nc2cccnc2n1-c1ccc(C(=O)O)cc1	Potency		23778.1	nM			inconclusive	UO_0000065					False	CHEMBL3215278	PubChem BioAssay. qHTS for Inhibitors of PLK1-PDB (polo-like kinase 1 - polo-box domain): Primary Screen. (Class of assay: confirmatory)	F	BAO_0000019	assay format	None	None	None	None	None	CHEMBL3024	Serine/threonine-protein kinase PLK1	Homo sapiens	SINGLE PROTEIN	CHEMBL1201862	7	PubChem BioAssays			None
CHEMBL1523938		0	231.70	0	1.81	SID24828780	CC(=O)NCc1ccc(C(=O)CCl)s1	Potency		5972.8	nM			active	UO_0000065					False	CHEMBL3215278	PubChem BioAssay. qHTS for Inhibitors of PLK1-PDB (polo-like kinase 1 - polo-box domain): Primary Screen. (Class of assay: confirmatory)	F	BAO_0000019	assay format	None	None	None	None	None	CHEMBL3024	Serine/threonine-protein kinase PLK1	Homo sapiens	SINGLE PROTEIN	CHEMBL1201862	7	PubChem BioAssays			None
CHEMBL1885553		0	353.44	0	2.10	SID24839326	CCN(CC)S(=O)(=O)c1ccc2c(c1)nc(CCC(=O)O)n2CC	Potency		37685.8	nM			inconclusive	UO_0000065					False	CHEMBL3215278	PubChem BioAssay. qHTS for Inhibitors of PLK1-PDB (polo-like kinase 1 - polo-box domain): Primary Screen. (Class of assay: confirmatory)	F	BAO_0000019	assay format	None	None	None	None	None	CHEMBL3024	Serine/threonine-protein kinase PLK1	Homo sapiens	SINGLE PROTEIN	CHEMBL1201862	7	PubChem BioAssays			None
CHEMBL1572516		0	299.33	0	1.32	SID24793761	Cc1cc(C)cc(Nc2nc3c(=O)n(C)c(=O)n(C)c3[nH]2)c1	Potency		26679.5	nM			inconclusive	UO_0000065					False	CHEMBL3215278	PubChem BioAssay. qHTS for Inhibitors of PLK1-PDB (polo-like kinase 1 - polo-box domain): Primary Screen. (Class of assay: confirmatory)	F	BAO_0000019	assay format	None	None	None	None	None	CHEMBL3024	Serine/threonine-protein kinase PLK1	Homo sapiens	SINGLE PROTEIN	CHEMBL1201862	7	PubChem BioAssays			None
CHEMBL1413477		0	422.53	0	4.10	SID24785447	COc1ccc(CN2C(=O)c3ccccc3C2C(=O)NC2CCC(C)CC2)c(OC)c1	Potency		23778.1	nM			active	UO_0000065					False	CHEMBL3215278	PubChem BioAssay. qHTS for Inhibitors of PLK1-PDB (polo-like kinase 1 - polo-box domain): Primary Screen. (Class of assay: confirmatory)	F	BAO_0000019	assay format	None	None	None	None	None	CHEMBL3024	Serine/threonine-protein kinase PLK1	Homo sapiens	SINGLE PROTEIN	CHEMBL1201862	7	PubChem BioAssays			None
CHEMBL1530741		0	309.41	0	2.97	SID26666431	Cc1ccc(/C=C2\SC(=S)N(CC3CCCO3)C2=O)o1	Potency		23778.1	nM			active	UO_0000065					False	CHEMBL3215278	PubChem BioAssay. qHTS for Inhibitors of PLK1-PDB (polo-like kinase 1 - polo-box domain): Primary Screen. (Class of assay: confirmatory)	F	BAO_0000019	assay format	None	None	None	None	None	CHEMBL3024	Serine/threonine-protein kinase PLK1	Homo sapiens	SINGLE PROTEIN	CHEMBL1201862	7	PubChem BioAssays			None
CHEMBL1574999		0	350.40	0	3.66	SID49827231	O=C(O)c1ccc(NC(=S)NC(=O)c2ccc3ccccc3c2)cc1	Potency		33587.5	nM			inconclusive	UO_0000065					False	CHEMBL3215278	PubChem BioAssay. qHTS for Inhibitors of PLK1-PDB (polo-like kinase 1 - polo-box domain): Primary Screen. (Class of assay: confirmatory)	F	BAO_0000019	assay format	None	None	None	None	None	CHEMBL3024	Serine/threonine-protein kinase PLK1	Homo sapiens	SINGLE PROTEIN	CHEMBL1201862	7	PubChem BioAssays			None
CHEMBL1365473		0	297.32	0	2.27	SID7966298	COC(=O)c1ccccc1Nc1cc(C)nc2nc(C)nn12	Potency		21192.3	nM			active	UO_0000065					False	CHEMBL3215278	PubChem BioAssay. qHTS for Inhibitors of PLK1-PDB (polo-like kinase 1 - polo-box domain): Primary Screen. (Class of assay: confirmatory)	F	BAO_0000019	assay format	None	None	None	None	None	CHEMBL3024	Serine/threonine-protein kinase PLK1	Homo sapiens	SINGLE PROTEIN	CHEMBL1201862	7	PubChem BioAssays			None
CHEMBL1479534		0	312.33	0	1.78	SID845555	COCc1n[nH]c2c1C(c1ccccc1OC)C(C#N)=C(N)O2	Potency		5972.8	nM			inconclusive	UO_0000065					False	CHEMBL3215278	PubChem BioAssay. qHTS for Inhibitors of PLK1-PDB (polo-like kinase 1 - polo-box domain): Primary Screen. (Class of assay: confirmatory)	F	BAO_0000019	assay format	None	None	None	None	None	CHEMBL3024	Serine/threonine-protein kinase PLK1	Homo sapiens	SINGLE PROTEIN	CHEMBL1201862	7	PubChem BioAssays			None
CHEMBL1341332		0	299.33	0	1.54	SID24802877	Cc1ccc(OCC(=O)NNC(=O)c2cccnc2)cc1C	Potency		21192.3	nM			inconclusive	UO_0000065					False	CHEMBL3215278	PubChem BioAssay. qHTS for Inhibitors of PLK1-PDB (polo-like kinase 1 - polo-box domain): Primary Screen. (Class of assay: confirmatory)	F	BAO_0000019	assay format	None	None	None	None	None	CHEMBL3024	Serine/threonine-protein kinase PLK1	Homo sapiens	SINGLE PROTEIN	CHEMBL1201862	7	PubChem BioAssays			None
CHEMBL1487605		0	350.36	0	2.18	SID24783077	Cc1onc(C(=O)Nc2sc3c(c2C(N)=O)CCCC3)c1[N+](=O)[O-]	Potency		10621.3	nM			active	UO_0000065					False	CHEMBL3215278	PubChem BioAssay. qHTS for Inhibitors of PLK1-PDB (polo-like kinase 1 - polo-box domain): Primary Screen. (Class of assay: confirmatory)	F	BAO_0000019	assay format	None	None	None	None	None	CHEMBL3024	Serine/threonine-protein kinase PLK1	Homo sapiens	SINGLE PROTEIN	CHEMBL1201862	7	PubChem BioAssays			None
CHEMBL1329599		0	344.44	0	2.93	SID24806003	CCOc1ccc(NCC(=O)NN=C(S)Nc2ccccc2)cc1	Potency		33587.5	nM			inconclusive	UO_0000065					False	CHEMBL3215278	PubChem BioAssay. qHTS for Inhibitors of PLK1-PDB (polo-like kinase 1 - polo-box domain): Primary Screen. (Class of assay: confirmatory)	F	BAO_0000019	assay format	None	None	None	None	None	CHEMBL3024	Serine/threonine-protein kinase PLK1	Homo sapiens	SINGLE PROTEIN	CHEMBL1201862	7	PubChem BioAssays			None
CHEMBL1533735		0	255.77	0	3.42	SID26730242	CC(=O)/C(=C\N(C)C)Sc1ccc(Cl)cc1	Potency		29934.9	nM			inconclusive	UO_0000065					False	CHEMBL3215278	PubChem BioAssay. qHTS for Inhibitors of PLK1-PDB (polo-like kinase 1 - polo-box domain): Primary Screen. (Class of assay: confirmatory)	F	BAO_0000019	assay format	None	None	None	None	None	CHEMBL3024	Serine/threonine-protein kinase PLK1	Homo sapiens	SINGLE PROTEIN	CHEMBL1201862	7	PubChem BioAssays			None
CHEMBL1429164		0	300.30	0	2.12	SID24809046	O=[N+]([O-])c1ccc(Sc2nnnn2-c2ccccc2)nc1	Potency		18887.6	nM			inconclusive	UO_0000065					False	CHEMBL3215278	PubChem BioAssay. qHTS for Inhibitors of PLK1-PDB (polo-like kinase 1 - polo-box domain): Primary Screen. (Class of assay: confirmatory)	F	BAO_0000019	assay format	None	None	None	None	None	CHEMBL3024	Serine/threonine-protein kinase PLK1	Homo sapiens	SINGLE PROTEIN	CHEMBL1201862	7	PubChem BioAssays			None
CHEMBL1482327		0	229.31	0	1.11	SID24804655	CCC1(C)SC(NC(C)=O)=NN1C(C)=O	Potency		37685.8	nM			inconclusive	UO_0000065					False	CHEMBL3215278	PubChem BioAssay. qHTS for Inhibitors of PLK1-PDB (polo-like kinase 1 - polo-box domain): Primary Screen. (Class of assay: confirmatory)	F	BAO_0000019	assay format	None	None	None	None	None	CHEMBL3024	Serine/threonine-protein kinase PLK1	Homo sapiens	SINGLE PROTEIN	CHEMBL1201862	7	PubChem BioAssays			None
CHEMBL1870250		0	150.25	0	1.52	SID89855493	Nc1nc(=S)ss1	Potency		23778.1	nM			active	UO_0000065					False	CHEMBL3215278	PubChem BioAssay. qHTS for Inhibitors of PLK1-PDB (polo-like kinase 1 - polo-box domain): Primary Screen. (Class of assay: confirmatory)	F	BAO_0000019	assay format	None	None	None	None	None	CHEMBL3024	Serine/threonine-protein kinase PLK1	Homo sapiens	SINGLE PROTEIN	CHEMBL1201862	7	PubChem BioAssays			None
CHEMBL1733543		0	359.39	0	0.47	SID14721560	COc1ccccc1OCCNc1nc2c(c(=O)n(C)c(=O)n2C)n1C	Potency		18887.6	nM			active	UO_0000065					False	CHEMBL3215278	PubChem BioAssay. qHTS for Inhibitors of PLK1-PDB (polo-like kinase 1 - polo-box domain): Primary Screen. (Class of assay: confirmatory)	F	BAO_0000019	assay format	None	None	None	None	None	CHEMBL3024	Serine/threonine-protein kinase PLK1	Homo sapiens	SINGLE PROTEIN	CHEMBL1201862	7	PubChem BioAssays			None
[truncated: 26,801 more rows]
