# Supplementary material for: PyRMD Studio: A Unified Suite for Next-Generation, AI-Powered Virtual Screening
Source: J Chem Inf Model. 2026 May 19;66(11):6197–203. doi: 10.1021/acs.jcim.6c00648 (PMC13250901; doi:10.1021/acs.jcim.6c00648)
Supplement: Supplementary file 1 [file ci6c00648_si_001.zip › DATA/ppara_chembl.csv]

Molecule ChEMBL ID	Molecule Name	Molecule Max Phase	Molecular Weight	#RO5 Violations	AlogP	Compound Key	Smiles	Standard Type	Standard Relation	Standard Value	Standard Units	pChEMBL Value	Data Validity Comment	Comment	Uo Units	Ligand Efficiency BEI	Ligand Efficiency LE	Ligand Efficiency LLE	Ligand Efficiency SEI	Potential Duplicate	Assay ChEMBL ID	Assay Description	Assay Type	BAO Format ID	BAO Label	Assay Organism	Assay Tissue ChEMBL ID	Assay Tissue Name	Assay Cell Type	Assay Subcellular Fraction	Target ChEMBL ID	Target Name	Target Organism	Target Type	Document ChEMBL ID	Source ID	Source Description	Document Journal	Document Year	Cell ChEMBL ID
CHEMBL167084		0	428.53	1	5.33	3d	CCOC(Cc1ccc(OCC=C2c3ccccc3CCc3ccccc32)cc1)C(=O)O	Max	'='	15.7	%				UO_0000187					False	CHEMBL824644	Fold activation relative to maximum hPPAR alpha activation obtained with WY-14643	F	BAO_0000019	assay format	None	None	None	None	None	CHEMBL239	Peroxisome proliferator-activated receptor alpha	Homo sapiens	SINGLE PROTEIN	CHEMBL1135600	1	Scientific Literature	J. Med. Chem.	2002	None
CHEMBL481683		0	480.56	1	5.66	9c	COc1ccc(OC(=O)N(CCCCCCc2nc(-c3ccc(C)cc3)oc2C)CC(=O)O)cc1	EC50	'='	34.0	nM	7.47			UO_0000065					False	CHEMBL947730	Agonist activity at human PPARalpha transactivation expressed in human HePG2 cells	F	BAO_0000219	cell-based format	Homo sapiens	None	None	HepG2	None	CHEMBL239	Peroxisome proliferator-activated receptor alpha	Homo sapiens	SINGLE PROTEIN	CHEMBL1141005	1	Scientific Literature	Bioorg. Med. Chem. Lett.	2008	CHEMBL3307718
CHEMBL120574		0	367.32	0	3.27	31	COc1ccc(CC(=O)O)cc1C(=O)NCc1ccc(C(F)(F)F)cc1	IA						Not Active						False	CHEMBL764506	Agonist activity on Gal4 chimeric human Peroxisome proliferator activated receptor alpha expressed in CHO-K1 cells	F	BAO_0000219	cell-based format	Homo sapiens	None	None	CHO-K1	None	CHEMBL239	Peroxisome proliferator-activated receptor alpha	Homo sapiens	SINGLE PROTEIN	CHEMBL1145047	1	Scientific Literature	J. Med. Chem.	2003	CHEMBL3307512
CHEMBL523395		0	436.49	0	3.38	GW-9371	O=C(Nc1ccccc1C(=O)O)c1cccc(S(=O)(=O)N2CCc3ccccc3C2)c1	IC50	'>'	10000.0	nM				UO_0000065					False	CHEMBL1001152	Displacement of radiolabeled ligand from human PPARalpha by competition-binding assay	B	BAO_0000357	single protein format	Homo sapiens	None	None	None	None	CHEMBL239	Peroxisome proliferator-activated receptor alpha	Homo sapiens	SINGLE PROTEIN	CHEMBL1141686	1	Scientific Literature	Bioorg. Med. Chem. Lett.	2008	None
CHEMBL485087		0	450.52	0	3.69	3	Cc1ccc(NC(=O)c2cccc(S(=O)(=O)N3CCc4ccccc4C3)c2)c(C(=O)O)c1	IC50	'='	10000.0	nM	5.00			UO_0000065	11.10	0.21	1.31	4.82	True	CHEMBL1001152	Displacement of radiolabeled ligand from human PPARalpha by competition-binding assay	B	BAO_0000357	single protein format	Homo sapiens	None	None	None	None	CHEMBL239	Peroxisome proliferator-activated receptor alpha	Homo sapiens	SINGLE PROTEIN	CHEMBL1141686	1	Scientific Literature	Bioorg. Med. Chem. Lett.	2008	None
CHEMBL496733		0	468.92	0	4.79	27	Cc1ccc(NC(=O)c2cccc(S(=O)(=O)n3ccc4ccc(Cl)cc43)c2)c(C(=O)O)c1	IC50	'='	3162.28	nM	5.50			UO_0000065	11.73	0.23	0.71	5.21	True	CHEMBL1001152	Displacement of radiolabeled ligand from human PPARalpha by competition-binding assay	B	BAO_0000357	single protein format	Homo sapiens	None	None	None	None	CHEMBL239	Peroxisome proliferator-activated receptor alpha	Homo sapiens	SINGLE PROTEIN	CHEMBL1141686	1	Scientific Literature	Bioorg. Med. Chem. Lett.	2008	None
CHEMBL522272		0	308.37	0	2.87	7d	COc1ccc(CCCC[C@H]2CO[C@@](C)(C(=O)O)OC2)cc1	FC	'='	2.5										False	CHEMBL996812	Agonist activity at human PPARalpha ligand binding domain expressed in human HepG2 cells co-transfected with PPRE3-TK-luc assessed as induction of beta-galactosidase activity at 10 uM by transactivation assay	B	BAO_0000219	cell-based format	Homo sapiens	None	None	HepG2	None	CHEMBL239	Peroxisome proliferator-activated receptor alpha	Homo sapiens	SINGLE PROTEIN	CHEMBL1152220	1	Scientific Literature	Bioorg. Med. Chem. Lett.	2008	CHEMBL3307718
CHEMBL489559		0	367.45	0	3.84	81	CCO[C@H](Cc1cccc(C2=NOC(CCc3ccccc3)C2)c1)C(=O)O	EC50	'='	44500.0	nM	4.35			UO_0000065	11.84	0.22	0.51	6.39	False	CHEMBL1035759	Agonist activity at human PPARalpha ligand binding domain expressed in african green monkey CV1 cells co-transfected with fused Gal4-DBD by transactivation assay	B	BAO_0000219	cell-based format	Homo sapiens	None	None	CV-1	None	CHEMBL239	Peroxisome proliferator-activated receptor alpha	Homo sapiens	SINGLE PROTEIN	CHEMBL1140178	1	Scientific Literature	J. Med. Chem.	2008	CHEMBL3308033
CHEMBL519857		0	369.42	0	3.59	67	CCO[C@@H](Cc1cccc(C2=NOC(c3ccc(OC)cc3)C2)c1)C(=O)O	EC50	'='	11300.0	nM	4.95			UO_0000065	13.39	0.25	1.36	6.40	False	CHEMBL1035759	Agonist activity at human PPARalpha ligand binding domain expressed in african green monkey CV1 cells co-transfected with fused Gal4-DBD by transactivation assay	B	BAO_0000219	cell-based format	Homo sapiens	None	None	CV-1	None	CHEMBL239	Peroxisome proliferator-activated receptor alpha	Homo sapiens	SINGLE PROTEIN	CHEMBL1140178	1	Scientific Literature	J. Med. Chem.	2008	CHEMBL3308033
CHEMBL488991		0	357.41	0	3.37	22	CCO[C@@H](Cc1cccc(/C(C)=N/OCc2ccc(O)cc2)c1)C(=O)O	EC50	'='	58800.0	nM	4.23			UO_0000065	11.84	0.22	0.86	4.79	False	CHEMBL1035759	Agonist activity at human PPARalpha ligand binding domain expressed in african green monkey CV1 cells co-transfected with fused Gal4-DBD by transactivation assay	B	BAO_0000219	cell-based format	Homo sapiens	None	None	CV-1	None	CHEMBL239	Peroxisome proliferator-activated receptor alpha	Homo sapiens	SINGLE PROTEIN	CHEMBL1140178	1	Scientific Literature	J. Med. Chem.	2008	CHEMBL3308033
CHEMBL490425		0	420.30	0	4.42	19	CCO[C@@H](Cc1cccc(/C(C)=N/OCc2ccc(Br)cc2)c1)C(=O)O	EC50	'='	2700.0	nM	5.57			UO_0000065	13.25	0.29	1.15	8.17	False	CHEMBL1035759	Agonist activity at human PPARalpha ligand binding domain expressed in african green monkey CV1 cells co-transfected with fused Gal4-DBD by transactivation assay	B	BAO_0000219	cell-based format	Homo sapiens	None	None	CV-1	None	CHEMBL239	Peroxisome proliferator-activated receptor alpha	Homo sapiens	SINGLE PROTEIN	CHEMBL1140178	1	Scientific Literature	J. Med. Chem.	2008	CHEMBL3308033
CHEMBL521925		0	339.39	0	3.58	60	CCO[C@@H](Cc1cccc(C2=NOC(c3ccccc3)C2)c1)C(=O)O	EC50	'='	3990.0	nM	5.40			UO_0000065	15.91	0.29	1.82	7.93	False	CHEMBL1035759	Agonist activity at human PPARalpha ligand binding domain expressed in african green monkey CV1 cells co-transfected with fused Gal4-DBD by transactivation assay	B	BAO_0000219	cell-based format	Homo sapiens	None	None	CV-1	None	CHEMBL239	Peroxisome proliferator-activated receptor alpha	Homo sapiens	SINGLE PROTEIN	CHEMBL1140178	1	Scientific Literature	J. Med. Chem.	2008	CHEMBL3308033
CHEMBL1087460		0	386.45	0	4.80	2	Cc1cccc(OC(=O)C2C(c3ccccc3)C(C(=O)O)C2c2ccccc2)c1	Activity						Not Active						False	CHEMBL1112868	Agonist activity at human PPARalpha at 10 uM by Gal4 transactivation assay relative to pioglitazone	F	BAO_0000019	assay format	Homo sapiens	None	None	None	None	CHEMBL239	Peroxisome proliferator-activated receptor alpha	Homo sapiens	SINGLE PROTEIN	CHEMBL1157895	1	Scientific Literature	Bioorg. Med. Chem. Lett.	2010	None
CHEMBL1087582		0	410.43	0	3.88	2f	COC(=O)N(CC(=O)O)Cc1cccc(OCc2coc(-c3cccc(C)c3)n2)c1	EC50	'='	451.0	nM	6.35			UO_0000065					False	CHEMBL1111087	Agonist activity against human Gal4-fussed PPARalpha in HEK293 cells by luciferase reporter gene assay	F	BAO_0000219	cell-based format	Homo sapiens	None	None	HEK293	None	CHEMBL239	Peroxisome proliferator-activated receptor alpha	Homo sapiens	SINGLE PROTEIN	CHEMBL1157903	1	Scientific Literature	Bioorg. Med. Chem. Lett.	2010	CHEMBL3307715
CHEMBL121	ROSIGLITAZONE	4	357.44	0	2.49	Rosiglitazone	CN(CCOc1ccc(CC2SC(=O)NC2=O)cc1)c1ccccn1	EC50	'='	4.0	nM	8.40			UO_0000065					False	CHEMBL928500	Agonist activity at human PPARalpha at 100 uM by GAL4 transactivation assay relative to WY 14,643	F	BAO_0000019	assay format	Homo sapiens	None	None	None	None	CHEMBL239	Peroxisome proliferator-activated receptor alpha	Homo sapiens	SINGLE PROTEIN	CHEMBL1141511	1	Scientific Literature	Bioorg. Med. Chem. Lett.	2008	None
CHEMBL172718		0	445.52	1	5.92	8	CCCc1c(OCCCOc2cccc(CC(=O)O)c2)ccc2c(-c3ccccc3)noc12	Ki	'='	76.0	nM	7.12			UO_0000065	15.98	0.29	1.20	8.70	False	CHEMBL766090	In vitro binding affinity towards human peroxisome proliferator activated receptor alpha (PPAR alpha)	B	BAO_0000357	single protein format	None	None	None	None	None	CHEMBL239	Peroxisome proliferator-activated receptor alpha	Homo sapiens	SINGLE PROTEIN	CHEMBL1136629	1	Scientific Literature	Bioorg. Med. Chem. Lett.	2003	None
CHEMBL477298		0	501.63	2	7.90	rac-57	Cc1oc(-c2ccccc2)nc1CCCc1ccc(CC(C(=O)O)c2cccc(-c3ccccc3)c2)cc1	Activity	'='	74.0	%				UO_0000187					False	CHEMBL980389	Agonist activity at human PPARalpha expressed in HepG2 cells by GAL4 transactivation assay relative to GW-9578	F	BAO_0000219	cell-based format	Homo sapiens	None	None	HepG2	None	CHEMBL239	Peroxisome proliferator-activated receptor alpha	Homo sapiens	SINGLE PROTEIN	CHEMBL1157199	1	Scientific Literature	Bioorg. Med. Chem.	2008	CHEMBL3307718
CHEMBL484263		0	367.45	0	3.84	70	CCO[C@@H](Cc1cccc(C2=NOC(CCc3ccccc3)C2)c1)C(=O)O	EC50	'='	3080.0	nM	5.51			UO_0000065	15.00	0.28	1.67	8.09	False	CHEMBL1035759	Agonist activity at human PPARalpha ligand binding domain expressed in african green monkey CV1 cells co-transfected with fused Gal4-DBD by transactivation assay	B	BAO_0000219	cell-based format	Homo sapiens	None	None	CV-1	None	CHEMBL239	Peroxisome proliferator-activated receptor alpha	Homo sapiens	SINGLE PROTEIN	CHEMBL1140178	1	Scientific Literature	J. Med. Chem.	2008	CHEMBL3308033
CHEMBL401616		0	359.42	0	3.83	3	Cc1oc(-c2ccccc2)nc1CCCC[C@H]1CO[C@@](C)(C(=O)O)OC1	EC50	'='	300.0	nM	6.52			UO_0000065					True	CHEMBL929848	Agonist activity at human PPARalpha expressed in CV1 cells by transactivation assay	F	BAO_0000219	cell-based format	Homo sapiens	None	None	CV-1	None	CHEMBL239	Peroxisome proliferator-activated receptor alpha	Homo sapiens	SINGLE PROTEIN	CHEMBL1143171	1	Scientific Literature	Bioorg. Med. Chem.	2008	CHEMBL3308033
CHEMBL282686	TESAGLITAZAR	3	408.47	0	2.68	(S)-tesaglitazar	CCO[C@@H](Cc1ccc(OCCc2ccc(OS(C)(=O)=O)cc2)cc1)C(=O)O	EC50	'='	3124.0	nM	5.50			UO_0000065	13.48	0.27	2.83	5.55	False	CHEMBL1035759	Agonist activity at human PPARalpha ligand binding domain expressed in african green monkey CV1 cells co-transfected with fused Gal4-DBD by transactivation assay	B	BAO_0000219	cell-based format	Homo sapiens	None	None	CV-1	None	CHEMBL239	Peroxisome proliferator-activated receptor alpha	Homo sapiens	SINGLE PROTEIN	CHEMBL1140178	1	Scientific Literature	J. Med. Chem.	2008	CHEMBL3308033
CHEMBL489559		0	367.45	0	3.84	81	CCO[C@H](Cc1cccc(C2=NOC(CCc3ccccc3)C2)c1)C(=O)O	Emax	'='	217.0	%				UO_0000187					False	CHEMBL1035760	Agonist activity at human PPARalpha ligand binding domain expressed in african green monkey CV1 cells co-transfected with fused Gal4-DBD by transactivation assay relative to gemfibrozil	B	BAO_0000219	cell-based format	Homo sapiens	None	None	CV-1	None	CHEMBL239	Peroxisome proliferator-activated receptor alpha	Homo sapiens	SINGLE PROTEIN	CHEMBL1140178	1	Scientific Literature	J. Med. Chem.	2008	CHEMBL3308033
CHEMBL483035		0	433.48	0	2.92	66	CCO[C@@H](Cc1cccc(C2=NOC(c3ccc(OS(C)(=O)=O)cc3)C2)c1)C(=O)O	Emax	'='	107.0	%				UO_0000187					False	CHEMBL1035760	Agonist activity at human PPARalpha ligand binding domain expressed in african green monkey CV1 cells co-transfected with fused Gal4-DBD by transactivation assay relative to gemfibrozil	B	BAO_0000219	cell-based format	Homo sapiens	None	None	CV-1	None	CHEMBL239	Peroxisome proliferator-activated receptor alpha	Homo sapiens	SINGLE PROTEIN	CHEMBL1140178	1	Scientific Literature	J. Med. Chem.	2008	CHEMBL3308033
CHEMBL117796		0	413.47	0	3.01	18	COC(=O)C(Cc1ccc(OCCOc2ccc3c(c2)NCCC3)cc1)C(=O)OC	Max response	'='	215.0	%				UO_0000187					False	CHEMBL757777	In vitro transcription activation on human peroxisome proliferator activated receptor-alpha (PPAR alpha)	B	BAO_0000357	single protein format	None	None	None	None	None	CHEMBL239	Peroxisome proliferator-activated receptor alpha	Homo sapiens	SINGLE PROTEIN	CHEMBL1147472	1	Scientific Literature	Bioorg. Med. Chem. Lett.	2004	None
CHEMBL412371		0	457.53	1	5.74	14	Cc1oc(-c2ccccc2)nc1CCOc1ccc(C[C@@](C)(Oc2ccccc2)C(=O)O)cc1	IC50	'='	1546.0	nM	5.81			UO_0000065					True	CHEMBL764507	Displacement of PPAR-alpha/delta agonist from human Peroxisome proliferator activated receptor alpha	F	BAO_0000019	assay format	Homo sapiens	None	None	None	None	CHEMBL239	Peroxisome proliferator-activated receptor alpha	Homo sapiens	SINGLE PROTEIN	CHEMBL1148303	1	Scientific Literature	J. Med. Chem.	2004	None
CHEMBL476897		0	497.59	1	7.32	rac-31	Cc1oc(-c2ccccc2)nc1CC#Cc1ccc(CC(C(=O)O)c2cccc(-c3ccccc3)c2)cc1	Activity	'='	66.0	%				UO_0000187					False	CHEMBL980389	Agonist activity at human PPARalpha expressed in HepG2 cells by GAL4 transactivation assay relative to GW-9578	F	BAO_0000219	cell-based format	Homo sapiens	None	None	HepG2	None	CHEMBL239	Peroxisome proliferator-activated receptor alpha	Homo sapiens	SINGLE PROTEIN	CHEMBL1157199	1	Scientific Literature	Bioorg. Med. Chem.	2008	CHEMBL3307718
CHEMBL312717		0	533.62	2	7.40	8a	Cc1oc(-c2ccc(-c3ccccc3)cc2)nc1CCOc1ccc(CC(C)(Oc2ccccc2)C(=O)O)cc1	IC50	'='	503.0	nM	6.30			UO_0000065					True	CHEMBL764507	Displacement of PPAR-alpha/delta agonist from human Peroxisome proliferator activated receptor alpha	F	BAO_0000019	assay format	Homo sapiens	None	None	None	None	CHEMBL239	Peroxisome proliferator-activated receptor alpha	Homo sapiens	SINGLE PROTEIN	CHEMBL1148303	1	Scientific Literature	J. Med. Chem.	2004	None
CHEMBL295416	PIRINIXIC ACID	0	323.81	0	3.67	WY-14643	Cc1cccc(Nc2cc(Cl)nc(SCC(=O)O)n2)c1C	Activity						Active						False	CHEMBL911275	Agonist activity at human PPARalpha expressed in MCF7 cells transfected with co-activator TIF2 by luciferase reporter gene assay at 1 uM	F	BAO_0000219	cell-based format	Homo sapiens	None	None	MCF7	None	CHEMBL239	Peroxisome proliferator-activated receptor alpha	Homo sapiens	SINGLE PROTEIN	CHEMBL1139843	1	Scientific Literature	J. Med. Chem.	2007	CHEMBL3308403
CHEMBL456355		0	539.66	2	6.80	(R)-4l	CCCOc1cc(F)c(C[C@@H](CC)C(=O)O)cc1CNC(=O)c1ccc(C23CC4CC(CC(C4)C2)C3)cc1F	EC50	'='	200.0	nM	6.70			UO_0000065					False	CHEMBL972692	Agonist activity at PPARalpha transfected in HEK293 cells by GAL4 transactivation assay	F	BAO_0000219	cell-based format	None	None	None	HEK293	None	CHEMBL239	Peroxisome proliferator-activated receptor alpha	Homo sapiens	SINGLE PROTEIN	CHEMBL1156558	1	Scientific Literature	Bioorg. Med. Chem. Lett.	2008	CHEMBL3307715
CHEMBL456753		0	493.62	1	5.89	(+/-)-4g	CCC(Cc1cc(F)c(OC)c(CNC(=O)c2ccc(C34CC5CC(CC(C5)C3)C4)cc2)c1)C(=O)O	EC50	'='	260.0	nM	6.58			UO_0000065					False	CHEMBL972692	Agonist activity at PPARalpha transfected in HEK293 cells by GAL4 transactivation assay	F	BAO_0000219	cell-based format	None	None	None	HEK293	None	CHEMBL239	Peroxisome proliferator-activated receptor alpha	Homo sapiens	SINGLE PROTEIN	CHEMBL1156558	1	Scientific Literature	Bioorg. Med. Chem. Lett.	2008	CHEMBL3307715
CHEMBL519032		0	437.52	1	5.13	rac-2Aa	COC(Cc1ccc(OCCc2nc(-c3ccccc3)oc2C)c2ccsc12)C(=O)O	IC50	'='	28.0	nM	7.55			UO_0000065	17.26	0.33	2.42	9.23	False	CHEMBL983194	Displacement of radio labeled 2(S)-(2-benzoyl-phenylamino)-3-{4-[1,1-ditritio-2-(5-methyl-2-phenyl-oxazol-4-yl)-ethoxy]-phenyl}-propionic acid from GST-fused human PPARalpha expressed in Escherichia coli BL21 cells	B	BAO_0000219	cell-based format	Homo sapiens	None	None	BL21	None	CHEMBL239	Peroxisome proliferator-activated receptor alpha	Homo sapiens	SINGLE PROTEIN	CHEMBL1138459	1	Scientific Literature	Bioorg. Med. Chem. Lett.	2009	None
CHEMBL519802		0	467.54	1	5.14	rac-2Ag	COc1ccccc1-c1nc(CCOc2ccc(CC(OC)C(=O)O)c3sccc23)c(C)o1	IC50	'='	294.0	nM	6.53			UO_0000065	13.97	0.27	1.39	7.18	False	CHEMBL983194	Displacement of radio labeled 2(S)-(2-benzoyl-phenylamino)-3-{4-[1,1-ditritio-2-(5-methyl-2-phenyl-oxazol-4-yl)-ethoxy]-phenyl}-propionic acid from GST-fused human PPARalpha expressed in Escherichia coli BL21 cells	B	BAO_0000219	cell-based format	Homo sapiens	None	None	BL21	None	CHEMBL239	Peroxisome proliferator-activated receptor alpha	Homo sapiens	SINGLE PROTEIN	CHEMBL1138459	1	Scientific Literature	Bioorg. Med. Chem. Lett.	2009	None
CHEMBL484409		0	479.60	1	6.25	(S)-2Ad	CO[C@@H](Cc1ccc(OCCc2nc(-c3ccc(C(C)C)cc3)oc2C)c2ccsc12)C(=O)O	IC50	'='	45.0	nM	7.35			UO_0000065	15.32	0.30	1.10	8.98	False	CHEMBL983194	Displacement of radio labeled 2(S)-(2-benzoyl-phenylamino)-3-{4-[1,1-ditritio-2-(5-methyl-2-phenyl-oxazol-4-yl)-ethoxy]-phenyl}-propionic acid from GST-fused human PPARalpha expressed in Escherichia coli BL21 cells	B	BAO_0000219	cell-based format	Homo sapiens	None	None	BL21	None	CHEMBL239	Peroxisome proliferator-activated receptor alpha	Homo sapiens	SINGLE PROTEIN	CHEMBL1138459	1	Scientific Literature	Bioorg. Med. Chem. Lett.	2009	None
CHEMBL484329		0	431.49	1	5.07	(R)-3Aa	CO[C@H](Cc1ccc(OCCc2nc(-c3ccccc3)oc2C)c2ccccc12)C(=O)O	IC50	'='	918.0	nM	6.04			UO_0000065	13.99	0.26	0.97	7.38	False	CHEMBL983194	Displacement of radio labeled 2(S)-(2-benzoyl-phenylamino)-3-{4-[1,1-ditritio-2-(5-methyl-2-phenyl-oxazol-4-yl)-ethoxy]-phenyl}-propionic acid from GST-fused human PPARalpha expressed in Escherichia coli BL21 cells	B	BAO_0000219	cell-based format	Homo sapiens	None	None	BL21	None	CHEMBL239	Peroxisome proliferator-activated receptor alpha	Homo sapiens	SINGLE PROTEIN	CHEMBL1138459	1	Scientific Literature	Bioorg. Med. Chem. Lett.	2009	None
CHEMBL482952		0	445.52	1	5.46	rac-3Ba	CCOC(Cc1ccc(OCCc2nc(-c3ccccc3)oc2C)c2ccccc12)C(=O)O	EC50						Not Determined						False	CHEMBL983196	Agonist activity at human PPARalpha by luciferase reporter transactivation assay	F	BAO_0000019	assay format	Homo sapiens	None	None	None	None	CHEMBL239	Peroxisome proliferator-activated receptor alpha	Homo sapiens	SINGLE PROTEIN	CHEMBL1138459	1	Scientific Literature	Bioorg. Med. Chem. Lett.	2009	None
CHEMBL118977		0	473.45	0	4.72	27	COc1ccc(CC(Oc2ccccc2)C(=O)O)cc1C(=O)NCc1ccc(C(F)(F)F)cc1	EC50						Not Active						False	CHEMBL763568	Concentration of compound that affords half-maximum transactivation of human Peroxisome proliferator activated receptor alpha in CHO-K1 cells was determined in vitro;ia means inactive at 10 uM	B	BAO_0000219	cell-based format	None	None	None	CHO-K1	None	CHEMBL239	Peroxisome proliferator-activated receptor alpha	Homo sapiens	SINGLE PROTEIN	CHEMBL1135098	1	Scientific Literature	Bioorg. Med. Chem. Lett.	2002	CHEMBL3307512
CHEMBL481549		0	420.51	1	5.57	13a	Cc1ccc(-c2nc(CCCCO/N=C(\CCC(=O)O)c3ccccc3)c(C)o2)cc1	EC50	'='	0.0038	nM		Outside typical range		UO_0000065					False	CHEMBL947730	Agonist activity at human PPARalpha transactivation expressed in human HePG2 cells	F	BAO_0000219	cell-based format	Homo sapiens	None	None	HepG2	None	CHEMBL239	Peroxisome proliferator-activated receptor alpha	Homo sapiens	SINGLE PROTEIN	CHEMBL1141005	1	Scientific Literature	Bioorg. Med. Chem. Lett.	2008	CHEMBL3307718
CHEMBL191275		0	318.37	0	4.43	11	O=C(O)[C@H](Cc1ccccc1)Oc1ccc(-c2ccccc2)cc1	Efficacy	'='	124.2										False	CHEMBL835610	Efficacy against human PPARalpha expressed in HepG2 cells relative to Wy-14,643	B	BAO_0000219	cell-based format	Homo sapiens	None	None	HepG2	None	CHEMBL239	Peroxisome proliferator-activated receptor alpha	Homo sapiens	SINGLE PROTEIN	CHEMBL1145171	1	Scientific Literature	J. Med. Chem.	2005	CHEMBL3307718
CHEMBL191060		0	270.33	0	3.32	12	CCc1ccc(O[C@@H](Cc2ccccc2)C(=O)O)cc1	EC50	'='	700.0	nM	6.16			UO_0000065	22.77	0.42	2.83	13.23	True	CHEMBL839790	Effective concentration against human PPARalpha expressed in HepG2 cells	B	BAO_0000219	cell-based format	Homo sapiens	None	None	HepG2	None	CHEMBL239	Peroxisome proliferator-activated receptor alpha	Homo sapiens	SINGLE PROTEIN	CHEMBL1145171	1	Scientific Literature	J. Med. Chem.	2005	CHEMBL3307718
CHEMBL198529		0	484.55	1	6.33	29	CCCc1c(OCCCOc2ccc3c(ccn3CC(=O)O)c2)ccc2c(-c3ccccc3)noc12	EC50	'='	18.0	nM	7.75			UO_0000065					False	CHEMBL861061	Functional activity at human PPAR alpha in Huh7 cells by transactivation assay	F	BAO_0000219	cell-based format	Homo sapiens	None	None	Huh-7	None	CHEMBL239	Peroxisome proliferator-activated receptor alpha	Homo sapiens	SINGLE PROTEIN	CHEMBL1140430	1	Scientific Literature	J. Med. Chem.	2005	CHEMBL3307515
CHEMBL247302		0	468.66	1	6.95	4	CCCCCCCCCN(CCOc1ccc(CCC(=O)O)cc1)c1nc2ccccc2s1	Activity						Not Evaluated						False	CHEMBL888180	Agonist activity at human PPARalpha receptor expressed in HEK293 cells upto 20 uM by GAL4 transactivation assay	F	BAO_0000219	cell-based format	Homo sapiens	None	None	HEK293	None	CHEMBL239	Peroxisome proliferator-activated receptor alpha	Homo sapiens	SINGLE PROTEIN	CHEMBL1140005	1	Scientific Literature	Bioorg. Med. Chem. Lett.	2007	CHEMBL3307715
CHEMBL247303		0	432.55	1	5.40	6	O=C(O)CCc1ccc(OCCN(Cc2ccccc2)c2nc3ccccc3s2)cc1	Activity						Not Evaluated						False	CHEMBL888180	Agonist activity at human PPARalpha receptor expressed in HEK293 cells upto 20 uM by GAL4 transactivation assay	F	BAO_0000219	cell-based format	Homo sapiens	None	None	HEK293	None	CHEMBL239	Peroxisome proliferator-activated receptor alpha	Homo sapiens	SINGLE PROTEIN	CHEMBL1140005	1	Scientific Literature	Bioorg. Med. Chem. Lett.	2007	CHEMBL3307715
CHEMBL192636		0	453.58	1	6.24	48	CCCc1cc2c(oc(=O)n2CCC)c(CCC)c1O[C@H](C(=O)O)c1ccc(C(C)C)cc1	Maximal activation	'='	54.0	%				UO_0000187					False	CHEMBL831960	Maximal activation of human Peroxisome proliferator activated receptor alpha	B	BAO_0000357	single protein format	Homo sapiens	None	None	None	None	CHEMBL239	Peroxisome proliferator-activated receptor alpha	Homo sapiens	SINGLE PROTEIN	CHEMBL1140307	1	Scientific Literature	J. Med. Chem.	2005	None
CHEMBL192521		0	493.52	1	6.39	51	CCCc1cc2c(oc(=O)n2CC(F)(F)F)c(CCC)c1O[C@H](C(=O)O)c1ccc(C(C)C)cc1	Maximal activation	'='	123.0	%				UO_0000187					False	CHEMBL831958	Maximal activation of human Peroxisome proliferator activated receptor alpha	B	BAO_0000357	single protein format	Homo sapiens	None	None	None	None	CHEMBL239	Peroxisome proliferator-activated receptor alpha	Homo sapiens	SINGLE PROTEIN	CHEMBL1140307	1	Scientific Literature	J. Med. Chem.	2005	None
CHEMBL188095		0	431.92	1	5.38	53	CCCc1cc2c(oc(=O)n2CC)c(CCC)c1O[C@H](C(=O)O)c1ccc(Cl)cc1	IC50	'='	260.0	nM	6.58			UO_0000065	15.25	0.30	1.21	8.06	False	CHEMBL830983	In vitro binding affinity for human PPAR alpha	B	BAO_0000357	single protein format	Homo sapiens	None	None	None	None	CHEMBL239	Peroxisome proliferator-activated receptor alpha	Homo sapiens	SINGLE PROTEIN	CHEMBL1140307	1	Scientific Literature	J. Med. Chem.	2005	None
CHEMBL371778		0	431.92	1	5.55	54	CCCc1c(O[C@H](C(=O)O)c2ccc(C(C)C)cc2)c(Cl)cc2c1oc(=O)n2CC	IC50	'='	1410.0	nM	5.85			UO_0000065	13.55	0.27	0.30	7.16	False	CHEMBL830983	In vitro binding affinity for human PPAR alpha	B	BAO_0000357	single protein format	Homo sapiens	None	None	None	None	CHEMBL239	Peroxisome proliferator-activated receptor alpha	Homo sapiens	SINGLE PROTEIN	CHEMBL1140307	1	Scientific Literature	J. Med. Chem.	2005	None
CHEMBL427530		0	383.44	0	4.24	55	CCCc1cc2c(=O)n(C)oc2c(CCC)c1O[C@H](C(=O)O)c1ccccc1	EC50	'='	670.0	nM	6.17			UO_0000065					False	CHEMBL832683	Agonist response against human PPAR alpha in transactivation assay	F	BAO_0000019	assay format	Homo sapiens	None	None	None	None	CHEMBL239	Peroxisome proliferator-activated receptor alpha	Homo sapiens	SINGLE PROTEIN	CHEMBL1140307	1	Scientific Literature	J. Med. Chem.	2005	None
CHEMBL191556		0	453.58	1	6.41	56	CCCc1cc2c(=O)n(C(C)C)oc2c(CCC)c1O[C@H](C(=O)O)c1ccc(C(C)C)cc1	IC50	'='	230.0	nM	6.64			UO_0000065	14.64	0.27	0.23	8.13	False	CHEMBL830983	In vitro binding affinity for human PPAR alpha	B	BAO_0000357	single protein format	Homo sapiens	None	None	None	None	CHEMBL239	Peroxisome proliferator-activated receptor alpha	Homo sapiens	SINGLE PROTEIN	CHEMBL1140307	1	Scientific Literature	J. Med. Chem.	2005	None
CHEMBL191556		0	453.58	1	6.41	56	CCCc1cc2c(=O)n(C(C)C)oc2c(CCC)c1O[C@H](C(=O)O)c1ccc(C(C)C)cc1	Maximal activation	'='	889.0	%				UO_0000187					False	CHEMBL831958	Maximal activation of human Peroxisome proliferator activated receptor alpha	B	BAO_0000357	single protein format	Homo sapiens	None	None	None	None	CHEMBL239	Peroxisome proliferator-activated receptor alpha	Homo sapiens	SINGLE PROTEIN	CHEMBL1140307	1	Scientific Literature	J. Med. Chem.	2005	None
CHEMBL190169		0	493.64	1	7.33	57	CCCc1cc2c(=O)n(C3CCCCC3)oc2c(CCC)c1O[C@H](C(=O)O)c1ccc(C(C)C)cc1	IC50	'>'	15000.0	nM				UO_0000065					False	CHEMBL830983	In vitro binding affinity for human PPAR alpha	B	BAO_0000357	single protein format	Homo sapiens	None	None	None	None	CHEMBL239	Peroxisome proliferator-activated receptor alpha	Homo sapiens	SINGLE PROTEIN	CHEMBL1140307	1	Scientific Literature	J. Med. Chem.	2005	None
CHEMBL247919		0	446.50	1	5.16	18	CC(C)(Oc1cccc(CN(CCOc2ccccc2)c2nc3ccccc3o2)c1)C(=O)O	EC50	'='	630.0	nM	6.20			UO_0000065					False	CHEMBL888368	Agonist activity at human recombinant PPARalpha by GAL4 transactivation assay	F	BAO_0000019	assay format	Homo sapiens	None	None	None	None	CHEMBL239	Peroxisome proliferator-activated receptor alpha	Homo sapiens	SINGLE PROTEIN	CHEMBL1140024	1	Scientific Literature	Bioorg. Med. Chem. Lett.	2007	None
CHEMBL429824		0	504.54	2	5.27	37	CCC(Oc1cccc(CN(CCCOc2ccc3c(c2)OCO3)c2nc3ccccc3o2)c1)C(=O)O	EC50	'='	7.0	nM	8.15			UO_0000065					False	CHEMBL888368	Agonist activity at human recombinant PPARalpha by GAL4 transactivation assay	F	BAO_0000019	assay format	Homo sapiens	None	None	None	None	CHEMBL239	Peroxisome proliferator-activated receptor alpha	Homo sapiens	SINGLE PROTEIN	CHEMBL1140024	1	Scientific Literature	Bioorg. Med. Chem. Lett.	2007	None
CHEMBL245464		0	528.53	2	6.56	30	CCC(Oc1cccc(CN(CCCOc2ccccc2)c2nc3cc(C(F)(F)F)ccc3o2)c1)C(=O)O	EC50	'='	23.0	nM	7.64			UO_0000065					False	CHEMBL888368	Agonist activity at human recombinant PPARalpha by GAL4 transactivation assay	F	BAO_0000019	assay format	Homo sapiens	None	None	None	None	CHEMBL239	Peroxisome proliferator-activated receptor alpha	Homo sapiens	SINGLE PROTEIN	CHEMBL1140024	1	Scientific Literature	Bioorg. Med. Chem. Lett.	2007	None
CHEMBL398118		0	478.52	1	5.68	29	CCC(Oc1cccc(CN(CCCOc2ccccc2)c2nc3cccc(F)c3o2)c1)C(=O)O	EC50	'='	2.0	nM	8.70			UO_0000065					False	CHEMBL888368	Agonist activity at human recombinant PPARalpha by GAL4 transactivation assay	F	BAO_0000019	assay format	Homo sapiens	None	None	None	None	CHEMBL239	Peroxisome proliferator-activated receptor alpha	Homo sapiens	SINGLE PROTEIN	CHEMBL1140024	1	Scientific Literature	Bioorg. Med. Chem. Lett.	2007	None
CHEMBL248118		0	460.53	1	5.55	21	CC(C)(Oc1cccc(CN(CCCOc2ccccc2)c2nc3ccccc3o2)c1)C(=O)O	EC50	'='	190.0	nM	6.72			UO_0000065					False	CHEMBL888368	Agonist activity at human recombinant PPARalpha by GAL4 transactivation assay	F	BAO_0000019	assay format	Homo sapiens	None	None	None	None	CHEMBL239	Peroxisome proliferator-activated receptor alpha	Homo sapiens	SINGLE PROTEIN	CHEMBL1140024	1	Scientific Literature	Bioorg. Med. Chem. Lett.	2007	None
CHEMBL485188		0	519.66	2	7.03	(S)-2Gd	Cc1oc(-c2ccc(C(C)C)cc2)nc1CCOc1ccc(C[C@H](OCC2CC2)C(=O)O)c2sccc12	Activity	'='	122.0	%				UO_0000187					False	CHEMBL983198	Agonist activity at human PPARalpha by luciferase reporter transactivation assay relative to GW-262570	F	BAO_0000019	assay format	Homo sapiens	None	None	None	None	CHEMBL239	Peroxisome proliferator-activated receptor alpha	Homo sapiens	SINGLE PROTEIN	CHEMBL1138459	1	Scientific Literature	Bioorg. Med. Chem. Lett.	2009	None
CHEMBL182200		0	487.04	1	7.04	53	CC1(C)CCC(c2ccc(OCCCOc3ccc4c(c3)O[C@@](C)(C(=O)O)CC4)c(Cl)c2)CC1	EC50	'='	1000.0	nM	6.00			UO_0000065					False	CHEMBL838125	Agonist activity against human PPARalpha in COS-1 cell Gal4 assay	F	BAO_0000219	cell-based format	Homo sapiens	None	None	COS-1	None	CHEMBL239	Peroxisome proliferator-activated receptor alpha	Homo sapiens	SINGLE PROTEIN	CHEMBL1140266	1	Scientific Literature	Bioorg. Med. Chem. Lett.	2005	CHEMBL3308351
CHEMBL522936		0	318.37	0	4.43	(R)-1	O=C(O)[C@@H](Cc1ccccc1)Oc1ccc(-c2ccccc2)cc1	Activity						Not Active						False	CHEMBL1015278	Agonist activity at human PPARalpha ligand binding domain expressed in human Hep G2 cells co-transfected with Gal4-DBD by luciferase reporter gene assay	B	BAO_0000219	cell-based format	Homo sapiens	None	None	HepG2	None	CHEMBL239	Peroxisome proliferator-activated receptor alpha	Homo sapiens	SINGLE PROTEIN	CHEMBL1151755	1	Scientific Literature	J. Med. Chem.	2008	CHEMBL3307718
CHEMBL80671		0	416.86	0	4.39	1g	CC(C)OC(Cc1ccc(OCc2noc(-c3ccc(Cl)cc3)n2)cc1)C(=O)O	EC50	'='	13.0	nM	7.89			UO_0000065					False	CHEMBL1016853	Agonist activity at human PPARalpha expressed in african green monkey CV1 cells co-transfected with Gal4 assessed as reporter activity by transient transactivation assay	F	BAO_0000219	cell-based format	Homo sapiens	None	None	CV-1	None	CHEMBL239	Peroxisome proliferator-activated receptor alpha	Homo sapiens	SINGLE PROTEIN	CHEMBL1154456	1	Scientific Literature	Eur. J. Med. Chem.	2008	CHEMBL3308033
CHEMBL485537		0	451.54	1	5.52	rac-2Ba	CCOC(Cc1ccc(OCCc2nc(-c3ccccc3)oc2C)c2ccsc12)C(=O)O	Activity	'='	164.0	%				UO_0000187					False	CHEMBL983198	Agonist activity at human PPARalpha by luciferase reporter transactivation assay relative to GW-262570	F	BAO_0000019	assay format	Homo sapiens	None	None	None	None	CHEMBL239	Peroxisome proliferator-activated receptor alpha	Homo sapiens	SINGLE PROTEIN	CHEMBL1138459	1	Scientific Literature	Bioorg. Med. Chem. Lett.	2009	None
CHEMBL484725		0	445.52	1	5.46	(S)-3Ba	CCO[C@@H](Cc1ccc(OCCc2nc(-c3ccccc3)oc2C)c2ccccc12)C(=O)O	Activity	'='	78.0	%				UO_0000187					False	CHEMBL983198	Agonist activity at human PPARalpha by luciferase reporter transactivation assay relative to GW-262570	F	BAO_0000019	assay format	Homo sapiens	None	None	None	None	CHEMBL239	Peroxisome proliferator-activated receptor alpha	Homo sapiens	SINGLE PROTEIN	CHEMBL1138459	1	Scientific Literature	Bioorg. Med. Chem. Lett.	2009	None
CHEMBL113301		0	529.66	2	6.68	4a	Cc1c(C)c2c(c(C)c1OCc1ccccc1)CCC(C)(COc1ccc(/C=C3\SC(=O)NC3=O)cc1)O2	Fold activation	'='	0.67										False	CHEMBL765253	Fold activation against Peroxisome proliferator activated receptor alpha (50 uM)	B	BAO_0000357	single protein format	None	None	None	None	None	CHEMBL239	Peroxisome proliferator-activated receptor alpha	Homo sapiens	SINGLE PROTEIN	CHEMBL1132354	1	Scientific Literature	J. Med. Chem.	1999	None
CHEMBL1090212		0	537.04	2	6.74	14	Cc1ccc(OC(=O)N(CC(=O)O)Cc2cccc(OCc3sc(-c4ccc(Cl)cc4)nc3C)c2)cc1	Activity						Active						False	CHEMBL1110805	Intrinsic activity at human PPARalpha LBD (167-468) expressed in HEK293 cells coexpressing GAL4-DBD by transactivation assay relative to fenofibric acid	B	BAO_0000219	cell-based format	Homo sapiens	None	None	HEK293	None	CHEMBL239	Peroxisome proliferator-activated receptor alpha	Homo sapiens	SINGLE PROTEIN	CHEMBL1156340	1	Scientific Literature	J. Med. Chem.	2010	CHEMBL3307715
CHEMBL1091980		0	520.97	2	6.28	16	Cc1ccc(OC(=O)N(CC(=O)O)Cc2cccc(OCc3nc(-c4ccccc4Cl)oc3C)c2)cc1	IC50	'='	420.0	nM	6.38			UO_0000065	12.24	0.24	0.10	6.25	False	CHEMBL1110806	Binding affinity to human His-tagged PPARalpha LBD (E196-Y468) expressed in Escherichia coli BL21 (DE3) by fluorescence polarization assay	B	BAO_0000019	assay format	Homo sapiens	None	None	None	None	CHEMBL239	Peroxisome proliferator-activated receptor alpha	Homo sapiens	SINGLE PROTEIN	CHEMBL1156340	1	Scientific Literature	J. Med. Chem.	2010	None
CHEMBL206794		0	474.91	1	6.36	11	CC(C)(Oc1ccc(OCCCOc2ccc(Oc3ccc(F)cc3)cc2Cl)cc1)C(=O)O	IC50	'='	30.0	nM	7.52			UO_0000065	15.84	0.31	1.16	10.14	True	CHEMBL867227	Binding affinity to human PPAR alpha	B	BAO_0000357	single protein format	Homo sapiens	None	None	None	None	CHEMBL239	Peroxisome proliferator-activated receptor alpha	Homo sapiens	SINGLE PROTEIN	CHEMBL1139027	1	Scientific Literature	Bioorg. Med. Chem. Lett.	2006	None
CHEMBL205665		0	376.88	1	5.23	26	CC[C@@](C)(Cc1ccc(OCCCOc2ccccc2Cl)cc1)C(=O)O	IC50	'='	42.0	nM	7.38			UO_0000065	19.57	0.39	2.15	13.23	True	CHEMBL867227	Binding affinity to human PPAR alpha	B	BAO_0000357	single protein format	Homo sapiens	None	None	None	None	CHEMBL239	Peroxisome proliferator-activated receptor alpha	Homo sapiens	SINGLE PROTEIN	CHEMBL1139027	1	Scientific Literature	Bioorg. Med. Chem. Lett.	2006	None
CHEMBL1079402		0	489.47	1	6.32	3c	CCCCOc1ccc(-c2ccccc2C(=O)O)cc1CNC(=O)c1ccc(C(F)(F)F)cc1F	Activity						Not Active						False	CHEMBL1110292	Agonist activity at PPARalpha receptor expressed in HEK293 cells co-transfected with GAL4 up to 10 uM by transactivation assay	F	BAO_0000219	cell-based format	None	None	None	HEK293	None	CHEMBL239	Peroxisome proliferator-activated receptor alpha	Homo sapiens	SINGLE PROTEIN	CHEMBL1154383	1	Scientific Literature	Bioorg. Med. Chem. Lett.	2009	CHEMBL3307715
CHEMBL343210		0	567.67	2	6.38	15	Cc1cc(-c2nc(CCOc3ccc(C[C@H](Nc4ccccc4C(=O)c4ccccc4)C(=O)O)cc3)c(C)s2)no1	EC50	'='	1819.7	nM	5.74			UO_0000065					False	CHEMBL756485	In vitro transactivation of Peroxisome proliferator activated receptor alpha.	F	BAO_0000019	assay format	None	None	None	None	None	CHEMBL239	Peroxisome proliferator-activated receptor alpha	Homo sapiens	SINGLE PROTEIN	CHEMBL1131423	1	Scientific Literature	J. Med. Chem.	1998	None
CHEMBL209749		0	438.91	1	5.34	13	CCOC(Cc1ccc2c(ccn2Cc2nc(-c3ccccc3Cl)oc2C)c1)C(=O)O	Activity	'='	80.0	%				UO_0000187					False	CHEMBL868634	Activity at PPARalpha by luciferase reporter gene transactivation assay relative to farglitazar	F	BAO_0000019	assay format	Homo sapiens	None	None	None	None	CHEMBL239	Peroxisome proliferator-activated receptor alpha	Homo sapiens	SINGLE PROTEIN	CHEMBL1146855	1	Scientific Literature	Bioorg. Med. Chem. Lett.	2006	None
CHEMBL223080		0	516.23	2	6.74	2	O=C(O)CCc1ccc(OCC=C(c2ccc(Br)cc2)c2ccc(Br)cc2)cc1	EC50	'>'	10000.0	nM				UO_0000065					False	CHEMBL919529	Activity at human liver PPAR alpha expressed in HEK293 cells by PPAR-GAL4 transactivation assay	B	BAO_0000219	cell-based format	Homo sapiens	None	None	HEK293	None	CHEMBL239	Peroxisome proliferator-activated receptor alpha	Homo sapiens	SINGLE PROTEIN	CHEMBL1142981	1	Scientific Literature	J. Med. Chem.	2007	CHEMBL3307715
CHEMBL981	FENOFIBRIC ACID	4	318.76	0	3.81	fenofibricacid	CC(C)(Oc1ccc(C(=O)c2ccc(Cl)cc2)cc1)C(=O)O	EC50	'>'	10000.0	nM				UO_0000065					False	CHEMBL919529	Activity at human liver PPAR alpha expressed in HEK293 cells by PPAR-GAL4 transactivation assay	B	BAO_0000219	cell-based format	Homo sapiens	None	None	HEK293	None	CHEMBL239	Peroxisome proliferator-activated receptor alpha	Homo sapiens	SINGLE PROTEIN	CHEMBL1142981	1	Scientific Literature	J. Med. Chem.	2007	CHEMBL3307715
CHEMBL121	ROSIGLITAZONE	4	357.44	0	2.49	rosiglitazone	CN(CCOc1ccc(CC2SC(=O)NC2=O)cc1)c1ccccn1	EC50	'>'	10000.0	nM				UO_0000065					True	CHEMBL919529	Activity at human liver PPAR alpha expressed in HEK293 cells by PPAR-GAL4 transactivation assay	B	BAO_0000219	cell-based format	Homo sapiens	None	None	HEK293	None	CHEMBL239	Peroxisome proliferator-activated receptor alpha	Homo sapiens	SINGLE PROTEIN	CHEMBL1142981	1	Scientific Literature	J. Med. Chem.	2007	CHEMBL3307715
CHEMBL121	ROSIGLITAZONE	4	357.44	0	2.49	rosiglitazone	CN(CCOc1ccc(CC2SC(=O)NC2=O)cc1)c1ccccn1	EC50	'>'	10000.0	nM				UO_0000065					True	CHEMBL855679	Agonist activity at human PPAR alpha in a HepG2 cells by PPAR-GAL4 transactivation assay	F	BAO_0000219	cell-based format	Homo sapiens	None	None	HepG2	None	CHEMBL239	Peroxisome proliferator-activated receptor alpha	Homo sapiens	SINGLE PROTEIN	CHEMBL1139738	1	Scientific Literature	Bioorg. Med. Chem. Lett.	2006	CHEMBL3307718
CHEMBL426550		0	438.48	0	3.85	34	COc1cccc(-c2nc(CCOc3ccc(CC4(C(=O)O)CCCO4)cn3)c(C)o2)c1	%max	'='	104.0	%				UO_0000187					False	CHEMBL855681	Agonist activity at human PPAR alpha in a HepG2 cells by PPAR-GAL4 transactivation assay relative to GW-2331	F	BAO_0000219	cell-based format	Homo sapiens	None	None	HepG2	None	CHEMBL239	Peroxisome proliferator-activated receptor alpha	Homo sapiens	SINGLE PROTEIN	CHEMBL1139738	1	Scientific Literature	Bioorg. Med. Chem. Lett.	2006	CHEMBL3307718
CHEMBL211839		0	464.52	0	4.70	24	CCOC(Cc1ccc2c(ccn2Cc2nc(-c3cc(OC)cc(OC)c3)oc2C)c1)C(=O)O	EC50	'='	90.0	nM	7.05			UO_0000065					False	CHEMBL868634	Activity at PPARalpha by luciferase reporter gene transactivation assay relative to farglitazar	F	BAO_0000019	assay format	Homo sapiens	None	None	None	None	CHEMBL239	Peroxisome proliferator-activated receptor alpha	Homo sapiens	SINGLE PROTEIN	CHEMBL1146855	1	Scientific Literature	Bioorg. Med. Chem. Lett.	2006	None
CHEMBL218687		0	449.49	1	6.16	14	Cc1nc(-c2ccc(C(F)(F)F)cc2)sc1CCc1ccc(OC(C)(C)C(=O)O)cc1	EC50	'='	210.0	nM	6.68			UO_0000065					False	CHEMBL854671	Agonist potency at PPARalpha in CV1 cells by cell based transient transfection assay	F	BAO_0000219	cell-based format	Homo sapiens	None	None	CV-1	None	CHEMBL239	Peroxisome proliferator-activated receptor alpha	Homo sapiens	SINGLE PROTEIN	CHEMBL1141367	1	Scientific Literature	J. Med. Chem.	2007	CHEMBL3308033
CHEMBL121	ROSIGLITAZONE	4	357.44	0	2.49	rosiglitazone	CN(CCOc1ccc(CC2SC(=O)NC2=O)cc1)c1ccccn1	Inhibition	'='	45.0	%				UO_0000187					False	CHEMBL853965	Displacement of radiolabeled GW-2331 from human PPAR alpha by SPA assay at 100 uM	B	BAO_0000357	single protein format	Homo sapiens	None	None	None	None	CHEMBL239	Peroxisome proliferator-activated receptor alpha	Homo sapiens	SINGLE PROTEIN	CHEMBL1139738	1	Scientific Literature	Bioorg. Med. Chem. Lett.	2006	None
CHEMBL221123		0	408.45	0	3.84	(S)-19	Cc1oc(-c2ccccc2)nc1CCOc1ccc(C[C@]2(C(=O)O)CCCO2)cn1	%max	'='	89.0	%				UO_0000187					False	CHEMBL855681	Agonist activity at human PPAR alpha in a HepG2 cells by PPAR-GAL4 transactivation assay relative to GW-2331	F	BAO_0000219	cell-based format	Homo sapiens	None	None	HepG2	None	CHEMBL239	Peroxisome proliferator-activated receptor alpha	Homo sapiens	SINGLE PROTEIN	CHEMBL1139738	1	Scientific Literature	Bioorg. Med. Chem. Lett.	2006	CHEMBL3307718
CHEMBL221923		0	408.50	0	4.96	10	Cc1oc(-c2ccccc2)nc1CCOc1ccc(CC(C(=O)O)C(C)(C)C)cn1	EC50						Not Determined						False	CHEMBL855679	Agonist activity at human PPAR alpha in a HepG2 cells by PPAR-GAL4 transactivation assay	F	BAO_0000219	cell-based format	Homo sapiens	None	None	HepG2	None	CHEMBL239	Peroxisome proliferator-activated receptor alpha	Homo sapiens	SINGLE PROTEIN	CHEMBL1139738	1	Scientific Literature	Bioorg. Med. Chem. Lett.	2006	CHEMBL3307718
CHEMBL38943	GW501516	2	453.51	1	6.20	GW-501516	Cc1cc(SCc2sc(-c3ccc(C(F)(F)F)cc3)nc2C)ccc1OCC(=O)O	Activity	'='	108.0	%				UO_0000187					False	CHEMBL854672	Agonist potency at PPARalpha expressed in CV1 cells relative to GW-590735	F	BAO_0000219	cell-based format	Homo sapiens	None	None	CV-1	None	CHEMBL239	Peroxisome proliferator-activated receptor alpha	Homo sapiens	SINGLE PROTEIN	CHEMBL1141367	1	Scientific Literature	J. Med. Chem.	2007	CHEMBL3308033
CHEMBL221184		0	422.48	0	4.15	27	Cc1ccc(-c2nc(CCOc3ccc(CC4(C(=O)O)CCCO4)cn3)c(C)o2)cc1	EC50	'='	23.0	nM	7.64			UO_0000065					False	CHEMBL855679	Agonist activity at human PPAR alpha in a HepG2 cells by PPAR-GAL4 transactivation assay	F	BAO_0000219	cell-based format	Homo sapiens	None	None	HepG2	None	CHEMBL239	Peroxisome proliferator-activated receptor alpha	Homo sapiens	SINGLE PROTEIN	CHEMBL1139738	1	Scientific Literature	Bioorg. Med. Chem. Lett.	2006	CHEMBL3307718
CHEMBL221184		0	422.48	0	4.15	27	Cc1ccc(-c2nc(CCOc3ccc(CC4(C(=O)O)CCCO4)cn3)c(C)o2)cc1	%max	'='	84.0	%				UO_0000187					False	CHEMBL855681	Agonist activity at human PPAR alpha in a HepG2 cells by PPAR-GAL4 transactivation assay relative to GW-2331	F	BAO_0000219	cell-based format	Homo sapiens	None	None	HepG2	None	CHEMBL239	Peroxisome proliferator-activated receptor alpha	Homo sapiens	SINGLE PROTEIN	CHEMBL1139738	1	Scientific Literature	Bioorg. Med. Chem. Lett.	2006	CHEMBL3307718
CHEMBL220499		0	422.48	0	4.09	22	Cc1oc(-c2ccccc2)nc1CCOc1ccc(CC2(C(=O)O)CCOCC2)cn1	EC50						Not Determined						False	CHEMBL855679	Agonist activity at human PPAR alpha in a HepG2 cells by PPAR-GAL4 transactivation assay	F	BAO_0000219	cell-based format	Homo sapiens	None	None	HepG2	None	CHEMBL239	Peroxisome proliferator-activated receptor alpha	Homo sapiens	SINGLE PROTEIN	CHEMBL1139738	1	Scientific Literature	Bioorg. Med. Chem. Lett.	2006	CHEMBL3307718
CHEMBL385106		0	382.42	0	3.31	8	COC(Cc1ccc(OCCc2nc(-c3ccccc3)oc2C)cn1)C(=O)O	EC50	'='	3140.0	nM	5.50			UO_0000065					False	CHEMBL907892	Agonist activity at human PPAR alpha in HepG2 cells by PPAR-GAL4 transactivation assay	F	BAO_0000219	cell-based format	Homo sapiens	None	None	HepG2	None	CHEMBL239	Peroxisome proliferator-activated receptor alpha	Homo sapiens	SINGLE PROTEIN	CHEMBL1139747	1	Scientific Literature	Bioorg. Med. Chem. Lett.	2006	CHEMBL3307718
CHEMBL375471		0	469.48	1	5.61	2, TIPP-204	CCCCOc1ccc(C[C@H](CC)C(=O)O)cc1CNC(=O)c1ccc(C(F)(F)F)cc1F	EC50	'='	240.0	nM	6.62			UO_0000065					False	CHEMBL1110278	Agonist activity at PPARalpha receptor expressed in HEK293 cells co-transfected with GAL4 by transactivation assay	F	BAO_0000219	cell-based format	None	None	None	HEK293	None	CHEMBL239	Peroxisome proliferator-activated receptor alpha	Homo sapiens	SINGLE PROTEIN	CHEMBL1154383	1	Scientific Literature	Bioorg. Med. Chem. Lett.	2009	CHEMBL3307715
CHEMBL473717		0	513.59	2	5.15	24	Cc1cc(CNC(=O)c2cc(-c3ccc(OCc4ccccc4)cc3)n(C)n2)ccc1OC(C)(C)C(=O)O	EC50	'>'	25000.0	nM				UO_0000065					False	CHEMBL959039	Agonist activity at human PPARalpha receptor by cell based transient transfection assay	F	BAO_0000219	cell-based format	Homo sapiens	None	None	None	None	CHEMBL239	Peroxisome proliferator-activated receptor alpha	Homo sapiens	SINGLE PROTEIN	CHEMBL1152145	1	Scientific Literature	Bioorg. Med. Chem. Lett.	2008	None
CHEMBL320553		0	385.46	1	5.26	GW-0207	COc1ccc(CCc2c(-c3ccccc3)[nH]c3ccc(CC(=O)O)cc23)cc1	EC50						Not Active						False	CHEMBL700789	Agonist activity for Human PPAR alpha receptor in transcriptional activation assay; IA means inactive at 10 uM	F	BAO_0000019	assay format	Homo sapiens	None	None	None	None	CHEMBL239	Peroxisome proliferator-activated receptor alpha	Homo sapiens	SINGLE PROTEIN	CHEMBL1133093	1	Scientific Literature	J. Med. Chem.	2000	None
CHEMBL228432		0	416.48	0	4.01	4a	CC(=O)N[C@@H](Cc1ccc(OCCn2c3ccccc3c3ccccc32)cc1)C(=O)O	Fold change	'='	3.4										False	CHEMBL887269	Agonist activity at human recombinant PPARalpha at 50 uM by GAL4 transactivation assay relative to control	F	BAO_0000019	assay format	Homo sapiens	None	None	None	None	CHEMBL239	Peroxisome proliferator-activated receptor alpha	Homo sapiens	SINGLE PROTEIN	CHEMBL1144585	1	Scientific Literature	Eur. J. Med. Chem.	2007	None
CHEMBL404467		0	545.61	2	6.18	11	Cc1ccc(S(=O)(=O)Nc2ccc(CNC(=O)c3sc(-c4ccc(C(F)(F)F)cc4)nc3C)cc2)cc1	Activity	'='	1.0	%				UO_0000187					False	CHEMBL927779	Agonist activity at human PPARalpha assessed as receptor activation by cell based assay	F	BAO_0000219	cell-based format	Homo sapiens	None	None	None	None	CHEMBL239	Peroxisome proliferator-activated receptor alpha	Homo sapiens	SINGLE PROTEIN	CHEMBL1140804	1	Scientific Literature	Bioorg. Med. Chem. Lett.	2008	None
CHEMBL254744		0	469.51	0	4.44	10	Cc1nc(-c2ccc(C(F)(F)F)cc2)sc1C(=O)NCc1ccc(NS(C)(=O)=O)cc1	Activity	'='	100.0	%				UO_0000187					False	CHEMBL927779	Agonist activity at human PPARalpha assessed as receptor activation by cell based assay	F	BAO_0000219	cell-based format	Homo sapiens	None	None	None	None	CHEMBL239	Peroxisome proliferator-activated receptor alpha	Homo sapiens	SINGLE PROTEIN	CHEMBL1140804	1	Scientific Literature	Bioorg. Med. Chem. Lett.	2008	None
CHEMBL96451		0	495.57	1	6.44	21	CCCc1cc(Oc2ccc(F)cc2)ccc1OCCCOc1cccc(C2SC(=O)NC2=O)c1	IC50	'='	28.0	nM	7.55			UO_0000065	15.24	0.29	1.11	10.23	False	CHEMBL696408	In vitro binding affinity for human PPAR alpha receptor	B	BAO_0000357	single protein format	Homo sapiens	None	None	None	None	CHEMBL239	Peroxisome proliferator-activated receptor alpha	Homo sapiens	SINGLE PROTEIN	CHEMBL1136170	1	Scientific Literature	Bioorg. Med. Chem. Lett.	2003	None
CHEMBL219586	GW590735	2	478.49	1	5.31	1	Cc1nc(-c2ccc(C(F)(F)F)cc2)sc1C(=O)NCc1ccc(OC(C)(C)C(=O)O)cc1	EC50	'='	4.0	nM	8.40			UO_0000065					True	CHEMBL959039	Agonist activity at human PPARalpha receptor by cell based transient transfection assay	F	BAO_0000219	cell-based format	Homo sapiens	None	None	None	None	CHEMBL239	Peroxisome proliferator-activated receptor alpha	Homo sapiens	SINGLE PROTEIN	CHEMBL1152145	1	Scientific Literature	Bioorg. Med. Chem. Lett.	2008	None
CHEMBL455157		0	449.55	0	4.69	9	Cc1cc(CNC(=O)c2cc(-c3ccc(C(C)C)cc3)n(C)n2)ccc1OC(C)(C)C(=O)O	EC50	'='	4.0	nM	8.40			UO_0000065					False	CHEMBL959039	Agonist activity at human PPARalpha receptor by cell based transient transfection assay	F	BAO_0000219	cell-based format	Homo sapiens	None	None	None	None	CHEMBL239	Peroxisome proliferator-activated receptor alpha	Homo sapiens	SINGLE PROTEIN	CHEMBL1152145	1	Scientific Literature	Bioorg. Med. Chem. Lett.	2008	None
CHEMBL1088910		0	520.97	2	6.28	10	Cc1ccc(OC(=O)N(CC(=O)O)Cc2ccc(OCc3nc(-c4ccc(Cl)cc4)oc3C)cc2)cc1	Activity						Active						False	CHEMBL1110805	Intrinsic activity at human PPARalpha LBD (167-468) expressed in HEK293 cells coexpressing GAL4-DBD by transactivation assay relative to fenofibric acid	B	BAO_0000219	cell-based format	Homo sapiens	None	None	HEK293	None	CHEMBL239	Peroxisome proliferator-activated receptor alpha	Homo sapiens	SINGLE PROTEIN	CHEMBL1156340	1	Scientific Literature	J. Med. Chem.	2010	CHEMBL3307715
CHEMBL1091980		0	520.97	2	6.28	16	Cc1ccc(OC(=O)N(CC(=O)O)Cc2cccc(OCc3nc(-c4ccccc4Cl)oc3C)c2)cc1	Activity						Active						False	CHEMBL1110805	Intrinsic activity at human PPARalpha LBD (167-468) expressed in HEK293 cells coexpressing GAL4-DBD by transactivation assay relative to fenofibric acid	B	BAO_0000219	cell-based format	Homo sapiens	None	None	HEK293	None	CHEMBL239	Peroxisome proliferator-activated receptor alpha	Homo sapiens	SINGLE PROTEIN	CHEMBL1156340	1	Scientific Literature	J. Med. Chem.	2010	CHEMBL3307715
CHEMBL1092236		0	498.96	1	5.85	29	Cc1oc(-c2ccc(Cl)cc2)nc1COc1cccc(CN(CC(=O)O)C(=O)OC2CCCC2)c1	IC50	'='	408.0	nM	6.39			UO_0000065	12.81	0.25	0.54	6.26	False	CHEMBL1110806	Binding affinity to human His-tagged PPARalpha LBD (E196-Y468) expressed in Escherichia coli BL21 (DE3) by fluorescence polarization assay	B	BAO_0000019	assay format	Homo sapiens	None	None	None	None	CHEMBL239	Peroxisome proliferator-activated receptor alpha	Homo sapiens	SINGLE PROTEIN	CHEMBL1156340	1	Scientific Literature	J. Med. Chem.	2010	None
CHEMBL219586	GW590735	2	478.49	1	5.31	5, GW-590735	Cc1nc(-c2ccc(C(F)(F)F)cc2)sc1C(=O)NCc1ccc(OC(C)(C)C(=O)O)cc1	Activity	'='	95.0	%				UO_0000187					False	CHEMBL927779	Agonist activity at human PPARalpha assessed as receptor activation by cell based assay	F	BAO_0000219	cell-based format	Homo sapiens	None	None	None	None	CHEMBL239	Peroxisome proliferator-activated receptor alpha	Homo sapiens	SINGLE PROTEIN	CHEMBL1140804	1	Scientific Literature	Bioorg. Med. Chem. Lett.	2008	None
CHEMBL318684		0	546.47	2	7.61	24	CCCc1cc(Oc2ccc(Cl)c(Cl)c2)ccc1OCCCOc1cccc(C2SC(=O)NC2=O)c1	IC50	'='	68.0	nM	7.17			UO_0000065	13.12	0.27	-0.44	9.70	False	CHEMBL764508	In vitro binding affinity against human Peroxisome proliferator activated receptor alpha	B	BAO_0000357	single protein format	None	None	None	None	None	CHEMBL239	Peroxisome proliferator-activated receptor alpha	Homo sapiens	SINGLE PROTEIN	CHEMBL1136170	1	Scientific Literature	Bioorg. Med. Chem. Lett.	2003	None
CHEMBL282686	TESAGLITAZAR	3	408.47	0	2.68	tesaglitazar	CCO[C@@H](Cc1ccc(OCCc2ccc(OS(C)(=O)=O)cc2)cc1)C(=O)O	EC50	'='	37.0	nM	7.43			UO_0000065					False	CHEMBL928500	Agonist activity at human PPARalpha at 100 uM by GAL4 transactivation assay relative to WY 14,643	F	BAO_0000019	assay format	Homo sapiens	None	None	None	None	CHEMBL239	Peroxisome proliferator-activated receptor alpha	Homo sapiens	SINGLE PROTEIN	CHEMBL1141511	1	Scientific Literature	Bioorg. Med. Chem. Lett.	2008	None
CHEMBL247749		0	478.52	1	5.68	35	CC[C@H](Oc1cccc(CN(CCCOc2ccc(F)cc2)c2nc3ccccc3o2)c1)C(=O)O	EC50	'='	20.0	nM	7.70			UO_0000065					False	CHEMBL888368	Agonist activity at human recombinant PPARalpha by GAL4 transactivation assay	F	BAO_0000019	assay format	Homo sapiens	None	None	None	None	CHEMBL239	Peroxisome proliferator-activated receptor alpha	Homo sapiens	SINGLE PROTEIN	CHEMBL1140024	1	Scientific Literature	Bioorg. Med. Chem. Lett.	2007	None
CHEMBL246069		0	505.53	2	5.45	38	CCC(Oc1cccc(CN(CCCOc2cccc([N+](=O)[O-])c2)c2nc3ccccc3o2)c1)C(=O)O	EC50	'='	24.0	nM	7.62			UO_0000065					False	CHEMBL888368	Agonist activity at human recombinant PPARalpha by GAL4 transactivation assay	F	BAO_0000019	assay format	Homo sapiens	None	None	None	None	CHEMBL239	Peroxisome proliferator-activated receptor alpha	Homo sapiens	SINGLE PROTEIN	CHEMBL1140024	1	Scientific Literature	Bioorg. Med. Chem. Lett.	2007	None
CHEMBL395924		0	474.56	1	5.59	20	CC(C)(Oc1cccc(CCCN(CCOc2ccccc2)c2nc3ccccc3o2)c1)C(=O)O	EC50	'='	100.0	nM	7.00			UO_0000065					False	CHEMBL888368	Agonist activity at human recombinant PPARalpha by GAL4 transactivation assay	F	BAO_0000019	assay format	Homo sapiens	None	None	None	None	CHEMBL239	Peroxisome proliferator-activated receptor alpha	Homo sapiens	SINGLE PROTEIN	CHEMBL1140024	1	Scientific Literature	Bioorg. Med. Chem. Lett.	2007	None
CHEMBL469534		0	411.45	1	5.24	11	C=C(CNc1ccc(C(F)(F)F)cc1)CSc1ccc(OCC(=O)O)c(C)c1	EC50	'>'	1000.0	nM				UO_0000065					False	CHEMBL1028133	Activity at PPARalpha	B	BAO_0000357	single protein format	None	None	None	None	None	CHEMBL239	Peroxisome proliferator-activated receptor alpha	Homo sapiens	SINGLE PROTEIN	CHEMBL1152720	1	Scientific Literature	Bioorg. Med. Chem. Lett.	2009	None
CHEMBL490029	MK-0533	2	527.50	2	6.32	6, MK-0533	CC[C@@H](Oc1cccc(-n2c(C)c(C(=O)c3ccc(OC)cc3)c3ccc(OC(F)(F)F)cc32)c1)C(=O)O	Activity	'='	33.0	%				UO_0000187					False	CHEMBL943679	Agonist activity at human recombinant PPARalpha expressed in COS1 cells coexpressing GAL4 assessed as transcriptional activity at 3000 nM after 48 hrs by luciferase reporter gene assay	F	BAO_0000219	cell-based format	Homo sapiens	None	None	COS-1	None	CHEMBL239	Peroxisome proliferator-activated receptor alpha	Homo sapiens	SINGLE PROTEIN	CHEMBL1137013	1	Scientific Literature	J. Med. Chem.	2009	CHEMBL3308351
CHEMBL121	ROSIGLITAZONE	4	357.44	0	2.49	rosiglitazone	CN(CCOc1ccc(CC2SC(=O)NC2=O)cc1)c1ccccn1	IC50	'>'	50000.0	nM				UO_0000065					True	CHEMBL940692	Displacement of [3H2]nTZD3 from human recombinant GST-fused PPARalpha expressed in Escherichia coli by scintillation proximity assay	B	BAO_0000019	assay format	Homo sapiens	None	None	None	None	CHEMBL239	Peroxisome proliferator-activated receptor alpha	Homo sapiens	SINGLE PROTEIN	CHEMBL1137013	1	Scientific Literature	J. Med. Chem.	2009	None
CHEMBL377508		0	488.94	1	6.75	12	CC(C)(Oc1ccc(OCCCCOc2ccc(Oc3ccc(F)cc3)cc2Cl)cc1)C(=O)O	EC50	'='	66.0	nM	7.18			UO_0000065	14.69	0.29	0.43	9.67	False	CHEMBL867227	Binding affinity to human PPAR alpha	B	BAO_0000357	single protein format	Homo sapiens	None	None	None	None	CHEMBL239	Peroxisome proliferator-activated receptor alpha	Homo sapiens	SINGLE PROTEIN	CHEMBL1139027	1	Scientific Literature	Bioorg. Med. Chem. Lett.	2006	None
CHEMBL981	FENOFIBRIC ACID	4	318.76	0	3.81	3 (fenofibric acid)	CC(C)(Oc1ccc(C(=O)c2ccc(Cl)cc2)cc1)C(=O)O	Efficacy	'<'	20.0	%				UO_0000187					False	CHEMBL824652	Binding affinity at human PPAR alpha	B	BAO_0000357	single protein format	Homo sapiens	None	None	None	None	CHEMBL239	Peroxisome proliferator-activated receptor alpha	Homo sapiens	SINGLE PROTEIN	CHEMBL1134506	1	Scientific Literature	J. Med. Chem.	2001	None
CHEMBL602468		0	516.64	2	7.55	7b	CCC(NC(=O)c1ccc2c(c1)c(C)c(C)n2Cc1ccc(-c2ccccc2C(=O)O)cc1)c1ccccc1	EC50	'>'	10000.0	nM				UO_0000065					False	CHEMBL1068978	Agonist activity at human PPARalpha expressed in african green monkey CV1 cells by Gal4 transactivation assay	F	BAO_0000219	cell-based format	Homo sapiens	None	None	CV-1	None	CHEMBL239	Peroxisome proliferator-activated receptor alpha	Homo sapiens	SINGLE PROTEIN	CHEMBL1156860	1	Scientific Literature	Bioorg. Med. Chem. Lett.	2010	CHEMBL3308033
CHEMBL590341		0	382.46	0	4.49	9a	C/C(=N\OCCCCO/N=C(/CCC(=O)O)c1ccccc1)c1ccccc1	EC50	'='	2300.0	nM	5.64			UO_0000065					False	CHEMBL1074806	Agonist activity at human full length PPARalpha expressed in human HepG2 cells co-transfected with PPRE3-TK-luc assessed as induction of beta-galactosidase activity by firefly luciferase assay	F	BAO_0000219	cell-based format	Homo sapiens	None	None	HepG2	None	CHEMBL239	Peroxisome proliferator-activated receptor alpha	Homo sapiens	SINGLE PROTEIN	CHEMBL1157734	1	Scientific Literature	Bioorg. Med. Chem. Lett.	2010	CHEMBL3307718
CHEMBL589256		0	432.52	1	5.65	9i	C/C(=N\OCCCCO/N=C(/CCC(=O)O)c1ccccc1)c1ccc2ccccc2c1	EC50	'='	30.0	nM	7.52			UO_0000065					False	CHEMBL1074806	Agonist activity at human full length PPARalpha expressed in human HepG2 cells co-transfected with PPRE3-TK-luc assessed as induction of beta-galactosidase activity by firefly luciferase assay	F	BAO_0000219	cell-based format	Homo sapiens	None	None	HepG2	None	CHEMBL239	Peroxisome proliferator-activated receptor alpha	Homo sapiens	SINGLE PROTEIN	CHEMBL1157734	1	Scientific Literature	Bioorg. Med. Chem. Lett.	2010	CHEMBL3307718
CHEMBL419019		0	448.52	1	5.89	37	CCC1(C(=O)O)CCc2ccc(OCCCOc3ccc(Oc4ccccc4)cc3)cc2O1	IC50	'='	1700.0	nM	5.77			UO_0000065	12.86	0.24	-0.12	7.77	False	CHEMBL765403	In vitro binding affinity for human peroxisome proliferator activated receptor alpha using scintillation proximity assay (SPA)	B	BAO_0000357	single protein format	None	None	None	None	None	CHEMBL239	Peroxisome proliferator-activated receptor alpha	Homo sapiens	SINGLE PROTEIN	CHEMBL1149176	1	Scientific Literature	J. Med. Chem.	2004	None
CHEMBL168033		0	459.59	0	4.92	3a	CCOC(Cc1ccc(OCCN(C)C2c3ccccc3CCc3ccccc32)cc1)C(=O)O	Max	'='	12.3	%				UO_0000187					False	CHEMBL824644	Fold activation relative to maximum hPPAR alpha activation obtained with WY-14643	F	BAO_0000019	assay format	None	None	None	None	None	CHEMBL239	Peroxisome proliferator-activated receptor alpha	Homo sapiens	SINGLE PROTEIN	CHEMBL1135600	1	Scientific Literature	J. Med. Chem.	2002	None
CHEMBL484962		0	451.54	1	5.52	(S)-2Ba	CCO[C@@H](Cc1ccc(OCCc2nc(-c3ccccc3)oc2C)c2ccsc12)C(=O)O	IC50	'='	53.0	nM	7.28			UO_0000065	16.11	0.31	1.76	8.90	False	CHEMBL983194	Displacement of radio labeled 2(S)-(2-benzoyl-phenylamino)-3-{4-[1,1-ditritio-2-(5-methyl-2-phenyl-oxazol-4-yl)-ethoxy]-phenyl}-propionic acid from GST-fused human PPARalpha expressed in Escherichia coli BL21 cells	B	BAO_0000219	cell-based format	Homo sapiens	None	None	BL21	None	CHEMBL239	Peroxisome proliferator-activated receptor alpha	Homo sapiens	SINGLE PROTEIN	CHEMBL1138459	1	Scientific Literature	Bioorg. Med. Chem. Lett.	2009	None
CHEMBL508299		0	575.58	2	7.67	(S)-3Ff	Cc1oc(-c2ccc(-c3ccccc3)cc2)nc1CCOc1ccc(C[C@H](OCC(F)(F)F)C(=O)O)c2ccccc12	IC50	'='	429.0	nM	6.37			UO_0000065	11.06	0.21	-1.30	7.79	False	CHEMBL983194	Displacement of radio labeled 2(S)-(2-benzoyl-phenylamino)-3-{4-[1,1-ditritio-2-(5-methyl-2-phenyl-oxazol-4-yl)-ethoxy]-phenyl}-propionic acid from GST-fused human PPARalpha expressed in Escherichia coli BL21 cells	B	BAO_0000219	cell-based format	Homo sapiens	None	None	BL21	None	CHEMBL239	Peroxisome proliferator-activated receptor alpha	Homo sapiens	SINGLE PROTEIN	CHEMBL1138459	1	Scientific Literature	Bioorg. Med. Chem. Lett.	2009	None
CHEMBL521462		0	465.57	1	5.91	rac-2Ca	CCCOC(Cc1ccc(OCCc2nc(-c3ccccc3)oc2C)c2ccsc12)C(=O)O	Activity	'='	123.0	%				UO_0000187					False	CHEMBL983198	Agonist activity at human PPARalpha by luciferase reporter transactivation assay relative to GW-262570	F	BAO_0000019	assay format	Homo sapiens	None	None	None	None	CHEMBL239	Peroxisome proliferator-activated receptor alpha	Homo sapiens	SINGLE PROTEIN	CHEMBL1138459	1	Scientific Literature	Bioorg. Med. Chem. Lett.	2009	None
CHEMBL484962		0	451.54	1	5.52	(S)-2Ba	CCO[C@@H](Cc1ccc(OCCc2nc(-c3ccccc3)oc2C)c2ccsc12)C(=O)O	Activity	'='	109.0	%				UO_0000187					False	CHEMBL983198	Agonist activity at human PPARalpha by luciferase reporter transactivation assay relative to GW-262570	F	BAO_0000019	assay format	Homo sapiens	None	None	None	None	CHEMBL239	Peroxisome proliferator-activated receptor alpha	Homo sapiens	SINGLE PROTEIN	CHEMBL1138459	1	Scientific Literature	Bioorg. Med. Chem. Lett.	2009	None
CHEMBL407950		0	373.45	0	4.14	14h	Cc1ccccc1-c1nc(CCCC[C@H]2CO[C@@](C)(C(=O)O)OC2)c(C)o1	EC50	'='	300.0	nM	6.52			UO_0000065					False	CHEMBL929848	Agonist activity at human PPARalpha expressed in CV1 cells by transactivation assay	F	BAO_0000219	cell-based format	Homo sapiens	None	None	CV-1	None	CHEMBL239	Peroxisome proliferator-activated receptor alpha	Homo sapiens	SINGLE PROTEIN	CHEMBL1143171	1	Scientific Literature	Bioorg. Med. Chem.	2008	CHEMBL3308033
CHEMBL270961		0	389.45	0	3.84	14c	COc1ccc(-c2nc(CCCC[C@H]3CO[C@@](C)(C(=O)O)OC3)c(C)o2)cc1	EC50	'='	30.0	nM	7.52			UO_0000065					False	CHEMBL929848	Agonist activity at human PPARalpha expressed in CV1 cells by transactivation assay	F	BAO_0000219	cell-based format	Homo sapiens	None	None	CV-1	None	CHEMBL239	Peroxisome proliferator-activated receptor alpha	Homo sapiens	SINGLE PROTEIN	CHEMBL1143171	1	Scientific Literature	Bioorg. Med. Chem.	2008	CHEMBL3308033
CHEMBL271776		0	427.42	0	4.85	14b	Cc1oc(-c2ccc(C(F)(F)F)cc2)nc1CCCC[C@H]1CO[C@@](C)(C(=O)O)OC1	EC50	'='	30.0	nM	7.52			UO_0000065					False	CHEMBL929848	Agonist activity at human PPARalpha expressed in CV1 cells by transactivation assay	F	BAO_0000219	cell-based format	Homo sapiens	None	None	CV-1	None	CHEMBL239	Peroxisome proliferator-activated receptor alpha	Homo sapiens	SINGLE PROTEIN	CHEMBL1143171	1	Scientific Literature	Bioorg. Med. Chem.	2008	CHEMBL3308033
CHEMBL24038	RAGAGLITAZAR	0	419.48	1	5.04	3 (S)	CCO[C@@H](Cc1ccc(OCCN2c3ccccc3Oc3ccccc32)cc1)C(=O)O	Activity	'='	97.0	%				UO_0000187					False	CHEMBL764648	Percent agonistic activity for human Peroxisome proliferator activated receptor alpha	F	BAO_0000019	assay format	Homo sapiens	None	None	None	None	CHEMBL239	Peroxisome proliferator-activated receptor alpha	Homo sapiens	SINGLE PROTEIN	CHEMBL1136751	1	Scientific Literature	J. Med. Chem.	2003	None
CHEMBL221649		0	438.48	0	3.85	33	COc1ccc(-c2nc(CCOc3ccc(CC4(C(=O)O)CCCO4)cn3)c(C)o2)cc1	EC50	'='	486.0	nM	6.31			UO_0000065					False	CHEMBL855679	Agonist activity at human PPAR alpha in a HepG2 cells by PPAR-GAL4 transactivation assay	F	BAO_0000219	cell-based format	Homo sapiens	None	None	HepG2	None	CHEMBL239	Peroxisome proliferator-activated receptor alpha	Homo sapiens	SINGLE PROTEIN	CHEMBL1139738	1	Scientific Literature	Bioorg. Med. Chem. Lett.	2006	CHEMBL3307718
CHEMBL425639		0	442.90	0	4.50	30	Cc1oc(-c2cccc(Cl)c2)nc1CCOc1ccc(CC2(C(=O)O)CCCO2)cn1	EC50	'='	46.0	nM	7.34			UO_0000065					False	CHEMBL855679	Agonist activity at human PPAR alpha in a HepG2 cells by PPAR-GAL4 transactivation assay	F	BAO_0000219	cell-based format	Homo sapiens	None	None	HepG2	None	CHEMBL239	Peroxisome proliferator-activated receptor alpha	Homo sapiens	SINGLE PROTEIN	CHEMBL1139738	1	Scientific Literature	Bioorg. Med. Chem. Lett.	2006	CHEMBL3307718
CHEMBL221474		0	442.90	0	4.50	29	Cc1oc(-c2ccc(Cl)cc2)nc1CCOc1ccc(CC2(C(=O)O)CCCO2)cn1	EC50	'='	10.0	nM	8.00			UO_0000065					False	CHEMBL855679	Agonist activity at human PPAR alpha in a HepG2 cells by PPAR-GAL4 transactivation assay	F	BAO_0000219	cell-based format	Homo sapiens	None	None	HepG2	None	CHEMBL239	Peroxisome proliferator-activated receptor alpha	Homo sapiens	SINGLE PROTEIN	CHEMBL1139738	1	Scientific Literature	Bioorg. Med. Chem. Lett.	2006	CHEMBL3307718
CHEMBL373874		0	382.42	0	3.31	12	COC(Cc1ccc(OCCc2nc(-c3ccccc3)oc2C)nc1)C(=O)O	EC50	'='	83.0	nM	7.08			UO_0000065					False	CHEMBL855679	Agonist activity at human PPAR alpha in a HepG2 cells by PPAR-GAL4 transactivation assay	F	BAO_0000219	cell-based format	Homo sapiens	None	None	HepG2	None	CHEMBL239	Peroxisome proliferator-activated receptor alpha	Homo sapiens	SINGLE PROTEIN	CHEMBL1139738	1	Scientific Literature	Bioorg. Med. Chem. Lett.	2006	CHEMBL3307718
CHEMBL374448		0	422.48	0	4.15	28	Cc1cccc(-c2nc(CCOc3ccc(CC4(C(=O)O)CCCO4)cn3)c(C)o2)c1	%max	'='	86.0	%				UO_0000187					False	CHEMBL855681	Agonist activity at human PPAR alpha in a HepG2 cells by PPAR-GAL4 transactivation assay relative to GW-2331	F	BAO_0000219	cell-based format	Homo sapiens	None	None	HepG2	None	CHEMBL239	Peroxisome proliferator-activated receptor alpha	Homo sapiens	SINGLE PROTEIN	CHEMBL1139738	1	Scientific Literature	Bioorg. Med. Chem. Lett.	2006	CHEMBL3307718
CHEMBL220708		0	392.46	0	4.46	17	Cc1oc(-c2ccccc2)nc1CCOc1ccc(CC2(C(=O)O)CCC2)cn1	%max	'='	94.0	%				UO_0000187					False	CHEMBL855681	Agonist activity at human PPAR alpha in a HepG2 cells by PPAR-GAL4 transactivation assay relative to GW-2331	F	BAO_0000219	cell-based format	Homo sapiens	None	None	HepG2	None	CHEMBL239	Peroxisome proliferator-activated receptor alpha	Homo sapiens	SINGLE PROTEIN	CHEMBL1139738	1	Scientific Literature	Bioorg. Med. Chem. Lett.	2006	CHEMBL3307718
CHEMBL121	ROSIGLITAZONE	4	357.44	0	2.49	Rosiglitazone	CN(CCOc1ccc(CC2SC(=O)NC2=O)cc1)c1ccccn1	Max	'='	43.0	%				UO_0000187					True	CHEMBL824644	Fold activation relative to maximum hPPAR alpha activation obtained with WY-14643	F	BAO_0000019	assay format	None	None	None	None	None	CHEMBL239	Peroxisome proliferator-activated receptor alpha	Homo sapiens	SINGLE PROTEIN	CHEMBL1135600	1	Scientific Literature	J. Med. Chem.	2002	None
CHEMBL591533		0	412.49	0	4.50	9d	COc1ccc(/C(C)=N/OCCCCO/N=C(/CCC(=O)O)c2ccccc2)cc1	EC50	'='	10.0	nM	8.00			UO_0000065					False	CHEMBL1074806	Agonist activity at human full length PPARalpha expressed in human HepG2 cells co-transfected with PPRE3-TK-luc assessed as induction of beta-galactosidase activity by firefly luciferase assay	F	BAO_0000219	cell-based format	Homo sapiens	None	None	HepG2	None	CHEMBL239	Peroxisome proliferator-activated receptor alpha	Homo sapiens	SINGLE PROTEIN	CHEMBL1157734	1	Scientific Literature	Bioorg. Med. Chem. Lett.	2010	CHEMBL3307718
CHEMBL1097193		0	430.84	0	4.23	2a	COC(=O)N(CC(=O)O)Cc1cccc(OCc2coc(-c3ccc(Cl)cc3)n2)c1	EC50	'='	64.0	nM	7.19			UO_0000065					False	CHEMBL1111087	Agonist activity against human Gal4-fussed PPARalpha in HEK293 cells by luciferase reporter gene assay	F	BAO_0000219	cell-based format	Homo sapiens	None	None	HEK293	None	CHEMBL239	Peroxisome proliferator-activated receptor alpha	Homo sapiens	SINGLE PROTEIN	CHEMBL1157903	1	Scientific Literature	Bioorg. Med. Chem. Lett.	2010	CHEMBL3307715
CHEMBL1097195		0	410.43	0	3.88	2c	COC(=O)N(CC(=O)O)Cc1cccc(OCc2coc(-c3ccc(C)cc3)n2)c1	EC50	'='	29.9	nM	7.52			UO_0000065					False	CHEMBL1111087	Agonist activity against human Gal4-fussed PPARalpha in HEK293 cells by luciferase reporter gene assay	F	BAO_0000219	cell-based format	Homo sapiens	None	None	HEK293	None	CHEMBL239	Peroxisome proliferator-activated receptor alpha	Homo sapiens	SINGLE PROTEIN	CHEMBL1157903	1	Scientific Literature	Bioorg. Med. Chem. Lett.	2010	CHEMBL3307715
CHEMBL1089501		0	444.87	0	4.54	1	COC(=O)N(CC(=O)O)Cc1cccc(OCc2nc(-c3ccc(Cl)cc3)oc2C)c1	Emax	'='	79.0	%				UO_0000187					False	CHEMBL1111088	Agonist activity against human Gal4-fussed PPARalpha by luciferase reporter gene assay relative to finofibrate	F	BAO_0000019	assay format	Homo sapiens	None	None	None	None	CHEMBL239	Peroxisome proliferator-activated receptor alpha	Homo sapiens	SINGLE PROTEIN	CHEMBL1157903	1	Scientific Literature	Bioorg. Med. Chem. Lett.	2010	None
CHEMBL1087580		0	414.39	0	3.71	2d	COC(=O)N(CC(=O)O)Cc1cccc(OCc2coc(-c3ccc(F)cc3)n2)c1	Emax	'='	88.0	%				UO_0000187					False	CHEMBL1111088	Agonist activity against human Gal4-fussed PPARalpha by luciferase reporter gene assay relative to finofibrate	F	BAO_0000019	assay format	Homo sapiens	None	None	None	None	CHEMBL239	Peroxisome proliferator-activated receptor alpha	Homo sapiens	SINGLE PROTEIN	CHEMBL1157903	1	Scientific Literature	Bioorg. Med. Chem. Lett.	2010	None
CHEMBL25259		0	457.53	1	6.18	8	Cc1oc(-c2ccc(-c3ccccc3)cc2)nc1CCOc1ccc(OC(C)(C)C(=O)O)cc1	EC50	'='	149.5	nM	6.83			UO_0000065	14.92	0.27	0.65	8.34	False	CHEMBL824651	Binding affinity at human PPAR alpha	B	BAO_0000357	single protein format	Homo sapiens	None	None	None	None	CHEMBL239	Peroxisome proliferator-activated receptor alpha	Homo sapiens	SINGLE PROTEIN	CHEMBL1134506	1	Scientific Literature	J. Med. Chem.	2001	None
CHEMBL1079962		0	572.10	2	7.17	8b	COc1ccc(-c2nc(SCCCOc3ccc(OCC(=O)O)cc3Cl)sc2-c2ccc(OC)cc2)cc1	EC50	'='	840.0	nM	6.08			UO_0000065	10.62	0.22	-1.09	6.97	False	CHEMBL1114854	Agonist activity at human PPARalpha ligand binding domain expressed in human 293T cells co-transfected with Gal4-DBD by luciferase transactivation assay	B	BAO_0000219	cell-based format	Homo sapiens	None	None	293T	None	CHEMBL239	Peroxisome proliferator-activated receptor alpha	Homo sapiens	SINGLE PROTEIN	CHEMBL1153748	1	Scientific Literature	J. Med. Chem.	2010	None
CHEMBL435278		0	581.90	2	7.74	GW-2433	CC(C)(Oc1ccc(CCCN(CCc2c(F)cccc2Cl)C(=O)Nc2cccc(Cl)c2Cl)cc1)C(=O)O	EC50	'='	170.0	nM	6.77			UO_0000065					False	CHEMBL700787	Agonist activity for Human PPAR alpha receptor in transcriptional activation assay	F	BAO_0000019	assay format	Homo sapiens	None	None	None	None	CHEMBL239	Peroxisome proliferator-activated receptor alpha	Homo sapiens	SINGLE PROTEIN	CHEMBL1133093	1	Scientific Literature	J. Med. Chem.	2000	None
CHEMBL1081391		0	516.50	2	6.12	38a	Cc1cc(OCc2nc(-c3cccnc3)c(-c3ccc(OC(F)(F)F)cc3)s2)ccc1OCC(=O)O	EC50	'>'	10000.0	nM				UO_0000065					False	CHEMBL1114854	Agonist activity at human PPARalpha ligand binding domain expressed in human 293T cells co-transfected with Gal4-DBD by luciferase transactivation assay	B	BAO_0000219	cell-based format	Homo sapiens	None	None	293T	None	CHEMBL239	Peroxisome proliferator-activated receptor alpha	Homo sapiens	SINGLE PROTEIN	CHEMBL1153748	1	Scientific Literature	J. Med. Chem.	2010	None
CHEMBL1080366		0	515.51	2	6.55	40a	COc1ccc(-c2nc(COc3ccc(OCC(=O)O)cc3)sc2-c2ccc(C(F)(F)F)cc2)cc1	EC50	'>'	10000.0	nM				UO_0000065					False	CHEMBL1114854	Agonist activity at human PPARalpha ligand binding domain expressed in human 293T cells co-transfected with Gal4-DBD by luciferase transactivation assay	B	BAO_0000219	cell-based format	Homo sapiens	None	None	293T	None	CHEMBL239	Peroxisome proliferator-activated receptor alpha	Homo sapiens	SINGLE PROTEIN	CHEMBL1153748	1	Scientific Literature	J. Med. Chem.	2010	None
CHEMBL1081410		0	543.56	2	7.33	40d	COc1ccc(-c2nc(COc3ccc(OC(C)(C)C(=O)O)cc3)sc2-c2ccc(C(F)(F)F)cc2)cc1	EC50	'>'	10000.0	nM				UO_0000065					False	CHEMBL1114854	Agonist activity at human PPARalpha ligand binding domain expressed in human 293T cells co-transfected with Gal4-DBD by luciferase transactivation assay	B	BAO_0000219	cell-based format	Homo sapiens	None	None	293T	None	CHEMBL239	Peroxisome proliferator-activated receptor alpha	Homo sapiens	SINGLE PROTEIN	CHEMBL1153748	1	Scientific Literature	J. Med. Chem.	2010	None
CHEMBL1080140		0	558.08	2	6.78	8a	COc1ccc(-c2nc(SCCOc3ccc(OCC(=O)O)cc3Cl)sc2-c2ccc(OC)cc2)cc1	Efficacy	'='	61.0	%				UO_0000187					False	CHEMBL1114857	Agonist activity at human PPARalpha ligand binding domain expressed in human 293T cells co-transfected with Gal4-DBD by luciferase transactivation assay relative to KRP297	B	BAO_0000219	cell-based format	Homo sapiens	None	None	293T	None	CHEMBL239	Peroxisome proliferator-activated receptor alpha	Homo sapiens	SINGLE PROTEIN	CHEMBL1153748	1	Scientific Literature	J. Med. Chem.	2010	None
CHEMBL1080699		0	558.51	2	6.44	38ae	Cc1cc(OCc2nc(-c3ccc(OC(C)C)nc3)c(-c3ccc(OC(F)(F)F)cc3)o2)ccc1OCC(=O)O	Efficacy	'='	20.0	%				UO_0000187					False	CHEMBL1114857	Agonist activity at human PPARalpha ligand binding domain expressed in human 293T cells co-transfected with Gal4-DBD by luciferase transactivation assay relative to KRP297	B	BAO_0000219	cell-based format	Homo sapiens	None	None	293T	None	CHEMBL239	Peroxisome proliferator-activated receptor alpha	Homo sapiens	SINGLE PROTEIN	CHEMBL1153748	1	Scientific Literature	J. Med. Chem.	2010	None
CHEMBL231689		0	455.43	1	5.90	16e	O=C(O)Cn1ccc2cc(OCc3cccc(COc4ccc(C(F)(F)F)cc4)c3)ccc21	IC50	'='	179.0	nM	6.75			UO_0000065	14.81	0.28	0.85	11.12	False	CHEMBL896467	Displacement of [3H]2-(4-(2-(3-(2,4-difluorophenyl)-1-heptylureido)ethyl)phenoxy)-2-methylbutanoic acid from human PPARalpha after 30 mins by SPA	B	BAO_0000357	single protein format	Homo sapiens	None	None	None	None	CHEMBL239	Peroxisome proliferator-activated receptor alpha	Homo sapiens	SINGLE PROTEIN	CHEMBL1149526	1	Scientific Literature	Bioorg. Med. Chem. Lett.	2007	None
CHEMBL234383		0	472.48	1	6.71	10n	O=C(O)Cc1csc2cc(OCc3ccccc3COc3ccc(C(F)(F)F)cc3)ccc12	IC50	'='	7860.0	nM	5.11			UO_0000065	10.80	0.21	-1.61	9.15	False	CHEMBL896467	Displacement of [3H]2-(4-(2-(3-(2,4-difluorophenyl)-1-heptylureido)ethyl)phenoxy)-2-methylbutanoic acid from human PPARalpha after 30 mins by SPA	B	BAO_0000357	single protein format	Homo sapiens	None	None	None	None	CHEMBL239	Peroxisome proliferator-activated receptor alpha	Homo sapiens	SINGLE PROTEIN	CHEMBL1149526	1	Scientific Literature	Bioorg. Med. Chem. Lett.	2007	None
CHEMBL1086515		0	412.53	0	4.40	6	CCCN(CC(=O)Nc1ccc(C)cc1C)Cc1ccc(OC(C)(C)C(=O)O)cc1	EC50	'='	1000.0	nM	6.00			UO_0000065					False	CHEMBL1117969	Agonist activity at Gal4-fused human PPARalpha	F	BAO_0000019	assay format	Homo sapiens	None	None	None	None	CHEMBL239	Peroxisome proliferator-activated receptor alpha	Homo sapiens	SINGLE PROTEIN	CHEMBL1155498	1	Scientific Literature	Bioorg. Med. Chem. Lett.	2010	None
CHEMBL1084322		0	452.51	0	4.17	12	COc1cccc(NC(=O)CN(Cc2ccc(OC(C)(C)C(=O)O)cc2)Cc2ccco2)c1	EC50	'='	3000.0	nM	5.52			UO_0000065					False	CHEMBL1117969	Agonist activity at Gal4-fused human PPARalpha	F	BAO_0000019	assay format	Homo sapiens	None	None	None	None	CHEMBL239	Peroxisome proliferator-activated receptor alpha	Homo sapiens	SINGLE PROTEIN	CHEMBL1155498	1	Scientific Literature	Bioorg. Med. Chem. Lett.	2010	None
CHEMBL121	ROSIGLITAZONE	4	357.44	0	2.49	rosiglitazone	CN(CCOc1ccc(CC2SC(=O)NC2=O)cc1)c1ccccn1	Efficacy	'='	56.0	%				UO_0000187					False	CHEMBL896462	Agonist activity at human PPARalpha in CV1 cells by GAL4 transactivation assay after 24 hrs relative to gemfibrozil	F	BAO_0000219	cell-based format	Homo sapiens	None	None	CV-1	None	CHEMBL239	Peroxisome proliferator-activated receptor alpha	Homo sapiens	SINGLE PROTEIN	CHEMBL1148890	1	Scientific Literature	Bioorg. Med. Chem. Lett.	2007	CHEMBL3308033
CHEMBL393765		0	467.85	1	6.43	10m	O=C(O)Cc1csc2cc(OCc3cc(-c4ccc(C(F)(F)F)cc4)on3)cc(Cl)c12	IC50	'='	1350.0	nM	5.87			UO_0000065	12.55	0.26	-0.56	8.09	False	CHEMBL896467	Displacement of [3H]2-(4-(2-(3-(2,4-difluorophenyl)-1-heptylureido)ethyl)phenoxy)-2-methylbutanoic acid from human PPARalpha after 30 mins by SPA	B	BAO_0000357	single protein format	Homo sapiens	None	None	None	None	CHEMBL239	Peroxisome proliferator-activated receptor alpha	Homo sapiens	SINGLE PROTEIN	CHEMBL1149526	1	Scientific Literature	Bioorg. Med. Chem. Lett.	2007	None
CHEMBL234168		0	417.34	1	5.31	10f	O=C(O)Cc1coc2cc(OCc3cc(-c4ccc(C(F)(F)F)cc4)on3)ccc12	IC50	'='	1420.0	nM	5.85			UO_0000065	14.01	0.27	0.54	6.82	False	CHEMBL896467	Displacement of [3H]2-(4-(2-(3-(2,4-difluorophenyl)-1-heptylureido)ethyl)phenoxy)-2-methylbutanoic acid from human PPARalpha after 30 mins by SPA	B	BAO_0000357	single protein format	Homo sapiens	None	None	None	None	CHEMBL239	Peroxisome proliferator-activated receptor alpha	Homo sapiens	SINGLE PROTEIN	CHEMBL1149526	1	Scientific Literature	Bioorg. Med. Chem. Lett.	2007	None
CHEMBL121	ROSIGLITAZONE	4	357.44	0	2.49	RSG	CN(CCOc1ccc(CC2SC(=O)NC2=O)cc1)c1ccccn1	IC50	'>'	15000.0	nM				UO_0000065					False	CHEMBL1062957	Displacement of [3H2]nTZD3 from GST-tagged human recombinant PPARalpha by scintillation proximity assay	B	BAO_0000357	single protein format	Homo sapiens	None	None	None	None	CHEMBL239	Peroxisome proliferator-activated receptor alpha	Homo sapiens	SINGLE PROTEIN	CHEMBL1151944	1	Scientific Literature	J. Med. Chem.	2009	None
CHEMBL391479		0	518.55	2	6.67	18	Cc1cc(SCc2ccc(OCc3ccc(C(F)(F)F)cc3)cc2)c2c(c1OCC(=O)O)CCCO2	IC50	'='	428.0	nM	6.37			UO_0000065	12.28	0.24	-0.30	9.80	True	CHEMBL896361	Displacement of [3H]2-(4-(2-(3-(2,4-difluorophenyl)-1-heptylureido)ethyl)phenoxy)-2-methylbutanoic acid from human PPARalpha after 30 mins by SPA assay	B	BAO_0000357	single protein format	Homo sapiens	None	None	None	None	CHEMBL239	Peroxisome proliferator-activated receptor alpha	Homo sapiens	SINGLE PROTEIN	CHEMBL1148881	1	Scientific Literature	Bioorg. Med. Chem. Lett.	2007	None
CHEMBL232395		0	504.53	2	6.37	17	O=C(O)COc1ccc(SCc2ccc(OCc3ccc(C(F)(F)F)cc3)cc2)c2c1CCCO2	IC50	'='	791.0	nM	6.10			UO_0000065	12.09	0.24	-0.27	9.39	True	CHEMBL896361	Displacement of [3H]2-(4-(2-(3-(2,4-difluorophenyl)-1-heptylureido)ethyl)phenoxy)-2-methylbutanoic acid from human PPARalpha after 30 mins by SPA assay	B	BAO_0000357	single protein format	Homo sapiens	None	None	None	None	CHEMBL239	Peroxisome proliferator-activated receptor alpha	Homo sapiens	SINGLE PROTEIN	CHEMBL1148881	1	Scientific Literature	Bioorg. Med. Chem. Lett.	2007	None
CHEMBL396109		0	328.41	0	3.39	10	CCO[C@@H](Cc1ccc(CCC(O)c2ccccc2)cc1)C(=O)O	EC50	'='	1510.0	nM	5.82			UO_0000065					False	CHEMBL896460	Agonist activity at human PPARalpha in CV1 cells by GAL4 transactivation assay after 24 hrs	F	BAO_0000219	cell-based format	Homo sapiens	None	None	CV-1	None	CHEMBL239	Peroxisome proliferator-activated receptor alpha	Homo sapiens	SINGLE PROTEIN	CHEMBL1148890	1	Scientific Literature	Bioorg. Med. Chem. Lett.	2007	CHEMBL3308033
CHEMBL234858		0	443.61	1	5.08	9g	CCCCNC(=S)OC(CCc1ccc(C[C@H](OCC)C(=O)O)cc1)c1ccccc1	EC50	'='	7260.0	nM	5.14			UO_0000065					False	CHEMBL896460	Agonist activity at human PPARalpha in CV1 cells by GAL4 transactivation assay after 24 hrs	F	BAO_0000219	cell-based format	Homo sapiens	None	None	CV-1	None	CHEMBL239	Peroxisome proliferator-activated receptor alpha	Homo sapiens	SINGLE PROTEIN	CHEMBL1148890	1	Scientific Literature	Bioorg. Med. Chem. Lett.	2007	CHEMBL3308033
CHEMBL393381		0	533.73	2	6.78	(R)-9d	CCO[C@H](Cc1ccc(CCC(OC(=S)NCc2ccc(C(C)(C)C)cc2)c2ccccc2)cc1)C(=O)O	EC50	'='	380.0	nM	6.42			UO_0000065					False	CHEMBL896460	Agonist activity at human PPARalpha in CV1 cells by GAL4 transactivation assay after 24 hrs	F	BAO_0000219	cell-based format	Homo sapiens	None	None	CV-1	None	CHEMBL239	Peroxisome proliferator-activated receptor alpha	Homo sapiens	SINGLE PROTEIN	CHEMBL1148890	1	Scientific Literature	Bioorg. Med. Chem. Lett.	2007	CHEMBL3308033
CHEMBL278994	L-796449	0	495.04	1	7.89	7	CCCc1c(OCCCSc2ccc(CC(=O)O)cc2Cl)ccc2c(-c3ccccc3)coc12	IC50	'='	54.0	nM	7.27			UO_0000065	14.68	0.29	-0.62	12.18	True	CHEMBL765404	In vitro binding affinity for human PPAR alpha in SPA	B	BAO_0000357	single protein format	Homo sapiens	None	None	None	None	CHEMBL239	Peroxisome proliferator-activated receptor alpha	Homo sapiens	SINGLE PROTEIN	CHEMBL1136679	1	Scientific Literature	Bioorg. Med. Chem. Lett.	2003	None
CHEMBL1087336		0	432.38	0	3.85	2g	COC(=O)N(CC(=O)O)Cc1cccc(OCc2coc(-c3ccc(F)cc3F)n2)c1	EC50	'='	1086.0	nM	5.96			UO_0000065					False	CHEMBL1111087	Agonist activity against human Gal4-fussed PPARalpha in HEK293 cells by luciferase reporter gene assay	F	BAO_0000219	cell-based format	Homo sapiens	None	None	HEK293	None	CHEMBL239	Peroxisome proliferator-activated receptor alpha	Homo sapiens	SINGLE PROTEIN	CHEMBL1157903	1	Scientific Literature	Bioorg. Med. Chem. Lett.	2010	CHEMBL3307715
CHEMBL1088098		0	506.94	2	6.22	2q	C[C@@H](c1cccc(OCc2coc(-c3ccc(Cl)cc3)n2)c1)N(CC(=O)O)C(=O)Oc1ccccc1	EC50	'='	145.0	nM	6.84			UO_0000065					False	CHEMBL1111087	Agonist activity against human Gal4-fussed PPARalpha in HEK293 cells by luciferase reporter gene assay	F	BAO_0000219	cell-based format	Homo sapiens	None	None	HEK293	None	CHEMBL239	Peroxisome proliferator-activated receptor alpha	Homo sapiens	SINGLE PROTEIN	CHEMBL1157903	1	Scientific Literature	Bioorg. Med. Chem. Lett.	2010	CHEMBL3307715
CHEMBL1088515		0	536.97	2	6.23	2s	COc1cccc(OC(=O)N(CC(=O)O)[C@@H](C)c2cccc(OCc3coc(-c4ccc(Cl)cc4)n3)c2)c1	EC50	'='	13.0	nM	7.89			UO_0000065					False	CHEMBL1111087	Agonist activity against human Gal4-fussed PPARalpha in HEK293 cells by luciferase reporter gene assay	F	BAO_0000219	cell-based format	Homo sapiens	None	None	HEK293	None	CHEMBL239	Peroxisome proliferator-activated receptor alpha	Homo sapiens	SINGLE PROTEIN	CHEMBL1157903	1	Scientific Literature	Bioorg. Med. Chem. Lett.	2010	CHEMBL3307715
CHEMBL1096936		0	527.71	1	4.53	3, lyso TTA-PC	CCCCCCCCCCCCCCSCC(=O)OC[C@@H](O)COP(=O)([O-])OCC[N+](C)(C)C	Activity						Active						False	CHEMBL1116255	Activation of PPARalpha expressed in human MCF7 cells at 10 uM by luciferase reporter gene assay	B	BAO_0000219	cell-based format	None	None	None	MCF7	None	CHEMBL239	Peroxisome proliferator-activated receptor alpha	Homo sapiens	SINGLE PROTEIN	CHEMBL1157013	1	Scientific Literature	Bioorg. Med. Chem. Lett.	2010	CHEMBL3308403
CHEMBL165539		0	400.47	1	5.21	3i	CCOC(Cc1ccc(OCC=C2c3ccccc3-c3ccccc32)cc1)C(=O)O	Max	'='	88.0	%				UO_0000187					False	CHEMBL824644	Fold activation relative to maximum hPPAR alpha activation obtained with WY-14643	F	BAO_0000019	assay format	None	None	None	None	None	CHEMBL239	Peroxisome proliferator-activated receptor alpha	Homo sapiens	SINGLE PROTEIN	CHEMBL1135600	1	Scientific Literature	J. Med. Chem.	2002	None
CHEMBL1089501		0	444.87	0	4.54	1	COC(=O)N(CC(=O)O)Cc1cccc(OCc2nc(-c3ccc(Cl)cc3)oc2C)c1	IC50	'='	260.0	nM	6.58			UO_0000065	14.80	0.29	2.05	6.45	False	CHEMBL1110806	Binding affinity to human His-tagged PPARalpha LBD (E196-Y468) expressed in Escherichia coli BL21 (DE3) by fluorescence polarization assay	B	BAO_0000019	assay format	Homo sapiens	None	None	None	None	CHEMBL239	Peroxisome proliferator-activated receptor alpha	Homo sapiens	SINGLE PROTEIN	CHEMBL1156340	1	Scientific Literature	J. Med. Chem.	2010	None
CHEMBL294807		0	353.37	0	3.73	4	Cc1oc(-c2ccccc2)nc1CCOc1ccc(OCC(=O)O)cc1	IC50	'='	10596.0	nM	4.97			UO_0000065	14.08	0.26	1.24	6.08	False	CHEMBL824654	Binding affinity towards human peroxidase proliferator activated receptor alpha (hPPARalpha)	B	BAO_0000357	single protein format	Homo sapiens	None	None	None	None	CHEMBL239	Peroxisome proliferator-activated receptor alpha	Homo sapiens	SINGLE PROTEIN	CHEMBL1134506	1	Scientific Literature	J. Med. Chem.	2001	None
CHEMBL270960		0	373.45	0	4.14	NS-220	Cc1ccc(-c2nc(CCCC[C@H]3CO[C@@](C)(C(=O)O)OC3)c(C)o2)cc1	EC50	'='	52.0	nM	7.28			UO_0000065					False	CHEMBL947730	Agonist activity at human PPARalpha transactivation expressed in human HePG2 cells	F	BAO_0000219	cell-based format	Homo sapiens	None	None	HepG2	None	CHEMBL239	Peroxisome proliferator-activated receptor alpha	Homo sapiens	SINGLE PROTEIN	CHEMBL1141005	1	Scientific Literature	Bioorg. Med. Chem. Lett.	2008	CHEMBL3307718
CHEMBL210372		0	468.59	1	6.04	16, DPHK-01	CCC(Oc1ccc(C2(c3ccc(OC(CC)C(=O)O)c(C)c3)CCCCC2)cc1C)C(=O)O	Activity						Active						False	CHEMBL868235	Activity at human recombinant PPARalpha by transactivation of TK-MH100x4-LUC reporter gene in HEK293 cells at 10 uM	B	BAO_0000219	cell-based format	Homo sapiens	None	None	HEK293	None	CHEMBL239	Peroxisome proliferator-activated receptor alpha	Homo sapiens	SINGLE PROTEIN	CHEMBL1148498	1	Scientific Literature	Bioorg. Med. Chem. Lett.	2006	CHEMBL3307715
CHEMBL377218		0	446.43	1	5.92	22	CCCc1c(OCCCn2ccc3cc(C(=O)O)ccc32)ccc2c(C(F)(F)F)noc12	IC50	'='	8300.0	nM	5.08			UO_0000065	11.38	0.22	-0.84	6.56	False	CHEMBL870175	Inhibition of PPAR alpha	B	BAO_0000357	single protein format	Homo sapiens	None	None	None	None	CHEMBL239	Peroxisome proliferator-activated receptor alpha	Homo sapiens	SINGLE PROTEIN	CHEMBL1148661	1	Scientific Literature	Bioorg. Med. Chem. Lett.	2006	None
CHEMBL207907		0	474.48	1	6.24	21	CCCc1c(OCCCn2ccc3cc(CCC(=O)O)ccc32)ccc2c(C(F)(F)F)noc12	IC50	'='	450.0	nM	6.35			UO_0000065	13.38	0.25	0.11	8.19	True	CHEMBL870175	Inhibition of PPAR alpha	B	BAO_0000357	single protein format	Homo sapiens	None	None	None	None	CHEMBL239	Peroxisome proliferator-activated receptor alpha	Homo sapiens	SINGLE PROTEIN	CHEMBL1148661	1	Scientific Literature	Bioorg. Med. Chem. Lett.	2006	None
CHEMBL202631		0	568.63	2	8.20	42	CC[C@@](C)(Cc1ccc(OCCCOc2ccc3c(c2)OC(C)(C)C=C3c2cccc(C(F)(F)F)c2)cc1)C(=O)O	EC50	'='	10.0	nM	8.00			UO_0000065					False	CHEMBL867230	Transactivation by human PPAR alpha in COS1 cells	F	BAO_0000219	cell-based format	Homo sapiens	None	None	COS-1	None	CHEMBL239	Peroxisome proliferator-activated receptor alpha	Homo sapiens	SINGLE PROTEIN	CHEMBL1139027	1	Scientific Literature	Bioorg. Med. Chem. Lett.	2006	CHEMBL3308351
CHEMBL21105		0	582.77	2	7.95	6e	COc1ccc(C)cc1NC(=O)N(CCc1ccc(SC(C)(C)C(=O)O)cc1)CCc1ccc(-c2ccccc2)cc1	EC50	'='	100.0	nM	7.00			UO_0000065	12.01	0.23	-0.95	8.88	False	CHEMBL760611	In vitro transcriptional activation in CV-1 cells expressing human Gal4-PPAR alpha ligand binding domain	B	BAO_0000219	cell-based format	None	None	None	CV-1	None	CHEMBL239	Peroxisome proliferator-activated receptor alpha	Homo sapiens	SINGLE PROTEIN	CHEMBL1134264	1	Scientific Literature	Bioorg. Med. Chem. Lett.	2001	CHEMBL3308033
CHEMBL562864		0	559.97	2	7.27	12h	Cc1c(C(=O)c2ccc(Cl)cc2)c2ccc(OC(F)(F)F)cc2n1Cc1cccc(O[C@@H](C(=O)O)C(C)C)c1	EC50	'='	2.0	nM	8.70			UO_0000065					False	CHEMBL1035295	Agonist activity at human PPARalpha receptor expressed in african green monkey COS1 cells co-transfected with fused yeast Gal4-DBD by transactivation assay	F	BAO_0000219	cell-based format	Homo sapiens	None	None	COS-1	None	CHEMBL239	Peroxisome proliferator-activated receptor alpha	Homo sapiens	SINGLE PROTEIN	CHEMBL1158459	1	Scientific Literature	J. Med. Chem.	2009	CHEMBL3308351
CHEMBL549746		0	545.94	2	7.02	12c	CC[C@H](Oc1cccc(Cn2c(C)c(C(=O)c3ccc(Cl)cc3)c3ccc(OC(F)(F)F)cc32)c1)C(=O)O	EC50	'='	500.0	nM	6.30			UO_0000065					False	CHEMBL1035295	Agonist activity at human PPARalpha receptor expressed in african green monkey COS1 cells co-transfected with fused yeast Gal4-DBD by transactivation assay	F	BAO_0000219	cell-based format	Homo sapiens	None	None	COS-1	None	CHEMBL239	Peroxisome proliferator-activated receptor alpha	Homo sapiens	SINGLE PROTEIN	CHEMBL1158459	1	Scientific Literature	J. Med. Chem.	2009	CHEMBL3308351
CHEMBL564902		0	559.97	2	7.27	12g	Cc1c(C(=O)c2ccc(Cl)cc2)c2ccc(OC(F)(F)F)cc2n1Cc1cccc(O[C@H](C(=O)O)C(C)C)c1	IC50	'='	2981.0	nM	5.53			UO_0000065	9.87	0.19	-1.74	7.11	False	CHEMBL1035293	Inhibition of human PPARalpha receptor by scintillation proximity assay	B	BAO_0000357	single protein format	Homo sapiens	None	None	None	None	CHEMBL239	Peroxisome proliferator-activated receptor alpha	Homo sapiens	SINGLE PROTEIN	CHEMBL1158459	1	Scientific Literature	J. Med. Chem.	2009	None
CHEMBL564036		0	559.97	2	7.41	12f	CCC[C@@H](Oc1cccc(Cn2c(C)c(C(=O)c3ccc(Cl)cc3)c3ccc(OC(F)(F)F)cc32)c1)C(=O)O	IC50	'>'	15000.0	nM				UO_0000065					False	CHEMBL1035293	Inhibition of human PPARalpha receptor by scintillation proximity assay	B	BAO_0000357	single protein format	Homo sapiens	None	None	None	None	CHEMBL239	Peroxisome proliferator-activated receptor alpha	Homo sapiens	SINGLE PROTEIN	CHEMBL1158459	1	Scientific Literature	J. Med. Chem.	2009	None
CHEMBL381066		0	592.49	2	8.17	26	Cc1cc(OCc2ccc(-c3ccc(OC(F)(F)F)cc3)c(-c3ccc(OC(F)(F)F)cc3)c2)ccc1OCC(=O)O	EC50	'>'	10000.0	nM				UO_0000065					False	CHEMBL853174	Effect on human PPARalpha transactivation in 293T cells	F	BAO_0000219	cell-based format	Homo sapiens	None	None	293T	None	CHEMBL239	Peroxisome proliferator-activated receptor alpha	Homo sapiens	SINGLE PROTEIN	CHEMBL1147714	1	Scientific Literature	Bioorg. Med. Chem. Lett.	2006	None
CHEMBL379851		0	560.49	2	8.41	6	Cc1cc(OCC(=O)O)ccc1OCc1cc(-c2ccc(C(F)(F)F)cc2)cc(-c2ccc(C(F)(F)F)cc2)c1	EC50	'>'	10000.0	nM				UO_0000065					False	CHEMBL853174	Effect on human PPARalpha transactivation in 293T cells	F	BAO_0000219	cell-based format	Homo sapiens	None	None	293T	None	CHEMBL239	Peroxisome proliferator-activated receptor alpha	Homo sapiens	SINGLE PROTEIN	CHEMBL1147714	1	Scientific Literature	Bioorg. Med. Chem. Lett.	2006	None
CHEMBL133351		0	526.03	2	6.13	25	C/C(=C\Cc1c(O)c(C=O)c(C)c(Cl)c1OC(=O)c1cccnc1)CC/C=C(\C)[C@@H]1CC(=O)C(C)(C)O1	IC50						Not Determined						False	CHEMBL765407	Minimum effective concentration required to inhibit Peroxisome proliferator activated receptor alpha (PPAR alpha); Not detected	B	BAO_0000357	single protein format	None	None	None	None	None	CHEMBL239	Peroxisome proliferator-activated receptor alpha	Homo sapiens	SINGLE PROTEIN	CHEMBL1145088	1	Scientific Literature	J. Med. Chem.	2003	None
CHEMBL168166		0	450.56	1	6.13	3f	CCOC(Cc1ccc(OCCC2Sc3ccccc3Oc3ccccc32)cc1)C(=O)O	Max	'='	69.0	%				UO_0000187					False	CHEMBL824644	Fold activation relative to maximum hPPAR alpha activation obtained with WY-14643	F	BAO_0000019	assay format	None	None	None	None	None	CHEMBL239	Peroxisome proliferator-activated receptor alpha	Homo sapiens	SINGLE PROTEIN	CHEMBL1135600	1	Scientific Literature	J. Med. Chem.	2002	None
CHEMBL194740		0	465.35	1	7.16	10	O=C(O)c1c(Oc2cccc(C(F)(F)F)c2)c2ccccc2n1-c1ccc(C(F)(F)F)cc1	IC50	'='	3197.0	nM	5.50			UO_0000065	11.81	0.23	-1.66	10.68	False	CHEMBL880425	Inhibitory concentration against human peroxisome proliferator activated receptor alpha in SPA assay	B	BAO_0000357	single protein format	Homo sapiens	None	None	None	None	CHEMBL239	Peroxisome proliferator-activated receptor alpha	Homo sapiens	SINGLE PROTEIN	CHEMBL1143644	1	Scientific Literature	Bioorg. Med. Chem. Lett.	2005	None
CHEMBL197636		0	439.43	1	7.26	11	CC(C)c1cccc(-n2c(C(=O)O)c(Oc3cccc(C(F)(F)F)c3)c3ccccc32)c1	IC50	'>'	15000.0	nM				UO_0000065					False	CHEMBL880425	Inhibitory concentration against human peroxisome proliferator activated receptor alpha in SPA assay	B	BAO_0000357	single protein format	Homo sapiens	None	None	None	None	CHEMBL239	Peroxisome proliferator-activated receptor alpha	Homo sapiens	SINGLE PROTEIN	CHEMBL1143644	1	Scientific Literature	Bioorg. Med. Chem. Lett.	2005	None
CHEMBL198207		0	487.91	1	8.09	17	CC(C)(C)c1ccc(-n2c(C(=O)O)c(Oc3cccc(C(F)(F)F)c3)c3cc(Cl)ccc32)cc1	IC50	'>'	15000.0	nM				UO_0000065					False	CHEMBL880425	Inhibitory concentration against human peroxisome proliferator activated receptor alpha in SPA assay	B	BAO_0000357	single protein format	Homo sapiens	None	None	None	None	CHEMBL239	Peroxisome proliferator-activated receptor alpha	Homo sapiens	SINGLE PROTEIN	CHEMBL1143644	1	Scientific Literature	Bioorg. Med. Chem. Lett.	2005	None
CHEMBL198091		0	525.57	2	8.47	26	CC(C)COc1ccc2c(c1)c(Oc1cccc(C(F)(F)F)c1)c(C(=O)O)n2-c1ccc(C(C)(C)C)cc1	IC50	'='	4154.0	nM	5.38			UO_0000065	10.24	0.19	-3.09	8.87	False	CHEMBL880425	Inhibitory concentration against human peroxisome proliferator activated receptor alpha in SPA assay	B	BAO_0000357	single protein format	Homo sapiens	None	None	None	None	CHEMBL239	Peroxisome proliferator-activated receptor alpha	Homo sapiens	SINGLE PROTEIN	CHEMBL1143644	1	Scientific Literature	Bioorg. Med. Chem. Lett.	2005	None
CHEMBL197848		0	454.45	1	6.83	33	CC(C)(C)c1ccc(-n2c(C(=O)O)c(Oc3cccc(C(F)(F)F)c3)c3cccnc32)cc1	IC50	'>'	50000.0	nM				UO_0000065					False	CHEMBL880425	Inhibitory concentration against human peroxisome proliferator activated receptor alpha in SPA assay	B	BAO_0000357	single protein format	Homo sapiens	None	None	None	None	CHEMBL239	Peroxisome proliferator-activated receptor alpha	Homo sapiens	SINGLE PROTEIN	CHEMBL1143644	1	Scientific Literature	Bioorg. Med. Chem. Lett.	2005	None
CHEMBL173285		0	445.52	1	5.92	5	CCCc1c(OCCCOc2ccc(CC(=O)O)cc2)ccc2c(-c3ccccc3)noc12	EC50	'='	3.0	nM	8.52			UO_0000065					False	CHEMBL764654	Agonistic activity was determined in COS1 cells transfected with GAL 4-PPAR alpha receptor	F	BAO_0000219	cell-based format	None	None	None	COS-1	None	CHEMBL239	Peroxisome proliferator-activated receptor alpha	Homo sapiens	SINGLE PROTEIN	CHEMBL1136629	1	Scientific Literature	Bioorg. Med. Chem. Lett.	2003	CHEMBL3308351
CHEMBL107789		0	409.40	0	4.30	2	CC[C@@H](Cc1ccc(OC)c(C(=O)NCc2ccc(C(F)(F)F)cc2)c1)C(=O)O	EC50	'='	80.3	nM	7.09			UO_0000065	17.33	0.33	2.80	9.38	False	CHEMBL763565	Transcriptional activation activity on human Peroxisome proliferator activated receptor alpha expressed in CHO-K1 cells	B	BAO_0000219	cell-based format	Homo sapiens	None	None	CHO-K1	None	CHEMBL239	Peroxisome proliferator-activated receptor alpha	Homo sapiens	SINGLE PROTEIN	CHEMBL1136221	1	Scientific Literature	Bioorg. Med. Chem. Lett.	2003	CHEMBL3307512
CHEMBL1089176		0	535.00	2	6.32	9	Cc1ccc(OC(=O)N(CC(=O)O)Cc2ccc(OCCc3nc(-c4ccc(Cl)cc4)oc3C)cc2)cc1	EC50	'='	289.3	nM	6.54			UO_0000065					False	CHEMBL1110802	Agonist activity at human PPARalpha LBD (167-468) expressed in HEK293 cells coexpressing GAL4-DBD by transactivation assay	F	BAO_0000219	cell-based format	Homo sapiens	None	None	HEK293	None	CHEMBL239	Peroxisome proliferator-activated receptor alpha	Homo sapiens	SINGLE PROTEIN	CHEMBL1156340	1	Scientific Literature	J. Med. Chem.	2010	CHEMBL3307715
CHEMBL1091980		0	520.97	2	6.28	16	Cc1ccc(OC(=O)N(CC(=O)O)Cc2cccc(OCc3nc(-c4ccccc4Cl)oc3C)c2)cc1	EC50	'='	68.0	nM	7.17			UO_0000065					False	CHEMBL1110802	Agonist activity at human PPARalpha LBD (167-468) expressed in HEK293 cells coexpressing GAL4-DBD by transactivation assay	F	BAO_0000219	cell-based format	Homo sapiens	None	None	HEK293	None	CHEMBL239	Peroxisome proliferator-activated receptor alpha	Homo sapiens	SINGLE PROTEIN	CHEMBL1156340	1	Scientific Literature	J. Med. Chem.	2010	CHEMBL3307715
CHEMBL1089164		0	504.51	2	5.76	19	Cc1ccc(OC(=O)N(CC(=O)O)Cc2cccc(OCc3nc(-c4ccc(F)cc4)oc3C)c2)cc1	EC50	'='	20.5	nM	7.69			UO_0000065					False	CHEMBL1110802	Agonist activity at human PPARalpha LBD (167-468) expressed in HEK293 cells coexpressing GAL4-DBD by transactivation assay	F	BAO_0000219	cell-based format	Homo sapiens	None	None	HEK293	None	CHEMBL239	Peroxisome proliferator-activated receptor alpha	Homo sapiens	SINGLE PROTEIN	CHEMBL1156340	1	Scientific Literature	J. Med. Chem.	2010	CHEMBL3307715
CHEMBL1092237		0	484.94	1	5.46	30	Cc1oc(-c2ccc(Cl)cc2)nc1COc1cccc(CN(CC(=O)O)C(=O)OC2CCC2)c1	EC50	'='	12.5	nM	7.90			UO_0000065					False	CHEMBL1110802	Agonist activity at human PPARalpha LBD (167-468) expressed in HEK293 cells coexpressing GAL4-DBD by transactivation assay	F	BAO_0000219	cell-based format	Homo sapiens	None	None	HEK293	None	CHEMBL239	Peroxisome proliferator-activated receptor alpha	Homo sapiens	SINGLE PROTEIN	CHEMBL1156340	1	Scientific Literature	J. Med. Chem.	2010	CHEMBL3307715
CHEMBL198365		0	553.97	2	8.48	39	CC(C)(C)c1ccc(-n2c(C(=O)O)c(Oc3cccc(-c4cc(C(F)(F)F)c[nH]4)c3)c3ccc(Cl)nc32)cc1	IC50	'>'	50000.0	nM				UO_0000065					False	CHEMBL880425	Inhibitory concentration against human peroxisome proliferator activated receptor alpha in SPA assay	B	BAO_0000357	single protein format	Homo sapiens	None	None	None	None	CHEMBL239	Peroxisome proliferator-activated receptor alpha	Homo sapiens	SINGLE PROTEIN	CHEMBL1143644	1	Scientific Literature	Bioorg. Med. Chem. Lett.	2005	None
CHEMBL332018		0	487.54	1	6.09	18	CCCc1cc(C2CCC(F)(F)CC2)ccc1OCCCOc1cccc(C2OC(=O)NC2=O)c1	IC50	'='	590.0	nM	6.23			UO_0000065	12.78	0.24	0.14	8.43	False	CHEMBL765405	In vitro binding affinity was tested towards human Peroxisome proliferator activated receptor alpha	B	BAO_0000357	single protein format	None	None	None	None	None	CHEMBL239	Peroxisome proliferator-activated receptor alpha	Homo sapiens	SINGLE PROTEIN	CHEMBL1136294	1	Scientific Literature	Bioorg. Med. Chem. Lett.	2003	None
CHEMBL112790		0	468.93	1	6.15	47 (S)	C[C@@]1(C(=O)O)CCc2ccc(OCCCOc3ccc(Oc4ccccc4)cc3Cl)cc2O1	IC50	'>'	15000.0	nM				UO_0000065					False	CHEMBL765403	In vitro binding affinity for human peroxisome proliferator activated receptor alpha using scintillation proximity assay (SPA)	B	BAO_0000357	single protein format	None	None	None	None	None	CHEMBL239	Peroxisome proliferator-activated receptor alpha	Homo sapiens	SINGLE PROTEIN	CHEMBL1149176	1	Scientific Literature	J. Med. Chem.	2004	None
CHEMBL412371		0	457.53	1	5.74	3 (R)	Cc1oc(-c2ccccc2)nc1CCOc1ccc(C[C@@](C)(Oc2ccccc2)C(=O)O)cc1	EC50	'='	390.0	nM	6.41			UO_0000065	14.01	0.26	0.67	7.84	True	CHEMBL828944	Transactivation activity for human Peroxisome proliferator activated receptor alpha	B	BAO_0000357	single protein format	Homo sapiens	None	None	None	None	CHEMBL239	Peroxisome proliferator-activated receptor alpha	Homo sapiens	SINGLE PROTEIN	CHEMBL1138731	1	Scientific Literature	Bioorg. Med. Chem. Lett.	2004	None
CHEMBL295416	PIRINIXIC ACID	0	323.81	0	3.67	WY-14643	Cc1cccc(Nc2cc(Cl)nc(SCC(=O)O)n2)c1C	Fold change	'='	4.2										False	CHEMBL887269	Agonist activity at human recombinant PPARalpha at 50 uM by GAL4 transactivation assay relative to control	F	BAO_0000019	assay format	Homo sapiens	None	None	None	None	CHEMBL239	Peroxisome proliferator-activated receptor alpha	Homo sapiens	SINGLE PROTEIN	CHEMBL1144585	1	Scientific Literature	Eur. J. Med. Chem.	2007	None
CHEMBL387927		0	384.48	0	3.03	4g	CCN(CCOc1ccc(C[C@H](NC(C)=O)C(=O)O)cc1)c1cccc(C)c1	Fold change	'='	3.2										False	CHEMBL887269	Agonist activity at human recombinant PPARalpha at 50 uM by GAL4 transactivation assay relative to control	F	BAO_0000019	assay format	Homo sapiens	None	None	None	None	CHEMBL239	Peroxisome proliferator-activated receptor alpha	Homo sapiens	SINGLE PROTEIN	CHEMBL1144585	1	Scientific Literature	Eur. J. Med. Chem.	2007	None
CHEMBL354863		0	444.53	1	5.51	3e	CCOC(Cc1ccc(OCC/C=C2/c3ccccc3COc3ccccc32)cc1)C(=O)O	Max	'='	40.3	%				UO_0000187					False	CHEMBL824644	Fold activation relative to maximum hPPAR alpha activation obtained with WY-14643	F	BAO_0000019	assay format	None	None	None	None	None	CHEMBL239	Peroxisome proliferator-activated receptor alpha	Homo sapiens	SINGLE PROTEIN	CHEMBL1135600	1	Scientific Literature	J. Med. Chem.	2002	None
CHEMBL565	CLOFIBRATE	4	242.70	0	3.06	clofibrate	CCOC(=O)C(C)(C)Oc1ccc(Cl)cc1	EC50	'='	55000.0	nM	4.26			UO_0000065					True	CHEMBL700787	Agonist activity for Human PPAR alpha receptor in transcriptional activation assay	F	BAO_0000019	assay format	Homo sapiens	None	None	None	None	CHEMBL239	Peroxisome proliferator-activated receptor alpha	Homo sapiens	SINGLE PROTEIN	CHEMBL1133093	1	Scientific Literature	J. Med. Chem.	2000	None
CHEMBL80905		0	466.41	0	4.63	1j	CC(C)OC(Cc1ccc(OCc2noc(-c3ccc(OC(F)(F)F)cc3)n2)cc1)C(=O)O	EC50	'='	20.0	nM	7.70			UO_0000065					True	CHEMBL764650	Agonist activity against human Peroxisome proliferator activated receptor alpha receptor in CV-1 cell was determined	F	BAO_0000219	cell-based format	None	None	None	CV-1	None	CHEMBL239	Peroxisome proliferator-activated receptor alpha	Homo sapiens	SINGLE PROTEIN	CHEMBL1133944	1	Scientific Literature	Bioorg. Med. Chem. Lett.	2001	CHEMBL3308033
CHEMBL181656		0	416.47	0	4.94	1g	CO[C@@H](Cc1ccc(C#CCCOc2ccc(Oc3ccccc3)cc2)cc1)C(=O)O	CTF	'='	33.0	%				UO_0000187					False	CHEMBL828321	Mean percent of maximum efficacy against human peroxisome proliferator-activated receptor alpha	B	BAO_0000357	single protein format	Homo sapiens	None	None	None	None	CHEMBL239	Peroxisome proliferator-activated receptor alpha	Homo sapiens	SINGLE PROTEIN	CHEMBL1145231	1	Scientific Literature	Bioorg. Med. Chem. Lett.	2005	None
CHEMBL270960		0	373.45	0	4.14	14d, NS-220	Cc1ccc(-c2nc(CCCC[C@H]3CO[C@@](C)(C(=O)O)OC3)c(C)o2)cc1	EC50	'='	10.0	nM	8.00			UO_0000065					False	CHEMBL929848	Agonist activity at human PPARalpha expressed in CV1 cells by transactivation assay	F	BAO_0000219	cell-based format	Homo sapiens	None	None	CV-1	None	CHEMBL239	Peroxisome proliferator-activated receptor alpha	Homo sapiens	SINGLE PROTEIN	CHEMBL1143171	1	Scientific Literature	Bioorg. Med. Chem.	2008	CHEMBL3308033
CHEMBL181954	NAVEGLITAZAR	2	422.48	0	4.97	1b	CO[C@@H](Cc1ccc(OCCCOc2ccc(Oc3ccccc3)cc2)cc1)C(=O)O	IC50	'='	2711.0	nM	5.57			UO_0000065	13.18	0.25	0.60	7.50	True	CHEMBL828707	Mean inhibitory concentration against human peroxisome proliferator activated receptor alpha	B	BAO_0000357	single protein format	Homo sapiens	None	None	None	None	CHEMBL239	Peroxisome proliferator-activated receptor alpha	Homo sapiens	SINGLE PROTEIN	CHEMBL1145231	1	Scientific Literature	Bioorg. Med. Chem. Lett.	2005	None
CHEMBL230050		0	444.47	1	5.05	3	CCOC(COc1ccc(C(F)(F)F)cc1)CSc1ccc(OCC(=O)O)c(C)c1	EC50	'>'	1000.0	nM				UO_0000065					False	CHEMBL889271	Activity at human PPARalpha receptor by cell based transactivation assay	B	BAO_0000219	cell-based format	Homo sapiens	None	None	None	None	CHEMBL239	Peroxisome proliferator-activated receptor alpha	Homo sapiens	SINGLE PROTEIN	CHEMBL1145374	1	Scientific Literature	Bioorg. Med. Chem. Lett.	2007	None
CHEMBL230372		0	430.44	0	4.66	2	COC(COc1ccc(C(F)(F)F)cc1)CSc1ccc(OCC(=O)O)c(C)c1	EC50	'>'	1000.0	nM				UO_0000065					False	CHEMBL889271	Activity at human PPARalpha receptor by cell based transactivation assay	B	BAO_0000219	cell-based format	Homo sapiens	None	None	None	None	CHEMBL239	Peroxisome proliferator-activated receptor alpha	Homo sapiens	SINGLE PROTEIN	CHEMBL1145374	1	Scientific Literature	Bioorg. Med. Chem. Lett.	2007	None
CHEMBL253486		0	459.45	0	4.42	21	N#Cc1ccc(-c2ccc(C(=O)NCc3ccc(NS(=O)(=O)C(F)(F)F)cc3)cc2)cc1	EC50	'='	20.0	nM	7.70			UO_0000065					False	CHEMBL927779	Agonist activity at human PPARalpha assessed as receptor activation by cell based assay	F	BAO_0000219	cell-based format	Homo sapiens	None	None	None	None	CHEMBL239	Peroxisome proliferator-activated receptor alpha	Homo sapiens	SINGLE PROTEIN	CHEMBL1140804	1	Scientific Literature	Bioorg. Med. Chem. Lett.	2008	None
CHEMBL252675		0	468.88	1	5.20	20	O=C(NCc1ccc(NS(=O)(=O)C(F)(F)F)cc1)c1ccc(-c2ccc(Cl)cc2)cc1	Activity	'='	138.0	%				UO_0000187					False	CHEMBL927779	Agonist activity at human PPARalpha assessed as receptor activation by cell based assay	F	BAO_0000219	cell-based format	Homo sapiens	None	None	None	None	CHEMBL239	Peroxisome proliferator-activated receptor alpha	Homo sapiens	SINGLE PROTEIN	CHEMBL1140804	1	Scientific Literature	Bioorg. Med. Chem. Lett.	2008	None
CHEMBL118880		0	439.55	0	4.22	9	CC1(C)CCC(C)(C)c2cc(OCCOc3ccc(CC(C(N)=O)C(=O)O)cc3)ccc21	EC50						Not Active						False	CHEMBL883289	In vitro transcription activation on human peroxisome proliferator activated receptor-alpha (PPAR alpha); Inactive	B	BAO_0000357	single protein format	None	None	None	None	None	CHEMBL239	Peroxisome proliferator-activated receptor alpha	Homo sapiens	SINGLE PROTEIN	CHEMBL1147472	1	Scientific Literature	Bioorg. Med. Chem. Lett.	2004	None
CHEMBL228433		0	413.47	0	4.70	4b	CC(=O)N[C@@H](Cc1ccc(OCc2c3ccccc3cc3ccccc23)cc1)C(=O)O	Fold change	'='	3.1										False	CHEMBL887269	Agonist activity at human recombinant PPARalpha at 50 uM by GAL4 transactivation assay relative to control	F	BAO_0000019	assay format	Homo sapiens	None	None	None	None	CHEMBL239	Peroxisome proliferator-activated receptor alpha	Homo sapiens	SINGLE PROTEIN	CHEMBL1144585	1	Scientific Literature	Eur. J. Med. Chem.	2007	None
CHEMBL271775		0	393.87	0	4.48	14a	Cc1oc(-c2ccc(Cl)cc2)nc1CCCC[C@H]1CO[C@@](C)(C(=O)O)OC1	EC50	'='	30.0	nM	7.52			UO_0000065					False	CHEMBL929848	Agonist activity at human PPARalpha expressed in CV1 cells by transactivation assay	F	BAO_0000219	cell-based format	Homo sapiens	None	None	CV-1	None	CHEMBL239	Peroxisome proliferator-activated receptor alpha	Homo sapiens	SINGLE PROTEIN	CHEMBL1143171	1	Scientific Literature	Bioorg. Med. Chem.	2008	CHEMBL3308033
CHEMBL24458		0	438.43	0	3.54	6	COc1ccc(CC2SC(=O)NC2=O)cc1C(=O)NCc1ccc(C(F)(F)F)cc1	EC50	'='	1000.0	nM	6.00			UO_0000065	13.69	0.27	2.46	7.10	False	CHEMBL831811	Effective concentration against human peroxisome proliferator activated receptor alpha in Gal4 transactivation assay	B	BAO_0000357	single protein format	Homo sapiens	None	None	None	None	CHEMBL239	Peroxisome proliferator-activated receptor alpha	Homo sapiens	SINGLE PROTEIN	CHEMBL1137204	1	Scientific Literature	J. Med. Chem.	2004	None
CHEMBL401580		0	399.47	0	4.08	30	COc1ccc2sc(C(=O)NCc3ccc(OC(C)(C)C(=O)O)cc3)cc2c1	Activity	'='	133.0	%				UO_0000187					False	CHEMBL927779	Agonist activity at human PPARalpha assessed as receptor activation by cell based assay	F	BAO_0000219	cell-based format	Homo sapiens	None	None	None	None	CHEMBL239	Peroxisome proliferator-activated receptor alpha	Homo sapiens	SINGLE PROTEIN	CHEMBL1140804	1	Scientific Literature	Bioorg. Med. Chem. Lett.	2008	None
CHEMBL82602		0	463.56	1	5.80	11	Cc1oc(-c2cccs2)nc1CCOc1ccc(CC(C)(Oc2ccccc2)C(=O)O)cc1	EC50	'='	9.0	nM	8.05			UO_0000065	17.36	0.33	2.25	9.84	False	CHEMBL831811	Effective concentration against human peroxisome proliferator activated receptor alpha in Gal4 transactivation assay	B	BAO_0000357	single protein format	Homo sapiens	None	None	None	None	CHEMBL239	Peroxisome proliferator-activated receptor alpha	Homo sapiens	SINGLE PROTEIN	CHEMBL1137204	1	Scientific Literature	J. Med. Chem.	2004	None
CHEMBL340675		0	405.47	0	2.89	2f	CCOC(Cc1ccc(OCCN2C(=O)COc3ccsc32)c(C)c1)C(=O)O	Activity	'='	1.5										False	CHEMBL762044	Compound was tested for activation of peroxisome proliferator-activated receptor alpha activity at 50 uM concentration by transactivation assay	B	BAO_0000357	single protein format	Homo sapiens	None	None	None	None	CHEMBL239	Peroxisome proliferator-activated receptor alpha	Homo sapiens	SINGLE PROTEIN	CHEMBL1136545	1	Scientific Literature	Bioorg. Med. Chem. Lett.	2003	None
CHEMBL214719		0	527.54	2	7.72	15	O=C(O)Cc1ccc(COc2cccc(-c3c(Cc4ccccc4)cnc4c(C(F)(F)F)cccc34)c2)cc1	EC50	'='	1312.0	nM	5.88			UO_0000065					False	CHEMBL907205	Agonist activity at human PPAR alpha by GAL4 transactivation assay	F	BAO_0000019	assay format	Homo sapiens	None	None	None	None	CHEMBL239	Peroxisome proliferator-activated receptor alpha	Homo sapiens	SINGLE PROTEIN	CHEMBL1137409	1	Scientific Literature	J. Med. Chem.	2006	None
CHEMBL119682		0	371.43	0	3.29	70	CCC(Cc1ccc(OC)c(C(=O)NCc2cccc(OC)c2)c1)C(=O)O	EC50	'='	3100.0	nM	5.51			UO_0000065					False	CHEMBL763845	In vitro effective concentration for agonist activity on human Peroxisome proliferator activated receptor alpha-Gal4 chimeric receptor in transfected KRP-297 cells	F	BAO_0000219	cell-based format	None	None	None	KRP-297	None	CHEMBL239	Peroxisome proliferator-activated receptor alpha	Homo sapiens	SINGLE PROTEIN	CHEMBL1145047	1	Scientific Literature	J. Med. Chem.	2003	None
CHEMBL272020		0	305.42	0	4.79	8	c1ccc(CNCCCCOc2ccc3ccccc3c2)cc1	Inhibition	'='	21.3	%				UO_0000187					False	CHEMBL949956	Inhibition of PPARalpha at 50 uM	B	BAO_0000357	single protein format	None	None	None	None	None	CHEMBL239	Peroxisome proliferator-activated receptor alpha	Homo sapiens	SINGLE PROTEIN	CHEMBL1142330	1	Scientific Literature	Bioorg. Med. Chem.	2008	None
CHEMBL457	GEMFIBROZIL	4	250.34	0	3.57	gemfibrozil	Cc1ccc(C)c(OCCCC(C)(C)C(=O)O)c1	EC50	'='	193300.0	nM		Outside typical range		UO_0000065					True	CHEMBL896460	Agonist activity at human PPARalpha in CV1 cells by GAL4 transactivation assay after 24 hrs	F	BAO_0000219	cell-based format	Homo sapiens	None	None	CV-1	None	CHEMBL239	Peroxisome proliferator-activated receptor alpha	Homo sapiens	SINGLE PROTEIN	CHEMBL1148890	1	Scientific Literature	Bioorg. Med. Chem. Lett.	2007	CHEMBL3308033
CHEMBL393767		0	416.36	0	4.98	16b	O=C(O)Cn1ccc2cc(OCc3cc(-c4ccc(C(F)(F)F)cc4)on3)ccc21	IC50	'='	835.0	nM	6.08			UO_0000065	14.60	0.28	1.10	7.84	False	CHEMBL896467	Displacement of [3H]2-(4-(2-(3-(2,4-difluorophenyl)-1-heptylureido)ethyl)phenoxy)-2-methylbutanoic acid from human PPARalpha after 30 mins by SPA	B	BAO_0000357	single protein format	Homo sapiens	None	None	None	None	CHEMBL239	Peroxisome proliferator-activated receptor alpha	Homo sapiens	SINGLE PROTEIN	CHEMBL1149526	1	Scientific Literature	Bioorg. Med. Chem. Lett.	2007	None
CHEMBL234170		0	413.88	1	5.72	10j	Cc1cc2c(CC(=O)O)csc2cc1OCc1cc(-c2ccc(Cl)cc2)on1	IC50	'='	5810.0	nM	5.24			UO_0000065	12.65	0.26	-0.48	7.22	False	CHEMBL896467	Displacement of [3H]2-(4-(2-(3-(2,4-difluorophenyl)-1-heptylureido)ethyl)phenoxy)-2-methylbutanoic acid from human PPARalpha after 30 mins by SPA	B	BAO_0000357	single protein format	Homo sapiens	None	None	None	None	CHEMBL239	Peroxisome proliferator-activated receptor alpha	Homo sapiens	SINGLE PROTEIN	CHEMBL1149526	1	Scientific Literature	Bioorg. Med. Chem. Lett.	2007	None
CHEMBL1172016		0	522.71	2	7.02	13	CCCCC(Sc1nc(OCCCCc2ccccc2)cc(OCCCCc2ccccc2)n1)C(=O)O	Activity						Not Active						False	CHEMBL1177199	Agonist activity at human PPARalpha-LBD expressed in COS7 cells co-transfected with Gal4 at 10 uM by luciferase based transactivation assay	F	BAO_0000219	cell-based format	Homo sapiens	None	None	COS-7	None	CHEMBL239	Peroxisome proliferator-activated receptor alpha	Homo sapiens	SINGLE PROTEIN	CHEMBL1177708	1	Scientific Literature	J. Med. Chem.	2010	CHEMBL3307648
CHEMBL119111		0	444.59	1	5.18	10d	O=C(Nc1ccc(Oc2cncc(Cl)n2)cc1C(=O)[O-])c1ccc(Cl)cc1Cl.[Li+]	Ki	'='	21000.0	nM	4.68			UO_0000065	10.66	0.23	-0.50	4.61	False	CHEMBL766091	Ligand binding affinity was determined by displacement of a tritiated tracer by the unlabeled compound to a GST-PPAR fusion protein for Peroxisome proliferator activated receptor alpha containing residues	B	BAO_0000357	single protein format	None	None	None	None	None	CHEMBL239	Peroxisome proliferator-activated receptor alpha	Homo sapiens	SINGLE PROTEIN	CHEMBL1135007	1	Scientific Literature	Bioorg. Med. Chem. Lett.	2002	None
CHEMBL427040		0	464.48	1	5.64	25	CCCc1c(OCCCN(C)c2ccc(CC(=O)O)c(C)c2)ccc2c(C(F)(F)F)noc12	IC50	'='	870.0	nM	6.06			UO_0000065	13.05	0.25	0.42	8.00	True	CHEMBL870175	Inhibition of PPAR alpha	B	BAO_0000357	single protein format	Homo sapiens	None	None	None	None	CHEMBL239	Peroxisome proliferator-activated receptor alpha	Homo sapiens	SINGLE PROTEIN	CHEMBL1148661	1	Scientific Literature	Bioorg. Med. Chem. Lett.	2006	None
CHEMBL981	FENOFIBRIC ACID	4	318.76	0	3.81	13, FA	CC(C)(Oc1ccc(C(=O)c2ccc(Cl)cc2)cc1)C(=O)O	EC50	'='	9200.0	nM	5.04			UO_0000065					False	CHEMBL866368	Agonist activity at human recombinant PPARalpha by transactivation of TK-MH100x4-LUC reporter gene in HEK293 cells	F	BAO_0000219	cell-based format	Homo sapiens	None	None	HEK293	None	CHEMBL239	Peroxisome proliferator-activated receptor alpha	Homo sapiens	SINGLE PROTEIN	CHEMBL1148498	1	Scientific Literature	Bioorg. Med. Chem. Lett.	2006	CHEMBL3307715
CHEMBL207093		0	478.47	1	5.25	11	CCCc1c(OCCCN(C(C)=O)c2ccc(CC(=O)O)cc2)ccc2c(C(F)(F)F)noc12	Activity	'<'	10.0	%				UO_0000187					False	CHEMBL870180	Activity at PPAR alpha at 15 uM	B	BAO_0000357	single protein format	Homo sapiens	None	None	None	None	CHEMBL239	Peroxisome proliferator-activated receptor alpha	Homo sapiens	SINGLE PROTEIN	CHEMBL1148661	1	Scientific Literature	Bioorg. Med. Chem. Lett.	2006	None
CHEMBL355695		0	561.27	2	6.43	3s	CCO[C@@H](Cc1ccc(OCCn2c3ccc(Br)cc3c3cc(Br)ccc32)cc1)C(=O)O	EC50	'='	220.0	nM	6.66			UO_0000065					True	CHEMBL824642	In vitro transactivation using receptor transactivation assay against hPPAR alpha	F	BAO_0000019	assay format	None	None	None	None	None	CHEMBL239	Peroxisome proliferator-activated receptor alpha	Homo sapiens	SINGLE PROTEIN	CHEMBL1135600	1	Scientific Literature	J. Med. Chem.	2002	None
CHEMBL401580		0	399.47	0	4.08	30	COc1ccc2sc(C(=O)NCc3ccc(OC(C)(C)C(=O)O)cc3)cc2c1	EC50	'='	6000.0	nM	5.22			UO_0000065					False	CHEMBL927779	Agonist activity at human PPARalpha assessed as receptor activation by cell based assay	F	BAO_0000219	cell-based format	Homo sapiens	None	None	None	None	CHEMBL239	Peroxisome proliferator-activated receptor alpha	Homo sapiens	SINGLE PROTEIN	CHEMBL1140804	1	Scientific Literature	Bioorg. Med. Chem. Lett.	2008	None
CHEMBL120045		0	353.30	0	3.34	8	COc1ccc(C(=O)O)cc1C(=O)NCc1ccc(C(F)(F)F)cc1	EC50						Not Active						False	CHEMBL763568	Concentration of compound that affords half-maximum transactivation of human Peroxisome proliferator activated receptor alpha in CHO-K1 cells was determined in vitro;ia means inactive at 10 uM	B	BAO_0000219	cell-based format	None	None	None	CHO-K1	None	CHEMBL239	Peroxisome proliferator-activated receptor alpha	Homo sapiens	SINGLE PROTEIN	CHEMBL1135098	1	Scientific Literature	Bioorg. Med. Chem. Lett.	2002	CHEMBL3307512
CHEMBL232798		0	401.53	0	3.74	14	CCO[C@@H](Cc1ccc(CCCOC(=S)NCc2ccccc2)cc1)C(=O)O	Efficacy	'='	118.0	%				UO_0000187					False	CHEMBL896462	Agonist activity at human PPARalpha in CV1 cells by GAL4 transactivation assay after 24 hrs relative to gemfibrozil	F	BAO_0000219	cell-based format	Homo sapiens	None	None	CV-1	None	CHEMBL239	Peroxisome proliferator-activated receptor alpha	Homo sapiens	SINGLE PROTEIN	CHEMBL1148890	1	Scientific Literature	Bioorg. Med. Chem. Lett.	2007	CHEMBL3308033
CHEMBL403637		0	455.48	0	4.31	19	Cc1csc(-c2ccc(C(=O)NCc3ccc(NS(=O)(=O)C(F)(F)F)cc3)cc2)n1	Activity	'='	121.0	%				UO_0000187					False	CHEMBL927779	Agonist activity at human PPARalpha assessed as receptor activation by cell based assay	F	BAO_0000219	cell-based format	Homo sapiens	None	None	None	None	CHEMBL239	Peroxisome proliferator-activated receptor alpha	Homo sapiens	SINGLE PROTEIN	CHEMBL1140804	1	Scientific Literature	Bioorg. Med. Chem. Lett.	2008	None
CHEMBL345721		0	467.57	0	3.93	14	CCCn1c(CCCc2ccc(OC(C)(C)C(=O)O)cc2)nn(Cc2cccc(OC)c2)c1=O	IC50	'='	19.0	nM	7.72			UO_0000065	16.51	0.31	3.79	8.08	True	CHEMBL765406	Inhibitory activity against human Peroxisome proliferator activated receptor alpha	B	BAO_0000357	single protein format	Homo sapiens	None	None	None	None	CHEMBL239	Peroxisome proliferator-activated receptor alpha	Homo sapiens	SINGLE PROTEIN	CHEMBL1145902	1	Scientific Literature	J. Med. Chem.	2003	None
CHEMBL107367	FARGLITAZAR	2	546.62	2	6.61	GI 262570	Cc1oc(-c2ccccc2)nc1CCOc1ccc(C[C@H](Nc2ccccc2C(=O)c2ccccc2)C(=O)O)cc1	EC50	'='	450.0	nM	6.35			UO_0000065					True	CHEMBL700787	Agonist activity for Human PPAR alpha receptor in transcriptional activation assay	F	BAO_0000019	assay format	Homo sapiens	None	None	None	None	CHEMBL239	Peroxisome proliferator-activated receptor alpha	Homo sapiens	SINGLE PROTEIN	CHEMBL1133093	1	Scientific Literature	J. Med. Chem.	2000	None
CHEMBL118417		0	335.33	1	5.93	3	CCCCCCCCCCCCCCC(Br)C(=O)O	EC50						Not Determined						False	CHEMBL757774	In vitro transcriptional activation by human peroxisome proliferator activated receptor-alpha (PPAR alpha); ND= not determined	B	BAO_0000357	single protein format	Homo sapiens	None	None	None	None	CHEMBL239	Peroxisome proliferator-activated receptor alpha	Homo sapiens	SINGLE PROTEIN	CHEMBL1147472	1	Scientific Literature	Bioorg. Med. Chem. Lett.	2004	None
CHEMBL50143		0	519.66	2	7.26	19	CCCc1cc(Oc2ccccc2)ccc1OCCCOc1ccc(C2SC(=O)NC2=O)cc1CCC	EC50	'>'	3000.0	nM				UO_0000065					False	CHEMBL760262	In vitro agonist activity tested for transactivation in human PPAR alpha-Gal4 chimeric COS-1 cells	F	BAO_0000219	cell-based format	None	None	None	COS-1	None	CHEMBL239	Peroxisome proliferator-activated receptor alpha	Homo sapiens	SINGLE PROTEIN	CHEMBL1136397	1	Scientific Literature	Bioorg. Med. Chem. Lett.	2003	CHEMBL3308351
CHEMBL374448		0	422.48	0	4.15	28	Cc1cccc(-c2nc(CCOc3ccc(CC4(C(=O)O)CCCO4)cn3)c(C)o2)c1	EC50	'='	134.0	nM	6.87			UO_0000065					False	CHEMBL855679	Agonist activity at human PPAR alpha in a HepG2 cells by PPAR-GAL4 transactivation assay	F	BAO_0000219	cell-based format	Homo sapiens	None	None	HepG2	None	CHEMBL239	Peroxisome proliferator-activated receptor alpha	Homo sapiens	SINGLE PROTEIN	CHEMBL1139738	1	Scientific Literature	Bioorg. Med. Chem. Lett.	2006	CHEMBL3307718
CHEMBL222117		0	396.44	0	3.70	(S)-14	CO[C@@](C)(Cc1ccc(OCCc2nc(-c3ccccc3)oc2C)nc1)C(=O)O	EC50	'='	111.0	nM	6.96			UO_0000065					False	CHEMBL855679	Agonist activity at human PPAR alpha in a HepG2 cells by PPAR-GAL4 transactivation assay	F	BAO_0000219	cell-based format	Homo sapiens	None	None	HepG2	None	CHEMBL239	Peroxisome proliferator-activated receptor alpha	Homo sapiens	SINGLE PROTEIN	CHEMBL1139738	1	Scientific Literature	Bioorg. Med. Chem. Lett.	2006	CHEMBL3307718
CHEMBL387133		0	380.44	0	4.32	11	Cc1oc(-c2ccccc2)nc1CCOc1ccc(CC(C)(C)C(=O)O)cn1	EC50	'='	534.0	nM	6.27			UO_0000065					False	CHEMBL855679	Agonist activity at human PPAR alpha in a HepG2 cells by PPAR-GAL4 transactivation assay	F	BAO_0000219	cell-based format	Homo sapiens	None	None	HepG2	None	CHEMBL239	Peroxisome proliferator-activated receptor alpha	Homo sapiens	SINGLE PROTEIN	CHEMBL1139738	1	Scientific Literature	Bioorg. Med. Chem. Lett.	2006	CHEMBL3307718
CHEMBL221525		0	476.45	0	4.86	32	Cc1oc(-c2cccc(C(F)(F)F)c2)nc1CCOc1ccc(CC2(C(=O)O)CCCO2)cn1	%max	'='	81.0	%				UO_0000187					False	CHEMBL855681	Agonist activity at human PPAR alpha in a HepG2 cells by PPAR-GAL4 transactivation assay relative to GW-2331	F	BAO_0000219	cell-based format	Homo sapiens	None	None	HepG2	None	CHEMBL239	Peroxisome proliferator-activated receptor alpha	Homo sapiens	SINGLE PROTEIN	CHEMBL1139738	1	Scientific Literature	Bioorg. Med. Chem. Lett.	2006	CHEMBL3307718
CHEMBL221850		0	396.44	0	3.70	14	COC(C)(Cc1ccc(OCCc2nc(-c3ccccc3)oc2C)nc1)C(=O)O	%max	'='	6.0	%				UO_0000187					False	CHEMBL855681	Agonist activity at human PPAR alpha in a HepG2 cells by PPAR-GAL4 transactivation assay relative to GW-2331	F	BAO_0000219	cell-based format	Homo sapiens	None	None	HepG2	None	CHEMBL239	Peroxisome proliferator-activated receptor alpha	Homo sapiens	SINGLE PROTEIN	CHEMBL1139738	1	Scientific Literature	Bioorg. Med. Chem. Lett.	2006	CHEMBL3307718
CHEMBL218117		0	366.42	0	3.93	5	Cc1oc(-c2ccccc2)nc1CCOc1ccc(CC(C)C(=O)O)cn1	%max	'='	93.0	%				UO_0000187					False	CHEMBL855681	Agonist activity at human PPAR alpha in a HepG2 cells by PPAR-GAL4 transactivation assay relative to GW-2331	F	BAO_0000219	cell-based format	Homo sapiens	None	None	HepG2	None	CHEMBL239	Peroxisome proliferator-activated receptor alpha	Homo sapiens	SINGLE PROTEIN	CHEMBL1139738	1	Scientific Literature	Bioorg. Med. Chem. Lett.	2006	CHEMBL3307718
CHEMBL217907		0	433.46	0	3.71	35	Cc1oc(-c2ccc(C#N)cc2)nc1CCOc1ccc(CC2(C(=O)O)CCCO2)cn1	EC50	'='	314.0	nM	6.50			UO_0000065	15.00	0.28	2.79	5.49	False	CHEMBL853964	Displacement of radiolabeled GW-2331 from human PPAR alpha by SPA binding assay	B	BAO_0000357	single protein format	Homo sapiens	None	None	None	None	CHEMBL239	Peroxisome proliferator-activated receptor alpha	Homo sapiens	SINGLE PROTEIN	CHEMBL1139738	1	Scientific Literature	Bioorg. Med. Chem. Lett.	2006	None
CHEMBL221525		0	476.45	0	4.86	32	Cc1oc(-c2cccc(C(F)(F)F)c2)nc1CCOc1ccc(CC2(C(=O)O)CCCO2)cn1	EC50	'='	100.0	nM	7.00			UO_0000065	14.69	0.28	2.14	7.39	False	CHEMBL853964	Displacement of radiolabeled GW-2331 from human PPAR alpha by SPA binding assay	B	BAO_0000357	single protein format	Homo sapiens	None	None	None	None	CHEMBL239	Peroxisome proliferator-activated receptor alpha	Homo sapiens	SINGLE PROTEIN	CHEMBL1139738	1	Scientific Literature	Bioorg. Med. Chem. Lett.	2006	None
CHEMBL221184		0	422.48	0	4.15	27	Cc1ccc(-c2nc(CCOc3ccc(CC4(C(=O)O)CCCO4)cn3)c(C)o2)cc1	EC50	'='	31.0	nM	7.51			UO_0000065	17.77	0.33	3.36	7.93	False	CHEMBL853964	Displacement of radiolabeled GW-2331 from human PPAR alpha by SPA binding assay	B	BAO_0000357	single protein format	Homo sapiens	None	None	None	None	CHEMBL239	Peroxisome proliferator-activated receptor alpha	Homo sapiens	SINGLE PROTEIN	CHEMBL1139738	1	Scientific Literature	Bioorg. Med. Chem. Lett.	2006	None
CHEMBL220708		0	392.46	0	4.46	17	Cc1oc(-c2ccccc2)nc1CCOc1ccc(CC2(C(=O)O)CCC2)cn1	EC50	'='	633.0	nM	6.20			UO_0000065	15.79	0.29	1.74	7.25	False	CHEMBL853964	Displacement of radiolabeled GW-2331 from human PPAR alpha by SPA binding assay	B	BAO_0000357	single protein format	Homo sapiens	None	None	None	None	CHEMBL239	Peroxisome proliferator-activated receptor alpha	Homo sapiens	SINGLE PROTEIN	CHEMBL1139738	1	Scientific Literature	Bioorg. Med. Chem. Lett.	2006	None
CHEMBL218950		0	424.50	0	4.48	15	CCOC(CC)(Cc1ccc(OCCc2nc(-c3ccccc3)oc2C)nc1)C(=O)O	EC50	'='	15100.0	nM	4.82			UO_0000065	11.36	0.21	0.34	5.09	False	CHEMBL853964	Displacement of radiolabeled GW-2331 from human PPAR alpha by SPA binding assay	B	BAO_0000357	single protein format	Homo sapiens	None	None	None	None	CHEMBL239	Peroxisome proliferator-activated receptor alpha	Homo sapiens	SINGLE PROTEIN	CHEMBL1139738	1	Scientific Literature	Bioorg. Med. Chem. Lett.	2006	None
CHEMBL373874		0	382.42	0	3.31	12	COC(Cc1ccc(OCCc2nc(-c3ccccc3)oc2C)nc1)C(=O)O	EC50	'='	180.0	nM	6.75			UO_0000065	17.64	0.33	3.43	7.12	False	CHEMBL853964	Displacement of radiolabeled GW-2331 from human PPAR alpha by SPA binding assay	B	BAO_0000357	single protein format	Homo sapiens	None	None	None	None	CHEMBL239	Peroxisome proliferator-activated receptor alpha	Homo sapiens	SINGLE PROTEIN	CHEMBL1139738	1	Scientific Literature	Bioorg. Med. Chem. Lett.	2006	None
CHEMBL222107		0	408.50	0	4.96	9	Cc1oc(-c2ccccc2)nc1CCOc1ccc(CC(CC(C)C)C(=O)O)cn1	EC50	'='	430.0	nM	6.37			UO_0000065	15.59	0.29	1.41	7.45	False	CHEMBL853964	Displacement of radiolabeled GW-2331 from human PPAR alpha by SPA binding assay	B	BAO_0000357	single protein format	Homo sapiens	None	None	None	None	CHEMBL239	Peroxisome proliferator-activated receptor alpha	Homo sapiens	SINGLE PROTEIN	CHEMBL1139738	1	Scientific Literature	Bioorg. Med. Chem. Lett.	2006	None
CHEMBL121	ROSIGLITAZONE	4	357.44	0	2.49	rosiglitazone	CN(CCOc1ccc(CC2SC(=O)NC2=O)cc1)c1ccccn1	EC50	'='	3000.0	nM	5.52			UO_0000065	15.45	0.30	3.03	7.72	False	CHEMBL853964	Displacement of radiolabeled GW-2331 from human PPAR alpha by SPA binding assay	B	BAO_0000357	single protein format	Homo sapiens	None	None	None	None	CHEMBL239	Peroxisome proliferator-activated receptor alpha	Homo sapiens	SINGLE PROTEIN	CHEMBL1139738	1	Scientific Literature	Bioorg. Med. Chem. Lett.	2006	None
CHEMBL223356		0	379.46	0	4.83	9o	Cc1cc2cc(OCCCOc3ccc4c(c3)CC[C@H]4CC(=O)O)ccc2[nH]1	EC50	'>'	10000.0	nM				UO_0000065					False	CHEMBL920309	Agonist activity at human PPAR alpha by FRET assay	F	BAO_0000019	assay format	Homo sapiens	None	None	None	None	CHEMBL239	Peroxisome proliferator-activated receptor alpha	Homo sapiens	SINGLE PROTEIN	CHEMBL1142242	1	Scientific Literature	J. Med. Chem.	2007	None
CHEMBL427237		0	407.51	1	5.47	9l	CCCc1c(OCCCOc2ccc3c(c2)CC[C@H]3CC(=O)O)ccc2[nH]ccc12	EC50	'>'	10000.0	nM				UO_0000065					False	CHEMBL920309	Agonist activity at human PPAR alpha by FRET assay	F	BAO_0000019	assay format	Homo sapiens	None	None	None	None	CHEMBL239	Peroxisome proliferator-activated receptor alpha	Homo sapiens	SINGLE PROTEIN	CHEMBL1142242	1	Scientific Literature	J. Med. Chem.	2007	None
CHEMBL237485		0	507.38	2	5.98	28	Cc1cc(Oc2cccc(CNC(=O)c3cc4cc(Br)ccc4[nH]3)c2)ccc1CCC(=O)O	EC50	'='	2770.0	nM	5.56			UO_0000065					False	CHEMBL902599	Agonist activity at human PPARalpha expressed in CV1 cells by receptor transactivation assay	F	BAO_0000219	cell-based format	Homo sapiens	None	None	CV-1	None	CHEMBL239	Peroxisome proliferator-activated receptor alpha	Homo sapiens	SINGLE PROTEIN	CHEMBL1138336	1	Scientific Literature	Bioorg. Med. Chem. Lett.	2007	CHEMBL3308033
CHEMBL2113263		0	505.68	2	6.99	34p	CCCc1cc(-c2nc3c(s2)CCCC3)ccc1OCCCOc1ccc2c(c1)CC[C@H]2CC(=O)O	EC50	'='	5.0	nM	8.30			UO_0000065					False	CHEMBL920308	Agonist activity at human PPAR alpha expressed in CV1 cells by GAL4 transactivation assay	F	BAO_0000219	cell-based format	Homo sapiens	None	None	CV-1	None	CHEMBL239	Peroxisome proliferator-activated receptor alpha	Homo sapiens	SINGLE PROTEIN	CHEMBL1142242	1	Scientific Literature	J. Med. Chem.	2007	CHEMBL3308033
CHEMBL121	ROSIGLITAZONE	4	357.44	0	2.49	rosiglitazone	CN(CCOc1ccc(CC2SC(=O)NC2=O)cc1)c1ccccn1	EC50	'>'	10000.0	nM				UO_0000065					True	CHEMBL907892	Agonist activity at human PPAR alpha in HepG2 cells by PPAR-GAL4 transactivation assay	F	BAO_0000219	cell-based format	Homo sapiens	None	None	HepG2	None	CHEMBL239	Peroxisome proliferator-activated receptor alpha	Homo sapiens	SINGLE PROTEIN	CHEMBL1139747	1	Scientific Literature	Bioorg. Med. Chem. Lett.	2006	CHEMBL3307718
CHEMBL385974		0	409.44	0	3.24	21	Cc1oc(-c2ccccc2)nc1CCOc1ncc(CC2(C(=O)O)CCCO2)cn1	EC50	'>'	10000.0	nM				UO_0000065					False	CHEMBL907892	Agonist activity at human PPAR alpha in HepG2 cells by PPAR-GAL4 transactivation assay	F	BAO_0000219	cell-based format	Homo sapiens	None	None	HepG2	None	CHEMBL239	Peroxisome proliferator-activated receptor alpha	Homo sapiens	SINGLE PROTEIN	CHEMBL1139747	1	Scientific Literature	Bioorg. Med. Chem. Lett.	2006	CHEMBL3307718
CHEMBL220655		0	408.45	0	3.84	13	Cc1oc(-c2ccccc2)nc1CCOc1ccc(CC2(C(=O)O)CCCO2)nc1	EC50	'='	226.0	nM	6.65			UO_0000065					False	CHEMBL907892	Agonist activity at human PPAR alpha in HepG2 cells by PPAR-GAL4 transactivation assay	F	BAO_0000219	cell-based format	Homo sapiens	None	None	HepG2	None	CHEMBL239	Peroxisome proliferator-activated receptor alpha	Homo sapiens	SINGLE PROTEIN	CHEMBL1139747	1	Scientific Literature	Bioorg. Med. Chem. Lett.	2006	CHEMBL3307718
CHEMBL375370		0	442.90	0	4.50	17	Cc1oc(-c2ccc(Cl)cc2)nc1CCOc1ccc(CC2(C(=O)O)CCCO2)nc1	Activity	'='	122.0	%				UO_0000187					False	CHEMBL907894	Agonist activity at human PPAR alpha in HepG2 cells by PPAR-GAL4 transactivation assay relative to GW-2331	F	BAO_0000219	cell-based format	Homo sapiens	None	None	HepG2	None	CHEMBL239	Peroxisome proliferator-activated receptor alpha	Homo sapiens	SINGLE PROTEIN	CHEMBL1139747	1	Scientific Literature	Bioorg. Med. Chem. Lett.	2006	CHEMBL3307718
CHEMBL238745		0	445.56	1	5.17	20	Cc1cccc(-c2ncc(C)c(N(C)CCCOc3ccc4c(c3)CC[C@H]4CC(=O)O)n2)c1	EC50	'='	4390.0	nM	5.36			UO_0000065					False	CHEMBL885681	Agonist activity at human PPARalpha by FRET assay	F	BAO_0000019	assay format	Homo sapiens	None	None	None	None	CHEMBL239	Peroxisome proliferator-activated receptor alpha	Homo sapiens	SINGLE PROTEIN	CHEMBL1139054	1	Scientific Literature	Bioorg. Med. Chem. Lett.	2007	None
CHEMBL392058		0	487.47	1	5.98	5	Cc1cc(Oc2cccc(CNC(=O)c3ccc(C(F)(F)F)cc3)c2)ccc1OC(C)(C)C(=O)O	EC50	'='	1253.0	nM	5.90			UO_0000065					False	CHEMBL902599	Agonist activity at human PPARalpha expressed in CV1 cells by receptor transactivation assay	F	BAO_0000219	cell-based format	Homo sapiens	None	None	CV-1	None	CHEMBL239	Peroxisome proliferator-activated receptor alpha	Homo sapiens	SINGLE PROTEIN	CHEMBL1138336	1	Scientific Literature	Bioorg. Med. Chem. Lett.	2007	CHEMBL3308033
CHEMBL215127		0	474.60	1	6.43	11	CCc1ccc(OC(CC)CCOc2ccc(CCC(=O)O)c(C)c2)c(C(=O)c2ccccc2)c1	EC50	'='	2929.0	nM	5.53			UO_0000065					False	CHEMBL911537	Transactivation of human PPARalpha in CV1 cells by luciferase reporter gene assay	F	BAO_0000219	cell-based format	Homo sapiens	None	None	CV-1	None	CHEMBL239	Peroxisome proliferator-activated receptor alpha	Homo sapiens	SINGLE PROTEIN	CHEMBL1149342	1	Scientific Literature	J. Med. Chem.	2006	CHEMBL3308033
CHEMBL378068		0	460.57	1	6.04	8	CCc1ccc(OC(C)CCOc2ccc(CCC(=O)O)c(C)c2)c(C(=O)c2ccccc2)c1	EC50	'='	1529.0	nM	5.82			UO_0000065					False	CHEMBL911537	Transactivation of human PPARalpha in CV1 cells by luciferase reporter gene assay	F	BAO_0000219	cell-based format	Homo sapiens	None	None	CV-1	None	CHEMBL239	Peroxisome proliferator-activated receptor alpha	Homo sapiens	SINGLE PROTEIN	CHEMBL1149342	1	Scientific Literature	J. Med. Chem.	2006	CHEMBL3308033
CHEMBL241269		0	454.55	0	4.96	34	CCOc1csc(-c2ccc(OCCCOc3ccc4c(c3)CC[C@H]4CC(=O)O)nc2)n1	EC50	'='	807.0	nM	6.09			UO_0000065					False	CHEMBL885681	Agonist activity at human PPARalpha by FRET assay	F	BAO_0000019	assay format	Homo sapiens	None	None	None	None	CHEMBL239	Peroxisome proliferator-activated receptor alpha	Homo sapiens	SINGLE PROTEIN	CHEMBL1139054	1	Scientific Literature	Bioorg. Med. Chem. Lett.	2007	None
CHEMBL89996		0	468.55	1	6.49	15	CCO[C@@H](Cc1ccc(OC/C=C(/c2ccccc2)c2ccc(-c3ccco3)cc2)cc1)C(=O)O	Max	'='	198.0	%				UO_0000187					False	CHEMBL763891	In vitro Fold activation relative to maximum activation obtained with WY-14643 (~ 20-fold corresponded to 100%) for human peroxisome proliferator activated receptor alpha	B	BAO_0000357	single protein format	None	None	None	None	None	CHEMBL239	Peroxisome proliferator-activated receptor alpha	Homo sapiens	SINGLE PROTEIN	CHEMBL1136267	1	Scientific Literature	Bioorg. Med. Chem. Lett.	2003	None
CHEMBL374323		0	394.47	0	4.57	8	Cc1oc(-c2ccccc2)nc1CCOc1ccc(CC(C(=O)O)C(C)C)cn1	EC50	'='	426.0	nM	6.37			UO_0000065					False	CHEMBL855679	Agonist activity at human PPAR alpha in a HepG2 cells by PPAR-GAL4 transactivation assay	F	BAO_0000219	cell-based format	Homo sapiens	None	None	HepG2	None	CHEMBL239	Peroxisome proliferator-activated receptor alpha	Homo sapiens	SINGLE PROTEIN	CHEMBL1139738	1	Scientific Literature	Bioorg. Med. Chem. Lett.	2006	CHEMBL3307718
CHEMBL218117		0	366.42	0	3.93	5	Cc1oc(-c2ccccc2)nc1CCOc1ccc(CC(C)C(=O)O)cn1	EC50	'='	287.0	nM	6.54			UO_0000065					False	CHEMBL855679	Agonist activity at human PPAR alpha in a HepG2 cells by PPAR-GAL4 transactivation assay	F	BAO_0000219	cell-based format	Homo sapiens	None	None	HepG2	None	CHEMBL239	Peroxisome proliferator-activated receptor alpha	Homo sapiens	SINGLE PROTEIN	CHEMBL1139738	1	Scientific Literature	Bioorg. Med. Chem. Lett.	2006	CHEMBL3307718
CHEMBL426878		0	441.91	1	5.10	36	COC(Cc1ccc(OCCc2ccc(Oc3cccc(Cl)c3)cc2C)nc1)C(=O)O	%max	'='	100.0	%				UO_0000187					False	CHEMBL855681	Agonist activity at human PPAR alpha in a HepG2 cells by PPAR-GAL4 transactivation assay relative to GW-2331	F	BAO_0000219	cell-based format	Homo sapiens	None	None	HepG2	None	CHEMBL239	Peroxisome proliferator-activated receptor alpha	Homo sapiens	SINGLE PROTEIN	CHEMBL1139738	1	Scientific Literature	Bioorg. Med. Chem. Lett.	2006	CHEMBL3307718
CHEMBL213361		0	508.92	2	7.40	18	C[C@H](CCOc1ccc(CCC(=O)O)c(C(F)(F)F)c1)Oc1ccc(Cl)cc1Oc1ccccc1	EC50	'='	2067.0	nM	5.68			UO_0000065					False	CHEMBL911537	Transactivation of human PPARalpha in CV1 cells by luciferase reporter gene assay	F	BAO_0000219	cell-based format	Homo sapiens	None	None	CV-1	None	CHEMBL239	Peroxisome proliferator-activated receptor alpha	Homo sapiens	SINGLE PROTEIN	CHEMBL1149342	1	Scientific Literature	J. Med. Chem.	2006	CHEMBL3308033
CHEMBL215127		0	474.60	1	6.43	11	CCc1ccc(OC(CC)CCOc2ccc(CCC(=O)O)c(C)c2)c(C(=O)c2ccccc2)c1	IC50	'='	8919.0	nM	5.05			UO_0000065	10.64	0.20	-1.38	6.93	False	CHEMBL911536	Displacement of [3H]2-(4-{2-[3-(2,4-difluoro-phenyl)-1-heptyl-ureido]-ethyl}-phenoxy)-2-methyl-butyric acid from human PPARalpha by SPA	B	BAO_0000357	single protein format	Homo sapiens	None	None	None	None	CHEMBL239	Peroxisome proliferator-activated receptor alpha	Homo sapiens	SINGLE PROTEIN	CHEMBL1149342	1	Scientific Literature	J. Med. Chem.	2006	None
CHEMBL212911		0	460.57	1	6.04	9	CCc1ccc(O[C@H](C)CCOc2ccc(CCC(=O)O)c(C)c2)c(C(=O)c2ccccc2)c1	IC50	'='	4257.0	nM	5.37			UO_0000065	11.66	0.22	-0.67	7.37	True	CHEMBL911536	Displacement of [3H]2-(4-{2-[3-(2,4-difluoro-phenyl)-1-heptyl-ureido]-ethyl}-phenoxy)-2-methyl-butyric acid from human PPARalpha by SPA	B	BAO_0000357	single protein format	Homo sapiens	None	None	None	None	CHEMBL239	Peroxisome proliferator-activated receptor alpha	Homo sapiens	SINGLE PROTEIN	CHEMBL1149342	1	Scientific Literature	J. Med. Chem.	2006	None
CHEMBL377660		0	448.56	1	6.60	14	CCc1ccc(O[C@H](C)CCOc2ccc(CCC(=O)O)c(C)c2)c(Oc2ccccc2)c1	EC50	'='	1524.0	nM	5.82			UO_0000065					False	CHEMBL911537	Transactivation of human PPARalpha in CV1 cells by luciferase reporter gene assay	F	BAO_0000219	cell-based format	Homo sapiens	None	None	CV-1	None	CHEMBL239	Peroxisome proliferator-activated receptor alpha	Homo sapiens	SINGLE PROTEIN	CHEMBL1149342	1	Scientific Literature	J. Med. Chem.	2006	CHEMBL3308033
CHEMBL425431		0	427.42	0	4.67	28	CCCc1cc(C(F)(F)F)ncc1OCCCOc1ccc(OCC(=O)O)c(C)c1	EC50	'='	1330.0	nM	5.88			UO_0000065					False	CHEMBL854665	Activity at PPARalpha by luciferase reporter gene transactivation assay in COS7 cells	F	BAO_0000219	cell-based format	Homo sapiens	None	None	COS-7	None	CHEMBL239	Peroxisome proliferator-activated receptor alpha	Homo sapiens	SINGLE PROTEIN	CHEMBL1146916	1	Scientific Literature	Bioorg. Med. Chem. Lett.	2006	CHEMBL3307648
CHEMBL38943	GW501516	2	453.51	1	6.20	GW-501516	Cc1cc(SCc2sc(-c3ccc(C(F)(F)F)cc3)nc2C)ccc1OCC(=O)O	EC50	'='	10000.0	nM	5.00			UO_0000065					False	CHEMBL854665	Activity at PPARalpha by luciferase reporter gene transactivation assay in COS7 cells	F	BAO_0000219	cell-based format	Homo sapiens	None	None	COS-7	None	CHEMBL239	Peroxisome proliferator-activated receptor alpha	Homo sapiens	SINGLE PROTEIN	CHEMBL1146916	1	Scientific Literature	Bioorg. Med. Chem. Lett.	2006	CHEMBL3307648
CHEMBL325844		0	408.45	0	3.80	14	COC(=O)C(Cc1ccc(OCCOc2ccc3ccccc3c2)cc1)C(=O)OC	Max response	'='	264.0	%				UO_0000187					False	CHEMBL757777	In vitro transcription activation on human peroxisome proliferator activated receptor-alpha (PPAR alpha)	B	BAO_0000357	single protein format	None	None	None	None	None	CHEMBL239	Peroxisome proliferator-activated receptor alpha	Homo sapiens	SINGLE PROTEIN	CHEMBL1147472	1	Scientific Literature	Bioorg. Med. Chem. Lett.	2004	None
CHEMBL331388		0	394.42	0	3.71	16	COC(=O)C(Cc1ccc(OCCOc2ccc3ccccc3c2)cc1)C(=O)O	Max response	'='	264.0	%				UO_0000187					False	CHEMBL757777	In vitro transcription activation on human peroxisome proliferator activated receptor-alpha (PPAR alpha)	B	BAO_0000357	single protein format	None	None	None	None	None	CHEMBL239	Peroxisome proliferator-activated receptor alpha	Homo sapiens	SINGLE PROTEIN	CHEMBL1147472	1	Scientific Literature	Bioorg. Med. Chem. Lett.	2004	None
CHEMBL221755		0	435.47	1	5.69	10	Cc1cc(CCc2sc(-c3ccc(C(F)(F)F)cc3)nc2C)ccc1OCC(=O)O	Activity	'='	85.0	%				UO_0000187					False	CHEMBL854672	Agonist potency at PPARalpha expressed in CV1 cells relative to GW-590735	F	BAO_0000219	cell-based format	Homo sapiens	None	None	CV-1	None	CHEMBL239	Peroxisome proliferator-activated receptor alpha	Homo sapiens	SINGLE PROTEIN	CHEMBL1141367	1	Scientific Literature	J. Med. Chem.	2007	CHEMBL3308033
CHEMBL231527		0	562.61	2	7.08	11	CCCC(=O)c1ccc(OC(COc2ccc(C(F)(F)F)cc2)CSc2ccc(OCC(=O)O)c(C)c2)cc1	EC50	'>'	1000.0	nM				UO_0000065					False	CHEMBL889271	Activity at human PPARalpha receptor by cell based transactivation assay	B	BAO_0000219	cell-based format	Homo sapiens	None	None	None	None	CHEMBL239	Peroxisome proliferator-activated receptor alpha	Homo sapiens	SINGLE PROTEIN	CHEMBL1145374	1	Scientific Literature	Bioorg. Med. Chem. Lett.	2007	None
CHEMBL397449		0	522.54	2	6.10	10	COc1ccc(OC(COc2ccc(C(F)(F)F)cc2)CSc2ccc(OCC(=O)O)c(C)c2)cc1	EC50	'>'	1000.0	nM				UO_0000065					False	CHEMBL889271	Activity at human PPARalpha receptor by cell based transactivation assay	B	BAO_0000219	cell-based format	Homo sapiens	None	None	None	None	CHEMBL239	Peroxisome proliferator-activated receptor alpha	Homo sapiens	SINGLE PROTEIN	CHEMBL1145374	1	Scientific Literature	Bioorg. Med. Chem. Lett.	2007	None
CHEMBL231223		0	460.47	0	4.64	7R	COCO[C@H](COc1ccc(C(F)(F)F)cc1)CSc1ccc(OCC(=O)O)c(C)c1	EC50	'>'	1000.0	nM				UO_0000065					False	CHEMBL889271	Activity at human PPARalpha receptor by cell based transactivation assay	B	BAO_0000219	cell-based format	Homo sapiens	None	None	None	None	CHEMBL239	Peroxisome proliferator-activated receptor alpha	Homo sapiens	SINGLE PROTEIN	CHEMBL1145374	1	Scientific Literature	Bioorg. Med. Chem. Lett.	2007	None
CHEMBL395558		0	460.47	0	4.64	7	COCOC(COc1ccc(C(F)(F)F)cc1)CSc1ccc(OCC(=O)O)c(C)c1	EC50	'>'	1000.0	nM				UO_0000065					False	CHEMBL889271	Activity at human PPARalpha receptor by cell based transactivation assay	B	BAO_0000219	cell-based format	Homo sapiens	None	None	None	None	CHEMBL239	Peroxisome proliferator-activated receptor alpha	Homo sapiens	SINGLE PROTEIN	CHEMBL1145374	1	Scientific Literature	Bioorg. Med. Chem. Lett.	2007	None
CHEMBL213355		0	426.43	1	5.28	23	CCCc1cc(C(F)(F)F)ccc1OCCCOc1ccc(OCC(=O)O)c(C)c1	EC50	'='	103.0	nM	6.99			UO_0000065					False	CHEMBL854665	Activity at PPARalpha by luciferase reporter gene transactivation assay in COS7 cells	F	BAO_0000219	cell-based format	Homo sapiens	None	None	COS-7	None	CHEMBL239	Peroxisome proliferator-activated receptor alpha	Homo sapiens	SINGLE PROTEIN	CHEMBL1146916	1	Scientific Literature	Bioorg. Med. Chem. Lett.	2006	CHEMBL3307648
CHEMBL213132		0	358.43	0	4.04	6	CCCc1ccccc1OCCCOc1ccc(OCC(=O)OC)cc1	Activity						Not Active						False	CHEMBL854665	Activity at PPARalpha by luciferase reporter gene transactivation assay in COS7 cells	F	BAO_0000219	cell-based format	Homo sapiens	None	None	COS-7	None	CHEMBL239	Peroxisome proliferator-activated receptor alpha	Homo sapiens	SINGLE PROTEIN	CHEMBL1146916	1	Scientific Literature	Bioorg. Med. Chem. Lett.	2006	CHEMBL3307648
CHEMBL182230		0	430.50	1	5.33	1h	CO[C@@H](Cc1ccc(C#CCCCOc2ccc(Oc3ccccc3)cc2)cc1)C(=O)O	EC50	'='	2622.0	nM	5.58			UO_0000065	12.96	0.24	0.25	8.59	False	CHEMBL829293	Mean effective concentration against human peroxisome proliferator activated receptor alpha	B	BAO_0000357	single protein format	Homo sapiens	None	None	None	None	CHEMBL239	Peroxisome proliferator-activated receptor alpha	Homo sapiens	SINGLE PROTEIN	CHEMBL1145231	1	Scientific Literature	Bioorg. Med. Chem. Lett.	2005	None
CHEMBL244574		0	468.52	1	6.07	15	Cc1cc(SCc2nc(-c3ccc(C(F)(F)F)cc3)ns2)ccc1OC(C)(C)C(=O)O	EC50	'='	79.0	nM	7.10			UO_0000065					True	CHEMBL894877	Agonist activity at PPARalpha expressed in HEK293 cells by measuring Gal4 luciferase reporter activity	F	BAO_0000219	cell-based format	None	None	None	HEK293	None	CHEMBL239	Peroxisome proliferator-activated receptor alpha	Homo sapiens	SINGLE PROTEIN	CHEMBL1148700	1	Scientific Literature	J. Med. Chem.	2007	CHEMBL3307715
CHEMBL232597		0	484.52	1	5.95	45	Cc1cc(SCc2nsc(-c3ccc(OC(F)(F)F)cc3)n2)ccc1OC(C)(C)C(=O)O	Activity	'='	47.0	%				UO_0000187					False	CHEMBL894879	Agonist activity at PPARalpha expressed in HEK293 cells by measuring Gal4 luciferase reporter activity relative to (S)-2- {2-[1-Ethyl-3-(4-trifluoromethoxyphenyl)ureido] indan-5-ylsulfanyl}-2- methylpropionic acid	F	BAO_0000219	cell-based format	None	None	None	HEK293	None	CHEMBL239	Peroxisome proliferator-activated receptor alpha	Homo sapiens	SINGLE PROTEIN	CHEMBL1148700	1	Scientific Literature	J. Med. Chem.	2007	CHEMBL3307715
CHEMBL402100		0	487.43	1	5.57	6	Cc1nc(-c2ccc(C(F)(F)F)cc2)sc1C(=O)NCc1ccc(NC(=O)C(F)(F)F)cc1	EC50	'='	450.0	nM	6.35			UO_0000065					False	CHEMBL927779	Agonist activity at human PPARalpha assessed as receptor activation by cell based assay	F	BAO_0000219	cell-based format	Homo sapiens	None	None	None	None	CHEMBL239	Peroxisome proliferator-activated receptor alpha	Homo sapiens	SINGLE PROTEIN	CHEMBL1140804	1	Scientific Literature	Bioorg. Med. Chem. Lett.	2008	None
CHEMBL344282		0	437.54	0	3.66	19	Cc1ccc(Cn2nc(CCCc3ccc(OC(C)(C)C(=O)O)cc3)n(C)c2=O)cc1C	IC50	'='	12.0	nM	7.92			UO_0000065	18.10	0.34	4.26	9.17	True	CHEMBL765406	Inhibitory activity against human Peroxisome proliferator activated receptor alpha	B	BAO_0000357	single protein format	Homo sapiens	None	None	None	None	CHEMBL239	Peroxisome proliferator-activated receptor alpha	Homo sapiens	SINGLE PROTEIN	CHEMBL1145902	1	Scientific Literature	J. Med. Chem.	2003	None
CHEMBL239353		0	473.62	1	5.99	13	Cc1cnc(-c2ccc(C(C)C)cc2)nc1N(C)CCCOc1ccc2c(c1)CC[C@H]2CC(=O)O	EC50	'='	990.0	nM	6.00			UO_0000065					False	CHEMBL885681	Agonist activity at human PPARalpha by FRET assay	F	BAO_0000019	assay format	Homo sapiens	None	None	None	None	CHEMBL239	Peroxisome proliferator-activated receptor alpha	Homo sapiens	SINGLE PROTEIN	CHEMBL1139054	1	Scientific Literature	Bioorg. Med. Chem. Lett.	2007	None
CHEMBL125230		0	512.67	2	7.29	6	CC(C)(Oc1ccc(CCN(CCCCCC2CCCCC2)C(=O)Nc2ccc(F)cc2)cc1)C(=O)O	EC50	'='	150.0	nM	6.82			UO_0000065					False	CHEMBL763564	Compound was tested for agonist activity on human Peroxisome proliferator activated receptor alpha-Gal4 chimeric receptor in transfected CV-1 cells	F	BAO_0000219	cell-based format	None	None	None	CV-1	None	CHEMBL239	Peroxisome proliferator-activated receptor alpha	Homo sapiens	SINGLE PROTEIN	CHEMBL1132388	1	Scientific Literature	J. Med. Chem.	1999	CHEMBL3308033
CHEMBL39687		0	405.37	1	5.27	7e	Cc1nc(-c2ccc(C(F)(F)F)cc2)oc1COc1ccc(CCC(=O)O)cc1	EC50	'='	280.0	nM	6.55			UO_0000065	16.17	0.31	1.28	9.03	False	CHEMBL763854	Maximum transcriptional activation of human PPAR alpha receptor	B	BAO_0000357	single protein format	Homo sapiens	None	None	None	None	CHEMBL239	Peroxisome proliferator-activated receptor alpha	Homo sapiens	SINGLE PROTEIN	CHEMBL1136424	1	Scientific Literature	Bioorg. Med. Chem. Lett.	2003	None
CHEMBL247926		0	506.60	2	6.51	2i	Cc1oc(-c2ccccc2)nc1CCOc1ccc(CN(CC(=O)O)Cc2cccc3ccccc23)cc1	EC50	'='	21.0	nM	7.68			UO_0000065					False	CHEMBL886578	Agonist activity at PPARalpha receptor expressed in HEK293 cells by GAL4 transactivation assay	F	BAO_0000219	cell-based format	Homo sapiens	None	None	HEK293	None	CHEMBL239	Peroxisome proliferator-activated receptor alpha	Homo sapiens	SINGLE PROTEIN	CHEMBL1139149	1	Scientific Literature	Bioorg. Med. Chem. Lett.	2007	CHEMBL3307715
CHEMBL428748		0	484.60	1	5.79	1c	Cc1oc(-c2ccccc2)nc1CCOc1cccc(CN(CCCc2ccccc2)CC(=O)O)c1	EC50	'='	47.0	nM	7.33			UO_0000065					False	CHEMBL886578	Agonist activity at PPARalpha receptor expressed in HEK293 cells by GAL4 transactivation assay	F	BAO_0000219	cell-based format	Homo sapiens	None	None	HEK293	None	CHEMBL239	Peroxisome proliferator-activated receptor alpha	Homo sapiens	SINGLE PROTEIN	CHEMBL1139149	1	Scientific Literature	Bioorg. Med. Chem. Lett.	2007	CHEMBL3307715
CHEMBL245674		0	457.53	0	4.75	2k	Cc1oc(-c2ccccc2)nc1CCOc1ccc(CN(CC(=O)O)Cc2ccccn2)cc1	Activity						Not Active						False	CHEMBL886588	Displacement of fluorescein labeled ligand from PPARalpha receptor at 25 uM by fluorescence polarization assay	B	BAO_0000357	single protein format	Homo sapiens	None	None	None	None	CHEMBL239	Peroxisome proliferator-activated receptor alpha	Homo sapiens	SINGLE PROTEIN	CHEMBL1139149	1	Scientific Literature	Bioorg. Med. Chem. Lett.	2007	None
CHEMBL396696		0	506.60	2	6.51	2j	Cc1oc(-c2ccccc2)nc1CCOc1ccc(CN(CC(=O)O)Cc2ccc3ccccc3c2)cc1	IC50	'='	680.0	nM	6.17			UO_0000065	12.17	0.22	-0.34	8.14	False	CHEMBL886577	Displacement of fluorescein labeled ligand from PPARalpha receptor by fluorescence polarization assay	B	BAO_0000357	single protein format	Homo sapiens	None	None	None	None	CHEMBL239	Peroxisome proliferator-activated receptor alpha	Homo sapiens	SINGLE PROTEIN	CHEMBL1139149	1	Scientific Literature	Bioorg. Med. Chem. Lett.	2007	None
CHEMBL394968		0	500.60	2	5.37	2d	Cc1oc(-c2ccccc2)nc1CCOc1ccc(CN(CCOCc2ccccc2)CC(=O)O)cc1	IC50	'='	1800.0	nM	5.75			UO_0000065	11.48	0.21	0.37	6.76	False	CHEMBL886577	Displacement of fluorescein labeled ligand from PPARalpha receptor by fluorescence polarization assay	B	BAO_0000357	single protein format	Homo sapiens	None	None	None	None	CHEMBL239	Peroxisome proliferator-activated receptor alpha	Homo sapiens	SINGLE PROTEIN	CHEMBL1139149	1	Scientific Literature	Bioorg. Med. Chem. Lett.	2007	None
CHEMBL245656		0	548.64	2	7.15	1e	Cc1oc(-c2ccccc2)nc1CCOc1cccc(CN(CC(=O)O)Cc2cccc(Oc3ccccc3)c2)c1	IC50	'='	83.0	nM	7.08			UO_0000065	12.91	0.24	-0.07	8.33	False	CHEMBL886577	Displacement of fluorescein labeled ligand from PPARalpha receptor by fluorescence polarization assay	B	BAO_0000357	single protein format	Homo sapiens	None	None	None	None	CHEMBL239	Peroxisome proliferator-activated receptor alpha	Homo sapiens	SINGLE PROTEIN	CHEMBL1139149	1	Scientific Literature	Bioorg. Med. Chem. Lett.	2007	None
CHEMBL245674		0	457.53	0	4.75	2k	Cc1oc(-c2ccccc2)nc1CCOc1ccc(CN(CC(=O)O)Cc2ccccn2)cc1	EC50	'='	692.0	nM	6.16			UO_0000065					False	CHEMBL886578	Agonist activity at PPARalpha receptor expressed in HEK293 cells by GAL4 transactivation assay	F	BAO_0000219	cell-based format	Homo sapiens	None	None	HEK293	None	CHEMBL239	Peroxisome proliferator-activated receptor alpha	Homo sapiens	SINGLE PROTEIN	CHEMBL1139149	1	Scientific Literature	Bioorg. Med. Chem. Lett.	2007	CHEMBL3307715
CHEMBL373785		0	416.47	0	3.95	5	CCCc1c(OCCCOc2ccc(OCC(=O)OC)cc2)ccc(C(C)=O)c1O	Activity	'='	32.0	%				UO_0000187					False	CHEMBL854668	Activity at PPARalpha by luciferase reporter gene transactivation assay in COS7 cells relative to WY-14643 at 10 uM	F	BAO_0000219	cell-based format	Homo sapiens	None	None	COS-7	None	CHEMBL239	Peroxisome proliferator-activated receptor alpha	Homo sapiens	SINGLE PROTEIN	CHEMBL1146916	1	Scientific Literature	Bioorg. Med. Chem. Lett.	2006	CHEMBL3307648
CHEMBL314483		0	402.49	1	5.23	114	CCO[C@@H](Cc1ccc(OCC=C(c2ccccc2)c2ccccc2)cc1)C(=O)O	Kd	'='	6400.0	nM	5.19			UO_0000065	12.90	0.24	-0.04	9.31	False	CHEMBL880389	Binding affinity towards peroxisome proliferator activated receptor alpha	B	BAO_0000357	single protein format	Homo sapiens	None	None	None	None	CHEMBL239	Peroxisome proliferator-activated receptor alpha	Homo sapiens	SINGLE PROTEIN	CHEMBL1140446	1	Scientific Literature	J. Med. Chem.	2005	None
CHEMBL221489		0	422.48	0	4.15	19	Cc1cccc(-c2nc(CCOc3ccc(CC4(C(=O)O)CCCO4)nc3)c(C)o2)c1	Activity	'='	93.0	%				UO_0000187					False	CHEMBL907894	Agonist activity at human PPAR alpha in HepG2 cells by PPAR-GAL4 transactivation assay relative to GW-2331	F	BAO_0000219	cell-based format	Homo sapiens	None	None	HepG2	None	CHEMBL239	Peroxisome proliferator-activated receptor alpha	Homo sapiens	SINGLE PROTEIN	CHEMBL1139747	1	Scientific Literature	Bioorg. Med. Chem. Lett.	2006	CHEMBL3307718
CHEMBL255593		0	341.41	0	3.28	rac-10a	CCC(Cc1ccc(OC)c(CNC(=O)c2ccccc2)c1)C(=O)O	EC50	'='	1700.0	nM	5.77			UO_0000065					True	CHEMBL931806	Agonist activity at human recombinant PPARalpha in HEK293 cells by GAL4 transactivation assay	F	BAO_0000219	cell-based format	Homo sapiens	None	None	HEK293	None	CHEMBL239	Peroxisome proliferator-activated receptor alpha	Homo sapiens	SINGLE PROTEIN	CHEMBL1143130	1	Scientific Literature	Bioorg. Med. Chem. Lett.	2008	CHEMBL3307715
CHEMBL402840		0	503.68	2	6.53	12	CCCOc1ccc(C[C@H](CC)C(=O)O)cc1CNC(=O)c1ccc(C23CC4CC(CC(C4)C2)C3)cc1	EC50	'='	61.0	nM	7.21			UO_0000065					False	CHEMBL931806	Agonist activity at human recombinant PPARalpha in HEK293 cells by GAL4 transactivation assay	F	BAO_0000219	cell-based format	Homo sapiens	None	None	HEK293	None	CHEMBL239	Peroxisome proliferator-activated receptor alpha	Homo sapiens	SINGLE PROTEIN	CHEMBL1143130	1	Scientific Literature	Bioorg. Med. Chem. Lett.	2008	CHEMBL3307715
CHEMBL221399		0	548.30	2	7.21	8	Cc1cc(SCC=C(c2ccc(Br)cc2)c2ccc(Br)cc2)ccc1OCC(=O)O	EC50	'>'	10000.0	nM				UO_0000065					False	CHEMBL919529	Activity at human liver PPAR alpha expressed in HEK293 cells by PPAR-GAL4 transactivation assay	B	BAO_0000219	cell-based format	Homo sapiens	None	None	HEK293	None	CHEMBL239	Peroxisome proliferator-activated receptor alpha	Homo sapiens	SINGLE PROTEIN	CHEMBL1142981	1	Scientific Literature	J. Med. Chem.	2007	CHEMBL3307715
CHEMBL222560		0	502.20	2	6.35	5	O=C(O)Cc1cccc(OCC=C(c2ccc(Br)cc2)c2ccc(Br)cc2)c1	EC50	'>'	10000.0	nM				UO_0000065					False	CHEMBL919529	Activity at human liver PPAR alpha expressed in HEK293 cells by PPAR-GAL4 transactivation assay	B	BAO_0000219	cell-based format	Homo sapiens	None	None	HEK293	None	CHEMBL239	Peroxisome proliferator-activated receptor alpha	Homo sapiens	SINGLE PROTEIN	CHEMBL1142981	1	Scientific Literature	J. Med. Chem.	2007	CHEMBL3307715
CHEMBL981	FENOFIBRIC ACID	4	318.76	0	3.81	fenofibricacid	CC(C)(Oc1ccc(C(=O)c2ccc(Cl)cc2)cc1)C(=O)O	Efficacy	'>'	94.0	%				UO_0000187					False	CHEMBL919530	Activity at human liver PPAR alpha expressed in HEK293 cells by GAL4 transactivation assay relative to NNC61-4655	B	BAO_0000219	cell-based format	Homo sapiens	None	None	HEK293	None	CHEMBL239	Peroxisome proliferator-activated receptor alpha	Homo sapiens	SINGLE PROTEIN	CHEMBL1142981	1	Scientific Literature	J. Med. Chem.	2007	CHEMBL3307715
CHEMBL121	ROSIGLITAZONE	4	357.44	0	2.49	Rosiglitazone	CN(CCOc1ccc(CC2SC(=O)NC2=O)cc1)c1ccccn1	EC50	'>'	10000.0	nM				UO_0000065					True	CHEMBL896654	Agonist activity at human PPARalpha by transactivation assay	F	BAO_0000019	assay format	Homo sapiens	None	None	None	None	CHEMBL239	Peroxisome proliferator-activated receptor alpha	Homo sapiens	SINGLE PROTEIN	CHEMBL1149551	1	Scientific Literature	Bioorg. Med. Chem. Lett.	2007	None
CHEMBL446893		0	350.41	0	3.71	5, NNC 61-4655	CCO[C@@H](Cc1ccc(OC/C=C/C#Cc2ccccc2)cc1)C(=O)O	EC50	'='	10.0	nM	8.00			UO_0000065					True	CHEMBL896654	Agonist activity at human PPARalpha by transactivation assay	F	BAO_0000019	assay format	Homo sapiens	None	None	None	None	CHEMBL239	Peroxisome proliferator-activated receptor alpha	Homo sapiens	SINGLE PROTEIN	CHEMBL1149551	1	Scientific Literature	Bioorg. Med. Chem. Lett.	2007	None
CHEMBL234908		0	463.53	1	5.78	6q	Cc1cc(OC/C=C\C(C#Cc2ccccc2)c2cnc3ccccc3c2)ccc1OCC(=O)O	EC50	'='	4100.0	nM	5.39			UO_0000065					False	CHEMBL896654	Agonist activity at human PPARalpha by transactivation assay	F	BAO_0000019	assay format	Homo sapiens	None	None	None	None	CHEMBL239	Peroxisome proliferator-activated receptor alpha	Homo sapiens	SINGLE PROTEIN	CHEMBL1149551	1	Scientific Literature	Bioorg. Med. Chem. Lett.	2007	None
CHEMBL201832		0	427.39	0	4.44	10b	CCC(Cc1ccc(OC)c(C(=O)NCc2ccc(C(F)(F)F)cc2F)c1)C(=O)O	EC50	'='	20.0	nM	7.70			UO_0000065					False	CHEMBL867015	Agonist activity at PPARalpha transfected in HEK293 cells	F	BAO_0000219	cell-based format	Homo sapiens	None	None	HEK293	None	CHEMBL239	Peroxisome proliferator-activated receptor alpha	Homo sapiens	SINGLE PROTEIN	CHEMBL1149404	1	Scientific Literature	Bioorg. Med. Chem. Lett.	2006	CHEMBL3307715
CHEMBL119911		0	411.38	0	3.29	15	COc1ccc(CC(OC)C(=O)O)cc1C(=O)NCc1ccc(C(F)(F)F)cc1	EC50	'='	230.0	nM	6.64			UO_0000065					False	CHEMBL763845	In vitro effective concentration for agonist activity on human Peroxisome proliferator activated receptor alpha-Gal4 chimeric receptor in transfected KRP-297 cells	F	BAO_0000219	cell-based format	None	None	None	KRP-297	None	CHEMBL239	Peroxisome proliferator-activated receptor alpha	Homo sapiens	SINGLE PROTEIN	CHEMBL1145047	1	Scientific Literature	J. Med. Chem.	2003	None
CHEMBL213678		0	432.52	1	5.25	19	CCOC(Cc1ccc2c(ccn2Cc2nc(-c3ccc(CC)cc3)oc2C)c1)C(=O)O	Activity	'='	56.0	%				UO_0000187					False	CHEMBL868634	Activity at PPARalpha by luciferase reporter gene transactivation assay relative to farglitazar	F	BAO_0000019	assay format	Homo sapiens	None	None	None	None	CHEMBL239	Peroxisome proliferator-activated receptor alpha	Homo sapiens	SINGLE PROTEIN	CHEMBL1146855	1	Scientific Literature	Bioorg. Med. Chem. Lett.	2006	None
CHEMBL94716		0	533.69	2	7.60	16	CCCc1cc(Oc2ccc(C(C)(C)C)cc2)ccc1OCCCOc1cccc(C2SC(=O)NC2=O)c1	IC50	'>'	10000.0	nM				UO_0000065					False	CHEMBL764508	In vitro binding affinity against human Peroxisome proliferator activated receptor alpha	B	BAO_0000357	single protein format	None	None	None	None	None	CHEMBL239	Peroxisome proliferator-activated receptor alpha	Homo sapiens	SINGLE PROTEIN	CHEMBL1136170	1	Scientific Literature	Bioorg. Med. Chem. Lett.	2003	None
CHEMBL322086		0	341.41	0	3.28	8	CC[C@@H](Cc1ccc(OC)c(C(=O)NCc2ccccc2)c1)C(=O)O	EC50	'='	11400.0	nM	4.94			UO_0000065	14.48	0.27	1.66	6.54	False	CHEMBL763566	Transcriptional activation activity on human T279M-mutant Peroxisome proliferator activated receptor alpha expressed in CHO-K1 cells	B	BAO_0000219	cell-based format	Homo sapiens	None	None	CHO-K1	None	CHEMBL239	Peroxisome proliferator-activated receptor alpha	Homo sapiens	SINGLE PROTEIN	CHEMBL1136221	1	Scientific Literature	Bioorg. Med. Chem. Lett.	2003	CHEMBL3307512
CHEMBL322086		0	341.41	0	3.28	8	CC[C@@H](Cc1ccc(OC)c(C(=O)NCc2ccccc2)c1)C(=O)O	Ratio	'='	3.37										False	CHEMBL763897	Ratio of transcriptional activation of T279M mutant compared to wild type PPAR-GAL4 chimeric receptors in CHO-K1 cells	B	BAO_0000219	cell-based format	Homo sapiens	None	None	CHO-K1	None	CHEMBL239	Peroxisome proliferator-activated receptor alpha	Homo sapiens	SINGLE PROTEIN	CHEMBL1136221	1	Scientific Literature	Bioorg. Med. Chem. Lett.	2003	CHEMBL3307512
CHEMBL1933829		0	504.48	1	4.99	18a	CCCCCS(=O)(=O)NC(=O)CCc1cc(OCCCC)nn1Cc1ccc(Cl)cc1Cl	EC50	'>'	10000.0	nM				UO_0000065					False	CHEMBL1936608	Agonist activity at human PPARalpha expressed in COS-1 cells after 1 day by luciferase reporter gene transactivation assay	F	BAO_0000219	cell-based format	Homo sapiens	None	None	COS-1	None	CHEMBL239	Peroxisome proliferator-activated receptor alpha	Homo sapiens	SINGLE PROTEIN	CHEMBL1932914	1	Scientific Literature	Bioorg. Med. Chem.	2012	CHEMBL3308351
CHEMBL374296		0	394.47	0	4.71	7	CCCC(Cc1ccc(OCCc2nc(-c3ccccc3)oc2C)nc1)C(=O)O	EC50	'='	770.0	nM	6.11			UO_0000065					False	CHEMBL855679	Agonist activity at human PPAR alpha in a HepG2 cells by PPAR-GAL4 transactivation assay	F	BAO_0000219	cell-based format	Homo sapiens	None	None	HepG2	None	CHEMBL239	Peroxisome proliferator-activated receptor alpha	Homo sapiens	SINGLE PROTEIN	CHEMBL1139738	1	Scientific Literature	Bioorg. Med. Chem. Lett.	2006	CHEMBL3307718
CHEMBL374296		0	394.47	0	4.71	7	CCCC(Cc1ccc(OCCc2nc(-c3ccccc3)oc2C)nc1)C(=O)O	%max	'='	92.0	%				UO_0000187					False	CHEMBL855681	Agonist activity at human PPAR alpha in a HepG2 cells by PPAR-GAL4 transactivation assay relative to GW-2331	F	BAO_0000219	cell-based format	Homo sapiens	None	None	HepG2	None	CHEMBL239	Peroxisome proliferator-activated receptor alpha	Homo sapiens	SINGLE PROTEIN	CHEMBL1139738	1	Scientific Literature	Bioorg. Med. Chem. Lett.	2006	CHEMBL3307718
CHEMBL221123		0	408.45	0	3.84	(S)-19	Cc1oc(-c2ccccc2)nc1CCOc1ccc(C[C@]2(C(=O)O)CCCO2)cn1	EC50	'='	32.0	nM	7.50			UO_0000065	18.35	0.34	3.65	7.92	False	CHEMBL853964	Displacement of radiolabeled GW-2331 from human PPAR alpha by SPA binding assay	B	BAO_0000357	single protein format	Homo sapiens	None	None	None	None	CHEMBL239	Peroxisome proliferator-activated receptor alpha	Homo sapiens	SINGLE PROTEIN	CHEMBL1139738	1	Scientific Literature	Bioorg. Med. Chem. Lett.	2006	None
CHEMBL386957		0	408.45	0	3.84	19	Cc1oc(-c2ccccc2)nc1CCOc1ccc(CC2(C(=O)O)CCCO2)cn1	EC50	'='	78.0	nM	7.11			UO_0000065	17.40	0.32	3.27	7.51	False	CHEMBL853964	Displacement of radiolabeled GW-2331 from human PPAR alpha by SPA binding assay	B	BAO_0000357	single protein format	Homo sapiens	None	None	None	None	CHEMBL239	Peroxisome proliferator-activated receptor alpha	Homo sapiens	SINGLE PROTEIN	CHEMBL1139738	1	Scientific Literature	Bioorg. Med. Chem. Lett.	2006	None
CHEMBL221850		0	396.44	0	3.70	14	COC(C)(Cc1ccc(OCCc2nc(-c3ccccc3)oc2C)nc1)C(=O)O	EC50	'='	330.0	nM	6.48			UO_0000065	16.35	0.31	2.78	6.85	False	CHEMBL853964	Displacement of radiolabeled GW-2331 from human PPAR alpha by SPA binding assay	B	BAO_0000357	single protein format	Homo sapiens	None	None	None	None	CHEMBL239	Peroxisome proliferator-activated receptor alpha	Homo sapiens	SINGLE PROTEIN	CHEMBL1139738	1	Scientific Literature	Bioorg. Med. Chem. Lett.	2006	None
CHEMBL221923		0	408.50	0	4.96	10	Cc1oc(-c2ccccc2)nc1CCOc1ccc(CC(C(=O)O)C(C)(C)C)cn1	EC50	'='	9400.0	nM	5.03			UO_0000065	12.31	0.23	0.07	5.88	False	CHEMBL853964	Displacement of radiolabeled GW-2331 from human PPAR alpha by SPA binding assay	B	BAO_0000357	single protein format	Homo sapiens	None	None	None	None	CHEMBL239	Peroxisome proliferator-activated receptor alpha	Homo sapiens	SINGLE PROTEIN	CHEMBL1139738	1	Scientific Literature	Bioorg. Med. Chem. Lett.	2006	None
CHEMBL376325		0	380.44	0	4.32	6	CCC(Cc1ccc(OCCc2nc(-c3ccccc3)oc2C)nc1)C(=O)O	EC50	'='	1300.0	nM	5.89			UO_0000065	15.47	0.29	1.57	6.89	False	CHEMBL853964	Displacement of radiolabeled GW-2331 from human PPAR alpha by SPA binding assay	B	BAO_0000357	single protein format	Homo sapiens	None	None	None	None	CHEMBL239	Peroxisome proliferator-activated receptor alpha	Homo sapiens	SINGLE PROTEIN	CHEMBL1139738	1	Scientific Literature	Bioorg. Med. Chem. Lett.	2006	None
CHEMBL220499		0	422.48	0	4.09	22	Cc1oc(-c2ccccc2)nc1CCOc1ccc(CC2(C(=O)O)CCOCC2)cn1	Inhibition	'='	2.0	%				UO_0000187					False	CHEMBL853966	Displacement of radiolabeled GW-2331 from human PPAR alpha by SPA assay at 11 uM	B	BAO_0000357	single protein format	Homo sapiens	None	None	None	None	CHEMBL239	Peroxisome proliferator-activated receptor alpha	Homo sapiens	SINGLE PROTEIN	CHEMBL1139738	1	Scientific Literature	Bioorg. Med. Chem. Lett.	2006	None
CHEMBL121	ROSIGLITAZONE	4	357.44	0	2.49	rosiglitazone	CN(CCOc1ccc(CC2SC(=O)NC2=O)cc1)c1ccccn1	Efficacy	'>'	24.0	%				UO_0000187					False	CHEMBL919530	Activity at human liver PPAR alpha expressed in HEK293 cells by GAL4 transactivation assay relative to NNC61-4655	B	BAO_0000219	cell-based format	Homo sapiens	None	None	HEK293	None	CHEMBL239	Peroxisome proliferator-activated receptor alpha	Homo sapiens	SINGLE PROTEIN	CHEMBL1142981	1	Scientific Literature	J. Med. Chem.	2007	CHEMBL3307715
CHEMBL222560		0	502.20	2	6.35	5	O=C(O)Cc1cccc(OCC=C(c2ccc(Br)cc2)c2ccc(Br)cc2)c1	Efficacy	'>'	19.0	%				UO_0000187					False	CHEMBL919530	Activity at human liver PPAR alpha expressed in HEK293 cells by GAL4 transactivation assay relative to NNC61-4655	B	BAO_0000219	cell-based format	Homo sapiens	None	None	HEK293	None	CHEMBL239	Peroxisome proliferator-activated receptor alpha	Homo sapiens	SINGLE PROTEIN	CHEMBL1142981	1	Scientific Literature	J. Med. Chem.	2007	CHEMBL3307715
CHEMBL1833984		0	1089.23	None	None	4	CC1(C)CC[C@]2(C(=O)O[C@@H]3O[C@H](CO)[C@@H](O)[C@H](O)[C@H]3O)CC[C@]3(C)C(=CC[C@@H]4[C@@]5(C)CC[C@H](O[C@@H]6O[C@H](C(=O)O)[C@@H](O)[C@H](O[C@@H]7O[C@H](CO)[C@@H](O)[C@H](O)[C@H]7O)[C@H]6O[C@@H]6OC[C@H](O)[C@H](O)[C@H]6O)C(C)(C)[C@@H]5CC[C@]43C)[C@@H]2C1	Activity						Not Active						False	CHEMBL1837887	Transactivation of Gal4-fused PPARalpha ligand binding domain expressed in human HepG2 cells co-transfected with pFR-Luc and pRL-CMV at 0.1 to 10 uM after 20 hrs by dual-luciferase reporter gene assay	B	BAO_0000219	cell-based format	None	None	None	HepG2	None	CHEMBL239	Peroxisome proliferator-activated receptor alpha	Homo sapiens	SINGLE PROTEIN	CHEMBL1833865	1	Scientific Literature	Bioorg. Med. Chem. Lett.	2011	CHEMBL3307718
CHEMBL234589		0	472.48	1	6.71	10q	O=C(O)Cc1csc2cc(OCc3ccc(COc4ccc(C(F)(F)F)cc4)cc3)ccc12	IC50	'='	229.0	nM	6.64			UO_0000065	14.05	0.27	-0.07	11.91	True	CHEMBL896467	Displacement of [3H]2-(4-(2-(3-(2,4-difluorophenyl)-1-heptylureido)ethyl)phenoxy)-2-methylbutanoic acid from human PPARalpha after 30 mins by SPA	B	BAO_0000357	single protein format	Homo sapiens	None	None	None	None	CHEMBL239	Peroxisome proliferator-activated receptor alpha	Homo sapiens	SINGLE PROTEIN	CHEMBL1149526	1	Scientific Literature	Bioorg. Med. Chem. Lett.	2007	None
CHEMBL234169		0	497.95	1	7.21	10h	Cc1nc(-c2ccc(C(F)(F)F)cc2)sc1COc1cc(Cl)c2c(CC(=O)O)csc2c1	IC50	'='	1040.0	nM	5.98			UO_0000065	12.02	0.26	-1.23	10.07	False	CHEMBL896467	Displacement of [3H]2-(4-(2-(3-(2,4-difluorophenyl)-1-heptylureido)ethyl)phenoxy)-2-methylbutanoic acid from human PPARalpha after 30 mins by SPA	B	BAO_0000357	single protein format	Homo sapiens	None	None	None	None	CHEMBL239	Peroxisome proliferator-activated receptor alpha	Homo sapiens	SINGLE PROTEIN	CHEMBL1149526	1	Scientific Literature	Bioorg. Med. Chem. Lett.	2007	None
CHEMBL246624		0	467.57	1	6.25	51	O=C(O)C[C@@H]1CCc2cc(OCCc3nc(-c4ccccc4)oc3CCc3ccccc3)ccc21	EC50	'='	10000.0	nM	5.00			UO_0000065					False	CHEMBL924198	Agonist activity at PPARalpha by FRET assay	F	BAO_0000019	assay format	None	None	None	None	None	CHEMBL239	Peroxisome proliferator-activated receptor alpha	Homo sapiens	SINGLE PROTEIN	CHEMBL1140686	1	Scientific Literature	Bioorg. Med. Chem. Lett.	2007	None
CHEMBL247660		0	405.49	1	5.34	48	CCc1oc(-c2ccc(C)cc2)nc1CCOc1ccc2c(c1)CC[C@H]2CC(=O)O	EC50	'='	1020.0	nM	5.99			UO_0000065					False	CHEMBL924198	Agonist activity at PPARalpha by FRET assay	F	BAO_0000019	assay format	None	None	None	None	None	CHEMBL239	Peroxisome proliferator-activated receptor alpha	Homo sapiens	SINGLE PROTEIN	CHEMBL1140686	1	Scientific Literature	Bioorg. Med. Chem. Lett.	2007	None
CHEMBL428929		0	466.58	1	6.19	40	Cc1c(CCOc2ccc3c(c2)CC[C@H]3CC(=O)O)nc(-c2ccc(-c3ccccc3)cc2)n1C	EC50	'='	10000.0	nM	5.00			UO_0000065					False	CHEMBL924198	Agonist activity at PPARalpha by FRET assay	F	BAO_0000019	assay format	None	None	None	None	None	CHEMBL239	Peroxisome proliferator-activated receptor alpha	Homo sapiens	SINGLE PROTEIN	CHEMBL1140686	1	Scientific Literature	Bioorg. Med. Chem. Lett.	2007	None
CHEMBL219668		0	507.65	2	6.63	34v	CCCc1cc(-c2nc(C)c(C(C)=O)s2)ccc1OCCCOc1ccc2c(c1)CC[C@H]2CC(=O)O	EC50	'='	175.0	nM	6.76			UO_0000065					False	CHEMBL920309	Agonist activity at human PPAR alpha by FRET assay	F	BAO_0000019	assay format	Homo sapiens	None	None	None	None	CHEMBL239	Peroxisome proliferator-activated receptor alpha	Homo sapiens	SINGLE PROTEIN	CHEMBL1142242	1	Scientific Literature	J. Med. Chem.	2007	None
CHEMBL221044		0	509.67	2	5.99	34r	CCCc1cc(C2=NC3OCCCC3S2)ccc1OCCCOc1ccc2c(c1)CC[C@H]2CC(=O)O	EC50	'='	923.0	nM	6.04			UO_0000065					False	CHEMBL913182	Agonist activity at Syrian Golden hamster PPAR alpha	F	BAO_0000019	assay format	Mesocricetus auratus	None	None	None	None	CHEMBL239	Peroxisome proliferator-activated receptor alpha	Homo sapiens	SINGLE PROTEIN	CHEMBL1142242	1	Scientific Literature	J. Med. Chem.	2007	None
CHEMBL437364		0	484.52	1	6.42	6p	Cc1cc2cc(C(C#Cc3ccc(F)cc3)/C=C\COc3ccc(OCC(=O)O)c(C)c3)ccc2o1	EC50	'>'	10000.0	nM				UO_0000065					False	CHEMBL896654	Agonist activity at human PPARalpha by transactivation assay	F	BAO_0000019	assay format	Homo sapiens	None	None	None	None	CHEMBL239	Peroxisome proliferator-activated receptor alpha	Homo sapiens	SINGLE PROTEIN	CHEMBL1149551	1	Scientific Literature	Bioorg. Med. Chem. Lett.	2007	None
CHEMBL234691		0	521.41	2	5.48	6j	Cc1cc(OC/C=C\C(C#Cc2ccc(CO)cc2)c2ccc(Br)cc2)ccc1OCC(=O)O	%max	'>'	12.0	%				UO_0000187					False	CHEMBL896655	Agonist activity at human PPARalpha by transactivation assay relative to NNC 61-4655	F	BAO_0000019	assay format	Homo sapiens	None	None	None	None	CHEMBL239	Peroxisome proliferator-activated receptor alpha	Homo sapiens	SINGLE PROTEIN	CHEMBL1149551	1	Scientific Literature	Bioorg. Med. Chem. Lett.	2007	None
CHEMBL169	URSOLIC ACID	2	456.71	1	7.09	UA	C[C@@H]1[C@H]2C3=CC[C@@H]4[C@@]5(C)CC[C@H](O)C(C)(C)[C@@H]5CC[C@@]4(C)[C@]3(C)CC[C@@]2(C(=O)O)CC[C@H]1C	Activity	'='	195.0	%				UO_0000187					False	CHEMBL1839608	Agonist activity at PPARalpha in human HepG2 cells assessed as up-regulation of PPARalpha mRNA expression at 80 uM by quantitative PCR analysis	F	BAO_0000219	cell-based format	Homo sapiens	None	None	HepG2	None	CHEMBL239	Peroxisome proliferator-activated receptor alpha	Homo sapiens	SINGLE PROTEIN	CHEMBL1833889	1	Scientific Literature	Bioorg. Med. Chem. Lett.	2011	CHEMBL3307718
CHEMBL169	URSOLIC ACID	2	456.71	1	7.09	UA	C[C@@H]1[C@H]2C3=CC[C@@H]4[C@@]5(C)CC[C@H](O)C(C)(C)[C@@H]5CC[C@@]4(C)[C@]3(C)CC[C@@]2(C(=O)O)CC[C@H]1C	Activity	'='	23.0	%				UO_0000187					False	CHEMBL1839611	Agonist activity at PPARalpha in human HepG2 cells assessed as down-regulation of FAS mRNA expression at 80 uM by quantitative PCR analysis	F	BAO_0000219	cell-based format	Homo sapiens	None	None	HepG2	None	CHEMBL239	Peroxisome proliferator-activated receptor alpha	Homo sapiens	SINGLE PROTEIN	CHEMBL1833889	1	Scientific Literature	Bioorg. Med. Chem. Lett.	2011	CHEMBL3307718
CHEMBL87928		0	468.55	1	6.49	14	CCO[C@@H](Cc1ccc(OC/C=C(\c2ccccc2)c2ccc(-c3ccco3)cc2)cc1)C(=O)O	EC50	'='	300.0	nM	6.52			UO_0000065	13.92	0.25	0.03	9.47	False	CHEMBL760607	In vitro activation of human peroxisome proliferator activated receptor alpha	B	BAO_0000357	single protein format	None	None	None	None	None	CHEMBL239	Peroxisome proliferator-activated receptor alpha	Homo sapiens	SINGLE PROTEIN	CHEMBL1136267	1	Scientific Literature	Bioorg. Med. Chem. Lett.	2003	None
CHEMBL281791		0	555.74	2	7.69	6j	Cc1ccc(NC(=O)N(CCCCC2CCCCC2)CCc2ccc(SC(C)(C)C(=O)O)cc2)cc1[N+](=O)[O-]	EC50	'='	20.0	nM	7.70			UO_0000065	13.85	0.27	0.01	6.83	False	CHEMBL760611	In vitro transcriptional activation in CV-1 cells expressing human Gal4-PPAR alpha ligand binding domain	B	BAO_0000219	cell-based format	None	None	None	CV-1	None	CHEMBL239	Peroxisome proliferator-activated receptor alpha	Homo sapiens	SINGLE PROTEIN	CHEMBL1134264	1	Scientific Literature	Bioorg. Med. Chem. Lett.	2001	CHEMBL3308033
CHEMBL2113106		0	385.50	1	5.13	24b	CCCCCOc1nc2ccccc2cc1C(O)C/C=C\CCCC(=O)OC	EC50	'='	1300.0	nM	5.89			UO_0000065					False	CHEMBL883720	In vitro effective concentration against human peroxisome proliferator activated receptor alpha/Gal4 in transactivation assay	F	BAO_0000019	assay format	Homo sapiens	None	None	None	None	CHEMBL239	Peroxisome proliferator-activated receptor alpha	Homo sapiens	SINGLE PROTEIN	CHEMBL1142837	1	Scientific Literature	Bioorg. Med. Chem. Lett.	2005	None
CHEMBL2113106		0	385.50	1	5.13	24b	CCCCCOc1nc2ccccc2cc1C(O)C/C=C\CCCC(=O)OC	Transactivation	'='	278.0	%				UO_0000187					False	CHEMBL857463	In vitro activity against human peroxisome proliferator activated alpha /Gal4 in cell-based transactivation assay	F	BAO_0000219	cell-based format	Homo sapiens	None	None	None	None	CHEMBL239	Peroxisome proliferator-activated receptor alpha	Homo sapiens	SINGLE PROTEIN	CHEMBL1142837	1	Scientific Literature	Bioorg. Med. Chem. Lett.	2005	None
CHEMBL196139		0	335.44	0	3.97	16b	CCCCCOc1ncccc1C(O)C/C=C/CCCC(=O)OC	Transactivation	'='	121.0	%				UO_0000187					False	CHEMBL857463	In vitro activity against human peroxisome proliferator activated alpha /Gal4 in cell-based transactivation assay	F	BAO_0000219	cell-based format	Homo sapiens	None	None	None	None	CHEMBL239	Peroxisome proliferator-activated receptor alpha	Homo sapiens	SINGLE PROTEIN	CHEMBL1142837	1	Scientific Literature	Bioorg. Med. Chem. Lett.	2005	None
CHEMBL410478		0	510.59	2	5.64	16	C/C(=C/C(=O)c1ccccc1)N[C@@H](Cc1ccc(OCCc2nc(-c3ccccc3)oc2C)cc1)C(=O)O	EC50	'='	2.0	nM	8.70			UO_0000065	17.04	0.31	3.06	8.56	False	CHEMBL831811	Effective concentration against human peroxisome proliferator activated receptor alpha in Gal4 transactivation assay	B	BAO_0000357	single protein format	Homo sapiens	None	None	None	None	CHEMBL239	Peroxisome proliferator-activated receptor alpha	Homo sapiens	SINGLE PROTEIN	CHEMBL1137204	1	Scientific Literature	J. Med. Chem.	2004	None
CHEMBL120570		0	483.63	1	6.22	2	CCCc1cc(OC2CCCCC2)ccc1OCCCOc1cccc(C2SC(=O)NC2=O)c1	IC50	'='	1400.0	nM	5.85			UO_0000065	12.10	0.24	-0.37	7.93	False	CHEMBL765405	In vitro binding affinity was tested towards human Peroxisome proliferator activated receptor alpha	B	BAO_0000357	single protein format	None	None	None	None	None	CHEMBL239	Peroxisome proliferator-activated receptor alpha	Homo sapiens	SINGLE PROTEIN	CHEMBL1136294	1	Scientific Literature	Bioorg. Med. Chem. Lett.	2003	None
CHEMBL53746		0	533.69	2	7.50	22	CCCc1cc(Oc2ccc(CC(C)C)cc2)ccc1OCCCOc1ccc(C2SC(=O)NC2=O)cc1	IC50	'>'	50000.0	nM				UO_0000065					False	CHEMBL760263	In vitro binding affinity against human PPAR alpha (peroxisome proliferator-activated alpha receptor)	B	BAO_0000357	single protein format	None	None	None	None	None	CHEMBL239	Peroxisome proliferator-activated receptor alpha	Homo sapiens	SINGLE PROTEIN	CHEMBL1136397	1	Scientific Literature	Bioorg. Med. Chem. Lett.	2003	None
CHEMBL3355866		0	549.63	2	6.93	1h	C/C(=C\C(=O)c1ccccc1)NC(Cc1ccc(OCCOc2ccc(/N=N/c3ccccc3)cc2)cc1)C(=O)O	EC50						Not Active						False	CHEMBL3372993	Agonist activity at human GAL4-PPARalpha ligand binding domain expressed in human HepG2 cells by luciferase reporter gene assay	B	BAO_0000219	cell-based format	Homo sapiens	None	None	HepG2	None	CHEMBL239	Peroxisome proliferator-activated receptor alpha	Homo sapiens	SINGLE PROTEIN	CHEMBL3352447	1	Scientific Literature	Eur. J. Med. Chem.	2015	CHEMBL3307718
CHEMBL295416	PIRINIXIC ACID	0	323.81	0	3.67	WY-14643	Cc1cccc(Nc2cc(Cl)nc(SCC(=O)O)n2)c1C	Emax	'='	100.0	%				UO_0000187					True	CHEMBL3372994	Agonist activity at human GAL4-PPARalpha ligand binding domain expressed in human HepG2 cells assessed as maximum fold induction by luciferase reporter gene assay relative to Wy-14643	B	BAO_0000219	cell-based format	Homo sapiens	None	None	HepG2	None	CHEMBL239	Peroxisome proliferator-activated receptor alpha	Homo sapiens	SINGLE PROTEIN	CHEMBL3352447	1	Scientific Literature	Eur. J. Med. Chem.	2015	CHEMBL3307718
CHEMBL3355865		0	629.68	2	8.10	1g	C/C(=C\C(=O)c1ccccc1)NC(Cc1ccc(OCCCOc2ccc(/C=C/c3ccc(C(F)(F)F)cc3)cc2)cc1)C(=O)O	EC50						Not Active						False	CHEMBL3372993	Agonist activity at human GAL4-PPARalpha ligand binding domain expressed in human HepG2 cells by luciferase reporter gene assay	B	BAO_0000219	cell-based format	Homo sapiens	None	None	HepG2	None	CHEMBL239	Peroxisome proliferator-activated receptor alpha	Homo sapiens	SINGLE PROTEIN	CHEMBL3352447	1	Scientific Literature	Eur. J. Med. Chem.	2015	CHEMBL3307718
CHEMBL672	FENOFIBRATE	4	360.84	0	4.68	Fenofibrate	CC(C)OC(=O)C(C)(C)Oc1ccc(C(=O)c2ccc(Cl)cc2)cc1	Ki						Not Determined						False	CHEMBL841785	Binding affinity for human peroxisome proliferator activated receptor alpha	B	BAO_0000357	single protein format	Homo sapiens	None	None	None	None	CHEMBL239	Peroxisome proliferator-activated receptor alpha	Homo sapiens	SINGLE PROTEIN	CHEMBL1137204	1	Scientific Literature	J. Med. Chem.	2004	None
CHEMBL672	FENOFIBRATE	4	360.84	0	4.68	Fenofibrate	CC(C)OC(=O)C(C)(C)Oc1ccc(C(=O)c2ccc(Cl)cc2)cc1	EC50	'='	30000.0	nM	4.52			UO_0000065	12.53	0.25	-0.16	8.60	True	CHEMBL831811	Effective concentration against human peroxisome proliferator activated receptor alpha in Gal4 transactivation assay	B	BAO_0000357	single protein format	Homo sapiens	None	None	None	None	CHEMBL239	Peroxisome proliferator-activated receptor alpha	Homo sapiens	SINGLE PROTEIN	CHEMBL1137204	1	Scientific Literature	J. Med. Chem.	2004	None
CHEMBL153057		0	402.44	0	3.86	L-165041	CCCc1c(OCCCOc2ccc(OCC(=O)O)cc2)ccc(C(C)=O)c1O	Emax						Not Active						False	CHEMBL3372994	Agonist activity at human GAL4-PPARalpha ligand binding domain expressed in human HepG2 cells assessed as maximum fold induction by luciferase reporter gene assay relative to Wy-14643	B	BAO_0000219	cell-based format	Homo sapiens	None	None	HepG2	None	CHEMBL239	Peroxisome proliferator-activated receptor alpha	Homo sapiens	SINGLE PROTEIN	CHEMBL3352447	1	Scientific Literature	Eur. J. Med. Chem.	2015	CHEMBL3307718
CHEMBL87380		0	430.54	1	5.85	16	CCO[C@@H](Cc1ccc(OCC=C(c2ccc(C)cc2)c2ccc(C)cc2)cc1)C(=O)O	Max	'='	192.0	%				UO_0000187					False	CHEMBL763891	In vitro Fold activation relative to maximum activation obtained with WY-14643 (~ 20-fold corresponded to 100%) for human peroxisome proliferator activated receptor alpha	B	BAO_0000357	single protein format	None	None	None	None	None	CHEMBL239	Peroxisome proliferator-activated receptor alpha	Homo sapiens	SINGLE PROTEIN	CHEMBL1136267	1	Scientific Literature	Bioorg. Med. Chem. Lett.	2003	None
CHEMBL225017		0	516.23	2	6.74	3	O=C(O)CCc1cccc(OCC=C(c2ccc(Br)cc2)c2ccc(Br)cc2)c1	Efficacy	'<'	10.0	%				UO_0000187					False	CHEMBL919530	Activity at human liver PPAR alpha expressed in HEK293 cells by GAL4 transactivation assay relative to NNC61-4655	B	BAO_0000219	cell-based format	Homo sapiens	None	None	HEK293	None	CHEMBL239	Peroxisome proliferator-activated receptor alpha	Homo sapiens	SINGLE PROTEIN	CHEMBL1142981	1	Scientific Literature	J. Med. Chem.	2007	CHEMBL3307715
CHEMBL24038	RAGAGLITAZAR	0	419.48	1	5.04	(-)6	CCO[C@@H](Cc1ccc(OCCN2c3ccccc3Oc3ccccc32)cc1)C(=O)O	Fold activation	'='	10.87										False	CHEMBL762532	Transcriptional activation of Peroxisome proliferator-activator receptor (PPAR) alpha expressed in HEK 293T cells at 50 uM	F	BAO_0000219	cell-based format	Homo sapiens	None	None	HEK-293T	None	CHEMBL239	Peroxisome proliferator-activated receptor alpha	Homo sapiens	SINGLE PROTEIN	CHEMBL1134556	1	Scientific Literature	J. Med. Chem.	2001	CHEMBL3706569
CHEMBL219661		0	393.48	0	4.86	17o	CCCc1cc(C#N)ccc1OCCCOc1ccc2c(c1)CC[C@H]2CC(=O)O	EC50	'='	3950.0	nM	5.40			UO_0000065					False	CHEMBL920309	Agonist activity at human PPAR alpha by FRET assay	F	BAO_0000019	assay format	Homo sapiens	None	None	None	None	CHEMBL239	Peroxisome proliferator-activated receptor alpha	Homo sapiens	SINGLE PROTEIN	CHEMBL1142242	1	Scientific Literature	J. Med. Chem.	2007	None
CHEMBL219686		0	436.47	1	6.01	17n	CCCc1cc(C(F)(F)F)ccc1OCCCOc1ccc2c(c1)CC[C@H]2CC(=O)O	EC50	'='	1140.0	nM	5.94			UO_0000065					False	CHEMBL920309	Agonist activity at human PPAR alpha by FRET assay	F	BAO_0000019	assay format	Homo sapiens	None	None	None	None	CHEMBL239	Peroxisome proliferator-activated receptor alpha	Homo sapiens	SINGLE PROTEIN	CHEMBL1142242	1	Scientific Literature	J. Med. Chem.	2007	None
CHEMBL373605		0	410.39	0	4.94	17d	O=C(O)C[C@@H]1CCc2cc(OCCCOc3ccc(OC(F)(F)F)cc3)ccc21	EC50	'='	6800.0	nM	5.17			UO_0000065					False	CHEMBL920309	Agonist activity at human PPAR alpha by FRET assay	F	BAO_0000019	assay format	Homo sapiens	None	None	None	None	CHEMBL239	Peroxisome proliferator-activated receptor alpha	Homo sapiens	SINGLE PROTEIN	CHEMBL1142242	1	Scientific Literature	J. Med. Chem.	2007	None
CHEMBL220422		0	394.39	1	5.06	17c	O=C(O)C[C@@H]1CCc2cc(OCCCOc3ccc(C(F)(F)F)cc3)ccc21	EC50	'='	1610.0	nM	5.79			UO_0000065					False	CHEMBL920309	Agonist activity at human PPAR alpha by FRET assay	F	BAO_0000019	assay format	Homo sapiens	None	None	None	None	CHEMBL239	Peroxisome proliferator-activated receptor alpha	Homo sapiens	SINGLE PROTEIN	CHEMBL1142242	1	Scientific Literature	J. Med. Chem.	2007	None
CHEMBL220448		0	404.47	0	4.50	29f	O=C(O)C[C@@H]1CCc2cc(OCCCOc3ccc(-c4cncnc4)cc3)ccc21	EC50	'='	7280.0	nM	5.14			UO_0000065					False	CHEMBL920309	Agonist activity at human PPAR alpha by FRET assay	F	BAO_0000019	assay format	Homo sapiens	None	None	None	None	CHEMBL239	Peroxisome proliferator-activated receptor alpha	Homo sapiens	SINGLE PROTEIN	CHEMBL1142242	1	Scientific Literature	J. Med. Chem.	2007	None
CHEMBL219688		0	492.52	1	5.88	17x	Cc1cc(-c2nc(C(F)(F)F)ns2)ccc1OCCCOc1ccc2c(c1)CC[C@H]2CC(=O)O	EC50	'='	520.0	nM	6.28			UO_0000065					False	CHEMBL920309	Agonist activity at human PPAR alpha by FRET assay	F	BAO_0000019	assay format	Homo sapiens	None	None	None	None	CHEMBL239	Peroxisome proliferator-activated receptor alpha	Homo sapiens	SINGLE PROTEIN	CHEMBL1142242	1	Scientific Literature	J. Med. Chem.	2007	None
CHEMBL220124		0	439.53	1	5.17	34b	COc1cc(-c2nccs2)ccc1OCCCOc1ccc2c(c1)CC[C@H]2CC(=O)O	EC50	'='	255.0	nM	6.59			UO_0000065					False	CHEMBL920309	Agonist activity at human PPAR alpha by FRET assay	F	BAO_0000019	assay format	Homo sapiens	None	None	None	None	CHEMBL239	Peroxisome proliferator-activated receptor alpha	Homo sapiens	SINGLE PROTEIN	CHEMBL1142242	1	Scientific Literature	J. Med. Chem.	2007	None
CHEMBL374901		0	451.59	1	6.12	34a	CCCc1cc(-c2nccs2)ccc1OCCCOc1ccc2c(c1)CC[C@H]2CC(=O)O	EC50	'='	111.0	nM	6.96			UO_0000065					False	CHEMBL920309	Agonist activity at human PPAR alpha by FRET assay	F	BAO_0000019	assay format	Homo sapiens	None	None	None	None	CHEMBL239	Peroxisome proliferator-activated receptor alpha	Homo sapiens	SINGLE PROTEIN	CHEMBL1142242	1	Scientific Literature	J. Med. Chem.	2007	None
CHEMBL356382		0	576.65	2	6.62	12	COc1ccc(-c2nc(CCOc3ccc(C[C@H](Nc4ccccc4C(=O)c4ccccc4)C(=O)O)cc3)c(C)o2)cc1	EC50	'='	389.05	nM	6.41			UO_0000065					True	CHEMBL756485	In vitro transactivation of Peroxisome proliferator activated receptor alpha.	F	BAO_0000019	assay format	None	None	None	None	None	CHEMBL239	Peroxisome proliferator-activated receptor alpha	Homo sapiens	SINGLE PROTEIN	CHEMBL1131423	1	Scientific Literature	J. Med. Chem.	1998	None
CHEMBL356707		0	586.76	2	5.78	19	Cc1sc(NCCCN(C)C)nc1CCOc1ccc(C[C@H](Nc2ccccc2C(=O)c2ccccc2)C(=O)O)cc1	EC50	'<'	10000.0	nM				UO_0000065					False	CHEMBL756485	In vitro transactivation of Peroxisome proliferator activated receptor alpha.	F	BAO_0000019	assay format	None	None	None	None	None	CHEMBL239	Peroxisome proliferator-activated receptor alpha	Homo sapiens	SINGLE PROTEIN	CHEMBL1131423	1	Scientific Literature	J. Med. Chem.	1998	None
CHEMBL322690		0	624.52	2	7.21	21	CC(C)(Oc1cccc(CCCN(C(=O)COc2ccc(Cl)c(Cl)c2)c2cccc(-c3ncon3)c2C2CC2)c1)C(=O)O	EC50	'='	230.0	nM	6.64			UO_0000065					False	CHEMBL764653	Agonistic transcriptional activity in CV-1 cells expressing Gal4-PPAR alpha chimera	F	BAO_0000219	cell-based format	Homo sapiens	None	None	CV-1	None	CHEMBL239	Peroxisome proliferator-activated receptor alpha	Homo sapiens	SINGLE PROTEIN	CHEMBL1133842	1	Scientific Literature	Bioorg. Med. Chem. Lett.	2001	CHEMBL3308033
CHEMBL380837		0	474.91	1	6.36	14	CC(C)(Oc1cccc(OCCCOc2ccc(Oc3ccc(F)cc3)cc2Cl)c1)C(=O)O	EC50	'='	21.0	nM	7.68			UO_0000065					False	CHEMBL867230	Transactivation by human PPAR alpha in COS1 cells	F	BAO_0000219	cell-based format	Homo sapiens	None	None	COS-1	None	CHEMBL239	Peroxisome proliferator-activated receptor alpha	Homo sapiens	SINGLE PROTEIN	CHEMBL1139027	1	Scientific Literature	Bioorg. Med. Chem. Lett.	2006	CHEMBL3308351
CHEMBL205777		0	492.49	1	6.01	37	CC[C@@](C)(Cc1ccc(OCCCOc2ccc3c(C(F)(F)F)cc(=O)oc3c2C)cc1)C(=O)O	IC50	'='	49.0	nM	7.31			UO_0000065	14.84	0.29	1.30	8.50	False	CHEMBL867227	Binding affinity to human PPAR alpha	B	BAO_0000357	single protein format	Homo sapiens	None	None	None	None	CHEMBL239	Peroxisome proliferator-activated receptor alpha	Homo sapiens	SINGLE PROTEIN	CHEMBL1139027	1	Scientific Literature	Bioorg. Med. Chem. Lett.	2006	None
CHEMBL205803		0	474.90	1	6.17	28	CC[C@@](C)(Cc1ccc(OCCCOc2ccc(OCC(F)(F)F)cc2Cl)cc1)C(=O)O	EC50	'='	7.8	nM	8.11			UO_0000065					False	CHEMBL867230	Transactivation by human PPAR alpha in COS1 cells	F	BAO_0000219	cell-based format	Homo sapiens	None	None	COS-1	None	CHEMBL239	Peroxisome proliferator-activated receptor alpha	Homo sapiens	SINGLE PROTEIN	CHEMBL1139027	1	Scientific Literature	Bioorg. Med. Chem. Lett.	2006	CHEMBL3308351
CHEMBL203338		0	500.99	2	7.55	22	CCC(CC)(Cc1ccc(OCCCOc2ccc(Oc3ccc(F)cc3)cc2Cl)cc1)C(=O)O	EC50	'='	2.7	nM	8.57			UO_0000065					False	CHEMBL867230	Transactivation by human PPAR alpha in COS1 cells	F	BAO_0000219	cell-based format	Homo sapiens	None	None	COS-1	None	CHEMBL239	Peroxisome proliferator-activated receptor alpha	Homo sapiens	SINGLE PROTEIN	CHEMBL1139027	1	Scientific Literature	Bioorg. Med. Chem. Lett.	2006	CHEMBL3308351
CHEMBL1075772		0	389.86	0	4.81	25e	Cc1cc(OCc2nc(-c3ccc(Cl)cc3)cs2)ccc1OCC(=O)O	EC50	'>'	10000.0	nM				UO_0000065					False	CHEMBL1114854	Agonist activity at human PPARalpha ligand binding domain expressed in human 293T cells co-transfected with Gal4-DBD by luciferase transactivation assay	B	BAO_0000219	cell-based format	Homo sapiens	None	None	293T	None	CHEMBL239	Peroxisome proliferator-activated receptor alpha	Homo sapiens	SINGLE PROTEIN	CHEMBL1153748	1	Scientific Literature	J. Med. Chem.	2010	None
CHEMBL1081424		0	423.41	1	5.18	25g	Cc1cc(OCc2nc(-c3ccc(C(F)(F)F)cc3)cs2)ccc1OCC(=O)O	EC50	'>'	10000.0	nM				UO_0000065					False	CHEMBL1114854	Agonist activity at human PPARalpha ligand binding domain expressed in human 293T cells co-transfected with Gal4-DBD by luciferase transactivation assay	B	BAO_0000219	cell-based format	Homo sapiens	None	None	293T	None	CHEMBL239	Peroxisome proliferator-activated receptor alpha	Homo sapiens	SINGLE PROTEIN	CHEMBL1153748	1	Scientific Literature	J. Med. Chem.	2010	None
CHEMBL1082116		0	446.53	1	5.53	25q	Cc1ccc(-c2sc(COc3ccc(OCC(=O)O)c(C)c3)nc2-c2cccnc2)cc1	EC50	'>'	10000.0	nM				UO_0000065					False	CHEMBL1114854	Agonist activity at human PPARalpha ligand binding domain expressed in human 293T cells co-transfected with Gal4-DBD by luciferase transactivation assay	B	BAO_0000219	cell-based format	Homo sapiens	None	None	293T	None	CHEMBL239	Peroxisome proliferator-activated receptor alpha	Homo sapiens	SINGLE PROTEIN	CHEMBL1153748	1	Scientific Literature	J. Med. Chem.	2010	None
CHEMBL1081601		0	513.47	2	6.39	29ab	COc1ccc(-c2nc(COc3ccc(OCC(=O)O)c(C)c3)oc2-c2ccc(C(F)(F)F)cc2)cc1	EC50	'>'	10000.0	nM				UO_0000065					False	CHEMBL1114854	Agonist activity at human PPARalpha ligand binding domain expressed in human 293T cells co-transfected with Gal4-DBD by luciferase transactivation assay	B	BAO_0000219	cell-based format	Homo sapiens	None	None	293T	None	CHEMBL239	Peroxisome proliferator-activated receptor alpha	Homo sapiens	SINGLE PROTEIN	CHEMBL1153748	1	Scientific Literature	J. Med. Chem.	2010	None
CHEMBL1079618		0	501.56	2	6.58	29o	COc1ccc(-c2nc(COc3ccc(OCC(=O)O)c(C)c3)sc2-c2cc3ccccc3o2)cc1	EC50	'>'	10000.0	nM				UO_0000065					False	CHEMBL1114854	Agonist activity at human PPARalpha ligand binding domain expressed in human 293T cells co-transfected with Gal4-DBD by luciferase transactivation assay	B	BAO_0000219	cell-based format	Homo sapiens	None	None	293T	None	CHEMBL239	Peroxisome proliferator-activated receptor alpha	Homo sapiens	SINGLE PROTEIN	CHEMBL1153748	1	Scientific Literature	J. Med. Chem.	2010	None
CHEMBL1075723		0	614.64	2	7.21	35v	Cc1cc(OCc2nc(-c3ccc(C(=O)N(C)C(C)C)cc3)c(-c3ccc(OC(F)(F)F)cc3)s2)ccc1OCC(=O)O	Efficacy	'='	65.0	%				UO_0000187					False	CHEMBL1114857	Agonist activity at human PPARalpha ligand binding domain expressed in human 293T cells co-transfected with Gal4-DBD by luciferase transactivation assay relative to KRP297	B	BAO_0000219	cell-based format	Homo sapiens	None	None	293T	None	CHEMBL239	Peroxisome proliferator-activated receptor alpha	Homo sapiens	SINGLE PROTEIN	CHEMBL1153748	1	Scientific Literature	J. Med. Chem.	2010	None
CHEMBL176075		0	473.01	1	6.79	34	CC[C@]1(C(=O)O)CCc2ccc(OCCCOc3ccc(C4CCCCC4)cc3Cl)cc2O1	EC50	'='	5.0	nM	8.30			UO_0000065					False	CHEMBL838125	Agonist activity against human PPARalpha in COS-1 cell Gal4 assay	F	BAO_0000219	cell-based format	Homo sapiens	None	None	COS-1	None	CHEMBL239	Peroxisome proliferator-activated receptor alpha	Homo sapiens	SINGLE PROTEIN	CHEMBL1140266	1	Scientific Literature	Bioorg. Med. Chem. Lett.	2005	CHEMBL3308351
CHEMBL180928		0	474.86	1	5.30	55	C[C@@]1(C(=O)O)CCc2ccc(OCCCOc3ccc(OCC(F)(F)F)cc3Cl)cc2O1	EC50						Not Active						False	CHEMBL834097	Agonist activity against human PPARalpha in COS-1 cell Gal4 assay; NA= Not active (less than 20% activation at 10 uM)	F	BAO_0000219	cell-based format	Homo sapiens	None	None	COS-1	None	CHEMBL239	Peroxisome proliferator-activated receptor alpha	Homo sapiens	SINGLE PROTEIN	CHEMBL1140266	1	Scientific Literature	Bioorg. Med. Chem. Lett.	2005	CHEMBL3308351
CHEMBL1087778	OLEOSIDE DIMETHYL ESTER	0	418.40	1	-1.66	8	C/C=C1\[C@H](O[C@@H]2O[C@H](CO)[C@@H](O)[C@H](O)[C@H]2O)OC=C(C(=O)OC)[C@H]1CC(=O)OC	Activity	'='	27.9	%				UO_0000187					False	CHEMBL1103143	Activation of PPARalpha transfected into HEK cells at 100 uM by luciferase assay	B	BAO_0000219	cell-based format	None	None	None	HEK293	None	CHEMBL239	Peroxisome proliferator-activated receptor alpha	Homo sapiens	SINGLE PROTEIN	CHEMBL1154829	1	Scientific Literature	J. Nat. Prod.	2010	CHEMBL3307715
CHEMBL295416	PIRINIXIC ACID	0	323.81	0	3.67	WY-14643	Cc1cccc(Nc2cc(Cl)nc(SCC(=O)O)n2)c1C	Activity	'='	17.3	%				UO_0000187					False	CHEMBL1103146	Activation of PPARalpha transfected into HEK cells at 0.01 uM by luciferase assay	B	BAO_0000219	cell-based format	None	None	None	HEK293	None	CHEMBL239	Peroxisome proliferator-activated receptor alpha	Homo sapiens	SINGLE PROTEIN	CHEMBL1154829	1	Scientific Literature	J. Nat. Prod.	2010	CHEMBL3307715
CHEMBL279053	L-165461	0	447.98	1	6.18	4	CCCc1c(OCCCSc2ccc(CC(=O)O)cc2Cl)ccc2c(CC)noc12	IC50	'='	570.0	nM	6.24			UO_0000065	13.94	0.28	0.06	8.61	True	CHEMBL765404	In vitro binding affinity for human PPAR alpha in SPA	B	BAO_0000357	single protein format	Homo sapiens	None	None	None	None	CHEMBL239	Peroxisome proliferator-activated receptor alpha	Homo sapiens	SINGLE PROTEIN	CHEMBL1136679	1	Scientific Literature	Bioorg. Med. Chem. Lett.	2003	None
CHEMBL86688		0	481.39	1	5.99	13	CCO[C@@H](Cc1ccc(OC/C=C(/c2ccccc2)c2ccc(Br)cc2)cc1)C(=O)O	EC50	'='	2200.0	nM	5.66			UO_0000065	11.75	0.25	-0.33	10.15	True	CHEMBL760607	In vitro activation of human peroxisome proliferator activated receptor alpha	B	BAO_0000357	single protein format	None	None	None	None	None	CHEMBL239	Peroxisome proliferator-activated receptor alpha	Homo sapiens	SINGLE PROTEIN	CHEMBL1136267	1	Scientific Literature	Bioorg. Med. Chem. Lett.	2003	None
CHEMBL470382		0	374.46	0	4.19	7	C=C(COc1ccc(OC)cc1)CSc1ccc(OCC(=O)O)c(C)c1	EC50	'>'	1000.0	nM				UO_0000065					False	CHEMBL1028133	Activity at PPARalpha	B	BAO_0000357	single protein format	None	None	None	None	None	CHEMBL239	Peroxisome proliferator-activated receptor alpha	Homo sapiens	SINGLE PROTEIN	CHEMBL1152720	1	Scientific Literature	Bioorg. Med. Chem. Lett.	2009	None
CHEMBL363154		0	446.81	0	4.52	22 (racemic)	O=C(O)C1Cc2cc(OCCCOc3ccc(OCC(F)(F)F)cc3Cl)ccc2O1	EC50						Not Determined						False	CHEMBL825012	Effective concentration against human PPAR-alpha in Gal4 transactivation assay; ND is not determined	F	BAO_0000019	assay format	Homo sapiens	None	None	None	None	CHEMBL239	Peroxisome proliferator-activated receptor alpha	Homo sapiens	SINGLE PROTEIN	CHEMBL1144356	1	Scientific Literature	J. Med. Chem.	2005	None
CHEMBL192638		0	474.86	1	5.30	23 (racemic)	CCC1(C(=O)O)Cc2cc(OCCCOc3ccc(OCC(F)(F)F)cc3Cl)ccc2O1	EC50	'='	34.0	nM	7.47			UO_0000065					False	CHEMBL824851	Effective concentration against human PPAR-alpha in Gal4 transactivation assay	F	BAO_0000019	assay format	Homo sapiens	None	None	None	None	CHEMBL239	Peroxisome proliferator-activated receptor alpha	Homo sapiens	SINGLE PROTEIN	CHEMBL1144356	1	Scientific Literature	J. Med. Chem.	2005	None
CHEMBL232597		0	484.52	1	5.95	45	Cc1cc(SCc2nsc(-c3ccc(OC(F)(F)F)cc3)n2)ccc1OC(C)(C)C(=O)O	EC50	'='	656.0	nM	6.18			UO_0000065					True	CHEMBL894877	Agonist activity at PPARalpha expressed in HEK293 cells by measuring Gal4 luciferase reporter activity	F	BAO_0000219	cell-based format	None	None	None	HEK293	None	CHEMBL239	Peroxisome proliferator-activated receptor alpha	Homo sapiens	SINGLE PROTEIN	CHEMBL1148700	1	Scientific Literature	J. Med. Chem.	2007	CHEMBL3307715
CHEMBL242007		0	510.56	2	6.48	57	Cc1cc(SCc2nc(-c3ccc(OC(F)(F)F)cc3)ns2)ccc1OC1(C(=O)O)CCCC1	Activity	'='	31.0	%				UO_0000187					False	CHEMBL894879	Agonist activity at PPARalpha expressed in HEK293 cells by measuring Gal4 luciferase reporter activity relative to (S)-2- {2-[1-Ethyl-3-(4-trifluoromethoxyphenyl)ureido] indan-5-ylsulfanyl}-2- methylpropionic acid	F	BAO_0000219	cell-based format	None	None	None	HEK293	None	CHEMBL239	Peroxisome proliferator-activated receptor alpha	Homo sapiens	SINGLE PROTEIN	CHEMBL1148700	1	Scientific Literature	J. Med. Chem.	2007	CHEMBL3307715
CHEMBL364774		0	387.40	1	5.38	8	CCCc1cc2c(C(F)(F)F)noc2c(CCC)c1OC(C)(CC)C(=O)O	IC50	'='	100.0	nM	7.00			UO_0000065	18.07	0.35	1.62	9.65	False	CHEMBL828434	Inhibition of human Peroxisome proliferator activated receptor alpha binding	B	BAO_0000357	single protein format	Homo sapiens	None	None	None	None	CHEMBL239	Peroxisome proliferator-activated receptor alpha	Homo sapiens	SINGLE PROTEIN	CHEMBL1143558	1	Scientific Literature	J. Med. Chem.	2005	None
CHEMBL107367	FARGLITAZAR	2	546.62	2	6.61	GI 262570	Cc1oc(-c2ccccc2)nc1CCOc1ccc(C[C@H](Nc2ccccc2C(=O)c2ccccc2)C(=O)O)cc1	IC50	'='	2870.0	nM	5.54			UO_0000065	10.14	0.18	-1.07	5.45	False	CHEMBL886577	Displacement of fluorescein labeled ligand from PPARalpha receptor by fluorescence polarization assay	B	BAO_0000357	single protein format	Homo sapiens	None	None	None	None	CHEMBL239	Peroxisome proliferator-activated receptor alpha	Homo sapiens	SINGLE PROTEIN	CHEMBL1139149	1	Scientific Literature	Bioorg. Med. Chem. Lett.	2007	None
CHEMBL500272		0	619.68	2	7.10	1, GW-6471	CCC(=O)NC[C@H](Cc1ccc(OCCc2nc(-c3ccccc3)oc2C)cc1)N/C(C)=C\C(=O)c1ccc(C(F)(F)F)cc1	IC50	'='	240.0	nM	6.62			UO_0000065	10.68	0.20	-0.48	7.08	False	CHEMBL1000233	Inhibition of PPARalpha receptor	B	BAO_0000357	single protein format	None	None	None	None	None	CHEMBL239	Peroxisome proliferator-activated receptor alpha	Homo sapiens	SINGLE PROTEIN	CHEMBL1138491	1	Scientific Literature	J. Med. Chem.	2009	None
CHEMBL118576		0	385.42	0	2.83	20	O=C(O)C(Cc1ccc(OCCOc2ccc3c(c2)NCCC3)cc1)C(=O)O	Max response						Not Determined						False	CHEMBL882284	In vitro transcriptional activation by human peroxisome proliferator activated receptor-alpha (PPAR alpha); ND=no data	B	BAO_0000357	single protein format	Homo sapiens	None	None	None	None	CHEMBL239	Peroxisome proliferator-activated receptor alpha	Homo sapiens	SINGLE PROTEIN	CHEMBL1147472	1	Scientific Literature	Bioorg. Med. Chem. Lett.	2004	None
CHEMBL246486		0	590.80	2	9.74	14	CCO[C@@H](Cc1ccc(OC/C=C/c2cc(-c3ccc(C(C)(C)C)cc3)cc(-c3ccc(C(C)(C)C)cc3)c2)cc1)C(=O)O	EC50	'='	14000.0	nM	4.85			UO_0000065					False	CHEMBL887186	Agonist activity at human PPARalpha by transactivation assay	F	BAO_0000019	assay format	Homo sapiens	None	None	None	None	CHEMBL239	Peroxisome proliferator-activated receptor alpha	Homo sapiens	SINGLE PROTEIN	CHEMBL1139897	1	Scientific Literature	Bioorg. Med. Chem. Lett.	2007	None
CHEMBL1082114		0	529.47	2	6.27	29ad	COc1ccc(-c2nc(COc3ccc(OCC(=O)O)c(C)c3)oc2-c2ccc(OC(F)(F)F)cc2)cc1	EC50	'>'	10000.0	nM				UO_0000065					False	CHEMBL1114854	Agonist activity at human PPARalpha ligand binding domain expressed in human 293T cells co-transfected with Gal4-DBD by luciferase transactivation assay	B	BAO_0000219	cell-based format	Homo sapiens	None	None	293T	None	CHEMBL239	Peroxisome proliferator-activated receptor alpha	Homo sapiens	SINGLE PROTEIN	CHEMBL1153748	1	Scientific Literature	J. Med. Chem.	2010	None
CHEMBL221489		0	422.48	0	4.15	19	Cc1cccc(-c2nc(CCOc3ccc(CC4(C(=O)O)CCCO4)nc3)c(C)o2)c1	EC50	'='	867.0	nM	6.06			UO_0000065					False	CHEMBL907892	Agonist activity at human PPAR alpha in HepG2 cells by PPAR-GAL4 transactivation assay	F	BAO_0000219	cell-based format	Homo sapiens	None	None	HepG2	None	CHEMBL239	Peroxisome proliferator-activated receptor alpha	Homo sapiens	SINGLE PROTEIN	CHEMBL1139747	1	Scientific Literature	Bioorg. Med. Chem. Lett.	2006	CHEMBL3307718
CHEMBL218487		0	408.45	0	3.84	(S)-13	Cc1oc(-c2ccccc2)nc1CCOc1ccc(C[C@]2(C(=O)O)CCCO2)nc1	Activity	'='	97.0	%				UO_0000187					False	CHEMBL907894	Agonist activity at human PPAR alpha in HepG2 cells by PPAR-GAL4 transactivation assay relative to GW-2331	F	BAO_0000219	cell-based format	Homo sapiens	None	None	HepG2	None	CHEMBL239	Peroxisome proliferator-activated receptor alpha	Homo sapiens	SINGLE PROTEIN	CHEMBL1139747	1	Scientific Literature	Bioorg. Med. Chem. Lett.	2006	CHEMBL3307718
CHEMBL218784		0	396.47	0	3.98	25h	CC(C)(Oc1ccc(CNC(=O)c2cnc(-c3ccccc3)s2)cc1)C(=O)O	Activity	'='	107.0	%				UO_0000187					False	CHEMBL854672	Agonist potency at PPARalpha expressed in CV1 cells relative to GW-590735	F	BAO_0000219	cell-based format	Homo sapiens	None	None	CV-1	None	CHEMBL239	Peroxisome proliferator-activated receptor alpha	Homo sapiens	SINGLE PROTEIN	CHEMBL1141367	1	Scientific Literature	J. Med. Chem.	2007	CHEMBL3308033
CHEMBL188751		0	424.58	1	6.59	39	CCCc1cc(C(=O)CC)cc(CCC)c1O[C@H](C(=O)O)c1ccc(CC(C)C)cc1	EC50	'='	39.0	nM	7.41			UO_0000065					False	CHEMBL832683	Agonist response against human PPAR alpha in transactivation assay	F	BAO_0000019	assay format	Homo sapiens	None	None	None	None	CHEMBL239	Peroxisome proliferator-activated receptor alpha	Homo sapiens	SINGLE PROTEIN	CHEMBL1140307	1	Scientific Literature	J. Med. Chem.	2005	None
CHEMBL121	ROSIGLITAZONE	4	357.44	0	2.49	Rosiglitazone	CN(CCOc1ccc(CC2SC(=O)NC2=O)cc1)c1ccccn1	EC50	'>'	10000.0	nM				UO_0000065					True	CHEMBL839772	Effective concentration against human Peroxisome proliferator activated receptor alpha in Gal4 transactivation assay	B	BAO_0000357	single protein format	Homo sapiens	None	None	None	None	CHEMBL239	Peroxisome proliferator-activated receptor alpha	Homo sapiens	SINGLE PROTEIN	CHEMBL1143558	1	Scientific Literature	J. Med. Chem.	2005	None
CHEMBL247720		0	500.55	2	5.09	2e	Cc1oc(-c2ccccc2)nc1CCOc1ccc(CN(CC(=O)O)Cc2ccc3c(c2)OCO3)cc1	IC50	'='	1800.0	nM	5.75			UO_0000065	11.48	0.21	0.65	6.09	False	CHEMBL886577	Displacement of fluorescein labeled ligand from PPARalpha receptor by fluorescence polarization assay	B	BAO_0000357	single protein format	Homo sapiens	None	None	None	None	CHEMBL239	Peroxisome proliferator-activated receptor alpha	Homo sapiens	SINGLE PROTEIN	CHEMBL1139149	1	Scientific Literature	Bioorg. Med. Chem. Lett.	2007	None
CHEMBL394967		0	506.60	2	6.51	1h	Cc1oc(-c2ccccc2)nc1CCOc1cccc(CN(CC(=O)O)Cc2ccc3ccccc3c2)c1	IC50	'='	149.0	nM	6.83			UO_0000065	13.48	0.25	0.32	9.01	False	CHEMBL886577	Displacement of fluorescein labeled ligand from PPARalpha receptor by fluorescence polarization assay	B	BAO_0000357	single protein format	Homo sapiens	None	None	None	None	CHEMBL239	Peroxisome proliferator-activated receptor alpha	Homo sapiens	SINGLE PROTEIN	CHEMBL1139149	1	Scientific Literature	Bioorg. Med. Chem. Lett.	2007	None
CHEMBL247925		0	548.64	2	7.15	2g	Cc1oc(-c2ccccc2)nc1CCOc1ccc(CN(CC(=O)O)Cc2ccc(Oc3ccccc3)cc2)cc1	EC50	'='	35.0	nM	7.46			UO_0000065					False	CHEMBL886578	Agonist activity at PPARalpha receptor expressed in HEK293 cells by GAL4 transactivation assay	F	BAO_0000219	cell-based format	Homo sapiens	None	None	HEK293	None	CHEMBL239	Peroxisome proliferator-activated receptor alpha	Homo sapiens	SINGLE PROTEIN	CHEMBL1139149	1	Scientific Literature	Bioorg. Med. Chem. Lett.	2007	CHEMBL3307715
CHEMBL394968		0	500.60	2	5.37	2d	Cc1oc(-c2ccccc2)nc1CCOc1ccc(CN(CCOCc2ccccc2)CC(=O)O)cc1	EC50	'='	726.0	nM	6.14			UO_0000065					False	CHEMBL886578	Agonist activity at PPARalpha receptor expressed in HEK293 cells by GAL4 transactivation assay	F	BAO_0000219	cell-based format	Homo sapiens	None	None	HEK293	None	CHEMBL239	Peroxisome proliferator-activated receptor alpha	Homo sapiens	SINGLE PROTEIN	CHEMBL1139149	1	Scientific Literature	Bioorg. Med. Chem. Lett.	2007	CHEMBL3307715
CHEMBL394948		0	562.67	2	6.94	2h	Cc1oc(-c2ccccc2)nc1CCOc1ccc(CN(CC(=O)O)Cc2ccc(OCc3ccccc3)cc2)cc1	Intrinsic activity	'='	106.0	%				UO_0000187					False	CHEMBL886579	Intrinsic activity at PPARalpha receptor expressed in HEK293 cells at 1 uM by GAL4 transactivation assay relative to GW-2331	B	BAO_0000219	cell-based format	Homo sapiens	None	None	HEK293	None	CHEMBL239	Peroxisome proliferator-activated receptor alpha	Homo sapiens	SINGLE PROTEIN	CHEMBL1139149	1	Scientific Literature	Bioorg. Med. Chem. Lett.	2007	CHEMBL3307715
CHEMBL395191		0	548.64	2	7.15	2f	Cc1oc(-c2ccccc2)nc1CCOc1ccc(CN(CC(=O)O)Cc2cccc(Oc3ccccc3)c2)cc1	Intrinsic activity	'='	107.0	%				UO_0000187					False	CHEMBL886579	Intrinsic activity at PPARalpha receptor expressed in HEK293 cells at 1 uM by GAL4 transactivation assay relative to GW-2331	B	BAO_0000219	cell-based format	Homo sapiens	None	None	HEK293	None	CHEMBL239	Peroxisome proliferator-activated receptor alpha	Homo sapiens	SINGLE PROTEIN	CHEMBL1139149	1	Scientific Literature	Bioorg. Med. Chem. Lett.	2007	CHEMBL3307715
CHEMBL575755		0	283.37	0	3.26	rac -12q	CCOc1ccc2nc(SC(C)C(=O)O)sc2c1	FC	'='	2.6										False	CHEMBL1052138	Agonist activity at human PPARalpha expressed in HEK293 cells assessed as receptor transactivation at 150 uM by luciferase reporter gene assay relative to control	F	BAO_0000219	cell-based format	Homo sapiens	None	None	HEK293	None	CHEMBL239	Peroxisome proliferator-activated receptor alpha	Homo sapiens	SINGLE PROTEIN	CHEMBL1154187	1	Scientific Literature	J. Med. Chem.	2009	CHEMBL3307715
CHEMBL566082		0	318.22	0	3.62	rac -12m	CC(Sc1nc2cc(Br)ccc2s1)C(=O)O	EC50	'='	9300.0	nM	5.03			UO_0000065					False	CHEMBL1052140	Agonist activity at human PPARalpha expressed in HEK293 cells assessed as receptor transactivation at by luciferase reporter gene assay	F	BAO_0000219	cell-based format	Homo sapiens	None	None	HEK293	None	CHEMBL239	Peroxisome proliferator-activated receptor alpha	Homo sapiens	SINGLE PROTEIN	CHEMBL1154187	1	Scientific Literature	J. Med. Chem.	2009	CHEMBL3307715
CHEMBL21241	GW7647	0	502.77	2	7.28	1, GW-7647	CC(C)(Sc1ccc(CCN(CCCCC2CCCCC2)C(=O)NC2CCCCC2)cc1)C(=O)O	FC	'='	8.0										False	CHEMBL1052141	Agonist activity at PPARalpha in human HepG2 cells assessed as increase in CPT1A mRNA expression at 150 uM after 48 hrs by RTqPCR relative to untreated control	F	BAO_0000219	cell-based format	Homo sapiens	None	None	HepG2	None	CHEMBL239	Peroxisome proliferator-activated receptor alpha	Homo sapiens	SINGLE PROTEIN	CHEMBL1154187	1	Scientific Literature	J. Med. Chem.	2009	CHEMBL3307718
CHEMBL191060		0	270.33	0	3.32	12	CCc1ccc(O[C@@H](Cc2ccccc2)C(=O)O)cc1	Efficacy	'='	113.8										False	CHEMBL835610	Efficacy against human PPARalpha expressed in HepG2 cells relative to Wy-14,643	B	BAO_0000219	cell-based format	Homo sapiens	None	None	HepG2	None	CHEMBL239	Peroxisome proliferator-activated receptor alpha	Homo sapiens	SINGLE PROTEIN	CHEMBL1145171	1	Scientific Literature	J. Med. Chem.	2005	CHEMBL3307718
CHEMBL129118		0	549.24	1	4.11	2b	CCOC(Cc1cc(Br)c(OCCN2C(=O)COc3ccsc32)c(Br)c1)C(=O)O	Activity	'='	5.0										False	CHEMBL762044	Compound was tested for activation of peroxisome proliferator-activated receptor alpha activity at 50 uM concentration by transactivation assay	B	BAO_0000357	single protein format	Homo sapiens	None	None	None	None	CHEMBL239	Peroxisome proliferator-activated receptor alpha	Homo sapiens	SINGLE PROTEIN	CHEMBL1136545	1	Scientific Literature	Bioorg. Med. Chem. Lett.	2003	None
CHEMBL190517		0	425.53	1	5.36	47	CCCc1cc2c(oc(=O)n2C)c(CCC)c1O[C@H](C(=O)O)c1ccc(C(C)C)cc1	IC50	'='	393.0	nM	6.41			UO_0000065	15.05	0.28	1.05	7.84	False	CHEMBL830983	In vitro binding affinity for human PPAR alpha	B	BAO_0000357	single protein format	Homo sapiens	None	None	None	None	CHEMBL239	Peroxisome proliferator-activated receptor alpha	Homo sapiens	SINGLE PROTEIN	CHEMBL1140307	1	Scientific Literature	J. Med. Chem.	2005	None
CHEMBL374545		0	465.57	1	5.67	34u	CC(=O)c1sc(-c2ccc(OCCCOc3ccc4c(c3)CC[C@H]4CC(=O)O)cc2)nc1C	EC50	'='	2530.0	nM	5.60			UO_0000065					False	CHEMBL920309	Agonist activity at human PPAR alpha by FRET assay	F	BAO_0000019	assay format	Homo sapiens	None	None	None	None	CHEMBL239	Peroxisome proliferator-activated receptor alpha	Homo sapiens	SINGLE PROTEIN	CHEMBL1142242	1	Scientific Literature	J. Med. Chem.	2007	None
CHEMBL193082		0	453.58	1	6.41	49	CCCc1cc2c(oc(=O)n2C(C)C)c(CCC)c1O[C@H](C(=O)O)c1ccc(C(C)C)cc1	IC50	'='	72.0	nM	7.14			UO_0000065	15.75	0.30	0.73	8.75	False	CHEMBL830983	In vitro binding affinity for human PPAR alpha	B	BAO_0000357	single protein format	Homo sapiens	None	None	None	None	CHEMBL239	Peroxisome proliferator-activated receptor alpha	Homo sapiens	SINGLE PROTEIN	CHEMBL1140307	1	Scientific Literature	J. Med. Chem.	2005	None
CHEMBL436514		0	509.67	2	6.90	34aj	CCCc1cc(-c2nc(OC(C)C)cs2)ccc1OCCCOc1ccc2c(c1)CC[C@H]2CC(=O)O	EC50	'='	47.0	nM	7.33			UO_0000065					False	CHEMBL920309	Agonist activity at human PPAR alpha by FRET assay	F	BAO_0000019	assay format	Homo sapiens	None	None	None	None	CHEMBL239	Peroxisome proliferator-activated receptor alpha	Homo sapiens	SINGLE PROTEIN	CHEMBL1142242	1	Scientific Literature	J. Med. Chem.	2007	None
CHEMBL222561		0	536.65	2	7.00	6	O=C(O)Cc1ccc(OCC=C(c2ccc(Br)cc2)c2ccc(Br)cc2)c(Cl)c1	Efficacy	'<'	10.0	%				UO_0000187					False	CHEMBL919530	Activity at human liver PPAR alpha expressed in HEK293 cells by GAL4 transactivation assay relative to NNC61-4655	B	BAO_0000219	cell-based format	Homo sapiens	None	None	HEK293	None	CHEMBL239	Peroxisome proliferator-activated receptor alpha	Homo sapiens	SINGLE PROTEIN	CHEMBL1142981	1	Scientific Literature	J. Med. Chem.	2007	CHEMBL3307715
CHEMBL220388		0	433.50	1	5.11	29e	COc1ccncc1-c1ccc(OCCCOc2ccc3c(c2)CC[C@H]3CC(=O)O)cc1	EC50	'>'	10000.0	nM				UO_0000065					False	CHEMBL920309	Agonist activity at human PPAR alpha by FRET assay	F	BAO_0000019	assay format	Homo sapiens	None	None	None	None	CHEMBL239	Peroxisome proliferator-activated receptor alpha	Homo sapiens	SINGLE PROTEIN	CHEMBL1142242	1	Scientific Literature	J. Med. Chem.	2007	None
CHEMBL220990		0	427.89	0	4.27	17w	O=C(O)C[C@@H]1CCc2cc(OCCCOc3ccc(-n4cnnc4)cc3Cl)ccc21	EC50	'='	6850.0	nM	5.16			UO_0000065					False	CHEMBL920309	Agonist activity at human PPAR alpha by FRET assay	F	BAO_0000019	assay format	Homo sapiens	None	None	None	None	CHEMBL239	Peroxisome proliferator-activated receptor alpha	Homo sapiens	SINGLE PROTEIN	CHEMBL1142242	1	Scientific Literature	J. Med. Chem.	2007	None
CHEMBL221074		0	466.60	1	5.59	25b	Cc1nc(-c2ccc(C(C)(C)C)cc2)sc1C(=O)NCc1ccc(OC(C)(C)C(=O)O)cc1	Activity	'='	66.0	%				UO_0000187					False	CHEMBL854672	Agonist potency at PPARalpha expressed in CV1 cells relative to GW-590735	F	BAO_0000219	cell-based format	Homo sapiens	None	None	CV-1	None	CHEMBL239	Peroxisome proliferator-activated receptor alpha	Homo sapiens	SINGLE PROTEIN	CHEMBL1141367	1	Scientific Literature	J. Med. Chem.	2007	CHEMBL3308033
CHEMBL218094		0	464.51	1	5.67	23	Cc1nc(-c2ccc(C(F)(F)F)cc2)sc1CNCc1ccc(OC(C)(C)C(=O)O)cc1	Activity	'='	110.0	%				UO_0000187					False	CHEMBL854672	Agonist potency at PPARalpha expressed in CV1 cells relative to GW-590735	F	BAO_0000219	cell-based format	Homo sapiens	None	None	CV-1	None	CHEMBL239	Peroxisome proliferator-activated receptor alpha	Homo sapiens	SINGLE PROTEIN	CHEMBL1141367	1	Scientific Literature	J. Med. Chem.	2007	CHEMBL3308033
CHEMBL564368		0	299.41	0	4.93	4, E-10-NO2-16:1	CCCCCC/C(=C\CCCCCCCC(=O)O)[N+](=O)[O-]	IC50	'>'	15000.0	nM				UO_0000065					False	CHEMBL1062957	Displacement of [3H2]nTZD3 from GST-tagged human recombinant PPARalpha by scintillation proximity assay	B	BAO_0000357	single protein format	Homo sapiens	None	None	None	None	CHEMBL239	Peroxisome proliferator-activated receptor alpha	Homo sapiens	SINGLE PROTEIN	CHEMBL1151944	1	Scientific Literature	J. Med. Chem.	2009	None
CHEMBL218637		0	455.49	0	4.20	25e	Cc1nc(-c2ccc([N+](=O)[O-])cc2)sc1C(=O)NCc1ccc(OC(C)(C)C(=O)O)cc1	Activity	'='	111.0	%				UO_0000187					False	CHEMBL854672	Agonist potency at PPARalpha expressed in CV1 cells relative to GW-590735	F	BAO_0000219	cell-based format	Homo sapiens	None	None	CV-1	None	CHEMBL239	Peroxisome proliferator-activated receptor alpha	Homo sapiens	SINGLE PROTEIN	CHEMBL1141367	1	Scientific Literature	J. Med. Chem.	2007	CHEMBL3308033
CHEMBL202973		0	470.97	0	4.57	29	CC[C@@](C)(Cc1ccc(OCCCOc2ccc(OS(C)(=O)=O)cc2Cl)cc1)C(=O)O	EC50	'='	11.4	nM	7.94			UO_0000065					False	CHEMBL867230	Transactivation by human PPAR alpha in COS1 cells	F	BAO_0000219	cell-based format	Homo sapiens	None	None	COS-1	None	CHEMBL239	Peroxisome proliferator-activated receptor alpha	Homo sapiens	SINGLE PROTEIN	CHEMBL1139027	1	Scientific Literature	Bioorg. Med. Chem. Lett.	2006	CHEMBL3308351
CHEMBL205665		0	376.88	1	5.23	26	CC[C@@](C)(Cc1ccc(OCCCOc2ccccc2Cl)cc1)C(=O)O	EC50	'='	54.1	nM	7.27			UO_0000065					False	CHEMBL867230	Transactivation by human PPAR alpha in COS1 cells	F	BAO_0000219	cell-based format	Homo sapiens	None	None	COS-1	None	CHEMBL239	Peroxisome proliferator-activated receptor alpha	Homo sapiens	SINGLE PROTEIN	CHEMBL1139027	1	Scientific Literature	Bioorg. Med. Chem. Lett.	2006	CHEMBL3308351
CHEMBL202785		0	520.98	2	7.53	20	O=C(O)C(Cc1ccc(OCCCOc2ccc(Oc3ccc(F)cc3)cc2Cl)cc1)c1ccccc1	IC50	'='	262.0	nM	6.58			UO_0000065	12.63	0.24	-0.95	10.13	False	CHEMBL867227	Binding affinity to human PPAR alpha	B	BAO_0000357	single protein format	Homo sapiens	None	None	None	None	CHEMBL239	Peroxisome proliferator-activated receptor alpha	Homo sapiens	SINGLE PROTEIN	CHEMBL1139027	1	Scientific Literature	Bioorg. Med. Chem. Lett.	2006	None
CHEMBL87307		0	560.28	2	6.75	1	CCO[C@@H](Cc1ccc(OCC=C(c2ccc(Br)cc2)c2ccc(Br)cc2)cc1)C(=O)O	EC50	'='	390.0	nM	6.41			UO_0000065	11.44	0.27	-0.34	11.49	False	CHEMBL919529	Activity at human liver PPAR alpha expressed in HEK293 cells by PPAR-GAL4 transactivation assay	B	BAO_0000219	cell-based format	Homo sapiens	None	None	HEK293	None	CHEMBL239	Peroxisome proliferator-activated receptor alpha	Homo sapiens	SINGLE PROTEIN	CHEMBL1142981	1	Scientific Literature	J. Med. Chem.	2007	CHEMBL3307715
CHEMBL87307		0	560.28	2	6.75	1	CCO[C@@H](Cc1ccc(OCC=C(c2ccc(Br)cc2)c2ccc(Br)cc2)cc1)C(=O)O	Efficacy	'='	93.0	%				UO_0000187					False	CHEMBL919530	Activity at human liver PPAR alpha expressed in HEK293 cells by GAL4 transactivation assay relative to NNC61-4655	B	BAO_0000219	cell-based format	Homo sapiens	None	None	HEK293	None	CHEMBL239	Peroxisome proliferator-activated receptor alpha	Homo sapiens	SINGLE PROTEIN	CHEMBL1142981	1	Scientific Literature	J. Med. Chem.	2007	CHEMBL3307715
CHEMBL211473		0	545.81	2	6.40	24f	O=C(O)Cc1ccc(-c2noc(-c3ccccc3)c2C(=O)NCCOc2ccc(Cl)cc2Cl)c(Cl)c1	EC50	'>'	10000.0	nM				UO_0000065					True	CHEMBL867358	Agonist activity at PPARalpha by transactivation assay	F	BAO_0000019	assay format	Homo sapiens	None	None	None	None	CHEMBL239	Peroxisome proliferator-activated receptor alpha	Homo sapiens	SINGLE PROTEIN	CHEMBL1145320	1	Scientific Literature	Bioorg. Med. Chem. Lett.	2006	None
CHEMBL476719		0	423.47	0	4.20	7c	Cc1oc(-c2ccccc2)nc1CCOc1ccc([C@H]2CO[C@@](C)(C(=O)O)OC2)cc1	EC50						Not Determined						False	CHEMBL979053	Agonist activity at PPARalpha expressed in human HepG2 cells assessed as induction of receptor transactivation by reporter gene assay relative to control	F	BAO_0000219	cell-based format	None	None	None	HepG2	None	CHEMBL239	Peroxisome proliferator-activated receptor alpha	Homo sapiens	SINGLE PROTEIN	CHEMBL1155870	1	Scientific Literature	Bioorg. Med. Chem.	2008	CHEMBL3307718
CHEMBL468159		0	443.52	0	4.61	13f	Cc1ccc(-c2nc(COc3ccc(C[C@H]4CO[C@@](C)(C(=O)O)OC4)cc3)c(C)o2)s1	EC50	'='	0.6	nM	9.22			UO_0000065					False	CHEMBL979053	Agonist activity at PPARalpha expressed in human HepG2 cells assessed as induction of receptor transactivation by reporter gene assay relative to control	F	BAO_0000219	cell-based format	None	None	None	HepG2	None	CHEMBL239	Peroxisome proliferator-activated receptor alpha	Homo sapiens	SINGLE PROTEIN	CHEMBL1155870	1	Scientific Literature	Bioorg. Med. Chem.	2008	CHEMBL3307718
CHEMBL467369		0	465.55	0	4.98	13e	Cc1ccc(-c2nc(CCCOc3ccc(C[C@H]4CO[C@@](C)(C(=O)O)OC4)cc3)c(C)o2)cc1	FC	'='	1.8										False	CHEMBL979050	Agonist activity at PPARalpha expressed in human HepG2 cells at 10 uM assessed as induction of receptor transactivation by reporter gene assay relative to control	F	BAO_0000219	cell-based format	None	None	None	HepG2	None	CHEMBL239	Peroxisome proliferator-activated receptor alpha	Homo sapiens	SINGLE PROTEIN	CHEMBL1155870	1	Scientific Literature	Bioorg. Med. Chem.	2008	CHEMBL3307718
CHEMBL253520		0	537.51	2	5.01	16	Cc1nc(-c2ccc(C(F)(F)F)cc2)sc1C(=O)NCc1ccc(CNS(=O)(=O)C(F)(F)F)cc1	Activity	'='	114.0	%				UO_0000187					False	CHEMBL927779	Agonist activity at human PPARalpha assessed as receptor activation by cell based assay	F	BAO_0000219	cell-based format	Homo sapiens	None	None	None	None	CHEMBL239	Peroxisome proliferator-activated receptor alpha	Homo sapiens	SINGLE PROTEIN	CHEMBL1140804	1	Scientific Literature	Bioorg. Med. Chem. Lett.	2008	None
CHEMBL210017		0	486.49	1	6.09	28	Cc1oc(-c2ccc(C(F)(F)F)cc2)nc1Cn1ccc2cc(CC(OC(C)C)C(=O)O)ccc21	Activity	'='	134.0	%				UO_0000187					False	CHEMBL868634	Activity at PPARalpha by luciferase reporter gene transactivation assay relative to farglitazar	F	BAO_0000019	assay format	Homo sapiens	None	None	None	None	CHEMBL239	Peroxisome proliferator-activated receptor alpha	Homo sapiens	SINGLE PROTEIN	CHEMBL1146855	1	Scientific Literature	Bioorg. Med. Chem. Lett.	2006	None
CHEMBL438088		0	462.55	1	5.47	15	CCOC(Cc1ccc2c(ccn2Cc2nc(-c3ccccc3OC(C)C)oc2C)c1)C(=O)O	IC50	'='	209.0	nM	6.68			UO_0000065	14.44	0.27	1.21	7.70	False	CHEMBL864209	Binding affinity to PPARalpha by radio ligand binding assay	B	BAO_0000357	single protein format	Homo sapiens	None	None	None	None	CHEMBL239	Peroxisome proliferator-activated receptor alpha	Homo sapiens	SINGLE PROTEIN	CHEMBL1146855	1	Scientific Literature	Bioorg. Med. Chem. Lett.	2006	None
CHEMBL213675		0	472.46	1	5.70	18	CCOC(Cc1ccc2c(ccn2Cc2nc(-c3ccc(C(F)(F)F)cc3)oc2C)c1)C(=O)O	IC50	'='	70.0	nM	7.16			UO_0000065	15.14	0.29	1.45	9.23	False	CHEMBL864209	Binding affinity to PPARalpha by radio ligand binding assay	B	BAO_0000357	single protein format	Homo sapiens	None	None	None	None	CHEMBL239	Peroxisome proliferator-activated receptor alpha	Homo sapiens	SINGLE PROTEIN	CHEMBL1146855	1	Scientific Literature	Bioorg. Med. Chem. Lett.	2006	None
CHEMBL213678		0	432.52	1	5.25	19	CCOC(Cc1ccc2c(ccn2Cc2nc(-c3ccc(CC)cc3)oc2C)c1)C(=O)O	IC50	'='	166.0	nM	6.78			UO_0000065	15.68	0.29	1.53	8.75	False	CHEMBL864209	Binding affinity to PPARalpha by radio ligand binding assay	B	BAO_0000357	single protein format	Homo sapiens	None	None	None	None	CHEMBL239	Peroxisome proliferator-activated receptor alpha	Homo sapiens	SINGLE PROTEIN	CHEMBL1146855	1	Scientific Literature	Bioorg. Med. Chem. Lett.	2006	None
CHEMBL210163		0	473.36	1	5.99	23	CCOC(Cc1ccc2c(ccn2Cc2nc(-c3cc(Cl)cc(Cl)c3)oc2C)c1)C(=O)O	IC50	'='	419.0	nM	6.38			UO_0000065	13.47	0.27	0.39	8.23	False	CHEMBL864209	Binding affinity to PPARalpha by radio ligand binding assay	B	BAO_0000357	single protein format	Homo sapiens	None	None	None	None	CHEMBL239	Peroxisome proliferator-activated receptor alpha	Homo sapiens	SINGLE PROTEIN	CHEMBL1146855	1	Scientific Literature	Bioorg. Med. Chem. Lett.	2006	None
CHEMBL211839		0	464.52	0	4.70	24	CCOC(Cc1ccc2c(ccn2Cc2nc(-c3cc(OC)cc(OC)c3)oc2C)c1)C(=O)O	IC50	'='	253.0	nM	6.60			UO_0000065	14.20	0.26	1.90	6.88	False	CHEMBL864209	Binding affinity to PPARalpha by radio ligand binding assay	B	BAO_0000357	single protein format	Homo sapiens	None	None	None	None	CHEMBL239	Peroxisome proliferator-activated receptor alpha	Homo sapiens	SINGLE PROTEIN	CHEMBL1146855	1	Scientific Literature	Bioorg. Med. Chem. Lett.	2006	None
CHEMBL231428		0	460.47	0	4.64	7S	COCO[C@@H](COc1ccc(C(F)(F)F)cc1)CSc1ccc(OCC(=O)O)c(C)c1	EC50	'>'	1000.0	nM				UO_0000065					False	CHEMBL889271	Activity at human PPARalpha receptor by cell based transactivation assay	B	BAO_0000219	cell-based format	Homo sapiens	None	None	None	None	CHEMBL239	Peroxisome proliferator-activated receptor alpha	Homo sapiens	SINGLE PROTEIN	CHEMBL1145374	1	Scientific Literature	Bioorg. Med. Chem. Lett.	2007	None
CHEMBL437479		0	549.67	2	7.69	11	CCCc1c(OCCCn2ccc3cc(OC(C)(C)C(=O)O)ccc32)ccc2cc(C(=O)c3ccccc3)ccc12	EC50	'='	123.0	nM	6.91			UO_0000065	12.57	0.23	-0.78	8.89	False	CHEMBL911801	Activity at human PPAR alpha in Huh7 cells by transactivation assay	B	BAO_0000219	cell-based format	Homo sapiens	None	None	Huh-7	None	CHEMBL239	Peroxisome proliferator-activated receptor alpha	Homo sapiens	SINGLE PROTEIN	CHEMBL1137405	1	Scientific Literature	J. Med. Chem.	2006	CHEMBL3307515
CHEMBL414868		0	521.61	2	6.91	8	CCCc1c(OCCCn2ccc3cc(OCC(=O)O)ccc32)ccc2cc(C(=O)c3ccccc3)ccc12	Activity						Agonist						False	CHEMBL911801	Activity at human PPAR alpha in Huh7 cells by transactivation assay	B	BAO_0000219	cell-based format	Homo sapiens	None	None	Huh-7	None	CHEMBL239	Peroxisome proliferator-activated receptor alpha	Homo sapiens	SINGLE PROTEIN	CHEMBL1137405	1	Scientific Literature	J. Med. Chem.	2006	CHEMBL3307515
CHEMBL116774		0	467.56	0	4.81	17	CCCc1cc(C2CCC(O)CC2)ccc1OCCCOc1cccc(C2OC(=O)NC2=O)c1	EC50						Not Determined						False	CHEMBL760610	In vitro activity in human Peroxisome proliferator activated receptor alpha-transactivation assay; Not determined	F	BAO_0000019	assay format	None	None	None	None	None	CHEMBL239	Peroxisome proliferator-activated receptor alpha	Homo sapiens	SINGLE PROTEIN	CHEMBL1136294	1	Scientific Literature	Bioorg. Med. Chem. Lett.	2003	None
CHEMBL230304		0	516.57	2	6.25	11j	C/C(=N/OCc1ccc(F)cc1)C(Cc1ccc(OCCc2nc(-c3ccccc3)oc2C)cc1)C(=O)O	EC50	'='	596.0	nM	6.22			UO_0000065					False	CHEMBL906215	Agonist activity at human PPARalpha in HepG2 cells by PPAR-GAL4 transactivation assay	F	BAO_0000219	cell-based format	Homo sapiens	None	None	HepG2	None	CHEMBL239	Peroxisome proliferator-activated receptor alpha	Homo sapiens	SINGLE PROTEIN	CHEMBL1143807	1	Scientific Literature	Bioorg. Med. Chem. Lett.	2007	CHEMBL3307718
CHEMBL388645		0	464.56	1	5.56	11d	C/C(=N\OCC(C)C)C(Cc1ccc(OCCc2nc(-c3ccccc3)oc2C)cc1)C(=O)O	EC50	'='	2.2	nM	8.66			UO_0000065					False	CHEMBL906215	Agonist activity at human PPARalpha in HepG2 cells by PPAR-GAL4 transactivation assay	F	BAO_0000219	cell-based format	Homo sapiens	None	None	HepG2	None	CHEMBL239	Peroxisome proliferator-activated receptor alpha	Homo sapiens	SINGLE PROTEIN	CHEMBL1143807	1	Scientific Literature	Bioorg. Med. Chem. Lett.	2007	CHEMBL3307718
CHEMBL272963		0	538.64	2	6.23	(+)-36	Cc1oc(-c2ccccc2)nc1CCOc1cccc(C[C@H]2C(=O)N(c3ccc(C(C)(C)C)cc3)[C@H]2C(=O)O)c1	IC50	'>'	15000.0	nM				UO_0000065					False	CHEMBL933078	Inhibition of PPARalpha	B	BAO_0000357	single protein format	None	None	None	None	None	CHEMBL239	Peroxisome proliferator-activated receptor alpha	Homo sapiens	SINGLE PROTEIN	CHEMBL1142250	1	Scientific Literature	Bioorg. Med. Chem. Lett.	2008	None
CHEMBL257891		0	512.56	1	4.94	(+)-18	COc1ccc(N2C(=O)[C@H](Cc3cccc(OCCc4nc(-c5ccccc5)oc4C)c3)[C@@H]2C(=O)O)cc1	IC50	'>'	15000.0	nM				UO_0000065					False	CHEMBL933078	Inhibition of PPARalpha	B	BAO_0000357	single protein format	None	None	None	None	None	CHEMBL239	Peroxisome proliferator-activated receptor alpha	Homo sapiens	SINGLE PROTEIN	CHEMBL1142250	1	Scientific Literature	Bioorg. Med. Chem. Lett.	2008	None
CHEMBL403847		0	512.56	1	4.94	rac-43	COc1ccc(N2C(=O)C(Cc3cccc(OCCc4nc(-c5ccccc5)oc4C)c3)C2C(=O)O)cc1	EC50	'='	140.0	nM	6.85			UO_0000065					False	CHEMBL933080	Agonist activity at PPARalpha in HEK293 cells by GAL4 transactivation assay	F	BAO_0000219	cell-based format	None	None	None	HEK293	None	CHEMBL239	Peroxisome proliferator-activated receptor alpha	Homo sapiens	SINGLE PROTEIN	CHEMBL1142250	1	Scientific Literature	Bioorg. Med. Chem. Lett.	2008	CHEMBL3307715
CHEMBL272774		0	512.56	1	4.94	(+)-20	COc1ccc(N2C(=O)[C@H](Cc3ccc(OCCc4nc(-c5ccccc5)oc4C)cc3)[C@@H]2C(=O)O)cc1	EC50	'>'	7500.0	nM				UO_0000065					False	CHEMBL933080	Agonist activity at PPARalpha in HEK293 cells by GAL4 transactivation assay	F	BAO_0000219	cell-based format	None	None	None	HEK293	None	CHEMBL239	Peroxisome proliferator-activated receptor alpha	Homo sapiens	SINGLE PROTEIN	CHEMBL1142250	1	Scientific Literature	Bioorg. Med. Chem. Lett.	2008	CHEMBL3307715
CHEMBL234689		0	492.37	1	5.39	6e	Cc1cc(OC/C=C\C(C#Cc2ccccn2)c2ccc(Br)cc2)ccc1OCC(=O)O	EC50	'>'	10000.0	nM				UO_0000065					False	CHEMBL896654	Agonist activity at human PPARalpha by transactivation assay	F	BAO_0000019	assay format	Homo sapiens	None	None	None	None	CHEMBL239	Peroxisome proliferator-activated receptor alpha	Homo sapiens	SINGLE PROTEIN	CHEMBL1149551	1	Scientific Literature	Bioorg. Med. Chem. Lett.	2007	None
CHEMBL234484		0	412.49	1	5.23	6c	Cc1cc(OC/C=C\C(C#Cc2ccccc2)c2ccccc2)ccc1OCC(=O)O	%max	'<'	10.0	%				UO_0000187					False	CHEMBL896655	Agonist activity at human PPARalpha by transactivation assay relative to NNC 61-4655	F	BAO_0000019	assay format	Homo sapiens	None	None	None	None	CHEMBL239	Peroxisome proliferator-activated receptor alpha	Homo sapiens	SINGLE PROTEIN	CHEMBL1149551	1	Scientific Literature	Bioorg. Med. Chem. Lett.	2007	None
CHEMBL429734		0	573.09	2	6.88	(-)-40	Cc1oc(-c2cccc(Cl)c2)nc1CCOc1cccc(C[C@@H]2C(=O)N(c3ccc(C(C)(C)C)cc3)[C@@H]2C(=O)O)c1	Intrinsic activity	'>'	90.0	%				UO_0000187					False	CHEMBL933082	Agonist activity at PPARalpha in HEK293 cells at 1 uM by GAL4 transactivation assay relative to GW-2331	F	BAO_0000219	cell-based format	None	None	None	HEK293	None	CHEMBL239	Peroxisome proliferator-activated receptor alpha	Homo sapiens	SINGLE PROTEIN	CHEMBL1142250	1	Scientific Literature	Bioorg. Med. Chem. Lett.	2008	CHEMBL3307715
CHEMBL207382		0	462.42	0	4.86	20	CCCc1c(OCCCN2C(=O)Cc3cc(C(=O)O)ccc32)ccc2c(C(F)(F)F)noc12	Activity	'<'	10.0	%				UO_0000187					False	CHEMBL870180	Activity at PPAR alpha at 15 uM	B	BAO_0000357	single protein format	Homo sapiens	None	None	None	None	CHEMBL239	Peroxisome proliferator-activated receptor alpha	Homo sapiens	SINGLE PROTEIN	CHEMBL1148661	1	Scientific Literature	Bioorg. Med. Chem. Lett.	2006	None
CHEMBL393186		0	507.45	2	6.70	6a	Cc1cc(SC/C=C\C(C#Cc2ccccc2)c2ccc(Br)cc2)ccc1OCC(=O)O	%max	'>'	24.0	%				UO_0000187					False	CHEMBL896655	Agonist activity at human PPARalpha by transactivation assay relative to NNC 61-4655	F	BAO_0000019	assay format	Homo sapiens	None	None	None	None	CHEMBL239	Peroxisome proliferator-activated receptor alpha	Homo sapiens	SINGLE PROTEIN	CHEMBL1149551	1	Scientific Literature	Bioorg. Med. Chem. Lett.	2007	None
CHEMBL81592		0	457.53	1	5.74	118	Cc1oc(-c2ccccc2)nc1CCOc1ccc(OC(C)(Cc2ccccc2)C(=O)O)cc1	IC50	'='	680.0	nM	6.17			UO_0000065	13.48	0.25	0.43	7.54	True	CHEMBL881516	Binding affinity towards peroxisome proliferator activated receptor alpha	B	BAO_0000357	single protein format	Homo sapiens	None	None	None	None	CHEMBL239	Peroxisome proliferator-activated receptor alpha	Homo sapiens	SINGLE PROTEIN	CHEMBL1140446	1	Scientific Literature	J. Med. Chem.	2005	None
CHEMBL2112998		0	752.86	2	7.72	8	CCO[C@H](Cc1ccc(OC/C=C(\C)C#Cc2ccc3c(c2)C(=O)c2cc(C#C/C(C)=C/COc4ccc(C[C@@H](OCC)C(=O)O)cc4)ccc2-3)cc1)C(=O)O	EC50	'='	1100.0	nM	5.96			UO_0000065	7.91	0.15	-1.76	4.63	False	CHEMBL829755	Effective concentration for human peroxisome proliferator-activated receptor gamma	B	BAO_0000357	single protein format	Homo sapiens	None	None	None	None	CHEMBL239	Peroxisome proliferator-activated receptor alpha	Homo sapiens	SINGLE PROTEIN	CHEMBL1142023	1	Scientific Literature	Bioorg. Med. Chem. Lett.	2005	None
CHEMBL555484		0	681.83	2	7.99	8c	CO/N=C(\c1ccccc1)c1ccc2c(c1)C(C)(C)CCN2CCOc1ccc(C[C@H](Nc2ccccc2C(=O)c2ccccc2)C(=O)O)cc1	Activity	'='	11.0	%				UO_0000187					False	CHEMBL1025348	Agonist activity at human PPARalpha at transactivation EC50 by Gal4 transactivation assay relative to at 1 uM WY-14643	F	BAO_0000019	assay format	Homo sapiens	None	None	None	None	CHEMBL239	Peroxisome proliferator-activated receptor alpha	Homo sapiens	SINGLE PROTEIN	CHEMBL1151889	1	Scientific Literature	Bioorg. Med. Chem. Lett.	2009	None
CHEMBL264374	BEZAFIBRATE	4	361.83	0	3.55	bezafibrate	CC(C)(Oc1ccc(CCNC(=O)c2ccc(Cl)cc2)cc1)C(=O)O	EC50	'='	50000.0	nM	4.30			UO_0000065					True	CHEMBL700787	Agonist activity for Human PPAR alpha receptor in transcriptional activation assay	F	BAO_0000019	assay format	Homo sapiens	None	None	None	None	CHEMBL239	Peroxisome proliferator-activated receptor alpha	Homo sapiens	SINGLE PROTEIN	CHEMBL1133093	1	Scientific Literature	J. Med. Chem.	2000	None
CHEMBL495990		0	542.58	2	6.79	19	C#CCOc1cc(COc2ccc(C(F)(F)F)cc2)ccc1Sc1ccc(OCC(=O)O)c2c1CCCC2	Emax	'='	9.0	%				UO_0000187					False	CHEMBL1004954	Agonist activity at human PPARalpha ligand binding domain expressed in african green monkey CV1 cells co-transfected with Gal4-DBD by transactivation assay relative to GW-2433	B	BAO_0000219	cell-based format	Homo sapiens	None	None	CV-1	None	CHEMBL239	Peroxisome proliferator-activated receptor alpha	Homo sapiens	SINGLE PROTEIN	CHEMBL1136970	1	Scientific Literature	Bioorg. Med. Chem. Lett.	2009	CHEMBL3308033
CHEMBL2112998		0	752.86	2	7.72	8	CCO[C@H](Cc1ccc(OC/C=C(\C)C#Cc2ccc3c(c2)C(=O)c2cc(C#C/C(C)=C/COc4ccc(C[C@@H](OCC)C(=O)O)cc4)ccc2-3)cc1)C(=O)O	EC50	'='	2300.0	nM	5.64			UO_0000065	7.49	0.14	-2.08	4.38	False	CHEMBL829753	Effective concentration for human peroxisome proliferator-activated receptor alpha	B	BAO_0000357	single protein format	Homo sapiens	None	None	None	None	CHEMBL239	Peroxisome proliferator-activated receptor alpha	Homo sapiens	SINGLE PROTEIN	CHEMBL1142023	1	Scientific Literature	Bioorg. Med. Chem. Lett.	2005	None
CHEMBL178247		0	254.28	0	1.09	10	CCO[C@@H](Cc1ccc(OCCO)cc1)C(=O)O	EC50						Not Determined						False	CHEMBL829753	Effective concentration for human peroxisome proliferator-activated receptor alpha	B	BAO_0000357	single protein format	Homo sapiens	None	None	None	None	CHEMBL239	Peroxisome proliferator-activated receptor alpha	Homo sapiens	SINGLE PROTEIN	CHEMBL1142023	1	Scientific Literature	Bioorg. Med. Chem. Lett.	2005	None
CHEMBL180504		0	452.50	0	4.98	1e	COc1cc(C[C@H](OC)C(=O)O)ccc1OCCCOc1ccc(Oc2ccccc2)cc1	CTF	'='	35.0	%				UO_0000187					False	CHEMBL828321	Mean percent of maximum efficacy against human peroxisome proliferator-activated receptor alpha	B	BAO_0000357	single protein format	Homo sapiens	None	None	None	None	CHEMBL239	Peroxisome proliferator-activated receptor alpha	Homo sapiens	SINGLE PROTEIN	CHEMBL1145231	1	Scientific Literature	Bioorg. Med. Chem. Lett.	2005	None
CHEMBL186179	MURAGLITAZAR	3	516.55	2	5.37	1, muraglitazar	COc1ccc(OC(=O)N(CC(=O)O)Cc2ccc(OCCc3nc(-c4ccccc4)oc3C)cc2)cc1	Activity	'='	139.0	%				UO_0000187					False	CHEMBL935700	Intrinsic activity at human PPARgamma expressed in HEK293 cells assessed as luciferase activity at 1 uM by GAL4 transactivation assay relative to Muraglitazar	B	BAO_0000219	cell-based format	Homo sapiens	None	None	HEK293	None	CHEMBL239	Peroxisome proliferator-activated receptor alpha	Homo sapiens	SINGLE PROTEIN	CHEMBL1145588	1	Scientific Literature	Bioorg. Med. Chem. Lett.	2008	CHEMBL3307715
CHEMBL256142		0	504.58	2	5.65	(+/-)-33d	CCCOC(=O)N1C=C(Cc2cccc(OCCc3nc(-c4ccccc4)oc3C)c2)C(C(=O)O)CC1	EC50	'='	8.0	nM	8.10			UO_0000065					False	CHEMBL935698	Agonist activity at human PPARgamma expressed in HEK293 cells assessed as luciferase activity by GAL4 transactivation assay	F	BAO_0000219	cell-based format	Homo sapiens	None	None	HEK293	None	CHEMBL239	Peroxisome proliferator-activated receptor alpha	Homo sapiens	SINGLE PROTEIN	CHEMBL1145588	1	Scientific Literature	Bioorg. Med. Chem. Lett.	2008	CHEMBL3307715
CHEMBL843	ROSIGLITAZONE MALEATE	4	473.51	0	2.49	BRL-49653	CN(CCOc1ccc(CC2SC(=O)NC2=O)cc1)c1ccccn1.O=C(O)/C=C\C(=O)O	Ki						Not Active						False	CHEMBL766088	Binding affinity towards peroxisome proliferator activated receptor alpha (PPAR alpha); Not active	B	BAO_0000357	single protein format	Homo sapiens	None	None	None	None	CHEMBL239	Peroxisome proliferator-activated receptor alpha	Homo sapiens	SINGLE PROTEIN	CHEMBL1136228	1	Scientific Literature	Bioorg. Med. Chem. Lett.	2003	None
CHEMBL482857		0	537.08	2	7.20	31	CCC#CCOc1cc(COc2ccc(Cl)cc2)ccc1Sc1ccc(OCC(=O)O)c2c1CCCC2	EC50	'>'	10000.0	nM				UO_0000065					False	CHEMBL1004953	Agonist activity at human PPARalpha ligand binding domain expressed in african green monkey CV1 cells co-transfected with Gal4-DBD by transactivation assay	B	BAO_0000219	cell-based format	Homo sapiens	None	None	CV-1	None	CHEMBL239	Peroxisome proliferator-activated receptor alpha	Homo sapiens	SINGLE PROTEIN	CHEMBL1136970	1	Scientific Literature	Bioorg. Med. Chem. Lett.	2009	CHEMBL3308033
CHEMBL2112995		0	470.52	0	3.21	4	CCO[C@H](Cc1ccc(OCC#CCOc2ccc(C[C@@H](OCC)C(=O)O)cc2)cc1)C(=O)O	EC50	'='	9600.0	nM	5.02			UO_0000065	10.66	0.20	1.81	4.50	False	CHEMBL829753	Effective concentration for human peroxisome proliferator-activated receptor alpha	B	BAO_0000357	single protein format	Homo sapiens	None	None	None	None	CHEMBL239	Peroxisome proliferator-activated receptor alpha	Homo sapiens	SINGLE PROTEIN	CHEMBL1142023	1	Scientific Literature	Bioorg. Med. Chem. Lett.	2005	None
CHEMBL256013		0	407.47	0	4.25	21d	Cc1oc(-c2ccccc2)nc1Cc1ccc(C[C@H]2CO[C@@](C)(C(=O)O)OC2)cc1	EC50	'='	3000.0	nM	5.52			UO_0000065					False	CHEMBL950102	Agonist activity at human PPARalpha expressed in monkey CV1 cells by transactivation assay	F	BAO_0000219	cell-based format	Homo sapiens	None	None	CV-1	None	CHEMBL239	Peroxisome proliferator-activated receptor alpha	Homo sapiens	SINGLE PROTEIN	CHEMBL1142377	1	Scientific Literature	Bioorg. Med. Chem. Lett.	2008	CHEMBL3308033
CHEMBL255971		0	345.40	0	3.44	4a	Cc1oc(-c2ccccc2)nc1CCC[C@H]1CO[C@@](C)(C(=O)O)OC1	Activity	'='	8.0	%				UO_0000187					False	CHEMBL950105	Agonist activity at human PPARalpha expressed in monkey CV1 cells at 10 uM by transactivation assay	F	BAO_0000219	cell-based format	Homo sapiens	None	None	CV-1	None	CHEMBL239	Peroxisome proliferator-activated receptor alpha	Homo sapiens	SINGLE PROTEIN	CHEMBL1142377	1	Scientific Literature	Bioorg. Med. Chem. Lett.	2008	CHEMBL3308033
CHEMBL203940		0	460.89	1	5.97	13	CC(C)(Oc1ccc(OCCOc2ccc(Oc3ccc(F)cc3)cc2Cl)cc1)C(=O)O	EC50	'='	62.0	nM	7.21			UO_0000065					False	CHEMBL867230	Transactivation by human PPAR alpha in COS1 cells	F	BAO_0000219	cell-based format	Homo sapiens	None	None	COS-1	None	CHEMBL239	Peroxisome proliferator-activated receptor alpha	Homo sapiens	SINGLE PROTEIN	CHEMBL1139027	1	Scientific Literature	Bioorg. Med. Chem. Lett.	2006	CHEMBL3308351
CHEMBL204057		0	444.89	1	6.14	16	O=C(O)CCc1ccc(OCCCOc2ccc(Oc3ccc(F)cc3)cc2Cl)cc1	IC50	'='	675.0	nM	6.17			UO_0000065	13.87	0.27	0.03	9.49	False	CHEMBL867227	Binding affinity to human PPAR alpha	B	BAO_0000357	single protein format	Homo sapiens	None	None	None	None	CHEMBL239	Peroxisome proliferator-activated receptor alpha	Homo sapiens	SINGLE PROTEIN	CHEMBL1139027	1	Scientific Literature	Bioorg. Med. Chem. Lett.	2006	None
CHEMBL205358		0	512.91	2	6.36	36	CC[C@@](C)(Cc1ccc(OCCCOc2ccc3c(C(F)(F)F)cc(=O)oc3c2Cl)cc1)C(=O)O	IC50	'='	157.0	nM	6.80			UO_0000065	13.27	0.27	0.44	7.91	False	CHEMBL867227	Binding affinity to human PPAR alpha	B	BAO_0000357	single protein format	Homo sapiens	None	None	None	None	CHEMBL239	Peroxisome proliferator-activated receptor alpha	Homo sapiens	SINGLE PROTEIN	CHEMBL1139027	1	Scientific Literature	Bioorg. Med. Chem. Lett.	2006	None
CHEMBL513594		0	483.57	1	5.23	25	Cc1cc(CNC(=O)c2cc(-c3ccc(-c4ccccc4)cc3)n(C)n2)ccc1OC(C)(C)C(=O)O	EC50	'='	20.0	nM	7.70			UO_0000065					False	CHEMBL959039	Agonist activity at human PPARalpha receptor by cell based transient transfection assay	F	BAO_0000219	cell-based format	Homo sapiens	None	None	None	None	CHEMBL239	Peroxisome proliferator-activated receptor alpha	Homo sapiens	SINGLE PROTEIN	CHEMBL1152145	1	Scientific Literature	Bioorg. Med. Chem. Lett.	2008	None
CHEMBL2112997		0	726.87	2	8.17	7	CCO[C@H](Cc1ccc(OC/C=C(/C)C#Cc2ccc(-c3ccc(C#C/C(C)=C/COc4ccc(C[C@@H](OCC)C(=O)O)cc4)cc3)cc2)cc1)C(=O)O	EC50	'='	1800.0	nM	5.75			UO_0000065	7.90	0.15	-2.43	5.15	False	CHEMBL829753	Effective concentration for human peroxisome proliferator-activated receptor alpha	B	BAO_0000357	single protein format	Homo sapiens	None	None	None	None	CHEMBL239	Peroxisome proliferator-activated receptor alpha	Homo sapiens	SINGLE PROTEIN	CHEMBL1142023	1	Scientific Literature	Bioorg. Med. Chem. Lett.	2005	None
CHEMBL295416	PIRINIXIC ACID	0	323.81	0	3.67	WY-14643	Cc1cccc(Nc2cc(Cl)nc(SCC(=O)O)n2)c1C	EC50	'='	12600.0	nM	4.90			UO_0000065	15.13	0.32	1.23	6.52	False	CHEMBL763853	In vitro transactivation of human Peroxisome proliferator activated receptor alpha (hPPARalpha)	B	BAO_0000357	single protein format	Homo sapiens	None	None	None	None	CHEMBL239	Peroxisome proliferator-activated receptor alpha	Homo sapiens	SINGLE PROTEIN	CHEMBL1145887	1	Scientific Literature	J. Med. Chem.	2003	None
CHEMBL435517		0	527.50	2	5.99	23	COc1ccc(C(=O)n2c(C)c(Cc3cccc(OC(C)C(=O)O)c3)c3cc(OC(F)(F)F)ccc32)cc1	IC50	'='	3900.0	nM	5.41			UO_0000065	10.25	0.19	-0.58	6.22	False	CHEMBL827220	In vitro inhibition of human Peroxisome proliferator activated receptor alpha	B	BAO_0000357	single protein format	Homo sapiens	None	None	None	None	CHEMBL239	Peroxisome proliferator-activated receptor alpha	Homo sapiens	SINGLE PROTEIN	CHEMBL1142834	1	Scientific Literature	Bioorg. Med. Chem. Lett.	2005	None
CHEMBL367891		0	444.96	1	6.01	50	C[C@]1(C(=O)O)CCc2ccc(OCCCOc3ccc(C4CCCC4)cc3Cl)cc2O1	IC50	'='	40.0	nM	7.40			UO_0000065	16.63	0.33	1.39	11.38	True	CHEMBL828473	In vitro binding affinity against human PPARalpha	B	BAO_0000357	single protein format	Homo sapiens	None	None	None	None	CHEMBL239	Peroxisome proliferator-activated receptor alpha	Homo sapiens	SINGLE PROTEIN	CHEMBL1140266	1	Scientific Literature	Bioorg. Med. Chem. Lett.	2005	None
CHEMBL3354987		0	480.47	0	4.77	ZINC17167211	Cc1c(C(=O)O)cccc1-c1ccc(/C=C2/SC(=O)N(CC(=O)Nc3ccc(F)cc3)C2=O)o1	EC50	'='	0.16	nM	9.80			UO_0000065	20.39	0.39	5.03	8.38	False	CHEMBL3371803	Agonist activity at GAL4-tagged PPARalpha ligand-binding domain (unknown origin) expressed in HEK293T cells incubated for 16 to 19 hrs by beta-lactamase reporter gene assay	B	BAO_0000219	cell-based format	Homo sapiens	None	None	HEK-293T	None	CHEMBL239	Peroxisome proliferator-activated receptor alpha	Homo sapiens	SINGLE PROTEIN	CHEMBL3352104	1	Scientific Literature	Bioorg. Med. Chem. Lett.	2015	CHEMBL3706569
CHEMBL82034		0	457.53	1	5.74	1 (S/R)	Cc1oc(-c2ccccc2)nc1CCOc1ccc(CC(C)(Oc2ccccc2)C(=O)O)cc1	EC50	'='	12.0	nM	7.92			UO_0000065	17.31	0.32	2.18	9.68	False	CHEMBL828944	Transactivation activity for human Peroxisome proliferator activated receptor alpha	B	BAO_0000357	single protein format	Homo sapiens	None	None	None	None	CHEMBL239	Peroxisome proliferator-activated receptor alpha	Homo sapiens	SINGLE PROTEIN	CHEMBL1138731	1	Scientific Literature	Bioorg. Med. Chem. Lett.	2004	None
CHEMBL2112996		0	650.77	2	6.50	6	CCO[C@H](Cc1ccc(OC/C=C(\C)C#Cc2ccc(C#C/C(C)=C/COc3ccc(C[C@@H](OCC)C(=O)O)cc3)cc2)cc1)C(=O)O	EC50	'='	1200.0	nM	5.92			UO_0000065	9.10	0.17	-0.58	5.31	False	CHEMBL829753	Effective concentration for human peroxisome proliferator-activated receptor alpha	B	BAO_0000357	single protein format	Homo sapiens	None	None	None	None	CHEMBL239	Peroxisome proliferator-activated receptor alpha	Homo sapiens	SINGLE PROTEIN	CHEMBL1142023	1	Scientific Literature	Bioorg. Med. Chem. Lett.	2005	None
CHEMBL228434		0	481.93	0	4.16	4d	CC(=O)N[C@@H](Cc1ccc(OCCOc2ccc(C(=O)c3ccc(Cl)cc3)cc2)cc1)C(=O)O	Fold change	'='	4.6										False	CHEMBL887269	Agonist activity at human recombinant PPARalpha at 50 uM by GAL4 transactivation assay relative to control	F	BAO_0000019	assay format	Homo sapiens	None	None	None	None	CHEMBL239	Peroxisome proliferator-activated receptor alpha	Homo sapiens	SINGLE PROTEIN	CHEMBL1144585	1	Scientific Literature	Eur. J. Med. Chem.	2007	None
CHEMBL3360190		0	190.33	0	4.34	trans-Caryophyllene	C=C1CC/C=C/CC[C@@H]2[C@@H]1CC2(C)C	Activity						Not Active						False	CHEMBL3377956	Agonist activity at PPAR-alpha in human HepG2 cells harboring PPAR-alpha siRNA assessed as fatty acid uptake at 100 uM by BODIPY-based FACS analysis	B	BAO_0000219	cell-based format	Homo sapiens	None	None	HepG2	None	CHEMBL239	Peroxisome proliferator-activated receptor alpha	Homo sapiens	SINGLE PROTEIN	CHEMBL3352583	1	Scientific Literature	Bioorg. Med. Chem. Lett.	2014	CHEMBL3307718
CHEMBL390005		0	428.47	1	5.67	15R	CC[C@H](COc1ccc(C(F)(F)F)cc1)CSc1ccc(OCC(=O)O)c(C)c1	EC50	'>'	1000.0	nM				UO_0000065					False	CHEMBL889271	Activity at human PPARalpha receptor by cell based transactivation assay	B	BAO_0000219	cell-based format	Homo sapiens	None	None	None	None	CHEMBL239	Peroxisome proliferator-activated receptor alpha	Homo sapiens	SINGLE PROTEIN	CHEMBL1145374	1	Scientific Literature	Bioorg. Med. Chem. Lett.	2007	None
CHEMBL80905		0	466.41	0	4.63	1j	CC(C)OC(Cc1ccc(OCc2noc(-c3ccc(OC(F)(F)F)cc3)n2)cc1)C(=O)O	EC50	'='	20.0	nM	7.70			UO_0000065					False	CHEMBL1016853	Agonist activity at human PPARalpha expressed in african green monkey CV1 cells co-transfected with Gal4 assessed as reporter activity by transient transactivation assay	F	BAO_0000219	cell-based format	Homo sapiens	None	None	CV-1	None	CHEMBL239	Peroxisome proliferator-activated receptor alpha	Homo sapiens	SINGLE PROTEIN	CHEMBL1154456	1	Scientific Literature	Eur. J. Med. Chem.	2008	CHEMBL3308033
CHEMBL3318040		0	472.01	1	7.18	8	CCCCCCC(Sc1nc(Cl)cc(Nc2ccc(Oc3ccccc3)cc2)n1)C(=O)O	EC50	'='	280.0	nM	6.55			UO_0000065	13.88	0.28	-0.63	7.77	False	CHEMBL3367520	Agonist activity at wild-type human PPARalpha LBD expressed in COS7 cells after 12 hrs by Dual-Glo luciferase assay	B	BAO_0000219	cell-based format	Homo sapiens	None	None	COS-7	None	CHEMBL239	Peroxisome proliferator-activated receptor alpha	Homo sapiens	SINGLE PROTEIN	CHEMBL3352634	1	Scientific Literature	Bioorg. Med. Chem. Lett.	2014	CHEMBL3307648
CHEMBL459972		0	379.91	1	5.23	2	CCCCC(Sc1nc(Cl)cc(Nc2cccc(C)c2C)n1)C(=O)O	%max	'='	132.0	%				UO_0000187					False	CHEMBL3367521	Agonist activity at wild-type human PPARalpha LBD expressed in COS7 cells after 12 hrs by Dual-Glo luciferase assay relative to pirinixic acid	B	BAO_0000219	cell-based format	Homo sapiens	None	None	COS-7	None	CHEMBL239	Peroxisome proliferator-activated receptor alpha	Homo sapiens	SINGLE PROTEIN	CHEMBL3352634	1	Scientific Literature	Bioorg. Med. Chem. Lett.	2014	CHEMBL3307648
CHEMBL515666		0	421.45	0	3.83	8e	COC(=O)C1Cc2ccc(OCCc3nc(-c4ccc(C)cc4)oc3C)cc2OC1=O	EC50	'='	910.0	nM	6.04			UO_0000065					False	CHEMBL1019541	Agonist activity at human PPARalpha in U2OS cells by transactivation assay	F	BAO_0000219	cell-based format	Homo sapiens	None	None	U2OS	None	CHEMBL239	Peroxisome proliferator-activated receptor alpha	Homo sapiens	SINGLE PROTEIN	CHEMBL1154459	1	Scientific Literature	Eur. J. Med. Chem.	2008	CHEMBL3307757
CHEMBL455853		0	483.52	1	5.19	8a	COC(=O)C1Cc2ccc(OCCc3nc(-c4ccc(-c5ccccc5)cc4)oc3C)cc2OC1=O	%max	'='	68.0	%				UO_0000187					False	CHEMBL1019542	Agonist activity at human PPARalpha in U2OS cells by transactivation assay relative to WY-14643	F	BAO_0000219	cell-based format	Homo sapiens	None	None	U2OS	None	CHEMBL239	Peroxisome proliferator-activated receptor alpha	Homo sapiens	SINGLE PROTEIN	CHEMBL1154459	1	Scientific Literature	Eur. J. Med. Chem.	2008	CHEMBL3307757
CHEMBL458866		0	437.45	0	3.53	8b	COC(=O)C1Cc2ccc(OCCc3nc(-c4ccc(OC)cc4)oc3C)cc2OC1=O	%max	'='	96.0	%				UO_0000187					False	CHEMBL1019542	Agonist activity at human PPARalpha in U2OS cells by transactivation assay relative to WY-14643	F	BAO_0000219	cell-based format	Homo sapiens	None	None	U2OS	None	CHEMBL239	Peroxisome proliferator-activated receptor alpha	Homo sapiens	SINGLE PROTEIN	CHEMBL1154459	1	Scientific Literature	Eur. J. Med. Chem.	2008	CHEMBL3307757
CHEMBL207569		0	574.52	2	8.88	4	CC(C)(Oc1ccc(OCc2cc(-c3ccc(C(F)(F)F)cc3)cc(-c3ccc(C(F)(F)F)cc3)c2)cc1)C(=O)O	EC50	'='	730.0	nM	6.14			UO_0000065					False	CHEMBL853174	Effect on human PPARalpha transactivation in 293T cells	F	BAO_0000219	cell-based format	Homo sapiens	None	None	293T	None	CHEMBL239	Peroxisome proliferator-activated receptor alpha	Homo sapiens	SINGLE PROTEIN	CHEMBL1147714	1	Scientific Literature	Bioorg. Med. Chem. Lett.	2006	None
CHEMBL217932		0	477.34	1	5.21	17g	CC(C)c1onc(-c2cccc(CC(=O)O)c2)c1C(=O)NCCOc1ccc(Cl)cc1Cl	EC50	'>'	10000.0	nM				UO_0000065					False	CHEMBL907270	Activity at human PPAR alpha by cell-based transactivation assay	B	BAO_0000219	cell-based format	Homo sapiens	None	None	None	None	CHEMBL239	Peroxisome proliferator-activated receptor alpha	Homo sapiens	SINGLE PROTEIN	CHEMBL1139688	1	Scientific Literature	Bioorg. Med. Chem. Lett.	2006	None
CHEMBL374078		0	511.36	2	5.75	17d, LCI765	O=C(O)Cc1cccc(-c2noc(-c3ccccc3)c2C(=O)NCCOc2ccc(Cl)cc2Cl)c1	EC50	'>'	10000.0	nM				UO_0000065					False	CHEMBL907270	Activity at human PPAR alpha by cell-based transactivation assay	B	BAO_0000219	cell-based format	Homo sapiens	None	None	None	None	CHEMBL239	Peroxisome proliferator-activated receptor alpha	Homo sapiens	SINGLE PROTEIN	CHEMBL1139688	1	Scientific Literature	Bioorg. Med. Chem. Lett.	2006	None
CHEMBL230410		0	458.46	0	4.97	11o	C/C(=N\OCCF)C(Cc1ccc(OCc2nc(-c3ccc(F)cc3)oc2C)cc1)C(=O)O	EC50	'='	23.0	nM	7.64			UO_0000065					False	CHEMBL906215	Agonist activity at human PPARalpha in HepG2 cells by PPAR-GAL4 transactivation assay	F	BAO_0000219	cell-based format	Homo sapiens	None	None	HepG2	None	CHEMBL239	Peroxisome proliferator-activated receptor alpha	Homo sapiens	SINGLE PROTEIN	CHEMBL1143807	1	Scientific Literature	Bioorg. Med. Chem. Lett.	2007	CHEMBL3307718
CHEMBL219586	GW590735	2	478.49	1	5.31	5, GW-590735	Cc1nc(-c2ccc(C(F)(F)F)cc2)sc1C(=O)NCc1ccc(OC(C)(C)C(=O)O)cc1	EC50	'='	4.0	nM	8.40			UO_0000065					True	CHEMBL927779	Agonist activity at human PPARalpha assessed as receptor activation by cell based assay	F	BAO_0000219	cell-based format	Homo sapiens	None	None	None	None	CHEMBL239	Peroxisome proliferator-activated receptor alpha	Homo sapiens	SINGLE PROTEIN	CHEMBL1140804	1	Scientific Literature	Bioorg. Med. Chem. Lett.	2008	None
CHEMBL254743		0	609.57	2	5.19	9	Cc1nc(-c2ccc(C(F)(F)F)cc2)sc1C(=O)NCc1ccc(OC(C)(C)C(=O)NS(=O)(=O)C(F)(F)F)cc1	EC50	'>'	10000.0	nM				UO_0000065					False	CHEMBL927779	Agonist activity at human PPARalpha assessed as receptor activation by cell based assay	F	BAO_0000219	cell-based format	Homo sapiens	None	None	None	None	CHEMBL239	Peroxisome proliferator-activated receptor alpha	Homo sapiens	SINGLE PROTEIN	CHEMBL1140804	1	Scientific Literature	Bioorg. Med. Chem. Lett.	2008	None
CHEMBL323773		0	421.42	1	5.96	10	CCCc1cc2c(C(F)(F)F)noc2c(CCC)c1OC(C(=O)O)c1ccccc1	Ki	'='	37.0	nM	7.43			UO_0000065	17.64	0.34	1.47	10.24	False	CHEMBL766087	Binding affinity towards peroxisome proliferator activated receptor alpha (PPAR alpha)	B	BAO_0000357	single protein format	None	None	None	None	None	CHEMBL239	Peroxisome proliferator-activated receptor alpha	Homo sapiens	SINGLE PROTEIN	CHEMBL1136228	1	Scientific Literature	Bioorg. Med. Chem. Lett.	2003	None
CHEMBL477644		0	425.41	0	3.66	8i	COC(=O)C1Cc2ccc(OCCc3nc(-c4cccc(F)c4)oc3C)cc2OC1=O	%max	'='	30.0	%				UO_0000187					False	CHEMBL1019542	Agonist activity at human PPARalpha in U2OS cells by transactivation assay relative to WY-14643	F	BAO_0000219	cell-based format	Homo sapiens	None	None	U2OS	None	CHEMBL239	Peroxisome proliferator-activated receptor alpha	Homo sapiens	SINGLE PROTEIN	CHEMBL1154459	1	Scientific Literature	Eur. J. Med. Chem.	2008	CHEMBL3307757
CHEMBL1172019		0	494.66	1	6.24	12	CCCCC(Sc1nc(OCCCc2ccccc2)cc(OCCCc2ccccc2)n1)C(=O)O	Activity						Not Active						False	CHEMBL1177199	Agonist activity at human PPARalpha-LBD expressed in COS7 cells co-transfected with Gal4 at 10 uM by luciferase based transactivation assay	F	BAO_0000219	cell-based format	Homo sapiens	None	None	COS-7	None	CHEMBL239	Peroxisome proliferator-activated receptor alpha	Homo sapiens	SINGLE PROTEIN	CHEMBL1177708	1	Scientific Literature	J. Med. Chem.	2010	CHEMBL3307648
CHEMBL1171834		0	478.70	1	6.91	22	CCCCC(Sc1nc(OCCC2CCCCC2)cc(OCCC2CCCCC2)n1)C(=O)O	Activity						Not Active						False	CHEMBL1177199	Agonist activity at human PPARalpha-LBD expressed in COS7 cells co-transfected with Gal4 at 10 uM by luciferase based transactivation assay	F	BAO_0000219	cell-based format	Homo sapiens	None	None	COS-7	None	CHEMBL239	Peroxisome proliferator-activated receptor alpha	Homo sapiens	SINGLE PROTEIN	CHEMBL1177708	1	Scientific Literature	J. Med. Chem.	2010	CHEMBL3307648
CHEMBL229071		0	444.53	0	4.48	3a	CCOC(=O)[C@H](Cc1ccc(OCCn2c3ccccc3c3ccccc32)cc1)NC(C)=O	Fold change	'='	1.6										False	CHEMBL887269	Agonist activity at human recombinant PPARalpha at 50 uM by GAL4 transactivation assay relative to control	F	BAO_0000019	assay format	Homo sapiens	None	None	None	None	CHEMBL239	Peroxisome proliferator-activated receptor alpha	Homo sapiens	SINGLE PROTEIN	CHEMBL1144585	1	Scientific Literature	Eur. J. Med. Chem.	2007	None
CHEMBL225936		0	493.01	1	7.39	27	O=C(O)Cc1ccc(CNc2cccc(-c3c(Cc4ccccc4)cnc4c(Cl)cccc34)c2)cc1	EC50	'='	2053.0	nM	5.69			UO_0000065					False	CHEMBL905438	Agonist activity at human recombinant PPARalpha by GAL4 transactivation assay	F	BAO_0000019	assay format	Homo sapiens	None	None	None	None	CHEMBL239	Peroxisome proliferator-activated receptor alpha	Homo sapiens	SINGLE PROTEIN	CHEMBL1143039	1	Scientific Literature	Bioorg. Med. Chem.	2007	None
CHEMBL246203		0	405.49	1	5.34	12	CCc1ccc(-c2nc(CCOc3ccc4c(c3)CC[C@H]4CC(=O)O)c(C)o2)cc1	EC50	'='	78.0	nM	7.11			UO_0000065					False	CHEMBL924198	Agonist activity at PPARalpha by FRET assay	F	BAO_0000019	assay format	None	None	None	None	None	CHEMBL239	Peroxisome proliferator-activated receptor alpha	Homo sapiens	SINGLE PROTEIN	CHEMBL1140686	1	Scientific Literature	Bioorg. Med. Chem. Lett.	2007	None
CHEMBL452299		0	444.49	0	4.48	7a	COc1ccc(C(=O)c2c(C)n(Cc3cccc(O[C@H](C)C(=O)O)c3)c3ncccc23)cc1	Activity						Active						False	CHEMBL980789	Binding affinity to human PPARalpha	B	BAO_0000357	single protein format	Homo sapiens	None	None	None	None	CHEMBL239	Peroxisome proliferator-activated receptor alpha	Homo sapiens	SINGLE PROTEIN	CHEMBL1139415	1	Scientific Literature	Bioorg. Med. Chem. Lett.	2008	None
CHEMBL271394		0	387.48	0	4.44	14i	Cc1ccc(-c2nc(CCCC[C@H]3CO[C@@](C)(C(=O)O)OC3)c(C)o2)cc1C	EC50	'='	3.0	nM	8.52			UO_0000065					False	CHEMBL929848	Agonist activity at human PPARalpha expressed in CV1 cells by transactivation assay	F	BAO_0000219	cell-based format	Homo sapiens	None	None	CV-1	None	CHEMBL239	Peroxisome proliferator-activated receptor alpha	Homo sapiens	SINGLE PROTEIN	CHEMBL1143171	1	Scientific Literature	Bioorg. Med. Chem.	2008	CHEMBL3308033
CHEMBL225936		0	493.01	1	7.39	27	O=C(O)Cc1ccc(CNc2cccc(-c3c(Cc4ccccc4)cnc4c(Cl)cccc34)c2)cc1	Activity	'='	12.0	%				UO_0000187					False	CHEMBL905439	Agonist activity at human recombinant PPARalpha by GAL4 transactivation assay relative to WY-14643	F	BAO_0000019	assay format	Homo sapiens	None	None	None	None	CHEMBL239	Peroxisome proliferator-activated receptor alpha	Homo sapiens	SINGLE PROTEIN	CHEMBL1143039	1	Scientific Literature	Bioorg. Med. Chem.	2007	None
CHEMBL373591		0	421.54	1	5.48	9m	CCCc1c(OCCCOc2ccc3c(c2)CC[C@H]3CC(=O)O)ccc2c1ccn2C	EC50	'>'	10000.0	nM				UO_0000065					False	CHEMBL920309	Agonist activity at human PPAR alpha by FRET assay	F	BAO_0000019	assay format	Homo sapiens	None	None	None	None	CHEMBL239	Peroxisome proliferator-activated receptor alpha	Homo sapiens	SINGLE PROTEIN	CHEMBL1142242	1	Scientific Literature	J. Med. Chem.	2007	None
CHEMBL221100		0	365.43	0	4.52	9i	O=C(O)C[C@@H]1CCc2cc(OCCCOc3ccc4[nH]ccc4c3)ccc21	EC50	'>'	10000.0	nM				UO_0000065					False	CHEMBL920309	Agonist activity at human PPAR alpha by FRET assay	F	BAO_0000019	assay format	Homo sapiens	None	None	None	None	CHEMBL239	Peroxisome proliferator-activated receptor alpha	Homo sapiens	SINGLE PROTEIN	CHEMBL1142242	1	Scientific Literature	J. Med. Chem.	2007	None
CHEMBL223629		0	379.46	0	4.53	9j	Cn1ccc2cc(OCCCOc3ccc4c(c3)CC[C@H]4CC(=O)O)ccc21	EC50	'='	6700.0	nM	5.17			UO_0000065					False	CHEMBL920309	Agonist activity at human PPAR alpha by FRET assay	F	BAO_0000019	assay format	Homo sapiens	None	None	None	None	CHEMBL239	Peroxisome proliferator-activated receptor alpha	Homo sapiens	SINGLE PROTEIN	CHEMBL1142242	1	Scientific Literature	J. Med. Chem.	2007	None
CHEMBL222121		0	396.44	0	3.70	12	COC(C)(Cc1ccc(OCCc2nc(-c3ccccc3)oc2C)cn1)C(=O)O	Ki	'='	4800.0	nM	5.32			UO_0000065	13.42	0.25	1.62	5.62	False	CHEMBL907889	Displacement of radiolabeled GW-2331 from human PPAR alpha by SPA assay	B	BAO_0000357	single protein format	Homo sapiens	None	None	None	None	CHEMBL239	Peroxisome proliferator-activated receptor alpha	Homo sapiens	SINGLE PROTEIN	CHEMBL1139747	1	Scientific Literature	Bioorg. Med. Chem. Lett.	2006	None
CHEMBL218591		0	408.45	0	3.84	(R)-13	Cc1oc(-c2ccccc2)nc1CCOc1ccc(C[C@@]2(C(=O)O)CCCO2)nc1	EC50	'>'	10000.0	nM				UO_0000065					False	CHEMBL907892	Agonist activity at human PPAR alpha in HepG2 cells by PPAR-GAL4 transactivation assay	F	BAO_0000219	cell-based format	Homo sapiens	None	None	HepG2	None	CHEMBL239	Peroxisome proliferator-activated receptor alpha	Homo sapiens	SINGLE PROTEIN	CHEMBL1139747	1	Scientific Literature	Bioorg. Med. Chem. Lett.	2006	CHEMBL3307718
CHEMBL375370		0	442.90	0	4.50	17	Cc1oc(-c2ccc(Cl)cc2)nc1CCOc1ccc(CC2(C(=O)O)CCCO2)nc1	EC50	'='	48.0	nM	7.32			UO_0000065					False	CHEMBL907892	Agonist activity at human PPAR alpha in HepG2 cells by PPAR-GAL4 transactivation assay	F	BAO_0000219	cell-based format	Homo sapiens	None	None	HepG2	None	CHEMBL239	Peroxisome proliferator-activated receptor alpha	Homo sapiens	SINGLE PROTEIN	CHEMBL1139747	1	Scientific Literature	Bioorg. Med. Chem. Lett.	2006	CHEMBL3307718
CHEMBL220751		0	504.59	1	3.63	25l	Cc1nc(-c2ccc(OS(C)(=O)=O)cc2)sc1C(=O)NCc1ccc(OC(C)(C)C(=O)O)cc1	EC50	'>'	10000.0	nM				UO_0000065					False	CHEMBL854671	Agonist potency at PPARalpha in CV1 cells by cell based transient transfection assay	F	BAO_0000219	cell-based format	Homo sapiens	None	None	CV-1	None	CHEMBL239	Peroxisome proliferator-activated receptor alpha	Homo sapiens	SINGLE PROTEIN	CHEMBL1141367	1	Scientific Literature	J. Med. Chem.	2007	CHEMBL3308033
CHEMBL249865		0	482.52	1	5.56	(R)-(-)-35	CCN(C(=O)Nc1ccc(OC(F)(F)F)cc1)[C@@H]1Cc2ccc(SC(C)(C)C(=O)O)cc2C1	EC50	'='	170.0	nM	6.77			UO_0000065					False	CHEMBL944029	Agonist activity at PPARalpha expressed in HEK293 cells by GAL4 transactivation assay	F	BAO_0000219	cell-based format	None	None	None	HEK293	None	CHEMBL239	Peroxisome proliferator-activated receptor alpha	Homo sapiens	SINGLE PROTEIN	CHEMBL1141364	1	Scientific Literature	Bioorg. Med. Chem. Lett.	2007	CHEMBL3307715
CHEMBL495818		0	536.57	2	6.54	11	COCCOc1cc(COc2ccc(C(F)(F)F)cc2)ccc1Sc1ccc(OCC(=O)O)c(C)c1C	EC50	'>'	10000.0	nM				UO_0000065					False	CHEMBL1004953	Agonist activity at human PPARalpha ligand binding domain expressed in african green monkey CV1 cells co-transfected with Gal4-DBD by transactivation assay	B	BAO_0000219	cell-based format	Homo sapiens	None	None	CV-1	None	CHEMBL239	Peroxisome proliferator-activated receptor alpha	Homo sapiens	SINGLE PROTEIN	CHEMBL1136970	1	Scientific Literature	Bioorg. Med. Chem. Lett.	2009	CHEMBL3308033
CHEMBL393805		0	438.55	1	5.17	32	Cc1nc(-c2ccc(OCCCOc3ccc4c(c3)CC[C@H]4CC(=O)O)nc2)sc1C	EC50	'='	6780.0	nM	5.17			UO_0000065					False	CHEMBL885681	Agonist activity at human PPARalpha by FRET assay	F	BAO_0000019	assay format	Homo sapiens	None	None	None	None	CHEMBL239	Peroxisome proliferator-activated receptor alpha	Homo sapiens	SINGLE PROTEIN	CHEMBL1139054	1	Scientific Literature	Bioorg. Med. Chem. Lett.	2007	None
CHEMBL238946		0	465.98	1	5.52	22	Cc1cnc(-c2cccc(Cl)c2)nc1N(C)CCCOc1ccc2c(c1)CC[C@H]2CC(=O)O	EC50	'='	2370.0	nM	5.62			UO_0000065					False	CHEMBL885681	Agonist activity at human PPARalpha by FRET assay	F	BAO_0000019	assay format	Homo sapiens	None	None	None	None	CHEMBL239	Peroxisome proliferator-activated receptor alpha	Homo sapiens	SINGLE PROTEIN	CHEMBL1139054	1	Scientific Literature	Bioorg. Med. Chem. Lett.	2007	None
CHEMBL239563		0	473.57	1	5.06	17	CC(=O)c1ccc(-c2ncc(C)c(N(C)CCCOc3ccc4c(c3)CC[C@H]4CC(=O)O)n2)cc1	EC50	'='	6550.0	nM	5.18			UO_0000065					False	CHEMBL885681	Agonist activity at human PPARalpha by FRET assay	F	BAO_0000019	assay format	Homo sapiens	None	None	None	None	CHEMBL239	Peroxisome proliferator-activated receptor alpha	Homo sapiens	SINGLE PROTEIN	CHEMBL1139054	1	Scientific Literature	Bioorg. Med. Chem. Lett.	2007	None
CHEMBL393777		0	475.59	1	5.26	15	CCOc1ccc(-c2ncc(C)c(N(C)CCCOc3ccc4c(c3)CC[C@H]4CC(=O)O)n2)cc1	EC50	'='	3090.0	nM	5.51			UO_0000065					False	CHEMBL885681	Agonist activity at human PPARalpha by FRET assay	F	BAO_0000019	assay format	Homo sapiens	None	None	None	None	CHEMBL239	Peroxisome proliferator-activated receptor alpha	Homo sapiens	SINGLE PROTEIN	CHEMBL1139054	1	Scientific Literature	Bioorg. Med. Chem. Lett.	2007	None
CHEMBL499312		0	586.63	2	6.54	24	O=C(O)COc1ccc(Sc2ccc(COc3ccc(C(F)(F)F)cc3)cc2OCC#CCCO)c2c1CCCC2	EC50	'>'	10000.0	nM				UO_0000065					False	CHEMBL1004953	Agonist activity at human PPARalpha ligand binding domain expressed in african green monkey CV1 cells co-transfected with Gal4-DBD by transactivation assay	B	BAO_0000219	cell-based format	Homo sapiens	None	None	CV-1	None	CHEMBL239	Peroxisome proliferator-activated receptor alpha	Homo sapiens	SINGLE PROTEIN	CHEMBL1136970	1	Scientific Literature	Bioorg. Med. Chem. Lett.	2009	CHEMBL3308033
CHEMBL392063		0	438.59	1	6.54	8	CCc1ccc(O[C@H](C)CCOc2ccc(CCC(=O)O)c(C)c2)c(-c2ccsc2)c1	IC50	'='	5950.0	nM	5.22			UO_0000065	11.91	0.23	-1.31	9.37	True	CHEMBL885566	Displacement of [3H]2-(4-{2-[3-(2,4-difluoro-phenyl)-1-heptyl-ureido]-ethyl}-phenoxy)-2-methyl butyric acid from human PPARalpha	B	BAO_0000357	single protein format	Homo sapiens	None	None	None	None	CHEMBL239	Peroxisome proliferator-activated receptor alpha	Homo sapiens	SINGLE PROTEIN	CHEMBL1139045	1	Scientific Literature	Bioorg. Med. Chem. Lett.	2007	None
CHEMBL391283		0	433.55	1	5.87	13	CCc1ccc(O[C@H](C)CCOc2ccc(CCC(=O)O)c(C)c2)c(-c2ccncc2)c1	Efficacy	'<'	20.0	%				UO_0000187					False	CHEMBL885572	Efficacy at human Gal4-PPARalpha expressed in CV1 cells at 10 uM relative to control by transactivation assay	B	BAO_0000219	cell-based format	Homo sapiens	None	None	CV-1	None	CHEMBL239	Peroxisome proliferator-activated receptor alpha	Homo sapiens	SINGLE PROTEIN	CHEMBL1139045	1	Scientific Literature	Bioorg. Med. Chem. Lett.	2007	CHEMBL3308033
CHEMBL3827584		0	476.89	1	5.06	14	CCOC(=O)N(CC(=O)O)Cc1cc(OCc2nc(-c3ccc(Cl)cc3)oc2C)ccc1F	EC50	'='	4.0	nM	8.40			UO_0000065	17.61	0.35	3.34	8.23	False	CHEMBL3830343	Agonist activity at Gal4-tagged human PPAR-alpha expressed in HEK cells by transactivation assay	B	BAO_0000219	cell-based format	Homo sapiens	None	None	HEK293	None	CHEMBL239	Peroxisome proliferator-activated receptor alpha	Homo sapiens	SINGLE PROTEIN	CHEMBL3826929	1	Scientific Literature	ACS Med. Chem. Lett.	2016	CHEMBL3307715
CHEMBL121	ROSIGLITAZONE	4	357.44	0	2.49	Rosiglitazone	CN(CCOc1ccc(CC2SC(=O)NC2=O)cc1)c1ccccn1	Ki	'>'	33300.0	nM				UO_0000065					False	CHEMBL766090	In vitro binding affinity towards human peroxisome proliferator activated receptor alpha (PPAR alpha)	B	BAO_0000357	single protein format	None	None	None	None	None	CHEMBL239	Peroxisome proliferator-activated receptor alpha	Homo sapiens	SINGLE PROTEIN	CHEMBL1136629	1	Scientific Literature	Bioorg. Med. Chem. Lett.	2003	None
CHEMBL552240		0	545.94	2	7.02	12d	CC[C@@H](Oc1cccc(Cn2c(C)c(C(=O)c3ccc(Cl)cc3)c3ccc(OC(F)(F)F)cc32)c1)C(=O)O	EC50	'='	230.0	nM	6.64			UO_0000065					False	CHEMBL1035295	Agonist activity at human PPARalpha receptor expressed in african green monkey COS1 cells co-transfected with fused yeast Gal4-DBD by transactivation assay	F	BAO_0000219	cell-based format	Homo sapiens	None	None	COS-1	None	CHEMBL239	Peroxisome proliferator-activated receptor alpha	Homo sapiens	SINGLE PROTEIN	CHEMBL1158459	1	Scientific Literature	J. Med. Chem.	2009	CHEMBL3308351
CHEMBL399417		0	476.96	1	5.88	31	Cc1cc(Oc2cccc(CNC(=O)c3cc4cc(Cl)ccc4n3C)c2)ccc1CCC(=O)O	IC50	'>'	10000.0	nM				UO_0000065					False	CHEMBL902596	Displacement of [3H]2-(4-{2-[3-(2,4-difluoro-phenyl)-1-heptyl-ureido]-ethyl}-phenoxy)-2-methyl-butyric acid from human PPARalpha	B	BAO_0000357	single protein format	Homo sapiens	None	None	None	None	CHEMBL239	Peroxisome proliferator-activated receptor alpha	Homo sapiens	SINGLE PROTEIN	CHEMBL1138336	1	Scientific Literature	Bioorg. Med. Chem. Lett.	2007	None
CHEMBL232799		0	479.60	0	4.93	18	CCO[C@@H](Cc1ccc(OCC(OC(=S)NCc2ccccc2)c2ccccc2)cc1)C(=O)O	Efficacy	'='	136.0	%				UO_0000187					False	CHEMBL896462	Agonist activity at human PPARalpha in CV1 cells by GAL4 transactivation assay after 24 hrs relative to gemfibrozil	F	BAO_0000219	cell-based format	Homo sapiens	None	None	CV-1	None	CHEMBL239	Peroxisome proliferator-activated receptor alpha	Homo sapiens	SINGLE PROTEIN	CHEMBL1148890	1	Scientific Literature	Bioorg. Med. Chem. Lett.	2007	CHEMBL3308033
CHEMBL234820		0	491.65	1	5.53	(R)-9c	CCO[C@H](Cc1ccc(CCC(OC(=S)NCCc2ccccc2)c2ccccc2)cc1)C(=O)O	Efficacy	'='	112.0	%				UO_0000187					False	CHEMBL896462	Agonist activity at human PPARalpha in CV1 cells by GAL4 transactivation assay after 24 hrs relative to gemfibrozil	F	BAO_0000219	cell-based format	Homo sapiens	None	None	CV-1	None	CHEMBL239	Peroxisome proliferator-activated receptor alpha	Homo sapiens	SINGLE PROTEIN	CHEMBL1148890	1	Scientific Literature	Bioorg. Med. Chem. Lett.	2007	CHEMBL3308033
CHEMBL234819		0	477.63	1	5.48	(S)-9a	CCO[C@@H](Cc1ccc(CCC(OC(=S)NCc2ccccc2)c2ccccc2)cc1)C(=O)O	Efficacy	'='	234.0	%				UO_0000187					False	CHEMBL896462	Agonist activity at human PPARalpha in CV1 cells by GAL4 transactivation assay after 24 hrs relative to gemfibrozil	F	BAO_0000219	cell-based format	Homo sapiens	None	None	CV-1	None	CHEMBL239	Peroxisome proliferator-activated receptor alpha	Homo sapiens	SINGLE PROTEIN	CHEMBL1148890	1	Scientific Literature	Bioorg. Med. Chem. Lett.	2007	CHEMBL3308033
CHEMBL233976		0	463.50	1	6.56	10a	Cc1nc(-c2ccc(C(F)(F)F)cc2)sc1COc1ccc2c(CC(=O)O)csc2c1	IC50	'='	482.0	nM	6.32			UO_0000065	13.63	0.28	-0.24	10.63	False	CHEMBL896467	Displacement of [3H]2-(4-(2-(3-(2,4-difluorophenyl)-1-heptylureido)ethyl)phenoxy)-2-methylbutanoic acid from human PPARalpha after 30 mins by SPA	B	BAO_0000357	single protein format	Homo sapiens	None	None	None	None	CHEMBL239	Peroxisome proliferator-activated receptor alpha	Homo sapiens	SINGLE PROTEIN	CHEMBL1149526	1	Scientific Literature	Bioorg. Med. Chem. Lett.	2007	None
CHEMBL234381		0	434.30	1	6.07	10k	O=C(O)Cc1csc2cc(OCc3cc(-c4ccc(Cl)cc4)on3)cc(Cl)c12	IC50	'='	3840.0	nM	5.42			UO_0000065	12.47	0.26	-0.65	7.46	False	CHEMBL896467	Displacement of [3H]2-(4-(2-(3-(2,4-difluorophenyl)-1-heptylureido)ethyl)phenoxy)-2-methylbutanoic acid from human PPARalpha after 30 mins by SPA	B	BAO_0000357	single protein format	Homo sapiens	None	None	None	None	CHEMBL239	Peroxisome proliferator-activated receptor alpha	Homo sapiens	SINGLE PROTEIN	CHEMBL1149526	1	Scientific Literature	Bioorg. Med. Chem. Lett.	2007	None
CHEMBL369725		0	446.97	1	6.04	49	CCC(C)(C)c1ccc(OCCCOc2ccc3c(c2)O[C@@](C)(C(=O)O)CC3)c(Cl)c1	IC50	'='	7.0	nM	8.15			UO_0000065	18.24	0.36	2.11	12.55	True	CHEMBL828473	In vitro binding affinity against human PPARalpha	B	BAO_0000357	single protein format	Homo sapiens	None	None	None	None	CHEMBL239	Peroxisome proliferator-activated receptor alpha	Homo sapiens	SINGLE PROTEIN	CHEMBL1140266	1	Scientific Literature	Bioorg. Med. Chem. Lett.	2005	None
CHEMBL167378		0	462.57	0	4.93	3b	CCOC(Cc1ccc(OCCNC2=Nc3ccccc3Sc3ccccc32)cc1)C(=O)O	Max	'='	68.0	%				UO_0000187					False	CHEMBL824644	Fold activation relative to maximum hPPAR alpha activation obtained with WY-14643	F	BAO_0000019	assay format	None	None	None	None	None	CHEMBL239	Peroxisome proliferator-activated receptor alpha	Homo sapiens	SINGLE PROTEIN	CHEMBL1135600	1	Scientific Literature	J. Med. Chem.	2002	None
CHEMBL237305		0	517.50	2	6.17	16	Cc1cc(Oc2cccc(CNC(=O)c3ccc(OC(F)(F)F)cc3C)c2)ccc1OC(C)(C)C(=O)O	IC50	'='	4850.0	nM	5.31			UO_0000065	10.27	0.20	-0.86	5.65	True	CHEMBL902596	Displacement of [3H]2-(4-{2-[3-(2,4-difluoro-phenyl)-1-heptyl-ureido]-ethyl}-phenoxy)-2-methyl-butyric acid from human PPARalpha	B	BAO_0000357	single protein format	Homo sapiens	None	None	None	None	CHEMBL239	Peroxisome proliferator-activated receptor alpha	Homo sapiens	SINGLE PROTEIN	CHEMBL1138336	1	Scientific Literature	Bioorg. Med. Chem. Lett.	2007	None
CHEMBL179452		0	458.98	1	6.40	51	C[C@]1(C(=O)O)CCc2ccc(OCCCOc3ccc(C4CCCCC4)cc3Cl)cc2O1	EC50	'='	2.0	nM	8.70			UO_0000065					False	CHEMBL838125	Agonist activity against human PPARalpha in COS-1 cell Gal4 assay	F	BAO_0000219	cell-based format	Homo sapiens	None	None	COS-1	None	CHEMBL239	Peroxisome proliferator-activated receptor alpha	Homo sapiens	SINGLE PROTEIN	CHEMBL1140266	1	Scientific Literature	Bioorg. Med. Chem. Lett.	2005	CHEMBL3308351
CHEMBL241298		0	423.51	1	5.47	16	CCc1ccc(O[C@H](C)CCOc2ccc(CCC(=O)O)c(C)c2)c(-c2cocn2)c1	EC50	'='	2810.0	nM	5.55			UO_0000065					False	CHEMBL885569	Agonist activity at human Gal4-PPARalpha expressed in CV1 cells by transactivation assay	F	BAO_0000219	cell-based format	Homo sapiens	None	None	CV-1	None	CHEMBL239	Peroxisome proliferator-activated receptor alpha	Homo sapiens	SINGLE PROTEIN	CHEMBL1139045	1	Scientific Literature	Bioorg. Med. Chem. Lett.	2007	CHEMBL3308033
CHEMBL241478		0	473.49	1	6.33	19	Cc1cc(OCC[C@@H](C)Oc2ccc(C(F)(F)F)cc2-c2ccccn2)ccc1CCC(=O)O	EC50	'='	2340.0	nM	5.63			UO_0000065					False	CHEMBL885569	Agonist activity at human Gal4-PPARalpha expressed in CV1 cells by transactivation assay	F	BAO_0000219	cell-based format	Homo sapiens	None	None	CV-1	None	CHEMBL239	Peroxisome proliferator-activated receptor alpha	Homo sapiens	SINGLE PROTEIN	CHEMBL1139045	1	Scientific Literature	Bioorg. Med. Chem. Lett.	2007	CHEMBL3308033
CHEMBL199225		0	290.75	0	3.80	116	CC(Cc1ccccc1)(Oc1ccc(Cl)cc1)C(=O)O	IC50	'='	4400.0	nM	5.36			UO_0000065	18.42	0.37	1.56	11.51	False	CHEMBL881516	Binding affinity towards peroxisome proliferator activated receptor alpha	B	BAO_0000357	single protein format	Homo sapiens	None	None	None	None	CHEMBL239	Peroxisome proliferator-activated receptor alpha	Homo sapiens	SINGLE PROTEIN	CHEMBL1140446	1	Scientific Literature	J. Med. Chem.	2005	None
CHEMBL363532		0	434.49	0	4.41	1c	CO[C@@H](Cc1ccc(OCCCOc2ccc(C(=O)c3ccccc3)cc2)cc1)C(=O)O	EC50	'='	2870.0	nM	5.54			UO_0000065	12.76	0.24	1.13	6.75	False	CHEMBL829293	Mean effective concentration against human peroxisome proliferator activated receptor alpha	B	BAO_0000357	single protein format	Homo sapiens	None	None	None	None	CHEMBL239	Peroxisome proliferator-activated receptor alpha	Homo sapiens	SINGLE PROTEIN	CHEMBL1145231	1	Scientific Literature	Bioorg. Med. Chem. Lett.	2005	None
CHEMBL131329		0	347.39	0	2.57	1a	O=C(O)Cc1ccc(OCCCN2C(=O)COc3ccsc32)cc1	Activity	'='	0.5										False	CHEMBL762044	Compound was tested for activation of peroxisome proliferator-activated receptor alpha activity at 50 uM concentration by transactivation assay	B	BAO_0000357	single protein format	Homo sapiens	None	None	None	None	CHEMBL239	Peroxisome proliferator-activated receptor alpha	Homo sapiens	SINGLE PROTEIN	CHEMBL1136545	1	Scientific Literature	Bioorg. Med. Chem. Lett.	2003	None
CHEMBL38943	GW501516	2	453.51	1	6.20	GW-501516	Cc1cc(SCc2sc(-c3ccc(C(F)(F)F)cc3)nc2C)ccc1OCC(=O)O	EC50	'='	1000.0	nM	6.00			UO_0000065	13.23	0.27	-0.20	10.10	False	CHEMBL886015	Effect on PPARalpha transactivation activity in HEK293 cells	B	BAO_0000219	cell-based format	Homo sapiens	None	None	HEK293	None	CHEMBL239	Peroxisome proliferator-activated receptor alpha	Homo sapiens	SINGLE PROTEIN	CHEMBL1143711	1	Scientific Literature	Bioorg. Med. Chem.	2007	CHEMBL3307715
CHEMBL435343		0	425.31	1	5.40	27	CC[C@]1(C(=O)O)CCc2ccc(OCCCOc3ccc(Cl)cc3Cl)cc2O1	EC50	'='	130.0	nM	6.89			UO_0000065					False	CHEMBL838125	Agonist activity against human PPARalpha in COS-1 cell Gal4 assay	F	BAO_0000219	cell-based format	Homo sapiens	None	None	COS-1	None	CHEMBL239	Peroxisome proliferator-activated receptor alpha	Homo sapiens	SINGLE PROTEIN	CHEMBL1140266	1	Scientific Literature	Bioorg. Med. Chem. Lett.	2005	CHEMBL3308351
CHEMBL181656		0	416.47	0	4.94	1g	CO[C@@H](Cc1ccc(C#CCCOc2ccc(Oc3ccccc3)cc2)cc1)C(=O)O	IC50	'='	1154.0	nM	5.94			UO_0000065	14.26	0.26	1.00	9.14	True	CHEMBL828707	Mean inhibitory concentration against human peroxisome proliferator activated receptor alpha	B	BAO_0000357	single protein format	Homo sapiens	None	None	None	None	CHEMBL239	Peroxisome proliferator-activated receptor alpha	Homo sapiens	SINGLE PROTEIN	CHEMBL1145231	1	Scientific Literature	Bioorg. Med. Chem. Lett.	2005	None
CHEMBL166408		0	442.56	1	5.72	3c	CCOC(Cc1ccc(OCCC=C2c3ccccc3CCc3ccccc32)cc1)C(=O)O	Max	'='	16.7	%				UO_0000187					False	CHEMBL824644	Fold activation relative to maximum hPPAR alpha activation obtained with WY-14643	F	BAO_0000019	assay format	None	None	None	None	None	CHEMBL239	Peroxisome proliferator-activated receptor alpha	Homo sapiens	SINGLE PROTEIN	CHEMBL1135600	1	Scientific Literature	J. Med. Chem.	2002	None
CHEMBL25259		0	457.53	1	6.18	6	Cc1oc(-c2ccc(-c3ccccc3)cc2)nc1CCOc1ccc(OC(C)(C)C(=O)O)cc1	EC50	'='	150.0	nM	6.82			UO_0000065					True	CHEMBL764652	Agonistic activity for Peroxisome proliferator activated receptor alpha	F	BAO_0000019	assay format	Homo sapiens	None	None	None	None	CHEMBL239	Peroxisome proliferator-activated receptor alpha	Homo sapiens	SINGLE PROTEIN	CHEMBL1136751	1	Scientific Literature	J. Med. Chem.	2003	None
CHEMBL147384		0	564.61	2	6.75	11	Cc1oc(-c2ccc(F)cc2)nc1CCOc1ccc(C[C@H](Nc2ccccc2C(=O)c2ccccc2)C(=O)O)cc1	EC50	'='	257.04	nM	6.59			UO_0000065					True	CHEMBL756485	In vitro transactivation of Peroxisome proliferator activated receptor alpha.	F	BAO_0000019	assay format	None	None	None	None	None	CHEMBL239	Peroxisome proliferator-activated receptor alpha	Homo sapiens	SINGLE PROTEIN	CHEMBL1131423	1	Scientific Literature	J. Med. Chem.	1998	None
CHEMBL491606		0	425.53	0	3.90	5l	CCOC(Cc1ccc(OCCN2CC=C(c3ccccc3OC)CC2)cc1)C(=O)O	EC50	'='	18100.0	nM	4.74			UO_0000065					False	CHEMBL986146	Agonist activity at human PPARalpha expressed in african green monkey CV-1 by co-transfected with GAL4 by by dual-glo luciferase reporter gene assay	F	BAO_0000019	assay format	Homo sapiens	None	None	None	None	CHEMBL239	Peroxisome proliferator-activated receptor alpha	Homo sapiens	SINGLE PROTEIN	CHEMBL1144193	1	Scientific Literature	Bioorg. Med. Chem. Lett.	2008	None
CHEMBL461379		0	472.88	1	5.97	12f	Cc1c(Oc2ccc(Cl)cc2)c2ccc(F)nc2n1Cc1ccc(F)c(O[C@@H](C)C(=O)O)c1	IC50	'>'	50000.0	nM				UO_0000065					False	CHEMBL980789	Binding affinity to human PPARalpha	B	BAO_0000357	single protein format	Homo sapiens	None	None	None	None	CHEMBL239	Peroxisome proliferator-activated receptor alpha	Homo sapiens	SINGLE PROTEIN	CHEMBL1139415	1	Scientific Literature	Bioorg. Med. Chem. Lett.	2008	None
CHEMBL3741878		0	443.55	0	4.75	16	CCN(CC)c1ccc(NC(=O)c2ccccc2OCC(=O)N2CCc3ccccc32)cc1	FC	'>'	2.0										False	CHEMBL3745423	Agonist activity at PPARalpha in human HuH7 cells assessed as increase of CPT1alpha expression at 20 uM by Western blotting relative to control	B	BAO_0000219	cell-based format	Homo sapiens	None	None	Huh-7	None	CHEMBL239	Peroxisome proliferator-activated receptor alpha	Homo sapiens	SINGLE PROTEIN	CHEMBL3739336	1	Scientific Literature	Bioorg. Med. Chem.	2015	CHEMBL3307515
CHEMBL3741878		0	443.55	0	4.75	16	CCN(CC)c1ccc(NC(=O)c2ccccc2OCC(=O)N2CCc3ccccc32)cc1	Activity						Active						False	CHEMBL3742554	Agonist activity at PPARalpha in human HuH7 cells assessed as increase of fatty acid oxidation by measuring CO2 production using 4C-oleate at 20 uM after 18 hrs by scintillation counting	B	BAO_0000219	cell-based format	Homo sapiens	None	None	Huh-7	None	CHEMBL239	Peroxisome proliferator-activated receptor alpha	Homo sapiens	SINGLE PROTEIN	CHEMBL3739336	1	Scientific Literature	Bioorg. Med. Chem.	2015	CHEMBL3307515
CHEMBL121	ROSIGLITAZONE	4	357.44	0	2.49	8 Rosiglitazone - BRL-49653	CN(CCOc1ccc(CC2SC(=O)NC2=O)cc1)c1ccccn1	IC50	'>'	5.0	nM				UO_0000065					False	CHEMBL765404	In vitro binding affinity for human PPAR alpha in SPA	B	BAO_0000357	single protein format	Homo sapiens	None	None	None	None	CHEMBL239	Peroxisome proliferator-activated receptor alpha	Homo sapiens	SINGLE PROTEIN	CHEMBL1136679	1	Scientific Literature	Bioorg. Med. Chem. Lett.	2003	None
CHEMBL392951		0	506.52	2	6.67	28c	O=C(O)COc1ccc(SCc2cccc(F)c2OCc2ccc(C(F)(F)F)cc2)c2c1CCC2	IC50	'='	3670.0	nM	5.43			UO_0000065	10.73	0.21	-1.23	9.75	False	CHEMBL896361	Displacement of [3H]2-(4-(2-(3-(2,4-difluorophenyl)-1-heptylureido)ethyl)phenoxy)-2-methylbutanoic acid from human PPARalpha after 30 mins by SPA assay	B	BAO_0000357	single protein format	Homo sapiens	None	None	None	None	CHEMBL239	Peroxisome proliferator-activated receptor alpha	Homo sapiens	SINGLE PROTEIN	CHEMBL1148881	1	Scientific Literature	Bioorg. Med. Chem. Lett.	2007	None
CHEMBL234663		0	420.53	1	5.51	13e	O=C(O)COc1ccc(SCc2ccc(OCc3ccccc3)cc2)c2c1CCC2	IC50	'>'	10000.0	nM				UO_0000065					False	CHEMBL896361	Displacement of [3H]2-(4-(2-(3-(2,4-difluorophenyl)-1-heptylureido)ethyl)phenoxy)-2-methylbutanoic acid from human PPARalpha after 30 mins by SPA assay	B	BAO_0000357	single protein format	Homo sapiens	None	None	None	None	CHEMBL239	Peroxisome proliferator-activated receptor alpha	Homo sapiens	SINGLE PROTEIN	CHEMBL1148881	1	Scientific Literature	Bioorg. Med. Chem. Lett.	2007	None
CHEMBL392949		0	476.64	1	6.81	13d	CC(C)(C)c1ccc(COc2ccc(CSc3ccc(OCC(=O)O)c4c3CCC4)cc2)cc1	IC50	'='	1540.0	nM	5.81			UO_0000065	12.19	0.23	-1.00	10.42	False	CHEMBL896361	Displacement of [3H]2-(4-(2-(3-(2,4-difluorophenyl)-1-heptylureido)ethyl)phenoxy)-2-methylbutanoic acid from human PPARalpha after 30 mins by SPA assay	B	BAO_0000357	single protein format	Homo sapiens	None	None	None	None	CHEMBL239	Peroxisome proliferator-activated receptor alpha	Homo sapiens	SINGLE PROTEIN	CHEMBL1148881	1	Scientific Literature	Bioorg. Med. Chem. Lett.	2007	None
CHEMBL115463		0	384.43	0	3.35	12	O=C(O)C(Cc1ccc(OCCOc2ccc3c(c2)CCCC3)cc1)C(=O)O	Max response						Not Determined						False	CHEMBL757780	In vitro transcription activation on human peroxisome proliferator activated receptor-alpha (PPAR alpha); ND= no data	B	BAO_0000357	single protein format	None	None	None	None	None	CHEMBL239	Peroxisome proliferator-activated receptor alpha	Homo sapiens	SINGLE PROTEIN	CHEMBL1147472	1	Scientific Literature	Bioorg. Med. Chem. Lett.	2004	None
CHEMBL119097		0	453.58	0	4.31	8	COC(=O)C(Cc1ccc(OCCOc2ccc3c(c2)C(C)(C)CCC3(C)C)cc1)C(N)=O	EC50						Not Active						False	CHEMBL883289	In vitro transcription activation on human peroxisome proliferator activated receptor-alpha (PPAR alpha); Inactive	B	BAO_0000357	single protein format	None	None	None	None	None	CHEMBL239	Peroxisome proliferator-activated receptor alpha	Homo sapiens	SINGLE PROTEIN	CHEMBL1147472	1	Scientific Literature	Bioorg. Med. Chem. Lett.	2004	None
CHEMBL374355		0	464.47	1	5.63	19	Cc1nc(-c2ccc(C(F)(F)F)cc2)sc1C(=O)Nc1ccc(OC(C)(C)C(=O)O)cc1	EC50	'='	9500.0	nM	5.02			UO_0000065					False	CHEMBL854671	Agonist potency at PPARalpha in CV1 cells by cell based transient transfection assay	F	BAO_0000219	cell-based format	Homo sapiens	None	None	CV-1	None	CHEMBL239	Peroxisome proliferator-activated receptor alpha	Homo sapiens	SINGLE PROTEIN	CHEMBL1141367	1	Scientific Literature	J. Med. Chem.	2007	CHEMBL3308033
CHEMBL572794		0	332.40	0	4.35	2	O=C(O)C(Cc1ccccc1)Oc1ccc(Cc2ccccc2)cc1	EC50	'='	15.9	nM	7.80			UO_0000065	23.46	0.43	3.45	16.76	False	CHEMBL1042379	Agonist activity at GAL4-tagged human PPARalpha ligand binding domain expressed in human HepG2 cells assessed as receptor transactivation by luciferase reporter gene assay	B	BAO_0000219	cell-based format	Homo sapiens	None	None	HepG2	None	CHEMBL239	Peroxisome proliferator-activated receptor alpha	Homo sapiens	SINGLE PROTEIN	CHEMBL1154168	1	Scientific Literature	J. Med. Chem.	2009	CHEMBL3307718
CHEMBL572795		0	366.39	0	4.93	13	O=C([O-])C(Cc1ccccc1)Oc1ccc(/C=C\c2ccccc2)cc1.[Na+]	EC50	'='	160.0	nM	6.80			UO_0000065	19.73	0.36	1.87	14.61	False	CHEMBL1042379	Agonist activity at GAL4-tagged human PPARalpha ligand binding domain expressed in human HepG2 cells assessed as receptor transactivation by luciferase reporter gene assay	B	BAO_0000219	cell-based format	Homo sapiens	None	None	HepG2	None	CHEMBL239	Peroxisome proliferator-activated receptor alpha	Homo sapiens	SINGLE PROTEIN	CHEMBL1154168	1	Scientific Literature	J. Med. Chem.	2009	CHEMBL3307718
CHEMBL572566		0	348.40	0	4.34	6	O=C(O)C(Cc1ccccc1)Oc1ccc(COc2ccccc2)cc1	EC50	'='	600.0	nM	6.22			UO_0000065	17.86	0.33	1.88	11.16	False	CHEMBL1042379	Agonist activity at GAL4-tagged human PPARalpha ligand binding domain expressed in human HepG2 cells assessed as receptor transactivation by luciferase reporter gene assay	B	BAO_0000219	cell-based format	Homo sapiens	None	None	HepG2	None	CHEMBL239	Peroxisome proliferator-activated receptor alpha	Homo sapiens	SINGLE PROTEIN	CHEMBL1154168	1	Scientific Literature	J. Med. Chem.	2009	CHEMBL3307718
CHEMBL573018		0	344.41	0	4.93	12	O=C(O)C(Cc1ccccc1)Oc1ccc(/C=C/c2ccccc2)cc1	Efficacy	'='	57.0	%				UO_0000187					False	CHEMBL1042380	Agonist activity at GAL4-tagged human PPARalpha ligand binding domain expressed in human HepG2 cells assessed as receptor transactivation by luciferase reporter gene assay relative to Wy-14643	B	BAO_0000219	cell-based format	Homo sapiens	None	None	HepG2	None	CHEMBL239	Peroxisome proliferator-activated receptor alpha	Homo sapiens	SINGLE PROTEIN	CHEMBL1154168	1	Scientific Literature	J. Med. Chem.	2009	CHEMBL3307718
CHEMBL572795		0	366.39	0	4.93	13	O=C([O-])C(Cc1ccccc1)Oc1ccc(/C=C\c2ccccc2)cc1.[Na+]	Efficacy	'='	107.0	%				UO_0000187					False	CHEMBL1042380	Agonist activity at GAL4-tagged human PPARalpha ligand binding domain expressed in human HepG2 cells assessed as receptor transactivation by luciferase reporter gene assay relative to Wy-14643	B	BAO_0000219	cell-based format	Homo sapiens	None	None	HepG2	None	CHEMBL239	Peroxisome proliferator-activated receptor alpha	Homo sapiens	SINGLE PROTEIN	CHEMBL1154168	1	Scientific Literature	J. Med. Chem.	2009	CHEMBL3307718
CHEMBL583774		0	269.35	0	2.87	rac -12o	COc1ccc2sc(SC(C)C(=O)O)nc2c1	EC50	'='	33300.0	nM	4.48			UO_0000065					False	CHEMBL1052140	Agonist activity at human PPARalpha expressed in HEK293 cells assessed as receptor transactivation at by luciferase reporter gene assay	F	BAO_0000219	cell-based format	Homo sapiens	None	None	HEK293	None	CHEMBL239	Peroxisome proliferator-activated receptor alpha	Homo sapiens	SINGLE PROTEIN	CHEMBL1154187	1	Scientific Literature	J. Med. Chem.	2009	CHEMBL3307715
CHEMBL567074		0	202.30	0	2.70	9a	CC(C)(Sc1cccs1)C(=O)O	Activity						Not Active						False	CHEMBL1052138	Agonist activity at human PPARalpha expressed in HEK293 cells assessed as receptor transactivation at 150 uM by luciferase reporter gene assay relative to control	F	BAO_0000219	cell-based format	Homo sapiens	None	None	HEK293	None	CHEMBL239	Peroxisome proliferator-activated receptor alpha	Homo sapiens	SINGLE PROTEIN	CHEMBL1154187	1	Scientific Literature	J. Med. Chem.	2009	CHEMBL3307715
CHEMBL574824		0	347.41	0	4.37	10	O=C(O)C(Cc1ccccc1)Oc1ccc(CNc2ccccc2)cc1	Efficacy	'='	120.0	%				UO_0000187					False	CHEMBL1042380	Agonist activity at GAL4-tagged human PPARalpha ligand binding domain expressed in human HepG2 cells assessed as receptor transactivation by luciferase reporter gene assay relative to Wy-14643	B	BAO_0000219	cell-based format	Homo sapiens	None	None	HepG2	None	CHEMBL239	Peroxisome proliferator-activated receptor alpha	Homo sapiens	SINGLE PROTEIN	CHEMBL1154168	1	Scientific Literature	J. Med. Chem.	2009	CHEMBL3307718
CHEMBL121	ROSIGLITAZONE	4	357.44	0	2.49	rosiglitazone	CN(CCOc1ccc(CC2SC(=O)NC2=O)cc1)c1ccccn1	Efficacy						Not Active						False	CHEMBL1042380	Agonist activity at GAL4-tagged human PPARalpha ligand binding domain expressed in human HepG2 cells assessed as receptor transactivation by luciferase reporter gene assay relative to Wy-14643	B	BAO_0000219	cell-based format	Homo sapiens	None	None	HepG2	None	CHEMBL239	Peroxisome proliferator-activated receptor alpha	Homo sapiens	SINGLE PROTEIN	CHEMBL1154168	1	Scientific Literature	J. Med. Chem.	2009	CHEMBL3307718
CHEMBL562659		0	556.70	2	6.24	3a	C=CCO/N=C(\c1ccccc1)c1ccc2c(c1)C(C)(C)CCN2CCOc1ccc(C[C@H](OCC)C(=O)O)cc1	EC50	'='	73.0	nM	7.14			UO_0000065					False	CHEMBL1025347	Agonist activity at human PPARalpha by Gal4 transactivation assay	F	BAO_0000019	assay format	Homo sapiens	None	None	None	None	CHEMBL239	Peroxisome proliferator-activated receptor alpha	Homo sapiens	SINGLE PROTEIN	CHEMBL1151889	1	Scientific Literature	Bioorg. Med. Chem. Lett.	2009	None
CHEMBL207318		0	486.52	1	5.18	22	COc1ccc(-c2cc(COc3ccc(OCC(=O)O)c(C)c3)nc(-c3ccc(OC)cc3)n2)cc1	EC50	'>'	10000.0	nM				UO_0000065					False	CHEMBL853174	Effect on human PPARalpha transactivation in 293T cells	F	BAO_0000219	cell-based format	Homo sapiens	None	None	293T	None	CHEMBL239	Peroxisome proliferator-activated receptor alpha	Homo sapiens	SINGLE PROTEIN	CHEMBL1147714	1	Scientific Literature	Bioorg. Med. Chem. Lett.	2006	None
CHEMBL575347		0	311.43	0	4.04	rac -12s	CCCC(Sc1nc2ccc(OCC)cc2s1)C(=O)O	EC50	'='	14800.0	nM	4.83			UO_0000065					False	CHEMBL1052140	Agonist activity at human PPARalpha expressed in HEK293 cells assessed as receptor transactivation at by luciferase reporter gene assay	F	BAO_0000219	cell-based format	Homo sapiens	None	None	HEK293	None	CHEMBL239	Peroxisome proliferator-activated receptor alpha	Homo sapiens	SINGLE PROTEIN	CHEMBL1154187	1	Scientific Literature	J. Med. Chem.	2009	CHEMBL3307715
CHEMBL213314		0	462.54	1	5.57	6	CCc1ccc(OCCCOc2ccc(OC(C)(C)C(=O)O)cc2)c(C(=O)c2ccccc2)c1	IC50	'='	1398.0	nM	5.85			UO_0000065	12.66	0.24	0.28	7.13	True	CHEMBL911536	Displacement of [3H]2-(4-{2-[3-(2,4-difluoro-phenyl)-1-heptyl-ureido]-ethyl}-phenoxy)-2-methyl-butyric acid from human PPARalpha by SPA	B	BAO_0000357	single protein format	Homo sapiens	None	None	None	None	CHEMBL239	Peroxisome proliferator-activated receptor alpha	Homo sapiens	SINGLE PROTEIN	CHEMBL1149342	1	Scientific Literature	J. Med. Chem.	2006	None
CHEMBL208472		0	535.47	2	6.58	1	O=S(=O)(Nc1cc(-c2cccs2)nn1-c1ccc(F)cc1)c1cc(C(F)(F)F)cc(C(F)(F)F)c1	Activity						Not Active						False	CHEMBL861997	Effect on Gal4/PPAR-alpha-LBD construct transactivation in Huh7 cells	F	BAO_0000219	cell-based format	Homo sapiens	None	None	Huh-7	None	CHEMBL239	Peroxisome proliferator-activated receptor alpha	Homo sapiens	SINGLE PROTEIN	CHEMBL1147659	1	Scientific Literature	J. Med. Chem.	2006	CHEMBL3307515
CHEMBL319637		0	373.84	1	5.20	9	CCCc1c(OC(C(=O)O)c2ccccc2)c(Cl)cc2c(CC)noc12	Ki	'='	162.0	nM	6.79			UO_0000065	18.16	0.36	1.59	9.36	False	CHEMBL766084	Binding affinity towards human peroxisome proliferator activated receptor alpha (PPAR alpha) was determined by HTRF assay	B	BAO_0000357	single protein format	None	None	None	None	None	CHEMBL239	Peroxisome proliferator-activated receptor alpha	Homo sapiens	SINGLE PROTEIN	CHEMBL1136228	1	Scientific Literature	Bioorg. Med. Chem. Lett.	2003	None
CHEMBL110408		0	526.56	2	7.14	18	CCCc1cc2c(C(F)(F)F)noc2c(CCC)c1OC(C(=O)O)c1ccc(CCc2ccccn2)cc1	Ki	'='	28.0	nM	7.55			UO_0000065	14.34	0.27	0.41	8.84	False	CHEMBL766084	Binding affinity towards human peroxisome proliferator activated receptor alpha (PPAR alpha) was determined by HTRF assay	B	BAO_0000357	single protein format	None	None	None	None	None	CHEMBL239	Peroxisome proliferator-activated receptor alpha	Homo sapiens	SINGLE PROTEIN	CHEMBL1136228	1	Scientific Literature	Bioorg. Med. Chem. Lett.	2003	None
CHEMBL238152		0	490.99	1	6.19	33	Cc1cc(Oc2cccc(CNC(=O)c3c(C)c4cc(Cl)ccc4n3C)c2)ccc1CCC(=O)O	IC50	'>'	10000.0	nM				UO_0000065					False	CHEMBL902596	Displacement of [3H]2-(4-{2-[3-(2,4-difluoro-phenyl)-1-heptyl-ureido]-ethyl}-phenoxy)-2-methyl-butyric acid from human PPARalpha	B	BAO_0000357	single protein format	Homo sapiens	None	None	None	None	CHEMBL239	Peroxisome proliferator-activated receptor alpha	Homo sapiens	SINGLE PROTEIN	CHEMBL1138336	1	Scientific Literature	Bioorg. Med. Chem. Lett.	2007	None
CHEMBL238820		0	548.64	2	6.24	4d	COC(=O)[C@H](Cc1ccc(OCCOc2ccc3c(c2)[nH]c2ccccc23)cc1)N/C(C)=C\C(=O)c1ccccc1	Activity	'='	1.9										False	CHEMBL885744	Agonist activity at human PPARalpha in HEK293T cells at 50 uM by GAL4 transactivation assay relative to WY-14643	F	BAO_0000219	cell-based format	Homo sapiens	None	None	HEK-293T	None	CHEMBL239	Peroxisome proliferator-activated receptor alpha	Homo sapiens	SINGLE PROTEIN	CHEMBL1139058	1	Scientific Literature	Bioorg. Med. Chem.	2007	CHEMBL3706569
CHEMBL391620		0	496.51	1	5.82	44	CCC(Oc1cccc(CN(CCCOc2ccc(F)c(F)c2)c2nc3ccccc3o2)c1)C(=O)O	EC50	'='	2.0	nM	8.70			UO_0000065					False	CHEMBL888368	Agonist activity at human recombinant PPARalpha by GAL4 transactivation assay	F	BAO_0000019	assay format	Homo sapiens	None	None	None	None	CHEMBL239	Peroxisome proliferator-activated receptor alpha	Homo sapiens	SINGLE PROTEIN	CHEMBL1140024	1	Scientific Literature	Bioorg. Med. Chem. Lett.	2007	None
CHEMBL246070		0	474.56	1	5.85	40	CCC(Oc1cccc(CN(CCCOc2ccc(C)cc2)c2nc3ccccc3o2)c1)C(=O)O	EC50	'='	1.0	nM	9.00			UO_0000065					False	CHEMBL888368	Agonist activity at human recombinant PPARalpha by GAL4 transactivation assay	F	BAO_0000019	assay format	Homo sapiens	None	None	None	None	CHEMBL239	Peroxisome proliferator-activated receptor alpha	Homo sapiens	SINGLE PROTEIN	CHEMBL1140024	1	Scientific Literature	Bioorg. Med. Chem. Lett.	2007	None
CHEMBL428574		0	504.54	2	5.27	32	CCC(Oc1cccc(CN(CCCOc2ccccc2)c2nc3cc4c(cc3o2)OCO4)c1)C(=O)O	EC50	'='	5.0	nM	8.30			UO_0000065					False	CHEMBL888368	Agonist activity at human recombinant PPARalpha by GAL4 transactivation assay	F	BAO_0000019	assay format	Homo sapiens	None	None	None	None	CHEMBL239	Peroxisome proliferator-activated receptor alpha	Homo sapiens	SINGLE PROTEIN	CHEMBL1140024	1	Scientific Literature	Bioorg. Med. Chem. Lett.	2007	None
CHEMBL248119		0	432.48	0	4.77	22	O=C(O)COc1cccc(CN(CCCOc2ccccc2)c2nc3ccccc3o2)c1	EC50	'='	1200.0	nM	5.92			UO_0000065					False	CHEMBL888368	Agonist activity at human recombinant PPARalpha by GAL4 transactivation assay	F	BAO_0000019	assay format	Homo sapiens	None	None	None	None	CHEMBL239	Peroxisome proliferator-activated receptor alpha	Homo sapiens	SINGLE PROTEIN	CHEMBL1140024	1	Scientific Literature	Bioorg. Med. Chem. Lett.	2007	None
CHEMBL248117		0	460.53	1	5.20	19	CC(C)(Oc1cccc(CCN(CCOc2ccccc2)c2nc3ccccc3o2)c1)C(=O)O	EC50	'='	30.0	nM	7.52			UO_0000065					False	CHEMBL888368	Agonist activity at human recombinant PPARalpha by GAL4 transactivation assay	F	BAO_0000019	assay format	Homo sapiens	None	None	None	None	CHEMBL239	Peroxisome proliferator-activated receptor alpha	Homo sapiens	SINGLE PROTEIN	CHEMBL1140024	1	Scientific Literature	Bioorg. Med. Chem. Lett.	2007	None
CHEMBL234661		0	454.98	1	6.16	13b	O=C(O)COc1ccc(SCc2ccc(OCc3ccc(Cl)cc3)cc2)c2c1CCC2	IC50	'='	3910.0	nM	5.41			UO_0000065	11.89	0.24	-0.75	9.70	False	CHEMBL896361	Displacement of [3H]2-(4-(2-(3-(2,4-difluorophenyl)-1-heptylureido)ethyl)phenoxy)-2-methylbutanoic acid from human PPARalpha after 30 mins by SPA assay	B	BAO_0000357	single protein format	Homo sapiens	None	None	None	None	CHEMBL239	Peroxisome proliferator-activated receptor alpha	Homo sapiens	SINGLE PROTEIN	CHEMBL1148881	1	Scientific Literature	Bioorg. Med. Chem. Lett.	2007	None
CHEMBL342292		0	546.63	2	5.67	10	Cc1nc(-c2ccccc2)nn1CCOc1ccc(C[C@H](Nc2ccccc2C(=O)c2ccccc2)C(=O)O)cc1	Ki	'<'	3019.95	nM				UO_0000065					False	CHEMBL756487	Tested in vitro for inhibiting the 50% binding of Peroxisome proliferator activated receptor alpha	B	BAO_0000357	single protein format	None	None	None	None	None	CHEMBL239	Peroxisome proliferator-activated receptor alpha	Homo sapiens	SINGLE PROTEIN	CHEMBL1131423	1	Scientific Literature	J. Med. Chem.	1998	None
CHEMBL420314		0	279.34	0	4.49	2	CCCc1c(-c2ccccc2)[nH]c2ccc(C(=O)O)cc12	Ki						Not Active						False	CHEMBL769535	Binding affinity against Peroxisome Proliferator activated receptor alpha (PPAR alpha); Not active	B	BAO_0000357	single protein format	None	None	None	None	None	CHEMBL239	Peroxisome proliferator-activated receptor alpha	Homo sapiens	SINGLE PROTEIN	CHEMBL1132133	1	Scientific Literature	Bioorg. Med. Chem. Lett.	1999	None
CHEMBL398729		0	466.58	1	6.19	39	Cc1nc(-c2ccc(-c3ccccc3)cc2)n(C)c1CCOc1ccc2c(c1)CC[C@H]2CC(=O)O	EC50	'='	10000.0	nM	5.00			UO_0000065					False	CHEMBL924198	Agonist activity at PPARalpha by FRET assay	F	BAO_0000019	assay format	None	None	None	None	None	CHEMBL239	Peroxisome proliferator-activated receptor alpha	Homo sapiens	SINGLE PROTEIN	CHEMBL1140686	1	Scientific Literature	Bioorg. Med. Chem. Lett.	2007	None
CHEMBL248187		0	477.50	1	6.14	37	Cc1sc(-c2ccc(OC(F)(F)F)cc2)nc1CCOc1ccc2c(c1)CC[C@H]2CC(=O)O	EC50	'='	7940.0	nM	5.10			UO_0000065					False	CHEMBL924198	Agonist activity at PPARalpha by FRET assay	F	BAO_0000019	assay format	None	None	None	None	None	CHEMBL239	Peroxisome proliferator-activated receptor alpha	Homo sapiens	SINGLE PROTEIN	CHEMBL1140686	1	Scientific Literature	Bioorg. Med. Chem. Lett.	2007	None
CHEMBL391782		0	411.50	1	5.38	31	Cc1sc(-c2cccc(F)c2)nc1CCOc1ccc2c(c1)CC[C@H]2CC(=O)O	EC50	'='	6530.0	nM	5.18			UO_0000065					False	CHEMBL924198	Agonist activity at PPARalpha by FRET assay	F	BAO_0000019	assay format	None	None	None	None	None	CHEMBL239	Peroxisome proliferator-activated receptor alpha	Homo sapiens	SINGLE PROTEIN	CHEMBL1140686	1	Scientific Literature	Bioorg. Med. Chem. Lett.	2007	None
CHEMBL247620		0	411.50	1	5.38	30	Cc1sc(-c2ccc(F)cc2)nc1CCOc1ccc2c(c1)CC[C@H]2CC(=O)O	EC50	'='	2270.0	nM	5.64			UO_0000065					False	CHEMBL924198	Agonist activity at PPARalpha by FRET assay	F	BAO_0000019	assay format	None	None	None	None	None	CHEMBL239	Peroxisome proliferator-activated receptor alpha	Homo sapiens	SINGLE PROTEIN	CHEMBL1140686	1	Scientific Literature	Bioorg. Med. Chem. Lett.	2007	None
CHEMBL246209		0	435.59	1	6.37	29	Cc1sc(-c2ccc(C(C)C)cc2)nc1CCOc1ccc2c(c1)CC[C@H]2CC(=O)O	EC50	'='	559.0	nM	6.25			UO_0000065					False	CHEMBL924198	Agonist activity at PPARalpha by FRET assay	F	BAO_0000019	assay format	None	None	None	None	None	CHEMBL239	Peroxisome proliferator-activated receptor alpha	Homo sapiens	SINGLE PROTEIN	CHEMBL1140686	1	Scientific Literature	Bioorg. Med. Chem. Lett.	2007	None
CHEMBL248411		0	407.54	1	5.55	25	Cc1ccc(-c2nc(CCOc3ccc4c(c3)CC[C@H]4CC(=O)O)c(C)s2)cc1	EC50	'='	594.0	nM	6.23			UO_0000065					False	CHEMBL924198	Agonist activity at PPARalpha by FRET assay	F	BAO_0000019	assay format	None	None	None	None	None	CHEMBL239	Peroxisome proliferator-activated receptor alpha	Homo sapiens	SINGLE PROTEIN	CHEMBL1140686	1	Scientific Literature	Bioorg. Med. Chem. Lett.	2007	None
CHEMBL400507		0	405.49	1	5.51	8	Cc1oc(-c2ccccc2)nc1CCOc1ccc2c(c1)C(C)(C)CC2CC(=O)O	EC50	'='	10000.0	nM	5.00			UO_0000065					False	CHEMBL924198	Agonist activity at PPARalpha by FRET assay	F	BAO_0000019	assay format	None	None	None	None	None	CHEMBL239	Peroxisome proliferator-activated receptor alpha	Homo sapiens	SINGLE PROTEIN	CHEMBL1140686	1	Scientific Literature	Bioorg. Med. Chem. Lett.	2007	None
CHEMBL208755		0	561.48	2	7.80	27	Cc1cc(OCc2ccc(-c3ccc(C(F)(F)F)cc3)c(-c3ccc(C(F)(F)F)cc3)n2)ccc1OCC(=O)O	EC50	'>'	10000.0	nM				UO_0000065					False	CHEMBL853174	Effect on human PPARalpha transactivation in 293T cells	F	BAO_0000219	cell-based format	Homo sapiens	None	None	293T	None	CHEMBL239	Peroxisome proliferator-activated receptor alpha	Homo sapiens	SINGLE PROTEIN	CHEMBL1147714	1	Scientific Literature	Bioorg. Med. Chem. Lett.	2006	None
CHEMBL1172001		0	394.54	0	4.57	24	CCCCC(Sc1nc(OCCC2CC2)cc(OCCC2CC2)n1)C(=O)O	Activity						Not Active						False	CHEMBL1177199	Agonist activity at human PPARalpha-LBD expressed in COS7 cells co-transfected with Gal4 at 10 uM by luciferase based transactivation assay	F	BAO_0000219	cell-based format	Homo sapiens	None	None	COS-7	None	CHEMBL239	Peroxisome proliferator-activated receptor alpha	Homo sapiens	SINGLE PROTEIN	CHEMBL1177708	1	Scientific Literature	J. Med. Chem.	2010	CHEMBL3307648
CHEMBL221489		0	422.48	0	4.15	19	Cc1cccc(-c2nc(CCOc3ccc(CC4(C(=O)O)CCCO4)nc3)c(C)o2)c1	Ki	'='	1100.0	nM	5.96			UO_0000065	14.10	0.26	1.81	6.29	False	CHEMBL907889	Displacement of radiolabeled GW-2331 from human PPAR alpha by SPA assay	B	BAO_0000357	single protein format	Homo sapiens	None	None	None	None	CHEMBL239	Peroxisome proliferator-activated receptor alpha	Homo sapiens	SINGLE PROTEIN	CHEMBL1139747	1	Scientific Literature	Bioorg. Med. Chem. Lett.	2006	None
CHEMBL389768		0	444.47	1	5.05	3S	CCO[C@@H](COc1ccc(C(F)(F)F)cc1)CSc1ccc(OCC(=O)O)c(C)c1	EC50	'>'	1000.0	nM				UO_0000065					False	CHEMBL889271	Activity at human PPARalpha receptor by cell based transactivation assay	B	BAO_0000219	cell-based format	Homo sapiens	None	None	None	None	CHEMBL239	Peroxisome proliferator-activated receptor alpha	Homo sapiens	SINGLE PROTEIN	CHEMBL1145374	1	Scientific Literature	Bioorg. Med. Chem. Lett.	2007	None
CHEMBL121	ROSIGLITAZONE	4	357.44	0	2.49	Rosiglitazone	CN(CCOc1ccc(CC2SC(=O)NC2=O)cc1)c1ccccn1	CTF	'='	9.11	%				UO_0000187					False	CHEMBL828321	Mean percent of maximum efficacy against human peroxisome proliferator-activated receptor alpha	B	BAO_0000357	single protein format	Homo sapiens	None	None	None	None	CHEMBL239	Peroxisome proliferator-activated receptor alpha	Homo sapiens	SINGLE PROTEIN	CHEMBL1145231	1	Scientific Literature	Bioorg. Med. Chem. Lett.	2005	None
CHEMBL435704		0	459.54	1	6.31	14	CCCc1c(OCCCOc2ccc(CCC(=O)O)cc2)ccc2c(-c3ccccc3)noc12	Inhibition	'='	42.0	%				UO_0000187					False	CHEMBL765409	Agonistic transcriptional activity in COS1 cells expressing GAL 4-PPAR alpha at 3 uM; Maximal percent	F	BAO_0000219	cell-based format	Homo sapiens	None	None	COS-1	None	CHEMBL239	Peroxisome proliferator-activated receptor alpha	Homo sapiens	SINGLE PROTEIN	CHEMBL1136629	1	Scientific Literature	Bioorg. Med. Chem. Lett.	2003	CHEMBL3308351
CHEMBL295416	PIRINIXIC ACID	0	323.81	0	3.67	WY-14643	Cc1cccc(Nc2cc(Cl)nc(SCC(=O)O)n2)c1C	EC50	'='	13000.0	nM	4.89			UO_0000065					False	CHEMBL887186	Agonist activity at human PPARalpha by transactivation assay	F	BAO_0000019	assay format	Homo sapiens	None	None	None	None	CHEMBL239	Peroxisome proliferator-activated receptor alpha	Homo sapiens	SINGLE PROTEIN	CHEMBL1139897	1	Scientific Literature	Bioorg. Med. Chem. Lett.	2007	None
CHEMBL247111		0	530.66	2	8.15	12	CCO[C@@H](Cc1ccc(OC/C=C/c2cc(/C=C/c3ccccc3)cc(/C=C/c3ccccc3)c2)cc1)C(=O)O	EC50	'='	90.0	nM	7.05			UO_0000065					False	CHEMBL887186	Agonist activity at human PPARalpha by transactivation assay	F	BAO_0000019	assay format	Homo sapiens	None	None	None	None	CHEMBL239	Peroxisome proliferator-activated receptor alpha	Homo sapiens	SINGLE PROTEIN	CHEMBL1139897	1	Scientific Literature	Bioorg. Med. Chem. Lett.	2007	None
CHEMBL248112		0	462.39	1	5.85	3	CCO[C@@H](Cc1ccc(OC/C=C/c2cc(C(F)(F)F)cc(C(F)(F)F)c2)cc1)C(=O)O	Activity	'='	195.0	%				UO_0000187					False	CHEMBL887187	Agonist activity at human PPARalpha by transactivation assay relative to WY-14643	F	BAO_0000019	assay format	Homo sapiens	None	None	None	None	CHEMBL239	Peroxisome proliferator-activated receptor alpha	Homo sapiens	SINGLE PROTEIN	CHEMBL1139897	1	Scientific Literature	Bioorg. Med. Chem. Lett.	2007	None
CHEMBL393623		0	532.64	2	6.33	4b	COC(=O)[C@H](Cc1ccc(OCCn2c3ccccc3c3ccccc32)cc1)N/C(C)=C\C(=O)c1ccccc1	Activity	'='	1.2										False	CHEMBL885744	Agonist activity at human PPARalpha in HEK293T cells at 50 uM by GAL4 transactivation assay relative to WY-14643	F	BAO_0000219	cell-based format	Homo sapiens	None	None	HEK-293T	None	CHEMBL239	Peroxisome proliferator-activated receptor alpha	Homo sapiens	SINGLE PROTEIN	CHEMBL1139058	1	Scientific Literature	Bioorg. Med. Chem.	2007	CHEMBL3706569
CHEMBL104494		0	444.49	0	4.17	3e	Cc1oc(-c2ccccc2)nc1CCOc1ccc(C[C@H](Nc2ncccn2)C(=O)O)cc1	Ki	'='	1200.0	nM	5.92			UO_0000065	13.32	0.25	1.75	5.36	False	CHEMBL766083	Binding affinity to human Peroxisome proliferator activated receptor alpha using scintillation proximity assay	B	BAO_0000357	single protein format	None	None	None	None	None	CHEMBL239	Peroxisome proliferator-activated receptor alpha	Homo sapiens	SINGLE PROTEIN	CHEMBL1133869	1	Scientific Literature	Bioorg. Med. Chem. Lett.	2001	None
CHEMBL525989		0	572.60	2	6.15	23	O=C(O)COc1ccc(Sc2ccc(COc3ccc(C(F)(F)F)cc3)cc2OCC#CCO)c2c1CCCC2	EC50	'>'	10000.0	nM				UO_0000065					False	CHEMBL1004953	Agonist activity at human PPARalpha ligand binding domain expressed in african green monkey CV1 cells co-transfected with Gal4-DBD by transactivation assay	B	BAO_0000219	cell-based format	Homo sapiens	None	None	CV-1	None	CHEMBL239	Peroxisome proliferator-activated receptor alpha	Homo sapiens	SINGLE PROTEIN	CHEMBL1136970	1	Scientific Literature	Bioorg. Med. Chem. Lett.	2009	CHEMBL3308033
CHEMBL484607		0	505.51	2	6.06	(S)-2Fa	Cc1oc(-c2ccccc2)nc1CCOc1ccc(C[C@H](OCC(F)(F)F)C(=O)O)c2sccc12	Activity	'='	179.0	%				UO_0000187					False	CHEMBL983198	Agonist activity at human PPARalpha by luciferase reporter transactivation assay relative to GW-262570	F	BAO_0000019	assay format	Homo sapiens	None	None	None	None	CHEMBL239	Peroxisome proliferator-activated receptor alpha	Homo sapiens	SINGLE PROTEIN	CHEMBL1138459	1	Scientific Literature	Bioorg. Med. Chem. Lett.	2009	None
CHEMBL1081602		0	465.96	1	6.48	25k	Cc1cc(OCc2nc(-c3ccc(Cl)cc3)c(-c3ccccc3)s2)ccc1OCC(=O)O	EC50	'>'	10000.0	nM				UO_0000065					False	CHEMBL1114854	Agonist activity at human PPARalpha ligand binding domain expressed in human 293T cells co-transfected with Gal4-DBD by luciferase transactivation assay	B	BAO_0000219	cell-based format	Homo sapiens	None	None	293T	None	CHEMBL239	Peroxisome proliferator-activated receptor alpha	Homo sapiens	SINGLE PROTEIN	CHEMBL1153748	1	Scientific Literature	J. Med. Chem.	2010	None
CHEMBL109241		0	500.95	2	6.68	49 (S)	CC[C@@]1(C(=O)O)CCc2ccc(OCCCOc3ccc(Oc4ccc(F)cc4)cc3Cl)cc2O1	EC50	'='	6100.0	nM	5.21			UO_0000065	10.41	0.20	-1.47	7.03	False	CHEMBL763847	In vitro potency of PPAR gene activation against human Peroxisome proliferator activated receptor alpha using chimeric Gal4-hPPAR transactivation assay (TA)	B	BAO_0000357	single protein format	None	None	None	None	None	CHEMBL239	Peroxisome proliferator-activated receptor alpha	Homo sapiens	SINGLE PROTEIN	CHEMBL1149176	1	Scientific Literature	J. Med. Chem.	2004	None
CHEMBL1081046		0	528.05	2	6.90	19	COc1ccc(-c2nc(CSc3ccc(OCC(=O)O)cc3Cl)sc2-c2ccc(OC)cc2)cc1	EC50	'>'	10000.0	nM				UO_0000065					False	CHEMBL1114854	Agonist activity at human PPARalpha ligand binding domain expressed in human 293T cells co-transfected with Gal4-DBD by luciferase transactivation assay	B	BAO_0000219	cell-based format	Homo sapiens	None	None	293T	None	CHEMBL239	Peroxisome proliferator-activated receptor alpha	Homo sapiens	SINGLE PROTEIN	CHEMBL1153748	1	Scientific Literature	J. Med. Chem.	2010	None
CHEMBL186179	MURAGLITAZAR	3	516.55	2	5.37	muraglitazar	COc1ccc(OC(=O)N(CC(=O)O)Cc2ccc(OCCc3nc(-c4ccccc4)oc3C)cc2)cc1	EC50	'='	150.0	nM	6.82			UO_0000065					False	CHEMBL947730	Agonist activity at human PPARalpha transactivation expressed in human HePG2 cells	F	BAO_0000219	cell-based format	Homo sapiens	None	None	HepG2	None	CHEMBL239	Peroxisome proliferator-activated receptor alpha	Homo sapiens	SINGLE PROTEIN	CHEMBL1141005	1	Scientific Literature	Bioorg. Med. Chem. Lett.	2008	CHEMBL3307718
CHEMBL25710		0	450.98	1	5.78	2	CCCc1c(OCCCSc2ccc(CC(=O)O)cc2Cl)ccc(C(=O)CC)c1O	EC50	'='	260.0	nM	6.58			UO_0000065	14.60	0.30	0.81	7.86	False	CHEMBL760606	Transcriptional activation by human PPAR alpha	B	BAO_0000357	single protein format	Homo sapiens	None	None	None	None	CHEMBL239	Peroxisome proliferator-activated receptor alpha	Homo sapiens	SINGLE PROTEIN	CHEMBL1136679	1	Scientific Literature	Bioorg. Med. Chem. Lett.	2003	None
CHEMBL23874		0	466.00	1	5.77	3	CCCc1c(OCCCSc2ccc(CC(=O)O)cc2Cl)ccc(/C(CC)=N/O)c1O	IC50	'='	100.0	nM	7.00			UO_0000065	15.02	0.31	1.23	7.05	False	CHEMBL765404	In vitro binding affinity for human PPAR alpha in SPA	B	BAO_0000357	single protein format	Homo sapiens	None	None	None	None	CHEMBL239	Peroxisome proliferator-activated receptor alpha	Homo sapiens	SINGLE PROTEIN	CHEMBL1136679	1	Scientific Literature	Bioorg. Med. Chem. Lett.	2003	None
CHEMBL591533		0	412.49	0	4.50	9d	COc1ccc(/C(C)=N/OCCCCO/N=C(/CCC(=O)O)c2ccccc2)cc1	Activity	'='	102.0	%				UO_0000187					False	CHEMBL1074808	Agonist activity at human full length PPARalpha expressed in human HepG2 cells co-transfected with PPRE3-TK-luc assessed as induction of beta-galactosidase activity by firefly luciferase assay relative to WY-14643	F	BAO_0000219	cell-based format	Homo sapiens	None	None	HepG2	None	CHEMBL239	Peroxisome proliferator-activated receptor alpha	Homo sapiens	SINGLE PROTEIN	CHEMBL1157734	1	Scientific Literature	Bioorg. Med. Chem. Lett.	2010	CHEMBL3307718
CHEMBL592234		0	436.55	1	5.37	9j	C/C(=N\OCCCCO/N=C(/CCC(=O)O)c1ccccc1)c1ccc2c(c1)CCCC2	Activity	'='	86.0	%				UO_0000187					False	CHEMBL1074808	Agonist activity at human full length PPARalpha expressed in human HepG2 cells co-transfected with PPRE3-TK-luc assessed as induction of beta-galactosidase activity by firefly luciferase assay relative to WY-14643	F	BAO_0000219	cell-based format	Homo sapiens	None	None	HepG2	None	CHEMBL239	Peroxisome proliferator-activated receptor alpha	Homo sapiens	SINGLE PROTEIN	CHEMBL1157734	1	Scientific Literature	Bioorg. Med. Chem. Lett.	2010	CHEMBL3307718
CHEMBL109731		0	462.54	1	6.06	3	CCCc1cc(Oc2ccccc2)ccc1OCCCOc1ccc2c(c1)CCC(C(=O)O)O2	IC50	'>'	15000.0	nM				UO_0000065					False	CHEMBL765403	In vitro binding affinity for human peroxisome proliferator activated receptor alpha using scintillation proximity assay (SPA)	B	BAO_0000357	single protein format	None	None	None	None	None	CHEMBL239	Peroxisome proliferator-activated receptor alpha	Homo sapiens	SINGLE PROTEIN	CHEMBL1149176	1	Scientific Literature	J. Med. Chem.	2004	None
CHEMBL113324		0	568.69	2	6.24	28	CCCc1cc(Oc2ccc(S(C)(=O)=O)cc2)ccc1OCCCOc1ccc2c(c1)OC(CC)(C(=O)O)CC2	IC50	'>'	15000.0	nM				UO_0000065					False	CHEMBL765403	In vitro binding affinity for human peroxisome proliferator activated receptor alpha using scintillation proximity assay (SPA)	B	BAO_0000357	single protein format	None	None	None	None	None	CHEMBL239	Peroxisome proliferator-activated receptor alpha	Homo sapiens	SINGLE PROTEIN	CHEMBL1149176	1	Scientific Literature	J. Med. Chem.	2004	None
CHEMBL130349		0	421.47	0	2.59	2e	CCOC(Cc1ccc(OCCN2C(=O)COc3ccsc32)c(OC)c1)C(=O)O	Activity	'='	0.5										False	CHEMBL762044	Compound was tested for activation of peroxisome proliferator-activated receptor alpha activity at 50 uM concentration by transactivation assay	B	BAO_0000357	single protein format	Homo sapiens	None	None	None	None	CHEMBL239	Peroxisome proliferator-activated receptor alpha	Homo sapiens	SINGLE PROTEIN	CHEMBL1136545	1	Scientific Literature	Bioorg. Med. Chem. Lett.	2003	None
CHEMBL331071		0	489.59	1	5.74	5	CCCc1cc(C(=O)c2ccccc2)ccc1OCCCOc1cccc(C2SC(=O)NC2=O)c1	EC50	'>'	3000.0	nM				UO_0000065					False	CHEMBL760609	In vitro activity in human Peroxisome proliferator activated receptor alpha-transactivation assay	F	BAO_0000019	assay format	None	None	None	None	None	CHEMBL239	Peroxisome proliferator-activated receptor alpha	Homo sapiens	SINGLE PROTEIN	CHEMBL1136294	1	Scientific Literature	Bioorg. Med. Chem. Lett.	2003	None
CHEMBL573895		0	236.75	0	3.36	9b	CC(C)(Sc1ccc(Cl)s1)C(=O)O	EC50	'='	1800.0	nM	5.75			UO_0000065					False	CHEMBL1052140	Agonist activity at human PPARalpha expressed in HEK293 cells assessed as receptor transactivation at by luciferase reporter gene assay	F	BAO_0000219	cell-based format	Homo sapiens	None	None	HEK293	None	CHEMBL239	Peroxisome proliferator-activated receptor alpha	Homo sapiens	SINGLE PROTEIN	CHEMBL1154187	1	Scientific Literature	J. Med. Chem.	2009	CHEMBL3307715
CHEMBL571763		0	630.79	2	7.87	10	CCCc1nc2c(C)cc(-c3nc4ccccc4n3C)cc2n1CCOc1ccc(CC(C)(Oc2ccccc2)C(=O)OCC)cc1	Activity	'='	15.0	%				UO_0000187					False	CHEMBL1039203	Agonist activity at PPARalpha assessed as receptor transactivation by reporter gene assay relative to control	F	BAO_0000019	assay format	None	None	None	None	None	CHEMBL239	Peroxisome proliferator-activated receptor alpha	Homo sapiens	SINGLE PROTEIN	CHEMBL1156825	1	Scientific Literature	J. Med. Chem.	2010	None
CHEMBL383404		0	522.52	2	7.40	16	COc1ccc(-c2cc(COc3ccc(OCC(=O)O)c(C)c3)cc(-c3ccc(C(F)(F)F)cc3)c2)cc1	EC50	'>'	10000.0	nM				UO_0000065					False	CHEMBL853174	Effect on human PPARalpha transactivation in 293T cells	F	BAO_0000219	cell-based format	Homo sapiens	None	None	293T	None	CHEMBL239	Peroxisome proliferator-activated receptor alpha	Homo sapiens	SINGLE PROTEIN	CHEMBL1147714	1	Scientific Literature	Bioorg. Med. Chem. Lett.	2006	None
CHEMBL455126		0	444.49	0	4.48	7b	COc1ccc(C(=O)c2c(C)n(Cc3cccc(O[C@@H](C)C(=O)O)c3)c3ncccc23)cc1	IC50	'>'	50000.0	nM				UO_0000065					False	CHEMBL980789	Binding affinity to human PPARalpha	B	BAO_0000357	single protein format	Homo sapiens	None	None	None	None	CHEMBL239	Peroxisome proliferator-activated receptor alpha	Homo sapiens	SINGLE PROTEIN	CHEMBL1139415	1	Scientific Literature	Bioorg. Med. Chem. Lett.	2008	None
CHEMBL513882		0	378.88	0	4.84	3	C=C(COc1ccc(Cl)cc1)CSc1ccc(OCC(=O)O)c(C)c1	EC50	'>'	1000.0	nM				UO_0000065					False	CHEMBL1028133	Activity at PPARalpha	B	BAO_0000357	single protein format	None	None	None	None	None	CHEMBL239	Peroxisome proliferator-activated receptor alpha	Homo sapiens	SINGLE PROTEIN	CHEMBL1152720	1	Scientific Literature	Bioorg. Med. Chem. Lett.	2009	None
CHEMBL1081963		0	545.35	2	6.75	6f	Cc1cc(OC/C=C(\C#Cc2ccc(C(F)(F)F)cc2)c2ccc(Br)cc2)ccc1OCC(=O)O	EC50	'>'	10000.0	nM				UO_0000065					False	CHEMBL1114854	Agonist activity at human PPARalpha ligand binding domain expressed in human 293T cells co-transfected with Gal4-DBD by luciferase transactivation assay	B	BAO_0000219	cell-based format	Homo sapiens	None	None	293T	None	CHEMBL239	Peroxisome proliferator-activated receptor alpha	Homo sapiens	SINGLE PROTEIN	CHEMBL1153748	1	Scientific Literature	J. Med. Chem.	2010	None
CHEMBL324449		0	476.57	1	6.45	8	CCCc1cc(Oc2ccccc2)ccc1OCCCOc1ccc2c(c1)OC(C)(C(=O)O)CC2	EC50	'='	100.0	nM	7.00			UO_0000065	14.69	0.27	0.55	9.43	False	CHEMBL763847	In vitro potency of PPAR gene activation against human Peroxisome proliferator activated receptor alpha using chimeric Gal4-hPPAR transactivation assay (TA)	B	BAO_0000357	single protein format	None	None	None	None	None	CHEMBL239	Peroxisome proliferator-activated receptor alpha	Homo sapiens	SINGLE PROTEIN	CHEMBL1149176	1	Scientific Literature	J. Med. Chem.	2004	None
CHEMBL24038	RAGAGLITAZAR	0	419.48	1	5.04	8	CCO[C@@H](Cc1ccc(OCCN2c3ccccc3Oc3ccccc32)cc1)C(=O)O	Ki	'='	980.0	nM	6.01			UO_0000065	14.32	0.26	0.97	8.81	False	CHEMBL841785	Binding affinity for human peroxisome proliferator activated receptor alpha	B	BAO_0000357	single protein format	Homo sapiens	None	None	None	None	CHEMBL239	Peroxisome proliferator-activated receptor alpha	Homo sapiens	SINGLE PROTEIN	CHEMBL1137204	1	Scientific Literature	J. Med. Chem.	2004	None
CHEMBL354863		0	444.53	1	5.51	3e	CCOC(Cc1ccc(OCC/C=C2/c3ccccc3COc3ccccc32)cc1)C(=O)O	EC50	'='	12400.0	nM	4.91			UO_0000065					False	CHEMBL824642	In vitro transactivation using receptor transactivation assay against hPPAR alpha	F	BAO_0000019	assay format	None	None	None	None	None	CHEMBL239	Peroxisome proliferator-activated receptor alpha	Homo sapiens	SINGLE PROTEIN	CHEMBL1135600	1	Scientific Literature	J. Med. Chem.	2002	None
CHEMBL246207		0	453.54	1	6.44	17	Cc1oc(-c2ccc(-c3ccccc3)cc2)nc1CCOc1ccc2c(c1)CC[C@H]2CC(=O)O	EC50	'='	2718.0	nM	5.57			UO_0000065					False	CHEMBL924198	Agonist activity at PPARalpha by FRET assay	F	BAO_0000019	assay format	None	None	None	None	None	CHEMBL239	Peroxisome proliferator-activated receptor alpha	Homo sapiens	SINGLE PROTEIN	CHEMBL1140686	1	Scientific Literature	Bioorg. Med. Chem. Lett.	2007	None
CHEMBL398485		0	407.47	0	4.78	11	COc1cccc(-c2nc(CCOc3ccc4c(c3)CC[C@H]4CC(=O)O)c(C)o2)c1	EC50	'='	1890.0	nM	5.72			UO_0000065					False	CHEMBL924198	Agonist activity at PPARalpha by FRET assay	F	BAO_0000019	assay format	None	None	None	None	None	CHEMBL239	Peroxisome proliferator-activated receptor alpha	Homo sapiens	SINGLE PROTEIN	CHEMBL1140686	1	Scientific Literature	Bioorg. Med. Chem. Lett.	2007	None
CHEMBL481551		0	437.49	0	4.54	20	Cc1ccc(-c2nc(COc3ccc(C[C@H]4CO[C@@](C)(C(=O)O)OC4)cc3)c(C)o2)cc1	EC50	'='	72.0	nM	7.14			UO_0000065					False	CHEMBL947730	Agonist activity at human PPARalpha transactivation expressed in human HePG2 cells	F	BAO_0000219	cell-based format	Homo sapiens	None	None	HepG2	None	CHEMBL239	Peroxisome proliferator-activated receptor alpha	Homo sapiens	SINGLE PROTEIN	CHEMBL1141005	1	Scientific Literature	Bioorg. Med. Chem. Lett.	2008	CHEMBL3307718
CHEMBL393940		0	433.50	1	5.27	18	Cc1cc(Oc2cccc(CNC(=O)c3ccccc3C)c2)ccc1OC(C)(C)C(=O)O	IC50	'>'	10000.0	nM				UO_0000065					False	CHEMBL902596	Displacement of [3H]2-(4-{2-[3-(2,4-difluoro-phenyl)-1-heptyl-ureido]-ethyl}-phenoxy)-2-methyl-butyric acid from human PPARalpha	B	BAO_0000357	single protein format	Homo sapiens	None	None	None	None	CHEMBL239	Peroxisome proliferator-activated receptor alpha	Homo sapiens	SINGLE PROTEIN	CHEMBL1138336	1	Scientific Literature	Bioorg. Med. Chem. Lett.	2007	None
CHEMBL237518		0	519.49	2	6.43	20	Cc1cc(CNC(=O)c2ccc(C(F)(F)F)cc2F)cc(Oc2ccc(OC(C)(C)C(=O)O)c(C)c2)c1	IC50	'='	313.0	nM	6.50			UO_0000065	12.52	0.24	0.07	7.66	True	CHEMBL902596	Displacement of [3H]2-(4-{2-[3-(2,4-difluoro-phenyl)-1-heptyl-ureido]-ethyl}-phenoxy)-2-methyl-butyric acid from human PPARalpha	B	BAO_0000357	single protein format	Homo sapiens	None	None	None	None	CHEMBL239	Peroxisome proliferator-activated receptor alpha	Homo sapiens	SINGLE PROTEIN	CHEMBL1138336	1	Scientific Literature	Bioorg. Med. Chem. Lett.	2007	None
CHEMBL247399		0	411.89	1	5.43	23	Cc1oc(-c2ccc(Cl)cc2)nc1CCOc1ccc2c(c1)CC[C@H]2CC(=O)O	EC50	'='	1188.0	nM	5.92			UO_0000065					False	CHEMBL924198	Agonist activity at PPARalpha by FRET assay	F	BAO_0000019	assay format	None	None	None	None	None	CHEMBL239	Peroxisome proliferator-activated receptor alpha	Homo sapiens	SINGLE PROTEIN	CHEMBL1140686	1	Scientific Literature	Bioorg. Med. Chem. Lett.	2007	None
CHEMBL404467		0	545.61	2	6.18	11	Cc1ccc(S(=O)(=O)Nc2ccc(CNC(=O)c3sc(-c4ccc(C(F)(F)F)cc4)nc3C)cc2)cc1	EC50	'='	1000.0	nM	6.00			UO_0000065					False	CHEMBL927779	Agonist activity at human PPARalpha assessed as receptor activation by cell based assay	F	BAO_0000219	cell-based format	Homo sapiens	None	None	None	None	CHEMBL239	Peroxisome proliferator-activated receptor alpha	Homo sapiens	SINGLE PROTEIN	CHEMBL1140804	1	Scientific Literature	Bioorg. Med. Chem. Lett.	2008	None
CHEMBL236877		0	566.37	2	6.74	10	Cc1cc(Oc2cccc(CNC(=O)c3ccc(C(F)(F)F)cc3Br)c2)ccc1OC(C)(C)C(=O)O	IC50	'='	1594.0	nM	5.80			UO_0000065	10.24	0.22	-0.94	6.83	True	CHEMBL902596	Displacement of [3H]2-(4-{2-[3-(2,4-difluoro-phenyl)-1-heptyl-ureido]-ethyl}-phenoxy)-2-methyl-butyric acid from human PPARalpha	B	BAO_0000357	single protein format	Homo sapiens	None	None	None	None	CHEMBL239	Peroxisome proliferator-activated receptor alpha	Homo sapiens	SINGLE PROTEIN	CHEMBL1138336	1	Scientific Literature	Bioorg. Med. Chem. Lett.	2007	None
CHEMBL484000		0	519.54	2	6.54	(S)-2Bb	CCO[C@@H](Cc1ccc(OCCc2nc(-c3ccc(C(F)(F)F)cc3)oc2C)c2ccsc12)C(=O)O	EC50	'='	89.0	nM	7.05			UO_0000065					False	CHEMBL983196	Agonist activity at human PPARalpha by luciferase reporter transactivation assay	F	BAO_0000019	assay format	Homo sapiens	None	None	None	None	CHEMBL239	Peroxisome proliferator-activated receptor alpha	Homo sapiens	SINGLE PROTEIN	CHEMBL1138459	1	Scientific Literature	Bioorg. Med. Chem. Lett.	2009	None
CHEMBL234859		0	483.67	1	5.86	9h	CCO[C@@H](Cc1ccc(CCC(OC(=S)NCC2CCCCC2)c2ccccc2)cc1)C(=O)O	Efficacy	'='	117.0	%				UO_0000187					False	CHEMBL896462	Agonist activity at human PPARalpha in CV1 cells by GAL4 transactivation assay after 24 hrs relative to gemfibrozil	F	BAO_0000219	cell-based format	Homo sapiens	None	None	CV-1	None	CHEMBL239	Peroxisome proliferator-activated receptor alpha	Homo sapiens	SINGLE PROTEIN	CHEMBL1148890	1	Scientific Literature	Bioorg. Med. Chem. Lett.	2007	CHEMBL3308033
CHEMBL111161		0	525.04	2	7.49	26	CCCc1cc(Oc2ccc(Cl)cc2)ccc1OCCCOc1ccc2c(c1)OC(CC)(C(=O)O)CC2	EC50	'='	210.0	nM	6.68			UO_0000065	12.72	0.25	-0.81	9.00	False	CHEMBL763847	In vitro potency of PPAR gene activation against human Peroxisome proliferator activated receptor alpha using chimeric Gal4-hPPAR transactivation assay (TA)	B	BAO_0000357	single protein format	None	None	None	None	None	CHEMBL239	Peroxisome proliferator-activated receptor alpha	Homo sapiens	SINGLE PROTEIN	CHEMBL1149176	1	Scientific Literature	J. Med. Chem.	2004	None
CHEMBL64972		0	367.40	0	4.12	5	Cc1oc(-c2ccccc2)nc1CCOc1ccc(OC(C)C(=O)O)cc1	IC50	'='	2033.0	nM	5.69			UO_0000065	15.49	0.29	1.57	6.96	False	CHEMBL824654	Binding affinity towards human peroxidase proliferator activated receptor alpha (hPPARalpha)	B	BAO_0000357	single protein format	Homo sapiens	None	None	None	None	CHEMBL239	Peroxisome proliferator-activated receptor alpha	Homo sapiens	SINGLE PROTEIN	CHEMBL1134506	1	Scientific Literature	J. Med. Chem.	2001	None
CHEMBL20125		0	580.79	2	8.75	6b	CC(C)c1ccc(NC(=O)N(CCc2ccc(SC(C)(C)C(=O)O)cc2)CCc2ccc(-c3ccccc3)cc2)cc1	EC50	'='	17.0	nM	7.77			UO_0000065	13.38	0.25	-0.98	11.16	False	CHEMBL760611	In vitro transcriptional activation in CV-1 cells expressing human Gal4-PPAR alpha ligand binding domain	B	BAO_0000219	cell-based format	None	None	None	CV-1	None	CHEMBL239	Peroxisome proliferator-activated receptor alpha	Homo sapiens	SINGLE PROTEIN	CHEMBL1134264	1	Scientific Literature	Bioorg. Med. Chem. Lett.	2001	CHEMBL3308033
CHEMBL483341		0	479.60	1	6.15	rac-2Da	Cc1oc(-c2ccccc2)nc1CCOc1ccc(CC(OCC(C)C)C(=O)O)c2sccc12	IC50	'='	239.0	nM	6.62			UO_0000065	13.81	0.27	0.47	8.10	False	CHEMBL983194	Displacement of radio labeled 2(S)-(2-benzoyl-phenylamino)-3-{4-[1,1-ditritio-2-(5-methyl-2-phenyl-oxazol-4-yl)-ethoxy]-phenyl}-propionic acid from GST-fused human PPARalpha expressed in Escherichia coli BL21 cells	B	BAO_0000219	cell-based format	Homo sapiens	None	None	BL21	None	CHEMBL239	Peroxisome proliferator-activated receptor alpha	Homo sapiens	SINGLE PROTEIN	CHEMBL1138459	1	Scientific Literature	Bioorg. Med. Chem. Lett.	2009	None
CHEMBL519974		0	459.54	1	5.85	rac-3Ca	CCCOC(Cc1ccc(OCCc2nc(-c3ccccc3)oc2C)c2ccccc12)C(=O)O	IC50	'='	69.0	nM	7.16			UO_0000065	15.58	0.29	1.31	8.76	False	CHEMBL983194	Displacement of radio labeled 2(S)-(2-benzoyl-phenylamino)-3-{4-[1,1-ditritio-2-(5-methyl-2-phenyl-oxazol-4-yl)-ethoxy]-phenyl}-propionic acid from GST-fused human PPARalpha expressed in Escherichia coli BL21 cells	B	BAO_0000219	cell-based format	Homo sapiens	None	None	BL21	None	CHEMBL239	Peroxisome proliferator-activated receptor alpha	Homo sapiens	SINGLE PROTEIN	CHEMBL1138459	1	Scientific Literature	Bioorg. Med. Chem. Lett.	2009	None
CHEMBL519504	ALEGLITAZAR	3	437.52	1	5.13	(S)-2Aa	CO[C@@H](Cc1ccc(OCCc2nc(-c3ccccc3)oc2C)c2ccsc12)C(=O)O	EC50	'='	50.0	nM	7.30			UO_0000065					False	CHEMBL983196	Agonist activity at human PPARalpha by luciferase reporter transactivation assay	F	BAO_0000019	assay format	Homo sapiens	None	None	None	None	CHEMBL239	Peroxisome proliferator-activated receptor alpha	Homo sapiens	SINGLE PROTEIN	CHEMBL1138459	1	Scientific Literature	Bioorg. Med. Chem. Lett.	2009	None
CHEMBL485188		0	519.66	2	7.03	(S)-2Gd	Cc1oc(-c2ccc(C(C)C)cc2)nc1CCOc1ccc(C[C@H](OCC2CC2)C(=O)O)c2sccc12	EC50	'='	16.0	nM	7.80			UO_0000065					False	CHEMBL983196	Agonist activity at human PPARalpha by luciferase reporter transactivation assay	F	BAO_0000019	assay format	Homo sapiens	None	None	None	None	CHEMBL239	Peroxisome proliferator-activated receptor alpha	Homo sapiens	SINGLE PROTEIN	CHEMBL1138459	1	Scientific Literature	Bioorg. Med. Chem. Lett.	2009	None
CHEMBL981	FENOFIBRIC ACID	4	318.76	0	3.81	Fenofibric acid	CC(C)(Oc1ccc(C(=O)c2ccc(Cl)cc2)cc1)C(=O)O	EC50	'='	69000.0	nM	4.16			UO_0000065					False	CHEMBL983196	Agonist activity at human PPARalpha by luciferase reporter transactivation assay	F	BAO_0000019	assay format	Homo sapiens	None	None	None	None	CHEMBL239	Peroxisome proliferator-activated receptor alpha	Homo sapiens	SINGLE PROTEIN	CHEMBL1138459	1	Scientific Literature	Bioorg. Med. Chem. Lett.	2009	None
CHEMBL519504	ALEGLITAZAR	3	437.52	1	5.13	(S)-2Aa	CO[C@@H](Cc1ccc(OCCc2nc(-c3ccccc3)oc2C)c2ccsc12)C(=O)O	Activity	'='	156.0	%				UO_0000187					False	CHEMBL983198	Agonist activity at human PPARalpha by luciferase reporter transactivation assay relative to GW-262570	F	BAO_0000019	assay format	Homo sapiens	None	None	None	None	CHEMBL239	Peroxisome proliferator-activated receptor alpha	Homo sapiens	SINGLE PROTEIN	CHEMBL1138459	1	Scientific Literature	Bioorg. Med. Chem. Lett.	2009	None
CHEMBL475916		0	429.94	0	4.54	5c	CCOC(Cc1ccc(OCCN2CC=C(c3cccc(Cl)c3)CC2)cc1)C(=O)O	EC50	'='	3240.0	nM	5.49			UO_0000065					False	CHEMBL986146	Agonist activity at human PPARalpha expressed in african green monkey CV-1 by co-transfected with GAL4 by by dual-glo luciferase reporter gene assay	F	BAO_0000019	assay format	Homo sapiens	None	None	None	None	CHEMBL239	Peroxisome proliferator-activated receptor alpha	Homo sapiens	SINGLE PROTEIN	CHEMBL1144193	1	Scientific Literature	Bioorg. Med. Chem. Lett.	2008	None
CHEMBL294807		0	353.37	0	3.73	4	Cc1oc(-c2ccccc2)nc1CCOc1ccc(OCC(=O)O)cc1	Efficacy	'='	28.0	%				UO_0000187					False	CHEMBL824653	Transcriptional activation in CV-1 cells expressing hPPARalpha	F	BAO_0000219	cell-based format	Homo sapiens	None	None	CV-1	None	CHEMBL239	Peroxisome proliferator-activated receptor alpha	Homo sapiens	SINGLE PROTEIN	CHEMBL1134506	1	Scientific Literature	J. Med. Chem.	2001	CHEMBL3308033
CHEMBL396109		0	328.41	0	3.39	10	CCO[C@@H](Cc1ccc(CCC(O)c2ccccc2)cc1)C(=O)O	Efficacy	'='	108.0	%				UO_0000187					False	CHEMBL896462	Agonist activity at human PPARalpha in CV1 cells by GAL4 transactivation assay after 24 hrs relative to gemfibrozil	F	BAO_0000219	cell-based format	Homo sapiens	None	None	CV-1	None	CHEMBL239	Peroxisome proliferator-activated receptor alpha	Homo sapiens	SINGLE PROTEIN	CHEMBL1148890	1	Scientific Literature	Bioorg. Med. Chem. Lett.	2007	CHEMBL3308033
CHEMBL428019		0	429.58	0	4.69	9f	CCCNC(=S)OC(CCc1ccc(C[C@H](OCC)C(=O)O)cc1)c1ccccc1	Efficacy	'='	128.0	%				UO_0000187					False	CHEMBL896462	Agonist activity at human PPARalpha in CV1 cells by GAL4 transactivation assay after 24 hrs relative to gemfibrozil	F	BAO_0000219	cell-based format	Homo sapiens	None	None	CV-1	None	CHEMBL239	Peroxisome proliferator-activated receptor alpha	Homo sapiens	SINGLE PROTEIN	CHEMBL1148890	1	Scientific Literature	Bioorg. Med. Chem. Lett.	2007	CHEMBL3308033
CHEMBL52426		0	512.03	2	6.96	26	CCCc1cc(Oc2ccc(Cl)cc2)ccc1OCCCOc1ccc(C2SC(=O)NC2=O)cc1	EC50	'='	3000.0	nM	5.52			UO_0000065					False	CHEMBL760262	In vitro agonist activity tested for transactivation in human PPAR alpha-Gal4 chimeric COS-1 cells	F	BAO_0000219	cell-based format	None	None	None	COS-1	None	CHEMBL239	Peroxisome proliferator-activated receptor alpha	Homo sapiens	SINGLE PROTEIN	CHEMBL1136397	1	Scientific Literature	Bioorg. Med. Chem. Lett.	2003	CHEMBL3308351
CHEMBL278590	GSK-9578	0	492.63	1	6.97	3a - GW-9578	CCCCCCCN(CCc1ccc(SC(C)(C)C(=O)O)cc1)C(=O)Nc1ccc(F)cc1F	EC50	'='	340.0	nM	6.47			UO_0000065					False	CHEMBL762046	Cotransfection activity of compound against human Peroxisome proliferator activated receptor alpha was determined	F	BAO_0000019	assay format	None	None	None	None	None	CHEMBL239	Peroxisome proliferator-activated receptor alpha	Homo sapiens	SINGLE PROTEIN	CHEMBL1145902	1	Scientific Literature	J. Med. Chem.	2003	None
CHEMBL54097		0	491.61	1	6.61	17	CCCc1cc(Oc2ccccc2)ccc1OCCCOc1ccc(C2SC(=O)NC2=O)cc1C	EC50	'>'	3000.0	nM				UO_0000065					False	CHEMBL760262	In vitro agonist activity tested for transactivation in human PPAR alpha-Gal4 chimeric COS-1 cells	F	BAO_0000219	cell-based format	None	None	None	COS-1	None	CHEMBL239	Peroxisome proliferator-activated receptor alpha	Homo sapiens	SINGLE PROTEIN	CHEMBL1136397	1	Scientific Literature	Bioorg. Med. Chem. Lett.	2003	CHEMBL3308351
CHEMBL1080184		0	531.44	2	5.06	38ad	COc1ncc(-c2nc(COc3ccc(OCC(=O)O)c(C)c3)oc2-c2ccc(OC(F)(F)F)cc2)cn1	EC50	'>'	10000.0	nM				UO_0000065					False	CHEMBL1114854	Agonist activity at human PPARalpha ligand binding domain expressed in human 293T cells co-transfected with Gal4-DBD by luciferase transactivation assay	B	BAO_0000219	cell-based format	Homo sapiens	None	None	293T	None	CHEMBL239	Peroxisome proliferator-activated receptor alpha	Homo sapiens	SINGLE PROTEIN	CHEMBL1153748	1	Scientific Literature	J. Med. Chem.	2010	None
CHEMBL295416	PIRINIXIC ACID	0	323.81	0	3.67	2, WY-14643	Cc1cccc(Nc2cc(Cl)nc(SCC(=O)O)n2)c1C	EC50	'='	23330.0	nM	4.63			UO_0000065					True	CHEMBL1059363	Agonist activity at human PPARalpha assessed as luciferase activity by transactivation assay	F	BAO_0000019	assay format	Homo sapiens	None	None	None	None	CHEMBL239	Peroxisome proliferator-activated receptor alpha	Homo sapiens	SINGLE PROTEIN	CHEMBL1154598	1	Scientific Literature	J. Med. Chem.	2009	None
CHEMBL1079449		0	511.60	2	6.99	29m	COc1ccc(-c2nc(COc3ccc(OCC(=O)O)c(C)c3)sc2-c2ccc3ccccc3c2)cc1	EC50	'>'	10000.0	nM				UO_0000065					False	CHEMBL1114854	Agonist activity at human PPARalpha ligand binding domain expressed in human 293T cells co-transfected with Gal4-DBD by luciferase transactivation assay	B	BAO_0000219	cell-based format	Homo sapiens	None	None	293T	None	CHEMBL239	Peroxisome proliferator-activated receptor alpha	Homo sapiens	SINGLE PROTEIN	CHEMBL1153748	1	Scientific Literature	J. Med. Chem.	2010	None
CHEMBL1075723		0	614.64	2	7.21	35v	Cc1cc(OCc2nc(-c3ccc(C(=O)N(C)C(C)C)cc3)c(-c3ccc(OC(F)(F)F)cc3)s2)ccc1OCC(=O)O	EC50	'='	690.0	nM	6.16			UO_0000065	10.02	0.20	-1.05	6.27	False	CHEMBL1114854	Agonist activity at human PPARalpha ligand binding domain expressed in human 293T cells co-transfected with Gal4-DBD by luciferase transactivation assay	B	BAO_0000219	cell-based format	Homo sapiens	None	None	293T	None	CHEMBL239	Peroxisome proliferator-activated receptor alpha	Homo sapiens	SINGLE PROTEIN	CHEMBL1153748	1	Scientific Literature	J. Med. Chem.	2010	None
CHEMBL1075705		0	598.64	2	7.72	35q	Cc1cc(OCc2nc(-c3ccc(N4CCCCC4)cc3)c(-c3ccc(OC(F)(F)F)cc3)s2)ccc1OCC(=O)O	EC50	'='	5200.0	nM	5.28			UO_0000065	8.83	0.17	-2.44	6.51	False	CHEMBL1114854	Agonist activity at human PPARalpha ligand binding domain expressed in human 293T cells co-transfected with Gal4-DBD by luciferase transactivation assay	B	BAO_0000219	cell-based format	Homo sapiens	None	None	293T	None	CHEMBL239	Peroxisome proliferator-activated receptor alpha	Homo sapiens	SINGLE PROTEIN	CHEMBL1153748	1	Scientific Literature	J. Med. Chem.	2010	None
CHEMBL1080173		0	500.43	2	5.65	38aa	Cc1cc(OCc2nc(-c3cccnc3)c(-c3ccc(OC(F)(F)F)cc3)o2)ccc1OCC(=O)O	EC50	'>'	10000.0	nM				UO_0000065					False	CHEMBL1114854	Agonist activity at human PPARalpha ligand binding domain expressed in human 293T cells co-transfected with Gal4-DBD by luciferase transactivation assay	B	BAO_0000219	cell-based format	Homo sapiens	None	None	293T	None	CHEMBL239	Peroxisome proliferator-activated receptor alpha	Homo sapiens	SINGLE PROTEIN	CHEMBL1153748	1	Scientific Literature	J. Med. Chem.	2010	None
CHEMBL178659		0	501.06	2	7.43	36	CC[C@]1(C(=O)O)CCc2ccc(OCCCOc3ccc(C4CCC(C)(C)CC4)cc3Cl)cc2O1	IC50	'='	1700.0	nM	5.77			UO_0000065	11.51	0.23	-1.66	8.88	False	CHEMBL828473	In vitro binding affinity against human PPARalpha	B	BAO_0000357	single protein format	Homo sapiens	None	None	None	None	CHEMBL239	Peroxisome proliferator-activated receptor alpha	Homo sapiens	SINGLE PROTEIN	CHEMBL1140266	1	Scientific Literature	Bioorg. Med. Chem. Lett.	2005	None
CHEMBL573895		0	236.75	0	3.36	9b	CC(C)(Sc1ccc(Cl)s1)C(=O)O	FC	'='	2.8										False	CHEMBL1052138	Agonist activity at human PPARalpha expressed in HEK293 cells assessed as receptor transactivation at 150 uM by luciferase reporter gene assay relative to control	F	BAO_0000219	cell-based format	Homo sapiens	None	None	HEK293	None	CHEMBL239	Peroxisome proliferator-activated receptor alpha	Homo sapiens	SINGLE PROTEIN	CHEMBL1154187	1	Scientific Literature	J. Med. Chem.	2009	CHEMBL3307715
CHEMBL484662		0	254.24	0	2.87	16	O=c1cc(-c2ccc(O)cc2)oc2cccc(O)c12	FC	'='	2.4										False	CHEMBL1059364	Agonist activity at human PPARalpha expressed in HEK293 cells co-transfected with PPRE assessed as beta-galactosidase signal at 25 uM after 48 hrs by reporter gene assay relative to control	F	BAO_0000219	cell-based format	Homo sapiens	None	None	HEK293	None	CHEMBL239	Peroxisome proliferator-activated receptor alpha	Homo sapiens	SINGLE PROTEIN	CHEMBL1154598	1	Scientific Literature	J. Med. Chem.	2009	CHEMBL3307715
CHEMBL253786		0	254.24	0	2.87	13	O=c1cc(-c2cccc(O)c2)oc2cc(O)ccc12	FC	'='	14.8										False	CHEMBL1059365	Agonist activity at human PPARalpha expressed in HEK293 cells co-transfected with PPRE assessed as beta-galactosidase signal at 40 uM after 48 hrs by reporter gene assay relative to control	F	BAO_0000219	cell-based format	Homo sapiens	None	None	HEK293	None	CHEMBL239	Peroxisome proliferator-activated receptor alpha	Homo sapiens	SINGLE PROTEIN	CHEMBL1154598	1	Scientific Literature	J. Med. Chem.	2009	CHEMBL3307715
CHEMBL222880		0	568.71	2	7.55	7	O=C(O)COc1ccc(SCC=C(c2ccc(Br)cc2)c2ccc(Br)cc2)cc1Cl	Efficacy	'>'	12.0	%				UO_0000187					False	CHEMBL919530	Activity at human liver PPAR alpha expressed in HEK293 cells by GAL4 transactivation assay relative to NNC61-4655	B	BAO_0000219	cell-based format	Homo sapiens	None	None	HEK293	None	CHEMBL239	Peroxisome proliferator-activated receptor alpha	Homo sapiens	SINGLE PROTEIN	CHEMBL1142981	1	Scientific Literature	J. Med. Chem.	2007	CHEMBL3307715
CHEMBL360992		0	460.83	1	5.25	40	C[C@]1(C(=O)O)CCc2ccc(OCCCOc3ccc(OC(F)(F)F)cc3Cl)cc2O1	EC50	'='	20.0	nM	7.70			UO_0000065					False	CHEMBL838125	Agonist activity against human PPARalpha in COS-1 cell Gal4 assay	F	BAO_0000219	cell-based format	Homo sapiens	None	None	COS-1	None	CHEMBL239	Peroxisome proliferator-activated receptor alpha	Homo sapiens	SINGLE PROTEIN	CHEMBL1140266	1	Scientific Literature	Bioorg. Med. Chem. Lett.	2005	CHEMBL3308351
CHEMBL391180		0	466.99	1	6.05	12	O=C(O)CCc1ccc(OCCN(Cc2ccccc2)c2nc3ccc(Cl)cc3s2)cc1	Activity						Not Evaluated						False	CHEMBL888180	Agonist activity at human PPARalpha receptor expressed in HEK293 cells upto 20 uM by GAL4 transactivation assay	F	BAO_0000219	cell-based format	Homo sapiens	None	None	HEK293	None	CHEMBL239	Peroxisome proliferator-activated receptor alpha	Homo sapiens	SINGLE PROTEIN	CHEMBL1140005	1	Scientific Literature	Bioorg. Med. Chem. Lett.	2007	CHEMBL3307715
CHEMBL247507		0	488.65	1	6.70	9	CC(C)(C)c1ccc(CN(CCOc2ccc(CCC(=O)O)cc2)c2nc3ccccc3s2)cc1	Activity						Not Evaluated						False	CHEMBL888180	Agonist activity at human PPARalpha receptor expressed in HEK293 cells upto 20 uM by GAL4 transactivation assay	F	BAO_0000219	cell-based format	Homo sapiens	None	None	HEK293	None	CHEMBL239	Peroxisome proliferator-activated receptor alpha	Homo sapiens	SINGLE PROTEIN	CHEMBL1140005	1	Scientific Literature	Bioorg. Med. Chem. Lett.	2007	CHEMBL3307715
CHEMBL218384		0	525.39	2	6.06	17i	Cc1ccccc1-c1onc(-c2cccc(CC(=O)O)c2)c1C(=O)NCCOc1ccc(Cl)cc1Cl	EC50	'>'	10000.0	nM				UO_0000065					False	CHEMBL907270	Activity at human PPAR alpha by cell-based transactivation assay	B	BAO_0000219	cell-based format	Homo sapiens	None	None	None	None	CHEMBL239	Peroxisome proliferator-activated receptor alpha	Homo sapiens	SINGLE PROTEIN	CHEMBL1139688	1	Scientific Literature	Bioorg. Med. Chem. Lett.	2006	None
CHEMBL218338		0	511.36	2	5.75	17a	O=C(O)Cc1ccc(-c2noc(-c3ccccc3)c2C(=O)NCCOc2ccc(Cl)cc2Cl)cc1	EC50	'>'	10000.0	nM				UO_0000065					False	CHEMBL907270	Activity at human PPAR alpha by cell-based transactivation assay	B	BAO_0000219	cell-based format	Homo sapiens	None	None	None	None	CHEMBL239	Peroxisome proliferator-activated receptor alpha	Homo sapiens	SINGLE PROTEIN	CHEMBL1139688	1	Scientific Literature	Bioorg. Med. Chem. Lett.	2006	None
CHEMBL424939		0	489.59	1	6.32	34t	COc1cc(-c2nc3ccccc3s2)ccc1OCCCOc1ccc2c(c1)CC[C@H]2CC(=O)O	EC50	'='	526.0	nM	6.28			UO_0000065					False	CHEMBL920309	Agonist activity at human PPAR alpha by FRET assay	F	BAO_0000019	assay format	Homo sapiens	None	None	None	None	CHEMBL239	Peroxisome proliferator-activated receptor alpha	Homo sapiens	SINGLE PROTEIN	CHEMBL1142242	1	Scientific Literature	J. Med. Chem.	2007	None
CHEMBL221044		0	509.67	2	5.99	34r	CCCc1cc(C2=NC3OCCCC3S2)ccc1OCCCOc1ccc2c(c1)CC[C@H]2CC(=O)O	EC50	'='	101.0	nM	7.00			UO_0000065					False	CHEMBL920309	Agonist activity at human PPAR alpha by FRET assay	F	BAO_0000019	assay format	Homo sapiens	None	None	None	None	CHEMBL239	Peroxisome proliferator-activated receptor alpha	Homo sapiens	SINGLE PROTEIN	CHEMBL1142242	1	Scientific Literature	J. Med. Chem.	2007	None
CHEMBL2113263		0	505.68	2	6.99	34p	CCCc1cc(-c2nc3c(s2)CCCC3)ccc1OCCCOc1ccc2c(c1)CC[C@H]2CC(=O)O	EC50	'='	43.0	nM	7.37			UO_0000065					False	CHEMBL920309	Agonist activity at human PPAR alpha by FRET assay	F	BAO_0000019	assay format	Homo sapiens	None	None	None	None	CHEMBL239	Peroxisome proliferator-activated receptor alpha	Homo sapiens	SINGLE PROTEIN	CHEMBL1142242	1	Scientific Literature	J. Med. Chem.	2007	None
CHEMBL375812		0	463.60	1	6.04	34o	O=C(O)C[C@@H]1CCc2cc(OCCCOc3ccc(-c4nc5c(s4)CCCC5)cc3)ccc21	EC50	'='	391.0	nM	6.41			UO_0000065					False	CHEMBL920309	Agonist activity at human PPAR alpha by FRET assay	F	BAO_0000019	assay format	Homo sapiens	None	None	None	None	CHEMBL239	Peroxisome proliferator-activated receptor alpha	Homo sapiens	SINGLE PROTEIN	CHEMBL1142242	1	Scientific Literature	J. Med. Chem.	2007	None
CHEMBL427080		0	497.57	1	5.18	34ab	COc1cc(-c2nc(C)c(C(=O)O)s2)ccc1OCCCOc1ccc2c(c1)CC[C@H]2CC(=O)O	EC50	'='	10000.0	nM	5.00			UO_0000065					False	CHEMBL920309	Agonist activity at human PPAR alpha by FRET assay	F	BAO_0000019	assay format	Homo sapiens	None	None	None	None	CHEMBL239	Peroxisome proliferator-activated receptor alpha	Homo sapiens	SINGLE PROTEIN	CHEMBL1142242	1	Scientific Literature	J. Med. Chem.	2007	None
CHEMBL220152		0	497.61	1	5.88	34am	CCOc1nc(-c2ccc(OCCCOc3ccc4c(c3)CC[C@H]4CC(=O)O)c(OC)c2)sc1C	EC50	'='	150.0	nM	6.82			UO_0000065					False	CHEMBL920309	Agonist activity at human PPAR alpha by FRET assay	F	BAO_0000019	assay format	Homo sapiens	None	None	None	None	CHEMBL239	Peroxisome proliferator-activated receptor alpha	Homo sapiens	SINGLE PROTEIN	CHEMBL1142242	1	Scientific Literature	J. Med. Chem.	2007	None
CHEMBL426883		0	477.48	1	6.15	9a	CCCc1c(OCCCOc2ccc3c(c2)CC[C@H]3CC(=O)O)ccc2c(C(F)(F)F)noc12	EC50	'='	192.0	nM	6.72			UO_0000065					False	CHEMBL920309	Agonist activity at human PPAR alpha by FRET assay	F	BAO_0000019	assay format	Homo sapiens	None	None	None	None	CHEMBL239	Peroxisome proliferator-activated receptor alpha	Homo sapiens	SINGLE PROTEIN	CHEMBL1142242	1	Scientific Literature	J. Med. Chem.	2007	None
CHEMBL221044		0	509.67	2	5.99	34r	CCCc1cc(C2=NC3OCCCC3S2)ccc1OCCCOc1ccc2c(c1)CC[C@H]2CC(=O)O	Activity	'='	100.0	%				UO_0000187					False	CHEMBL913182	Agonist activity at Syrian Golden hamster PPAR alpha	F	BAO_0000019	assay format	Mesocricetus auratus	None	None	None	None	CHEMBL239	Peroxisome proliferator-activated receptor alpha	Homo sapiens	SINGLE PROTEIN	CHEMBL1142242	1	Scientific Literature	J. Med. Chem.	2007	None
CHEMBL241063		0	466.56	1	5.07	33	CC(=O)c1sc(-c2ccc(OCCCOc3ccc4c(c3)CC[C@H]4CC(=O)O)nc2)nc1C	IC50	'>'	6000.0	nM				UO_0000065					False	CHEMBL885684	Activity at human PPARalpha expressed in CV1 cells by GAL4 transactivation assay	B	BAO_0000219	cell-based format	Homo sapiens	None	None	CV-1	None	CHEMBL239	Peroxisome proliferator-activated receptor alpha	Homo sapiens	SINGLE PROTEIN	CHEMBL1139054	1	Scientific Literature	Bioorg. Med. Chem. Lett.	2007	CHEMBL3308033
CHEMBL60633		0	524.68	2	5.01	19b	Cc1c(C)c2c(c(C)c1O)C(CN1CCC[C@H]1COc1ccc(CC3SC(=O)NC3=O)cc1)C(C)(C)O2	Transactivation	'='	0.46	fold									False	CHEMBL765252	Compound was tested for fold transactivation of human Peroxisome proliferator activated receptor alpha at 50 uM	B	BAO_0000357	single protein format	None	None	None	None	None	CHEMBL239	Peroxisome proliferator-activated receptor alpha	Homo sapiens	SINGLE PROTEIN	CHEMBL1132225	1	Scientific Literature	J. Med. Chem.	1999	None
CHEMBL23670		0	447.00	1	6.79	6	CCCc1c(OCCCSc2ccc(CC(=O)O)cc2Cl)ccc2c(CC)coc12	IC50	'='	1730.0	nM	5.76			UO_0000065	12.89	0.26	-1.03	9.66	True	CHEMBL765404	In vitro binding affinity for human PPAR alpha in SPA	B	BAO_0000357	single protein format	Homo sapiens	None	None	None	None	CHEMBL239	Peroxisome proliferator-activated receptor alpha	Homo sapiens	SINGLE PROTEIN	CHEMBL1136679	1	Scientific Literature	Bioorg. Med. Chem. Lett.	2003	None
CHEMBL289887		0	437.44	1	5.73	7j	Cc1cc(SCc2oc(-c3ccc(C(F)(F)F)cc3)nc2C)ccc1OCC(=O)O	EC50	'='	2500.0	nM	5.60			UO_0000065	12.81	0.26	-0.13	7.72	False	CHEMBL763854	Maximum transcriptional activation of human PPAR alpha receptor	B	BAO_0000357	single protein format	Homo sapiens	None	None	None	None	CHEMBL239	Peroxisome proliferator-activated receptor alpha	Homo sapiens	SINGLE PROTEIN	CHEMBL1136424	1	Scientific Literature	Bioorg. Med. Chem. Lett.	2003	None
CHEMBL107991		0	520.62	2	6.85	27	CCCc1cc(Oc2ccc(OC)cc2)ccc1OCCCOc1ccc2c(c1)OC(CC)(C(=O)O)CC2	EC50	'='	4600.0	nM	5.34			UO_0000065	10.25	0.19	-1.51	6.40	False	CHEMBL763847	In vitro potency of PPAR gene activation against human Peroxisome proliferator activated receptor alpha using chimeric Gal4-hPPAR transactivation assay (TA)	B	BAO_0000357	single protein format	None	None	None	None	None	CHEMBL239	Peroxisome proliferator-activated receptor alpha	Homo sapiens	SINGLE PROTEIN	CHEMBL1149176	1	Scientific Literature	J. Med. Chem.	2004	None
CHEMBL148237		0	521.66	2	7.08	55	Cc1cc(C(C)C)ccc1CCOc1ccc(C[C@H](Nc2ccccc2C(=O)c2ccccc2)C(=O)O)cc1	Log Ki						Not Active						False	CHEMBL761782	Compound was tested in vitro for inhibiting the 50% binding of Peroxisome proliferator activated receptor gamma; IA = Inactive	B	BAO_0000357	single protein format	None	None	None	None	None	CHEMBL239	Peroxisome proliferator-activated receptor alpha	Homo sapiens	SINGLE PROTEIN	CHEMBL1131423	1	Scientific Literature	J. Med. Chem.	1998	None
CHEMBL358379		0	562.69	2	7.08	4	Cc1sc(-c2ccccc2)nc1CCOc1ccc(C[C@H](Nc2ccccc2C(=O)c2ccccc2)C(=O)O)cc1	Ki	'='	125.89	nM	6.90			UO_0000065	12.26	0.23	-0.18	7.79	False	CHEMBL756487	Tested in vitro for inhibiting the 50% binding of Peroxisome proliferator activated receptor alpha	B	BAO_0000357	single protein format	None	None	None	None	None	CHEMBL239	Peroxisome proliferator-activated receptor alpha	Homo sapiens	SINGLE PROTEIN	CHEMBL1131423	1	Scientific Literature	J. Med. Chem.	1998	None
CHEMBL194698		0	332.44	0	4.03	14a	CCCCCOc1ccccc1C(O)CC#CCCCC(=O)OC	EC50	'='	173.0	nM	6.76			UO_0000065					False	CHEMBL883720	In vitro effective concentration against human peroxisome proliferator activated receptor alpha/Gal4 in transactivation assay	F	BAO_0000019	assay format	Homo sapiens	None	None	None	None	CHEMBL239	Peroxisome proliferator-activated receptor alpha	Homo sapiens	SINGLE PROTEIN	CHEMBL1142837	1	Scientific Literature	Bioorg. Med. Chem. Lett.	2005	None
CHEMBL373318		0	333.43	0	3.42	14b	CCCCCOc1ncccc1C(O)CC#CCCCC(=O)OC	Transactivation	'='	148.0	%				UO_0000187					False	CHEMBL857463	In vitro activity against human peroxisome proliferator activated alpha /Gal4 in cell-based transactivation assay	F	BAO_0000219	cell-based format	Homo sapiens	None	None	None	None	CHEMBL239	Peroxisome proliferator-activated receptor alpha	Homo sapiens	SINGLE PROTEIN	CHEMBL1142837	1	Scientific Literature	Bioorg. Med. Chem. Lett.	2005	None
CHEMBL121	ROSIGLITAZONE	4	357.44	0	2.49	1	CN(CCOc1ccc(CC2SC(=O)NC2=O)cc1)c1ccccn1	IC50	'>'	10000.0	nM				UO_0000065					True	CHEMBL859134	Displacement of [3H]L-783483 from human PPAR alpha by SPA assay	B	BAO_0000357	single protein format	Homo sapiens	None	None	None	None	CHEMBL239	Peroxisome proliferator-activated receptor alpha	Homo sapiens	SINGLE PROTEIN	CHEMBL1149440	1	Scientific Literature	J. Med. Chem.	2006	None
CHEMBL121	ROSIGLITAZONE	4	357.44	0	2.49	Rosiglitazone	CN(CCOc1ccc(CC2SC(=O)NC2=O)cc1)c1ccccn1	IC50	'>'	50000.0	nM				UO_0000065					True	CHEMBL760263	In vitro binding affinity against human PPAR alpha (peroxisome proliferator-activated alpha receptor)	B	BAO_0000357	single protein format	None	None	None	None	None	CHEMBL239	Peroxisome proliferator-activated receptor alpha	Homo sapiens	SINGLE PROTEIN	CHEMBL1136397	1	Scientific Literature	Bioorg. Med. Chem. Lett.	2003	None
CHEMBL591348		0	458.56	1	6.16	9h	C/C(=N\OCCCCO/N=C(/CCC(=O)O)c1ccccc1)c1cccc(-c2ccccc2)c1	Activity	'='	83.0	%				UO_0000187					False	CHEMBL1074808	Agonist activity at human full length PPARalpha expressed in human HepG2 cells co-transfected with PPRE3-TK-luc assessed as induction of beta-galactosidase activity by firefly luciferase assay relative to WY-14643	F	BAO_0000219	cell-based format	Homo sapiens	None	None	HepG2	None	CHEMBL239	Peroxisome proliferator-activated receptor alpha	Homo sapiens	SINGLE PROTEIN	CHEMBL1157734	1	Scientific Literature	Bioorg. Med. Chem. Lett.	2010	CHEMBL3307718
CHEMBL589256		0	432.52	1	5.65	9i	C/C(=N\OCCCCO/N=C(/CCC(=O)O)c1ccccc1)c1ccc2ccccc2c1	Activity	'='	61.0	%				UO_0000187					False	CHEMBL1074808	Agonist activity at human full length PPARalpha expressed in human HepG2 cells co-transfected with PPRE3-TK-luc assessed as induction of beta-galactosidase activity by firefly luciferase assay relative to WY-14643	F	BAO_0000219	cell-based format	Homo sapiens	None	None	HepG2	None	CHEMBL239	Peroxisome proliferator-activated receptor alpha	Homo sapiens	SINGLE PROTEIN	CHEMBL1157734	1	Scientific Literature	Bioorg. Med. Chem. Lett.	2010	CHEMBL3307718
CHEMBL592054	IMIGLITAZAR	3	470.53	1	6.01	Imiglitazar	Cc1oc(-c2ccccc2)nc1COc1ccc(CO/N=C(\CCC(=O)O)c2ccccc2)cc1	Activity	'='	116.0	%				UO_0000187					False	CHEMBL1074808	Agonist activity at human full length PPARalpha expressed in human HepG2 cells co-transfected with PPRE3-TK-luc assessed as induction of beta-galactosidase activity by firefly luciferase assay relative to WY-14643	F	BAO_0000219	cell-based format	Homo sapiens	None	None	HepG2	None	CHEMBL239	Peroxisome proliferator-activated receptor alpha	Homo sapiens	SINGLE PROTEIN	CHEMBL1157734	1	Scientific Literature	Bioorg. Med. Chem. Lett.	2010	CHEMBL3307718
CHEMBL601222		0	530.67	2	8.14	16a	CCCc1cc2cc(NC(=O)C(CC)c3ccccc3)ccc2n1Cc1ccc(-c2ccccc2C(=O)O)cc1	IC50	'>'	10000.0	nM				UO_0000065					False	CHEMBL1068982	Displacement of radiolabeled GW-2433 from human PPARalpha ligand binding domain expressed in Escherichia coli	B	BAO_0000019	assay format	Homo sapiens	None	None	None	None	CHEMBL239	Peroxisome proliferator-activated receptor alpha	Homo sapiens	SINGLE PROTEIN	CHEMBL1156860	1	Scientific Literature	Bioorg. Med. Chem. Lett.	2010	None
CHEMBL241479		0	447.58	1	6.13	20	CCc1ccc(O[C@H](C)CCOc2ccc(CCC(=O)O)c(CC)c2)c(-c2ccccn2)c1	IC50	'='	7350.0	nM	5.13			UO_0000065	11.47	0.21	-1.00	7.48	True	CHEMBL885566	Displacement of [3H]2-(4-{2-[3-(2,4-difluoro-phenyl)-1-heptyl-ureido]-ethyl}-phenoxy)-2-methyl butyric acid from human PPARalpha	B	BAO_0000357	single protein format	Homo sapiens	None	None	None	None	CHEMBL239	Peroxisome proliferator-activated receptor alpha	Homo sapiens	SINGLE PROTEIN	CHEMBL1139045	1	Scientific Literature	Bioorg. Med. Chem. Lett.	2007	None
CHEMBL591534		0	450.46	1	5.51	9e	C/C(=N\OCCCCO/N=C(/CCC(=O)O)c1ccccc1)c1ccc(C(F)(F)F)cc1	EC50	'='	400.0	nM	6.40			UO_0000065					False	CHEMBL1074806	Agonist activity at human full length PPARalpha expressed in human HepG2 cells co-transfected with PPRE3-TK-luc assessed as induction of beta-galactosidase activity by firefly luciferase assay	F	BAO_0000219	cell-based format	Homo sapiens	None	None	HepG2	None	CHEMBL239	Peroxisome proliferator-activated receptor alpha	Homo sapiens	SINGLE PROTEIN	CHEMBL1157734	1	Scientific Literature	Bioorg. Med. Chem. Lett.	2010	CHEMBL3307718
CHEMBL229837		0	441.42	0	4.83	10e	CCCC(Cc1ccc(OC)c(CNC(=O)c2ccc(C(F)(F)F)cc2F)c1)C(=O)O	EC50	'='	29.0	nM	7.54			UO_0000065	17.08	0.33	2.71	9.97	False	CHEMBL886015	Effect on PPARalpha transactivation activity in HEK293 cells	B	BAO_0000219	cell-based format	Homo sapiens	None	None	HEK293	None	CHEMBL239	Peroxisome proliferator-activated receptor alpha	Homo sapiens	SINGLE PROTEIN	CHEMBL1143711	1	Scientific Literature	Bioorg. Med. Chem.	2007	CHEMBL3307715
CHEMBL387914		0	427.39	0	4.44	5g	CCC(Cc1ccc(OC)c(CNC(=O)c2ccc(C(F)(F)F)cc2F)c1)C(=O)O	EC50	'='	8.2	nM	8.09			UO_0000065	18.92	0.37	3.65	10.69	True	CHEMBL886015	Effect on PPARalpha transactivation activity in HEK293 cells	B	BAO_0000219	cell-based format	Homo sapiens	None	None	HEK293	None	CHEMBL239	Peroxisome proliferator-activated receptor alpha	Homo sapiens	SINGLE PROTEIN	CHEMBL1143711	1	Scientific Literature	Bioorg. Med. Chem.	2007	CHEMBL3307715
CHEMBL148797		0	545.64	2	6.28	8	Cc1cc(-c2ccccc2)nn1CCOc1ccc(C[C@H](Nc2ccccc2C(=O)c2ccccc2)C(=O)O)cc1	EC50	'='	660.69	nM	6.18			UO_0000065					False	CHEMBL756485	In vitro transactivation of Peroxisome proliferator activated receptor alpha.	F	BAO_0000019	assay format	None	None	None	None	None	CHEMBL239	Peroxisome proliferator-activated receptor alpha	Homo sapiens	SINGLE PROTEIN	CHEMBL1131423	1	Scientific Literature	J. Med. Chem.	1998	None
CHEMBL112973		0	466.51	1	6.02	38	CCC1(C(=O)O)CCc2ccc(OCCCOc3ccc(Oc4ccccc4)cc3F)cc2O1	IC50	'='	370.0	nM	6.43			UO_0000065	13.79	0.26	0.41	8.67	False	CHEMBL765403	In vitro binding affinity for human peroxisome proliferator activated receptor alpha using scintillation proximity assay (SPA)	B	BAO_0000357	single protein format	None	None	None	None	None	CHEMBL239	Peroxisome proliferator-activated receptor alpha	Homo sapiens	SINGLE PROTEIN	CHEMBL1149176	1	Scientific Literature	J. Med. Chem.	2004	None
CHEMBL112973		0	466.51	1	6.02	38	CCC1(C(=O)O)CCc2ccc(OCCCOc3ccc(Oc4ccccc4)cc3F)cc2O1	EC50	'='	50.0	nM	7.30			UO_0000065	15.65	0.29	1.28	9.84	False	CHEMBL763847	In vitro potency of PPAR gene activation against human Peroxisome proliferator activated receptor alpha using chimeric Gal4-hPPAR transactivation assay (TA)	B	BAO_0000357	single protein format	None	None	None	None	None	CHEMBL239	Peroxisome proliferator-activated receptor alpha	Homo sapiens	SINGLE PROTEIN	CHEMBL1149176	1	Scientific Literature	J. Med. Chem.	2004	None
CHEMBL264374	BEZAFIBRATE	4	361.83	0	3.55	Bezafibrate	CC(C)(Oc1ccc(CCNC(=O)c2ccc(Cl)cc2)cc1)C(=O)O	EC50	'='	35700.0	nM	4.45			UO_0000065					False	CHEMBL824642	In vitro transactivation using receptor transactivation assay against hPPAR alpha	F	BAO_0000019	assay format	None	None	None	None	None	CHEMBL239	Peroxisome proliferator-activated receptor alpha	Homo sapiens	SINGLE PROTEIN	CHEMBL1135600	1	Scientific Literature	J. Med. Chem.	2002	None
CHEMBL369289		0	420.89	0	4.75	41	CCOc1ccc(OCCCOc2ccc3c(c2)O[C@@](C)(C(=O)O)CC3)c(Cl)c1	EC50	'='	220.0	nM	6.66			UO_0000065					False	CHEMBL838125	Agonist activity against human PPARalpha in COS-1 cell Gal4 assay	F	BAO_0000219	cell-based format	Homo sapiens	None	None	COS-1	None	CHEMBL239	Peroxisome proliferator-activated receptor alpha	Homo sapiens	SINGLE PROTEIN	CHEMBL1140266	1	Scientific Literature	Bioorg. Med. Chem. Lett.	2005	CHEMBL3308351
CHEMBL426371		0	485.50	1	5.87	5f	CCC(Cc1ccc(OCc2ccccc2)c(CNC(=O)c2ccc(C(F)(F)F)cc2)c1)C(=O)O	EC50	'>'	10000.0	nM				UO_0000065					False	CHEMBL886015	Effect on PPARalpha transactivation activity in HEK293 cells	B	BAO_0000219	cell-based format	Homo sapiens	None	None	HEK293	None	CHEMBL239	Peroxisome proliferator-activated receptor alpha	Homo sapiens	SINGLE PROTEIN	CHEMBL1143711	1	Scientific Literature	Bioorg. Med. Chem.	2007	CHEMBL3307715
CHEMBL447190		0	446.97	1	6.04	33	CC[C@]1(C(=O)O)CCc2ccc(OCCCOc3ccc(C(C)(C)C)cc3Cl)cc2O1	IC50	'='	180.0	nM	6.75			UO_0000065	15.09	0.30	0.70	10.38	False	CHEMBL828473	In vitro binding affinity against human PPARalpha	B	BAO_0000357	single protein format	Homo sapiens	None	None	None	None	CHEMBL239	Peroxisome proliferator-activated receptor alpha	Homo sapiens	SINGLE PROTEIN	CHEMBL1140266	1	Scientific Literature	Bioorg. Med. Chem. Lett.	2005	None
CHEMBL554562		0	584.64	2	6.23	8b	CO/N=C(\c1ccccc1)c1ccc2c(c1)C(C)(C)CCN2CCOc1ccc(C[C@H](OCC(F)(F)F)C(=O)O)cc1	Activity	'='	50.0	%				UO_0000187					False	CHEMBL1025348	Agonist activity at human PPARalpha at transactivation EC50 by Gal4 transactivation assay relative to at 1 uM WY-14643	F	BAO_0000019	assay format	Homo sapiens	None	None	None	None	CHEMBL239	Peroxisome proliferator-activated receptor alpha	Homo sapiens	SINGLE PROTEIN	CHEMBL1151889	1	Scientific Literature	Bioorg. Med. Chem. Lett.	2009	None
CHEMBL551781		0	559.66	2	5.52	8d	CCOC(=O)CN(Cc1ccc(OCCN2CCC(C)(C)c3cc(/C(=N/O)c4ccccc4)ccc32)cc1)C(=O)O	EC50						Not Active						False	CHEMBL1025347	Agonist activity at human PPARalpha by Gal4 transactivation assay	F	BAO_0000019	assay format	Homo sapiens	None	None	None	None	CHEMBL239	Peroxisome proliferator-activated receptor alpha	Homo sapiens	SINGLE PROTEIN	CHEMBL1151889	1	Scientific Literature	Bioorg. Med. Chem. Lett.	2009	None
CHEMBL192500		0	484.54	1	6.27	32 (racemic)	CCCc1cc(SC(F)(F)F)ccc1OCCCOc1ccc2c(c1)CC(CC)(C(=O)O)O2	EC50	'='	8.0	nM	8.10			UO_0000065					False	CHEMBL824851	Effective concentration against human PPAR-alpha in Gal4 transactivation assay	F	BAO_0000019	assay format	Homo sapiens	None	None	None	None	CHEMBL239	Peroxisome proliferator-activated receptor alpha	Homo sapiens	SINGLE PROTEIN	CHEMBL1144356	1	Scientific Literature	J. Med. Chem.	2005	None
CHEMBL133046	ASCOFURANONE	0	420.93	1	5.22	20	C/C(=C\Cc1c(O)c(Cl)c(C)c(C=O)c1O)CC/C=C(\C)[C@@H]1CC(=O)C(C)(C)O1	IC50						Not Determined						False	CHEMBL765407	Minimum effective concentration required to inhibit Peroxisome proliferator activated receptor alpha (PPAR alpha); Not detected	B	BAO_0000357	single protein format	None	None	None	None	None	CHEMBL239	Peroxisome proliferator-activated receptor alpha	Homo sapiens	SINGLE PROTEIN	CHEMBL1145088	1	Scientific Literature	J. Med. Chem.	2003	None
CHEMBL189066		0	382.50	1	5.87	36	CCCc1cc(C(=O)CC)cc(C)c1OC(C(=O)O)c1ccc(C(C)C)cc1	EC50	'='	160.0	nM	6.80			UO_0000065					False	CHEMBL832683	Agonist response against human PPAR alpha in transactivation assay	F	BAO_0000019	assay format	Homo sapiens	None	None	None	None	CHEMBL239	Peroxisome proliferator-activated receptor alpha	Homo sapiens	SINGLE PROTEIN	CHEMBL1140307	1	Scientific Literature	J. Med. Chem.	2005	None
CHEMBL52633		0	555.67	2	5.71	28	CCCc1cc(Oc2ccc(S(C)(=O)=O)cc2)ccc1OCCCOc1ccc(C2SC(=O)NC2=O)cc1	EC50	'>'	3000.0	nM				UO_0000065					False	CHEMBL760262	In vitro agonist activity tested for transactivation in human PPAR alpha-Gal4 chimeric COS-1 cells	F	BAO_0000219	cell-based format	None	None	None	COS-1	None	CHEMBL239	Peroxisome proliferator-activated receptor alpha	Homo sapiens	SINGLE PROTEIN	CHEMBL1136397	1	Scientific Literature	Bioorg. Med. Chem. Lett.	2003	CHEMBL3308351
CHEMBL370021		0	396.53	1	5.95	38	CCCc1cc(C(=O)CC)cc(CCC)c1O[C@H](C(=O)O)c1ccc(CC)cc1	IC50	'='	64.0	nM	7.19			UO_0000065	18.14	0.34	1.24	11.31	False	CHEMBL830983	In vitro binding affinity for human PPAR alpha	B	BAO_0000357	single protein format	Homo sapiens	None	None	None	None	CHEMBL239	Peroxisome proliferator-activated receptor alpha	Homo sapiens	SINGLE PROTEIN	CHEMBL1140307	1	Scientific Literature	J. Med. Chem.	2005	None
CHEMBL491423		0	401.53	0	3.95	5u	CCOC(Cc1ccc(OCCN2CC=C(c3cccs3)CC2)cc1)C(=O)O	EC50	'='	8580.0	nM	5.07			UO_0000065					False	CHEMBL986146	Agonist activity at human PPARalpha expressed in african green monkey CV-1 by co-transfected with GAL4 by by dual-glo luciferase reporter gene assay	F	BAO_0000019	assay format	Homo sapiens	None	None	None	None	CHEMBL239	Peroxisome proliferator-activated receptor alpha	Homo sapiens	SINGLE PROTEIN	CHEMBL1144193	1	Scientific Literature	Bioorg. Med. Chem. Lett.	2008	None
CHEMBL192152		0	373.37	0	4.99	4	CCCc1cc2c(C(F)(F)F)noc2c(CCC)c1OC(C)(C)C(=O)O	IC50	'='	230.0	nM	6.64			UO_0000065	17.78	0.35	1.65	9.15	False	CHEMBL828434	Inhibition of human Peroxisome proliferator activated receptor alpha binding	B	BAO_0000357	single protein format	Homo sapiens	None	None	None	None	CHEMBL239	Peroxisome proliferator-activated receptor alpha	Homo sapiens	SINGLE PROTEIN	CHEMBL1143558	1	Scientific Literature	J. Med. Chem.	2005	None
CHEMBL145941		0	548.06	2	6.73	76	O=C(c1ccccc1)c1ccccc1N[C@@H](Cc1ccc(OCCOc2ccc(SCl)cc2)cc1)C(=O)O	Ki	'='	1412.54	nM	5.85			UO_0000065					False	CHEMBL756488	Compound was tested in vitro for inhibiting the 50% binding of Peroxisome proliferator activated receptor alpha	F	BAO_0000019	assay format	None	None	None	None	None	CHEMBL239	Peroxisome proliferator-activated receptor alpha	Homo sapiens	SINGLE PROTEIN	CHEMBL1131423	1	Scientific Literature	J. Med. Chem.	1998	None
CHEMBL79426		0	463.56	1	5.80	16	Cc1oc(-c2cccs2)nc1CCOc1ccc(C[C@@](C)(Oc2ccccc2)C(=O)O)cc1	IC50	'='	618.0	nM	6.21			UO_0000065					True	CHEMBL764507	Displacement of PPAR-alpha/delta agonist from human Peroxisome proliferator activated receptor alpha	F	BAO_0000019	assay format	Homo sapiens	None	None	None	None	CHEMBL239	Peroxisome proliferator-activated receptor alpha	Homo sapiens	SINGLE PROTEIN	CHEMBL1148303	1	Scientific Literature	J. Med. Chem.	2004	None
CHEMBL295416	PIRINIXIC ACID	0	323.81	0	3.67	WY-14643	Cc1cccc(Nc2cc(Cl)nc(SCC(=O)O)n2)c1C	FC	'='	4.4										False	CHEMBL979050	Agonist activity at PPARalpha expressed in human HepG2 cells at 10 uM assessed as induction of receptor transactivation by reporter gene assay relative to control	F	BAO_0000219	cell-based format	None	None	None	HepG2	None	CHEMBL239	Peroxisome proliferator-activated receptor alpha	Homo sapiens	SINGLE PROTEIN	CHEMBL1155870	1	Scientific Literature	Bioorg. Med. Chem.	2008	CHEMBL3307718
CHEMBL481551		0	437.49	0	4.54	13b	Cc1ccc(-c2nc(COc3ccc(C[C@H]4CO[C@@](C)(C(=O)O)OC4)cc3)c(C)o2)cc1	FC	'='	8.2										False	CHEMBL979050	Agonist activity at PPARalpha expressed in human HepG2 cells at 10 uM assessed as induction of receptor transactivation by reporter gene assay relative to control	F	BAO_0000219	cell-based format	None	None	None	HepG2	None	CHEMBL239	Peroxisome proliferator-activated receptor alpha	Homo sapiens	SINGLE PROTEIN	CHEMBL1155870	1	Scientific Literature	Bioorg. Med. Chem.	2008	CHEMBL3307718
CHEMBL515003		0	437.49	0	4.51	7d	Cc1ccc(-c2nc(CCOc3ccc([C@H]4CO[C@@](C)(C(=O)O)OC4)cc3)c(C)o2)cc1	EC50						Not Determined						False	CHEMBL979053	Agonist activity at PPARalpha expressed in human HepG2 cells assessed as induction of receptor transactivation by reporter gene assay relative to control	F	BAO_0000219	cell-based format	None	None	None	HepG2	None	CHEMBL239	Peroxisome proliferator-activated receptor alpha	Homo sapiens	SINGLE PROTEIN	CHEMBL1155870	1	Scientific Literature	Bioorg. Med. Chem.	2008	CHEMBL3307718
CHEMBL561109		0	544.65	2	5.21	8a	CO/N=C(\c1ccccc1)c1ccc2c(c1)C(C)(C)CCN2CCOc1ccc(C[C@H](OC(C)=O)C(=O)O)cc1	EC50						Not Active						False	CHEMBL1025347	Agonist activity at human PPARalpha by Gal4 transactivation assay	F	BAO_0000019	assay format	Homo sapiens	None	None	None	None	CHEMBL239	Peroxisome proliferator-activated receptor alpha	Homo sapiens	SINGLE PROTEIN	CHEMBL1151889	1	Scientific Literature	Bioorg. Med. Chem. Lett.	2009	None
CHEMBL121	ROSIGLITAZONE	4	357.44	0	2.49	BRL-49653	CN(CCOc1ccc(CC2SC(=O)NC2=O)cc1)c1ccccn1	IC50	'>'	10000.0	nM				UO_0000065					True	CHEMBL824654	Binding affinity towards human peroxidase proliferator activated receptor alpha (hPPARalpha)	B	BAO_0000357	single protein format	Homo sapiens	None	None	None	None	CHEMBL239	Peroxisome proliferator-activated receptor alpha	Homo sapiens	SINGLE PROTEIN	CHEMBL1134506	1	Scientific Literature	J. Med. Chem.	2001	None
CHEMBL201880		0	521.61	2	6.91	2	CCCc1c(OCCCOc2ccc3c(ccn3CC(=O)O)c2)ccc2cc(C(=O)c3ccccc3)ccc12	EC50	'='	8.0	nM	8.10			UO_0000065	15.52	0.28	1.19	10.41	True	CHEMBL911801	Activity at human PPAR alpha in Huh7 cells by transactivation assay	B	BAO_0000219	cell-based format	Homo sapiens	None	None	Huh-7	None	CHEMBL239	Peroxisome proliferator-activated receptor alpha	Homo sapiens	SINGLE PROTEIN	CHEMBL1137405	1	Scientific Literature	J. Med. Chem.	2006	CHEMBL3307515
CHEMBL214719		0	527.54	2	7.72	4, WAY-254011	O=C(O)Cc1ccc(COc2cccc(-c3c(Cc4ccccc4)cnc4c(C(F)(F)F)cccc34)c2)cc1	Activity						Not Active						False	CHEMBL1030276	Agonist activity at human PPARalpha ligand binding domain (189-468) expressed in human HuH7 cells co-transfected with Gal4-DBD by luciferase transactivation assay	B	BAO_0000219	cell-based format	Homo sapiens	None	None	Huh-7	None	CHEMBL239	Peroxisome proliferator-activated receptor alpha	Homo sapiens	SINGLE PROTEIN	CHEMBL1151902	1	Scientific Literature	Bioorg. Med. Chem.	2009	CHEMBL3307515
CHEMBL428019		0	429.58	0	4.69	9f	CCCNC(=S)OC(CCc1ccc(C[C@H](OCC)C(=O)O)cc1)c1ccccc1	EC50	'='	3940.0	nM	5.41			UO_0000065					False	CHEMBL896460	Agonist activity at human PPARalpha in CV1 cells by GAL4 transactivation assay after 24 hrs	F	BAO_0000219	cell-based format	Homo sapiens	None	None	CV-1	None	CHEMBL239	Peroxisome proliferator-activated receptor alpha	Homo sapiens	SINGLE PROTEIN	CHEMBL1148890	1	Scientific Literature	Bioorg. Med. Chem. Lett.	2007	CHEMBL3308033
CHEMBL394031		0	477.63	1	5.48	(R)-9a	CCO[C@H](Cc1ccc(CCC(OC(=S)NCc2ccccc2)c2ccccc2)cc1)C(=O)O	EC50	'='	260.0	nM	6.58			UO_0000065					False	CHEMBL896460	Agonist activity at human PPARalpha in CV1 cells by GAL4 transactivation assay after 24 hrs	F	BAO_0000219	cell-based format	Homo sapiens	None	None	CV-1	None	CHEMBL239	Peroxisome proliferator-activated receptor alpha	Homo sapiens	SINGLE PROTEIN	CHEMBL1148890	1	Scientific Literature	Bioorg. Med. Chem. Lett.	2007	CHEMBL3308033
CHEMBL234820		0	491.65	1	5.53	(R)-9c	CCO[C@H](Cc1ccc(CCC(OC(=S)NCCc2ccccc2)c2ccccc2)cc1)C(=O)O	EC50	'='	2770.0	nM	5.56			UO_0000065					False	CHEMBL896460	Agonist activity at human PPARalpha in CV1 cells by GAL4 transactivation assay after 24 hrs	F	BAO_0000219	cell-based format	Homo sapiens	None	None	CV-1	None	CHEMBL239	Peroxisome proliferator-activated receptor alpha	Homo sapiens	SINGLE PROTEIN	CHEMBL1148890	1	Scientific Literature	Bioorg. Med. Chem. Lett.	2007	CHEMBL3308033
CHEMBL477801		0	463.50	0	4.91	5g	CCOC(Cc1ccc(OCCN2CC=C(c3cccc(C(F)(F)F)c3)CC2)cc1)C(=O)O	EC50	'='	3120.0	nM	5.51			UO_0000065					False	CHEMBL986146	Agonist activity at human PPARalpha expressed in african green monkey CV-1 by co-transfected with GAL4 by by dual-glo luciferase reporter gene assay	F	BAO_0000019	assay format	Homo sapiens	None	None	None	None	CHEMBL239	Peroxisome proliferator-activated receptor alpha	Homo sapiens	SINGLE PROTEIN	CHEMBL1144193	1	Scientific Literature	Bioorg. Med. Chem. Lett.	2008	None
CHEMBL490401		0	464.39	1	5.19	5q	CCOC(Cc1ccc(OCCN2CC=C(c3cc(Cl)ccc3Cl)CC2)cc1)C(=O)O	EC50	'='	1120.0	nM	5.95			UO_0000065					False	CHEMBL986146	Agonist activity at human PPARalpha expressed in african green monkey CV-1 by co-transfected with GAL4 by by dual-glo luciferase reporter gene assay	F	BAO_0000019	assay format	Homo sapiens	None	None	None	None	CHEMBL239	Peroxisome proliferator-activated receptor alpha	Homo sapiens	SINGLE PROTEIN	CHEMBL1144193	1	Scientific Literature	Bioorg. Med. Chem. Lett.	2008	None
CHEMBL121	ROSIGLITAZONE	4	357.44	0	2.49	6	CN(CCOc1ccc(CC2SC(=O)NC2=O)cc1)c1ccccn1	Efficacy	'<'	20.0	%				UO_0000187					True	CHEMBL911542	Transactivation of human PPARalpha in CV1 cells by luciferase reporter gene assay relative to LG070660	F	BAO_0000219	cell-based format	Homo sapiens	None	None	CV-1	None	CHEMBL239	Peroxisome proliferator-activated receptor alpha	Homo sapiens	SINGLE PROTEIN	CHEMBL1149342	1	Scientific Literature	J. Med. Chem.	2006	CHEMBL3308033
CHEMBL190334		0	446.97	1	5.94	36 (racemic)	CCC1(C(=O)O)Cc2cc(OCCCOc3ccc(CC(C)(C)C)cc3Cl)ccc2O1	EC50	'='	250.0	nM	6.60			UO_0000065					False	CHEMBL837872	Effective concentration against hamster PPAR-alpha in Gal4 transactivation assay	F	BAO_0000019	assay format	None	None	None	None	None	CHEMBL239	Peroxisome proliferator-activated receptor alpha	Homo sapiens	SINGLE PROTEIN	CHEMBL1144356	1	Scientific Literature	J. Med. Chem.	2005	None
CHEMBL189110		0	458.86	1	5.46	37	CC[C@@]1(C(=O)O)Cc2cc(OCCCOc3ccc(CC(F)(F)F)cc3Cl)ccc2O1	EC50	'='	2.0	nM	8.70			UO_0000065					False	CHEMBL824851	Effective concentration against human PPAR-alpha in Gal4 transactivation assay	F	BAO_0000019	assay format	Homo sapiens	None	None	None	None	CHEMBL239	Peroxisome proliferator-activated receptor alpha	Homo sapiens	SINGLE PROTEIN	CHEMBL1144356	1	Scientific Literature	J. Med. Chem.	2005	None
CHEMBL130939		0	391.45	0	2.58	2c	CCOC(Cc1ccc(OCCN2C(=O)COc3ccsc32)cc1)C(=O)O	Activity	'='	8.0										False	CHEMBL762044	Compound was tested for activation of peroxisome proliferator-activated receptor alpha activity at 50 uM concentration by transactivation assay	B	BAO_0000357	single protein format	Homo sapiens	None	None	None	None	CHEMBL239	Peroxisome proliferator-activated receptor alpha	Homo sapiens	SINGLE PROTEIN	CHEMBL1136545	1	Scientific Literature	Bioorg. Med. Chem. Lett.	2003	None
CHEMBL363006		0	460.83	1	5.11	41	CC(C)[C@@]1(C(=O)O)Cc2cc(OCCOc3ccc(OC(F)(F)F)cc3Cl)ccc2O1	EC50	'='	370.0	nM	6.43			UO_0000065					False	CHEMBL837872	Effective concentration against hamster PPAR-alpha in Gal4 transactivation assay	F	BAO_0000019	assay format	None	None	None	None	None	CHEMBL239	Peroxisome proliferator-activated receptor alpha	Homo sapiens	SINGLE PROTEIN	CHEMBL1144356	1	Scientific Literature	J. Med. Chem.	2005	None
CHEMBL513145		0	451.52	0	4.59	13d	Cc1ccc(-c2nc(CCOc3ccc(C[C@H]4CO[C@@](C)(C(=O)O)OC4)cc3)c(C)o2)cc1	FC	'='	6.3										False	CHEMBL979050	Agonist activity at PPARalpha expressed in human HepG2 cells at 10 uM assessed as induction of receptor transactivation by reporter gene assay relative to control	F	BAO_0000219	cell-based format	None	None	None	HepG2	None	CHEMBL239	Peroxisome proliferator-activated receptor alpha	Homo sapiens	SINGLE PROTEIN	CHEMBL1155870	1	Scientific Literature	Bioorg. Med. Chem.	2008	CHEMBL3307718
CHEMBL476719		0	423.47	0	4.20	7c	Cc1oc(-c2ccccc2)nc1CCOc1ccc([C@H]2CO[C@@](C)(C(=O)O)OC2)cc1	FC	'='	3.0										False	CHEMBL979050	Agonist activity at PPARalpha expressed in human HepG2 cells at 10 uM assessed as induction of receptor transactivation by reporter gene assay relative to control	F	BAO_0000219	cell-based format	None	None	None	HepG2	None	CHEMBL239	Peroxisome proliferator-activated receptor alpha	Homo sapiens	SINGLE PROTEIN	CHEMBL1155870	1	Scientific Literature	Bioorg. Med. Chem.	2008	CHEMBL3307718
CHEMBL78529		0	471.55	1	6.13	12	CCC(Cc1ccc(OCCc2nc(-c3ccccc3)oc2C)cc1)(Oc1ccccc1)C(=O)O	IC50	'='	473.0	nM	6.33			UO_0000065					False	CHEMBL764507	Displacement of PPAR-alpha/delta agonist from human Peroxisome proliferator activated receptor alpha	F	BAO_0000019	assay format	Homo sapiens	None	None	None	None	CHEMBL239	Peroxisome proliferator-activated receptor alpha	Homo sapiens	SINGLE PROTEIN	CHEMBL1148303	1	Scientific Literature	J. Med. Chem.	2004	None
CHEMBL515667		0	539.68	2	6.38	19	Cc1cc(CNC(=O)c2cc(-c3ccc(C(C)(C)C)cc3)n(Cc3ccccc3)n2)ccc1OC(C)(C)C(=O)O	EC50	'='	200.0	nM	6.70			UO_0000065					False	CHEMBL959039	Agonist activity at human PPARalpha receptor by cell based transient transfection assay	F	BAO_0000219	cell-based format	Homo sapiens	None	None	None	None	CHEMBL239	Peroxisome proliferator-activated receptor alpha	Homo sapiens	SINGLE PROTEIN	CHEMBL1152145	1	Scientific Literature	Bioorg. Med. Chem. Lett.	2008	None
CHEMBL472571		0	473.53	0	4.83	27	Cc1cc(CNC(=O)c2cc(-c3ccc(-c4ccoc4)cc3)n(C)n2)ccc1OC(C)(C)C(=O)O	EC50	'='	4.0	nM	8.40			UO_0000065					False	CHEMBL959039	Agonist activity at human PPARalpha receptor by cell based transient transfection assay	F	BAO_0000219	cell-based format	Homo sapiens	None	None	None	None	CHEMBL239	Peroxisome proliferator-activated receptor alpha	Homo sapiens	SINGLE PROTEIN	CHEMBL1152145	1	Scientific Literature	Bioorg. Med. Chem. Lett.	2008	None
CHEMBL116671		0	407.42	0	3.52	5	COC(=O)C1Cc2ccc(OCCc3nc(-c4ccccc4)oc3C)cc2OC1=O	%max	'='	42.0	%				UO_0000187					False	CHEMBL1019542	Agonist activity at human PPARalpha in U2OS cells by transactivation assay relative to WY-14643	F	BAO_0000219	cell-based format	Homo sapiens	None	None	U2OS	None	CHEMBL239	Peroxisome proliferator-activated receptor alpha	Homo sapiens	SINGLE PROTEIN	CHEMBL1154459	1	Scientific Literature	Eur. J. Med. Chem.	2008	CHEMBL3307757
CHEMBL358325		0	584.74	2	5.16	24	Cc1sc(N2CCN(C)CC2)nc1CCOc1ccc(C[C@H](Nc2ccccc2C(=O)c2ccccc2)C(=O)O)cc1	Ki	'<'	3019.95	nM				UO_0000065					False	CHEMBL756487	Tested in vitro for inhibiting the 50% binding of Peroxisome proliferator activated receptor alpha	B	BAO_0000357	single protein format	None	None	None	None	None	CHEMBL239	Peroxisome proliferator-activated receptor alpha	Homo sapiens	SINGLE PROTEIN	CHEMBL1131423	1	Scientific Literature	J. Med. Chem.	1998	None
CHEMBL166572		0	463.53	1	5.05	3k	CCOC(Cc1ccc(OCCCN2c3ccccc3OCOc3ccccc32)cc1)C(=O)O	Max	'='	89.3	%				UO_0000187					False	CHEMBL824644	Fold activation relative to maximum hPPAR alpha activation obtained with WY-14643	F	BAO_0000019	assay format	None	None	None	None	None	CHEMBL239	Peroxisome proliferator-activated receptor alpha	Homo sapiens	SINGLE PROTEIN	CHEMBL1135600	1	Scientific Literature	J. Med. Chem.	2002	None
CHEMBL202118		0	427.39	0	4.44	16b	CC[C@@H](Cc1ccc(OC)c(CNC(=O)c2ccc(C(F)(F)F)c(F)c2)c1)C(=O)O	EC50	'='	630.0	nM	6.20			UO_0000065					False	CHEMBL865199	Agonist activity at human PPARalpha containing wild-type I272F domain transfected in HEK293 cells	F	BAO_0000219	cell-based format	Homo sapiens	None	None	HEK293	None	CHEMBL239	Peroxisome proliferator-activated receptor alpha	Homo sapiens	SINGLE PROTEIN	CHEMBL1149404	1	Scientific Literature	Bioorg. Med. Chem. Lett.	2006	CHEMBL3307715
CHEMBL583759		0	347.41	0	4.37	9	O=C(O)C(Cc1ccccc1)Oc1ccc(NCc2ccccc2)cc1	Efficacy	'='	78.0	%				UO_0000187					False	CHEMBL1042380	Agonist activity at GAL4-tagged human PPARalpha ligand binding domain expressed in human HepG2 cells assessed as receptor transactivation by luciferase reporter gene assay relative to Wy-14643	B	BAO_0000219	cell-based format	Homo sapiens	None	None	HepG2	None	CHEMBL239	Peroxisome proliferator-activated receptor alpha	Homo sapiens	SINGLE PROTEIN	CHEMBL1154168	1	Scientific Literature	J. Med. Chem.	2009	CHEMBL3307718
CHEMBL330191		0	491.61	1	6.69	14	CCCc1cc(Oc2ccccc2)ccc1OCCCCOc1cccc(C2SC(=O)NC2=O)c1	IC50	'>'	5000.0	nM				UO_0000065					False	CHEMBL764508	In vitro binding affinity against human Peroxisome proliferator activated receptor alpha	B	BAO_0000357	single protein format	None	None	None	None	None	CHEMBL239	Peroxisome proliferator-activated receptor alpha	Homo sapiens	SINGLE PROTEIN	CHEMBL1136170	1	Scientific Literature	Bioorg. Med. Chem. Lett.	2003	None
CHEMBL167352		0	429.52	1	5.42	3n	CCOC(Cc1ccc(OCCN2c3ccccc3C=Cc3ccccc32)cc1)C(=O)O	Max	'='	24.0	%				UO_0000187					False	CHEMBL824644	Fold activation relative to maximum hPPAR alpha activation obtained with WY-14643	F	BAO_0000019	assay format	None	None	None	None	None	CHEMBL239	Peroxisome proliferator-activated receptor alpha	Homo sapiens	SINGLE PROTEIN	CHEMBL1135600	1	Scientific Literature	J. Med. Chem.	2002	None
CHEMBL20125		0	580.79	2	8.75	6f	CC(C)c1ccc(NC(=O)N(CCc2ccc(SC(C)(C)C(=O)O)cc2)CCc2ccc(-c3ccccc3)cc2)cc1	EC50	'='	20.0	nM	7.70			UO_0000065	13.26	0.25	-1.05	11.06	False	CHEMBL760611	In vitro transcriptional activation in CV-1 cells expressing human Gal4-PPAR alpha ligand binding domain	B	BAO_0000219	cell-based format	None	None	None	CV-1	None	CHEMBL239	Peroxisome proliferator-activated receptor alpha	Homo sapiens	SINGLE PROTEIN	CHEMBL1134264	1	Scientific Literature	Bioorg. Med. Chem. Lett.	2001	CHEMBL3308033
CHEMBL595	PIOGLITAZONE	4	356.45	0	3.16	Pioglitazone	CCc1ccc(CCOc2ccc(CC3SC(=O)NC3=O)cc2)nc1	EC50						Not Active						False	CHEMBL700788	Agonist activity for Human PPAR alpha receptor in transcriptional activation assay; IA means inactive at 10 uM	F	BAO_0000019	assay format	Homo sapiens	None	None	None	None	CHEMBL239	Peroxisome proliferator-activated receptor alpha	Homo sapiens	SINGLE PROTEIN	CHEMBL1133093	1	Scientific Literature	J. Med. Chem.	2000	None
CHEMBL118977		0	473.45	0	4.72	17	COc1ccc(CC(Oc2ccccc2)C(=O)O)cc1C(=O)NCc1ccc(C(F)(F)F)cc1	IA						Not Active						False	CHEMBL764506	Agonist activity on Gal4 chimeric human Peroxisome proliferator activated receptor alpha expressed in CHO-K1 cells	F	BAO_0000219	cell-based format	Homo sapiens	None	None	CHO-K1	None	CHEMBL239	Peroxisome proliferator-activated receptor alpha	Homo sapiens	SINGLE PROTEIN	CHEMBL1145047	1	Scientific Literature	J. Med. Chem.	2003	CHEMBL3307512
CHEMBL118329		0	409.40	0	4.55	46	CCC(Cc1ccc(OC)c(CC(=O)Nc2ccc(C(F)(F)F)cc2)c1)C(=O)O	EC50	'='	20.0	nM	7.70			UO_0000065					False	CHEMBL763845	In vitro effective concentration for agonist activity on human Peroxisome proliferator activated receptor alpha-Gal4 chimeric receptor in transfected KRP-297 cells	F	BAO_0000219	cell-based format	None	None	None	KRP-297	None	CHEMBL239	Peroxisome proliferator-activated receptor alpha	Homo sapiens	SINGLE PROTEIN	CHEMBL1145047	1	Scientific Literature	J. Med. Chem.	2003	None
CHEMBL106666	GW7845	0	500.55	2	5.17	GW-7845	COC(=O)c1ccccc1N[C@@H](Cc1ccc(OCCc2nc(-c3ccccc3)oc2C)cc1)C(=O)O	EC50	'='	3500.0	nM	5.46			UO_0000065					True	CHEMBL700787	Agonist activity for Human PPAR alpha receptor in transcriptional activation assay	F	BAO_0000019	assay format	Homo sapiens	None	None	None	None	CHEMBL239	Peroxisome proliferator-activated receptor alpha	Homo sapiens	SINGLE PROTEIN	CHEMBL1133093	1	Scientific Literature	J. Med. Chem.	2000	None
CHEMBL106256		0	376.84	0	4.80	7	CCCc1c(O)c(C(=O)CC)cc(Cl)c1OC(C(=O)O)c1ccccc1	Ki	'='	804.0	nM	6.09			UO_0000065	16.17	0.32	1.29	7.27	False	CHEMBL766084	Binding affinity towards human peroxisome proliferator activated receptor alpha (PPAR alpha) was determined by HTRF assay	B	BAO_0000357	single protein format	None	None	None	None	None	CHEMBL239	Peroxisome proliferator-activated receptor alpha	Homo sapiens	SINGLE PROTEIN	CHEMBL1136228	1	Scientific Literature	Bioorg. Med. Chem. Lett.	2003	None
CHEMBL110283		0	421.42	1	5.96	10(R)	CCCc1cc2c(C(F)(F)F)noc2c(CCC)c1O[C@@H](C(=O)O)c1ccccc1	Ki						Partially active						False	CHEMBL766089	Binding affinity towards peroxisome proliferator activated receptor alpha (PPAR alpha); weakly active	B	BAO_0000357	single protein format	Homo sapiens	None	None	None	None	CHEMBL239	Peroxisome proliferator-activated receptor alpha	Homo sapiens	SINGLE PROTEIN	CHEMBL1136228	1	Scientific Literature	Bioorg. Med. Chem. Lett.	2003	None
CHEMBL421602		0	528.53	2	6.93	17	CCCc1cc2c(C(F)(F)F)noc2c(CCC)c1OC(C(=O)O)c1ccc(OCc2ccccn2)cc1	Ki	'='	19.0	nM	7.72			UO_0000065	14.61	0.28	0.79	8.16	False	CHEMBL766084	Binding affinity towards human peroxisome proliferator activated receptor alpha (PPAR alpha) was determined by HTRF assay	B	BAO_0000357	single protein format	None	None	None	None	None	CHEMBL239	Peroxisome proliferator-activated receptor alpha	Homo sapiens	SINGLE PROTEIN	CHEMBL1136228	1	Scientific Literature	Bioorg. Med. Chem. Lett.	2003	None
CHEMBL115310		0	279.34	0	3.58	10	O=C(O)Cc1ccc2[nH]cc(CCc3ccccc3)c2c1	Ki						Not Active						False	CHEMBL769535	Binding affinity against Peroxisome Proliferator activated receptor alpha (PPAR alpha); Not active	B	BAO_0000357	single protein format	None	None	None	None	None	CHEMBL239	Peroxisome proliferator-activated receptor alpha	Homo sapiens	SINGLE PROTEIN	CHEMBL1132133	1	Scientific Literature	Bioorg. Med. Chem. Lett.	1999	None
CHEMBL1087594		0	412.47	0	4.04	2n	COC(=O)N(CC(=O)O)Cc1cccc(OCc2csc(-c3ccccc3)n2)c1	EC50	'='	304.0	nM	6.52			UO_0000065					False	CHEMBL1111087	Agonist activity against human Gal4-fussed PPARalpha in HEK293 cells by luciferase reporter gene assay	F	BAO_0000219	cell-based format	Homo sapiens	None	None	HEK293	None	CHEMBL239	Peroxisome proliferator-activated receptor alpha	Homo sapiens	SINGLE PROTEIN	CHEMBL1157903	1	Scientific Literature	Bioorg. Med. Chem. Lett.	2010	CHEMBL3307715
CHEMBL334949		0	535.03	2	5.68	24	C/C(=C\Cc1c(O)c(C=O)c(C)c(Cl)c1OC(=O)CCCC(=O)O)CC/C=C(\C)[C@@H]1CC(=O)C(C)(C)O1	IC50						Not Determined						False	CHEMBL765407	Minimum effective concentration required to inhibit Peroxisome proliferator activated receptor alpha (PPAR alpha); Not detected	B	BAO_0000357	single protein format	None	None	None	None	None	CHEMBL239	Peroxisome proliferator-activated receptor alpha	Homo sapiens	SINGLE PROTEIN	CHEMBL1145088	1	Scientific Literature	J. Med. Chem.	2003	None
CHEMBL489172		0	464.39	1	5.19	5p	CCOC(Cc1ccc(OCCN2CC=C(c3ccc(Cl)cc3Cl)CC2)cc1)C(=O)O	EC50	'='	1120.0	nM	5.95			UO_0000065					False	CHEMBL986146	Agonist activity at human PPARalpha expressed in african green monkey CV-1 by co-transfected with GAL4 by by dual-glo luciferase reporter gene assay	F	BAO_0000019	assay format	Homo sapiens	None	None	None	None	CHEMBL239	Peroxisome proliferator-activated receptor alpha	Homo sapiens	SINGLE PROTEIN	CHEMBL1144193	1	Scientific Literature	Bioorg. Med. Chem. Lett.	2008	None
CHEMBL521131		0	431.49	1	5.07	rac-3Aa	COC(Cc1ccc(OCCc2nc(-c3ccccc3)oc2C)c2ccccc12)C(=O)O	EC50	'='	131.0	nM	6.88			UO_0000065					False	CHEMBL983196	Agonist activity at human PPARalpha by luciferase reporter transactivation assay	F	BAO_0000019	assay format	Homo sapiens	None	None	None	None	CHEMBL239	Peroxisome proliferator-activated receptor alpha	Homo sapiens	SINGLE PROTEIN	CHEMBL1138459	1	Scientific Literature	Bioorg. Med. Chem. Lett.	2009	None
CHEMBL484138		0	465.57	1	5.75	(S)-2Ac	CO[C@@H](Cc1ccc(OCCc2nc(-c3cc(C)cc(C)c3)oc2C)c2ccsc12)C(=O)O	EC50	'='	43.0	nM	7.37			UO_0000065					False	CHEMBL983196	Agonist activity at human PPARalpha by luciferase reporter transactivation assay	F	BAO_0000019	assay format	Homo sapiens	None	None	None	None	CHEMBL239	Peroxisome proliferator-activated receptor alpha	Homo sapiens	SINGLE PROTEIN	CHEMBL1138459	1	Scientific Literature	Bioorg. Med. Chem. Lett.	2009	None
CHEMBL484607		0	505.51	2	6.06	(S)-2Fa	Cc1oc(-c2ccccc2)nc1CCOc1ccc(C[C@H](OCC(F)(F)F)C(=O)O)c2sccc12	EC50	'='	555.0	nM	6.26			UO_0000065					False	CHEMBL983196	Agonist activity at human PPARalpha by luciferase reporter transactivation assay	F	BAO_0000019	assay format	Homo sapiens	None	None	None	None	CHEMBL239	Peroxisome proliferator-activated receptor alpha	Homo sapiens	SINGLE PROTEIN	CHEMBL1138459	1	Scientific Literature	Bioorg. Med. Chem. Lett.	2009	None
CHEMBL525552		0	464.50	0	4.15	25	COc1ccc2c(ccn2S(=O)(=O)c2cccc(C(=O)Nc3ccc(C)cc3C(=O)O)c2)c1	IC50	'='	7943.28	nM	5.10			UO_0000065	10.98	0.21	0.95	4.45	True	CHEMBL1001152	Displacement of radiolabeled ligand from human PPARalpha by competition-binding assay	B	BAO_0000357	single protein format	Homo sapiens	None	None	None	None	CHEMBL239	Peroxisome proliferator-activated receptor alpha	Homo sapiens	SINGLE PROTEIN	CHEMBL1141686	1	Scientific Literature	Bioorg. Med. Chem. Lett.	2008	None
CHEMBL523594		0	464.50	0	4.15	31	COc1cccc2ccn(S(=O)(=O)c3cccc(C(=O)Nc4ccc(C)cc4C(=O)O)c3)c12	IC50	'>'	10000.0	nM				UO_0000065					False	CHEMBL1001152	Displacement of radiolabeled ligand from human PPARalpha by competition-binding assay	B	BAO_0000357	single protein format	Homo sapiens	None	None	None	None	CHEMBL239	Peroxisome proliferator-activated receptor alpha	Homo sapiens	SINGLE PROTEIN	CHEMBL1141686	1	Scientific Literature	Bioorg. Med. Chem. Lett.	2008	None
CHEMBL497991		0	484.92	0	4.49	35	COc1ccc2ccn(S(=O)(=O)c3cccc(C(=O)Nc4ccc(Cl)cc4C(=O)O)c3)c2c1	IC50	'='	1584.89	nM	5.80			UO_0000065	11.96	0.24	1.31	5.06	True	CHEMBL1001152	Displacement of radiolabeled ligand from human PPARalpha by competition-binding assay	B	BAO_0000357	single protein format	Homo sapiens	None	None	None	None	CHEMBL239	Peroxisome proliferator-activated receptor alpha	Homo sapiens	SINGLE PROTEIN	CHEMBL1141686	1	Scientific Literature	Bioorg. Med. Chem. Lett.	2008	None
CHEMBL178909		0	485.02	1	6.79	52	C[C@]1(C(=O)O)CCc2ccc(OCCCOc3ccc(C4CCC5(CC4)CC5)cc3Cl)cc2O1	EC50	'='	420.0	nM	6.38			UO_0000065					False	CHEMBL838125	Agonist activity against human PPARalpha in COS-1 cell Gal4 assay	F	BAO_0000219	cell-based format	Homo sapiens	None	None	COS-1	None	CHEMBL239	Peroxisome proliferator-activated receptor alpha	Homo sapiens	SINGLE PROTEIN	CHEMBL1140266	1	Scientific Literature	Bioorg. Med. Chem. Lett.	2005	CHEMBL3308351
CHEMBL484465		0	450.52	0	3.69	9	Cc1cccc(C(=O)O)c1NC(=O)c1cccc(S(=O)(=O)N2CCc3ccccc3C2)c1	IC50	'>'	10000.0	nM				UO_0000065					False	CHEMBL1001152	Displacement of radiolabeled ligand from human PPARalpha by competition-binding assay	B	BAO_0000357	single protein format	Homo sapiens	None	None	None	None	CHEMBL239	Peroxisome proliferator-activated receptor alpha	Homo sapiens	SINGLE PROTEIN	CHEMBL1141686	1	Scientific Literature	Bioorg. Med. Chem. Lett.	2008	None
CHEMBL496116		0	464.50	0	4.15	28	COc1ccc2ccn(S(=O)(=O)c3cccc(C(=O)Nc4ccc(C)cc4C(=O)O)c3)c2c1	IC50	'='	3981.07	nM	5.40			UO_0000065	11.63	0.22	1.25	4.71	True	CHEMBL1001152	Displacement of radiolabeled ligand from human PPARalpha by competition-binding assay	B	BAO_0000357	single protein format	Homo sapiens	None	None	None	None	CHEMBL239	Peroxisome proliferator-activated receptor alpha	Homo sapiens	SINGLE PROTEIN	CHEMBL1141686	1	Scientific Literature	Bioorg. Med. Chem. Lett.	2008	None
CHEMBL322086		0	341.41	0	3.28	8	CC[C@@H](Cc1ccc(OC)c(C(=O)NCc2ccccc2)c1)C(=O)O	EC50	'='	3380.0	nM	5.47			UO_0000065	16.02	0.30	2.19	7.23	False	CHEMBL763565	Transcriptional activation activity on human Peroxisome proliferator activated receptor alpha expressed in CHO-K1 cells	B	BAO_0000219	cell-based format	Homo sapiens	None	None	CHO-K1	None	CHEMBL239	Peroxisome proliferator-activated receptor alpha	Homo sapiens	SINGLE PROTEIN	CHEMBL1136221	1	Scientific Literature	Bioorg. Med. Chem. Lett.	2003	CHEMBL3307512
CHEMBL94716		0	533.69	2	7.60	16	CCCc1cc(Oc2ccc(C(C)(C)C)cc2)ccc1OCCCOc1cccc(C2SC(=O)NC2=O)c1	EC50						Not Determined						False	CHEMBL763851	In vitro transcriptional activation in COS cells expressing human peroxisome proliferator activated receptor alpha PPAR-GAL4 chimera; Not determined	F	BAO_0000219	cell-based format	Homo sapiens	None	None	COS	None	CHEMBL239	Peroxisome proliferator-activated receptor alpha	Homo sapiens	SINGLE PROTEIN	CHEMBL1136170	1	Scientific Literature	Bioorg. Med. Chem. Lett.	2003	None
CHEMBL519153		0	451.54	1	5.52	(R)-2Ba	CCO[C@H](Cc1ccc(OCCc2nc(-c3ccccc3)oc2C)c2ccsc12)C(=O)O	EC50	'='	1910.0	nM	5.72			UO_0000065					False	CHEMBL983196	Agonist activity at human PPARalpha by luciferase reporter transactivation assay	F	BAO_0000019	assay format	Homo sapiens	None	None	None	None	CHEMBL239	Peroxisome proliferator-activated receptor alpha	Homo sapiens	SINGLE PROTEIN	CHEMBL1138459	1	Scientific Literature	Bioorg. Med. Chem. Lett.	2009	None
CHEMBL495506		0	450.52	0	3.69	2	Cc1cccc(NC(=O)c2cccc(S(=O)(=O)N3CCc4ccccc4C3)c2)c1C(=O)O	IC50	'>'	10000.0	nM				UO_0000065					False	CHEMBL1001152	Displacement of radiolabeled ligand from human PPARalpha by competition-binding assay	B	BAO_0000357	single protein format	Homo sapiens	None	None	None	None	CHEMBL239	Peroxisome proliferator-activated receptor alpha	Homo sapiens	SINGLE PROTEIN	CHEMBL1141686	1	Scientific Literature	Bioorg. Med. Chem. Lett.	2008	None
CHEMBL81208		0	443.50	1	5.35	11	Cc1oc(-c2ccccc2)nc1CCOc1ccc(CC(Oc2ccccc2)C(=O)O)cc1	EC50	'='	833.0	nM	6.08			UO_0000065	13.71	0.25	0.73	7.43	False	CHEMBL763569	Transcriptional activation of reporter assay by human Peroxisome proliferator activated receptor alpha in CV-1 cells	B	BAO_0000219	cell-based format	Homo sapiens	None	None	CV-1	None	CHEMBL239	Peroxisome proliferator-activated receptor alpha	Homo sapiens	SINGLE PROTEIN	CHEMBL1148303	1	Scientific Literature	J. Med. Chem.	2004	CHEMBL3308033
CHEMBL201581		0	447.46	0	4.94	10c	O=C(O)Cn1ccc2ccc(OCCCOc3ccc(C(=O)c4ccc(F)cc4)cc3)cc21	IC50	'='	116.0	nM	6.94			UO_0000065	15.50	0.29	2.00	8.92	True	CHEMBL859134	Displacement of [3H]L-783483 from human PPAR alpha by SPA assay	B	BAO_0000357	single protein format	Homo sapiens	None	None	None	None	CHEMBL239	Peroxisome proliferator-activated receptor alpha	Homo sapiens	SINGLE PROTEIN	CHEMBL1149440	1	Scientific Literature	J. Med. Chem.	2006	None
CHEMBL383132		0	479.53	1	5.96	10g	O=C(O)Cn1ccc2c(OCCCOc3ccc4cc(C(=O)c5ccccc5)ccc4c3)cccc21	IC50	'='	1079.0	nM	5.97			UO_0000065	12.44	0.23	0.01	7.67	False	CHEMBL859134	Displacement of [3H]L-783483 from human PPAR alpha by SPA assay	B	BAO_0000357	single protein format	Homo sapiens	None	None	None	None	CHEMBL239	Peroxisome proliferator-activated receptor alpha	Homo sapiens	SINGLE PROTEIN	CHEMBL1149440	1	Scientific Literature	J. Med. Chem.	2006	None
CHEMBL202515		0	479.53	1	5.96	10i	O=C(O)Cn1ccc2ccc(OCCCOc3ccc4cc(C(=O)c5ccccc5)ccc4c3)cc21	EC50	'>'	10000.0	nM				UO_0000065					False	CHEMBL853065	Effect on PPAR alpha transactivation activity in Huh7 cells	F	BAO_0000219	cell-based format	Homo sapiens	None	None	Huh-7	None	CHEMBL239	Peroxisome proliferator-activated receptor alpha	Homo sapiens	SINGLE PROTEIN	CHEMBL1149440	1	Scientific Literature	J. Med. Chem.	2006	CHEMBL3307515
CHEMBL202246		0	521.61	2	6.91	10l	CCCc1c(OCCCOc2ccc3ccn(CC(=O)O)c3c2)ccc2cc(C(=O)c3ccccc3)ccc12	EC50	'='	2475.0	nM	5.61			UO_0000065					False	CHEMBL853065	Effect on PPAR alpha transactivation activity in Huh7 cells	F	BAO_0000219	cell-based format	Homo sapiens	None	None	Huh-7	None	CHEMBL239	Peroxisome proliferator-activated receptor alpha	Homo sapiens	SINGLE PROTEIN	CHEMBL1149440	1	Scientific Literature	J. Med. Chem.	2006	CHEMBL3307515
CHEMBL3397563		0	403.48	0	4.94	Z-13	CCCO/N=C(/c1ccccc1)c1ccc(OC(Cc2ccccc2)C(=O)O)cc1	EC50	'='	220.0	nM	6.66			UO_0000065	16.50	0.30	1.72	9.77	False	CHEMBL3399719	Agonist activity at GAL4-DNA binding domain fused human PPARalpha ligand binding domain expressed in human HepG2 cells assessed as receptor transactivation incubated for 20 hrs by luciferase reporter gene assay	B	BAO_0000219	cell-based format	Homo sapiens	None	None	HepG2	None	CHEMBL239	Peroxisome proliferator-activated receptor alpha	Homo sapiens	SINGLE PROTEIN	CHEMBL3396953	1	Scientific Literature	Eur. J. Med. Chem.	2015	CHEMBL3307718
CHEMBL3397559		0	403.48	0	4.74	10	O=C(O)C(Cc1ccccc1)Oc1ccc(/C=N/OCCCc2ccccc2)cc1	EC50	'='	1400.0	nM	5.85			UO_0000065	14.51	0.27	1.11	8.59	False	CHEMBL3399719	Agonist activity at GAL4-DNA binding domain fused human PPARalpha ligand binding domain expressed in human HepG2 cells assessed as receptor transactivation incubated for 20 hrs by luciferase reporter gene assay	B	BAO_0000219	cell-based format	Homo sapiens	None	None	HepG2	None	CHEMBL239	Peroxisome proliferator-activated receptor alpha	Homo sapiens	SINGLE PROTEIN	CHEMBL3396953	1	Scientific Literature	Eur. J. Med. Chem.	2015	CHEMBL3307718
CHEMBL359548		0	527.50	2	5.99	25	COc1ccc(C(=O)n2c(C)c(Cc3cccc(O[C@H](C)C(=O)O)c3)c3cc(OC(F)(F)F)ccc32)cc1	IC50	'='	1650.0	nM	5.78			UO_0000065	10.96	0.21	-0.21	6.65	False	CHEMBL827220	In vitro inhibition of human Peroxisome proliferator activated receptor alpha	B	BAO_0000357	single protein format	Homo sapiens	None	None	None	None	CHEMBL239	Peroxisome proliferator-activated receptor alpha	Homo sapiens	SINGLE PROTEIN	CHEMBL1142834	1	Scientific Literature	Bioorg. Med. Chem. Lett.	2005	None
CHEMBL367549		0	458.86	1	5.77	28	CC[C@]1(C(=O)O)CCc2ccc(OCCCOc3ccc(C(F)(F)F)cc3Cl)cc2O1	EC50	'='	36.0	nM	7.44			UO_0000065					False	CHEMBL838125	Agonist activity against human PPARalpha in COS-1 cell Gal4 assay	F	BAO_0000219	cell-based format	Homo sapiens	None	None	COS-1	None	CHEMBL239	Peroxisome proliferator-activated receptor alpha	Homo sapiens	SINGLE PROTEIN	CHEMBL1140266	1	Scientific Literature	Bioorg. Med. Chem. Lett.	2005	CHEMBL3308351
CHEMBL1641718		0	375.42	0	4.20	10s	Cc1ccc(C(=O)c2cccn2C/C=C/c2cccc(OCC(=O)O)c2)cc1	EC50	'='	1800.0	nM	5.75			UO_0000065	15.30	0.28	1.54	8.38	False	CHEMBL1647856	Agonist activity at human PPARalpha ligand binding domain expressed in COS-1 cells co-transfected with Gal4 by luciferase reporter gene assay	B	BAO_0000219	cell-based format	Homo sapiens	None	None	COS-1	None	CHEMBL239	Peroxisome proliferator-activated receptor alpha	Homo sapiens	SINGLE PROTEIN	CHEMBL1641576	1	Scientific Literature	Bioorg. Med. Chem. Lett.	2011	CHEMBL3308351
CHEMBL2112051		0	350.41	0	3.71	1	CCO[C@H](Cc1ccc(OC/C=C/C#Cc2ccccc2)cc1)C(=O)O	EC50	'='	70.0	nM	7.16			UO_0000065	20.42	0.38	3.44	12.83	False	CHEMBL829753	Effective concentration for human peroxisome proliferator-activated receptor alpha	B	BAO_0000357	single protein format	Homo sapiens	None	None	None	None	CHEMBL239	Peroxisome proliferator-activated receptor alpha	Homo sapiens	SINGLE PROTEIN	CHEMBL1142023	1	Scientific Literature	Bioorg. Med. Chem. Lett.	2005	None
CHEMBL2112995		0	470.52	0	3.21	4	CCO[C@H](Cc1ccc(OCC#CCOc2ccc(C[C@@H](OCC)C(=O)O)cc2)cc1)C(=O)O	EC50	'='	15000.0	nM	4.82			UO_0000065	10.25	0.19	1.61	4.33	False	CHEMBL829755	Effective concentration for human peroxisome proliferator-activated receptor gamma	B	BAO_0000357	single protein format	Homo sapiens	None	None	None	None	CHEMBL239	Peroxisome proliferator-activated receptor alpha	Homo sapiens	SINGLE PROTEIN	CHEMBL1142023	1	Scientific Literature	Bioorg. Med. Chem. Lett.	2005	None
CHEMBL2112996		0	650.77	2	6.50	6	CCO[C@H](Cc1ccc(OC/C=C(\C)C#Cc2ccc(C#C/C(C)=C/COc3ccc(C[C@@H](OCC)C(=O)O)cc3)cc2)cc1)C(=O)O	EC50	'='	80.0	nM	7.10			UO_0000065	10.91	0.20	0.60	6.36	False	CHEMBL829755	Effective concentration for human peroxisome proliferator-activated receptor gamma	B	BAO_0000357	single protein format	Homo sapiens	None	None	None	None	CHEMBL239	Peroxisome proliferator-activated receptor alpha	Homo sapiens	SINGLE PROTEIN	CHEMBL1142023	1	Scientific Literature	Bioorg. Med. Chem. Lett.	2005	None
CHEMBL470559		0	410.46	1	5.76	13	C=C(CCc1ccc(C(F)(F)F)cc1)CSc1ccc(OCC(=O)O)c(C)c1	EC50	'>'	1000.0	nM				UO_0000065					False	CHEMBL1028133	Activity at PPARalpha	B	BAO_0000357	single protein format	None	None	None	None	None	CHEMBL239	Peroxisome proliferator-activated receptor alpha	Homo sapiens	SINGLE PROTEIN	CHEMBL1152720	1	Scientific Literature	Bioorg. Med. Chem. Lett.	2009	None
CHEMBL20392		0	526.74	2	7.48	6a	COc1ccccc1NC(=O)N(CCCCC1CCCCC1)CCc1ccc(SC(C)(C)C(=O)O)cc1	EC50	'='	5.0	nM	8.30			UO_0000065	15.76	0.31	0.82	10.52	False	CHEMBL760611	In vitro transcriptional activation in CV-1 cells expressing human Gal4-PPAR alpha ligand binding domain	B	BAO_0000219	cell-based format	None	None	None	CV-1	None	CHEMBL239	Peroxisome proliferator-activated receptor alpha	Homo sapiens	SINGLE PROTEIN	CHEMBL1134264	1	Scientific Literature	Bioorg. Med. Chem. Lett.	2001	CHEMBL3308033
CHEMBL525989		0	572.60	2	6.15	23	O=C(O)COc1ccc(Sc2ccc(COc3ccc(C(F)(F)F)cc3)cc2OCC#CCO)c2c1CCCC2	Ki	'='	1700.0	nM	5.77			UO_0000065	10.08	0.20	-0.38	6.77	False	CHEMBL1004950	Displacement of [3H]GW2433 from human PPARalpha receptor by scintillation proximity assay	B	BAO_0000357	single protein format	Homo sapiens	None	None	None	None	CHEMBL239	Peroxisome proliferator-activated receptor alpha	Homo sapiens	SINGLE PROTEIN	CHEMBL1136970	1	Scientific Literature	Bioorg. Med. Chem. Lett.	2009	None
CHEMBL499312		0	586.63	2	6.54	24	O=C(O)COc1ccc(Sc2ccc(COc3ccc(C(F)(F)F)cc3)cc2OCC#CCCO)c2c1CCCC2	Ki	'='	1700.0	nM	5.77			UO_0000065	9.84	0.19	-0.77	6.77	False	CHEMBL1004950	Displacement of [3H]GW2433 from human PPARalpha receptor by scintillation proximity assay	B	BAO_0000357	single protein format	Homo sapiens	None	None	None	None	CHEMBL239	Peroxisome proliferator-activated receptor alpha	Homo sapiens	SINGLE PROTEIN	CHEMBL1136970	1	Scientific Literature	Bioorg. Med. Chem. Lett.	2009	None
CHEMBL503072		0	586.63	2	6.81	26	COCC#CCOc1cc(COc2ccc(C(F)(F)F)cc2)ccc1Sc1ccc(OCC(=O)O)c2c1CCCC2	Ki	'='	2000.0	nM	5.70			UO_0000065	9.71	0.19	-1.11	7.68	False	CHEMBL1004950	Displacement of [3H]GW2433 from human PPARalpha receptor by scintillation proximity assay	B	BAO_0000357	single protein format	Homo sapiens	None	None	None	None	CHEMBL239	Peroxisome proliferator-activated receptor alpha	Homo sapiens	SINGLE PROTEIN	CHEMBL1136970	1	Scientific Literature	Bioorg. Med. Chem. Lett.	2009	None
CHEMBL503072		0	586.63	2	6.81	26	COCC#CCOc1cc(COc2ccc(C(F)(F)F)cc2)ccc1Sc1ccc(OCC(=O)O)c2c1CCCC2	EC50	'>'	10000.0	nM				UO_0000065					False	CHEMBL1004953	Agonist activity at human PPARalpha ligand binding domain expressed in african green monkey CV1 cells co-transfected with Gal4-DBD by transactivation assay	B	BAO_0000219	cell-based format	Homo sapiens	None	None	CV-1	None	CHEMBL239	Peroxisome proliferator-activated receptor alpha	Homo sapiens	SINGLE PROTEIN	CHEMBL1136970	1	Scientific Literature	Bioorg. Med. Chem. Lett.	2009	CHEMBL3308033
CHEMBL496807		0	522.97	2	7.43	1	O=C(O)COc1ccc(Sc2ccc(COc3ccc(C(F)(F)F)cc3)cc2Cl)c2c1CCCC2	EC50	'>'	10000.0	nM				UO_0000065					False	CHEMBL1004953	Agonist activity at human PPARalpha ligand binding domain expressed in african green monkey CV1 cells co-transfected with Gal4-DBD by transactivation assay	B	BAO_0000219	cell-based format	Homo sapiens	None	None	CV-1	None	CHEMBL239	Peroxisome proliferator-activated receptor alpha	Homo sapiens	SINGLE PROTEIN	CHEMBL1136970	1	Scientific Literature	Bioorg. Med. Chem. Lett.	2009	CHEMBL3308033
CHEMBL214719		0	527.54	2	7.72	3, WAY-254011	O=C(O)Cc1ccc(COc2cccc(-c3c(Cc4ccccc4)cnc4c(C(F)(F)F)cccc34)c2)cc1	EC50	'='	1310.0	nM	5.88			UO_0000065					False	CHEMBL1036716	Agonist activity at PPARalpha in transiently transfected cells by Gal4 transactivation assay	F	BAO_0000019	assay format	None	None	None	None	None	CHEMBL239	Peroxisome proliferator-activated receptor alpha	Homo sapiens	SINGLE PROTEIN	CHEMBL1152700	1	Scientific Literature	Bioorg. Med. Chem.	2009	None
CHEMBL3397561		0	361.40	0	3.99	12	O=C(O)C(Cc1ccccc1)Oc1ccc(/C(=N/O)c2ccccc2)cc1	EC50	'='	1200.0	nM	5.92			UO_0000065	16.38	0.30	1.93	7.48	False	CHEMBL3399719	Agonist activity at GAL4-DNA binding domain fused human PPARalpha ligand binding domain expressed in human HepG2 cells assessed as receptor transactivation incubated for 20 hrs by luciferase reporter gene assay	B	BAO_0000219	cell-based format	Homo sapiens	None	None	HepG2	None	CHEMBL239	Peroxisome proliferator-activated receptor alpha	Homo sapiens	SINGLE PROTEIN	CHEMBL3396953	1	Scientific Literature	Eur. J. Med. Chem.	2015	CHEMBL3307718
CHEMBL3398425		0	512.56	2	5.57	1b	Cc1oc(-c2ccccc2)nc1CCOc1cccc([C@@H]2CN(C(=O)Oc3ccccc3)C[C@@H]2C(=O)O)c1	EC50	'='	1650.0	nM	5.78			UO_0000065	11.28	0.21	0.21	5.66	False	CHEMBL3399110	Agonist activity at GAL4 tagged human PPARalpha ligand binding domain expressed in HEK293 cells by luciferase reporter gene assay	B	BAO_0000219	cell-based format	Homo sapiens	None	None	HEK293	None	CHEMBL239	Peroxisome proliferator-activated receptor alpha	Homo sapiens	SINGLE PROTEIN	CHEMBL3396995	1	Scientific Literature	Bioorg. Med. Chem. Lett.	2015	CHEMBL3307715
CHEMBL3398431		0	526.59	2	5.96	2b	Cc1oc(-c2ccccc2)nc1CCOc1cccc([C@@H]2CN(C(=O)Oc3ccccc3)C[C@@H]2CC(=O)O)c1	EC50	'='	3550.0	nM	5.45			UO_0000065	10.35	0.19	-0.51	5.34	False	CHEMBL3399110	Agonist activity at GAL4 tagged human PPARalpha ligand binding domain expressed in HEK293 cells by luciferase reporter gene assay	B	BAO_0000219	cell-based format	Homo sapiens	None	None	HEK293	None	CHEMBL239	Peroxisome proliferator-activated receptor alpha	Homo sapiens	SINGLE PROTEIN	CHEMBL3396995	1	Scientific Literature	Bioorg. Med. Chem. Lett.	2015	CHEMBL3307715
CHEMBL496593		0	480.63	1	5.90	37	CCC#CCOc1cc(COCC2CC2)ccc1Sc1ccc(OCC(=O)O)c2c1CCCC2	Ki	'='	4100.0	nM	5.39			UO_0000065	11.21	0.22	-0.51	8.29	False	CHEMBL1004950	Displacement of [3H]GW2433 from human PPARalpha receptor by scintillation proximity assay	B	BAO_0000357	single protein format	Homo sapiens	None	None	None	None	CHEMBL239	Peroxisome proliferator-activated receptor alpha	Homo sapiens	SINGLE PROTEIN	CHEMBL1136970	1	Scientific Literature	Bioorg. Med. Chem. Lett.	2009	None
CHEMBL3398446		0	552.55	2	5.46	4d	Cc1oc(-c2ccccc2)nc1CCOc1cccc(C[C@@H]2CN(c3nccc(C(F)(F)F)n3)C[C@@H]2C(=O)O)c1	EC50	'='	14.0	nM	7.85			UO_0000065	14.21	0.27	2.39	7.73	False	CHEMBL3399110	Agonist activity at GAL4 tagged human PPARalpha ligand binding domain expressed in HEK293 cells by luciferase reporter gene assay	B	BAO_0000219	cell-based format	Homo sapiens	None	None	HEK293	None	CHEMBL239	Peroxisome proliferator-activated receptor alpha	Homo sapiens	SINGLE PROTEIN	CHEMBL3396995	1	Scientific Literature	Bioorg. Med. Chem. Lett.	2015	CHEMBL3307715
CHEMBL3398440		0	478.55	0	4.60	3g	CCOC(=O)N1C[C@H](Cc2cccc(OCCc3nc(-c4ccccc4)oc3C)c2)[C@@H](C(=O)O)C1	Intrinsic activity	'='	96.0	%				UO_0000187					False	CHEMBL3399111	Intrinsic activity at GAL4 tagged human PPARalpha ligand binding domain expressed in HEK293 cells at 1 uM by luciferase reporter gene assay relative to 1 uM GW2331	B	BAO_0000219	cell-based format	Homo sapiens	None	None	HEK293	None	CHEMBL239	Peroxisome proliferator-activated receptor alpha	Homo sapiens	SINGLE PROTEIN	CHEMBL3396995	1	Scientific Literature	Bioorg. Med. Chem. Lett.	2015	CHEMBL3307715
CHEMBL3398460		0	492.57	0	4.99	5f	CCOC(=O)N1C[C@H](CCc2ccc(OCCc3nc(-c4ccccc4)oc3C)cc2)[C@@H](C(=O)O)C1	Intrinsic activity	'='	81.0	%				UO_0000187					False	CHEMBL3399111	Intrinsic activity at GAL4 tagged human PPARalpha ligand binding domain expressed in HEK293 cells at 1 uM by luciferase reporter gene assay relative to 1 uM GW2331	B	BAO_0000219	cell-based format	Homo sapiens	None	None	HEK293	None	CHEMBL239	Peroxisome proliferator-activated receptor alpha	Homo sapiens	SINGLE PROTEIN	CHEMBL3396995	1	Scientific Literature	Bioorg. Med. Chem. Lett.	2015	CHEMBL3307715
CHEMBL501980		0	562.61	2	7.07	16	Cc1c(OCC(=O)O)ccc(Sc2ccc(COc3ccc(C(F)(F)F)cc3)cc2OCC2CCCO2)c1C	Ki	'='	1100.0	nM	5.96			UO_0000065	10.59	0.21	-1.11	8.03	False	CHEMBL1004950	Displacement of [3H]GW2433 from human PPARalpha receptor by scintillation proximity assay	B	BAO_0000357	single protein format	Homo sapiens	None	None	None	None	CHEMBL239	Peroxisome proliferator-activated receptor alpha	Homo sapiens	SINGLE PROTEIN	CHEMBL1136970	1	Scientific Literature	Bioorg. Med. Chem. Lett.	2009	None
CHEMBL229785		0	395.38	0	3.91	10b	COc1ccc(CC(C)C(=O)O)cc1CNC(=O)c1ccc(C(F)(F)F)cc1	EC50	'='	19.0	nM	7.72			UO_0000065	19.53	0.38	3.81	10.21	False	CHEMBL886015	Effect on PPARalpha transactivation activity in HEK293 cells	B	BAO_0000219	cell-based format	Homo sapiens	None	None	HEK293	None	CHEMBL239	Peroxisome proliferator-activated receptor alpha	Homo sapiens	SINGLE PROTEIN	CHEMBL1143711	1	Scientific Literature	Bioorg. Med. Chem.	2007	CHEMBL3307715
CHEMBL375471		0	469.48	1	5.61	(S)-5i	CCCCOc1ccc(C[C@H](CC)C(=O)O)cc1CNC(=O)c1ccc(C(F)(F)F)cc1F	EC50	'='	250.0	nM	6.60			UO_0000065	14.06	0.27	0.99	8.73	True	CHEMBL886015	Effect on PPARalpha transactivation activity in HEK293 cells	B	BAO_0000219	cell-based format	Homo sapiens	None	None	HEK293	None	CHEMBL239	Peroxisome proliferator-activated receptor alpha	Homo sapiens	SINGLE PROTEIN	CHEMBL1143711	1	Scientific Literature	Bioorg. Med. Chem.	2007	CHEMBL3307715
CHEMBL603538		0	430.50	1	5.53	rac-17c	Cc1cc(C(Cc2ccc(CCCc3nc(-c4ccccc4)oc3C)cc2)C(=O)O)on1	EC50	'='	8500.0	nM	5.07			UO_0000065					False	CHEMBL1066125	Agonist activity at human PPARalpha expressed in HepG2 cells by GAL4 transactivation assay	F	BAO_0000219	cell-based format	Homo sapiens	None	None	HepG2	None	CHEMBL239	Peroxisome proliferator-activated receptor alpha	Homo sapiens	SINGLE PROTEIN	CHEMBL1152634	1	Scientific Literature	Bioorg. Med. Chem.	2009	CHEMBL3307718
CHEMBL595124		0	513.56	2	8.53	5b	CC(C)(O)c1cccc(Oc2cccc(-c3c(Cc4ccccc4)cnc4c(C(F)(F)F)cccc34)c2)c1	Activity						Not Active						False	CHEMBL1048605	Agonist activity at PPARalpha in transiently transfected cells by Gal4 transactivation assay	F	BAO_0000019	assay format	None	None	None	None	None	CHEMBL239	Peroxisome proliferator-activated receptor alpha	Homo sapiens	SINGLE PROTEIN	CHEMBL1152683	1	Scientific Literature	Bioorg. Med. Chem.	2009	None
CHEMBL192291		0	460.83	1	5.25	28	CC[C@]1(C(=O)O)Cc2cc(OCCCOc3ccc(OC(F)(F)F)cc3Cl)ccc2O1	EC50						Not Determined						False	CHEMBL825015	Effective concentration against hamster PPAR-alpha in Gal4 transactivation assay; not determined	F	BAO_0000019	assay format	None	None	None	None	None	CHEMBL239	Peroxisome proliferator-activated receptor alpha	Homo sapiens	SINGLE PROTEIN	CHEMBL1144356	1	Scientific Literature	J. Med. Chem.	2005	None
CHEMBL356170		0	451.57	0	4.48	16	CCCn1c(CCCc2ccc(OC(C)(C)C(=O)O)cc2)nn(C(C)c2ccccc2)c1=O	IC50	'='	220.0	nM	6.66			UO_0000065	14.74	0.28	2.18	7.71	False	CHEMBL765406	Inhibitory activity against human Peroxisome proliferator activated receptor alpha	B	BAO_0000357	single protein format	Homo sapiens	None	None	None	None	CHEMBL239	Peroxisome proliferator-activated receptor alpha	Homo sapiens	SINGLE PROTEIN	CHEMBL1145902	1	Scientific Literature	J. Med. Chem.	2003	None
CHEMBL483341		0	479.60	1	6.15	rac-2Da	Cc1oc(-c2ccccc2)nc1CCOc1ccc(CC(OCC(C)C)C(=O)O)c2sccc12	EC50	'='	48.0	nM	7.32			UO_0000065					False	CHEMBL983196	Agonist activity at human PPARalpha by luciferase reporter transactivation assay	F	BAO_0000019	assay format	Homo sapiens	None	None	None	None	CHEMBL239	Peroxisome proliferator-activated receptor alpha	Homo sapiens	SINGLE PROTEIN	CHEMBL1138459	1	Scientific Literature	Bioorg. Med. Chem. Lett.	2009	None
CHEMBL229573		0	483.50	1	6.00	10g	CCCCOc1ccc(CC(CCC)C(=O)O)cc1CNC(=O)c1ccc(C(F)(F)F)cc1F	EC50	'='	820.0	nM	6.09			UO_0000065	12.59	0.24	0.09	8.05	False	CHEMBL886015	Effect on PPARalpha transactivation activity in HEK293 cells	B	BAO_0000219	cell-based format	Homo sapiens	None	None	HEK293	None	CHEMBL239	Peroxisome proliferator-activated receptor alpha	Homo sapiens	SINGLE PROTEIN	CHEMBL1143711	1	Scientific Literature	Bioorg. Med. Chem.	2007	CHEMBL3307715
CHEMBL190645		0	359.34	0	4.60	7	CCCc1cc2c(C(F)(F)F)noc2c(CCC)c1OC(C)C(=O)O	IC50	'='	1030.0	nM	5.99			UO_0000065	16.66	0.33	1.39	8.25	False	CHEMBL828434	Inhibition of human Peroxisome proliferator activated receptor alpha binding	B	BAO_0000357	single protein format	Homo sapiens	None	None	None	None	CHEMBL239	Peroxisome proliferator-activated receptor alpha	Homo sapiens	SINGLE PROTEIN	CHEMBL1143558	1	Scientific Literature	J. Med. Chem.	2005	None
CHEMBL501980		0	562.61	2	7.07	16	Cc1c(OCC(=O)O)ccc(Sc2ccc(COc3ccc(C(F)(F)F)cc3)cc2OCC2CCCO2)c1C	EC50	'>'	10000.0	nM				UO_0000065					False	CHEMBL1004953	Agonist activity at human PPARalpha ligand binding domain expressed in african green monkey CV1 cells co-transfected with Gal4-DBD by transactivation assay	B	BAO_0000219	cell-based format	Homo sapiens	None	None	CV-1	None	CHEMBL239	Peroxisome proliferator-activated receptor alpha	Homo sapiens	SINGLE PROTEIN	CHEMBL1136970	1	Scientific Literature	Bioorg. Med. Chem. Lett.	2009	CHEMBL3308033
CHEMBL149438		0	443.59	0	4.45	17	CCCn1c(CCCc2ccc(OC(C)(C)C(=O)O)cc2)nn(CC2CCCCC2)c1=O	IC50	'='	250.0	nM	6.60			UO_0000065	14.88	0.28	2.15	7.65	True	CHEMBL765406	Inhibitory activity against human Peroxisome proliferator activated receptor alpha	B	BAO_0000357	single protein format	Homo sapiens	None	None	None	None	CHEMBL239	Peroxisome proliferator-activated receptor alpha	Homo sapiens	SINGLE PROTEIN	CHEMBL1145902	1	Scientific Literature	J. Med. Chem.	2003	None
CHEMBL1643452		0	427.50	0	3.82	6b	C/C(=N\OCCOc1ccc(C[C@H]2CO[C@@](C)(C(=O)O)OC2)cc1)c1ccc(C)cc1	FC	'='	10.81										False	CHEMBL1647331	Agonist activity at human PPARalpha in human HepG2 cells co-transfected with PPRE3-TK-luc assessed as induction of transactivation activity at 10 uM by luciferase reporter gene assay relative to control	F	BAO_0000219	cell-based format	Homo sapiens	None	None	HepG2	None	CHEMBL239	Peroxisome proliferator-activated receptor alpha	Homo sapiens	SINGLE PROTEIN	CHEMBL1641494	1	Scientific Literature	Bioorg. Med. Chem. Lett.	2011	CHEMBL3307718
CHEMBL121	ROSIGLITAZONE	4	357.44	0	2.49	Rosiglitazone	CN(CCOc1ccc(CC2SC(=O)NC2=O)cc1)c1ccccn1	FC						Not Active						False	CHEMBL1647331	Agonist activity at human PPARalpha in human HepG2 cells co-transfected with PPRE3-TK-luc assessed as induction of transactivation activity at 10 uM by luciferase reporter gene assay relative to control	F	BAO_0000219	cell-based format	Homo sapiens	None	None	HepG2	None	CHEMBL239	Peroxisome proliferator-activated receptor alpha	Homo sapiens	SINGLE PROTEIN	CHEMBL1641494	1	Scientific Literature	Bioorg. Med. Chem. Lett.	2011	CHEMBL3307718
CHEMBL481551		0	437.49	0	4.54	I	Cc1ccc(-c2nc(COc3ccc(C[C@H]4CO[C@@](C)(C(=O)O)OC4)cc3)c(C)o2)cc1	FC	'='	14.72										False	CHEMBL1647331	Agonist activity at human PPARalpha in human HepG2 cells co-transfected with PPRE3-TK-luc assessed as induction of transactivation activity at 10 uM by luciferase reporter gene assay relative to control	F	BAO_0000219	cell-based format	Homo sapiens	None	None	HepG2	None	CHEMBL239	Peroxisome proliferator-activated receptor alpha	Homo sapiens	SINGLE PROTEIN	CHEMBL1641494	1	Scientific Literature	Bioorg. Med. Chem. Lett.	2011	CHEMBL3307718
CHEMBL192500		0	484.54	1	6.27	32 (racemic)	CCCc1cc(SC(F)(F)F)ccc1OCCCOc1ccc2c(c1)CC(CC)(C(=O)O)O2	EC50	'='	100.0	nM	7.00			UO_0000065					False	CHEMBL837872	Effective concentration against hamster PPAR-alpha in Gal4 transactivation assay	F	BAO_0000019	assay format	None	None	None	None	None	CHEMBL239	Peroxisome proliferator-activated receptor alpha	Homo sapiens	SINGLE PROTEIN	CHEMBL1144356	1	Scientific Literature	J. Med. Chem.	2005	None
CHEMBL188751		0	424.58	1	6.59	39	CCCc1cc(C(=O)CC)cc(CCC)c1O[C@H](C(=O)O)c1ccc(CC(C)C)cc1	Maximal activation	'='	807.0	%				UO_0000187					False	CHEMBL831960	Maximal activation of human Peroxisome proliferator activated receptor alpha	B	BAO_0000357	single protein format	Homo sapiens	None	None	None	None	CHEMBL239	Peroxisome proliferator-activated receptor alpha	Homo sapiens	SINGLE PROTEIN	CHEMBL1140307	1	Scientific Literature	J. Med. Chem.	2005	None
CHEMBL593796		0	416.48	0	4.29	rac-17i	Cc1oc(-c2ccccc2)nc1CCCc1ccc(CC(C(=O)O)n2nccn2)cc1	EC50	'='	182.0	nM	6.74			UO_0000065					False	CHEMBL1066125	Agonist activity at human PPARalpha expressed in HepG2 cells by GAL4 transactivation assay	F	BAO_0000219	cell-based format	Homo sapiens	None	None	HepG2	None	CHEMBL239	Peroxisome proliferator-activated receptor alpha	Homo sapiens	SINGLE PROTEIN	CHEMBL1152634	1	Scientific Literature	Bioorg. Med. Chem.	2009	CHEMBL3307718
CHEMBL593796		0	416.48	0	4.29	rac-17i	Cc1oc(-c2ccccc2)nc1CCCc1ccc(CC(C(=O)O)n2nccn2)cc1	%max	'='	64.0	%				UO_0000187					False	CHEMBL1066126	Agonist activity at human PPARalpha expressed in HepG2 cells by GAL4 transactivation assay relative to GW-9578	F	BAO_0000219	cell-based format	Homo sapiens	None	None	HepG2	None	CHEMBL239	Peroxisome proliferator-activated receptor alpha	Homo sapiens	SINGLE PROTEIN	CHEMBL1152634	1	Scientific Literature	Bioorg. Med. Chem.	2009	CHEMBL3307718
CHEMBL521462		0	465.57	1	5.91	rac-2Ca	CCCOC(Cc1ccc(OCCc2nc(-c3ccccc3)oc2C)c2ccsc12)C(=O)O	EC50	'='	75.0	nM	7.12			UO_0000065					False	CHEMBL983196	Agonist activity at human PPARalpha by luciferase reporter transactivation assay	F	BAO_0000019	assay format	Homo sapiens	None	None	None	None	CHEMBL239	Peroxisome proliferator-activated receptor alpha	Homo sapiens	SINGLE PROTEIN	CHEMBL1138459	1	Scientific Literature	Bioorg. Med. Chem. Lett.	2009	None
CHEMBL1087590		0	480.46	1	5.06	2l	COC(=O)N(CC(=O)O)Cc1cccc(OCc2csc(-c3ccc(C(F)(F)F)cc3)n2)c1	EC50	'='	46.6	nM	7.33			UO_0000065					False	CHEMBL1111087	Agonist activity against human Gal4-fussed PPARalpha in HEK293 cells by luciferase reporter gene assay	F	BAO_0000219	cell-based format	Homo sapiens	None	None	HEK293	None	CHEMBL239	Peroxisome proliferator-activated receptor alpha	Homo sapiens	SINGLE PROTEIN	CHEMBL1157903	1	Scientific Literature	Bioorg. Med. Chem. Lett.	2010	CHEMBL3307715
CHEMBL1087339		0	386.45	0	4.80	1	Cc1ccccc1OC(=O)C1C(c2ccccc2)C(C(=O)O)C1c1ccccc1	Activity						Not Active						False	CHEMBL1112868	Agonist activity at human PPARalpha at 10 uM by Gal4 transactivation assay relative to pioglitazone	F	BAO_0000019	assay format	Homo sapiens	None	None	None	None	CHEMBL239	Peroxisome proliferator-activated receptor alpha	Homo sapiens	SINGLE PROTEIN	CHEMBL1157895	1	Scientific Literature	Bioorg. Med. Chem. Lett.	2010	None
CHEMBL1098368		0	296.32	0	2.97	14	O=C(O)C1C(c2ccccc2)C(C(=O)O)C1c1ccccc1	Activity						Not Active						False	CHEMBL1112868	Agonist activity at human PPARalpha at 10 uM by Gal4 transactivation assay relative to pioglitazone	F	BAO_0000019	assay format	Homo sapiens	None	None	None	None	CHEMBL239	Peroxisome proliferator-activated receptor alpha	Homo sapiens	SINGLE PROTEIN	CHEMBL1157895	1	Scientific Literature	Bioorg. Med. Chem. Lett.	2010	None
CHEMBL192791		0	474.86	1	5.50	30	CC(C)[C@]1(C(=O)O)Cc2cc(OCCCOc3ccc(OC(F)(F)F)cc3Cl)ccc2O1	EC50						Not Determined						False	CHEMBL825012	Effective concentration against human PPAR-alpha in Gal4 transactivation assay; ND is not determined	F	BAO_0000019	assay format	Homo sapiens	None	None	None	None	CHEMBL239	Peroxisome proliferator-activated receptor alpha	Homo sapiens	SINGLE PROTEIN	CHEMBL1144356	1	Scientific Literature	J. Med. Chem.	2005	None
CHEMBL193459		0	440.41	0	4.64	31	CC[C@@]1(C(=O)O)Cc2cc(OCCCOc3ccc(OCC(F)(F)F)cc3)ccc2O1	EC50	'>'	3000.0	nM				UO_0000065					False	CHEMBL837872	Effective concentration against hamster PPAR-alpha in Gal4 transactivation assay	F	BAO_0000019	assay format	None	None	None	None	None	CHEMBL239	Peroxisome proliferator-activated receptor alpha	Homo sapiens	SINGLE PROTEIN	CHEMBL1144356	1	Scientific Literature	J. Med. Chem.	2005	None
CHEMBL244573		0	440.47	1	5.29	13	Cc1cc(SCc2nc(-c3ccc(C(F)(F)F)cc3)ns2)ccc1OCC(=O)O	Activity	'='	42.0	%				UO_0000187					False	CHEMBL894879	Agonist activity at PPARalpha expressed in HEK293 cells by measuring Gal4 luciferase reporter activity relative to (S)-2- {2-[1-Ethyl-3-(4-trifluoromethoxyphenyl)ureido] indan-5-ylsulfanyl}-2- methylpropionic acid	F	BAO_0000219	cell-based format	None	None	None	HEK293	None	CHEMBL239	Peroxisome proliferator-activated receptor alpha	Homo sapiens	SINGLE PROTEIN	CHEMBL1148700	1	Scientific Literature	J. Med. Chem.	2007	CHEMBL3307715
CHEMBL244574		0	468.52	1	6.07	15	Cc1cc(SCc2nc(-c3ccc(C(F)(F)F)cc3)ns2)ccc1OC(C)(C)C(=O)O	Activity	'='	51.0	%				UO_0000187					False	CHEMBL894879	Agonist activity at PPARalpha expressed in HEK293 cells by measuring Gal4 luciferase reporter activity relative to (S)-2- {2-[1-Ethyl-3-(4-trifluoromethoxyphenyl)ureido] indan-5-ylsulfanyl}-2- methylpropionic acid	F	BAO_0000219	cell-based format	None	None	None	HEK293	None	CHEMBL239	Peroxisome proliferator-activated receptor alpha	Homo sapiens	SINGLE PROTEIN	CHEMBL1148700	1	Scientific Literature	J. Med. Chem.	2007	CHEMBL3307715
CHEMBL1088911		0	535.00	2	6.32	11	Cc1ccc(OC(=O)N(CC(=O)O)Cc2cccc(OCCc3nc(-c4ccc(Cl)cc4)oc3C)c2)cc1	EC50	'='	16.5	nM	7.78			UO_0000065					False	CHEMBL1110802	Agonist activity at human PPARalpha LBD (167-468) expressed in HEK293 cells coexpressing GAL4-DBD by transactivation assay	F	BAO_0000219	cell-based format	Homo sapiens	None	None	HEK293	None	CHEMBL239	Peroxisome proliferator-activated receptor alpha	Homo sapiens	SINGLE PROTEIN	CHEMBL1156340	1	Scientific Literature	J. Med. Chem.	2010	CHEMBL3307715
CHEMBL1089969		0	562.62	2	7.29	21	Cc1ccc(OC(=O)N(CC(=O)O)Cc2cccc(OCc3nc(-c4ccc(-c5ccccc5)cc4)oc3C)c2)cc1	EC50	'='	340.0	nM	6.47			UO_0000065					False	CHEMBL1110802	Agonist activity at human PPARalpha LBD (167-468) expressed in HEK293 cells coexpressing GAL4-DBD by transactivation assay	F	BAO_0000219	cell-based format	Homo sapiens	None	None	HEK293	None	CHEMBL239	Peroxisome proliferator-activated receptor alpha	Homo sapiens	SINGLE PROTEIN	CHEMBL1156340	1	Scientific Literature	J. Med. Chem.	2010	CHEMBL3307715
CHEMBL1087593		0	426.49	0	4.35	2m	COC(=O)N(CC(=O)O)Cc1cccc(OCc2csc(-c3ccc(C)cc3)n2)c1	EC50	'='	41.8	nM	7.38			UO_0000065					False	CHEMBL1111087	Agonist activity against human Gal4-fussed PPARalpha in HEK293 cells by luciferase reporter gene assay	F	BAO_0000219	cell-based format	Homo sapiens	None	None	HEK293	None	CHEMBL239	Peroxisome proliferator-activated receptor alpha	Homo sapiens	SINGLE PROTEIN	CHEMBL1157903	1	Scientific Literature	Bioorg. Med. Chem. Lett.	2010	CHEMBL3307715
CHEMBL1088257		0	554.96	2	6.37	2v	COc1cc(OC(=O)N(CC(=O)O)[C@@H](C)c2cccc(OCc3coc(-c4ccc(Cl)cc4)n3)c2)ccc1F	Emax	'='	64.0	%				UO_0000187					False	CHEMBL1111088	Agonist activity against human Gal4-fussed PPARalpha by luciferase reporter gene assay relative to finofibrate	F	BAO_0000019	assay format	Homo sapiens	None	None	None	None	CHEMBL239	Peroxisome proliferator-activated receptor alpha	Homo sapiens	SINGLE PROTEIN	CHEMBL1157903	1	Scientific Literature	Bioorg. Med. Chem. Lett.	2010	None
CHEMBL573492		0	382.39	0	4.19	11	O=C(Cc1ccccc1)c1ccc(OC(Cc2ccccc2)C(=O)[O-])cc1.[Na+]	Efficacy	'='	106.0	%				UO_0000187					False	CHEMBL1042380	Agonist activity at GAL4-tagged human PPARalpha ligand binding domain expressed in human HepG2 cells assessed as receptor transactivation by luciferase reporter gene assay relative to Wy-14643	B	BAO_0000219	cell-based format	Homo sapiens	None	None	HepG2	None	CHEMBL239	Peroxisome proliferator-activated receptor alpha	Homo sapiens	SINGLE PROTEIN	CHEMBL1154168	1	Scientific Literature	J. Med. Chem.	2009	CHEMBL3307718
CHEMBL1097194		0	464.40	0	4.59	2b	COC(=O)N(CC(=O)O)Cc1cccc(OCc2coc(-c3ccc(C(F)(F)F)cc3)n2)c1	EC50	'='	68.0	nM	7.17			UO_0000065					False	CHEMBL1111087	Agonist activity against human Gal4-fussed PPARalpha in HEK293 cells by luciferase reporter gene assay	F	BAO_0000219	cell-based format	Homo sapiens	None	None	HEK293	None	CHEMBL239	Peroxisome proliferator-activated receptor alpha	Homo sapiens	SINGLE PROTEIN	CHEMBL1157903	1	Scientific Literature	Bioorg. Med. Chem. Lett.	2010	CHEMBL3307715
CHEMBL465183	DIHOMO-GAMMA-LINOLENIC ACID	2	306.49	1	6.44	Dihomo-gamma-linolenic acid	CCCCC/C=C\C/C=C\C/C=C\CCCCCCC(=O)O	IC50	'='	1400.0	nM	5.85			UO_0000065	19.10	0.36	-0.59	15.69	True	CHEMBL3055183	Inhibition of PPAR-alpha (unknown origin) by SPA assay	B	BAO_0000357	single protein format	Homo sapiens	None	None	None	None	CHEMBL239	Peroxisome proliferator-activated receptor alpha	Homo sapiens	SINGLE PROTEIN	CHEMBL3046324	1	Scientific Literature	Med Chem Res	2009	None
CHEMBL8739	LINOLENIC ACID	0	278.44	1	5.66	alpha-Linolenic acid	CC/C=C\C/C=C\C/C=C\CCCCCCCC(=O)O	IC50	'='	1200.0	nM	5.92			UO_0000065	21.26	0.40	0.26	15.87	True	CHEMBL3055183	Inhibition of PPAR-alpha (unknown origin) by SPA assay	B	BAO_0000357	single protein format	Homo sapiens	None	None	None	None	CHEMBL239	Peroxisome proliferator-activated receptor alpha	Homo sapiens	SINGLE PROTEIN	CHEMBL3046324	1	Scientific Literature	Med Chem Res	2009	None
CHEMBL484001		0	477.58	1	5.91	(S)-2Ga	Cc1oc(-c2ccccc2)nc1CCOc1ccc(C[C@H](OCC2CC2)C(=O)O)c2sccc12	IC50	'='	21.0	nM	7.68			UO_0000065	16.08	0.31	1.77	9.39	False	CHEMBL983194	Displacement of radio labeled 2(S)-(2-benzoyl-phenylamino)-3-{4-[1,1-ditritio-2-(5-methyl-2-phenyl-oxazol-4-yl)-ethoxy]-phenyl}-propionic acid from GST-fused human PPARalpha expressed in Escherichia coli BL21 cells	B	BAO_0000219	cell-based format	Homo sapiens	None	None	BL21	None	CHEMBL239	Peroxisome proliferator-activated receptor alpha	Homo sapiens	SINGLE PROTEIN	CHEMBL1138459	1	Scientific Literature	Bioorg. Med. Chem. Lett.	2009	None
CHEMBL508299		0	575.58	2	7.67	(S)-3Ff	Cc1oc(-c2ccc(-c3ccccc3)cc2)nc1CCOc1ccc(C[C@H](OCC(F)(F)F)C(=O)O)c2ccccc12	EC50	'='	987.0	nM	6.01			UO_0000065					False	CHEMBL983196	Agonist activity at human PPARalpha by luciferase reporter transactivation assay	F	BAO_0000019	assay format	Homo sapiens	None	None	None	None	CHEMBL239	Peroxisome proliferator-activated receptor alpha	Homo sapiens	SINGLE PROTEIN	CHEMBL1138459	1	Scientific Literature	Bioorg. Med. Chem. Lett.	2009	None
CHEMBL121	ROSIGLITAZONE	4	357.44	0	2.49	RSG	CN(CCOc1ccc(CC2SC(=O)NC2=O)cc1)c1ccccn1	EC50	'>'	10000.0	nM				UO_0000065					True	CHEMBL983196	Agonist activity at human PPARalpha by luciferase reporter transactivation assay	F	BAO_0000019	assay format	Homo sapiens	None	None	None	None	CHEMBL239	Peroxisome proliferator-activated receptor alpha	Homo sapiens	SINGLE PROTEIN	CHEMBL1138459	1	Scientific Literature	Bioorg. Med. Chem. Lett.	2009	None
CHEMBL521170		0	513.51	2	6.48	(S)-3Bb	CCO[C@@H](Cc1ccc(OCCc2nc(-c3ccc(C(F)(F)F)cc3)oc2C)c2ccccc12)C(=O)O	Activity	'='	135.0	%				UO_0000187					False	CHEMBL983198	Agonist activity at human PPARalpha by luciferase reporter transactivation assay relative to GW-262570	F	BAO_0000019	assay format	Homo sapiens	None	None	None	None	CHEMBL239	Peroxisome proliferator-activated receptor alpha	Homo sapiens	SINGLE PROTEIN	CHEMBL1138459	1	Scientific Literature	Bioorg. Med. Chem. Lett.	2009	None
CHEMBL147090		0	563.68	2	6.47	17	Cc1sc(-c2ccncc2)nc1CCOc1ccc(C[C@H](Nc2ccccc2C(=O)c2ccccc2)C(=O)O)cc1	EC50	'<'	10000.0	nM				UO_0000065					False	CHEMBL756485	In vitro transactivation of Peroxisome proliferator activated receptor alpha.	F	BAO_0000019	assay format	None	None	None	None	None	CHEMBL239	Peroxisome proliferator-activated receptor alpha	Homo sapiens	SINGLE PROTEIN	CHEMBL1131423	1	Scientific Literature	J. Med. Chem.	1998	None
CHEMBL484001		0	477.58	1	5.91	(S)-2Ga	Cc1oc(-c2ccccc2)nc1CCOc1ccc(C[C@H](OCC2CC2)C(=O)O)c2sccc12	Activity	'='	108.0	%				UO_0000187					False	CHEMBL983198	Agonist activity at human PPARalpha by luciferase reporter transactivation assay relative to GW-262570	F	BAO_0000019	assay format	Homo sapiens	None	None	None	None	CHEMBL239	Peroxisome proliferator-activated receptor alpha	Homo sapiens	SINGLE PROTEIN	CHEMBL1138459	1	Scientific Literature	Bioorg. Med. Chem. Lett.	2009	None
CHEMBL474295		0	484.55	1	5.58	Farglitazar, GW-2570	CC(=O)c1ccccc1N[C@@H](Cc1ccc(OCCc2nc(-c3ccccc3)oc2C)cc1)C(=O)O	Activity	'='	100.0	%				UO_0000187					False	CHEMBL983198	Agonist activity at human PPARalpha by luciferase reporter transactivation assay relative to GW-262570	F	BAO_0000019	assay format	Homo sapiens	None	None	None	None	CHEMBL239	Peroxisome proliferator-activated receptor alpha	Homo sapiens	SINGLE PROTEIN	CHEMBL1138459	1	Scientific Literature	Bioorg. Med. Chem. Lett.	2009	None
CHEMBL60633		0	524.68	2	5.01	19b	Cc1c(C)c2c(c(C)c1O)C(CN1CCC[C@H]1COc1ccc(CC3SC(=O)NC3=O)cc1)C(C)(C)O2	Fold activation	'='	0.46	uM				UO_0000064					False	CHEMBL757745	The fold activation against 50 u M Peroxisome proliferator activated receptor alpha(amino acids 167-468)	B	BAO_0000357	single protein format	None	None	None	None	None	CHEMBL239	Peroxisome proliferator-activated receptor alpha	Homo sapiens	SINGLE PROTEIN	CHEMBL1132225	1	Scientific Literature	J. Med. Chem.	1999	None
CHEMBL384746		0	521.61	2	6.91	7	CCCc1c(OCCCn2ccc3c(OCC(=O)O)cccc32)ccc2cc(C(=O)c3ccccc3)ccc12	EC50	'='	206.0	nM	6.69			UO_0000065	12.82	0.23	-0.22	8.60	False	CHEMBL911801	Activity at human PPAR alpha in Huh7 cells by transactivation assay	B	BAO_0000219	cell-based format	Homo sapiens	None	None	Huh-7	None	CHEMBL239	Peroxisome proliferator-activated receptor alpha	Homo sapiens	SINGLE PROTEIN	CHEMBL1137405	1	Scientific Literature	J. Med. Chem.	2006	CHEMBL3307515
CHEMBL572565		0	348.40	0	4.34	5	O=C(O)C(Cc1ccccc1)Oc1ccc(OCc2ccccc2)cc1	EC50	'='	107.0	nM	6.97			UO_0000065	20.01	0.37	2.63	12.50	False	CHEMBL1042379	Agonist activity at GAL4-tagged human PPARalpha ligand binding domain expressed in human HepG2 cells assessed as receptor transactivation by luciferase reporter gene assay	B	BAO_0000219	cell-based format	Homo sapiens	None	None	HepG2	None	CHEMBL239	Peroxisome proliferator-activated receptor alpha	Homo sapiens	SINGLE PROTEIN	CHEMBL1154168	1	Scientific Literature	J. Med. Chem.	2009	CHEMBL3307718
[truncated: 6,871 more rows]
