# Supplementary material for: PyRMD Studio: A Unified Suite for Next-Generation, AI-Powered Virtual Screening
Source: J Chem Inf Model. 2026 May 19;66(11):6197–203. doi: 10.1021/acs.jcim.6c00648 (PMC13250901; doi:10.1021/acs.jcim.6c00648)
Supplement: Supplementary file 1 [file ci6c00648_si_001.zip › DATA/ppard_chembl.csv]

Molecule ChEMBL ID	Molecule Name	Molecule Max Phase	Molecular Weight	#RO5 Violations	AlogP	Compound Key	Smiles	Standard Type	Standard Relation	Standard Value	Standard Units	pChEMBL Value	Data Validity Comment	Comment	Uo Units	Ligand Efficiency BEI	Ligand Efficiency LE	Ligand Efficiency LLE	Ligand Efficiency SEI	Potential Duplicate	Assay ChEMBL ID	Assay Description	Assay Type	BAO Format ID	BAO Label	Assay Organism	Assay Tissue ChEMBL ID	Assay Tissue Name	Assay Cell Type	Assay Subcellular Fraction	Target ChEMBL ID	Target Name	Target Organism	Target Type	Document ChEMBL ID	Source ID	Source Description	Document Journal	Document Year	Cell ChEMBL ID
CHEMBL371097		0	483.56	1	6.94	35	CCCc1c(OCCCOc2cccc3c2ccn3CC(=O)O)ccc2cc(-c3ccccc3)oc12	EC50	'='	7740.0	nM	5.11			UO_0000065					False	CHEMBL861062	Functional activity at human PPAR delta in Huh7 cells by transactivation assay	F	BAO_0000219	cell-based format	Homo sapiens	None	None	Huh-7	None	CHEMBL3979	Peroxisome proliferator-activated receptor delta	Homo sapiens	SINGLE PROTEIN	CHEMBL1140430	1	Scientific Literature	J. Med. Chem.	2005	CHEMBL3307515
CHEMBL81592		0	457.53	1	5.74	10	Cc1oc(-c2ccccc2)nc1CCOc1ccc(OC(C)(Cc2ccccc2)C(=O)O)cc1	IC50	'='	4448.0	nM	5.35			UO_0000065					True	CHEMBL759402	Displacement of PPAR-alpha/delta agonist from human Peroxisome proliferator activated receptor delta	F	BAO_0000019	assay format	Homo sapiens	None	None	None	None	CHEMBL3979	Peroxisome proliferator-activated receptor delta	Homo sapiens	SINGLE PROTEIN	CHEMBL1148303	1	Scientific Literature	J. Med. Chem.	2004	None
CHEMBL82034		0	457.53	1	5.74	8b	Cc1oc(-c2ccccc2)nc1CCOc1ccc(CC(C)(Oc2ccccc2)C(=O)O)cc1	IC50	'='	7113.0	nM	5.15			UO_0000065					True	CHEMBL759402	Displacement of PPAR-alpha/delta agonist from human Peroxisome proliferator activated receptor delta	F	BAO_0000019	assay format	Homo sapiens	None	None	None	None	CHEMBL3979	Peroxisome proliferator-activated receptor delta	Homo sapiens	SINGLE PROTEIN	CHEMBL1148303	1	Scientific Literature	J. Med. Chem.	2004	None
CHEMBL211839		0	464.52	0	4.70	24	CCOC(Cc1ccc2c(ccn2Cc2nc(-c3cc(OC)cc(OC)c3)oc2C)c1)C(=O)O	Activity	'='	12.0	%				UO_0000187					False	CHEMBL868636	Activity at PPARdelta by luciferase reporter gene transactivation assay relative to GW 501516	F	BAO_0000019	assay format	Homo sapiens	None	None	None	None	CHEMBL3979	Peroxisome proliferator-activated receptor delta	Homo sapiens	SINGLE PROTEIN	CHEMBL1146855	1	Scientific Literature	Bioorg. Med. Chem. Lett.	2006	None
CHEMBL210017		0	486.49	1	6.09	28	Cc1oc(-c2ccc(C(F)(F)F)cc2)nc1Cn1ccc2cc(CC(OC(C)C)C(=O)O)ccc21	Activity	'='	16.0	%				UO_0000187					False	CHEMBL868636	Activity at PPARdelta by luciferase reporter gene transactivation assay relative to GW 501516	F	BAO_0000019	assay format	Homo sapiens	None	None	None	None	CHEMBL3979	Peroxisome proliferator-activated receptor delta	Homo sapiens	SINGLE PROTEIN	CHEMBL1146855	1	Scientific Literature	Bioorg. Med. Chem. Lett.	2006	None
CHEMBL485087		0	450.52	0	3.69	3	Cc1ccc(NC(=O)c2cccc(S(=O)(=O)N3CCc4ccccc4C3)c2)c(C(=O)O)c1	Activity	'='	51.0	%				UO_0000187					False	CHEMBL1001156	Agonist activity at human PPARdelta by Gal4 chimera cell-based reporter assay relative to GW-501516	F	BAO_0000219	cell-based format	Homo sapiens	None	None	None	None	CHEMBL3979	Peroxisome proliferator-activated receptor delta	Homo sapiens	SINGLE PROTEIN	CHEMBL1141686	1	Scientific Literature	Bioorg. Med. Chem. Lett.	2008	None
CHEMBL524829		0	500.96	1	4.05	15	COc1ccc2c(c1)CCN(S(=O)(=O)c1cccc(C(=O)Nc3ccc(Cl)cc3C(=O)O)c1)C2	Activity	'='	48.0	%				UO_0000187					False	CHEMBL1001156	Agonist activity at human PPARdelta by Gal4 chimera cell-based reporter assay relative to GW-501516	F	BAO_0000219	cell-based format	Homo sapiens	None	None	None	None	CHEMBL3979	Peroxisome proliferator-activated receptor delta	Homo sapiens	SINGLE PROTEIN	CHEMBL1141686	1	Scientific Literature	Bioorg. Med. Chem. Lett.	2008	None
CHEMBL498608		0	488.92	0	4.18	16	O=C(Nc1ccc(Cl)cc1C(=O)O)c1cccc(S(=O)(=O)N2CCc3ccc(F)cc3C2)c1	Activity	'='	50.0	%				UO_0000187					False	CHEMBL1001156	Agonist activity at human PPARdelta by Gal4 chimera cell-based reporter assay relative to GW-501516	F	BAO_0000219	cell-based format	Homo sapiens	None	None	None	None	CHEMBL3979	Peroxisome proliferator-activated receptor delta	Homo sapiens	SINGLE PROTEIN	CHEMBL1141686	1	Scientific Literature	Bioorg. Med. Chem. Lett.	2008	None
CHEMBL496744		0	484.92	0	4.49	33	COc1cccc2c1ccn2S(=O)(=O)c1cccc(C(=O)Nc2ccc(Cl)cc2C(=O)O)c1	Activity	'='	49.0	%				UO_0000187					False	CHEMBL1001156	Agonist activity at human PPARdelta by Gal4 chimera cell-based reporter assay relative to GW-501516	F	BAO_0000219	cell-based format	Homo sapiens	None	None	None	None	CHEMBL3979	Peroxisome proliferator-activated receptor delta	Homo sapiens	SINGLE PROTEIN	CHEMBL1141686	1	Scientific Literature	Bioorg. Med. Chem. Lett.	2008	None
CHEMBL86658		0	403.48	0	4.91	5	CCO[C@@H](Cc1ccc(OCCn2c3ccccc3c3ccccc32)cc1)C(=O)O	Max	'='	3.0	%				UO_0000187					False	CHEMBL759302	In vitro Fold activation relative to maximum activation obtained with carbacyclin (~ 250-fold corresponded to 100%) for human peroxisome proliferator activated receptor delta	B	BAO_0000357	single protein format	None	None	None	None	None	CHEMBL3979	Peroxisome proliferator-activated receptor delta	Homo sapiens	SINGLE PROTEIN	CHEMBL1136267	1	Scientific Literature	Bioorg. Med. Chem. Lett.	2003	None
CHEMBL482333		0	452.51	0	4.88	9a	COc1ccc(OC(=O)N(CCCCc2nc(-c3ccc(C)cc3)oc2C)CC(=O)O)cc1	Activity						Not Active						False	CHEMBL947732	Agonist activity at human PPARdelta transactivation expressed in human HePG2 cells up to 1 uM	F	BAO_0000219	cell-based format	Homo sapiens	None	None	HepG2	None	CHEMBL3979	Peroxisome proliferator-activated receptor delta	Homo sapiens	SINGLE PROTEIN	CHEMBL1141005	1	Scientific Literature	Bioorg. Med. Chem. Lett.	2008	CHEMBL3307718
CHEMBL1097687		0	388.42	0	4.20	3	O=C(O)C1C(c2ccccc2)C(C(=O)Oc2ccc(O)cc2)C1c1ccccc1	Activity						Not Active						False	CHEMBL1112869	Agonist activity at human PPARdelta at 10 uM by Gal4 transactivation assay relative to pioglitazone	F	BAO_0000019	assay format	Homo sapiens	None	None	None	None	CHEMBL3979	Peroxisome proliferator-activated receptor delta	Homo sapiens	SINGLE PROTEIN	CHEMBL1157895	1	Scientific Literature	Bioorg. Med. Chem. Lett.	2010	None
CHEMBL427299		0	445.52	1	5.92	13	CCCc1c(OCCOc2ccc(CCC(=O)O)cc2)ccc2c(-c3ccccc3)noc12	Ki	'='	11.0	nM	7.96			UO_0000065	17.86	0.33	2.04	9.73	False	CHEMBL759301	In vitro binding affinity towards human peroxisome proliferator activated receptor delta (PPAR delta)	B	BAO_0000357	single protein format	None	None	None	None	None	CHEMBL3979	Peroxisome proliferator-activated receptor delta	Homo sapiens	SINGLE PROTEIN	CHEMBL1136629	1	Scientific Literature	Bioorg. Med. Chem. Lett.	2003	None
CHEMBL173494		0	461.51	1	5.76	18	CCCc1c(OCCCOc2ccc(OCC(=O)O)cc2)ccc2c(-c3ccccc3)noc12	EC50	'='	16.0	nM	7.80			UO_0000065					False	CHEMBL762050	Agonistic activity was determined in COS1 cells transfected with GAL 4-PPAR delta receptor	F	BAO_0000219	cell-based format	None	None	None	COS-1	None	CHEMBL3979	Peroxisome proliferator-activated receptor delta	Homo sapiens	SINGLE PROTEIN	CHEMBL1136629	1	Scientific Literature	Bioorg. Med. Chem. Lett.	2003	CHEMBL3308351
CHEMBL270960		0	373.45	0	4.14	14d, NS-220	Cc1ccc(-c2nc(CCCC[C@H]3CO[C@@](C)(C(=O)O)OC3)c(C)o2)cc1	EC50	'>'	100000.0	nM				UO_0000065					False	CHEMBL929850	Agonist activity at human PPARdelta expressed in CV1 cells by transactivation assay	F	BAO_0000219	cell-based format	Homo sapiens	None	None	CV-1	None	CHEMBL3979	Peroxisome proliferator-activated receptor delta	Homo sapiens	SINGLE PROTEIN	CHEMBL1143171	1	Scientific Literature	Bioorg. Med. Chem.	2008	CHEMBL3308033
CHEMBL273036		0	427.42	0	4.85	22	Cc1ccc(-c2nc(CCCC[C@H]3CO[C@@](C)(C(=O)O)OC3)c(C(F)(F)F)o2)cc1	Activity	'='	24.0	%				UO_0000187					False	CHEMBL929853	Agonist activity at human PPARdelta expressed in CV1 cells at 10 uM by transactivation assay	F	BAO_0000219	cell-based format	Homo sapiens	None	None	CV-1	None	CHEMBL3979	Peroxisome proliferator-activated receptor delta	Homo sapiens	SINGLE PROTEIN	CHEMBL1143171	1	Scientific Literature	Bioorg. Med. Chem.	2008	CHEMBL3308033
CHEMBL79426		0	463.56	1	5.80	16	Cc1oc(-c2cccs2)nc1CCOc1ccc(C[C@@](C)(Oc2ccccc2)C(=O)O)cc1	IC50	'='	6749.0	nM	5.17			UO_0000065					True	CHEMBL759402	Displacement of PPAR-alpha/delta agonist from human Peroxisome proliferator activated receptor delta	F	BAO_0000019	assay format	Homo sapiens	None	None	None	None	CHEMBL3979	Peroxisome proliferator-activated receptor delta	Homo sapiens	SINGLE PROTEIN	CHEMBL1148303	1	Scientific Literature	J. Med. Chem.	2004	None
CHEMBL412371		0	457.53	1	5.74	14	Cc1oc(-c2ccccc2)nc1CCOc1ccc(C[C@@](C)(Oc2ccccc2)C(=O)O)cc1	EC50	'='	3014.0	nM	5.52			UO_0000065	12.07	0.22	-0.22	6.75	False	CHEMBL761882	Transcriptional activation of reporter assay by human Peroxisome proliferator activated receptor delta in CV-1 cells	B	BAO_0000219	cell-based format	Homo sapiens	None	None	CV-1	None	CHEMBL3979	Peroxisome proliferator-activated receptor delta	Homo sapiens	SINGLE PROTEIN	CHEMBL1148303	1	Scientific Literature	J. Med. Chem.	2004	CHEMBL3308033
CHEMBL456753		0	493.62	1	5.89	(+/-)-4g	CCC(Cc1cc(F)c(OC)c(CNC(=O)c2ccc(C34CC5CC(CC(C5)C3)C4)cc2)c1)C(=O)O	EC50	'='	2200.0	nM	5.66			UO_0000065					False	CHEMBL972693	Agonist activity at PPARdelta transfected in HEK293 cells by GAL4 transactivation assay	F	BAO_0000219	cell-based format	None	None	None	HEK293	None	CHEMBL3979	Peroxisome proliferator-activated receptor delta	Homo sapiens	SINGLE PROTEIN	CHEMBL1156558	1	Scientific Literature	Bioorg. Med. Chem. Lett.	2008	CHEMBL3307715
CHEMBL387914		0	427.39	0	4.44	(+/-)-4b	CCC(Cc1ccc(OC)c(CNC(=O)c2ccc(C(F)(F)F)cc2F)c1)C(=O)O	EC50	'='	29.0	nM	7.54			UO_0000065					False	CHEMBL972693	Agonist activity at PPARdelta transfected in HEK293 cells by GAL4 transactivation assay	F	BAO_0000219	cell-based format	None	None	None	HEK293	None	CHEMBL3979	Peroxisome proliferator-activated receptor delta	Homo sapiens	SINGLE PROTEIN	CHEMBL1156558	1	Scientific Literature	Bioorg. Med. Chem. Lett.	2008	CHEMBL3307715
CHEMBL248119		0	432.48	0	4.77	22	O=C(O)COc1cccc(CN(CCCOc2ccccc2)c2nc3ccccc3o2)c1	EC50						Not Determined						False	CHEMBL888370	Agonist activity at human recombinant PPARdelta by GAL4 transactivation assay	F	BAO_0000019	assay format	Homo sapiens	None	None	None	None	CHEMBL3979	Peroxisome proliferator-activated receptor delta	Homo sapiens	SINGLE PROTEIN	CHEMBL1140024	1	Scientific Literature	Bioorg. Med. Chem. Lett.	2007	None
CHEMBL391622		0	460.53	1	5.55	24	CC[C@@H](Oc1cccc(CN(CCCOc2ccccc2)c2nc3ccccc3o2)c1)C(=O)O	EC50	'='	1610.0	nM	5.79			UO_0000065					False	CHEMBL888370	Agonist activity at human recombinant PPARdelta by GAL4 transactivation assay	F	BAO_0000019	assay format	Homo sapiens	None	None	None	None	CHEMBL3979	Peroxisome proliferator-activated receptor delta	Homo sapiens	SINGLE PROTEIN	CHEMBL1140024	1	Scientific Literature	Bioorg. Med. Chem. Lett.	2007	None
CHEMBL246282		0	496.51	1	5.82	43	CCC(Oc1cccc(CN(CCCOc2ccc(F)cc2F)c2nc3ccccc3o2)c1)C(=O)O	EC50	'='	6500.0	nM	5.19			UO_0000065					False	CHEMBL888370	Agonist activity at human recombinant PPARdelta by GAL4 transactivation assay	F	BAO_0000019	assay format	Homo sapiens	None	None	None	None	CHEMBL3979	Peroxisome proliferator-activated receptor delta	Homo sapiens	SINGLE PROTEIN	CHEMBL1140024	1	Scientific Literature	Bioorg. Med. Chem. Lett.	2007	None
CHEMBL246070		0	474.56	1	5.85	40	CCC(Oc1cccc(CN(CCCOc2ccc(C)cc2)c2nc3ccccc3o2)c1)C(=O)O	EC50	'='	120.0	nM	6.92			UO_0000065					False	CHEMBL888370	Agonist activity at human recombinant PPARdelta by GAL4 transactivation assay	F	BAO_0000019	assay format	Homo sapiens	None	None	None	None	CHEMBL3979	Peroxisome proliferator-activated receptor delta	Homo sapiens	SINGLE PROTEIN	CHEMBL1140024	1	Scientific Literature	Bioorg. Med. Chem. Lett.	2007	None
CHEMBL207236		0	392.42	1	5.70	13	CCCc1c(OCCCN(C)c2ccccc2)ccc2c(C(F)(F)F)noc12	Activity	'<'	10.0	%				UO_0000187					False	CHEMBL870182	Activity at PPAR delta at 15 uM	B	BAO_0000357	single protein format	Homo sapiens	None	None	None	None	CHEMBL3979	Peroxisome proliferator-activated receptor delta	Homo sapiens	SINGLE PROTEIN	CHEMBL1148661	1	Scientific Literature	Bioorg. Med. Chem. Lett.	2006	None
CHEMBL208711		0	464.48	1	5.72	9	CCCc1c(OCCCN(CC)c2ccc(CC(=O)O)cc2)ccc2c(C(F)(F)F)noc12	IC50	'='	8600.0	nM	5.07			UO_0000065	10.91	0.21	-0.65	6.68	False	CHEMBL870176	Inhibition of PPAR delta	B	BAO_0000357	single protein format	Homo sapiens	None	None	None	None	CHEMBL3979	Peroxisome proliferator-activated receptor delta	Homo sapiens	SINGLE PROTEIN	CHEMBL1148661	1	Scientific Literature	Bioorg. Med. Chem. Lett.	2006	None
CHEMBL377093		0	562.47	2	7.20	21	Cc1cc(OCc2nc(-c3ccc(C(F)(F)F)cc3)cc(-c3ccc(C(F)(F)F)cc3)n2)ccc1OCC(=O)O	Efficacy	'='	78.0	%				UO_0000187					False	CHEMBL853179	Effect on human PPARdelta transactivation in 293T cells relative to GW-501516	F	BAO_0000219	cell-based format	Homo sapiens	None	None	293T	None	CHEMBL3979	Peroxisome proliferator-activated receptor delta	Homo sapiens	SINGLE PROTEIN	CHEMBL1147714	1	Scientific Literature	Bioorg. Med. Chem. Lett.	2006	None
CHEMBL87307		0	560.28	2	6.75	1	CCO[C@@H](Cc1ccc(OCC=C(c2ccc(Br)cc2)c2ccc(Br)cc2)cc1)C(=O)O	Activity	'='	55.0	%				UO_0000187					False	CHEMBL919535	Activity at human placenta PPAR delta expressed in HEK293 cells by PPAR-GAL4 transactivation assay relative to GW-501516	B	BAO_0000219	cell-based format	Homo sapiens	None	None	HEK293	None	CHEMBL3979	Peroxisome proliferator-activated receptor delta	Homo sapiens	SINGLE PROTEIN	CHEMBL1142981	1	Scientific Literature	J. Med. Chem.	2007	CHEMBL3307715
CHEMBL210017		0	486.49	1	6.09	28	Cc1oc(-c2ccc(C(F)(F)F)cc2)nc1Cn1ccc2cc(CC(OC(C)C)C(=O)O)ccc21	IC50	'='	892.0	nM	6.05			UO_0000065	12.44	0.24	-0.04	7.81	False	CHEMBL868632	Binding affinity to PPARdelta by radio ligand binding assay	B	BAO_0000357	single protein format	Homo sapiens	None	None	None	None	CHEMBL3979	Peroxisome proliferator-activated receptor delta	Homo sapiens	SINGLE PROTEIN	CHEMBL1146855	1	Scientific Literature	Bioorg. Med. Chem. Lett.	2006	None
CHEMBL375761		0	478.49	1	5.31	25j	Cc1nc(-c2ccccc2C(F)(F)F)sc1C(=O)NCc1ccc(OC(C)(C)C(=O)O)cc1	Activity	'='	74.0	%				UO_0000187					False	CHEMBL854675	Agonist potency at PPARdelta in CV1 cells relative to GW-501516	F	BAO_0000219	cell-based format	Homo sapiens	None	None	CV-1	None	CHEMBL3979	Peroxisome proliferator-activated receptor delta	Homo sapiens	SINGLE PROTEIN	CHEMBL1141367	1	Scientific Literature	J. Med. Chem.	2007	CHEMBL3308033
CHEMBL222880		0	568.71	2	7.55	7	O=C(O)COc1ccc(SCC=C(c2ccc(Br)cc2)c2ccc(Br)cc2)cc1Cl	EC50	'='	53.0	nM	7.28			UO_0000065	12.79	0.33	-0.27	15.64	False	CHEMBL919533	Activity at human placenta PPAR delta expressed in HEK293 cells by PPAR-GAL4 transactivation assay	B	BAO_0000219	cell-based format	Homo sapiens	None	None	HEK293	None	CHEMBL3979	Peroxisome proliferator-activated receptor delta	Homo sapiens	SINGLE PROTEIN	CHEMBL1142981	1	Scientific Literature	J. Med. Chem.	2007	CHEMBL3307715
CHEMBL221399		0	548.30	2	7.21	8	Cc1cc(SCC=C(c2ccc(Br)cc2)c2ccc(Br)cc2)ccc1OCC(=O)O	EC50	'='	17.0	nM	7.77			UO_0000065	14.17	0.35	0.56	16.70	False	CHEMBL919533	Activity at human placenta PPAR delta expressed in HEK293 cells by PPAR-GAL4 transactivation assay	B	BAO_0000219	cell-based format	Homo sapiens	None	None	HEK293	None	CHEMBL3979	Peroxisome proliferator-activated receptor delta	Homo sapiens	SINGLE PROTEIN	CHEMBL1142981	1	Scientific Literature	J. Med. Chem.	2007	CHEMBL3307715
CHEMBL80671		0	416.86	0	4.39	1g	CC(C)OC(Cc1ccc(OCc2noc(-c3ccc(Cl)cc3)n2)cc1)C(=O)O	EC50	'='	500.0	nM	6.30			UO_0000065					False	CHEMBL1019533	Agonist activity at human PPARdelta expressed in african green monkey CV1 cells co-transfected with Gal4 assessed as reporter activity by transient transactivation assay	F	BAO_0000219	cell-based format	Homo sapiens	None	None	CV-1	None	CHEMBL3979	Peroxisome proliferator-activated receptor delta	Homo sapiens	SINGLE PROTEIN	CHEMBL1154456	1	Scientific Literature	Eur. J. Med. Chem.	2008	CHEMBL3308033
CHEMBL1081354		0	503.49	2	6.63	3j	CCCCOc1ccc(-c2cccc(C(=O)O)c2C)cc1CNC(=O)c1ccc(C(F)(F)F)cc1F	Efficacy	'='	40.0	%				UO_0000187					True	CHEMBL1110282	Agonist activity at PPARdelta receptor expressed in HEK293 cells co-transfected with GAL4 by transactivation assay relative to GW-501516	F	BAO_0000219	cell-based format	None	None	None	HEK293	None	CHEMBL3979	Peroxisome proliferator-activated receptor delta	Homo sapiens	SINGLE PROTEIN	CHEMBL1154383	1	Scientific Literature	Bioorg. Med. Chem. Lett.	2009	CHEMBL3307715
CHEMBL1082079		0	503.49	2	6.63	3h	CCCCOc1ccc(-c2ccc(C(=O)O)cc2C)cc1CNC(=O)c1ccc(C(F)(F)F)cc1F	IC50	'='	10.0	nM	8.00			UO_0000065					False	CHEMBL1110286	Antagonist activity at PPARdelta co-transfected with GAL4-PPAR fusion protein assessed as inhibition of GW-501516-induced response by luciferase reporter gene assay	F	BAO_0000019	assay format	None	None	None	None	None	CHEMBL3979	Peroxisome proliferator-activated receptor delta	Homo sapiens	SINGLE PROTEIN	CHEMBL1154383	1	Scientific Literature	Bioorg. Med. Chem. Lett.	2009	None
CHEMBL114286		0	476.57	1	6.45	4	CCCc1cc(Oc2ccccc2)ccc1OCCCOc1ccc2c(c1)CCC(C)(C(=O)O)O2	IC50	'>'	50000.0	nM				UO_0000065					False	CHEMBL760850	In vitro binding affinity for human Peroxisome proliferator activated receptor gamma using scintillation proximity assay (SPA)	B	BAO_0000357	single protein format	Homo sapiens	None	None	None	None	CHEMBL3979	Peroxisome proliferator-activated receptor delta	Homo sapiens	SINGLE PROTEIN	CHEMBL1149176	1	Scientific Literature	J. Med. Chem.	2004	None
CHEMBL214272		0	422.46	0	4.82	17	CCOC(Cc1ccc2c(ccn2Cc2nc(-c3ccc(F)cc3)oc2C)c1)C(=O)O	Activity	'='	9.0	%				UO_0000187					False	CHEMBL868636	Activity at PPARdelta by luciferase reporter gene transactivation assay relative to GW 501516	F	BAO_0000019	assay format	Homo sapiens	None	None	None	None	CHEMBL3979	Peroxisome proliferator-activated receptor delta	Homo sapiens	SINGLE PROTEIN	CHEMBL1146855	1	Scientific Literature	Bioorg. Med. Chem. Lett.	2006	None
CHEMBL387023		0	446.55	1	5.81	20	CCOC(Cc1ccc2c(ccn2Cc2nc(-c3ccc(C(C)C)cc3)oc2C)c1)C(=O)O	EC50	'='	2500.0	nM	5.60			UO_0000065					False	CHEMBL868636	Activity at PPARdelta by luciferase reporter gene transactivation assay relative to GW 501516	F	BAO_0000019	assay format	Homo sapiens	None	None	None	None	CHEMBL3979	Peroxisome proliferator-activated receptor delta	Homo sapiens	SINGLE PROTEIN	CHEMBL1146855	1	Scientific Literature	Bioorg. Med. Chem. Lett.	2006	None
CHEMBL473300		0	463.53	0	4.13	23	C=CCOc1ccc(-c2cc(C(=O)NCc3ccc(OC(C)(C)C(=O)O)c(C)c3)nn2C)cc1	EC50	'>'	25000.0	nM				UO_0000065					False	CHEMBL959040	Agonist activity at human PPARdelta receptor by cell based transient transfection assay	F	BAO_0000219	cell-based format	Homo sapiens	None	None	None	None	CHEMBL3979	Peroxisome proliferator-activated receptor delta	Homo sapiens	SINGLE PROTEIN	CHEMBL1152145	1	Scientific Literature	Bioorg. Med. Chem. Lett.	2008	None
CHEMBL311429		0	382.42	0	3.74	1a	CC(C)OC(Cc1ccc(OCc2noc(-c3ccccc3)n2)cc1)C(=O)O	EC50	'='	10000.0	nM	5.00			UO_0000065					False	CHEMBL1019533	Agonist activity at human PPARdelta expressed in african green monkey CV1 cells co-transfected with Gal4 assessed as reporter activity by transient transactivation assay	F	BAO_0000219	cell-based format	Homo sapiens	None	None	CV-1	None	CHEMBL3979	Peroxisome proliferator-activated receptor delta	Homo sapiens	SINGLE PROTEIN	CHEMBL1154456	1	Scientific Literature	Eur. J. Med. Chem.	2008	CHEMBL3308033
CHEMBL387023		0	446.55	1	5.81	20	CCOC(Cc1ccc2c(ccn2Cc2nc(-c3ccc(C(C)C)cc3)oc2C)c1)C(=O)O	Activity	'='	10.0	%				UO_0000187					False	CHEMBL868636	Activity at PPARdelta by luciferase reporter gene transactivation assay relative to GW 501516	F	BAO_0000019	assay format	Homo sapiens	None	None	None	None	CHEMBL3979	Peroxisome proliferator-activated receptor delta	Homo sapiens	SINGLE PROTEIN	CHEMBL1146855	1	Scientific Literature	Bioorg. Med. Chem. Lett.	2006	None
CHEMBL96451		0	495.57	1	6.44	21	CCCc1cc(Oc2ccc(F)cc2)ccc1OCCCOc1cccc(C2SC(=O)NC2=O)c1	IC50	'>'	5000.0	nM				UO_0000065					False	CHEMBL759405	In vitro binding affinity against human Peroxisome proliferator activated receptor delta	B	BAO_0000357	single protein format	None	None	None	None	None	CHEMBL3979	Peroxisome proliferator-activated receptor delta	Homo sapiens	SINGLE PROTEIN	CHEMBL1136170	1	Scientific Literature	Bioorg. Med. Chem. Lett.	2003	None
CHEMBL96758		0	553.68	2	7.97	19	CCCc1cc(Oc2ccc(-c3ccccc3)cc2)ccc1OCCCOc1cccc(C2SC(=O)NC2=O)c1	IC50	'>'	50000.0	nM				UO_0000065					False	CHEMBL759405	In vitro binding affinity against human Peroxisome proliferator activated receptor delta	B	BAO_0000357	single protein format	None	None	None	None	None	CHEMBL3979	Peroxisome proliferator-activated receptor delta	Homo sapiens	SINGLE PROTEIN	CHEMBL1136170	1	Scientific Literature	Bioorg. Med. Chem. Lett.	2003	None
CHEMBL327767		0	533.69	2	7.50	17	CCCc1cc(Oc2ccc(CC(C)C)cc2)ccc1OCCCOc1cccc(C2SC(=O)NC2=O)c1	IC50	'>'	50000.0	nM				UO_0000065					False	CHEMBL759405	In vitro binding affinity against human Peroxisome proliferator activated receptor delta	B	BAO_0000357	single protein format	None	None	None	None	None	CHEMBL3979	Peroxisome proliferator-activated receptor delta	Homo sapiens	SINGLE PROTEIN	CHEMBL1136170	1	Scientific Literature	Bioorg. Med. Chem. Lett.	2003	None
CHEMBL307728		0	518.41	2	5.77	1n	CC(C)OC(Cc1ccc(OCc2noc(-c3cc(C(F)(F)F)cc(C(F)(F)F)c3)n2)cc1)C(=O)O	EC50	'='	320.0	nM	6.50			UO_0000065					False	CHEMBL1019533	Agonist activity at human PPARdelta expressed in african green monkey CV1 cells co-transfected with Gal4 assessed as reporter activity by transient transactivation assay	F	BAO_0000219	cell-based format	Homo sapiens	None	None	CV-1	None	CHEMBL3979	Peroxisome proliferator-activated receptor delta	Homo sapiens	SINGLE PROTEIN	CHEMBL1154456	1	Scientific Literature	Eur. J. Med. Chem.	2008	CHEMBL3308033
CHEMBL490029	MK-0533	2	527.50	2	6.32	6, MK-0533	CC[C@@H](Oc1cccc(-n2c(C)c(C(=O)c3ccc(OC)cc3)c3ccc(OC(F)(F)F)cc32)c1)C(=O)O	Activity						Not Active						False	CHEMBL940693	Displacement of [3H2]nTZD4 from human recombinant GST-fused PPARdelta expressed in Escherichia coli at 10 uM by scintillation proximity assay	B	BAO_0000019	assay format	Homo sapiens	None	None	None	None	CHEMBL3979	Peroxisome proliferator-activated receptor delta	Homo sapiens	SINGLE PROTEIN	CHEMBL1137013	1	Scientific Literature	J. Med. Chem.	2009	None
CHEMBL272175		0	387.48	0	4.44	14j	Cc1ccc(-c2nc(CCCC[C@H]3CO[C@@](C)(C(=O)O)OC3)c(C)o2)c(C)c1	Activity	'='	16.0	%				UO_0000187					False	CHEMBL929853	Agonist activity at human PPARdelta expressed in CV1 cells at 10 uM by transactivation assay	F	BAO_0000219	cell-based format	Homo sapiens	None	None	CV-1	None	CHEMBL3979	Peroxisome proliferator-activated receptor delta	Homo sapiens	SINGLE PROTEIN	CHEMBL1143171	1	Scientific Literature	Bioorg. Med. Chem.	2008	CHEMBL3308033
CHEMBL272466		0	373.45	0	4.14	14g	Cc1cccc(-c2nc(CCCC[C@H]3CO[C@@](C)(C(=O)O)OC3)c(C)o2)c1	Activity	'='	16.0	%				UO_0000187					False	CHEMBL929853	Agonist activity at human PPARdelta expressed in CV1 cells at 10 uM by transactivation assay	F	BAO_0000219	cell-based format	Homo sapiens	None	None	CV-1	None	CHEMBL3979	Peroxisome proliferator-activated receptor delta	Homo sapiens	SINGLE PROTEIN	CHEMBL1143171	1	Scientific Literature	Bioorg. Med. Chem.	2008	CHEMBL3308033
CHEMBL80301		0	396.44	0	4.04	1e	Cc1cccc(-c2nc(COc3ccc(CC(OC(C)C)C(=O)O)cc3)no2)c1	EC50	'='	1600.0	nM	5.80			UO_0000065					False	CHEMBL1019533	Agonist activity at human PPARdelta expressed in african green monkey CV1 cells co-transfected with Gal4 assessed as reporter activity by transient transactivation assay	F	BAO_0000219	cell-based format	Homo sapiens	None	None	CV-1	None	CHEMBL3979	Peroxisome proliferator-activated receptor delta	Homo sapiens	SINGLE PROTEIN	CHEMBL1154456	1	Scientific Literature	Eur. J. Med. Chem.	2008	CHEMBL3308033
CHEMBL598371		0	455.23	0	3.21	16	O=C(NCCS(=O)(=O)c1ccc(C(F)(F)F)cn1)c1ccc(Br)cc1F	Inhibition	'='	99.0	%				UO_0000187					False	CHEMBL1072324	Antagonist activity at human PPARdelta ligand binding domain-mediated transcriptional activity in CV1 cells by Gal4 chimera reporter assay relative to control	B	BAO_0000219	cell-based format	Homo sapiens	None	None	CV-1	None	CHEMBL3979	Peroxisome proliferator-activated receptor delta	Homo sapiens	SINGLE PROTEIN	CHEMBL1157541	1	Scientific Literature	J. Med. Chem.	2010	CHEMBL3308033
CHEMBL601222		0	530.67	2	8.14	16a	CCCc1cc2cc(NC(=O)C(CC)c3ccccc3)ccc2n1Cc1ccc(-c2ccccc2C(=O)O)cc1	EC50						Not Determined						False	CHEMBL1068980	Agonist activity at human PPARdelta expressed in african green monkey CV1 cells by Gal4 transactivation assay	F	BAO_0000219	cell-based format	Homo sapiens	None	None	CV-1	None	CHEMBL3979	Peroxisome proliferator-activated receptor delta	Homo sapiens	SINGLE PROTEIN	CHEMBL1156860	1	Scientific Literature	Bioorg. Med. Chem. Lett.	2010	CHEMBL3308033
CHEMBL590984		0	576.76	2	8.86	17b	CCCc1c(SC)c2ccc(NC(=O)C(CC)c3ccccc3)cc2n1Cc1ccc(-c2ccccc2C(=O)O)cc1	EC50						Not Determined						False	CHEMBL1068980	Agonist activity at human PPARdelta expressed in african green monkey CV1 cells by Gal4 transactivation assay	F	BAO_0000219	cell-based format	Homo sapiens	None	None	CV-1	None	CHEMBL3979	Peroxisome proliferator-activated receptor delta	Homo sapiens	SINGLE PROTEIN	CHEMBL1156860	1	Scientific Literature	Bioorg. Med. Chem. Lett.	2010	CHEMBL3308033
CHEMBL459790		0	440.48	1	5.98	30	CC(C)=C(COc1ccc(C(F)(F)F)cc1)CSc1ccc(OCC(=O)O)c(C)c1	EC50	'='	22.3	nM	7.65			UO_0000065					False	CHEMBL1028132	Agonist activity at human PPARdelta	F	BAO_0000019	assay format	Homo sapiens	None	None	None	None	CHEMBL3979	Peroxisome proliferator-activated receptor delta	Homo sapiens	SINGLE PROTEIN	CHEMBL1152720	1	Scientific Literature	Bioorg. Med. Chem. Lett.	2009	None
CHEMBL125230		0	512.67	2	7.29	6	CC(C)(Oc1ccc(CCN(CCCCCC2CCCCC2)C(=O)Nc2ccc(F)cc2)cc1)C(=O)O	EC50						Not Determined						False	CHEMBL761881	Compound was tested for agonist activity on human Peroxisome proliferator activated receptor delta-GAL4 chimeric receptor in transfected CV-1 cells; Not determined	F	BAO_0000219	cell-based format	None	None	None	CV-1	None	CHEMBL3979	Peroxisome proliferator-activated receptor delta	Homo sapiens	SINGLE PROTEIN	CHEMBL1132388	1	Scientific Literature	J. Med. Chem.	1999	CHEMBL3308033
CHEMBL271394		0	387.48	0	4.44	14i	Cc1ccc(-c2nc(CCCC[C@H]3CO[C@@](C)(C(=O)O)OC3)c(C)o2)cc1C	Activity	'='	0.0	%				UO_0000187					False	CHEMBL929853	Agonist activity at human PPARdelta expressed in CV1 cells at 10 uM by transactivation assay	F	BAO_0000219	cell-based format	Homo sapiens	None	None	CV-1	None	CHEMBL3979	Peroxisome proliferator-activated receptor delta	Homo sapiens	SINGLE PROTEIN	CHEMBL1143171	1	Scientific Literature	Bioorg. Med. Chem.	2008	CHEMBL3308033
CHEMBL270711		0	321.42	1	5.12	14	COc1ccc(NCCCCOc2ccc3ccccc3c2)cc1	Inhibition	'='	16.3	%				UO_0000187					False	CHEMBL949958	Inhibition of PPARdelta at 3 uM	B	BAO_0000357	single protein format	None	None	None	None	None	CHEMBL3979	Peroxisome proliferator-activated receptor delta	Homo sapiens	SINGLE PROTEIN	CHEMBL1142330	1	Scientific Literature	Bioorg. Med. Chem.	2008	None
CHEMBL406728		0	321.42	0	4.75	15	COc1ccc(N(C)CCCOc2ccc3ccccc3c2)cc1	Inhibition	'='	19.3	%				UO_0000187					False	CHEMBL949958	Inhibition of PPARdelta at 3 uM	B	BAO_0000357	single protein format	None	None	None	None	None	CHEMBL3979	Peroxisome proliferator-activated receptor delta	Homo sapiens	SINGLE PROTEIN	CHEMBL1142330	1	Scientific Literature	Bioorg. Med. Chem.	2008	None
CHEMBL118753		0	497.66	1	6.61	3	CCCc1cc(OC2CCCCCC2)ccc1OCCCOc1cccc(C2SC(=O)NC2=O)c1	EC50						Not Determined						False	CHEMBL759386	In vitro activity in human Peroxisome proliferator activated receptor delta-transactivation assay; Not determined	F	BAO_0000019	assay format	None	None	None	None	None	CHEMBL3979	Peroxisome proliferator-activated receptor delta	Homo sapiens	SINGLE PROTEIN	CHEMBL1136294	1	Scientific Literature	Bioorg. Med. Chem. Lett.	2003	None
CHEMBL1079752		0	492.53	1	6.42	46	Cc1cc(OCc2nc(-c3cccnc3)c(-c3ccc(-c4ccccc4)cc3)o2)ccc1OCC(=O)O	Efficacy	'='	76.0	%				UO_0000187					False	CHEMBL1115672	Agonist activity at human PPARdelta ligand binding domain expressed in human 293T cells co-transfected with Gal4-DBD by luciferase transactivation assay relative to GW-501516	B	BAO_0000219	cell-based format	Homo sapiens	None	None	293T	None	CHEMBL3979	Peroxisome proliferator-activated receptor delta	Homo sapiens	SINGLE PROTEIN	CHEMBL1153748	1	Scientific Literature	J. Med. Chem.	2010	None
CHEMBL1082131		0	507.63	2	6.56	18	COc1ccc(-c2nc(CSc3ccc(OCC(=O)O)c(C)c3)sc2-c2ccc(OC)cc2)cc1	EC50	'='	470.0	nM	6.33			UO_0000065	12.47	0.25	-0.23	8.13	False	CHEMBL1114856	Agonist activity at human PPARdelta ligand binding domain expressed in human 293T cells co-transfected with Gal4-DBD by luciferase transactivation assay	B	BAO_0000219	cell-based format	Homo sapiens	None	None	293T	None	CHEMBL3979	Peroxisome proliferator-activated receptor delta	Homo sapiens	SINGLE PROTEIN	CHEMBL1153748	1	Scientific Literature	J. Med. Chem.	2010	None
CHEMBL379145		0	580.98	2	9.63	9	O=C(O)Cc1ccc(SCc2cc(-c3ccc(C(F)(F)F)cc3)cc(-c3ccc(C(F)(F)F)cc3)c2)c(Cl)c1	EC50	'='	160.0	nM	6.80			UO_0000065					False	CHEMBL853178	Effect on human PPARdelta transactivation in 293T cells	F	BAO_0000219	cell-based format	Homo sapiens	None	None	293T	None	CHEMBL3979	Peroxisome proliferator-activated receptor delta	Homo sapiens	SINGLE PROTEIN	CHEMBL1147714	1	Scientific Literature	Bioorg. Med. Chem. Lett.	2006	None
CHEMBL1080108		0	573.59	2	7.52	35f	CCCOc1ccc(-c2nc(COc3ccc(OCC(=O)O)c(C)c3)sc2-c2ccc(OC(F)(F)F)cc2)cc1	Efficacy	'='	86.0	%				UO_0000187					False	CHEMBL1115672	Agonist activity at human PPARdelta ligand binding domain expressed in human 293T cells co-transfected with Gal4-DBD by luciferase transactivation assay relative to GW-501516	B	BAO_0000219	cell-based format	Homo sapiens	None	None	293T	None	CHEMBL3979	Peroxisome proliferator-activated receptor delta	Homo sapiens	SINGLE PROTEIN	CHEMBL1153748	1	Scientific Literature	J. Med. Chem.	2010	None
CHEMBL234691		0	521.41	2	5.48	6j	Cc1cc(OC/C=C\C(C#Cc2ccc(CO)cc2)c2ccc(Br)cc2)ccc1OCC(=O)O	%max	'='	214.0	%				UO_0000187					False	CHEMBL896659	Agonist activity at human PPARdelta by transactivation assay relative to carbacyclin	F	BAO_0000019	assay format	Homo sapiens	None	None	None	None	CHEMBL3979	Peroxisome proliferator-activated receptor delta	Homo sapiens	SINGLE PROTEIN	CHEMBL1149551	1	Scientific Literature	Bioorg. Med. Chem. Lett.	2007	None
CHEMBL1082117		0	501.42	2	5.05	38ab	Cc1cc(OCc2nc(-c3cncnc3)c(-c3ccc(OC(F)(F)F)cc3)o2)ccc1OCC(=O)O	EC50	'='	55.0	nM	7.26			UO_0000065	14.48	0.28	2.21	6.22	False	CHEMBL1114856	Agonist activity at human PPARdelta ligand binding domain expressed in human 293T cells co-transfected with Gal4-DBD by luciferase transactivation assay	B	BAO_0000219	cell-based format	Homo sapiens	None	None	293T	None	CHEMBL3979	Peroxisome proliferator-activated receptor delta	Homo sapiens	SINGLE PROTEIN	CHEMBL1153748	1	Scientific Literature	J. Med. Chem.	2010	None
CHEMBL1080366		0	515.51	2	6.55	40a	COc1ccc(-c2nc(COc3ccc(OCC(=O)O)cc3)sc2-c2ccc(C(F)(F)F)cc2)cc1	EC50	'='	930.0	nM	6.03			UO_0000065	11.70	0.23	-0.52	7.74	False	CHEMBL1114856	Agonist activity at human PPARdelta ligand binding domain expressed in human 293T cells co-transfected with Gal4-DBD by luciferase transactivation assay	B	BAO_0000219	cell-based format	Homo sapiens	None	None	293T	None	CHEMBL3979	Peroxisome proliferator-activated receptor delta	Homo sapiens	SINGLE PROTEIN	CHEMBL1153748	1	Scientific Literature	J. Med. Chem.	2010	None
CHEMBL1079382		0	550.02	2	8.08	40s	COc1ccc(-c2nc(CSc3ccc(CC(=O)O)cc3Cl)sc2-c2ccc(C(F)(F)F)cc2)cc1	Efficacy	'='	65.0	%				UO_0000187					False	CHEMBL1115672	Agonist activity at human PPARdelta ligand binding domain expressed in human 293T cells co-transfected with Gal4-DBD by luciferase transactivation assay relative to GW-501516	B	BAO_0000219	cell-based format	Homo sapiens	None	None	293T	None	CHEMBL3979	Peroxisome proliferator-activated receptor delta	Homo sapiens	SINGLE PROTEIN	CHEMBL1153748	1	Scientific Literature	J. Med. Chem.	2010	None
CHEMBL1076162		0	565.69	2	8.28	44	Cc1cc(OCc2nc(-c3ccc(OC(C)C)cc3)c(-c3ccc(-c4ccccc4)cc3)s2)ccc1OCC(=O)O	Efficacy	'='	75.0	%				UO_0000187					False	CHEMBL1115674	Agonist activity at human PPARdelta ligand binding domain by FRET assay relative to GW-501516	B	BAO_0000357	single protein format	Homo sapiens	None	None	None	None	CHEMBL3979	Peroxisome proliferator-activated receptor delta	Homo sapiens	SINGLE PROTEIN	CHEMBL1153748	1	Scientific Literature	J. Med. Chem.	2010	None
CHEMBL38943	GW501516	2	453.51	1	6.20	GW-501516	Cc1cc(SCc2sc(-c3ccc(C(F)(F)F)cc3)nc2C)ccc1OCC(=O)O	Efficacy	'='	155.0	%				UO_0000187					False	CHEMBL1115674	Agonist activity at human PPARdelta ligand binding domain by FRET assay relative to GW-501516	B	BAO_0000357	single protein format	Homo sapiens	None	None	None	None	CHEMBL3979	Peroxisome proliferator-activated receptor delta	Homo sapiens	SINGLE PROTEIN	CHEMBL1153748	1	Scientific Literature	J. Med. Chem.	2010	None
CHEMBL205725		0	482.55	1	6.66	10	CCCc1cc(Oc2ccc(F)cc2)ccc1OCCCOc1ccc(OC(C)(C)C(=O)O)cc1	EC50	'='	106.0	nM	6.97			UO_0000065	14.45	0.27	0.31	9.40	False	CHEMBL867228	Binding affinity to human PPAR delta	B	BAO_0000357	single protein format	Homo sapiens	None	None	None	None	CHEMBL3979	Peroxisome proliferator-activated receptor delta	Homo sapiens	SINGLE PROTEIN	CHEMBL1139027	1	Scientific Literature	Bioorg. Med. Chem. Lett.	2006	None
CHEMBL1079983		0	546.52	2	6.13	38c	COc1ccc(-c2nc(COc3ccc(OCC(=O)O)c(C)c3)sc2-c2ccc(OC(F)(F)F)cc2)cn1	EC50	'='	17.0	nM	7.77			UO_0000065	14.22	0.28	1.64	7.77	False	CHEMBL1114856	Agonist activity at human PPARdelta ligand binding domain expressed in human 293T cells co-transfected with Gal4-DBD by luciferase transactivation assay	B	BAO_0000219	cell-based format	Homo sapiens	None	None	293T	None	CHEMBL3979	Peroxisome proliferator-activated receptor delta	Homo sapiens	SINGLE PROTEIN	CHEMBL1153748	1	Scientific Literature	J. Med. Chem.	2010	None
CHEMBL1079382		0	550.02	2	8.08	40s	COc1ccc(-c2nc(CSc3ccc(CC(=O)O)cc3Cl)sc2-c2ccc(C(F)(F)F)cc2)cc1	EC50	'='	62.0	nM	7.21			UO_0000065	13.10	0.27	-0.87	12.13	False	CHEMBL1114856	Agonist activity at human PPARdelta ligand binding domain expressed in human 293T cells co-transfected with Gal4-DBD by luciferase transactivation assay	B	BAO_0000219	cell-based format	Homo sapiens	None	None	293T	None	CHEMBL3979	Peroxisome proliferator-activated receptor delta	Homo sapiens	SINGLE PROTEIN	CHEMBL1153748	1	Scientific Literature	J. Med. Chem.	2010	None
CHEMBL1080032		0	565.57	2	7.70	40k	COc1ccc(-c2nc(COc3ccc(OCC(=O)O)c4ccccc34)sc2-c2ccc(C(F)(F)F)cc2)cc1	Efficacy	'='	26.0	%				UO_0000187					False	CHEMBL1115672	Agonist activity at human PPARdelta ligand binding domain expressed in human 293T cells co-transfected with Gal4-DBD by luciferase transactivation assay relative to GW-501516	B	BAO_0000219	cell-based format	Homo sapiens	None	None	293T	None	CHEMBL3979	Peroxisome proliferator-activated receptor delta	Homo sapiens	SINGLE PROTEIN	CHEMBL1153748	1	Scientific Literature	J. Med. Chem.	2010	None
CHEMBL214719		0	527.54	2	7.72	15	O=C(O)Cc1ccc(COc2cccc(-c3c(Cc4ccccc4)cnc4c(C(F)(F)F)cccc34)c2)cc1	EC50	'='	627.0	nM	6.20			UO_0000065					False	CHEMBL907206	Agonist activity at human PPAR delta by GAL4 transactivation assay	F	BAO_0000019	assay format	Homo sapiens	None	None	None	None	CHEMBL3979	Peroxisome proliferator-activated receptor delta	Homo sapiens	SINGLE PROTEIN	CHEMBL1137409	1	Scientific Literature	J. Med. Chem.	2006	None
CHEMBL234666		0	506.52	2	6.67	28d	O=C(O)COc1ccc(SCc2ccc(F)cc2OCc2ccc(C(F)(F)F)cc2)c2c1CCC2	IC50	'='	62.0	nM	7.21			UO_0000065	14.23	0.28	0.54	12.93	False	CHEMBL896362	Displacement of [3H]2-(4-(3-(4-acetyl-3-hydroxy-2 propyl-phenoxy)propoxy)phenoxy)acetic acid from human PPARdelta after 30 mins by SPA assay	B	BAO_0000357	single protein format	Homo sapiens	None	None	None	None	CHEMBL3979	Peroxisome proliferator-activated receptor delta	Homo sapiens	SINGLE PROTEIN	CHEMBL1148881	1	Scientific Literature	Bioorg. Med. Chem. Lett.	2007	None
CHEMBL234170		0	413.88	1	5.72	10j	Cc1cc2c(CC(=O)O)csc2cc1OCc1cc(-c2ccc(Cl)cc2)on1	IC50	'='	37.0	nM	7.43			UO_0000065	17.96	0.36	1.71	10.24	False	CHEMBL896466	Displacement of [3H]2-(4-(3-(4-acetyl-3-hydroxy-2 propyl-phenoxy)propoxy)phenoxy)acetic acid from human PPARdelta after 30 mins by SPA	B	BAO_0000357	single protein format	Homo sapiens	None	None	None	None	CHEMBL3979	Peroxisome proliferator-activated receptor delta	Homo sapiens	SINGLE PROTEIN	CHEMBL1149526	1	Scientific Literature	Bioorg. Med. Chem. Lett.	2007	None
CHEMBL393373		0	441.40	1	6.12	16f	O=C(O)Cn1ccc2cc(OCc3ccc(Oc4ccc(C(F)(F)F)cc4)cc3)ccc21	EC50	'='	2810.0	nM	5.55			UO_0000065					False	CHEMBL896469	Agonist activity at human PPARdelta in HepG2 cells by GAL4-luciferase reporter gene assay	F	BAO_0000219	cell-based format	Homo sapiens	None	None	HepG2	None	CHEMBL3979	Peroxisome proliferator-activated receptor delta	Homo sapiens	SINGLE PROTEIN	CHEMBL1149526	1	Scientific Literature	Bioorg. Med. Chem. Lett.	2007	CHEMBL3307718
CHEMBL231688		0	455.43	1	5.90	16d	O=C(O)Cn1ccc2cc(OCc3ccccc3COc3ccc(C(F)(F)F)cc3)ccc21	EC50	'='	3080.0	nM	5.51			UO_0000065					False	CHEMBL896469	Agonist activity at human PPARdelta in HepG2 cells by GAL4-luciferase reporter gene assay	F	BAO_0000219	cell-based format	Homo sapiens	None	None	HepG2	None	CHEMBL3979	Peroxisome proliferator-activated receptor delta	Homo sapiens	SINGLE PROTEIN	CHEMBL1149526	1	Scientific Literature	Bioorg. Med. Chem. Lett.	2007	CHEMBL3307718
CHEMBL234588		0	472.48	1	6.71	10p	O=C(O)Cc1csc2cc(OCc3cccc(COc4ccc(C(F)(F)F)cc4)c3)ccc12	EC50	'='	166.0	nM	6.78			UO_0000065					False	CHEMBL896469	Agonist activity at human PPARdelta in HepG2 cells by GAL4-luciferase reporter gene assay	F	BAO_0000219	cell-based format	Homo sapiens	None	None	HepG2	None	CHEMBL3979	Peroxisome proliferator-activated receptor delta	Homo sapiens	SINGLE PROTEIN	CHEMBL1149526	1	Scientific Literature	Bioorg. Med. Chem. Lett.	2007	CHEMBL3307718
CHEMBL234381		0	434.30	1	6.07	10k	O=C(O)Cc1csc2cc(OCc3cc(-c4ccc(Cl)cc4)on3)cc(Cl)c12	EC50	'='	6360.0	nM	5.20			UO_0000065					False	CHEMBL896469	Agonist activity at human PPARdelta in HepG2 cells by GAL4-luciferase reporter gene assay	F	BAO_0000219	cell-based format	Homo sapiens	None	None	HepG2	None	CHEMBL3979	Peroxisome proliferator-activated receptor delta	Homo sapiens	SINGLE PROTEIN	CHEMBL1149526	1	Scientific Literature	Bioorg. Med. Chem. Lett.	2007	CHEMBL3307718
CHEMBL234168		0	417.34	1	5.31	10f	O=C(O)Cc1coc2cc(OCc3cc(-c4ccc(C(F)(F)F)cc4)on3)ccc12	EC50	'='	1610.0	nM	5.79			UO_0000065					False	CHEMBL896469	Agonist activity at human PPARdelta in HepG2 cells by GAL4-luciferase reporter gene assay	F	BAO_0000219	cell-based format	Homo sapiens	None	None	HepG2	None	CHEMBL3979	Peroxisome proliferator-activated receptor delta	Homo sapiens	SINGLE PROTEIN	CHEMBL1149526	1	Scientific Literature	Bioorg. Med. Chem. Lett.	2007	CHEMBL3307718
CHEMBL361166		0	432.94	1	5.87	31	CC[C@]1(C(=O)O)CCc2ccc(OCCCOc3ccc(C(C)C)cc3Cl)cc2O1	IC50	'>'	15000.0	nM				UO_0000065					False	CHEMBL828474	In vitro binding affinity against human PPARdelta	B	BAO_0000357	single protein format	Homo sapiens	None	None	None	None	CHEMBL3979	Peroxisome proliferator-activated receptor delta	Homo sapiens	SINGLE PROTEIN	CHEMBL1140266	1	Scientific Literature	Bioorg. Med. Chem. Lett.	2005	None
CHEMBL247705		0	446.57	1	5.79	14	O=C(O)CCc1ccc(OCCCN(Cc2ccccc2)c2nc3ccccc3s2)cc1	EC50	'='	2550.0	nM	5.59			UO_0000065					False	CHEMBL888182	Agonist activity at human PPARdelta receptor expressed in HEK293 cells by GAL4 transactivation assay	F	BAO_0000219	cell-based format	Homo sapiens	None	None	HEK293	None	CHEMBL3979	Peroxisome proliferator-activated receptor delta	Homo sapiens	SINGLE PROTEIN	CHEMBL1140005	1	Scientific Literature	Bioorg. Med. Chem. Lett.	2007	CHEMBL3307715
CHEMBL391478		0	496.93	1	7.00	16	Cc1cc(SCc2ccc(OCc3ccc(C(F)(F)F)cc3)cc2)c(Cl)cc1OCC(=O)O	IC50	'='	20.0	nM	7.70			UO_0000065	15.49	0.32	0.70	13.81	True	CHEMBL896362	Displacement of [3H]2-(4-(3-(4-acetyl-3-hydroxy-2 propyl-phenoxy)propoxy)phenoxy)acetic acid from human PPARdelta after 30 mins by SPA assay	B	BAO_0000357	single protein format	Homo sapiens	None	None	None	None	CHEMBL3979	Peroxisome proliferator-activated receptor delta	Homo sapiens	SINGLE PROTEIN	CHEMBL1148881	1	Scientific Literature	Bioorg. Med. Chem. Lett.	2007	None
CHEMBL1096557		0	787.12	3	9.80	4, (TTA-PG)	CCCCCCCCCCCCCCSCC(=O)OC[C@H](COP(=O)(O)OCC(O)CO)OC(=O)CSCCCCCCCCCCCCCC	Activity						Active						False	CHEMBL1116258	Activation of PPARdelta expressed in human MCF7 cells at 30 uM by luciferase reporter gene assay	B	BAO_0000219	cell-based format	None	None	None	MCF7	None	CHEMBL3979	Peroxisome proliferator-activated receptor delta	Homo sapiens	SINGLE PROTEIN	CHEMBL1157013	1	Scientific Literature	Bioorg. Med. Chem. Lett.	2010	CHEMBL3308403
CHEMBL50259		0	435.50	1	5.35	14	O=C1NC(=O)C(c2ccc(OCCCOc3ccc(Oc4ccccc4)cc3)cc2)S1	IC50	'>'	50000.0	nM				UO_0000065					False	CHEMBL760265	In vitro binding affinity against human PPAR delta (peroxisome proliferator-activated delta receptor)	B	BAO_0000357	single protein format	None	None	None	None	None	CHEMBL3979	Peroxisome proliferator-activated receptor delta	Homo sapiens	SINGLE PROTEIN	CHEMBL1136397	1	Scientific Literature	Bioorg. Med. Chem. Lett.	2003	None
CHEMBL207957		0	484.55	1	6.39	25	COc1ccc(-c2ccc(COc3ccc(OCC(=O)O)c(C)c3)cc2-c2ccc(OC)cc2)cc1	EC50	'>'	10000.0	nM				UO_0000065					False	CHEMBL853178	Effect on human PPARdelta transactivation in 293T cells	F	BAO_0000219	cell-based format	Homo sapiens	None	None	293T	None	CHEMBL3979	Peroxisome proliferator-activated receptor delta	Homo sapiens	SINGLE PROTEIN	CHEMBL1147714	1	Scientific Literature	Bioorg. Med. Chem. Lett.	2006	None
CHEMBL207569		0	574.52	2	8.88	4	CC(C)(Oc1ccc(OCc2cc(-c3ccc(C(F)(F)F)cc3)cc(-c3ccc(C(F)(F)F)cc3)c2)cc1)C(=O)O	Efficacy	'='	94.0	%				UO_0000187					False	CHEMBL853179	Effect on human PPARdelta transactivation in 293T cells relative to GW-501516	F	BAO_0000219	cell-based format	Homo sapiens	None	None	293T	None	CHEMBL3979	Peroxisome proliferator-activated receptor delta	Homo sapiens	SINGLE PROTEIN	CHEMBL1147714	1	Scientific Literature	Bioorg. Med. Chem. Lett.	2006	None
CHEMBL208567		0	462.43	0	4.64	18	CCCc1c(OCCCn2nnc3cc(CC(=O)O)ccc32)ccc2c(C(F)(F)F)noc12	IC50	'='	79.0	nM	7.10			UO_0000065	15.36	0.29	2.46	6.88	False	CHEMBL870176	Inhibition of PPAR delta	B	BAO_0000357	single protein format	Homo sapiens	None	None	None	None	CHEMBL3979	Peroxisome proliferator-activated receptor delta	Homo sapiens	SINGLE PROTEIN	CHEMBL1148661	1	Scientific Literature	Bioorg. Med. Chem. Lett.	2006	None
CHEMBL207188		0	451.45	0	4.73	28	CCCc1c(OCCCN(C)c2ccc(CC(=O)O)cn2)ccc2c(C(F)(F)F)noc12	Activity	'<'	10.0	%				UO_0000187					False	CHEMBL870182	Activity at PPAR delta at 15 uM	B	BAO_0000357	single protein format	Homo sapiens	None	None	None	None	CHEMBL3979	Peroxisome proliferator-activated receptor delta	Homo sapiens	SINGLE PROTEIN	CHEMBL1148661	1	Scientific Literature	Bioorg. Med. Chem. Lett.	2006	None
CHEMBL201036		0	521.61	2	6.91	10j	CCCc1c(OCCCOc2cccc3c2ccn3CC(=O)O)ccc2cc(C(=O)c3ccccc3)ccc12	IC50	'='	5377.0	nM	5.27			UO_0000065	10.10	0.18	-1.64	6.78	True	CHEMBL858179	Displacement of [3H]L-783483 from human PPAR delta by SPA assay	B	BAO_0000357	single protein format	Homo sapiens	None	None	None	None	CHEMBL3979	Peroxisome proliferator-activated receptor delta	Homo sapiens	SINGLE PROTEIN	CHEMBL1149440	1	Scientific Literature	J. Med. Chem.	2006	None
CHEMBL380837		0	474.91	1	6.36	14	CC(C)(Oc1cccc(OCCCOc2ccc(Oc3ccc(F)cc3)cc2Cl)c1)C(=O)O	EC50	'='	2230.0	nM	5.65			UO_0000065	11.90	0.23	-0.71	7.61	False	CHEMBL867228	Binding affinity to human PPAR delta	B	BAO_0000357	single protein format	Homo sapiens	None	None	None	None	CHEMBL3979	Peroxisome proliferator-activated receptor delta	Homo sapiens	SINGLE PROTEIN	CHEMBL1139027	1	Scientific Literature	Bioorg. Med. Chem. Lett.	2006	None
CHEMBL206059		0	458.91	1	6.38	17	CC(Cc1ccc(OCCCOc2ccc(Oc3ccc(F)cc3)cc2Cl)cc1)C(=O)O	IC50	'='	4070.0	nM	5.39			UO_0000065	11.75	0.23	-0.99	8.29	False	CHEMBL867228	Binding affinity to human PPAR delta	B	BAO_0000357	single protein format	Homo sapiens	None	None	None	None	CHEMBL3979	Peroxisome proliferator-activated receptor delta	Homo sapiens	SINGLE PROTEIN	CHEMBL1139027	1	Scientific Literature	Bioorg. Med. Chem. Lett.	2006	None
CHEMBL234906		0	508.64	2	7.27	6n	Cc1ccc(-c2ccc(C(C#Cc3ccccc3)/C=C\COc3ccc(OCC(=O)O)c(C)c3)cc2)s1	%max	'='	214.0	%				UO_0000187					False	CHEMBL896659	Agonist activity at human PPARdelta by transactivation assay relative to carbacyclin	F	BAO_0000019	assay format	Homo sapiens	None	None	None	None	CHEMBL3979	Peroxisome proliferator-activated receptor delta	Homo sapiens	SINGLE PROTEIN	CHEMBL1149551	1	Scientific Literature	Bioorg. Med. Chem. Lett.	2007	None
CHEMBL234907		0	486.59	1	6.65	6o	Cc1cc2cc(C(C#Cc3ccc(C)s3)/C=C\COc3ccc(OCC(=O)O)c(C)c3)ccc2o1	%max	'='	230.0	%				UO_0000187					False	CHEMBL896659	Agonist activity at human PPARdelta by transactivation assay relative to carbacyclin	F	BAO_0000019	assay format	Homo sapiens	None	None	None	None	CHEMBL3979	Peroxisome proliferator-activated receptor delta	Homo sapiens	SINGLE PROTEIN	CHEMBL1149551	1	Scientific Literature	Bioorg. Med. Chem. Lett.	2007	None
CHEMBL393988		0	495.37	0	4.84	6l	Cc1cc(OC/C=C\C(C#CCn2cccn2)c2ccc(Br)cc2)ccc1OCC(=O)O	%max	'>'	131.0	%				UO_0000187					False	CHEMBL896659	Agonist activity at human PPARdelta by transactivation assay relative to carbacyclin	F	BAO_0000019	assay format	Homo sapiens	None	None	None	None	CHEMBL3979	Peroxisome proliferator-activated receptor delta	Homo sapiens	SINGLE PROTEIN	CHEMBL1149551	1	Scientific Literature	Bioorg. Med. Chem. Lett.	2007	None
CHEMBL234903		0	559.38	2	7.01	6f	Cc1cc(OC/C=C\C(C#Cc2ccc(C(F)(F)F)cc2)c2ccc(Br)cc2)ccc1OCC(=O)O	%max	'='	185.0	%				UO_0000187					False	CHEMBL896659	Agonist activity at human PPARdelta by transactivation assay relative to carbacyclin	F	BAO_0000019	assay format	Homo sapiens	None	None	None	None	CHEMBL3979	Peroxisome proliferator-activated receptor delta	Homo sapiens	SINGLE PROTEIN	CHEMBL1149551	1	Scientific Literature	Bioorg. Med. Chem. Lett.	2007	None
CHEMBL198929		0	500.48	2	5.16	27	CCCc1c(OCCCOc2ccc3c(ccn3Cc3nn[nH]n3)c2)ccc2c(C(F)(F)F)noc12	EC50	'='	370.0	nM	6.43			UO_0000065					False	CHEMBL861062	Functional activity at human PPAR delta in Huh7 cells by transactivation assay	F	BAO_0000219	cell-based format	Homo sapiens	None	None	Huh-7	None	CHEMBL3979	Peroxisome proliferator-activated receptor delta	Homo sapiens	SINGLE PROTEIN	CHEMBL1140430	1	Scientific Literature	J. Med. Chem.	2005	CHEMBL3307515
CHEMBL383313		0	562.47	2	7.20	24	Cc1cc(OCc2cc(-c3ccc(C(F)(F)F)cc3)nc(-c3ccc(C(F)(F)F)cc3)n2)ccc1OCC(=O)O	Efficacy	'='	90.0	%				UO_0000187					False	CHEMBL853179	Effect on human PPARdelta transactivation in 293T cells relative to GW-501516	F	BAO_0000219	cell-based format	Homo sapiens	None	None	293T	None	CHEMBL3979	Peroxisome proliferator-activated receptor delta	Homo sapiens	SINGLE PROTEIN	CHEMBL1147714	1	Scientific Literature	Bioorg. Med. Chem. Lett.	2006	None
CHEMBL309778		0	418.40	0	4.01	1m	CC(C)OC(Cc1ccc(OCc2noc(-c3cc(F)cc(F)c3)n2)cc1)C(=O)O	EC50	'='	160.0	nM	6.80			UO_0000065					True	CHEMBL760304	Agonist activity against human PPAR delta receptor in CV-1 cell was determined	F	BAO_0000219	cell-based format	None	None	None	CV-1	None	CHEMBL3979	Peroxisome proliferator-activated receptor delta	Homo sapiens	SINGLE PROTEIN	CHEMBL1133944	1	Scientific Literature	Bioorg. Med. Chem. Lett.	2001	CHEMBL3308033
CHEMBL121	ROSIGLITAZONE	4	357.44	0	2.49	Rosiglitazone	CN(CCOc1ccc(CC2SC(=O)NC2=O)cc1)c1ccccn1	Max	'='	7.0	%				UO_0000187					True	CHEMBL824647	Fold activation relative to maximum activation obtained with carbacyclin	F	BAO_0000019	assay format	Homo sapiens	None	None	None	None	CHEMBL3979	Peroxisome proliferator-activated receptor delta	Homo sapiens	SINGLE PROTEIN	CHEMBL1135600	1	Scientific Literature	J. Med. Chem.	2002	None
CHEMBL121	ROSIGLITAZONE	4	357.44	0	2.49	rosiglitazone	CN(CCOc1ccc(CC2SC(=O)NC2=O)cc1)c1ccccn1	Ki	'>'	33300.0	nM				UO_0000065					False	CHEMBL759301	In vitro binding affinity towards human peroxisome proliferator activated receptor delta (PPAR delta)	B	BAO_0000357	single protein format	None	None	None	None	None	CHEMBL3979	Peroxisome proliferator-activated receptor delta	Homo sapiens	SINGLE PROTEIN	CHEMBL1136629	1	Scientific Literature	Bioorg. Med. Chem. Lett.	2003	None
CHEMBL20125		0	580.79	2	8.75	6b	CC(C)c1ccc(NC(=O)N(CCc2ccc(SC(C)(C)C(=O)O)cc2)CCc2ccc(-c3ccccc3)cc2)cc1	EC50	'>'	10000.0	nM				UO_0000065					False	CHEMBL759725	In vitro transcriptional activation in CV-1 cells expressing human Gal4-PPAR delta ligand binding domain	B	BAO_0000219	cell-based format	Homo sapiens	None	None	CV-1	None	CHEMBL3979	Peroxisome proliferator-activated receptor delta	Homo sapiens	SINGLE PROTEIN	CHEMBL1134264	1	Scientific Literature	Bioorg. Med. Chem. Lett.	2001	CHEMBL3308033
CHEMBL331557		0	409.40	0	4.30	23	COc1ccc(CC(C)(C)C(=O)O)cc1C(=O)NCc1ccc(C(F)(F)F)cc1	IA						Not Active						False	CHEMBL759397	Agonist activity on Gal4 chimeric human Peroxisome proliferator activated receptor delta expressed in CHO-K1 cells	F	BAO_0000219	cell-based format	None	None	None	CHO-K1	None	CHEMBL3979	Peroxisome proliferator-activated receptor delta	Homo sapiens	SINGLE PROTEIN	CHEMBL1145047	1	Scientific Literature	J. Med. Chem.	2003	CHEMBL3307512
CHEMBL118977		0	473.45	0	4.72	17	COc1ccc(CC(Oc2ccccc2)C(=O)O)cc1C(=O)NCc1ccc(C(F)(F)F)cc1	IA						Not Active						False	CHEMBL759397	Agonist activity on Gal4 chimeric human Peroxisome proliferator activated receptor delta expressed in CHO-K1 cells	F	BAO_0000219	cell-based format	None	None	None	CHO-K1	None	CHEMBL3979	Peroxisome proliferator-activated receptor delta	Homo sapiens	SINGLE PROTEIN	CHEMBL1145047	1	Scientific Literature	J. Med. Chem.	2003	CHEMBL3307512
CHEMBL202140		0	489.54	1	5.90	10f	CCCc1cc(C(=O)c2ccc(F)cc2)ccc1OCCCOc1ccc2ccn(CC(=O)O)c2c1	IC50	'='	7616.0	nM	5.12			UO_0000065	10.46	0.19	-0.78	6.58	True	CHEMBL858179	Displacement of [3H]L-783483 from human PPAR delta by SPA assay	B	BAO_0000357	single protein format	Homo sapiens	None	None	None	None	CHEMBL3979	Peroxisome proliferator-activated receptor delta	Homo sapiens	SINGLE PROTEIN	CHEMBL1149440	1	Scientific Literature	J. Med. Chem.	2006	None
CHEMBL326273		0	462.54	1	6.06	7	CCCc1cc(Oc2ccccc2)ccc1OCCCOc1ccc2c(c1)OC(C(=O)O)CC2	IC50	'='	170.0	nM	6.77			UO_0000065	14.64	0.27	0.71	9.12	False	CHEMBL760850	In vitro binding affinity for human Peroxisome proliferator activated receptor gamma using scintillation proximity assay (SPA)	B	BAO_0000357	single protein format	Homo sapiens	None	None	None	None	CHEMBL3979	Peroxisome proliferator-activated receptor delta	Homo sapiens	SINGLE PROTEIN	CHEMBL1149176	1	Scientific Literature	J. Med. Chem.	2004	None
CHEMBL1783064		0	487.04	1	7.05	41	CC(C)C1=CC(C)(C)Oc2cc(OCCCOc3ccc(CC(C)(C)C(=O)O)cc3)c(Cl)cc21	IC50						Not Active						False	CHEMBL867228	Binding affinity to human PPAR delta	B	BAO_0000357	single protein format	Homo sapiens	None	None	None	None	CHEMBL3979	Peroxisome proliferator-activated receptor delta	Homo sapiens	SINGLE PROTEIN	CHEMBL1139027	1	Scientific Literature	Bioorg. Med. Chem. Lett.	2006	None
CHEMBL198529		0	484.55	1	6.33	29	CCCc1c(OCCCOc2ccc3c(ccn3CC(=O)O)c2)ccc2c(-c3ccccc3)noc12	EC50	'='	80.0	nM	7.10			UO_0000065					False	CHEMBL861062	Functional activity at human PPAR delta in Huh7 cells by transactivation assay	F	BAO_0000219	cell-based format	Homo sapiens	None	None	Huh-7	None	CHEMBL3979	Peroxisome proliferator-activated receptor delta	Homo sapiens	SINGLE PROTEIN	CHEMBL1140430	1	Scientific Literature	J. Med. Chem.	2005	CHEMBL3307515
CHEMBL264374	BEZAFIBRATE	4	361.83	0	3.55	61	CC(C)(Oc1ccc(CCNC(=O)c2ccc(Cl)cc2)cc1)C(=O)O	EC50	'>'	143000.0	nM		Outside typical range		UO_0000065					False	CHEMBL759387	Agonist activity on Gal4 chimeric human Peroxisome proliferator activated receptor delta expressed in CHO-K1 cells	F	BAO_0000219	cell-based format	Homo sapiens	None	None	CHO-K1	None	CHEMBL3979	Peroxisome proliferator-activated receptor delta	Homo sapiens	SINGLE PROTEIN	CHEMBL1145047	1	Scientific Literature	J. Med. Chem.	2003	CHEMBL3307512
CHEMBL149438		0	443.59	0	4.45	17	CCCn1c(CCCc2ccc(OC(C)(C)C(=O)O)cc2)nn(CC2CCCCC2)c1=O	IC50	'='	880.0	nM	6.06			UO_0000065	13.65	0.26	1.61	7.01	True	CHEMBL759297	Inhibitory activity of compound against the binding of human Peroxisome proliferator activated receptor delta was determined	B	BAO_0000357	single protein format	Homo sapiens	None	None	None	None	CHEMBL3979	Peroxisome proliferator-activated receptor delta	Homo sapiens	SINGLE PROTEIN	CHEMBL1145902	1	Scientific Literature	J. Med. Chem.	2003	None
CHEMBL402161		0	475.63	1	5.75	rac-10f	CCC(Cc1ccc(OC)c(CNC(=O)c2ccc(C34CC5CC(CC(C5)C3)C4)cc2)c1)C(=O)O	EC50	'='	1100.0	nM	5.96			UO_0000065					False	CHEMBL931807	Agonist activity at human recombinant PPARdelta in HEK293 cells by GAL4 transactivation assay	F	BAO_0000219	cell-based format	Homo sapiens	None	None	HEK293	None	CHEMBL3979	Peroxisome proliferator-activated receptor delta	Homo sapiens	SINGLE PROTEIN	CHEMBL1143130	1	Scientific Literature	Bioorg. Med. Chem. Lett.	2008	CHEMBL3307715
CHEMBL167430		0	482.37	1	5.67	3r	CCO[C@@H](Cc1ccc(OCCn2c3ccccc3c3cc(Br)ccc32)cc1)C(=O)O	Max	'='	2.0	%				UO_0000187					False	CHEMBL824647	Fold activation relative to maximum activation obtained with carbacyclin	F	BAO_0000019	assay format	Homo sapiens	None	None	None	None	CHEMBL3979	Peroxisome proliferator-activated receptor delta	Homo sapiens	SINGLE PROTEIN	CHEMBL1135600	1	Scientific Literature	J. Med. Chem.	2002	None
CHEMBL87307		0	560.28	2	6.75	18	CCO[C@@H](Cc1ccc(OCC=C(c2ccc(Br)cc2)c2ccc(Br)cc2)cc1)C(=O)O	EC50	'='	400.0	nM	6.40			UO_0000065	11.42	0.27	-0.35	11.47	True	CHEMBL762591	In vitro activation of human peroxisome proliferator activated receptor delta (PPAR delta)	B	BAO_0000357	single protein format	None	None	None	None	None	CHEMBL3979	Peroxisome proliferator-activated receptor delta	Homo sapiens	SINGLE PROTEIN	CHEMBL1136267	1	Scientific Literature	Bioorg. Med. Chem. Lett.	2003	None
CHEMBL80905		0	466.41	0	4.63	1j	CC(C)OC(Cc1ccc(OCc2noc(-c3ccc(OC(F)(F)F)cc3)n2)cc1)C(=O)O	EC50	'='	7900.0	nM	5.10			UO_0000065					True	CHEMBL760304	Agonist activity against human PPAR delta receptor in CV-1 cell was determined	F	BAO_0000219	cell-based format	None	None	None	CV-1	None	CHEMBL3979	Peroxisome proliferator-activated receptor delta	Homo sapiens	SINGLE PROTEIN	CHEMBL1133944	1	Scientific Literature	Bioorg. Med. Chem. Lett.	2001	CHEMBL3308033
CHEMBL230605		0	506.54	2	6.23	8	Cc1cc(SCC(COc2ccc(C(F)(F)F)cc2)OCc2ccccc2)ccc1OCC(=O)O	EC50	'='	60.0	nM	7.22			UO_0000065					False	CHEMBL889272	Agonist activity at human PPARdelta receptor by cell based transactivation assay	F	BAO_0000219	cell-based format	Homo sapiens	None	None	None	None	CHEMBL3979	Peroxisome proliferator-activated receptor delta	Homo sapiens	SINGLE PROTEIN	CHEMBL1145374	1	Scientific Literature	Bioorg. Med. Chem. Lett.	2007	None
CHEMBL231528		0	458.50	1	5.30	12	CCOCC(COc1ccc(C(F)(F)F)cc1)CSc1ccc(OCC(=O)O)c(C)c1	EC50	'='	4.6	nM	8.34			UO_0000065					False	CHEMBL889272	Agonist activity at human PPARdelta receptor by cell based transactivation assay	F	BAO_0000219	cell-based format	Homo sapiens	None	None	None	None	CHEMBL3979	Peroxisome proliferator-activated receptor delta	Homo sapiens	SINGLE PROTEIN	CHEMBL1145374	1	Scientific Literature	Bioorg. Med. Chem. Lett.	2007	None
CHEMBL231428		0	460.47	0	4.64	7S	COCO[C@@H](COc1ccc(C(F)(F)F)cc1)CSc1ccc(OCC(=O)O)c(C)c1	Efficacy	'='	77.0	%				UO_0000187					False	CHEMBL889273	Efficacy at human PPARdelta receptor by cell based transactivation assay	B	BAO_0000219	cell-based format	Homo sapiens	None	None	None	None	CHEMBL3979	Peroxisome proliferator-activated receptor delta	Homo sapiens	SINGLE PROTEIN	CHEMBL1145374	1	Scientific Literature	Bioorg. Med. Chem. Lett.	2007	None
CHEMBL263029		0	503.60	2	6.93	21	CCCc1c(OCCCCOc2ccc(OC(C)(C)C(=O)O)cc2)ccc2c(-c3ccccc3)noc12	EC50	'='	172.0	nM	6.76			UO_0000065					False	CHEMBL762050	Agonistic activity was determined in COS1 cells transfected with GAL 4-PPAR delta receptor	F	BAO_0000219	cell-based format	None	None	None	COS-1	None	CHEMBL3979	Peroxisome proliferator-activated receptor delta	Homo sapiens	SINGLE PROTEIN	CHEMBL1136629	1	Scientific Literature	Bioorg. Med. Chem. Lett.	2003	CHEMBL3308351
CHEMBL116920		0	454.56	0	4.91	6	COC(=O)C(Cc1ccc(OCCOc2ccc3c(c2)C(C)(C)CCC3(C)C)cc1)C(=O)O	EC50						Not Active						False	CHEMBL760296	In vitro transcription activation on human peroxisome proliferator activated receptor-delta (PPAR delta); Inactive	B	BAO_0000357	single protein format	None	None	None	None	None	CHEMBL3979	Peroxisome proliferator-activated receptor delta	Homo sapiens	SINGLE PROTEIN	CHEMBL1147472	1	Scientific Literature	Bioorg. Med. Chem. Lett.	2004	None
CHEMBL270961		0	389.45	0	3.84	14c	COc1ccc(-c2nc(CCCC[C@H]3CO[C@@](C)(C(=O)O)OC3)c(C)o2)cc1	Activity	'='	20.0	%				UO_0000187					False	CHEMBL929853	Agonist activity at human PPARdelta expressed in CV1 cells at 10 uM by transactivation assay	F	BAO_0000219	cell-based format	Homo sapiens	None	None	CV-1	None	CHEMBL3979	Peroxisome proliferator-activated receptor delta	Homo sapiens	SINGLE PROTEIN	CHEMBL1143171	1	Scientific Literature	Bioorg. Med. Chem.	2008	CHEMBL3308033
CHEMBL253520		0	537.51	2	5.01	16	Cc1nc(-c2ccc(C(F)(F)F)cc2)sc1C(=O)NCc1ccc(CNS(=O)(=O)C(F)(F)F)cc1	EC50	'>'	10000.0	nM				UO_0000065					False	CHEMBL927781	Agonist activity at human PPARdelta assessed as receptor activation by cell based assay	F	BAO_0000219	cell-based format	Homo sapiens	None	None	None	None	CHEMBL3979	Peroxisome proliferator-activated receptor delta	Homo sapiens	SINGLE PROTEIN	CHEMBL1140804	1	Scientific Literature	Bioorg. Med. Chem. Lett.	2008	None
CHEMBL391068		0	383.79	0	4.95	10e	O=C(O)Cc1coc2cc(OCc3cc(-c4ccc(Cl)cc4)on3)ccc12	EC50	'='	323.0	nM	6.49			UO_0000065					False	CHEMBL896469	Agonist activity at human PPARdelta in HepG2 cells by GAL4-luciferase reporter gene assay	F	BAO_0000219	cell-based format	Homo sapiens	None	None	HepG2	None	CHEMBL3979	Peroxisome proliferator-activated receptor delta	Homo sapiens	SINGLE PROTEIN	CHEMBL1149526	1	Scientific Literature	Bioorg. Med. Chem. Lett.	2007	CHEMBL3307718
CHEMBL1173376		0	494.66	1	6.07	14	CCCCC(Sc1nc(OCCc2ccc(C)cc2)cc(OCCc2ccc(C)cc2)n1)C(=O)O	Activity						Not Active						False	CHEMBL1177257	Agonist activity at human PPARdelta-LBD expressed in COS7 cells co-transfected with Gal4 at 10 uM by luciferase based transactivation assay	F	BAO_0000219	cell-based format	Homo sapiens	None	None	COS-7	None	CHEMBL3979	Peroxisome proliferator-activated receptor delta	Homo sapiens	SINGLE PROTEIN	CHEMBL1177708	1	Scientific Literature	J. Med. Chem.	2010	CHEMBL3307648
CHEMBL278590	GSK-9578	0	492.63	1	6.97	GSK-9578	CCCCCCCN(CCc1ccc(SC(C)(C)C(=O)O)cc1)C(=O)Nc1ccc(F)cc1F	EC50	'='	150.0	nM	6.82			UO_0000065					False	CHEMBL944030	Agonist activity at PPARdelta expressed in HEK293 cells by GAL4 transactivation assay	F	BAO_0000219	cell-based format	None	None	None	HEK293	None	CHEMBL3979	Peroxisome proliferator-activated receptor delta	Homo sapiens	SINGLE PROTEIN	CHEMBL1141364	1	Scientific Literature	Bioorg. Med. Chem. Lett.	2007	CHEMBL3307715
CHEMBL234169		0	497.95	1	7.21	10h	Cc1nc(-c2ccc(C(F)(F)F)cc2)sc1COc1cc(Cl)c2c(CC(=O)O)csc2c1	EC50	'='	227.0	nM	6.64			UO_0000065					False	CHEMBL896469	Agonist activity at human PPARdelta in HepG2 cells by GAL4-luciferase reporter gene assay	F	BAO_0000219	cell-based format	Homo sapiens	None	None	HepG2	None	CHEMBL3979	Peroxisome proliferator-activated receptor delta	Homo sapiens	SINGLE PROTEIN	CHEMBL1149526	1	Scientific Literature	Bioorg. Med. Chem. Lett.	2007	CHEMBL3307718
CHEMBL233978		0	399.86	1	5.42	10b	O=C(O)Cc1csc2cc(OCc3cc(-c4ccc(Cl)cc4)on3)ccc12	EC50	'='	226.0	nM	6.65			UO_0000065					False	CHEMBL896469	Agonist activity at human PPARdelta in HepG2 cells by GAL4-luciferase reporter gene assay	F	BAO_0000219	cell-based format	Homo sapiens	None	None	HepG2	None	CHEMBL3979	Peroxisome proliferator-activated receptor delta	Homo sapiens	SINGLE PROTEIN	CHEMBL1149526	1	Scientific Literature	Bioorg. Med. Chem. Lett.	2007	CHEMBL3307718
CHEMBL345721		0	467.57	0	3.93	14	CCCn1c(CCCc2ccc(OC(C)(C)C(=O)O)cc2)nn(Cc2cccc(OC)c2)c1=O	IC50	'='	2000.0	nM	5.70			UO_0000065	12.19	0.23	1.77	5.96	True	CHEMBL759297	Inhibitory activity of compound against the binding of human Peroxisome proliferator activated receptor delta was determined	B	BAO_0000357	single protein format	Homo sapiens	None	None	None	None	CHEMBL3979	Peroxisome proliferator-activated receptor delta	Homo sapiens	SINGLE PROTEIN	CHEMBL1145902	1	Scientific Literature	J. Med. Chem.	2003	None
CHEMBL369607		0	489.57	1	6.54	20	CCCc1c(OCCCCOc2ccc(OC(C)C(=O)O)cc2)ccc2c(-c3ccccc3)noc12	Ki	'='	136.0	nM	6.87			UO_0000065	14.03	0.26	0.33	7.54	False	CHEMBL759301	In vitro binding affinity towards human peroxisome proliferator activated receptor delta (PPAR delta)	B	BAO_0000357	single protein format	None	None	None	None	None	CHEMBL3979	Peroxisome proliferator-activated receptor delta	Homo sapiens	SINGLE PROTEIN	CHEMBL1136629	1	Scientific Literature	Bioorg. Med. Chem. Lett.	2003	None
CHEMBL118251		0	465.59	1	6.23	14	CCCc1cc(C2CCCCCC2)ccc1OCCCOc1cccc(C2OC(=O)NC2=O)c1	EC50	'>'	3000.0	nM				UO_0000065					False	CHEMBL759385	In vitro activity in human Peroxisome proliferator activated receptor delta-transactivation assay	F	BAO_0000019	assay format	None	None	None	None	None	CHEMBL3979	Peroxisome proliferator-activated receptor delta	Homo sapiens	SINGLE PROTEIN	CHEMBL1136294	1	Scientific Literature	Bioorg. Med. Chem. Lett.	2003	None
CHEMBL222561		0	536.65	2	7.00	6	O=C(O)Cc1ccc(OCC=C(c2ccc(Br)cc2)c2ccc(Br)cc2)c(Cl)c1	Efficacy	'='	155.0	%				UO_0000187					False	CHEMBL919534	Activity at human placenta PPAR delta expressed in HEK293 cells by PPAR-GAL4 transactivation assay relative to carbacyclin	B	BAO_0000219	cell-based format	Homo sapiens	None	None	HEK293	None	CHEMBL3979	Peroxisome proliferator-activated receptor delta	Homo sapiens	SINGLE PROTEIN	CHEMBL1142981	1	Scientific Literature	J. Med. Chem.	2007	CHEMBL3307715
CHEMBL223247		0	367.40	0	4.18	9e	O=C(O)C[C@@H]1CCc2cc(OCCCOc3ccc4cnoc4c3)ccc21	EC50	'='	828.0	nM	6.08			UO_0000065					False	CHEMBL920310	Agonist activity at human PPAR delta by FRET assay	F	BAO_0000019	assay format	Homo sapiens	None	None	None	None	CHEMBL3979	Peroxisome proliferator-activated receptor delta	Homo sapiens	SINGLE PROTEIN	CHEMBL1142242	1	Scientific Literature	J. Med. Chem.	2007	None
CHEMBL399417		0	476.96	1	5.88	31	Cc1cc(Oc2cccc(CNC(=O)c3cc4cc(Cl)ccc4n3C)c2)ccc1CCC(=O)O	IC50	'='	3.0	nM	8.52			UO_0000065	17.87	0.34	2.64	10.58	False	CHEMBL902598	Displacement of [3H]2-(4-{2-[3-(2,4-difluoro-phenyl)-1-heptyl-ureido]-ethyl}-phenoxy)-2-methyl-butyric acid from human PPARdelta	B	BAO_0000357	single protein format	Homo sapiens	None	None	None	None	CHEMBL3979	Peroxisome proliferator-activated receptor delta	Homo sapiens	SINGLE PROTEIN	CHEMBL1138336	1	Scientific Literature	Bioorg. Med. Chem. Lett.	2007	None
CHEMBL219723		0	380.44	1	5.09	9h	Cc1coc2cc(OCCCOc3ccc4c(c3)CC[C@H]4CC(=O)O)ccc12	EC50	'='	8.0	nM	8.10			UO_0000065					False	CHEMBL920310	Agonist activity at human PPAR delta by FRET assay	F	BAO_0000019	assay format	Homo sapiens	None	None	None	None	CHEMBL3979	Peroxisome proliferator-activated receptor delta	Homo sapiens	SINGLE PROTEIN	CHEMBL1142242	1	Scientific Literature	J. Med. Chem.	2007	None
CHEMBL236664		0	501.50	2	6.29	6	Cc1cc(Oc2cccc(CNC(=O)c3ccc(C(F)(F)F)cc3C)c2)ccc1OC(C)(C)C(=O)O	IC50	'='	3.0	nM	8.52			UO_0000065	16.99	0.32	2.23	10.04	True	CHEMBL902598	Displacement of [3H]2-(4-{2-[3-(2,4-difluoro-phenyl)-1-heptyl-ureido]-ethyl}-phenoxy)-2-methyl-butyric acid from human PPARdelta	B	BAO_0000357	single protein format	Homo sapiens	None	None	None	None	CHEMBL3979	Peroxisome proliferator-activated receptor delta	Homo sapiens	SINGLE PROTEIN	CHEMBL1138336	1	Scientific Literature	Bioorg. Med. Chem. Lett.	2007	None
CHEMBL375812		0	463.60	1	6.04	34o	O=C(O)C[C@@H]1CCc2cc(OCCCOc3ccc(-c4nc5c(s4)CCCC5)cc3)ccc21	Activity	'='	85.0	%				UO_0000187					False	CHEMBL914357	Agonist activity at human PPAR delta expressed in CV1 cells by GAL4 transactivation assay	F	BAO_0000219	cell-based format	Homo sapiens	None	None	CV-1	None	CHEMBL3979	Peroxisome proliferator-activated receptor delta	Homo sapiens	SINGLE PROTEIN	CHEMBL1142242	1	Scientific Literature	J. Med. Chem.	2007	CHEMBL3308033
CHEMBL180912		0	460.83	0	4.91	56	O=C(O)C1CCc2ccc(OCCCOc3ccc(OCC(F)(F)F)cc3Cl)cc2O1	IC50	'='	6900.0	nM	5.16			UO_0000065	11.20	0.23	0.25	6.95	False	CHEMBL828474	In vitro binding affinity against human PPARdelta	B	BAO_0000357	single protein format	Homo sapiens	None	None	None	None	CHEMBL3979	Peroxisome proliferator-activated receptor delta	Homo sapiens	SINGLE PROTEIN	CHEMBL1140266	1	Scientific Literature	Bioorg. Med. Chem. Lett.	2005	None
CHEMBL393777		0	475.59	1	5.26	15	CCOc1ccc(-c2ncc(C)c(N(C)CCCOc3ccc4c(c3)CC[C@H]4CC(=O)O)n2)cc1	EC50	'='	58.0	nM	7.24			UO_0000065					False	CHEMBL885680	Agonist activity at human PPARdelta by FRET assay	F	BAO_0000019	assay format	Homo sapiens	None	None	None	None	CHEMBL3979	Peroxisome proliferator-activated receptor delta	Homo sapiens	SINGLE PROTEIN	CHEMBL1139054	1	Scientific Literature	Bioorg. Med. Chem. Lett.	2007	None
CHEMBL237277		0	462.93	1	5.87	26	Cc1cc(Oc2cccc(CNC(=O)c3cc4cc(Cl)ccc4[nH]3)c2)ccc1CCC(=O)O	EC50	'='	47.0	nM	7.33			UO_0000065					False	CHEMBL902601	Agonist activity at human PPARdelta expressed in CV1 cells by receptor transactivation assay	F	BAO_0000219	cell-based format	Homo sapiens	None	None	CV-1	None	CHEMBL3979	Peroxisome proliferator-activated receptor delta	Homo sapiens	SINGLE PROTEIN	CHEMBL1138336	1	Scientific Literature	Bioorg. Med. Chem. Lett.	2007	CHEMBL3308033
CHEMBL236877		0	566.37	2	6.74	10	Cc1cc(Oc2cccc(CNC(=O)c3ccc(C(F)(F)F)cc3Br)c2)ccc1OC(C)(C)C(=O)O	EC50	'='	36.0	nM	7.44			UO_0000065					False	CHEMBL902601	Agonist activity at human PPARdelta expressed in CV1 cells by receptor transactivation assay	F	BAO_0000219	cell-based format	Homo sapiens	None	None	CV-1	None	CHEMBL3979	Peroxisome proliferator-activated receptor delta	Homo sapiens	SINGLE PROTEIN	CHEMBL1138336	1	Scientific Literature	Bioorg. Med. Chem. Lett.	2007	CHEMBL3308033
CHEMBL236664		0	501.50	2	6.29	6	Cc1cc(Oc2cccc(CNC(=O)c3ccc(C(F)(F)F)cc3C)c2)ccc1OC(C)(C)C(=O)O	EC50	'='	38.0	nM	7.42			UO_0000065					False	CHEMBL902601	Agonist activity at human PPARdelta expressed in CV1 cells by receptor transactivation assay	F	BAO_0000219	cell-based format	Homo sapiens	None	None	CV-1	None	CHEMBL3979	Peroxisome proliferator-activated receptor delta	Homo sapiens	SINGLE PROTEIN	CHEMBL1138336	1	Scientific Literature	Bioorg. Med. Chem. Lett.	2007	CHEMBL3308033
CHEMBL425431		0	427.42	0	4.67	28	CCCc1cc(C(F)(F)F)ncc1OCCCOc1ccc(OCC(=O)O)c(C)c1	EC50	'='	15.0	nM	7.82			UO_0000065					False	CHEMBL854664	Activity at PPARbeta/delta by luciferase reporter gene transactivation assay in COS7 cells	F	BAO_0000219	cell-based format	Homo sapiens	None	None	COS-7	None	CHEMBL3979	Peroxisome proliferator-activated receptor delta	Homo sapiens	SINGLE PROTEIN	CHEMBL1146916	1	Scientific Literature	Bioorg. Med. Chem. Lett.	2006	CHEMBL3307648
CHEMBL173386		0	501.62	2	7.44	16	CCCc1c(OCCCCOc2ccc(C(C)(C)CC(=O)O)cc2)ccc2c(-c3ccccc3)noc12	Inhibition	'='	18.0	%				UO_0000187					False	CHEMBL759298	Agonistic activity was determined in COS1 cells transfected with GAL 4-PPAR delta at 3 uM; Max %	F	BAO_0000219	cell-based format	Homo sapiens	None	None	COS-1	None	CHEMBL3979	Peroxisome proliferator-activated receptor delta	Homo sapiens	SINGLE PROTEIN	CHEMBL1136629	1	Scientific Literature	Bioorg. Med. Chem. Lett.	2003	CHEMBL3308351
CHEMBL325844		0	408.45	0	3.80	14	COC(=O)C(Cc1ccc(OCCOc2ccc3ccccc3c2)cc1)C(=O)OC	EC50	'='	1270.0	nM	5.90			UO_0000065	14.44	0.27	2.10	8.30	False	CHEMBL760295	In vitro transcription activation on human peroxisome proliferator activated receptor-delta (PPAR delta)	B	BAO_0000357	single protein format	None	None	None	None	None	CHEMBL3979	Peroxisome proliferator-activated receptor delta	Homo sapiens	SINGLE PROTEIN	CHEMBL1147472	1	Scientific Literature	Bioorg. Med. Chem. Lett.	2004	None
CHEMBL117764		0	440.54	0	4.82	7	CC1(C)CCC(C)(C)c2cc(OCCOc3ccc(CC(C(=O)O)C(=O)O)cc3)ccc21	EC50						Not Active						False	CHEMBL760296	In vitro transcription activation on human peroxisome proliferator activated receptor-delta (PPAR delta); Inactive	B	BAO_0000357	single protein format	None	None	None	None	None	CHEMBL3979	Peroxisome proliferator-activated receptor delta	Homo sapiens	SINGLE PROTEIN	CHEMBL1147472	1	Scientific Literature	Bioorg. Med. Chem. Lett.	2004	None
CHEMBL378068		0	460.57	1	6.04	8	CCc1ccc(OC(C)CCOc2ccc(CCC(=O)O)c(C)c2)c(C(=O)c2ccccc2)c1	EC50	'='	7.0	nM	8.15			UO_0000065					False	CHEMBL911541	Transactivation of human PPARdelta in CV1 cells by luciferase reporter gene assay	F	BAO_0000219	cell-based format	Homo sapiens	None	None	CV-1	None	CHEMBL3979	Peroxisome proliferator-activated receptor delta	Homo sapiens	SINGLE PROTEIN	CHEMBL1149342	1	Scientific Literature	J. Med. Chem.	2006	CHEMBL3308033
CHEMBL231428		0	460.47	0	4.64	7S	COCO[C@@H](COc1ccc(C(F)(F)F)cc1)CSc1ccc(OCC(=O)O)c(C)c1	EC50	'='	70.0	nM	7.16			UO_0000065					False	CHEMBL889272	Agonist activity at human PPARdelta receptor by cell based transactivation assay	F	BAO_0000219	cell-based format	Homo sapiens	None	None	None	None	CHEMBL3979	Peroxisome proliferator-activated receptor delta	Homo sapiens	SINGLE PROTEIN	CHEMBL1145374	1	Scientific Literature	Bioorg. Med. Chem. Lett.	2007	None
CHEMBL230177		0	442.50	1	5.61	16	CCOC(CCc1ccc(C(F)(F)F)cc1)CSc1ccc(OCC(=O)O)c(C)c1	EC50	'='	6.9	nM	8.16			UO_0000065					False	CHEMBL889272	Agonist activity at human PPARdelta receptor by cell based transactivation assay	F	BAO_0000219	cell-based format	Homo sapiens	None	None	None	None	CHEMBL3979	Peroxisome proliferator-activated receptor delta	Homo sapiens	SINGLE PROTEIN	CHEMBL1145374	1	Scientific Literature	Bioorg. Med. Chem. Lett.	2007	None
CHEMBL230063		0	428.47	1	5.67	15	CCC(COc1ccc(C(F)(F)F)cc1)CSc1ccc(OCC(=O)O)c(C)c1	EC50	'='	0.06	nM	10.22			UO_0000065					False	CHEMBL889272	Agonist activity at human PPARdelta receptor by cell based transactivation assay	F	BAO_0000219	cell-based format	Homo sapiens	None	None	None	None	CHEMBL3979	Peroxisome proliferator-activated receptor delta	Homo sapiens	SINGLE PROTEIN	CHEMBL1145374	1	Scientific Literature	Bioorg. Med. Chem. Lett.	2007	None
CHEMBL418874		0	502.59	2	6.32	7	CCCc1cc(-c2noc3ccccc23)ccc1OCCCOc1cccc(C2SC(=O)NC2=O)c1	EC50						Not Determined						False	CHEMBL759386	In vitro activity in human Peroxisome proliferator activated receptor delta-transactivation assay; Not determined	F	BAO_0000019	assay format	None	None	None	None	None	CHEMBL3979	Peroxisome proliferator-activated receptor delta	Homo sapiens	SINGLE PROTEIN	CHEMBL1136294	1	Scientific Literature	Bioorg. Med. Chem. Lett.	2003	None
CHEMBL213132		0	358.43	0	4.04	6	CCCc1ccccc1OCCCOc1ccc(OCC(=O)OC)cc1	Activity	'='	129.0	%				UO_0000187					False	CHEMBL854667	Activity at PPARbeta/delta by luciferase reporter gene transactivation assay in COS7 cells relative to MWI66 at 1 uM	F	BAO_0000219	cell-based format	Homo sapiens	None	None	COS-7	None	CHEMBL3979	Peroxisome proliferator-activated receptor delta	Homo sapiens	SINGLE PROTEIN	CHEMBL1146916	1	Scientific Literature	Bioorg. Med. Chem. Lett.	2006	CHEMBL3307648
CHEMBL53746		0	533.69	2	7.50	22	CCCc1cc(Oc2ccc(CC(C)C)cc2)ccc1OCCCOc1ccc(C2SC(=O)NC2=O)cc1	IC50	'>'	50000.0	nM				UO_0000065					False	CHEMBL760265	In vitro binding affinity against human PPAR delta (peroxisome proliferator-activated delta receptor)	B	BAO_0000357	single protein format	None	None	None	None	None	CHEMBL3979	Peroxisome proliferator-activated receptor delta	Homo sapiens	SINGLE PROTEIN	CHEMBL1136397	1	Scientific Literature	Bioorg. Med. Chem. Lett.	2003	None
CHEMBL395560		0	468.45	1	5.23	51	Cc1cc(OCc2nc(-c3ccc(OC(F)(F)F)cc3)ns2)ccc1OC(C)(C)C(=O)O	Activity	'='	83.0	%				UO_0000187					False	CHEMBL894878	Agonist activity at PPARdelta expressed in HEK293 cells by measuring Gal4 luciferase reporter activity relative to standard agonist	F	BAO_0000219	cell-based format	None	None	None	HEK293	None	CHEMBL3979	Peroxisome proliferator-activated receptor delta	Homo sapiens	SINGLE PROTEIN	CHEMBL1148700	1	Scientific Literature	J. Med. Chem.	2007	CHEMBL3307715
CHEMBL344282		0	437.54	0	3.66	19	Cc1ccc(Cn2nc(CCCc3ccc(OC(C)(C)C(=O)O)cc3)n(C)c2=O)cc1C	IC50	'='	740.0	nM	6.13			UO_0000065	14.01	0.26	2.47	7.10	True	CHEMBL759297	Inhibitory activity of compound against the binding of human Peroxisome proliferator activated receptor delta was determined	B	BAO_0000357	single protein format	Homo sapiens	None	None	None	None	CHEMBL3979	Peroxisome proliferator-activated receptor delta	Homo sapiens	SINGLE PROTEIN	CHEMBL1145902	1	Scientific Literature	J. Med. Chem.	2003	None
CHEMBL212808		0	360.36	0	2.91	9	CC(=O)c1ccc(OCCCOc2ccc(OCC(=O)O)cc2)cc1O	Activity	'='	6.0	%				UO_0000187					False	CHEMBL854667	Activity at PPARbeta/delta by luciferase reporter gene transactivation assay in COS7 cells relative to MWI66 at 1 uM	F	BAO_0000219	cell-based format	Homo sapiens	None	None	COS-7	None	CHEMBL3979	Peroxisome proliferator-activated receptor delta	Homo sapiens	SINGLE PROTEIN	CHEMBL1146916	1	Scientific Literature	Bioorg. Med. Chem. Lett.	2006	CHEMBL3307648
CHEMBL239351		0	431.54	0	4.86	10	Cc1cnc(-c2ccccc2)nc1N(C)CCCOc1ccc2c(c1)CC[C@H]2CC(=O)O	EC50	'='	24.0	nM	7.62			UO_0000065					False	CHEMBL885680	Agonist activity at human PPARdelta by FRET assay	F	BAO_0000019	assay format	Homo sapiens	None	None	None	None	CHEMBL3979	Peroxisome proliferator-activated receptor delta	Homo sapiens	SINGLE PROTEIN	CHEMBL1139054	1	Scientific Literature	Bioorg. Med. Chem. Lett.	2007	None
CHEMBL430182		0	463.55	1	5.25	24	CCc1ccc(-c2ncc(F)c(N(C)CCCOc3ccc4c(c3)CC[C@H]4CC(=O)O)n2)cc1	EC50	'='	16.0	nM	7.80			UO_0000065					False	CHEMBL885680	Agonist activity at human PPARdelta by FRET assay	F	BAO_0000019	assay format	Homo sapiens	None	None	None	None	CHEMBL3979	Peroxisome proliferator-activated receptor delta	Homo sapiens	SINGLE PROTEIN	CHEMBL1139054	1	Scientific Literature	Bioorg. Med. Chem. Lett.	2007	None
CHEMBL392474		0	445.56	1	5.12	23	CCc1ccc(-c2nccc(N(C)CCCOc3ccc4c(c3)CC[C@H]4CC(=O)O)n2)cc1	EC50	'='	25.0	nM	7.60			UO_0000065					False	CHEMBL885680	Agonist activity at human PPARdelta by FRET assay	F	BAO_0000019	assay format	Homo sapiens	None	None	None	None	CHEMBL3979	Peroxisome proliferator-activated receptor delta	Homo sapiens	SINGLE PROTEIN	CHEMBL1139054	1	Scientific Literature	Bioorg. Med. Chem. Lett.	2007	None
CHEMBL327767		0	533.69	2	7.50	17	CCCc1cc(Oc2ccc(CC(C)C)cc2)ccc1OCCCOc1cccc(C2SC(=O)NC2=O)c1	EC50						Not Determined						False	CHEMBL759389	In vitro transcriptional activation in COS cells expressing human peroxisome proliferator activated receptor delta PPAR-GAL4 chimera; Not determined	F	BAO_0000219	cell-based format	Homo sapiens	None	None	COS	None	CHEMBL3979	Peroxisome proliferator-activated receptor delta	Homo sapiens	SINGLE PROTEIN	CHEMBL1136170	1	Scientific Literature	Bioorg. Med. Chem. Lett.	2003	None
CHEMBL21241	GW7647	0	502.77	2	7.28	GW-7647	CC(C)(Sc1ccc(CCN(CCCCC2CCCCC2)C(=O)NC2CCCCC2)cc1)C(=O)O	Activity						Active						False	CHEMBL931812	Agonist activity at human recombinant PPARdelta in Huh7 cells assessed as PPRE-induced transactivation	F	BAO_0000219	cell-based format	Homo sapiens	None	None	Huh-7	None	CHEMBL3979	Peroxisome proliferator-activated receptor delta	Homo sapiens	SINGLE PROTEIN	CHEMBL1143130	1	Scientific Literature	Bioorg. Med. Chem. Lett.	2008	CHEMBL3307515
CHEMBL221399		0	548.30	2	7.21	8	Cc1cc(SCC=C(c2ccc(Br)cc2)c2ccc(Br)cc2)ccc1OCC(=O)O	Efficacy	'='	179.0	%				UO_0000187					False	CHEMBL919534	Activity at human placenta PPAR delta expressed in HEK293 cells by PPAR-GAL4 transactivation assay relative to carbacyclin	B	BAO_0000219	cell-based format	Homo sapiens	None	None	HEK293	None	CHEMBL3979	Peroxisome proliferator-activated receptor delta	Homo sapiens	SINGLE PROTEIN	CHEMBL1142981	1	Scientific Literature	J. Med. Chem.	2007	CHEMBL3307715
CHEMBL388540		0	502.20	2	6.35	4	O=C(O)Cc1ccc(OCC=C(c2ccc(Br)cc2)c2ccc(Br)cc2)cc1	Efficacy	'='	113.0	%				UO_0000187					False	CHEMBL919534	Activity at human placenta PPAR delta expressed in HEK293 cells by PPAR-GAL4 transactivation assay relative to carbacyclin	B	BAO_0000219	cell-based format	Homo sapiens	None	None	HEK293	None	CHEMBL3979	Peroxisome proliferator-activated receptor delta	Homo sapiens	SINGLE PROTEIN	CHEMBL1142981	1	Scientific Literature	J. Med. Chem.	2007	CHEMBL3307715
CHEMBL222561		0	536.65	2	7.00	6	O=C(O)Cc1ccc(OCC=C(c2ccc(Br)cc2)c2ccc(Br)cc2)c(Cl)c1	Activity	'='	57.0	%				UO_0000187					False	CHEMBL919535	Activity at human placenta PPAR delta expressed in HEK293 cells by PPAR-GAL4 transactivation assay relative to GW-501516	B	BAO_0000219	cell-based format	Homo sapiens	None	None	HEK293	None	CHEMBL3979	Peroxisome proliferator-activated receptor delta	Homo sapiens	SINGLE PROTEIN	CHEMBL1142981	1	Scientific Literature	J. Med. Chem.	2007	CHEMBL3307715
CHEMBL201832		0	427.39	0	4.44	10b	CCC(Cc1ccc(OC)c(C(=O)NCc2ccc(C(F)(F)F)cc2F)c1)C(=O)O	EC50	'='	1000.0	nM	6.00			UO_0000065					False	CHEMBL867016	Agonist activity at PPARdelta transfected in HEK293 cells	F	BAO_0000219	cell-based format	Homo sapiens	None	None	HEK293	None	CHEMBL3979	Peroxisome proliferator-activated receptor delta	Homo sapiens	SINGLE PROTEIN	CHEMBL1149404	1	Scientific Literature	Bioorg. Med. Chem. Lett.	2006	CHEMBL3307715
CHEMBL2413326		0	489.47	1	6.32	4g	CCCCOc1ccc(-c2ccc(C(=O)O)cc2F)cc1CNC(=O)c1ccc(C(F)(F)F)cc1	IC50	'='	100.0	nM	7.00			UO_0000065	14.30	0.27	0.68	9.26	False	CHEMBL2416516	Antagonist activity at human PPARdelta assessed as effect on TIPP-703-induced activity	B	BAO_0000357	single protein format	Homo sapiens	None	None	None	None	CHEMBL3979	Peroxisome proliferator-activated receptor delta	Homo sapiens	SINGLE PROTEIN	CHEMBL2412985	1	Scientific Literature	Bioorg. Med. Chem. Lett.	2013	None
CHEMBL213361		0	508.92	2	7.40	18	C[C@H](CCOc1ccc(CCC(=O)O)c(C(F)(F)F)c1)Oc1ccc(Cl)cc1Oc1ccccc1	IC50	'='	5.0	nM	8.30			UO_0000065	16.31	0.32	0.90	12.77	True	CHEMBL911540	Displacement of [3H]2-(4-{2-[3-(2,4-difluoro-phenyl)-1-heptyl-ureido]-ethyl}-phenoxy)-2-methyl-butyric acid from human PPARdelta by SPA	B	BAO_0000357	single protein format	Homo sapiens	None	None	None	None	CHEMBL3979	Peroxisome proliferator-activated receptor delta	Homo sapiens	SINGLE PROTEIN	CHEMBL1149342	1	Scientific Literature	J. Med. Chem.	2006	None
CHEMBL96451		0	495.57	1	6.44	21	CCCc1cc(Oc2ccc(F)cc2)ccc1OCCCOc1cccc(C2SC(=O)NC2=O)c1	EC50	'>'	3000.0	nM				UO_0000065					False	CHEMBL759388	In vitro transactivation of human Peroxisome proliferator activated receptor delta measured in PPAR-GAL4 chimeric COS-1 cells	F	BAO_0000219	cell-based format	None	None	None	COS-1	None	CHEMBL3979	Peroxisome proliferator-activated receptor delta	Homo sapiens	SINGLE PROTEIN	CHEMBL1136170	1	Scientific Literature	Bioorg. Med. Chem. Lett.	2003	CHEMBL3308351
CHEMBL270664		0	489.66	1	6.14	rac-10j	CCOc1ccc(CC(CC)C(=O)O)cc1CNC(=O)c1ccc(C23CC4CC(CC(C4)C2)C3)cc1	EC50	'='	250.0	nM	6.60			UO_0000065					False	CHEMBL931807	Agonist activity at human recombinant PPARdelta in HEK293 cells by GAL4 transactivation assay	F	BAO_0000219	cell-based format	Homo sapiens	None	None	HEK293	None	CHEMBL3979	Peroxisome proliferator-activated receptor delta	Homo sapiens	SINGLE PROTEIN	CHEMBL1143130	1	Scientific Literature	Bioorg. Med. Chem. Lett.	2008	CHEMBL3307715
CHEMBL246485		0	566.61	2	6.25	10	CCO[C@@H](Cc1ccc(OC/C=C/c2cc(OC(=O)c3ccccc3)cc(OC(=O)c3ccccc3)c2)cc1)C(=O)O	EC50	'='	3000.0	nM	5.52			UO_0000065					False	CHEMBL887190	Agonist activity at human PPARdelta by transactivation assay	F	BAO_0000019	assay format	Homo sapiens	None	None	None	None	CHEMBL3979	Peroxisome proliferator-activated receptor delta	Homo sapiens	SINGLE PROTEIN	CHEMBL1139897	1	Scientific Literature	Bioorg. Med. Chem. Lett.	2007	None
CHEMBL247110		0	526.63	2	6.61	11	CCO[C@@H](Cc1ccc(OC/C=C/c2cc(C#Cc3ccccc3)cc(C#Cc3ccccc3)c2)cc1)C(=O)O	Activity	'='	18.0	%				UO_0000187					False	CHEMBL887191	Agonist activity at human PPARdelta by transactivation assay relative to carbacyclin	F	BAO_0000019	assay format	Homo sapiens	None	None	None	None	CHEMBL3979	Peroxisome proliferator-activated receptor delta	Homo sapiens	SINGLE PROTEIN	CHEMBL1139897	1	Scientific Literature	Bioorg. Med. Chem. Lett.	2007	None
CHEMBL246485		0	566.61	2	6.25	10	CCO[C@@H](Cc1ccc(OC/C=C/c2cc(OC(=O)c3ccccc3)cc(OC(=O)c3ccccc3)c2)cc1)C(=O)O	Activity	'='	30.0	%				UO_0000187					False	CHEMBL887191	Agonist activity at human PPARdelta by transactivation assay relative to carbacyclin	F	BAO_0000019	assay format	Homo sapiens	None	None	None	None	CHEMBL3979	Peroxisome proliferator-activated receptor delta	Homo sapiens	SINGLE PROTEIN	CHEMBL1139897	1	Scientific Literature	Bioorg. Med. Chem. Lett.	2007	None
CHEMBL248113		0	414.50	0	4.61	5	CCOc1cc(/C=C/COc2ccc(C[C@H](OCC)C(=O)O)cc2)cc(OCC)c1	Activity	'='	124.0	%				UO_0000187					False	CHEMBL887191	Agonist activity at human PPARdelta by transactivation assay relative to carbacyclin	F	BAO_0000019	assay format	Homo sapiens	None	None	None	None	CHEMBL3979	Peroxisome proliferator-activated receptor delta	Homo sapiens	SINGLE PROTEIN	CHEMBL1139897	1	Scientific Literature	Bioorg. Med. Chem. Lett.	2007	None
CHEMBL423026		0	535.60	2	5.68	19	CN(CCOc1ccc(C[C@H](Nc2ccccc2C(=O)c2ccccc2)C(=O)O)cc1)c1nc2ccccc2o1	Log Ki	'='	6.8	uM				UO_0000064					False	CHEMBL757606	The compound was tested in vitro for inhibiting the 50% binding of Peroxisome proliferator activated receptor delta	B	BAO_0000357	single protein format	None	None	None	None	None	CHEMBL3979	Peroxisome proliferator-activated receptor delta	Homo sapiens	SINGLE PROTEIN	CHEMBL1131422	1	Scientific Literature	J. Med. Chem.	1998	None
CHEMBL38943	GW501516	2	453.51	1	6.20	GW-501516	Cc1cc(SCc2sc(-c3ccc(C(F)(F)F)cc3)nc2C)ccc1OCC(=O)O	EC50	'='	85.0	nM	7.07			UO_0000065					False	CHEMBL888182	Agonist activity at human PPARdelta receptor expressed in HEK293 cells by GAL4 transactivation assay	F	BAO_0000219	cell-based format	Homo sapiens	None	None	HEK293	None	CHEMBL3979	Peroxisome proliferator-activated receptor delta	Homo sapiens	SINGLE PROTEIN	CHEMBL1140005	1	Scientific Literature	Bioorg. Med. Chem. Lett.	2007	CHEMBL3307715
CHEMBL247917		0	446.50	1	5.16	16	CC(C)(Oc1ccccc1CN(CCOc1ccccc1)c1nc2ccccc2o1)C(=O)O	EC50						Not Active						False	CHEMBL888370	Agonist activity at human recombinant PPARdelta by GAL4 transactivation assay	F	BAO_0000019	assay format	Homo sapiens	None	None	None	None	CHEMBL3979	Peroxisome proliferator-activated receptor delta	Homo sapiens	SINGLE PROTEIN	CHEMBL1140024	1	Scientific Literature	Bioorg. Med. Chem. Lett.	2007	None
CHEMBL234904		0	525.83	2	6.64	6g	Cc1cc(OC/C=C\C(C#Cc2ccc(Cl)cc2)c2ccc(Br)cc2)ccc1OCC(=O)O	EC50	'='	320.0	nM	6.50			UO_0000065					False	CHEMBL896658	Agonist activity at human PPARdelta by transactivation assay	F	BAO_0000019	assay format	Homo sapiens	None	None	None	None	CHEMBL3979	Peroxisome proliferator-activated receptor delta	Homo sapiens	SINGLE PROTEIN	CHEMBL1149551	1	Scientific Literature	Bioorg. Med. Chem. Lett.	2007	None
CHEMBL234903		0	559.38	2	7.01	6f	Cc1cc(OC/C=C\C(C#Cc2ccc(C(F)(F)F)cc2)c2ccc(Br)cc2)ccc1OCC(=O)O	EC50	'='	130.0	nM	6.89			UO_0000065					False	CHEMBL896658	Agonist activity at human PPARdelta by transactivation assay	F	BAO_0000019	assay format	Homo sapiens	None	None	None	None	CHEMBL3979	Peroxisome proliferator-activated receptor delta	Homo sapiens	SINGLE PROTEIN	CHEMBL1149551	1	Scientific Literature	Bioorg. Med. Chem. Lett.	2007	None
CHEMBL392950		0	506.52	2	6.67	13i	O=C(O)COc1ccc(SCc2ccc(OCc3ccc(F)cc3C(F)(F)F)cc2)c2c1CCC2	IC50	'='	356.0	nM	6.45			UO_0000065	12.73	0.25	-0.22	11.56	False	CHEMBL896362	Displacement of [3H]2-(4-(3-(4-acetyl-3-hydroxy-2 propyl-phenoxy)propoxy)phenoxy)acetic acid from human PPARdelta after 30 mins by SPA assay	B	BAO_0000357	single protein format	Homo sapiens	None	None	None	None	CHEMBL3979	Peroxisome proliferator-activated receptor delta	Homo sapiens	SINGLE PROTEIN	CHEMBL1148881	1	Scientific Literature	Bioorg. Med. Chem. Lett.	2007	None
CHEMBL391479		0	518.55	2	6.67	18	Cc1cc(SCc2ccc(OCc3ccc(C(F)(F)F)cc3)cc2)c2c(c1OCC(=O)O)CCCO2	IC50	'='	313.0	nM	6.50			UO_0000065	12.54	0.25	-0.17	10.01	True	CHEMBL896362	Displacement of [3H]2-(4-(3-(4-acetyl-3-hydroxy-2 propyl-phenoxy)propoxy)phenoxy)acetic acid from human PPARdelta after 30 mins by SPA assay	B	BAO_0000357	single protein format	Homo sapiens	None	None	None	None	CHEMBL3979	Peroxisome proliferator-activated receptor delta	Homo sapiens	SINGLE PROTEIN	CHEMBL1148881	1	Scientific Literature	Bioorg. Med. Chem. Lett.	2007	None
CHEMBL382789		0	518.45	2	6.35	27	CCCc1c(OCCCN(C)c2ccc(CC(=O)O)c(C(F)(F)F)c2)ccc2c(C(F)(F)F)noc12	IC50	'='	540.0	nM	6.27			UO_0000065	12.09	0.24	-0.08	8.27	False	CHEMBL870176	Inhibition of PPAR delta	B	BAO_0000357	single protein format	Homo sapiens	None	None	None	None	CHEMBL3979	Peroxisome proliferator-activated receptor delta	Homo sapiens	SINGLE PROTEIN	CHEMBL1148661	1	Scientific Literature	Bioorg. Med. Chem. Lett.	2006	None
CHEMBL23296		0	487.93	1	6.64	1	CCCc1c(OCCCSc2ccc(CC(=O)O)cc2Cl)ccc2c(C(F)(F)F)noc12	IC50	'='	4.0	nM	8.40			UO_0000065	17.21	0.36	1.76	11.57	True	CHEMBL870176	Inhibition of PPAR delta	B	BAO_0000357	single protein format	Homo sapiens	None	None	None	None	CHEMBL3979	Peroxisome proliferator-activated receptor delta	Homo sapiens	SINGLE PROTEIN	CHEMBL1148661	1	Scientific Literature	Bioorg. Med. Chem. Lett.	2006	None
CHEMBL210768		0	471.86	1	5.93	3	CCCc1c(OCCCOc2ccc(CC(=O)O)cc2Cl)ccc2c(C(F)(F)F)noc12	IC50	'='	4.0	nM	8.40			UO_0000065	17.80	0.36	2.47	10.27	True	CHEMBL870176	Inhibition of PPAR delta	B	BAO_0000357	single protein format	Homo sapiens	None	None	None	None	CHEMBL3979	Peroxisome proliferator-activated receptor delta	Homo sapiens	SINGLE PROTEIN	CHEMBL1148661	1	Scientific Literature	Bioorg. Med. Chem. Lett.	2006	None
CHEMBL207019		0	450.46	1	5.33	7	CCCc1c(OCCCN(C)c2ccc(CC(=O)O)cc2)ccc2c(C(F)(F)F)noc12	IC50	'='	310.0	nM	6.51			UO_0000065	14.45	0.28	1.18	8.59	True	CHEMBL870176	Inhibition of PPAR delta	B	BAO_0000357	single protein format	Homo sapiens	None	None	None	None	CHEMBL3979	Peroxisome proliferator-activated receptor delta	Homo sapiens	SINGLE PROTEIN	CHEMBL1148661	1	Scientific Literature	Bioorg. Med. Chem. Lett.	2006	None
CHEMBL1933834		0	508.01	2	5.30	24b	CCCCCS(=O)(=O)NC(=O)CCc1cc(C(C)C)nn1Cc1ccc(C(F)(F)F)cc1Cl	EC50	'>'	10000.0	nM				UO_0000065					False	CHEMBL1936609	Agonist activity at human PPARdelta expressed in COS-1 cells after 2 days by luciferase reporter gene transactivation assay	F	BAO_0000219	cell-based format	Homo sapiens	None	None	COS-1	None	CHEMBL3979	Peroxisome proliferator-activated receptor delta	Homo sapiens	SINGLE PROTEIN	CHEMBL1932914	1	Scientific Literature	Bioorg. Med. Chem.	2012	CHEMBL3308351
CHEMBL295416	PIRINIXIC ACID	0	323.81	0	3.67	WY-14643	Cc1cccc(Nc2cc(Cl)nc(SCC(=O)O)n2)c1C	EC50	'='	35000.0	nM	4.46			UO_0000065					False	CHEMBL879147	Agonist activity for Human PPAR delta receptor in transcriptional activation assay	F	BAO_0000019	assay format	Homo sapiens	None	None	None	None	CHEMBL3979	Peroxisome proliferator-activated receptor delta	Homo sapiens	SINGLE PROTEIN	CHEMBL1133093	1	Scientific Literature	J. Med. Chem.	2000	None
CHEMBL219617		0	493.63	1	6.05	34q	COc1cc(-c2nc3c(s2)CCCC3)ccc1OCCCOc1ccc2c(c1)CC[C@H]2CC(=O)O	EC50	'='	3.3	nM	8.48			UO_0000065					False	CHEMBL920310	Agonist activity at human PPAR delta by FRET assay	F	BAO_0000019	assay format	Homo sapiens	None	None	None	None	CHEMBL3979	Peroxisome proliferator-activated receptor delta	Homo sapiens	SINGLE PROTEIN	CHEMBL1142242	1	Scientific Literature	J. Med. Chem.	2007	None
CHEMBL221044		0	509.67	2	5.99	34r	CCCc1cc(C2=NC3OCCCC3S2)ccc1OCCCOc1ccc2c(c1)CC[C@H]2CC(=O)O	EC50	'='	2.7	nM	8.57			UO_0000065					False	CHEMBL914357	Agonist activity at human PPAR delta expressed in CV1 cells by GAL4 transactivation assay	F	BAO_0000219	cell-based format	Homo sapiens	None	None	CV-1	None	CHEMBL3979	Peroxisome proliferator-activated receptor delta	Homo sapiens	SINGLE PROTEIN	CHEMBL1142242	1	Scientific Literature	J. Med. Chem.	2007	CHEMBL3308033
CHEMBL210613		0	461.44	1	5.25	16	CCCc1c(OCCCn2cnc3cc(CC(=O)O)ccc32)ccc2c(C(F)(F)F)noc12	IC50	'='	1800.0	nM	5.75			UO_0000065	12.45	0.24	0.49	6.36	False	CHEMBL870176	Inhibition of PPAR delta	B	BAO_0000357	single protein format	Homo sapiens	None	None	None	None	CHEMBL3979	Peroxisome proliferator-activated receptor delta	Homo sapiens	SINGLE PROTEIN	CHEMBL1148661	1	Scientific Literature	Bioorg. Med. Chem. Lett.	2006	None
CHEMBL207103		0	436.43	1	5.31	8	CCCc1c(OCCCNc2ccc(CC(=O)O)cc2)ccc2c(C(F)(F)F)noc12	IC50	'='	88.0	nM	7.06			UO_0000065	16.17	0.31	1.75	8.34	True	CHEMBL870176	Inhibition of PPAR delta	B	BAO_0000357	single protein format	Homo sapiens	None	None	None	None	CHEMBL3979	Peroxisome proliferator-activated receptor delta	Homo sapiens	SINGLE PROTEIN	CHEMBL1148661	1	Scientific Literature	Bioorg. Med. Chem. Lett.	2006	None
CHEMBL378074		0	452.43	0	4.12	30	CCCc1c(OCCCN(C)c2cnc(CC(=O)O)cn2)ccc2c(C(F)(F)F)noc12	Activity	'<'	10.0	%				UO_0000187					False	CHEMBL870182	Activity at PPAR delta at 15 uM	B	BAO_0000357	single protein format	Homo sapiens	None	None	None	None	CHEMBL3979	Peroxisome proliferator-activated receptor delta	Homo sapiens	SINGLE PROTEIN	CHEMBL1148661	1	Scientific Literature	Bioorg. Med. Chem. Lett.	2006	None
CHEMBL220430		0	384.47	0	4.75	17t	CCOc1cc(C)ccc1OCCCOc1ccc2c(c1)CC[C@H]2CC(=O)O	EC50	'='	2.2	nM	8.66			UO_0000065					False	CHEMBL920310	Agonist activity at human PPAR delta by FRET assay	F	BAO_0000019	assay format	Homo sapiens	None	None	None	None	CHEMBL3979	Peroxisome proliferator-activated receptor delta	Homo sapiens	SINGLE PROTEIN	CHEMBL1142242	1	Scientific Literature	J. Med. Chem.	2007	None
CHEMBL221044		0	509.67	2	5.99	34r	CCCc1cc(C2=NC3OCCCC3S2)ccc1OCCCOc1ccc2c(c1)CC[C@H]2CC(=O)O	EC50	'='	4.0	nM	8.40			UO_0000065					False	CHEMBL920310	Agonist activity at human PPAR delta by FRET assay	F	BAO_0000019	assay format	Homo sapiens	None	None	None	None	CHEMBL3979	Peroxisome proliferator-activated receptor delta	Homo sapiens	SINGLE PROTEIN	CHEMBL1142242	1	Scientific Literature	J. Med. Chem.	2007	None
CHEMBL219610		0	453.41	0	3.64	9f	O=C(O)C[C@@H]1CCc2cc(OCCCOc3ccc4c(c3)ONC4(O)C(F)(F)F)ccc21	EC50	'='	67.0	nM	7.17			UO_0000065					False	CHEMBL920310	Agonist activity at human PPAR delta by FRET assay	F	BAO_0000019	assay format	Homo sapiens	None	None	None	None	CHEMBL3979	Peroxisome proliferator-activated receptor delta	Homo sapiens	SINGLE PROTEIN	CHEMBL1142242	1	Scientific Literature	J. Med. Chem.	2007	None
CHEMBL1760428		0	584.06	2	7.49	47	CCCCN(c1cccc(-c2ccc(C(F)(F)F)cc2)c1Cl)S(=O)(=O)c1ccc(OC(C)C(=O)O)c(C)c1C	EC50	'='	10.0	nM	8.00			UO_0000065	13.70	0.28	0.51	9.53	False	CHEMBL1764904	Induction of human PPARdelta-mediated PDK4 gene expression in human skeletal muscle	B	BAO_0000221	tissue-based format	Homo sapiens	CHEMBL3638254	Muscle tissue	None	None	CHEMBL3979	Peroxisome proliferator-activated receptor delta	Homo sapiens	SINGLE PROTEIN	CHEMBL1759972	1	Scientific Literature	Bioorg. Med. Chem. Lett.	2011	None
CHEMBL234908		0	463.53	1	5.78	6q	Cc1cc(OC/C=C\C(C#Cc2ccccc2)c2cnc3ccccc3c2)ccc1OCC(=O)O	EC50	'='	290.0	nM	6.54			UO_0000065					False	CHEMBL896658	Agonist activity at human PPARdelta by transactivation assay	F	BAO_0000019	assay format	Homo sapiens	None	None	None	None	CHEMBL3979	Peroxisome proliferator-activated receptor delta	Homo sapiens	SINGLE PROTEIN	CHEMBL1149551	1	Scientific Literature	Bioorg. Med. Chem. Lett.	2007	None
CHEMBL374545		0	465.57	1	5.67	34u	CC(=O)c1sc(-c2ccc(OCCCOc3ccc4c(c3)CC[C@H]4CC(=O)O)cc2)nc1C	EC50	'='	6.9	nM	8.16			UO_0000065					False	CHEMBL920310	Agonist activity at human PPAR delta by FRET assay	F	BAO_0000019	assay format	Homo sapiens	None	None	None	None	CHEMBL3979	Peroxisome proliferator-activated receptor delta	Homo sapiens	SINGLE PROTEIN	CHEMBL1142242	1	Scientific Literature	J. Med. Chem.	2007	None
CHEMBL20495		0	598.77	2	7.65	6h	COc1ccc(NC(=O)N(CCc2ccc(SC(C)(C)C(=O)O)cc2)CCc2ccc(-c3ccccc3)cc2)c(OC)c1	EC50	'='	4000.0	nM	5.40			UO_0000065	9.02	0.17	-2.25	6.13	False	CHEMBL759725	In vitro transcriptional activation in CV-1 cells expressing human Gal4-PPAR delta ligand binding domain	B	BAO_0000219	cell-based format	Homo sapiens	None	None	CV-1	None	CHEMBL3979	Peroxisome proliferator-activated receptor delta	Homo sapiens	SINGLE PROTEIN	CHEMBL1134264	1	Scientific Literature	Bioorg. Med. Chem. Lett.	2001	CHEMBL3308033
CHEMBL198082		0	296.87	0	4.83	10	CC[C@@H]1CCCCN1/C(S)=N/c1cc(Cl)ccc1C	EC50	'>'	100000.0	nM				UO_0000065					False	CHEMBL869429	Activity against PPAR-delta	B	BAO_0000357	single protein format	None	None	None	None	None	CHEMBL3979	Peroxisome proliferator-activated receptor delta	Homo sapiens	SINGLE PROTEIN	CHEMBL1148541	1	Scientific Literature	Bioorg. Med. Chem. Lett.	2006	None
CHEMBL175332		0	473.57	1	6.70	30	CCCc1c(OCCCOc2ccc(CCCC(=O)O)cc2)ccc2c(-c3ccccc3)noc12	Ki	'='	38.0	nM	7.42			UO_0000065	15.67	0.29	0.72	9.07	False	CHEMBL759301	In vitro binding affinity towards human peroxisome proliferator activated receptor delta (PPAR delta)	B	BAO_0000357	single protein format	None	None	None	None	None	CHEMBL3979	Peroxisome proliferator-activated receptor delta	Homo sapiens	SINGLE PROTEIN	CHEMBL1136629	1	Scientific Literature	Bioorg. Med. Chem. Lett.	2003	None
CHEMBL328455		0	554.69	2	8.56	19	CCO[C@@H](Cc1ccc(OCC=C(c2ccc(-c3ccccc3)cc2)c2ccc(-c3ccccc3)cc2)cc1)C(=O)O	EC50	'='	500.0	nM	6.30			UO_0000065	11.36	0.20	-2.26	11.30	False	CHEMBL762591	In vitro activation of human peroxisome proliferator activated receptor delta (PPAR delta)	B	BAO_0000357	single protein format	None	None	None	None	None	CHEMBL3979	Peroxisome proliferator-activated receptor delta	Homo sapiens	SINGLE PROTEIN	CHEMBL1136267	1	Scientific Literature	Bioorg. Med. Chem. Lett.	2003	None
CHEMBL87380		0	430.54	1	5.85	16	CCO[C@@H](Cc1ccc(OCC=C(c2ccc(C)cc2)c2ccc(C)cc2)cc1)C(=O)O	Max	'='	214.0	%				UO_0000187					False	CHEMBL759302	In vitro Fold activation relative to maximum activation obtained with carbacyclin (~ 250-fold corresponded to 100%) for human peroxisome proliferator activated receptor delta	B	BAO_0000357	single protein format	None	None	None	None	None	CHEMBL3979	Peroxisome proliferator-activated receptor delta	Homo sapiens	SINGLE PROTEIN	CHEMBL1136267	1	Scientific Literature	Bioorg. Med. Chem. Lett.	2003	None
CHEMBL225017		0	516.23	2	6.74	3	O=C(O)CCc1cccc(OCC=C(c2ccc(Br)cc2)c2ccc(Br)cc2)c1	EC50	'='	5900.0	nM	5.23			UO_0000065	10.13	0.25	-1.51	11.24	False	CHEMBL919533	Activity at human placenta PPAR delta expressed in HEK293 cells by PPAR-GAL4 transactivation assay	B	BAO_0000219	cell-based format	Homo sapiens	None	None	HEK293	None	CHEMBL3979	Peroxisome proliferator-activated receptor delta	Homo sapiens	SINGLE PROTEIN	CHEMBL1142981	1	Scientific Literature	J. Med. Chem.	2007	CHEMBL3307715
CHEMBL220627		0	356.42	0	4.05	17e	COc1ccc(OCCCOc2ccc3c(c2)CC[C@H]3CC(=O)O)cc1	EC50	'='	6.7	nM	8.17			UO_0000065					False	CHEMBL920310	Agonist activity at human PPAR delta by FRET assay	F	BAO_0000019	assay format	Homo sapiens	None	None	None	None	CHEMBL3979	Peroxisome proliferator-activated receptor delta	Homo sapiens	SINGLE PROTEIN	CHEMBL1142242	1	Scientific Literature	J. Med. Chem.	2007	None
CHEMBL220325		0	417.51	1	5.41	29h	Cc1cccc(-c2ccc(OCCCOc3ccc4c(c3)CC[C@H]4CC(=O)O)cc2)n1	EC50	'='	2.2	nM	8.66			UO_0000065					False	CHEMBL920310	Agonist activity at human PPAR delta by FRET assay	F	BAO_0000019	assay format	Homo sapiens	None	None	None	None	CHEMBL3979	Peroxisome proliferator-activated receptor delta	Homo sapiens	SINGLE PROTEIN	CHEMBL1142242	1	Scientific Literature	J. Med. Chem.	2007	None
CHEMBL376418		0	392.45	1	5.30	29b	O=C(O)C[C@@H]1CCc2cc(OCCCOc3ccc(-c4ccoc4)cc3)ccc21	EC50	'='	3.8	nM	8.42			UO_0000065					False	CHEMBL920310	Agonist activity at human PPAR delta by FRET assay	F	BAO_0000019	assay format	Homo sapiens	None	None	None	None	CHEMBL3979	Peroxisome proliferator-activated receptor delta	Homo sapiens	SINGLE PROTEIN	CHEMBL1142242	1	Scientific Literature	J. Med. Chem.	2007	None
CHEMBL375748		0	408.52	1	5.77	29a	O=C(O)C[C@@H]1CCc2cc(OCCCOc3ccc(-c4ccsc4)cc3)ccc21	EC50	'='	5.9	nM	8.23			UO_0000065					False	CHEMBL920310	Agonist activity at human PPAR delta by FRET assay	F	BAO_0000019	assay format	Homo sapiens	None	None	None	None	CHEMBL3979	Peroxisome proliferator-activated receptor delta	Homo sapiens	SINGLE PROTEIN	CHEMBL1142242	1	Scientific Literature	J. Med. Chem.	2007	None
CHEMBL220990		0	427.89	0	4.27	17w	O=C(O)C[C@@H]1CCc2cc(OCCCOc3ccc(-n4cnnc4)cc3Cl)ccc21	EC50	'='	2230.0	nM	5.65			UO_0000065					False	CHEMBL920310	Agonist activity at human PPAR delta by FRET assay	F	BAO_0000019	assay format	Homo sapiens	None	None	None	None	CHEMBL3979	Peroxisome proliferator-activated receptor delta	Homo sapiens	SINGLE PROTEIN	CHEMBL1142242	1	Scientific Literature	J. Med. Chem.	2007	None
CHEMBL219817		0	450.50	0	3.58	17v	CC(=O)Nc1cc(-n2ccnn2)ccc1OCCCOc1ccc2c(c1)CC[C@H]2CC(=O)O	EC50	'='	367.0	nM	6.43			UO_0000065					False	CHEMBL920310	Agonist activity at human PPAR delta by FRET assay	F	BAO_0000019	assay format	Homo sapiens	None	None	None	None	CHEMBL3979	Peroxisome proliferator-activated receptor delta	Homo sapiens	SINGLE PROTEIN	CHEMBL1142242	1	Scientific Literature	J. Med. Chem.	2007	None
CHEMBL119217		0	397.47	0	2.84	13	COC(=O)C(Cc1ccc(OCCOc2ccc3c(c2)CCCC3)cc1)C(N)=O	Max response						Not Determined						False	CHEMBL760298	In vitro transcription activation on human peroxisome proliferator activated receptor-delta (PPAR delta); ND= no data	B	BAO_0000357	single protein format	None	None	None	None	None	CHEMBL3979	Peroxisome proliferator-activated receptor delta	Homo sapiens	SINGLE PROTEIN	CHEMBL1147472	1	Scientific Literature	Bioorg. Med. Chem. Lett.	2004	None
CHEMBL175213		0	445.52	1	5.92	11	CCCc1c(OCCCOc2ccccc2CC(=O)O)ccc2c(-c3ccccc3)noc12	Ki	'='	62.0	nM	7.21			UO_0000065	16.18	0.30	1.29	8.81	False	CHEMBL759301	In vitro binding affinity towards human peroxisome proliferator activated receptor delta (PPAR delta)	B	BAO_0000357	single protein format	None	None	None	None	None	CHEMBL3979	Peroxisome proliferator-activated receptor delta	Homo sapiens	SINGLE PROTEIN	CHEMBL1136629	1	Scientific Literature	Bioorg. Med. Chem. Lett.	2003	None
CHEMBL1075856		0	383.47	0	4.78	25n	Cc1ccc(-c2sc(COc3ccc(OCC(=O)O)c(C)c3)nc2C)cc1	EC50	'='	6320.0	nM	5.20			UO_0000065	13.56	0.26	0.42	7.57	False	CHEMBL1114856	Agonist activity at human PPARdelta ligand binding domain expressed in human 293T cells co-transfected with Gal4-DBD by luciferase transactivation assay	B	BAO_0000219	cell-based format	Homo sapiens	None	None	293T	None	CHEMBL3979	Peroxisome proliferator-activated receptor delta	Homo sapiens	SINGLE PROTEIN	CHEMBL1153748	1	Scientific Literature	J. Med. Chem.	2010	None
CHEMBL1079489		0	431.51	1	5.83	25f	Cc1cc(OCc2nc(-c3ccc(-c4ccccc4)cc3)cs2)ccc1OCC(=O)O	Efficacy	'='	42.0	%				UO_0000187					False	CHEMBL1115672	Agonist activity at human PPARdelta ligand binding domain expressed in human 293T cells co-transfected with Gal4-DBD by luciferase transactivation assay relative to GW-501516	B	BAO_0000219	cell-based format	Homo sapiens	None	None	293T	None	CHEMBL3979	Peroxisome proliferator-activated receptor delta	Homo sapiens	SINGLE PROTEIN	CHEMBL1153748	1	Scientific Literature	J. Med. Chem.	2010	None
CHEMBL1082116		0	446.53	1	5.53	25q	Cc1ccc(-c2sc(COc3ccc(OCC(=O)O)c(C)c3)nc2-c2cccnc2)cc1	Efficacy	'='	82.0	%				UO_0000187					False	CHEMBL1115672	Agonist activity at human PPARdelta ligand binding domain expressed in human 293T cells co-transfected with Gal4-DBD by luciferase transactivation assay relative to GW-501516	B	BAO_0000219	cell-based format	Homo sapiens	None	None	293T	None	CHEMBL3979	Peroxisome proliferator-activated receptor delta	Homo sapiens	SINGLE PROTEIN	CHEMBL1153748	1	Scientific Literature	J. Med. Chem.	2010	None
CHEMBL1079449		0	511.60	2	6.99	29m	COc1ccc(-c2nc(COc3ccc(OCC(=O)O)c(C)c3)sc2-c2ccc3ccccc3c2)cc1	Efficacy	'='	72.0	%				UO_0000187					False	CHEMBL1115672	Agonist activity at human PPARdelta ligand binding domain expressed in human 293T cells co-transfected with Gal4-DBD by luciferase transactivation assay relative to GW-501516	B	BAO_0000219	cell-based format	Homo sapiens	None	None	293T	None	CHEMBL3979	Peroxisome proliferator-activated receptor delta	Homo sapiens	SINGLE PROTEIN	CHEMBL1153748	1	Scientific Literature	J. Med. Chem.	2010	None
CHEMBL1082089		0	496.52	1	5.92	29ag	COc1ccc(-c2nc(COc3ccc(OCC(=O)O)c(C)c3)oc2-c2cnc3ccccc3c2)cc1	Efficacy	'='	89.0	%				UO_0000187					False	CHEMBL1115672	Agonist activity at human PPARdelta ligand binding domain expressed in human 293T cells co-transfected with Gal4-DBD by luciferase transactivation assay relative to GW-501516	B	BAO_0000219	cell-based format	Homo sapiens	None	None	293T	None	CHEMBL3979	Peroxisome proliferator-activated receptor delta	Homo sapiens	SINGLE PROTEIN	CHEMBL1153748	1	Scientific Literature	J. Med. Chem.	2010	None
CHEMBL1075724		0	626.65	2	7.35	35w	Cc1cc(OCc2nc(-c3ccc(C(=O)N4CCCCC4)cc3)c(-c3ccc(OC(F)(F)F)cc3)s2)ccc1OCC(=O)O	EC50	'='	6.0	nM	8.22			UO_0000065	13.12	0.26	0.87	8.37	False	CHEMBL1114856	Agonist activity at human PPARdelta ligand binding domain expressed in human 293T cells co-transfected with Gal4-DBD by luciferase transactivation assay	B	BAO_0000219	cell-based format	Homo sapiens	None	None	293T	None	CHEMBL3979	Peroxisome proliferator-activated receptor delta	Homo sapiens	SINGLE PROTEIN	CHEMBL1153748	1	Scientific Literature	J. Med. Chem.	2010	None
CHEMBL1080349		0	573.59	2	7.51	35h	Cc1cc(OCc2nc(-c3ccc(OC(C)C)cc3)c(-c3ccc(OC(F)(F)F)cc3)s2)ccc1OCC(=O)O	EC50	'='	7.0	nM	8.15			UO_0000065	14.22	0.28	0.64	9.36	False	CHEMBL1114856	Agonist activity at human PPARdelta ligand binding domain expressed in human 293T cells co-transfected with Gal4-DBD by luciferase transactivation assay	B	BAO_0000219	cell-based format	Homo sapiens	None	None	293T	None	CHEMBL3979	Peroxisome proliferator-activated receptor delta	Homo sapiens	SINGLE PROTEIN	CHEMBL1153748	1	Scientific Literature	J. Med. Chem.	2010	None
CHEMBL1075682		0	599.63	2	8.05	35k	Cc1cc(OCc2nc(-c3ccc(OC4CCCC4)cc3)c(-c3ccc(OC(F)(F)F)cc3)s2)ccc1OCC(=O)O	EC50	'='	10.0	nM	8.00			UO_0000065	13.34	0.26	-0.05	9.18	False	CHEMBL1114856	Agonist activity at human PPARdelta ligand binding domain expressed in human 293T cells co-transfected with Gal4-DBD by luciferase transactivation assay	B	BAO_0000219	cell-based format	Homo sapiens	None	None	293T	None	CHEMBL3979	Peroxisome proliferator-activated receptor delta	Homo sapiens	SINGLE PROTEIN	CHEMBL1153748	1	Scientific Literature	J. Med. Chem.	2010	None
CHEMBL1081730		0	583.51	2	7.75	35a	Cc1cc(OCc2nc(-c3ccc(C(F)(F)F)cc3)c(-c3ccc(OC(F)(F)F)cc3)s2)ccc1OCC(=O)O	Efficacy	'='	73.0	%				UO_0000187					False	CHEMBL1115672	Agonist activity at human PPARdelta ligand binding domain expressed in human 293T cells co-transfected with Gal4-DBD by luciferase transactivation assay relative to GW-501516	B	BAO_0000219	cell-based format	Homo sapiens	None	None	293T	None	CHEMBL3979	Peroxisome proliferator-activated receptor delta	Homo sapiens	SINGLE PROTEIN	CHEMBL1153748	1	Scientific Literature	J. Med. Chem.	2010	None
CHEMBL300026		0	495.57	1	6.44	25	CCCc1cc(Oc2ccc(F)cc2)ccc1OCCCOc1ccc(C2SC(=O)NC2=O)cc1	EC50	'>'	50000.0	nM				UO_0000065					False	CHEMBL760264	In vitro agonist activity tested for transactivation in human PPAR delta-GAL4 chimeric COS-1 cells	F	BAO_0000219	cell-based format	None	None	None	COS-1	None	CHEMBL3979	Peroxisome proliferator-activated receptor delta	Homo sapiens	SINGLE PROTEIN	CHEMBL1136397	1	Scientific Literature	Bioorg. Med. Chem. Lett.	2003	CHEMBL3308351
CHEMBL340011		0	458.57	1	6.11	5	CCCCCCCN(CCc1ccc(OC(C)(C)C(=O)O)cc1)C(=O)Nc1ccc(F)cc1	EC50	'='	3100.0	nM	5.51			UO_0000065					False	CHEMBL762051	Compound was tested for agonist activity on human Peroxisome proliferator activated receptor delta-GAL4 chimeric receptor in transfected CV-1 cells	F	BAO_0000219	cell-based format	None	None	None	CV-1	None	CHEMBL3979	Peroxisome proliferator-activated receptor delta	Homo sapiens	SINGLE PROTEIN	CHEMBL1132388	1	Scientific Literature	J. Med. Chem.	1999	CHEMBL3308033
CHEMBL220281		0	444.94	0	4.94	25d	Cc1nc(-c2ccc(Cl)cc2)sc1C(=O)NCc1ccc(OC(C)(C)C(=O)O)cc1	Activity	'='	85.0	%				UO_0000187					False	CHEMBL854675	Agonist potency at PPARdelta in CV1 cells relative to GW-501516	F	BAO_0000219	cell-based format	Homo sapiens	None	None	CV-1	None	CHEMBL3979	Peroxisome proliferator-activated receptor delta	Homo sapiens	SINGLE PROTEIN	CHEMBL1141367	1	Scientific Literature	J. Med. Chem.	2007	CHEMBL3308033
CHEMBL416794		0	407.34	0	4.71	7g	Cc1nc(-c2ccc(C(F)(F)F)cc2)oc1COc1ccc(OCC(=O)O)cc1	IC50	'='	340.0	nM	6.47			UO_0000065	15.88	0.30	1.76	7.91	False	CHEMBL759401	Binding affinity for human PPAR delta receptor	B	BAO_0000357	single protein format	Homo sapiens	None	None	None	None	CHEMBL3979	Peroxisome proliferator-activated receptor delta	Homo sapiens	SINGLE PROTEIN	CHEMBL1136424	1	Scientific Literature	Bioorg. Med. Chem. Lett.	2003	None
CHEMBL80364		0	424.50	0	4.86	1k	CC(C)OC(Cc1ccc(OCc2noc(-c3ccc(C(C)C)cc3)n2)cc1)C(=O)O	EC50	'='	7900.0	nM	5.10			UO_0000065					False	CHEMBL1019533	Agonist activity at human PPARdelta expressed in african green monkey CV1 cells co-transfected with Gal4 assessed as reporter activity by transient transactivation assay	F	BAO_0000219	cell-based format	Homo sapiens	None	None	CV-1	None	CHEMBL3979	Peroxisome proliferator-activated receptor delta	Homo sapiens	SINGLE PROTEIN	CHEMBL1154456	1	Scientific Literature	Eur. J. Med. Chem.	2008	CHEMBL3308033
CHEMBL76676		0	438.52	1	5.03	1l	CC(C)OC(Cc1ccc(OCc2noc(-c3ccc(C(C)(C)C)cc3)n2)cc1)C(=O)O	Activity	'='	40.0	%				UO_0000187					False	CHEMBL1019534	Agonist activity at human PPARdelta expressed in african green monkey CV1 cells co-transfected with Gal4 assessed as reporter activity at EC50 concentration by transient transactivation assay	F	BAO_0000219	cell-based format	Homo sapiens	None	None	CV-1	None	CHEMBL3979	Peroxisome proliferator-activated receptor delta	Homo sapiens	SINGLE PROTEIN	CHEMBL1154456	1	Scientific Literature	Eur. J. Med. Chem.	2008	CHEMBL3308033
CHEMBL426269		0	458.86	1	5.62	39	CC(C)[C@@]1(C(=O)O)Cc2cc(OCCCOc3cc(C(F)(F)F)ccc3Cl)ccc2O1	IC50	'>'	15000.0	nM				UO_0000065					False	CHEMBL830064	In vitro binding affinity for PPAR-delta	B	BAO_0000357	single protein format	Homo sapiens	None	None	None	None	CHEMBL3979	Peroxisome proliferator-activated receptor delta	Homo sapiens	SINGLE PROTEIN	CHEMBL1144356	1	Scientific Literature	J. Med. Chem.	2005	None
CHEMBL1080025		0	431.51	1	5.83	25r	Cc1cc(OCc2nc(-c3ccccc3)c(-c3ccccc3)s2)ccc1OCC(=O)O	EC50	'>'	10000.0	nM				UO_0000065					False	CHEMBL1114856	Agonist activity at human PPARdelta ligand binding domain expressed in human 293T cells co-transfected with Gal4-DBD by luciferase transactivation assay	B	BAO_0000219	cell-based format	Homo sapiens	None	None	293T	None	CHEMBL3979	Peroxisome proliferator-activated receptor delta	Homo sapiens	SINGLE PROTEIN	CHEMBL1153748	1	Scientific Literature	J. Med. Chem.	2010	None
CHEMBL1080355		0	503.62	2	6.79	29i	CCCc1ccc(-c2sc(COc3ccc(OCC(=O)O)c(C)c3)nc2-c2ccc(OC)cc2)cc1	Efficacy	'='	112.0	%				UO_0000187					False	CHEMBL1115672	Agonist activity at human PPARdelta ligand binding domain expressed in human 293T cells co-transfected with Gal4-DBD by luciferase transactivation assay relative to GW-501516	B	BAO_0000219	cell-based format	Homo sapiens	None	None	293T	None	CHEMBL3979	Peroxisome proliferator-activated receptor delta	Homo sapiens	SINGLE PROTEIN	CHEMBL1153748	1	Scientific Literature	J. Med. Chem.	2010	None
CHEMBL119795		0	398.46	0	3.44	11	COC(=O)C(Cc1ccc(OCCOc2ccc3c(c2)CCCC3)cc1)C(=O)O	Max response	'='	100.0	%				UO_0000187					False	CHEMBL882294	In vitro transcription activation on human peroxisome proliferator activated receptor-delta (PPAR delta)	B	BAO_0000357	single protein format	None	None	None	None	None	CHEMBL3979	Peroxisome proliferator-activated receptor delta	Homo sapiens	SINGLE PROTEIN	CHEMBL1147472	1	Scientific Literature	Bioorg. Med. Chem. Lett.	2004	None
CHEMBL278590	GSK-9578	0	492.63	1	6.97	GW-9578	CCCCCCCN(CCc1ccc(SC(C)(C)C(=O)O)cc1)C(=O)Nc1ccc(F)cc1F	EC50	'='	1400.0	nM	5.85			UO_0000065	11.88	0.24	-1.12	8.41	False	CHEMBL759725	In vitro transcriptional activation in CV-1 cells expressing human Gal4-PPAR delta ligand binding domain	B	BAO_0000219	cell-based format	Homo sapiens	None	None	CV-1	None	CHEMBL3979	Peroxisome proliferator-activated receptor delta	Homo sapiens	SINGLE PROTEIN	CHEMBL1134264	1	Scientific Literature	Bioorg. Med. Chem. Lett.	2001	CHEMBL3308033
CHEMBL981	FENOFIBRIC ACID	4	318.76	0	3.81	fenofibricacid	CC(C)(Oc1ccc(C(=O)c2ccc(Cl)cc2)cc1)C(=O)O	Efficacy	'>'	34.0	%				UO_0000187					False	CHEMBL919534	Activity at human placenta PPAR delta expressed in HEK293 cells by PPAR-GAL4 transactivation assay relative to carbacyclin	B	BAO_0000219	cell-based format	Homo sapiens	None	None	HEK293	None	CHEMBL3979	Peroxisome proliferator-activated receptor delta	Homo sapiens	SINGLE PROTEIN	CHEMBL1142981	1	Scientific Literature	J. Med. Chem.	2007	CHEMBL3307715
CHEMBL981	FENOFIBRIC ACID	4	318.76	0	3.81	fenofibricacid	CC(C)(Oc1ccc(C(=O)c2ccc(Cl)cc2)cc1)C(=O)O	EC50	'>'	10000.0	nM				UO_0000065					False	CHEMBL919533	Activity at human placenta PPAR delta expressed in HEK293 cells by PPAR-GAL4 transactivation assay	B	BAO_0000219	cell-based format	Homo sapiens	None	None	HEK293	None	CHEMBL3979	Peroxisome proliferator-activated receptor delta	Homo sapiens	SINGLE PROTEIN	CHEMBL1142981	1	Scientific Literature	J. Med. Chem.	2007	CHEMBL3307715
CHEMBL219687		0	507.53	2	6.19	34i	COc1cc(-c2nc(C(F)(F)F)cs2)ccc1OCCCOc1ccc2c(c1)CC[C@H]2CC(=O)O	EC50	'='	2.9	nM	8.54			UO_0000065					False	CHEMBL920310	Agonist activity at human PPAR delta by FRET assay	F	BAO_0000019	assay format	Homo sapiens	None	None	None	None	CHEMBL3979	Peroxisome proliferator-activated receptor delta	Homo sapiens	SINGLE PROTEIN	CHEMBL1142242	1	Scientific Literature	J. Med. Chem.	2007	None
CHEMBL220635		0	437.56	1	5.72	34d	CCc1csc(-c2ccc(OCCCOc3ccc4c(c3)CC[C@H]4CC(=O)O)cc2)n1	EC50	'='	4.4	nM	8.36			UO_0000065					False	CHEMBL920310	Agonist activity at human PPAR delta by FRET assay	F	BAO_0000019	assay format	Homo sapiens	None	None	None	None	CHEMBL3979	Peroxisome proliferator-activated receptor delta	Homo sapiens	SINGLE PROTEIN	CHEMBL1142242	1	Scientific Literature	J. Med. Chem.	2007	None
CHEMBL384746		0	521.61	2	6.91	7	CCCc1c(OCCCn2ccc3c(OCC(=O)O)cccc32)ccc2cc(C(=O)c3ccccc3)ccc12	EC50	'>'	10000.0	nM				UO_0000065					False	CHEMBL913510	Activity at human PPAR delta in Huh7 cells by transactivation assay	B	BAO_0000219	cell-based format	Homo sapiens	None	None	Huh-7	None	CHEMBL3979	Peroxisome proliferator-activated receptor delta	Homo sapiens	SINGLE PROTEIN	CHEMBL1137405	1	Scientific Literature	J. Med. Chem.	2006	CHEMBL3307515
CHEMBL219626		0	494.49	1	5.19	25c	Cc1nc(-c2ccc(OC(F)(F)F)cc2)sc1C(=O)NCc1ccc(OC(C)(C)C(=O)O)cc1	EC50	'='	4600.0	nM	5.34			UO_0000065					False	CHEMBL854673	Agonist potency at PPARdelta in CV1 cells by cell based transient transfection assay	F	BAO_0000219	cell-based format	Homo sapiens	None	None	CV-1	None	CHEMBL3979	Peroxisome proliferator-activated receptor delta	Homo sapiens	SINGLE PROTEIN	CHEMBL1141367	1	Scientific Literature	J. Med. Chem.	2007	CHEMBL3308033
CHEMBL219686		0	436.47	1	6.01	17n	CCCc1cc(C(F)(F)F)ccc1OCCCOc1ccc2c(c1)CC[C@H]2CC(=O)O	EC50	'='	1.6	nM	8.80			UO_0000065					False	CHEMBL920310	Agonist activity at human PPAR delta by FRET assay	F	BAO_0000019	assay format	Homo sapiens	None	None	None	None	CHEMBL3979	Peroxisome proliferator-activated receptor delta	Homo sapiens	SINGLE PROTEIN	CHEMBL1142242	1	Scientific Literature	J. Med. Chem.	2007	None
CHEMBL221755		0	435.47	1	5.69	10	Cc1cc(CCc2sc(-c3ccc(C(F)(F)F)cc3)nc2C)ccc1OCC(=O)O	Activity	'='	117.0	%				UO_0000187					False	CHEMBL854675	Agonist potency at PPARdelta in CV1 cells relative to GW-501516	F	BAO_0000219	cell-based format	Homo sapiens	None	None	CV-1	None	CHEMBL3979	Peroxisome proliferator-activated receptor delta	Homo sapiens	SINGLE PROTEIN	CHEMBL1141367	1	Scientific Literature	J. Med. Chem.	2007	CHEMBL3308033
CHEMBL374355		0	464.47	1	5.63	19	Cc1nc(-c2ccc(C(F)(F)F)cc2)sc1C(=O)Nc1ccc(OC(C)(C)C(=O)O)cc1	EC50	'>'	10000.0	nM				UO_0000065					False	CHEMBL854673	Agonist potency at PPARdelta in CV1 cells by cell based transient transfection assay	F	BAO_0000219	cell-based format	Homo sapiens	None	None	CV-1	None	CHEMBL3979	Peroxisome proliferator-activated receptor delta	Homo sapiens	SINGLE PROTEIN	CHEMBL1141367	1	Scientific Literature	J. Med. Chem.	2007	CHEMBL3308033
CHEMBL214295		0	527.84	1	4.67	21a	Cc1onc(-c2ccc(CC(=O)O)cc2Cl)c1C(=O)NCCOc1ccc(C(F)(F)F)cc1[N+](=O)[O-]	Efficacy	'='	67.0	%				UO_0000187					False	CHEMBL867361	Agonist activity at PPARdelta by transactivation assay relative to GW-501516	F	BAO_0000019	assay format	Homo sapiens	None	None	None	None	CHEMBL3979	Peroxisome proliferator-activated receptor delta	Homo sapiens	SINGLE PROTEIN	CHEMBL1145320	1	Scientific Literature	Bioorg. Med. Chem. Lett.	2006	None
CHEMBL378325		0	483.74	1	5.05	21e	Cc1onc(-c2ccc(CC(=O)O)cc2Cl)c1C(=O)NCCOc1ccc(Cl)cc1Cl	Efficacy	'='	63.0	%				UO_0000187					False	CHEMBL867361	Agonist activity at PPARdelta by transactivation assay relative to GW-501516	F	BAO_0000019	assay format	Homo sapiens	None	None	None	None	CHEMBL3979	Peroxisome proliferator-activated receptor delta	Homo sapiens	SINGLE PROTEIN	CHEMBL1145320	1	Scientific Literature	Bioorg. Med. Chem. Lett.	2006	None
CHEMBL380232		0	497.76	1	5.30	24a	CCc1onc(-c2ccc(CC(=O)O)cc2Cl)c1C(=O)NCCOc1ccc(Cl)cc1Cl	Efficacy	'='	71.0	%				UO_0000187					False	CHEMBL867361	Agonist activity at PPARdelta by transactivation assay relative to GW-501516	F	BAO_0000019	assay format	Homo sapiens	None	None	None	None	CHEMBL3979	Peroxisome proliferator-activated receptor delta	Homo sapiens	SINGLE PROTEIN	CHEMBL1145320	1	Scientific Literature	Bioorg. Med. Chem. Lett.	2006	None
CHEMBL211473		0	545.81	2	6.40	24f	O=C(O)Cc1ccc(-c2noc(-c3ccccc3)c2C(=O)NCCOc2ccc(Cl)cc2Cl)c(Cl)c1	Efficacy	'='	66.0	%				UO_0000187					True	CHEMBL867361	Agonist activity at PPARdelta by transactivation assay relative to GW-501516	F	BAO_0000019	assay format	Homo sapiens	None	None	None	None	CHEMBL3979	Peroxisome proliferator-activated receptor delta	Homo sapiens	SINGLE PROTEIN	CHEMBL1145320	1	Scientific Literature	Bioorg. Med. Chem. Lett.	2006	None
CHEMBL384762		0	532.81	2	7.19	26	O=C(O)Cc1ccc(-c2noc(-c3ccccc3)c2COCCOc2ccc(Cl)cc2Cl)c(Cl)c1	Efficacy	'='	44.0	%				UO_0000187					False	CHEMBL867361	Agonist activity at PPARdelta by transactivation assay relative to GW-501516	F	BAO_0000019	assay format	Homo sapiens	None	None	None	None	CHEMBL3979	Peroxisome proliferator-activated receptor delta	Homo sapiens	SINGLE PROTEIN	CHEMBL1145320	1	Scientific Literature	Bioorg. Med. Chem. Lett.	2006	None
CHEMBL213876		0	525.82	2	6.04	24c	CC(C)(C)c1onc(-c2ccc(CC(=O)O)cc2Cl)c1C(=O)NCCOc1ccc(Cl)cc1Cl	EC50	'='	2590.0	nM	5.59			UO_0000065					False	CHEMBL867359	Agonist activity at PPARdelta by transactivation assay	F	BAO_0000019	assay format	Homo sapiens	None	None	None	None	CHEMBL3979	Peroxisome proliferator-activated receptor delta	Homo sapiens	SINGLE PROTEIN	CHEMBL1145320	1	Scientific Literature	Bioorg. Med. Chem. Lett.	2006	None
CHEMBL513145		0	451.52	0	4.59	13d	Cc1ccc(-c2nc(CCOc3ccc(C[C@H]4CO[C@@](C)(C(=O)O)OC4)cc3)c(C)o2)cc1	Activity						Not Active						False	CHEMBL979052	Agonist activity at PPARdelta expressed in human HepG2 cells at 10 uM assessed as induction of receptor transactivation by reporter gene assay relative to control	F	BAO_0000219	cell-based format	None	None	None	HepG2	None	CHEMBL3979	Peroxisome proliferator-activated receptor delta	Homo sapiens	SINGLE PROTEIN	CHEMBL1155870	1	Scientific Literature	Bioorg. Med. Chem.	2008	CHEMBL3307718
CHEMBL201581		0	447.46	0	4.94	10c	O=C(O)Cn1ccc2ccc(OCCCOc3ccc(C(=O)c4ccc(F)cc4)cc3)cc21	IC50	'='	3153.0	nM	5.50			UO_0000065	12.29	0.23	0.56	7.07	False	CHEMBL858179	Displacement of [3H]L-783483 from human PPAR delta by SPA assay	B	BAO_0000357	single protein format	Homo sapiens	None	None	None	None	CHEMBL3979	Peroxisome proliferator-activated receptor delta	Homo sapiens	SINGLE PROTEIN	CHEMBL1149440	1	Scientific Literature	J. Med. Chem.	2006	None
CHEMBL425766		0	489.54	1	5.90	10e	CCCc1cc(C(=O)c2ccc(F)cc2)ccc1OCCCOc1ccc2c(ccn2CC(=O)O)c1	IC50	'='	649.0	nM	6.19			UO_0000065	12.64	0.23	0.29	7.96	True	CHEMBL858179	Displacement of [3H]L-783483 from human PPAR delta by SPA assay	B	BAO_0000357	single protein format	Homo sapiens	None	None	None	None	CHEMBL3979	Peroxisome proliferator-activated receptor delta	Homo sapiens	SINGLE PROTEIN	CHEMBL1149440	1	Scientific Literature	J. Med. Chem.	2006	None
CHEMBL407950		0	373.45	0	4.14	14h	Cc1ccccc1-c1nc(CCCC[C@H]2CO[C@@](C)(C(=O)O)OC2)c(C)o1	Activity	'='	5.0	%				UO_0000187					False	CHEMBL929853	Agonist activity at human PPARdelta expressed in CV1 cells at 10 uM by transactivation assay	F	BAO_0000219	cell-based format	Homo sapiens	None	None	CV-1	None	CHEMBL3979	Peroxisome proliferator-activated receptor delta	Homo sapiens	SINGLE PROTEIN	CHEMBL1143171	1	Scientific Literature	Bioorg. Med. Chem.	2008	CHEMBL3308033
CHEMBL213902		0	390.44	0	4.30	26	COC(Cc1ccc2c(ccn2Cc2nc(-c3ccccc3)oc2C)c1)C(=O)O	Activity	'='	5.0	%				UO_0000187					False	CHEMBL868636	Activity at PPARdelta by luciferase reporter gene transactivation assay relative to GW 501516	F	BAO_0000019	assay format	Homo sapiens	None	None	None	None	CHEMBL3979	Peroxisome proliferator-activated receptor delta	Homo sapiens	SINGLE PROTEIN	CHEMBL1146855	1	Scientific Literature	Bioorg. Med. Chem. Lett.	2006	None
CHEMBL210017		0	486.49	1	6.09	28	Cc1oc(-c2ccc(C(F)(F)F)cc2)nc1Cn1ccc2cc(CC(OC(C)C)C(=O)O)ccc21	EC50	'='	2200.0	nM	5.66			UO_0000065					False	CHEMBL868636	Activity at PPARdelta by luciferase reporter gene transactivation assay relative to GW 501516	F	BAO_0000019	assay format	Homo sapiens	None	None	None	None	CHEMBL3979	Peroxisome proliferator-activated receptor delta	Homo sapiens	SINGLE PROTEIN	CHEMBL1146855	1	Scientific Literature	Bioorg. Med. Chem. Lett.	2006	None
CHEMBL209546		0	404.47	0	4.69	7	CCOC(Cc1ccc2c(ccn2Cc2nc(-c3ccccc3)oc2C)c1)C(=O)O	Activity	'='	6.0	%				UO_0000187					False	CHEMBL868636	Activity at PPARdelta by luciferase reporter gene transactivation assay relative to GW 501516	F	BAO_0000019	assay format	Homo sapiens	None	None	None	None	CHEMBL3979	Peroxisome proliferator-activated receptor delta	Homo sapiens	SINGLE PROTEIN	CHEMBL1146855	1	Scientific Literature	Bioorg. Med. Chem. Lett.	2006	None
CHEMBL3355867		0	563.65	2	7.32	1i	C/C(=C\C(=O)c1ccccc1)NC(Cc1ccc(OCCCOc2ccc(/N=N/c3ccccc3)cc2)cc1)C(=O)O	EC50						Not Active						False	CHEMBL3372997	Agonist activity at human GAL4-PPARdelta ligand binding domain expressed in human HepG2 cells by luciferase reporter gene assay	B	BAO_0000219	cell-based format	Homo sapiens	None	None	HepG2	None	CHEMBL3979	Peroxisome proliferator-activated receptor delta	Homo sapiens	SINGLE PROTEIN	CHEMBL3352447	1	Scientific Literature	Eur. J. Med. Chem.	2015	CHEMBL3307718
CHEMBL3355865		0	629.68	2	8.10	1g	C/C(=C\C(=O)c1ccccc1)NC(Cc1ccc(OCCCOc2ccc(/C=C/c3ccc(C(F)(F)F)cc3)cc2)cc1)C(=O)O	Emax						Not Active						False	CHEMBL3372998	Agonist activity at human GAL4-PPARdelta ligand binding domain expressed in human HepG2 cells assessed as maximum fold induction by luciferase reporter gene assay relative to rosiglitazone	B	BAO_0000219	cell-based format	Homo sapiens	None	None	HepG2	None	CHEMBL3979	Peroxisome proliferator-activated receptor delta	Homo sapiens	SINGLE PROTEIN	CHEMBL3352447	1	Scientific Literature	Eur. J. Med. Chem.	2015	CHEMBL3307718
CHEMBL3355866		0	549.63	2	6.93	1h	C/C(=C\C(=O)c1ccccc1)NC(Cc1ccc(OCCOc2ccc(/N=N/c3ccccc3)cc2)cc1)C(=O)O	Emax						Not Active						False	CHEMBL3372998	Agonist activity at human GAL4-PPARdelta ligand binding domain expressed in human HepG2 cells assessed as maximum fold induction by luciferase reporter gene assay relative to rosiglitazone	B	BAO_0000219	cell-based format	Homo sapiens	None	None	HepG2	None	CHEMBL3979	Peroxisome proliferator-activated receptor delta	Homo sapiens	SINGLE PROTEIN	CHEMBL3352447	1	Scientific Literature	Eur. J. Med. Chem.	2015	CHEMBL3307718
CHEMBL3352822		0	584.07	2	7.59	1j	C/C(=C\C(=O)c1ccccc1)NC(Cc1ccc(OCCOc2ccc(/N=N/c3ccc(Cl)cc3)cc2)cc1)C(=O)O	Emax						Not Active						False	CHEMBL3372998	Agonist activity at human GAL4-PPARdelta ligand binding domain expressed in human HepG2 cells assessed as maximum fold induction by luciferase reporter gene assay relative to rosiglitazone	B	BAO_0000219	cell-based format	Homo sapiens	None	None	HepG2	None	CHEMBL3979	Peroxisome proliferator-activated receptor delta	Homo sapiens	SINGLE PROTEIN	CHEMBL3352447	1	Scientific Literature	Eur. J. Med. Chem.	2015	CHEMBL3307718
CHEMBL606462		0	396.49	0	4.80	9c	C/C(=N\OCCCCO/N=C(/CCC(=O)O)c1ccccc1)c1ccc(C)cc1	Activity						Not Active						False	CHEMBL1074810	Agonist activity at human full length PPARdelta expressed in human HepG2 cells co-transfected with PPRE3-TK-luc assessed as induction of beta-galactosidase activity at 1 uM by firefly luciferase assay	F	BAO_0000219	cell-based format	Homo sapiens	None	None	HepG2	None	CHEMBL3979	Peroxisome proliferator-activated receptor delta	Homo sapiens	SINGLE PROTEIN	CHEMBL1157734	1	Scientific Literature	Bioorg. Med. Chem. Lett.	2010	CHEMBL3307718
CHEMBL199938		0	242.78	0	3.76	6a	CCC/N=C(\S)Nc1cc(Cl)ccc1C	EC50	'>'	100000.0	nM				UO_0000065					False	CHEMBL869429	Activity against PPAR-delta	B	BAO_0000357	single protein format	None	None	None	None	None	CHEMBL3979	Peroxisome proliferator-activated receptor delta	Homo sapiens	SINGLE PROTEIN	CHEMBL1148541	1	Scientific Literature	Bioorg. Med. Chem. Lett.	2006	None
CHEMBL202515		0	479.53	1	5.96	10i	O=C(O)Cn1ccc2ccc(OCCCOc3ccc4cc(C(=O)c5ccccc5)ccc4c3)cc21	EC50	'>'	10000.0	nM				UO_0000065					False	CHEMBL853067	Effect on PPAR delta transactivation activity in Huh7 cells	F	BAO_0000219	cell-based format	Homo sapiens	None	None	Huh-7	None	CHEMBL3979	Peroxisome proliferator-activated receptor delta	Homo sapiens	SINGLE PROTEIN	CHEMBL1149440	1	Scientific Literature	J. Med. Chem.	2006	CHEMBL3307515
CHEMBL234693		0	593.50	2	6.14	6m	CC1=Cc2cc(C#CC(/C=C\COc3ccc(OCC(=O)O)c(C)c3)c3ccc(Br)cc3)ccc2S1(=O)=O	%max	'='	159.0	%				UO_0000187					False	CHEMBL896659	Agonist activity at human PPARdelta by transactivation assay relative to carbacyclin	F	BAO_0000019	assay format	Homo sapiens	None	None	None	None	CHEMBL3979	Peroxisome proliferator-activated receptor delta	Homo sapiens	SINGLE PROTEIN	CHEMBL1149551	1	Scientific Literature	Bioorg. Med. Chem. Lett.	2007	None
CHEMBL390005		0	428.47	1	5.67	15R	CC[C@H](COc1ccc(C(F)(F)F)cc1)CSc1ccc(OCC(=O)O)c(C)c1	EC50	'='	79.0	nM	7.10			UO_0000065					False	CHEMBL889272	Agonist activity at human PPARdelta receptor by cell based transactivation assay	F	BAO_0000219	cell-based format	Homo sapiens	None	None	None	None	CHEMBL3979	Peroxisome proliferator-activated receptor delta	Homo sapiens	SINGLE PROTEIN	CHEMBL1145374	1	Scientific Literature	Bioorg. Med. Chem. Lett.	2007	None
CHEMBL395558		0	460.47	0	4.64	7	COCOC(COc1ccc(C(F)(F)F)cc1)CSc1ccc(OCC(=O)O)c(C)c1	EC50	'='	6.3	nM	8.20			UO_0000065					False	CHEMBL889272	Agonist activity at human PPARdelta receptor by cell based transactivation assay	F	BAO_0000219	cell-based format	Homo sapiens	None	None	None	None	CHEMBL3979	Peroxisome proliferator-activated receptor delta	Homo sapiens	SINGLE PROTEIN	CHEMBL1145374	1	Scientific Literature	Bioorg. Med. Chem. Lett.	2007	None
CHEMBL231528		0	458.50	1	5.30	12	CCOCC(COc1ccc(C(F)(F)F)cc1)CSc1ccc(OCC(=O)O)c(C)c1	Efficacy	'='	87.0	%				UO_0000187					False	CHEMBL889273	Efficacy at human PPARdelta receptor by cell based transactivation assay	B	BAO_0000219	cell-based format	Homo sapiens	None	None	None	None	CHEMBL3979	Peroxisome proliferator-activated receptor delta	Homo sapiens	SINGLE PROTEIN	CHEMBL1145374	1	Scientific Literature	Bioorg. Med. Chem. Lett.	2007	None
CHEMBL389768		0	444.47	1	5.05	3S	CCO[C@@H](COc1ccc(C(F)(F)F)cc1)CSc1ccc(OCC(=O)O)c(C)c1	Efficacy	'='	93.0	%				UO_0000187					False	CHEMBL889273	Efficacy at human PPARdelta receptor by cell based transactivation assay	B	BAO_0000219	cell-based format	Homo sapiens	None	None	None	None	CHEMBL3979	Peroxisome proliferator-activated receptor delta	Homo sapiens	SINGLE PROTEIN	CHEMBL1145374	1	Scientific Literature	Bioorg. Med. Chem. Lett.	2007	None
CHEMBL981	FENOFIBRIC ACID	4	318.76	0	3.81	2b	CC(C)(Oc1ccc(C(=O)c2ccc(Cl)cc2)cc1)C(=O)O	EC50						Not Active						False	CHEMBL761880	Compound was tested for agonist activity on human Peroxisome proliferator activated receptor delta-GAL4 chimeric receptor in transfected CV-1 cells; IA = Inactive	F	BAO_0000219	cell-based format	None	None	None	CV-1	None	CHEMBL3979	Peroxisome proliferator-activated receptor delta	Homo sapiens	SINGLE PROTEIN	CHEMBL1132388	1	Scientific Literature	J. Med. Chem.	1999	CHEMBL3308033
CHEMBL393186		0	507.45	2	6.70	6a	Cc1cc(SC/C=C\C(C#Cc2ccccc2)c2ccc(Br)cc2)ccc1OCC(=O)O	EC50	'='	160.0	nM	6.80			UO_0000065					False	CHEMBL896658	Agonist activity at human PPARdelta by transactivation assay	F	BAO_0000019	assay format	Homo sapiens	None	None	None	None	CHEMBL3979	Peroxisome proliferator-activated receptor delta	Homo sapiens	SINGLE PROTEIN	CHEMBL1149551	1	Scientific Literature	Bioorg. Med. Chem. Lett.	2007	None
CHEMBL234693		0	593.50	2	6.14	6m	CC1=Cc2cc(C#CC(/C=C\COc3ccc(OCC(=O)O)c(C)c3)c3ccc(Br)cc3)ccc2S1(=O)=O	EC50	'='	1200.0	nM	5.92			UO_0000065					False	CHEMBL896658	Agonist activity at human PPARdelta by transactivation assay	F	BAO_0000019	assay format	Homo sapiens	None	None	None	None	CHEMBL3979	Peroxisome proliferator-activated receptor delta	Homo sapiens	SINGLE PROTEIN	CHEMBL1149551	1	Scientific Literature	Bioorg. Med. Chem. Lett.	2007	None
CHEMBL2112052		0	326.39	0	3.81	13	CCO[C@H](Cc1ccc(OC/C=C/c2ccccc2)cc1)C(=O)O	EC50	'='	18000.0	nM	4.75			UO_0000065	14.54	0.27	0.93	8.51	False	CHEMBL829754	Effective concentration for human peroxisome proliferator-activated receptor delta	B	BAO_0000357	single protein format	Homo sapiens	None	None	None	None	CHEMBL3979	Peroxisome proliferator-activated receptor delta	Homo sapiens	SINGLE PROTEIN	CHEMBL1142023	1	Scientific Literature	Bioorg. Med. Chem. Lett.	2005	None
CHEMBL360552		0	364.44	0	4.10	5	CCO[C@@H](Cc1ccc(OC/C=C(/C)C#Cc2ccccc2)cc1)C(=O)O	EC50	'='	11000.0	nM	4.96			UO_0000065	13.61	0.25	0.86	8.89	False	CHEMBL829754	Effective concentration for human peroxisome proliferator-activated receptor delta	B	BAO_0000357	single protein format	Homo sapiens	None	None	None	None	CHEMBL3979	Peroxisome proliferator-activated receptor delta	Homo sapiens	SINGLE PROTEIN	CHEMBL1142023	1	Scientific Literature	Bioorg. Med. Chem. Lett.	2005	None
CHEMBL205358		0	512.91	2	6.36	36	CC[C@@](C)(Cc1ccc(OCCCOc2ccc3c(C(F)(F)F)cc(=O)oc3c2Cl)cc1)C(=O)O	IC50	'='	3270.0	nM	5.49			UO_0000065	10.69	0.21	-0.87	6.38	False	CHEMBL867228	Binding affinity to human PPAR delta	B	BAO_0000357	single protein format	Homo sapiens	None	None	None	None	CHEMBL3979	Peroxisome proliferator-activated receptor delta	Homo sapiens	SINGLE PROTEIN	CHEMBL1139027	1	Scientific Literature	Bioorg. Med. Chem. Lett.	2006	None
CHEMBL206759		0	512.91	2	6.36	35	CC[C@@](C)(Cc1ccc(OCCCOc2cc3oc(=O)cc(C(F)(F)F)c3cc2Cl)cc1)C(=O)O	EC50						Not Determined						False	CHEMBL867231	Transactivation by human PPAR delta in COS1 cells	F	BAO_0000219	cell-based format	Homo sapiens	None	None	COS-1	None	CHEMBL3979	Peroxisome proliferator-activated receptor delta	Homo sapiens	SINGLE PROTEIN	CHEMBL1139027	1	Scientific Literature	Bioorg. Med. Chem. Lett.	2006	CHEMBL3308351
CHEMBL255971		0	345.40	0	3.44	4a	Cc1oc(-c2ccccc2)nc1CCC[C@H]1CO[C@@](C)(C(=O)O)OC1	Activity	'='	12.0	%				UO_0000187					False	CHEMBL950107	Agonist activity at human PPARdelta expressed in monkey CV1 cells at 10 uM by transactivation assay	F	BAO_0000219	cell-based format	Homo sapiens	None	None	CV-1	None	CHEMBL3979	Peroxisome proliferator-activated receptor delta	Homo sapiens	SINGLE PROTEIN	CHEMBL1142377	1	Scientific Literature	Bioorg. Med. Chem. Lett.	2008	CHEMBL3308033
CHEMBL402186		0	393.44	0	4.17	21b	Cc1oc(-c2ccccc2)nc1Cc1ccc([C@H]2CO[C@@](C)(C(=O)O)OC2)cc1	Activity	'='	0.0	%				UO_0000187					False	CHEMBL950107	Agonist activity at human PPARdelta expressed in monkey CV1 cells at 10 uM by transactivation assay	F	BAO_0000219	cell-based format	Homo sapiens	None	None	CV-1	None	CHEMBL3979	Peroxisome proliferator-activated receptor delta	Homo sapiens	SINGLE PROTEIN	CHEMBL1142377	1	Scientific Literature	Bioorg. Med. Chem. Lett.	2008	CHEMBL3308033
CHEMBL270835		0	373.45	0	4.22	4c	Cc1oc(-c2ccccc2)nc1CCCCC[C@H]1CO[C@@](C)(C(=O)O)OC1	Activity	'='	34.0	%				UO_0000187					False	CHEMBL950107	Agonist activity at human PPARdelta expressed in monkey CV1 cells at 10 uM by transactivation assay	F	BAO_0000219	cell-based format	Homo sapiens	None	None	CV-1	None	CHEMBL3979	Peroxisome proliferator-activated receptor delta	Homo sapiens	SINGLE PROTEIN	CHEMBL1142377	1	Scientific Literature	Bioorg. Med. Chem. Lett.	2008	CHEMBL3308033
CHEMBL300026		0	495.57	1	6.44	9	CCCc1cc(Oc2ccc(F)cc2)ccc1OCCCOc1ccc(C2SC(=O)NC2=O)cc1	EC50						Not Active						False	CHEMBL867231	Transactivation by human PPAR delta in COS1 cells	F	BAO_0000219	cell-based format	Homo sapiens	None	None	COS-1	None	CHEMBL3979	Peroxisome proliferator-activated receptor delta	Homo sapiens	SINGLE PROTEIN	CHEMBL1139027	1	Scientific Literature	Bioorg. Med. Chem. Lett.	2006	CHEMBL3308351
CHEMBL204875		0	555.03	2	8.13	40	CCC1(CC)C=C(C(F)(F)F)c2cc(Cl)c(OCCCOc3ccc(C[C@](C)(CC)C(=O)O)cc3)cc2O1	IC50						Not Active						False	CHEMBL867228	Binding affinity to human PPAR delta	B	BAO_0000357	single protein format	Homo sapiens	None	None	None	None	CHEMBL3979	Peroxisome proliferator-activated receptor delta	Homo sapiens	SINGLE PROTEIN	CHEMBL1139027	1	Scientific Literature	Bioorg. Med. Chem. Lett.	2006	None
CHEMBL1783064		0	487.04	1	7.05	41	CC(C)C1=CC(C)(C)Oc2cc(OCCCOc3ccc(CC(C)(C)C(=O)O)cc3)c(Cl)cc21	EC50						Not Determined						False	CHEMBL867231	Transactivation by human PPAR delta in COS1 cells	F	BAO_0000219	cell-based format	Homo sapiens	None	None	COS-1	None	CHEMBL3979	Peroxisome proliferator-activated receptor delta	Homo sapiens	SINGLE PROTEIN	CHEMBL1139027	1	Scientific Literature	Bioorg. Med. Chem. Lett.	2006	CHEMBL3308351
CHEMBL589256		0	432.52	1	5.65	9i	C/C(=N\OCCCCO/N=C(/CCC(=O)O)c1ccccc1)c1ccc2ccccc2c1	Activity						Not Active						False	CHEMBL1074810	Agonist activity at human full length PPARdelta expressed in human HepG2 cells co-transfected with PPRE3-TK-luc assessed as induction of beta-galactosidase activity at 1 uM by firefly luciferase assay	F	BAO_0000219	cell-based format	Homo sapiens	None	None	HepG2	None	CHEMBL3979	Peroxisome proliferator-activated receptor delta	Homo sapiens	SINGLE PROTEIN	CHEMBL1157734	1	Scientific Literature	Bioorg. Med. Chem. Lett.	2010	CHEMBL3307718
CHEMBL435343		0	425.31	1	5.40	27	CC[C@]1(C(=O)O)CCc2ccc(OCCCOc3ccc(Cl)cc3Cl)cc2O1	IC50	'='	4100.0	nM	5.39			UO_0000065	12.67	0.26	-0.01	8.29	True	CHEMBL828474	In vitro binding affinity against human PPARdelta	B	BAO_0000357	single protein format	Homo sapiens	None	None	None	None	CHEMBL3979	Peroxisome proliferator-activated receptor delta	Homo sapiens	SINGLE PROTEIN	CHEMBL1140266	1	Scientific Literature	Bioorg. Med. Chem. Lett.	2005	None
CHEMBL1934484		0	435.55	0	4.52	SC-4	Cc1ccc(-c2nc(C)c(C(=O)N[C@H]3CCCN(c4cccc(C(=O)O)c4)C3)s2)cc1	EC50	'='	11000.0	nM	4.96			UO_0000065	11.38	0.22	0.44	6.01	False	CHEMBL3371804	Agonist activity at GAL4-tagged PPARdelta (unknown origin)	B	BAO_0000357	single protein format	Homo sapiens	None	None	None	None	CHEMBL3979	Peroxisome proliferator-activated receptor delta	Homo sapiens	SINGLE PROTEIN	CHEMBL3352104	1	Scientific Literature	Bioorg. Med. Chem. Lett.	2015	None
CHEMBL425666		0	423.43	0	4.69	5b	CCOc1ccc(CC(CC)C(=O)O)cc1CNC(=O)c1ccc(C(F)(F)F)cc1	EC50	'='	15.0	nM	7.82			UO_0000065	18.48	0.36	3.13	10.34	False	CHEMBL886016	Effect on PPARdelta transactivation activity in HEK293 cells	B	BAO_0000219	cell-based format	Homo sapiens	None	None	HEK293	None	CHEMBL3979	Peroxisome proliferator-activated receptor delta	Homo sapiens	SINGLE PROTEIN	CHEMBL1143711	1	Scientific Literature	Bioorg. Med. Chem.	2007	CHEMBL3307715
CHEMBL178245		0	463.92	1	5.35	10	COc1ccc2c(c1)c(Cc1cccc(OCC(=O)O)c1)c(C)n2C(=O)c1ccc(Cl)cc1	IC50	'='	1250.0	nM	5.90			UO_0000065	12.72	0.24	0.55	7.59	False	CHEMBL827221	In vitro inhibition of human Peroxisome proliferator activated receptor delta	B	BAO_0000357	single protein format	Homo sapiens	None	None	None	None	CHEMBL3979	Peroxisome proliferator-activated receptor delta	Homo sapiens	SINGLE PROTEIN	CHEMBL1142834	1	Scientific Literature	Bioorg. Med. Chem. Lett.	2005	None
CHEMBL397970		0	416.42	0	4.01	1	Cc1cc(SCC(O)COc2ccc(C(F)(F)F)cc2)ccc1OCC(=O)O	EC50	'='	79.0	nM	7.10			UO_0000065					False	CHEMBL889272	Agonist activity at human PPARdelta receptor by cell based transactivation assay	F	BAO_0000219	cell-based format	Homo sapiens	None	None	None	None	CHEMBL3979	Peroxisome proliferator-activated receptor delta	Homo sapiens	SINGLE PROTEIN	CHEMBL1145374	1	Scientific Literature	Bioorg. Med. Chem. Lett.	2007	None
CHEMBL397218		0	474.45	0	4.12	9	Cc1cc(SCC(COc2ccc(C(F)(F)F)cc2)OCC(=O)O)ccc1OCC(=O)O	EC50	'='	126.0	nM	6.90			UO_0000065					False	CHEMBL889272	Agonist activity at human PPARdelta receptor by cell based transactivation assay	F	BAO_0000219	cell-based format	Homo sapiens	None	None	None	None	CHEMBL3979	Peroxisome proliferator-activated receptor delta	Homo sapiens	SINGLE PROTEIN	CHEMBL1145374	1	Scientific Literature	Bioorg. Med. Chem. Lett.	2007	None
CHEMBL390199		0	474.57	1	5.91	17	CSCOC(CCc1ccc(C(F)(F)F)cc1)CSc1ccc(OCC(=O)O)c(C)c1	Efficacy	'='	103.0	%				UO_0000187					False	CHEMBL889273	Efficacy at human PPARdelta receptor by cell based transactivation assay	B	BAO_0000219	cell-based format	Homo sapiens	None	None	None	None	CHEMBL3979	Peroxisome proliferator-activated receptor delta	Homo sapiens	SINGLE PROTEIN	CHEMBL1145374	1	Scientific Literature	Bioorg. Med. Chem. Lett.	2007	None
CHEMBL231223		0	460.47	0	4.64	7R	COCO[C@H](COc1ccc(C(F)(F)F)cc1)CSc1ccc(OCC(=O)O)c(C)c1	Efficacy	'='	98.0	%				UO_0000187					False	CHEMBL889273	Efficacy at human PPARdelta receptor by cell based transactivation assay	B	BAO_0000219	cell-based format	Homo sapiens	None	None	None	None	CHEMBL3979	Peroxisome proliferator-activated receptor delta	Homo sapiens	SINGLE PROTEIN	CHEMBL1145374	1	Scientific Literature	Bioorg. Med. Chem. Lett.	2007	None
CHEMBL310426		0	396.44	0	4.04	1f	Cc1ccc(-c2nc(COc3ccc(CC(OC(C)C)C(=O)O)cc3)no2)cc1	EC50	'='	2500.0	nM	5.60			UO_0000065					False	CHEMBL1019533	Agonist activity at human PPARdelta expressed in african green monkey CV1 cells co-transfected with Gal4 assessed as reporter activity by transient transactivation assay	F	BAO_0000219	cell-based format	Homo sapiens	None	None	CV-1	None	CHEMBL3979	Peroxisome proliferator-activated receptor delta	Homo sapiens	SINGLE PROTEIN	CHEMBL1154456	1	Scientific Literature	Eur. J. Med. Chem.	2008	CHEMBL3308033
CHEMBL230158	SELADELPAR	3	444.47	1	5.05	3R	CCO[C@H](COc1ccc(C(F)(F)F)cc1)CSc1ccc(OCC(=O)O)c(C)c1	Efficacy	'='	105.0	%				UO_0000187					False	CHEMBL889273	Efficacy at human PPARdelta receptor by cell based transactivation assay	B	BAO_0000219	cell-based format	Homo sapiens	None	None	None	None	CHEMBL3979	Peroxisome proliferator-activated receptor delta	Homo sapiens	SINGLE PROTEIN	CHEMBL1145374	1	Scientific Literature	Bioorg. Med. Chem. Lett.	2007	None
CHEMBL383313		0	562.47	2	7.20	24	Cc1cc(OCc2cc(-c3ccc(C(F)(F)F)cc3)nc(-c3ccc(C(F)(F)F)cc3)n2)ccc1OCC(=O)O	EC50	'='	30.0	nM	7.52			UO_0000065					False	CHEMBL853178	Effect on human PPARdelta transactivation in 293T cells	F	BAO_0000219	cell-based format	Homo sapiens	None	None	293T	None	CHEMBL3979	Peroxisome proliferator-activated receptor delta	Homo sapiens	SINGLE PROTEIN	CHEMBL1147714	1	Scientific Literature	Bioorg. Med. Chem. Lett.	2006	None
CHEMBL377695		0	493.39	1	7.68	12	Cc1cc(OCc2cc(-c3ccc(Cl)cc3)cc(-c3ccc(Cl)cc3)c2)ccc1OCC(=O)O	EC50	'='	110.0	nM	6.96			UO_0000065					False	CHEMBL853178	Effect on human PPARdelta transactivation in 293T cells	F	BAO_0000219	cell-based format	Homo sapiens	None	None	293T	None	CHEMBL3979	Peroxisome proliferator-activated receptor delta	Homo sapiens	SINGLE PROTEIN	CHEMBL1147714	1	Scientific Literature	Bioorg. Med. Chem. Lett.	2006	None
CHEMBL425945		0	506.52	2	7.70	17	Cc1ccc(-c2cc(COc3ccc(OCC(=O)O)c(C)c3)cc(-c3ccc(C(F)(F)F)cc3)c2)cc1	Efficacy	'='	78.0	%				UO_0000187					False	CHEMBL853179	Effect on human PPARdelta transactivation in 293T cells relative to GW-501516	F	BAO_0000219	cell-based format	Homo sapiens	None	None	293T	None	CHEMBL3979	Peroxisome proliferator-activated receptor delta	Homo sapiens	SINGLE PROTEIN	CHEMBL1147714	1	Scientific Literature	Bioorg. Med. Chem. Lett.	2006	None
CHEMBL107367	FARGLITAZAR	2	546.62	2	6.61	20	Cc1oc(-c2ccccc2)nc1CCOc1ccc(C[C@H](Nc2ccccc2C(=O)c2ccccc2)C(=O)O)cc1	Log Ki	'='	6.07	uM				UO_0000064					False	CHEMBL757606	The compound was tested in vitro for inhibiting the 50% binding of Peroxisome proliferator activated receptor delta	B	BAO_0000357	single protein format	None	None	None	None	None	CHEMBL3979	Peroxisome proliferator-activated receptor delta	Homo sapiens	SINGLE PROTEIN	CHEMBL1131422	1	Scientific Literature	J. Med. Chem.	1998	None
CHEMBL231531		0	574.54	2	7.36	13	Cc1cc(SCC(COc2ccc(C(F)(F)F)cc2)COc2ccc(C(F)(F)F)cc2)ccc1OCC(=O)O	EC50	'='	17.0	nM	7.77			UO_0000065					False	CHEMBL889272	Agonist activity at human PPARdelta receptor by cell based transactivation assay	F	BAO_0000219	cell-based format	Homo sapiens	None	None	None	None	CHEMBL3979	Peroxisome proliferator-activated receptor delta	Homo sapiens	SINGLE PROTEIN	CHEMBL1145374	1	Scientific Literature	Bioorg. Med. Chem. Lett.	2007	None
CHEMBL397449		0	522.54	2	6.10	10	COc1ccc(OC(COc2ccc(C(F)(F)F)cc2)CSc2ccc(OCC(=O)O)c(C)c2)cc1	EC50	'='	62.1	nM	7.21			UO_0000065					False	CHEMBL889272	Agonist activity at human PPARdelta receptor by cell based transactivation assay	F	BAO_0000219	cell-based format	Homo sapiens	None	None	None	None	CHEMBL3979	Peroxisome proliferator-activated receptor delta	Homo sapiens	SINGLE PROTEIN	CHEMBL1145374	1	Scientific Literature	Bioorg. Med. Chem. Lett.	2007	None
CHEMBL397218		0	474.45	0	4.12	9	Cc1cc(SCC(COc2ccc(C(F)(F)F)cc2)OCC(=O)O)ccc1OCC(=O)O	Efficacy	'='	84.0	%				UO_0000187					False	CHEMBL889273	Efficacy at human PPARdelta receptor by cell based transactivation assay	B	BAO_0000219	cell-based format	Homo sapiens	None	None	None	None	CHEMBL3979	Peroxisome proliferator-activated receptor delta	Homo sapiens	SINGLE PROTEIN	CHEMBL1145374	1	Scientific Literature	Bioorg. Med. Chem. Lett.	2007	None
CHEMBL54097		0	491.61	1	6.61	17	CCCc1cc(Oc2ccccc2)ccc1OCCCOc1ccc(C2SC(=O)NC2=O)cc1C	EC50	'>'	3000.0	nM				UO_0000065					False	CHEMBL760264	In vitro agonist activity tested for transactivation in human PPAR delta-GAL4 chimeric COS-1 cells	F	BAO_0000219	cell-based format	None	None	None	COS-1	None	CHEMBL3979	Peroxisome proliferator-activated receptor delta	Homo sapiens	SINGLE PROTEIN	CHEMBL1136397	1	Scientific Literature	Bioorg. Med. Chem. Lett.	2003	CHEMBL3308351
CHEMBL254946		0	497.56	1	5.22	12	Cc1nc(-c2ccc(C(F)(F)F)cc2)sc1C(=O)NCc1ccc(NS(=O)(=O)C(C)C)cc1	EC50	'>'	10000.0	nM				UO_0000065					False	CHEMBL927781	Agonist activity at human PPARdelta assessed as receptor activation by cell based assay	F	BAO_0000219	cell-based format	Homo sapiens	None	None	None	None	CHEMBL3979	Peroxisome proliferator-activated receptor delta	Homo sapiens	SINGLE PROTEIN	CHEMBL1140804	1	Scientific Literature	Bioorg. Med. Chem. Lett.	2008	None
CHEMBL310962		0	461.31	0	4.50	1h	CC(C)OC(Cc1ccc(OCc2noc(-c3ccc(Br)cc3)n2)cc1)C(=O)O	EC50	'='	790.0	nM	6.10			UO_0000065					False	CHEMBL1019533	Agonist activity at human PPARdelta expressed in african green monkey CV1 cells co-transfected with Gal4 assessed as reporter activity by transient transactivation assay	F	BAO_0000219	cell-based format	Homo sapiens	None	None	CV-1	None	CHEMBL3979	Peroxisome proliferator-activated receptor delta	Homo sapiens	SINGLE PROTEIN	CHEMBL1154456	1	Scientific Literature	Eur. J. Med. Chem.	2008	CHEMBL3308033
CHEMBL434063		0	495.58	0	4.94	18	CN(CCOc1ccc(C[C@H](Nc2ccccc2C(=O)c2ccccc2)C(=O)O)cc1)c1ccccn1	Log Ki	'='	6.15	uM				UO_0000064					False	CHEMBL757606	The compound was tested in vitro for inhibiting the 50% binding of Peroxisome proliferator activated receptor delta	B	BAO_0000357	single protein format	None	None	None	None	None	CHEMBL3979	Peroxisome proliferator-activated receptor delta	Homo sapiens	SINGLE PROTEIN	CHEMBL1131422	1	Scientific Literature	J. Med. Chem.	1998	None
CHEMBL295416	PIRINIXIC ACID	0	323.81	0	3.67	WY-14643	Cc1cccc(Nc2cc(Cl)nc(SCC(=O)O)n2)c1C	Max response	'='	20.0	%				UO_0000187					False	CHEMBL882294	In vitro transcription activation on human peroxisome proliferator activated receptor-delta (PPAR delta)	B	BAO_0000357	single protein format	None	None	None	None	None	CHEMBL3979	Peroxisome proliferator-activated receptor delta	Homo sapiens	SINGLE PROTEIN	CHEMBL1147472	1	Scientific Literature	Bioorg. Med. Chem. Lett.	2004	None
CHEMBL118274		0	468.59	0	5.00	5	COC(=O)C(Cc1ccc(OCCOc2ccc3c(c2)C(C)(C)CCC3(C)C)cc1)C(=O)OC	EC50						Not Active						False	CHEMBL760296	In vitro transcription activation on human peroxisome proliferator activated receptor-delta (PPAR delta); Inactive	B	BAO_0000357	single protein format	None	None	None	None	None	CHEMBL3979	Peroxisome proliferator-activated receptor delta	Homo sapiens	SINGLE PROTEIN	CHEMBL1147472	1	Scientific Literature	Bioorg. Med. Chem. Lett.	2004	None
CHEMBL225936		0	493.01	1	7.39	27	O=C(O)Cc1ccc(CNc2cccc(-c3c(Cc4ccccc4)cnc4c(Cl)cccc34)c2)cc1	EC50	'='	631.0	nM	6.20			UO_0000065					False	CHEMBL905442	Agonist activity at human recombinant PPARdelta by GAL4 transactivation assay	F	BAO_0000019	assay format	Homo sapiens	None	None	None	None	CHEMBL3979	Peroxisome proliferator-activated receptor delta	Homo sapiens	SINGLE PROTEIN	CHEMBL1143039	1	Scientific Literature	Bioorg. Med. Chem.	2007	None
CHEMBL249865		0	482.52	1	5.56	(R)-(-)-35	CCN(C(=O)Nc1ccc(OC(F)(F)F)cc1)[C@@H]1Cc2ccc(SC(C)(C)C(=O)O)cc2C1	EC50	'='	2100.0	nM	5.68			UO_0000065					False	CHEMBL944030	Agonist activity at PPARdelta expressed in HEK293 cells by GAL4 transactivation assay	F	BAO_0000219	cell-based format	None	None	None	HEK293	None	CHEMBL3979	Peroxisome proliferator-activated receptor delta	Homo sapiens	SINGLE PROTEIN	CHEMBL1141364	1	Scientific Literature	Bioorg. Med. Chem. Lett.	2007	CHEMBL3307715
CHEMBL120570		0	483.63	1	6.22	2	CCCc1cc(OC2CCCCC2)ccc1OCCCOc1cccc(C2SC(=O)NC2=O)c1	EC50	'>'	3000.0	nM				UO_0000065					False	CHEMBL759385	In vitro activity in human Peroxisome proliferator activated receptor delta-transactivation assay	F	BAO_0000019	assay format	None	None	None	None	None	CHEMBL3979	Peroxisome proliferator-activated receptor delta	Homo sapiens	SINGLE PROTEIN	CHEMBL1136294	1	Scientific Literature	Bioorg. Med. Chem. Lett.	2003	None
CHEMBL410705		0	387.48	0	4.39	14e	CCc1ccc(-c2nc(CCCC[C@H]3CO[C@@](C)(C(=O)O)OC3)c(C)o2)cc1	Activity	'='	0.0	%				UO_0000187					False	CHEMBL929853	Agonist activity at human PPARdelta expressed in CV1 cells at 10 uM by transactivation assay	F	BAO_0000219	cell-based format	Homo sapiens	None	None	CV-1	None	CHEMBL3979	Peroxisome proliferator-activated receptor delta	Homo sapiens	SINGLE PROTEIN	CHEMBL1143171	1	Scientific Literature	Bioorg. Med. Chem.	2008	CHEMBL3308033
CHEMBL272017		0	389.52	0	4.60	24	Cc1ccc(-c2nc(CCCC[C@H]3CO[C@@](C)(C(=O)O)OC3)c(C)s2)cc1	Activity	'='	0.0	%				UO_0000187					False	CHEMBL929853	Agonist activity at human PPARdelta expressed in CV1 cells at 10 uM by transactivation assay	F	BAO_0000219	cell-based format	Homo sapiens	None	None	CV-1	None	CHEMBL3979	Peroxisome proliferator-activated receptor delta	Homo sapiens	SINGLE PROTEIN	CHEMBL1143171	1	Scientific Literature	Bioorg. Med. Chem.	2008	CHEMBL3308033
CHEMBL234689		0	492.37	1	5.39	6e	Cc1cc(OC/C=C\C(C#Cc2ccccn2)c2ccc(Br)cc2)ccc1OCC(=O)O	%max	'='	199.0	%				UO_0000187					False	CHEMBL896659	Agonist activity at human PPARdelta by transactivation assay relative to carbacyclin	F	BAO_0000019	assay format	Homo sapiens	None	None	None	None	CHEMBL3979	Peroxisome proliferator-activated receptor delta	Homo sapiens	SINGLE PROTEIN	CHEMBL1149551	1	Scientific Literature	Bioorg. Med. Chem. Lett.	2007	None
CHEMBL221100		0	365.43	0	4.52	9i	O=C(O)C[C@@H]1CCc2cc(OCCCOc3ccc4[nH]ccc4c3)ccc21	EC50	'='	24.0	nM	7.62			UO_0000065					False	CHEMBL920310	Agonist activity at human PPAR delta by FRET assay	F	BAO_0000019	assay format	Homo sapiens	None	None	None	None	CHEMBL3979	Peroxisome proliferator-activated receptor delta	Homo sapiens	SINGLE PROTEIN	CHEMBL1142242	1	Scientific Literature	J. Med. Chem.	2007	None
CHEMBL218101		0	541.39	2	5.90	17c	Cc1cc(-c2noc(-c3ccccc3)c2C(=O)NCCOc2ccc(Cl)cc2Cl)ccc1OCC(=O)O	EC50	'='	200.0	nM	6.70			UO_0000065	12.37	0.25	0.80	6.04	False	CHEMBL907272	Activity at human PPAR delta by cell-based transactivation assay	B	BAO_0000219	cell-based format	Homo sapiens	None	None	None	None	CHEMBL3979	Peroxisome proliferator-activated receptor delta	Homo sapiens	SINGLE PROTEIN	CHEMBL1139688	1	Scientific Literature	Bioorg. Med. Chem. Lett.	2006	None
CHEMBL217932		0	477.34	1	5.21	17g	CC(C)c1onc(-c2cccc(CC(=O)O)c2)c1C(=O)NCCOc1ccc(Cl)cc1Cl	Efficacy	'='	52.0	%				UO_0000187					False	CHEMBL907278	Activity at human PPAR delta by cell-based transactivation assay relative to GW-501516	B	BAO_0000219	cell-based format	Homo sapiens	None	None	None	None	CHEMBL3979	Peroxisome proliferator-activated receptor delta	Homo sapiens	SINGLE PROTEIN	CHEMBL1139688	1	Scientific Literature	Bioorg. Med. Chem. Lett.	2006	None
CHEMBL293526	REGLITAZAR	0	392.41	0	3.02	4	Cc1oc(-c2ccccc2)nc1CCOc1ccc(CC2C(=O)NOC2=O)cc1	Max response						Not Determined						False	CHEMBL760300	In vitro transcriptional activation by human peroxisome proliferator activated receptor-delta (PPAR delta); ND=not determined	B	BAO_0000357	single protein format	Homo sapiens	None	None	None	None	CHEMBL3979	Peroxisome proliferator-activated receptor delta	Homo sapiens	SINGLE PROTEIN	CHEMBL1147472	1	Scientific Literature	Bioorg. Med. Chem. Lett.	2004	None
CHEMBL482857		0	537.08	2	7.20	31	CCC#CCOc1cc(COc2ccc(Cl)cc2)ccc1Sc1ccc(OCC(=O)O)c2c1CCCC2	Emax	'='	87.0	%				UO_0000187					False	CHEMBL1004956	Agonist activity at human PPARdelta ligand binding domain expressed in african green monkey CV1 cells co-transfected with Gal4-DBD by transactivation assay relative to GW-501516	B	BAO_0000219	cell-based format	Homo sapiens	None	None	CV-1	None	CHEMBL3979	Peroxisome proliferator-activated receptor delta	Homo sapiens	SINGLE PROTEIN	CHEMBL1136970	1	Scientific Literature	Bioorg. Med. Chem. Lett.	2009	CHEMBL3308033
CHEMBL240459		0	459.59	1	5.42	26	CCc1ccc(-c2nc(C)cc(N(C)CCCOc3ccc4c(c3)CC[C@H]4CC(=O)O)n2)cc1	EC50	'='	11.0	nM	7.96			UO_0000065					False	CHEMBL885680	Agonist activity at human PPARdelta by FRET assay	F	BAO_0000019	assay format	Homo sapiens	None	None	None	None	CHEMBL3979	Peroxisome proliferator-activated receptor delta	Homo sapiens	SINGLE PROTEIN	CHEMBL1139054	1	Scientific Literature	Bioorg. Med. Chem. Lett.	2007	None
CHEMBL238946		0	465.98	1	5.52	22	Cc1cnc(-c2cccc(Cl)c2)nc1N(C)CCCOc1ccc2c(c1)CC[C@H]2CC(=O)O	EC50	'='	23.0	nM	7.64			UO_0000065					False	CHEMBL885680	Agonist activity at human PPARdelta by FRET assay	F	BAO_0000019	assay format	Homo sapiens	None	None	None	None	CHEMBL3979	Peroxisome proliferator-activated receptor delta	Homo sapiens	SINGLE PROTEIN	CHEMBL1139054	1	Scientific Literature	Bioorg. Med. Chem. Lett.	2007	None
CHEMBL501440		0	570.63	2	7.57	21	CCC#CCOc1cc(COc2ccc(C(F)(F)F)cc2)ccc1Sc1ccc(OCC(=O)O)c2c1CCCC2	Ki	'='	5.0	nM	8.30			UO_0000065	14.55	0.28	0.73	12.77	False	CHEMBL1004951	Displacement of [3H]GW2433 from human PPARdelta receptor by scintillation proximity assay	B	BAO_0000357	single protein format	Homo sapiens	None	None	None	None	CHEMBL3979	Peroxisome proliferator-activated receptor delta	Homo sapiens	SINGLE PROTEIN	CHEMBL1136970	1	Scientific Literature	Bioorg. Med. Chem. Lett.	2009	None
CHEMBL506419		0	600.66	2	6.93	22	CC(C)(O)C#CCOc1cc(COc2ccc(C(F)(F)F)cc2)ccc1Sc1ccc(OCC(=O)O)c2c1CCCC2	Ki	'='	22.0	nM	7.66			UO_0000065	12.75	0.25	0.73	8.99	False	CHEMBL1004951	Displacement of [3H]GW2433 from human PPARdelta receptor by scintillation proximity assay	B	BAO_0000357	single protein format	Homo sapiens	None	None	None	None	CHEMBL3979	Peroxisome proliferator-activated receptor delta	Homo sapiens	SINGLE PROTEIN	CHEMBL1136970	1	Scientific Literature	Bioorg. Med. Chem. Lett.	2009	None
CHEMBL525989		0	572.60	2	6.15	23	O=C(O)COc1ccc(Sc2ccc(COc3ccc(C(F)(F)F)cc3)cc2OCC#CCO)c2c1CCCC2	Ki	'='	2.0	nM	8.70			UO_0000065	15.19	0.30	2.55	10.21	False	CHEMBL1004951	Displacement of [3H]GW2433 from human PPARdelta receptor by scintillation proximity assay	B	BAO_0000357	single protein format	Homo sapiens	None	None	None	None	CHEMBL3979	Peroxisome proliferator-activated receptor delta	Homo sapiens	SINGLE PROTEIN	CHEMBL1136970	1	Scientific Literature	Bioorg. Med. Chem. Lett.	2009	None
CHEMBL241286		0	439.58	1	5.93	14	CCc1ccc(O[C@H](C)CCOc2ccc(CCC(=O)O)c(C)c2)c(-c2cscn2)c1	IC50	'='	3.0	nM	8.52			UO_0000065	19.39	0.38	2.59	12.41	True	CHEMBL885567	Displacement of [3H]2-(4-{2-[3-(2,4-difluoro-phenyl)-1-heptyl-ureido]-ethyl}-phenoxy)-2-methyl butyric acid from human PPARdelta	B	BAO_0000357	single protein format	Homo sapiens	None	None	None	None	CHEMBL3979	Peroxisome proliferator-activated receptor delta	Homo sapiens	SINGLE PROTEIN	CHEMBL1139045	1	Scientific Literature	Bioorg. Med. Chem. Lett.	2007	None
CHEMBL496807		0	522.97	2	7.43	1	O=C(O)COc1ccc(Sc2ccc(COc3ccc(C(F)(F)F)cc3)cc2Cl)c2c1CCCC2	EC50	'='	18.0	nM	7.75			UO_0000065	14.81	0.30	0.31	13.89	False	CHEMBL1004955	Agonist activity at human PPARdelta ligand binding domain expressed in african green monkey CV1 cells co-transfected with Gal4-DBD by transactivation assay	B	BAO_0000219	cell-based format	Homo sapiens	None	None	CV-1	None	CHEMBL3979	Peroxisome proliferator-activated receptor delta	Homo sapiens	SINGLE PROTEIN	CHEMBL1136970	1	Scientific Literature	Bioorg. Med. Chem. Lett.	2009	CHEMBL3308033
CHEMBL332018		0	487.54	1	6.09	18	CCCc1cc(C2CCC(F)(F)CC2)ccc1OCCCOc1cccc(C2OC(=O)NC2=O)c1	IC50	'>'	50000.0	nM				UO_0000065					False	CHEMBL759296	In vitro binding affinity was tested towards human Peroxisome proliferator activated receptor delta	B	BAO_0000357	single protein format	None	None	None	None	None	CHEMBL3979	Peroxisome proliferator-activated receptor delta	Homo sapiens	SINGLE PROTEIN	CHEMBL1136294	1	Scientific Literature	Bioorg. Med. Chem. Lett.	2003	None
CHEMBL237086		0	467.95	1	5.92	15	Cc1cc(Oc2cccc(CNC(=O)c3ccc(Cl)cc3C)c2)ccc1OC(C)(C)C(=O)O	IC50	'='	6.0	nM	8.22			UO_0000065	17.57	0.34	2.30	9.69	True	CHEMBL902598	Displacement of [3H]2-(4-{2-[3-(2,4-difluoro-phenyl)-1-heptyl-ureido]-ethyl}-phenoxy)-2-methyl-butyric acid from human PPARdelta	B	BAO_0000357	single protein format	Homo sapiens	None	None	None	None	CHEMBL3979	Peroxisome proliferator-activated receptor delta	Homo sapiens	SINGLE PROTEIN	CHEMBL1138336	1	Scientific Literature	Bioorg. Med. Chem. Lett.	2007	None
CHEMBL234169		0	497.95	1	7.21	10h	Cc1nc(-c2ccc(C(F)(F)F)cc2)sc1COc1cc(Cl)c2c(CC(=O)O)csc2c1	IC50	'='	58.0	nM	7.24			UO_0000065	14.53	0.31	0.03	12.18	False	CHEMBL896466	Displacement of [3H]2-(4-(3-(4-acetyl-3-hydroxy-2 propyl-phenoxy)propoxy)phenoxy)acetic acid from human PPARdelta after 30 mins by SPA	B	BAO_0000357	single protein format	Homo sapiens	None	None	None	None	CHEMBL3979	Peroxisome proliferator-activated receptor delta	Homo sapiens	SINGLE PROTEIN	CHEMBL1149526	1	Scientific Literature	Bioorg. Med. Chem. Lett.	2007	None
CHEMBL234801		0	370.35	0	4.09	16a	Cc1nc(C(F)(F)F)sc1COc1ccc2c(ccn2CC(=O)O)c1	EC50	'='	223.0	nM	6.65			UO_0000065					False	CHEMBL896469	Agonist activity at human PPARdelta in HepG2 cells by GAL4-luciferase reporter gene assay	F	BAO_0000219	cell-based format	Homo sapiens	None	None	HepG2	None	CHEMBL3979	Peroxisome proliferator-activated receptor delta	Homo sapiens	SINGLE PROTEIN	CHEMBL1149526	1	Scientific Literature	Bioorg. Med. Chem. Lett.	2007	CHEMBL3307718
CHEMBL234382		0	447.43	1	6.09	10l	Cc1cc(OCc2cc(-c3ccc(C(F)(F)F)cc3)on2)cc2scc(CC(=O)O)c12	EC50	'='	561.0	nM	6.25			UO_0000065					False	CHEMBL896469	Agonist activity at human PPARdelta in HepG2 cells by GAL4-luciferase reporter gene assay	F	BAO_0000219	cell-based format	Homo sapiens	None	None	HepG2	None	CHEMBL3979	Peroxisome proliferator-activated receptor delta	Homo sapiens	SINGLE PROTEIN	CHEMBL1149526	1	Scientific Literature	Bioorg. Med. Chem. Lett.	2007	CHEMBL3307718
CHEMBL178630		0	434.92	1	5.14	42	CC(C)Oc1ccc(OCCCOc2ccc3c(c2)O[C@@](C)(C(=O)O)CC3)c(Cl)c1	IC50	'='	7400.0	nM	5.13			UO_0000065	11.80	0.23	-0.01	6.91	False	CHEMBL828474	In vitro binding affinity against human PPARdelta	B	BAO_0000357	single protein format	Homo sapiens	None	None	None	None	CHEMBL3979	Peroxisome proliferator-activated receptor delta	Homo sapiens	SINGLE PROTEIN	CHEMBL1140266	1	Scientific Literature	Bioorg. Med. Chem. Lett.	2005	None
CHEMBL427071		0	469.48	1	5.61	(R)-5i	CCCCOc1ccc(C[C@@H](CC)C(=O)O)cc1CNC(=O)c1ccc(C(F)(F)F)cc1F	EC50	'='	8.3	nM	8.08			UO_0000065	17.21	0.33	2.47	10.68	True	CHEMBL886016	Effect on PPARdelta transactivation activity in HEK293 cells	B	BAO_0000219	cell-based format	Homo sapiens	None	None	HEK293	None	CHEMBL3979	Peroxisome proliferator-activated receptor delta	Homo sapiens	SINGLE PROTEIN	CHEMBL1143711	1	Scientific Literature	Bioorg. Med. Chem.	2007	CHEMBL3307715
CHEMBL426371		0	485.50	1	5.87	5f	CCC(Cc1ccc(OCc2ccccc2)c(CNC(=O)c2ccc(C(F)(F)F)cc2)c1)C(=O)O	EC50	'='	110.0	nM	6.96			UO_0000065	14.33	0.27	1.09	9.20	False	CHEMBL886016	Effect on PPARdelta transactivation activity in HEK293 cells	B	BAO_0000219	cell-based format	Homo sapiens	None	None	HEK293	None	CHEMBL3979	Peroxisome proliferator-activated receptor delta	Homo sapiens	SINGLE PROTEIN	CHEMBL1143711	1	Scientific Literature	Bioorg. Med. Chem.	2007	CHEMBL3307715
CHEMBL241269		0	454.55	0	4.96	34	CCOc1csc(-c2ccc(OCCCOc3ccc4c(c3)CC[C@H]4CC(=O)O)nc2)n1	EC50	'='	3.0	nM	8.52			UO_0000065					False	CHEMBL885680	Agonist activity at human PPARdelta by FRET assay	F	BAO_0000019	assay format	Homo sapiens	None	None	None	None	CHEMBL3979	Peroxisome proliferator-activated receptor delta	Homo sapiens	SINGLE PROTEIN	CHEMBL1139054	1	Scientific Literature	Bioorg. Med. Chem. Lett.	2007	None
CHEMBL240868		0	438.55	1	5.12	31	CCc1csc(-c2ccc(OCCCOc3ccc4c(c3)CC[C@H]4CC(=O)O)nc2)n1	EC50	'='	3.0	nM	8.52			UO_0000065					False	CHEMBL885680	Agonist activity at human PPARdelta by FRET assay	F	BAO_0000019	assay format	Homo sapiens	None	None	None	None	CHEMBL3979	Peroxisome proliferator-activated receptor delta	Homo sapiens	SINGLE PROTEIN	CHEMBL1139054	1	Scientific Literature	Bioorg. Med. Chem. Lett.	2007	None
CHEMBL237485		0	507.38	2	5.98	28	Cc1cc(Oc2cccc(CNC(=O)c3cc4cc(Br)ccc4[nH]3)c2)ccc1CCC(=O)O	IC50	'='	4.0	nM	8.40			UO_0000065	16.55	0.35	2.42	9.19	True	CHEMBL902598	Displacement of [3H]2-(4-{2-[3-(2,4-difluoro-phenyl)-1-heptyl-ureido]-ethyl}-phenoxy)-2-methyl-butyric acid from human PPARdelta	B	BAO_0000357	single protein format	Homo sapiens	None	None	None	None	CHEMBL3979	Peroxisome proliferator-activated receptor delta	Homo sapiens	SINGLE PROTEIN	CHEMBL1138336	1	Scientific Literature	Bioorg. Med. Chem. Lett.	2007	None
CHEMBL237484		0	462.93	1	5.87	27	Cc1cc(Oc2cccc(CNC(=O)c3cc4ccc(Cl)cc4[nH]3)c2)ccc1CCC(=O)O	EC50	'='	80.0	nM	7.10			UO_0000065					False	CHEMBL902601	Agonist activity at human PPARdelta expressed in CV1 cells by receptor transactivation assay	F	BAO_0000219	cell-based format	Homo sapiens	None	None	CV-1	None	CHEMBL3979	Peroxisome proliferator-activated receptor delta	Homo sapiens	SINGLE PROTEIN	CHEMBL1138336	1	Scientific Literature	Bioorg. Med. Chem. Lett.	2007	CHEMBL3308033
CHEMBL86658		0	403.48	0	4.91	3q	CCO[C@@H](Cc1ccc(OCCn2c3ccccc3c3ccccc32)cc1)C(=O)O	Max	'='	3.0	%				UO_0000187					True	CHEMBL824647	Fold activation relative to maximum activation obtained with carbacyclin	F	BAO_0000019	assay format	Homo sapiens	None	None	None	None	CHEMBL3979	Peroxisome proliferator-activated receptor delta	Homo sapiens	SINGLE PROTEIN	CHEMBL1135600	1	Scientific Literature	J. Med. Chem.	2002	None
CHEMBL241299		0	439.94	1	5.96	18	Cc1cc(OCC[C@@H](C)Oc2ccc(Cl)cc2-c2ccccn2)ccc1CCC(=O)O	IC50	'='	2.0	nM	8.70			UO_0000065	19.77	0.38	2.74	12.67	False	CHEMBL885567	Displacement of [3H]2-(4-{2-[3-(2,4-difluoro-phenyl)-1-heptyl-ureido]-ethyl}-phenoxy)-2-methyl butyric acid from human PPARdelta	B	BAO_0000357	single protein format	Homo sapiens	None	None	None	None	CHEMBL3979	Peroxisome proliferator-activated receptor delta	Homo sapiens	SINGLE PROTEIN	CHEMBL1139045	1	Scientific Literature	Bioorg. Med. Chem. Lett.	2007	None
CHEMBL181656		0	416.47	0	4.94	1g	CO[C@@H](Cc1ccc(C#CCCOc2ccc(Oc3ccccc3)cc2)cc1)C(=O)O	IC50	'='	3938.0	nM	5.41			UO_0000065	12.98	0.24	0.46	8.32	True	CHEMBL828248	Mean inhibitory concentration against human peroxisome proliferator-activated receptor delta	B	BAO_0000357	single protein format	Homo sapiens	None	None	None	None	CHEMBL3979	Peroxisome proliferator-activated receptor delta	Homo sapiens	SINGLE PROTEIN	CHEMBL1145231	1	Scientific Literature	Bioorg. Med. Chem. Lett.	2005	None
CHEMBL345009		0	622.71	2	5.72	8b	CCO[C@@H](Cc1ccc(OC/C=C/C#Cc2cccc(C#C/C=C/COc3ccc(C[C@H](OCC)C(=O)O)cc3)c2)cc1)C(=O)O	EC50	'='	10500.0	nM	4.98			UO_0000065	8.00	0.15	-0.74	4.46	False	CHEMBL759390	In vitro transactivation of human Peroxisome proliferator activated receptor delta (hPPARdelta)	B	BAO_0000357	single protein format	Homo sapiens	None	None	None	None	CHEMBL3979	Peroxisome proliferator-activated receptor delta	Homo sapiens	SINGLE PROTEIN	CHEMBL1145887	1	Scientific Literature	J. Med. Chem.	2003	None
CHEMBL345009		0	622.71	2	5.72	8b	CCO[C@@H](Cc1ccc(OC/C=C/C#Cc2cccc(C#C/C=C/COc3ccc(C[C@H](OCC)C(=O)O)cc3)c2)cc1)C(=O)O	Fold activation	'='	112.0	%				UO_0000187					False	CHEMBL759395	In vitro transactivation of human Peroxisome proliferator activated receptor delta (hPPARdelta)	B	BAO_0000357	single protein format	Homo sapiens	None	None	None	None	CHEMBL3979	Peroxisome proliferator-activated receptor delta	Homo sapiens	SINGLE PROTEIN	CHEMBL1145887	1	Scientific Literature	J. Med. Chem.	2003	None
CHEMBL507477		0	462.48	0	4.62	7d	COc1ccc(C(=O)c2c(C)n(Cc3ccc(F)c(O[C@@H](C)C(=O)O)c3)c3ncccc23)cc1	IC50	'>'	50000.0	nM				UO_0000065					False	CHEMBL980791	Binding affinity to PPARdelta	B	BAO_0000357	single protein format	None	None	None	None	None	CHEMBL3979	Peroxisome proliferator-activated receptor delta	Homo sapiens	SINGLE PROTEIN	CHEMBL1139415	1	Scientific Literature	Bioorg. Med. Chem. Lett.	2008	None
CHEMBL461944		0	505.79	2	7.00	12g	Cc1c(Oc2ccc(Cl)cc2)c2ccc(Cl)nc2n1Cc1ccc(Cl)c(O[C@@H](C)C(=O)O)c1	IC50	'>'	50000.0	nM				UO_0000065					False	CHEMBL980791	Binding affinity to PPARdelta	B	BAO_0000357	single protein format	None	None	None	None	None	CHEMBL3979	Peroxisome proliferator-activated receptor delta	Homo sapiens	SINGLE PROTEIN	CHEMBL1139415	1	Scientific Literature	Bioorg. Med. Chem. Lett.	2008	None
CHEMBL180660	CARBACYCLINE	0	364.53	0	4.46	Carbacycline	CCCCC[C@H](O)C/C=C/[C@@H]1C[C@@H](O)[C@H]2C/C(=C/CCCC(=O)O)C[C@H]21	EC50	'='	1900.0	nM	5.72			UO_0000065	15.69	0.30	1.26	7.36	False	CHEMBL829754	Effective concentration for human peroxisome proliferator-activated receptor delta	B	BAO_0000357	single protein format	Homo sapiens	None	None	None	None	CHEMBL3979	Peroxisome proliferator-activated receptor delta	Homo sapiens	SINGLE PROTEIN	CHEMBL1142023	1	Scientific Literature	Bioorg. Med. Chem. Lett.	2005	None
CHEMBL234663		0	420.53	1	5.51	13e	O=C(O)COc1ccc(SCc2ccc(OCc3ccccc3)cc2)c2c1CCC2	EC50	'='	2210.0	nM	5.66			UO_0000065					False	CHEMBL896364	Agonist activity at human PPARdelta expressed in HepG2 cells after 16 hrs by luciferase reporter gene assay	F	BAO_0000219	cell-based format	Homo sapiens	None	None	HepG2	None	CHEMBL3979	Peroxisome proliferator-activated receptor delta	Homo sapiens	SINGLE PROTEIN	CHEMBL1148881	1	Scientific Literature	Bioorg. Med. Chem. Lett.	2007	CHEMBL3307718
CHEMBL180928		0	474.86	1	5.30	55	C[C@@]1(C(=O)O)CCc2ccc(OCCCOc3ccc(OCC(F)(F)F)cc3Cl)cc2O1	IC50	'>'	50000.0	nM				UO_0000065					False	CHEMBL828474	In vitro binding affinity against human PPARdelta	B	BAO_0000357	single protein format	Homo sapiens	None	None	None	None	CHEMBL3979	Peroxisome proliferator-activated receptor delta	Homo sapiens	SINGLE PROTEIN	CHEMBL1140266	1	Scientific Literature	Bioorg. Med. Chem. Lett.	2005	None
CHEMBL153057		0	402.44	0	3.86	L-165,041	CCCc1c(OCCCOc2ccc(OCC(=O)O)cc2)ccc(C(C)=O)c1O	Emax	'='	100.0	%				UO_0000187					True	CHEMBL3372998	Agonist activity at human GAL4-PPARdelta ligand binding domain expressed in human HepG2 cells assessed as maximum fold induction by luciferase reporter gene assay relative to rosiglitazone	B	BAO_0000219	cell-based format	Homo sapiens	None	None	HepG2	None	CHEMBL3979	Peroxisome proliferator-activated receptor delta	Homo sapiens	SINGLE PROTEIN	CHEMBL3352447	1	Scientific Literature	Eur. J. Med. Chem.	2015	CHEMBL3307718
CHEMBL3311308		0	305.40	0	3.42	8, GSK137647A	COc1ccc(S(=O)(=O)Nc2c(C)cc(C)cc2C)cc1	IC50	'>'	25118.86	nM				UO_0000065					False	CHEMBL3361945	Binding affinity to human PPARdelta by SPA/summary (Abse5) assay	B	BAO_0000357	single protein format	Homo sapiens	None	None	None	None	CHEMBL3979	Peroxisome proliferator-activated receptor delta	Homo sapiens	SINGLE PROTEIN	CHEMBL3351646	1	Scientific Literature	Bioorg. Med. Chem. Lett.	2014	None
CHEMBL119097		0	453.58	0	4.31	8	COC(=O)C(Cc1ccc(OCCOc2ccc3c(c2)C(C)(C)CCC3(C)C)cc1)C(N)=O	Max response						Not Determined						False	CHEMBL760299	In vitro transcriptional activation by human peroxisome proliferator activated receptor-delta (PPAR delta); ND=no data	B	BAO_0000357	single protein format	Homo sapiens	None	None	None	None	CHEMBL3979	Peroxisome proliferator-activated receptor delta	Homo sapiens	SINGLE PROTEIN	CHEMBL1147472	1	Scientific Literature	Bioorg. Med. Chem. Lett.	2004	None
CHEMBL3355869		0	608.65	2	7.23	1l	C/C(=C\C(=O)c1ccccc1)NC(Cc1ccc(OCCCOc2ccc(/N=N/c3ccc([N+](=O)[O-])cc3)cc2)cc1)C(=O)O	Emax						Not Active						False	CHEMBL3372998	Agonist activity at human GAL4-PPARdelta ligand binding domain expressed in human HepG2 cells assessed as maximum fold induction by luciferase reporter gene assay relative to rosiglitazone	B	BAO_0000219	cell-based format	Homo sapiens	None	None	HepG2	None	CHEMBL3979	Peroxisome proliferator-activated receptor delta	Homo sapiens	SINGLE PROTEIN	CHEMBL3352447	1	Scientific Literature	Eur. J. Med. Chem.	2015	CHEMBL3307718
CHEMBL40614		0	433.45	1	6.12	7c	Cc1cc(OCc2sc(-c3ccc(C(F)(F)F)cc3)nc2C)ccc1/C=C/C(=O)O	IC50	'='	1000.0	nM	6.00			UO_0000065	13.84	0.27	-0.12	10.10	False	CHEMBL759401	Binding affinity for human PPAR delta receptor	B	BAO_0000357	single protein format	Homo sapiens	None	None	None	None	CHEMBL3979	Peroxisome proliferator-activated receptor delta	Homo sapiens	SINGLE PROTEIN	CHEMBL1136424	1	Scientific Literature	Bioorg. Med. Chem. Lett.	2003	None
CHEMBL377660		0	448.56	1	6.60	14	CCc1ccc(O[C@H](C)CCOc2ccc(CCC(=O)O)c(C)c2)c(Oc2ccccc2)c1	EC50	'='	5.0	nM	8.30			UO_0000065					False	CHEMBL911541	Transactivation of human PPARdelta in CV1 cells by luciferase reporter gene assay	F	BAO_0000219	cell-based format	Homo sapiens	None	None	CV-1	None	CHEMBL3979	Peroxisome proliferator-activated receptor delta	Homo sapiens	SINGLE PROTEIN	CHEMBL1149342	1	Scientific Literature	J. Med. Chem.	2006	CHEMBL3308033
CHEMBL212591		0	446.59	1	6.40	13	CCc1ccc(OC(C)CCOc2ccc(CCC(=O)O)c(C)c2)c(Cc2ccccc2)c1	EC50	'='	70.0	nM	7.16			UO_0000065					False	CHEMBL911541	Transactivation of human PPARdelta in CV1 cells by luciferase reporter gene assay	F	BAO_0000219	cell-based format	Homo sapiens	None	None	CV-1	None	CHEMBL3979	Peroxisome proliferator-activated receptor delta	Homo sapiens	SINGLE PROTEIN	CHEMBL1149342	1	Scientific Literature	J. Med. Chem.	2006	CHEMBL3308033
CHEMBL52633		0	555.67	2	5.71	28	CCCc1cc(Oc2ccc(S(C)(=O)=O)cc2)ccc1OCCCOc1ccc(C2SC(=O)NC2=O)cc1	IC50	'>'	50000.0	nM				UO_0000065					False	CHEMBL760265	In vitro binding affinity against human PPAR delta (peroxisome proliferator-activated delta receptor)	B	BAO_0000357	single protein format	None	None	None	None	None	CHEMBL3979	Peroxisome proliferator-activated receptor delta	Homo sapiens	SINGLE PROTEIN	CHEMBL1136397	1	Scientific Literature	Bioorg. Med. Chem. Lett.	2003	None
CHEMBL230158	SELADELPAR	3	444.47	1	5.05	3R	CCO[C@H](COc1ccc(C(F)(F)F)cc1)CSc1ccc(OCC(=O)O)c(C)c1	EC50	'='	1.9	nM	8.72			UO_0000065					False	CHEMBL889272	Agonist activity at human PPARdelta receptor by cell based transactivation assay	F	BAO_0000219	cell-based format	Homo sapiens	None	None	None	None	CHEMBL3979	Peroxisome proliferator-activated receptor delta	Homo sapiens	SINGLE PROTEIN	CHEMBL1145374	1	Scientific Literature	Bioorg. Med. Chem. Lett.	2007	None
CHEMBL230269		0	456.48	1	5.22	6	C=CCOC(COc1ccc(C(F)(F)F)cc1)CSc1ccc(OCC(=O)O)c(C)c1	Efficacy	'='	97.0	%				UO_0000187					False	CHEMBL889273	Efficacy at human PPARdelta receptor by cell based transactivation assay	B	BAO_0000219	cell-based format	Homo sapiens	None	None	None	None	CHEMBL3979	Peroxisome proliferator-activated receptor delta	Homo sapiens	SINGLE PROTEIN	CHEMBL1145374	1	Scientific Literature	Bioorg. Med. Chem. Lett.	2007	None
CHEMBL230372		0	430.44	0	4.66	2	COC(COc1ccc(C(F)(F)F)cc1)CSc1ccc(OCC(=O)O)c(C)c1	Efficacy	'='	95.0	%				UO_0000187					False	CHEMBL889273	Efficacy at human PPARdelta receptor by cell based transactivation assay	B	BAO_0000219	cell-based format	Homo sapiens	None	None	None	None	CHEMBL3979	Peroxisome proliferator-activated receptor delta	Homo sapiens	SINGLE PROTEIN	CHEMBL1145374	1	Scientific Literature	Bioorg. Med. Chem. Lett.	2007	None
CHEMBL401236		0	540.06	2	7.87	43	CCc1cc(Oc2cc(F)cc([C@@H](C)NC(=O)c3sc4ccc(Cl)cc4c3C)c2)ccc1CCC(=O)O	EC50	'='	7.0	nM	8.15			UO_0000065					False	CHEMBL902601	Agonist activity at human PPARdelta expressed in CV1 cells by receptor transactivation assay	F	BAO_0000219	cell-based format	Homo sapiens	None	None	CV-1	None	CHEMBL3979	Peroxisome proliferator-activated receptor delta	Homo sapiens	SINGLE PROTEIN	CHEMBL1138336	1	Scientific Literature	Bioorg. Med. Chem. Lett.	2007	CHEMBL3308033
CHEMBL393940		0	433.50	1	5.27	18	Cc1cc(Oc2cccc(CNC(=O)c3ccccc3C)c2)ccc1OC(C)(C)C(=O)O	EC50	'='	1878.0	nM	5.73			UO_0000065					False	CHEMBL902601	Agonist activity at human PPARdelta expressed in CV1 cells by receptor transactivation assay	F	BAO_0000219	cell-based format	Homo sapiens	None	None	CV-1	None	CHEMBL3979	Peroxisome proliferator-activated receptor delta	Homo sapiens	SINGLE PROTEIN	CHEMBL1138336	1	Scientific Literature	Bioorg. Med. Chem. Lett.	2007	CHEMBL3308033
CHEMBL400300		0	592.64	2	5.29	2	O=C(O)COc1ccc(Sc2cc(C#CCN3CCOCC3)nc(C#Cc3ccc(C(F)(F)F)cc3)c2)c2c1CCC2	EC50	'='	130.0	nM	6.89			UO_0000065					False	CHEMBL887280	Agonist activity at human PPARdelta by transactivation assay	F	BAO_0000019	assay format	Homo sapiens	None	None	None	None	CHEMBL3979	Peroxisome proliferator-activated receptor delta	Homo sapiens	SINGLE PROTEIN	CHEMBL1140646	1	Scientific Literature	Bioorg. Med. Chem. Lett.	2007	None
CHEMBL220152		0	497.61	1	5.88	34am	CCOc1nc(-c2ccc(OCCCOc3ccc4c(c3)CC[C@H]4CC(=O)O)c(OC)c2)sc1C	EC50	'='	6.0	nM	8.22			UO_0000065					False	CHEMBL920310	Agonist activity at human PPAR delta by FRET assay	F	BAO_0000019	assay format	Homo sapiens	None	None	None	None	CHEMBL3979	Peroxisome proliferator-activated receptor delta	Homo sapiens	SINGLE PROTEIN	CHEMBL1142242	1	Scientific Literature	J. Med. Chem.	2007	None
CHEMBL375072		0	509.62	2	5.74	34ad	CCCc1cc(-c2nc(CC(=O)O)cs2)ccc1OCCCOc1ccc2c(c1)CC[C@H]2CC(=O)O	EC50	'='	4.6	nM	8.34			UO_0000065					False	CHEMBL920310	Agonist activity at human PPAR delta by FRET assay	F	BAO_0000019	assay format	Homo sapiens	None	None	None	None	CHEMBL3979	Peroxisome proliferator-activated receptor delta	Homo sapiens	SINGLE PROTEIN	CHEMBL1142242	1	Scientific Literature	J. Med. Chem.	2007	None
CHEMBL220662		0	536.69	2	6.13	34x	CCCc1cc(-c2nc(C)c(C(=O)N(C)C)s2)ccc1OCCCOc1ccc2c(c1)CC[C@H]2CC(=O)O	EC50	'='	4.4	nM	8.36			UO_0000065					False	CHEMBL920310	Agonist activity at human PPAR delta by FRET assay	F	BAO_0000019	assay format	Homo sapiens	None	None	None	None	CHEMBL3979	Peroxisome proliferator-activated receptor delta	Homo sapiens	SINGLE PROTEIN	CHEMBL1142242	1	Scientific Literature	J. Med. Chem.	2007	None
CHEMBL424133	LY-518674	2	409.49	0	3.76	5	Cc1ccc(Cn2nc(CCCc3ccc(OC(C)(C)C(=O)O)cc3)nc2O)cc1	Efficacy	'<'	20.0	%				UO_0000187					False	CHEMBL759394	Cotransfection activity of compound against human Peroxisome proliferator activated receptor delta was determined at 10 uM	F	BAO_0000019	assay format	None	None	None	None	None	CHEMBL3979	Peroxisome proliferator-activated receptor delta	Homo sapiens	SINGLE PROTEIN	CHEMBL1145902	1	Scientific Literature	J. Med. Chem.	2003	None
CHEMBL247506		0	433.53	0	4.79	7	O=C(O)CCc1ccc(OCCN(Cc2ccccn2)c2nc3ccccc3s2)cc1	Activity						Not Evaluated						False	CHEMBL888183	Agonist activity at human PPARdelta receptor expressed in HEK293 cells upto 20 uM by GAL4 transactivation assay	F	BAO_0000219	cell-based format	Homo sapiens	None	None	HEK293	None	CHEMBL3979	Peroxisome proliferator-activated receptor delta	Homo sapiens	SINGLE PROTEIN	CHEMBL1140005	1	Scientific Literature	Bioorg. Med. Chem. Lett.	2007	CHEMBL3307715
CHEMBL247507		0	488.65	1	6.70	9	CC(C)(C)c1ccc(CN(CCOc2ccc(CCC(=O)O)cc2)c2nc3ccccc3s2)cc1	EC50	'='	4880.0	nM	5.31			UO_0000065					False	CHEMBL888182	Agonist activity at human PPARdelta receptor expressed in HEK293 cells by GAL4 transactivation assay	F	BAO_0000219	cell-based format	Homo sapiens	None	None	HEK293	None	CHEMBL3979	Peroxisome proliferator-activated receptor delta	Homo sapiens	SINGLE PROTEIN	CHEMBL1140005	1	Scientific Literature	Bioorg. Med. Chem. Lett.	2007	CHEMBL3307715
CHEMBL429824		0	504.54	2	5.27	37	CCC(Oc1cccc(CN(CCCOc2ccc3c(c2)OCO3)c2nc3ccccc3o2)c1)C(=O)O	EC50	'='	1700.0	nM	5.77			UO_0000065					False	CHEMBL888370	Agonist activity at human recombinant PPARdelta by GAL4 transactivation assay	F	BAO_0000019	assay format	Homo sapiens	None	None	None	None	CHEMBL3979	Peroxisome proliferator-activated receptor delta	Homo sapiens	SINGLE PROTEIN	CHEMBL1140024	1	Scientific Literature	Bioorg. Med. Chem. Lett.	2007	None
CHEMBL248324		0	446.50	1	5.16	23	CC(Oc1cccc(CN(CCCOc2ccccc2)c2nc3ccccc3o2)c1)C(=O)O	EC50	'='	2700.0	nM	5.57			UO_0000065					False	CHEMBL888370	Agonist activity at human recombinant PPARdelta by GAL4 transactivation assay	F	BAO_0000019	assay format	Homo sapiens	None	None	None	None	CHEMBL3979	Peroxisome proliferator-activated receptor delta	Homo sapiens	SINGLE PROTEIN	CHEMBL1140024	1	Scientific Literature	Bioorg. Med. Chem. Lett.	2007	None
CHEMBL391179		0	446.57	1	5.44	8	O=C(O)CCc1ccc(OCCN(CCc2ccccc2)c2nc3ccccc3s2)cc1	Activity						Not Evaluated						False	CHEMBL888183	Agonist activity at human PPARdelta receptor expressed in HEK293 cells upto 20 uM by GAL4 transactivation assay	F	BAO_0000219	cell-based format	Homo sapiens	None	None	HEK293	None	CHEMBL3979	Peroxisome proliferator-activated receptor delta	Homo sapiens	SINGLE PROTEIN	CHEMBL1140005	1	Scientific Literature	Bioorg. Med. Chem. Lett.	2007	CHEMBL3307715
CHEMBL420314		0	279.34	0	4.49	2	CCCc1c(-c2ccccc2)[nH]c2ccc(C(=O)O)cc12	Ki						Not Active						False	CHEMBL759299	Binding affinity against Peroxisome proliferator activated receptor delta (PPAR delta); Not active	B	BAO_0000357	single protein format	None	None	None	None	None	CHEMBL3979	Peroxisome proliferator-activated receptor delta	Homo sapiens	SINGLE PROTEIN	CHEMBL1132133	1	Scientific Literature	Bioorg. Med. Chem. Lett.	1999	None
CHEMBL320553		0	385.46	1	5.26	GW-0207	COc1ccc(CCc2c(-c3ccccc3)[nH]c3ccc(CC(=O)O)cc23)cc1	EC50						Not Active						False	CHEMBL701903	Agonist activity for Human PPAR delta receptor in transcriptional activation assay; IA means inactive at 10 uM	F	BAO_0000019	assay format	Homo sapiens	None	None	None	None	CHEMBL3979	Peroxisome proliferator-activated receptor delta	Homo sapiens	SINGLE PROTEIN	CHEMBL1133093	1	Scientific Literature	J. Med. Chem.	2000	None
CHEMBL1643194		0	485.37	1	5.46	(rac)-5	Cc1cc(CN2Cc3ccccc3C2C(=O)Nc2ccc(Cl)cc2Cl)ccc1OCC(=O)O	EC50	'='	25.0	nM	7.60			UO_0000065	15.66	0.31	2.14	9.64	False	CHEMBL1647802	Agonist activity at Gal4-fused human PPARdelta DNA binding domain expressed in HEK293 cells by luciferase reporter gene assay	B	BAO_0000219	cell-based format	Homo sapiens	None	None	HEK293	None	CHEMBL3979	Peroxisome proliferator-activated receptor delta	Homo sapiens	SINGLE PROTEIN	CHEMBL1641418	1	Scientific Literature	Bioorg. Med. Chem. Lett.	2011	CHEMBL3307715
CHEMBL469745		0	413.32	1	5.49	4	C=C(COc1ccc(Cl)c(Cl)c1)CSc1ccc(OCC(=O)O)c(C)c1	EC50	'='	49.8	nM	7.30			UO_0000065					False	CHEMBL1028132	Agonist activity at human PPARdelta	F	BAO_0000019	assay format	Homo sapiens	None	None	None	None	CHEMBL3979	Peroxisome proliferator-activated receptor delta	Homo sapiens	SINGLE PROTEIN	CHEMBL1152720	1	Scientific Literature	Bioorg. Med. Chem. Lett.	2009	None
CHEMBL518507		0	410.50	0	3.90	6	O=C(O)CSc1nc(OCCc2ccccc2)cc(OCCc2ccccc2)n1	Activity						Not Active						False	CHEMBL1177257	Agonist activity at human PPARdelta-LBD expressed in COS7 cells co-transfected with Gal4 at 10 uM by luciferase based transactivation assay	F	BAO_0000219	cell-based format	Homo sapiens	None	None	COS-7	None	CHEMBL3979	Peroxisome proliferator-activated receptor delta	Homo sapiens	SINGLE PROTEIN	CHEMBL1177708	1	Scientific Literature	J. Med. Chem.	2010	CHEMBL3307648
CHEMBL1172016		0	522.71	2	7.02	13	CCCCC(Sc1nc(OCCCCc2ccccc2)cc(OCCCCc2ccccc2)n1)C(=O)O	Activity						Not Active						False	CHEMBL1177257	Agonist activity at human PPARdelta-LBD expressed in COS7 cells co-transfected with Gal4 at 10 uM by luciferase based transactivation assay	F	BAO_0000219	cell-based format	Homo sapiens	None	None	COS-7	None	CHEMBL3979	Peroxisome proliferator-activated receptor delta	Homo sapiens	SINGLE PROTEIN	CHEMBL1177708	1	Scientific Literature	J. Med. Chem.	2010	CHEMBL3307648
CHEMBL1172001		0	394.54	0	4.57	24	CCCCC(Sc1nc(OCCC2CC2)cc(OCCC2CC2)n1)C(=O)O	Activity						Not Active						False	CHEMBL1177257	Agonist activity at human PPARdelta-LBD expressed in COS7 cells co-transfected with Gal4 at 10 uM by luciferase based transactivation assay	F	BAO_0000219	cell-based format	Homo sapiens	None	None	COS-7	None	CHEMBL3979	Peroxisome proliferator-activated receptor delta	Homo sapiens	SINGLE PROTEIN	CHEMBL1177708	1	Scientific Literature	J. Med. Chem.	2010	CHEMBL3307648
CHEMBL1172002		0	398.57	1	5.06	25	CCCCC(Sc1nc(OCCC(C)C)cc(OCCC(C)C)n1)C(=O)O	Activity						Not Active						False	CHEMBL1177257	Agonist activity at human PPARdelta-LBD expressed in COS7 cells co-transfected with Gal4 at 10 uM by luciferase based transactivation assay	F	BAO_0000219	cell-based format	Homo sapiens	None	None	COS-7	None	CHEMBL3979	Peroxisome proliferator-activated receptor delta	Homo sapiens	SINGLE PROTEIN	CHEMBL1177708	1	Scientific Literature	J. Med. Chem.	2010	CHEMBL3307648
CHEMBL244574		0	468.52	1	6.07	15	Cc1cc(SCc2nc(-c3ccc(C(F)(F)F)cc3)ns2)ccc1OC(C)(C)C(=O)O	EC50	'='	6.0	nM	8.22			UO_0000065					True	CHEMBL894882	Agonist activity at PPARdelta expressed in HEK293 cells by measuring Gal4 luciferase reporter activity	F	BAO_0000219	cell-based format	None	None	None	HEK293	None	CHEMBL3979	Peroxisome proliferator-activated receptor delta	Homo sapiens	SINGLE PROTEIN	CHEMBL1148700	1	Scientific Literature	J. Med. Chem.	2007	CHEMBL3307715
CHEMBL428037		0	452.45	1	5.35	50	Cc1cc(OCc2nc(-c3ccc(C(F)(F)F)cc3)ns2)ccc1OC(C)(C)C(=O)O	Activity	'='	79.0	%				UO_0000187					False	CHEMBL894878	Agonist activity at PPARdelta expressed in HEK293 cells by measuring Gal4 luciferase reporter activity relative to standard agonist	F	BAO_0000219	cell-based format	None	None	None	HEK293	None	CHEMBL3979	Peroxisome proliferator-activated receptor delta	Homo sapiens	SINGLE PROTEIN	CHEMBL1148700	1	Scientific Literature	J. Med. Chem.	2007	CHEMBL3307715
CHEMBL121	ROSIGLITAZONE	4	357.44	0	2.49	Rosiglitazone	CN(CCOc1ccc(CC2SC(=O)NC2=O)cc1)c1ccccn1	IC50	'>'	10000.0	nM				UO_0000065					False	CHEMBL902598	Displacement of [3H]2-(4-{2-[3-(2,4-difluoro-phenyl)-1-heptyl-ureido]-ethyl}-phenoxy)-2-methyl-butyric acid from human PPARdelta	B	BAO_0000357	single protein format	Homo sapiens	None	None	None	None	CHEMBL3979	Peroxisome proliferator-activated receptor delta	Homo sapiens	SINGLE PROTEIN	CHEMBL1138336	1	Scientific Literature	Bioorg. Med. Chem. Lett.	2007	None
CHEMBL368371		0	487.60	1	7.05	7	CCCc1c(OCCCCOc2ccc(C(C)(C)C(=O)O)cc2)ccc2c(-c3ccccc3)noc12	Ki	'='	203.0	nM	6.69			UO_0000065	13.73	0.25	-0.36	8.18	False	CHEMBL759301	In vitro binding affinity towards human peroxisome proliferator activated receptor delta (PPAR delta)	B	BAO_0000357	single protein format	None	None	None	None	None	CHEMBL3979	Peroxisome proliferator-activated receptor delta	Homo sapiens	SINGLE PROTEIN	CHEMBL1136629	1	Scientific Literature	Bioorg. Med. Chem. Lett.	2003	None
CHEMBL427701		0	488.58	1	6.16	41	CCC(Oc1cccc(CN(CCCOc2ccc(C)cc2C)c2nc3ccccc3o2)c1)C(=O)O	EC50	'='	110.0	nM	6.96			UO_0000065					False	CHEMBL888370	Agonist activity at human recombinant PPARdelta by GAL4 transactivation assay	F	BAO_0000019	assay format	Homo sapiens	None	None	None	None	CHEMBL3979	Peroxisome proliferator-activated receptor delta	Homo sapiens	SINGLE PROTEIN	CHEMBL1140024	1	Scientific Literature	Bioorg. Med. Chem. Lett.	2007	None
CHEMBL213314		0	462.54	1	5.57	6	CCc1ccc(OCCCOc2ccc(OC(C)(C)C(=O)O)cc2)c(C(=O)c2ccccc2)c1	EC50	'='	47.0	nM	7.33			UO_0000065					False	CHEMBL911541	Transactivation of human PPARdelta in CV1 cells by luciferase reporter gene assay	F	BAO_0000219	cell-based format	Homo sapiens	None	None	CV-1	None	CHEMBL3979	Peroxisome proliferator-activated receptor delta	Homo sapiens	SINGLE PROTEIN	CHEMBL1149342	1	Scientific Literature	J. Med. Chem.	2006	CHEMBL3308033
CHEMBL246069		0	505.53	2	5.45	38	CCC(Oc1cccc(CN(CCCOc2cccc([N+](=O)[O-])c2)c2nc3ccccc3o2)c1)C(=O)O	EC50	'='	1400.0	nM	5.85			UO_0000065					False	CHEMBL888370	Agonist activity at human recombinant PPARdelta by GAL4 transactivation assay	F	BAO_0000019	assay format	Homo sapiens	None	None	None	None	CHEMBL3979	Peroxisome proliferator-activated receptor delta	Homo sapiens	SINGLE PROTEIN	CHEMBL1140024	1	Scientific Literature	Bioorg. Med. Chem. Lett.	2007	None
CHEMBL428574		0	504.54	2	5.27	32	CCC(Oc1cccc(CN(CCCOc2ccccc2)c2nc3cc4c(cc3o2)OCO4)c1)C(=O)O	EC50	'='	1100.0	nM	5.96			UO_0000065					False	CHEMBL888370	Agonist activity at human recombinant PPARdelta by GAL4 transactivation assay	F	BAO_0000019	assay format	Homo sapiens	None	None	None	None	CHEMBL3979	Peroxisome proliferator-activated receptor delta	Homo sapiens	SINGLE PROTEIN	CHEMBL1140024	1	Scientific Literature	Bioorg. Med. Chem. Lett.	2007	None
CHEMBL446893		0	350.41	0	3.71	NNC61-4655	CCO[C@@H](Cc1ccc(OC/C=C/C#Cc2ccccc2)cc1)C(=O)O	Activity	'='	57.0	%				UO_0000187					False	CHEMBL887283	Agonist activity at human PPARdelta by transactivation assay relative to GW-501516	F	BAO_0000019	assay format	Homo sapiens	None	None	None	None	CHEMBL3979	Peroxisome proliferator-activated receptor delta	Homo sapiens	SINGLE PROTEIN	CHEMBL1140646	1	Scientific Literature	Bioorg. Med. Chem. Lett.	2007	None
CHEMBL1080026		0	500.40	2	7.13	25t	Cc1cc(OCc2nc(-c3ccc(Cl)cc3)c(-c3ccc(Cl)cc3)s2)ccc1OCC(=O)O	EC50	'='	510.0	nM	6.29			UO_0000065	12.57	0.26	-0.84	9.17	False	CHEMBL1114856	Agonist activity at human PPARdelta ligand binding domain expressed in human 293T cells co-transfected with Gal4-DBD by luciferase transactivation assay	B	BAO_0000219	cell-based format	Homo sapiens	None	None	293T	None	CHEMBL3979	Peroxisome proliferator-activated receptor delta	Homo sapiens	SINGLE PROTEIN	CHEMBL1153748	1	Scientific Literature	J. Med. Chem.	2010	None
CHEMBL1081207		0	527.52	2	6.47	40o	COc1ccc(-c2nc(COc3ccc4c(c3)CC(C(=O)O)O4)sc2-c2ccc(C(F)(F)F)cc2)cc1	EC50	'='	460.0	nM	6.34			UO_0000065	12.01	0.23	-0.13	8.14	False	CHEMBL1114856	Agonist activity at human PPARdelta ligand binding domain expressed in human 293T cells co-transfected with Gal4-DBD by luciferase transactivation assay	B	BAO_0000219	cell-based format	Homo sapiens	None	None	293T	None	CHEMBL3979	Peroxisome proliferator-activated receptor delta	Homo sapiens	SINGLE PROTEIN	CHEMBL1153748	1	Scientific Literature	J. Med. Chem.	2010	None
CHEMBL279053	L-165461	0	447.98	1	6.18	L-165461	CCCc1c(OCCCSc2ccc(CC(=O)O)cc2Cl)ccc2c(CC)noc12	EC50	'='	12.0	nM	7.92			UO_0000065	17.68	0.36	1.74	10.92	False	CHEMBL1114856	Agonist activity at human PPARdelta ligand binding domain expressed in human 293T cells co-transfected with Gal4-DBD by luciferase transactivation assay	B	BAO_0000219	cell-based format	Homo sapiens	None	None	293T	None	CHEMBL3979	Peroxisome proliferator-activated receptor delta	Homo sapiens	SINGLE PROTEIN	CHEMBL1153748	1	Scientific Literature	J. Med. Chem.	2010	None
CHEMBL481683		0	480.56	1	5.66	9c	COc1ccc(OC(=O)N(CCCCCCc2nc(-c3ccc(C)cc3)oc2C)CC(=O)O)cc1	Activity						Not Active						False	CHEMBL947732	Agonist activity at human PPARdelta transactivation expressed in human HePG2 cells up to 1 uM	F	BAO_0000219	cell-based format	Homo sapiens	None	None	HepG2	None	CHEMBL3979	Peroxisome proliferator-activated receptor delta	Homo sapiens	SINGLE PROTEIN	CHEMBL1141005	1	Scientific Literature	Bioorg. Med. Chem. Lett.	2008	CHEMBL3307718
CHEMBL109731		0	462.54	1	6.06	3	CCCc1cc(Oc2ccccc2)ccc1OCCCOc1ccc2c(c1)CCC(C(=O)O)O2	IC50	'>'	15000.0	nM				UO_0000065					False	CHEMBL760850	In vitro binding affinity for human Peroxisome proliferator activated receptor gamma using scintillation proximity assay (SPA)	B	BAO_0000357	single protein format	Homo sapiens	None	None	None	None	CHEMBL3979	Peroxisome proliferator-activated receptor delta	Homo sapiens	SINGLE PROTEIN	CHEMBL1149176	1	Scientific Literature	J. Med. Chem.	2004	None
CHEMBL592235		0	442.51	0	4.51	9k	COc1ccc(/C(C)=N/OCCCCO/N=C(/CCC(=O)O)c2ccccc2)cc1OC	Activity						Not Active						False	CHEMBL1074810	Agonist activity at human full length PPARdelta expressed in human HepG2 cells co-transfected with PPRE3-TK-luc assessed as induction of beta-galactosidase activity at 1 uM by firefly luciferase assay	F	BAO_0000219	cell-based format	Homo sapiens	None	None	HepG2	None	CHEMBL3979	Peroxisome proliferator-activated receptor delta	Homo sapiens	SINGLE PROTEIN	CHEMBL1157734	1	Scientific Literature	Bioorg. Med. Chem. Lett.	2010	CHEMBL3307718
CHEMBL113324		0	568.69	2	6.24	28	CCCc1cc(Oc2ccc(S(C)(=O)=O)cc2)ccc1OCCCOc1ccc2c(c1)OC(CC)(C(=O)O)CC2	IC50	'>'	50000.0	nM				UO_0000065					False	CHEMBL760850	In vitro binding affinity for human Peroxisome proliferator activated receptor gamma using scintillation proximity assay (SPA)	B	BAO_0000357	single protein format	Homo sapiens	None	None	None	None	CHEMBL3979	Peroxisome proliferator-activated receptor delta	Homo sapiens	SINGLE PROTEIN	CHEMBL1149176	1	Scientific Literature	J. Med. Chem.	2004	None
CHEMBL273104		0	293.37	0	4.34	12	COc1ccc(NCCOc2ccc3ccccc3c2)cc1	Inhibition	'='	24.6	%				UO_0000187					False	CHEMBL949958	Inhibition of PPARdelta at 3 uM	B	BAO_0000357	single protein format	None	None	None	None	None	CHEMBL3979	Peroxisome proliferator-activated receptor delta	Homo sapiens	SINGLE PROTEIN	CHEMBL1142330	1	Scientific Literature	Bioorg. Med. Chem.	2008	None
CHEMBL270451		0	489.66	1	6.14	rac-10i	CCCC(Cc1ccc(OC)c(CNC(=O)c2ccc(C34CC5CC(CC(C5)C3)C4)cc2)c1)C(=O)O	EC50	'='	1400.0	nM	5.85			UO_0000065					False	CHEMBL931807	Agonist activity at human recombinant PPARdelta in HEK293 cells by GAL4 transactivation assay	F	BAO_0000219	cell-based format	Homo sapiens	None	None	HEK293	None	CHEMBL3979	Peroxisome proliferator-activated receptor delta	Homo sapiens	SINGLE PROTEIN	CHEMBL1143130	1	Scientific Literature	Bioorg. Med. Chem. Lett.	2008	CHEMBL3307715
CHEMBL271877		0	397.52	0	4.58	rac-10c	CCC(Cc1ccc(OC)c(CNC(=O)c2ccc(C(C)(C)C)cc2)c1)C(=O)O	EC50	'='	720.0	nM	6.14			UO_0000065					False	CHEMBL931807	Agonist activity at human recombinant PPARdelta in HEK293 cells by GAL4 transactivation assay	F	BAO_0000219	cell-based format	Homo sapiens	None	None	HEK293	None	CHEMBL3979	Peroxisome proliferator-activated receptor delta	Homo sapiens	SINGLE PROTEIN	CHEMBL1143130	1	Scientific Literature	Bioorg. Med. Chem. Lett.	2008	CHEMBL3307715
CHEMBL255392		0	355.43	0	3.59	rac-10b	CCC(Cc1ccc(OC)c(CNC(=O)c2ccc(C)cc2)c1)C(=O)O	EC50	'='	3800.0	nM	5.42			UO_0000065					False	CHEMBL931807	Agonist activity at human recombinant PPARdelta in HEK293 cells by GAL4 transactivation assay	F	BAO_0000219	cell-based format	Homo sapiens	None	None	HEK293	None	CHEMBL3979	Peroxisome proliferator-activated receptor delta	Homo sapiens	SINGLE PROTEIN	CHEMBL1143130	1	Scientific Literature	Bioorg. Med. Chem. Lett.	2008	CHEMBL3307715
CHEMBL214719		0	527.54	2	7.72	3, WAY-254011	O=C(O)Cc1ccc(COc2cccc(-c3c(Cc4ccccc4)cnc4c(C(F)(F)F)cccc34)c2)cc1	EC50	'='	680.0	nM	6.17			UO_0000065					False	CHEMBL1036718	Agonist activity at PPARdelta in transiently transfected cells by Gal4 transactivation assay	F	BAO_0000019	assay format	None	None	None	None	None	CHEMBL3979	Peroxisome proliferator-activated receptor delta	Homo sapiens	SINGLE PROTEIN	CHEMBL1152700	1	Scientific Literature	Bioorg. Med. Chem.	2009	None
CHEMBL1080026		0	500.40	2	7.13	25t	Cc1cc(OCc2nc(-c3ccc(Cl)cc3)c(-c3ccc(Cl)cc3)s2)ccc1OCC(=O)O	Efficacy	'='	61.0	%				UO_0000187					False	CHEMBL1115672	Agonist activity at human PPARdelta ligand binding domain expressed in human 293T cells co-transfected with Gal4-DBD by luciferase transactivation assay relative to GW-501516	B	BAO_0000219	cell-based format	Homo sapiens	None	None	293T	None	CHEMBL3979	Peroxisome proliferator-activated receptor delta	Homo sapiens	SINGLE PROTEIN	CHEMBL1153748	1	Scientific Literature	J. Med. Chem.	2010	None
CHEMBL1079449		0	511.60	2	6.99	29m	COc1ccc(-c2nc(COc3ccc(OCC(=O)O)c(C)c3)sc2-c2ccc3ccccc3c2)cc1	EC50	'='	20.0	nM	7.70			UO_0000065	15.05	0.28	0.71	9.89	False	CHEMBL1114856	Agonist activity at human PPARdelta ligand binding domain expressed in human 293T cells co-transfected with Gal4-DBD by luciferase transactivation assay	B	BAO_0000219	cell-based format	Homo sapiens	None	None	293T	None	CHEMBL3979	Peroxisome proliferator-activated receptor delta	Homo sapiens	SINGLE PROTEIN	CHEMBL1153748	1	Scientific Literature	J. Med. Chem.	2010	None
CHEMBL455126		0	444.49	0	4.48	7b	COc1ccc(C(=O)c2c(C)n(Cc3cccc(O[C@@H](C)C(=O)O)c3)c3ncccc23)cc1	IC50	'>'	50000.0	nM				UO_0000065					False	CHEMBL980791	Binding affinity to PPARdelta	B	BAO_0000357	single protein format	None	None	None	None	None	CHEMBL3979	Peroxisome proliferator-activated receptor delta	Homo sapiens	SINGLE PROTEIN	CHEMBL1139415	1	Scientific Literature	Bioorg. Med. Chem. Lett.	2008	None
CHEMBL1080187		0	493.61	1	6.42	12	COc1ccc(-c2nc(Sc3ccc(OCC(=O)O)c(C)c3)sc2-c2ccc(OC)cc2)cc1	EC50	'='	1410.0	nM	5.85			UO_0000065	11.85	0.24	-0.57	7.51	False	CHEMBL1114856	Agonist activity at human PPARdelta ligand binding domain expressed in human 293T cells co-transfected with Gal4-DBD by luciferase transactivation assay	B	BAO_0000219	cell-based format	Homo sapiens	None	None	293T	None	CHEMBL3979	Peroxisome proliferator-activated receptor delta	Homo sapiens	SINGLE PROTEIN	CHEMBL1153748	1	Scientific Literature	J. Med. Chem.	2010	None
CHEMBL1076151		0	605.63	2	8.52	29q	COc1ccc(-c2nc(COc3ccc(OCC(=O)O)c(C)c3)sc2-c2ccc(-c3ccccc3)c(C(F)(F)F)c2)cc1	Efficacy	'='	65.0	%				UO_0000187					False	CHEMBL1115672	Agonist activity at human PPARdelta ligand binding domain expressed in human 293T cells co-transfected with Gal4-DBD by luciferase transactivation assay relative to GW-501516	B	BAO_0000219	cell-based format	Homo sapiens	None	None	293T	None	CHEMBL3979	Peroxisome proliferator-activated receptor delta	Homo sapiens	SINGLE PROTEIN	CHEMBL1153748	1	Scientific Literature	J. Med. Chem.	2010	None
CHEMBL237306		0	463.53	1	5.28	17	COc1ccc(C(=O)NCc2cccc(Oc3ccc(OC(C)(C)C(=O)O)c(C)c3)c2)c(C)c1	EC50	'='	376.0	nM	6.42			UO_0000065					False	CHEMBL902601	Agonist activity at human PPARdelta expressed in CV1 cells by receptor transactivation assay	F	BAO_0000219	cell-based format	Homo sapiens	None	None	CV-1	None	CHEMBL3979	Peroxisome proliferator-activated receptor delta	Homo sapiens	SINGLE PROTEIN	CHEMBL1138336	1	Scientific Literature	Bioorg. Med. Chem. Lett.	2007	CHEMBL3308033
CHEMBL427890		0	537.51	2	5.37	15	Cc1nc(-c2ccc(C(F)(F)F)cc2)sc1C(=O)NCc1ccc(NS(=O)(=O)CC(F)(F)F)cc1	EC50	'>'	10000.0	nM				UO_0000065					False	CHEMBL927781	Agonist activity at human PPARdelta assessed as receptor activation by cell based assay	F	BAO_0000219	cell-based format	Homo sapiens	None	None	None	None	CHEMBL3979	Peroxisome proliferator-activated receptor delta	Homo sapiens	SINGLE PROTEIN	CHEMBL1140804	1	Scientific Literature	Bioorg. Med. Chem. Lett.	2008	None
CHEMBL360240		0	474.86	1	5.30	43	C[C@]1(C(=O)O)CCc2ccc(OCCCOc3ccc(OCC(F)(F)F)cc3Cl)cc2O1	IC50	'>'	15000.0	nM				UO_0000065					False	CHEMBL828474	In vitro binding affinity against human PPARdelta	B	BAO_0000357	single protein format	Homo sapiens	None	None	None	None	CHEMBL3979	Peroxisome proliferator-activated receptor delta	Homo sapiens	SINGLE PROTEIN	CHEMBL1140266	1	Scientific Literature	Bioorg. Med. Chem. Lett.	2005	None
CHEMBL400625		0	468.52	1	6.07	41	Cc1cc(SCc2nsc(-c3ccc(C(F)(F)F)cc3)n2)ccc1OC(C)(C)C(=O)O	Activity	'='	67.0	%				UO_0000187					False	CHEMBL894878	Agonist activity at PPARdelta expressed in HEK293 cells by measuring Gal4 luciferase reporter activity relative to standard agonist	F	BAO_0000219	cell-based format	None	None	None	HEK293	None	CHEMBL3979	Peroxisome proliferator-activated receptor delta	Homo sapiens	SINGLE PROTEIN	CHEMBL1148700	1	Scientific Literature	J. Med. Chem.	2007	CHEMBL3307715
CHEMBL234659		0	492.52	1	6.36	14	COc1cc(OCC(=O)O)c(C)cc1SCc1ccc(OCc2ccc(C(F)(F)F)cc2)cc1	IC50	'='	1.7	nM	8.77			UO_0000065	17.81	0.35	2.41	13.49	True	CHEMBL896362	Displacement of [3H]2-(4-(3-(4-acetyl-3-hydroxy-2 propyl-phenoxy)propoxy)phenoxy)acetic acid from human PPARdelta after 30 mins by SPA assay	B	BAO_0000357	single protein format	Homo sapiens	None	None	None	None	CHEMBL3979	Peroxisome proliferator-activated receptor delta	Homo sapiens	SINGLE PROTEIN	CHEMBL1148881	1	Scientific Literature	Bioorg. Med. Chem. Lett.	2007	None
CHEMBL392949		0	476.64	1	6.81	13d	CC(C)(C)c1ccc(COc2ccc(CSc3ccc(OCC(=O)O)c4c3CCC4)cc2)cc1	EC50	'='	267.0	nM	6.57			UO_0000065					False	CHEMBL896364	Agonist activity at human PPARdelta expressed in HepG2 cells after 16 hrs by luciferase reporter gene assay	F	BAO_0000219	cell-based format	Homo sapiens	None	None	HepG2	None	CHEMBL3979	Peroxisome proliferator-activated receptor delta	Homo sapiens	SINGLE PROTEIN	CHEMBL1148881	1	Scientific Literature	Bioorg. Med. Chem. Lett.	2007	CHEMBL3307718
CHEMBL234587		0	486.51	1	7.01	10o	Cc1cc2c(CC(=O)O)csc2cc1OCc1ccccc1COc1ccc(C(F)(F)F)cc1	IC50	'='	43.0	nM	7.37			UO_0000065	15.14	0.30	0.36	13.21	True	CHEMBL896466	Displacement of [3H]2-(4-(3-(4-acetyl-3-hydroxy-2 propyl-phenoxy)propoxy)phenoxy)acetic acid from human PPARdelta after 30 mins by SPA	B	BAO_0000357	single protein format	Homo sapiens	None	None	None	None	CHEMBL3979	Peroxisome proliferator-activated receptor delta	Homo sapiens	SINGLE PROTEIN	CHEMBL1149526	1	Scientific Literature	Bioorg. Med. Chem. Lett.	2007	None
CHEMBL231690		0	386.42	0	4.80	16g	Cc1nc(C(F)(F)F)sc1CSc1ccc2c(ccn2CC(=O)O)c1	EC50	'='	4.0	nM	8.40			UO_0000065					False	CHEMBL896469	Agonist activity at human PPARdelta in HepG2 cells by GAL4-luciferase reporter gene assay	F	BAO_0000219	cell-based format	Homo sapiens	None	None	HepG2	None	CHEMBL3979	Peroxisome proliferator-activated receptor delta	Homo sapiens	SINGLE PROTEIN	CHEMBL1149526	1	Scientific Literature	Bioorg. Med. Chem. Lett.	2007	CHEMBL3307718
CHEMBL234905		0	523.40	2	6.44	6h	Cc1cc(C#CC(/C=C\COc2ccc(OCC(=O)O)c(C)c2)c2ccc(Br)cc2)ccc1F	%max	'='	177.0	%				UO_0000187					False	CHEMBL896659	Agonist activity at human PPARdelta by transactivation assay relative to carbacyclin	F	BAO_0000019	assay format	Homo sapiens	None	None	None	None	CHEMBL3979	Peroxisome proliferator-activated receptor delta	Homo sapiens	SINGLE PROTEIN	CHEMBL1149551	1	Scientific Literature	Bioorg. Med. Chem. Lett.	2007	None
CHEMBL462378		0	492.50	0	4.63	7g	COc1ccc(C(=O)c2c(C)n(Cc3cc(O[C@@H](C)C(=O)O)ccc3F)c3nc(OC)ccc23)cc1	IC50	'>'	50000.0	nM				UO_0000065					False	CHEMBL980791	Binding affinity to PPARdelta	B	BAO_0000357	single protein format	None	None	None	None	None	CHEMBL3979	Peroxisome proliferator-activated receptor delta	Homo sapiens	SINGLE PROTEIN	CHEMBL1139415	1	Scientific Literature	Bioorg. Med. Chem. Lett.	2008	None
CHEMBL509369		0	454.89	1	5.83	12b	Cc1c(Oc2ccc(Cl)cc2)c2cccnc2n1Cc1cc(O[C@@H](C)C(=O)O)ccc1F	IC50	'>'	50000.0	nM				UO_0000065					False	CHEMBL980791	Binding affinity to PPARdelta	B	BAO_0000357	single protein format	None	None	None	None	None	CHEMBL3979	Peroxisome proliferator-activated receptor delta	Homo sapiens	SINGLE PROTEIN	CHEMBL1139415	1	Scientific Literature	Bioorg. Med. Chem. Lett.	2008	None
CHEMBL209145		0	610.58	2	9.54	6, DPPF-01	CCC(CC)(c1ccc(OCC(=O)O)c(C)c1)c1ccc(OCc2c(-c3c(Cl)cccc3Cl)noc2C(C)C)c(C)c1	Activity						Not Active						False	CHEMBL868238	Activity at human recombinant PPARdelta by transactivation of TK-MH100x4-LUC reporter gene in HEK293 cells at 10 uM	B	BAO_0000219	cell-based format	Homo sapiens	None	None	HEK293	None	CHEMBL3979	Peroxisome proliferator-activated receptor delta	Homo sapiens	SINGLE PROTEIN	CHEMBL1148498	1	Scientific Literature	Bioorg. Med. Chem. Lett.	2006	CHEMBL3307715
CHEMBL392951		0	506.52	2	6.67	28c	O=C(O)COc1ccc(SCc2cccc(F)c2OCc2ccc(C(F)(F)F)cc2)c2c1CCC2	EC50						Not Determined						False	CHEMBL896364	Agonist activity at human PPARdelta expressed in HepG2 cells after 16 hrs by luciferase reporter gene assay	F	BAO_0000219	cell-based format	Homo sapiens	None	None	HepG2	None	CHEMBL3979	Peroxisome proliferator-activated receptor delta	Homo sapiens	SINGLE PROTEIN	CHEMBL1148881	1	Scientific Literature	Bioorg. Med. Chem. Lett.	2007	CHEMBL3307718
CHEMBL392950		0	506.52	2	6.67	13i	O=C(O)COc1ccc(SCc2ccc(OCc3ccc(F)cc3C(F)(F)F)cc2)c2c1CCC2	EC50	'='	1720.0	nM	5.76			UO_0000065					False	CHEMBL896364	Agonist activity at human PPARdelta expressed in HepG2 cells after 16 hrs by luciferase reporter gene assay	F	BAO_0000219	cell-based format	Homo sapiens	None	None	HepG2	None	CHEMBL3979	Peroxisome proliferator-activated receptor delta	Homo sapiens	SINGLE PROTEIN	CHEMBL1148881	1	Scientific Literature	Bioorg. Med. Chem. Lett.	2007	CHEMBL3307718
CHEMBL232395		0	504.53	2	6.37	17	O=C(O)COc1ccc(SCc2ccc(OCc3ccc(C(F)(F)F)cc3)cc2)c2c1CCCO2	EC50	'='	295.0	nM	6.53			UO_0000065					False	CHEMBL896364	Agonist activity at human PPARdelta expressed in HepG2 cells after 16 hrs by luciferase reporter gene assay	F	BAO_0000219	cell-based format	Homo sapiens	None	None	HepG2	None	CHEMBL3979	Peroxisome proliferator-activated receptor delta	Homo sapiens	SINGLE PROTEIN	CHEMBL1148881	1	Scientific Literature	Bioorg. Med. Chem. Lett.	2007	CHEMBL3307718
CHEMBL233976		0	463.50	1	6.56	10a	Cc1nc(-c2ccc(C(F)(F)F)cc2)sc1COc1ccc2c(CC(=O)O)csc2c1	IC50	'='	3.1	nM	8.51			UO_0000065	18.36	0.37	1.95	14.32	False	CHEMBL896466	Displacement of [3H]2-(4-(3-(4-acetyl-3-hydroxy-2 propyl-phenoxy)propoxy)phenoxy)acetic acid from human PPARdelta after 30 mins by SPA	B	BAO_0000357	single protein format	Homo sapiens	None	None	None	None	CHEMBL3979	Peroxisome proliferator-activated receptor delta	Homo sapiens	SINGLE PROTEIN	CHEMBL1149526	1	Scientific Literature	Bioorg. Med. Chem. Lett.	2007	None
CHEMBL981	FENOFIBRIC ACID	4	318.76	0	3.81	2 - Fenofibric acid	CC(C)(Oc1ccc(C(=O)c2ccc(Cl)cc2)cc1)C(=O)O	NB						Not Active						False	CHEMBL759329	Inhibitory activity of compound against the binding of human Peroxisome proliferator activated receptor delta was determined; NB means no binding	B	BAO_0000357	single protein format	None	None	None	None	None	CHEMBL3979	Peroxisome proliferator-activated receptor delta	Homo sapiens	SINGLE PROTEIN	CHEMBL1145902	1	Scientific Literature	J. Med. Chem.	2003	None
CHEMBL324449		0	476.57	1	6.45	8	CCCc1cc(Oc2ccccc2)ccc1OCCCOc1ccc2c(c1)OC(C)(C(=O)O)CC2	IC50	'>'	50000.0	nM				UO_0000065					False	CHEMBL760850	In vitro binding affinity for human Peroxisome proliferator activated receptor gamma using scintillation proximity assay (SPA)	B	BAO_0000357	single protein format	Homo sapiens	None	None	None	None	CHEMBL3979	Peroxisome proliferator-activated receptor delta	Homo sapiens	SINGLE PROTEIN	CHEMBL1149176	1	Scientific Literature	J. Med. Chem.	2004	None
CHEMBL111161		0	525.04	2	7.49	26	CCCc1cc(Oc2ccc(Cl)cc2)ccc1OCCCOc1ccc2c(c1)OC(CC)(C(=O)O)CC2	IC50	'>'	50000.0	nM				UO_0000065					False	CHEMBL760850	In vitro binding affinity for human Peroxisome proliferator activated receptor gamma using scintillation proximity assay (SPA)	B	BAO_0000357	single protein format	Homo sapiens	None	None	None	None	CHEMBL3979	Peroxisome proliferator-activated receptor delta	Homo sapiens	SINGLE PROTEIN	CHEMBL1149176	1	Scientific Literature	J. Med. Chem.	2004	None
CHEMBL1079488		0	385.44	0	4.17	25d	COc1ccc(-c2csc(COc3ccc(OCC(=O)O)c(C)c3)n2)cc1	EC50	'='	4060.0	nM	5.39			UO_0000065	13.99	0.27	1.22	6.92	False	CHEMBL1114856	Agonist activity at human PPARdelta ligand binding domain expressed in human 293T cells co-transfected with Gal4-DBD by luciferase transactivation assay	B	BAO_0000219	cell-based format	Homo sapiens	None	None	293T	None	CHEMBL3979	Peroxisome proliferator-activated receptor delta	Homo sapiens	SINGLE PROTEIN	CHEMBL1153748	1	Scientific Literature	J. Med. Chem.	2010	None
CHEMBL1075732		0	598.57	2	6.74	35ad	Cc1cc(OCc2nc(-c3ccc(C(=O)N(C)C(C)C)cc3)c(-c3ccc(OC(F)(F)F)cc3)o2)ccc1OCC(=O)O	EC50	'='	1.0	nM	9.00			UO_0000065	15.04	0.29	2.26	8.08	False	CHEMBL1114856	Agonist activity at human PPARdelta ligand binding domain expressed in human 293T cells co-transfected with Gal4-DBD by luciferase transactivation assay	B	BAO_0000219	cell-based format	Homo sapiens	None	None	293T	None	CHEMBL3979	Peroxisome proliferator-activated receptor delta	Homo sapiens	SINGLE PROTEIN	CHEMBL1153748	1	Scientific Literature	J. Med. Chem.	2010	None
CHEMBL1075723		0	614.64	2	7.21	35v	Cc1cc(OCc2nc(-c3ccc(C(=O)N(C)C(C)C)cc3)c(-c3ccc(OC(F)(F)F)cc3)s2)ccc1OCC(=O)O	EC50	'='	2.0	nM	8.70			UO_0000065	14.15	0.28	1.49	8.86	False	CHEMBL1114856	Agonist activity at human PPARdelta ligand binding domain expressed in human 293T cells co-transfected with Gal4-DBD by luciferase transactivation assay	B	BAO_0000219	cell-based format	Homo sapiens	None	None	293T	None	CHEMBL3979	Peroxisome proliferator-activated receptor delta	Homo sapiens	SINGLE PROTEIN	CHEMBL1153748	1	Scientific Literature	J. Med. Chem.	2010	None
CHEMBL1075705		0	598.64	2	7.72	35q	Cc1cc(OCc2nc(-c3ccc(N4CCCCC4)cc3)c(-c3ccc(OC(F)(F)F)cc3)s2)ccc1OCC(=O)O	EC50	'='	52.0	nM	7.28			UO_0000065	12.17	0.24	-0.44	8.98	False	CHEMBL1114856	Agonist activity at human PPARdelta ligand binding domain expressed in human 293T cells co-transfected with Gal4-DBD by luciferase transactivation assay	B	BAO_0000219	cell-based format	Homo sapiens	None	None	293T	None	CHEMBL3979	Peroxisome proliferator-activated receptor delta	Homo sapiens	SINGLE PROTEIN	CHEMBL1153748	1	Scientific Literature	J. Med. Chem.	2010	None
CHEMBL1076175		0	591.61	2	8.39	35b	Cc1cc(OCc2nc(-c3ccc(-c4ccccc4)cc3)c(-c3ccc(OC(F)(F)F)cc3)s2)ccc1OCC(=O)O	EC50	'='	160.0	nM	6.80			UO_0000065	11.49	0.22	-1.59	8.73	False	CHEMBL1114856	Agonist activity at human PPARdelta ligand binding domain expressed in human 293T cells co-transfected with Gal4-DBD by luciferase transactivation assay	B	BAO_0000219	cell-based format	Homo sapiens	None	None	293T	None	CHEMBL3979	Peroxisome proliferator-activated receptor delta	Homo sapiens	SINGLE PROTEIN	CHEMBL1153748	1	Scientific Literature	J. Med. Chem.	2010	None
CHEMBL1075704		0	584.62	2	7.33	35p	Cc1cc(OCc2nc(-c3ccc(N4CCCC4)cc3)c(-c3ccc(OC(F)(F)F)cc3)s2)ccc1OCC(=O)O	EC50	'='	410.0	nM	6.39			UO_0000065	10.93	0.21	-0.94	7.87	False	CHEMBL1114856	Agonist activity at human PPARdelta ligand binding domain expressed in human 293T cells co-transfected with Gal4-DBD by luciferase transactivation assay	B	BAO_0000219	cell-based format	Homo sapiens	None	None	293T	None	CHEMBL3979	Peroxisome proliferator-activated receptor delta	Homo sapiens	SINGLE PROTEIN	CHEMBL1153748	1	Scientific Literature	J. Med. Chem.	2010	None
CHEMBL1081223		0	572.52	2	6.16	35t	Cc1cc(OCc2nc(-c3ccc4[nH]c(=O)oc4c3)c(-c3ccc(OC(F)(F)F)cc3)s2)ccc1OCC(=O)O	Efficacy	'='	67.0	%				UO_0000187					False	CHEMBL1115672	Agonist activity at human PPARdelta ligand binding domain expressed in human 293T cells co-transfected with Gal4-DBD by luciferase transactivation assay relative to GW-501516	B	BAO_0000219	cell-based format	Homo sapiens	None	None	293T	None	CHEMBL3979	Peroxisome proliferator-activated receptor delta	Homo sapiens	SINGLE PROTEIN	CHEMBL1153748	1	Scientific Literature	J. Med. Chem.	2010	None
CHEMBL1082117		0	501.42	2	5.05	38ab	Cc1cc(OCc2nc(-c3cncnc3)c(-c3ccc(OC(F)(F)F)cc3)o2)ccc1OCC(=O)O	Efficacy	'='	75.0	%				UO_0000187					False	CHEMBL1115672	Agonist activity at human PPARdelta ligand binding domain expressed in human 293T cells co-transfected with Gal4-DBD by luciferase transactivation assay relative to GW-501516	B	BAO_0000219	cell-based format	Homo sapiens	None	None	293T	None	CHEMBL3979	Peroxisome proliferator-activated receptor delta	Homo sapiens	SINGLE PROTEIN	CHEMBL1153748	1	Scientific Literature	J. Med. Chem.	2010	None
CHEMBL1075895		0	586.52	1	4.88	38ah	Cc1cc(OCc2nc(-c3cnc(N4CCOCC4)nc3)c(-c3ccc(OC(F)(F)F)cc3)o2)ccc1OCC(=O)O	Efficacy	'='	99.0	%				UO_0000187					False	CHEMBL1115672	Agonist activity at human PPARdelta ligand binding domain expressed in human 293T cells co-transfected with Gal4-DBD by luciferase transactivation assay relative to GW-501516	B	BAO_0000219	cell-based format	Homo sapiens	None	None	293T	None	CHEMBL3979	Peroxisome proliferator-activated receptor delta	Homo sapiens	SINGLE PROTEIN	CHEMBL1153748	1	Scientific Literature	J. Med. Chem.	2010	None
CHEMBL591539		0	460.55	0	3.90	9f	C/C(=N\OCCCCO/N=C(/CCC(=O)O)c1ccccc1)c1ccc(S(C)(=O)=O)cc1	Activity						Not Active						False	CHEMBL1074810	Agonist activity at human full length PPARdelta expressed in human HepG2 cells co-transfected with PPRE3-TK-luc assessed as induction of beta-galactosidase activity at 1 uM by firefly luciferase assay	F	BAO_0000219	cell-based format	Homo sapiens	None	None	HepG2	None	CHEMBL3979	Peroxisome proliferator-activated receptor delta	Homo sapiens	SINGLE PROTEIN	CHEMBL1157734	1	Scientific Literature	Bioorg. Med. Chem. Lett.	2010	CHEMBL3307718
CHEMBL181554		0	541.52	2	6.38	28	COc1ccc(C(=O)n2c(C)c(Cc3cccc(OC(C)(C)C(=O)O)c3)c3cc(OC(F)(F)F)ccc32)cc1	IC50	'>'	15000.0	nM				UO_0000065					False	CHEMBL827221	In vitro inhibition of human Peroxisome proliferator activated receptor delta	B	BAO_0000357	single protein format	Homo sapiens	None	None	None	None	CHEMBL3979	Peroxisome proliferator-activated receptor delta	Homo sapiens	SINGLE PROTEIN	CHEMBL1142834	1	Scientific Literature	Bioorg. Med. Chem. Lett.	2005	None
CHEMBL592652		0	418.50	0	4.09	2, GSK-0660	COC(=O)c1sccc1S(=O)(=O)Nc1ccc(Nc2ccccc2)cc1OC	IC50	'='	158.49	nM	6.80			UO_0000065	16.25	0.33	2.71	7.25	False	CHEMBL1072322	Inhibition of human PPARdelta receptor by ligand displacement assay	B	BAO_0000357	single protein format	Homo sapiens	None	None	None	None	CHEMBL3979	Peroxisome proliferator-activated receptor delta	Homo sapiens	SINGLE PROTEIN	CHEMBL1157541	1	Scientific Literature	J. Med. Chem.	2010	None
CHEMBL598609		0	434.44	0	3.97	10	O=C(NCCS(=O)(=O)c1ccc(C(F)(F)F)cn1)c1ccc(-c2ccccc2)cc1	IC50	'='	199.53	nM	6.70			UO_0000065	15.42	0.31	2.73	8.80	False	CHEMBL1072322	Inhibition of human PPARdelta receptor by ligand displacement assay	B	BAO_0000357	single protein format	Homo sapiens	None	None	None	None	CHEMBL3979	Peroxisome proliferator-activated receptor delta	Homo sapiens	SINGLE PROTEIN	CHEMBL1157541	1	Scientific Literature	J. Med. Chem.	2010	None
CHEMBL376050		0	426.49	0	4.00	25m	Cc1nc(-c2ccc(O)cc2)sc1C(=O)NCc1ccc(OC(C)(C)C(=O)O)cc1	EC50	'>'	10000.0	nM				UO_0000065					False	CHEMBL854673	Agonist potency at PPARdelta in CV1 cells by cell based transient transfection assay	F	BAO_0000219	cell-based format	Homo sapiens	None	None	CV-1	None	CHEMBL3979	Peroxisome proliferator-activated receptor delta	Homo sapiens	SINGLE PROTEIN	CHEMBL1141367	1	Scientific Literature	J. Med. Chem.	2007	CHEMBL3308033
CHEMBL218691		0	440.52	0	4.30	25f	COc1ccc(-c2nc(C)c(C(=O)NCc3ccc(OC(C)(C)C(=O)O)cc3)s2)cc1	EC50	'>'	10000.0	nM				UO_0000065					False	CHEMBL854673	Agonist potency at PPARdelta in CV1 cells by cell based transient transfection assay	F	BAO_0000219	cell-based format	Homo sapiens	None	None	CV-1	None	CHEMBL3979	Peroxisome proliferator-activated receptor delta	Homo sapiens	SINGLE PROTEIN	CHEMBL1141367	1	Scientific Literature	J. Med. Chem.	2007	CHEMBL3308033
CHEMBL218637		0	455.49	0	4.20	25e	Cc1nc(-c2ccc([N+](=O)[O-])cc2)sc1C(=O)NCc1ccc(OC(C)(C)C(=O)O)cc1	EC50	'>'	10000.0	nM				UO_0000065					False	CHEMBL854673	Agonist potency at PPARdelta in CV1 cells by cell based transient transfection assay	F	BAO_0000219	cell-based format	Homo sapiens	None	None	CV-1	None	CHEMBL3979	Peroxisome proliferator-activated receptor delta	Homo sapiens	SINGLE PROTEIN	CHEMBL1141367	1	Scientific Literature	J. Med. Chem.	2007	CHEMBL3308033
CHEMBL376641		0	532.46	2	6.02	45	CC(C)(Oc1ccc(CNC(=O)c2sc(-c3ccc(C(F)(F)F)cc3)nc2C(F)(F)F)cc1)C(=O)O	EC50	'='	8240.0	nM	5.08			UO_0000065					False	CHEMBL854673	Agonist potency at PPARdelta in CV1 cells by cell based transient transfection assay	F	BAO_0000219	cell-based format	Homo sapiens	None	None	CV-1	None	CHEMBL3979	Peroxisome proliferator-activated receptor delta	Homo sapiens	SINGLE PROTEIN	CHEMBL1141367	1	Scientific Literature	J. Med. Chem.	2007	CHEMBL3308033
CHEMBL223080		0	516.23	2	6.74	2	O=C(O)CCc1ccc(OCC=C(c2ccc(Br)cc2)c2ccc(Br)cc2)cc1	EC50	'='	520.0	nM	6.28			UO_0000065	12.17	0.30	-0.46	13.51	False	CHEMBL919533	Activity at human placenta PPAR delta expressed in HEK293 cells by PPAR-GAL4 transactivation assay	B	BAO_0000219	cell-based format	Homo sapiens	None	None	HEK293	None	CHEMBL3979	Peroxisome proliferator-activated receptor delta	Homo sapiens	SINGLE PROTEIN	CHEMBL1142981	1	Scientific Literature	J. Med. Chem.	2007	CHEMBL3307715
CHEMBL222880		0	568.71	2	7.55	7	O=C(O)COc1ccc(SCC=C(c2ccc(Br)cc2)c2ccc(Br)cc2)cc1Cl	Efficacy	'='	200.0	%				UO_0000187					False	CHEMBL919534	Activity at human placenta PPAR delta expressed in HEK293 cells by PPAR-GAL4 transactivation assay relative to carbacyclin	B	BAO_0000219	cell-based format	Homo sapiens	None	None	HEK293	None	CHEMBL3979	Peroxisome proliferator-activated receptor delta	Homo sapiens	SINGLE PROTEIN	CHEMBL1142981	1	Scientific Literature	J. Med. Chem.	2007	CHEMBL3307715
CHEMBL222880		0	568.71	2	7.55	7	O=C(O)COc1ccc(SCC=C(c2ccc(Br)cc2)c2ccc(Br)cc2)cc1Cl	Activity	'='	73.0	%				UO_0000187					False	CHEMBL919535	Activity at human placenta PPAR delta expressed in HEK293 cells by PPAR-GAL4 transactivation assay relative to GW-501516	B	BAO_0000219	cell-based format	Homo sapiens	None	None	HEK293	None	CHEMBL3979	Peroxisome proliferator-activated receptor delta	Homo sapiens	SINGLE PROTEIN	CHEMBL1142981	1	Scientific Literature	J. Med. Chem.	2007	CHEMBL3307715
CHEMBL222560		0	502.20	2	6.35	5	O=C(O)Cc1cccc(OCC=C(c2ccc(Br)cc2)c2ccc(Br)cc2)c1	Activity	'='	50.0	%				UO_0000187					False	CHEMBL919535	Activity at human placenta PPAR delta expressed in HEK293 cells by PPAR-GAL4 transactivation assay relative to GW-501516	B	BAO_0000219	cell-based format	Homo sapiens	None	None	HEK293	None	CHEMBL3979	Peroxisome proliferator-activated receptor delta	Homo sapiens	SINGLE PROTEIN	CHEMBL1142981	1	Scientific Literature	J. Med. Chem.	2007	CHEMBL3307715
CHEMBL388540		0	502.20	2	6.35	4	O=C(O)Cc1ccc(OCC=C(c2ccc(Br)cc2)c2ccc(Br)cc2)cc1	Activity	'='	42.0	%				UO_0000187					False	CHEMBL919535	Activity at human placenta PPAR delta expressed in HEK293 cells by PPAR-GAL4 transactivation assay relative to GW-501516	B	BAO_0000219	cell-based format	Homo sapiens	None	None	HEK293	None	CHEMBL3979	Peroxisome proliferator-activated receptor delta	Homo sapiens	SINGLE PROTEIN	CHEMBL1142981	1	Scientific Literature	J. Med. Chem.	2007	CHEMBL3307715
CHEMBL247302		0	468.66	1	6.95	4	CCCCCCCCCN(CCOc1ccc(CCC(=O)O)cc1)c1nc2ccccc2s1	Activity						Not Evaluated						False	CHEMBL888183	Agonist activity at human PPARdelta receptor expressed in HEK293 cells upto 20 uM by GAL4 transactivation assay	F	BAO_0000219	cell-based format	Homo sapiens	None	None	HEK293	None	CHEMBL3979	Peroxisome proliferator-activated receptor delta	Homo sapiens	SINGLE PROTEIN	CHEMBL1140005	1	Scientific Literature	Bioorg. Med. Chem. Lett.	2007	CHEMBL3307715
CHEMBL245464		0	528.53	2	6.56	30	CCC(Oc1cccc(CN(CCCOc2ccccc2)c2nc3cc(C(F)(F)F)ccc3o2)c1)C(=O)O	EC50	'='	160.0	nM	6.80			UO_0000065					False	CHEMBL888370	Agonist activity at human recombinant PPARdelta by GAL4 transactivation assay	F	BAO_0000019	assay format	Homo sapiens	None	None	None	None	CHEMBL3979	Peroxisome proliferator-activated receptor delta	Homo sapiens	SINGLE PROTEIN	CHEMBL1140024	1	Scientific Literature	Bioorg. Med. Chem. Lett.	2007	None
CHEMBL211473		0	545.81	2	6.40	1	O=C(O)Cc1ccc(-c2noc(-c3ccccc3)c2C(=O)NCCOc2ccc(Cl)cc2Cl)c(Cl)c1	Efficacy	'='	66.0	%				UO_0000187					False	CHEMBL907278	Activity at human PPAR delta by cell-based transactivation assay relative to GW-501516	B	BAO_0000219	cell-based format	Homo sapiens	None	None	None	None	CHEMBL3979	Peroxisome proliferator-activated receptor delta	Homo sapiens	SINGLE PROTEIN	CHEMBL1139688	1	Scientific Literature	Bioorg. Med. Chem. Lett.	2006	None
CHEMBL218384		0	525.39	2	6.06	17i	Cc1ccccc1-c1onc(-c2cccc(CC(=O)O)c2)c1C(=O)NCCOc1ccc(Cl)cc1Cl	Efficacy	'='	76.0	%				UO_0000187					False	CHEMBL907278	Activity at human PPAR delta by cell-based transactivation assay relative to GW-501516	B	BAO_0000219	cell-based format	Homo sapiens	None	None	None	None	CHEMBL3979	Peroxisome proliferator-activated receptor delta	Homo sapiens	SINGLE PROTEIN	CHEMBL1139688	1	Scientific Literature	Bioorg. Med. Chem. Lett.	2006	None
CHEMBL436514		0	509.67	2	6.90	34aj	CCCc1cc(-c2nc(OC(C)C)cs2)ccc1OCCCOc1ccc2c(c1)CC[C@H]2CC(=O)O	EC50	'='	2.3	nM	8.64			UO_0000065					False	CHEMBL920310	Agonist activity at human PPAR delta by FRET assay	F	BAO_0000019	assay format	Homo sapiens	None	None	None	None	CHEMBL3979	Peroxisome proliferator-activated receptor delta	Homo sapiens	SINGLE PROTEIN	CHEMBL1142242	1	Scientific Literature	J. Med. Chem.	2007	None
CHEMBL238357		0	537.03	2	7.14	42	CCc1cc(Oc2cc(F)cc([C@@H](C)NC(=O)c3c(C)c4cc(Cl)ccc4n3C)c2)ccc1CCC(=O)O	IC50	'='	5.0	nM	8.30			UO_0000065	15.46	0.30	1.16	10.30	True	CHEMBL902598	Displacement of [3H]2-(4-{2-[3-(2,4-difluoro-phenyl)-1-heptyl-ureido]-ethyl}-phenoxy)-2-methyl-butyric acid from human PPARdelta	B	BAO_0000357	single protein format	Homo sapiens	None	None	None	None	CHEMBL3979	Peroxisome proliferator-activated receptor delta	Homo sapiens	SINGLE PROTEIN	CHEMBL1138336	1	Scientific Literature	Bioorg. Med. Chem. Lett.	2007	None
CHEMBL235143		0	476.96	1	6.18	32	Cc1cc(Oc2cccc(CNC(=O)c3[nH]c4ccc(Cl)cc4c3C)c2)ccc1CCC(=O)O	IC50	'='	3.0	nM	8.52			UO_0000065	17.87	0.34	2.34	9.32	True	CHEMBL902598	Displacement of [3H]2-(4-{2-[3-(2,4-difluoro-phenyl)-1-heptyl-ureido]-ethyl}-phenoxy)-2-methyl-butyric acid from human PPARdelta	B	BAO_0000357	single protein format	Homo sapiens	None	None	None	None	CHEMBL3979	Peroxisome proliferator-activated receptor delta	Homo sapiens	SINGLE PROTEIN	CHEMBL1138336	1	Scientific Literature	Bioorg. Med. Chem. Lett.	2007	None
CHEMBL221044		0	509.67	2	5.99	34r	CCCc1cc(C2=NC3OCCCC3S2)ccc1OCCCOc1ccc2c(c1)CC[C@H]2CC(=O)O	Activity	'='	64.0	%				UO_0000187					False	CHEMBL914357	Agonist activity at human PPAR delta expressed in CV1 cells by GAL4 transactivation assay	F	BAO_0000219	cell-based format	Homo sapiens	None	None	CV-1	None	CHEMBL3979	Peroxisome proliferator-activated receptor delta	Homo sapiens	SINGLE PROTEIN	CHEMBL1142242	1	Scientific Literature	J. Med. Chem.	2007	CHEMBL3308033
CHEMBL200495		0	476.45	1	5.69	14	CCCc1c(OCCCOc2ccc3c(ccn3CC(=O)O)c2)ccc2c(C(F)(F)F)noc12	EC50	'='	10.0	nM	8.00			UO_0000065					True	CHEMBL861062	Functional activity at human PPAR delta in Huh7 cells by transactivation assay	F	BAO_0000219	cell-based format	Homo sapiens	None	None	Huh-7	None	CHEMBL3979	Peroxisome proliferator-activated receptor delta	Homo sapiens	SINGLE PROTEIN	CHEMBL1140430	1	Scientific Literature	J. Med. Chem.	2005	CHEMBL3307515
CHEMBL121	ROSIGLITAZONE	4	357.44	0	2.49	Rosiglitazone	CN(CCOc1ccc(CC2SC(=O)NC2=O)cc1)c1ccccn1	EC50	'>'	3000.0	nM				UO_0000065					True	CHEMBL760264	In vitro agonist activity tested for transactivation in human PPAR delta-GAL4 chimeric COS-1 cells	F	BAO_0000219	cell-based format	None	None	None	COS-1	None	CHEMBL3979	Peroxisome proliferator-activated receptor delta	Homo sapiens	SINGLE PROTEIN	CHEMBL1136397	1	Scientific Literature	Bioorg. Med. Chem. Lett.	2003	CHEMBL3308351
CHEMBL202246		0	521.61	2	6.91	10l	CCCc1c(OCCCOc2ccc3ccn(CC(=O)O)c3c2)ccc2cc(C(=O)c3ccccc3)ccc12	IC50	'='	2398.0	nM	5.62			UO_0000065	10.77	0.20	-1.29	7.23	True	CHEMBL858179	Displacement of [3H]L-783483 from human PPAR delta by SPA assay	B	BAO_0000357	single protein format	Homo sapiens	None	None	None	None	CHEMBL3979	Peroxisome proliferator-activated receptor delta	Homo sapiens	SINGLE PROTEIN	CHEMBL1149440	1	Scientific Literature	J. Med. Chem.	2006	None
CHEMBL355695		0	561.27	2	6.43	3s	CCO[C@@H](Cc1ccc(OCCn2c3ccc(Br)cc3c3cc(Br)ccc32)cc1)C(=O)O	Activity						No data						False	CHEMBL824646	In vitro transcriptional activation of hPPAR delta; ND means no data.	F	BAO_0000019	assay format	Homo sapiens	None	None	None	None	CHEMBL3979	Peroxisome proliferator-activated receptor delta	Homo sapiens	SINGLE PROTEIN	CHEMBL1135600	1	Scientific Literature	J. Med. Chem.	2002	None
CHEMBL301156		0	491.61	1	6.69	12	CCCc1cc(Oc2ccccc2)ccc1OCCCCOc1ccc(C2SC(=O)NC2=O)cc1	IC50	'>'	10000.0	nM				UO_0000065					False	CHEMBL760265	In vitro binding affinity against human PPAR delta (peroxisome proliferator-activated delta receptor)	B	BAO_0000357	single protein format	None	None	None	None	None	CHEMBL3979	Peroxisome proliferator-activated receptor delta	Homo sapiens	SINGLE PROTEIN	CHEMBL1136397	1	Scientific Literature	Bioorg. Med. Chem. Lett.	2003	None
CHEMBL590341		0	382.46	0	4.49	9a	C/C(=N\OCCCCO/N=C(/CCC(=O)O)c1ccccc1)c1ccccc1	Activity						Not Active						False	CHEMBL1074810	Agonist activity at human full length PPARdelta expressed in human HepG2 cells co-transfected with PPRE3-TK-luc assessed as induction of beta-galactosidase activity at 1 uM by firefly luciferase assay	F	BAO_0000219	cell-based format	Homo sapiens	None	None	HepG2	None	CHEMBL3979	Peroxisome proliferator-activated receptor delta	Homo sapiens	SINGLE PROTEIN	CHEMBL1157734	1	Scientific Literature	Bioorg. Med. Chem. Lett.	2010	CHEMBL3307718
CHEMBL602468		0	516.64	2	7.55	7b	CCC(NC(=O)c1ccc2c(c1)c(C)c(C)n2Cc1ccc(-c2ccccc2C(=O)O)cc1)c1ccccc1	IC50	'>'	10000.0	nM				UO_0000065					False	CHEMBL1069605	Displacement of radiolabeled GW-2433 from human PPARdelta ligand binding domain expressed in Escherichia coli	B	BAO_0000019	assay format	Homo sapiens	None	None	None	None	CHEMBL3979	Peroxisome proliferator-activated receptor delta	Homo sapiens	SINGLE PROTEIN	CHEMBL1156860	1	Scientific Literature	Bioorg. Med. Chem. Lett.	2010	None
CHEMBL1017	TELMISARTAN	4	514.63	2	7.26	1	CCCc1nc2c(C)cc(-c3nc4ccccc4n3C)cc2n1Cc1ccc(-c2ccccc2C(=O)O)cc1	IC50	'>'	10000.0	nM				UO_0000065					False	CHEMBL1069605	Displacement of radiolabeled GW-2433 from human PPARdelta ligand binding domain expressed in Escherichia coli	B	BAO_0000019	assay format	Homo sapiens	None	None	None	None	CHEMBL3979	Peroxisome proliferator-activated receptor delta	Homo sapiens	SINGLE PROTEIN	CHEMBL1156860	1	Scientific Literature	Bioorg. Med. Chem. Lett.	2010	None
CHEMBL602468		0	516.64	2	7.55	7b	CCC(NC(=O)c1ccc2c(c1)c(C)c(C)n2Cc1ccc(-c2ccccc2C(=O)O)cc1)c1ccccc1	EC50	'>'	10000.0	nM				UO_0000065					False	CHEMBL1068980	Agonist activity at human PPARdelta expressed in african green monkey CV1 cells by Gal4 transactivation assay	F	BAO_0000219	cell-based format	Homo sapiens	None	None	CV-1	None	CHEMBL3979	Peroxisome proliferator-activated receptor delta	Homo sapiens	SINGLE PROTEIN	CHEMBL1156860	1	Scientific Literature	Bioorg. Med. Chem. Lett.	2010	CHEMBL3308033
CHEMBL606425		0	502.61	2	7.24	6a	CCC(NC(=O)c1ccc2cc(C)n(Cc3ccc(-c4ccccc4C(=O)O)cc3)c2c1)c1ccccc1	EC50	'>'	10000.0	nM				UO_0000065					False	CHEMBL1068980	Agonist activity at human PPARdelta expressed in african green monkey CV1 cells by Gal4 transactivation assay	F	BAO_0000219	cell-based format	Homo sapiens	None	None	CV-1	None	CHEMBL3979	Peroxisome proliferator-activated receptor delta	Homo sapiens	SINGLE PROTEIN	CHEMBL1156860	1	Scientific Literature	Bioorg. Med. Chem. Lett.	2010	CHEMBL3308033
CHEMBL121	ROSIGLITAZONE	4	357.44	0	2.49	Rosiglitazone	CN(CCOc1ccc(CC2SC(=O)NC2=O)cc1)c1ccccn1	IC50	'>'	5.0	nM				UO_0000065					False	CHEMBL759406	In vitro binding affinity for human PPAR delta in SPA	B	BAO_0000357	single protein format	Homo sapiens	None	None	None	None	CHEMBL3979	Peroxisome proliferator-activated receptor delta	Homo sapiens	SINGLE PROTEIN	CHEMBL1136679	1	Scientific Literature	Bioorg. Med. Chem. Lett.	2003	None
CHEMBL38943	GW501516	2	453.51	1	6.20	GW-501516	Cc1cc(SCc2sc(-c3ccc(C(F)(F)F)cc3)nc2C)ccc1OCC(=O)O	EC50	'='	1.8	nM	8.74			UO_0000065	19.28	0.40	2.54	14.72	False	CHEMBL886016	Effect on PPARdelta transactivation activity in HEK293 cells	B	BAO_0000219	cell-based format	Homo sapiens	None	None	HEK293	None	CHEMBL3979	Peroxisome proliferator-activated receptor delta	Homo sapiens	SINGLE PROTEIN	CHEMBL1143711	1	Scientific Literature	Bioorg. Med. Chem.	2007	CHEMBL3307715
CHEMBL229837		0	441.42	0	4.83	10e	CCCC(Cc1ccc(OC)c(CNC(=O)c2ccc(C(F)(F)F)cc2F)c1)C(=O)O	EC50	'='	40.0	nM	7.40			UO_0000065	16.76	0.33	2.57	9.78	False	CHEMBL886016	Effect on PPARdelta transactivation activity in HEK293 cells	B	BAO_0000219	cell-based format	Homo sapiens	None	None	HEK293	None	CHEMBL3979	Peroxisome proliferator-activated receptor delta	Homo sapiens	SINGLE PROTEIN	CHEMBL1143711	1	Scientific Literature	Bioorg. Med. Chem.	2007	CHEMBL3307715
CHEMBL112973		0	466.51	1	6.02	38	CCC1(C(=O)O)CCc2ccc(OCCCOc3ccc(Oc4ccccc4)cc3F)cc2O1	IC50	'>'	50000.0	nM				UO_0000065					False	CHEMBL760850	In vitro binding affinity for human Peroxisome proliferator activated receptor gamma using scintillation proximity assay (SPA)	B	BAO_0000357	single protein format	Homo sapiens	None	None	None	None	CHEMBL3979	Peroxisome proliferator-activated receptor delta	Homo sapiens	SINGLE PROTEIN	CHEMBL1149176	1	Scientific Literature	J. Med. Chem.	2004	None
CHEMBL424957		0	408.85	0	4.89	26	CC[C@]1(C(=O)O)CCc2ccc(OCCCOc3ccc(F)cc3Cl)cc2O1	IC50	'>'	15000.0	nM				UO_0000065					False	CHEMBL828474	In vitro binding affinity against human PPARdelta	B	BAO_0000357	single protein format	Homo sapiens	None	None	None	None	CHEMBL3979	Peroxisome proliferator-activated receptor delta	Homo sapiens	SINGLE PROTEIN	CHEMBL1140266	1	Scientific Literature	Bioorg. Med. Chem. Lett.	2005	None
CHEMBL229525		0	455.45	1	5.22	10f	CCCCC(Cc1ccc(OC)c(CNC(=O)c2ccc(C(F)(F)F)cc2F)c1)C(=O)O	EC50	'='	220.0	nM	6.66			UO_0000065	14.62	0.28	1.44	8.80	False	CHEMBL886016	Effect on PPARdelta transactivation activity in HEK293 cells	B	BAO_0000219	cell-based format	Homo sapiens	None	None	HEK293	None	CHEMBL3979	Peroxisome proliferator-activated receptor delta	Homo sapiens	SINGLE PROTEIN	CHEMBL1143711	1	Scientific Literature	Bioorg. Med. Chem.	2007	CHEMBL3307715
CHEMBL361424		0	474.86	1	5.64	29	CC[C@]1(C(=O)O)CCc2ccc(OCCCOc3ccc(OC(F)(F)F)cc3Cl)cc2O1	IC50	'='	1900.0	nM	5.72			UO_0000065	12.05	0.24	0.08	7.71	True	CHEMBL828474	In vitro binding affinity against human PPARdelta	B	BAO_0000357	single protein format	Homo sapiens	None	None	None	None	CHEMBL3979	Peroxisome proliferator-activated receptor delta	Homo sapiens	SINGLE PROTEIN	CHEMBL1140266	1	Scientific Literature	Bioorg. Med. Chem. Lett.	2005	None
CHEMBL231223		0	460.47	0	4.64	7R	COCO[C@H](COc1ccc(C(F)(F)F)cc1)CSc1ccc(OCC(=O)O)c(C)c1	EC50	'='	2.1	nM	8.68			UO_0000065					False	CHEMBL889272	Agonist activity at human PPARdelta receptor by cell based transactivation assay	F	BAO_0000219	cell-based format	Homo sapiens	None	None	None	None	CHEMBL3979	Peroxisome proliferator-activated receptor delta	Homo sapiens	SINGLE PROTEIN	CHEMBL1145374	1	Scientific Literature	Bioorg. Med. Chem. Lett.	2007	None
CHEMBL230269		0	456.48	1	5.22	6	C=CCOC(COc1ccc(C(F)(F)F)cc1)CSc1ccc(OCC(=O)O)c(C)c1	EC50	'='	3.9	nM	8.41			UO_0000065					False	CHEMBL889272	Agonist activity at human PPARdelta receptor by cell based transactivation assay	F	BAO_0000219	cell-based format	Homo sapiens	None	None	None	None	CHEMBL3979	Peroxisome proliferator-activated receptor delta	Homo sapiens	SINGLE PROTEIN	CHEMBL1145374	1	Scientific Literature	Bioorg. Med. Chem. Lett.	2007	None
CHEMBL230268		0	472.53	1	5.83	5	CCCCOC(COc1ccc(C(F)(F)F)cc1)CSc1ccc(OCC(=O)O)c(C)c1	EC50	'='	7.0	nM	8.15			UO_0000065					False	CHEMBL889272	Agonist activity at human PPARdelta receptor by cell based transactivation assay	F	BAO_0000219	cell-based format	Homo sapiens	None	None	None	None	CHEMBL3979	Peroxisome proliferator-activated receptor delta	Homo sapiens	SINGLE PROTEIN	CHEMBL1145374	1	Scientific Literature	Bioorg. Med. Chem. Lett.	2007	None
CHEMBL230050		0	444.47	1	5.05	3	CCOC(COc1ccc(C(F)(F)F)cc1)CSc1ccc(OCC(=O)O)c(C)c1	EC50	'='	3.4	nM	8.47			UO_0000065					False	CHEMBL889272	Agonist activity at human PPARdelta receptor by cell based transactivation assay	F	BAO_0000219	cell-based format	Homo sapiens	None	None	None	None	CHEMBL3979	Peroxisome proliferator-activated receptor delta	Homo sapiens	SINGLE PROTEIN	CHEMBL1145374	1	Scientific Literature	Bioorg. Med. Chem. Lett.	2007	None
CHEMBL230605		0	506.54	2	6.23	8	Cc1cc(SCC(COc2ccc(C(F)(F)F)cc2)OCc2ccccc2)ccc1OCC(=O)O	Efficacy	'='	107.0	%				UO_0000187					False	CHEMBL889273	Efficacy at human PPARdelta receptor by cell based transactivation assay	B	BAO_0000219	cell-based format	Homo sapiens	None	None	None	None	CHEMBL3979	Peroxisome proliferator-activated receptor delta	Homo sapiens	SINGLE PROTEIN	CHEMBL1145374	1	Scientific Literature	Bioorg. Med. Chem. Lett.	2007	None
CHEMBL360231		0	460.95	1	5.54	45	C[C@]1(C(=O)O)CCc2ccc(OCCCOc3ccc(OCC4CCC4)cc3Cl)cc2O1	IC50	'>'	15000.0	nM				UO_0000065					False	CHEMBL828474	In vitro binding affinity against human PPARdelta	B	BAO_0000357	single protein format	Homo sapiens	None	None	None	None	CHEMBL3979	Peroxisome proliferator-activated receptor delta	Homo sapiens	SINGLE PROTEIN	CHEMBL1140266	1	Scientific Literature	Bioorg. Med. Chem. Lett.	2005	None
CHEMBL192291		0	460.83	1	5.25	28	CC[C@]1(C(=O)O)Cc2cc(OCCCOc3ccc(OC(F)(F)F)cc3Cl)ccc2O1	IC50	'>'	50000.0	nM				UO_0000065					False	CHEMBL830064	In vitro binding affinity for PPAR-delta	B	BAO_0000357	single protein format	Homo sapiens	None	None	None	None	CHEMBL3979	Peroxisome proliferator-activated receptor delta	Homo sapiens	SINGLE PROTEIN	CHEMBL1144356	1	Scientific Literature	J. Med. Chem.	2005	None
CHEMBL370024		0	460.83	1	5.25	40 (racemic)	CCC1(C(=O)O)Cc2ccc(OCCCOc3ccc(OC(F)(F)F)cc3Cl)cc2O1	IC50	'='	1190.0	nM	5.92			UO_0000065	12.86	0.26	0.67	7.98	False	CHEMBL830064	In vitro binding affinity for PPAR-delta	B	BAO_0000357	single protein format	Homo sapiens	None	None	None	None	CHEMBL3979	Peroxisome proliferator-activated receptor delta	Homo sapiens	SINGLE PROTEIN	CHEMBL1144356	1	Scientific Literature	J. Med. Chem.	2005	None
CHEMBL468160		0	457.55	0	4.65	13g	Cc1ccc(-c2nc(CCOc3ccc(C[C@H]4CO[C@@](C)(C(=O)O)OC4)cc3)c(C)o2)s1	FC	'='	1.1										False	CHEMBL979052	Agonist activity at PPARdelta expressed in human HepG2 cells at 10 uM assessed as induction of receptor transactivation by reporter gene assay relative to control	F	BAO_0000219	cell-based format	None	None	None	HepG2	None	CHEMBL3979	Peroxisome proliferator-activated receptor delta	Homo sapiens	SINGLE PROTEIN	CHEMBL1155870	1	Scientific Literature	Bioorg. Med. Chem.	2008	CHEMBL3307718
CHEMBL561449		0	572.94	2	9.16	33	FC(F)(F)c1cccc(COc2cccc(-c3c(Cc4ccccc4)nnc4c(C(F)(F)F)cccc34)c2)c1Cl	Activity						Not Active						False	CHEMBL1030278	Agonist activity at human PPARdelta ligand binding domain (165-441) expressed in human HuH7 cells co-transfected with Gal4-DBD by luciferase transactivation assay	B	BAO_0000219	cell-based format	Homo sapiens	None	None	Huh-7	None	CHEMBL3979	Peroxisome proliferator-activated receptor delta	Homo sapiens	SINGLE PROTEIN	CHEMBL1151902	1	Scientific Literature	Bioorg. Med. Chem.	2009	CHEMBL3307515
CHEMBL312791		0	450.41	0	4.76	1i	CC(C)OC(Cc1ccc(OCc2noc(-c3ccc(C(F)(F)F)cc3)n2)cc1)C(=O)O	EC50	'='	500.0	nM	6.30			UO_0000065					True	CHEMBL760304	Agonist activity against human PPAR delta receptor in CV-1 cell was determined	F	BAO_0000219	cell-based format	None	None	None	CV-1	None	CHEMBL3979	Peroxisome proliferator-activated receptor delta	Homo sapiens	SINGLE PROTEIN	CHEMBL1133944	1	Scientific Literature	Bioorg. Med. Chem. Lett.	2001	CHEMBL3308033
CHEMBL289887		0	437.44	1	5.73	7j	Cc1cc(SCc2oc(-c3ccc(C(F)(F)F)cc3)nc2C)ccc1OCC(=O)O	EC50	'='	10.0	nM	8.00			UO_0000065	18.29	0.36	2.27	11.03	False	CHEMBL759393	Maximum transcriptional activation of human PPAR delta receptor	B	BAO_0000357	single protein format	Homo sapiens	None	None	None	None	CHEMBL3979	Peroxisome proliferator-activated receptor delta	Homo sapiens	SINGLE PROTEIN	CHEMBL1136424	1	Scientific Literature	Bioorg. Med. Chem. Lett.	2003	None
CHEMBL378068		0	460.57	1	6.04	8	CCc1ccc(OC(C)CCOc2ccc(CCC(=O)O)c(C)c2)c(C(=O)c2ccccc2)c1	IC50	'='	7.0	nM	8.15			UO_0000065	17.71	0.33	2.11	11.20	False	CHEMBL911540	Displacement of [3H]2-(4-{2-[3-(2,4-difluoro-phenyl)-1-heptyl-ureido]-ethyl}-phenoxy)-2-methyl-butyric acid from human PPARdelta by SPA	B	BAO_0000357	single protein format	Homo sapiens	None	None	None	None	CHEMBL3979	Peroxisome proliferator-activated receptor delta	Homo sapiens	SINGLE PROTEIN	CHEMBL1149342	1	Scientific Literature	J. Med. Chem.	2006	None
CHEMBL558496		0	521.59	2	8.62	39	Cn1ccc2cccc(CNc3cccc(-c4c(Cc5ccccc5)cnc5c(C(F)(F)F)cccc45)c3)c21	Activity						Not Active						False	CHEMBL1030278	Agonist activity at human PPARdelta ligand binding domain (165-441) expressed in human HuH7 cells co-transfected with Gal4-DBD by luciferase transactivation assay	B	BAO_0000219	cell-based format	Homo sapiens	None	None	Huh-7	None	CHEMBL3979	Peroxisome proliferator-activated receptor delta	Homo sapiens	SINGLE PROTEIN	CHEMBL1151902	1	Scientific Literature	Bioorg. Med. Chem.	2009	CHEMBL3307515
CHEMBL189110		0	458.86	1	5.46	37	CC[C@@]1(C(=O)O)Cc2cc(OCCCOc3ccc(CC(F)(F)F)cc3Cl)ccc2O1	IC50	'>'	15000.0	nM				UO_0000065					False	CHEMBL830064	In vitro binding affinity for PPAR-delta	B	BAO_0000357	single protein format	Homo sapiens	None	None	None	None	CHEMBL3979	Peroxisome proliferator-activated receptor delta	Homo sapiens	SINGLE PROTEIN	CHEMBL1144356	1	Scientific Literature	J. Med. Chem.	2005	None
CHEMBL433306		0	396.44	0	4.04	1d	Cc1ccccc1-c1nc(COc2ccc(CC(OC(C)C)C(=O)O)cc2)no1	EC50	'='	1600.0	nM	5.80			UO_0000065					True	CHEMBL760304	Agonist activity against human PPAR delta receptor in CV-1 cell was determined	F	BAO_0000219	cell-based format	None	None	None	CV-1	None	CHEMBL3979	Peroxisome proliferator-activated receptor delta	Homo sapiens	SINGLE PROTEIN	CHEMBL1133944	1	Scientific Literature	Bioorg. Med. Chem. Lett.	2001	CHEMBL3308033
CHEMBL116043		0	391.42	1	5.53	12	O=C(O)Cc1ccc2[nH]c(-c3ccc(F)cc3)c(CCc3ccc(F)cc3)c2c1	Ki						Not Active						False	CHEMBL759299	Binding affinity against Peroxisome proliferator activated receptor delta (PPAR delta); Not active	B	BAO_0000357	single protein format	None	None	None	None	None	CHEMBL3979	Peroxisome proliferator-activated receptor delta	Homo sapiens	SINGLE PROTEIN	CHEMBL1132133	1	Scientific Literature	Bioorg. Med. Chem. Lett.	1999	None
CHEMBL82034		0	457.53	1	5.74	8b	Cc1oc(-c2ccccc2)nc1CCOc1ccc(CC(C)(Oc2ccccc2)C(=O)O)cc1	EC50						Not Active						False	CHEMBL762587	Transcriptional activation of reporter assay by human Peroxisome proliferator activated receptor delta in CV-1 cells	B	BAO_0000219	cell-based format	Homo sapiens	None	None	CV-1	None	CHEMBL3979	Peroxisome proliferator-activated receptor delta	Homo sapiens	SINGLE PROTEIN	CHEMBL1148303	1	Scientific Literature	J. Med. Chem.	2004	CHEMBL3308033
CHEMBL121	ROSIGLITAZONE	4	357.44	0	2.49	Rosiglitazone	CN(CCOc1ccc(CC2SC(=O)NC2=O)cc1)c1ccccn1	FC						Not Determined						False	CHEMBL979052	Agonist activity at PPARdelta expressed in human HepG2 cells at 10 uM assessed as induction of receptor transactivation by reporter gene assay relative to control	F	BAO_0000219	cell-based format	None	None	None	HepG2	None	CHEMBL3979	Peroxisome proliferator-activated receptor delta	Homo sapiens	SINGLE PROTEIN	CHEMBL1155870	1	Scientific Literature	Bioorg. Med. Chem.	2008	CHEMBL3307718
CHEMBL516510		0	507.63	1	4.97	16	COCCn1nc(-c2ccc(C(C)(C)C)cc2)cc1C(=O)NCc1ccc(OC(C)(C)C(=O)O)c(C)c1	EC50	'='	2050.0	nM	5.69			UO_0000065					False	CHEMBL959040	Agonist activity at human PPARdelta receptor by cell based transient transfection assay	F	BAO_0000219	cell-based format	Homo sapiens	None	None	None	None	CHEMBL3979	Peroxisome proliferator-activated receptor delta	Homo sapiens	SINGLE PROTEIN	CHEMBL1152145	1	Scientific Literature	Bioorg. Med. Chem. Lett.	2008	None
CHEMBL424674		0	444.88	1	6.25	30	CC[C@@](C)(Cc1ccc(OCCCOc2ccc(C(F)(F)F)cc2Cl)cc1)C(=O)O	EC50						Not Determined						False	CHEMBL867231	Transactivation by human PPAR delta in COS1 cells	F	BAO_0000219	cell-based format	Homo sapiens	None	None	COS-1	None	CHEMBL3979	Peroxisome proliferator-activated receptor delta	Homo sapiens	SINGLE PROTEIN	CHEMBL1139027	1	Scientific Literature	Bioorg. Med. Chem. Lett.	2006	CHEMBL3308351
CHEMBL382178		0	460.88	1	6.13	27	CC[C@@](C)(Cc1ccc(OCCCOc2ccc(OC(F)(F)F)cc2Cl)cc1)C(=O)O	EC50						Not Determined						False	CHEMBL867231	Transactivation by human PPAR delta in COS1 cells	F	BAO_0000219	cell-based format	Homo sapiens	None	None	COS-1	None	CHEMBL3979	Peroxisome proliferator-activated receptor delta	Homo sapiens	SINGLE PROTEIN	CHEMBL1139027	1	Scientific Literature	Bioorg. Med. Chem. Lett.	2006	CHEMBL3308351
CHEMBL118939		0	409.40	0	4.30	17	CCC(Cc1ccc(OC)c(CNC(=O)c2ccc(C(F)(F)F)cc2)c1)C(=O)O	EC50	'='	130.0	nM	6.89			UO_0000065					True	CHEMBL867016	Agonist activity at PPARdelta transfected in HEK293 cells	F	BAO_0000219	cell-based format	Homo sapiens	None	None	HEK293	None	CHEMBL3979	Peroxisome proliferator-activated receptor delta	Homo sapiens	SINGLE PROTEIN	CHEMBL1149404	1	Scientific Literature	Bioorg. Med. Chem. Lett.	2006	CHEMBL3307715
CHEMBL326947		0	369.46	1	5.64	4	O=C(O)CCc1ccc2[nH]c(-c3ccccc3)c(CCc3ccccc3)c2c1	Ki						Not Active						False	CHEMBL759299	Binding affinity against Peroxisome proliferator activated receptor delta (PPAR delta); Not active	B	BAO_0000357	single protein format	None	None	None	None	None	CHEMBL3979	Peroxisome proliferator-activated receptor delta	Homo sapiens	SINGLE PROTEIN	CHEMBL1132133	1	Scientific Literature	Bioorg. Med. Chem. Lett.	1999	None
CHEMBL495817		0	550.60	2	6.93	9	COCCCOc1cc(COc2ccc(C(F)(F)F)cc2)ccc1Sc1ccc(OCC(=O)O)c(C)c1C	Emax	'='	88.0	%				UO_0000187					False	CHEMBL1004956	Agonist activity at human PPARdelta ligand binding domain expressed in african green monkey CV1 cells co-transfected with Gal4-DBD by transactivation assay relative to GW-501516	B	BAO_0000219	cell-based format	Homo sapiens	None	None	CV-1	None	CHEMBL3979	Peroxisome proliferator-activated receptor delta	Homo sapiens	SINGLE PROTEIN	CHEMBL1136970	1	Scientific Literature	Bioorg. Med. Chem. Lett.	2009	CHEMBL3308033
CHEMBL501980		0	562.61	2	7.07	16	Cc1c(OCC(=O)O)ccc(Sc2ccc(COc3ccc(C(F)(F)F)cc3)cc2OCC2CCCO2)c1C	Ki	'='	70.0	nM	7.16			UO_0000065	12.72	0.25	0.08	9.64	False	CHEMBL1004951	Displacement of [3H]GW2433 from human PPARdelta receptor by scintillation proximity assay	B	BAO_0000357	single protein format	Homo sapiens	None	None	None	None	CHEMBL3979	Peroxisome proliferator-activated receptor delta	Homo sapiens	SINGLE PROTEIN	CHEMBL1136970	1	Scientific Literature	Bioorg. Med. Chem. Lett.	2009	None
CHEMBL447533		0	373.45	0	4.22	14	CC[C@]1(C(=O)O)OC[C@@H](CCCCc2nc(-c3ccccc3)oc2C)CO1	Activity	'='	19.0	%				UO_0000187					False	CHEMBL950107	Agonist activity at human PPARdelta expressed in monkey CV1 cells at 10 uM by transactivation assay	F	BAO_0000219	cell-based format	Homo sapiens	None	None	CV-1	None	CHEMBL3979	Peroxisome proliferator-activated receptor delta	Homo sapiens	SINGLE PROTEIN	CHEMBL1142377	1	Scientific Literature	Bioorg. Med. Chem. Lett.	2008	CHEMBL3308033
CHEMBL148319	CARBACYCLIN	0	350.50	0	4.07	Carbacyclin	CCCCC[C@H](O)/C=C/[C@@H]1[C@H]2C/C(=C\CCCC(=O)O)C[C@H]2C[C@H]1O	Fold activation	'='	100.0	%				UO_0000187					False	CHEMBL759395	In vitro transactivation of human Peroxisome proliferator activated receptor delta (hPPARdelta)	B	BAO_0000357	single protein format	Homo sapiens	None	None	None	None	CHEMBL3979	Peroxisome proliferator-activated receptor delta	Homo sapiens	SINGLE PROTEIN	CHEMBL1145887	1	Scientific Literature	J. Med. Chem.	2003	None
CHEMBL1080470		0	489.47	1	6.32	2	CCCCOc1ccc(-c2cccc(C(=O)O)c2)cc1CNC(=O)c1ccc(C(F)(F)F)cc1F	Efficacy	'='	48.0	%				UO_0000187					True	CHEMBL1250696	Partial agonist activity at human recombinant PPARdelta LBD expressed in HEK293 cells co-transfected with Gal4 assessed as beta-galactosidase activity by luciferase based transactivation assay relative to GW-501516	F	BAO_0000219	cell-based format	Homo sapiens	None	None	HEK293	None	CHEMBL3979	Peroxisome proliferator-activated receptor delta	Homo sapiens	SINGLE PROTEIN	CHEMBL1250551	1	Scientific Literature	Bioorg. Med. Chem.	2010	CHEMBL3307715
CHEMBL1079766		0	490.45	1	5.71	21	CCCCOc1ccc(-c2ccc(C(=O)O)nc2)cc1CNC(=O)c1ccc(C(F)(F)F)cc1F	Efficacy	'='	9.0	%				UO_0000187					False	CHEMBL1250696	Partial agonist activity at human recombinant PPARdelta LBD expressed in HEK293 cells co-transfected with Gal4 assessed as beta-galactosidase activity by luciferase based transactivation assay relative to GW-501516	F	BAO_0000219	cell-based format	Homo sapiens	None	None	HEK293	None	CHEMBL3979	Peroxisome proliferator-activated receptor delta	Homo sapiens	SINGLE PROTEIN	CHEMBL1250551	1	Scientific Literature	Bioorg. Med. Chem.	2010	CHEMBL3307715
CHEMBL1254673		0	490.45	1	5.71	26	CCCCOc1ccc(-c2cncc(C(=O)O)c2)cc1CNC(=O)c1ccc(C(F)(F)F)cc1F	Efficacy	'='	62.0	%				UO_0000187					True	CHEMBL1250696	Partial agonist activity at human recombinant PPARdelta LBD expressed in HEK293 cells co-transfected with Gal4 assessed as beta-galactosidase activity by luciferase based transactivation assay relative to GW-501516	F	BAO_0000219	cell-based format	Homo sapiens	None	None	HEK293	None	CHEMBL3979	Peroxisome proliferator-activated receptor delta	Homo sapiens	SINGLE PROTEIN	CHEMBL1250551	1	Scientific Literature	Bioorg. Med. Chem.	2010	CHEMBL3307715
CHEMBL38943	GW501516	2	453.51	1	6.20	GW-1516, GW-501516	Cc1cc(SCc2sc(-c3ccc(C(F)(F)F)cc3)nc2C)ccc1OCC(=O)O	EC50	'='	3.162	nM	8.50			UO_0000065					True	CHEMBL1001155	Agonist activity at human PPARdelta by Gal4 chimera cell-based reporter assay	F	BAO_0000219	cell-based format	Homo sapiens	None	None	None	None	CHEMBL3979	Peroxisome proliferator-activated receptor delta	Homo sapiens	SINGLE PROTEIN	CHEMBL1141686	1	Scientific Literature	Bioorg. Med. Chem. Lett.	2008	None
CHEMBL523395		0	436.49	0	3.38	GW-9371	O=C(Nc1ccccc1C(=O)O)c1cccc(S(=O)(=O)N2CCc3ccccc3C2)c1	EC50	'='	1258.93	nM	5.90			UO_0000065					False	CHEMBL1001155	Agonist activity at human PPARdelta by Gal4 chimera cell-based reporter assay	F	BAO_0000219	cell-based format	Homo sapiens	None	None	None	None	CHEMBL3979	Peroxisome proliferator-activated receptor delta	Homo sapiens	SINGLE PROTEIN	CHEMBL1141686	1	Scientific Literature	Bioorg. Med. Chem. Lett.	2008	None
CHEMBL525366		0	464.50	0	4.15	22	COc1cccc2c1ccn2S(=O)(=O)c1cccc(C(=O)Nc2ccc(C)cc2C(=O)O)c1	EC50	'='	39.81	nM	7.40			UO_0000065					False	CHEMBL1001155	Agonist activity at human PPARdelta by Gal4 chimera cell-based reporter assay	F	BAO_0000219	cell-based format	Homo sapiens	None	None	None	None	CHEMBL3979	Peroxisome proliferator-activated receptor delta	Homo sapiens	SINGLE PROTEIN	CHEMBL1141686	1	Scientific Literature	Bioorg. Med. Chem. Lett.	2008	None
CHEMBL523594		0	464.50	0	4.15	31	COc1cccc2ccn(S(=O)(=O)c3cccc(C(=O)Nc4ccc(C)cc4C(=O)O)c3)c12	EC50	'='	630.96	nM	6.20			UO_0000065					False	CHEMBL1001155	Agonist activity at human PPARdelta by Gal4 chimera cell-based reporter assay	F	BAO_0000219	cell-based format	Homo sapiens	None	None	None	None	CHEMBL3979	Peroxisome proliferator-activated receptor delta	Homo sapiens	SINGLE PROTEIN	CHEMBL1141686	1	Scientific Literature	Bioorg. Med. Chem. Lett.	2008	None
CHEMBL496933		0	519.41	1	5.00	18	Cc1c(Cl)ccc2c1CN(S(=O)(=O)c1cccc(C(=O)Nc3ccc(Cl)cc3C(=O)O)c1)CC2	Activity	'='	54.0	%				UO_0000187					False	CHEMBL1001156	Agonist activity at human PPARdelta by Gal4 chimera cell-based reporter assay relative to GW-501516	F	BAO_0000219	cell-based format	Homo sapiens	None	None	None	None	CHEMBL3979	Peroxisome proliferator-activated receptor delta	Homo sapiens	SINGLE PROTEIN	CHEMBL1141686	1	Scientific Literature	Bioorg. Med. Chem. Lett.	2008	None
CHEMBL496933		0	519.41	1	5.00	18	Cc1c(Cl)ccc2c1CN(S(=O)(=O)c1cccc(C(=O)Nc3ccc(Cl)cc3C(=O)O)c1)CC2	EC50	'='	316.23	nM	6.50			UO_0000065					False	CHEMBL1001155	Agonist activity at human PPARdelta by Gal4 chimera cell-based reporter assay	F	BAO_0000219	cell-based format	Homo sapiens	None	None	None	None	CHEMBL3979	Peroxisome proliferator-activated receptor delta	Homo sapiens	SINGLE PROTEIN	CHEMBL1141686	1	Scientific Literature	Bioorg. Med. Chem. Lett.	2008	None
CHEMBL498172		0	468.92	0	4.79	24	Cc1ccc(NC(=O)c2cccc(S(=O)(=O)n3ccc4cc(Cl)ccc43)c2)c(C(=O)O)c1	EC50	'='	50.12	nM	7.30			UO_0000065					False	CHEMBL1001155	Agonist activity at human PPARdelta by Gal4 chimera cell-based reporter assay	F	BAO_0000219	cell-based format	Homo sapiens	None	None	None	None	CHEMBL3979	Peroxisome proliferator-activated receptor delta	Homo sapiens	SINGLE PROTEIN	CHEMBL1141686	1	Scientific Literature	Bioorg. Med. Chem. Lett.	2008	None
CHEMBL78523		0	400.41	0	3.88	1c	CC(C)OC(Cc1ccc(OCc2noc(-c3ccc(F)cc3)n2)cc1)C(=O)O	Activation	'='	40.0	%				UO_0000187					False	CHEMBL760302	Percent activation determined for human PPAR delta	F	BAO_0000019	assay format	None	None	None	None	None	CHEMBL3979	Peroxisome proliferator-activated receptor delta	Homo sapiens	SINGLE PROTEIN	CHEMBL1133944	1	Scientific Literature	Bioorg. Med. Chem. Lett.	2001	None
CHEMBL485088		0	470.93	0	4.04	4	O=C(Nc1ccc(Cl)cc1C(=O)O)c1cccc(S(=O)(=O)N2CCc3ccccc3C2)c1	IC50	'='	7.943	nM	8.10			UO_0000065	17.20	0.35	4.06	7.80	True	CHEMBL1001154	Displacement of [3H]GW 2433 from human PPARdelta by competition-binding assay	B	BAO_0000357	single protein format	Homo sapiens	None	None	None	None	CHEMBL3979	Peroxisome proliferator-activated receptor delta	Homo sapiens	SINGLE PROTEIN	CHEMBL1141686	1	Scientific Literature	Bioorg. Med. Chem. Lett.	2008	None
CHEMBL525366		0	464.50	0	4.15	22	COc1cccc2c1ccn2S(=O)(=O)c1cccc(C(=O)Nc2ccc(C)cc2C(=O)O)c1	IC50	'='	10.0	nM	8.00			UO_0000065	17.22	0.33	3.85	6.97	True	CHEMBL1001154	Displacement of [3H]GW 2433 from human PPARdelta by competition-binding assay	B	BAO_0000357	single protein format	Homo sapiens	None	None	None	None	CHEMBL3979	Peroxisome proliferator-activated receptor delta	Homo sapiens	SINGLE PROTEIN	CHEMBL1141686	1	Scientific Literature	Bioorg. Med. Chem. Lett.	2008	None
CHEMBL489814		0	292.38	0	3.17	7a	Cc1ccc(CCCC[C@H]2CO[C@@](C)(C(=O)O)OC2)cc1	FC	'='	1.1										False	CHEMBL996814	Agonist activity at human PPARdelta ligand binding domain expressed in human HepG2 cells co-transfected with PPRE3-TK-luc assessed as induction of beta-galactosidase activity at 0.2 uM by transactivation assay	B	BAO_0000219	cell-based format	Homo sapiens	None	None	HepG2	None	CHEMBL3979	Peroxisome proliferator-activated receptor delta	Homo sapiens	SINGLE PROTEIN	CHEMBL1152220	1	Scientific Literature	Bioorg. Med. Chem. Lett.	2008	CHEMBL3307718
CHEMBL497991		0	484.92	0	4.49	35	COc1ccc2ccn(S(=O)(=O)c3cccc(C(=O)Nc4ccc(Cl)cc4C(=O)O)c3)c2c1	IC50	'='	12.59	nM	7.90			UO_0000065	16.29	0.33	3.41	6.89	False	CHEMBL1001154	Displacement of [3H]GW 2433 from human PPARdelta by competition-binding assay	B	BAO_0000357	single protein format	Homo sapiens	None	None	None	None	CHEMBL3979	Peroxisome proliferator-activated receptor delta	Homo sapiens	SINGLE PROTEIN	CHEMBL1141686	1	Scientific Literature	Bioorg. Med. Chem. Lett.	2008	None
CHEMBL523395		0	436.49	0	3.38	GW-9371	O=C(Nc1ccccc1C(=O)O)c1cccc(S(=O)(=O)N2CCc3ccccc3C2)c1	Activity	'='	61.0	%				UO_0000187					False	CHEMBL1001156	Agonist activity at human PPARdelta by Gal4 chimera cell-based reporter assay relative to GW-501516	F	BAO_0000219	cell-based format	Homo sapiens	None	None	None	None	CHEMBL3979	Peroxisome proliferator-activated receptor delta	Homo sapiens	SINGLE PROTEIN	CHEMBL1141686	1	Scientific Literature	Bioorg. Med. Chem. Lett.	2008	None
CHEMBL522577		0	498.94	0	4.80	36	COc1ccc2c(ccn2S(=O)(=O)c2cccc(C(=O)Nc3ccc(Cl)cc3C(=O)O)c2)c1C	Activity	'='	35.0	%				UO_0000187					False	CHEMBL1001156	Agonist activity at human PPARdelta by Gal4 chimera cell-based reporter assay relative to GW-501516	F	BAO_0000219	cell-based format	Homo sapiens	None	None	None	None	CHEMBL3979	Peroxisome proliferator-activated receptor delta	Homo sapiens	SINGLE PROTEIN	CHEMBL1141686	1	Scientific Literature	Bioorg. Med. Chem. Lett.	2008	None
CHEMBL179180		0	488.89	1	5.69	30	CC[C@]1(C(=O)O)CCc2ccc(OCCCOc3ccc(OCC(F)(F)F)cc3Cl)cc2O1	IC50	'>'	50000.0	nM				UO_0000065					False	CHEMBL828474	In vitro binding affinity against human PPARdelta	B	BAO_0000357	single protein format	Homo sapiens	None	None	None	None	CHEMBL3979	Peroxisome proliferator-activated receptor delta	Homo sapiens	SINGLE PROTEIN	CHEMBL1140266	1	Scientific Literature	Bioorg. Med. Chem. Lett.	2005	None
CHEMBL3393184		0	399.41	0	3.69	66	N#Cc1ccc(C(=O)Nc2ccccc2C(=O)Nc2cccc(CC(=O)O)c2)cc1	Activity						Not Active						False	CHEMBL3395998	Transactivation of Gal4-tagged PPARdelta ligand binding domain (unknown origin) expressed in COS7 cells at 30 uM measured after overnight incubation by luciferase reporter gene assay	B	BAO_0000219	cell-based format	Homo sapiens	None	None	COS-7	None	CHEMBL3979	Peroxisome proliferator-activated receptor delta	Homo sapiens	SINGLE PROTEIN	CHEMBL3393039	1	Scientific Literature	Bioorg. Med. Chem.	2015	CHEMBL3307648
CHEMBL469534		0	411.45	1	5.24	11	C=C(CNc1ccc(C(F)(F)F)cc1)CSc1ccc(OCC(=O)O)c(C)c1	EC50	'>'	500.0	nM				UO_0000065					False	CHEMBL1028132	Agonist activity at human PPARdelta	F	BAO_0000019	assay format	Homo sapiens	None	None	None	None	CHEMBL3979	Peroxisome proliferator-activated receptor delta	Homo sapiens	SINGLE PROTEIN	CHEMBL1152720	1	Scientific Literature	Bioorg. Med. Chem. Lett.	2009	None
CHEMBL1079944		0	507.46	2	6.46	20	CCCCOc1ccc(-c2ccc(C(=O)O)cc2F)cc1CNC(=O)c1ccc(C(F)(F)F)cc1F	Efficacy	'='	11.0	%				UO_0000187					True	CHEMBL1250696	Partial agonist activity at human recombinant PPARdelta LBD expressed in HEK293 cells co-transfected with Gal4 assessed as beta-galactosidase activity by luciferase based transactivation assay relative to GW-501516	F	BAO_0000219	cell-based format	Homo sapiens	None	None	HEK293	None	CHEMBL3979	Peroxisome proliferator-activated receptor delta	Homo sapiens	SINGLE PROTEIN	CHEMBL1250551	1	Scientific Literature	Bioorg. Med. Chem.	2010	CHEMBL3307715
CHEMBL1081354		0	503.49	2	6.63	24	CCCCOc1ccc(-c2cccc(C(=O)O)c2C)cc1CNC(=O)c1ccc(C(F)(F)F)cc1F	Efficacy	'='	40.0	%				UO_0000187					True	CHEMBL1250696	Partial agonist activity at human recombinant PPARdelta LBD expressed in HEK293 cells co-transfected with Gal4 assessed as beta-galactosidase activity by luciferase based transactivation assay relative to GW-501516	F	BAO_0000219	cell-based format	Homo sapiens	None	None	HEK293	None	CHEMBL3979	Peroxisome proliferator-activated receptor delta	Homo sapiens	SINGLE PROTEIN	CHEMBL1250551	1	Scientific Literature	Bioorg. Med. Chem.	2010	CHEMBL3307715
CHEMBL2112997		0	726.87	2	8.17	7	CCO[C@H](Cc1ccc(OC/C=C(/C)C#Cc2ccc(-c3ccc(C#C/C(C)=C/COc4ccc(C[C@@H](OCC)C(=O)O)cc4)cc3)cc2)cc1)C(=O)O	EC50	'='	4100.0	nM	5.39			UO_0000065	7.41	0.14	-2.78	4.83	False	CHEMBL829754	Effective concentration for human peroxisome proliferator-activated receptor delta	B	BAO_0000357	single protein format	Homo sapiens	None	None	None	None	CHEMBL3979	Peroxisome proliferator-activated receptor delta	Homo sapiens	SINGLE PROTEIN	CHEMBL1142023	1	Scientific Literature	Bioorg. Med. Chem. Lett.	2005	None
CHEMBL445921		0	555.55	2	6.77	27	CCCC(Oc1cccc(Cc2c(C)n(C(=O)c3ccc(OC)cc3)c3ccc(OC(F)(F)F)cc23)c1)C(=O)O	IC50	'>'	50000.0	nM				UO_0000065					False	CHEMBL827221	In vitro inhibition of human Peroxisome proliferator activated receptor delta	B	BAO_0000357	single protein format	Homo sapiens	None	None	None	None	CHEMBL3979	Peroxisome proliferator-activated receptor delta	Homo sapiens	SINGLE PROTEIN	CHEMBL1142834	1	Scientific Literature	Bioorg. Med. Chem. Lett.	2005	None
CHEMBL512715		0	446.87	1	5.86	6	C=C(COc1ccc(Cl)c(C(F)(F)F)c1)CSc1ccc(OCC(=O)O)c(C)c1	EC50	'>'	500.0	nM				UO_0000065					False	CHEMBL1028132	Agonist activity at human PPARdelta	F	BAO_0000019	assay format	Homo sapiens	None	None	None	None	CHEMBL3979	Peroxisome proliferator-activated receptor delta	Homo sapiens	SINGLE PROTEIN	CHEMBL1152720	1	Scientific Literature	Bioorg. Med. Chem. Lett.	2009	None
CHEMBL421729		0	478.59	1	6.90	11	CCO[C@@H](Cc1ccc(OC/C=C(/c2ccccc2)c2ccc(-c3ccccc3)cc2)cc1)C(=O)O	Max	'='	250.0	%				UO_0000187					False	CHEMBL759302	In vitro Fold activation relative to maximum activation obtained with carbacyclin (~ 250-fold corresponded to 100%) for human peroxisome proliferator activated receptor delta	B	BAO_0000357	single protein format	None	None	None	None	None	CHEMBL3979	Peroxisome proliferator-activated receptor delta	Homo sapiens	SINGLE PROTEIN	CHEMBL1136267	1	Scientific Literature	Bioorg. Med. Chem. Lett.	2003	None
CHEMBL511100		0	600.66	2	7.20	27	COCCC#CCOc1cc(COc2ccc(C(F)(F)F)cc2)ccc1Sc1ccc(OCC(=O)O)c2c1CCCC2	EC50	'='	470.0	nM	6.33			UO_0000065	10.53	0.21	-0.87	8.53	False	CHEMBL1004955	Agonist activity at human PPARdelta ligand binding domain expressed in african green monkey CV1 cells co-transfected with Gal4-DBD by transactivation assay	B	BAO_0000219	cell-based format	Homo sapiens	None	None	CV-1	None	CHEMBL3979	Peroxisome proliferator-activated receptor delta	Homo sapiens	SINGLE PROTEIN	CHEMBL1136970	1	Scientific Literature	Bioorg. Med. Chem. Lett.	2009	CHEMBL3308033
CHEMBL506419		0	600.66	2	6.93	22	CC(C)(O)C#CCOc1cc(COc2ccc(C(F)(F)F)cc2)ccc1Sc1ccc(OCC(=O)O)c2c1CCCC2	EC50	'='	1400.0	nM	5.85			UO_0000065	9.75	0.19	-1.08	6.87	False	CHEMBL1004955	Agonist activity at human PPARdelta ligand binding domain expressed in african green monkey CV1 cells co-transfected with Gal4-DBD by transactivation assay	B	BAO_0000219	cell-based format	Homo sapiens	None	None	CV-1	None	CHEMBL3979	Peroxisome proliferator-activated receptor delta	Homo sapiens	SINGLE PROTEIN	CHEMBL1136970	1	Scientific Literature	Bioorg. Med. Chem. Lett.	2009	CHEMBL3308033
CHEMBL499312		0	586.63	2	6.54	24	O=C(O)COc1ccc(Sc2ccc(COc3ccc(C(F)(F)F)cc3)cc2OCC#CCCO)c2c1CCCC2	Ki	'='	0.6	nM	9.22			UO_0000065	15.72	0.31	2.68	10.82	False	CHEMBL1004951	Displacement of [3H]GW2433 from human PPARdelta receptor by scintillation proximity assay	B	BAO_0000357	single protein format	Homo sapiens	None	None	None	None	CHEMBL3979	Peroxisome proliferator-activated receptor delta	Homo sapiens	SINGLE PROTEIN	CHEMBL1136970	1	Scientific Literature	Bioorg. Med. Chem. Lett.	2009	None
CHEMBL486892		0	570.63	2	7.57	30	CCC#CCOc1cc(COc2ccccc2C(F)(F)F)ccc1Sc1ccc(OCC(=O)O)c2c1CCCC2	Ki	'='	120.0	nM	6.92			UO_0000065	12.13	0.24	-0.65	10.65	False	CHEMBL1004951	Displacement of [3H]GW2433 from human PPARdelta receptor by scintillation proximity assay	B	BAO_0000357	single protein format	Homo sapiens	None	None	None	None	CHEMBL3979	Peroxisome proliferator-activated receptor delta	Homo sapiens	SINGLE PROTEIN	CHEMBL1136970	1	Scientific Literature	Bioorg. Med. Chem. Lett.	2009	None
CHEMBL279211		0	580.79	2	8.55	6d	Cc1cc(C)c(NC(=O)N(CCc2ccc(SC(C)(C)C(=O)O)cc2)CCc2ccc(-c3ccccc3)cc2)cc1C	EC50	'>'	10000.0	nM				UO_0000065					False	CHEMBL759725	In vitro transcriptional activation in CV-1 cells expressing human Gal4-PPAR delta ligand binding domain	B	BAO_0000219	cell-based format	Homo sapiens	None	None	CV-1	None	CHEMBL3979	Peroxisome proliferator-activated receptor delta	Homo sapiens	SINGLE PROTEIN	CHEMBL1134264	1	Scientific Literature	Bioorg. Med. Chem. Lett.	2001	CHEMBL3308033
CHEMBL496593		0	480.63	1	5.90	37	CCC#CCOc1cc(COCC2CC2)ccc1Sc1ccc(OCC(=O)O)c2c1CCCC2	EC50	'='	1500.0	nM	5.82			UO_0000065	12.12	0.23	-0.08	8.96	False	CHEMBL1004955	Agonist activity at human PPARdelta ligand binding domain expressed in african green monkey CV1 cells co-transfected with Gal4-DBD by transactivation assay	B	BAO_0000219	cell-based format	Homo sapiens	None	None	CV-1	None	CHEMBL3979	Peroxisome proliferator-activated receptor delta	Homo sapiens	SINGLE PROTEIN	CHEMBL1136970	1	Scientific Literature	Bioorg. Med. Chem. Lett.	2009	CHEMBL3308033
CHEMBL518033		0	430.94	1	6.80	4k	CCCNC(=O)c1cccc(Oc2cccc(-c3c(C)cnc4c(Cl)cccc34)c2)c1	Activity						Not Active						False	CHEMBL1036718	Agonist activity at PPARdelta in transiently transfected cells by Gal4 transactivation assay	F	BAO_0000019	assay format	None	None	None	None	None	CHEMBL3979	Peroxisome proliferator-activated receptor delta	Homo sapiens	SINGLE PROTEIN	CHEMBL1152700	1	Scientific Literature	Bioorg. Med. Chem.	2009	None
CHEMBL511100		0	600.66	2	7.20	27	COCCC#CCOc1cc(COc2ccc(C(F)(F)F)cc2)ccc1Sc1ccc(OCC(=O)O)c2c1CCCC2	Ki	'='	4.0	nM	8.40			UO_0000065	13.98	0.27	1.20	11.31	False	CHEMBL1004951	Displacement of [3H]GW2433 from human PPARdelta receptor by scintillation proximity assay	B	BAO_0000357	single protein format	Homo sapiens	None	None	None	None	CHEMBL3979	Peroxisome proliferator-activated receptor delta	Homo sapiens	SINGLE PROTEIN	CHEMBL1136970	1	Scientific Literature	Bioorg. Med. Chem. Lett.	2009	None
CHEMBL482659		0	551.10	2	7.51	32	CCC#CCOc1cc(COc2ccc(Cl)cc2C)ccc1Sc1ccc(OCC(=O)O)c2c1CCCC2	Ki	'='	28.0	nM	7.55			UO_0000065	13.71	0.27	0.04	11.62	False	CHEMBL1004951	Displacement of [3H]GW2433 from human PPARdelta receptor by scintillation proximity assay	B	BAO_0000357	single protein format	Homo sapiens	None	None	None	None	CHEMBL3979	Peroxisome proliferator-activated receptor delta	Homo sapiens	SINGLE PROTEIN	CHEMBL1136970	1	Scientific Literature	Bioorg. Med. Chem. Lett.	2009	None
CHEMBL497204		0	494.65	1	6.43	36	CCC#CCOc1cc(COC2CCCC2)ccc1Sc1ccc(OCC(=O)O)c2c1CCCC2	Ki	'='	150.0	nM	6.82			UO_0000065	13.80	0.27	0.39	10.50	False	CHEMBL1004951	Displacement of [3H]GW2433 from human PPARdelta receptor by scintillation proximity assay	B	BAO_0000357	single protein format	Homo sapiens	None	None	None	None	CHEMBL3979	Peroxisome proliferator-activated receptor delta	Homo sapiens	SINGLE PROTEIN	CHEMBL1136970	1	Scientific Literature	Bioorg. Med. Chem. Lett.	2009	None
CHEMBL497203		0	510.65	2	5.67	35	CCC#CCOc1cc(COC2CCOCC2)ccc1Sc1ccc(OCC(=O)O)c2c1CCCC2	Ki	'='	1200.0	nM	5.92			UO_0000065	11.59	0.22	0.25	7.98	False	CHEMBL1004951	Displacement of [3H]GW2433 from human PPARdelta receptor by scintillation proximity assay	B	BAO_0000357	single protein format	Homo sapiens	None	None	None	None	CHEMBL3979	Peroxisome proliferator-activated receptor delta	Homo sapiens	SINGLE PROTEIN	CHEMBL1136970	1	Scientific Literature	Bioorg. Med. Chem. Lett.	2009	None
CHEMBL522238		0	517.53	2	6.42	12	Cc1c(OCC(=O)O)ccc(Sc2ccc(COc3ccc(C(F)(F)F)cc3)cc2OCC#N)c1C	Emax	'='	89.0	%				UO_0000187					False	CHEMBL1004956	Agonist activity at human PPARdelta ligand binding domain expressed in african green monkey CV1 cells co-transfected with Gal4-DBD by transactivation assay relative to GW-501516	B	BAO_0000219	cell-based format	Homo sapiens	None	None	CV-1	None	CHEMBL3979	Peroxisome proliferator-activated receptor delta	Homo sapiens	SINGLE PROTEIN	CHEMBL1136970	1	Scientific Literature	Bioorg. Med. Chem. Lett.	2009	CHEMBL3308033
CHEMBL524063		0	516.54	2	6.53	10	C#CCOc1cc(COc2ccc(C(F)(F)F)cc2)ccc1Sc1ccc(OCC(=O)O)c(C)c1C	EC50	'='	54.0	nM	7.27			UO_0000065	14.07	0.28	0.74	11.18	False	CHEMBL1004955	Agonist activity at human PPARdelta ligand binding domain expressed in african green monkey CV1 cells co-transfected with Gal4-DBD by transactivation assay	B	BAO_0000219	cell-based format	Homo sapiens	None	None	CV-1	None	CHEMBL3979	Peroxisome proliferator-activated receptor delta	Homo sapiens	SINGLE PROTEIN	CHEMBL1136970	1	Scientific Literature	Bioorg. Med. Chem. Lett.	2009	CHEMBL3308033
CHEMBL502518		0	569.60	2	7.49	14	Cc1c(OCC(=O)O)ccc(Sc2ccc(COc3ccc(C(F)(F)F)cc3)cc2OCc2cccnc2)c1C	EC50	'='	2900.0	nM	5.54			UO_0000065	9.72	0.19	-1.95	7.11	False	CHEMBL1004955	Agonist activity at human PPARdelta ligand binding domain expressed in african green monkey CV1 cells co-transfected with Gal4-DBD by transactivation assay	B	BAO_0000219	cell-based format	Homo sapiens	None	None	CV-1	None	CHEMBL3979	Peroxisome proliferator-activated receptor delta	Homo sapiens	SINGLE PROTEIN	CHEMBL1136970	1	Scientific Literature	Bioorg. Med. Chem. Lett.	2009	CHEMBL3308033
CHEMBL20280		0	521.73	2	7.34	6k	CC(C)(Sc1ccc(CCN(CCCCC2CCCCC2)C(=O)Nc2cccc(C#N)c2)cc1)C(=O)O	EC50	'>'	10000.0	nM				UO_0000065					False	CHEMBL759725	In vitro transcriptional activation in CV-1 cells expressing human Gal4-PPAR delta ligand binding domain	B	BAO_0000219	cell-based format	Homo sapiens	None	None	CV-1	None	CHEMBL3979	Peroxisome proliferator-activated receptor delta	Homo sapiens	SINGLE PROTEIN	CHEMBL1134264	1	Scientific Literature	Bioorg. Med. Chem. Lett.	2001	CHEMBL3308033
CHEMBL318684		0	546.47	2	7.61	24	CCCc1cc(Oc2ccc(Cl)c(Cl)c2)ccc1OCCCOc1cccc(C2SC(=O)NC2=O)c1	IC50	'>'	50000.0	nM				UO_0000065					False	CHEMBL759405	In vitro binding affinity against human Peroxisome proliferator activated receptor delta	B	BAO_0000357	single protein format	None	None	None	None	None	CHEMBL3979	Peroxisome proliferator-activated receptor delta	Homo sapiens	SINGLE PROTEIN	CHEMBL1136170	1	Scientific Literature	Bioorg. Med. Chem. Lett.	2003	None
CHEMBL524063		0	516.54	2	6.53	10	C#CCOc1cc(COc2ccc(C(F)(F)F)cc2)ccc1Sc1ccc(OCC(=O)O)c(C)c1C	Emax	'='	86.0	%				UO_0000187					False	CHEMBL1004956	Agonist activity at human PPARdelta ligand binding domain expressed in african green monkey CV1 cells co-transfected with Gal4-DBD by transactivation assay relative to GW-501516	B	BAO_0000219	cell-based format	Homo sapiens	None	None	CV-1	None	CHEMBL3979	Peroxisome proliferator-activated receptor delta	Homo sapiens	SINGLE PROTEIN	CHEMBL1136970	1	Scientific Literature	Bioorg. Med. Chem. Lett.	2009	CHEMBL3308033
CHEMBL526371		0	573.59	2	7.39	13	Cc1cc(COc2cc(COc3ccc(C(F)(F)F)cc3)ccc2Sc2ccc(OCC(=O)O)c(C)c2C)no1	EC50	'='	2200.0	nM	5.66			UO_0000065	9.86	0.19	-1.73	6.22	False	CHEMBL1004955	Agonist activity at human PPARdelta ligand binding domain expressed in african green monkey CV1 cells co-transfected with Gal4-DBD by transactivation assay	B	BAO_0000219	cell-based format	Homo sapiens	None	None	CV-1	None	CHEMBL3979	Peroxisome proliferator-activated receptor delta	Homo sapiens	SINGLE PROTEIN	CHEMBL1136970	1	Scientific Literature	Bioorg. Med. Chem. Lett.	2009	CHEMBL3308033
CHEMBL525262		0	591.65	2	6.23	17	Cc1c(OCC(=O)O)ccc(Sc2ccc(COc3ccc(C(F)(F)F)cc3)cc2OCCN2CCOCC2)c1C	Ki	'='	270.0	nM	6.57			UO_0000065	11.10	0.22	0.34	8.48	False	CHEMBL1004951	Displacement of [3H]GW2433 from human PPARdelta receptor by scintillation proximity assay	B	BAO_0000357	single protein format	Homo sapiens	None	None	None	None	CHEMBL3979	Peroxisome proliferator-activated receptor delta	Homo sapiens	SINGLE PROTEIN	CHEMBL1136970	1	Scientific Literature	Bioorg. Med. Chem. Lett.	2009	None
CHEMBL1643454		0	473.52	0	3.53	6d	COc1ccc(/C(C)=N/OCCOc2ccc(C[C@H]3CO[C@@](C)(C(=O)O)OC3)cc2)cc1OC	FC	'='	1.68										False	CHEMBL1647829	Agonist activity at human PPARdelta in human HepG2 cells co-transfected with PPRE3-TK-luc assessed as induction of transactivation activity at 10 uM by luciferase reporter gene assay relative to control	F	BAO_0000219	cell-based format	Homo sapiens	None	None	HepG2	None	CHEMBL3979	Peroxisome proliferator-activated receptor delta	Homo sapiens	SINGLE PROTEIN	CHEMBL1641494	1	Scientific Literature	Bioorg. Med. Chem. Lett.	2011	CHEMBL3307718
CHEMBL1643455		0	491.56	0	2.92	6e	C/C(=N\OCCOc1ccc(C[C@H]2CO[C@@](C)(C(=O)O)OC2)cc1)c1ccc(S(C)(=O)=O)cc1	FC	'='	1.23										False	CHEMBL1647829	Agonist activity at human PPARdelta in human HepG2 cells co-transfected with PPRE3-TK-luc assessed as induction of transactivation activity at 10 uM by luciferase reporter gene assay relative to control	F	BAO_0000219	cell-based format	Homo sapiens	None	None	HepG2	None	CHEMBL3979	Peroxisome proliferator-activated receptor delta	Homo sapiens	SINGLE PROTEIN	CHEMBL1641494	1	Scientific Literature	Bioorg. Med. Chem. Lett.	2011	CHEMBL3307718
CHEMBL459581		0	436.40	1	5.28	28	Cc1cc(SCC(F)(F)COc2ccc(C(F)(F)F)cc2)ccc1OCC(=O)O	EC50	'='	147.0	nM	6.83			UO_0000065					False	CHEMBL1028132	Agonist activity at human PPARdelta	F	BAO_0000019	assay format	Homo sapiens	None	None	None	None	CHEMBL3979	Peroxisome proliferator-activated receptor delta	Homo sapiens	SINGLE PROTEIN	CHEMBL1152720	1	Scientific Literature	Bioorg. Med. Chem. Lett.	2009	None
CHEMBL1087460		0	386.45	0	4.80	2	Cc1cccc(OC(=O)C2C(c3ccccc3)C(C(=O)O)C2c2ccccc2)c1	Activity						Not Active						False	CHEMBL1112869	Agonist activity at human PPARdelta at 10 uM by Gal4 transactivation assay relative to pioglitazone	F	BAO_0000019	assay format	Homo sapiens	None	None	None	None	CHEMBL3979	Peroxisome proliferator-activated receptor delta	Homo sapiens	SINGLE PROTEIN	CHEMBL1157895	1	Scientific Literature	Bioorg. Med. Chem. Lett.	2010	None
CHEMBL1087588		0	366.46	0	4.47	8	CC(C)CCOC(=O)C1C(c2ccccc2)C(C(=O)O)C1c1ccccc1	Activity						Not Active						False	CHEMBL1112869	Agonist activity at human PPARdelta at 10 uM by Gal4 transactivation assay relative to pioglitazone	F	BAO_0000019	assay format	Homo sapiens	None	None	None	None	CHEMBL3979	Peroxisome proliferator-activated receptor delta	Homo sapiens	SINGLE PROTEIN	CHEMBL1157895	1	Scientific Literature	Bioorg. Med. Chem. Lett.	2010	None
CHEMBL192791		0	474.86	1	5.50	30	CC(C)[C@]1(C(=O)O)Cc2cc(OCCCOc3ccc(OC(F)(F)F)cc3Cl)ccc2O1	IC50	'>'	15000.0	nM				UO_0000065					False	CHEMBL830064	In vitro binding affinity for PPAR-delta	B	BAO_0000357	single protein format	Homo sapiens	None	None	None	None	CHEMBL3979	Peroxisome proliferator-activated receptor delta	Homo sapiens	SINGLE PROTEIN	CHEMBL1144356	1	Scientific Literature	J. Med. Chem.	2005	None
CHEMBL328615		0	526.05	2	7.27	25	CCCc1cc(Oc2ccc(Cl)c(C)c2)ccc1OCCCOc1cccc(C2SC(=O)NC2=O)c1	EC50	'>'	3000.0	nM				UO_0000065					False	CHEMBL759388	In vitro transactivation of human Peroxisome proliferator activated receptor delta measured in PPAR-GAL4 chimeric COS-1 cells	F	BAO_0000219	cell-based format	None	None	None	COS-1	None	CHEMBL3979	Peroxisome proliferator-activated receptor delta	Homo sapiens	SINGLE PROTEIN	CHEMBL1136170	1	Scientific Literature	Bioorg. Med. Chem. Lett.	2003	CHEMBL3308351
CHEMBL50143		0	519.66	2	7.26	19	CCCc1cc(Oc2ccccc2)ccc1OCCCOc1ccc(C2SC(=O)NC2=O)cc1CCC	IC50	'='	1000.0	nM	6.00			UO_0000065	11.55	0.22	-1.26	8.12	False	CHEMBL760265	In vitro binding affinity against human PPAR delta (peroxisome proliferator-activated delta receptor)	B	BAO_0000357	single protein format	None	None	None	None	None	CHEMBL3979	Peroxisome proliferator-activated receptor delta	Homo sapiens	SINGLE PROTEIN	CHEMBL1136397	1	Scientific Literature	Bioorg. Med. Chem. Lett.	2003	None
CHEMBL24038	RAGAGLITAZAR	0	419.48	1	5.04	(-)DRF 2725	CCO[C@@H](Cc1ccc(OCCN2c3ccccc3Oc3ccccc32)cc1)C(=O)O	Max	'='	7.0	%				UO_0000187					True	CHEMBL824647	Fold activation relative to maximum activation obtained with carbacyclin	F	BAO_0000019	assay format	Homo sapiens	None	None	None	None	CHEMBL3979	Peroxisome proliferator-activated receptor delta	Homo sapiens	SINGLE PROTEIN	CHEMBL1135600	1	Scientific Literature	J. Med. Chem.	2002	None
CHEMBL213877		0	509.77	2	5.62	24d	O=C(O)Cc1ccc(-c2noc(C3CC3)c2C(=O)NCCOc2ccc(Cl)cc2Cl)c(Cl)c1	Efficacy	'='	68.0	%				UO_0000187					False	CHEMBL867361	Agonist activity at PPARdelta by transactivation assay relative to GW-501516	F	BAO_0000019	assay format	Homo sapiens	None	None	None	None	CHEMBL3979	Peroxisome proliferator-activated receptor delta	Homo sapiens	SINGLE PROTEIN	CHEMBL1145320	1	Scientific Literature	Bioorg. Med. Chem. Lett.	2006	None
CHEMBL39894		0	435.47	1	6.04	7d	Cc1cc(OCc2sc(-c3ccc(C(F)(F)F)cc3)nc2C)ccc1CCC(=O)O	IC50	'='	60.0	nM	7.22			UO_0000065	16.58	0.33	1.18	12.15	False	CHEMBL759401	Binding affinity for human PPAR delta receptor	B	BAO_0000357	single protein format	Homo sapiens	None	None	None	None	CHEMBL3979	Peroxisome proliferator-activated receptor delta	Homo sapiens	SINGLE PROTEIN	CHEMBL1136424	1	Scientific Literature	Bioorg. Med. Chem. Lett.	2003	None
CHEMBL400300		0	592.64	2	5.29	2	O=C(O)COc1ccc(Sc2cc(C#CCN3CCOCC3)nc(C#Cc3ccc(C(F)(F)F)cc3)c2)c2c1CCC2	Activity	'='	39.0	%				UO_0000187					False	CHEMBL887283	Agonist activity at human PPARdelta by transactivation assay relative to GW-501516	F	BAO_0000019	assay format	Homo sapiens	None	None	None	None	CHEMBL3979	Peroxisome proliferator-activated receptor delta	Homo sapiens	SINGLE PROTEIN	CHEMBL1140646	1	Scientific Literature	Bioorg. Med. Chem. Lett.	2007	None
CHEMBL144489		0	416.52	1	5.87	NNC 61-3058	CCO[C@@H](Cc1ccc(OC/C=C(\C)c2ccc(-c3ccccc3)cc2)cc1)C(=O)O	EC50	'='	9600.0	nM	5.02			UO_0000065					False	CHEMBL887190	Agonist activity at human PPARdelta by transactivation assay	F	BAO_0000019	assay format	Homo sapiens	None	None	None	None	CHEMBL3979	Peroxisome proliferator-activated receptor delta	Homo sapiens	SINGLE PROTEIN	CHEMBL1139897	1	Scientific Literature	Bioorg. Med. Chem. Lett.	2007	None
CHEMBL1630386		0	532.42	None	None	2g	Cc1cc([Se]Cc2sc(-c3ccc(C(F)(F)F)c(F)c3)nc2C)ccc1OC(C)C(=O)O	EC50	'='	8.5	nM	8.07			UO_0000065					False	CHEMBL1640279	Agonist activity at human PPAR-delta expressed in african green monkey CV-1 cells after 24 hrs by luciferase reporter gene assay	F	BAO_0000219	cell-based format	Homo sapiens	None	None	CV-1	None	CHEMBL3979	Peroxisome proliferator-activated receptor delta	Homo sapiens	SINGLE PROTEIN	CHEMBL1629438	1	Scientific Literature	Bioorg. Med. Chem. Lett.	2010	CHEMBL3308033
CHEMBL3930369		0	367.41	0	3.95	5	CC(=O)NCc1nc(-c2ccc(Oc3ccc(OC(C)C)cc3)cc2)no1	Activity					Potential missing data							False	CHEMBL3862922	Agonist activity at GAL4-tagged human PPARdelta ligand binding domain chimeric receptor expressed in HEK293 cells a <20 uM after 24 hrs by luciferase reporter gene assay	B	BAO_0000219	cell-based format	Homo sapiens	None	None	HEK293	None	CHEMBL3979	Peroxisome proliferator-activated receptor delta	Homo sapiens	SINGLE PROTEIN	CHEMBL3861985	1	Scientific Literature	Bioorg Med Chem	2016	CHEMBL3307715
CHEMBL3956793		0	366.38	0	3.54	11	CC(=O)NC(C)c1nc(-c2ccc(NC(=O)Oc3ccccc3)cc2)no1	Activity					Potential missing data							False	CHEMBL3862922	Agonist activity at GAL4-tagged human PPARdelta ligand binding domain chimeric receptor expressed in HEK293 cells a <20 uM after 24 hrs by luciferase reporter gene assay	B	BAO_0000219	cell-based format	Homo sapiens	None	None	HEK293	None	CHEMBL3979	Peroxisome proliferator-activated receptor delta	Homo sapiens	SINGLE PROTEIN	CHEMBL3861985	1	Scientific Literature	Bioorg Med Chem	2016	CHEMBL3307715
CHEMBL3941344		0	415.45	1	5.52	(R)-31	CC(=O)N[C@H](C)c1nc(-c2ccc(Oc3ccc(Oc4ccccc4)cc3)cc2)no1	Activity					Potential missing data							False	CHEMBL3862922	Agonist activity at GAL4-tagged human PPARdelta ligand binding domain chimeric receptor expressed in HEK293 cells a <20 uM after 24 hrs by luciferase reporter gene assay	B	BAO_0000219	cell-based format	Homo sapiens	None	None	HEK293	None	CHEMBL3979	Peroxisome proliferator-activated receptor delta	Homo sapiens	SINGLE PROTEIN	CHEMBL3861985	1	Scientific Literature	Bioorg Med Chem	2016	CHEMBL3307715
CHEMBL3965346		0	415.45	1	5.52	(S)-31	CC(=O)N[C@@H](C)c1nc(-c2ccc(Oc3ccc(Oc4ccccc4)cc3)cc2)no1	Activity					Potential missing data							False	CHEMBL3862922	Agonist activity at GAL4-tagged human PPARdelta ligand binding domain chimeric receptor expressed in HEK293 cells a <20 uM after 24 hrs by luciferase reporter gene assay	B	BAO_0000219	cell-based format	Homo sapiens	None	None	HEK293	None	CHEMBL3979	Peroxisome proliferator-activated receptor delta	Homo sapiens	SINGLE PROTEIN	CHEMBL3861985	1	Scientific Literature	Bioorg Med Chem	2016	CHEMBL3307715
CHEMBL391180		0	466.99	1	6.05	12	O=C(O)CCc1ccc(OCCN(Cc2ccccc2)c2nc3ccc(Cl)cc3s2)cc1	EC50	'='	1360.0	nM	5.87			UO_0000065					False	CHEMBL888182	Agonist activity at human PPARdelta receptor expressed in HEK293 cells by GAL4 transactivation assay	F	BAO_0000219	cell-based format	Homo sapiens	None	None	HEK293	None	CHEMBL3979	Peroxisome proliferator-activated receptor delta	Homo sapiens	SINGLE PROTEIN	CHEMBL1140005	1	Scientific Literature	Bioorg. Med. Chem. Lett.	2007	CHEMBL3307715
CHEMBL247703		0	438.57	1	5.46	11	O=C(O)CCc1ccc(OCCN(Cc2cccs2)c2nc3ccccc3s2)cc1	EC50	'='	1740.0	nM	5.76			UO_0000065					False	CHEMBL888182	Agonist activity at human PPARdelta receptor expressed in HEK293 cells by GAL4 transactivation assay	F	BAO_0000219	cell-based format	Homo sapiens	None	None	HEK293	None	CHEMBL3979	Peroxisome proliferator-activated receptor delta	Homo sapiens	SINGLE PROTEIN	CHEMBL1140005	1	Scientific Literature	Bioorg. Med. Chem. Lett.	2007	CHEMBL3307715
CHEMBL247918		0	446.50	1	5.16	17	CC(C)(Oc1ccc(CN(CCOc2ccccc2)c2nc3ccccc3o2)cc1)C(=O)O	EC50						Not Active						False	CHEMBL888370	Agonist activity at human recombinant PPARdelta by GAL4 transactivation assay	F	BAO_0000019	assay format	Homo sapiens	None	None	None	None	CHEMBL3979	Peroxisome proliferator-activated receptor delta	Homo sapiens	SINGLE PROTEIN	CHEMBL1140024	1	Scientific Literature	Bioorg. Med. Chem. Lett.	2007	None
CHEMBL247952		0	490.56	1	5.55	36	CC[C@H](Oc1cccc(CN(CCCOc2ccc(OC)cc2)c2nc3ccccc3o2)c1)C(=O)O	EC50	'='	1800.0	nM	5.75			UO_0000065					False	CHEMBL888370	Agonist activity at human recombinant PPARdelta by GAL4 transactivation assay	F	BAO_0000019	assay format	Homo sapiens	None	None	None	None	CHEMBL3979	Peroxisome proliferator-activated receptor delta	Homo sapiens	SINGLE PROTEIN	CHEMBL1140024	1	Scientific Literature	Bioorg. Med. Chem. Lett.	2007	None
CHEMBL248325		0	460.53	1	5.55	24	CCC(Oc1cccc(CN(CCCOc2ccccc2)c2nc3ccccc3o2)c1)C(=O)O	EC50	'='	2000.0	nM	5.70			UO_0000065					False	CHEMBL888370	Agonist activity at human recombinant PPARdelta by GAL4 transactivation assay	F	BAO_0000019	assay format	Homo sapiens	None	None	None	None	CHEMBL3979	Peroxisome proliferator-activated receptor delta	Homo sapiens	SINGLE PROTEIN	CHEMBL1140024	1	Scientific Literature	Bioorg. Med. Chem. Lett.	2007	None
CHEMBL117738		0	479.64	1	6.86	9	CCCc1cc(C=C2CCCCC2)ccc1OCCCOc1cccc(C2SC(=O)NC2=O)c1	EC50	'>'	3000.0	nM				UO_0000065					False	CHEMBL759385	In vitro activity in human Peroxisome proliferator activated receptor delta-transactivation assay	F	BAO_0000019	assay format	None	None	None	None	None	CHEMBL3979	Peroxisome proliferator-activated receptor delta	Homo sapiens	SINGLE PROTEIN	CHEMBL1136294	1	Scientific Literature	Bioorg. Med. Chem. Lett.	2003	None
CHEMBL300629		0	477.58	1	6.30	11	CCCc1cc(Oc2ccccc2)ccc1OCCCOc1ccc(C2SC(=O)NC2=O)cc1	EC50	'>'	3000.0	nM				UO_0000065					True	CHEMBL760264	In vitro agonist activity tested for transactivation in human PPAR delta-GAL4 chimeric COS-1 cells	F	BAO_0000219	cell-based format	None	None	None	COS-1	None	CHEMBL3979	Peroxisome proliferator-activated receptor delta	Homo sapiens	SINGLE PROTEIN	CHEMBL1136397	1	Scientific Literature	Bioorg. Med. Chem. Lett.	2003	CHEMBL3308351
CHEMBL244786		0	456.63	1	6.35	36	Cc1cc(SCc2nc(-c3ccc(C(C)(C)C)cc3)ns2)ccc1OC(C)(C)C(=O)O	EC50	'='	93.0	nM	7.03			UO_0000065					False	CHEMBL894882	Agonist activity at PPARdelta expressed in HEK293 cells by measuring Gal4 luciferase reporter activity	F	BAO_0000219	cell-based format	None	None	None	HEK293	None	CHEMBL3979	Peroxisome proliferator-activated receptor delta	Homo sapiens	SINGLE PROTEIN	CHEMBL1148700	1	Scientific Literature	J. Med. Chem.	2007	CHEMBL3307715
CHEMBL200952		0	406.48	1	5.01	30	CCCc1c(OCCCOc2cccc3c2ccn3CC(=O)O)ccc2cc[nH]c12	EC50	'='	420.0	nM	6.38			UO_0000065					False	CHEMBL861062	Functional activity at human PPAR delta in Huh7 cells by transactivation assay	F	BAO_0000219	cell-based format	Homo sapiens	None	None	Huh-7	None	CHEMBL3979	Peroxisome proliferator-activated receptor delta	Homo sapiens	SINGLE PROTEIN	CHEMBL1140430	1	Scientific Literature	J. Med. Chem.	2005	CHEMBL3307515
CHEMBL271392		0	363.50	1	5.92	18	CCCCN(CCCOc1ccc2ccccc2c1)c1ccc(OC)cc1	Inhibition	'='	8.4	%				UO_0000187					False	CHEMBL949958	Inhibition of PPARdelta at 3 uM	B	BAO_0000357	single protein format	None	None	None	None	None	CHEMBL3979	Peroxisome proliferator-activated receptor delta	Homo sapiens	SINGLE PROTEIN	CHEMBL1142330	1	Scientific Literature	Bioorg. Med. Chem.	2008	None
CHEMBL270710		0	349.47	1	5.53	17	CCCN(CCCOc1ccc2ccccc2c1)c1ccc(OC)cc1	Inhibition	'='	9.6	%				UO_0000187					False	CHEMBL949958	Inhibition of PPARdelta at 3 uM	B	BAO_0000357	single protein format	None	None	None	None	None	CHEMBL3979	Peroxisome proliferator-activated receptor delta	Homo sapiens	SINGLE PROTEIN	CHEMBL1142330	1	Scientific Literature	Bioorg. Med. Chem.	2008	None
CHEMBL273035		0	387.48	0	4.39	16	CCc1oc(-c2ccc(C)cc2)nc1CCCC[C@H]1CO[C@@](C)(C(=O)O)OC1	Activity	'='	3.0	%				UO_0000187					False	CHEMBL929853	Agonist activity at human PPARdelta expressed in CV1 cells at 10 uM by transactivation assay	F	BAO_0000219	cell-based format	Homo sapiens	None	None	CV-1	None	CHEMBL3979	Peroxisome proliferator-activated receptor delta	Homo sapiens	SINGLE PROTEIN	CHEMBL1143171	1	Scientific Literature	Bioorg. Med. Chem.	2008	CHEMBL3308033
CHEMBL121	ROSIGLITAZONE	4	357.44	0	2.49	Rosi	CN(CCOc1ccc(CC2SC(=O)NC2=O)cc1)c1ccccn1	Emax						Not Active						False	CHEMBL2214365	Agonist activity at human GAL4-fused PPARdelta ligand binding domain expressed in COS-1 cells after 20 hrs by luciferase reporter gene transactivation assay relative to L165041	B	BAO_0000219	cell-based format	Homo sapiens	None	None	COS-1	None	CHEMBL3979	Peroxisome proliferator-activated receptor delta	Homo sapiens	SINGLE PROTEIN	CHEMBL2202967	1	Scientific Literature	J. Med. Chem.	2012	CHEMBL3308351
CHEMBL477312		0	438.57	1	6.09	2	CCCCCCCN(CCc1ccc(OC(C)(C)C(=O)O)cc1)c1nc2ccccc2o1	EC50	'='	90.0	nM	7.05			UO_0000065	16.07	0.30	0.96	9.30	False	CHEMBL2214364	Agonist activity at human GAL4-fused PPARdelta ligand binding domain expressed in COS-1 cells after 20 hrs by luciferase reporter gene transactivation assay	B	BAO_0000219	cell-based format	Homo sapiens	None	None	COS-1	None	CHEMBL3979	Peroxisome proliferator-activated receptor delta	Homo sapiens	SINGLE PROTEIN	CHEMBL2202967	1	Scientific Literature	J. Med. Chem.	2012	CHEMBL3308351
CHEMBL457405		0	525.64	2	6.41	(+/-)-4k	CCOc1cc(F)c(CC(CC)C(=O)O)cc1CNC(=O)c1ccc(C23CC4CC(CC(C4)C2)C3)cc1F	EC50	'='	55.0	nM	7.26			UO_0000065					False	CHEMBL972693	Agonist activity at PPARdelta transfected in HEK293 cells by GAL4 transactivation assay	F	BAO_0000219	cell-based format	None	None	None	HEK293	None	CHEMBL3979	Peroxisome proliferator-activated receptor delta	Homo sapiens	SINGLE PROTEIN	CHEMBL1156558	1	Scientific Literature	Bioorg. Med. Chem. Lett.	2008	CHEMBL3307715
CHEMBL2178595		0	354.44	0	2.74	4	CC[C@@H]1C[C@@]2(CC)O/C(=C\C(=O)OC)[C@@]3(CC)OO[C@H]([C@@H](C)O)[C@@H]1[C@H]32	Activity						Not Active						False	CHEMBL2187603	Transactivation of GAL4-fused PPARbeta ligand binding domain transfected in human HepG2 cells at 10 uM after 18 hrs by luciferase reporter gene assay	B	BAO_0000219	cell-based format	Homo sapiens	None	None	HepG2	None	CHEMBL3979	Peroxisome proliferator-activated receptor delta	Homo sapiens	SINGLE PROTEIN	CHEMBL2176931	1	Scientific Literature	J. Med. Chem.	2012	CHEMBL3307718
CHEMBL434063		0	495.58	0	4.94	GW-1929	CN(CCOc1ccc(C[C@H](Nc2ccccc2C(=O)c2ccccc2)C(=O)O)cc1)c1ccccn1	EC50						Not Active						False	CHEMBL701904	Agonist activity for Human PPAR delta receptor in transcriptional activation assay;IA means inactive at 10 uM	F	BAO_0000019	assay format	Homo sapiens	None	None	None	None	CHEMBL3979	Peroxisome proliferator-activated receptor delta	Homo sapiens	SINGLE PROTEIN	CHEMBL1133093	1	Scientific Literature	J. Med. Chem.	2000	None
CHEMBL118880		0	439.55	0	4.22	9	CC1(C)CCC(C)(C)c2cc(OCCOc3ccc(CC(C(N)=O)C(=O)O)cc3)ccc21	EC50						Not Active						False	CHEMBL760296	In vitro transcription activation on human peroxisome proliferator activated receptor-delta (PPAR delta); Inactive	B	BAO_0000357	single protein format	None	None	None	None	None	CHEMBL3979	Peroxisome proliferator-activated receptor delta	Homo sapiens	SINGLE PROTEIN	CHEMBL1147472	1	Scientific Literature	Bioorg. Med. Chem. Lett.	2004	None
CHEMBL121	ROSIGLITAZONE	4	357.44	0	2.49	1	CN(CCOc1ccc(CC2SC(=O)NC2=O)cc1)c1ccccn1	EC50	'='	3620.0	nM	5.44			UO_0000065	15.22	0.30	2.95	7.61	False	CHEMBL760295	In vitro transcription activation on human peroxisome proliferator activated receptor-delta (PPAR delta)	B	BAO_0000357	single protein format	None	None	None	None	None	CHEMBL3979	Peroxisome proliferator-activated receptor delta	Homo sapiens	SINGLE PROTEIN	CHEMBL1147472	1	Scientific Literature	Bioorg. Med. Chem. Lett.	2004	None
CHEMBL1075705		0	598.64	2	7.72	35q	Cc1cc(OCc2nc(-c3ccc(N4CCCCC4)cc3)c(-c3ccc(OC(F)(F)F)cc3)s2)ccc1OCC(=O)O	Efficacy	'='	79.0	%				UO_0000187					False	CHEMBL1115672	Agonist activity at human PPARdelta ligand binding domain expressed in human 293T cells co-transfected with Gal4-DBD by luciferase transactivation assay relative to GW-501516	B	BAO_0000219	cell-based format	Homo sapiens	None	None	293T	None	CHEMBL3979	Peroxisome proliferator-activated receptor delta	Homo sapiens	SINGLE PROTEIN	CHEMBL1153748	1	Scientific Literature	J. Med. Chem.	2010	None
CHEMBL220223		0	491.65	1	6.60	34m	CCCc1cc(-c2nc3c(s2)CCC3)ccc1OCCCOc1ccc2c(c1)CC[C@H]2CC(=O)O	EC50	'='	285739315.48	nM		Outside typical range		UO_0000065					False	CHEMBL3062688	Agonist activity at GST-tagged Homo sapiens (human) PPARdelta ligand binding domain after 2 hr by FRET assay	B	BAO_0000357	single protein format	Homo sapiens	None	None	None	None	CHEMBL3979	Peroxisome proliferator-activated receptor delta	Homo sapiens	SINGLE PROTEIN	CHEMBL3045757	1	Scientific Literature	Med Chem Res	2012	None
CHEMBL375427		0	495.60	1	5.50	34s	COc1cc(-c2nc3c(s2)CCCO3)ccc1OCCCOc1ccc2c(c1)CC[C@H]2CC(=O)O	EC50	'='	769236706.92	nM		Outside typical range		UO_0000065					False	CHEMBL3062688	Agonist activity at GST-tagged Homo sapiens (human) PPARdelta ligand binding domain after 2 hr by FRET assay	B	BAO_0000357	single protein format	Homo sapiens	None	None	None	None	CHEMBL3979	Peroxisome proliferator-activated receptor delta	Homo sapiens	SINGLE PROTEIN	CHEMBL3045757	1	Scientific Literature	Med Chem Res	2012	None
CHEMBL373813		0	479.64	1	6.68	34e	CCCc1cc(-c2nc(CC)cs2)ccc1OCCCOc1ccc2c(c1)CC[C@H]2CC(=O)O	EC50	'='	90907559.74	nM		Outside typical range		UO_0000065					False	CHEMBL3062688	Agonist activity at GST-tagged Homo sapiens (human) PPARdelta ligand binding domain after 2 hr by FRET assay	B	BAO_0000357	single protein format	Homo sapiens	None	None	None	None	CHEMBL3979	Peroxisome proliferator-activated receptor delta	Homo sapiens	SINGLE PROTEIN	CHEMBL3045757	1	Scientific Literature	Med Chem Res	2012	None
CHEMBL375748		0	408.52	1	5.77	29a	O=C(O)C[C@@H]1CCc2cc(OCCCOc3ccc(-c4ccsc4)cc3)ccc21	EC50	'='	169492310.51	nM		Outside typical range		UO_0000065					False	CHEMBL3062688	Agonist activity at GST-tagged Homo sapiens (human) PPARdelta ligand binding domain after 2 hr by FRET assay	B	BAO_0000357	single protein format	Homo sapiens	None	None	None	None	CHEMBL3979	Peroxisome proliferator-activated receptor delta	Homo sapiens	SINGLE PROTEIN	CHEMBL3045757	1	Scientific Literature	Med Chem Res	2012	None
CHEMBL220990		0	427.89	0	4.27	17w	O=C(O)C[C@@H]1CCc2cc(OCCCOc3ccc(-n4cnnc4)cc3Cl)ccc21	EC50	'='	448435.51	nM		Outside typical range		UO_0000065					False	CHEMBL3062688	Agonist activity at GST-tagged Homo sapiens (human) PPARdelta ligand binding domain after 2 hr by FRET assay	B	BAO_0000357	single protein format	Homo sapiens	None	None	None	None	CHEMBL3979	Peroxisome proliferator-activated receptor delta	Homo sapiens	SINGLE PROTEIN	CHEMBL3045757	1	Scientific Literature	Med Chem Res	2012	None
CHEMBL220785		0	354.45	0	4.66	17l	Cc1ccc(OCCCOc2ccc3c(c2)CC[C@H]3CC(=O)O)c(C)c1	EC50	'='	217395224.63	nM		Outside typical range		UO_0000065					False	CHEMBL3062688	Agonist activity at GST-tagged Homo sapiens (human) PPARdelta ligand binding domain after 2 hr by FRET assay	B	BAO_0000357	single protein format	Homo sapiens	None	None	None	None	CHEMBL3979	Peroxisome proliferator-activated receptor delta	Homo sapiens	SINGLE PROTEIN	CHEMBL3045757	1	Scientific Literature	Med Chem Res	2012	None
CHEMBL220627		0	356.42	0	4.05	17e	COc1ccc(OCCCOc2ccc3c(c2)CC[C@H]3CC(=O)O)cc1	EC50	'='	149255381.89	nM		Outside typical range		UO_0000065					False	CHEMBL3062688	Agonist activity at GST-tagged Homo sapiens (human) PPARdelta ligand binding domain after 2 hr by FRET assay	B	BAO_0000357	single protein format	Homo sapiens	None	None	None	None	CHEMBL3979	Peroxisome proliferator-activated receptor delta	Homo sapiens	SINGLE PROTEIN	CHEMBL3045757	1	Scientific Literature	Med Chem Res	2012	None
CHEMBL498401		0	544.97	1	3.50	14	O=C(O)COc1cccc2c1CCN(S(=O)(=O)c1cccc(C(=O)Nc3ccc(Cl)cc3C(=O)O)c1)C2	EC50	'>'	10000.0	nM				UO_0000065					False	CHEMBL1001155	Agonist activity at human PPARdelta by Gal4 chimera cell-based reporter assay	F	BAO_0000219	cell-based format	Homo sapiens	None	None	None	None	CHEMBL3979	Peroxisome proliferator-activated receptor delta	Homo sapiens	SINGLE PROTEIN	CHEMBL1141686	1	Scientific Literature	Bioorg. Med. Chem. Lett.	2008	None
CHEMBL496534		0	468.92	0	4.79	30	Cc1ccc(NC(=O)c2cccc(S(=O)(=O)n3ccc4cccc(Cl)c43)c2)c(C(=O)O)c1	EC50	'='	158.49	nM	6.80			UO_0000065					False	CHEMBL1001155	Agonist activity at human PPARdelta by Gal4 chimera cell-based reporter assay	F	BAO_0000219	cell-based format	Homo sapiens	None	None	None	None	CHEMBL3979	Peroxisome proliferator-activated receptor delta	Homo sapiens	SINGLE PROTEIN	CHEMBL1141686	1	Scientific Literature	Bioorg. Med. Chem. Lett.	2008	None
CHEMBL497991		0	484.92	0	4.49	35	COc1ccc2ccn(S(=O)(=O)c3cccc(C(=O)Nc4ccc(Cl)cc4C(=O)O)c3)c2c1	EC50	'='	100.0	nM	7.00			UO_0000065					False	CHEMBL1001155	Agonist activity at human PPARdelta by Gal4 chimera cell-based reporter assay	F	BAO_0000219	cell-based format	Homo sapiens	None	None	None	None	CHEMBL3979	Peroxisome proliferator-activated receptor delta	Homo sapiens	SINGLE PROTEIN	CHEMBL1141686	1	Scientific Literature	Bioorg. Med. Chem. Lett.	2008	None
CHEMBL522619		0	504.49	1	4.40	7	O=C(Nc1ccc(C(F)(F)F)cc1C(=O)O)c1cccc(S(=O)(=O)N2CCc3ccccc3C2)c1	Activity	'='	55.0	%				UO_0000187					False	CHEMBL1001156	Agonist activity at human PPARdelta by Gal4 chimera cell-based reporter assay relative to GW-501516	F	BAO_0000219	cell-based format	Homo sapiens	None	None	None	None	CHEMBL3979	Peroxisome proliferator-activated receptor delta	Homo sapiens	SINGLE PROTEIN	CHEMBL1141686	1	Scientific Literature	Bioorg. Med. Chem. Lett.	2008	None
CHEMBL496136		0	514.94	1	3.74	13	O=C(Nc1ccc(Cl)cc1C(=O)O)c1cccc(S(=O)(=O)N2CCc3c(cccc3C(=O)O)C2)c1	Activity	'='	37.0	%				UO_0000187					False	CHEMBL1001156	Agonist activity at human PPARdelta by Gal4 chimera cell-based reporter assay relative to GW-501516	F	BAO_0000219	cell-based format	Homo sapiens	None	None	None	None	CHEMBL3979	Peroxisome proliferator-activated receptor delta	Homo sapiens	SINGLE PROTEIN	CHEMBL1141686	1	Scientific Literature	Bioorg. Med. Chem. Lett.	2008	None
CHEMBL410704		0	391.44	0	4.27	14f	Cc1ccc(-c2nc(CCCC[C@H]3CO[C@@](C)(C(=O)O)OC3)c(C)o2)cc1F	Activity	'='	25.0	%				UO_0000187					False	CHEMBL929853	Agonist activity at human PPARdelta expressed in CV1 cells at 10 uM by transactivation assay	F	BAO_0000219	cell-based format	Homo sapiens	None	None	CV-1	None	CHEMBL3979	Peroxisome proliferator-activated receptor delta	Homo sapiens	SINGLE PROTEIN	CHEMBL1143171	1	Scientific Literature	Bioorg. Med. Chem.	2008	CHEMBL3308033
CHEMBL981	FENOFIBRIC ACID	4	318.76	0	3.81	Fenofibric acid	CC(C)(Oc1ccc(C(=O)c2ccc(Cl)cc2)cc1)C(=O)O	EC50	'>'	100000.0	nM				UO_0000065					True	CHEMBL929850	Agonist activity at human PPARdelta expressed in CV1 cells by transactivation assay	F	BAO_0000219	cell-based format	Homo sapiens	None	None	CV-1	None	CHEMBL3979	Peroxisome proliferator-activated receptor delta	Homo sapiens	SINGLE PROTEIN	CHEMBL1143171	1	Scientific Literature	Bioorg. Med. Chem.	2008	CHEMBL3308033
CHEMBL229888		0	381.35	0	3.66	10a	COc1ccc(CCC(=O)O)cc1CNC(=O)c1ccc(C(F)(F)F)cc1	EC50	'='	3000.0	nM	5.52			UO_0000065	14.48	0.28	1.86	7.30	False	CHEMBL886016	Effect on PPARdelta transactivation activity in HEK293 cells	B	BAO_0000219	cell-based format	Homo sapiens	None	None	HEK293	None	CHEMBL3979	Peroxisome proliferator-activated receptor delta	Homo sapiens	SINGLE PROTEIN	CHEMBL1143711	1	Scientific Literature	Bioorg. Med. Chem.	2007	CHEMBL3307715
CHEMBL375471		0	469.48	1	5.61	(S)-5i	CCCCOc1ccc(C[C@H](CC)C(=O)O)cc1CNC(=O)c1ccc(C(F)(F)F)cc1F	EC50	'='	0.91	nM	9.04			UO_0000065	19.26	0.37	3.43	11.95	False	CHEMBL886016	Effect on PPARdelta transactivation activity in HEK293 cells	B	BAO_0000219	cell-based format	Homo sapiens	None	None	HEK293	None	CHEMBL3979	Peroxisome proliferator-activated receptor delta	Homo sapiens	SINGLE PROTEIN	CHEMBL1143711	1	Scientific Literature	Bioorg. Med. Chem.	2007	CHEMBL3307715
CHEMBL300629		0	477.58	1	6.30	11	CCCc1cc(Oc2ccccc2)ccc1OCCCOc1ccc(C2SC(=O)NC2=O)cc1	IC50	'>'	10000.0	nM				UO_0000065					False	CHEMBL759405	In vitro binding affinity against human Peroxisome proliferator activated receptor delta	B	BAO_0000357	single protein format	None	None	None	None	None	CHEMBL3979	Peroxisome proliferator-activated receptor delta	Homo sapiens	SINGLE PROTEIN	CHEMBL1136170	1	Scientific Literature	Bioorg. Med. Chem. Lett.	2003	None
CHEMBL229573		0	483.50	1	6.00	10g	CCCCOc1ccc(CC(CCC)C(=O)O)cc1CNC(=O)c1ccc(C(F)(F)F)cc1F	EC50	'='	5.1	nM	8.29			UO_0000065	17.15	0.33	2.29	10.96	False	CHEMBL886016	Effect on PPARdelta transactivation activity in HEK293 cells	B	BAO_0000219	cell-based format	Homo sapiens	None	None	HEK293	None	CHEMBL3979	Peroxisome proliferator-activated receptor delta	Homo sapiens	SINGLE PROTEIN	CHEMBL1143711	1	Scientific Literature	Bioorg. Med. Chem.	2007	CHEMBL3307715
CHEMBL50680		0	545.70	2	7.96	23	CCCc1cc(Oc2ccc(C3CCCC3)cc2)ccc1OCCCOc1ccc(C2SC(=O)NC2=O)cc1	IC50	'>'	50000.0	nM				UO_0000065					False	CHEMBL760265	In vitro binding affinity against human PPAR delta (peroxisome proliferator-activated delta receptor)	B	BAO_0000357	single protein format	None	None	None	None	None	CHEMBL3979	Peroxisome proliferator-activated receptor delta	Homo sapiens	SINGLE PROTEIN	CHEMBL1136397	1	Scientific Literature	Bioorg. Med. Chem. Lett.	2003	None
CHEMBL119791		0	417.51	0	4.95	75	CCC(Cc1ccc(OC)c(C(=O)NCc2ccc(-c3ccccc3)cc2)c1)C(=O)O	IA						Not Active						False	CHEMBL759397	Agonist activity on Gal4 chimeric human Peroxisome proliferator activated receptor delta expressed in CHO-K1 cells	F	BAO_0000219	cell-based format	None	None	None	CHO-K1	None	CHEMBL3979	Peroxisome proliferator-activated receptor delta	Homo sapiens	SINGLE PROTEIN	CHEMBL1145047	1	Scientific Literature	J. Med. Chem.	2003	CHEMBL3307512
CHEMBL118816		0	384.43	0	2.23	21	NC(=O)C(Cc1ccc(OCCOc2ccc3c(c2)NCCC3)cc1)C(=O)O	Max response	'='	83.0	%				UO_0000187					False	CHEMBL882294	In vitro transcription activation on human peroxisome proliferator activated receptor-delta (PPAR delta)	B	BAO_0000357	single protein format	None	None	None	None	None	CHEMBL3979	Peroxisome proliferator-activated receptor delta	Homo sapiens	SINGLE PROTEIN	CHEMBL1147472	1	Scientific Literature	Bioorg. Med. Chem. Lett.	2004	None
CHEMBL118417		0	335.33	1	5.93	3	CCCCCCCCCCCCCCC(Br)C(=O)O	EC50	'='	3720.0	nM	5.43			UO_0000065	16.19	0.39	-0.50	14.56	False	CHEMBL760295	In vitro transcription activation on human peroxisome proliferator activated receptor-delta (PPAR delta)	B	BAO_0000357	single protein format	None	None	None	None	None	CHEMBL3979	Peroxisome proliferator-activated receptor delta	Homo sapiens	SINGLE PROTEIN	CHEMBL1147472	1	Scientific Literature	Bioorg. Med. Chem. Lett.	2004	None
CHEMBL117796		0	413.47	0	3.01	18	COC(=O)C(Cc1ccc(OCCOc2ccc3c(c2)NCCC3)cc1)C(=O)OC	Max response	'='	67.0	%				UO_0000187					False	CHEMBL882294	In vitro transcription activation on human peroxisome proliferator activated receptor-delta (PPAR delta)	B	BAO_0000357	single protein format	None	None	None	None	None	CHEMBL3979	Peroxisome proliferator-activated receptor delta	Homo sapiens	SINGLE PROTEIN	CHEMBL1147472	1	Scientific Literature	Bioorg. Med. Chem. Lett.	2004	None
CHEMBL2336644		0	538.53	2	6.91	9	Cc1ccc(CNCCCN(Cc2ccc(C(=O)O)cc2)Cc2cc(C(F)(F)F)cc(C(F)(F)F)c2)cc1	Activity						Active						False	CHEMBL2342894	Transactivation of PPARdelta (unknown origin) expressed in HEK293 cells co-transfected with PDK4-PPRE by luciferase reporter gene assay	B	BAO_0000219	cell-based format	Homo sapiens	None	None	HEK293	None	CHEMBL3979	Peroxisome proliferator-activated receptor delta	Homo sapiens	SINGLE PROTEIN	CHEMBL2331444	1	Scientific Literature	Bioorg. Med. Chem. Lett.	2013	CHEMBL3307715
CHEMBL2337128		0	509.51	2	5.69	MRL-24	COc1ccc(C(=O)n2c(C)c(Cc3cccc(O[C@@H](C)C(=O)O)c3)c3cc(OC(F)F)ccc32)cc1	Kd						Not Determined						False	CHEMBL2341921	Binding affinity to human PPARdelta (unknown origin) by competitive TR-FRET assay	B	BAO_0000357	single protein format	Homo sapiens	None	None	None	None	CHEMBL3979	Peroxisome proliferator-activated receptor delta	Homo sapiens	SINGLE PROTEIN	CHEMBL2331183	1	Scientific Literature	J. Med. Chem.	2013	None
CHEMBL2337126		0	306.40	0	4.34	amorfrutin 2	CCCCCc1cc(OC)c(CC=C(C)C)c(O)c1C(=O)O	Kd	'='	17000.0	nM	4.77			UO_0000065	15.57	0.30	0.43	7.14	False	CHEMBL2341921	Binding affinity to human PPARdelta (unknown origin) by competitive TR-FRET assay	B	BAO_0000357	single protein format	Homo sapiens	None	None	None	None	CHEMBL3979	Peroxisome proliferator-activated receptor delta	Homo sapiens	SINGLE PROTEIN	CHEMBL2331183	1	Scientific Literature	J. Med. Chem.	2013	None
CHEMBL148856		0	437.54	0	3.84	13	CCCn1c(CCc2ccc(OC(C)(C)C(=O)O)cc2)nn(Cc2ccc(C)cc2)c1=O	Activity						No data						False	CHEMBL759304	Cotransfection activity of compound against human Peroxisome proliferator activated receptor delta was determined; Not determined	F	BAO_0000019	assay format	Homo sapiens	None	None	None	None	CHEMBL3979	Peroxisome proliferator-activated receptor delta	Homo sapiens	SINGLE PROTEIN	CHEMBL1145902	1	Scientific Literature	J. Med. Chem.	2003	None
CHEMBL359053		0	495.62	0	4.71	12	CCCCCCn1c(CCc2ccc(OC(C)(C)C(=O)O)cc2)nn(Cc2cccc(OC)c2)c1=O	Inhibition						No data						False	CHEMBL759305	Inhibitory activity of compound against the binding of human Peroxisome proliferator activated receptor delta was determined; Not determined	B	BAO_0000357	single protein format	Homo sapiens	None	None	None	None	CHEMBL3979	Peroxisome proliferator-activated receptor delta	Homo sapiens	SINGLE PROTEIN	CHEMBL1145902	1	Scientific Literature	J. Med. Chem.	2003	None
CHEMBL522619		0	504.49	1	4.40	7	O=C(Nc1ccc(C(F)(F)F)cc1C(=O)O)c1cccc(S(=O)(=O)N2CCc3ccccc3C2)c1	EC50	'='	158.49	nM	6.80			UO_0000065					False	CHEMBL1001155	Agonist activity at human PPARdelta by Gal4 chimera cell-based reporter assay	F	BAO_0000219	cell-based format	Homo sapiens	None	None	None	None	CHEMBL3979	Peroxisome proliferator-activated receptor delta	Homo sapiens	SINGLE PROTEIN	CHEMBL1141686	1	Scientific Literature	Bioorg. Med. Chem. Lett.	2008	None
CHEMBL484266		0	515.39	1	4.15	5	O=C(Nc1ccc(Br)cc1C(=O)O)c1cccc(S(=O)(=O)N2CCc3ccccc3C2)c1	Activity	'='	48.0	%				UO_0000187					False	CHEMBL1001156	Agonist activity at human PPARdelta by Gal4 chimera cell-based reporter assay relative to GW-501516	F	BAO_0000219	cell-based format	Homo sapiens	None	None	None	None	CHEMBL3979	Peroxisome proliferator-activated receptor delta	Homo sapiens	SINGLE PROTEIN	CHEMBL1141686	1	Scientific Literature	Bioorg. Med. Chem. Lett.	2008	None
CHEMBL299958		0	495.57	1	6.44	15	CCCc1cc(Oc2ccccc2)ccc1OCCCOc1ccc(C2SC(=O)NC2=O)cc1F	EC50	'>'	3000.0	nM				UO_0000065					False	CHEMBL760264	In vitro agonist activity tested for transactivation in human PPAR delta-GAL4 chimeric COS-1 cells	F	BAO_0000219	cell-based format	None	None	None	COS-1	None	CHEMBL3979	Peroxisome proliferator-activated receptor delta	Homo sapiens	SINGLE PROTEIN	CHEMBL1136397	1	Scientific Literature	Bioorg. Med. Chem. Lett.	2003	CHEMBL3308351
CHEMBL501439		0	556.60	2	7.18	20	CC#CCOc1cc(COc2ccc(C(F)(F)F)cc2)ccc1Sc1ccc(OCC(=O)O)c2c1CCCC2	Ki	'='	6.0	nM	8.22			UO_0000065	14.77	0.29	1.04	12.65	False	CHEMBL1004951	Displacement of [3H]GW2433 from human PPARdelta receptor by scintillation proximity assay	B	BAO_0000357	single protein format	Homo sapiens	None	None	None	None	CHEMBL3979	Peroxisome proliferator-activated receptor delta	Homo sapiens	SINGLE PROTEIN	CHEMBL1136970	1	Scientific Literature	Bioorg. Med. Chem. Lett.	2009	None
CHEMBL501440		0	570.63	2	7.57	21	CCC#CCOc1cc(COc2ccc(C(F)(F)F)cc2)ccc1Sc1ccc(OCC(=O)O)c2c1CCCC2	EC50	'='	44.0	nM	7.36			UO_0000065	12.89	0.25	-0.21	11.32	False	CHEMBL1004955	Agonist activity at human PPARdelta ligand binding domain expressed in african green monkey CV1 cells co-transfected with Gal4-DBD by transactivation assay	B	BAO_0000219	cell-based format	Homo sapiens	None	None	CV-1	None	CHEMBL3979	Peroxisome proliferator-activated receptor delta	Homo sapiens	SINGLE PROTEIN	CHEMBL1136970	1	Scientific Literature	Bioorg. Med. Chem. Lett.	2009	CHEMBL3308033
CHEMBL508733		0	619.66	2	7.60	28	O=C(O)COc1ccc(Sc2ccc(COc3ccc(C(F)(F)F)cc3)cc2OCC#Cc2cccnc2)c2c1CCCC2	EC50	'='	680.0	nM	6.17			UO_0000065	9.95	0.19	-1.43	7.92	False	CHEMBL1004955	Agonist activity at human PPARdelta ligand binding domain expressed in african green monkey CV1 cells co-transfected with Gal4-DBD by transactivation assay	B	BAO_0000219	cell-based format	Homo sapiens	None	None	CV-1	None	CHEMBL3979	Peroxisome proliferator-activated receptor delta	Homo sapiens	SINGLE PROTEIN	CHEMBL1136970	1	Scientific Literature	Bioorg. Med. Chem. Lett.	2009	CHEMBL3308033
CHEMBL499038		0	570.63	2	7.57	29	CCC#CCOc1cc(COc2cccc(C(F)(F)F)c2)ccc1Sc1ccc(OCC(=O)O)c2c1CCCC2	EC50	'='	420.0	nM	6.38			UO_0000065	11.17	0.22	-1.19	9.81	False	CHEMBL1004955	Agonist activity at human PPARdelta ligand binding domain expressed in african green monkey CV1 cells co-transfected with Gal4-DBD by transactivation assay	B	BAO_0000219	cell-based format	Homo sapiens	None	None	CV-1	None	CHEMBL3979	Peroxisome proliferator-activated receptor delta	Homo sapiens	SINGLE PROTEIN	CHEMBL1136970	1	Scientific Literature	Bioorg. Med. Chem. Lett.	2009	CHEMBL3308033
CHEMBL501979		0	569.60	2	7.49	15	Cc1c(OCC(=O)O)ccc(Sc2ccc(COc3ccc(C(F)(F)F)cc3)cc2OCc2ccncc2)c1C	EC50	'='	4100.0	nM	5.39			UO_0000065	9.46	0.18	-2.10	6.92	False	CHEMBL1004955	Agonist activity at human PPARdelta ligand binding domain expressed in african green monkey CV1 cells co-transfected with Gal4-DBD by transactivation assay	B	BAO_0000219	cell-based format	Homo sapiens	None	None	CV-1	None	CHEMBL3979	Peroxisome proliferator-activated receptor delta	Homo sapiens	SINGLE PROTEIN	CHEMBL1136970	1	Scientific Literature	Bioorg. Med. Chem. Lett.	2009	CHEMBL3308033
CHEMBL38508		0	471.50	1	6.34	7l GW-0742	Cc1cc(SCc2sc(-c3ccc(C(F)(F)F)c(F)c3)nc2C)ccc1OCC(=O)O	IC50	'='	1.0	nM	9.00			UO_0000065	19.09	0.40	2.66	15.15	False	CHEMBL759401	Binding affinity for human PPAR delta receptor	B	BAO_0000357	single protein format	Homo sapiens	None	None	None	None	CHEMBL3979	Peroxisome proliferator-activated receptor delta	Homo sapiens	SINGLE PROTEIN	CHEMBL1136424	1	Scientific Literature	Bioorg. Med. Chem. Lett.	2003	None
CHEMBL2159605	PLANTAGINEOSIDE A	0	654.66	3	-1.63	1, plantagineoside A	O=C(CCCCc1ccc(O[C@@H]2O[C@H](CO)[C@@H](O)[C@H](O)[C@H]2O)c(O)c1)CCc1ccc(O[C@@H]2O[C@H](CO)[C@@H](O)[C@H](O)[C@H]2O)c(O)c1	Activity						Dose-dependent effect						False	CHEMBL2162787	Transactivation of GAL4-fused PPARbeta (delta) ligand binding domain transfected in human HepG2 cells after 20 hrs by luciferase reporter gene assay	B	BAO_0000219	cell-based format	Homo sapiens	None	None	HepG2	None	CHEMBL3979	Peroxisome proliferator-activated receptor delta	Homo sapiens	SINGLE PROTEIN	CHEMBL2157928	1	Scientific Literature	Bioorg. Med. Chem. Lett.	2012	CHEMBL3307718
CHEMBL2159605	PLANTAGINEOSIDE A	0	654.66	3	-1.63	1, plantagineoside A	O=C(CCCCc1ccc(O[C@@H]2O[C@H](CO)[C@@H](O)[C@H](O)[C@H]2O)c(O)c1)CCc1ccc(O[C@@H]2O[C@H](CO)[C@@H](O)[C@H](O)[C@H]2O)c(O)c1	EC50	'='	11000.0	nM	4.96			UO_0000065	7.57	0.15	6.59	1.93	False	CHEMBL2162787	Transactivation of GAL4-fused PPARbeta (delta) ligand binding domain transfected in human HepG2 cells after 20 hrs by luciferase reporter gene assay	B	BAO_0000219	cell-based format	Homo sapiens	None	None	HepG2	None	CHEMBL3979	Peroxisome proliferator-activated receptor delta	Homo sapiens	SINGLE PROTEIN	CHEMBL2157928	1	Scientific Literature	Bioorg. Med. Chem. Lett.	2012	CHEMBL3307718
CHEMBL563351		0	450.60	1	6.94	19	CCCCC(Sc1ccc(OCCCOc2ccc(-c3ccccc3)cc2)cc1)C(=O)O	Activity						Not Active						False	CHEMBL1056707	Agonist activity at human PPARbeta expressed in african green monkey COS7 cells at 10 uM by Gal4 transactivation assay	F	BAO_0000219	cell-based format	Homo sapiens	None	None	COS-7	None	CHEMBL3979	Peroxisome proliferator-activated receptor delta	Homo sapiens	SINGLE PROTEIN	CHEMBL1154014	1	Scientific Literature	Bioorg. Med. Chem. Lett.	2009	CHEMBL3307648
CHEMBL270836		0	393.44	0	4.17	21a	Cc1oc(-c2ccccc2)nc1Cc1cccc([C@H]2CO[C@@](C)(C(=O)O)OC2)c1	Activity	'='	7.0	%				UO_0000187					False	CHEMBL950107	Agonist activity at human PPARdelta expressed in monkey CV1 cells at 10 uM by transactivation assay	F	BAO_0000219	cell-based format	Homo sapiens	None	None	CV-1	None	CHEMBL3979	Peroxisome proliferator-activated receptor delta	Homo sapiens	SINGLE PROTEIN	CHEMBL1142377	1	Scientific Literature	Bioorg. Med. Chem. Lett.	2008	CHEMBL3308033
CHEMBL401616		0	359.42	0	3.83	4b	Cc1oc(-c2ccccc2)nc1CCCC[C@H]1CO[C@@](C)(C(=O)O)OC1	Activity	'='	0.0	%				UO_0000187					False	CHEMBL950107	Agonist activity at human PPARdelta expressed in monkey CV1 cells at 10 uM by transactivation assay	F	BAO_0000219	cell-based format	Homo sapiens	None	None	CV-1	None	CHEMBL3979	Peroxisome proliferator-activated receptor delta	Homo sapiens	SINGLE PROTEIN	CHEMBL1142377	1	Scientific Literature	Bioorg. Med. Chem. Lett.	2008	CHEMBL3308033
CHEMBL376537		0	354.45	0	4.66	17j	Cc1ccc(OCCCOc2ccc3c(c2)CC[C@H]3CC(=O)O)cc1C	EC50	'='	67.0	nM	7.17			UO_0000065					False	CHEMBL920310	Agonist activity at human PPAR delta by FRET assay	F	BAO_0000019	assay format	Homo sapiens	None	None	None	None	CHEMBL3979	Peroxisome proliferator-activated receptor delta	Homo sapiens	SINGLE PROTEIN	CHEMBL1142242	1	Scientific Literature	J. Med. Chem.	2007	None
CHEMBL148856		0	437.54	0	3.84	13	CCCn1c(CCc2ccc(OC(C)(C)C(=O)O)cc2)nn(Cc2ccc(C)cc2)c1=O	Inhibition						No data						False	CHEMBL759305	Inhibitory activity of compound against the binding of human Peroxisome proliferator activated receptor delta was determined; Not determined	B	BAO_0000357	single protein format	Homo sapiens	None	None	None	None	CHEMBL3979	Peroxisome proliferator-activated receptor delta	Homo sapiens	SINGLE PROTEIN	CHEMBL1145902	1	Scientific Literature	J. Med. Chem.	2003	None
CHEMBL516511		0	493.60	1	5.05	20	CCn1nc(C(=O)NCc2ccc(OC(C)(C)C(=O)O)c(OC)c2)cc1-c1ccc(C(C)(C)C)cc1	EC50	'>'	25000.0	nM				UO_0000065					False	CHEMBL959040	Agonist activity at human PPARdelta receptor by cell based transient transfection assay	F	BAO_0000219	cell-based format	Homo sapiens	None	None	None	None	CHEMBL3979	Peroxisome proliferator-activated receptor delta	Homo sapiens	SINGLE PROTEIN	CHEMBL1152145	1	Scientific Literature	Bioorg. Med. Chem. Lett.	2008	None
CHEMBL2178588		0	266.38	0	3.53	11	CCC1=C[C@@](CC)(C/C(=C\[C@@H](O)CC)CC)OC1=O	Activity						Not Active						False	CHEMBL2187603	Transactivation of GAL4-fused PPARbeta ligand binding domain transfected in human HepG2 cells at 10 uM after 18 hrs by luciferase reporter gene assay	B	BAO_0000219	cell-based format	Homo sapiens	None	None	HepG2	None	CHEMBL3979	Peroxisome proliferator-activated receptor delta	Homo sapiens	SINGLE PROTEIN	CHEMBL2176931	1	Scientific Literature	J. Med. Chem.	2012	CHEMBL3307718
CHEMBL220508		0	351.40	0	3.91	17g	N#Cc1ccc(OCCCOc2ccc3c(c2)CC[C@H]3CC(=O)O)cc1	EC50	'='	7.3	nM	8.14			UO_0000065					False	CHEMBL920310	Agonist activity at human PPAR delta by FRET assay	F	BAO_0000019	assay format	Homo sapiens	None	None	None	None	CHEMBL3979	Peroxisome proliferator-activated receptor delta	Homo sapiens	SINGLE PROTEIN	CHEMBL1142242	1	Scientific Literature	J. Med. Chem.	2007	None
CHEMBL373605		0	410.39	0	4.94	17d	O=C(O)C[C@@H]1CCc2cc(OCCCOc3ccc(OC(F)(F)F)cc3)ccc21	EC50	'='	13.0	nM	7.89			UO_0000065					False	CHEMBL920310	Agonist activity at human PPAR delta by FRET assay	F	BAO_0000019	assay format	Homo sapiens	None	None	None	None	CHEMBL3979	Peroxisome proliferator-activated receptor delta	Homo sapiens	SINGLE PROTEIN	CHEMBL1142242	1	Scientific Literature	J. Med. Chem.	2007	None
CHEMBL601222		0	530.67	2	8.14	16a	CCCc1cc2cc(NC(=O)C(CC)c3ccccc3)ccc2n1Cc1ccc(-c2ccccc2C(=O)O)cc1	IC50	'>'	10000.0	nM				UO_0000065					False	CHEMBL1069605	Displacement of radiolabeled GW-2433 from human PPARdelta ligand binding domain expressed in Escherichia coli	B	BAO_0000019	assay format	Homo sapiens	None	None	None	None	CHEMBL3979	Peroxisome proliferator-activated receptor delta	Homo sapiens	SINGLE PROTEIN	CHEMBL1156860	1	Scientific Literature	Bioorg. Med. Chem. Lett.	2010	None
CHEMBL606422		0	548.71	2	7.97	7e	CCC(NC(=O)c1ccc2c(c1)c(SC)c(C)n2Cc1ccc(-c2ccccc2C(=O)O)cc1)c1ccccc1	IC50	'>'	10000.0	nM				UO_0000065					False	CHEMBL1069605	Displacement of radiolabeled GW-2433 from human PPARdelta ligand binding domain expressed in Escherichia coli	B	BAO_0000019	assay format	Homo sapiens	None	None	None	None	CHEMBL3979	Peroxisome proliferator-activated receptor delta	Homo sapiens	SINGLE PROTEIN	CHEMBL1156860	1	Scientific Literature	Bioorg. Med. Chem. Lett.	2010	None
CHEMBL606425		0	502.61	2	7.24	6a	CCC(NC(=O)c1ccc2cc(C)n(Cc3ccc(-c4ccccc4C(=O)O)cc3)c2c1)c1ccccc1	IC50	'>'	10000.0	nM				UO_0000065					False	CHEMBL1069605	Displacement of radiolabeled GW-2433 from human PPARdelta ligand binding domain expressed in Escherichia coli	B	BAO_0000019	assay format	Homo sapiens	None	None	None	None	CHEMBL3979	Peroxisome proliferator-activated receptor delta	Homo sapiens	SINGLE PROTEIN	CHEMBL1156860	1	Scientific Literature	Bioorg. Med. Chem. Lett.	2010	None
CHEMBL602670		0	516.64	2	7.03	7d	Cc1c(C)n(Cc2ccc(-c3ccccc3C(=O)O)cc2)c2ccc(C(=O)NCCCc3ccccc3)cc12	EC50	'>'	10000.0	nM				UO_0000065					False	CHEMBL1068980	Agonist activity at human PPARdelta expressed in african green monkey CV1 cells by Gal4 transactivation assay	F	BAO_0000219	cell-based format	Homo sapiens	None	None	CV-1	None	CHEMBL3979	Peroxisome proliferator-activated receptor delta	Homo sapiens	SINGLE PROTEIN	CHEMBL1156860	1	Scientific Literature	Bioorg. Med. Chem. Lett.	2010	CHEMBL3308033
CHEMBL601861		0	516.64	2	7.80	10	CCC(C(=O)Nc1ccc2c(c1)c(C)c(C)n2Cc1ccc(-c2ccccc2C(=O)O)cc1)c1ccccc1	EC50						Not Determined						False	CHEMBL1068980	Agonist activity at human PPARdelta expressed in african green monkey CV1 cells by Gal4 transactivation assay	F	BAO_0000219	cell-based format	Homo sapiens	None	None	CV-1	None	CHEMBL3979	Peroxisome proliferator-activated receptor delta	Homo sapiens	SINGLE PROTEIN	CHEMBL1156860	1	Scientific Literature	Bioorg. Med. Chem. Lett.	2010	CHEMBL3308033
CHEMBL202631		0	568.63	2	8.20	42	CC[C@@](C)(Cc1ccc(OCCCOc2ccc3c(c2)OC(C)(C)C=C3c2cccc(C(F)(F)F)c2)cc1)C(=O)O	EC50						Not Determined						False	CHEMBL867231	Transactivation by human PPAR delta in COS1 cells	F	BAO_0000219	cell-based format	Homo sapiens	None	None	COS-1	None	CHEMBL3979	Peroxisome proliferator-activated receptor delta	Homo sapiens	SINGLE PROTEIN	CHEMBL1139027	1	Scientific Literature	Bioorg. Med. Chem. Lett.	2006	CHEMBL3308351
CHEMBL206285		0	423.51	1	5.14	38	CC[C@@](C)(Cc1ccc(OCCCOc2ccc3c(C)cc(O)nc3c2)cc1)C(=O)O	EC50						Not Determined						False	CHEMBL867231	Transactivation by human PPAR delta in COS1 cells	F	BAO_0000219	cell-based format	Homo sapiens	None	None	COS-1	None	CHEMBL3979	Peroxisome proliferator-activated receptor delta	Homo sapiens	SINGLE PROTEIN	CHEMBL1139027	1	Scientific Literature	Bioorg. Med. Chem. Lett.	2006	CHEMBL3308351
CHEMBL203338		0	500.99	2	7.55	22	CCC(CC)(Cc1ccc(OCCCOc2ccc(Oc3ccc(F)cc3)cc2Cl)cc1)C(=O)O	EC50						Not Determined						False	CHEMBL867231	Transactivation by human PPAR delta in COS1 cells	F	BAO_0000219	cell-based format	Homo sapiens	None	None	COS-1	None	CHEMBL3979	Peroxisome proliferator-activated receptor delta	Homo sapiens	SINGLE PROTEIN	CHEMBL1139027	1	Scientific Literature	Bioorg. Med. Chem. Lett.	2006	CHEMBL3308351
CHEMBL241298		0	423.51	1	5.47	16	CCc1ccc(O[C@H](C)CCOc2ccc(CCC(=O)O)c(C)c2)c(-c2cocn2)c1	EC50	'='	274.0	nM	6.56			UO_0000065					False	CHEMBL885570	Agonist activity at human Gal4-PPARdelta expressed in CV1 cells by transactivation assay	F	BAO_0000219	cell-based format	Homo sapiens	None	None	CV-1	None	CHEMBL3979	Peroxisome proliferator-activated receptor delta	Homo sapiens	SINGLE PROTEIN	CHEMBL1139045	1	Scientific Literature	Bioorg. Med. Chem. Lett.	2007	CHEMBL3308033
CHEMBL393926		0	432.56	1	6.48	7	CCc1ccc(O[C@H](C)CCOc2ccc(CCC(=O)O)c(C)c2)c(-c2ccccc2)c1	EC50	'='	6.0	nM	8.22			UO_0000065					False	CHEMBL885570	Agonist activity at human Gal4-PPARdelta expressed in CV1 cells by transactivation assay	F	BAO_0000219	cell-based format	Homo sapiens	None	None	CV-1	None	CHEMBL3979	Peroxisome proliferator-activated receptor delta	Homo sapiens	SINGLE PROTEIN	CHEMBL1139045	1	Scientific Literature	Bioorg. Med. Chem. Lett.	2007	CHEMBL3308033
CHEMBL446893		0	350.41	0	3.71	NNC61-4655	CCO[C@@H](Cc1ccc(OC/C=C/C#Cc2ccccc2)cc1)C(=O)O	EC50	'='	6400.0	nM	5.19			UO_0000065					False	CHEMBL887280	Agonist activity at human PPARdelta by transactivation assay	F	BAO_0000019	assay format	Homo sapiens	None	None	None	None	CHEMBL3979	Peroxisome proliferator-activated receptor delta	Homo sapiens	SINGLE PROTEIN	CHEMBL1140646	1	Scientific Literature	Bioorg. Med. Chem. Lett.	2007	None
CHEMBL202739		0	487.08	1	7.92	33	CC[C@@](C)(Cc1ccc(OCCCOc2ccc(C3CCC(C)(C)CC3)cc2Cl)cc1)C(=O)O	EC50						Not Determined						False	CHEMBL867231	Transactivation by human PPAR delta in COS1 cells	F	BAO_0000219	cell-based format	Homo sapiens	None	None	COS-1	None	CHEMBL3979	Peroxisome proliferator-activated receptor delta	Homo sapiens	SINGLE PROTEIN	CHEMBL1139027	1	Scientific Literature	Bioorg. Med. Chem. Lett.	2006	CHEMBL3308351
CHEMBL407201		0	423.41	1	5.42	16	Cc1cc(SCc2cc(-c3ccc(C(F)(F)F)cc3)no2)ccc1OCC(=O)O	EC50	'='	20.0	nM	7.70			UO_0000065					False	CHEMBL938398	Agonist activity at human PPARdelta-Gal4 in HEK293 cells by luciferase reporter assay	F	BAO_0000219	cell-based format	Homo sapiens	None	None	HEK293	None	CHEMBL3979	Peroxisome proliferator-activated receptor delta	Homo sapiens	SINGLE PROTEIN	CHEMBL1143875	1	Scientific Literature	Bioorg. Med. Chem.	2008	CHEMBL3307715
CHEMBL178659		0	501.06	2	7.43	36	CC[C@]1(C(=O)O)CCc2ccc(OCCCOc3ccc(C4CCC(C)(C)CC4)cc3Cl)cc2O1	IC50	'>'	50000.0	nM				UO_0000065					False	CHEMBL828474	In vitro binding affinity against human PPARdelta	B	BAO_0000357	single protein format	Homo sapiens	None	None	None	None	CHEMBL3979	Peroxisome proliferator-activated receptor delta	Homo sapiens	SINGLE PROTEIN	CHEMBL1140266	1	Scientific Literature	Bioorg. Med. Chem. Lett.	2005	None
CHEMBL2064742		0	417.22	0	3.52	2, MDG 559	O=C(Nn1cc([N+](=O)[O-])cn1)c1cccc(COc2ccc(Br)cc2)c1	EC50	'='	21000.0	nM	4.68			UO_0000065	11.21	0.25	1.16	4.71	False	CHEMBL2067036	Displacement of pan-PPAR fluormone from PPARdelta LBD by TR-FRET based LanthaScreen assay	B	BAO_0000357	single protein format	Homo sapiens	None	None	None	None	CHEMBL3979	Peroxisome proliferator-activated receptor delta	Homo sapiens	SINGLE PROTEIN	CHEMBL2062388	1	Scientific Literature	J. Med. Chem.	2012	None
CHEMBL112790		0	468.93	1	6.15	47 (S)	C[C@@]1(C(=O)O)CCc2ccc(OCCCOc3ccc(Oc4ccccc4)cc3Cl)cc2O1	IC50	'>'	15000.0	nM				UO_0000065					False	CHEMBL760850	In vitro binding affinity for human Peroxisome proliferator activated receptor gamma using scintillation proximity assay (SPA)	B	BAO_0000357	single protein format	Homo sapiens	None	None	None	None	CHEMBL3979	Peroxisome proliferator-activated receptor delta	Homo sapiens	SINGLE PROTEIN	CHEMBL1149176	1	Scientific Literature	J. Med. Chem.	2004	None
CHEMBL106666	GW7845	0	500.55	2	5.17	GW-7845	COC(=O)c1ccccc1N[C@@H](Cc1ccc(OCCc2nc(-c3ccccc3)oc2C)cc1)C(=O)O	Ki	'='	1200.0	nM	5.92			UO_0000065	11.83	0.22	0.75	5.34	False	CHEMBL759300	Binding affinity to bind to human Peroxisome proliferator activated receptor delta using scintillation proximity assay	B	BAO_0000357	single protein format	None	None	None	None	None	CHEMBL3979	Peroxisome proliferator-activated receptor delta	Homo sapiens	SINGLE PROTEIN	CHEMBL1133869	1	Scientific Literature	Bioorg. Med. Chem. Lett.	2001	None
CHEMBL1081729		0	514.36	2	6.67	29ah	COc1ccc(-c2nc(COc3ccc(OCC(=O)O)c(C)c3)oc2-c2ccc(Cl)c(Cl)c2)cc1	Efficacy	'='	74.0	%				UO_0000187					False	CHEMBL1115672	Agonist activity at human PPARdelta ligand binding domain expressed in human 293T cells co-transfected with Gal4-DBD by luciferase transactivation assay relative to GW-501516	B	BAO_0000219	cell-based format	Homo sapiens	None	None	293T	None	CHEMBL3979	Peroxisome proliferator-activated receptor delta	Homo sapiens	SINGLE PROTEIN	CHEMBL1153748	1	Scientific Literature	J. Med. Chem.	2010	None
CHEMBL1081751		0	529.54	2	6.86	29d	COc1ccc(-c2nc(COc3ccc(OCC(=O)O)c(C)c3)sc2-c2ccccc2C(F)(F)F)cc1	EC50	'>'	10000.0	nM				UO_0000065					False	CHEMBL1114856	Agonist activity at human PPARdelta ligand binding domain expressed in human 293T cells co-transfected with Gal4-DBD by luciferase transactivation assay	B	BAO_0000219	cell-based format	Homo sapiens	None	None	293T	None	CHEMBL3979	Peroxisome proliferator-activated receptor delta	Homo sapiens	SINGLE PROTEIN	CHEMBL1153748	1	Scientific Literature	J. Med. Chem.	2010	None
CHEMBL1081380		0	499.51	1	6.71	40p	COc1ccc(-c2nc(COc3ccc(CC(=O)O)cc3)sc2-c2ccc(C(F)(F)F)cc2)cc1	Efficacy	'='	54.0	%				UO_0000187					False	CHEMBL1115672	Agonist activity at human PPARdelta ligand binding domain expressed in human 293T cells co-transfected with Gal4-DBD by luciferase transactivation assay relative to GW-501516	B	BAO_0000219	cell-based format	Homo sapiens	None	None	293T	None	CHEMBL3979	Peroxisome proliferator-activated receptor delta	Homo sapiens	SINGLE PROTEIN	CHEMBL1153748	1	Scientific Literature	J. Med. Chem.	2010	None
CHEMBL1082090		0	533.96	2	7.36	40r	COc1ccc(-c2nc(COc3ccc(CC(=O)O)cc3Cl)sc2-c2ccc(C(F)(F)F)cc2)cc1	Efficacy	'='	56.0	%				UO_0000187					False	CHEMBL1115672	Agonist activity at human PPARdelta ligand binding domain expressed in human 293T cells co-transfected with Gal4-DBD by luciferase transactivation assay relative to GW-501516	B	BAO_0000219	cell-based format	Homo sapiens	None	None	293T	None	CHEMBL3979	Peroxisome proliferator-activated receptor delta	Homo sapiens	SINGLE PROTEIN	CHEMBL1153748	1	Scientific Literature	J. Med. Chem.	2010	None
CHEMBL1075683		0	583.56	2	7.58	35ac	Cc1cc(OCc2nc(-c3ccc(OC4CCCC4)cc3)c(-c3ccc(OC(F)(F)F)cc3)o2)ccc1OCC(=O)O	Efficacy	'='	103.0	%				UO_0000187					False	CHEMBL1115674	Agonist activity at human PPARdelta ligand binding domain by FRET assay relative to GW-501516	B	BAO_0000357	single protein format	Homo sapiens	None	None	None	None	CHEMBL3979	Peroxisome proliferator-activated receptor delta	Homo sapiens	SINGLE PROTEIN	CHEMBL1153748	1	Scientific Literature	J. Med. Chem.	2010	None
CHEMBL1081546		0	557.59	2	7.63	41	Cc1cc(OCc2nc(-c3ccc(OC(C)C)cc3)c(-c3ccc(C(F)(F)F)cc3)s2)ccc1OCC(=O)O	Efficacy	'='	155.0	%				UO_0000187					False	CHEMBL1115674	Agonist activity at human PPARdelta ligand binding domain by FRET assay relative to GW-501516	B	BAO_0000357	single protein format	Homo sapiens	None	None	None	None	CHEMBL3979	Peroxisome proliferator-activated receptor delta	Homo sapiens	SINGLE PROTEIN	CHEMBL1153748	1	Scientific Literature	J. Med. Chem.	2010	None
CHEMBL1079752		0	492.53	1	6.42	46	Cc1cc(OCc2nc(-c3cccnc3)c(-c3ccc(-c4ccccc4)cc3)o2)ccc1OCC(=O)O	EC50	'='	8.0	nM	8.10			UO_0000065	16.44	0.30	1.68	8.55	False	CHEMBL1114856	Agonist activity at human PPARdelta ligand binding domain expressed in human 293T cells co-transfected with Gal4-DBD by luciferase transactivation assay	B	BAO_0000219	cell-based format	Homo sapiens	None	None	293T	None	CHEMBL3979	Peroxisome proliferator-activated receptor delta	Homo sapiens	SINGLE PROTEIN	CHEMBL1153748	1	Scientific Literature	J. Med. Chem.	2010	None
CHEMBL501439		0	556.60	2	7.18	20	CC#CCOc1cc(COc2ccc(C(F)(F)F)cc2)ccc1Sc1ccc(OCC(=O)O)c2c1CCCC2	Emax	'='	83.0	%				UO_0000187					False	CHEMBL1004956	Agonist activity at human PPARdelta ligand binding domain expressed in african green monkey CV1 cells co-transfected with Gal4-DBD by transactivation assay relative to GW-501516	B	BAO_0000219	cell-based format	Homo sapiens	None	None	CV-1	None	CHEMBL3979	Peroxisome proliferator-activated receptor delta	Homo sapiens	SINGLE PROTEIN	CHEMBL1136970	1	Scientific Literature	Bioorg. Med. Chem. Lett.	2009	CHEMBL3308033
CHEMBL501982		0	571.62	2	6.97	33	CCC#CCOc1cc(COc2ccc(C(F)(F)F)cn2)ccc1Sc1ccc(OCC(=O)O)c2c1CCCC2	Emax	'='	99.0	%				UO_0000187					False	CHEMBL1004956	Agonist activity at human PPARdelta ligand binding domain expressed in african green monkey CV1 cells co-transfected with Gal4-DBD by transactivation assay relative to GW-501516	B	BAO_0000219	cell-based format	Homo sapiens	None	None	CV-1	None	CHEMBL3979	Peroxisome proliferator-activated receptor delta	Homo sapiens	SINGLE PROTEIN	CHEMBL1136970	1	Scientific Literature	Bioorg. Med. Chem. Lett.	2009	CHEMBL3308033
CHEMBL2180631		0	407.51	0	4.00	6d	O=C(NCc1ccccc1Cn1cccc1C(=O)O)NC12C[C@H]3C[C@@H](C1)C[C@@H](C2)C3	Activity						Not Active						False	CHEMBL2182820	Transactivation of GAL4-fused human PPARdelta ligand binding domain transfected in african green monkey COS7 cells at 10 uM by luciferase reporter gene assay relative to L-165041	B	BAO_0000219	cell-based format	Homo sapiens	None	None	COS-7	None	CHEMBL3979	Peroxisome proliferator-activated receptor delta	Homo sapiens	SINGLE PROTEIN	CHEMBL2177035	1	Scientific Literature	J. Med. Chem.	2012	CHEMBL3307648
CHEMBL295416	PIRINIXIC ACID	0	323.81	0	3.67	WY-14643	Cc1cccc(Nc2cc(Cl)nc(SCC(=O)O)n2)c1C	EC50						Not Active						False	CHEMBL2214364	Agonist activity at human GAL4-fused PPARdelta ligand binding domain expressed in COS-1 cells after 20 hrs by luciferase reporter gene transactivation assay	B	BAO_0000219	cell-based format	Homo sapiens	None	None	COS-1	None	CHEMBL3979	Peroxisome proliferator-activated receptor delta	Homo sapiens	SINGLE PROTEIN	CHEMBL2202967	1	Scientific Literature	J. Med. Chem.	2012	CHEMBL3308351
CHEMBL2331785		0	514.82	2	5.69	5	CCNC(=O)c1cc(NS(=O)(=O)c2cc(C)c(Cl)cc2Cl)ccc1Oc1cncc(Cl)c1	Activity						Not Active						False	CHEMBL2344950	Agonist activity at human PPARdelta at < 10 uM	B	BAO_0000357	single protein format	Homo sapiens	None	None	None	None	CHEMBL3979	Peroxisome proliferator-activated receptor delta	Homo sapiens	SINGLE PROTEIN	CHEMBL2331151	1	Scientific Literature	Bioorg. Med. Chem.	2013	None
CHEMBL215812		0	550.84	2	5.78	21d	Cc1onc(-c2ccc(CC(=O)O)cc2Cl)c1C(=O)NCCOc1ccc(C(F)(F)F)cc1C(F)(F)F	EC50	'='	260.0	nM	6.58			UO_0000065					False	CHEMBL867359	Agonist activity at PPARdelta by transactivation assay	F	BAO_0000019	assay format	Homo sapiens	None	None	None	None	CHEMBL3979	Peroxisome proliferator-activated receptor delta	Homo sapiens	SINGLE PROTEIN	CHEMBL1145320	1	Scientific Literature	Bioorg. Med. Chem. Lett.	2006	None
CHEMBL380232		0	497.76	1	5.30	24a	CCc1onc(-c2ccc(CC(=O)O)cc2Cl)c1C(=O)NCCOc1ccc(Cl)cc1Cl	EC50	'='	110.0	nM	6.96			UO_0000065					False	CHEMBL867359	Agonist activity at PPARdelta by transactivation assay	F	BAO_0000019	assay format	Homo sapiens	None	None	None	None	CHEMBL3979	Peroxisome proliferator-activated receptor delta	Homo sapiens	SINGLE PROTEIN	CHEMBL1145320	1	Scientific Literature	Bioorg. Med. Chem. Lett.	2006	None
CHEMBL210057		0	559.83	2	6.75	25	CN(CCOc1ccc(Cl)cc1Cl)C(=O)c1c(-c2ccc(CC(=O)O)cc2Cl)noc1-c1ccccc1	EC50	'='	3670.0	nM	5.43			UO_0000065					False	CHEMBL867359	Agonist activity at PPARdelta by transactivation assay	F	BAO_0000019	assay format	Homo sapiens	None	None	None	None	CHEMBL3979	Peroxisome proliferator-activated receptor delta	Homo sapiens	SINGLE PROTEIN	CHEMBL1145320	1	Scientific Literature	Bioorg. Med. Chem. Lett.	2006	None
CHEMBL167430		0	482.37	1	5.67	3r	CCO[C@@H](Cc1ccc(OCCn2c3ccccc3c3cc(Br)ccc32)cc1)C(=O)O	Activity						No data						False	CHEMBL824646	In vitro transcriptional activation of hPPAR delta; ND means no data.	F	BAO_0000019	assay format	Homo sapiens	None	None	None	None	CHEMBL3979	Peroxisome proliferator-activated receptor delta	Homo sapiens	SINGLE PROTEIN	CHEMBL1135600	1	Scientific Literature	J. Med. Chem.	2002	None
CHEMBL479207		0	452.60	1	6.48	(R)-1	CCCCCCCN(CCc1ccc(O[C@](C)(CC)C(=O)O)cc1)c1nc2ccccc2o1	Activity						Not Active						False	CHEMBL942391	Activation of human PPARbeta ligand binding domain-mediated transcriptional activity in human HepG2/C3A cells with Gal4 reporter plasmid at 1 uM after 20 hrs by cotransfection assay	B	BAO_0000219	cell-based format	Homo sapiens	None	None	HepG2/C3A	None	CHEMBL3979	Peroxisome proliferator-activated receptor delta	Homo sapiens	SINGLE PROTEIN	CHEMBL1156456	1	Scientific Literature	J. Biol. Chem.	2007	None
CHEMBL460198		0	458.95	1	6.13	4p	Cc1cnc2c(Cl)cccc2c1-c1cccc(Oc2cccc(C(=O)N3CCOCC3)c2)c1	Activity						Not Active						False	CHEMBL1036718	Agonist activity at PPARdelta in transiently transfected cells by Gal4 transactivation assay	F	BAO_0000019	assay format	None	None	None	None	None	CHEMBL3979	Peroxisome proliferator-activated receptor delta	Homo sapiens	SINGLE PROTEIN	CHEMBL1152700	1	Scientific Literature	Bioorg. Med. Chem.	2009	None
CHEMBL118900		0	503.54	2	5.57	29	COc1ccc(CC(SCc2ccccc2)C(=O)O)cc1C(=O)NCc1ccc(C(F)(F)F)cc1	IA						Not Active						False	CHEMBL759397	Agonist activity on Gal4 chimeric human Peroxisome proliferator activated receptor delta expressed in CHO-K1 cells	F	BAO_0000219	cell-based format	None	None	None	CHO-K1	None	CHEMBL3979	Peroxisome proliferator-activated receptor delta	Homo sapiens	SINGLE PROTEIN	CHEMBL1145047	1	Scientific Literature	J. Med. Chem.	2003	CHEMBL3307512
CHEMBL396496		0	484.52	1	5.95	24	Cc1cc(SCc2nc(-c3ccc(OC(F)(F)F)cc3)ns2)ccc1OC(C)(C)C(=O)O	EC50	'='	3.0	nM	8.52			UO_0000065					True	CHEMBL894882	Agonist activity at PPARdelta expressed in HEK293 cells by measuring Gal4 luciferase reporter activity	F	BAO_0000219	cell-based format	None	None	None	HEK293	None	CHEMBL3979	Peroxisome proliferator-activated receptor delta	Homo sapiens	SINGLE PROTEIN	CHEMBL1148700	1	Scientific Literature	J. Med. Chem.	2007	CHEMBL3307715
CHEMBL550332		0	404.53	1	5.28	14	CCCCC(Sc1ccc(OCCCOc2cccc(OC)c2)cc1)C(=O)O	Activity						Not Active						False	CHEMBL1056707	Agonist activity at human PPARbeta expressed in african green monkey COS7 cells at 10 uM by Gal4 transactivation assay	F	BAO_0000219	cell-based format	Homo sapiens	None	None	COS-7	None	CHEMBL3979	Peroxisome proliferator-activated receptor delta	Homo sapiens	SINGLE PROTEIN	CHEMBL1154014	1	Scientific Literature	Bioorg. Med. Chem. Lett.	2009	CHEMBL3307648
CHEMBL563311		0	382.50	1	5.81	26	CCCC/C(=C\c1ccc(OCCCOc2cccc(C)c2C)cc1)C(=O)O	Activity						Not Active						False	CHEMBL1056707	Agonist activity at human PPARbeta expressed in african green monkey COS7 cells at 10 uM by Gal4 transactivation assay	F	BAO_0000219	cell-based format	Homo sapiens	None	None	COS-7	None	CHEMBL3979	Peroxisome proliferator-activated receptor delta	Homo sapiens	SINGLE PROTEIN	CHEMBL1154014	1	Scientific Literature	Bioorg. Med. Chem. Lett.	2009	CHEMBL3307648
CHEMBL562786		0	346.45	0	4.33	21	Cc1cccc(OCCCOc2ccc(SCC(=O)O)cc2)c1C	EC50	'='	1400.0	nM	5.85			UO_0000065					False	CHEMBL1056702	Agonist activity at human PPARbeta expressed in african green monkey COS7 cells by Gal4 transactivation assay	F	BAO_0000219	cell-based format	Homo sapiens	None	None	COS-7	None	CHEMBL3979	Peroxisome proliferator-activated receptor delta	Homo sapiens	SINGLE PROTEIN	CHEMBL1154014	1	Scientific Literature	Bioorg. Med. Chem. Lett.	2009	CHEMBL3307648
CHEMBL425945		0	506.52	2	7.70	17	Cc1ccc(-c2cc(COc3ccc(OCC(=O)O)c(C)c3)cc(-c3ccc(C(F)(F)F)cc3)c2)cc1	EC50	'='	70.0	nM	7.16			UO_0000065					False	CHEMBL853178	Effect on human PPARdelta transactivation in 293T cells	F	BAO_0000219	cell-based format	Homo sapiens	None	None	293T	None	CHEMBL3979	Peroxisome proliferator-activated receptor delta	Homo sapiens	SINGLE PROTEIN	CHEMBL1147714	1	Scientific Literature	Bioorg. Med. Chem. Lett.	2006	None
CHEMBL208203		0	594.46	2	6.96	20	Cc1cc(OCc2nc(-c3ccc(OC(F)(F)F)cc3)cc(-c3ccc(OC(F)(F)F)cc3)n2)ccc1OCC(=O)O	Efficacy	'='	89.0	%				UO_0000187					False	CHEMBL853179	Effect on human PPARdelta transactivation in 293T cells relative to GW-501516	F	BAO_0000219	cell-based format	Homo sapiens	None	None	293T	None	CHEMBL3979	Peroxisome proliferator-activated receptor delta	Homo sapiens	SINGLE PROTEIN	CHEMBL1147714	1	Scientific Literature	Bioorg. Med. Chem. Lett.	2006	None
CHEMBL377695		0	493.39	1	7.68	12	Cc1cc(OCc2cc(-c3ccc(Cl)cc3)cc(-c3ccc(Cl)cc3)c2)ccc1OCC(=O)O	Efficacy	'='	80.0	%				UO_0000187					False	CHEMBL853179	Effect on human PPARdelta transactivation in 293T cells relative to GW-501516	F	BAO_0000219	cell-based format	Homo sapiens	None	None	293T	None	CHEMBL3979	Peroxisome proliferator-activated receptor delta	Homo sapiens	SINGLE PROTEIN	CHEMBL1147714	1	Scientific Literature	Bioorg. Med. Chem. Lett.	2006	None
CHEMBL206895		0	564.91	2	8.92	8	O=C(O)Cc1ccc(OCc2cc(-c3ccc(C(F)(F)F)cc3)cc(-c3ccc(C(F)(F)F)cc3)c2)c(Cl)c1	Efficacy	'='	39.0	%				UO_0000187					False	CHEMBL853179	Effect on human PPARdelta transactivation in 293T cells relative to GW-501516	F	BAO_0000219	cell-based format	Homo sapiens	None	None	293T	None	CHEMBL3979	Peroxisome proliferator-activated receptor delta	Homo sapiens	SINGLE PROTEIN	CHEMBL1147714	1	Scientific Literature	Bioorg. Med. Chem. Lett.	2006	None
CHEMBL466952		0	403.48	0	3.87	13h	Cc1oc(C(C)(C)C)nc1COc1ccc(C[C@H]2CO[C@@](C)(C(=O)O)OC2)cc1	Activity						Not Active						False	CHEMBL979052	Agonist activity at PPARdelta expressed in human HepG2 cells at 10 uM assessed as induction of receptor transactivation by reporter gene assay relative to control	F	BAO_0000219	cell-based format	None	None	None	HepG2	None	CHEMBL3979	Peroxisome proliferator-activated receptor delta	Homo sapiens	SINGLE PROTEIN	CHEMBL1155870	1	Scientific Literature	Bioorg. Med. Chem.	2008	CHEMBL3307718
CHEMBL598156		0	427.23	0	3.61	13	O=C(NCCS(=O)(=O)c1ccc(C(F)(F)F)cn1)c1ccc(Cl)cc1Cl	IC50	'='	158.49	nM	6.80			UO_0000065	15.92	0.36	3.19	8.93	False	CHEMBL1072322	Inhibition of human PPARdelta receptor by ligand displacement assay	B	BAO_0000357	single protein format	Homo sapiens	None	None	None	None	CHEMBL3979	Peroxisome proliferator-activated receptor delta	Homo sapiens	SINGLE PROTEIN	CHEMBL1157541	1	Scientific Literature	J. Med. Chem.	2010	None
CHEMBL591347		0	438.57	1	5.84	9g	CCCCc1cccc(/C(C)=N/OCCCCO/N=C(/CCC(=O)O)c2ccccc2)c1	Activity						Not Active						False	CHEMBL1074810	Agonist activity at human full length PPARdelta expressed in human HepG2 cells co-transfected with PPRE3-TK-luc assessed as induction of beta-galactosidase activity at 1 uM by firefly luciferase assay	F	BAO_0000219	cell-based format	Homo sapiens	None	None	HepG2	None	CHEMBL3979	Peroxisome proliferator-activated receptor delta	Homo sapiens	SINGLE PROTEIN	CHEMBL1157734	1	Scientific Literature	Bioorg. Med. Chem. Lett.	2010	CHEMBL3307718
CHEMBL591534		0	450.46	1	5.51	9e	C/C(=N\OCCCCO/N=C(/CCC(=O)O)c1ccccc1)c1ccc(C(F)(F)F)cc1	Activity						Not Active						False	CHEMBL1074810	Agonist activity at human full length PPARdelta expressed in human HepG2 cells co-transfected with PPRE3-TK-luc assessed as induction of beta-galactosidase activity at 1 uM by firefly luciferase assay	F	BAO_0000219	cell-based format	Homo sapiens	None	None	HepG2	None	CHEMBL3979	Peroxisome proliferator-activated receptor delta	Homo sapiens	SINGLE PROTEIN	CHEMBL1157734	1	Scientific Literature	Bioorg. Med. Chem. Lett.	2010	CHEMBL3307718
CHEMBL223434		0	488.54	0	4.42	15	C#CCOC(=O)N1CCc2c(OCCc3nc(-c4ccccc4)oc3C)ccc(CCC(=O)O)c2C1	Efficacy	'='	65.0	%				UO_0000187					False	CHEMBL912535	Activity at human PPARdelta expressed in CV1 cells by cotransfection assay relative to control	B	BAO_0000219	cell-based format	Homo sapiens	None	None	CV-1	None	CHEMBL3979	Peroxisome proliferator-activated receptor delta	Homo sapiens	SINGLE PROTEIN	CHEMBL1146163	1	Scientific Literature	Bioorg. Med. Chem. Lett.	2006	CHEMBL3308033
CHEMBL1933841		0	521.99	2	5.04	30b	CCCCCS(=O)(=O)NC(=O)/C=C/c1cc(OC(C)C)nn1Cc1ccc(C(F)(F)F)cc1Cl	EC50	'>'	10000.0	nM				UO_0000065					False	CHEMBL1936609	Agonist activity at human PPARdelta expressed in COS-1 cells after 2 days by luciferase reporter gene transactivation assay	F	BAO_0000219	cell-based format	Homo sapiens	None	None	COS-1	None	CHEMBL3979	Peroxisome proliferator-activated receptor delta	Homo sapiens	SINGLE PROTEIN	CHEMBL1932914	1	Scientific Literature	Bioorg. Med. Chem.	2012	CHEMBL3308351
CHEMBL1933836		0	508.47	2	5.47	24d	CCCCCS(=O)(=O)NC(=O)CCc1cc(-c2ccccc2)nn1Cc1ccc(Cl)cc1Cl	EC50	'>'	10000.0	nM				UO_0000065					False	CHEMBL1936609	Agonist activity at human PPARdelta expressed in COS-1 cells after 2 days by luciferase reporter gene transactivation assay	F	BAO_0000219	cell-based format	Homo sapiens	None	None	COS-1	None	CHEMBL3979	Peroxisome proliferator-activated receptor delta	Homo sapiens	SINGLE PROTEIN	CHEMBL1932914	1	Scientific Literature	Bioorg. Med. Chem.	2012	CHEMBL3308351
CHEMBL1933824		0	504.48	1	4.98	3f	CCCCCCS(=O)(=O)NC(=O)CCc1cc(OC(C)C)nn1Cc1ccc(Cl)cc1Cl	EC50	'>'	10000.0	nM				UO_0000065					False	CHEMBL1936609	Agonist activity at human PPARdelta expressed in COS-1 cells after 2 days by luciferase reporter gene transactivation assay	F	BAO_0000219	cell-based format	Homo sapiens	None	None	COS-1	None	CHEMBL3979	Peroxisome proliferator-activated receptor delta	Homo sapiens	SINGLE PROTEIN	CHEMBL1932914	1	Scientific Literature	Bioorg. Med. Chem.	2012	CHEMBL3308351
CHEMBL467510		0	403.84	1	5.80	7i, GSK-345931A	CC(C)COc1ccc(Cl)cc1-c1ccccc1-c1cccc(C(=O)[O-])n1.[Na+]	EC50	'>'	10000.0	nM				UO_0000065					False	CHEMBL1009829	Activity at PPARdelta	B	BAO_0000357	single protein format	None	None	None	None	None	CHEMBL3979	Peroxisome proliferator-activated receptor delta	Homo sapiens	SINGLE PROTEIN	CHEMBL1154508	1	Scientific Literature	Bioorg. Med. Chem. Lett.	2009	None
CHEMBL202631		0	568.63	2	8.20	42	CC[C@@](C)(Cc1ccc(OCCCOc2ccc3c(c2)OC(C)(C)C=C3c2cccc(C(F)(F)F)c2)cc1)C(=O)O	IC50						Not Active						False	CHEMBL867228	Binding affinity to human PPAR delta	B	BAO_0000357	single protein format	Homo sapiens	None	None	None	None	CHEMBL3979	Peroxisome proliferator-activated receptor delta	Homo sapiens	SINGLE PROTEIN	CHEMBL1139027	1	Scientific Literature	Bioorg. Med. Chem. Lett.	2006	None
CHEMBL206285		0	423.51	1	5.14	38	CC[C@@](C)(Cc1ccc(OCCCOc2ccc3c(C)cc(O)nc3c2)cc1)C(=O)O	IC50						Not Active						False	CHEMBL867228	Binding affinity to human PPAR delta	B	BAO_0000357	single protein format	Homo sapiens	None	None	None	None	CHEMBL3979	Peroxisome proliferator-activated receptor delta	Homo sapiens	SINGLE PROTEIN	CHEMBL1139027	1	Scientific Literature	Bioorg. Med. Chem. Lett.	2006	None
CHEMBL203793		0	478.46	1	5.70	34	CC[C@@](C)(Cc1ccc(OCCCOc2ccc3c(C(F)(F)F)cc(=O)oc3c2)cc1)C(=O)O	IC50						Not Active						False	CHEMBL867228	Binding affinity to human PPAR delta	B	BAO_0000357	single protein format	Homo sapiens	None	None	None	None	CHEMBL3979	Peroxisome proliferator-activated receptor delta	Homo sapiens	SINGLE PROTEIN	CHEMBL1139027	1	Scientific Literature	Bioorg. Med. Chem. Lett.	2006	None
CHEMBL206794		0	474.91	1	6.36	11	CC(C)(Oc1ccc(OCCCOc2ccc(Oc3ccc(F)cc3)cc2Cl)cc1)C(=O)O	EC50	'>'	3000.0	nM				UO_0000065					False	CHEMBL867231	Transactivation by human PPAR delta in COS1 cells	F	BAO_0000219	cell-based format	Homo sapiens	None	None	COS-1	None	CHEMBL3979	Peroxisome proliferator-activated receptor delta	Homo sapiens	SINGLE PROTEIN	CHEMBL1139027	1	Scientific Literature	Bioorg. Med. Chem. Lett.	2006	CHEMBL3308351
CHEMBL382178		0	460.88	1	6.13	27	CC[C@@](C)(Cc1ccc(OCCCOc2ccc(OC(F)(F)F)cc2Cl)cc1)C(=O)O	IC50	'='	742.0	nM	6.13			UO_0000065	13.30	0.27	0.00	9.43	False	CHEMBL867228	Binding affinity to human PPAR delta	B	BAO_0000357	single protein format	Homo sapiens	None	None	None	None	CHEMBL3979	Peroxisome proliferator-activated receptor delta	Homo sapiens	SINGLE PROTEIN	CHEMBL1139027	1	Scientific Literature	Bioorg. Med. Chem. Lett.	2006	None
CHEMBL202785		0	520.98	2	7.53	20	O=C(O)C(Cc1ccc(OCCCOc2ccc(Oc3ccc(F)cc3)cc2Cl)cc1)c1ccccc1	IC50	'='	1340.0	nM	5.87			UO_0000065	11.27	0.22	-1.66	9.04	False	CHEMBL867228	Binding affinity to human PPAR delta	B	BAO_0000357	single protein format	Homo sapiens	None	None	None	None	CHEMBL3979	Peroxisome proliferator-activated receptor delta	Homo sapiens	SINGLE PROTEIN	CHEMBL1139027	1	Scientific Literature	Bioorg. Med. Chem. Lett.	2006	None
CHEMBL208755		0	561.48	2	7.80	27	Cc1cc(OCc2ccc(-c3ccc(C(F)(F)F)cc3)c(-c3ccc(C(F)(F)F)cc3)n2)ccc1OCC(=O)O	EC50	'>'	10000.0	nM				UO_0000065					False	CHEMBL853178	Effect on human PPARdelta transactivation in 293T cells	F	BAO_0000219	cell-based format	Homo sapiens	None	None	293T	None	CHEMBL3979	Peroxisome proliferator-activated receptor delta	Homo sapiens	SINGLE PROTEIN	CHEMBL1147714	1	Scientific Literature	Bioorg. Med. Chem. Lett.	2006	None
CHEMBL377093		0	562.47	2	7.20	21	Cc1cc(OCc2nc(-c3ccc(C(F)(F)F)cc3)cc(-c3ccc(C(F)(F)F)cc3)n2)ccc1OCC(=O)O	EC50	'='	40.0	nM	7.40			UO_0000065					False	CHEMBL853178	Effect on human PPARdelta transactivation in 293T cells	F	BAO_0000219	cell-based format	Homo sapiens	None	None	293T	None	CHEMBL3979	Peroxisome proliferator-activated receptor delta	Homo sapiens	SINGLE PROTEIN	CHEMBL1147714	1	Scientific Literature	Bioorg. Med. Chem. Lett.	2006	None
CHEMBL208203		0	594.46	2	6.96	20	Cc1cc(OCc2nc(-c3ccc(OC(F)(F)F)cc3)cc(-c3ccc(OC(F)(F)F)cc3)n2)ccc1OCC(=O)O	EC50	'='	90.0	nM	7.05			UO_0000065					False	CHEMBL853178	Effect on human PPARdelta transactivation in 293T cells	F	BAO_0000219	cell-based format	Homo sapiens	None	None	293T	None	CHEMBL3979	Peroxisome proliferator-activated receptor delta	Homo sapiens	SINGLE PROTEIN	CHEMBL1147714	1	Scientific Literature	Bioorg. Med. Chem. Lett.	2006	None
CHEMBL379123		0	410.47	1	6.06	2	O=C(O)COc1ccc(OCc2cc(-c3ccccc3)cc(-c3ccccc3)c2)cc1	Efficacy	'='	45.0	%				UO_0000187					False	CHEMBL853179	Effect on human PPARdelta transactivation in 293T cells relative to GW-501516	F	BAO_0000219	cell-based format	Homo sapiens	None	None	293T	None	CHEMBL3979	Peroxisome proliferator-activated receptor delta	Homo sapiens	SINGLE PROTEIN	CHEMBL1147714	1	Scientific Literature	Bioorg. Med. Chem. Lett.	2006	None
CHEMBL207887		0	560.49	2	8.41	14	Cc1cc(OCc2cc(-c3ccc(C(F)(F)F)cc3)cc(-c3cccc(C(F)(F)F)c3)c2)ccc1OCC(=O)O	Efficacy	'='	56.0	%				UO_0000187					False	CHEMBL853179	Effect on human PPARdelta transactivation in 293T cells relative to GW-501516	F	BAO_0000219	cell-based format	Homo sapiens	None	None	293T	None	CHEMBL3979	Peroxisome proliferator-activated receptor delta	Homo sapiens	SINGLE PROTEIN	CHEMBL1147714	1	Scientific Literature	Bioorg. Med. Chem. Lett.	2006	None
CHEMBL211047		0	484.55	1	6.39	10	COc1ccc(-c2cc(COc3ccc(OCC(=O)O)c(C)c3)cc(-c3ccc(OC)cc3)c2)cc1	Efficacy	'='	94.0	%				UO_0000187					False	CHEMBL853179	Effect on human PPARdelta transactivation in 293T cells relative to GW-501516	F	BAO_0000219	cell-based format	Homo sapiens	None	None	293T	None	CHEMBL3979	Peroxisome proliferator-activated receptor delta	Homo sapiens	SINGLE PROTEIN	CHEMBL1147714	1	Scientific Literature	Bioorg. Med. Chem. Lett.	2006	None
CHEMBL390005		0	428.47	1	5.67	15R	CC[C@H](COc1ccc(C(F)(F)F)cc1)CSc1ccc(OCC(=O)O)c(C)c1	Efficacy	'='	102.0	%				UO_0000187					False	CHEMBL889273	Efficacy at human PPARdelta receptor by cell based transactivation assay	B	BAO_0000219	cell-based format	Homo sapiens	None	None	None	None	CHEMBL3979	Peroxisome proliferator-activated receptor delta	Homo sapiens	SINGLE PROTEIN	CHEMBL1145374	1	Scientific Literature	Bioorg. Med. Chem. Lett.	2007	None
CHEMBL401236		0	540.06	2	7.87	43	CCc1cc(Oc2cc(F)cc([C@@H](C)NC(=O)c3sc4ccc(Cl)cc4c3C)c2)ccc1CCC(=O)O	IC50	'='	5.0	nM	8.30			UO_0000065	15.37	0.31	0.43	10.98	True	CHEMBL902598	Displacement of [3H]2-(4-{2-[3-(2,4-difluoro-phenyl)-1-heptyl-ureido]-ethyl}-phenoxy)-2-methyl-butyric acid from human PPARdelta	B	BAO_0000357	single protein format	Homo sapiens	None	None	None	None	CHEMBL3979	Peroxisome proliferator-activated receptor delta	Homo sapiens	SINGLE PROTEIN	CHEMBL1138336	1	Scientific Literature	Bioorg. Med. Chem. Lett.	2007	None
CHEMBL104850		0	416.48	0	4.94	4e	Cc1oc(-c2ccccc2)nc1CCOc1ccc(C[C@@H](C(=O)O)n2cccc2)cc1	Ki	'='	2500.0	nM	5.60			UO_0000065	13.45	0.25	0.66	7.23	False	CHEMBL759300	Binding affinity to bind to human Peroxisome proliferator activated receptor delta using scintillation proximity assay	B	BAO_0000357	single protein format	None	None	None	None	None	CHEMBL3979	Peroxisome proliferator-activated receptor delta	Homo sapiens	SINGLE PROTEIN	CHEMBL1133869	1	Scientific Literature	Bioorg. Med. Chem. Lett.	2001	None
CHEMBL237085		0	517.50	2	5.99	13	COc1cc(C(F)(F)F)ccc1C(=O)NCc1cccc(Oc2ccc(OC(C)(C)C(=O)O)c(C)c2)c1	IC50	'='	4.0	nM	8.40			UO_0000065	16.23	0.31	2.41	8.93	True	CHEMBL902598	Displacement of [3H]2-(4-{2-[3-(2,4-difluoro-phenyl)-1-heptyl-ureido]-ethyl}-phenoxy)-2-methyl-butyric acid from human PPARdelta	B	BAO_0000357	single protein format	Homo sapiens	None	None	None	None	CHEMBL3979	Peroxisome proliferator-activated receptor delta	Homo sapiens	SINGLE PROTEIN	CHEMBL1138336	1	Scientific Literature	Bioorg. Med. Chem. Lett.	2007	None
CHEMBL427040		0	464.48	1	5.64	25	CCCc1c(OCCCN(C)c2ccc(CC(=O)O)c(C)c2)ccc2c(C(F)(F)F)noc12	IC50	'='	150.0	nM	6.82			UO_0000065	14.69	0.28	1.18	9.00	True	CHEMBL870176	Inhibition of PPAR delta	B	BAO_0000357	single protein format	Homo sapiens	None	None	None	None	CHEMBL3979	Peroxisome proliferator-activated receptor delta	Homo sapiens	SINGLE PROTEIN	CHEMBL1148661	1	Scientific Literature	Bioorg. Med. Chem. Lett.	2006	None
CHEMBL210429		0	464.44	0	4.86	10	CCCc1c(OCCCN(C=O)c2ccc(CC(=O)O)cc2)ccc2c(C(F)(F)F)noc12	Activity	'<'	10.0	%				UO_0000187					False	CHEMBL870182	Activity at PPAR delta at 15 uM	B	BAO_0000357	single protein format	Homo sapiens	None	None	None	None	CHEMBL3979	Peroxisome proliferator-activated receptor delta	Homo sapiens	SINGLE PROTEIN	CHEMBL1148661	1	Scientific Literature	Bioorg. Med. Chem. Lett.	2006	None
CHEMBL278994	L-796449	0	495.04	1	7.89	L-796449	CCCc1c(OCCCSc2ccc(CC(=O)O)cc2Cl)ccc2c(-c3ccccc3)coc12	EC50	'='	7.9	nM	8.10			UO_0000065					True	CHEMBL879147	Agonist activity for Human PPAR delta receptor in transcriptional activation assay	F	BAO_0000019	assay format	Homo sapiens	None	None	None	None	CHEMBL3979	Peroxisome proliferator-activated receptor delta	Homo sapiens	SINGLE PROTEIN	CHEMBL1133093	1	Scientific Literature	J. Med. Chem.	2000	None
CHEMBL207142		0	436.43	1	5.40	14	CCCc1c(OCCCN(C)c2ccc(C(=O)O)cc2)ccc2c(C(F)(F)F)noc12	Activity	'<'	10.0	%				UO_0000187					False	CHEMBL870182	Activity at PPAR delta at 15 uM	B	BAO_0000357	single protein format	Homo sapiens	None	None	None	None	CHEMBL3979	Peroxisome proliferator-activated receptor delta	Homo sapiens	SINGLE PROTEIN	CHEMBL1148661	1	Scientific Literature	Bioorg. Med. Chem. Lett.	2006	None
CHEMBL1933832		0	575.95	1	4.78	18d	CCCCCS(=O)(=O)NC(=O)CCc1cc(OCc2ccccn2)nn1Cc1ccc(Cl)cc1Cl.Cl	EC50	'>'	10000.0	nM				UO_0000065					False	CHEMBL1936609	Agonist activity at human PPARdelta expressed in COS-1 cells after 2 days by luciferase reporter gene transactivation assay	F	BAO_0000219	cell-based format	Homo sapiens	None	None	COS-1	None	CHEMBL3979	Peroxisome proliferator-activated receptor delta	Homo sapiens	SINGLE PROTEIN	CHEMBL1932914	1	Scientific Literature	Bioorg. Med. Chem.	2012	CHEMBL3308351
CHEMBL396154		0	442.55	1	5.39	7	CCO[C@@H](Cc1ccc(OC/C=C/c2cc(OC(C)C)cc(OC(C)C)c2)cc1)C(=O)O	EC50	'='	6000.0	nM	5.22			UO_0000065					False	CHEMBL887190	Agonist activity at human PPARdelta by transactivation assay	F	BAO_0000019	assay format	Homo sapiens	None	None	None	None	CHEMBL3979	Peroxisome proliferator-activated receptor delta	Homo sapiens	SINGLE PROTEIN	CHEMBL1139897	1	Scientific Literature	Bioorg. Med. Chem. Lett.	2007	None
CHEMBL246279		0	478.59	1	7.15	8	CCO[C@@H](Cc1ccc(OC/C=C/c2cc(-c3ccccc3)cc(-c3ccccc3)c2)cc1)C(=O)O	Activity	'='	117.0	%				UO_0000187					False	CHEMBL887191	Agonist activity at human PPARdelta by transactivation assay relative to carbacyclin	F	BAO_0000019	assay format	Homo sapiens	None	None	None	None	CHEMBL3979	Peroxisome proliferator-activated receptor delta	Homo sapiens	SINGLE PROTEIN	CHEMBL1139897	1	Scientific Literature	Bioorg. Med. Chem. Lett.	2007	None
CHEMBL245454		0	484.18	1	5.34	2	CCO[C@@H](Cc1ccc(OC/C=C/c2cc(Br)cc(Br)c2)cc1)C(=O)O	Activity	'='	139.0	%				UO_0000187					False	CHEMBL887191	Agonist activity at human PPARdelta by transactivation assay relative to carbacyclin	F	BAO_0000019	assay format	Homo sapiens	None	None	None	None	CHEMBL3979	Peroxisome proliferator-activated receptor delta	Homo sapiens	SINGLE PROTEIN	CHEMBL1139897	1	Scientific Literature	Bioorg. Med. Chem. Lett.	2007	None
CHEMBL247937		0	494.63	1	6.45	9	CCO[C@@H](Cc1ccc(OC/C=C/c2cc(OC3CCCC3)cc(OC3CCCC3)c2)cc1)C(=O)O	Activity	'='	71.0	%				UO_0000187					False	CHEMBL887191	Agonist activity at human PPARdelta by transactivation assay relative to carbacyclin	F	BAO_0000019	assay format	Homo sapiens	None	None	None	None	CHEMBL3979	Peroxisome proliferator-activated receptor delta	Homo sapiens	SINGLE PROTEIN	CHEMBL1139897	1	Scientific Literature	Bioorg. Med. Chem. Lett.	2007	None
CHEMBL501979		0	569.60	2	7.49	15	Cc1c(OCC(=O)O)ccc(Sc2ccc(COc3ccc(C(F)(F)F)cc3)cc2OCc2ccncc2)c1C	Ki	'='	47.0	nM	7.33			UO_0000065	12.86	0.25	-0.16	9.41	False	CHEMBL1004951	Displacement of [3H]GW2433 from human PPARdelta receptor by scintillation proximity assay	B	BAO_0000357	single protein format	Homo sapiens	None	None	None	None	CHEMBL3979	Peroxisome proliferator-activated receptor delta	Homo sapiens	SINGLE PROTEIN	CHEMBL1136970	1	Scientific Literature	Bioorg. Med. Chem. Lett.	2009	None
CHEMBL147721		0	622.71	2	5.72	8a	CCO[C@@H](Cc1ccc(OC/C=C/C#Cc2ccc(C#C/C=C/COc3ccc(C[C@H](OCC)C(=O)O)cc3)cc2)cc1)C(=O)O	EC50	'='	2170.0	nM	5.66			UO_0000065	9.09	0.17	-0.06	5.08	False	CHEMBL759390	In vitro transactivation of human Peroxisome proliferator activated receptor delta (hPPARdelta)	B	BAO_0000357	single protein format	Homo sapiens	None	None	None	None	CHEMBL3979	Peroxisome proliferator-activated receptor delta	Homo sapiens	SINGLE PROTEIN	CHEMBL1145887	1	Scientific Literature	J. Med. Chem.	2003	None
CHEMBL3818537		0	490.57	1	5.37	5b	CCOC(=O)C(CC)Cc1ccc(N2CCC(C(=O)NCc3ccccc3C(F)(F)F)CC2)cc1	EC50						Not Active						False	CHEMBL3821240	Agonist activity at Gal4-tagged human PPARdelta ligand binding domain expressed in COS-7 cells measured after overnight incubation by dual-glo luciferase reporter gene assay	B	BAO_0000219	cell-based format	Homo sapiens	None	None	COS-7	None	CHEMBL3979	Peroxisome proliferator-activated receptor delta	Homo sapiens	SINGLE PROTEIN	CHEMBL3817847	1	Scientific Literature	MedChemComm	2016	CHEMBL3307648
CHEMBL197496		0	484.55	1	6.33	28	CCCc1c(OCCCOc2cccc3c2ccn3CC(=O)O)ccc2c(-c3ccccc3)noc12	EC50	'='	320.0	nM	6.50			UO_0000065					False	CHEMBL861062	Functional activity at human PPAR delta in Huh7 cells by transactivation assay	F	BAO_0000219	cell-based format	Homo sapiens	None	None	Huh-7	None	CHEMBL3979	Peroxisome proliferator-activated receptor delta	Homo sapiens	SINGLE PROTEIN	CHEMBL1140430	1	Scientific Literature	J. Med. Chem.	2005	CHEMBL3307515
CHEMBL264374	BEZAFIBRATE	4	361.83	0	3.55	1	CC(C)(Oc1ccc(CCNC(=O)c2ccc(Cl)cc2)cc1)C(=O)O	EC50	'='	35740.0	nM	4.45			UO_0000065	12.29	0.24	0.90	5.88	False	CHEMBL2341204	Agonist activity at human PPARdelta expressed in HEK293 cells cotransfected with PPREx4-TK-luc assessed as activation of luciferase activity measured after 48 hrs by transactivation assay	B	BAO_0000219	cell-based format	Homo sapiens	None	None	HEK293	None	CHEMBL3979	Peroxisome proliferator-activated receptor delta	Homo sapiens	SINGLE PROTEIN	CHEMBL2331465	1	Scientific Literature	Bioorg. Med. Chem.	2013	CHEMBL3307715
CHEMBL173409		0	475.54	1	6.15	24	CCCc1c(OCCCCOc2cccc(OCC(=O)O)c2)ccc2c(-c3ccccc3)noc12	Inhibition	'='	127.0	%				UO_0000187					False	CHEMBL759298	Agonistic activity was determined in COS1 cells transfected with GAL 4-PPAR delta at 3 uM; Max %	F	BAO_0000219	cell-based format	Homo sapiens	None	None	COS-1	None	CHEMBL3979	Peroxisome proliferator-activated receptor delta	Homo sapiens	SINGLE PROTEIN	CHEMBL1136629	1	Scientific Literature	Bioorg. Med. Chem. Lett.	2003	CHEMBL3308351
CHEMBL173236		0	459.54	1	6.31	29	CCCc1c(OCCOc2ccc(CCCC(=O)O)cc2)ccc2c(-c3ccccc3)noc12	Ki	'='	156.0	nM	6.81			UO_0000065	14.81	0.27	0.50	8.32	False	CHEMBL759301	In vitro binding affinity towards human peroxisome proliferator activated receptor delta (PPAR delta)	B	BAO_0000357	single protein format	None	None	None	None	None	CHEMBL3979	Peroxisome proliferator-activated receptor delta	Homo sapiens	SINGLE PROTEIN	CHEMBL1136629	1	Scientific Literature	Bioorg. Med. Chem. Lett.	2003	None
CHEMBL80772		0	400.41	0	3.88	1b	CC(C)OC(Cc1ccc(OCc2noc(-c3cccc(F)c3)n2)cc1)C(=O)O	Activation	'='	40.0	%				UO_0000187					False	CHEMBL760302	Percent activation determined for human PPAR delta	F	BAO_0000019	assay format	None	None	None	None	None	CHEMBL3979	Peroxisome proliferator-activated receptor delta	Homo sapiens	SINGLE PROTEIN	CHEMBL1133944	1	Scientific Literature	Bioorg. Med. Chem. Lett.	2001	None
CHEMBL484662		0	254.24	0	2.87	21	O=c1cc(-c2ccc(O)cc2)oc2cccc(O)c12	FC	'='	4.2										False	CHEMBL2341203	Agonist activity at human PPARdelta expressed in HEK293 cells cotransfected with PPREx4-TK-luc assessed as beta-galactosidase activity at 50 uM measured after 48 hrs relative to vehicle control	B	BAO_0000219	cell-based format	Homo sapiens	None	None	HEK293	None	CHEMBL3979	Peroxisome proliferator-activated receptor delta	Homo sapiens	SINGLE PROTEIN	CHEMBL2331465	1	Scientific Literature	Bioorg. Med. Chem.	2013	CHEMBL3307715
CHEMBL1934312		0	455.97	0	4.73	4b	Cc1nc(-c2ccc(Cl)cc2)sc1C(=O)NCC1CCN(c2cccc(C(=O)O)c2)C1	EC50						Not Active						False	CHEMBL1937887	Transactivation of human PPARdelta expressed in CHO-K1 cells at 30 uM	B	BAO_0000219	cell-based format	Homo sapiens	None	None	CHO-K1	None	CHEMBL3979	Peroxisome proliferator-activated receptor delta	Homo sapiens	SINGLE PROTEIN	CHEMBL1933028	1	Scientific Literature	Bioorg. Med. Chem. Lett.	2012	CHEMBL3307512
CHEMBL1934317		0	455.97	0	4.87	4f	Cc1nc(-c2ccc(Cl)cc2)sc1C(=O)NC1CCCN(c2cccc(C(=O)O)c2)C1	EC50	'>'	4200.0	nM				UO_0000065					False	CHEMBL1937700	Transactivation of human PPARdelta expressed in CHO-K1 cells	B	BAO_0000219	cell-based format	Homo sapiens	None	None	CHO-K1	None	CHEMBL3979	Peroxisome proliferator-activated receptor delta	Homo sapiens	SINGLE PROTEIN	CHEMBL1933028	1	Scientific Literature	Bioorg. Med. Chem. Lett.	2012	CHEMBL3307512
CHEMBL1934470		0	441.98	1	5.23	10	Cc1nc(-c2ccc(Cl)cc2)sc1CNC1CCCN(c2cccc(C(=O)O)c2)C1	EC50	'>'	13000.0	nM				UO_0000065					False	CHEMBL1937700	Transactivation of human PPARdelta expressed in CHO-K1 cells	B	BAO_0000219	cell-based format	Homo sapiens	None	None	CHO-K1	None	CHEMBL3979	Peroxisome proliferator-activated receptor delta	Homo sapiens	SINGLE PROTEIN	CHEMBL1933028	1	Scientific Literature	Bioorg. Med. Chem. Lett.	2012	CHEMBL3307512
CHEMBL279053	L-165461	0	447.98	1	6.18	4	CCCc1c(OCCCSc2ccc(CC(=O)O)cc2Cl)ccc2c(CC)noc12	IC50	'='	4.0	nM	8.40			UO_0000065	18.75	0.38	2.22	11.57	True	CHEMBL759406	In vitro binding affinity for human PPAR delta in SPA	B	BAO_0000357	single protein format	Homo sapiens	None	None	None	None	CHEMBL3979	Peroxisome proliferator-activated receptor delta	Homo sapiens	SINGLE PROTEIN	CHEMBL1136679	1	Scientific Literature	Bioorg. Med. Chem. Lett.	2003	None
CHEMBL3765559		0	399.37	1	5.00	24	O=C(O)c1ccc(-c2ccc(C(=O)NCc3ccccc3C(F)(F)F)cc2)cc1	Emax						Not Active						False	CHEMBL3768771	Transactivation of human PPARdelta expressed in African green monkey COS7 cells at 10 uM incubated overnight by dual-glo luciferase reporter assay	B	BAO_0000219	cell-based format	Homo sapiens	None	None	COS-7	None	CHEMBL3979	Peroxisome proliferator-activated receptor delta	Homo sapiens	SINGLE PROTEIN	CHEMBL3763124	1	Scientific Literature	J. Med. Chem.	2016	CHEMBL3307648
CHEMBL3763179		0	392.38	0	3.67	20	CON(C)C(=O)/C=C/c1ccc(C(=O)NCc2ccccc2C(F)(F)F)cc1	Emax						Not Active						False	CHEMBL3768771	Transactivation of human PPARdelta expressed in African green monkey COS7 cells at 10 uM incubated overnight by dual-glo luciferase reporter assay	B	BAO_0000219	cell-based format	Homo sapiens	None	None	COS-7	None	CHEMBL3979	Peroxisome proliferator-activated receptor delta	Homo sapiens	SINGLE PROTEIN	CHEMBL3763124	1	Scientific Literature	J. Med. Chem.	2016	CHEMBL3307648
CHEMBL3765080		0	405.42	0	4.99	15a	CCOC(=O)/C(=C/c1cccc(C(=O)NCc2ccccc2C(F)(F)F)c1)CC	Emax						Not Determined						False	CHEMBL3768771	Transactivation of human PPARdelta expressed in African green monkey COS7 cells at 10 uM incubated overnight by dual-glo luciferase reporter assay	B	BAO_0000219	cell-based format	Homo sapiens	None	None	COS-7	None	CHEMBL3979	Peroxisome proliferator-activated receptor delta	Homo sapiens	SINGLE PROTEIN	CHEMBL3763124	1	Scientific Literature	J. Med. Chem.	2016	CHEMBL3307648
CHEMBL1934469		0	469.99	1	5.21	9	Cc1nc(-c2ccc(Cl)cc2)sc1C(=O)N(C)C1CCCN(c2cccc(C(=O)O)c2)C1	EC50						Not Determined						False	CHEMBL1937700	Transactivation of human PPARdelta expressed in CHO-K1 cells	B	BAO_0000219	cell-based format	Homo sapiens	None	None	CHO-K1	None	CHEMBL3979	Peroxisome proliferator-activated receptor delta	Homo sapiens	SINGLE PROTEIN	CHEMBL1933028	1	Scientific Literature	Bioorg. Med. Chem. Lett.	2012	CHEMBL3307512
CHEMBL177089		0	473.57	1	6.70	23	CCCc1c(OCCCCOc2cccc(CCC(=O)O)c2)ccc2c(-c3ccccc3)noc12	Ki	'='	52.0	nM	7.28			UO_0000065	15.38	0.28	0.58	8.91	False	CHEMBL759301	In vitro binding affinity towards human peroxisome proliferator activated receptor delta (PPAR delta)	B	BAO_0000357	single protein format	None	None	None	None	None	CHEMBL3979	Peroxisome proliferator-activated receptor delta	Homo sapiens	SINGLE PROTEIN	CHEMBL1136629	1	Scientific Literature	Bioorg. Med. Chem. Lett.	2003	None
CHEMBL173285		0	445.52	1	5.92	5	CCCc1c(OCCCOc2ccc(CC(=O)O)cc2)ccc2c(-c3ccccc3)noc12	EC50	'='	147.0	nM	6.83			UO_0000065					False	CHEMBL762050	Agonistic activity was determined in COS1 cells transfected with GAL 4-PPAR delta receptor	F	BAO_0000219	cell-based format	None	None	None	COS-1	None	CHEMBL3979	Peroxisome proliferator-activated receptor delta	Homo sapiens	SINGLE PROTEIN	CHEMBL1136629	1	Scientific Literature	Bioorg. Med. Chem. Lett.	2003	CHEMBL3308351
CHEMBL258766		0	470.44	1	5.49	79	Cc1cc(OCc2nc(-c3ccc(C(F)(F)F)c(F)c3)ns2)ccc1OC(C)(C)C(=O)O	Inhibition	'='	76.0	%				UO_0000187					False	CHEMBL938399	Agonist activity at human PPARdelta-Gal4 in HEK293 cells by luciferase reporter assay relative to {4-[2-methoxy-3-(4-trifluoromethyl-phenoxy)-propylsulfanyl]-2-methyl-phenoxy}-acetic acid	F	BAO_0000219	cell-based format	Homo sapiens	None	None	HEK293	None	CHEMBL3979	Peroxisome proliferator-activated receptor delta	Homo sapiens	SINGLE PROTEIN	CHEMBL1143875	1	Scientific Literature	Bioorg. Med. Chem.	2008	CHEMBL3307715
CHEMBL260494		0	469.42	1	6.35	66	Cc1cc(SCc2nsc(-c3ccc(Cl)c(Cl)c3)n2)ccc1OC(C)(C)C(=O)O	Inhibition	'='	58.0	%				UO_0000187					False	CHEMBL938399	Agonist activity at human PPARdelta-Gal4 in HEK293 cells by luciferase reporter assay relative to {4-[2-methoxy-3-(4-trifluoromethyl-phenoxy)-propylsulfanyl]-2-methyl-phenoxy}-acetic acid	F	BAO_0000219	cell-based format	Homo sapiens	None	None	HEK293	None	CHEMBL3979	Peroxisome proliferator-activated receptor delta	Homo sapiens	SINGLE PROTEIN	CHEMBL1143875	1	Scientific Literature	Bioorg. Med. Chem.	2008	CHEMBL3307715
CHEMBL409513		0	428.58	1	5.66	50	Cc1ccc(-c2nsc(CSc3ccc(OC(C)(C)C(=O)O)c(C)c3)n2)cc1C	Inhibition	'='	66.0	%				UO_0000187					False	CHEMBL938399	Agonist activity at human PPARdelta-Gal4 in HEK293 cells by luciferase reporter assay relative to {4-[2-methoxy-3-(4-trifluoromethyl-phenoxy)-propylsulfanyl]-2-methyl-phenoxy}-acetic acid	F	BAO_0000219	cell-based format	Homo sapiens	None	None	HEK293	None	CHEMBL3979	Peroxisome proliferator-activated receptor delta	Homo sapiens	SINGLE PROTEIN	CHEMBL1143875	1	Scientific Literature	Bioorg. Med. Chem.	2008	CHEMBL3307715
CHEMBL407201		0	423.41	1	5.42	16	Cc1cc(SCc2cc(-c3ccc(C(F)(F)F)cc3)no2)ccc1OCC(=O)O	Inhibition	'='	100.0	%				UO_0000187					False	CHEMBL938399	Agonist activity at human PPARdelta-Gal4 in HEK293 cells by luciferase reporter assay relative to {4-[2-methoxy-3-(4-trifluoromethyl-phenoxy)-propylsulfanyl]-2-methyl-phenoxy}-acetic acid	F	BAO_0000219	cell-based format	Homo sapiens	None	None	HEK293	None	CHEMBL3979	Peroxisome proliferator-activated receptor delta	Homo sapiens	SINGLE PROTEIN	CHEMBL1143875	1	Scientific Literature	Bioorg. Med. Chem.	2008	CHEMBL3307715
CHEMBL87928		0	468.55	1	6.49	14	CCO[C@@H](Cc1ccc(OC/C=C(\c2ccccc2)c2ccc(-c3ccco3)cc2)cc1)C(=O)O	Max	'='	200.0	%				UO_0000187					False	CHEMBL759302	In vitro Fold activation relative to maximum activation obtained with carbacyclin (~ 250-fold corresponded to 100%) for human peroxisome proliferator activated receptor delta	B	BAO_0000357	single protein format	None	None	None	None	None	CHEMBL3979	Peroxisome proliferator-activated receptor delta	Homo sapiens	SINGLE PROTEIN	CHEMBL1136267	1	Scientific Literature	Bioorg. Med. Chem. Lett.	2003	None
CHEMBL220837		0	437.56	1	5.78	34j	Cc1nc(-c2ccc(OCCCOc3ccc4c(c3)CC[C@H]4CC(=O)O)cc2)sc1C	EC50	'='	2.9	nM	8.54			UO_0000065					False	CHEMBL920310	Agonist activity at human PPAR delta by FRET assay	F	BAO_0000019	assay format	Homo sapiens	None	None	None	None	CHEMBL3979	Peroxisome proliferator-activated receptor delta	Homo sapiens	SINGLE PROTEIN	CHEMBL1142242	1	Scientific Literature	J. Med. Chem.	2007	None
CHEMBL288341		0	421.44	1	5.73	7b	Cc1nc(-c2ccc(C(F)(F)F)cc2)sc1COc1ccc(CCC(=O)O)cc1	IC50	'='	30.0	nM	7.52			UO_0000065	17.85	0.35	1.79	12.66	False	CHEMBL759401	Binding affinity for human PPAR delta receptor	B	BAO_0000357	single protein format	Homo sapiens	None	None	None	None	CHEMBL3979	Peroxisome proliferator-activated receptor delta	Homo sapiens	SINGLE PROTEIN	CHEMBL1136424	1	Scientific Literature	Bioorg. Med. Chem. Lett.	2003	None
CHEMBL514256		0	521.67	2	6.67	(+/-)-4j	CCCOc1cc(F)c(CC(CC)C(=O)O)cc1CNC(=O)c1ccc(C23CC4CC(CC(C4)C2)C3)cc1	EC50	'='	60.0	nM	7.22			UO_0000065					False	CHEMBL972693	Agonist activity at PPARdelta transfected in HEK293 cells by GAL4 transactivation assay	F	BAO_0000219	cell-based format	None	None	None	HEK293	None	CHEMBL3979	Peroxisome proliferator-activated receptor delta	Homo sapiens	SINGLE PROTEIN	CHEMBL1156558	1	Scientific Literature	Bioorg. Med. Chem. Lett.	2008	CHEMBL3307715
CHEMBL220059		0	453.56	1	5.48	34c	COc1cc(-c2nc(C)cs2)ccc1OCCCOc1ccc2c(c1)CC[C@H]2CC(=O)O	EC50	'='	2.7	nM	8.57			UO_0000065					False	CHEMBL920310	Agonist activity at human PPAR delta by FRET assay	F	BAO_0000019	assay format	Homo sapiens	None	None	None	None	CHEMBL3979	Peroxisome proliferator-activated receptor delta	Homo sapiens	SINGLE PROTEIN	CHEMBL1142242	1	Scientific Literature	J. Med. Chem.	2007	None
CHEMBL241078		0	438.59	1	6.54	111	CCc1ccc(O[C@H](C)CCOc2ccc(CCC(=O)O)c(C)c2)c(-c2cccs2)c1	IC50	'='	8.995	nM	8.05			UO_0000065					False	CHEMBL2038596	Agonist activity at PPARdelta	F	BAO_0000019	assay format	None	None	None	None	None	CHEMBL3979	Peroxisome proliferator-activated receptor delta	Homo sapiens	SINGLE PROTEIN	CHEMBL2034870	1	Scientific Literature	Bioorg. Med. Chem.	2012	None
CHEMBL2037184		0	437.54	1	5.45	119	CCCc1cc(C2CCCC2)ccc1OCCCOc1cccc([C@H]2OC(=O)NC2=O)c1	IC50	'='	3845.92	nM	5.42			UO_0000065					False	CHEMBL2038596	Agonist activity at PPARdelta	F	BAO_0000019	assay format	None	None	None	None	None	CHEMBL3979	Peroxisome proliferator-activated receptor delta	Homo sapiens	SINGLE PROTEIN	CHEMBL2034870	1	Scientific Literature	Bioorg. Med. Chem.	2012	None
CHEMBL205665		0	376.88	1	5.23	120	CC[C@@](C)(Cc1ccc(OCCCOc2ccccc2Cl)cc1)C(=O)O	IC50	'='	4634.47	nM	5.33			UO_0000065					False	CHEMBL2038596	Agonist activity at PPARdelta	F	BAO_0000019	assay format	None	None	None	None	None	CHEMBL3979	Peroxisome proliferator-activated receptor delta	Homo sapiens	SINGLE PROTEIN	CHEMBL2034870	1	Scientific Literature	Bioorg. Med. Chem.	2012	None
CHEMBL237084		0	555.47	2	7.00	135	Cc1cc(Oc2cccc(CNC(=O)c3ccc(C(F)(F)F)cc3C(F)(F)F)c2)ccc1OC(C)(C)C(=O)O	IC50	'='	40.0	nM	7.40			UO_0000065					False	CHEMBL2038596	Agonist activity at PPARdelta	F	BAO_0000019	assay format	None	None	None	None	None	CHEMBL3979	Peroxisome proliferator-activated receptor delta	Homo sapiens	SINGLE PROTEIN	CHEMBL2034870	1	Scientific Literature	Bioorg. Med. Chem.	2012	None
CHEMBL498172		0	468.92	0	4.79	143	Cc1ccc(NC(=O)c2cccc(S(=O)(=O)n3ccc4cc(Cl)ccc43)c2)c(C(=O)O)c1	IC50	'='	20.0	nM	7.70			UO_0000065					False	CHEMBL2038596	Agonist activity at PPARdelta	F	BAO_0000019	assay format	None	None	None	None	None	CHEMBL3979	Peroxisome proliferator-activated receptor delta	Homo sapiens	SINGLE PROTEIN	CHEMBL2034870	1	Scientific Literature	Bioorg. Med. Chem.	2012	None
CHEMBL525552		0	464.50	0	4.15	144	COc1ccc2c(ccn2S(=O)(=O)c2cccc(C(=O)Nc3ccc(C)cc3C(=O)O)c2)c1	IC50	'='	158.12	nM	6.80			UO_0000065					False	CHEMBL2038596	Agonist activity at PPARdelta	F	BAO_0000019	assay format	None	None	None	None	None	CHEMBL3979	Peroxisome proliferator-activated receptor delta	Homo sapiens	SINGLE PROTEIN	CHEMBL2034870	1	Scientific Literature	Bioorg. Med. Chem.	2012	None
CHEMBL496744		0	484.92	0	4.49	154	COc1cccc2c1ccn2S(=O)(=O)c1cccc(C(=O)Nc2ccc(Cl)cc2C(=O)O)c1	IC50	'='	5.998	nM	8.22			UO_0000065					False	CHEMBL2038596	Agonist activity at PPARdelta	F	BAO_0000019	assay format	None	None	None	None	None	CHEMBL3979	Peroxisome proliferator-activated receptor delta	Homo sapiens	SINGLE PROTEIN	CHEMBL2034870	1	Scientific Literature	Bioorg. Med. Chem.	2012	None
CHEMBL446893		0	350.41	0	3.71	6	CCO[C@@H](Cc1ccc(OC/C=C/C#Cc2ccccc2)cc1)C(=O)O	Fold activation	'='	173.0	%				UO_0000187					False	CHEMBL759395	In vitro transactivation of human Peroxisome proliferator activated receptor delta (hPPARdelta)	B	BAO_0000357	single protein format	Homo sapiens	None	None	None	None	CHEMBL3979	Peroxisome proliferator-activated receptor delta	Homo sapiens	SINGLE PROTEIN	CHEMBL1145887	1	Scientific Literature	J. Med. Chem.	2003	None
CHEMBL213361		0	508.92	2	7.40	19	C[C@H](CCOc1ccc(CCC(=O)O)c(C(F)(F)F)c1)Oc1ccc(Cl)cc1Oc1ccccc1	IC50	'='	5.0	nM	8.30			UO_0000065					False	CHEMBL2038596	Agonist activity at PPARdelta	F	BAO_0000019	assay format	None	None	None	None	None	CHEMBL3979	Peroxisome proliferator-activated receptor delta	Homo sapiens	SINGLE PROTEIN	CHEMBL2034870	1	Scientific Literature	Bioorg. Med. Chem.	2012	None
CHEMBL237485		0	507.38	2	5.98	25	Cc1cc(Oc2cccc(CNC(=O)c3cc4cc(Br)ccc4[nH]3)c2)ccc1CCC(=O)O	IC50	'='	3.999	nM	8.40			UO_0000065					False	CHEMBL2038596	Agonist activity at PPARdelta	F	BAO_0000019	assay format	None	None	None	None	None	CHEMBL3979	Peroxisome proliferator-activated receptor delta	Homo sapiens	SINGLE PROTEIN	CHEMBL2034870	1	Scientific Literature	Bioorg. Med. Chem.	2012	None
CHEMBL412371		0	457.53	1	5.74	41	Cc1oc(-c2ccccc2)nc1CCOc1ccc(C[C@@](C)(Oc2ccccc2)C(=O)O)cc1	IC50	'='	2685.34	nM	5.57			UO_0000065					False	CHEMBL2038596	Agonist activity at PPARdelta	F	BAO_0000019	assay format	None	None	None	None	None	CHEMBL3979	Peroxisome proliferator-activated receptor delta	Homo sapiens	SINGLE PROTEIN	CHEMBL2034870	1	Scientific Literature	Bioorg. Med. Chem.	2012	None
CHEMBL369725		0	446.97	1	6.04	73	CCC(C)(C)c1ccc(OCCCOc2ccc3c(c2)O[C@@](C)(C(=O)O)CC3)c(Cl)c1	IC50	'='	13995.87	nM	4.85			UO_0000065					False	CHEMBL2038596	Agonist activity at PPARdelta	F	BAO_0000019	assay format	None	None	None	None	None	CHEMBL3979	Peroxisome proliferator-activated receptor delta	Homo sapiens	SINGLE PROTEIN	CHEMBL2034870	1	Scientific Literature	Bioorg. Med. Chem.	2012	None
CHEMBL202246		0	521.61	2	6.91	80	CCCc1c(OCCCOc2ccc3ccn(CC(=O)O)c3c2)ccc2cc(C(=O)c3ccccc3)ccc12	IC50	'='	2398.83	nM	5.62			UO_0000065					False	CHEMBL2038596	Agonist activity at PPARdelta	F	BAO_0000019	assay format	None	None	None	None	None	CHEMBL3979	Peroxisome proliferator-activated receptor delta	Homo sapiens	SINGLE PROTEIN	CHEMBL2034870	1	Scientific Literature	Bioorg. Med. Chem.	2012	None
CHEMBL173409		0	475.54	1	6.15	24	CCCc1c(OCCCCOc2cccc(OCC(=O)O)c2)ccc2c(-c3ccccc3)noc12	Ki	'='	47.0	nM	7.33			UO_0000065	15.41	0.29	1.18	8.05	False	CHEMBL759301	In vitro binding affinity towards human peroxisome proliferator activated receptor delta (PPAR delta)	B	BAO_0000357	single protein format	None	None	None	None	None	CHEMBL3979	Peroxisome proliferator-activated receptor delta	Homo sapiens	SINGLE PROTEIN	CHEMBL1136629	1	Scientific Literature	Bioorg. Med. Chem. Lett.	2003	None
CHEMBL2035067		0	619.73	2	9.57	11o	Cc1cc(SC(c2sc(-c3ccc(C(F)(F)F)cc3)nc2C)C(c2ccccc2)c2ccccc2)ccc1OCC(=O)O	EC50	'='	523.0	nM	6.28			UO_0000065	10.14	0.20	-3.29	10.57	False	CHEMBL2038123	Transactivation activity at human PPARdelta expressed in african green monkey CV1 cells after 24 hrs by luciferase reporter gene assay	B	BAO_0000219	cell-based format	Homo sapiens	None	None	CV-1	None	CHEMBL3979	Peroxisome proliferator-activated receptor delta	Homo sapiens	SINGLE PROTEIN	CHEMBL2034891	1	Scientific Literature	Eur. J. Med. Chem.	2012	CHEMBL3308033
CHEMBL23296		0	487.93	1	6.64	L-783483	CCCc1c(OCCCSc2ccc(CC(=O)O)cc2Cl)ccc2c(C(F)(F)F)noc12	EC50	'='	7.9	nM	8.10			UO_0000065	16.61	0.35	1.46	11.17	False	CHEMBL2038153	Binding affinity at human GST-tagged PPARdelta ligand binding domain after 1 hr by time-resolved FRET analysis	B	BAO_0000357	single protein format	Homo sapiens	None	None	None	None	CHEMBL3979	Peroxisome proliferator-activated receptor delta	Homo sapiens	SINGLE PROTEIN	CHEMBL2034891	1	Scientific Literature	Eur. J. Med. Chem.	2012	None
CHEMBL119066		0	479.62	1	6.48	19	CCCc1cc(C2CCC(C)(C)CC2)ccc1OCCCOc1cccc(C2OC(=O)NC2=O)c1	IC50	'>'	50000.0	nM				UO_0000065					False	CHEMBL759296	In vitro binding affinity was tested towards human Peroxisome proliferator activated receptor delta	B	BAO_0000357	single protein format	None	None	None	None	None	CHEMBL3979	Peroxisome proliferator-activated receptor delta	Homo sapiens	SINGLE PROTEIN	CHEMBL1136294	1	Scientific Literature	Bioorg. Med. Chem. Lett.	2003	None
CHEMBL258732		0	439.48	1	5.89	6	Cc1cc(SCc2cc(-c3ccc(C(F)(F)F)cc3)sn2)ccc1OCC(=O)O	Inhibition	'='	96.0	%				UO_0000187					False	CHEMBL938399	Agonist activity at human PPARdelta-Gal4 in HEK293 cells by luciferase reporter assay relative to {4-[2-methoxy-3-(4-trifluoromethyl-phenoxy)-propylsulfanyl]-2-methyl-phenoxy}-acetic acid	F	BAO_0000219	cell-based format	Homo sapiens	None	None	HEK293	None	CHEMBL3979	Peroxisome proliferator-activated receptor delta	Homo sapiens	SINGLE PROTEIN	CHEMBL1143875	1	Scientific Literature	Bioorg. Med. Chem.	2008	CHEMBL3307715
CHEMBL1082079		0	503.49	2	6.63	3h	CCCCOc1ccc(-c2ccc(C(=O)O)cc2C)cc1CNC(=O)c1ccc(C(F)(F)F)cc1F	Efficacy	'='	9.0	%				UO_0000187					True	CHEMBL1110282	Agonist activity at PPARdelta receptor expressed in HEK293 cells co-transfected with GAL4 by transactivation assay relative to GW-501516	F	BAO_0000219	cell-based format	None	None	None	HEK293	None	CHEMBL3979	Peroxisome proliferator-activated receptor delta	Homo sapiens	SINGLE PROTEIN	CHEMBL1154383	1	Scientific Literature	Bioorg. Med. Chem. Lett.	2009	CHEMBL3307715
CHEMBL118939		0	409.40	0	4.30	5a	CCC(Cc1ccc(OC)c(CNC(=O)c2ccc(C(F)(F)F)cc2)c1)C(=O)O	EC50	'='	170.0	nM	6.77			UO_0000065	16.54	0.32	2.47	8.95	False	CHEMBL886016	Effect on PPARdelta transactivation activity in HEK293 cells	B	BAO_0000219	cell-based format	Homo sapiens	None	None	HEK293	None	CHEMBL3979	Peroxisome proliferator-activated receptor delta	Homo sapiens	SINGLE PROTEIN	CHEMBL1143711	1	Scientific Literature	Bioorg. Med. Chem.	2007	CHEMBL3307715
CHEMBL222508		0	469.56	1	5.18	34af	COc1csc(-c2ccc(OCCCOc3ccc4c(c3)CC[C@H]4CC(=O)O)c(OC)c2)n1	EC50	'='	3.0	nM	8.52			UO_0000065					False	CHEMBL920310	Agonist activity at human PPAR delta by FRET assay	F	BAO_0000019	assay format	Homo sapiens	None	None	None	None	CHEMBL3979	Peroxisome proliferator-activated receptor delta	Homo sapiens	SINGLE PROTEIN	CHEMBL1142242	1	Scientific Literature	J. Med. Chem.	2007	None
CHEMBL2113263		0	505.68	2	6.99	34p	CCCc1cc(-c2nc3c(s2)CCCC3)ccc1OCCCOc1ccc2c(c1)CC[C@H]2CC(=O)O	Activity	'='	93.0	%				UO_0000187					False	CHEMBL914357	Agonist activity at human PPAR delta expressed in CV1 cells by GAL4 transactivation assay	F	BAO_0000219	cell-based format	Homo sapiens	None	None	CV-1	None	CHEMBL3979	Peroxisome proliferator-activated receptor delta	Homo sapiens	SINGLE PROTEIN	CHEMBL1142242	1	Scientific Literature	J. Med. Chem.	2007	CHEMBL3308033
CHEMBL2037081		0	486.49	1	6.09	70	Cc1oc(-c2ccc(C(F)(F)F)cc2)nc1Cn1ccc2cc(C[C@@H](OC(C)C)C(=O)O)ccc21	IC50	'='	891.25	nM	6.05			UO_0000065					False	CHEMBL2038596	Agonist activity at PPARdelta	F	BAO_0000019	assay format	None	None	None	None	None	CHEMBL3979	Peroxisome proliferator-activated receptor delta	Homo sapiens	SINGLE PROTEIN	CHEMBL2034870	1	Scientific Literature	Bioorg. Med. Chem.	2012	None
CHEMBL2037577		0	543.63	2	7.99	10a	Cc1cc(SC(Cc2ccccc2)c2sc(-c3ccc(C(F)(F)F)cc3)nc2C)ccc1OCC(=O)O	EC50	'='	1.6	nM	8.80			UO_0000065	16.18	0.32	0.81	14.80	False	CHEMBL2038123	Transactivation activity at human PPARdelta expressed in african green monkey CV1 cells after 24 hrs by luciferase reporter gene assay	B	BAO_0000219	cell-based format	Homo sapiens	None	None	CV-1	None	CHEMBL3979	Peroxisome proliferator-activated receptor delta	Homo sapiens	SINGLE PROTEIN	CHEMBL2034891	1	Scientific Literature	Eur. J. Med. Chem.	2012	CHEMBL3308033
CHEMBL236218		0	507.38	2	5.98	137	Cc1cc(Oc2cccc(CNC(=O)c3cc4cccc(Br)c4[nH]3)c2)ccc1CCC(=O)O	IC50	'='	8.995	nM	8.05			UO_0000065					False	CHEMBL2038596	Agonist activity at PPARdelta	F	BAO_0000019	assay format	None	None	None	None	None	CHEMBL3979	Peroxisome proliferator-activated receptor delta	Homo sapiens	SINGLE PROTEIN	CHEMBL2034870	1	Scientific Literature	Bioorg. Med. Chem.	2012	None
CHEMBL221292		0	545.81	2	6.40	17j	O=C(O)Cc1cccc(-c2noc(-c3ccccc3Cl)c2C(=O)NCCOc2ccc(Cl)cc2Cl)c1	EC50	'='	60.0	nM	7.22			UO_0000065	13.23	0.27	0.82	7.10	False	CHEMBL907272	Activity at human PPAR delta by cell-based transactivation assay	B	BAO_0000219	cell-based format	Homo sapiens	None	None	None	None	CHEMBL3979	Peroxisome proliferator-activated receptor delta	Homo sapiens	SINGLE PROTEIN	CHEMBL1139688	1	Scientific Literature	Bioorg. Med. Chem. Lett.	2006	None
CHEMBL391478		0	496.93	1	7.00	69	Cc1cc(SCc2ccc(OCc3ccc(C(F)(F)F)cc3)cc2)c(Cl)cc1OCC(=O)O	IC50	'='	20.0	nM	7.70			UO_0000065					False	CHEMBL2038596	Agonist activity at PPARdelta	F	BAO_0000019	assay format	None	None	None	None	None	CHEMBL3979	Peroxisome proliferator-activated receptor delta	Homo sapiens	SINGLE PROTEIN	CHEMBL2034870	1	Scientific Literature	Bioorg. Med. Chem.	2012	None
CHEMBL38943	GW501516	2	453.51	1	6.20	7k GW-501516	Cc1cc(SCc2sc(-c3ccc(C(F)(F)F)cc3)nc2C)ccc1OCC(=O)O	IC50	'='	1.0	nM	9.00			UO_0000065	19.85	0.41	2.80	15.15	False	CHEMBL759401	Binding affinity for human PPAR delta receptor	B	BAO_0000357	single protein format	Homo sapiens	None	None	None	None	CHEMBL3979	Peroxisome proliferator-activated receptor delta	Homo sapiens	SINGLE PROTEIN	CHEMBL1136424	1	Scientific Literature	Bioorg. Med. Chem. Lett.	2003	None
CHEMBL23881		0	436.96	1	5.39	1	CCCc1c(OCCCSc2ccc(CC(=O)O)cc2Cl)ccc(C(C)=O)c1O	EC50	'='	80.0	nM	7.10			UO_0000065	16.24	0.33	1.71	8.47	False	CHEMBL762590	Transcriptional activation by human PPAR delta	B	BAO_0000357	single protein format	Homo sapiens	None	None	None	None	CHEMBL3979	Peroxisome proliferator-activated receptor delta	Homo sapiens	SINGLE PROTEIN	CHEMBL1136679	1	Scientific Literature	Bioorg. Med. Chem. Lett.	2003	None
CHEMBL25710		0	450.98	1	5.78	2	CCCc1c(OCCCSc2ccc(CC(=O)O)cc2Cl)ccc(C(=O)CC)c1O	IC50	'='	20.0	nM	7.70			UO_0000065	17.07	0.35	1.92	9.18	True	CHEMBL759406	In vitro binding affinity for human PPAR delta in SPA	B	BAO_0000357	single protein format	Homo sapiens	None	None	None	None	CHEMBL3979	Peroxisome proliferator-activated receptor delta	Homo sapiens	SINGLE PROTEIN	CHEMBL1136679	1	Scientific Literature	Bioorg. Med. Chem. Lett.	2003	None
CHEMBL25710		0	450.98	1	5.78	2	CCCc1c(OCCCSc2ccc(CC(=O)O)cc2Cl)ccc(C(=O)CC)c1O	EC50	'='	10.0	nM	8.00			UO_0000065	17.74	0.36	2.22	9.54	False	CHEMBL762590	Transcriptional activation by human PPAR delta	B	BAO_0000357	single protein format	Homo sapiens	None	None	None	None	CHEMBL3979	Peroxisome proliferator-activated receptor delta	Homo sapiens	SINGLE PROTEIN	CHEMBL1136679	1	Scientific Literature	Bioorg. Med. Chem. Lett.	2003	None
CHEMBL3774855		0	477.65	0	4.97	3z	CC(=O)N1C[C@H](C(=O)Nc2ccc(C)cc2C)[C@@H](c2nnc([C@H]3C[C@@H](CC(C)C)C3)n2C2CC2)C1	EC50	'>'	20000.0	nM				UO_0000065					False	CHEMBL3778100	Inhibition of human PPARdelta	B	BAO_0000357	single protein format	Homo sapiens	None	None	None	None	CHEMBL3979	Peroxisome proliferator-activated receptor delta	Homo sapiens	SINGLE PROTEIN	CHEMBL3774309	1	Scientific Literature	ACS Med. Chem. Lett.	2016	None
CHEMBL201880		0	521.61	2	6.91	2	CCCc1c(OCCCOc2ccc3c(ccn3CC(=O)O)c2)ccc2cc(C(=O)c3ccccc3)ccc12	EC50	'='	500.0	nM	6.30			UO_0000065	12.08	0.22	-0.61	8.10	True	CHEMBL913510	Activity at human PPAR delta in Huh7 cells by transactivation assay	B	BAO_0000219	cell-based format	Homo sapiens	None	None	Huh-7	None	CHEMBL3979	Peroxisome proliferator-activated receptor delta	Homo sapiens	SINGLE PROTEIN	CHEMBL1137405	1	Scientific Literature	J. Med. Chem.	2006	CHEMBL3307515
CHEMBL218339		0	541.39	2	5.76	17f	COc1ccc(CC(=O)O)cc1-c1noc(-c2ccccc2)c1C(=O)NCCOc1ccc(Cl)cc1Cl	Efficacy	'='	70.0	%				UO_0000187					False	CHEMBL907278	Activity at human PPAR delta by cell-based transactivation assay relative to GW-501516	B	BAO_0000219	cell-based format	Homo sapiens	None	None	None	None	CHEMBL3979	Peroxisome proliferator-activated receptor delta	Homo sapiens	SINGLE PROTEIN	CHEMBL1139688	1	Scientific Literature	Bioorg. Med. Chem. Lett.	2006	None
CHEMBL397331		0	386.44	0	3.83	4	CCO[C@@H](Cc1ccc(OC/C=C/c2cc(OC)cc(OC)c2)cc1)C(=O)O	EC50	'='	13000.0	nM	4.89			UO_0000065					False	CHEMBL887190	Agonist activity at human PPARdelta by transactivation assay	F	BAO_0000019	assay format	Homo sapiens	None	None	None	None	CHEMBL3979	Peroxisome proliferator-activated receptor delta	Homo sapiens	SINGLE PROTEIN	CHEMBL1139897	1	Scientific Literature	Bioorg. Med. Chem. Lett.	2007	None
CHEMBL1170332		0	441.41	0	4.49	2e	Cc1cc(SCc2cn(-c3ccc(C(F)(F)F)c(F)c3)nn2)ccc1OCC(=O)O	Activity						Active						False	CHEMBL1173905	Agonist activity at human PPARdelta ligand binding domain expressed in COS-1 cells co-transfected with Gal4 at 10 uM by luciferase reporter gene assay	B	BAO_0000219	cell-based format	Homo sapiens	None	None	COS-1	None	CHEMBL3979	Peroxisome proliferator-activated receptor delta	Homo sapiens	SINGLE PROTEIN	CHEMBL1177869	1	Scientific Literature	Eur. J. Med. Chem.	2010	CHEMBL3308351
CHEMBL419768		0	465.55	1	5.02	16	CCCc1cc(C2CCC(=O)CC2)ccc1OCCCOc1cccc(C2OC(=O)NC2=O)c1	IC50	'>'	50000.0	nM				UO_0000065					False	CHEMBL759296	In vitro binding affinity was tested towards human Peroxisome proliferator activated receptor delta	B	BAO_0000357	single protein format	None	None	None	None	None	CHEMBL3979	Peroxisome proliferator-activated receptor delta	Homo sapiens	SINGLE PROTEIN	CHEMBL1136294	1	Scientific Literature	Bioorg. Med. Chem. Lett.	2003	None
CHEMBL280293		0	445.52	1	5.46	13	CCCc1cc(-c2ccccc2)ccc1OCCCOc1cccc(C2OC(=O)NC2=O)c1	IC50	'='	1510.0	nM	5.82			UO_0000065	13.07	0.24	0.36	7.88	False	CHEMBL759296	In vitro binding affinity was tested towards human Peroxisome proliferator activated receptor delta	B	BAO_0000357	single protein format	None	None	None	None	None	CHEMBL3979	Peroxisome proliferator-activated receptor delta	Homo sapiens	SINGLE PROTEIN	CHEMBL1136294	1	Scientific Literature	Bioorg. Med. Chem. Lett.	2003	None
CHEMBL187734	TETRADECYLTHIOACETIC ACID	2	288.50	1	5.51	1, TTA	CCCCCCCCCCCCCCSCC(=O)O	Activity						Active						False	CHEMBL1116258	Activation of PPARdelta expressed in human MCF7 cells at 30 uM by luciferase reporter gene assay	B	BAO_0000219	cell-based format	None	None	None	MCF7	None	CHEMBL3979	Peroxisome proliferator-activated receptor delta	Homo sapiens	SINGLE PROTEIN	CHEMBL1157013	1	Scientific Literature	Bioorg. Med. Chem. Lett.	2010	CHEMBL3308403
CHEMBL258766		0	470.44	1	5.49	79	Cc1cc(OCc2nc(-c3ccc(C(F)(F)F)c(F)c3)ns2)ccc1OC(C)(C)C(=O)O	EC50	'='	3.0	nM	8.52			UO_0000065					False	CHEMBL938398	Agonist activity at human PPARdelta-Gal4 in HEK293 cells by luciferase reporter assay	F	BAO_0000219	cell-based format	Homo sapiens	None	None	HEK293	None	CHEMBL3979	Peroxisome proliferator-activated receptor delta	Homo sapiens	SINGLE PROTEIN	CHEMBL1143875	1	Scientific Literature	Bioorg. Med. Chem.	2008	CHEMBL3307715
CHEMBL259973		0	483.44	1	6.40	75	Cc1cc(SCCc2nc(-c3ccc(Cl)c(Cl)c3)ns2)ccc1OC(C)(C)C(=O)O	EC50	'='	9.0	nM	8.05			UO_0000065					False	CHEMBL938398	Agonist activity at human PPARdelta-Gal4 in HEK293 cells by luciferase reporter assay	F	BAO_0000219	cell-based format	Homo sapiens	None	None	HEK293	None	CHEMBL3979	Peroxisome proliferator-activated receptor delta	Homo sapiens	SINGLE PROTEIN	CHEMBL1143875	1	Scientific Literature	Bioorg. Med. Chem.	2008	CHEMBL3307715
CHEMBL1081355		0	503.49	2	6.63	3k	CCCCOc1ccc(-c2ccc(C)c(C(=O)O)c2)cc1CNC(=O)c1ccc(C(F)(F)F)cc1F	EC50	'='	14.0	nM	7.85			UO_0000065					False	CHEMBL1110281	Agonist activity at PPARdelta receptor expressed in HEK293 cells co-transfected with GAL4 by transactivation assay	F	BAO_0000219	cell-based format	None	None	None	HEK293	None	CHEMBL3979	Peroxisome proliferator-activated receptor delta	Homo sapiens	SINGLE PROTEIN	CHEMBL1154383	1	Scientific Literature	Bioorg. Med. Chem. Lett.	2009	CHEMBL3307715
CHEMBL1086861		0	503.49	2	6.63	3l	CCCCOc1ccc(-c2cc(C(=O)O)ccc2C)cc1CNC(=O)c1ccc(C(F)(F)F)cc1F	Efficacy	'='	59.0	%				UO_0000187					False	CHEMBL1110282	Agonist activity at PPARdelta receptor expressed in HEK293 cells co-transfected with GAL4 by transactivation assay relative to GW-501516	F	BAO_0000219	cell-based format	None	None	None	HEK293	None	CHEMBL3979	Peroxisome proliferator-activated receptor delta	Homo sapiens	SINGLE PROTEIN	CHEMBL1154383	1	Scientific Literature	Bioorg. Med. Chem. Lett.	2009	CHEMBL3307715
CHEMBL1080873		0	608.62	2	6.10	35s	Cc1cc(OCc2nc(-c3ccc(NS(C)(=O)=O)cc3)c(-c3ccc(OC(F)(F)F)cc3)s2)ccc1OCC(=O)O	EC50	'='	775.0	nM	6.11			UO_0000065	10.04	0.20	0.01	4.93	False	CHEMBL1114856	Agonist activity at human PPARdelta ligand binding domain expressed in human 293T cells co-transfected with Gal4-DBD by luciferase transactivation assay	B	BAO_0000219	cell-based format	Homo sapiens	None	None	293T	None	CHEMBL3979	Peroxisome proliferator-activated receptor delta	Homo sapiens	SINGLE PROTEIN	CHEMBL1153748	1	Scientific Literature	J. Med. Chem.	2010	None
CHEMBL1081950		0	537.66	2	6.44	7a	COc1ccc(-c2nc(SCCOc3ccc(OCC(=O)O)c(C)c3)sc2-c2ccc(OC)cc2)cc1	EC50	'>'	10000.0	nM				UO_0000065					False	CHEMBL1114856	Agonist activity at human PPARdelta ligand binding domain expressed in human 293T cells co-transfected with Gal4-DBD by luciferase transactivation assay	B	BAO_0000219	cell-based format	Homo sapiens	None	None	293T	None	CHEMBL3979	Peroxisome proliferator-activated receptor delta	Homo sapiens	SINGLE PROTEIN	CHEMBL1153748	1	Scientific Literature	J. Med. Chem.	2010	None
CHEMBL1760405		0	516.06	2	6.39	23	CCCN(c1cccc(-c2ccc(Cl)cc2)c1C)S(=O)(=O)c1ccc(OC(C)C(=O)O)c(C)c1C	EC50	'='	79.43	nM	7.10			UO_0000065					False	CHEMBL1764900	Partial agonist activity at human PPARdelta expressed in african green monkey CV1 cells transfected with Gal4 assessed as beta-galactosidase activity by transactivation assay	F	BAO_0000219	cell-based format	Homo sapiens	None	None	CV-1	None	CHEMBL3979	Peroxisome proliferator-activated receptor delta	Homo sapiens	SINGLE PROTEIN	CHEMBL1759972	1	Scientific Literature	Bioorg. Med. Chem. Lett.	2011	CHEMBL3308033
CHEMBL1760414		0	534.05	2	6.61	32	CCCCN(c1ccc(F)c(-c2ccc(Cl)cc2)c1)S(=O)(=O)c1ccc(OC(C)C(=O)O)c(C)c1C	EC50	'='	39.81	nM	7.40			UO_0000065					False	CHEMBL1764900	Partial agonist activity at human PPARdelta expressed in african green monkey CV1 cells transfected with Gal4 assessed as beta-galactosidase activity by transactivation assay	F	BAO_0000219	cell-based format	Homo sapiens	None	None	CV-1	None	CHEMBL3979	Peroxisome proliferator-activated receptor delta	Homo sapiens	SINGLE PROTEIN	CHEMBL1759972	1	Scientific Literature	Bioorg. Med. Chem. Lett.	2011	CHEMBL3308033
CHEMBL1760418		0	552.04	2	6.75	36	CCCCN(c1cc(-c2ccc(Cl)cc2)c(F)cc1F)S(=O)(=O)c1ccc(OC(C)C(=O)O)c(C)c1C	EC50	'='	1258.93	nM	5.90			UO_0000065					False	CHEMBL1764900	Partial agonist activity at human PPARdelta expressed in african green monkey CV1 cells transfected with Gal4 assessed as beta-galactosidase activity by transactivation assay	F	BAO_0000219	cell-based format	Homo sapiens	None	None	CV-1	None	CHEMBL3979	Peroxisome proliferator-activated receptor delta	Homo sapiens	SINGLE PROTEIN	CHEMBL1759972	1	Scientific Literature	Bioorg. Med. Chem. Lett.	2011	CHEMBL3308033
CHEMBL1760266		0	535.58	2	6.39	2	Cc1cc(S(=O)(=O)N(CCC(C)C)c2cccc(-c3ccc(C(F)(F)F)cc3)c2)ccc1OCC(=O)O	Activity	'='	75.0	%				UO_0000187					False	CHEMBL1764901	Partial agonist activity at human PPARdelta expressed in african green monkey CV1 cells transfected with Gal4 assessed as beta-galactosidase activity by transactivation assay relative to control	F	BAO_0000219	cell-based format	Homo sapiens	None	None	CV-1	None	CHEMBL3979	Peroxisome proliferator-activated receptor delta	Homo sapiens	SINGLE PROTEIN	CHEMBL1759972	1	Scientific Literature	Bioorg. Med. Chem. Lett.	2011	CHEMBL3308033
CHEMBL1760267		0	530.09	2	6.78	3	CCCCN(c1cccc(-c2ccc(Cl)cc2)c1C)S(=O)(=O)c1ccc(OC(C)C(=O)O)c(C)c1C	Activity	'='	56.0	%				UO_0000187					False	CHEMBL1764901	Partial agonist activity at human PPARdelta expressed in african green monkey CV1 cells transfected with Gal4 assessed as beta-galactosidase activity by transactivation assay relative to control	F	BAO_0000219	cell-based format	Homo sapiens	None	None	CV-1	None	CHEMBL3979	Peroxisome proliferator-activated receptor delta	Homo sapiens	SINGLE PROTEIN	CHEMBL1759972	1	Scientific Literature	Bioorg. Med. Chem. Lett.	2011	CHEMBL3308033
CHEMBL1760410		0	584.06	2	7.32	28	Cc1c(-c2ccc(Cl)cc2)cccc1N(CCCC(F)(F)F)S(=O)(=O)c1ccc(OC(C)C(=O)O)c(C)c1C	EC50	'='	1995.26	nM	5.70			UO_0000065					False	CHEMBL1764900	Partial agonist activity at human PPARdelta expressed in african green monkey CV1 cells transfected with Gal4 assessed as beta-galactosidase activity by transactivation assay	F	BAO_0000219	cell-based format	Homo sapiens	None	None	CV-1	None	CHEMBL3979	Peroxisome proliferator-activated receptor delta	Homo sapiens	SINGLE PROTEIN	CHEMBL1759972	1	Scientific Literature	Bioorg. Med. Chem. Lett.	2011	CHEMBL3308033
CHEMBL219586	GW590735	2	478.49	1	5.31	5, GW-590735	Cc1nc(-c2ccc(C(F)(F)F)cc2)sc1C(=O)NCc1ccc(OC(C)(C)C(=O)O)cc1	Activity	'='	82.0	%				UO_0000187					False	CHEMBL927782	Agonist activity at human PPARdelta assessed as receptor activation by cell based assay relative to GW516	F	BAO_0000219	cell-based format	Homo sapiens	None	None	None	None	CHEMBL3979	Peroxisome proliferator-activated receptor delta	Homo sapiens	SINGLE PROTEIN	CHEMBL1140804	1	Scientific Literature	Bioorg. Med. Chem. Lett.	2008	None
CHEMBL234485		0	491.38	1	5.99	6d	Cc1cc(OC/C=C\C(C#Cc2ccccc2)c2ccc(Br)cc2)ccc1OCC(=O)O	EC50	'='	770.0	nM	6.11			UO_0000065					False	CHEMBL896658	Agonist activity at human PPARdelta by transactivation assay	F	BAO_0000019	assay format	Homo sapiens	None	None	None	None	CHEMBL3979	Peroxisome proliferator-activated receptor delta	Homo sapiens	SINGLE PROTEIN	CHEMBL1149551	1	Scientific Literature	Bioorg. Med. Chem. Lett.	2007	None
CHEMBL234665		0	488.53	1	6.53	28b	O=C(O)COc1ccc(SCc2ccccc2OCc2ccc(C(F)(F)F)cc2)c2c1CCC2	EC50	'='	230.0	nM	6.64			UO_0000065					False	CHEMBL896364	Agonist activity at human PPARdelta expressed in HepG2 cells after 16 hrs by luciferase reporter gene assay	F	BAO_0000219	cell-based format	Homo sapiens	None	None	HepG2	None	CHEMBL3979	Peroxisome proliferator-activated receptor delta	Homo sapiens	SINGLE PROTEIN	CHEMBL1148881	1	Scientific Literature	Bioorg. Med. Chem. Lett.	2007	CHEMBL3307718
CHEMBL234660		0	462.49	1	6.35	15	Cc1cc(SCc2ccc(OCc3ccc(C(F)(F)F)cc3)cc2)ccc1OCC(=O)O	IC50	'='	19.0	nM	7.72			UO_0000065	16.69	0.33	1.37	13.85	False	CHEMBL896362	Displacement of [3H]2-(4-(3-(4-acetyl-3-hydroxy-2 propyl-phenoxy)propoxy)phenoxy)acetic acid from human PPARdelta after 30 mins by SPA assay	B	BAO_0000357	single protein format	Homo sapiens	None	None	None	None	CHEMBL3979	Peroxisome proliferator-activated receptor delta	Homo sapiens	SINGLE PROTEIN	CHEMBL1148881	1	Scientific Literature	Bioorg. Med. Chem. Lett.	2007	None
CHEMBL391084		0	477.53	1	6.87	10g	Cc1cc2c(CC(=O)O)csc2cc1OCc1sc(-c2ccc(C(F)(F)F)cc2)nc1C	IC50	'='	237.0	nM	6.62			UO_0000065	13.87	0.28	-0.24	11.15	True	CHEMBL896466	Displacement of [3H]2-(4-(3-(4-acetyl-3-hydroxy-2 propyl-phenoxy)propoxy)phenoxy)acetic acid from human PPARdelta after 30 mins by SPA	B	BAO_0000357	single protein format	Homo sapiens	None	None	None	None	CHEMBL3979	Peroxisome proliferator-activated receptor delta	Homo sapiens	SINGLE PROTEIN	CHEMBL1149526	1	Scientific Literature	Bioorg. Med. Chem. Lett.	2007	None
CHEMBL234168		0	417.34	1	5.31	10f	O=C(O)Cc1coc2cc(OCc3cc(-c4ccc(C(F)(F)F)cc4)on3)ccc12	IC50	'='	25.0	nM	7.60			UO_0000065	18.22	0.35	2.29	8.87	False	CHEMBL896466	Displacement of [3H]2-(4-(3-(4-acetyl-3-hydroxy-2 propyl-phenoxy)propoxy)phenoxy)acetic acid from human PPARdelta after 30 mins by SPA	B	BAO_0000357	single protein format	Homo sapiens	None	None	None	None	CHEMBL3979	Peroxisome proliferator-activated receptor delta	Homo sapiens	SINGLE PROTEIN	CHEMBL1149526	1	Scientific Literature	Bioorg. Med. Chem. Lett.	2007	None
CHEMBL233978		0	399.86	1	5.42	10b	O=C(O)Cc1csc2cc(OCc3cc(-c4ccc(Cl)cc4)on3)ccc12	IC50	'='	7.7	nM	8.11			UO_0000065	20.29	0.41	2.69	11.18	False	CHEMBL896466	Displacement of [3H]2-(4-(3-(4-acetyl-3-hydroxy-2 propyl-phenoxy)propoxy)phenoxy)acetic acid from human PPARdelta after 30 mins by SPA	B	BAO_0000357	single protein format	Homo sapiens	None	None	None	None	CHEMBL3979	Peroxisome proliferator-activated receptor delta	Homo sapiens	SINGLE PROTEIN	CHEMBL1149526	1	Scientific Literature	Bioorg. Med. Chem. Lett.	2007	None
CHEMBL437364		0	484.52	1	6.42	6p	Cc1cc2cc(C(C#Cc3ccc(F)cc3)/C=C\COc3ccc(OCC(=O)O)c(C)c3)ccc2o1	EC50	'='	290.0	nM	6.54			UO_0000065					False	CHEMBL896658	Agonist activity at human PPARdelta by transactivation assay	F	BAO_0000019	assay format	Homo sapiens	None	None	None	None	CHEMBL3979	Peroxisome proliferator-activated receptor delta	Homo sapiens	SINGLE PROTEIN	CHEMBL1149551	1	Scientific Literature	Bioorg. Med. Chem. Lett.	2007	None
CHEMBL236875		0	515.53	2	6.54	7	CCc1cc(C(F)(F)F)ccc1C(=O)NCc1cccc(Oc2ccc(OC(C)(C)C(=O)O)c(C)c2)c1	IC50	'='	4.0	nM	8.40			UO_0000065	16.29	0.31	1.86	9.90	True	CHEMBL902598	Displacement of [3H]2-(4-{2-[3-(2,4-difluoro-phenyl)-1-heptyl-ureido]-ethyl}-phenoxy)-2-methyl-butyric acid from human PPARdelta	B	BAO_0000357	single protein format	Homo sapiens	None	None	None	None	CHEMBL3979	Peroxisome proliferator-activated receptor delta	Homo sapiens	SINGLE PROTEIN	CHEMBL1138336	1	Scientific Literature	Bioorg. Med. Chem. Lett.	2007	None
CHEMBL237730		0	471.48	1	6.06	24	Cc1cc(Oc2cccc(CNC(=O)c3ccc(C(F)(F)F)cc3C)c2)ccc1CCC(=O)O	EC50	'='	33.0	nM	7.48			UO_0000065					False	CHEMBL902601	Agonist activity at human PPARdelta expressed in CV1 cells by receptor transactivation assay	F	BAO_0000219	cell-based format	Homo sapiens	None	None	CV-1	None	CHEMBL3979	Peroxisome proliferator-activated receptor delta	Homo sapiens	SINGLE PROTEIN	CHEMBL1138336	1	Scientific Literature	Bioorg. Med. Chem. Lett.	2007	CHEMBL3308033
CHEMBL237085		0	517.50	2	5.99	13	COc1cc(C(F)(F)F)ccc1C(=O)NCc1cccc(Oc2ccc(OC(C)(C)C(=O)O)c(C)c2)c1	EC50	'='	30.0	nM	7.52			UO_0000065					False	CHEMBL902601	Agonist activity at human PPARdelta expressed in CV1 cells by receptor transactivation assay	F	BAO_0000219	cell-based format	Homo sapiens	None	None	CV-1	None	CHEMBL3979	Peroxisome proliferator-activated receptor delta	Homo sapiens	SINGLE PROTEIN	CHEMBL1138336	1	Scientific Literature	Bioorg. Med. Chem. Lett.	2007	CHEMBL3308033
CHEMBL369607		0	489.57	1	6.54	20	CCCc1c(OCCCCOc2ccc(OC(C)C(=O)O)cc2)ccc2c(-c3ccccc3)noc12	Inhibition	'='	117.0	%				UO_0000187					False	CHEMBL759298	Agonistic activity was determined in COS1 cells transfected with GAL 4-PPAR delta at 3 uM; Max %	F	BAO_0000219	cell-based format	Homo sapiens	None	None	COS-1	None	CHEMBL3979	Peroxisome proliferator-activated receptor delta	Homo sapiens	SINGLE PROTEIN	CHEMBL1136629	1	Scientific Literature	Bioorg. Med. Chem. Lett.	2003	CHEMBL3308351
CHEMBL172931		0	473.57	1	6.70	15	CCCc1c(OCCCCOc2ccc(CCC(=O)O)cc2)ccc2c(-c3ccccc3)noc12	Ki	'='	37.5	nM	7.43			UO_0000065	15.68	0.29	0.73	9.08	False	CHEMBL759301	In vitro binding affinity towards human peroxisome proliferator activated receptor delta (PPAR delta)	B	BAO_0000357	single protein format	None	None	None	None	None	CHEMBL3979	Peroxisome proliferator-activated receptor delta	Homo sapiens	SINGLE PROTEIN	CHEMBL1136629	1	Scientific Literature	Bioorg. Med. Chem. Lett.	2003	None
CHEMBL272020		0	305.42	0	4.79	8	c1ccc(CNCCCCOc2ccc3ccccc3c2)cc1	Inhibition	'='	22.4	%				UO_0000187					False	CHEMBL949958	Inhibition of PPARdelta at 3 uM	B	BAO_0000357	single protein format	None	None	None	None	None	CHEMBL3979	Peroxisome proliferator-activated receptor delta	Homo sapiens	SINGLE PROTEIN	CHEMBL1142330	1	Scientific Literature	Bioorg. Med. Chem.	2008	None
CHEMBL270665		0	461.60	1	5.36	rac-10h	COc1ccc(CC(C)C(=O)O)cc1CNC(=O)c1ccc(C23CC4CC(CC(C4)C2)C3)cc1	Activity						Not Active						False	CHEMBL931809	Agonist activity at human recombinant PPARdelta in HEK293 cells at 10 uM by GAL4 transactivation assay	F	BAO_0000219	cell-based format	Homo sapiens	None	None	HEK293	None	CHEMBL3979	Peroxisome proliferator-activated receptor delta	Homo sapiens	SINGLE PROTEIN	CHEMBL1143130	1	Scientific Literature	Bioorg. Med. Chem. Lett.	2008	CHEMBL3307715
CHEMBL402840		0	503.68	2	6.53	12	CCCOc1ccc(C[C@H](CC)C(=O)O)cc1CNC(=O)c1ccc(C23CC4CC(CC(C4)C2)C3)cc1	EC50	'='	120.0	nM	6.92			UO_0000065					False	CHEMBL931807	Agonist activity at human recombinant PPARdelta in HEK293 cells by GAL4 transactivation assay	F	BAO_0000219	cell-based format	Homo sapiens	None	None	HEK293	None	CHEMBL3979	Peroxisome proliferator-activated receptor delta	Homo sapiens	SINGLE PROTEIN	CHEMBL1143130	1	Scientific Literature	Bioorg. Med. Chem. Lett.	2008	CHEMBL3307715
CHEMBL199418		0	256.80	0	4.00	8d	Cc1ccc(Cl)cc1N/C(S)=N/CC(C)C	EC50	'>'	100000.0	nM				UO_0000065					False	CHEMBL869429	Activity against PPAR-delta	B	BAO_0000357	single protein format	None	None	None	None	None	CHEMBL3979	Peroxisome proliferator-activated receptor delta	Homo sapiens	SINGLE PROTEIN	CHEMBL1148541	1	Scientific Literature	Bioorg. Med. Chem. Lett.	2006	None
CHEMBL89996		0	468.55	1	6.49	15	CCO[C@@H](Cc1ccc(OC/C=C(/c2ccccc2)c2ccc(-c3ccco3)cc2)cc1)C(=O)O	EC50	'='	2000.0	nM	5.70			UO_0000065	12.16	0.22	-0.79	8.27	False	CHEMBL762591	In vitro activation of human peroxisome proliferator activated receptor delta (PPAR delta)	B	BAO_0000357	single protein format	None	None	None	None	None	CHEMBL3979	Peroxisome proliferator-activated receptor delta	Homo sapiens	SINGLE PROTEIN	CHEMBL1136267	1	Scientific Literature	Bioorg. Med. Chem. Lett.	2003	None
CHEMBL367311		0	459.54	1	6.31	6	CCCc1c(OCCCCOc2ccc(CC(=O)O)cc2)ccc2c(-c3ccccc3)noc12	Inhibition	'='	86.0	%				UO_0000187					False	CHEMBL759298	Agonistic activity was determined in COS1 cells transfected with GAL 4-PPAR delta at 3 uM; Max %	F	BAO_0000219	cell-based format	Homo sapiens	None	None	COS-1	None	CHEMBL3979	Peroxisome proliferator-activated receptor delta	Homo sapiens	SINGLE PROTEIN	CHEMBL1136629	1	Scientific Literature	Bioorg. Med. Chem. Lett.	2003	CHEMBL3308351
CHEMBL172490		0	475.54	1	6.15	19	CCCc1c(OCCCOc2ccc(OC(C)C(=O)O)cc2)ccc2c(-c3ccccc3)noc12	EC50	'='	13.0	nM	7.89			UO_0000065					False	CHEMBL762050	Agonistic activity was determined in COS1 cells transfected with GAL 4-PPAR delta receptor	F	BAO_0000219	cell-based format	None	None	None	COS-1	None	CHEMBL3979	Peroxisome proliferator-activated receptor delta	Homo sapiens	SINGLE PROTEIN	CHEMBL1136629	1	Scientific Literature	Bioorg. Med. Chem. Lett.	2003	CHEMBL3308351
CHEMBL116774		0	467.56	0	4.81	17	CCCc1cc(C2CCC(O)CC2)ccc1OCCCOc1cccc(C2OC(=O)NC2=O)c1	IC50	'>'	50000.0	nM				UO_0000065					False	CHEMBL759296	In vitro binding affinity was tested towards human Peroxisome proliferator activated receptor delta	B	BAO_0000357	single protein format	None	None	None	None	None	CHEMBL3979	Peroxisome proliferator-activated receptor delta	Homo sapiens	SINGLE PROTEIN	CHEMBL1136294	1	Scientific Literature	Bioorg. Med. Chem. Lett.	2003	None
CHEMBL173386		0	501.62	2	7.44	16	CCCc1c(OCCCCOc2ccc(C(C)(C)CC(=O)O)cc2)ccc2c(-c3ccccc3)noc12	Ki	'='	529.0	nM	6.28			UO_0000065	12.51	0.23	-1.16	7.67	False	CHEMBL759301	In vitro binding affinity towards human peroxisome proliferator activated receptor delta (PPAR delta)	B	BAO_0000357	single protein format	None	None	None	None	None	CHEMBL3979	Peroxisome proliferator-activated receptor delta	Homo sapiens	SINGLE PROTEIN	CHEMBL1136629	1	Scientific Literature	Bioorg. Med. Chem. Lett.	2003	None
CHEMBL324027		0	412.48	0	3.53	10	COC(=O)C(Cc1ccc(OCCOc2ccc3c(c2)CCCC3)cc1)C(=O)OC	EC50	'='	3310.0	nM	5.48			UO_0000065	13.29	0.25	1.95	7.71	False	CHEMBL760295	In vitro transcription activation on human peroxisome proliferator activated receptor-delta (PPAR delta)	B	BAO_0000357	single protein format	None	None	None	None	None	CHEMBL3979	Peroxisome proliferator-activated receptor delta	Homo sapiens	SINGLE PROTEIN	CHEMBL1147472	1	Scientific Literature	Bioorg. Med. Chem. Lett.	2004	None
CHEMBL2113000		0	678.82	2	8.38	14	CCO[C@H](Cc1ccc(OC/C=C(\C)c2ccc(-c3ccc(/C(C)=C/COc4ccc(C[C@@H](OCC)C(=O)O)cc4)cc3)cc2)cc1)C(=O)O	EC50	'='	2100.0	nM	5.68			UO_0000065	8.36	0.16	-2.70	5.09	False	CHEMBL829754	Effective concentration for human peroxisome proliferator-activated receptor delta	B	BAO_0000357	single protein format	Homo sapiens	None	None	None	None	CHEMBL3979	Peroxisome proliferator-activated receptor delta	Homo sapiens	SINGLE PROTEIN	CHEMBL1142023	1	Scientific Literature	Bioorg. Med. Chem. Lett.	2005	None
CHEMBL244573		0	440.47	1	5.29	13	Cc1cc(SCc2nc(-c3ccc(C(F)(F)F)cc3)ns2)ccc1OCC(=O)O	Activity	'='	79.0	%				UO_0000187					False	CHEMBL894878	Agonist activity at PPARdelta expressed in HEK293 cells by measuring Gal4 luciferase reporter activity relative to standard agonist	F	BAO_0000219	cell-based format	None	None	None	HEK293	None	CHEMBL3979	Peroxisome proliferator-activated receptor delta	Homo sapiens	SINGLE PROTEIN	CHEMBL1148700	1	Scientific Literature	J. Med. Chem.	2007	CHEMBL3307715
CHEMBL244786		0	456.63	1	6.35	36	Cc1cc(SCc2nc(-c3ccc(C(C)(C)C)cc3)ns2)ccc1OC(C)(C)C(=O)O	Activity	'='	48.0	%				UO_0000187					False	CHEMBL894878	Agonist activity at PPARdelta expressed in HEK293 cells by measuring Gal4 luciferase reporter activity relative to standard agonist	F	BAO_0000219	cell-based format	None	None	None	HEK293	None	CHEMBL3979	Peroxisome proliferator-activated receptor delta	Homo sapiens	SINGLE PROTEIN	CHEMBL1148700	1	Scientific Literature	J. Med. Chem.	2007	CHEMBL3307715
CHEMBL212666		0	424.31	1	5.71	9	Cc1cc(SCc2cc(-c3c(Cl)cccc3Cl)no2)ccc1OCC(=O)O	EC50						Not Active						False	CHEMBL867359	Agonist activity at PPARdelta by transactivation assay	F	BAO_0000019	assay format	Homo sapiens	None	None	None	None	CHEMBL3979	Peroxisome proliferator-activated receptor delta	Homo sapiens	SINGLE PROTEIN	CHEMBL1145320	1	Scientific Literature	Bioorg. Med. Chem. Lett.	2006	None
CHEMBL215127		0	474.60	1	6.43	11	CCc1ccc(OC(CC)CCOc2ccc(CCC(=O)O)c(C)c2)c(C(=O)c2ccccc2)c1	IC50	'='	6.0	nM	8.22			UO_0000065	17.32	0.32	1.79	11.29	False	CHEMBL911540	Displacement of [3H]2-(4-{2-[3-(2,4-difluoro-phenyl)-1-heptyl-ureido]-ethyl}-phenoxy)-2-methyl-butyric acid from human PPARdelta by SPA	B	BAO_0000357	single protein format	Homo sapiens	None	None	None	None	CHEMBL3979	Peroxisome proliferator-activated receptor delta	Homo sapiens	SINGLE PROTEIN	CHEMBL1149342	1	Scientific Literature	J. Med. Chem.	2006	None
CHEMBL215582		0	476.57	1	5.96	7	CCc1ccc(OC(C)CCOc2ccc(OC(C)(C)C(=O)O)cc2)c(C(=O)c2ccccc2)c1	IC50	'='	5.0	nM	8.30			UO_0000065	17.42	0.32	2.34	10.12	False	CHEMBL911540	Displacement of [3H]2-(4-{2-[3-(2,4-difluoro-phenyl)-1-heptyl-ureido]-ethyl}-phenoxy)-2-methyl-butyric acid from human PPARdelta by SPA	B	BAO_0000357	single protein format	Homo sapiens	None	None	None	None	CHEMBL3979	Peroxisome proliferator-activated receptor delta	Homo sapiens	SINGLE PROTEIN	CHEMBL1149342	1	Scientific Literature	J. Med. Chem.	2006	None
CHEMBL215126		0	460.57	1	6.04	10	CCc1ccc(O[C@@H](C)CCOc2ccc(CCC(=O)O)c(C)c2)c(C(=O)c2ccccc2)c1	EC50	'='	339.0	nM	6.47			UO_0000065					False	CHEMBL911541	Transactivation of human PPARdelta in CV1 cells by luciferase reporter gene assay	F	BAO_0000219	cell-based format	Homo sapiens	None	None	CV-1	None	CHEMBL3979	Peroxisome proliferator-activated receptor delta	Homo sapiens	SINGLE PROTEIN	CHEMBL1149342	1	Scientific Literature	J. Med. Chem.	2006	CHEMBL3308033
CHEMBL1080535		0	587.62	2	7.76	35j	Cc1cc(OCc2nc(-c3ccc(OCC(C)C)cc3)c(-c3ccc(OC(F)(F)F)cc3)s2)ccc1OCC(=O)O	Efficacy	'='	92.0	%				UO_0000187					False	CHEMBL1115672	Agonist activity at human PPARdelta ligand binding domain expressed in human 293T cells co-transfected with Gal4-DBD by luciferase transactivation assay relative to GW-501516	B	BAO_0000219	cell-based format	Homo sapiens	None	None	293T	None	CHEMBL3979	Peroxisome proliferator-activated receptor delta	Homo sapiens	SINGLE PROTEIN	CHEMBL1153748	1	Scientific Literature	J. Med. Chem.	2010	None
CHEMBL1075682		0	599.63	2	8.05	35k	Cc1cc(OCc2nc(-c3ccc(OC4CCCC4)cc3)c(-c3ccc(OC(F)(F)F)cc3)s2)ccc1OCC(=O)O	Efficacy	'='	94.0	%				UO_0000187					False	CHEMBL1115672	Agonist activity at human PPARdelta ligand binding domain expressed in human 293T cells co-transfected with Gal4-DBD by luciferase transactivation assay relative to GW-501516	B	BAO_0000219	cell-based format	Homo sapiens	None	None	293T	None	CHEMBL3979	Peroxisome proliferator-activated receptor delta	Homo sapiens	SINGLE PROTEIN	CHEMBL1153748	1	Scientific Literature	J. Med. Chem.	2010	None
CHEMBL264374	BEZAFIBRATE	4	361.83	0	3.55	Bezafibrate	CC(C)(Oc1ccc(CCNC(=O)c2ccc(Cl)cc2)cc1)C(=O)O	Max	'='	91.0	%				UO_0000187					False	CHEMBL824647	Fold activation relative to maximum activation obtained with carbacyclin	F	BAO_0000019	assay format	Homo sapiens	None	None	None	None	CHEMBL3979	Peroxisome proliferator-activated receptor delta	Homo sapiens	SINGLE PROTEIN	CHEMBL1135600	1	Scientific Literature	J. Med. Chem.	2002	None
CHEMBL522936		0	318.37	0	4.43	(R)-1	O=C(O)[C@@H](Cc1ccccc1)Oc1ccc(-c2ccccc2)cc1	Activity						Not Active						False	CHEMBL1015269	Increase in transcriptional activity of human PPARbeta/delta ligand binding domain expressed in human Hep G2 cells co-transfected with Gal4-DBD by luciferase reporter gene assay	B	BAO_0000219	cell-based format	Homo sapiens	None	None	HepG2	None	CHEMBL3979	Peroxisome proliferator-activated receptor delta	Homo sapiens	SINGLE PROTEIN	CHEMBL1151755	1	Scientific Literature	J. Med. Chem.	2008	CHEMBL3307718
CHEMBL461378		0	489.33	1	6.48	12d	Cc1c(Oc2ccc(Cl)cc2)c2ccc(F)nc2n1Cc1cc(O[C@@H](C)C(=O)O)ccc1Cl	IC50	'>'	50000.0	nM				UO_0000065					False	CHEMBL980791	Binding affinity to PPARdelta	B	BAO_0000357	single protein format	None	None	None	None	None	CHEMBL3979	Peroxisome proliferator-activated receptor delta	Homo sapiens	SINGLE PROTEIN	CHEMBL1139415	1	Scientific Literature	Bioorg. Med. Chem. Lett.	2008	None
CHEMBL355695		0	561.27	2	6.43	3s	CCO[C@@H](Cc1ccc(OCCn2c3ccc(Br)cc3c3cc(Br)ccc32)cc1)C(=O)O	Max	'='	15.5	%				UO_0000187					False	CHEMBL824647	Fold activation relative to maximum activation obtained with carbacyclin	F	BAO_0000019	assay format	Homo sapiens	None	None	None	None	CHEMBL3979	Peroxisome proliferator-activated receptor delta	Homo sapiens	SINGLE PROTEIN	CHEMBL1135600	1	Scientific Literature	J. Med. Chem.	2002	None
CHEMBL1760267		0	530.09	2	6.78	3	CCCCN(c1cccc(-c2ccc(Cl)cc2)c1C)S(=O)(=O)c1ccc(OC(C)C(=O)O)c(C)c1C	EC50	'='	25.12	nM	7.60			UO_0000065					False	CHEMBL1764900	Partial agonist activity at human PPARdelta expressed in african green monkey CV1 cells transfected with Gal4 assessed as beta-galactosidase activity by transactivation assay	F	BAO_0000219	cell-based format	Homo sapiens	None	None	CV-1	None	CHEMBL3979	Peroxisome proliferator-activated receptor delta	Homo sapiens	SINGLE PROTEIN	CHEMBL1759972	1	Scientific Literature	Bioorg. Med. Chem. Lett.	2011	CHEMBL3308033
CHEMBL1760402		0	550.05	2	6.31	20	CCCCN(c1cccc(-c2ccc(Cl)cc2)c1C)S(=O)(=O)c1ccc(OC(C)C(=O)O)c(F)c1OC	Activity	'='	53.0	%				UO_0000187					False	CHEMBL1764901	Partial agonist activity at human PPARdelta expressed in african green monkey CV1 cells transfected with Gal4 assessed as beta-galactosidase activity by transactivation assay relative to control	F	BAO_0000219	cell-based format	Homo sapiens	None	None	CV-1	None	CHEMBL3979	Peroxisome proliferator-activated receptor delta	Homo sapiens	SINGLE PROTEIN	CHEMBL1759972	1	Scientific Literature	Bioorg. Med. Chem. Lett.	2011	CHEMBL3308033
CHEMBL1760413		0	584.06	2	7.49	31	CCCCN(c1cc(-c2ccc(Cl)cc2)cc(C(F)(F)F)c1)S(=O)(=O)c1ccc(OC(C)C(=O)O)c(C)c1C	Activity	'='	69.0	%				UO_0000187					False	CHEMBL1764901	Partial agonist activity at human PPARdelta expressed in african green monkey CV1 cells transfected with Gal4 assessed as beta-galactosidase activity by transactivation assay relative to control	F	BAO_0000219	cell-based format	Homo sapiens	None	None	CV-1	None	CHEMBL3979	Peroxisome proliferator-activated receptor delta	Homo sapiens	SINGLE PROTEIN	CHEMBL1759972	1	Scientific Literature	Bioorg. Med. Chem. Lett.	2011	CHEMBL3308033
CHEMBL1760005		0	600.06	2	7.37	46	CCCCN(c1cccc(-c2ccc(OC(F)(F)F)cc2)c1Cl)S(=O)(=O)c1ccc(OC(C)C(=O)O)c(C)c1C	EC50	'='	10.0	nM	8.00			UO_0000065	13.33	0.27	0.63	8.59	False	CHEMBL1764903	Induction of human PPARdelta-mediated CPT1a gene expression in human skeletal muscle	B	BAO_0000221	tissue-based format	Homo sapiens	CHEMBL3638254	Muscle tissue	None	None	CHEMBL3979	Peroxisome proliferator-activated receptor delta	Homo sapiens	SINGLE PROTEIN	CHEMBL1759972	1	Scientific Literature	Bioorg. Med. Chem. Lett.	2011	None
CHEMBL1760005		0	600.06	2	7.37	46	CCCCN(c1cccc(-c2ccc(OC(F)(F)F)cc2)c1Cl)S(=O)(=O)c1ccc(OC(C)C(=O)O)c(C)c1C	EC50	'='	25.12	nM	7.60			UO_0000065	12.67	0.26	0.23	8.16	False	CHEMBL1764904	Induction of human PPARdelta-mediated PDK4 gene expression in human skeletal muscle	B	BAO_0000221	tissue-based format	Homo sapiens	CHEMBL3638254	Muscle tissue	None	None	CHEMBL3979	Peroxisome proliferator-activated receptor delta	Homo sapiens	SINGLE PROTEIN	CHEMBL1759972	1	Scientific Literature	Bioorg. Med. Chem. Lett.	2011	None
CHEMBL1760272		0	530.09	2	6.78	3a	CCCCN(c1cccc(-c2ccc(Cl)cc2)c1C)S(=O)(=O)c1ccc(O[C@@H](C)C(=O)O)c(C)c1C	Activity	'='	57.0	%				UO_0000187					False	CHEMBL1764901	Partial agonist activity at human PPARdelta expressed in african green monkey CV1 cells transfected with Gal4 assessed as beta-galactosidase activity by transactivation assay relative to control	F	BAO_0000219	cell-based format	Homo sapiens	None	None	CV-1	None	CHEMBL3979	Peroxisome proliferator-activated receptor delta	Homo sapiens	SINGLE PROTEIN	CHEMBL1759972	1	Scientific Literature	Bioorg. Med. Chem. Lett.	2011	CHEMBL3308033
CHEMBL1760399		0	570.92	2	7.47	17	CCCCN(c1cccc(-c2ccc(Cl)cc2)c1C)S(=O)(=O)c1ccc(OC(C)C(=O)O)c(Cl)c1Cl	Activity	'='	70.0	%				UO_0000187					False	CHEMBL1764901	Partial agonist activity at human PPARdelta expressed in african green monkey CV1 cells transfected with Gal4 assessed as beta-galactosidase activity by transactivation assay relative to control	F	BAO_0000219	cell-based format	Homo sapiens	None	None	CV-1	None	CHEMBL3979	Peroxisome proliferator-activated receptor delta	Homo sapiens	SINGLE PROTEIN	CHEMBL1759972	1	Scientific Literature	Bioorg. Med. Chem. Lett.	2011	CHEMBL3308033
CHEMBL418874		0	502.59	2	6.32	7	CCCc1cc(-c2noc3ccccc23)ccc1OCCCOc1cccc(C2SC(=O)NC2=O)c1	IC50	'='	140.0	nM	6.85			UO_0000065	13.64	0.26	0.53	7.56	False	CHEMBL759296	In vitro binding affinity was tested towards human Peroxisome proliferator activated receptor delta	B	BAO_0000357	single protein format	None	None	None	None	None	CHEMBL3979	Peroxisome proliferator-activated receptor delta	Homo sapiens	SINGLE PROTEIN	CHEMBL1136294	1	Scientific Literature	Bioorg. Med. Chem. Lett.	2003	None
CHEMBL1760413		0	584.06	2	7.49	31	CCCCN(c1cc(-c2ccc(Cl)cc2)cc(C(F)(F)F)c1)S(=O)(=O)c1ccc(OC(C)C(=O)O)c(C)c1C	EC50	'='	100.0	nM	7.00			UO_0000065					False	CHEMBL1764900	Partial agonist activity at human PPARdelta expressed in african green monkey CV1 cells transfected with Gal4 assessed as beta-galactosidase activity by transactivation assay	F	BAO_0000219	cell-based format	Homo sapiens	None	None	CV-1	None	CHEMBL3979	Peroxisome proliferator-activated receptor delta	Homo sapiens	SINGLE PROTEIN	CHEMBL1759972	1	Scientific Literature	Bioorg. Med. Chem. Lett.	2011	CHEMBL3308033
CHEMBL454678		0	463.58	0	4.77	11	Cc1cc(CNC(=O)c2cc(-c3ccc(CC(C)C)cc3)n(C)n2)ccc1OC(C)(C)C(=O)O	EC50	'='	2060.0	nM	5.69			UO_0000065					False	CHEMBL959040	Agonist activity at human PPARdelta receptor by cell based transient transfection assay	F	BAO_0000219	cell-based format	Homo sapiens	None	None	None	None	CHEMBL3979	Peroxisome proliferator-activated receptor delta	Homo sapiens	SINGLE PROTEIN	CHEMBL1152145	1	Scientific Literature	Bioorg. Med. Chem. Lett.	2008	None
CHEMBL461145		0	489.62	1	5.51	14	C=CCn1nc(-c2ccc(C(C)(C)C)cc2)cc1C(=O)NCc1ccc(OC(C)(C)C(=O)O)c(C)c1	EC50	'='	1150.0	nM	5.94			UO_0000065					False	CHEMBL959040	Agonist activity at human PPARdelta receptor by cell based transient transfection assay	F	BAO_0000219	cell-based format	Homo sapiens	None	None	None	None	CHEMBL3979	Peroxisome proliferator-activated receptor delta	Homo sapiens	SINGLE PROTEIN	CHEMBL1152145	1	Scientific Literature	Bioorg. Med. Chem. Lett.	2008	None
CHEMBL471533		0	484.56	0	4.63	28	Cc1cc(CNC(=O)c2cc(-c3ccc(-c4ccncc4)cc3)n(C)n2)ccc1OC(C)(C)C(=O)O	EC50	'>'	25000.0	nM				UO_0000065					False	CHEMBL959040	Agonist activity at human PPARdelta receptor by cell based transient transfection assay	F	BAO_0000219	cell-based format	Homo sapiens	None	None	None	None	CHEMBL3979	Peroxisome proliferator-activated receptor delta	Homo sapiens	SINGLE PROTEIN	CHEMBL1152145	1	Scientific Literature	Bioorg. Med. Chem. Lett.	2008	None
CHEMBL237520		0	523.45	2	6.26	23	Cc1cc(Oc2ccc(F)c(CNC(=O)c3ccc(C(F)(F)F)cc3F)c2)ccc1OC(C)(C)C(=O)O	IC50	'='	3.0	nM	8.52			UO_0000065	16.28	0.31	2.26	10.04	True	CHEMBL902598	Displacement of [3H]2-(4-{2-[3-(2,4-difluoro-phenyl)-1-heptyl-ureido]-ethyl}-phenoxy)-2-methyl-butyric acid from human PPARdelta	B	BAO_0000357	single protein format	Homo sapiens	None	None	None	None	CHEMBL3979	Peroxisome proliferator-activated receptor delta	Homo sapiens	SINGLE PROTEIN	CHEMBL1138336	1	Scientific Literature	Bioorg. Med. Chem. Lett.	2007	None
[truncated: 4,472 more rows]
