# Supplementary material for: PyRMD Studio: A Unified Suite for Next-Generation, AI-Powered Virtual Screening
Source: J Chem Inf Model. 2026 May 19;66(11):6197–203. doi: 10.1021/acs.jcim.6c00648 (PMC13250901; doi:10.1021/acs.jcim.6c00648)
Supplement: Supplementary file 1 [file ci6c00648_si_001.zip › DATA/pparg_chembl.csv]

Molecule ChEMBL ID	Molecule Name	Molecule Max Phase	Molecular Weight	#RO5 Violations	AlogP	Compound Key	Smiles	Standard Type	Standard Relation	Standard Value	Standard Units	pChEMBL Value	Data Validity Comment	Comment	Uo Units	Ligand Efficiency BEI	Ligand Efficiency LE	Ligand Efficiency LLE	Ligand Efficiency SEI	Potential Duplicate	Assay ChEMBL ID	Assay Description	Assay Type	BAO Format ID	BAO Label	Assay Organism	Assay Tissue ChEMBL ID	Assay Tissue Name	Assay Cell Type	Assay Subcellular Fraction	Target ChEMBL ID	Target Name	Target Organism	Target Type	Document ChEMBL ID	Source ID	Source Description	Document Journal	Document Year	Cell ChEMBL ID
CHEMBL342533		0	544.45	2	6.41	52	O=C(c1ccccc1)c1ccccc1N[C@@H](Cc1ccc(OCCc2cccc(Br)c2)cc1)C(=O)O	Ki	'='	676.08	nM	6.17			UO_0000065	11.33	0.23	-0.24	8.16	False	CHEMBL762151	Inhibition by 50% of in vitro binding to Peroxisome proliferator activated receptor gamma	B	BAO_0000357	single protein format	None	None	None	None	None	CHEMBL235	Peroxisome proliferator-activated receptor gamma	Homo sapiens	SINGLE PROTEIN	CHEMBL1131423	1	Scientific Literature	J. Med. Chem.	1998	None
CHEMBL371097		0	483.56	1	6.94	35	CCCc1c(OCCCOc2cccc3c2ccn3CC(=O)O)ccc2cc(-c3ccccc3)oc12	IC50	'='	1948.0	nM	5.71			UO_0000065	11.81	0.22	-1.23	7.73	False	CHEMBL861059	Displacement of [3H]rosiglitazone from human PPAR gamma by SPA assay	B	BAO_0000357	single protein format	Homo sapiens	None	None	None	None	CHEMBL235	Peroxisome proliferator-activated receptor gamma	Homo sapiens	SINGLE PROTEIN	CHEMBL1140430	1	Scientific Literature	J. Med. Chem.	2005	None
CHEMBL324962		0	410.39	1	5.01	40	CCC(Cc1ccc(OC)c(NC(=O)Nc2ccc(C(F)(F)F)cc2)c1)C(=O)O	IA						Not Active						False	CHEMBL759449	In vitro effective concentration for agonist activity on human Peroxisome proliferator activated receptor gamma-Gal4 chimeric receptor in transfected CHO-K1 cells at 10 uM	F	BAO_0000219	cell-based format	None	None	None	CHO-K1	None	CHEMBL235	Peroxisome proliferator-activated receptor gamma	Homo sapiens	SINGLE PROTEIN	CHEMBL1145047	1	Scientific Literature	J. Med. Chem.	2003	CHEMBL3307512
CHEMBL198623		0	488.89	1	7.49	35	CC(C)(C)c1ccc(-n2c(C(=O)O)c(Oc3cccc(C(F)(F)F)c3)c3ccc(Cl)nc32)cc1	EC50	'='	176.0	nM	6.75			UO_0000065					False	CHEMBL882884	Effective agonist concentration for human PPAR gamma Gal4 construct in transactivation assay	F	BAO_0000019	assay format	Homo sapiens	None	None	None	None	CHEMBL235	Peroxisome proliferator-activated receptor gamma	Homo sapiens	SINGLE PROTEIN	CHEMBL1143644	1	Scientific Literature	Bioorg. Med. Chem. Lett.	2005	None
CHEMBL520272		0	434.54	1	5.96	13b	Cc1ccc(-c2nc(CCCCCO/N=C(/CCC(=O)O)c3ccccc3)c(C)o2)cc1	EC50	'='	31.0	nM	7.51			UO_0000065					False	CHEMBL947731	Agonist activity at human PPARgamma transactivation expressed in human HePG2 cells	F	BAO_0000219	cell-based format	Homo sapiens	None	None	HepG2	None	CHEMBL235	Peroxisome proliferator-activated receptor gamma	Homo sapiens	SINGLE PROTEIN	CHEMBL1141005	1	Scientific Literature	Bioorg. Med. Chem. Lett.	2008	CHEMBL3307718
CHEMBL96758		0	553.68	2	7.97	19	CCCc1cc(Oc2ccc(-c3ccccc3)cc2)ccc1OCCCOc1cccc(C2SC(=O)NC2=O)c1	IC50	'='	226.0	nM	6.65			UO_0000065	12.00	0.23	-1.32	9.00	False	CHEMBL759452	In vitro binding affinity against human peroxisome proliferator activated receptor gamma	B	BAO_0000357	single protein format	None	None	None	None	None	CHEMBL235	Peroxisome proliferator-activated receptor gamma	Homo sapiens	SINGLE PROTEIN	CHEMBL1136170	1	Scientific Literature	Bioorg. Med. Chem. Lett.	2003	None
CHEMBL519802		0	467.54	1	5.14	rac-2Ag	COc1ccccc1-c1nc(CCOc2ccc(CC(OC)C(=O)O)c3sccc23)c(C)o1	IC50	'='	916.0	nM	6.04			UO_0000065	12.91	0.25	0.90	6.63	False	CHEMBL983195	Displacement of radio labeled 2(S)-(2-benzoyl-phenylamino)-3-{4-[1,1-ditritio-2-(5-methyl-2-phenyl-oxazol-4-yl)-ethoxy]-phenyl}-propionic acid from GST-fused human PPARgamma expressed in Escherichia coli BL21 cells by scintillation proximity assay	B	BAO_0000219	cell-based format	Homo sapiens	None	None	BL21	None	CHEMBL235	Peroxisome proliferator-activated receptor gamma	Homo sapiens	SINGLE PROTEIN	CHEMBL1138459	1	Scientific Literature	Bioorg. Med. Chem. Lett.	2009	None
CHEMBL484607		0	505.51	2	6.06	(S)-2Fa	Cc1oc(-c2ccccc2)nc1CCOc1ccc(C[C@H](OCC(F)(F)F)C(=O)O)c2sccc12	EC50	'='	151.0	nM	6.82			UO_0000065					False	CHEMBL983197	Agonist activity at human PPARgamma expressed in BHK21 cells assessed as SEAP activity by luciferase reporter transactivation assay	F	BAO_0000219	cell-based format	Homo sapiens	None	None	BHK-21	None	CHEMBL235	Peroxisome proliferator-activated receptor gamma	Homo sapiens	SINGLE PROTEIN	CHEMBL1138459	1	Scientific Literature	Bioorg. Med. Chem. Lett.	2009	CHEMBL3308360
CHEMBL498401		0	544.97	1	3.50	14	O=C(O)COc1cccc2c1CCN(S(=O)(=O)c1cccc(C(=O)Nc3ccc(Cl)cc3C(=O)O)c1)C2	IC50	'='	7943.28	nM	5.10			UO_0000065	9.36	0.19	1.60	3.39	True	CHEMBL1001153	Displacement of radiolabeled ligand from human PPARgamma by competition-binding assay	B	BAO_0000357	single protein format	Homo sapiens	None	None	None	None	CHEMBL235	Peroxisome proliferator-activated receptor gamma	Homo sapiens	SINGLE PROTEIN	CHEMBL1141686	1	Scientific Literature	Bioorg. Med. Chem. Lett.	2008	None
CHEMBL496116		0	464.50	0	4.15	28	COc1ccc2ccn(S(=O)(=O)c3cccc(C(=O)Nc4ccc(C)cc4C(=O)O)c3)c2c1	IC50	'='	7943.28	nM	5.10			UO_0000065	10.98	0.21	0.95	4.45	True	CHEMBL1001153	Displacement of radiolabeled ligand from human PPARgamma by competition-binding assay	B	BAO_0000357	single protein format	Homo sapiens	None	None	None	None	CHEMBL235	Peroxisome proliferator-activated receptor gamma	Homo sapiens	SINGLE PROTEIN	CHEMBL1141686	1	Scientific Literature	Bioorg. Med. Chem. Lett.	2008	None
CHEMBL522577		0	498.94	0	4.80	36	COc1ccc2c(ccn2S(=O)(=O)c2cccc(C(=O)Nc3ccc(Cl)cc3C(=O)O)c2)c1C	IC50	'='	3162.28	nM	5.50			UO_0000065	11.02	0.22	0.70	4.80	True	CHEMBL1001153	Displacement of radiolabeled ligand from human PPARgamma by competition-binding assay	B	BAO_0000357	single protein format	Homo sapiens	None	None	None	None	CHEMBL235	Peroxisome proliferator-activated receptor gamma	Homo sapiens	SINGLE PROTEIN	CHEMBL1141686	1	Scientific Literature	Bioorg. Med. Chem. Lett.	2008	None
CHEMBL325172		0	436.18	1	5.31	9e	O=C(O)c1cccc(-c2ccc(NC(=O)c3ccc(Cl)cc3Cl)c(C(=O)[O-])c2)c1.[Li+]	EC50	'>'	100000.0	nM				UO_0000065					False	CHEMBL883269	Transactivation potency was measured by luciferase activity in Caco- 2/TC7 cells transiently co-transfected for the fusion-protein Gal4-PPAR gamma	F	BAO_0000219	cell-based format	None	None	None	Caco- 2/TC7	None	CHEMBL235	Peroxisome proliferator-activated receptor gamma	Homo sapiens	SINGLE PROTEIN	CHEMBL1135007	1	Scientific Literature	Bioorg. Med. Chem. Lett.	2002	None
CHEMBL70005		0	354.41	0	3.45	21	COC(=O)CCc1ccc(OCCN(C)c2nc3ccccc3o2)cc1	Ki	'='	6000.0	nM	5.22			UO_0000065	14.73	0.27	1.77	8.06	False	CHEMBL762535	inhibition of [125I]SB 236636 binding to human PPAR gamma receptor	B	BAO_0000357	single protein format	Homo sapiens	None	None	None	None	CHEMBL235	Peroxisome proliferator-activated receptor gamma	Homo sapiens	SINGLE PROTEIN	CHEMBL1151554	1	Scientific Literature	Bioorg. Med. Chem. Lett.	1996	None
CHEMBL484962		0	451.54	1	5.52	(S)-2Ba	CCO[C@@H](Cc1ccc(OCCc2nc(-c3ccccc3)oc2C)c2ccsc12)C(=O)O	Activity	'='	63.0	%				UO_0000187					False	CHEMBL983199	Agonist activity at human PPARgamma expressed in BHK21 cells assessed as SEAP activity by luciferase reporter transactivation assay relative to edaglitazone	F	BAO_0000219	cell-based format	Homo sapiens	None	None	BHK-21	None	CHEMBL235	Peroxisome proliferator-activated receptor gamma	Homo sapiens	SINGLE PROTEIN	CHEMBL1138459	1	Scientific Literature	Bioorg. Med. Chem. Lett.	2009	CHEMBL3308360
CHEMBL118617		0	398.20	1	5.67	9a	O=C(Nc1ccc(-c2ccsc2)cc1C(=O)[O-])c1ccc(Cl)cc1Cl.[Li+]	Ki	'='	900.0	nM	6.05			UO_0000065	15.41	0.33	0.38	9.11	False	CHEMBL756624	Ligand binding affinity was determined by displacement of a tritiated tracer by the unlabeled compound to a GST-PPAR fusion protein for Peroxisome proliferator activated receptor gamma containing residues	B	BAO_0000357	single protein format	None	None	None	None	None	CHEMBL235	Peroxisome proliferator-activated receptor gamma	Homo sapiens	SINGLE PROTEIN	CHEMBL1135007	1	Scientific Literature	Bioorg. Med. Chem. Lett.	2002	None
CHEMBL1098027		0	394.51	1	5.40	10	CCCCCCCOC(=O)C1C(c2ccccc2)C(C(=O)O)C1c1ccccc1	Activity	'='	153.0	%				UO_0000187					False	CHEMBL1112867	Agonist activity at human PPARgamma at 10 uM by Gal4 transactivation assay relative to pioglitazone	F	BAO_0000019	assay format	Homo sapiens	None	None	None	None	CHEMBL235	Peroxisome proliferator-activated receptor gamma	Homo sapiens	SINGLE PROTEIN	CHEMBL1157895	1	Scientific Literature	Bioorg. Med. Chem. Lett.	2010	None
CHEMBL398677		0	530.67	2	5.68	34	CCOC(Cc1ccc(OCCN2CCC(C)(C)c3cc(/C(=N\OC)c4ccccc4)ccc32)cc1)C(=O)O	Activity	'='	53.0	%				UO_0000187					False	CHEMBL928499	Agonist activity at human PPARgamma by GAL4 transactivation assay	F	BAO_0000019	assay format	Homo sapiens	None	None	None	None	CHEMBL235	Peroxisome proliferator-activated receptor gamma	Homo sapiens	SINGLE PROTEIN	CHEMBL1141511	1	Scientific Literature	Bioorg. Med. Chem. Lett.	2008	None
CHEMBL253416		0	530.67	2	5.68	35	CCO[C@@H](Cc1ccc(OCCN2CCC(C)(C)c3cc(/C(=N\OC)c4ccccc4)ccc32)cc1)C(=O)O	Activity	'='	185.0	%				UO_0000187					False	CHEMBL928501	Agonist activity at human PPARgamma at 1 uM by GAL4 transactivation assay relative to rosiglitazone	F	BAO_0000019	assay format	Homo sapiens	None	None	None	None	CHEMBL235	Peroxisome proliferator-activated receptor gamma	Homo sapiens	SINGLE PROTEIN	CHEMBL1141511	1	Scientific Literature	Bioorg. Med. Chem. Lett.	2008	None
CHEMBL367412		0	423.51	0	4.46	21	O=C(O)Cc1ccccc1OCCC1Oc2ccccc2N(CCC2CCCC2)C1=O	EC50	'~'	5000.0	nM				UO_0000065					False	CHEMBL757757	Agonistic activity against PPAR (peroxisome proliferator activated receptor gamma) in Suarus chinesis	F	BAO_0000019	assay format	suarus chinesis	None	None	None	None	CHEMBL235	Peroxisome proliferator-activated receptor gamma	Homo sapiens	SINGLE PROTEIN	CHEMBL1148467	1	Scientific Literature	J. Med. Chem.	2004	None
CHEMBL490832		0	359.40	0	3.80	17	CCO[C@@H](Cc1cccc(/C(C)=N/OCc2ccc(F)cc2)c1)C(=O)O	EC50	'='	139.0	nM	6.86			UO_0000065	19.08	0.36	3.06	10.07	False	CHEMBL1035757	Agonist activity at human PPARgamma ligand binding domain expressed in african green monkey CV1 cells co-transfected with fused Gal4-DBD by transactivation assay	B	BAO_0000219	cell-based format	Homo sapiens	None	None	CV-1	None	CHEMBL235	Peroxisome proliferator-activated receptor gamma	Homo sapiens	SINGLE PROTEIN	CHEMBL1140178	1	Scientific Literature	J. Med. Chem.	2008	CHEMBL3308033
CHEMBL477940		0	359.43	0	3.24	rac-32	CN(CC#Cc1ccc(CC(C(=O)O)n2cccc2)cc1)c1ccccn1	EC50	'='	9000.0	nM	5.05			UO_0000065					False	CHEMBL980386	Agonist activity at human PPARgamma expressed in HepG2 cells by GAL4 transactivation assay	F	BAO_0000219	cell-based format	Homo sapiens	None	None	HepG2	None	CHEMBL235	Peroxisome proliferator-activated receptor gamma	Homo sapiens	SINGLE PROTEIN	CHEMBL1157199	1	Scientific Literature	Bioorg. Med. Chem.	2008	CHEMBL3307718
CHEMBL484264		0	353.42	0	3.45	80	CCO[C@H](Cc1cccc(C2=NOC(Cc3ccccc3)C2)c1)C(=O)O	EC50	'='	41400.0	nM	4.38			UO_0000065	12.40	0.23	0.93	6.43	False	CHEMBL1035757	Agonist activity at human PPARgamma ligand binding domain expressed in african green monkey CV1 cells co-transfected with fused Gal4-DBD by transactivation assay	B	BAO_0000219	cell-based format	Homo sapiens	None	None	CV-1	None	CHEMBL235	Peroxisome proliferator-activated receptor gamma	Homo sapiens	SINGLE PROTEIN	CHEMBL1140178	1	Scientific Literature	J. Med. Chem.	2008	CHEMBL3308033
CHEMBL484063		0	353.42	0	3.45	69	CCO[C@@H](Cc1cccc(C2=NOC(Cc3ccccc3)C2)c1)C(=O)O	EC50	'='	6930.0	nM	5.16			UO_0000065	14.60	0.27	1.71	7.57	False	CHEMBL1035757	Agonist activity at human PPARgamma ligand binding domain expressed in african green monkey CV1 cells co-transfected with fused Gal4-DBD by transactivation assay	B	BAO_0000219	cell-based format	Homo sapiens	None	None	CV-1	None	CHEMBL235	Peroxisome proliferator-activated receptor gamma	Homo sapiens	SINGLE PROTEIN	CHEMBL1140178	1	Scientific Literature	J. Med. Chem.	2008	CHEMBL3308033
CHEMBL484462		0	418.29	0	4.35	63	CCO[C@@H](Cc1cccc(C2=NOC(c3ccc(Br)cc3)C2)c1)C(=O)O	EC50	'='	740.0	nM	6.13			UO_0000065	14.66	0.32	1.78	9.00	False	CHEMBL1035757	Agonist activity at human PPARgamma ligand binding domain expressed in african green monkey CV1 cells co-transfected with fused Gal4-DBD by transactivation assay	B	BAO_0000219	cell-based format	Homo sapiens	None	None	CV-1	None	CHEMBL235	Peroxisome proliferator-activated receptor gamma	Homo sapiens	SINGLE PROTEIN	CHEMBL1140178	1	Scientific Literature	J. Med. Chem.	2008	CHEMBL3308033
CHEMBL491627		0	375.85	0	4.31	28	CCO[C@@H](Cc1cccc(/C(C)=N/OCc2ccccc2Cl)c1)C(=O)O	Emax	'='	141.0	%				UO_0000187					False	CHEMBL1035758	Agonist activity at human PPARgamma ligand binding domain expressed in african green monkey CV1 cells co-transfected with fused Gal4-DBD by transactivation assay relative to rosiglitazone	B	BAO_0000219	cell-based format	Homo sapiens	None	None	CV-1	None	CHEMBL235	Peroxisome proliferator-activated receptor gamma	Homo sapiens	SINGLE PROTEIN	CHEMBL1140178	1	Scientific Literature	J. Med. Chem.	2008	CHEMBL3308033
CHEMBL410030		0	386.49	0	3.88	26	Cc1ccc(-c2nc(CCCC[C@H]3CO[C@@](C)(C(=O)O)OC3)c(C)n2C)cc1	Activity	'='	0.0	%				UO_0000187					False	CHEMBL929852	Agonist activity at human PPARgamma expressed in CV1 cells at 10 uM by transactivation assay	F	BAO_0000219	cell-based format	Homo sapiens	None	None	CV-1	None	CHEMBL235	Peroxisome proliferator-activated receptor gamma	Homo sapiens	SINGLE PROTEIN	CHEMBL1143171	1	Scientific Literature	Bioorg. Med. Chem.	2008	CHEMBL3308033
CHEMBL82602		0	463.56	1	5.80	8c	Cc1oc(-c2cccs2)nc1CCOc1ccc(CC(C)(Oc2ccccc2)C(=O)O)cc1	EC50	'='	6.0	nM	8.22			UO_0000065	17.74	0.34	2.42	10.05	False	CHEMBL759727	Transcriptional activation of reporter assay by PPAR gamma receptor in CV-1 cells	B	BAO_0000219	cell-based format	Homo sapiens	None	None	CV-1	None	CHEMBL235	Peroxisome proliferator-activated receptor gamma	Homo sapiens	SINGLE PROTEIN	CHEMBL1148303	1	Scientific Literature	J. Med. Chem.	2004	CHEMBL3308033
CHEMBL259943		0	489.23	1	5.92	16	CC1(CN2C(=O)S/C(=C\c3cc(Br)c(O)c(Br)c3)C2=O)CCCCC1	Activity						Not Active						False	CHEMBL932394	Activation of PPARgamma in human LNCaP cells assessed as increase in PPARE driven luciferase reporter expression at 10 uM	B	BAO_0000219	cell-based format	Homo sapiens	None	None	LNCaP	None	CHEMBL235	Peroxisome proliferator-activated receptor gamma	Homo sapiens	SINGLE PROTEIN	CHEMBL1142416	1	Scientific Literature	J. Med. Chem.	2008	CHEMBL3307965
CHEMBL402840		0	503.68	2	6.53	TIPP-703	CCCOc1ccc(C[C@H](CC)C(=O)O)cc1CNC(=O)c1ccc(C23CC4CC(CC(C4)C2)C3)cc1	EC50	'='	43.0	nM	7.37			UO_0000065					True	CHEMBL972694	Agonist activity at PPARgamma transfected in HEK293 cells by GAL4 transactivation assay	F	BAO_0000219	cell-based format	None	None	None	HEK293	None	CHEMBL235	Peroxisome proliferator-activated receptor gamma	Homo sapiens	SINGLE PROTEIN	CHEMBL1156558	1	Scientific Literature	Bioorg. Med. Chem. Lett.	2008	CHEMBL3307715
CHEMBL456974		0	507.65	2	6.28	(+/-)-4i	CCOc1cc(F)c(CC(CC)C(=O)O)cc1CNC(=O)c1ccc(C23CC4CC(CC(C4)C2)C3)cc1	EC50	'='	24.0	nM	7.62			UO_0000065					False	CHEMBL972694	Agonist activity at PPARgamma transfected in HEK293 cells by GAL4 transactivation assay	F	BAO_0000219	cell-based format	None	None	None	HEK293	None	CHEMBL235	Peroxisome proliferator-activated receptor gamma	Homo sapiens	SINGLE PROTEIN	CHEMBL1156558	1	Scientific Literature	Bioorg. Med. Chem. Lett.	2008	CHEMBL3307715
CHEMBL478563		0	457.53	0	4.87	76	CC(=O)N(Cc1ccc(C[C@@H](C(=O)O)n2cccc2)cc1)Cc1nc(-c2ccccc2)oc1C	EC50	'>'	30000.0	nM				UO_0000065					False	CHEMBL980386	Agonist activity at human PPARgamma expressed in HepG2 cells by GAL4 transactivation assay	F	BAO_0000219	cell-based format	Homo sapiens	None	None	HepG2	None	CHEMBL235	Peroxisome proliferator-activated receptor gamma	Homo sapiens	SINGLE PROTEIN	CHEMBL1157199	1	Scientific Literature	Bioorg. Med. Chem.	2008	CHEMBL3307718
CHEMBL477690		0	415.49	0	4.61	74	Cc1oc(-c2ccccc2)nc1CNCc1ccc(C[C@@H](C(=O)O)n2cccc2)cc1	EC50	'='	9000.0	nM	5.05			UO_0000065					False	CHEMBL980386	Agonist activity at human PPARgamma expressed in HepG2 cells by GAL4 transactivation assay	F	BAO_0000219	cell-based format	Homo sapiens	None	None	HepG2	None	CHEMBL235	Peroxisome proliferator-activated receptor gamma	Homo sapiens	SINGLE PROTEIN	CHEMBL1157199	1	Scientific Literature	Bioorg. Med. Chem.	2008	CHEMBL3307718
CHEMBL477095		0	414.51	1	5.50	53	Cc1oc(-c2ccccc2)nc1CCCc1ccc(C[C@@H](C(=O)O)n2cccc2)cc1	EC50	'='	140.0	nM	6.85			UO_0000065					True	CHEMBL980386	Agonist activity at human PPARgamma expressed in HepG2 cells by GAL4 transactivation assay	F	BAO_0000219	cell-based format	Homo sapiens	None	None	HepG2	None	CHEMBL235	Peroxisome proliferator-activated receptor gamma	Homo sapiens	SINGLE PROTEIN	CHEMBL1157199	1	Scientific Literature	Bioorg. Med. Chem.	2008	CHEMBL3307718
CHEMBL516129		0	429.52	0	4.95	75	Cc1oc(-c2ccccc2)nc1CN(C)Cc1ccc(C[C@@H](C(=O)O)n2cccc2)cc1	Activity	'='	77.0	%				UO_0000187					False	CHEMBL980387	Agonist activity at human PPARgamma expressed in HepG2 cells by GAL4 transactivation assay relative to darglitazone	F	BAO_0000219	cell-based format	Homo sapiens	None	None	HepG2	None	CHEMBL235	Peroxisome proliferator-activated receptor gamma	Homo sapiens	SINGLE PROTEIN	CHEMBL1157199	1	Scientific Literature	Bioorg. Med. Chem.	2008	CHEMBL3307718
CHEMBL479002		0	412.49	1	5.58	40	Cc1oc(-c2ccccc2)nc1C/C=C/c1ccc(C[C@@H](C(=O)O)n2cccc2)cc1	Activity	'='	87.0	%				UO_0000187					False	CHEMBL980387	Agonist activity at human PPARgamma expressed in HepG2 cells by GAL4 transactivation assay relative to darglitazone	F	BAO_0000219	cell-based format	Homo sapiens	None	None	HepG2	None	CHEMBL235	Peroxisome proliferator-activated receptor gamma	Homo sapiens	SINGLE PROTEIN	CHEMBL1157199	1	Scientific Literature	Bioorg. Med. Chem.	2008	CHEMBL3307718
CHEMBL519504	ALEGLITAZAR	3	437.52	1	5.13	(S)-2Aa	CO[C@@H](Cc1ccc(OCCc2nc(-c3ccccc3)oc2C)c2ccsc12)C(=O)O	IC50	'='	19.0	nM	7.72			UO_0000065	17.65	0.34	2.59	9.44	False	CHEMBL983195	Displacement of radio labeled 2(S)-(2-benzoyl-phenylamino)-3-{4-[1,1-ditritio-2-(5-methyl-2-phenyl-oxazol-4-yl)-ethoxy]-phenyl}-propionic acid from GST-fused human PPARgamma expressed in Escherichia coli BL21 cells by scintillation proximity assay	B	BAO_0000219	cell-based format	Homo sapiens	None	None	BL21	None	CHEMBL235	Peroxisome proliferator-activated receptor gamma	Homo sapiens	SINGLE PROTEIN	CHEMBL1138459	1	Scientific Literature	Bioorg. Med. Chem. Lett.	2009	None
CHEMBL519153		0	451.54	1	5.52	(R)-2Ba	CCO[C@H](Cc1ccc(OCCc2nc(-c3ccccc3)oc2C)c2ccsc12)C(=O)O	IC50	'='	2680.0	nM	5.57			UO_0000065	12.34	0.24	0.05	6.81	False	CHEMBL983195	Displacement of radio labeled 2(S)-(2-benzoyl-phenylamino)-3-{4-[1,1-ditritio-2-(5-methyl-2-phenyl-oxazol-4-yl)-ethoxy]-phenyl}-propionic acid from GST-fused human PPARgamma expressed in Escherichia coli BL21 cells by scintillation proximity assay	B	BAO_0000219	cell-based format	Homo sapiens	None	None	BL21	None	CHEMBL235	Peroxisome proliferator-activated receptor gamma	Homo sapiens	SINGLE PROTEIN	CHEMBL1138459	1	Scientific Literature	Bioorg. Med. Chem. Lett.	2009	None
CHEMBL387914		0	427.39	0	4.44	(+/-)-4b	CCC(Cc1ccc(OC)c(CNC(=O)c2ccc(C(F)(F)F)cc2F)c1)C(=O)O	EC50	'='	2600.0	nM	5.58			UO_0000065					False	CHEMBL972694	Agonist activity at PPARgamma transfected in HEK293 cells by GAL4 transactivation assay	F	BAO_0000219	cell-based format	None	None	None	HEK293	None	CHEMBL235	Peroxisome proliferator-activated receptor gamma	Homo sapiens	SINGLE PROTEIN	CHEMBL1156558	1	Scientific Literature	Bioorg. Med. Chem. Lett.	2008	CHEMBL3307715
CHEMBL456769		0	332.33	0	4.18	23	O=C(O)CC1=C/C(=C\c2ccc3nccnc3c2)c2ccc(F)cc21	EC50	'>'	10000.0	nM				UO_0000065					False	CHEMBL998732	Agonist activity at PPARgamma expressed in human HCA7 cells assessed as induction of peroxisome proliferator response element after 12 hrs by luciferase reporter assay	F	BAO_0000219	cell-based format	Homo sapiens	None	None	HCA7	None	CHEMBL235	Peroxisome proliferator-activated receptor gamma	Homo sapiens	SINGLE PROTEIN	CHEMBL1156567	1	Scientific Literature	J. Med. Chem.	2008	None
CHEMBL502126		0	294.32	0	4.55	15	Cc1ccc(/C=C2\C=C(CC(=O)O)c3cc(F)ccc32)cc1	EC50	'='	2400.0	nM	5.62			UO_0000065					False	CHEMBL998732	Agonist activity at PPARgamma expressed in human HCA7 cells assessed as induction of peroxisome proliferator response element after 12 hrs by luciferase reporter assay	F	BAO_0000219	cell-based format	Homo sapiens	None	None	HCA7	None	CHEMBL235	Peroxisome proliferator-activated receptor gamma	Homo sapiens	SINGLE PROTEIN	CHEMBL1156567	1	Scientific Literature	J. Med. Chem.	2008	None
CHEMBL307728		0	518.41	2	5.77	-1n	CC(C)OC(Cc1ccc(OCc2noc(-c3cc(C(F)(F)F)cc(C(F)(F)F)c3)n2)cc1)C(=O)O	EC50	'='	32.0	nM	7.50			UO_0000065					True	CHEMBL760854	Agonist activity against human peroxisome proliferator activated receptor gamma in CV-1 cell was determined	F	BAO_0000219	cell-based format	None	None	None	CV-1	None	CHEMBL235	Peroxisome proliferator-activated receptor gamma	Homo sapiens	SINGLE PROTEIN	CHEMBL1133944	1	Scientific Literature	Bioorg. Med. Chem. Lett.	2001	CHEMBL3308033
CHEMBL121	ROSIGLITAZONE	4	357.44	0	2.49	Rosiglitazone	CN(CCOc1ccc(CC2SC(=O)NC2=O)cc1)c1ccccn1	IC50	'='	250.0	nM	6.60			UO_0000065	18.47	0.36	4.11	9.23	True	CHEMBL830853	Inhibition of human peroxisome proliferator activated receptor gamma binding	B	BAO_0000357	single protein format	Homo sapiens	None	None	None	None	CHEMBL235	Peroxisome proliferator-activated receptor gamma	Homo sapiens	SINGLE PROTEIN	CHEMBL1145238	1	Scientific Literature	Bioorg. Med. Chem. Lett.	2005	None
CHEMBL191275		0	318.37	0	4.43	11	O=C(O)[C@H](Cc1ccccc1)Oc1ccc(-c2ccccc2)cc1	Efficacy	'='	91.8										False	CHEMBL835611	Efficacy against human PPARgamma expressed in HepG2 cells relative to rosiglitazone	B	BAO_0000219	cell-based format	Homo sapiens	None	None	HepG2	None	CHEMBL235	Peroxisome proliferator-activated receptor gamma	Homo sapiens	SINGLE PROTEIN	CHEMBL1145171	1	Scientific Literature	J. Med. Chem.	2005	CHEMBL3307718
CHEMBL77026		0	451.91	0	4.73	1	O=C(O)Cc1ccccc1OCCC1Oc2ccccc2N(Cc2cccc(Cl)c2)C1=O	Fold induction	'='	6.2										False	CHEMBL768592	PPAR gamma mediated aP2 gene induction in pooled human preadipocytes	F	BAO_0000219	cell-based format	Homo sapiens	None	None	None	None	CHEMBL235	Peroxisome proliferator-activated receptor gamma	Homo sapiens	SINGLE PROTEIN	CHEMBL1136108	1	Scientific Literature	Bioorg. Med. Chem. Lett.	2003	None
CHEMBL76261		0	458.34	1	5.99	17	O=C(O)Cc1ccccc1OCCC1CN(c2ccc(Cl)c(Cl)c2)c2ccccc2O1	Activity	'>'	5.0	uM				UO_0000064					False	CHEMBL760851	Agonist activity determined in peroxisome proliferator activated receptor gamma using PPAR gamma-Gal4 Luciferase cotransfection assay	F	BAO_0000019	assay format	None	None	None	None	None	CHEMBL235	Peroxisome proliferator-activated receptor gamma	Homo sapiens	SINGLE PROTEIN	CHEMBL1136108	1	Scientific Literature	Bioorg. Med. Chem. Lett.	2003	None
CHEMBL133896		0	432.43	1	6.85	42a	CCOc1c(/C(C)=C\C=C\C(C)=C\C(=O)O)cc(C(F)(F)C(F)(F)F)cc1C(C)C	EC50	'='	99.0	nM	7.00			UO_0000065					False	CHEMBL658541	In vitro agonist efficacy against PPAR gamma along with 100 nM BRL-49653	F	BAO_0000019	assay format	None	None	None	None	None	CHEMBL235	Peroxisome proliferator-activated receptor gamma	Homo sapiens	SINGLE PROTEIN	CHEMBL1136440	1	Scientific Literature	Bioorg. Med. Chem. Lett.	2003	None
CHEMBL77026		0	451.91	0	4.73	1	O=C(O)Cc1ccccc1OCCC1Oc2ccccc2N(Cc2cccc(Cl)c2)C1=O	Activity	'='	2.4	uM				UO_0000064					False	CHEMBL768591	Functional potency was determined in pooled human preadipocytes by measurement of PPARg aP2 gene induction	F	BAO_0000219	cell-based format	Homo sapiens	None	None	None	None	CHEMBL235	Peroxisome proliferator-activated receptor gamma	Homo sapiens	SINGLE PROTEIN	CHEMBL1136108	1	Scientific Literature	Bioorg. Med. Chem. Lett.	2003	None
CHEMBL196775		0	504.51	2	6.47	18	CCCc1c(OCCCCCOc2cccc3c2ccn3CC(=O)O)ccc2c(C(F)(F)F)noc12	EC50	'>'	10000.0	nM				UO_0000065					False	CHEMBL861060	Functional activity at human PPAR gamma in Huh7 cells by transactivation assay	F	BAO_0000219	cell-based format	Homo sapiens	None	None	Huh-7	None	CHEMBL235	Peroxisome proliferator-activated receptor gamma	Homo sapiens	SINGLE PROTEIN	CHEMBL1140430	1	Scientific Literature	J. Med. Chem.	2005	CHEMBL3307515
CHEMBL247705		0	446.57	1	5.79	14	O=C(O)CCc1ccc(OCCCN(Cc2ccccc2)c2nc3ccccc3s2)cc1	Activity						Not Evaluated						False	CHEMBL888185	Agonist activity at human PPARgamma receptor expressed in HEK293 cells upto 20 uM by GAL4 transactivation assay	F	BAO_0000219	cell-based format	Homo sapiens	None	None	HEK293	None	CHEMBL235	Peroxisome proliferator-activated receptor gamma	Homo sapiens	SINGLE PROTEIN	CHEMBL1140005	1	Scientific Literature	Bioorg. Med. Chem. Lett.	2007	CHEMBL3307715
CHEMBL192521		0	493.52	1	6.39	51	CCCc1cc2c(oc(=O)n2CC(F)(F)F)c(CCC)c1O[C@H](C(=O)O)c1ccc(C(C)C)cc1	IC50	'='	110.0	nM	6.96			UO_0000065	14.10	0.27	0.57	8.52	False	CHEMBL830984	In vitro binding affinity for human PPAR gamma	B	BAO_0000357	single protein format	Homo sapiens	None	None	None	None	CHEMBL235	Peroxisome proliferator-activated receptor gamma	Homo sapiens	SINGLE PROTEIN	CHEMBL1140307	1	Scientific Literature	J. Med. Chem.	2005	None
CHEMBL308325		0	481.93	0	4.74	29	COc1ccc2c(c1)N(Cc1ccc(Cl)cc1)C(=O)C(CCOc1ccccc1CC(=O)O)O2	Activity	'='	6.0	uM				UO_0000064					False	CHEMBL768591	Functional potency was determined in pooled human preadipocytes by measurement of PPARg aP2 gene induction	F	BAO_0000219	cell-based format	Homo sapiens	None	None	None	None	CHEMBL235	Peroxisome proliferator-activated receptor gamma	Homo sapiens	SINGLE PROTEIN	CHEMBL1136108	1	Scientific Literature	Bioorg. Med. Chem. Lett.	2003	None
CHEMBL308325		0	481.93	0	4.74	29	COc1ccc2c(c1)N(Cc1ccc(Cl)cc1)C(=O)C(CCOc1ccccc1CC(=O)O)O2	Activity	'='	1.8	uM				UO_0000064					False	CHEMBL760851	Agonist activity determined in peroxisome proliferator activated receptor gamma using PPAR gamma-Gal4 Luciferase cotransfection assay	F	BAO_0000019	assay format	None	None	None	None	None	CHEMBL235	Peroxisome proliferator-activated receptor gamma	Homo sapiens	SINGLE PROTEIN	CHEMBL1136108	1	Scientific Literature	Bioorg. Med. Chem. Lett.	2003	None
CHEMBL188095		0	431.92	1	5.38	53	CCCc1cc2c(oc(=O)n2CC)c(CCC)c1O[C@H](C(=O)O)c1ccc(Cl)cc1	IC50	'='	220.0	nM	6.66			UO_0000065	15.41	0.30	1.28	8.15	False	CHEMBL830984	In vitro binding affinity for human PPAR gamma	B	BAO_0000357	single protein format	Homo sapiens	None	None	None	None	CHEMBL235	Peroxisome proliferator-activated receptor gamma	Homo sapiens	SINGLE PROTEIN	CHEMBL1140307	1	Scientific Literature	J. Med. Chem.	2005	None
CHEMBL371778		0	431.92	1	5.55	54	CCCc1c(O[C@H](C(=O)O)c2ccc(C(C)C)cc2)c(Cl)cc2c1oc(=O)n2CC	EC50	'='	360.0	nM	6.44			UO_0000065					False	CHEMBL832684	Agonist response against human PPAR gamma in transactivation assay	F	BAO_0000019	assay format	Homo sapiens	None	None	None	None	CHEMBL235	Peroxisome proliferator-activated receptor gamma	Homo sapiens	SINGLE PROTEIN	CHEMBL1140307	1	Scientific Literature	J. Med. Chem.	2005	None
CHEMBL371778		0	431.92	1	5.55	54	CCCc1c(O[C@H](C(=O)O)c2ccc(C(C)C)cc2)c(Cl)cc2c1oc(=O)n2CC	Maximal activation	'='	48.0	%				UO_0000187					False	CHEMBL831959	Maximal activation of human Peroxisome proliferator activated receptor gamma	B	BAO_0000357	single protein format	Homo sapiens	None	None	None	None	CHEMBL235	Peroxisome proliferator-activated receptor gamma	Homo sapiens	SINGLE PROTEIN	CHEMBL1140307	1	Scientific Literature	J. Med. Chem.	2005	None
CHEMBL191149		0	425.53	1	5.36	7	CCCc1cc2c(=O)n(C)oc2c(CCC)c1O[C@H](C(=O)O)c1ccc(C(C)C)cc1	IC50	'='	210.0	nM	6.68			UO_0000065	15.69	0.29	1.32	8.18	False	CHEMBL830984	In vitro binding affinity for human PPAR gamma	B	BAO_0000357	single protein format	Homo sapiens	None	None	None	None	CHEMBL235	Peroxisome proliferator-activated receptor gamma	Homo sapiens	SINGLE PROTEIN	CHEMBL1140307	1	Scientific Literature	J. Med. Chem.	2005	None
CHEMBL247919		0	446.50	1	5.16	18	CC(C)(Oc1cccc(CN(CCOc2ccccc2)c2nc3ccccc3o2)c1)C(=O)O	EC50	'='	2100.0	nM	5.68			UO_0000065					False	CHEMBL888369	Agonist activity at human recombinant PPARgamma by GAL4 transactivation assay	F	BAO_0000019	assay format	Homo sapiens	None	None	None	None	CHEMBL235	Peroxisome proliferator-activated receptor gamma	Homo sapiens	SINGLE PROTEIN	CHEMBL1140024	1	Scientific Literature	Bioorg. Med. Chem. Lett.	2007	None
CHEMBL428574		0	504.54	2	5.27	32	CCC(Oc1cccc(CN(CCCOc2ccccc2)c2nc3cc4c(cc3o2)OCO4)c1)C(=O)O	EC50	'='	1600.0	nM	5.80			UO_0000065					False	CHEMBL888369	Agonist activity at human recombinant PPARgamma by GAL4 transactivation assay	F	BAO_0000019	assay format	Homo sapiens	None	None	None	None	CHEMBL235	Peroxisome proliferator-activated receptor gamma	Homo sapiens	SINGLE PROTEIN	CHEMBL1140024	1	Scientific Literature	Bioorg. Med. Chem. Lett.	2007	None
CHEMBL248117		0	460.53	1	5.20	19	CC(C)(Oc1cccc(CCN(CCOc2ccccc2)c2nc3ccccc3o2)c1)C(=O)O	EC50	'='	1100.0	nM	5.96			UO_0000065					False	CHEMBL888369	Agonist activity at human recombinant PPARgamma by GAL4 transactivation assay	F	BAO_0000019	assay format	Homo sapiens	None	None	None	None	CHEMBL235	Peroxisome proliferator-activated receptor gamma	Homo sapiens	SINGLE PROTEIN	CHEMBL1140024	1	Scientific Literature	Bioorg. Med. Chem. Lett.	2007	None
CHEMBL1173101		0	495.71	1	7.53	42	CCCCCCCCSc1nc(NCc2ccccc2)c(C(=O)O)c(SCc2ccccc2)n1	EC50	'='	950.0	nM	6.02			UO_0000065					False	CHEMBL1176108	Partial agonist activity at human PPARgamma-LBD expressed in CHO-K1 cells co-transfected with GAL4 assessed as luciferase activity by transactivation assay	F	BAO_0000219	cell-based format	Homo sapiens	None	None	CHO-K1	None	CHEMBL235	Peroxisome proliferator-activated receptor gamma	Homo sapiens	SINGLE PROTEIN	CHEMBL1177724	1	Scientific Literature	J. Med. Chem.	2010	CHEMBL3307512
CHEMBL327767		0	533.69	2	7.50	17	CCCc1cc(Oc2ccc(CC(C)C)cc2)ccc1OCCCOc1cccc(C2SC(=O)NC2=O)c1	IC50	'='	291.0	nM	6.54			UO_0000065	12.25	0.23	-0.96	8.85	False	CHEMBL759452	In vitro binding affinity against human peroxisome proliferator activated receptor gamma	B	BAO_0000357	single protein format	None	None	None	None	None	CHEMBL235	Peroxisome proliferator-activated receptor gamma	Homo sapiens	SINGLE PROTEIN	CHEMBL1136170	1	Scientific Literature	Bioorg. Med. Chem. Lett.	2003	None
CHEMBL197496		0	484.55	1	6.33	28	CCCc1c(OCCCOc2cccc3c2ccn3CC(=O)O)ccc2c(-c3ccccc3)noc12	IC50	'='	127.0	nM	6.90			UO_0000065	14.23	0.26	0.57	7.95	False	CHEMBL861059	Displacement of [3H]rosiglitazone from human PPAR gamma by SPA assay	B	BAO_0000357	single protein format	Homo sapiens	None	None	None	None	CHEMBL235	Peroxisome proliferator-activated receptor gamma	Homo sapiens	SINGLE PROTEIN	CHEMBL1140430	1	Scientific Literature	J. Med. Chem.	2005	None
CHEMBL200952		0	406.48	1	5.01	30	CCCc1c(OCCCOc2cccc3c2ccn3CC(=O)O)ccc2cc[nH]c12	EC50	'='	1810.0	nM	5.74			UO_0000065					False	CHEMBL861060	Functional activity at human PPAR gamma in Huh7 cells by transactivation assay	F	BAO_0000219	cell-based format	Homo sapiens	None	None	Huh-7	None	CHEMBL235	Peroxisome proliferator-activated receptor gamma	Homo sapiens	SINGLE PROTEIN	CHEMBL1140430	1	Scientific Literature	J. Med. Chem.	2005	CHEMBL3307515
CHEMBL371091		0	502.49	2	5.75	32	CCCc1c(OCCCOc2ccc3c(ccn3CC(=O)O)c2)ccc2c(C(=O)C(F)(F)F)c[nH]c12	IC50	'='	2405.0	nM	5.62			UO_0000065	11.18	0.21	-0.13	6.01	False	CHEMBL861059	Displacement of [3H]rosiglitazone from human PPAR gamma by SPA assay	B	BAO_0000357	single protein format	Homo sapiens	None	None	None	None	CHEMBL235	Peroxisome proliferator-activated receptor gamma	Homo sapiens	SINGLE PROTEIN	CHEMBL1140430	1	Scientific Literature	J. Med. Chem.	2005	None
CHEMBL595	PIOGLITAZONE	4	356.45	0	3.16	Pioglitazone	CCc1ccc(CCOc2ccc(CC3SC(=O)NC3=O)cc2)nc1	Activity						Active						False	CHEMBL836036	Activation of peroxisome proliferator-activated receptor gamma in reporter gene assay: most active	B	BAO_0000357	single protein format	None	None	None	None	None	CHEMBL235	Peroxisome proliferator-activated receptor gamma	Homo sapiens	SINGLE PROTEIN	CHEMBL1142029	1	Scientific Literature	Bioorg. Med. Chem. Lett.	2005	None
CHEMBL521131		0	431.49	1	5.07	rac-3Aa	COC(Cc1ccc(OCCc2nc(-c3ccccc3)oc2C)c2ccccc12)C(=O)O	Activity	'='	98.0	%				UO_0000187					False	CHEMBL983199	Agonist activity at human PPARgamma expressed in BHK21 cells assessed as SEAP activity by luciferase reporter transactivation assay relative to edaglitazone	F	BAO_0000219	cell-based format	Homo sapiens	None	None	BHK-21	None	CHEMBL235	Peroxisome proliferator-activated receptor gamma	Homo sapiens	SINGLE PROTEIN	CHEMBL1138459	1	Scientific Literature	Bioorg. Med. Chem. Lett.	2009	CHEMBL3308360
CHEMBL519153		0	451.54	1	5.52	(R)-2Ba	CCO[C@H](Cc1ccc(OCCc2nc(-c3ccccc3)oc2C)c2ccsc12)C(=O)O	Activity	'='	81.0	%				UO_0000187					False	CHEMBL983199	Agonist activity at human PPARgamma expressed in BHK21 cells assessed as SEAP activity by luciferase reporter transactivation assay relative to edaglitazone	F	BAO_0000219	cell-based format	Homo sapiens	None	None	BHK-21	None	CHEMBL235	Peroxisome proliferator-activated receptor gamma	Homo sapiens	SINGLE PROTEIN	CHEMBL1138459	1	Scientific Literature	Bioorg. Med. Chem. Lett.	2009	CHEMBL3308360
CHEMBL120620		0	395.38	0	4.62	18	CCC(Cc1ccc(OC)c(C(=O)Nc2ccc(C(F)(F)F)cc2)c1)C(=O)O	IA						Not Active						False	CHEMBL759449	In vitro effective concentration for agonist activity on human Peroxisome proliferator activated receptor gamma-Gal4 chimeric receptor in transfected CHO-K1 cells at 10 uM	F	BAO_0000219	cell-based format	None	None	None	CHO-K1	None	CHEMBL235	Peroxisome proliferator-activated receptor gamma	Homo sapiens	SINGLE PROTEIN	CHEMBL1145047	1	Scientific Literature	J. Med. Chem.	2003	CHEMBL3307512
CHEMBL422088		0	444.49	1	7.25	34a	C/C(=C/C=C/C(C)=C/C(=O)O)c1cc(-c2ccccc2F)cc(C(C)C)c1OCC(F)F	EC50	'='	0.4	nM	9.40			UO_0000065					False	CHEMBL656170	In vitro agonistic activity against PPAR gamma along with 100 nM BRL-49653	F	BAO_0000019	assay format	None	None	None	None	None	CHEMBL235	Peroxisome proliferator-activated receptor gamma	Homo sapiens	SINGLE PROTEIN	CHEMBL1136440	1	Scientific Literature	Bioorg. Med. Chem. Lett.	2003	None
CHEMBL482993		0	437.52	1	5.13	(R)-2Aa	CO[C@H](Cc1ccc(OCCc2nc(-c3ccccc3)oc2C)c2ccsc12)C(=O)O	IC50	'='	1440.0	nM	5.84			UO_0000065	13.35	0.26	0.71	7.14	False	CHEMBL983195	Displacement of radio labeled 2(S)-(2-benzoyl-phenylamino)-3-{4-[1,1-ditritio-2-(5-methyl-2-phenyl-oxazol-4-yl)-ethoxy]-phenyl}-propionic acid from GST-fused human PPARgamma expressed in Escherichia coli BL21 cells by scintillation proximity assay	B	BAO_0000219	cell-based format	Homo sapiens	None	None	BL21	None	CHEMBL235	Peroxisome proliferator-activated receptor gamma	Homo sapiens	SINGLE PROTEIN	CHEMBL1138459	1	Scientific Literature	Bioorg. Med. Chem. Lett.	2009	None
CHEMBL484409		0	479.60	1	6.25	(S)-2Ad	CO[C@@H](Cc1ccc(OCCc2nc(-c3ccc(C(C)C)cc3)oc2C)c2ccsc12)C(=O)O	Activity	'='	53.0	%				UO_0000187					False	CHEMBL983199	Agonist activity at human PPARgamma expressed in BHK21 cells assessed as SEAP activity by luciferase reporter transactivation assay relative to edaglitazone	F	BAO_0000219	cell-based format	Homo sapiens	None	None	BHK-21	None	CHEMBL235	Peroxisome proliferator-activated receptor gamma	Homo sapiens	SINGLE PROTEIN	CHEMBL1138459	1	Scientific Literature	Bioorg. Med. Chem. Lett.	2009	CHEMBL3308360
CHEMBL139	DICLOFENAC	4	296.15	0	4.36	6	O=C(O)Cc1ccccc1Nc1c(Cl)cccc1Cl	FC	'='	4.06										False	CHEMBL979017	Activity at PPARgamma in human Caco-2 cells assessed as luciferase activity at 200 uM relative to control	B	BAO_0000219	cell-based format	Homo sapiens	None	None	Caco-2	None	CHEMBL235	Peroxisome proliferator-activated receptor gamma	Homo sapiens	SINGLE PROTEIN	CHEMBL1156713	1	Scientific Literature	Eur. J. Med. Chem.	2008	CHEMBL3307519
CHEMBL310426		0	396.44	0	4.04	1f	Cc1ccc(-c2nc(COc3ccc(CC(OC(C)C)C(=O)O)cc3)no2)cc1	EC50	'='	16.0	nM	7.80			UO_0000065					False	CHEMBL1019532	Agonist activity at human PPARgamma expressed in african green monkey CV1 cells co-transfected with Gal4 assessed as reporter activity by transient transactivation assay	F	BAO_0000219	cell-based format	Homo sapiens	None	None	CV-1	None	CHEMBL235	Peroxisome proliferator-activated receptor gamma	Homo sapiens	SINGLE PROTEIN	CHEMBL1154456	1	Scientific Literature	Eur. J. Med. Chem.	2008	CHEMBL3308033
CHEMBL80791		0	464.44	0	4.80	2f	CC(C)OC(Cc1ccc(OCCc2noc(-c3cccc(C(F)(F)F)c3)n2)cc1)C(=O)O	EC50	'='	6.0	nM	8.22			UO_0000065					False	CHEMBL1019532	Agonist activity at human PPARgamma expressed in african green monkey CV1 cells co-transfected with Gal4 assessed as reporter activity by transient transactivation assay	F	BAO_0000219	cell-based format	Homo sapiens	None	None	CV-1	None	CHEMBL235	Peroxisome proliferator-activated receptor gamma	Homo sapiens	SINGLE PROTEIN	CHEMBL1154456	1	Scientific Literature	Eur. J. Med. Chem.	2008	CHEMBL3308033
CHEMBL357479		0	471.60	1	6.37	15	CC1(COc2ccc(C[C@H](Nc3ccccc3C(=O)c3ccccc3)C(=O)O)cc2)CCCCC1	EC50	'='	1148.15	nM	5.94			UO_0000065					False	CHEMBL758983	Ability to promote differentiation of C3H10T1/2 stem cells to adipocytes using lipogenesis assay mediated through activation of Peroxisome proliferator activated receptor gamma	F	BAO_0000019	assay format	None	None	None	None	None	CHEMBL235	Peroxisome proliferator-activated receptor gamma	Homo sapiens	SINGLE PROTEIN	CHEMBL1131422	1	Scientific Literature	J. Med. Chem.	1998	None
CHEMBL1089500		0	472.93	1	5.32	32	CCCOC(=O)N(CC(=O)O)Cc1cccc(OCc2nc(-c3ccc(Cl)cc3)oc2C)c1	EC50	'='	1257.0	nM	5.90			UO_0000065					False	CHEMBL1110803	Agonist activity at human PPARgamma LBD (176-477) expressed in HEK293 cells coexpressing GAL4-DBD by transactivation assay	F	BAO_0000219	cell-based format	Homo sapiens	None	None	HEK293	None	CHEMBL235	Peroxisome proliferator-activated receptor gamma	Homo sapiens	SINGLE PROTEIN	CHEMBL1156340	1	Scientific Literature	J. Med. Chem.	2010	CHEMBL3307715
CHEMBL343210		0	567.67	2	6.38	15	Cc1cc(-c2nc(CCOc3ccc(C[C@H](Nc4ccccc4C(=O)c4ccccc4)C(=O)O)cc3)c(C)s2)no1	Ki	'='	0.8913	nM	9.05			UO_0000065	15.94	0.30	2.67	7.90	False	CHEMBL762151	Inhibition by 50% of in vitro binding to Peroxisome proliferator activated receptor gamma	B	BAO_0000357	single protein format	None	None	None	None	None	CHEMBL235	Peroxisome proliferator-activated receptor gamma	Homo sapiens	SINGLE PROTEIN	CHEMBL1131423	1	Scientific Literature	J. Med. Chem.	1998	None
CHEMBL343210		0	567.67	2	6.38	15	Cc1cc(-c2nc(CCOc3ccc(C[C@H](Nc4ccccc4C(=O)c4ccccc4)C(=O)O)cc3)c(C)s2)no1	EC50	'='	1.514	nM	8.82			UO_0000065					False	CHEMBL759143	Tested functionally in vitro for inducing 50% of the maximum alkaline phosphate activity (Transactivation) against Peroxisome proliferator activated receptor gamma	F	BAO_0000019	assay format	None	None	None	None	None	CHEMBL235	Peroxisome proliferator-activated receptor gamma	Homo sapiens	SINGLE PROTEIN	CHEMBL1131423	1	Scientific Literature	J. Med. Chem.	1998	None
CHEMBL1091530		0	512.50	1	2.65	19	COC1Oc2cc(O)c3c(c2C(=O)N1C(=O)NCc1ccsc1)OC1=CC(O)=C(C(C)=O)C(=O)[C@]13C	EC50	'='	4400.0	nM	5.36			UO_0000065					False	CHEMBL1116167	Agonist activity at PPARgamma assessed as transcriptional activation	F	BAO_0000019	assay format	None	None	None	None	None	CHEMBL235	Peroxisome proliferator-activated receptor gamma	Homo sapiens	SINGLE PROTEIN	CHEMBL1156945	1	Scientific Literature	Bioorg. Med. Chem. Lett.	2010	None
CHEMBL213675		0	472.46	1	5.70	18	CCOC(Cc1ccc2c(ccn2Cc2nc(-c3ccc(C(F)(F)F)cc3)oc2C)c1)C(=O)O	EC50	'='	470.0	nM	6.33			UO_0000065					False	CHEMBL868635	Activity at PPARgamma by luciferase reporter gene transactivation assay relative to edaglitazone	F	BAO_0000019	assay format	Homo sapiens	None	None	None	None	CHEMBL235	Peroxisome proliferator-activated receptor gamma	Homo sapiens	SINGLE PROTEIN	CHEMBL1146855	1	Scientific Literature	Bioorg. Med. Chem. Lett.	2006	None
CHEMBL218687		0	449.49	1	6.16	14	Cc1nc(-c2ccc(C(F)(F)F)cc2)sc1CCc1ccc(OC(C)(C)C(=O)O)cc1	Activity	'='	76.0	%				UO_0000187					False	CHEMBL854676	Agonist potency at PPARgamma in CV1 cells relative to rosiglitazone	F	BAO_0000219	cell-based format	Homo sapiens	None	None	CV-1	None	CHEMBL235	Peroxisome proliferator-activated receptor gamma	Homo sapiens	SINGLE PROTEIN	CHEMBL1141367	1	Scientific Literature	J. Med. Chem.	2007	CHEMBL3308033
CHEMBL218442		0	348.42	0	2.93	41	Cc1nc(C(=O)NCc2ccc(OC(C)(C)C(=O)O)cc2)c(C)s1	EC50	'>'	10000.0	nM				UO_0000065					False	CHEMBL854674	Agonist potency at PPARgamma in CV1 cells by cell based transient transfection assay	F	BAO_0000219	cell-based format	Homo sapiens	None	None	CV-1	None	CHEMBL235	Peroxisome proliferator-activated receptor gamma	Homo sapiens	SINGLE PROTEIN	CHEMBL1141367	1	Scientific Literature	J. Med. Chem.	2007	CHEMBL3308033
CHEMBL375761		0	478.49	1	5.31	25j	Cc1nc(-c2ccccc2C(F)(F)F)sc1C(=O)NCc1ccc(OC(C)(C)C(=O)O)cc1	EC50	'>'	25000.0	nM				UO_0000065					False	CHEMBL854674	Agonist potency at PPARgamma in CV1 cells by cell based transient transfection assay	F	BAO_0000219	cell-based format	Homo sapiens	None	None	CV-1	None	CHEMBL235	Peroxisome proliferator-activated receptor gamma	Homo sapiens	SINGLE PROTEIN	CHEMBL1141367	1	Scientific Literature	J. Med. Chem.	2007	CHEMBL3308033
CHEMBL218637		0	455.49	0	4.20	25e	Cc1nc(-c2ccc([N+](=O)[O-])cc2)sc1C(=O)NCc1ccc(OC(C)(C)C(=O)O)cc1	EC50	'>'	10000.0	nM				UO_0000065					False	CHEMBL854674	Agonist potency at PPARgamma in CV1 cells by cell based transient transfection assay	F	BAO_0000219	cell-based format	Homo sapiens	None	None	CV-1	None	CHEMBL235	Peroxisome proliferator-activated receptor gamma	Homo sapiens	SINGLE PROTEIN	CHEMBL1141367	1	Scientific Literature	J. Med. Chem.	2007	CHEMBL3308033
CHEMBL221201		0	492.52	1	5.35	37	Cc1nc(-c2ccc(C(F)(F)F)cc2)sc1C(=O)NCCc1ccc(OC(C)(C)C(=O)O)cc1	EC50	'>'	10000.0	nM				UO_0000065					False	CHEMBL854674	Agonist potency at PPARgamma in CV1 cells by cell based transient transfection assay	F	BAO_0000219	cell-based format	Homo sapiens	None	None	CV-1	None	CHEMBL235	Peroxisome proliferator-activated receptor gamma	Homo sapiens	SINGLE PROTEIN	CHEMBL1141367	1	Scientific Literature	J. Med. Chem.	2007	CHEMBL3308033
CHEMBL213675		0	472.46	1	5.70	18	CCOC(Cc1ccc2c(ccn2Cc2nc(-c3ccc(C(F)(F)F)cc3)oc2C)c1)C(=O)O	IC50	'='	321.0	nM	6.49			UO_0000065	13.74	0.26	0.79	8.38	False	CHEMBL868631	Binding affinity to PPARgamma by radio ligand binding assay	B	BAO_0000357	single protein format	Homo sapiens	None	None	None	None	CHEMBL235	Peroxisome proliferator-activated receptor gamma	Homo sapiens	SINGLE PROTEIN	CHEMBL1146855	1	Scientific Literature	Bioorg. Med. Chem. Lett.	2006	None
CHEMBL223350		0	502.53	1	4.37	36	Cc1oc(-c2ccccc2)nc1CCOc1ccc(CCC(=O)O)c(CNC(=O)Oc2cnccn2)c1	EC50	'='	7.0	nM	8.15			UO_0000065	16.23	0.30	3.78	5.97	False	CHEMBL912552	Activity at human PPARgamma in CV1 cells	B	BAO_0000219	cell-based format	Homo sapiens	None	None	CV-1	None	CHEMBL235	Peroxisome proliferator-activated receptor gamma	Homo sapiens	SINGLE PROTEIN	CHEMBL1146164	1	Scientific Literature	Bioorg. Med. Chem. Lett.	2006	CHEMBL3308033
CHEMBL1090443		0	413.52	0	4.25	SP-1818	Cc1ccc(COc2ccccc2/C=C2/SC(=S)N(CCC(=O)O)C2=O)cc1	IC50	'='	1319.0	nM	5.88			UO_0000065	14.22	0.29	1.63	8.80	False	CHEMBL1114526	Agonist activity at N-terminal His-tagged human PPARgamma ligand binding domain by fluorescence polarization assay	B	BAO_0000357	single protein format	Homo sapiens	None	None	None	None	CHEMBL235	Peroxisome proliferator-activated receptor gamma	Homo sapiens	SINGLE PROTEIN	CHEMBL1156253	1	Scientific Literature	Eur. J. Med. Chem.	2010	None
CHEMBL1093405		0	362.26	0	3.67	SP-1804	O=C(O)CCN1C(=O)/C(=C\c2ccc(Cl)cc2Cl)SC1=S	FC	'='	2.8										False	CHEMBL1114524	Agonist activity at human PPARgamma ligand binding domain transactivation expressed in HEK293T cells by Gal4 luciferase reporter gene assay	B	BAO_0000219	cell-based format	Homo sapiens	None	None	HEK-293T	None	CHEMBL235	Peroxisome proliferator-activated receptor gamma	Homo sapiens	SINGLE PROTEIN	CHEMBL1156253	1	Scientific Literature	Eur. J. Med. Chem.	2010	CHEMBL3706569
CHEMBL1093414		0	415.45	0	3.15	SP-3902	COc1cccc(/C=C2/SC(=S)N(NC(=O)c3ccc([N+](=O)[O-])cc3)C2=O)c1	FC	'='	2.61										False	CHEMBL1114524	Agonist activity at human PPARgamma ligand binding domain transactivation expressed in HEK293T cells by Gal4 luciferase reporter gene assay	B	BAO_0000219	cell-based format	Homo sapiens	None	None	HEK-293T	None	CHEMBL235	Peroxisome proliferator-activated receptor gamma	Homo sapiens	SINGLE PROTEIN	CHEMBL1156253	1	Scientific Literature	Eur. J. Med. Chem.	2010	CHEMBL3706569
CHEMBL1092995		0	403.42	0	3.28	SP-3911	O=C(NN1C(=O)/C(=C\c2ccc(F)cc2)SC1=S)c1cccc([N+](=O)[O-])c1	FC	'='	2.27										False	CHEMBL1114524	Agonist activity at human PPARgamma ligand binding domain transactivation expressed in HEK293T cells by Gal4 luciferase reporter gene assay	B	BAO_0000219	cell-based format	Homo sapiens	None	None	HEK-293T	None	CHEMBL235	Peroxisome proliferator-activated receptor gamma	Homo sapiens	SINGLE PROTEIN	CHEMBL1156253	1	Scientific Literature	Eur. J. Med. Chem.	2010	CHEMBL3706569
CHEMBL1093103		0	443.55	0	4.26	SP-1802	COc1cc(/C=C2/SC(=S)N(CCC(=O)O)C2=O)ccc1OCc1ccc(C)cc1	Activity	'='	11.71	%				UO_0000187					False	CHEMBL1114525	Agonist activity at human PPARgamma ligand binding domain transactivation expressed in HEK293T cells by Gal4 luciferase reporter gene assay relative to rosiglitazone	B	BAO_0000219	cell-based format	Homo sapiens	None	None	HEK-293T	None	CHEMBL235	Peroxisome proliferator-activated receptor gamma	Homo sapiens	SINGLE PROTEIN	CHEMBL1156253	1	Scientific Literature	Eur. J. Med. Chem.	2010	CHEMBL3706569
CHEMBL388540		0	502.20	2	6.35	4	O=C(O)Cc1ccc(OCC=C(c2ccc(Br)cc2)c2ccc(Br)cc2)cc1	Efficacy	'<'	10.0	%				UO_0000187					False	CHEMBL919532	Activity at human adipose tissue PPAR gamma expressed in HEK293 cells by PPAR-GAL4 transactivation assay relative to rosiglitazone	B	BAO_0000219	cell-based format	Homo sapiens	CHEMBL3638200	Adipose tissue	HEK293	None	CHEMBL235	Peroxisome proliferator-activated receptor gamma	Homo sapiens	SINGLE PROTEIN	CHEMBL1142981	1	Scientific Literature	J. Med. Chem.	2007	CHEMBL3307715
CHEMBL212666		0	424.31	1	5.71	9	Cc1cc(SCc2cc(-c3c(Cl)cccc3Cl)no2)ccc1OCC(=O)O	EC50						Not Active						False	CHEMBL867360	Agonist activity at PPARgamma by transactivation assay	F	BAO_0000019	assay format	Homo sapiens	None	None	None	None	CHEMBL235	Peroxisome proliferator-activated receptor gamma	Homo sapiens	SINGLE PROTEIN	CHEMBL1145320	1	Scientific Literature	Bioorg. Med. Chem. Lett.	2006	None
CHEMBL132568		0	446.46	1	7.24	42b	CCCOc1c(/C(C)=C\C=C\C(C)=C\C(=O)O)cc(C(F)(F)C(F)(F)F)cc1C(C)C	EC50	'='	59.0	nM	7.23			UO_0000065					False	CHEMBL658541	In vitro agonist efficacy against PPAR gamma along with 100 nM BRL-49653	F	BAO_0000019	assay format	None	None	None	None	None	CHEMBL235	Peroxisome proliferator-activated receptor gamma	Homo sapiens	SINGLE PROTEIN	CHEMBL1136440	1	Scientific Literature	Bioorg. Med. Chem. Lett.	2003	None
CHEMBL219626		0	494.49	1	5.19	25c	Cc1nc(-c2ccc(OC(F)(F)F)cc2)sc1C(=O)NCc1ccc(OC(C)(C)C(=O)O)cc1	EC50	'>'	10000.0	nM				UO_0000065					False	CHEMBL854674	Agonist potency at PPARgamma in CV1 cells by cell based transient transfection assay	F	BAO_0000219	cell-based format	Homo sapiens	None	None	CV-1	None	CHEMBL235	Peroxisome proliferator-activated receptor gamma	Homo sapiens	SINGLE PROTEIN	CHEMBL1141367	1	Scientific Literature	J. Med. Chem.	2007	CHEMBL3308033
CHEMBL121	ROSIGLITAZONE	4	357.44	0	2.49	rosiglitazone	CN(CCOc1ccc(CC2SC(=O)NC2=O)cc1)c1ccccn1	%max	'='	100.0	%				UO_0000187					True	CHEMBL855680	Agonist activity at human PPAR gamma in a HepG2 cells by PPAR-GAL4 transactivation assay relative to darglitazone	F	BAO_0000219	cell-based format	Homo sapiens	None	None	HepG2	None	CHEMBL235	Peroxisome proliferator-activated receptor gamma	Homo sapiens	SINGLE PROTEIN	CHEMBL1139738	1	Scientific Literature	Bioorg. Med. Chem. Lett.	2006	CHEMBL3307718
CHEMBL222117		0	396.44	0	3.70	(S)-14	CO[C@@](C)(Cc1ccc(OCCc2nc(-c3ccccc3)oc2C)nc1)C(=O)O	Ki	'='	270.0	nM	6.57			UO_0000065	16.57	0.31	2.87	6.94	False	CHEMBL853963	Displacement of radiolabeled darglitazone from human PPAR gamma by SPA binding assay	B	BAO_0000357	single protein format	Homo sapiens	None	None	None	None	CHEMBL235	Peroxisome proliferator-activated receptor gamma	Homo sapiens	SINGLE PROTEIN	CHEMBL1139738	1	Scientific Literature	Bioorg. Med. Chem. Lett.	2006	None
CHEMBL220708		0	392.46	0	4.46	17	Cc1oc(-c2ccccc2)nc1CCOc1ccc(CC2(C(=O)O)CCC2)cn1	%max	'='	93.0	%				UO_0000187					False	CHEMBL855680	Agonist activity at human PPAR gamma in a HepG2 cells by PPAR-GAL4 transactivation assay relative to darglitazone	F	BAO_0000219	cell-based format	Homo sapiens	None	None	HepG2	None	CHEMBL235	Peroxisome proliferator-activated receptor gamma	Homo sapiens	SINGLE PROTEIN	CHEMBL1139738	1	Scientific Literature	Bioorg. Med. Chem. Lett.	2006	CHEMBL3307718
CHEMBL86817		0	534.61	2	7.75	20	CCO[C@@H](Cc1ccc(OCC=C(c2ccc(-c3ccco3)cc2)c2ccc(-c3ccco3)cc2)cc1)C(=O)O	EC50	'='	2900.0	nM	5.54			UO_0000065	10.36	0.19	-2.21	6.75	False	CHEMBL762737	In vitro activation of human peroxisome proliferator activated receptor gamma (PPAR gamma)	B	BAO_0000357	single protein format	None	None	None	None	None	CHEMBL235	Peroxisome proliferator-activated receptor gamma	Homo sapiens	SINGLE PROTEIN	CHEMBL1136267	1	Scientific Literature	Bioorg. Med. Chem. Lett.	2003	None
CHEMBL376325		0	380.44	0	4.32	6	CCC(Cc1ccc(OCCc2nc(-c3ccccc3)oc2C)nc1)C(=O)O	Ki	'='	1100.0	nM	5.96			UO_0000065	15.66	0.29	1.64	6.97	False	CHEMBL853963	Displacement of radiolabeled darglitazone from human PPAR gamma by SPA binding assay	B	BAO_0000357	single protein format	Homo sapiens	None	None	None	None	CHEMBL235	Peroxisome proliferator-activated receptor gamma	Homo sapiens	SINGLE PROTEIN	CHEMBL1139738	1	Scientific Literature	Bioorg. Med. Chem. Lett.	2006	None
CHEMBL221123		0	408.45	0	3.84	(S)-19	Cc1oc(-c2ccccc2)nc1CCOc1ccc(C[C@]2(C(=O)O)CCCO2)cn1	%max	'='	93.0	%				UO_0000187					False	CHEMBL855680	Agonist activity at human PPAR gamma in a HepG2 cells by PPAR-GAL4 transactivation assay relative to darglitazone	F	BAO_0000219	cell-based format	Homo sapiens	None	None	HepG2	None	CHEMBL235	Peroxisome proliferator-activated receptor gamma	Homo sapiens	SINGLE PROTEIN	CHEMBL1139738	1	Scientific Literature	Bioorg. Med. Chem. Lett.	2006	CHEMBL3307718
CHEMBL221388		0	438.48	0	3.85	16	COc1ccc(-c2nc(CCOc3ccc(CC4(C(=O)O)CCCO4)nc3)c(C)o2)cc1	Ki	'='	93.0	nM	7.03			UO_0000065	16.04	0.30	3.18	6.77	False	CHEMBL907888	Displacement of radiolabeled darglitazone from human PPAR gamma by SPA assay	B	BAO_0000357	single protein format	Homo sapiens	None	None	None	None	CHEMBL235	Peroxisome proliferator-activated receptor gamma	Homo sapiens	SINGLE PROTEIN	CHEMBL1139747	1	Scientific Literature	Bioorg. Med. Chem. Lett.	2006	None
CHEMBL223128		0	544.61	2	5.38	35	Cc1oc(-c2ccc(-c3ncccn3)cc2)nc1CCOc1ccc(CCC(=O)O)c(CNC(=O)OC(C)C)c1	EC50	'='	4.0	nM	8.40			UO_0000065	15.42	0.29	3.02	6.14	False	CHEMBL912552	Activity at human PPARgamma in CV1 cells	B	BAO_0000219	cell-based format	Homo sapiens	None	None	CV-1	None	CHEMBL235	Peroxisome proliferator-activated receptor gamma	Homo sapiens	SINGLE PROTEIN	CHEMBL1146164	1	Scientific Literature	Bioorg. Med. Chem. Lett.	2006	CHEMBL3308033
CHEMBL1082079		0	503.49	2	6.63	3h	CCCCOc1ccc(-c2ccc(C(=O)O)cc2C)cc1CNC(=O)c1ccc(C(F)(F)F)cc1F	IC50	'='	10.0	nM	8.00			UO_0000065					False	CHEMBL1110295	Antagonist activity at PPARgamma co-transfected with GAL4-PPAR fusion protein assessed as inhibition of TIPP703-induced response by luciferase reporter gene assay	F	BAO_0000019	assay format	None	None	None	None	None	CHEMBL235	Peroxisome proliferator-activated receptor gamma	Homo sapiens	SINGLE PROTEIN	CHEMBL1154383	1	Scientific Literature	Bioorg. Med. Chem. Lett.	2009	None
CHEMBL1090550		0	551.46	2	2.49	8	COC1Oc2cc(O)c3c(c2C(=O)N1C(=O)NCc1ccccc1[N+](=O)[O-])OC1=CC(O)=C(C(C)=O)C(=O)[C@]13C	Emax	'='	42.0	%				UO_0000187					False	CHEMBL1116168	Agonist activity at PPARgamma assessed as transcriptional activation relative to GI262570	F	BAO_0000019	assay format	None	None	None	None	None	CHEMBL235	Peroxisome proliferator-activated receptor gamma	Homo sapiens	SINGLE PROTEIN	CHEMBL1156945	1	Scientific Literature	Bioorg. Med. Chem. Lett.	2010	None
CHEMBL120744		0	425.40	0	3.68	16	CCOC(Cc1ccc(OC)c(C(=O)NCc2ccc(C(F)(F)F)cc2)c1)C(=O)O	EC50	'='	2800.0	nM	5.55			UO_0000065					False	CHEMBL762741	Agonist activity on Gal4 chimeric human Peroxisome proliferator activated receptor gamma expressed in KRP-297 cells	F	BAO_0000219	cell-based format	Homo sapiens	None	None	KRP-297	None	CHEMBL235	Peroxisome proliferator-activated receptor gamma	Homo sapiens	SINGLE PROTEIN	CHEMBL1145047	1	Scientific Literature	J. Med. Chem.	2003	None
CHEMBL80301		0	396.44	0	4.04	1e	Cc1cccc(-c2nc(COc3ccc(CC(OC(C)C)C(=O)O)cc3)no2)c1	EC50	'='	50.0	nM	7.30			UO_0000065					False	CHEMBL1019532	Agonist activity at human PPARgamma expressed in african green monkey CV1 cells co-transfected with Gal4 assessed as reporter activity by transient transactivation assay	F	BAO_0000219	cell-based format	Homo sapiens	None	None	CV-1	None	CHEMBL235	Peroxisome proliferator-activated receptor gamma	Homo sapiens	SINGLE PROTEIN	CHEMBL1154456	1	Scientific Literature	Eur. J. Med. Chem.	2008	CHEMBL3308033
CHEMBL311429		0	382.42	0	3.74	1a	CC(C)OC(Cc1ccc(OCc2noc(-c3ccccc3)n2)cc1)C(=O)O	EC50	'='	79.0	nM	7.10			UO_0000065					False	CHEMBL1019532	Agonist activity at human PPARgamma expressed in african green monkey CV1 cells co-transfected with Gal4 assessed as reporter activity by transient transactivation assay	F	BAO_0000219	cell-based format	Homo sapiens	None	None	CV-1	None	CHEMBL235	Peroxisome proliferator-activated receptor gamma	Homo sapiens	SINGLE PROTEIN	CHEMBL1154456	1	Scientific Literature	Eur. J. Med. Chem.	2008	CHEMBL3308033
CHEMBL379050		0	470.68	0	3.60	11	CN(CCOc1ccc(CC2SC(=O)NC2=O)cc1)C(=O)CCCCC(S)CCS	EC50	'='	75.0	nM	7.12			UO_0000065					False	CHEMBL865405	Transactivation of PPARgamma in CV1 cells	F	BAO_0000219	cell-based format	Homo sapiens	None	None	CV-1	None	CHEMBL235	Peroxisome proliferator-activated receptor gamma	Homo sapiens	SINGLE PROTEIN	CHEMBL1138916	1	Scientific Literature	J. Med. Chem.	2006	CHEMBL3308033
CHEMBL228377		0	371.43	0	2.88	3f	CCOC(=O)[C@H](Cc1ccc(OCc2ccc(OC)cc2)cc1)NC(C)=O	Fold change	'='	1.3										False	CHEMBL887270	Agonist activity at human recombinant PPARgamma at 30 uM by GAL4 transactivation assay relative to control	F	BAO_0000019	assay format	Homo sapiens	None	None	None	None	CHEMBL235	Peroxisome proliferator-activated receptor gamma	Homo sapiens	SINGLE PROTEIN	CHEMBL1144585	1	Scientific Literature	Eur. J. Med. Chem.	2007	None
CHEMBL228266		0	441.53	1	5.18	3b	CCOC(=O)[C@H](Cc1ccc(OCc2c3ccccc3cc3ccccc23)cc1)NC(C)=O	Fold change	'='	0.8										False	CHEMBL887270	Agonist activity at human recombinant PPARgamma at 30 uM by GAL4 transactivation assay relative to control	F	BAO_0000019	assay format	Homo sapiens	None	None	None	None	CHEMBL235	Peroxisome proliferator-activated receptor gamma	Homo sapiens	SINGLE PROTEIN	CHEMBL1144585	1	Scientific Literature	Eur. J. Med. Chem.	2007	None
CHEMBL460278		0	477.61	1	5.35	13	CCn1nc(C(=O)NCc2ccc(OC(C)(C)C(=O)O)c(C)c2)cc1-c1ccc(C(C)(C)C)cc1	EC50	'='	15.0	nM	7.82			UO_0000065					False	CHEMBL959041	Agonist activity at human PPARgamma receptor by cell based transient transfection assay	F	BAO_0000219	cell-based format	Homo sapiens	None	None	None	None	CHEMBL235	Peroxisome proliferator-activated receptor gamma	Homo sapiens	SINGLE PROTEIN	CHEMBL1152145	1	Scientific Literature	Bioorg. Med. Chem. Lett.	2008	None
CHEMBL219586	GW590735	2	478.49	1	5.31	5, GW-590735	Cc1nc(-c2ccc(C(F)(F)F)cc2)sc1C(=O)NCc1ccc(OC(C)(C)C(=O)O)cc1	Activity	'='	29.0	%				UO_0000187					False	CHEMBL927786	Agonist activity at human PPARgamma assessed as receptor activation by cell based assay relative to rosiglitazone	F	BAO_0000219	cell-based format	Homo sapiens	None	None	None	None	CHEMBL235	Peroxisome proliferator-activated receptor gamma	Homo sapiens	SINGLE PROTEIN	CHEMBL1140804	1	Scientific Literature	Bioorg. Med. Chem. Lett.	2008	None
CHEMBL378160		0	417.46	0	4.68	2	O=S(=O)(Nc1cc(-c2cccs2)nn1-c1ccc(F)cc1)c1cccc(F)c1	IC50	'='	512.0	nM	6.29			UO_0000065	15.07	0.31	1.61	9.83	True	CHEMBL860010	Displacement of [3H]rosiglitazone from PPARgamma by SPA	B	BAO_0000357	single protein format	Homo sapiens	None	None	None	None	CHEMBL235	Peroxisome proliferator-activated receptor gamma	Homo sapiens	SINGLE PROTEIN	CHEMBL1147659	1	Scientific Literature	J. Med. Chem.	2006	None
CHEMBL1089176		0	535.00	2	6.32	9	Cc1ccc(OC(=O)N(CC(=O)O)Cc2ccc(OCCc3nc(-c4ccc(Cl)cc4)oc3C)cc2)cc1	EC50	'='	75.4	nM	7.12			UO_0000065					False	CHEMBL1110803	Agonist activity at human PPARgamma LBD (176-477) expressed in HEK293 cells coexpressing GAL4-DBD by transactivation assay	F	BAO_0000219	cell-based format	Homo sapiens	None	None	HEK293	None	CHEMBL235	Peroxisome proliferator-activated receptor gamma	Homo sapiens	SINGLE PROTEIN	CHEMBL1156340	1	Scientific Literature	J. Med. Chem.	2010	CHEMBL3307715
CHEMBL1088910		0	520.97	2	6.28	10	Cc1ccc(OC(=O)N(CC(=O)O)Cc2ccc(OCc3nc(-c4ccc(Cl)cc4)oc3C)cc2)cc1	EC50	'='	41.5	nM	7.38			UO_0000065					False	CHEMBL1110803	Agonist activity at human PPARgamma LBD (176-477) expressed in HEK293 cells coexpressing GAL4-DBD by transactivation assay	F	BAO_0000219	cell-based format	Homo sapiens	None	None	HEK293	None	CHEMBL235	Peroxisome proliferator-activated receptor gamma	Homo sapiens	SINGLE PROTEIN	CHEMBL1156340	1	Scientific Literature	J. Med. Chem.	2010	CHEMBL3307715
CHEMBL253417		0	530.67	2	5.68	36	CCO[C@H](Cc1ccc(OCCN2CCC(C)(C)c3cc(/C(=N\OC)c4ccccc4)ccc32)cc1)C(=O)O	Ki	'='	89.0	nM	7.05			UO_0000065	13.29	0.25	1.37	8.75	False	CHEMBL928497	Displacement of [3H]Rosiglitazone from human PPARgamma	B	BAO_0000357	single protein format	Homo sapiens	None	None	None	None	CHEMBL235	Peroxisome proliferator-activated receptor gamma	Homo sapiens	SINGLE PROTEIN	CHEMBL1141511	1	Scientific Literature	Bioorg. Med. Chem. Lett.	2008	None
CHEMBL252996		0	544.65	1	4.98	9	COC(=O)C(Cc1ccc(OCCN2CCC(C)(C)c3cc(/C(=N\O)c4ccccc4)ccc32)cc1)C(=O)OC	Ki	'='	10000.0	nM	5.00			UO_0000065	9.18	0.17	0.02	5.12	False	CHEMBL928497	Displacement of [3H]Rosiglitazone from human PPARgamma	B	BAO_0000357	single protein format	Homo sapiens	None	None	None	None	CHEMBL235	Peroxisome proliferator-activated receptor gamma	Homo sapiens	SINGLE PROTEIN	CHEMBL1141511	1	Scientific Literature	Bioorg. Med. Chem. Lett.	2008	None
CHEMBL253416		0	530.67	2	5.68	(S)-37	CCO[C@@H](Cc1ccc(OCCN2CCC(C)(C)c3cc(/C(=N\OC)c4ccccc4)ccc32)cc1)C(=O)O	Activity	'='	63.0	%				UO_0000187					False	CHEMBL928499	Agonist activity at human PPARgamma by GAL4 transactivation assay	F	BAO_0000019	assay format	Homo sapiens	None	None	None	None	CHEMBL235	Peroxisome proliferator-activated receptor gamma	Homo sapiens	SINGLE PROTEIN	CHEMBL1141511	1	Scientific Literature	Bioorg. Med. Chem. Lett.	2008	None
CHEMBL253851		0	544.69	2	5.99	29	CCOC(=O)C(Cc1ccc(OCCN2CCC(C)(C)c3cc(/C(=N\O)c4ccccc4)ccc32)cc1)OCC	Activity	'='	100.0	%				UO_0000187					False	CHEMBL928501	Agonist activity at human PPARgamma at 1 uM by GAL4 transactivation assay relative to rosiglitazone	F	BAO_0000019	assay format	Homo sapiens	None	None	None	None	CHEMBL235	Peroxisome proliferator-activated receptor gamma	Homo sapiens	SINGLE PROTEIN	CHEMBL1141511	1	Scientific Literature	Bioorg. Med. Chem. Lett.	2008	None
CHEMBL1091512		0	445.48	0	3.16	SP-3910	COc1ccc(/C=C2/SC(=S)N(NC(=O)c3cccc([N+](=O)[O-])c3)C2=O)c(OC)c1	FC	'='	2.3										False	CHEMBL1114524	Agonist activity at human PPARgamma ligand binding domain transactivation expressed in HEK293T cells by Gal4 luciferase reporter gene assay	B	BAO_0000219	cell-based format	Homo sapiens	None	None	HEK-293T	None	CHEMBL235	Peroxisome proliferator-activated receptor gamma	Homo sapiens	SINGLE PROTEIN	CHEMBL1156253	1	Scientific Literature	Eur. J. Med. Chem.	2010	CHEMBL3706569
CHEMBL1089756		0	349.48	0	3.62	SP-1808	CCCCOC(=O)CCN1C(=O)/C(=C\c2ccccc2)SC1=S	Activity	'='	98.4	%				UO_0000187					False	CHEMBL1114525	Agonist activity at human PPARgamma ligand binding domain transactivation expressed in HEK293T cells by Gal4 luciferase reporter gene assay relative to rosiglitazone	B	BAO_0000219	cell-based format	Homo sapiens	None	None	HEK-293T	None	CHEMBL235	Peroxisome proliferator-activated receptor gamma	Homo sapiens	SINGLE PROTEIN	CHEMBL1156253	1	Scientific Literature	Eur. J. Med. Chem.	2010	CHEMBL3706569
CHEMBL1091508		0	339.41	0	3.15	SP-1816	CC(/C=C1/SC(=S)N(CCC(=O)O)C1=O)c1ccc(F)cc1	Activity	'='	11.02	%				UO_0000187					False	CHEMBL1114525	Agonist activity at human PPARgamma ligand binding domain transactivation expressed in HEK293T cells by Gal4 luciferase reporter gene assay relative to rosiglitazone	B	BAO_0000219	cell-based format	Homo sapiens	None	None	HEK-293T	None	CHEMBL235	Peroxisome proliferator-activated receptor gamma	Homo sapiens	SINGLE PROTEIN	CHEMBL1156253	1	Scientific Literature	Eur. J. Med. Chem.	2010	CHEMBL3706569
CHEMBL1091511		0	459.51	0	3.55	SP-3909	CCOc1ccc(/C=C2/SC(=S)N(NC(=O)c3cccc([N+](=O)[O-])c3)C2=O)cc1OC	Activity	'='	41.4	%				UO_0000187					False	CHEMBL1114525	Agonist activity at human PPARgamma ligand binding domain transactivation expressed in HEK293T cells by Gal4 luciferase reporter gene assay relative to rosiglitazone	B	BAO_0000219	cell-based format	Homo sapiens	None	None	HEK-293T	None	CHEMBL235	Peroxisome proliferator-activated receptor gamma	Homo sapiens	SINGLE PROTEIN	CHEMBL1156253	1	Scientific Literature	Eur. J. Med. Chem.	2010	CHEMBL3706569
CHEMBL1091512		0	445.48	0	3.16	SP-3910	COc1ccc(/C=C2/SC(=S)N(NC(=O)c3cccc([N+](=O)[O-])c3)C2=O)c(OC)c1	Activity	'='	46.18	%				UO_0000187					False	CHEMBL1114525	Agonist activity at human PPARgamma ligand binding domain transactivation expressed in HEK293T cells by Gal4 luciferase reporter gene assay relative to rosiglitazone	B	BAO_0000219	cell-based format	Homo sapiens	None	None	HEK-293T	None	CHEMBL235	Peroxisome proliferator-activated receptor gamma	Homo sapiens	SINGLE PROTEIN	CHEMBL1156253	1	Scientific Literature	Eur. J. Med. Chem.	2010	CHEMBL3706569
CHEMBL376627		0	564.59	2	6.50	2a	COc1ccc(-c2c(C(=O)NS(=O)(=O)c3ccccc3)n(Cc3cccc(C(F)(F)F)c3)c3ccccc23)cc1	IC50	'='	3.0	nM	8.52			UO_0000065	15.10	0.29	2.02	11.01	False	CHEMBL855083	Displacement of Fluormone from PPAR gamma	B	BAO_0000357	single protein format	Homo sapiens	None	None	None	None	CHEMBL235	Peroxisome proliferator-activated receptor gamma	Homo sapiens	SINGLE PROTEIN	CHEMBL1139678	1	Scientific Literature	Bioorg. Med. Chem. Lett.	2006	None
CHEMBL221580		0	502.51	2	5.07	2f	COc1ccc(-c2c(C(=O)NS(C)(=O)=O)n(Cc3cccc(C(F)(F)F)c3)c3ccccc23)cc1	IC50	'='	2.0	nM	8.70			UO_0000065	17.31	0.34	3.63	11.24	False	CHEMBL855083	Displacement of Fluormone from PPAR gamma	B	BAO_0000357	single protein format	Homo sapiens	None	None	None	None	CHEMBL235	Peroxisome proliferator-activated receptor gamma	Homo sapiens	SINGLE PROTEIN	CHEMBL1139678	1	Scientific Literature	Bioorg. Med. Chem. Lett.	2006	None
CHEMBL429824		0	504.54	2	5.27	37	CCC(Oc1cccc(CN(CCCOc2ccc3c(c2)OCO3)c2nc3ccccc3o2)c1)C(=O)O	EC50	'='	1800.0	nM	5.75			UO_0000065					False	CHEMBL888369	Agonist activity at human recombinant PPARgamma by GAL4 transactivation assay	F	BAO_0000019	assay format	Homo sapiens	None	None	None	None	CHEMBL235	Peroxisome proliferator-activated receptor gamma	Homo sapiens	SINGLE PROTEIN	CHEMBL1140024	1	Scientific Literature	Bioorg. Med. Chem. Lett.	2007	None
CHEMBL470561		0	466.40	1	5.91	19	C=C(COc1ccc(C(F)(F)F)cc1)CSc1ccc(OCC(=O)O)c(C(F)(F)F)c1	EC50	'>'	1000.0	nM				UO_0000065					False	CHEMBL1028134	Activity at PPARgamma	B	BAO_0000357	single protein format	None	None	None	None	None	CHEMBL235	Peroxisome proliferator-activated receptor gamma	Homo sapiens	SINGLE PROTEIN	CHEMBL1152720	1	Scientific Literature	Bioorg. Med. Chem. Lett.	2009	None
CHEMBL400989		0	447.56	1	5.07	15c	CCOC(=O)C1=C(c2ccsc2)c2ccc(OCCCc3ccccc3)cc2/C1=[N+](/C)[O-]	EC50	'='	190.0	nM	6.72			UO_0000065					False	CHEMBL924315	Agonist activity at human PPARgamma expressed in NIH3T3 cells by GAL4 transactivation assay	F	BAO_0000219	cell-based format	Homo sapiens	None	None	NIH3T3	None	CHEMBL235	Peroxisome proliferator-activated receptor gamma	Homo sapiens	SINGLE PROTEIN	CHEMBL1139756	1	Scientific Literature	Bioorg. Med. Chem. Lett.	2007	CHEMBL3307716
CHEMBL121	ROSIGLITAZONE	4	357.44	0	2.49	Rosiglitazone	CN(CCOc1ccc(CC2SC(=O)NC2=O)cc1)c1ccccn1	EC50	'='	320.0	nM	6.50			UO_0000065					False	CHEMBL924315	Agonist activity at human PPARgamma expressed in NIH3T3 cells by GAL4 transactivation assay	F	BAO_0000219	cell-based format	Homo sapiens	None	None	NIH3T3	None	CHEMBL235	Peroxisome proliferator-activated receptor gamma	Homo sapiens	SINGLE PROTEIN	CHEMBL1139756	1	Scientific Literature	Bioorg. Med. Chem. Lett.	2007	CHEMBL3307716
CHEMBL249225		0	413.47	0	4.57	3c	CCOC(=O)C1=C(c2ccccc2)c2ccc(OC)cc2/C1=[N+](\[O-])Cc1ccccc1	EC50	'>'	10000.0	nM				UO_0000065					False	CHEMBL924315	Agonist activity at human PPARgamma expressed in NIH3T3 cells by GAL4 transactivation assay	F	BAO_0000219	cell-based format	Homo sapiens	None	None	NIH3T3	None	CHEMBL235	Peroxisome proliferator-activated receptor gamma	Homo sapiens	SINGLE PROTEIN	CHEMBL1139756	1	Scientific Literature	Bioorg. Med. Chem. Lett.	2007	CHEMBL3307716
CHEMBL392810		0	476.53	1	5.25	33	CCC(Oc1cccc(CN(CCCOc2ccccc2)c2nc3c(O)cccc3o2)c1)C(=O)O	EC50	'='	2000.0	nM	5.70			UO_0000065					False	CHEMBL888369	Agonist activity at human recombinant PPARgamma by GAL4 transactivation assay	F	BAO_0000019	assay format	Homo sapiens	None	None	None	None	CHEMBL235	Peroxisome proliferator-activated receptor gamma	Homo sapiens	SINGLE PROTEIN	CHEMBL1140024	1	Scientific Literature	Bioorg. Med. Chem. Lett.	2007	None
CHEMBL561371	CXA-10	2	327.46	1	5.71	2, E-10-NO2-18:1	CCCCCCCC/C(=C\CCCCCCCC(=O)O)[N+](=O)[O-]	Activity						Not Active						False	CHEMBL1062960	Activation of human PPAR-gamma-dependent transcription expressed in human MCF7 cells assessed as induction of PPRE-reporter gene expression at 0.1 uM after 24 hrs by dual luciferase reporter gene assay relative to rosiglitazone	B	BAO_0000219	cell-based format	Homo sapiens	None	None	MCF7	None	CHEMBL235	Peroxisome proliferator-activated receptor gamma	Homo sapiens	SINGLE PROTEIN	CHEMBL1151944	1	Scientific Literature	J. Med. Chem.	2009	CHEMBL3308403
CHEMBL270961		0	389.45	0	3.84	14c	COc1ccc(-c2nc(CCCC[C@H]3CO[C@@](C)(C(=O)O)OC3)c(C)o2)cc1	Activity	'='	18.0	%				UO_0000187					False	CHEMBL929852	Agonist activity at human PPARgamma expressed in CV1 cells at 10 uM by transactivation assay	F	BAO_0000219	cell-based format	Homo sapiens	None	None	CV-1	None	CHEMBL235	Peroxisome proliferator-activated receptor gamma	Homo sapiens	SINGLE PROTEIN	CHEMBL1143171	1	Scientific Literature	Bioorg. Med. Chem.	2008	CHEMBL3308033
CHEMBL312791		0	450.41	0	4.76	1i	CC(C)OC(Cc1ccc(OCc2noc(-c3ccc(C(F)(F)F)cc3)n2)cc1)C(=O)O	EC50	'='	25.0	nM	7.60			UO_0000065					False	CHEMBL1019532	Agonist activity at human PPARgamma expressed in african green monkey CV1 cells co-transfected with Gal4 assessed as reporter activity by transient transactivation assay	F	BAO_0000219	cell-based format	Homo sapiens	None	None	CV-1	None	CHEMBL235	Peroxisome proliferator-activated receptor gamma	Homo sapiens	SINGLE PROTEIN	CHEMBL1154456	1	Scientific Literature	Eur. J. Med. Chem.	2008	CHEMBL3308033
CHEMBL284768	MIFOBATE	0	358.65	0	4.24	SR-202	COP(=O)(OC)OC(c1ccc(Cl)cc1)P(=O)(OC)OC	IC50	'='	140000.0	nM		Outside typical range		UO_0000065					False	CHEMBL1019546	Antagonist activity at human PPARgamma receptor expressed in Saccharomyces cerevisiae AH109 co-transfected with mouse CBP assessed as inhibition of rosiglitazone-induced LBD-CBP interaction by alpha-galactosidase based yeast two hybrid assay	F	BAO_0000019	assay format	Homo sapiens	None	None	None	None	CHEMBL235	Peroxisome proliferator-activated receptor gamma	Homo sapiens	SINGLE PROTEIN	CHEMBL1154460	1	Scientific Literature	Eur. J. Med. Chem.	2008	None
CHEMBL50259		0	435.50	1	5.35	14	O=C1NC(=O)C(c2ccc(OCCCOc3ccc(Oc4ccccc4)cc3)cc2)S1	IC50	'>'	15000.0	nM				UO_0000065					False	CHEMBL757883	In vitro binding affinity against human PPAR gamma (peroxisome proliferator-activated gamma receptor)	B	BAO_0000357	single protein format	None	None	None	None	None	CHEMBL235	Peroxisome proliferator-activated receptor gamma	Homo sapiens	SINGLE PROTEIN	CHEMBL1136397	1	Scientific Literature	Bioorg. Med. Chem. Lett.	2003	None
CHEMBL590984		0	576.76	2	8.86	17b	CCCc1c(SC)c2ccc(NC(=O)C(CC)c3ccccc3)cc2n1Cc1ccc(-c2ccccc2C(=O)O)cc1	Activity	'='	48.0	%				UO_0000187					False	CHEMBL1068977	Agonist activity at human PPARgamma expressed in african green monkey CV1 cells by Gal4 transactivation assay relative to rosiglitazone	F	BAO_0000219	cell-based format	Homo sapiens	None	None	CV-1	None	CHEMBL235	Peroxisome proliferator-activated receptor gamma	Homo sapiens	SINGLE PROTEIN	CHEMBL1156860	1	Scientific Literature	Bioorg. Med. Chem. Lett.	2010	CHEMBL3308033
CHEMBL606425		0	502.61	2	7.24	6a	CCC(NC(=O)c1ccc2cc(C)n(Cc3ccc(-c4ccccc4C(=O)O)cc3)c2c1)c1ccccc1	Activity	'='	26.0	%				UO_0000187					False	CHEMBL1068977	Agonist activity at human PPARgamma expressed in african green monkey CV1 cells by Gal4 transactivation assay relative to rosiglitazone	F	BAO_0000219	cell-based format	Homo sapiens	None	None	CV-1	None	CHEMBL235	Peroxisome proliferator-activated receptor gamma	Homo sapiens	SINGLE PROTEIN	CHEMBL1156860	1	Scientific Literature	Bioorg. Med. Chem. Lett.	2010	CHEMBL3308033
CHEMBL590983		0	576.76	2	8.86	17a	CCCc1c(SC)c2cc(NC(=O)C(CC)c3ccccc3)ccc2n1Cc1ccc(-c2ccccc2C(=O)O)cc1	EC50	'='	3.0	nM	8.52			UO_0000065					False	CHEMBL1068976	Agonist activity at human PPARgamma expressed in african green monkey CV1 cells by Gal4 transactivation assay	F	BAO_0000219	cell-based format	Homo sapiens	None	None	CV-1	None	CHEMBL235	Peroxisome proliferator-activated receptor gamma	Homo sapiens	SINGLE PROTEIN	CHEMBL1156860	1	Scientific Literature	Bioorg. Med. Chem. Lett.	2010	CHEMBL3308033
CHEMBL602468		0	516.64	2	7.55	7b	CCC(NC(=O)c1ccc2c(c1)c(C)c(C)n2Cc1ccc(-c2ccccc2C(=O)O)cc1)c1ccccc1	EC50	'='	0.8	nM	9.10			UO_0000065					True	CHEMBL1068976	Agonist activity at human PPARgamma expressed in african green monkey CV1 cells by Gal4 transactivation assay	F	BAO_0000219	cell-based format	Homo sapiens	None	None	CV-1	None	CHEMBL235	Peroxisome proliferator-activated receptor gamma	Homo sapiens	SINGLE PROTEIN	CHEMBL1156860	1	Scientific Literature	Bioorg. Med. Chem. Lett.	2010	CHEMBL3308033
CHEMBL59132		0	408.48	0	4.17	10a	Cc1oc(-c2ccccc2)nc1CCOc1ccc(CC2SC(=O)NC2=O)cc1	IC50	'='	14.0	nM	7.85			UO_0000065	19.23	0.37	3.68	9.64	False	CHEMBL824659	Binding affinity at human peroxidase proliferator activated receptor gamma (hPPARgamma)	B	BAO_0000357	single protein format	Homo sapiens	None	None	None	None	CHEMBL235	Peroxisome proliferator-activated receptor gamma	Homo sapiens	SINGLE PROTEIN	CHEMBL1134506	1	Scientific Literature	J. Med. Chem.	2001	None
CHEMBL484962		0	451.54	1	5.52	(S)-2Ba	CCO[C@@H](Cc1ccc(OCCc2nc(-c3ccccc3)oc2C)c2ccsc12)C(=O)O	IC50	'='	21.0	nM	7.68			UO_0000065	17.00	0.33	2.16	9.39	False	CHEMBL983195	Displacement of radio labeled 2(S)-(2-benzoyl-phenylamino)-3-{4-[1,1-ditritio-2-(5-methyl-2-phenyl-oxazol-4-yl)-ethoxy]-phenyl}-propionic acid from GST-fused human PPARgamma expressed in Escherichia coli BL21 cells by scintillation proximity assay	B	BAO_0000219	cell-based format	Homo sapiens	None	None	BL21	None	CHEMBL235	Peroxisome proliferator-activated receptor gamma	Homo sapiens	SINGLE PROTEIN	CHEMBL1138459	1	Scientific Literature	Bioorg. Med. Chem. Lett.	2009	None
CHEMBL519032		0	437.52	1	5.13	rac-2Aa	COC(Cc1ccc(OCCc2nc(-c3ccccc3)oc2C)c2ccsc12)C(=O)O	Activity	'='	131.0	%				UO_0000187					False	CHEMBL983199	Agonist activity at human PPARgamma expressed in BHK21 cells assessed as SEAP activity by luciferase reporter transactivation assay relative to edaglitazone	F	BAO_0000219	cell-based format	Homo sapiens	None	None	BHK-21	None	CHEMBL235	Peroxisome proliferator-activated receptor gamma	Homo sapiens	SINGLE PROTEIN	CHEMBL1138459	1	Scientific Literature	Bioorg. Med. Chem. Lett.	2009	CHEMBL3308360
CHEMBL407950		0	373.45	0	4.14	14h	Cc1ccccc1-c1nc(CCCC[C@H]2CO[C@@](C)(C(=O)O)OC2)c(C)o1	Activity	'='	23.0	%				UO_0000187					False	CHEMBL929852	Agonist activity at human PPARgamma expressed in CV1 cells at 10 uM by transactivation assay	F	BAO_0000219	cell-based format	Homo sapiens	None	None	CV-1	None	CHEMBL235	Peroxisome proliferator-activated receptor gamma	Homo sapiens	SINGLE PROTEIN	CHEMBL1143171	1	Scientific Literature	Bioorg. Med. Chem.	2008	CHEMBL3308033
CHEMBL270960		0	373.45	0	4.14	14d, NS-220	Cc1ccc(-c2nc(CCCC[C@H]3CO[C@@](C)(C(=O)O)OC3)c(C)o2)cc1	EC50	'='	9600.0	nM	5.02			UO_0000065					False	CHEMBL929849	Agonist activity at human PPARgamma expressed in CV1 cells by transactivation assay	F	BAO_0000219	cell-based format	Homo sapiens	None	None	CV-1	None	CHEMBL235	Peroxisome proliferator-activated receptor gamma	Homo sapiens	SINGLE PROTEIN	CHEMBL1143171	1	Scientific Literature	Bioorg. Med. Chem.	2008	CHEMBL3308033
CHEMBL272017		0	389.52	0	4.60	24	Cc1ccc(-c2nc(CCCC[C@H]3CO[C@@](C)(C(=O)O)OC3)c(C)s2)cc1	Activity	'='	25.0	%				UO_0000187					False	CHEMBL929852	Agonist activity at human PPARgamma expressed in CV1 cells at 10 uM by transactivation assay	F	BAO_0000219	cell-based format	Homo sapiens	None	None	CV-1	None	CHEMBL235	Peroxisome proliferator-activated receptor gamma	Homo sapiens	SINGLE PROTEIN	CHEMBL1143171	1	Scientific Literature	Bioorg. Med. Chem.	2008	CHEMBL3308033
CHEMBL360112		0	437.54	0	4.85	22	O=C(O)Cc1ccccc1OCCC1Oc2ccccc2N(CCCC2CCCC2)C1=O	EC50	'='	2700.0	nM	5.57			UO_0000065					False	CHEMBL757757	Agonistic activity against PPAR (peroxisome proliferator activated receptor gamma) in Suarus chinesis	F	BAO_0000019	assay format	suarus chinesis	None	None	None	None	CHEMBL235	Peroxisome proliferator-activated receptor gamma	Homo sapiens	SINGLE PROTEIN	CHEMBL1148467	1	Scientific Literature	J. Med. Chem.	2004	None
CHEMBL121	ROSIGLITAZONE	4	357.44	0	2.49	rosiglitazone	CN(CCOc1ccc(CC2SC(=O)NC2=O)cc1)c1ccccn1	Ki	'='	440.0	nM	6.36			UO_0000065	17.78	0.35	3.87	8.89	False	CHEMBL853963	Displacement of radiolabeled darglitazone from human PPAR gamma by SPA binding assay	B	BAO_0000357	single protein format	Homo sapiens	None	None	None	None	CHEMBL235	Peroxisome proliferator-activated receptor gamma	Homo sapiens	SINGLE PROTEIN	CHEMBL1139738	1	Scientific Literature	Bioorg. Med. Chem. Lett.	2006	None
CHEMBL221641		0	476.45	0	4.86	31	Cc1oc(-c2ccc(C(F)(F)F)cc2)nc1CCOc1ccc(CC2(C(=O)O)CCCO2)cn1	Ki	'='	94.0	nM	7.03			UO_0000065	14.75	0.28	2.17	7.42	False	CHEMBL853963	Displacement of radiolabeled darglitazone from human PPAR gamma by SPA binding assay	B	BAO_0000357	single protein format	Homo sapiens	None	None	None	None	CHEMBL235	Peroxisome proliferator-activated receptor gamma	Homo sapiens	SINGLE PROTEIN	CHEMBL1139738	1	Scientific Literature	Bioorg. Med. Chem. Lett.	2006	None
CHEMBL373874		0	382.42	0	3.31	12	COC(Cc1ccc(OCCc2nc(-c3ccccc3)oc2C)nc1)C(=O)O	Ki	'='	63.0	nM	7.20			UO_0000065	18.83	0.35	3.89	7.61	False	CHEMBL853963	Displacement of radiolabeled darglitazone from human PPAR gamma by SPA binding assay	B	BAO_0000357	single protein format	Homo sapiens	None	None	None	None	CHEMBL235	Peroxisome proliferator-activated receptor gamma	Homo sapiens	SINGLE PROTEIN	CHEMBL1139738	1	Scientific Literature	Bioorg. Med. Chem. Lett.	2006	None
CHEMBL387133		0	380.44	0	4.32	11	Cc1oc(-c2ccccc2)nc1CCOc1ccc(CC(C)(C)C(=O)O)cn1	Ki	'='	5100.0	nM	5.29			UO_0000065	13.91	0.26	0.97	6.19	False	CHEMBL853963	Displacement of radiolabeled darglitazone from human PPAR gamma by SPA binding assay	B	BAO_0000357	single protein format	Homo sapiens	None	None	None	None	CHEMBL235	Peroxisome proliferator-activated receptor gamma	Homo sapiens	SINGLE PROTEIN	CHEMBL1139738	1	Scientific Literature	Bioorg. Med. Chem. Lett.	2006	None
CHEMBL222107		0	408.50	0	4.96	9	Cc1oc(-c2ccccc2)nc1CCOc1ccc(CC(CC(C)C)C(=O)O)cn1	Ki	'='	360.0	nM	6.44			UO_0000065	15.77	0.29	1.48	7.54	False	CHEMBL853963	Displacement of radiolabeled darglitazone from human PPAR gamma by SPA binding assay	B	BAO_0000357	single protein format	Homo sapiens	None	None	None	None	CHEMBL235	Peroxisome proliferator-activated receptor gamma	Homo sapiens	SINGLE PROTEIN	CHEMBL1139738	1	Scientific Literature	Bioorg. Med. Chem. Lett.	2006	None
CHEMBL426878		0	441.91	1	5.10	36	COC(Cc1ccc(OCCc2ccc(Oc3cccc(Cl)c3)cc2C)nc1)C(=O)O	EC50	'='	50.0	nM	7.30			UO_0000065					False	CHEMBL855678	Agonist activity at human PPAR gamma in a HepG2 cells by PPAR-GAL4 transactivation assay	F	BAO_0000219	cell-based format	Homo sapiens	None	None	HepG2	None	CHEMBL235	Peroxisome proliferator-activated receptor gamma	Homo sapiens	SINGLE PROTEIN	CHEMBL1139738	1	Scientific Literature	Bioorg. Med. Chem. Lett.	2006	CHEMBL3307718
CHEMBL374448		0	422.48	0	4.15	28	Cc1cccc(-c2nc(CCOc3ccc(CC4(C(=O)O)CCCO4)cn3)c(C)o2)c1	EC50	'='	5.0	nM	8.30			UO_0000065					False	CHEMBL855678	Agonist activity at human PPAR gamma in a HepG2 cells by PPAR-GAL4 transactivation assay	F	BAO_0000219	cell-based format	Homo sapiens	None	None	HepG2	None	CHEMBL235	Peroxisome proliferator-activated receptor gamma	Homo sapiens	SINGLE PROTEIN	CHEMBL1139738	1	Scientific Literature	Bioorg. Med. Chem. Lett.	2006	CHEMBL3307718
CHEMBL221123		0	408.45	0	3.84	(S)-19	Cc1oc(-c2ccccc2)nc1CCOc1ccc(C[C@]2(C(=O)O)CCCO2)cn1	EC50	'='	14.0	nM	7.85			UO_0000065					False	CHEMBL855678	Agonist activity at human PPAR gamma in a HepG2 cells by PPAR-GAL4 transactivation assay	F	BAO_0000219	cell-based format	Homo sapiens	None	None	HepG2	None	CHEMBL235	Peroxisome proliferator-activated receptor gamma	Homo sapiens	SINGLE PROTEIN	CHEMBL1139738	1	Scientific Literature	Bioorg. Med. Chem. Lett.	2006	CHEMBL3307718
CHEMBL374323		0	394.47	0	4.57	8	Cc1oc(-c2ccccc2)nc1CCOc1ccc(CC(C(=O)O)C(C)C)cn1	EC50	'='	1280.0	nM	5.89			UO_0000065					False	CHEMBL855678	Agonist activity at human PPAR gamma in a HepG2 cells by PPAR-GAL4 transactivation assay	F	BAO_0000219	cell-based format	Homo sapiens	None	None	HepG2	None	CHEMBL235	Peroxisome proliferator-activated receptor gamma	Homo sapiens	SINGLE PROTEIN	CHEMBL1139738	1	Scientific Literature	Bioorg. Med. Chem. Lett.	2006	CHEMBL3307718
CHEMBL221923		0	408.50	0	4.96	10	Cc1oc(-c2ccccc2)nc1CCOc1ccc(CC(C(=O)O)C(C)(C)C)cn1	EC50						Not Determined						False	CHEMBL855678	Agonist activity at human PPAR gamma in a HepG2 cells by PPAR-GAL4 transactivation assay	F	BAO_0000219	cell-based format	Homo sapiens	None	None	HepG2	None	CHEMBL235	Peroxisome proliferator-activated receptor gamma	Homo sapiens	SINGLE PROTEIN	CHEMBL1139738	1	Scientific Literature	Bioorg. Med. Chem. Lett.	2006	CHEMBL3307718
CHEMBL175490		0	383.44	0	3.53	9	CC(C)CN1C(=O)C(CCOc2ccccc2CC(=O)O)Oc2ccccc21	EC50	'~'	5000.0	nM				UO_0000065					False	CHEMBL757757	Agonistic activity against PPAR (peroxisome proliferator activated receptor gamma) in Suarus chinesis	F	BAO_0000019	assay format	suarus chinesis	None	None	None	None	CHEMBL235	Peroxisome proliferator-activated receptor gamma	Homo sapiens	SINGLE PROTEIN	CHEMBL1148467	1	Scientific Literature	J. Med. Chem.	2004	None
CHEMBL346861		0	511.57	2	5.62	42	COc1ccc(COc2ccc(C[C@H](Nc3ccccc3C(=O)c3ccccc3)C(=O)O)cc2)cc1OC	Log Ki						Not Active						False	CHEMBL760248	Inhibition of Peroxisome proliferator activated receptor gamma	B	BAO_0000357	single protein format	Homo sapiens	None	None	None	None	CHEMBL235	Peroxisome proliferator-activated receptor gamma	Homo sapiens	SINGLE PROTEIN	CHEMBL1131423	1	Scientific Literature	J. Med. Chem.	1998	None
CHEMBL146029		0	508.62	2	5.71	50	CN(C)c1ccc(CCOc2ccc(C[C@H](Nc3ccccc3C(=O)c3ccccc3)C(=O)O)cc2)cc1	Ki	'='	117.49	nM	6.93			UO_0000065	13.63	0.25	1.22	8.79	False	CHEMBL762151	Inhibition by 50% of in vitro binding to Peroxisome proliferator activated receptor gamma	B	BAO_0000357	single protein format	None	None	None	None	None	CHEMBL235	Peroxisome proliferator-activated receptor gamma	Homo sapiens	SINGLE PROTEIN	CHEMBL1131423	1	Scientific Literature	J. Med. Chem.	1998	None
CHEMBL1087471		0	446.91	0	4.70	2k	COC(=O)N(CC(=O)O)Cc1cccc(OCc2csc(-c3ccc(Cl)cc3)n2)c1	EC50	'='	4692.0	nM	5.33			UO_0000065					False	CHEMBL1111089	Agonist activity against human Gal4-fussed PPARgamma in HEK293 cells by luciferase reporter gene assay	F	BAO_0000219	cell-based format	Homo sapiens	None	None	HEK293	None	CHEMBL235	Peroxisome proliferator-activated receptor gamma	Homo sapiens	SINGLE PROTEIN	CHEMBL1157903	1	Scientific Literature	Bioorg. Med. Chem. Lett.	2010	CHEMBL3307715
CHEMBL1087466		0	448.83	0	4.37	2h	COC(=O)N(CC(=O)O)Cc1cccc(OCc2coc(-c3ccc(F)c(Cl)c3)n2)c1	Emax	'='	54.0	%				UO_0000187					False	CHEMBL1111090	Agonist activity against human Gal4-fussed PPARgamma by luciferase reporter gene assay relative to finofibrate	F	BAO_0000019	assay format	Homo sapiens	None	None	None	None	CHEMBL235	Peroxisome proliferator-activated receptor gamma	Homo sapiens	SINGLE PROTEIN	CHEMBL1157903	1	Scientific Literature	Bioorg. Med. Chem. Lett.	2010	None
CHEMBL1088515		0	536.97	2	6.23	2s	COc1cccc(OC(=O)N(CC(=O)O)[C@@H](C)c2cccc(OCc3coc(-c4ccc(Cl)cc4)n3)c2)c1	Emax	'='	95.0	%				UO_0000187					False	CHEMBL1111090	Agonist activity against human Gal4-fussed PPARgamma by luciferase reporter gene assay relative to finofibrate	F	BAO_0000019	assay format	Homo sapiens	None	None	None	None	CHEMBL235	Peroxisome proliferator-activated receptor gamma	Homo sapiens	SINGLE PROTEIN	CHEMBL1157903	1	Scientific Literature	Bioorg. Med. Chem. Lett.	2010	None
CHEMBL1088114		0	536.97	2	6.23	2t	COc1ccc(OC(=O)N(CC(=O)O)[C@@H](C)c2cccc(OCc3coc(-c4ccc(Cl)cc4)n3)c2)cc1	Emax	'='	62.0	%				UO_0000187					False	CHEMBL1111090	Agonist activity against human Gal4-fussed PPARgamma by luciferase reporter gene assay relative to finofibrate	F	BAO_0000019	assay format	Homo sapiens	None	None	None	None	CHEMBL235	Peroxisome proliferator-activated receptor gamma	Homo sapiens	SINGLE PROTEIN	CHEMBL1157903	1	Scientific Literature	Bioorg. Med. Chem. Lett.	2010	None
CHEMBL408577		0	393.48	0	4.69	19	CCOC(=O)CN(CCCOc1ccc2ccccc2c1)c1ccc(OC)cc1	EC50	'='	4800.0	nM	5.32			UO_0000065	13.52	0.25	0.63	11.08	False	CHEMBL932290	Binding affinity at PPARgamma	B	BAO_0000357	single protein format	None	None	None	None	None	CHEMBL235	Peroxisome proliferator-activated receptor gamma	Homo sapiens	SINGLE PROTEIN	CHEMBL1142330	1	Scientific Literature	Bioorg. Med. Chem.	2008	None
CHEMBL434063		0	495.58	0	4.94	GW-1929	CN(CCOc1ccc(C[C@H](Nc2ccccc2C(=O)c2ccccc2)C(=O)O)cc1)c1ccccn1	EC50	'='	6.2	nM	8.21			UO_0000065					False	CHEMBL701905	Agonist activity for Human PPAR gamma receptor in transcriptional activation assay	F	BAO_0000019	assay format	Homo sapiens	None	None	None	None	CHEMBL235	Peroxisome proliferator-activated receptor gamma	Homo sapiens	SINGLE PROTEIN	CHEMBL1133093	1	Scientific Literature	J. Med. Chem.	2000	None
CHEMBL380837		0	474.91	1	6.36	14	CC(C)(Oc1cccc(OCCCOc2ccc(Oc3ccc(F)cc3)cc2Cl)c1)C(=O)O	EC50						Not Active						False	CHEMBL867229	Binding affinity to human PPAR gamma	B	BAO_0000357	single protein format	Homo sapiens	None	None	None	None	CHEMBL235	Peroxisome proliferator-activated receptor gamma	Homo sapiens	SINGLE PROTEIN	CHEMBL1139027	1	Scientific Literature	Bioorg. Med. Chem. Lett.	2006	None
CHEMBL1075895		0	586.52	1	4.88	38ah	Cc1cc(OCc2nc(-c3cnc(N4CCOCC4)nc3)c(-c3ccc(OC(F)(F)F)cc3)o2)ccc1OCC(=O)O	EC50	'='	1030.0	nM	5.99			UO_0000065	10.21	0.19	1.11	4.63	False	CHEMBL1114855	Agonist activity at human PPARgamma ligand binding domain expressed in human 293T cells co-transfected with Gal4-DBD by luciferase transactivation assay	B	BAO_0000219	cell-based format	Homo sapiens	None	None	293T	None	CHEMBL235	Peroxisome proliferator-activated receptor gamma	Homo sapiens	SINGLE PROTEIN	CHEMBL1153748	1	Scientific Literature	J. Med. Chem.	2010	None
CHEMBL205358		0	512.91	2	6.36	36	CC[C@@](C)(Cc1ccc(OCCCOc2ccc3c(C(F)(F)F)cc(=O)oc3c2Cl)cc1)C(=O)O	IC50						Not Active						False	CHEMBL867229	Binding affinity to human PPAR gamma	B	BAO_0000357	single protein format	Homo sapiens	None	None	None	None	CHEMBL235	Peroxisome proliferator-activated receptor gamma	Homo sapiens	SINGLE PROTEIN	CHEMBL1139027	1	Scientific Literature	Bioorg. Med. Chem. Lett.	2006	None
CHEMBL202785		0	520.98	2	7.53	20	O=C(O)C(Cc1ccc(OCCCOc2ccc(Oc3ccc(F)cc3)cc2Cl)cc1)c1ccccc1	IC50						Not Active						False	CHEMBL867229	Binding affinity to human PPAR gamma	B	BAO_0000357	single protein format	Homo sapiens	None	None	None	None	CHEMBL235	Peroxisome proliferator-activated receptor gamma	Homo sapiens	SINGLE PROTEIN	CHEMBL1139027	1	Scientific Literature	Bioorg. Med. Chem. Lett.	2006	None
CHEMBL280438		0	505.01	2	5.88	5	CC(=O)Oc1c(Cl)c(C)c(C(=O)O)c(OC(C)=O)c1C/C=C(C)/C=C/[C@@]1(C)[C@H](C)CCC(=O)[C@@H]1C	IC50						Not Determined						False	CHEMBL759457	Minimum effective concentration required to inhibit Peroxisome proliferator activated receptor gamma (PPAR gamma).	B	BAO_0000357	single protein format	None	None	None	None	None	CHEMBL235	Peroxisome proliferator-activated receptor gamma	Homo sapiens	SINGLE PROTEIN	CHEMBL1145088	1	Scientific Literature	J. Med. Chem.	2003	None
CHEMBL232399		0	438.52	1	5.65	13g	O=C(O)COc1ccc(SCc2ccc(OCc3ccc(F)cc3)cc2)c2c1CCC2	IC50						Not Determined						False	CHEMBL896363	Displacement of [3H]5-(4-(3-(5-methyl-2-phenyloxazol-4-yl)propanoyl)benzyl)thiazolidine-2,4-dione from human PPARgamma after 2 hrs by SPA assay	B	BAO_0000357	single protein format	Homo sapiens	None	None	None	None	CHEMBL235	Peroxisome proliferator-activated receptor gamma	Homo sapiens	SINGLE PROTEIN	CHEMBL1148881	1	Scientific Literature	Bioorg. Med. Chem. Lett.	2007	None
CHEMBL391479		0	518.55	2	6.67	18	Cc1cc(SCc2ccc(OCc3ccc(C(F)(F)F)cc3)cc2)c2c(c1OCC(=O)O)CCCO2	IC50	'='	33300.0	nM	4.48			UO_0000065	8.63	0.17	-2.19	6.89	True	CHEMBL896363	Displacement of [3H]5-(4-(3-(5-methyl-2-phenyloxazol-4-yl)propanoyl)benzyl)thiazolidine-2,4-dione from human PPARgamma after 2 hrs by SPA assay	B	BAO_0000357	single protein format	Homo sapiens	None	None	None	None	CHEMBL235	Peroxisome proliferator-activated receptor gamma	Homo sapiens	SINGLE PROTEIN	CHEMBL1148881	1	Scientific Literature	Bioorg. Med. Chem. Lett.	2007	None
CHEMBL232395		0	504.53	2	6.37	17	O=C(O)COc1ccc(SCc2ccc(OCc3ccc(C(F)(F)F)cc3)cc2)c2c1CCCO2	IC50	'='	5560.0	nM	5.25			UO_0000065	10.42	0.21	-1.12	8.09	True	CHEMBL896363	Displacement of [3H]5-(4-(3-(5-methyl-2-phenyloxazol-4-yl)propanoyl)benzyl)thiazolidine-2,4-dione from human PPARgamma after 2 hrs by SPA assay	B	BAO_0000357	single protein format	Homo sapiens	None	None	None	None	CHEMBL235	Peroxisome proliferator-activated receptor gamma	Homo sapiens	SINGLE PROTEIN	CHEMBL1148881	1	Scientific Literature	Bioorg. Med. Chem. Lett.	2007	None
CHEMBL234383		0	472.48	1	6.71	10n	O=C(O)Cc1csc2cc(OCc3ccccc3COc3ccc(C(F)(F)F)cc3)ccc12	IC50	'>'	10000.0	nM				UO_0000065					False	CHEMBL896468	Displacement of [3H]5-(4-(3-(5-methyl-2-phenyloxazol-4-yl)propanoyl)benzyl)thiazolidine-2,4-dione from human PPARgamma after 2 hrs by SPA	B	BAO_0000357	single protein format	Homo sapiens	None	None	None	None	CHEMBL235	Peroxisome proliferator-activated receptor gamma	Homo sapiens	SINGLE PROTEIN	CHEMBL1149526	1	Scientific Literature	Bioorg. Med. Chem. Lett.	2007	None
CHEMBL247507		0	488.65	1	6.70	9	CC(C)(C)c1ccc(CN(CCOc2ccc(CCC(=O)O)cc2)c2nc3ccccc3s2)cc1	EC50	'='	6340.0	nM	5.20			UO_0000065					False	CHEMBL888184	Agonist activity at human PPARgamma receptor expressed in HEK293 cells by GAL4 transactivation assay	F	BAO_0000219	cell-based format	Homo sapiens	None	None	HEK293	None	CHEMBL235	Peroxisome proliferator-activated receptor gamma	Homo sapiens	SINGLE PROTEIN	CHEMBL1140005	1	Scientific Literature	Bioorg. Med. Chem. Lett.	2007	CHEMBL3307715
CHEMBL549351		0	327.46	1	5.71	7, E-12-NO2-18:1	CCCCC/C=C(\CCCCCCCCCCC(=O)O)[N+](=O)[O-]	IC50	'='	39.0	nM	7.41			UO_0000065	22.63	0.44	1.70	9.21	False	CHEMBL1062956	Displacement of [3H2]nTZD3 from GST-tagged human recombinant PPARgamma by scintillation proximity assay	B	BAO_0000357	single protein format	Homo sapiens	None	None	None	None	CHEMBL235	Peroxisome proliferator-activated receptor gamma	Homo sapiens	SINGLE PROTEIN	CHEMBL1151944	1	Scientific Literature	J. Med. Chem.	2009	None
CHEMBL554608		0	325.45	1	5.49	E-12-NO2-18:2	CCCCC/C=C(\C/C=C\CCCCCCCC(=O)O)[N+](=O)[O-]	IC50	'='	410.0	nM	6.39			UO_0000065	19.63	0.38	0.90	7.94	False	CHEMBL1062956	Displacement of [3H2]nTZD3 from GST-tagged human recombinant PPARgamma by scintillation proximity assay	B	BAO_0000357	single protein format	Homo sapiens	None	None	None	None	CHEMBL235	Peroxisome proliferator-activated receptor gamma	Homo sapiens	SINGLE PROTEIN	CHEMBL1151944	1	Scientific Literature	J. Med. Chem.	2009	None
CHEMBL232397		0	488.53	1	6.53	13a	O=C(O)COc1ccc(SCc2ccc(OCc3ccc(C(F)(F)F)cc3)cc2)c2c1CCC2	IC50	'>'	10000.0	nM				UO_0000065					False	CHEMBL896363	Displacement of [3H]5-(4-(3-(5-methyl-2-phenyloxazol-4-yl)propanoyl)benzyl)thiazolidine-2,4-dione from human PPARgamma after 2 hrs by SPA assay	B	BAO_0000357	single protein format	Homo sapiens	None	None	None	None	CHEMBL235	Peroxisome proliferator-activated receptor gamma	Homo sapiens	SINGLE PROTEIN	CHEMBL1148881	1	Scientific Literature	Bioorg. Med. Chem. Lett.	2007	None
CHEMBL330191		0	491.61	1	6.69	14	CCCc1cc(Oc2ccccc2)ccc1OCCCCOc1cccc(C2SC(=O)NC2=O)c1	IC50	'='	195.0	nM	6.71			UO_0000065	13.65	0.26	0.02	9.08	False	CHEMBL759452	In vitro binding affinity against human peroxisome proliferator activated receptor gamma	B	BAO_0000357	single protein format	None	None	None	None	None	CHEMBL235	Peroxisome proliferator-activated receptor gamma	Homo sapiens	SINGLE PROTEIN	CHEMBL1136170	1	Scientific Literature	Bioorg. Med. Chem. Lett.	2003	None
CHEMBL92130		0	507.61	2	6.31	22	CCCc1cc(Oc2ccc(OC)cc2)ccc1OCCCOc1cccc(C2SC(=O)NC2=O)c1	EC50	'='	69.0	nM	7.16			UO_0000065					False	CHEMBL760002	In vitro transactivation of human peroxisome proliferator activated receptor gamma measured in PPAR-GAL4 chimeric COS-1 cells	F	BAO_0000219	cell-based format	None	None	None	COS-1	None	CHEMBL235	Peroxisome proliferator-activated receptor gamma	Homo sapiens	SINGLE PROTEIN	CHEMBL1136170	1	Scientific Literature	Bioorg. Med. Chem. Lett.	2003	CHEMBL3308351
CHEMBL121	ROSIGLITAZONE	4	357.44	0	2.49	3	CN(CCOc1ccc(CC2SC(=O)NC2=O)cc1)c1ccccn1	FC	'='	2.9										False	CHEMBL1059360	Agonist activity at human PPARgamma expressed in HEK293 cells co-transfected with PPRE assessed as beta-galactosidase signal at 5 uM after 48 hrs by reporter gene assay relative to control	F	BAO_0000219	cell-based format	Homo sapiens	None	None	HEK293	None	CHEMBL235	Peroxisome proliferator-activated receptor gamma	Homo sapiens	SINGLE PROTEIN	CHEMBL1154598	1	Scientific Literature	J. Med. Chem.	2009	CHEMBL3307715
CHEMBL121	ROSIGLITAZONE	4	357.44	0	2.49	Rosiglitazone	CN(CCOc1ccc(CC2SC(=O)NC2=O)cc1)c1ccccn1	EC50	'='	120.0	nM	6.92			UO_0000065					True	CHEMBL757757	Agonistic activity against PPAR (peroxisome proliferator activated receptor gamma) in Suarus chinesis	F	BAO_0000019	assay format	suarus chinesis	None	None	None	None	CHEMBL235	Peroxisome proliferator-activated receptor gamma	Homo sapiens	SINGLE PROTEIN	CHEMBL1148467	1	Scientific Literature	J. Med. Chem.	2004	None
CHEMBL254814	CHLOROCYCLINONE B	0	512.90	1	4.41	2, chlorocyclinone B	COC(=O)c1cc2c(c(O)c1C(C)OC(C)=O)C(=O)c1c(O)cc3cc(C)c(Cl)c(OC)c3c1C2=O	IC50	'='	100.0	nM	7.00			UO_0000065					False	CHEMBL943154	Antagonist activity at human PPARgamma receptor assessed as rosiglitazone-induced receptor activation by alphascreen assay	F	BAO_0000019	assay format	Homo sapiens	None	None	None	None	CHEMBL235	Peroxisome proliferator-activated receptor gamma	Homo sapiens	SINGLE PROTEIN	CHEMBL1141434	1	Scientific Literature	J. Nat. Prod.	2007	None
CHEMBL1089501		0	444.87	0	4.54	1	COC(=O)N(CC(=O)O)Cc1cccc(OCc2nc(-c3ccc(Cl)cc3)oc2C)c1	EC50	'='	4017.0	nM	5.40			UO_0000065					False	CHEMBL1111089	Agonist activity against human Gal4-fussed PPARgamma in HEK293 cells by luciferase reporter gene assay	F	BAO_0000219	cell-based format	Homo sapiens	None	None	HEK293	None	CHEMBL235	Peroxisome proliferator-activated receptor gamma	Homo sapiens	SINGLE PROTEIN	CHEMBL1157903	1	Scientific Literature	Bioorg. Med. Chem. Lett.	2010	CHEMBL3307715
CHEMBL1097194		0	464.40	0	4.59	2b	COC(=O)N(CC(=O)O)Cc1cccc(OCc2coc(-c3ccc(C(F)(F)F)cc3)n2)c1	EC50	'='	4815.0	nM	5.32			UO_0000065					False	CHEMBL1111089	Agonist activity against human Gal4-fussed PPARgamma in HEK293 cells by luciferase reporter gene assay	F	BAO_0000219	cell-based format	Homo sapiens	None	None	HEK293	None	CHEMBL235	Peroxisome proliferator-activated receptor gamma	Homo sapiens	SINGLE PROTEIN	CHEMBL1157903	1	Scientific Literature	Bioorg. Med. Chem. Lett.	2010	CHEMBL3307715
CHEMBL408	TROGLITAZONE	4	441.55	0	4.37	troglitazone	Cc1c(C)c2c(c(C)c1O)CCC(C)(COc1ccc(CC3SC(=O)NC3=O)cc1)O2	Fold activation	'='	3.16	uM				UO_0000064					False	CHEMBL758980	The fold activation against 1 amino acids 174-475)	B	BAO_0000357	single protein format	None	None	None	None	None	CHEMBL235	Peroxisome proliferator-activated receptor gamma	Homo sapiens	SINGLE PROTEIN	CHEMBL1132225	1	Scientific Literature	J. Med. Chem.	1999	None
CHEMBL485188		0	519.66	2	7.03	(S)-2Gd	Cc1oc(-c2ccc(C(C)C)cc2)nc1CCOc1ccc(C[C@H](OCC2CC2)C(=O)O)c2sccc12	EC50	'='	10.0	nM	8.00			UO_0000065					False	CHEMBL983197	Agonist activity at human PPARgamma expressed in BHK21 cells assessed as SEAP activity by luciferase reporter transactivation assay	F	BAO_0000219	cell-based format	Homo sapiens	None	None	BHK-21	None	CHEMBL235	Peroxisome proliferator-activated receptor gamma	Homo sapiens	SINGLE PROTEIN	CHEMBL1138459	1	Scientific Literature	Bioorg. Med. Chem. Lett.	2009	CHEMBL3308360
CHEMBL270960		0	373.45	0	4.14	NS-220	Cc1ccc(-c2nc(CCCC[C@H]3CO[C@@](C)(C(=O)O)OC3)c(C)o2)cc1	EC50	'='	6850.0	nM	5.16			UO_0000065					False	CHEMBL947731	Agonist activity at human PPARgamma transactivation expressed in human HePG2 cells	F	BAO_0000219	cell-based format	Homo sapiens	None	None	HepG2	None	CHEMBL235	Peroxisome proliferator-activated receptor gamma	Homo sapiens	SINGLE PROTEIN	CHEMBL1141005	1	Scientific Literature	Bioorg. Med. Chem. Lett.	2008	CHEMBL3307718
CHEMBL1089827		0	526.06	2	8.23	15	Cc1cccc(Nc2cc(Cl)nc(SC(C(=O)O)c3ccc(-c4ccccc4)c4ccccc34)n2)c1C	EC50	'='	4500.0	nM	5.35			UO_0000065	10.16	0.20	-2.88	7.12	False	CHEMBL1116011	Transactivation of human PPARgamma LBD expressed in african green monkey Cos7 cells co-transfected with fused GAL4-DBD after 14 hrs by Dual-Glo Luciferase reporter gene assay	B	BAO_0000219	cell-based format	Homo sapiens	None	None	COS-7	None	CHEMBL235	Peroxisome proliferator-activated receptor gamma	Homo sapiens	SINGLE PROTEIN	CHEMBL1156182	1	Scientific Literature	Bioorg. Med. Chem. Lett.	2010	CHEMBL3307648
CHEMBL400132	CHLOROCYCLINONE D	0	438.82	0	4.23	4, chlorocyclinone D	COc1c(Cl)c(C)cc2cc(O)c3c(c12)C(=O)c1cc2c(c(O)c1C3=O)C(C)OC2=O	EC50	'='	260.0	nM	6.58			UO_0000065	15.01	0.29	2.36	5.98	False	CHEMBL943155	Displacement of [3H]rosiglitazone from human PPARgamma receptor by scintillation proximity assay	B	BAO_0000357	single protein format	Homo sapiens	None	None	None	None	CHEMBL235	Peroxisome proliferator-activated receptor gamma	Homo sapiens	SINGLE PROTEIN	CHEMBL1141434	1	Scientific Literature	J. Nat. Prod.	2007	None
CHEMBL254054		0	558.72	2	6.16	31	CCOC(=O)[C@H](Cc1ccc(OCCN2CCC(C)(C)c3cc(/C(=N\OC)c4ccccc4)ccc32)cc1)OCC	Activity	'='	66.0	%				UO_0000187					False	CHEMBL928499	Agonist activity at human PPARgamma by GAL4 transactivation assay	F	BAO_0000019	assay format	Homo sapiens	None	None	None	None	CHEMBL235	Peroxisome proliferator-activated receptor gamma	Homo sapiens	SINGLE PROTEIN	CHEMBL1141511	1	Scientific Literature	Bioorg. Med. Chem. Lett.	2008	None
CHEMBL253417		0	530.67	2	5.68	36	CCO[C@H](Cc1ccc(OCCN2CCC(C)(C)c3cc(/C(=N\OC)c4ccccc4)ccc32)cc1)C(=O)O	Activity	'='	107.0	%				UO_0000187					False	CHEMBL928501	Agonist activity at human PPARgamma at 1 uM by GAL4 transactivation assay relative to rosiglitazone	F	BAO_0000019	assay format	Homo sapiens	None	None	None	None	CHEMBL235	Peroxisome proliferator-activated receptor gamma	Homo sapiens	SINGLE PROTEIN	CHEMBL1141511	1	Scientific Literature	Bioorg. Med. Chem. Lett.	2008	None
CHEMBL202609		0	427.39	0	4.44	16a	CC[C@@H](Cc1ccc(OC)c(CNC(=O)c2ccc(C(F)(F)F)cc2F)c1)C(=O)O	EC50	'='	1900.0	nM	5.72			UO_0000065					False	CHEMBL865192	Agonist activity at PPARgamma transfected in HEK293 cells	F	BAO_0000219	cell-based format	Homo sapiens	None	None	HEK293	None	CHEMBL235	Peroxisome proliferator-activated receptor gamma	Homo sapiens	SINGLE PROTEIN	CHEMBL1149404	1	Scientific Literature	Bioorg. Med. Chem. Lett.	2006	CHEMBL3307715
CHEMBL201803		0	427.39	0	4.44	10c	CCC(Cc1ccc(OC)c(C(=O)NCc2ccc(C(F)(F)F)c(F)c2)c1)C(=O)O	EC50	'='	1600.0	nM	5.80			UO_0000065					False	CHEMBL865192	Agonist activity at PPARgamma transfected in HEK293 cells	F	BAO_0000219	cell-based format	Homo sapiens	None	None	HEK293	None	CHEMBL235	Peroxisome proliferator-activated receptor gamma	Homo sapiens	SINGLE PROTEIN	CHEMBL1149404	1	Scientific Literature	Bioorg. Med. Chem. Lett.	2006	CHEMBL3307715
CHEMBL120045		0	353.30	0	3.34	30	COc1ccc(C(=O)O)cc1C(=O)NCc1ccc(C(F)(F)F)cc1	IA						Not Active						False	CHEMBL759449	In vitro effective concentration for agonist activity on human Peroxisome proliferator activated receptor gamma-Gal4 chimeric receptor in transfected CHO-K1 cells at 10 uM	F	BAO_0000219	cell-based format	None	None	None	CHO-K1	None	CHEMBL235	Peroxisome proliferator-activated receptor gamma	Homo sapiens	SINGLE PROTEIN	CHEMBL1145047	1	Scientific Literature	J. Med. Chem.	2003	CHEMBL3307512
CHEMBL94306		0	477.58	1	6.30	12	CCCc1cc(Oc2ccccc2)ccc1OCCCOc1cccc(C2SC(=O)NC2=O)c1	IC50	'='	57.0	nM	7.24			UO_0000065	15.17	0.29	0.94	9.81	True	CHEMBL759452	In vitro binding affinity against human peroxisome proliferator activated receptor gamma	B	BAO_0000357	single protein format	None	None	None	None	None	CHEMBL235	Peroxisome proliferator-activated receptor gamma	Homo sapiens	SINGLE PROTEIN	CHEMBL1136170	1	Scientific Literature	Bioorg. Med. Chem. Lett.	2003	None
CHEMBL295416	PIRINIXIC ACID	0	323.81	0	3.67	1	Cc1cccc(Nc2cc(Cl)nc(SCC(=O)O)n2)c1C	EC50	'='	53700.0	nM	4.27			UO_0000065	13.19	0.28	0.60	5.69	True	CHEMBL1116011	Transactivation of human PPARgamma LBD expressed in african green monkey Cos7 cells co-transfected with fused GAL4-DBD after 14 hrs by Dual-Glo Luciferase reporter gene assay	B	BAO_0000219	cell-based format	Homo sapiens	None	None	COS-7	None	CHEMBL235	Peroxisome proliferator-activated receptor gamma	Homo sapiens	SINGLE PROTEIN	CHEMBL1156182	1	Scientific Literature	Bioorg. Med. Chem. Lett.	2010	CHEMBL3307648
CHEMBL457404		0	356.40	1	5.91	27	O=C(O)CC1=C/C(=C\c2ccc(-c3ccccc3)cc2)c2ccc(F)cc21	FC	'='	2.1										False	CHEMBL998733	Agonist activity at PPARgamma expressed in human HCA7 cells assessed as induction of peroxisome proliferator response element after 12 hrs by luciferase reporter assay relative to control	F	BAO_0000219	cell-based format	Homo sapiens	None	None	HCA7	None	CHEMBL235	Peroxisome proliferator-activated receptor gamma	Homo sapiens	SINGLE PROTEIN	CHEMBL1156567	1	Scientific Literature	J. Med. Chem.	2008	None
CHEMBL456769		0	332.33	0	4.18	23	O=C(O)CC1=C/C(=C\c2ccc3nccnc3c2)c2ccc(F)cc21	FC	'='	1.1										False	CHEMBL998733	Agonist activity at PPARgamma expressed in human HCA7 cells assessed as induction of peroxisome proliferator response element after 12 hrs by luciferase reporter assay relative to control	F	BAO_0000219	cell-based format	Homo sapiens	None	None	HCA7	None	CHEMBL235	Peroxisome proliferator-activated receptor gamma	Homo sapiens	SINGLE PROTEIN	CHEMBL1156567	1	Scientific Literature	J. Med. Chem.	2008	None
CHEMBL205665		0	376.88	1	5.23	26	CC[C@@](C)(Cc1ccc(OCCCOc2ccccc2Cl)cc1)C(=O)O	IC50	'='	851.0	nM	6.07			UO_0000065	16.11	0.32	0.84	10.89	True	CHEMBL867229	Binding affinity to human PPAR gamma	B	BAO_0000357	single protein format	Homo sapiens	None	None	None	None	CHEMBL235	Peroxisome proliferator-activated receptor gamma	Homo sapiens	SINGLE PROTEIN	CHEMBL1139027	1	Scientific Literature	Bioorg. Med. Chem. Lett.	2006	None
CHEMBL15770	SULINDAC	4	356.42	0	4.37	1	CC1=C(CC(=O)O)c2cc(F)ccc2/C1=C\c1ccc([S+](C)[O-])cc1	FC	'='	2.51										False	CHEMBL979019	Activity at PPARgamma in human Caco-2 cells assessed as luciferase activity at 100 uM relative to control	B	BAO_0000219	cell-based format	Homo sapiens	None	None	Caco-2	None	CHEMBL235	Peroxisome proliferator-activated receptor gamma	Homo sapiens	SINGLE PROTEIN	CHEMBL1156713	1	Scientific Literature	Eur. J. Med. Chem.	2008	CHEMBL3307519
CHEMBL424639		0	426.50	1	7.11	56	C/C(=C/C=C/C(C)=C/C(=O)O)c1cc(C(C)C)cc(-c2ccccc2)c1OCC(F)F	EC50	'='	78.0	nM	7.11			UO_0000065					False	CHEMBL658541	In vitro agonist efficacy against PPAR gamma along with 100 nM BRL-49653	F	BAO_0000019	assay format	None	None	None	None	None	CHEMBL235	Peroxisome proliferator-activated receptor gamma	Homo sapiens	SINGLE PROTEIN	CHEMBL1136440	1	Scientific Literature	Bioorg. Med. Chem. Lett.	2003	None
CHEMBL458445		0	372.42	0	1.32	13k, H-L-2-Nal-L-Glu(OMe)-OMe	COC(=O)CC[C@H](NC(=O)[C@@H](N)Cc1ccc2ccccc2c1)C(=O)OC	Inhibition	'='	14.7	%				UO_0000187					False	CHEMBL1019545	Antagonist activity at human PPARgamma receptor expressed in Saccharomyces cerevisiae AH109 co-transfected with mouse CBP assessed as inhibition of rosiglitazone-induced LBD-CBP interaction at 10 uM by alpha-galactosidase based yeast two hybrid assay	F	BAO_0000019	assay format	Homo sapiens	None	None	None	None	CHEMBL235	Peroxisome proliferator-activated receptor gamma	Homo sapiens	SINGLE PROTEIN	CHEMBL1154460	1	Scientific Literature	Eur. J. Med. Chem.	2008	None
CHEMBL375270		0	276.68	0	3.50	GW-9662	O=C(Nc1ccccc1)c1cc([N+](=O)[O-])ccc1Cl	IC50	'='	3300.0	nM	5.48			UO_0000065					False	CHEMBL1019546	Antagonist activity at human PPARgamma receptor expressed in Saccharomyces cerevisiae AH109 co-transfected with mouse CBP assessed as inhibition of rosiglitazone-induced LBD-CBP interaction by alpha-galactosidase based yeast two hybrid assay	F	BAO_0000019	assay format	Homo sapiens	None	None	None	None	CHEMBL235	Peroxisome proliferator-activated receptor gamma	Homo sapiens	SINGLE PROTEIN	CHEMBL1154460	1	Scientific Literature	Eur. J. Med. Chem.	2008	None
CHEMBL1080143		0	586.63	2	7.57	35o	CCN(CC)c1ccc(-c2nc(COc3ccc(OCC(=O)O)c(C)c3)sc2-c2ccc(OC(F)(F)F)cc2)cc1	EC50	'>'	10000.0	nM				UO_0000065					False	CHEMBL1114855	Agonist activity at human PPARgamma ligand binding domain expressed in human 293T cells co-transfected with Gal4-DBD by luciferase transactivation assay	B	BAO_0000219	cell-based format	Homo sapiens	None	None	293T	None	CHEMBL235	Peroxisome proliferator-activated receptor gamma	Homo sapiens	SINGLE PROTEIN	CHEMBL1153748	1	Scientific Literature	J. Med. Chem.	2010	None
CHEMBL452051		0	531.91	2	6.63	2a	Cc1c(C(=O)c2ccc(Cl)cc2)c2ccc(OC(F)(F)F)cc2n1Cc1cccc(O[C@@H](C)C(=O)O)c1	EC50	'='	1.0	nM	9.00			UO_0000065					False	CHEMBL1035294	Agonist activity at human PPARgamma receptor expressed in african green monkey COS1 cells co-transfected with fused yeast Gal4-DBD by transactivation assay	F	BAO_0000219	cell-based format	Homo sapiens	None	None	COS-1	None	CHEMBL235	Peroxisome proliferator-activated receptor gamma	Homo sapiens	SINGLE PROTEIN	CHEMBL1158459	1	Scientific Literature	J. Med. Chem.	2009	CHEMBL3308351
CHEMBL564036		0	559.97	2	7.41	12f	CCC[C@@H](Oc1cccc(Cn2c(C)c(C(=O)c3ccc(Cl)cc3)c3ccc(OC(F)(F)F)cc32)c1)C(=O)O	IC50	'='	12.0	nM	7.92			UO_0000065	14.15	0.28	0.51	10.19	False	CHEMBL1035292	Inhibition of human PPARgamma receptor by scintillation proximity assay	B	BAO_0000357	single protein format	Homo sapiens	None	None	None	None	CHEMBL235	Peroxisome proliferator-activated receptor gamma	Homo sapiens	SINGLE PROTEIN	CHEMBL1158459	1	Scientific Literature	J. Med. Chem.	2009	None
CHEMBL62136	T091317	0	481.34	0	4.76	3, TO901317	O=S(=O)(c1ccccc1)N(CC(F)(F)F)c1ccc(C(O)(C(F)(F)F)C(F)(F)F)cc1	Activity						Not Active						False	CHEMBL1030277	Agonist activity at human PPARgamma ligand binding domain (206-477) expressed in human HuH7 cells co-transfected with Gal4-DBD by luciferase transactivation assay	B	BAO_0000219	cell-based format	Homo sapiens	None	None	Huh-7	None	CHEMBL235	Peroxisome proliferator-activated receptor gamma	Homo sapiens	SINGLE PROTEIN	CHEMBL1151902	1	Scientific Literature	Bioorg. Med. Chem.	2009	CHEMBL3307515
CHEMBL371098		0	490.48	1	6.08	24	CCCc1c(OCCCOc2ccc3c(ccn3CCC(=O)O)c2)ccc2c(C(F)(F)F)noc12	EC50	'='	1200.0	nM	5.92			UO_0000065					False	CHEMBL861060	Functional activity at human PPAR gamma in Huh7 cells by transactivation assay	F	BAO_0000219	cell-based format	Homo sapiens	None	None	Huh-7	None	CHEMBL235	Peroxisome proliferator-activated receptor gamma	Homo sapiens	SINGLE PROTEIN	CHEMBL1140430	1	Scientific Literature	J. Med. Chem.	2005	CHEMBL3307515
CHEMBL198529		0	484.55	1	6.33	29	CCCc1c(OCCCOc2ccc3c(ccn3CC(=O)O)c2)ccc2c(-c3ccccc3)noc12	IC50	'='	120.0	nM	6.92			UO_0000065	14.28	0.26	0.59	7.98	False	CHEMBL861059	Displacement of [3H]rosiglitazone from human PPAR gamma by SPA assay	B	BAO_0000357	single protein format	Homo sapiens	None	None	None	None	CHEMBL235	Peroxisome proliferator-activated receptor gamma	Homo sapiens	SINGLE PROTEIN	CHEMBL1140430	1	Scientific Literature	J. Med. Chem.	2005	None
CHEMBL202240		0	447.46	0	4.94	10b	O=C(O)Cn1ccc2cc(OCCCOc3ccc(C(=O)c4ccc(F)cc4)cc3)ccc21	IC50	'='	213.0	nM	6.67			UO_0000065	14.91	0.28	1.73	8.58	False	CHEMBL858178	Displacement of [3H]rosiglitazone from human PPAR gamma by SPA assay	B	BAO_0000357	single protein format	Homo sapiens	None	None	None	None	CHEMBL235	Peroxisome proliferator-activated receptor gamma	Homo sapiens	SINGLE PROTEIN	CHEMBL1149440	1	Scientific Literature	J. Med. Chem.	2006	None
CHEMBL173828		0	490.48	1	6.08	16	CCCc1c(OCCCCOc2cccc3c2ccn3CC(=O)O)ccc2c(C(F)(F)F)noc12	EC50	'='	1981.0	nM	5.70			UO_0000065					False	CHEMBL861060	Functional activity at human PPAR gamma in Huh7 cells by transactivation assay	F	BAO_0000219	cell-based format	Homo sapiens	None	None	Huh-7	None	CHEMBL235	Peroxisome proliferator-activated receptor gamma	Homo sapiens	SINGLE PROTEIN	CHEMBL1140430	1	Scientific Literature	J. Med. Chem.	2005	CHEMBL3307515
CHEMBL131122		0	446.46	1	7.24	57	CCCOc1c(/C(C)=C\C=C\C(C)=C\C(=O)O)cc(C(C)C)cc1C(F)(F)C(F)(F)F	EC50	'='	29.0	nM	7.54			UO_0000065					False	CHEMBL658541	In vitro agonist efficacy against PPAR gamma along with 100 nM BRL-49653	F	BAO_0000019	assay format	None	None	None	None	None	CHEMBL235	Peroxisome proliferator-activated receptor gamma	Homo sapiens	SINGLE PROTEIN	CHEMBL1136440	1	Scientific Literature	Bioorg. Med. Chem. Lett.	2003	None
CHEMBL264385		0	463.57	1	6.12	17	Cc1oc(C2CCCCC2)nc1CCOc1ccc(C[C@](C)(Oc2ccccc2)C(=O)O)cc1	EC50	'='	1.0	nM	9.00			UO_0000065	19.41	0.36	2.88	11.00	False	CHEMBL759727	Transcriptional activation of reporter assay by PPAR gamma receptor in CV-1 cells	B	BAO_0000219	cell-based format	Homo sapiens	None	None	CV-1	None	CHEMBL235	Peroxisome proliferator-activated receptor gamma	Homo sapiens	SINGLE PROTEIN	CHEMBL1148303	1	Scientific Literature	J. Med. Chem.	2004	CHEMBL3308033
CHEMBL206578		0	486.52	1	5.18	19	COc1ccc(-c2cc(-c3ccc(OC)cc3)nc(COc3ccc(OCC(=O)O)c(C)c3)n2)cc1	EC50	'>'	10000.0	nM				UO_0000065					False	CHEMBL853176	Effect on human PPARgamma transactivation in 293T cells	F	BAO_0000219	cell-based format	Homo sapiens	None	None	293T	None	CHEMBL235	Peroxisome proliferator-activated receptor gamma	Homo sapiens	SINGLE PROTEIN	CHEMBL1147714	1	Scientific Literature	Bioorg. Med. Chem. Lett.	2006	None
CHEMBL210873		0	510.63	2	6.50	11	Cc1cc(OCc2cc(-c3ccc(N(C)C)cc3)cc(-c3ccc(N(C)C)cc3)c2)ccc1OCC(=O)O	EC50	'>'	10000.0	nM				UO_0000065					False	CHEMBL853176	Effect on human PPARgamma transactivation in 293T cells	F	BAO_0000219	cell-based format	Homo sapiens	None	None	293T	None	CHEMBL235	Peroxisome proliferator-activated receptor gamma	Homo sapiens	SINGLE PROTEIN	CHEMBL1147714	1	Scientific Literature	Bioorg. Med. Chem. Lett.	2006	None
CHEMBL148319	CARBACYCLIN	0	350.50	0	4.07	Carbacyclin	CCCCC[C@H](O)/C=C/[C@@H]1[C@H]2C/C(=C\CCCC(=O)O)C[C@H]2C[C@H]1O	Fold activation	'='	24.0	%				UO_0000187					False	CHEMBL759448	In vitro transactivation of human Peroxisome proliferator activated receptor gamma	B	BAO_0000357	single protein format	Homo sapiens	None	None	None	None	CHEMBL235	Peroxisome proliferator-activated receptor gamma	Homo sapiens	SINGLE PROTEIN	CHEMBL1145887	1	Scientific Literature	J. Med. Chem.	2003	None
CHEMBL119278		0	442.25	1	5.63	5c	O=C(Nc1ccc(OCCc2cccs2)cc1C(=O)[O-])c1ccc(Cl)cc1Cl.[Li+]	EC50	'='	700.0	nM	6.16			UO_0000065					False	CHEMBL883269	Transactivation potency was measured by luciferase activity in Caco- 2/TC7 cells transiently co-transfected for the fusion-protein Gal4-PPAR gamma	F	BAO_0000219	cell-based format	None	None	None	Caco- 2/TC7	None	CHEMBL235	Peroxisome proliferator-activated receptor gamma	Homo sapiens	SINGLE PROTEIN	CHEMBL1135007	1	Scientific Literature	Bioorg. Med. Chem. Lett.	2002	None
CHEMBL253109		0	511.59	2	5.61	13	CCCCS(=O)(=O)Nc1ccc(CNC(=O)c2sc(-c3ccc(C(F)(F)F)cc3)nc2C)cc1	Activity	'='	69.0	%				UO_0000187					False	CHEMBL927786	Agonist activity at human PPARgamma assessed as receptor activation by cell based assay relative to rosiglitazone	F	BAO_0000219	cell-based format	Homo sapiens	None	None	None	None	CHEMBL235	Peroxisome proliferator-activated receptor gamma	Homo sapiens	SINGLE PROTEIN	CHEMBL1140804	1	Scientific Literature	Bioorg. Med. Chem. Lett.	2008	None
CHEMBL295416	PIRINIXIC ACID	0	323.81	0	3.67	WY-14643	Cc1cccc(Nc2cc(Cl)nc(SCC(=O)O)n2)c1C	EC50	'='	29300.0	nM	4.53			UO_0000065					True	CHEMBL824648	In vitro transactivation using receptor transactivation assay against hPPAR gamma	F	BAO_0000019	assay format	None	None	None	None	None	CHEMBL235	Peroxisome proliferator-activated receptor gamma	Homo sapiens	SINGLE PROTEIN	CHEMBL1135600	1	Scientific Literature	J. Med. Chem.	2002	None
CHEMBL121	ROSIGLITAZONE	4	357.44	0	2.49	Rosiglitazone	CN(CCOc1ccc(CC2SC(=O)NC2=O)cc1)c1ccccn1	EC50	'='	22.0	nM	7.66			UO_0000065					False	CHEMBL882884	Effective agonist concentration for human PPAR gamma Gal4 construct in transactivation assay	F	BAO_0000019	assay format	Homo sapiens	None	None	None	None	CHEMBL235	Peroxisome proliferator-activated receptor gamma	Homo sapiens	SINGLE PROTEIN	CHEMBL1143644	1	Scientific Literature	Bioorg. Med. Chem. Lett.	2005	None
CHEMBL373237		0	453.46	1	7.44	5	CC(C)(C)c1ccc(-n2c(C(=O)O)c(Oc3cccc(C(F)(F)F)c3)c3ccccc32)cc1	EC50	'='	13.0	nM	7.89			UO_0000065					False	CHEMBL882884	Effective agonist concentration for human PPAR gamma Gal4 construct in transactivation assay	F	BAO_0000019	assay format	Homo sapiens	None	None	None	None	CHEMBL235	Peroxisome proliferator-activated receptor gamma	Homo sapiens	SINGLE PROTEIN	CHEMBL1143644	1	Scientific Literature	Bioorg. Med. Chem. Lett.	2005	None
CHEMBL372639		0	461.99	1	8.20	16	CC(C)c1cccc(Oc2c(C(=O)O)n(-c3ccc(C(C)(C)C)cc3)c3cc(Cl)ccc23)c1	IC50	'='	19.0	nM	7.72			UO_0000065	16.71	0.32	-0.48	15.00	False	CHEMBL880426	Inhibitory concentration against human peroxisome proliferator activated receptor gamma in SPA assay	B	BAO_0000357	single protein format	Homo sapiens	None	None	None	None	CHEMBL235	Peroxisome proliferator-activated receptor gamma	Homo sapiens	SINGLE PROTEIN	CHEMBL1143644	1	Scientific Literature	Bioorg. Med. Chem. Lett.	2005	None
CHEMBL198207		0	487.91	1	8.09	17	CC(C)(C)c1ccc(-n2c(C(=O)O)c(Oc3cccc(C(F)(F)F)c3)c3cc(Cl)ccc32)cc1	Activity	'='	37.0	%				UO_0000187					False	CHEMBL872323	Percentage maximal activation against human PPAR gamma at 3 uM; partial agonist	F	BAO_0000019	assay format	Homo sapiens	None	None	None	None	CHEMBL235	Peroxisome proliferator-activated receptor gamma	Homo sapiens	SINGLE PROTEIN	CHEMBL1143644	1	Scientific Literature	Bioorg. Med. Chem. Lett.	2005	None
CHEMBL1089859		0	536.49	1	2.59	6	COc1cccc(CNC(=O)N2C(=O)c3c(cc(O)c4c3OC3=CC(O)=C(C(C)=O)C(=O)[C@]34C)OC2OC)c1	EC50	'='	3800.0	nM	5.42			UO_0000065					False	CHEMBL1116167	Agonist activity at PPARgamma assessed as transcriptional activation	F	BAO_0000019	assay format	None	None	None	None	None	CHEMBL235	Peroxisome proliferator-activated receptor gamma	Homo sapiens	SINGLE PROTEIN	CHEMBL1156945	1	Scientific Literature	Bioorg. Med. Chem. Lett.	2010	None
CHEMBL370443		0	602.53	2	9.58	28	CC(C)(C)c1ccc(-n2c(C(=O)O)c(Oc3cccc(C(F)(F)F)c3)c3cc(Oc4cc(C(F)(F)F)c[nH]4)ccc32)cc1	EC50	'='	6.0	nM	8.22			UO_0000065					False	CHEMBL882884	Effective agonist concentration for human PPAR gamma Gal4 construct in transactivation assay	F	BAO_0000019	assay format	Homo sapiens	None	None	None	None	CHEMBL235	Peroxisome proliferator-activated receptor gamma	Homo sapiens	SINGLE PROTEIN	CHEMBL1143644	1	Scientific Literature	Bioorg. Med. Chem. Lett.	2005	None
CHEMBL146226		0	520.61	1	4.10	88	Cc1ccc[n+]2c1=NC(C)C=2COc1ccc(C[C@H](Nc2ccccc2C(=O)c2ccccc2)C(=O)O)cc1	Log Ki						Not Active						False	CHEMBL760248	Inhibition of Peroxisome proliferator activated receptor gamma	B	BAO_0000357	single protein format	Homo sapiens	None	None	None	None	CHEMBL235	Peroxisome proliferator-activated receptor gamma	Homo sapiens	SINGLE PROTEIN	CHEMBL1131423	1	Scientific Literature	J. Med. Chem.	1998	None
CHEMBL118977		0	473.45	0	4.72	17	COc1ccc(CC(Oc2ccccc2)C(=O)O)cc1C(=O)NCc1ccc(C(F)(F)F)cc1	IA						Not Active						False	CHEMBL759449	In vitro effective concentration for agonist activity on human Peroxisome proliferator activated receptor gamma-Gal4 chimeric receptor in transfected CHO-K1 cells at 10 uM	F	BAO_0000219	cell-based format	None	None	None	CHO-K1	None	CHEMBL235	Peroxisome proliferator-activated receptor gamma	Homo sapiens	SINGLE PROTEIN	CHEMBL1145047	1	Scientific Literature	J. Med. Chem.	2003	CHEMBL3307512
CHEMBL360537		0	429.49	0	4.41	52	O=C(O)Cc1ccccc1OCC[C@@H]1Oc2ccccc2N(CCCCCCF)C1=O	EC50	'='	570.0	nM	6.24			UO_0000065					False	CHEMBL757757	Agonistic activity against PPAR (peroxisome proliferator activated receptor gamma) in Suarus chinesis	F	BAO_0000019	assay format	suarus chinesis	None	None	None	None	CHEMBL235	Peroxisome proliferator-activated receptor gamma	Homo sapiens	SINGLE PROTEIN	CHEMBL1148467	1	Scientific Literature	J. Med. Chem.	2004	None
CHEMBL371097		0	483.56	1	6.94	35	CCCc1c(OCCCOc2cccc3c2ccn3CC(=O)O)ccc2cc(-c3ccccc3)oc12	EC50	'>'	10000.0	nM				UO_0000065					False	CHEMBL861060	Functional activity at human PPAR gamma in Huh7 cells by transactivation assay	F	BAO_0000219	cell-based format	Homo sapiens	None	None	Huh-7	None	CHEMBL235	Peroxisome proliferator-activated receptor gamma	Homo sapiens	SINGLE PROTEIN	CHEMBL1140430	1	Scientific Literature	J. Med. Chem.	2005	CHEMBL3307515
CHEMBL198365		0	553.97	2	8.48	39	CC(C)(C)c1ccc(-n2c(C(=O)O)c(Oc3cccc(-c4cc(C(F)(F)F)c[nH]4)c3)c3ccc(Cl)nc32)cc1	EC50	'='	95.0	nM	7.02			UO_0000065					False	CHEMBL882884	Effective agonist concentration for human PPAR gamma Gal4 construct in transactivation assay	F	BAO_0000019	assay format	Homo sapiens	None	None	None	None	CHEMBL235	Peroxisome proliferator-activated receptor gamma	Homo sapiens	SINGLE PROTEIN	CHEMBL1143644	1	Scientific Literature	Bioorg. Med. Chem. Lett.	2005	None
CHEMBL371087		0	431.49	0	4.88	31	CCCc1c(OCCCOc2ccc3c(ccn3CC(=O)O)c2)ccc2c(C#N)c[nH]c12	IC50	'='	759.0	nM	6.12			UO_0000065	14.18	0.26	1.24	6.10	False	CHEMBL861059	Displacement of [3H]rosiglitazone from human PPAR gamma by SPA assay	B	BAO_0000357	single protein format	Homo sapiens	None	None	None	None	CHEMBL235	Peroxisome proliferator-activated receptor gamma	Homo sapiens	SINGLE PROTEIN	CHEMBL1140430	1	Scientific Literature	J. Med. Chem.	2005	None
CHEMBL332018		0	487.54	1	6.09	18	CCCc1cc(C2CCC(F)(F)CC2)ccc1OCCCOc1cccc(C2OC(=O)NC2=O)c1	EC50	'>'	3000.0	nM				UO_0000065					False	CHEMBL762738	In vitro activity in human peroxisome proliferator activated receptor gamma-transactivation assay	F	BAO_0000019	assay format	None	None	None	None	None	CHEMBL235	Peroxisome proliferator-activated receptor gamma	Homo sapiens	SINGLE PROTEIN	CHEMBL1136294	1	Scientific Literature	Bioorg. Med. Chem. Lett.	2003	None
CHEMBL343861		0	361.40	0	3.73	27	O=C(c1ccccc1)c1ccccc1N[C@@H](Cc1ccc(O)cc1)C(=O)O	Log Ki						Not Active						False	CHEMBL760248	Inhibition of Peroxisome proliferator activated receptor gamma	B	BAO_0000357	single protein format	Homo sapiens	None	None	None	None	CHEMBL235	Peroxisome proliferator-activated receptor gamma	Homo sapiens	SINGLE PROTEIN	CHEMBL1131423	1	Scientific Literature	J. Med. Chem.	1998	None
CHEMBL147095		0	566.68	2	6.98	14	Cc1ccc(-c2nc(CCOc3ccc(C[C@H](Nc4ccccc4C(=O)c4ccccc4)C(=O)O)cc3)c(C)o2)s1	Ki	'='	0.8511	nM	9.07			UO_0000065	16.01	0.30	2.09	8.92	False	CHEMBL762151	Inhibition by 50% of in vitro binding to Peroxisome proliferator activated receptor gamma	B	BAO_0000357	single protein format	None	None	None	None	None	CHEMBL235	Peroxisome proliferator-activated receptor gamma	Homo sapiens	SINGLE PROTEIN	CHEMBL1131423	1	Scientific Literature	J. Med. Chem.	1998	None
CHEMBL345541		0	541.63	2	5.74	46	CN(CCOc1ccc(CC(Nc2ccsc2C(=O)c2ccccc2)C(=O)O)cc1)c1nc2ccccc2o1	Ki	'='	9.772	nM	8.01			UO_0000065	14.79	0.28	2.27	7.64	False	CHEMBL762152	Binding affinity against peroxisome proliferator activated receptor gamma (PPAR-gamma)	B	BAO_0000357	single protein format	None	None	None	None	None	CHEMBL235	Peroxisome proliferator-activated receptor gamma	Homo sapiens	SINGLE PROTEIN	CHEMBL1131297	1	Scientific Literature	J. Med. Chem.	1998	None
CHEMBL146579		0	603.60	2	6.70	23	CN(CCOc1ccc(CC(Nc2ccccc2C(=O)c2ccccc2C(F)(F)F)C(=O)O)cc1)c1nc2ccccc2o1	EC50	'='	70.79	nM	7.15			UO_0000065					False	CHEMBL758982	-log concentration required to induce 50% maximum lipogenic activity against Peroxisome proliferator activated receptor gamma	F	BAO_0000019	assay format	Homo sapiens	None	None	None	None	CHEMBL235	Peroxisome proliferator-activated receptor gamma	Homo sapiens	SINGLE PROTEIN	CHEMBL1131297	1	Scientific Literature	J. Med. Chem.	1998	None
CHEMBL150232		0	549.63	2	5.99	28	Cc1ccc(C(=O)c2ccccc2NC(Cc2ccc(OCCN(C)c3nc4ccccc4o3)cc2)C(=O)O)cc1	EC50	'='	8.511	nM	8.07			UO_0000065					False	CHEMBL758986	in vitro agonist activity against peroxisome proliferator activated receptor-gamma (PPAR-gamma), using alkaline phosphatase activity transactivator assay	F	BAO_0000019	assay format	None	None	None	None	None	CHEMBL235	Peroxisome proliferator-activated receptor gamma	Homo sapiens	SINGLE PROTEIN	CHEMBL1131297	1	Scientific Literature	J. Med. Chem.	1998	None
CHEMBL2112020		0	552.67	2	7.14	57	Cc1oc(-c2ccccc2)nc1CCOc1ccc(C[C@@H](Nc2ccccc2C(=O)C2CCCCC2)C(=O)O)cc1	Ki	'='	190.55	nM	6.72			UO_0000065	12.16	0.22	-0.42	6.61	False	CHEMBL762152	Binding affinity against peroxisome proliferator activated receptor gamma (PPAR-gamma)	B	BAO_0000357	single protein format	None	None	None	None	None	CHEMBL235	Peroxisome proliferator-activated receptor gamma	Homo sapiens	SINGLE PROTEIN	CHEMBL1131297	1	Scientific Literature	J. Med. Chem.	1998	None
CHEMBL356353		0	486.52	1	5.08	60	Cc1oc(-c2ccccc2)nc1CCOc1ccc(CC(Nc2ccccc2C(=O)O)C(=O)O)cc1	Ki	'<'	3162.28	nM				UO_0000065					False	CHEMBL762152	Binding affinity against peroxisome proliferator activated receptor gamma (PPAR-gamma)	B	BAO_0000357	single protein format	None	None	None	None	None	CHEMBL235	Peroxisome proliferator-activated receptor gamma	Homo sapiens	SINGLE PROTEIN	CHEMBL1131297	1	Scientific Literature	J. Med. Chem.	1998	None
CHEMBL228432		0	416.48	0	4.01	4a	CC(=O)N[C@@H](Cc1ccc(OCCn2c3ccccc3c3ccccc32)cc1)C(=O)O	Fold change	'='	4.2										False	CHEMBL887270	Agonist activity at human recombinant PPARgamma at 30 uM by GAL4 transactivation assay relative to control	F	BAO_0000019	assay format	Homo sapiens	None	None	None	None	CHEMBL235	Peroxisome proliferator-activated receptor gamma	Homo sapiens	SINGLE PROTEIN	CHEMBL1144585	1	Scientific Literature	Eur. J. Med. Chem.	2007	None
CHEMBL146258		0	570.05	2	6.34	43	CN(CCOc1ccc(CC(Nc2ccc(Cl)cc2C(=O)c2ccccc2)C(=O)O)cc1)c1nc2ccccc2o1	EC50	'='	89.13	nM	7.05			UO_0000065					False	CHEMBL758986	in vitro agonist activity against peroxisome proliferator activated receptor-gamma (PPAR-gamma), using alkaline phosphatase activity transactivator assay	F	BAO_0000019	assay format	None	None	None	None	None	CHEMBL235	Peroxisome proliferator-activated receptor gamma	Homo sapiens	SINGLE PROTEIN	CHEMBL1131297	1	Scientific Literature	J. Med. Chem.	1998	None
CHEMBL104494		0	444.49	0	4.17	3e	Cc1oc(-c2ccccc2)nc1CCOc1ccc(C[C@H](Nc2ncccn2)C(=O)O)cc1	EC50	'='	590.0	nM	6.23			UO_0000065					False	CHEMBL761655	Maximal reporter activity against human Peroxisome proliferator activated receptor gamma Gal4 chimeric in transiently transfected CV-1 cells by functional assay.	F	BAO_0000219	cell-based format	None	None	None	CV-1	None	CHEMBL235	Peroxisome proliferator-activated receptor gamma	Homo sapiens	SINGLE PROTEIN	CHEMBL1133869	1	Scientific Literature	Bioorg. Med. Chem. Lett.	2001	CHEMBL3308033
CHEMBL229525		0	455.45	1	5.22	10f	CCCCC(Cc1ccc(OC)c(CNC(=O)c2ccc(C(F)(F)F)cc2F)c1)C(=O)O	EC50	'='	1000.0	nM	6.00			UO_0000065	13.17	0.26	0.78	7.93	False	CHEMBL886017	Effect on PPARgamma transactivation activity in HEK293 cells	B	BAO_0000219	cell-based format	Homo sapiens	None	None	HEK293	None	CHEMBL235	Peroxisome proliferator-activated receptor gamma	Homo sapiens	SINGLE PROTEIN	CHEMBL1143711	1	Scientific Literature	Bioorg. Med. Chem.	2007	CHEMBL3307715
CHEMBL433316		0	464.44	0	4.80	2g	CC(C)OC(Cc1ccc(OCCc2noc(-c3ccccc3C(F)(F)F)n2)cc1)C(=O)O	EC50	'='	600.0	nM	6.22			UO_0000065					False	CHEMBL760854	Agonist activity against human peroxisome proliferator activated receptor gamma in CV-1 cell was determined	F	BAO_0000219	cell-based format	None	None	None	CV-1	None	CHEMBL235	Peroxisome proliferator-activated receptor gamma	Homo sapiens	SINGLE PROTEIN	CHEMBL1133944	1	Scientific Literature	Bioorg. Med. Chem. Lett.	2001	CHEMBL3308033
CHEMBL24683		0	419.48	1	5.04	3 (R)	CCO[C@H](Cc1ccc(OCCN2c3ccccc3Oc3ccccc32)cc1)C(=O)O	IC50	'>'	10000.0	nM				UO_0000065					False	CHEMBL759458	Receptor binding affinity to human Peroxisome proliferator activated receptor gamma against [3H]ragalitazar radioligand	B	BAO_0000357	single protein format	Homo sapiens	None	None	None	None	CHEMBL235	Peroxisome proliferator-activated receptor gamma	Homo sapiens	SINGLE PROTEIN	CHEMBL1136751	1	Scientific Literature	J. Med. Chem.	2003	None
CHEMBL342990		0	588.71	2	5.86	48	CSc1nc(NC(Cc2ccc(OCCN(C)c3nc4ccccc4o3)cc2)C(=O)O)c(C(=O)c2ccccc2)s1	Ki	'='	42.66	nM	7.37			UO_0000065	12.52	0.25	1.51	6.26	False	CHEMBL762152	Binding affinity against peroxisome proliferator activated receptor gamma (PPAR-gamma)	B	BAO_0000357	single protein format	None	None	None	None	None	CHEMBL235	Peroxisome proliferator-activated receptor gamma	Homo sapiens	SINGLE PROTEIN	CHEMBL1131297	1	Scientific Literature	J. Med. Chem.	1998	None
CHEMBL672	FENOFIBRATE	4	360.84	0	4.68	2	CC(C)OC(=O)C(C)(C)Oc1ccc(C(=O)c2ccc(Cl)cc2)cc1	Max	'='	117.0	%				UO_0000187					False	CHEMBL756626	In vitro fold activation of human PPAR gamma relative to maximum activation with Fenofibric acid	B	BAO_0000357	single protein format	Homo sapiens	None	None	None	None	CHEMBL235	Peroxisome proliferator-activated receptor gamma	Homo sapiens	SINGLE PROTEIN	CHEMBL1136267	1	Scientific Literature	Bioorg. Med. Chem. Lett.	2003	None
CHEMBL253520		0	537.51	2	5.01	16	Cc1nc(-c2ccc(C(F)(F)F)cc2)sc1C(=O)NCc1ccc(CNS(=O)(=O)C(F)(F)F)cc1	EC50	'>'	10000.0	nM				UO_0000065					False	CHEMBL927785	Agonist activity at human PPARgamma assessed as receptor activation by cell based assay	F	BAO_0000219	cell-based format	Homo sapiens	None	None	None	None	CHEMBL235	Peroxisome proliferator-activated receptor gamma	Homo sapiens	SINGLE PROTEIN	CHEMBL1140804	1	Scientific Literature	Bioorg. Med. Chem. Lett.	2008	None
CHEMBL388008		0	454.50	1	5.41	11n	CCCO/N=C(\C)C(Cc1ccc(OCc2nc(-c3ccc(F)cc3)oc2C)cc1)C(=O)O	EC50	'='	28.0	nM	7.55			UO_0000065					False	CHEMBL906214	Agonist activity at human PPARgamma in HepG2 cells by PPAR-GAL4 transactivation assay	F	BAO_0000219	cell-based format	Homo sapiens	None	None	HepG2	None	CHEMBL235	Peroxisome proliferator-activated receptor gamma	Homo sapiens	SINGLE PROTEIN	CHEMBL1143807	1	Scientific Literature	Bioorg. Med. Chem. Lett.	2007	CHEMBL3307718
CHEMBL389297		0	516.57	2	6.25	11i	C/C(=N\OCc1ccc(F)cc1)C(Cc1ccc(OCCc2nc(-c3ccccc3)oc2C)cc1)C(=O)O	EC50	'='	0.54	nM	9.27			UO_0000065					False	CHEMBL906214	Agonist activity at human PPARgamma in HepG2 cells by PPAR-GAL4 transactivation assay	F	BAO_0000219	cell-based format	Homo sapiens	None	None	HepG2	None	CHEMBL235	Peroxisome proliferator-activated receptor gamma	Homo sapiens	SINGLE PROTEIN	CHEMBL1143807	1	Scientific Literature	Bioorg. Med. Chem. Lett.	2007	CHEMBL3307718
CHEMBL230814		0	450.54	1	5.32	11h,e/z	CCO/N=C(\CC)C(Cc1ccc(OCCc2nc(-c3ccccc3)oc2C)cc1)C(=O)O	EC50	'='	0.1	nM	10.00			UO_0000065					False	CHEMBL906214	Agonist activity at human PPARgamma in HepG2 cells by PPAR-GAL4 transactivation assay	F	BAO_0000219	cell-based format	Homo sapiens	None	None	HepG2	None	CHEMBL235	Peroxisome proliferator-activated receptor gamma	Homo sapiens	SINGLE PROTEIN	CHEMBL1143807	1	Scientific Literature	Bioorg. Med. Chem. Lett.	2007	CHEMBL3307718
CHEMBL230707		0	436.51	0	4.93	11g,e/z	CC/C(=N\OC)C(Cc1ccc(OCCc2nc(-c3ccccc3)oc2C)cc1)C(=O)O	EC50	'='	0.31	nM	9.51			UO_0000065					False	CHEMBL906214	Agonist activity at human PPARgamma in HepG2 cells by PPAR-GAL4 transactivation assay	F	BAO_0000219	cell-based format	Homo sapiens	None	None	HepG2	None	CHEMBL235	Peroxisome proliferator-activated receptor gamma	Homo sapiens	SINGLE PROTEIN	CHEMBL1143807	1	Scientific Literature	Bioorg. Med. Chem. Lett.	2007	CHEMBL3307718
CHEMBL1170853		0	321.43	0	3.23	37	CNc1nc(SC)nc(SCc2ccccc2)c1C(=O)O	EC50	'>'	10000.0	nM				UO_0000065					False	CHEMBL1176108	Partial agonist activity at human PPARgamma-LBD expressed in CHO-K1 cells co-transfected with GAL4 assessed as luciferase activity by transactivation assay	F	BAO_0000219	cell-based format	Homo sapiens	None	None	CHO-K1	None	CHEMBL235	Peroxisome proliferator-activated receptor gamma	Homo sapiens	SINGLE PROTEIN	CHEMBL1177724	1	Scientific Literature	J. Med. Chem.	2010	CHEMBL3307512
CHEMBL2112871		0	541.65	2	6.21	36	CN(CCOc1ccc(C[C@H](Nc2ccccc2C(=O)C2CCCCC2)C(=O)O)cc1)c1nc2ccccc2o1	EC50	'='	8.511	nM	8.07			UO_0000065					False	CHEMBL758982	-log concentration required to induce 50% maximum lipogenic activity against Peroxisome proliferator activated receptor gamma	F	BAO_0000019	assay format	Homo sapiens	None	None	None	None	CHEMBL235	Peroxisome proliferator-activated receptor gamma	Homo sapiens	SINGLE PROTEIN	CHEMBL1131297	1	Scientific Literature	J. Med. Chem.	1998	None
CHEMBL229786		0	423.43	0	4.69	10c	CCCC(Cc1ccc(OC)c(CNC(=O)c2ccc(C(F)(F)F)cc2)c1)C(=O)O	EC50	'='	3600.0	nM	5.44			UO_0000065	12.86	0.25	0.75	7.20	False	CHEMBL886017	Effect on PPARgamma transactivation activity in HEK293 cells	B	BAO_0000219	cell-based format	Homo sapiens	None	None	HEK293	None	CHEMBL235	Peroxisome proliferator-activated receptor gamma	Homo sapiens	SINGLE PROTEIN	CHEMBL1143711	1	Scientific Literature	Bioorg. Med. Chem.	2007	CHEMBL3307715
CHEMBL425666		0	423.43	0	4.69	5b	CCOc1ccc(CC(CC)C(=O)O)cc1CNC(=O)c1ccc(C(F)(F)F)cc1	EC50	'='	1800.0	nM	5.75			UO_0000065	13.57	0.26	1.05	7.60	False	CHEMBL886017	Effect on PPARgamma transactivation activity in HEK293 cells	B	BAO_0000219	cell-based format	Homo sapiens	None	None	HEK293	None	CHEMBL235	Peroxisome proliferator-activated receptor gamma	Homo sapiens	SINGLE PROTEIN	CHEMBL1143711	1	Scientific Literature	Bioorg. Med. Chem.	2007	CHEMBL3307715
CHEMBL182884		0	406.48	0	4.84	1a	CO[C@@H](Cc1ccc(OCCCOc2ccc(-c3ccccc3)cc2)cc1)C(=O)O	EC50	'='	154.0	nM	6.81			UO_0000065	16.76	0.31	1.97	10.48	False	CHEMBL829298	Mean effective concentration against human peroxisome proliferator-activated receptor gamma	B	BAO_0000357	single protein format	Homo sapiens	None	None	None	None	CHEMBL235	Peroxisome proliferator-activated receptor gamma	Homo sapiens	SINGLE PROTEIN	CHEMBL1145231	1	Scientific Literature	Bioorg. Med. Chem. Lett.	2005	None
CHEMBL150215		0	549.63	2	5.99	27	Cc1cccc(C(=O)c2ccccc2NC(Cc2ccc(OCCN(C)c3nc4ccccc4o3)cc2)C(=O)O)c1	EC50	'='	16.6	nM	7.78			UO_0000065					False	CHEMBL758986	in vitro agonist activity against peroxisome proliferator activated receptor-gamma (PPAR-gamma), using alkaline phosphatase activity transactivator assay	F	BAO_0000019	assay format	None	None	None	None	None	CHEMBL235	Peroxisome proliferator-activated receptor gamma	Homo sapiens	SINGLE PROTEIN	CHEMBL1131297	1	Scientific Literature	J. Med. Chem.	1998	None
CHEMBL266742		0	680.81	2	7.30	2i	Cc1oc(-c2ccccc2)nc1CCOc1ccc(C[C@@H](CNC(=O)COc2cccc(N)c2)Nc2ccccc2C(=O)c2ccccc2)cc1	EC50	'<'	10000.0	nM				UO_0000065					False	CHEMBL889303	Transactivation of human PPARgamma in CV-1 cells by GAL4 reporter assay	B	BAO_0000219	cell-based format	Homo sapiens	None	None	CV-1	None	CHEMBL235	Peroxisome proliferator-activated receptor gamma	Homo sapiens	SINGLE PROTEIN	CHEMBL1145377	1	Scientific Literature	Bioorg. Med. Chem. Lett.	2007	CHEMBL3308033
CHEMBL395527		0	601.75	2	7.44	2s	CCCC(=O)NC[C@H](Cc1ccc(OCCc2nc(-c3ccccc3)oc2C)cc1)Nc1ccccc1C(=O)c1ccccc1	IC50	'='	2511.89	nM	5.60			UO_0000065	9.31	0.17	-1.84	5.99	False	CHEMBL889305	Inhibition of BRL-49653 stimulated human PPARgamma transactivation in CV-1 cells by GAL4 reporter assay	B	BAO_0000219	cell-based format	Homo sapiens	None	None	CV-1	None	CHEMBL235	Peroxisome proliferator-activated receptor gamma	Homo sapiens	SINGLE PROTEIN	CHEMBL1145377	1	Scientific Literature	Bioorg. Med. Chem. Lett.	2007	CHEMBL3308033
CHEMBL981	FENOFIBRIC ACID	4	318.76	0	3.81	2 - Fenofibric acid	CC(C)(Oc1ccc(C(=O)c2ccc(Cl)cc2)cc1)C(=O)O	Efficacy	'<'	20.0	%				UO_0000187					False	CHEMBL759447	Cotransfection activity of compound against human Peroxisome proliferator activated receptor gamma was determined at 10 uM	F	BAO_0000019	assay format	Homo sapiens	None	None	None	None	CHEMBL235	Peroxisome proliferator-activated receptor gamma	Homo sapiens	SINGLE PROTEIN	CHEMBL1145902	1	Scientific Literature	J. Med. Chem.	2003	None
CHEMBL230259		0	573.69	2	6.66	2t	CC(=O)NC[C@H](Cc1ccc(OCCc2nc(-c3ccccc3)oc2C)cc1)Nc1ccccc1C(=O)c1ccccc1	Ki	'='	138.04	nM	6.86			UO_0000065	11.96	0.22	0.20	7.34	False	CHEMBL889304	Displacement of [3H]BRL49653 from PPARgamma by scintillation proximity assay	B	BAO_0000357	single protein format	Homo sapiens	None	None	None	None	CHEMBL235	Peroxisome proliferator-activated receptor gamma	Homo sapiens	SINGLE PROTEIN	CHEMBL1145377	1	Scientific Literature	Bioorg. Med. Chem. Lett.	2007	None
CHEMBL398185		0	645.76	2	6.75	2o	Cc1oc(-c2ccccc2)nc1CCOc1ccc(C[C@@H](CNC(=O)CC(C)C(=O)O)Nc2ccccc2C(=O)c2ccccc2)cc1	Ki	'='	912.01	nM	6.04			UO_0000065	9.35	0.17	-0.71	4.62	False	CHEMBL889304	Displacement of [3H]BRL49653 from PPARgamma by scintillation proximity assay	B	BAO_0000357	single protein format	Homo sapiens	None	None	None	None	CHEMBL235	Peroxisome proliferator-activated receptor gamma	Homo sapiens	SINGLE PROTEIN	CHEMBL1145377	1	Scientific Literature	Bioorg. Med. Chem. Lett.	2007	None
CHEMBL266741		0	608.74	2	8.03	2h	Cc1oc(-c2ccccc2)nc1CCOc1ccc(C[C@@H](CNc2ccccn2)Nc2ccccc2C(=O)c2ccccc2)cc1	Ki	'='	165.96	nM	6.78			UO_0000065	11.14	0.20	-1.25	7.59	False	CHEMBL889304	Displacement of [3H]BRL49653 from PPARgamma by scintillation proximity assay	B	BAO_0000357	single protein format	Homo sapiens	None	None	None	None	CHEMBL235	Peroxisome proliferator-activated receptor gamma	Homo sapiens	SINGLE PROTEIN	CHEMBL1145377	1	Scientific Literature	Bioorg. Med. Chem. Lett.	2007	None
CHEMBL267996		0	722.89	2	7.90	2g	Cc1oc(-c2ccccc2)nc1CCOc1ccc(C[C@@H](CNC(=O)c2cccc(OCCN(C)C)c2)Nc2ccccc2C(=O)c2ccccc2)cc1	Activity	'='	55.0	%				UO_0000187					False	CHEMBL889305	Inhibition of BRL-49653 stimulated human PPARgamma transactivation in CV-1 cells by GAL4 reporter assay	B	BAO_0000219	cell-based format	Homo sapiens	None	None	CV-1	None	CHEMBL235	Peroxisome proliferator-activated receptor gamma	Homo sapiens	SINGLE PROTEIN	CHEMBL1145377	1	Scientific Literature	Bioorg. Med. Chem. Lett.	2007	CHEMBL3308033
CHEMBL24458		0	438.43	0	3.54	6	COc1ccc(CC2SC(=O)NC2=O)cc1C(=O)NCc1ccc(C(F)(F)F)cc1	EC50	'='	800.0	nM	6.10			UO_0000065	13.91	0.28	2.56	7.22	False	CHEMBL831812	Effective concentration against human peroxisome proliferator activated receptor gamma in Gal4 transactivation assay	B	BAO_0000357	single protein format	Homo sapiens	None	None	None	None	CHEMBL235	Peroxisome proliferator-activated receptor gamma	Homo sapiens	SINGLE PROTEIN	CHEMBL1137204	1	Scientific Literature	J. Med. Chem.	2004	None
CHEMBL24038	RAGAGLITAZAR	0	419.48	1	5.04	8	CCO[C@@H](Cc1ccc(OCCN2c3ccccc3Oc3ccccc32)cc1)C(=O)O	Ki	'='	90.0	nM	7.05			UO_0000065	16.80	0.31	2.01	10.33	False	CHEMBL841786	Binding affinity for human peroxisome proliferator activated receptor gamma	B	BAO_0000357	single protein format	Homo sapiens	None	None	None	None	CHEMBL235	Peroxisome proliferator-activated receptor gamma	Homo sapiens	SINGLE PROTEIN	CHEMBL1137204	1	Scientific Literature	J. Med. Chem.	2004	None
CHEMBL420525		0	437.21	0	4.96	5f	O=C(Nc1ccc(OCCc2ccccn2)cc1C(=O)[O-])c1ccc(Cl)cc1Cl.[Li+]	Ki	'='	1500.0	nM	5.82			UO_0000065	13.50	0.27	0.86	6.58	False	CHEMBL756624	Ligand binding affinity was determined by displacement of a tritiated tracer by the unlabeled compound to a GST-PPAR fusion protein for Peroxisome proliferator activated receptor gamma containing residues	B	BAO_0000357	single protein format	None	None	None	None	None	CHEMBL235	Peroxisome proliferator-activated receptor gamma	Homo sapiens	SINGLE PROTEIN	CHEMBL1135007	1	Scientific Literature	Bioorg. Med. Chem. Lett.	2002	None
CHEMBL130374		0	432.53	1	7.17	34c	C/C(=C/C=C/C(C)=C/C(=O)O)c1cc(-c2cccs2)cc(C(C)C)c1OCC(F)F	EC50	'='	4.7	nM	8.33			UO_0000065					False	CHEMBL656170	In vitro agonistic activity against PPAR gamma along with 100 nM BRL-49653	F	BAO_0000019	assay format	None	None	None	None	None	CHEMBL235	Peroxisome proliferator-activated receptor gamma	Homo sapiens	SINGLE PROTEIN	CHEMBL1136440	1	Scientific Literature	Bioorg. Med. Chem. Lett.	2003	None
CHEMBL97529		0	545.70	2	7.96	18	CCCc1cc(Oc2ccc(C3CCCC3)cc2)ccc1OCCCOc1cccc(C2SC(=O)NC2=O)c1	EC50	'='	123.0	nM	6.91			UO_0000065					False	CHEMBL760002	In vitro transactivation of human peroxisome proliferator activated receptor gamma measured in PPAR-GAL4 chimeric COS-1 cells	F	BAO_0000219	cell-based format	None	None	None	COS-1	None	CHEMBL235	Peroxisome proliferator-activated receptor gamma	Homo sapiens	SINGLE PROTEIN	CHEMBL1136170	1	Scientific Literature	Bioorg. Med. Chem. Lett.	2003	CHEMBL3308351
CHEMBL96758		0	553.68	2	7.97	19	CCCc1cc(Oc2ccc(-c3ccccc3)cc2)ccc1OCCCOc1cccc(C2SC(=O)NC2=O)c1	EC50	'='	353.0	nM	6.45			UO_0000065					False	CHEMBL760002	In vitro transactivation of human peroxisome proliferator activated receptor gamma measured in PPAR-GAL4 chimeric COS-1 cells	F	BAO_0000219	cell-based format	None	None	None	COS-1	None	CHEMBL235	Peroxisome proliferator-activated receptor gamma	Homo sapiens	SINGLE PROTEIN	CHEMBL1136170	1	Scientific Literature	Bioorg. Med. Chem. Lett.	2003	CHEMBL3308351
CHEMBL94306		0	477.58	1	6.30	12	CCCc1cc(Oc2ccccc2)ccc1OCCCOc1cccc(C2SC(=O)NC2=O)c1	EC50	'='	14.0	nM	7.85			UO_0000065					True	CHEMBL760002	In vitro transactivation of human peroxisome proliferator activated receptor gamma measured in PPAR-GAL4 chimeric COS-1 cells	F	BAO_0000219	cell-based format	None	None	None	COS-1	None	CHEMBL235	Peroxisome proliferator-activated receptor gamma	Homo sapiens	SINGLE PROTEIN	CHEMBL1136170	1	Scientific Literature	Bioorg. Med. Chem. Lett.	2003	CHEMBL3308351
CHEMBL121	ROSIGLITAZONE	4	357.44	0	2.49	Rosiglitazone	CN(CCOc1ccc(CC2SC(=O)NC2=O)cc1)c1ccccn1	EC50	'='	160.0	nM	6.80			UO_0000065	19.01	0.37	4.31	9.50	True	CHEMBL762737	In vitro activation of human peroxisome proliferator activated receptor gamma (PPAR gamma)	B	BAO_0000357	single protein format	None	None	None	None	None	CHEMBL235	Peroxisome proliferator-activated receptor gamma	Homo sapiens	SINGLE PROTEIN	CHEMBL1136267	1	Scientific Literature	Bioorg. Med. Chem. Lett.	2003	None
CHEMBL424639		0	426.50	1	7.11	56	C/C(=C/C=C/C(C)=C/C(=O)O)c1cc(C(C)C)cc(-c2ccccc2)c1OCC(F)F	EC50	'='	16.3	nM	7.79			UO_0000065					False	CHEMBL656170	In vitro agonistic activity against PPAR gamma along with 100 nM BRL-49653	F	BAO_0000019	assay format	None	None	None	None	None	CHEMBL235	Peroxisome proliferator-activated receptor gamma	Homo sapiens	SINGLE PROTEIN	CHEMBL1136440	1	Scientific Literature	Bioorg. Med. Chem. Lett.	2003	None
CHEMBL333194		0	489.52	1	5.43	28	COc1ccc(CC(Sc2ccccc2)C(=O)O)cc1C(=O)NCc1ccc(C(F)(F)F)cc1	IA						Not Active						False	CHEMBL759449	In vitro effective concentration for agonist activity on human Peroxisome proliferator activated receptor gamma-Gal4 chimeric receptor in transfected CHO-K1 cells at 10 uM	F	BAO_0000219	cell-based format	None	None	None	CHO-K1	None	CHEMBL235	Peroxisome proliferator-activated receptor gamma	Homo sapiens	SINGLE PROTEIN	CHEMBL1145047	1	Scientific Literature	J. Med. Chem.	2003	CHEMBL3307512
CHEMBL232798		0	401.53	0	3.74	14	CCO[C@@H](Cc1ccc(CCCOC(=S)NCc2ccccc2)cc1)C(=O)O	Efficacy	'='	117.0	%				UO_0000187					False	CHEMBL895356	Agonist activity at human PPARgamma in CV1 cells by GAL4 transactivation assay after 24 hrs relative to rosiglitazone	F	BAO_0000219	cell-based format	Homo sapiens	None	None	CV-1	None	CHEMBL235	Peroxisome proliferator-activated receptor gamma	Homo sapiens	SINGLE PROTEIN	CHEMBL1148890	1	Scientific Literature	Bioorg. Med. Chem. Lett.	2007	CHEMBL3308033
CHEMBL118976		0	395.42	0	4.66	64	CCC(Cc1ccc(OC)c(CNCc2ccc(C(F)(F)F)cc2)c1)C(=O)O	IA						Not Active						False	CHEMBL759449	In vitro effective concentration for agonist activity on human Peroxisome proliferator activated receptor gamma-Gal4 chimeric receptor in transfected CHO-K1 cells at 10 uM	F	BAO_0000219	cell-based format	None	None	None	CHO-K1	None	CHEMBL235	Peroxisome proliferator-activated receptor gamma	Homo sapiens	SINGLE PROTEIN	CHEMBL1145047	1	Scientific Literature	J. Med. Chem.	2003	CHEMBL3307512
CHEMBL1172000		0	450.65	1	6.13	23	CCCCC(Sc1nc(OCCC2CCCC2)cc(OCCC2CCCC2)n1)C(=O)O	EC50	'='	12100.0	nM	4.92			UO_0000065					False	CHEMBL1177258	Agonist activity at human PPARgamma-LBD expressed in COS7 cells co-transfected with Gal4 by luciferase based transactivation assay	F	BAO_0000219	cell-based format	Homo sapiens	None	None	COS-7	None	CHEMBL235	Peroxisome proliferator-activated receptor gamma	Homo sapiens	SINGLE PROTEIN	CHEMBL1177708	1	Scientific Literature	J. Med. Chem.	2010	CHEMBL3307648
CHEMBL595	PIOGLITAZONE	4	356.45	0	3.16	Pioglitazone	CCc1ccc(CCOc2ccc(CC3SC(=O)NC3=O)cc2)nc1	Activity						Active						False	CHEMBL1638637	Partial agonist activity at human PPARgamma-LBD expressed in HEK293T cells assessed as induction of receptor transactivation at 1 uM after 24 hrs by luciferase reporter gene assay	F	BAO_0000219	cell-based format	Homo sapiens	None	None	HEK-293T	None	CHEMBL235	Peroxisome proliferator-activated receptor gamma	Homo sapiens	SINGLE PROTEIN	CHEMBL1629419	1	Scientific Literature	Bioorg. Med. Chem.	2010	CHEMBL3706569
CHEMBL210768		0	471.86	1	5.93	3	CCCc1c(OCCCOc2ccc(CC(=O)O)cc2Cl)ccc2c(C(F)(F)F)noc12	IC50	'='	280.0	nM	6.55			UO_0000065	13.89	0.28	0.62	8.01	True	CHEMBL870177	Inhibition of PPAR gamma	B	BAO_0000357	single protein format	Homo sapiens	None	None	None	None	CHEMBL235	Peroxisome proliferator-activated receptor gamma	Homo sapiens	SINGLE PROTEIN	CHEMBL1148661	1	Scientific Literature	Bioorg. Med. Chem. Lett.	2006	None
CHEMBL207142		0	436.43	1	5.40	14	CCCc1c(OCCCN(C)c2ccc(C(=O)O)cc2)ccc2c(C(F)(F)F)noc12	Activity	'<'	10.0	%				UO_0000187					False	CHEMBL870185	Activity at PPAR gamma at 15 uM	B	BAO_0000357	single protein format	Homo sapiens	None	None	None	None	CHEMBL235	Peroxisome proliferator-activated receptor gamma	Homo sapiens	SINGLE PROTEIN	CHEMBL1148661	1	Scientific Literature	Bioorg. Med. Chem. Lett.	2006	None
CHEMBL253109		0	511.59	2	5.61	13	CCCCS(=O)(=O)Nc1ccc(CNC(=O)c2sc(-c3ccc(C(F)(F)F)cc3)nc2C)cc1	EC50	'='	5500.0	nM	5.26			UO_0000065					False	CHEMBL927785	Agonist activity at human PPARgamma assessed as receptor activation by cell based assay	F	BAO_0000219	cell-based format	Homo sapiens	None	None	None	None	CHEMBL235	Peroxisome proliferator-activated receptor gamma	Homo sapiens	SINGLE PROTEIN	CHEMBL1140804	1	Scientific Literature	Bioorg. Med. Chem. Lett.	2008	None
CHEMBL81985		0	378.49	0	3.00	4e	CCCCCC(=O)N(C)CCOc1ccc(CC2SC(=O)NC2=O)cc1	Ki	'='	180.0	nM	6.75			UO_0000065	17.82	0.35	3.74	8.91	False	CHEMBL760387	Binding affinity was determined by displacement of 20 nM [3H]- thiazolidinedione from 4 nM biotinylated human peroxisome proliferator-activated receptor (PPAR gamma) ligand binding domain	B	BAO_0000357	single protein format	None	None	None	None	None	CHEMBL235	Peroxisome proliferator-activated receptor gamma	Homo sapiens	SINGLE PROTEIN	CHEMBL1130543	1	Scientific Literature	Bioorg. Med. Chem. Lett.	1997	None
CHEMBL369268		0	447.48	0	4.70	47	CC(F)(F)CCCCN1C(=O)[C@@H](CCOc2ccccc2CC(=O)O)Oc2ccccc21	EC50	'='	295.0	nM	6.53			UO_0000065					False	CHEMBL757757	Agonistic activity against PPAR (peroxisome proliferator activated receptor gamma) in Suarus chinesis	F	BAO_0000019	assay format	suarus chinesis	None	None	None	None	CHEMBL235	Peroxisome proliferator-activated receptor gamma	Homo sapiens	SINGLE PROTEIN	CHEMBL1148467	1	Scientific Literature	J. Med. Chem.	2004	None
CHEMBL79557		0	348.42	0	2.04	3c	C/C=C/CC(=O)NCCOc1ccc(CC2SC(=O)NC2=O)cc1	Ki	'>'	10000.0	nM				UO_0000065					False	CHEMBL760387	Binding affinity was determined by displacement of 20 nM [3H]- thiazolidinedione from 4 nM biotinylated human peroxisome proliferator-activated receptor (PPAR gamma) ligand binding domain	B	BAO_0000357	single protein format	None	None	None	None	None	CHEMBL235	Peroxisome proliferator-activated receptor gamma	Homo sapiens	SINGLE PROTEIN	CHEMBL1130543	1	Scientific Literature	Bioorg. Med. Chem. Lett.	1997	None
CHEMBL234858		0	443.61	1	5.08	9g	CCCCNC(=S)OC(CCc1ccc(C[C@H](OCC)C(=O)O)cc1)c1ccccc1	Efficacy	'='	118.0	%				UO_0000187					False	CHEMBL895356	Agonist activity at human PPARgamma in CV1 cells by GAL4 transactivation assay after 24 hrs relative to rosiglitazone	F	BAO_0000219	cell-based format	Homo sapiens	None	None	CV-1	None	CHEMBL235	Peroxisome proliferator-activated receptor gamma	Homo sapiens	SINGLE PROTEIN	CHEMBL1148890	1	Scientific Literature	Bioorg. Med. Chem. Lett.	2007	CHEMBL3308033
CHEMBL231689		0	455.43	1	5.90	16e	O=C(O)Cn1ccc2cc(OCc3cccc(COc4ccc(C(F)(F)F)cc4)c3)ccc21	IC50	'>'	10000.0	nM				UO_0000065					False	CHEMBL896468	Displacement of [3H]5-(4-(3-(5-methyl-2-phenyloxazol-4-yl)propanoyl)benzyl)thiazolidine-2,4-dione from human PPARgamma after 2 hrs by SPA	B	BAO_0000357	single protein format	Homo sapiens	None	None	None	None	CHEMBL235	Peroxisome proliferator-activated receptor gamma	Homo sapiens	SINGLE PROTEIN	CHEMBL1149526	1	Scientific Literature	Bioorg. Med. Chem. Lett.	2007	None
CHEMBL253120	CHLOROCYCLINONE A	0	454.86	0	4.35	1, chlorocyclinone A	CCc1c(C(=O)OC)cc2c(c1O)C(=O)c1c(O)cc3cc(C)c(Cl)c(OC)c3c1C2=O	IC50	'='	160.0	nM	6.80			UO_0000065					False	CHEMBL943154	Antagonist activity at human PPARgamma receptor assessed as rosiglitazone-induced receptor activation by alphascreen assay	F	BAO_0000019	assay format	Homo sapiens	None	None	None	None	CHEMBL235	Peroxisome proliferator-activated receptor gamma	Homo sapiens	SINGLE PROTEIN	CHEMBL1141434	1	Scientific Literature	J. Nat. Prod.	2007	None
CHEMBL254815	CHLOROCYCLINONE C	0	528.90	1	3.38	3, chlorocyclinone C	COC(=O)c1cc2c(c(O)c1C(C)OC(=O)CO)C(=O)c1c(O)cc3cc(C)c(Cl)c(OC)c3c1C2=O	IC50	'='	90.0	nM	7.05			UO_0000065					False	CHEMBL943154	Antagonist activity at human PPARgamma receptor assessed as rosiglitazone-induced receptor activation by alphascreen assay	F	BAO_0000019	assay format	Homo sapiens	None	None	None	None	CHEMBL235	Peroxisome proliferator-activated receptor gamma	Homo sapiens	SINGLE PROTEIN	CHEMBL1141434	1	Scientific Literature	J. Nat. Prod.	2007	None
CHEMBL254814	CHLOROCYCLINONE B	0	512.90	1	4.41	2, chlorocyclinone B	COC(=O)c1cc2c(c(O)c1C(C)OC(C)=O)C(=O)c1c(O)cc3cc(C)c(Cl)c(OC)c3c1C2=O	IC50	'='	1400.0	nM	5.85			UO_0000065					False	CHEMBL943156	Antagonist activity at human PPARgamma receptor in CHO-K1 cells assessed as rosiglitazone-induced receptor activation by cell based reporter assay	F	BAO_0000219	cell-based format	Homo sapiens	None	None	CHO-K1	None	CHEMBL235	Peroxisome proliferator-activated receptor gamma	Homo sapiens	SINGLE PROTEIN	CHEMBL1141434	1	Scientific Literature	J. Nat. Prod.	2007	CHEMBL3307512
CHEMBL427679		0	406.43	0	2.75	17	CCOC(=O)COc1c(C)c2c(c(O)c1C/C=C(\C)CCC(=O)OC)C(=O)OC2	Inhibition	'='	0.0	%				UO_0000187					False	CHEMBL897826	Inhibition of [1-14C]sodium acetate uptake at PPARgamma in mouse 3T3-L1 cells at 2 uM	B	BAO_0000219	cell-based format	Homo sapiens	None	None	3T3-L1	None	CHEMBL235	Peroxisome proliferator-activated receptor gamma	Homo sapiens	SINGLE PROTEIN	CHEMBL1149659	1	Scientific Literature	Bioorg. Med. Chem. Lett.	2007	CHEMBL3307630
CHEMBL866	MYCOPHENOLIC ACID	4	320.34	0	2.73	1	COc1c(C)c2c(c(O)c1C/C=C(\C)CCC(=O)O)C(=O)OC2	Activity						Active						False	CHEMBL897827	Antagonist activity at pioglitazone-stimulated PPARgamma transcriptional activity in U2OS cells at 1 uM	F	BAO_0000219	cell-based format	None	None	None	U2OS	None	CHEMBL235	Peroxisome proliferator-activated receptor gamma	Homo sapiens	SINGLE PROTEIN	CHEMBL1149659	1	Scientific Literature	Bioorg. Med. Chem. Lett.	2007	CHEMBL3307757
CHEMBL118251		0	465.59	1	6.23	14	CCCc1cc(C2CCCCCC2)ccc1OCCCOc1cccc(C2OC(=O)NC2=O)c1	IC50	'='	640.0	nM	6.19			UO_0000065	13.30	0.25	-0.04	8.39	False	CHEMBL759453	In vitro binding affinity against human peroxisome proliferator activated receptor gamma	B	BAO_0000357	single protein format	None	None	None	None	None	CHEMBL235	Peroxisome proliferator-activated receptor gamma	Homo sapiens	SINGLE PROTEIN	CHEMBL1136294	1	Scientific Literature	Bioorg. Med. Chem. Lett.	2003	None
CHEMBL445151		0	471.51	0	4.88	6f	CC1=C(C(=O)O)C(c2ccc(OCCCOc3cccc4[nH]c5ccccc5c34)cc2)NC(=O)N1	IC50	'='	900.0	nM	6.05			UO_0000065	12.82	0.24	1.17	5.37	False	CHEMBL888894	Displacement of [3H]rosiglitazone from PPAR gamma	B	BAO_0000357	single protein format	None	None	None	None	None	CHEMBL235	Peroxisome proliferator-activated receptor gamma	Homo sapiens	SINGLE PROTEIN	CHEMBL1145436	1	Scientific Literature	Bioorg. Med. Chem. Lett.	2007	None
CHEMBL230672		0	477.52	0	4.11	6r	COc1cc(C2NC(=O)NC(C)=C2C(=O)O)ccc1OCCCOc1cc(C)nc2ccccc12	IC50						Not Determined						False	CHEMBL888894	Displacement of [3H]rosiglitazone from PPAR gamma	B	BAO_0000357	single protein format	None	None	None	None	None	CHEMBL235	Peroxisome proliferator-activated receptor gamma	Homo sapiens	SINGLE PROTEIN	CHEMBL1145436	1	Scientific Literature	Bioorg. Med. Chem. Lett.	2007	None
CHEMBL145886		0	565.63	2	5.69	30	COc1cccc(C(=O)c2ccccc2NC(Cc2ccc(OCCN(C)c3nc4ccccc4o3)cc2)C(=O)O)c1	EC50	'='	154.88	nM	6.81			UO_0000065					False	CHEMBL758982	-log concentration required to induce 50% maximum lipogenic activity against Peroxisome proliferator activated receptor gamma	F	BAO_0000019	assay format	Homo sapiens	None	None	None	None	CHEMBL235	Peroxisome proliferator-activated receptor gamma	Homo sapiens	SINGLE PROTEIN	CHEMBL1131297	1	Scientific Literature	J. Med. Chem.	1998	None
CHEMBL342990		0	588.71	2	5.86	48	CSc1nc(NC(Cc2ccc(OCCN(C)c3nc4ccccc4o3)cc2)C(=O)O)c(C(=O)c2ccccc2)s1	EC50	'<'	2511.89	nM				UO_0000065					False	CHEMBL758982	-log concentration required to induce 50% maximum lipogenic activity against Peroxisome proliferator activated receptor gamma	F	BAO_0000019	assay format	Homo sapiens	None	None	None	None	CHEMBL235	Peroxisome proliferator-activated receptor gamma	Homo sapiens	SINGLE PROTEIN	CHEMBL1131297	1	Scientific Literature	J. Med. Chem.	1998	None
CHEMBL1598137		0	449.56	1	5.30	SID91762762	CCOc1ccc(C2c3[nH]c4ccccc4c3CCN2Cc2cccn2-c2ncccn2)cc1	EC50		1600.0	nM			Active	UO_0000065					False	CHEMBL1738486	PUBCHEM_BIOASSAY: Luminescence-based cell-based assay provider high throughput dose response assay for partial agonists of the peroxisome proliferator-activated receptor gamma (PPARg). (Class of assay: confirmatory) [Related pubchem assays (depositor defined):AID1808, AID504735]	F	BAO_0000219	cell-based format	Homo sapiens	None	None	None	None	CHEMBL235	Peroxisome proliferator-activated receptor gamma	Homo sapiens	SINGLE PROTEIN	CHEMBL1201862	7	PubChem BioAssays			None
CHEMBL1515153		0	426.84	0	4.92	SID91762734	O=C(C1=C(O)C(=O)N(c2nc3ccc(Cl)cc3s2)C1c1ccco1)c1ccco1	EC50		700.0	nM			Active	UO_0000065					False	CHEMBL1738486	PUBCHEM_BIOASSAY: Luminescence-based cell-based assay provider high throughput dose response assay for partial agonists of the peroxisome proliferator-activated receptor gamma (PPARg). (Class of assay: confirmatory) [Related pubchem assays (depositor defined):AID1808, AID504735]	F	BAO_0000219	cell-based format	Homo sapiens	None	None	None	None	CHEMBL235	Peroxisome proliferator-activated receptor gamma	Homo sapiens	SINGLE PROTEIN	CHEMBL1201862	7	PubChem BioAssays			None
CHEMBL420314		0	279.34	0	4.49	2	CCCc1c(-c2ccccc2)[nH]c2ccc(C(=O)O)cc12	Ki	'='	3715.35	nM	5.43			UO_0000065	19.44	0.35	0.94	10.23	False	CHEMBL762149	Binding affinity against Peroxisome proliferator activated receptor gamma (PPAR gamma)	B	BAO_0000357	single protein format	None	None	None	None	None	CHEMBL235	Peroxisome proliferator-activated receptor gamma	Homo sapiens	SINGLE PROTEIN	CHEMBL1132133	1	Scientific Literature	Bioorg. Med. Chem. Lett.	1999	None
CHEMBL394849		0	447.49	0	4.10	6q	CC1=C(C(=O)O)C(c2ccc(OCCCOc3cc(C)nc4ccccc34)cc2)NC(=O)N1	IC50	'='	750.0	nM	6.12			UO_0000065	13.69	0.25	2.02	5.58	False	CHEMBL888894	Displacement of [3H]rosiglitazone from PPAR gamma	B	BAO_0000357	single protein format	None	None	None	None	None	CHEMBL235	Peroxisome proliferator-activated receptor gamma	Homo sapiens	SINGLE PROTEIN	CHEMBL1145436	1	Scientific Literature	Bioorg. Med. Chem. Lett.	2007	None
CHEMBL230567		0	433.46	0	3.71	6o	CC1=C(C(=O)O)C(c2ccc(OCCOc3cc(C)nc4ccccc34)cc2)NC(=O)N1	IC50	'='	760.0	nM	6.12			UO_0000065	14.12	0.26	2.41	5.57	False	CHEMBL888894	Displacement of [3H]rosiglitazone from PPAR gamma	B	BAO_0000357	single protein format	None	None	None	None	None	CHEMBL235	Peroxisome proliferator-activated receptor gamma	Homo sapiens	SINGLE PROTEIN	CHEMBL1145436	1	Scientific Literature	Bioorg. Med. Chem. Lett.	2007	None
CHEMBL83059		0	364.47	0	2.61	4a	CCCCC(=O)N(C)CCOc1ccc(CC2SC(=O)NC2=O)cc1	Ki	'='	1100.0	nM	5.96			UO_0000065	16.35	0.33	3.35	7.87	False	CHEMBL760387	Binding affinity was determined by displacement of 20 nM [3H]- thiazolidinedione from 4 nM biotinylated human peroxisome proliferator-activated receptor (PPAR gamma) ligand binding domain	B	BAO_0000357	single protein format	None	None	None	None	None	CHEMBL235	Peroxisome proliferator-activated receptor gamma	Homo sapiens	SINGLE PROTEIN	CHEMBL1130543	1	Scientific Literature	Bioorg. Med. Chem. Lett.	1997	None
CHEMBL420401		0	362.45	0	2.38	4d	C=CCCC(=O)N(C)CCOc1ccc(CC2SC(=O)NC2=O)cc1	Ki	'='	600.0	nM	6.22			UO_0000065	17.17	0.34	3.84	8.22	False	CHEMBL760387	Binding affinity was determined by displacement of 20 nM [3H]- thiazolidinedione from 4 nM biotinylated human peroxisome proliferator-activated receptor (PPAR gamma) ligand binding domain	B	BAO_0000357	single protein format	None	None	None	None	None	CHEMBL235	Peroxisome proliferator-activated receptor gamma	Homo sapiens	SINGLE PROTEIN	CHEMBL1130543	1	Scientific Literature	Bioorg. Med. Chem. Lett.	1997	None
CHEMBL1337325		0	439.47	0	3.62	SID91762760	COc1ccccc1N1C(=O)C2C(C(=O)c3ccccc3)=NN(c3ccc(C)cc3)C2C1=O	EC50		1700.0	nM			Active	UO_0000065					False	CHEMBL1738486	PUBCHEM_BIOASSAY: Luminescence-based cell-based assay provider high throughput dose response assay for partial agonists of the peroxisome proliferator-activated receptor gamma (PPARg). (Class of assay: confirmatory) [Related pubchem assays (depositor defined):AID1808, AID504735]	F	BAO_0000219	cell-based format	Homo sapiens	None	None	None	None	CHEMBL235	Peroxisome proliferator-activated receptor gamma	Homo sapiens	SINGLE PROTEIN	CHEMBL1201862	7	PubChem BioAssays			None
CHEMBL177830		0	409.48	0	4.23	36	C=CCCCCN1C(=O)C(CCOc2ccccc2CC(=O)O)Oc2ccccc21	EC50	'='	208.0	nM	6.68			UO_0000065					False	CHEMBL757757	Agonistic activity against PPAR (peroxisome proliferator activated receptor gamma) in Suarus chinesis	F	BAO_0000019	assay format	suarus chinesis	None	None	None	None	CHEMBL235	Peroxisome proliferator-activated receptor gamma	Homo sapiens	SINGLE PROTEIN	CHEMBL1148467	1	Scientific Literature	J. Med. Chem.	2004	None
CHEMBL360230		0	425.48	0	3.64	42	CC(=O)CCCCN1C(=O)C(CCOc2ccccc2CC(=O)O)Oc2ccccc21	EC50	'='	260.0	nM	6.58			UO_0000065					False	CHEMBL757757	Agonistic activity against PPAR (peroxisome proliferator activated receptor gamma) in Suarus chinesis	F	BAO_0000019	assay format	suarus chinesis	None	None	None	None	CHEMBL235	Peroxisome proliferator-activated receptor gamma	Homo sapiens	SINGLE PROTEIN	CHEMBL1148467	1	Scientific Literature	J. Med. Chem.	2004	None
CHEMBL2112870		0	552.67	2	7.14	56	Cc1oc(-c2ccccc2)nc1CCOc1ccc(C[C@H](Nc2ccccc2C(=O)C2CCCCC2)C(=O)O)cc1	EC50	'='	3.09	nM	8.51			UO_0000065					False	CHEMBL758982	-log concentration required to induce 50% maximum lipogenic activity against Peroxisome proliferator activated receptor gamma	F	BAO_0000019	assay format	Homo sapiens	None	None	None	None	CHEMBL235	Peroxisome proliferator-activated receptor gamma	Homo sapiens	SINGLE PROTEIN	CHEMBL1131297	1	Scientific Literature	J. Med. Chem.	1998	None
CHEMBL222560		0	502.20	2	6.35	5	O=C(O)Cc1cccc(OCC=C(c2ccc(Br)cc2)c2ccc(Br)cc2)c1	EC50	'>'	10000.0	nM				UO_0000065					False	CHEMBL919531	Activity at human adipose tissue PPAR gamma expressed in HEK293 cells by PPAR-GAL4 transactivation assay	B	BAO_0000219	cell-based format	Homo sapiens	CHEMBL3638200	Adipose tissue	HEK293	None	CHEMBL235	Peroxisome proliferator-activated receptor gamma	Homo sapiens	SINGLE PROTEIN	CHEMBL1142981	1	Scientific Literature	J. Med. Chem.	2007	CHEMBL3307715
CHEMBL425639		0	442.90	0	4.50	30	Cc1oc(-c2cccc(Cl)c2)nc1CCOc1ccc(CC2(C(=O)O)CCCO2)cn1	Ki	'='	11.0	nM	7.96			UO_0000065	17.97	0.35	3.46	8.41	False	CHEMBL853963	Displacement of radiolabeled darglitazone from human PPAR gamma by SPA binding assay	B	BAO_0000357	single protein format	Homo sapiens	None	None	None	None	CHEMBL235	Peroxisome proliferator-activated receptor gamma	Homo sapiens	SINGLE PROTEIN	CHEMBL1139738	1	Scientific Literature	Bioorg. Med. Chem. Lett.	2006	None
CHEMBL220597		0	396.44	0	3.70	13	CCOC(Cc1ccc(OCCc2nc(-c3ccccc3)oc2C)nc1)C(=O)O	Ki	'='	150.0	nM	6.82			UO_0000065	17.21	0.32	3.12	7.21	False	CHEMBL853963	Displacement of radiolabeled darglitazone from human PPAR gamma by SPA binding assay	B	BAO_0000357	single protein format	Homo sapiens	None	None	None	None	CHEMBL235	Peroxisome proliferator-activated receptor gamma	Homo sapiens	SINGLE PROTEIN	CHEMBL1139738	1	Scientific Literature	Bioorg. Med. Chem. Lett.	2006	None
CHEMBL221850		0	396.44	0	3.70	14	COC(C)(Cc1ccc(OCCc2nc(-c3ccccc3)oc2C)nc1)C(=O)O	EC50	'='	232.0	nM	6.63			UO_0000065					False	CHEMBL855678	Agonist activity at human PPAR gamma in a HepG2 cells by PPAR-GAL4 transactivation assay	F	BAO_0000219	cell-based format	Homo sapiens	None	None	HepG2	None	CHEMBL235	Peroxisome proliferator-activated receptor gamma	Homo sapiens	SINGLE PROTEIN	CHEMBL1139738	1	Scientific Literature	Bioorg. Med. Chem. Lett.	2006	CHEMBL3307718
CHEMBL217907		0	433.46	0	3.71	35	Cc1oc(-c2ccc(C#N)cc2)nc1CCOc1ccc(CC2(C(=O)O)CCCO2)cn1	%max	'='	96.0	%				UO_0000187					False	CHEMBL855680	Agonist activity at human PPAR gamma in a HepG2 cells by PPAR-GAL4 transactivation assay relative to darglitazone	F	BAO_0000219	cell-based format	Homo sapiens	None	None	HepG2	None	CHEMBL235	Peroxisome proliferator-activated receptor gamma	Homo sapiens	SINGLE PROTEIN	CHEMBL1139738	1	Scientific Literature	Bioorg. Med. Chem. Lett.	2006	CHEMBL3307718
CHEMBL426550		0	438.48	0	3.85	34	COc1cccc(-c2nc(CCOc3ccc(CC4(C(=O)O)CCCO4)cn3)c(C)o2)c1	%max	'='	93.0	%				UO_0000187					False	CHEMBL855680	Agonist activity at human PPAR gamma in a HepG2 cells by PPAR-GAL4 transactivation assay relative to darglitazone	F	BAO_0000219	cell-based format	Homo sapiens	None	None	HepG2	None	CHEMBL235	Peroxisome proliferator-activated receptor gamma	Homo sapiens	SINGLE PROTEIN	CHEMBL1139738	1	Scientific Literature	Bioorg. Med. Chem. Lett.	2006	CHEMBL3307718
CHEMBL393939		0	447.53	1	5.58	14	Cc1ccc(C(=O)NCc2cccc(Oc3ccc(OC(C)(C)C(=O)O)c(C)c3)c2)c(C)c1	IC50	'='	7.0	nM	8.15			UO_0000065	18.22	0.34	2.57	9.61	True	CHEMBL902597	Displacement of [3H]2-methyl-2-(4-{3-{propyl-(5-pyridin-2-yl-thiophene-2-sulfonyl)-amino}-propyl}-phenoxy)-propionic acid from human PPARgamma	B	BAO_0000357	single protein format	Homo sapiens	None	None	None	None	CHEMBL235	Peroxisome proliferator-activated receptor gamma	Homo sapiens	SINGLE PROTEIN	CHEMBL1138336	1	Scientific Literature	Bioorg. Med. Chem. Lett.	2007	None
CHEMBL393938		0	521.92	2	6.63	8	Cc1cc(Oc2cccc(CNC(=O)c3ccc(C(F)(F)F)cc3Cl)c2)ccc1OC(C)(C)C(=O)O	IC50	'='	15.0	nM	7.82			UO_0000065	14.99	0.30	1.19	9.22	True	CHEMBL902597	Displacement of [3H]2-methyl-2-(4-{3-{propyl-(5-pyridin-2-yl-thiophene-2-sulfonyl)-amino}-propyl}-phenoxy)-propionic acid from human PPARgamma	B	BAO_0000357	single protein format	Homo sapiens	None	None	None	None	CHEMBL235	Peroxisome proliferator-activated receptor gamma	Homo sapiens	SINGLE PROTEIN	CHEMBL1138336	1	Scientific Literature	Bioorg. Med. Chem. Lett.	2007	None
CHEMBL236664		0	501.50	2	6.29	6	Cc1cc(Oc2cccc(CNC(=O)c3ccc(C(F)(F)F)cc3C)c2)ccc1OC(C)(C)C(=O)O	IC50	'='	9.0	nM	8.05			UO_0000065	16.04	0.31	1.76	9.48	True	CHEMBL902597	Displacement of [3H]2-methyl-2-(4-{3-{propyl-(5-pyridin-2-yl-thiophene-2-sulfonyl)-amino}-propyl}-phenoxy)-propionic acid from human PPARgamma	B	BAO_0000357	single protein format	Homo sapiens	None	None	None	None	CHEMBL235	Peroxisome proliferator-activated receptor gamma	Homo sapiens	SINGLE PROTEIN	CHEMBL1138336	1	Scientific Literature	Bioorg. Med. Chem. Lett.	2007	None
CHEMBL387133		0	380.44	0	4.32	11	Cc1oc(-c2ccccc2)nc1CCOc1ccc(CC(C)(C)C(=O)O)cn1	%max	'='	72.0	%				UO_0000187					False	CHEMBL855680	Agonist activity at human PPAR gamma in a HepG2 cells by PPAR-GAL4 transactivation assay relative to darglitazone	F	BAO_0000219	cell-based format	Homo sapiens	None	None	HepG2	None	CHEMBL235	Peroxisome proliferator-activated receptor gamma	Homo sapiens	SINGLE PROTEIN	CHEMBL1139738	1	Scientific Literature	Bioorg. Med. Chem. Lett.	2006	CHEMBL3307718
CHEMBL237085		0	517.50	2	5.99	13	COc1cc(C(F)(F)F)ccc1C(=O)NCc1cccc(Oc2ccc(OC(C)(C)C(=O)O)c(C)c2)c1	EC50	'='	16.0	nM	7.80			UO_0000065					False	CHEMBL902600	Agonist activity at human PPARgamma expressed in CV1 cells by receptor transactivation assay	F	BAO_0000219	cell-based format	Homo sapiens	None	None	CV-1	None	CHEMBL235	Peroxisome proliferator-activated receptor gamma	Homo sapiens	SINGLE PROTEIN	CHEMBL1138336	1	Scientific Literature	Bioorg. Med. Chem. Lett.	2007	CHEMBL3308033
CHEMBL222560		0	502.20	2	6.35	5	O=C(O)Cc1cccc(OCC=C(c2ccc(Br)cc2)c2ccc(Br)cc2)c1	Efficacy	'>'	19.0	%				UO_0000187					False	CHEMBL919532	Activity at human adipose tissue PPAR gamma expressed in HEK293 cells by PPAR-GAL4 transactivation assay relative to rosiglitazone	B	BAO_0000219	cell-based format	Homo sapiens	CHEMBL3638200	Adipose tissue	HEK293	None	CHEMBL235	Peroxisome proliferator-activated receptor gamma	Homo sapiens	SINGLE PROTEIN	CHEMBL1142981	1	Scientific Literature	J. Med. Chem.	2007	CHEMBL3307715
CHEMBL221184		0	422.48	0	4.15	27	Cc1ccc(-c2nc(CCOc3ccc(CC4(C(=O)O)CCCO4)cn3)c(C)o2)cc1	EC50	'='	22.0	nM	7.66			UO_0000065					False	CHEMBL855678	Agonist activity at human PPAR gamma in a HepG2 cells by PPAR-GAL4 transactivation assay	F	BAO_0000219	cell-based format	Homo sapiens	None	None	HepG2	None	CHEMBL235	Peroxisome proliferator-activated receptor gamma	Homo sapiens	SINGLE PROTEIN	CHEMBL1139738	1	Scientific Literature	Bioorg. Med. Chem. Lett.	2006	CHEMBL3307718
CHEMBL219005		0	378.43	0	4.07	16	Cc1oc(-c2ccccc2)nc1CCOc1ccc(CC2(C(=O)O)CC2)cn1	%max	'='	80.0	%				UO_0000187					False	CHEMBL855680	Agonist activity at human PPAR gamma in a HepG2 cells by PPAR-GAL4 transactivation assay relative to darglitazone	F	BAO_0000219	cell-based format	Homo sapiens	None	None	HepG2	None	CHEMBL235	Peroxisome proliferator-activated receptor gamma	Homo sapiens	SINGLE PROTEIN	CHEMBL1139738	1	Scientific Literature	Bioorg. Med. Chem. Lett.	2006	CHEMBL3307718
CHEMBL220926		0	492.52	1	5.65	27	Cc1nc(-c2ccc(C(F)(F)F)cc2)sc1C(=O)N(C)Cc1ccc(OC(C)(C)C(=O)O)cc1	EC50	'>'	10000.0	nM				UO_0000065					False	CHEMBL854674	Agonist potency at PPARgamma in CV1 cells by cell based transient transfection assay	F	BAO_0000219	cell-based format	Homo sapiens	None	None	CV-1	None	CHEMBL235	Peroxisome proliferator-activated receptor gamma	Homo sapiens	SINGLE PROTEIN	CHEMBL1141367	1	Scientific Literature	J. Med. Chem.	2007	CHEMBL3308033
CHEMBL107367	FARGLITAZAR	2	546.62	2	6.61	2	Cc1oc(-c2ccccc2)nc1CCOc1ccc(C[C@H](Nc2ccccc2C(=O)c2ccccc2)C(=O)O)cc1	EC50	'='	0.3388	nM	9.47			UO_0000065					True	CHEMBL758986	in vitro agonist activity against peroxisome proliferator activated receptor-gamma (PPAR-gamma), using alkaline phosphatase activity transactivator assay	F	BAO_0000019	assay format	None	None	None	None	None	CHEMBL235	Peroxisome proliferator-activated receptor gamma	Homo sapiens	SINGLE PROTEIN	CHEMBL1131297	1	Scientific Literature	J. Med. Chem.	1998	None
CHEMBL121	ROSIGLITAZONE	4	357.44	0	2.49	1	CN(CCOc1ccc(CC2SC(=O)NC2=O)cc1)c1ccccn1	IC50	'='	67.0	nM	7.17			UO_0000065	20.07	0.39	4.68	10.03	True	CHEMBL911538	Displacement of [3H]2-methyl-2-(4-{3-[propyl-(5-pyridin-2-yl-thiophene-2-sulfonyl)-amino]-propyl}-phenoxy)-propionic acid from human PPARgamma by SPA	B	BAO_0000357	single protein format	Homo sapiens	None	None	None	None	CHEMBL235	Peroxisome proliferator-activated receptor gamma	Homo sapiens	SINGLE PROTEIN	CHEMBL1149342	1	Scientific Literature	J. Med. Chem.	2006	None
CHEMBL149381		0	565.63	2	5.69	31	COc1ccc(C(=O)c2ccccc2NC(Cc2ccc(OCCN(C)c3nc4ccccc4o3)cc2)C(=O)O)cc1	EC50	'='	32.36	nM	7.49			UO_0000065					False	CHEMBL758986	in vitro agonist activity against peroxisome proliferator activated receptor-gamma (PPAR-gamma), using alkaline phosphatase activity transactivator assay	F	BAO_0000019	assay format	None	None	None	None	None	CHEMBL235	Peroxisome proliferator-activated receptor gamma	Homo sapiens	SINGLE PROTEIN	CHEMBL1131297	1	Scientific Literature	J. Med. Chem.	1998	None
CHEMBL435317		0	540.44	2	5.49	4n	O=C(NS(=O)(=O)c1cccc(C(F)(F)F)c1)c1cc2ccccc2n1C(=O)c1cccc(C(F)(F)F)c1	IC50	'='	9400.0	nM	5.03			UO_0000065	9.30	0.19	-0.46	5.90	False	CHEMBL855083	Displacement of Fluormone from PPAR gamma	B	BAO_0000357	single protein format	Homo sapiens	None	None	None	None	CHEMBL235	Peroxisome proliferator-activated receptor gamma	Homo sapiens	SINGLE PROTEIN	CHEMBL1139678	1	Scientific Literature	Bioorg. Med. Chem. Lett.	2006	None
CHEMBL436337		0	488.49	0	4.84	4l	COc1cccc(Cn2c(C(=O)NS(=O)(=O)c3cccc(C(F)(F)F)c3)cc3ccccc32)c1	IC50	'='	140.0	nM	6.85			UO_0000065	14.03	0.28	2.01	8.86	False	CHEMBL855083	Displacement of Fluormone from PPAR gamma	B	BAO_0000357	single protein format	Homo sapiens	None	None	None	None	CHEMBL235	Peroxisome proliferator-activated receptor gamma	Homo sapiens	SINGLE PROTEIN	CHEMBL1139678	1	Scientific Literature	Bioorg. Med. Chem. Lett.	2006	None
CHEMBL146821		0	555.68	2	6.60	38	CN(CCOc1ccc(CC(Nc2ccccc2C(=O)C2CCCCCC2)C(=O)O)cc1)c1nc2ccccc2o1	EC50	'='	66.07	nM	7.18			UO_0000065					False	CHEMBL758982	-log concentration required to induce 50% maximum lipogenic activity against Peroxisome proliferator activated receptor gamma	F	BAO_0000019	assay format	Homo sapiens	None	None	None	None	CHEMBL235	Peroxisome proliferator-activated receptor gamma	Homo sapiens	SINGLE PROTEIN	CHEMBL1131297	1	Scientific Literature	J. Med. Chem.	1998	None
CHEMBL2112871		0	541.65	2	6.21	36	CN(CCOc1ccc(C[C@H](Nc2ccccc2C(=O)C2CCCCC2)C(=O)O)cc1)c1nc2ccccc2o1	EC50	'='	2.884	nM	8.54			UO_0000065					False	CHEMBL758986	in vitro agonist activity against peroxisome proliferator activated receptor-gamma (PPAR-gamma), using alkaline phosphatase activity transactivator assay	F	BAO_0000019	assay format	None	None	None	None	None	CHEMBL235	Peroxisome proliferator-activated receptor gamma	Homo sapiens	SINGLE PROTEIN	CHEMBL1131297	1	Scientific Literature	J. Med. Chem.	1998	None
CHEMBL377660		0	448.56	1	6.60	14	CCc1ccc(O[C@H](C)CCOc2ccc(CCC(=O)O)c(C)c2)c(Oc2ccccc2)c1	IC50	'='	6.0	nM	8.22			UO_0000065	18.33	0.34	1.62	12.65	True	CHEMBL911538	Displacement of [3H]2-methyl-2-(4-{3-[propyl-(5-pyridin-2-yl-thiophene-2-sulfonyl)-amino]-propyl}-phenoxy)-propionic acid from human PPARgamma by SPA	B	BAO_0000357	single protein format	Homo sapiens	None	None	None	None	CHEMBL235	Peroxisome proliferator-activated receptor gamma	Homo sapiens	SINGLE PROTEIN	CHEMBL1149342	1	Scientific Literature	J. Med. Chem.	2006	None
CHEMBL215126		0	460.57	1	6.04	10	CCc1ccc(O[C@@H](C)CCOc2ccc(CCC(=O)O)c(C)c2)c(C(=O)c2ccccc2)c1	IC50	'='	1130.0	nM	5.95			UO_0000065	12.91	0.24	-0.09	8.17	False	CHEMBL911538	Displacement of [3H]2-methyl-2-(4-{3-[propyl-(5-pyridin-2-yl-thiophene-2-sulfonyl)-amino]-propyl}-phenoxy)-propionic acid from human PPARgamma by SPA	B	BAO_0000357	single protein format	Homo sapiens	None	None	None	None	CHEMBL235	Peroxisome proliferator-activated receptor gamma	Homo sapiens	SINGLE PROTEIN	CHEMBL1149342	1	Scientific Literature	J. Med. Chem.	2006	None
CHEMBL1513067		0	436.45	0	4.58	SID91762736	COc1ccc2nc(N3C(=O)C(O)=C(C(=O)c4ccco4)C3c3ccc(C)o3)sc2c1	IC50		1200.0	nM			Active	UO_0000065					False	CHEMBL1738028	PUBCHEM_BIOASSAY: TR-FRET-based biochemical dose response competitive binding LanthaScreen assay for partial agonists of the peroxisome proliferator-activated receptor gamma (PPARg). (Class of assay: confirmatory) [Related pubchem assays (depositor defined):AID1808, AID504735]	B	BAO_0000357	single protein format	Homo sapiens	None	None	None	None	CHEMBL235	Peroxisome proliferator-activated receptor gamma	Homo sapiens	SINGLE PROTEIN	CHEMBL1201862	7	PubChem BioAssays			None
CHEMBL214026		0	454.95	1	6.69	15	Cc1cc(OCC[C@@H](C)Oc2ccc(Cl)cc2Oc2ccccc2)ccc1CCC(=O)O	EC50	'='	52.0	nM	7.28			UO_0000065					False	CHEMBL911539	Transactivation of human PPARgamma in CV1 cells by luciferase reporter gene assay	F	BAO_0000219	cell-based format	Homo sapiens	None	None	CV-1	None	CHEMBL235	Peroxisome proliferator-activated receptor gamma	Homo sapiens	SINGLE PROTEIN	CHEMBL1149342	1	Scientific Literature	J. Med. Chem.	2006	CHEMBL3308033
CHEMBL230605		0	506.54	2	6.23	8	Cc1cc(SCC(COc2ccc(C(F)(F)F)cc2)OCc2ccccc2)ccc1OCC(=O)O	EC50	'>'	1000.0	nM				UO_0000065					False	CHEMBL889270	Activity at human PPARgamma receptor by cell based transactivation assay	B	BAO_0000219	cell-based format	Homo sapiens	None	None	None	None	CHEMBL235	Peroxisome proliferator-activated receptor gamma	Homo sapiens	SINGLE PROTEIN	CHEMBL1145374	1	Scientific Literature	Bioorg. Med. Chem. Lett.	2007	None
CHEMBL231428		0	460.47	0	4.64	7S	COCO[C@@H](COc1ccc(C(F)(F)F)cc1)CSc1ccc(OCC(=O)O)c(C)c1	EC50	'>'	1000.0	nM				UO_0000065					False	CHEMBL889270	Activity at human PPARgamma receptor by cell based transactivation assay	B	BAO_0000219	cell-based format	Homo sapiens	None	None	None	None	CHEMBL235	Peroxisome proliferator-activated receptor gamma	Homo sapiens	SINGLE PROTEIN	CHEMBL1145374	1	Scientific Literature	Bioorg. Med. Chem. Lett.	2007	None
CHEMBL108905		0	421.42	1	5.96	10(S)	CCCc1cc2c(C(F)(F)F)noc2c(CCC)c1O[C@H](C(=O)O)c1ccccc1	Ki	'='	194.0	nM	6.71			UO_0000065	15.93	0.31	0.75	9.25	False	CHEMBL880951	Binding affinity towards human peroxisome proliferator activated receptor gamma (PPAR gamma) was determined by HTRF assay	B	BAO_0000357	single protein format	None	None	None	None	None	CHEMBL235	Peroxisome proliferator-activated receptor gamma	Homo sapiens	SINGLE PROTEIN	CHEMBL1136228	1	Scientific Literature	Bioorg. Med. Chem. Lett.	2003	None
CHEMBL211963		0	426.43	1	5.06	21	CCCc1cc(C(F)(F)F)ccc1OCCCOc1ccc(OCC(=O)OC)cc1	EC50	'='	1185.0	nM	5.93			UO_0000065					False	CHEMBL854666	Activity at PPARgamma by luciferase reporter gene transactivation assay in COS7 cells	F	BAO_0000219	cell-based format	Homo sapiens	None	None	COS-7	None	CHEMBL235	Peroxisome proliferator-activated receptor gamma	Homo sapiens	SINGLE PROTEIN	CHEMBL1146916	1	Scientific Literature	Bioorg. Med. Chem. Lett.	2006	CHEMBL3307648
CHEMBL373785		0	416.47	0	3.95	5	CCCc1c(OCCCOc2ccc(OCC(=O)OC)cc2)ccc(C(C)=O)c1O	EC50	'='	288.0	nM	6.54			UO_0000065					False	CHEMBL854666	Activity at PPARgamma by luciferase reporter gene transactivation assay in COS7 cells	F	BAO_0000219	cell-based format	Homo sapiens	None	None	COS-7	None	CHEMBL235	Peroxisome proliferator-activated receptor gamma	Homo sapiens	SINGLE PROTEIN	CHEMBL1146916	1	Scientific Literature	Bioorg. Med. Chem. Lett.	2006	CHEMBL3307648
CHEMBL121	ROSIGLITAZONE	4	357.44	0	2.49	1	CN(CCOc1ccc(CC2SC(=O)NC2=O)cc1)c1ccccn1	EC50	'='	76.0	nM	7.12			UO_0000065					False	CHEMBL865405	Transactivation of PPARgamma in CV1 cells	F	BAO_0000219	cell-based format	Homo sapiens	None	None	CV-1	None	CHEMBL235	Peroxisome proliferator-activated receptor gamma	Homo sapiens	SINGLE PROTEIN	CHEMBL1138916	1	Scientific Literature	J. Med. Chem.	2006	CHEMBL3308033
CHEMBL270960		0	373.45	0	4.14	14d, NS-220	Cc1ccc(-c2nc(CCCC[C@H]3CO[C@@](C)(C(=O)O)OC3)c(C)o2)cc1	Activity	'='	31.0	%				UO_0000187					False	CHEMBL929852	Agonist activity at human PPARgamma expressed in CV1 cells at 10 uM by transactivation assay	F	BAO_0000219	cell-based format	Homo sapiens	None	None	CV-1	None	CHEMBL235	Peroxisome proliferator-activated receptor gamma	Homo sapiens	SINGLE PROTEIN	CHEMBL1143171	1	Scientific Literature	Bioorg. Med. Chem.	2008	CHEMBL3308033
CHEMBL209364		0	454.64	0	3.79	9b	O=C(CCCCC1CCSS1)NCCOc1ccc(CC2SC(=O)NC2=O)cc1	EC50	'='	10000.0	nM	5.00			UO_0000065					False	CHEMBL865405	Transactivation of PPARgamma in CV1 cells	F	BAO_0000219	cell-based format	Homo sapiens	None	None	CV-1	None	CHEMBL235	Peroxisome proliferator-activated receptor gamma	Homo sapiens	SINGLE PROTEIN	CHEMBL1138916	1	Scientific Literature	J. Med. Chem.	2006	CHEMBL3308033
CHEMBL395560		0	468.45	1	5.23	51	Cc1cc(OCc2nc(-c3ccc(OC(F)(F)F)cc3)ns2)ccc1OC(C)(C)C(=O)O	EC50	'>'	3000.0	nM				UO_0000065					True	CHEMBL894883	Agonist activity at PPARgamma expressed in HEK293 cells by measuring Gal4 luciferase reporter activity	F	BAO_0000219	cell-based format	None	None	None	HEK293	None	CHEMBL235	Peroxisome proliferator-activated receptor gamma	Homo sapiens	SINGLE PROTEIN	CHEMBL1148700	1	Scientific Literature	J. Med. Chem.	2007	CHEMBL3307715
CHEMBL428037		0	452.45	1	5.35	50	Cc1cc(OCc2nc(-c3ccc(C(F)(F)F)cc3)ns2)ccc1OC(C)(C)C(=O)O	EC50	'>'	3000.0	nM				UO_0000065					True	CHEMBL894883	Agonist activity at PPARgamma expressed in HEK293 cells by measuring Gal4 luciferase reporter activity	F	BAO_0000219	cell-based format	None	None	None	HEK293	None	CHEMBL235	Peroxisome proliferator-activated receptor gamma	Homo sapiens	SINGLE PROTEIN	CHEMBL1148700	1	Scientific Literature	J. Med. Chem.	2007	CHEMBL3307715
CHEMBL367589		0	429.54	0	4.02	54	CCCSCCN1C(=O)C(CCOc2ccccc2CC(=O)O)Oc2ccccc21	EC50	'='	380.0	nM	6.42			UO_0000065					False	CHEMBL757757	Agonistic activity against PPAR (peroxisome proliferator activated receptor gamma) in Suarus chinesis	F	BAO_0000019	assay format	suarus chinesis	None	None	None	None	CHEMBL235	Peroxisome proliferator-activated receptor gamma	Homo sapiens	SINGLE PROTEIN	CHEMBL1148467	1	Scientific Literature	J. Med. Chem.	2004	None
CHEMBL176075		0	473.01	1	6.79	34	CC[C@]1(C(=O)O)CCc2ccc(OCCCOc3ccc(C4CCCCC4)cc3Cl)cc2O1	EC50	'='	400.0	nM	6.40			UO_0000065					False	CHEMBL838126	Agonist activity against human PPARgamma in COS-1 cell Gal4 assay	F	BAO_0000219	cell-based format	Homo sapiens	None	None	COS-1	None	CHEMBL235	Peroxisome proliferator-activated receptor gamma	Homo sapiens	SINGLE PROTEIN	CHEMBL1140266	1	Scientific Literature	Bioorg. Med. Chem. Lett.	2005	CHEMBL3308351
CHEMBL344282		0	437.54	0	3.66	19	Cc1ccc(Cn2nc(CCCc3ccc(OC(C)(C)C(=O)O)cc3)n(C)c2=O)cc1C	EC50	'='	2300.0	nM	5.64			UO_0000065					False	CHEMBL762735	Cotransfection activity of compound against human Peroxisome proliferator activated receptor gamma was determined	F	BAO_0000019	assay format	None	None	None	None	None	CHEMBL235	Peroxisome proliferator-activated receptor gamma	Homo sapiens	SINGLE PROTEIN	CHEMBL1145902	1	Scientific Literature	J. Med. Chem.	2003	None
CHEMBL282686	TESAGLITAZAR	3	408.47	0	2.68	tesaglitazar	CCO[C@@H](Cc1ccc(OCCc2ccc(OS(C)(=O)=O)cc2)cc1)C(=O)O	Ki	'='	18.0	nM	7.75			UO_0000065	18.96	0.38	5.06	7.81	False	CHEMBL928497	Displacement of [3H]Rosiglitazone from human PPARgamma	B	BAO_0000357	single protein format	Homo sapiens	None	None	None	None	CHEMBL235	Peroxisome proliferator-activated receptor gamma	Homo sapiens	SINGLE PROTEIN	CHEMBL1141511	1	Scientific Literature	Bioorg. Med. Chem. Lett.	2008	None
CHEMBL229785		0	395.38	0	3.91	10b	COc1ccc(CC(C)C(=O)O)cc1CNC(=O)c1ccc(C(F)(F)F)cc1	EC50	'>'	10000.0	nM				UO_0000065					False	CHEMBL886017	Effect on PPARgamma transactivation activity in HEK293 cells	B	BAO_0000219	cell-based format	Homo sapiens	None	None	HEK293	None	CHEMBL235	Peroxisome proliferator-activated receptor gamma	Homo sapiens	SINGLE PROTEIN	CHEMBL1143711	1	Scientific Literature	Bioorg. Med. Chem.	2007	CHEMBL3307715
CHEMBL376165		0	455.45	1	5.22	5h	CCCOc1ccc(CC(CC)C(=O)O)cc1CNC(=O)c1ccc(C(F)(F)F)cc1F	EC50	'='	650.0	nM	6.19			UO_0000065	13.58	0.26	0.97	8.18	False	CHEMBL886017	Effect on PPARgamma transactivation activity in HEK293 cells	B	BAO_0000219	cell-based format	Homo sapiens	None	None	HEK293	None	CHEMBL235	Peroxisome proliferator-activated receptor gamma	Homo sapiens	SINGLE PROTEIN	CHEMBL1143711	1	Scientific Literature	Bioorg. Med. Chem.	2007	CHEMBL3307715
CHEMBL375471		0	469.48	1	5.61	(S)-5i	CCCCOc1ccc(C[C@H](CC)C(=O)O)cc1CNC(=O)c1ccc(C(F)(F)F)cc1F	EC50	'='	1100.0	nM	5.96			UO_0000065	12.69	0.25	0.35	7.88	False	CHEMBL886017	Effect on PPARgamma transactivation activity in HEK293 cells	B	BAO_0000219	cell-based format	Homo sapiens	None	None	HEK293	None	CHEMBL235	Peroxisome proliferator-activated receptor gamma	Homo sapiens	SINGLE PROTEIN	CHEMBL1143711	1	Scientific Literature	Bioorg. Med. Chem.	2007	CHEMBL3307715
CHEMBL248906		0	490.59	1	6.64	GW-2331	CCCCCCCN(CCc1ccc(O[C@@](C)(CC)C(=O)O)cc1)C(=O)Nc1ccc(F)cc1F	IC50	'='	670.0	nM	6.17			UO_0000065	12.58	0.24	-0.47	7.83	False	CHEMBL886573	Displacement of fluorescein labeled ligand from PPARgamma receptor by fluorescence polarization assay	B	BAO_0000357	single protein format	Homo sapiens	None	None	None	None	CHEMBL235	Peroxisome proliferator-activated receptor gamma	Homo sapiens	SINGLE PROTEIN	CHEMBL1139149	1	Scientific Literature	Bioorg. Med. Chem. Lett.	2007	None
CHEMBL866	MYCOPHENOLIC ACID	4	320.34	0	2.73	1	COc1c(C)c2c(c(O)c1C/C=C(\C)CCC(=O)O)C(=O)OC2	Inhibition	'='	74.0	%				UO_0000187					False	CHEMBL897826	Inhibition of [1-14C]sodium acetate uptake at PPARgamma in mouse 3T3-L1 cells at 2 uM	B	BAO_0000219	cell-based format	Homo sapiens	None	None	3T3-L1	None	CHEMBL235	Peroxisome proliferator-activated receptor gamma	Homo sapiens	SINGLE PROTEIN	CHEMBL1149659	1	Scientific Literature	Bioorg. Med. Chem. Lett.	2007	CHEMBL3307630
CHEMBL866	MYCOPHENOLIC ACID	4	320.34	0	2.73	1	COc1c(C)c2c(c(O)c1C/C=C(\C)CCC(=O)O)C(=O)OC2	Kd	'='	110000.0	nM		Outside typical range		UO_0000065					False	CHEMBL897828	Binding affinity to PPARgamma	B	BAO_0000357	single protein format	None	None	None	None	None	CHEMBL235	Peroxisome proliferator-activated receptor gamma	Homo sapiens	SINGLE PROTEIN	CHEMBL1149659	1	Scientific Literature	Bioorg. Med. Chem. Lett.	2007	None
CHEMBL394947		0	562.67	2	6.94	1f	Cc1oc(-c2ccccc2)nc1CCOc1cccc(CN(CC(=O)O)Cc2ccc(OCc3ccccc3)cc2)c1	IC50	'='	183.0	nM	6.74			UO_0000065	11.97	0.22	-0.20	7.92	False	CHEMBL886573	Displacement of fluorescein labeled ligand from PPARgamma receptor by fluorescence polarization assay	B	BAO_0000357	single protein format	Homo sapiens	None	None	None	None	CHEMBL235	Peroxisome proliferator-activated receptor gamma	Homo sapiens	SINGLE PROTEIN	CHEMBL1139149	1	Scientific Literature	Bioorg. Med. Chem. Lett.	2007	None
CHEMBL397120		0	557.05	2	7.27	2l	Cc1oc(-c2ccccc2)nc1CCOc1ccc(CN(CC(=O)O)Cc2ccc(-c3ccccc3Cl)o2)cc1	EC50	'='	267.0	nM	6.57			UO_0000065					False	CHEMBL886574	Agonist activity at PPARgamma receptor expressed in HEK293 cells by GAL4 transactivation assay	F	BAO_0000219	cell-based format	Homo sapiens	None	None	HEK293	None	CHEMBL235	Peroxisome proliferator-activated receptor gamma	Homo sapiens	SINGLE PROTEIN	CHEMBL1139149	1	Scientific Literature	Bioorg. Med. Chem. Lett.	2007	CHEMBL3307715
CHEMBL247926		0	506.60	2	6.51	2i	Cc1oc(-c2ccccc2)nc1CCOc1ccc(CN(CC(=O)O)Cc2cccc3ccccc23)cc1	EC50	'='	840.0	nM	6.08			UO_0000065					False	CHEMBL886574	Agonist activity at PPARgamma receptor expressed in HEK293 cells by GAL4 transactivation assay	F	BAO_0000219	cell-based format	Homo sapiens	None	None	HEK293	None	CHEMBL235	Peroxisome proliferator-activated receptor gamma	Homo sapiens	SINGLE PROTEIN	CHEMBL1139149	1	Scientific Literature	Bioorg. Med. Chem. Lett.	2007	CHEMBL3307715
CHEMBL394968		0	500.60	2	5.37	2d	Cc1oc(-c2ccccc2)nc1CCOc1ccc(CN(CCOCc2ccccc2)CC(=O)O)cc1	EC50	'='	1180.0	nM	5.93			UO_0000065					False	CHEMBL886574	Agonist activity at PPARgamma receptor expressed in HEK293 cells by GAL4 transactivation assay	F	BAO_0000219	cell-based format	Homo sapiens	None	None	HEK293	None	CHEMBL235	Peroxisome proliferator-activated receptor gamma	Homo sapiens	SINGLE PROTEIN	CHEMBL1139149	1	Scientific Literature	Bioorg. Med. Chem. Lett.	2007	CHEMBL3307715
CHEMBL428748		0	484.60	1	5.79	1c	Cc1oc(-c2ccccc2)nc1CCOc1cccc(CN(CCCc2ccccc2)CC(=O)O)c1	EC50	'='	901.0	nM	6.04			UO_0000065					False	CHEMBL886574	Agonist activity at PPARgamma receptor expressed in HEK293 cells by GAL4 transactivation assay	F	BAO_0000219	cell-based format	Homo sapiens	None	None	HEK293	None	CHEMBL235	Peroxisome proliferator-activated receptor gamma	Homo sapiens	SINGLE PROTEIN	CHEMBL1139149	1	Scientific Literature	Bioorg. Med. Chem. Lett.	2007	CHEMBL3307715
CHEMBL247926		0	506.60	2	6.51	2i	Cc1oc(-c2ccccc2)nc1CCOc1ccc(CN(CC(=O)O)Cc2cccc3ccccc23)cc1	Intrinsic activity	'='	73.0	%				UO_0000187					False	CHEMBL886576	Agonist activity at PPARgamma receptor expressed in 3T3L1 cells assessed as differentiation of preadipocytes by GAL4 transactivation assay	F	BAO_0000219	cell-based format	Homo sapiens	None	None	3T3-L1	None	CHEMBL235	Peroxisome proliferator-activated receptor gamma	Homo sapiens	SINGLE PROTEIN	CHEMBL1139149	1	Scientific Literature	Bioorg. Med. Chem. Lett.	2007	CHEMBL3307630
CHEMBL77363		0	435.45	0	4.22	18	O=C(O)Cc1ccccc1OCCC1Oc2ccccc2N(Cc2ccc(F)cc2)C1=O	Activity	'='	1.1	uM				UO_0000064					False	CHEMBL760851	Agonist activity determined in peroxisome proliferator activated receptor gamma using PPAR gamma-Gal4 Luciferase cotransfection assay	F	BAO_0000019	assay format	None	None	None	None	None	CHEMBL235	Peroxisome proliferator-activated receptor gamma	Homo sapiens	SINGLE PROTEIN	CHEMBL1136108	1	Scientific Literature	Bioorg. Med. Chem. Lett.	2003	None
CHEMBL385974		0	409.44	0	3.24	21	Cc1oc(-c2ccccc2)nc1CCOc1ncc(CC2(C(=O)O)CCCO2)cn1	EC50	'='	2500.0	nM	5.60			UO_0000065					False	CHEMBL907891	Agonist activity at human PPAR gamma in HepG2 cells by PPAR-GAL4 transactivation assay	F	BAO_0000219	cell-based format	Homo sapiens	None	None	HepG2	None	CHEMBL235	Peroxisome proliferator-activated receptor gamma	Homo sapiens	SINGLE PROTEIN	CHEMBL1139747	1	Scientific Literature	Bioorg. Med. Chem. Lett.	2006	CHEMBL3307718
CHEMBL221388		0	438.48	0	3.85	16	COc1ccc(-c2nc(CCOc3ccc(CC4(C(=O)O)CCCO4)nc3)c(C)o2)cc1	Activity	'='	90.0	%				UO_0000187					False	CHEMBL907893	Agonist activity at human PPAR gamma in HepG2 cells by PPAR-GAL4 transactivation assay relative to darglitazone	F	BAO_0000219	cell-based format	Homo sapiens	None	None	HepG2	None	CHEMBL235	Peroxisome proliferator-activated receptor gamma	Homo sapiens	SINGLE PROTEIN	CHEMBL1139747	1	Scientific Literature	Bioorg. Med. Chem. Lett.	2006	CHEMBL3307718
CHEMBL402840		0	503.68	2	6.53	12	CCCOc1ccc(C[C@H](CC)C(=O)O)cc1CNC(=O)c1ccc(C23CC4CC(CC(C4)C2)C3)cc1	EC50	'='	43.0	nM	7.37			UO_0000065					False	CHEMBL931808	Agonist activity at human recombinant PPARgamma in HEK293 cells by GAL4 transactivation assay	F	BAO_0000219	cell-based format	Homo sapiens	None	None	HEK293	None	CHEMBL235	Peroxisome proliferator-activated receptor gamma	Homo sapiens	SINGLE PROTEIN	CHEMBL1143130	1	Scientific Literature	Bioorg. Med. Chem. Lett.	2008	CHEMBL3307715
CHEMBL270451		0	489.66	1	6.14	rac-10i	CCCC(Cc1ccc(OC)c(CNC(=O)c2ccc(C34CC5CC(CC(C5)C3)C4)cc2)c1)C(=O)O	EC50	'='	120.0	nM	6.92			UO_0000065					False	CHEMBL931808	Agonist activity at human recombinant PPARgamma in HEK293 cells by GAL4 transactivation assay	F	BAO_0000219	cell-based format	Homo sapiens	None	None	HEK293	None	CHEMBL235	Peroxisome proliferator-activated receptor gamma	Homo sapiens	SINGLE PROTEIN	CHEMBL1143130	1	Scientific Literature	Bioorg. Med. Chem. Lett.	2008	CHEMBL3307715
CHEMBL270587		0	417.51	0	4.95	rac-10d	CCC(Cc1ccc(OC)c(CNC(=O)c2ccc(-c3ccccc3)cc2)c1)C(=O)O	EC50	'='	320.0	nM	6.50			UO_0000065					False	CHEMBL931808	Agonist activity at human recombinant PPARgamma in HEK293 cells by GAL4 transactivation assay	F	BAO_0000219	cell-based format	Homo sapiens	None	None	HEK293	None	CHEMBL235	Peroxisome proliferator-activated receptor gamma	Homo sapiens	SINGLE PROTEIN	CHEMBL1143130	1	Scientific Literature	Bioorg. Med. Chem. Lett.	2008	CHEMBL3307715
CHEMBL223080		0	516.23	2	6.74	2	O=C(O)CCc1ccc(OCC=C(c2ccc(Br)cc2)c2ccc(Br)cc2)cc1	Efficacy	'<'	10.0	%				UO_0000187					False	CHEMBL919532	Activity at human adipose tissue PPAR gamma expressed in HEK293 cells by PPAR-GAL4 transactivation assay relative to rosiglitazone	B	BAO_0000219	cell-based format	Homo sapiens	CHEMBL3638200	Adipose tissue	HEK293	None	CHEMBL235	Peroxisome proliferator-activated receptor gamma	Homo sapiens	SINGLE PROTEIN	CHEMBL1142981	1	Scientific Literature	J. Med. Chem.	2007	CHEMBL3307715
CHEMBL866	MYCOPHENOLIC ACID	4	320.34	0	2.73	1	COc1c(C)c2c(c(O)c1C/C=C(\C)CCC(=O)O)C(=O)OC2	Activity						Active						False	CHEMBL897829	Activation of PPARgamma transcriptional activity in U20S cells at 0.01 to 1 uM	F	BAO_0000219	cell-based format	None	None	None	U2OS	None	CHEMBL235	Peroxisome proliferator-activated receptor gamma	Homo sapiens	SINGLE PROTEIN	CHEMBL1149659	1	Scientific Literature	Bioorg. Med. Chem. Lett.	2007	CHEMBL3307757
CHEMBL194698		0	332.44	0	4.03	14a	CCCCCOc1ccccc1C(O)CC#CCCCC(=O)OC	EC50	'='	642.0	nM	6.19			UO_0000065					False	CHEMBL883721	In vitro effective concentration against human peroxisome proliferator activated receptor gamma/Gal4 in cell-based transactivation assay	F	BAO_0000219	cell-based format	Homo sapiens	None	None	None	None	CHEMBL235	Peroxisome proliferator-activated receptor gamma	Homo sapiens	SINGLE PROTEIN	CHEMBL1142837	1	Scientific Literature	Bioorg. Med. Chem. Lett.	2005	None
CHEMBL194698		0	332.44	0	4.03	14a	CCCCCOc1ccccc1C(O)CC#CCCCC(=O)OC	Ki	'='	1050.0	nM	5.98			UO_0000065	17.98	0.34	1.95	10.72	False	CHEMBL872288	Binding affinity for human PPAR gamma construct expressed in bacteria with 3[H] rosiglitazone	B	BAO_0000019	assay format	Homo sapiens	None	None	None	None	CHEMBL235	Peroxisome proliferator-activated receptor gamma	Homo sapiens	SINGLE PROTEIN	CHEMBL1142837	1	Scientific Literature	Bioorg. Med. Chem. Lett.	2005	None
CHEMBL2208195		0	342.31	0	0.59	8	O=C(N[C@H](Cc1c[nH]cn1)C(=O)O)C(=O)c1c[nH]c2cc(O)ccc12	Activity						Active						False	CHEMBL2213781	Agonist activity at full length human PPARgamma transfected in rat Ac2F cells cotransfected with PPRE-TK-luc assessed as induction of transactivation activity at 10 ug/ml by luciferase reporter gene assay relative to control	F	BAO_0000219	cell-based format	Homo sapiens	None	None	Ac2F	None	CHEMBL235	Peroxisome proliferator-activated receptor gamma	Homo sapiens	SINGLE PROTEIN	CHEMBL2203226	1	Scientific Literature	J. Nat. Prod.	2012	None
CHEMBL399269		0	351.40	0	3.39	3b	CCOC(=O)C1=C(c2ccccc2)c2ccc(OC)cc2/C1=[N+](\[O-])CC	EC50	'>'	10000.0	nM				UO_0000065					False	CHEMBL924315	Agonist activity at human PPARgamma expressed in NIH3T3 cells by GAL4 transactivation assay	F	BAO_0000219	cell-based format	Homo sapiens	None	None	NIH3T3	None	CHEMBL235	Peroxisome proliferator-activated receptor gamma	Homo sapiens	SINGLE PROTEIN	CHEMBL1139756	1	Scientific Literature	Bioorg. Med. Chem. Lett.	2007	CHEMBL3307716
CHEMBL122070		0	433.50	1	5.07	74	CCC(Cc1ccc(OC)c(C(=O)NCc2ccc(Oc3ccccc3)cc2)c1)C(=O)O	EC50	'='	2400.0	nM	5.62			UO_0000065					False	CHEMBL762741	Agonist activity on Gal4 chimeric human Peroxisome proliferator activated receptor gamma expressed in KRP-297 cells	F	BAO_0000219	cell-based format	Homo sapiens	None	None	KRP-297	None	CHEMBL235	Peroxisome proliferator-activated receptor gamma	Homo sapiens	SINGLE PROTEIN	CHEMBL1145047	1	Scientific Literature	J. Med. Chem.	2003	None
CHEMBL300629		0	477.58	1	6.30	11	CCCc1cc(Oc2ccccc2)ccc1OCCCOc1ccc(C2SC(=O)NC2=O)cc1	IC50	'='	180.0	nM	6.75			UO_0000065	14.12	0.27	0.44	9.13	True	CHEMBL841917	In vitro binding affinity against human PPAR gamma (peroxisome proliferator-activated gamma receptor)	B	BAO_0000357	single protein format	Homo sapiens	None	None	None	None	CHEMBL235	Peroxisome proliferator-activated receptor gamma	Homo sapiens	SINGLE PROTEIN	CHEMBL1136397	1	Scientific Literature	Bioorg. Med. Chem. Lett.	2003	None
CHEMBL121	ROSIGLITAZONE	4	357.44	0	2.49	Rosiglitazone	CN(CCOc1ccc(CC2SC(=O)NC2=O)cc1)c1ccccn1	Fold activation	'='	18.4										False	CHEMBL762533	Transcriptional activation of Peroxisome proliferator-activator receptor (PPAR) gamma expressed in HEK 293T cells at 1 uM	F	BAO_0000219	cell-based format	Homo sapiens	None	None	HEK-293T	None	CHEMBL235	Peroxisome proliferator-activated receptor gamma	Homo sapiens	SINGLE PROTEIN	CHEMBL1134556	1	Scientific Literature	J. Med. Chem.	2001	CHEMBL3706569
CHEMBL94716		0	533.69	2	7.60	16	CCCc1cc(Oc2ccc(C(C)(C)C)cc2)ccc1OCCCOc1cccc(C2SC(=O)NC2=O)c1	EC50						Not Determined						False	CHEMBL760003	In vitro transcriptional activation in COS cells expressing human peroxisome proliferator activated receptor gamma PPAR-GAL4 chimera; Not determined	F	BAO_0000219	cell-based format	Homo sapiens	None	None	COS	None	CHEMBL235	Peroxisome proliferator-activated receptor gamma	Homo sapiens	SINGLE PROTEIN	CHEMBL1136170	1	Scientific Literature	Bioorg. Med. Chem. Lett.	2003	None
CHEMBL1933824		0	504.48	1	4.98	3f	CCCCCCS(=O)(=O)NC(=O)CCc1cc(OC(C)C)nn1Cc1ccc(Cl)cc1Cl	EC50	'='	21.0	nM	7.68			UO_0000065					False	CHEMBL1936606	Agonist activity at full length human PPARgamma1 transfected in human CHOK1 cells co expressing RXRalpha and PPRE after 1 day by luciferase reporter gene transactivation assay	F	BAO_0000219	cell-based format	Homo sapiens	None	None	CHO-K1	None	CHEMBL235	Peroxisome proliferator-activated receptor gamma	Homo sapiens	SINGLE PROTEIN	CHEMBL1932914	1	Scientific Literature	Bioorg. Med. Chem.	2012	CHEMBL3307512
CHEMBL376325		0	380.44	0	4.32	6	CCC(Cc1ccc(OCCc2nc(-c3ccccc3)oc2C)nc1)C(=O)O	%max	'='	99.0	%				UO_0000187					False	CHEMBL855680	Agonist activity at human PPAR gamma in a HepG2 cells by PPAR-GAL4 transactivation assay relative to darglitazone	F	BAO_0000219	cell-based format	Homo sapiens	None	None	HepG2	None	CHEMBL235	Peroxisome proliferator-activated receptor gamma	Homo sapiens	SINGLE PROTEIN	CHEMBL1139738	1	Scientific Literature	Bioorg. Med. Chem. Lett.	2006	CHEMBL3307718
CHEMBL434063		0	495.58	0	4.94	18	CN(CCOc1ccc(C[C@H](Nc2ccccc2C(=O)c2ccccc2)C(=O)O)cc1)c1ccccn1	EC50	'<'	1000.0	nM				UO_0000065					False	CHEMBL758983	Ability to promote differentiation of C3H10T1/2 stem cells to adipocytes using lipogenesis assay mediated through activation of Peroxisome proliferator activated receptor gamma	F	BAO_0000019	assay format	None	None	None	None	None	CHEMBL235	Peroxisome proliferator-activated receptor gamma	Homo sapiens	SINGLE PROTEIN	CHEMBL1131422	1	Scientific Literature	J. Med. Chem.	1998	None
CHEMBL221399		0	548.30	2	7.21	8	Cc1cc(SCC=C(c2ccc(Br)cc2)c2ccc(Br)cc2)ccc1OCC(=O)O	Efficacy	'>'	29.0	%				UO_0000187					False	CHEMBL919532	Activity at human adipose tissue PPAR gamma expressed in HEK293 cells by PPAR-GAL4 transactivation assay relative to rosiglitazone	B	BAO_0000219	cell-based format	Homo sapiens	CHEMBL3638200	Adipose tissue	HEK293	None	CHEMBL235	Peroxisome proliferator-activated receptor gamma	Homo sapiens	SINGLE PROTEIN	CHEMBL1142981	1	Scientific Literature	J. Med. Chem.	2007	CHEMBL3307715
CHEMBL392456		0	460.60	1	5.96	16	CCc1cc(OCCN(Cc2ccccc2)c2nc3ccccc3s2)ccc1CCC(=O)O	Activity						Not Evaluated						False	CHEMBL888185	Agonist activity at human PPARgamma receptor expressed in HEK293 cells upto 20 uM by GAL4 transactivation assay	F	BAO_0000219	cell-based format	Homo sapiens	None	None	HEK293	None	CHEMBL235	Peroxisome proliferator-activated receptor gamma	Homo sapiens	SINGLE PROTEIN	CHEMBL1140005	1	Scientific Literature	Bioorg. Med. Chem. Lett.	2007	CHEMBL3307715
CHEMBL247918		0	446.50	1	5.16	17	CC(C)(Oc1ccc(CN(CCOc2ccccc2)c2nc3ccccc3o2)cc1)C(=O)O	EC50						Not Active						False	CHEMBL888369	Agonist activity at human recombinant PPARgamma by GAL4 transactivation assay	F	BAO_0000019	assay format	Homo sapiens	None	None	None	None	CHEMBL235	Peroxisome proliferator-activated receptor gamma	Homo sapiens	SINGLE PROTEIN	CHEMBL1140024	1	Scientific Literature	Bioorg. Med. Chem. Lett.	2007	None
CHEMBL250822		0	323.35	0	3.25	4	CCOC(=O)C1=C(c2ccccc2)c2ccc(OC)cc2/C1=N\O	EC50	'>'	10000.0	nM				UO_0000065					False	CHEMBL924315	Agonist activity at human PPARgamma expressed in NIH3T3 cells by GAL4 transactivation assay	F	BAO_0000219	cell-based format	Homo sapiens	None	None	NIH3T3	None	CHEMBL235	Peroxisome proliferator-activated receptor gamma	Homo sapiens	SINGLE PROTEIN	CHEMBL1139756	1	Scientific Literature	Bioorg. Med. Chem. Lett.	2007	CHEMBL3307716
CHEMBL249438		0	485.62	1	5.98	9b	CCOC(=O)C1=C(c2ccccc2)c2ccc(OCCC34CC5CC(CC(C5)C3)C4)cc2/C1=[N+](/C)[O-]	EC50	'='	840.0	nM	6.08			UO_0000065					False	CHEMBL924315	Agonist activity at human PPARgamma expressed in NIH3T3 cells by GAL4 transactivation assay	F	BAO_0000219	cell-based format	Homo sapiens	None	None	NIH3T3	None	CHEMBL235	Peroxisome proliferator-activated receptor gamma	Homo sapiens	SINGLE PROTEIN	CHEMBL1139756	1	Scientific Literature	Bioorg. Med. Chem. Lett.	2007	CHEMBL3307716
CHEMBL250223		0	337.38	0	3.00	3a	CCOC(=O)C1=C(c2ccccc2)c2ccc(OC)cc2/C1=[N+](/C)[O-]	EC50	'='	300.0	nM	6.52			UO_0000065					False	CHEMBL924315	Agonist activity at human PPARgamma expressed in NIH3T3 cells by GAL4 transactivation assay	F	BAO_0000219	cell-based format	Homo sapiens	None	None	NIH3T3	None	CHEMBL235	Peroxisome proliferator-activated receptor gamma	Homo sapiens	SINGLE PROTEIN	CHEMBL1139756	1	Scientific Literature	Bioorg. Med. Chem. Lett.	2007	CHEMBL3307716
CHEMBL147021		0	565.63	2	5.69	29	COc1ccccc1C(=O)c1ccccc1NC(Cc1ccc(OCCN(C)c2nc3ccccc3o2)cc1)C(=O)O	Ki	'='	1.738	nM	8.76			UO_0000065	15.49	0.28	3.07	7.68	False	CHEMBL762152	Binding affinity against peroxisome proliferator activated receptor gamma (PPAR-gamma)	B	BAO_0000357	single protein format	None	None	None	None	None	CHEMBL235	Peroxisome proliferator-activated receptor gamma	Homo sapiens	SINGLE PROTEIN	CHEMBL1131297	1	Scientific Literature	J. Med. Chem.	1998	None
CHEMBL147021		0	565.63	2	5.69	29	COc1ccccc1C(=O)c1ccccc1NC(Cc1ccc(OCCN(C)c2nc3ccccc3o2)cc1)C(=O)O	EC50	'='	38.02	nM	7.42			UO_0000065					False	CHEMBL758986	in vitro agonist activity against peroxisome proliferator activated receptor-gamma (PPAR-gamma), using alkaline phosphatase activity transactivator assay	F	BAO_0000019	assay format	None	None	None	None	None	CHEMBL235	Peroxisome proliferator-activated receptor gamma	Homo sapiens	SINGLE PROTEIN	CHEMBL1131297	1	Scientific Literature	J. Med. Chem.	1998	None
CHEMBL420973		0	478.59	1	6.90	10	CCO[C@@H](Cc1ccc(OC/C=C(\c2ccccc2)c2ccc(-c3ccccc3)cc2)cc1)C(=O)O	Max	'='	104.0	%				UO_0000187					False	CHEMBL756627	In vitro Fold activation relative to maximum activation obtained with rosiglitazone (~ 120-fold corresponded to 100%) for human peroxisome proliferator activated receptor gamma	B	BAO_0000357	single protein format	None	None	None	None	None	CHEMBL235	Peroxisome proliferator-activated receptor gamma	Homo sapiens	SINGLE PROTEIN	CHEMBL1136267	1	Scientific Literature	Bioorg. Med. Chem. Lett.	2003	None
CHEMBL234659		0	492.52	1	6.36	14	COc1cc(OCC(=O)O)c(C)cc1SCc1ccc(OCc2ccc(C(F)(F)F)cc2)cc1	IC50	'='	23600.0	nM	4.63			UO_0000065	9.39	0.19	-1.73	7.12	True	CHEMBL896363	Displacement of [3H]5-(4-(3-(5-methyl-2-phenyloxazol-4-yl)propanoyl)benzyl)thiazolidine-2,4-dione from human PPARgamma after 2 hrs by SPA assay	B	BAO_0000357	single protein format	Homo sapiens	None	None	None	None	CHEMBL235	Peroxisome proliferator-activated receptor gamma	Homo sapiens	SINGLE PROTEIN	CHEMBL1148881	1	Scientific Literature	Bioorg. Med. Chem. Lett.	2007	None
CHEMBL210973		0	437.41	1	5.27	4	CCCc1c(OCCCOc2ccc(CC(=O)O)cc2)ccc2c(C(F)(F)F)noc12	IC50	'='	270.0	nM	6.57			UO_0000065	15.02	0.29	1.30	8.03	True	CHEMBL870177	Inhibition of PPAR gamma	B	BAO_0000357	single protein format	Homo sapiens	None	None	None	None	CHEMBL235	Peroxisome proliferator-activated receptor gamma	Homo sapiens	SINGLE PROTEIN	CHEMBL1148661	1	Scientific Literature	Bioorg. Med. Chem. Lett.	2006	None
CHEMBL320553		0	385.46	1	5.26	13	COc1ccc(CCc2c(-c3ccccc3)[nH]c3ccc(CC(=O)O)cc23)cc1	Ki	'='	47.86	nM	7.32			UO_0000065	18.99	0.34	2.06	11.75	False	CHEMBL762149	Binding affinity against Peroxisome proliferator activated receptor gamma (PPAR gamma)	B	BAO_0000357	single protein format	None	None	None	None	None	CHEMBL235	Peroxisome proliferator-activated receptor gamma	Homo sapiens	SINGLE PROTEIN	CHEMBL1132133	1	Scientific Literature	Bioorg. Med. Chem. Lett.	1999	None
CHEMBL320553		0	385.46	1	5.26	13	COc1ccc(CCc2c(-c3ccccc3)[nH]c3ccc(CC(=O)O)cc23)cc1	EC50	'='	43.65	nM	7.36			UO_0000065					False	CHEMBL764404	Transcriptional activation of peroxisome proliferator activated receptor gamma	F	BAO_0000019	assay format	Homo sapiens	None	None	None	None	CHEMBL235	Peroxisome proliferator-activated receptor gamma	Homo sapiens	SINGLE PROTEIN	CHEMBL1132133	1	Scientific Literature	Bioorg. Med. Chem. Lett.	1999	None
CHEMBL319637		0	373.84	1	5.20	9	CCCc1c(OC(C(=O)O)c2ccccc2)c(Cl)cc2c(CC)noc12	Ki						Partially active						False	CHEMBL756621	Binding affinity towards peroxisome proliferator activated receptor gamma (PPAR gamma); weakly active	B	BAO_0000357	single protein format	Homo sapiens	None	None	None	None	CHEMBL235	Peroxisome proliferator-activated receptor gamma	Homo sapiens	SINGLE PROTEIN	CHEMBL1136228	1	Scientific Literature	Bioorg. Med. Chem. Lett.	2003	None
CHEMBL1933845		0	503.97	2	5.13	25c	CCCCCS(=O)(=O)NC(=O)/C=C/c1cc(C2CC2)nn1Cc1ccc(C(F)(F)F)cc1Cl	IC50	'='	12.0	nM	7.92			UO_0000065	15.72	0.33	2.79	9.77	False	CHEMBL1936610	Displacement of [3H]-AD-5061 from human GST-tagged PPARgamma	B	BAO_0000357	single protein format	Homo sapiens	None	None	None	None	CHEMBL235	Peroxisome proliferator-activated receptor gamma	Homo sapiens	SINGLE PROTEIN	CHEMBL1932914	1	Scientific Literature	Bioorg. Med. Chem.	2012	None
CHEMBL1933841		0	521.99	2	5.04	30b	CCCCCS(=O)(=O)NC(=O)/C=C/c1cc(OC(C)C)nn1Cc1ccc(C(F)(F)F)cc1Cl	EC50	'='	9.3	nM	8.03			UO_0000065					False	CHEMBL1936606	Agonist activity at full length human PPARgamma1 transfected in human CHOK1 cells co expressing RXRalpha and PPRE after 1 day by luciferase reporter gene transactivation assay	F	BAO_0000219	cell-based format	Homo sapiens	None	None	CHO-K1	None	CHEMBL235	Peroxisome proliferator-activated receptor gamma	Homo sapiens	SINGLE PROTEIN	CHEMBL1932914	1	Scientific Literature	Bioorg. Med. Chem.	2012	CHEMBL3307512
CHEMBL207382		0	462.42	0	4.86	20	CCCc1c(OCCCN2C(=O)Cc3cc(C(=O)O)ccc32)ccc2c(C(F)(F)F)noc12	Activity	'<'	10.0	%				UO_0000187					False	CHEMBL870185	Activity at PPAR gamma at 15 uM	B	BAO_0000357	single protein format	Homo sapiens	None	None	None	None	CHEMBL235	Peroxisome proliferator-activated receptor gamma	Homo sapiens	SINGLE PROTEIN	CHEMBL1148661	1	Scientific Literature	Bioorg. Med. Chem. Lett.	2006	None
CHEMBL210613		0	461.44	1	5.25	16	CCCc1c(OCCCn2cnc3cc(CC(=O)O)ccc32)ccc2c(C(F)(F)F)noc12	Activity	'<'	10.0	%				UO_0000187					False	CHEMBL870185	Activity at PPAR gamma at 15 uM	B	BAO_0000357	single protein format	Homo sapiens	None	None	None	None	CHEMBL235	Peroxisome proliferator-activated receptor gamma	Homo sapiens	SINGLE PROTEIN	CHEMBL1148661	1	Scientific Literature	Bioorg. Med. Chem. Lett.	2006	None
CHEMBL121	ROSIGLITAZONE	4	357.44	0	2.49	rosiglitazone	CN(CCOc1ccc(CC2SC(=O)NC2=O)cc1)c1ccccn1	Ki	'='	46.77	nM	7.33			UO_0000065	20.51	0.40	4.84	10.25	True	CHEMBL760250	In vitro binding to peroxisome proliferator activated receptor gamma (PPAR gamma) using [3H]-BRL 49653 as radioligand in scintillation proximity assay (SPA)	B	BAO_0000357	single protein format	None	None	None	None	None	CHEMBL235	Peroxisome proliferator-activated receptor gamma	Homo sapiens	SINGLE PROTEIN	CHEMBL1131422	1	Scientific Literature	J. Med. Chem.	1998	None
CHEMBL121	ROSIGLITAZONE	4	357.44	0	2.49	rosiglitazone	CN(CCOc1ccc(CC2SC(=O)NC2=O)cc1)c1ccccn1	EC50	'='	89.13	nM	7.05			UO_0000065					True	CHEMBL758987	Activation of peroxisome proliferator activated receptor gamma measured by induction of 50% of maximum alkaline phosphatase activity, transfection assay in CV-1 cells	F	BAO_0000219	cell-based format	None	None	None	CV-1	None	CHEMBL235	Peroxisome proliferator-activated receptor gamma	Homo sapiens	SINGLE PROTEIN	CHEMBL1131422	1	Scientific Literature	J. Med. Chem.	1998	CHEMBL3308033
CHEMBL236282		0	425.44	0	3.43	15	COC(=O)CC/C(C)=C/Cc1c(O)c2c(c(C)c1OC(=O)c1ccncc1)COC2=O	Inhibition	'='	3.0	%				UO_0000187					False	CHEMBL897826	Inhibition of [1-14C]sodium acetate uptake at PPARgamma in mouse 3T3-L1 cells at 2 uM	B	BAO_0000219	cell-based format	Homo sapiens	None	None	3T3-L1	None	CHEMBL235	Peroxisome proliferator-activated receptor gamma	Homo sapiens	SINGLE PROTEIN	CHEMBL1149659	1	Scientific Literature	Bioorg. Med. Chem. Lett.	2007	CHEMBL3307630
CHEMBL248112		0	462.39	1	5.85	3	CCO[C@@H](Cc1ccc(OC/C=C/c2cc(C(F)(F)F)cc(C(F)(F)F)c2)cc1)C(=O)O	EC50	'='	400.0	nM	6.40			UO_0000065					False	CHEMBL887188	Agonist activity at human PPARgamma by transactivation assay	F	BAO_0000019	assay format	Homo sapiens	None	None	None	None	CHEMBL235	Peroxisome proliferator-activated receptor gamma	Homo sapiens	SINGLE PROTEIN	CHEMBL1139897	1	Scientific Literature	Bioorg. Med. Chem. Lett.	2007	None
CHEMBL248112		0	462.39	1	5.85	3	CCO[C@@H](Cc1ccc(OC/C=C/c2cc(C(F)(F)F)cc(C(F)(F)F)c2)cc1)C(=O)O	Activity	'='	70.0	%				UO_0000187					False	CHEMBL887189	Agonist activity at human PPARgamma by transactivation assay relative to rosiglitazone	F	BAO_0000019	assay format	Homo sapiens	None	None	None	None	CHEMBL235	Peroxisome proliferator-activated receptor gamma	Homo sapiens	SINGLE PROTEIN	CHEMBL1139897	1	Scientific Literature	Bioorg. Med. Chem. Lett.	2007	None
CHEMBL247660		0	405.49	1	5.34	48	CCc1oc(-c2ccc(C)cc2)nc1CCOc1ccc2c(c1)CC[C@H]2CC(=O)O	EC50	'='	5.0	nM	8.30			UO_0000065					False	CHEMBL924197	Agonist activity at GST-tagged human PPARdelta by FRET assay	F	BAO_0000019	assay format	None	None	None	None	None	CHEMBL235	Peroxisome proliferator-activated receptor gamma	Homo sapiens	SINGLE PROTEIN	CHEMBL1140686	1	Scientific Literature	Bioorg. Med. Chem. Lett.	2007	None
CHEMBL398729		0	466.58	1	6.19	39	Cc1nc(-c2ccc(-c3ccccc3)cc2)n(C)c1CCOc1ccc2c(c1)CC[C@H]2CC(=O)O	EC50	'='	28.0	nM	7.55			UO_0000065					False	CHEMBL924197	Agonist activity at GST-tagged human PPARdelta by FRET assay	F	BAO_0000019	assay format	None	None	None	None	None	CHEMBL235	Peroxisome proliferator-activated receptor gamma	Homo sapiens	SINGLE PROTEIN	CHEMBL1140686	1	Scientific Literature	Bioorg. Med. Chem. Lett.	2007	None
CHEMBL434063		0	495.58	0	4.94	18	CN(CCOc1ccc(C[C@H](Nc2ccccc2C(=O)c2ccccc2)C(=O)O)cc1)c1ccccn1	EC50	'='	9.12	nM	8.04			UO_0000065					False	CHEMBL758987	Activation of peroxisome proliferator activated receptor gamma measured by induction of 50% of maximum alkaline phosphatase activity, transfection assay in CV-1 cells	F	BAO_0000219	cell-based format	None	None	None	CV-1	None	CHEMBL235	Peroxisome proliferator-activated receptor gamma	Homo sapiens	SINGLE PROTEIN	CHEMBL1131422	1	Scientific Literature	J. Med. Chem.	1998	CHEMBL3308033
CHEMBL1760560		0	428.49	0	4.87	13	Cc1ccc(C(=O)c2nc3ccccc3n2Cc2cccc(OC(C)(C)C(=O)O)c2)cc1	EC50	'='	6000.0	nM	5.22			UO_0000065					False	CHEMBL1764348	Partial agonist activity at human PPARgamma expressed in CHO cells co-transfected with Gal4-responsive luciferase reporter plasmid after 24 hrs by transactivation assay	F	BAO_0000219	cell-based format	Homo sapiens	None	None	CHO	None	CHEMBL235	Peroxisome proliferator-activated receptor gamma	Homo sapiens	SINGLE PROTEIN	CHEMBL1759929	1	Scientific Literature	Bioorg. Med. Chem. Lett.	2011	CHEMBL3308072
CHEMBL1760558		0	454.53	1	5.53	6d	Cc1ccc(C(=O)c2nc3ccccc3n2C/C=C/c2cccc(OC(C)(C)C(=O)O)c2)cc1	Activity	'='	51.0	%				UO_0000187					False	CHEMBL1764349	Partial agonist activity at human PPARgamma expressed in CHO cells co-transfected with Gal4-responsive luciferase reporter plasmid after 24 hrs by transactivation assay relative to pioglitazone	F	BAO_0000219	cell-based format	Homo sapiens	None	None	CHO	None	CHEMBL235	Peroxisome proliferator-activated receptor gamma	Homo sapiens	SINGLE PROTEIN	CHEMBL1759929	1	Scientific Literature	Bioorg. Med. Chem. Lett.	2011	CHEMBL3308072
CHEMBL314483		0	402.49	1	5.23	7	CCO[C@@H](Cc1ccc(OCC=C(c2ccccc2)c2ccccc2)cc1)C(=O)O	EC50	'='	2700.0	nM	5.57			UO_0000065	13.84	0.25	0.34	9.99	True	CHEMBL762737	In vitro activation of human peroxisome proliferator activated receptor gamma (PPAR gamma)	B	BAO_0000357	single protein format	None	None	None	None	None	CHEMBL235	Peroxisome proliferator-activated receptor gamma	Homo sapiens	SINGLE PROTEIN	CHEMBL1136267	1	Scientific Literature	Bioorg. Med. Chem. Lett.	2003	None
CHEMBL38943	GW501516	2	453.51	1	6.20	1, GW-501516	Cc1cc(SCc2sc(-c3ccc(C(F)(F)F)cc3)nc2C)ccc1OCC(=O)O	EC50	'>'	10000.0	nM				UO_0000065					True	CHEMBL896656	Agonist activity at human PPARgamma by transactivation assay	F	BAO_0000019	assay format	Homo sapiens	None	None	None	None	CHEMBL235	Peroxisome proliferator-activated receptor gamma	Homo sapiens	SINGLE PROTEIN	CHEMBL1149551	1	Scientific Literature	Bioorg. Med. Chem. Lett.	2007	None
CHEMBL234908		0	463.53	1	5.78	6q	Cc1cc(OC/C=C\C(C#Cc2ccccc2)c2cnc3ccccc3c2)ccc1OCC(=O)O	EC50	'='	6600.0	nM	5.18			UO_0000065					False	CHEMBL896656	Agonist activity at human PPARgamma by transactivation assay	F	BAO_0000019	assay format	Homo sapiens	None	None	None	None	CHEMBL235	Peroxisome proliferator-activated receptor gamma	Homo sapiens	SINGLE PROTEIN	CHEMBL1149551	1	Scientific Literature	Bioorg. Med. Chem. Lett.	2007	None
CHEMBL435512		0	422.48	0	4.23	14	Cc1oc(-c2ccccc2)nc1CCOc1ccc(CC2(C(=O)O)CCCCO2)nc1	Activity	'='	4.0	%				UO_0000187					False	CHEMBL907893	Agonist activity at human PPAR gamma in HepG2 cells by PPAR-GAL4 transactivation assay relative to darglitazone	F	BAO_0000219	cell-based format	Homo sapiens	None	None	HepG2	None	CHEMBL235	Peroxisome proliferator-activated receptor gamma	Homo sapiens	SINGLE PROTEIN	CHEMBL1139747	1	Scientific Literature	Bioorg. Med. Chem. Lett.	2006	CHEMBL3307718
CHEMBL113006		0	341.41	1	5.05	7	O=C(O)Cc1ccc2[nH]c(-c3ccccc3)c(Cc3ccccc3)c2c1	Log Ki						Not Active						False	CHEMBL762150	Binding affinity against Peroxisome proliferator activated receptor gamma (PPAR gamma); Inactive at 10e-4 M	B	BAO_0000357	single protein format	Homo sapiens	None	None	None	None	CHEMBL235	Peroxisome proliferator-activated receptor gamma	Homo sapiens	SINGLE PROTEIN	CHEMBL1132133	1	Scientific Literature	Bioorg. Med. Chem. Lett.	1999	None
CHEMBL125176		0	460.56	1	5.07	4f	C/C(=N\OCCOc1ccc(CC2SC(=O)NC2=O)cc1)c1ccc(-c2ccccc2)cc1	EC50	'='	400.0	nM	6.40			UO_0000065					False	CHEMBL759446	Peroxisome proliferator activated receptor gamma agonistic activity in HepG2 cells.	F	BAO_0000219	cell-based format	None	None	None	HepG2	None	CHEMBL235	Peroxisome proliferator-activated receptor gamma	Homo sapiens	SINGLE PROTEIN	CHEMBL1133395	1	Scientific Literature	Bioorg. Med. Chem. Lett.	2000	CHEMBL3307718
CHEMBL2113105		0	342.41	0	4.49	18a	CCCCCOc1ccccc1C(O)C/C=C\CCCC(=O)[O-].[Na+]	Ki	'>'	10000.0	nM				UO_0000065					False	CHEMBL872288	Binding affinity for human PPAR gamma construct expressed in bacteria with 3[H] rosiglitazone	B	BAO_0000019	assay format	Homo sapiens	None	None	None	None	CHEMBL235	Peroxisome proliferator-activated receptor gamma	Homo sapiens	SINGLE PROTEIN	CHEMBL1142837	1	Scientific Literature	Bioorg. Med. Chem. Lett.	2005	None
CHEMBL198166		0	382.50	1	5.18	22a	CCCCCOc1cc2ccccc2cc1C(O)CC#CCCCC(=O)OC	Ki	'='	695.0	nM	6.16			UO_0000065	16.10	0.30	0.98	11.04	False	CHEMBL872288	Binding affinity for human PPAR gamma construct expressed in bacteria with 3[H] rosiglitazone	B	BAO_0000019	assay format	Homo sapiens	None	None	None	None	CHEMBL235	Peroxisome proliferator-activated receptor gamma	Homo sapiens	SINGLE PROTEIN	CHEMBL1142837	1	Scientific Literature	Bioorg. Med. Chem. Lett.	2005	None
CHEMBL383607		0	391.44	0	4.49	23b	CCCCCOc1nc2ccccc2cc1C(O)CC#CCCCC(=O)[O-].[Na+]	EC50	'='	617.0	nM	6.21			UO_0000065					False	CHEMBL883721	In vitro effective concentration against human peroxisome proliferator activated receptor gamma/Gal4 in cell-based transactivation assay	F	BAO_0000219	cell-based format	Homo sapiens	None	None	None	None	CHEMBL235	Peroxisome proliferator-activated receptor gamma	Homo sapiens	SINGLE PROTEIN	CHEMBL1142837	1	Scientific Literature	Bioorg. Med. Chem. Lett.	2005	None
CHEMBL172931		0	473.57	1	6.70	15	CCCc1c(OCCCCOc2ccc(CCC(=O)O)cc2)ccc2c(-c3ccccc3)noc12	EC50	'='	485.0	nM	6.31			UO_0000065					False	CHEMBL760858	Agonistic activity was determined in COS1 cells transfected with GAL 4-PPAR gamma receptor	F	BAO_0000219	cell-based format	None	None	None	COS-1	None	CHEMBL235	Peroxisome proliferator-activated receptor gamma	Homo sapiens	SINGLE PROTEIN	CHEMBL1136629	1	Scientific Literature	Bioorg. Med. Chem. Lett.	2003	CHEMBL3308351
CHEMBL198493		0	450.92	1	6.48	37	COc1cccc(Oc2c(C(=O)O)n(-c3ccc(C(C)(C)C)cc3)c3nc(Cl)ccc23)c1	IC50	'='	104.0	nM	6.98			UO_0000065	15.49	0.30	0.50	9.49	False	CHEMBL880426	Inhibitory concentration against human peroxisome proliferator activated receptor gamma in SPA assay	B	BAO_0000357	single protein format	Homo sapiens	None	None	None	None	CHEMBL235	Peroxisome proliferator-activated receptor gamma	Homo sapiens	SINGLE PROTEIN	CHEMBL1143644	1	Scientific Literature	Bioorg. Med. Chem. Lett.	2005	None
CHEMBL199172		0	341.38	0	3.33	15b	CCCCCOc1ncccc1C(O)CC#CCCCC(=O)[O-].[Na+]	Transactivation	'='	25.0	%				UO_0000187					False	CHEMBL857464	In vitro activity against human peroxisome proliferator activated gamma/Gal4 in cell-based transactivation assay	F	BAO_0000219	cell-based format	Homo sapiens	None	None	None	None	CHEMBL235	Peroxisome proliferator-activated receptor gamma	Homo sapiens	SINGLE PROTEIN	CHEMBL1142837	1	Scientific Literature	Bioorg. Med. Chem. Lett.	2005	None
CHEMBL2113104		0	334.46	0	4.58	16a	CCCCCOc1ccccc1C(O)C/C=C\CCCC(=O)OC	Ki	'='	3760.0	nM	5.42			UO_0000065	16.22	0.31	0.84	9.73	False	CHEMBL872288	Binding affinity for human PPAR gamma construct expressed in bacteria with 3[H] rosiglitazone	B	BAO_0000019	assay format	Homo sapiens	None	None	None	None	CHEMBL235	Peroxisome proliferator-activated receptor gamma	Homo sapiens	SINGLE PROTEIN	CHEMBL1142837	1	Scientific Literature	Bioorg. Med. Chem. Lett.	2005	None
CHEMBL196227		0	337.46	0	4.20	17b	CCCCCOc1ncccc1C(O)CCCCCCC(=O)OC	EC50	'>'	10000.0	nM				UO_0000065					False	CHEMBL883721	In vitro effective concentration against human peroxisome proliferator activated receptor gamma/Gal4 in cell-based transactivation assay	F	BAO_0000219	cell-based format	Homo sapiens	None	None	None	None	CHEMBL235	Peroxisome proliferator-activated receptor gamma	Homo sapiens	SINGLE PROTEIN	CHEMBL1142837	1	Scientific Literature	Bioorg. Med. Chem. Lett.	2005	None
CHEMBL196227		0	337.46	0	4.20	17b	CCCCCOc1ncccc1C(O)CCCCCCC(=O)OC	Ki	'>'	10000.0	nM				UO_0000065					False	CHEMBL872288	Binding affinity for human PPAR gamma construct expressed in bacteria with 3[H] rosiglitazone	B	BAO_0000019	assay format	Homo sapiens	None	None	None	None	CHEMBL235	Peroxisome proliferator-activated receptor gamma	Homo sapiens	SINGLE PROTEIN	CHEMBL1142837	1	Scientific Literature	Bioorg. Med. Chem. Lett.	2005	None
CHEMBL431869		0	342.39	0	4.14	6	CCCc1c(OC(C(=O)O)c2ccccc2)ccc(C(=O)CC)c1O	Ki						Partially active						False	CHEMBL756621	Binding affinity towards peroxisome proliferator activated receptor gamma (PPAR gamma); weakly active	B	BAO_0000357	single protein format	Homo sapiens	None	None	None	None	CHEMBL235	Peroxisome proliferator-activated receptor gamma	Homo sapiens	SINGLE PROTEIN	CHEMBL1136228	1	Scientific Literature	Bioorg. Med. Chem. Lett.	2003	None
CHEMBL410478		0	510.59	2	5.64	16	C/C(=C/C(=O)c1ccccc1)N[C@@H](Cc1ccc(OCCc2nc(-c3ccccc3)oc2C)cc1)C(=O)O	Ki	'='	1.0	nM	9.00			UO_0000065	17.63	0.32	3.36	8.85	False	CHEMBL841786	Binding affinity for human peroxisome proliferator activated receptor gamma	B	BAO_0000357	single protein format	Homo sapiens	None	None	None	None	CHEMBL235	Peroxisome proliferator-activated receptor gamma	Homo sapiens	SINGLE PROTEIN	CHEMBL1137204	1	Scientific Literature	J. Med. Chem.	2004	None
CHEMBL3355870		0	593.68	2	7.33	1m	COc1ccc(/N=N/c2ccc(OCCCOc3ccc(CC(N/C(C)=C/C(=O)c4ccccc4)C(=O)O)cc3)cc2)cc1	EC50						Not Determined						False	CHEMBL3372995	Agonist activity at human GAL4-PPARgamma ligand binding domain expressed in human HepG2 cells by luciferase reporter gene assay	B	BAO_0000219	cell-based format	Homo sapiens	None	None	HepG2	None	CHEMBL235	Peroxisome proliferator-activated receptor gamma	Homo sapiens	SINGLE PROTEIN	CHEMBL3352447	1	Scientific Literature	Eur. J. Med. Chem.	2015	CHEMBL3307718
CHEMBL53746		0	533.69	2	7.50	22	CCCc1cc(Oc2ccc(CC(C)C)cc2)ccc1OCCCOc1ccc(C2SC(=O)NC2=O)cc1	EC50	'='	30.0	nM	7.52			UO_0000065					True	CHEMBL757882	In vitro agonist activity tested for transactivation in human PPAR gamma-Gal4 chimeric COS-1 cells	F	BAO_0000219	cell-based format	None	None	None	COS-1	None	CHEMBL235	Peroxisome proliferator-activated receptor gamma	Homo sapiens	SINGLE PROTEIN	CHEMBL1136397	1	Scientific Literature	Bioorg. Med. Chem. Lett.	2003	CHEMBL3308351
CHEMBL198623		0	488.89	1	7.49	35	CC(C)(C)c1ccc(-n2c(C(=O)O)c(Oc3cccc(C(F)(F)F)c3)c3ccc(Cl)nc32)cc1	IC50	'='	21.0	nM	7.68			UO_0000065	15.70	0.31	0.19	11.93	False	CHEMBL880426	Inhibitory concentration against human peroxisome proliferator activated receptor gamma in SPA assay	B	BAO_0000357	single protein format	Homo sapiens	None	None	None	None	CHEMBL235	Peroxisome proliferator-activated receptor gamma	Homo sapiens	SINGLE PROTEIN	CHEMBL1143644	1	Scientific Literature	Bioorg. Med. Chem. Lett.	2005	None
CHEMBL344776		0	603.72	2	6.67	54	Cc1oc(-c2ccccc2)nc1CCOc1ccc(CC(Nc2ccccc2C(=O)c2cccc(CN(C)C)c2)C(=O)O)cc1	EC50	'='	416.87	nM	6.38			UO_0000065					False	CHEMBL758986	in vitro agonist activity against peroxisome proliferator activated receptor-gamma (PPAR-gamma), using alkaline phosphatase activity transactivator assay	F	BAO_0000019	assay format	None	None	None	None	None	CHEMBL235	Peroxisome proliferator-activated receptor gamma	Homo sapiens	SINGLE PROTEIN	CHEMBL1131297	1	Scientific Literature	J. Med. Chem.	1998	None
CHEMBL565	CLOFIBRATE	4	242.70	0	3.06	Clofibrate	CCOC(=O)C(C)(C)Oc1ccc(Cl)cc1	EC50	'~'	500000.0	nM		Outside typical range		UO_0000065					False	CHEMBL831812	Effective concentration against human peroxisome proliferator activated receptor gamma in Gal4 transactivation assay	B	BAO_0000357	single protein format	Homo sapiens	None	None	None	None	CHEMBL235	Peroxisome proliferator-activated receptor gamma	Homo sapiens	SINGLE PROTEIN	CHEMBL1137204	1	Scientific Literature	J. Med. Chem.	2004	None
CHEMBL121	ROSIGLITAZONE	4	357.44	0	2.49	Rosiglitazone	CN(CCOc1ccc(CC2SC(=O)NC2=O)cc1)c1ccccn1	Ki	'='	50.0	nM	7.30			UO_0000065	20.43	0.40	4.81	10.21	False	CHEMBL841786	Binding affinity for human peroxisome proliferator activated receptor gamma	B	BAO_0000357	single protein format	Homo sapiens	None	None	None	None	CHEMBL235	Peroxisome proliferator-activated receptor gamma	Homo sapiens	SINGLE PROTEIN	CHEMBL1137204	1	Scientific Literature	J. Med. Chem.	2004	None
CHEMBL145958		0	585.66	2	6.84	41	CN(CCOc1ccc(CC(Nc2ccccc2C(=O)c2cccc3ccccc23)C(=O)O)cc1)c1nc2ccccc2o1	EC50	'='	85.11	nM	7.07			UO_0000065					False	CHEMBL762148	The compound was tested functionally in vitro for inducing 50% of the maximum alkaline phosphatase activity (Transactivation) against Peroxisome proliferator activated receptor gamma	F	BAO_0000019	assay format	None	None	None	None	None	CHEMBL235	Peroxisome proliferator-activated receptor gamma	Homo sapiens	SINGLE PROTEIN	CHEMBL1131297	1	Scientific Literature	J. Med. Chem.	1998	None
CHEMBL192638		0	474.86	1	5.30	23 (racemic)	CCC1(C(=O)O)Cc2cc(OCCCOc3ccc(OCC(F)(F)F)cc3Cl)ccc2O1	IC50	'>'	15000.0	nM				UO_0000065					False	CHEMBL830065	In vitro binding affinity for PPAR-gamma	B	BAO_0000357	single protein format	Homo sapiens	None	None	None	None	CHEMBL235	Peroxisome proliferator-activated receptor gamma	Homo sapiens	SINGLE PROTEIN	CHEMBL1144356	1	Scientific Literature	J. Med. Chem.	2005	None
CHEMBL87380		0	430.54	1	5.85	16	CCO[C@@H](Cc1ccc(OCC=C(c2ccc(C)cc2)c2ccc(C)cc2)cc1)C(=O)O	Max	'='	87.0	%				UO_0000187					False	CHEMBL756627	In vitro Fold activation relative to maximum activation obtained with rosiglitazone (~ 120-fold corresponded to 100%) for human peroxisome proliferator activated receptor gamma	B	BAO_0000357	single protein format	None	None	None	None	None	CHEMBL235	Peroxisome proliferator-activated receptor gamma	Homo sapiens	SINGLE PROTEIN	CHEMBL1136267	1	Scientific Literature	Bioorg. Med. Chem. Lett.	2003	None
CHEMBL441554		0	514.58	2	5.72	15	Cc1oc(-c2ccccc2)nc1CCOc1ccc(CCC(=O)O)c(CNC(=O)OCc2ccccc2)c1	Efficacy	'='	65.0	%				UO_0000187					False	CHEMBL912554	Activity at human PPARgamma in CV1 cells by CTF assay relative to 2-methyl-2-(4-{3-propyl-(5-pyridin-2yl-thiophene-2-sulphonyl)-amino]-pro-pyl}-phenoxy)-propionic acid	B	BAO_0000219	cell-based format	Homo sapiens	None	None	CV-1	None	CHEMBL235	Peroxisome proliferator-activated receptor gamma	Homo sapiens	SINGLE PROTEIN	CHEMBL1146164	1	Scientific Literature	Bioorg. Med. Chem. Lett.	2006	CHEMBL3308033
CHEMBL374344		0	578.63	2	6.03	37	Cc1oc(-c2ccc(-c3ccccc3)cc2)nc1CCOc1ccc(CCC(=O)O)c(CNC(=O)Oc2cnccn2)c1	IC50	'='	26.0	nM	7.58			UO_0000065	13.11	0.24	1.56	5.55	False	CHEMBL912551	Displacement of [3H]2-methyl-2-(4-{3-propyl-(5-pyridin-2yl-thiophene-2-sulfonyl)-amino]-pro-pyl}-phenoxy)-propionic acid from human PPARgamma	B	BAO_0000357	single protein format	Homo sapiens	None	None	None	None	CHEMBL235	Peroxisome proliferator-activated receptor gamma	Homo sapiens	SINGLE PROTEIN	CHEMBL1146164	1	Scientific Literature	Bioorg. Med. Chem. Lett.	2006	None
CHEMBL219824		0	466.53	0	4.92	19	Cc1oc(-c2ccccc2)nc1CCOc1ccc(CCC(=O)O)c(CNC(=O)OC(C)C)c1	IC50	'='	26.0	nM	7.58			UO_0000065	16.26	0.30	2.67	6.84	False	CHEMBL912551	Displacement of [3H]2-methyl-2-(4-{3-propyl-(5-pyridin-2yl-thiophene-2-sulfonyl)-amino]-pro-pyl}-phenoxy)-propionic acid from human PPARgamma	B	BAO_0000357	single protein format	Homo sapiens	None	None	None	None	CHEMBL235	Peroxisome proliferator-activated receptor gamma	Homo sapiens	SINGLE PROTEIN	CHEMBL1146164	1	Scientific Literature	Bioorg. Med. Chem. Lett.	2006	None
CHEMBL219824		0	466.53	0	4.92	19	Cc1oc(-c2ccccc2)nc1CCOc1ccc(CCC(=O)O)c(CNC(=O)OC(C)C)c1	EC50	'='	8.0	nM	8.10			UO_0000065	17.36	0.33	3.18	7.30	False	CHEMBL912552	Activity at human PPARgamma in CV1 cells	B	BAO_0000219	cell-based format	Homo sapiens	None	None	CV-1	None	CHEMBL235	Peroxisome proliferator-activated receptor gamma	Homo sapiens	SINGLE PROTEIN	CHEMBL1146164	1	Scientific Literature	Bioorg. Med. Chem. Lett.	2006	CHEMBL3308033
CHEMBL223379		0	513.59	2	5.29	16	Cc1oc(-c2ccccc2)nc1CCOc1ccc(CCC(=O)O)c(CNC(=O)NCc2ccccc2)c1	Efficacy	'='	24.0	%				UO_0000187					False	CHEMBL912554	Activity at human PPARgamma in CV1 cells by CTF assay relative to 2-methyl-2-(4-{3-propyl-(5-pyridin-2yl-thiophene-2-sulphonyl)-amino]-pro-pyl}-phenoxy)-propionic acid	B	BAO_0000219	cell-based format	Homo sapiens	None	None	CV-1	None	CHEMBL235	Peroxisome proliferator-activated receptor gamma	Homo sapiens	SINGLE PROTEIN	CHEMBL1146164	1	Scientific Literature	Bioorg. Med. Chem. Lett.	2006	CHEMBL3308033
CHEMBL424133	LY-518674	2	409.49	0	3.76	5	Cc1ccc(Cn2nc(CCCc3ccc(OC(C)(C)C(=O)O)cc3)nc2O)cc1	IC50	'='	6500.0	nM	5.19			UO_0000065	12.67	0.24	1.43	5.32	True	CHEMBL759455	Inhibitory activity of compound against the binding of human Peroxisome proliferator activated receptor gamma was determined	B	BAO_0000357	single protein format	Homo sapiens	None	None	None	None	CHEMBL235	Peroxisome proliferator-activated receptor gamma	Homo sapiens	SINGLE PROTEIN	CHEMBL1145902	1	Scientific Literature	J. Med. Chem.	2003	None
CHEMBL149780		0	541.63	2	5.74	45	CN(CCOc1ccc(CC(Nc2cscc2C(=O)c2ccccc2)C(=O)O)cc1)c1nc2ccccc2o1	EC50	'='	1.445	nM	8.84			UO_0000065					False	CHEMBL758982	-log concentration required to induce 50% maximum lipogenic activity against Peroxisome proliferator activated receptor gamma	F	BAO_0000019	assay format	Homo sapiens	None	None	None	None	CHEMBL235	Peroxisome proliferator-activated receptor gamma	Homo sapiens	SINGLE PROTEIN	CHEMBL1131297	1	Scientific Literature	J. Med. Chem.	1998	None
CHEMBL146530		0	576.65	2	6.10	52	Cc1oc(-c2ccccc2)nc1CCOc1ccc(CC(Nc2ccccc2C(=O)c2cccc(CO)c2)C(=O)O)cc1	EC50	'='	24.55	nM	7.61			UO_0000065					False	CHEMBL758986	in vitro agonist activity against peroxisome proliferator activated receptor-gamma (PPAR-gamma), using alkaline phosphatase activity transactivator assay	F	BAO_0000019	assay format	None	None	None	None	None	CHEMBL235	Peroxisome proliferator-activated receptor gamma	Homo sapiens	SINGLE PROTEIN	CHEMBL1131297	1	Scientific Literature	J. Med. Chem.	1998	None
CHEMBL81676		0	533.62	2	7.40	8e	Cc1oc(-c2cccc(-c3ccccc3)c2)nc1CCOc1ccc(CC(C)(Oc2ccccc2)C(=O)O)cc1	IC50	'='	71.0	nM	7.15			UO_0000065					False	CHEMBL760384	Displacement of PPARgamma agonist from human PPAR gamma receptor	F	BAO_0000019	assay format	Homo sapiens	None	None	None	None	CHEMBL235	Peroxisome proliferator-activated receptor gamma	Homo sapiens	SINGLE PROTEIN	CHEMBL1148303	1	Scientific Literature	J. Med. Chem.	2004	None
CHEMBL356707		0	586.76	2	5.78	19	Cc1sc(NCCCN(C)C)nc1CCOc1ccc(C[C@H](Nc2ccccc2C(=O)c2ccccc2)C(=O)O)cc1	Ki	'='	12.3	nM	7.91			UO_0000065	13.48	0.26	2.13	7.62	False	CHEMBL762151	Inhibition by 50% of in vitro binding to Peroxisome proliferator activated receptor gamma	B	BAO_0000357	single protein format	None	None	None	None	None	CHEMBL235	Peroxisome proliferator-activated receptor gamma	Homo sapiens	SINGLE PROTEIN	CHEMBL1131423	1	Scientific Literature	J. Med. Chem.	1998	None
CHEMBL356773		0	528.63	2	5.60	75	COc1cccc(SCCOc2ccc(C[C@H](Nc3ccccc3C(=O)c3ccccc3)C(=O)O)cc2)n1	Ki	'='	158.49	nM	6.80			UO_0000065	12.86	0.24	1.20	6.96	False	CHEMBL762151	Inhibition by 50% of in vitro binding to Peroxisome proliferator activated receptor gamma	B	BAO_0000357	single protein format	None	None	None	None	None	CHEMBL235	Peroxisome proliferator-activated receptor gamma	Homo sapiens	SINGLE PROTEIN	CHEMBL1131423	1	Scientific Literature	J. Med. Chem.	1998	None
CHEMBL17805	BRL-48482	0	397.46	0	3.24	BRL-48482	CN(CCOc1ccc(CC2SC(=O)NC2=O)cc1)c1nc2ccccc2o1	Ki	'='	22.0	nM	7.66			UO_0000065	19.27	0.37	4.42	9.04	True	CHEMBL762535	inhibition of [125I]SB 236636 binding to human PPAR gamma receptor	B	BAO_0000357	single protein format	Homo sapiens	None	None	None	None	CHEMBL235	Peroxisome proliferator-activated receptor gamma	Homo sapiens	SINGLE PROTEIN	CHEMBL1151554	1	Scientific Literature	Bioorg. Med. Chem. Lett.	1996	None
CHEMBL322690		0	624.52	2	7.21	21	CC(C)(Oc1cccc(CCCN(C(=O)COc2ccc(Cl)c(Cl)c2)c2cccc(-c3ncon3)c2C2CC2)c1)C(=O)O	EC50	'='	170.0	nM	6.77			UO_0000065					False	CHEMBL760857	Agonistic transcriptional activity in CV-1 cells expressing Gal4-PPAR gamma chimera	F	BAO_0000219	cell-based format	Homo sapiens	None	None	CV-1	None	CHEMBL235	Peroxisome proliferator-activated receptor gamma	Homo sapiens	SINGLE PROTEIN	CHEMBL1133842	1	Scientific Literature	Bioorg. Med. Chem. Lett.	2001	CHEMBL3308033
CHEMBL117764		0	440.54	0	4.82	7	CC1(C)CCC(C)(C)c2cc(OCCOc3ccc(CC(C(=O)O)C(=O)O)cc3)ccc21	Max response	'='	9.0	%				UO_0000187					False	CHEMBL758979	In vitro transcription activation on human peroxisome proliferator activated receptor-gamma (PPAR gamma)	B	BAO_0000357	single protein format	None	None	None	None	None	CHEMBL235	Peroxisome proliferator-activated receptor gamma	Homo sapiens	SINGLE PROTEIN	CHEMBL1147472	1	Scientific Literature	Bioorg. Med. Chem. Lett.	2004	None
CHEMBL179733		0	437.54	0	4.85	23	O=C(O)Cc1ccccc1OCCC1Oc2ccccc2N(CCC2CCCCC2)C1=O	EC50	'='	300.0	nM	6.52			UO_0000065					False	CHEMBL757757	Agonistic activity against PPAR (peroxisome proliferator activated receptor gamma) in Suarus chinesis	F	BAO_0000019	assay format	suarus chinesis	None	None	None	None	CHEMBL235	Peroxisome proliferator-activated receptor gamma	Homo sapiens	SINGLE PROTEIN	CHEMBL1148467	1	Scientific Literature	J. Med. Chem.	2004	None
CHEMBL377508		0	488.94	1	6.75	12	CC(C)(Oc1ccc(OCCCCOc2ccc(Oc3ccc(F)cc3)cc2Cl)cc1)C(=O)O	EC50	'='	7690.0	nM	5.11			UO_0000065	10.46	0.21	-1.64	6.89	False	CHEMBL867229	Binding affinity to human PPAR gamma	B	BAO_0000357	single protein format	Homo sapiens	None	None	None	None	CHEMBL235	Peroxisome proliferator-activated receptor gamma	Homo sapiens	SINGLE PROTEIN	CHEMBL1139027	1	Scientific Literature	Bioorg. Med. Chem. Lett.	2006	None
CHEMBL1080355		0	503.62	2	6.79	29i	CCCc1ccc(-c2sc(COc3ccc(OCC(=O)O)c(C)c3)nc2-c2ccc(OC)cc2)cc1	EC50	'>'	10000.0	nM				UO_0000065					False	CHEMBL1114855	Agonist activity at human PPARgamma ligand binding domain expressed in human 293T cells co-transfected with Gal4-DBD by luciferase transactivation assay	B	BAO_0000219	cell-based format	Homo sapiens	None	None	293T	None	CHEMBL235	Peroxisome proliferator-activated receptor gamma	Homo sapiens	SINGLE PROTEIN	CHEMBL1153748	1	Scientific Literature	J. Med. Chem.	2010	None
CHEMBL1080356		0	517.65	2	7.13	29j	COc1ccc(-c2nc(COc3ccc(OCC(=O)O)c(C)c3)sc2-c2ccc(C(C)(C)C)cc2)cc1	EC50	'>'	10000.0	nM				UO_0000065					False	CHEMBL1114855	Agonist activity at human PPARgamma ligand binding domain expressed in human 293T cells co-transfected with Gal4-DBD by luciferase transactivation assay	B	BAO_0000219	cell-based format	Homo sapiens	None	None	293T	None	CHEMBL235	Peroxisome proliferator-activated receptor gamma	Homo sapiens	SINGLE PROTEIN	CHEMBL1153748	1	Scientific Literature	J. Med. Chem.	2010	None
CHEMBL1075732		0	598.57	2	6.74	35ad	Cc1cc(OCc2nc(-c3ccc(C(=O)N(C)C(C)C)cc3)c(-c3ccc(OC(F)(F)F)cc3)o2)ccc1OCC(=O)O	EC50	'='	600.0	nM	6.22			UO_0000065	10.39	0.20	-0.52	5.59	False	CHEMBL1114855	Agonist activity at human PPARgamma ligand binding domain expressed in human 293T cells co-transfected with Gal4-DBD by luciferase transactivation assay	B	BAO_0000219	cell-based format	Homo sapiens	None	None	293T	None	CHEMBL235	Peroxisome proliferator-activated receptor gamma	Homo sapiens	SINGLE PROTEIN	CHEMBL1153748	1	Scientific Literature	J. Med. Chem.	2010	None
CHEMBL2112021		0	541.65	2	6.21	37	CN(CCOc1ccc(C[C@@H](Nc2ccccc2C(=O)C2CCCCC2)C(=O)O)cc1)c1nc2ccccc2o1	EC50	'<'	5011.87	nM				UO_0000065					False	CHEMBL758982	-log concentration required to induce 50% maximum lipogenic activity against Peroxisome proliferator activated receptor gamma	F	BAO_0000019	assay format	Homo sapiens	None	None	None	None	CHEMBL235	Peroxisome proliferator-activated receptor gamma	Homo sapiens	SINGLE PROTEIN	CHEMBL1131297	1	Scientific Literature	J. Med. Chem.	1998	None
CHEMBL180912		0	460.83	0	4.91	56	O=C(O)C1CCc2ccc(OCCCOc3ccc(OCC(F)(F)F)cc3Cl)cc2O1	EC50	'='	3000.0	nM	5.52			UO_0000065					False	CHEMBL838126	Agonist activity against human PPARgamma in COS-1 cell Gal4 assay	F	BAO_0000219	cell-based format	Homo sapiens	None	None	COS-1	None	CHEMBL235	Peroxisome proliferator-activated receptor gamma	Homo sapiens	SINGLE PROTEIN	CHEMBL1140266	1	Scientific Literature	Bioorg. Med. Chem. Lett.	2005	CHEMBL3308351
CHEMBL148596		0	535.60	2	5.68	1	CN(CCOc1ccc(CC(Nc2ccccc2C(=O)c2ccccc2)C(=O)O)cc1)c1nc2ccccc2o1	EC50	'='	1.413	nM	8.85			UO_0000065					False	CHEMBL758986	in vitro agonist activity against peroxisome proliferator activated receptor-gamma (PPAR-gamma), using alkaline phosphatase activity transactivator assay	F	BAO_0000019	assay format	None	None	None	None	None	CHEMBL235	Peroxisome proliferator-activated receptor gamma	Homo sapiens	SINGLE PROTEIN	CHEMBL1131297	1	Scientific Literature	J. Med. Chem.	1998	None
CHEMBL1080470		0	489.47	1	6.32	3b	CCCCOc1ccc(-c2cccc(C(=O)O)c2)cc1CNC(=O)c1ccc(C(F)(F)F)cc1F	Activity						Not Active						False	CHEMBL1110285	Agonist activity at PPARgamma receptor expressed in HEK293 cells co-transfected with GAL4 at 1 uM by transactivation assay	F	BAO_0000219	cell-based format	None	None	None	HEK293	None	CHEMBL235	Peroxisome proliferator-activated receptor gamma	Homo sapiens	SINGLE PROTEIN	CHEMBL1154383	1	Scientific Literature	Bioorg. Med. Chem. Lett.	2009	CHEMBL3307715
CHEMBL149780		0	541.63	2	5.74	45	CN(CCOc1ccc(CC(Nc2cscc2C(=O)c2ccccc2)C(=O)O)cc1)c1nc2ccccc2o1	Ki	'='	2.57	nM	8.59			UO_0000065	15.86	0.30	2.85	8.19	False	CHEMBL762152	Binding affinity against peroxisome proliferator activated receptor gamma (PPAR-gamma)	B	BAO_0000357	single protein format	None	None	None	None	None	CHEMBL235	Peroxisome proliferator-activated receptor gamma	Homo sapiens	SINGLE PROTEIN	CHEMBL1131297	1	Scientific Literature	J. Med. Chem.	1998	None
CHEMBL190976		0	472.89	1	5.85	38	CC[C@@]1(C(=O)O)Cc2cc(OCCCOc3ccc(CCC(F)(F)F)cc3Cl)ccc2O1	IC50	'>'	15000.0	nM				UO_0000065					False	CHEMBL830065	In vitro binding affinity for PPAR-gamma	B	BAO_0000357	single protein format	Homo sapiens	None	None	None	None	CHEMBL235	Peroxisome proliferator-activated receptor gamma	Homo sapiens	SINGLE PROTEIN	CHEMBL1144356	1	Scientific Literature	J. Med. Chem.	2005	None
CHEMBL36268		0	377.32	0	4.95	7f	Cc1nc(-c2ccc(C(F)(F)F)cc2)oc1COc1ccc(C(=O)O)cc1	EC50						Not Active						False	CHEMBL759445	Maximum transcriptional activation of human PPAR gamma receptor; IA=inactive	B	BAO_0000357	single protein format	Homo sapiens	None	None	None	None	CHEMBL235	Peroxisome proliferator-activated receptor gamma	Homo sapiens	SINGLE PROTEIN	CHEMBL1136424	1	Scientific Literature	Bioorg. Med. Chem. Lett.	2003	None
CHEMBL192582		0	460.83	0	4.91	21 (racemic)	CC1(C(=O)O)Cc2cc(OCCCOc3ccc(OCC(F)(F)F)cc3Cl)ccc2O1	EC50	'>'	3000.0	nM				UO_0000065					False	CHEMBL824852	Effective concentration against human PPAR-gamma in Gal4 transactivation assay	F	BAO_0000019	assay format	Homo sapiens	None	None	None	None	CHEMBL235	Peroxisome proliferator-activated receptor gamma	Homo sapiens	SINGLE PROTEIN	CHEMBL1144356	1	Scientific Literature	J. Med. Chem.	2005	None
CHEMBL363154		0	446.81	0	4.52	22 (racemic)	O=C(O)C1Cc2cc(OCCCOc3ccc(OCC(F)(F)F)cc3Cl)ccc2O1	IC50	'>'	15000.0	nM				UO_0000065					False	CHEMBL830065	In vitro binding affinity for PPAR-gamma	B	BAO_0000357	single protein format	Homo sapiens	None	None	None	None	CHEMBL235	Peroxisome proliferator-activated receptor gamma	Homo sapiens	SINGLE PROTEIN	CHEMBL1144356	1	Scientific Literature	J. Med. Chem.	2005	None
CHEMBL385974		0	409.44	0	3.24	21	Cc1oc(-c2ccccc2)nc1CCOc1ncc(CC2(C(=O)O)CCCO2)cn1	Activity	'='	56.0	%				UO_0000187					False	CHEMBL907893	Agonist activity at human PPAR gamma in HepG2 cells by PPAR-GAL4 transactivation assay relative to darglitazone	F	BAO_0000219	cell-based format	Homo sapiens	None	None	HepG2	None	CHEMBL235	Peroxisome proliferator-activated receptor gamma	Homo sapiens	SINGLE PROTEIN	CHEMBL1139747	1	Scientific Literature	Bioorg. Med. Chem. Lett.	2006	CHEMBL3307718
CHEMBL37495		0	423.41	1	5.42	7i	Cc1nc(-c2ccc(C(F)(F)F)cc2)oc1CSc1ccc(OCC(=O)O)cc1	EC50	'='	6400.0	nM	5.19			UO_0000065	12.27	0.24	-0.23	7.16	False	CHEMBL764465	Maximum transcriptional activation of human PPAR gamma receptor	B	BAO_0000357	single protein format	Homo sapiens	None	None	None	None	CHEMBL235	Peroxisome proliferator-activated receptor gamma	Homo sapiens	SINGLE PROTEIN	CHEMBL1136424	1	Scientific Literature	Bioorg. Med. Chem. Lett.	2003	None
CHEMBL178236		0	541.52	2	6.38	26	CCC(Oc1cccc(Cc2c(C)n(C(=O)c3ccc(OC)cc3)c3ccc(OC(F)(F)F)cc23)c1)C(=O)O	IC50	'='	3.0	nM	8.52			UO_0000065	15.74	0.30	2.14	9.80	False	CHEMBL827222	In vitro inhibition of human Peroxisome proliferator activated receptor gamma	B	BAO_0000357	single protein format	Homo sapiens	None	None	None	None	CHEMBL235	Peroxisome proliferator-activated receptor gamma	Homo sapiens	SINGLE PROTEIN	CHEMBL1142834	1	Scientific Literature	Bioorg. Med. Chem. Lett.	2005	None
CHEMBL367891		0	444.96	1	6.01	50	C[C@]1(C(=O)O)CCc2ccc(OCCCOc3ccc(C4CCCC4)cc3Cl)cc2O1	EC50	'='	700.0	nM	6.16			UO_0000065					False	CHEMBL838126	Agonist activity against human PPARgamma in COS-1 cell Gal4 assay	F	BAO_0000219	cell-based format	Homo sapiens	None	None	COS-1	None	CHEMBL235	Peroxisome proliferator-activated receptor gamma	Homo sapiens	SINGLE PROTEIN	CHEMBL1140266	1	Scientific Literature	Bioorg. Med. Chem. Lett.	2005	CHEMBL3308351
CHEMBL470560		0	432.85	1	5.55	18	C=C(COc1ccc(C(F)(F)F)cc1)CSc1ccc(OCC(=O)O)c(Cl)c1	EC50	'>'	1000.0	nM				UO_0000065					False	CHEMBL1028134	Activity at PPARgamma	B	BAO_0000357	single protein format	None	None	None	None	None	CHEMBL235	Peroxisome proliferator-activated receptor gamma	Homo sapiens	SINGLE PROTEIN	CHEMBL1152720	1	Scientific Literature	Bioorg. Med. Chem. Lett.	2009	None
CHEMBL182200		0	487.04	1	7.04	53	CC1(C)CCC(c2ccc(OCCCOc3ccc4c(c3)O[C@@](C)(C(=O)O)CC4)c(Cl)c2)CC1	IC50	'='	6400.0	nM	5.19			UO_0000065	10.66	0.21	-1.85	7.99	False	CHEMBL828475	In vitro binding affinity against human PPARgamma	B	BAO_0000357	single protein format	Homo sapiens	None	None	None	None	CHEMBL235	Peroxisome proliferator-activated receptor gamma	Homo sapiens	SINGLE PROTEIN	CHEMBL1140266	1	Scientific Literature	Bioorg. Med. Chem. Lett.	2005	None
CHEMBL173159		0	501.62	2	7.34	14	CCCc1c(OCCCCOc2ccc(CC(C)(C)C(=O)O)cc2)ccc2c(-c3ccccc3)noc12	EC50	'='	20.0	nM	7.70			UO_0000065	15.35	0.28	0.36	9.41	False	CHEMBL831812	Effective concentration against human peroxisome proliferator activated receptor gamma in Gal4 transactivation assay	B	BAO_0000357	single protein format	Homo sapiens	None	None	None	None	CHEMBL235	Peroxisome proliferator-activated receptor gamma	Homo sapiens	SINGLE PROTEIN	CHEMBL1137204	1	Scientific Literature	J. Med. Chem.	2004	None
CHEMBL3818537		0	490.57	1	5.37	5b	CCOC(=O)C(CC)Cc1ccc(N2CCC(C(=O)NCc3ccccc3C(F)(F)F)CC2)cc1	EC50						Not Active						False	CHEMBL3821410	Agonist activity at Gal4-tagged human PPARgamma ligand binding domain expressed in COS-7 cells measured after overnight incubation by dual-glo luciferase reporter gene assay	B	BAO_0000219	cell-based format	Homo sapiens	None	None	COS-7	None	CHEMBL235	Peroxisome proliferator-activated receptor gamma	Homo sapiens	SINGLE PROTEIN	CHEMBL3817847	1	Scientific Literature	MedChemComm	2016	CHEMBL3307648
CHEMBL343210		0	567.67	2	6.38	15	Cc1cc(-c2nc(CCOc3ccc(C[C@H](Nc4ccccc4C(=O)c4ccccc4)C(=O)O)cc3)c(C)s2)no1	EC50	'='	14.79	nM	7.83			UO_0000065					False	CHEMBL758984	Ability to promote differentiation of C3H10T1/2 stem cells to adipocytes using lipogenesis assay mediated through activation of Peroxisome proliferator activated receptor gamma	F	BAO_0000019	assay format	None	None	None	None	None	CHEMBL235	Peroxisome proliferator-activated receptor gamma	Homo sapiens	SINGLE PROTEIN	CHEMBL1131423	1	Scientific Literature	J. Med. Chem.	1998	None
CHEMBL363369		0	331.29	0	4.04	5	CCCc1c(OC(C)(C)C(=O)O)ccc2c(C(F)(F)F)noc12	EC50						Not Active						False	CHEMBL832613	Effective concentration against human Peroxisome proliferator activated receptor gamma in Gal4 transactivation assay; Not active at 3 uM	B	BAO_0000357	single protein format	Homo sapiens	None	None	None	None	CHEMBL235	Peroxisome proliferator-activated receptor gamma	Homo sapiens	SINGLE PROTEIN	CHEMBL1143558	1	Scientific Literature	J. Med. Chem.	2005	None
CHEMBL394948		0	562.67	2	6.94	2h	Cc1oc(-c2ccccc2)nc1CCOc1ccc(CN(CC(=O)O)Cc2ccc(OCc3ccccc3)cc2)cc1	Intrinsic activity	'='	82.0	%				UO_0000187					False	CHEMBL886575	Intrinsic activity at PPARgamma receptor expressed in HEK293 cells at 1 uM by GAL4 transactivation assay relative to rosiglitazone	B	BAO_0000219	cell-based format	Homo sapiens	None	None	HEK293	None	CHEMBL235	Peroxisome proliferator-activated receptor gamma	Homo sapiens	SINGLE PROTEIN	CHEMBL1139149	1	Scientific Literature	Bioorg. Med. Chem. Lett.	2007	CHEMBL3307715
CHEMBL428748		0	484.60	1	5.79	1c	Cc1oc(-c2ccccc2)nc1CCOc1cccc(CN(CCCc2ccccc2)CC(=O)O)c1	Intrinsic activity	'='	43.0	%				UO_0000187					False	CHEMBL886575	Intrinsic activity at PPARgamma receptor expressed in HEK293 cells at 1 uM by GAL4 transactivation assay relative to rosiglitazone	B	BAO_0000219	cell-based format	Homo sapiens	None	None	HEK293	None	CHEMBL235	Peroxisome proliferator-activated receptor gamma	Homo sapiens	SINGLE PROTEIN	CHEMBL1139149	1	Scientific Literature	Bioorg. Med. Chem. Lett.	2007	CHEMBL3307715
CHEMBL247719		0	450.58	1	5.59	2c	CCC(CC)CN(CC(=O)O)Cc1ccc(OCCc2nc(-c3ccccc3)oc2C)cc1	Intrinsic activity						Not Determined						False	CHEMBL886576	Agonist activity at PPARgamma receptor expressed in 3T3L1 cells assessed as differentiation of preadipocytes by GAL4 transactivation assay	F	BAO_0000219	cell-based format	Homo sapiens	None	None	3T3-L1	None	CHEMBL235	Peroxisome proliferator-activated receptor gamma	Homo sapiens	SINGLE PROTEIN	CHEMBL1139149	1	Scientific Literature	Bioorg. Med. Chem. Lett.	2007	CHEMBL3307630
CHEMBL394947		0	562.67	2	6.94	1f	Cc1oc(-c2ccccc2)nc1CCOc1cccc(CN(CC(=O)O)Cc2ccc(OCc3ccccc3)cc2)c1	Intrinsic activity	'='	88.0	%				UO_0000187					False	CHEMBL886576	Agonist activity at PPARgamma receptor expressed in 3T3L1 cells assessed as differentiation of preadipocytes by GAL4 transactivation assay	F	BAO_0000219	cell-based format	Homo sapiens	None	None	3T3-L1	None	CHEMBL235	Peroxisome proliferator-activated receptor gamma	Homo sapiens	SINGLE PROTEIN	CHEMBL1139149	1	Scientific Literature	Bioorg. Med. Chem. Lett.	2007	CHEMBL3307630
CHEMBL248906		0	490.59	1	6.64	GW-2331	CCCCCCCN(CCc1ccc(O[C@@](C)(CC)C(=O)O)cc1)C(=O)Nc1ccc(F)cc1F	Intrinsic activity	'='	90.0	%				UO_0000187					False	CHEMBL886575	Intrinsic activity at PPARgamma receptor expressed in HEK293 cells at 1 uM by GAL4 transactivation assay relative to rosiglitazone	B	BAO_0000219	cell-based format	Homo sapiens	None	None	HEK293	None	CHEMBL235	Peroxisome proliferator-activated receptor gamma	Homo sapiens	SINGLE PROTEIN	CHEMBL1139149	1	Scientific Literature	Bioorg. Med. Chem. Lett.	2007	CHEMBL3307715
CHEMBL131329		0	347.39	0	2.57	1a	O=C(O)Cc1ccc(OCCCN2C(=O)COc3ccsc32)cc1	Activity	'='	5.0										False	CHEMBL760260	Compound was tested for activation of peroxisome proliferator-activated receptor gamma activity at 1 uM concentration by transactivation assay	B	BAO_0000357	single protein format	Homo sapiens	None	None	None	None	CHEMBL235	Peroxisome proliferator-activated receptor gamma	Homo sapiens	SINGLE PROTEIN	CHEMBL1136545	1	Scientific Literature	Bioorg. Med. Chem. Lett.	2003	None
CHEMBL246270		0	456.54	1	5.36	1a	Cc1oc(-c2ccccc2)nc1CCOc1cccc(CN(CC(=O)O)Cc2ccccc2)c1	Intrinsic activity	'='	104.0	%				UO_0000187					False	CHEMBL886576	Agonist activity at PPARgamma receptor expressed in 3T3L1 cells assessed as differentiation of preadipocytes by GAL4 transactivation assay	F	BAO_0000219	cell-based format	Homo sapiens	None	None	3T3-L1	None	CHEMBL235	Peroxisome proliferator-activated receptor gamma	Homo sapiens	SINGLE PROTEIN	CHEMBL1139149	1	Scientific Literature	Bioorg. Med. Chem. Lett.	2007	CHEMBL3307630
CHEMBL178296		0	326.39	0	3.81	1	CCO[C@@H](Cc1ccc(OC/C=C/c2ccccc2)cc1)C(=O)O	EC50	'='	8000.0	nM	5.10			UO_0000065					False	CHEMBL887188	Agonist activity at human PPARgamma by transactivation assay	F	BAO_0000019	assay format	Homo sapiens	None	None	None	None	CHEMBL235	Peroxisome proliferator-activated receptor gamma	Homo sapiens	SINGLE PROTEIN	CHEMBL1139897	1	Scientific Literature	Bioorg. Med. Chem. Lett.	2007	None
CHEMBL1079766		0	490.45	1	5.71	3f	CCCCOc1ccc(-c2ccc(C(=O)O)nc2)cc1CNC(=O)c1ccc(C(F)(F)F)cc1F	Activity						Not Active						False	CHEMBL1110285	Agonist activity at PPARgamma receptor expressed in HEK293 cells co-transfected with GAL4 at 1 uM by transactivation assay	F	BAO_0000219	cell-based format	None	None	None	HEK293	None	CHEMBL235	Peroxisome proliferator-activated receptor gamma	Homo sapiens	SINGLE PROTEIN	CHEMBL1154383	1	Scientific Literature	Bioorg. Med. Chem. Lett.	2009	CHEMBL3307715
CHEMBL1075772		0	389.86	0	4.81	25e	Cc1cc(OCc2nc(-c3ccc(Cl)cc3)cs2)ccc1OCC(=O)O	EC50	'>'	10000.0	nM				UO_0000065					False	CHEMBL1114855	Agonist activity at human PPARgamma ligand binding domain expressed in human 293T cells co-transfected with Gal4-DBD by luciferase transactivation assay	B	BAO_0000219	cell-based format	Homo sapiens	None	None	293T	None	CHEMBL235	Peroxisome proliferator-activated receptor gamma	Homo sapiens	SINGLE PROTEIN	CHEMBL1153748	1	Scientific Literature	J. Med. Chem.	2010	None
CHEMBL370074		0	588.97	2	8.23	6	CCCc1c(Oc2c(C)n(-c3noc4cc(Cl)ccc34)c3ccc(OC(F)(F)F)cc23)cccc1O[C@@H](C)C(=O)O	IC50	'='	641.0	nM	6.19			UO_0000065	10.52	0.21	-2.04	6.45	False	CHEMBL830853	Inhibition of human peroxisome proliferator activated receptor gamma binding	B	BAO_0000357	single protein format	Homo sapiens	None	None	None	None	CHEMBL235	Peroxisome proliferator-activated receptor gamma	Homo sapiens	SINGLE PROTEIN	CHEMBL1145238	1	Scientific Literature	Bioorg. Med. Chem. Lett.	2005	None
CHEMBL365315		0	588.97	2	8.23	9	CCCc1ccc(Oc2c(C)n(-c3noc4cc(Cl)ccc34)c3ccc(OC(F)(F)F)cc23)cc1O[C@@H](C)C(=O)O	IC50	'='	20.0	nM	7.70			UO_0000065	13.07	0.26	-0.53	8.02	False	CHEMBL830853	Inhibition of human peroxisome proliferator activated receptor gamma binding	B	BAO_0000357	single protein format	Homo sapiens	None	None	None	None	CHEMBL235	Peroxisome proliferator-activated receptor gamma	Homo sapiens	SINGLE PROTEIN	CHEMBL1145238	1	Scientific Literature	Bioorg. Med. Chem. Lett.	2005	None
CHEMBL221529		0	410.47	0	4.09	15	CCOC(Cc1ccc(OCCCc2nc(-c3ccccc3)oc2C)cn1)C(=O)O	EC50	'='	887.0	nM	6.05			UO_0000065					False	CHEMBL907891	Agonist activity at human PPAR gamma in HepG2 cells by PPAR-GAL4 transactivation assay	F	BAO_0000219	cell-based format	Homo sapiens	None	None	HepG2	None	CHEMBL235	Peroxisome proliferator-activated receptor gamma	Homo sapiens	SINGLE PROTEIN	CHEMBL1139747	1	Scientific Literature	Bioorg. Med. Chem. Lett.	2006	CHEMBL3307718
CHEMBL368793		0	459.54	1	6.31	22	CCCc1c(OCCCOc2cccc(CCC(=O)O)c2)ccc2c(-c3ccccc3)noc12	Ki	'='	448.0	nM	6.35			UO_0000065	13.82	0.26	0.04	7.76	False	CHEMBL756623	In vitro binding affinity towards human peroxisome proliferator activated receptor gamma (PPAR gamma)	B	BAO_0000357	single protein format	None	None	None	None	None	CHEMBL235	Peroxisome proliferator-activated receptor gamma	Homo sapiens	SINGLE PROTEIN	CHEMBL1136629	1	Scientific Literature	Bioorg. Med. Chem. Lett.	2003	None
CHEMBL190976		0	472.89	1	5.85	38	CC[C@@]1(C(=O)O)Cc2cc(OCCCOc3ccc(CCC(F)(F)F)cc3Cl)ccc2O1	EC50						Not Determined						False	CHEMBL825013	Effective concentration against human PPAR-gamma in Gal4 transactivation assay; ND is not determined	F	BAO_0000019	assay format	Homo sapiens	None	None	None	None	CHEMBL235	Peroxisome proliferator-activated receptor gamma	Homo sapiens	SINGLE PROTEIN	CHEMBL1144356	1	Scientific Literature	J. Med. Chem.	2005	None
CHEMBL363369		0	331.29	0	4.04	5	CCCc1c(OC(C)(C)C(=O)O)ccc2c(C(F)(F)F)noc12	IC50	'>'	10000.0	nM				UO_0000065					False	CHEMBL828585	Inhibition of human Peroxisome proliferator activated receptor gamma binding	B	BAO_0000357	single protein format	Homo sapiens	None	None	None	None	CHEMBL235	Peroxisome proliferator-activated receptor gamma	Homo sapiens	SINGLE PROTEIN	CHEMBL1143558	1	Scientific Literature	J. Med. Chem.	2005	None
CHEMBL190665		0	320.43	0	4.43	9	CCCc1cc(C(=O)CC)cc(CCC)c1OC(C)(C)C(=O)O	EC50	'='	1300.0	nM	5.89			UO_0000065	18.37	0.35	1.46	9.25	False	CHEMBL838836	Effective concentration against human Peroxisome proliferator activated receptor gamma in Gal4 transactivation assay	B	BAO_0000357	single protein format	Homo sapiens	None	None	None	None	CHEMBL235	Peroxisome proliferator-activated receptor gamma	Homo sapiens	SINGLE PROTEIN	CHEMBL1143558	1	Scientific Literature	J. Med. Chem.	2005	None
CHEMBL394948		0	562.67	2	6.94	2h	Cc1oc(-c2ccccc2)nc1CCOc1ccc(CN(CC(=O)O)Cc2ccc(OCc3ccccc3)cc2)cc1	IC50	'='	284.0	nM	6.55			UO_0000065	11.64	0.21	-0.39	7.70	False	CHEMBL886573	Displacement of fluorescein labeled ligand from PPARgamma receptor by fluorescence polarization assay	B	BAO_0000357	single protein format	Homo sapiens	None	None	None	None	CHEMBL235	Peroxisome proliferator-activated receptor gamma	Homo sapiens	SINGLE PROTEIN	CHEMBL1139149	1	Scientific Literature	Bioorg. Med. Chem. Lett.	2007	None
CHEMBL394968		0	500.60	2	5.37	2d	Cc1oc(-c2ccccc2)nc1CCOc1ccc(CN(CCOCc2ccccc2)CC(=O)O)cc1	IC50	'='	4560.0	nM	5.34			UO_0000065	10.67	0.20	-0.03	6.28	False	CHEMBL886573	Displacement of fluorescein labeled ligand from PPARgamma receptor by fluorescence polarization assay	B	BAO_0000357	single protein format	Homo sapiens	None	None	None	None	CHEMBL235	Peroxisome proliferator-activated receptor gamma	Homo sapiens	SINGLE PROTEIN	CHEMBL1139149	1	Scientific Literature	Bioorg. Med. Chem. Lett.	2007	None
CHEMBL245656		0	548.64	2	7.15	1e	Cc1oc(-c2ccccc2)nc1CCOc1cccc(CN(CC(=O)O)Cc2cccc(Oc3ccccc3)c2)c1	IC50	'='	110.0	nM	6.96			UO_0000065	12.68	0.23	-0.19	8.18	False	CHEMBL886573	Displacement of fluorescein labeled ligand from PPARgamma receptor by fluorescence polarization assay	B	BAO_0000357	single protein format	Homo sapiens	None	None	None	None	CHEMBL235	Peroxisome proliferator-activated receptor gamma	Homo sapiens	SINGLE PROTEIN	CHEMBL1139149	1	Scientific Literature	Bioorg. Med. Chem. Lett.	2007	None
CHEMBL394948		0	562.67	2	6.94	2h	Cc1oc(-c2ccccc2)nc1CCOc1ccc(CN(CC(=O)O)Cc2ccc(OCc3ccccc3)cc2)cc1	Intrinsic activity	'='	40.0	%				UO_0000187					False	CHEMBL886576	Agonist activity at PPARgamma receptor expressed in 3T3L1 cells assessed as differentiation of preadipocytes by GAL4 transactivation assay	F	BAO_0000219	cell-based format	Homo sapiens	None	None	3T3-L1	None	CHEMBL235	Peroxisome proliferator-activated receptor gamma	Homo sapiens	SINGLE PROTEIN	CHEMBL1139149	1	Scientific Literature	Bioorg. Med. Chem. Lett.	2007	CHEMBL3307630
CHEMBL247720		0	500.55	2	5.09	2e	Cc1oc(-c2ccccc2)nc1CCOc1ccc(CN(CC(=O)O)Cc2ccc3c(c2)OCO3)cc1	Intrinsic activity	'='	140.0	%				UO_0000187					False	CHEMBL886576	Agonist activity at PPARgamma receptor expressed in 3T3L1 cells assessed as differentiation of preadipocytes by GAL4 transactivation assay	F	BAO_0000219	cell-based format	Homo sapiens	None	None	3T3-L1	None	CHEMBL235	Peroxisome proliferator-activated receptor gamma	Homo sapiens	SINGLE PROTEIN	CHEMBL1139149	1	Scientific Literature	Bioorg. Med. Chem. Lett.	2007	CHEMBL3307630
CHEMBL248906		0	490.59	1	6.64	GW-2331	CCCCCCCN(CCc1ccc(O[C@@](C)(CC)C(=O)O)cc1)C(=O)Nc1ccc(F)cc1F	EC50	'='	249.0	nM	6.60			UO_0000065					False	CHEMBL886574	Agonist activity at PPARgamma receptor expressed in HEK293 cells by GAL4 transactivation assay	F	BAO_0000219	cell-based format	Homo sapiens	None	None	HEK293	None	CHEMBL235	Peroxisome proliferator-activated receptor gamma	Homo sapiens	SINGLE PROTEIN	CHEMBL1139149	1	Scientific Literature	Bioorg. Med. Chem. Lett.	2007	CHEMBL3307715
CHEMBL371320		0	272.30	0	2.77	9	COc1ccc(O[C@@H](Cc2ccccc2)C(=O)O)cc1	Efficacy	'='	47.1										False	CHEMBL835611	Efficacy against human PPARgamma expressed in HepG2 cells relative to rosiglitazone	B	BAO_0000219	cell-based format	Homo sapiens	None	None	HepG2	None	CHEMBL235	Peroxisome proliferator-activated receptor gamma	Homo sapiens	SINGLE PROTEIN	CHEMBL1145171	1	Scientific Literature	J. Med. Chem.	2005	CHEMBL3307718
CHEMBL575733		0	378.30	0	4.48	99	CCc1cc2c(=O)c(-c3ccc4c(c3)OCO4)c(C(F)(F)F)oc2cc1O	Activity						Not Active						False	CHEMBL1059361	Agonist activity at human PPARgamma expressed in HEK293 cells co-transfected with PPRE assessed as beta-galactosidase signal at 25 uM after 48 hrs by reporter gene assay relative to control	F	BAO_0000219	cell-based format	Homo sapiens	None	None	HEK293	None	CHEMBL235	Peroxisome proliferator-activated receptor gamma	Homo sapiens	SINGLE PROTEIN	CHEMBL1154598	1	Scientific Literature	J. Med. Chem.	2009	CHEMBL3307715
CHEMBL190517		0	425.53	1	5.36	47	CCCc1cc2c(oc(=O)n2C)c(CCC)c1O[C@H](C(=O)O)c1ccc(C(C)C)cc1	EC50	'='	640.0	nM	6.19			UO_0000065					False	CHEMBL832684	Agonist response against human PPAR gamma in transactivation assay	F	BAO_0000019	assay format	Homo sapiens	None	None	None	None	CHEMBL235	Peroxisome proliferator-activated receptor gamma	Homo sapiens	SINGLE PROTEIN	CHEMBL1140307	1	Scientific Literature	J. Med. Chem.	2005	None
CHEMBL566614		0	490.62	1	5.20	4	CCCc1nc2c(C)cc(-c3nc4ccccc4n3C)cc2n1Cc1ccc(CCc2nnn[nH]2)cc1	Activity						Not Active						False	CHEMBL1043590	Agonist activity at human recombinant PPARgamma expressed in CV1 cells coexpressing GAL4 assessed as receptor transactivation at 10 uM by luciferase reporter gene assay relative to full agonist	F	BAO_0000219	cell-based format	Homo sapiens	None	None	CV-1	None	CHEMBL235	Peroxisome proliferator-activated receptor gamma	Homo sapiens	SINGLE PROTEIN	CHEMBL1156825	1	Scientific Literature	J. Med. Chem.	2010	CHEMBL3308033
CHEMBL192521		0	493.52	1	6.39	51	CCCc1cc2c(oc(=O)n2CC(F)(F)F)c(CCC)c1O[C@H](C(=O)O)c1ccc(C(C)C)cc1	EC50	'='	140.0	nM	6.85			UO_0000065					False	CHEMBL832684	Agonist response against human PPAR gamma in transactivation assay	F	BAO_0000019	assay format	Homo sapiens	None	None	None	None	CHEMBL235	Peroxisome proliferator-activated receptor gamma	Homo sapiens	SINGLE PROTEIN	CHEMBL1140307	1	Scientific Literature	J. Med. Chem.	2005	None
CHEMBL371778		0	431.92	1	5.55	54	CCCc1c(O[C@H](C(=O)O)c2ccc(C(C)C)cc2)c(Cl)cc2c1oc(=O)n2CC	IC50	'='	520.0	nM	6.28			UO_0000065	14.55	0.29	0.73	7.69	False	CHEMBL830984	In vitro binding affinity for human PPAR gamma	B	BAO_0000357	single protein format	Homo sapiens	None	None	None	None	CHEMBL235	Peroxisome proliferator-activated receptor gamma	Homo sapiens	SINGLE PROTEIN	CHEMBL1140307	1	Scientific Literature	J. Med. Chem.	2005	None
CHEMBL561776		0	327.46	1	5.71	5, E-5-NO2-18:1	CCCCCCCCCCCC/C=C(\CCCC(=O)O)[N+](=O)[O-]	IC50	'='	1680.0	nM	5.78			UO_0000065	17.63	0.34	0.06	7.18	False	CHEMBL1062956	Displacement of [3H2]nTZD3 from GST-tagged human recombinant PPARgamma by scintillation proximity assay	B	BAO_0000357	single protein format	Homo sapiens	None	None	None	None	CHEMBL235	Peroxisome proliferator-activated receptor gamma	Homo sapiens	SINGLE PROTEIN	CHEMBL1151944	1	Scientific Literature	J. Med. Chem.	2009	None
CHEMBL57710		0	522.67	2	5.44	21b	Cc1c(C)c2c(c(C)c1O)C(CN1CCC[C@H]1COc1ccc(/C=C3\SC(=O)NC3=O)cc1)C(C)(C)O2	Fold activation	'='	0.84	uM				UO_0000064					False	CHEMBL758981	The fold activation against 1 amino acids 174-475)	B	BAO_0000357	single protein format	None	None	None	None	None	CHEMBL235	Peroxisome proliferator-activated receptor gamma	Homo sapiens	SINGLE PROTEIN	CHEMBL1132225	1	Scientific Literature	J. Med. Chem.	1999	None
CHEMBL222880		0	568.71	2	7.55	7	O=C(O)COc1ccc(SCC=C(c2ccc(Br)cc2)c2ccc(Br)cc2)cc1Cl	EC50	'>'	10000.0	nM				UO_0000065					False	CHEMBL919531	Activity at human adipose tissue PPAR gamma expressed in HEK293 cells by PPAR-GAL4 transactivation assay	B	BAO_0000219	cell-based format	Homo sapiens	CHEMBL3638200	Adipose tissue	HEK293	None	CHEMBL235	Peroxisome proliferator-activated receptor gamma	Homo sapiens	SINGLE PROTEIN	CHEMBL1142981	1	Scientific Literature	J. Med. Chem.	2007	CHEMBL3307715
CHEMBL52633		0	555.67	2	5.71	28	CCCc1cc(Oc2ccc(S(C)(=O)=O)cc2)ccc1OCCCOc1ccc(C2SC(=O)NC2=O)cc1	EC50	'='	120.0	nM	6.92			UO_0000065					True	CHEMBL757882	In vitro agonist activity tested for transactivation in human PPAR gamma-Gal4 chimeric COS-1 cells	F	BAO_0000219	cell-based format	None	None	None	COS-1	None	CHEMBL235	Peroxisome proliferator-activated receptor gamma	Homo sapiens	SINGLE PROTEIN	CHEMBL1136397	1	Scientific Literature	Bioorg. Med. Chem. Lett.	2003	CHEMBL3308351
CHEMBL426484		0	474.91	1	6.36	15	CC(C)(Oc1ccccc1OCCCOc1ccc(Oc2ccc(F)cc2)cc1Cl)C(=O)O	EC50						Not Active						False	CHEMBL867229	Binding affinity to human PPAR gamma	B	BAO_0000357	single protein format	Homo sapiens	None	None	None	None	CHEMBL235	Peroxisome proliferator-activated receptor gamma	Homo sapiens	SINGLE PROTEIN	CHEMBL1139027	1	Scientific Literature	Bioorg. Med. Chem. Lett.	2006	None
CHEMBL203621		0	486.97	1	7.16	21	CCC(C)(Cc1ccc(OCCCOc2ccc(Oc3ccc(F)cc3)cc2Cl)cc1)C(=O)O	EC50						Not Active						False	CHEMBL868414	Transactivation by human PPAR gamma in COS1 cells	F	BAO_0000219	cell-based format	Homo sapiens	None	None	COS-1	None	CHEMBL235	Peroxisome proliferator-activated receptor gamma	Homo sapiens	SINGLE PROTEIN	CHEMBL1139027	1	Scientific Literature	Bioorg. Med. Chem. Lett.	2006	CHEMBL3308351
CHEMBL205803		0	474.90	1	6.17	28	CC[C@@](C)(Cc1ccc(OCCCOc2ccc(OCC(F)(F)F)cc2Cl)cc1)C(=O)O	IC50						Not Active						False	CHEMBL867229	Binding affinity to human PPAR gamma	B	BAO_0000357	single protein format	Homo sapiens	None	None	None	None	CHEMBL235	Peroxisome proliferator-activated receptor gamma	Homo sapiens	SINGLE PROTEIN	CHEMBL1139027	1	Scientific Literature	Bioorg. Med. Chem. Lett.	2006	None
CHEMBL201880		0	521.61	2	6.91	10k	CCCc1c(OCCCOc2ccc3c(ccn3CC(=O)O)c2)ccc2cc(C(=O)c3ccccc3)ccc12	EC50	'='	70.0	nM	7.16			UO_0000065					False	CHEMBL853066	Effect on PPAR gamma transactivation activity in Huh7 cells	F	BAO_0000219	cell-based format	Homo sapiens	None	None	Huh-7	None	CHEMBL235	Peroxisome proliferator-activated receptor gamma	Homo sapiens	SINGLE PROTEIN	CHEMBL1149440	1	Scientific Literature	J. Med. Chem.	2006	CHEMBL3307515
CHEMBL426327		0	505.23	2	6.12	1	Cc1onc(-c2c(Cl)cccc2Cl)c1C(=O)OCCOc1ccc(C(F)(F)F)cc1[N+](=O)[O-]	EC50	'>'	10000.0	nM				UO_0000065					False	CHEMBL867360	Agonist activity at PPARgamma by transactivation assay	F	BAO_0000019	assay format	Homo sapiens	None	None	None	None	CHEMBL235	Peroxisome proliferator-activated receptor gamma	Homo sapiens	SINGLE PROTEIN	CHEMBL1145320	1	Scientific Literature	Bioorg. Med. Chem. Lett.	2006	None
CHEMBL201653		0	489.54	1	5.90	10d	CCCc1cc(C(=O)c2ccc(F)cc2)ccc1OCCCOc1cccc2c1ccn2CC(=O)O	EC50	'>'	10000.0	nM				UO_0000065					False	CHEMBL853066	Effect on PPAR gamma transactivation activity in Huh7 cells	F	BAO_0000219	cell-based format	Homo sapiens	None	None	Huh-7	None	CHEMBL235	Peroxisome proliferator-activated receptor gamma	Homo sapiens	SINGLE PROTEIN	CHEMBL1149440	1	Scientific Literature	J. Med. Chem.	2006	CHEMBL3307515
CHEMBL213602		0	460.57	1	5.98	21	CCOC(Cc1ccc2c(ccn2Cc2nc(-c3ccc(C(C)(C)C)cc3)oc2C)c1)C(=O)O	Activity	'='	131.0	%				UO_0000187					False	CHEMBL868635	Activity at PPARgamma by luciferase reporter gene transactivation assay relative to edaglitazone	F	BAO_0000019	assay format	Homo sapiens	None	None	None	None	CHEMBL235	Peroxisome proliferator-activated receptor gamma	Homo sapiens	SINGLE PROTEIN	CHEMBL1146855	1	Scientific Literature	Bioorg. Med. Chem. Lett.	2006	None
CHEMBL213902		0	390.44	0	4.30	26	COC(Cc1ccc2c(ccn2Cc2nc(-c3ccccc3)oc2C)c1)C(=O)O	IC50	'='	318.0	nM	6.50			UO_0000065	16.64	0.31	2.20	8.39	False	CHEMBL868631	Binding affinity to PPARgamma by radio ligand binding assay	B	BAO_0000357	single protein format	Homo sapiens	None	None	None	None	CHEMBL235	Peroxisome proliferator-activated receptor gamma	Homo sapiens	SINGLE PROTEIN	CHEMBL1146855	1	Scientific Literature	Bioorg. Med. Chem. Lett.	2006	None
CHEMBL358298		0	437.54	1	5.96	10	O=C(O)[C@H](Cc1ccc(OCc2ccccc2)cc1)Nc1ccccc1Cc1ccccc1	Log EC50						Not Active						False	CHEMBL759142	Compound was tested functionally in vitro for inducing 50% of the maximum alkaline phosphatase activity (Transactivation) against Peroxisome proliferator activated receptor gamma using transfection assay in CV-1 cells; IA = Inactive at 10e-4 M	F	BAO_0000219	cell-based format	None	None	None	CV-1	None	CHEMBL235	Peroxisome proliferator-activated receptor gamma	Homo sapiens	SINGLE PROTEIN	CHEMBL1131422	1	Scientific Literature	J. Med. Chem.	1998	CHEMBL3308033
CHEMBL591773	SHINPTEROCARPIN	0	322.36	0	4.19	28	CC1(C)C=Cc2c(ccc3c2OC[C@H]2c4ccc(O)cc4O[C@@H]32)O1	Activity						Active						False	CHEMBL1068398	Binding affinity to human recombinant PPAGgamma expressed in african green monkey CV1 cells coexpressing GAL4-luc reporter by microplate scintillation counter	B	BAO_0000219	cell-based format	Homo sapiens	None	None	CV-1	None	CHEMBL235	Peroxisome proliferator-activated receptor gamma	Homo sapiens	SINGLE PROTEIN	CHEMBL1158505	1	Scientific Literature	Bioorg. Med. Chem.	2010	CHEMBL3308033
CHEMBL64972		0	367.40	0	4.12	5	Cc1oc(-c2ccccc2)nc1CCOc1ccc(OC(C)C(=O)O)cc1	EC50	'='	2751.0	nM	5.56			UO_0000065	15.13	0.28	1.44	6.80	False	CHEMBL824656	Binding affinity at human PPAR gamma	B	BAO_0000357	single protein format	Homo sapiens	None	None	None	None	CHEMBL235	Peroxisome proliferator-activated receptor gamma	Homo sapiens	SINGLE PROTEIN	CHEMBL1134506	1	Scientific Literature	J. Med. Chem.	2001	None
CHEMBL437479		0	549.67	2	7.69	11	CCCc1c(OCCCn2ccc3cc(OC(C)(C)C(=O)O)ccc32)ccc2cc(C(=O)c3ccccc3)ccc12	Activity						Agonist						False	CHEMBL913511	Activity at human PPAR gamma in Huh7 cells by transactivation assay	B	BAO_0000219	cell-based format	Homo sapiens	None	None	Huh-7	None	CHEMBL235	Peroxisome proliferator-activated receptor gamma	Homo sapiens	SINGLE PROTEIN	CHEMBL1137405	1	Scientific Literature	J. Med. Chem.	2006	CHEMBL3307515
CHEMBL591534		0	450.46	1	5.51	9e	C/C(=N\OCCCCO/N=C(/CCC(=O)O)c1ccccc1)c1ccc(C(F)(F)F)cc1	Activity	'='	37.0	%				UO_0000187					False	CHEMBL1074809	Agonist activity at human full length PPARgamma expressed in human HepG2 cells co-transfected with PPRE3-TK-luc assessed as induction of beta-galactosidase activity by firefly luciferase assay relative to rosiglitazone	F	BAO_0000219	cell-based format	Homo sapiens	None	None	HepG2	None	CHEMBL235	Peroxisome proliferator-activated receptor gamma	Homo sapiens	SINGLE PROTEIN	CHEMBL1157734	1	Scientific Literature	Bioorg. Med. Chem. Lett.	2010	CHEMBL3307718
CHEMBL591347		0	438.57	1	5.84	9g	CCCCc1cccc(/C(C)=N/OCCCCO/N=C(/CCC(=O)O)c2ccccc2)c1	Activity	'='	64.0	%				UO_0000187					False	CHEMBL1074809	Agonist activity at human full length PPARgamma expressed in human HepG2 cells co-transfected with PPRE3-TK-luc assessed as induction of beta-galactosidase activity by firefly luciferase assay relative to rosiglitazone	F	BAO_0000219	cell-based format	Homo sapiens	None	None	HepG2	None	CHEMBL235	Peroxisome proliferator-activated receptor gamma	Homo sapiens	SINGLE PROTEIN	CHEMBL1157734	1	Scientific Literature	Bioorg. Med. Chem. Lett.	2010	CHEMBL3307718
CHEMBL390004		0	414.45	1	5.28	14	Cc1cc(SCC(C)COc2ccc(C(F)(F)F)cc2)ccc1OCC(=O)O	EC50	'>'	1000.0	nM				UO_0000065					False	CHEMBL889270	Activity at human PPARgamma receptor by cell based transactivation assay	B	BAO_0000219	cell-based format	Homo sapiens	None	None	None	None	CHEMBL235	Peroxisome proliferator-activated receptor gamma	Homo sapiens	SINGLE PROTEIN	CHEMBL1145374	1	Scientific Literature	Bioorg. Med. Chem. Lett.	2007	None
CHEMBL398185		0	645.76	2	6.75	2o	Cc1oc(-c2ccccc2)nc1CCOc1ccc(C[C@@H](CNC(=O)CC(C)C(=O)O)Nc2ccccc2C(=O)c2ccccc2)cc1	EC50	'<'	10000.0	nM				UO_0000065					False	CHEMBL889303	Transactivation of human PPARgamma in CV-1 cells by GAL4 reporter assay	B	BAO_0000219	cell-based format	Homo sapiens	None	None	CV-1	None	CHEMBL235	Peroxisome proliferator-activated receptor gamma	Homo sapiens	SINGLE PROTEIN	CHEMBL1145377	1	Scientific Literature	Bioorg. Med. Chem. Lett.	2007	CHEMBL3308033
CHEMBL425254		0	549.67	2	7.69	12	CCCc1c(OCCCn2ccc3ccc(OC(C)(C)C(=O)O)cc32)ccc2cc(C(=O)c3ccccc3)ccc12	EC50	'='	470.0	nM	6.33			UO_0000065	11.51	0.21	-1.36	8.14	False	CHEMBL913511	Activity at human PPAR gamma in Huh7 cells by transactivation assay	B	BAO_0000219	cell-based format	Homo sapiens	None	None	Huh-7	None	CHEMBL235	Peroxisome proliferator-activated receptor gamma	Homo sapiens	SINGLE PROTEIN	CHEMBL1137405	1	Scientific Literature	J. Med. Chem.	2006	CHEMBL3307515
CHEMBL7002	CIGLITAZONE	0	333.45	0	3.93	ciglitazone	CC1(COc2ccc(CC3SC(=O)NC3=O)cc2)CCCCC1	EC50	'='	14900.0	nM	4.83			UO_0000065					False	CHEMBL938813	Agonist activity at human PPARgamma expressed in mouse NIH/3T3 cells assessed as receptor activation after 16 hrs by luciferase based reporter gene assay	F	BAO_0000219	cell-based format	Homo sapiens	None	None	NIH3T3	None	CHEMBL235	Peroxisome proliferator-activated receptor gamma	Homo sapiens	SINGLE PROTEIN	CHEMBL1156402	1	Scientific Literature	J. Nat. Prod.	2002	CHEMBL3307716
CHEMBL1171834		0	478.70	1	6.91	2	CCCCC(Sc1nc(OCCC2CCCCC2)cc(OCCC2CCCCC2)n1)C(=O)O	EC50	'='	6600.0	nM	5.18			UO_0000065	10.82	0.21	-1.73	6.35	False	CHEMBL3398677	Activation of human PPARgamma ligand binding domain expressed in COS7 cells by dual luciferase reporter gene assay	B	BAO_0000219	cell-based format	Homo sapiens	None	None	COS-7	None	CHEMBL235	Peroxisome proliferator-activated receptor gamma	Homo sapiens	SINGLE PROTEIN	CHEMBL3397016	1	Scientific Literature	Bioorg. Med. Chem. Lett.	2015	CHEMBL3307648
CHEMBL3397716		0	553.40	2	8.83	12	CCCC/C(=C\c1cc(OCc2ccc(Cl)c(Cl)c2)ccc1OCc1ccc(C(F)(F)F)cc1)C(=O)O	EC50	'='	2110.0	nM	5.68			UO_0000065	10.26	0.21	-3.15	10.18	False	CHEMBL3398677	Activation of human PPARgamma ligand binding domain expressed in COS7 cells by dual luciferase reporter gene assay	B	BAO_0000219	cell-based format	Homo sapiens	None	None	COS-7	None	CHEMBL235	Peroxisome proliferator-activated receptor gamma	Homo sapiens	SINGLE PROTEIN	CHEMBL3397016	1	Scientific Literature	Bioorg. Med. Chem. Lett.	2015	CHEMBL3307648
CHEMBL3397711		0	510.55	2	8.03	7	CCCC/C(=C\c1cc(OC/C=C/c2ccccc2)ccc1OCc1ccc(C(F)(F)F)cc1)C(=O)O	max activation	'='	56.0	%				UO_0000187					False	CHEMBL3398678	Activation of human PPARgamma ligand binding domain expressed in COS7 cells by dual luciferase reporter gene assay relative to 1 uM pioglitazone	B	BAO_0000219	cell-based format	Homo sapiens	None	None	COS-7	None	CHEMBL235	Peroxisome proliferator-activated receptor gamma	Homo sapiens	SINGLE PROTEIN	CHEMBL3397016	1	Scientific Literature	Bioorg. Med. Chem. Lett.	2015	CHEMBL3307648
CHEMBL271739		0	500.53	2	5.07	rac-44	Cc1oc(-c2ccccc2)nc1CCOc1cccc(CC2C(=O)N(c3ccc(F)cc3)C2C(=O)O)c1	Intrinsic activity	'>'	90.0	%				UO_0000187					False	CHEMBL933083	Agonist activity at PPARgamma in HEK293 cells at 1 uM by GAL4 transactivation assay relative to rosiglitazone	F	BAO_0000219	cell-based format	None	None	None	HEK293	None	CHEMBL235	Peroxisome proliferator-activated receptor gamma	Homo sapiens	SINGLE PROTEIN	CHEMBL1142250	1	Scientific Literature	Bioorg. Med. Chem. Lett.	2008	CHEMBL3307715
CHEMBL272336		0	573.09	2	6.88	(-)-42	Cc1oc(-c2ccc(Cl)cc2)nc1CCOc1cccc(C[C@@H]2C(=O)N(c3ccc(C(C)(C)C)cc3)[C@@H]2C(=O)O)c1	Intrinsic activity	'>'	90.0	%				UO_0000187					False	CHEMBL933083	Agonist activity at PPARgamma in HEK293 cells at 1 uM by GAL4 transactivation assay relative to rosiglitazone	F	BAO_0000219	cell-based format	None	None	None	HEK293	None	CHEMBL235	Peroxisome proliferator-activated receptor gamma	Homo sapiens	SINGLE PROTEIN	CHEMBL1142250	1	Scientific Literature	Bioorg. Med. Chem. Lett.	2008	CHEMBL3307715
CHEMBL256468		0	538.64	2	6.23	(-)-37	Cc1oc(-c2ccccc2)nc1CCOc1ccc(C[C@@H]2C(=O)N(c3ccc(C(C)(C)C)cc3)[C@@H]2C(=O)O)cc1	Intrinsic activity	'>'	90.0	%				UO_0000187					False	CHEMBL933083	Agonist activity at PPARgamma in HEK293 cells at 1 uM by GAL4 transactivation assay relative to rosiglitazone	F	BAO_0000219	cell-based format	None	None	None	HEK293	None	CHEMBL235	Peroxisome proliferator-activated receptor gamma	Homo sapiens	SINGLE PROTEIN	CHEMBL1142250	1	Scientific Literature	Bioorg. Med. Chem. Lett.	2008	CHEMBL3307715
CHEMBL379439		0	384.43	0	4.83	14a	CCOC(=O)C1=C(c2ccccc2)c2ccc(OCc3ccccc3)cc2C1=O	EC50	'='	220.0	nM	6.66			UO_0000065					False	CHEMBL854480	Activity at human PPAR gamma transfected in NIH3T3 cells by luciferase activity assay	F	BAO_0000219	cell-based format	Homo sapiens	None	None	NIH3T3	None	CHEMBL235	Peroxisome proliferator-activated receptor gamma	Homo sapiens	SINGLE PROTEIN	CHEMBL1138934	1	Scientific Literature	J. Med. Chem.	2006	CHEMBL3307716
CHEMBL214369		0	294.35	0	3.62	4	CCOC(=O)C1=C(c2ccccc2)c2ccc(OC)cc2C1	EC50	'>'	10000.0	nM				UO_0000065					False	CHEMBL854480	Activity at human PPAR gamma transfected in NIH3T3 cells by luciferase activity assay	F	BAO_0000219	cell-based format	Homo sapiens	None	None	NIH3T3	None	CHEMBL235	Peroxisome proliferator-activated receptor gamma	Homo sapiens	SINGLE PROTEIN	CHEMBL1138934	1	Scientific Literature	J. Med. Chem.	2006	CHEMBL3307716
CHEMBL3392394		0	434.43	0	2.38	SID87550738	CC(=O)c1cccc(NC(=O)C(C)OC(=O)c2ccc(S(C)(=O)=O)c([N+](=O)[O-])c2)c1	Potency	'='	102100.0	nM	3.99		Inconclusive	UO_0000065					False	CHEMBL1614033	PUBCHEM_BIOASSAY: PPAR gamma Selectivity Assay For Inhibitors of the Interaction of Thyroid Hormone Receptor and Steroid Receptor Coregulator 2. (Class of assay: confirmatory) [Related pubchem assays: 1573, 1485, 1469, 1570, 1479, 1571, 1572 ]	F	BAO_0000019	assay format	Homo sapiens	None	None	None	None	CHEMBL235	Peroxisome proliferator-activated receptor gamma	Homo sapiens	SINGLE PROTEIN	CHEMBL1201862	7	PubChem BioAssays			None
CHEMBL3392375		0	427.44	0	1.31	SID87550723	CS(=O)(=O)c1ccc(C(=O)OCC(=O)NC(=O)NC2CCCCC2)cc1[N+](=O)[O-]	Potency	'='	97700.0	nM	4.01		Inconclusive	UO_0000065					False	CHEMBL1614033	PUBCHEM_BIOASSAY: PPAR gamma Selectivity Assay For Inhibitors of the Interaction of Thyroid Hormone Receptor and Steroid Receptor Coregulator 2. (Class of assay: confirmatory) [Related pubchem assays: 1573, 1485, 1469, 1570, 1479, 1571, 1572 ]	F	BAO_0000019	assay format	Homo sapiens	None	None	None	None	CHEMBL235	Peroxisome proliferator-activated receptor gamma	Homo sapiens	SINGLE PROTEIN	CHEMBL1201862	7	PubChem BioAssays			None
CHEMBL66206		0	381.43	0	4.51	117	Cc1oc(-c2ccccc2)nc1CCOc1ccc(OC(C)(C)C(=O)O)cc1	IC50	'='	2570.0	nM	5.59			UO_0000065	14.66	0.27	1.08	6.83	False	CHEMBL881517	Binding affinity towards peroxisome proliferator activated receptor gamma	B	BAO_0000357	single protein format	Homo sapiens	None	None	None	None	CHEMBL235	Peroxisome proliferator-activated receptor gamma	Homo sapiens	SINGLE PROTEIN	CHEMBL1140446	1	Scientific Literature	J. Med. Chem.	2005	None
CHEMBL81592		0	457.53	1	5.74	118	Cc1oc(-c2ccccc2)nc1CCOc1ccc(OC(C)(Cc2ccccc2)C(=O)O)cc1	IC50	'='	491.0	nM	6.31			UO_0000065	13.79	0.25	0.57	7.71	True	CHEMBL881517	Binding affinity towards peroxisome proliferator activated receptor gamma	B	BAO_0000357	single protein format	Homo sapiens	None	None	None	None	CHEMBL235	Peroxisome proliferator-activated receptor gamma	Homo sapiens	SINGLE PROTEIN	CHEMBL1140446	1	Scientific Literature	J. Med. Chem.	2005	None
CHEMBL121	ROSIGLITAZONE	4	357.44	0	2.49	rosiglitazone	CN(CCOc1ccc(CC2SC(=O)NC2=O)cc1)c1ccccn1	EC50	'='	3.8	nM	8.42			UO_0000065	23.56	0.46	5.93	11.77	False	CHEMBL942384	Activation of human PPARgamma ligand binding domain-mediated transcriptional activity in human HepG2/C3A cells co-transfected with fused Gal4-LBD by cotransfection assay	B	BAO_0000219	cell-based format	Homo sapiens	None	None	HepG2/C3A	None	CHEMBL235	Peroxisome proliferator-activated receptor gamma	Homo sapiens	SINGLE PROTEIN	CHEMBL1156456	1	Scientific Literature	J. Biol. Chem.	2007	None
CHEMBL121	ROSIGLITAZONE	4	357.44	0	2.49	rosiglitazone	CN(CCOc1ccc(CC2SC(=O)NC2=O)cc1)c1ccccn1	Kd	'='	14.8	nM	7.83			UO_0000065	21.91	0.43	5.34	10.95	False	CHEMBL942393	Agonist activity at histidine-tagged PPARgamma ligand binding domain by cell free-coactivator recruitment assay	B	BAO_0000357	single protein format	None	None	None	None	None	CHEMBL235	Peroxisome proliferator-activated receptor gamma	Homo sapiens	SINGLE PROTEIN	CHEMBL1156456	1	Scientific Literature	J. Biol. Chem.	2007	None
CHEMBL477119		0	452.60	1	6.48	(S)-1	CCCCCCCN(CCc1ccc(O[C@@](C)(CC)C(=O)O)cc1)c1nc2ccccc2o1	Activity	'='	23.3	%				UO_0000187					False	CHEMBL942389	Antagonist activity at histidine-tagged PPARgamma ligand binding domain by cell free-coactivator recruitment assay	B	BAO_0000357	single protein format	None	None	None	None	None	CHEMBL235	Peroxisome proliferator-activated receptor gamma	Homo sapiens	SINGLE PROTEIN	CHEMBL1156456	1	Scientific Literature	J. Biol. Chem.	2007	None
CHEMBL180633		0	418.52	0	4.80	5d	CSc1cc(-c2ccc(OCCc3nccc4c3CCCC4)cc2)oc(=O)c1C#N	Fold activation	'='	5.0										False	CHEMBL829766	In vitro agonist activity against human PPAR-gamma in transactivation assay at 100 nM	F	BAO_0000019	assay format	Homo sapiens	None	None	None	None	CHEMBL235	Peroxisome proliferator-activated receptor gamma	Homo sapiens	SINGLE PROTEIN	CHEMBL1140250	1	Scientific Literature	Bioorg. Med. Chem. Lett.	2005	None
CHEMBL181656		0	416.47	0	4.94	1g	CO[C@@H](Cc1ccc(C#CCCOc2ccc(Oc3ccccc3)cc2)cc1)C(=O)O	CTF	'='	74.0	%				UO_0000187					False	CHEMBL828322	Mean percent of maximum efficacy against human peroxisome proliferator-activated receptor gamma	B	BAO_0000357	single protein format	Homo sapiens	None	None	None	None	CHEMBL235	Peroxisome proliferator-activated receptor gamma	Homo sapiens	SINGLE PROTEIN	CHEMBL1145231	1	Scientific Literature	Bioorg. Med. Chem. Lett.	2005	None
CHEMBL524063		0	516.54	2	6.53	10	C#CCOc1cc(COc2ccc(C(F)(F)F)cc2)ccc1Sc1ccc(OCC(=O)O)c(C)c1C	Emax	'='	4.0	%				UO_0000187					False	CHEMBL1004958	Agonist activity at human PPARgamma ligand binding domain expressed in african green monkey CV1 cells co-transfected with Gal4-DBD by transactivation assay relative to rosiglitazone	B	BAO_0000219	cell-based format	Homo sapiens	None	None	CV-1	None	CHEMBL235	Peroxisome proliferator-activated receptor gamma	Homo sapiens	SINGLE PROTEIN	CHEMBL1136970	1	Scientific Literature	Bioorg. Med. Chem. Lett.	2009	CHEMBL3308033
CHEMBL501439		0	556.60	2	7.18	20	CC#CCOc1cc(COc2ccc(C(F)(F)F)cc2)ccc1Sc1ccc(OCC(=O)O)c2c1CCCC2	Emax	'='	23.0	%				UO_0000187					False	CHEMBL1004958	Agonist activity at human PPARgamma ligand binding domain expressed in african green monkey CV1 cells co-transfected with Gal4-DBD by transactivation assay relative to rosiglitazone	B	BAO_0000219	cell-based format	Homo sapiens	None	None	CV-1	None	CHEMBL235	Peroxisome proliferator-activated receptor gamma	Homo sapiens	SINGLE PROTEIN	CHEMBL1136970	1	Scientific Literature	Bioorg. Med. Chem. Lett.	2009	CHEMBL3308033
CHEMBL180928		0	474.86	1	5.30	55	C[C@@]1(C(=O)O)CCc2ccc(OCCCOc3ccc(OCC(F)(F)F)cc3Cl)cc2O1	IC50	'='	2700.0	nM	5.57			UO_0000065	11.73	0.24	0.27	7.50	False	CHEMBL828475	In vitro binding affinity against human PPARgamma	B	BAO_0000357	single protein format	Homo sapiens	None	None	None	None	CHEMBL235	Peroxisome proliferator-activated receptor gamma	Homo sapiens	SINGLE PROTEIN	CHEMBL1140266	1	Scientific Literature	Bioorg. Med. Chem. Lett.	2005	None
CHEMBL255309		0	538.60	2	6.40	31b	Cc1oc(-c2ccccc2)nc1CCOc1cccc(C2=C(CC(=O)O)CCN(C(=O)Oc3ccccc3)C2)c1	IC50	'='	16.0	nM	7.80			UO_0000065	14.47	0.27	1.40	7.64	False	CHEMBL935697	Binding affinity at human PPARalpha by fluorescence polarization	B	BAO_0000357	single protein format	Homo sapiens	None	None	None	None	CHEMBL235	Peroxisome proliferator-activated receptor gamma	Homo sapiens	SINGLE PROTEIN	CHEMBL1145588	1	Scientific Literature	Bioorg. Med. Chem. Lett.	2008	None
CHEMBL256142		0	504.58	2	5.65	(+/-)-33d	CCCOC(=O)N1C=C(Cc2cccc(OCCc3nc(-c4ccccc4)oc3C)c2)C(C(=O)O)CC1	EC50	'='	8.0	nM	8.10			UO_0000065					False	CHEMBL935699	Agonist activity at human PPARalpha expressed in HEK293 cells assessed as luciferase activity by GAL4 transactivation assay	F	BAO_0000219	cell-based format	Homo sapiens	None	None	HEK293	None	CHEMBL235	Peroxisome proliferator-activated receptor gamma	Homo sapiens	SINGLE PROTEIN	CHEMBL1145588	1	Scientific Literature	Bioorg. Med. Chem. Lett.	2008	CHEMBL3307715
CHEMBL445942		0	540.62	2	6.35	(+/-)32b	Cc1oc(-c2ccccc2)nc1CCOc1cccc(C2CN(C(=O)Oc3ccccc3)CCC2CC(=O)O)c1	EC50	'='	170.0	nM	6.77			UO_0000065					False	CHEMBL935699	Agonist activity at human PPARalpha expressed in HEK293 cells assessed as luciferase activity by GAL4 transactivation assay	F	BAO_0000219	cell-based format	Homo sapiens	None	None	HEK293	None	CHEMBL235	Peroxisome proliferator-activated receptor gamma	Homo sapiens	SINGLE PROTEIN	CHEMBL1145588	1	Scientific Literature	Bioorg. Med. Chem. Lett.	2008	CHEMBL3307715
CHEMBL256134		0	518.61	2	5.69	13a	Cc1oc(-c2ccccc2)nc1CCOc1cccc(CC2=C(C(=O)O)CCN(C(=O)OCC(C)C)C2)c1	EC50	'='	235.0	nM	6.63			UO_0000065					False	CHEMBL935699	Agonist activity at human PPARalpha expressed in HEK293 cells assessed as luciferase activity by GAL4 transactivation assay	F	BAO_0000219	cell-based format	Homo sapiens	None	None	HEK293	None	CHEMBL235	Peroxisome proliferator-activated receptor gamma	Homo sapiens	SINGLE PROTEIN	CHEMBL1145588	1	Scientific Literature	Bioorg. Med. Chem. Lett.	2008	CHEMBL3307715
CHEMBL511100		0	600.66	2	7.20	27	COCCC#CCOc1cc(COc2ccc(C(F)(F)F)cc2)ccc1Sc1ccc(OCC(=O)O)c2c1CCCC2	EC50	'='	1400.0	nM	5.85			UO_0000065	9.75	0.19	-1.35	7.89	False	CHEMBL1004957	Agonist activity at human PPARgamma ligand binding domain expressed in african green monkey CV1 cells co-transfected with Gal4-DBD by transactivation assay	B	BAO_0000219	cell-based format	Homo sapiens	None	None	CV-1	None	CHEMBL235	Peroxisome proliferator-activated receptor gamma	Homo sapiens	SINGLE PROTEIN	CHEMBL1136970	1	Scientific Literature	Bioorg. Med. Chem. Lett.	2009	CHEMBL3308033
CHEMBL256013		0	407.47	0	4.25	21d	Cc1oc(-c2ccccc2)nc1Cc1ccc(C[C@H]2CO[C@@](C)(C(=O)O)OC2)cc1	EC50	'='	3000.0	nM	5.52			UO_0000065					False	CHEMBL950103	Agonist activity at human PPARgamma expressed in monkey CV1 cells by transactivation assay	F	BAO_0000219	cell-based format	Homo sapiens	None	None	CV-1	None	CHEMBL235	Peroxisome proliferator-activated receptor gamma	Homo sapiens	SINGLE PROTEIN	CHEMBL1142377	1	Scientific Literature	Bioorg. Med. Chem. Lett.	2008	CHEMBL3308033
CHEMBL300026		0	495.57	1	6.44	9	CCCc1cc(Oc2ccc(F)cc2)ccc1OCCCOc1ccc(C2SC(=O)NC2=O)cc1	EC50	'='	80.0	nM	7.10			UO_0000065					False	CHEMBL868414	Transactivation by human PPAR gamma in COS1 cells	F	BAO_0000219	cell-based format	Homo sapiens	None	None	COS-1	None	CHEMBL235	Peroxisome proliferator-activated receptor gamma	Homo sapiens	SINGLE PROTEIN	CHEMBL1139027	1	Scientific Literature	Bioorg. Med. Chem. Lett.	2006	CHEMBL3308351
CHEMBL182941		0	361.49	0	4.42	3b	CCSCCOc1ccc(-c2cc(SCC)c(C#N)c(=O)o2)cc1	Fold activation	'='	30.0										False	CHEMBL829767	In vitro agonist activity against human PPAR-gamma receptor in transactivation assay at 1000 nM	F	BAO_0000019	assay format	Homo sapiens	None	None	None	None	CHEMBL235	Peroxisome proliferator-activated receptor gamma	Homo sapiens	SINGLE PROTEIN	CHEMBL1140250	1	Scientific Literature	Bioorg. Med. Chem. Lett.	2005	None
CHEMBL1934484		0	435.55	0	4.52	SC-4	Cc1ccc(-c2nc(C)c(C(=O)N[C@H]3CCCN(c4cccc(C(=O)O)c4)C3)s2)cc1	EC50	'='	3100.0	nM	5.51			UO_0000065	12.65	0.24	0.99	6.67	False	CHEMBL3371805	Agonist activity at GAL4-tagged PPARgamma (unknown origin)	B	BAO_0000357	single protein format	Homo sapiens	None	None	None	None	CHEMBL235	Peroxisome proliferator-activated receptor gamma	Homo sapiens	SINGLE PROTEIN	CHEMBL3352104	1	Scientific Literature	Bioorg. Med. Chem. Lett.	2015	None
CHEMBL182583		0	366.46	0	3.56	3c	COC(=O)c1c(SC)cc(-c2ccc(OCCSC)cc2)oc1=O	Fold activation	'='	9.0										False	CHEMBL829765	In vitro agonist activity against human PPAR-gamma in transactivation assay at 10 nM	F	BAO_0000019	assay format	Homo sapiens	None	None	None	None	CHEMBL235	Peroxisome proliferator-activated receptor gamma	Homo sapiens	SINGLE PROTEIN	CHEMBL1140250	1	Scientific Literature	Bioorg. Med. Chem. Lett.	2005	None
CHEMBL189547	PLOGLITAZONE	0	355.46	0	3.76	Ploglitazone	CCc1ccc(CCOc2ccc(CC3SC(=O)NC3=O)cc2)cc1	Ki	'='	1200.0	nM	5.92			UO_0000065	16.66	0.32	2.16	10.69	False	CHEMBL841786	Binding affinity for human peroxisome proliferator activated receptor gamma	B	BAO_0000357	single protein format	Homo sapiens	None	None	None	None	CHEMBL235	Peroxisome proliferator-activated receptor gamma	Homo sapiens	SINGLE PROTEIN	CHEMBL1137204	1	Scientific Literature	J. Med. Chem.	2004	None
CHEMBL25259		0	457.53	1	6.18	12	Cc1oc(-c2ccc(-c3ccccc3)cc2)nc1CCOc1ccc(OC(C)(C)C(=O)O)cc1	EC50	'='	880.0	nM	6.06			UO_0000065	13.24	0.24	-0.12	7.40	False	CHEMBL831812	Effective concentration against human peroxisome proliferator activated receptor gamma in Gal4 transactivation assay	B	BAO_0000357	single protein format	Homo sapiens	None	None	None	None	CHEMBL235	Peroxisome proliferator-activated receptor gamma	Homo sapiens	SINGLE PROTEIN	CHEMBL1137204	1	Scientific Literature	J. Med. Chem.	2004	None
CHEMBL148384		0	547.61	2	6.01	58	Cc1oc(-c2ccccc2)nc1CCOc1ccc(CC(Nc2ccccc2C(=O)c2cccnc2)C(=O)O)cc1	EC50	'='	1.479	nM	8.83			UO_0000065					False	CHEMBL758986	in vitro agonist activity against peroxisome proliferator activated receptor-gamma (PPAR-gamma), using alkaline phosphatase activity transactivator assay	F	BAO_0000019	assay format	None	None	None	None	None	CHEMBL235	Peroxisome proliferator-activated receptor gamma	Homo sapiens	SINGLE PROTEIN	CHEMBL1131297	1	Scientific Literature	J. Med. Chem.	1998	None
CHEMBL149715		0	553.66	2	5.93	21	Cc1oc(N2CCCCC2)nc1CCOc1ccc(C[C@H](Nc2ccccc2C(=O)c2ccccc2)C(=O)O)cc1	EC50	'='	51.29	nM	7.29			UO_0000065					False	CHEMBL759143	Tested functionally in vitro for inducing 50% of the maximum alkaline phosphate activity (Transactivation) against Peroxisome proliferator activated receptor gamma	F	BAO_0000019	assay format	None	None	None	None	None	CHEMBL235	Peroxisome proliferator-activated receptor gamma	Homo sapiens	SINGLE PROTEIN	CHEMBL1131423	1	Scientific Literature	J. Med. Chem.	1998	None
CHEMBL179622		0	446.97	1	5.94	32	CC[C@]1(C(=O)O)CCc2ccc(OCCCOc3ccc(CC(C)C)cc3Cl)cc2O1	EC50	'='	600.0	nM	6.22			UO_0000065					False	CHEMBL838126	Agonist activity against human PPARgamma in COS-1 cell Gal4 assay	F	BAO_0000219	cell-based format	Homo sapiens	None	None	COS-1	None	CHEMBL235	Peroxisome proliferator-activated receptor gamma	Homo sapiens	SINGLE PROTEIN	CHEMBL1140266	1	Scientific Literature	Bioorg. Med. Chem. Lett.	2005	CHEMBL3308351
CHEMBL358325		0	584.74	2	5.16	24	Cc1sc(N2CCN(C)CC2)nc1CCOc1ccc(C[C@H](Nc2ccccc2C(=O)c2ccccc2)C(=O)O)cc1	EC50	'='	3.631	nM	8.44			UO_0000065					False	CHEMBL758984	Ability to promote differentiation of C3H10T1/2 stem cells to adipocytes using lipogenesis assay mediated through activation of Peroxisome proliferator activated receptor gamma	F	BAO_0000019	assay format	None	None	None	None	None	CHEMBL235	Peroxisome proliferator-activated receptor gamma	Homo sapiens	SINGLE PROTEIN	CHEMBL1131423	1	Scientific Literature	J. Med. Chem.	1998	None
CHEMBL147492		0	493.60	1	6.73	28	CC(C)c1ccc(COc2ccc(C[C@H](Nc3ccccc3C(=O)c3ccccc3)C(=O)O)cc2)cc1	Ki	'='	467.74	nM	6.33			UO_0000065	12.82	0.23	-0.40	8.37	False	CHEMBL762151	Inhibition by 50% of in vitro binding to Peroxisome proliferator activated receptor gamma	B	BAO_0000357	single protein format	None	None	None	None	None	CHEMBL235	Peroxisome proliferator-activated receptor gamma	Homo sapiens	SINGLE PROTEIN	CHEMBL1131423	1	Scientific Literature	J. Med. Chem.	1998	None
CHEMBL229888		0	381.35	0	3.66	10a	COc1ccc(CCC(=O)O)cc1CNC(=O)c1ccc(C(F)(F)F)cc1	EC50	'>'	10000.0	nM				UO_0000065					False	CHEMBL886017	Effect on PPARgamma transactivation activity in HEK293 cells	B	BAO_0000219	cell-based format	Homo sapiens	None	None	HEK293	None	CHEMBL235	Peroxisome proliferator-activated receptor gamma	Homo sapiens	SINGLE PROTEIN	CHEMBL1143711	1	Scientific Literature	Bioorg. Med. Chem.	2007	CHEMBL3307715
CHEMBL426371		0	485.50	1	5.87	5f	CCC(Cc1ccc(OCc2ccccc2)c(CNC(=O)c2ccc(C(F)(F)F)cc2)c1)C(=O)O	EC50	'='	6200.0	nM	5.21			UO_0000065	10.73	0.20	-0.66	6.89	False	CHEMBL886017	Effect on PPARgamma transactivation activity in HEK293 cells	B	BAO_0000219	cell-based format	Homo sapiens	None	None	HEK293	None	CHEMBL235	Peroxisome proliferator-activated receptor gamma	Homo sapiens	SINGLE PROTEIN	CHEMBL1143711	1	Scientific Literature	Bioorg. Med. Chem.	2007	CHEMBL3307715
CHEMBL356353		0	486.52	1	5.08	60	Cc1oc(-c2ccccc2)nc1CCOc1ccc(CC(Nc2ccccc2C(=O)O)C(=O)O)cc1	EC50	'='	4897.79	nM	5.31			UO_0000065					False	CHEMBL758986	in vitro agonist activity against peroxisome proliferator activated receptor-gamma (PPAR-gamma), using alkaline phosphatase activity transactivator assay	F	BAO_0000019	assay format	None	None	None	None	None	CHEMBL235	Peroxisome proliferator-activated receptor gamma	Homo sapiens	SINGLE PROTEIN	CHEMBL1131297	1	Scientific Literature	J. Med. Chem.	1998	None
CHEMBL181219		0	433.89	1	5.59	7	COc1ccc2c(c1)c(Cc1cccc(C(=O)O)c1)c(C)n2C(=O)c1ccc(Cl)cc1	EC50	'='	280.0	nM	6.55			UO_0000065					False	CHEMBL837654	In vitro maximal activation of human Peroxisome proliferator activated receptor gamma in COS-1 cell transactivation assay	F	BAO_0000219	cell-based format	None	None	None	COS-1	None	CHEMBL235	Peroxisome proliferator-activated receptor gamma	Homo sapiens	SINGLE PROTEIN	CHEMBL1142834	1	Scientific Literature	Bioorg. Med. Chem. Lett.	2005	CHEMBL3308351
CHEMBL178245		0	463.92	1	5.35	10	COc1ccc2c(c1)c(Cc1cccc(OCC(=O)O)c1)c(C)n2C(=O)c1ccc(Cl)cc1	EC50	'='	77.0	nM	7.11			UO_0000065					False	CHEMBL837654	In vitro maximal activation of human Peroxisome proliferator activated receptor gamma in COS-1 cell transactivation assay	F	BAO_0000219	cell-based format	None	None	None	COS-1	None	CHEMBL235	Peroxisome proliferator-activated receptor gamma	Homo sapiens	SINGLE PROTEIN	CHEMBL1142834	1	Scientific Literature	Bioorg. Med. Chem. Lett.	2005	CHEMBL3308351
CHEMBL230804		0	781.98	2	9.23	2n	Cc1oc(-c2ccccc2)nc1CCOc1ccc(C[C@@H](CNC(=O)CCc2ccc(SC(C)(C)C(=O)O)cc2)Nc2ccccc2C(=O)c2ccccc2)cc1	Ki	'='	251.19	nM	6.60			UO_0000065	8.44	0.16	-2.63	5.05	False	CHEMBL889304	Displacement of [3H]BRL49653 from PPARgamma by scintillation proximity assay	B	BAO_0000357	single protein format	Homo sapiens	None	None	None	None	CHEMBL235	Peroxisome proliferator-activated receptor gamma	Homo sapiens	SINGLE PROTEIN	CHEMBL1145377	1	Scientific Literature	Bioorg. Med. Chem. Lett.	2007	None
CHEMBL180078		0	354.53	1	7.11	11	C=C(/C=C\C/C=C\C/C=C\C/C=C\C/C=C\C/C=C\CC)CCC(=O)O	Activity	'='	1.5										False	CHEMBL835583	Activation of PPAR gamma at 5 uM in Cos-7 cell reporter gene assay with 5%FBS	B	BAO_0000219	cell-based format	Homo sapiens	None	None	COS-7	None	CHEMBL235	Peroxisome proliferator-activated receptor gamma	Homo sapiens	SINGLE PROTEIN	CHEMBL1144262	1	Scientific Literature	Bioorg. Med. Chem. Lett.	2005	CHEMBL3307648
CHEMBL183667		0	330.41	0	2.84	5c	CSc1cc(-c2ccc(OCCN(C)C)cc2)oc(=O)c1C#N	Fold activation	'='	6.0										False	CHEMBL829766	In vitro agonist activity against human PPAR-gamma in transactivation assay at 100 nM	F	BAO_0000019	assay format	Homo sapiens	None	None	None	None	CHEMBL235	Peroxisome proliferator-activated receptor gamma	Homo sapiens	SINGLE PROTEIN	CHEMBL1140250	1	Scientific Literature	Bioorg. Med. Chem. Lett.	2005	None
CHEMBL177755		0	440.50	0	3.90	44	C/C(CCCCN1C(=O)C(CCOc2ccccc2CC(=O)O)Oc2ccccc21)=N\O	EC50	'='	10.0	nM	8.00			UO_0000065					False	CHEMBL757757	Agonistic activity against PPAR (peroxisome proliferator activated receptor gamma) in Suarus chinesis	F	BAO_0000019	assay format	suarus chinesis	None	None	None	None	CHEMBL235	Peroxisome proliferator-activated receptor gamma	Homo sapiens	SINGLE PROTEIN	CHEMBL1148467	1	Scientific Literature	J. Med. Chem.	2004	None
CHEMBL515454		0	419.43	0	4.47	7f	COC(=O)c1cc2ccc(OCCc3nc(-c4cccc(C)c4)oc3C)cc2oc1=O	EC50	'='	1.0	nM	9.00			UO_0000065					False	CHEMBL1019543	Agonist activity at human PPARgamma in U2OS cells by transactivation assay	F	BAO_0000219	cell-based format	Homo sapiens	None	None	U2OS	None	CHEMBL235	Peroxisome proliferator-activated receptor gamma	Homo sapiens	SINGLE PROTEIN	CHEMBL1154459	1	Scientific Literature	Eur. J. Med. Chem.	2008	CHEMBL3307757
CHEMBL207318		0	486.52	1	5.18	22	COc1ccc(-c2cc(COc3ccc(OCC(=O)O)c(C)c3)nc(-c3ccc(OC)cc3)n2)cc1	EC50	'>'	10000.0	nM				UO_0000065					False	CHEMBL853176	Effect on human PPARgamma transactivation in 293T cells	F	BAO_0000219	cell-based format	Homo sapiens	None	None	293T	None	CHEMBL235	Peroxisome proliferator-activated receptor gamma	Homo sapiens	SINGLE PROTEIN	CHEMBL1147714	1	Scientific Literature	Bioorg. Med. Chem. Lett.	2006	None
CHEMBL208202		0	568.59	2	9.06	18	Cc1cc(OCc2cc(-c3ccc(-c4ccccc4)cc3)cc(-c3ccc(C(F)(F)F)cc3)c2)ccc1OCC(=O)O	EC50	'>'	10000.0	nM				UO_0000065					False	CHEMBL853176	Effect on human PPARgamma transactivation in 293T cells	F	BAO_0000219	cell-based format	Homo sapiens	None	None	293T	None	CHEMBL235	Peroxisome proliferator-activated receptor gamma	Homo sapiens	SINGLE PROTEIN	CHEMBL1147714	1	Scientific Literature	Bioorg. Med. Chem. Lett.	2006	None
CHEMBL395527		0	601.75	2	7.44	2s	CCCC(=O)NC[C@H](Cc1ccc(OCCc2nc(-c3ccccc3)oc2C)cc1)Nc1ccccc1C(=O)c1ccccc1	Ki	'='	87.1	nM	7.06			UO_0000065	11.73	0.21	-0.38	7.55	False	CHEMBL889304	Displacement of [3H]BRL49653 from PPARgamma by scintillation proximity assay	B	BAO_0000357	single protein format	Homo sapiens	None	None	None	None	CHEMBL235	Peroxisome proliferator-activated receptor gamma	Homo sapiens	SINGLE PROTEIN	CHEMBL1145377	1	Scientific Literature	Bioorg. Med. Chem. Lett.	2007	None
CHEMBL395527		0	601.75	2	7.44	2s	CCCC(=O)NC[C@H](Cc1ccc(OCCc2nc(-c3ccccc3)oc2C)cc1)Nc1ccccc1C(=O)c1ccccc1	Activity	'='	57.0	%				UO_0000187					False	CHEMBL889305	Inhibition of BRL-49653 stimulated human PPARgamma transactivation in CV-1 cells by GAL4 reporter assay	B	BAO_0000219	cell-based format	Homo sapiens	None	None	CV-1	None	CHEMBL235	Peroxisome proliferator-activated receptor gamma	Homo sapiens	SINGLE PROTEIN	CHEMBL1145377	1	Scientific Literature	Bioorg. Med. Chem. Lett.	2007	CHEMBL3308033
CHEMBL230518		0	472.49	1	5.02	11r	C/C(=N\OCCF)C(Cc1ccc(OCCc2nc(-c3ccc(F)cc3)oc2C)cc1)C(=O)O	EC50	'='	2.9	nM	8.54			UO_0000065					False	CHEMBL906214	Agonist activity at human PPARgamma in HepG2 cells by PPAR-GAL4 transactivation assay	F	BAO_0000219	cell-based format	Homo sapiens	None	None	HepG2	None	CHEMBL235	Peroxisome proliferator-activated receptor gamma	Homo sapiens	SINGLE PROTEIN	CHEMBL1143807	1	Scientific Literature	Bioorg. Med. Chem. Lett.	2007	CHEMBL3307718
CHEMBL388422		0	436.51	0	4.93	11b	CCO/N=C(\C)C(Cc1ccc(OCCc2nc(-c3ccccc3)oc2C)cc1)C(=O)O	EC50	'='	1.0	nM	9.00			UO_0000065					False	CHEMBL906214	Agonist activity at human PPARgamma in HepG2 cells by PPAR-GAL4 transactivation assay	F	BAO_0000219	cell-based format	Homo sapiens	None	None	HepG2	None	CHEMBL235	Peroxisome proliferator-activated receptor gamma	Homo sapiens	SINGLE PROTEIN	CHEMBL1143807	1	Scientific Literature	Bioorg. Med. Chem. Lett.	2007	CHEMBL3307718
CHEMBL457358		0	342.44	0	2.41	13n, H-L-2-Nal-L-Leu-OMe	COC(=O)[C@H](CC(C)C)NC(=O)[C@@H](N)Cc1ccc2ccccc2c1	Inhibition	'='	4.34	%				UO_0000187					False	CHEMBL1019545	Antagonist activity at human PPARgamma receptor expressed in Saccharomyces cerevisiae AH109 co-transfected with mouse CBP assessed as inhibition of rosiglitazone-induced LBD-CBP interaction at 10 uM by alpha-galactosidase based yeast two hybrid assay	F	BAO_0000019	assay format	Homo sapiens	None	None	None	None	CHEMBL235	Peroxisome proliferator-activated receptor gamma	Homo sapiens	SINGLE PROTEIN	CHEMBL1154460	1	Scientific Literature	Eur. J. Med. Chem.	2008	None
CHEMBL387926		0	438.40	0	3.24	4c	CC(=O)N[C@@H](Cc1ccc(OCCC(=O)Nc2ccccc2C(F)(F)F)cc1)C(=O)O	Fold change	'='	1.2										False	CHEMBL887270	Agonist activity at human recombinant PPARgamma at 30 uM by GAL4 transactivation assay relative to control	F	BAO_0000019	assay format	Homo sapiens	None	None	None	None	CHEMBL235	Peroxisome proliferator-activated receptor gamma	Homo sapiens	SINGLE PROTEIN	CHEMBL1144585	1	Scientific Literature	Eur. J. Med. Chem.	2007	None
CHEMBL107367	FARGLITAZAR	2	546.62	2	6.61	20	Cc1oc(-c2ccccc2)nc1CCOc1ccc(C[C@H](Nc2ccccc2C(=O)c2ccccc2)C(=O)O)cc1	Ki	'='	1.148	nM	8.94			UO_0000065	16.36	0.30	2.33	8.79	True	CHEMBL760250	In vitro binding to peroxisome proliferator activated receptor gamma (PPAR gamma) using [3H]-BRL 49653 as radioligand in scintillation proximity assay (SPA)	B	BAO_0000357	single protein format	None	None	None	None	None	CHEMBL235	Peroxisome proliferator-activated receptor gamma	Homo sapiens	SINGLE PROTEIN	CHEMBL1131422	1	Scientific Literature	J. Med. Chem.	1998	None
CHEMBL390199		0	474.57	1	5.91	17	CSCOC(CCc1ccc(C(F)(F)F)cc1)CSc1ccc(OCC(=O)O)c(C)c1	EC50	'>'	1000.0	nM				UO_0000065					False	CHEMBL889270	Activity at human PPARgamma receptor by cell based transactivation assay	B	BAO_0000219	cell-based format	Homo sapiens	None	None	None	None	CHEMBL235	Peroxisome proliferator-activated receptor gamma	Homo sapiens	SINGLE PROTEIN	CHEMBL1145374	1	Scientific Literature	Bioorg. Med. Chem. Lett.	2007	None
CHEMBL121	ROSIGLITAZONE	4	357.44	0	2.49	rosiglitazone	CN(CCOc1ccc(CC2SC(=O)NC2=O)cc1)c1ccccn1	EC50	'='	220.0	nM	6.66			UO_0000065	18.63	0.36	4.17	9.31	True	CHEMBL913511	Activity at human PPAR gamma in Huh7 cells by transactivation assay	B	BAO_0000219	cell-based format	Homo sapiens	None	None	Huh-7	None	CHEMBL235	Peroxisome proliferator-activated receptor gamma	Homo sapiens	SINGLE PROTEIN	CHEMBL1137405	1	Scientific Literature	J. Med. Chem.	2006	CHEMBL3307515
CHEMBL475989		0	473.40	1	5.18	7g	COC(=O)c1cc2ccc(OCCc3nc(-c4cccc(C(F)(F)F)c4)oc3C)cc2oc1=O	%max	'='	72.0	%				UO_0000187					False	CHEMBL1019544	Agonist activity at human PPARgamma in U2OS cells by transactivation assay relative to rosiglitazone	F	BAO_0000219	cell-based format	Homo sapiens	None	None	U2OS	None	CHEMBL235	Peroxisome proliferator-activated receptor gamma	Homo sapiens	SINGLE PROTEIN	CHEMBL1154459	1	Scientific Literature	Eur. J. Med. Chem.	2008	CHEMBL3307757
CHEMBL476831		0	344.37	0	1.14	1f, H-L-2-Nal-L-Glu-OH	N[C@@H](Cc1ccc2ccccc2c1)C(=O)N[C@@H](CCC(=O)O)C(=O)O	Inhibition	'='	2.1	%				UO_0000187					False	CHEMBL1019545	Antagonist activity at human PPARgamma receptor expressed in Saccharomyces cerevisiae AH109 co-transfected with mouse CBP assessed as inhibition of rosiglitazone-induced LBD-CBP interaction at 10 uM by alpha-galactosidase based yeast two hybrid assay	F	BAO_0000019	assay format	Homo sapiens	None	None	None	None	CHEMBL235	Peroxisome proliferator-activated receptor gamma	Homo sapiens	SINGLE PROTEIN	CHEMBL1154460	1	Scientific Literature	Eur. J. Med. Chem.	2008	None
CHEMBL107794		0	444.53	1	5.56	4f	Cc1oc(-c2ccccc2)nc1CCOc1ccc(C[C@@H](C(=O)O)n2c(C)ccc2C)cc1	Ki	'='	980.0	nM	6.01			UO_0000065	13.52	0.25	0.45	7.75	False	CHEMBL759115	Binding affinity to human Peroxisome proliferator activated receptor gamma using scintillation proximity assay	B	BAO_0000357	single protein format	None	None	None	None	None	CHEMBL235	Peroxisome proliferator-activated receptor gamma	Homo sapiens	SINGLE PROTEIN	CHEMBL1133869	1	Scientific Literature	Bioorg. Med. Chem. Lett.	2001	None
CHEMBL254946		0	497.56	1	5.22	12	Cc1nc(-c2ccc(C(F)(F)F)cc2)sc1C(=O)NCc1ccc(NS(=O)(=O)C(C)C)cc1	EC50	'>'	10000.0	nM				UO_0000065					False	CHEMBL927785	Agonist activity at human PPARgamma assessed as receptor activation by cell based assay	F	BAO_0000219	cell-based format	Homo sapiens	None	None	None	None	CHEMBL235	Peroxisome proliferator-activated receptor gamma	Homo sapiens	SINGLE PROTEIN	CHEMBL1140804	1	Scientific Literature	Bioorg. Med. Chem. Lett.	2008	None
CHEMBL121	ROSIGLITAZONE	4	357.44	0	2.49	Rosiglitazone	CN(CCOc1ccc(CC2SC(=O)NC2=O)cc1)c1ccccn1	EC50	'='	40.0	nM	7.40			UO_0000065	20.70	0.40	4.91	10.34	True	CHEMBL1015276	Agonist activity at human PPARgamma ligand binding domain expressed in human Hep G2 cells co-transfected with Gal4-DBD by luciferase reporter gene assay	B	BAO_0000219	cell-based format	Homo sapiens	None	None	HepG2	None	CHEMBL235	Peroxisome proliferator-activated receptor gamma	Homo sapiens	SINGLE PROTEIN	CHEMBL1151755	1	Scientific Literature	J. Med. Chem.	2008	CHEMBL3307718
CHEMBL121	ROSIGLITAZONE	4	357.44	0	2.49	Rosiglitazone	CN(CCOc1ccc(CC2SC(=O)NC2=O)cc1)c1ccccn1	Efficacy	'='	100.0	%				UO_0000187					True	CHEMBL1015277	Agonist activity at human PPARgamma ligand binding domain expressed in human Hep G2 cells co-transfected with Gal4-DBD by luciferase reporter gene assay relative to rosiglitazone	B	BAO_0000219	cell-based format	Homo sapiens	None	None	HepG2	None	CHEMBL235	Peroxisome proliferator-activated receptor gamma	Homo sapiens	SINGLE PROTEIN	CHEMBL1151755	1	Scientific Literature	J. Med. Chem.	2008	CHEMBL3307718
CHEMBL310962		0	461.31	0	4.50	1h	CC(C)OC(Cc1ccc(OCc2noc(-c3ccc(Br)cc3)n2)cc1)C(=O)O	EC50	'='	32.0	nM	7.50			UO_0000065					False	CHEMBL1019532	Agonist activity at human PPARgamma expressed in african green monkey CV1 cells co-transfected with Gal4 assessed as reporter activity by transient transactivation assay	F	BAO_0000219	cell-based format	Homo sapiens	None	None	CV-1	None	CHEMBL235	Peroxisome proliferator-activated receptor gamma	Homo sapiens	SINGLE PROTEIN	CHEMBL1154456	1	Scientific Literature	Eur. J. Med. Chem.	2008	CHEMBL3308033
CHEMBL458648		0	435.43	0	4.17	7b	COC(=O)c1cc2ccc(OCCc3nc(-c4ccc(OC)cc4)oc3C)cc2oc1=O	%max	'='	122.0	%				UO_0000187					False	CHEMBL1019544	Agonist activity at human PPARgamma in U2OS cells by transactivation assay relative to rosiglitazone	F	BAO_0000219	cell-based format	Homo sapiens	None	None	U2OS	None	CHEMBL235	Peroxisome proliferator-activated receptor gamma	Homo sapiens	SINGLE PROTEIN	CHEMBL1154459	1	Scientific Literature	Eur. J. Med. Chem.	2008	CHEMBL3307757
CHEMBL515666		0	421.45	0	3.83	8e	COC(=O)C1Cc2ccc(OCCc3nc(-c4ccc(C)cc4)oc3C)cc2OC1=O	%max	'='	101.0	%				UO_0000187					False	CHEMBL1019544	Agonist activity at human PPARgamma in U2OS cells by transactivation assay relative to rosiglitazone	F	BAO_0000219	cell-based format	Homo sapiens	None	None	U2OS	None	CHEMBL235	Peroxisome proliferator-activated receptor gamma	Homo sapiens	SINGLE PROTEIN	CHEMBL1154459	1	Scientific Literature	Eur. J. Med. Chem.	2008	CHEMBL3307757
CHEMBL1172222		0	438.55	1	5.37	11	CCCCC(Sc1nc(OCc2ccccc2)cc(OCc2ccccc2)n1)C(=O)O	Activity	'='	31.0	%				UO_0000187					False	CHEMBL1177261	Agonist activity at human PPARgamma-LBD expressed in COS7 cells co-transfected with Gal4 at 20 uM by luciferase based transactivation assay	F	BAO_0000219	cell-based format	Homo sapiens	None	None	COS-7	None	CHEMBL235	Peroxisome proliferator-activated receptor gamma	Homo sapiens	SINGLE PROTEIN	CHEMBL1177708	1	Scientific Literature	J. Med. Chem.	2010	CHEMBL3307648
CHEMBL387588		0	388.46	0	4.34	11s,e/z	CCO/N=C(\C)C(Cc1ccc(OCc2nc(C(C)C)oc2C)cc1)C(=O)O	EC50	'='	48.0	nM	7.32			UO_0000065					False	CHEMBL906214	Agonist activity at human PPARgamma in HepG2 cells by PPAR-GAL4 transactivation assay	F	BAO_0000219	cell-based format	Homo sapiens	None	None	HepG2	None	CHEMBL235	Peroxisome proliferator-activated receptor gamma	Homo sapiens	SINGLE PROTEIN	CHEMBL1143807	1	Scientific Literature	Bioorg. Med. Chem. Lett.	2007	CHEMBL3307718
CHEMBL397970		0	416.42	0	4.01	1	Cc1cc(SCC(O)COc2ccc(C(F)(F)F)cc2)ccc1OCC(=O)O	EC50	'>'	1000.0	nM				UO_0000065					False	CHEMBL889270	Activity at human PPARgamma receptor by cell based transactivation assay	B	BAO_0000219	cell-based format	Homo sapiens	None	None	None	None	CHEMBL235	Peroxisome proliferator-activated receptor gamma	Homo sapiens	SINGLE PROTEIN	CHEMBL1145374	1	Scientific Literature	Bioorg. Med. Chem. Lett.	2007	None
CHEMBL230179		0	428.40	0	4.34	18	CCOC(COc1ccc(C(F)(F)F)cc1)COc1ccc(OCC(=O)O)c(C)c1	EC50	'>'	1000.0	nM				UO_0000065					False	CHEMBL889270	Activity at human PPARgamma receptor by cell based transactivation assay	B	BAO_0000219	cell-based format	Homo sapiens	None	None	None	None	CHEMBL235	Peroxisome proliferator-activated receptor gamma	Homo sapiens	SINGLE PROTEIN	CHEMBL1145374	1	Scientific Literature	Bioorg. Med. Chem. Lett.	2007	None
CHEMBL228376		0	375.85	0	3.53	3e	CCOC(=O)[C@H](Cc1ccc(OCc2ccc(Cl)cc2)cc1)NC(C)=O	Fold change	'='	1.0										False	CHEMBL887270	Agonist activity at human recombinant PPARgamma at 30 uM by GAL4 transactivation assay relative to control	F	BAO_0000019	assay format	Homo sapiens	None	None	None	None	CHEMBL235	Peroxisome proliferator-activated receptor gamma	Homo sapiens	SINGLE PROTEIN	CHEMBL1144585	1	Scientific Literature	Eur. J. Med. Chem.	2007	None
CHEMBL230305		0	422.48	0	4.88	11k,e/z	CCO/N=C(\C)C(Cc1ccc(OCc2nc(-c3ccccc3)oc2C)cc1)C(=O)O	EC50	'='	4.0	nM	8.40			UO_0000065					False	CHEMBL906214	Agonist activity at human PPARgamma in HepG2 cells by PPAR-GAL4 transactivation assay	F	BAO_0000219	cell-based format	Homo sapiens	None	None	HepG2	None	CHEMBL235	Peroxisome proliferator-activated receptor gamma	Homo sapiens	SINGLE PROTEIN	CHEMBL1143807	1	Scientific Literature	Bioorg. Med. Chem. Lett.	2007	CHEMBL3307718
CHEMBL295416	PIRINIXIC ACID	0	323.81	0	3.67	WY-14643	Cc1cccc(Nc2cc(Cl)nc(SCC(=O)O)n2)c1C	Max response						Not Determined						False	CHEMBL762521	In vitro transcriptional activation by human peroxisome proliferator activated receptor-gamma (PPAR gamma); ND= no data	B	BAO_0000357	single protein format	Homo sapiens	None	None	None	None	CHEMBL235	Peroxisome proliferator-activated receptor gamma	Homo sapiens	SINGLE PROTEIN	CHEMBL1147472	1	Scientific Literature	Bioorg. Med. Chem. Lett.	2004	None
CHEMBL119217		0	397.47	0	2.84	13	COC(=O)C(Cc1ccc(OCCOc2ccc3c(c2)CCCC3)cc1)C(N)=O	Max response	'='	22.0	%				UO_0000187					False	CHEMBL758979	In vitro transcription activation on human peroxisome proliferator activated receptor-gamma (PPAR gamma)	B	BAO_0000357	single protein format	None	None	None	None	None	CHEMBL235	Peroxisome proliferator-activated receptor gamma	Homo sapiens	SINGLE PROTEIN	CHEMBL1147472	1	Scientific Literature	Bioorg. Med. Chem. Lett.	2004	None
CHEMBL249865		0	482.52	1	5.56	(R)-(-)-35	CCN(C(=O)Nc1ccc(OC(F)(F)F)cc1)[C@@H]1Cc2ccc(SC(C)(C)C(=O)O)cc2C1	Activity	'='	3.8	%				UO_0000187					False	CHEMBL944033	Agonist activity at PPARgamma expressed in HEK293 cells assessed as aP2 gene induction relative to BRL-49653	F	BAO_0000219	cell-based format	None	None	None	HEK293	None	CHEMBL235	Peroxisome proliferator-activated receptor gamma	Homo sapiens	SINGLE PROTEIN	CHEMBL1141364	1	Scientific Literature	Bioorg. Med. Chem. Lett.	2007	CHEMBL3307715
CHEMBL398730		0	418.54	1	5.08	42	CCc1ccc(-c2nc(CCOc3ccc4c(c3)CC[C@H]4CC(=O)O)c(C)n2C)cc1	EC50	'='	347.0	nM	6.46			UO_0000065					False	CHEMBL924197	Agonist activity at GST-tagged human PPARdelta by FRET assay	F	BAO_0000019	assay format	None	None	None	None	None	CHEMBL235	Peroxisome proliferator-activated receptor gamma	Homo sapiens	SINGLE PROTEIN	CHEMBL1140686	1	Scientific Literature	Bioorg. Med. Chem. Lett.	2007	None
CHEMBL248187		0	477.50	1	6.14	37	Cc1sc(-c2ccc(OC(F)(F)F)cc2)nc1CCOc1ccc2c(c1)CC[C@H]2CC(=O)O	EC50	'='	2.0	nM	8.70			UO_0000065					False	CHEMBL924197	Agonist activity at GST-tagged human PPARdelta by FRET assay	F	BAO_0000019	assay format	None	None	None	None	None	CHEMBL235	Peroxisome proliferator-activated receptor gamma	Homo sapiens	SINGLE PROTEIN	CHEMBL1140686	1	Scientific Literature	Bioorg. Med. Chem. Lett.	2007	None
CHEMBL354863		0	444.53	1	5.51	3e	CCOC(Cc1ccc(OCC/C=C2/c3ccccc3COc3ccccc32)cc1)C(=O)O	Max	'='	80.3	%				UO_0000187					False	CHEMBL824650	Fold activation relative to maximum activation obtained with rosiglitazone	F	BAO_0000019	assay format	None	None	None	None	None	CHEMBL235	Peroxisome proliferator-activated receptor gamma	Homo sapiens	SINGLE PROTEIN	CHEMBL1135600	1	Scientific Literature	J. Med. Chem.	2002	None
CHEMBL225828		0	472.59	1	7.04	23	Cc1cccc2c(-c3cccc(NCc4ccc(CC(=O)O)cc4)c3)c(Cc3ccccc3)cnc12	Activity	'='	46.6	%				UO_0000187					False	CHEMBL905441	Agonist activity at human recombinant PPARgamma by GAL4 transactivation assay relative to rosiglitazone	F	BAO_0000019	assay format	Homo sapiens	None	None	None	None	CHEMBL235	Peroxisome proliferator-activated receptor gamma	Homo sapiens	SINGLE PROTEIN	CHEMBL1143039	1	Scientific Literature	Bioorg. Med. Chem.	2007	None
CHEMBL387203		0	501.32	2	5.34	17h	O=C(O)Cc1cccc(-c2noc(-c3ccco3)c2C(=O)NCCOc2ccc(Cl)cc2Cl)c1	EC50	'>'	10000.0	nM				UO_0000065					False	CHEMBL907271	Activity at human PPAR gamma by cell-based transactivation assay	B	BAO_0000219	cell-based format	Homo sapiens	None	None	None	None	CHEMBL235	Peroxisome proliferator-activated receptor gamma	Homo sapiens	SINGLE PROTEIN	CHEMBL1139688	1	Scientific Literature	Bioorg. Med. Chem. Lett.	2006	None
CHEMBL218101		0	541.39	2	5.90	17c	Cc1cc(-c2noc(-c3ccccc3)c2C(=O)NCCOc2ccc(Cl)cc2Cl)ccc1OCC(=O)O	EC50	'>'	10000.0	nM				UO_0000065					False	CHEMBL907271	Activity at human PPAR gamma by cell-based transactivation assay	B	BAO_0000219	cell-based format	Homo sapiens	None	None	None	None	CHEMBL235	Peroxisome proliferator-activated receptor gamma	Homo sapiens	SINGLE PROTEIN	CHEMBL1139688	1	Scientific Literature	Bioorg. Med. Chem. Lett.	2006	None
CHEMBL218497		0	497.33	1	5.82	17b	O=C(O)c1ccc(-c2noc(-c3ccccc3)c2C(=O)NCCOc2ccc(Cl)cc2Cl)cc1	EC50	'>'	10000.0	nM				UO_0000065					False	CHEMBL907271	Activity at human PPAR gamma by cell-based transactivation assay	B	BAO_0000219	cell-based format	Homo sapiens	None	None	None	None	CHEMBL235	Peroxisome proliferator-activated receptor gamma	Homo sapiens	SINGLE PROTEIN	CHEMBL1139688	1	Scientific Literature	Bioorg. Med. Chem. Lett.	2006	None
CHEMBL374502		0	575.83	2	6.32	11a	O=C(O)Cc1ccc(OCc2noc(-c3ccccc3)c2C(=O)NCCOc2ccc(Cl)cc2Cl)c(Cl)c1	EC50	'>'	10000.0	nM				UO_0000065					False	CHEMBL907271	Activity at human PPAR gamma by cell-based transactivation assay	B	BAO_0000219	cell-based format	Homo sapiens	None	None	None	None	CHEMBL235	Peroxisome proliferator-activated receptor gamma	Homo sapiens	SINGLE PROTEIN	CHEMBL1139688	1	Scientific Literature	Bioorg. Med. Chem. Lett.	2006	None
CHEMBL77127		0	451.91	0	4.73	2	O=C(O)Cc1cccc(OCCC2Oc3ccccc3N(Cc3cccc(Cl)c3)C2=O)c1	Fold induction	'='	5.5										False	CHEMBL768592	PPAR gamma mediated aP2 gene induction in pooled human preadipocytes	F	BAO_0000219	cell-based format	Homo sapiens	None	None	None	None	CHEMBL235	Peroxisome proliferator-activated receptor gamma	Homo sapiens	SINGLE PROTEIN	CHEMBL1136108	1	Scientific Literature	Bioorg. Med. Chem. Lett.	2003	None
CHEMBL225936		0	493.01	1	7.39	27	O=C(O)Cc1ccc(CNc2cccc(-c3c(Cc4ccccc4)cnc4c(Cl)cccc34)c2)cc1	Activity	'='	50.6	%				UO_0000187					False	CHEMBL905441	Agonist activity at human recombinant PPARgamma by GAL4 transactivation assay relative to rosiglitazone	F	BAO_0000019	assay format	Homo sapiens	None	None	None	None	CHEMBL235	Peroxisome proliferator-activated receptor gamma	Homo sapiens	SINGLE PROTEIN	CHEMBL1143039	1	Scientific Literature	Bioorg. Med. Chem.	2007	None
CHEMBL241299		0	439.94	1	5.96	18	Cc1cc(OCC[C@@H](C)Oc2ccc(Cl)cc2-c2ccccn2)ccc1CCC(=O)O	IC50	'='	88.0	nM	7.06			UO_0000065	16.04	0.31	1.10	10.28	False	CHEMBL885568	Displacement of [3H]2-methyl-2-(4-{3-[porpyl-(5-pyridin-2yl-thiophene-2-sulfonyl)-amino]-propyl}-phenoxy)-propionic acid from human PPARgamma	B	BAO_0000357	single protein format	Homo sapiens	None	None	None	None	CHEMBL235	Peroxisome proliferator-activated receptor gamma	Homo sapiens	SINGLE PROTEIN	CHEMBL1139045	1	Scientific Literature	Bioorg. Med. Chem. Lett.	2007	None
CHEMBL511100		0	600.66	2	7.20	27	COCCC#CCOc1cc(COc2ccc(C(F)(F)F)cc2)ccc1Sc1ccc(OCC(=O)O)c2c1CCCC2	Ki	'='	44.0	nM	7.36			UO_0000065	12.25	0.24	0.16	9.91	False	CHEMBL1004952	Displacement of [3H]rosiglitazone from human PPARgamma receptor by filtration assay	B	BAO_0000357	single protein format	Homo sapiens	None	None	None	None	CHEMBL235	Peroxisome proliferator-activated receptor gamma	Homo sapiens	SINGLE PROTEIN	CHEMBL1136970	1	Scientific Literature	Bioorg. Med. Chem. Lett.	2009	None
CHEMBL3827335		0	462.86	0	4.67	4	COC(=O)N(CC(=O)O)Cc1cc(F)cc(OCc2nc(-c3ccc(Cl)cc3)oc2C)c1	IC50	'>'	15000.0	nM				UO_0000065					False	CHEMBL3830347	Binding affinity to human GST-tagged PPAR-gamma LBD expressed in Escherichia coli BL21 after 30 mins in presence of fluorescein ligand FLA-A by fluorescence polarization assay	B	BAO_0000019	assay format	Homo sapiens	None	None	None	None	CHEMBL235	Peroxisome proliferator-activated receptor gamma	Homo sapiens	SINGLE PROTEIN	CHEMBL3826929	1	Scientific Literature	ACS Med. Chem. Lett.	2016	None
CHEMBL176421		0	459.54	1	6.31	12	CCCc1c(OCCCCOc2ccccc2CC(=O)O)ccc2c(-c3ccccc3)noc12	Ki	'='	348.0	nM	6.46			UO_0000065	14.05	0.26	0.15	7.90	False	CHEMBL756623	In vitro binding affinity towards human peroxisome proliferator activated receptor gamma (PPAR gamma)	B	BAO_0000357	single protein format	None	None	None	None	None	CHEMBL235	Peroxisome proliferator-activated receptor gamma	Homo sapiens	SINGLE PROTEIN	CHEMBL1136629	1	Scientific Literature	Bioorg. Med. Chem. Lett.	2003	None
CHEMBL121	ROSIGLITAZONE	4	357.44	0	2.49	Rosiglitazone	CN(CCOc1ccc(CC2SC(=O)NC2=O)cc1)c1ccccn1	EC50	'='	20.0	nM	7.70			UO_0000065					True	CHEMBL1035294	Agonist activity at human PPARgamma receptor expressed in african green monkey COS1 cells co-transfected with fused yeast Gal4-DBD by transactivation assay	F	BAO_0000219	cell-based format	Homo sapiens	None	None	COS-1	None	CHEMBL235	Peroxisome proliferator-activated receptor gamma	Homo sapiens	SINGLE PROTEIN	CHEMBL1158459	1	Scientific Literature	J. Med. Chem.	2009	CHEMBL3308351
CHEMBL121	ROSIGLITAZONE	4	357.44	0	2.49	rosiglitazone	CN(CCOc1ccc(CC2SC(=O)NC2=O)cc1)c1ccccn1	EC50	'='	30.0	nM	7.52			UO_0000065					True	CHEMBL896461	Agonist activity at human PPARgamma in CV1 cells by GAL4 transactivation assay after 24 hrs	F	BAO_0000219	cell-based format	Homo sapiens	None	None	CV-1	None	CHEMBL235	Peroxisome proliferator-activated receptor gamma	Homo sapiens	SINGLE PROTEIN	CHEMBL1148890	1	Scientific Literature	Bioorg. Med. Chem. Lett.	2007	CHEMBL3308033
CHEMBL234858		0	443.61	1	5.08	9g	CCCCNC(=S)OC(CCc1ccc(C[C@H](OCC)C(=O)O)cc1)c1ccccc1	EC50	'='	3600.0	nM	5.44			UO_0000065					False	CHEMBL896461	Agonist activity at human PPARgamma in CV1 cells by GAL4 transactivation assay after 24 hrs	F	BAO_0000219	cell-based format	Homo sapiens	None	None	CV-1	None	CHEMBL235	Peroxisome proliferator-activated receptor gamma	Homo sapiens	SINGLE PROTEIN	CHEMBL1148890	1	Scientific Literature	Bioorg. Med. Chem. Lett.	2007	CHEMBL3308033
CHEMBL428019		0	429.58	0	4.69	9f	CCCNC(=S)OC(CCc1ccc(C[C@H](OCC)C(=O)O)cc1)c1ccccc1	EC50	'='	3480.0	nM	5.46			UO_0000065					False	CHEMBL896461	Agonist activity at human PPARgamma in CV1 cells by GAL4 transactivation assay after 24 hrs	F	BAO_0000219	cell-based format	Homo sapiens	None	None	CV-1	None	CHEMBL235	Peroxisome proliferator-activated receptor gamma	Homo sapiens	SINGLE PROTEIN	CHEMBL1148890	1	Scientific Literature	Bioorg. Med. Chem. Lett.	2007	CHEMBL3308033
CHEMBL361395		0	541.52	2	6.38	22	COc1ccc(C(=O)n2c(C)c(Cc3ccccc3OC(C)(C)C(=O)O)c3cc(OC(F)(F)F)ccc32)cc1	Maximal activation	'='	75.0	%				UO_0000187					False	CHEMBL826761	In vitro maximal activation of human Peroxisome proliferator activated receptor gamma in COS-1 cell transactivation assay at 3 uM	F	BAO_0000219	cell-based format	None	None	None	COS-1	None	CHEMBL235	Peroxisome proliferator-activated receptor gamma	Homo sapiens	SINGLE PROTEIN	CHEMBL1142834	1	Scientific Literature	Bioorg. Med. Chem. Lett.	2005	CHEMBL3308351
CHEMBL178630		0	434.92	1	5.14	42	CC(C)Oc1ccc(OCCCOc2ccc3c(c2)O[C@@](C)(C(=O)O)CC3)c(Cl)c1	IC50	'>'	15000.0	nM				UO_0000065					False	CHEMBL828475	In vitro binding affinity against human PPARgamma	B	BAO_0000357	single protein format	Homo sapiens	None	None	None	None	CHEMBL235	Peroxisome proliferator-activated receptor gamma	Homo sapiens	SINGLE PROTEIN	CHEMBL1140266	1	Scientific Literature	Bioorg. Med. Chem. Lett.	2005	None
CHEMBL234169		0	497.95	1	7.21	10h	Cc1nc(-c2ccc(C(F)(F)F)cc2)sc1COc1cc(Cl)c2c(CC(=O)O)csc2c1	IC50	'>'	10000.0	nM				UO_0000065					False	CHEMBL896468	Displacement of [3H]5-(4-(3-(5-methyl-2-phenyloxazol-4-yl)propanoyl)benzyl)thiazolidine-2,4-dione from human PPARgamma after 2 hrs by SPA	B	BAO_0000357	single protein format	Homo sapiens	None	None	None	None	CHEMBL235	Peroxisome proliferator-activated receptor gamma	Homo sapiens	SINGLE PROTEIN	CHEMBL1149526	1	Scientific Literature	Bioorg. Med. Chem. Lett.	2007	None
CHEMBL363780		0	486.91	1	6.10	24 (racemic)	CC(C)(C)C1(C(=O)O)Cc2cc(OCCCOc3ccc(CC(F)(F)F)cc3Cl)ccc2O1	EC50	'>'	3000.0	nM				UO_0000065					False	CHEMBL833881	Effective concentration required to produce 50% of maximal reporter activity in cell based transactivation assay using human PPAR-gamma-GAL4 chimeric receptor; 6% response at 3 uM ccompound concentration	F	BAO_0000219	cell-based format	Homo sapiens	None	None	None	None	CHEMBL235	Peroxisome proliferator-activated receptor gamma	Homo sapiens	SINGLE PROTEIN	CHEMBL1144356	1	Scientific Literature	J. Med. Chem.	2005	None
CHEMBL120570		0	483.63	1	6.22	2	CCCc1cc(OC2CCCCC2)ccc1OCCCOc1cccc(C2SC(=O)NC2=O)c1	IC50	'='	37.0	nM	7.43			UO_0000065	15.37	0.30	1.21	10.06	False	CHEMBL759453	In vitro binding affinity against human peroxisome proliferator activated receptor gamma	B	BAO_0000357	single protein format	None	None	None	None	None	CHEMBL235	Peroxisome proliferator-activated receptor gamma	Homo sapiens	SINGLE PROTEIN	CHEMBL1136294	1	Scientific Literature	Bioorg. Med. Chem. Lett.	2003	None
CHEMBL175332		0	473.57	1	6.70	30	CCCc1c(OCCCOc2ccc(CCCC(=O)O)cc2)ccc2c(-c3ccccc3)noc12	Ki	'='	145.0	nM	6.84			UO_0000065	14.44	0.27	0.14	8.36	False	CHEMBL756623	In vitro binding affinity towards human peroxisome proliferator activated receptor gamma (PPAR gamma)	B	BAO_0000357	single protein format	None	None	None	None	None	CHEMBL235	Peroxisome proliferator-activated receptor gamma	Homo sapiens	SINGLE PROTEIN	CHEMBL1136629	1	Scientific Literature	Bioorg. Med. Chem. Lett.	2003	None
CHEMBL392718		0	462.93	1	5.87	25	Cc1cc(Oc2cccc(CNC(=O)c3cc4c(Cl)cccc4[nH]3)c2)ccc1CCC(=O)O	IC50	'='	258.0	nM	6.59			UO_0000065	14.23	0.27	0.72	7.21	False	CHEMBL902597	Displacement of [3H]2-methyl-2-(4-{3-{propyl-(5-pyridin-2-yl-thiophene-2-sulfonyl)-amino}-propyl}-phenoxy)-propionic acid from human PPARgamma	B	BAO_0000357	single protein format	Homo sapiens	None	None	None	None	CHEMBL235	Peroxisome proliferator-activated receptor gamma	Homo sapiens	SINGLE PROTEIN	CHEMBL1138336	1	Scientific Literature	Bioorg. Med. Chem. Lett.	2007	None
CHEMBL393940		0	433.50	1	5.27	18	Cc1cc(Oc2cccc(CNC(=O)c3ccccc3C)c2)ccc1OC(C)(C)C(=O)O	IC50	'='	20.0	nM	7.70			UO_0000065	17.76	0.33	2.43	9.07	False	CHEMBL902597	Displacement of [3H]2-methyl-2-(4-{3-{propyl-(5-pyridin-2-yl-thiophene-2-sulfonyl)-amino}-propyl}-phenoxy)-propionic acid from human PPARgamma	B	BAO_0000357	single protein format	Homo sapiens	None	None	None	None	CHEMBL235	Peroxisome proliferator-activated receptor gamma	Homo sapiens	SINGLE PROTEIN	CHEMBL1138336	1	Scientific Literature	Bioorg. Med. Chem. Lett.	2007	None
CHEMBL111271		0	508.59	2	6.98	25	CCCc1cc(Oc2ccc(F)cc2)ccc1OCCCOc1ccc2c(c1)OC(CC)(C(=O)O)CC2	EC50	'='	750.0	nM	6.12			UO_0000065	12.04	0.23	-0.86	8.25	False	CHEMBL760000	In vitro potency of PPAR gene activation against human PPAR gamma receptor using chimeric Gal4-hPPAR transactivation assay (TA)	B	BAO_0000357	single protein format	None	None	None	None	None	CHEMBL235	Peroxisome proliferator-activated receptor gamma	Homo sapiens	SINGLE PROTEIN	CHEMBL1149176	1	Scientific Literature	J. Med. Chem.	2004	None
CHEMBL393926		0	432.56	1	6.48	7	CCc1ccc(O[C@H](C)CCOc2ccc(CCC(=O)O)c(C)c2)c(-c2ccccc2)c1	EC50	'='	836.0	nM	6.08			UO_0000065					False	CHEMBL885571	Agonist activity at PPARgamma in CV1 cells by transactivation assay	F	BAO_0000219	cell-based format	Homo sapiens	None	None	CV-1	None	CHEMBL235	Peroxisome proliferator-activated receptor gamma	Homo sapiens	SINGLE PROTEIN	CHEMBL1139045	1	Scientific Literature	Bioorg. Med. Chem. Lett.	2007	CHEMBL3308033
CHEMBL192609		0	498.80	1	5.61	25 (racemic)	O=C(O)C1(C(F)(F)F)Cc2cc(OCCCOc3ccc(CC(F)(F)F)cc3Cl)ccc2O1	IC50	'>'	15000.0	nM				UO_0000065					False	CHEMBL830065	In vitro binding affinity for PPAR-gamma	B	BAO_0000357	single protein format	Homo sapiens	None	None	None	None	CHEMBL235	Peroxisome proliferator-activated receptor gamma	Homo sapiens	SINGLE PROTEIN	CHEMBL1144356	1	Scientific Literature	J. Med. Chem.	2005	None
CHEMBL182230		0	430.50	1	5.33	1h	CO[C@@H](Cc1ccc(C#CCCCOc2ccc(Oc3ccccc3)cc2)cc1)C(=O)O	CTF	'='	77.0	%				UO_0000187					False	CHEMBL828322	Mean percent of maximum efficacy against human peroxisome proliferator-activated receptor gamma	B	BAO_0000357	single protein format	Homo sapiens	None	None	None	None	CHEMBL235	Peroxisome proliferator-activated receptor gamma	Homo sapiens	SINGLE PROTEIN	CHEMBL1145231	1	Scientific Literature	Bioorg. Med. Chem. Lett.	2005	None
CHEMBL345009		0	622.71	2	5.72	8b	CCO[C@@H](Cc1ccc(OC/C=C/C#Cc2cccc(C#C/C=C/COc3ccc(C[C@H](OCC)C(=O)O)cc3)c2)cc1)C(=O)O	EC50	'='	1650.0	nM	5.78			UO_0000065	9.29	0.17	0.06	5.19	False	CHEMBL760004	In vitro transactivation of human Peroxisome proliferator activated receptor gamma	B	BAO_0000357	single protein format	Homo sapiens	None	None	None	None	CHEMBL235	Peroxisome proliferator-activated receptor gamma	Homo sapiens	SINGLE PROTEIN	CHEMBL1145887	1	Scientific Literature	J. Med. Chem.	2003	None
CHEMBL489597		0	481.98	0	4.03	2	CCOC(=O)C[C@H](C)NC(=O)c1csc(C2CCN(C(=O)c3c(F)cccc3Cl)CC2)n1	IC50	'='	44000.0	nM	4.36			UO_0000065	9.04	0.19	0.33	4.92	False	CHEMBL1033969	Displacement of fluorescent pan PPAR agonist form GST-tagged human PPARgamma ligand binding domain by FRET assay	B	BAO_0000357	single protein format	None	None	None	None	None	CHEMBL235	Peroxisome proliferator-activated receptor gamma	Homo sapiens	SINGLE PROTEIN	CHEMBL1140169	1	Scientific Literature	J. Med. Chem.	2008	None
CHEMBL210372		0	468.59	1	6.04	16, DPHK-01	CCC(Oc1ccc(C2(c3ccc(OC(CC)C(=O)O)c(C)c3)CCCCC2)cc1C)C(=O)O	Activity						Not Active						False	CHEMBL868237	Activity at human recombinant PPARgamma by transactivation of TK-MH100x4-LUC reporter gene in HEK293 cells at 10 uM	B	BAO_0000219	cell-based format	Homo sapiens	None	None	HEK293	None	CHEMBL235	Peroxisome proliferator-activated receptor gamma	Homo sapiens	SINGLE PROTEIN	CHEMBL1148498	1	Scientific Literature	Bioorg. Med. Chem. Lett.	2006	CHEMBL3307715
CHEMBL595	PIOGLITAZONE	4	356.45	0	3.16	Pioglitazone	CCc1ccc(CCOc2ccc(CC3SC(=O)NC3=O)cc2)nc1	Activity	'='	6.9										False	CHEMBL835583	Activation of PPAR gamma at 5 uM in Cos-7 cell reporter gene assay with 5%FBS	B	BAO_0000219	cell-based format	Homo sapiens	None	None	COS-7	None	CHEMBL235	Peroxisome proliferator-activated receptor gamma	Homo sapiens	SINGLE PROTEIN	CHEMBL1144262	1	Scientific Literature	Bioorg. Med. Chem. Lett.	2005	CHEMBL3307648
CHEMBL180311		0	358.52	1	6.17	2c	CC/C=C\C/C=C\C/C=C\C/C=C\C/C=C\C=C\C(CCC(=O)O)OC	Activity	'='	1.7										False	CHEMBL835583	Activation of PPAR gamma at 5 uM in Cos-7 cell reporter gene assay with 5%FBS	B	BAO_0000219	cell-based format	Homo sapiens	None	None	COS-7	None	CHEMBL235	Peroxisome proliferator-activated receptor gamma	Homo sapiens	SINGLE PROTEIN	CHEMBL1144262	1	Scientific Literature	Bioorg. Med. Chem. Lett.	2005	CHEMBL3307648
CHEMBL180430		0	403.50	0	3.68	5a	COC(=O)c1c(SC)cc(-c2ccc(OCCN3CCCCC3)cc2)oc1=O	Fold activation	'='	3.0										False	CHEMBL829765	In vitro agonist activity against human PPAR-gamma in transactivation assay at 10 nM	F	BAO_0000019	assay format	Homo sapiens	None	None	None	None	CHEMBL235	Peroxisome proliferator-activated receptor gamma	Homo sapiens	SINGLE PROTEIN	CHEMBL1140250	1	Scientific Literature	Bioorg. Med. Chem. Lett.	2005	None
CHEMBL180430		0	403.50	0	3.68	5a	COC(=O)c1c(SC)cc(-c2ccc(OCCN3CCCCC3)cc2)oc1=O	Fold activation	'='	3.0										False	CHEMBL829766	In vitro agonist activity against human PPAR-gamma in transactivation assay at 100 nM	F	BAO_0000019	assay format	Homo sapiens	None	None	None	None	CHEMBL235	Peroxisome proliferator-activated receptor gamma	Homo sapiens	SINGLE PROTEIN	CHEMBL1140250	1	Scientific Literature	Bioorg. Med. Chem. Lett.	2005	None
CHEMBL183667		0	330.41	0	2.84	5c	CSc1cc(-c2ccc(OCCN(C)C)cc2)oc(=O)c1C#N	Fold activation	'='	7.0										False	CHEMBL829767	In vitro agonist activity against human PPAR-gamma receptor in transactivation assay at 1000 nM	F	BAO_0000019	assay format	Homo sapiens	None	None	None	None	CHEMBL235	Peroxisome proliferator-activated receptor gamma	Homo sapiens	SINGLE PROTEIN	CHEMBL1140250	1	Scientific Literature	Bioorg. Med. Chem. Lett.	2005	None
CHEMBL330938		0	454.15	1	5.04	10b	O=C(Nc1ccc(Oc2ncccc2[N+](=O)[O-])cc1C(=O)[O-])c1ccc(Cl)cc1Cl.[Li+]	EC50	'='	400.0	nM	6.40			UO_0000065					False	CHEMBL883269	Transactivation potency was measured by luciferase activity in Caco- 2/TC7 cells transiently co-transfected for the fusion-protein Gal4-PPAR gamma	F	BAO_0000219	cell-based format	None	None	None	Caco- 2/TC7	None	CHEMBL235	Peroxisome proliferator-activated receptor gamma	Homo sapiens	SINGLE PROTEIN	CHEMBL1135007	1	Scientific Literature	Bioorg. Med. Chem. Lett.	2002	None
CHEMBL183213		0	358.42	0	2.57	5b	CSc1cc(-c2ccc(OCN3CCOCC3)cc2)oc(=O)c1C#N	Fold activation	'='	3.0										False	CHEMBL829765	In vitro agonist activity against human PPAR-gamma in transactivation assay at 10 nM	F	BAO_0000019	assay format	Homo sapiens	None	None	None	None	CHEMBL235	Peroxisome proliferator-activated receptor gamma	Homo sapiens	SINGLE PROTEIN	CHEMBL1140250	1	Scientific Literature	Bioorg. Med. Chem. Lett.	2005	None
CHEMBL367891		0	444.96	1	6.01	50	C[C@]1(C(=O)O)CCc2ccc(OCCCOc3ccc(C4CCCC4)cc3Cl)cc2O1	IC50	'='	3800.0	nM	5.42			UO_0000065	12.18	0.24	-0.59	8.34	True	CHEMBL828475	In vitro binding affinity against human PPARgamma	B	BAO_0000357	single protein format	Homo sapiens	None	None	None	None	CHEMBL235	Peroxisome proliferator-activated receptor gamma	Homo sapiens	SINGLE PROTEIN	CHEMBL1140266	1	Scientific Literature	Bioorg. Med. Chem. Lett.	2005	None
CHEMBL338269		0	538.08	2	6.70	13	COc1c(C=O)c(C)c(Cl)c(OC(=O)Cc2ccccn2)c1C/C=C(C)/C=C/[C@@]1(C)[C@H](C)CCC(=O)[C@@H]1C	MEC	'='	30.0	uM				UO_0000064					False	CHEMBL756625	Minimum effective concentration required to inhibit Peroxisome proliferator activated receptor gamma (PPAR gamma)	B	BAO_0000357	single protein format	None	None	None	None	None	CHEMBL235	Peroxisome proliferator-activated receptor gamma	Homo sapiens	SINGLE PROTEIN	CHEMBL1145088	1	Scientific Literature	J. Med. Chem.	2003	None
CHEMBL76262		0	451.91	0	4.73	4	O=C(O)Cc1ccc(OCCC2Oc3ccccc3N(Cc3cccc(Cl)c3)C2=O)cc1	Fold induction	'='	3.2										False	CHEMBL768592	PPAR gamma mediated aP2 gene induction in pooled human preadipocytes	F	BAO_0000219	cell-based format	Homo sapiens	None	None	None	None	CHEMBL235	Peroxisome proliferator-activated receptor gamma	Homo sapiens	SINGLE PROTEIN	CHEMBL1136108	1	Scientific Literature	Bioorg. Med. Chem. Lett.	2003	None
CHEMBL166408		0	442.56	1	5.72	3c	CCOC(Cc1ccc(OCCC=C2c3ccccc3CCc3ccccc32)cc1)C(=O)O	EC50	'='	16700.0	nM	4.78			UO_0000065					False	CHEMBL824648	In vitro transactivation using receptor transactivation assay against hPPAR gamma	F	BAO_0000019	assay format	None	None	None	None	None	CHEMBL235	Peroxisome proliferator-activated receptor gamma	Homo sapiens	SINGLE PROTEIN	CHEMBL1135600	1	Scientific Literature	J. Med. Chem.	2002	None
CHEMBL516274		0	463.50	0	4.91	5f	CCOC(Cc1ccc(OCCN2CC=C(c3ccc(C(F)(F)F)cc3)CC2)cc1)C(=O)O	EC50	'='	1890.0	nM	5.72			UO_0000065					False	CHEMBL986147	Agonist activity at human PPARgamma expressed in african green monkey CV-1 co-transfected with GAL4 by by dual-glo luciferase reporter gene assay	F	BAO_0000019	assay format	Homo sapiens	None	None	None	None	CHEMBL235	Peroxisome proliferator-activated receptor gamma	Homo sapiens	SINGLE PROTEIN	CHEMBL1144193	1	Scientific Literature	Bioorg. Med. Chem. Lett.	2008	None
CHEMBL491622		0	397.48	0	2.68	5v	CCOC(Cc1ccc(OCCN2CC=C(c3cnccn3)CC2)cc1)C(=O)O	EC50	'='	12600.0	nM	4.90			UO_0000065					False	CHEMBL986147	Agonist activity at human PPARgamma expressed in african green monkey CV-1 co-transfected with GAL4 by by dual-glo luciferase reporter gene assay	F	BAO_0000019	assay format	Homo sapiens	None	None	None	None	CHEMBL235	Peroxisome proliferator-activated receptor gamma	Homo sapiens	SINGLE PROTEIN	CHEMBL1144193	1	Scientific Literature	Bioorg. Med. Chem. Lett.	2008	None
CHEMBL147384		0	564.61	2	6.75	11	Cc1oc(-c2ccc(F)cc2)nc1CCOc1ccc(C[C@H](Nc2ccccc2C(=O)c2ccccc2)C(=O)O)cc1	EC50	'='	1.479	nM	8.83			UO_0000065					False	CHEMBL758984	Ability to promote differentiation of C3H10T1/2 stem cells to adipocytes using lipogenesis assay mediated through activation of Peroxisome proliferator activated receptor gamma	F	BAO_0000019	assay format	None	None	None	None	None	CHEMBL235	Peroxisome proliferator-activated receptor gamma	Homo sapiens	SINGLE PROTEIN	CHEMBL1131423	1	Scientific Literature	J. Med. Chem.	1998	None
CHEMBL452299		0	444.49	0	4.48	7a	COc1ccc(C(=O)c2c(C)n(Cc3cccc(O[C@H](C)C(=O)O)c3)c3ncccc23)cc1	EC50	'='	2926.0	nM	5.53			UO_0000065					False	CHEMBL980783	Agonist activity at human PPARgamma receptor expressed in african green monkey COS cells after 48 hrs by GAL4 transactivation assay	F	BAO_0000219	cell-based format	Homo sapiens	None	None	COS	None	CHEMBL235	Peroxisome proliferator-activated receptor gamma	Homo sapiens	SINGLE PROTEIN	CHEMBL1139415	1	Scientific Literature	Bioorg. Med. Chem. Lett.	2008	None
CHEMBL391478		0	496.93	1	7.00	16	Cc1cc(SCc2ccc(OCc3ccc(C(F)(F)F)cc3)cc2)c(Cl)cc1OCC(=O)O	IC50	'='	9120.0	nM	5.04			UO_0000065	10.14	0.21	-1.96	9.04	True	CHEMBL896363	Displacement of [3H]5-(4-(3-(5-methyl-2-phenyloxazol-4-yl)propanoyl)benzyl)thiazolidine-2,4-dione from human PPARgamma after 2 hrs by SPA assay	B	BAO_0000357	single protein format	Homo sapiens	None	None	None	None	CHEMBL235	Peroxisome proliferator-activated receptor gamma	Homo sapiens	SINGLE PROTEIN	CHEMBL1148881	1	Scientific Literature	Bioorg. Med. Chem. Lett.	2007	None
CHEMBL554608		0	325.45	1	5.49	E-12-NO2-18:2	CCCCC/C=C(\C/C=C\CCCCCCCC(=O)O)[N+](=O)[O-]	EC50	'='	45.0	nM	7.35			UO_0000065	22.57	0.44	1.86	9.13	False	CHEMBL1062958	Activation of PPARgamma	B	BAO_0000357	single protein format	None	None	None	None	None	CHEMBL235	Peroxisome proliferator-activated receptor gamma	Homo sapiens	SINGLE PROTEIN	CHEMBL1151944	1	Scientific Literature	J. Med. Chem.	2009	None
CHEMBL550762	NITROLEIC ACID	0	327.47	1	5.71	1, E-9-NO2-18:1	CCCCCCCC/C=C(\CCCCCCCC(=O)O)[N+](=O)[O-]	Activity						Not Active						False	CHEMBL1062960	Activation of human PPAR-gamma-dependent transcription expressed in human MCF7 cells assessed as induction of PPRE-reporter gene expression at 0.1 uM after 24 hrs by dual luciferase reporter gene assay relative to rosiglitazone	B	BAO_0000219	cell-based format	Homo sapiens	None	None	MCF7	None	CHEMBL235	Peroxisome proliferator-activated receptor gamma	Homo sapiens	SINGLE PROTEIN	CHEMBL1151944	1	Scientific Literature	J. Med. Chem.	2009	CHEMBL3308403
CHEMBL549351		0	327.46	1	5.71	7, E-12-NO2-18:1	CCCCC/C=C(\CCCCCCCCCCC(=O)O)[N+](=O)[O-]	Activity						Active						False	CHEMBL1062963	Activation of human PPAR-gamma-dependent transcription expressed in human MCF7 cells assessed as induction of PPRE-reporter gene expression at 1 to 5 uM after 24 hrs by dual luciferase reporter gene assay	B	BAO_0000219	cell-based format	Homo sapiens	None	None	MCF7	None	CHEMBL235	Peroxisome proliferator-activated receptor gamma	Homo sapiens	SINGLE PROTEIN	CHEMBL1151944	1	Scientific Literature	J. Med. Chem.	2009	CHEMBL3308403
CHEMBL305934		0	493.94	0	4.93	27	CC(=O)c1ccc2c(c1)OC(CCOc1ccccc1CC(=O)O)C(=O)N2Cc1ccc(Cl)cc1	Activity	'='	6.2	uM				UO_0000064					False	CHEMBL768591	Functional potency was determined in pooled human preadipocytes by measurement of PPARg aP2 gene induction	F	BAO_0000219	cell-based format	Homo sapiens	None	None	None	None	CHEMBL235	Peroxisome proliferator-activated receptor gamma	Homo sapiens	SINGLE PROTEIN	CHEMBL1136108	1	Scientific Literature	Bioorg. Med. Chem. Lett.	2003	None
CHEMBL119066		0	479.62	1	6.48	19	CCCc1cc(C2CCC(C)(C)CC2)ccc1OCCCOc1cccc(C2OC(=O)NC2=O)c1	EC50	'='	90.0	nM	7.05			UO_0000065					False	CHEMBL762738	In vitro activity in human peroxisome proliferator activated receptor gamma-transactivation assay	F	BAO_0000019	assay format	None	None	None	None	None	CHEMBL235	Peroxisome proliferator-activated receptor gamma	Homo sapiens	SINGLE PROTEIN	CHEMBL1136294	1	Scientific Literature	Bioorg. Med. Chem. Lett.	2003	None
CHEMBL107367	FARGLITAZAR	2	546.62	2	6.61	GI 262570	Cc1oc(-c2ccccc2)nc1CCOc1ccc(C[C@H](Nc2ccccc2C(=O)c2ccccc2)C(=O)O)cc1	EC50	'='	0.34	nM	9.47			UO_0000065					True	CHEMBL701905	Agonist activity for Human PPAR gamma receptor in transcriptional activation assay	F	BAO_0000019	assay format	Homo sapiens	None	None	None	None	CHEMBL235	Peroxisome proliferator-activated receptor gamma	Homo sapiens	SINGLE PROTEIN	CHEMBL1133093	1	Scientific Literature	J. Med. Chem.	2000	None
CHEMBL431869		0	342.39	0	4.14	6	CCCc1c(OC(C(=O)O)c2ccccc2)ccc(C(=O)CC)c1O	Ki						Partially active						False	CHEMBL759116	Binding affinity towards human peroxisome proliferator activated receptor gamma (PPAR gamma) was determined by HTRF assay; weakly active	B	BAO_0000357	single protein format	Homo sapiens	None	None	None	None	CHEMBL235	Peroxisome proliferator-activated receptor gamma	Homo sapiens	SINGLE PROTEIN	CHEMBL1136228	1	Scientific Literature	Bioorg. Med. Chem. Lett.	2003	None
CHEMBL121	ROSIGLITAZONE	4	357.44	0	2.49	rosiglitazone	CN(CCOc1ccc(CC2SC(=O)NC2=O)cc1)c1ccccn1	EC50	'='	39.0	nM	7.41			UO_0000065	20.73	0.40	4.92	10.36	True	CHEMBL1042381	Agonist activity at GAL4-tagged human PPARgamma ligand binding domain expressed in human HepG2 cells assessed as receptor transactivation by luciferase reporter gene assay	B	BAO_0000219	cell-based format	Homo sapiens	None	None	HepG2	None	CHEMBL235	Peroxisome proliferator-activated receptor gamma	Homo sapiens	SINGLE PROTEIN	CHEMBL1154168	1	Scientific Literature	J. Med. Chem.	2009	CHEMBL3307718
CHEMBL215127		0	474.60	1	6.43	11	CCc1ccc(OC(CC)CCOc2ccc(CCC(=O)O)c(C)c2)c(C(=O)c2ccccc2)c1	EC50	'='	46.0	nM	7.34			UO_0000065					False	CHEMBL911539	Transactivation of human PPARgamma in CV1 cells by luciferase reporter gene assay	F	BAO_0000219	cell-based format	Homo sapiens	None	None	CV-1	None	CHEMBL235	Peroxisome proliferator-activated receptor gamma	Homo sapiens	SINGLE PROTEIN	CHEMBL1149342	1	Scientific Literature	J. Med. Chem.	2006	CHEMBL3308033
CHEMBL208472		0	535.47	2	6.58	1	O=S(=O)(Nc1cc(-c2cccs2)nn1-c1ccc(F)cc1)c1cc(C(F)(F)F)cc(C(F)(F)F)c1	Activity	'='	2.0	uM				UO_0000064					False	CHEMBL861996	Effect on Gal4/PPAR-gamma-LBD construct transactivation in Huh7 cells at 2 uM relative to rosiglitazone	F	BAO_0000219	cell-based format	Homo sapiens	None	None	Huh-7	None	CHEMBL235	Peroxisome proliferator-activated receptor gamma	Homo sapiens	SINGLE PROTEIN	CHEMBL1147659	1	Scientific Literature	J. Med. Chem.	2006	CHEMBL3307515
CHEMBL293526	REGLITAZAR	0	392.41	0	3.02	JTT-501	Cc1oc(-c2ccccc2)nc1CCOc1ccc(CC2C(=O)NOC2=O)cc1	EC50	'='	83.0	nM	7.08			UO_0000065					True	CHEMBL701905	Agonist activity for Human PPAR gamma receptor in transcriptional activation assay	F	BAO_0000019	assay format	Homo sapiens	None	None	None	None	CHEMBL235	Peroxisome proliferator-activated receptor gamma	Homo sapiens	SINGLE PROTEIN	CHEMBL1133093	1	Scientific Literature	J. Med. Chem.	2000	None
CHEMBL118576		0	385.42	0	2.83	20	O=C(O)C(Cc1ccc(OCCOc2ccc3c(c2)NCCC3)cc1)C(=O)O	EC50						Not Active						False	CHEMBL760382	In vitro transcriptional activation by human peroxisome proliferator activated receptor-gamma (PPAR gamma); Inactive	B	BAO_0000357	single protein format	Homo sapiens	None	None	None	None	CHEMBL235	Peroxisome proliferator-activated receptor gamma	Homo sapiens	SINGLE PROTEIN	CHEMBL1147472	1	Scientific Literature	Bioorg. Med. Chem. Lett.	2004	None
CHEMBL278590	GSK-9578	0	492.63	1	6.97	8	CCCCCCCN(CCc1ccc(SC(C)(C)C(=O)O)cc1)C(=O)Nc1ccc(F)cc1F	EC50	'='	1000.0	nM	6.00			UO_0000065					True	CHEMBL761026	Compound was tested for agonist activity on human Peroxisome proliferator activated receptor gamma-Gal4 chimeric receptor in transfected CV-1 cells	F	BAO_0000219	cell-based format	None	None	None	CV-1	None	CHEMBL235	Peroxisome proliferator-activated receptor gamma	Homo sapiens	SINGLE PROTEIN	CHEMBL1132388	1	Scientific Literature	J. Med. Chem.	1999	CHEMBL3308033
CHEMBL174999		0	369.42	0	3.29	8	CCCN1C(=O)C(CCOc2ccccc2CC(=O)O)Oc2ccccc21	EC50	'~'	5000.0	nM				UO_0000065					False	CHEMBL757757	Agonistic activity against PPAR (peroxisome proliferator activated receptor gamma) in Suarus chinesis	F	BAO_0000019	assay format	suarus chinesis	None	None	None	None	CHEMBL235	Peroxisome proliferator-activated receptor gamma	Homo sapiens	SINGLE PROTEIN	CHEMBL1148467	1	Scientific Literature	J. Med. Chem.	2004	None
CHEMBL236281		0	408.45	0	2.81	11	COCCOCOc1c(C/C=C(\C)CCC(=O)OC)c(O)c(C)c2c1C(=O)OC2	Inhibition	'='	10.0	%				UO_0000187					False	CHEMBL897826	Inhibition of [1-14C]sodium acetate uptake at PPARgamma in mouse 3T3-L1 cells at 2 uM	B	BAO_0000219	cell-based format	Homo sapiens	None	None	3T3-L1	None	CHEMBL235	Peroxisome proliferator-activated receptor gamma	Homo sapiens	SINGLE PROTEIN	CHEMBL1149659	1	Scientific Literature	Bioorg. Med. Chem. Lett.	2007	CHEMBL3307630
CHEMBL107789		0	409.40	0	4.30	2	CC[C@@H](Cc1ccc(OC)c(C(=O)NCc2ccc(C(F)(F)F)cc2)c1)C(=O)O	EC50	'='	14000.0	nM	4.85			UO_0000065					False	CHEMBL760859	Compound was tested for half maximum transactivation activity of human peroxisome proliferator-activated receptor gamma	F	BAO_0000019	assay format	Homo sapiens	None	None	None	None	CHEMBL235	Peroxisome proliferator-activated receptor gamma	Homo sapiens	SINGLE PROTEIN	CHEMBL1135028	1	Scientific Literature	Bioorg. Med. Chem. Lett.	2002	None
CHEMBL20495		0	598.77	2	7.65	6h	COc1ccc(NC(=O)N(CCc2ccc(SC(C)(C)C(=O)O)cc2)CCc2ccc(-c3ccccc3)cc2)c(OC)c1	EC50	'='	1200.0	nM	5.92			UO_0000065	9.89	0.19	-1.73	6.72	False	CHEMBL762740	In vitro transcriptional activation in CV-1 cells expressing human Gal4-PPAR gamma ligand binding domain	B	BAO_0000219	cell-based format	Homo sapiens	None	None	CV-1	None	CHEMBL235	Peroxisome proliferator-activated receptor gamma	Homo sapiens	SINGLE PROTEIN	CHEMBL1134264	1	Scientific Literature	Bioorg. Med. Chem. Lett.	2001	CHEMBL3308033
CHEMBL360240		0	474.86	1	5.30	43	C[C@]1(C(=O)O)CCc2ccc(OCCCOc3ccc(OCC(F)(F)F)cc3Cl)cc2O1	IC50	'='	6000.0	nM	5.22			UO_0000065	11.00	0.22	-0.08	7.04	False	CHEMBL828475	In vitro binding affinity against human PPARgamma	B	BAO_0000357	single protein format	Homo sapiens	None	None	None	None	CHEMBL235	Peroxisome proliferator-activated receptor gamma	Homo sapiens	SINGLE PROTEIN	CHEMBL1140266	1	Scientific Literature	Bioorg. Med. Chem. Lett.	2005	None
CHEMBL247749		0	478.52	1	5.68	35	CC[C@H](Oc1cccc(CN(CCCOc2ccc(F)cc2)c2nc3ccccc3o2)c1)C(=O)O	EC50	'='	1190.0	nM	5.92			UO_0000065					False	CHEMBL888369	Agonist activity at human recombinant PPARgamma by GAL4 transactivation assay	F	BAO_0000019	assay format	Homo sapiens	None	None	None	None	CHEMBL235	Peroxisome proliferator-activated receptor gamma	Homo sapiens	SINGLE PROTEIN	CHEMBL1140024	1	Scientific Literature	Bioorg. Med. Chem. Lett.	2007	None
CHEMBL392811		0	554.62	1	4.88	39	CCC(Oc1cccc(CN(CCCOc2ccc(S(=O)(=O)OC)cc2)c2nc3ccccc3o2)c1)C(=O)O	EC50	'>'	10000.0	nM				UO_0000065					False	CHEMBL888369	Agonist activity at human recombinant PPARgamma by GAL4 transactivation assay	F	BAO_0000019	assay format	Homo sapiens	None	None	None	None	CHEMBL235	Peroxisome proliferator-activated receptor gamma	Homo sapiens	SINGLE PROTEIN	CHEMBL1140024	1	Scientific Literature	Bioorg. Med. Chem. Lett.	2007	None
CHEMBL245664		0	476.53	1	5.25	34	CCC(Oc1cccc(CN(CCCOc2ccccc2)c2nc3cc(O)ccc3o2)c1)C(=O)O	EC50	'>'	10000.0	nM				UO_0000065					False	CHEMBL888369	Agonist activity at human recombinant PPARgamma by GAL4 transactivation assay	F	BAO_0000019	assay format	Homo sapiens	None	None	None	None	CHEMBL235	Peroxisome proliferator-activated receptor gamma	Homo sapiens	SINGLE PROTEIN	CHEMBL1140024	1	Scientific Literature	Bioorg. Med. Chem. Lett.	2007	None
CHEMBL245465		0	474.56	1	5.85	31	CCC(Oc1cccc(CN(CCCOc2ccccc2)c2nc3cc(C)ccc3o2)c1)C(=O)O	EC50	'>'	10000.0	nM				UO_0000065					False	CHEMBL888369	Agonist activity at human recombinant PPARgamma by GAL4 transactivation assay	F	BAO_0000019	assay format	Homo sapiens	None	None	None	None	CHEMBL235	Peroxisome proliferator-activated receptor gamma	Homo sapiens	SINGLE PROTEIN	CHEMBL1140024	1	Scientific Literature	Bioorg. Med. Chem. Lett.	2007	None
CHEMBL245464		0	528.53	2	6.56	30	CCC(Oc1cccc(CN(CCCOc2ccccc2)c2nc3cc(C(F)(F)F)ccc3o2)c1)C(=O)O	EC50	'='	400.0	nM	6.40			UO_0000065					False	CHEMBL888369	Agonist activity at human recombinant PPARgamma by GAL4 transactivation assay	F	BAO_0000019	assay format	Homo sapiens	None	None	None	None	CHEMBL235	Peroxisome proliferator-activated receptor gamma	Homo sapiens	SINGLE PROTEIN	CHEMBL1140024	1	Scientific Literature	Bioorg. Med. Chem. Lett.	2007	None
CHEMBL248326		0	460.53	1	5.20	25	CC(Oc1cccc(CCN(CCCOc2ccccc2)c2nc3ccccc3o2)c1)C(=O)O	EC50	'='	1800.0	nM	5.75			UO_0000065					False	CHEMBL888369	Agonist activity at human recombinant PPARgamma by GAL4 transactivation assay	F	BAO_0000019	assay format	Homo sapiens	None	None	None	None	CHEMBL235	Peroxisome proliferator-activated receptor gamma	Homo sapiens	SINGLE PROTEIN	CHEMBL1140024	1	Scientific Literature	Bioorg. Med. Chem. Lett.	2007	None
CHEMBL248118		0	460.53	1	5.55	21	CC(C)(Oc1cccc(CN(CCCOc2ccccc2)c2nc3ccccc3o2)c1)C(=O)O	EC50	'='	5000.0	nM	5.30			UO_0000065					False	CHEMBL888369	Agonist activity at human recombinant PPARgamma by GAL4 transactivation assay	F	BAO_0000019	assay format	Homo sapiens	None	None	None	None	CHEMBL235	Peroxisome proliferator-activated receptor gamma	Homo sapiens	SINGLE PROTEIN	CHEMBL1140024	1	Scientific Literature	Bioorg. Med. Chem. Lett.	2007	None
CHEMBL246279		0	478.59	1	7.15	8	CCO[C@@H](Cc1ccc(OC/C=C/c2cc(-c3ccccc3)cc(-c3ccccc3)c2)cc1)C(=O)O	Activity	'='	80.0	%				UO_0000187					False	CHEMBL887189	Agonist activity at human PPARgamma by transactivation assay relative to rosiglitazone	F	BAO_0000019	assay format	Homo sapiens	None	None	None	None	CHEMBL235	Peroxisome proliferator-activated receptor gamma	Homo sapiens	SINGLE PROTEIN	CHEMBL1139897	1	Scientific Literature	Bioorg. Med. Chem. Lett.	2007	None
CHEMBL147819		0	538.64	2	5.76	85	Cc1cccc(CCCOCCOc2ccc(C[C@H](Nc3ccccc3C(=O)c3ccccc3)C(=O)O)cc2)n1	Ki	'='	758.58	nM	6.12			UO_0000065	11.36	0.21	0.36	6.26	False	CHEMBL762151	Inhibition by 50% of in vitro binding to Peroxisome proliferator activated receptor gamma	B	BAO_0000357	single protein format	None	None	None	None	None	CHEMBL235	Peroxisome proliferator-activated receptor gamma	Homo sapiens	SINGLE PROTEIN	CHEMBL1131423	1	Scientific Literature	J. Med. Chem.	1998	None
CHEMBL391179		0	446.57	1	5.44	8	O=C(O)CCc1ccc(OCCN(CCc2ccccc2)c2nc3ccccc3s2)cc1	Activity						Not Evaluated						False	CHEMBL888185	Agonist activity at human PPARgamma receptor expressed in HEK293 cells upto 20 uM by GAL4 transactivation assay	F	BAO_0000219	cell-based format	Homo sapiens	None	None	HEK293	None	CHEMBL235	Peroxisome proliferator-activated receptor gamma	Homo sapiens	SINGLE PROTEIN	CHEMBL1140005	1	Scientific Literature	Bioorg. Med. Chem. Lett.	2007	CHEMBL3307715
CHEMBL107794		0	444.53	1	5.56	4f	Cc1oc(-c2ccccc2)nc1CCOc1ccc(C[C@@H](C(=O)O)n2c(C)ccc2C)cc1	EC50	'='	710.0	nM	6.15			UO_0000065					False	CHEMBL761655	Maximal reporter activity against human Peroxisome proliferator activated receptor gamma Gal4 chimeric in transiently transfected CV-1 cells by functional assay.	F	BAO_0000219	cell-based format	None	None	None	CV-1	None	CHEMBL235	Peroxisome proliferator-activated receptor gamma	Homo sapiens	SINGLE PROTEIN	CHEMBL1133869	1	Scientific Literature	Bioorg. Med. Chem. Lett.	2001	CHEMBL3308033
CHEMBL118939		0	409.40	0	4.30	5a	CCC(Cc1ccc(OC)c(CNC(=O)c2ccc(C(F)(F)F)cc2)c1)C(=O)O	EC50	'='	2600.0	nM	5.58			UO_0000065	13.64	0.26	1.29	7.38	True	CHEMBL886017	Effect on PPARgamma transactivation activity in HEK293 cells	B	BAO_0000219	cell-based format	Homo sapiens	None	None	HEK293	None	CHEMBL235	Peroxisome proliferator-activated receptor gamma	Homo sapiens	SINGLE PROTEIN	CHEMBL1143711	1	Scientific Literature	Bioorg. Med. Chem.	2007	CHEMBL3307715
CHEMBL229573		0	483.50	1	6.00	10g	CCCCOc1ccc(CC(CCC)C(=O)O)cc1CNC(=O)c1ccc(C(F)(F)F)cc1F	EC50	'='	1000.0	nM	6.00			UO_0000065	12.41	0.24	0.00	7.93	False	CHEMBL886017	Effect on PPARgamma transactivation activity in HEK293 cells	B	BAO_0000219	cell-based format	Homo sapiens	None	None	HEK293	None	CHEMBL235	Peroxisome proliferator-activated receptor gamma	Homo sapiens	SINGLE PROTEIN	CHEMBL1143711	1	Scientific Literature	Bioorg. Med. Chem.	2007	CHEMBL3307715
CHEMBL389903		0	451.49	1	5.47	5d	CCCCOc1ccc(CC(CC)C(=O)O)cc1CNC(=O)c1ccc(C(F)(F)F)cc1	EC50	'='	1300.0	nM	5.89			UO_0000065	13.04	0.25	0.42	7.78	False	CHEMBL886017	Effect on PPARgamma transactivation activity in HEK293 cells	B	BAO_0000219	cell-based format	Homo sapiens	None	None	HEK293	None	CHEMBL235	Peroxisome proliferator-activated receptor gamma	Homo sapiens	SINGLE PROTEIN	CHEMBL1143711	1	Scientific Literature	Bioorg. Med. Chem.	2007	CHEMBL3307715
CHEMBL38943	GW501516	2	453.51	1	6.20	GW-501516	Cc1cc(SCc2sc(-c3ccc(C(F)(F)F)cc3)nc2C)ccc1OCC(=O)O	Activity						Not Evaluated						False	CHEMBL888186	Agonist activity at human PPARgamma receptor expressed in HEK293 cells upto 10 uM by GAL4 transactivation assay	F	BAO_0000219	cell-based format	Homo sapiens	None	None	HEK293	None	CHEMBL235	Peroxisome proliferator-activated receptor gamma	Homo sapiens	SINGLE PROTEIN	CHEMBL1140005	1	Scientific Literature	Bioorg. Med. Chem. Lett.	2007	CHEMBL3307715
CHEMBL399311		0	393.51	1	5.24	24	Cc1sc(-c2ccccc2)nc1CCOc1ccc2c(c1)CC[C@H]2CC(=O)O	EC50	'='	11.0	nM	7.96			UO_0000065					False	CHEMBL924197	Agonist activity at GST-tagged human PPARdelta by FRET assay	F	BAO_0000019	assay format	None	None	None	None	None	CHEMBL235	Peroxisome proliferator-activated receptor gamma	Homo sapiens	SINGLE PROTEIN	CHEMBL1140686	1	Scientific Literature	Bioorg. Med. Chem. Lett.	2007	None
CHEMBL247399		0	411.89	1	5.43	23	Cc1oc(-c2ccc(Cl)cc2)nc1CCOc1ccc2c(c1)CC[C@H]2CC(=O)O	EC50	'='	3.0	nM	8.52			UO_0000065					False	CHEMBL924197	Agonist activity at GST-tagged human PPARdelta by FRET assay	F	BAO_0000019	assay format	None	None	None	None	None	CHEMBL235	Peroxisome proliferator-activated receptor gamma	Homo sapiens	SINGLE PROTEIN	CHEMBL1140686	1	Scientific Literature	Bioorg. Med. Chem. Lett.	2007	None
CHEMBL247397		0	402.45	0	4.65	20	Cc1oc(-c2ccc(C#N)cc2)nc1CCOc1ccc2c(c1)CC[C@H]2CC(=O)O	EC50	'='	35.0	nM	7.46			UO_0000065					False	CHEMBL924197	Agonist activity at GST-tagged human PPARdelta by FRET assay	F	BAO_0000019	assay format	None	None	None	None	None	CHEMBL235	Peroxisome proliferator-activated receptor gamma	Homo sapiens	SINGLE PROTEIN	CHEMBL1140686	1	Scientific Literature	Bioorg. Med. Chem. Lett.	2007	None
CHEMBL248259		0	391.47	1	5.02	7	Cc1oc(-c2ccccc2)nc1CCOc1ccc2c(c1)CC(C)C2CC(=O)O	EC50	'='	883.0	nM	6.05			UO_0000065					False	CHEMBL924197	Agonist activity at GST-tagged human PPARdelta by FRET assay	F	BAO_0000019	assay format	None	None	None	None	None	CHEMBL235	Peroxisome proliferator-activated receptor gamma	Homo sapiens	SINGLE PROTEIN	CHEMBL1140686	1	Scientific Literature	Bioorg. Med. Chem. Lett.	2007	None
CHEMBL1093410		0	409.53	0	3.94	SP-1806	CCCCCOc1ccc(/C=C2/SC(=S)N(CCC(=O)O)C2=O)cc1OC	Activity	'='	65.29	%				UO_0000187					False	CHEMBL1114525	Agonist activity at human PPARgamma ligand binding domain transactivation expressed in HEK293T cells by Gal4 luciferase reporter gene assay relative to rosiglitazone	B	BAO_0000219	cell-based format	Homo sapiens	None	None	HEK-293T	None	CHEMBL235	Peroxisome proliferator-activated receptor gamma	Homo sapiens	SINGLE PROTEIN	CHEMBL1156253	1	Scientific Literature	Eur. J. Med. Chem.	2010	CHEMBL3706569
CHEMBL249442		0	475.97	1	5.66	15i	CCOC(=O)C1=C(c2ccc(Cl)cc2)c2ccc(OCCCc3ccccc3)cc2/C1=[N+](/C)[O-]	EC50	'='	70.0	nM	7.16			UO_0000065					False	CHEMBL924315	Agonist activity at human PPARgamma expressed in NIH3T3 cells by GAL4 transactivation assay	F	BAO_0000219	cell-based format	Homo sapiens	None	None	NIH3T3	None	CHEMBL235	Peroxisome proliferator-activated receptor gamma	Homo sapiens	SINGLE PROTEIN	CHEMBL1139756	1	Scientific Literature	Bioorg. Med. Chem. Lett.	2007	CHEMBL3307716
CHEMBL249239		0	455.55	1	5.31	15g	CCOC(=O)C1=C(c2cccc(C)c2)c2ccc(OCCCc3ccccc3)cc2/C1=[N+](/C)[O-]	EC50	'='	300.0	nM	6.52			UO_0000065					False	CHEMBL924315	Agonist activity at human PPARgamma expressed in NIH3T3 cells by GAL4 transactivation assay	F	BAO_0000219	cell-based format	Homo sapiens	None	None	NIH3T3	None	CHEMBL235	Peroxisome proliferator-activated receptor gamma	Homo sapiens	SINGLE PROTEIN	CHEMBL1139756	1	Scientific Literature	Bioorg. Med. Chem. Lett.	2007	CHEMBL3307716
CHEMBL1171652		0	556.60	2	5.27	18	CCCCC(Sc1nc(OCCc2ccc([N+](=O)[O-])cc2)cc(OCCc2ccc([N+](=O)[O-])cc2)n1)C(=O)O	Activity	'='	33.0	%				UO_0000187					False	CHEMBL1177262	Agonist activity at human PPARgamma-LBD expressed in COS7 cells co-transfected with Gal4 at 6 uM by luciferase based transactivation assay	F	BAO_0000219	cell-based format	Homo sapiens	None	None	COS-7	None	CHEMBL235	Peroxisome proliferator-activated receptor gamma	Homo sapiens	SINGLE PROTEIN	CHEMBL1177708	1	Scientific Literature	J. Med. Chem.	2010	CHEMBL3307648
CHEMBL518507		0	410.50	0	3.90	6	O=C(O)CSc1nc(OCCc2ccccc2)cc(OCCc2ccccc2)n1	Emax	'='	111.0	%				UO_0000187					False	CHEMBL1177259	Agonist activity at human PPARgamma-LBD expressed in COS7 cells co-transfected with Gal4 by luciferase based transactivation assay relative to pioglitazone	F	BAO_0000219	cell-based format	Homo sapiens	None	None	COS-7	None	CHEMBL235	Peroxisome proliferator-activated receptor gamma	Homo sapiens	SINGLE PROTEIN	CHEMBL1177708	1	Scientific Literature	J. Med. Chem.	2010	CHEMBL3307648
CHEMBL25710		0	450.98	1	5.78	2	CCCc1c(OCCCSc2ccc(CC(=O)O)cc2Cl)ccc(C(=O)CC)c1O	EC50	'='	70.0	nM	7.16			UO_0000065	15.87	0.33	1.37	8.54	False	CHEMBL762736	Transcriptional activation by human PPAR gamma	B	BAO_0000357	single protein format	Homo sapiens	None	None	None	None	CHEMBL235	Peroxisome proliferator-activated receptor gamma	Homo sapiens	SINGLE PROTEIN	CHEMBL1136679	1	Scientific Literature	Bioorg. Med. Chem. Lett.	2003	None
CHEMBL435278		0	581.90	2	7.74	GW-2433	CC(C)(Oc1ccc(CCCN(CCc2c(F)cccc2Cl)C(=O)Nc2cccc(Cl)c2Cl)cc1)C(=O)O	EC50	'='	2500.0	nM	5.60			UO_0000065					False	CHEMBL701905	Agonist activity for Human PPAR gamma receptor in transcriptional activation assay	F	BAO_0000019	assay format	Homo sapiens	None	None	None	None	CHEMBL235	Peroxisome proliferator-activated receptor gamma	Homo sapiens	SINGLE PROTEIN	CHEMBL1133093	1	Scientific Literature	J. Med. Chem.	2000	None
CHEMBL508299		0	575.58	2	7.67	(S)-3Ff	Cc1oc(-c2ccc(-c3ccccc3)cc2)nc1CCOc1ccc(C[C@H](OCC(F)(F)F)C(=O)O)c2ccccc12	Activity	'='	96.0	%				UO_0000187					False	CHEMBL983199	Agonist activity at human PPARgamma expressed in BHK21 cells assessed as SEAP activity by luciferase reporter transactivation assay relative to edaglitazone	F	BAO_0000219	cell-based format	Homo sapiens	None	None	BHK-21	None	CHEMBL235	Peroxisome proliferator-activated receptor gamma	Homo sapiens	SINGLE PROTEIN	CHEMBL1138459	1	Scientific Literature	Bioorg. Med. Chem. Lett.	2009	CHEMBL3308360
CHEMBL1644310		0	408.45	0	4.67	18a	C/C(=N\OCc1nc(-c2ccc(C)cc2)oc1C)c1ccc(OCC(=O)O)c(C)c1	Emax	'='	61.2	%				UO_0000187					False	CHEMBL1645937	Agonist activity at human PPARgamma expressed in HepG2 cells co-transfected with PPRE3-TK-luc assessed as beta-galactosidase activity after 20 to 22 hrs by luciferase based transactivation assay relative to rosiglitazone	F	BAO_0000219	cell-based format	Homo sapiens	None	None	HepG2	None	CHEMBL235	Peroxisome proliferator-activated receptor gamma	Homo sapiens	SINGLE PROTEIN	CHEMBL1641508	1	Scientific Literature	Bioorg. Med. Chem.	2011	CHEMBL3307718
CHEMBL121	ROSIGLITAZONE	4	357.44	0	2.49	rosiglitazone	CN(CCOc1ccc(CC2SC(=O)NC2=O)cc1)c1ccccn1	Activity	'='	85.0	%				UO_0000187					True	CHEMBL983199	Agonist activity at human PPARgamma expressed in BHK21 cells assessed as SEAP activity by luciferase reporter transactivation assay relative to edaglitazone	F	BAO_0000219	cell-based format	Homo sapiens	None	None	BHK-21	None	CHEMBL235	Peroxisome proliferator-activated receptor gamma	Homo sapiens	SINGLE PROTEIN	CHEMBL1138459	1	Scientific Literature	Bioorg. Med. Chem. Lett.	2009	CHEMBL3308360
CHEMBL218487		0	408.45	0	3.84	(S)-13	Cc1oc(-c2ccccc2)nc1CCOc1ccc(C[C@]2(C(=O)O)CCCO2)nc1	Ki	'='	43.0	nM	7.37			UO_0000065	18.04	0.34	3.53	7.78	False	CHEMBL907888	Displacement of radiolabeled darglitazone from human PPAR gamma by SPA assay	B	BAO_0000357	single protein format	Homo sapiens	None	None	None	None	CHEMBL235	Peroxisome proliferator-activated receptor gamma	Homo sapiens	SINGLE PROTEIN	CHEMBL1139747	1	Scientific Literature	Bioorg. Med. Chem. Lett.	2006	None
CHEMBL221489		0	422.48	0	4.15	19	Cc1cccc(-c2nc(CCOc3ccc(CC4(C(=O)O)CCCO4)nc3)c(C)o2)c1	EC50	'='	12.0	nM	7.92			UO_0000065					False	CHEMBL907891	Agonist activity at human PPAR gamma in HepG2 cells by PPAR-GAL4 transactivation assay	F	BAO_0000219	cell-based format	Homo sapiens	None	None	HepG2	None	CHEMBL235	Peroxisome proliferator-activated receptor gamma	Homo sapiens	SINGLE PROTEIN	CHEMBL1139747	1	Scientific Literature	Bioorg. Med. Chem. Lett.	2006	CHEMBL3307718
CHEMBL122418		0	481.66	1	6.63	10	CCCc1cc(CC2CCCCC2)ccc1OCCCOc1cccc(C2SC(=O)NC2=O)c1	IC50	'='	59.0	nM	7.23			UO_0000065	15.01	0.29	0.60	11.19	False	CHEMBL759453	In vitro binding affinity against human peroxisome proliferator activated receptor gamma	B	BAO_0000357	single protein format	None	None	None	None	None	CHEMBL235	Peroxisome proliferator-activated receptor gamma	Homo sapiens	SINGLE PROTEIN	CHEMBL1136294	1	Scientific Literature	Bioorg. Med. Chem. Lett.	2003	None
CHEMBL368371		0	487.60	1	7.05	7	CCCc1c(OCCCCOc2ccc(C(C)(C)C(=O)O)cc2)ccc2c(-c3ccccc3)noc12	Ki	'='	17.0	nM	7.77			UO_0000065	15.93	0.29	0.72	9.50	False	CHEMBL756623	In vitro binding affinity towards human peroxisome proliferator activated receptor gamma (PPAR gamma)	B	BAO_0000357	single protein format	None	None	None	None	None	CHEMBL235	Peroxisome proliferator-activated receptor gamma	Homo sapiens	SINGLE PROTEIN	CHEMBL1136629	1	Scientific Literature	Bioorg. Med. Chem. Lett.	2003	None
CHEMBL247111		0	530.66	2	8.15	12	CCO[C@@H](Cc1ccc(OC/C=C/c2cc(/C=C/c3ccccc3)cc(/C=C/c3ccccc3)c2)cc1)C(=O)O	Activity	'='	91.0	%				UO_0000187					False	CHEMBL887189	Agonist activity at human PPARgamma by transactivation assay relative to rosiglitazone	F	BAO_0000019	assay format	Homo sapiens	None	None	None	None	CHEMBL235	Peroxisome proliferator-activated receptor gamma	Homo sapiens	SINGLE PROTEIN	CHEMBL1139897	1	Scientific Literature	Bioorg. Med. Chem. Lett.	2007	None
CHEMBL218175		0	476.45	0	4.97	4b	O=C(NS(=O)(=O)c1ccc(F)cc1)c1cc2ccccc2n1Cc1cccc(C(F)(F)F)c1	IC50	'='	720.0	nM	6.14			UO_0000065	12.89	0.25	1.17	9.01	False	CHEMBL855083	Displacement of Fluormone from PPAR gamma	B	BAO_0000357	single protein format	Homo sapiens	None	None	None	None	CHEMBL235	Peroxisome proliferator-activated receptor gamma	Homo sapiens	SINGLE PROTEIN	CHEMBL1139678	1	Scientific Literature	Bioorg. Med. Chem. Lett.	2006	None
CHEMBL484000		0	519.54	2	6.54	(S)-2Bb	CCO[C@@H](Cc1ccc(OCCc2nc(-c3ccc(C(F)(F)F)cc3)oc2C)c2ccsc12)C(=O)O	IC50	'='	17.0	nM	7.77			UO_0000065	14.95	0.29	1.23	9.50	False	CHEMBL983195	Displacement of radio labeled 2(S)-(2-benzoyl-phenylamino)-3-{4-[1,1-ditritio-2-(5-methyl-2-phenyl-oxazol-4-yl)-ethoxy]-phenyl}-propionic acid from GST-fused human PPARgamma expressed in Escherichia coli BL21 cells by scintillation proximity assay	B	BAO_0000219	cell-based format	Homo sapiens	None	None	BL21	None	CHEMBL235	Peroxisome proliferator-activated receptor gamma	Homo sapiens	SINGLE PROTEIN	CHEMBL1138459	1	Scientific Literature	Bioorg. Med. Chem. Lett.	2009	None
CHEMBL483351		0	445.52	1	5.38	rac-3Ah	COC(Cc1ccc(OCCc2nc(-c3ccccc3C)oc2C)c2ccccc12)C(=O)O	Activity	'='	78.0	%				UO_0000187					False	CHEMBL983199	Agonist activity at human PPARgamma expressed in BHK21 cells assessed as SEAP activity by luciferase reporter transactivation assay relative to edaglitazone	F	BAO_0000219	cell-based format	Homo sapiens	None	None	BHK-21	None	CHEMBL235	Peroxisome proliferator-activated receptor gamma	Homo sapiens	SINGLE PROTEIN	CHEMBL1138459	1	Scientific Literature	Bioorg. Med. Chem. Lett.	2009	CHEMBL3308360
CHEMBL1172833		0	464.64	1	6.46	46	CCCCCCCNc1nc(NCc2ccccc2)c(C(=O)O)c(SCc2ccccc2)n1	Efficacy	'='	85.0	%				UO_0000187					False	CHEMBL1176107	Partial agonist activity at human PPARgamma-LBD expressed in CHO-K1 cells co-transfected with GAL4 assessed as luciferase activity by transactivation assay relative to rosiglitazone	F	BAO_0000219	cell-based format	Homo sapiens	None	None	CHO-K1	None	CHEMBL235	Peroxisome proliferator-activated receptor gamma	Homo sapiens	SINGLE PROTEIN	CHEMBL1177724	1	Scientific Literature	J. Med. Chem.	2010	CHEMBL3307512
CHEMBL1089164		0	504.51	2	5.76	19	Cc1ccc(OC(=O)N(CC(=O)O)Cc2cccc(OCc3nc(-c4ccc(F)cc4)oc3C)c2)cc1	IC50	'='	2300.0	nM	5.64			UO_0000065	11.18	0.21	-0.12	5.52	False	CHEMBL1110807	Binding affinity to human His-tagged PPARgamma LBD (Q203-Y477) expressed in Escherichia coli BL21 (DE3) by fluorescence polarization assay	B	BAO_0000019	assay format	Homo sapiens	None	None	None	None	CHEMBL235	Peroxisome proliferator-activated receptor gamma	Homo sapiens	SINGLE PROTEIN	CHEMBL1156340	1	Scientific Literature	J. Med. Chem.	2010	None
CHEMBL1091573		0	507.46	1	1.98	14	COC1Oc2cc(O)c3c(c2C(=O)N1C(=O)NCc1ccccn1)OC1=CC(O)=C(C(C)=O)C(=O)[C@]13C	EC50						Not Active						False	CHEMBL1116167	Agonist activity at PPARgamma assessed as transcriptional activation	F	BAO_0000019	assay format	None	None	None	None	None	CHEMBL235	Peroxisome proliferator-activated receptor gamma	Homo sapiens	SINGLE PROTEIN	CHEMBL1156945	1	Scientific Literature	Bioorg. Med. Chem. Lett.	2010	None
CHEMBL1171456		0	439.61	1	5.97	41	CCCCSc1nc(NCc2ccccc2)c(C(=O)O)c(SCc2ccccc2)n1	EC50	'='	550.0	nM	6.26			UO_0000065					False	CHEMBL1176108	Partial agonist activity at human PPARgamma-LBD expressed in CHO-K1 cells co-transfected with GAL4 assessed as luciferase activity by transactivation assay	F	BAO_0000219	cell-based format	Homo sapiens	None	None	CHO-K1	None	CHEMBL235	Peroxisome proliferator-activated receptor gamma	Homo sapiens	SINGLE PROTEIN	CHEMBL1177724	1	Scientific Literature	J. Med. Chem.	2010	CHEMBL3307512
CHEMBL1075665		0	511.36	2	5.75	b	O=C(O)Cc1cccc(-c2noc(-c3ccccc3)c2C(=O)NCCOc2cc(Cl)cc(Cl)c2)c1	EC50	'>'	10000.0	nM				UO_0000065					False	CHEMBL1114855	Agonist activity at human PPARgamma ligand binding domain expressed in human 293T cells co-transfected with Gal4-DBD by luciferase transactivation assay	B	BAO_0000219	cell-based format	Homo sapiens	None	None	293T	None	CHEMBL235	Peroxisome proliferator-activated receptor gamma	Homo sapiens	SINGLE PROTEIN	CHEMBL1153748	1	Scientific Literature	J. Med. Chem.	2010	None
CHEMBL1171856		0	403.57	1	5.18	40	CSc1nc(NCC2CCCCC2)c(C(=O)O)c(SCc2ccccc2)n1	Efficacy	'='	65.0	%				UO_0000187					False	CHEMBL1176107	Partial agonist activity at human PPARgamma-LBD expressed in CHO-K1 cells co-transfected with GAL4 assessed as luciferase activity by transactivation assay relative to rosiglitazone	F	BAO_0000219	cell-based format	Homo sapiens	None	None	CHO-K1	None	CHEMBL235	Peroxisome proliferator-activated receptor gamma	Homo sapiens	SINGLE PROTEIN	CHEMBL1177724	1	Scientific Literature	J. Med. Chem.	2010	CHEMBL3307512
CHEMBL1172610		0	381.46	0	4.09	44	CSc1nc(NCc2ccccc2)c(C(=O)O)c(OCc2ccccc2)n1	Efficacy	'='	50.0	%				UO_0000187					False	CHEMBL1176107	Partial agonist activity at human PPARgamma-LBD expressed in CHO-K1 cells co-transfected with GAL4 assessed as luciferase activity by transactivation assay relative to rosiglitazone	F	BAO_0000219	cell-based format	Homo sapiens	None	None	CHO-K1	None	CHEMBL235	Peroxisome proliferator-activated receptor gamma	Homo sapiens	SINGLE PROTEIN	CHEMBL1177724	1	Scientific Literature	J. Med. Chem.	2010	CHEMBL3307512
CHEMBL1088910		0	520.97	2	6.28	10	Cc1ccc(OC(=O)N(CC(=O)O)Cc2ccc(OCc3nc(-c4ccc(Cl)cc4)oc3C)cc2)cc1	IC50	'='	247.8	nM	6.61			UO_0000065	12.68	0.24	0.33	6.47	False	CHEMBL1110807	Binding affinity to human His-tagged PPARgamma LBD (Q203-Y477) expressed in Escherichia coli BL21 (DE3) by fluorescence polarization assay	B	BAO_0000019	assay format	Homo sapiens	None	None	None	None	CHEMBL235	Peroxisome proliferator-activated receptor gamma	Homo sapiens	SINGLE PROTEIN	CHEMBL1156340	1	Scientific Literature	J. Med. Chem.	2010	None
CHEMBL1172962		0	398.51	0	4.20	36	CSc1nc(NCc2ccncc2)c(C(=O)O)c(SCc2ccccc2)n1	Efficacy	'='	45.0	%				UO_0000187					False	CHEMBL1176107	Partial agonist activity at human PPARgamma-LBD expressed in CHO-K1 cells co-transfected with GAL4 assessed as luciferase activity by transactivation assay relative to rosiglitazone	F	BAO_0000219	cell-based format	Homo sapiens	None	None	CHO-K1	None	CHEMBL235	Peroxisome proliferator-activated receptor gamma	Homo sapiens	SINGLE PROTEIN	CHEMBL1177724	1	Scientific Literature	J. Med. Chem.	2010	CHEMBL3307512
CHEMBL109731		0	462.54	1	6.06	3	CCCc1cc(Oc2ccccc2)ccc1OCCCOc1ccc2c(c1)CCC(C(=O)O)O2	IC50	'='	2900.0	nM	5.54			UO_0000065	11.97	0.22	-0.52	7.46	False	CHEMBL759451	In vitro binding affinity for human peroxisome proliferator activated receptor gamma using scintillation proximity assay (SPA)	B	BAO_0000357	single protein format	None	None	None	None	None	CHEMBL235	Peroxisome proliferator-activated receptor gamma	Homo sapiens	SINGLE PROTEIN	CHEMBL1149176	1	Scientific Literature	J. Med. Chem.	2004	None
CHEMBL117918		0	453.54	0	4.69	20	CCCc1cc(C2CCOCC2)ccc1OCCCOc1cccc(C2OC(=O)NC2=O)c1	IC50	'='	750.0	nM	6.12			UO_0000065	13.50	0.25	1.43	7.37	False	CHEMBL759453	In vitro binding affinity against human peroxisome proliferator activated receptor gamma	B	BAO_0000357	single protein format	None	None	None	None	None	CHEMBL235	Peroxisome proliferator-activated receptor gamma	Homo sapiens	SINGLE PROTEIN	CHEMBL1136294	1	Scientific Literature	Bioorg. Med. Chem. Lett.	2003	None
CHEMBL408	TROGLITAZONE	4	441.55	0	4.37	Troglitazone	Cc1c(C)c2c(c(C)c1O)CCC(C)(COc1ccc(CC3SC(=O)NC3=O)cc1)O2	Fold activation	'='	3.16										False	CHEMBL761177	Fold activation against Peroxisome proliferator activated receptor gamma (1 uM)	B	BAO_0000357	single protein format	None	None	None	None	None	CHEMBL235	Peroxisome proliferator-activated receptor gamma	Homo sapiens	SINGLE PROTEIN	CHEMBL1132354	1	Scientific Literature	J. Med. Chem.	1999	None
CHEMBL67098		0	374.82	0	3.58	2	CN(CCOc1ccc(CC(Cl)C(=O)O)cc1)c1nc2ccccc2o1	Ki	'='	33.0	nM	7.48			UO_0000065	19.96	0.39	3.90	9.87	False	CHEMBL762535	inhibition of [125I]SB 236636 binding to human PPAR gamma receptor	B	BAO_0000357	single protein format	Homo sapiens	None	None	None	None	CHEMBL235	Peroxisome proliferator-activated receptor gamma	Homo sapiens	SINGLE PROTEIN	CHEMBL1151554	1	Scientific Literature	Bioorg. Med. Chem. Lett.	1996	None
CHEMBL86658		0	403.48	0	4.91	3q	CCO[C@@H](Cc1ccc(OCCn2c3ccccc3c3ccccc32)cc1)C(=O)O	Max	'='	108.1	%				UO_0000187					False	CHEMBL824650	Fold activation relative to maximum activation obtained with rosiglitazone	F	BAO_0000019	assay format	None	None	None	None	None	CHEMBL235	Peroxisome proliferator-activated receptor gamma	Homo sapiens	SINGLE PROTEIN	CHEMBL1135600	1	Scientific Literature	J. Med. Chem.	2002	None
CHEMBL271392		0	363.50	1	5.92	18	CCCCN(CCCOc1ccc2ccccc2c1)c1ccc(OC)cc1	Inhibition	'='	7.7	%				UO_0000187					False	CHEMBL949957	Inhibition of PPARgamma at 1 uM	B	BAO_0000357	single protein format	None	None	None	None	None	CHEMBL235	Peroxisome proliferator-activated receptor gamma	Homo sapiens	SINGLE PROTEIN	CHEMBL1142330	1	Scientific Literature	Bioorg. Med. Chem.	2008	None
CHEMBL270710		0	349.47	1	5.53	17	CCCN(CCCOc1ccc2ccccc2c1)c1ccc(OC)cc1	Inhibition	'='	11.4	%				UO_0000187					False	CHEMBL949957	Inhibition of PPARgamma at 1 uM	B	BAO_0000357	single protein format	None	None	None	None	None	CHEMBL235	Peroxisome proliferator-activated receptor gamma	Homo sapiens	SINGLE PROTEIN	CHEMBL1142330	1	Scientific Literature	Bioorg. Med. Chem.	2008	None
CHEMBL342292		0	546.63	2	5.67	10	Cc1nc(-c2ccccc2)nn1CCOc1ccc(C[C@H](Nc2ccccc2C(=O)c2ccccc2)C(=O)O)cc1	Ki	'='	4.786	nM	8.32			UO_0000065	15.22	0.28	2.65	7.82	False	CHEMBL762151	Inhibition by 50% of in vitro binding to Peroxisome proliferator activated receptor gamma	B	BAO_0000357	single protein format	None	None	None	None	None	CHEMBL235	Peroxisome proliferator-activated receptor gamma	Homo sapiens	SINGLE PROTEIN	CHEMBL1131423	1	Scientific Literature	J. Med. Chem.	1998	None
CHEMBL1081044		0	514.02	2	6.76	13	COc1ccc(-c2nc(Sc3ccc(OCC(=O)O)cc3Cl)sc2-c2ccc(OC)cc2)cc1	EC50	'>'	10000.0	nM				UO_0000065					False	CHEMBL1114855	Agonist activity at human PPARgamma ligand binding domain expressed in human 293T cells co-transfected with Gal4-DBD by luciferase transactivation assay	B	BAO_0000219	cell-based format	Homo sapiens	None	None	293T	None	CHEMBL235	Peroxisome proliferator-activated receptor gamma	Homo sapiens	SINGLE PROTEIN	CHEMBL1153748	1	Scientific Literature	J. Med. Chem.	2010	None
CHEMBL344282		0	437.54	0	3.66	19	Cc1ccc(Cn2nc(CCCc3ccc(OC(C)(C)C(=O)O)cc3)n(C)c2=O)cc1C	IC50	'='	1700.0	nM	5.77			UO_0000065	13.19	0.25	2.11	6.68	True	CHEMBL759455	Inhibitory activity of compound against the binding of human Peroxisome proliferator activated receptor gamma was determined	B	BAO_0000357	single protein format	Homo sapiens	None	None	None	None	CHEMBL235	Peroxisome proliferator-activated receptor gamma	Homo sapiens	SINGLE PROTEIN	CHEMBL1145902	1	Scientific Literature	J. Med. Chem.	2003	None
CHEMBL1093769		0	403.42	0	3.28	SP-3905	O=C(NN1C(=O)/C(=C\c2ccc(F)cc2)SC1=S)c1ccc([N+](=O)[O-])cc1	FC	'='	2.26										False	CHEMBL1114524	Agonist activity at human PPARgamma ligand binding domain transactivation expressed in HEK293T cells by Gal4 luciferase reporter gene assay	B	BAO_0000219	cell-based format	Homo sapiens	None	None	HEK-293T	None	CHEMBL235	Peroxisome proliferator-activated receptor gamma	Homo sapiens	SINGLE PROTEIN	CHEMBL1156253	1	Scientific Literature	Eur. J. Med. Chem.	2010	CHEMBL3706569
CHEMBL1091840		0	464.32	0	3.90	SP-3901	O=C(NN1C(=O)/C(=C\c2ccc(Br)cc2)SC1=S)c1ccc([N+](=O)[O-])cc1	Activity	'='	74.16	%				UO_0000187					False	CHEMBL1114525	Agonist activity at human PPARgamma ligand binding domain transactivation expressed in HEK293T cells by Gal4 luciferase reporter gene assay relative to rosiglitazone	B	BAO_0000219	cell-based format	Homo sapiens	None	None	HEK-293T	None	CHEMBL235	Peroxisome proliferator-activated receptor gamma	Homo sapiens	SINGLE PROTEIN	CHEMBL1156253	1	Scientific Literature	Eur. J. Med. Chem.	2010	CHEMBL3706569
CHEMBL341105		0	385.45	0	2.80	4c	C/C(=N\OCCOc1ccc(CC2SC(=O)NC2=O)cc1)c1cccnc1	EC50	'='	2800.0	nM	5.55			UO_0000065					True	CHEMBL759446	Peroxisome proliferator activated receptor gamma agonistic activity in HepG2 cells.	F	BAO_0000219	cell-based format	None	None	None	HepG2	None	CHEMBL235	Peroxisome proliferator-activated receptor gamma	Homo sapiens	SINGLE PROTEIN	CHEMBL1133395	1	Scientific Literature	Bioorg. Med. Chem. Lett.	2000	CHEMBL3307718
CHEMBL460072		0	492.50	0	4.63	7h	COc1ccc(C(=O)c2c(C)n(Cc3ccc(F)c(O[C@@H](C)C(=O)O)c3)c3nc(OC)ccc23)cc1	IC50	'='	1.0	nM	9.00			UO_0000065	18.27	0.34	4.37	9.01	False	CHEMBL980782	Displacement of [3H]2AD-5075 from GST-tagged human PPARgamma receptor expressed in Escherichia coli BL21	B	BAO_0000019	assay format	Homo sapiens	None	None	None	None	CHEMBL235	Peroxisome proliferator-activated receptor gamma	Homo sapiens	SINGLE PROTEIN	CHEMBL1139415	1	Scientific Literature	Bioorg. Med. Chem. Lett.	2008	None
CHEMBL462378		0	492.50	0	4.63	7g	COc1ccc(C(=O)c2c(C)n(Cc3cc(O[C@@H](C)C(=O)O)ccc3F)c3nc(OC)ccc23)cc1	EC50	'='	1.0	nM	9.00			UO_0000065					False	CHEMBL980783	Agonist activity at human PPARgamma receptor expressed in african green monkey COS cells after 48 hrs by GAL4 transactivation assay	F	BAO_0000219	cell-based format	Homo sapiens	None	None	COS	None	CHEMBL235	Peroxisome proliferator-activated receptor gamma	Homo sapiens	SINGLE PROTEIN	CHEMBL1139415	1	Scientific Literature	Bioorg. Med. Chem. Lett.	2008	None
CHEMBL460198		0	458.95	1	6.13	4p	Cc1cnc2c(Cl)cccc2c1-c1cccc(Oc2cccc(C(=O)N3CCOCC3)c2)c1	Activity						Not Active						False	CHEMBL1036720	Agonist activity at PPARgamma in transiently transfected cells by Gal4 transactivation assay	F	BAO_0000019	assay format	None	None	None	None	None	CHEMBL235	Peroxisome proliferator-activated receptor gamma	Homo sapiens	SINGLE PROTEIN	CHEMBL1152700	1	Scientific Literature	Bioorg. Med. Chem.	2009	None
CHEMBL208318		0	592.49	2	8.17	13	Cc1cc(OCc2cc(-c3ccc(OC(F)(F)F)cc3)cc(-c3ccc(OC(F)(F)F)cc3)c2)ccc1OCC(=O)O	EC50	'>'	10000.0	nM				UO_0000065					False	CHEMBL853176	Effect on human PPARgamma transactivation in 293T cells	F	BAO_0000219	cell-based format	Homo sapiens	None	None	293T	None	CHEMBL235	Peroxisome proliferator-activated receptor gamma	Homo sapiens	SINGLE PROTEIN	CHEMBL1147714	1	Scientific Literature	Bioorg. Med. Chem. Lett.	2006	None
CHEMBL86658		0	403.48	0	4.91	9	CCO[C@@H](Cc1ccc(OCCn2c3ccccc3c3ccccc32)cc1)C(=O)O	Ki						Not Determined						False	CHEMBL841786	Binding affinity for human peroxisome proliferator activated receptor gamma	B	BAO_0000357	single protein format	Homo sapiens	None	None	None	None	CHEMBL235	Peroxisome proliferator-activated receptor gamma	Homo sapiens	SINGLE PROTEIN	CHEMBL1137204	1	Scientific Literature	J. Med. Chem.	2004	None
CHEMBL461379		0	472.88	1	5.97	12f	Cc1c(Oc2ccc(Cl)cc2)c2ccc(F)nc2n1Cc1ccc(F)c(O[C@@H](C)C(=O)O)c1	EC50	'='	94.0	nM	7.03			UO_0000065					False	CHEMBL980783	Agonist activity at human PPARgamma receptor expressed in african green monkey COS cells after 48 hrs by GAL4 transactivation assay	F	BAO_0000219	cell-based format	Homo sapiens	None	None	COS	None	CHEMBL235	Peroxisome proliferator-activated receptor gamma	Homo sapiens	SINGLE PROTEIN	CHEMBL1139415	1	Scientific Literature	Bioorg. Med. Chem. Lett.	2008	None
CHEMBL461378		0	489.33	1	6.48	12d	Cc1c(Oc2ccc(Cl)cc2)c2ccc(F)nc2n1Cc1cc(O[C@@H](C)C(=O)O)ccc1Cl	EC50	'='	4.0	nM	8.40			UO_0000065					False	CHEMBL980783	Agonist activity at human PPARgamma receptor expressed in african green monkey COS cells after 48 hrs by GAL4 transactivation assay	F	BAO_0000219	cell-based format	Homo sapiens	None	None	COS	None	CHEMBL235	Peroxisome proliferator-activated receptor gamma	Homo sapiens	SINGLE PROTEIN	CHEMBL1139415	1	Scientific Literature	Bioorg. Med. Chem. Lett.	2008	None
CHEMBL1080187		0	493.61	1	6.42	12	COc1ccc(-c2nc(Sc3ccc(OCC(=O)O)c(C)c3)sc2-c2ccc(OC)cc2)cc1	EC50	'>'	10000.0	nM				UO_0000065					False	CHEMBL1114855	Agonist activity at human PPARgamma ligand binding domain expressed in human 293T cells co-transfected with Gal4-DBD by luciferase transactivation assay	B	BAO_0000219	cell-based format	Homo sapiens	None	None	293T	None	CHEMBL235	Peroxisome proliferator-activated receptor gamma	Homo sapiens	SINGLE PROTEIN	CHEMBL1153748	1	Scientific Literature	J. Med. Chem.	2010	None
CHEMBL1081950		0	537.66	2	6.44	7a	COc1ccc(-c2nc(SCCOc3ccc(OCC(=O)O)c(C)c3)sc2-c2ccc(OC)cc2)cc1	EC50	'='	5660.0	nM	5.25			UO_0000065	9.76	0.19	-1.19	6.02	False	CHEMBL1114855	Agonist activity at human PPARgamma ligand binding domain expressed in human 293T cells co-transfected with Gal4-DBD by luciferase transactivation assay	B	BAO_0000219	cell-based format	Homo sapiens	None	None	293T	None	CHEMBL235	Peroxisome proliferator-activated receptor gamma	Homo sapiens	SINGLE PROTEIN	CHEMBL1153748	1	Scientific Literature	J. Med. Chem.	2010	None
CHEMBL189146		0	424.50	0	4.86	10	CC(C)O[C@@H](Cc1ccc(OCc2noc(-c3ccc(C(C)C)cc3)n2)cc1)C(=O)O	EC50	'='	4.0	nM	8.40			UO_0000065	19.78	0.37	3.54	8.87	False	CHEMBL831812	Effective concentration against human peroxisome proliferator activated receptor gamma in Gal4 transactivation assay	B	BAO_0000357	single protein format	Homo sapiens	None	None	None	None	CHEMBL235	Peroxisome proliferator-activated receptor gamma	Homo sapiens	SINGLE PROTEIN	CHEMBL1137204	1	Scientific Literature	J. Med. Chem.	2004	None
CHEMBL246204		0	433.55	1	6.07	13	Cc1oc(-c2ccc(C(C)(C)C)cc2)nc1CCOc1ccc2c(c1)CC[C@H]2CC(=O)O	EC50	'='	21.0	nM	7.68			UO_0000065					False	CHEMBL924197	Agonist activity at GST-tagged human PPARdelta by FRET assay	F	BAO_0000019	assay format	None	None	None	None	None	CHEMBL235	Peroxisome proliferator-activated receptor gamma	Homo sapiens	SINGLE PROTEIN	CHEMBL1140686	1	Scientific Literature	Bioorg. Med. Chem. Lett.	2007	None
CHEMBL489363		0	413.49	0	4.03	5i	CCOC(Cc1ccc(OCCN2CC=C(c3ccc(F)cc3)CC2)cc1)C(=O)O	EC50	'='	3720.0	nM	5.43			UO_0000065					False	CHEMBL986147	Agonist activity at human PPARgamma expressed in african green monkey CV-1 co-transfected with GAL4 by by dual-glo luciferase reporter gene assay	F	BAO_0000019	assay format	Homo sapiens	None	None	None	None	CHEMBL235	Peroxisome proliferator-activated receptor gamma	Homo sapiens	SINGLE PROTEIN	CHEMBL1144193	1	Scientific Literature	Bioorg. Med. Chem. Lett.	2008	None
CHEMBL489178		0	464.39	1	5.19	(S)-5r	CCO[C@@H](Cc1ccc(OCCN2CC=C(c3ccc(Cl)c(Cl)c3)CC2)cc1)C(=O)O	EC50	'='	862.0	nM	6.06			UO_0000065					False	CHEMBL986147	Agonist activity at human PPARgamma expressed in african green monkey CV-1 co-transfected with GAL4 by by dual-glo luciferase reporter gene assay	F	BAO_0000019	assay format	Homo sapiens	None	None	None	None	CHEMBL235	Peroxisome proliferator-activated receptor gamma	Homo sapiens	SINGLE PROTEIN	CHEMBL1144193	1	Scientific Literature	Bioorg. Med. Chem. Lett.	2008	None
CHEMBL247998		0	427.95	1	5.90	33	Cc1sc(-c2ccc(Cl)cc2)nc1CCOc1ccc2c(c1)CC[C@H]2CC(=O)O	EC50	'='	1.5	nM	8.82			UO_0000065					False	CHEMBL924197	Agonist activity at GST-tagged human PPARdelta by FRET assay	F	BAO_0000019	assay format	None	None	None	None	None	CHEMBL235	Peroxisome proliferator-activated receptor gamma	Homo sapiens	SINGLE PROTEIN	CHEMBL1140686	1	Scientific Literature	Bioorg. Med. Chem. Lett.	2007	None
CHEMBL443238		0	391.47	1	5.08	19	Cc1cccc(-c2nc(CCOc3ccc4c(c3)CC[C@H]4CC(=O)O)c(C)o2)c1	EC50	'='	64.0	nM	7.19			UO_0000065					False	CHEMBL924197	Agonist activity at GST-tagged human PPARdelta by FRET assay	F	BAO_0000019	assay format	None	None	None	None	None	CHEMBL235	Peroxisome proliferator-activated receptor gamma	Homo sapiens	SINGLE PROTEIN	CHEMBL1140686	1	Scientific Literature	Bioorg. Med. Chem. Lett.	2007	None
CHEMBL238357		0	537.03	2	7.14	42	CCc1cc(Oc2cc(F)cc([C@@H](C)NC(=O)c3c(C)c4cc(Cl)ccc4n3C)c2)ccc1CCC(=O)O	IC50	'='	39.0	nM	7.41			UO_0000065	13.80	0.27	0.27	9.20	True	CHEMBL902597	Displacement of [3H]2-methyl-2-(4-{3-{propyl-(5-pyridin-2-yl-thiophene-2-sulfonyl)-amino}-propyl}-phenoxy)-propionic acid from human PPARgamma	B	BAO_0000357	single protein format	Homo sapiens	None	None	None	None	CHEMBL235	Peroxisome proliferator-activated receptor gamma	Homo sapiens	SINGLE PROTEIN	CHEMBL1138336	1	Scientific Literature	Bioorg. Med. Chem. Lett.	2007	None
CHEMBL399417		0	476.96	1	5.88	31	Cc1cc(Oc2cccc(CNC(=O)c3cc4cc(Cl)ccc4n3C)c2)ccc1CCC(=O)O	IC50	'='	98.0	nM	7.01			UO_0000065	14.69	0.28	1.13	8.70	False	CHEMBL902597	Displacement of [3H]2-methyl-2-(4-{3-{propyl-(5-pyridin-2-yl-thiophene-2-sulfonyl)-amino}-propyl}-phenoxy)-propionic acid from human PPARgamma	B	BAO_0000357	single protein format	Homo sapiens	None	None	None	None	CHEMBL235	Peroxisome proliferator-activated receptor gamma	Homo sapiens	SINGLE PROTEIN	CHEMBL1138336	1	Scientific Literature	Bioorg. Med. Chem. Lett.	2007	None
CHEMBL237520		0	523.45	2	6.26	23	Cc1cc(Oc2ccc(F)c(CNC(=O)c3ccc(C(F)(F)F)cc3F)c2)ccc1OC(C)(C)C(=O)O	IC50	'='	8.0	nM	8.10			UO_0000065	15.47	0.30	1.84	9.54	True	CHEMBL902597	Displacement of [3H]2-methyl-2-(4-{3-{propyl-(5-pyridin-2-yl-thiophene-2-sulfonyl)-amino}-propyl}-phenoxy)-propionic acid from human PPARgamma	B	BAO_0000357	single protein format	Homo sapiens	None	None	None	None	CHEMBL235	Peroxisome proliferator-activated receptor gamma	Homo sapiens	SINGLE PROTEIN	CHEMBL1138336	1	Scientific Literature	Bioorg. Med. Chem. Lett.	2007	None
CHEMBL392717		0	523.45	2	6.26	22	Cc1cc(Oc2cc(F)cc(CNC(=O)c3ccc(C(F)(F)F)cc3F)c2)ccc1OC(C)(C)C(=O)O	IC50	'='	8.0	nM	8.10			UO_0000065	15.47	0.30	1.84	9.54	True	CHEMBL902597	Displacement of [3H]2-methyl-2-(4-{3-{propyl-(5-pyridin-2-yl-thiophene-2-sulfonyl)-amino}-propyl}-phenoxy)-propionic acid from human PPARgamma	B	BAO_0000357	single protein format	Homo sapiens	None	None	None	None	CHEMBL235	Peroxisome proliferator-activated receptor gamma	Homo sapiens	SINGLE PROTEIN	CHEMBL1138336	1	Scientific Literature	Bioorg. Med. Chem. Lett.	2007	None
CHEMBL237307		0	519.49	2	6.43	19	Cc1ccc(CNC(=O)c2ccc(C(F)(F)F)cc2F)cc1Oc1ccc(OC(C)(C)C(=O)O)c(C)c1	IC50	'='	5.0	nM	8.30			UO_0000065	15.98	0.31	1.87	9.78	True	CHEMBL902597	Displacement of [3H]2-methyl-2-(4-{3-{propyl-(5-pyridin-2-yl-thiophene-2-sulfonyl)-amino}-propyl}-phenoxy)-propionic acid from human PPARgamma	B	BAO_0000357	single protein format	Homo sapiens	None	None	None	None	CHEMBL235	Peroxisome proliferator-activated receptor gamma	Homo sapiens	SINGLE PROTEIN	CHEMBL1138336	1	Scientific Literature	Bioorg. Med. Chem. Lett.	2007	None
CHEMBL1079488		0	385.44	0	4.17	25d	COc1ccc(-c2csc(COc3ccc(OCC(=O)O)c(C)c3)n2)cc1	EC50	'>'	10000.0	nM				UO_0000065					False	CHEMBL1114855	Agonist activity at human PPARgamma ligand binding domain expressed in human 293T cells co-transfected with Gal4-DBD by luciferase transactivation assay	B	BAO_0000219	cell-based format	Homo sapiens	None	None	293T	None	CHEMBL235	Peroxisome proliferator-activated receptor gamma	Homo sapiens	SINGLE PROTEIN	CHEMBL1153748	1	Scientific Literature	J. Med. Chem.	2010	None
CHEMBL1080533		0	465.96	1	6.48	25v	Cc1cc(OCc2nc(-c3ccccc3)c(-c3ccc(Cl)cc3)s2)ccc1OCC(=O)O	EC50	'>'	10000.0	nM				UO_0000065					False	CHEMBL1114855	Agonist activity at human PPARgamma ligand binding domain expressed in human 293T cells co-transfected with Gal4-DBD by luciferase transactivation assay	B	BAO_0000219	cell-based format	Homo sapiens	None	None	293T	None	CHEMBL235	Peroxisome proliferator-activated receptor gamma	Homo sapiens	SINGLE PROTEIN	CHEMBL1153748	1	Scientific Literature	J. Med. Chem.	2010	None
CHEMBL247659		0	391.47	1	5.03	47	CCc1oc(-c2ccccc2)nc1CCOc1ccc2c(c1)CC[C@H]2CC(=O)O	EC50	'='	7.0	nM	8.15			UO_0000065					False	CHEMBL924197	Agonist activity at GST-tagged human PPARdelta by FRET assay	F	BAO_0000019	assay format	None	None	None	None	None	CHEMBL235	Peroxisome proliferator-activated receptor gamma	Homo sapiens	SINGLE PROTEIN	CHEMBL1140686	1	Scientific Literature	Bioorg. Med. Chem. Lett.	2007	None
CHEMBL200840		0	407.47	0	4.40	4	COC(C(=O)O)C1CCc2cc(OCCc3nc(-c4ccccc4)oc3C)ccc21	EC50	'='	4400.0	nM	5.36			UO_0000065					False	CHEMBL924197	Agonist activity at GST-tagged human PPARdelta by FRET assay	F	BAO_0000019	assay format	None	None	None	None	None	CHEMBL235	Peroxisome proliferator-activated receptor gamma	Homo sapiens	SINGLE PROTEIN	CHEMBL1140686	1	Scientific Literature	Bioorg. Med. Chem. Lett.	2007	None
CHEMBL219586	GW590735	2	478.49	1	5.31	5, GW-590735	Cc1nc(-c2ccc(C(F)(F)F)cc2)sc1C(=O)NCc1ccc(OC(C)(C)C(=O)O)cc1	EC50	'='	9700.0	nM	5.01			UO_0000065					False	CHEMBL927785	Agonist activity at human PPARgamma assessed as receptor activation by cell based assay	F	BAO_0000219	cell-based format	Homo sapiens	None	None	None	None	CHEMBL235	Peroxisome proliferator-activated receptor gamma	Homo sapiens	SINGLE PROTEIN	CHEMBL1140804	1	Scientific Literature	Bioorg. Med. Chem. Lett.	2008	None
CHEMBL437376		0	334.37	0	3.04	8	COc1c(C)c2c(c(OC)c1C/C=C(\C)CCC(=O)O)C(=O)OC2	Inhibition	'='	14.0	%				UO_0000187					False	CHEMBL897826	Inhibition of [1-14C]sodium acetate uptake at PPARgamma in mouse 3T3-L1 cells at 2 uM	B	BAO_0000219	cell-based format	Homo sapiens	None	None	3T3-L1	None	CHEMBL235	Peroxisome proliferator-activated receptor gamma	Homo sapiens	SINGLE PROTEIN	CHEMBL1149659	1	Scientific Literature	Bioorg. Med. Chem. Lett.	2007	CHEMBL3307630
CHEMBL178909		0	485.02	1	6.79	52	C[C@]1(C(=O)O)CCc2ccc(OCCCOc3ccc(C4CCC5(CC4)CC5)cc3Cl)cc2O1	EC50	'='	1000.0	nM	6.00			UO_0000065					False	CHEMBL838126	Agonist activity against human PPARgamma in COS-1 cell Gal4 assay	F	BAO_0000219	cell-based format	Homo sapiens	None	None	COS-1	None	CHEMBL235	Peroxisome proliferator-activated receptor gamma	Homo sapiens	SINGLE PROTEIN	CHEMBL1140266	1	Scientific Literature	Bioorg. Med. Chem. Lett.	2005	CHEMBL3308351
CHEMBL237760		0	334.37	0	2.82	4	COC(=O)CC/C(C)=C/Cc1c(O)c2c(c(C)c1OC)COC2=O	Activity						Active						False	CHEMBL897827	Antagonist activity at pioglitazone-stimulated PPARgamma transcriptional activity in U2OS cells at 1 uM	F	BAO_0000219	cell-based format	None	None	None	U2OS	None	CHEMBL235	Peroxisome proliferator-activated receptor gamma	Homo sapiens	SINGLE PROTEIN	CHEMBL1149659	1	Scientific Literature	Bioorg. Med. Chem. Lett.	2007	CHEMBL3307757
CHEMBL597612		0	546.48	2	6.26	8	CCOc1c(C)c(C)c2c(c1C)CCC(C)(COc1ccc(/C=C3\SC(=O)NC3=O)cc1Br)O2	Activity						Not Active						False	CHEMBL1071573	Activity at PPARgamma in LPS-treated human THP1 cells co-transfected with PPRE-x3-TK-luc assessed as luciferase activity at 10 uM	B	BAO_0000219	cell-based format	Homo sapiens	None	None	THP-1	None	CHEMBL235	Peroxisome proliferator-activated receptor gamma	Homo sapiens	SINGLE PROTEIN	CHEMBL1157619	1	Scientific Literature	J. Med. Chem.	2010	CHEMBL3307574
CHEMBL241479		0	447.58	1	6.13	20	CCc1ccc(O[C@H](C)CCOc2ccc(CCC(=O)O)c(CC)c2)c(-c2ccccn2)c1	IC50	'='	35.0	nM	7.46			UO_0000065	16.66	0.31	1.33	10.86	True	CHEMBL885568	Displacement of [3H]2-methyl-2-(4-{3-[porpyl-(5-pyridin-2yl-thiophene-2-sulfonyl)-amino]-propyl}-phenoxy)-propionic acid from human PPARgamma	B	BAO_0000357	single protein format	Homo sapiens	None	None	None	None	CHEMBL235	Peroxisome proliferator-activated receptor gamma	Homo sapiens	SINGLE PROTEIN	CHEMBL1139045	1	Scientific Literature	Bioorg. Med. Chem. Lett.	2007	None
CHEMBL241286		0	439.58	1	5.93	14	CCc1ccc(O[C@H](C)CCOc2ccc(CCC(=O)O)c(C)c2)c(-c2cscn2)c1	EC50	'='	837.0	nM	6.08			UO_0000065					False	CHEMBL885571	Agonist activity at PPARgamma in CV1 cells by transactivation assay	F	BAO_0000219	cell-based format	Homo sapiens	None	None	CV-1	None	CHEMBL235	Peroxisome proliferator-activated receptor gamma	Homo sapiens	SINGLE PROTEIN	CHEMBL1139045	1	Scientific Literature	Bioorg. Med. Chem. Lett.	2007	CHEMBL3308033
CHEMBL391283		0	433.55	1	5.87	13	CCc1ccc(O[C@H](C)CCOc2ccc(CCC(=O)O)c(C)c2)c(-c2ccncc2)c1	EC50	'='	576.0	nM	6.24			UO_0000065					False	CHEMBL885571	Agonist activity at PPARgamma in CV1 cells by transactivation assay	F	BAO_0000219	cell-based format	Homo sapiens	None	None	CV-1	None	CHEMBL235	Peroxisome proliferator-activated receptor gamma	Homo sapiens	SINGLE PROTEIN	CHEMBL1139045	1	Scientific Literature	Bioorg. Med. Chem. Lett.	2007	CHEMBL3308033
CHEMBL508299		0	575.58	2	7.67	(S)-3Ff	Cc1oc(-c2ccc(-c3ccccc3)cc2)nc1CCOc1ccc(C[C@H](OCC(F)(F)F)C(=O)O)c2ccccc12	IC50	'='	8.0	nM	8.10			UO_0000065	14.07	0.26	0.43	9.90	False	CHEMBL983195	Displacement of radio labeled 2(S)-(2-benzoyl-phenylamino)-3-{4-[1,1-ditritio-2-(5-methyl-2-phenyl-oxazol-4-yl)-ethoxy]-phenyl}-propionic acid from GST-fused human PPARgamma expressed in Escherichia coli BL21 cells by scintillation proximity assay	B	BAO_0000219	cell-based format	Homo sapiens	None	None	BL21	None	CHEMBL235	Peroxisome proliferator-activated receptor gamma	Homo sapiens	SINGLE PROTEIN	CHEMBL1138459	1	Scientific Literature	Bioorg. Med. Chem. Lett.	2009	None
CHEMBL519351		0	451.54	1	5.52	(S)-4Ba	CCO[C@@H](Cc1ccc(OCCc2nc(-c3ccccc3)oc2C)c2sccc12)C(=O)O	EC50	'='	7.0	nM	8.15			UO_0000065					False	CHEMBL983197	Agonist activity at human PPARgamma expressed in BHK21 cells assessed as SEAP activity by luciferase reporter transactivation assay	F	BAO_0000219	cell-based format	Homo sapiens	None	None	BHK-21	None	CHEMBL235	Peroxisome proliferator-activated receptor gamma	Homo sapiens	SINGLE PROTEIN	CHEMBL1138459	1	Scientific Literature	Bioorg. Med. Chem. Lett.	2009	CHEMBL3308360
CHEMBL232798		0	401.53	0	3.74	14	CCO[C@@H](Cc1ccc(CCCOC(=S)NCc2ccccc2)cc1)C(=O)O	EC50	'='	1400.0	nM	5.85			UO_0000065					False	CHEMBL896461	Agonist activity at human PPARgamma in CV1 cells by GAL4 transactivation assay after 24 hrs	F	BAO_0000219	cell-based format	Homo sapiens	None	None	CV-1	None	CHEMBL235	Peroxisome proliferator-activated receptor gamma	Homo sapiens	SINGLE PROTEIN	CHEMBL1148890	1	Scientific Literature	Bioorg. Med. Chem. Lett.	2007	CHEMBL3308033
CHEMBL111161		0	525.04	2	7.49	26	CCCc1cc(Oc2ccc(Cl)cc2)ccc1OCCCOc1ccc2c(c1)OC(CC)(C(=O)O)CC2	EC50	'='	670.0	nM	6.17			UO_0000065	11.76	0.23	-1.32	8.32	False	CHEMBL760000	In vitro potency of PPAR gene activation against human PPAR gamma receptor using chimeric Gal4-hPPAR transactivation assay (TA)	B	BAO_0000357	single protein format	None	None	None	None	None	CHEMBL235	Peroxisome proliferator-activated receptor gamma	Homo sapiens	SINGLE PROTEIN	CHEMBL1149176	1	Scientific Literature	J. Med. Chem.	2004	None
CHEMBL234859		0	483.67	1	5.86	9h	CCO[C@@H](Cc1ccc(CCC(OC(=S)NCC2CCCCC2)c2ccccc2)cc1)C(=O)O	EC50	'='	1060.0	nM	5.97			UO_0000065					False	CHEMBL896461	Agonist activity at human PPARgamma in CV1 cells by GAL4 transactivation assay after 24 hrs	F	BAO_0000219	cell-based format	Homo sapiens	None	None	CV-1	None	CHEMBL235	Peroxisome proliferator-activated receptor gamma	Homo sapiens	SINGLE PROTEIN	CHEMBL1148890	1	Scientific Literature	Bioorg. Med. Chem. Lett.	2007	CHEMBL3308033
CHEMBL393765		0	467.85	1	6.43	10m	O=C(O)Cc1csc2cc(OCc3cc(-c4ccc(C(F)(F)F)cc4)on3)cc(Cl)c12	IC50						Not Determined						False	CHEMBL896468	Displacement of [3H]5-(4-(3-(5-methyl-2-phenyloxazol-4-yl)propanoyl)benzyl)thiazolidine-2,4-dione from human PPARgamma after 2 hrs by SPA	B	BAO_0000357	single protein format	Homo sapiens	None	None	None	None	CHEMBL235	Peroxisome proliferator-activated receptor gamma	Homo sapiens	SINGLE PROTEIN	CHEMBL1149526	1	Scientific Literature	Bioorg. Med. Chem. Lett.	2007	None
CHEMBL265868		0	447.43	1	6.09	10d	Cc1nc(-c2ccc(C(F)(F)F)cc2)sc1COc1ccc2c(CC(=O)O)coc2c1	IC50						Not Determined						False	CHEMBL896468	Displacement of [3H]5-(4-(3-(5-methyl-2-phenyloxazol-4-yl)propanoyl)benzyl)thiazolidine-2,4-dione from human PPARgamma after 2 hrs by SPA	B	BAO_0000357	single protein format	Homo sapiens	None	None	None	None	CHEMBL235	Peroxisome proliferator-activated receptor gamma	Homo sapiens	SINGLE PROTEIN	CHEMBL1149526	1	Scientific Literature	Bioorg. Med. Chem. Lett.	2007	None
CHEMBL38943	GW501516	2	453.51	1	6.20	GW-501516	Cc1cc(SCc2sc(-c3ccc(C(F)(F)F)cc3)nc2C)ccc1OCC(=O)O	IC50						Not Determined						False	CHEMBL896468	Displacement of [3H]5-(4-(3-(5-methyl-2-phenyloxazol-4-yl)propanoyl)benzyl)thiazolidine-2,4-dione from human PPARgamma after 2 hrs by SPA	B	BAO_0000357	single protein format	Homo sapiens	None	None	None	None	CHEMBL235	Peroxisome proliferator-activated receptor gamma	Homo sapiens	SINGLE PROTEIN	CHEMBL1149526	1	Scientific Literature	Bioorg. Med. Chem. Lett.	2007	None
CHEMBL121	ROSIGLITAZONE	4	357.44	0	2.49	RSG	CN(CCOc1ccc(CC2SC(=O)NC2=O)cc1)c1ccccn1	IC50	'='	450.0	nM	6.35			UO_0000065	17.76	0.35	3.86	8.87	False	CHEMBL983195	Displacement of radio labeled 2(S)-(2-benzoyl-phenylamino)-3-{4-[1,1-ditritio-2-(5-methyl-2-phenyl-oxazol-4-yl)-ethoxy]-phenyl}-propionic acid from GST-fused human PPARgamma expressed in Escherichia coli BL21 cells by scintillation proximity assay	B	BAO_0000219	cell-based format	Homo sapiens	None	None	BL21	None	CHEMBL235	Peroxisome proliferator-activated receptor gamma	Homo sapiens	SINGLE PROTEIN	CHEMBL1138459	1	Scientific Literature	Bioorg. Med. Chem. Lett.	2009	None
CHEMBL519032		0	437.52	1	5.13	rac-2Aa	COC(Cc1ccc(OCCc2nc(-c3ccccc3)oc2C)c2ccsc12)C(=O)O	EC50	'='	59.0	nM	7.23			UO_0000065					False	CHEMBL983197	Agonist activity at human PPARgamma expressed in BHK21 cells assessed as SEAP activity by luciferase reporter transactivation assay	F	BAO_0000219	cell-based format	Homo sapiens	None	None	BHK-21	None	CHEMBL235	Peroxisome proliferator-activated receptor gamma	Homo sapiens	SINGLE PROTEIN	CHEMBL1138459	1	Scientific Literature	Bioorg. Med. Chem. Lett.	2009	CHEMBL3308360
CHEMBL484138		0	465.57	1	5.75	(S)-2Ac	CO[C@@H](Cc1ccc(OCCc2nc(-c3cc(C)cc(C)c3)oc2C)c2ccsc12)C(=O)O	EC50	'='	11.0	nM	7.96			UO_0000065					False	CHEMBL983197	Agonist activity at human PPARgamma expressed in BHK21 cells assessed as SEAP activity by luciferase reporter transactivation assay	F	BAO_0000219	cell-based format	Homo sapiens	None	None	BHK-21	None	CHEMBL235	Peroxisome proliferator-activated receptor gamma	Homo sapiens	SINGLE PROTEIN	CHEMBL1138459	1	Scientific Literature	Bioorg. Med. Chem. Lett.	2009	CHEMBL3308360
CHEMBL483341		0	479.60	1	6.15	rac-2Da	Cc1oc(-c2ccccc2)nc1CCOc1ccc(CC(OCC(C)C)C(=O)O)c2sccc12	Activity	'='	63.0	%				UO_0000187					False	CHEMBL983199	Agonist activity at human PPARgamma expressed in BHK21 cells assessed as SEAP activity by luciferase reporter transactivation assay relative to edaglitazone	F	BAO_0000219	cell-based format	Homo sapiens	None	None	BHK-21	None	CHEMBL235	Peroxisome proliferator-activated receptor gamma	Homo sapiens	SINGLE PROTEIN	CHEMBL1138459	1	Scientific Literature	Bioorg. Med. Chem. Lett.	2009	CHEMBL3308360
CHEMBL398804		0	533.73	2	6.78	(S)-9d	CCO[C@@H](Cc1ccc(CCC(OC(=S)NCc2ccc(C(C)(C)C)cc2)c2ccccc2)cc1)C(=O)O	Efficacy	'='	187.0	%				UO_0000187					False	CHEMBL895356	Agonist activity at human PPARgamma in CV1 cells by GAL4 transactivation assay after 24 hrs relative to rosiglitazone	F	BAO_0000219	cell-based format	Homo sapiens	None	None	CV-1	None	CHEMBL235	Peroxisome proliferator-activated receptor gamma	Homo sapiens	SINGLE PROTEIN	CHEMBL1148890	1	Scientific Literature	Bioorg. Med. Chem. Lett.	2007	CHEMBL3308033
CHEMBL176770		0	425.53	0	4.85	15	CCCCCCCN1C(=O)C(CCOc2ccccc2CC(=O)O)Oc2ccccc21	EC50	'='	234.0	nM	6.63			UO_0000065					False	CHEMBL757757	Agonistic activity against PPAR (peroxisome proliferator activated receptor gamma) in Suarus chinesis	F	BAO_0000019	assay format	suarus chinesis	None	None	None	None	CHEMBL235	Peroxisome proliferator-activated receptor gamma	Homo sapiens	SINGLE PROTEIN	CHEMBL1148467	1	Scientific Literature	J. Med. Chem.	2004	None
CHEMBL112973		0	466.51	1	6.02	38	CCC1(C(=O)O)CCc2ccc(OCCCOc3ccc(Oc4ccccc4)cc3F)cc2O1	IC50	'='	4700.0	nM	5.33			UO_0000065	11.42	0.21	-0.69	7.18	False	CHEMBL759451	In vitro binding affinity for human peroxisome proliferator activated receptor gamma using scintillation proximity assay (SPA)	B	BAO_0000357	single protein format	None	None	None	None	None	CHEMBL235	Peroxisome proliferator-activated receptor gamma	Homo sapiens	SINGLE PROTEIN	CHEMBL1149176	1	Scientific Literature	J. Med. Chem.	2004	None
CHEMBL278590	GSK-9578	0	492.63	1	6.97	3a - GW-9578	CCCCCCCN(CCc1ccc(SC(C)(C)C(=O)O)cc1)C(=O)Nc1ccc(F)cc1F	EC50	'='	1900.0	nM	5.72			UO_0000065					False	CHEMBL762735	Cotransfection activity of compound against human Peroxisome proliferator activated receptor gamma was determined	F	BAO_0000019	assay format	None	None	None	None	None	CHEMBL235	Peroxisome proliferator-activated receptor gamma	Homo sapiens	SINGLE PROTEIN	CHEMBL1145902	1	Scientific Literature	J. Med. Chem.	2003	None
CHEMBL130919		0	412.26	0	2.94	1d	O=C(O)Cc1ccc(OCCN2C(=O)COc3ccsc32)c(Br)c1	Activity	'='	8.0										False	CHEMBL760260	Compound was tested for activation of peroxisome proliferator-activated receptor gamma activity at 1 uM concentration by transactivation assay	B	BAO_0000357	single protein format	Homo sapiens	None	None	None	None	CHEMBL235	Peroxisome proliferator-activated receptor gamma	Homo sapiens	SINGLE PROTEIN	CHEMBL1136545	1	Scientific Literature	Bioorg. Med. Chem. Lett.	2003	None
CHEMBL1172900		0	378.50	0	4.05	8	CSc1nc(C)c(C(=O)NCc2ccccc2)c(NCc2ccccc2)n1	Activity						Not Active						False	CHEMBL1176386	Partial agonist activity at human PPARgamma-LBD expressed in CHO-K1 cells co-transfected with GAL4 assessed as luciferase activity at 10 uM by transactivation assay	F	BAO_0000219	cell-based format	Homo sapiens	None	None	CHO-K1	None	CHEMBL235	Peroxisome proliferator-activated receptor gamma	Homo sapiens	SINGLE PROTEIN	CHEMBL1177724	1	Scientific Literature	J. Med. Chem.	2010	CHEMBL3307512
CHEMBL1081926		0	496.97	1	5.88	29g	COc1ccc(-c2nc(COc3ccc(OCC(=O)O)c(C)c3)sc2-c2ccc(Cl)nc2)cc1	EC50	'>'	10000.0	nM				UO_0000065					False	CHEMBL1114855	Agonist activity at human PPARgamma ligand binding domain expressed in human 293T cells co-transfected with Gal4-DBD by luciferase transactivation assay	B	BAO_0000219	cell-based format	Homo sapiens	None	None	293T	None	CHEMBL235	Peroxisome proliferator-activated receptor gamma	Homo sapiens	SINGLE PROTEIN	CHEMBL1153748	1	Scientific Literature	J. Med. Chem.	2010	None
CHEMBL567054		0	362.44	0	3.44	7	CCCc1nc2c(C)cccc2n1Cc1ccc(OCc2nnn[nH]2)cc1	Activity						Not Active						False	CHEMBL1043590	Agonist activity at human recombinant PPARgamma expressed in CV1 cells coexpressing GAL4 assessed as receptor transactivation at 10 uM by luciferase reporter gene assay relative to full agonist	F	BAO_0000219	cell-based format	Homo sapiens	None	None	CV-1	None	CHEMBL235	Peroxisome proliferator-activated receptor gamma	Homo sapiens	SINGLE PROTEIN	CHEMBL1156825	1	Scientific Literature	J. Med. Chem.	2010	CHEMBL3308033
CHEMBL129118		0	549.24	1	4.11	2b	CCOC(Cc1cc(Br)c(OCCN2C(=O)COc3ccsc32)c(Br)c1)C(=O)O	Activity	'='	1.6										False	CHEMBL760260	Compound was tested for activation of peroxisome proliferator-activated receptor gamma activity at 1 uM concentration by transactivation assay	B	BAO_0000357	single protein format	Homo sapiens	None	None	None	None	CHEMBL235	Peroxisome proliferator-activated receptor gamma	Homo sapiens	SINGLE PROTEIN	CHEMBL1136545	1	Scientific Literature	Bioorg. Med. Chem. Lett.	2003	None
CHEMBL279053	L-165461	0	447.98	1	6.18	L-165461	CCCc1c(OCCCSc2ccc(CC(=O)O)cc2Cl)ccc2c(CC)noc12	EC50	'='	100.0	nM	7.00			UO_0000065	15.63	0.32	0.82	9.65	False	CHEMBL1114855	Agonist activity at human PPARgamma ligand binding domain expressed in human 293T cells co-transfected with Gal4-DBD by luciferase transactivation assay	B	BAO_0000219	cell-based format	Homo sapiens	None	None	293T	None	CHEMBL235	Peroxisome proliferator-activated receptor gamma	Homo sapiens	SINGLE PROTEIN	CHEMBL1153748	1	Scientific Literature	J. Med. Chem.	2010	None
CHEMBL1080361		0	477.61	1	6.83	1	COc1ccc(-c2nc(Sc3cccc(C(C)C(=O)O)c3)sc2-c2ccc(OC)cc2)cc1	EC50	'='	2300.0	nM	5.64			UO_0000065	11.81	0.23	-1.19	8.21	False	CHEMBL1114855	Agonist activity at human PPARgamma ligand binding domain expressed in human 293T cells co-transfected with Gal4-DBD by luciferase transactivation assay	B	BAO_0000219	cell-based format	Homo sapiens	None	None	293T	None	CHEMBL235	Peroxisome proliferator-activated receptor gamma	Homo sapiens	SINGLE PROTEIN	CHEMBL1153748	1	Scientific Literature	J. Med. Chem.	2010	None
CHEMBL434063		0	495.58	0	4.94	GW-1929	CN(CCOc1ccc(C[C@H](Nc2ccccc2C(=O)c2ccccc2)C(=O)O)cc1)c1ccccn1	EC50	'='	6.0	nM	8.22			UO_0000065					False	CHEMBL1068976	Agonist activity at human PPARgamma expressed in african green monkey CV1 cells by Gal4 transactivation assay	F	BAO_0000219	cell-based format	Homo sapiens	None	None	CV-1	None	CHEMBL235	Peroxisome proliferator-activated receptor gamma	Homo sapiens	SINGLE PROTEIN	CHEMBL1156860	1	Scientific Literature	Bioorg. Med. Chem. Lett.	2010	CHEMBL3308033
CHEMBL178909		0	485.02	1	6.79	52	C[C@]1(C(=O)O)CCc2ccc(OCCCOc3ccc(C4CCC5(CC4)CC5)cc3Cl)cc2O1	IC50	'='	4500.0	nM	5.35			UO_0000065	11.02	0.21	-1.44	8.23	False	CHEMBL828475	In vitro binding affinity against human PPARgamma	B	BAO_0000357	single protein format	Homo sapiens	None	None	None	None	CHEMBL235	Peroxisome proliferator-activated receptor gamma	Homo sapiens	SINGLE PROTEIN	CHEMBL1140266	1	Scientific Literature	Bioorg. Med. Chem. Lett.	2005	None
CHEMBL603612		0	426.51	0	4.81	9m	COc1cc(/C(C)=N/OCCCCO/N=C(/CCC(=O)O)c2ccccc2)ccc1C	Activity	'='	60.0	%				UO_0000187					False	CHEMBL1074809	Agonist activity at human full length PPARgamma expressed in human HepG2 cells co-transfected with PPRE3-TK-luc assessed as induction of beta-galactosidase activity by firefly luciferase assay relative to rosiglitazone	F	BAO_0000219	cell-based format	Homo sapiens	None	None	HepG2	None	CHEMBL235	Peroxisome proliferator-activated receptor gamma	Homo sapiens	SINGLE PROTEIN	CHEMBL1157734	1	Scientific Literature	Bioorg. Med. Chem. Lett.	2010	CHEMBL3307718
CHEMBL178513		0	446.93	1	5.15	44	C[C@]1(C(=O)O)CCc2ccc(OCCCOc3ccc(OCC4CC4)cc3Cl)cc2O1	EC50						Not Active						False	CHEMBL833512	Agonist activity against human PPARgamma in COS-1 cell Gal4 assay; NA= Not active (less than 20% activation at 10 uM)	F	BAO_0000219	cell-based format	Homo sapiens	None	None	COS-1	None	CHEMBL235	Peroxisome proliferator-activated receptor gamma	Homo sapiens	SINGLE PROTEIN	CHEMBL1140266	1	Scientific Literature	Bioorg. Med. Chem. Lett.	2005	CHEMBL3308351
CHEMBL176222		0	499.05	1	7.18	35	CC[C@]1(C(=O)O)CCc2ccc(OCCCOc3ccc(C4CCC5(CC4)CC5)cc3Cl)cc2O1	IC50	'='	3700.0	nM	5.43			UO_0000065	10.88	0.21	-1.75	8.36	False	CHEMBL828475	In vitro binding affinity against human PPARgamma	B	BAO_0000357	single protein format	Homo sapiens	None	None	None	None	CHEMBL235	Peroxisome proliferator-activated receptor gamma	Homo sapiens	SINGLE PROTEIN	CHEMBL1140266	1	Scientific Literature	Bioorg. Med. Chem. Lett.	2005	None
CHEMBL360992		0	460.83	1	5.25	40	C[C@]1(C(=O)O)CCc2ccc(OCCCOc3ccc(OC(F)(F)F)cc3Cl)cc2O1	EC50						Not Active						False	CHEMBL833512	Agonist activity against human PPARgamma in COS-1 cell Gal4 assay; NA= Not active (less than 20% activation at 10 uM)	F	BAO_0000219	cell-based format	Homo sapiens	None	None	COS-1	None	CHEMBL235	Peroxisome proliferator-activated receptor gamma	Homo sapiens	SINGLE PROTEIN	CHEMBL1140266	1	Scientific Literature	Bioorg. Med. Chem. Lett.	2005	CHEMBL3308351
CHEMBL221146		0	478.49	1	5.31	34	Cc1nc(-c2ccc(C(F)(F)F)cc2)sc1CNC(=O)c1ccc(OC(C)(C)C(=O)O)cc1	EC50	'>'	10000.0	nM				UO_0000065					False	CHEMBL854674	Agonist potency at PPARgamma in CV1 cells by cell based transient transfection assay	F	BAO_0000219	cell-based format	Homo sapiens	None	None	CV-1	None	CHEMBL235	Peroxisome proliferator-activated receptor gamma	Homo sapiens	SINGLE PROTEIN	CHEMBL1141367	1	Scientific Literature	J. Med. Chem.	2007	CHEMBL3308033
CHEMBL279053	L-165461	0	447.98	1	6.18	4	CCCc1c(OCCCSc2ccc(CC(=O)O)cc2Cl)ccc2c(CC)noc12	EC50	'='	19.0	nM	7.72			UO_0000065	17.24	0.35	1.54	10.64	False	CHEMBL762736	Transcriptional activation by human PPAR gamma	B	BAO_0000357	single protein format	Homo sapiens	None	None	None	None	CHEMBL235	Peroxisome proliferator-activated receptor gamma	Homo sapiens	SINGLE PROTEIN	CHEMBL1136679	1	Scientific Literature	Bioorg. Med. Chem. Lett.	2003	None
CHEMBL179622		0	446.97	1	5.94	32	CC[C@]1(C(=O)O)CCc2ccc(OCCCOc3ccc(CC(C)C)cc3Cl)cc2O1	IC50	'='	1800.0	nM	5.75			UO_0000065	12.85	0.25	-0.20	8.84	False	CHEMBL828475	In vitro binding affinity against human PPARgamma	B	BAO_0000357	single protein format	Homo sapiens	None	None	None	None	CHEMBL235	Peroxisome proliferator-activated receptor gamma	Homo sapiens	SINGLE PROTEIN	CHEMBL1140266	1	Scientific Literature	Bioorg. Med. Chem. Lett.	2005	None
CHEMBL150	KAEMPFEROL	0	286.24	0	2.28	30	O=c1c(O)c(-c2ccc(O)cc2)oc2cc(O)cc(O)c12	FC	'='	3.5										False	CHEMBL1059361	Agonist activity at human PPARgamma expressed in HEK293 cells co-transfected with PPRE assessed as beta-galactosidase signal at 25 uM after 48 hrs by reporter gene assay relative to control	F	BAO_0000219	cell-based format	Homo sapiens	None	None	HEK293	None	CHEMBL235	Peroxisome proliferator-activated receptor gamma	Homo sapiens	SINGLE PROTEIN	CHEMBL1154598	1	Scientific Literature	J. Med. Chem.	2009	CHEMBL3307715
CHEMBL225017		0	516.23	2	6.74	3	O=C(O)CCc1cccc(OCC=C(c2ccc(Br)cc2)c2ccc(Br)cc2)c1	Efficacy	'<'	10.0	%				UO_0000187					False	CHEMBL919532	Activity at human adipose tissue PPAR gamma expressed in HEK293 cells by PPAR-GAL4 transactivation assay relative to rosiglitazone	B	BAO_0000219	cell-based format	Homo sapiens	CHEMBL3638200	Adipose tissue	HEK293	None	CHEMBL235	Peroxisome proliferator-activated receptor gamma	Homo sapiens	SINGLE PROTEIN	CHEMBL1142981	1	Scientific Literature	J. Med. Chem.	2007	CHEMBL3307715
CHEMBL221399		0	548.30	2	7.21	8	Cc1cc(SCC=C(c2ccc(Br)cc2)c2ccc(Br)cc2)ccc1OCC(=O)O	EC50	'>'	10000.0	nM				UO_0000065					False	CHEMBL919531	Activity at human adipose tissue PPAR gamma expressed in HEK293 cells by PPAR-GAL4 transactivation assay	B	BAO_0000219	cell-based format	Homo sapiens	CHEMBL3638200	Adipose tissue	HEK293	None	CHEMBL235	Peroxisome proliferator-activated receptor gamma	Homo sapiens	SINGLE PROTEIN	CHEMBL1142981	1	Scientific Literature	J. Med. Chem.	2007	CHEMBL3307715
CHEMBL181554		0	541.52	2	6.38	28	COc1ccc(C(=O)n2c(C)c(Cc3cccc(OC(C)(C)C(=O)O)c3)c3cc(OC(F)(F)F)ccc32)cc1	EC50	'='	6.0	nM	8.22			UO_0000065					False	CHEMBL837654	In vitro maximal activation of human Peroxisome proliferator activated receptor gamma in COS-1 cell transactivation assay	F	BAO_0000219	cell-based format	None	None	None	COS-1	None	CHEMBL235	Peroxisome proliferator-activated receptor gamma	Homo sapiens	SINGLE PROTEIN	CHEMBL1142834	1	Scientific Literature	Bioorg. Med. Chem. Lett.	2005	CHEMBL3308351
CHEMBL178562		0	463.92	1	5.35	11	COc1ccc2c(c1)c(Cc1ccc(OCC(=O)O)cc1)c(C)n2C(=O)c1ccc(Cl)cc1	EC50						Not Determined						False	CHEMBL835629	In vitro maximal activation of human Peroxisome proliferator activated receptor gamma in COS-1 cell transactivation assay; Not done	F	BAO_0000219	cell-based format	None	None	None	COS-1	None	CHEMBL235	Peroxisome proliferator-activated receptor gamma	Homo sapiens	SINGLE PROTEIN	CHEMBL1142834	1	Scientific Literature	Bioorg. Med. Chem. Lett.	2005	CHEMBL3308351
CHEMBL147095		0	566.68	2	6.98	14	Cc1ccc(-c2nc(CCOc3ccc(C[C@H](Nc4ccccc4C(=O)c4ccccc4)C(=O)O)cc3)c(C)o2)s1	EC50	'='	1.778	nM	8.75			UO_0000065					False	CHEMBL758984	Ability to promote differentiation of C3H10T1/2 stem cells to adipocytes using lipogenesis assay mediated through activation of Peroxisome proliferator activated receptor gamma	F	BAO_0000019	assay format	None	None	None	None	None	CHEMBL235	Peroxisome proliferator-activated receptor gamma	Homo sapiens	SINGLE PROTEIN	CHEMBL1131423	1	Scientific Literature	J. Med. Chem.	1998	None
CHEMBL310695		0	485.46	1	5.10	20	O=C(O)Cc1ccccc1OCCC1Oc2ccccc2N(Cc2ccc(C(F)(F)F)cc2)C1=O	Activity	'='	0.51	uM				UO_0000064					False	CHEMBL768591	Functional potency was determined in pooled human preadipocytes by measurement of PPARg aP2 gene induction	F	BAO_0000219	cell-based format	Homo sapiens	None	None	None	None	CHEMBL235	Peroxisome proliferator-activated receptor gamma	Homo sapiens	SINGLE PROTEIN	CHEMBL1136108	1	Scientific Literature	Bioorg. Med. Chem. Lett.	2003	None
CHEMBL217932		0	477.34	1	5.21	17g	CC(C)c1onc(-c2cccc(CC(=O)O)c2)c1C(=O)NCCOc1ccc(Cl)cc1Cl	EC50	'>'	10000.0	nM				UO_0000065					False	CHEMBL907271	Activity at human PPAR gamma by cell-based transactivation assay	B	BAO_0000219	cell-based format	Homo sapiens	None	None	None	None	CHEMBL235	Peroxisome proliferator-activated receptor gamma	Homo sapiens	SINGLE PROTEIN	CHEMBL1139688	1	Scientific Literature	Bioorg. Med. Chem. Lett.	2006	None
CHEMBL218338		0	511.36	2	5.75	17a	O=C(O)Cc1ccc(-c2noc(-c3ccccc3)c2C(=O)NCCOc2ccc(Cl)cc2Cl)cc1	EC50	'>'	10000.0	nM				UO_0000065					False	CHEMBL907271	Activity at human PPAR gamma by cell-based transactivation assay	B	BAO_0000219	cell-based format	Homo sapiens	None	None	None	None	CHEMBL235	Peroxisome proliferator-activated receptor gamma	Homo sapiens	SINGLE PROTEIN	CHEMBL1139688	1	Scientific Literature	Bioorg. Med. Chem. Lett.	2006	None
CHEMBL357644		0	502.57	2	6.15	44	O=C(c1ccccc1)c1ccccc1N[C@@H](Cc1ccc(OCc2cnc3ccccc3c2)cc1)C(=O)O	Log Ki						Not Active						False	CHEMBL760248	Inhibition of Peroxisome proliferator activated receptor gamma	B	BAO_0000357	single protein format	Homo sapiens	None	None	None	None	CHEMBL235	Peroxisome proliferator-activated receptor gamma	Homo sapiens	SINGLE PROTEIN	CHEMBL1131423	1	Scientific Literature	J. Med. Chem.	1998	None
CHEMBL174798		0	427.50	0	3.43	41	CC(O)CCCCN1C(=O)C(CCOc2ccccc2CC(=O)O)Oc2ccccc21	EC50	'='	1000.0	nM	6.00			UO_0000065					False	CHEMBL757757	Agonistic activity against PPAR (peroxisome proliferator activated receptor gamma) in Suarus chinesis	F	BAO_0000019	assay format	suarus chinesis	None	None	None	None	CHEMBL235	Peroxisome proliferator-activated receptor gamma	Homo sapiens	SINGLE PROTEIN	CHEMBL1148467	1	Scientific Literature	J. Med. Chem.	2004	None
CHEMBL181656		0	416.47	0	4.94	1g	CO[C@@H](Cc1ccc(C#CCCOc2ccc(Oc3ccccc3)cc2)cc1)C(=O)O	EC50	'='	103.0	nM	6.99			UO_0000065	16.78	0.31	2.05	10.75	False	CHEMBL829298	Mean effective concentration against human peroxisome proliferator-activated receptor gamma	B	BAO_0000357	single protein format	Homo sapiens	None	None	None	None	CHEMBL235	Peroxisome proliferator-activated receptor gamma	Homo sapiens	SINGLE PROTEIN	CHEMBL1145231	1	Scientific Literature	Bioorg. Med. Chem. Lett.	2005	None
CHEMBL361773		0	365.43	0	1.67	8	C[S+]([O-])CCOc1ccc(-c2cc([S+](C)[O-])c(C#N)c(=O)o2)cc1	Fold activation	'='	9.0										False	CHEMBL829765	In vitro agonist activity against human PPAR-gamma in transactivation assay at 10 nM	F	BAO_0000019	assay format	Homo sapiens	None	None	None	None	CHEMBL235	Peroxisome proliferator-activated receptor gamma	Homo sapiens	SINGLE PROTEIN	CHEMBL1140250	1	Scientific Literature	Bioorg. Med. Chem. Lett.	2005	None
CHEMBL361158		0	363.42	0	3.71	13	O=C(O)CCc1ccc(OCCN(c2ccccn2)c2ccccn2)cc1	Activity						Partially active						False	CHEMBL836037	Activation of peroxisome proliferator-activated receptor gamma in reporter gene assay: weak activity	B	BAO_0000357	single protein format	None	None	None	None	None	CHEMBL235	Peroxisome proliferator-activated receptor gamma	Homo sapiens	SINGLE PROTEIN	CHEMBL1142029	1	Scientific Literature	Bioorg. Med. Chem. Lett.	2005	None
CHEMBL197738		0	490.48	1	5.93	20	CCCc1c(OCC(C)COc2cccc3c2ccn3CC(=O)O)ccc2c(C(F)(F)F)noc12	EC50	'='	3030.0	nM	5.52			UO_0000065					False	CHEMBL861060	Functional activity at human PPAR gamma in Huh7 cells by transactivation assay	F	BAO_0000219	cell-based format	Homo sapiens	None	None	Huh-7	None	CHEMBL235	Peroxisome proliferator-activated receptor gamma	Homo sapiens	SINGLE PROTEIN	CHEMBL1140430	1	Scientific Literature	J. Med. Chem.	2005	CHEMBL3307515
CHEMBL381876		0	490.48	1	6.08	23	CCCc1c(OCCCOc2cccc3c2ccn3CCC(=O)O)ccc2c(C(F)(F)F)noc12	IC50	'='	1098.0	nM	5.96			UO_0000065	12.15	0.23	-0.12	6.87	False	CHEMBL861059	Displacement of [3H]rosiglitazone from human PPAR gamma by SPA assay	B	BAO_0000357	single protein format	Homo sapiens	None	None	None	None	CHEMBL235	Peroxisome proliferator-activated receptor gamma	Homo sapiens	SINGLE PROTEIN	CHEMBL1140430	1	Scientific Literature	J. Med. Chem.	2005	None
CHEMBL198623		0	488.89	1	7.49	35	CC(C)(C)c1ccc(-n2c(C(=O)O)c(Oc3cccc(C(F)(F)F)c3)c3ccc(Cl)nc32)cc1	Activity	'='	23.0	%				UO_0000187					False	CHEMBL872323	Percentage maximal activation against human PPAR gamma at 3 uM; partial agonist	F	BAO_0000019	assay format	Homo sapiens	None	None	None	None	CHEMBL235	Peroxisome proliferator-activated receptor gamma	Homo sapiens	SINGLE PROTEIN	CHEMBL1143644	1	Scientific Literature	Bioorg. Med. Chem. Lett.	2005	None
CHEMBL198365		0	553.97	2	8.48	39	CC(C)(C)c1ccc(-n2c(C(=O)O)c(Oc3cccc(-c4cc(C(F)(F)F)c[nH]4)c3)c3ccc(Cl)nc32)cc1	Activity	'='	7.0	%				UO_0000187					False	CHEMBL872323	Percentage maximal activation against human PPAR gamma at 3 uM; partial agonist	F	BAO_0000019	assay format	Homo sapiens	None	None	None	None	CHEMBL235	Peroxisome proliferator-activated receptor gamma	Homo sapiens	SINGLE PROTEIN	CHEMBL1143644	1	Scientific Literature	Bioorg. Med. Chem. Lett.	2005	None
CHEMBL295416	PIRINIXIC ACID	0	323.81	0	3.67	WY-14643	Cc1cccc(Nc2cc(Cl)nc(SCC(=O)O)n2)c1C	Transactivation	'='	15.0	%				UO_0000187					False	CHEMBL857464	In vitro activity against human peroxisome proliferator activated gamma/Gal4 in cell-based transactivation assay	F	BAO_0000219	cell-based format	Homo sapiens	None	None	None	None	CHEMBL235	Peroxisome proliferator-activated receptor gamma	Homo sapiens	SINGLE PROTEIN	CHEMBL1142837	1	Scientific Literature	Bioorg. Med. Chem. Lett.	2005	None
CHEMBL373318		0	333.43	0	3.42	14b	CCCCCOc1ncccc1C(O)CC#CCCCC(=O)OC	EC50	'='	549.0	nM	6.26			UO_0000065					False	CHEMBL883721	In vitro effective concentration against human peroxisome proliferator activated receptor gamma/Gal4 in cell-based transactivation assay	F	BAO_0000219	cell-based format	Homo sapiens	None	None	None	None	CHEMBL235	Peroxisome proliferator-activated receptor gamma	Homo sapiens	SINGLE PROTEIN	CHEMBL1142837	1	Scientific Literature	Bioorg. Med. Chem. Lett.	2005	None
[truncated: 11,359 more rows]
